# Supplementary material for: A synthetic peptide library for benchmarking crosslinking-mass spectrometry search engines for proteins and protein complexes
Source: Nat Commun. 2020 Feb 6;11:742. doi: 10.1038/s41467-020-14608-2 (PMC7005041; doi:10.1038/s41467-020-14608-2)
Supplement: Supplementary file 3 — Supplementary Data 1 [file 41467_2020_14608_MOESM3_ESM.zip]

Archive with 75 entries (75 files):
- CSVfiles/CSV_ToC.docx
- CSVfiles/kojak_peptideprophet_R1.csv
- CSVfiles/kojak_peptideprophet_R1_crapome.csv
- CSVfiles/kojak_peptideprophet_R2.csv
- CSVfiles/kojak_peptideprophet_R2_crapome.csv
- CSVfiles/kojak_peptideprophet_R3.csv
- CSVfiles/kojak_peptideprophet_R3_crapome.csv
- CSVfiles/kojak_percolator_R1_allCSM.csv
- CSVfiles/kojak_percolator_R1_uniqueCSM.csv
- CSVfiles/kojak_percolator_R1_uniqueCSM_crapome.csv
- CSVfiles/kojak_percolator_R2_allCSM.csv
- CSVfiles/kojak_percolator_R2_uniqueCSM.csv
- CSVfiles/kojak_percolator_R2_uniqueCSM_crapome.csv
- CSVfiles/kojak_percolator_R3_allCSM.csv
- CSVfiles/kojak_percolator_R3_uniqueCSM.csv
- CSVfiles/kojak_percolator_R3_uniqueCSM_crapome.csv
- CSVfiles/MeroX_DSBU_rise.csv
- CSVfiles/Merox_DSBU_riseup.csv
- CSVfiles/Merox_DSSO_RISE.csv
- CSVfiles/Merox_DSSO_riseup.csv
- CSVfiles/pLink_R1_1perFDR.csv
- CSVfiles/pLink_R1_5perFDR.csv
- CSVfiles/pLink_R1_5perFDR_crapome.csv
- CSVfiles/pLink_R2_1perFDR.csv
- CSVfiles/pLink_R2_5perFDR.csv
- CSVfiles/pLink_R2_5perFDR_crapome.csv
- CSVfiles/pLink_R3_1perFDR.csv
- CSVfiles/pLink_R3_5perFDR.csv
- CSVfiles/pLink_R3_5perFDR_crapome.csv
- CSVfiles/R1_10proteins_XiVersion1.6.751.csv
- CSVfiles/R1_1perFDR_PSMlevel_xiFDR1.1.27.csv
- CSVfiles/R1_5perFDR_peppairlevel_xiFDR1.1.27.csv
- CSVfiles/R1_5perFDR_PSMlevel_xiFDR1.1.27.csv
- CSVfiles/R1_5perFDR_uniquePSMlevel_xiFDR1.1.27.csv
- CSVfiles/R1_crapome_5perFDR_peppairlevel_xiFDR1.1.27.csv
- CSVfiles/R1_crapome_5perFDR_PSMlevel_xiFDR1.1.27.csv
- CSVfiles/R1_crapome_5perFDR_uniquePSMlevel_xiFDR1.1.27.csv
- CSVfiles/R1_crapome_XiVersion1.6.751.csv
- CSVfiles/R2_10proteins_XiVersion1.6.751.csv
- CSVfiles/R2_1perFDR_PSMlevel_xiFDR1.1.27.csv
- CSVfiles/R2_5perFDR_peppairlevel_xiFDR1.1.27.csv
- CSVfiles/R2_5perFDR_PSMlevel_xiFDR1.1.27.csv
- CSVfiles/R2_5perFDR_uniquePSMlevel_xiFDR1.1.27.csv
- CSVfiles/R2_crapome_5perFDR_peppairlevel_xiFDR1.1.27.csv
- CSVfiles/R2_crapome_5perFDR_PSMlevel_xiFDR1.1.27.csv
- CSVfiles/R2_crapome_5perFDR_uniquePSMlevel_xiFDR1.1.27.csv
- CSVfiles/R2_crapome_XiVersion1.6.751.csv
- CSVfiles/R3_10proteins_XiVersion1.6.751.csv
- CSVfiles/R3_1perFDR_PSMlevel_xiFDR1.1.27.csv
- CSVfiles/R3_5perFDR_peppairlevel_xiFDR1.1.27.csv
- CSVfiles/R3_5perFDR_PSMlevel_xiFDR1.1.27.csv
- CSVfiles/R3_5perFDR_uniquePSMlevel_xiFDR1.1.27.csv
- CSVfiles/R3_crapome_5perFDR_peppairlevel_xiFDR1.1.27.csv
- CSVfiles/R3_crapome_5perFDR_PSMlevel_xiFDR1.1.27.csv
- CSVfiles/R3_crapome_5perFDR_uniquePSMlevel_xiFDR1.1.27.csv
- CSVfiles/R3_crapome_XiVersion1.6.751.csv
- CSVfiles/Stavrox_R1_1perFDR.csv
- CSVfiles/Stavrox_R1_5perFDR.csv
- CSVfiles/Stavrox_R1_5perFDR_reversedecoy.csv
- CSVfiles/Stavrox_R2_1perFDR.csv
- CSVfiles/Stavrox_R2_5perFDR.csv
- CSVfiles/Stavrox_R2_5perFDR_reversedecoy.csv
- CSVfiles/Stavrox_R3_1perFDR.csv
- CSVfiles/Stavrox_R3_5perFDR.csv
- CSVfiles/Stavrox_R3_5perFDR_reversedecoy.csv
- CSVfiles/xlinkx_Lumos_DSSO_CID-ETD_cutoff-45-4_CSMs.csv
- CSVfiles/xlinkx_Lumos_DSSO_MS3_cutoff-45-4_CSMs.csv
- CSVfiles/xlinkx_Lumos_DSSO_MS3-EThcD_cutoff-45-4_CSMs.csv
- CSVfiles/xlinkx_Lumos_DSSO_stHCD-MS2_cutoff-20_CSMs.csv
- CSVfiles/xlinkx_Lumos_DSSO_stHCD-MS2_cutoff-45-4_CSMs.csv
- CSVfiles/xlinkx_QExHFX_DSBU_1perFDR_crapome_CSMs.csv
- CSVfiles/xlinkx_QExHFX_DSBU_5perFDR_crapome_CSMs.csv
- CSVfiles/xlinkx_QExHFX_DSSO_1perFDR_crapome_CSMs.csv
- CSVfiles/xlinkx_QExHFX_DSSO_5perFDR_crapome_CSMs.csv
- CSVfiles/xlinkx_QExHFX_DSSO_cutoff-45-4_CSMs.csv
