# Supplementary material for: A synthetic peptide library for benchmarking crosslinking-mass spectrometry search engines for proteins and protein complexes
Source: Nat Commun. 2020 Feb 6;11:742. doi: 10.1038/s41467-020-14608-2 (PMC7005041; doi:10.1038/s41467-020-14608-2)
Supplement: Supplementary file 3 — Supplementary Data 1 [file 41467_2020_14608_MOESM3_ESM.zip › CSVfiles/kojak_peptideprophet_R1.csv]

probability	spectrum	xlink_type	kojak_score	delta_score	ppm_error	ions	peptide	protein	calc_neutral_pep_mass
1	20190410_QExHFX1_RSLC1_Beveridge_Clausen_IMP_DSS_JRmethod_R1.07491.07491.3	na	2.265	1.88	0.0478	/	R.HKPENIVIEMAR.E	Cas9	1435.7605
1	20190410_QExHFX1_RSLC1_Beveridge_Clausen_IMP_DSS_JRmethod_R1.09800.09800.3	na	1.93	1.93	0.2801	/	R.LEESFLVEEDKK.H	Cas9	1464.7347
1	20190410_QExHFX1_RSLC1_Beveridge_Clausen_IMP_DSS_JRmethod_R1.11074.11074.3	na	2.515	1.84	1.4252	/	R.HK[284.17]PENIVIEM[147.04]AR.E	Cas9	1607.834
1	20190410_QExHFX1_RSLC1_Beveridge_Clausen_IMP_DSS_JRmethod_R1.11192.11192.3	na	2.42	1.91	0.7543	/	R.HK[284.17]PENIVIEM[147.04]AR.E	Cas9	1607.834
1	20190410_QExHFX1_RSLC1_Beveridge_Clausen_IMP_DSS_JRmethod_R1.11310.11310.3	na	2.215	1.695	0.2307	/	R.HK[284.17]PENIVIEM[147.04]AR.E	Cas9	1607.834
1	20190410_QExHFX1_RSLC1_Beveridge_Clausen_IMP_DSS_JRmethod_R1.11441.11441.3	na	2.505	2.01	-0.2579	/	R.HK[284.17]PENIVIEM[147.04]AR.E	Cas9	1607.834
1	20190410_QExHFX1_RSLC1_Beveridge_Clausen_IMP_DSS_JRmethod_R1.11487.11487.3	na	2.165	1.74	-0.1569	/	K.SDNVPSEEVVK[284.17]K.M	Cas9	1485.7561
1	20190410_QExHFX1_RSLC1_Beveridge_Clausen_IMP_DSS_JRmethod_R1.11583.11583.3	na	2.435	1.9	0.3447	/	R.HK[284.17]PENIVIEM[147.04]AR.E	Cas9	1607.834
1	20190410_QExHFX1_RSLC1_Beveridge_Clausen_IMP_DSS_JRmethod_R1.11902.11902.3	na	1.97	1.555	-0.0429	/	R.HK[284.17]PENIVIEM[147.04]AR.E	Cas9	1607.834
1	20190410_QExHFX1_RSLC1_Beveridge_Clausen_IMP_DSS_JRmethod_R1.12040.12040.3	na	2.39	1.915	-0.1929	/	R.HK[284.17]PENIVIEM[147.04]AR.E	Cas9	1607.834
1	20190410_QExHFX1_RSLC1_Beveridge_Clausen_IMP_DSS_JRmethod_R1.12160.12160.3	na	2.345	1.91	-0.784	/	R.HK[284.17]PENIVIEM[147.04]AR.E	Cas9	1607.834
1	20190410_QExHFX1_RSLC1_Beveridge_Clausen_IMP_DSS_JRmethod_R1.12299.12299.3	na	2.345	1.815	0.4126	/	R.HK[284.17]PENIVIEM[147.04]AR.E	Cas9	1607.834
1	20190410_QExHFX1_RSLC1_Beveridge_Clausen_IMP_DSS_JRmethod_R1.12556.12556.3	na	2.125	1.555	0.7543	/	R.HK[284.17]PENIVIEM[147.04]AR.E	Cas9	1607.834
1	20190410_QExHFX1_RSLC1_Beveridge_Clausen_IMP_DSS_JRmethod_R1.12697.12697.3	na	2.15	1.665	0.6404	/	R.HK[284.17]PENIVIEM[147.04]AR.E	Cas9	1607.834
1	20190410_QExHFX1_RSLC1_Beveridge_Clausen_IMP_DSS_JRmethod_R1.12806.12806.3	na	2.45	1.78	1.0462	/	R.HK[284.17]PENIVIEM[147.04]AR.E	Cas9	1607.834
1	20190410_QExHFX1_RSLC1_Beveridge_Clausen_IMP_DSS_JRmethod_R1.12964.12964.3	na	2.335	1.835	3.1458	/	R.HK[284.17]PENIVIEM[147.04]AR.E	Cas9	1607.834
1	20190410_QExHFX1_RSLC1_Beveridge_Clausen_IMP_DSS_JRmethod_R1.13031.13031.3	na	2.395	1.93	-0.8572	/	R.HK[284.17]PENIVIEM[147.04]AR.E	Cas9	1607.834
1	20190410_QExHFX1_RSLC1_Beveridge_Clausen_IMP_DSS_JRmethod_R1.13373.13373.3	na	2.03	1.395	0.2987	/	R.HK[284.17]PENIVIEM[147.04]AR.E	Cas9	1607.834
1	20190410_QExHFX1_RSLC1_Beveridge_Clausen_IMP_DSS_JRmethod_R1.13502.13502.3	na	2.355	1.77	-0.2707	/	R.HK[284.17]PENIVIEM[147.04]AR.E	Cas9	1607.834
1	20190410_QExHFX1_RSLC1_Beveridge_Clausen_IMP_DSS_JRmethod_R1.13503.13503.3	na	2.05	1.77	-0.0489	/	R.QITK[284.17]HVAQILDSR.M	Cas9	1663.9256
1	20190410_QExHFX1_RSLC1_Beveridge_Clausen_IMP_DSS_JRmethod_R1.13631.13631.3	na	1.96	1.505	-0.3846	/	R.HK[284.17]PENIVIEM[147.04]AR.E	Cas9	1607.834
1	20190410_QExHFX1_RSLC1_Beveridge_Clausen_IMP_DSS_JRmethod_R1.13634.13634.3	na	2.515	2.04	0.1712	/	R.QITK[284.17]HVAQILDSR.M	Cas9	1663.9256
1	20190410_QExHFX1_RSLC1_Beveridge_Clausen_IMP_DSS_JRmethod_R1.13911.13911.3	na	2.105	1.645	-0.2707	/	R.HK[284.17]PENIVIEM[147.04]AR.E	Cas9	1607.834
1	20190410_QExHFX1_RSLC1_Beveridge_Clausen_IMP_DSS_JRmethod_R1.14070.14070.3	na	2.675	2.365	-0.6578	/	R.QITK[284.17]HVAQILDSR.M	Cas9	1663.9256
1	20190410_QExHFX1_RSLC1_Beveridge_Clausen_IMP_DSS_JRmethod_R1.14232.14232.3	na	2.575	2.28	-0.269	/	R.QITK[284.17]HVAQILDSR.M	Cas9	1663.9256
1	20190410_QExHFX1_RSLC1_Beveridge_Clausen_IMP_DSS_JRmethod_R1.14400.14400.3	na	2.395	2.085	0.0611	/	R.QITK[284.17]HVAQILDSR.M	Cas9	1663.9256
1	20190410_QExHFX1_RSLC1_Beveridge_Clausen_IMP_DSS_JRmethod_R1.14513.14513.3	na	2.17	1.66	-0.5387	/	R.HK[284.17]PENIVIEM[147.04]AR.E	Cas9	1607.834
1	20190410_QExHFX1_RSLC1_Beveridge_Clausen_IMP_DSS_JRmethod_R1.14668.14668.3	na	2.24	1.82	-0.3846	/	R.HK[284.17]PENIVIEM[147.04]AR.E	Cas9	1607.834
1	20190410_QExHFX1_RSLC1_Beveridge_Clausen_IMP_DSS_JRmethod_R1.14813.14813.3	na	2.535	2.065	0.3615	/	R.HK[284.17]PENIVIEMAR.E	Cas9	1591.8391
1	20190410_QExHFX1_RSLC1_Beveridge_Clausen_IMP_DSS_JRmethod_R1.14833.14833.3	na	2.29	1.755	0.1849	/	R.HK[284.17]PENIVIEM[147.04]AR.E	Cas9	1607.834
1	20190410_QExHFX1_RSLC1_Beveridge_Clausen_IMP_DSS_JRmethod_R1.14976.14976.3	na	2.295	1.77	-0.4437	/	R.HK[284.17]PENIVIEMAR.E	Cas9	1591.8391
1	20190410_QExHFX1_RSLC1_Beveridge_Clausen_IMP_DSS_JRmethod_R1.15133.15133.3	na	2.335	1.935	-0.2787	/	R.HK[284.17]PENIVIEMAR.E	Cas9	1591.8391
1	20190410_QExHFX1_RSLC1_Beveridge_Clausen_IMP_DSS_JRmethod_R1.15156.15156.3	na	2.675	2.3	2.0817	/	K.TYAHLFDDK[284.17]VM[147.04]K.Q	Cas9	1638.7962
1	20190410_QExHFX1_RSLC1_Beveridge_Clausen_IMP_DSS_JRmethod_R1.15162.15162.3	na	1.935	1.69	0.5265	/	R.HK[284.17]PENIVIEM[147.04]AR.E	Cas9	1607.834
1	20190410_QExHFX1_RSLC1_Beveridge_Clausen_IMP_DSS_JRmethod_R1.15168.15168.3	na	2.115	2.115	0.4923	/	R.LK[284.17]TYAHLFDDK.V	Cas9	1505.7765
1	20190410_QExHFX1_RSLC1_Beveridge_Clausen_IMP_DSS_JRmethod_R1.15306.15306.3	na	3.335	2.885	0.1823	/	K.TYAHLFDDK[284.17]VM[147.04]K.Q	Cas9	1638.7962
1	20190410_QExHFX1_RSLC1_Beveridge_Clausen_IMP_DSS_JRmethod_R1.15434.15434.3	na	1.95	1.665	-0.9038	/	R.HK[284.17]PENIVIEMAR.E	Cas9	1591.8391
1	20190410_QExHFX1_RSLC1_Beveridge_Clausen_IMP_DSS_JRmethod_R1.15455.15455.3	na	3.175	2.825	0.0705	/	K.TYAHLFDDK[284.17]VM[147.04]K.Q	Cas9	1638.7962
1	20190410_QExHFX1_RSLC1_Beveridge_Clausen_IMP_DSS_JRmethod_R1.15593.15593.3	na	2.52	2.27	0.0705	/	K.TYAHLFDDK[284.17]VM[147.04]K.Q	Cas9	1638.7962
1	20190410_QExHFX1_RSLC1_Beveridge_Clausen_IMP_DSS_JRmethod_R1.15714.15714.3	na	2.045	1.585	-0.2136	/	R.HK[284.17]PENIVIEMAR.E	Cas9	1591.8391
1	20190410_QExHFX1_RSLC1_Beveridge_Clausen_IMP_DSS_JRmethod_R1.15723.15723.3	na	3.68	3.365	-0.0412	/	K.TYAHLFDDK[284.17]VM[147.04]K.Q	Cas9	1638.7962
1	20190410_QExHFX1_RSLC1_Beveridge_Clausen_IMP_DSS_JRmethod_R1.15845.15845.3	na	2.68	2.36	-0.6089	/	K.TYAHLFDDK[284.17]VM[147.04]K.Q	Cas9	1638.7962
1	20190410_QExHFX1_RSLC1_Beveridge_Clausen_IMP_DSS_JRmethod_R1.15863.15863.3	na	2.99	1.88	1.7671	/	K.LESEFVYGDYKVYDVR.K	Cas9	1980.9468
1	20190410_QExHFX1_RSLC1_Beveridge_Clausen_IMP_DSS_JRmethod_R1.15971.15971.3	na	2.75	2.26	0.1823	/	K.TYAHLFDDK[284.17]VM[147.04]K.Q	Cas9	1638.7962
1	20190410_QExHFX1_RSLC1_Beveridge_Clausen_IMP_DSS_JRmethod_R1.16115.16115.3	na	2.97	2.615	-0.7116	/	K.TYAHLFDDK[284.17]VM[147.04]K.Q	Cas9	1638.7962
1	20190410_QExHFX1_RSLC1_Beveridge_Clausen_IMP_DSS_JRmethod_R1.16124.16124.3	na	1.92	1.92	0.3593	/	R.LK[284.17]TYAHLFDDK.V	Cas9	1505.7765
1	20190410_QExHFX1_RSLC1_Beveridge_Clausen_IMP_DSS_JRmethod_R1.16171.16171.3	na	2.875	2.47	1.2582	/	K.TYAHLFDDK[284.17]VMK.Q	Cas9	1622.8013
1	20190410_QExHFX1_RSLC1_Beveridge_Clausen_IMP_DSS_JRmethod_R1.16261.16261.3	na	2.75	2.205	-0.9351	/	K.TYAHLFDDK[284.17]VM[147.04]K.Q	Cas9	1638.7962
1	20190410_QExHFX1_RSLC1_Beveridge_Clausen_IMP_DSS_JRmethod_R1.16271.16271.3	na	2.595	2.595	-0.0396	/	R.LK[284.17]TYAHLFDDK.V	Cas9	1505.7765
1	20190410_QExHFX1_RSLC1_Beveridge_Clausen_IMP_DSS_JRmethod_R1.16318.16318.3	na	2.73	2.73	-0.4823	/	R.SSFEKNPIDFLEAK.G	Cas9	1623.8144
1	20190410_QExHFX1_RSLC1_Beveridge_Clausen_IMP_DSS_JRmethod_R1.16371.16371.3	na	2.885	2.36	0.3555	/	K.TYAHLFDDK[284.17]VMK.Q	Cas9	1622.8013
1	20190410_QExHFX1_RSLC1_Beveridge_Clausen_IMP_DSS_JRmethod_R1.16393.16393.3	na	2.655	2.32	-0.4881	/	K.TYAHLFDDK[284.17]VM[147.04]K.Q	Cas9	1638.7962
1	20190410_QExHFX1_RSLC1_Beveridge_Clausen_IMP_DSS_JRmethod_R1.16404.16404.3	na	2.13	2.13	-0.2563	/	R.LK[284.17]TYAHLFDDK.V	Cas9	1505.7765
1	20190410_QExHFX1_RSLC1_Beveridge_Clausen_IMP_DSS_JRmethod_R1.16510.16510.3	na	2.91	2.635	0.1298	/	K.TYAHLFDDK[284.17]VMK.Q	Cas9	1622.8013
1	20190410_QExHFX1_RSLC1_Beveridge_Clausen_IMP_DSS_JRmethod_R1.16531.16531.3	na	3	2.7	0.294	/	K.TYAHLFDDK[284.17]VM[147.04]K.Q	Cas9	1638.7962
1	20190410_QExHFX1_RSLC1_Beveridge_Clausen_IMP_DSS_JRmethod_R1.16663.16663.3	na	2.3	1.875	-0.3764	/	K.TYAHLFDDK[284.17]VM[147.04]K.Q	Cas9	1638.7962
1	20190410_QExHFX1_RSLC1_Beveridge_Clausen_IMP_DSS_JRmethod_R1.16735.16735.3	na	2.895	2.57	-0.66	/	K.TYAHLFDDK[284.17]VMK.Q	Cas9	1622.8013
1	20190410_QExHFX1_RSLC1_Beveridge_Clausen_IMP_DSS_JRmethod_R1.16804.16804.3	na	2.625	2.365	0.4057	/	K.TYAHLFDDK[284.17]VM[147.04]K.Q	Cas9	1638.7962
1	20190410_QExHFX1_RSLC1_Beveridge_Clausen_IMP_DSS_JRmethod_R1.16848.16848.4	xl	5.8750(1.5650+4.5250)	0.42	0.1711	/	R.KPAFLSGEQK.K(1)+R.MLASAGELQKGNELALPSK.Y(10)	Cas9+Cas9	3197.7004
1	20190410_QExHFX1_RSLC1_Beveridge_Clausen_IMP_DSS_JRmethod_R1.16893.16893.3	na	2.96	2.6	-0.3215	/	K.TYAHLFDDK[284.17]VMK.Q	Cas9	1622.8013
1	20190410_QExHFX1_RSLC1_Beveridge_Clausen_IMP_DSS_JRmethod_R1.16954.16954.3	na	2.22	1.94	0.4695	/	K.TYAHLFDDK[284.17]VM[147.04]K.Q	Cas9	1638.7962
1	20190410_QExHFX1_RSLC1_Beveridge_Clausen_IMP_DSS_JRmethod_R1.17014.17014.3	na	3.08	2.785	-0.7187	/	K.TYAHLFDDK[284.17]VMK.Q	Cas9	1622.8013
1	20190410_QExHFX1_RSLC1_Beveridge_Clausen_IMP_DSS_JRmethod_R1.17136.17136.3	na	3.25	2.945	-0.5472	/	K.TYAHLFDDK[284.17]VMK.Q	Cas9	1622.8013
1	20190410_QExHFX1_RSLC1_Beveridge_Clausen_IMP_DSS_JRmethod_R1.17156.17156.4	xl	4.6700(1.1850+3.4850)	4.67	0.2428	/	K.APLSASMIKR.Y(9)+K.TEVQTGGFSKESILPK.R(10)	Cas9+Cas9	2930.5786
1	20190410_QExHFX1_RSLC1_Beveridge_Clausen_IMP_DSS_JRmethod_R1.17266.17266.3	na	2.935	2.57	0.1298	/	K.TYAHLFDDK[284.17]VMK.Q	Cas9	1622.8013
1	20190410_QExHFX1_RSLC1_Beveridge_Clausen_IMP_DSS_JRmethod_R1.17304.17304.3	na	2.585	1.92	1.3051	/	K.RMLASAGELQKGNELALPSK.Y	Cas9	2112.136
1	20190410_QExHFX1_RSLC1_Beveridge_Clausen_IMP_DSS_JRmethod_R1.17325.17325.3	na	2.265	1.71	3.106	/	K.RM[147.04]LASAGELQKGNELALPSK.Y	Cas9	2128.1309
1	20190410_QExHFX1_RSLC1_Beveridge_Clausen_IMP_DSS_JRmethod_R1.17427.17427.3	na	2.46	2.32	0.694	/	K.TYAHLFDDK[284.17]VMK.Q	Cas9	1622.8013
1	20190410_QExHFX1_RSLC1_Beveridge_Clausen_IMP_DSS_JRmethod_R1.17442.17442.3	na	2.45	1.79	1.9986	/	K.RMLASAGELQKGNELALPSK.Y	Cas9	2112.136
1	20190410_QExHFX1_RSLC1_Beveridge_Clausen_IMP_DSS_JRmethod_R1.17704.17704.3	na	2.25	1.885	1.8237	/	K.TEVQTGGFSKESILPKR.N	Cas9	1876.0053
1	20190410_QExHFX1_RSLC1_Beveridge_Clausen_IMP_DSS_JRmethod_R1.17798.17798.3	na	3.605	3.035	0.0179	/	R.M[147.04]LASAGELQK[284.17]GNELALPSK.Y	Cas9	2128.1084
1	20190410_QExHFX1_RSLC1_Beveridge_Clausen_IMP_DSS_JRmethod_R1.17833.17833.3	na	2.73	2.2	-0.0976	/	R.MLASAGELQK[284.17]GNELALPSK.Y	Cas9	2112.1135
1	20190410_QExHFX1_RSLC1_Beveridge_Clausen_IMP_DSS_JRmethod_R1.17939.17939.3	na	4.305	3.45	0.2365	/	R.M[147.04]LASAGELQK[284.17]GNELALPSK.Y	Cas9	2128.1084
1	20190410_QExHFX1_RSLC1_Beveridge_Clausen_IMP_DSS_JRmethod_R1.17961.17961.3	na	4.79	4.37	0.1036	/	R.MLASAGELQK[284.17]GNELALPSK.Y	Cas9	2112.1135
1	20190410_QExHFX1_RSLC1_Beveridge_Clausen_IMP_DSS_JRmethod_R1.17979.17979.3	na	3.595	3.595	-0.3428	/	R.KSEETITPWNFEEVVDK.G	Cas9	2049.9894
1	20190410_QExHFX1_RSLC1_Beveridge_Clausen_IMP_DSS_JRmethod_R1.18066.18066.3	na	3.895	3.2	0.5929	/	R.M[147.04]LASAGELQK[284.17]GNELALPSK.Y	Cas9	2128.1084
1	20190410_QExHFX1_RSLC1_Beveridge_Clausen_IMP_DSS_JRmethod_R1.18178.18178.3	na	4.05	3.235	0.1886	/	R.M[147.04]LASAGELQK[284.17]GNELALPSK.Y	Cas9	2128.1084
1	20190410_QExHFX1_RSLC1_Beveridge_Clausen_IMP_DSS_JRmethod_R1.18298.18298.3	na	4.795	3.95	0.029	/	R.M[147.04]LASAGELQK[284.17]GNELALPSK.Y	Cas9	2128.1084
1	20190410_QExHFX1_RSLC1_Beveridge_Clausen_IMP_DSS_JRmethod_R1.18427.18427.3	na	3.94	3.135	0.8022	/	R.M[147.04]LASAGELQK[284.17]GNELALPSK.Y	Cas9	2128.1084
1	20190410_QExHFX1_RSLC1_Beveridge_Clausen_IMP_DSS_JRmethod_R1.18434.18434.3	na	2.185	1.63	0.2174	/	R.VNTEITK[284.17]APLSASMIK.R	Cas9	1858.012
1	20190410_QExHFX1_RSLC1_Beveridge_Clausen_IMP_DSS_JRmethod_R1.18463.18463.3	na	2.695	2.695	0.8487	/	R.VNTEITK[284.17]APLSASM[147.04]IK.R	Cas9	1874.0069
1	20190410_QExHFX1_RSLC1_Beveridge_Clausen_IMP_DSS_JRmethod_R1.18564.18564.3	na	3.875	3.22	-1.1041	/	R.M[147.04]LASAGELQK[284.17]GNELALPSK.Y	Cas9	2128.1084
1	20190410_QExHFX1_RSLC1_Beveridge_Clausen_IMP_DSS_JRmethod_R1.18727.18727.3	na	3.88	3.88	-0.5521	/	R.MLASAGELQK[284.17]GNELALPSK.Y	Cas9	2112.1135
1	20190410_QExHFX1_RSLC1_Beveridge_Clausen_IMP_DSS_JRmethod_R1.18749.18749.3	na	3.475	2.895	0.1414	/	R.M[147.04]LASAGELQK[284.17]GNELALPSK.Y	Cas9	2128.1084
1	20190410_QExHFX1_RSLC1_Beveridge_Clausen_IMP_DSS_JRmethod_R1.18856.18856.3	na	4.485	4.485	0.2043	/	R.MLASAGELQK[284.17]GNELALPSK.Y	Cas9	2112.1135
1	20190410_QExHFX1_RSLC1_Beveridge_Clausen_IMP_DSS_JRmethod_R1.18973.18973.3	na	3.615	2.865	0.1645	/	R.MLASAGELQK[284.17]GNELALPSK.Y	Cas9	2112.1135
1	20190410_QExHFX1_RSLC1_Beveridge_Clausen_IMP_DSS_JRmethod_R1.19037.19037.3	na	3.905	3.905	0.2235	/	K.K[284.17]IEC[160.03]FDSVEISGVEDR.F	Cas9	2037.9564
1	20190410_QExHFX1_RSLC1_Beveridge_Clausen_IMP_DSS_JRmethod_R1.19276.19276.3	na	2.98	2.35	1.8623	/	R.YDEHHQDLTLLK[284.17]ALVR.Q	Cas9	2106.1108
1	20190410_QExHFX1_RSLC1_Beveridge_Clausen_IMP_DSS_JRmethod_R1.19311.19311.3	na	2.57	2.205	0.175	/	K.TEVQTGGFSK[284.17]ESILPK.R	Cas9	1875.9828
1	20190410_QExHFX1_RSLC1_Beveridge_Clausen_IMP_DSS_JRmethod_R1.19444.19444.3	na	3.36	2.705	1.5415	/	K.TEVQTGGFSK[284.17]ESILPK.R	Cas9	1875.9828
1	20190410_QExHFX1_RSLC1_Beveridge_Clausen_IMP_DSS_JRmethod_R1.19493.19493.3	na	2.385	2.385	-0.2133	/	K.VVDELVK[284.17]VMGR.H	Cas9	1399.7744
1	20190410_QExHFX1_RSLC1_Beveridge_Clausen_IMP_DSS_JRmethod_R1.19628.19628.3	na	2.605	2.605	-0.0996	/	K.VVDELVK[284.17]VMGR.H	Cas9	1399.7744
1	20190410_QExHFX1_RSLC1_Beveridge_Clausen_IMP_DSS_JRmethod_R1.20312.20312.3	na	4.81	4.185	-0.3304	/	R.YDEHHQDLTLLK[284.17]ALVR.Q	Cas9	2106.1108
1	20190410_QExHFX1_RSLC1_Beveridge_Clausen_IMP_DSS_JRmethod_R1.20314.20314.4	na	2.83	2.18	-0.2817	/	R.YDEHHQDLTLLK[284.17]ALVR.Q	Cas9	2106.1108
1	20190410_QExHFX1_RSLC1_Beveridge_Clausen_IMP_DSS_JRmethod_R1.20426.20426.3	na	4.785	4.26	-0.1929	/	R.YDEHHQDLTLLK[284.17]ALVR.Q	Cas9	2106.1108
1	20190410_QExHFX1_RSLC1_Beveridge_Clausen_IMP_DSS_JRmethod_R1.20428.20428.4	na	2.16	1.575	-0.2017	/	R.YDEHHQDLTLLK[284.17]ALVR.Q	Cas9	2106.1108
1	20190410_QExHFX1_RSLC1_Beveridge_Clausen_IMP_DSS_JRmethod_R1.20537.20537.3	na	4.63	4.055	-0.8581	/	R.YDEHHQDLTLLK[284.17]ALVR.Q	Cas9	2106.1108
1	20190410_QExHFX1_RSLC1_Beveridge_Clausen_IMP_DSS_JRmethod_R1.20538.20538.4	na	1.935	1.165	-1.404	/	R.YDEHHQDLTLLK[284.17]ALVR.Q	Cas9	2106.1108
1	20190410_QExHFX1_RSLC1_Beveridge_Clausen_IMP_DSS_JRmethod_R1.20607.20607.4	xl	5.5700(4.5050+1.0650)	5.57	0.2607	/	K.KNLIGALLFDSGETAEATR.L(1)+K.SDNVPSEEVVKK.M(11)	Cas9+Cas9	3472.7935
1	20190410_QExHFX1_RSLC1_Beveridge_Clausen_IMP_DSS_JRmethod_R1.20679.20679.3	na	3.735	3.155	-0.7893	/	R.YDEHHQDLTLLK[284.17]ALVR.Q	Cas9	2106.1108
1	20190410_QExHFX1_RSLC1_Beveridge_Clausen_IMP_DSS_JRmethod_R1.20803.20803.4	xl	4.7450(2.7300+2.1400)	4.745	1.2753	/	K.LESEFVYGDYKVYDVR.K(11)+K.VVDELVKVMGR.H(7)	Cas9+Cas9	3362.7107
1	20190410_QExHFX1_RSLC1_Beveridge_Clausen_IMP_DSS_JRmethod_R1.20828.20828.3	na	4.545	4.055	-1.1448	/	R.YDEHHQDLTLLK[284.17]ALVR.Q	Cas9	2106.1108
1	20190410_QExHFX1_RSLC1_Beveridge_Clausen_IMP_DSS_JRmethod_R1.21055.21055.3	xl	4.6300(0.6000+4.3850)	3.85	0.127	/	K.AGFIKR.Q(5)+K.KNLIGALLFDSGETAEATR.L(1)	Cas9+Cas9	2833.5337
1	20190410_QExHFX1_RSLC1_Beveridge_Clausen_IMP_DSS_JRmethod_R1.21151.21151.4	xl	4.9900(4.2450+0.7450)	4.55	2.0409	/	K.KNLIGALLFDSGETAEATR.L(1)+K.SDNVPSEEVVKK.M(11)	Cas9+Cas9	3472.7935
1	20190410_QExHFX1_RSLC1_Beveridge_Clausen_IMP_DSS_JRmethod_R1.21239.21239.3	na	2.14	2.14	-0.1997	/	K.M[147.04]DGTEELLVK[284.17]LNR.E	Cas9	1688.8654
1	20190410_QExHFX1_RSLC1_Beveridge_Clausen_IMP_DSS_JRmethod_R1.21347.21347.3	na	2.7	2.7	0.0938	/	K.M[147.04]DGTEELLVK[284.17]LNR.E	Cas9	1688.8654
1	20190410_QExHFX1_RSLC1_Beveridge_Clausen_IMP_DSS_JRmethod_R1.21444.21444.3	na	2.195	2.065	-0.0397	/	R.QEDFYPFLK[284.17]DNR.E	Cas9	1726.8201
1	20190410_QExHFX1_RSLC1_Beveridge_Clausen_IMP_DSS_JRmethod_R1.21449.21449.3	na	2.29	2.29	0.0938	/	K.M[147.04]DGTEELLVK[284.17]LNR.E	Cas9	1688.8654
1	20190410_QExHFX1_RSLC1_Beveridge_Clausen_IMP_DSS_JRmethod_R1.21524.21524.3	na	3.045	2.76	0.4775	/	K.LESEFVYGDYK[284.17]VYDVR.K	Cas9	2137.0254
1	20190410_QExHFX1_RSLC1_Beveridge_Clausen_IMP_DSS_JRmethod_R1.21559.21559.3	na	2.475	2.33	-0.1856	/	R.QEDFYPFLK[284.17]DNR.E	Cas9	1726.8201
1	20190410_QExHFX1_RSLC1_Beveridge_Clausen_IMP_DSS_JRmethod_R1.21566.21566.3	na	2.36	2.36	0.6359	/	K.M[147.04]DGTEELLVK[284.17]LNR.E	Cas9	1688.8654
1	20190410_QExHFX1_RSLC1_Beveridge_Clausen_IMP_DSS_JRmethod_R1.21634.21634.3	na	3.835	3.835	0.3113	/	K.LESEFVYGDYK[284.17]VYDVR.K	Cas9	2137.0254
1	20190410_QExHFX1_RSLC1_Beveridge_Clausen_IMP_DSS_JRmethod_R1.21717.21717.4	xl	4.9950(4.2100+1.0300)	4.995	0.9167	/	K.KNLIGALLFDSGETAEATR.L(1)+K.LVDSTDKADLR.L(7)	Cas9+Cas9	3374.7568
1	20190410_QExHFX1_RSLC1_Beveridge_Clausen_IMP_DSS_JRmethod_R1.21822.21822.4	xl	4.7550(1.9850+2.7700)	4.535	0.8639	/	R.GGLSELDKAGFIK.R(8)+K.MDGTEELLVKLNR.E(10)	Cas9+Cas9	2988.584
1	20190410_QExHFX1_RSLC1_Beveridge_Clausen_IMP_DSS_JRmethod_R1.21844.21844.4	xl	6.1750(5.1600+1.2300)	6.175	-0.1628	/	K.KNLIGALLFDSGETAEATR.L(1)+K.LVDSTDKADLR.L(7)	Cas9+Cas9	3374.7568
1	20190410_QExHFX1_RSLC1_Beveridge_Clausen_IMP_DSS_JRmethod_R1.21927.21927.3	na	2.13	2.1	-0.7772	/	K.LPK[284.17]YSLFELENGR.K	Cas9	1720.9035
1	20190410_QExHFX1_RSLC1_Beveridge_Clausen_IMP_DSS_JRmethod_R1.22113.22113.3	na	2.165	1.44	-0.0517	/	K.SNFDLAEDAK[284.17]LQLSK.D	Cas9	1833.9359
1	20190410_QExHFX1_RSLC1_Beveridge_Clausen_IMP_DSS_JRmethod_R1.22392.22392.3	na	2.235	2.235	-0.2862	/	K.MDGTEELLVK[284.17]LNR.E	Cas9	1672.8705
1	20190410_QExHFX1_RSLC1_Beveridge_Clausen_IMP_DSS_JRmethod_R1.22498.22498.3	na	2.335	2.335	-0.2862	/	K.MDGTEELLVK[284.17]LNR.E	Cas9	1672.8705
1	20190410_QExHFX1_RSLC1_Beveridge_Clausen_IMP_DSS_JRmethod_R1.22752.22752.3	na	3.055	2.475	-0.4193	/	R.K[284.17]SEETITPWNFEEVVDK.G	Cas9	2206.068
1	20190410_QExHFX1_RSLC1_Beveridge_Clausen_IMP_DSS_JRmethod_R1.22862.22862.3	na	2.835	2.27	0.3494	/	R.K[284.17]SEETITPWNFEEVVDK.G	Cas9	2206.068
1	20190410_QExHFX1_RSLC1_Beveridge_Clausen_IMP_DSS_JRmethod_R1.22957.22957.3	na	2.36	2.36	-0.1045	/	R.SSFEK[284.17]NPIDFLEAK.G	Cas9	1779.893
1	20190410_QExHFX1_RSLC1_Beveridge_Clausen_IMP_DSS_JRmethod_R1.23077.23077.3	na	2.285	2.285	0.1012	/	R.SSFEK[284.17]NPIDFLEAK.G	Cas9	1779.893
1	20190410_QExHFX1_RSLC1_Beveridge_Clausen_IMP_DSS_JRmethod_R1.24388.24388.3	na	2.01	1.44	0.0167	/	K.SVK[284.17]ELLGITIMER.S	Cas9	1643.9167
1	20190410_QExHFX1_RSLC1_Beveridge_Clausen_IMP_DSS_JRmethod_R1.24408.24408.3	na	2.025	1.675	0.0695	/	K.SVK[284.17]ELLGITIM[147.04]ER.S	Cas9	1659.9116
1	20190410_QExHFX1_RSLC1_Beveridge_Clausen_IMP_DSS_JRmethod_R1.25035.25035.3	na	3.905	3.39	0.1664	/	K.K[284.17]NLIGALLFDSGETAEATR.L	Cas9	2161.1265
1	20190410_QExHFX1_RSLC1_Beveridge_Clausen_IMP_DSS_JRmethod_R1.25133.25133.3	na	4.905	4.905	-0.1056	/	K.K[284.17]NLIGALLFDSGETAEATR.L	Cas9	2161.1265
1	20190410_QExHFX1_RSLC1_Beveridge_Clausen_IMP_DSS_JRmethod_R1.25850.25850.3	na	2.29	1.885	0.0805	/	K.TILDFLK[284.17]SDGFANR.N	Cas9	1751.9093
1	20190410_QExHFX1_RSLC1_Beveridge_Clausen_IMP_DSS_JRmethod_R1.25946.25946.3	na	2.01	1.555	-0.0241	/	K.TILDFLK[284.17]SDGFANR.N	Cas9	1751.9093
0.9999	20190410_QExHFX1_RSLC1_Beveridge_Clausen_IMP_DSS_JRmethod_R1.07960.07960.3	na	1.785	1.785	-0.3779	/	R.YDEHHQDLTLLK.A	Cas9	1510.7415
0.9999	20190410_QExHFX1_RSLC1_Beveridge_Clausen_IMP_DSS_JRmethod_R1.10918.10918.3	na	1.915	1.61	-0.3242	/	R.VNTEITKAPLSASMIK.R	Cas9	1701.9334
0.9999	20190410_QExHFX1_RSLC1_Beveridge_Clausen_IMP_DSS_JRmethod_R1.14188.14188.3	na	1.865	1.41	-0.0429	/	R.HK[284.17]PENIVIEM[147.04]AR.E	Cas9	1607.834
0.9999	20190410_QExHFX1_RSLC1_Beveridge_Clausen_IMP_DSS_JRmethod_R1.14993.14993.3	na	1.885	1.46	0.9685	/	R.HK[284.17]PENIVIEM[147.04]AR.E	Cas9	1607.834
0.9999	20190410_QExHFX1_RSLC1_Beveridge_Clausen_IMP_DSS_JRmethod_R1.18573.18573.3	na	2.01	1.38	-0.9371	/	R.VNTEITK[284.17]APLSASMIK.R	Cas9	1858.012
0.9999	20190410_QExHFX1_RSLC1_Beveridge_Clausen_IMP_DSS_JRmethod_R1.19231.19231.4	xl	5.1100(2.6050+2.5950)	2.47	0.1603	/	R.MLASAGELQKGNELALPSK.Y(10)+K.VVDELVKVMGR.H(7)	Cas9+Cas9	3337.7988
0.9999	20190410_QExHFX1_RSLC1_Beveridge_Clausen_IMP_DSS_JRmethod_R1.20071.20071.3	na	1.825	1.825	-0.1467	/	R.GGLSELDK[284.17]AGFIK.R	Cas9	1489.8027
0.9999	20190410_QExHFX1_RSLC1_Beveridge_Clausen_IMP_DSS_JRmethod_R1.20746.20746.3	na	1.985	1.425	-0.4427	/	R.M[147.04]LASAGELQK[284.17]GNELALPSK.Y	Cas9	2128.1084
0.9999	20190410_QExHFX1_RSLC1_Beveridge_Clausen_IMP_DSS_JRmethod_R1.20910.20910.4	xl	4.5300(2.6700+2.0050)	4.53	0.9768	/	K.LESEFVYGDYKVYDVR.K(11)+K.VVDELVKVMGR.H(7)	Cas9+Cas9	3362.7107
0.9999	20190410_QExHFX1_RSLC1_Beveridge_Clausen_IMP_DSS_JRmethod_R1.21958.21958.4	xl	4.7150(3.8700+1.0950)	3.855	0.2144	/	K.KNLIGALLFDSGETAEATR.L(1)+K.LVDSTDKADLR.L(7)	Cas9+Cas9	3374.7568
0.9998	20190410_QExHFX1_RSLC1_Beveridge_Clausen_IMP_DSS_JRmethod_R1.17622.17622.3	na	1.91	1.39	0.2262	/	R.QLLNAK[284.17]LITQR.K	Cas9	1452.8663
0.9998	20190410_QExHFX1_RSLC1_Beveridge_Clausen_IMP_DSS_JRmethod_R1.21930.21930.3	na	1.94	1.365	-0.6222	/	R.IEEGIK[284.17]ELGSQILK.E	Cas9	1711.9606
0.9998	20190410_QExHFX1_RSLC1_Beveridge_Clausen_IMP_DSS_JRmethod_R1.23019.23019.4	xl	5.1700(3.0850+2.3950)	1.975	-1.0645	/	K.SNFDLAEDAKLQLSK.D(10)+R.SSFEKNPIDFLEAK.G(5)	Cas9+Cas9	3439.7397
0.9997	20190410_QExHFX1_RSLC1_Beveridge_Clausen_IMP_DSS_JRmethod_R1.11346.11346.3	na	1.81	1.345	0.1506	/	K.SDNVPSEEVVK[284.17]K.M	Cas9	1485.7561
0.9997	20190410_QExHFX1_RSLC1_Beveridge_Clausen_IMP_DSS_JRmethod_R1.19421.19421.3	na	1.74	1.585	-0.5176	/	R.LENLIAQLPGEK[284.17]K.N	Cas9	1607.9133
0.9997	20190410_QExHFX1_RSLC1_Beveridge_Clausen_IMP_DSS_JRmethod_R1.21697.21697.3	xl	4.0600(1.1150+3.3350)	4.06	-0.1556	/	K.FDNLTKAER.G(6)+K.TILDFLKSDGFANR.N(7)	Cas9+Cas9	2826.4551
0.9996	20190410_QExHFX1_RSLC1_Beveridge_Clausen_IMP_DSS_JRmethod_R1.19283.19283.3	na	1.72	1.585	0.3136	/	R.LENLIAQLPGEK[284.17]K.N	Cas9	1607.9133
0.9996	20190410_QExHFX1_RSLC1_Beveridge_Clausen_IMP_DSS_JRmethod_R1.21740.21740.3	na	1.875	1.315	0.2313	/	R.MLASAGELQK[284.17]GNELALPSK.Y	Cas9	2112.1135
0.9995	20190410_QExHFX1_RSLC1_Beveridge_Clausen_IMP_DSS_JRmethod_R1.18890.18890.3	na	1.765	1.665	-0.0958	/	K.TYAHLFDDK[284.17]VMK.Q	Cas9	1622.8013
0.9994	20190410_QExHFX1_RSLC1_Beveridge_Clausen_IMP_DSS_JRmethod_R1.21808.21808.3	na	1.74	1.74	-0.0673	/	K.MDGTEELLVK[284.17]LNR.E	Cas9	1672.8705
0.9993	20190410_QExHFX1_RSLC1_Beveridge_Clausen_IMP_DSS_JRmethod_R1.17725.17725.3	na	1.645	1.645	0.9081	/	R.LEESFLVEEDK[284.17]K.H	Cas9	1620.8133
0.9992	20190410_QExHFX1_RSLC1_Beveridge_Clausen_IMP_DSS_JRmethod_R1.16729.16729.4	xl	4.7700(1.2200+3.6650)	2.93	0.0668	/	R.KFDNLTK.A(1)+K.TEVQTGGFSKESILPK.R(10)	Cas9+Cas9	2722.4428
0.9991	20190410_QExHFX1_RSLC1_Beveridge_Clausen_IMP_DSS_JRmethod_R1.20856.20856.4	na	1.745	1.025	-0.1363	/	R.YDEHHQDLTLLK[284.17]ALVR.Q	Cas9	2106.1108
0.999	20190410_QExHFX1_RSLC1_Beveridge_Clausen_IMP_DSS_JRmethod_R1.20631.20631.3	na	1.795	1.39	-0.2572	/	R.M[147.04]LASAGELQK[284.17]GNELALPSK.Y	Cas9	2128.1084
0.999	20190410_QExHFX1_RSLC1_Beveridge_Clausen_IMP_DSS_JRmethod_R1.23454.23454.4	xl	4.3550(2.7200+1.7600)	4.355	0.5277	/	K.KIEC[160.03]FDSVEISGVEDR.F(1)+K.TILDFLKSDGFANR.N(7)	Cas9+Cas9	3615.7765
0.9986	20190410_QExHFX1_RSLC1_Beveridge_Clausen_IMP_DSS_JRmethod_R1.13203.13203.3	na	1.685	1.29	-1.3502	/	R.HK[284.17]PENIVIEM[147.04]AR.E	Cas9	1607.834
0.9986	20190410_QExHFX1_RSLC1_Beveridge_Clausen_IMP_DSS_JRmethod_R1.16723.16723.3	xl	4.2850(0.5100+3.7750)	3.635	-0.2327	/	R.EKIEK.L(2)+K.MDGTEELLVKLNR.E(10)	Cas9+Cas9	2300.2296
0.9973	20190410_QExHFX1_RSLC1_Beveridge_Clausen_IMP_DSS_JRmethod_R1.14729.14729.3	xl	4.0500(2.5800+1.4700)	3.01	-0.1025	/	R.MTNFDKNLPNEK.V(6)+K.SKLVSDFR.K(2)	Cas9+Cas9	2538.2787
0.9971	20190410_QExHFX1_RSLC1_Beveridge_Clausen_IMP_DSS_JRmethod_R1.12957.12957.4	xl	3.3750(1.7950+1.5800)	3.375	-0.1697	/	R.HKPENIVIEMAR.E(2)+K.MIAKSEQEIGK.A(4)	Cas9+Cas9	2806.472
0.9971	20190410_QExHFX1_RSLC1_Beveridge_Clausen_IMP_DSS_JRmethod_R1.17381.17381.4	xl	3.5800(1.2600+2.4800)	2.815	-0.5847	/	K.DFQFYKVR.E(6)+R.HKPENIVIEMAR.E(2)	Cas9+Cas9	2675.3893
0.9971	20190410_QExHFX1_RSLC1_Beveridge_Clausen_IMP_DSS_JRmethod_R1.19007.19007.4	xl	3.3650(1.4400+1.9250)	3.365	-0.6505	/	R.GGLSELDKAGFIK.R(8)+R.QLLNAKLITQR.K(6)	Cas9+Cas9	2768.5799
0.9971	20190410_QExHFX1_RSLC1_Beveridge_Clausen_IMP_DSS_JRmethod_R1.20339.20339.4	xl	3.6800(2.7100+0.9700)	2.295	-1.7639	/	R.KSEETITPWNFEEVVDK.G(1)+K.SKLVSDFR.K(2)	Cas9+Cas9	3138.576
0.997	20190410_QExHFX1_RSLC1_Beveridge_Clausen_IMP_DSS_JRmethod_R1.16599.16599.4	xl	3.8150(1.0650+2.8750)	2.155	-0.6582	/	R.KFDNLTK.A(1)+K.TEVQTGGFSKESILPK.R(10)	Cas9+Cas9	2722.4428
0.9969	20190410_QExHFX1_RSLC1_Beveridge_Clausen_IMP_DSS_JRmethod_R1.14174.14174.4	xl	3.4900(2.1050+1.5000)	2.685	-0.3594	/	R.GKSDNVPSEEVVK.K(2)+R.LEESFLVEEDKK.H(11)	Cas9+Cas9	2989.5018
0.9967	20190410_QExHFX1_RSLC1_Beveridge_Clausen_IMP_DSS_JRmethod_R1.15013.15013.3	na	1.7	1.355	1.0761	/	K.TYAHLFDDK[284.17]VM[147.04]K.Q	Cas9	1638.7962
0.9967	20190410_QExHFX1_RSLC1_Beveridge_Clausen_IMP_DSS_JRmethod_R1.21699.21699.4	xl	4.1900(1.6300+2.5600)	3.975	-0.1262	/	R.GGLSELDKAGFIK.R(8)+K.MDGTEELLVKLNR.E(10)	Cas9+Cas9	2988.584
0.9965	20190410_QExHFX1_RSLC1_Beveridge_Clausen_IMP_DSS_JRmethod_R1.17352.17352.3	xl	3.7850(1.0250+2.7600)	3.785	-1.2022	/	R.KPAFLSGEQK.K(1)+K.VVDELVKVMGR.H(7)	Cas9+Cas9	2485.3613
0.9965	20190410_QExHFX1_RSLC1_Beveridge_Clausen_IMP_DSS_JRmethod_R1.21812.21812.4	xl	3.2300(1.0400+2.3050)	3.23	-1.7127	/	K.FDNLTKAER.G(6)+K.TILDFLKSDGFANR.N(7)	Cas9+Cas9	2826.4551
0.9964	20190410_QExHFX1_RSLC1_Beveridge_Clausen_IMP_DSS_JRmethod_R1.11105.11105.4	xl	3.3800(2.2100+1.1700)	2.575	-0.0877	/	R.GKSDNVPSEEVVK.K(2)+K.VKYVTEGMR.K(2)	Cas9+Cas9	2606.326
0.9962	20190410_QExHFX1_RSLC1_Beveridge_Clausen_IMP_DSS_JRmethod_R1.14029.14029.3	na	1.635	1.13	0.1849	/	R.HK[284.17]PENIVIEM[147.04]AR.E	Cas9	1607.834
0.9961	20190410_QExHFX1_RSLC1_Beveridge_Clausen_IMP_DSS_JRmethod_R1.12258.12258.4	xl	3.6850(2.2300+1.6450)	0.95	-0.2974	/	R.LKTYAHLFDDK.V(2)+K.SEQEIGKATAK.Y(7)	Cas9+Cas9	2648.3696
0.9961	20190410_QExHFX1_RSLC1_Beveridge_Clausen_IMP_DSS_JRmethod_R1.15098.15098.4	xl	3.2400(2.1750+1.2050)	2.325	-0.6314	/	R.HKPENIVIEMAR.E(2)+K.YDENDKLIR.E(6)	Cas9+Cas9	2738.406
0.9961	20190410_QExHFX1_RSLC1_Beveridge_Clausen_IMP_DSS_JRmethod_R1.17218.17218.4	xl	3.6000(1.4150+2.1850)	0.67	-0.578	/	R.KPAFLSGEQK.K(1)+K.VVDELVKVMGR.H(7)	Cas9+Cas9	2485.3613
0.9961	20190410_QExHFX1_RSLC1_Beveridge_Clausen_IMP_DSS_JRmethod_R1.17363.17363.4	xl	3.7450(1.6600+2.0850)	0.675	-0.1034	/	R.KPAFLSGEQK.K(1)+K.VVDELVKVMGR.H(7)	Cas9+Cas9	2485.3613
0.9961	20190410_QExHFX1_RSLC1_Beveridge_Clausen_IMP_DSS_JRmethod_R1.18887.18887.4	xl	2.9100(1.2700+1.6400)	2.91	-0.4402	/	R.GGLSELDKAGFIK.R(8)+R.QLLNAKLITQR.K(6)	Cas9+Cas9	2768.5799
0.9961	20190410_QExHFX1_RSLC1_Beveridge_Clausen_IMP_DSS_JRmethod_R1.20593.20593.4	xl	3.0150(1.7600+1.3800)	3.015	-0.1946	/	K.MDGTEELLVKLNR.E(10)+R.QLLNAKLITQR.K(6)	Cas9+Cas9	2951.6476
0.9961	20190410_QExHFX1_RSLC1_Beveridge_Clausen_IMP_DSS_JRmethod_R1.21046.21046.4	xl	3.0650(1.0800+1.9850)	3.065	-0.0428	/	K.MIAKSEQEIGK.A(4)+K.TILDFLKSDGFANR.N(7)	Cas9+Cas9	2966.5422
0.996	20190410_QExHFX1_RSLC1_Beveridge_Clausen_IMP_DSS_JRmethod_R1.16865.16865.4	xl	3.4150(2.0300+1.3850)	1.085	-0.3897	/	R.GKSDNVPSEEVVK.K(2)+R.QEDFYPFLKDNR.E(9)	Cas9+Cas9	3095.5086
0.996	20190410_QExHFX1_RSLC1_Beveridge_Clausen_IMP_DSS_JRmethod_R1.18197.18197.4	xl	2.9250(0.9050+2.2450)	2.925	-0.7206	/	K.ESILPKR.N(6)+R.YDEHHQDLTLLKALVR.Q(12)	Cas9+Cas9	2929.6024
0.9958	20190410_QExHFX1_RSLC1_Beveridge_Clausen_IMP_DSS_JRmethod_R1.13855.13855.4	xl	3.3600(1.6200+1.8950)	3.36	0.4613	/	K.SEQEIGKATAK.Y(7)+R.VNTEITKAPLSASMIK.R(7)	Cas9+Cas9	3000.6052
0.9957	20190410_QExHFX1_RSLC1_Beveridge_Clausen_IMP_DSS_JRmethod_R1.18364.18364.4	xl	2.8450(1.3850+1.7050)	2.845	-0.3235	/	R.GGLSELDKAGFIK.R(8)+K.QLKEDYFK.K(3)	Cas9+Cas9	2541.3365
0.9956	20190410_QExHFX1_RSLC1_Beveridge_Clausen_IMP_DSS_JRmethod_R1.12430.12430.3	na	1.61	1.165	0.5265	/	R.HK[284.17]PENIVIEM[147.04]AR.E	Cas9	1607.834
0.9955	20190410_QExHFX1_RSLC1_Beveridge_Clausen_IMP_DSS_JRmethod_R1.17513.17513.4	xl	3.5250(1.2150+2.6000)	2.53	0.0579	/	K.DFQFYKVR.E(6)+R.HKPENIVIEMAR.E(2)	Cas9+Cas9	2675.3893
0.9955	20190410_QExHFX1_RSLC1_Beveridge_Clausen_IMP_DSS_JRmethod_R1.19769.19769.4	xl	4.2450(3.4600+0.9900)	3.51	-0.4133	/	R.KSEETITPWNFEEVVDK.G(1)+R.MTNFDKNLPNEK.V(6)	Cas9+Cas9	3637.7496
0.9954	20190410_QExHFX1_RSLC1_Beveridge_Clausen_IMP_DSS_JRmethod_R1.22872.22872.4	xl	4.0800(1.9100+2.3850)	4.08	-0.2014	/	R.IEEGIKELGSQILK.E(6)+R.SSFEKNPIDFLEAK.G(5)	Cas9+Cas9	3317.7645
0.9952	20190410_QExHFX1_RSLC1_Beveridge_Clausen_IMP_DSS_JRmethod_R1.18796.18796.4	xl	2.7900(1.2450+1.6550)	2.79	-2.0287	/	K.APLSASMIKR.Y(9)+K.LPKYSLFELENGR.K(3)	Cas9+Cas9	2775.4992
0.9948	20190410_QExHFX1_RSLC1_Beveridge_Clausen_IMP_DSS_JRmethod_R1.23086.23086.4	xl	3.3500(2.2850+1.0650)	2.735	4.5368	/	K.KNLIGALLFDSGETAEATR.L(1)+K.SDNVPSEEVVKK.M(11)	Cas9+Cas9	3472.7935
0.9946	20190410_QExHFX1_RSLC1_Beveridge_Clausen_IMP_DSS_JRmethod_R1.14173.14173.4	xl	2.7500(1.2650+1.6400)	2.75	-0.2758	/	R.QITKHVAQILDSR.M(4)+K.SKLVSDFR.K(2)	Cas9+Cas9	2596.4336
0.9946	20190410_QExHFX1_RSLC1_Beveridge_Clausen_IMP_DSS_JRmethod_R1.23297.23297.4	xl	2.7500(2.7500+2.7500)	2.75	-0.7133	/	K.MDGTEELLVKLNR.E(10)+K.MDGTEELLVKLNR.E(10)	Cas9+Cas9	3171.6518
0.9945	20190410_QExHFX1_RSLC1_Beveridge_Clausen_IMP_DSS_JRmethod_R1.12802.12802.4	xl	3.1700(1.5800+1.5900)	3.17	0.6492	/	R.HKPENIVIEMAR.E(2)+K.MIAKSEQEIGK.A(4)	Cas9+Cas9	2806.472
0.9945	20190410_QExHFX1_RSLC1_Beveridge_Clausen_IMP_DSS_JRmethod_R1.18695.18695.4	xl	3.9150(1.0050+2.9100)	0.505	0.3242	/	R.KPAFLSGEQK.K(1)+K.LESEFVYGDYKVYDVR.K(11)	Cas9+Cas9	3222.6123
0.9943	20190410_QExHFX1_RSLC1_Beveridge_Clausen_IMP_DSS_JRmethod_R1.14595.14595.4	xl	2.7300(1.4200+1.3100)	2.73	-1.2932	/	K.IEKILTFR.L(3)+K.KLVDSTDK.A(1)	Cas9+Cas9	2061.1721
0.9943	20190410_QExHFX1_RSLC1_Beveridge_Clausen_IMP_DSS_JRmethod_R1.21689.21689.4	xl	3.3250(1.1250+2.3050)	2.34	0.2558	/	K.FDNLTKAER.G(6)+K.TILDFLKSDGFANR.N(7)	Cas9+Cas9	2826.4551
0.9942	20190410_QExHFX1_RSLC1_Beveridge_Clausen_IMP_DSS_JRmethod_R1.14691.14691.4	xl	2.8950(1.2850+1.6100)	2.895	0.403	/	R.MTNFDKNLPNEK.V(6)+K.SKLVSDFR.K(2)	Cas9+Cas9	2538.2787
0.9942	20190410_QExHFX1_RSLC1_Beveridge_Clausen_IMP_DSS_JRmethod_R1.20214.20214.4	xl	3.8300(2.8200+1.0100)	2.57	1.3385	/	R.KSEETITPWNFEEVVDK.G(1)+K.SKLVSDFR.K(2)	Cas9+Cas9	3138.576
0.9942	20190410_QExHFX1_RSLC1_Beveridge_Clausen_IMP_DSS_JRmethod_R1.22970.22970.4	xl	3.6300(2.4250+1.2050)	3.29	4.8883	/	K.KNLIGALLFDSGETAEATR.L(1)+K.SDNVPSEEVVKK.M(11)	Cas9+Cas9	3472.7935
0.9938	20190410_QExHFX1_RSLC1_Beveridge_Clausen_IMP_DSS_JRmethod_R1.14941.14941.4	xl	4.3150(2.9850+1.4750)	3.31	0.1482	/	R.HKPENIVIEMAR.E(2)+K.YDENDKLIR.E(6)	Cas9+Cas9	2738.406
0.9938	20190410_QExHFX1_RSLC1_Beveridge_Clausen_IMP_DSS_JRmethod_R1.19747.19747.4	xl	3.8850(0.9200+3.2100)	2.93	-0.1903	/	K.DFQFYKVR.E(6)+K.KIEC[160.03]FDSVEISGVEDR.F(1)	Cas9+Cas9	3121.5065
0.9937	20190410_QExHFX1_RSLC1_Beveridge_Clausen_IMP_DSS_JRmethod_R1.13483.13483.4	xl	3.1350(1.2400+2.1350)	1.76	1.8579	/	K.FDNLTKAER.G(6)+R.HKPENIVIEMAR.E(2)	Cas9+Cas9	2666.3849
0.9937	20190410_QExHFX1_RSLC1_Beveridge_Clausen_IMP_DSS_JRmethod_R1.13752.13752.4	xl	3.8800(1.4450+2.5300)	2.97	-0.4312	/	K.FDNLTKAER.G(6)+R.HKPENIVIEMAR.E(2)	Cas9+Cas9	2666.3849
0.9937	20190410_QExHFX1_RSLC1_Beveridge_Clausen_IMP_DSS_JRmethod_R1.18062.18062.4	xl	4.1800(1.1650+3.2050)	3.32	-1.3937	/	K.KLVDSTDK.A(1)+K.SNFDLAEDAKLQLSK.D(10)	Cas9+Cas9	2720.4119
0.9937	20190410_QExHFX1_RSLC1_Beveridge_Clausen_IMP_DSS_JRmethod_R1.21795.21795.4	xl	2.6950(1.0600+1.6350)	2.695	-0.6628	/	K.IEKILTFR.L(3)+R.SSFEKNPIDFLEAK.G(5)	Cas9+Cas9	2780.4999
0.9929	20190410_QExHFX1_RSLC1_Beveridge_Clausen_IMP_DSS_JRmethod_R1.20272.20272.4	xl	3.3800(2.3600+1.0200)	0.64	0.1621	/	K.MDGTEELLVKLNR.E(10)+K.QLKEDYFK.K(3)	Cas9+Cas9	2724.4043
0.9925	20190410_QExHFX1_RSLC1_Beveridge_Clausen_IMP_DSS_JRmethod_R1.12216.12216.4	xl	2.8100(1.5000+1.5250)	1.995	-0.1124	/	R.MTNFDKNLPNEK.V(6)+R.QQLPEKYK.E(6)	Cas9+Cas9	2620.3206
0.9923	20190410_QExHFX1_RSLC1_Beveridge_Clausen_IMP_DSS_JRmethod_R1.17609.17609.4	xl	2.7200(1.6650+1.1500)	2.27	-0.1842	/	R.QEDFYPFLKDNR.E(9)+K.VKYVTEGMR.K(2)	Cas9+Cas9	2790.3686
0.9923	20190410_QExHFX1_RSLC1_Beveridge_Clausen_IMP_DSS_JRmethod_R1.18901.18901.4	xl	3.6300(1.4850+2.1450)	3.63	0.0976	/	R.GGLSELDKAGFIK.R(8)+R.QLLNAKLITQR.K(6)	Cas9+Cas9	2768.5799
0.9918	20190410_QExHFX1_RSLC1_Beveridge_Clausen_IMP_DSS_JRmethod_R1.17606.17606.4	xl	2.6850(1.5450+1.2350)	2.285	-0.39	/	R.QEDFYPFLKDNR.E(9)+K.VKYVTEGMR.K(2)	Cas9+Cas9	2790.3686
0.9917	20190410_QExHFX1_RSLC1_Beveridge_Clausen_IMP_DSS_JRmethod_R1.16625.16625.4	xl	3.7650(0.8950+2.8700)	3.765	-0.431	/	R.KLINGIR.D(1)+K.TEVQTGGFSKESILPK.R(10)	Cas9+Cas9	2670.4955
0.9917	20190410_QExHFX1_RSLC1_Beveridge_Clausen_IMP_DSS_JRmethod_R1.19424.19424.3	na	1.66	1.19	0.906	/	R.YDEHHQDLTLLK[284.17]ALVR.Q	Cas9	2106.1108
0.9916	20190410_QExHFX1_RSLC1_Beveridge_Clausen_IMP_DSS_JRmethod_R1.07306.07306.4	na	1.44	1.44	-0.3636	/	R.KM[147.04]IAK[284.17]SEQEIGKATAK.Y	Cas9	1904.0287
0.9916	20190410_QExHFX1_RSLC1_Beveridge_Clausen_IMP_DSS_JRmethod_R1.11740.11740.4	xl	2.6650(1.0900+1.5750)	2.295	-0.2905	/	K.LVDSTDKADLR.L(7)+K.SDNVPSEEVVKK.M(11)	Cas9+Cas9	2699.3864
0.9913	20190410_QExHFX1_RSLC1_Beveridge_Clausen_IMP_DSS_JRmethod_R1.20028.20028.4	xl	2.7450(1.6450+1.1000)	2.595	0.3828	/	K.LESEFVYGDYKVYDVR.K(11)+R.MLASAGELQKGNELALPSK.Y(10)	Cas9+Cas9	4075.0498
0.9912	20190410_QExHFX1_RSLC1_Beveridge_Clausen_IMP_DSS_JRmethod_R1.19241.19241.4	xl	2.5650(2.5650+2.5650)	2.565	-0.4422	/	K.TEVQTGGFSKESILPK.R(10)+K.TEVQTGGFSKESILPK.R(10)	Cas9+Cas9	3577.8765
0.9911	20190410_QExHFX1_RSLC1_Beveridge_Clausen_IMP_DSS_JRmethod_R1.10582.10582.4	xl	2.6400(2.6400+2.6400)	2.265	-0.0324	/	R.GKSDNVPSEEVVK.K(2)+R.GKSDNVPSEEVVK.K(2)	Cas9+Cas9	2911.4661
0.9911	20190410_QExHFX1_RSLC1_Beveridge_Clausen_IMP_DSS_JRmethod_R1.16709.16709.4	xl	3.1750(1.8550+1.3200)	1.015	0.2611	/	R.GKSDNVPSEEVVK.K(2)+R.QEDFYPFLKDNR.E(9)	Cas9+Cas9	3095.5086
0.9911	20190410_QExHFX1_RSLC1_Beveridge_Clausen_IMP_DSS_JRmethod_R1.18659.18659.4	xl	3.2600(1.0850+2.3400)	0.72	0.1163	/	K.KLVDSTDK.A(1)+R.SSFEKNPIDFLEAK.G(5)	Cas9+Cas9	2666.369
0.9908	20190410_QExHFX1_RSLC1_Beveridge_Clausen_IMP_DSS_JRmethod_R1.15636.15636.4	xl	3.7150(2.8800+0.8350)	0.555	0.7583	/	K.KIEC[160.03]FDSVEISGVEDR.F(1)+K.MIAKSEQEIGK.A(4)	Cas9+Cas9	3252.5892
0.9902	20190410_QExHFX1_RSLC1_Beveridge_Clausen_IMP_DSS_JRmethod_R1.12353.12353.4	xl	2.7000(1.5900+1.3950)	1.805	-0.6135	/	R.MTNFDKNLPNEK.V(6)+R.QQLPEKYK.E(6)	Cas9+Cas9	2620.3206
0.9902	20190410_QExHFX1_RSLC1_Beveridge_Clausen_IMP_DSS_JRmethod_R1.14237.14237.4	xl	2.8550(2.0050+0.9200)	1.24	-0.2408	/	R.LENLIAQLPGEKK.N(12)+K.LKGSPEDNEQK.Q(2)	Cas9+Cas9	2833.5072
0.9898	20190410_QExHFX1_RSLC1_Beveridge_Clausen_IMP_DSS_JRmethod_R1.23157.23157.4	xl	3.9450(3.9450+3.9450)	3.945	0.2301	/	K.MDGTEELLVKLNR.E(10)+K.MDGTEELLVKLNR.E(10)	Cas9+Cas9	3171.6518
0.9896	20190410_QExHFX1_RSLC1_Beveridge_Clausen_IMP_DSS_JRmethod_R1.17742.17742.4	xl	2.7500(1.6500+1.1900)	2.29	0.514	/	R.QEDFYPFLKDNR.E(9)+K.VKYVTEGMR.K(2)	Cas9+Cas9	2790.3686
0.9896	20190410_QExHFX1_RSLC1_Beveridge_Clausen_IMP_DSS_JRmethod_R1.23581.23581.4	xl	2.4500(2.4500+2.4500)	2.45	-0.2144	/	R.SSFEKNPIDFLEAK.G(5)+R.SSFEKNPIDFLEAK.G(5)	Cas9+Cas9	3385.6968
0.9894	20190410_QExHFX1_RSLC1_Beveridge_Clausen_IMP_DSS_JRmethod_R1.11286.11286.4	xl	2.8650(1.2250+1.6400)	0.925	-0.6167	/	K.KGILQTVK.V(1)+R.NSDKLIAR.K(4)	Cas9+Cas9	1939.1465
0.9893	20190410_QExHFX1_RSLC1_Beveridge_Clausen_IMP_DSS_JRmethod_R1.13615.13615.4	xl	4.0050(1.6050+2.5050)	2.84	0.1891	/	K.FDNLTKAER.G(6)+R.HKPENIVIEMAR.E(2)	Cas9+Cas9	2666.3849
0.9893	20190410_QExHFX1_RSLC1_Beveridge_Clausen_IMP_DSS_JRmethod_R1.16231.16231.4	xl	3.8750(3.4150+0.7250)	2.1	-0.6994	/	K.SNFDLAEDAKLQLSK.D(10)+K.VLSAYNKHR.D(7)	Cas9+Cas9	2902.5187
0.9891	20190410_QExHFX1_RSLC1_Beveridge_Clausen_IMP_DSS_JRmethod_R1.14347.14347.4	xl	2.4050(1.2550+1.3900)	2.405	-0.7907	/	R.QITKHVAQILDSR.M(4)+K.SKLVSDFR.K(2)	Cas9+Cas9	2596.4336
0.9891	20190410_QExHFX1_RSLC1_Beveridge_Clausen_IMP_DSS_JRmethod_R1.20726.20726.4	xl	4.0550(3.2050+0.8500)	4.055	0.6009	/	K.KNLIGALLFDSGETAEATR.L(1)+K.SDNVPSEEVVKK.M(11)	Cas9+Cas9	3472.7935
0.9889	20190410_QExHFX1_RSLC1_Beveridge_Clausen_IMP_DSS_JRmethod_R1.12156.12156.4	xl	2.4450(0.9350+1.5100)	2.155	-1.2828	/	K.LVDSTDKADLR.L(7)+K.SDNVPSEEVVKK.M(11)	Cas9+Cas9	2699.3864
0.9888	20190410_QExHFX1_RSLC1_Beveridge_Clausen_IMP_DSS_JRmethod_R1.14537.14537.4	xl	2.5850(1.2850+1.3000)	1.58	-0.2394	/	R.MTNFDKNLPNEK.V(6)+K.SKLVSDFR.K(2)	Cas9+Cas9	2538.2787
0.9885	20190410_QExHFX1_RSLC1_Beveridge_Clausen_IMP_DSS_JRmethod_R1.11413.11413.4	xl	2.7100(1.2050+1.5050)	0.95	-0.3702	/	K.KGILQTVK.V(1)+R.NSDKLIAR.K(4)	Cas9+Cas9	1939.1465
0.9885	20190410_QExHFX1_RSLC1_Beveridge_Clausen_IMP_DSS_JRmethod_R1.16248.16248.4	xl	4.0000(0.9350+3.3150)	3.195	0.0654	/	K.FDNLTKAER.G(6)+K.KIEC[160.03]FDSVEISGVEDR.F(1)	Cas9+Cas9	3112.5021
0.9884	20190410_QExHFX1_RSLC1_Beveridge_Clausen_IMP_DSS_JRmethod_R1.14241.14241.4	xl	2.7250(1.7300+1.2550)	0.86	-0.9239	/	K.DDSIDNKVLTR.S(7)+R.NSDKLIAR.K(4)	Cas9+Cas9	2328.2284
0.9884	20190410_QExHFX1_RSLC1_Beveridge_Clausen_IMP_DSS_JRmethod_R1.19112.19112.4	xl	2.6200(1.2200+1.4700)	1.22	-0.0087	/	R.MLASAGELQKGNELALPSK.Y(10)+K.VVDELVKVMGR.H(7)	Cas9+Cas9	3337.7988
0.9882	20190410_QExHFX1_RSLC1_Beveridge_Clausen_IMP_DSS_JRmethod_R1.11588.11588.4	xl	2.6350(1.0900+1.5450)	1.06	-0.2443	/	K.LVDSTDKADLR.L(7)+K.SDNVPSEEVVKK.M(11)	Cas9+Cas9	2699.3864
0.9881	20190410_QExHFX1_RSLC1_Beveridge_Clausen_IMP_DSS_JRmethod_R1.18440.18440.4	xl	2.5950(2.5950+2.5950)	2.595	0.5071	/	R.MLASAGELQKGNELALPSK.Y(10)+R.MLASAGELQKGNELALPSK.Y(10)	Cas9+Cas9	4050.1379
0.988	20190410_QExHFX1_RSLC1_Beveridge_Clausen_IMP_DSS_JRmethod_R1.10983.10983.4	xl	2.4300(1.4000+1.0300)	1.71	-0.47	/	R.GKSDNVPSEEVVK.K(2)+K.VKYVTEGMR.K(2)	Cas9+Cas9	2606.326
0.988	20190410_QExHFX1_RSLC1_Beveridge_Clausen_IMP_DSS_JRmethod_R1.20487.20487.4	xl	3.8600(3.0150+0.8450)	3.86	-0.4745	/	K.KNLIGALLFDSGETAEATR.L(1)+K.SDNVPSEEVVKK.M(11)	Cas9+Cas9	3472.7935
0.9879	20190410_QExHFX1_RSLC1_Beveridge_Clausen_IMP_DSS_JRmethod_R1.13980.13980.4	xl	2.3000(1.1650+1.2700)	2.1	-0.1082	/	K.SEQEIGKATAK.Y(7)+R.VNTEITKAPLSASMIK.R(7)	Cas9+Cas9	3000.6052
0.9879	20190410_QExHFX1_RSLC1_Beveridge_Clausen_IMP_DSS_JRmethod_R1.18151.18151.4	xl	2.3300(1.5150+0.9450)	2	-0.04	/	R.QEDFYPFLKDNR.E(9)+K.VKYVTEGMR.K(2)	Cas9+Cas9	2790.3686
0.9872	20190410_QExHFX1_RSLC1_Beveridge_Clausen_IMP_DSS_JRmethod_R1.10350.10350.4	xl	2.4100(1.1150+1.2950)	1.445	-0.2122	/	K.FKVLGNTDR.H(2)+K.SEQEIGKATAK.Y(7)	Cas9+Cas9	2347.2382
0.9871	20190410_QExHFX1_RSLC1_Beveridge_Clausen_IMP_DSS_JRmethod_R1.18585.18585.4	xl	3.3500(0.6850+2.7900)	3.35	-0.1333	/	K.FIKPILEK.M(3)+K.TEVQTGGFSKESILPK.R(10)	Cas9+Cas9	2844.5887
0.9869	20190410_QExHFX1_RSLC1_Beveridge_Clausen_IMP_DSS_JRmethod_R1.14770.14770.4	xl	2.3750(1.5950+0.9250)	1.46	-0.988	/	R.HKPENIVIEMAR.E(2)+K.YDENDKLIR.E(6)	Cas9+Cas9	2738.406
0.9862	20190410_QExHFX1_RSLC1_Beveridge_Clausen_IMP_DSS_JRmethod_R1.12007.12007.3	xl	2.8800(1.0350+2.0900)	1.71	-0.472	/	K.MKNYWR.Q(2)+R.NSDKLIAR.K(4)	Cas9+Cas9	1950.0145
0.9862	20190410_QExHFX1_RSLC1_Beveridge_Clausen_IMP_DSS_JRmethod_R1.12480.12480.3	xl	2.6100(1.1600+1.4500)	2.61	-0.2389	/	R.KFDNLTK.A(1)+R.KLINGIR.D(1)	Cas9+Cas9	1815.0617
0.9862	20190410_QExHFX1_RSLC1_Beveridge_Clausen_IMP_DSS_JRmethod_R1.13011.13011.3	xl	2.6900(1.2850+1.6500)	2.32	-0.3277	/	K.ESILPKR.N(6)+K.FKVLGNTDR.H(2)	Cas9+Cas9	2028.1367
0.9862	20190410_QExHFX1_RSLC1_Beveridge_Clausen_IMP_DSS_JRmethod_R1.13097.13097.4	xl	3.1150(1.0600+2.0550)	0.385	0.5752	/	K.KDWDPK.K(1)+R.QITKHVAQILDSR.M(4)	Cas9+Cas9	2433.3015
0.9862	20190410_QExHFX1_RSLC1_Beveridge_Clausen_IMP_DSS_JRmethod_R1.13133.13133.3	xl	3.1050(1.1700+2.1950)	0.83	-0.9366	/	K.KDWDPK.K(1)+R.MTNFDKNLPNEK.V(6)	Cas9+Cas9	2375.1466
0.9862	20190410_QExHFX1_RSLC1_Beveridge_Clausen_IMP_DSS_JRmethod_R1.17414.17414.4	xl	4.0850(3.5900+0.7400)	4.085	-1.2732	/	K.KIEC[160.03]FDSVEISGVEDR.F(1)+K.YDENDKLIR.E(6)	Cas9+Cas9	3184.5233
0.9861	20190410_QExHFX1_RSLC1_Beveridge_Clausen_IMP_DSS_JRmethod_R1.10492.10492.3	xl	3.6700(1.0650+2.6050)	3.67	0.1768	/	K.FKVLGNTDR.H(2)+K.SEQEIGKATAK.Y(7)	Cas9+Cas9	2347.2382
0.9861	20190410_QExHFX1_RSLC1_Beveridge_Clausen_IMP_DSS_JRmethod_R1.11289.11289.3	xl	3.2150(1.2150+2.0000)	0.745	-0.2171	/	K.KGILQTVK.V(1)+R.NSDKLIAR.K(4)	Cas9+Cas9	1939.1465
0.986	20190410_QExHFX1_RSLC1_Beveridge_Clausen_IMP_DSS_JRmethod_R1.13226.13226.3	xl	3.2200(1.3450+2.1200)	0.825	-0.5342	/	K.KDLIIK.L(1)+K.KGILQTVK.V(1)	Cas9+Cas9	1752.1124
0.986	20190410_QExHFX1_RSLC1_Beveridge_Clausen_IMP_DSS_JRmethod_R1.14246.14246.4	xl	2.4400(2.4400+2.4400)	1.005	-0.3301	/	R.MTNFDKNLPNEK.V(6)+R.MTNFDKNLPNEK.V(6)	Cas9+Cas9	3037.4524
0.9859	20190410_QExHFX1_RSLC1_Beveridge_Clausen_IMP_DSS_JRmethod_R1.11859.11859.4	xl	2.5050(1.2050+1.3000)	0.755	-1.7289	/	K.KGILQTVK.V(1)+R.NSDKLIAR.K(4)	Cas9+Cas9	1939.1465
0.9859	20190410_QExHFX1_RSLC1_Beveridge_Clausen_IMP_DSS_JRmethod_R1.13352.13352.3	xl	2.7700(2.7700+2.7700)	1.735	-0.0173	/	K.LVDSTDKADLR.L(7)+K.LVDSTDKADLR.L(7)	Cas9+Cas9	2601.3496
0.9859	20190410_QExHFX1_RSLC1_Beveridge_Clausen_IMP_DSS_JRmethod_R1.17633.17633.3	xl	3.4100(2.2650+1.1450)	3.41	-0.0577	/	K.AIVDLLFKTNR.K(8)+K.SEQEIGKATAK.Y(7)	Cas9+Cas9	2587.422
0.9858	20190410_QExHFX1_RSLC1_Beveridge_Clausen_IMP_DSS_JRmethod_R1.05095.05095.3	na	1.6	1.21	0.3093	/	K.LVDSTDKADLR.L	Cas9	1231.6408
0.9858	20190410_QExHFX1_RSLC1_Beveridge_Clausen_IMP_DSS_JRmethod_R1.12273.12273.3	xl	2.6650(1.7200+0.9450)	2.015	-1.015	/	R.QQLPEKYK.E(6)+K.SKLVSDFR.K(2)	Cas9+Cas9	2121.1469
0.9858	20190410_QExHFX1_RSLC1_Beveridge_Clausen_IMP_DSS_JRmethod_R1.14396.14396.3	xl	3.2300(2.2200+1.3100)	0.925	-0.5477	/	K.DDSIDNKVLTR.S(7)+R.NSDKLIAR.K(4)	Cas9+Cas9	2328.2284
0.9858	20190410_QExHFX1_RSLC1_Beveridge_Clausen_IMP_DSS_JRmethod_R1.14641.14641.3	xl	2.6350(2.6350+2.6350)	2.125	-0.3229	/	K.YDENDKLIR.E(6)+K.YDENDKLIR.E(6)	Cas9+Cas9	2467.223
0.9858	20190410_QExHFX1_RSLC1_Beveridge_Clausen_IMP_DSS_JRmethod_R1.15745.15745.3	xl	2.9500(1.6800+1.2700)	1.935	-0.3665	/	K.DFQFYKVR.E(6)+K.MIAKSEQEIGK.A(4)	Cas9+Cas9	2472.2722
0.9858	20190410_QExHFX1_RSLC1_Beveridge_Clausen_IMP_DSS_JRmethod_R1.16434.16434.3	xl	2.5250(1.6350+1.5250)	2.525	-0.6	/	K.DFQFYKVR.E(6)+K.FDNLTKAER.G(6)	Cas9+Cas9	2332.1851
0.9856	20190410_QExHFX1_RSLC1_Beveridge_Clausen_IMP_DSS_JRmethod_R1.12188.12188.4	xl	2.2900(1.1500+1.1400)	1.46	-0.2443	/	R.QQLPEKYK.E(6)+K.SKLVSDFR.K(2)	Cas9+Cas9	2121.1469
0.9855	20190410_QExHFX1_RSLC1_Beveridge_Clausen_IMP_DSS_JRmethod_R1.18455.18455.4	xl	2.8300(1.4650+1.6100)	1.255	0.2692	/	R.GGLSELDKAGFIK.R(8)+K.QLKEDYFK.K(3)	Cas9+Cas9	2541.3365
0.9854	20190410_QExHFX1_RSLC1_Beveridge_Clausen_IMP_DSS_JRmethod_R1.17971.17971.3	xl	2.9050(1.9750+1.2900)	2.33	-0.2979	/	K.DFQFYKVR.E(6)+K.YDENDKLIR.E(6)	Cas9+Cas9	2404.2062
0.985	20190410_QExHFX1_RSLC1_Beveridge_Clausen_IMP_DSS_JRmethod_R1.15867.15867.3	xl	3.8850(2.0300+1.8550)	1.48	-0.2248	/	K.DFQFYKVR.E(6)+K.MIAKSEQEIGK.A(4)	Cas9+Cas9	2472.2722
0.985	20190410_QExHFX1_RSLC1_Beveridge_Clausen_IMP_DSS_JRmethod_R1.19412.19412.3	xl	3.8650(1.7200+2.1450)	1.555	-0.1702	/	K.APLSASMIKR.Y(9)+K.NPIDFLEAKGYK.E(9)	Cas9+Cas9	2604.3984
0.9849	20190410_QExHFX1_RSLC1_Beveridge_Clausen_IMP_DSS_JRmethod_R1.17254.17254.4	xl	2.8650(1.8850+1.1400)	0.985	3.3064	/	R.KPAFLSGEQK.K(1)+K.KQEGSLFAPKR.M(10)	Cas9+REVERSE_Cas9	2501.3641
0.9847	20190410_QExHFX1_RSLC1_Beveridge_Clausen_IMP_DSS_JRmethod_R1.12409.12409.3	xl	2.6650(1.7050+0.9600)	1.625	-1.549	/	R.QQLPEKYK.E(6)+K.SKLVSDFR.K(2)	Cas9+Cas9	2121.1469
0.9847	20190410_QExHFX1_RSLC1_Beveridge_Clausen_IMP_DSS_JRmethod_R1.16400.16400.4	xl	2.9050(1.0700+1.8350)	0.755	0.5607	/	K.FKVLGNTDR.H(2)+R.VNTEITKAPLSASMIK.R(7)	Cas9+Cas9	2888.568
0.9846	20190410_QExHFX1_RSLC1_Beveridge_Clausen_IMP_DSS_JRmethod_R1.16997.16997.4	xl	2.8600(1.5250+1.3350)	0.895	0.2949	/	R.GKSDNVPSEEVVK.K(2)+R.QEDFYPFLKDNR.E(9)	Cas9+Cas9	3095.5086
0.9845	20190410_QExHFX1_RSLC1_Beveridge_Clausen_IMP_DSS_JRmethod_R1.18180.18180.4	xl	2.4250(2.4250+2.4250)	2.425	0.7336	/	R.VNTEITKAPLSASMIK.R(7)+R.VNTEITKAPLSASMIK.R(7)	Cas9+Cas9	3541.9349
0.9844	20190410_QExHFX1_RSLC1_Beveridge_Clausen_IMP_DSS_JRmethod_R1.12119.12119.3	xl	2.9700(1.1700+1.8000)	2.53	-0.3739	/	K.LVDSTDKADLR.L(7)+K.SDNVPSEEVVKK.M(11)	Cas9+Cas9	2699.3864
0.9843	20190410_QExHFX1_RSLC1_Beveridge_Clausen_IMP_DSS_JRmethod_R1.11415.11415.3	xl	3.3950(1.5000+1.8950)	1.055	-0.6479	/	K.KGILQTVK.V(1)+R.NSDKLIAR.K(4)	Cas9+Cas9	1939.1465
0.9843	20190410_QExHFX1_RSLC1_Beveridge_Clausen_IMP_DSS_JRmethod_R1.12452.12452.3	xl	2.8750(1.1250+1.7500)	0.785	-0.1534	/	K.KDLIIK.L(1)+R.NSDKLIAR.K(4)	Cas9+Cas9	1782.0614
0.9842	20190410_QExHFX1_RSLC1_Beveridge_Clausen_IMP_DSS_JRmethod_R1.21904.21904.3	na	1.41	1.375	0.0859	/	R.LENLIAQLPGEK[284.17]K.N	Cas9	1607.9133
0.9838	20190410_QExHFX1_RSLC1_Beveridge_Clausen_IMP_DSS_JRmethod_R1.10490.10490.4	xl	2.5200(1.1450+1.3750)	1.83	0.1415	/	K.FKVLGNTDR.H(2)+K.SEQEIGKATAK.Y(7)	Cas9+Cas9	2347.2382
0.9838	20190410_QExHFX1_RSLC1_Beveridge_Clausen_IMP_DSS_JRmethod_R1.23683.23683.4	xl	2.3650(2.3650+2.3650)	2.365	0.385	/	R.SSFEKNPIDFLEAK.G(5)+R.SSFEKNPIDFLEAK.G(5)	Cas9+Cas9	3385.6968
0.9837	20190410_QExHFX1_RSLC1_Beveridge_Clausen_IMP_DSS_JRmethod_R1.15080.15080.4	xl	2.5700(0.9350+1.6350)	1.625	1.23	/	R.MTNFDKNLPNEK.V(6)+K.SKLVSDFR.K(2)	Cas9+Cas9	2538.2787
0.9836	20190410_QExHFX1_RSLC1_Beveridge_Clausen_IMP_DSS_JRmethod_R1.19277.19277.4	xl	2.3500(2.3500+2.3500)	2.35	0.5815	/	K.TEVQTGGFSKESILPK.R(10)+K.TEVQTGGFSKESILPK.R(10)	Cas9+Cas9	3577.8765
0.9834	20190410_QExHFX1_RSLC1_Beveridge_Clausen_IMP_DSS_JRmethod_R1.16861.16861.3	xl	2.3750(1.4800+1.4500)	2.375	-0.2253	/	K.DFQFYKVR.E(6)+K.FDNLTKAER.G(6)	Cas9+Cas9	2332.1851
0.9834	20190410_QExHFX1_RSLC1_Beveridge_Clausen_IMP_DSS_JRmethod_R1.19495.19495.4	xl	2.2600(1.0350+1.3550)	1.165	-0.4756	/	K.NLPNEKVLPK.H(6)+K.QSGKTILDFLK.S(4)	Cas9+Cas9	2537.4468
0.9833	20190410_QExHFX1_RSLC1_Beveridge_Clausen_IMP_DSS_JRmethod_R1.18324.18324.3	xl	3.7300(2.9650+1.1700)	0.425	-0.0958	/	R.GGLSELDKAGFIK.R(8)+K.QLKEDYFK.K(3)	Cas9+Cas9	2541.3365
0.9833	20190410_QExHFX1_RSLC1_Beveridge_Clausen_IMP_DSS_JRmethod_R1.19377.19377.4	xl	2.3200(2.3200+2.3200)	2.32	0.1719	/	K.TEVQTGGFSKESILPK.R(10)+K.TEVQTGGFSKESILPK.R(10)	Cas9+Cas9	3577.8765
0.9832	20190410_QExHFX1_RSLC1_Beveridge_Clausen_IMP_DSS_JRmethod_R1.21820.21820.3	xl	3.0250(0.9900+2.2750)	3.025	-0.3411	/	K.FDNLTKAER.G(6)+K.TILDFLKSDGFANR.N(7)	Cas9+Cas9	2826.4551
0.9831	20190410_QExHFX1_RSLC1_Beveridge_Clausen_IMP_DSS_JRmethod_R1.14580.14580.3	xl	3.3150(2.1950+1.1200)	2.46	-0.1766	/	R.MTNFDKNLPNEK.V(6)+K.SKLVSDFR.K(2)	Cas9+Cas9	2538.2787
0.9831	20190410_QExHFX1_RSLC1_Beveridge_Clausen_IMP_DSS_JRmethod_R1.20222.20222.3	xl	3.2450(3.2450+3.2450)	2.475	-0.3508	/	R.GGLSELDKAGFIK.R(8)+R.GGLSELDKAGFIK.R(8)	Cas9+Cas9	2805.5163
0.983	20190410_QExHFX1_RSLC1_Beveridge_Clausen_IMP_DSS_JRmethod_R1.09807.09807.3	xl	3.2050(1.2450+2.4450)	2.695	-0.0392	/	K.ESILPKR.N(6)+K.SEQEIGKATAK.Y(7)	Cas9+Cas9	2140.1738
0.983	20190410_QExHFX1_RSLC1_Beveridge_Clausen_IMP_DSS_JRmethod_R1.09932.09932.3	xl	3.4750(1.3850+2.5750)	1.75	-0.3801	/	K.ESILPKR.N(6)+K.SEQEIGKATAK.Y(7)	Cas9+Cas9	2140.1738
0.983	20190410_QExHFX1_RSLC1_Beveridge_Clausen_IMP_DSS_JRmethod_R1.11699.11699.3	xl	2.6850(1.1800+1.5050)	1.19	-0.1277	/	K.LVDSTDKADLR.L(7)+K.SDNVPSEEVVKK.M(11)	Cas9+Cas9	2699.3864
0.9827	20190410_QExHFX1_RSLC1_Beveridge_Clausen_IMP_DSS_JRmethod_R1.07923.07923.3	xl	2.3450(2.3450+2.3450)	2.345	-0.2505	/	K.SEQEIGKATAK.Y(7)+K.SEQEIGKATAK.Y(7)	Cas9+Cas9	2459.2754
0.9826	20190410_QExHFX1_RSLC1_Beveridge_Clausen_IMP_DSS_JRmethod_R1.15220.15220.4	xl	2.3750(1.3850+0.9900)	1.87	0.4658	/	R.LEESFLVEEDKK.H(11)+K.VKYVTEGMR.K(2)	Cas9+Cas9	2684.3618
0.9822	20190410_QExHFX1_RSLC1_Beveridge_Clausen_IMP_DSS_JRmethod_R1.16596.16596.4	xl	3.4750(2.8250+0.6500)	2.56	-0.3214	/	R.SSFEKNPIDFLEAK.G(5)+K.VLSAYNKHR.D(7)	Cas9+Cas9	2848.4758
0.9821	20190410_QExHFX1_RSLC1_Beveridge_Clausen_IMP_DSS_JRmethod_R1.17330.17330.4	xl	2.4300(1.4100+1.0200)	1.515	1.0498	/	R.GKSDNVPSEEVVK.K(2)+R.QEDFYPFLKDNR.E(9)	Cas9+Cas9	3095.5086
0.9815	20190410_QExHFX1_RSLC1_Beveridge_Clausen_IMP_DSS_JRmethod_R1.13412.13412.3	xl	2.7150(0.9850+1.7300)	0.83	-0.4317	/	K.KDWDPK.K(1)+K.SKLVSDFR.K(2)	Cas9+Cas9	1875.973
0.9809	20190410_QExHFX1_RSLC1_Beveridge_Clausen_IMP_DSS_JRmethod_R1.11444.11444.4	xl	1.9800(0.9400+1.0400)	1.795	-1.4592	/	K.LVDSTDKADLR.L(7)+K.SDNVPSEEVVKK.M(11)	Cas9+Cas9	2699.3864
0.9809	20190410_QExHFX1_RSLC1_Beveridge_Clausen_IMP_DSS_JRmethod_R1.17643.17643.4	xl	2.3650(1.7050+0.9050)	0.465	-1.0143	/	R.IEEGIKELGSQILK.E(6)+K.KLVDSTDK.A(1)	Cas9+Cas9	2598.4366
0.9809	20190410_QExHFX1_RSLC1_Beveridge_Clausen_IMP_DSS_JRmethod_R1.21482.21482.3	na	1.555	1.26	-0.1322	/	R.MLASAGELQK[284.17]GNELALPSK.Y	Cas9	2112.1135
0.9808	20190410_QExHFX1_RSLC1_Beveridge_Clausen_IMP_DSS_JRmethod_R1.12667.12667.3	xl	2.4700(1.4150+1.0550)	1.595	-0.2542	/	R.QQLPEKYK.E(6)+K.SKLVSDFR.K(2)	Cas9+Cas9	2121.1469
0.9806	20190410_QExHFX1_RSLC1_Beveridge_Clausen_IMP_DSS_JRmethod_R1.15869.15869.4	xl	2.1050(0.9250+1.1800)	1.3	-0.2903	/	K.DFQFYKVR.E(6)+K.MIAKSEQEIGK.A(4)	Cas9+Cas9	2472.2722
0.9806	20190410_QExHFX1_RSLC1_Beveridge_Clausen_IMP_DSS_JRmethod_R1.16620.16620.3	xl	2.8250(0.8700+2.4200)	2.825	-0.5354	/	K.QLKEDYFK.K(3)+R.QLLNAKLITQR.K(6)	Cas9+Cas9	2504.4001
0.9806	20190410_QExHFX1_RSLC1_Beveridge_Clausen_IMP_DSS_JRmethod_R1.17286.17286.4	xl	4.0300(0.8250+3.2050)	2.87	0.713	/	K.APLSASMIKR.Y(9)+K.TEVQTGGFSKESILPK.R(10)	Cas9+Cas9	2930.5786
0.98	20190410_QExHFX1_RSLC1_Beveridge_Clausen_IMP_DSS_JRmethod_R1.14406.14406.4	xl	2.2400(1.3750+1.1050)	0.745	-0.4731	/	K.DDSIDNKVLTR.S(7)+R.NSDKLIAR.K(4)	Cas9+Cas9	2328.2284
0.98	20190410_QExHFX1_RSLC1_Beveridge_Clausen_IMP_DSS_JRmethod_R1.17426.17426.3	xl	2.4750(1.4950+1.5950)	1.46	-0.2874	/	K.DFQFYKVR.E(6)+K.FDNLTKAER.G(6)	Cas9+Cas9	2332.1851
0.9797	20190410_QExHFX1_RSLC1_Beveridge_Clausen_IMP_DSS_JRmethod_R1.13606.13606.3	xl	2.9150(2.0500+0.8650)	2.57	-0.397	/	K.APLSASMIKR.Y(9)+R.KFDNLTK.A(1)	Cas9+Cas9	2075.1448
0.9795	20190410_QExHFX1_RSLC1_Beveridge_Clausen_IMP_DSS_JRmethod_R1.12178.12178.4	xl	2.1450(1.3250+0.9900)	1.02	-0.1338	/	R.QITKHVAQILDSR.M(4)+R.QQLPEKYK.E(6)	Cas9+Cas9	2678.4754
0.9792	20190410_QExHFX1_RSLC1_Beveridge_Clausen_IMP_DSS_JRmethod_R1.10155.10155.4	xl	2.2200(1.0750+1.1450)	0.715	-0.0523	/	R.DKPIR.E(2)+K.KGILQTVK.V(1)	Cas9+Cas9	1651.0032
0.9792	20190410_QExHFX1_RSLC1_Beveridge_Clausen_IMP_DSS_JRmethod_R1.15128.15128.4	xl	2.2950(1.3650+0.9300)	0.445	-0.2525	/	K.DDSIDNKVLTR.S(7)+K.KGILQTVK.V(1)	Cas9+Cas9	2298.2794
0.979	20190410_QExHFX1_RSLC1_Beveridge_Clausen_IMP_DSS_JRmethod_R1.11990.11990.3	xl	2.6650(0.8450+1.8200)	2.43	-0.5136	/	K.LVDSTDKADLR.L(7)+K.SDNVPSEEVVKK.M(11)	Cas9+Cas9	2699.3864
0.9782	20190410_QExHFX1_RSLC1_Beveridge_Clausen_IMP_DSS_JRmethod_R1.15147.15147.4	xl	2.2150(0.8800+1.3350)	2.215	0.8132	/	R.KDFQFYK.V(1)+K.LVDSTDKADLR.L(7)	Cas9+Cas9	2344.195
0.9781	20190410_QExHFX1_RSLC1_Beveridge_Clausen_IMP_DSS_JRmethod_R1.13461.13461.4	xl	2.1750(1.3550+1.0650)	0.745	-0.518	/	K.DDSIDNKVLTR.S(7)+R.NSDKLIAR.K(4)	Cas9+Cas9	2328.2284
0.9779	20190410_QExHFX1_RSLC1_Beveridge_Clausen_IMP_DSS_JRmethod_R1.19282.19282.4	xl	2.1400(0.9700+1.1700)	1.825	0.01	/	K.APLSASMIKR.Y(9)+K.NPIDFLEAKGYK.E(9)	Cas9+Cas9	2604.3984
0.9777	20190410_QExHFX1_RSLC1_Beveridge_Clausen_IMP_DSS_JRmethod_R1.13650.13650.4	xl	2.1100(0.9600+1.3950)	0.93	-0.2696	/	K.APLSASMIKR.Y(9)+R.KLINGIR.D(1)	Cas9+Cas9	2023.1975
0.9776	20190410_QExHFX1_RSLC1_Beveridge_Clausen_IMP_DSS_JRmethod_R1.11172.11172.4	xl	2.1750(0.9450+1.2300)	0.69	-0.294	/	K.FDNLTKAER.G(6)+K.MIAKSEQEIGK.A(4)	Cas9+Cas9	2463.2678
0.9776	20190410_QExHFX1_RSLC1_Beveridge_Clausen_IMP_DSS_JRmethod_R1.20150.20150.4	xl	2.5650(1.7300+0.8350)	0.58	-1.3613	/	K.MDGTEELLVKLNR.E(10)+K.QLKEDYFK.K(3)	Cas9+Cas9	2724.4043
0.9775	20190410_QExHFX1_RSLC1_Beveridge_Clausen_IMP_DSS_JRmethod_R1.12227.12227.3	na	1.52	1.32	0.4404	/	R.GGLSELDKAGFIK.R	Cas9	1333.7241
0.9775	20190410_QExHFX1_RSLC1_Beveridge_Clausen_IMP_DSS_JRmethod_R1.13667.13667.4	xl	2.8800(0.7950+2.3050)	1.775	0.2931	/	R.KDFQFYK.V(1)+K.SDNVPSEEVVKK.M(11)	Cas9+Cas9	2442.2317
0.9769	20190410_QExHFX1_RSLC1_Beveridge_Clausen_IMP_DSS_JRmethod_R1.18533.18533.4	xl	2.4650(0.8500+1.7400)	0.58	-0.1554	/	K.KLVDSTDK.A(1)+R.SSFEKNPIDFLEAK.G(5)	Cas9+Cas9	2666.369
0.9766	20190410_QExHFX1_RSLC1_Beveridge_Clausen_IMP_DSS_JRmethod_R1.13419.13419.4	xl	2.2150(0.9050+1.3100)	0.485	-0.3549	/	K.KDWDPK.K(1)+K.SKLVSDFR.K(2)	Cas9+Cas9	1875.973
0.9766	20190410_QExHFX1_RSLC1_Beveridge_Clausen_IMP_DSS_JRmethod_R1.18660.18660.3	xl	4.3650(1.2000+3.5750)	0.515	0.1163	/	K.KLVDSTDK.A(1)+R.SSFEKNPIDFLEAK.G(5)	Cas9+Cas9	2666.369
0.9763	20190410_QExHFX1_RSLC1_Beveridge_Clausen_IMP_DSS_JRmethod_R1.15404.15404.4	xl	1.8200(0.9450+0.9500)	1.82	-0.4309	/	K.NLPNEKVLPK.H(6)+K.TYAHLFDDKVMK.Q(9)	Cas9+Cas9	2755.4617
0.9758	20190410_QExHFX1_RSLC1_Beveridge_Clausen_IMP_DSS_JRmethod_R1.19234.19234.4	xl	2.2600(1.1850+1.2450)	0.205	-0.1946	/	R.KFDNLTK.A(1)+K.NPIDFLEAKGYK.E(9)	Cas9+Cas9	2396.2627
0.9756	20190410_QExHFX1_RSLC1_Beveridge_Clausen_IMP_DSS_JRmethod_R1.17378.17378.4	xl	1.8050(1.8050+1.8050)	1.805	-0.6501	/	K.DDSIDNKVLTR.S(7)+K.DDSIDNKVLTR.S(7)	Cas9+Cas9	2687.3612
0.9754	20190410_QExHFX1_RSLC1_Beveridge_Clausen_IMP_DSS_JRmethod_R1.12575.12575.4	xl	2.1100(1.1600+0.9500)	0.705	-0.0517	/	K.KGILQTVK.V(1)+K.MKNYWR.Q(2)	Cas9+Cas9	1920.0654
0.9753	20190410_QExHFX1_RSLC1_Beveridge_Clausen_IMP_DSS_JRmethod_R1.15308.15308.4	xl	2.3000(1.3950+1.1000)	0.93	1.3793	/	K.FIKPILEK.M(3)+R.KFDNLTK.A(1)	Cas9+Cas9	1989.155
0.975	20190410_QExHFX1_RSLC1_Beveridge_Clausen_IMP_DSS_JRmethod_R1.19756.19756.4	xl	2.2700(1.2000+1.2600)	1.015	0.0708	/	K.IKREEMVNSSTWETLK.E(2)+K.SDNVPSEEVVKK.M(11)	REVERSE_sp|OVAL_CHICK|+Cas9	3417.7336
0.9743	20190410_QExHFX1_RSLC1_Beveridge_Clausen_IMP_DSS_JRmethod_R1.13177.13177.3	xl	2.1600(0.9750+1.3050)	1.82	-0.3818	/	K.ESILPKR.N(6)+K.FKVLGNTDR.H(2)	Cas9+Cas9	2028.1367
0.9743	20190410_QExHFX1_RSLC1_Beveridge_Clausen_IMP_DSS_JRmethod_R1.22827.22827.3	na	1.465	1.465	-0.1595	/	K.MDGTEELLVK[284.17]LNR.E	Cas9	1672.8705
0.9736	20190410_QExHFX1_RSLC1_Beveridge_Clausen_IMP_DSS_JRmethod_R1.16454.16454.4	xl	3.1450(2.4750+0.6700)	3.145	0.3256	/	R.SSFEKNPIDFLEAK.G(5)+K.VLSAYNKHR.D(7)	Cas9+Cas9	2848.4758
0.9734	20190410_QExHFX1_RSLC1_Beveridge_Clausen_IMP_DSS_JRmethod_R1.22704.22704.4	xl	3.0150(2.4800+0.6850)	2.245	0.0475	/	K.TILDFLKSDGFANR.N(7)+K.YDENDKLIR.E(6)	Cas9+Cas9	2898.4762
0.9733	20190410_QExHFX1_RSLC1_Beveridge_Clausen_IMP_DSS_JRmethod_R1.13369.13369.3	xl	2.1550(0.9800+1.1750)	1.71	-0.3336	/	K.LVDSTDKADLR.L(7)+K.SDNVPSEEVVKK.M(11)	Cas9+Cas9	2699.3864
0.9731	20190410_QExHFX1_RSLC1_Beveridge_Clausen_IMP_DSS_JRmethod_R1.21597.21597.3	na	1.52	1.25	0.026	/	R.MLASAGELQK[284.17]GNELALPSK.Y	Cas9	2112.1135
0.9725	20190410_QExHFX1_RSLC1_Beveridge_Clausen_IMP_DSS_JRmethod_R1.14223.14223.3	xl	2.0600(2.0600+2.0600)	1.94	-0.5239	/	K.APLSASMIKR.Y(9)+K.APLSASMIKR.Y(9)	Cas9+Cas9	2283.2806
0.9721	20190410_QExHFX1_RSLC1_Beveridge_Clausen_IMP_DSS_JRmethod_R1.17898.17898.4	xl	1.8050(1.0350+0.9200)	1.525	-0.8275	/	R.QEDFYPFLKDNR.E(9)+K.VKYVTEGMR.K(2)	Cas9+Cas9	2790.3686
0.9713	20190410_QExHFX1_RSLC1_Beveridge_Clausen_IMP_DSS_JRmethod_R1.14225.14225.3	xl	3.0950(2.0150+1.3250)	0.985	0.8919	/	K.DDSIDNKVLTR.S(7)+R.NSDKLIAR.K(4)	Cas9+Cas9	2328.2284
0.9713	20190410_QExHFX1_RSLC1_Beveridge_Clausen_IMP_DSS_JRmethod_R1.19273.19273.3	xl	2.6500(1.1500+1.5000)	2.39	0.7712	/	K.APLSASMIKR.Y(9)+K.NPIDFLEAKGYK.E(9)	Cas9+Cas9	2604.3984
0.9713	20190410_QExHFX1_RSLC1_Beveridge_Clausen_IMP_DSS_JRmethod_R1.20062.20062.3	xl	2.5950(2.5950+2.5950)	2.595	0.1042	/	K.VVDELVKVMGR.H(7)+K.VVDELVKVMGR.H(7)	Cas9+Cas9	2625.4596
0.9712	20190410_QExHFX1_RSLC1_Beveridge_Clausen_IMP_DSS_JRmethod_R1.17334.17334.4	xl	3.2400(0.5950+2.9050)	2.535	-4.3483	/	R.KPLISEK.S(1)+K.TEVQTGGFSKESILPK.R(10)	REVERSE_Cas9+Cas9	2671.4683
0.9711	20190410_QExHFX1_RSLC1_Beveridge_Clausen_IMP_DSS_JRmethod_R1.07697.07697.4	xl	2.1400(1.2750+0.8650)	0.89	-0.5038	/	K.KLVDSTDK.A(1)+K.VLSAYNKHR.D(7)	Cas9+Cas9	2129.148
0.9711	20190410_QExHFX1_RSLC1_Beveridge_Clausen_IMP_DSS_JRmethod_R1.10452.10452.4	xl	2.0000(2.0000+2.0000)	1.585	0.8645	/	R.GKSDNVPSEEVVK.K(2)+R.GKSDNVPSEEVVK.K(2)	Cas9+Cas9	2911.4661
0.9711	20190410_QExHFX1_RSLC1_Beveridge_Clausen_IMP_DSS_JRmethod_R1.14620.14620.3	xl	2.0350(2.0350+2.0350)	1.87	-0.7686	/	K.SKLVSDFR.K(2)+K.SKLVSDFR.K(2)	Cas9+Cas9	2039.105
0.9711	20190410_QExHFX1_RSLC1_Beveridge_Clausen_IMP_DSS_JRmethod_R1.15350.15350.3	xl	2.1050(2.1050+2.1050)	1.61	-0.1301	/	K.SKLVSDFR.K(2)+K.SKLVSDFR.K(2)	Cas9+Cas9	2039.105
0.9711	20190410_QExHFX1_RSLC1_Beveridge_Clausen_IMP_DSS_JRmethod_R1.16750.16750.3	xl	2.8850(1.9150+1.1900)	1.94	0.4408	/	R.GGLSELDKAGFIK.R(8)+K.VITLKSK.L(5)	Cas9+Cas9	2259.3089
0.971	20190410_QExHFX1_RSLC1_Beveridge_Clausen_IMP_DSS_JRmethod_R1.17975.17975.4	xl	1.7250(1.0200+0.9200)	1.725	-0.2109	/	K.DFQFYKVR.E(6)+K.YDENDKLIR.E(6)	Cas9+Cas9	2404.2062
0.9707	20190410_QExHFX1_RSLC1_Beveridge_Clausen_IMP_DSS_JRmethod_R1.12448.12448.4	xl	2.0550(1.1700+0.8850)	0.845	-0.5682	/	K.MIAKSEQEIGK.A(4)+K.YDENDKLIR.E(6)	Cas9+Cas9	2535.2889
0.9707	20190410_QExHFX1_RSLC1_Beveridge_Clausen_IMP_DSS_JRmethod_R1.15282.15282.3	na	1.385	1.185	-0.8654	/	R.HK[284.17]PENIVIEMAR.E	Cas9	1591.8391
0.9706	20190410_QExHFX1_RSLC1_Beveridge_Clausen_IMP_DSS_JRmethod_R1.12234.12234.3	xl	2.6400(1.7450+1.1350)	2.145	0.1579	/	R.MTNFDKNLPNEK.V(6)+R.QQLPEKYK.E(6)	Cas9+Cas9	2620.3206
0.9705	20190410_QExHFX1_RSLC1_Beveridge_Clausen_IMP_DSS_JRmethod_R1.15626.15626.3	xl	2.7950(2.2850+0.7950)	2.375	-0.6533	/	K.DDSIDNKVLTR.S(7)+K.MKNYWR.Q(2)	Cas9+Cas9	2309.1473
0.9701	20190410_QExHFX1_RSLC1_Beveridge_Clausen_IMP_DSS_JRmethod_R1.17843.17843.3	xl	2.1700(1.5550+0.8900)	1.68	-0.6515	/	K.DFQFYKVR.E(6)+K.YDENDKLIR.E(6)	Cas9+Cas9	2404.2062
0.97	20190410_QExHFX1_RSLC1_Beveridge_Clausen_IMP_DSS_JRmethod_R1.19883.19883.3	xl	3.6800(0.9850+2.8000)	2.345	1.3657	/	R.AKDFNEKVR.F(7)+K.VVDELVKVMGR.H(7)	REVERSE_sp|RETBP_HUMAN|+Cas9	2487.3518
0.9697	20190410_QExHFX1_RSLC1_Beveridge_Clausen_IMP_DSS_JRmethod_R1.16575.16575.3	xl	2.5900(1.6600+1.5950)	2.11	0.5815	/	K.DFQFYKVR.E(6)+K.FDNLTKAER.G(6)	Cas9+Cas9	2332.1851
0.9697	20190410_QExHFX1_RSLC1_Beveridge_Clausen_IMP_DSS_JRmethod_R1.17274.17274.3	xl	2.2200(1.2650+0.9550)	1.05	-0.1998	/	K.DLIIKLPK.Y(5)+K.ESILPKR.N(6)	Cas9+Cas9	1918.1866
0.9695	20190410_QExHFX1_RSLC1_Beveridge_Clausen_IMP_DSS_JRmethod_R1.05772.05772.3	xl	2.1550(1.3200+1.0800)	1.255	-0.1825	/	K.AGFIKR.Q(5)+K.GQKNSR.E(3)	Cas9+Cas9	1516.8473
0.9695	20190410_QExHFX1_RSLC1_Beveridge_Clausen_IMP_DSS_JRmethod_R1.13013.13013.3	xl	3.4450(3.3900+3.3900)	3.12	0.1466	/	K.LVDSTDKADLR.L(7)+K.LVDSTDKADLR.L(7)	Cas9+Cas9	2601.3496
0.9694	20190410_QExHFX1_RSLC1_Beveridge_Clausen_IMP_DSS_JRmethod_R1.06596.06596.4	na	1.35	1.35	-0.9716	/	R.KM[147.04]IAK[284.17]SEQEIGKATAK.Y	Cas9	1904.0287
0.9691	20190410_QExHFX1_RSLC1_Beveridge_Clausen_IMP_DSS_JRmethod_R1.14773.14773.3	xl	2.0450(2.0450+2.0450)	1.605	-0.2645	/	K.SKLVSDFR.K(2)+K.SKLVSDFR.K(2)	Cas9+Cas9	2039.105
0.969	20190410_QExHFX1_RSLC1_Beveridge_Clausen_IMP_DSS_JRmethod_R1.16073.16073.3	xl	2.8800(2.0750+0.8050)	2.88	-0.0865	/	K.APLSASMIKR.Y(9)+K.FIKPILEK.M(3)	Cas9+Cas9	2197.2907
0.9687	20190410_QExHFX1_RSLC1_Beveridge_Clausen_IMP_DSS_JRmethod_R1.14944.14944.3	xl	2.0550(2.0550+2.0550)	1.525	-0.9933	/	K.SKLVSDFR.K(2)+K.SKLVSDFR.K(2)	Cas9+Cas9	2039.105
0.9681	20190410_QExHFX1_RSLC1_Beveridge_Clausen_IMP_DSS_JRmethod_R1.16705.16705.3	xl	2.4350(1.5800+1.4400)	2.435	0.1475	/	K.DFQFYKVR.E(6)+K.FDNLTKAER.G(6)	Cas9+Cas9	2332.1851
0.968	20190410_QExHFX1_RSLC1_Beveridge_Clausen_IMP_DSS_JRmethod_R1.11884.11884.3	xl	2.8800(1.1450+1.7350)	0.825	0.1842	/	K.KGILQTVK.V(1)+R.NSDKLIAR.K(4)	Cas9+Cas9	1939.1465
0.9673	20190410_QExHFX1_RSLC1_Beveridge_Clausen_IMP_DSS_JRmethod_R1.14063.14063.3	xl	3.4650(1.2950+2.1700)	2.72	0.0534	/	K.AGFIKR.Q(5)+R.KDFQFYK.V(1)	Cas9+Cas9	1802.9719
0.9668	20190410_QExHFX1_RSLC1_Beveridge_Clausen_IMP_DSS_JRmethod_R1.12827.12827.3	xl	2.5400(2.3900+2.3900)	1.9	0.2541	/	K.LVDSTDKADLR.L(7)+K.LVDSTDKADLR.L(7)	Cas9+Cas9	2601.3496
0.9664	20190410_QExHFX1_RSLC1_Beveridge_Clausen_IMP_DSS_JRmethod_R1.10524.10524.3	xl	2.0250(2.0250+2.0250)	1.415	-0.0324	/	K.SDNVPSEEVVKK.M(11)+K.SDNVPSEEVVKK.M(11)	Cas9+Cas9	2797.4232
0.9663	20190410_QExHFX1_RSLC1_Beveridge_Clausen_IMP_DSS_JRmethod_R1.13107.13107.3	xl	2.9400(2.1350+2.1000)	0.425	1.5054	/	R.NSDKLIAR.K(4)+K.RNSDKLIAR.K(5)	Cas9+Cas9	2125.1966
0.9661	20190410_QExHFX1_RSLC1_Beveridge_Clausen_IMP_DSS_JRmethod_R1.09324.09324.3	xl	3.3750(1.1150+2.2600)	2.77	0.3764	/	K.GQKNSR.E(3)+R.KDFQFYK.V(1)	Cas9+Cas9	1800.9158
0.966	20190410_QExHFX1_RSLC1_Beveridge_Clausen_IMP_DSS_JRmethod_R1.19632.19632.4	xl	2.1100(0.9050+1.3200)	0.84	0.5301	/	K.NLPNEKVLPK.H(6)+K.QSGKTILDFLK.S(4)	Cas9+Cas9	2537.4468
0.9658	20190410_QExHFX1_RSLC1_Beveridge_Clausen_IMP_DSS_JRmethod_R1.14673.14673.3	xl	3.5950(1.4050+2.3000)	1.895	1.1049	/	K.DLIIKLPK.Y(5)+K.SEQEIGKATAK.Y(7)	Cas9+Cas9	2237.2881
0.9658	20190410_QExHFX1_RSLC1_Beveridge_Clausen_IMP_DSS_JRmethod_R1.15087.15087.3	xl	3.2250(1.8750+1.3500)	3.225	0.2386	/	R.MTNFDKNLPNEK.V(6)+K.SKLVSDFR.K(2)	Cas9+Cas9	2538.2787
0.9656	20190410_QExHFX1_RSLC1_Beveridge_Clausen_IMP_DSS_JRmethod_R1.11851.11851.3	xl	3.3550(1.5000+1.8550)	2.68	0.1944	/	K.LVDSTDKADLR.L(7)+K.SDNVPSEEVVKK.M(11)	Cas9+Cas9	2699.3864
0.9656	20190410_QExHFX1_RSLC1_Beveridge_Clausen_IMP_DSS_JRmethod_R1.19754.19754.3	xl	3.4650(1.0650+2.5000)	2.28	2.3963	/	R.AKDFNEKVR.F(7)+K.VVDELVKVMGR.H(7)	REVERSE_sp|RETBP_HUMAN|+Cas9	2487.3518
0.9655	20190410_QExHFX1_RSLC1_Beveridge_Clausen_IMP_DSS_JRmethod_R1.20196.20196.3	xl	2.4800(2.4800+2.4800)	1.98	0.3135	/	K.VVDELVKVMGR.H(7)+K.VVDELVKVMGR.H(7)	Cas9+Cas9	2625.4596
0.9653	20190410_QExHFX1_RSLC1_Beveridge_Clausen_IMP_DSS_JRmethod_R1.13260.13260.4	xl	2.1100(0.8700+1.2400)	0.485	-0.3871	/	K.KDWDPK.K(1)+K.SKLVSDFR.K(2)	Cas9+Cas9	1875.973
0.9649	20190410_QExHFX1_RSLC1_Beveridge_Clausen_IMP_DSS_JRmethod_R1.11174.11174.3	xl	3.0950(1.6800+1.4150)	3.095	0.0347	/	K.FDNLTKAER.G(6)+K.MIAKSEQEIGK.A(4)	Cas9+Cas9	2463.2678
0.9649	20190410_QExHFX1_RSLC1_Beveridge_Clausen_IMP_DSS_JRmethod_R1.12853.12853.3	xl	3.2450(3.2450+3.2450)	2.615	0.3987	/	K.LVDSTDKADLR.L(7)+K.LVDSTDKADLR.L(7)	Cas9+Cas9	2601.3496
0.9647	20190410_QExHFX1_RSLC1_Beveridge_Clausen_IMP_DSS_JRmethod_R1.12475.12475.4	xl	1.9500(0.8750+1.0750)	1.79	0.6738	/	K.LVDSTDKADLR.L(7)+K.SDNVPSEEVVKK.M(11)	Cas9+Cas9	2699.3864
0.9646	20190410_QExHFX1_RSLC1_Beveridge_Clausen_IMP_DSS_JRmethod_R1.12579.12579.3	xl	2.4550(1.4500+1.0050)	1.995	0.0531	/	K.KGILQTVK.V(1)+K.MKNYWR.Q(2)	Cas9+Cas9	1920.0654
0.964	20190410_QExHFX1_RSLC1_Beveridge_Clausen_IMP_DSS_JRmethod_R1.21707.21707.3	xl	2.6150(0.8750+1.7400)	2.315	0.1182	/	R.GGLSELDKAGFIK.R(8)+K.MDGTEELLVKLNR.E(10)	Cas9+Cas9	2988.584
0.9638	20190410_QExHFX1_RSLC1_Beveridge_Clausen_IMP_DSS_JRmethod_R1.09558.09558.4	xl	1.9600(0.9850+1.2200)	0.46	-0.0202	/	R.DKPIR.E(2)+R.NSDKLIAR.K(4)	Cas9+Cas9	1680.9522
0.9637	20190410_QExHFX1_RSLC1_Beveridge_Clausen_IMP_DSS_JRmethod_R1.07383.07383.3	xl	2.8000(1.9750+0.8250)	0.16	-0.76	/	R.KFDNLTK.A(1)+R.NKDSR.T(2)	Cas9+REVERSE_Cas9	1620.8471
0.9634	20190410_QExHFX1_RSLC1_Beveridge_Clausen_IMP_DSS_JRmethod_R1.08005.08005.3	xl	3.7600(3.2900+0.7900)	0.475	-0.4041	/	R.GKSDNVPSEEVVK.K(2)+K.VPSKK.F(4)	Cas9+Cas9	2082.1207
0.9624	20190410_QExHFX1_RSLC1_Beveridge_Clausen_IMP_DSS_JRmethod_R1.16450.16450.4	xl	2.7550(0.7400+2.0150)	0.335	-0.2959	/	R.KVTVK.Q(1)+K.MDGTEELLVKLNR.E(10)	Cas9,REVERSE_Cas9+Cas9	2228.2449
0.9619	20190410_QExHFX1_RSLC1_Beveridge_Clausen_IMP_DSS_JRmethod_R1.12458.12458.3	xl	2.7050(1.3500+1.3550)	0.875	0.5986	/	K.MIAKSEQEIGK.A(4)+K.YDENDKLIR.E(6)	Cas9+Cas9	2535.2889
0.9609	20190410_QExHFX1_RSLC1_Beveridge_Clausen_IMP_DSS_JRmethod_R1.10201.10201.4	xl	2.2550(1.6400+0.8650)	0.625	0.8489	/	R.GKSDNVPSEEVVK.K(2)+K.VTVKQLK.E(4)	Cas9+Cas9	2339.2947
0.9605	20190410_QExHFX1_RSLC1_Beveridge_Clausen_IMP_DSS_JRmethod_R1.14226.14226.4	xl	2.0400(0.9400+1.2600)	0.705	4.1602	/	K.APLSASMIKR.Y(9)+K.RNSDKLIAR.K(5)	Cas9+Cas9	2282.2892
0.9601	20190410_QExHFX1_RSLC1_Beveridge_Clausen_IMP_DSS_JRmethod_R1.13259.13259.4	xl	2.0250(1.3300+0.8500)	1.655	1.2598	/	K.FDNLTKAER.G(6)+K.YDENDKLIR.E(6)	Cas9+Cas9	2395.2018
0.9598	20190410_QExHFX1_RSLC1_Beveridge_Clausen_IMP_DSS_JRmethod_R1.14265.14265.4	xl	2.0300(2.0300+2.0300)	0.7	0.7321	/	R.MTNFDKNLPNEK.V(6)+R.MTNFDKNLPNEK.V(6)	Cas9+Cas9	3037.4524
0.9597	20190410_QExHFX1_RSLC1_Beveridge_Clausen_IMP_DSS_JRmethod_R1.10351.10351.3	xl	2.7950(0.7450+2.0500)	2.03	-0.2122	/	K.FKVLGNTDR.H(2)+K.SEQEIGKATAK.Y(7)	Cas9+Cas9	2347.2382
0.9593	20190410_QExHFX1_RSLC1_Beveridge_Clausen_IMP_DSS_JRmethod_R1.13485.13485.3	xl	2.4350(2.4350+2.4350)	1.635	0.2687	/	K.LVDSTDKADLR.L(7)+K.LVDSTDKADLR.L(7)	Cas9+Cas9	2601.3496
0.9587	20190410_QExHFX1_RSLC1_Beveridge_Clausen_IMP_DSS_JRmethod_R1.11697.11697.3	xl	1.8800(1.8800+1.8800)	1.4	-3.5229	/	K.FDNLTKAER.G(6)+K.FDNLTKAER.G(6)	Cas9+Cas9	2323.1807
0.9579	20190410_QExHFX1_RSLC1_Beveridge_Clausen_IMP_DSS_JRmethod_R1.13234.13234.4	xl	2.0200(0.9700+1.2850)	0.645	1.1106	/	K.KDLIIK.L(1)+K.KGILQTVK.V(1)	Cas9+Cas9	1752.1124
0.9578	20190410_QExHFX1_RSLC1_Beveridge_Clausen_IMP_DSS_JRmethod_R1.16716.16716.4	xl	3.2350(0.5250+2.7100)	1.72	-0.3569	/	R.EKIEK.L(2)+K.MDGTEELLVKLNR.E(10)	Cas9+Cas9	2300.2296
0.9577	20190410_QExHFX1_RSLC1_Beveridge_Clausen_IMP_DSS_JRmethod_R1.05675.05675.3	xl	1.9150(1.1850+0.9750)	1.23	-0.3039	/	K.AGFIKR.Q(5)+K.GQKNSR.E(3)	Cas9+Cas9	1516.8473
0.957	20190410_QExHFX1_RSLC1_Beveridge_Clausen_IMP_DSS_JRmethod_R1.20958.20958.3	xl	2.7500(0.9100+2.3950)	0.355	0.9218	/	R.AKDFNEKVR.F(7)+K.LESEFVYGDYKVYDVR.K(11)	REVERSE_sp|RETBP_HUMAN|+Cas9	3224.6028
0.9566	20190410_QExHFX1_RSLC1_Beveridge_Clausen_IMP_DSS_JRmethod_R1.18580.18580.4	xl	2.0500(1.3950+0.8100)	2.05	0.4948	/	K.FKVLGNTDR.H(2)+R.YDEHHQDLTLLKALVR.Q(12)	Cas9+Cas9	3136.6668
0.9558	20190410_QExHFX1_RSLC1_Beveridge_Clausen_IMP_DSS_JRmethod_R1.11897.11897.4	xl	1.9050(0.8800+1.0250)	1.33	0.3112	/	K.LVDSTDKADLR.L(7)+K.SDNVPSEEVVKK.M(11)	Cas9+Cas9	2699.3864
0.9554	20190410_QExHFX1_RSLC1_Beveridge_Clausen_IMP_DSS_JRmethod_R1.13969.13969.4	xl	2.3350(2.1550+0.8550)	0.18	0.778	/	R.KPAFLSGEQK.K(1)+K.KQEGSLFAPK.R(1)	Cas9+REVERSE_Cas9	2345.263
0.9541	20190410_QExHFX1_RSLC1_Beveridge_Clausen_IMP_DSS_JRmethod_R1.13094.13094.4	xl	1.9200(1.2800+0.8000)	1.57	-0.473	/	K.FDNLTKAER.G(6)+K.YDENDKLIR.E(6)	Cas9+Cas9	2395.2018
0.9536	20190410_QExHFX1_RSLC1_Beveridge_Clausen_IMP_DSS_JRmethod_R1.19960.19960.3	na	1.52	1.52	-4.3224	/	K.MK[284.17]NYWRQLLNAK[284.17]LITQR.K	Cas9	2487.367
0.9531	20190410_QExHFX1_RSLC1_Beveridge_Clausen_IMP_DSS_JRmethod_R1.14100.14100.4	xl	2.3800(1.6350+0.7450)	2.38	0.1721	/	R.MTNFDKNLPNEK.V(6)+R.QITKHVAQILDSR.M(4)	Cas9+Cas9	3095.6072
0.9523	20190410_QExHFX1_RSLC1_Beveridge_Clausen_IMP_DSS_JRmethod_R1.16320.16320.4	xl	2.7800(0.7000+2.0800)	0.29	-0.4956	/	R.KVTVK.Q(1)+K.MDGTEELLVKLNR.E(10)	Cas9,REVERSE_Cas9+Cas9	2228.2449
0.9518	20190410_QExHFX1_RSLC1_Beveridge_Clausen_IMP_DSS_JRmethod_R1.05168.05168.3	xl	2.0050(0.9600+1.0450)	0.655	-0.1217	/	K.GQKNSR.E(3)+K.VMKQLK.R(3)	Cas9+Cas9	1571.8817
0.9517	20190410_QExHFX1_RSLC1_Beveridge_Clausen_IMP_DSS_JRmethod_R1.20927.20927.4	xl	1.6950(0.8550+0.8400)	1.695	-0.4238	/	K.IKREEMVNSSTWETLK.E(2)+K.LVDSTDKADLR.L(7)	REVERSE_sp|OVAL_CHICK|+Cas9	3319.6968
0.9516	20190410_QExHFX1_RSLC1_Beveridge_Clausen_IMP_DSS_JRmethod_R1.14060.14060.3	xl	3.2500(2.7800+0.7150)	0.265	-0.0616	/	R.GGLSELDKAGFIK.R(8)+R.KVTVK.Q(1)	Cas9+Cas9,REVERSE_Cas9	2045.1771
0.9506	20190410_QExHFX1_RSLC1_Beveridge_Clausen_IMP_DSS_JRmethod_R1.14838.14838.4	xl	1.6500(1.6500+1.6500)	1.65	1.0378	/	R.HKPENIVIEMAR.E(2)+R.HKPENIVIEMAR.E(2)	Cas9+Cas9	3009.5891
0.9502	20190410_QExHFX1_RSLC1_Beveridge_Clausen_IMP_DSS_JRmethod_R1.10406.10406.4	xl	2.0950(1.0050+1.5750)	0.05	0.1473	/	R.KVTVK.Q(1)+K.QLKEDYFK.K(3)	Cas9,REVERSE_Cas9+Cas9	1780.9974
0.9502	20190410_QExHFX1_RSLC1_Beveridge_Clausen_IMP_DSS_JRmethod_R1.13114.13114.4	xl	1.9350(1.3100+0.8650)	0.475	-0.1283	/	K.DDSIDNKVLTR.S(7)+R.DKPIR.E(2)	Cas9+Cas9	2040.085
0.9498	20190410_QExHFX1_RSLC1_Beveridge_Clausen_IMP_DSS_JRmethod_R1.10270.10270.4	xl	1.9550(0.9700+0.9850)	0.535	0.2435	/	R.DKPIR.E(2)+K.KGILQTVK.V(1)	Cas9+Cas9	1651.0032
0.9497	20190410_QExHFX1_RSLC1_Beveridge_Clausen_IMP_DSS_JRmethod_R1.15565.15565.4	xl	2.8200(2.3700+0.6850)	0.365	-0.0726	/	K.LPKYSLFELENGR.K(3)+R.SDKNR.G(3)	Cas9+Cas9	2321.2014
0.9492	20190410_QExHFX1_RSLC1_Beveridge_Clausen_IMP_DSS_JRmethod_R1.19117.19117.3	xl	3.9800(0.5300+3.4500)	2.84	-1.6841	/	R.DKQSGK.T(2)+K.SVKELLGITIMER.S(3)	Cas9+Cas9	2287.2456
0.9491	20190410_QExHFX1_RSLC1_Beveridge_Clausen_IMP_DSS_JRmethod_R1.07863.07863.3	xl	2.7100(0.7750+2.1750)	0.44	-0.192	/	R.LSKSR.R(3)+R.NSDKLIAR.K(4)	Cas9+Cas9	1642.9365
0.9489	20190410_QExHFX1_RSLC1_Beveridge_Clausen_IMP_DSS_JRmethod_R1.12143.12143.3	xl	2.3600(1.5750+0.7850)	1.475	-2.7576	/	R.QQLPEKYK.E(6)+K.SKLVSDFR.K(2)	Cas9+Cas9	2121.1469
0.9484	20190410_QExHFX1_RSLC1_Beveridge_Clausen_IMP_DSS_JRmethod_R1.09423.09423.3	xl	2.4450(1.2150+1.2300)	0.865	0.5559	/	K.AGFIKR.Q(5)+K.VMKQLK.R(3)	Cas9+Cas9	1573.9377
0.9483	20190410_QExHFX1_RSLC1_Beveridge_Clausen_IMP_DSS_JRmethod_R1.15934.15934.3	xl	2.4700(1.7550+0.7150)	2.47	-0.3405	/	K.APLSASMIKR.Y(9)+K.FIKPILEK.M(3)	Cas9+Cas9	2197.2907
0.9476	20190410_QExHFX1_RSLC1_Beveridge_Clausen_IMP_DSS_JRmethod_R1.12486.12486.4	xl	1.9550(0.9650+0.9900)	0.455	0.3437	/	R.KFDNLTK.A(1)+R.KLINGIR.D(1)	Cas9+Cas9	1815.0617
0.9466	20190410_QExHFX1_RSLC1_Beveridge_Clausen_IMP_DSS_JRmethod_R1.09449.09449.4	xl	1.9450(0.9750+1.2150)	0.455	0.2703	/	R.DKPIR.E(2)+R.NSDKLIAR.K(4)	Cas9+Cas9	1680.9522
0.9458	20190410_QExHFX1_RSLC1_Beveridge_Clausen_IMP_DSS_JRmethod_R1.10840.10840.4	xl	1.7400(0.9250+1.0600)	0.545	-0.0016	/	R.DKPIR.E(2)+K.MKNYWR.Q(2)	Cas9+Cas9	1661.8711
0.9457	20190410_QExHFX1_RSLC1_Beveridge_Clausen_IMP_DSS_JRmethod_R1.12035.12035.4	xl	1.8900(0.8000+1.0900)	1.295	-0.3004	/	K.LVDSTDKADLR.L(7)+K.SDNVPSEEVVKK.M(11)	Cas9+Cas9	2699.3864
0.9442	20190410_QExHFX1_RSLC1_Beveridge_Clausen_IMP_DSS_JRmethod_R1.13249.13249.3	xl	2.4700(0.9000+1.5700)	0.69	0.5266	/	K.KDWDPK.K(1)+K.SKLVSDFR.K(2)	Cas9+Cas9	1875.973
0.9429	20190410_QExHFX1_RSLC1_Beveridge_Clausen_IMP_DSS_JRmethod_R1.08518.08518.3	xl	3.1500(2.4300+0.7200)	3.15	-0.6152	/	K.KGILQTVK.V(1)+R.LSKSR.R(3)	Cas9+Cas9	1612.9875
0.9427	20190410_QExHFX1_RSLC1_Beveridge_Clausen_IMP_DSS_JRmethod_R1.17845.17845.3	na	1.39	1.39	3.7993	/	R.VNTEITK[284.17]APLSASM[147.04]IK.R	Cas9	1874.0069
0.942	20190410_QExHFX1_RSLC1_Beveridge_Clausen_IMP_DSS_JRmethod_R1.20843.20843.4	xl	1.8300(0.9400+1.0150)	0.11	-0.5977	/	K.FIKPILEK.M(3)+K.YGKAELFDIPNK.E(3)	Cas9+REVERSE_Cas9	2518.4086
0.9395	20190410_QExHFX1_RSLC1_Beveridge_Clausen_IMP_DSS_JRmethod_R1.16192.16192.4	xl	3.9350(0.4400+3.4950)	0.38	-0.4717	/	R.KMIAK.S(1)+R.YDEHHQDLTLLKALVR.Q(12)	Cas9+Cas9	2677.4624
0.9386	20190410_QExHFX1_RSLC1_Beveridge_Clausen_IMP_DSS_JRmethod_R1.21803.21803.3	xl	2.0050(0.7900+1.2150)	2.005	-0.2443	/	K.IEKILTFR.L(3)+R.SSFEKNPIDFLEAK.G(5)	Cas9+Cas9	2780.4999
0.938	20190410_QExHFX1_RSLC1_Beveridge_Clausen_IMP_DSS_JRmethod_R1.10637.10637.4	xl	2.9200(0.4650+2.4550)	2.505	-0.5416	/	K.AGFIKR.Q(5)+K.SDNVPSEEVVKK.M(11)	Cas9+Cas9	2158.1633
0.9379	20190410_QExHFX1_RSLC1_Beveridge_Clausen_IMP_DSS_JRmethod_R1.12294.12294.4	xl	1.9050(0.7850+1.1200)	1.155	-0.1025	/	K.LVDSTDKADLR.L(7)+K.SDNVPSEEVVKK.M(11)	Cas9+Cas9	2699.3864
0.9368	20190410_QExHFX1_RSLC1_Beveridge_Clausen_IMP_DSS_JRmethod_R1.14872.14872.3	xl	2.3450(1.6850+0.9050)	0.585	0.5914	/	K.DDSIDNKVLTR.S(7)+R.NSDKLIAR.K(4)	Cas9+Cas9	2328.2284
0.9359	20190410_QExHFX1_RSLC1_Beveridge_Clausen_IMP_DSS_JRmethod_R1.11989.11989.3	xl	2.1400(2.1400+2.1400)	1.2	0.6758	/	K.FDNLTKAER.G(6)+K.FDNLTKAER.G(6)	Cas9+Cas9	2323.1807
0.9333	20190410_QExHFX1_RSLC1_Beveridge_Clausen_IMP_DSS_JRmethod_R1.20217.20217.4	xl	1.7200(1.7200+1.7200)	0.865	0.014	/	R.GGLSELDKAGFIK.R(8)+R.GGLSELDKAGFIK.R(8)	Cas9+Cas9	2805.5163
0.9326	20190410_QExHFX1_RSLC1_Beveridge_Clausen_IMP_DSS_JRmethod_R1.16730.16730.4	xl	3.7100(3.2850+0.4250)	0.025	-4.1723	/	R.MLASAGELQKGNELALPSK.Y(10)+R.VKENFDKAR.F(2)	Cas9+sp|RETBP_HUMAN|	3199.6909
0.932	20190410_QExHFX1_RSLC1_Beveridge_Clausen_IMP_DSS_JRmethod_R1.12136.12136.4	xl	1.8550(0.8100+1.3150)	0.84	-0.3244	/	K.MKNYWR.Q(2)+R.NSDKLIAR.K(4)	Cas9+Cas9	1950.0145
0.9312	20190410_QExHFX1_RSLC1_Beveridge_Clausen_IMP_DSS_JRmethod_R1.07740.07740.3	xl	2.5100(0.7650+1.9850)	0.36	-0.0806	/	R.LSKSR.R(3)+R.NSDKLIAR.K(4)	Cas9+Cas9	1642.9365
0.9311	20190410_QExHFX1_RSLC1_Beveridge_Clausen_IMP_DSS_JRmethod_R1.13191.13191.4	xl	1.5550(1.5550+1.5550)	0.81	-0.3619	/	K.LVDSTDKADLR.L(7)+K.LVDSTDKADLR.L(7)	Cas9+Cas9	2601.3496
0.9307	20190410_QExHFX1_RSLC1_Beveridge_Clausen_IMP_DSS_JRmethod_R1.13560.13560.3	xl	3.4100(0.6850+3.0950)	2.495	-0.001	/	R.KMIAK.S(1)+R.VNTEITKAPLSASMIK.R(7)	Cas9+Cas9	2429.3636
0.9304	20190410_QExHFX1_RSLC1_Beveridge_Clausen_IMP_DSS_JRmethod_R1.20481.20481.3	na	1.485	1.485	-3.86	/	K.MK[284.17]NYWRQLLNAK[284.17]LITQR.K	Cas9	2487.367
0.93	20190410_QExHFX1_RSLC1_Beveridge_Clausen_IMP_DSS_JRmethod_R1.06697.06697.4	xl	3.1250(0.4950+2.6300)	2.065	0.1012	/	K.GQKNSR.E(3)+K.SDNVPSEEVVKK.M(11)	Cas9+Cas9	2156.1072
0.9286	20190410_QExHFX1_RSLC1_Beveridge_Clausen_IMP_DSS_JRmethod_R1.07921.07921.4	xl	1.3800(1.3800+1.3800)	1.38	-0.2586	/	K.SEQEIGKATAK.Y(7)+K.SEQEIGKATAK.Y(7)	Cas9+Cas9	2459.2754
0.9271	20190410_QExHFX1_RSLC1_Beveridge_Clausen_IMP_DSS_JRmethod_R1.07969.07969.3	xl	2.4750(0.7650+1.9700)	0.28	-0.0806	/	R.LSKSR.R(3)+R.NSDKLIAR.K(4)	Cas9+Cas9	1642.9365
0.9268	20190410_QExHFX1_RSLC1_Beveridge_Clausen_IMP_DSS_JRmethod_R1.14590.14590.3	xl	2.3550(1.6750+0.6800)	2.355	-0.8555	/	K.IEKILTFR.L(3)+K.KLVDSTDK.A(1)	Cas9+Cas9	2061.1721
0.9262	20190410_QExHFX1_RSLC1_Beveridge_Clausen_IMP_DSS_JRmethod_R1.08215.08215.3	xl	2.5300(0.7500+2.0150)	0.36	-0.4149	/	R.LSKSR.R(3)+R.NSDKLIAR.K(4)	Cas9+Cas9	1642.9365
0.9243	20190410_QExHFX1_RSLC1_Beveridge_Clausen_IMP_DSS_JRmethod_R1.10412.10412.3	xl	2.2150(0.9250+1.5350)	0.44	0.3797	/	R.KVTVK.Q(1)+K.QLKEDYFK.K(3)	Cas9,REVERSE_Cas9+Cas9	1780.9974
0.923	20190410_QExHFX1_RSLC1_Beveridge_Clausen_IMP_DSS_JRmethod_R1.11158.11158.3	xl	3.2900(0.6350+3.0400)	0.22	-0.3079	/	K.EDYFKK.L(5)+R.GKSDNVPSEEVVK.K(2)	Cas9+Cas9	2353.1688
0.9222	20190410_QExHFX1_RSLC1_Beveridge_Clausen_IMP_DSS_JRmethod_R1.09670.09670.4	xl	1.7950(0.9000+1.1600)	0.415	0.4156	/	R.DKPIR.E(2)+R.NSDKLIAR.K(4)	Cas9+Cas9	1680.9522
0.9218	20190410_QExHFX1_RSLC1_Beveridge_Clausen_IMP_DSS_JRmethod_R1.14818.14818.4	xl	1.4600(1.4600+1.4600)	0.955	-0.8196	/	K.SKLVSDFR.K(2)+K.SKLVSDFR.K(2)	Cas9+Cas9	2039.105
0.9206	20190410_QExHFX1_RSLC1_Beveridge_Clausen_IMP_DSS_JRmethod_R1.13764.13764.4	xl	1.4750(1.4750+1.4750)	0.88	-0.2154	/	K.FKVLGNTDR.H(2)+K.FKVLGNTDR.H(2)	Cas9+Cas9	2235.2011
0.9199	20190410_QExHFX1_RSLC1_Beveridge_Clausen_IMP_DSS_JRmethod_R1.14378.14378.4	xl	1.7900(0.8450+0.9450)	0.995	0.0259	/	R.MTNFDKNLPNEK.V(6)+K.SKLVSDFR.K(2)	Cas9+Cas9	2538.2787
0.9196	20190410_QExHFX1_RSLC1_Beveridge_Clausen_IMP_DSS_JRmethod_R1.20849.20849.3	xl	1.9950(1.2450+0.7500)	1.995	-0.8901	/	R.VVKNIQTR.T(3)+K.YGKAELFDIPNK.E(3)	REVERSE_sp|OVAL_CHICK|+REVERSE_Cas9	2488.3688
0.9194	20190410_QExHFX1_RSLC1_Beveridge_Clausen_IMP_DSS_JRmethod_R1.10070.10070.4	xl	1.3400(1.3400+1.3400)	1.34	-0.3702	/	R.QQLPEKYK.E(6)+R.QQLPEKYK.E(6)	Cas9+Cas9	2203.1888
0.9194	20190410_QExHFX1_RSLC1_Beveridge_Clausen_IMP_DSS_JRmethod_R1.17827.17827.4	xl	1.4600(1.4600+1.4600)	1.46	1.0258	/	R.LEESFLVEEDKK.H(11)+R.LEESFLVEEDKK.H(11)	Cas9+Cas9	3067.5375
0.9193	20190410_QExHFX1_RSLC1_Beveridge_Clausen_IMP_DSS_JRmethod_R1.10710.10710.4	xl	1.6800(0.8700+1.0550)	0.49	-0.3068	/	R.DKPIR.E(2)+K.MKNYWR.Q(2)	Cas9+Cas9	1661.8711
0.9185	20190410_QExHFX1_RSLC1_Beveridge_Clausen_IMP_DSS_JRmethod_R1.25761.25761.3	na	1.255	1.125	0.1145	/	R.K[284.17]SEETITPWNFEEVVDK.G	Cas9	2206.068
0.9172	20190410_QExHFX1_RSLC1_Beveridge_Clausen_IMP_DSS_JRmethod_R1.15629.15629.4	xl	2.0500(1.5650+0.7300)	1.635	0.2407	/	K.DDSIDNKVLTR.S(7)+K.MKNYWR.Q(2)	Cas9+Cas9	2309.1473
0.9153	20190410_QExHFX1_RSLC1_Beveridge_Clausen_IMP_DSS_JRmethod_R1.17255.17255.4	xl	3.4300(2.8850+0.5450)	0.07	1.6164	/	R.MLASAGELQKGNELALPSK.Y(10)+R.VKENFDKAR.F(2)	Cas9+sp|RETBP_HUMAN|	3199.6909
0.9139	20190410_QExHFX1_RSLC1_Beveridge_Clausen_IMP_DSS_JRmethod_R1.15120.15120.3	xl	1.8800(1.8800+1.8800)	1.325	1.705	/	K.SKLVSDFR.K(2)+K.SKLVSDFR.K(2)	Cas9+Cas9	2039.105
0.9136	20190410_QExHFX1_RSLC1_Beveridge_Clausen_IMP_DSS_JRmethod_R1.11231.11231.3	xl	2.5950(2.1300+0.7100)	0.41	-0.2218	/	K.DDSIDNKVLTR.S(7)+R.LSKSR.R(3)	Cas9+Cas9	2002.0694
0.9124	20190410_QExHFX1_RSLC1_Beveridge_Clausen_IMP_DSS_JRmethod_R1.07291.07291.3	xl	2.5700(0.6600+2.2800)	1.38	-0.3295	/	R.KMIAK.S(1)+K.SEQEIGKATAK.Y(7)	Cas9+Cas9	1888.0339
0.9121	20190410_QExHFX1_RSLC1_Beveridge_Clausen_IMP_DSS_JRmethod_R1.16174.16174.4	xl	2.4300(0.6300+1.8000)	2.43	0.0516	/	K.ESILPKR.N(6)+R.VNTEITKAPLSASMIK.R(7)	Cas9+Cas9	2681.5036
0.9118	20190410_QExHFX1_RSLC1_Beveridge_Clausen_IMP_DSS_JRmethod_R1.18484.18484.4	xl	2.6000(0.6150+1.9850)	2.15	0.0673	/	R.KFDNLTK.A(1)+K.LPKYSLFELENGR.K(3)	Cas9+Cas9	2567.3634
0.9112	20190410_QExHFX1_RSLC1_Beveridge_Clausen_IMP_DSS_JRmethod_R1.12010.12010.4	xl	1.8350(0.7700+1.3100)	0.875	-0.3783	/	K.MKNYWR.Q(2)+R.NSDKLIAR.K(4)	Cas9+Cas9	1950.0145
0.911	20190410_QExHFX1_RSLC1_Beveridge_Clausen_IMP_DSS_JRmethod_R1.10158.10158.3	xl	2.6350(0.7000+1.9350)	0.375	-0.1342	/	R.DKPIR.E(2)+K.KGILQTVK.V(1)	Cas9+Cas9	1651.0032
0.9106	20190410_QExHFX1_RSLC1_Beveridge_Clausen_IMP_DSS_JRmethod_R1.15330.15330.4	xl	1.6500(0.8900+0.8150)	1.65	0.0415	/	K.FKVLGNTDR.H(2)+R.LKTYAHLFDDK.V(2)	Cas9+Cas9	2536.3325
0.91	20190410_QExHFX1_RSLC1_Beveridge_Clausen_IMP_DSS_JRmethod_R1.11849.11849.3	xl	1.8750(1.8750+1.8750)	1.25	0.7617	/	K.FDNLTKAER.G(6)+K.FDNLTKAER.G(6)	Cas9+Cas9	2323.1807
0.9099	20190410_QExHFX1_RSLC1_Beveridge_Clausen_IMP_DSS_JRmethod_R1.20067.20067.4	xl	1.6650(1.6650+1.6650)	0.54	0.1326	/	K.VVDELVKVMGR.H(7)+K.VVDELVKVMGR.H(7)	Cas9+Cas9	2625.4596
0.9098	20190410_QExHFX1_RSLC1_Beveridge_Clausen_IMP_DSS_JRmethod_R1.11010.11010.4	xl	2.9450(0.5100+2.4350)	1.965	2.4361	/	K.AGFIKR.Q(5)+K.SDNVPSEEVVKK.M(11)	Cas9+Cas9	2158.1633
0.9096	20190410_QExHFX1_RSLC1_Beveridge_Clausen_IMP_DSS_JRmethod_R1.06797.06797.4	xl	2.8550(0.5050+2.3500)	1.71	-0.2546	/	K.GQKNSR.E(3)+K.SDNVPSEEVVKK.M(11)	Cas9+Cas9	2156.1072
0.9094	20190410_QExHFX1_RSLC1_Beveridge_Clausen_IMP_DSS_JRmethod_R1.12392.12392.4	xl	1.7100(0.8150+1.1400)	0.78	-0.0705	/	K.MKNYWR.Q(2)+R.NSDKLIAR.K(4)	Cas9+Cas9	1950.0145
0.9085	20190410_QExHFX1_RSLC1_Beveridge_Clausen_IMP_DSS_JRmethod_R1.12069.12069.4	xl	1.7400(0.7550+0.9850)	1.32	-0.5644	/	R.QQLPEKYK.E(6)+K.SKLVSDFR.K(2)	Cas9+Cas9	2121.1469
0.9074	20190410_QExHFX1_RSLC1_Beveridge_Clausen_IMP_DSS_JRmethod_R1.19915.19915.4	xl	3.0050(0.4250+2.5800)	3.005	0.4261	/	K.GYKEVK.K(3)+K.KNLIGALLFDSGETAEATR.L(1)	Cas9+Cas9	2865.5123
0.9072	20190410_QExHFX1_RSLC1_Beveridge_Clausen_IMP_DSS_JRmethod_R1.18804.18804.4	xl	2.0850(0.7150+1.3700)	0.57	-1.2781	/	R.AKDFNEKVR.F(7)+K.RMLASAGELQKGNELALPSK.Y(11)	REVERSE_sp|RETBP_HUMAN|+Cas9	3355.792
0.9067	20190410_QExHFX1_RSLC1_Beveridge_Clausen_IMP_DSS_JRmethod_R1.21052.21052.4	xl	3.2550(0.3000+3.0950)	3.255	-0.5916	/	K.AGFIKR.Q(5)+K.KNLIGALLFDSGETAEATR.L(1)	Cas9+Cas9	2833.5337
0.905	20190410_QExHFX1_RSLC1_Beveridge_Clausen_IMP_DSS_JRmethod_R1.13775.13775.3	xl	1.7150(1.7150+1.7150)	1.715	0.079	/	K.FKVLGNTDR.H(2)+K.FKVLGNTDR.H(2)	Cas9+Cas9	2235.2011
0.9034	20190410_QExHFX1_RSLC1_Beveridge_Clausen_IMP_DSS_JRmethod_R1.08578.08578.3	na	1.335	1.335	-0.0592	/	K.VLSAYNK[284.17]HR.D	Cas9	1242.672
0.902	20190410_QExHFX1_RSLC1_Beveridge_Clausen_IMP_DSS_JRmethod_R1.20526.20526.4	xl	2.5450(0.6250+1.9200)	1.475	0.0569	/	K.NLPNEKVLPK.H(6)+K.SVKELLGITIMER.S(3)	Cas9+Cas9	2776.5771
0.8997	20190410_QExHFX1_RSLC1_Beveridge_Clausen_IMP_DSS_JRmethod_R1.16245.16245.3	xl	2.1150(1.2950+0.8200)	1.67	4.0394	/	K.DFQFYKVR.E(6)+K.MIAKSEQEIGK.A(4)	Cas9+Cas9	2472.2722
0.899	20190410_QExHFX1_RSLC1_Beveridge_Clausen_IMP_DSS_JRmethod_R1.14380.14380.3	xl	3.1550(0.6200+2.8100)	3.155	-0.392	/	R.EKIEK.L(2)+R.GGLSELDKAGFIK.R(8)	Cas9+Cas9	2117.1619
0.8989	20190410_QExHFX1_RSLC1_Beveridge_Clausen_IMP_DSS_JRmethod_R1.14769.14769.4	xl	2.5500(0.5050+2.0450)	2.55	-1.5472	/	K.ESILPKR.N(6)+R.LKTYAHLFDDK.V(2)	Cas9+Cas9	2329.2681
0.8985	20190410_QExHFX1_RSLC1_Beveridge_Clausen_IMP_DSS_JRmethod_R1.09711.09711.4	xl	2.3700(1.9150+0.6650)	0.02	-0.2385	/	K.SDNVPSEEVVKK.M(11)+K.VMKQLK.R(3)	Cas9+Cas9	2213.1976
0.8969	20190410_QExHFX1_RSLC1_Beveridge_Clausen_IMP_DSS_JRmethod_R1.15361.15361.4	xl	1.3700(1.3700+1.3700)	0.885	-1.0258	/	K.SKLVSDFR.K(2)+K.SKLVSDFR.K(2)	Cas9+Cas9	2039.105
0.8965	20190410_QExHFX1_RSLC1_Beveridge_Clausen_IMP_DSS_JRmethod_R1.10078.10078.3	xl	1.4800(1.4800+1.4800)	1.48	-0.5429	/	R.QQLPEKYK.E(6)+R.QQLPEKYK.E(6)	Cas9+Cas9	2203.1888
0.8964	20190410_QExHFX1_RSLC1_Beveridge_Clausen_IMP_DSS_JRmethod_R1.13632.13632.3	xl	1.7900(1.7900+1.7900)	1.29	1.5046	/	K.FKVLGNTDR.H(2)+K.FKVLGNTDR.H(2)	Cas9+Cas9	2235.2011
0.8947	20190410_QExHFX1_RSLC1_Beveridge_Clausen_IMP_DSS_JRmethod_R1.09318.09318.4	xl	1.6800(0.8350+0.8450)	0.985	0.4516	/	K.GQKNSR.E(3)+R.KDFQFYK.V(1)	Cas9+Cas9	1800.9158
0.8943	20190410_QExHFX1_RSLC1_Beveridge_Clausen_IMP_DSS_JRmethod_R1.13104.13104.3	xl	1.9500(1.0050+0.9450)	0.695	0.3482	/	K.KDWDPK.K(1)+R.QITKHVAQILDSR.M(4)	Cas9+Cas9	2433.3015
0.8937	20190410_QExHFX1_RSLC1_Beveridge_Clausen_IMP_DSS_JRmethod_R1.12410.12410.4	xl	1.4400(1.4400+1.4400)	0.595	-0.0582	/	R.KFDNLTK.A(1)+R.KFDNLTK.A(1)	Cas9+Cas9	1867.009
0.8893	20190410_QExHFX1_RSLC1_Beveridge_Clausen_IMP_DSS_JRmethod_R1.13355.13355.3	xl	1.9500(0.8900+1.1800)	0.8	0.6351	/	K.ESILPKR.N(6)+K.FKVLGNTDR.H(2)	Cas9+Cas9	2028.1367
0.8888	20190410_QExHFX1_RSLC1_Beveridge_Clausen_IMP_DSS_JRmethod_R1.17035.17035.4	xl	1.8050(0.6650+1.1400)	1.805	-0.2771	/	K.APLSASMIKR.Y(9)+K.TEVQTGGFSKESILPK.R(10)	Cas9+Cas9	2930.5786
0.8865	20190410_QExHFX1_RSLC1_Beveridge_Clausen_IMP_DSS_JRmethod_R1.16151.16151.4	xl	2.2650(1.6150+0.6500)	0.32	-0.3071	/	K.NPIDFLEAKGYK.E(9)+R.SDKNR.G(3)	Cas9+Cas9	2150.1007
0.8861	20190410_QExHFX1_RSLC1_Beveridge_Clausen_IMP_DSS_JRmethod_R1.13627.13627.4	xl	1.3700(1.3700+1.3700)	0.755	-0.5187	/	K.FKVLGNTDR.H(2)+K.FKVLGNTDR.H(2)	Cas9+Cas9	2235.2011
0.8859	20190410_QExHFX1_RSLC1_Beveridge_Clausen_IMP_DSS_JRmethod_R1.11853.11853.4	xl	1.2350(1.2350+1.2350)	1.235	-1.0738	/	K.FDNLTKAER.G(6)+K.FDNLTKAER.G(6)	Cas9+Cas9	2323.1807
0.8853	20190410_QExHFX1_RSLC1_Beveridge_Clausen_IMP_DSS_JRmethod_R1.07896.07896.3	xl	3.5450(3.2900+0.5750)	0.255	-0.0983	/	R.GKSDNVPSEEVVK.K(2)+K.VPSKK.F(4)	Cas9+Cas9	2082.1207
0.8843	20190410_QExHFX1_RSLC1_Beveridge_Clausen_IMP_DSS_JRmethod_R1.09056.09056.4	xl	2.6700(0.6250+2.2900)	0.19	0.0709	/	K.GYKEVK.K(3)+K.SDNVPSEEVVKK.M(11)	Cas9+Cas9	2190.1419
0.883	20190410_QExHFX1_RSLC1_Beveridge_Clausen_IMP_DSS_JRmethod_R1.18720.18720.4	xl	3.3850(0.3600+3.1450)	2.365	0.6333	/	K.GQKNSR.E(3)+K.KNLIGALLFDSGETAEATR.L(1)	Cas9+Cas9	2831.4776
0.8823	20190410_QExHFX1_RSLC1_Beveridge_Clausen_IMP_DSS_JRmethod_R1.09074.09074.3	xl	2.0350(0.7750+1.5050)	0.44	-0.2105	/	R.LSKSR.R(3)+K.MKNYWR.Q(2)	Cas9+Cas9	1623.8555
0.8813	20190410_QExHFX1_RSLC1_Beveridge_Clausen_IMP_DSS_JRmethod_R1.15453.15453.3	xl	2.1050(1.6100+0.8200)	1.1	0.3935	/	K.FIKPILEK.M(3)+R.KFDNLTK.A(1)	Cas9+Cas9	1989.155
0.8804	20190410_QExHFX1_RSLC1_Beveridge_Clausen_IMP_DSS_JRmethod_R1.19708.19708.4	xl	2.4850(2.1500+0.5150)	1.745	-0.2189	/	R.KSEETITPWNFEEVVDK.G(1)+R.MTNFDKNLPNEK.V(6)	Cas9+Cas9	3637.7496
0.8801	20190410_QExHFX1_RSLC1_Beveridge_Clausen_IMP_DSS_JRmethod_R1.18666.18666.3	xl	3.2200(2.6350+0.5850)	2.32	-0.2979	/	K.MDGTEELLVKLNR.E(10)+K.VITLKSK.L(5)	Cas9+Cas9	2442.3766
0.8776	20190410_QExHFX1_RSLC1_Beveridge_Clausen_IMP_DSS_JRmethod_R1.17017.17017.4	xl	4.1350(0.4150+3.8900)	3.78	0.0203	/	R.HKPENIVIEMAR.E(2)+K.KIEC[160.03]FDSVEISGVEDR.F(1)	Cas9+Cas9	3455.7063
0.8768	20190410_QExHFX1_RSLC1_Beveridge_Clausen_IMP_DSS_JRmethod_R1.13558.13558.4	xl	2.1600(0.6050+1.7700)	2.16	0.602	/	R.KMIAK.S(1)+R.VNTEITKAPLSASMIK.R(7)	Cas9+Cas9	2429.3636
0.8766	20190410_QExHFX1_RSLC1_Beveridge_Clausen_IMP_DSS_JRmethod_R1.15704.15704.3	na	1.425	0.885	0.4765	/	K.VVDELVK[284.17]VM[147.04]GR.H	Cas9	1415.7693
0.8753	20190410_QExHFX1_RSLC1_Beveridge_Clausen_IMP_DSS_JRmethod_R1.20461.20461.3	xl	1.6150(1.6150+1.6150)	1.615	0.0342	/	K.DFQFYKVR.E(6)+K.DFQFYKVR.E(6)	Cas9+Cas9	2341.1894
0.8733	20190410_QExHFX1_RSLC1_Beveridge_Clausen_IMP_DSS_JRmethod_R1.14821.14821.3	na	1.17	1.17	-0.4684	/	K.APLSASMIK[284.17]R.Y	Cas9	1228.6848
0.8729	20190410_QExHFX1_RSLC1_Beveridge_Clausen_IMP_DSS_JRmethod_R1.14981.14981.4	xl	1.3200(1.3200+1.3200)	0.795	-0.7417	/	K.SKLVSDFR.K(2)+K.SKLVSDFR.K(2)	Cas9+Cas9	2039.105
0.8706	20190410_QExHFX1_RSLC1_Beveridge_Clausen_IMP_DSS_JRmethod_R1.15295.15295.3	xl	1.8700(1.4800+0.7700)	0.915	-0.1936	/	K.FIKPILEK.M(3)+R.KFDNLTK.A(1)	Cas9+Cas9	1989.155
0.8702	20190410_QExHFX1_RSLC1_Beveridge_Clausen_IMP_DSS_JRmethod_R1.16049.16049.3	xl	1.9950(0.6650+1.3300)	1.995	-0.5572	/	K.ESILPKR.N(6)+R.VNTEITKAPLSASMIK.R(7)	Cas9+Cas9	2681.5036
0.8701	20190410_QExHFX1_RSLC1_Beveridge_Clausen_IMP_DSS_JRmethod_R1.14774.14774.3	xl	2.4200(0.7350+1.6850)	1.43	0.2027	/	K.ESILPKR.N(6)+R.LKTYAHLFDDK.V(2)	Cas9+Cas9	2329.2681
0.8684	20190410_QExHFX1_RSLC1_Beveridge_Clausen_IMP_DSS_JRmethod_R1.17125.17125.3	na	1.485	0.635	3.2295	/	K.RM[147.04]LASAGELQKGNELALPSK.Y	Cas9	2128.1309
0.8681	20190410_QExHFX1_RSLC1_Beveridge_Clausen_IMP_DSS_JRmethod_R1.15124.15124.3	xl	2.7350(2.2000+0.5350)	2.735	-0.247	/	K.DDSIDNKVLTR.S(7)+K.KGILQTVK.V(1)	Cas9+Cas9	2298.2794
0.8651	20190410_QExHFX1_RSLC1_Beveridge_Clausen_IMP_DSS_JRmethod_R1.14658.14658.4	xl	1.2900(1.2900+1.2900)	0.83	-0.3032	/	K.SKLVSDFR.K(2)+K.SKLVSDFR.K(2)	Cas9+Cas9	2039.105
0.8641	20190410_QExHFX1_RSLC1_Beveridge_Clausen_IMP_DSS_JRmethod_R1.09556.09556.3	xl	2.2950(0.6900+1.8500)	0.295	-0.2822	/	R.DKPIR.E(2)+R.NSDKLIAR.K(4)	Cas9+Cas9	1680.9522
0.8641	20190410_QExHFX1_RSLC1_Beveridge_Clausen_IMP_DSS_JRmethod_R1.13110.13110.3	xl	2.6850(2.2400+0.6150)	0.32	-1.4319	/	K.DDSIDNKVLTR.S(7)+R.DKPIR.E(2)	Cas9+Cas9	2040.085
0.8631	20190410_QExHFX1_RSLC1_Beveridge_Clausen_IMP_DSS_JRmethod_R1.09762.09762.3	xl	2.2950(0.6800+1.8600)	0.435	-0.2233	/	K.DWDPKK.Y(5)+K.LKGSPEDNEQK.Q(2)	Cas9+Cas9	2169.0589
0.8622	20190410_QExHFX1_RSLC1_Beveridge_Clausen_IMP_DSS_JRmethod_R1.09328.09328.4	xl	1.7200(0.8350+1.1300)	0.36	0.2703	/	R.DKPIR.E(2)+R.NSDKLIAR.K(4)	Cas9+Cas9	1680.9522
0.862	20190410_QExHFX1_RSLC1_Beveridge_Clausen_IMP_DSS_JRmethod_R1.11262.11262.3	xl	1.9000(0.8050+1.0950)	0.395	-0.5693	/	R.DKPIR.E(2)+K.KDLIIK.L(1)	Cas9+Cas9	1493.918
0.8611	20190410_QExHFX1_RSLC1_Beveridge_Clausen_IMP_DSS_JRmethod_R1.10502.10502.4	xl	2.6850(0.4600+2.2250)	1.62	-0.4335	/	K.AGFIKR.Q(5)+K.SDNVPSEEVVKK.M(11)	Cas9+Cas9	2158.1633
0.8608	20190410_QExHFX1_RSLC1_Beveridge_Clausen_IMP_DSS_JRmethod_R1.11871.11871.4	xl	1.7650(0.7800+1.2300)	0.785	0.1799	/	K.MKNYWR.Q(2)+R.NSDKLIAR.K(4)	Cas9+Cas9	1950.0145
0.8603	20190410_QExHFX1_RSLC1_Beveridge_Clausen_IMP_DSS_JRmethod_R1.10295.10295.3	xl	2.0500(0.7500+1.5450)	0.335	-0.2984	/	R.KVTVK.Q(1)+K.QLKEDYFK.K(3)	Cas9,REVERSE_Cas9+Cas9	1780.9974
0.8598	20190410_QExHFX1_RSLC1_Beveridge_Clausen_IMP_DSS_JRmethod_R1.14670.14670.4	xl	1.4350(0.8300+0.8400)	1.435	0.2651	/	K.DLIIKLPK.Y(5)+K.SEQEIGKATAK.Y(7)	Cas9+Cas9	2237.2881
0.8568	20190410_QExHFX1_RSLC1_Beveridge_Clausen_IMP_DSS_JRmethod_R1.23784.23784.3	xl	1.6200(0.7750+0.8450)	1.62	-3.8572	/	K.MLLDIKTR.L(6)+K.TEVQTGGFSKESILPK.R(10)	sp|K1C15_SHEEP|+Cas9	2846.5462
0.8566	20190410_QExHFX1_RSLC1_Beveridge_Clausen_IMP_DSS_JRmethod_R1.12770.12770.3	na	1.41	0.855	-0.2293	/	K.TEVQTGGFSKESILPK[284.17]RNSDK.L	Cas9	2476.2808
0.8558	20190410_QExHFX1_RSLC1_Beveridge_Clausen_IMP_DSS_JRmethod_R1.10777.10777.4	xl	2.5300(0.4750+2.0550)	1.495	-0.2255	/	K.AGFIKR.Q(5)+K.SDNVPSEEVVKK.M(11)	Cas9+Cas9	2158.1633
0.8554	20190410_QExHFX1_RSLC1_Beveridge_Clausen_IMP_DSS_JRmethod_R1.15746.15746.4	xl	1.8400(0.6750+1.1650)	0.96	-0.3665	/	K.DFQFYKVR.E(6)+K.MIAKSEQEIGK.A(4)	Cas9+Cas9	2472.2722
0.8553	20190410_QExHFX1_RSLC1_Beveridge_Clausen_IMP_DSS_JRmethod_R1.20163.20163.3	xl	3.3000(2.6350+0.6650)	3.3	0.3837	/	K.MDGTEELLVKLNR.E(10)+K.QLKEDYFK.K(3)	Cas9+Cas9	2724.4043
0.8533	20190410_QExHFX1_RSLC1_Beveridge_Clausen_IMP_DSS_JRmethod_R1.17526.17526.4	xl	2.5850(0.4950+2.0900)	2.41	1.3672	/	K.EGNWKR.L(5)+R.LENLIAQLPGEKK.N(12)	REVERSE_sp|AMYS_HUMAN|+Cas9	2378.2957
0.8479	20190410_QExHFX1_RSLC1_Beveridge_Clausen_IMP_DSS_JRmethod_R1.10409.10409.3	xl	2.3500(0.6050+2.0450)	1.295	-1.3348	/	R.EKIEK.L(2)+K.QLKEDYFK.K(3)	Cas9+Cas9	1852.9821
0.8462	20190410_QExHFX1_RSLC1_Beveridge_Clausen_IMP_DSS_JRmethod_R1.21048.21048.3	xl	2.0350(0.6250+1.4100)	2.035	-1.1632	/	K.GQKNSRERMK.R(3)+K.TILDFLKSDGFANR.N(7)	Cas9+Cas9	2966.5395
0.8446	20190410_QExHFX1_RSLC1_Beveridge_Clausen_IMP_DSS_JRmethod_R1.10261.10261.3	xl	1.4900(1.4900+1.4900)	0.995	-1.1	/	K.AGFIKR.Q(5)+K.AGFIKR.Q(5)	Cas9+Cas9	1518.9034
0.8429	20190410_QExHFX1_RSLC1_Beveridge_Clausen_IMP_DSS_JRmethod_R1.08072.08072.3	xl	2.6150(0.7150+2.1400)	0.435	0.0309	/	R.LSKSR.R(3)+R.NSDKLIAR.K(4)	Cas9+Cas9	1642.9365
0.8407	20190410_QExHFX1_RSLC1_Beveridge_Clausen_IMP_DSS_JRmethod_R1.15543.15543.4	xl	1.6800(0.9800+0.7750)	0.9	0.4551	/	K.NLPNEKVLPK.H(6)+K.TYAHLFDDKVMK.Q(9)	Cas9+Cas9	2755.4617
0.8407	20190410_QExHFX1_RSLC1_Beveridge_Clausen_IMP_DSS_JRmethod_R1.18132.18132.3	xl	1.9650(1.4600+0.7750)	1.495	1.2705	/	K.DFQFYKVR.E(6)+K.YDENDKLIR.E(6)	Cas9+Cas9	2404.2062
0.8399	20190410_QExHFX1_RSLC1_Beveridge_Clausen_IMP_DSS_JRmethod_R1.11701.11701.4	xl	1.2450(1.2450+1.2450)	0.79	-0.023	/	K.FDNLTKAER.G(6)+K.FDNLTKAER.G(6)	Cas9+Cas9	2323.1807
0.8354	20190410_QExHFX1_RSLC1_Beveridge_Clausen_IMP_DSS_JRmethod_R1.20018.20018.4	xl	1.6600(0.7150+0.9450)	0.92	-0.6305	/	R.LEESFLVEEDKK.H(11)+R.QEDFYPFLKDNR.E(9)	Cas9+Cas9	3173.5443
0.8331	20190410_QExHFX1_RSLC1_Beveridge_Clausen_IMP_DSS_JRmethod_R1.15182.15182.3	xl	2.5200(0.5000+2.0200)	2.06	-0.6756	/	R.KDFQFYK.V(1)+K.LVDSTDKADLR.L(7)	Cas9+Cas9	2344.195
0.8268	20190410_QExHFX1_RSLC1_Beveridge_Clausen_IMP_DSS_JRmethod_R1.22315.22315.3	xl	1.9300(1.3950+0.7450)	1.93	1.4206	/	K.AERGGLSELDKAGFIK.R(11)+R.FDSVLKSK.L(6)	Cas9+REVERSE_Cas9	2750.4853
0.8267	20190410_QExHFX1_RSLC1_Beveridge_Clausen_IMP_DSS_JRmethod_R1.13817.13817.4	xl	1.8100(0.7750+1.0350)	0.26	0.6339	/	K.KDLIIK.L(1)+K.MKNYWR.Q(2)	Cas9+Cas9	1762.9803
0.818	20190410_QExHFX1_RSLC1_Beveridge_Clausen_IMP_DSS_JRmethod_R1.15215.15215.3	xl	3.2800(0.5950+3.1100)	0.12	0.1377	/	K.VSKLK.K(3)+K.YPKLESEFVYGDYK.V(3)	REVERSE_Cas9+Cas9	2448.2827
0.8175	20190410_QExHFX1_RSLC1_Beveridge_Clausen_IMP_DSS_JRmethod_R1.07937.07937.4	xl	2.2850(0.4500+2.0200)	1.625	-0.3106	/	K.GQKNSR.E(3)+K.LVDSTDKADLR.L(7)	Cas9+Cas9	2058.0704
0.8136	20190410_QExHFX1_RSLC1_Beveridge_Clausen_IMP_DSS_JRmethod_R1.11117.11117.3	xl	2.8250(2.5050+0.5200)	0.24	-0.558	/	K.DDSIDNKVLTR.S(7)+R.LSKSR.R(3)	Cas9+Cas9	2002.0694
0.8093	20190410_QExHFX1_RSLC1_Beveridge_Clausen_IMP_DSS_JRmethod_R1.17631.17631.3	xl	2.2550(2.1600+0.5200)	2.255	-0.0798	/	R.IEEGIKELGSQILK.E(6)+K.KLVDSTDK.A(1)	Cas9+Cas9	2598.4366
0.8083	20190410_QExHFX1_RSLC1_Beveridge_Clausen_IMP_DSS_JRmethod_R1.13973.13973.3	xl	1.9000(1.9000+1.9000)	0.005	0.517	/	R.KPAFLSGEQK.K(1)+R.KPAFLSGEQK.K(1)	Cas9+Cas9	2345.263
0.8081	20190410_QExHFX1_RSLC1_Beveridge_Clausen_IMP_DSS_JRmethod_R1.09164.09164.4	xl	2.1800(0.5800+1.8400)	0.175	-0.1988	/	K.GYKEVK.K(3)+K.SDNVPSEEVVKK.M(11)	Cas9+Cas9	2190.1419
0.8046	20190410_QExHFX1_RSLC1_Beveridge_Clausen_IMP_DSS_JRmethod_R1.13741.13741.3	xl	2.5250(2.1950+0.5750)	0.235	-0.4446	/	K.DDSIDNKVLTR.S(7)+R.DKPIR.E(2)	Cas9+Cas9	2040.085
0.8041	20190410_QExHFX1_RSLC1_Beveridge_Clausen_IMP_DSS_JRmethod_R1.19354.19354.3	xl	2.6100(0.4700+2.3750)	1.59	-0.2189	/	R.KFDNLTK.A(1)+K.NPIDFLEAKGYK.E(9)	Cas9+Cas9	2396.2627
0.804	20190410_QExHFX1_RSLC1_Beveridge_Clausen_IMP_DSS_JRmethod_R1.16047.16047.3	xl	1.7250(0.6650+1.0600)	1.725	-0.3975	/	K.ESILPKR.N(6)+R.VNTEITKAPLSASMIK.R(7)	Cas9+Cas9	2681.5036
0.8029	20190410_QExHFX1_RSLC1_Beveridge_Clausen_IMP_DSS_JRmethod_R1.14638.14638.4	xl	1.2250(1.2250+1.2250)	0.98	0.3894	/	K.YDENDKLIR.E(6)+K.YDENDKLIR.E(6)	Cas9+Cas9	2467.223
0.8022	20190410_QExHFX1_RSLC1_Beveridge_Clausen_IMP_DSS_JRmethod_R1.16594.16594.3	xl	3.4350(0.4250+3.0100)	3.435	-0.3394	/	R.EKIEK.L(2)+K.MDGTEELLVKLNR.E(10)	Cas9+Cas9	2300.2296
0.8012	20190410_QExHFX1_RSLC1_Beveridge_Clausen_IMP_DSS_JRmethod_R1.15166.15166.4	xl	1.3100(1.3100+1.3100)	0.665	1.2026	/	K.SKLVSDFR.K(2)+K.SKLVSDFR.K(2)	Cas9+Cas9	2039.105
0.7956	20190410_QExHFX1_RSLC1_Beveridge_Clausen_IMP_DSS_JRmethod_R1.16984.16984.4	xl	1.6850(0.6750+1.2600)	0.84	-3.9982	/	K.KVVEESPVNDSKGR.N(12)+R.LEDTTKFYPSYDR.E(6)	REVERSE_Cas9+REVERSE_sp|K1C15_SHEEP|	3314.6305
0.7948	20190410_QExHFX1_RSLC1_Beveridge_Clausen_IMP_DSS_JRmethod_R1.13590.13590.3	xl	1.6500(0.9350+0.8700)	0.35	-0.7115	/	K.QLKEDYFK.K(3)+K.VITLKSK.L(5)	Cas9+Cas9	1995.1291
0.7945	20190410_QExHFX1_RSLC1_Beveridge_Clausen_IMP_DSS_JRmethod_R1.12597.12597.4	xl	1.1600(1.1600+1.1600)	1.16	1.0953	/	K.FDNLTKAER.G(6)+K.FDNLTKAER.G(6)	Cas9+Cas9	2323.1807
0.7925	20190410_QExHFX1_RSLC1_Beveridge_Clausen_IMP_DSS_JRmethod_R1.10895.10895.4	xl	2.3100(0.4200+1.8900)	1.47	-0.2201	/	K.AGFIKR.Q(5)+K.SDNVPSEEVVKK.M(11)	Cas9+Cas9	2158.1633
0.7919	20190410_QExHFX1_RSLC1_Beveridge_Clausen_IMP_DSS_JRmethod_R1.17682.17682.4	xl	1.4600(0.7650+0.6950)	1.46	-1.3223	/	K.DDSIDNKVLTRSDKNR.G(14)+R.EAKTLNDFK.R(3)	Cas9+REVERSE_Cas9	3077.5628
0.7893	20190410_QExHFX1_RSLC1_Beveridge_Clausen_IMP_DSS_JRmethod_R1.18239.18239.4	xl	2.5850(0.5200+2.0650)	0.105	0.3686	/	K.EDYFKK.L(5)+R.QEDFYPFLKDNR.E(9)	Cas9+Cas9	2537.2113
0.7876	20190410_QExHFX1_RSLC1_Beveridge_Clausen_IMP_DSS_JRmethod_R1.20615.20615.3	xl	1.5950(0.8850+1.0500)	1.14	0.073	/	K.MDGTEELLVKLNR.E(10)+R.QLLNAKLITQR.K(6)	Cas9+Cas9	2951.6476
0.7799	20190410_QExHFX1_RSLC1_Beveridge_Clausen_IMP_DSS_JRmethod_R1.19668.19668.4	xl	1.4600(0.6750+0.9000)	1.46	-2.6657	/	K.LYSMKEGNWKR.L(10)+K.VVDELVKVMGR.H(7)	REVERSE_sp|AMYS_HUMAN|+Cas9	2792.4716
0.7768	20190410_QExHFX1_RSLC1_Beveridge_Clausen_IMP_DSS_JRmethod_R1.17198.17198.4	xl	2.4300(0.3500+2.4450)	2.045	-4.404	/	R.KPLISEK.S(1)+K.TEVQTGGFSKESILPK.R(10)	REVERSE_Cas9+Cas9	2671.4683
0.7744	20190410_QExHFX1_RSLC1_Beveridge_Clausen_IMP_DSS_JRmethod_R1.18064.18064.3	xl	3.9100(0.3350+3.7350)	3.095	0.2983	/	K.KLVDSTDK.A(1)+K.SNFDLAEDAKLQLSK.D(10)	Cas9+Cas9	2720.4119
0.7721	20190410_QExHFX1_RSLC1_Beveridge_Clausen_IMP_DSS_JRmethod_R1.11992.11992.4	xl	1.0600(1.0600+1.0600)	1.06	-0.023	/	K.FDNLTKAER.G(6)+K.FDNLTKAER.G(6)	Cas9+Cas9	2323.1807
0.7705	20190410_QExHFX1_RSLC1_Beveridge_Clausen_IMP_DSS_JRmethod_R1.10879.10879.3	xl	2.9050(2.4550+0.4500)	0.2	-0.2503	/	K.LVDSTDKADLR.L(7)+K.VMKQLK.R(3)	Cas9+Cas9	2115.1608
0.7698	20190410_QExHFX1_RSLC1_Beveridge_Clausen_IMP_DSS_JRmethod_R1.19630.19630.4	xl	2.6850(0.3750+2.3450)	0.34	-0.0352	/	K.KDWDPK.K(1)+R.KSEETITPWNFEEVVDK.G(1)	Cas9+Cas9	2975.4439
0.767	20190410_QExHFX1_RSLC1_Beveridge_Clausen_IMP_DSS_JRmethod_R1.13496.13496.4	xl	1.2750(1.2750+1.2750)	0.595	0.4995	/	K.LVDSTDKADLR.L(7)+K.LVDSTDKADLR.L(7)	Cas9+Cas9	2601.3496
0.7642	20190410_QExHFX1_RSLC1_Beveridge_Clausen_IMP_DSS_JRmethod_R1.12584.12584.4	xl	1.8650(0.6600+1.2050)	0.03	-1.1022	/	K.KDLIIK.L(1)+R.NSDKLIAR.K(4)	Cas9+Cas9	1782.0614
0.7641	20190410_QExHFX1_RSLC1_Beveridge_Clausen_IMP_DSS_JRmethod_R1.10775.10775.4	xl	1.2750(1.2750+1.2750)	0.58	0.3483	/	K.MIAKSEQEIGK.A(4)+K.MIAKSEQEIGK.A(4)	Cas9+Cas9	2603.3549
0.7628	20190410_QExHFX1_RSLC1_Beveridge_Clausen_IMP_DSS_JRmethod_R1.19100.19100.4	xl	2.3700(0.3250+2.0450)	2.37	-4.9678	/	R.KPLISEK.S(1)+K.LPKYSLFELENGR.K(3)	REVERSE_Cas9+Cas9	2516.3889
0.7604	20190410_QExHFX1_RSLC1_Beveridge_Clausen_IMP_DSS_JRmethod_R1.20720.20720.3	na	1.355	1.355	-2.5599	/	K.MK[284.17]NYWRQLLNAK[284.17]LITQR.K	Cas9	2487.367
0.7578	20190410_QExHFX1_RSLC1_Beveridge_Clausen_IMP_DSS_JRmethod_R1.18663.18663.4	xl	1.8400(0.4850+1.3550)	1.84	-2.1511	/	R.AKDFNEKVR.F(7)+K.RMLASAGELQKGNELALPSK.Y(11)	REVERSE_sp|RETBP_HUMAN|+Cas9	3355.792
0.7561	20190410_QExHFX1_RSLC1_Beveridge_Clausen_IMP_DSS_JRmethod_R1.19395.19395.3	xl	2.4800(2.2400+0.4500)	1.515	-3.7857	/	R.GGLSELDKAGFIK.R(8)+K.KSPVK.Y(1)	Cas9+REVERSE_Cas9	2029.1458
0.7545	20190410_QExHFX1_RSLC1_Beveridge_Clausen_IMP_DSS_JRmethod_R1.15158.15158.3	xl	2.8400(0.3900+2.4500)	2.84	-0.3781	/	R.KDFQFYK.V(1)+K.LVDSTDKADLR.L(7)	Cas9+Cas9	2344.195
0.7522	20190410_QExHFX1_RSLC1_Beveridge_Clausen_IMP_DSS_JRmethod_R1.12455.12455.4	xl	1.8900(0.6400+1.2500)	0.02	-0.1117	/	K.KDLIIK.L(1)+R.NSDKLIAR.K(4)	Cas9+Cas9	1782.0614
0.7511	20190410_QExHFX1_RSLC1_Beveridge_Clausen_IMP_DSS_JRmethod_R1.16742.16742.4	xl	1.5700(1.0750+0.6600)	1.57	1.1527	/	R.GGLSELDKAGFIK.R(8)+K.VITLKSK.L(5)	Cas9+Cas9	2259.3089
0.7506	20190410_QExHFX1_RSLC1_Beveridge_Clausen_IMP_DSS_JRmethod_R1.09327.09327.3	xl	2.4650(0.6600+2.0500)	0.235	0.1535	/	R.DKPIR.E(2)+R.NSDKLIAR.K(4)	Cas9+Cas9	1680.9522
0.7469	20190410_QExHFX1_RSLC1_Beveridge_Clausen_IMP_DSS_JRmethod_R1.15557.15557.4	xl	2.0600(1.7550+0.3850)	2.06	-0.6295	/	K.LPKYSLFELENGR.K(3)+R.SDKNR.G(3)	Cas9+Cas9	2321.2014
0.7454	20190410_QExHFX1_RSLC1_Beveridge_Clausen_IMP_DSS_JRmethod_R1.13367.13367.4	xl	1.2800(1.1950+1.1950)	0.47	0.2592	/	K.LVDSTDKADLR.L(7)+K.LVDSTDKADLR.L(7)	Cas9+Cas9	2601.3496
0.7426	20190410_QExHFX1_RSLC1_Beveridge_Clausen_IMP_DSS_JRmethod_R1.09672.09672.3	xl	2.3550(0.6750+1.9250)	0.195	0.6981	/	R.DKPIR.E(2)+R.NSDKLIAR.K(4)	Cas9+Cas9	1680.9522
0.7422	20190410_QExHFX1_RSLC1_Beveridge_Clausen_IMP_DSS_JRmethod_R1.14332.14332.4	xl	2.0600(0.5200+1.7250)	0.485	-0.5829	/	K.IIKDK.D(3)+R.LENLIAQLPGEKK.N(12)	Cas9+Cas9	2205.2983
0.7415	20190410_QExHFX1_RSLC1_Beveridge_Clausen_IMP_DSS_JRmethod_R1.11116.11116.4	xl	1.8950(1.5350+0.6000)	0.29	-0.558	/	K.DDSIDNKVLTR.S(7)+R.LSKSR.R(3)	Cas9+Cas9	2002.0694
0.7382	20190410_QExHFX1_RSLC1_Beveridge_Clausen_IMP_DSS_JRmethod_R1.07833.07833.4	xl	1.9550(0.5100+1.6650)	0.92	-0.8253	/	K.GQKNSR.E(3)+K.LVDSTDKADLR.L(7)	Cas9+Cas9	2058.0704
0.7379	20190410_QExHFX1_RSLC1_Beveridge_Clausen_IMP_DSS_JRmethod_R1.18811.18811.4	xl	1.1000(1.1000+1.1000)	1.1	4.0636	/	R.MLASAGELQKGNELALPSK.Y(10)+R.MLASAGELQKGNELALPSK.Y(10)	Cas9+Cas9	4050.1379
0.7366	20190410_QExHFX1_RSLC1_Beveridge_Clausen_IMP_DSS_JRmethod_R1.08369.08369.3	na	1.205	1.205	-0.0349	/	K.VLSAYNK[284.17]HR.D	Cas9	1242.672
0.7323	20190410_QExHFX1_RSLC1_Beveridge_Clausen_IMP_DSS_JRmethod_R1.10370.10370.3	xl	1.3200(1.3200+1.3200)	1.02	-0.1219	/	K.AGFIKR.Q(5)+K.AGFIKR.Q(5)	Cas9+Cas9	1518.9034
0.7315	20190410_QExHFX1_RSLC1_Beveridge_Clausen_IMP_DSS_JRmethod_R1.14608.14608.4	xl	1.1950(1.1950+1.1950)	0.71	0.0053	/	K.SKLVSDFR.K(2)+K.SKLVSDFR.K(2)	Cas9+Cas9	2039.105
0.7303	20190410_QExHFX1_RSLC1_Beveridge_Clausen_IMP_DSS_JRmethod_R1.10877.10877.4	xl	1.7100(1.0650+0.6450)	0.445	-0.5663	/	K.LVDSTDKADLR.L(7)+K.VMKQLK.R(3)	Cas9+Cas9	2115.1608
0.7295	20190410_QExHFX1_RSLC1_Beveridge_Clausen_IMP_DSS_JRmethod_R1.21441.21441.3	xl	2.2200(0.7000+1.5200)	0.165	4.8688	/	K.FKKSPVK.Y(3)+K.TEVQTGGFSKESILPKR.N(10)	REVERSE_Cas9+Cas9	2846.5904
0.7293	20190410_QExHFX1_RSLC1_Beveridge_Clausen_IMP_DSS_JRmethod_R1.11077.11077.4	xl	1.7050(0.7500+1.1950)	0.03	4.6439	/	R.NSDKLIAR.K(4)+K.SDNVPSEEVVKKMK.N(11)	Cas9+Cas9	2642.3948
0.7276	20190410_QExHFX1_RSLC1_Beveridge_Clausen_IMP_DSS_JRmethod_R1.09448.09448.3	xl	2.2750(0.6750+1.8450)	0.275	0.2624	/	R.DKPIR.E(2)+R.NSDKLIAR.K(4)	Cas9+Cas9	1680.9522
0.7243	20190410_QExHFX1_RSLC1_Beveridge_Clausen_IMP_DSS_JRmethod_R1.09809.09809.4	xl	1.3950(0.6600+0.9600)	1.395	-0.5088	/	K.ESILPKR.N(6)+K.SEQEIGKATAK.Y(7)	Cas9+Cas9	2140.1738
0.7219	20190410_QExHFX1_RSLC1_Beveridge_Clausen_IMP_DSS_JRmethod_R1.19973.19973.3	na	1.335	1.335	-3.8938	/	K.MK[284.17]NYWRQLLNAK[284.17]LITQR.K	Cas9	2487.367
0.7182	20190410_QExHFX1_RSLC1_Beveridge_Clausen_IMP_DSS_JRmethod_R1.20103.20103.4	xl	2.1900(0.4700+1.8800)	1.19	2.547	/	K.KQEGSLFAPKR.M(10)+K.VVDELVKVMGR.H(7)	REVERSE_Cas9+Cas9	2641.4624
0.7177	20190410_QExHFX1_RSLC1_Beveridge_Clausen_IMP_DSS_JRmethod_R1.11395.11395.4	xl	1.8100(1.6000+0.6250)	0.17	-0.0803	/	R.LEESFLVEEDKK.H(11)+K.VPSKK.F(4)	Cas9+Cas9	2160.1565
0.7155	20190410_QExHFX1_RSLC1_Beveridge_Clausen_IMP_DSS_JRmethod_R1.11545.11545.3	xl	1.6200(0.6600+0.9600)	1.44	-0.2918	/	K.LVDSTDKADLR.L(7)+K.SDNVPSEEVVKK.M(11)	Cas9+Cas9	2699.3864
0.7146	20190410_QExHFX1_RSLC1_Beveridge_Clausen_IMP_DSS_JRmethod_R1.08963.08963.3	xl	1.7400(0.7400+1.2450)	0.445	-0.5488	/	R.LSKSR.R(3)+K.MKNYWR.Q(2)	Cas9+Cas9	1623.8555
0.7121	20190410_QExHFX1_RSLC1_Beveridge_Clausen_IMP_DSS_JRmethod_R1.13146.13146.4	xl	1.0050(1.0050+1.0050)	1.005	-1.3978	/	K.MKNYWR.Q(2)+K.MKNYWR.Q(2)	Cas9+Cas9	1930.9334
0.7111	20190410_QExHFX1_RSLC1_Beveridge_Clausen_IMP_DSS_JRmethod_R1.17753.17753.3	xl	2.8650(0.3150+2.5500)	2.175	-0.821	/	R.DKQSGK.T(2)+R.LEESFLVEEDKKHER.H(11)	Cas9+Cas9	2686.3449
0.7108	20190410_QExHFX1_RSLC1_Beveridge_Clausen_IMP_DSS_JRmethod_R1.14057.14057.4	xl	1.6550(1.1650+0.7350)	0.245	0.0228	/	R.GGLSELDKAGFIK.R(8)+R.KVTVK.Q(1)	Cas9+Cas9,REVERSE_Cas9	2045.1771
0.7103	20190410_QExHFX1_RSLC1_Beveridge_Clausen_IMP_DSS_JRmethod_R1.18530.18530.3	xl	2.2350(0.6800+1.9100)	0.16	2.0273	/	K.KLVDSTDK.A(1)+R.SSFEKNPIDFLEAK.G(5)	Cas9+Cas9	2666.369
0.7094	20190410_QExHFX1_RSLC1_Beveridge_Clausen_IMP_DSS_JRmethod_R1.14230.14230.3	xl	2.5650(2.3300+0.4800)	0.005	-0.1909	/	R.GGLSELDKAGFIK.R(8)+R.KVTVK.Q(1)	Cas9+Cas9,REVERSE_Cas9	2045.1771
0.7091	20190410_QExHFX1_RSLC1_Beveridge_Clausen_IMP_DSS_JRmethod_R1.12207.12207.4	xl	1.8800(0.4150+1.7000)	1.88	-0.2122	/	K.AGFIKR.Q(5)+K.LVDSTDKADLR.L(7)	Cas9+Cas9	2060.1265
0.7088	20190410_QExHFX1_RSLC1_Beveridge_Clausen_IMP_DSS_JRmethod_R1.06579.06579.3	xl	2.3550(0.5100+2.0500)	0.265	-0.529	/	K.IIKDK.D(3)+K.LKGSPEDNEQK.Q(2)	Cas9+Cas9	1997.068
0.7068	20190410_QExHFX1_RSLC1_Beveridge_Clausen_IMP_DSS_JRmethod_R1.13420.13420.4	xl	1.5850(1.1600+0.5800)	1.305	-0.514	/	K.FDNLTKAER.G(6)+K.YDENDKLIR.E(6)	Cas9+Cas9	2395.2018
0.7016	20190410_QExHFX1_RSLC1_Beveridge_Clausen_IMP_DSS_JRmethod_R1.12345.12345.4	xl	1.9450(0.3800+1.7750)	1.945	-0.0743	/	K.AGFIKR.Q(5)+K.LVDSTDKADLR.L(7)	Cas9+Cas9	2060.1265
0.6958	20190410_QExHFX1_RSLC1_Beveridge_Clausen_IMP_DSS_JRmethod_R1.17554.17554.3	xl	2.9450(0.3150+2.8600)	2.445	-4.2949	/	R.KPLISEK.S(1)+K.TEVQTGGFSKESILPK.R(10)	REVERSE_Cas9+Cas9	2671.4683
0.695	20190410_QExHFX1_RSLC1_Beveridge_Clausen_IMP_DSS_JRmethod_R1.17479.17479.4	xl	1.9200(0.4600+1.6650)	1.13	-0.6608	/	R.DKQSGK.T(2)+K.QSGKTILDFLK.S(4)	Cas9+Cas9	2048.1153
0.6942	20190410_QExHFX1_RSLC1_Beveridge_Clausen_IMP_DSS_JRmethod_R1.19419.19419.4	xl	1.6700(0.9500+0.7200)	0.195	0.0532	/	K.APLSASMIKR.Y(9)+K.NPIDFLEAKGYK.E(9)	Cas9+Cas9	2604.3984
0.6935	20190410_QExHFX1_RSLC1_Beveridge_Clausen_IMP_DSS_JRmethod_R1.10900.10900.3	xl	2.4150(0.3650+2.0500)	1.91	-0.3899	/	K.AGFIKR.Q(5)+K.SDNVPSEEVVKK.M(11)	Cas9+Cas9	2158.1633
0.6926	20190410_QExHFX1_RSLC1_Beveridge_Clausen_IMP_DSS_JRmethod_R1.16544.16544.3	na	1.18	1.18	1.2265	/	R.LK[284.17]TYAHLFDDK.V	Cas9	1505.7765
0.692	20190410_QExHFX1_RSLC1_Beveridge_Clausen_IMP_DSS_JRmethod_R1.12470.12470.3	xl	1.3450(1.3450+1.3450)	0.775	-0.4102	/	K.ESILPKR.N(6)+K.ESILPKR.N(6)	Cas9+Cas9	1821.0723
0.685	20190410_QExHFX1_RSLC1_Beveridge_Clausen_IMP_DSS_JRmethod_R1.19123.19123.4	xl	2.5100(0.3400+2.1700)	1.4	0.2363	/	R.DKQSGK.T(2)+K.SVKELLGITIMER.S(3)	Cas9+Cas9	2287.2456
0.6828	20190410_QExHFX1_RSLC1_Beveridge_Clausen_IMP_DSS_JRmethod_R1.12086.12086.4	xl	1.8400(0.4050+1.6300)	1.84	-0.0743	/	K.AGFIKR.Q(5)+K.LVDSTDKADLR.L(7)	Cas9+Cas9	2060.1265
0.6822	20190410_QExHFX1_RSLC1_Beveridge_Clausen_IMP_DSS_JRmethod_R1.19576.19576.4	xl	1.3950(0.7000+0.6950)	1.395	3.7696	/	K.KLVDSTDKADLR.L(8)+R.SSVVKGDVSEEVNIRVK.G(5)	Cas9+REVERSE_sp|K1C15_SHEEP|	3341.804
0.6817	20190410_QExHFX1_RSLC1_Beveridge_Clausen_IMP_DSS_JRmethod_R1.11952.11952.4	xl	1.8800(0.3850+1.6850)	1.88	-0.3477	/	K.AGFIKR.Q(5)+K.LVDSTDKADLR.L(7)	Cas9+Cas9	2060.1265
0.6795	20190410_QExHFX1_RSLC1_Beveridge_Clausen_IMP_DSS_JRmethod_R1.12337.12337.3	xl	1.3450(1.3450+1.3450)	0.73	-0.8245	/	K.ESILPKR.N(6)+K.ESILPKR.N(6)	Cas9+Cas9	1821.0723
0.6794	20190410_QExHFX1_RSLC1_Beveridge_Clausen_IMP_DSS_JRmethod_R1.10235.10235.3	xl	2.7150(0.4050+2.3100)	0.135	-0.5884	/	K.GYKEVK.K(3)+K.LVDSTDKADLR.L(7)	Cas9+Cas9	2092.1051
0.6778	20190410_QExHFX1_RSLC1_Beveridge_Clausen_IMP_DSS_JRmethod_R1.14497.14497.3	xl	3.6900(3.6400+0.2450)	2.705	-4.3919	/	R.LEESFLVEEDKK.H(11)+K.VEKGK.S(3)	Cas9+Cas9	2162.1357
0.6774	20190410_QExHFX1_RSLC1_Beveridge_Clausen_IMP_DSS_JRmethod_R1.22531.22531.4	xl	2.5100(0.3300+2.3550)	1.405	1.8723	/	K.DFNEKVR.F(5)+K.MDGTEELLVKLNREDLLR.K(10)	REVERSE_sp|RETBP_HUMAN|+Cas9	3187.6546
0.6771	20190410_QExHFX1_RSLC1_Beveridge_Clausen_IMP_DSS_JRmethod_R1.07989.07989.3	xl	1.8350(0.5750+1.4100)	1.09	-0.1617	/	R.EKIEK.L(2)+K.VITLKSK.L(5)	Cas9+Cas9	1570.9545
0.6759	20190410_QExHFX1_RSLC1_Beveridge_Clausen_IMP_DSS_JRmethod_R1.08258.08258.4	xl	2.0200(0.4950+1.7500)	0.27	-0.5725	/	K.DTSDVLKK.R(7)+K.KLVDSTDK.A(1)	REVERSE_Cas9+Cas9	1947.0411
0.6745	20190410_QExHFX1_RSLC1_Beveridge_Clausen_IMP_DSS_JRmethod_R1.08519.08519.4	xl	1.6700(1.1900+0.4800)	1.67	-0.6152	/	K.KGILQTVK.V(1)+R.LSKSR.R(3)	Cas9+Cas9	1612.9875
0.6741	20190410_QExHFX1_RSLC1_Beveridge_Clausen_IMP_DSS_JRmethod_R1.22824.22824.3	na	1.17	1.17	-0.3957	/	K.MDGTEELLVK[284.17]LNR.E	Cas9	1672.8705
0.6726	20190410_QExHFX1_RSLC1_Beveridge_Clausen_IMP_DSS_JRmethod_R1.16323.16323.3	xl	3.2450(0.2650+2.9800)	0.07	-0.2301	/	R.KVTVK.Q(1)+K.MDGTEELLVKLNR.E(10)	Cas9,REVERSE_Cas9+Cas9	2228.2449
0.6706	20190410_QExHFX1_RSLC1_Beveridge_Clausen_IMP_DSS_JRmethod_R1.14327.14327.3	xl	2.4950(0.4500+2.3650)	0.135	-0.5788	/	K.IIKDK.D(3)+R.LENLIAQLPGEKK.N(12)	Cas9+Cas9	2205.2983
0.6698	20190410_QExHFX1_RSLC1_Beveridge_Clausen_IMP_DSS_JRmethod_R1.11666.11666.4	xl	1.9600(0.4700+1.6600)	1.42	0.785	/	R.DKQSGK.T(2)+K.TYAHLFDDKVMK.Q(9)	Cas9+Cas9	2266.1303
0.6661	20190410_QExHFX1_RSLC1_Beveridge_Clausen_IMP_DSS_JRmethod_R1.20049.20049.4	xl	3.9500(0.1950+3.8850)	3.375	0.3789	/	K.GSQKDR.L(4)+K.KNLIGALLFDSGETAEATR.L(1)	REVERSE_Cas9+Cas9	2832.4616
0.6655	20190410_QExHFX1_RSLC1_Beveridge_Clausen_IMP_DSS_JRmethod_R1.14388.14388.4	xl	1.5150(0.5500+1.1200)	1.515	-0.0723	/	R.HSIKK.N(4)+K.QSGKTILDFLK.S(4)	Cas9+Cas9	1998.1513
0.6602	20190410_QExHFX1_RSLC1_Beveridge_Clausen_IMP_DSS_JRmethod_R1.08676.08676.3	xl	1.8600(1.2100+0.6500)	0.345	-0.2971	/	K.AGFIKR.Q(5)+K.GYKEVK.K(3)	Cas9+Cas9	1550.882
0.6554	20190410_QExHFX1_RSLC1_Beveridge_Clausen_IMP_DSS_JRmethod_R1.14623.14623.4	xl	1.4200(0.8000+0.6600)	1.42	4.8397	/	K.NRGKSDNVPSEEVVK.K(4)+K.VTQLIGKK.L(7)	Cas9+REVERSE_Cas9	2680.4758
0.655	20190410_QExHFX1_RSLC1_Beveridge_Clausen_IMP_DSS_JRmethod_R1.16453.16453.3	xl	3.0750(0.2800+2.7950)	0.01	-0.2515	/	K.LKSVK.E(2)+K.MDGTEELLVKLNR.E(10)	Cas9+Cas9	2228.2449
0.6538	20190410_QExHFX1_RSLC1_Beveridge_Clausen_IMP_DSS_JRmethod_R1.10795.10795.3	xl	2.4200(0.4500+2.2400)	0.18	-0.3563	/	R.AILKDSNR.K(4)+R.NSDKLIAR.K(4)	REVERSE_Cas9+Cas9	1969.0955
0.6457	20190410_QExHFX1_RSLC1_Beveridge_Clausen_IMP_DSS_JRmethod_R1.14920.14920.4	xl	1.5600(0.6300+0.9300)	1.085	0.1221	/	R.MTNFDKNLPNEK.V(6)+K.SKLVSDFR.K(2)	Cas9+Cas9	2538.2787
0.6424	20190410_QExHFX1_RSLC1_Beveridge_Clausen_IMP_DSS_JRmethod_R1.15442.15442.3	xl	1.4750(0.6750+0.8000)	1.475	-0.0656	/	K.NLPNEKVLPK.H(6)+K.TYAHLFDDKVMK.Q(9)	Cas9+Cas9	2755.4617
0.6419	20190410_QExHFX1_RSLC1_Beveridge_Clausen_IMP_DSS_JRmethod_R1.19131.19131.4	xl	1.3500(0.6950+0.7050)	1.35	2.9403	/	R.KRIEGNALTIETK.F(1)+K.QLFSAVGWYKMKFK.A(12)	REVERSE_Cas9+REVERSE_sp|RETBP_HUMAN|	3341.8208
0.6348	20190410_QExHFX1_RSLC1_Beveridge_Clausen_IMP_DSS_JRmethod_R1.19063.19063.3	xl	2.8400(2.8050+0.2150)	2.245	-3.4595	/	R.LENLIAQLPGEKK.N(12)+K.VPSKK.F(4)	Cas9+Cas9	2147.2564
0.6335	20190410_QExHFX1_RSLC1_Beveridge_Clausen_IMP_DSS_JRmethod_R1.06495.06495.3	xl	2.7800(2.7350+0.3450)	0.05	-0.1407	/	K.LKGSPEDNEQK.Q(2)+K.LKSVK.E(2)	Cas9+Cas9	1955.0574
0.6323	20190410_QExHFX1_RSLC1_Beveridge_Clausen_IMP_DSS_JRmethod_R1.13176.13176.3	xl	3.0850(2.8450+0.2400)	2.075	-1.3609	/	K.LVDSTDKADLR.L(7)+K.MRERSNKQGK.Q(7)	Cas9+REVERSE_Cas9	2602.3496
0.6306	20190410_QExHFX1_RSLC1_Beveridge_Clausen_IMP_DSS_JRmethod_R1.11863.11863.4	xl	2.1450(0.3350+1.8100)	0.92	-0.3628	/	R.EKIEK.L(2)+R.QLLNAKLITQR.K(6)	Cas9+Cas9	2080.2255
0.6275	20190410_QExHFX1_RSLC1_Beveridge_Clausen_IMP_DSS_JRmethod_R1.12496.12496.4	xl	1.6850(0.4250+1.4450)	1.685	-1.9557	/	K.AGFIKR.Q(5)+K.LVDSTDKADLR.L(7)	Cas9+Cas9	2060.1265
0.627	20190410_QExHFX1_RSLC1_Beveridge_Clausen_IMP_DSS_JRmethod_R1.13704.13704.4	xl	1.5350(0.6850+1.0950)	0.59	4.0114	/	K.IKVYLPR.M(2)+R.NSDKLIAR.K(4)	sp|OVAL_CHICK|+Cas9	1941.141
0.6269	20190410_QExHFX1_RSLC1_Beveridge_Clausen_IMP_DSS_JRmethod_R1.18602.18602.4	xl	2.6150(0.2400+2.4700)	1.7	0.0095	/	K.GQKNSR.E(3)+K.KNLIGALLFDSGETAEATR.L(1)	Cas9+Cas9	2831.4776
0.6268	20190410_QExHFX1_RSLC1_Beveridge_Clausen_IMP_DSS_JRmethod_R1.07599.07599.4	xl	1.7900(0.4300+1.5350)	1.255	-0.5234	/	K.GQKNSR.E(3)+K.LVDSTDKADLR.L(7)	Cas9+Cas9	2058.0704
0.6162	20190410_QExHFX1_RSLC1_Beveridge_Clausen_IMP_DSS_JRmethod_R1.19245.19245.3	na	1.14	1.14	1.5051	/	K.RYDEHHQDLTLLKALVR.Q	Cas9	2106.1333
0.6122	20190410_QExHFX1_RSLC1_Beveridge_Clausen_IMP_DSS_JRmethod_R1.15958.15958.4	xl	1.3700(0.8800+0.7650)	0.17	-3.0271	/	K.FDKFK.H(3)+R.FEDENGSRTC[160.03]LKYSVPQYR.E(12)	sp|MYG_HUMAN|+REVERSE_sp|AMYS_HUMAN|	3169.5177
0.6114	20190410_QExHFX1_RSLC1_Beveridge_Clausen_IMP_DSS_JRmethod_R1.10119.10119.3	xl	2.5950(0.3700+2.2250)	0.1	-0.6919	/	K.GYKEVK.K(3)+K.LVDSTDKADLR.L(7)	Cas9+Cas9	2092.1051
0.6107	20190410_QExHFX1_RSLC1_Beveridge_Clausen_IMP_DSS_JRmethod_R1.12018.12018.4	xl	1.8850(1.6300+0.5000)	0.255	-1.1143	/	K.KGILQTVK.V(1)+K.VTQLIGKK.L(7)	Cas9+REVERSE_Cas9	1909.1975
0.6081	20190410_QExHFX1_RSLC1_Beveridge_Clausen_IMP_DSS_JRmethod_R1.17891.17891.3	xl	3.0500(0.2100+2.8400)	2.27	-1.8434	/	R.DKQSGK.T(2)+R.LEESFLVEEDKKHER.H(12)	Cas9+Cas9	2686.3449
0.6078	20190410_QExHFX1_RSLC1_Beveridge_Clausen_IMP_DSS_JRmethod_R1.07941.07941.3	xl	2.1900(0.3300+1.9250)	2.005	-0.3283	/	K.GQKNSR.E(3)+K.LVDSTDKADLR.L(7)	Cas9+Cas9	2058.0704
0.6014	20190410_QExHFX1_RSLC1_Beveridge_Clausen_IMP_DSS_JRmethod_R1.12639.12639.4	xl	1.4900(1.0750+0.6650)	0.75	0.9721	/	K.IEKILTFR.L(3)+K.VLSAYNKHR.D(7)	Cas9+Cas9	2243.2789
0.6009	20190410_QExHFX1_RSLC1_Beveridge_Clausen_IMP_DSS_JRmethod_R1.10898.10898.4	xl	1.7800(0.5350+1.5050)	0.275	-0.7502	/	R.AILKDSNR.K(4)+R.NSDKLIAR.K(4)	REVERSE_Cas9+Cas9	1969.0955
0.5999	20190410_QExHFX1_RSLC1_Beveridge_Clausen_IMP_DSS_JRmethod_R1.20953.20953.4	xl	1.6800(1.2250+0.6550)	0.18	3.7906	/	K.TSRYQKRDITTDFYK.F(6)+K.VTVKQLK.E(4)	REVERSE_Cas9+Cas9	2873.565
0.5986	20190410_QExHFX1_RSLC1_Beveridge_Clausen_IMP_DSS_JRmethod_R1.16653.16653.3	xl	1.4600(1.1300+0.6650)	1.46	-0.9861	/	K.FKHLKSEDEMKASEDLK.K(11)+R.KIFGAK.D(1)	sp|MYG_HUMAN|+REVERSE_Cas9	2834.4887
0.5975	20190410_QExHFX1_RSLC1_Beveridge_Clausen_IMP_DSS_JRmethod_R1.02257.02257.3	xl	1.1850(1.1850+1.1850)	1.03	-0.3477	/	K.GQKNSR.E(3)+K.GQKNSR.E(3)	Cas9+Cas9	1514.7913
0.5962	20190410_QExHFX1_RSLC1_Beveridge_Clausen_IMP_DSS_JRmethod_R1.07949.07949.3	xl	1.6900(0.7950+1.0700)	0.47	0.0709	/	R.KVTVK.Q(1)+K.VITLKSK.L(5)	Cas9,REVERSE_Cas9+Cas9	1498.9697
0.5955	20190410_QExHFX1_RSLC1_Beveridge_Clausen_IMP_DSS_JRmethod_R1.07709.07709.4	xl	1.7950(0.4150+1.5500)	1.125	-0.4916	/	K.GQKNSR.E(3)+K.LVDSTDKADLR.L(7)	Cas9+Cas9	2058.0704
0.5947	20190410_QExHFX1_RSLC1_Beveridge_Clausen_IMP_DSS_JRmethod_R1.14622.14622.4	xl	2.2700(1.9400+0.3300)	0.125	-0.2925	/	R.QEDFYPFLKDNR.E(9)+K.VPSKK.F(4)	Cas9+Cas9	2266.1633
0.5941	20190410_QExHFX1_RSLC1_Beveridge_Clausen_IMP_DSS_JRmethod_R1.16009.16009.3	xl	3.0250(0.3850+2.8900)	2.025	0.6592	/	R.NKDSR.T(2)+K.NPIDFLEAKGYK.E(9)	REVERSE_Cas9+Cas9	2150.1007
0.5902	20190410_QExHFX1_RSLC1_Beveridge_Clausen_IMP_DSS_JRmethod_R1.12058.12058.4	xl	1.3600(0.7150+0.6450)	1.36	1.553	/	R.HKNYASLVK.D(2)+R.LKRTAR.R(2)	REVERSE_Cas9+Cas9	1940.1319
0.589	20190410_QExHFX1_RSLC1_Beveridge_Clausen_IMP_DSS_JRmethod_R1.13616.13616.3	xl	2.2600(1.9700+0.4250)	0.285	-0.3487	/	K.APLSASMIKR.Y(9)+R.KLINGIR.D(1)	Cas9+Cas9	2023.1975
0.5866	20190410_QExHFX1_RSLC1_Beveridge_Clausen_IMP_DSS_JRmethod_R1.18650.18650.4	xl	1.7750(1.4400+0.3350)	1.775	-1.2701	/	K.MDGTEELLVKLNR.E(10)+K.VITLKSK.L(5)	Cas9+Cas9	2442.3766
0.583	20190410_QExHFX1_RSLC1_Beveridge_Clausen_IMP_DSS_JRmethod_R1.15555.15555.3	xl	2.4950(2.3700+0.3650)	0.13	-0.0111	/	K.LPKYSLFELENGR.K(3)+R.NKDSR.T(2)	Cas9+REVERSE_Cas9	2321.2014
0.5824	20190410_QExHFX1_RSLC1_Beveridge_Clausen_IMP_DSS_JRmethod_R1.10700.10700.3	xl	2.0600(0.6300+1.5100)	0.315	0.0856	/	K.KDWDPK.K(1)+R.QQLPEKYK.E(6)	Cas9+Cas9	1958.0148
0.5816	20190410_QExHFX1_RSLC1_Beveridge_Clausen_IMP_DSS_JRmethod_R1.15460.15460.4	xl	1.4350(0.9200+0.6600)	0.88	0.4684	/	K.FIKPILEK.M(3)+R.KFDNLTK.A(1)	Cas9+Cas9	1989.155
0.5814	20190410_QExHFX1_RSLC1_Beveridge_Clausen_IMP_DSS_JRmethod_R1.21891.21891.3	na	1.08	0.6	2.8564	/	R.K[284.17]SFESIQEIIEDLYHK.H	REVERSE_Cas9	2134.0833
0.5813	20190410_QExHFX1_RSLC1_Beveridge_Clausen_IMP_DSS_JRmethod_R1.10643.10643.3	xl	2.6200(0.1600+2.4600)	1.995	-0.4731	/	K.AGFIKR.Q(5)+K.SDNVPSEEVVKK.M(11)	Cas9+Cas9	2158.1633
0.5803	20190410_QExHFX1_RSLC1_Beveridge_Clausen_IMP_DSS_JRmethod_R1.14218.14218.4	xl	1.7200(1.3700+0.6000)	0.355	0.1205	/	R.GGLSELDKAGFIK.R(8)+R.KVTVK.Q(1)	Cas9+Cas9,REVERSE_Cas9	2045.1771
0.58	20190410_QExHFX1_RSLC1_Beveridge_Clausen_IMP_DSS_JRmethod_R1.22709.22709.3	xl	2.2300(2.2150+0.4500)	2.23	0.0904	/	K.TILDFLKSDGFANR.N(7)+K.YDENDKLIR.E(6)	Cas9+Cas9	2898.4762
0.5771	20190410_QExHFX1_RSLC1_Beveridge_Clausen_IMP_DSS_JRmethod_R1.10424.10424.3	xl	2.2500(0.4400+2.1000)	2.25	1.7638	/	R.NSDKLIAR.K(4)+K.SDNVPSEEVVKK.M(11)	Cas9+Cas9	2383.2594
0.5742	20190410_QExHFX1_RSLC1_Beveridge_Clausen_IMP_DSS_JRmethod_R1.14349.14349.4	xl	1.4850(0.6750+0.9450)	0.15	-1.9129	/	K.FDKFK.H(3)+R.NKDSRTLVKNDISDDK.L(9)	sp|MYG_HUMAN|+REVERSE_Cas9	2668.3707
0.5731	20190410_QExHFX1_RSLC1_Beveridge_Clausen_IMP_DSS_JRmethod_R1.08002.08002.4	xl	1.8500(1.6100+0.4850)	0.22	-0.5355	/	R.GKSDNVPSEEVVK.K(2)+K.VPSKK.F(4)	Cas9+Cas9	2082.1207
0.571	20190410_QExHFX1_RSLC1_Beveridge_Clausen_IMP_DSS_JRmethod_R1.12221.12221.3	xl	1.4000(0.7300+0.7950)	1.135	-0.1645	/	R.MTNFDKNLPNEK.V(6)+R.QQLPEKYK.E(6)	Cas9+Cas9	2620.3206
0.5708	20190410_QExHFX1_RSLC1_Beveridge_Clausen_IMP_DSS_JRmethod_R1.14794.14794.3	xl	1.5000(0.7600+0.7400)	1.5	1.5494	/	R.NSDKLIAR.K(4)+K.TKYNALKTPDK.L(2)	Cas9+sp|CTRB_BOVIN|	2331.2797
0.5704	20190410_QExHFX1_RSLC1_Beveridge_Clausen_IMP_DSS_JRmethod_R1.18642.18642.3	xl	2.5800(0.3350+2.5300)	0.065	-3.6301	/	K.KSPVK.Y(1)+R.LENLIAQLPGEKK.N(12)	REVERSE_Cas9+Cas9	2147.2564
0.5627	20190410_QExHFX1_RSLC1_Beveridge_Clausen_IMP_DSS_JRmethod_R1.11237.11237.4	xl	1.9900(0.2700+1.7950)	1.375	-0.6045	/	K.GIEQESKAIMKR.V(11)+K.LVDSTDKADLR.L(7)	REVERSE_Cas9+Cas9	2758.4534
0.5613	20190410_QExHFX1_RSLC1_Beveridge_Clausen_IMP_DSS_JRmethod_R1.14011.14011.4	xl	1.9050(1.6800+0.4650)	0.11	-0.3443	/	R.LENLIAQLPGEKK.N(12)+K.LKSVK.E(2)	Cas9+Cas9	2163.2877
0.5604	20190410_QExHFX1_RSLC1_Beveridge_Clausen_IMP_DSS_JRmethod_R1.06581.06581.4	xl	1.5700(0.5850+1.1300)	0.37	-0.4446	/	K.IIKDK.D(3)+K.LKGSPEDNEQK.Q(2)	Cas9+Cas9	1997.068
0.5598	20190410_QExHFX1_RSLC1_Beveridge_Clausen_IMP_DSS_JRmethod_R1.10695.10695.4	xl	1.3800(0.7300+0.9300)	0.115	-0.0634	/	K.KDWDPK.K(1)+R.QQLPEKYK.E(6)	Cas9+Cas9	1958.0148
0.5592	20190410_QExHFX1_RSLC1_Beveridge_Clausen_IMP_DSS_JRmethod_R1.16198.16198.4	xl	1.4700(0.8150+0.6550)	0.25	-0.1651	/	K.DDSIDNKVLTR.S(7)+K.KDLIIK.L(1)	Cas9+Cas9	2141.1942
0.5588	20190410_QExHFX1_RSLC1_Beveridge_Clausen_IMP_DSS_JRmethod_R1.15567.15567.4	xl	1.9300(0.3200+1.7150)	1.105	-0.0021	/	K.IIKDK.D(3)+K.YPKLESEFVYGDYK.V(3)	Cas9+Cas9	2490.2933
0.5578	20190410_QExHFX1_RSLC1_Beveridge_Clausen_IMP_DSS_JRmethod_R1.14339.14339.3	xl	3.1950(3.1050+0.1650)	2.27	-4.5612	/	R.LEESFLVEEDKK.H(11)+K.VEKGK.S(3)	Cas9+Cas9	2162.1357
0.5558	20190410_QExHFX1_RSLC1_Beveridge_Clausen_IMP_DSS_JRmethod_R1.08683.08683.3	na	1.11	1.11	-0.1733	/	K.VLSAYNK[284.17]HR.D	Cas9	1242.672
0.5522	20190410_QExHFX1_RSLC1_Beveridge_Clausen_IMP_DSS_JRmethod_R1.16574.16574.4	xl	1.2400(0.8600+0.6850)	1.24	0.5815	/	K.DFQFYKVR.E(6)+K.FDNLTKAER.G(6)	Cas9+Cas9	2332.1851
0.5514	20190410_QExHFX1_RSLC1_Beveridge_Clausen_IMP_DSS_JRmethod_R1.17717.17717.3	na	0.96	0.96	-1.8786	/	-.n[156.08]NAALTEQVWPM[147.04]LATVR.A	REVERSE_sp|CTRB_BOVIN|	1971.0134
0.5504	20190410_QExHFX1_RSLC1_Beveridge_Clausen_IMP_DSS_JRmethod_R1.07861.07861.4	xl	1.6450(0.5500+1.3400)	0.305	-0.1097	/	R.LSKSR.R(3)+R.NSDKLIAR.K(4)	Cas9+Cas9	1642.9365
0.5489	20190410_QExHFX1_RSLC1_Beveridge_Clausen_IMP_DSS_JRmethod_R1.11380.11380.3	xl	2.3500(0.3750+2.2100)	0.14	-0.4018	/	R.AILKDSNR.K(4)+R.NSDKLIAR.K(4)	REVERSE_Cas9+Cas9	1969.0955
0.5483	20190410_QExHFX1_RSLC1_Beveridge_Clausen_IMP_DSS_JRmethod_R1.06795.06795.3	xl	2.6550(0.0900+2.5650)	2.2	-0.365	/	K.GQKNSR.E(3)+K.SDNVPSEEVVKK.M(11)	Cas9+Cas9	2156.1072
0.5463	20190410_QExHFX1_RSLC1_Beveridge_Clausen_IMP_DSS_JRmethod_R1.07835.07835.3	xl	2.5150(0.3350+2.2400)	2.34	0.9368	/	K.GQKNSR.E(3)+K.LVDSTDKADLR.L(7)	Cas9+Cas9	2058.0704
0.5453	20190410_QExHFX1_RSLC1_Beveridge_Clausen_IMP_DSS_JRmethod_R1.12944.12944.4	xl	2.5100(0.2900+2.2550)	0.055	0.4157	/	R.SDKNR.G(3)+K.TEVQTGGFSKESILPK.R(10)	Cas9+Cas9	2476.2808
0.5363	20190410_QExHFX1_RSLC1_Beveridge_Clausen_IMP_DSS_JRmethod_R1.11868.11868.3	xl	1.6050(0.6250+1.1400)	0.87	-0.0773	/	K.MKNYWR.Q(2)+R.NSDKLIAR.K(4)	Cas9+Cas9	1950.0145
0.5333	20190410_QExHFX1_RSLC1_Beveridge_Clausen_IMP_DSS_JRmethod_R1.19647.19647.4	xl	1.8150(1.3550+0.4600)	0.95	3.5604	/	K.APLSASMIKR.Y(9)+R.NAFGDSKLFDLITK.G(7)	Cas9+REVERSE_Cas9	2778.4989
0.533	20190410_QExHFX1_RSLC1_Beveridge_Clausen_IMP_DSS_JRmethod_R1.16145.16145.3	xl	2.9100(2.7300+0.1800)	0.07	-0.2324	/	K.NPIDFLEAKGYK.E(9)+R.SDKNR.G(3)	Cas9+Cas9	2150.1007
0.531	20190410_QExHFX1_RSLC1_Beveridge_Clausen_IMP_DSS_JRmethod_R1.11812.11812.4	xl	1.6800(0.3350+1.5400)	1.68	-0.5166	/	K.AGFIKR.Q(5)+K.LVDSTDKADLR.L(7)	Cas9+Cas9	2060.1265
0.5276	20190410_QExHFX1_RSLC1_Beveridge_Clausen_IMP_DSS_JRmethod_R1.23071.23071.4	xl	2.1400(0.3050+1.9850)	1.06	1.8485	/	K.DFNEKVR.F(5)+K.MDGTEELLVKLNREDLLR.K(10)	REVERSE_sp|RETBP_HUMAN|+Cas9	3187.6546
0.5268	20190410_QExHFX1_RSLC1_Beveridge_Clausen_IMP_DSS_JRmethod_R1.16755.16755.3	xl	1.7700(0.6300+1.5800)	1.04	0.0854	/	K.QLKEDYFK.K(3)+R.QLLNAKLITQR.K(6)	Cas9+Cas9	2504.4001
0.525	20190410_QExHFX1_RSLC1_Beveridge_Clausen_IMP_DSS_JRmethod_R1.14785.14785.4	xl	2.0450(1.8400+0.2050)	1.3	-0.8612	/	R.QEDFYPFLKDNR.E(9)+K.VPSKK.F(4)	Cas9+Cas9	2266.1633
0.5216	20190410_QExHFX1_RSLC1_Beveridge_Clausen_IMP_DSS_JRmethod_R1.08884.08884.4	xl	1.7000(1.3400+0.6000)	0.08	0.5164	/	K.APLSASMIKR.Y(9)+R.SDKNR.G(3)	Cas9+Cas9	1828.9828
0.5197	20190410_QExHFX1_RSLC1_Beveridge_Clausen_IMP_DSS_JRmethod_R1.14457.14457.4	xl	1.6150(0.5250+1.3350)	0.995	0.1224	/	R.EKIEK.L(2)+R.GGLSELDKAGFIK.R(8)	Cas9+Cas9	2117.1619
0.5191	20190410_QExHFX1_RSLC1_Beveridge_Clausen_IMP_DSS_JRmethod_R1.21601.21601.3	xl	1.6400(0.9100+0.7300)	0.11	-4.1077	/	R.SNKQGKQTTQNER.A(6)+K.YNALKTPDK.L(5)	REVERSE_Cas9+sp|CTRB_BOVIN|	2704.3779
0.517	20190410_QExHFX1_RSLC1_Beveridge_Clausen_IMP_DSS_JRmethod_R1.17534.17534.3	xl	2.5550(0.2900+2.4600)	0.025	-0.4999	/	K.DWDPKK.Y(5)+R.LENLIAQLPGEKK.N(12)	Cas9+Cas9	2377.2892
0.5148	20190410_QExHFX1_RSLC1_Beveridge_Clausen_IMP_DSS_JRmethod_R1.08473.08473.3	na	1.09	1.09	-0.0762	/	K.VLSAYNK[284.17]HR.D	Cas9	1242.672
0.5148	20190410_QExHFX1_RSLC1_Beveridge_Clausen_IMP_DSS_JRmethod_R1.13756.13756.3	na	1.09	1.09	0.2121	/	K.LVDSTDK[284.17]ADLR.L	Cas9	1387.7194
0.5116	20190410_QExHFX1_RSLC1_Beveridge_Clausen_IMP_DSS_JRmethod_R1.07703.07703.3	xl	1.6050(0.4850+1.1200)	1.605	-0.3802	/	K.KLVDSTDK.A(1)+K.VLSAYNKHR.D(7)	Cas9+Cas9	2129.148
0.5046	20190410_QExHFX1_RSLC1_Beveridge_Clausen_IMP_DSS_JRmethod_R1.07741.07741.3	xl	1.7400(0.5450+1.3550)	1.74	0.1739	/	R.HSIKK.N(4)+K.NLPNEKVLPK.H(6)	Cas9+Cas9	1900.1145
0.5013	20190410_QExHFX1_RSLC1_Beveridge_Clausen_IMP_DSS_JRmethod_R1.08256.08256.3	xl	1.8800(0.5600+1.7400)	0.14	-0.534	/	K.DTSDVLKK.R(7)+K.KLVDSTDK.A(1)	REVERSE_Cas9+Cas9	1947.0411
0.5012	20190410_QExHFX1_RSLC1_Beveridge_Clausen_IMP_DSS_JRmethod_R1.10361.10361.3	xl	2.3750(0.1600+2.2150)	1.8	-0.3003	/	K.AGFIKR.Q(5)+K.SDNVPSEEVVKK.M(11)	Cas9+Cas9	2158.1633
0.4986	20190410_QExHFX1_RSLC1_Beveridge_Clausen_IMP_DSS_JRmethod_R1.11881.11881.4	xl	1.6400(1.1050+0.5350)	0.16	-3.1828	/	R.LKTYAHLFDDK.V(2)+R.LSKSR.R(3)	Cas9+Cas9	2077.1207
0.4956	20190410_QExHFX1_RSLC1_Beveridge_Clausen_IMP_DSS_JRmethod_R1.07711.07711.3	xl	2.4500(0.3050+2.2050)	2.22	0.1895	/	K.GQKNSR.E(3)+K.LVDSTDKADLR.L(7)	Cas9+Cas9	2058.0704
0.4951	20190410_QExHFX1_RSLC1_Beveridge_Clausen_IMP_DSS_JRmethod_R1.17238.17238.4	xl	1.5750(0.6550+1.0350)	0.005	2.5318	/	K.IGKVFKNPK.F(6)+K.SEDEMKASEDLKK.H(6)	sp|CTRB_BOVIN|+sp|MYG_HUMAN|	2676.4043
0.4945	20190410_QExHFX1_RSLC1_Beveridge_Clausen_IMP_DSS_JRmethod_R1.11527.11527.3	xl	2.3400(2.1750+0.3550)	2.03	0.4517	/	R.LEESFLVEEDKK.H(11)+K.VPSKK.F(4)	Cas9+Cas9	2160.1565
0.4938	20190410_QExHFX1_RSLC1_Beveridge_Clausen_IMP_DSS_JRmethod_R1.04845.04845.3	na	1.03	0.58	0.0369	/	K.SDNVPSEEVVKK.M	Cas9	1329.6775
0.4938	20190410_QExHFX1_RSLC1_Beveridge_Clausen_IMP_DSS_JRmethod_R1.11557.11557.3	xl	1.2850(1.2850+1.2850)	0.92	0.0642	/	K.VKYVTEGMR.K(2)+K.VKYVTEGMR.K(2)	Cas9+Cas9	2301.186
0.4929	20190410_QExHFX1_RSLC1_Beveridge_Clausen_IMP_DSS_JRmethod_R1.15545.15545.3	xl	2.2350(0.2300+2.2200)	1.615	-2.3757	/	R.KDFQFYK.V(1)+K.SDNVPSEEVVKKMK.N(12)	Cas9+Cas9	2701.3672
0.4911	20190410_QExHFX1_RSLC1_Beveridge_Clausen_IMP_DSS_JRmethod_R1.19550.19550.3	xl	3.2150(0.3150+3.2150)	2.825	1.8256	/	K.GSQKDR.L(4)+K.KNLIGALLFDSGETAEATR.L(1)	REVERSE_Cas9+Cas9	2832.4616
0.4908	20190410_QExHFX1_RSLC1_Beveridge_Clausen_IMP_DSS_JRmethod_R1.18321.18321.4	xl	1.2000(0.6800+0.7650)	1.2	2.02	/	K.NLPNEKVLPK.H(6)+K.WNGEKMSYLK.N(5)	Cas9+sp|AMYS_HUMAN|	2543.3457
0.4893	20190410_QExHFX1_RSLC1_Beveridge_Clausen_IMP_DSS_JRmethod_R1.17649.17649.3	xl	1.4000(0.6500+0.7500)	1.4	-3.7815	/	K.IGEEIRKMR.E(7)+R.KRMLASAGELQK.G(1)	REVERSE_Cas9+Cas9	2599.4301
0.4869	20190410_QExHFX1_RSLC1_Beveridge_Clausen_IMP_DSS_JRmethod_R1.18098.18098.4	xl	1.7300(0.5750+1.4000)	0.03	2.7786	/	R.KIFGAKDLESLGGR.E(1)+K.SKLVSDFR.K(2)	REVERSE_Cas9+Cas9	2578.4118
0.485	20190410_QExHFX1_RSLC1_Beveridge_Clausen_IMP_DSS_JRmethod_R1.12100.12100.3	xl	2.2300(0.1450+2.1600)	2.23	-0.8273	/	K.AGFIKR.Q(5)+K.LVDSTDKADLR.L(7)	Cas9+Cas9	2060.1265
0.4843	20190410_QExHFX1_RSLC1_Beveridge_Clausen_IMP_DSS_JRmethod_R1.11145.11145.3	xl	2.2000(0.3750+2.0900)	0.11	-0.9576	/	R.AILKDSNR.K(4)+R.NSDKLIAR.K(4)	REVERSE_Cas9+Cas9	1969.0955
0.4838	20190410_QExHFX1_RSLC1_Beveridge_Clausen_IMP_DSS_JRmethod_R1.10404.10404.4	xl	1.5200(0.4850+1.2350)	0.85	-0.2531	/	R.EKIEK.L(2)+K.QLKEDYFK.K(3)	Cas9+Cas9	1852.9821
0.4807	20190410_QExHFX1_RSLC1_Beveridge_Clausen_IMP_DSS_JRmethod_R1.08070.08070.4	xl	1.6600(0.5650+1.3300)	0.27	0.1876	/	R.LSKSR.R(3)+R.NSDKLIAR.K(4)	Cas9+Cas9	1642.9365
0.4806	20190410_QExHFX1_RSLC1_Beveridge_Clausen_IMP_DSS_JRmethod_R1.18485.18485.3	xl	2.6200(2.6300+0.2300)	0.005	-2.6068	/	R.LENLIAQLPGEKK.N(12)+K.VPSKK.F(4)	Cas9+Cas9	2147.2564
0.4765	20190410_QExHFX1_RSLC1_Beveridge_Clausen_IMP_DSS_JRmethod_R1.11658.11658.4	xl	1.6550(0.3900+1.4800)	1.655	0.1627	/	K.AGFIKR.Q(5)+K.LVDSTDKADLR.L(7)	Cas9+Cas9	2060.1265
0.4742	20190410_QExHFX1_RSLC1_Beveridge_Clausen_IMP_DSS_JRmethod_R1.12959.12959.4	xl	1.1950(0.6250+0.6500)	1.195	-0.846	/	R.MNTKYDENDKLIR.E(4)+R.QQLPEKYK.E(6)	Cas9+Cas9	2809.4319
0.4695	20190410_QExHFX1_RSLC1_Beveridge_Clausen_IMP_DSS_JRmethod_R1.12362.12362.3	xl	2.1250(0.1800+2.0250)	2.125	-0.7845	/	K.AGFIKR.Q(5)+K.LVDSTDKADLR.L(7)	Cas9+Cas9	2060.1265
0.4684	20190410_QExHFX1_RSLC1_Beveridge_Clausen_IMP_DSS_JRmethod_R1.11829.11829.3	xl	2.1500(0.1650+2.0550)	2.15	-0.3846	/	K.AGFIKR.Q(5)+K.LVDSTDKADLR.L(7)	Cas9+Cas9	2060.1265
0.4682	20190410_QExHFX1_RSLC1_Beveridge_Clausen_IMP_DSS_JRmethod_R1.20046.20046.3	xl	3.1650(0.2900+3.1750)	2.865	0.0541	/	K.GSQKDR.L(4)+K.KNLIGALLFDSGETAEATR.L(1)	REVERSE_Cas9+Cas9	2832.4616
0.4645	20190410_QExHFX1_RSLC1_Beveridge_Clausen_IMP_DSS_JRmethod_R1.12003.12003.4	xl	1.8900(0.2650+1.6250)	0.955	-0.9455	/	R.EKIEK.L(2)+R.QLLNAKLITQR.K(6)	Cas9+Cas9	2080.2255
0.462	20190410_QExHFX1_RSLC1_Beveridge_Clausen_IMP_DSS_JRmethod_R1.09826.09826.3	xl	2.7400(2.6950+0.1600)	0.045	-3.5945	/	R.GKSDNVPSEEVVK.K(2)+K.VEKGK.S(3)	Cas9+Cas9	2084.1
0.4615	20190410_QExHFX1_RSLC1_Beveridge_Clausen_IMP_DSS_JRmethod_R1.10548.10548.4	xl	1.5250(0.4600+1.3100)	0.885	-0.2531	/	R.EKIEK.L(2)+K.QLKEDYFK.K(3)	Cas9+Cas9	1852.9821
0.4602	20190410_QExHFX1_RSLC1_Beveridge_Clausen_IMP_DSS_JRmethod_R1.10519.10519.3	xl	2.0900(1.8350+0.2550)	1.35	-0.5353	/	K.FIKPILEK.M(3)+R.SDKNR.G(3)	Cas9+Cas9	1742.993
0.4591	20190410_QExHFX1_RSLC1_Beveridge_Clausen_IMP_DSS_JRmethod_R1.10231.10231.4	xl	1.8250(0.4200+1.4050)	0.075	-0.0759	/	K.GYKEVK.K(3)+K.LVDSTDKADLR.L(7)	Cas9+Cas9	2092.1051
0.4578	20190410_QExHFX1_RSLC1_Beveridge_Clausen_IMP_DSS_JRmethod_R1.10912.10912.3	xl	2.1050(0.3900+1.9600)	0.145	-0.3331	/	R.AILKDSNR.K(4)+R.NSDKLIAR.K(4)	REVERSE_Cas9+Cas9	1969.0955
0.4569	20190410_QExHFX1_RSLC1_Beveridge_Clausen_IMP_DSS_JRmethod_R1.08175.08175.3	xl	1.8600(1.6350+0.2800)	1.86	-0.6209	/	K.VKYVTEGMR.K(2)+K.VPSKK.F(4)	Cas9+Cas9	1776.9807
0.4562	20190410_QExHFX1_RSLC1_Beveridge_Clausen_IMP_DSS_JRmethod_R1.16586.16586.4	xl	2.0000(0.3100+1.6900)	0.875	0.1134	/	R.EKIEK.L(2)+K.MDGTEELLVKLNR.E(10)	Cas9+Cas9	2300.2296
0.4546	20190410_QExHFX1_RSLC1_Beveridge_Clausen_IMP_DSS_JRmethod_R1.13527.13527.4	xl	1.4400(0.5000+0.9400)	1.44	1.1319	/	K.FDKFKHLK.S(5)+K.TLNDFKR.Q(6)	sp|MYG_HUMAN|+REVERSE_Cas9	2092.1468
0.4537	20190410_QExHFX1_RSLC1_Beveridge_Clausen_IMP_DSS_JRmethod_R1.08144.08144.3	na	1.06	1.06	0.3503	/	K.VLSAYNK[284.17]HR.D	Cas9	1242.672
0.4535	20190410_QExHFX1_RSLC1_Beveridge_Clausen_IMP_DSS_JRmethod_R1.09812.09812.3	xl	1.9900(1.5800+0.4100)	0.385	-0.5987	/	K.FKVLGNTDR.H(2)+R.KMIAK.S(1)	Cas9+Cas9	1775.9967
0.4506	20190410_QExHFX1_RSLC1_Beveridge_Clausen_IMP_DSS_JRmethod_R1.14781.14781.4	xl	1.9300(1.7500+0.1800)	1.215	-0.0783	/	R.QEDFYPFLKDNR.E(9)+K.VPSKK.F(4)	Cas9+Cas9	2266.1633
0.4457	20190410_QExHFX1_RSLC1_Beveridge_Clausen_IMP_DSS_JRmethod_R1.14494.14494.3	xl	2.2250(2.0700+0.1550)	1.71	-0.5028	/	R.QEDFYPFLKDNR.E(9)+K.VPSKK.F(4)	Cas9+Cas9	2266.1633
0.4444	20190410_QExHFX1_RSLC1_Beveridge_Clausen_IMP_DSS_JRmethod_R1.12548.12548.3	xl	1.4650(0.6800+0.7850)	1.465	0.0953	/	K.EGNWKRIVTGLK.A(5)+K.QLKR.R(3)	REVERSE_sp|AMYS_HUMAN|+Cas9	2081.2108
0.4433	20190410_QExHFX1_RSLC1_Beveridge_Clausen_IMP_DSS_JRmethod_R1.14020.14020.3	xl	2.6700(2.5800+0.1600)	0.07	-0.6744	/	R.LENLIAQLPGEKK.N(12)+K.VSKLK.K(3)	Cas9+REVERSE_Cas9	2163.2877
0.4426	20190410_QExHFX1_RSLC1_Beveridge_Clausen_IMP_DSS_JRmethod_R1.18397.18397.4	xl	1.3500(0.9250+0.6700)	0.15	-1.779	/	R.DC[160.03]RVSSFRVKENFDK.A(10)+K.KFYDEKLQK.V(6)	sp|RETBP_HUMAN|+REVERSE_Cas9	3221.6178
0.4417	20190410_QExHFX1_RSLC1_Beveridge_Clausen_IMP_DSS_JRmethod_R1.14761.14761.3	xl	2.0100(0.4750+1.5350)	1.02	0.8177	/	K.ESILPKR.N(6)+R.LKTYAHLFDDK.V(2)	Cas9+Cas9	2329.2681
0.4415	20190410_QExHFX1_RSLC1_Beveridge_Clausen_IMP_DSS_JRmethod_R1.11619.11619.4	xl	1.8450(0.3800+1.4650)	0.165	-0.4491	/	R.KVTVK.Q(1)+R.QLLNAKLITQR.K(6)	Cas9,REVERSE_Cas9+Cas9	2008.2407
0.4411	20190410_QExHFX1_RSLC1_Beveridge_Clausen_IMP_DSS_JRmethod_R1.10709.10709.3	xl	1.6000(0.6600+1.1850)	0.35	-0.3068	/	R.DKPIR.E(2)+K.MKNYWR.Q(2)	Cas9+Cas9	1661.8711
0.4373	20190410_QExHFX1_RSLC1_Beveridge_Clausen_IMP_DSS_JRmethod_R1.18607.18607.3	xl	2.4600(0.2500+2.4600)	2.095	0.5205	/	K.GQKNSR.E(3)+K.KNLIGALLFDSGETAEATR.L(1)	Cas9+Cas9	2831.4776
0.436	20190410_QExHFX1_RSLC1_Beveridge_Clausen_IMP_DSS_JRmethod_R1.13656.13656.4	xl	1.5000(0.6100+1.2400)	0.32	3.1175	/	K.NSRERMKR.L(7)+K.RNSDKLIAR.K(5)	Cas9+Cas9	2285.2497
0.4325	20190410_QExHFX1_RSLC1_Beveridge_Clausen_IMP_DSS_JRmethod_R1.20581.20581.4	xl	1.3300(0.5700+0.7600)	1.33	4.9755	/	K.IMSASLPAKTIETNVR.L(9)+K.SDNVPSEEVVKKMK.N(11)	REVERSE_Cas9+Cas9	3456.8206
0.4281	20190410_QExHFX1_RSLC1_Beveridge_Clausen_IMP_DSS_JRmethod_R1.15735.15735.3	xl	1.8800(0.5400+1.3400)	0.79	1.227	/	K.DNREKIEK.L(5)+K.SEQEIGKATAK.Y(7)	Cas9+Cas9	2329.2124
0.4278	20190410_QExHFX1_RSLC1_Beveridge_Clausen_IMP_DSS_JRmethod_R1.17298.17298.3	xl	1.7050(0.7500+1.0700)	0.085	2.195	/	-.IERKR.S(4)+K.LIARKKDWDPK.K(6)	REVERSE_sp|K1C15_SHEEP|+Cas9	2207.2901
0.4272	20190410_QExHFX1_RSLC1_Beveridge_Clausen_IMP_DSS_JRmethod_R1.11026.11026.3	xl	2.3500(0.4300+2.1900)	0.16	0.4017	/	R.AILKDSNR.K(4)+R.NSDKLIAR.K(4)	REVERSE_Cas9+Cas9	1969.0955
0.4267	20190410_QExHFX1_RSLC1_Beveridge_Clausen_IMP_DSS_JRmethod_R1.07336.07336.4	xl	1.9500(0.1100+1.8400)	1.405	-0.1906	/	K.GSQKDR.L(4)+K.SDNVPSEEVVKK.M(11)	REVERSE_Cas9+Cas9	2157.0912
0.426	20190410_QExHFX1_RSLC1_Beveridge_Clausen_IMP_DSS_JRmethod_R1.22629.22629.4	xl	1.8600(0.3100+1.6900)	1.12	2.5796	/	K.DFNEKVR.F(5)+K.MDGTEELLVKLNREDLLR.K(10)	REVERSE_sp|RETBP_HUMAN|+Cas9	3187.6546
0.4219	20190410_QExHFX1_RSLC1_Beveridge_Clausen_IMP_DSS_JRmethod_R1.08433.08433.3	xl	2.2000(0.0650+2.2000)	2.2	-0.3346	/	K.GSQKDR.L(4)+K.LVDSTDKADLR.L(7)	REVERSE_Cas9+Cas9	2059.0545
0.4196	20190410_QExHFX1_RSLC1_Beveridge_Clausen_IMP_DSS_JRmethod_R1.10804.10804.4	xl	1.1150(0.6400+0.7100)	1.115	-2.7569	/	K.LVDSTDKADLR.L(7)+R.NSDKLIAR.K(4)	Cas9+Cas9	2285.2226
0.4183	20190410_QExHFX1_RSLC1_Beveridge_Clausen_IMP_DSS_JRmethod_R1.11250.11250.4	xl	1.4550(0.6700+1.0250)	0.005	4.4591	/	R.NSDKLIAR.K(4)+K.SDNVPSEEVVKKMK.N(12)	Cas9+Cas9	2642.3948
0.4176	20190410_QExHFX1_RSLC1_Beveridge_Clausen_IMP_DSS_JRmethod_R1.13674.13674.3	xl	1.9400(0.2450+1.8600)	1.485	-0.0983	/	R.KDFQFYK.V(1)+K.SDNVPSEEVVKK.M(11)	Cas9+Cas9	2442.2317
0.4161	20190410_QExHFX1_RSLC1_Beveridge_Clausen_IMP_DSS_JRmethod_R1.08211.08211.4	xl	1.5750(0.5550+1.2600)	0.295	0.0389	/	R.LSKSR.R(3)+R.NSDKLIAR.K(4)	Cas9+Cas9	1642.9365
0.4156	20190410_QExHFX1_RSLC1_Beveridge_Clausen_IMP_DSS_JRmethod_R1.12915.12915.3	xl	3.2800(0.1750+3.1050)	0.925	0.059	/	R.SDKNR.G(3)+K.TEVQTGGFSKESILPK.R(10)	Cas9+Cas9	2476.2808
0.4145	20190410_QExHFX1_RSLC1_Beveridge_Clausen_IMP_DSS_JRmethod_R1.16435.16435.4	xl	1.0800(0.7150+0.6550)	1.08	-0.6	/	K.DFQFYKVR.E(6)+K.FDNLTKAER.G(6)	Cas9+Cas9	2332.1851
0.414	20190410_QExHFX1_RSLC1_Beveridge_Clausen_IMP_DSS_JRmethod_R1.10063.10063.3	xl	2.2000(2.0550+0.3050)	0.08	-3.6824	/	R.GKSDNVPSEEVVK.K(2)+K.VEKGK.S(3)	Cas9+Cas9	2084.1
0.4091	20190410_QExHFX1_RSLC1_Beveridge_Clausen_IMP_DSS_JRmethod_R1.23606.23606.3	xl	1.8050(0.5900+1.4050)	0.68	4.2621	/	R.KPAFLSGEQKK.A(10)+K.NLPNEKVLPK.H(6)	Cas9+Cas9	2520.4314
0.4081	20190410_QExHFX1_RSLC1_Beveridge_Clausen_IMP_DSS_JRmethod_R1.13046.13046.3	xl	2.3750(2.3650+0.2550)	2.02	4.3324	/	K.LVDSTDKADLR.L(7)+K.QEGSLFAPKR.M(9)	Cas9+REVERSE_Cas9	2501.3124
0.4064	20190410_QExHFX1_RSLC1_Beveridge_Clausen_IMP_DSS_JRmethod_R1.21691.21691.3	xl	2.7800(0.3050+2.4750)	0.005	1.6081	/	R.ERMKR.L(4)+K.NPIDFLEAKGYKEVK.K(9)	Cas9+Cas9	2606.3889
0.4032	20190410_QExHFX1_RSLC1_Beveridge_Clausen_IMP_DSS_JRmethod_R1.15239.15239.3	xl	1.7400(0.3050+1.7400)	1.74	-0.8245	/	R.KDFQFYK.V(1)+K.SDNVPSEEVVKKMK.N(12)	Cas9+Cas9	2701.3672
0.402	20190410_QExHFX1_RSLC1_Beveridge_Clausen_IMP_DSS_JRmethod_R1.11369.11369.4	xl	1.5450(0.5000+1.2900)	0.255	-1.108	/	R.AILKDSNR.K(4)+R.NSDKLIAR.K(4)	REVERSE_Cas9+Cas9	1969.0955
0.4012	20190410_QExHFX1_RSLC1_Beveridge_Clausen_IMP_DSS_JRmethod_R1.12774.12774.4	xl	1.2850(0.4800+1.0500)	1.285	-0.7706	/	K.AGFIKR.Q(5)+K.LVDSTDKADLR.L(7)	Cas9+Cas9	2060.1265
0.3998	20190410_QExHFX1_RSLC1_Beveridge_Clausen_IMP_DSS_JRmethod_R1.16037.16037.4	xl	1.7150(0.4650+1.2500)	0.375	1.0995	/	K.ESILPKR.N(6)+R.VNTEITKAPLSASMIK.R(7)	Cas9+Cas9	2681.5036
0.395	20190410_QExHFX1_RSLC1_Beveridge_Clausen_IMP_DSS_JRmethod_R1.17111.17111.4	xl	1.3350(0.5050+0.9700)	0.97	-4.0662	/	K.KVVEESPVNDSKGR.N(12)+R.LEDTTKFYPSYDR.E(6)	REVERSE_Cas9+REVERSE_sp|K1C15_SHEEP|	3314.6305
0.3946	20190410_QExHFX1_RSLC1_Beveridge_Clausen_IMP_DSS_JRmethod_R1.11229.11229.4	xl	1.6100(1.3850+0.4650)	0.17	-0.2218	/	K.DDSIDNKVLTR.S(7)+R.LSKSR.R(3)	Cas9+Cas9	2002.0694
0.3935	20190410_QExHFX1_RSLC1_Beveridge_Clausen_IMP_DSS_JRmethod_R1.07487.07487.3	xl	1.8100(1.2700+0.5400)	0.04	-0.4211	/	R.KFDNLTK.A(1)+R.NKDSR.T(2)	Cas9+REVERSE_Cas9	1620.8471
0.3926	20190410_QExHFX1_RSLC1_Beveridge_Clausen_IMP_DSS_JRmethod_R1.08205.08205.3	xl	2.1200(0.0650+2.1250)	2.12	-0.267	/	K.GSQKDR.L(4)+K.LVDSTDKADLR.L(7)	REVERSE_Cas9+Cas9	2059.0545
0.3922	20190410_QExHFX1_RSLC1_Beveridge_Clausen_IMP_DSS_JRmethod_R1.21242.21242.3	xl	2.1550(0.1550+2.0000)	1.26	-3.3057	/	K.KSPVK.Y(1)+K.MDGTEELLVKLNR.E(10)	REVERSE_Cas9+Cas9	2212.2136
0.3898	20190410_QExHFX1_RSLC1_Beveridge_Clausen_IMP_DSS_JRmethod_R1.17878.17878.4	xl	1.3550(0.6600+0.8000)	0.05	-0.7086	/	K.QLKRRR.Y(3)+K.SLQLKADEALDFNSK.F(5)	Cas9+REVERSE_Cas9	2671.4768
0.3863	20190410_QExHFX1_RSLC1_Beveridge_Clausen_IMP_DSS_JRmethod_R1.10781.10781.4	xl	1.6900(0.4150+1.5300)	0.16	-0.4284	/	R.AILKDSNR.K(4)+R.NSDKLIAR.K(4)	REVERSE_Cas9+Cas9	1969.0955
0.3825	20190410_QExHFX1_RSLC1_Beveridge_Clausen_IMP_DSS_JRmethod_R1.10506.10506.4	xl	1.6900(0.4100+1.5250)	0.165	-0.1805	/	R.AILKDSNR.K(4)+R.NSDKLIAR.K(4)	REVERSE_Cas9+Cas9	1969.0955
0.3815	20190410_QExHFX1_RSLC1_Beveridge_Clausen_IMP_DSS_JRmethod_R1.16754.16754.3	xl	1.7250(0.4250+1.5350)	1	-0.6752	/	K.FKHLKSEDEMK.A(5)+R.LEESFLVEEDKK.H(11)	sp|MYG_HUMAN|+Cas9	2993.4942
0.3805	20190410_QExHFX1_RSLC1_Beveridge_Clausen_IMP_DSS_JRmethod_R1.11968.11968.3	xl	2.1400(0.3150+1.9000)	1.81	0.048	/	K.AGFIKR.Q(5)+K.LVDSTDKADLR.L(7)	Cas9+Cas9	2060.1265
0.3799	20190410_QExHFX1_RSLC1_Beveridge_Clausen_IMP_DSS_JRmethod_R1.12226.12226.3	xl	2.0300(0.1000+2.0050)	2.03	-0.2428	/	K.AGFIKR.Q(5)+K.LVDSTDKADLR.L(7)	Cas9+Cas9	2060.1265
0.3788	20190410_QExHFX1_RSLC1_Beveridge_Clausen_IMP_DSS_JRmethod_R1.17607.17607.3	xl	1.8700(0.4400+1.5950)	1.305	0.7929	/	R.DKQSGK.T(2)+K.QSGKTILDFLK.S(4)	Cas9+Cas9	2048.1153
0.3781	20190410_QExHFX1_RSLC1_Beveridge_Clausen_IMP_DSS_JRmethod_R1.11057.11057.3	xl	1.6850(0.4100+1.3900)	1.08	-4.6047	/	K.KSPVK.Y(1)+K.LKGSPEDNEQK.Q(2)	REVERSE_Cas9+Cas9	1939.0261
0.3762	20190410_QExHFX1_RSLC1_Beveridge_Clausen_IMP_DSS_JRmethod_R1.09285.09285.3	xl	2.6550(0.1300+2.5250)	1.84	0.296	/	K.GSQKDR.L(4)+K.SDNVPSEEVVKK.M(11)	REVERSE_Cas9+Cas9	2157.0912
0.3761	20190410_QExHFX1_RSLC1_Beveridge_Clausen_IMP_DSS_JRmethod_R1.13120.13120.4	xl	1.9400(0.3750+1.5650)	0.02	0.1407	/	R.SDKNR.G(3)+K.TEVQTGGFSKESILPK.R(10)	Cas9+Cas9	2476.2808
0.3742	20190410_QExHFX1_RSLC1_Beveridge_Clausen_IMP_DSS_JRmethod_R1.18216.18216.4	xl	1.4550(1.0550+0.5750)	0.04	-2.4256	/	K.QLKEDYFK.K(3)+K.TKYNALKTPDK.L(7)	Cas9+sp|CTRB_BOVIN|	2485.3103
0.3732	20190410_QExHFX1_RSLC1_Beveridge_Clausen_IMP_DSS_JRmethod_R1.11632.11632.3	xl	1.9950(1.7550+0.3700)	0.155	-1.2369	/	K.DDSIDNKVLTR.S(7)+R.LSKSR.R(3)	Cas9+Cas9	2002.0694
0.3728	20190410_QExHFX1_RSLC1_Beveridge_Clausen_IMP_DSS_JRmethod_R1.08931.08931.3	xl	2.7100(0.1000+2.6100)	2.035	1.0591	/	K.GSQKDR.L(4)+K.SDNVPSEEVVKK.M(11)	REVERSE_Cas9+Cas9	2157.0912
0.3717	20190410_QExHFX1_RSLC1_Beveridge_Clausen_IMP_DSS_JRmethod_R1.17804.17804.3	xl	2.9250(2.7950+0.1300)	2.54	3.2823	/	R.LEESFLVEEDKK.H(11)+K.VEKGK.S(3)	Cas9+Cas9	2162.1357
0.37	20190410_QExHFX1_RSLC1_Beveridge_Clausen_IMP_DSS_JRmethod_R1.14882.14882.4	xl	1.3600(0.7950+0.5650)	0.425	-1.7451	/	R.LKYENEMALR.Q(2)+R.TLVKNDISDDK.L(4)	sp|K1C15_SHEEP|+REVERSE_Cas9	2650.3523
0.369	20190410_QExHFX1_RSLC1_Beveridge_Clausen_IMP_DSS_JRmethod_R1.09054.09054.3	xl	2.3200(0.1900+2.2700)	0.075	-0.0301	/	K.GYKEVK.K(3)+K.SDNVPSEEVVKK.M(11)	Cas9+Cas9	2190.1419
0.3662	20190410_QExHFX1_RSLC1_Beveridge_Clausen_IMP_DSS_JRmethod_R1.12663.12663.4	xl	1.5600(0.4200+1.1400)	1.005	0.9265	/	R.QQLPEKYK.E(6)+K.SKLVSDFR.K(2)	Cas9+Cas9	2121.1469
0.364	20190410_QExHFX1_RSLC1_Beveridge_Clausen_IMP_DSS_JRmethod_R1.11392.11392.3	xl	1.6500(0.5200+1.1300)	1.415	1.302	/	K.LVDSTDKADLR.L(7)+K.SDNVPSEEVVKK.M(11)	Cas9+Cas9	2699.3864
0.3621	20190410_QExHFX1_RSLC1_Beveridge_Clausen_IMP_DSS_JRmethod_R1.13676.13676.4	xl	1.2850(0.8300+0.4550)	1.285	-4.0412	/	K.DFKELTEPHGKFLR.L(11)+K.KFYDEK.L(1)	REVERSE_sp|MYG_HUMAN|+REVERSE_Cas9	2682.3692
0.3621	20190410_QExHFX1_RSLC1_Beveridge_Clausen_IMP_DSS_JRmethod_R1.15833.15833.4	xl	1.6550(0.4750+1.4000)	0.255	0.3323	/	K.FYDEKLQK.V(5)+K.QLKEDYFK.K(3)	REVERSE_Cas9+Cas9	2277.1568
0.3606	20190410_QExHFX1_RSLC1_Beveridge_Clausen_IMP_DSS_JRmethod_R1.08317.08317.3	xl	2.0650(0.0650+2.0700)	1.885	-1.2977	/	K.GSQKDR.L(4)+K.LVDSTDKADLR.L(7)	REVERSE_Cas9+Cas9	2059.0545
0.3596	20190410_QExHFX1_RSLC1_Beveridge_Clausen_IMP_DSS_JRmethod_R1.13700.13700.3	xl	1.8250(0.4700+1.5600)	1.12	3.533	/	K.IKVYLPR.M(2)+R.NSDKLIAR.K(4)	sp|OVAL_CHICK|+Cas9	1941.141
0.3586	20190410_QExHFX1_RSLC1_Beveridge_Clausen_IMP_DSS_JRmethod_R1.18017.18017.3	xl	2.0900(0.0950+1.9950)	1.64	-0.4802	/	R.DKQSGK.T(2)+R.LEESFLVEEDKKHER.H(11)	Cas9+Cas9	2686.3449
0.357	20190410_QExHFX1_RSLC1_Beveridge_Clausen_IMP_DSS_JRmethod_R1.11727.11727.4	xl	1.3950(0.6100+0.7850)	0	-3.7901	/	K.KSKGKEVK.A(3)+K.MKNYWR.Q(2)	REVERSE_Cas9+Cas9	1937.0556
0.3569	20190410_QExHFX1_RSLC1_Beveridge_Clausen_IMP_DSS_JRmethod_R1.09351.09351.3	xl	1.4700(0.8400+0.6300)	0.675	-0.8743	/	K.ESILPKR.N(6)+R.KMIAK.S(1)	Cas9+Cas9	1568.9323
0.3554	20190410_QExHFX1_RSLC1_Beveridge_Clausen_IMP_DSS_JRmethod_R1.13790.13790.3	xl	1.4800(0.7700+0.8300)	0.515	1.2841	/	K.KDLIIK.L(1)+K.MKNYWR.Q(2)	Cas9+Cas9	1762.9803
0.3543	20190410_QExHFX1_RSLC1_Beveridge_Clausen_IMP_DSS_JRmethod_R1.12822.12822.3	xl	1.7050(0.5500+1.3950)	0.97	3.7476	/	K.IKVYLPR.M(2)+R.NSDKLIAR.K(4)	sp|OVAL_CHICK|+Cas9	1941.141
0.3481	20190410_QExHFX1_RSLC1_Beveridge_Clausen_IMP_DSS_JRmethod_R1.16278.16278.4	xl	1.4400(0.8200+0.6200)	0.075	1.3888	/	K.SEQEIGKATAK.Y(7)+R.YDEHHQDLTLLKALVR.Q(12)	Cas9+Cas9	3248.7039
0.3479	20190410_QExHFX1_RSLC1_Beveridge_Clausen_IMP_DSS_JRmethod_R1.13778.13778.3	xl	1.5650(1.0650+0.6100)	0.395	-0.3524	/	K.DDSIDNKVLTR.S(7)+R.NSDKLIAR.K(4)	Cas9+Cas9	2328.2284
0.3476	20190410_QExHFX1_RSLC1_Beveridge_Clausen_IMP_DSS_JRmethod_R1.20372.20372.3	xl	2.6500(0.0650+2.5850)	2.09	2.2769	/	K.AIMKR.V(4)+R.LENLIAQLPGEKK.N(12)	REVERSE_Cas9+Cas9	2207.271
0.3465	20190410_QExHFX1_RSLC1_Beveridge_Clausen_IMP_DSS_JRmethod_R1.15363.15363.4	xl	1.5050(0.5250+1.0100)	0.385	4.7011	/	K.FAKEWLGK.F(3)+K.LVSDFRKDFQFYK.V(7)	REVERSE_sp|OVAL_CHICK|+Cas9	2807.4685
0.3444	20190410_QExHFX1_RSLC1_Beveridge_Clausen_IMP_DSS_JRmethod_R1.08781.08781.3	xl	1.7000(1.1700+0.5300)	0.285	-0.7629	/	K.AGFIKR.Q(5)+K.GYKEVK.K(3)	Cas9+Cas9	1550.882
0.3429	20190410_QExHFX1_RSLC1_Beveridge_Clausen_IMP_DSS_JRmethod_R1.10375.10375.3	xl	1.8450(1.5850+0.2600)	1.12	-0.6403	/	K.FIKPILEK.M(3)+R.SDKNR.G(3)	Cas9+Cas9	1742.993
0.3428	20190410_QExHFX1_RSLC1_Beveridge_Clausen_IMP_DSS_JRmethod_R1.08820.08820.3	xl	2.1100(0.0450+2.0650)	1.645	-0.6715	/	K.GSQKDR.L(4)+K.SDNVPSEEVVKK.M(11)	REVERSE_Cas9+Cas9	2157.0912
0.3428	20190410_QExHFX1_RSLC1_Beveridge_Clausen_IMP_DSS_JRmethod_R1.19503.19503.4	xl	1.4200(0.9950+0.4250)	1.42	2.6506	/	K.ATAKGIEQESKAIMKR.V(11)+R.KLQKMVK.D(4)	REVERSE_Cas9+REVERSE_Cas9	2771.5764
0.3411	20190410_QExHFX1_RSLC1_Beveridge_Clausen_IMP_DSS_JRmethod_R1.10116.10116.4	xl	1.6450(0.4050+1.2400)	0.115	-0.5977	/	K.GYKEVK.K(3)+K.LVDSTDKADLR.L(7)	Cas9+Cas9	2092.1051
0.3388	20190410_QExHFX1_RSLC1_Beveridge_Clausen_IMP_DSS_JRmethod_R1.07601.07601.3	xl	2.1350(0.2650+1.9350)	1.82	0.1906	/	K.GQKNSR.E(3)+K.LVDSTDKADLR.L(7)	Cas9+Cas9	2058.0704
0.3367	20190410_QExHFX1_RSLC1_Beveridge_Clausen_IMP_DSS_JRmethod_R1.09249.09249.3	xl	1.4350(0.6800+0.7550)	0.48	-0.174	/	K.ESILPKR.N(6)+R.KMIAK.S(1)	Cas9+Cas9	1568.9323
0.3341	20190410_QExHFX1_RSLC1_Beveridge_Clausen_IMP_DSS_JRmethod_R1.17437.17437.3	xl	1.7300(0.6700+1.1550)	0.095	2.6098	/	-.IERKR.S(4)+K.LIARKKDWDPK.K(6)	REVERSE_sp|K1C15_SHEEP|+Cas9	2207.2901
0.3328	20190410_QExHFX1_RSLC1_Beveridge_Clausen_IMP_DSS_JRmethod_R1.22427.22427.4	xl	1.6150(0.2600+1.5250)	1.615	2.9208	/	K.DFNEKVR.F(5)+K.MDGTEELLVKLNREDLLR.K(10)	REVERSE_sp|RETBP_HUMAN|+Cas9	3187.6546
0.3316	20190410_QExHFX1_RSLC1_Beveridge_Clausen_IMP_DSS_JRmethod_R1.20101.20101.4	xl	1.7550(0.3050+1.5800)	0.865	2.4924	/	K.KQEGSLFAPKR.M(10)+K.VVDELVKVMGR.H(7)	REVERSE_Cas9+Cas9	2641.4624
0.3302	20190410_QExHFX1_RSLC1_Beveridge_Clausen_IMP_DSS_JRmethod_R1.14469.14469.4	xl	1.8900(1.6550+0.2350)	0.12	-0.7534	/	R.QEDFYPFLKDNR.E(9)+K.VPSKK.F(4)	Cas9+Cas9	2266.1633
0.3298	20190410_QExHFX1_RSLC1_Beveridge_Clausen_IMP_DSS_JRmethod_R1.15171.15171.4	xl	1.2800(0.6700+0.6100)	0.65	0.0495	/	R.LEESFLVEEDKK.H(11)+K.VKYVTEGMR.K(2)	Cas9+Cas9	2684.3618
0.3285	20190410_QExHFX1_RSLC1_Beveridge_Clausen_IMP_DSS_JRmethod_R1.19369.19369.3	xl	2.2000(2.2050+0.2100)	0.01	-3.6301	/	R.LENLIAQLPGEKK.N(12)+K.VPSKK.F(4)	Cas9+Cas9	2147.2564
0.3262	20190410_QExHFX1_RSLC1_Beveridge_Clausen_IMP_DSS_JRmethod_R1.12941.12941.4	xl	1.4250(0.5550+1.1250)	0.035	-3.9837	/	R.NDKLFPYFDEQR.R(3)+R.NSDKLIAR.K(4)	REVERSE_Cas9+Cas9	2624.3233
0.3255	20190410_QExHFX1_RSLC1_Beveridge_Clausen_IMP_DSS_JRmethod_R1.10374.10374.4	xl	1.4950(1.0300+0.4650)	0.23	-0.2125	/	K.FIKPILEK.M(3)+R.SDKNR.G(3)	Cas9+Cas9	1742.993
0.323	20190410_QExHFX1_RSLC1_Beveridge_Clausen_IMP_DSS_JRmethod_R1.24075.24075.3	xl	2.1250(0.2400+1.8850)	1.935	0.7989	/	K.DFNEKVR.F(5)+R.SSFEKNPIDFLEAK.G(5)	REVERSE_sp|RETBP_HUMAN|+Cas9	2668.3383
0.3221	20190410_QExHFX1_RSLC1_Beveridge_Clausen_IMP_DSS_JRmethod_R1.21762.21762.4	xl	1.0800(0.7250+0.6000)	1.08	-3.2739	/	K.IDGPWMHKSADIR.F(8)+K.MVKDDFLHAYTKLR.E(12)	REVERSE_sp|AMYS_HUMAN|+REVERSE_Cas9	3398.7266
0.3191	20190410_QExHFX1_RSLC1_Beveridge_Clausen_IMP_DSS_JRmethod_R1.18473.18473.3	xl	1.8350(0.4900+1.3450)	0.685	2.9337	/	K.FIKPILEK.M(3)+K.TEVQTGGFSKESILPK.R(10)	Cas9+Cas9	2844.5887
0.3124	20190410_QExHFX1_RSLC1_Beveridge_Clausen_IMP_DSS_JRmethod_R1.15949.15949.4	xl	1.5200(0.4250+1.0950)	0.785	0.5766	/	K.APLSASMIKR.Y(9)+K.FIKPILEK.M(3)	Cas9+Cas9	2197.2907
0.3113	20190410_QExHFX1_RSLC1_Beveridge_Clausen_IMP_DSS_JRmethod_R1.08251.08251.3	na	0.985	0.985	0.3248	/	K.VLSAYNK[284.17]HR.D	Cas9	1242.672
0.3076	20190410_QExHFX1_RSLC1_Beveridge_Clausen_IMP_DSS_JRmethod_R1.10642.10642.4	xl	1.5400(0.4300+1.3650)	0.175	-0.1336	/	R.AILKDSNR.K(4)+R.NSDKLIAR.K(4)	REVERSE_Cas9+Cas9	1969.0955
0.3067	20190410_QExHFX1_RSLC1_Beveridge_Clausen_IMP_DSS_JRmethod_R1.10359.10359.4	xl	1.4250(0.3250+1.1000)	1.15	-0.202	/	K.AGFIKR.Q(5)+K.SDNVPSEEVVKK.M(11)	Cas9+Cas9	2158.1633
0.3046	20190410_QExHFX1_RSLC1_Beveridge_Clausen_IMP_DSS_JRmethod_R1.17522.17522.4	xl	1.2150(0.5400+0.6750)	0.825	-1.6624	/	K.QLKRRR.Y(3)+K.SLQLKADEALDFNSK.F(5)	Cas9+REVERSE_Cas9	2671.4768
0.304	20190410_QExHFX1_RSLC1_Beveridge_Clausen_IMP_DSS_JRmethod_R1.15458.15458.4	xl	1.3550(0.9100+0.5450)	0.585	0.7099	/	K.FIKPILEK.M(3)+R.KFDNLTK.A(1)	Cas9+Cas9	1989.155
0.3039	20190410_QExHFX1_RSLC1_Beveridge_Clausen_IMP_DSS_JRmethod_R1.18170.18170.3	xl	1.9800(0.0300+1.9500)	1.69	-2.6887	/	K.GKEVK.A(2)+R.QEDFYPFLKDNR.E(9)	REVERSE_Cas9+Cas9	2268.1425
0.3038	20190410_QExHFX1_RSLC1_Beveridge_Clausen_IMP_DSS_JRmethod_R1.13129.13129.4	xl	1.4250(0.5500+1.0150)	0.305	0.2925	/	K.KDWDPK.K(1)+R.MTNFDKNLPNEK.V(6)	Cas9+Cas9	2375.1466
0.3035	20190410_QExHFX1_RSLC1_Beveridge_Clausen_IMP_DSS_JRmethod_R1.11610.11610.4	xl	1.3150(0.5400+0.7750)	0.39	-1.1892	/	R.DTNGLVKFK.K(7)+K.IDGPWMHKSADIR.F(8)	REVERSE_Cas9+REVERSE_sp|AMYS_HUMAN|	2683.3791
0.3027	20190410_QExHFX1_RSLC1_Beveridge_Clausen_IMP_DSS_JRmethod_R1.08872.08872.3	na	0.98	0.98	-0.2495	/	K.VLSAYNK[284.17]HR.D	Cas9	1242.672
0.3	20190410_QExHFX1_RSLC1_Beveridge_Clausen_IMP_DSS_JRmethod_R1.11013.11013.4	xl	1.5400(0.4250+1.3800)	0.16	-0.1996	/	R.AILKDSNR.K(4)+R.NSDKLIAR.K(4)	REVERSE_Cas9+Cas9	1969.0955
0.2981	20190410_QExHFX1_RSLC1_Beveridge_Clausen_IMP_DSS_JRmethod_R1.20847.20847.3	xl	1.7800(0.5000+1.3550)	0.72	0.2128	/	K.FIKPILEK.M(3)+K.NPIDFLEAKGYK.E(9)	Cas9+Cas9	2518.4086
0.2971	20190410_QExHFX1_RSLC1_Beveridge_Clausen_IMP_DSS_JRmethod_R1.18536.18536.4	xl	1.5250(0.4450+1.0800)	0.1	-1.7873	/	R.AKDFNEKVR.F(7)+K.RMLASAGELQKGNELALPSK.Y(11)	REVERSE_sp|RETBP_HUMAN|+Cas9	3355.792
0.2956	20190410_QExHFX1_RSLC1_Beveridge_Clausen_IMP_DSS_JRmethod_R1.16870.16870.3	xl	1.3500(0.6650+0.9750)	1.35	1.9185	/	K.FAKEWLGK.F(3)+K.YVNFLYLASHYEKLK.G(13)	REVERSE_sp|OVAL_CHICK|+Cas9	3002.5945
0.2929	20190410_QExHFX1_RSLC1_Beveridge_Clausen_IMP_DSS_JRmethod_R1.10664.10664.3	xl	2.1500(0.3800+2.0400)	0.11	0.0484	/	R.AILKDSNR.K(4)+R.NSDKLIAR.K(4)	REVERSE_Cas9+Cas9	1969.0955
0.2908	20190410_QExHFX1_RSLC1_Beveridge_Clausen_IMP_DSS_JRmethod_R1.10997.10997.4	xl	1.1800(0.7050+0.4750)	1.18	-2.8707	/	K.MKNYWR.Q(2)+K.SDNVPSEEVVKKMK.N(11)	Cas9+Cas9	2623.3137
0.2862	20190410_QExHFX1_RSLC1_Beveridge_Clausen_IMP_DSS_JRmethod_R1.10529.10529.3	na	0.94	0.41	0.4438	/	R.KRPLIETNGETGEIVWDK.G	Cas9	2084.0901
0.2829	20190410_QExHFX1_RSLC1_Beveridge_Clausen_IMP_DSS_JRmethod_R1.19957.19957.3	xl	1.4500(0.7300+0.9850)	0.01	-2.1852	/	R.AKDFNEKVR.F(7)+R.KIFGAKDLESLGGR.E(6)	REVERSE_sp|RETBP_HUMAN|+REVERSE_Cas9	2733.4812
0.2788	20190410_QExHFX1_RSLC1_Beveridge_Clausen_IMP_DSS_JRmethod_R1.21922.21922.4	xl	1.3750(0.6200+0.7550)	0.035	4.6643	/	R.ENQTTQKGQKNSR.E(7)+K.IEAEHHGKKK.L(8)	Cas9+REVERSE_sp|MYG_HUMAN|	2831.4637
0.2764	20190410_QExHFX1_RSLC1_Beveridge_Clausen_IMP_DSS_JRmethod_R1.07713.07713.3	xl	1.6950(1.4500+0.4900)	0.2	-0.0274	/	R.KLINGIR.D(1)+R.SDKNR.G(3)	Cas9+Cas9	1568.8998
0.2724	20190410_QExHFX1_RSLC1_Beveridge_Clausen_IMP_DSS_JRmethod_R1.12958.12958.4	xl	1.9800(1.7650+0.2150)	0.115	4.41	/	K.LVDSTDKADLR.L(7)+K.WNGEKMSYLK.N(5)	Cas9+sp|AMYS_HUMAN|	2624.3155
0.2724	20190410_QExHFX1_RSLC1_Beveridge_Clausen_IMP_DSS_JRmethod_R1.15499.15499.4	xl	1.3650(0.5550+0.8550)	0.34	4.28	/	K.FAKEWLGK.F(3)+K.LVSDFRKDFQFYK.V(7)	REVERSE_sp|OVAL_CHICK|+Cas9	2807.4685
0.2721	20190410_QExHFX1_RSLC1_Beveridge_Clausen_IMP_DSS_JRmethod_R1.11160.11160.4	xl	1.6000(0.4250+1.3950)	0.215	0.2993	/	K.EDYFKK.L(5)+R.GKSDNVPSEEVVK.K(2)	Cas9+Cas9	2353.1688
0.2695	20190410_QExHFX1_RSLC1_Beveridge_Clausen_IMP_DSS_JRmethod_R1.20917.20917.3	na	0.96	0.96	0.1428	/	-.n[156.08]LKSEAHIAIFPDEASNSISFHAK.G	REVERSE_sp|AMYS_HUMAN|	2667.3543
0.2693	20190410_QExHFX1_RSLC1_Beveridge_Clausen_IMP_DSS_JRmethod_R1.14584.14584.3	xl	1.9000(0.3250+1.5750)	1.2	3.0178	/	K.FAKEWLGK.F(3)+K.SKLVSDFR.K(2)	REVERSE_sp|OVAL_CHICK|+Cas9	2066.12
0.2667	20190410_QExHFX1_RSLC1_Beveridge_Clausen_IMP_DSS_JRmethod_R1.14004.14004.4	xl	1.4950(1.2250+0.2700)	1.495	1.1766	/	R.GGLSELDKAGFIK.R(8)+R.SKSLR.A(2)	Cas9+REVERSE_Cas9	2061.1469
0.2603	20190410_QExHFX1_RSLC1_Beveridge_Clausen_IMP_DSS_JRmethod_R1.17346.17346.3	xl	1.9550(0.2750+1.6800)	0.12	-3.5793	/	K.KSPVK.Y(1)+R.QLLNAKLITQR.K(6)	REVERSE_Cas9+Cas9	1992.2094
0.2591	20190410_QExHFX1_RSLC1_Beveridge_Clausen_IMP_DSS_JRmethod_R1.12020.12020.3	xl	2.0300(1.9400+0.4150)	0.09	0.2679	/	K.KGILQTVK.V(1)+K.VTQLIGKK.L(7)	Cas9+REVERSE_Cas9	1909.1975
0.2589	20190410_QExHFX1_RSLC1_Beveridge_Clausen_IMP_DSS_JRmethod_R1.10520.10520.3	xl	2.0500(0.3900+1.9100)	0.14	0.1228	/	R.AILKDSNR.K(4)+R.NSDKLIAR.K(4)	REVERSE_Cas9+Cas9	1969.0955
0.257	20190410_QExHFX1_RSLC1_Beveridge_Clausen_IMP_DSS_JRmethod_R1.10379.10379.3	xl	1.1150(1.1150+1.1150)	0.76	0.5361	/	K.SDNVPSEEVVKK.M(11)+K.SDNVPSEEVVKK.M(11)	Cas9+Cas9	2797.4232
0.2543	20190410_QExHFX1_RSLC1_Beveridge_Clausen_IMP_DSS_JRmethod_R1.07736.07736.4	xl	1.1250(0.4800+0.8050)	1.125	-0.1724	/	R.HSIKK.N(4)+K.NLPNEKVLPK.H(6)	Cas9+Cas9	1900.1145
0.2526	20190410_QExHFX1_RSLC1_Beveridge_Clausen_IMP_DSS_JRmethod_R1.13166.13166.4	xl	1.5200(0.4900+1.0300)	0.05	4.3812	/	R.KKDWDPKK.Y(7)+K.LVDSTDKADLR.L(7)	Cas9+Cas9	2413.2852
0.2525	20190410_QExHFX1_RSLC1_Beveridge_Clausen_IMP_DSS_JRmethod_R1.09714.09714.3	xl	1.7500(1.7200+0.1650)	1.285	-0.2211	/	K.SDNVPSEEVVKK.M(11)+K.VMKQLK.R(3)	Cas9+Cas9	2213.1976
0.2523	20190410_QExHFX1_RSLC1_Beveridge_Clausen_IMP_DSS_JRmethod_R1.19219.19219.3	xl	1.9950(0.2500+1.8650)	1.245	0.2704	/	R.KFDNLTK.A(1)+K.NPIDFLEAKGYK.E(9)	Cas9+Cas9	2396.2627
0.2519	20190410_QExHFX1_RSLC1_Beveridge_Clausen_IMP_DSS_JRmethod_R1.06901.06901.3	xl	2.0550(0.1750+1.8800)	1.69	0.0421	/	K.GQKNSR.E(3)+K.SDNVPSEEVVKK.M(11)	Cas9+Cas9	2156.1072
0.2514	20190410_QExHFX1_RSLC1_Beveridge_Clausen_IMP_DSS_JRmethod_R1.13541.13541.4	xl	1.4050(0.8500+0.5550)	0.175	4.726	/	K.AFKDEDTQAMPFR.V(3)+R.FTLIKEIK.E(5)	sp|OVAL_CHICK|+REVERSE_Cas9	2683.393
0.2511	20190410_QExHFX1_RSLC1_Beveridge_Clausen_IMP_DSS_JRmethod_R1.18919.18919.3	xl	1.3600(0.8850+0.5900)	0.84	-0.3074	/	K.SKLVSDFR.K(2)+K.VMKQLKR.R(6)	Cas9+Cas9	1990.1397
0.2488	20190410_QExHFX1_RSLC1_Beveridge_Clausen_IMP_DSS_JRmethod_R1.12248.12248.4	xl	1.4700(0.4600+1.0100)	0.35	4.445	/	K.FKVLGNTDR.H(2)+R.MTNFDKNLPNEK.V(6)	Cas9+Cas9	2636.3267
0.2488	20190410_QExHFX1_RSLC1_Beveridge_Clausen_IMP_DSS_JRmethod_R1.14008.14008.4	xl	1.2950(0.9800+0.5650)	0.145	-1.4962	/	K.MKNYWR.Q(2)+R.SNKQGKQTTQNER.A(6)	Cas9+REVERSE_Cas9	2552.2553
0.2486	20190410_QExHFX1_RSLC1_Beveridge_Clausen_IMP_DSS_JRmethod_R1.07386.07386.4	xl	1.4350(0.9750+0.4600)	0.08	-0.0363	/	R.KFDNLTK.A(1)+R.SDKNR.G(3)	Cas9+Cas9	1620.8471
0.248	20190410_QExHFX1_RSLC1_Beveridge_Clausen_IMP_DSS_JRmethod_R1.08864.08864.4	xl	1.0900(0.5150+0.8150)	1.09	-0.1519	/	R.DKQSGK.T(2)+K.NLPNEKVLPK.H(6)	Cas9+Cas9	1950.0785
0.2453	20190410_QExHFX1_RSLC1_Beveridge_Clausen_IMP_DSS_JRmethod_R1.11673.11673.3	xl	2.1250(0.1400+2.0750)	1.68	0.5117	/	K.AGFIKR.Q(5)+K.LVDSTDKADLR.L(7)	Cas9+Cas9	2060.1265
0.2448	20190410_QExHFX1_RSLC1_Beveridge_Clausen_IMP_DSS_JRmethod_R1.13204.13204.4	xl	1.2750(0.5500+0.7250)	0.275	-3.9716	/	K.AGYKFETVR.G(4)+K.TKYNALK.T(2)	REVERSE_sp|AMYS_HUMAN|+sp|CTRB_BOVIN|	2044.0992
0.2443	20190410_QExHFX1_RSLC1_Beveridge_Clausen_IMP_DSS_JRmethod_R1.10291.10291.4	na	1.21	0.06	-0.6713	/	R.KVTVK[284.17]QLKEDYFK.K	Cas9	1780.9974
0.2427	20190410_QExHFX1_RSLC1_Beveridge_Clausen_IMP_DSS_JRmethod_R1.07953.07953.4	xl	1.3500(0.5600+1.0100)	0.255	4.6842	/	R.ENQTTQKGQK.N(7)+R.KKLVDSTDK.A(2)	Cas9+Cas9	2331.2281
0.2422	20190410_QExHFX1_RSLC1_Beveridge_Clausen_IMP_DSS_JRmethod_R1.17483.17483.3	xl	1.6250(0.3800+1.4850)	1.625	0.0359	/	R.DKQSGK.T(2)+K.QSGKTILDFLK.S(4)	Cas9+Cas9	2048.1153
0.241	20190410_QExHFX1_RSLC1_Beveridge_Clausen_IMP_DSS_JRmethod_R1.07804.07804.4	xl	1.4600(1.2800+0.4200)	0.135	-1.3007	/	R.NSDKLIAR.K(4)+R.RKNR.L(2)	Cas9+Cas9	1625.9325
0.2392	20190410_QExHFX1_RSLC1_Beveridge_Clausen_IMP_DSS_JRmethod_R1.08203.08203.4	xl	1.5750(0.2200+1.5650)	1.215	0.1376	/	K.GSQKDR.L(4)+K.LVDSTDKADLR.L(7)	REVERSE_Cas9+Cas9	2059.0545
0.2392	20190410_QExHFX1_RSLC1_Beveridge_Clausen_IMP_DSS_JRmethod_R1.12798.12798.3	xl	1.6100(0.5000+1.3050)	1	3.533	/	K.IKVYLPR.M(2)+R.NSDKLIAR.K(4)	sp|OVAL_CHICK|+Cas9	1941.141
0.2391	20190410_QExHFX1_RSLC1_Beveridge_Clausen_IMP_DSS_JRmethod_R1.09043.09043.4	xl	1.6850(0.3500+1.3350)	0.12	4.5352	/	K.LSKR.V(3)+K.SDNVPSEEVVKKMK.N(11)	REVERSE_sp|CRP_HUMAN|+Cas9	2229.2038
0.2382	20190410_QExHFX1_RSLC1_Beveridge_Clausen_IMP_DSS_JRmethod_R1.12366.12366.3	xl	1.2300(0.7550+0.6500)	0.98	-0.435	/	R.MTNFDKNLPNEK.V(6)+R.QQLPEKYK.E(6)	Cas9+Cas9	2620.3206
0.237	20190410_QExHFX1_RSLC1_Beveridge_Clausen_IMP_DSS_JRmethod_R1.18242.18242.3	xl	1.9800(0.2350+1.7450)	0.035	-0.0667	/	K.KFYDEK.L(1)+R.QEDFYPFLKDNR.E(9)	REVERSE_Cas9+Cas9	2537.2113
0.2368	20190410_QExHFX1_RSLC1_Beveridge_Clausen_IMP_DSS_JRmethod_R1.16904.16904.3	xl	1.9300(0.3100+1.6200)	0.92	1.9428	/	R.AKDFNEKVR.F(7)+R.KPAFLSGEQK.K(1)	REVERSE_sp|RETBP_HUMAN|+Cas9	2347.2535
0.2357	20190410_QExHFX1_RSLC1_Beveridge_Clausen_IMP_DSS_JRmethod_R1.14051.14051.4	xl	1.2550(0.4200+0.8350)	0.835	-1.4641	/	K.AGFIKR.Q(5)+R.KDFQFYK.V(1)	Cas9+Cas9	1802.9719
0.2341	20190410_QExHFX1_RSLC1_Beveridge_Clausen_IMP_DSS_JRmethod_R1.07289.07289.4	na	1.195	0.085	-0.5645	/	R.KMIAK[284.17]SEQEIGKATAK.Y	Cas9	1888.0338
0.234	20190410_QExHFX1_RSLC1_Beveridge_Clausen_IMP_DSS_JRmethod_R1.14221.14221.4	xl	1.1400(0.7800+0.4500)	1.14	-3.4888	/	K.KVVEESPVNDSKGRNK.D(1)+R.KWNGEKMSYLK.N(1)	REVERSE_Cas9+sp|AMYS_HUMAN|	3305.7077
0.2338	20190410_QExHFX1_RSLC1_Beveridge_Clausen_IMP_DSS_JRmethod_R1.14050.14050.3	xl	1.6550(1.1300+0.5250)	0.66	3.109	/	K.DWDPKK.Y(5)+K.EGNWKR.L(5)	Cas9+REVERSE_sp|AMYS_HUMAN|	1713.8474
0.2307	20190410_QExHFX1_RSLC1_Beveridge_Clausen_IMP_DSS_JRmethod_R1.07767.07767.3	xl	1.4700(0.4550+1.2300)	0.94	-0.1905	/	K.LSKR.V(3)+R.NSDKLIAR.K(4)	REVERSE_sp|CRP_HUMAN|+Cas9	1555.9045
0.2295	20190410_QExHFX1_RSLC1_Beveridge_Clausen_IMP_DSS_JRmethod_R1.04530.04530.3	xl	1.4700(0.8750+0.5950)	0.33	-0.171	/	K.GQKNSR.E(3)+K.GYKEVK.K(3)	Cas9+Cas9	1548.8259
0.2288	20190410_QExHFX1_RSLC1_Beveridge_Clausen_IMP_DSS_JRmethod_R1.20415.20415.4	xl	1.5800(0.3200+1.2600)	0.62	0.3207	/	K.NLPNEKVLPK.H(6)+K.SVKELLGITIMER.S(3)	Cas9+Cas9	2776.5771
0.2281	20190410_QExHFX1_RSLC1_Beveridge_Clausen_IMP_DSS_JRmethod_R1.15099.15099.4	xl	1.7950(0.2700+1.6650)	0.055	0.2651	/	K.LKSVK.E(2)+K.YPKLESEFVYGDYK.V(3)	Cas9+Cas9	2448.2827
0.2277	20190410_QExHFX1_RSLC1_Beveridge_Clausen_IMP_DSS_JRmethod_R1.14639.14639.3	xl	1.6800(0.4550+1.2250)	0.175	-0.3942	/	K.KDWDPK.K(1)+K.SKLVSDFR.K(2)	Cas9+Cas9	1875.973
0.2257	20190410_QExHFX1_RSLC1_Beveridge_Clausen_IMP_DSS_JRmethod_R1.18355.18355.3	na	1.13	0.22	-1.2771	/	R.KM[147.04]IAKSEQEIGK[284.17]ATAK.Y	Cas9	1904.0287
0.2248	20190410_QExHFX1_RSLC1_Beveridge_Clausen_IMP_DSS_JRmethod_R1.09152.09152.3	xl	1.7000(0.1600+1.5400)	1.245	-0.3315	/	K.GSQKDR.L(4)+K.SDNVPSEEVVKK.M(11)	REVERSE_Cas9+Cas9	2157.0912
0.2232	20190410_QExHFX1_RSLC1_Beveridge_Clausen_IMP_DSS_JRmethod_R1.11134.11134.4	xl	1.4600(0.3950+1.3100)	0.15	-0.3186	/	R.AILKDSNR.K(4)+R.NSDKLIAR.K(4)	REVERSE_Cas9+Cas9	1969.0955
0.2226	20190410_QExHFX1_RSLC1_Beveridge_Clausen_IMP_DSS_JRmethod_R1.19652.19652.3	xl	1.5100(1.3950+0.2750)	1.51	-3.876	/	R.GGLSELDKAGFIK.R(8)+K.KSPVK.Y(1)	Cas9+REVERSE_Cas9	2029.1458
0.2203	20190410_QExHFX1_RSLC1_Beveridge_Clausen_IMP_DSS_JRmethod_R1.23345.23345.3	xl	1.1150(0.7050+0.7400)	1.115	-0.6636	/	R.KTAYSFISYGR.T(1)+K.MDGTEELLVKLNR.E(10)	REVERSE_sp|CRP_HUMAN|+Cas9	2946.516
0.2188	20190410_QExHFX1_RSLC1_Beveridge_Clausen_IMP_DSS_JRmethod_R1.11181.11181.4	xl	1.1950(0.4100+0.7850)	1.01	-0.4283	/	K.AGFIKR.Q(5)+K.SDNVPSEEVVKK.M(11)	Cas9+Cas9	2158.1633
0.2183	20190410_QExHFX1_RSLC1_Beveridge_Clausen_IMP_DSS_JRmethod_R1.08977.08977.3	xl	1.5400(0.4000+1.3650)	0.865	-0.1119	/	R.DKQSGK.T(2)+K.NLPNEKVLPK.H(6)	Cas9+Cas9	1950.0785
0.2182	20190410_QExHFX1_RSLC1_Beveridge_Clausen_IMP_DSS_JRmethod_R1.20608.20608.3	xl	1.3600(0.8600+0.8950)	0.02	3.8534	/	R.AKDFNEKVR.F(7)+R.KIFGAKDLESLGGR.E(1)	REVERSE_sp|RETBP_HUMAN|+REVERSE_Cas9	2733.4812
0.2158	20190410_QExHFX1_RSLC1_Beveridge_Clausen_IMP_DSS_JRmethod_R1.07738.07738.4	xl	1.4800(0.4500+1.2700)	0.155	0.0389	/	R.LSKSR.R(3)+R.NSDKLIAR.K(4)	Cas9+Cas9	1642.9365
0.2156	20190410_QExHFX1_RSLC1_Beveridge_Clausen_IMP_DSS_JRmethod_R1.07490.07490.4	xl	1.2600(0.7150+0.5450)	0.175	-0.5222	/	R.KFDNLTK.A(1)+R.SDKNR.G(3)	Cas9+Cas9	1620.8471
0.2155	20190410_QExHFX1_RSLC1_Beveridge_Clausen_IMP_DSS_JRmethod_R1.11751.11751.4	xl	1.2050(0.4500+0.7550)	1.205	3.5504	/	R.DKPIR.E(2)+K.YEVQGEVFTKPQLWP.-(10)	Cas9+sp|CRP_HUMAN|	2585.3529
0.2141	20190410_QExHFX1_RSLC1_Beveridge_Clausen_IMP_DSS_JRmethod_R1.15232.15232.4	xl	1.4150(1.0950+0.3200)	1.045	1.0118	/	K.AMAYWTGSFRAKDFNEK.V(12)+K.QLKR.R(3)	REVERSE_sp|RETBP_HUMAN|+Cas9	2702.3638
0.2139	20190410_QExHFX1_RSLC1_Beveridge_Clausen_IMP_DSS_JRmethod_R1.13293.13293.3	xl	1.0650(1.0650+1.0650)	0.25	-0.4061	/	K.NLPNEKVLPK.H(6)+K.NLPNEKVLPK.H(6)	Cas9+Cas9	2439.41
0.2136	20190410_QExHFX1_RSLC1_Beveridge_Clausen_IMP_DSS_JRmethod_R1.17573.17573.3	na	1	0.645	1.5309	/	K.TEVQTGGFSKESILPKR.N	Cas9	1876.0053
0.2134	20190410_QExHFX1_RSLC1_Beveridge_Clausen_IMP_DSS_JRmethod_R1.07639.07639.3	na	1.025	0.555	0.0439	/	K.RNSDK[284.17]LIAR.K	Cas9	1227.6934
0.2126	20190410_QExHFX1_RSLC1_Beveridge_Clausen_IMP_DSS_JRmethod_R1.10772.10772.3	xl	1.4150(1.1850+0.6450)	0.23	-1.374	/	K.MIAKSEQEIGK.A(4)+K.MRERSNKQGK.Q(7)	Cas9+REVERSE_Cas9	2603.3522
0.2064	20190410_QExHFX1_RSLC1_Beveridge_Clausen_IMP_DSS_JRmethod_R1.09072.09072.4	xl	1.2050(0.5550+0.8950)	0.285	-0.052	/	R.LSKSR.R(3)+K.MKNYWR.Q(2)	Cas9+Cas9	1623.8555
0.2031	20190410_QExHFX1_RSLC1_Beveridge_Clausen_IMP_DSS_JRmethod_R1.08537.08537.4	xl	1.3900(0.2400+1.3700)	0.945	-0.6697	/	K.GSQKDR.L(4)+K.LVDSTDKADLR.L(7)	REVERSE_Cas9+Cas9	2059.0545
0.2029	20190410_QExHFX1_RSLC1_Beveridge_Clausen_IMP_DSS_JRmethod_R1.11618.11618.3	xl	2.0300(1.8050+0.3200)	0.155	0.5565	/	K.DDSIDNKVLTR.S(7)+R.LSKSR.R(3)	Cas9+Cas9	2002.0694
0.2014	20190410_QExHFX1_RSLC1_Beveridge_Clausen_IMP_DSS_JRmethod_R1.08281.08281.3	xl	1.9700(1.6900+0.3500)	0.205	0.0174	/	K.VKYVTEGMR.K(2)+K.VPSKK.F(4)	Cas9+Cas9	1776.9807
0.2008	20190410_QExHFX1_RSLC1_Beveridge_Clausen_IMP_DSS_JRmethod_R1.06492.06492.4	xl	1.4700(1.2550+0.4450)	0.125	0.0338	/	K.LKGSPEDNEQK.Q(2)+K.LKSVK.E(2)	Cas9+Cas9	1955.0574
0.1988	20190410_QExHFX1_RSLC1_Beveridge_Clausen_IMP_DSS_JRmethod_R1.17383.17383.3	xl	1.6650(0.2550+1.6700)	0.88	-0.6442	/	R.KFDNLTK.A(1)+R.MTNFDKNLPNEK.V(6)	Cas9+Cas9	2452.2307
0.1972	20190410_QExHFX1_RSLC1_Beveridge_Clausen_IMP_DSS_JRmethod_R1.12137.12137.3	xl	1.6950(1.5750+0.2450)	0.795	-0.4367	/	R.GKSDNVPSEEVVK.K(2)+K.KLDESAK.M(1)	Cas9+REVERSE_sp|MYG_HUMAN|	2314.1903
0.1952	20190410_QExHFX1_RSLC1_Beveridge_Clausen_IMP_DSS_JRmethod_R1.07967.07967.4	xl	1.4500(0.4550+1.2400)	0.11	0.1132	/	R.LSKSR.R(3)+R.NSDKLIAR.K(4)	Cas9+Cas9	1642.9365
0.193	20190410_QExHFX1_RSLC1_Beveridge_Clausen_IMP_DSS_JRmethod_R1.16390.16390.3	xl	1.5550(0.3850+1.1700)	0.715	-1.555	/	R.NKDSR.T(2)+K.NPIDFLEAKGYK.E(9)	REVERSE_Cas9+Cas9	2150.1007
0.1922	20190410_QExHFX1_RSLC1_Beveridge_Clausen_IMP_DSS_JRmethod_R1.13008.13008.4	xl	1.2800(0.4150+1.0300)	0.885	0.9727	/	K.ESILPKR.N(6)+K.FKVLGNTDR.H(2)	Cas9+Cas9	2028.1367
0.1899	20190410_QExHFX1_RSLC1_Beveridge_Clausen_IMP_DSS_JRmethod_R1.14291.14291.4	xl	1.2400(0.4100+1.0700)	0.685	-0.3308	/	R.EKIEK.L(2)+R.GGLSELDKAGFIK.R(8)	Cas9+Cas9	2117.1619
0.1897	20190410_QExHFX1_RSLC1_Beveridge_Clausen_IMP_DSS_JRmethod_R1.12412.12412.3	xl	1.0600(1.0600+1.0600)	0.68	0.1527	/	R.KFDNLTK.A(1)+R.KFDNLTK.A(1)	Cas9+Cas9	1867.009
0.1888	20190410_QExHFX1_RSLC1_Beveridge_Clausen_IMP_DSS_JRmethod_R1.09042.09042.3	xl	2.0250(0.1050+1.9200)	1.29	1.9517	/	K.GSQKDR.L(4)+K.SDNVPSEEVVKK.M(11)	REVERSE_Cas9+Cas9	2157.0912
0.1868	20190410_QExHFX1_RSLC1_Beveridge_Clausen_IMP_DSS_JRmethod_R1.13491.13491.4	xl	1.1900(0.4900+0.7000)	0.52	-0.7888	/	K.APLSASMIKR.Y(9)+R.KFDNLTK.A(1)	Cas9+Cas9	2075.1448
0.1847	20190410_QExHFX1_RSLC1_Beveridge_Clausen_IMP_DSS_JRmethod_R1.12054.12054.3	xl	1.4550(0.6700+0.7850)	0.445	0.347	/	R.HKNYASLVK.D(2)+R.LKRTAR.R(2)	REVERSE_Cas9+Cas9	1940.1319
0.1842	20190410_QExHFX1_RSLC1_Beveridge_Clausen_IMP_DSS_JRmethod_R1.09098.09098.3	xl	1.6300(1.6300+0.1350)	1.315	-0.3679	/	K.APLSASMIKR.Y(9)+R.SDKNR.G(3)	Cas9+Cas9	1828.9828
0.1805	20190410_QExHFX1_RSLC1_Beveridge_Clausen_IMP_DSS_JRmethod_R1.02561.02561.3	xl	1.4750(0.6750+1.1900)	0.285	0.0727	/	R.NKDSR.T(2)+R.SDKNR.G(3)	REVERSE_Cas9+Cas9	1374.6851
0.18	20190410_QExHFX1_RSLC1_Beveridge_Clausen_IMP_DSS_JRmethod_R1.23076.23076.3	xl	0.9750(0.9750+0.9750)	0.975	0.365	/	K.MDGTEELLVKLNR.E(10)+K.MDGTEELLVKLNR.E(10)	Cas9+Cas9	3171.6518
0.1786	20190410_QExHFX1_RSLC1_Beveridge_Clausen_IMP_DSS_JRmethod_R1.15823.15823.3	na	1.01	0.485	0.4307	/	K.VVDELVK[284.17]VM[147.04]GR.H	Cas9	1415.7693
0.1783	20190410_QExHFX1_RSLC1_Beveridge_Clausen_IMP_DSS_JRmethod_R1.07808.07808.3	na	0.895	0.895	0.6023	/	K.VLSAYNK[284.17]HR.D	Cas9	1242.672
0.1781	20190410_QExHFX1_RSLC1_Beveridge_Clausen_IMP_DSS_JRmethod_R1.15271.15271.4	xl	1.0300(0.5100+0.5200)	1.03	-4.2215	/	R.LAMENEYKLR.F(8)+K.LKEYHSALYLFNVYK.S(2)	REVERSE_sp|K1C15_SHEEP|+REVERSE_Cas9	3290.7048
0.178	20190410_QExHFX1_RSLC1_Beveridge_Clausen_IMP_DSS_JRmethod_R1.11626.11626.4	xl	1.5650(1.4150+0.2600)	0.065	-3.2844	/	K.LVDSTDKADLR.L(7)+R.NKEAMAEYQER.M(2)	Cas9+REVERSE_sp|K1C15_SHEEP|	2737.3227
0.178	20190410_QExHFX1_RSLC1_Beveridge_Clausen_IMP_DSS_JRmethod_R1.18229.18229.3	xl	1.4600(0.5500+0.9100)	0.335	-3.7365	/	K.ASEDLKK.H(6)+K.VVEESPVNDSKGRNK.D(11)	sp|MYG_HUMAN|+REVERSE_Cas9	2584.3343
0.1768	20190410_QExHFX1_RSLC1_Beveridge_Clausen_IMP_DSS_JRmethod_R1.17503.17503.4	xl	1.0750(0.5550+0.5200)	1.075	0.7873	/	R.KPLISEKSFGGTQVETK.K(1)+K.SQDFFIEKYK.E(8)	REVERSE_Cas9+REVERSE_Cas9	3289.7121
0.1767	20190410_QExHFX1_RSLC1_Beveridge_Clausen_IMP_DSS_JRmethod_R1.13382.13382.4	xl	1.2300(0.4450+1.0250)	0.5	-1.8561	/	K.ESILPKR.N(6)+K.FKVLGNTDR.H(2)	Cas9+Cas9	2028.1367
0.1754	20190410_QExHFX1_RSLC1_Beveridge_Clausen_IMP_DSS_JRmethod_R1.20602.20602.3	na	1.05	1.05	2.7564	/	K.MK[284.17]NYWRQLLNAK[284.17]LITQR.K	Cas9	2487.367
0.1749	20190410_QExHFX1_RSLC1_Beveridge_Clausen_IMP_DSS_JRmethod_R1.11280.11280.4	xl	1.3100(0.7800+0.5300)	0.16	2.8577	/	R.LEESFLVEEDKK.H(11)+R.VFDLYKLR.E(6)	Cas9+REVERSE_sp|SRPP_HEVBR|	2655.4046
0.1743	20190410_QExHFX1_RSLC1_Beveridge_Clausen_IMP_DSS_JRmethod_R1.11660.11660.3	xl	2.0000(1.8150+0.2600)	0.315	4.5492	/	K.LVDSTDKADLR.L(7)+K.MKNYWR.Q(2)	Cas9+Cas9	2266.1415
0.1741	20190410_QExHFX1_RSLC1_Beveridge_Clausen_IMP_DSS_JRmethod_R1.16542.16542.4	xl	1.0950(0.8000+0.4300)	1.095	-2.8761	/	K.DDSIDNKVLTRSDK.N(7)+K.MRPLYVKIK.R(7)	Cas9+REVERSE_sp|OVAL_CHICK|	2889.5632
0.1725	20190410_QExHFX1_RSLC1_Beveridge_Clausen_IMP_DSS_JRmethod_R1.12729.12729.4	xl	1.1550(0.4400+0.8800)	1.155	3.9153	/	K.KTEVQTGGFSK.E(1)+K.SQDFFIEKYK.E(8)	Cas9+REVERSE_Cas9	2622.3216
0.172	20190410_QExHFX1_RSLC1_Beveridge_Clausen_IMP_DSS_JRmethod_R1.18668.18668.3	xl	1.3800(0.6850+0.6950)	0.025	-4.0757	/	K.ENFDKAR.F(5)+K.QLFSAVGWYKMK.F(10)	sp|RETBP_HUMAN|+REVERSE_sp|RETBP_HUMAN|	2473.2463
0.1706	20190410_QExHFX1_RSLC1_Beveridge_Clausen_IMP_DSS_JRmethod_R1.11594.11594.3	xl	1.8800(1.7450+0.2250)	0.02	-2.3087	/	K.LVDSTDKADLR.L(7)+R.NSDKLIAR.K(4)	Cas9+Cas9	2285.2226
0.1706	20190410_QExHFX1_RSLC1_Beveridge_Clausen_IMP_DSS_JRmethod_R1.19136.19136.4	xl	1.3200(0.3750+1.0100)	0.855	3.5201	/	R.KPAFLSGEQK.K(1)+K.RMLASAGELQKGNELALPSK.Y(11)	Cas9+Cas9	3353.8015
0.1695	20190410_QExHFX1_RSLC1_Beveridge_Clausen_IMP_DSS_JRmethod_R1.06367.06367.3	xl	1.4150(1.3100+0.2900)	1.415	-0.2906	/	K.AGFIKR.Q(5)+K.GSQKDR.L(4)	Cas9+REVERSE_Cas9	1517.8313
0.1682	20190410_QExHFX1_RSLC1_Beveridge_Clausen_IMP_DSS_JRmethod_R1.20810.20810.3	xl	1.2800(0.9250+0.6000)	1.28	0.0594	/	K.LESEFVYGDYKVYDVR.K(11)+K.VVDELVKVMGR.H(7)	Cas9+Cas9	3362.7107
0.1675	20190410_QExHFX1_RSLC1_Beveridge_Clausen_IMP_DSS_JRmethod_R1.11454.11454.3	xl	1.2750(0.4650+1.0300)	1.275	-3.8257	/	K.KSPVK.Y(1)+K.LKGSPEDNEQK.Q(2)	REVERSE_Cas9+Cas9	1939.0261
0.1657	20190410_QExHFX1_RSLC1_Beveridge_Clausen_IMP_DSS_JRmethod_R1.09359.09359.3	xl	1.7500(1.4150+0.3350)	0.035	-0.6305	/	K.KDLIIK.L(1)+R.LSKSR.R(3)	Cas9+Cas9	1455.9024
0.1637	20190410_QExHFX1_RSLC1_Beveridge_Clausen_IMP_DSS_JRmethod_R1.10989.10989.3	xl	1.4900(1.1400+0.3500)	0.935	-0.043	/	R.GKSDNVPSEEVVK.K(2)+K.VKYVTEGMR.K(2)	Cas9+Cas9	2606.326
0.1631	20190410_QExHFX1_RSLC1_Beveridge_Clausen_IMP_DSS_JRmethod_R1.13306.13306.3	xl	1.6450(0.5050+1.2100)	0.375	0.6724	/	K.KDWDPK.K(1)+R.MTNFDKNLPNEK.V(6)	Cas9+Cas9	2375.1466
0.1623	20190410_QExHFX1_RSLC1_Beveridge_Clausen_IMP_DSS_JRmethod_R1.14648.14648.3	xl	1.8650(1.6550+0.2100)	0.05	-0.0323	/	R.QEDFYPFLKDNR.E(9)+K.VPSKK.F(4)	Cas9+Cas9	2266.1633
0.1609	20190410_QExHFX1_RSLC1_Beveridge_Clausen_IMP_DSS_JRmethod_R1.07316.07316.3	na	0.88	0.88	-0.7695	/	R.KM[147.04]IAKSEQEIGK[284.17]ATAK.Y	Cas9	1904.0287
0.1601	20190410_QExHFX1_RSLC1_Beveridge_Clausen_IMP_DSS_JRmethod_R1.15313.15313.3	xl	1.3900(0.8050+0.5850)	0.32	-0.0977	/	K.FIKPILEK.M(3)+R.KLINGIR.D(1)	Cas9+Cas9	1937.2077
0.1583	20190410_QExHFX1_RSLC1_Beveridge_Clausen_IMP_DSS_JRmethod_R1.18340.18340.3	xl	1.3550(0.5150+0.8400)	1.355	0.7376	/	K.FKDFK.E(2)+K.IDGPWMHKSADIR.F(8)	REVERSE_sp|MYG_HUMAN|+REVERSE_sp|AMYS_HUMAN|	2346.183
0.1571	20190410_QExHFX1_RSLC1_Beveridge_Clausen_IMP_DSS_JRmethod_R1.13584.13584.4	xl	1.2500(0.9200+0.5550)	0.17	0.0575	/	K.QLKEDYFK.K(3)+K.VITLKSK.L(5)	Cas9+Cas9	1995.1291
0.1541	20190410_QExHFX1_RSLC1_Beveridge_Clausen_IMP_DSS_JRmethod_R1.13172.13172.4	xl	1.1750(0.3500+0.9850)	0.905	-0.9063	/	K.ESILPKR.N(6)+K.FKVLGNTDR.H(2)	Cas9+Cas9	2028.1367
0.1505	20190410_QExHFX1_RSLC1_Beveridge_Clausen_IMP_DSS_JRmethod_R1.12290.12290.3	xl	1.6050(0.1600+1.4450)	1.045	-0.2648	/	K.AGFIKR.Q(5)+K.SDNVPSEEVVKK.M(11)	Cas9+Cas9	2158.1633
0.1494	20190410_QExHFX1_RSLC1_Beveridge_Clausen_IMP_DSS_JRmethod_R1.20723.20723.4	xl	1.2500(0.8150+0.4350)	0.305	-0.7214	/	K.FDKFKHLKSEDEMK.A(8)+K.VLTRSDKNR.G(7)	sp|MYG_HUMAN|+Cas9	3006.5595
0.149	20190410_QExHFX1_RSLC1_Beveridge_Clausen_IMP_DSS_JRmethod_R1.17379.17379.3	xl	1.3050(0.7000+0.7700)	0.085	-0.7025	/	R.KKLVDSTDK.A(2)+K.SEQEIGKATAK.Y(7)	Cas9+Cas9	2331.2532
0.1483	20190410_QExHFX1_RSLC1_Beveridge_Clausen_IMP_DSS_JRmethod_R1.11524.11524.4	xl	1.3300(1.1200+0.4300)	0.045	-1.4426	/	R.MTNFDKNLPNEK.V(6)+K.YNALKTPDK.L(5)	Cas9+sp|CTRB_BOVIN|	2636.3155
0.1452	20190410_QExHFX1_RSLC1_Beveridge_Clausen_IMP_DSS_JRmethod_R1.17455.17455.4	xl	1.2800(0.9200+0.4350)	0.16	-1.4232	/	K.HLKSEDEMKASEDLKK.H(3)+K.VFKNPK.F(3)	sp|MYG_HUMAN|+sp|CTRB_BOVIN|	2756.4417
0.1437	20190410_QExHFX1_RSLC1_Beveridge_Clausen_IMP_DSS_JRmethod_R1.09585.09585.3	xl	1.5850(1.3750+0.4600)	0.03	-0.7481	/	K.DWDPKK.Y(5)+K.LKSVK.E(2)	Cas9+Cas9	1498.8395
0.1436	20190410_QExHFX1_RSLC1_Beveridge_Clausen_IMP_DSS_JRmethod_R1.12547.12547.4	xl	1.2550(0.7350+0.5200)	0.23	0.0953	/	K.EGNWKRIVTGLK.A(5)+K.QLKR.R(3)	REVERSE_sp|AMYS_HUMAN|+Cas9	2081.2108
0.1434	20190410_QExHFX1_RSLC1_Beveridge_Clausen_IMP_DSS_JRmethod_R1.20278.20278.3	xl	1.3850(1.3800+0.2950)	1.385	-1.5396	/	R.QLLNAKLITQR.K(6)+K.YKEPLQQR.V(2)	Cas9+REVERSE_Cas9	2495.4223
0.1429	20190410_QExHFX1_RSLC1_Beveridge_Clausen_IMP_DSS_JRmethod_R1.10443.10443.4	xl	1.3900(0.3450+1.0450)	0.085	-1.0851	/	K.GYKEVK.K(3)+K.LVDSTDKADLR.L(7)	Cas9+Cas9	2092.1051
0.1427	20190410_QExHFX1_RSLC1_Beveridge_Clausen_IMP_DSS_JRmethod_R1.14320.14320.3	xl	1.5700(1.5450+0.2650)	1.57	1.7369	/	K.DDSIDNKVLTR.S(7)+K.HRDKPIR.E(4)	Cas9+Cas9	2333.245
0.1422	20190410_QExHFX1_RSLC1_Beveridge_Clausen_IMP_DSS_JRmethod_R1.23898.23898.3	xl	1.2100(0.7000+0.5100)	1.21	-1.4986	/	K.FDKFKHLKSEDEMK.A(8)+K.RAILKDSNR.K(5)	sp|MYG_HUMAN|+REVERSE_Cas9	2990.5646
0.1421	20190410_QExHFX1_RSLC1_Beveridge_Clausen_IMP_DSS_JRmethod_R1.08432.08432.4	xl	1.2350(0.2250+1.2250)	1.06	-0.5069	/	K.GSQKDR.L(4)+K.LVDSTDKADLR.L(7)	REVERSE_Cas9+Cas9	2059.0545
0.1415	20190410_QExHFX1_RSLC1_Beveridge_Clausen_IMP_DSS_JRmethod_R1.21368.21368.4	xl	1.3100(0.5400+0.7700)	0.005	2.8192	/	R.LEDTTKFYPSYDR.E(6)+K.VPIKHKTAHSQALPK.L(4)	REVERSE_sp|K1C15_SHEEP|+REVERSE_sp|MYG_HUMAN|	3425.7982
0.1391	20190410_QExHFX1_RSLC1_Beveridge_Clausen_IMP_DSS_JRmethod_R1.08539.08539.3	xl	1.8000(0.0450+1.8150)	1.64	0.1413	/	K.GSQKDR.L(4)+K.LVDSTDKADLR.L(7)	REVERSE_Cas9+Cas9	2059.0545
0.1391	20190410_QExHFX1_RSLC1_Beveridge_Clausen_IMP_DSS_JRmethod_R1.14474.14474.3	xl	1.8850(0.1500+1.7350)	0.005	-0.6466	/	K.KSPVK.Y(1)+R.QEDFYPFLKDNR.E(9)	REVERSE_Cas9+Cas9	2266.1633
0.138	20190410_QExHFX1_RSLC1_Beveridge_Clausen_IMP_DSS_JRmethod_R1.10421.10421.3	xl	1.5600(0.4350+1.1250)	0.175	-4.5706	/	K.GKEVK.A(2)+K.VKYVTEGMR.K(2)	REVERSE_Cas9+Cas9	1778.96
0.1373	20190410_QExHFX1_RSLC1_Beveridge_Clausen_IMP_DSS_JRmethod_R1.12305.12305.4	xl	1.1450(0.9250+0.3850)	1.145	4.2031	/	K.FKVLGNTDR.H(2)+R.KFDNLTKAER.G(7)	Cas9+Cas9	2407.2858
0.1372	20190410_QExHFX1_RSLC1_Beveridge_Clausen_IMP_DSS_JRmethod_R1.15060.15060.3	xl	1.6200(0.3500+1.6250)	0.985	0.6903	/	R.KVTVK.Q(1)+K.YPKLESEFVYGDYK.V(3)	Cas9,REVERSE_Cas9+Cas9	2448.2827
0.135	20190410_QExHFX1_RSLC1_Beveridge_Clausen_IMP_DSS_JRmethod_R1.17548.17548.3	xl	1.8500(1.6900+0.1600)	0.035	-3.5767	/	R.QEDFYPFLKDNR.E(9)+K.VEKGK.S(3)	Cas9+Cas9	2268.1425
0.1344	20190410_QExHFX1_RSLC1_Beveridge_Clausen_IMP_DSS_JRmethod_R1.09197.09197.3	na	0.735	0.635	-1.915	/	-.NAALTEQVWPM[147.04]LATVR.A	REVERSE_sp|CTRB_BOVIN|	1814.9348
0.134	20190410_QExHFX1_RSLC1_Beveridge_Clausen_IMP_DSS_JRmethod_R1.17292.17292.4	xl	1.0500(0.4900+0.7400)	1.05	3.2242	/	K.ATAKGIEQESK.A(4)+K.YGKAELFDIPNK.E(3)	REVERSE_Cas9+REVERSE_Cas9	2692.3958
0.1334	20190410_QExHFX1_RSLC1_Beveridge_Clausen_IMP_DSS_JRmethod_R1.09938.09938.3	xl	1.6400(1.3350+0.3050)	0.305	-0.1931	/	K.FKVLGNTDR.H(2)+R.KMIAK.S(1)	Cas9+Cas9	1775.9967
0.1319	20190410_QExHFX1_RSLC1_Beveridge_Clausen_IMP_DSS_JRmethod_R1.18848.18848.4	xl	1.1650(0.2550+0.9100)	1.165	-4.1706	/	R.MGETVYKVK.T(7)+K.RPLIETNGETGEIVWDKGR.D(17)	REVERSE_Cas9+Cas9	3360.7386
0.13	20190410_QExHFX1_RSLC1_Beveridge_Clausen_IMP_DSS_JRmethod_R1.21185.21185.3	na	0.85	0.85	-0.3387	/	K.LPK[284.17]YSLFELENGR.K	Cas9	1720.9035
0.1293	20190410_QExHFX1_RSLC1_Beveridge_Clausen_IMP_DSS_JRmethod_R1.16264.16264.4	xl	1.2300(0.4850+0.7450)	0.375	3.5629	/	K.DRIGNILKR.S(8)+R.DYSPYFKTTDELRDK.L(7)	REVERSE_Cas9+sp|K1C15_SHEEP|	3098.6035
0.1277	20190410_QExHFX1_RSLC1_Beveridge_Clausen_IMP_DSS_JRmethod_R1.12616.12616.3	xl	1.0750(1.0750+1.0750)	0.3	0.8068	/	K.ESILPKR.N(6)+K.ESILPKR.N(6)	Cas9+Cas9	1821.0723
0.1271	20190410_QExHFX1_RSLC1_Beveridge_Clausen_IMP_DSS_JRmethod_R1.11635.11635.3	xl	1.9900(1.8400+0.2350)	0.01	2.0388	/	K.LVDSTDKADLR.L(7)+R.NSDKLIAR.K(4)	Cas9+Cas9	2285.2226
0.125	20190410_QExHFX1_RSLC1_Beveridge_Clausen_IMP_DSS_JRmethod_R1.16017.16017.4	xl	1.2600(0.4450+0.9200)	0.09	-0.1526	/	R.FDSVLKSK.L(6)+R.MTNFDKNLPNEKVLPK.H(6)	REVERSE_Cas9+Cas9	2947.5727
0.1209	20190410_QExHFX1_RSLC1_Beveridge_Clausen_IMP_DSS_JRmethod_R1.07449.07449.3	na	0.84	0.84	0.177	/	K.VLSAYNK[284.17]HR.D	Cas9	1242.672
0.1209	20190410_QExHFX1_RSLC1_Beveridge_Clausen_IMP_DSS_JRmethod_R1.10609.10609.3	xl	1.6550(0.2650+1.3900)	0.305	-0.7988	/	R.EKIEK.L(2)+K.RNSDKLIAR.K(5)	Cas9+Cas9	1855.0526
0.119	20190410_QExHFX1_RSLC1_Beveridge_Clausen_IMP_DSS_JRmethod_R1.05112.05112.3	xl	1.2850(0.5550+0.9650)	0.56	-0.0806	/	R.EKIEK.L(2)+R.KVTVK.Q(1)	Cas9+Cas9,REVERSE_Cas9	1356.8227
0.1177	20190410_QExHFX1_RSLC1_Beveridge_Clausen_IMP_DSS_JRmethod_R1.18444.18444.3	xl	1.2400(0.5650+1.1150)	1.24	3.7478	/	K.HRDKPIR.E(4)+K.IDGPWMHKSADIR.F(8)	Cas9+REVERSE_sp|AMYS_HUMAN|	2583.3491
0.1156	20190410_QExHFX1_RSLC1_Beveridge_Clausen_IMP_DSS_JRmethod_R1.14741.14741.3	xl	1.4750(0.3450+1.3950)	1.3	1.2576	/	K.GQKNSRER.M(3)+K.SKLVSDFR.K(2)	Cas9+Cas9	2062.0918
0.1131	20190410_QExHFX1_RSLC1_Beveridge_Clausen_IMP_DSS_JRmethod_R1.12688.12688.4	xl	1.0150(0.4100+0.6050)	1.015	-4.9005	/	K.FKHLKSEDEMK.A(2)+K.GQKNSRER.M(3)	sp|MYG_HUMAN|+Cas9	2502.2648
0.1115	20190410_QExHFX1_RSLC1_Beveridge_Clausen_IMP_DSS_JRmethod_R1.07894.07894.4	xl	1.3950(1.2850+0.2800)	0.035	-0.5474	/	R.GKSDNVPSEEVVK.K(2)+K.VPSKK.F(4)	Cas9+Cas9	2082.1207
0.1081	20190410_QExHFX1_RSLC1_Beveridge_Clausen_IMP_DSS_JRmethod_R1.11924.11924.4	xl	1.5300(0.2250+1.3050)	0.085	0.9603	/	K.EDYFKK.L(5)+K.VKYVTEGMR.K(2)	Cas9+Cas9	2048.0288
0.1077	20190410_QExHFX1_RSLC1_Beveridge_Clausen_IMP_DSS_JRmethod_R1.15045.15045.3	xl	1.1700(0.4950+0.6750)	1.17	-1.6563	/	K.KLDESAK.M(1)+K.QLKRRR.Y(3)	REVERSE_sp|MYG_HUMAN|+Cas9	1783.0427
0.107	20190410_QExHFX1_RSLC1_Beveridge_Clausen_IMP_DSS_JRmethod_R1.17472.17472.4	xl	1.2700(0.3450+1.0400)	0.23	-0.6704	/	K.ELIPKIFK.Y(5)+K.FIKPILEK.M(3)	REVERSE_Cas9+Cas9	2111.3009
0.1044	20190410_QExHFX1_RSLC1_Beveridge_Clausen_IMP_DSS_JRmethod_R1.06565.06565.3	xl	1.3400(0.9350+0.6500)	0.405	0.0231	/	R.DKPIR.E(2)+R.LSKSR.R(3)	Cas9+Cas9	1354.7932
0.1035	20190410_QExHFX1_RSLC1_Beveridge_Clausen_IMP_DSS_JRmethod_R1.19309.19309.3	xl	1.2650(0.5250+0.7400)	1.265	3.1725	/	R.KMRERSNK.Q(1)+K.TFVEGQVEYKLAR.W(10)	REVERSE_Cas9+REVERSE_sp|CRP_HUMAN|	2724.438
0.1033	20190410_QExHFX1_RSLC1_Beveridge_Clausen_IMP_DSS_JRmethod_R1.21115.21115.3	xl	1.2650(0.8050+0.9450)	0.005	3.8563	/	R.AKDFNEKVR.F(7)+R.KIFGAKDLESLGGR.E(6)	REVERSE_sp|RETBP_HUMAN|+REVERSE_Cas9	2733.4812
0.1032	20190410_QExHFX1_RSLC1_Beveridge_Clausen_IMP_DSS_JRmethod_R1.13349.13349.3	xl	1.2900(0.3150+0.9750)	1.29	-0.5309	/	K.MRERSNKQGK.Q(7)+K.SDNVPSEEVVKK.M(11)	REVERSE_Cas9+Cas9	2700.3863
0.102	20190410_QExHFX1_RSLC1_Beveridge_Clausen_IMP_DSS_JRmethod_R1.09701.09701.3	xl	1.5000(1.2900+0.4550)	0.045	-0.4143	/	K.DWDPKK.Y(5)+K.LKSVK.E(2)	Cas9+Cas9	1498.8395
0.1014	20190410_QExHFX1_RSLC1_Beveridge_Clausen_IMP_DSS_JRmethod_R1.15102.15102.3	na	0.94	0.375	-2.0798	/	K.KQEGSLFAPKRMGETVYK.V	REVERSE_Cas9	2068.0774
0.1011	20190410_QExHFX1_RSLC1_Beveridge_Clausen_IMP_DSS_JRmethod_R1.10528.10528.3	xl	1.0950(0.6900+0.7250)	1.095	4.0696	/	K.FKDFK.E(2)+R.QQLPEKYK.E(6)	REVERSE_sp|MYG_HUMAN|+Cas9	1853.9926
0.1011	20190410_QExHFX1_RSLC1_Beveridge_Clausen_IMP_DSS_JRmethod_R1.18232.18232.3	xl	1.2200(0.6600+0.5600)	1.22	4.19	/	K.FVKGIK.L(3)+R.SNDIAAALIKDR.L(10)	REVERSE_sp|CTRB_BOVIN|+REVERSE_sp|K1C15_SHEEP|	2114.2098
0.0981	20190410_QExHFX1_RSLC1_Beveridge_Clausen_IMP_DSS_JRmethod_R1.14786.14786.3	xl	1.3300(0.8450+0.5750)	0.185	-3.187	/	K.FYDEKLQK.V(5)+R.VKYFQFDKR.F(8)	REVERSE_Cas9+REVERSE_Cas9	2437.2681
0.0978	20190410_QExHFX1_RSLC1_Beveridge_Clausen_IMP_DSS_JRmethod_R1.14418.14418.3	xl	1.3100(0.6000+0.7100)	0.165	-1.0059	/	R.GMVKVLEDVVK.V(4)+R.SDKNR.G(3)	REVERSE_Cas9+Cas9	1972.0662
0.096	20190410_QExHFX1_RSLC1_Beveridge_Clausen_IMP_DSS_JRmethod_R1.16777.16777.3	xl	1.3500(1.1150+0.5650)	0.15	-1.6847	/	K.FKHLKSEDEMKASEDLK.K(11)+R.KIFGAK.D(1)	sp|MYG_HUMAN|+REVERSE_Cas9	2834.4887
0.0951	20190410_QExHFX1_RSLC1_Beveridge_Clausen_IMP_DSS_JRmethod_R1.12042.12042.3	na	1.02	0.05	2.613	/	R.IK[284.17]VELDANAEELARVK.E	REVERSE_sp|K1C15_SHEEP|	1953.0781
0.0941	20190410_QExHFX1_RSLC1_Beveridge_Clausen_IMP_DSS_JRmethod_R1.13124.13124.3	xl	0.9550(0.9550+0.9550)	0.495	1.8936	/	K.NLPNEKVLPK.H(6)+K.NLPNEKVLPK.H(6)	Cas9+Cas9	2439.41
0.0939	20190410_QExHFX1_RSLC1_Beveridge_Clausen_IMP_DSS_JRmethod_R1.16410.16410.3	xl	1.2900(1.0000+0.2900)	1.29	-1.7964	/	K.IMSASLPAKTIETNVR.L(9)+K.LKSVK.E(2)	REVERSE_Cas9+Cas9	2441.3926
0.0926	20190410_QExHFX1_RSLC1_Beveridge_Clausen_IMP_DSS_JRmethod_R1.12845.12845.4	xl	1.3050(0.1500+1.3250)	0.975	2.0531	/	-.IERKR.S(4)+K.RNSDKLIAR.K(5)	REVERSE_sp|K1C15_SHEEP|+Cas9	1910.1173
0.0922	20190410_QExHFX1_RSLC1_Beveridge_Clausen_IMP_DSS_JRmethod_R1.15497.15497.4	xl	1.1600(0.8850+0.3700)	0.425	-3.3952	/	R.HKPENIVIEMAR.E(2)+K.YDENDKLIR.E(6)	Cas9+Cas9	2738.406
0.0911	20190410_QExHFX1_RSLC1_Beveridge_Clausen_IMP_DSS_JRmethod_R1.12282.12282.3	xl	1.2250(0.5300+0.8250)	1.225	0.0476	/	R.LKTYAHLFDDK.V(2)+K.SEQEIGKATAK.Y(7)	Cas9+Cas9	2648.3696
0.0894	20190410_QExHFX1_RSLC1_Beveridge_Clausen_IMP_DSS_JRmethod_R1.14571.14571.3	xl	1.4700(0.1500+1.4700)	1.075	-1.5325	/	R.KDMASNYK.E(1)+K.SDNVPSEEVVKKMK.N(12)	sp|MYG_HUMAN|+Cas9	2682.3243
0.0893	20190410_QExHFX1_RSLC1_Beveridge_Clausen_IMP_DSS_JRmethod_R1.21533.21533.3	xl	1.4600(1.3750+0.0850)	1.175	-3.683	/	R.QEDFYPFLKDNR.E(9)+R.VKENFDK.A(2)	Cas9+sp|RETBP_HUMAN|	2587.2594
0.0879	20190410_QExHFX1_RSLC1_Beveridge_Clausen_IMP_DSS_JRmethod_R1.13183.13183.4	xl	1.1100(0.8000+0.3100)	1.11	2.4277	/	K.DSRTLVKNDISDDK.L(7)+K.QLKR.R(3)	REVERSE_Cas9+Cas9	2286.2178
0.0875	20190410_QExHFX1_RSLC1_Beveridge_Clausen_IMP_DSS_JRmethod_R1.12208.12208.3	xl	1.4400(0.8900+0.5500)	0.345	1.6501	/	K.ESILPKRNSDK.L(6)+R.LSKSR.R(3)	Cas9+Cas9	2013.1218
0.0867	20190410_QExHFX1_RSLC1_Beveridge_Clausen_IMP_DSS_JRmethod_R1.09806.09806.4	xl	1.2000(0.8650+0.3350)	0.32	-0.7913	/	K.FKVLGNTDR.H(2)+R.KMIAK.S(1)	Cas9+Cas9	1775.9967
0.0861	20190410_QExHFX1_RSLC1_Beveridge_Clausen_IMP_DSS_JRmethod_R1.21807.21807.3	na	0.795	0.795	1.0316	/	K.LPK[284.17]YSLFELENGR.K	Cas9	1720.9035
0.0834	20190410_QExHFX1_RSLC1_Beveridge_Clausen_IMP_DSS_JRmethod_R1.14292.14292.3	xl	0.9550(0.9550+0.9550)	0.405	0.5469	/	R.MTNFDKNLPNEK.V(6)+R.MTNFDKNLPNEK.V(6)	Cas9+Cas9	3037.4524
0.0825	20190410_QExHFX1_RSLC1_Beveridge_Clausen_IMP_DSS_JRmethod_R1.11969.11969.3	xl	1.3900(0.4350+1.2000)	0.335	-0.4494	/	K.EIKER.N(3)+K.KMKNYWR.Q(1)	REVERSE_Cas9+Cas9	1835.9715
0.0822	20190410_QExHFX1_RSLC1_Beveridge_Clausen_IMP_DSS_JRmethod_R1.21582.21582.3	xl	1.7950(0.2250+1.5700)	0.255	2.0999	/	R.KMRER.S(1)+K.NPIDFLEAKGYKEVK.K(9)	REVERSE_Cas9+Cas9	2606.3889
0.0805	20190410_QExHFX1_RSLC1_Beveridge_Clausen_IMP_DSS_JRmethod_R1.16548.16548.3	xl	1.6100(1.5800+0.2800)	0.695	2.7228	/	K.FDNLTKAER.G(6)+K.GQKNSRER.M(3)	Cas9+Cas9	2204.1297
0.0805	20190410_QExHFX1_RSLC1_Beveridge_Clausen_IMP_DSS_JRmethod_R1.19830.19830.3	xl	1.3100(0.6250+0.6850)	0.41	0.6231	/	K.ENFDKAR.F(5)+R.VSSFRVKENFDK.A(7)	sp|RETBP_HUMAN|+sp|RETBP_HUMAN|	2471.2444
0.0774	20190410_QExHFX1_RSLC1_Beveridge_Clausen_IMP_DSS_JRmethod_R1.17236.17236.3	xl	1.1900(0.6900+0.7000)	0.07	-1.645	/	R.KKLVDSTDK.A(2)+K.SEQEIGKATAK.Y(7)	Cas9+Cas9	2331.2532
0.0772	20190410_QExHFX1_RSLC1_Beveridge_Clausen_IMP_DSS_JRmethod_R1.09897.09897.3	xl	1.4850(0.3850+1.1000)	0.12	-1.6828	/	K.LQKMVK.D(3)+R.NSDKLIAR.K(4)	REVERSE_Cas9+Cas9	1799.0338
0.077	20190410_QExHFX1_RSLC1_Beveridge_Clausen_IMP_DSS_JRmethod_R1.16745.16745.3	xl	1.5950(0.3050+1.2900)	0.63	1.7868	/	R.AKDFNEKVR.F(7)+R.KPAFLSGEQK.K(1)	REVERSE_sp|RETBP_HUMAN|+Cas9	2347.2535
0.0763	20190410_QExHFX1_RSLC1_Beveridge_Clausen_IMP_DSS_JRmethod_R1.09930.09930.4	xl	1.1850(0.7950+0.3900)	0.38	0.433	/	K.FKVLGNTDR.H(2)+R.KMIAK.S(1)	Cas9+Cas9	1775.9967
0.0757	20190410_QExHFX1_RSLC1_Beveridge_Clausen_IMP_DSS_JRmethod_R1.13475.13475.3	xl	1.5700(1.3900+0.4450)	0.18	3.4791	/	K.MIAKSEQEIGK.A(4)+K.MRERSNKQGK.Q(7)	Cas9+REVERSE_Cas9	2603.3522
0.0755	20190410_QExHFX1_RSLC1_Beveridge_Clausen_IMP_DSS_JRmethod_R1.20100.20100.3	xl	1.3600(0.3900+1.2950)	1.13	1.0286	/	R.KPLISEK.S(1)+K.TEVQTGGFSKESILPK.R(10)	REVERSE_Cas9+Cas9	2671.4683
0.0754	20190410_QExHFX1_RSLC1_Beveridge_Clausen_IMP_DSS_JRmethod_R1.17439.17439.3	xl	1.1650(0.7000+0.7050)	0.06	-2.1776	/	R.KRSSVVK.G(1)+R.VKENFDKAR.F(2)	REVERSE_sp|K1C15_SHEEP|+sp|RETBP_HUMAN|	2046.1585
0.0743	20190410_QExHFX1_RSLC1_Beveridge_Clausen_IMP_DSS_JRmethod_R1.09769.09769.4	xl	1.3000(0.2800+1.2400)	0.02	-0.3765	/	K.DWDPKK.Y(5)+K.LKGSPEDNEQK.Q(2)	Cas9+Cas9	2169.0589
0.074	20190410_QExHFX1_RSLC1_Beveridge_Clausen_IMP_DSS_JRmethod_R1.12328.12328.4	xl	1.0900(0.3000+0.7900)	0.695	-0.4614	/	R.QQLPEKYK.E(6)+K.SKLVSDFR.K(2)	Cas9+Cas9	2121.1469
0.0736	20190410_QExHFX1_RSLC1_Beveridge_Clausen_IMP_DSS_JRmethod_R1.15005.15005.3	na	0.775	0.775	0.5152	/	R.MTNFDK[284.17]NLPNEK.V	Cas9	1605.7707
0.0735	20190410_QExHFX1_RSLC1_Beveridge_Clausen_IMP_DSS_JRmethod_R1.06463.06463.3	xl	1.2900(1.2150+0.2050)	1.29	-0.1637	/	K.AGFIKR.Q(5)+K.GSQKDR.L(4)	Cas9+REVERSE_Cas9	1517.8313
0.072	20190410_QExHFX1_RSLC1_Beveridge_Clausen_IMP_DSS_JRmethod_R1.20088.20088.3	xl	1.4100(0.0950+1.3150)	1.11	-0.2982	/	K.GSQKDR.L(4)+K.SDNVPSEEVVKK.M(11)	REVERSE_Cas9+Cas9	2157.0912
0.0705	20190410_QExHFX1_RSLC1_Beveridge_Clausen_IMP_DSS_JRmethod_R1.14103.14103.3	xl	1.1300(0.6800+0.4500)	1.13	-2.0352	/	K.FYDEKLQK.V(5)+R.VKYFQFDKR.F(8)	REVERSE_Cas9+REVERSE_Cas9	2437.2681
0.0678	20190410_QExHFX1_RSLC1_Beveridge_Clausen_IMP_DSS_JRmethod_R1.19512.19512.3	xl	1.3250(0.3800+1.1450)	0.635	-4.144	/	K.KVEKYGK.A(4)+K.VLTRSDKNRGK.S(7)	REVERSE_Cas9+Cas9	2261.2854
0.0673	20190410_QExHFX1_RSLC1_Beveridge_Clausen_IMP_DSS_JRmethod_R1.20639.20639.3	xl	1.3950(1.3000+0.0950)	1.13	-4.3199	/	R.QEDFYPFLKDNR.E(9)+R.VKENFDK.A(2)	Cas9+sp|RETBP_HUMAN|	2587.2594
0.0662	20190410_QExHFX1_RSLC1_Beveridge_Clausen_IMP_DSS_JRmethod_R1.19513.19513.3	na	0.86	0.41	-0.365	/	K.VVDELVK[284.17]VM[147.04]GR.H	Cas9	1415.7693
0.0658	20190410_QExHFX1_RSLC1_Beveridge_Clausen_IMP_DSS_JRmethod_R1.18139.18139.4	xl	1.1200(0.9500+0.3350)	0.665	3.7721	/	R.LAMENEYKLR.F(8)+K.YFQFDKR.F(6)	REVERSE_sp|K1C15_SHEEP|+REVERSE_Cas9	2406.2041
0.0656	20190410_QExHFX1_RSLC1_Beveridge_Clausen_IMP_DSS_JRmethod_R1.15383.15383.3	xl	1.2300(0.7450+0.7600)	0.01	2.6057	/	K.FDKFKHLK.S(5)+R.VKENFDK.A(2)	sp|MYG_HUMAN|+sp|RETBP_HUMAN|	2078.12
0.0652	20190410_QExHFX1_RSLC1_Beveridge_Clausen_IMP_DSS_JRmethod_R1.19761.19761.3	xl	1.4000(0.4350+1.2150)	0.675	0.7483	/	K.DFQFYKVR.E(6)+K.KIEC[160.03]FDSVEISGVEDR.F(1)	Cas9+Cas9	3121.5065
0.065	20190410_QExHFX1_RSLC1_Beveridge_Clausen_IMP_DSS_JRmethod_R1.20340.20340.3	xl	1.1500(0.5250+0.6250)	0.735	-1.7936	/	K.DFKELTEPHGKFLR.L(11)+R.WYNKMK.K(4)	REVERSE_sp|MYG_HUMAN|+REVERSE_Cas9	2722.394
0.0645	20190410_QExHFX1_RSLC1_Beveridge_Clausen_IMP_DSS_JRmethod_R1.14432.14432.3	xl	1.1300(0.7150+0.4150)	1.13	-1.2038	/	R.MTNFDKNLPNEK.V(6)+K.SKLVSDFR.K(2)	Cas9+Cas9	2538.2787
0.064	20190410_QExHFX1_RSLC1_Beveridge_Clausen_IMP_DSS_JRmethod_R1.14415.14415.3	xl	1.4150(0.9850+0.4300)	0.67	2.2417	/	R.NSDKLIAR.K(4)+K.SEQEIGKATAK.Y(7)	Cas9+Cas9	2214.1855
0.064	20190410_QExHFX1_RSLC1_Beveridge_Clausen_IMP_DSS_JRmethod_R1.22010.22010.3	xl	0.7950(0.7950+0.7950)	0.795	-0.1469	/	R.QEDFYPFLKDNR.E(9)+R.QEDFYPFLKDNR.E(9)	Cas9+Cas9	3279.5511
0.0635	20190410_QExHFX1_RSLC1_Beveridge_Clausen_IMP_DSS_JRmethod_R1.21941.21941.3	xl	1.1500(0.7400+0.5650)	0.525	-4.4351	/	K.AELFDIPNKEFSSR.E(9)+R.VTEFKYGAK.L(5)	REVERSE_Cas9+sp|AMYS_HUMAN|	2831.438
0.062	20190410_QExHFX1_RSLC1_Beveridge_Clausen_IMP_DSS_JRmethod_R1.11114.11114.4	xl	1.2900(0.9500+0.3400)	0.05	2.5553	/	R.EHKKDEEVLFSEELR.H(3)+R.KGKTK.L(3)	REVERSE_Cas9+REVERSE_sp|CAH1_HUMAN|	2585.37
0.0618	20190410_QExHFX1_RSLC1_Beveridge_Clausen_IMP_DSS_JRmethod_R1.16280.16280.3	xl	1.2250(0.9550+0.2700)	1.225	-1.5714	/	K.IMSASLPAKTIETNVR.L(9)+K.LKSVK.E(2)	REVERSE_Cas9+Cas9	2441.3926
0.0617	20190410_QExHFX1_RSLC1_Beveridge_Clausen_IMP_DSS_JRmethod_R1.22121.22121.3	xl	1.2000(0.4900+0.9600)	1.2	3.6612	/	R.KPAFLSGEQKK.A(10)+K.NLPNEKVLPK.H(6)	Cas9+Cas9	2520.4314
0.0612	20190410_QExHFX1_RSLC1_Beveridge_Clausen_IMP_DSS_JRmethod_R1.16868.16868.3	xl	1.4050(1.2000+0.2050)	1.405	0.3202	/	K.LINGIRDKQSGK.T(8)+K.QLKRR.R(3)	Cas9+Cas9	2165.2756
0.0612	20190410_QExHFX1_RSLC1_Beveridge_Clausen_IMP_DSS_JRmethod_R1.23233.23233.3	xl	1.2900(0.9200+0.3700)	1.29	4.6321	/	K.DFRVVKNIQTR.T(6)+K.FAKEWLGK.F(3)	REVERSE_sp|OVAL_CHICK|+REVERSE_sp|OVAL_CHICK|	2490.3746
0.0603	20190410_QExHFX1_RSLC1_Beveridge_Clausen_IMP_DSS_JRmethod_R1.16179.16179.3	xl	1.3850(1.0500+0.3350)	0.465	-1.0862	/	K.DDSIDNKVLTR.S(7)+K.KDLIIK.L(1)	Cas9+Cas9	2141.1942
0.0593	20190410_QExHFX1_RSLC1_Beveridge_Clausen_IMP_DSS_JRmethod_R1.19734.19734.3	xl	1.2900(0.3650+1.2600)	1.29	2.1938	/	R.KPLISEK.S(1)+K.TEVQTGGFSKESILPK.R(10)	REVERSE_Cas9+Cas9	2671.4683
0.0593	20190410_QExHFX1_RSLC1_Beveridge_Clausen_IMP_DSS_JRmethod_R1.19917.19917.3	xl	1.0750(0.7950+0.4850)	1.075	-3.0051	/	K.DNREKIEK.L(5)+R.GGLSELDKAGFIK.R(8)	Cas9+Cas9	2502.3328
0.0583	20190410_QExHFX1_RSLC1_Beveridge_Clausen_IMP_DSS_JRmethod_R1.05123.05123.3	xl	1.2700(0.9050+0.6100)	0.365	0.2968	/	R.LSKSR.R(3)+R.SKSLR.A(2)	Cas9+REVERSE_Cas9	1316.7775
0.0572	20190410_QExHFX1_RSLC1_Beveridge_Clausen_IMP_DSS_JRmethod_R1.16012.16012.3	xl	1.5100(0.4850+1.2750)	0.025	4.3701	/	K.ATAKGIEQESKAIMK.R(11)+K.SEQEIGKATAK.Y(7)	REVERSE_Cas9+Cas9	2902.532
0.0568	20190410_QExHFX1_RSLC1_Beveridge_Clausen_IMP_DSS_JRmethod_R1.07772.07772.3	xl	1.1650(0.5950+0.5700)	0.35	-4.6736	/	R.LSKSR.R(3)+R.SDKNRGK.S(3)	Cas9+Cas9	1530.8477
0.0561	20190410_QExHFX1_RSLC1_Beveridge_Clausen_IMP_DSS_JRmethod_R1.10602.10602.3	xl	1.2800(0.2650+1.0150)	0.94	-0.5445	/	L.ERKR.S(3)+R.NSDKLIARK.K(4)	REVERSE_sp|K1C15_SHEEP|+Cas9	1769.0271
0.0549	20190410_QExHFX1_RSLC1_Beveridge_Clausen_IMP_DSS_JRmethod_R1.10905.10905.3	xl	1.2700(0.3650+1.1500)	1.27	3.2158	/	R.MKMEEK.Y(2)+K.VLDALQAIKTK.G(9)	sp|OVAL_CHICK|+sp|CAH1_HUMAN|	2131.1631
0.0549	20190410_QExHFX1_RSLC1_Beveridge_Clausen_IMP_DSS_JRmethod_R1.17569.17569.3	xl	1.1050(0.6400+0.5800)	1.105	3.9987	/	K.TLNDFKR.Q(6)+K.VLTRSDKNR.G(7)	REVERSE_Cas9+Cas9	2118.1544
0.0547	20190410_QExHFX1_RSLC1_Beveridge_Clausen_IMP_DSS_JRmethod_R1.14664.14664.3	xl	1.1400(0.5250+0.6150)	1.14	3.731	/	R.MNTKYDENDK.L(4)+K.VMKQLKRR.R(6)	Cas9+Cas9	2452.2565
0.0546	20190410_QExHFX1_RSLC1_Beveridge_Clausen_IMP_DSS_JRmethod_R1.21790.21790.3	na	0.915	0.105	0.4808	/	-.LK[284.17]SEAHIAIFPDEASNSISFHAK.G	REVERSE_sp|AMYS_HUMAN|	2667.3543
0.0542	20190410_QExHFX1_RSLC1_Beveridge_Clausen_IMP_DSS_JRmethod_R1.17202.17202.4	xl	1.0350(0.7450+0.2900)	1.035	1.9997	/	K.C[160.03]KTGSGDIENYNDATQVR.D(2)+R.IVTGLKAGYK.F(6)	sp|AMYS_HUMAN|+REVERSE_sp|AMYS_HUMAN|	3213.5974
0.0538	20190410_QExHFX1_RSLC1_Beveridge_Clausen_IMP_DSS_JRmethod_R1.14055.14055.3	xl	1.0700(0.4600+0.7150)	1.07	-4.9772	/	K.TLNDFKR.Q(6)+K.VLSAYNKHR.D(7)	REVERSE_Cas9+Cas9	2117.1381
0.0536	20190410_QExHFX1_RSLC1_Beveridge_Clausen_IMP_DSS_JRmethod_R1.09545.09545.3	xl	1.6000(1.5650+0.1550)	0.04	-0.7515	/	K.APLSASMIKR.Y(9)+R.SDKNR.G(3)	Cas9+Cas9	1828.9828
0.0534	20190410_QExHFX1_RSLC1_Beveridge_Clausen_IMP_DSS_JRmethod_R1.12262.12262.4	na	0.86	0.36	-2.302	/	R.LGNIDAEVSQRLAMENEYK[284.17]LR.F	REVERSE_sp|K1C15_SHEEP|	2604.3216
0.0527	20190410_QExHFX1_RSLC1_Beveridge_Clausen_IMP_DSS_JRmethod_R1.06467.06467.3	xl	1.1900(0.8900+0.5450)	0.3	-0.0401	/	R.DKPIR.E(2)+R.LSKSR.R(3)	Cas9+Cas9	1354.7932
0.0521	20190410_QExHFX1_RSLC1_Beveridge_Clausen_IMP_DSS_JRmethod_R1.17234.17234.3	xl	1.3750(0.3950+0.9800)	0.16	-1.5865	/	K.KFYDEK.L(1)+K.KLVDSTDKADLR.L(1)	REVERSE_Cas9+Cas9	2326.2055
0.0518	20190410_QExHFX1_RSLC1_Beveridge_Clausen_IMP_DSS_JRmethod_R1.11111.11111.3	xl	1.3450(1.0000+0.3450)	1.015	0.2184	/	R.GKSDNVPSEEVVK.K(2)+K.VKYVTEGMR.K(2)	Cas9+Cas9	2606.326
0.0513	20190410_QExHFX1_RSLC1_Beveridge_Clausen_IMP_DSS_JRmethod_R1.09765.09765.3	xl	1.1150(0.7100+0.6250)	0.235	-0.1994	/	K.DWDPKK.Y(5)+K.IIKDK.D(3)	Cas9+Cas9	1540.85
0.0513	20190410_QExHFX1_RSLC1_Beveridge_Clausen_IMP_DSS_JRmethod_R1.14914.14914.3	xl	1.0750(0.6300+0.4450)	1.075	-0.147	/	K.MKNYWRQLLNAK.L(2)+R.SGWYKR.C(5)	Cas9+REVERSE_sp|CTRB_BOVIN|	2497.3051
0.0512	20190410_QExHFX1_RSLC1_Beveridge_Clausen_IMP_DSS_JRmethod_R1.13197.13197.3	na	0.825	0.39	0.7214	/	R.QITK[284.17]HVAQILDSR.M	Cas9	1663.9256
0.051	20190410_QExHFX1_RSLC1_Beveridge_Clausen_IMP_DSS_JRmethod_R1.12244.12244.3	xl	1.3650(0.8500+0.5150)	0.315	2.1376	/	K.ESILPKRNSDK.L(6)+R.LSKSR.R(3)	Cas9+Cas9	2013.1218
0.0505	20190410_QExHFX1_RSLC1_Beveridge_Clausen_IMP_DSS_JRmethod_R1.08989.08989.3	xl	1.5800(1.5400+0.1650)	0.04	-0.3983	/	K.APLSASMIKR.Y(9)+R.SDKNR.G(3)	Cas9+Cas9	1828.9828
0.0505	20190410_QExHFX1_RSLC1_Beveridge_Clausen_IMP_DSS_JRmethod_R1.20588.20588.3	xl	1.2800(0.6550+0.8000)	0.045	4.3252	/	R.AKDFNEKVR.F(7)+R.KIFGAKDLESLGGR.E(6)	REVERSE_sp|RETBP_HUMAN|+REVERSE_Cas9	2733.4812
0.0498	20190410_QExHFX1_RSLC1_Beveridge_Clausen_IMP_DSS_JRmethod_R1.20836.20836.3	xl	1.2350(0.8200+0.6000)	0.425	3.2293	/	K.EVKKDLIIKLPK.Y(9)+K.FKMK.Y(2)	Cas9+sp|RETBP_HUMAN|	2113.2947
0.0493	20190410_QExHFX1_RSLC1_Beveridge_Clausen_IMP_DSS_JRmethod_R1.21262.21262.3	xl	1.5000(1.0350+0.4650)	0.005	1.7266	/	R.GGLSELDKAGFIKR.Q(8)+K.IIKDK.D(3)	Cas9+Cas9	2243.2888
0.0488	20190410_QExHFX1_RSLC1_Beveridge_Clausen_IMP_DSS_JRmethod_R1.14757.14757.3	xl	1.5900(0.1500+1.5800)	0.05	-2.8352	/	R.KDMASNYK.E(1)+K.SDNVPSEEVVKKMK.N(12)	sp|MYG_HUMAN|+Cas9	2682.3243
0.0488	20190410_QExHFX1_RSLC1_Beveridge_Clausen_IMP_DSS_JRmethod_R1.16306.16306.3	xl	1.4050(0.3700+1.2100)	0.08	-3.794	/	K.KSPVK.Y(1)+K.QLKEDYFK.K(3)	REVERSE_Cas9+Cas9	1764.9661
0.0487	20190410_QExHFX1_RSLC1_Beveridge_Clausen_IMP_DSS_JRmethod_R1.12391.12391.3	xl	1.2500(0.5050+0.7450)	0.225	-1.7668	/	R.NSDKLIARKK.D(9)+K.QLKRR.R(3)	Cas9+Cas9	2009.2221
0.0479	20190410_QExHFX1_RSLC1_Beveridge_Clausen_IMP_DSS_JRmethod_R1.15023.15023.4	xl	1.1750(0.9950+0.1800)	0.64	0.2325	/	R.QEDFYPFLKDNR.E(9)+K.VPSKK.F(4)	Cas9+Cas9	2266.1633
0.0472	20190410_QExHFX1_RSLC1_Beveridge_Clausen_IMP_DSS_JRmethod_R1.15657.15657.3	na	0.835	0.31	3.2807	/	K.TESTK[284.17]IDVPSQNNGNAIPYLK.S	REVERSE_sp|CAH1_HUMAN|	2444.2433
0.0465	20190410_QExHFX1_RSLC1_Beveridge_Clausen_IMP_DSS_JRmethod_R1.17362.17362.3	xl	1.3050(0.5450+0.8200)	0.355	2.1235	/	K.KYPK.L(1)+K.RSSVVKGDVSEEVNIRVK.G(6)	Cas9+REVERSE_sp|K1C15_SHEEP|	2672.486
0.0463	20190410_QExHFX1_RSLC1_Beveridge_Clausen_IMP_DSS_JRmethod_R1.17098.17098.3	xl	1.1450(0.8350+0.3100)	1.145	-0.2717	/	K.LINGIRDKQSGK.T(8)+K.QLKRR.R(3)	Cas9+Cas9	2165.2756
0.0452	20190410_QExHFX1_RSLC1_Beveridge_Clausen_IMP_DSS_JRmethod_R1.16379.16379.3	na	0.715	0.715	-0.6333	/	K.LVSDFRKDFQFYK[284.17]VR.E	Cas9	2103.1152
0.0445	20190410_QExHFX1_RSLC1_Beveridge_Clausen_IMP_DSS_JRmethod_R1.08328.08328.3	xl	1.4150(0.1850+1.2300)	1.075	1.3995	/	K.GSQKDR.L(4)+K.SDNVPSEEVVKK.M(11)	REVERSE_Cas9+Cas9	2157.0912
0.0439	20190410_QExHFX1_RSLC1_Beveridge_Clausen_IMP_DSS_JRmethod_R1.14604.14604.3	xl	1.7500(0.1400+1.7450)	0.005	0.4472	/	R.KDMASNYK.E(1)+K.SDNVPSEEVVKKMK.N(11)	sp|MYG_HUMAN|+Cas9	2682.3243
0.0435	20190410_QExHFX1_RSLC1_Beveridge_Clausen_IMP_DSS_JRmethod_R1.06320.06320.3	xl	1.1150(0.7350+0.6250)	0.115	-0.1939	/	K.IIKDK.D(3)+R.KVTVK.Q(1)	Cas9+Cas9,REVERSE_Cas9	1326.8486
0.0428	20190410_QExHFX1_RSLC1_Beveridge_Clausen_IMP_DSS_JRmethod_R1.15209.15209.3	xl	1.1750(0.8300+0.5750)	0.095	-0.6802	/	-.GAASMDKK.Y(7)+K.KSKGKEVK.A(5)	Cas9+REVERSE_Cas9	1847.0185
0.0421	20190410_QExHFX1_RSLC1_Beveridge_Clausen_IMP_DSS_JRmethod_R1.15841.15841.3	xl	1.3650(0.3950+1.2900)	0.03	-0.246	/	K.FYDEKLQK.V(5)+K.QLKEDYFK.K(3)	REVERSE_Cas9+Cas9	2277.1568
0.042	20190410_QExHFX1_RSLC1_Beveridge_Clausen_IMP_DSS_JRmethod_R1.17629.17629.3	na	0.845	0.21	-4.0201	/	K.YVTEGMRK[284.17]PAFLSGEQK.K	Cas9	2096.0611
0.0411	20190410_QExHFX1_RSLC1_Beveridge_Clausen_IMP_DSS_JRmethod_R1.15691.15691.3	xl	1.1050(0.5950+0.5100)	1.105	0.5693	/	K.EGNWKRIVTGLK.A(5)+K.QLKR.R(3)	REVERSE_sp|AMYS_HUMAN|+Cas9	2081.2108
0.0405	20190410_QExHFX1_RSLC1_Beveridge_Clausen_IMP_DSS_JRmethod_R1.22523.22523.3	xl	1.5850(0.2350+1.4600)	0.285	2.7544	/	R.KPLISEK.S(1)+K.NPIDFLEAKGYK.E(9)	REVERSE_Cas9+Cas9	2345.2881
0.0398	20190410_QExHFX1_RSLC1_Beveridge_Clausen_IMP_DSS_JRmethod_R1.12983.12983.3	xl	1.4450(0.4350+1.3100)	0.135	1.7352	/	K.KDWDPK.K(1)+R.SDKNRGKSDNVPSEEVVK.K(3)	Cas9+Cas9	2912.4514
0.0394	20190410_QExHFX1_RSLC1_Beveridge_Clausen_IMP_DSS_JRmethod_R1.11627.11627.3	xl	1.6150(0.2400+1.3750)	0.105	0.1204	/	R.KVTVK.Q(1)+R.QLLNAKLITQR.K(6)	Cas9,REVERSE_Cas9+Cas9	2008.2407
0.0385	20190410_QExHFX1_RSLC1_Beveridge_Clausen_IMP_DSS_JRmethod_R1.16763.16763.3	xl	1.3450(0.3500+1.1400)	0.185	-3.4506	/	R.SKSLR.A(2)+K.VVEESPVNDSKGR.N(11)	REVERSE_Cas9+REVERSE_Cas9	2142.128
0.0384	20190410_QExHFX1_RSLC1_Beveridge_Clausen_IMP_DSS_JRmethod_R1.14436.14436.4	xl	1.0950(0.1450+0.9500)	0.81	0.5668	/	K.DNEDYKTNMR.S(6)+K.SDNVPSEEVVKK.M(11)	REVERSE_Cas9+Cas9	2752.286
0.0382	20190410_QExHFX1_RSLC1_Beveridge_Clausen_IMP_DSS_JRmethod_R1.08178.08178.4	xl	1.1000(1.0150+0.0850)	0.68	-0.087	/	K.VKYVTEGMR.K(2)+K.VPSKK.F(4)	Cas9+Cas9	1776.9807
0.0381	20190410_QExHFX1_RSLC1_Beveridge_Clausen_IMP_DSS_JRmethod_R1.21089.21089.3	xl	1.0500(0.4100+0.7400)	1.05	-4.3593	/	K.AGYKFETVR.G(4)+K.KQEGSLFAPKR.M(10)	REVERSE_sp|AMYS_HUMAN|+REVERSE_Cas9	2467.3222
0.0368	20190410_QExHFX1_RSLC1_Beveridge_Clausen_IMP_DSS_JRmethod_R1.17168.17168.3	xl	1.2950(0.4550+0.8400)	0.09	-2.8915	/	K.AGFIKR.Q(5)+K.HKTAHSQALPK.L(2)	Cas9+REVERSE_sp|MYG_HUMAN|	2045.1533
0.0358	20190410_QExHFX1_RSLC1_Beveridge_Clausen_IMP_DSS_JRmethod_R1.17477.17477.3	xl	1.2900(0.4050+1.1300)	0.16	-0.1324	/	K.ELIPKIFK.Y(5)+K.FIKPILEK.M(3)	REVERSE_Cas9+Cas9	2111.3009
0.0352	20190410_QExHFX1_RSLC1_Beveridge_Clausen_IMP_DSS_JRmethod_R1.20429.20429.3	xl	1.0850(0.4900+0.5950)	0.6	-0.2788	/	K.NLPNEKVLPK.H(6)+K.SVKELLGITIMER.S(3)	Cas9+Cas9	2776.5771
0.0351	20190410_QExHFX1_RSLC1_Beveridge_Clausen_IMP_DSS_JRmethod_R1.15763.15763.3	xl	1.3250(0.5350+0.8650)	0.095	0.15	/	K.ATAKGIEQESK.A(4)+K.DTSDVLKK.R(7)	REVERSE_Cas9+REVERSE_Cas9	2203.1582
0.0351	20190410_QExHFX1_RSLC1_Beveridge_Clausen_IMP_DSS_JRmethod_R1.16129.16129.3	xl	1.1450(0.9100+0.2350)	1.145	-1.2714	/	K.IMSASLPAKTIETNVR.L(9)+K.LKSVK.E(2)	REVERSE_Cas9+Cas9	2441.3926
0.0346	20190410_QExHFX1_RSLC1_Beveridge_Clausen_IMP_DSS_JRmethod_R1.13770.13770.3	xl	1.1600(0.7350+0.4250)	0.52	-1.0651	/	R.HKNYASLVK.D(2)+K.MKNYWR.Q(2)	REVERSE_Cas9+Cas9	2093.088
0.033	20190410_QExHFX1_RSLC1_Beveridge_Clausen_IMP_DSS_JRmethod_R1.19328.19328.3	xl	0.9650(0.6000+0.4950)	0.965	-4.9258	/	K.APLSASMIKR.Y(9)+K.LYSMKEGNWKR.L(5)	Cas9+REVERSE_sp|AMYS_HUMAN|	2621.3821
0.0315	20190410_QExHFX1_RSLC1_Beveridge_Clausen_IMP_DSS_JRmethod_R1.19144.19144.3	xl	1.1400(0.4650+0.9000)	0.935	3.0606	/	R.KPAFLSGEQK.K(1)+K.RMLASAGELQKGNELALPSK.Y(11)	Cas9+Cas9	3353.8015
0.0314	20190410_QExHFX1_RSLC1_Beveridge_Clausen_IMP_DSS_JRmethod_R1.13080.13080.3	xl	1.3600(0.4700+0.8900)	0.16	1.9365	/	R.KSLKK.G(4)+K.LVDSTDKADLR.L(7)	sp|CRP_HUMAN|+Cas9	1972.1204
0.0311	20190410_QExHFX1_RSLC1_Beveridge_Clausen_IMP_DSS_JRmethod_R1.13192.13192.3	xl	1.1600(0.5000+0.6600)	0.2	-0.293	/	R.KSLKK.G(4)+K.NSRERMKR.L(7)	sp|CRP_HUMAN|+Cas9	1816.0464
0.0307	20190410_QExHFX1_RSLC1_Beveridge_Clausen_IMP_DSS_JRmethod_R1.10674.10674.3	xl	1.4200(0.3550+1.0650)	0.265	2.6912	/	K.KYPK.L(1)+K.RNSDKLIAR.K(5)	Cas9+Cas9	1743.9995
0.0307	20190410_QExHFX1_RSLC1_Beveridge_Clausen_IMP_DSS_JRmethod_R1.11865.11865.3	xl	1.5800(1.4350+0.2450)	0.03	2.962	/	K.LVDSTDKADLR.L(7)+K.TKGKR.A(4)	Cas9+sp|CAH1_HUMAN|	1958.0796
0.0305	20190410_QExHFX1_RSLC1_Beveridge_Clausen_IMP_DSS_JRmethod_R1.19499.19499.3	xl	1.2400(0.9750+0.3400)	0.45	-0.7423	/	K.NLPNEKVLPK.H(6)+K.QSGKTILDFLK.S(4)	Cas9+Cas9	2537.4468
0.0304	20190410_QExHFX1_RSLC1_Beveridge_Clausen_IMP_DSS_JRmethod_R1.13288.13288.3	xl	1.1300(0.4200+0.7900)	0.56	-4.1744	/	K.ENFDKAR.F(5)+R.KFDNLTK.A(1)	sp|RETBP_HUMAN|+Cas9	1880.9631
0.0303	20190410_QExHFX1_RSLC1_Beveridge_Clausen_IMP_DSS_JRmethod_R1.09918.09918.3	xl	1.2600(0.3850+1.0750)	0.195	-4.3215	/	K.KSPVK.Y(1)+K.QENDEPSGKLK.E(9)	REVERSE_Cas9+REVERSE_Cas9	1939.0261
0.0303	20190410_QExHFX1_RSLC1_Beveridge_Clausen_IMP_DSS_JRmethod_R1.12489.12489.3	xl	1.2700(0.1350+1.1350)	0.845	-4.2561	/	R.KQYR.S(1)+K.SDNVPSEEVVKK.M(11)	Cas9+Cas9	2061.0741
0.0299	20190410_QExHFX1_RSLC1_Beveridge_Clausen_IMP_DSS_JRmethod_R1.21630.21630.3	xl	1.1950(0.3300+0.8650)	1.195	0.098	/	R.ERSNKQGK.Q(5)+K.GHHEAEIKPLAQSHATKHK.L(17)	REVERSE_Cas9+sp|MYG_HUMAN|	3201.6754
0.0297	20190410_QExHFX1_RSLC1_Beveridge_Clausen_IMP_DSS_JRmethod_R1.14095.14095.3	xl	1.2800(0.1650+1.1150)	0.73	-1.0935	/	K.KDWDPKK.Y(1)+K.SDNVPSEEVVKKMK.N(11)	Cas9+Cas9	2642.3624
0.0297	20190410_QExHFX1_RSLC1_Beveridge_Clausen_IMP_DSS_JRmethod_R1.14716.14716.4	xl	1.1300(0.0400+1.0900)	0.745	1.0933	/	R.KAFVFPK.E(1)+K.SKLVSDFR.K(2)	sp|CRP_HUMAN|+Cas9	1924.0821
0.0292	20190410_QExHFX1_RSLC1_Beveridge_Clausen_IMP_DSS_JRmethod_R1.12619.12619.3	xl	1.5050(0.1100+1.3950)	0.005	-2.657	/	R.KQYR.S(1)+K.SDNVPSEEVVKK.M(11)	Cas9+Cas9	2061.0741
0.029	20190410_QExHFX1_RSLC1_Beveridge_Clausen_IMP_DSS_JRmethod_R1.14681.14681.3	xl	1.2800(0.4000+0.8800)	0.085	-0.439	/	K.KSKGK.E(1)+K.YGKAELFDIPNKEFSSR.E(12)	REVERSE_Cas9+REVERSE_Cas9	2684.4172
0.0289	20190410_QExHFX1_RSLC1_Beveridge_Clausen_IMP_DSS_JRmethod_R1.14363.14363.4	na	0.675	0.675	-3.8448	/	R.VTAFDRGKDWVIEGTEGNTEILPR.K	REVERSE_Cas9	2702.3663
0.0281	20190410_QExHFX1_RSLC1_Beveridge_Clausen_IMP_DSS_JRmethod_R1.14209.14209.3	xl	0.9100(0.6850+0.5450)	0.91	-2.9227	/	R.FPMAQTDEDKFAK.E(10)+R.RKLQK.M(2)	REVERSE_sp|OVAL_CHICK|+REVERSE_Cas9	2336.2197
0.0278	20190410_QExHFX1_RSLC1_Beveridge_Clausen_IMP_DSS_JRmethod_R1.15112.15112.3	xl	1.1100(0.8650+0.2450)	1.11	-2.5456	/	K.IDGPWMHKSADIR.F(8)+R.KIFGAK.D(1)	REVERSE_sp|AMYS_HUMAN|+REVERSE_Cas9	2325.2302
0.0275	20190410_QExHFX1_RSLC1_Beveridge_Clausen_IMP_DSS_JRmethod_R1.15558.15558.3	xl	1.1900(0.6100+0.5800)	0.235	0.6923	/	K.EGNWKRIVTGLK.A(5)+K.QLKR.R(3)	REVERSE_sp|AMYS_HUMAN|+Cas9	2081.2108
0.0273	20190410_QExHFX1_RSLC1_Beveridge_Clausen_IMP_DSS_JRmethod_R1.12826.12826.3	xl	1.4550(0.3700+1.3300)	0.005	1.3026	/	K.KDWDPK.K(1)+R.SDKNRGKSDNVPSEEVVK.K(3)	Cas9+Cas9	2912.4514
0.0269	20190410_QExHFX1_RSLC1_Beveridge_Clausen_IMP_DSS_JRmethod_R1.20860.20860.3	na	0.925	0.36	2.302	/	R.LFKGHPETLEK[284.17]FDKFK.H	sp|MYG_HUMAN|	2119.1352
0.0268	20190410_QExHFX1_RSLC1_Beveridge_Clausen_IMP_DSS_JRmethod_R1.20680.20680.3	xl	1.0150(0.6950+0.5350)	1.015	1.2805	/	K.KEGPLQAILNELRR.S(1)+K.TLNDFKR.Q(6)	REVERSE_Cas9+REVERSE_Cas9	2666.4867
0.026	20190410_QExHFX1_RSLC1_Beveridge_Clausen_IMP_DSS_JRmethod_R1.18019.18019.3	xl	1.3400(0.2600+1.2950)	0.73	1.3049	/	K.GQKNSRER.M(3)+K.YDENDKLIR.E(6)	Cas9+Cas9	2276.1508
0.0259	20190410_QExHFX1_RSLC1_Beveridge_Clausen_IMP_DSS_JRmethod_R1.22445.22445.3	xl	1.1850(0.5000+0.9650)	0.035	-3.7551	/	K.AGYKFETVR.G(4)+R.ENQTTQKGQKNSR.E(10)	REVERSE_sp|AMYS_HUMAN|+Cas9	2725.3782
0.0252	20190410_QExHFX1_RSLC1_Beveridge_Clausen_IMP_DSS_JRmethod_R1.19675.19675.3	xl	1.1800(0.6400+0.5400)	0.355	1.0677	/	K.ENFDKAR.F(5)+R.VSSFRVKENFDK.A(7)	sp|RETBP_HUMAN|+sp|RETBP_HUMAN|	2471.2444
0.025	20190410_QExHFX1_RSLC1_Beveridge_Clausen_IMP_DSS_JRmethod_R1.23402.23402.3	xl	1.2600(1.2600+0.5500)	0.01	4.5383	/	R.FPMAQTDEDKFAKEWLGK.F(10)+K.FVKGIK.L(3)	REVERSE_sp|OVAL_CHICK|+REVERSE_sp|CTRB_BOVIN|	2968.5407
0.0248	20190410_QExHFX1_RSLC1_Beveridge_Clausen_IMP_DSS_JRmethod_R1.16914.16914.3	xl	1.1250(1.0550+0.6600)	0.07	1.0511	/	R.GKSDNVPSEEVVK.K(2)+K.MVKDDFLHAYTK.L(3)	Cas9+REVERSE_Cas9	2991.4898
0.0247	20190410_QExHFX1_RSLC1_Beveridge_Clausen_IMP_DSS_JRmethod_R1.17166.17166.3	xl	1.2400(0.5650+0.6750)	0.04	2.9416	/	-.IERKR.S(4)+K.LIARKKDWDPK.K(6)	REVERSE_sp|K1C15_SHEEP|+Cas9	2207.2901
0.0243	20190410_QExHFX1_RSLC1_Beveridge_Clausen_IMP_DSS_JRmethod_R1.15546.15546.3	xl	1.2550(0.7700+0.4850)	0.245	3.3911	/	K.ESILPKRNSDK.L(6)+R.SDKNR.G(3)	Cas9+Cas9	2042.0755
0.024	20190410_QExHFX1_RSLC1_Beveridge_Clausen_IMP_DSS_JRmethod_R1.19674.19674.3	xl	1.1800(0.3350+0.9900)	0.495	-4.063	/	K.KVEKYGK.A(4)+K.VLTRSDKNRGK.S(7)	REVERSE_Cas9+Cas9	2261.2854
0.0239	20190410_QExHFX1_RSLC1_Beveridge_Clausen_IMP_DSS_JRmethod_R1.02719.02719.3	xl	0.7200(0.7200+0.7200)	0.72	-0.1452	/	R.DKQSGK.T(2)+R.DKQSGK.T(2)	Cas9+Cas9	1460.747
0.0239	20190410_QExHFX1_RSLC1_Beveridge_Clausen_IMP_DSS_JRmethod_R1.14153.14153.3	xl	1.2750(0.3600+0.9150)	0.58	3.2103	/	R.ERSNKQGK.Q(5)+R.NKDSR.T(2)	REVERSE_Cas9+REVERSE_Cas9	1701.8757
0.0236	20190410_QExHFX1_RSLC1_Beveridge_Clausen_IMP_DSS_JRmethod_R1.12700.12700.3	xl	1.0300(0.3300+0.7000)	1.03	-4.8779	/	-.GAASMDKK.Y(7)+K.KQEGSLFAPKR.M(10)	Cas9+REVERSE_Cas9	2204.1622
0.0234	20190410_QExHFX1_RSLC1_Beveridge_Clausen_IMP_DSS_JRmethod_R1.13765.13765.3	xl	1.1050(0.5000+0.6050)	0.21	-4.4441	/	K.KLSKR.V(4)+K.YNALKTPDK.L(5)	REVERSE_sp|CRP_HUMAN|+sp|CTRB_BOVIN|	1817.041
0.0233	20190410_QExHFX1_RSLC1_Beveridge_Clausen_IMP_DSS_JRmethod_R1.19666.19666.3	xl	1.2050(0.6400+0.5650)	0.195	4.8474	/	K.FKVLGNTDR.H(2)+R.NSDKLIARK.K(4)	Cas9+Cas9	2230.2433
0.0232	20190410_QExHFX1_RSLC1_Beveridge_Clausen_IMP_DSS_JRmethod_R1.20995.20995.3	xl	1.1550(0.5650+0.7550)	0.325	3.3746	/	R.AKDFNEKVR.F(7)+R.KIFGAKDLESLGGR.E(1)	REVERSE_sp|RETBP_HUMAN|+REVERSE_Cas9	2733.4812
0.0227	20190410_QExHFX1_RSLC1_Beveridge_Clausen_IMP_DSS_JRmethod_R1.16872.16872.3	xl	1.3050(0.8850+0.4200)	0.26	0.4118	/	K.RNSDKLIAR.K(5)+K.VFKNPK.F(3)	Cas9+sp|CTRB_BOVIN|	1941.1159
0.0226	20190410_QExHFX1_RSLC1_Beveridge_Clausen_IMP_DSS_JRmethod_R1.15662.15662.3	xl	1.1600(0.3000+0.8600)	0.57	-3.4259	/	K.MKNYWR.Q(2)+R.MTNFDKNLPNEK.V(6)	Cas9+Cas9	2484.1929
0.0225	20190410_QExHFX1_RSLC1_Beveridge_Clausen_IMP_DSS_JRmethod_R1.15621.15621.3	xl	1.1100(0.4750+0.6350)	0.26	-1.4221	/	K.ENPLNKDFNTMR.E(6)+R.FDSVLKSK.L(6)	REVERSE_Cas9+REVERSE_Cas9	2538.2787
0.0225	20190410_QExHFX1_RSLC1_Beveridge_Clausen_IMP_DSS_JRmethod_R1.17760.17760.3	xl	1.1750(0.9600+0.3150)	0.54	-3.2047	/	K.DLIIKLPK.Y(5)+R.ENQTTQKGQK.N(7)	Cas9+Cas9	2237.263
0.0224	20190410_QExHFX1_RSLC1_Beveridge_Clausen_IMP_DSS_JRmethod_R1.19782.19782.3	xl	1.0700(0.4800+0.5900)	0.9	2.1997	/	K.FDNLTKAER.G(6)+K.VLTRSDKNRGK.S(7)	Cas9+Cas9	2503.3506
0.022	20190410_QExHFX1_RSLC1_Beveridge_Clausen_IMP_DSS_JRmethod_R1.13964.13964.3	xl	0.9300(0.4550+0.4750)	0.93	-1.6177	/	K.FYDEKLQK.V(5)+R.VKYFQFDKR.F(8)	REVERSE_Cas9+REVERSE_Cas9	2437.2681
0.0219	20190410_QExHFX1_RSLC1_Beveridge_Clausen_IMP_DSS_JRmethod_R1.20993.20993.3	xl	1.2750(0.5150+0.8700)	0.005	2.2992	/	K.FDKFK.H(3)+R.GKSDNVPSEEVVKKMK.N(2)	sp|MYG_HUMAN|+Cas9	2595.3617
0.0218	20190410_QExHFX1_RSLC1_Beveridge_Clausen_IMP_DSS_JRmethod_R1.13644.13644.3	xl	1.1100(0.7300+0.3800)	1.11	1.1741	/	K.DDSIDNKVLTR.S(7)+R.KLQKMVK.D(4)	Cas9+REVERSE_Cas9	2286.2616
0.0214	20190410_QExHFX1_RSLC1_Beveridge_Clausen_IMP_DSS_JRmethod_R1.21077.21077.3	xl	1.1300(0.7400+0.5100)	0.005	-2.8136	/	K.FDKFKHLKSEDEMK.A(5)+K.YKEIFFDQSK.N(2)	sp|MYG_HUMAN|+Cas9	3222.5946
0.0207	20190410_QExHFX1_RSLC1_Beveridge_Clausen_IMP_DSS_JRmethod_R1.07793.07793.3	xl	0.9150(0.6550+0.6500)	0.23	-0.2821	/	K.KMKNYWR.Q(3)+K.LSKR.V(3)	Cas9+REVERSE_sp|CRP_HUMAN|	1664.9184
0.0207	20190410_QExHFX1_RSLC1_Beveridge_Clausen_IMP_DSS_JRmethod_R1.11934.11934.3	xl	1.2700(0.3200+0.9500)	0.06	-0.8939	/	K.EDYFKK.L(5)+K.VKYVTEGMR.K(2)	Cas9+Cas9	2048.0288
0.0206	20190410_QExHFX1_RSLC1_Beveridge_Clausen_IMP_DSS_JRmethod_R1.13993.13993.3	xl	1.0650(0.6050+0.4600)	0.37	-0.2032	/	R.HKNYASLVK.D(2)+K.MKNYWR.Q(2)	REVERSE_Cas9+Cas9	2093.088
0.0206	20190410_QExHFX1_RSLC1_Beveridge_Clausen_IMP_DSS_JRmethod_R1.19517.19517.3	xl	0.9800(0.7750+0.3850)	0.98	-0.4527	/	K.DRHKNYASLVK.D(4)+R.KGKTK.L(3)	REVERSE_Cas9+REVERSE_sp|CAH1_HUMAN|	2028.1479
0.0205	20190410_QExHFX1_RSLC1_Beveridge_Clausen_IMP_DSS_JRmethod_R1.14612.14612.3	xl	1.2250(0.3300+1.0550)	0.245	-2.4867	/	R.IPKDRHK.N(3)+R.KKLVDSTDK.A(2)	REVERSE_Cas9+Cas9	2063.1738
0.0204	20190410_QExHFX1_RSLC1_Beveridge_Clausen_IMP_DSS_JRmethod_R1.16669.16669.3	xl	1.1950(0.2500+0.9450)	0.51	-3.229	/	R.ERMKR.L(4)+K.SDNVPSEEVVKK.M(11)	Cas9+Cas9	2186.1364
0.0203	20190410_QExHFX1_RSLC1_Beveridge_Clausen_IMP_DSS_JRmethod_R1.06223.06223.3	xl	1.0100(0.6700+0.5900)	0.095	-0.1342	/	K.IIKDK.D(3)+R.KVTVK.Q(1)	Cas9+Cas9,REVERSE_Cas9	1326.8486
0.0201	20190410_QExHFX1_RSLC1_Beveridge_Clausen_IMP_DSS_JRmethod_R1.19313.19313.3	xl	0.8900(0.6050+0.4950)	0.89	-1.5724	/	K.FKVLGNTDR.H(2)+R.FSGTWYAMAKK.D(10)	Cas9+sp|RETBP_HUMAN|	2475.2619
0.0198	20190410_QExHFX1_RSLC1_Beveridge_Clausen_IMP_DSS_JRmethod_R1.13118.13118.3	xl	1.2800(1.2150+0.1950)	0.88	0.441	/	K.FDNLTKAER.G(6)+K.KISHR.D(1)	Cas9+REVERSE_Cas9	1870.006
0.0197	20190410_QExHFX1_RSLC1_Beveridge_Clausen_IMP_DSS_JRmethod_R1.20136.20136.3	xl	1.0400(0.6750+0.4750)	0.385	-0.3184	/	K.IEAEHHGKK.K(8)+K.VITLKSK.L(5)	REVERSE_sp|MYG_HUMAN|+Cas9	1973.1309
0.0196	20190410_QExHFX1_RSLC1_Beveridge_Clausen_IMP_DSS_JRmethod_R1.14384.14384.3	xl	0.8550(0.5850+0.5450)	0.855	-2.4524	/	R.FPMAQTDEDKFAK.E(10)+R.RKLQK.M(2)	REVERSE_sp|OVAL_CHICK|+REVERSE_Cas9	2336.2197
0.0195	20190410_QExHFX1_RSLC1_Beveridge_Clausen_IMP_DSS_JRmethod_R1.12060.12060.3	xl	1.0350(0.2700+0.7650)	1.035	-4.7831	/	K.EGNWKR.L(5)+R.NSDKLIARK.K(4)	REVERSE_sp|AMYS_HUMAN|+Cas9	1970.0697
0.0195	20190410_QExHFX1_RSLC1_Beveridge_Clausen_IMP_DSS_JRmethod_R1.15858.15858.3	xl	1.2450(0.2800+1.1900)	0.77	3.1624	/	K.TKGKR.A(2)+K.VVEESPVNDSKGR.N(11)	sp|CAH1_HUMAN|+REVERSE_Cas9	2141.1439
0.0194	20190410_QExHFX1_RSLC1_Beveridge_Clausen_IMP_DSS_JRmethod_R1.19174.19174.3	xl	0.8750(0.5500+0.5150)	0.875	-1.481	/	K.ENFDKARFSGTWYAMAK.K(5)+K.FVKGIK.L(3)	sp|RETBP_HUMAN|+REVERSE_sp|CTRB_BOVIN|	2849.4573
0.0193	20190410_QExHFX1_RSLC1_Beveridge_Clausen_IMP_DSS_JRmethod_R1.19096.19096.3	xl	0.8950(0.5400+0.4900)	0.895	-2.0048	/	K.LTIVKVER.L(5)+K.LYSMKEGNWKR.L(10)	REVERSE_Cas9+REVERSE_sp|AMYS_HUMAN|	2505.3776
0.0188	20190410_QExHFX1_RSLC1_Beveridge_Clausen_IMP_DSS_JRmethod_R1.14260.14260.3	xl	1.1150(0.8700+0.2450)	0.76	-1.6456	/	R.LENLIAQLPGEKK.N(12)+K.LKGSPEDNEQK.Q(2)	Cas9+Cas9	2833.5072
0.0187	20190410_QExHFX1_RSLC1_Beveridge_Clausen_IMP_DSS_JRmethod_R1.19534.19534.3	xl	1.1200(0.7100+0.6300)	0.02	1.7233	/	K.FVKGIK.L(3)+G.QFGLEKYNSAMDK.R(6)	REVERSE_sp|CTRB_BOVIN|+REVERSE_sp|MYG_HUMAN|	2358.2292
0.0185	20190410_QExHFX1_RSLC1_Beveridge_Clausen_IMP_DSS_JRmethod_R1.20138.20138.3	xl	0.9950(0.6800+0.3150)	0.995	-4.4825	/	K.RIVTGLKAGYK.F(7)+K.YFQFDKR.F(6)	REVERSE_sp|AMYS_HUMAN|+REVERSE_Cas9	2345.2895
0.0184	20190410_QExHFX1_RSLC1_Beveridge_Clausen_IMP_DSS_JRmethod_R1.09603.09603.3	xl	0.9700(0.9500+0.4800)	0.565	-3.7388	/	R.FDSVLKSK.L(6)+K.FYDEKLQK.V(5)	REVERSE_Cas9+REVERSE_Cas9	2130.1248
0.0182	20190410_QExHFX1_RSLC1_Beveridge_Clausen_IMP_DSS_JRmethod_R1.16101.16101.3	xl	1.1050(0.4200+0.6850)	0.795	1.0776	/	K.IEAEHHGKK.K(8)+K.QEGSLFAPKR.M(9)	REVERSE_sp|MYG_HUMAN|+REVERSE_Cas9	2317.2178
0.0181	20190410_QExHFX1_RSLC1_Beveridge_Clausen_IMP_DSS_JRmethod_R1.23787.23787.3	xl	1.1100(0.6350+0.4750)	0.11	-1.5598	/	K.FDKFKHLKSEDEMK.A(8)+K.RAILKDSNR.K(5)	sp|MYG_HUMAN|+REVERSE_Cas9	2990.5646
0.018	20190410_QExHFX1_RSLC1_Beveridge_Clausen_IMP_DSS_JRmethod_R1.13841.13841.3	xl	0.9050(0.4450+0.6700)	0.905	-4.5181	/	K.DDSIDNKVLTR.S(7)+K.LVDSTDKADLR.L(7)	Cas9+Cas9	2644.3554
0.0178	20190410_QExHFX1_RSLC1_Beveridge_Clausen_IMP_DSS_JRmethod_R1.16693.16693.3	xl	1.0000(0.4700+0.7650)	1	1.2672	/	K.FAKEWLGK.F(3)+K.YVNFLYLASHYEKLK.G(13)	REVERSE_sp|OVAL_CHICK|+Cas9	3002.5945
0.0177	20190410_QExHFX1_RSLC1_Beveridge_Clausen_IMP_DSS_JRmethod_R1.21905.21905.3	xl	1.0100(0.2850+0.7450)	1.01	-1.8341	/	K.GRNKDSR.T(4)+K.RSSVVKGDVSEEVNIR.V(6)	REVERSE_Cas9+REVERSE_sp|K1C15_SHEEP|	2742.4371
0.0176	20190410_QExHFX1_RSLC1_Beveridge_Clausen_IMP_DSS_JRmethod_R1.15591.15591.3	xl	1.2150(0.1450+1.1700)	1.215	3.59	/	K.TKGKR.A(2)+K.VVEESPVNDSKGR.N(11)	sp|CAH1_HUMAN|+REVERSE_Cas9	2141.1439
0.0175	20190410_QExHFX1_RSLC1_Beveridge_Clausen_IMP_DSS_JRmethod_R1.16858.16858.3	xl	0.9600(0.5800+0.3800)	0.96	-1.5105	/	K.APLSASMIKR.Y(9)+R.WYNKMK.K(4)	Cas9+REVERSE_Cas9	2079.1008
0.0173	20190410_QExHFX1_RSLC1_Beveridge_Clausen_IMP_DSS_JRmethod_R1.02448.02448.3	xl	1.0300(1.0300+0.2250)	1.03	-0.0604	/	K.GQKNSR.E(3)+K.GSQKDR.L(4)	Cas9+REVERSE_Cas9	1515.7753
0.017	20190410_QExHFX1_RSLC1_Beveridge_Clausen_IMP_DSS_JRmethod_R1.21635.21635.3	xl	1.0550(0.8050+0.3900)	1.055	2.8275	/	K.APLSASMIKR.Y(9)+K.LYSMKEGNWKR.L(5)	Cas9+REVERSE_sp|AMYS_HUMAN|	2621.3821
0.017	20190410_QExHFX1_RSLC1_Beveridge_Clausen_IMP_DSS_JRmethod_R1.22130.22130.3	xl	1.0200(0.2550+1.0250)	1.02	-0.2521	/	R.EHKK.D(3)+K.FDNLTKAERGGLSELDK.A(6)	REVERSE_Cas9+Cas9	2570.3339
0.0169	20190410_QExHFX1_RSLC1_Beveridge_Clausen_IMP_DSS_JRmethod_R1.16748.16748.3	xl	1.0700(0.3850+0.6850)	1.07	0.37	/	K.ELTEPHGKFLR.L(8)+R.FPMAQTDEDKFAK.E(10)	REVERSE_sp|MYG_HUMAN|+REVERSE_sp|OVAL_CHICK|	2990.4847
0.0165	20190410_QExHFX1_RSLC1_Beveridge_Clausen_IMP_DSS_JRmethod_R1.18680.18680.3	xl	1.1900(0.7100+0.4800)	0.255	4.3092	/	K.MDGTEELLVKLNR.E(10)+K.VPSKK.F(4)	Cas9+Cas9	2212.2136
0.0162	20190410_QExHFX1_RSLC1_Beveridge_Clausen_IMP_DSS_JRmethod_R1.10838.10838.3	xl	1.0650(0.5700+0.7450)	0.325	0.0936	/	R.DKPIR.E(2)+K.MKNYWR.Q(2)	Cas9+Cas9	1661.8711
0.0162	20190410_QExHFX1_RSLC1_Beveridge_Clausen_IMP_DSS_JRmethod_R1.19971.19971.3	xl	1.1750(0.3900+0.7850)	0.6	4.1614	/	K.DSNRKPLISEK.S(5)+K.LFDLITKGSQK.D(7)	REVERSE_Cas9+REVERSE_Cas9	2672.4747
0.0161	20190410_QExHFX1_RSLC1_Beveridge_Clausen_IMP_DSS_JRmethod_R1.12270.12270.3	xl	1.1250(0.5600+0.9650)	0.16	0.6939	/	K.LDESAKMEDESKLHK.F(12)+R.SDKNRGK.S(3)	REVERSE_sp|MYG_HUMAN|+Cas9	2700.3387
0.016	20190410_QExHFX1_RSLC1_Beveridge_Clausen_IMP_DSS_JRmethod_R1.19163.19163.3	xl	0.9850(0.3000+0.6850)	0.985	-1.5527	/	R.EHKK.D(3)+K.KVINVQPMSLVKR.V(12)	REVERSE_Cas9+REVERSE_Cas9	2189.2717
0.0158	20190410_QExHFX1_RSLC1_Beveridge_Clausen_IMP_DSS_JRmethod_R1.02792.02792.3	xl	0.9200(0.4550+0.6200)	0.72	-0.1908	/	R.DKQSGK.T(2)+R.HSIKK.N(4)	Cas9+Cas9	1410.783
0.0158	20190410_QExHFX1_RSLC1_Beveridge_Clausen_IMP_DSS_JRmethod_R1.15039.15039.3	xl	1.0350(0.3850+0.6500)	0.54	-0.3303	/	K.GQKNSR.E(3)+R.MTNFDKNLPNEK.V(6)	Cas9+Cas9	2276.1218
0.0155	20190410_QExHFX1_RSLC1_Beveridge_Clausen_IMP_DSS_JRmethod_R1.14572.14572.3	xl	1.0400(0.6550+0.3850)	1.04	3.7198	/	K.KQEGSLFAPKR.M(10)+R.KWNGEK.M(1)	REVERSE_Cas9+sp|AMYS_HUMAN|	2158.1534
0.0151	20190410_QExHFX1_RSLC1_Beveridge_Clausen_IMP_DSS_JRmethod_R1.19748.19748.3	xl	1.2450(1.1650+0.3250)	0.455	0.0205	/	K.LESEFVYGDYKVYDVR.K(11)+K.YFQFDKR.F(6)	Cas9+REVERSE_Cas9	3121.5072
0.0149	20190410_QExHFX1_RSLC1_Beveridge_Clausen_IMP_DSS_JRmethod_R1.20549.20549.3	xl	1.1900(0.5150+1.0800)	0.04	4.1485	/	R.AKDFNEK.V(2)+K.VTVKQLKEDYFK.K(4)	REVERSE_sp|RETBP_HUMAN|+Cas9	2485.3103
0.0148	20190410_QExHFX1_RSLC1_Beveridge_Clausen_IMP_DSS_JRmethod_R1.10146.10146.3	xl	1.1750(0.5200+0.6550)	0.06	0.5189	/	K.TKGKR.A(2)+K.WNGEKMSYLK.N(5)	sp|CAH1_HUMAN|+sp|AMYS_HUMAN|	1981.0454
0.0145	20190410_QExHFX1_RSLC1_Beveridge_Clausen_IMP_DSS_JRmethod_R1.12228.12228.4	na	0.745	0.06	-4.9007	/	K.KVEK[284.17]YGKAELFDIPNK.E	REVERSE_Cas9	2034.1036
0.0145	20190410_QExHFX1_RSLC1_Beveridge_Clausen_IMP_DSS_JRmethod_R1.17305.17305.3	xl	0.9950(0.6200+0.4650)	0.395	-2.1231	/	K.TLNDFKR.Q(6)+K.VLSAYNKHR.D(7)	REVERSE_Cas9+Cas9	2117.1381
0.0142	20190410_QExHFX1_RSLC1_Beveridge_Clausen_IMP_DSS_JRmethod_R1.09720.09720.3	xl	1.3350(0.3300+1.0050)	0.115	2.0828	/	K.AGYKFETVR.G(4)+R.FDSVLKSK.L(6)	REVERSE_sp|AMYS_HUMAN|+REVERSE_Cas9	2130.136
0.0142	20190410_QExHFX1_RSLC1_Beveridge_Clausen_IMP_DSS_JRmethod_R1.13173.13173.3	xl	0.9400(0.3500+0.5900)	0.94	-4.4596	/	K.LSKR.V(3)+K.SDNVPSEEVVKK.M(11)	REVERSE_sp|CRP_HUMAN|+Cas9	1970.0683
0.0141	20190410_QExHFX1_RSLC1_Beveridge_Clausen_IMP_DSS_JRmethod_R1.13647.13647.3	xl	1.1300(0.3650+0.7650)	0.75	2.4385	/	K.FYDEKLQK.V(5)+K.YGAKLGTVIR.K(4)	REVERSE_Cas9+sp|AMYS_HUMAN|	2284.2466
0.014	20190410_QExHFX1_RSLC1_Beveridge_Clausen_IMP_DSS_JRmethod_R1.08862.08862.3	xl	1.1100(0.2800+1.0250)	0.5	-0.1969	/	R.DKQSGK.T(2)+K.NLPNEKVLPK.H(6)	Cas9+Cas9	1950.0785
0.014	20190410_QExHFX1_RSLC1_Beveridge_Clausen_IMP_DSS_JRmethod_R1.17839.17839.3	xl	1.0250(0.8800+0.5150)	0.115	-4.2839	/	K.IEAEHHGKKK.L(8)+R.SDKNRGK.S(3)	REVERSE_sp|MYG_HUMAN|+Cas9	2117.134
0.0139	20190410_QExHFX1_RSLC1_Beveridge_Clausen_IMP_DSS_JRmethod_R1.13737.13737.3	xl	1.1800(0.4850+0.6950)	0.14	1.5219	/	R.KSLKK.G(4)+K.NSRERMKR.L(7)	sp|CRP_HUMAN|+Cas9	1816.0464
0.0137	20190410_QExHFX1_RSLC1_Beveridge_Clausen_IMP_DSS_JRmethod_R1.17048.17048.3	xl	1.1650(0.3800+1.0900)	0.03	-1.5406	/	K.GKSKK.L(4)+R.KMIAKSEQEIGK.A(5)	Cas9+Cas9	2045.1554
0.0136	20190410_QExHFX1_RSLC1_Beveridge_Clausen_IMP_DSS_JRmethod_R1.12937.12937.3	xl	0.9550(0.6450+0.3100)	0.955	-1.6165	/	R.SSVVKGDVSEEVNIR.V(5)+R.WYNKMK.K(4)	REVERSE_sp|K1C15_SHEEP|+REVERSE_Cas9	2623.3315
0.0135	20190410_QExHFX1_RSLC1_Beveridge_Clausen_IMP_DSS_JRmethod_R1.12902.12902.3	xl	0.9900(0.5800+0.4100)	0.58	-4.9286	/	K.LSTDHKTESTK.L(6)+K.VVEESPVNDSKGR.N(11)	REVERSE_sp|CAH1_HUMAN|+REVERSE_Cas9	2798.3933
0.0135	20190410_QExHFX1_RSLC1_Beveridge_Clausen_IMP_DSS_JRmethod_R1.13340.13340.3	xl	0.9750(0.2800+0.6950)	0.975	-3.8977	/	R.KMIAK.S(1)+K.VVEESPVNDSKGR.N(11)	Cas9+REVERSE_Cas9	2142.1353
0.0135	20190410_QExHFX1_RSLC1_Beveridge_Clausen_IMP_DSS_JRmethod_R1.23384.23384.3	xl	1.1050(0.7850+0.3200)	0.38	-0.0918	/	R.LFKGHPETLEK.F(3)+K.MKESAMSAVR.F(2)	sp|MYG_HUMAN|+REVERSE_sp|OVAL_CHICK|	2544.3079
0.0134	20190410_QExHFX1_RSLC1_Beveridge_Clausen_IMP_DSS_JRmethod_R1.11920.11920.3	xl	1.1150(0.3050+0.8100)	0.375	-4.2116	/	K.EGNWKR.L(5)+R.NSDKLIARK.K(4)	REVERSE_sp|AMYS_HUMAN|+Cas9	1970.0697
0.0134	20190410_QExHFX1_RSLC1_Beveridge_Clausen_IMP_DSS_JRmethod_R1.12857.12857.3	xl	0.9750(0.4500+0.5250)	0.975	3.5536	/	R.GKLPQTPR.N(2)+K.QLKEDYFK.K(3)	REVERSE_sp|CAH1_HUMAN|+Cas9	2103.1363
0.0128	20190410_QExHFX1_RSLC1_Beveridge_Clausen_IMP_DSS_JRmethod_R1.23698.23698.3	xl	0.8500(0.5150+0.4550)	0.85	-2.7575	/	R.KWNGEKMSYLK.N(1)+R.NSDKLIARKK.D(9)	sp|AMYS_HUMAN|+Cas9	2692.4733
0.0127	20190410_QExHFX1_RSLC1_Beveridge_Clausen_IMP_DSS_JRmethod_R1.12266.12266.3	xl	1.1200(0.2000+0.9200)	1.12	0.6179	/	R.KIFGAK.D(1)+K.VVEESPVNDSKGR.N(11)	REVERSE_Cas9+REVERSE_Cas9	2215.1847
0.0127	20190410_QExHFX1_RSLC1_Beveridge_Clausen_IMP_DSS_JRmethod_R1.18540.18540.3	xl	1.2550(1.0250+0.3400)	0.265	4.3667	/	K.FKDFKELTEPHGK.F(5)+R.KWNGEK.M(1)	REVERSE_sp|MYG_HUMAN|+sp|AMYS_HUMAN|	2473.264
0.0125	20190410_QExHFX1_RSLC1_Beveridge_Clausen_IMP_DSS_JRmethod_R1.15738.15738.3	xl	1.1100(0.1250+0.9850)	0.765	-1.6753	/	R.KMIAK.S(1)+K.VVEESPVNDSKGR.N(11)	Cas9+REVERSE_Cas9	2142.1353
0.0124	20190410_QExHFX1_RSLC1_Beveridge_Clausen_IMP_DSS_JRmethod_R1.22834.22834.3	xl	1.0450(0.5850+0.4600)	0.115	-2.2946	/	K.KAIVDLLFKTNR.K(1)+K.QLKEDYFKK.L(8)	Cas9+Cas9	2752.5526
0.0123	20190410_QExHFX1_RSLC1_Beveridge_Clausen_IMP_DSS_JRmethod_R1.14045.14045.3	xl	1.2750(1.1050+0.3500)	0.11	1.1088	/	K.DWDPKK.Y(5)+K.KPDWDK.K(1)	Cas9+REVERSE_Cas9	1712.8409
0.0122	20190410_QExHFX1_RSLC1_Beveridge_Clausen_IMP_DSS_JRmethod_R1.19940.19940.3	xl	0.9650(0.4450+0.7600)	0.965	0.0132	/	R.KMIAKSEQEIGK.A(5)+R.VASMASEKMK.L(8)	Cas9+sp|OVAL_CHICK|	2579.3371
0.0121	20190410_QExHFX1_RSLC1_Beveridge_Clausen_IMP_DSS_JRmethod_R1.07301.07301.3	xl	1.1350(1.0850+0.3650)	0.05	-0.4063	/	K.GYKEVK.K(3)+K.VEKYGK.A(3)	Cas9+REVERSE_Cas9	1582.8606
0.0121	20190410_QExHFX1_RSLC1_Beveridge_Clausen_IMP_DSS_JRmethod_R1.14048.14048.3	xl	0.9850(0.5650+0.4200)	0.985	4.7493	/	R.TLVKNDISDDK.L(4)+K.VKYVTEGMR.K(2)	REVERSE_Cas9+Cas9	2466.2675
0.0121	20190410_QExHFX1_RSLC1_Beveridge_Clausen_IMP_DSS_JRmethod_R1.16255.16255.3	xl	1.1400(0.2400+1.1500)	0.91	0.0947	/	K.FDNLTKAER.G(6)+K.KIEC[160.03]FDSVEISGVEDR.F(1)	Cas9+Cas9	3112.5021
0.0121	20190410_QExHFX1_RSLC1_Beveridge_Clausen_IMP_DSS_JRmethod_R1.19089.19089.3	xl	0.9700(0.6000+0.5600)	0.065	-4.4849	/	K.ESILPKRNSDK.L(6)+K.QLKPNAEGVK.M(3)	Cas9+REVERSE_sp|CAH1_HUMAN|	2506.3754
0.012	20190410_QExHFX1_RSLC1_Beveridge_Clausen_IMP_DSS_JRmethod_R1.23764.23764.3	xl	1.1050(0.5600+0.6250)	0.035	0.2623	/	R.MNTKYDENDKLIR.E(4)+K.RNSDKLIAR.K(5)	Cas9+Cas9	2848.4864
0.0119	20190410_QExHFX1_RSLC1_Beveridge_Clausen_IMP_DSS_JRmethod_R1.12745.12745.3	xl	1.3850(1.2700+0.2050)	0.115	4.8084	/	R.GKSDNVPSEEVVK.K(2)+K.VEKGK.S(3)	Cas9+Cas9	2084.1
0.0119	20190410_QExHFX1_RSLC1_Beveridge_Clausen_IMP_DSS_JRmethod_R1.13357.13357.3	xl	0.9750(0.2350+0.7400)	0.975	-4.73	/	R.EHKK.D(3)+R.TC[160.03]LKYSVPQYR.E(4)	REVERSE_Cas9+REVERSE_sp|AMYS_HUMAN|	2092.0774
0.0119	20190410_QExHFX1_RSLC1_Beveridge_Clausen_IMP_DSS_JRmethod_R1.24079.24079.3	xl	1.0650(0.5750+0.6950)	0.115	3.3605	/	K.FDKFK.H(3)+R.NKDSRTLVKNDISDDK.L(2)	sp|MYG_HUMAN|+REVERSE_Cas9	2668.3707
0.0118	20190410_QExHFX1_RSLC1_Beveridge_Clausen_IMP_DSS_JRmethod_R1.14888.14888.3	xl	1.0300(0.4550+0.6500)	0.15	-4.379	/	K.DFNEKVR.F(5)+K.DSNRKPLISEK.S(5)	REVERSE_sp|RETBP_HUMAN|+REVERSE_Cas9	2330.2229
0.0118	20190410_QExHFX1_RSLC1_Beveridge_Clausen_IMP_DSS_JRmethod_R1.18107.18107.3	xl	0.9950(0.5800+0.4150)	0.46	-1.7379	/	K.ELIPKIFK.Y(5)+K.TSRYQKR.D(6)	REVERSE_Cas9+REVERSE_Cas9	2062.1938
0.0118	20190410_QExHFX1_RSLC1_Beveridge_Clausen_IMP_DSS_JRmethod_R1.19291.19291.3	xl	0.9950(0.4750+0.5200)	0.195	-2.2869	/	K.KRAILKDSNR.K(6)+K.KVEKYGK.A(4)	REVERSE_Cas9+REVERSE_Cas9	2188.2691
0.0117	20190410_QExHFX1_RSLC1_Beveridge_Clausen_IMP_DSS_JRmethod_R1.08955.08955.3	xl	1.4750(0.1050+1.4750)	0.005	0.6847	/	K.EVKK.D(3)+K.SDNVPSEEVVKKMK.N(12)	Cas9+Cas9	2229.1925
0.0117	20190410_QExHFX1_RSLC1_Beveridge_Clausen_IMP_DSS_JRmethod_R1.13777.13777.3	xl	1.1250(0.1600+1.0400)	1.125	4.4306	/	K.ASEDLKK.H(6)+R.QQLPEKYK.E(6)	sp|MYG_HUMAN|+Cas9	1960.0516
0.0116	20190410_QExHFX1_RSLC1_Beveridge_Clausen_IMP_DSS_JRmethod_R1.10806.10806.3	xl	1.0600(0.4100+0.6500)	0.18	-2.036	/	R.SKSLR.A(2)+R.VTEFKYGAK.L(5)	REVERSE_Cas9+sp|AMYS_HUMAN|	1768.9723
0.0116	20190410_QExHFX1_RSLC1_Beveridge_Clausen_IMP_DSS_JRmethod_R1.21003.21003.3	xl	1.1300(0.9500+0.1800)	0.55	-4.104	/	K.ALELFRKDMASNYK.E(7)+K.QLEGASALMRKR.G(11)	sp|MYG_HUMAN|+REVERSE_Cas9	3181.6739
0.0115	20190410_QExHFX1_RSLC1_Beveridge_Clausen_IMP_DSS_JRmethod_R1.11360.11360.3	xl	0.8900(0.6650+0.3700)	0.89	-3.2645	/	K.DLIIKLPK.Y(5)+-.GAASMDKK.Y(7)	Cas9+Cas9	1883.0801
0.0114	20190410_QExHFX1_RSLC1_Beveridge_Clausen_IMP_DSS_JRmethod_R1.16630.16630.3	xl	0.9650(0.4250+0.5400)	0.965	0.1479	/	R.ERSNKQGK.Q(5)+K.YKEPLQQR.V(2)	REVERSE_Cas9+REVERSE_Cas9	2144.1337
0.0113	20190410_QExHFX1_RSLC1_Beveridge_Clausen_IMP_DSS_JRmethod_R1.12001.12001.3	xl	1.1600(0.3050+0.8550)	0.11	-0.1221	/	R.EKIEK.L(2)+R.QLLNAKLITQR.K(6)	Cas9+Cas9	2080.2255
0.0112	20190410_QExHFX1_RSLC1_Beveridge_Clausen_IMP_DSS_JRmethod_R1.17300.17300.3	xl	0.9900(0.7000+0.5300)	0.03	-1.6381	/	R.KRSSVVK.G(1)+R.VKENFDKAR.F(7)	REVERSE_sp|K1C15_SHEEP|+sp|RETBP_HUMAN|	2046.1585
0.0111	20190410_QExHFX1_RSLC1_Beveridge_Clausen_IMP_DSS_JRmethod_R1.18590.18590.3	xl	1.1600(0.8350+0.3250)	0.02	-1.5405	/	K.AELFDIPNKEFSSR.E(9)+K.VPSKK.F(4)	REVERSE_Cas9+Cas9	2347.2423
0.0109	20190410_QExHFX1_RSLC1_Beveridge_Clausen_IMP_DSS_JRmethod_R1.14645.14645.3	xl	1.0950(0.5600+0.6650)	0.005	2.8946	/	K.IEAEHHGKKK.L(8)+R.SDKNRGK.S(3)	REVERSE_sp|MYG_HUMAN|+Cas9	2117.134
0.0109	20190410_QExHFX1_RSLC1_Beveridge_Clausen_IMP_DSS_JRmethod_R1.18450.18450.3	xl	0.9350(0.5450+0.3900)	0.62	-3.07	/	R.FPMAQTDEDKFAK.E(10)+K.LVDSTDKADLR.L(7)	REVERSE_sp|OVAL_CHICK|+Cas9	2896.4163
0.0108	20190410_QExHFX1_RSLC1_Beveridge_Clausen_IMP_DSS_JRmethod_R1.09094.09094.3	xl	0.8450(0.4850+0.4950)	0.635	-1.9444	/	R.HKNYASLVK.D(2)+R.KWNGEK.M(1)	REVERSE_Cas9+sp|AMYS_HUMAN|	1957.0421
0.0108	20190410_QExHFX1_RSLC1_Beveridge_Clausen_IMP_DSS_JRmethod_R1.18842.18842.3	xl	1.2800(0.1250+1.1550)	0.04	-4.5875	/	K.KLVDSTDK.A(1)+K.SKLVSDFR.K(2)	Cas9+Cas9	1993.0731
0.0107	20190410_QExHFX1_RSLC1_Beveridge_Clausen_IMP_DSS_JRmethod_R1.13098.13098.3	xl	1.0200(0.3850+0.6350)	0.32	-2.8177	/	K.FYDEKLQK.V(5)+K.QGKQTTQNER.A(3)	REVERSE_Cas9+REVERSE_Cas9	2396.1971
0.0106	20190410_QExHFX1_RSLC1_Beveridge_Clausen_IMP_DSS_JRmethod_R1.05221.05221.3	xl	1.1150(0.8950+0.4650)	0.22	0.0197	/	R.LSKSR.R(3)+R.SKSLR.A(2)	Cas9+REVERSE_Cas9	1316.7775
0.0106	20190410_QExHFX1_RSLC1_Beveridge_Clausen_IMP_DSS_JRmethod_R1.12310.12310.3	xl	0.9000(0.9000+0.6050)	0.005	-2.2608	/	K.IDGPWMHKSADIR.F(8)+R.RSKSLR.A(3)	REVERSE_sp|AMYS_HUMAN|+REVERSE_Cas9	2408.2746
0.0103	20190410_QExHFX1_RSLC1_Beveridge_Clausen_IMP_DSS_JRmethod_R1.13089.13089.3	xl	1.0150(0.4700+0.8350)	0.11	-1.8215	/	K.KTEVQTGGFSK.E(1)+K.SEQEIGKATAK.Y(7)	Cas9+Cas9	2479.2805
0.0103	20190410_QExHFX1_RSLC1_Beveridge_Clausen_IMP_DSS_JRmethod_R1.20355.20355.3	xl	1.0950(0.9000+0.1950)	0.525	-4.9571	/	R.QEDFYPFLKDNR.E(9)+R.VKENFDK.A(2)	Cas9+sp|RETBP_HUMAN|	2587.2594
0.0102	20190410_QExHFX1_RSLC1_Beveridge_Clausen_IMP_DSS_JRmethod_R1.19907.19907.3	xl	0.7950(0.5000+0.5950)	0.795	-2.9916	/	K.DFKELTEPHGK.F(3)+R.KIFGAK.D(1)	REVERSE_sp|MYG_HUMAN|+REVERSE_Cas9	2100.1254
0.0101	20190410_QExHFX1_RSLC1_Beveridge_Clausen_IMP_DSS_JRmethod_R1.17928.17928.3	xl	1.2400(0.9800+0.2600)	0.365	2.4611	/	K.RNSDKLIAR.K(5)+K.VFKNPK.F(3)	Cas9+sp|CTRB_BOVIN|	1941.1159
0.01	20190410_QExHFX1_RSLC1_Beveridge_Clausen_IMP_DSS_JRmethod_R1.12836.12836.3	xl	1.1200(0.8350+0.2850)	0.175	-1.7875	/	K.ESILPKRNSDK.L(6)+R.KMRER.S(1)	Cas9+REVERSE_Cas9	2142.1578
0.0099	20190410_QExHFX1_RSLC1_Beveridge_Clausen_IMP_DSS_JRmethod_R1.20454.20454.3	xl	0.7900(0.5600+0.5300)	0.79	-2.7548	/	K.FKHLKSEDEMK.A(2)+-.SAEDGFVKTIK.E(8)	sp|MYG_HUMAN|+REVERSE_sp|SRPP_HEVBR|	2722.3886
0.0098	20190410_QExHFX1_RSLC1_Beveridge_Clausen_IMP_DSS_JRmethod_R1.14067.14067.3	xl	0.9300(0.4800+0.4500)	0.93	0.7436	/	K.ESILPKR.N(6)+K.LANYKTK.G(5)	Cas9+REVERSE_sp|CTRB_BOVIN|	1816.0457
0.0098	20190410_QExHFX1_RSLC1_Beveridge_Clausen_IMP_DSS_JRmethod_R1.17699.17699.3	xl	1.0500(0.9550+0.4100)	0.12	-3.592	/	K.IEAEHHGKKK.L(8)+R.SDKNRGK.S(3)	REVERSE_sp|MYG_HUMAN|+Cas9	2117.134
0.0097	20190410_QExHFX1_RSLC1_Beveridge_Clausen_IMP_DSS_JRmethod_R1.10104.10104.3	xl	1.1350(0.6650+0.4700)	0.08	0.8212	/	K.MLLDIKTR.L(6)+K.SKGKEVK.A(4)	sp|K1C15_SHEEP|+REVERSE_Cas9	1901.1019
0.0097	20190410_QExHFX1_RSLC1_Beveridge_Clausen_IMP_DSS_JRmethod_R1.15219.15219.3	xl	1.0100(0.5050+0.5050)	0.41	4.1752	/	K.C[160.03]KTGSGDIENYNDATQVR.D(2)+K.IILDKK.V(5)	sp|AMYS_HUMAN|+REVERSE_Cas9	2893.449
0.0096	20190410_QExHFX1_RSLC1_Beveridge_Clausen_IMP_DSS_JRmethod_R1.22546.22546.3	xl	0.9150(0.3050+0.8250)	0.915	-1.7944	/	R.EHKK.D(3)+R.NKDSRTLVKNDISDDK.L(9)	REVERSE_Cas9+REVERSE_Cas9	2525.3084
0.0095	20190410_QExHFX1_RSLC1_Beveridge_Clausen_IMP_DSS_JRmethod_R1.18220.18220.3	xl	0.9900(0.3450+0.6450)	0.99	0.5035	/	K.FDKFK.H(3)+K.IDGPWMHKSADIR.F(8)	sp|MYG_HUMAN|+REVERSE_sp|AMYS_HUMAN|	2346.183
0.0094	20190410_QExHFX1_RSLC1_Beveridge_Clausen_IMP_DSS_JRmethod_R1.18571.18571.3	xl	1.1350(0.8000+0.3350)	0.47	0.479	/	K.DFNEKVRFSSVR.C(5)+R.WYNKMK.K(4)	REVERSE_sp|RETBP_HUMAN|+REVERSE_Cas9	2489.2524
0.0094	20190410_QExHFX1_RSLC1_Beveridge_Clausen_IMP_DSS_JRmethod_R1.18790.18790.3	xl	1.2150(1.0350+0.3500)	0.16	3.3015	/	K.FKDFKELTEPHGK.F(5)+R.KWNGEK.M(1)	REVERSE_sp|MYG_HUMAN|+sp|AMYS_HUMAN|	2473.264
0.0093	20190410_QExHFX1_RSLC1_Beveridge_Clausen_IMP_DSS_JRmethod_R1.10084.10084.3	xl	1.1550(0.2500+1.0500)	0.635	3.5705	/	R.MKMEEK.Y(2)+K.VLDALQAIKTK.G(9)	sp|OVAL_CHICK|+sp|CAH1_HUMAN|	2131.1631
0.0093	20190410_QExHFX1_RSLC1_Beveridge_Clausen_IMP_DSS_JRmethod_R1.13017.13017.3	xl	1.0500(0.6750+0.3750)	0.14	-1.078	/	R.HKNYASLVK.D(2)+K.MKNYWR.Q(2)	REVERSE_Cas9+Cas9	2093.088
0.0093	20190410_QExHFX1_RSLC1_Beveridge_Clausen_IMP_DSS_JRmethod_R1.18459.18459.3	xl	1.1950(0.4100+1.0100)	0.06	0.9065	/	K.FYDEKLQK.V(5)+R.GGLSELDKAGFIK.R(8)	REVERSE_Cas9+Cas9	2541.3365
0.009	20190410_QExHFX1_RSLC1_Beveridge_Clausen_IMP_DSS_JRmethod_R1.14892.14892.3	xl	1.1600(0.1900+0.9700)	0.735	4.6956	/	K.ENFDKAR.F(5)+K.SDNVPSEEVVKKMK.N(11)	sp|RETBP_HUMAN|+Cas9	2605.3056
0.009	20190410_QExHFX1_RSLC1_Beveridge_Clausen_IMP_DSS_JRmethod_R1.15978.15978.3	xl	0.9000(0.5000+0.5200)	0.275	-3.1172	/	K.LKGSPEDNEQK.Q(2)+R.WYNKMK.K(4)	Cas9+REVERSE_Cas9	2250.099
0.009	20190410_QExHFX1_RSLC1_Beveridge_Clausen_IMP_DSS_JRmethod_R1.17047.17047.3	xl	1.0700(0.5400+0.5300)	0.06	2.1121	/	-.IERKR.S(4)+K.LIARKKDWDPK.K(6)	REVERSE_sp|K1C15_SHEEP|+Cas9	2207.2901
0.009	20190410_QExHFX1_RSLC1_Beveridge_Clausen_IMP_DSS_JRmethod_R1.20243.20243.3	xl	0.9900(0.4700+0.5200)	0.07	-0.189	/	R.EKIEKILTFR.L(5)+K.QLKPNAEGVK.M(3)	Cas9+REVERSE_sp|CAH1_HUMAN|	2496.4314
0.0088	20190410_QExHFX1_RSLC1_Beveridge_Clausen_IMP_DSS_JRmethod_R1.19107.19107.3	xl	0.9850(0.3450+0.8400)	0.985	2.4142	/	K.KDLIIK.L(1)+R.LDAKDTSDVLKK.R(4)	Cas9+REVERSE_Cas9	2198.2772
0.0087	20190410_QExHFX1_RSLC1_Beveridge_Clausen_IMP_DSS_JRmethod_R1.19864.19864.3	xl	1.1750(0.7650+0.4100)	0.06	3.8651	/	K.ELIPKIFK.Y(5)+R.KPLISEK.S(1)	REVERSE_Cas9+REVERSE_Cas9	1938.1804
0.0085	20190410_QExHFX1_RSLC1_Beveridge_Clausen_IMP_DSS_JRmethod_R1.13087.13087.3	xl	1.0700(0.5850+0.4850)	0.175	1.4618	/	R.KVTVK.Q(1)+K.RNSDKLIAR.K(5)	Cas9,REVERSE_Cas9+Cas9	1783.0679
0.0083	20190410_QExHFX1_RSLC1_Beveridge_Clausen_IMP_DSS_JRmethod_R1.16021.16021.3	xl	1.1200(0.0450+1.0750)	1.12	0.4568	/	R.KFDNLTK.A(1)+R.QQLPEKYK.E(6)	Cas9+Cas9	2035.0989
0.0082	20190410_QExHFX1_RSLC1_Beveridge_Clausen_IMP_DSS_JRmethod_R1.14544.14544.3	xl	1.0500(0.3700+0.9400)	0.11	-3.9027	/	K.GYKEVKK.D(3)+R.MTNFDKNLPNEK.V(6)	Cas9+Cas9	2438.2514
0.0082	20190410_QExHFX1_RSLC1_Beveridge_Clausen_IMP_DSS_JRmethod_R1.18518.18518.3	xl	1.1050(0.4700+0.6350)	0.125	0.5614	/	K.ELTEPHGKFLR.L(8)+K.KLDESAKMEDESK.L(7)	REVERSE_sp|MYG_HUMAN|+REVERSE_sp|MYG_HUMAN|	2972.48
0.0082	20190410_QExHFX1_RSLC1_Beveridge_Clausen_IMP_DSS_JRmethod_R1.18758.18758.3	xl	0.8550(0.4300+0.4250)	0.7	-1.6061	/	K.GIEQESKAIMKR.V(7)+K.QLFSAVGWYKMK.F(10)	REVERSE_Cas9+REVERSE_sp|RETBP_HUMAN|	2983.5662
0.0082	20190410_QExHFX1_RSLC1_Beveridge_Clausen_IMP_DSS_JRmethod_R1.18896.18896.3	xl	1.0300(0.7250+0.4000)	0.1	-2.797	/	K.FKVLGNTDRHSIKK.N(13)+K.KLVDSTDK.A(1)	Cas9+Cas9	2684.486
0.0082	20190410_QExHFX1_RSLC1_Beveridge_Clausen_IMP_DSS_JRmethod_R1.20195.20195.3	xl	0.9750(0.4500+0.7050)	0.095	-0.4355	/	K.FKMK.Y(2)+R.LFKGHPETLEKFDK.F(3)	sp|RETBP_HUMAN|+sp|MYG_HUMAN|	2378.2707
0.0082	20190410_QExHFX1_RSLC1_Beveridge_Clausen_IMP_DSS_JRmethod_R1.23258.23258.3	xl	0.8150(0.6000+0.4300)	0.815	-3.0104	/	R.KRIEGNALTIETK.F(1)+R.VKENFDK.A(2)	REVERSE_Cas9+sp|RETBP_HUMAN|	2488.3536
0.0081	20190410_QExHFX1_RSLC1_Beveridge_Clausen_IMP_DSS_JRmethod_R1.08655.08655.3	xl	0.9250(0.4950+0.6950)	0.13	-1.3522	/	R.DKQSGK.T(2)+K.KFYDEKLQK.V(6)	Cas9+REVERSE_Cas9	1997.0469
0.0081	20190410_QExHFX1_RSLC1_Beveridge_Clausen_IMP_DSS_JRmethod_R1.16481.16481.3	xl	1.1650(0.8100+0.3550)	0.255	1.0904	/	K.QLFSAVGWYKMK.F(10)+K.VTVKR.N(4)	REVERSE_sp|RETBP_HUMAN|+REVERSE_Cas9	2196.2128
0.008	20190410_QExHFX1_RSLC1_Beveridge_Clausen_IMP_DSS_JRmethod_R1.09970.09970.3	xl	1.1000(0.3250+1.0150)	0.52	4.6482	/	R.MKMEEK.Y(2)+K.VLDALQAIKTK.G(9)	sp|OVAL_CHICK|+sp|CAH1_HUMAN|	2131.1631
0.008	20190410_QExHFX1_RSLC1_Beveridge_Clausen_IMP_DSS_JRmethod_R1.12045.12045.3	xl	1.1700(0.7750+0.3950)	0.09	4.8149	/	K.KQEGSLFAPK.R(1)+K.QLKR.R(3)	REVERSE_Cas9+Cas9	1785.0148
0.008	20190410_QExHFX1_RSLC1_Beveridge_Clausen_IMP_DSS_JRmethod_R1.14893.14893.3	xl	0.9550(0.5850+0.6400)	0.2	3.9467	/	K.RMGETVYKVK.T(8)+K.YKEIFFDQSK.N(2)	REVERSE_Cas9+Cas9	2651.3668
0.008	20190410_QExHFX1_RSLC1_Beveridge_Clausen_IMP_DSS_JRmethod_R1.16207.16207.3	xl	1.0450(0.6900+0.3550)	0.12	-1.3188	/	K.AELFDIPNKEFSSR.E(9)+K.FDKFK.H(3)	REVERSE_Cas9+sp|MYG_HUMAN|	2473.2528
0.0079	20190410_QExHFX1_RSLC1_Beveridge_Clausen_IMP_DSS_JRmethod_R1.06353.06353.3	xl	0.9950(0.5750+0.7600)	0.075	0.1235	/	K.DKIIK.L(2)+K.IIKDK.D(3)	REVERSE_Cas9+Cas9	1368.8591
0.0079	20190410_QExHFX1_RSLC1_Beveridge_Clausen_IMP_DSS_JRmethod_R1.13989.13989.3	xl	1.0500(0.5000+0.5500)	0.15	4.9881	/	K.IGKVFK.N(3)+K.LVDSTDKADLR.L(7)	sp|CTRB_BOVIN|+Cas9	2060.1517
0.0078	20190410_QExHFX1_RSLC1_Beveridge_Clausen_IMP_DSS_JRmethod_R1.15317.15317.3	xl	1.2250(0.9700+0.2650)	0.25	4.1991	/	R.KPLISEK.S(1)+K.MLLDIKTR.L(6)	REVERSE_Cas9+sp|K1C15_SHEEP|	1940.1379
0.0077	20190410_QExHFX1_RSLC1_Beveridge_Clausen_IMP_DSS_JRmethod_R1.17153.17153.3	xl	1.0050(0.7250+0.5000)	0.28	0.5002	/	R.GKSDNVPSEEVVK.K(2)+K.MVKDDFLHAYTK.L(3)	Cas9+REVERSE_Cas9	2991.4898
0.0075	20190410_QExHFX1_RSLC1_Beveridge_Clausen_IMP_DSS_JRmethod_R1.17998.17998.3	xl	1.1200(0.8250+0.2950)	0.475	0.1831	/	K.DFNEKVRFSSVR.C(5)+R.WYNKMK.K(4)	REVERSE_sp|RETBP_HUMAN|+REVERSE_Cas9	2489.2524
0.0075	20190410_QExHFX1_RSLC1_Beveridge_Clausen_IMP_DSS_JRmethod_R1.18156.18156.3	xl	1.0500(0.3100+0.7400)	0.24	-0.3437	/	K.DFNEKVR.F(5)+K.NRGKSDNVPSEEVVK.K(4)	REVERSE_sp|RETBP_HUMAN|+Cas9	2701.367
0.0075	20190410_QExHFX1_RSLC1_Beveridge_Clausen_IMP_DSS_JRmethod_R1.21738.21738.3	xl	0.9450(0.3550+0.6150)	0.945	1.0131	/	R.ERSNKQGK.Q(5)+K.GHHEAEIKPLAQSHATKHK.L(17)	REVERSE_Cas9+sp|MYG_HUMAN|	3201.6754
0.0073	20190410_QExHFX1_RSLC1_Beveridge_Clausen_IMP_DSS_JRmethod_R1.19750.19750.3	xl	1.0250(0.5500+0.4750)	0.31	2.8906	/	K.ATAKGIEQESK.A(4)+K.FKVLGNTDR.H(2)	REVERSE_Cas9+Cas9	2347.2382
0.0072	20190410_QExHFX1_RSLC1_Beveridge_Clausen_IMP_DSS_JRmethod_R1.12781.12781.3	xl	1.0050(0.6100+0.3950)	0.065	-2.7074	/	K.KAMAYWTGSFR.A(1)+K.KFYDEK.L(1)	REVERSE_sp|RETBP_HUMAN|+REVERSE_Cas9	2283.1033
0.0072	20190410_QExHFX1_RSLC1_Beveridge_Clausen_IMP_DSS_JRmethod_R1.15187.15187.3	xl	0.9950(0.8500+0.1450)	0.735	-1.5984	/	R.LEESFLVEEDKK.H(11)+K.VKYVTEGMR.K(2)	Cas9+Cas9	2684.3618
0.0071	20190410_QExHFX1_RSLC1_Beveridge_Clausen_IMP_DSS_JRmethod_R1.12693.12693.3	xl	1.1350(0.4100+1.0100)	0.05	0.6035	/	K.KDWDPK.K(1)+R.SDKNRGKSDNVPSEEVVK.K(3)	Cas9+Cas9	2912.4514
0.0071	20190410_QExHFX1_RSLC1_Beveridge_Clausen_IMP_DSS_JRmethod_R1.14030.14030.3	xl	1.0150(0.4550+0.5600)	0.335	3.5483	/	K.EIKER.N(3)+K.VEKYGK.A(3)	REVERSE_Cas9+REVERSE_Cas9	1533.8402
0.0071	20190410_QExHFX1_RSLC1_Beveridge_Clausen_IMP_DSS_JRmethod_R1.16981.16981.3	xl	0.7800(0.4600+0.4600)	0.78	-0.6034	/	K.KQEGSLFAPK.R(1)+K.RNSDKLIARK.K(5)	REVERSE_Cas9+Cas9	2441.3753
0.0071	20190410_QExHFX1_RSLC1_Beveridge_Clausen_IMP_DSS_JRmethod_R1.18822.18822.3	xl	0.9350(0.5550+0.3800)	0.4	-2.6416	/	R.EAKTLNDFKRQTILK.A(3)+K.KHER.H(1)	REVERSE_Cas9+Cas9	2510.3968
0.007	20190410_QExHFX1_RSLC1_Beveridge_Clausen_IMP_DSS_JRmethod_R1.09990.09990.3	xl	1.1200(0.6950+0.4250)	0.06	1.5798	/	K.MLLDIKTR.L(6)+K.VEKGKSK.K(5)	sp|K1C15_SHEEP|+Cas9	1901.1019
0.007	20190410_QExHFX1_RSLC1_Beveridge_Clausen_IMP_DSS_JRmethod_R1.11938.11938.3	xl	1.3150(0.1500+1.1650)	0.06	4.8345	/	K.FDKFK.H(3)+K.KMKNYWR.Q(1)	sp|MYG_HUMAN|+Cas9	1845.9599
0.007	20190410_QExHFX1_RSLC1_Beveridge_Clausen_IMP_DSS_JRmethod_R1.15613.15613.3	xl	1.0100(0.1750+0.9000)	0.6	-4.6282	/	K.NSRERMKR.L(7)+K.SKLVSDFR.K(2)	Cas9+Cas9	2164.1534
0.007	20190410_QExHFX1_RSLC1_Beveridge_Clausen_IMP_DSS_JRmethod_R1.16167.16167.3	xl	0.8350(0.3400+0.4950)	0.835	-2.437	/	K.ERNDKLFPYFDEQR.R(5)+K.FVKGIK.L(3)	REVERSE_Cas9+REVERSE_sp|CTRB_BOVIN|	2684.3961
0.007	20190410_QExHFX1_RSLC1_Beveridge_Clausen_IMP_DSS_JRmethod_R1.16988.16988.3	xl	1.0250(0.3600+0.9500)	0.115	-4.6109	/	K.KFYDEK.L(1)+R.LENLIAQLPGEKK.N(12)	REVERSE_Cas9+Cas9	2418.3045
0.0069	20190410_QExHFX1_RSLC1_Beveridge_Clausen_IMP_DSS_JRmethod_R1.11458.11458.3	xl	0.9450(0.4750+0.4700)	0.07	-1.9012	/	R.AKDFNEK.V(2)+K.KLVDSTDKADLR.L(8)	REVERSE_sp|RETBP_HUMAN|+Cas9	2348.2222
0.0069	20190410_QExHFX1_RSLC1_Beveridge_Clausen_IMP_DSS_JRmethod_R1.18215.18215.3	xl	1.0800(0.7750+0.3050)	0.59	4.8053	/	R.EAKTLNDFK.R(3)+R.GYSIFSYATKR.Q(10)	REVERSE_Cas9+sp|CRP_HUMAN|	2494.2743
0.0068	20190410_QExHFX1_RSLC1_Beveridge_Clausen_IMP_DSS_JRmethod_R1.12977.12977.3	xl	1.0600(1.0700+0.1800)	0.405	-0.0165	/	K.LVDSTDKADLR.L(7)+K.QGKQTTQNER.A(3)	Cas9+REVERSE_Cas9	2558.2935
0.0068	20190410_QExHFX1_RSLC1_Beveridge_Clausen_IMP_DSS_JRmethod_R1.19183.19183.3	xl	1.0550(0.3400+0.7150)	0.055	-1.985	/	K.IEAEHHGKK.K(8)+K.TFVEGQVEYKLAR.W(10)	REVERSE_sp|MYG_HUMAN|+REVERSE_sp|CRP_HUMAN|	2724.4234
0.0068	20190410_QExHFX1_RSLC1_Beveridge_Clausen_IMP_DSS_JRmethod_R1.19876.19876.3	xl	1.0450(0.5200+0.5250)	0.185	2.7902	/	K.FKVLGNTDR.H(2)+K.SEQEIGKATAK.Y(7)	Cas9+Cas9	2347.2382
0.0067	20190410_QExHFX1_RSLC1_Beveridge_Clausen_IMP_DSS_JRmethod_R1.11499.11499.3	xl	1.0250(0.2550+0.7700)	0.315	-0.5483	/	K.KYPK.L(1)+R.LKYENEMALR.Q(2)	Cas9+sp|K1C15_SHEEP|	1938.0284
0.0067	20190410_QExHFX1_RSLC1_Beveridge_Clausen_IMP_DSS_JRmethod_R1.14184.14184.3	xl	1.0250(0.6600+0.3650)	0.535	0.3967	/	R.QITKHVAQILDSR.M(4)+K.SKLVSDFR.K(2)	Cas9+Cas9	2596.4336
0.0067	20190410_QExHFX1_RSLC1_Beveridge_Clausen_IMP_DSS_JRmethod_R1.15027.15027.3	xl	0.9150(0.3100+0.6050)	0.61	-1.9538	/	K.KMKNYWR.Q(3)+R.VTEFKYGAK.L(5)	Cas9+sp|AMYS_HUMAN|	2204.1451
0.0067	20190410_QExHFX1_RSLC1_Beveridge_Clausen_IMP_DSS_JRmethod_R1.20221.20221.3	xl	1.0150(0.8250+0.1900)	1.015	0.6536	/	R.KSEETITPWNFEEVVDK.G(1)+K.SKLVSDFR.K(2)	Cas9+Cas9	3138.576
0.0066	20190410_QExHFX1_RSLC1_Beveridge_Clausen_IMP_DSS_JRmethod_R1.18983.18983.3	xl	0.9000(0.5150+0.5250)	0.015	-3.5192	/	K.FYDEKLQK.V(5)+K.KNHEEEMK.E(1)	REVERSE_Cas9+sp|K1C15_SHEEP|	2251.083
0.0065	20190410_QExHFX1_RSLC1_Beveridge_Clausen_IMP_DSS_JRmethod_R1.07677.07677.3	xl	0.9550(0.4300+0.5550)	0.1	-1.1241	/	K.KLVDSTDK.A(1)+R.SDKNRGK.S(3)	Cas9+Cas9	1845.9795
0.0065	20190410_QExHFX1_RSLC1_Beveridge_Clausen_IMP_DSS_JRmethod_R1.12367.12367.3	xl	1.2100(0.2850+1.1250)	0.085	2.7304	/	K.EDYFKK.L(5)+K.NRGKSDNVPSEEVVK.K(4)	Cas9+Cas9	2623.3128
0.0065	20190410_QExHFX1_RSLC1_Beveridge_Clausen_IMP_DSS_JRmethod_R1.19150.19150.3	xl	0.8900(0.8600+0.4400)	0.89	4.9772	/	K.FKDFKELTEPHGK.F(2)+R.KRSSVVK.G(1)	REVERSE_sp|MYG_HUMAN|+REVERSE_sp|K1C15_SHEEP|	2515.3797
0.0065	20190410_QExHFX1_RSLC1_Beveridge_Clausen_IMP_DSS_JRmethod_R1.21646.21646.3	xl	0.8600(0.5550+0.5450)	0.07	-1.7226	/	K.QLFSAVGWYKMK.F(10)+R.SDKNRGK.S(3)	REVERSE_sp|RETBP_HUMAN|+Cas9	2398.2466
0.0065	20190410_QExHFX1_RSLC1_Beveridge_Clausen_IMP_DSS_JRmethod_R1.23740.23740.3	xl	0.8850(0.4450+0.4400)	0.885	2.1388	/	K.ELTEPHGKFLR.L(8)+K.LKGSPEDNEQK.Q(2)	REVERSE_sp|MYG_HUMAN|+Cas9	2707.3816
0.0064	20190410_QExHFX1_RSLC1_Beveridge_Clausen_IMP_DSS_JRmethod_R1.12976.12976.3	xl	0.9800(0.8000+0.2950)	0.36	-1.8809	/	R.IVTGLKAGYK.F(6)+R.KDMASNYK.E(1)	REVERSE_sp|AMYS_HUMAN|+sp|MYG_HUMAN|	2142.1394
0.0064	20190410_QExHFX1_RSLC1_Beveridge_Clausen_IMP_DSS_JRmethod_R1.19165.19165.3	xl	0.9050(0.5450+0.5000)	0.05	-0.9992	/	K.KRAILKDSNR.K(6)+K.KVEKYGK.A(4)	REVERSE_Cas9+REVERSE_Cas9	2188.2691
0.0063	20190410_QExHFX1_RSLC1_Beveridge_Clausen_IMP_DSS_JRmethod_R1.14471.14471.3	xl	1.1550(0.1750+0.9800)	0.01	-4.0612	/	K.KDWDPK.K(1)+K.KMKNYWR.Q(3)	Cas9+Cas9	1949.9821
0.0063	20190410_QExHFX1_RSLC1_Beveridge_Clausen_IMP_DSS_JRmethod_R1.20096.20096.3	xl	0.9950(0.2950+0.7000)	0.28	-0.6364	/	-.IERKR.S(4)+K.LINGIRDKQSGK.T(8)	REVERSE_sp|K1C15_SHEEP|+Cas9	2166.2596
0.0062	20190410_QExHFX1_RSLC1_Beveridge_Clausen_IMP_DSS_JRmethod_R1.12456.12456.3	xl	0.9700(0.5500+0.4200)	0.035	-0.7976	/	K.FKHLKSEDEMK.A(2)+R.KYWGSR.V(1)	sp|MYG_HUMAN|+sp|CTRB_BOVIN|	2324.1622
0.0062	20190410_QExHFX1_RSLC1_Beveridge_Clausen_IMP_DSS_JRmethod_R1.15531.15531.3	xl	0.9050(0.4700+0.4350)	0.21	-1.3921	/	K.KDWDPKK.Y(1)+R.QEDFYPFLKDNR.E(9)	Cas9+Cas9	2624.291
0.0062	20190410_QExHFX1_RSLC1_Beveridge_Clausen_IMP_DSS_JRmethod_R1.15692.15692.3	xl	1.0200(0.8200+0.2000)	0.45	-4.0551	/	R.FTLIKEIK.E(5)+K.GQKNSR.E(3)	REVERSE_Cas9+Cas9	1817.041
0.0062	20190410_QExHFX1_RSLC1_Beveridge_Clausen_IMP_DSS_JRmethod_R1.17444.17444.3	xl	0.8600(0.4550+0.5450)	0.86	4.3821	/	K.TLNDFKR.Q(6)+K.VLTRSDKNR.G(7)	REVERSE_Cas9+Cas9	2118.1544
0.0062	20190410_QExHFX1_RSLC1_Beveridge_Clausen_IMP_DSS_JRmethod_R1.19804.19804.3	xl	0.8800(0.4700+0.5900)	0.21	-3.5925	/	K.LFDLITKGSQK.D(7)+R.MTNFDKNLPNEK.V(6)	REVERSE_Cas9+Cas9	2836.4679
0.0061	20190410_QExHFX1_RSLC1_Beveridge_Clausen_IMP_DSS_JRmethod_R1.10658.10658.3	xl	0.9650(0.4750+0.4900)	0.35	4.3134	/	K.LTIVKVER.L(5)+K.VEKGK.S(3)	REVERSE_Cas9+Cas9	1654.0028
0.0061	20190410_QExHFX1_RSLC1_Beveridge_Clausen_IMP_DSS_JRmethod_R1.12768.12768.3	xl	1.1300(0.3650+1.0250)	0.105	4.7546	/	K.EDYFKK.L(5)+K.NRGKSDNVPSEEVVK.K(4)	Cas9+Cas9	2623.3128
0.006	20190410_QExHFX1_RSLC1_Beveridge_Clausen_IMP_DSS_JRmethod_R1.11271.11271.3	xl	0.9850(0.2250+0.9850)	0.985	3.8073	/	R.NSDKLIAR.K(4)+K.SDNVPSEEVVKKMK.N(11)	Cas9+Cas9	2642.3948
0.006	20190410_QExHFX1_RSLC1_Beveridge_Clausen_IMP_DSS_JRmethod_R1.11675.11675.3	xl	0.8800(0.4000+0.5600)	0.88	1.9206	/	K.TLNDFKR.Q(6)+K.VLTRSDKNR.G(7)	REVERSE_Cas9+Cas9	2118.1544
0.006	20190410_QExHFX1_RSLC1_Beveridge_Clausen_IMP_DSS_JRmethod_R1.15463.15463.3	xl	1.1600(0.8250+0.3350)	0.105	3.6573	/	R.KPLISEK.S(1)+K.MLLDIKTR.L(6)	REVERSE_Cas9+sp|K1C15_SHEEP|	1940.1379
0.006	20190410_QExHFX1_RSLC1_Beveridge_Clausen_IMP_DSS_JRmethod_R1.18446.18446.3	xl	1.0050(0.6500+0.3550)	0.145	-1.4154	/	R.ENQTTQKGQKNSR.E(7)+R.EVKVITLK.S(3)	Cas9+Cas9	2584.4183
0.006	20190410_QExHFX1_RSLC1_Beveridge_Clausen_IMP_DSS_JRmethod_R1.19258.19258.3	xl	0.8800(0.4250+0.6600)	0.88	0.9651	/	K.KSPVK.Y(1)+R.LDAKDTSDVLKK.R(4)	REVERSE_Cas9+REVERSE_Cas9	2027.1513
0.006	20190410_QExHFX1_RSLC1_Beveridge_Clausen_IMP_DSS_JRmethod_R1.19261.19261.3	xl	0.8800(0.4750+0.4050)	0.88	3.1549	/	K.IFGAKDLESLGGR.E(5)+K.TKYNALKTPDK.L(2)	REVERSE_Cas9+sp|CTRB_BOVIN|	2777.4962
0.0058	20190410_QExHFX1_RSLC1_Beveridge_Clausen_IMP_DSS_JRmethod_R1.16126.16126.3	xl	1.2300(0.2450+1.1900)	0.02	3.3433	/	K.TKGKR.A(2)+K.VVEESPVNDSKGR.N(11)	sp|CAH1_HUMAN|+REVERSE_Cas9	2141.1439
0.0058	20190410_QExHFX1_RSLC1_Beveridge_Clausen_IMP_DSS_JRmethod_R1.20025.20025.3	xl	0.9750(0.5050+0.4700)	0.345	0.1753	/	K.FKHLK.S(2)+R.KTAYSFISYGR.T(1)	sp|MYG_HUMAN|+REVERSE_sp|CRP_HUMAN|	2101.1359
0.0057	20190410_QExHFX1_RSLC1_Beveridge_Clausen_IMP_DSS_JRmethod_R1.15984.15984.3	xl	1.0600(0.2050+1.0600)	0.745	3.1554	/	K.TKGKR.A(4)+K.VVEESPVNDSKGR.N(11)	sp|CAH1_HUMAN|+REVERSE_Cas9	2141.1439
0.0057	20190410_QExHFX1_RSLC1_Beveridge_Clausen_IMP_DSS_JRmethod_R1.17033.17033.3	xl	0.9950(0.7500+0.4750)	0.21	0.9899	/	R.GKSDNVPSEEVVK.K(2)+K.MVKDDFLHAYTK.L(3)	Cas9+REVERSE_Cas9	2991.4898
0.0057	20190410_QExHFX1_RSLC1_Beveridge_Clausen_IMP_DSS_JRmethod_R1.18257.18257.3	xl	0.7900(0.3850+0.7200)	0.79	-2.1855	/	R.DKQSGK.T(2)+K.LVSDFRKDFQFYK.V(7)	Cas9+Cas9	2491.2746
0.0057	20190410_QExHFX1_RSLC1_Beveridge_Clausen_IMP_DSS_JRmethod_R1.20059.20059.3	xl	0.8250(0.7050+0.3200)	0.825	-4.7554	/	K.IFGAKDLESLGGR.E(5)+K.IGEEIRKMR.E(7)	REVERSE_Cas9+REVERSE_Cas9	2630.4213
0.0057	20190410_QExHFX1_RSLC1_Beveridge_Clausen_IMP_DSS_JRmethod_R1.24456.24456.3	xl	1.2450(0.1650+1.0800)	0.17	4.8571	/	K.KDLIIK.L(1)+R.VLSEMREQYEAMAEKNR.R(15)	Cas9+sp|K1C15_SHEEP|	2949.5302
0.0056	20190410_QExHFX1_RSLC1_Beveridge_Clausen_IMP_DSS_JRmethod_R1.09474.09474.3	xl	1.2550(1.0450+0.2100)	0.01	2.2842	/	K.ESILPKRNSDK.L(6)+K.TKGKR.A(4)	Cas9+sp|CAH1_HUMAN|	2012.1377
0.0056	20190410_QExHFX1_RSLC1_Beveridge_Clausen_IMP_DSS_JRmethod_R1.19530.19530.3	xl	0.9400(0.6400+0.3000)	0.94	3.785	/	R.FPMAQTDEDKFAK.E(10)+R.VKELYSALR.D(2)	REVERSE_sp|OVAL_CHICK|+REVERSE_sp|K1C15_SHEEP|	2742.3937
0.0055	20190410_QExHFX1_RSLC1_Beveridge_Clausen_IMP_DSS_JRmethod_R1.05059.05059.3	xl	0.8950(0.7000+0.4300)	0.17	-0.1489	/	R.KVTVK.Q(1)+K.VSKLK.K(3)	Cas9,REVERSE_Cas9+REVERSE_Cas9	1284.838
0.0055	20190410_QExHFX1_RSLC1_Beveridge_Clausen_IMP_DSS_JRmethod_R1.07314.07314.3	xl	1.0350(0.9950+0.3050)	0.03	-4.5613	/	K.DFNEKVR.F(5)+K.TKGKR.A(4)	REVERSE_sp|RETBP_HUMAN|+sp|CAH1_HUMAN|	1632.8947
0.0055	20190410_QExHFX1_RSLC1_Beveridge_Clausen_IMP_DSS_JRmethod_R1.10473.10473.3	xl	0.8600(0.3900+0.4700)	0.46	-0.8309	/	R.KAFVFPK.E(1)+K.MKESAMSAVR.F(2)	sp|CRP_HUMAN|+REVERSE_sp|OVAL_CHICK|	2082.1005
0.0055	20190410_QExHFX1_RSLC1_Beveridge_Clausen_IMP_DSS_JRmethod_R1.15767.15767.3	xl	0.9600(0.4400+0.6350)	0.415	3.5295	/	K.GRNKDSR.T(4)+R.VKENFDKAR.F(7)	REVERSE_Cas9+sp|RETBP_HUMAN|	2075.0871
0.0054	20190410_QExHFX1_RSLC1_Beveridge_Clausen_IMP_DSS_JRmethod_R1.08150.08150.3	xl	0.9050(0.7300+0.4150)	0.175	-0.1189	/	R.DKPIR.E(2)+R.IPKDR.H(3)	Cas9+REVERSE_Cas9	1392.8088
0.0054	20190410_QExHFX1_RSLC1_Beveridge_Clausen_IMP_DSS_JRmethod_R1.11569.11569.3	xl	0.9550(0.3750+0.5800)	0.14	-4.8895	/	K.AGYKFETVR.G(4)+K.DTSDVLKK.R(7)	REVERSE_sp|AMYS_HUMAN|+REVERSE_Cas9	2112.1102
0.0053	20190410_QExHFX1_RSLC1_Beveridge_Clausen_IMP_DSS_JRmethod_R1.13346.13346.3	xl	1.0700(0.8300+0.2400)	0.575	0.9315	/	K.APLSASMIKR.Y(9)+R.DKQSGK.T(2)	Cas9+Cas9	1872.0138
0.0053	20190410_QExHFX1_RSLC1_Beveridge_Clausen_IMP_DSS_JRmethod_R1.14429.14429.3	xl	1.0000(0.3550+0.9150)	0.015	-0.5316	/	K.GYKEVKK.D(3)+R.MTNFDKNLPNEK.V(6)	Cas9+Cas9	2438.2514
0.0053	20190410_QExHFX1_RSLC1_Beveridge_Clausen_IMP_DSS_JRmethod_R1.14929.14929.3	xl	1.0350(0.2750+0.7600)	0.095	-3.3523	/	K.KDWDPK.K(1)+K.KQEGSLFAPKR.M(10)	Cas9+REVERSE_Cas9	2185.153
0.0053	20190410_QExHFX1_RSLC1_Beveridge_Clausen_IMP_DSS_JRmethod_R1.17390.17390.3	xl	1.0800(0.3350+0.7450)	0.26	1.6455	/	K.AGFIKR.Q(5)+K.MIAKSEQEIGK.A(4)	Cas9+Cas9	2061.1291
0.0053	20190410_QExHFX1_RSLC1_Beveridge_Clausen_IMP_DSS_JRmethod_R1.19103.19103.3	xl	0.9200(0.3250+0.7900)	0.92	0.3843	/	K.KDLIIK.L(1)+R.LDAKDTSDVLKK.R(4)	Cas9+REVERSE_Cas9	2198.2772
0.0052	20190410_QExHFX1_RSLC1_Beveridge_Clausen_IMP_DSS_JRmethod_R1.17360.17360.3	xl	0.9600(0.7350+0.2250)	0.96	0.9968	/	K.LINGIRDKQSGK.T(8)+K.QLKRR.R(3)	Cas9+Cas9	2165.2756
0.0052	20190410_QExHFX1_RSLC1_Beveridge_Clausen_IMP_DSS_JRmethod_R1.18195.18195.3	xl	0.8800(0.5100+0.5900)	0.005	-4.4001	/	K.KFYDEKLQK.V(6)+K.VEKGKSKK.L(7)	REVERSE_Cas9+Cas9	2238.2623
0.0052	20190410_QExHFX1_RSLC1_Beveridge_Clausen_IMP_DSS_JRmethod_R1.18810.18810.3	xl	0.9650(0.3750+0.5900)	0.075	-1.0828	/	K.GYKEVKK.D(6)+K.KRAILKDSNR.K(6)	Cas9+REVERSE_Cas9	2188.2691
0.0052	20190410_QExHFX1_RSLC1_Beveridge_Clausen_IMP_DSS_JRmethod_R1.19363.19363.3	xl	1.1000(0.4150+0.9150)	0.23	1.2172	/	K.KDLIIK.L(1)+R.LDAKDTSDVLKK.R(4)	Cas9+REVERSE_Cas9	2198.2772
0.0052	20190410_QExHFX1_RSLC1_Beveridge_Clausen_IMP_DSS_JRmethod_R1.20845.20845.3	xl	0.7600(0.6350+0.4100)	0.76	-3.8208	/	R.GNELEFLSYKPLK.L(10)+R.WYNKMK.K(4)	REVERSE_Cas9+REVERSE_Cas9	2543.3133
0.0051	20190410_QExHFX1_RSLC1_Beveridge_Clausen_IMP_DSS_JRmethod_R1.18023.18023.3	xl	1.1600(0.2950+0.8650)	0.05	4.0721	/	R.NKDSR.T(2)+K.YDENDKLIREVK.V(6)	REVERSE_Cas9+Cas9	2277.16
0.0051	20190410_QExHFX1_RSLC1_Beveridge_Clausen_IMP_DSS_JRmethod_R1.19238.19238.3	xl	0.8950(0.5450+0.3500)	0.895	0.1885	/	R.MLASAGELQKGNELALPSK.Y(10)+K.VVDELVKVMGR.H(7)	Cas9+Cas9	3337.7988
0.0051	20190410_QExHFX1_RSLC1_Beveridge_Clausen_IMP_DSS_JRmethod_R1.24351.24351.3	xl	0.9550(0.7850+0.3700)	0.585	1.4466	/	K.IEAEHHGKK.K(8)+R.LEESFLVEEDKK.H(11)	REVERSE_sp|MYG_HUMAN|+Cas9	2650.3489
0.0051	20190410_QExHFX1_RSLC1_Beveridge_Clausen_IMP_DSS_JRmethod_R1.24744.24744.3	xl	0.9150(0.3200+0.6950)	0.915	0.5673	/	K.KDLIIK.L(1)+K.LKEYHSALYLFNVYK.S(2)	Cas9+REVERSE_Cas9	2753.5406
0.005	20190410_QExHFX1_RSLC1_Beveridge_Clausen_IMP_DSS_JRmethod_R1.16631.16631.3	xl	1.1800(0.2850+1.1000)	0.005	4.3597	/	K.TKGKR.A(2)+K.VVEESPVNDSKGR.N(11)	sp|CAH1_HUMAN|+REVERSE_Cas9	2141.1439
0.005	20190410_QExHFX1_RSLC1_Beveridge_Clausen_IMP_DSS_JRmethod_R1.21057.21057.3	xl	0.8600(0.4200+0.4400)	0.86	4.3069	/	K.DTSDVLKKR.L(8)+K.QLKPNAEGVK.M(3)	REVERSE_Cas9+REVERSE_sp|CAH1_HUMAN|	2281.264
0.0049	20190410_QExHFX1_RSLC1_Beveridge_Clausen_IMP_DSS_JRmethod_R1.12652.12652.3	xl	0.8350(0.5400+0.5750)	0.02	-3.8365	/	K.DFKELTEPHGK.F(3)+K.KSKGKEVK.A(1)	REVERSE_sp|MYG_HUMAN|+REVERSE_Cas9	2340.2688
0.0049	20190410_QExHFX1_RSLC1_Beveridge_Clausen_IMP_DSS_JRmethod_R1.13365.13365.3	xl	1.0200(0.4350+0.8700)	0.15	4.0614	/	K.KDWDPK.K(1)+R.SDKNRGKSDNVPSEEVVK.K(7)	Cas9+Cas9	2912.4514
0.0049	20190410_QExHFX1_RSLC1_Beveridge_Clausen_IMP_DSS_JRmethod_R1.13620.13620.3	xl	1.0200(0.3650+0.7650)	0.34	0.8503	/	R.ERSNKQGK.Q(5)+K.KVEKYGK.A(4)	REVERSE_Cas9+REVERSE_Cas9	1934.0584
0.0049	20190410_QExHFX1_RSLC1_Beveridge_Clausen_IMP_DSS_JRmethod_R1.21883.21883.3	xl	1.0500(0.2600+0.7900)	0.035	-2.5163	/	K.KHER.H(1)+K.YFQFDKRFDSVLK.S(6)	Cas9+REVERSE_Cas9	2398.2433
0.0048	20190410_QExHFX1_RSLC1_Beveridge_Clausen_IMP_DSS_JRmethod_R1.10449.10449.3	xl	1.1850(0.2700+0.9150)	0.005	0.4581	/	R.KMRER.S(1)+R.NSDKLIARK.K(4)	REVERSE_Cas9+Cas9	1900.0676
0.0048	20190410_QExHFX1_RSLC1_Beveridge_Clausen_IMP_DSS_JRmethod_R1.11306.11306.3	xl	0.9600(0.3150+0.6450)	0.225	-0.9072	/	K.AIMKR.V(4)+R.KKDWDPKK.Y(7)	REVERSE_Cas9+Cas9	1799.0127
0.0048	20190410_QExHFX1_RSLC1_Beveridge_Clausen_IMP_DSS_JRmethod_R1.13610.13610.3	xl	0.8600(0.3850+0.4750)	0.86	3.8882	/	K.AIMKR.V(4)+R.LEESFLVEEDKK.H(11)	REVERSE_Cas9+Cas9	2220.1711
0.0048	20190410_QExHFX1_RSLC1_Beveridge_Clausen_IMP_DSS_JRmethod_R1.17720.17720.3	xl	0.8900(0.4050+0.4850)	0.205	-0.6028	/	K.FKHLK.S(2)+K.NLEETKSFFWAEADR.R(6)	sp|MYG_HUMAN|+REVERSE_sp|K1C15_SHEEP|	2651.3383
0.0047	20190410_QExHFX1_RSLC1_Beveridge_Clausen_IMP_DSS_JRmethod_R1.11875.11875.3	xl	1.0050(0.2150+0.8250)	0.75	1.7792	/	R.KIFGAK.D(1)+R.KPLISEK.S(1)	REVERSE_Cas9+REVERSE_Cas9	1613.9755
0.0047	20190410_QExHFX1_RSLC1_Beveridge_Clausen_IMP_DSS_JRmethod_R1.17768.17768.3	xl	0.9200(0.5400+0.3800)	0.14	-0.85	/	R.LKYENEMALR.Q(2)+K.LSTDHKTESTK.L(6)	sp|K1C15_SHEEP|+REVERSE_sp|CAH1_HUMAN|	2649.3319
0.0047	20190410_QExHFX1_RSLC1_Beveridge_Clausen_IMP_DSS_JRmethod_R1.18769.18769.3	xl	0.7850(0.5100+0.3400)	0.785	-3.6837	/	K.FKVLGNTDRHSIKK.N(13)+K.KLVDSTDK.A(1)	Cas9+Cas9	2684.486
0.0047	20190410_QExHFX1_RSLC1_Beveridge_Clausen_IMP_DSS_JRmethod_R1.18902.18902.3	xl	0.8550(0.6750+0.1800)	0.855	-4.6405	/	K.DLIIKLPK.Y(5)+K.GSQKDR.L(4)	Cas9+REVERSE_Cas9	1766.0301
0.0047	20190410_QExHFX1_RSLC1_Beveridge_Clausen_IMP_DSS_JRmethod_R1.19415.19415.3	xl	0.8850(0.3500+0.5350)	0.885	3.7831	/	R.KMIAKSEQEIGK.A(1)+K.VFKNPK.F(3)	Cas9+sp|CTRB_BOVIN|	2230.2394
0.0046	20190410_QExHFX1_RSLC1_Beveridge_Clausen_IMP_DSS_JRmethod_R1.18547.18547.3	xl	0.9350(0.2450+0.6900)	0.935	2.5094	/	R.KPAFLSGEQK.K(1)+K.RMLASAGELQKGNELALPSK.Y(11)	Cas9+Cas9	3353.8015
0.0046	20190410_QExHFX1_RSLC1_Beveridge_Clausen_IMP_DSS_JRmethod_R1.22376.22376.3	xl	0.9400(0.6900+0.2500)	0.94	4.3055	/	R.FPMAQTDEDKFAK.E(10)+R.VKELYSALR.D(2)	REVERSE_sp|OVAL_CHICK|+REVERSE_sp|K1C15_SHEEP|	2742.3937
0.0045	20190410_QExHFX1_RSLC1_Beveridge_Clausen_IMP_DSS_JRmethod_R1.08957.08957.3	xl	1.2350(0.1600+1.0750)	0.025	2.3236	/	K.EDYFKK.L(5)+K.MLLDIKTR.L(6)	Cas9+sp|K1C15_SHEEP|	1955.0437
0.0045	20190410_QExHFX1_RSLC1_Beveridge_Clausen_IMP_DSS_JRmethod_R1.18317.18317.3	xl	0.8150(0.5350+0.2800)	0.815	-2.8368	/	R.FPMAQTDEDKFAK.E(10)+K.LVDSTDKADLR.L(7)	REVERSE_sp|OVAL_CHICK|+Cas9	2896.4163
0.0045	20190410_QExHFX1_RSLC1_Beveridge_Clausen_IMP_DSS_JRmethod_R1.21146.21146.3	xl	0.9850(0.3600+0.9950)	0.51	2.655	/	R.ILKDNEDYK.T(3)+K.YGKAELFDIPNK.E(3)	REVERSE_Cas9+REVERSE_Cas9	2668.3635
0.0044	20190410_QExHFX1_RSLC1_Beveridge_Clausen_IMP_DSS_JRmethod_R1.12985.12985.3	xl	0.7200(0.4250+0.4150)	0.72	-0.7771	/	K.VLTRSDKNR.G(7)+K.YDENDKLIR.E(6)	Cas9+Cas9	2390.2553
0.0044	20190410_QExHFX1_RSLC1_Beveridge_Clausen_IMP_DSS_JRmethod_R1.16919.16919.3	xl	0.9350(0.5500+0.3850)	0.06	-1.8818	/	K.TLNDFKR.Q(6)+K.YNALKTPDK.L(5)	REVERSE_Cas9+sp|CTRB_BOVIN|	2079.1
0.0044	20190410_QExHFX1_RSLC1_Beveridge_Clausen_IMP_DSS_JRmethod_R1.20986.20986.3	xl	0.8700(0.3450+0.5250)	0.87	3.8227	/	K.LIARKK.D(5)+K.NLEETKSFFWAEADR.R(6)	Cas9+REVERSE_sp|K1C15_SHEEP|	2707.4332
0.0044	20190410_QExHFX1_RSLC1_Beveridge_Clausen_IMP_DSS_JRmethod_R1.24834.24834.3	xl	0.8600(0.4400+0.5450)	0.185	-0.4398	/	K.FKMK.Y(2)+K.HKTAHSQALPKIEAEHHGK.K(11)	sp|RETBP_HUMAN|+REVERSE_sp|MYG_HUMAN|	2808.4856
0.0043	20190410_QExHFX1_RSLC1_Beveridge_Clausen_IMP_DSS_JRmethod_R1.12672.12672.3	xl	1.0300(0.7800+0.2500)	0.005	-3.9794	/	K.AFKDEDTQAMPFR.V(3)+K.ASEDLKK.H(6)	sp|OVAL_CHICK|+sp|MYG_HUMAN|	2482.2049
0.0043	20190410_QExHFX1_RSLC1_Beveridge_Clausen_IMP_DSS_JRmethod_R1.13185.13185.3	xl	0.8800(0.5500+0.3300)	0.37	-0.637	/	R.HKNYASLVK.D(2)+K.MKNYWR.Q(2)	REVERSE_Cas9+Cas9	2093.088
0.0043	20190410_QExHFX1_RSLC1_Beveridge_Clausen_IMP_DSS_JRmethod_R1.14111.14111.3	xl	0.8350(0.6200+0.2150)	0.835	-0.181	/	R.KFDNLTK.A(1)+K.QEGSLFAPKR.M(9)	Cas9+REVERSE_Cas9	2134.1422
0.0043	20190410_QExHFX1_RSLC1_Beveridge_Clausen_IMP_DSS_JRmethod_R1.14636.14636.3	xl	0.8800(0.5000+0.3800)	0.24	-2.7999	/	K.QGKQTTQNER.A(3)+R.VASMASEKMK.L(8)	REVERSE_Cas9+sp|OVAL_CHICK|	2407.1834
0.0043	20190410_QExHFX1_RSLC1_Beveridge_Clausen_IMP_DSS_JRmethod_R1.19989.19989.3	xl	0.8850(0.5600+0.5000)	0.33	4.4735	/	R.KSEETITPWNFEEVVDK.G(1)+R.SDKNRGK.S(3)	Cas9+Cas9	2991.4824
0.0043	20190410_QExHFX1_RSLC1_Beveridge_Clausen_IMP_DSS_JRmethod_R1.20644.20644.3	xl	0.9850(0.6650+0.4900)	0.02	3.5759	/	K.EVKKDLIIKLPK.Y(9)+K.FKMK.Y(2)	Cas9+sp|RETBP_HUMAN|	2113.2947
0.0043	20190410_QExHFX1_RSLC1_Beveridge_Clausen_IMP_DSS_JRmethod_R1.24020.24020.3	xl	0.9850(0.8650+0.3200)	0.07	-4.9075	/	K.FKHLKSEDEMK.A(5)+R.WYNKMKK.V(4)	sp|MYG_HUMAN|+REVERSE_Cas9	2525.281
0.0042	20190410_QExHFX1_RSLC1_Beveridge_Clausen_IMP_DSS_JRmethod_R1.10180.10180.3	xl	0.8750(0.5300+0.3450)	0.37	-0.655	/	R.KAFVFPK.E(1)+K.MKESAMSAVR.F(2)	sp|CRP_HUMAN|+REVERSE_sp|OVAL_CHICK|	2082.1005
0.0042	20190410_QExHFX1_RSLC1_Beveridge_Clausen_IMP_DSS_JRmethod_R1.15085.15085.3	xl	0.9850(0.2850+0.7000)	0.085	-2.5144	/	K.KDWDPK.K(1)+K.KQEGSLFAPKR.M(10)	Cas9+REVERSE_Cas9	2185.153
0.0042	20190410_QExHFX1_RSLC1_Beveridge_Clausen_IMP_DSS_JRmethod_R1.15265.15265.3	xl	0.9750(0.3900+0.8450)	0.345	1.5131	/	R.ERSNKQGK.Q(5)+K.KVEKYGK.A(4)	REVERSE_Cas9+REVERSE_Cas9	1934.0584
0.0042	20190410_QExHFX1_RSLC1_Beveridge_Clausen_IMP_DSS_JRmethod_R1.20249.20249.3	xl	0.7500(0.4000+0.3500)	0.75	-1.4364	/	R.FDSVLKSK.L(6)+R.VTLISFKPNK.F(7)	REVERSE_Cas9+REVERSE_sp|CTRB_BOVIN|	2206.2612
0.0041	20190410_QExHFX1_RSLC1_Beveridge_Clausen_IMP_DSS_JRmethod_R1.08873.08873.3	xl	1.1850(1.1700+0.2100)	0.015	0.0085	/	K.APLSASMIKR.Y(9)+R.NKDSR.T(2)	Cas9+REVERSE_Cas9	1828.9828
0.0041	20190410_QExHFX1_RSLC1_Beveridge_Clausen_IMP_DSS_JRmethod_R1.15198.15198.3	xl	0.8300(0.5250+0.4700)	0.125	-2.3812	/	R.LKRTARR.R(2)+K.NSRERMKR.L(7)	Cas9+Cas9	2113.2126
0.0041	20190410_QExHFX1_RSLC1_Beveridge_Clausen_IMP_DSS_JRmethod_R1.18792.18792.3	xl	0.9150(0.6450+0.2700)	0.915	3.5299	/	K.ESILPKRNSDKLIAR.K(6)+R.KAFVFPK.E(1)	Cas9+sp|CRP_HUMAN|	2712.5689
0.0041	20190410_QExHFX1_RSLC1_Beveridge_Clausen_IMP_DSS_JRmethod_R1.18967.18967.3	xl	0.8850(0.4600+0.4250)	0.07	-3.8373	/	K.IEKILTFR.L(3)+R.KKLVDSTDK.A(2)	Cas9+Cas9	2189.267
0.0041	20190410_QExHFX1_RSLC1_Beveridge_Clausen_IMP_DSS_JRmethod_R1.19271.19271.3	xl	0.9000(0.7400+0.4550)	0.4	3.7329	/	K.EIKERNDK.L(3)+R.ERSNKQGK.Q(5)	REVERSE_Cas9+REVERSE_Cas9	2114.1079
0.004	20190410_QExHFX1_RSLC1_Beveridge_Clausen_IMP_DSS_JRmethod_R1.12897.12897.3	xl	0.8650(0.6800+0.3350)	0.345	-3.9608	/	R.DKILAAAIDNSR.V(2)+R.KYWGSR.V(1)	sp|K1C15_SHEEP|+sp|CTRB_BOVIN|	2219.1698
0.004	20190410_QExHFX1_RSLC1_Beveridge_Clausen_IMP_DSS_JRmethod_R1.13182.13182.3	xl	0.9300(0.3000+0.6300)	0.725	4.1137	/	-.GAASMDKK.Y(7)+K.KQEGSLFAPKR.M(10)	Cas9+REVERSE_Cas9	2204.1622
0.004	20190410_QExHFX1_RSLC1_Beveridge_Clausen_IMP_DSS_JRmethod_R1.15412.15412.3	xl	0.9050(0.5400+0.3650)	0.13	-1.5099	/	K.KPDWDKKR.A(7)+K.VEKYGK.A(3)	REVERSE_Cas9+REVERSE_Cas9	1932.0468
0.004	20190410_QExHFX1_RSLC1_Beveridge_Clausen_IMP_DSS_JRmethod_R1.15785.15785.3	xl	0.7250(0.7350+0.4000)	0.725	-0.633	/	R.FPMAQTDEDKFAK.E(10)+K.IEAEHHGKKK.L(8)	REVERSE_sp|OVAL_CHICK|+REVERSE_sp|MYG_HUMAN|	2840.4166
0.0039	20190410_QExHFX1_RSLC1_Beveridge_Clausen_IMP_DSS_JRmethod_R1.13069.13069.3	xl	1.0250(0.4250+0.6000)	0.045	4.5187	/	R.MGETVYKVK.T(7)+K.TLNDFKR.Q(6)	REVERSE_Cas9+REVERSE_Cas9	2084.0975
0.0039	20190410_QExHFX1_RSLC1_Beveridge_Clausen_IMP_DSS_JRmethod_R1.17855.17855.3	xl	0.7900(0.4000+0.4550)	0.43	-4.2661	/	R.EAKTLNDFK.R(3)+R.FSGTWYAMAKK.D(10)	REVERSE_Cas9+sp|RETBP_HUMAN|	2491.2456
0.0039	20190410_QExHFX1_RSLC1_Beveridge_Clausen_IMP_DSS_JRmethod_R1.22008.22008.3	xl	0.7300(0.4000+0.5600)	0.73	-3.2705	/	R.AKDFNEK.V(2)+R.GNELEFLSYKPLK.L(10)	REVERSE_sp|RETBP_HUMAN|+REVERSE_Cas9	2525.3052
0.0038	20190410_QExHFX1_RSLC1_Beveridge_Clausen_IMP_DSS_JRmethod_R1.15165.15165.3	xl	1.0550(0.2550+0.9200)	0.355	2.967	/	K.IKVYLPR.M(2)+R.NSDKLIAR.K(4)	sp|OVAL_CHICK|+Cas9	1941.141
0.0038	20190410_QExHFX1_RSLC1_Beveridge_Clausen_IMP_DSS_JRmethod_R1.16398.16398.3	xl	0.7450(0.3350+0.4100)	0.745	-1.8537	/	R.KMRER.S(1)+R.TKIDLLMK.Y(2)	REVERSE_Cas9+REVERSE_sp|K1C15_SHEEP|	1817.0266
0.0038	20190410_QExHFX1_RSLC1_Beveridge_Clausen_IMP_DSS_JRmethod_R1.17713.17713.3	xl	1.0200(0.7700+0.2500)	0.475	0.1831	/	K.DFNEKVRFSSVR.C(5)+R.WYNKMK.K(4)	REVERSE_sp|RETBP_HUMAN|+REVERSE_Cas9	2489.2524
0.0038	20190410_QExHFX1_RSLC1_Beveridge_Clausen_IMP_DSS_JRmethod_R1.18199.18199.3	xl	0.7850(0.4950+0.2900)	0.785	-3.4057	/	R.FPMAQTDEDKFAK.E(10)+K.LVDSTDKADLR.L(7)	REVERSE_sp|OVAL_CHICK|+Cas9	2896.4163
0.0038	20190410_QExHFX1_RSLC1_Beveridge_Clausen_IMP_DSS_JRmethod_R1.18267.18267.3	xl	0.9900(0.7550+0.2350)	0.145	-4.9345	/	R.ERSNKQGKQTTQNER.A(5)+K.FKMK.Y(2)	REVERSE_Cas9+sp|RETBP_HUMAN|	2493.2757
0.0038	20190410_QExHFX1_RSLC1_Beveridge_Clausen_IMP_DSS_JRmethod_R1.18829.18829.3	xl	0.8600(0.4400+0.4200)	0.135	-3.5351	/	K.IEKILTFR.L(3)+R.KKLVDSTDK.A(2)	Cas9+Cas9	2189.267
0.0038	20190410_QExHFX1_RSLC1_Beveridge_Clausen_IMP_DSS_JRmethod_R1.20734.20734.3	xl	0.9350(0.2100+0.7250)	0.935	0.8309	/	R.KVTVK.Q(1)+R.MLASAGELQKGNELALPSK.Y(10)	Cas9,REVERSE_Cas9+Cas9	2667.488
0.0038	20190410_QExHFX1_RSLC1_Beveridge_Clausen_IMP_DSS_JRmethod_R1.20805.20805.3	xl	0.8150(0.2300+0.5850)	0.815	-0.4025	/	K.KISHR.D(1)+R.QQLPEKYK.E(6)	REVERSE_Cas9+Cas9	1810.01
0.0037	20190410_QExHFX1_RSLC1_Beveridge_Clausen_IMP_DSS_JRmethod_R1.12989.12989.3	xl	0.9150(0.8050+0.2750)	0.3	-0.309	/	R.IVTGLKAGYK.F(6)+R.KDMASNYK.E(1)	REVERSE_sp|AMYS_HUMAN|+sp|MYG_HUMAN|	2142.1394
0.0037	20190410_QExHFX1_RSLC1_Beveridge_Clausen_IMP_DSS_JRmethod_R1.13040.13040.3	xl	0.8400(0.4500+0.3900)	0.245	-3.8347	/	R.KDFQFYK.V(1)+K.VLTRSDKNR.G(7)	Cas9+Cas9	2200.1639
0.0037	20190410_QExHFX1_RSLC1_Beveridge_Clausen_IMP_DSS_JRmethod_R1.19537.19537.3	xl	0.8750(0.4800+0.4950)	0.35	3.1263	/	R.KMIAKSEQEIGK.A(1)+K.VFKNPK.F(3)	Cas9+sp|CTRB_BOVIN|	2230.2394
0.0036	20190410_QExHFX1_RSLC1_Beveridge_Clausen_IMP_DSS_JRmethod_R1.12842.12842.3	xl	0.9850(0.5500+0.4350)	0.105	2.5356	/	K.DDSIDNKVLTR.S(7)+R.KLQKMVK.D(4)	Cas9+REVERSE_Cas9	2286.2616
0.0036	20190410_QExHFX1_RSLC1_Beveridge_Clausen_IMP_DSS_JRmethod_R1.13073.13073.3	xl	0.7950(0.3100+0.4850)	0.61	-4.9369	/	K.LSTDHKTESTK.L(6)+K.VVEESPVNDSKGR.N(11)	REVERSE_sp|CAH1_HUMAN|+REVERSE_Cas9	2798.3933
0.0036	20190410_QExHFX1_RSLC1_Beveridge_Clausen_IMP_DSS_JRmethod_R1.14945.14945.3	xl	0.8900(0.5300+0.3600)	0.23	-0.2129	/	R.GKSDNVPSEEVVK.K(2)+R.NSDKLIAR.K(4)	Cas9+Cas9	2440.2808
0.0036	20190410_QExHFX1_RSLC1_Beveridge_Clausen_IMP_DSS_JRmethod_R1.14958.14958.3	xl	0.8450(0.6350+0.4450)	0.115	-2.7534	/	R.GKSDNVPSEEVVKK.M(13)+K.KSKGK.E(3)	Cas9+REVERSE_Cas9	2199.211
0.0036	20190410_QExHFX1_RSLC1_Beveridge_Clausen_IMP_DSS_JRmethod_R1.16987.16987.3	xl	0.8800(0.1500+0.8050)	0.645	-1.3291	/	K.KFYDEK.L(1)+R.KMIAKSEQEIGK.A(1)	REVERSE_Cas9+Cas9	2327.2082
0.0036	20190410_QExHFX1_RSLC1_Beveridge_Clausen_IMP_DSS_JRmethod_R1.18489.18489.3	xl	0.8050(0.5750+0.4200)	0.805	4.8803	/	R.GKSDNVPSEEVVK.K(2)+R.NSDKLIARK.K(4)	Cas9+Cas9	2568.3758
0.0035	20190410_QExHFX1_RSLC1_Beveridge_Clausen_IMP_DSS_JRmethod_R1.06106.06106.3	xl	0.8250(0.6150+0.4450)	0.09	-0.0259	/	K.LKSVK.E(2)+K.VSKLK.K(3)	Cas9+REVERSE_Cas9	1284.838
0.0035	20190410_QExHFX1_RSLC1_Beveridge_Clausen_IMP_DSS_JRmethod_R1.11203.11203.3	xl	0.8600(0.4200+0.4400)	0.065	-4.2386	/	R.GMVKVLEDVVK.V(4)+R.NKDSR.T(2)	REVERSE_Cas9+REVERSE_Cas9	1972.0662
0.0035	20190410_QExHFX1_RSLC1_Beveridge_Clausen_IMP_DSS_JRmethod_R1.11760.11760.3	xl	0.8750(0.3550+0.6450)	0.17	-4.8582	/	K.GRNKDSR.T(4)+R.SSVVKGDVSEEVNIR.V(5)	REVERSE_Cas9+REVERSE_sp|K1C15_SHEEP|	2586.336
0.0035	20190410_QExHFX1_RSLC1_Beveridge_Clausen_IMP_DSS_JRmethod_R1.12790.12790.3	xl	0.8750(0.2850+0.6450)	0.875	2.3352	/	R.EDLLRKQR.T(6)+K.TLNDFKR.Q(6)	Cas9+REVERSE_Cas9	2087.1486
0.0035	20190410_QExHFX1_RSLC1_Beveridge_Clausen_IMP_DSS_JRmethod_R1.13504.13504.3	xl	1.0250(0.4000+0.8700)	0.005	2.6154	/	K.KDWDPK.K(1)+R.SDKNRGKSDNVPSEEVVK.K(3)	Cas9+Cas9	2912.4514
0.0035	20190410_QExHFX1_RSLC1_Beveridge_Clausen_IMP_DSS_JRmethod_R1.14137.14137.3	xl	0.7750(0.2650+0.7150)	0.775	-4.8716	/	K.DDSIDNKVLTR.S(7)+K.LVDSTDKADLR.L(7)	Cas9+Cas9	2644.3554
0.0035	20190410_QExHFX1_RSLC1_Beveridge_Clausen_IMP_DSS_JRmethod_R1.14150.14150.3	xl	0.7150(0.4050+0.4750)	0.61	-0.6662	/	-.GAASMDKK.Y(7)+R.KQYRSTK.E(1)	Cas9+Cas9	1853.9668
0.0035	20190410_QExHFX1_RSLC1_Beveridge_Clausen_IMP_DSS_JRmethod_R1.14402.14402.3	xl	0.8300(0.4600+0.3700)	0.83	4.9925	/	K.KQEGSLFAPKR.M(10)+R.KWNGEK.M(1)	REVERSE_Cas9+sp|AMYS_HUMAN|	2158.1534
0.0035	20190410_QExHFX1_RSLC1_Beveridge_Clausen_IMP_DSS_JRmethod_R1.14884.14884.3	xl	0.9450(0.6200+0.3250)	0.01	-1.9782	/	R.AKDFNEK.V(2)+R.AKDFNEKVRFSSVR.C(7)	REVERSE_sp|RETBP_HUMAN|+REVERSE_sp|RETBP_HUMAN|	2670.3764
0.0035	20190410_QExHFX1_RSLC1_Beveridge_Clausen_IMP_DSS_JRmethod_R1.15539.15539.3	xl	1.1550(0.9250+0.2300)	0.005	3.9944	/	K.FDKFKHLKSEDEMK.A(5)+R.NKRR.T(2)	sp|MYG_HUMAN|+REVERSE_Cas9	2491.3004
0.0035	20190410_QExHFX1_RSLC1_Beveridge_Clausen_IMP_DSS_JRmethod_R1.17509.17509.3	xl	0.8650(0.5450+0.3200)	0.865	4.9594	/	K.DPTKLANYK.T(4)+R.KLINGIR.D(1)	REVERSE_sp|CTRB_BOVIN|+Cas9	1999.1465
0.0034	20190410_QExHFX1_RSLC1_Beveridge_Clausen_IMP_DSS_JRmethod_R1.11707.11707.3	xl	0.8350(0.5000+0.3350)	0.34	-1.1605	/	K.DNREKIEK.L(5)+K.GRNKDSR.T(4)	Cas9+REVERSE_Cas9	2000.0398
0.0034	20190410_QExHFX1_RSLC1_Beveridge_Clausen_IMP_DSS_JRmethod_R1.12291.12291.3	xl	1.0600(0.9200+0.1400)	0.51	3.7026	/	K.FKVLGNTDR.H(2)+R.KDMASNYK.E(1)	Cas9+sp|MYG_HUMAN|	2142.0778
0.0034	20190410_QExHFX1_RSLC1_Beveridge_Clausen_IMP_DSS_JRmethod_R1.13136.13136.3	xl	0.7600(0.2900+0.4700)	0.76	-1.3349	/	R.KGKTK.L(3)+K.VVEESPVNDSKGR.N(11)	REVERSE_sp|CAH1_HUMAN|+REVERSE_Cas9	2113.1378
0.0034	20190410_QExHFX1_RSLC1_Beveridge_Clausen_IMP_DSS_JRmethod_R1.14478.14478.3	xl	0.7600(0.3100+0.6150)	0.685	-0.3699	/	-.GAASMDKK.Y(7)+R.KQYRSTK.E(1)	Cas9+Cas9	1853.9668
0.0034	20190410_QExHFX1_RSLC1_Beveridge_Clausen_IMP_DSS_JRmethod_R1.16288.16288.3	xl	0.6900(0.5650+0.5650)	0.69	3.1084	/	K.MIAKSEQEIGKATAK.Y(11)+K.SEQEIGKATAK.Y(7)	Cas9+Cas9	2902.532
0.0034	20190410_QExHFX1_RSLC1_Beveridge_Clausen_IMP_DSS_JRmethod_R1.18616.18616.3	xl	0.7000(0.4050+0.6600)	0.7	-1.8605	/	K.DPTKLANYKTK.G(4)+K.DTSDVLKK.R(7)	REVERSE_sp|CTRB_BOVIN|+REVERSE_Cas9	2320.2525
0.0034	20190410_QExHFX1_RSLC1_Beveridge_Clausen_IMP_DSS_JRmethod_R1.19516.19516.3	xl	0.8950(0.2500+0.6450)	0.385	-3.0347	/	R.AKDFNEKVR.F(7)+R.QQLPEKYK.E(6)	REVERSE_sp|RETBP_HUMAN|+Cas9	2276.2164
0.0034	20190410_QExHFX1_RSLC1_Beveridge_Clausen_IMP_DSS_JRmethod_R1.24174.24174.3	xl	0.9450(0.1950+0.9450)	0.29	-1.8547	/	R.EHKK.D(3)+K.FFNMINSYFFYKATAK.G(12)	REVERSE_Cas9+REVERSE_Cas9	2669.3351
0.0033	20190410_QExHFX1_RSLC1_Beveridge_Clausen_IMP_DSS_JRmethod_R1.08050.08050.3	xl	0.9400(0.7600+0.4250)	0.18	0.0403	/	R.DKPIR.E(2)+R.IPKDR.H(3)	Cas9+REVERSE_Cas9	1392.8088
0.0033	20190410_QExHFX1_RSLC1_Beveridge_Clausen_IMP_DSS_JRmethod_R1.08745.08745.3	xl	0.8050(0.4000+0.6450)	0.285	-1.9817	/	K.ATAKGIEQESK.A(4)+R.SDKNRGK.S(3)	REVERSE_Cas9+Cas9	2102.0967
0.0033	20190410_QExHFX1_RSLC1_Beveridge_Clausen_IMP_DSS_JRmethod_R1.12559.12559.3	xl	0.8900(0.3250+0.7500)	0.15	-2.1356	/	K.FKMK.Y(2)+R.GKSDNVPSEEVVKK.M(13)	sp|RETBP_HUMAN|+Cas9	2205.1714
0.0033	20190410_QExHFX1_RSLC1_Beveridge_Clausen_IMP_DSS_JRmethod_R1.12875.12875.3	xl	1.0200(0.3900+0.9000)	0.025	2.17	/	R.IPKDR.H(3)+K.RNSDKLIAR.K(5)	REVERSE_Cas9+Cas9	1837.0533
0.0033	20190410_QExHFX1_RSLC1_Beveridge_Clausen_IMP_DSS_JRmethod_R1.14452.14452.3	xl	0.9050(0.7500+0.1550)	0.55	-4.48	/	K.DRLEDTTKFYPSYDR.E(8)+K.FDKFK.H(3)	REVERSE_sp|K1C15_SHEEP|+sp|MYG_HUMAN|	2726.3227
0.0033	20190410_QExHFX1_RSLC1_Beveridge_Clausen_IMP_DSS_JRmethod_R1.14666.14666.3	xl	0.8650(0.6100+0.5200)	0.155	4.1679	/	R.LKRTAR.R(2)+K.RNSDKLIAR.K(5)	Cas9+Cas9	1953.1595
0.0033	20190410_QExHFX1_RSLC1_Beveridge_Clausen_IMP_DSS_JRmethod_R1.15951.15951.3	xl	1.0400(0.9050+0.1350)	0.07	-1.4081	/	K.KLVDSTDKADLR.L(8)+K.KSPVK.Y(1)	Cas9+REVERSE_Cas9	2055.1575
0.0033	20190410_QExHFX1_RSLC1_Beveridge_Clausen_IMP_DSS_JRmethod_R1.16083.16083.3	xl	0.9400(0.4650+0.4750)	0.09	3.4567	/	R.LKTYAHLFDDK.V(2)+K.TKGKR.A(2)	Cas9+sp|CAH1_HUMAN|	2076.1367
0.0033	20190410_QExHFX1_RSLC1_Beveridge_Clausen_IMP_DSS_JRmethod_R1.18120.18120.3	xl	1.0400(0.8300+0.2100)	0.405	0.698	/	K.DFNEKVRFSSVR.C(5)+R.WYNKMK.K(4)	REVERSE_sp|RETBP_HUMAN|+REVERSE_Cas9	2489.2524
0.0033	20190410_QExHFX1_RSLC1_Beveridge_Clausen_IMP_DSS_JRmethod_R1.18247.18247.3	xl	0.8200(0.3850+0.5950)	0.245	-0.3915	/	K.KYPK.L(1)+K.YPTIYHLRKK.L(9)	Cas9+Cas9	1990.1403
0.0033	20190410_QExHFX1_RSLC1_Beveridge_Clausen_IMP_DSS_JRmethod_R1.21670.21670.3	xl	0.8150(0.4500+0.6000)	0.2	-0.14	/	R.EAKTLNDFK.R(3)+R.LEESFLVEEDKK.H(11)	REVERSE_Cas9+Cas9	2667.353
0.0032	20190410_QExHFX1_RSLC1_Beveridge_Clausen_IMP_DSS_JRmethod_R1.11445.11445.3	xl	0.8150(0.3600+0.4550)	0.42	-2.0323	/	K.IGEEIRKMR.E(7)+R.VASMASEKMK.L(8)	REVERSE_Cas9+sp|OVAL_CHICK|	2349.2217
0.0032	20190410_QExHFX1_RSLC1_Beveridge_Clausen_IMP_DSS_JRmethod_R1.11478.11478.3	xl	1.1000(0.8350+0.2650)	0.06	3.9517	/	K.KMKNYWR.Q(3)+R.SDKNRGK.S(3)	Cas9+Cas9	1966.0206
0.0032	20190410_QExHFX1_RSLC1_Beveridge_Clausen_IMP_DSS_JRmethod_R1.12886.12886.3	xl	0.8550(0.7850+0.5150)	0.23	4.0063	/	K.DSRTLVKNDISDDK.L(7)+R.VASMASEKMK.L(8)	REVERSE_Cas9+sp|OVAL_CHICK|	2823.3993
0.0032	20190410_QExHFX1_RSLC1_Beveridge_Clausen_IMP_DSS_JRmethod_R1.14387.14387.3	xl	0.7700(0.3550+0.4150)	0.495	-0.3334	/	R.NKDSRTLVK.N(2)+K.VLTRSDKNR.G(7)	REVERSE_Cas9+Cas9	2285.2814
0.0032	20190410_QExHFX1_RSLC1_Beveridge_Clausen_IMP_DSS_JRmethod_R1.14739.14739.3	xl	0.6850(0.5500+0.5850)	0.685	0.7005	/	R.FDSVLKSK.L(6)+R.FSGTWYAMAKK.D(10)	REVERSE_Cas9+sp|RETBP_HUMAN|	2349.2078
0.0032	20190410_QExHFX1_RSLC1_Beveridge_Clausen_IMP_DSS_JRmethod_R1.14901.14901.3	xl	0.7050(0.3700+0.4750)	0.705	-2.9307	/	K.FKVLGNTDR.H(2)+K.TSRYQKR.D(6)	Cas9+REVERSE_Cas9	2124.1439
0.0032	20190410_QExHFX1_RSLC1_Beveridge_Clausen_IMP_DSS_JRmethod_R1.16471.16471.3	xl	1.0200(0.7200+0.3000)	0.255	3.2893	/	K.QLFSAVGWYKMK.F(10)+K.VTVKR.N(4)	REVERSE_sp|RETBP_HUMAN|+REVERSE_Cas9	2196.2128
0.0032	20190410_QExHFX1_RSLC1_Beveridge_Clausen_IMP_DSS_JRmethod_R1.16590.16590.3	xl	1.0050(0.8400+0.3600)	0.11	4.5806	/	K.SDNVPSEEVVKKMK.N(11)+R.VKENFDK.A(2)	Cas9+sp|RETBP_HUMAN|	2605.3308
0.0032	20190410_QExHFX1_RSLC1_Beveridge_Clausen_IMP_DSS_JRmethod_R1.20379.20379.3	xl	0.9350(0.3500+0.5850)	0.39	1.29	/	K.ENFDKAR.F(5)+R.VSSFRVKENFDK.A(7)	sp|RETBP_HUMAN|+sp|RETBP_HUMAN|	2471.2444
0.0031	20190410_QExHFX1_RSLC1_Beveridge_Clausen_IMP_DSS_JRmethod_R1.12229.12229.3	xl	0.9000(0.2450+0.6550)	0.33	-1.8235	/	R.ERSNKQGK.Q(5)+R.NSDKLIAR.K(4)	REVERSE_Cas9+Cas9	1999.081
0.0031	20190410_QExHFX1_RSLC1_Beveridge_Clausen_IMP_DSS_JRmethod_R1.13513.13513.3	xl	1.0150(1.0150+0.1900)	0.01	-3.3252	/	K.KLVDSTDKADLR.L(8)+R.KQYR.S(1)	Cas9+Cas9	2091.1323
0.0031	20190410_QExHFX1_RSLC1_Beveridge_Clausen_IMP_DSS_JRmethod_R1.16844.16844.3	xl	0.8000(0.3900+0.5300)	0.8	0.0474	/	K.KQEGSLFAPK.R(1)+K.RNSDKLIARK.K(5)	REVERSE_Cas9+Cas9	2441.3753
0.0031	20190410_QExHFX1_RSLC1_Beveridge_Clausen_IMP_DSS_JRmethod_R1.18154.18154.3	xl	0.8400(0.5150+0.3250)	0.84	4.2862	/	K.LYSMKEGNWK.R(5)+R.QKRLLDER.N(2)	REVERSE_sp|AMYS_HUMAN|+REVERSE_Cas9	2449.2786
0.003	20190410_QExHFX1_RSLC1_Beveridge_Clausen_IMP_DSS_JRmethod_R1.13111.13111.3	xl	0.9000(0.3450+0.8050)	0.005	-1.9731	/	K.FKDFK.E(2)+K.MKKVVEESPVNDSK.G(2)	REVERSE_sp|MYG_HUMAN|+REVERSE_Cas9	2410.2453
0.003	20190410_QExHFX1_RSLC1_Beveridge_Clausen_IMP_DSS_JRmethod_R1.14732.14732.3	xl	0.8250(0.3400+0.6100)	0.295	-1.106	/	K.GRNKDSR.T(4)+R.SSVVKGDVSEEVNIR.V(5)	REVERSE_Cas9+REVERSE_sp|K1C15_SHEEP|	2586.336
0.003	20190410_QExHFX1_RSLC1_Beveridge_Clausen_IMP_DSS_JRmethod_R1.16031.16031.3	xl	1.0450(0.2500+0.9400)	0.235	0.1627	/	K.DFQFYKVR.E(6)+K.SKLVSDFR.K(2)	Cas9+Cas9	2190.1472
0.003	20190410_QExHFX1_RSLC1_Beveridge_Clausen_IMP_DSS_JRmethod_R1.16276.16276.3	xl	1.0250(0.3600+0.9100)	0.015	2.9565	/	K.TKGKR.A(2)+K.VVEESPVNDSKGR.N(11)	sp|CAH1_HUMAN|+REVERSE_Cas9	2141.1439
0.003	20190410_QExHFX1_RSLC1_Beveridge_Clausen_IMP_DSS_JRmethod_R1.16582.16582.3	xl	0.9650(0.2100+0.8900)	0.09	-0.2879	/	R.SKSLR.A(2)+K.VVEESPVNDSKGR.N(11)	REVERSE_Cas9+REVERSE_Cas9	2142.128
0.003	20190410_QExHFX1_RSLC1_Beveridge_Clausen_IMP_DSS_JRmethod_R1.19217.19217.3	xl	0.9350(0.4800+0.7500)	0.035	4.3719	/	R.DTNGLVKFK.K(7)+R.TQINKVVRFDK.L(5)	REVERSE_Cas9+sp|OVAL_CHICK|	2505.3954
0.0029	20190410_QExHFX1_RSLC1_Beveridge_Clausen_IMP_DSS_JRmethod_R1.12504.12504.3	xl	0.9950(0.3650+0.9150)	0.08	3.8431	/	K.EDYFKK.L(5)+K.NRGKSDNVPSEEVVK.K(4)	Cas9+Cas9	2623.3128
0.0029	20190410_QExHFX1_RSLC1_Beveridge_Clausen_IMP_DSS_JRmethod_R1.14309.14309.3	xl	0.8200(0.3350+0.4850)	0.355	-1.544	/	R.KKDWDPKK.Y(7)+K.TLNDFKR.Q(6)	Cas9+REVERSE_Cas9	2074.121
0.0029	20190410_QExHFX1_RSLC1_Beveridge_Clausen_IMP_DSS_JRmethod_R1.14782.14782.3	xl	0.6600(0.4250+0.4800)	0.66	-2.2174	/	K.DNREKIEK.L(5)+R.QQLPEKYK.E(6)	Cas9+Cas9	2201.1691
0.0029	20190410_QExHFX1_RSLC1_Beveridge_Clausen_IMP_DSS_JRmethod_R1.15572.15572.3	xl	0.7450(0.4550+0.6600)	0.295	-0.5422	/	K.QLEGASALMRKR.G(11)+K.VKYVTEGMR.K(2)	REVERSE_Cas9+Cas9	2578.3722
0.0029	20190410_QExHFX1_RSLC1_Beveridge_Clausen_IMP_DSS_JRmethod_R1.21758.21758.3	xl	0.9600(0.7400+0.4250)	0.045	0.3877	/	K.DSNRKPLISEK.S(5)+R.KDFQFYK.V(1)	REVERSE_Cas9+Cas9	2398.2531
0.0029	20190410_QExHFX1_RSLC1_Beveridge_Clausen_IMP_DSS_JRmethod_R1.23443.23443.3	xl	0.8650(0.2550+0.7100)	0.865	3.0396	/	R.KYWGSR.V(1)+K.RSSVVKGDVSEEVNIR.V(6)	sp|CTRB_BOVIN|+REVERSE_sp|K1C15_SHEEP|	2706.4088
0.0028	20190410_QExHFX1_RSLC1_Beveridge_Clausen_IMP_DSS_JRmethod_R1.09893.09893.3	xl	0.8250(0.3300+0.4950)	0.825	1.414	/	K.KHER.H(1)+R.TQINKVVRFDK.L(5)	Cas9+sp|OVAL_CHICK|	2053.1432
0.0028	20190410_QExHFX1_RSLC1_Beveridge_Clausen_IMP_DSS_JRmethod_R1.11452.11452.3	xl	0.9550(0.1950+0.7600)	0.11	-4.7031	/	K.FKMK.Y(2)+K.VVEESPVNDSKGR.N(11)	sp|RETBP_HUMAN|+REVERSE_Cas9	2105.0826
0.0028	20190410_QExHFX1_RSLC1_Beveridge_Clausen_IMP_DSS_JRmethod_R1.13893.13893.3	xl	1.1350(0.1850+1.0700)	0.005	3.5186	/	R.KWNGEK.M(1)+K.SDNVPSEEVVKKMK.N(12)	sp|AMYS_HUMAN|+Cas9	2487.2678
0.0028	20190410_QExHFX1_RSLC1_Beveridge_Clausen_IMP_DSS_JRmethod_R1.15802.15802.3	xl	0.9450(0.4950+0.4500)	0.01	4.3368	/	K.FDKFKHLK.S(5)+R.NKDSR.T(2)	sp|MYG_HUMAN|+REVERSE_Cas9	1817.9787
0.0028	20190410_QExHFX1_RSLC1_Beveridge_Clausen_IMP_DSS_JRmethod_R1.18443.18443.3	xl	0.9600(0.2500+0.7100)	0.05	-2.9571	/	K.ASEDLKK.H(6)+K.VVEESPVNDSKGRNK.D(11)	sp|MYG_HUMAN|+REVERSE_Cas9	2584.3343
0.0028	20190410_QExHFX1_RSLC1_Beveridge_Clausen_IMP_DSS_JRmethod_R1.19036.19036.3	xl	0.8800(0.4950+0.6350)	0.12	4.1287	/	R.EAKTLNDFK.R(3)+K.GKSKKLK.S(2)	REVERSE_Cas9+Cas9	1990.1462
0.0028	20190410_QExHFX1_RSLC1_Beveridge_Clausen_IMP_DSS_JRmethod_R1.19126.19126.3	xl	0.8350(0.5300+0.3050)	0.835	0.1111	/	R.LEESFLVEEDKK.H(11)+K.LSKR.V(3)	Cas9+REVERSE_sp|CRP_HUMAN|	2105.1255
0.0028	20190410_QExHFX1_RSLC1_Beveridge_Clausen_IMP_DSS_JRmethod_R1.22989.22989.3	xl	0.7000(0.3450+0.3550)	0.7	-3.4239	/	R.KIMSASLPAK.T(1)+K.TPDKLQQATLPIVSNTDC[160.03]R.K(4)	REVERSE_Cas9+sp|CTRB_BOVIN|	3338.7576
0.0027	20190410_QExHFX1_RSLC1_Beveridge_Clausen_IMP_DSS_JRmethod_R1.07802.07802.3	xl	0.8250(0.4200+0.4050)	0.055	-4.7381	/	R.KKDWDPK.K(2)+K.TKGKR.A(2)	Cas9+sp|CAH1_HUMAN|	1641.9202
0.0027	20190410_QExHFX1_RSLC1_Beveridge_Clausen_IMP_DSS_JRmethod_R1.11056.11056.3	xl	0.8700(0.5300+0.3400)	0.105	-2.2054	/	K.LDESAKMEDESKLHK.F(12)+R.SKSLR.A(2)	REVERSE_sp|MYG_HUMAN|+REVERSE_Cas9	2486.2685
0.0027	20190410_QExHFX1_RSLC1_Beveridge_Clausen_IMP_DSS_JRmethod_R1.11485.11485.3	xl	0.8900(0.4100+0.4800)	0.495	3.1565	/	K.FAKEWLGK.F(3)+R.KFDNLTKAER.G(7)	REVERSE_sp|OVAL_CHICK|+Cas9	2336.2528
0.0027	20190410_QExHFX1_RSLC1_Beveridge_Clausen_IMP_DSS_JRmethod_R1.14296.14296.3	xl	0.9050(0.3050+0.8250)	0.03	-4.9292	/	K.EGNWKR.L(5)+K.KMKNYWR.Q(1)	REVERSE_sp|AMYS_HUMAN|+Cas9	1950.9886
0.0027	20190410_QExHFX1_RSLC1_Beveridge_Clausen_IMP_DSS_JRmethod_R1.14779.14779.3	xl	0.9050(0.4350+0.4700)	0.2	3.1979	/	K.DDSIDNKVLTR.S(7)+K.SKGKEVK.A(4)	Cas9+REVERSE_Cas9	2187.1746
0.0027	20190410_QExHFX1_RSLC1_Beveridge_Clausen_IMP_DSS_JRmethod_R1.17983.17983.3	xl	0.8850(0.2900+0.5950)	0.16	-3.7175	/	-.IERKR.S(4)+K.QLKPNAEGVK.M(3)	REVERSE_sp|K1C15_SHEEP|+REVERSE_sp|CAH1_HUMAN|	1921.1108
0.0027	20190410_QExHFX1_RSLC1_Beveridge_Clausen_IMP_DSS_JRmethod_R1.18646.18646.3	xl	0.8000(0.4300+0.3700)	0.8	1.3422	/	K.ELTEPHGKFLR.L(8)+K.KLDESAKMEDESK.L(7)	REVERSE_sp|MYG_HUMAN|+REVERSE_sp|MYG_HUMAN|	2972.48
0.0027	20190410_QExHFX1_RSLC1_Beveridge_Clausen_IMP_DSS_JRmethod_R1.18799.18799.3	xl	0.8650(0.4350+0.4300)	0.345	0.6938	/	K.KMKNYWR.Q(3)+R.RRKLQK.M(3)	Cas9+REVERSE_Cas9	1990.141
0.0027	20190410_QExHFX1_RSLC1_Beveridge_Clausen_IMP_DSS_JRmethod_R1.19099.19099.3	xl	0.9050(0.7950+0.3300)	0.01	-2.6691	/	K.ESILPKRNSDKLIAR.K(6)+R.KYWGSR.V(1)	Cas9+sp|CTRB_BOVIN|	2672.4761
0.0027	20190410_QExHFX1_RSLC1_Beveridge_Clausen_IMP_DSS_JRmethod_R1.21013.21013.3	xl	0.8700(0.4250+0.5700)	0.405	2.4777	/	R.DTNGLVKFK.K(7)+R.KRMLASAGELQK.G(1)	REVERSE_Cas9+Cas9	2489.3675
0.0026	20190410_QExHFX1_RSLC1_Beveridge_Clausen_IMP_DSS_JRmethod_R1.06729.06729.3	xl	0.8550(0.5000+0.6300)	0.105	1.3465	/	R.AILKDSNR.K(4)+K.GQKNSR.E(3)	REVERSE_Cas9+Cas9	1741.9434
0.0026	20190410_QExHFX1_RSLC1_Beveridge_Clausen_IMP_DSS_JRmethod_R1.11574.11574.3	xl	0.9400(0.9050+0.2200)	0.595	0.3431	/	K.FDNLTKAER.G(6)+K.KISHR.D(1)	Cas9+REVERSE_Cas9	1870.006
0.0026	20190410_QExHFX1_RSLC1_Beveridge_Clausen_IMP_DSS_JRmethod_R1.14844.14844.3	xl	0.9300(0.6800+0.2500)	0.04	-3.2588	/	K.FDKFKHLKSEDEMK.A(8)+K.KHER.H(1)	sp|MYG_HUMAN|+Cas9	2487.2579
0.0026	20190410_QExHFX1_RSLC1_Beveridge_Clausen_IMP_DSS_JRmethod_R1.15859.15859.3	xl	0.9500(0.2050+0.8550)	0.62	2.684	/	K.IKVYLPR.M(2)+R.NSDKLIAR.K(4)	sp|OVAL_CHICK|+Cas9	1941.141
0.0026	20190410_QExHFX1_RSLC1_Beveridge_Clausen_IMP_DSS_JRmethod_R1.16412.16412.3	xl	0.7600(0.3600+0.4500)	0.445	-2.239	/	R.HSIKK.N(4)+R.TC[160.03]LKYSVPQYR.E(4)	Cas9+REVERSE_sp|AMYS_HUMAN|	2163.1509
0.0026	20190410_QExHFX1_RSLC1_Beveridge_Clausen_IMP_DSS_JRmethod_R1.17051.17051.3	xl	0.8200(0.3700+0.4500)	0.165	-0.654	/	K.DFNEKVRFSSVRC[160.03]DR.E(5)+K.FKMK.Y(2)	REVERSE_sp|RETBP_HUMAN|+sp|RETBP_HUMAN|	2604.294
0.0026	20190410_QExHFX1_RSLC1_Beveridge_Clausen_IMP_DSS_JRmethod_R1.17406.17406.3	xl	0.8200(0.4250+0.3950)	0.635	2.5654	/	K.FDNLTKAER.G(6)+K.VLTRSDKNRGK.S(7)	Cas9+Cas9	2503.3506
0.0026	20190410_QExHFX1_RSLC1_Beveridge_Clausen_IMP_DSS_JRmethod_R1.19348.19348.3	xl	0.8050(0.3450+0.4600)	0.805	3.6664	/	K.KDWDPKK.Y(6)+K.MLLDIKTR.L(6)	Cas9+sp|K1C15_SHEEP|	2042.1233
0.0026	20190410_QExHFX1_RSLC1_Beveridge_Clausen_IMP_DSS_JRmethod_R1.20077.20077.3	xl	0.7350(0.2700+0.6150)	0.735	-1.248	/	K.FKMK.Y(2)+R.LFKGHPETLEKFDK.F(3)	sp|RETBP_HUMAN|+sp|MYG_HUMAN|	2378.2707
0.0026	20190410_QExHFX1_RSLC1_Beveridge_Clausen_IMP_DSS_JRmethod_R1.20691.20691.3	xl	0.9350(0.2000+0.7350)	0.175	-1.5438	/	K.FVKGIK.L(3)+K.LQKMVKDDFLHAYTK.L(3)	REVERSE_sp|CTRB_BOVIN|+REVERSE_Cas9	2664.4712
0.0026	20190410_QExHFX1_RSLC1_Beveridge_Clausen_IMP_DSS_JRmethod_R1.21132.21132.3	xl	0.8500(0.2950+0.6800)	0.29	-3.3439	/	K.ATAKGIEQESK.A(4)+K.DNREKIEK.L(5)	REVERSE_Cas9+Cas9	2329.2124
0.0026	20190410_QExHFX1_RSLC1_Beveridge_Clausen_IMP_DSS_JRmethod_R1.22934.22934.3	xl	0.8050(0.4100+0.5850)	0.14	-0.0984	/	K.FYDEKLQK.V(5)+K.KAMAYWTGSFRAK.D(1)	REVERSE_Cas9+REVERSE_sp|RETBP_HUMAN|	2723.378
0.0025	20190410_QExHFX1_RSLC1_Beveridge_Clausen_IMP_DSS_JRmethod_R1.05696.05696.3	xl	0.6500(0.4000+0.4950)	0.65	-4.2569	/	K.AIMKR.V(4)+K.GRNKDSR.T(4)	REVERSE_Cas9+REVERSE_Cas9	1586.8674
0.0025	20190410_QExHFX1_RSLC1_Beveridge_Clausen_IMP_DSS_JRmethod_R1.12649.12649.3	xl	0.8700(0.3050+0.5650)	0.11	-3.2688	/	K.KPDWDKK.R(6)+K.TLNDFKR.Q(6)	REVERSE_Cas9+REVERSE_Cas9	1946.0261
0.0025	20190410_QExHFX1_RSLC1_Beveridge_Clausen_IMP_DSS_JRmethod_R1.12759.12759.3	xl	0.9900(0.9950+0.1750)	0.005	-2.2456	/	K.KLVDSTDKADLR.L(8)+K.YFQFDKR.F(6)	Cas9+REVERSE_Cas9	2500.2961
0.0025	20190410_QExHFX1_RSLC1_Beveridge_Clausen_IMP_DSS_JRmethod_R1.13063.13063.3	xl	0.8650(0.3750+0.4900)	0.04	-0.5194	/	K.LQKMVK.D(3)+K.VLSAYNKHR.D(7)	REVERSE_Cas9+Cas9	1970.1134
0.0025	20190410_QExHFX1_RSLC1_Beveridge_Clausen_IMP_DSS_JRmethod_R1.13186.13186.3	xl	0.7600(0.3900+0.3700)	0.375	-2.7193	/	K.IEAEHHGKKK.L(8)+R.RATRKLR.T(5)	REVERSE_sp|MYG_HUMAN|+REVERSE_Cas9	2213.2868
0.0025	20190410_QExHFX1_RSLC1_Beveridge_Clausen_IMP_DSS_JRmethod_R1.13275.13275.3	xl	0.9350(0.4200+0.5150)	0.065	1.4491	/	K.KQEGSLFAPK.R(1)+K.TLNDFKR.Q(6)	REVERSE_Cas9+REVERSE_Cas9	2134.1422
0.0025	20190410_QExHFX1_RSLC1_Beveridge_Clausen_IMP_DSS_JRmethod_R1.15907.15907.3	xl	0.8200(0.6100+0.3950)	0.045	-1.3745	/	K.FKDFK.E(2)+R.KMRERSNK.Q(1)	REVERSE_sp|MYG_HUMAN|+REVERSE_Cas9	1868.993
0.0025	20190410_QExHFX1_RSLC1_Beveridge_Clausen_IMP_DSS_JRmethod_R1.15933.15933.3	xl	0.9450(0.2550+0.8150)	0.465	4.3721	/	K.GRNKDSR.T(4)+R.VKENFDKAR.F(7)	REVERSE_Cas9+sp|RETBP_HUMAN|	2075.0871
0.0025	20190410_QExHFX1_RSLC1_Beveridge_Clausen_IMP_DSS_JRmethod_R1.16059.16059.3	xl	0.8850(0.5900+0.2950)	0.055	-4.2226	/	K.LDESAKMEDESK.L(6)+K.RAILKDSNR.K(5)	REVERSE_sp|MYG_HUMAN|+REVERSE_Cas9	2590.2907
0.0025	20190410_QExHFX1_RSLC1_Beveridge_Clausen_IMP_DSS_JRmethod_R1.16535.16535.3	xl	0.8300(0.6100+0.2700)	0.83	4.0501	/	R.KFDNLTK.A(1)+R.KPLISEK.S(1)	Cas9+REVERSE_Cas9	1816.0345
0.0025	20190410_QExHFX1_RSLC1_Beveridge_Clausen_IMP_DSS_JRmethod_R1.17866.17866.3	xl	0.7250(0.4500+0.2750)	0.725	-2.9789	/	K.KAMAYWTGSFR.A(1)+K.VGEANPKLQK.V(7)	REVERSE_sp|RETBP_HUMAN|+sp|CAH1_HUMAN|	2537.3099
0.0025	20190410_QExHFX1_RSLC1_Beveridge_Clausen_IMP_DSS_JRmethod_R1.18309.18309.3	xl	0.8950(0.2100+0.6850)	0.23	-2.9214	/	R.SDKNRGK.S(3)+R.SNKQGKQTTQNER.A(6)	Cas9+REVERSE_Cas9	2459.2476
0.0025	20190410_QExHFX1_RSLC1_Beveridge_Clausen_IMP_DSS_JRmethod_R1.19317.19317.3	xl	0.9200(0.4750+0.4450)	0.06	4.2835	/	K.EIKERNDK.L(3)+K.KLSKR.V(4)	REVERSE_Cas9+REVERSE_sp|CRP_HUMAN|	1799.0264
0.0024	20190410_QExHFX1_RSLC1_Beveridge_Clausen_IMP_DSS_JRmethod_R1.09952.09952.3	xl	1.0500(0.9700+0.2800)	0.03	4.6037	/	K.FVKGIK.L(3)+K.LYSMKEGNWK.R(5)	REVERSE_sp|CTRB_BOVIN|+REVERSE_sp|AMYS_HUMAN|	2083.1175
0.0024	20190410_QExHFX1_RSLC1_Beveridge_Clausen_IMP_DSS_JRmethod_R1.10493.10493.3	xl	0.9100(0.4400+0.7900)	0.12	4.8472	/	K.KLKSVK.E(3)+K.SEDEMKASEDLKK.H(12)	Cas9+sp|MYG_HUMAN|	2348.2508
0.0024	20190410_QExHFX1_RSLC1_Beveridge_Clausen_IMP_DSS_JRmethod_R1.14694.14694.3	xl	0.9000(0.7350+0.4550)	0.045	3.9802	/	K.IGEEIRKMRER.S(7)+R.NKRR.T(2)	REVERSE_Cas9+REVERSE_Cas9	2126.1854
0.0024	20190410_QExHFX1_RSLC1_Beveridge_Clausen_IMP_DSS_JRmethod_R1.15788.15788.3	xl	0.8100(0.5200+0.3950)	0.07	-1.1786	/	K.FKDFK.E(2)+R.KMRERSNK.Q(1)	REVERSE_sp|MYG_HUMAN|+REVERSE_Cas9	1868.993
0.0024	20190410_QExHFX1_RSLC1_Beveridge_Clausen_IMP_DSS_JRmethod_R1.15812.15812.3	xl	0.9150(0.5500+0.3650)	0.235	0.3775	/	K.EGNWKRIVTGLK.A(5)+K.QLKR.R(3)	REVERSE_sp|AMYS_HUMAN|+Cas9	2081.2108
0.0024	20190410_QExHFX1_RSLC1_Beveridge_Clausen_IMP_DSS_JRmethod_R1.17338.17338.3	xl	0.8250(0.5600+0.2650)	0.825	1.0864	/	K.ENPLNKDFNTMR.E(6)+K.KYPK.L(1)	REVERSE_Cas9+Cas9	2150.0829
0.0024	20190410_QExHFX1_RSLC1_Beveridge_Clausen_IMP_DSS_JRmethod_R1.19578.19578.3	xl	0.8700(0.5850+0.5000)	0.07	4.968	/	R.EHKKDEEVLFSEELR.H(3)+R.ERMKR.L(4)	REVERSE_Cas9+Cas9	2743.3962
0.0024	20190410_QExHFX1_RSLC1_Beveridge_Clausen_IMP_DSS_JRmethod_R1.23068.23068.3	xl	0.9150(0.4850+0.4300)	0.075	0.9116	/	R.KIFGAKDLESLGGR.E(6)+K.NLPNEKVLPK.H(6)	REVERSE_Cas9+Cas9	2778.5642
0.0023	20190410_QExHFX1_RSLC1_Beveridge_Clausen_IMP_DSS_JRmethod_R1.08552.08552.3	xl	0.7950(0.3550+0.6300)	0.18	-2.1774	/	R.DKQSGK.T(2)+K.KFYDEKLQK.V(6)	Cas9+REVERSE_Cas9	1997.0469
0.0023	20190410_QExHFX1_RSLC1_Beveridge_Clausen_IMP_DSS_JRmethod_R1.11737.11737.3	xl	0.9550(0.3650+0.5900)	0.06	3.9623	/	R.DKPIR.E(2)+K.YEVQGEVFTKPQLWP.-(10)	Cas9+sp|CRP_HUMAN|	2585.3529
0.0023	20190410_QExHFX1_RSLC1_Beveridge_Clausen_IMP_DSS_JRmethod_R1.12393.12393.3	xl	0.9450(0.2150+0.7600)	0.475	0.7016	/	K.MKNYWR.Q(2)+R.NSDKLIAR.K(4)	Cas9+Cas9	1950.0145
0.0023	20190410_QExHFX1_RSLC1_Beveridge_Clausen_IMP_DSS_JRmethod_R1.12874.12874.3	xl	0.7950(0.2050+0.5900)	0.565	-0.1042	/	R.KKLVDSTDK.A(2)+K.VFKNPK.F(3)	Cas9+sp|CTRB_BOVIN|	1902.0825
0.0023	20190410_QExHFX1_RSLC1_Beveridge_Clausen_IMP_DSS_JRmethod_R1.13353.13353.3	xl	0.9000(0.3450+0.7100)	0.335	1.1344	/	R.ERSNKQGK.Q(5)+K.KVEKYGK.A(4)	REVERSE_Cas9+REVERSE_Cas9	1934.0584
0.0023	20190410_QExHFX1_RSLC1_Beveridge_Clausen_IMP_DSS_JRmethod_R1.14750.14750.3	xl	1.0800(0.8500+0.2300)	0.005	0.4119	/	R.FTLIKEIKER.N(8)+K.KDMSAAG.-(1)	REVERSE_Cas9+REVERSE_Cas9	2092.1237
0.0023	20190410_QExHFX1_RSLC1_Beveridge_Clausen_IMP_DSS_JRmethod_R1.15004.15004.3	xl	0.9500(0.5600+0.3900)	0.07	3.1297	/	R.AKDFNEKVR.F(2)+K.LSTDHKTESTK.L(6)	REVERSE_sp|RETBP_HUMAN|+REVERSE_sp|CAH1_HUMAN|	2489.2761
0.0023	20190410_QExHFX1_RSLC1_Beveridge_Clausen_IMP_DSS_JRmethod_R1.15974.15974.3	xl	0.8800(0.3100+0.5700)	0.01	-3.9781	/	R.EDLLRKQR.T(6)+K.LQKVTVK.R(3)	Cas9+REVERSE_Cas9	2009.1996
0.0023	20190410_QExHFX1_RSLC1_Beveridge_Clausen_IMP_DSS_JRmethod_R1.19880.19880.3	xl	0.8350(0.5800+0.2550)	0.835	2.9099	/	R.EAKTLNDFK.R(3)+R.KDFQFYKVR.E(1)	REVERSE_Cas9+Cas9	2432.2739
0.0022	20190410_QExHFX1_RSLC1_Beveridge_Clausen_IMP_DSS_JRmethod_R1.10620.10620.3	xl	1.1200(0.0900+1.0300)	0.07	2.9217	/	K.FDKFK.H(3)+R.NSDKLIARK.K(4)	sp|MYG_HUMAN|+Cas9	1865.041
0.0022	20190410_QExHFX1_RSLC1_Beveridge_Clausen_IMP_DSS_JRmethod_R1.11099.11099.3	xl	1.0000(0.3050+0.6950)	0.04	2.1493	/	K.KVEKYGK.A(4)+R.NKDSR.T(2)	REVERSE_Cas9+REVERSE_Cas9	1606.8678
0.0022	20190410_QExHFX1_RSLC1_Beveridge_Clausen_IMP_DSS_JRmethod_R1.12401.12401.3	xl	0.7550(0.6000+0.3400)	0.345	-3.4631	/	R.TC[160.03]LKYSVPQYR.E(4)+K.TKGKR.A(2)	REVERSE_sp|AMYS_HUMAN|+sp|CAH1_HUMAN|	2140.1462
0.0022	20190410_QExHFX1_RSLC1_Beveridge_Clausen_IMP_DSS_JRmethod_R1.13722.13722.3	xl	0.6350(0.4000+0.5100)	0.635	-2.6625	/	K.GRNKDSR.T(4)+K.QLKRR.R(3)	REVERSE_Cas9+Cas9	1668.9495
0.0022	20190410_QExHFX1_RSLC1_Beveridge_Clausen_IMP_DSS_JRmethod_R1.14592.14592.3	xl	0.8700(0.2900+0.8250)	0.05	-4.9559	/	R.SKSLR.A(2)+K.VVEESPVNDSKGR.N(11)	REVERSE_Cas9+REVERSE_Cas9	2142.128
0.0022	20190410_QExHFX1_RSLC1_Beveridge_Clausen_IMP_DSS_JRmethod_R1.15849.15849.3	xl	0.9000(0.5850+0.4350)	0.06	4.3643	/	R.LKRTAR.R(2)+R.RKLQKMVK.D(5)	Cas9+REVERSE_Cas9	1911.1927
0.0022	20190410_QExHFX1_RSLC1_Beveridge_Clausen_IMP_DSS_JRmethod_R1.16604.16604.3	xl	0.9600(0.7300+0.2300)	0.36	0.1209	/	K.APLSASMIKR.Y(9)+R.WYNKMK.K(4)	Cas9+REVERSE_Cas9	2079.1008
0.0022	20190410_QExHFX1_RSLC1_Beveridge_Clausen_IMP_DSS_JRmethod_R1.17221.17221.3	xl	0.7750(0.3450+0.4300)	0.775	0.6847	/	K.KYPK.L(1)+K.RSSVVKGDVSEEVNIRVK.G(6)	Cas9+REVERSE_sp|K1C15_SHEEP|	2672.486
0.0022	20190410_QExHFX1_RSLC1_Beveridge_Clausen_IMP_DSS_JRmethod_R1.17520.17520.3	xl	0.8300(0.4750+0.3550)	0.07	-2.4131	/	G.QFGLEKYNSAMDKR.F(6)+R.SNKQGK.Q(3)	REVERSE_sp|MYG_HUMAN|+REVERSE_Cas9	2484.243
0.0022	20190410_QExHFX1_RSLC1_Beveridge_Clausen_IMP_DSS_JRmethod_R1.17807.17807.3	xl	0.9550(0.1550+0.8000)	0.565	0.7365	/	K.KHER.H(1)+K.VYLPRMKMEEK.Y(7)	Cas9+sp|OVAL_CHICK|	2129.1124
0.0021	20190410_QExHFX1_RSLC1_Beveridge_Clausen_IMP_DSS_JRmethod_R1.07763.07763.3	xl	0.9700(0.6300+0.3400)	0.035	0.6865	/	R.KLINGIR.D(1)+K.VEKYGK.A(3)	Cas9+REVERSE_Cas9	1672.9875
0.0021	20190410_QExHFX1_RSLC1_Beveridge_Clausen_IMP_DSS_JRmethod_R1.10017.10017.3	xl	0.9100(0.4050+0.8150)	0.05	1.9519	/	R.KPLISEK.S(1)+K.SEDEMKASEDLKK.H(6)	REVERSE_Cas9+sp|MYG_HUMAN|	2460.2668
0.0021	20190410_QExHFX1_RSLC1_Beveridge_Clausen_IMP_DSS_JRmethod_R1.13858.13858.3	xl	0.7600(0.3050+0.4550)	0.38	-3.5253	/	K.FDNLTKAER.G(6)+K.KSKGK.E(1)	Cas9+REVERSE_Cas9	1776.9733
0.0021	20190410_QExHFX1_RSLC1_Beveridge_Clausen_IMP_DSS_JRmethod_R1.14012.14012.3	xl	0.7700(0.3400+0.4300)	0.77	3.2688	/	R.ENQTTQKGQK.N(7)+K.QLEGASALMRKR.G(11)	Cas9+REVERSE_Cas9	2657.3918
0.0021	20190410_QExHFX1_RSLC1_Beveridge_Clausen_IMP_DSS_JRmethod_R1.14316.14316.3	xl	0.8450(0.4150+0.4300)	0.295	0.813	/	K.HRDKPIR.E(4)+R.MKMEEK.Y(2)	Cas9+sp|OVAL_CHICK|	1852.9651
0.0021	20190410_QExHFX1_RSLC1_Beveridge_Clausen_IMP_DSS_JRmethod_R1.14869.14869.3	xl	0.7850(0.5350+0.2500)	0.4	-0.3485	/	K.DDSIDNKVLTRSDK.N(7)+K.MKNYWR.Q(2)	Cas9+Cas9	2639.3012
0.0021	20190410_QExHFX1_RSLC1_Beveridge_Clausen_IMP_DSS_JRmethod_R1.15356.15356.3	xl	0.9200(0.3600+0.7700)	0.155	2.2254	/	R.SDKNR.G(3)+R.SNDIAAALIKDR.L(10)	Cas9+REVERSE_sp|K1C15_SHEEP|	2042.0755
0.0021	20190410_QExHFX1_RSLC1_Beveridge_Clausen_IMP_DSS_JRmethod_R1.15605.15605.3	xl	0.9650(0.3100+0.6550)	0.13	4.4866	/	K.DFNEKVR.F(5)+K.DSNRKPLISEK.S(5)	REVERSE_sp|RETBP_HUMAN|+REVERSE_Cas9	2330.2229
0.0021	20190410_QExHFX1_RSLC1_Beveridge_Clausen_IMP_DSS_JRmethod_R1.17691.17691.3	xl	0.8800(0.3850+0.5300)	0.2	4.2977	/	K.KLKSVK.E(3)+K.NLPNEKVLPK.H(6)	Cas9+Cas9	1990.2189
0.0021	20190410_QExHFX1_RSLC1_Beveridge_Clausen_IMP_DSS_JRmethod_R1.22137.22137.3	xl	0.9150(0.5750+0.3900)	0.115	4.9769	/	K.MLLDIKTR.L(6)+R.RNKEAMAEYQER.M(3)	sp|K1C15_SHEEP|+REVERSE_sp|K1C15_SHEEP|	2650.357
0.002	20190410_QExHFX1_RSLC1_Beveridge_Clausen_IMP_DSS_JRmethod_R1.07334.07334.3	xl	0.8650(0.4550+0.6600)	0.05	0.5565	/	K.KPDWDK.K(1)+K.MRERSNKQGK.Q(7)	REVERSE_Cas9+REVERSE_Cas9	2158.0952
0.002	20190410_QExHFX1_RSLC1_Beveridge_Clausen_IMP_DSS_JRmethod_R1.08560.08560.3	xl	0.8600(0.1200+0.7400)	0.86	1.9869	/	G.AASMDKK.Y(6)+K.GQKNSR.E(3)	Cas9+Cas9	1575.8038
0.002	20190410_QExHFX1_RSLC1_Beveridge_Clausen_IMP_DSS_JRmethod_R1.11551.11551.3	xl	0.7000(0.4450+0.5750)	0.7	3.8713	/	K.AGFIKR.Q(5)+K.QEGSLFAPKR.M(9)	Cas9+REVERSE_Cas9	1960.0893
0.002	20190410_QExHFX1_RSLC1_Beveridge_Clausen_IMP_DSS_JRmethod_R1.13025.13025.3	xl	0.9650(0.7250+0.2400)	0.28	0.1621	/	R.KFDNLTK.A(1)+K.QEGSLFAPKR.M(9)	Cas9+REVERSE_Cas9	2134.1422
0.002	20190410_QExHFX1_RSLC1_Beveridge_Clausen_IMP_DSS_JRmethod_R1.13824.13824.3	xl	0.6900(0.2800+0.6450)	0.69	-3.6945	/	K.DDSIDNKVLTR.S(7)+K.LVDSTDKADLR.L(7)	Cas9+Cas9	2644.3554
0.002	20190410_QExHFX1_RSLC1_Beveridge_Clausen_IMP_DSS_JRmethod_R1.14564.14564.3	xl	0.8350(0.7850+0.4850)	0.07	2.3632	/	R.LSKSR.R(3)+K.TSRYQKR.D(6)	Cas9+REVERSE_Cas9	1664.9321
0.002	20190410_QExHFX1_RSLC1_Beveridge_Clausen_IMP_DSS_JRmethod_R1.18281.18281.3	xl	0.7100(0.4750+0.2350)	0.71	-4.9418	/	K.FDNLTKAER.G(6)+K.IFGAKDLESLGGR.E(5)	Cas9+REVERSE_Cas9	2592.3546
0.002	20190410_QExHFX1_RSLC1_Beveridge_Clausen_IMP_DSS_JRmethod_R1.20139.20139.3	xl	0.7600(0.5350+0.3650)	0.21	-0.6555	/	K.IEAEHHGKK.K(8)+K.VITLKSK.L(5)	REVERSE_sp|MYG_HUMAN|+Cas9	1973.1309
0.002	20190410_QExHFX1_RSLC1_Beveridge_Clausen_IMP_DSS_JRmethod_R1.24272.24272.3	xl	0.8850(0.1550+0.8850)	0.23	-1.9233	/	R.EHKK.D(3)+K.FFNMINSYFFYKATAK.G(12)	REVERSE_Cas9+REVERSE_Cas9	2669.3351
0.0019	20190410_QExHFX1_RSLC1_Beveridge_Clausen_IMP_DSS_JRmethod_R1.10655.10655.4	na	0.65	0.24	-4.686	/	R.VSSFRVK[284.17]ENFDK[284.17]AR.F	sp|RETBP_HUMAN|	1994.0471
0.0019	20190410_QExHFX1_RSLC1_Beveridge_Clausen_IMP_DSS_JRmethod_R1.10822.10822.3	xl	0.9150(0.5200+0.3950)	0.02	3.1979	/	K.DRHKNYASLVK.D(4)+R.LSKSR.R(3)	REVERSE_Cas9+Cas9	2057.1381
0.0019	20190410_QExHFX1_RSLC1_Beveridge_Clausen_IMP_DSS_JRmethod_R1.12965.12965.3	xl	0.9400(0.9400+0.1200)	0.1	-4.1212	/	K.IDGPWMHKSADIR.F(8)+K.TSRYQKR.D(6)	REVERSE_sp|AMYS_HUMAN|+REVERSE_Cas9	2600.3281
0.0019	20190410_QExHFX1_RSLC1_Beveridge_Clausen_IMP_DSS_JRmethod_R1.13766.13766.3	xl	0.8000(0.8000+0.2500)	0.8	4.9555	/	K.ATAKGIEQESKAIMKR.V(4)+K.ENFDKAR.F(5)	REVERSE_Cas9+sp|RETBP_HUMAN|	2776.454
0.0019	20190410_QExHFX1_RSLC1_Beveridge_Clausen_IMP_DSS_JRmethod_R1.15088.15088.3	xl	0.7850(0.7300+0.3150)	0.2	-0.7137	/	K.DSNRKPLISEK.S(5)+R.MKMEEK.Y(2)	REVERSE_Cas9+sp|OVAL_CHICK|	2218.1336
0.0019	20190410_QExHFX1_RSLC1_Beveridge_Clausen_IMP_DSS_JRmethod_R1.16667.16667.3	xl	0.8250(0.6600+0.2050)	0.825	3.4451	/	R.KFDNLTK.A(1)+R.KPLISEK.S(1)	Cas9+REVERSE_Cas9	1816.0345
0.0019	20190410_QExHFX1_RSLC1_Beveridge_Clausen_IMP_DSS_JRmethod_R1.17270.17270.3	xl	0.8000(0.4500+0.3500)	0.095	-2.6975	/	R.NKDSR.T(2)+R.YQKRDITTDFYK.F(3)	REVERSE_Cas9+REVERSE_Cas9	2333.1651
0.0019	20190410_QExHFX1_RSLC1_Beveridge_Clausen_IMP_DSS_JRmethod_R1.18482.18482.3	xl	0.9100(0.3250+0.5850)	0.225	0.1568	/	K.DFNEKVR.F(5)+K.TKYNALK.T(2)	REVERSE_sp|RETBP_HUMAN|+sp|CTRB_BOVIN|	1880.9995
0.0019	20190410_QExHFX1_RSLC1_Beveridge_Clausen_IMP_DSS_JRmethod_R1.18914.18914.3	xl	0.6850(0.2950+0.5300)	0.685	-0.7393	/	K.GQKNSRER.M(3)+K.LPKYSLFELENGR.K(3)	Cas9+Cas9	2676.3982
0.0019	20190410_QExHFX1_RSLC1_Beveridge_Clausen_IMP_DSS_JRmethod_R1.19226.19226.3	xl	0.7950(0.6400+0.2950)	0.795	2.7234	/	R.LDAKDTSDVLKK.R(4)+R.VRKSLK.K(3)	REVERSE_Cas9+sp|CRP_HUMAN|	2199.2837
0.0019	20190410_QExHFX1_RSLC1_Beveridge_Clausen_IMP_DSS_JRmethod_R1.20772.20772.3	xl	0.8400(0.3400+0.6400)	0.01	-4.3383	/	K.GRNKDSR.T(4)+K.MVKDDFLHAYTKLR.E(12)	REVERSE_Cas9+REVERSE_Cas9	2705.407
0.0019	20190410_QExHFX1_RSLC1_Beveridge_Clausen_IMP_DSS_JRmethod_R1.23793.23793.3	xl	0.8600(0.3200+0.7500)	0.005	-0.2213	/	R.KMRERSNK.Q(1)+K.MIAKSEQEIGKATAK.Y(11)	REVERSE_Cas9+Cas9	2789.489
0.0018	20190410_QExHFX1_RSLC1_Beveridge_Clausen_IMP_DSS_JRmethod_R1.09868.09868.3	xl	0.8850(0.5000+0.3850)	0.105	1.4954	/	K.MLLDIKTR.L(6)+K.VEKGKSK.K(5)	sp|K1C15_SHEEP|+Cas9	1901.1019
0.0018	20190410_QExHFX1_RSLC1_Beveridge_Clausen_IMP_DSS_JRmethod_R1.11529.11529.3	xl	0.7850(0.2650+0.5650)	0.785	2.5119	/	R.FDSVLKSK.L(6)+R.MGETVYKVK.T(7)	REVERSE_Cas9+REVERSE_Cas9	2114.1332
0.0018	20190410_QExHFX1_RSLC1_Beveridge_Clausen_IMP_DSS_JRmethod_R1.13490.13490.3	xl	0.8250(0.5600+0.2650)	0.155	-1.1655	/	K.VLSAYNKHR.D(7)+R.WYNKMK.K(4)	Cas9+REVERSE_Cas9	2093.088
0.0018	20190410_QExHFX1_RSLC1_Beveridge_Clausen_IMP_DSS_JRmethod_R1.13523.13523.3	xl	0.7000(0.2150+0.6300)	0.7	-0.9798	/	K.FDNLTKAER.G(6)+R.HKPENIVIEMAR.E(2)	Cas9+Cas9	2666.3849
0.0018	20190410_QExHFX1_RSLC1_Beveridge_Clausen_IMP_DSS_JRmethod_R1.14374.14374.3	xl	0.8150(0.1650+0.6500)	0.44	-1.7843	/	K.DDSIDNKVLTRSDKNR.G(7)+K.DWDPKK.Y(5)	Cas9+Cas9	2800.399
0.0018	20190410_QExHFX1_RSLC1_Beveridge_Clausen_IMP_DSS_JRmethod_R1.14511.14511.3	xl	0.9200(0.1300+0.7900)	0.59	2.798	/	K.ENFDKAR.F(5)+K.SDNVPSEEVVKKMK.N(11)	sp|RETBP_HUMAN|+Cas9	2605.3056
0.0018	20190410_QExHFX1_RSLC1_Beveridge_Clausen_IMP_DSS_JRmethod_R1.16172.16172.3	xl	0.9050(0.7650+0.1400)	0.63	1.6614	/	K.DDSIDNKVLTR.S(7)+R.KGKTK.L(3)	Cas9+REVERSE_sp|CAH1_HUMAN|	1973.0792
0.0018	20190410_QExHFX1_RSLC1_Beveridge_Clausen_IMP_DSS_JRmethod_R1.17376.17376.3	xl	0.8350(0.5850+0.4400)	0.14	2.7952	/	K.GSQKDRIGNILK.R(4)+K.KYPK.L(1)	REVERSE_Cas9+Cas9	2000.1418
0.0018	20190410_QExHFX1_RSLC1_Beveridge_Clausen_IMP_DSS_JRmethod_R1.19134.19134.3	xl	0.8850(0.4700+0.4150)	0.04	0.6385	/	R.KKDWDPKK.Y(7)+R.NSDKLIAR.K(4)	Cas9+Cas9	2097.1581
0.0017	20190410_QExHFX1_RSLC1_Beveridge_Clausen_IMP_DSS_JRmethod_R1.08547.08547.3	xl	0.7200(0.3550+0.3650)	0.72	2.1649	/	-.GAASMDKK.Y(7)+K.GQKNSR.E(3)	Cas9+Cas9	1632.8253
0.0017	20190410_QExHFX1_RSLC1_Beveridge_Clausen_IMP_DSS_JRmethod_R1.10920.10920.3	xl	0.6750(0.3000+0.6900)	0.675	-0.3553	/	K.EIKER.N(3)+K.MLLDIKTR.L(6)	REVERSE_Cas9+sp|K1C15_SHEEP|	1800.0178
0.0017	20190410_QExHFX1_RSLC1_Beveridge_Clausen_IMP_DSS_JRmethod_R1.11424.11424.3	xl	0.8750(0.6550+0.3750)	0.115	3.9596	/	K.ESILPKRNSDK.L(6)+K.GQKNSR.E(3)	Cas9+Cas9	2112.1286
0.0017	20190410_QExHFX1_RSLC1_Beveridge_Clausen_IMP_DSS_JRmethod_R1.13060.13060.3	xl	0.9550(0.3350+0.8250)	0.005	0.6822	/	K.DNREKIEK.L(5)+R.KKDWDPK.K(1)	Cas9+Cas9	2084.0901
0.0017	20190410_QExHFX1_RSLC1_Beveridge_Clausen_IMP_DSS_JRmethod_R1.13348.13348.3	xl	0.8650(0.2350+0.6300)	0.06	-2.3779	/	K.QLKEDYFK.K(3)+K.TSRYQKR.D(6)	Cas9+REVERSE_Cas9	2145.1218
0.0017	20190410_QExHFX1_RSLC1_Beveridge_Clausen_IMP_DSS_JRmethod_R1.14928.14928.3	xl	0.9350(0.6250+0.3100)	0.145	4.031	/	K.FFNMINSYFFYKATAK.G(12)+R.RKNR.L(2)	REVERSE_Cas9+Cas9	2701.3838
0.0017	20190410_QExHFX1_RSLC1_Beveridge_Clausen_IMP_DSS_JRmethod_R1.15336.15336.3	xl	0.9600(0.2050+0.8250)	0.29	0.0341	/	R.KDFQFYK.V(1)+R.QQLPEKYK.E(6)	Cas9+Cas9	2145.1145
0.0017	20190410_QExHFX1_RSLC1_Beveridge_Clausen_IMP_DSS_JRmethod_R1.15505.15505.3	xl	0.8750(0.6100+0.2650)	0.485	4.4382	/	K.ELTEPHGKFLR.L(8)+R.ERSNKQGK.Q(5)	REVERSE_sp|MYG_HUMAN|+REVERSE_Cas9	2409.2763
0.0017	20190410_QExHFX1_RSLC1_Beveridge_Clausen_IMP_DSS_JRmethod_R1.16205.16205.3	xl	0.9450(0.6300+0.3150)	0.035	0.269	/	K.ELTEPHGKFLR.L(8)+K.GKSKK.L(4)	REVERSE_sp|MYG_HUMAN|+Cas9	2010.1261
0.0017	20190410_QExHFX1_RSLC1_Beveridge_Clausen_IMP_DSS_JRmethod_R1.16309.16309.3	xl	0.7750(0.4800+0.5400)	0.18	3.5617	/	K.KLKSVK.E(3)+K.NLPNEKVLPK.H(6)	Cas9+Cas9	1990.2189
0.0017	20190410_QExHFX1_RSLC1_Beveridge_Clausen_IMP_DSS_JRmethod_R1.18038.18038.3	xl	0.9100(0.6000+0.3100)	0.225	3.7839	/	K.LYSMKEGNWK.R(5)+R.QKRLLDER.N(2)	REVERSE_sp|AMYS_HUMAN|+REVERSE_Cas9	2449.2786
0.0017	20190410_QExHFX1_RSLC1_Beveridge_Clausen_IMP_DSS_JRmethod_R1.18480.18480.3	xl	0.7850(0.3350+0.4500)	0.135	-2.7417	/	R.ILKDNEDYK.T(3)+K.YFQFDKR.F(6)	REVERSE_Cas9+REVERSE_Cas9	2277.1316
0.0017	20190410_QExHFX1_RSLC1_Beveridge_Clausen_IMP_DSS_JRmethod_R1.18756.18756.3	xl	0.6650(0.3200+0.3450)	0.65	-3.7921	/	K.GIEQESKAIMKR.V(7)+K.QLFSAVGWYKMK.F(10)	REVERSE_Cas9+REVERSE_sp|RETBP_HUMAN|	2983.5662
0.0017	20190410_QExHFX1_RSLC1_Beveridge_Clausen_IMP_DSS_JRmethod_R1.19621.19621.3	xl	0.9000(0.4000+0.5000)	0.045	4.1237	/	R.AKDFNEK.V(2)+R.ERSNKQGKQTTQNER.A(5)	REVERSE_sp|RETBP_HUMAN|+REVERSE_Cas9	2791.3848
0.0017	20190410_QExHFX1_RSLC1_Beveridge_Clausen_IMP_DSS_JRmethod_R1.21370.21370.3	xl	1.0350(0.8500+0.1850)	0.08	1.3185	/	R.GGLSELDKAGFIKR.Q(13)+K.IIKDK.D(3)	Cas9+Cas9	2243.2888
0.0017	20190410_QExHFX1_RSLC1_Beveridge_Clausen_IMP_DSS_JRmethod_R1.21543.21543.3	xl	0.8550(0.7450+0.1100)	0.31	-4.7726	/	K.IMSASLPAKTIETNVR.L(9)+K.KSPVK.Y(1)	REVERSE_Cas9+REVERSE_Cas9	2425.3613
0.0016	20190410_QExHFX1_RSLC1_Beveridge_Clausen_IMP_DSS_JRmethod_R1.12383.12383.3	xl	0.7850(0.3000+0.6650)	0.13	-2.44	/	K.FKMK.Y(2)+K.KQEGSLFAPK.R(1)	sp|RETBP_HUMAN|+REVERSE_Cas9	1793.9749
0.0016	20190410_QExHFX1_RSLC1_Beveridge_Clausen_IMP_DSS_JRmethod_R1.13265.13265.3	xl	0.7900(0.2650+0.5250)	0.185	-2.4356	/	K.FYDEKLQK.V(5)+K.QGKQTTQNER.A(3)	REVERSE_Cas9+REVERSE_Cas9	2396.1971
0.0016	20190410_QExHFX1_RSLC1_Beveridge_Clausen_IMP_DSS_JRmethod_R1.13758.13758.3	xl	0.8000(0.6350+0.1650)	0.4	-2.1013	/	K.DSNRKPLISEK.S(5)+K.EGNWKR.L(5)	REVERSE_Cas9+REVERSE_sp|AMYS_HUMAN|	2212.1599
0.0016	20190410_QExHFX1_RSLC1_Beveridge_Clausen_IMP_DSS_JRmethod_R1.14601.14601.3	xl	0.7750(0.5150+0.2600)	0.775	4.1666	/	K.FFNMINSYFFYKATAK.G(12)+R.RKNR.L(2)	REVERSE_Cas9+Cas9	2701.3838
0.0016	20190410_QExHFX1_RSLC1_Beveridge_Clausen_IMP_DSS_JRmethod_R1.14703.14703.3	xl	0.7850(0.5900+0.4700)	0.165	3.3395	/	K.IGEEIRKMRER.S(7)+R.NKRR.T(2)	REVERSE_Cas9+REVERSE_Cas9	2126.1854
0.0016	20190410_QExHFX1_RSLC1_Beveridge_Clausen_IMP_DSS_JRmethod_R1.15760.15760.3	xl	0.7850(0.3100+0.4750)	0.105	-3.6583	/	R.DKPIR.E(2)+K.EVKKDLIIK.L(3)	Cas9+Cas9	1850.124
0.0016	20190410_QExHFX1_RSLC1_Beveridge_Clausen_IMP_DSS_JRmethod_R1.16529.16529.3	xl	0.8700(0.5600+0.3100)	0.325	0.0852	/	K.FDKFK.H(3)+K.LYSMKEGNWKR.L(5)	sp|MYG_HUMAN|+REVERSE_sp|AMYS_HUMAN|	2232.14
0.0016	20190410_QExHFX1_RSLC1_Beveridge_Clausen_IMP_DSS_JRmethod_R1.18525.18525.3	xl	0.8500(0.3650+0.4850)	0.3	0.9469	/	K.FKVLGNTDR.H(2)+K.SQDFFIEKYK.E(8)	Cas9+REVERSE_Cas9	2490.2794
0.0016	20190410_QExHFX1_RSLC1_Beveridge_Clausen_IMP_DSS_JRmethod_R1.19413.19413.3	xl	0.8300(0.5900+0.4150)	0.21	1.7288	/	R.INVEESVDGKVVSSRKR.E(16)+K.KHER.H(1)	sp|K1C15_SHEEP|+Cas9	2607.4091
0.0016	20190410_QExHFX1_RSLC1_Beveridge_Clausen_IMP_DSS_JRmethod_R1.21070.21070.3	xl	0.8800(0.2800+0.8900)	0.385	2.2895	/	K.DFKELTEPHGK.F(3)+K.KQEGSLFAPK.R(1)	REVERSE_sp|MYG_HUMAN|+REVERSE_Cas9	2541.3114
0.0016	20190410_QExHFX1_RSLC1_Beveridge_Clausen_IMP_DSS_JRmethod_R1.21404.21404.3	xl	0.7700(0.2150+0.5550)	0.385	-0.6097	/	R.FPMAQTDEDKFAK.E(10)+K.VVEESPVNDSKGR.N(11)	REVERSE_sp|OVAL_CHICK|+REVERSE_Cas9	3079.4807
0.0016	20190410_QExHFX1_RSLC1_Beveridge_Clausen_IMP_DSS_JRmethod_R1.21440.21440.3	xl	0.8550(0.8550+0.1600)	0.255	-1.5071	/	R.FNASLGTYHDLLKIIKDK.D(16)+K.VPSKK.F(4)	Cas9+Cas9	2770.5632
0.0016	20190410_QExHFX1_RSLC1_Beveridge_Clausen_IMP_DSS_JRmethod_R1.22556.22556.3	xl	0.8600(0.0200+0.8400)	0.44	-0.8815	/	K.AFKDEDTQAMPFR.V(3)+R.LEESFLVEEDKK.H(11)	sp|OVAL_CHICK|+Cas9	3157.5164
0.0016	20190410_QExHFX1_RSLC1_Beveridge_Clausen_IMP_DSS_JRmethod_R1.23062.23062.3	xl	0.7250(0.3550+0.5350)	0.725	2.8828	/	R.ERSNKQGK.Q(5)+R.SSFEKNPIDFLEAK.G(5)	REVERSE_Cas9+Cas9	2707.3816
0.0015	20190410_QExHFX1_RSLC1_Beveridge_Clausen_IMP_DSS_JRmethod_R1.07958.07958.3	xl	0.8550(0.3900+0.6850)	0.105	4.7814	/	R.ENQTTQKGQK.N(7)+R.KKLVDSTDK.A(2)	Cas9+Cas9	2331.2281
0.0015	20190410_QExHFX1_RSLC1_Beveridge_Clausen_IMP_DSS_JRmethod_R1.10051.10051.3	xl	0.7700(0.2550+0.5150)	0.77	4.8701	/	K.GRNKDSR.T(4)+K.QSGKTILDFLK.S(4)	REVERSE_Cas9+Cas9	2218.2069
0.0015	20190410_QExHFX1_RSLC1_Beveridge_Clausen_IMP_DSS_JRmethod_R1.11497.11497.3	xl	0.8050(0.2400+0.5650)	0.13	-3.8769	/	K.FKMK.Y(2)+K.VVEESPVNDSKGR.N(11)	sp|RETBP_HUMAN|+REVERSE_Cas9	2105.0826
0.0015	20190410_QExHFX1_RSLC1_Beveridge_Clausen_IMP_DSS_JRmethod_R1.11670.11670.3	xl	0.8700(0.4600+0.4100)	0.01	2.7302	/	K.KNHEEEMK.E(1)+K.VLTRSDKNR.G(7)	sp|K1C15_SHEEP|+Cas9	2269.1484
0.0015	20190410_QExHFX1_RSLC1_Beveridge_Clausen_IMP_DSS_JRmethod_R1.11910.11910.3	xl	0.9200(0.9250+0.1200)	0.005	-2.7292	/	K.KLVDSTDKADLR.L(1)+R.YQKR.D(3)	Cas9+REVERSE_Cas9	2091.1323
0.0015	20190410_QExHFX1_RSLC1_Beveridge_Clausen_IMP_DSS_JRmethod_R1.12451.12451.3	xl	0.9650(0.9700+0.2400)	0.105	1.7548	/	K.MIAKSEQEIGKATAK.Y(4)+R.MKMEEK.Y(2)	Cas9+sp|OVAL_CHICK|	2536.2949
0.0015	20190410_QExHFX1_RSLC1_Beveridge_Clausen_IMP_DSS_JRmethod_R1.12939.12939.3	xl	0.7700(0.7750+0.2000)	0.37	-1.4572	/	K.KDEEVLFSEELR.H(1)+R.KWNGEK.M(1)	REVERSE_Cas9+sp|AMYS_HUMAN|	2391.1957
0.0015	20190410_QExHFX1_RSLC1_Beveridge_Clausen_IMP_DSS_JRmethod_R1.13423.13423.3	xl	0.8400(0.1850+0.7700)	0.165	-4.3661	/	K.EGNWKR.L(5)+K.KMKNYWR.Q(1)	REVERSE_sp|AMYS_HUMAN|+Cas9	1950.9886
0.0015	20190410_QExHFX1_RSLC1_Beveridge_Clausen_IMP_DSS_JRmethod_R1.13641.13641.3	xl	0.8400(0.6050+0.3750)	0.18	1.7614	/	R.LKTYAHLFDDK.V(2)+K.VPSKK.F(4)	Cas9+Cas9	2045.1196
0.0015	20190410_QExHFX1_RSLC1_Beveridge_Clausen_IMP_DSS_JRmethod_R1.15014.15014.3	xl	0.8550(0.6250+0.2300)	0.015	-3.5533	/	K.FDKFKHLKSEDEMK.A(8)+K.KHER.H(1)	sp|MYG_HUMAN|+Cas9	2487.2579
0.0015	20190410_QExHFX1_RSLC1_Beveridge_Clausen_IMP_DSS_JRmethod_R1.16214.16214.3	xl	0.9350(0.1650+0.7700)	0.355	4.4429	/	K.SKLTIVK.V(2)+K.TSRYQKR.D(6)	REVERSE_Cas9+REVERSE_Cas9	1863.0941
0.0015	20190410_QExHFX1_RSLC1_Beveridge_Clausen_IMP_DSS_JRmethod_R1.16932.16932.3	xl	0.9250(0.3100+0.6150)	0.09	4.5907	/	-.GQFGLEKYNSAMDKR.F(7)+K.VEKYGK.A(3)	REVERSE_sp|MYG_HUMAN|+REVERSE_Cas9	2603.3053
0.0015	20190410_QExHFX1_RSLC1_Beveridge_Clausen_IMP_DSS_JRmethod_R1.18224.18224.3	xl	0.8350(0.5850+0.2500)	0.075	-1.5603	/	K.ELIPKIFK.Y(5)+K.TSRYQKR.D(6)	REVERSE_Cas9+REVERSE_Cas9	2062.1938
0.0015	20190410_QExHFX1_RSLC1_Beveridge_Clausen_IMP_DSS_JRmethod_R1.21614.21614.3	xl	0.6800(0.4500+0.2300)	0.665	-2.8844	/	K.IMSASLPAKTIETNVR.L(9)+R.YQKRDITTDFYK.F(3)	REVERSE_Cas9+REVERSE_Cas9	3444.7961
0.0014	20190410_QExHFX1_RSLC1_Beveridge_Clausen_IMP_DSS_JRmethod_R1.09632.09632.3	xl	0.8750(0.3750+0.5000)	0.005	4.615	/	R.NKDSR.T(2)+K.VEKGKSK.K(3)	REVERSE_Cas9+Cas9	1530.8365
0.0014	20190410_QExHFX1_RSLC1_Beveridge_Clausen_IMP_DSS_JRmethod_R1.10482.10482.3	xl	0.7700(0.4400+0.4700)	0.23	1.9367	/	K.HKTAHSQALPK.L(2)+K.KSKGK.E(3)	REVERSE_sp|MYG_HUMAN|+REVERSE_Cas9	1901.0846
0.0014	20190410_QExHFX1_RSLC1_Beveridge_Clausen_IMP_DSS_JRmethod_R1.12131.12131.3	xl	0.8350(0.3650+0.4700)	0.225	4.1039	/	R.HKPENIVIEMAR.E(2)+R.SDKNR.G(3)	Cas9+Cas9	2192.1371
0.0014	20190410_QExHFX1_RSLC1_Beveridge_Clausen_IMP_DSS_JRmethod_R1.12531.12531.3	xl	0.7950(0.7000+0.2900)	0.105	-2.1723	/	K.DLIAKIDGPWMHK.S(5)+K.FKMK.Y(2)	REVERSE_sp|AMYS_HUMAN|+sp|RETBP_HUMAN|	2213.174
0.0014	20190410_QExHFX1_RSLC1_Beveridge_Clausen_IMP_DSS_JRmethod_R1.13123.13123.3	xl	0.9550(0.7900+0.1650)	0.255	2.3986	/	K.APLSASMIKR.Y(9)+R.DKQSGK.T(2)	Cas9+Cas9	1872.0138
0.0014	20190410_QExHFX1_RSLC1_Beveridge_Clausen_IMP_DSS_JRmethod_R1.13297.13297.3	xl	0.9200(0.0850+0.8350)	0.005	-0.5117	/	R.EHKK.D(3)+K.MRPLYVKIKR.E(7)	REVERSE_Cas9+REVERSE_sp|OVAL_CHICK|	1981.1658
0.0014	20190410_QExHFX1_RSLC1_Beveridge_Clausen_IMP_DSS_JRmethod_R1.14119.14119.3	xl	0.8200(0.4000+0.5200)	0.16	0.0216	/	R.ATRKLR.T(4)+K.TSRYQKR.D(6)	REVERSE_Cas9+REVERSE_Cas9	1819.054
0.0014	20190410_QExHFX1_RSLC1_Beveridge_Clausen_IMP_DSS_JRmethod_R1.14808.14808.3	xl	0.7950(0.2200+0.8050)	0.265	-4.7328	/	R.SKSLR.A(2)+K.VVEESPVNDSKGR.N(11)	REVERSE_Cas9+REVERSE_Cas9	2142.128
0.0014	20190410_QExHFX1_RSLC1_Beveridge_Clausen_IMP_DSS_JRmethod_R1.15534.15534.3	xl	0.7800(0.5650+0.2150)	0.78	3.3142	/	R.LKTYAHLFDDK.V(2)+K.QLKRR.R(3)	Cas9+Cas9	2187.2163
0.0014	20190410_QExHFX1_RSLC1_Beveridge_Clausen_IMP_DSS_JRmethod_R1.16747.16747.3	xl	0.7250(0.2500+0.4750)	0.375	-0.0858	/	R.KPAFLSGEQK.K(1)+R.MLASAGELQKGNELALPSK.Y(10)	Cas9+Cas9	3197.7004
0.0014	20190410_QExHFX1_RSLC1_Beveridge_Clausen_IMP_DSS_JRmethod_R1.17252.17252.3	xl	0.7900(0.3400+0.4500)	0.41	1.1468	/	R.KTAYSFISYGR.T(1)+K.VVSSRKREI.-(6)	REVERSE_sp|CRP_HUMAN|+sp|K1C15_SHEEP|	2502.3593
0.0014	20190410_QExHFX1_RSLC1_Beveridge_Clausen_IMP_DSS_JRmethod_R1.17460.17460.3	xl	0.6650(0.2650+0.4000)	0.665	-0.9075	/	K.KLDESAKMEDESKLHK.F(13)+K.VFKNPK.F(3)	REVERSE_sp|MYG_HUMAN|+sp|CTRB_BOVIN|	2756.4417
0.0014	20190410_QExHFX1_RSLC1_Beveridge_Clausen_IMP_DSS_JRmethod_R1.17683.17683.3	xl	0.8300(0.1700+0.6600)	0.15	-2.9884	/	K.KSPVK.Y(1)+R.QLLNAKLITQR.K(6)	REVERSE_Cas9+Cas9	1992.2094
0.0014	20190410_QExHFX1_RSLC1_Beveridge_Clausen_IMP_DSS_JRmethod_R1.18611.18611.3	xl	0.7200(0.3850+0.3350)	0.72	3.7298	/	R.FPMAQTDEDKFAK.E(10)+R.KDFQFYKVR.E(7)	REVERSE_sp|OVAL_CHICK|+Cas9	2894.4312
0.0014	20190410_QExHFX1_RSLC1_Beveridge_Clausen_IMP_DSS_JRmethod_R1.19322.19322.3	xl	0.8050(0.3950+0.4100)	0.245	2.1081	/	K.EIKER.N(3)+R.MTNFDKNLPNEK.V(6)	REVERSE_Cas9+Cas9	2261.1361
0.0014	20190410_QExHFX1_RSLC1_Beveridge_Clausen_IMP_DSS_JRmethod_R1.19407.19407.3	xl	0.7150(0.1050+0.6100)	0.715	-2.775	/	K.FYDEKLQK.V(5)+K.IFGAKDLESLGGR.E(5)	REVERSE_Cas9+REVERSE_Cas9	2569.3427
0.0014	20190410_QExHFX1_RSLC1_Beveridge_Clausen_IMP_DSS_JRmethod_R1.19820.19820.3	xl	0.8850(0.5400+0.3450)	0.14	3.0416	/	R.DTNGLVKFKK.S(7)+K.DTSDVLKKR.L(7)	REVERSE_Cas9+REVERSE_Cas9	2347.311
0.0014	20190410_QExHFX1_RSLC1_Beveridge_Clausen_IMP_DSS_JRmethod_R1.20880.20880.3	xl	0.6650(0.2400+0.4250)	0.665	-2.5185	/	K.ESILPKR.N(6)+R.NDKLFPYFDEQRR.L(3)	Cas9+REVERSE_Cas9	2706.4128
0.0013	20190410_QExHFX1_RSLC1_Beveridge_Clausen_IMP_DSS_JRmethod_R1.10087.10087.3	xl	0.9000(0.2800+0.8150)	0.14	3.4406	/	K.LQKMVK.D(3)+R.MTNFDKNLPNEK.V(6)	REVERSE_Cas9+Cas9	2333.2122
0.0013	20190410_QExHFX1_RSLC1_Beveridge_Clausen_IMP_DSS_JRmethod_R1.11379.11379.3	xl	0.7000(0.3500+0.3500)	0.7	4.6723	/	K.IGEEIRKMR.E(7)+K.TLNDFKR.Q(6)	REVERSE_Cas9+REVERSE_Cas9	2161.1676
0.0013	20190410_QExHFX1_RSLC1_Beveridge_Clausen_IMP_DSS_JRmethod_R1.11490.11490.3	xl	0.6600(0.2450+0.6650)	0.66	-2.6254	/	R.HSIKK.N(4)+K.SDNVPSEEVVKKMK.N(11)	Cas9+Cas9	2338.2565
0.0013	20190410_QExHFX1_RSLC1_Beveridge_Clausen_IMP_DSS_JRmethod_R1.11669.11669.3	xl	0.7900(0.2300+0.5600)	0.16	-4.0892	/	-.IERKR.S(4)+R.KKDWDPKK.Y(2)	REVERSE_sp|K1C15_SHEEP|+Cas9	1882.0788
0.0013	20190410_QExHFX1_RSLC1_Beveridge_Clausen_IMP_DSS_JRmethod_R1.12165.12165.3	xl	0.9550(0.2150+0.8650)	0.09	2.521	/	K.EDYFKK.L(5)+K.NRGKSDNVPSEEVVK.K(4)	Cas9+Cas9	2623.3128
0.0013	20190410_QExHFX1_RSLC1_Beveridge_Clausen_IMP_DSS_JRmethod_R1.13500.13500.3	xl	0.8800(0.8850+0.1400)	0.005	-2.0287	/	K.KLVDSTDKADLR.L(8)+R.KQYR.S(1)	Cas9+Cas9	2091.1323
0.0013	20190410_QExHFX1_RSLC1_Beveridge_Clausen_IMP_DSS_JRmethod_R1.14082.14082.3	xl	0.8950(0.2950+0.6000)	0.105	0.6983	/	R.KGKTK.L(3)+K.MKESAMSAVR.F(2)	REVERSE_sp|CAH1_HUMAN|+REVERSE_sp|OVAL_CHICK|	1806.9695
0.0013	20190410_QExHFX1_RSLC1_Beveridge_Clausen_IMP_DSS_JRmethod_R1.15689.15689.3	xl	0.7150(0.7350+0.2300)	0.43	-0.3686	/	R.ATRKLR.T(4)+K.EGNWKR.L(5)	REVERSE_Cas9+REVERSE_sp|AMYS_HUMAN|	1669.9375
0.0013	20190410_QExHFX1_RSLC1_Beveridge_Clausen_IMP_DSS_JRmethod_R1.16366.16366.3	xl	0.8800(0.5300+0.3500)	0.08	3.5617	/	R.LKTYAHLFDDK.V(2)+K.TKGKR.A(2)	Cas9+sp|CAH1_HUMAN|	2076.1367
0.0013	20190410_QExHFX1_RSLC1_Beveridge_Clausen_IMP_DSS_JRmethod_R1.17226.17226.3	xl	0.7400(0.5650+0.2800)	0.74	3.6468	/	R.KFDNLTK.A(1)+R.KPLISEK.S(1)	Cas9+REVERSE_Cas9	1816.0345
0.0013	20190410_QExHFX1_RSLC1_Beveridge_Clausen_IMP_DSS_JRmethod_R1.17887.17887.3	xl	0.9050(0.1050+0.9100)	0.005	-2.1521	/	R.AILKDSNR.K(4)+R.LEDTTKFYPSYDR.E(6)	REVERSE_Cas9+REVERSE_sp|K1C15_SHEEP|	2687.3441
0.0013	20190410_QExHFX1_RSLC1_Beveridge_Clausen_IMP_DSS_JRmethod_R1.18861.18861.3	xl	0.7200(0.3050+0.4150)	0.72	0.7928	/	K.AELFDIPNKEFSSR.E(9)+R.KLQKMVK.D(4)	REVERSE_Cas9+REVERSE_Cas9	2663.4355
0.0013	20190410_QExHFX1_RSLC1_Beveridge_Clausen_IMP_DSS_JRmethod_R1.18953.18953.3	xl	0.8200(0.4400+0.4650)	0.02	2.5628	/	K.QENDEPSGKLK.E(9)+K.QLKRR.R(3)	REVERSE_Cas9+Cas9	2081.1228
0.0013	20190410_QExHFX1_RSLC1_Beveridge_Clausen_IMP_DSS_JRmethod_R1.19638.19638.3	xl	0.7800(0.3750+0.5250)	0.305	2.0319	/	K.GRNKDSR.T(4)+K.NPKFSILTVR.N(3)	REVERSE_Cas9+sp|CTRB_BOVIN|	2143.1861
0.0013	20190410_QExHFX1_RSLC1_Beveridge_Clausen_IMP_DSS_JRmethod_R1.22773.22773.3	xl	0.8750(0.6600+0.2150)	0.42	0.6586	/	K.ALELFRKDMASNYK.E(7)+K.KAMAYWTGSFR.A(1)	sp|MYG_HUMAN|+REVERSE_sp|RETBP_HUMAN|	3139.5622
0.0013	20190410_QExHFX1_RSLC1_Beveridge_Clausen_IMP_DSS_JRmethod_R1.23303.23303.3	xl	0.8350(0.8350+0.4200)	0.01	4.5383	/	R.FPMAQTDEDKFAKEWLGK.F(10)+K.FVKGIK.L(3)	REVERSE_sp|OVAL_CHICK|+REVERSE_sp|CTRB_BOVIN|	2968.5407
0.0012	20190410_QExHFX1_RSLC1_Beveridge_Clausen_IMP_DSS_JRmethod_R1.07954.07954.3	na	0.765	0.765	-2.7985	/	L.LNRESRGDC[160.03]YGNHVILR.Y	REVERSE_sp|RETBP_HUMAN|	2058.0176
0.0012	20190410_QExHFX1_RSLC1_Beveridge_Clausen_IMP_DSS_JRmethod_R1.08521.08521.3	xl	0.7150(0.2300+0.6000)	0.395	-1.1959	/	R.HKNYASLVK.D(2)+R.KWNGEK.M(1)	REVERSE_Cas9+sp|AMYS_HUMAN|	1957.0421
0.0012	20190410_QExHFX1_RSLC1_Beveridge_Clausen_IMP_DSS_JRmethod_R1.10048.10048.3	xl	0.8000(0.6550+0.1900)	0.165	-2.4669	/	R.NSDKLIAR.K(4)+R.SNKQGK.Q(3)	Cas9+REVERSE_Cas9	1713.9373
0.0012	20190410_QExHFX1_RSLC1_Beveridge_Clausen_IMP_DSS_JRmethod_R1.13115.13115.3	xl	0.8950(0.3100+0.8950)	0.02	0.7719	/	K.KFYDEK.L(1)+K.NRGKSDNVPSEEVVK.K(4)	REVERSE_Cas9+Cas9	2623.3128
0.0012	20190410_QExHFX1_RSLC1_Beveridge_Clausen_IMP_DSS_JRmethod_R1.13273.13273.3	xl	0.8200(0.4750+0.3450)	0.275	1.0739	/	R.TLVKNDISDDK.L(4)+R.TQINKVVR.F(5)	REVERSE_Cas9+sp|OVAL_CHICK|	2341.2852
0.0012	20190410_QExHFX1_RSLC1_Beveridge_Clausen_IMP_DSS_JRmethod_R1.13827.13827.3	xl	0.9150(0.2600+0.6550)	0.08	2.4929	/	K.IIKDK.D(3)+R.LKYENEMALR.Q(2)	Cas9+sp|K1C15_SHEEP|	2019.1073
0.0012	20190410_QExHFX1_RSLC1_Beveridge_Clausen_IMP_DSS_JRmethod_R1.14722.14722.3	xl	0.7650(0.7300+0.1500)	0.38	-0.1748	/	K.FKVLGNTDR.H(2)+K.YDENDKLIR.E(6)	Cas9+Cas9	2351.212
0.0012	20190410_QExHFX1_RSLC1_Beveridge_Clausen_IMP_DSS_JRmethod_R1.15019.15019.3	xl	0.6350(0.6350+0.2250)	0.635	-2.9428	/	K.ENFDKAR.F(5)+K.KHER.H(1)	sp|RETBP_HUMAN|+Cas9	1584.8008
0.0012	20190410_QExHFX1_RSLC1_Beveridge_Clausen_IMP_DSS_JRmethod_R1.16220.16220.3	xl	0.8400(0.5750+0.2650)	0.345	3.1032	/	K.ESILPKRNSDK.L(6)+K.TKGKR.A(4)	Cas9+sp|CAH1_HUMAN|	2012.1377
0.0012	20190410_QExHFX1_RSLC1_Beveridge_Clausen_IMP_DSS_JRmethod_R1.16495.16495.3	xl	0.8300(0.1250+0.7050)	0.83	1.9721	/	A.KVEK.G(1)+K.SDNVPSEEVVKKMKNYWR.Q(14)	Cas9,REVERSE_Cas9+Cas9	2848.4792
0.0012	20190410_QExHFX1_RSLC1_Beveridge_Clausen_IMP_DSS_JRmethod_R1.17729.17729.3	xl	0.8700(0.6450+0.2250)	0.27	1.5088	/	K.DFNEKVRFSSVR.C(5)+R.WYNKMK.K(4)	REVERSE_sp|RETBP_HUMAN|+REVERSE_Cas9	2489.2524
0.0012	20190410_QExHFX1_RSLC1_Beveridge_Clausen_IMP_DSS_JRmethod_R1.21522.21522.3	xl	0.7950(0.7000+0.1700)	0.235	-0.0284	/	R.GKSDNVPSEEVVK.K(2)+R.MTNFDKNLPNEK.V(6)	Cas9+Cas9	2974.4592
0.0012	20190410_QExHFX1_RSLC1_Beveridge_Clausen_IMP_DSS_JRmethod_R1.21757.21757.3	xl	0.7850(0.4250+0.4850)	0.12	2.2784	/	R.EAKTLNDFK.R(3)+K.QLKEDYFKK.L(3)	REVERSE_Cas9+Cas9	2400.2576
0.0012	20190410_QExHFX1_RSLC1_Beveridge_Clausen_IMP_DSS_JRmethod_R1.23763.23763.3	xl	0.7350(0.2600+0.5050)	0.735	4.5678	/	R.KPAFLSGEQKK.A(10)+K.NLPNEKVLPK.H(6)	Cas9+Cas9	2520.4314
0.0012	20190410_QExHFX1_RSLC1_Beveridge_Clausen_IMP_DSS_JRmethod_R1.24108.24108.3	xl	0.7950(0.6800+0.3350)	0.325	1.9302	/	K.IEAEHHGKK.K(8)+R.LEESFLVEEDKK.H(11)	REVERSE_sp|MYG_HUMAN|+Cas9	2650.3489
0.0011	20190410_QExHFX1_RSLC1_Beveridge_Clausen_IMP_DSS_JRmethod_R1.13326.13326.3	xl	0.8750(0.3900+0.4850)	0.08	2.9333	/	K.FKKSPVK.Y(3)+R.LEDTTKFYPSYDR.E(6)	REVERSE_Cas9+REVERSE_sp|K1C15_SHEEP|	2604.3474
0.0011	20190410_QExHFX1_RSLC1_Beveridge_Clausen_IMP_DSS_JRmethod_R1.18656.18656.3	xl	0.9050(0.2450+0.6600)	0.09	3.3501	/	R.ERMKR.L(4)+R.KRMLASAGELQK.G(1)	Cas9+Cas9	2187.1979
0.0011	20190410_QExHFX1_RSLC1_Beveridge_Clausen_IMP_DSS_JRmethod_R1.19832.19832.3	xl	0.8200(0.3500+0.7150)	0.125	0.3131	/	R.KMRER.S(1)+K.SVKELLGITIMER.S(3)	REVERSE_Cas9+Cas9	2344.2969
0.0011	20190410_QExHFX1_RSLC1_Beveridge_Clausen_IMP_DSS_JRmethod_R1.20180.20180.3	xl	0.8600(0.6150+0.2450)	0.23	1.5567	/	K.LYSMKEGNWKR.L(5)+K.RMGETVYKVK.T(8)	REVERSE_sp|AMYS_HUMAN|+REVERSE_Cas9	2758.4297
0.0011	20190410_QExHFX1_RSLC1_Beveridge_Clausen_IMP_DSS_JRmethod_R1.21715.21715.3	xl	0.8800(0.5850+0.2950)	0.095	2.9188	/	R.KVTVKQLKEDYFK.K(8)+K.TLNDFKR.Q(6)	Cas9+REVERSE_Cas9	2655.4635
0.0011	20190410_QExHFX1_RSLC1_Beveridge_Clausen_IMP_DSS_JRmethod_R1.22004.22004.3	xl	0.6800(0.1400+0.5400)	0.68	-4.1804	/	K.KYPK.L(1)+R.SSVVKGDVSEEVNIR.V(5)	Cas9+REVERSE_sp|K1C15_SHEEP|	2289.2215
0.001	20190410_QExHFX1_RSLC1_Beveridge_Clausen_IMP_DSS_JRmethod_R1.10612.10612.3	xl	0.8700(0.1150+0.7850)	0.475	1.4642	/	K.FDKFK.H(3)+R.NSDKLIARK.K(4)	sp|MYG_HUMAN|+Cas9	1865.041
0.001	20190410_QExHFX1_RSLC1_Beveridge_Clausen_IMP_DSS_JRmethod_R1.10614.10614.3	xl	0.9050(0.8000+0.1050)	0.3	3.2553	/	K.AGYKFETVR.G(4)+K.LQKMVK.D(3)	REVERSE_sp|AMYS_HUMAN|+REVERSE_Cas9	1953.0757
0.001	20190410_QExHFX1_RSLC1_Beveridge_Clausen_IMP_DSS_JRmethod_R1.10788.10788.3	xl	0.7350(0.2100+0.5250)	0.735	1.21	/	G.AASMDKK.Y(6)+K.DTSDVLKKR.L(7)	Cas9+REVERSE_Cas9	1948.0298
0.001	20190410_QExHFX1_RSLC1_Beveridge_Clausen_IMP_DSS_JRmethod_R1.11040.11040.3	xl	0.7800(0.3050+0.4750)	0.275	0.7501	/	K.KFYDEK.L(1)+R.RATRKLR.T(5)	REVERSE_Cas9+REVERSE_Cas9	1866.0475
0.001	20190410_QExHFX1_RSLC1_Beveridge_Clausen_IMP_DSS_JRmethod_R1.11136.11136.3	xl	0.6750(0.3150+0.5300)	0.675	1.4941	/	R.VASMASEKMK.L(8)+K.VLGNTDRHSIKK.N(11)	sp|OVAL_CHICK|+Cas9	2585.3668
0.001	20190410_QExHFX1_RSLC1_Beveridge_Clausen_IMP_DSS_JRmethod_R1.12909.12909.3	xl	0.8850(0.2750+0.8550)	0.045	1.3677	/	K.FYDEKLQK.V(5)+K.QLKPNAEGVK.M(3)	REVERSE_Cas9+REVERSE_sp|CAH1_HUMAN|	2290.2208
0.001	20190410_QExHFX1_RSLC1_Beveridge_Clausen_IMP_DSS_JRmethod_R1.12975.12975.3	xl	0.8050(0.1850+0.6200)	0.51	4.3976	/	K.GRNKDSR.T(4)+R.KPLISEK.S(1)	REVERSE_Cas9+REVERSE_Cas9	1782.9951
0.001	20190410_QExHFX1_RSLC1_Beveridge_Clausen_IMP_DSS_JRmethod_R1.13071.13071.3	xl	0.8050(0.7550+0.1900)	0.07	-4.9813	/	K.AELFDIPNKEFSSR.E(9)+K.GSQKDR.L(4)	REVERSE_Cas9+REVERSE_Cas9	2479.2342
0.001	20190410_QExHFX1_RSLC1_Beveridge_Clausen_IMP_DSS_JRmethod_R1.13906.13906.3	xl	0.7450(0.1100+0.6350)	0.395	-3.368	/	K.FKDFK.E(2)+R.RATRKLR.T(5)	REVERSE_sp|MYG_HUMAN|+REVERSE_Cas9	1721.01
0.001	20190410_QExHFX1_RSLC1_Beveridge_Clausen_IMP_DSS_JRmethod_R1.15521.15521.3	xl	0.7850(0.3100+0.5350)	0.34	0.256	/	K.ENFDKAR.F(5)+K.YDENDKLIREVK.V(6)	sp|RETBP_HUMAN|+Cas9	2537.2761
0.001	20190410_QExHFX1_RSLC1_Beveridge_Clausen_IMP_DSS_JRmethod_R1.15988.15988.3	xl	0.8150(0.4250+0.3900)	0.07	1.7241	/	K.QLKRRR.Y(3)+K.VTVKRNTK.F(4)	Cas9+REVERSE_Cas9	1938.1962
0.001	20190410_QExHFX1_RSLC1_Beveridge_Clausen_IMP_DSS_JRmethod_R1.16295.16295.3	xl	0.8550(0.2900+0.5650)	0.11	3.1455	/	K.ENFDKAR.F(5)+K.KDLIIKLPK.Y(6)	sp|RETBP_HUMAN|+Cas9	2083.204
0.001	20190410_QExHFX1_RSLC1_Beveridge_Clausen_IMP_DSS_JRmethod_R1.16387.16387.3	xl	0.8200(0.3300+0.4900)	0.145	2.1174	/	K.QLKRRR.Y(3)+K.VTVKRNTK.F(4)	Cas9+REVERSE_Cas9	1938.1962
0.001	20190410_QExHFX1_RSLC1_Beveridge_Clausen_IMP_DSS_JRmethod_R1.17874.17874.3	xl	0.8350(0.6250+0.2100)	0.355	1.141	/	K.DFNEKVRFSSVR.C(5)+R.WYNKMK.K(4)	REVERSE_sp|RETBP_HUMAN|+REVERSE_Cas9	2489.2524
0.001	20190410_QExHFX1_RSLC1_Beveridge_Clausen_IMP_DSS_JRmethod_R1.18148.18148.3	xl	0.8450(0.5750+0.2700)	0.185	1.3343	/	R.KIMSASLPAK.T(1)+K.MKNYWR.Q(2)	REVERSE_Cas9+Cas9	2079.1008
0.001	20190410_QExHFX1_RSLC1_Beveridge_Clausen_IMP_DSS_JRmethod_R1.18371.18371.3	xl	0.8150(0.3050+0.5100)	0.18	0.7	/	K.DDFLHAYTKLR.E(9)+R.KDFQFYK.V(1)	REVERSE_Cas9+Cas9	2490.2582
0.001	20190410_QExHFX1_RSLC1_Beveridge_Clausen_IMP_DSS_JRmethod_R1.18383.18383.3	xl	0.8100(0.3400+0.4700)	0.205	1.4616	/	K.FKVLGNTDR.H(2)+K.SQDFFIEKYK.E(8)	Cas9+REVERSE_Cas9	2490.2794
0.001	20190410_QExHFX1_RSLC1_Beveridge_Clausen_IMP_DSS_JRmethod_R1.19410.19410.3	xl	0.7450(0.6250+0.3450)	0.375	3.4731	/	K.EIKERNDK.L(3)+R.ERSNKQGK.Q(5)	REVERSE_Cas9+REVERSE_Cas9	2114.1079
0.001	20190410_QExHFX1_RSLC1_Beveridge_Clausen_IMP_DSS_JRmethod_R1.21335.21335.3	xl	0.7550(0.3400+0.6850)	0.38	4.1593	/	R.ILKDNEDYK.T(3)+K.YGKAELFDIPNK.E(3)	REVERSE_Cas9+REVERSE_Cas9	2668.3635
0.001	20190410_QExHFX1_RSLC1_Beveridge_Clausen_IMP_DSS_JRmethod_R1.23516.23516.3	xl	0.7650(0.3550+0.4100)	0.255	2.0268	/	K.EIKER.N(3)+R.KFDNLTKAER.G(7)	REVERSE_Cas9+Cas9	2032.0952
0.001	20190410_QExHFX1_RSLC1_Beveridge_Clausen_IMP_DSS_JRmethod_R1.24218.24218.3	xl	0.6950(0.4250+0.2700)	0.695	2.734	/	R.DEVGSIEVSDFC[160.03]EIKK.F(15)+K.IGEEIRKMR.E(7)	REVERSE_Cas9+REVERSE_Cas9	3122.5626
0.0009	20190410_QExHFX1_RSLC1_Beveridge_Clausen_IMP_DSS_JRmethod_R1.08362.08362.3	xl	0.9500(0.8500+0.1000)	0.03	1.6508	/	K.FDNLTKAER.G(6)+A.KVEK.G(1)	Cas9+Cas9,REVERSE_Cas9	1732.9359
0.0009	20190410_QExHFX1_RSLC1_Beveridge_Clausen_IMP_DSS_JRmethod_R1.08638.08638.3	xl	0.7250(0.1300+0.5950)	0.33	-3.908	/	K.DMASNYKELGFQG.-(7)+K.DNREKIEK.L(5)	sp|MYG_HUMAN|+Cas9	2627.2536
0.0009	20190410_QExHFX1_RSLC1_Beveridge_Clausen_IMP_DSS_JRmethod_R1.13316.13316.3	xl	0.8650(0.0550+0.8100)	0.005	-1.6328	/	R.EHKK.D(3)+K.MRPLYVKIKR.E(7)	REVERSE_Cas9+REVERSE_sp|OVAL_CHICK|	1981.1658
0.0009	20190410_QExHFX1_RSLC1_Beveridge_Clausen_IMP_DSS_JRmethod_R1.14016.14016.3	xl	0.9100(0.2050+0.8700)	0.005	3.3694	/	R.KWNGEK.M(1)+K.SDNVPSEEVVKKMK.N(12)	sp|AMYS_HUMAN|+Cas9	2487.2678
0.0009	20190410_QExHFX1_RSLC1_Beveridge_Clausen_IMP_DSS_JRmethod_R1.14341.14341.3	xl	0.8250(0.7050+0.1200)	0.52	1.826	/	K.APLTKPLK.A(5)+R.DTNGLVKFK.K(7)	sp|CRP_HUMAN|+REVERSE_Cas9	2025.1873
0.0009	20190410_QExHFX1_RSLC1_Beveridge_Clausen_IMP_DSS_JRmethod_R1.14978.14978.3	xl	0.6850(0.2800+0.6850)	0.685	4.9854	/	R.KPLISEK.S(1)+K.LSTDHKTESTK.L(6)	REVERSE_Cas9+REVERSE_sp|CAH1_HUMAN|	2197.1841
0.0009	20190410_QExHFX1_RSLC1_Beveridge_Clausen_IMP_DSS_JRmethod_R1.15328.15328.3	xl	0.7100(0.1300+0.7150)	0.365	-4.4192	/	R.EHKK.D(3)+R.GKSDNVPSEEVVK.K(2)	REVERSE_Cas9+Cas9	2065.069
0.0009	20190410_QExHFX1_RSLC1_Beveridge_Clausen_IMP_DSS_JRmethod_R1.15432.15432.3	xl	0.6900(0.4300+0.2600)	0.69	1.1591	/	K.NLPNEKVLPK.H(6)+K.TYAHLFDDKVMK.Q(9)	Cas9+Cas9	2755.4617
0.0009	20190410_QExHFX1_RSLC1_Beveridge_Clausen_IMP_DSS_JRmethod_R1.15655.15655.3	xl	0.6700(0.3750+0.2950)	0.67	4.7868	/	R.LDAKDTSDVLK.K(4)+K.YNSAMDKR.F(7)	REVERSE_Cas9+REVERSE_sp|MYG_HUMAN|	2325.1521
0.0009	20190410_QExHFX1_RSLC1_Beveridge_Clausen_IMP_DSS_JRmethod_R1.16161.16161.3	xl	0.6450(0.3750+0.3600)	0.645	3.9493	/	R.KFDNLTK.A(1)+R.KPLISEK.S(1)	Cas9+REVERSE_Cas9	1816.0345
0.0009	20190410_QExHFX1_RSLC1_Beveridge_Clausen_IMP_DSS_JRmethod_R1.16501.16501.3	xl	0.8950(0.6850+0.2100)	0.07	4.3713	/	R.KWNGEKMSYLK.N(6)+K.TLNDFKR.Q(6)	sp|AMYS_HUMAN|+REVERSE_Cas9	2413.2463
0.0009	20190410_QExHFX1_RSLC1_Beveridge_Clausen_IMP_DSS_JRmethod_R1.17364.17364.3	xl	0.8000(0.4750+0.3250)	0.155	2.1966	/	R.GKSDNVPSEEVVK.K(2)+R.NKRR.T(2)	Cas9+REVERSE_Cas9	2097.1177
0.0009	20190410_QExHFX1_RSLC1_Beveridge_Clausen_IMP_DSS_JRmethod_R1.17784.17784.3	xl	0.7750(0.3300+0.5100)	0.245	4.0864	/	K.GSQKDRIGNILK.R(4)+K.VEKGKSK.K(5)	REVERSE_Cas9+Cas9	2240.2851
0.0009	20190410_QExHFX1_RSLC1_Beveridge_Clausen_IMP_DSS_JRmethod_R1.17835.17835.3	xl	0.7550(0.0900+0.6650)	0.755	0.2345	/	R.EHKK.D(3)+R.MAGIGTGEASLGGGGGGKVR.L(18)	REVERSE_Cas9+sp|K1C15_SHEEP|	2409.2433
0.0009	20190410_QExHFX1_RSLC1_Beveridge_Clausen_IMP_DSS_JRmethod_R1.20176.20176.3	xl	0.7500(0.6300+0.1200)	0.75	2.7265	/	K.ELTEPHGKFLR.L(8)+K.VFKNPK.F(3)	REVERSE_sp|MYG_HUMAN|+sp|CTRB_BOVIN|	2195.2102
0.0009	20190410_QExHFX1_RSLC1_Beveridge_Clausen_IMP_DSS_JRmethod_R1.21258.21258.3	xl	0.8700(0.5950+0.2750)	0.01	1.8232	/	K.APLTKPLK.A(5)+K.IEAEHHGKKK.L(8)	sp|CRP_HUMAN|+REVERSE_sp|MYG_HUMAN|	2180.268
0.0009	20190410_QExHFX1_RSLC1_Beveridge_Clausen_IMP_DSS_JRmethod_R1.22789.22789.3	xl	0.8200(0.2250+0.5950)	0.28	3.5302	/	R.EKIEK.L(2)+R.NKEAMAEYQER.M(2)	Cas9+REVERSE_sp|K1C15_SHEEP|	2151.0517
0.0008	20190410_QExHFX1_RSLC1_Beveridge_Clausen_IMP_DSS_JRmethod_R1.08315.08315.3	xl	0.7650(0.6500+0.2350)	0.415	3.2113	/	R.NKDSR.T(2)+K.VLTRSDKNR.G(7)	REVERSE_Cas9+Cas9	1843.9863
0.0008	20190410_QExHFX1_RSLC1_Beveridge_Clausen_IMP_DSS_JRmethod_R1.12665.12665.3	xl	0.8950(0.1300+0.7650)	0.08	0.5836	/	K.GSQKDR.L(4)+R.KDFQFYK.V(1)	REVERSE_Cas9+Cas9	1801.8998
0.0008	20190410_QExHFX1_RSLC1_Beveridge_Clausen_IMP_DSS_JRmethod_R1.13834.13834.3	xl	0.6700(0.6150+0.2650)	0.67	2.9674	/	R.KIMSASLPAK.T(1)+R.VTEFKYGAK.L(5)	REVERSE_Cas9+sp|AMYS_HUMAN|	2224.2176
0.0008	20190410_QExHFX1_RSLC1_Beveridge_Clausen_IMP_DSS_JRmethod_R1.13927.13927.3	xl	0.8200(0.3200+0.5000)	0.04	2.1509	/	K.KPDWDKK.R(1)+K.LYSMKEGNWKR.L(5)	REVERSE_Cas9+REVERSE_sp|AMYS_HUMAN|	2464.2572
0.0008	20190410_QExHFX1_RSLC1_Beveridge_Clausen_IMP_DSS_JRmethod_R1.14219.14219.3	xl	0.7300(0.6200+0.3100)	0.36	0.2209	/	R.KRMLASAGELQK.G(1)+R.WYNKMK.K(4)	Cas9+REVERSE_Cas9	2337.2336
0.0008	20190410_QExHFX1_RSLC1_Beveridge_Clausen_IMP_DSS_JRmethod_R1.14789.14789.3	xl	0.6550(0.4800+0.3100)	0.655	0.8651	/	K.DNREKIEK.L(5)+R.DTNGLVKFK.K(7)	Cas9+REVERSE_Cas9	2189.1691
0.0008	20190410_QExHFX1_RSLC1_Beveridge_Clausen_IMP_DSS_JRmethod_R1.14885.14885.3	xl	0.6900(0.4550+0.2350)	0.69	3.8403	/	K.C[160.03]KTGSGDIENYNDATQVR.D(2)+R.VRKSLK.K(3)	sp|AMYS_HUMAN|+sp|CRP_HUMAN|	2894.4555
0.0008	20190410_QExHFX1_RSLC1_Beveridge_Clausen_IMP_DSS_JRmethod_R1.15042.15042.3	xl	0.6550(0.3150+0.3400)	0.655	3.097	/	R.VKENFDK.A(2)+K.YFDTTIDRKQYR.S(9)	sp|RETBP_HUMAN|+Cas9	2621.3124
0.0008	20190410_QExHFX1_RSLC1_Beveridge_Clausen_IMP_DSS_JRmethod_R1.15192.15192.3	xl	0.8250(0.5350+0.2900)	0.065	2.9429	/	R.KYWGSR.V(1)+K.TKYNALKTPDK.L(7)	sp|CTRB_BOVIN|+sp|CTRB_BOVIN|	2211.1687
0.0008	20190410_QExHFX1_RSLC1_Beveridge_Clausen_IMP_DSS_JRmethod_R1.15300.15300.3	xl	0.7400(0.7000+0.2350)	0.74	3.0314	/	R.EHKKDEEVLFSEELR.H(4)+R.LSKSR.R(3)	REVERSE_Cas9+Cas9	2614.3601
0.0008	20190410_QExHFX1_RSLC1_Beveridge_Clausen_IMP_DSS_JRmethod_R1.16406.16406.3	xl	0.8450(0.2300+0.6150)	0.135	4.0185	/	R.KMIAK.S(1)+K.VVEESPVNDSKGR.N(11)	Cas9+REVERSE_Cas9	2142.1353
0.0008	20190410_QExHFX1_RSLC1_Beveridge_Clausen_IMP_DSS_JRmethod_R1.17085.17085.3	xl	0.6650(0.4800+0.2700)	0.665	4.5835	/	K.DNREKIEK.L(5)+R.IPKDRHK.N(3)	Cas9+REVERSE_Cas9	2061.133
0.0008	20190410_QExHFX1_RSLC1_Beveridge_Clausen_IMP_DSS_JRmethod_R1.19785.19785.3	xl	0.7650(0.3250+0.4400)	0.22	1.9182	/	K.FKHLK.S(2)+R.KTAYSFISYGR.T(1)	sp|MYG_HUMAN|+REVERSE_sp|CRP_HUMAN|	2101.1359
0.0008	20190410_QExHFX1_RSLC1_Beveridge_Clausen_IMP_DSS_JRmethod_R1.19894.19894.3	xl	0.8300(0.3250+0.5050)	0.01	2.9299	/	K.EGNWKR.L(5)+R.GKSDNVPSEEVVKK.M(13)	REVERSE_sp|AMYS_HUMAN|+Cas9	2441.2549
0.0008	20190410_QExHFX1_RSLC1_Beveridge_Clausen_IMP_DSS_JRmethod_R1.20359.20359.3	xl	0.7750(0.2400+0.7750)	0.375	0.0051	/	R.RKNR.L(2)+K.VVEESPVNDSKGR.N(11)	Cas9+REVERSE_Cas9	2125.1239
0.0008	20190410_QExHFX1_RSLC1_Beveridge_Clausen_IMP_DSS_JRmethod_R1.21837.21837.3	xl	0.8200(0.2500+0.5700)	0.18	0.1864	/	R.DKQSGK.T(2)+R.KIFGAKDLESLGGR.E(1)	Cas9+REVERSE_Cas9	2289.2327
0.0008	20190410_QExHFX1_RSLC1_Beveridge_Clausen_IMP_DSS_JRmethod_R1.22056.22056.3	xl	0.8100(0.2500+0.5600)	0.215	0.1064	/	K.APLSASMIKR.Y(9)+K.GSQKDRIGNILK.R(4)	Cas9+REVERSE_Cas9	2538.4314
0.0007	20190410_QExHFX1_RSLC1_Beveridge_Clausen_IMP_DSS_JRmethod_R1.10904.10904.3	xl	0.8300(0.2850+0.5450)	0.005	2.4871	/	G.AASMDKK.Y(6)+K.DTSDVLKKR.L(8)	Cas9+REVERSE_Cas9	1948.0298
0.0007	20190410_QExHFX1_RSLC1_Beveridge_Clausen_IMP_DSS_JRmethod_R1.11014.11014.3	xl	0.7800(0.1550+0.6250)	0.415	3.4796	/	K.DMASNYKELGFQG.-(7)+K.DNREKIEK.L(5)	sp|MYG_HUMAN|+Cas9	2627.2536
0.0007	20190410_QExHFX1_RSLC1_Beveridge_Clausen_IMP_DSS_JRmethod_R1.12673.12673.3	xl	0.7000(0.5200+0.1800)	0.7	0.3699	/	K.KVVEESPVNDSKGR.N(1)+K.KYPK.L(1)	REVERSE_Cas9+Cas9	2215.1847
0.0007	20190410_QExHFX1_RSLC1_Beveridge_Clausen_IMP_DSS_JRmethod_R1.13695.13695.3	xl	0.9100(0.0350+0.8750)	0.145	1.6521	/	K.DFNEKVR.F(5)+R.KKDWDPK.K(2)	REVERSE_sp|RETBP_HUMAN|+Cas9	1960.0053
0.0007	20190410_QExHFX1_RSLC1_Beveridge_Clausen_IMP_DSS_JRmethod_R1.13730.13730.3	xl	0.8400(0.2350+0.7600)	0.08	4.6128	/	K.EDYFKK.L(5)+K.NRGKSDNVPSEEVVK.K(4)	Cas9+Cas9	2623.3128
0.0007	20190410_QExHFX1_RSLC1_Beveridge_Clausen_IMP_DSS_JRmethod_R1.14211.14211.3	xl	0.8200(0.3000+0.5200)	0.005	2.6109	/	K.KDWDPKK.Y(6)+R.SVLKGGPFSDSYR.L(4)	Cas9+sp|CAH1_HUMAN|	2465.259
0.0007	20190410_QExHFX1_RSLC1_Beveridge_Clausen_IMP_DSS_JRmethod_R1.14222.14222.3	xl	0.7650(0.2150+0.5500)	0.295	2.0757	/	K.DMASNYKELGFQG.-(7)+K.FKHLK.S(2)	sp|MYG_HUMAN|+sp|MYG_HUMAN|	2268.1248
0.0007	20190410_QExHFX1_RSLC1_Beveridge_Clausen_IMP_DSS_JRmethod_R1.14771.14771.3	xl	0.7550(0.2450+0.7550)	0.34	3.1624	/	K.TKGKR.A(2)+K.VVEESPVNDSKGR.N(11)	sp|CAH1_HUMAN|+REVERSE_Cas9	2141.1439
0.0007	20190410_QExHFX1_RSLC1_Beveridge_Clausen_IMP_DSS_JRmethod_R1.15402.15402.3	xl	0.7400(0.5900+0.1500)	0.74	3.9033	/	K.FFNMINSYFFYKATAK.G(12)+R.RKNR.L(2)	REVERSE_Cas9+Cas9	2701.3838
0.0007	20190410_QExHFX1_RSLC1_Beveridge_Clausen_IMP_DSS_JRmethod_R1.16554.16554.3	xl	0.7600(0.1600+0.6850)	0.455	0.6139	/	K.DFQFYKVR.E(6)+K.KAMAYWTGSFR.A(1)	Cas9+REVERSE_sp|RETBP_HUMAN|	2556.2623
0.0007	20190410_QExHFX1_RSLC1_Beveridge_Clausen_IMP_DSS_JRmethod_R1.19088.19088.3	xl	0.7100(0.1650+0.5450)	0.71	1.7917	/	K.LKKSK.G(3)+K.NLEETKSFFWAEADRR.N(6)	REVERSE_Cas9+REVERSE_sp|K1C15_SHEEP|	2738.439
0.0007	20190410_QExHFX1_RSLC1_Beveridge_Clausen_IMP_DSS_JRmethod_R1.19783.19783.3	xl	0.7700(0.7500+0.0200)	0.225	-2.3825	/	K.MVKDDFLHAYTK.L(3)+K.QGKQTTQNER.A(3)	REVERSE_Cas9+REVERSE_Cas9	2793.3754
0.0007	20190410_QExHFX1_RSLC1_Beveridge_Clausen_IMP_DSS_JRmethod_R1.22897.22897.3	xl	0.7300(0.4500+0.2800)	0.395	4.8821	/	R.FPMAQTDEDKFAK.E(10)+K.VVEESPVNDSKGR.N(11)	REVERSE_sp|OVAL_CHICK|+REVERSE_Cas9	3079.4807
0.0006	20190410_QExHFX1_RSLC1_Beveridge_Clausen_IMP_DSS_JRmethod_R1.11930.11930.3	xl	0.7200(0.2050+0.5150)	0.41	4.7699	/	G.AASMDKK.Y(6)+K.FDNLTKAER.G(6)	Cas9+Cas9	1979.9985
0.0006	20190410_QExHFX1_RSLC1_Beveridge_Clausen_IMP_DSS_JRmethod_R1.13223.13223.3	xl	0.7450(0.2250+0.5200)	0.33	4.0273	/	K.DFKELTEPHGK.F(3)+R.VKELYSALR.D(2)	REVERSE_sp|MYG_HUMAN|+REVERSE_sp|K1C15_SHEEP|	2515.3321
0.0006	20190410_QExHFX1_RSLC1_Beveridge_Clausen_IMP_DSS_JRmethod_R1.14163.14163.3	xl	0.6450(0.6150+0.2100)	0.645	2.1321	/	K.GRNKDSR.T(4)+K.MKNYWR.Q(2)	REVERSE_Cas9+Cas9	1865.9318
0.0006	20190410_QExHFX1_RSLC1_Beveridge_Clausen_IMP_DSS_JRmethod_R1.15163.15163.3	xl	0.7250(0.6000+0.2450)	0.37	1.6313	/	K.FAKEWLGK.F(3)+K.FDNLTKAER.G(6)	REVERSE_sp|OVAL_CHICK|+Cas9	2208.1578
0.0006	20190410_QExHFX1_RSLC1_Beveridge_Clausen_IMP_DSS_JRmethod_R1.15922.15922.3	xl	0.8100(0.2500+0.5600)	0.005	4.845	/	R.KYWGSR.V(1)+K.VVEESPVNDSKGRNK.D(11)	sp|CTRB_BOVIN|+REVERSE_Cas9	2590.3138
0.0006	20190410_QExHFX1_RSLC1_Beveridge_Clausen_IMP_DSS_JRmethod_R1.18102.18102.3	xl	0.8400(0.0800+0.7600)	0.29	4.1669	/	R.HSIKK.N(4)+K.NPKFSILTVR.N(3)	Cas9+sp|CTRB_BOVIN|	1923.1305
0.0006	20190410_QExHFX1_RSLC1_Beveridge_Clausen_IMP_DSS_JRmethod_R1.18753.18753.3	xl	0.7000(0.1050+0.7000)	0.7	4.1145	/	R.AKDFNEK.V(2)+R.ENQTTQKGQK.N(7)	REVERSE_sp|RETBP_HUMAN|+Cas9	2149.065
0.0006	20190410_QExHFX1_RSLC1_Beveridge_Clausen_IMP_DSS_JRmethod_R1.19053.19053.3	xl	0.8100(0.2550+0.5550)	0.04	3.7774	/	R.KMRERSNK.Q(1)+K.TFVEGQVEYKLAR.W(10)	REVERSE_Cas9+REVERSE_sp|CRP_HUMAN|	2724.438
0.0005	20190410_QExHFX1_RSLC1_Beveridge_Clausen_IMP_DSS_JRmethod_R1.13843.13843.3	xl	0.8350(0.0600+0.7750)	0.16	1.2784	/	K.DFNEKVR.F(5)+R.KKDWDPK.K(2)	REVERSE_sp|RETBP_HUMAN|+Cas9	1960.0053
0.0005	20190410_QExHFX1_RSLC1_Beveridge_Clausen_IMP_DSS_JRmethod_R1.13861.13861.3	xl	0.6600(0.1800+0.4800)	0.66	0.954	/	R.ERSNKQGK.Q(5)+K.IDGPWMHKSADIR.F(8)	REVERSE_Cas9+REVERSE_sp|AMYS_HUMAN|	2608.3179
0.0005	20190410_QExHFX1_RSLC1_Beveridge_Clausen_IMP_DSS_JRmethod_R1.15774.15774.3	xl	0.6550(0.5000+0.1550)	0.655	2.9467	/	K.ESILPKR.N(6)+K.KLDESAKMEDESK.L(7)	Cas9+REVERSE_sp|MYG_HUMAN|	2488.2729
0.0005	20190410_QExHFX1_RSLC1_Beveridge_Clausen_IMP_DSS_JRmethod_R1.17095.17095.3	xl	0.6900(0.1750+0.6650)	0.49	1.9749	/	K.DFQFYKVR.E(6)+K.KAMAYWTGSFR.A(1)	Cas9+REVERSE_sp|RETBP_HUMAN|	2556.2623
0.0005	20190410_QExHFX1_RSLC1_Beveridge_Clausen_IMP_DSS_JRmethod_R1.19828.19828.3	xl	0.8150(0.6750+0.2000)	0.045	0.0903	/	K.FKHLKSEDEMK.A(5)+K.SKGKEVK.A(2)	sp|MYG_HUMAN|+REVERSE_Cas9	2303.2194
0.0005	20190410_QExHFX1_RSLC1_Beveridge_Clausen_IMP_DSS_JRmethod_R1.20942.20942.3	xl	0.7800(0.1300+0.6500)	0.22	3.8413	/	K.GQKNSR.E(3)+K.VEKYGK.A(3)	Cas9+REVERSE_Cas9	1548.8259
0.0004	20190410_QExHFX1_RSLC1_Beveridge_Clausen_IMP_DSS_JRmethod_R1.10671.10671.3	xl	0.6400(0.1350+0.5050)	0.64	3.0759	/	K.EDYFKK.L(5)+K.GRNKDSR.T(4)	Cas9+REVERSE_Cas9	1797.9009
0.0004	20190410_QExHFX1_RSLC1_Beveridge_Clausen_IMP_DSS_JRmethod_R1.16517.16517.3	xl	0.6950(0.0700+0.6250)	0.515	4.0282	/	R.TLVKNDISDDK.L(4)+K.VVEESPVNDSKGR.N(11)	REVERSE_Cas9+REVERSE_Cas9	2799.4137
0.0001	20190410_QExHFX1_RSLC1_Beveridge_Clausen_IMP_DSS_JRmethod_R1.20299.20299.4	na	1.165	0.065	2.0116	/	-.GAASMDKKYSIGLAIGTNSVGWAVITDEYK.V	Cas9	3144.58
0	20190410_QExHFX1_RSLC1_Beveridge_Clausen_IMP_DSS_JRmethod_R1.04467.04467.3	xl	0.4500(0.4500+0.4500)	0.015	0.1545	/	K.VPSKK.F(4)+K.VPSKK.F(4)	Cas9+Cas9	1252.7754
0	20190410_QExHFX1_RSLC1_Beveridge_Clausen_IMP_DSS_JRmethod_R1.04582.04582.3	na	0.25	0.075	3.1181	/	K.HVAQILDSRMNTK.Y	Cas9	1511.7878
0	20190410_QExHFX1_RSLC1_Beveridge_Clausen_IMP_DSS_JRmethod_R1.04813.04813.3	xl	0.1800(0.0800+0.1000)	0.18	4.899	/	R.EKIEK.L(2)+K.KDMSAAG.-(1)	Cas9+REVERSE_Cas9	1461.7384
0	20190410_QExHFX1_RSLC1_Beveridge_Clausen_IMP_DSS_JRmethod_R1.05090.05090.3	xl	0.4750(0.1200+0.3550)	0.08	-0.6354	/	K.GSQKDR.L(4)+K.GYKEVK.K(3)	REVERSE_Cas9+Cas9	1549.8099
0	20190410_QExHFX1_RSLC1_Beveridge_Clausen_IMP_DSS_JRmethod_R1.05143.05143.3	xl	0.6000(0.6000+0.6000)	0.145	-0.8942	/	R.EKIEK.L(2)+R.EKIEK.L(2)	Cas9+Cas9	1428.8075
0	20190410_QExHFX1_RSLC1_Beveridge_Clausen_IMP_DSS_JRmethod_R1.05283.05283.3	xl	0.3150(0.1950+0.2900)	0.315	1.131	/	K.EGNWKR.L(5)+K.LSKR.V(3)	REVERSE_sp|AMYS_HUMAN|+REVERSE_sp|CRP_HUMAN|	1428.7837
0	20190410_QExHFX1_RSLC1_Beveridge_Clausen_IMP_DSS_JRmethod_R1.05489.05489.3	xl	0.3800(0.2750+0.1050)	0.005	-1.4331	/	R.KRSSVVKGDVSEEVNIR.V(7)+R.SKIAEYMNHLIDIGVAGFR.L(2)	REVERSE_sp|K1C15_SHEEP|+sp|AMYS_HUMAN|	4172.205
0	20190410_QExHFX1_RSLC1_Beveridge_Clausen_IMP_DSS_JRmethod_R1.05492.05492.3	xl	0.3850(0.2450+0.1400)	0.14	2.1639	/	K.FKVLGNTDR.H(2)+R.KDMASNYK.E(1)	Cas9+sp|MYG_HUMAN|	2142.0778
0	20190410_QExHFX1_RSLC1_Beveridge_Clausen_IMP_DSS_JRmethod_R1.05702.05702.3	xl	0.3950(0.2650+0.3750)	0.02	2.646	/	R.ERMKR.L(4)+R.LSKSR.R(3)	Cas9+Cas9	1445.8136
0	20190410_QExHFX1_RSLC1_Beveridge_Clausen_IMP_DSS_JRmethod_R1.05819.05819.3	xl	0.2350(0.2000+0.0350)	0.005	2.4831	/	K.KDWDPKK.Y(6)+K.YFQFDKR.F(6)	Cas9+REVERSE_Cas9	2056.0417
0	20190410_QExHFX1_RSLC1_Beveridge_Clausen_IMP_DSS_JRmethod_R1.05841.05841.4	xl	0.5350(0.3800+0.1550)	0.02	2.0552	/	R.KYWGSR.V(1)+K.QLKEDYFK.K(3)	sp|CTRB_BOVIN|+Cas9	2003.0152
0	20190410_QExHFX1_RSLC1_Beveridge_Clausen_IMP_DSS_JRmethod_R1.05855.05855.3	na	0.085	0.085	2.8892	/	R.NK[284.17]DSRTLVKNDISDDK.L	REVERSE_Cas9	2003.017
0	20190410_QExHFX1_RSLC1_Beveridge_Clausen_IMP_DSS_JRmethod_R1.05943.05943.3	na	0.225	0.085	4.9274	/	K.AIM[147.04]K[284.17]RVDYVK.Y	REVERSE_Cas9	1393.7638
0	20190410_QExHFX1_RSLC1_Beveridge_Clausen_IMP_DSS_JRmethod_R1.06202.06202.3	xl	0.7400(0.4400+0.4900)	0.095	-0.0282	/	K.LKSVK.E(2)+K.VSKLK.K(3)	Cas9+REVERSE_Cas9	1284.838
0	20190410_QExHFX1_RSLC1_Beveridge_Clausen_IMP_DSS_JRmethod_R1.06247.06247.3	xl	0.5200(0.2750+0.4650)	0.01	-0.1324	/	K.EVKK.D(3)+K.VSKLK.K(3)	Cas9+REVERSE_Cas9	1213.7645
0	20190410_QExHFX1_RSLC1_Beveridge_Clausen_IMP_DSS_JRmethod_R1.06696.06696.3	xl	0.1700(0.0800+0.0900)	0.005	-1.0585	/	R.ERMKR.L(4)+K.GHPETLEKFDK.F(8)	Cas9+sp|MYG_HUMAN|	2156.1047
0	20190410_QExHFX1_RSLC1_Beveridge_Clausen_IMP_DSS_JRmethod_R1.06718.06718.3	xl	0.2900(0.1200+0.1700)	0.15	-0.1755	/	K.GSQKDR.L(4)+K.GYKEVK.K(3)	REVERSE_Cas9+Cas9	1549.8099
0	20190410_QExHFX1_RSLC1_Beveridge_Clausen_IMP_DSS_JRmethod_R1.06735.06735.3	xl	0.5150(0.4600+0.0550)	0.515	-0.0267	/	K.LSTDHKTESTK.L(6)+R.SGWYKR.C(5)	REVERSE_sp|CAH1_HUMAN|+REVERSE_sp|CTRB_BOVIN|	2179.0908
0	20190410_QExHFX1_RSLC1_Beveridge_Clausen_IMP_DSS_JRmethod_R1.06747.06747.3	xl	0.1700(0.1800+0.1650)	0.005	-3.1496	/	K.EVKK.D(3)+R.SNKQGK.Q(3)	Cas9+REVERSE_Cas9	1300.735
0	20190410_QExHFX1_RSLC1_Beveridge_Clausen_IMP_DSS_JRmethod_R1.06818.06818.3	xl	0.3600(0.1150+0.2450)	0.185	-0.1652	/	K.GSQKDR.L(4)+K.GYKEVK.K(3)	REVERSE_Cas9+Cas9	1549.8099
0	20190410_QExHFX1_RSLC1_Beveridge_Clausen_IMP_DSS_JRmethod_R1.06896.06896.6	na	0.535	0.42	4.1454	/	K.KNHEEEMKEFSNQLAGQVNVEMDAAPGVDLTRVLSEMR.E	sp|K1C15_SHEEP|	4301.0513
0	20190410_QExHFX1_RSLC1_Beveridge_Clausen_IMP_DSS_JRmethod_R1.06897.06897.5	na	0.315	0.315	4.1454	/	K.KNHEEEMKEFSNQLAGQVNVEMDAAPGVDLTRVLSEMR.E	sp|K1C15_SHEEP|	4301.0513
0	20190410_QExHFX1_RSLC1_Beveridge_Clausen_IMP_DSS_JRmethod_R1.06910.06910.7	xl	0.9300(0.3650+0.5650)	0.005	4.099	/	K.ENFDKARFSGTWYAMAK.K(5)+R.FPMAQTDEDKFAKEWLGK.F(13)	sp|RETBP_HUMAN|+REVERSE_sp|OVAL_CHICK|	4299.0443
0	20190410_QExHFX1_RSLC1_Beveridge_Clausen_IMP_DSS_JRmethod_R1.06985.06985.4	xl	0.0900(0.0750+0.1000)	0.09	-3.1258	/	K.KHER.H(1)+K.VLSAYNKHR.D(7)	Cas9+Cas9	1792.9696
0	20190410_QExHFX1_RSLC1_Beveridge_Clausen_IMP_DSS_JRmethod_R1.06997.06997.6	xl	0.8200(0.2800+0.5400)	0.24	-3.4269	/	K.C[160.03]KTGSGDIENYNDATQVR.D(2)+R.EMIEERLKTYAHLFDDK.V(8)	sp|AMYS_HUMAN|+Cas9	4302.0207
0	20190410_QExHFX1_RSLC1_Beveridge_Clausen_IMP_DSS_JRmethod_R1.06999.06999.5	xl	0.5250(0.2450+0.2800)	0.04	3.4182	/	-.ASPDWGYDDKNGPEQWSK.L(10)+R.YLEKVC[160.03]QLYEPLIPYR.E(4)	sp|CAH1_HUMAN|+REVERSE_sp|OVAL_CHICK|	4300.0461
0	20190410_QExHFX1_RSLC1_Beveridge_Clausen_IMP_DSS_JRmethod_R1.07011.07011.7	xl	0.5900(0.0550+0.5350)	0.365	3.9562	/	R.KLQK.M(1)+K.QC[160.03]VLPGGSDGMC[160.03]SSVGSAGAC[160.03]IMVDTVRSGWYKR.C(33)	REVERSE_Cas9,REVERSE_Cas9,sp|CAH1_HUMAN|+REVERSE_sp|CTRB_BOVIN|	4301.0522
0	20190410_QExHFX1_RSLC1_Beveridge_Clausen_IMP_DSS_JRmethod_R1.07015.07015.4	na	0.01	0.01	4.6336	/	K.KNHEEEMKEFSNQLAGQVNVEMDAAPGVDLTRVLSEMR.E	sp|K1C15_SHEEP|	4301.0513
0	20190410_QExHFX1_RSLC1_Beveridge_Clausen_IMP_DSS_JRmethod_R1.07230.07230.3	xl	0.7200(0.2900+0.5650)	0.085	0.5565	/	K.DWDPKK.Y(5)+K.MRERSNKQGK.Q(7)	Cas9+REVERSE_Cas9	2158.0952
0	20190410_QExHFX1_RSLC1_Beveridge_Clausen_IMP_DSS_JRmethod_R1.07231.07231.4	xl	0.5850(0.4000+0.1850)	0.135	1.5581	/	K.DWDPKK.Y(5)+K.LVDSTDKADLR.L(7)	Cas9+Cas9	2157.0953
0	20190410_QExHFX1_RSLC1_Beveridge_Clausen_IMP_DSS_JRmethod_R1.07258.07258.3	na	0.34	0.34	-1.9446	/	R.LFK[284.17]GHPETLEKFDK.F	sp|MYG_HUMAN|	1843.9719
0	20190410_QExHFX1_RSLC1_Beveridge_Clausen_IMP_DSS_JRmethod_R1.07299.07299.4	na	0.15	0.15	3.7179	/	R.EM[147.04]ITIGLLEK[284.17]VSK.L	REVERSE_Cas9	1631.9054
0	20190410_QExHFX1_RSLC1_Beveridge_Clausen_IMP_DSS_JRmethod_R1.07303.07303.3	xl	0.1650(0.1700+0.1350)	0.005	2.5491	/	R.SDKNRGK.S(3)+K.VEKGK.S(3)	Cas9+Cas9	1500.8259
0	20190410_QExHFX1_RSLC1_Beveridge_Clausen_IMP_DSS_JRmethod_R1.07324.07324.4	xl	0.7950(0.7950+0.7950)	0.795	-0.166	/	K.VLSAYNKHR.D(7)+K.VLSAYNKHR.D(7)	Cas9+Cas9	2311.2548
0	20190410_QExHFX1_RSLC1_Beveridge_Clausen_IMP_DSS_JRmethod_R1.07362.07362.3	na	0.54	0.19	1.6314	/	K.IFGAK[284.17]DLESLGGREAK.T	REVERSE_Cas9	1845.9835
0	20190410_QExHFX1_RSLC1_Beveridge_Clausen_IMP_DSS_JRmethod_R1.07410.07410.3	na	0.485	0	1.9656	/	K.DLIAK[284.17]IDGPWMHK.S	REVERSE_sp|AMYS_HUMAN|	1678.8751
0	20190410_QExHFX1_RSLC1_Beveridge_Clausen_IMP_DSS_JRmethod_R1.07412.07412.3	xl	0.2150(0.2200+0.1500)	0.005	-4.428	/	K.ENFDKAR.F(5)+R.ERMKR.L(4)	sp|RETBP_HUMAN|+Cas9	1734.8835
0	20190410_QExHFX1_RSLC1_Beveridge_Clausen_IMP_DSS_JRmethod_R1.07427.07427.3	xl	0.3300(0.1100+0.2200)	0.04	4.4631	/	R.EHKK.D(3)+R.VKENFDKAR.F(7)	REVERSE_Cas9+sp|RETBP_HUMAN|	1783.958
0	20190410_QExHFX1_RSLC1_Beveridge_Clausen_IMP_DSS_JRmethod_R1.07465.07465.3	na	0.24	0.24	-2.0439	/	R.LFK[284.17]GHPETLEKFDK.F	sp|MYG_HUMAN|	1843.9719
0	20190410_QExHFX1_RSLC1_Beveridge_Clausen_IMP_DSS_JRmethod_R1.07532.07532.3	na	0.34	0.34	2.3435	/	R.KMIAKSEQEIGK.A	Cas9	1360.7384
0	20190410_QExHFX1_RSLC1_Beveridge_Clausen_IMP_DSS_JRmethod_R1.07553.07553.4	na	0.215	0.215	-1.6064	/	R.LFK[284.17]GHPETLEKFDK.F	sp|MYG_HUMAN|	1843.9719
0	20190410_QExHFX1_RSLC1_Beveridge_Clausen_IMP_DSS_JRmethod_R1.07569.07569.3	na	0.045	0.045	-2.0439	/	R.LFK[284.17]GHPETLEKFDK.F	sp|MYG_HUMAN|	1843.9719
0	20190410_QExHFX1_RSLC1_Beveridge_Clausen_IMP_DSS_JRmethod_R1.07570.07570.4	xl	0.2350(0.2150+0.0200)	0.235	4.8515	/	R.KMRER.S(1)+R.KPLISEK.S(1)	REVERSE_Cas9+REVERSE_Cas9	1669.9548
0	20190410_QExHFX1_RSLC1_Beveridge_Clausen_IMP_DSS_JRmethod_R1.07606.07606.3	xl	0.4350(0.2100+0.2250)	0.02	-0.2333	/	K.GSQKDR.L(4)+K.LQKMVK.D(3)	REVERSE_Cas9+REVERSE_Cas9	1572.8657
0	20190410_QExHFX1_RSLC1_Beveridge_Clausen_IMP_DSS_JRmethod_R1.07627.07627.3	xl	0.4600(0.2950+0.1650)	0.46	1.7823	/	K.EDYFKK.L(5)+R.VKENFDK.A(2)	Cas9+sp|RETBP_HUMAN|	1844.9195
0	20190410_QExHFX1_RSLC1_Beveridge_Clausen_IMP_DSS_JRmethod_R1.07657.07657.3	xl	0.1750(0.0750+0.1000)	0.015	-3.1757	/	R.EHKK.D(3)+K.GQKNSR.E(3)	REVERSE_Cas9+Cas9	1366.7316
0	20190410_QExHFX1_RSLC1_Beveridge_Clausen_IMP_DSS_JRmethod_R1.07674.07674.3	na	0.095	0.095	0.5689	/	K.RMGETVYK[284.17]VK.T	REVERSE_Cas9	1365.7325
0	20190410_QExHFX1_RSLC1_Beveridge_Clausen_IMP_DSS_JRmethod_R1.07707.07707.5	xl	1.5650(1.2100+0.3550)	0.875	-0.305	/	K.KLVDSTDK.A(1)+K.VLSAYNKHR.D(7)	Cas9+Cas9	2129.148
0	20190410_QExHFX1_RSLC1_Beveridge_Clausen_IMP_DSS_JRmethod_R1.07752.07752.3	xl	0.6350(0.0550+0.5800)	0.135	-0.136	/	R.EKIEK.L(2)+R.LSKSRR.L(3)	Cas9+Cas9	1528.8936
0	20190410_QExHFX1_RSLC1_Beveridge_Clausen_IMP_DSS_JRmethod_R1.07770.07770.3	xl	0.4200(0.3500+0.3150)	0.04	-1.0192	/	K.EIKER.N(3)+K.KLSKR.V(4)	REVERSE_Cas9+REVERSE_sp|CRP_HUMAN|	1441.8616
0	20190410_QExHFX1_RSLC1_Beveridge_Clausen_IMP_DSS_JRmethod_R1.07774.07774.3	na	0.225	0.225	4.1077	/	K.VINVQPMSLVK[284.17]R.V	REVERSE_Cas9	1538.8853
0	20190410_QExHFX1_RSLC1_Beveridge_Clausen_IMP_DSS_JRmethod_R1.07775.07775.4	na	0.43	0.015	-3.5345	/	K.KFYDEKLQKVTVK.R	REVERSE_Cas9	1624.9188
0	20190410_QExHFX1_RSLC1_Beveridge_Clausen_IMP_DSS_JRmethod_R1.07784.07784.4	xl	0.7100(0.3800+0.3300)	0.04	-4.5813	/	R.KKDWDPK.K(2)+K.TKGKR.A(2)	Cas9+sp|CAH1_HUMAN|	1641.9202
0	20190410_QExHFX1_RSLC1_Beveridge_Clausen_IMP_DSS_JRmethod_R1.07786.07786.3	na	0.195	0.195	1.1487	/	R.K[284.17]RIEGNALTIETK.F	REVERSE_Cas9	1627.9144
0	20190410_QExHFX1_RSLC1_Beveridge_Clausen_IMP_DSS_JRmethod_R1.07788.07788.3	na	0.02	0.02	-3.2375	/	K.YDGYVFESELK[284.17]PYK.K	REVERSE_Cas9	1892.9083
0	20190410_QExHFX1_RSLC1_Beveridge_Clausen_IMP_DSS_JRmethod_R1.07792.07792.3	na	0.545	0.065	1.6314	/	K.IFGAK[284.17]DLESLGGREAK.T	REVERSE_Cas9	1845.9835
0	20190410_QExHFX1_RSLC1_Beveridge_Clausen_IMP_DSS_JRmethod_R1.07794.07794.3	xl	0.4100(0.0900+0.3200)	0.015	1.8408	/	R.ERSNKQGK.Q(5)+K.QLKR.R(3)	REVERSE_Cas9+Cas9	1626.9165
0	20190410_QExHFX1_RSLC1_Beveridge_Clausen_IMP_DSS_JRmethod_R1.07798.07798.3	xl	0.4750(0.3350+0.1400)	0.035	1.4376	/	R.KMRERSNK.Q(1)+R.SNKQGK.Q(3)	REVERSE_Cas9+REVERSE_Cas9	1845.9842
0	20190410_QExHFX1_RSLC1_Beveridge_Clausen_IMP_DSS_JRmethod_R1.07800.07800.3	xl	0.5000(0.1400+0.5100)	0.325	2.0895	/	K.AIMKR.V(4)+K.GRNKDSR.T(4)	REVERSE_Cas9+REVERSE_Cas9	1586.8674
0	20190410_QExHFX1_RSLC1_Beveridge_Clausen_IMP_DSS_JRmethod_R1.07806.07806.3	xl	0.6650(0.3800+0.2850)	0.105	-1.1159	/	R.KGKTK.L(1)+K.SKLVSDFR.K(2)	REVERSE_sp|CAH1_HUMAN|+Cas9	1648.9511
0	20190410_QExHFX1_RSLC1_Beveridge_Clausen_IMP_DSS_JRmethod_R1.07816.07816.3	xl	0.4700(0.4700+0.4700)	0.47	-2.1292	/	K.ENFDKAR.F(5)+K.ENFDKAR.F(5)	sp|RETBP_HUMAN|+sp|RETBP_HUMAN|	1894.9173
0	20190410_QExHFX1_RSLC1_Beveridge_Clausen_IMP_DSS_JRmethod_R1.07824.07824.4	xl	0.5450(0.3550+0.1900)	0.055	2.937	/	K.GQKNSRER.M(3)+R.KLQK.M(1)	Cas9+REVERSE_Cas9,REVERSE_Cas9,sp|CAH1_HUMAN|	1626.9165
0	20190410_QExHFX1_RSLC1_Beveridge_Clausen_IMP_DSS_JRmethod_R1.07858.07858.4	xl	1.0050(0.3900+0.7750)	0.48	-0.4798	/	R.HSIKK.N(4)+K.NLPNEKVLPK.H(6)	Cas9+Cas9	1900.1145
0	20190410_QExHFX1_RSLC1_Beveridge_Clausen_IMP_DSS_JRmethod_R1.07902.07902.3	xl	0.4300(0.3450+0.0850)	0.045	2.6703	/	K.VPSKKFK.V(4)+R.YQKR.D(3)	Cas9+REVERSE_Cas9	1563.9136
0	20190410_QExHFX1_RSLC1_Beveridge_Clausen_IMP_DSS_JRmethod_R1.07920.07920.3	na	0.395	0.395	-1.9446	/	R.LFK[284.17]GHPETLEKFDK.F	sp|MYG_HUMAN|	1843.9719
0	20190410_QExHFX1_RSLC1_Beveridge_Clausen_IMP_DSS_JRmethod_R1.07976.07976.3	xl	0.2650(0.0700+0.1950)	0.03	-2.0823	/	L.ERKR.S(3)+R.KSLKK.G(4)	REVERSE_sp|K1C15_SHEEP|+sp|CRP_HUMAN|	1327.8299
0	20190410_QExHFX1_RSLC1_Beveridge_Clausen_IMP_DSS_JRmethod_R1.08031.08031.3	xl	0.4550(0.1800+0.2750)	0.15	-0.9553	/	G.AASMDKK.Y(6)+K.KMKNYWR.Q(3)	Cas9+Cas9	1911.9698
0	20190410_QExHFX1_RSLC1_Beveridge_Clausen_IMP_DSS_JRmethod_R1.08088.08088.5	xl	0.5350(0.2700+0.2650)	0.005	4.8002	/	R.FSGTWYAMAKK.D(10)+R.VQTADNYNEIDGSGTKC[160.03]KGDNFDWGSYPVAPFDR.S(18)	sp|RETBP_HUMAN|+REVERSE_sp|AMYS_HUMAN|	5249.3809
0	20190410_QExHFX1_RSLC1_Beveridge_Clausen_IMP_DSS_JRmethod_R1.08137.08137.3	na	0.61	0.075	0.2575	/	K.VVEESPVNDSK[284.17]GRNK.D	REVERSE_Cas9	1812.9216
0	20190410_QExHFX1_RSLC1_Beveridge_Clausen_IMP_DSS_JRmethod_R1.08172.08172.3	xl	0.5200(0.3550+0.3550)	0.165	4.3723	/	K.EVKK.D(3)+K.HLKSEDEMK.A(3)	Cas9+sp|MYG_HUMAN|	1755.9076
0	20190410_QExHFX1_RSLC1_Beveridge_Clausen_IMP_DSS_JRmethod_R1.08201.08201.3	xl	0.2400(0.0700+0.1700)	0.015	-3.2959	/	R.KGKTK.L(3)+R.NKDSR.T(2)	REVERSE_sp|CAH1_HUMAN|+REVERSE_Cas9	1316.7411
0	20190410_QExHFX1_RSLC1_Beveridge_Clausen_IMP_DSS_JRmethod_R1.08213.08213.4	xl	0.3700(0.1550+0.3150)	0.37	-2.8534	/	K.KHER.H(1)+K.VLSAYNKHR.D(7)	Cas9+Cas9	1792.9696
0	20190410_QExHFX1_RSLC1_Beveridge_Clausen_IMP_DSS_JRmethod_R1.08219.08219.3	xl	0.5950(0.5950+0.0600)	0.27	-2.1338	/	R.KPAFLSGEQK.K(1)+K.MKFK.A(2)	Cas9+REVERSE_sp|RETBP_HUMAN|	1793.9749
0	20190410_QExHFX1_RSLC1_Beveridge_Clausen_IMP_DSS_JRmethod_R1.08225.08225.4	xl	0.2850(0.0550+0.2700)	0.285	-2.7476	/	K.EDYFKK.L(5)+K.EIKER.N(3)	Cas9+REVERSE_Cas9	1639.8457
0	20190410_QExHFX1_RSLC1_Beveridge_Clausen_IMP_DSS_JRmethod_R1.08238.08238.3	xl	0.4900(0.2550+0.2350)	0.125	-3.4628	/	K.EDYFKK.L(5)+K.EIKER.N(3)	Cas9+REVERSE_Cas9	1639.8457
0	20190410_QExHFX1_RSLC1_Beveridge_Clausen_IMP_DSS_JRmethod_R1.08241.08241.3	na	0.33	0.33	-0.093	/	K.KVVEESPVNDSK[284.17]GR.N	REVERSE_Cas9	1698.8787
0	20190410_QExHFX1_RSLC1_Beveridge_Clausen_IMP_DSS_JRmethod_R1.08253.08253.3	xl	0.3800(0.3350+0.2900)	0.06	1.9272	/	K.GRNKDSR.T(4)+K.VTVKR.N(4)	REVERSE_Cas9+REVERSE_Cas9	1570.8903
0	20190410_QExHFX1_RSLC1_Beveridge_Clausen_IMP_DSS_JRmethod_R1.08284.08284.4	xl	1.0200(0.1000+0.9200)	0.015	0.0248	/	K.KSPVK.Y(1)+K.VKYVTEGMR.K(2)	REVERSE_Cas9+Cas9	1776.9807
0	20190410_QExHFX1_RSLC1_Beveridge_Clausen_IMP_DSS_JRmethod_R1.08316.08316.4	xl	0.5850(0.1500+0.5650)	0.48	-0.5444	/	K.GSQKDR.L(4)+K.LVDSTDKADLR.L(7)	REVERSE_Cas9+Cas9	2059.0545
0	20190410_QExHFX1_RSLC1_Beveridge_Clausen_IMP_DSS_JRmethod_R1.08319.08319.3	xl	0.5800(0.2900+0.2900)	0.05	-1.8069	/	K.ASEDLKK.H(6)+R.KQYR.S(1)	sp|MYG_HUMAN|+Cas9	1520.8198
0	20190410_QExHFX1_RSLC1_Beveridge_Clausen_IMP_DSS_JRmethod_R1.08321.08321.4	xl	0.5600(0.3550+0.2050)	0.065	0.2214	/	R.ERMKR.L(4)+K.KDWDPK.K(1)	Cas9+Cas9	1643.8453
0	20190410_QExHFX1_RSLC1_Beveridge_Clausen_IMP_DSS_JRmethod_R1.08329.08329.3	xl	0.3100(0.1100+0.2000)	0.31	-4.2171	/	R.INVEESVDGKVVSSRKR.E(10)+R.LFKGHPETLEKFDK.F(3)	sp|K1C15_SHEEP|+sp|MYG_HUMAN|	3726.9943
0	20190410_QExHFX1_RSLC1_Beveridge_Clausen_IMP_DSS_JRmethod_R1.08336.08336.4	xl	0.7400(0.6000+0.1400)	0.225	1.034	/	R.QKRLLDER.N(2)+R.WYNKMK.K(4)	REVERSE_Cas9+REVERSE_Cas9	2063.0985
0	20190410_QExHFX1_RSLC1_Beveridge_Clausen_IMP_DSS_JRmethod_R1.08339.08339.4	xl	0.7100(0.3650+0.5850)	0.71	-2.7946	/	K.FDNLTKAER.G(6)+K.GRNKDSR.T(4)	Cas9+REVERSE_Cas9	2062.0555
0	20190410_QExHFX1_RSLC1_Beveridge_Clausen_IMP_DSS_JRmethod_R1.08355.08355.3	xl	0.4950(0.2650+0.2300)	0.025	-2.0113	/	K.EDYFKK.L(5)+K.EIKER.N(3)	Cas9+REVERSE_Cas9	1639.8457
0	20190410_QExHFX1_RSLC1_Beveridge_Clausen_IMP_DSS_JRmethod_R1.08366.08366.3	xl	0.4150(0.3950+0.0200)	0.37	2.8893	/	K.EIKERNDK.L(3)+K.KDMSAAG.-(1)	REVERSE_Cas9+REVERSE_Cas9	1846.9094
0	20190410_QExHFX1_RSLC1_Beveridge_Clausen_IMP_DSS_JRmethod_R1.08374.08374.4	xl	0.8700(0.5600+0.3100)	0.01	-0.7676	/	K.ENFDKAR.F(5)+K.YNALKTPDK.L(5)	sp|RETBP_HUMAN|+sp|CTRB_BOVIN|	2065.0479
0	20190410_QExHFX1_RSLC1_Beveridge_Clausen_IMP_DSS_JRmethod_R1.08411.08411.3	xl	0.2450(0.1550+0.2450)	0.1	-0.5031	/	K.EIKER.N(3)+K.TLNDFKR.Q(6)	REVERSE_Cas9+REVERSE_Cas9	1703.9206
0	20190410_QExHFX1_RSLC1_Beveridge_Clausen_IMP_DSS_JRmethod_R1.08413.08413.4	xl	0.4050(0.3750+0.0300)	0.085	4.1663	/	K.IKVYLPR.M(2)+K.KDMSAAG.-(1)	sp|OVAL_CHICK|+REVERSE_Cas9	1703.9279
0	20190410_QExHFX1_RSLC1_Beveridge_Clausen_IMP_DSS_JRmethod_R1.08418.08418.3	xl	0.3500(0.3300+0.0950)	0.06	2.0426	/	K.KFYDEK.L(1)+K.MLLDIKTR.L(6)	REVERSE_Cas9+sp|K1C15_SHEEP|	1955.0437
0	20190410_QExHFX1_RSLC1_Beveridge_Clausen_IMP_DSS_JRmethod_R1.08479.08479.4	xl	0.3800(0.2750+0.1050)	0.015	-3.0453	/	K.EIKER.N(3)+K.KFYDEK.L(1)	REVERSE_Cas9+REVERSE_Cas9	1639.8457
0	20190410_QExHFX1_RSLC1_Beveridge_Clausen_IMP_DSS_JRmethod_R1.08507.08507.3	xl	0.3250(0.1550+0.1700)	0.015	-2.7483	/	K.IIKDK.D(3)+R.SDKNR.G(3)	Cas9+Cas9	1371.7721
0	20190410_QExHFX1_RSLC1_Beveridge_Clausen_IMP_DSS_JRmethod_R1.08594.08594.3	xl	0.4250(0.2400+0.1850)	0.035	2.7129	/	K.KDMSAAG.-(1)+K.TKGKR.A(4)	REVERSE_Cas9+sp|CAH1_HUMAN|	1404.7394
0	20190410_QExHFX1_RSLC1_Beveridge_Clausen_IMP_DSS_JRmethod_R1.08599.08599.3	xl	0.7500(0.4350+0.3150)	0.04	2.2288	/	K.KPDWDK.K(1)+R.YQKR.D(3)	REVERSE_Cas9+REVERSE_Cas9	1518.783
0	20190410_QExHFX1_RSLC1_Beveridge_Clausen_IMP_DSS_JRmethod_R1.08604.08604.3	xl	0.1400(0.1500+0.0750)	0.14	-2.1415	/	K.GQKNSR.E(3)+K.KHER.H(1)	Cas9+Cas9	1394.7378
0	20190410_QExHFX1_RSLC1_Beveridge_Clausen_IMP_DSS_JRmethod_R1.08622.08622.4	xl	0.5150(0.2200+0.2950)	0.175	-4.0241	/	K.KDWDPK.K(1)+K.MLLDIKTR.L(6)	Cas9+sp|K1C15_SHEEP|	1914.0284
0	20190410_QExHFX1_RSLC1_Beveridge_Clausen_IMP_DSS_JRmethod_R1.08625.08625.3	xl	0.5500(0.0500+0.5000)	0.07	3.654	/	R.KREI.-(1)+K.LVDSTDKADLR.L(7)	sp|K1C15_SHEEP|+Cas9	1914.0421
0	20190410_QExHFX1_RSLC1_Beveridge_Clausen_IMP_DSS_JRmethod_R1.08668.08668.3	xl	0.0600(0.0650+0.0600)	0.015	4.8231	/	K.IILDKK.V(5)+K.MKFK.A(2)	REVERSE_Cas9+REVERSE_sp|RETBP_HUMAN|	1418.857
0	20190410_QExHFX1_RSLC1_Beveridge_Clausen_IMP_DSS_JRmethod_R1.08698.08698.3	xl	0.5900(0.2600+0.3300)	0.1	-0.2663	/	R.EHKK.D(3)+R.LSKSR.R(3)	REVERSE_Cas9+Cas9	1267.7248
0	20190410_QExHFX1_RSLC1_Beveridge_Clausen_IMP_DSS_JRmethod_R1.08710.08710.3	xl	0.3150(0.3200+0.0900)	0.05	-4.5908	/	K.EDYFKK.L(5)+K.MRERSNKQGK.Q(7)	Cas9+REVERSE_Cas9	2199.1105
0	20190410_QExHFX1_RSLC1_Beveridge_Clausen_IMP_DSS_JRmethod_R1.08715.08715.3	xl	0.2800(0.2100+0.2950)	0.28	-4.8597	/	L.ERKR.S(3)+K.GQKNSR.E(3)	REVERSE_sp|K1C15_SHEEP|+Cas9	1413.78
0	20190410_QExHFX1_RSLC1_Beveridge_Clausen_IMP_DSS_JRmethod_R1.08720.08720.3	xl	0.4250(0.1800+0.2450)	0.035	-0.4721	/	K.KYPK.L(1)+R.NKDSR.T(2)	Cas9+REVERSE_Cas9	1290.6931
0	20190410_QExHFX1_RSLC1_Beveridge_Clausen_IMP_DSS_JRmethod_R1.08723.08723.3	xl	0.5400(0.1050+0.4350)	0.135	-2.0874	/	L.ERKR.S(3)+R.KSLKK.G(4)	REVERSE_sp|K1C15_SHEEP|+sp|CRP_HUMAN|	1327.8299
0	20190410_QExHFX1_RSLC1_Beveridge_Clausen_IMP_DSS_JRmethod_R1.08732.08732.3	xl	0.6650(0.3150+0.5350)	0.275	-4.1425	/	-.GAASMDKK.Y(7)+K.QLKRR.R(3)	Cas9+Cas9	1643.914
0	20190410_QExHFX1_RSLC1_Beveridge_Clausen_IMP_DSS_JRmethod_R1.08733.08733.4	xl	0.7450(0.1300+0.6150)	0.085	-3.6292	/	K.KDMSAAG.-(1)+R.RRKLQK.M(3)	REVERSE_Cas9+REVERSE_Cas9	1643.914
0	20190410_QExHFX1_RSLC1_Beveridge_Clausen_IMP_DSS_JRmethod_R1.08742.08742.3	xl	0.0600(0.0650+0.0700)	0.06	-2.2857	/	K.GQKNSR.E(3)+K.KHER.H(1)	Cas9+Cas9	1394.7378
0	20190410_QExHFX1_RSLC1_Beveridge_Clausen_IMP_DSS_JRmethod_R1.08743.08743.4	xl	0.7650(0.3850+0.4950)	0.115	1.8903	/	K.KDWDPKK.Y(1)+K.YNALKTPDK.L(5)	Cas9+sp|CTRB_BOVIN|	2102.1047
0	20190410_QExHFX1_RSLC1_Beveridge_Clausen_IMP_DSS_JRmethod_R1.08749.08749.3	xl	0.2700(0.0950+0.1750)	0.05	3.2427	/	A.KVEK.G(1)+R.LKYENEMALR.Q(2)	Cas9,REVERSE_Cas9+sp|K1C15_SHEEP|	1906.0233
0	20190410_QExHFX1_RSLC1_Beveridge_Clausen_IMP_DSS_JRmethod_R1.08768.08768.3	xl	0.1150(0.1300+0.1150)	0.115	-1.1461	/	K.GKEVK.A(2)+R.WYNKMK.K(4)	REVERSE_Cas9+REVERSE_Cas9	1565.8275
0	20190410_QExHFX1_RSLC1_Beveridge_Clausen_IMP_DSS_JRmethod_R1.08774.08774.3	xl	0.3100(0.1300+0.3150)	0.2	4.7026	/	K.FKMK.Y(2)+K.IILDKK.V(5)	sp|RETBP_HUMAN|+REVERSE_Cas9	1418.857
0	20190410_QExHFX1_RSLC1_Beveridge_Clausen_IMP_DSS_JRmethod_R1.08827.08827.3	xl	0.4350(0.0650+0.3700)	0.12	-2.2852	/	L.ERKR.S(3)+R.KSLKK.G(4)	REVERSE_sp|K1C15_SHEEP|+sp|CRP_HUMAN|	1327.8299
0	20190410_QExHFX1_RSLC1_Beveridge_Clausen_IMP_DSS_JRmethod_R1.08842.08842.3	xl	0.5650(0.2500+0.3150)	0.12	2.4172	/	K.EDYFKK.L(5)+K.MLLDIKTR.L(6)	Cas9+sp|K1C15_SHEEP|	1955.0437
0	20190410_QExHFX1_RSLC1_Beveridge_Clausen_IMP_DSS_JRmethod_R1.08878.08878.4	xl	0.2500(0.0550+0.1950)	0.25	-4.1006	/	R.KIFGAK.D(1)+K.LANYKTK.G(5)	REVERSE_Cas9+REVERSE_sp|CTRB_BOVIN|	1636.9551
0	20190410_QExHFX1_RSLC1_Beveridge_Clausen_IMP_DSS_JRmethod_R1.08881.08881.3	na	0.11	0.11	-2.6397	/	R.LFK[284.17]GHPETLEKFDK.F	sp|MYG_HUMAN|	1843.9719
0	20190410_QExHFX1_RSLC1_Beveridge_Clausen_IMP_DSS_JRmethod_R1.08883.08883.3	xl	0.0800(0.0800+0.0800)	0.005	4.436	/	K.FKMK.Y(2)+K.IILDKK.V(5)	sp|RETBP_HUMAN|+REVERSE_Cas9	1418.857
0	20190410_QExHFX1_RSLC1_Beveridge_Clausen_IMP_DSS_JRmethod_R1.08889.08889.3	xl	0.2250(0.1600+0.2250)	0.225	1.3727	/	R.MKMEEK.Y(2)+R.TLVKNDISDDK.L(4)	sp|OVAL_CHICK|+REVERSE_Cas9	2179.0751
0	20190410_QExHFX1_RSLC1_Beveridge_Clausen_IMP_DSS_JRmethod_R1.08896.08896.3	xl	0.7150(0.5900+0.3650)	0.025	4.8294	/	R.KGKTK.L(3)+K.KMKNYWR.Q(3)	REVERSE_sp|CAH1_HUMAN|+Cas9	1722.9602
0	20190410_QExHFX1_RSLC1_Beveridge_Clausen_IMP_DSS_JRmethod_R1.08901.08901.4	xl	0.4100(0.0500+0.3600)	0	3.0119	/	K.DWDPKK.Y(5)+K.HRDKPIR.E(4)	Cas9+Cas9	1845.9849
0	20190410_QExHFX1_RSLC1_Beveridge_Clausen_IMP_DSS_JRmethod_R1.08906.08906.3	xl	0.1500(0.0950+0.0950)	0.03	0.3751	/	R.KGKTK.L(3)+K.LHKFK.D(3)	REVERSE_sp|CAH1_HUMAN|+REVERSE_sp|MYG_HUMAN|	1369.8445
0	20190410_QExHFX1_RSLC1_Beveridge_Clausen_IMP_DSS_JRmethod_R1.08921.08921.3	xl	0.2300(0.2300+0.1400)	0.23	1.5082	/	K.DFQFYKVR.E(6)+L.ERKR.S(3)	Cas9+REVERSE_sp|K1C15_SHEEP|	1826.9791
0	20190410_QExHFX1_RSLC1_Beveridge_Clausen_IMP_DSS_JRmethod_R1.08935.08935.4	xl	1.0050(0.5750+0.4300)	0.08	-1.5897	/	R.ERMKR.L(4)+K.FAKEWLGK.F(3)	Cas9+REVERSE_sp|OVAL_CHICK|	1833.9923
0	20190410_QExHFX1_RSLC1_Beveridge_Clausen_IMP_DSS_JRmethod_R1.08939.08939.3	xl	0.4200(0.0800+0.3400)	0.115	-2.0298	/	L.ERKR.S(3)+R.KSLKK.G(4)	REVERSE_sp|K1C15_SHEEP|+sp|CRP_HUMAN|	1327.8299
0	20190410_QExHFX1_RSLC1_Beveridge_Clausen_IMP_DSS_JRmethod_R1.08948.08948.3	xl	0.3950(0.2750+0.3650)	0.19	3.0929	/	K.GRNKDSR.T(4)+K.VTVKR.N(4)	REVERSE_Cas9+REVERSE_Cas9	1570.8903
0	20190410_QExHFX1_RSLC1_Beveridge_Clausen_IMP_DSS_JRmethod_R1.08949.08949.4	xl	0.4750(0.3050+0.3250)	0.015	-4.2088	/	K.LKSVK.E(2)+R.VASMASEKMK.L(8)	Cas9+sp|OVAL_CHICK|	1791.9837
0	20190410_QExHFX1_RSLC1_Beveridge_Clausen_IMP_DSS_JRmethod_R1.08953.08953.3	xl	0.4400(0.2050+0.2350)	0.045	2.7574	/	K.FDKFKHLK.S(5)+R.KQYR.S(1)	sp|MYG_HUMAN|+Cas9	1792.9987
0	20190410_QExHFX1_RSLC1_Beveridge_Clausen_IMP_DSS_JRmethod_R1.08961.08961.4	xl	1.0900(0.4500+0.8850)	0.155	0.0984	/	R.LSKSR.R(3)+K.MKNYWR.Q(2)	Cas9+Cas9	1623.8555
0	20190410_QExHFX1_RSLC1_Beveridge_Clausen_IMP_DSS_JRmethod_R1.08970.08970.3	na	0.355	0.14	1.8165	/	K.K[284.17]AMAYWTGSFRAK.D	REVERSE_sp|RETBP_HUMAN|	1671.8442
0	20190410_QExHFX1_RSLC1_Beveridge_Clausen_IMP_DSS_JRmethod_R1.08972.08972.4	na	0.07	0.055	2.4085	/	K.K[284.17]AMAYWTGSFRAK.D	REVERSE_sp|RETBP_HUMAN|	1671.8442
0	20190410_QExHFX1_RSLC1_Beveridge_Clausen_IMP_DSS_JRmethod_R1.08975.08975.3	xl	0.5050(0.2800+0.3900)	0.505	-3.1509	/	K.KFYDEK.L(1)+R.KKLVDSTDK.A(2)	REVERSE_Cas9+Cas9	1999.0513
0	20190410_QExHFX1_RSLC1_Beveridge_Clausen_IMP_DSS_JRmethod_R1.08979.08979.4	xl	1.0750(0.4800+0.7900)	0.415	0.0032	/	R.DKQSGK.T(2)+K.NLPNEKVLPK.H(6)	Cas9+Cas9	1950.0785
0	20190410_QExHFX1_RSLC1_Beveridge_Clausen_IMP_DSS_JRmethod_R1.08987.08987.3	loop	0.17	0.005	0.6723	/	R.VKENFDKAR.F(2+7)	sp|RETBP_HUMAN|	1243.656
0	20190410_QExHFX1_RSLC1_Beveridge_Clausen_IMP_DSS_JRmethod_R1.08993.08993.4	xl	0.4000(0.1050+0.3450)	0.4	-2.5987	/	K.EDYFKK.L(5)+K.EIKER.N(3)	Cas9+REVERSE_Cas9	1639.8457
0	20190410_QExHFX1_RSLC1_Beveridge_Clausen_IMP_DSS_JRmethod_R1.08999.08999.4	xl	0.7900(0.4000+0.5650)	0.185	0.3829	/	K.APLSASMIKR.Y(9)+R.SDKNR.G(3)	Cas9+Cas9	1828.9828
0	20190410_QExHFX1_RSLC1_Beveridge_Clausen_IMP_DSS_JRmethod_R1.09017.09017.3	xl	0.3300(0.2350+0.1600)	0.095	0.9661	/	K.FKHLK.S(2)+R.KGKTK.L(3)	sp|MYG_HUMAN|+REVERSE_sp|CAH1_HUMAN|	1369.8445
0	20190410_QExHFX1_RSLC1_Beveridge_Clausen_IMP_DSS_JRmethod_R1.09018.09018.3	xl	0.2700(0.0500+0.2700)	0.005	4.3715	/	K.FKMK.Y(2)+K.IILDKK.V(5)	sp|RETBP_HUMAN|+REVERSE_Cas9	1418.857
0	20190410_QExHFX1_RSLC1_Beveridge_Clausen_IMP_DSS_JRmethod_R1.09050.09050.3	xl	0.4800(0.0850+0.3950)	0.12	-1.9746	/	L.ERKR.S(3)+R.KSLKK.G(4)	REVERSE_sp|K1C15_SHEEP|+sp|CRP_HUMAN|	1327.8299
0	20190410_QExHFX1_RSLC1_Beveridge_Clausen_IMP_DSS_JRmethod_R1.09061.09061.4	xl	0.4950(0.2700+0.2900)	0.025	-4.4812	/	K.LKSVK.E(2)+R.VASMASEKMK.L(8)	Cas9+sp|OVAL_CHICK|	1791.9837
0	20190410_QExHFX1_RSLC1_Beveridge_Clausen_IMP_DSS_JRmethod_R1.09065.09065.3	xl	0.3450(0.3000+0.1000)	0.01	-4.0118	/	K.LKSVK.E(2)+R.VASMASEKMK.L(8)	Cas9+sp|OVAL_CHICK|	1791.9837
0	20190410_QExHFX1_RSLC1_Beveridge_Clausen_IMP_DSS_JRmethod_R1.09085.09085.3	xl	0.3550(0.3300+0.1500)	0.355	-1.3522	/	K.GHPETLEKFDK.F(8)+K.GKEVK.A(2)	sp|MYG_HUMAN|+REVERSE_Cas9	1997.0469
0	20190410_QExHFX1_RSLC1_Beveridge_Clausen_IMP_DSS_JRmethod_R1.09106.09106.3	xl	0.2600(0.1400+0.2400)	0.005	4.7394	/	R.KMRER.S(1)+K.TSRYQKR.D(6)	REVERSE_Cas9+REVERSE_Cas9	1793.9682
0	20190410_QExHFX1_RSLC1_Beveridge_Clausen_IMP_DSS_JRmethod_R1.09166.09166.4	xl	0.5000(0.2900+0.3700)	0.02	-3.8682	/	K.LKSVK.E(2)+R.VASMASEKMK.L(8)	Cas9+sp|OVAL_CHICK|	1791.9837
0	20190410_QExHFX1_RSLC1_Beveridge_Clausen_IMP_DSS_JRmethod_R1.09169.09169.3	xl	0.4250(0.3100+0.1850)	0.005	-4.3184	/	K.LKSVK.E(2)+R.VASMASEKMK.L(8)	Cas9+sp|OVAL_CHICK|	1791.9837
0	20190410_QExHFX1_RSLC1_Beveridge_Clausen_IMP_DSS_JRmethod_R1.09219.09219.3	xl	0.0900(0.1000+0.0100)	0.08	-2.5033	/	R.EHKK.D(3)+R.KIFGAK.D(1)	REVERSE_Cas9+REVERSE_Cas9	1340.7816
0	20190410_QExHFX1_RSLC1_Beveridge_Clausen_IMP_DSS_JRmethod_R1.09222.09222.3	xl	0.3400(0.1450+0.3150)	0.035	4.4332	/	R.ERMKR.L(4)+K.TSRYQKR.D(6)	Cas9+REVERSE_Cas9	1793.9682
0	20190410_QExHFX1_RSLC1_Beveridge_Clausen_IMP_DSS_JRmethod_R1.09282.09282.4	xl	0.7700(0.2950+0.6800)	0.005	1.878	/	R.KIFGAK.D(1)+R.NDKLFPYFDEQRR.L(3)	REVERSE_Cas9+REVERSE_Cas9	2527.3222
0	20190410_QExHFX1_RSLC1_Beveridge_Clausen_IMP_DSS_JRmethod_R1.09289.09289.3	xl	0.4600(0.2650+0.1950)	0.46	1.5292	/	R.ERMKRIEEGIK.E(4)+K.YFQFDKR.F(6)	Cas9+REVERSE_Cas9	2528.3208
0	20190410_QExHFX1_RSLC1_Beveridge_Clausen_IMP_DSS_JRmethod_R1.09296.09296.3	xl	0.5100(0.2700+0.3700)	0.51	3.2772	/	S.AEDGFVKTIK.E(7)+R.SNKQGK.Q(3)	REVERSE_sp|SRPP_HEVBR|+REVERSE_Cas9	1905.0206
0	20190410_QExHFX1_RSLC1_Beveridge_Clausen_IMP_DSS_JRmethod_R1.09302.09302.3	xl	0.2750(0.2750+0.2350)	0.275	0.1946	/	K.EIKER.N(3)+K.KHER.H(1)	REVERSE_Cas9+Cas9	1379.752
0	20190410_QExHFX1_RSLC1_Beveridge_Clausen_IMP_DSS_JRmethod_R1.09339.09339.3	loop	0.14	0.005	0.2325	/	R.VKENFDKAR.F(2+7)	sp|RETBP_HUMAN|	1243.656
0	20190410_QExHFX1_RSLC1_Beveridge_Clausen_IMP_DSS_JRmethod_R1.09340.09340.3	na	0.615	0.29	3.5785	/	R.SSVVK[284.17]GDVSEEVNIR.V	REVERSE_sp|K1C15_SHEEP|	1772.9155
0	20190410_QExHFX1_RSLC1_Beveridge_Clausen_IMP_DSS_JRmethod_R1.09352.09352.3	xl	0.1700(0.1600+0.0100)	0.11	-4.497	/	K.ASEDLKK.H(6)+K.DWDPKK.Y(5)	sp|MYG_HUMAN|+Cas9	1714.8777
0	20190410_QExHFX1_RSLC1_Beveridge_Clausen_IMP_DSS_JRmethod_R1.09367.09367.3	xl	0.3450(0.2850+0.1150)	0.06	-0.0559	/	R.KQYRSTK.E(1)+K.KSKGK.E(3)	Cas9+REVERSE_Cas9	1593.9202
0	20190410_QExHFX1_RSLC1_Beveridge_Clausen_IMP_DSS_JRmethod_R1.09370.09370.4	xl	0.3750(0.2600+0.1150)	0.08	-3.953	/	K.ESILPKR.N(6)+K.FKDFK.E(2)	Cas9+REVERSE_sp|MYG_HUMAN|	1662.9344
0	20190410_QExHFX1_RSLC1_Beveridge_Clausen_IMP_DSS_JRmethod_R1.09377.09377.3	na	0.265	0.035	-3.4764	/	K.AFTVC[160.03]LHFYTELSSTR.G	sp|CRP_HUMAN|	1930.9246
0	20190410_QExHFX1_RSLC1_Beveridge_Clausen_IMP_DSS_JRmethod_R1.09381.09381.3	xl	0.2900(0.0700+0.2200)	0.04	0.3326	/	K.KSKGK.E(3)+K.TLNDFKR.Q(6)	REVERSE_Cas9+REVERSE_Cas9	1576.8936
0	20190410_QExHFX1_RSLC1_Beveridge_Clausen_IMP_DSS_JRmethod_R1.09383.09383.3	xl	0.6800(0.4400+0.5450)	0.165	-3.6002	/	-.GAASMDKK.Y(7)+K.QLKRR.R(3)	Cas9+Cas9	1643.914
0	20190410_QExHFX1_RSLC1_Beveridge_Clausen_IMP_DSS_JRmethod_R1.09390.09390.4	xl	0.6100(0.3100+0.5700)	0.15	-4.2232	/	-.GAASMDKK.Y(7)+K.QLKRR.R(3)	Cas9+Cas9	1643.914
0	20190410_QExHFX1_RSLC1_Beveridge_Clausen_IMP_DSS_JRmethod_R1.09400.09400.4	na	0.4	0.105	-4.2586	/	K.KEGPLQAILNELRR.S	REVERSE_Cas9	1635.942
0	20190410_QExHFX1_RSLC1_Beveridge_Clausen_IMP_DSS_JRmethod_R1.09405.09405.3	xl	0.2950(0.1400+0.3000)	0.14	-2.8319	/	K.GQKNSR.E(3)+K.GRNKDSR.T(4)	Cas9+REVERSE_Cas9	1657.8607
0	20190410_QExHFX1_RSLC1_Beveridge_Clausen_IMP_DSS_JRmethod_R1.09407.09407.3	xl	0.3900(0.4200+0.1750)	0.175	3.3255	/	K.GRNKDSR.T(4)+K.QGKQTTQNER.A(3)	REVERSE_Cas9+REVERSE_Cas9	2158.0838
0	20190410_QExHFX1_RSLC1_Beveridge_Clausen_IMP_DSS_JRmethod_R1.09412.09412.3	xl	0.1300(0.0750+0.1150)	0.13	3.0097	/	R.EKIEK.L(2)+R.KWNGEK.M(1)	Cas9+sp|AMYS_HUMAN|	1543.8245
0	20190410_QExHFX1_RSLC1_Beveridge_Clausen_IMP_DSS_JRmethod_R1.09426.09426.3	xl	0.5850(0.2100+0.3750)	0.195	-1.6686	/	L.ERKR.S(3)+R.KSLKK.G(4)	REVERSE_sp|K1C15_SHEEP|+sp|CRP_HUMAN|	1327.8299
0	20190410_QExHFX1_RSLC1_Beveridge_Clausen_IMP_DSS_JRmethod_R1.09439.09439.4	xl	0.8100(0.5200+0.3750)	0.215	-4.8173	/	R.TLVKNDISDDK.L(4)+R.VTEFKYGAK.L(5)	REVERSE_Cas9+sp|AMYS_HUMAN|	2426.258
0	20190410_QExHFX1_RSLC1_Beveridge_Clausen_IMP_DSS_JRmethod_R1.09441.09441.3	xl	0.4050(0.2400+0.1650)	0.405	-2.5661	/	K.AIMKR.V(4)+R.KAFVFPK.E(1)	REVERSE_Cas9+sp|CRP_HUMAN|	1590.9319
0	20190410_QExHFX1_RSLC1_Beveridge_Clausen_IMP_DSS_JRmethod_R1.09444.09444.3	xl	0.5150(0.1150+0.4000)	0.24	4.2033	/	K.EVKK.D(3)+R.LAMENEYKLR.F(8)	Cas9+REVERSE_sp|K1C15_SHEEP|	1906.0233
0	20190410_QExHFX1_RSLC1_Beveridge_Clausen_IMP_DSS_JRmethod_R1.09451.09451.3	xl	0.4450(0.2350+0.2100)	0.445	2.5083	/	L.ERKR.S(3)+-.GAASMDKK.Y(7)	REVERSE_sp|K1C15_SHEEP|+Cas9	1531.814
0	20190410_QExHFX1_RSLC1_Beveridge_Clausen_IMP_DSS_JRmethod_R1.09454.09454.3	xl	0.7200(0.3800+0.3400)	0.05	0.9496	/	R.SNKQGK.Q(3)+R.VKENFDKAR.F(2)	REVERSE_Cas9+sp|RETBP_HUMAN|	1904.0115
0	20190410_QExHFX1_RSLC1_Beveridge_Clausen_IMP_DSS_JRmethod_R1.09457.09457.3	xl	0.3000(0.2800+0.0200)	0.275	-3.2352	/	K.FAKEWLGK.F(3)+K.KNHEEEMK.E(1)	REVERSE_sp|OVAL_CHICK|+sp|K1C15_SHEEP|	2159.072
0	20190410_QExHFX1_RSLC1_Beveridge_Clausen_IMP_DSS_JRmethod_R1.09461.09461.3	loop	0.245	0.01	0.27	/	R.VKENFDKAR.F(2+7)	sp|RETBP_HUMAN|	1243.656
0	20190410_QExHFX1_RSLC1_Beveridge_Clausen_IMP_DSS_JRmethod_R1.09472.09472.3	xl	0.4250(0.1150+0.4300)	0.33	4.436	/	K.FKMK.Y(2)+K.IILDKK.V(5)	sp|RETBP_HUMAN|+REVERSE_Cas9	1418.857
0	20190410_QExHFX1_RSLC1_Beveridge_Clausen_IMP_DSS_JRmethod_R1.09476.09476.4	xl	0.8250(0.4650+0.3600)	0.825	-1.0586	/	K.AGYKFETVR.G(4)+R.KRSSVVK.G(1)	REVERSE_sp|AMYS_HUMAN|+REVERSE_sp|K1C15_SHEEP|	2010.1261
0	20190410_QExHFX1_RSLC1_Beveridge_Clausen_IMP_DSS_JRmethod_R1.09485.09485.3	xl	0.3250(0.2000+0.3250)	0.005	0.1544	/	K.IIKDK.D(3)+K.QLKEDYFK.K(3)	Cas9+Cas9	1823.008
0	20190410_QExHFX1_RSLC1_Beveridge_Clausen_IMP_DSS_JRmethod_R1.09500.09500.3	na	0.565	0.085	-1.9882	/	K.SVK[284.17]ELLGITIMER.S	Cas9	1643.9167
0	20190410_QExHFX1_RSLC1_Beveridge_Clausen_IMP_DSS_JRmethod_R1.09506.09506.4	xl	0.5750(0.2750+0.5800)	0.225	-4.0747	/	-.GAASMDKK.Y(7)+K.QLKRR.R(3)	Cas9+Cas9	1643.914
0	20190410_QExHFX1_RSLC1_Beveridge_Clausen_IMP_DSS_JRmethod_R1.09521.09521.3	xl	0.4250(0.3150+0.3750)	0.015	0.9311	/	K.MKNYWR.Q(2)+R.RKNR.L(2)	Cas9+Cas9	1606.8514
0	20190410_QExHFX1_RSLC1_Beveridge_Clausen_IMP_DSS_JRmethod_R1.09527.09527.3	xl	0.4550(0.2900+0.2650)	0.045	2.0152	/	K.KPDWDKK.R(6)+K.TKYNALK.T(2)	REVERSE_Cas9+sp|CTRB_BOVIN|	1890.025
0	20190410_QExHFX1_RSLC1_Beveridge_Clausen_IMP_DSS_JRmethod_R1.09562.09562.3	xl	0.3200(0.2550+0.1750)	0.32	3.7756	/	S.AEDGFVKTIK.E(7)+R.SNKQGK.Q(3)	REVERSE_sp|SRPP_HEVBR|+REVERSE_Cas9	1905.0206
0	20190410_QExHFX1_RSLC1_Beveridge_Clausen_IMP_DSS_JRmethod_R1.09567.09567.3	xl	0.4050(0.3400+0.0650)	0.205	-3.4786	/	K.FKDFK.E(2)+K.MKNYWR.Q(2)	REVERSE_sp|MYG_HUMAN|+Cas9	1717.865
0	20190410_QExHFX1_RSLC1_Beveridge_Clausen_IMP_DSS_JRmethod_R1.09582.09582.3	xl	0.3600(0.3800+0.0400)	0.36	3.9195	/	K.GRNKDSR.T(4)+K.QGKQTTQNER.A(3)	REVERSE_Cas9+REVERSE_Cas9	2158.0838
0	20190410_QExHFX1_RSLC1_Beveridge_Clausen_IMP_DSS_JRmethod_R1.09594.09594.3	xl	0.3300(0.2550+0.2050)	0.33	-4.3989	/	R.EHKK.D(3)+-.GAASMDKK.Y(7)	REVERSE_Cas9+Cas9	1484.7656
0	20190410_QExHFX1_RSLC1_Beveridge_Clausen_IMP_DSS_JRmethod_R1.09599.09599.3	xl	0.2400(0.0900+0.2400)	0.13	3.9198	/	K.FKMK.Y(2)+K.KDLIIK.L(1)	sp|RETBP_HUMAN|+Cas9	1418.857
0	20190410_QExHFX1_RSLC1_Beveridge_Clausen_IMP_DSS_JRmethod_R1.09604.09604.3	na	0.31	0.31	-2.8043	/	K.SVKELLGITIM[147.04]ER.S	Cas9	1503.833
0	20190410_QExHFX1_RSLC1_Beveridge_Clausen_IMP_DSS_JRmethod_R1.09606.09606.3	xl	0.3800(0.3500+0.0300)	0.345	-3.9984	/	K.FAKEWLGK.F(3)+K.MEEEHNKK.L(7)	REVERSE_sp|OVAL_CHICK|+REVERSE_sp|K1C15_SHEEP|	2159.072
0	20190410_QExHFX1_RSLC1_Beveridge_Clausen_IMP_DSS_JRmethod_R1.09610.09610.4	xl	0.8150(0.3800+0.5950)	0.195	-3.2935	/	R.FDSVLKSK.L(6)+K.QLKEDYFK.K(3)	REVERSE_Cas9+Cas9	2130.1248
0	20190410_QExHFX1_RSLC1_Beveridge_Clausen_IMP_DSS_JRmethod_R1.09628.09628.3	xl	0.5850(0.3600+0.2250)	0.115	3.7733	/	K.EVKK.D(3)+K.YNSAMDKR.F(7)	Cas9+REVERSE_sp|MYG_HUMAN|	1623.829
0	20190410_QExHFX1_RSLC1_Beveridge_Clausen_IMP_DSS_JRmethod_R1.09631.09631.3	xl	0.4850(0.2600+0.4350)	0.1	0.5893	/	K.MKNYWR.Q(2)+R.NKRR.T(2)	Cas9+REVERSE_Cas9	1606.8514
0	20190410_QExHFX1_RSLC1_Beveridge_Clausen_IMP_DSS_JRmethod_R1.09637.09637.3	xl	0.6100(0.3350+0.3800)	0.02	1.337	/	K.KDWDPKK.Y(6)+K.TKYNALK.T(2)	Cas9+sp|CTRB_BOVIN|	1890.025
0	20190410_QExHFX1_RSLC1_Beveridge_Clausen_IMP_DSS_JRmethod_R1.09642.09642.3	xl	0.5800(0.4100+0.1700)	0.085	-1.4749	/	-.GAASMDKK.Y(7)+R.YTRRKNR.L(5)	Cas9+Cas9	1937.0264
0	20190410_QExHFX1_RSLC1_Beveridge_Clausen_IMP_DSS_JRmethod_R1.09654.09654.3	na	0.215	0.215	1.4771	/	K.DRIGNILK[284.17]R.S	REVERSE_Cas9	1239.7298
0	20190410_QExHFX1_RSLC1_Beveridge_Clausen_IMP_DSS_JRmethod_R1.09657.09657.3	xl	0.3700(0.2200+0.2450)	0.17	1.2941	/	K.KYPK.L(1)+R.QQLPEKYK.E(6)	Cas9+Cas9	1704.945
0	20190410_QExHFX1_RSLC1_Beveridge_Clausen_IMP_DSS_JRmethod_R1.09662.09662.4	xl	0.5700(0.4000+0.1700)	0.57	4.6462	/	K.KVVEESPVNDSK.G(1)+K.YKEPLQQR.V(2)	REVERSE_Cas9+REVERSE_Cas9	2528.3121
0	20190410_QExHFX1_RSLC1_Beveridge_Clausen_IMP_DSS_JRmethod_R1.09675.09675.4	xl	0.8050(0.3350+0.6400)	0.805	-1.6682	/	K.ENFDKAR.F(5)+K.MLLDIKTR.L(6)	sp|RETBP_HUMAN|+sp|K1C15_SHEEP|	2005.0665
0	20190410_QExHFX1_RSLC1_Beveridge_Clausen_IMP_DSS_JRmethod_R1.09676.09676.3	xl	0.6250(0.2600+0.3650)	0.02	-0.6079	/	K.KLDESAK.M(1)+K.QEGSLFAPKR.M(9)	REVERSE_sp|MYG_HUMAN|+REVERSE_Cas9	2059.0949
0	20190410_QExHFX1_RSLC1_Beveridge_Clausen_IMP_DSS_JRmethod_R1.09678.09678.4	xl	0.7300(0.3900+0.3400)	0.73	-1.0597	/	K.ASEDLKK.H(6)+K.QEGSLFAPKR.M(9)	sp|MYG_HUMAN|+REVERSE_Cas9	2059.0949
0	20190410_QExHFX1_RSLC1_Beveridge_Clausen_IMP_DSS_JRmethod_R1.09680.09680.3	xl	0.2850(0.2400+0.2400)	0.05	1.7451	/	K.DWDPKK.Y(5)+K.RFDSVLKSK.L(7)	Cas9+REVERSE_Cas9	2004.0679
0	20190410_QExHFX1_RSLC1_Beveridge_Clausen_IMP_DSS_JRmethod_R1.09692.09692.3	xl	0.1250(0.0950+0.1350)	0.035	0.183	/	K.GQKNSR.E(3)+R.SGWYKR.C(5)	Cas9+REVERSE_sp|CTRB_BOVIN|	1621.8324
0	20190410_QExHFX1_RSLC1_Beveridge_Clausen_IMP_DSS_JRmethod_R1.09710.09710.3	xl	0.2500(0.1700+0.1850)	0.25	-4.4661	/	R.EHKK.D(3)+-.GAASMDKK.Y(7)	REVERSE_Cas9+Cas9	1484.7656
0	20190410_QExHFX1_RSLC1_Beveridge_Clausen_IMP_DSS_JRmethod_R1.09721.09721.3	xl	0.2550(0.1450+0.2550)	0.12	4.5005	/	K.FKMK.Y(2)+K.KDLIIK.L(1)	sp|RETBP_HUMAN|+Cas9	1418.857
0	20190410_QExHFX1_RSLC1_Beveridge_Clausen_IMP_DSS_JRmethod_R1.09723.09723.3	xl	0.4100(0.3850+0.0800)	0.41	3.812	/	K.GRNKDSR.T(4)+K.QGKQTTQNER.A(3)	REVERSE_Cas9+REVERSE_Cas9	2158.0838
0	20190410_QExHFX1_RSLC1_Beveridge_Clausen_IMP_DSS_JRmethod_R1.09728.09728.4	xl	0.7100(0.1800+0.6050)	0.255	-0.4727	/	R.DKQSGK.T(2)+R.LDAKDTSDVLKK.R(4)	Cas9+REVERSE_Cas9	2131.1371
0	20190410_QExHFX1_RSLC1_Beveridge_Clausen_IMP_DSS_JRmethod_R1.09737.09737.3	xl	0.5550(0.1050+0.4500)	0.095	-1.9444	/	L.ERKR.S(3)+R.KSLKK.G(4)	REVERSE_sp|K1C15_SHEEP|+sp|CRP_HUMAN|	1327.8299
0	20190410_QExHFX1_RSLC1_Beveridge_Clausen_IMP_DSS_JRmethod_R1.09747.09747.3	xl	0.4200(0.3100+0.3550)	0.02	0.2182	/	K.MKNYWR.Q(2)+R.RKNR.L(2)	Cas9+Cas9	1606.8514
0	20190410_QExHFX1_RSLC1_Beveridge_Clausen_IMP_DSS_JRmethod_R1.09750.09750.3	xl	0.7200(0.3350+0.4400)	0.13	4.3856	/	K.HKIPVK.Y(2)+R.KKDWDPKK.Y(2)	sp|MYG_HUMAN|+Cas9	1902.109
0	20190410_QExHFX1_RSLC1_Beveridge_Clausen_IMP_DSS_JRmethod_R1.09753.09753.3	xl	0.4450(0.2350+0.3550)	0.09	1.9938	/	R.KGKTK.L(3)+K.LSTDHKTESTK.L(6)	REVERSE_sp|CAH1_HUMAN|+REVERSE_sp|CAH1_HUMAN|	1944.0527
0	20190410_QExHFX1_RSLC1_Beveridge_Clausen_IMP_DSS_JRmethod_R1.09760.09760.4	xl	0.8700(0.3000+0.7300)	0.18	-4.0284	/	R.TLVKNDISDDK.L(4)+K.VEKGK.S(3)	REVERSE_Cas9+Cas9	1944.0414
0	20190410_QExHFX1_RSLC1_Beveridge_Clausen_IMP_DSS_JRmethod_R1.09774.09774.4	xl	0.7050(0.2650+0.5800)	0.07	3.3016	/	K.HKIPVK.Y(2)+R.KKDWDPKK.Y(7)	sp|MYG_HUMAN|+Cas9	1902.109
0	20190410_QExHFX1_RSLC1_Beveridge_Clausen_IMP_DSS_JRmethod_R1.09781.09781.4	xl	0.5500(0.1950+0.4550)	0.55	1.2743	/	R.EAKTLNDFK.R(3)+R.IDASKHMWPGDIK.A(5)	REVERSE_Cas9+sp|AMYS_HUMAN|	2699.3628
0	20190410_QExHFX1_RSLC1_Beveridge_Clausen_IMP_DSS_JRmethod_R1.09789.09789.3	xl	0.3400(0.3450+0.2450)	0.105	2.6444	/	K.LVSDFRKDFQFYK.V(7)+R.WYNKMK.K(4)	Cas9+REVERSE_Cas9	2698.3616
0	20190410_QExHFX1_RSLC1_Beveridge_Clausen_IMP_DSS_JRmethod_R1.09794.09794.3	xl	0.3100(0.3250+0.0900)	0.1	2.2474	/	R.KAFVFPK.E(1)+R.SNKQGK.Q(3)	sp|CRP_HUMAN|+REVERSE_Cas9	1633.9191
0	20190410_QExHFX1_RSLC1_Beveridge_Clausen_IMP_DSS_JRmethod_R1.09796.09796.4	xl	0.5800(0.3100+0.2700)	0.015	-2.8532	/	K.HLKSEDEMKASEDLKK.H(15)+R.SDKNR.G(3)	sp|MYG_HUMAN|+Cas9	2643.3173
0	20190410_QExHFX1_RSLC1_Beveridge_Clausen_IMP_DSS_JRmethod_R1.09799.09799.3	xl	0.4750(0.2850+0.1900)	0.15	-3.8654	/	R.EHKKDEEVLFSEELR.H(3)+R.SDKNR.G(3)	REVERSE_Cas9+Cas9	2643.3139
0	20190410_QExHFX1_RSLC1_Beveridge_Clausen_IMP_DSS_JRmethod_R1.09815.09815.4	na	0.44	0.385	-4.8518	/	K.SNFDLAEDAKLQLSK.D	Cas9	1677.8573
0	20190410_QExHFX1_RSLC1_Beveridge_Clausen_IMP_DSS_JRmethod_R1.09822.09822.3	xl	0.1900(0.2050+0.1300)	0.07	-1.0291	/	K.GKEVK.A(2)+R.WYNKMK.K(4)	REVERSE_Cas9+REVERSE_Cas9	1565.8275
0	20190410_QExHFX1_RSLC1_Beveridge_Clausen_IMP_DSS_JRmethod_R1.09824.09824.4	xl	0.8850(0.5000+0.4100)	0.065	2.7193	/	R.SVLKGGPFSDSYR.L(4)+R.VKYFQFDK.R(2)	sp|CAH1_HUMAN|+REVERSE_Cas9	2623.3321
0	20190410_QExHFX1_RSLC1_Beveridge_Clausen_IMP_DSS_JRmethod_R1.09831.09831.4	xl	0.5700(0.3200+0.3100)	0.055	-3.8001	/	K.LKSVK.E(2)+R.VASMASEKMK.L(8)	Cas9+sp|OVAL_CHICK|	1791.9837
0	20190410_QExHFX1_RSLC1_Beveridge_Clausen_IMP_DSS_JRmethod_R1.09834.09834.3	xl	0.3750(0.1950+0.1800)	0.015	2.2468	/	K.FDKFKHLK.S(5)+R.KQYR.S(1)	sp|MYG_HUMAN|+Cas9	1792.9987
0	20190410_QExHFX1_RSLC1_Beveridge_Clausen_IMP_DSS_JRmethod_R1.09836.09836.3	xl	0.5250(0.4000+0.1250)	0.235	-0.3641	/	K.KSKGK.E(3)+K.TLNDFKR.Q(6)	REVERSE_Cas9+REVERSE_Cas9	1576.8936
0	20190410_QExHFX1_RSLC1_Beveridge_Clausen_IMP_DSS_JRmethod_R1.09839.09839.3	xl	0.5600(0.5300+0.1250)	0.115	4.65	/	K.GRNKDSR.T(4)+K.QGKQTTQNER.A(3)	REVERSE_Cas9+REVERSE_Cas9	2158.0838
0	20190410_QExHFX1_RSLC1_Beveridge_Clausen_IMP_DSS_JRmethod_R1.09840.09840.3	xl	0.4000(0.3350+0.3650)	0.08	-2.694	/	R.LDAKDTSDVLK.K(4)+K.LKGSPEDNEQK.Q(2)	REVERSE_Cas9+Cas9	2585.3071
0	20190410_QExHFX1_RSLC1_Beveridge_Clausen_IMP_DSS_JRmethod_R1.09844.09844.3	xl	0.6900(0.1150+0.6900)	0.315	-4.3932	/	K.EDYFKK.L(5)+K.NRGKSDNVPSEEVVK.K(4)	Cas9+Cas9	2623.3128
0	20190410_QExHFX1_RSLC1_Beveridge_Clausen_IMP_DSS_JRmethod_R1.09845.09845.4	xl	0.5000(0.2150+0.3900)	0.05	-3.2011	/	R.LDAKDTSDVLK.K(4)+K.QENDEPSGKLK.E(9)	REVERSE_Cas9+REVERSE_Cas9	2585.3071
0	20190410_QExHFX1_RSLC1_Beveridge_Clausen_IMP_DSS_JRmethod_R1.09847.09847.4	xl	0.8900(0.5950+0.2950)	0.005	0.4331	/	R.KWNGEKMSYLK.N(1)+K.VTVKR.N(4)	sp|AMYS_HUMAN|+REVERSE_Cas9	2122.1608
0	20190410_QExHFX1_RSLC1_Beveridge_Clausen_IMP_DSS_JRmethod_R1.09860.09860.4	xl	0.6850(0.4350+0.3650)	0.11	2.0495	/	K.ALELFRKDMASNYK.E(7)+R.KWNGEK.M(1)	sp|MYG_HUMAN|+sp|AMYS_HUMAN|	2583.3154
0	20190410_QExHFX1_RSLC1_Beveridge_Clausen_IMP_DSS_JRmethod_R1.09862.09862.4	xl	0.8550(0.4450+0.5200)	0.21	-2.7035	/	K.MKESAMSAVR.F(2)+K.QLKRRR.Y(3)	REVERSE_sp|OVAL_CHICK|+Cas9	2102.1564
0	20190410_QExHFX1_RSLC1_Beveridge_Clausen_IMP_DSS_JRmethod_R1.09865.09865.3	xl	0.4550(0.2400+0.3800)	0.105	-2.1118	/	K.EIKER.N(3)+R.KYWGSR.V(1)	REVERSE_Cas9+sp|CTRB_BOVIN|	1606.8467
0	20190410_QExHFX1_RSLC1_Beveridge_Clausen_IMP_DSS_JRmethod_R1.09869.09869.3	xl	0.3650(0.1200+0.2450)	0.29	4.649	/	K.DFNEKVR.F(5)+R.KLINGIRDK.Q(1)	REVERSE_sp|RETBP_HUMAN|+Cas9	2100.169
0	20190410_QExHFX1_RSLC1_Beveridge_Clausen_IMP_DSS_JRmethod_R1.09876.09876.3	xl	0.6450(0.2050+0.4400)	0.005	-0.4054	/	K.TKGKR.A(2)+K.WNGEKMSYLK.N(5)	sp|CAH1_HUMAN|+sp|AMYS_HUMAN|	1981.0454
0	20190410_QExHFX1_RSLC1_Beveridge_Clausen_IMP_DSS_JRmethod_R1.09886.09886.3	xl	0.6150(0.2150+0.4000)	0.24	2.6751	/	K.EGNWKR.L(5)+K.IIKDK.D(3)	REVERSE_sp|AMYS_HUMAN|+Cas9	1541.8565
0	20190410_QExHFX1_RSLC1_Beveridge_Clausen_IMP_DSS_JRmethod_R1.09888.09888.3	xl	0.5700(0.4850+0.3350)	0.24	3.6601	/	K.EDYFKK.L(5)+K.KAIVDLLFK.T(1)	Cas9+Cas9	2012.1233
0	20190410_QExHFX1_RSLC1_Beveridge_Clausen_IMP_DSS_JRmethod_R1.09891.09891.4	xl	0.6950(0.5200+0.1750)	0.015	2.2866	/	K.DSNRKPLISEK.S(5)+L.ERKR.S(3)	REVERSE_Cas9+REVERSE_sp|K1C15_SHEEP|	2011.1173
0	20190410_QExHFX1_RSLC1_Beveridge_Clausen_IMP_DSS_JRmethod_R1.09896.09896.4	xl	0.7550(0.4750+0.2800)	0.02	1.7503	/	R.EVKVITLKSK.L(8)+R.SDKNR.G(3)	Cas9+Cas9	1900.0992
0	20190410_QExHFX1_RSLC1_Beveridge_Clausen_IMP_DSS_JRmethod_R1.09900.09900.3	xl	0.4500(0.2050+0.2450)	0.03	2.9596	/	K.IKVYLPRMK.M(2)+K.KHER.H(1)	sp|OVAL_CHICK|+Cas9	1853.0709
0	20190410_QExHFX1_RSLC1_Beveridge_Clausen_IMP_DSS_JRmethod_R1.09901.09901.4	xl	0.6050(0.2350+0.3700)	0.19	1.4187	/	K.KHER.H(1)+K.MRPLYVKIK.R(7)	Cas9+REVERSE_sp|OVAL_CHICK|	1853.0709
0	20190410_QExHFX1_RSLC1_Beveridge_Clausen_IMP_DSS_JRmethod_R1.09927.09927.4	xl	0.8900(0.3100+0.5800)	0.89	-0.8166	/	R.EKIEK.L(2)+K.KQEGSLFAPKR.M(10)	Cas9+REVERSE_Cas9	2043.1363
0	20190410_QExHFX1_RSLC1_Beveridge_Clausen_IMP_DSS_JRmethod_R1.09933.09933.3	xl	0.1800(0.0850+0.0950)	0.01	-0.3424	/	K.KHER.H(1)+R.KPLISEK.S(1)	Cas9+REVERSE_Cas9	1519.8722
0	20190410_QExHFX1_RSLC1_Beveridge_Clausen_IMP_DSS_JRmethod_R1.09935.09935.4	xl	1.2750(1.1050+0.4150)	0.04	0.5173	/	R.NSDKLIAR.K(4)+K.VLSAYNKHR.D(7)	Cas9+Cas9	2140.1752
0	20190410_QExHFX1_RSLC1_Beveridge_Clausen_IMP_DSS_JRmethod_R1.09941.09941.4	xl	0.4800(0.1300+0.3500)	0.05	1.7431	/	K.KSPVK.Y(1)+K.YNSAMDKR.F(7)	REVERSE_Cas9+REVERSE_sp|MYG_HUMAN|	1678.8712
0	20190410_QExHFX1_RSLC1_Beveridge_Clausen_IMP_DSS_JRmethod_R1.09950.09950.4	na	0.61	0.61	3.1855	/	K.QGKQTTQNERAM[147.04]EIVINEPKHR.G	REVERSE_Cas9	2622.3295
0	20190410_QExHFX1_RSLC1_Beveridge_Clausen_IMP_DSS_JRmethod_R1.09957.09957.4	xl	0.3800(0.1900+0.1900)	0.275	1.8782	/	R.KKDWDPKK.Y(7)+K.SKLVSDFR.K(2)	Cas9+Cas9	2132.1629
0	20190410_QExHFX1_RSLC1_Beveridge_Clausen_IMP_DSS_JRmethod_R1.09967.09967.3	na	0.02	0.02	3.0827	/	K.QGKQTTQNERAM[147.04]EIVINEPKHR.G	REVERSE_Cas9	2622.3295
0	20190410_QExHFX1_RSLC1_Beveridge_Clausen_IMP_DSS_JRmethod_R1.09972.09972.4	na	0.5	0.1	3.0865	/	R.K[284.17]PLISEKSFGGTQVETKK.V	REVERSE_Cas9	2132.1727
0	20190410_QExHFX1_RSLC1_Beveridge_Clausen_IMP_DSS_JRmethod_R1.09987.09987.3	xl	0.4050(0.2500+0.3450)	0.02	0.5893	/	K.MKNYWR.Q(2)+R.NKRR.T(2)	Cas9+REVERSE_Cas9	1606.8514
0	20190410_QExHFX1_RSLC1_Beveridge_Clausen_IMP_DSS_JRmethod_R1.10008.10008.3	xl	0.3050(0.3150+0.2300)	0.09	4.6941	/	K.IILDKK.V(5)+K.MKFK.A(2)	REVERSE_Cas9+REVERSE_sp|RETBP_HUMAN|	1418.857
0	20190410_QExHFX1_RSLC1_Beveridge_Clausen_IMP_DSS_JRmethod_R1.10010.10010.3	na	0.12	0.12	2.5809	/	K.M[147.04]DGTEELLVKLNR.E	Cas9	1532.7868
0	20190410_QExHFX1_RSLC1_Beveridge_Clausen_IMP_DSS_JRmethod_R1.10025.10025.4	xl	0.6750(0.5800+0.3400)	0.675	3.8508	/	K.QLKR.R(3)+K.VVDELVKVMGR.H(7)	Cas9+Cas9	1925.1131
0	20190410_QExHFX1_RSLC1_Beveridge_Clausen_IMP_DSS_JRmethod_R1.10026.10026.4	na	0.38	0.38	-1.9993	/	K.K[284.17]IAPSGALNAIHEHLSDGQGSVQAK.Q	REVERSE_Cas9	2683.3928
0	20190410_QExHFX1_RSLC1_Beveridge_Clausen_IMP_DSS_JRmethod_R1.10027.10027.3	xl	0.2150(0.2250+0.1700)	0.06	-1.1461	/	K.GKEVK.A(2)+R.WYNKMK.K(4)	REVERSE_Cas9+REVERSE_Cas9	1565.8275
0	20190410_QExHFX1_RSLC1_Beveridge_Clausen_IMP_DSS_JRmethod_R1.10032.10032.3	xl	0.5000(0.3600+0.4150)	0.05	-3.7917	/	K.GQKNSRER.M(3)+R.IGNILKR.S(6)	Cas9+REVERSE_Cas9	1924.0965
0	20190410_QExHFX1_RSLC1_Beveridge_Clausen_IMP_DSS_JRmethod_R1.10034.10034.4	xl	0.8900(0.5250+0.3650)	0.89	-2.3226	/	R.QKRLLDER.N(2)+K.VFKNPK.F(3)	REVERSE_Cas9+sp|CTRB_BOVIN|	1926.105
[truncated: 2,394 more rows]
