# Supplementary material for: A synthetic peptide library for benchmarking crosslinking-mass spectrometry search engines for proteins and protein complexes
Source: Nat Commun. 2020 Feb 6;11:742. doi: 10.1038/s41467-020-14608-2 (PMC7005041; doi:10.1038/s41467-020-14608-2)
Supplement: Supplementary file 3 — Supplementary Data 1 [file 41467_2020_14608_MOESM3_ESM.zip › CSVfiles/kojak_peptideprophet_R1_crapome.csv]

probability	spectrum	xlink_type	kojak_score	delta_score	ppm_error	ions	peptide	protein	calc_neutral_pep_mass
1	20190410_QExHFX1_RSLC1_Beveridge_Clausen_IMP_DSS_JRmethod_R1.13615.13615.4	xl	4.0450(1.6050+2.5450)	3.44	0.1891	/	K.FDNLTKAER.G(6)+R.HKPENIVIEMAR.E(2)	Cas9+Cas9	2666.3849
1	20190410_QExHFX1_RSLC1_Beveridge_Clausen_IMP_DSS_JRmethod_R1.13752.13752.4	xl	3.9200(1.4450+2.5700)	3.525	-0.4312	/	K.FDNLTKAER.G(6)+R.HKPENIVIEMAR.E(2)	Cas9+Cas9	2666.3849
1	20190410_QExHFX1_RSLC1_Beveridge_Clausen_IMP_DSS_JRmethod_R1.14941.14941.4	xl	4.3150(2.9850+1.4750)	2.56	0.1482	/	R.HKPENIVIEMAR.E(2)+K.YDENDKLIR.E(6)	Cas9+Cas9	2738.406
1	20190410_QExHFX1_RSLC1_Beveridge_Clausen_IMP_DSS_JRmethod_R1.16192.16192.4	xl	3.9350(0.4400+3.4950)	3.935	-0.4717	/	R.KMIAK.S(1)+R.YDEHHQDLTLLKALVR.Q(12)	Cas9+Cas9	2677.4624
1	20190410_QExHFX1_RSLC1_Beveridge_Clausen_IMP_DSS_JRmethod_R1.16248.16248.4	xl	4.0300(0.9350+3.3450)	3	0.0654	/	K.FDNLTKAER.G(6)+K.KIEC[160.03]FDSVEISGVEDR.F(1)	Cas9+Cas9	3112.5021
1	20190410_QExHFX1_RSLC1_Beveridge_Clausen_IMP_DSS_JRmethod_R1.16599.16599.4	xl	3.8150(1.0650+2.8750)	3.235	-0.6582	/	R.KFDNLTK.A(1)+K.TEVQTGGFSKESILPK.R(10)	Cas9+Cas9	2722.4428
1	20190410_QExHFX1_RSLC1_Beveridge_Clausen_IMP_DSS_JRmethod_R1.16625.16625.4	xl	3.9250(1.0450+2.8800)	3.375	-0.431	/	R.KLINGIR.D(1)+K.TEVQTGGFSKESILPK.R(10)	Cas9+Cas9	2670.4955
1	20190410_QExHFX1_RSLC1_Beveridge_Clausen_IMP_DSS_JRmethod_R1.16729.16729.4	xl	4.7700(1.2200+3.6650)	2.37	0.0668	/	R.KFDNLTK.A(1)+K.TEVQTGGFSKESILPK.R(10)	Cas9+Cas9	2722.4428
1	20190410_QExHFX1_RSLC1_Beveridge_Clausen_IMP_DSS_JRmethod_R1.16848.16848.4	xl	5.8750(1.5650+4.5250)	4.97	0.1711	/	R.KPAFLSGEQK.K(1)+R.MLASAGELQKGNELALPSK.Y(10)	Cas9+Cas9	3197.7004
1	20190410_QExHFX1_RSLC1_Beveridge_Clausen_IMP_DSS_JRmethod_R1.17156.17156.4	xl	5.0400(1.1850+3.8550)	3.765	0.2428	/	K.APLSASMIKR.Y(9)+K.TEVQTGGFSKESILPK.R(10)	Cas9+Cas9	2930.5786
1	20190410_QExHFX1_RSLC1_Beveridge_Clausen_IMP_DSS_JRmethod_R1.17414.17414.4	xl	4.2350(3.7400+0.7400)	4.235	-1.2732	/	K.KIEC[160.03]FDSVEISGVEDR.F(1)+K.YDENDKLIR.E(6)	Cas9+Cas9	3184.5233
1	20190410_QExHFX1_RSLC1_Beveridge_Clausen_IMP_DSS_JRmethod_R1.18062.18062.4	xl	4.2800(1.1650+3.3050)	3.1	-1.3937	/	K.KLVDSTDK.A(1)+K.SNFDLAEDAKLQLSK.D(10)	Cas9+Cas9	2720.4119
1	20190410_QExHFX1_RSLC1_Beveridge_Clausen_IMP_DSS_JRmethod_R1.18695.18695.4	xl	4.4700(1.0050+3.4650)	4.055	0.3242	/	R.KPAFLSGEQK.K(1)+K.LESEFVYGDYKVYDVR.K(11)	Cas9+Cas9	3222.6123
1	20190410_QExHFX1_RSLC1_Beveridge_Clausen_IMP_DSS_JRmethod_R1.19231.19231.4	xl	5.6700(3.1650+2.5950)	5.67	0.1603	/	R.MLASAGELQKGNELALPSK.Y(10)+K.VVDELVKVMGR.H(7)	Cas9+Cas9	3337.7988
1	20190410_QExHFX1_RSLC1_Beveridge_Clausen_IMP_DSS_JRmethod_R1.19747.19747.4	xl	3.8850(0.9200+3.2100)	2.93	-0.1903	/	K.DFQFYKVR.E(6)+K.KIEC[160.03]FDSVEISGVEDR.F(1)	Cas9+Cas9	3121.5065
1	20190410_QExHFX1_RSLC1_Beveridge_Clausen_IMP_DSS_JRmethod_R1.19769.19769.4	xl	4.2450(3.4600+0.9900)	3.51	-0.4133	/	R.KSEETITPWNFEEVVDK.G(1)+R.MTNFDKNLPNEK.V(6)	Cas9+Cas9	3637.7496
1	20190410_QExHFX1_RSLC1_Beveridge_Clausen_IMP_DSS_JRmethod_R1.20214.20214.4	xl	3.8300(2.8200+1.0100)	3.83	1.3385	/	R.KSEETITPWNFEEVVDK.G(1)+K.SKLVSDFR.K(2)	Cas9+Cas9	3138.576
1	20190410_QExHFX1_RSLC1_Beveridge_Clausen_IMP_DSS_JRmethod_R1.20339.20339.4	xl	3.6800(2.7100+0.9700)	3.68	-1.7639	/	R.KSEETITPWNFEEVVDK.G(1)+K.SKLVSDFR.K(2)	Cas9+Cas9	3138.576
1	20190410_QExHFX1_RSLC1_Beveridge_Clausen_IMP_DSS_JRmethod_R1.20487.20487.4	xl	4.3700(3.4050+0.9650)	3.95	-0.4745	/	K.KNLIGALLFDSGETAEATR.L(1)+K.SDNVPSEEVVKK.M(11)	Cas9+Cas9	3472.7935
1	20190410_QExHFX1_RSLC1_Beveridge_Clausen_IMP_DSS_JRmethod_R1.20607.20607.4	xl	6.5950(5.3200+1.2750)	5.855	0.2607	/	K.KNLIGALLFDSGETAEATR.L(1)+K.SDNVPSEEVVKK.M(11)	Cas9+Cas9	3472.7935
1	20190410_QExHFX1_RSLC1_Beveridge_Clausen_IMP_DSS_JRmethod_R1.20726.20726.4	xl	4.8800(3.7800+1.1000)	4.215	0.6009	/	K.KNLIGALLFDSGETAEATR.L(1)+K.SDNVPSEEVVKK.M(11)	Cas9+Cas9	3472.7935
1	20190410_QExHFX1_RSLC1_Beveridge_Clausen_IMP_DSS_JRmethod_R1.20803.20803.4	xl	4.7450(2.7300+2.1400)	3.85	1.2753	/	K.LESEFVYGDYKVYDVR.K(11)+K.VVDELVKVMGR.H(7)	Cas9+Cas9	3362.7107
1	20190410_QExHFX1_RSLC1_Beveridge_Clausen_IMP_DSS_JRmethod_R1.20910.20910.4	xl	4.7600(2.6700+2.2350)	3.82	0.9768	/	K.LESEFVYGDYKVYDVR.K(11)+K.VVDELVKVMGR.H(7)	Cas9+Cas9	3362.7107
1	20190410_QExHFX1_RSLC1_Beveridge_Clausen_IMP_DSS_JRmethod_R1.21699.21699.4	xl	4.2250(1.6300+2.5950)	4.01	-0.1262	/	R.GGLSELDKAGFIK.R(8)+K.MDGTEELLVKLNR.E(10)	Cas9+Cas9	2988.584
1	20190410_QExHFX1_RSLC1_Beveridge_Clausen_IMP_DSS_JRmethod_R1.21717.21717.4	xl	4.9950(4.2100+1.0300)	4.12	0.9167	/	K.KNLIGALLFDSGETAEATR.L(1)+K.LVDSTDKADLR.L(7)	Cas9+Cas9	3374.7568
1	20190410_QExHFX1_RSLC1_Beveridge_Clausen_IMP_DSS_JRmethod_R1.21822.21822.4	xl	4.7550(1.9850+2.7700)	4.35	0.8639	/	R.GGLSELDKAGFIK.R(8)+K.MDGTEELLVKLNR.E(10)	Cas9+Cas9	2988.584
1	20190410_QExHFX1_RSLC1_Beveridge_Clausen_IMP_DSS_JRmethod_R1.21844.21844.4	xl	6.2450(5.1600+1.3000)	6.245	-0.1628	/	K.KNLIGALLFDSGETAEATR.L(1)+K.LVDSTDKADLR.L(7)	Cas9+Cas9	3374.7568
1	20190410_QExHFX1_RSLC1_Beveridge_Clausen_IMP_DSS_JRmethod_R1.21958.21958.4	xl	4.7150(3.8700+1.0950)	4.08	0.2144	/	K.KNLIGALLFDSGETAEATR.L(1)+K.LVDSTDKADLR.L(7)	Cas9+Cas9	3374.7568
1	20190410_QExHFX1_RSLC1_Beveridge_Clausen_IMP_DSS_JRmethod_R1.22872.22872.4	xl	4.0800(1.9100+2.3850)	4.08	-0.2014	/	R.IEEGIKELGSQILK.E(6)+R.SSFEKNPIDFLEAK.G(5)	Cas9+Cas9	3317.7645
1	20190410_QExHFX1_RSLC1_Beveridge_Clausen_IMP_DSS_JRmethod_R1.23019.23019.4	xl	5.2050(3.0850+2.4300)	5.205	-1.0645	/	K.SNFDLAEDAKLQLSK.D(10)+R.SSFEKNPIDFLEAK.G(5)	Cas9+Cas9	3439.7397
1	20190410_QExHFX1_RSLC1_Beveridge_Clausen_IMP_DSS_JRmethod_R1.23157.23157.4	xl	3.9450(3.9450+3.9450)	3.625	0.2301	/	K.MDGTEELLVKLNR.E(10)+K.MDGTEELLVKLNR.E(10)	Cas9+Cas9	3171.6518
1	20190410_QExHFX1_RSLC1_Beveridge_Clausen_IMP_DSS_JRmethod_R1.23454.23454.4	xl	5.2400(3.6050+1.7600)	4.225	0.5277	/	K.KIEC[160.03]FDSVEISGVEDR.F(1)+K.TILDFLKSDGFANR.N(7)	Cas9+Cas9	3615.7765
0.9999	20190410_QExHFX1_RSLC1_Beveridge_Clausen_IMP_DSS_JRmethod_R1.12258.12258.4	xl	3.6850(2.2300+1.6450)	3.185	-0.2974	/	R.LKTYAHLFDDK.V(2)+K.SEQEIGKATAK.Y(7)	Cas9+Cas9	2648.3696
0.9999	20190410_QExHFX1_RSLC1_Beveridge_Clausen_IMP_DSS_JRmethod_R1.16865.16865.4	xl	3.6550(2.0300+1.6250)	3.34	-0.3897	/	R.GKSDNVPSEEVVK.K(2)+R.QEDFYPFLKDNR.E(9)	Cas9+Cas9	3095.5086
0.9999	20190410_QExHFX1_RSLC1_Beveridge_Clausen_IMP_DSS_JRmethod_R1.17363.17363.4	xl	3.7450(1.6600+2.0850)	2.975	-0.1034	/	R.KPAFLSGEQK.K(1)+K.VVDELVKVMGR.H(7)	Cas9+Cas9	2485.3613
0.9999	20190410_QExHFX1_RSLC1_Beveridge_Clausen_IMP_DSS_JRmethod_R1.18660.18660.3	xl	4.3650(1.2000+3.5750)	3.595	0.1163	/	K.KLVDSTDK.A(1)+R.SSFEKNPIDFLEAK.G(5)	Cas9+Cas9	2666.369
0.9998	20190410_QExHFX1_RSLC1_Beveridge_Clausen_IMP_DSS_JRmethod_R1.21697.21697.3	xl	4.1350(1.1750+3.3500)	3.745	-0.1556	/	K.FDNLTKAER.G(6)+K.TILDFLKSDGFANR.N(7)	Cas9+Cas9	2826.4551
0.9998	20190410_QExHFX1_RSLC1_Beveridge_Clausen_IMP_DSS_JRmethod_R1.22970.22970.4	xl	3.6400(2.4250+1.2150)	3.145	4.8883	/	K.KNLIGALLFDSGETAEATR.L(1)+K.SDNVPSEEVVKK.M(11)	Cas9+Cas9	3472.7935
0.9997	20190410_QExHFX1_RSLC1_Beveridge_Clausen_IMP_DSS_JRmethod_R1.13855.13855.4	xl	3.6050(1.8650+1.8950)	3.17	0.4613	/	K.SEQEIGKATAK.Y(7)+R.VNTEITKAPLSASMIK.R(7)	Cas9+Cas9	3000.6052
0.9997	20190410_QExHFX1_RSLC1_Beveridge_Clausen_IMP_DSS_JRmethod_R1.14729.14729.3	xl	4.0600(2.5900+1.4700)	3.755	-0.1025	/	R.MTNFDKNLPNEK.V(6)+K.SKLVSDFR.K(2)	Cas9+Cas9	2538.2787
0.9995	20190410_QExHFX1_RSLC1_Beveridge_Clausen_IMP_DSS_JRmethod_R1.17381.17381.4	xl	3.5800(1.2600+2.4800)	2.815	-0.5847	/	K.DFQFYKVR.E(6)+R.HKPENIVIEMAR.E(2)	Cas9+Cas9	2675.3893
0.9992	20190410_QExHFX1_RSLC1_Beveridge_Clausen_IMP_DSS_JRmethod_R1.13483.13483.4	xl	3.4450(1.2400+2.4450)	3.265	1.8579	/	K.FDNLTKAER.G(6)+R.HKPENIVIEMAR.E(2)	Cas9+Cas9	2666.3849
0.9991	20190410_QExHFX1_RSLC1_Beveridge_Clausen_IMP_DSS_JRmethod_R1.18440.18440.4	xl	3.4350(3.0150+3.0150)	3.22	0.5071	/	R.MLASAGELQKGNELALPSK.Y(10)+R.MLASAGELQKGNELALPSK.Y(10)	Cas9+Cas9	4050.1379
0.999	20190410_QExHFX1_RSLC1_Beveridge_Clausen_IMP_DSS_JRmethod_R1.14174.14174.4	xl	3.4900(2.1050+1.5000)	2.81	-0.3594	/	R.GKSDNVPSEEVVK.K(2)+R.LEESFLVEEDKK.H(11)	Cas9+Cas9	2989.5018
0.999	20190410_QExHFX1_RSLC1_Beveridge_Clausen_IMP_DSS_JRmethod_R1.21689.21689.4	xl	3.4550(1.2550+2.3050)	3.105	0.2558	/	K.FDNLTKAER.G(6)+K.TILDFLKSDGFANR.N(7)	Cas9+Cas9	2826.4551
0.999	20190410_QExHFX1_RSLC1_Beveridge_Clausen_IMP_DSS_JRmethod_R1.23581.23581.4	xl	2.4500(2.4500+2.4500)	2.13	-0.2144	/	R.SSFEKNPIDFLEAK.G(5)+R.SSFEKNPIDFLEAK.G(5)	Cas9+Cas9	3385.6968
0.9989	20190410_QExHFX1_RSLC1_Beveridge_Clausen_IMP_DSS_JRmethod_R1.13980.13980.4	xl	2.4850(1.3500+1.2700)	1.78	-0.1082	/	K.SEQEIGKATAK.Y(7)+R.VNTEITKAPLSASMIK.R(7)	Cas9+Cas9	3000.6052
0.9988	20190410_QExHFX1_RSLC1_Beveridge_Clausen_IMP_DSS_JRmethod_R1.21046.21046.4	xl	3.3400(1.1250+2.2150)	3.34	-0.0428	/	K.MIAKSEQEIGK.A(4)+K.TILDFLKSDGFANR.N(7)	Cas9+Cas9	2966.5422
0.9987	20190410_QExHFX1_RSLC1_Beveridge_Clausen_IMP_DSS_JRmethod_R1.10350.10350.4	xl	2.5200(1.1150+1.4050)	2.11	-0.2122	/	K.FKVLGNTDR.H(2)+K.SEQEIGKATAK.Y(7)	Cas9+Cas9	2347.2382
0.9987	20190410_QExHFX1_RSLC1_Beveridge_Clausen_IMP_DSS_JRmethod_R1.14347.14347.4	xl	2.4200(1.2700+1.3900)	1.865	-0.7907	/	R.QITKHVAQILDSR.M(4)+K.SKLVSDFR.K(2)	Cas9+Cas9	2596.4336
0.9985	20190410_QExHFX1_RSLC1_Beveridge_Clausen_IMP_DSS_JRmethod_R1.15147.15147.4	xl	2.5300(1.1950+1.3350)	1.91	0.8132	/	R.KDFQFYK.V(1)+K.LVDSTDKADLR.L(7)	Cas9+Cas9	2344.195
0.9985	20190410_QExHFX1_RSLC1_Beveridge_Clausen_IMP_DSS_JRmethod_R1.20217.20217.4	xl	2.5900(2.1550+2.1550)	1.735	0.014	/	R.GGLSELDKAGFIK.R(8)+R.GGLSELDKAGFIK.R(8)	Cas9+Cas9	2805.5163
0.9983	20190410_QExHFX1_RSLC1_Beveridge_Clausen_IMP_DSS_JRmethod_R1.12156.12156.4	xl	2.5700(1.0600+1.5100)	2.075	-1.2828	/	K.LVDSTDKADLR.L(7)+K.SDNVPSEEVVKK.M(11)	Cas9+Cas9	2699.3864
0.9982	20190410_QExHFX1_RSLC1_Beveridge_Clausen_IMP_DSS_JRmethod_R1.11859.11859.4	xl	2.5050(1.2050+1.3000)	2.505	-1.7289	/	K.KGILQTVK.V(1)+R.NSDKLIAR.K(4)	Cas9+Cas9	1939.1465
0.9981	20190410_QExHFX1_RSLC1_Beveridge_Clausen_IMP_DSS_JRmethod_R1.11588.11588.4	xl	2.6350(1.0900+1.5450)	2.045	-0.2443	/	K.LVDSTDKADLR.L(7)+K.SDNVPSEEVVKK.M(11)	Cas9+Cas9	2699.3864
0.998	20190410_QExHFX1_RSLC1_Beveridge_Clausen_IMP_DSS_JRmethod_R1.17513.17513.4	xl	3.5250(1.2150+2.6000)	2.53	0.0579	/	K.DFQFYKVR.E(6)+R.HKPENIVIEMAR.E(2)	Cas9+Cas9	2675.3893
0.998	20190410_QExHFX1_RSLC1_Beveridge_Clausen_IMP_DSS_JRmethod_R1.19412.19412.3	xl	3.8650(1.7200+2.1450)	3.545	-0.1702	/	K.APLSASMIKR.Y(9)+K.NPIDFLEAKGYK.E(9)	Cas9+Cas9	2604.3984
0.9979	20190410_QExHFX1_RSLC1_Beveridge_Clausen_IMP_DSS_JRmethod_R1.12188.12188.4	xl	2.3150(1.1750+1.1400)	1.955	-0.2443	/	R.QQLPEKYK.E(6)+K.SKLVSDFR.K(2)	Cas9+Cas9	2121.1469
0.9979	20190410_QExHFX1_RSLC1_Beveridge_Clausen_IMP_DSS_JRmethod_R1.15308.15308.4	xl	2.3000(1.3950+1.1000)	2.3	1.3793	/	K.FIKPILEK.M(3)+R.KFDNLTK.A(1)	Cas9+Cas9	1989.155
0.9979	20190410_QExHFX1_RSLC1_Beveridge_Clausen_IMP_DSS_JRmethod_R1.17330.17330.4	xl	2.4300(1.4100+1.0200)	2.2	1.0498	/	R.GKSDNVPSEEVVK.K(2)+R.QEDFYPFLKDNR.E(9)	Cas9+Cas9	3095.5086
0.9979	20190410_QExHFX1_RSLC1_Beveridge_Clausen_IMP_DSS_JRmethod_R1.19377.19377.4	xl	3.3000(2.8100+2.8100)	3.3	0.1719	/	K.TEVQTGGFSKESILPK.R(10)+K.TEVQTGGFSKESILPK.R(10)	Cas9+Cas9	3577.8765
0.9979	20190410_QExHFX1_RSLC1_Beveridge_Clausen_IMP_DSS_JRmethod_R1.23086.23086.4	xl	3.3950(2.2850+1.1100)	3.05	4.5368	/	K.KNLIGALLFDSGETAEATR.L(1)+K.SDNVPSEEVVKK.M(11)	Cas9+Cas9	3472.7935
0.9978	20190410_QExHFX1_RSLC1_Beveridge_Clausen_IMP_DSS_JRmethod_R1.14537.14537.4	xl	2.5850(1.2850+1.3000)	2.385	-0.2394	/	R.MTNFDKNLPNEK.V(6)+K.SKLVSDFR.K(2)	Cas9+Cas9	2538.2787
0.9978	20190410_QExHFX1_RSLC1_Beveridge_Clausen_IMP_DSS_JRmethod_R1.23683.23683.4	xl	2.3650(2.3650+2.3650)	1.9	0.385	/	R.SSFEKNPIDFLEAK.G(5)+R.SSFEKNPIDFLEAK.G(5)	Cas9+Cas9	3385.6968
0.9977	20190410_QExHFX1_RSLC1_Beveridge_Clausen_IMP_DSS_JRmethod_R1.10490.10490.4	xl	2.5200(1.1450+1.3750)	2.325	0.1415	/	K.FKVLGNTDR.H(2)+K.SEQEIGKATAK.Y(7)	Cas9+Cas9	2347.2382
0.9977	20190410_QExHFX1_RSLC1_Beveridge_Clausen_IMP_DSS_JRmethod_R1.12353.12353.4	xl	2.7000(1.5900+1.3950)	2	-0.6135	/	R.MTNFDKNLPNEK.V(6)+R.QQLPEKYK.E(6)	Cas9+Cas9	2620.3206
0.9977	20190410_QExHFX1_RSLC1_Beveridge_Clausen_IMP_DSS_JRmethod_R1.19495.19495.4	xl	2.2600(1.0350+1.3550)	2.26	-0.4756	/	K.NLPNEKVLPK.H(6)+K.QSGKTILDFLK.S(4)	Cas9+Cas9	2537.4468
0.9976	20190410_QExHFX1_RSLC1_Beveridge_Clausen_IMP_DSS_JRmethod_R1.15220.15220.4	xl	2.3750(1.3850+0.9900)	2.375	0.4658	/	R.LEESFLVEEDKK.H(11)+K.VKYVTEGMR.K(2)	Cas9+Cas9	2684.3618
0.9976	20190410_QExHFX1_RSLC1_Beveridge_Clausen_IMP_DSS_JRmethod_R1.18180.18180.4	xl	3.2850(2.8550+2.8550)	3.285	0.7336	/	R.VNTEITKAPLSASMIK.R(7)+R.VNTEITKAPLSASMIK.R(7)	Cas9+Cas9	3541.9349
0.9975	20190410_QExHFX1_RSLC1_Beveridge_Clausen_IMP_DSS_JRmethod_R1.12957.12957.4	xl	3.3750(1.7950+1.5800)	2.71	-0.1697	/	R.HKPENIVIEMAR.E(2)+K.MIAKSEQEIGK.A(4)	Cas9+Cas9	2806.472
0.9975	20190410_QExHFX1_RSLC1_Beveridge_Clausen_IMP_DSS_JRmethod_R1.15867.15867.3	xl	3.8850(2.0300+1.8550)	3.325	-0.2248	/	K.DFQFYKVR.E(6)+K.MIAKSEQEIGK.A(4)	Cas9+Cas9	2472.2722
0.9975	20190410_QExHFX1_RSLC1_Beveridge_Clausen_IMP_DSS_JRmethod_R1.18585.18585.4	xl	3.4300(0.7650+2.7900)	3.43	-0.1333	/	K.FIKPILEK.M(3)+K.TEVQTGGFSKESILPK.R(10)	Cas9+Cas9	2844.5887
0.9974	20190410_QExHFX1_RSLC1_Beveridge_Clausen_IMP_DSS_JRmethod_R1.10155.10155.4	xl	2.2200(1.0750+1.1450)	2.22	-0.0523	/	R.DKPIR.E(2)+K.KGILQTVK.V(1)	Cas9+Cas9	1651.0032
0.9974	20190410_QExHFX1_RSLC1_Beveridge_Clausen_IMP_DSS_JRmethod_R1.14770.14770.4	xl	2.3800(1.6000+0.9250)	2.06	-0.988	/	R.HKPENIVIEMAR.E(2)+K.YDENDKLIR.E(6)	Cas9+Cas9	2738.406
0.9974	20190410_QExHFX1_RSLC1_Beveridge_Clausen_IMP_DSS_JRmethod_R1.17643.17643.4	xl	2.3850(1.7250+0.9050)	2.225	-1.0143	/	R.IEEGIKELGSQILK.E(6)+K.KLVDSTDK.A(1)	Cas9+Cas9	2598.4366
0.9972	20190410_QExHFX1_RSLC1_Beveridge_Clausen_IMP_DSS_JRmethod_R1.14406.14406.4	xl	2.2400(1.3750+1.1050)	2.085	-0.4731	/	K.DDSIDNKVLTR.S(7)+R.NSDKLIAR.K(4)	Cas9+Cas9	2328.2284
0.9972	20190410_QExHFX1_RSLC1_Beveridge_Clausen_IMP_DSS_JRmethod_R1.15128.15128.4	xl	2.2950(1.3650+0.9300)	2.295	-0.2525	/	K.DDSIDNKVLTR.S(7)+K.KGILQTVK.V(1)	Cas9+Cas9	2298.2794
0.9971	20190410_QExHFX1_RSLC1_Beveridge_Clausen_IMP_DSS_JRmethod_R1.12448.12448.4	xl	2.2250(1.1950+1.0300)	2.225	-0.5682	/	K.MIAKSEQEIGK.A(4)+K.YDENDKLIR.E(6)	Cas9+Cas9	2535.2889
0.997	20190410_QExHFX1_RSLC1_Beveridge_Clausen_IMP_DSS_JRmethod_R1.11105.11105.4	xl	3.3800(2.2100+1.1700)	2.6	-0.0877	/	R.GKSDNVPSEEVVK.K(2)+K.VKYVTEGMR.K(2)	Cas9+Cas9	2606.326
0.9968	20190410_QExHFX1_RSLC1_Beveridge_Clausen_IMP_DSS_JRmethod_R1.14173.14173.4	xl	2.7500(1.2650+1.6400)	2.08	-0.2758	/	R.QITKHVAQILDSR.M(4)+K.SKLVSDFR.K(2)	Cas9+Cas9	2596.4336
0.9968	20190410_QExHFX1_RSLC1_Beveridge_Clausen_IMP_DSS_JRmethod_R1.17606.17606.4	xl	2.6850(1.5450+1.2350)	2.285	-0.39	/	R.QEDFYPFLKDNR.E(9)+K.VKYVTEGMR.K(2)	Cas9+Cas9	2790.3686
0.9968	20190410_QExHFX1_RSLC1_Beveridge_Clausen_IMP_DSS_JRmethod_R1.18151.18151.4	xl	2.3300(1.5150+0.9450)	2	-0.04	/	R.QEDFYPFLKDNR.E(9)+K.VKYVTEGMR.K(2)	Cas9+Cas9	2790.3686
0.9967	20190410_QExHFX1_RSLC1_Beveridge_Clausen_IMP_DSS_JRmethod_R1.11172.11172.4	xl	2.2600(0.9450+1.3150)	2.26	-0.294	/	K.FDNLTKAER.G(6)+K.MIAKSEQEIGK.A(4)	Cas9+Cas9	2463.2678
0.9967	20190410_QExHFX1_RSLC1_Beveridge_Clausen_IMP_DSS_JRmethod_R1.18533.18533.4	xl	2.4650(0.8500+1.7400)	2.015	-0.1554	/	K.KLVDSTDK.A(1)+R.SSFEKNPIDFLEAK.G(5)	Cas9+Cas9	2666.369
0.9964	20190410_QExHFX1_RSLC1_Beveridge_Clausen_IMP_DSS_JRmethod_R1.19277.19277.4	xl	2.3500(2.3500+2.3500)	1.65	0.5815	/	K.TEVQTGGFSKESILPK.R(10)+K.TEVQTGGFSKESILPK.R(10)	Cas9+Cas9	3577.8765
0.9961	20190410_QExHFX1_RSLC1_Beveridge_Clausen_IMP_DSS_JRmethod_R1.17609.17609.4	xl	2.7200(1.6650+1.1500)	2.28	-0.1842	/	R.QEDFYPFLKDNR.E(9)+K.VKYVTEGMR.K(2)	Cas9+Cas9	2790.3686
0.9958	20190410_QExHFX1_RSLC1_Beveridge_Clausen_IMP_DSS_JRmethod_R1.15098.15098.4	xl	3.2400(2.1750+1.2050)	2.81	-0.6314	/	R.HKPENIVIEMAR.E(2)+K.YDENDKLIR.E(6)	Cas9+Cas9	2738.406
0.9958	20190410_QExHFX1_RSLC1_Beveridge_Clausen_IMP_DSS_JRmethod_R1.20222.20222.3	xl	3.8450(3.5450+3.5450)	3.075	-0.3508	/	R.GGLSELDKAGFIK.R(8)+R.GGLSELDKAGFIK.R(8)	Cas9+Cas9	2805.5163
0.9956	20190410_QExHFX1_RSLC1_Beveridge_Clausen_IMP_DSS_JRmethod_R1.18811.18811.4	xl	2.5900(1.8450+1.8450)	2.585	4.0636	/	R.MLASAGELQKGNELALPSK.Y(10)+R.MLASAGELQKGNELALPSK.Y(10)	Cas9+Cas9	4050.1379
0.9953	20190410_QExHFX1_RSLC1_Beveridge_Clausen_IMP_DSS_JRmethod_R1.12119.12119.3	xl	3.0600(1.2600+1.8000)	2.605	-0.3739	/	K.LVDSTDKADLR.L(7)+K.SDNVPSEEVVKK.M(11)	Cas9+Cas9	2699.3864
0.9953	20190410_QExHFX1_RSLC1_Beveridge_Clausen_IMP_DSS_JRmethod_R1.12178.12178.4	xl	2.2600(1.4400+0.9900)	1.935	-0.1338	/	R.QITKHVAQILDSR.M(4)+R.QQLPEKYK.E(6)	Cas9+Cas9	2678.4754
0.9953	20190410_QExHFX1_RSLC1_Beveridge_Clausen_IMP_DSS_JRmethod_R1.15745.15745.3	xl	3.0100(1.7400+1.2700)	2.59	-0.3665	/	K.DFQFYKVR.E(6)+K.MIAKSEQEIGK.A(4)	Cas9+Cas9	2472.2722
0.9953	20190410_QExHFX1_RSLC1_Beveridge_Clausen_IMP_DSS_JRmethod_R1.17971.17971.3	xl	2.9350(2.0050+1.2900)	2.935	-0.2979	/	K.DFQFYKVR.E(6)+K.YDENDKLIR.E(6)	Cas9+Cas9	2404.2062
0.9951	20190410_QExHFX1_RSLC1_Beveridge_Clausen_IMP_DSS_JRmethod_R1.20272.20272.4	xl	3.3800(2.3600+1.0200)	2.755	0.1621	/	K.MDGTEELLVKLNR.E(10)+K.QLKEDYFK.K(3)	Cas9+Cas9	2724.4043
0.9951	20190410_QExHFX1_RSLC1_Beveridge_Clausen_IMP_DSS_JRmethod_R1.23297.23297.4	xl	2.7500(2.7500+2.7500)	2.45	-0.7133	/	K.MDGTEELLVKLNR.E(10)+K.MDGTEELLVKLNR.E(10)	Cas9+Cas9	3171.6518
0.995	20190410_QExHFX1_RSLC1_Beveridge_Clausen_IMP_DSS_JRmethod_R1.12216.12216.4	xl	2.8100(1.5000+1.5250)	2.275	-0.1124	/	R.MTNFDKNLPNEK.V(6)+R.QQLPEKYK.E(6)	Cas9+Cas9	2620.3206
0.995	20190410_QExHFX1_RSLC1_Beveridge_Clausen_IMP_DSS_JRmethod_R1.13133.13133.3	xl	3.1050(1.1700+2.1950)	2.52	-0.9366	/	K.KDWDPK.K(1)+R.MTNFDKNLPNEK.V(6)	Cas9+Cas9	2375.1466
0.9947	20190410_QExHFX1_RSLC1_Beveridge_Clausen_IMP_DSS_JRmethod_R1.18659.18659.4	xl	3.3150(1.0850+2.3950)	2.8	0.1163	/	K.KLVDSTDK.A(1)+R.SSFEKNPIDFLEAK.G(5)	Cas9+Cas9	2666.369
0.9946	20190410_QExHFX1_RSLC1_Beveridge_Clausen_IMP_DSS_JRmethod_R1.20150.20150.4	xl	2.5650(1.7300+0.8350)	2.165	-1.3613	/	K.MDGTEELLVKLNR.E(10)+K.QLKEDYFK.K(3)	Cas9+Cas9	2724.4043
0.9945	20190410_QExHFX1_RSLC1_Beveridge_Clausen_IMP_DSS_JRmethod_R1.11413.11413.4	xl	2.7100(1.2050+1.5050)	2.71	-0.3702	/	K.KGILQTVK.V(1)+R.NSDKLIAR.K(4)	Cas9+Cas9	1939.1465
0.9945	20190410_QExHFX1_RSLC1_Beveridge_Clausen_IMP_DSS_JRmethod_R1.14241.14241.4	xl	2.7250(1.7300+1.2550)	2.68	-0.9239	/	K.DDSIDNKVLTR.S(7)+R.NSDKLIAR.K(4)	Cas9+Cas9	2328.2284
0.9943	20190410_QExHFX1_RSLC1_Beveridge_Clausen_IMP_DSS_JRmethod_R1.13176.13176.3	xl	2.8450(2.8450+2.8450)	2.515	-0.0388	/	K.LVDSTDKADLR.L(7)+K.LVDSTDKADLR.L(7)	Cas9+Cas9	2601.3496
0.9942	20190410_QExHFX1_RSLC1_Beveridge_Clausen_IMP_DSS_JRmethod_R1.14595.14595.4	xl	2.7300(1.4200+1.3100)	2.73	-1.2932	/	K.IEKILTFR.L(3)+K.KLVDSTDK.A(1)	Cas9+Cas9	2061.1721
0.994	20190410_QExHFX1_RSLC1_Beveridge_Clausen_IMP_DSS_JRmethod_R1.10582.10582.4	xl	2.8200(2.7300+2.7300)	2.445	-0.0324	/	R.GKSDNVPSEEVVK.K(2)+R.GKSDNVPSEEVVK.K(2)	Cas9+Cas9	2911.4661
0.9938	20190410_QExHFX1_RSLC1_Beveridge_Clausen_IMP_DSS_JRmethod_R1.10983.10983.4	xl	2.4300(1.4000+1.0300)	1.045	-0.47	/	R.GKSDNVPSEEVVK.K(2)+K.VKYVTEGMR.K(2)	Cas9+Cas9	2606.326
0.9938	20190410_QExHFX1_RSLC1_Beveridge_Clausen_IMP_DSS_JRmethod_R1.17742.17742.4	xl	2.7500(1.6500+1.1900)	2.29	0.514	/	R.QEDFYPFLKDNR.E(9)+K.VKYVTEGMR.K(2)	Cas9+Cas9	2790.3686
0.9935	20190410_QExHFX1_RSLC1_Beveridge_Clausen_IMP_DSS_JRmethod_R1.13352.13352.3	xl	2.7700(2.7700+2.7700)	2.49	-0.0173	/	K.LVDSTDKADLR.L(7)+K.LVDSTDKADLR.L(7)	Cas9+Cas9	2601.3496
0.9934	20190410_QExHFX1_RSLC1_Beveridge_Clausen_IMP_DSS_JRmethod_R1.21795.21795.4	xl	2.6950(1.0600+1.6350)	2.695	-0.6628	/	K.IEKILTFR.L(3)+R.SSFEKNPIDFLEAK.G(5)	Cas9+Cas9	2780.4999
0.9932	20190410_QExHFX1_RSLC1_Beveridge_Clausen_IMP_DSS_JRmethod_R1.19241.19241.4	xl	3.0250(2.7950+2.7950)	3.025	-0.4422	/	K.TEVQTGGFSKESILPK.R(10)+K.TEVQTGGFSKESILPK.R(10)	Cas9+Cas9	3577.8765
0.9931	20190410_QExHFX1_RSLC1_Beveridge_Clausen_IMP_DSS_JRmethod_R1.18197.18197.4	xl	3.0900(1.0700+2.2450)	3.09	-0.7206	/	K.ESILPKR.N(6)+R.YDEHHQDLTLLKALVR.Q(12)	Cas9+Cas9	2929.6024
0.993	20190410_QExHFX1_RSLC1_Beveridge_Clausen_IMP_DSS_JRmethod_R1.09807.09807.3	xl	3.2050(1.2450+2.4450)	3.205	-0.0392	/	K.ESILPKR.N(6)+K.SEQEIGKATAK.Y(7)	Cas9+Cas9	2140.1738
0.993	20190410_QExHFX1_RSLC1_Beveridge_Clausen_IMP_DSS_JRmethod_R1.13226.13226.3	xl	3.2200(1.3450+2.1200)	0.715	-0.5342	/	K.KDLIIK.L(1)+K.KGILQTVK.V(1)	Cas9+Cas9	1752.1124
0.993	20190410_QExHFX1_RSLC1_Beveridge_Clausen_IMP_DSS_JRmethod_R1.13461.13461.4	xl	2.1750(1.3550+1.0650)	1.825	-0.518	/	K.DDSIDNKVLTR.S(7)+R.NSDKLIAR.K(4)	Cas9+Cas9	2328.2284
0.993	20190410_QExHFX1_RSLC1_Beveridge_Clausen_IMP_DSS_JRmethod_R1.20593.20593.4	xl	3.0150(1.7600+1.3800)	3.015	-0.1946	/	K.MDGTEELLVKLNR.E(10)+R.QLLNAKLITQR.K(6)	Cas9+Cas9	2951.6476
0.9929	20190410_QExHFX1_RSLC1_Beveridge_Clausen_IMP_DSS_JRmethod_R1.11289.11289.3	xl	3.2150(1.2150+2.0000)	3.215	-0.2171	/	K.KGILQTVK.V(1)+R.NSDKLIAR.K(4)	Cas9+Cas9	1939.1465
0.9929	20190410_QExHFX1_RSLC1_Beveridge_Clausen_IMP_DSS_JRmethod_R1.14396.14396.3	xl	3.2300(2.2200+1.3100)	3.165	-0.5477	/	K.DDSIDNKVLTR.S(7)+R.NSDKLIAR.K(4)	Cas9+Cas9	2328.2284
0.9929	20190410_QExHFX1_RSLC1_Beveridge_Clausen_IMP_DSS_JRmethod_R1.22704.22704.4	xl	3.3650(2.7550+0.7600)	3.365	0.0475	/	K.TILDFLKSDGFANR.N(7)+K.YDENDKLIR.E(6)	Cas9+Cas9	2898.4762
0.9927	20190410_QExHFX1_RSLC1_Beveridge_Clausen_IMP_DSS_JRmethod_R1.13650.13650.4	xl	2.2000(1.0500+1.3950)	1.735	-0.2696	/	K.APLSASMIKR.Y(9)+R.KLINGIR.D(1)	Cas9+Cas9	2023.1975
0.9926	20190410_QExHFX1_RSLC1_Beveridge_Clausen_IMP_DSS_JRmethod_R1.18796.18796.4	xl	2.8150(1.2700+1.6550)	2.815	-2.0287	/	K.APLSASMIKR.Y(9)+K.LPKYSLFELENGR.K(3)	Cas9+Cas9	2775.4992
0.9924	20190410_QExHFX1_RSLC1_Beveridge_Clausen_IMP_DSS_JRmethod_R1.09932.09932.3	xl	3.4750(1.3850+2.5750)	3.475	-0.3801	/	K.ESILPKR.N(6)+K.SEQEIGKATAK.Y(7)	Cas9+Cas9	2140.1738
0.9923	20190410_QExHFX1_RSLC1_Beveridge_Clausen_IMP_DSS_JRmethod_R1.11699.11699.3	xl	2.6850(1.1800+1.5050)	2.505	-0.1277	/	K.LVDSTDKADLR.L(7)+K.SDNVPSEEVVKK.M(11)	Cas9+Cas9	2699.3864
0.9922	20190410_QExHFX1_RSLC1_Beveridge_Clausen_IMP_DSS_JRmethod_R1.10201.10201.4	xl	2.2550(1.6400+0.8650)	2.255	0.8489	/	R.GKSDNVPSEEVVK.K(2)+K.VTVKQLK.E(4)	Cas9+Cas9	2339.2947
0.9922	20190410_QExHFX1_RSLC1_Beveridge_Clausen_IMP_DSS_JRmethod_R1.13011.13011.3	xl	2.6900(1.2850+1.6500)	2.385	-0.3277	/	K.ESILPKR.N(6)+K.FKVLGNTDR.H(2)	Cas9+Cas9	2028.1367
0.9922	20190410_QExHFX1_RSLC1_Beveridge_Clausen_IMP_DSS_JRmethod_R1.17218.17218.4	xl	3.6000(1.4150+2.1850)	0.67	-0.578	/	R.KPAFLSGEQK.K(1)+K.VVDELVKVMGR.H(7)	Cas9+Cas9	2485.3613
0.9921	20190410_QExHFX1_RSLC1_Beveridge_Clausen_IMP_DSS_JRmethod_R1.11286.11286.4	xl	2.8650(1.2250+1.6400)	2.865	-0.6167	/	K.KGILQTVK.V(1)+R.NSDKLIAR.K(4)	Cas9+Cas9	1939.1465
0.9921	20190410_QExHFX1_RSLC1_Beveridge_Clausen_IMP_DSS_JRmethod_R1.12007.12007.3	xl	2.8800(1.0350+2.0900)	2.45	-0.472	/	K.MKNYWR.Q(2)+R.NSDKLIAR.K(4)	Cas9+Cas9	1950.0145
0.9921	20190410_QExHFX1_RSLC1_Beveridge_Clausen_IMP_DSS_JRmethod_R1.21812.21812.4	xl	3.2300(1.0400+2.3050)	2.545	-1.7127	/	K.FDNLTKAER.G(6)+K.TILDFLKSDGFANR.N(7)	Cas9+Cas9	2826.4551
0.9919	20190410_QExHFX1_RSLC1_Beveridge_Clausen_IMP_DSS_JRmethod_R1.11415.11415.3	xl	3.3950(1.5000+1.8950)	3.395	-0.6479	/	K.KGILQTVK.V(1)+R.NSDKLIAR.K(4)	Cas9+Cas9	1939.1465
0.9919	20190410_QExHFX1_RSLC1_Beveridge_Clausen_IMP_DSS_JRmethod_R1.18324.18324.3	xl	3.7300(2.9650+1.1700)	2.595	-0.0958	/	R.GGLSELDKAGFIK.R(8)+K.QLKEDYFK.K(3)	Cas9+Cas9	2541.3365
0.9916	20190410_QExHFX1_RSLC1_Beveridge_Clausen_IMP_DSS_JRmethod_R1.12480.12480.3	xl	2.6100(1.1600+1.4500)	2.61	-0.2389	/	R.KFDNLTK.A(1)+R.KLINGIR.D(1)	Cas9+Cas9	1815.0617
0.9914	20190410_QExHFX1_RSLC1_Beveridge_Clausen_IMP_DSS_JRmethod_R1.14580.14580.3	xl	3.3150(2.1950+1.1200)	3.135	-0.1766	/	R.MTNFDKNLPNEK.V(6)+K.SKLVSDFR.K(2)	Cas9+Cas9	2538.2787
0.9913	20190410_QExHFX1_RSLC1_Beveridge_Clausen_IMP_DSS_JRmethod_R1.12802.12802.4	xl	3.1700(1.5800+1.5900)	2.705	0.6492	/	R.HKPENIVIEMAR.E(2)+K.MIAKSEQEIGK.A(4)	Cas9+Cas9	2806.472
0.9913	20190410_QExHFX1_RSLC1_Beveridge_Clausen_IMP_DSS_JRmethod_R1.17633.17633.3	xl	3.4100(2.2650+1.1450)	3.075	-0.0577	/	K.AIVDLLFKTNR.K(8)+K.SEQEIGKATAK.Y(7)	Cas9+Cas9	2587.422
0.9904	20190410_QExHFX1_RSLC1_Beveridge_Clausen_IMP_DSS_JRmethod_R1.11990.11990.3	xl	2.8150(0.9950+1.8200)	2.58	-0.5136	/	K.LVDSTDKADLR.L(7)+K.SDNVPSEEVVKK.M(11)	Cas9+Cas9	2699.3864
0.9904	20190410_QExHFX1_RSLC1_Beveridge_Clausen_IMP_DSS_JRmethod_R1.16434.16434.3	xl	2.5250(1.6350+1.5250)	2.525	-0.6	/	K.DFQFYKVR.E(6)+K.FDNLTKAER.G(6)	Cas9+Cas9	2332.1851
0.9903	20190410_QExHFX1_RSLC1_Beveridge_Clausen_IMP_DSS_JRmethod_R1.17426.17426.3	xl	2.5200(1.5400+1.5950)	2.52	-0.2874	/	K.DFQFYKVR.E(6)+K.FDNLTKAER.G(6)	Cas9+Cas9	2332.1851
0.9903	20190410_QExHFX1_RSLC1_Beveridge_Clausen_IMP_DSS_JRmethod_R1.21820.21820.3	xl	3.1650(0.9900+2.4150)	2.95	-0.3411	/	K.FDNLTKAER.G(6)+K.TILDFLKSDGFANR.N(7)	Cas9+Cas9	2826.4551
0.9901	20190410_QExHFX1_RSLC1_Beveridge_Clausen_IMP_DSS_JRmethod_R1.12575.12575.4	xl	2.1100(1.1600+0.9500)	2.11	-0.0517	/	K.KGILQTVK.V(1)+K.MKNYWR.Q(2)	Cas9+Cas9	1920.0654
0.9901	20190410_QExHFX1_RSLC1_Beveridge_Clausen_IMP_DSS_JRmethod_R1.14246.14246.4	xl	2.4400(2.4400+2.4400)	0.465	-0.3301	/	R.MTNFDKNLPNEK.V(6)+R.MTNFDKNLPNEK.V(6)	Cas9+Cas9	3037.4524
0.9899	20190410_QExHFX1_RSLC1_Beveridge_Clausen_IMP_DSS_JRmethod_R1.14641.14641.3	xl	2.6350(2.6350+2.6350)	2.025	-0.3229	/	K.YDENDKLIR.E(6)+K.YDENDKLIR.E(6)	Cas9+Cas9	2467.223
0.9895	20190410_QExHFX1_RSLC1_Beveridge_Clausen_IMP_DSS_JRmethod_R1.11697.11697.3	xl	2.4800(2.1800+2.1800)	2.48	-3.5229	/	K.FDNLTKAER.G(6)+K.FDNLTKAER.G(6)	Cas9+Cas9	2323.1807
0.9894	20190410_QExHFX1_RSLC1_Beveridge_Clausen_IMP_DSS_JRmethod_R1.16997.16997.4	xl	2.8600(1.5250+1.3350)	2.635	0.2949	/	R.GKSDNVPSEEVVK.K(2)+R.QEDFYPFLKDNR.E(9)	Cas9+Cas9	3095.5086
0.9891	20190410_QExHFX1_RSLC1_Beveridge_Clausen_IMP_DSS_JRmethod_R1.16861.16861.3	xl	2.4650(1.5700+1.4500)	2.465	-0.2253	/	K.DFQFYKVR.E(6)+K.FDNLTKAER.G(6)	Cas9+Cas9	2332.1851
0.9886	20190410_QExHFX1_RSLC1_Beveridge_Clausen_IMP_DSS_JRmethod_R1.14691.14691.4	xl	2.8950(1.2850+1.6100)	2.7	0.403	/	R.MTNFDKNLPNEK.V(6)+K.SKLVSDFR.K(2)	Cas9+Cas9	2538.2787
0.9886	20190410_QExHFX1_RSLC1_Beveridge_Clausen_IMP_DSS_JRmethod_R1.16709.16709.4	xl	3.1750(1.8550+1.3200)	1.71	0.2611	/	R.GKSDNVPSEEVVK.K(2)+R.QEDFYPFLKDNR.E(9)	Cas9+Cas9	3095.5086
0.9882	20190410_QExHFX1_RSLC1_Beveridge_Clausen_IMP_DSS_JRmethod_R1.11884.11884.3	xl	2.8800(1.1450+1.7350)	2.88	0.1842	/	K.KGILQTVK.V(1)+R.NSDKLIAR.K(4)	Cas9+Cas9	1939.1465
0.9881	20190410_QExHFX1_RSLC1_Beveridge_Clausen_IMP_DSS_JRmethod_R1.14225.14225.3	xl	3.0950(2.0150+1.3250)	2.965	0.8919	/	K.DDSIDNKVLTR.S(7)+R.NSDKLIAR.K(4)	Cas9+Cas9	2328.2284
0.9877	20190410_QExHFX1_RSLC1_Beveridge_Clausen_IMP_DSS_JRmethod_R1.19273.19273.3	xl	2.8950(1.1500+1.7450)	2.635	0.7712	/	K.APLSASMIKR.Y(9)+K.NPIDFLEAKGYK.E(9)	Cas9+Cas9	2604.3984
0.9876	20190410_QExHFX1_RSLC1_Beveridge_Clausen_IMP_DSS_JRmethod_R1.17254.17254.4	xl	2.8650(1.8850+1.1400)	2.865	3.3064	/	R.KPAFLSGEQK.K(1)+K.KQEGSLFAPKR.M(10)	Cas9+REVERSE_Cas9	2501.3641
0.9875	20190410_QExHFX1_RSLC1_Beveridge_Clausen_IMP_DSS_JRmethod_R1.16400.16400.4	xl	2.9650(1.1300+1.8350)	2.965	0.5607	/	K.FKVLGNTDR.H(2)+R.VNTEITKAPLSASMIK.R(7)	Cas9+Cas9	2888.568
0.9872	20190410_QExHFX1_RSLC1_Beveridge_Clausen_IMP_DSS_JRmethod_R1.16750.16750.3	xl	2.8850(1.9150+1.1900)	2.445	0.4408	/	R.GGLSELDKAGFIK.R(8)+K.VITLKSK.L(5)	Cas9+Cas9	2259.3089
0.987	20190410_QExHFX1_RSLC1_Beveridge_Clausen_IMP_DSS_JRmethod_R1.14673.14673.3	xl	3.5950(1.4050+2.3000)	3.595	1.1049	/	K.DLIIKLPK.Y(5)+K.SEQEIGKATAK.Y(7)	Cas9+Cas9	2237.2881
0.9868	20190410_QExHFX1_RSLC1_Beveridge_Clausen_IMP_DSS_JRmethod_R1.13107.13107.3	xl	2.9400(2.1350+2.1000)	2.11	1.5054	/	R.NSDKLIAR.K(4)+K.RNSDKLIAR.K(5)	Cas9+Cas9	2125.1966
0.986	20190410_QExHFX1_RSLC1_Beveridge_Clausen_IMP_DSS_JRmethod_R1.12273.12273.3	xl	2.7450(1.8000+0.9450)	2.47	-1.015	/	R.QQLPEKYK.E(6)+K.SKLVSDFR.K(2)	Cas9+Cas9	2121.1469
0.986	20190410_QExHFX1_RSLC1_Beveridge_Clausen_IMP_DSS_JRmethod_R1.13412.13412.3	xl	2.7150(0.9850+1.7300)	2.175	-0.4317	/	K.KDWDPK.K(1)+K.SKLVSDFR.K(2)	Cas9+Cas9	1875.973
0.9858	20190410_QExHFX1_RSLC1_Beveridge_Clausen_IMP_DSS_JRmethod_R1.10524.10524.3	xl	2.4550(2.2400+2.2400)	1.86	-0.0324	/	K.SDNVPSEEVVKK.M(11)+K.SDNVPSEEVVKK.M(11)	Cas9+Cas9	2797.4232
0.9856	20190410_QExHFX1_RSLC1_Beveridge_Clausen_IMP_DSS_JRmethod_R1.12667.12667.3	xl	2.5450(1.4900+1.0550)	2.175	-0.2542	/	R.QQLPEKYK.E(6)+K.SKLVSDFR.K(2)	Cas9+Cas9	2121.1469
0.9855	20190410_QExHFX1_RSLC1_Beveridge_Clausen_IMP_DSS_JRmethod_R1.12853.12853.3	xl	3.2450(3.2450+3.2450)	2.895	0.3987	/	K.LVDSTDKADLR.L(7)+K.LVDSTDKADLR.L(7)	Cas9+Cas9	2601.3496
0.9854	20190410_QExHFX1_RSLC1_Beveridge_Clausen_IMP_DSS_JRmethod_R1.12458.12458.3	xl	2.7050(1.3500+1.3550)	2.705	0.5986	/	K.MIAKSEQEIGK.A(4)+K.YDENDKLIR.E(6)	Cas9+Cas9	2535.2889
0.9852	20190410_QExHFX1_RSLC1_Beveridge_Clausen_IMP_DSS_JRmethod_R1.13097.13097.4	xl	3.1150(1.0600+2.0550)	2.38	0.5752	/	K.KDWDPK.K(1)+R.QITKHVAQILDSR.M(4)	Cas9+Cas9	2433.3015
0.9851	20190410_QExHFX1_RSLC1_Beveridge_Clausen_IMP_DSS_JRmethod_R1.12409.12409.3	xl	2.7050(1.7450+0.9600)	2.31	-1.549	/	R.QQLPEKYK.E(6)+K.SKLVSDFR.K(2)	Cas9+Cas9	2121.1469
0.985	20190410_QExHFX1_RSLC1_Beveridge_Clausen_IMP_DSS_JRmethod_R1.12452.12452.3	xl	2.8750(1.1250+1.7500)	0.5	-0.1534	/	K.KDLIIK.L(1)+R.NSDKLIAR.K(4)	Cas9+Cas9	1782.0614
0.984	20190410_QExHFX1_RSLC1_Beveridge_Clausen_IMP_DSS_JRmethod_R1.07923.07923.3	xl	2.3450(2.3450+2.3450)	1.865	-0.2505	/	K.SEQEIGKATAK.Y(7)+K.SEQEIGKATAK.Y(7)	Cas9+Cas9	2459.2754
0.984	20190410_QExHFX1_RSLC1_Beveridge_Clausen_IMP_DSS_JRmethod_R1.10795.10795.3	xl	2.2400(2.2400+2.2400)	2.24	-0.3563	/	R.NSDKLIAR.K(4)+R.NSDKLIAR.K(4)	Cas9+Cas9	1969.0955
0.984	20190410_QExHFX1_RSLC1_Beveridge_Clausen_IMP_DSS_JRmethod_R1.13969.13969.4	xl	2.1550(2.1550+2.1550)	1.405	0.778	/	R.KPAFLSGEQK.K(1)+R.KPAFLSGEQK.K(1)	Cas9+Cas9	2345.263
0.984	20190410_QExHFX1_RSLC1_Beveridge_Clausen_IMP_DSS_JRmethod_R1.16151.16151.4	xl	2.2650(1.6150+0.6500)	2.265	-0.3071	/	K.NPIDFLEAKGYK.E(9)+R.SDKNR.G(3)	Cas9+Cas9	2150.1007
0.9835	20190410_QExHFX1_RSLC1_Beveridge_Clausen_IMP_DSS_JRmethod_R1.11380.11380.3	xl	2.2100(2.2100+2.2100)	2.21	-0.4018	/	R.NSDKLIAR.K(4)+R.NSDKLIAR.K(4)	Cas9+Cas9	1969.0955
0.983	20190410_QExHFX1_RSLC1_Beveridge_Clausen_IMP_DSS_JRmethod_R1.13606.13606.3	xl	2.9150(2.0500+0.8650)	2.35	-0.397	/	K.APLSASMIKR.Y(9)+R.KFDNLTK.A(1)	Cas9+Cas9	2075.1448
0.983	20190410_QExHFX1_RSLC1_Beveridge_Clausen_IMP_DSS_JRmethod_R1.16334.16334.4	xl	2.3950(0.7750+1.6200)	1.575	3.9996	/	K.KDEKEQIK.T(4)+R.QITKHVAQILDSR.M(4)	spKRHB4_HUMAN|+Cas9	2662.4652
0.9829	20190410_QExHFX1_RSLC1_Beveridge_Clausen_IMP_DSS_JRmethod_R1.10492.10492.3	xl	3.6700(1.0650+2.6050)	3.305	0.1768	/	K.FKVLGNTDR.H(2)+K.SEQEIGKATAK.Y(7)	Cas9+Cas9	2347.2382
0.9828	20190410_QExHFX1_RSLC1_Beveridge_Clausen_IMP_DSS_JRmethod_R1.11851.11851.3	xl	3.3550(1.5000+1.8550)	3.01	0.1944	/	K.LVDSTDKADLR.L(7)+K.SDNVPSEEVVKK.M(11)	Cas9+Cas9	2699.3864
0.9827	20190410_QExHFX1_RSLC1_Beveridge_Clausen_IMP_DSS_JRmethod_R1.14063.14063.3	xl	3.4650(1.2950+2.1700)	2.655	0.0534	/	K.AGFIKR.Q(5)+R.KDFQFYK.V(1)	Cas9+Cas9	1802.9719
0.9824	20190410_QExHFX1_RSLC1_Beveridge_Clausen_IMP_DSS_JRmethod_R1.09324.09324.3	xl	3.3750(1.1150+2.2600)	2.605	0.3764	/	K.GQKNSR.E(3)+R.KDFQFYK.V(1)	Cas9+Cas9	1800.9158
0.9823	20190410_QExHFX1_RSLC1_Beveridge_Clausen_IMP_DSS_JRmethod_R1.11174.11174.3	xl	3.3100(1.6800+1.6300)	3.31	0.0347	/	K.FDNLTKAER.G(6)+K.MIAKSEQEIGK.A(4)	Cas9+Cas9	2463.2678
0.9823	20190410_QExHFX1_RSLC1_Beveridge_Clausen_IMP_DSS_JRmethod_R1.17035.17035.4	xl	2.3000(0.6650+1.6350)	2.07	-0.2771	/	K.APLSASMIKR.Y(9)+K.TEVQTGGFSKESILPK.R(10)	Cas9+Cas9	2930.5786
0.9819	20190410_QExHFX1_RSLC1_Beveridge_Clausen_IMP_DSS_JRmethod_R1.13013.13013.3	xl	3.4450(3.3900+3.3900)	3.03	0.1466	/	K.LVDSTDKADLR.L(7)+K.LVDSTDKADLR.L(7)	Cas9+Cas9	2601.3496
0.9819	20190410_QExHFX1_RSLC1_Beveridge_Clausen_IMP_DSS_JRmethod_R1.15087.15087.3	xl	3.4450(2.0950+1.3500)	3.12	0.2386	/	R.MTNFDKNLPNEK.V(6)+K.SKLVSDFR.K(2)	Cas9+Cas9	2538.2787
0.9817	20190410_QExHFX1_RSLC1_Beveridge_Clausen_IMP_DSS_JRmethod_R1.11145.11145.3	xl	2.0900(2.0900+2.0900)	2.09	-0.9576	/	R.NSDKLIAR.K(4)+R.NSDKLIAR.K(4)	Cas9+Cas9	1969.0955
0.9817	20190410_QExHFX1_RSLC1_Beveridge_Clausen_IMP_DSS_JRmethod_R1.13419.13419.4	xl	2.2150(0.9050+1.3100)	1.485	-0.3549	/	K.KDWDPK.K(1)+K.SKLVSDFR.K(2)	Cas9+Cas9	1875.973
0.9815	20190410_QExHFX1_RSLC1_Beveridge_Clausen_IMP_DSS_JRmethod_R1.16575.16575.3	xl	2.5900(1.6600+1.5950)	2.59	0.5815	/	K.DFQFYKVR.E(6)+K.FDNLTKAER.G(6)	Cas9+Cas9	2332.1851
0.9814	20190410_QExHFX1_RSLC1_Beveridge_Clausen_IMP_DSS_JRmethod_R1.15350.15350.3	xl	2.1050(2.1050+2.1050)	1.955	-0.1301	/	K.SKLVSDFR.K(2)+K.SKLVSDFR.K(2)	Cas9+Cas9	2039.105
0.981	20190410_QExHFX1_RSLC1_Beveridge_Clausen_IMP_DSS_JRmethod_R1.19282.19282.4	xl	2.1400(0.9700+1.1700)	1.825	0.01	/	K.APLSASMIKR.Y(9)+K.NPIDFLEAKGYK.E(9)	Cas9+Cas9	2604.3984
0.9806	20190410_QExHFX1_RSLC1_Beveridge_Clausen_IMP_DSS_JRmethod_R1.14223.14223.3	xl	2.0600(2.0600+2.0600)	1.94	-0.5239	/	K.APLSASMIKR.Y(9)+K.APLSASMIKR.Y(9)	Cas9+Cas9	2283.2806
0.9804	20190410_QExHFX1_RSLC1_Beveridge_Clausen_IMP_DSS_JRmethod_R1.19632.19632.4	xl	2.1100(0.9050+1.3200)	2.11	0.5301	/	K.NLPNEKVLPK.H(6)+K.QSGKTILDFLK.S(4)	Cas9+Cas9	2537.4468
0.9796	20190410_QExHFX1_RSLC1_Beveridge_Clausen_IMP_DSS_JRmethod_R1.14620.14620.3	xl	2.0350(2.0350+2.0350)	1.87	-0.7686	/	K.SKLVSDFR.K(2)+K.SKLVSDFR.K(2)	Cas9+Cas9	2039.105
0.9792	20190410_QExHFX1_RSLC1_Beveridge_Clausen_IMP_DSS_JRmethod_R1.14944.14944.3	xl	2.0550(2.0550+2.0550)	1.735	-0.9933	/	K.SKLVSDFR.K(2)+K.SKLVSDFR.K(2)	Cas9+Cas9	2039.105
0.9791	20190410_QExHFX1_RSLC1_Beveridge_Clausen_IMP_DSS_JRmethod_R1.16073.16073.3	xl	2.8800(2.0750+0.8050)	2.88	-0.0865	/	K.APLSASMIKR.Y(9)+K.FIKPILEK.M(3)	Cas9+Cas9	2197.2907
0.9789	20190410_QExHFX1_RSLC1_Beveridge_Clausen_IMP_DSS_JRmethod_R1.14773.14773.3	xl	2.0450(2.0450+2.0450)	1.73	-0.2645	/	K.SKLVSDFR.K(2)+K.SKLVSDFR.K(2)	Cas9+Cas9	2039.105
0.9782	20190410_QExHFX1_RSLC1_Beveridge_Clausen_IMP_DSS_JRmethod_R1.10912.10912.3	xl	1.9600(1.9600+1.9600)	1.96	-0.3331	/	R.NSDKLIAR.K(4)+R.NSDKLIAR.K(4)	Cas9+Cas9	1969.0955
0.9781	20190410_QExHFX1_RSLC1_Beveridge_Clausen_IMP_DSS_JRmethod_R1.08005.08005.3	xl	3.7800(3.2900+0.8100)	0.495	-0.4041	/	R.GKSDNVPSEEVVK.K(2)+K.VPSKK.F(4)	Cas9+Cas9	2082.1207
0.9775	20190410_QExHFX1_RSLC1_Beveridge_Clausen_IMP_DSS_JRmethod_R1.14265.14265.4	xl	2.0300(2.0300+2.0300)	1.585	0.7321	/	R.MTNFDKNLPNEK.V(6)+R.MTNFDKNLPNEK.V(6)	Cas9+Cas9	3037.4524
0.9775	20190410_QExHFX1_RSLC1_Beveridge_Clausen_IMP_DSS_JRmethod_R1.16450.16450.4	xl	2.7550(0.7400+2.0150)	2.15	-0.2959	/	R.KVTVK.Q(1)+K.MDGTEELLVKLNR.E(10)	Cas9,REVERSE_Cas9+Cas9	2228.2449
0.9774	20190410_QExHFX1_RSLC1_Beveridge_Clausen_IMP_DSS_JRmethod_R1.19754.19754.3	xl	3.4650(1.0650+2.5000)	2.79	2.3963	/	R.AKDFNEKVR.F(7)+K.VVDELVKVMGR.H(7)	REVERSE_spRETBP_HUMAN|+Cas9	2487.3518
0.9774	20190410_QExHFX1_RSLC1_Beveridge_Clausen_IMP_DSS_JRmethod_R1.20062.20062.3	xl	2.5950(2.5950+2.5950)	2.145	0.1042	/	K.VVDELVKVMGR.H(7)+K.VVDELVKVMGR.H(7)	Cas9+Cas9	2625.4596
0.9773	20190410_QExHFX1_RSLC1_Beveridge_Clausen_IMP_DSS_JRmethod_R1.12827.12827.3	xl	2.5400(2.3900+2.3900)	2.325	0.2541	/	K.LVDSTDKADLR.L(7)+K.LVDSTDKADLR.L(7)	Cas9+Cas9	2601.3496
0.977	20190410_QExHFX1_RSLC1_Beveridge_Clausen_IMP_DSS_JRmethod_R1.12234.12234.3	xl	2.6400(1.7450+1.1350)	2.145	0.1579	/	R.MTNFDKNLPNEK.V(6)+R.QQLPEKYK.E(6)	Cas9+Cas9	2620.3206
0.9768	20190410_QExHFX1_RSLC1_Beveridge_Clausen_IMP_DSS_JRmethod_R1.22531.22531.4	xl	2.3650(0.5100+2.3700)	2.365	-0.5947	/	R.DMEKEK.T(4)+K.MDGTEELLVKLNREDLLRK.Q(10)	spBID_HUMAN|+Cas9	3187.6467
0.9767	20190410_QExHFX1_RSLC1_Beveridge_Clausen_IMP_DSS_JRmethod_R1.15869.15869.4	xl	2.1700(0.9250+1.2450)	1.405	-0.2903	/	K.DFQFYKVR.E(6)+K.MIAKSEQEIGK.A(4)	Cas9+Cas9	2472.2722
0.9757	20190410_QExHFX1_RSLC1_Beveridge_Clausen_IMP_DSS_JRmethod_R1.21883.21883.3	xl	3.3800(0.8600+2.8950)	3.005	-0.1357	/	K.FDLKESK.V(4)+K.NPIDFLEAKGYK.E(9)	REVERSE_spTAU_HUMAN|+Cas9	2397.2467
0.9748	20190410_QExHFX1_RSLC1_Beveridge_Clausen_IMP_DSS_JRmethod_R1.14226.14226.4	xl	2.0400(0.9400+1.2600)	2.04	4.1602	/	K.APLSASMIKR.Y(9)+K.RNSDKLIAR.K(5)	Cas9+Cas9	2282.2892
0.9746	20190410_QExHFX1_RSLC1_Beveridge_Clausen_IMP_DSS_JRmethod_R1.09423.09423.3	xl	2.4450(1.2150+1.2300)	2.445	0.5559	/	K.AGFIKR.Q(5)+K.VMKQLK.R(3)	Cas9+Cas9	1573.9377
0.9745	20190410_QExHFX1_RSLC1_Beveridge_Clausen_IMP_DSS_JRmethod_R1.10452.10452.4	xl	2.0000(2.0000+2.0000)	1.585	0.8645	/	R.GKSDNVPSEEVVK.K(2)+R.GKSDNVPSEEVVK.K(2)	Cas9+Cas9	2911.4661
0.9743	20190410_QExHFX1_RSLC1_Beveridge_Clausen_IMP_DSS_JRmethod_R1.16705.16705.3	xl	2.4350(1.5800+1.4400)	2.435	0.1475	/	K.DFQFYKVR.E(6)+K.FDNLTKAER.G(6)	Cas9+Cas9	2332.1851
0.9739	20190410_QExHFX1_RSLC1_Beveridge_Clausen_IMP_DSS_JRmethod_R1.05772.05772.3	xl	2.1550(1.3200+1.0800)	1.31	-0.1825	/	K.AGFIKR.Q(5)+K.GQKNSR.E(3)	Cas9+Cas9	1516.8473
0.9739	20190410_QExHFX1_RSLC1_Beveridge_Clausen_IMP_DSS_JRmethod_R1.19117.19117.3	xl	3.9800(0.5300+3.4500)	3.445	-1.6841	/	R.DKQSGK.T(2)+K.SVKELLGITIMER.S(3)	Cas9+Cas9	2287.2456
0.9726	20190410_QExHFX1_RSLC1_Beveridge_Clausen_IMP_DSS_JRmethod_R1.20196.20196.3	xl	2.4800(2.4800+2.4800)	2.12	0.3135	/	K.VVDELVKVMGR.H(7)+K.VVDELVKVMGR.H(7)	Cas9+Cas9	2625.4596
0.9713	20190410_QExHFX1_RSLC1_Beveridge_Clausen_IMP_DSS_JRmethod_R1.18484.18484.4	xl	2.6000(0.6150+1.9850)	2.075	0.0673	/	R.KFDNLTK.A(1)+K.LPKYSLFELENGR.K(3)	Cas9+Cas9	2567.3634
0.9711	20190410_QExHFX1_RSLC1_Beveridge_Clausen_IMP_DSS_JRmethod_R1.13485.13485.3	xl	2.4350(2.4350+2.4350)	2.15	0.2687	/	K.LVDSTDKADLR.L(7)+K.LVDSTDKADLR.L(7)	Cas9+Cas9	2601.3496
0.9707	20190410_QExHFX1_RSLC1_Beveridge_Clausen_IMP_DSS_JRmethod_R1.07697.07697.4	xl	2.1400(1.2750+0.8650)	1.565	-0.5038	/	K.KLVDSTDK.A(1)+K.VLSAYNKHR.D(7)	Cas9+Cas9	2129.148
0.9706	20190410_QExHFX1_RSLC1_Beveridge_Clausen_IMP_DSS_JRmethod_R1.15626.15626.3	xl	2.7950(2.2850+0.7950)	2.375	-0.6533	/	K.DDSIDNKVLTR.S(7)+K.MKNYWR.Q(2)	Cas9+Cas9	2309.1473
0.9706	20190410_QExHFX1_RSLC1_Beveridge_Clausen_IMP_DSS_JRmethod_R1.19234.19234.4	xl	2.2600(1.1850+1.2450)	0.205	-0.1946	/	R.KFDNLTK.A(1)+K.NPIDFLEAKGYK.E(9)	Cas9+Cas9	2396.2627
0.9696	20190410_QExHFX1_RSLC1_Beveridge_Clausen_IMP_DSS_JRmethod_R1.13369.13369.3	xl	2.1550(0.9800+1.1750)	2.1	-0.3336	/	K.LVDSTDKADLR.L(7)+K.SDNVPSEEVVKK.M(11)	Cas9+Cas9	2699.3864
0.9694	20190410_QExHFX1_RSLC1_Beveridge_Clausen_IMP_DSS_JRmethod_R1.15565.15565.4	xl	2.8200(2.3700+0.6850)	1.915	-0.0726	/	K.LPKYSLFELENGR.K(3)+R.SDKNR.G(3)	Cas9+Cas9	2321.2014
0.9687	20190410_QExHFX1_RSLC1_Beveridge_Clausen_IMP_DSS_JRmethod_R1.17274.17274.3	xl	2.2200(1.2650+0.9550)	2.22	-0.1998	/	K.DLIIKLPK.Y(5)+K.ESILPKR.N(6)	Cas9+Cas9	1918.1866
0.9684	20190410_QExHFX1_RSLC1_Beveridge_Clausen_IMP_DSS_JRmethod_R1.13177.13177.3	xl	2.1600(0.9750+1.3050)	1.95	-0.3818	/	K.ESILPKR.N(6)+K.FKVLGNTDR.H(2)	Cas9+Cas9	2028.1367
0.968	20190410_QExHFX1_RSLC1_Beveridge_Clausen_IMP_DSS_JRmethod_R1.20958.20958.3	xl	2.7500(0.9100+2.3950)	2.75	0.9218	/	R.AKDFNEKVR.F(7)+K.LESEFVYGDYKVYDVR.K(11)	REVERSE_spRETBP_HUMAN|+Cas9	3224.6028
0.9666	20190410_QExHFX1_RSLC1_Beveridge_Clausen_IMP_DSS_JRmethod_R1.13260.13260.4	xl	2.1100(0.8700+1.2400)	1.55	-0.3871	/	K.KDWDPK.K(1)+K.SKLVSDFR.K(2)	Cas9+Cas9	1875.973
0.9655	20190410_QExHFX1_RSLC1_Beveridge_Clausen_IMP_DSS_JRmethod_R1.08256.08256.3	xl	1.8300(1.7850+1.7850)	1.68	-0.534	/	K.KLVDSTDK.A(1)+K.KLVDSTDK.A(1)	Cas9+Cas9	1947.0411
0.9639	20190410_QExHFX1_RSLC1_Beveridge_Clausen_IMP_DSS_JRmethod_R1.10270.10270.4	xl	1.9550(0.9700+0.9850)	1.955	0.2435	/	R.DKPIR.E(2)+K.KGILQTVK.V(1)	Cas9+Cas9	1651.0032
0.9638	20190410_QExHFX1_RSLC1_Beveridge_Clausen_IMP_DSS_JRmethod_R1.15636.15636.4	xl	3.7150(2.8800+0.8350)	0.53	0.7583	/	K.KIEC[160.03]FDSVEISGVEDR.F(1)+K.MIAKSEQEIGK.A(4)	Cas9+Cas9	3252.5892
0.9637	20190410_QExHFX1_RSLC1_Beveridge_Clausen_IMP_DSS_JRmethod_R1.16320.16320.4	xl	2.7800(0.7000+2.0800)	2.33	-0.4956	/	R.KVTVK.Q(1)+K.MDGTEELLVKLNR.E(10)	Cas9,REVERSE_Cas9+Cas9	2228.2449
0.9636	20190410_QExHFX1_RSLC1_Beveridge_Clausen_IMP_DSS_JRmethod_R1.20526.20526.4	xl	2.5450(0.6250+1.9200)	2.545	0.0569	/	K.NLPNEKVLPK.H(6)+K.SVKELLGITIMER.S(3)	Cas9+Cas9	2776.5771
0.9631	20190410_QExHFX1_RSLC1_Beveridge_Clausen_IMP_DSS_JRmethod_R1.12486.12486.4	xl	1.9550(0.9650+0.9900)	1.955	0.3437	/	R.KFDNLTK.A(1)+R.KLINGIR.D(1)	Cas9+Cas9	1815.0617
0.963	20190410_QExHFX1_RSLC1_Beveridge_Clausen_IMP_DSS_JRmethod_R1.11026.11026.3	xl	2.1900(2.1900+2.1900)	2.19	0.4017	/	R.NSDKLIAR.K(4)+R.NSDKLIAR.K(4)	Cas9+Cas9	1969.0955
0.9622	20190410_QExHFX1_RSLC1_Beveridge_Clausen_IMP_DSS_JRmethod_R1.05168.05168.3	xl	2.0050(0.9600+1.0450)	2.005	-0.1217	/	K.GQKNSR.E(3)+K.VMKQLK.R(3)	Cas9+Cas9	1571.8817
0.9618	20190410_QExHFX1_RSLC1_Beveridge_Clausen_IMP_DSS_JRmethod_R1.12579.12579.3	xl	2.4550(1.4500+1.0050)	2.455	0.0531	/	K.KGILQTVK.V(1)+K.MKNYWR.Q(2)	Cas9+Cas9	1920.0654
0.9614	20190410_QExHFX1_RSLC1_Beveridge_Clausen_IMP_DSS_JRmethod_R1.11989.11989.3	xl	2.1400(2.1400+2.1400)	2.14	0.6758	/	K.FDNLTKAER.G(6)+K.FDNLTKAER.G(6)	Cas9+Cas9	2323.1807
0.9606	20190410_QExHFX1_RSLC1_Beveridge_Clausen_IMP_DSS_JRmethod_R1.13259.13259.4	xl	2.1050(1.3300+0.9300)	1.495	1.2598	/	K.FDNLTKAER.G(6)+K.YDENDKLIR.E(6)	Cas9+Cas9	2395.2018
0.9595	20190410_QExHFX1_RSLC1_Beveridge_Clausen_IMP_DSS_JRmethod_R1.09056.09056.4	xl	2.6700(0.6250+2.2900)	2.16	0.0709	/	K.GYKEVK.K(3)+K.SDNVPSEEVVKK.M(11)	Cas9+Cas9	2190.1419
0.9577	20190410_QExHFX1_RSLC1_Beveridge_Clausen_IMP_DSS_JRmethod_R1.10664.10664.3	xl	2.0400(2.0400+2.0400)	2.04	0.0484	/	R.NSDKLIAR.K(4)+R.NSDKLIAR.K(4)	Cas9+Cas9	1969.0955
0.9573	20190410_QExHFX1_RSLC1_Beveridge_Clausen_IMP_DSS_JRmethod_R1.08518.08518.3	xl	3.1500(2.4300+0.7200)	3.15	-0.6152	/	K.KGILQTVK.V(1)+R.LSKSR.R(3)	Cas9+Cas9	1612.9875
0.9553	20190410_QExHFX1_RSLC1_Beveridge_Clausen_IMP_DSS_JRmethod_R1.13973.13973.3	xl	2.1600(2.0300+2.0300)	1.445	0.517	/	R.KPAFLSGEQK.K(1)+R.KPAFLSGEQK.K(1)	Cas9+Cas9	2345.263
0.955	20190410_QExHFX1_RSLC1_Beveridge_Clausen_IMP_DSS_JRmethod_R1.11444.11444.4	xl	1.9800(0.9400+1.0400)	1.47	-1.4592	/	K.LVDSTDKADLR.L(7)+K.SDNVPSEEVVKK.M(11)	Cas9+Cas9	2699.3864
0.9547	20190410_QExHFX1_RSLC1_Beveridge_Clausen_IMP_DSS_JRmethod_R1.17843.17843.3	xl	2.1700(1.5550+0.8900)	2.17	-0.6515	/	K.DFQFYKVR.E(6)+K.YDENDKLIR.E(6)	Cas9+Cas9	2404.2062
0.9535	20190410_QExHFX1_RSLC1_Beveridge_Clausen_IMP_DSS_JRmethod_R1.13114.13114.4	xl	1.9350(1.3100+0.8650)	1.935	-0.1283	/	K.DDSIDNKVLTR.S(7)+R.DKPIR.E(2)	Cas9+Cas9	2040.085
0.9524	20190410_QExHFX1_RSLC1_Beveridge_Clausen_IMP_DSS_JRmethod_R1.17378.17378.4	xl	1.8050(1.8050+1.8050)	1.21	-0.6501	/	K.DDSIDNKVLTR.S(7)+K.DDSIDNKVLTR.S(7)	Cas9+Cas9	2687.3612
0.952	20190410_QExHFX1_RSLC1_Beveridge_Clausen_IMP_DSS_JRmethod_R1.14380.14380.3	xl	3.1950(0.6600+2.8100)	2.46	-0.392	/	R.EKIEK.L(2)+R.GGLSELDKAGFIK.R(8)	Cas9+Cas9	2117.1619
0.9504	20190410_QExHFX1_RSLC1_Beveridge_Clausen_IMP_DSS_JRmethod_R1.12020.12020.3	xl	1.9400(1.9400+1.9400)	1.94	0.2679	/	K.KGILQTVK.V(1)+K.KGILQTVK.V(1)	Cas9+Cas9	1909.1975
0.9493	20190410_QExHFX1_RSLC1_Beveridge_Clausen_IMP_DSS_JRmethod_R1.08258.08258.4	xl	1.7500(1.7500+1.7500)	1.33	-0.5725	/	K.KLVDSTDK.A(1)+K.KLVDSTDK.A(1)	Cas9+Cas9	1947.0411
0.9489	20190410_QExHFX1_RSLC1_Beveridge_Clausen_IMP_DSS_JRmethod_R1.13667.13667.4	xl	2.8800(0.7950+2.3050)	2.88	0.2931	/	R.KDFQFYK.V(1)+K.SDNVPSEEVVKK.M(11)	Cas9+Cas9	2442.2317
0.9484	20190410_QExHFX1_RSLC1_Beveridge_Clausen_IMP_DSS_JRmethod_R1.10828.10828.4	xl	1.7200(1.3500+1.3500)	1.405	-0.2474	/	K.SDNVPSEEVVKK.M(11)+K.SDNVPSEEVVKK.M(11)	Cas9+Cas9	2797.4232
0.9482	20190410_QExHFX1_RSLC1_Beveridge_Clausen_IMP_DSS_JRmethod_R1.07863.07863.3	xl	2.7100(0.7750+2.1750)	1.675	-0.192	/	R.LSKSR.R(3)+R.NSDKLIAR.K(4)	Cas9+Cas9	1642.9365
0.9481	20190410_QExHFX1_RSLC1_Beveridge_Clausen_IMP_DSS_JRmethod_R1.14060.14060.3	xl	3.2500(2.7800+0.7150)	3.25	-0.0616	/	R.GGLSELDKAGFIK.R(8)+R.KVTVK.Q(1)	Cas9+Cas9,REVERSE_Cas9	2045.1771
0.9469	20190410_QExHFX1_RSLC1_Beveridge_Clausen_IMP_DSS_JRmethod_R1.10520.10520.3	xl	1.9100(1.9100+1.9100)	1.91	0.1228	/	R.NSDKLIAR.K(4)+R.NSDKLIAR.K(4)	Cas9+Cas9	1969.0955
0.9467	20190410_QExHFX1_RSLC1_Beveridge_Clausen_IMP_DSS_JRmethod_R1.17631.17631.3	xl	2.7600(0.8150+2.1900)	2.76	3.0672	/	R.FLEQKNK.L(5)+R.IEEGIKELGSQILK.E(6)	spKRHB2_HUMAN|+Cas9	2599.4471
0.9448	20190410_QExHFX1_RSLC1_Beveridge_Clausen_IMP_DSS_JRmethod_R1.12018.12018.4	xl	1.6300(1.6300+1.6300)	1.63	-1.1143	/	K.KGILQTVK.V(1)+K.KGILQTVK.V(1)	Cas9+Cas9	1909.1975
0.9439	20190410_QExHFX1_RSLC1_Beveridge_Clausen_IMP_DSS_JRmethod_R1.12143.12143.3	xl	2.4400(1.6550+0.7850)	2.335	-2.7576	/	R.QQLPEKYK.E(6)+K.SKLVSDFR.K(2)	Cas9+Cas9	2121.1469
0.9426	20190410_QExHFX1_RSLC1_Beveridge_Clausen_IMP_DSS_JRmethod_R1.15404.15404.4	xl	1.8200(0.9450+0.9500)	1.82	-0.4309	/	K.NLPNEKVLPK.H(6)+K.TYAHLFDDKVMK.Q(9)	Cas9+Cas9	2755.4617
0.9424	20190410_QExHFX1_RSLC1_Beveridge_Clausen_IMP_DSS_JRmethod_R1.10158.10158.3	xl	2.6350(0.7000+1.9350)	2.635	-0.1342	/	R.DKPIR.E(2)+K.KGILQTVK.V(1)	Cas9+Cas9	1651.0032
0.9418	20190410_QExHFX1_RSLC1_Beveridge_Clausen_IMP_DSS_JRmethod_R1.11849.11849.3	xl	1.8750(1.8750+1.8750)	1.875	0.7617	/	K.FDNLTKAER.G(6)+K.FDNLTKAER.G(6)	Cas9+Cas9	2323.1807
0.9406	20190410_QExHFX1_RSLC1_Beveridge_Clausen_IMP_DSS_JRmethod_R1.13249.13249.3	xl	2.4700(0.9000+1.5700)	2.47	0.5266	/	K.KDWDPK.K(1)+K.SKLVSDFR.K(2)	Cas9+Cas9	1875.973
0.9397	20190410_QExHFX1_RSLC1_Beveridge_Clausen_IMP_DSS_JRmethod_R1.07383.07383.3	xl	2.8000(1.9750+0.8250)	0.16	-0.76	/	R.KFDNLTK.A(1)+R.NKDSR.T(2)	Cas9+REVERSE_Cas9	1620.8471
0.9395	20190410_QExHFX1_RSLC1_Beveridge_Clausen_IMP_DSS_JRmethod_R1.11158.11158.3	xl	3.3200(0.6650+3.0400)	2.635	-0.3079	/	K.EDYFKK.L(5)+R.GKSDNVPSEEVVK.K(2)	Cas9+Cas9	2353.1688
0.9346	20190410_QExHFX1_RSLC1_Beveridge_Clausen_IMP_DSS_JRmethod_R1.11231.11231.3	xl	2.5950(2.1300+0.7100)	2.36	-0.2218	/	K.DDSIDNKVLTR.S(7)+R.LSKSR.R(3)	Cas9+Cas9	2002.0694
0.9337	20190410_QExHFX1_RSLC1_Beveridge_Clausen_IMP_DSS_JRmethod_R1.13558.13558.4	xl	2.1600(0.6050+1.7700)	2.16	0.602	/	R.KMIAK.S(1)+R.VNTEITKAPLSASMIK.R(7)	Cas9+Cas9	2429.3636
0.9336	20190410_QExHFX1_RSLC1_Beveridge_Clausen_IMP_DSS_JRmethod_R1.13560.13560.3	xl	3.4100(0.6850+3.0950)	3.41	-0.001	/	R.KMIAK.S(1)+R.VNTEITKAPLSASMIK.R(7)	Cas9+Cas9	2429.3636
0.9324	20190410_QExHFX1_RSLC1_Beveridge_Clausen_IMP_DSS_JRmethod_R1.13775.13775.3	xl	1.8250(1.7700+1.7700)	1.825	0.079	/	K.FKVLGNTDR.H(2)+K.FKVLGNTDR.H(2)	Cas9+Cas9	2235.2011
0.9311	20190410_QExHFX1_RSLC1_Beveridge_Clausen_IMP_DSS_JRmethod_R1.15120.15120.3	xl	1.8800(1.8800+1.8800)	1.6	1.705	/	K.SKLVSDFR.K(2)+K.SKLVSDFR.K(2)	Cas9+Cas9	2039.105
0.9277	20190410_QExHFX1_RSLC1_Beveridge_Clausen_IMP_DSS_JRmethod_R1.07896.07896.3	xl	3.5600(3.2900+0.5900)	0.27	-0.0983	/	R.GKSDNVPSEEVVK.K(2)+K.VPSKK.F(4)	Cas9+Cas9	2082.1207
0.9266	20190410_QExHFX1_RSLC1_Beveridge_Clausen_IMP_DSS_JRmethod_R1.11897.11897.4	xl	1.9450(0.9200+1.0250)	1.6	0.3112	/	K.LVDSTDKADLR.L(7)+K.SDNVPSEEVVKK.M(11)	Cas9+Cas9	2699.3864
0.9263	20190410_QExHFX1_RSLC1_Beveridge_Clausen_IMP_DSS_JRmethod_R1.07740.07740.3	xl	2.5100(0.7650+1.9850)	1.64	-0.0806	/	R.LSKSR.R(3)+R.NSDKLIAR.K(4)	Cas9+Cas9	1642.9365
0.9242	20190410_QExHFX1_RSLC1_Beveridge_Clausen_IMP_DSS_JRmethod_R1.13632.13632.3	xl	1.7900(1.7900+1.7900)	1.79	1.5046	/	K.FKVLGNTDR.H(2)+K.FKVLGNTDR.H(2)	Cas9+Cas9	2235.2011
0.9229	20190410_QExHFX1_RSLC1_Beveridge_Clausen_IMP_DSS_JRmethod_R1.14872.14872.3	xl	2.3450(1.6850+0.9050)	2.17	0.5914	/	K.DDSIDNKVLTR.S(7)+R.NSDKLIAR.K(4)	Cas9+Cas9	2328.2284
0.9224	20190410_QExHFX1_RSLC1_Beveridge_Clausen_IMP_DSS_JRmethod_R1.10781.10781.4	xl	1.5300(1.5300+1.5300)	1.53	-0.4284	/	R.NSDKLIAR.K(4)+R.NSDKLIAR.K(4)	Cas9+Cas9	1969.0955
0.9224	20190410_QExHFX1_RSLC1_Beveridge_Clausen_IMP_DSS_JRmethod_R1.12475.12475.4	xl	1.9500(0.8750+1.0750)	1.705	0.6738	/	K.LVDSTDKADLR.L(7)+K.SDNVPSEEVVKK.M(11)	Cas9+Cas9	2699.3864
0.9212	20190410_QExHFX1_RSLC1_Beveridge_Clausen_IMP_DSS_JRmethod_R1.14230.14230.3	xl	1.7900(1.1050+0.9300)	1.79	-3.6962	/	K.KEGEYIKLK.V(7)+R.NLGKVGSK.C(4)	spSUMO1_HUMAN|+spALBU_HUMAN|	2046.1724
0.921	20190410_QExHFX1_RSLC1_Beveridge_Clausen_IMP_DSS_JRmethod_R1.10506.10506.4	xl	1.5250(1.5250+1.5250)	1.525	-0.1805	/	R.NSDKLIAR.K(4)+R.NSDKLIAR.K(4)	Cas9+Cas9	1969.0955
0.9204	20190410_QExHFX1_RSLC1_Beveridge_Clausen_IMP_DSS_JRmethod_R1.05675.05675.3	xl	1.9150(1.1850+0.9750)	1.005	-0.3039	/	K.AGFIKR.Q(5)+K.GQKNSR.E(3)	Cas9+Cas9	1516.8473
0.9199	20190410_QExHFX1_RSLC1_Beveridge_Clausen_IMP_DSS_JRmethod_R1.08215.08215.3	xl	2.5300(0.7500+2.0150)	1.565	-0.4149	/	R.LSKSR.R(3)+R.NSDKLIAR.K(4)	Cas9+Cas9	1642.9365
0.9193	20190410_QExHFX1_RSLC1_Beveridge_Clausen_IMP_DSS_JRmethod_R1.07969.07969.3	xl	2.4750(0.7650+1.9700)	1.45	-0.0806	/	R.LSKSR.R(3)+R.NSDKLIAR.K(4)	Cas9+Cas9	1642.9365
0.9173	20190410_QExHFX1_RSLC1_Beveridge_Clausen_IMP_DSS_JRmethod_R1.13110.13110.3	xl	2.6850(2.2400+0.6150)	2.685	-1.4319	/	K.DDSIDNKVLTR.S(7)+R.DKPIR.E(2)	Cas9+Cas9	2040.085
0.9159	20190410_QExHFX1_RSLC1_Beveridge_Clausen_IMP_DSS_JRmethod_R1.14838.14838.4	xl	1.6500(1.6500+1.6500)	1.46	1.0378	/	R.HKPENIVIEMAR.E(2)+R.HKPENIVIEMAR.E(2)	Cas9+Cas9	3009.5891
0.9152	20190410_QExHFX1_RSLC1_Beveridge_Clausen_IMP_DSS_JRmethod_R1.10898.10898.4	xl	1.5050(1.5050+1.5050)	1.505	-0.7502	/	R.NSDKLIAR.K(4)+R.NSDKLIAR.K(4)	Cas9+Cas9	1969.0955
0.9146	20190410_QExHFX1_RSLC1_Beveridge_Clausen_IMP_DSS_JRmethod_R1.17272.17272.3	xl	2.1650(1.6600+0.7850)	1.745	-1.3651	/	K.SEQEIGKATAK.Y(7)+R.SLASDITDEQKK.V(11)	Cas9+spNQO2_HUMAN|	2632.3442
0.913	20190410_QExHFX1_RSLC1_Beveridge_Clausen_IMP_DSS_JRmethod_R1.10398.10398.4	xl	2.1400(1.2000+0.9400)	0.15	-2.0985	/	K.KMKNYWR.Q(3)+K.QQTPKIQK.G(5)	Cas9+spSSPA_STAAU|	2132.1564
0.913	20190410_QExHFX1_RSLC1_Beveridge_Clausen_IMP_DSS_JRmethod_R1.17898.17898.4	xl	1.8050(1.0350+0.9200)	1.525	-0.8275	/	R.QEDFYPFLKDNR.E(9)+K.VKYVTEGMR.K(2)	Cas9+Cas9	2790.3686
0.9124	20190410_QExHFX1_RSLC1_Beveridge_Clausen_IMP_DSS_JRmethod_R1.17975.17975.4	xl	1.7250(1.0200+0.9200)	1.725	-0.2109	/	K.DFQFYKVR.E(6)+K.YDENDKLIR.E(6)	Cas9+Cas9	2404.2062
0.91	20190410_QExHFX1_RSLC1_Beveridge_Clausen_IMP_DSS_JRmethod_R1.21803.21803.3	xl	2.0050(0.7900+1.2150)	2.005	-0.2443	/	K.IEKILTFR.L(3)+R.SSFEKNPIDFLEAK.G(5)	Cas9+Cas9	2780.4999
0.9097	20190410_QExHFX1_RSLC1_Beveridge_Clausen_IMP_DSS_JRmethod_R1.09558.09558.4	xl	1.9600(0.9850+1.2200)	0.46	-0.0202	/	R.DKPIR.E(2)+R.NSDKLIAR.K(4)	Cas9+Cas9	1680.9522
0.9068	20190410_QExHFX1_RSLC1_Beveridge_Clausen_IMP_DSS_JRmethod_R1.13191.13191.4	xl	1.5550(1.5550+1.5550)	1.21	-0.3619	/	K.LVDSTDKADLR.L(7)+K.LVDSTDKADLR.L(7)	Cas9+Cas9	2601.3496
0.9046	20190410_QExHFX1_RSLC1_Beveridge_Clausen_IMP_DSS_JRmethod_R1.13764.13764.4	xl	1.4750(1.4750+1.4750)	1.475	-0.2154	/	K.FKVLGNTDR.H(2)+K.FKVLGNTDR.H(2)	Cas9+Cas9	2235.2011
0.9023	20190410_QExHFX1_RSLC1_Beveridge_Clausen_IMP_DSS_JRmethod_R1.13094.13094.4	xl	1.9600(1.3200+0.8000)	1.47	-0.473	/	K.FDNLTKAER.G(6)+K.YDENDKLIR.E(6)	Cas9+Cas9	2395.2018
0.9008	20190410_QExHFX1_RSLC1_Beveridge_Clausen_IMP_DSS_JRmethod_R1.18666.18666.3	xl	3.2200(2.6350+0.5850)	3.22	-0.2979	/	K.MDGTEELLVKLNR.E(10)+K.VITLKSK.L(5)	Cas9+Cas9	2442.3766
0.8998	20190410_QExHFX1_RSLC1_Beveridge_Clausen_IMP_DSS_JRmethod_R1.21191.21191.4	xl	2.1200(1.0100+1.9250)	0.135	0.8055	/	R.LSQETQYKSR.F(8)+K.TEVQTGGFSKESILPKR.N(10)	REVERSE_spK1H4_HUMAN|+Cas9	3252.6989
0.8952	20190410_QExHFX1_RSLC1_Beveridge_Clausen_IMP_DSS_JRmethod_R1.10261.10261.3	xl	1.4900(1.4900+1.4900)	1.49	-1.1	/	K.AGFIKR.Q(5)+K.AGFIKR.Q(5)	Cas9+Cas9	1518.9034
0.8935	20190410_QExHFX1_RSLC1_Beveridge_Clausen_IMP_DSS_JRmethod_R1.11853.11853.4	xl	1.4450(1.3400+1.3400)	1.445	-1.0738	/	K.FDNLTKAER.G(6)+K.FDNLTKAER.G(6)	Cas9+Cas9	2323.1807
0.8915	20190410_QExHFX1_RSLC1_Beveridge_Clausen_IMP_DSS_JRmethod_R1.10078.10078.3	xl	1.4800(1.4800+1.4800)	1.48	-0.5429	/	R.QQLPEKYK.E(6)+R.QQLPEKYK.E(6)	Cas9+Cas9	2203.1888
0.8907	20190410_QExHFX1_RSLC1_Beveridge_Clausen_IMP_DSS_JRmethod_R1.13627.13627.4	xl	1.4400(1.4050+1.4050)	1.44	-0.5187	/	K.FKVLGNTDR.H(2)+K.FKVLGNTDR.H(2)	Cas9+Cas9	2235.2011
0.8895	20190410_QExHFX1_RSLC1_Beveridge_Clausen_IMP_DSS_JRmethod_R1.15934.15934.3	xl	2.4700(1.7550+0.7150)	1.235	-0.3405	/	K.APLSASMIKR.Y(9)+K.FIKPILEK.M(3)	Cas9+Cas9	2197.2907
0.8878	20190410_QExHFX1_RSLC1_Beveridge_Clausen_IMP_DSS_JRmethod_R1.10406.10406.4	xl	2.0950(1.0050+1.5750)	0.05	0.1473	/	R.KVTVK.Q(1)+K.QLKEDYFK.K(3)	Cas9,REVERSE_Cas9+Cas9	1780.9974
0.8878	20190410_QExHFX1_RSLC1_Beveridge_Clausen_IMP_DSS_JRmethod_R1.20067.20067.4	xl	1.6650(1.6650+1.6650)	1.01	0.1326	/	K.VVDELVKVMGR.H(7)+K.VVDELVKVMGR.H(7)	Cas9+Cas9	2625.4596
0.8849	20190410_QExHFX1_RSLC1_Beveridge_Clausen_IMP_DSS_JRmethod_R1.06797.06797.4	xl	2.8550(0.5050+2.3500)	2.195	-0.2546	/	K.GQKNSR.E(3)+K.SDNVPSEEVVKK.M(11)	Cas9+Cas9	2156.1072
0.8819	20190410_QExHFX1_RSLC1_Beveridge_Clausen_IMP_DSS_JRmethod_R1.15629.15629.4	xl	2.0500(1.5650+0.7300)	1.635	0.2407	/	K.DDSIDNKVLTR.S(7)+K.MKNYWR.Q(2)	Cas9+Cas9	2309.1473
0.8812	20190410_QExHFX1_RSLC1_Beveridge_Clausen_IMP_DSS_JRmethod_R1.11117.11117.3	xl	2.8250(2.5050+0.5200)	2.515	-0.558	/	K.DDSIDNKVLTR.S(7)+R.LSKSR.R(3)	Cas9+Cas9	2002.0694
0.8805	20190410_QExHFX1_RSLC1_Beveridge_Clausen_IMP_DSS_JRmethod_R1.09762.09762.3	xl	2.2950(0.6800+1.8600)	2.295	-0.2233	/	K.DWDPKK.Y(5)+K.LKGSPEDNEQK.Q(2)	Cas9+Cas9	2169.0589
0.8784	20190410_QExHFX1_RSLC1_Beveridge_Clausen_IMP_DSS_JRmethod_R1.12035.12035.4	xl	1.8950(0.8050+1.0900)	1.435	-0.3004	/	K.LVDSTDKADLR.L(7)+K.SDNVPSEEVVKK.M(11)	Cas9+Cas9	2699.3864
0.8782	20190410_QExHFX1_RSLC1_Beveridge_Clausen_IMP_DSS_JRmethod_R1.09074.09074.3	xl	2.0350(0.7750+1.5050)	1.345	-0.2105	/	R.LSKSR.R(3)+K.MKNYWR.Q(2)	Cas9+Cas9	1623.8555
0.8774	20190410_QExHFX1_RSLC1_Beveridge_Clausen_IMP_DSS_JRmethod_R1.07291.07291.3	xl	2.5700(0.6600+2.2800)	1.565	-0.3295	/	R.KMIAK.S(1)+K.SEQEIGKATAK.Y(7)	Cas9+Cas9	1888.0339
0.8753	20190410_QExHFX1_RSLC1_Beveridge_Clausen_IMP_DSS_JRmethod_R1.10942.10942.4	xl	1.5800(1.1650+1.1650)	1.24	1.0849	/	K.SDNVPSEEVVKK.M(11)+K.SDNVPSEEVVKK.M(11)	Cas9+Cas9	2797.4232
0.8687	20190410_QExHFX1_RSLC1_Beveridge_Clausen_IMP_DSS_JRmethod_R1.13234.13234.4	xl	2.0200(0.9700+1.2850)	0.28	1.1106	/	K.KDLIIK.L(1)+K.KGILQTVK.V(1)	Cas9+Cas9	1752.1124
0.8684	20190410_QExHFX1_RSLC1_Beveridge_Clausen_IMP_DSS_JRmethod_R1.10412.10412.3	xl	2.2150(0.9250+1.5350)	0.54	0.3797	/	R.KVTVK.Q(1)+K.QLKEDYFK.K(3)	Cas9,REVERSE_Cas9+Cas9	1780.9974
0.866	20190410_QExHFX1_RSLC1_Beveridge_Clausen_IMP_DSS_JRmethod_R1.12294.12294.4	xl	1.9050(0.7850+1.1200)	1.4	-0.1025	/	K.LVDSTDKADLR.L(7)+K.SDNVPSEEVVKK.M(11)	Cas9+Cas9	2699.3864
0.8635	20190410_QExHFX1_RSLC1_Beveridge_Clausen_IMP_DSS_JRmethod_R1.09449.09449.4	xl	1.9450(0.9750+1.2150)	0.455	0.2703	/	R.DKPIR.E(2)+R.NSDKLIAR.K(4)	Cas9+Cas9	1680.9522
0.862	20190410_QExHFX1_RSLC1_Beveridge_Clausen_IMP_DSS_JRmethod_R1.13741.13741.3	xl	2.5250(2.1950+0.5750)	2.525	-0.4446	/	K.DDSIDNKVLTR.S(7)+R.DKPIR.E(2)	Cas9+Cas9	2040.085
0.861	20190410_QExHFX1_RSLC1_Beveridge_Clausen_IMP_DSS_JRmethod_R1.20461.20461.3	xl	1.6150(1.6150+1.6150)	1.615	0.0342	/	K.DFQFYKVR.E(6)+K.DFQFYKVR.E(6)	Cas9+Cas9	2341.1894
0.857	20190410_QExHFX1_RSLC1_Beveridge_Clausen_IMP_DSS_JRmethod_R1.15453.15453.3	xl	2.1050(1.6100+0.8200)	2.105	0.3935	/	K.FIKPILEK.M(3)+R.KFDNLTK.A(1)	Cas9+Cas9	1989.155
0.85	20190410_QExHFX1_RSLC1_Beveridge_Clausen_IMP_DSS_JRmethod_R1.10371.10371.4	xl	1.5350(1.2000+1.2000)	1.13	0.1593	/	K.SDNVPSEEVVKK.M(11)+K.SDNVPSEEVVKK.M(11)	Cas9+Cas9	2797.4232
0.8462	20190410_QExHFX1_RSLC1_Beveridge_Clausen_IMP_DSS_JRmethod_R1.12136.12136.4	xl	1.8550(0.8100+1.3150)	1.22	-0.3244	/	K.MKNYWR.Q(2)+R.NSDKLIAR.K(4)	Cas9+Cas9	1950.0145
0.8454	20190410_QExHFX1_RSLC1_Beveridge_Clausen_IMP_DSS_JRmethod_R1.17577.17577.4	xl	1.8750(0.7750+1.1000)	1.875	4.8832	/	K.SRKGNLDSR.G(3)+R.TIEELQQKILC[160.03]SK.A(8)	REVERSE_spEGF_HUMAN|+spK1H7_HUMAN|,spK1H8_HUMAN|,spK1HA_HUMAN|,spK1HB_HUMAN|	2758.4646
0.8382	20190410_QExHFX1_RSLC1_Beveridge_Clausen_IMP_DSS_JRmethod_R1.13355.13355.3	xl	1.9500(0.8900+1.1800)	1.405	0.6351	/	K.ESILPKR.N(6)+K.FKVLGNTDR.H(2)	Cas9+Cas9	2028.1367
0.8371	20190410_QExHFX1_RSLC1_Beveridge_Clausen_IMP_DSS_JRmethod_R1.21646.21646.3	xl	2.4400(0.5900+2.0750)	2.27	-0.7555	/	K.FDLKESK.V(4)+K.NPIDFLEAKGYK.E(9)	REVERSE_spTAU_HUMAN|+Cas9	2397.2467
0.8364	20190410_QExHFX1_RSLC1_Beveridge_Clausen_IMP_DSS_JRmethod_R1.10409.10409.3	xl	2.3500(0.6050+2.0450)	2.35	-1.3348	/	R.EKIEK.L(2)+K.QLKEDYFK.K(3)	Cas9+Cas9	1852.9821
0.8347	20190410_QExHFX1_RSLC1_Beveridge_Clausen_IMP_DSS_JRmethod_R1.13590.13590.3	xl	1.6500(0.9350+0.8700)	1.595	-0.7115	/	K.QLKEDYFK.K(3)+K.VITLKSK.L(5)	Cas9+Cas9	1995.1291
0.8307	20190410_QExHFX1_RSLC1_Beveridge_Clausen_IMP_DSS_JRmethod_R1.15557.15557.4	xl	2.1450(1.7550+0.4700)	1.825	-0.6295	/	K.LPKYSLFELENGR.K(3)+R.SDKNR.G(3)	Cas9+Cas9	2321.2014
0.8288	20190410_QExHFX1_RSLC1_Beveridge_Clausen_IMP_DSS_JRmethod_R1.08072.08072.3	xl	2.6150(0.7150+2.1400)	1.64	0.0309	/	R.LSKSR.R(3)+R.NSDKLIAR.K(4)	Cas9+Cas9	1642.9365
0.8268	20190410_QExHFX1_RSLC1_Beveridge_Clausen_IMP_DSS_JRmethod_R1.12337.12337.3	xl	1.3450(1.3450+1.3450)	1.345	-0.8245	/	K.ESILPKR.N(6)+K.ESILPKR.N(6)	Cas9+Cas9	1821.0723
0.8268	20190410_QExHFX1_RSLC1_Beveridge_Clausen_IMP_DSS_JRmethod_R1.12470.12470.3	xl	1.3450(1.3450+1.3450)	1.345	-0.4102	/	K.ESILPKR.N(6)+K.ESILPKR.N(6)	Cas9+Cas9	1821.0723
0.8207	20190410_QExHFX1_RSLC1_Beveridge_Clausen_IMP_DSS_JRmethod_R1.14327.14327.3	xl	2.6100(2.3650+0.4900)	2.61	-3.7538	/	R.LENLIAQLPGEKK.N(12)+R.TLQKK.L(4)	Cas9+spCO5_HUMAN|	2206.2936
0.8186	20190410_QExHFX1_RSLC1_Beveridge_Clausen_IMP_DSS_JRmethod_R1.12010.12010.4	xl	1.8350(0.7700+1.3100)	1.33	-0.3783	/	K.MKNYWR.Q(2)+R.NSDKLIAR.K(4)	Cas9+Cas9	1950.0145
0.8139	20190410_QExHFX1_RSLC1_Beveridge_Clausen_IMP_DSS_JRmethod_R1.16049.16049.3	xl	1.9950(0.6650+1.3300)	1.77	-0.5572	/	K.ESILPKR.N(6)+R.VNTEITKAPLSASMIK.R(7)	Cas9+Cas9	2681.5036
0.8111	20190410_QExHFX1_RSLC1_Beveridge_Clausen_IMP_DSS_JRmethod_R1.10370.10370.3	xl	1.3200(1.3200+1.3200)	1.32	-0.1219	/	K.AGFIKR.Q(5)+K.AGFIKR.Q(5)	Cas9+Cas9	1518.9034
0.8107	20190410_QExHFX1_RSLC1_Beveridge_Clausen_IMP_DSS_JRmethod_R1.10840.10840.4	xl	1.7400(0.9250+1.0600)	0.545	-0.0016	/	R.DKPIR.E(2)+K.MKNYWR.Q(2)	Cas9+Cas9	1661.8711
0.8048	20190410_QExHFX1_RSLC1_Beveridge_Clausen_IMP_DSS_JRmethod_R1.19630.19630.4	xl	2.6850(0.3750+2.3450)	2.685	-0.0352	/	K.KDWDPK.K(1)+R.KSEETITPWNFEEVVDK.G(1)	Cas9+Cas9	2975.4439
0.8028	20190410_QExHFX1_RSLC1_Beveridge_Clausen_IMP_DSS_JRmethod_R1.20843.20843.4	xl	1.8300(0.9400+1.0150)	0.11	-0.5977	/	K.FIKPILEK.M(3)+K.YGKAELFDIPNK.E(3)	Cas9+REVERSE_Cas9	2518.4086
0.8024	20190410_QExHFX1_RSLC1_Beveridge_Clausen_IMP_DSS_JRmethod_R1.09556.09556.3	xl	2.2950(0.6900+1.8500)	0.295	-0.2822	/	R.DKPIR.E(2)+R.NSDKLIAR.K(4)	Cas9+Cas9	1680.9522
0.7905	20190410_QExHFX1_RSLC1_Beveridge_Clausen_IMP_DSS_JRmethod_R1.18239.18239.4	xl	2.5850(0.5200+2.0650)	0.105	0.3686	/	K.EDYFKK.L(5)+R.QEDFYPFLKDNR.E(9)	Cas9+Cas9	2537.2113
0.7904	20190410_QExHFX1_RSLC1_Beveridge_Clausen_IMP_DSS_JRmethod_R1.15841.15841.3	xl	1.2900(1.2900+1.2900)	1.29	-0.246	/	K.QLKEDYFK.K(3)+K.QLKEDYFK.K(3)	Cas9+Cas9	2277.1568
0.7813	20190410_QExHFX1_RSLC1_Beveridge_Clausen_IMP_DSS_JRmethod_R1.06697.06697.4	xl	3.1250(0.4950+2.6300)	2.59	0.1012	/	K.GQKNSR.E(3)+K.SDNVPSEEVVKK.M(11)	Cas9+Cas9	2156.1072
0.7798	20190410_QExHFX1_RSLC1_Beveridge_Clausen_IMP_DSS_JRmethod_R1.12392.12392.4	xl	1.7100(0.8150+1.1400)	1.15	-0.0705	/	K.MKNYWR.Q(2)+R.NSDKLIAR.K(4)	Cas9+Cas9	1950.0145
0.7729	20190410_QExHFX1_RSLC1_Beveridge_Clausen_IMP_DSS_JRmethod_R1.15182.15182.3	xl	2.5200(0.5000+2.0200)	2.16	-0.6756	/	R.KDFQFYK.V(1)+K.LVDSTDKADLR.L(7)	Cas9+Cas9	2344.195
0.7629	20190410_QExHFX1_RSLC1_Beveridge_Clausen_IMP_DSS_JRmethod_R1.16594.16594.3	xl	3.4350(0.4250+3.0100)	3.01	-0.3394	/	R.EKIEK.L(2)+K.MDGTEELLVKLNR.E(10)	Cas9+Cas9	2300.2296
0.7602	20190410_QExHFX1_RSLC1_Beveridge_Clausen_IMP_DSS_JRmethod_R1.10295.10295.3	xl	2.0500(0.7500+1.5450)	0.43	-0.2984	/	R.KVTVK.Q(1)+K.QLKEDYFK.K(3)	Cas9,REVERSE_Cas9+Cas9	1780.9974
0.755	20190410_QExHFX1_RSLC1_Beveridge_Clausen_IMP_DSS_JRmethod_R1.09327.09327.3	xl	2.4650(0.6600+2.0500)	1.86	0.1535	/	R.DKPIR.E(2)+R.NSDKLIAR.K(4)	Cas9+Cas9	1680.9522
0.7537	20190410_QExHFX1_RSLC1_Beveridge_Clausen_IMP_DSS_JRmethod_R1.06579.06579.3	xl	2.3550(0.5100+2.0500)	2.355	-0.529	/	K.IIKDK.D(3)+K.LKGSPEDNEQK.Q(2)	Cas9+Cas9	1997.068
0.7455	20190410_QExHFX1_RSLC1_Beveridge_Clausen_IMP_DSS_JRmethod_R1.12455.12455.4	xl	2.0200(0.7700+1.2500)	0.13	-0.1117	/	K.IDLIKK.A(5)+R.NSDKLIAR.K(4)	REVERSE_spLALBA_HUMAN|+Cas9	1782.0614
0.738	20190410_QExHFX1_RSLC1_Beveridge_Clausen_IMP_DSS_JRmethod_R1.11871.11871.4	xl	1.7650(0.7800+1.2300)	1.395	0.1799	/	K.MKNYWR.Q(2)+R.NSDKLIAR.K(4)	Cas9+Cas9	1950.0145
0.736	20190410_QExHFX1_RSLC1_Beveridge_Clausen_IMP_DSS_JRmethod_R1.06795.06795.3	xl	2.5650(0.5600+2.5650)	2.565	2.9583	/	-.ENTAKK.L(5)+K.SDNVPSEEVVKK.M(11)	REVERSE_spCYC_HUMAN|,REVERSE_spCYC_HORSE|+Cas9	2157.1164
0.7356	20190410_QExHFX1_RSLC1_Beveridge_Clausen_IMP_DSS_JRmethod_R1.11262.11262.3	xl	1.9000(0.8050+1.0950)	0.435	-0.5693	/	R.DKPIR.E(2)+K.KDLIIK.L(1)	Cas9+Cas9	1493.918
0.7328	20190410_QExHFX1_RSLC1_Beveridge_Clausen_IMP_DSS_JRmethod_R1.09670.09670.4	xl	1.7950(0.9000+1.1600)	0.415	0.4156	/	R.DKPIR.E(2)+R.NSDKLIAR.K(4)	Cas9+Cas9	1680.9522
0.7272	20190410_QExHFX1_RSLC1_Beveridge_Clausen_IMP_DSS_JRmethod_R1.15330.15330.4	xl	1.6500(0.8900+0.8150)	1.48	0.0415	/	K.FKVLGNTDR.H(2)+R.LKTYAHLFDDK.V(2)	Cas9+Cas9	2536.3325
0.7136	20190410_QExHFX1_RSLC1_Beveridge_Clausen_IMP_DSS_JRmethod_R1.13475.13475.3	xl	1.3900(1.3900+1.3900)	1.39	4.5114	/	K.MIAKSEQEIGK.A(4)+K.MIAKSEQEIGK.A(4)	Cas9+Cas9	2603.3549
0.7092	20190410_QExHFX1_RSLC1_Beveridge_Clausen_IMP_DSS_JRmethod_R1.14316.14316.3	xl	1.9900(0.6900+1.4600)	0.775	-3.5447	/	R.EKGGAGK.L(2)+K.QLKEDYFK.K(3)	REVERSE_spTAU_HUMAN|+Cas9	1852.957
0.709	20190410_QExHFX1_RSLC1_Beveridge_Clausen_IMP_DSS_JRmethod_R1.16453.16453.3	xl	3.0750(0.2800+2.7950)	2.825	-0.2515	/	K.LKSVK.E(2)+K.MDGTEELLVKLNR.E(10)	Cas9+Cas9	2228.2449
0.6951	20190410_QExHFX1_RSLC1_Beveridge_Clausen_IMP_DSS_JRmethod_R1.08963.08963.3	xl	1.7400(0.7400+1.2450)	1.215	-0.5488	/	R.LSKSR.R(3)+K.MKNYWR.Q(2)	Cas9+Cas9	1623.8555
0.6937	20190410_QExHFX1_RSLC1_Beveridge_Clausen_IMP_DSS_JRmethod_R1.18132.18132.3	xl	1.9650(1.4600+0.7750)	1.135	1.2705	/	K.DFQFYKVR.E(6)+K.YDENDKLIR.E(6)	Cas9+Cas9	2404.2062
0.693	20190410_QExHFX1_RSLC1_Beveridge_Clausen_IMP_DSS_JRmethod_R1.10772.10772.3	xl	1.1850(1.1850+1.1850)	1.185	-0.3417	/	K.MIAKSEQEIGK.A(4)+K.MIAKSEQEIGK.A(4)	Cas9+Cas9	2603.3549
0.6924	20190410_QExHFX1_RSLC1_Beveridge_Clausen_IMP_DSS_JRmethod_R1.15746.15746.4	xl	1.8400(0.6750+1.1650)	1.16	-0.3665	/	K.DFQFYKVR.E(6)+K.MIAKSEQEIGK.A(4)	Cas9+Cas9	2472.2722
0.6874	20190410_QExHFX1_RSLC1_Beveridge_Clausen_IMP_DSS_JRmethod_R1.09318.09318.4	xl	1.6800(0.8350+0.8450)	0.975	0.4516	/	K.GQKNSR.E(3)+R.KDFQFYK.V(1)	Cas9+Cas9	1800.9158
0.6806	20190410_QExHFX1_RSLC1_Beveridge_Clausen_IMP_DSS_JRmethod_R1.17047.17047.3	xl	2.9350(2.6650+0.4000)	2.935	4.7548	/	R.LENLIAQLPGEKK.N(12)+R.TLQKK.L(4)	Cas9+spCO5_HUMAN|	2206.2936
0.6719	20190410_QExHFX1_RSLC1_Beveridge_Clausen_IMP_DSS_JRmethod_R1.17233.17233.3	xl	1.8450(0.7150+1.3100)	0.92	-0.8207	/	K.KVNDIESR.L(1)+K.LVDSTDKADLR.L(7)	REVERSE_spK2C1_HUMAN|+Cas9	2329.2124
0.6702	20190410_QExHFX1_RSLC1_Beveridge_Clausen_IMP_DSS_JRmethod_R1.23764.23764.3	xl	1.3800(1.1100+1.1850)	1.38	1.4698	/	K.KLAVFENEATAR.L(1)+K.KLTVFDNEAATR.K(1)	REVERSE_spK2M1_SHEEP|,REVERSE_spK2M2_SHEEP|,REVERSE_spKRHB1_HUMAN|,REVERSE_spKRHB3_HUMAN|,REVERSE_spKRHB6_HUMAN|+REVERSE_spK22E_HUMAN|	2849.4922
0.6588	20190410_QExHFX1_RSLC1_Beveridge_Clausen_IMP_DSS_JRmethod_R1.07989.07989.3	xl	1.8350(0.5750+1.4100)	1.835	-0.1617	/	R.EKIEK.L(2)+K.VITLKSK.L(5)	Cas9+Cas9	1570.9545
0.6522	20190410_QExHFX1_RSLC1_Beveridge_Clausen_IMP_DSS_JRmethod_R1.11545.11545.3	xl	1.6700(0.7100+0.9600)	1.49	-0.2918	/	K.LVDSTDKADLR.L(7)+K.SDNVPSEEVVKK.M(11)	Cas9+Cas9	2699.3864
0.6472	20190410_QExHFX1_RSLC1_Beveridge_Clausen_IMP_DSS_JRmethod_R1.10379.10379.3	xl	1.4050(1.2600+1.2600)	0.98	0.5361	/	K.SDNVPSEEVVKK.M(11)+K.SDNVPSEEVVKK.M(11)	Cas9+Cas9	2797.4232
0.6458	20190410_QExHFX1_RSLC1_Beveridge_Clausen_IMP_DSS_JRmethod_R1.14222.14222.3	xl	1.6800(0.9350+1.0800)	0.01	-3.3351	/	K.AKKDDSGTGDK.S(2)+R.FVEKMNGGK.E(4)	REVERSE_spTAU_HUMAN|+REVERSE_spKCRM_HUMAN|	2267.1103
0.6428	20190410_QExHFX1_RSLC1_Beveridge_Clausen_IMP_DSS_JRmethod_R1.11116.11116.4	xl	1.8950(1.5350+0.6000)	1.225	-0.558	/	K.DDSIDNKVLTR.S(7)+R.LSKSR.R(3)	Cas9+Cas9	2002.0694
0.6415	20190410_QExHFX1_RSLC1_Beveridge_Clausen_IMP_DSS_JRmethod_R1.09672.09672.3	xl	2.3550(0.6750+1.9250)	0.195	0.6981	/	R.DKPIR.E(2)+R.NSDKLIAR.K(4)	Cas9+Cas9	1680.9522
0.6369	20190410_QExHFX1_RSLC1_Beveridge_Clausen_IMP_DSS_JRmethod_R1.20691.20691.3	xl	1.6100(0.8450+0.7650)	1.26	-0.1494	/	R.LAWALKWAELK.D(6)+K.QLKEDYFKK.L(3)	REVERSE_spGAG_SCVLA|+Cas9	2663.4726
0.6332	20190410_QExHFX1_RSLC1_Beveridge_Clausen_IMP_DSS_JRmethod_R1.10609.10609.3	xl	1.9500(0.5600+1.3900)	1.45	-0.7988	/	R.EKIEK.L(2)+K.RNSDKLIAR.K(5)	Cas9+Cas9	1855.0526
0.6327	20190410_QExHFX1_RSLC1_Beveridge_Clausen_IMP_DSS_JRmethod_R1.10700.10700.3	xl	2.0600(0.6300+1.5100)	1.695	0.0856	/	K.KDWDPK.K(1)+R.QQLPEKYK.E(6)	Cas9+Cas9	1958.0148
0.6305	20190410_QExHFX1_RSLC1_Beveridge_Clausen_IMP_DSS_JRmethod_R1.18193.18193.3	xl	2.1700(1.9650+0.4550)	2.015	-4.2261	/	K.SDNVPSEEVVKK.M(11)+K.SYTKIC[160.03]QC[160.03]R.L(4)	Cas9+REVERSE_spIL8_HUMAN|	2682.2992
0.6198	20190410_QExHFX1_RSLC1_Beveridge_Clausen_IMP_DSS_JRmethod_R1.17477.17477.3	xl	1.1300(1.1300+1.1300)	1.13	-0.1324	/	K.FIKPILEK.M(3)+K.FIKPILEK.M(3)	Cas9+Cas9	2111.3009
0.6124	20190410_QExHFX1_RSLC1_Beveridge_Clausen_IMP_DSS_JRmethod_R1.12218.12218.4	xl	1.7050(1.0550+0.7100)	1.445	3.4248	/	K.QQTPKIQK.G(5)+K.THKHNPASK.Y(3)	spSSPA_STAAU|+spPEPA_PIG|	2126.1595
0.6108	20190410_QExHFX1_RSLC1_Beveridge_Clausen_IMP_DSS_JRmethod_R1.10063.10063.3	xl	2.4900(0.4400+2.4250)	0.885	-3.6824	/	K.GKEVK.A(2)+R.GKSDNVPSEEVVK.K(2)	REVERSE_Cas9+Cas9	2084.1
0.6103	20190410_QExHFX1_RSLC1_Beveridge_Clausen_IMP_DSS_JRmethod_R1.07741.07741.3	xl	1.8600(0.6650+1.3550)	1.86	0.1739	/	R.HSIKK.N(4)+K.NLPNEKVLPK.H(6)	Cas9+Cas9	1900.1145
0.6088	20190410_QExHFX1_RSLC1_Beveridge_Clausen_IMP_DSS_JRmethod_R1.09448.09448.3	xl	2.2750(0.6750+1.8450)	0.275	0.2624	/	R.DKPIR.E(2)+R.NSDKLIAR.K(4)	Cas9+Cas9	1680.9522
0.6017	20190410_QExHFX1_RSLC1_Beveridge_Clausen_IMP_DSS_JRmethod_R1.06696.06696.3	xl	2.2050(0.5650+2.2100)	2.205	3.1281	/	-.ENTAKK.L(5)+K.SDNVPSEEVVKK.M(11)	REVERSE_spCYC_HUMAN|,REVERSE_spCYC_HORSE|+Cas9	2157.1164
0.5952	20190410_QExHFX1_RSLC1_Beveridge_Clausen_IMP_DSS_JRmethod_R1.15555.15555.3	xl	2.4950(2.3700+0.3650)	2.06	-0.0111	/	K.LPKYSLFELENGR.K(3)+R.NKDSR.T(2)	Cas9+REVERSE_Cas9	2321.2014
0.5874	20190410_QExHFX1_RSLC1_Beveridge_Clausen_IMP_DSS_JRmethod_R1.09328.09328.4	xl	1.7200(0.8350+1.1300)	0.36	0.2703	/	R.DKPIR.E(2)+R.NSDKLIAR.K(4)	Cas9+Cas9	1680.9522
0.5828	20190410_QExHFX1_RSLC1_Beveridge_Clausen_IMP_DSS_JRmethod_R1.13293.13293.3	xl	1.1150(1.0900+1.0900)	1.115	-0.4061	/	K.NLPNEKVLPK.H(6)+K.NLPNEKVLPK.H(6)	Cas9+Cas9	2439.41
0.58	20190410_QExHFX1_RSLC1_Beveridge_Clausen_IMP_DSS_JRmethod_R1.08676.08676.3	xl	1.8600(1.2100+0.6500)	0.82	-0.2971	/	K.AGFIKR.Q(5)+K.GYKEVK.K(3)	Cas9+Cas9	1550.882
0.5664	20190410_QExHFX1_RSLC1_Beveridge_Clausen_IMP_DSS_JRmethod_R1.13616.13616.3	xl	2.2600(1.9700+0.4250)	1.225	-0.3487	/	K.APLSASMIKR.Y(9)+R.KLINGIR.D(1)	Cas9+Cas9	2023.1975
0.5605	20190410_QExHFX1_RSLC1_Beveridge_Clausen_IMP_DSS_JRmethod_R1.17182.17182.3	xl	1.5400(0.8300+0.7100)	1.54	-2.2585	/	K.LVDSKNFDDYMK.S(5)+R.VNKRTGKDR.V(3)	spFABPH_HUMAN|+spEGF_HUMAN|	2684.3591
0.5448	20190410_QExHFX1_RSLC1_Beveridge_Clausen_IMP_DSS_JRmethod_R1.08002.08002.4	xl	1.6300(1.6100+0.6050)	1.63	-0.5355	/	R.GKSDNVPSEEVVK.K(2)+K.KSPVK.Y(1)	Cas9+REVERSE_Cas9	2082.1207
0.5408	20190410_QExHFX1_RSLC1_Beveridge_Clausen_IMP_DSS_JRmethod_R1.13817.13817.4	xl	1.8100(0.7750+1.0350)	0.205	0.6339	/	K.KDLIIK.L(1)+K.MKNYWR.Q(2)	Cas9+Cas9	1762.9803
0.5392	20190410_QExHFX1_RSLC1_Beveridge_Clausen_IMP_DSS_JRmethod_R1.21612.21612.3	xl	1.9650(0.5550+1.9750)	0.92	-3.3015	/	R.SETKDLLFR.D(4)+K.SKLVSDFR.K(2)	spTRFE_HUMAN|+Cas9	2196.1789
0.5181	20190410_QExHFX1_RSLC1_Beveridge_Clausen_IMP_DSS_JRmethod_R1.12296.12296.4	xl	1.5800(0.9050+0.6750)	1.2	-1.0874	/	R.LAQERKAWR.K(6)+R.VMDKGTHK.N(4)	spUBE2I_HUMAN|+REVERSE_spEGF_HUMAN|	2209.1789
0.5034	20190410_QExHFX1_RSLC1_Beveridge_Clausen_IMP_DSS_JRmethod_R1.11557.11557.3	xl	1.2850(1.2850+1.2850)	0.8	0.0642	/	K.VKYVTEGMR.K(2)+K.VKYVTEGMR.K(2)	Cas9+Cas9	2301.186
0.5022	20190410_QExHFX1_RSLC1_Beveridge_Clausen_IMP_DSS_JRmethod_R1.11666.11666.4	xl	1.9600(0.4700+1.6600)	1.58	0.785	/	R.DKQSGK.T(2)+K.TYAHLFDDKVMK.Q(9)	Cas9+Cas9	2266.1303
0.4939	20190410_QExHFX1_RSLC1_Beveridge_Clausen_IMP_DSS_JRmethod_R1.15442.15442.3	xl	1.5250(0.6750+0.8500)	1.525	-0.0656	/	K.NLPNEKVLPK.H(6)+K.TYAHLFDDKVMK.Q(9)	Cas9+Cas9	2755.4617
0.4817	20190410_QExHFX1_RSLC1_Beveridge_Clausen_IMP_DSS_JRmethod_R1.12584.12584.4	xl	1.8750(0.6700+1.2050)	0.01	-1.1022	/	K.IDLIKK.A(5)+R.NSDKLIAR.K(4)	REVERSE_spLALBA_HUMAN|+Cas9	1782.0614
0.4791	20190410_QExHFX1_RSLC1_Beveridge_Clausen_IMP_DSS_JRmethod_R1.19369.19369.3	xl	1.5250(0.7550+0.9350)	0.915	-4.9798	/	K.AGVKINPK.N(4)+R.RAIEYLYKK.L(8)	spDHE3_BOVIN|+REVERSE_spALBU_HUMAN|	2146.2513
0.4736	20190410_QExHFX1_RSLC1_Beveridge_Clausen_IMP_DSS_JRmethod_R1.07941.07941.3	xl	2.1900(0.3300+1.9250)	2.19	-0.3283	/	K.GQKNSR.E(3)+K.LVDSTDKADLR.L(7)	Cas9+Cas9	2058.0704
0.473	20190410_QExHFX1_RSLC1_Beveridge_Clausen_IMP_DSS_JRmethod_R1.18456.18456.3	xl	1.5400(0.8200+0.7200)	1.005	-3.592	/	K.TELLKNK.Q(5)+K.WVSNKTEGR.L(5)	REVERSE_spKRHB2_HUMAN|+spANT3_HUMAN|	2058.1109
0.4712	20190410_QExHFX1_RSLC1_Beveridge_Clausen_IMP_DSS_JRmethod_R1.08781.08781.3	xl	1.7000(1.1700+0.5300)	1.7	-0.7629	/	K.AGFIKR.Q(5)+K.GYKEVK.K(3)	Cas9+Cas9	1550.882
0.4653	20190410_QExHFX1_RSLC1_Beveridge_Clausen_IMP_DSS_JRmethod_R1.10317.10317.3	xl	2.0900(0.4900+1.6000)	1.98	0.951	/	K.FAAKR.E(4)+K.SEQEIGKATAK.Y(7)	REVERSE_spCATG_HUMAN|+Cas9	1890.021
0.4615	20190410_QExHFX1_RSLC1_Beveridge_Clausen_IMP_DSS_JRmethod_R1.10439.10439.3	xl	1.8000(0.4550+1.3450)	1.8	-1.5678	/	K.FAAKR.E(4)+K.SEQEIGKATAK.Y(7)	REVERSE_spCATG_HUMAN|+Cas9	1890.021
0.4483	20190410_QExHFX1_RSLC1_Beveridge_Clausen_IMP_DSS_JRmethod_R1.17490.17490.3	xl	1.5700(0.6400+0.9300)	1.35	-4.9156	/	R.AAVEEESKR.L(8)+R.MTNFDKNLPNEK.V(6)	REVERSE_spTRFL_HUMAN|+Cas9	2605.2693
0.4458	20190410_QExHFX1_RSLC1_Beveridge_Clausen_IMP_DSS_JRmethod_R1.02257.02257.3	xl	1.1850(1.1850+1.1850)	0.225	-0.3477	/	K.GQKNSR.E(3)+K.GQKNSR.E(3)	Cas9+Cas9	1514.7913
0.4386	20190410_QExHFX1_RSLC1_Beveridge_Clausen_IMP_DSS_JRmethod_R1.11619.11619.4	xl	1.8450(0.3800+1.4650)	1.845	-0.4491	/	R.KVTVK.Q(1)+R.QLLNAKLITQR.K(6)	Cas9,REVERSE_Cas9+Cas9	2008.2407
0.4378	20190410_QExHFX1_RSLC1_Beveridge_Clausen_IMP_DSS_JRmethod_R1.13745.13745.3	xl	1.4650(0.7900+0.6750)	1.465	-0.0157	/	K.GNKILNQR.L(3)+K.LQKVTVK.R(3)	REVERSE_spPEPA_PIG|+REVERSE_Cas9	1894.1363
0.436	20190410_QExHFX1_RSLC1_Beveridge_Clausen_IMP_DSS_JRmethod_R1.10709.10709.3	xl	1.6000(0.6600+1.1850)	0.995	-0.3068	/	R.DKPIR.E(2)+K.MKNYWR.Q(2)	Cas9+Cas9	1661.8711
0.4351	20190410_QExHFX1_RSLC1_Beveridge_Clausen_IMP_DSS_JRmethod_R1.10025.10025.4	xl	1.5700(1.2700+0.6350)	1.57	0.7051	/	K.RNSDKLIAR.K(5)+K.RWAKR.E(4)	Cas9+REVERSE_spUBE2I_HUMAN|	1925.107
0.4336	20190410_QExHFX1_RSLC1_Beveridge_Clausen_IMP_DSS_JRmethod_R1.11868.11868.3	xl	1.6050(0.6250+1.1400)	1.21	-0.0773	/	K.MKNYWR.Q(2)+R.NSDKLIAR.K(4)	Cas9+Cas9	1950.0145
0.4143	20190410_QExHFX1_RSLC1_Beveridge_Clausen_IMP_DSS_JRmethod_R1.13778.13778.3	xl	1.5650(1.0650+0.6100)	1.435	-0.3524	/	K.DDSIDNKVLTR.S(7)+R.NSDKLIAR.K(4)	Cas9+Cas9	2328.2284
0.4135	20190410_QExHFX1_RSLC1_Beveridge_Clausen_IMP_DSS_JRmethod_R1.12221.12221.3	xl	1.4000(0.7300+0.7950)	1.165	-0.1645	/	R.MTNFDKNLPNEK.V(6)+R.QQLPEKYK.E(6)	Cas9+Cas9	2620.3206
0.4128	20190410_QExHFX1_RSLC1_Beveridge_Clausen_IMP_DSS_JRmethod_R1.07835.07835.3	xl	2.5150(0.3350+2.2400)	2.515	0.9368	/	K.GQKNSR.E(3)+K.LVDSTDKADLR.L(7)	Cas9+Cas9	2058.0704
0.4119	20190410_QExHFX1_RSLC1_Beveridge_Clausen_IMP_DSS_JRmethod_R1.09812.09812.3	xl	1.9900(1.5800+0.4100)	1.17	-0.5987	/	K.FKVLGNTDR.H(2)+R.KMIAK.S(1)	Cas9+Cas9	1775.9967
0.4073	20190410_QExHFX1_RSLC1_Beveridge_Clausen_IMP_DSS_JRmethod_R1.11626.11626.4	xl	1.5100(0.8300+0.6800)	1.345	2.2612	/	K.KLVDSTDKADLR.L(8)+R.VGVC[160.03]GGSC[160.03]KRC[160.03].-(9)	Cas9+spKRHB6_HUMAN|	2736.3356
0.4033	20190410_QExHFX1_RSLC1_Beveridge_Clausen_IMP_DSS_JRmethod_R1.07713.07713.3	xl	1.6950(1.4500+0.4900)	1.64	-0.0274	/	R.KLINGIR.D(1)+R.SDKNR.G(3)	Cas9+Cas9	1568.8998
0.3887	20190410_QExHFX1_RSLC1_Beveridge_Clausen_IMP_DSS_JRmethod_R1.07949.07949.3	xl	1.6900(0.7950+1.0700)	0.47	0.0709	/	R.KVTVK.Q(1)+K.VITLKSK.L(5)	Cas9,REVERSE_Cas9+Cas9	1498.9697
0.3819	20190410_QExHFX1_RSLC1_Beveridge_Clausen_IMP_DSS_JRmethod_R1.20734.20734.3	xl	1.6300(0.8400+0.7900)	0.8	0.7153	/	K.GADGKTKIATPR.G(5)+R.NLESIEIKIEK.L(8)	spTAU_HUMAN|+REVERSE_spK22E_HUMAN|	2666.4853
0.3717	20190410_QExHFX1_RSLC1_Beveridge_Clausen_IMP_DSS_JRmethod_R1.06901.06901.3	xl	1.8800(0.4850+1.8800)	1.88	3.2129	/	-.ENTAKK.L(5)+K.SDNVPSEEVVKK.M(11)	REVERSE_spCYC_HUMAN|,REVERSE_spCYC_HORSE|+Cas9	2157.1164
0.3666	20190410_QExHFX1_RSLC1_Beveridge_Clausen_IMP_DSS_JRmethod_R1.07301.07301.3	xl	1.0850(1.0850+1.0850)	0.44	-0.4063	/	K.GYKEVK.K(3)+K.GYKEVK.K(3)	Cas9+Cas9	1582.8606
0.3552	20190410_QExHFX1_RSLC1_Beveridge_Clausen_IMP_DSS_JRmethod_R1.07763.07763.3	xl	1.4900(0.8900+0.7350)	1.49	0.6865	/	K.HKIPIK.Y(2)+K.SKQVDPK.L(2)	spMYG_HORSE|+REVERSE_spPRDX1_HUMAN|	1672.9875
0.3474	20190410_QExHFX1_RSLC1_Beveridge_Clausen_IMP_DSS_JRmethod_R1.15460.15460.4	xl	1.4350(0.9200+0.6600)	1.435	0.4684	/	K.FIKPILEK.M(3)+R.KFDNLTK.A(1)	Cas9+Cas9	1989.155
0.3463	20190410_QExHFX1_RSLC1_Beveridge_Clausen_IMP_DSS_JRmethod_R1.07711.07711.3	xl	2.4500(0.3050+2.2050)	2.45	0.1895	/	K.GQKNSR.E(3)+K.LVDSTDKADLR.L(7)	Cas9+Cas9	2058.0704
0.3378	20190410_QExHFX1_RSLC1_Beveridge_Clausen_IMP_DSS_JRmethod_R1.14889.14889.3	xl	1.1500(0.8400+1.0300)	1.15	-4.5042	/	K.ILC[160.03]AKSENAR.L(5)+K.TLC[160.03]SKAENAR.L(5)	spK1M1_SHEEP|+spK1H5_HUMAN|	2447.226
0.3131	20190410_QExHFX1_RSLC1_Beveridge_Clausen_IMP_DSS_JRmethod_R1.22629.22629.4	xl	1.6400(0.5000+1.5100)	1.64	0.1126	/	R.DMEKEK.T(4)+K.MDGTEELLVKLNREDLLRK.Q(10)	spBID_HUMAN|+Cas9	3187.6467
0.3066	20190410_QExHFX1_RSLC1_Beveridge_Clausen_IMP_DSS_JRmethod_R1.13971.13971.3	xl	1.5800(0.7150+1.2100)	1	3.093	/	R.FTMELAKK.G(7)+R.MTNFDKNLPNEK.V(6)	spDHE3_BOVIN|+Cas9	2554.281
0.3051	20190410_QExHFX1_RSLC1_Beveridge_Clausen_IMP_DSS_JRmethod_R1.09249.09249.3	xl	1.4350(0.6800+0.7550)	0.865	-0.174	/	K.ESILPKR.N(6)+R.KMIAK.S(1)	Cas9+Cas9	1568.9323
0.3048	20190410_QExHFX1_RSLC1_Beveridge_Clausen_IMP_DSS_JRmethod_R1.20139.20139.3	xl	1.5050(0.8150+0.6900)	1.505	1.0516	/	K.KESKVSMSK.N(4)+R.KLINGIR.D(1)	spUB2E1_HUMAN|+Cas9	1973.1342
0.3019	20190410_QExHFX1_RSLC1_Beveridge_Clausen_IMP_DSS_JRmethod_R1.11752.11752.3	xl	1.5000(1.0550+0.6850)	1.5	0.0275	/	K.HGGPKDEER.H(5)+R.KGKSIR.E(3)	spSODC_HUMAN|+spPEPB_PIG|	1848.9805
0.3015	20190410_QExHFX1_RSLC1_Beveridge_Clausen_IMP_DSS_JRmethod_R1.11057.11057.3	xl	1.6850(0.4100+1.3900)	1.685	-4.6047	/	K.KSPVK.Y(1)+K.LKGSPEDNEQK.Q(2)	REVERSE_Cas9+Cas9	1939.0261
0.2913	20190410_QExHFX1_RSLC1_Beveridge_Clausen_IMP_DSS_JRmethod_R1.20970.20970.3	xl	1.5300(0.9750+0.6600)	1.53	0.5537	/	K.EALQIKYNFSFR.Y(6)+R.TGVKGLSR.S(4)	spCO5_HUMAN|+REVERSE_spALBU_BOVIN|	2469.3379
0.2898	20190410_QExHFX1_RSLC1_Beveridge_Clausen_IMP_DSS_JRmethod_R1.10404.10404.4	xl	1.5200(0.4850+1.2350)	1.52	-0.2531	/	R.EKIEK.L(2)+K.QLKEDYFK.K(3)	Cas9+Cas9	1852.9821
0.2885	20190410_QExHFX1_RSLC1_Beveridge_Clausen_IMP_DSS_JRmethod_R1.13790.13790.3	xl	1.4800(0.7700+0.8300)	0.905	1.2841	/	K.KDLIIK.L(1)+K.MKNYWR.Q(2)	Cas9+Cas9	1762.9803
0.283	20190410_QExHFX1_RSLC1_Beveridge_Clausen_IMP_DSS_JRmethod_R1.09474.09474.3	xl	1.5750(0.8800+0.6950)	0.205	-3.2981	/	K.ETNTPKKK.E(7)+R.SQLGEKLR.L(6)	spUB2E1_HUMAN|+spK1H8_HUMAN|	2012.1265
0.2757	20190410_QExHFX1_RSLC1_Beveridge_Clausen_IMP_DSS_JRmethod_R1.11229.11229.4	xl	1.6100(1.3850+0.4650)	1.255	-0.2218	/	K.DDSIDNKVLTR.S(7)+R.LSKSR.R(3)	Cas9+Cas9	2002.0694
0.271	20190410_QExHFX1_RSLC1_Beveridge_Clausen_IMP_DSS_JRmethod_R1.14639.14639.3	xl	1.6800(0.4550+1.2250)	1.24	-0.3942	/	K.KDWDPK.K(1)+K.SKLVSDFR.K(2)	Cas9+Cas9	1875.973
0.2646	20190410_QExHFX1_RSLC1_Beveridge_Clausen_IMP_DSS_JRmethod_R1.15313.15313.3	xl	1.3900(0.8050+0.5850)	1.39	-0.0977	/	K.FIKPILEK.M(3)+R.KLINGIR.D(1)	Cas9+Cas9	1937.2077
0.2604	20190410_QExHFX1_RSLC1_Beveridge_Clausen_IMP_DSS_JRmethod_R1.10548.10548.4	xl	1.5250(0.4600+1.3100)	1.525	-0.2531	/	R.EKIEK.L(2)+K.QLKEDYFK.K(3)	Cas9+Cas9	1852.9821
0.2565	20190410_QExHFX1_RSLC1_Beveridge_Clausen_IMP_DSS_JRmethod_R1.10205.10205.3	xl	1.4850(0.5200+0.9650)	1.485	-0.0178	/	K.FAAKR.E(4)+K.SEQEIGKATAK.Y(7)	REVERSE_spCATG_HUMAN|+Cas9	1890.021
0.2563	20190410_QExHFX1_RSLC1_Beveridge_Clausen_IMP_DSS_JRmethod_R1.14494.14494.3	xl	2.2450(0.2950+2.0700)	2.175	4.4537	/	K.LAAKR.E(4)+R.QEDFYPFLKDNR.E(9)	REVERSE_spGELS_HUMAN|+Cas9	2266.1745
0.2503	20190410_QExHFX1_RSLC1_Beveridge_Clausen_IMP_DSS_JRmethod_R1.18919.18919.3	xl	1.3600(0.8850+0.5900)	1.36	-0.3074	/	K.SKLVSDFR.K(2)+K.VMKQLKR.R(6)	Cas9+Cas9	1990.1397
0.2407	20190410_QExHFX1_RSLC1_Beveridge_Clausen_IMP_DSS_JRmethod_R1.07487.07487.3	xl	1.8100(1.2700+0.5400)	0.04	-0.4211	/	R.KFDNLTK.A(1)+R.NKDSR.T(2)	Cas9+REVERSE_Cas9	1620.8471
0.2398	20190410_QExHFX1_RSLC1_Beveridge_Clausen_IMP_DSS_JRmethod_R1.04530.04530.3	xl	1.4700(0.8750+0.5950)	0.88	-0.171	/	K.GQKNSR.E(3)+K.GYKEVK.K(3)	Cas9+Cas9	1548.8259
0.2398	20190410_QExHFX1_RSLC1_Beveridge_Clausen_IMP_DSS_JRmethod_R1.07703.07703.3	xl	1.6300(0.4850+1.1450)	1.06	-0.3802	/	K.KLVDSTDK.A(1)+K.VLSAYNKHR.D(7)	Cas9+Cas9	2129.148
0.2351	20190410_QExHFX1_RSLC1_Beveridge_Clausen_IMP_DSS_JRmethod_R1.15700.15700.3	xl	1.5250(0.8050+0.9300)	0.24	2.8793	/	R.FLLDKTESR.F(5)+K.ILC[160.03]TKAENAR.M(5)	REVERSE_spTRFE_HUMAN|+spK1H2_HUMAN|	2420.2732
0.217	20190410_QExHFX1_RSLC1_Beveridge_Clausen_IMP_DSS_JRmethod_R1.11618.11618.3	xl	2.0300(1.8050+0.3200)	1.625	0.5565	/	K.DDSIDNKVLTR.S(7)+R.LSKSR.R(3)	Cas9+Cas9	2002.0694
0.2167	20190410_QExHFX1_RSLC1_Beveridge_Clausen_IMP_DSS_JRmethod_R1.09351.09351.3	xl	1.4700(0.8400+0.6300)	0.54	-0.8743	/	K.ESILPKR.N(6)+R.KMIAK.S(1)	Cas9+Cas9	1568.9323
0.2159	20190410_QExHFX1_RSLC1_Beveridge_Clausen_IMP_DSS_JRmethod_R1.09527.09527.3	xl	1.7650(0.2750+1.4900)	1.765	-0.1146	/	K.FAAKR.E(4)+K.SEQEIGKATAK.Y(7)	REVERSE_spCATG_HUMAN|+Cas9	1890.021
0.2156	20190410_QExHFX1_RSLC1_Beveridge_Clausen_IMP_DSS_JRmethod_R1.12616.12616.3	xl	1.0750(1.0750+1.0750)	0.55	0.8068	/	K.ESILPKR.N(6)+K.ESILPKR.N(6)	Cas9+Cas9	1821.0723
0.2126	20190410_QExHFX1_RSLC1_Beveridge_Clausen_IMP_DSS_JRmethod_R1.07601.07601.3	xl	2.1350(0.2650+1.9350)	2.135	0.1906	/	K.GQKNSR.E(3)+K.LVDSTDKADLR.L(7)	Cas9+Cas9	2058.0704
0.2083	20190410_QExHFX1_RSLC1_Beveridge_Clausen_IMP_DSS_JRmethod_R1.10374.10374.4	xl	1.4950(1.0300+0.4650)	1.27	-0.2125	/	K.FIKPILEK.M(3)+R.SDKNR.G(3)	Cas9+Cas9	1742.993
0.2003	20190410_QExHFX1_RSLC1_Beveridge_Clausen_IMP_DSS_JRmethod_R1.16679.16679.3	xl	1.3600(0.6900+0.8850)	1.36	1.3165	/	R.INKKIEK.F(3)+R.VKDIFSAFK.N(2)	spCASB_BOVIN|+REVERSE_spK22E_HUMAN|,REVERSE_spKRHB4_HUMAN|	2063.203
0.1997	20190410_QExHFX1_RSLC1_Beveridge_Clausen_IMP_DSS_JRmethod_R1.11523.11523.3	xl	1.3250(0.5750+0.7500)	1.325	-4.8053	/	R.DKGTR.K(2)+K.QQTPKIQK.G(5)	REVERSE_spEGF_HUMAN|+spSSPA_STAAU|	1682.9314
0.1997	20190410_QExHFX1_RSLC1_Beveridge_Clausen_IMP_DSS_JRmethod_R1.18613.18613.3	xl	1.3100(0.6200+0.6900)	1.07	-3.8589	/	K.TELLKNK.Q(5)+K.WVSNKTEGR.L(5)	REVERSE_spKRHB2_HUMAN|+spANT3_HUMAN|	2058.1109
0.195	20190410_QExHFX1_RSLC1_Beveridge_Clausen_IMP_DSS_JRmethod_R1.16402.16402.3	xl	1.3050(0.7550+0.7300)	1.305	2.5707	/	R.LKYENEMALR.Q(2)+R.MALEAEYKAR.F(8)	spK1C15_SHEEP|+REVERSE_spK1H2_HUMAN|	2584.3028
0.1942	20190410_QExHFX1_RSLC1_Beveridge_Clausen_IMP_DSS_JRmethod_R1.10691.10691.3	xl	1.6650(1.1950+0.4700)	1.665	2.1146	/	K.FWGKYLYEIAR.R(4)+L.INKK.L(3)	spALBU_BOVIN|+REVERSE_Cas9,spCASB_BOVIN|,spTAU_HUMAN|	2084.1458
0.1851	20190410_QExHFX1_RSLC1_Beveridge_Clausen_IMP_DSS_JRmethod_R1.21132.21132.3	xl	1.1950(0.8700+1.0300)	0.83	4.6524	/	R.NNLC[160.03]KIQEK.E(5)+R.SNLSKIQEK.E(5)	REVERSE_spK2M2_SHEEP|,REVERSE_spKRHB2_HUMAN|+REVERSE_spKRHB1_HUMAN|,REVERSE_spKRHB3_HUMAN|,REVERSE_spKRHB5_HUMAN|,REVERSE_spKRHB6_HUMAN|	2329.231
0.1794	20190410_QExHFX1_RSLC1_Beveridge_Clausen_IMP_DSS_JRmethod_R1.10421.10421.3	xl	1.5600(0.4350+1.1250)	1.205	-4.5706	/	K.GKEVK.A(2)+K.VKYVTEGMR.K(2)	REVERSE_Cas9+Cas9	1778.96
0.1784	20190410_QExHFX1_RSLC1_Beveridge_Clausen_IMP_DSS_JRmethod_R1.13306.13306.3	xl	1.6450(0.5050+1.2100)	1.335	0.6724	/	K.KDWDPK.K(1)+R.MTNFDKNLPNEK.V(6)	Cas9+Cas9	2375.1466
0.171	20190410_QExHFX1_RSLC1_Beveridge_Clausen_IMP_DSS_JRmethod_R1.16276.16276.3	xl	1.5350(1.2500+0.5300)	1.535	2.9565	/	K.DDSIDNKVLTR.S(7)+K.QQKLGR.V(3)	Cas9+REVERSE_spSYH_HUMAN|	2141.1439
0.1662	20190410_QExHFX1_RSLC1_Beveridge_Clausen_IMP_DSS_JRmethod_R1.19119.19119.3	xl	1.5650(0.5950+0.9700)	0.105	-0.1773	/	R.KEFR.K(1)+R.SKEEAEALYHSK.Y(2)	spANXA5_HUMAN|+spK22E_HUMAN|	2107.0585
0.1653	20190410_QExHFX1_RSLC1_Beveridge_Clausen_IMP_DSS_JRmethod_R1.08175.08175.3	xl	1.8600(1.6350+0.2800)	0.965	-0.6209	/	K.VKYVTEGMR.K(2)+K.VPSKK.F(4)	Cas9+Cas9	1776.9807
0.1641	20190410_QExHFX1_RSLC1_Beveridge_Clausen_IMP_DSS_JRmethod_R1.05112.05112.3	xl	1.2850(0.5550+0.9650)	1.285	-0.0806	/	R.EKIEK.L(2)+R.KVTVK.Q(1)	Cas9+Cas9,REVERSE_Cas9	1356.8227
0.1631	20190410_QExHFX1_RSLC1_Beveridge_Clausen_IMP_DSS_JRmethod_R1.11915.11915.3	xl	1.3200(1.0750+0.6100)	0.895	-1.6324	/	K.FKDC[160.03]HLAR.V(2)+R.SDLNGKR.S(6)	spTRFL_HUMAN|+spEGF_HUMAN|	1971.9948
0.1624	20190410_QExHFX1_RSLC1_Beveridge_Clausen_IMP_DSS_JRmethod_R1.17904.17904.3	xl	1.1900(0.9450+0.8150)	0.955	0.633	/	K.FHEEGLDKFR.H(8)+K.STKGNRSGFR.E(3)	REVERSE_spALBU_BOVIN|+REVERSE_spPPIA_HUMAN|	2523.2618
0.1617	20190410_QExHFX1_RSLC1_Beveridge_Clausen_IMP_DSS_JRmethod_R1.12412.12412.3	xl	1.0600(1.0600+1.0600)	0.345	0.1527	/	R.KFDNLTK.A(1)+R.KFDNLTK.A(1)	Cas9+Cas9	1867.009
0.1599	20190410_QExHFX1_RSLC1_Beveridge_Clausen_IMP_DSS_JRmethod_R1.16447.16447.3	xl	1.3250(0.7550+0.8200)	0.835	4.1156	/	K.KNKEEDQVEK.K(3)+R.YRQAPDYKHTK.L(8)	REVERSE_spNQO1_HUMAN|+REVERSE_spPEPC_PIG|	2789.3983
0.1572	20190410_QExHFX1_RSLC1_Beveridge_Clausen_IMP_DSS_JRmethod_R1.07767.07767.3	xl	1.4700(0.4550+1.2300)	1.165	-0.1905	/	K.LSKR.V(3)+R.NSDKLIAR.K(4)	REVERSE_spCRP_HUMAN|+Cas9	1555.9045
0.1572	20190410_QExHFX1_RSLC1_Beveridge_Clausen_IMP_DSS_JRmethod_R1.10447.10447.3	xl	1.7050(0.3900+1.3150)	1.705	0.3925	/	K.FAAKR.E(4)+K.SEQEIGKATAK.Y(7)	REVERSE_spCATG_HUMAN|+Cas9	1890.021
0.1553	20190410_QExHFX1_RSLC1_Beveridge_Clausen_IMP_DSS_JRmethod_R1.08281.08281.3	xl	1.9700(1.6900+0.3500)	1.005	0.0174	/	K.VKYVTEGMR.K(2)+K.VPSKK.F(4)	Cas9+Cas9	1776.9807
0.1541	20190410_QExHFX1_RSLC1_Beveridge_Clausen_IMP_DSS_JRmethod_R1.20553.20553.3	xl	1.2200(0.7600+0.6000)	1.22	-0.6196	/	K.HTKLFDK.L(3)+K.KYWGTKIK.D(6)	REVERSE_spPEPA_PIG|+spCTRA_BOVIN|	2048.1458
0.1495	20190410_QExHFX1_RSLC1_Beveridge_Clausen_IMP_DSS_JRmethod_R1.11755.11755.3	xl	1.3900(0.7800+0.7450)	0.585	1.7382	/	R.FVTKNSQDK.S(4)+R.SIKGNEDVK.Y(3)	spGAG_SCVLA|+REVERSE_spRS27A_HUMAN|	2192.1324
0.148	20190410_QExHFX1_RSLC1_Beveridge_Clausen_IMP_DSS_JRmethod_R1.06492.06492.4	xl	1.4700(1.2550+0.4450)	1.47	0.0338	/	K.LKGSPEDNEQK.Q(2)+K.LKSVK.E(2)	Cas9+Cas9	1955.0574
0.1459	20190410_QExHFX1_RSLC1_Beveridge_Clausen_IMP_DSS_JRmethod_R1.13124.13124.3	xl	0.9550(0.9550+0.9550)	0.955	1.8936	/	K.NLPNEKVLPK.H(6)+K.NLPNEKVLPK.H(6)	Cas9+Cas9	2439.41
0.1459	20190410_QExHFX1_RSLC1_Beveridge_Clausen_IMP_DSS_JRmethod_R1.14292.14292.3	xl	0.9550(0.9550+0.9550)	0.955	0.5469	/	R.MTNFDKNLPNEK.V(6)+R.MTNFDKNLPNEK.V(6)	Cas9+Cas9	3037.4524
0.1386	20190410_QExHFX1_RSLC1_Beveridge_Clausen_IMP_DSS_JRmethod_R1.15209.15209.3	xl	1.2550(0.8750+0.6100)	0.98	-0.6802	/	K.KESKVSMSK.N(4)+K.QKNGIK.V(2)	spUB2E1_HUMAN|+spGFP_AEQVI|	1847.0185
0.1385	20190410_QExHFX1_RSLC1_Beveridge_Clausen_IMP_DSS_JRmethod_R1.11160.11160.4	xl	1.6000(0.4250+1.3950)	1.025	0.2993	/	K.EDYFKK.L(5)+R.GKSDNVPSEEVVK.K(2)	Cas9+Cas9	2353.1688
0.124	20190410_QExHFX1_RSLC1_Beveridge_Clausen_IMP_DSS_JRmethod_R1.22427.22427.4	xl	1.4600(0.4150+1.4600)	1.46	0.4538	/	R.DMEKEK.T(4)+K.MDGTEELLVKLNREDLLRK.Q(10)	spBID_HUMAN|+Cas9	3187.6467
0.1234	20190410_QExHFX1_RSLC1_Beveridge_Clausen_IMP_DSS_JRmethod_R1.14050.14050.3	xl	1.6550(1.1300+0.5250)	0.66	3.109	/	K.DWDPKK.Y(5)+K.EGNWKR.L(5)	Cas9+REVERSE_spAMYS_HUMAN|	1713.8474
0.1154	20190410_QExHFX1_RSLC1_Beveridge_Clausen_IMP_DSS_JRmethod_R1.23081.23081.3	xl	2.1450(0.3400+1.9050)	0.055	4.7922	/	K.FIPKK.R(4)+K.NPIDFLEAKGYKEVK.K(12)	REVERSE_spPDGFB_HUMAN|+Cas9	2519.4038
0.1145	20190410_QExHFX1_RSLC1_Beveridge_Clausen_IMP_DSS_JRmethod_R1.02561.02561.3	xl	1.4750(0.6750+1.1900)	0.285	0.0727	/	R.NKDSR.T(2)+R.SDKNR.G(3)	REVERSE_Cas9+Cas9	1374.6851
0.1088	20190410_QExHFX1_RSLC1_Beveridge_Clausen_IMP_DSS_JRmethod_R1.14464.14464.3	xl	1.2250(0.6900+0.5350)	1.225	-0.6155	/	K.LVDSKNFDDYMK.S(5)+R.VNKRTGKDR.V(3)	spFABPH_HUMAN|+spEGF_HUMAN|	2684.3591
0.1066	20190410_QExHFX1_RSLC1_Beveridge_Clausen_IMP_DSS_JRmethod_R1.18498.18498.3	xl	1.1950(0.7300+0.9050)	0.21	-1.2436	/	K.SEKLDFK.D(3)+R.SKC[160.03]EEIK.A(2)	spTAU_HUMAN|+spK2M2_SHEEP|	1895.9549
0.101	20190410_QExHFX1_RSLC1_Beveridge_Clausen_IMP_DSS_JRmethod_R1.13777.13777.3	xl	1.4600(0.6800+0.8550)	0.18	2.9277	/	R.FLEQKNK.L(5)+R.KKDWDPK.K(2)	spKRHB2_HUMAN|+Cas9	1959.0465
0.0999	20190410_QExHFX1_RSLC1_Beveridge_Clausen_IMP_DSS_JRmethod_R1.10658.10658.3	xl	1.2000(0.8800+0.7350)	0.08	-4.1024	/	K.LDKLER.F(3)+R.LKRTAR.R(2)	REVERSE_spLALBA_BOVIN|+Cas9	1653.9889
0.098	20190410_QExHFX1_RSLC1_Beveridge_Clausen_IMP_DSS_JRmethod_R1.09938.09938.3	xl	1.6400(1.3350+0.3050)	0.895	-0.1931	/	K.FKVLGNTDR.H(2)+R.KMIAK.S(1)	Cas9+Cas9	1775.9967
0.0946	20190410_QExHFX1_RSLC1_Beveridge_Clausen_IMP_DSS_JRmethod_R1.19059.19059.3	xl	1.5400(1.0150+0.5250)	0.76	4.3898	/	R.MTNFDKNLPNEK.V(6)+K.NKQELFR.V(2)	Cas9+REVERSE_spKRHB2_HUMAN|	2521.2634
0.0898	20190410_QExHFX1_RSLC1_Beveridge_Clausen_IMP_DSS_JRmethod_R1.15085.15085.3	xl	1.2150(0.5950+0.7700)	0.7	-4.9688	/	K.KDEKEQIK.T(4)+K.QEEKEQIK.C(4)	spKRHB4_HUMAN|+spK2M2_SHEEP|,spKRHB1_HUMAN|,spKRHB3_HUMAN|,spKRHB5_HUMAN|,spKRHB6_HUMAN|	2185.1477
0.0894	20190410_QExHFX1_RSLC1_Beveridge_Clausen_IMP_DSS_JRmethod_R1.21582.21582.3	xl	2.0000(0.3400+1.6600)	0.255	3.525	/	R.KTWQR.A(1)+K.NPIDFLEAKGYKEVK.K(9)	REVERSE_spUB2E1_HUMAN|+Cas9	2605.3903
0.0881	20190410_QExHFX1_RSLC1_Beveridge_Clausen_IMP_DSS_JRmethod_R1.09585.09585.3	xl	1.5850(1.3750+0.4600)	0.03	-0.7481	/	K.DWDPKK.Y(5)+K.LKSVK.E(2)	Cas9+Cas9	1498.8395
0.0875	20190410_QExHFX1_RSLC1_Beveridge_Clausen_IMP_DSS_JRmethod_R1.19163.19163.3	xl	1.3650(0.5400+1.0650)	1.365	1.4282	/	R.ELKDLK.G(3)+K.LQEKTAKPKHK.V(9)	spLALBA_BOVIN|+REVERSE_spALBU_HUMAN|	2189.2782
0.0868	20190410_QExHFX1_RSLC1_Beveridge_Clausen_IMP_DSS_JRmethod_R1.16175.16175.3	xl	1.2100(0.5650+0.6450)	0.845	-4.8229	/	K.SEQEIGKATAK.Y(7)+K.TLC[160.03]SKAENAR.L(5)	Cas9+spK1H5_HUMAN|	2447.2325
0.0863	20190410_QExHFX1_RSLC1_Beveridge_Clausen_IMP_DSS_JRmethod_R1.14119.14119.3	xl	1.3900(0.5850+1.0400)	0.045	-4.6758	/	K.QKLKK.K(4)+K.SELTGKFEK.L(6)	spCO5_HUMAN|+spANXA5_HUMAN|	1819.0454
0.0798	20190410_QExHFX1_RSLC1_Beveridge_Clausen_IMP_DSS_JRmethod_R1.12933.12933.3	xl	1.0550(0.9350+0.6300)	0.92	-1.6691	/	K.LVDSKNFDDYMK.S(5)+K.LVFKQK.S(4)	spFABPH_HUMAN|+REVERSE_spSYH_HUMAN|	2373.2289
0.0765	20190410_QExHFX1_RSLC1_Beveridge_Clausen_IMP_DSS_JRmethod_R1.11762.11762.3	xl	1.5400(0.4200+1.2750)	1.2	0.9005	/	N.AEKPK.N(3)+K.SEQEIGKATAK.Y(7)	spCATA_HUMAN|,spGSTA1_HUMAN|+Cas9	1870.0047
0.0731	20190410_QExHFX1_RSLC1_Beveridge_Clausen_IMP_DSS_JRmethod_R1.13782.13782.3	xl	1.1800(0.9350+0.6150)	0.55	-4.8947	/	R.EELLC[160.03]LKK.N(7)+K.YSKAK.V(3)	spK1H4_HUMAN|,spK1H5_HUMAN|+spCATA_HUMAN|	1764.9695
0.0724	20190410_QExHFX1_RSLC1_Beveridge_Clausen_IMP_DSS_JRmethod_R1.23511.23511.3	xl	0.9100(0.7750+0.7750)	0.735	-2.1173	/	R.IFYSTWKMK.T(7)+R.IFYSTWKMK.T(7)	spEGF_HUMAN|+spEGF_HUMAN|	2543.2996
0.0713	20190410_QExHFX1_RSLC1_Beveridge_Clausen_IMP_DSS_JRmethod_R1.06565.06565.3	xl	1.3400(0.9350+0.6500)	0.405	0.0231	/	R.DKPIR.E(2)+R.LSKSR.R(3)	Cas9+Cas9	1354.7932
0.0711	20190410_QExHFX1_RSLC1_Beveridge_Clausen_IMP_DSS_JRmethod_R1.16083.16083.3	xl	1.4650(0.3800+1.2700)	0.73	-3.8924	/	R.FEKR.L(3)+K.KLVDSTDKADLR.L(8)	REVERSE_spANXA5_HUMAN|,REVERSE_spCO5_HUMAN|+Cas9	2076.1214
0.0667	20190410_QExHFX1_RSLC1_Beveridge_Clausen_IMP_DSS_JRmethod_R1.13893.13893.3	xl	1.2800(0.6250+0.6550)	0.79	0.5459	/	K.EYTTKGHLR.A(5)+K.NKEEDQVEKK.M(9)	REVERSE_spTRFL_HUMAN|+REVERSE_spNQO1_HUMAN|	2487.2604
0.0654	20190410_QExHFX1_RSLC1_Beveridge_Clausen_IMP_DSS_JRmethod_R1.09701.09701.3	xl	1.5000(1.2900+0.4550)	0.045	-0.4143	/	K.DWDPKK.Y(5)+K.LKSVK.E(2)	Cas9+Cas9	1498.8395
0.0611	20190410_QExHFX1_RSLC1_Beveridge_Clausen_IMP_DSS_JRmethod_R1.18380.18380.3	xl	1.3450(0.8600+0.4850)	1.195	0.0566	/	R.HAIESKHTDRR.F(6)+R.KIFRF.-(1)	REVERSE_spALBU_BOVIN|+spGSTA1_HUMAN|	2196.1915
0.0608	20190410_QExHFX1_RSLC1_Beveridge_Clausen_IMP_DSS_JRmethod_R1.18398.18398.3	xl	1.0550(0.7150+0.6900)	1.055	3.5637	/	K.ELLPKDC[160.03]C[160.03]EK.L(5)+K.EYFSKQK.-(5)	REVERSE_spALBU_BOVIN|+spPRDX1_HUMAN|	2357.1282
0.0596	20190410_QExHFX1_RSLC1_Beveridge_Clausen_IMP_DSS_JRmethod_R1.13123.13123.3	xl	1.4700(1.4200+0.4400)	1.005	0.5993	/	K.FDNLTKAER.G(6)+K.KPLER.V(1)	Cas9+spCO5_HUMAN|	1872.0104
0.0589	20190410_QExHFX1_RSLC1_Beveridge_Clausen_IMP_DSS_JRmethod_R1.09637.09637.3	xl	1.3600(0.2950+1.0650)	1.36	-0.7928	/	K.FAAKR.E(4)+K.SEQEIGKATAK.Y(7)	REVERSE_spCATG_HUMAN|+Cas9	1890.021
0.0584	20190410_QExHFX1_RSLC1_Beveridge_Clausen_IMP_DSS_JRmethod_R1.22010.22010.3	xl	0.7950(0.7950+0.7950)	0.765	-0.1469	/	R.QEDFYPFLKDNR.E(9)+R.QEDFYPFLKDNR.E(9)	Cas9+Cas9	3279.5511
0.0578	20190410_QExHFX1_RSLC1_Beveridge_Clausen_IMP_DSS_JRmethod_R1.22523.22523.3	xl	1.3000(0.8150+0.4850)	1.3	3.3249	/	K.RIVTGLKAGYK.F(7)+K.YFQFDKR.F(6)	REVERSE_spAMYS_HUMAN|+REVERSE_Cas9	2345.2895
0.0565	20190410_QExHFX1_RSLC1_Beveridge_Clausen_IMP_DSS_JRmethod_R1.09794.09794.3	xl	1.3100(0.3250+0.9850)	1.31	-0.2162	/	K.DKSPK.F(2)+R.NKLPQAPR.W(2)	spTRFL_HUMAN|+REVERSE_spCAH2_HUMAN|,REVERSE_spCAH2_BOVIN|	1633.9151
0.0546	20190410_QExHFX1_RSLC1_Beveridge_Clausen_IMP_DSS_JRmethod_R1.19870.19870.3	xl	1.1000(0.8650+0.6400)	1.1	1.8377	/	K.ILC[160.03]TKAENAR.M(5)+R.VKENFDKAR.F(2)	spK1H2_HUMAN|+spRETBP_HUMAN|	2418.2688
0.0526	20190410_QExHFX1_RSLC1_Beveridge_Clausen_IMP_DSS_JRmethod_R1.11969.11969.3	xl	1.3900(0.4350+1.2000)	0.335	-0.4494	/	K.EIKER.N(3)+K.KMKNYWR.Q(1)	REVERSE_Cas9+Cas9	1835.9715
0.0522	20190410_QExHFX1_RSLC1_Beveridge_Clausen_IMP_DSS_JRmethod_R1.13201.13201.3	xl	1.0100(0.5700+0.6000)	1.01	-4.8721	/	K.GNEDVKYYK.L(6)+K.SDEGYKGMLTEK.L(6)	REVERSE_spRS27A_HUMAN|+REVERSE_spSYH_HUMAN|	2609.2206
0.0516	20190410_QExHFX1_RSLC1_Beveridge_Clausen_IMP_DSS_JRmethod_R1.16038.16038.3	xl	1.2350(0.6100+0.6250)	0.005	-3.2087	/	K.KSC[160.03]HTAVGR.T(1)+K.QQTPKIQK.G(5)	spTRFE_HUMAN|+spSSPA_STAAU|	2122.1316
0.0512	20190410_QExHFX1_RSLC1_Beveridge_Clausen_IMP_DSS_JRmethod_R1.15632.15632.3	xl	1.3200(0.5650+0.7550)	0.745	0.0914	/	K.KSC[160.03]HTGLGR.S(1)+K.QQTPKIQK.G(5)	spTRFE_HUMAN|+spSSPA_STAAU|	2122.1316
0.051	20190410_QExHFX1_RSLC1_Beveridge_Clausen_IMP_DSS_JRmethod_R1.24214.24214.3	xl	1.1350(0.6250+0.5100)	0.87	-4.5718	/	K.DERFFSDKIAK.Y(8)+R.DTHKSEIAHR.F(4)	spCASK_BOVIN|+spALBU_BOVIN|	2685.351
0.0505	20190410_QExHFX1_RSLC1_Beveridge_Clausen_IMP_DSS_JRmethod_R1.19958.19958.3	xl	0.9450(0.8350+0.9450)	0.67	4.4175	/	K.ILC[160.03]AKAENAR.L(5)+K.ILC[160.03]TKSENAR.L(5)	spK1H4_HUMAN|+spK1H1_HUMAN|	2473.278
0.0501	20190410_QExHFX1_RSLC1_Beveridge_Clausen_IMP_DSS_JRmethod_R1.19779.19779.3	xl	1.1000(0.6100+0.4900)	1.055	-2.1079	/	K.LYSMKEGNWKR.L(5)+R.SLGKVGTR.C(4)	REVERSE_spAMYS_HUMAN|+spALBU_BOVIN|	2365.2575
0.0493	20190410_QExHFX1_RSLC1_Beveridge_Clausen_IMP_DSS_JRmethod_R1.20429.20429.3	xl	0.9600(0.6150+0.6600)	0.96	-4.5968	/	R.NLESIEIKSNR.V(8)+K.VQVKIPYPIGPK.L(4)	REVERSE_spK2C1_HUMAN|+REVERSE_spCO5_HUMAN|	2777.569
0.0485	20190410_QExHFX1_RSLC1_Beveridge_Clausen_IMP_DSS_JRmethod_R1.19189.19189.3	xl	1.0450(0.7800+0.7600)	0.535	2.4472	/	K.FHEEGLDKFR.H(8)+K.STKGNRSGFR.E(3)	REVERSE_spALBU_BOVIN|+REVERSE_spPPIA_HUMAN|	2523.2618
0.0481	20190410_QExHFX1_RSLC1_Beveridge_Clausen_IMP_DSS_JRmethod_R1.15546.15546.3	xl	1.2550(0.7700+0.4850)	1.255	3.3911	/	K.ESILPKRNSDK.L(6)+R.SDKNR.G(3)	Cas9+Cas9	2042.0755
0.0467	20190410_QExHFX1_RSLC1_Beveridge_Clausen_IMP_DSS_JRmethod_R1.09765.09765.3	xl	1.1150(0.7100+0.6250)	0.21	-0.1994	/	K.DWDPKK.Y(5)+K.IIKDK.D(3)	Cas9+Cas9	1540.85
0.0449	20190410_QExHFX1_RSLC1_Beveridge_Clausen_IMP_DSS_JRmethod_R1.13320.13320.3	xl	1.2150(0.7000+0.5150)	1.215	3.8083	/	K.KYEDEINKR.T(1)+E.TAKPKHK.L(5)	spK22E_HUMAN|,spK2C1_HUMAN|+REVERSE_spALBU_BOVIN|,REVERSE_spALBU_HUMAN|	2140.1639
0.0442	20190410_QExHFX1_RSLC1_Beveridge_Clausen_IMP_DSS_JRmethod_R1.17390.17390.3	xl	1.2500(0.5450+0.8200)	0.12	-2.0534	/	R.DKFDLK.E(2)+R.TEGPLSLWKK.L(9)	REVERSE_spTAU_HUMAN|+REVERSE_spBGAL_ECOLI|	2060.1193
0.0441	20190410_QExHFX1_RSLC1_Beveridge_Clausen_IMP_DSS_JRmethod_R1.06467.06467.3	xl	1.1900(0.8900+0.5450)	0.3	-0.0401	/	R.DKPIR.E(2)+R.LSKSR.R(3)	Cas9+Cas9	1354.7932
0.044	20190410_QExHFX1_RSLC1_Beveridge_Clausen_IMP_DSS_JRmethod_R1.16214.16214.3	xl	1.2400(0.7900+0.4500)	0.705	-1.5859	/	R.KKKSYTTPK.K(3)+K.TEIKR.L(4)	spRS27A_HUMAN|+spCO5_HUMAN|	1863.0829
0.0418	20190410_QExHFX1_RSLC1_Beveridge_Clausen_IMP_DSS_JRmethod_R1.05123.05123.3	xl	1.2700(0.9050+0.6100)	0.365	0.2968	/	R.LSKSR.R(3)+R.SKSLR.A(2)	Cas9+REVERSE_Cas9	1316.7775
0.0418	20190410_QExHFX1_RSLC1_Beveridge_Clausen_IMP_DSS_JRmethod_R1.14432.14432.3	xl	1.1300(0.7150+0.4150)	1.13	-1.2038	/	R.MTNFDKNLPNEK.V(6)+K.SKLVSDFR.K(2)	Cas9+Cas9	2538.2787
0.0415	20190410_QExHFX1_RSLC1_Beveridge_Clausen_IMP_DSS_JRmethod_R1.13291.13291.3	xl	1.1500(0.9000+0.4700)	0.825	-0.847	/	K.DDSIDNKVLTR.S(7)+K.NLKPR.D(3)	Cas9+REVERSE_spCYB5_HUMAN|	2039.101
0.0413	20190410_QExHFX1_RSLC1_Beveridge_Clausen_IMP_DSS_JRmethod_R1.06320.06320.3	xl	1.1150(0.7350+0.6250)	0.115	-0.1939	/	K.IIKDK.D(3)+R.KVTVK.Q(1)	Cas9+Cas9,REVERSE_Cas9	1326.8486
0.0407	20190410_QExHFX1_RSLC1_Beveridge_Clausen_IMP_DSS_JRmethod_R1.10674.10674.3	xl	1.4200(0.3550+1.0650)	1.255	2.6912	/	K.KYPK.L(1)+K.RNSDKLIAR.K(5)	Cas9+Cas9	1743.9995
0.0406	20190410_QExHFX1_RSLC1_Beveridge_Clausen_IMP_DSS_JRmethod_R1.16983.16983.3	xl	0.9600(0.5750+0.8200)	0.96	-1.5932	/	K.EKIKNR.Y(4)+K.EQIKC[160.03]LNNR.F(4)	spGSTA1_HUMAN|+spK2M2_SHEEP|,spKRHB2_HUMAN|	2098.1316
0.0369	20190410_QExHFX1_RSLC1_Beveridge_Clausen_IMP_DSS_JRmethod_R1.13340.13340.3	xl	1.1800(0.9300+0.3650)	1.18	-0.6321	/	R.AEELSKEDMPPK.R(6)+R.LSKKR.V(4)	REVERSE_spGSTA1_HUMAN|+REVERSE_spPEPA_PIG|	2141.1401
0.0368	20190410_QExHFX1_RSLC1_Beveridge_Clausen_IMP_DSS_JRmethod_R1.08560.08560.3	xl	1.2050(0.7400+0.4650)	0.48	-0.4497	/	R.C[160.03]EKDER.F(3)+K.VKILM.-(2)	spCASK_BOVIN|+REVERSE_spNEDD8_HUMAN|	1575.8
0.0363	20190410_QExHFX1_RSLC1_Beveridge_Clausen_IMP_DSS_JRmethod_R1.16379.16379.3	xl	1.2700(0.4100+1.0300)	0.555	-0.9284	/	R.KEFR.K(1)+K.QLAGELEALKC[160.03]R.A(10)	spANXA5_HUMAN|+REVERSE_spKRHB1_HUMAN|,REVERSE_spKRHB3_HUMAN|,REVERSE_spKRHB5_HUMAN|,REVERSE_spKRHB6_HUMAN|	2103.1146
0.0355	20190410_QExHFX1_RSLC1_Beveridge_Clausen_IMP_DSS_JRmethod_R1.06367.06367.3	xl	0.9900(0.5650+0.6100)	0.74	-0.2906	/	K.AKTSTR.S(2)+R.QWTKR.Y(4)	spTAU_HUMAN|+spUB2E1_HUMAN|	1517.8313
0.0349	20190410_QExHFX1_RSLC1_Beveridge_Clausen_IMP_DSS_JRmethod_R1.07752.07752.3	xl	1.1500(0.3750+0.7750)	1.15	-0.136	/	R.LSKKK.V(4)+R.SDLNGKR.S(6)	REVERSE_spPEPA_BOVIN|+spEGF_HUMAN|	1528.8936
0.0349	20190410_QExHFX1_RSLC1_Beveridge_Clausen_IMP_DSS_JRmethod_R1.19165.19165.3	xl	0.9500(0.7050+0.7900)	0.95	2.0685	/	K.ELIPKIFK.Y(5)+K.IEEIAAKYK.H(7)	REVERSE_Cas9+spCO5_HUMAN|	2188.2758
0.0348	20190410_QExHFX1_RSLC1_Beveridge_Clausen_IMP_DSS_JRmethod_R1.16501.16501.3	xl	1.1750(0.5050+0.8500)	1.175	2.3681	/	K.LANYKTK.G(5)+R.NVLSETC[160.03]C[160.03]KTVK.E(9)	REVERSE_spCTRB_BOVIN|+REVERSE_spALBU_BOVIN|	2412.2391
0.034	20190410_QExHFX1_RSLC1_Beveridge_Clausen_IMP_DSS_JRmethod_R1.12404.12404.3	xl	0.9600(0.5500+0.5450)	0.96	-4.6027	/	R.FTVKPPK.F(4)+K.KNIIQVK.G(1)	REVERSE_spUB2E1_HUMAN|+REVERSE_spTAU_HUMAN|	1795.0971
0.0335	20190410_QExHFX1_RSLC1_Beveridge_Clausen_IMP_DSS_JRmethod_R1.15843.15843.3	xl	0.9400(0.6750+0.7400)	0.455	-2.0753	/	K.DSNRKPLISEK.S(5)+K.SDEGYKGMLTEK.L(6)	REVERSE_Cas9+REVERSE_spSYH_HUMAN|	2780.3901
0.0327	20190410_QExHFX1_RSLC1_Beveridge_Clausen_IMP_DSS_JRmethod_R1.15006.15006.3	xl	0.9600(0.5300+0.6750)	0.96	-1.6551	/	K.KLKSVK.E(3)+R.NKTDELSK.E(2)	Cas9+REVERSE_spK1C9_HUMAN|	1773.0247
0.0302	20190410_QExHFX1_RSLC1_Beveridge_Clausen_IMP_DSS_JRmethod_R1.15248.15248.3	xl	1.1400(0.4950+0.7450)	1.14	4.4035	/	R.GYGNSDYKR.L(8)+K.IMYANDVDKK.L(9)	spCO5_HUMAN|+REVERSE_spK22E_HUMAN|	2392.1368
0.03	20190410_QExHFX1_RSLC1_Beveridge_Clausen_IMP_DSS_JRmethod_R1.09753.09753.3	xl	1.0950(0.5400+0.5550)	1.095	1.9938	/	K.SLENVKEK.G(6)+R.SSIVKGDR.L(5)	REVERSE_spCAS1_BOVIN|+REVERSE_spK1H6_HUMAN|	1944.0527
0.0296	20190410_QExHFX1_RSLC1_Beveridge_Clausen_IMP_DSS_JRmethod_R1.18370.18370.3	xl	0.9700(0.5050+0.7150)	0.97	-4.9131	/	K.KYKLGSK.F(3)+K.THKHNPASK.Y(3)	REVERSE_spGELS_HUMAN|+spPEPA_PIG|	1979.0951
0.0294	20190410_QExHFX1_RSLC1_Beveridge_Clausen_IMP_DSS_JRmethod_R1.17095.17095.3	xl	1.0200(0.5350+0.7100)	0.7	-1.4774	/	R.ALHC[160.03]DKFK.D(6)+R.LDKMEEEHNKK.L(10)	REVERSE_spTRFL_HUMAN|+REVERSE_spK1C10_HUMAN|	2555.2511
0.0291	20190410_QExHFX1_RSLC1_Beveridge_Clausen_IMP_DSS_JRmethod_R1.10478.10478.3	xl	1.3450(0.5700+0.7750)	0.01	1.027	/	R.KKAGGR.L(2)+K.LQKVTVK.R(3)	REVERSE_spRS27A_HUMAN|+REVERSE_Cas9	1567.9773
0.029	20190410_QExHFX1_RSLC1_Beveridge_Clausen_IMP_DSS_JRmethod_R1.13464.13464.3	xl	1.2600(0.3200+1.0050)	0.82	-4.6443	/	K.KEER.A(1)+K.LVDSTDKADLR.L(7)	spCYC_HUMAN|+Cas9	1930.0006
0.0288	20190410_QExHFX1_RSLC1_Beveridge_Clausen_IMP_DSS_JRmethod_R1.13118.13118.3	xl	1.1800(0.5300+0.7800)	0.76	2.5937	/	T.KAER.G(1)+R.KDFQFYKVR.E(1)	Cas9,REVERSE_spIGF2_HUMAN|+Cas9	1870.01
0.0286	20190410_QExHFX1_RSLC1_Beveridge_Clausen_IMP_DSS_JRmethod_R1.19999.19999.3	xl	1.0150(0.5300+0.4850)	0.845	-1.6433	/	R.NRKNEILEMNK.L(3)+K.YEDVPKR.T(6)	spKRHB2_HUMAN|+REVERSE_spTRFE_HUMAN|	2431.2528
0.0271	20190410_QExHFX1_RSLC1_Beveridge_Clausen_IMP_DSS_JRmethod_R1.19761.19761.3	xl	1.4000(0.4350+1.2150)	0.43	0.7483	/	K.DFQFYKVR.E(6)+K.KIEC[160.03]FDSVEISGVEDR.F(1)	Cas9+Cas9	3121.5065
0.027	20190410_QExHFX1_RSLC1_Beveridge_Clausen_IMP_DSS_JRmethod_R1.19204.19204.3	xl	1.0700(0.5300+0.6350)	1.07	3.2029	/	K.ESKVSMSK.N(3)+K.THKHNPASK.Y(3)	spUB2E1_HUMAN|+spPEPA_PIG|	2051.0469
0.0264	20190410_QExHFX1_RSLC1_Beveridge_Clausen_IMP_DSS_JRmethod_R1.13868.13868.3	xl	1.1350(0.6800+0.4550)	0.54	-1.7913	/	R.AQAKKFAPS.-(5)+K.MKNYWR.Q(2)	spUBE2I_HUMAN|+Cas9	1981.0243
0.0264	20190410_QExHFX1_RSLC1_Beveridge_Clausen_IMP_DSS_JRmethod_R1.18011.18011.3	xl	1.1350(0.3750+0.7600)	0.92	-0.7695	/	R.FKEGLQSR.L(2)+R.MNTKYDENDK.L(4)	REVERSE_spK1H7_HUMAN|+Cas9	2358.1161
0.0256	20190410_QExHFX1_RSLC1_Beveridge_Clausen_IMP_DSS_JRmethod_R1.13112.13112.3	xl	0.9900(0.6150+0.6450)	0.21	-3.7185	/	R.EVKDMR.S(3)+K.NKHKR.K(4)	REVERSE_spTRFL_HUMAN|+spRS27A_HUMAN|	1595.8565
0.0252	20190410_QExHFX1_RSLC1_Beveridge_Clausen_IMP_DSS_JRmethod_R1.15066.15066.3	xl	0.9300(0.5150+0.5800)	0.93	-4.8132	/	K.KKESK.V(2)+K.VKEAMAPK.H(2)	spUB2E1_HUMAN|+spCASB_BOVIN|	1628.917
0.025	20190410_QExHFX1_RSLC1_Beveridge_Clausen_IMP_DSS_JRmethod_R1.18265.18265.3	xl	1.2250(0.5800+0.8300)	0.215	4.4584	/	R.EEDKPGGHK.R(4)+R.FKDLGEENFK.A(2)	REVERSE_spSODC_HUMAN|+spALBU_HUMAN|	2359.1331
0.0248	20190410_QExHFX1_RSLC1_Beveridge_Clausen_IMP_DSS_JRmethod_R1.18500.18500.3	xl	1.2700(1.0850+0.5550)	0.2	3.4631	/	K.ILC[160.03]AKAENAR.L(5)+K.ILC[160.03]SKSENAR.L(5)	spK1H4_HUMAN|+spK1HA_HUMAN|,spK1HB_HUMAN|	2459.2623
0.0246	20190410_QExHFX1_RSLC1_Beveridge_Clausen_IMP_DSS_JRmethod_R1.14798.14798.3	xl	0.9900(0.4450+0.5450)	0.99	-2.5459	/	R.KKPIFKK.A(6)+K.THKHNPASK.Y(3)	spPDGFB_HUMAN|+spPEPA_PIG|	2044.1945
0.0238	20190410_QExHFX1_RSLC1_Beveridge_Clausen_IMP_DSS_JRmethod_R1.13143.13143.3	xl	1.3250(0.9500+0.3750)	0.135	-1.3299	/	R.KKDWDPK.K(2)+K.QQKLGR.V(3)	Cas9+REVERSE_spSYH_HUMAN|	1781.9787
0.0237	20190410_QExHFX1_RSLC1_Beveridge_Clausen_IMP_DSS_JRmethod_R1.17880.17880.3	xl	1.0750(0.4450+0.7450)	0.63	-3.4795	/	K.DTPKYGGHR.D(4)+K.FFDHQKMHDPYR.S(6)	REVERSE_spKCRM_HUMAN|+REVERSE_spGFP_AEQVI|	2787.2975
0.0233	20190410_QExHFX1_RSLC1_Beveridge_Clausen_IMP_DSS_JRmethod_R1.20078.20078.3	xl	0.9550(0.7100+0.6150)	0.955	3.0491	/	K.ILC[160.03]TKAENAR.M(5)+R.VKENFDKAR.F(2)	spK1H2_HUMAN|+spRETBP_HUMAN|	2418.2688
0.0232	20190410_QExHFX1_RSLC1_Beveridge_Clausen_IMP_DSS_JRmethod_R1.06729.06729.3	xl	1.1700(0.5050+0.9200)	0.03	-2.7908	/	K.KKEER.A(2)+K.KPDWDKK.R(6)	spCYC_HUMAN|+REVERSE_Cas9	1741.9362
0.0231	20190410_QExHFX1_RSLC1_Beveridge_Clausen_IMP_DSS_JRmethod_R1.14244.14244.3	xl	1.0650(0.4800+0.7700)	0.575	-4.9655	/	K.EELMC[160.03]LKK.N(7)+R.MTNFDKNLPNEK.V(6)	spK1H2_HUMAN|,spK1H6_HUMAN|+Cas9	2637.2851
0.0209	20190410_QExHFX1_RSLC1_Beveridge_Clausen_IMP_DSS_JRmethod_R1.06223.06223.3	xl	1.0100(0.6700+0.5900)	0.095	-0.1342	/	K.IIKDK.D(3)+R.KVTVK.Q(1)	Cas9+Cas9,REVERSE_Cas9	1326.8486
0.0205	20190410_QExHFX1_RSLC1_Beveridge_Clausen_IMP_DSS_JRmethod_R1.10838.10838.3	xl	1.0650(0.5700+0.7450)	0.625	0.0936	/	R.DKPIR.E(2)+K.MKNYWR.Q(2)	Cas9+Cas9	1661.8711
0.0202	20190410_QExHFX1_RSLC1_Beveridge_Clausen_IMP_DSS_JRmethod_R1.14115.14115.3	xl	1.1150(0.5450+0.8150)	0.635	3.1732	/	R.FTMELAKK.G(7)+R.MTNFDKNLPNEK.V(6)	spDHE3_BOVIN|+Cas9	2554.281
0.0202	20190410_QExHFX1_RSLC1_Beveridge_Clausen_IMP_DSS_JRmethod_R1.21058.21058.3	xl	1.0150(0.5200+0.4950)	0.52	-0.2775	/	K.SMSVKSEK.K(5)+K.STKGNR.S(3)	REVERSE_spUB2E1_HUMAN|+REVERSE_spPPIA_HUMAN|	1693.8668
0.0201	20190410_QExHFX1_RSLC1_Beveridge_Clausen_IMP_DSS_JRmethod_R1.09296.09296.3	xl	1.0600(0.5800+0.4800)	0.45	-0.4444	/	R.SETKDLLFR.D(4)+R.SNKQGK.Q(3)	spTRFE_HUMAN|+REVERSE_Cas9	1906.0159
0.02	20190410_QExHFX1_RSLC1_Beveridge_Clausen_IMP_DSS_JRmethod_R1.11758.11758.3	xl	1.1100(0.7450+0.6100)	0.355	0.2144	/	K.QLSAC[160.03]KLR.Q(6)+K.SSKC[160.03]VR.Q(3)	REVERSE_spALBU_HUMAN|+spCO5_HUMAN|	1847.9709
0.0199	20190410_QExHFX1_RSLC1_Beveridge_Clausen_IMP_DSS_JRmethod_R1.21853.21853.3	xl	0.9750(0.7100+0.4250)	0.975	-1.6466	/	R.EQIKTLNNK.F(4)+K.IPLVKK.K(5)	spK22E_HUMAN|,spKRHB4_HUMAN|+spPEPA_BOVIN|	1921.1611
0.0191	20190410_QExHFX1_RSLC1_Beveridge_Clausen_IMP_DSS_JRmethod_R1.14793.14793.3	xl	1.1350(0.7900+0.5000)	0.72	1.106	/	R.DYSKYYK.T(4)+K.FIKSAEDLDK.L(3)	spK1C10_HUMAN|+spGSTA1_HUMAN|	2268.1201
0.0191	20190410_QExHFX1_RSLC1_Beveridge_Clausen_IMP_DSS_JRmethod_R1.18640.18640.3	xl	1.1100(0.6000+0.6600)	0.34	0.6254	/	K.KGGVASGFK.H(1)+K.THKHNPASK.Y(3)	spGELS_HUMAN|+spPEPA_PIG|	2006.0697
0.0189	20190410_QExHFX1_RSLC1_Beveridge_Clausen_IMP_DSS_JRmethod_R1.18958.18958.3	xl	1.0400(0.3750+0.6650)	0.905	-0.3882	/	R.EKANL.-(2)+R.HAVESKHADR.R(6)	spCATA_HUMAN|+REVERSE_spALBU_HUMAN|	1859.9489
0.0185	20190410_QExHFX1_RSLC1_Beveridge_Clausen_IMP_DSS_JRmethod_R1.02792.02792.3	xl	0.9200(0.4550+0.6200)	0.92	-0.1908	/	R.DKQSGK.T(2)+R.HSIKK.N(4)	Cas9+Cas9	1410.783
0.0183	20190410_QExHFX1_RSLC1_Beveridge_Clausen_IMP_DSS_JRmethod_R1.09826.09826.3	xl	1.2550(0.3700+0.8850)	0.935	4.1429	/	K.FKMK.Y(2)+R.LDLGLNYKMATR.M(8)	spRETBP_HUMAN|+REVERSE_spDHE3_BOVIN|	2084.1161
0.0183	20190410_QExHFX1_RSLC1_Beveridge_Clausen_IMP_DSS_JRmethod_R1.20482.20482.3	xl	1.0650(0.4850+0.5800)	0.965	3.4149	/	R.AAVEEESKR.L(8)+R.QQLPEKYK.E(6)	REVERSE_spTRFL_HUMAN|+Cas9	2188.1375
0.0179	20190410_QExHFX1_RSLC1_Beveridge_Clausen_IMP_DSS_JRmethod_R1.07789.07789.3	xl	1.0750(1.0750+0.4550)	1.075	3.3161	/	K.LDFKDR.V(4)+D.LKPR.N(2)	spTAU_HUMAN|+REVERSE_spPEPB_PIG|,REVERSE_spCYB5_HUMAN|,REVERSE_spGSTP1_HUMAN|	1442.8245
0.0178	20190410_QExHFX1_RSLC1_Beveridge_Clausen_IMP_DSS_JRmethod_R1.16728.16728.3	xl	1.0150(0.6100+0.4850)	0.465	-2.7518	/	R.EGFKQLSAC[160.03]K.L(4)+R.EKANL.-(2)	REVERSE_spALBU_HUMAN|+spCATA_HUMAN|	1877.9556
0.0177	20190410_QExHFX1_RSLC1_Beveridge_Clausen_IMP_DSS_JRmethod_R1.10960.10960.3	xl	1.0550(0.5150+0.5400)	0.13	-1.9873	/	K.KNKHK.R(3)+R.LKHQR.L(2)	spRS27A_HUMAN|+REVERSE_spRASH_HUMAN|	1471.8735
0.0174	20190410_QExHFX1_RSLC1_Beveridge_Clausen_IMP_DSS_JRmethod_R1.16272.16272.3	xl	0.9550(0.4850+0.4700)	0.77	-1.3892	/	K.HIQKEDVPSER.Y(4)+K.HQEKEQIKNLNSR.F(8)	spCAS1_BOVIN|+spK2M3_SHEEP|	3097.5903
0.0173	20190410_QExHFX1_RSLC1_Beveridge_Clausen_IMP_DSS_JRmethod_R1.12745.12745.3	xl	1.2700(0.3500+1.2700)	0.895	4.8084	/	K.GKEVK.A(2)+R.GKSDNVPSEEVVK.K(2)	REVERSE_Cas9+Cas9	2084.1
0.0172	20190410_QExHFX1_RSLC1_Beveridge_Clausen_IMP_DSS_JRmethod_R1.13299.13299.3	xl	1.1200(0.6100+0.5100)	0.625	2.5449	/	K.AANKYLR.K(4)+K.KDYWDQIK.N(1)	spGAG_SCVLA|+REVERSE_spK1C9_HUMAN|	2067.0788
0.0171	20190410_QExHFX1_RSLC1_Beveridge_Clausen_IMP_DSS_JRmethod_R1.18902.18902.3	xl	0.8650(0.5400+0.5150)	0.865	-2.1402	/	K.KAQARVR.K(1)+R.KPVTEAR.S(1)	REVERSE_spUBE2I_HUMAN|+spTRFL_HUMAN|	1765.0322
0.017	20190410_QExHFX1_RSLC1_Beveridge_Clausen_IMP_DSS_JRmethod_R1.16873.16873.3	xl	1.1050(0.9000+0.4500)	1.105	2.3033	/	-.GDVEKGKKIFIMK.C(8)+K.SKQVDPK.L(2)	spCYC_HUMAN|+REVERSE_spPRDX1_HUMAN|	2430.3555
0.0166	20190410_QExHFX1_RSLC1_Beveridge_Clausen_IMP_DSS_JRmethod_R1.11941.11941.3	xl	1.0250(0.5500+0.7200)	0.685	4.8695	/	K.DNEDYKTNMR.S(6)+K.KFEEAR.D(1)	REVERSE_Cas9+REVERSE_spPRDX1_HUMAN|	2201.0058
0.0165	20190410_QExHFX1_RSLC1_Beveridge_Clausen_IMP_DSS_JRmethod_R1.18565.18565.3	xl	1.0250(0.6350+0.5850)	0.565	4.8712	/	R.KDAEAWFNEKSK.E(1)+R.KNIEDEYK.K(1)	spK1C10_HUMAN|+REVERSE_spK22E_HUMAN|,REVERSE_spK2C1_HUMAN|	2627.2754
0.0165	20190410_QExHFX1_RSLC1_Beveridge_Clausen_IMP_DSS_JRmethod_R1.19454.19454.3	xl	0.9900(0.5800+0.5300)	0.99	4.5044	/	K.EVQDEEKNK.K(7)+R.SDLNGKRSK.L(6)	spNQO1_HUMAN|+spEGF_HUMAN|	2259.1342
0.0158	20190410_QExHFX1_RSLC1_Beveridge_Clausen_IMP_DSS_JRmethod_R1.06353.06353.3	xl	1.1450(0.8900+0.5950)	0.005	0.1235	/	K.KDLIIK.L(1)+L.LKDK.D(2)	Cas9+Cas9,spGELS_HUMAN|	1368.8591
0.0156	20190410_QExHFX1_RSLC1_Beveridge_Clausen_IMP_DSS_JRmethod_R1.16549.16549.3	xl	1.2250(0.8350+0.5450)	0.01	1.938	/	K.FHYKTDQGIK.N(4)+R.KKDWDPK.K(2)	spCATA_HUMAN|+Cas9	2289.1793
0.0156	20190410_QExHFX1_RSLC1_Beveridge_Clausen_IMP_DSS_JRmethod_R1.18784.18784.3	xl	1.0150(0.5050+0.5100)	0.245	-1.1704	/	K.EVQDEEKNK.K(7)+K.IEEC[160.03]KSR.Y(5)	spNQO1_HUMAN|+REVERSE_spK2M2_SHEEP|	2176.0317
0.0153	20190410_QExHFX1_RSLC1_Beveridge_Clausen_IMP_DSS_JRmethod_R1.07622.07622.3	xl	1.2050(0.8850+0.3200)	1.205	2.1006	/	K.LDFKDR.V(4)+K.NKHK.R(2)	spTAU_HUMAN|+spRS27A_HUMAN|	1455.7833
0.0153	20190410_QExHFX1_RSLC1_Beveridge_Clausen_IMP_DSS_JRmethod_R1.13438.13438.3	xl	0.9900(0.5450+0.4450)	0.6	-3.0029	/	K.DYVAGKR.L(6)+K.KGGWAK.L(1)	REVERSE_spGAG_SCVLA|+REVERSE_spALDOA_RABIT|	1590.8518
0.0151	20190410_QExHFX1_RSLC1_Beveridge_Clausen_IMP_DSS_JRmethod_R1.08547.08547.3	xl	0.9050(0.4400+0.4650)	0.905	-0.7175	/	K.KATNE.-(1)+R.NKTDELSK.E(2)	spCYC_HUMAN|,spCYC_HORSE|+REVERSE_spK1C9_HUMAN|	1632.8206
0.0151	20190410_QExHFX1_RSLC1_Beveridge_Clausen_IMP_DSS_JRmethod_R1.11489.11489.3	xl	1.0100(0.5250+0.4850)	1.01	3.238	/	K.KKEER.A(2)+R.SDKNRGK.S(3)	spCYC_HUMAN|+Cas9	1629.8797
0.0151	20190410_QExHFX1_RSLC1_Beveridge_Clausen_IMP_DSS_JRmethod_R1.18348.18348.3	xl	1.1400(0.4650+0.6750)	0.71	3.4724	/	K.EGNWKR.L(5)+R.MDKVERLK.Q(3)	REVERSE_spAMYS_HUMAN|+spTRFL_HUMAN|	1944.025
0.0149	20190410_QExHFX1_RSLC1_Beveridge_Clausen_IMP_DSS_JRmethod_R1.09373.09373.3	xl	0.9500(0.4000+0.9500)	0.95	-1.9751	/	R.C[160.03]FKR.H(3)+K.RKPVTEAR.S(2)	spSYH_HUMAN|+spTRFL_HUMAN|	1702.93
0.0146	20190410_QExHFX1_RSLC1_Beveridge_Clausen_IMP_DSS_JRmethod_R1.17308.17308.3	xl	1.0900(0.3600+0.8450)	0.605	-1.9731	/	R.KEFR.K(1)+K.QLAGELEALKC[160.03]R.A(10)	spANXA5_HUMAN|+REVERSE_spKRHB1_HUMAN|,REVERSE_spKRHB3_HUMAN|,REVERSE_spKRHB5_HUMAN|,REVERSE_spKRHB6_HUMAN|	2103.1146
0.0145	20190410_QExHFX1_RSLC1_Beveridge_Clausen_IMP_DSS_JRmethod_R1.20142.20142.3	xl	1.0250(0.3800+0.8150)	0.76	-2.9079	/	K.DIKER.A(3)+R.DYSPYFKTTDELR.D(7)	spGSTA1_HUMAN|+spK1C15_SHEEP|	2431.1906
0.0137	20190410_QExHFX1_RSLC1_Beveridge_Clausen_IMP_DSS_JRmethod_R1.12756.12756.3	xl	0.9450(0.4900+0.4550)	0.69	-0.0962	/	K.FAAKRER.R(4)+R.KGAVYDK.L(1)	REVERSE_spCATG_HUMAN|+spGAG_SCVLA|	1793.9787
0.0137	20190410_QExHFX1_RSLC1_Beveridge_Clausen_IMP_DSS_JRmethod_R1.17241.17241.3	xl	1.1400(0.5100+0.6300)	0.32	2.6487	/	R.KQEETER.T(1)+R.WKAFDAGDK.K(2)	REVERSE_spDHE3_BOVIN|+REVERSE_spALDOA_RABIT|	2093.0065
0.0136	20190410_QExHFX1_RSLC1_Beveridge_Clausen_IMP_DSS_JRmethod_R1.16266.16266.3	xl	1.0200(0.5500+0.4700)	1.02	1.7897	/	R.LFAC[160.03]SNKIGR.F(7)+K.MEEEHNKK.L(7)	spGELS_HUMAN|+REVERSE_spK1C10_HUMAN|,REVERSE_spK1C15_SHEEP|	2346.1459
0.0134	20190410_QExHFX1_RSLC1_Beveridge_Clausen_IMP_DSS_JRmethod_R1.12279.12279.3	xl	1.0750(0.4000+0.6750)	1.075	3.2086	/	K.NKADK.L(2)+K.THKYDPAQR.Y(3)	REVERSE_spK2C1_HUMAN|+spPEPC_PIG|	1826.9274
0.0133	20190410_QExHFX1_RSLC1_Beveridge_Clausen_IMP_DSS_JRmethod_R1.17346.17346.3	xl	0.8900(0.6300+0.4400)	0.89	-2.9077	/	R.KLFKEVVR.Q(1)+K.RLKHQR.L(3)	REVERSE_spIL8_HUMAN|+REVERSE_spRASH_HUMAN|	1992.2108
0.0133	20190410_QExHFX1_RSLC1_Beveridge_Clausen_IMP_DSS_JRmethod_R1.19954.19954.3	xl	1.0500(0.4300+0.6200)	1.05	4.7731	/	K.C[160.03]C[160.03]KADDK.E(3)+K.ELTTEYTKALR.L(8)	spALBU_HUMAN|+REVERSE_spALBU_HUMAN|	2357.1242
0.013	20190410_QExHFX1_RSLC1_Beveridge_Clausen_IMP_DSS_JRmethod_R1.13758.13758.3	xl	0.9650(0.6300+0.5100)	0.965	0.9332	/	K.DSEITFIKK.V(8)+K.EYWEKIK.G(5)	spCO5_HUMAN|+REVERSE_spK1C10_HUMAN|	2212.1666
0.0129	20190410_QExHFX1_RSLC1_Beveridge_Clausen_IMP_DSS_JRmethod_R1.16295.16295.3	xl	1.1050(0.6100+0.7600)	0.015	4.6575	/	R.INKKIEK.F(4)+R.SNLNKIQEK.E(5)	spCASB_BOVIN|+REVERSE_spK2M3_SHEEP|	2082.2047
0.0128	20190410_QExHFX1_RSLC1_Beveridge_Clausen_IMP_DSS_JRmethod_R1.14030.14030.3	xl	1.0150(0.4550+0.5600)	1.015	3.5483	/	K.EIKER.N(3)+K.VEKYGK.A(3)	REVERSE_Cas9+REVERSE_Cas9	1533.8402
0.0126	20190410_QExHFX1_RSLC1_Beveridge_Clausen_IMP_DSS_JRmethod_R1.17671.17671.3	xl	0.9800(0.5100+0.5800)	0.885	4.5933	/	G.DVEKGKK.L(6)+K.HTKLFDK.L(3)	spCYC_HUMAN|,spCYC_HORSE|+REVERSE_spPEPA_PIG|	1828.0094
0.0125	20190410_QExHFX1_RSLC1_Beveridge_Clausen_IMP_DSS_JRmethod_R1.16145.16145.3	xl	0.9700(0.8550+0.3450)	0.97	-0.2324	/	K.NPDPWAKNLNEK.D(7)+R.SPEKK.A(4)	spTRFE_HUMAN|+spANT3_HUMAN|	2150.1007
0.0124	20190410_QExHFX1_RSLC1_Beveridge_Clausen_IMP_DSS_JRmethod_R1.10180.10180.3	xl	1.1900(0.4050+1.0500)	0.63	2.4793	/	A.EKPK.N(2)+K.ETMSKLPYYKGK.F(10)	spCATA_HUMAN|,spGSTA1_HUMAN|+REVERSE_spKCRM_HUMAN|	2082.107
0.0124	20190410_QExHFX1_RSLC1_Beveridge_Clausen_IMP_DSS_JRmethod_R1.14158.14158.3	xl	1.0800(0.4550+0.6250)	0.055	-4.2269	/	K.QLKR.R(3)+R.SIKGNEDVK.Y(3)	Cas9,spRASH_HUMAN|+REVERSE_spRS27A_HUMAN|	1669.9362
0.0124	20190410_QExHFX1_RSLC1_Beveridge_Clausen_IMP_DSS_JRmethod_R1.15174.15174.3	xl	1.0550(0.3000+0.7550)	0.875	-0.9584	/	K.LEQWLC[160.03]EKL.-(8)+K.SDNVPSEEVVKK.M(11)	spLALBA_HUMAN|+Cas9	2685.357
0.0124	20190410_QExHFX1_RSLC1_Beveridge_Clausen_IMP_DSS_JRmethod_R1.18496.18496.3	xl	1.0250(0.2900+0.8700)	1.025	-3.7944	/	S.KSLR.A(1)+K.THKYDPAQRYR.L(3)	REVERSE_Cas9,spPEPA_BOVIN|,spPEPA_PIG|,spPEPB_PIG|,spPEPC_PIG|,spANXA5_HUMAN|+spPEPC_PIG|	2074.1071
0.0123	20190410_QExHFX1_RSLC1_Beveridge_Clausen_IMP_DSS_JRmethod_R1.18983.18983.3	xl	0.9000(0.5150+0.5250)	0.455	-3.5192	/	K.FYDEKLQK.V(5)+K.KNHEEEMK.D(1)	REVERSE_Cas9+spK1C10_HUMAN|,spK1C15_SHEEP|	2251.083
0.012	20190410_QExHFX1_RSLC1_Beveridge_Clausen_IMP_DSS_JRmethod_R1.09500.09500.3	xl	1.1100(0.8800+0.4750)	0.545	0.3696	/	R.DGKVISSR.E(3)+K.TEIKR.L(4)	spK1H6_HUMAN|+spCO5_HUMAN|	1643.9206
0.012	20190410_QExHFX1_RSLC1_Beveridge_Clausen_IMP_DSS_JRmethod_R1.21916.21916.3	xl	0.9900(0.5200+0.7150)	0.705	2.6893	/	R.EEDKPGGHK.R(4)+K.KDYWDQIK.N(1)	REVERSE_spSODC_HUMAN|+REVERSE_spK1C9_HUMAN|	2228.0749
0.012	20190410_QExHFX1_RSLC1_Beveridge_Clausen_IMP_DSS_JRmethod_R1.24100.24100.3	xl	1.0200(0.2900+0.8650)	1.02	-3.0434	/	K.DIKER.A(3)+K.KLTVFDNEAATR.K(1)	spGSTA1_HUMAN|+REVERSE_spK22E_HUMAN|	2161.1378
0.0118	20190410_QExHFX1_RSLC1_Beveridge_Clausen_IMP_DSS_JRmethod_R1.20233.20233.3	xl	0.9550(0.4600+0.6000)	0.475	-3.0402	/	K.KFATPNK.W(1)+K.THKHNPASK.Y(3)	REVERSE_spUBE2C_HUMAN|+spPEPA_PIG|	1961.0482
0.0115	20190410_QExHFX1_RSLC1_Beveridge_Clausen_IMP_DSS_JRmethod_R1.13290.13290.3	xl	1.0000(0.6100+0.3900)	0.63	-4.9668	/	K.HVC[160.03]AEKDK.R(6)+K.KKEER.A(2)	REVERSE_spTRFE_HUMAN|+spCYC_HUMAN|	1811.9199
0.0115	20190410_QExHFX1_RSLC1_Beveridge_Clausen_IMP_DSS_JRmethod_R1.15858.15858.3	xl	1.3900(0.3600+1.0300)	0.025	1.1843	/	T.KIQER.E(1)+K.SDNVPSEEVVKK.M(11)	REVERSE_spK22E_HUMAN|,REVERSE_spK2C1_HUMAN|,REVERSE_spRASH_HUMAN|+Cas9	2140.1375
0.0115	20190410_QExHFX1_RSLC1_Beveridge_Clausen_IMP_DSS_JRmethod_R1.15881.15881.3	xl	1.2650(0.2100+1.0550)	1.265	4.1815	/	E.EDKK.H(3)+R.QEISAAFKTLFGR.D(8)	Cas9,REVERSE_spKRHB4_HUMAN|+spANXA5_HUMAN|	2123.1262
0.0114	20190410_QExHFX1_RSLC1_Beveridge_Clausen_IMP_DSS_JRmethod_R1.06463.06463.3	xl	0.9050(0.5600+0.4750)	0.53	-0.1637	/	K.AKTSTR.S(2)+R.QWTKR.Y(4)	spTAU_HUMAN|+spUB2E1_HUMAN|	1517.8313
0.0114	20190410_QExHFX1_RSLC1_Beveridge_Clausen_IMP_DSS_JRmethod_R1.08253.08253.3	xl	0.8100(0.5700+0.4850)	0.81	-1.8088	/	R.QWTKR.Y(4)+K.RWAKR.E(4)	spUB2E1_HUMAN|+REVERSE_spUBE2I_HUMAN|	1570.8844
0.0114	20190410_QExHFX1_RSLC1_Beveridge_Clausen_IMP_DSS_JRmethod_R1.20175.20175.3	xl	0.9000(0.5550+0.3950)	0.9	-1.9609	/	L.ERKRSSVVK.G(3)+K.VKAHGKK.V(6)	REVERSE_spK1C15_SHEEP|+spHBB_HUMAN|	1992.1955
0.0111	20190410_QExHFX1_RSLC1_Beveridge_Clausen_IMP_DSS_JRmethod_R1.14321.14321.3	xl	1.0600(0.8100+0.4950)	0.535	3.4472	/	G.KYLYEIAR.R(1)+K.LTKASSR.T(3)	spALBU_BOVIN|,spALBU_HUMAN|+REVERSE_spTAU_HUMAN|	1954.0887
0.0111	20190410_QExHFX1_RSLC1_Beveridge_Clausen_IMP_DSS_JRmethod_R1.18023.18023.3	xl	1.1900(0.3250+0.8650)	0.95	4.0721	/	R.NKDSR.T(2)+K.YDENDKLIREVK.V(6)	REVERSE_Cas9+Cas9	2277.16
0.0109	20190410_QExHFX1_RSLC1_Beveridge_Clausen_IMP_DSS_JRmethod_R1.20096.20096.3	xl	0.9950(0.2950+0.7000)	0.995	-0.6364	/	-.IERKR.S(4)+K.LINGIRDKQSGK.T(8)	REVERSE_spK1C15_SHEEP|+Cas9	2166.2596
0.0107	20190410_QExHFX1_RSLC1_Beveridge_Clausen_IMP_DSS_JRmethod_R1.12242.12242.3	xl	0.9150(0.3700+0.5450)	0.915	-2.1773	/	K.KEDAK.F(1)+K.LDKLER.F(3)	REVERSE_spALBU_BOVIN|+REVERSE_spLALBA_BOVIN|	1499.8194
0.0106	20190410_QExHFX1_RSLC1_Beveridge_Clausen_IMP_DSS_JRmethod_R1.14720.14720.3	xl	1.2150(0.2750+0.9400)	1.215	0.7673	/	K.KKSLR.Q(2)+R.NTAEPIKQESGEDETAK.K(7)	spPEPA_BOVIN|,spPEPA_PIG|+REVERSE_spANT3_HUMAN|	2614.3449
0.0105	20190410_QExHFX1_RSLC1_Beveridge_Clausen_IMP_DSS_JRmethod_R1.19156.19156.3	xl	0.9200(0.4900+0.4300)	0.615	-4.0886	/	K.FYDEKLQK.V(5)+K.KNHEEEMK.D(1)	REVERSE_Cas9+spK1C10_HUMAN|,spK1C15_SHEEP|	2251.083
0.0101	20190410_QExHFX1_RSLC1_Beveridge_Clausen_IMP_DSS_JRmethod_R1.16182.16182.3	xl	0.9750(0.5150+0.4600)	0.975	4.8534	/	R.KNIEDEYKNR.Y(8)+K.KYLQETYSK.Q(1)	REVERSE_spK2C1_HUMAN|+spUBE2C_HUMAN|	2604.307
0.0095	20190410_QExHFX1_RSLC1_Beveridge_Clausen_IMP_DSS_JRmethod_R1.15738.15738.3	xl	1.0500(0.6850+0.3650)	1.05	3.4615	/	K.ESKVEVQGGGPK.H(3)+K.SSKNAKR.Y(6)	REVERSE_spTAU_HUMAN|+REVERSE_spANT3_HUMAN|	2141.1439
0.0094	20190410_QExHFX1_RSLC1_Beveridge_Clausen_IMP_DSS_JRmethod_R1.21128.21128.3	xl	0.8850(0.5250+0.5200)	0.885	1.0535	/	K.THKYDPAQR.Y(3)+R.YSSSKHYSSSR.S(5)	spPEPC_PIG|+spK1C10_HUMAN|	2540.2043
0.0093	20190410_QExHFX1_RSLC1_Beveridge_Clausen_IMP_DSS_JRmethod_R1.10302.10302.3	xl	0.9700(0.3700+0.6000)	0.645	-3.6731	/	R.EKIDK.G(2)+K.KLKESYC[160.03]QR.Q(3)	REVERSE_spGSTA1_HUMAN|+spSUMO1_HUMAN|	1980.0349
0.0093	20190410_QExHFX1_RSLC1_Beveridge_Clausen_IMP_DSS_JRmethod_R1.20629.20629.3	xl	0.8500(0.4200+0.4300)	0.85	-1.7627	/	K.KKYEEEVVC[160.03]R.A(1)+R.LDKMEEEHNKK.L(3)	spKRHB4_HUMAN|+REVERSE_spK1C10_HUMAN|	2876.4047
0.0092	20190410_QExHFX1_RSLC1_Beveridge_Clausen_IMP_DSS_JRmethod_R1.11810.11810.3	xl	1.1000(0.2150+1.0850)	0.835	-1.467	/	K.LC[160.03]KLR.K(3)+K.LVDSTDKADLR.L(7)	spEGF_HUMAN|+Cas9	2058.1142
0.0091	20190410_QExHFX1_RSLC1_Beveridge_Clausen_IMP_DSS_JRmethod_R1.21878.21878.3	xl	0.9750(0.4250+0.5500)	0.975	1.8389	/	K.KEDAK.F(1)+R.QWTKRYAT.-(4)	REVERSE_spALBU_BOVIN|+spUB2E1_HUMAN|	1779.9155
0.009	20190410_QExHFX1_RSLC1_Beveridge_Clausen_IMP_DSS_JRmethod_R1.09886.09886.3	xl	0.9900(0.4750+0.7800)	0.685	0.0644	/	K.GADGKTK.L(5)+K.QQKLGR.V(3)	spTAU_HUMAN|+REVERSE_spSYH_HUMAN|	1541.8525
0.009	20190410_QExHFX1_RSLC1_Beveridge_Clausen_IMP_DSS_JRmethod_R1.16856.16856.3	xl	1.0750(0.6700+0.4050)	0.765	1.7878	/	R.GENALKDAKNK.L(6)+R.RSKSLR.A(3)	spK2C1_HUMAN|+REVERSE_Cas9	2070.1544
0.0089	20190410_QExHFX1_RSLC1_Beveridge_Clausen_IMP_DSS_JRmethod_R1.13087.13087.3	xl	1.0700(0.5850+0.4850)	0.335	1.4618	/	R.KVTVK.Q(1)+K.RNSDKLIAR.K(5)	Cas9,REVERSE_Cas9+Cas9	1783.0679
0.0088	20190410_QExHFX1_RSLC1_Beveridge_Clausen_IMP_DSS_JRmethod_R1.15662.15662.3	xl	1.1600(0.3000+0.8600)	0.175	-3.4259	/	K.MKNYWR.Q(2)+R.MTNFDKNLPNEK.V(6)	Cas9+Cas9	2484.1929
0.0086	20190410_QExHFX1_RSLC1_Beveridge_Clausen_IMP_DSS_JRmethod_R1.05221.05221.3	xl	1.1150(0.8950+0.4650)	0.22	0.0197	/	R.LSKSR.R(3)+R.SKSLR.A(2)	Cas9+REVERSE_Cas9	1316.7775
0.0085	20190410_QExHFX1_RSLC1_Beveridge_Clausen_IMP_DSS_JRmethod_R1.14971.14971.3	xl	0.8700(0.5700+0.6300)	0.645	4.1894	/	K.LSKR.V(3)+K.QFFKNWR.D(4)	REVERSE_spCRP_HUMAN|+spGELS_HUMAN|	1664.915
0.0084	20190410_QExHFX1_RSLC1_Beveridge_Clausen_IMP_DSS_JRmethod_R1.16212.16212.3	xl	0.9350(0.3750+0.7000)	0.63	-2.3274	/	K.KDVDC[160.03]AYVR.K(1)+K.STKGNRSGFR.E(3)	spK2M2_SHEEP|+REVERSE_spPPIA_HUMAN|	2371.1702
0.0082	20190410_QExHFX1_RSLC1_Beveridge_Clausen_IMP_DSS_JRmethod_R1.15513.15513.3	xl	0.9400(0.4350+0.5050)	0.365	-3.2543	/	K.ESKVSMSK.N(3)+K.LYSMKEGNWKR.L(5)	spUB2E1_HUMAN|+REVERSE_spAMYS_HUMAN|	2443.2238
0.0081	20190410_QExHFX1_RSLC1_Beveridge_Clausen_IMP_DSS_JRmethod_R1.11959.11959.3	xl	1.0700(0.4600+0.6100)	0.395	1.9508	/	K.KAQAR.V(1)+K.SNKSMSVK.S(3)	REVERSE_spUBE2I_HUMAN|+REVERSE_spUB2E1_HUMAN|	1589.8558
0.008	20190410_QExHFX1_RSLC1_Beveridge_Clausen_IMP_DSS_JRmethod_R1.14045.14045.3	xl	1.2750(1.1050+0.3500)	0.11	1.1088	/	K.DWDPKK.Y(5)+K.KPDWDK.K(1)	Cas9+REVERSE_Cas9	1712.8409
0.0079	20190410_QExHFX1_RSLC1_Beveridge_Clausen_IMP_DSS_JRmethod_R1.09836.09836.3	xl	1.0550(0.3900+0.6650)	0.7	2.1887	/	R.KEFR.K(1)+R.KPVDKFK.D(5)	spANXA5_HUMAN|+spTRFL_HUMAN|	1576.8976
0.0079	20190410_QExHFX1_RSLC1_Beveridge_Clausen_IMP_DSS_JRmethod_R1.12484.12484.3	xl	1.0550(0.6400+0.4150)	0.61	0.1577	/	K.KNKEEDQVEKK.M(10)+R.QWTKR.Y(4)	REVERSE_spNQO1_HUMAN|+spUB2E1_HUMAN|	2229.1752
0.0078	20190410_QExHFX1_RSLC1_Beveridge_Clausen_IMP_DSS_JRmethod_R1.22789.22789.3	xl	0.9850(0.3900+0.5950)	0.36	-1.0696	/	K.KGGWAK.L(1)+R.NKEAMAEYQER.M(2)	REVERSE_spALDOA_RABIT|+REVERSE_spK1C15_SHEEP|	2151.0418
0.0076	20190410_QExHFX1_RSLC1_Beveridge_Clausen_IMP_DSS_JRmethod_R1.12464.12464.3	xl	0.8900(0.8400+0.3300)	0.89	-3.7803	/	R.AVAWAKFAR.E(6)+K.GFKR.E(3)	REVERSE_spALBU_HUMAN|+REVERSE_spDHE3_BOVIN|	1662.9358
0.0074	20190410_QExHFX1_RSLC1_Beveridge_Clausen_IMP_DSS_JRmethod_R1.14805.14805.3	xl	0.9400(0.7500+0.4350)	0.94	3.431	/	K.AIVDLLFKTNR.K(8)+R.KKAGGR.L(2)	Cas9+REVERSE_spRS27A_HUMAN|	2042.1999
0.0073	20190410_QExHFX1_RSLC1_Beveridge_Clausen_IMP_DSS_JRmethod_R1.12870.12870.3	xl	0.9050(0.4750+0.6150)	0.86	3.9236	/	K.IVKWDR.D(3)+K.KLC[160.03]ILEER.L(1)	spB2MG_HUMAN|+REVERSE_spK1H4_HUMAN|	2013.108
0.0072	20190410_QExHFX1_RSLC1_Beveridge_Clausen_IMP_DSS_JRmethod_R1.23348.23348.3	xl	1.0500(0.3500+0.7000)	0.95	0.2908	/	R.KNIEDEYK.K(1)+K.LESEFVYGDYKVYDVR.K(11)	REVERSE_spK22E_HUMAN|,REVERSE_spK2C1_HUMAN|+Cas9	3156.5178
0.0071	20190410_QExHFX1_RSLC1_Beveridge_Clausen_IMP_DSS_JRmethod_R1.07786.07786.3	xl	0.9200(0.7350+0.4250)	0.33	-4.9062	/	K.LDKLER.F(3)+R.QWTKR.Y(4)	REVERSE_spLALBA_BOVIN|+spUB2E1_HUMAN|	1627.9045
0.0071	20190410_QExHFX1_RSLC1_Beveridge_Clausen_IMP_DSS_JRmethod_R1.17507.17507.3	xl	0.8600(0.3450+0.5150)	0.86	-1.7005	/	K.KISHR.D(1)+R.TSPRLKDK.K(6)	REVERSE_Cas9+spGELS_HUMAN|	1720.9947
0.007	20190410_QExHFX1_RSLC1_Beveridge_Clausen_IMP_DSS_JRmethod_R1.19690.19690.3	xl	0.9050(0.5750+0.5100)	0.615	0.1503	/	K.NPKNPYEESSR.D(3)+R.SETKDLLFR.D(4)	spEGF_HUMAN|+spTRFE_HUMAN|	2565.271
0.0069	20190410_QExHFX1_RSLC1_Beveridge_Clausen_IMP_DSS_JRmethod_R1.18531.18531.3	xl	0.9350(0.4750+0.4600)	0.765	4.3274	/	K.EGEYIKLK.V(6)+R.QWTKRYAT.-(4)	spSUMO1_HUMAN|+spUB2E1_HUMAN|	2169.1469
0.0068	20190410_QExHFX1_RSLC1_Beveridge_Clausen_IMP_DSS_JRmethod_R1.13505.13505.3	xl	0.9600(0.6400+0.3200)	0.665	-2.9615	/	K.ITVDDKHYQK.A(6)+K.KKTER.E(2)	spCAS2_BOVIN|+spCYC_HORSE|	2044.0952
0.0067	20190410_QExHFX1_RSLC1_Beveridge_Clausen_IMP_DSS_JRmethod_R1.13819.13819.3	xl	0.8900(0.5450+0.5900)	0.54	0.6004	/	K.AAQEEYVKR.A(8)+K.ASSAKGEDR.L(5)	spALDOA_RABIT|+REVERSE_spALBU_HUMAN|	2150.0603
0.0066	20190410_QExHFX1_RSLC1_Beveridge_Clausen_IMP_DSS_JRmethod_R1.22813.22813.3	xl	0.9550(0.5050+0.4500)	0.645	2.2571	/	R.KMAAALEC[160.03]R.G(1)+K.KMDAHPPR.L(1)	REVERSE_spLYSC_CHICK|+spGELS_HUMAN|	2137.0594
0.0065	20190410_QExHFX1_RSLC1_Beveridge_Clausen_IMP_DSS_JRmethod_R1.16862.16862.3	xl	1.0550(0.7450+0.3100)	0.26	-2.4675	/	K.KIFVQK.C(1)+K.QLKRRR.Y(3)	spCYC_HORSE|+Cas9	1755.0994
0.0064	20190410_QExHFX1_RSLC1_Beveridge_Clausen_IMP_DSS_JRmethod_R1.16382.16382.3	xl	0.9650(0.3800+0.8150)	0.965	0.0179	/	K.FDKFK.H(3)+K.FNVKIGNKQK.D(4)	spMYG_HUMAN|,spMYG_HORSE|+REVERSE_spGFP_AEQVI|	1996.1145
0.0064	20190410_QExHFX1_RSLC1_Beveridge_Clausen_IMP_DSS_JRmethod_R1.19680.19680.3	xl	0.9100(0.6000+0.4750)	0.73	2.263	/	R.HAIESKHTDRR.F(6)+K.LKEFMR.T(2)	REVERSE_spALBU_BOVIN|+spPEPA_BOVIN|	2309.2062
0.0063	20190410_QExHFX1_RSLC1_Beveridge_Clausen_IMP_DSS_JRmethod_R1.10132.10132.3	xl	1.0150(0.4750+0.7300)	0.285	2.84	/	K.NKADK.L(2)+R.TGSSGAKEMK.L(7)	REVERSE_spK2C1_HUMAN|+spTAU_HUMAN|	1706.8508
0.0062	20190410_QExHFX1_RSLC1_Beveridge_Clausen_IMP_DSS_JRmethod_R1.14515.14515.3	xl	0.9300(0.8400+0.2900)	0.805	-4.8462	/	K.INSTSYFMTC[160.03]QKDPR.H(12)+K.LKSIR.Q(2)	REVERSE_spCO5_HUMAN|+spPEPC_PIG|	2600.309
0.0062	20190410_QExHFX1_RSLC1_Beveridge_Clausen_IMP_DSS_JRmethod_R1.14711.14711.3	xl	0.9150(0.4900+0.4250)	0.915	2.3993	/	K.ESKVEVQGGGPK.H(3)+K.WNGEKMSYLK.N(5)	REVERSE_spTAU_HUMAN|+spAMYS_HUMAN|	2606.3049
0.0058	20190410_QExHFX1_RSLC1_Beveridge_Clausen_IMP_DSS_JRmethod_R1.18190.18190.3	xl	0.9850(0.7350+0.5150)	0.155	3.2397	/	K.ILC[160.03]AKAENAR.L(5)+K.ILC[160.03]SKSENAR.L(5)	spK1H4_HUMAN|+spK1HA_HUMAN|,spK1HB_HUMAN|	2459.2623
0.0058	20190410_QExHFX1_RSLC1_Beveridge_Clausen_IMP_DSS_JRmethod_R1.20221.20221.3	xl	0.8050(0.3850+0.6150)	0.805	-3.5049	/	K.FHEEGLDKFR.H(8)+R.VISMEKGGNMKEVFR.R(11)	REVERSE_spALBU_BOVIN|+spKCRM_HUMAN|	3138.5629
0.0058	20190410_QExHFX1_RSLC1_Beveridge_Clausen_IMP_DSS_JRmethod_R1.21915.21915.3	xl	0.9300(0.4000+0.6600)	0.93	1.3594	/	R.KANKSSK.L(4)+K.SKENFWAEADK.R(2)	spANT3_HUMAN|+REVERSE_spK1C10_HUMAN|	2223.1171
0.0058	20190410_QExHFX1_RSLC1_Beveridge_Clausen_IMP_DSS_JRmethod_R1.22680.22680.3	xl	0.9250(0.2950+0.6300)	0.675	-2.8357	/	K.KVVSHK.Y(1)+R.NNLC[160.03]KIQEKEDR.K(9)	REVERSE_spCO5_HUMAN|+REVERSE_spKRHB2_HUMAN|	2380.2532
0.0057	20190410_QExHFX1_RSLC1_Beveridge_Clausen_IMP_DSS_JRmethod_R1.15767.15767.3	xl	0.9000(0.7200+0.5450)	0.345	1.9963	/	R.DLKWWELR.H(3)+K.LDFKDR.V(4)	spEGF_HUMAN|+spTAU_HUMAN|	2075.0839
0.0055	20190410_QExHFX1_RSLC1_Beveridge_Clausen_IMP_DSS_JRmethod_R1.18630.18630.3	xl	0.9150(0.6800+0.3900)	0.915	3.7361	/	K.KDGADFAKWR.C(1)+-.KPFGR.V(1)	spALDOA_RABIT|+REVERSE_spCAH2_BOVIN|	1934.0162
0.0054	20190410_QExHFX1_RSLC1_Beveridge_Clausen_IMP_DSS_JRmethod_R1.11716.11716.3	xl	0.8750(0.4300+0.7350)	0.875	4.2782	/	K.LSKR.V(3)+R.RPPKGKHR.K(6)	REVERSE_spCRP_HUMAN|+spPDGFB_HUMAN|	1614.9793
0.0051	20190410_QExHFX1_RSLC1_Beveridge_Clausen_IMP_DSS_JRmethod_R1.11778.11778.3	xl	1.0150(0.2950+0.9650)	0.235	-1.5445	/	K.KEER.A(1)+K.KNHEEEMKDLR.N(1)	spCYC_HUMAN|+spK1C10_HUMAN|	2126.0425
0.0051	20190410_QExHFX1_RSLC1_Beveridge_Clausen_IMP_DSS_JRmethod_R1.16329.16329.3	xl	0.9400(0.7000+0.4200)	0.67	1.9197	/	K.QEKNMAINPSK.E(3)+R.SNKQGK.Q(3)	spCAS2_BOVIN|+REVERSE_Cas9	2057.0574
0.0051	20190410_QExHFX1_RSLC1_Beveridge_Clausen_IMP_DSS_JRmethod_R1.17999.17999.3	xl	0.9350(0.5350+0.4000)	0.775	4.3133	/	K.HTKLFDK.L(3)+R.VEYEKR.V(5)	REVERSE_spPEPA_PIG|+spUBE2I_HUMAN|	1847.9781
0.0049	20190410_QExHFX1_RSLC1_Beveridge_Clausen_IMP_DSS_JRmethod_R1.13091.13091.3	xl	0.9300(0.3750+0.5550)	0.205	-0.623	/	R.EKANL.-(2)+K.KSTKGNR.S(4)	spCATA_HUMAN|+REVERSE_spPPIA_HUMAN|	1500.8259
0.0045	20190410_QExHFX1_RSLC1_Beveridge_Clausen_IMP_DSS_JRmethod_R1.02448.02448.3	xl	1.0300(1.0300+0.2250)	0.395	-0.0604	/	K.GQKNSR.E(3)+K.GSQKDR.L(4)	Cas9+REVERSE_Cas9	1515.7753
0.0045	20190410_QExHFX1_RSLC1_Beveridge_Clausen_IMP_DSS_JRmethod_R1.21609.21609.3	xl	0.8550(0.4200+0.4350)	0.855	4.5074	/	R.GKVLEANTC[160.03]TVK.K(2)+K.MEEC[160.03]KSR.Y(5)	REVERSE_spCO5_HUMAN|+REVERSE_spK2M3_SHEEP|,REVERSE_spKRHB1_HUMAN|,REVERSE_spKRHB3_HUMAN|,REVERSE_spKRHB5_HUMAN|,REVERSE_spKRHB6_HUMAN|	2395.1544
0.0044	20190410_QExHFX1_RSLC1_Beveridge_Clausen_IMP_DSS_JRmethod_R1.18393.18393.3	xl	0.8250(0.4650+0.6050)	0.825	4.536	/	R.EEDKPGGHK.R(4)+R.FKDLGEENFK.A(2)	REVERSE_spSODC_HUMAN|+spALBU_HUMAN|	2359.1331
0.0042	20190410_QExHFX1_RSLC1_Beveridge_Clausen_IMP_DSS_JRmethod_R1.09426.09426.3	xl	0.8150(0.3200+0.4950)	0.815	-1.6686	/	K.KTER.E(1)+K.RKKVK.L(2)	spCYC_HORSE|+spRS27A_HUMAN|	1327.8299
0.0041	20190410_QExHFX1_RSLC1_Beveridge_Clausen_IMP_DSS_JRmethod_R1.08749.08749.3	xl	0.9000(0.5950+0.3050)	0.49	-0.1818	/	K.AKQDMAC[160.03]LLK.E(2)+K.FAAKR.E(4)	spK2M2_SHEEP|,spK2M3_SHEEP|,spKRHB2_HUMAN|,spKRHB5_HUMAN|+REVERSE_spCATG_HUMAN|	1906.0168
0.0041	20190410_QExHFX1_RSLC1_Beveridge_Clausen_IMP_DSS_JRmethod_R1.12874.12874.3	xl	0.9350(0.3250+0.7100)	0.935	2.0796	/	K.KKSLR.Q(2)+K.KYEQEVALR.A(1)	spPEPA_BOVIN|,spPEPA_PIG|+spK2M2_SHEEP|	1903.089
0.0041	20190410_QExHFX1_RSLC1_Beveridge_Clausen_IMP_DSS_JRmethod_R1.19332.19332.3	xl	1.0400(0.4300+0.7150)	0.08	2.6005	/	H.FGKDK.S(3)+K.KDWDPKK.Y(6)	spTRFE_HUMAN|,spTRFL_HUMAN|+Cas9	1646.8667
0.004	20190410_QExHFX1_RSLC1_Beveridge_Clausen_IMP_DSS_JRmethod_R1.14599.14599.3	xl	0.8700(0.6250+0.2450)	0.87	-3.8057	/	K.EKDIVGAVLK.A(2)+K.KVRR.L(1)	spADH1_YEAST|+REVERSE_spGAG_SCVLA|	1766.0777
0.004	20190410_QExHFX1_RSLC1_Beveridge_Clausen_IMP_DSS_JRmethod_R1.21528.21528.3	xl	0.8700(0.5050+0.4600)	0.605	1.7203	/	K.MEKAGSSGTR.S(3)+-.MGDVEKGKK.L(8)	REVERSE_spTAU_HUMAN|+spCYC_HORSE|	2151.0663
0.0039	20190410_QExHFX1_RSLC1_Beveridge_Clausen_IMP_DSS_JRmethod_R1.14563.14563.3	xl	0.9650(0.4100+0.5550)	0.43	2.3306	/	K.HTKLFDK.L(3)+K.KDGADFAKWR.C(8)	REVERSE_spPEPA_PIG|+spALDOA_RABIT|	2218.1534
0.0037	20190410_QExHFX1_RSLC1_Beveridge_Clausen_IMP_DSS_JRmethod_R1.16100.16100.3	xl	0.8750(0.3750+0.6800)	0.875	2.1743	/	R.KENPDK.S(1)+K.KLDESAKMEDESK.L(7)	REVERSE_spGFP_AEQVI|+REVERSE_spMYG_HUMAN|	2376.1365
0.0036	20190410_QExHFX1_RSLC1_Beveridge_Clausen_IMP_DSS_JRmethod_R1.14073.14073.3	xl	0.8450(0.4050+0.5550)	0.845	0.4623	/	K.KVVSHKYK.A(6)+R.NLESIEIKIEK.L(8)	REVERSE_spCO5_HUMAN|+REVERSE_spK22E_HUMAN|	2440.394
0.0036	20190410_QExHFX1_RSLC1_Beveridge_Clausen_IMP_DSS_JRmethod_R1.21753.21753.3	xl	0.8450(0.3950+0.4500)	0.845	1.736	/	K.KEDAK.F(1)+R.QWTKRYAT.-(4)	REVERSE_spALBU_BOVIN|+spUB2E1_HUMAN|	1779.9155
0.0034	20190410_QExHFX1_RSLC1_Beveridge_Clausen_IMP_DSS_JRmethod_R1.17019.17019.3	xl	1.0000(0.2250+0.7750)	1	0.3489	/	R.FEKR.L(3)+K.VEFYATGTTSFDEKYKAK.L(16)	REVERSE_spANXA5_HUMAN|,REVERSE_spCO5_HUMAN|+REVERSE_spCO5_HUMAN|	2800.3958
0.0033	20190410_QExHFX1_RSLC1_Beveridge_Clausen_IMP_DSS_JRmethod_R1.13825.13825.3	xl	0.9250(0.2800+0.6450)	0.925	3.845	/	R.DMEKEK.T(4)+K.HTGKDMVR.L(4)	spBID_HUMAN|+spEGF_HUMAN|	1858.8916
0.0033	20190410_QExHFX1_RSLC1_Beveridge_Clausen_IMP_DSS_JRmethod_R1.14091.14091.3	xl	0.9450(0.2650+0.6800)	0.945	3.451	/	R.DMEKEK.T(4)+K.HTGKDMVR.L(4)	spBID_HUMAN|+spEGF_HUMAN|	1858.8916
0.0033	20190410_QExHFX1_RSLC1_Beveridge_Clausen_IMP_DSS_JRmethod_R1.15102.15102.3	xl	1.0000(0.5550+0.4450)	0.06	1.0757	/	R.FVTKNSQDK.S(4)+R.KFDNLTK.A(1)	spGAG_SCVLA|+Cas9	2068.084
0.0033	20190410_QExHFX1_RSLC1_Beveridge_Clausen_IMP_DSS_JRmethod_R1.21782.21782.3	xl	0.9900(0.9300+0.0600)	0.99	-2.001	/	-.KFSAK.L(1)+R.SKC[160.03]SIQC[160.03]SM.-(2)	REVERSE_spCAH2_HUMAN|+REVERSE_spK22E_HUMAN|	1816.8521
0.0032	20190410_QExHFX1_RSLC1_Beveridge_Clausen_IMP_DSS_JRmethod_R1.11931.11931.3	xl	1.0000(0.1850+0.8150)	0.405	-1.8748	/	K.C[160.03]LSSDKK.S(6)+R.NKDSR.T(2)	REVERSE_spTRFE_HUMAN|+REVERSE_Cas9	1592.7827
0.003	20190410_QExHFX1_RSLC1_Beveridge_Clausen_IMP_DSS_JRmethod_R1.08050.08050.3	xl	0.9400(0.7600+0.4250)	0.18	0.0403	/	R.DKPIR.E(2)+R.IPKDR.H(3)	Cas9+REVERSE_Cas9	1392.8088
0.003	20190410_QExHFX1_RSLC1_Beveridge_Clausen_IMP_DSS_JRmethod_R1.11554.11554.3	xl	0.9400(0.2600+0.6800)	0.94	0.6176	/	K.LKSIR.Q(2)+K.QIAAPGKK.D(7)	spPEPC_PIG|+REVERSE_spK1C9_HUMAN|	1564.9664
0.0029	20190410_QExHFX1_RSLC1_Beveridge_Clausen_IMP_DSS_JRmethod_R1.19090.19090.3	xl	0.8850(0.4150+0.4700)	0.5	2.3756	/	-.TAYRKTWQR.A(5)+R.VGVC[160.03]GGSC[160.03]KR.C(9)	REVERSE_spUB2E1_HUMAN|+spKRHB6_HUMAN|	2425.2106
0.0028	20190410_QExHFX1_RSLC1_Beveridge_Clausen_IMP_DSS_JRmethod_R1.19207.19207.3	xl	0.9550(0.3750+0.5800)	0.29	0.0056	/	R.EKANL.-(2)+R.HAVESKHADR.R(6)	spCATA_HUMAN|+REVERSE_spALBU_HUMAN|	1859.9489
0.0026	20190410_QExHFX1_RSLC1_Beveridge_Clausen_IMP_DSS_JRmethod_R1.08889.08889.3	xl	0.8350(0.3650+0.4700)	0.81	3.8477	/	K.FLKRAENS.-(3)+R.VGVC[160.03]GGSC[160.03]KR.C(9)	spIL8_HUMAN|+spKRHB6_HUMAN|	2180.0829
0.0026	20190410_QExHFX1_RSLC1_Beveridge_Clausen_IMP_DSS_JRmethod_R1.10521.10521.3	xl	0.8450(0.4400+0.4050)	0.515	4.6193	/	K.FVKGIK.L(3)+K.KFEEAR.D(1)	REVERSE_spCTRB_BOVIN|+REVERSE_spPRDX1_HUMAN|	1606.9082
0.0026	20190410_QExHFX1_RSLC1_Beveridge_Clausen_IMP_DSS_JRmethod_R1.19279.19279.3	xl	1.0000(0.4050+0.7600)	0.005	3.684	/	K.EDKKVR.Q(3)+K.KDGADFAKWR.C(8)	REVERSE_spKRHB4_HUMAN|+spALDOA_RABIT|	2104.1064
0.0025	20190410_QExHFX1_RSLC1_Beveridge_Clausen_IMP_DSS_JRmethod_R1.07774.07774.3	xl	1.0050(0.6400+0.3650)	0.105	1.9432	/	K.IVKWDR.D(3)+R.KPVDK.F(1)	spB2MG_HUMAN|+spTRFL_HUMAN|	1538.882
0.0025	20190410_QExHFX1_RSLC1_Beveridge_Clausen_IMP_DSS_JRmethod_R1.15325.15325.3	xl	0.9150(0.2450+0.9200)	0.915	4.0199	/	S.KSLR.A(1)+R.QAKVNETEQQLR.Q(3)	REVERSE_Cas9,spPEPA_BOVIN|,spPEPA_PIG|,spPEPB_PIG|,spPEPC_PIG|,spANXA5_HUMAN|+REVERSE_spKRHB2_HUMAN|	2083.1385
0.0024	20190410_QExHFX1_RSLC1_Beveridge_Clausen_IMP_DSS_JRmethod_R1.21102.21102.3	xl	0.8750(0.7100+0.3550)	0.595	1.5392	/	-.KDEPKNFC[160.03]YTLC[160.03]C[160.03]K.G(5)+R.KFKHTHDK.T(3)	REVERSE_spRS27A_HUMAN|+spPDGFB_HUMAN|	3039.4404
0.0021	20190410_QExHFX1_RSLC1_Beveridge_Clausen_IMP_DSS_JRmethod_R1.10292.10292.3	xl	1.0100(0.9750+0.2000)	0.035	-0.079	/	K.AGFIKR.Q(5)+G.FLKR.Q(3)	Cas9+Cas9,spK2M3_SHEEP|,REVERSE_spGSTA1_HUMAN|,spIL8_HUMAN|	1390.8448
0.0021	20190410_QExHFX1_RSLC1_Beveridge_Clausen_IMP_DSS_JRmethod_R1.15043.15043.3	xl	0.9150(0.3200+0.5950)	0.52	3.5208	/	K.HPEAKR.M(5)+R.TGSSGAKEMK.L(7)	spALBU_HUMAN|+spTAU_HUMAN|	1868.9414
0.0021	20190410_QExHFX1_RSLC1_Beveridge_Clausen_IMP_DSS_JRmethod_R1.20962.20962.3	xl	1.1450(0.9350+0.2100)	0.115	0.7887	/	K.EFKGTLESKLDDLLDR.G(3)+R.WAKR.E(3)	REVERSE_spANXA5_HUMAN|+REVERSE_spUBE2I_HUMAN|	2575.3645
0.002	20190410_QExHFX1_RSLC1_Beveridge_Clausen_IMP_DSS_JRmethod_R1.15152.15152.3	xl	0.8050(0.1800+0.6500)	0.75	-2.2184	/	K.KEER.A(1)+K.WSFLQEQKC[160.03]IR.S(8)	spCYC_HUMAN|+spKRHB4_HUMAN|	2192.1047
0.0019	20190410_QExHFX1_RSLC1_Beveridge_Clausen_IMP_DSS_JRmethod_R1.09065.09065.3	xl	0.7800(0.4300+0.3500)	0.78	0.7432	/	R.FTVKPPK.F(4)+R.KEFPYR.L(1)	REVERSE_spUB2E1_HUMAN|+spCO5_HUMAN|	1791.9923
0.0019	20190410_QExHFX1_RSLC1_Beveridge_Clausen_IMP_DSS_JRmethod_R1.11827.11827.3	xl	0.7850(0.3350+0.7400)	0.785	2.3275	/	R.TGKDR.V(3)+K.THKYDPAQR.Y(3)	spEGF_HUMAN|+spPEPC_PIG|	1827.9227
0.0019	20190410_QExHFX1_RSLC1_Beveridge_Clausen_IMP_DSS_JRmethod_R1.13313.13313.3	xl	0.9100(0.7450+0.3300)	0.31	4.6421	/	R.KAEPHKC[160.03]C[160.03]K.S(6)+K.KYPK.L(1)	REVERSE_spALBU_HUMAN|+Cas9	1828.9327
0.0019	20190410_QExHFX1_RSLC1_Beveridge_Clausen_IMP_DSS_JRmethod_R1.13371.13371.3	xl	0.8500(0.5050+0.3450)	0.565	4.6895	/	K.DFPIAKGER.Q(6)+K.FKDFK.E(2)	spCAH2_HUMAN|+REVERSE_spMYG_HUMAN|,REVERSE_spMYG_HORSE|	1852.9723
0.0018	20190410_QExHFX1_RSLC1_Beveridge_Clausen_IMP_DSS_JRmethod_R1.15395.15395.3	xl	0.8350(0.2700+0.5650)	0.835	4.9286	/	R.DMEKEK.T(4)+K.HTGKDMVR.L(4)	spBID_HUMAN|+spEGF_HUMAN|	1858.8916
0.0017	20190410_QExHFX1_RSLC1_Beveridge_Clausen_IMP_DSS_JRmethod_R1.13377.13377.3	xl	0.8300(0.2600+0.5700)	0.83	3.5728	/	R.EHKK.D(3)+R.TPC[160.03]KGGIR.Y(4)	REVERSE_Cas9+spDHE3_BOVIN|	1565.8347
0.0016	20190410_QExHFX1_RSLC1_Beveridge_Clausen_IMP_DSS_JRmethod_R1.18390.18390.3	xl	0.7750(0.3200+0.4550)	0.775	4.4427	/	K.FDLKESK.V(4)+K.TKVIPYVRYL.-(2)	REVERSE_spTAU_HUMAN|+spCAS2_BOVIN|	2254.2612
0.0015	20190410_QExHFX1_RSLC1_Beveridge_Clausen_IMP_DSS_JRmethod_R1.11375.11375.3	xl	0.9200(0.6500+0.2700)	0.45	3.129	/	R.AVAWAKFAR.E(6)+K.NKHK.R(2)	REVERSE_spALBU_HUMAN|+spRS27A_HUMAN|	1681.9416
0.0014	20190410_QExHFX1_RSLC1_Beveridge_Clausen_IMP_DSS_JRmethod_R1.17642.17642.3	xl	0.8100(0.2950+0.6750)	0.68	3.9881	/	V.ETKK.V(3)+R.KSSMTLGAGGSSPSHK.H(1)	REVERSE_Cas9,REVERSE_spCYC_HORSE|+spKRHB2_HUMAN|	2173.1048
0.0013	20190410_QExHFX1_RSLC1_Beveridge_Clausen_IMP_DSS_JRmethod_R1.13664.13664.3	xl	0.8150(0.2300+0.5850)	0.815	4.436	/	R.DMEKEK.T(4)+K.HTGKDMVR.L(4)	spBID_HUMAN|+spEGF_HUMAN|	1858.8916
0.0013	20190410_QExHFX1_RSLC1_Beveridge_Clausen_IMP_DSS_JRmethod_R1.20660.20660.3	xl	0.8150(0.2750+0.5400)	0.655	3.6447	/	R.KSEEEVAAR.R(1)+R.QQLPEKYK.E(6)	spTRFL_HUMAN|+Cas9	2188.1375
0.0012	20190410_QExHFX1_RSLC1_Beveridge_Clausen_IMP_DSS_JRmethod_R1.14257.14257.3	xl	0.8150(0.6800+0.2500)	0.815	4.9995	/	K.SLEEARKIFR.F(7)+Q.YKTR.F(2)	spGSTA1_HUMAN|+REVERSE_spK1H1_HUMAN|,REVERSE_spK1H5_HUMAN|,REVERSE_spK1H6_HUMAN|,REVERSE_spK1HA_HUMAN|,REVERSE_spK1HB_HUMAN|,REVERSE_spK1M1_SHEEP|,REVERSE_spK1M2_SHEEP|,REVERSE_spKRHB4_HUMAN|,spGFP_AEQVI|	1952.0842
0	20190410_QExHFX1_RSLC1_Beveridge_Clausen_IMP_DSS_JRmethod_R1.02719.02719.3	xl	0.7200(0.7200+0.7200)	0.36	-0.1452	/	R.DKQSGK.T(2)+R.DKQSGK.T(2)	Cas9+Cas9	1460.747
0	20190410_QExHFX1_RSLC1_Beveridge_Clausen_IMP_DSS_JRmethod_R1.04292.04292.3	xl	0.4500(0.1550+0.2950)	0.04	-0.1384	/	-.KDEPK.N(1)+K.TPKGTR.D(3)	REVERSE_spRS27A_HUMAN|+spSYH_HUMAN|	1411.767
0	20190410_QExHFX1_RSLC1_Beveridge_Clausen_IMP_DSS_JRmethod_R1.04467.04467.3	xl	0.4500(0.4500+0.4500)	0.015	0.1545	/	K.VPSKK.F(4)+K.VPSKK.F(4)	Cas9+Cas9	1252.7754
0	20190410_QExHFX1_RSLC1_Beveridge_Clausen_IMP_DSS_JRmethod_R1.05059.05059.3	xl	0.8950(0.7000+0.4300)	0.17	-0.1489	/	R.KVTVK.Q(1)+K.VSKLK.K(3)	Cas9,REVERSE_Cas9+REVERSE_Cas9	1284.838
0	20190410_QExHFX1_RSLC1_Beveridge_Clausen_IMP_DSS_JRmethod_R1.05090.05090.3	xl	0.7650(0.4900+0.2750)	0.01	-0.6354	/	K.ANKSSK.L(3)+K.KFEEAR.D(1)	spANT3_HUMAN|+REVERSE_spPRDX1_HUMAN|	1549.8099
0	20190410_QExHFX1_RSLC1_Beveridge_Clausen_IMP_DSS_JRmethod_R1.05139.05139.3	xl	0.6350(0.2900+0.3450)	0.635	-3.212	/	K.GFKR.E(3)+E.NTAKK.L(4)	REVERSE_spDHE3_BOVIN|+REVERSE_spCYC_HUMAN|,REVERSE_spCYC_HORSE|	1204.6927
0	20190410_QExHFX1_RSLC1_Beveridge_Clausen_IMP_DSS_JRmethod_R1.05143.05143.3	xl	0.6000(0.6000+0.6000)	0.35	-0.8942	/	R.EKIEK.L(2)+R.EKIEK.L(2)	Cas9+Cas9	1428.8075
0	20190410_QExHFX1_RSLC1_Beveridge_Clausen_IMP_DSS_JRmethod_R1.05283.05283.3	xl	0.8650(0.3650+0.5000)	0.325	3.4878	/	K.KQC[160.03]K.N(1)+K.QQKLGR.V(3)	spK22E_HUMAN|+REVERSE_spSYH_HUMAN|	1428.787
0	20190410_QExHFX1_RSLC1_Beveridge_Clausen_IMP_DSS_JRmethod_R1.05472.05472.3	xl	0.3350(0.1100+0.2250)	0.335	3.2057	/	K.NGIKVNFK.L(4)+R.SKC[160.03]SIQC[160.03]SM.-(2)	spGFP_AEQVI|+REVERSE_spK22E_HUMAN|	2156.0427
0	20190410_QExHFX1_RSLC1_Beveridge_Clausen_IMP_DSS_JRmethod_R1.05492.05492.3	xl	0.6850(0.3200+0.6850)	0.605	2.604	/	K.RWAKR.E(4)+R.YSSSKHYSSSR.S(5)	REVERSE_spUBE2I_HUMAN|+spK1C10_HUMAN|	2141.0765
0	20190410_QExHFX1_RSLC1_Beveridge_Clausen_IMP_DSS_JRmethod_R1.05495.05495.3	xl	0.4950(0.2900+0.2050)	0.03	4.9977	/	R.KDAEAWFNEK.S(1)+R.KGNLDSR.G(1)	spK1C10_HUMAN|+REVERSE_spEGF_HUMAN|	2163.0595
0	20190410_QExHFX1_RSLC1_Beveridge_Clausen_IMP_DSS_JRmethod_R1.05696.05696.3	xl	0.7700(0.5700+0.4450)	0.77	2.3923	/	K.NLKPR.D(3)+R.VEYEKR.V(5)	REVERSE_spCYB5_HUMAN|+spUBE2I_HUMAN|	1586.878
0	20190410_QExHFX1_RSLC1_Beveridge_Clausen_IMP_DSS_JRmethod_R1.05841.05841.4	xl	1.1450(0.3500+0.7950)	0.655	1.538	/	R.NKDSR.T(2)+K.QYHKDDVTIK.V(4)	REVERSE_Cas9+REVERSE_spCAS2_BOVIN|	2002.0119
0	20190410_QExHFX1_RSLC1_Beveridge_Clausen_IMP_DSS_JRmethod_R1.05848.05848.3	xl	0.3250(0.2050+0.1200)	0.065	-0.0139	/	-.ENTAKK.L(5)+K.KTYR.V(1)	REVERSE_spCYC_HUMAN|,REVERSE_spCYC_HORSE|+REVERSE_spALBU_HUMAN|,spBGAL_ECOLI|	1393.7565
0	20190410_QExHFX1_RSLC1_Beveridge_Clausen_IMP_DSS_JRmethod_R1.05943.05943.3	xl	0.4900(0.4200+0.1850)	0.06	-0.3405	/	K.AKSYK.T(2)+R.SNKQGK.Q(3)	REVERSE_spCATA_HUMAN|+REVERSE_Cas9	1393.7565
0	20190410_QExHFX1_RSLC1_Beveridge_Clausen_IMP_DSS_JRmethod_R1.06106.06106.3	xl	0.8250(0.6150+0.4450)	0.09	-0.0259	/	K.LKSVK.E(2)+K.VSKLK.K(3)	Cas9+REVERSE_Cas9	1284.838
0	20190410_QExHFX1_RSLC1_Beveridge_Clausen_IMP_DSS_JRmethod_R1.06202.06202.3	xl	0.7400(0.4400+0.4900)	0.095	-0.0282	/	K.LKSVK.E(2)+K.VSKLK.K(3)	Cas9+REVERSE_Cas9	1284.838
0	20190410_QExHFX1_RSLC1_Beveridge_Clausen_IMP_DSS_JRmethod_R1.06245.06245.3	xl	0.3950(0.1700+0.2250)	0.03	-2.459	/	R.RKNR.L(2)+E.TAKPK.H(3)	Cas9+REVERSE_spALBU_BOVIN|,REVERSE_spALBU_HUMAN|	1253.7567
0	20190410_QExHFX1_RSLC1_Beveridge_Clausen_IMP_DSS_JRmethod_R1.06247.06247.3	xl	0.6600(0.4150+0.4650)	0.05	-0.1324	/	L.LKDK.D(2)+K.VSKLK.K(3)	Cas9,spGELS_HUMAN|+REVERSE_Cas9	1213.7645
0	20190410_QExHFX1_RSLC1_Beveridge_Clausen_IMP_DSS_JRmethod_R1.06280.06280.3	xl	0.2950(0.2400+0.0550)	0.05	-1.4025	/	K.LSKR.V(3)+R.TYEKEA.-(4)	REVERSE_spCRP_HUMAN|+spFABPH_HUMAN|	1379.7296
0	20190410_QExHFX1_RSLC1_Beveridge_Clausen_IMP_DSS_JRmethod_R1.06343.06343.3	xl	0.4050(0.2400+0.1650)	0.025	-2.0621	/	R.RKNR.L(2)+E.TAKPK.H(3)	Cas9+REVERSE_spALBU_BOVIN|,REVERSE_spALBU_HUMAN|	1253.7567
0	20190410_QExHFX1_RSLC1_Beveridge_Clausen_IMP_DSS_JRmethod_R1.06379.06379.3	xl	0.3300(0.1900+0.1400)	0.01	-4.451	/	K.EKMAQR.L(2)+R.KAAFK.G(1)	REVERSE_spPEPC_PIG|+spCATG_HUMAN|	1462.7965
0	20190410_QExHFX1_RSLC1_Beveridge_Clausen_IMP_DSS_JRmethod_R1.06482.06482.3	xl	0.2550(0.2550+0.1850)	0.07	2.4422	/	R.EVKDMR.S(3)+K.MAKR.L(3)	REVERSE_spTRFL_HUMAN|+REVERSE_spANXA5_HUMAN|,spEGF_HUMAN|	1418.7373
0	20190410_QExHFX1_RSLC1_Beveridge_Clausen_IMP_DSS_JRmethod_R1.06490.06490.3	xl	0.5700(0.3900+0.1800)	0.105	0.2558	/	K.KNIR.T(1)+K.NKADK.L(2)	REVERSE_spCASB_BOVIN|+REVERSE_spK2C1_HUMAN|	1241.7091
0	20190410_QExHFX1_RSLC1_Beveridge_Clausen_IMP_DSS_JRmethod_R1.06581.06581.4	xl	1.6950(0.5850+1.2550)	0.17	-0.4446	/	K.IIKDK.D(3)+K.LKGSPEDNEQK.Q(2)	Cas9+Cas9	1997.068
0	20190410_QExHFX1_RSLC1_Beveridge_Clausen_IMP_DSS_JRmethod_R1.06612.06612.3	xl	0.1650(0.1650+0.0300)	0.09	2.7375	/	K.KDPYSK.L(1)+R.YTKK.V(3)	REVERSE_spCO5_HUMAN|+spALBU_HUMAN|	1412.7551
0	20190410_QExHFX1_RSLC1_Beveridge_Clausen_IMP_DSS_JRmethod_R1.06686.06686.3	xl	0.4600(0.3200+0.1400)	0.005	0.1068	/	R.FEKR.L(3)+K.HKNK.K(2)	REVERSE_spANXA5_HUMAN|,REVERSE_spCO5_HUMAN|+REVERSE_spRS27A_HUMAN|	1241.688
0	20190410_QExHFX1_RSLC1_Beveridge_Clausen_IMP_DSS_JRmethod_R1.06747.06747.3	xl	0.2550(0.2600+0.1700)	0.255	-3.1496	/	R.DKQSGK.T(2)+L.INKK.L(3)	Cas9+REVERSE_Cas9,spCASB_BOVIN|,spTAU_HUMAN|	1300.735
0	20190410_QExHFX1_RSLC1_Beveridge_Clausen_IMP_DSS_JRmethod_R1.06793.06793.3	xl	0.3100(0.2400+0.1550)	0.075	2.7835	/	K.DWDPKK.Y(5)+K.KDEK.E(1)	Cas9+spKRHB4_HUMAN|	1443.7245
0	20190410_QExHFX1_RSLC1_Beveridge_Clausen_IMP_DSS_JRmethod_R1.06833.06833.3	xl	0.4500(0.2250+0.2250)	0.02	0.0656	/	R.FEKR.L(3)+K.HKGGK.E(2)	REVERSE_spANXA5_HUMAN|,REVERSE_spCO5_HUMAN|+REVERSE_spCYC_HUMAN|,REVERSE_spCYC_HORSE|	1241.688
0	20190410_QExHFX1_RSLC1_Beveridge_Clausen_IMP_DSS_JRmethod_R1.06877.06877.3	xl	0.2650(0.2050+0.0600)	0.265	-3.1961	/	K.KFAPS.-(1)+R.YTKK.V(3)	spUBE2I_HUMAN|+spALBU_HUMAN|	1224.6754
0	20190410_QExHFX1_RSLC1_Beveridge_Clausen_IMP_DSS_JRmethod_R1.06934.06934.3	xl	0.4400(0.1950+0.2450)	0.005	-0.0266	/	E.HNKK.L(3)+R.KEFR.K(1)	REVERSE_spK1C10_HUMAN|,REVERSE_spK1C15_SHEEP|,REVERSE_spK1C9_HUMAN|,REVERSE_spK1H2_HUMAN|,REVERSE_spK1H4_HUMAN|,REVERSE_spK1H5_HUMAN|,REVERSE_spK1H6_HUMAN|+spANXA5_HUMAN|	1241.688
0	20190410_QExHFX1_RSLC1_Beveridge_Clausen_IMP_DSS_JRmethod_R1.06963.06963.3	xl	0.1600(0.0650+0.1650)	0.005	2.8936	/	E.EDKK.H(3)+K.KDWDPK.K(1)	Cas9,REVERSE_spKRHB4_HUMAN|+Cas9	1443.7245
0	20190410_QExHFX1_RSLC1_Beveridge_Clausen_IMP_DSS_JRmethod_R1.07035.07035.3	xl	0.4850(0.3200+0.1650)	0.005	0.1387	/	R.FEKR.L(3)+K.HKNK.K(2)	REVERSE_spANXA5_HUMAN|,REVERSE_spCO5_HUMAN|+REVERSE_spRS27A_HUMAN|	1241.688
0	20190410_QExHFX1_RSLC1_Beveridge_Clausen_IMP_DSS_JRmethod_R1.07241.07241.4	xl	1.3850(0.5900+0.7950)	0.195	-3.8713	/	R.NKRR.T(2)+R.VMDKGTHK.N(4)	REVERSE_Cas9+REVERSE_spEGF_HUMAN|	1624.8831
0	20190410_QExHFX1_RSLC1_Beveridge_Clausen_IMP_DSS_JRmethod_R1.07299.07299.4	xl	1.0350(0.5700+0.7250)	0.825	0.0386	/	K.DIKER.A(3)+R.NAKFTVR.N(3)	spGSTA1_HUMAN|+REVERSE_spANT3_HUMAN|	1631.8994
0	20190410_QExHFX1_RSLC1_Beveridge_Clausen_IMP_DSS_JRmethod_R1.07324.07324.4	xl	0.7950(0.7950+0.7950)	0.765	-0.166	/	K.VLSAYNKHR.D(7)+K.VLSAYNKHR.D(7)	Cas9+Cas9	2311.2548
0	20190410_QExHFX1_RSLC1_Beveridge_Clausen_IMP_DSS_JRmethod_R1.07354.07354.3	xl	0.3150(0.2400+0.0750)	0.2	-0.9201	/	K.KDEK.E(1)+K.NVKSK.L(3)	spKRHB4_HUMAN|+spTAU_HUMAN|	1230.6819
0	20190410_QExHFX1_RSLC1_Beveridge_Clausen_IMP_DSS_JRmethod_R1.07386.07386.4	xl	1.4350(0.9750+0.4600)	0.08	-0.0363	/	R.KFDNLTK.A(1)+R.SDKNR.G(3)	Cas9+Cas9	1620.8471
0	20190410_QExHFX1_RSLC1_Beveridge_Clausen_IMP_DSS_JRmethod_R1.07410.07410.3	xl	0.7850(0.5950+0.2800)	0.505	-0.5968	/	R.EEDKPGGHK.R(4)+G.EKIR.L(2)	REVERSE_spSODC_HUMAN|+spK1H8_HUMAN|,REVERSE_spNEDD8_HUMAN|,spSYH_HUMAN|	1677.8685
0	20190410_QExHFX1_RSLC1_Beveridge_Clausen_IMP_DSS_JRmethod_R1.07417.07417.3	xl	0.5900(0.3700+0.2200)	0.07	4.4682	/	R.AEEFKK.L(5)+K.DAKNK.L(3)	spPRDX1_HUMAN|+spK2C1_HUMAN|	1462.7667
0	20190410_QExHFX1_RSLC1_Beveridge_Clausen_IMP_DSS_JRmethod_R1.07418.07418.3	xl	0.3200(0.2550+0.0650)	0.165	2.8368	/	K.KYWGTK.L(1)+R.SPEKK.A(4)	spCTRA_BOVIN|+spANT3_HUMAN|	1506.8082
0	20190410_QExHFX1_RSLC1_Beveridge_Clausen_IMP_DSS_JRmethod_R1.07427.07427.3	xl	0.7050(0.3800+0.3250)	0.705	4.4631	/	K.DTPKYGGHR.D(4)+R.TLQKK.L(4)	REVERSE_spKCRM_HUMAN|+spCO5_HUMAN|	1783.958
0	20190410_QExHFX1_RSLC1_Beveridge_Clausen_IMP_DSS_JRmethod_R1.07444.07444.3	xl	0.4250(0.2400+0.4250)	0.01	-0.0748	/	E.EDKK.H(3)+R.ENAKAK.T(4)	Cas9,REVERSE_spKRHB4_HUMAN|+spTAU_HUMAN|	1315.6983
0	20190410_QExHFX1_RSLC1_Beveridge_Clausen_IMP_DSS_JRmethod_R1.07455.07455.3	xl	0.3800(0.2400+0.1400)	0.01	-1.8589	/	K.KRKK.K(3)+R.SKSLR.A(2)	spRS27A_HUMAN|,spRS27A_HUMAN|,REVERSE_spRS27A_HUMAN|+REVERSE_Cas9	1285.8193
0	20190410_QExHFX1_RSLC1_Beveridge_Clausen_IMP_DSS_JRmethod_R1.07490.07490.4	xl	1.2600(0.7150+0.5450)	0.37	-0.5222	/	R.KFDNLTK.A(1)+R.SDKNR.G(3)	Cas9+Cas9	1620.8471
0	20190410_QExHFX1_RSLC1_Beveridge_Clausen_IMP_DSS_JRmethod_R1.07532.07532.3	xl	0.4600(0.2600+0.2000)	0.08	2.3435	/	K.LKMEK.A(2)+R.TGKDR.V(3)	REVERSE_spTAU_HUMAN|+spEGF_HUMAN|	1360.7384
0	20190410_QExHFX1_RSLC1_Beveridge_Clausen_IMP_DSS_JRmethod_R1.07536.07536.3	xl	0.6000(0.4150+0.2250)	0.005	4.541	/	R.AEEFKK.L(5)+K.DAKNK.L(3)	spPRDX1_HUMAN|+spK2C1_HUMAN|	1462.7667
0	20190410_QExHFX1_RSLC1_Beveridge_Clausen_IMP_DSS_JRmethod_R1.07542.07542.3	xl	0.5700(0.2550+0.3150)	0.025	0.0078	/	K.LDFKDR.V(4)+R.NGKTSK.K(3)	spTAU_HUMAN|+spPPIA_HUMAN|	1563.8256
0	20190410_QExHFX1_RSLC1_Beveridge_Clausen_IMP_DSS_JRmethod_R1.07559.07559.3	xl	0.3500(0.3600+0.1850)	0.005	0.789	/	K.KRKK.K(3)+S.PAFKK.A(4)	spRS27A_HUMAN|,spRS27A_HUMAN|,REVERSE_spRS27A_HUMAN|+REVERSE_spUBE2I_HUMAN|	1285.8234
0	20190410_QExHFX1_RSLC1_Beveridge_Clausen_IMP_DSS_JRmethod_R1.07630.07630.3	xl	0.6100(0.2650+0.3450)	0.035	2.5889	/	K.KPER.T(1)+K.SKSFHK.S(2)	REVERSE_spTAU_HUMAN|+REVERSE_spCO5_HUMAN|	1398.7619
0	20190410_QExHFX1_RSLC1_Beveridge_Clausen_IMP_DSS_JRmethod_R1.07637.07637.3	xl	0.2550(0.0750+0.1800)	0.015	-2.1351	/	K.FDKFK.H(3)+K.KPER.T(1)	spMYG_HUMAN|,spMYG_HORSE|+REVERSE_spTAU_HUMAN|	1349.7343
0	20190410_QExHFX1_RSLC1_Beveridge_Clausen_IMP_DSS_JRmethod_R1.07642.07642.3	xl	0.5400(0.4550+0.2850)	0.105	-2.4471	/	R.NKDSR.T(2)+K.SKSVMR.A(2)	REVERSE_Cas9+REVERSE_spTAU_HUMAN|	1462.7561
0	20190410_QExHFX1_RSLC1_Beveridge_Clausen_IMP_DSS_JRmethod_R1.07653.07653.3	xl	0.1100(0.0450+0.0650)	0.035	3.7757	/	K.DDYPSSPPKC[160.03]K.F(9)+K.ENFDKAR.F(5)	spUBE2I_HUMAN|+spRETBP_HUMAN|	2309.0633
0	20190410_QExHFX1_RSLC1_Beveridge_Clausen_IMP_DSS_JRmethod_R1.07655.07655.3	xl	0.5650(0.3150+0.2500)	0.565	3.5248	/	R.ISKLK.K(3)+K.QLKR.R(3)	REVERSE_spPEPC_PIG|+Cas9,spRASH_HUMAN|	1268.8179
0	20190410_QExHFX1_RSLC1_Beveridge_Clausen_IMP_DSS_JRmethod_R1.07657.07657.3	xl	0.2050(0.1050+0.1000)	0.015	2.2341	/	K.HKDTPK.Y(2)+K.MAKR.L(3)	REVERSE_spKCRM_HUMAN|+REVERSE_spANXA5_HUMAN|,spEGF_HUMAN|	1366.739
0	20190410_QExHFX1_RSLC1_Beveridge_Clausen_IMP_DSS_JRmethod_R1.07666.07666.3	xl	0.4950(0.3450+0.1500)	0.005	-2.035	/	K.KRKK.K(3)+R.SKSLR.A(2)	spRS27A_HUMAN|,spRS27A_HUMAN|,REVERSE_spRS27A_HUMAN|+REVERSE_Cas9	1285.8193
0	20190410_QExHFX1_RSLC1_Beveridge_Clausen_IMP_DSS_JRmethod_R1.07674.07674.3	xl	0.2950(0.1800+0.1150)	0.075	3.4069	/	R.ENAKAK.T(4)+K.KHER.H(1)	spTAU_HUMAN|+Cas9	1365.7364
0	20190410_QExHFX1_RSLC1_Beveridge_Clausen_IMP_DSS_JRmethod_R1.07738.07738.4	xl	1.4800(0.4500+1.2700)	0.58	0.0389	/	R.LSKSR.R(3)+R.NSDKLIAR.K(4)	Cas9+Cas9	1642.9365
0	20190410_QExHFX1_RSLC1_Beveridge_Clausen_IMP_DSS_JRmethod_R1.07777.07777.3	xl	0.8450(0.3750+0.4700)	0.405	0.243	/	K.KAQAR.V(1)+K.NKADK.L(2)	REVERSE_spUBE2I_HUMAN|+REVERSE_spK2C1_HUMAN|	1284.7149
0	20190410_QExHFX1_RSLC1_Beveridge_Clausen_IMP_DSS_JRmethod_R1.07781.07781.4	xl	0.9300(0.6300+0.5350)	0.195	-0.4054	/	K.KMDAHPPR.L(1)+R.RKNR.L(2)	spGELS_HUMAN|+Cas9	1660.8943
0	20190410_QExHFX1_RSLC1_Beveridge_Clausen_IMP_DSS_JRmethod_R1.07788.07788.3	xl	0.3350(0.2150+0.3350)	0.005	4.397	/	R.DKGTR.K(2)+K.NIEDEYKNR.Y(7)	REVERSE_spEGF_HUMAN|+REVERSE_spK2C1_HUMAN|	1892.9227
0	20190410_QExHFX1_RSLC1_Beveridge_Clausen_IMP_DSS_JRmethod_R1.07804.07804.4	xl	1.4600(1.2800+0.4200)	0.135	-1.3007	/	R.NSDKLIAR.K(4)+R.RKNR.L(2)	Cas9+Cas9	1625.9325
0	20190410_QExHFX1_RSLC1_Beveridge_Clausen_IMP_DSS_JRmethod_R1.07805.07805.3	xl	0.5950(0.2250+0.3700)	0.155	1.8869	/	K.NKHK.R(2)+K.RFEKR.L(4)	spRS27A_HUMAN|+REVERSE_spANXA5_HUMAN|	1397.7891
0	20190410_QExHFX1_RSLC1_Beveridge_Clausen_IMP_DSS_JRmethod_R1.07810.07810.3	xl	0.4800(0.3250+0.3200)	0.01	1.656	/	K.EKIKNR.Y(2)+K.KKEER.A(2)	spGSTA1_HUMAN|+spCYC_HUMAN|	1612.926
0	20190410_QExHFX1_RSLC1_Beveridge_Clausen_IMP_DSS_JRmethod_R1.07824.07824.4	xl	1.0050(0.6150+0.6300)	1.005	2.937	/	K.DIKER.A(3)+K.GTRKNVR.L(4)	spGSTA1_HUMAN|+REVERSE_spEGF_HUMAN|	1626.9165
0	20190410_QExHFX1_RSLC1_Beveridge_Clausen_IMP_DSS_JRmethod_R1.07861.07861.4	xl	1.6450(0.5500+1.3400)	0.3	-0.1097	/	R.LSKSR.R(3)+R.NSDKLIAR.K(4)	Cas9+Cas9	1642.9365
0	20190410_QExHFX1_RSLC1_Beveridge_Clausen_IMP_DSS_JRmethod_R1.07879.07879.3	xl	0.5350(0.2550+0.2800)	0.07	-1.8264	/	K.KHER.H(1)+Q.RVKK.D(3)	Cas9+spKRHB4_HUMAN|,REVERSE_spNQO2_HUMAN|,spGAG_SCVLA|	1235.7462
0	20190410_QExHFX1_RSLC1_Beveridge_Clausen_IMP_DSS_JRmethod_R1.07921.07921.4	xl	1.4750(0.5900+1.0550)	0.795	0.3502	/	K.ETNTPKK.K(6)+R.LHSMKEGIHAQQK.E(5)	spUB2E1_HUMAN|+spCAS1_BOVIN|	2460.2794
0	20190410_QExHFX1_RSLC1_Beveridge_Clausen_IMP_DSS_JRmethod_R1.07967.07967.4	xl	1.4500(0.4550+1.2400)	0.495	0.1132	/	R.LSKSR.R(3)+R.NSDKLIAR.K(4)	Cas9+Cas9	1642.9365
0	20190410_QExHFX1_RSLC1_Beveridge_Clausen_IMP_DSS_JRmethod_R1.07976.07976.3	xl	0.5200(0.3850+0.1350)	0.15	-2.0823	/	K.KKTER.E(1)+Q.RVKK.D(3)	spCYC_HORSE|+spKRHB4_HUMAN|,REVERSE_spNQO2_HUMAN|,spGAG_SCVLA|	1327.8299
0	20190410_QExHFX1_RSLC1_Beveridge_Clausen_IMP_DSS_JRmethod_R1.07986.07986.3	xl	0.7100(0.3200+0.3900)	0.235	-1.8818	/	K.KHER.H(1)+Q.RVKK.D(3)	Cas9+spKRHB4_HUMAN|,REVERSE_spNQO2_HUMAN|,spGAG_SCVLA|	1235.7462
0	20190410_QExHFX1_RSLC1_Beveridge_Clausen_IMP_DSS_JRmethod_R1.07998.07998.3	xl	0.5200(0.1900+0.4700)	0.095	3.4132	/	K.LKGNK.L(2)+R.QAMKEK.G(4)	REVERSE_spPEPA_PIG|+spPEPC_PIG|	1429.7962
0	20190410_QExHFX1_RSLC1_Beveridge_Clausen_IMP_DSS_JRmethod_R1.08070.08070.4	xl	1.6600(0.5650+1.3300)	0.075	0.1876	/	R.LSKSR.R(3)+R.NSDKLIAR.K(4)	Cas9+Cas9	1642.9365
0	20190410_QExHFX1_RSLC1_Beveridge_Clausen_IMP_DSS_JRmethod_R1.08145.08145.3	xl	0.4550(0.3950+0.0600)	0.075	-2.1808	/	R.ENAKAK.T(4)+R.TYEKEA.-(4)	spTAU_HUMAN|+spFABPH_HUMAN|	1536.7671
0	20190410_QExHFX1_RSLC1_Beveridge_Clausen_IMP_DSS_JRmethod_R1.08150.08150.3	xl	0.9050(0.7300+0.4150)	0.175	-0.1189	/	R.DKPIR.E(2)+R.IPKDR.H(3)	Cas9+REVERSE_Cas9	1392.8088
0	20190410_QExHFX1_RSLC1_Beveridge_Clausen_IMP_DSS_JRmethod_R1.08202.08202.3	xl	0.4100(0.2000+0.2100)	0.01	-1.9309	/	K.KDEK.E(1)+K.VKSRER.E(2)	spKRHB4_HUMAN|+spK2C1_HUMAN|	1429.7888
0	20190410_QExHFX1_RSLC1_Beveridge_Clausen_IMP_DSS_JRmethod_R1.08211.08211.4	xl	1.5750(0.5550+1.2600)	0.23	0.0389	/	R.LSKSR.R(3)+R.NSDKLIAR.K(4)	Cas9+Cas9	1642.9365
0	20190410_QExHFX1_RSLC1_Beveridge_Clausen_IMP_DSS_JRmethod_R1.08213.08213.4	xl	0.5950(0.3500+0.3450)	0.225	-0.9754	/	K.KYQAC[160.03]R.E(1)+K.VVSSRKR.E(6)	REVERSE_spALDOA_RABIT|+spK1C15_SHEEP|	1792.9729
0	20190410_QExHFX1_RSLC1_Beveridge_Clausen_IMP_DSS_JRmethod_R1.08238.08238.3	xl	0.7650(0.2800+0.4850)	0.38	3.3867	/	K.FDKFK.H(3)+K.SPSSAKSR.L(6)	spMYG_HUMAN|,spMYG_HORSE|+spTAU_HUMAN|	1639.8569
0	20190410_QExHFX1_RSLC1_Beveridge_Clausen_IMP_DSS_JRmethod_R1.08241.08241.3	xl	0.5550(0.3650+0.1900)	0.225	3.0861	/	R.HGGYKPTDK.H(5)+R.KAWR.K(1)	spKCRM_HUMAN|+spUBE2I_HUMAN|	1698.8841
0	20190410_QExHFX1_RSLC1_Beveridge_Clausen_IMP_DSS_JRmethod_R1.08284.08284.4	xl	0.6200(0.4100+0.2100)	0.62	-4.136	/	K.AAQEEYVKR.A(8)+K.GKSKK.L(4)	spALDOA_RABIT|+Cas9	1776.9733
0	20190410_QExHFX1_RSLC1_Beveridge_Clausen_IMP_DSS_JRmethod_R1.08306.08306.3	xl	0.6550(0.0800+0.5750)	0.005	-2.2536	/	T.KAER.G(1)+A.KKRK.K(2)	Cas9,REVERSE_spIGF2_HUMAN|+spRS27A_HUMAN|,REVERSE_spRS27A_HUMAN|	1198.7509
0	20190410_QExHFX1_RSLC1_Beveridge_Clausen_IMP_DSS_JRmethod_R1.08313.08313.3	xl	0.5650(0.2850+0.5200)	0.565	-0.2993	/	V.ETKK.V(3)+R.QIKASFK.-(3)	REVERSE_Cas9,REVERSE_spCYC_HORSE|+spCAH2_HUMAN|	1462.8395
0	20190410_QExHFX1_RSLC1_Beveridge_Clausen_IMP_DSS_JRmethod_R1.08319.08319.3	xl	0.4750(0.2350+0.4800)	0.47	-0.9271	/	L.ERKR.S(3)+R.SGWYKR.C(5)	REVERSE_spK1C15_SHEEP|+REVERSE_spCTRB_BOVIN|	1520.8211
0	20190410_QExHFX1_RSLC1_Beveridge_Clausen_IMP_DSS_JRmethod_R1.08341.08341.4	xl	0.8200(0.7000+0.3650)	0.155	4.9657	/	K.KTGGPQGSR.R(1)+L.NAKER.A(3)	spTNFA_HUMAN|+REVERSE_spCATA_HUMAN|	1640.8593
0	20190410_QExHFX1_RSLC1_Beveridge_Clausen_IMP_DSS_JRmethod_R1.08355.08355.3	xl	0.7400(0.2800+0.4600)	0.03	4.8383	/	K.FDKFK.H(3)+K.SPSSAKSR.L(6)	spMYG_HUMAN|,spMYG_HORSE|+spTAU_HUMAN|	1639.8569
0	20190410_QExHFX1_RSLC1_Beveridge_Clausen_IMP_DSS_JRmethod_R1.08366.08366.3	xl	0.9250(0.3700+0.6800)	0.025	2.8887	/	R.C[160.03]EKDER.F(3)+R.ESELKIR.F(5)	spCASK_BOVIN|+REVERSE_spK1H7_HUMAN|,REVERSE_spK1H8_HUMAN|	1846.9094
0	20190410_QExHFX1_RSLC1_Beveridge_Clausen_IMP_DSS_JRmethod_R1.08392.08392.3	xl	0.5600(0.3400+0.3300)	0.16	3.3026	/	K.FAAKR.E(4)+R.KEFPYR.L(1)	REVERSE_spCATG_HUMAN|+spCO5_HUMAN|	1567.851
0	20190410_QExHFX1_RSLC1_Beveridge_Clausen_IMP_DSS_JRmethod_R1.08456.08456.3	xl	0.3600(0.1900+0.3650)	0.01	3.1649	/	P.EAKR.M(3)+K.KYQAC[160.03]R.E(1)	spALBU_HUMAN|,spIGF2_HUMAN|+REVERSE_spALDOA_RABIT|	1464.7507
0	20190410_QExHFX1_RSLC1_Beveridge_Clausen_IMP_DSS_JRmethod_R1.08507.08507.3	xl	0.7500(0.5850+0.3200)	0.065	-2.7483	/	K.GADGKTK.L(5)+K.LKGNK.L(2)	spTAU_HUMAN|+REVERSE_spPEPA_PIG|	1371.7721
0	20190410_QExHFX1_RSLC1_Beveridge_Clausen_IMP_DSS_JRmethod_R1.08519.08519.4	xl	1.3900(0.9300+0.7050)	1.39	-0.3977	/	R.KLQKMVK.D(4)+R.QSIKK.L(4)	REVERSE_Cas9+REVERSE_spCAS2_BOVIN|	1613.9902
0	20190410_QExHFX1_RSLC1_Beveridge_Clausen_IMP_DSS_JRmethod_R1.08568.08568.3	xl	0.3700(0.2100+0.2650)	0.055	1.2377	/	A.KKRK.K(2)+S.PAFKK.A(4)	spRS27A_HUMAN|,REVERSE_spRS27A_HUMAN|+REVERSE_spUBE2I_HUMAN|	1285.8234
0	20190410_QExHFX1_RSLC1_Beveridge_Clausen_IMP_DSS_JRmethod_R1.08584.08584.3	xl	0.6600(0.4350+0.2250)	0.015	2.9484	/	R.C[160.03]EKDER.F(3)+L.LKDK.D(2)	spCASK_BOVIN|+Cas9,spGELS_HUMAN|	1475.7289
0	20190410_QExHFX1_RSLC1_Beveridge_Clausen_IMP_DSS_JRmethod_R1.08594.08594.3	xl	0.5100(0.5250+0.1200)	0.085	2.7129	/	K.KEER.A(1)+K.SKSVMR.A(2)	spCYC_HUMAN|+REVERSE_spTAU_HUMAN|	1404.7394
0	20190410_QExHFX1_RSLC1_Beveridge_Clausen_IMP_DSS_JRmethod_R1.08599.08599.3	xl	0.8500(0.4100+0.4400)	0.08	2.0054	/	E.IKER.N(2)+K.VGSKC[160.03]C[160.03]K.H(4)	REVERSE_Cas9,spGSTA1_HUMAN|,spNEDD8_HUMAN|+spALBU_HUMAN|	1519.785
0	20190410_QExHFX1_RSLC1_Beveridge_Clausen_IMP_DSS_JRmethod_R1.08601.08601.4	xl	0.4350(0.0650+0.3700)	0.005	-1.784	/	K.AFDAGDKK.Y(7)+R.HYC[160.03]GKC[160.03]C[160.03]LTYC[160.03]FNKPEDK.-(14)	REVERSE_spALDOA_RABIT|+spRS27A_HUMAN|	3367.4769
0	20190410_QExHFX1_RSLC1_Beveridge_Clausen_IMP_DSS_JRmethod_R1.08604.08604.3	xl	0.2300(0.1400+0.0900)	0.02	-2.3953	/	K.DAKNK.L(3)+K.FKDFK.E(2)	spK2C1_HUMAN|+REVERSE_spMYG_HUMAN|,REVERSE_spMYG_HORSE|	1395.7397
0	20190410_QExHFX1_RSLC1_Beveridge_Clausen_IMP_DSS_JRmethod_R1.08620.08620.3	xl	0.4050(0.2700+0.1350)	0.005	3.1086	/	K.FDKFK.H(3)+D.LKPR.N(2)	spMYG_HUMAN|,spMYG_HORSE|+REVERSE_spPEPB_PIG|,REVERSE_spCYB5_HUMAN|,REVERSE_spGSTP1_HUMAN|	1333.7757
0	20190410_QExHFX1_RSLC1_Beveridge_Clausen_IMP_DSS_JRmethod_R1.08660.08660.3	xl	0.6200(0.3650+0.2550)	0.05	-0.3249	/	K.GKPPR.R(2)+R.NGKTSK.K(3)	REVERSE_spPDGFB_HUMAN|+spPPIA_HUMAN|	1324.7462
0	20190410_QExHFX1_RSLC1_Beveridge_Clausen_IMP_DSS_JRmethod_R1.08668.08668.3	xl	0.4250(0.1850+0.3050)	0.425	-0.388	/	R.KIFGAK.D(1)+K.KKESK.V(2)	REVERSE_Cas9+spUB2E1_HUMAN|	1418.8496
0	20190410_QExHFX1_RSLC1_Beveridge_Clausen_IMP_DSS_JRmethod_R1.08672.08672.3	xl	0.4050(0.2750+0.2750)	0.005	0.7759	/	A.KKRK.K(2)+S.PAFKK.A(4)	spRS27A_HUMAN|,REVERSE_spRS27A_HUMAN|+REVERSE_spUBE2I_HUMAN|	1285.8234
0	20190410_QExHFX1_RSLC1_Beveridge_Clausen_IMP_DSS_JRmethod_R1.08686.08686.3	xl	0.6500(0.3050+0.3450)	0.465	2.4173	/	L.NAKER.A(3)+R.VC[160.03]KSSK.T(3)	REVERSE_spCATA_HUMAN|+REVERSE_spCO5_HUMAN|	1461.7609
0	20190410_QExHFX1_RSLC1_Beveridge_Clausen_IMP_DSS_JRmethod_R1.08698.08698.3	xl	0.5900(0.2600+0.3300)	0.01	-0.2663	/	R.EHKK.D(3)+R.LSKSR.R(3)	REVERSE_Cas9+Cas9	1267.7248
0	20190410_QExHFX1_RSLC1_Beveridge_Clausen_IMP_DSS_JRmethod_R1.08720.08720.3	xl	0.6800(0.2850+0.3950)	0.1	-0.4721	/	R.FEKR.L(3)+K.NKADK.L(2)	REVERSE_spANXA5_HUMAN|,REVERSE_spCO5_HUMAN|+REVERSE_spK2C1_HUMAN|	1290.6931
0	20190410_QExHFX1_RSLC1_Beveridge_Clausen_IMP_DSS_JRmethod_R1.08742.08742.3	xl	0.1500(0.0750+0.0750)	0.01	0.2626	/	R.C[160.03]FKR.H(3)+K.EMKLK.G(3)	spSYH_HUMAN|+spTAU_HUMAN|	1394.7413
0	20190410_QExHFX1_RSLC1_Beveridge_Clausen_IMP_DSS_JRmethod_R1.08774.08774.3	xl	0.5100(0.2650+0.3800)	0.51	-0.5085	/	R.ETKKK.L(3)+R.NKLFK.E(2)	REVERSE_spCYC_HORSE|+REVERSE_spPEPB_PIG|	1418.8496
0	20190410_QExHFX1_RSLC1_Beveridge_Clausen_IMP_DSS_JRmethod_R1.08782.08782.3	xl	0.3150(0.1600+0.1550)	0.005	-1.8198	/	A.KKRK.K(2)+R.LSKSR.R(3)	spRS27A_HUMAN|,REVERSE_spRS27A_HUMAN|+Cas9	1285.8193
0	20190410_QExHFX1_RSLC1_Beveridge_Clausen_IMP_DSS_JRmethod_R1.08784.08784.3	xl	0.9300(0.2950+0.6350)	0.105	1.6232	/	K.KGKEVDGM.-(3)+R.QAMKEK.G(4)	REVERSE_spCYC_HORSE|+spPEPC_PIG|	1733.8691
0	20190410_QExHFX1_RSLC1_Beveridge_Clausen_IMP_DSS_JRmethod_R1.08820.08820.3	xl	0.5200(0.2650+0.3000)	0.435	-3.6973	/	R.C[160.03]EEGELLKR.Y(8)+K.KTGGPQGSR.R(1)	REVERSE_spK22E_HUMAN|+spTNFA_HUMAN|	2157.0847
0	20190410_QExHFX1_RSLC1_Beveridge_Clausen_IMP_DSS_JRmethod_R1.08851.08851.3	xl	0.3800(0.2250+0.2650)	0.125	-3.112	/	K.SPSSAKSR.L(6)+R.TGKDR.V(3)	spTAU_HUMAN|+spEGF_HUMAN|	1531.7954
0	20190410_QExHFX1_RSLC1_Beveridge_Clausen_IMP_DSS_JRmethod_R1.08858.08858.3	xl	0.5200(0.4750+0.0450)	0.005	-0.1185	/	R.KEFR.K(1)+L.LKDK.D(2)	spANXA5_HUMAN|+Cas9,spGELS_HUMAN|	1218.6972
0	20190410_QExHFX1_RSLC1_Beveridge_Clausen_IMP_DSS_JRmethod_R1.08870.08870.3	xl	0.3850(0.2050+0.1800)	0.185	-1.2288	/	R.GKPVSR.V(2)+Q.RVKK.D(3)	spTAU_HUMAN|+spKRHB4_HUMAN|,REVERSE_spNQO2_HUMAN|,spGAG_SCVLA|	1309.8193
0	20190410_QExHFX1_RSLC1_Beveridge_Clausen_IMP_DSS_JRmethod_R1.08873.08873.3	xl	0.7600(0.2200+0.7350)	0.645	0.5841	/	D.KFC[160.03]R.C(1)+R.VKNIFSAFR.N(2)	spKRA33_SHEEP|,spKRA34_SHEEP|,REVERSE_spSYH_HUMAN|+REVERSE_spKRHB2_HUMAN|	1827.9817
0	20190410_QExHFX1_RSLC1_Beveridge_Clausen_IMP_DSS_JRmethod_R1.08884.08884.4	xl	1.7000(1.3400+0.6000)	0.08	0.5164	/	K.APLSASMIKR.Y(9)+R.SDKNR.G(3)	Cas9+Cas9	1828.9828
0	20190410_QExHFX1_RSLC1_Beveridge_Clausen_IMP_DSS_JRmethod_R1.08891.08891.3	xl	0.3250(0.1650+0.2450)	0.005	1.1707	/	A.KKRK.K(2)+S.PAFKK.A(4)	spRS27A_HUMAN|,REVERSE_spRS27A_HUMAN|+REVERSE_spUBE2I_HUMAN|	1285.8234
0	20190410_QExHFX1_RSLC1_Beveridge_Clausen_IMP_DSS_JRmethod_R1.08906.08906.3	xl	0.6100(0.5900+0.2650)	0.61	-2.5635	/	R.SAKELR.C(3)+K.VKKR.K(3)	spIL8_HUMAN|+REVERSE_spRS27A_HUMAN|	1369.8405
0	20190410_QExHFX1_RSLC1_Beveridge_Clausen_IMP_DSS_JRmethod_R1.08939.08939.3	xl	0.5350(0.3200+0.2150)	0.155	-2.0298	/	K.KKTER.E(2)+Q.RVKK.D(3)	spCYC_HORSE|+spKRHB4_HUMAN|,REVERSE_spNQO2_HUMAN|,spGAG_SCVLA|	1327.8299
0	20190410_QExHFX1_RSLC1_Beveridge_Clausen_IMP_DSS_JRmethod_R1.08961.08961.4	xl	1.0900(0.4500+0.8850)	0.19	0.0984	/	R.LSKSR.R(3)+K.MKNYWR.Q(2)	Cas9+Cas9	1623.8555
0	20190410_QExHFX1_RSLC1_Beveridge_Clausen_IMP_DSS_JRmethod_R1.08970.08970.3	xl	0.6250(0.2350+0.6500)	0.27	3.3345	/	R.EEKK.K(3)+R.HGGYKPTDK.H(5)	REVERSE_spCYC_HUMAN|+spKCRM_HUMAN|	1671.8467
0	20190410_QExHFX1_RSLC1_Beveridge_Clausen_IMP_DSS_JRmethod_R1.08972.08972.4	xl	0.5450(0.3600+0.4250)	0.06	1.5188	/	R.ETEEQKR.N(6)+K.KEPSR.Y(1)	spDHE3_BOVIN|+REVERSE_spANT3_HUMAN|	1671.8427
0	20190410_QExHFX1_RSLC1_Beveridge_Clausen_IMP_DSS_JRmethod_R1.08993.08993.4	xl	0.5800(0.5750+0.2900)	0.295	0.2713	/	R.KYWGSR.V(1)+K.SKSVMR.A(2)	spCTRB_BOVIN|+REVERSE_spTAU_HUMAN|	1639.8504
0	20190410_QExHFX1_RSLC1_Beveridge_Clausen_IMP_DSS_JRmethod_R1.09017.09017.3	xl	0.3300(0.2350+0.1600)	0.005	0.9661	/	K.FKHLK.S(2)+R.KGKTK.L(3)	spMYG_HUMAN|,spMYG_HORSE|+REVERSE_spCAH1_HUMAN|,REVERSE_spCAH2_HUMAN|,REVERSE_spCAH2_BOVIN|	1369.8445
0	20190410_QExHFX1_RSLC1_Beveridge_Clausen_IMP_DSS_JRmethod_R1.09072.09072.4	xl	1.2050(0.5550+0.8950)	0.5	-0.052	/	R.LSKSR.R(3)+K.MKNYWR.Q(2)	Cas9+Cas9	1623.8555
0	20190410_QExHFX1_RSLC1_Beveridge_Clausen_IMP_DSS_JRmethod_R1.09098.09098.3	xl	0.5000(0.4350+0.2000)	0.295	0.0417	/	R.DAHKSEVAHR.F(4)+K.QLKR.R(3)	spALBU_HUMAN|+Cas9,spRASH_HUMAN|	1829.9859
0	20190410_QExHFX1_RSLC1_Beveridge_Clausen_IMP_DSS_JRmethod_R1.09106.09106.3	xl	0.9000(0.3250+0.6450)	0.23	-0.0244	/	R.TKLAK.L(2)+R.VYAC[160.03]DVDKK.L(8)	REVERSE_spGSTA1_HUMAN|+REVERSE_spK2M2_SHEEP|	1793.9596
0	20190410_QExHFX1_RSLC1_Beveridge_Clausen_IMP_DSS_JRmethod_R1.09193.09193.3	xl	0.3250(0.2550+0.2000)	0.225	-2.2617	/	K.SPSSAKSR.L(6)+R.TGKDR.V(3)	spTAU_HUMAN|+spEGF_HUMAN|	1531.7954
0	20190410_QExHFX1_RSLC1_Beveridge_Clausen_IMP_DSS_JRmethod_R1.09219.09219.3	xl	0.3150(0.1250+0.1900)	0.01	2.8719	/	R.RKNR.L(2)+R.TGKPTK.L(3)	Cas9+REVERSE_spSYH_HUMAN|	1340.7888
0	20190410_QExHFX1_RSLC1_Beveridge_Clausen_IMP_DSS_JRmethod_R1.09222.09222.3	xl	0.7900(0.4100+0.3800)	0.49	1.8097	/	R.KSEEEVAAR.R(1)+K.VKAHGK.K(2)	spTRFL_HUMAN|+spHBB_HUMAN|	1793.9635
0	20190410_QExHFX1_RSLC1_Beveridge_Clausen_IMP_DSS_JRmethod_R1.09245.09245.3	xl	0.4250(0.2000+0.2250)	0.17	-1.896	/	R.GKPVSR.V(2)+Q.RVKK.D(3)	spTAU_HUMAN|+spKRHB4_HUMAN|,REVERSE_spNQO2_HUMAN|,spGAG_SCVLA|	1309.8193
0	20190410_QExHFX1_RSLC1_Beveridge_Clausen_IMP_DSS_JRmethod_R1.09289.09289.3	xl	0.4750(0.2150+0.2600)	0.015	-2.9873	/	R.DAHKSEVAHR.F(4)+R.SKASSPSKPPTR.V(2)	spALBU_HUMAN|+REVERSE_spTAU_HUMAN|	2528.3094
0	20190410_QExHFX1_RSLC1_Beveridge_Clausen_IMP_DSS_JRmethod_R1.09302.09302.3	xl	0.3800(0.3800+0.2350)	0.105	3.1121	/	K.DFVKR.L(4)+R.FEKR.L(3)	REVERSE_spANXA5_HUMAN|+REVERSE_spANXA5_HUMAN|,REVERSE_spCO5_HUMAN|	1379.7561
0	20190410_QExHFX1_RSLC1_Beveridge_Clausen_IMP_DSS_JRmethod_R1.09360.09360.3	xl	0.7050(0.2900+0.4150)	0.3	-0.8536	/	K.ALKTR.L(3)+K.KIETHK.L(1)	spGSTA1_HUMAN|+spTAU_HUMAN|	1479.8772
0	20190410_QExHFX1_RSLC1_Beveridge_Clausen_IMP_DSS_JRmethod_R1.09365.09365.3	xl	0.5800(0.3000+0.2800)	0.025	-3.6349	/	K.DDGNYKTR.A(6)+R.SKIITK.E(2)	spGFP_AEQVI|+spEGF_HUMAN|	1793.9522
0	20190410_QExHFX1_RSLC1_Beveridge_Clausen_IMP_DSS_JRmethod_R1.09375.09375.3	xl	0.5000(0.1750+0.3250)	0.115	-1.2092	/	K.FKMK.Y(2)+R.NGKTSK.K(3)	spRETBP_HUMAN|+spPPIA_HUMAN|	1323.722
0	20190410_QExHFX1_RSLC1_Beveridge_Clausen_IMP_DSS_JRmethod_R1.09377.09377.3	xl	0.4150(0.2450+0.4150)	0.415	3.8472	/	K.MAKR.L(3)+R.YSSSKHYSSSR.S(5)	REVERSE_spANXA5_HUMAN|,spEGF_HUMAN|+spK1C10_HUMAN|	1929.9366
0	20190410_QExHFX1_RSLC1_Beveridge_Clausen_IMP_DSS_JRmethod_R1.09379.09379.3	xl	0.4050(0.1600+0.2450)	0.05	-1.5901	/	R.ISKLK.K(3)+K.KISHR.D(1)	REVERSE_spPEPC_PIG|+REVERSE_Cas9	1364.8503
0	20190410_QExHFX1_RSLC1_Beveridge_Clausen_IMP_DSS_JRmethod_R1.09396.09396.3	xl	0.5300(0.5300+0.5350)	0.53	-2.3073	/	L.NAKER.A(3)+K.NKHKR.K(2)	REVERSE_spCATA_HUMAN|+spRS27A_HUMAN|	1435.8007
0	20190410_QExHFX1_RSLC1_Beveridge_Clausen_IMP_DSS_JRmethod_R1.09400.09400.4	xl	0.6200(0.4550+0.4100)	0.14	2.6074	/	K.NKHKR.K(2)+R.SLGKVGTR.C(4)	spRS27A_HUMAN|+spALBU_BOVIN|	1635.9532
0	20190410_QExHFX1_RSLC1_Beveridge_Clausen_IMP_DSS_JRmethod_R1.09405.09405.3	xl	0.3800(0.1450+0.3800)	0.08	-1.2109	/	P.EAKR.M(3)+K.LTEEEKNR.L(6)	spALBU_HUMAN|,spIGF2_HUMAN|+spCAS2_BOVIN|	1657.8634
0	20190410_QExHFX1_RSLC1_Beveridge_Clausen_IMP_DSS_JRmethod_R1.09412.09412.3	xl	0.4900(0.2750+0.2150)	0.215	0.4023	/	K.ASEDLKK.H(6)+L.NAKER.A(3)	spMYG_HUMAN|,spMYG_HORSE|+REVERSE_spCATA_HUMAN|	1543.8205
0	20190410_QExHFX1_RSLC1_Beveridge_Clausen_IMP_DSS_JRmethod_R1.09424.09424.3	xl	0.5600(0.3250+0.4800)	0.56	0.5738	/	K.HKRK.K(2)+K.YNAEKPK.N(5)	spRS27A_HUMAN|+spCATA_HUMAN|	1553.8677
0	20190410_QExHFX1_RSLC1_Beveridge_Clausen_IMP_DSS_JRmethod_R1.09430.09430.3	xl	0.6400(0.3750+0.5100)	0.64	3.6707	/	K.QLKRR.R(3)+K.RTGKDR.V(4)	Cas9+spEGF_HUMAN|	1568.9222
0	20190410_QExHFX1_RSLC1_Beveridge_Clausen_IMP_DSS_JRmethod_R1.09441.09441.3	xl	0.6550(0.4300+0.3600)	0.655	-0.9944	/	K.KVEKYGK.A(1)+R.QSIKK.L(4)	REVERSE_Cas9+REVERSE_spCAS2_BOVIN|	1590.9344
0	20190410_QExHFX1_RSLC1_Beveridge_Clausen_IMP_DSS_JRmethod_R1.09472.09472.3	xl	0.5300(0.2850+0.3650)	0.53	4.436	/	K.EVKK.D(3)+K.KIFIMK.C(1)	Cas9+spCYC_HUMAN|	1418.857
0	20190410_QExHFX1_RSLC1_Beveridge_Clausen_IMP_DSS_JRmethod_R1.09512.09512.3	xl	0.5750(0.2450+0.5650)	0.005	-4.4398	/	R.DKGTR.K(2)+R.TPC[160.03]KGGIR.Y(4)	REVERSE_spEGF_HUMAN|+spDHE3_BOVIN|	1600.8354
0	20190410_QExHFX1_RSLC1_Beveridge_Clausen_IMP_DSS_JRmethod_R1.09582.09582.3	xl	0.6450(0.2300+0.4150)	0.565	-4.2226	/	K.FKHTHDK.T(2)+K.MKESAMSAVR.F(2)	spPDGFB_HUMAN|+REVERSE_spOVAL_CHICK|	2158.0662
0	20190410_QExHFX1_RSLC1_Beveridge_Clausen_IMP_DSS_JRmethod_R1.09594.09594.3	xl	0.3950(0.1250+0.2700)	0.065	-0.0036	/	-.KDEPK.N(1)+K.KGKEVDG.-(3)	REVERSE_spRS27A_HUMAN|+REVERSE_spCYC_HUMAN|,REVERSE_spCYC_HORSE|	1484.7722
0	20190410_QExHFX1_RSLC1_Beveridge_Clausen_IMP_DSS_JRmethod_R1.09598.09598.3	xl	0.5000(0.2500+0.5000)	0.15	-0.2388	/	K.KTER.E(1)+K.NLKPR.D(3)	spCYC_HORSE|+REVERSE_spCYB5_HUMAN|	1296.7513
0	20190410_QExHFX1_RSLC1_Beveridge_Clausen_IMP_DSS_JRmethod_R1.09604.09604.3	xl	0.8650(0.8150+0.3150)	0.06	4.6734	/	K.KDSSLC[160.03]K.L(1)+Q.RVKK.D(3)	spTRFE_HUMAN|+spKRHB4_HUMAN|,REVERSE_spNQO2_HUMAN|,spGAG_SCVLA|	1503.8442
0	20190410_QExHFX1_RSLC1_Beveridge_Clausen_IMP_DSS_JRmethod_R1.09622.09622.3	xl	0.3150(0.1150+0.2000)	0.315	4.0336	/	K.KNQDK.T(1)+R.TYEKEA.-(4)	spCASK_BOVIN|+spFABPH_HUMAN|	1508.7358
0	20190410_QExHFX1_RSLC1_Beveridge_Clausen_IMP_DSS_JRmethod_R1.09628.09628.3	xl	0.5600(0.3000+0.5050)	0.56	3.7726	/	R.C[160.03]AQYKK.D(5)+-.ENTAKK.L(5)	spALDOA_RABIT|+REVERSE_spCYC_HUMAN|,REVERSE_spCYC_HORSE|	1623.829
0	20190410_QExHFX1_RSLC1_Beveridge_Clausen_IMP_DSS_JRmethod_R1.09632.09632.3	xl	0.8750(0.3750+0.5000)	0.005	4.615	/	R.NKDSR.T(2)+K.VEKGKSK.K(3)	REVERSE_Cas9+Cas9	1530.8365
0	20190410_QExHFX1_RSLC1_Beveridge_Clausen_IMP_DSS_JRmethod_R1.09644.09644.3	xl	0.5900(0.4100+0.3200)	0.59	3.6113	/	K.GYKEVK.K(3)+K.HKDTPK.Y(2)	Cas9+REVERSE_spKCRM_HUMAN|	1584.8511
0	20190410_QExHFX1_RSLC1_Beveridge_Clausen_IMP_DSS_JRmethod_R1.09645.09645.3	xl	0.4050(0.1400+0.3500)	0.055	-1.6137	/	K.QLKR.R(3)+K.TPKGTR.D(3)	Cas9,spRASH_HUMAN|+spSYH_HUMAN|	1339.7935
0	20190410_QExHFX1_RSLC1_Beveridge_Clausen_IMP_DSS_JRmethod_R1.09654.09654.3	xl	0.2450(0.2450+0.1800)	0.03	-4.3059	/	R.KAAFK.G(1)+R.YTKK.V(3)	spCATG_HUMAN|+spALBU_HUMAN|	1239.7226
0	20190410_QExHFX1_RSLC1_Beveridge_Clausen_IMP_DSS_JRmethod_R1.09686.09686.3	xl	0.4300(0.2250+0.2050)	0.135	-1.5783	/	R.GKPVSR.V(2)+Q.RVKK.D(3)	spTAU_HUMAN|+spKRHB4_HUMAN|,REVERSE_spNQO2_HUMAN|,spGAG_SCVLA|	1309.8193
0	20190410_QExHFX1_RSLC1_Beveridge_Clausen_IMP_DSS_JRmethod_R1.09692.09692.3	xl	0.7300(0.2700+0.4600)	0.025	-0.642	/	K.KEGEYIK.L(1)+R.SDKNR.G(3)	spSUMO1_HUMAN|+Cas9	1621.8311
0	20190410_QExHFX1_RSLC1_Beveridge_Clausen_IMP_DSS_JRmethod_R1.09700.09700.3	xl	0.1300(0.1350+0.1400)	0.13	-2.7259	/	R.DKQSGK.T(2)+R.YTKK.V(3)	Cas9+spALBU_HUMAN|	1337.719
0	20190410_QExHFX1_RSLC1_Beveridge_Clausen_IMP_DSS_JRmethod_R1.09710.09710.3	xl	0.4150(0.1200+0.2950)	0.165	-0.0708	/	-.KDEPK.N(1)+K.KGKEVDG.-(3)	REVERSE_spRS27A_HUMAN|+REVERSE_spCYC_HUMAN|,REVERSE_spCYC_HORSE|	1484.7722
0	20190410_QExHFX1_RSLC1_Beveridge_Clausen_IMP_DSS_JRmethod_R1.09737.09737.3	xl	0.7350(0.4500+0.2850)	0.735	-1.9444	/	K.KKTER.E(2)+Q.RVKK.D(3)	spCYC_HORSE|+spKRHB4_HUMAN|,REVERSE_spNQO2_HUMAN|,spGAG_SCVLA|	1327.8299
0	20190410_QExHFX1_RSLC1_Beveridge_Clausen_IMP_DSS_JRmethod_R1.09747.09747.3	xl	0.5150(0.3550+0.4050)	0.27	1.7749	/	K.RFEKR.L(4)+K.SSKC[160.03]VR.Q(3)	REVERSE_spANXA5_HUMAN|+spCO5_HUMAN|	1607.8565
0	20190410_QExHFX1_RSLC1_Beveridge_Clausen_IMP_DSS_JRmethod_R1.09792.09792.3	xl	0.5250(0.2800+0.2450)	0.165	1.9758	/	K.KIETHK.L(1)+K.MAKR.L(3)	spTAU_HUMAN|+REVERSE_spANXA5_HUMAN|,spEGF_HUMAN|	1396.786
0	20190410_QExHFX1_RSLC1_Beveridge_Clausen_IMP_DSS_JRmethod_R1.09806.09806.4	xl	1.2000(0.8650+0.3350)	0.53	-0.7913	/	K.FKVLGNTDR.H(2)+R.KMIAK.S(1)	Cas9+Cas9	1775.9967
0	20190410_QExHFX1_RSLC1_Beveridge_Clausen_IMP_DSS_JRmethod_R1.09815.09815.4	xl	0.6300(0.3550+0.5200)	0.04	1.8426	/	R.KEFR.K(1)+K.SLEDTKNR.Y(6)	spANXA5_HUMAN|+spK1C9_HUMAN|	1677.8685
0	20190410_QExHFX1_RSLC1_Beveridge_Clausen_IMP_DSS_JRmethod_R1.09822.09822.3	xl	0.6450(0.1850+0.4600)	0.12	3.5728	/	R.EHKK.D(3)+R.IGGKC[160.03]PTR.H(4)	REVERSE_Cas9+REVERSE_spDHE3_BOVIN|	1565.8347
0	20190410_QExHFX1_RSLC1_Beveridge_Clausen_IMP_DSS_JRmethod_R1.09878.09878.3	xl	0.3550(0.2450+0.1100)	0.1	3.9977	/	R.AEEFKK.L(5)+K.KDMSAAG.-(1)	spPRDX1_HUMAN|+REVERSE_Cas9	1566.7599
0	20190410_QExHFX1_RSLC1_Beveridge_Clausen_IMP_DSS_JRmethod_R1.09896.09896.4	xl	1.0200(0.6100+0.4100)	1.02	4.573	/	R.KKDWDPKK.Y(2)+F.RFIKR.A(4)	Cas9+REVERSE_spGSTA1_HUMAN|	1900.1046
0	20190410_QExHFX1_RSLC1_Beveridge_Clausen_IMP_DSS_JRmethod_R1.09911.09911.4	xl	0.5200(0.2550+0.2650)	0.02	2.9496	/	K.EYFSKQK.-(5)+K.KEPSR.Y(1)	spPRDX1_HUMAN|+REVERSE_spANT3_HUMAN|	1681.8675
0	20190410_QExHFX1_RSLC1_Beveridge_Clausen_IMP_DSS_JRmethod_R1.09928.09928.3	xl	0.6550(0.3900+0.5100)	0.605	-4.0903	/	R.C[160.03]WKTR.S(3)+K.RTGKDR.V(4)	REVERSE_spKRB2D_SHEEP|+spEGF_HUMAN|	1618.8361
0	20190410_QExHFX1_RSLC1_Beveridge_Clausen_IMP_DSS_JRmethod_R1.09930.09930.4	xl	1.1850(0.7950+0.3900)	0.565	0.433	/	K.FKVLGNTDR.H(2)+R.KMIAK.S(1)	Cas9+Cas9	1775.9967
0	20190410_QExHFX1_RSLC1_Beveridge_Clausen_IMP_DSS_JRmethod_R1.09933.09933.3	xl	0.6100(0.2000+0.4100)	0.12	-0.3424	/	K.KKTER.E(2)+K.LGGKGYK.L(4)	spCYC_HORSE|+spCATD_HUMAN|	1519.8722
0	20190410_QExHFX1_RSLC1_Beveridge_Clausen_IMP_DSS_JRmethod_R1.09957.09957.4	xl	0.9200(0.4700+0.5350)	0.815	-2.7623	/	K.QFFKNWR.D(4)+K.QQTPKIQK.G(5)	spGELS_HUMAN|+spSSPA_STAAU|	2132.153
0	20190410_QExHFX1_RSLC1_Beveridge_Clausen_IMP_DSS_JRmethod_R1.10027.10027.3	xl	0.6100(0.1650+0.4450)	0.11	3.4558	/	R.EHKK.D(3)+R.TPC[160.03]KGGIR.Y(4)	REVERSE_Cas9+spDHE3_BOVIN|	1565.8347
0	20190410_QExHFX1_RSLC1_Beveridge_Clausen_IMP_DSS_JRmethod_R1.10048.10048.3	xl	0.9750(0.3450+0.6300)	0.07	-2.4669	/	A.KKRK.K(2)+K.QDDKLDER.L(4)	spRS27A_HUMAN|,REVERSE_spRS27A_HUMAN|+REVERSE_spCO5_HUMAN|	1713.9373
0	20190410_QExHFX1_RSLC1_Beveridge_Clausen_IMP_DSS_JRmethod_R1.10070.10070.4	xl	1.3400(1.3400+1.3400)	1.34	-0.3702	/	R.QQLPEKYK.E(6)+R.QQLPEKYK.E(6)	Cas9+Cas9	2203.1888
0	20190410_QExHFX1_RSLC1_Beveridge_Clausen_IMP_DSS_JRmethod_R1.10089.10089.3	xl	0.8050(0.5250+0.4350)	0.19	3.7589	/	R.KANKSSK.L(1)+R.TSTKAK.K(4)	spANT3_HUMAN|+REVERSE_spTAU_HUMAN|	1533.8725
0	20190410_QExHFX1_RSLC1_Beveridge_Clausen_IMP_DSS_JRmethod_R1.10112.10112.3	xl	0.4150(0.2650+0.3100)	0.035	-2.0188	/	K.LAAKR.E(4)+K.QLKR.R(3)	REVERSE_spGELS_HUMAN|+Cas9,spRASH_HUMAN|	1238.7822
0	20190410_QExHFX1_RSLC1_Beveridge_Clausen_IMP_DSS_JRmethod_R1.10139.10139.3	xl	0.7700(0.2700+0.5000)	0.105	-0.1904	/	K.FDLKESK.V(4)+R.SDKNR.G(3)	REVERSE_spTAU_HUMAN|+Cas9	1621.8311
0	20190410_QExHFX1_RSLC1_Beveridge_Clausen_IMP_DSS_JRmethod_R1.10142.10142.3	xl	0.7200(0.2100+0.5100)	0.225	2.7542	/	R.EHKK.D(3)+R.TPC[160.03]KGGIR.Y(4)	REVERSE_Cas9+spDHE3_BOVIN|	1565.8347
0	20190410_QExHFX1_RSLC1_Beveridge_Clausen_IMP_DSS_JRmethod_R1.10169.10169.3	xl	0.7550(0.2600+0.4950)	0.755	4.712	/	K.NKADK.L(2)+K.THKYDPAQR.Y(3)	REVERSE_spK2C1_HUMAN|+spPEPC_PIG|	1826.9274
0	20190410_QExHFX1_RSLC1_Beveridge_Clausen_IMP_DSS_JRmethod_R1.10172.10172.3	xl	0.8800(0.4400+0.4400)	0.045	-1.9422	/	K.KTGGPQGSR.R(1)+K.NKADK.L(2)	spTNFA_HUMAN|+REVERSE_spK2C1_HUMAN|	1598.8376
0	20190410_QExHFX1_RSLC1_Beveridge_Clausen_IMP_DSS_JRmethod_R1.10174.10174.3	xl	0.6450(0.5250+0.1200)	0.05	0.0014	/	R.KEFR.K(1)+R.NGKTSK.K(3)	spANXA5_HUMAN|+spPPIA_HUMAN|	1349.7302
0	20190410_QExHFX1_RSLC1_Beveridge_Clausen_IMP_DSS_JRmethod_R1.10193.10193.3	xl	0.8200(0.3500+0.4700)	0.44	2.3012	/	K.ASSAKQR.L(5)+R.KAEPHKC[160.03]C[160.03]K.S(1)	spALBU_HUMAN|+REVERSE_spALBU_HUMAN|	2041.0196
0	20190410_QExHFX1_RSLC1_Beveridge_Clausen_IMP_DSS_JRmethod_R1.10213.10213.3	xl	0.4600(0.2150+0.2450)	0.12	2.3625	/	E.NTAKK.L(4)+K.SSKC[160.03]VR.Q(3)	REVERSE_spCYC_HUMAN|,REVERSE_spCYC_HORSE|+spCO5_HUMAN|	1433.766
0	20190410_QExHFX1_RSLC1_Beveridge_Clausen_IMP_DSS_JRmethod_R1.10254.10254.3	xl	0.8500(0.3100+0.5400)	0.07	-0.0775	/	K.FDLKESK.V(4)+R.SDKNR.G(3)	REVERSE_spTAU_HUMAN|+Cas9	1621.8311
0	20190410_QExHFX1_RSLC1_Beveridge_Clausen_IMP_DSS_JRmethod_R1.10258.10258.3	xl	0.7500(0.3000+0.4500)	0.05	3.222	/	R.EHKK.D(3)+R.TPC[160.03]KGGIR.Y(4)	REVERSE_Cas9+spDHE3_BOVIN|	1565.8347
0	20190410_QExHFX1_RSLC1_Beveridge_Clausen_IMP_DSS_JRmethod_R1.10263.10263.3	xl	0.3350(0.2450+0.0900)	0.035	-0.3739	/	K.FAAKR.E(4)+H.FGKDK.S(3)	REVERSE_spCATG_HUMAN|+spTRFE_HUMAN|,spTRFL_HUMAN|	1322.7346
0	20190410_QExHFX1_RSLC1_Beveridge_Clausen_IMP_DSS_JRmethod_R1.10273.10273.3	xl	0.5150(0.2800+0.4800)	0.18	0.1793	/	K.DFVKR.L(4)+R.TGKDR.V(3)	REVERSE_spANXA5_HUMAN|+spEGF_HUMAN|	1376.7411
0	20190410_QExHFX1_RSLC1_Beveridge_Clausen_IMP_DSS_JRmethod_R1.10279.10279.3	xl	0.6250(0.4750+0.3900)	0.15	-2.8144	/	R.ATRKLR.T(4)+Q.YKTR.F(2)	REVERSE_Cas9+REVERSE_spK1H1_HUMAN|,REVERSE_spK1H5_HUMAN|,REVERSE_spK1H6_HUMAN|,REVERSE_spK1HA_HUMAN|,REVERSE_spK1HB_HUMAN|,REVERSE_spK1M1_SHEEP|,REVERSE_spK1M2_SHEEP|,REVERSE_spKRHB4_HUMAN|,spGFP_AEQVI|	1447.8623
0	20190410_QExHFX1_RSLC1_Beveridge_Clausen_IMP_DSS_JRmethod_R1.10310.10310.3	xl	0.7350(0.3800+0.6000)	0.315	2.2763	/	R.DKGTRK.N(2)+K.KDDSGTGDK.S(1)	REVERSE_spEGF_HUMAN|+REVERSE_spTAU_HUMAN|	1762.8696
0	20190410_QExHFX1_RSLC1_Beveridge_Clausen_IMP_DSS_JRmethod_R1.10364.10364.3	xl	0.7200(0.4550+0.2650)	0.66	-1.6192	/	K.MKNYWR.Q(2)+R.SPEKK.A(4)	Cas9+spANT3_HUMAN|	1621.8286
0	20190410_QExHFX1_RSLC1_Beveridge_Clausen_IMP_DSS_JRmethod_R1.10389.10389.3	xl	0.4100(0.1550+0.2550)	0.41	3.3389	/	R.EHKK.D(3)+R.TPC[160.03]KGGIR.Y(4)	REVERSE_Cas9+spDHE3_BOVIN|	1565.8347
0	20190410_QExHFX1_RSLC1_Beveridge_Clausen_IMP_DSS_JRmethod_R1.10401.10401.3	xl	0.4850(0.1300+0.3550)	0.03	0.322	/	R.KAAFK.G(1)+R.NKDSR.T(2)	spCATG_HUMAN|+REVERSE_Cas9	1319.7197
0	20190410_QExHFX1_RSLC1_Beveridge_Clausen_IMP_DSS_JRmethod_R1.10403.10403.3	xl	0.8200(0.2400+0.5800)	0.12	4.1107	/	K.NKADK.L(2)+K.THKYDPAQR.Y(3)	REVERSE_spK2C1_HUMAN|+spPEPC_PIG|	1826.9274
0	20190410_QExHFX1_RSLC1_Beveridge_Clausen_IMP_DSS_JRmethod_R1.10414.10414.3	xl	0.1550(0.0300+0.1250)	0.155	-2.1205	/	K.ASSAKGEDR.L(5)+K.SSMTLGAGGSSPSHKH.-(15)	REVERSE_spALBU_HUMAN|+spKRHB2_HUMAN|	2597.2139
0	20190410_QExHFX1_RSLC1_Beveridge_Clausen_IMP_DSS_JRmethod_R1.10420.10420.3	xl	0.1800(0.1200+0.1150)	0.01	-0.3312	/	R.EKGGAGK.L(2)+R.YTKK.V(3)	REVERSE_spTAU_HUMAN|+spALBU_HUMAN|	1321.7241
0	20190410_QExHFX1_RSLC1_Beveridge_Clausen_IMP_DSS_JRmethod_R1.10445.10445.3	xl	0.7800(0.3800+0.5500)	0.095	1.1322	/	K.QKSFYEK.S(2)+K.QQKLGR.V(3)	REVERSE_spPRDX1_HUMAN|+REVERSE_spSYH_HUMAN|	1794.9627
0	20190410_QExHFX1_RSLC1_Beveridge_Clausen_IMP_DSS_JRmethod_R1.10458.10458.3	xl	0.1600(0.1250+0.0350)	0.12	-1.5019	/	K.C[160.03]C[160.03]KHPEAK.R(3)+K.KIEC[160.03]FDSVEISGVEDR.F(1)	spALBU_HUMAN|+Cas9	3048.3989
0	20190410_QExHFX1_RSLC1_Beveridge_Clausen_IMP_DSS_JRmethod_R1.10460.10460.3	xl	0.6350(0.3800+0.4100)	0.165	-0.4363	/	K.MKNYWR.Q(2)+R.NKRR.T(2)	Cas9+REVERSE_Cas9	1606.8514
0	20190410_QExHFX1_RSLC1_Beveridge_Clausen_IMP_DSS_JRmethod_R1.10467.10467.3	xl	0.3000(0.2850+0.2850)	0.3	0.393	/	R.GKSDNVPSEEVVK.K(2)+R.GKSDNVPSEEVVK.K(2)	Cas9+Cas9	2911.4661
0	20190410_QExHFX1_RSLC1_Beveridge_Clausen_IMP_DSS_JRmethod_R1.10476.10476.3	xl	0.5800(0.4000+0.4250)	0.24	-4.2038	/	K.QQKLGR.V(3)+R.TGKDR.V(3)	REVERSE_spSYH_HUMAN|+spEGF_HUMAN|	1441.8001
0	20190410_QExHFX1_RSLC1_Beveridge_Clausen_IMP_DSS_JRmethod_R1.10500.10500.3	xl	0.3650(0.2050+0.1600)	0.065	-2.802	/	K.KHER.H(1)+K.VEKGK.S(3)	Cas9+Cas9,spCYC_HUMAN|,spCYC_HORSE|	1265.7091
0	20190410_QExHFX1_RSLC1_Beveridge_Clausen_IMP_DSS_JRmethod_R1.10503.10503.3	xl	0.7650(0.4300+0.3350)	0.385	4.3647	/	K.FAAKRER.R(4)+K.TGWYKK.C(5)	REVERSE_spCATG_HUMAN|+REVERSE_spCTRA_BOVIN|	1795.9733
0	20190410_QExHFX1_RSLC1_Beveridge_Clausen_IMP_DSS_JRmethod_R1.10514.10514.4	xl	1.4350(1.2650+1.2650)	1.21	0.1221	/	K.SDNVPSEEVVKK.M(11)+K.SDNVPSEEVVKK.M(11)	Cas9+Cas9	2797.4232
0	20190410_QExHFX1_RSLC1_Beveridge_Clausen_IMP_DSS_JRmethod_R1.10545.10545.3	xl	0.2600(0.2650+0.2300)	0.03	-1.1461	/	K.VEKGK.S(3)+R.WYNKMK.K(4)	Cas9,spCYC_HUMAN|,spCYC_HORSE|+REVERSE_Cas9	1565.8275
0	20190410_QExHFX1_RSLC1_Beveridge_Clausen_IMP_DSS_JRmethod_R1.10568.10568.4	xl	0.9250(0.2750+0.6500)	0.3	0.2021	/	K.KEER.A(1)+K.VGSAKPGLQK.V(5)	spCYC_HUMAN|+spCAH2_HUMAN|	1681.9362
0	20190410_QExHFX1_RSLC1_Beveridge_Clausen_IMP_DSS_JRmethod_R1.10570.10570.3	xl	0.7350(0.5800+0.3050)	0.735	1.1317	/	K.KDDSGTGDKSK.S(9)+K.NKADK.L(2)	REVERSE_spTAU_HUMAN|+REVERSE_spK2C1_HUMAN|	1848.9064
0	20190410_QExHFX1_RSLC1_Beveridge_Clausen_IMP_DSS_JRmethod_R1.10578.10578.4	xl	0.8000(0.5500+0.7100)	0.8	4.0874	/	R.QHKLR.K(3)+K.YNLGSKYIR.E(6)	spRASH_HUMAN|+spPEPA_BOVIN|	1931.074
0	20190410_QExHFX1_RSLC1_Beveridge_Clausen_IMP_DSS_JRmethod_R1.10580.10580.3	xl	0.4550(0.2450+0.2500)	0.085	-2.2899	/	K.QLKR.R(3)+K.TPKGTR.D(3)	Cas9,spRASH_HUMAN|+spSYH_HUMAN|	1339.7935
0	20190410_QExHFX1_RSLC1_Beveridge_Clausen_IMP_DSS_JRmethod_R1.10588.10588.3	xl	0.5650(0.4450+0.3650)	0.025	0.4753	/	K.MKNYWR.Q(2)+R.NKRR.T(2)	Cas9+REVERSE_Cas9	1606.8514
0	20190410_QExHFX1_RSLC1_Beveridge_Clausen_IMP_DSS_JRmethod_R1.10589.10589.3	xl	0.8350(0.5100+0.5950)	0.145	-1.1284	/	K.AKTSTR.S(2)+K.SSKC[160.03]VR.Q(3)	spTAU_HUMAN|+spCO5_HUMAN|	1535.8089
0	20190410_QExHFX1_RSLC1_Beveridge_Clausen_IMP_DSS_JRmethod_R1.10593.10593.3	xl	0.5550(0.5300+0.5300)	0.555	0.5184	/	R.GKSDNVPSEEVVK.K(2)+R.GKSDNVPSEEVVK.K(2)	Cas9+Cas9	2911.4661
0	20190410_QExHFX1_RSLC1_Beveridge_Clausen_IMP_DSS_JRmethod_R1.10594.10594.3	xl	0.7200(0.3050+0.6100)	0.395	-1.6265	/	R.DKGTR.K(2)+K.THKYDPAQR.Y(3)	REVERSE_spEGF_HUMAN|+spPEPC_PIG|	1827.9227
0	20190410_QExHFX1_RSLC1_Beveridge_Clausen_IMP_DSS_JRmethod_R1.10605.10605.3	xl	0.6150(0.5050+0.2400)	0.615	-0.8273	/	R.ESEPKTC[160.03]C[160.03]R.T(5)+K.KISQR.Y(1)	REVERSE_spALBU_BOVIN|+spCAS2_BOVIN|	1933.9349
0	20190410_QExHFX1_RSLC1_Beveridge_Clausen_IMP_DSS_JRmethod_R1.10608.10608.3	xl	0.7650(0.4750+0.3350)	0.155	2.5449	/	R.AQAKK.F(4)+K.QKSFYEK.S(2)	spUBE2I_HUMAN|+REVERSE_spPRDX1_HUMAN|	1610.8667
0	20190410_QExHFX1_RSLC1_Beveridge_Clausen_IMP_DSS_JRmethod_R1.10611.10611.3	xl	0.7700(0.4450+0.6400)	0.77	1.812	/	R.KGKSIR.E(3)+-.KQKSFYEK.S(3)	spPEPB_PIG|+REVERSE_spPRDX1_HUMAN|	1882.0675
0	20190410_QExHFX1_RSLC1_Beveridge_Clausen_IMP_DSS_JRmethod_R1.10622.10622.3	xl	0.6750(0.2200+0.6800)	0.05	4.0172	/	K.KHER.H(1)+K.LDFKDR.V(4)	Cas9+spTAU_HUMAN|	1498.7892
0	20190410_QExHFX1_RSLC1_Beveridge_Clausen_IMP_DSS_JRmethod_R1.10642.10642.4	xl	1.3650(1.3650+1.3650)	1.365	-0.1336	/	R.NSDKLIAR.K(4)+R.NSDKLIAR.K(4)	Cas9+Cas9	1969.0955
0	20190410_QExHFX1_RSLC1_Beveridge_Clausen_IMP_DSS_JRmethod_R1.10644.10644.4	xl	1.0750(0.7700+0.5500)	1.075	-4.3895	/	K.FKDC[160.03]HLAR.V(2)+K.QQKLGR.V(3)	spTRFL_HUMAN|+REVERSE_spSYH_HUMAN|	1912.01
0	20190410_QExHFX1_RSLC1_Beveridge_Clausen_IMP_DSS_JRmethod_R1.10647.10647.3	xl	0.6350(0.3900+0.2450)	0.14	3.3092	/	H.FGKDK.S(3)+K.YEDEINKR.T(7)	spTRFE_HUMAN|,spTRFL_HUMAN|+spK22E_HUMAN|,spK2C1_HUMAN|	1796.8944
0	20190410_QExHFX1_RSLC1_Beveridge_Clausen_IMP_DSS_JRmethod_R1.10657.10657.4	xl	1.0150(1.0150+1.0150)	0.74	-0.0729	/	K.SDNVPSEEVVKK.M(11)+K.SDNVPSEEVVKK.M(11)	Cas9+Cas9	2797.4232
0	20190410_QExHFX1_RSLC1_Beveridge_Clausen_IMP_DSS_JRmethod_R1.10665.10665.3	xl	0.6250(0.4050+0.4650)	0.625	-1.9915	/	R.FEKR.L(3)+R.LKRTAR.R(2)	REVERSE_spANXA5_HUMAN|,REVERSE_spCO5_HUMAN|+Cas9	1459.8623
0	20190410_QExHFX1_RSLC1_Beveridge_Clausen_IMP_DSS_JRmethod_R1.10667.10667.3	xl	0.7150(0.5750+0.3650)	0.715	1.8231	/	R.KPVTEAR.S(1)+K.MEEC[160.03]KSR.Y(5)	spTRFL_HUMAN|+REVERSE_spK2M3_SHEEP|,REVERSE_spKRHB1_HUMAN|,REVERSE_spKRHB3_HUMAN|,REVERSE_spKRHB5_HUMAN|,REVERSE_spKRHB6_HUMAN|	1875.9182
0	20190410_QExHFX1_RSLC1_Beveridge_Clausen_IMP_DSS_JRmethod_R1.10684.10684.3	xl	0.6350(0.6350+0.6350)	0.44	0.446	/	K.SDNVPSEEVVKK.M(11)+K.SDNVPSEEVVKK.M(11)	Cas9+Cas9	2797.4232
0	20190410_QExHFX1_RSLC1_Beveridge_Clausen_IMP_DSS_JRmethod_R1.10695.10695.4	xl	1.3800(0.7300+0.9300)	0.34	-0.0634	/	K.KDWDPK.K(1)+R.QQLPEKYK.E(6)	Cas9+Cas9	1958.0148
0	20190410_QExHFX1_RSLC1_Beveridge_Clausen_IMP_DSS_JRmethod_R1.10710.10710.4	xl	1.6800(0.8700+1.0550)	0.49	-0.3068	/	R.DKPIR.E(2)+K.MKNYWR.Q(2)	Cas9+Cas9	1661.8711
0	20190410_QExHFX1_RSLC1_Beveridge_Clausen_IMP_DSS_JRmethod_R1.10726.10726.3	xl	0.2300(0.0350+0.1950)	0.01	-3.8914	/	R.SKC[160.03]EEMK.A(2)+R.VNKR.T(3)	spK2M3_SHEEP|,spKRHB1_HUMAN|,spKRHB3_HUMAN|,spKRHB5_HUMAN|,spKRHB6_HUMAN|+spEGF_HUMAN|	1563.7748
0	20190410_QExHFX1_RSLC1_Beveridge_Clausen_IMP_DSS_JRmethod_R1.10728.10728.4	xl	0.5900(0.3100+0.2800)	0.015	1.1877	/	R.FEKR.L(3)+R.TGSSGAKEMK.L(7)	REVERSE_spANXA5_HUMAN|,REVERSE_spCO5_HUMAN|+spTAU_HUMAN|	1710.861
0	20190410_QExHFX1_RSLC1_Beveridge_Clausen_IMP_DSS_JRmethod_R1.10738.10738.3	xl	0.6100(0.3050+0.4200)	0.15	4.1287	/	K.FIPKK.R(4)+K.VGSKC[160.03]C[160.03]K.H(4)	REVERSE_spPDGFB_HUMAN|+spALBU_HUMAN|	1606.8574
0	20190410_QExHFX1_RSLC1_Beveridge_Clausen_IMP_DSS_JRmethod_R1.10740.10740.3	xl	0.4550(0.2600+0.3800)	0.11	-1.4919	/	K.KEPSR.Y(1)+K.TPKGTR.D(3)	REVERSE_spANT3_HUMAN|+spSYH_HUMAN|	1411.7783
0	20190410_QExHFX1_RSLC1_Beveridge_Clausen_IMP_DSS_JRmethod_R1.10743.10743.3	xl	0.6300(0.2900+0.5500)	0.47	-0.0767	/	R.DKGTR.K(2)+K.THKYDPAQR.Y(3)	REVERSE_spEGF_HUMAN|+spPEPC_PIG|	1827.9227
0	20190410_QExHFX1_RSLC1_Beveridge_Clausen_IMP_DSS_JRmethod_R1.10764.10764.3	xl	0.3150(0.2150+0.1000)	0.04	1.1866	/	R.KGVPGR.A(1)+S.PAFKK.A(4)	REVERSE_spUBE2C_HUMAN|+REVERSE_spUBE2I_HUMAN|	1339.7975
0	20190410_QExHFX1_RSLC1_Beveridge_Clausen_IMP_DSS_JRmethod_R1.10766.10766.3	xl	0.2000(0.1400+0.0600)	0.2	3.4468	/	K.HKPK.A(2)+K.KDMSAAG.-(1)	spALBU_BOVIN|,spALBU_HUMAN|+REVERSE_Cas9	1324.6809
0	20190410_QExHFX1_RSLC1_Beveridge_Clausen_IMP_DSS_JRmethod_R1.10775.10775.4	xl	1.2750(1.2750+1.2750)	1.275	0.3483	/	K.MIAKSEQEIGK.A(4)+K.MIAKSEQEIGK.A(4)	Cas9+Cas9	2603.3549
0	20190410_QExHFX1_RSLC1_Beveridge_Clausen_IMP_DSS_JRmethod_R1.10783.10783.3	xl	0.4900(0.2300+0.2600)	0.035	-0.7126	/	K.KGHAK.V(1)+R.SKC[160.03]SIQC[160.03]SM.-(2)	REVERSE_spHBB_HUMAN|+REVERSE_spK22E_HUMAN|	1776.832
0	20190410_QExHFX1_RSLC1_Beveridge_Clausen_IMP_DSS_JRmethod_R1.10802.10802.3	xl	0.2650(0.2500+0.0150)	0.02	4.2501	/	K.LKPRASLR.G(2)+S.VIKVPLKK.L(7)	REVERSE_spGSTP1_HUMAN|+spPEPC_PIG|	2001.3189
0	20190410_QExHFX1_RSLC1_Beveridge_Clausen_IMP_DSS_JRmethod_R1.10814.10814.3	xl	0.5650(0.5550+0.5550)	0.42	1.5587	/	K.SDNVPSEEVVKK.M(11)+K.SDNVPSEEVVKK.M(11)	Cas9+Cas9	2797.4232
0	20190410_QExHFX1_RSLC1_Beveridge_Clausen_IMP_DSS_JRmethod_R1.10825.10825.3	xl	0.6650(0.4250+0.2400)	0.005	1.0833	/	K.FKKSPVK.Y(2)+K.VKKR.K(2)	REVERSE_Cas9+REVERSE_spRS27A_HUMAN|	1499.9551
0	20190410_QExHFX1_RSLC1_Beveridge_Clausen_IMP_DSS_JRmethod_R1.10955.10955.3	xl	0.1600(0.1600+0.1000)	0.005	-3.0082	/	K.IIKDK.D(3)+L.INKK.L(3)	Cas9+REVERSE_Cas9,spCASB_BOVIN|,spTAU_HUMAN|	1254.7911
0	20190410_QExHFX1_RSLC1_Beveridge_Clausen_IMP_DSS_JRmethod_R1.10964.10964.3	xl	0.4400(0.3400+0.2750)	0.025	-4.1431	/	K.FDLKESK.V(4)+K.KDPYSK.L(1)	REVERSE_spTAU_HUMAN|+REVERSE_spCO5_HUMAN|	1739.8981
0	20190410_QExHFX1_RSLC1_Beveridge_Clausen_IMP_DSS_JRmethod_R1.10970.10970.3	xl	0.7850(0.2900+0.4950)	0.27	3.4558	/	R.EHKK.D(3)+R.IGGKC[160.03]PTR.H(4)	REVERSE_Cas9+REVERSE_spDHE3_BOVIN|	1565.8347
0	20190410_QExHFX1_RSLC1_Beveridge_Clausen_IMP_DSS_JRmethod_R1.10976.10976.3	xl	0.5000(0.4250+0.3200)	0.01	0.7032	/	K.MKNYWR.Q(2)+R.RKNR.L(2)	Cas9+Cas9	1606.8514
0	20190410_QExHFX1_RSLC1_Beveridge_Clausen_IMP_DSS_JRmethod_R1.10980.10980.3	xl	0.6000(0.1850+0.4150)	0.03	-2.064	/	E.DVPKR.T(4)+A.KKRK.K(2)	REVERSE_spTRFE_HUMAN|,REVERSE_spTRFL_HUMAN|+spRS27A_HUMAN|,REVERSE_spRS27A_HUMAN|	1309.8193
0	20190410_QExHFX1_RSLC1_Beveridge_Clausen_IMP_DSS_JRmethod_R1.11013.11013.4	xl	1.3800(1.3800+1.3800)	1.38	-0.1996	/	R.NSDKLIAR.K(4)+R.NSDKLIAR.K(4)	Cas9+Cas9	1969.0955
0	20190410_QExHFX1_RSLC1_Beveridge_Clausen_IMP_DSS_JRmethod_R1.11042.11042.3	xl	0.2800(0.1450+0.1350)	0.005	2.0186	/	R.FEKR.L(3)+K.KDSSLC[160.03]K.L(1)	REVERSE_spANXA5_HUMAN|,REVERSE_spCO5_HUMAN|+spTRFE_HUMAN|	1552.7919
0	20190410_QExHFX1_RSLC1_Beveridge_Clausen_IMP_DSS_JRmethod_R1.11067.11067.3	xl	0.6100(0.2100+0.4000)	0.61	3.6095	/	K.NKADK.L(2)+K.THKYDPAQR.Y(3)	REVERSE_spK2C1_HUMAN|+spPEPC_PIG|	1826.9274
0	20190410_QExHFX1_RSLC1_Beveridge_Clausen_IMP_DSS_JRmethod_R1.11077.11077.4	xl	1.7350(0.7800+1.1950)	0.03	4.6439	/	R.NSDKLIAR.K(4)+K.SDNVPSEEVVKKMK.N(11)	Cas9+Cas9	2642.3948
0	20190410_QExHFX1_RSLC1_Beveridge_Clausen_IMP_DSS_JRmethod_R1.11093.11093.3	xl	0.2650(0.2650+0.2000)	0.065	-1.263	/	K.VEKGK.S(3)+R.WYNKMK.K(4)	Cas9,spCYC_HUMAN|,spCYC_HORSE|+REVERSE_Cas9	1565.8275
0	20190410_QExHFX1_RSLC1_Beveridge_Clausen_IMP_DSS_JRmethod_R1.11099.11099.3	xl	0.5050(0.2600+0.4500)	0.505	4.7346	/	K.KTER.E(1)+K.TSRYQKR.D(6)	spCYC_HORSE|+REVERSE_Cas9	1607.8743
0	20190410_QExHFX1_RSLC1_Beveridge_Clausen_IMP_DSS_JRmethod_R1.11102.11102.3	xl	0.5150(0.3000+0.2150)	0.195	-2.0937	/	R.GKPVSR.V(2)+Q.RVKK.D(3)	spTAU_HUMAN|+spKRHB4_HUMAN|,REVERSE_spNQO2_HUMAN|,spGAG_SCVLA|	1309.8193
0	20190410_QExHFX1_RSLC1_Beveridge_Clausen_IMP_DSS_JRmethod_R1.11134.11134.4	xl	1.3100(1.3100+1.3100)	1.31	-0.3186	/	R.NSDKLIAR.K(4)+R.NSDKLIAR.K(4)	Cas9+Cas9	1969.0955
0	20190410_QExHFX1_RSLC1_Beveridge_Clausen_IMP_DSS_JRmethod_R1.11217.11217.3	xl	0.5300(0.1500+0.3800)	0.025	-2.45	/	E.DVPKR.T(4)+A.KKRK.K(2)	REVERSE_spTRFE_HUMAN|,REVERSE_spTRFL_HUMAN|+spRS27A_HUMAN|,REVERSE_spRS27A_HUMAN|	1309.8193
0	20190410_QExHFX1_RSLC1_Beveridge_Clausen_IMP_DSS_JRmethod_R1.11250.11250.4	xl	1.4600(0.6750+1.0250)	0.005	4.4591	/	R.NSDKLIAR.K(4)+K.SDNVPSEEVVKKMK.N(12)	Cas9+Cas9	2642.3948
0	20190410_QExHFX1_RSLC1_Beveridge_Clausen_IMP_DSS_JRmethod_R1.11297.11297.3	xl	0.3250(0.2150+0.1100)	0.025	-2.7064	/	R.DKGTR.K(2)+K.KKESK.V(2)	REVERSE_spEGF_HUMAN|+spUB2E1_HUMAN|	1331.7408
0	20190410_QExHFX1_RSLC1_Beveridge_Clausen_IMP_DSS_JRmethod_R1.11301.11301.3	xl	0.5150(0.3050+0.4450)	0.11	-1.9636	/	K.ALKTR.L(3)+K.NLKPR.D(3)	spGSTA1_HUMAN|+REVERSE_spCYB5_HUMAN|	1351.8299
0	20190410_QExHFX1_RSLC1_Beveridge_Clausen_IMP_DSS_JRmethod_R1.11369.11369.4	xl	1.2900(1.2900+1.2900)	1.29	-1.108	/	R.NSDKLIAR.K(4)+R.NSDKLIAR.K(4)	Cas9+Cas9	1969.0955
0	20190410_QExHFX1_RSLC1_Beveridge_Clausen_IMP_DSS_JRmethod_R1.11389.11389.4	xl	1.3000(0.6550+0.8050)	0.03	4.814	/	K.IDLIKK.A(5)+K.KDEKEQIK.T(4)	REVERSE_spLALBA_HUMAN|+spKRHB4_HUMAN|	1883.0978
0	20190410_QExHFX1_RSLC1_Beveridge_Clausen_IMP_DSS_JRmethod_R1.11426.11426.3	xl	0.4550(0.3400+0.4150)	0.06	2.3922	/	K.GFKR.E(3)+K.KKEER.A(2)	REVERSE_spDHE3_BOVIN|+spCYC_HUMAN|	1332.7513
0	20190410_QExHFX1_RSLC1_Beveridge_Clausen_IMP_DSS_JRmethod_R1.11430.11430.3	xl	0.1800(0.1550+0.1800)	0.005	-2.3222	/	R.KGKTK.L(3)+K.KNKHK.R(3)	REVERSE_spCAH1_HUMAN|,REVERSE_spCAH2_HUMAN|,REVERSE_spCAH2_BOVIN|+spRS27A_HUMAN|	1351.8299
0	20190410_QExHFX1_RSLC1_Beveridge_Clausen_IMP_DSS_JRmethod_R1.11434.11434.3	xl	0.3150(0.1400+0.1750)	0.115	2.87	/	K.DKSPK.F(2)+K.DPNEKR.D(5)	spTRFL_HUMAN|+spGFP_AEQVI|	1468.7521
0	20190410_QExHFX1_RSLC1_Beveridge_Clausen_IMP_DSS_JRmethod_R1.11435.11435.3	xl	0.6250(0.5500+0.2450)	0.27	3.0876	/	K.FHEEGLDKFR.H(8)+K.LC[160.03]KLR.K(3)	REVERSE_spALBU_BOVIN|+spEGF_HUMAN|	2103.0934
0	20190410_QExHFX1_RSLC1_Beveridge_Clausen_IMP_DSS_JRmethod_R1.11477.11477.3	xl	0.5250(0.4050+0.1200)	0.075	-1.6204	/	R.GKPVSR.V(2)+Q.RVKK.D(3)	spTAU_HUMAN|+spKRHB4_HUMAN|,REVERSE_spNQO2_HUMAN|,spGAG_SCVLA|	1309.8193
0	20190410_QExHFX1_RSLC1_Beveridge_Clausen_IMP_DSS_JRmethod_R1.11492.11492.3	xl	0.5900(0.3050+0.5500)	0.205	-2.7204	/	K.KPLER.V(1)+R.NKDSR.T(2)	spCO5_HUMAN|+REVERSE_Cas9	1397.7626
0	20190410_QExHFX1_RSLC1_Beveridge_Clausen_IMP_DSS_JRmethod_R1.11576.11576.3	xl	0.4100(0.3450+0.1700)	0.005	-1.9099	/	R.KGKTK.L(3)+K.KNKHK.R(1)	REVERSE_spCAH1_HUMAN|,REVERSE_spCAH2_HUMAN|,REVERSE_spCAH2_BOVIN|+spRS27A_HUMAN|	1351.8299
0	20190410_QExHFX1_RSLC1_Beveridge_Clausen_IMP_DSS_JRmethod_R1.11577.11577.3	xl	0.6050(0.2350+0.5800)	0.025	-1.1362	/	K.DWDPKK.Y(5)+K.KDWDPK.K(1)	Cas9+Cas9	1712.8409
0	20190410_QExHFX1_RSLC1_Beveridge_Clausen_IMP_DSS_JRmethod_R1.11597.11597.3	xl	0.5450(0.3200+0.3300)	0.02	-1.5303	/	R.C[160.03]EKDER.F(3)+K.DKGFK.E(2)	spCASK_BOVIN|+REVERSE_spTRFL_HUMAN|	1566.7347
0	20190410_QExHFX1_RSLC1_Beveridge_Clausen_IMP_DSS_JRmethod_R1.11607.11607.4	xl	1.2550(0.5700+0.7400)	0.02	2.815	/	K.KLKESYC[160.03]QR.Q(1)+R.RDTHKSEIAHR.F(5)	spSUMO1_HUMAN|+spALBU_BOVIN|	2697.3768
0	20190410_QExHFX1_RSLC1_Beveridge_Clausen_IMP_DSS_JRmethod_R1.11641.11641.3	xl	0.3950(0.1350+0.2600)	0.03	-2.7021	/	N.AEKPK.N(3)+K.GQKNSR.E(3)	spCATA_HUMAN|,spGSTA1_HUMAN|+Cas9	1397.7626
0	20190410_QExHFX1_RSLC1_Beveridge_Clausen_IMP_DSS_JRmethod_R1.11643.11643.3	xl	0.7950(0.4800+0.3150)	0.02	3.6525	/	K.C[160.03]C[160.03]KADDK.E(3)+K.TKGKR.A(2)	spALBU_HUMAN|+spCAH1_HUMAN|	1621.7915
0	20190410_QExHFX1_RSLC1_Beveridge_Clausen_IMP_DSS_JRmethod_R1.11645.11645.3	xl	0.7850(0.5550+0.4700)	0.175	-2.5213	/	K.AIKDSFFR.E(3)+K.QLKR.R(3)	REVERSE_spCASK_BOVIN|+Cas9,spRASH_HUMAN|	1663.9409
0	20190410_QExHFX1_RSLC1_Beveridge_Clausen_IMP_DSS_JRmethod_R1.11667.11667.3	xl	0.4200(0.2650+0.2650)	0.065	-0.8755	/	R.QWTKR.Y(4)+R.WAKR.E(3)	spUB2E1_HUMAN|+REVERSE_spUBE2I_HUMAN|	1414.7833
0	20190410_QExHFX1_RSLC1_Beveridge_Clausen_IMP_DSS_JRmethod_R1.11701.11701.4	xl	1.2450(1.2450+1.2450)	1.245	-0.023	/	K.FDNLTKAER.G(6)+K.FDNLTKAER.G(6)	Cas9+Cas9	2323.1807
0	20190410_QExHFX1_RSLC1_Beveridge_Clausen_IMP_DSS_JRmethod_R1.11708.11708.3	xl	0.5450(0.4500+0.3100)	0.165	3.5123	/	K.TPKGTR.D(3)+R.TYEKEA.-(4)	spSYH_HUMAN|+spFABPH_HUMAN|	1535.7831
0	20190410_QExHFX1_RSLC1_Beveridge_Clausen_IMP_DSS_JRmethod_R1.11718.11718.3	xl	0.6800(0.3400+0.3400)	0.3	-0.3871	/	K.DNREKIEK.L(5)+K.GRNKDSR.T(4)	Cas9+REVERSE_Cas9	2000.0398
0	20190410_QExHFX1_RSLC1_Beveridge_Clausen_IMP_DSS_JRmethod_R1.11730.11730.4	xl	1.3700(0.8500+0.7950)	0.755	-3.6267	/	K.NSRERMKR.L(7)+K.THKYDPAQR.Y(3)	Cas9+spPEPC_PIG|	2328.1868
0	20190410_QExHFX1_RSLC1_Beveridge_Clausen_IMP_DSS_JRmethod_R1.11743.11743.3	xl	0.8300(0.6150+0.4600)	0.09	-3.2936	/	R.SSIVKGDR.L(5)+K.TKGKR.A(2)	REVERSE_spK1H6_HUMAN|+spCAH1_HUMAN|	1586.9103
0	20190410_QExHFX1_RSLC1_Beveridge_Clausen_IMP_DSS_JRmethod_R1.11764.11764.3	xl	0.7150(0.4000+0.3150)	0.715	0.1442	/	R.KDKEAC[160.03]VHK.L(3)+R.KYDSNGYGR.Y(1)	spTRFE_HUMAN|+REVERSE_spCO5_HUMAN|	2310.1062
0	20190410_QExHFX1_RSLC1_Beveridge_Clausen_IMP_DSS_JRmethod_R1.11794.11794.3	xl	0.5750(0.3300+0.4400)	0.145	4.5725	/	K.C[160.03]ATQKR.T(5)+R.ESELKIR.F(5)	REVERSE_spCO5_HUMAN|+REVERSE_spK1H7_HUMAN|,REVERSE_spK1H8_HUMAN|	1773.9406
0	20190410_QExHFX1_RSLC1_Beveridge_Clausen_IMP_DSS_JRmethod_R1.11796.11796.3	xl	0.4650(0.2350+0.2300)	0.065	1.9916	/	R.EDKEC[160.03]R.L(3)+K.LKMEK.A(2)	REVERSE_spCASK_BOVIN|+REVERSE_spTAU_HUMAN|	1620.785
0	20190410_QExHFX1_RSLC1_Beveridge_Clausen_IMP_DSS_JRmethod_R1.11797.11797.4	xl	1.1850(0.4450+1.1300)	1	1.8016	/	K.LC[160.03]KLR.K(3)+K.LVDSTDKADLR.L(7)	spEGF_HUMAN|+Cas9	2058.1142
0	20190410_QExHFX1_RSLC1_Beveridge_Clausen_IMP_DSS_JRmethod_R1.11830.11830.3	xl	0.5600(0.3100+0.3250)	0.385	-3.0211	/	R.EDKEC[160.03]R.L(3)+K.KNHEEEVSVLR.C(1)	REVERSE_spCASK_BOVIN|+spK1H6_HUMAN|	2312.1066
0	20190410_QExHFX1_RSLC1_Beveridge_Clausen_IMP_DSS_JRmethod_R1.11870.11870.3	xl	0.6900(0.5150+0.4550)	0.69	-3.471	/	K.KDVDC[160.03]AYLR.K(1)+R.QHKLR.K(3)	spK2M1_SHEEP|,spK2M3_SHEEP|,spKRHB1_HUMAN|,spKRHB3_HUMAN|,spKRHB5_HUMAN|,spKRHB6_HUMAN|+spRASH_HUMAN|	1957.0203
0	20190410_QExHFX1_RSLC1_Beveridge_Clausen_IMP_DSS_JRmethod_R1.11943.11943.3	xl	0.8400(0.3600+0.4800)	0.245	4.1409	/	K.KQLTR.R(1)+K.VGSKC[160.03]C[160.03]K.H(4)	REVERSE_spCO5_HUMAN|+spALBU_HUMAN|	1619.8486
0	20190410_QExHFX1_RSLC1_Beveridge_Clausen_IMP_DSS_JRmethod_R1.11954.11954.3	xl	0.3850(0.2800+0.2650)	0.01	-0.7958	/	K.LFKGK.M(3)+K.NVKSK.L(3)	REVERSE_spSSPA_STAAU|+spTAU_HUMAN|	1303.7863
0	20190410_QExHFX1_RSLC1_Beveridge_Clausen_IMP_DSS_JRmethod_R1.11956.11956.3	xl	0.6100(0.2800+0.4650)	0.11	-3.2889	/	R.SDKNR.G(3)+K.TEALTSAKR.Y(8)	Cas9+spGELS_HUMAN|	1731.9114
0	20190410_QExHFX1_RSLC1_Beveridge_Clausen_IMP_DSS_JRmethod_R1.11958.11958.4	xl	1.2300(0.5300+0.9450)	0.03	-0.5702	/	K.EIKER.N(3)+K.KMKNYWR.Q(3)	REVERSE_Cas9+Cas9	1835.9715
0	20190410_QExHFX1_RSLC1_Beveridge_Clausen_IMP_DSS_JRmethod_R1.11992.11992.4	xl	1.4100(1.2350+1.2350)	1.41	-0.023	/	K.FDNLTKAER.G(6)+K.FDNLTKAER.G(6)	Cas9+Cas9	2323.1807
0	20190410_QExHFX1_RSLC1_Beveridge_Clausen_IMP_DSS_JRmethod_R1.11993.11993.3	xl	0.7700(0.4950+0.3050)	0.025	2.6163	/	K.HKEMPFPK.Y(2)+R.KEFR.K(1)	spCASB_BOVIN|+spANXA5_HUMAN|	1728.9021
0	20190410_QExHFX1_RSLC1_Beveridge_Clausen_IMP_DSS_JRmethod_R1.12014.12014.3	xl	0.7050(0.3100+0.5200)	0.08	-2.4868	/	R.LKDKK.M(4)+R.LSQKFPK.A(4)	spGELS_HUMAN|+spALBU_BOVIN|	1614.9708
0	20190410_QExHFX1_RSLC1_Beveridge_Clausen_IMP_DSS_JRmethod_R1.12024.12024.4	xl	0.7700(0.6400+0.5000)	0.77	3.2377	/	K.GGNMKEVFR.R(5)+R.VEYEKR.V(5)	spKCRM_HUMAN|+spUBE2I_HUMAN|	1997.004
0	20190410_QExHFX1_RSLC1_Beveridge_Clausen_IMP_DSS_JRmethod_R1.12032.12032.3	xl	0.3950(0.0950+0.3000)	0.01	3.2343	/	R.C[160.03]EKDER.F(3)+K.LKMEK.A(2)	spCASK_BOVIN|+REVERSE_spTAU_HUMAN|	1620.785
0	20190410_QExHFX1_RSLC1_Beveridge_Clausen_IMP_DSS_JRmethod_R1.12061.12061.3	xl	0.3250(0.2450+0.0800)	0.005	1.3175	/	K.GKEVDG.-(2)+K.TKGKR.A(2)	REVERSE_spCYC_HUMAN|,REVERSE_spCYC_HORSE|+spCAH1_HUMAN|	1329.7252
0	20190410_QExHFX1_RSLC1_Beveridge_Clausen_IMP_DSS_JRmethod_R1.12094.12094.3	xl	0.4450(0.2700+0.1750)	0.005	-0.3849	/	K.FDKFK.H(3)+T.KAER.G(1)	spMYG_HUMAN|,spMYG_HORSE|+Cas9,REVERSE_spIGF2_HUMAN|	1323.7186
0	20190410_QExHFX1_RSLC1_Beveridge_Clausen_IMP_DSS_JRmethod_R1.12095.12095.3	xl	0.3600(0.0850+0.2750)	0.005	-3.5988	/	K.AKYK.E(2)+K.SSKC[160.03]VR.Q(3)	spCO5_HUMAN|,spCO5_HUMAN|,REVERSE_spCO5_HUMAN|,spMYG_HORSE|+spCO5_HUMAN|	1381.7387
0	20190410_QExHFX1_RSLC1_Beveridge_Clausen_IMP_DSS_JRmethod_R1.12097.12097.3	xl	0.3500(0.2250+0.1250)	0.085	-3.248	/	K.EKMAQR.L(2)+K.GKEVDGM.-(2)	REVERSE_spPEPC_PIG|+REVERSE_spCYC_HORSE|	1633.7803
0	20190410_QExHFX1_RSLC1_Beveridge_Clausen_IMP_DSS_JRmethod_R1.12104.12104.3	xl	0.6000(0.2700+0.5050)	0.6	-4.037	/	K.KPER.T(1)+K.NAKRYLR.C(3)	REVERSE_spTAU_HUMAN|+REVERSE_spANT3_HUMAN|	1585.9052
0	20190410_QExHFX1_RSLC1_Beveridge_Clausen_IMP_DSS_JRmethod_R1.12113.12113.3	xl	0.4350(0.1300+0.3050)	0.435	1.7018	/	R.EHKK.D(3)+R.TPC[160.03]KGGIR.Y(4)	REVERSE_Cas9+spDHE3_BOVIN|	1565.8347
0	20190410_QExHFX1_RSLC1_Beveridge_Clausen_IMP_DSS_JRmethod_R1.12123.12123.3	xl	0.8500(0.6100+0.2400)	0.06	0.1804	/	K.HKEMPFPK.Y(2)+R.KEFR.K(1)	spCASB_BOVIN|+spANXA5_HUMAN|	1728.9021
0	20190410_QExHFX1_RSLC1_Beveridge_Clausen_IMP_DSS_JRmethod_R1.12224.12224.3	xl	0.7300(0.2700+0.4600)	0.115	0.9101	/	K.GKPPR.R(2)+R.KANKSSK.L(4)	REVERSE_spPDGFB_HUMAN|+spANT3_HUMAN|	1452.8412
0	20190410_QExHFX1_RSLC1_Beveridge_Clausen_IMP_DSS_JRmethod_R1.12241.12241.3	xl	0.3300(0.1100+0.2200)	0.035	3.6897	/	R.EHKK.D(3)+R.TPC[160.03]KGGIR.Y(4)	REVERSE_Cas9+spDHE3_BOVIN|	1565.8347
0	20190410_QExHFX1_RSLC1_Beveridge_Clausen_IMP_DSS_JRmethod_R1.12250.12250.3	xl	0.6000(0.2950+0.3050)	0.04	-0.3027	/	K.LKQK.E(2)+K.NLKPR.D(3)	REVERSE_spCO5_HUMAN|+REVERSE_spCYB5_HUMAN|	1279.7975
0	20190410_QExHFX1_RSLC1_Beveridge_Clausen_IMP_DSS_JRmethod_R1.12262.12262.4	xl	1.4550(0.4550+1.0000)	0.705	4.416	/	K.GKEVDGM.-(2)+K.IMSASLPAKTIETNVR.L(9)	REVERSE_spCYC_HORSE|+REVERSE_Cas9	2602.3345
0	20190410_QExHFX1_RSLC1_Beveridge_Clausen_IMP_DSS_JRmethod_R1.12277.12277.3	xl	0.7250(0.4000+0.3250)	0.725	1.6348	/	K.EDKKVR.Q(4)+H.FGKDK.S(3)	REVERSE_spKRHB4_HUMAN|+spTRFE_HUMAN|,spTRFL_HUMAN|	1504.8249
0	20190410_QExHFX1_RSLC1_Beveridge_Clausen_IMP_DSS_JRmethod_R1.12307.12307.3	xl	0.6550(0.4150+0.3850)	0.655	4.1986	/	R.QKASSAK.G(2)+K.TKGDAGK.L(2)	REVERSE_spALBU_HUMAN|+REVERSE_spTAU_HUMAN|	1531.8205
0	20190410_QExHFX1_RSLC1_Beveridge_Clausen_IMP_DSS_JRmethod_R1.12334.12334.4	xl	0.9600(0.6150+0.5850)	0.96	-2.9364	/	K.GKPPRRVR.V(2)+R.QWTKR.Y(4)	REVERSE_spPDGFB_HUMAN|+spUB2E1_HUMAN|	1820.0645
0	20190410_QExHFX1_RSLC1_Beveridge_Clausen_IMP_DSS_JRmethod_R1.12349.12349.3	xl	0.7050(0.2500+0.4550)	0.235	-0.0204	/	D.LKPR.N(2)+K.QKNGIK.V(2)	REVERSE_spPEPB_PIG|,REVERSE_spCYB5_HUMAN|,REVERSE_spGSTP1_HUMAN|+spGFP_AEQVI|	1336.819
0	20190410_QExHFX1_RSLC1_Beveridge_Clausen_IMP_DSS_JRmethod_R1.12371.12371.3	xl	0.7300(0.3300+0.4000)	0.045	2.5612	/	K.KNKHK.R(1)+K.TKGKR.A(4)	spRS27A_HUMAN|+spCAH1_HUMAN|	1379.836
0	20190410_QExHFX1_RSLC1_Beveridge_Clausen_IMP_DSS_JRmethod_R1.12375.12375.3	xl	0.3650(0.0600+0.3050)	0.145	3.4558	/	R.EHKK.D(3)+R.TPC[160.03]KGGIR.Y(4)	REVERSE_Cas9+spDHE3_BOVIN|	1565.8347
0	20190410_QExHFX1_RSLC1_Beveridge_Clausen_IMP_DSS_JRmethod_R1.12377.12377.3	xl	0.7050(0.3550+0.3500)	0.705	-2.3111	/	K.KEDAK.F(1)+K.LDKLER.F(3)	REVERSE_spALBU_BOVIN|+REVERSE_spLALBA_BOVIN|	1499.8194
0	20190410_QExHFX1_RSLC1_Beveridge_Clausen_IMP_DSS_JRmethod_R1.12387.12387.3	xl	0.3700(0.3050+0.3100)	0.065	-4.8113	/	K.MAKR.L(3)+F.RFIKR.A(4)	REVERSE_spANXA5_HUMAN|,spEGF_HUMAN|+REVERSE_spGSTA1_HUMAN|	1360.8125
0	20190410_QExHFX1_RSLC1_Beveridge_Clausen_IMP_DSS_JRmethod_R1.12405.12405.4	xl	1.1650(0.6300+0.6350)	1.165	-2.085	/	K.GTRKNVR.L(4)+R.RRKLQK.M(3)	REVERSE_spEGF_HUMAN|+REVERSE_Cas9	1795.1016
0	20190410_QExHFX1_RSLC1_Beveridge_Clausen_IMP_DSS_JRmethod_R1.12410.12410.4	xl	1.4400(1.4400+1.4400)	0.83	-0.0582	/	R.KFDNLTK.A(1)+R.KFDNLTK.A(1)	Cas9+Cas9	1867.009
0	20190410_QExHFX1_RSLC1_Beveridge_Clausen_IMP_DSS_JRmethod_R1.12426.12426.4	xl	0.7700(0.5900+0.3700)	0.01	3.5707	/	K.EVQDEEKNKK.F(9)+-.KDEPK.N(1)	spNQO1_HUMAN|+REVERSE_spRS27A_HUMAN|	1999.0109
0	20190410_QExHFX1_RSLC1_Beveridge_Clausen_IMP_DSS_JRmethod_R1.12439.12439.3	xl	0.6150(0.3700+0.4050)	0.01	0.4103	/	K.KNKHK.R(3)+K.YKAK.L(2)	spRS27A_HUMAN|+REVERSE_spCO5_HUMAN|	1299.7662
0	20190410_QExHFX1_RSLC1_Beveridge_Clausen_IMP_DSS_JRmethod_R1.12449.12449.4	xl	1.2300(0.6300+0.6000)	0.695	4.558	/	K.KLC[160.03]ILEER.L(1)+K.TMYAGDVDKK.L(9)	REVERSE_spK1H4_HUMAN|+REVERSE_spK2C1_HUMAN|	2324.1755
0	20190410_QExHFX1_RSLC1_Beveridge_Clausen_IMP_DSS_JRmethod_R1.12496.12496.4	xl	1.1950(0.4250+1.2000)	1.195	3.696	/	K.KNIR.T(1)+R.TAMKYNLGLDLR.T(4)	REVERSE_spCASB_BOVIN|+spDHE3_BOVIN|	2061.1404
0	20190410_QExHFX1_RSLC1_Beveridge_Clausen_IMP_DSS_JRmethod_R1.12510.12510.3	xl	0.7800(0.7400+0.2700)	0.02	1.8189	/	K.AAQEEYVKR.A(8)+N.IKNR.A(2)	spALDOA_RABIT|+REVERSE_spK22E_HUMAN|,spPEPB_PIG|,spCAH2_HUMAN|,spGSTA1_HUMAN|,spTAU_HUMAN|,spCAH2_BOVIN|	1759.958
0	20190410_QExHFX1_RSLC1_Beveridge_Clausen_IMP_DSS_JRmethod_R1.12511.12511.3	xl	0.6550(0.3300+0.4100)	0.655	3.8225	/	R.KPVDK.F(1)+K.SPSSAKSR.L(6)	spTRFL_HUMAN|+spTAU_HUMAN|	1541.8412
0	20190410_QExHFX1_RSLC1_Beveridge_Clausen_IMP_DSS_JRmethod_R1.12519.12519.3	xl	0.4900(0.3100+0.1800)	0.145	-4.0971	/	K.ASSAKGEDR.L(5)+K.GADGKTK.L(5)	REVERSE_spALBU_HUMAN|+spTAU_HUMAN|	1732.8591
0	20190410_QExHFX1_RSLC1_Beveridge_Clausen_IMP_DSS_JRmethod_R1.12537.12537.3	xl	0.7150(0.1750+0.5400)	0.08	1.8263	/	R.EKANL.-(2)+K.HTGKDMVR.L(4)	spCATA_HUMAN|+spEGF_HUMAN|	1653.8508
0	20190410_QExHFX1_RSLC1_Beveridge_Clausen_IMP_DSS_JRmethod_R1.12557.12557.3	xl	0.5650(0.3350+0.2300)	0.565	-3.9193	/	K.EKMAQR.L(2)+A.EKPK.N(2)	REVERSE_spPEPC_PIG|+spCATA_HUMAN|,spGSTA1_HUMAN|	1399.7493
0	20190410_QExHFX1_RSLC1_Beveridge_Clausen_IMP_DSS_JRmethod_R1.12564.12564.3	xl	0.6700(0.4700+0.4450)	0.01	4.1738	/	K.KSTKGNR.S(1)+K.RTGKDR.V(4)	REVERSE_spPPIA_HUMAN|+spEGF_HUMAN|	1658.9175
0	20190410_QExHFX1_RSLC1_Beveridge_Clausen_IMP_DSS_JRmethod_R1.12582.12582.3	xl	0.4700(0.2700+0.4700)	0.005	2.7271	/	P.EAKR.M(3)+L.ERKR.S(3)	spALBU_HUMAN|,spIGF2_HUMAN|+REVERSE_spK1C15_SHEEP|	1227.7047
0	20190410_QExHFX1_RSLC1_Beveridge_Clausen_IMP_DSS_JRmethod_R1.12592.12592.3	xl	0.6200(0.4600+0.4050)	0.14	-1.6817	/	R.KGVPGR.A(1)+K.QLKRRR.Y(3)	REVERSE_spUBE2C_HUMAN|+Cas9	1605.9902
0	20190410_QExHFX1_RSLC1_Beveridge_Clausen_IMP_DSS_JRmethod_R1.12597.12597.4	xl	1.1600(1.1600+1.1600)	1.16	1.0953	/	K.FDNLTKAER.G(6)+K.FDNLTKAER.G(6)	Cas9+Cas9	2323.1807
0	20190410_QExHFX1_RSLC1_Beveridge_Clausen_IMP_DSS_JRmethod_R1.12599.12599.3	xl	0.1500(0.1350+0.0750)	0.15	1.708	/	K.FSAKIQR.N(4)+Q.YKTR.F(2)	REVERSE_spCAH2_HUMAN|+REVERSE_spK1H1_HUMAN|,REVERSE_spK1H5_HUMAN|,REVERSE_spK1H6_HUMAN|,REVERSE_spK1HA_HUMAN|,REVERSE_spK1HB_HUMAN|,REVERSE_spK1M1_SHEEP|,REVERSE_spK1M2_SHEEP|,REVERSE_spKRHB4_HUMAN|,spGFP_AEQVI|	1552.8725
0	20190410_QExHFX1_RSLC1_Beveridge_Clausen_IMP_DSS_JRmethod_R1.12617.12617.3	xl	0.7350(0.3500+0.6250)	0.735	-2.1499	/	V.KQLR.L(1)+K.LREVKDMR.S(5)	spCO5_HUMAN|,REVERSE_spKCRM_HUMAN|,REVERSE_spUB2E1_HUMAN|+REVERSE_spTRFL_HUMAN|	1726.9875
0	20190410_QExHFX1_RSLC1_Beveridge_Clausen_IMP_DSS_JRmethod_R1.12641.12641.3	xl	0.7300(0.2950+0.4350)	0.18	-1.5923	/	-.KDEPK.N(1)+K.KSTKGNR.S(1)	REVERSE_spRS27A_HUMAN|+REVERSE_spPPIA_HUMAN|	1542.8365
0	20190410_QExHFX1_RSLC1_Beveridge_Clausen_IMP_DSS_JRmethod_R1.12643.12643.3	xl	0.4450(0.3100+0.2550)	0.445	-2.2736	/	K.ETNTPKK.K(6)+R.SPEKK.A(4)	spUB2E1_HUMAN|+spANT3_HUMAN|	1541.83
0	20190410_QExHFX1_RSLC1_Beveridge_Clausen_IMP_DSS_JRmethod_R1.12653.12653.3	xl	0.6150(0.3950+0.3750)	0.615	2.1054	/	R.GKVQFLR.Q(2)+R.MDKVER.L(3)	REVERSE_spGELS_HUMAN|+spTRFL_HUMAN|	1760.9606
0	20190410_QExHFX1_RSLC1_Beveridge_Clausen_IMP_DSS_JRmethod_R1.12786.12786.3	xl	0.1950(0.0850+0.1100)	0.09	-4.3127	/	K.EKMAQR.L(2)+K.KATNE.-(1)	REVERSE_spPEPC_PIG|+spCYC_HUMAN|,spCYC_HORSE|	1460.7293
0	20190410_QExHFX1_RSLC1_Beveridge_Clausen_IMP_DSS_JRmethod_R1.12789.12789.4	xl	1.1150(0.5950+0.5200)	1.115	-4.5405	/	K.ATQVSKGIR.D(6)+K.TELLKNK.Q(5)	spGELS_HUMAN|+REVERSE_spKRHB2_HUMAN|	1941.1258
0	20190410_QExHFX1_RSLC1_Beveridge_Clausen_IMP_DSS_JRmethod_R1.12809.12809.3	xl	0.4150(0.2450+0.1700)	0.005	-3.9063	/	K.DAKNK.L(3)+R.TYEKEA.-(4)	spK2C1_HUMAN|+spFABPH_HUMAN|	1451.7143
0	20190410_QExHFX1_RSLC1_Beveridge_Clausen_IMP_DSS_JRmethod_R1.12816.12816.3	xl	0.4500(0.2600+0.1900)	0.005	-3.1495	/	K.FVKAIKLKQIK.E(6)+K.TEIKR.L(4)	REVERSE_spCTRA_BOVIN|+spCO5_HUMAN|	2098.3241
0	20190410_QExHFX1_RSLC1_Beveridge_Clausen_IMP_DSS_JRmethod_R1.12829.12829.4	xl	0.8700(0.8700+0.8700)	0.465	1.0519	/	K.LVDSTDKADLR.L(7)+K.LVDSTDKADLR.L(7)	Cas9+Cas9	2601.3496
0	20190410_QExHFX1_RSLC1_Beveridge_Clausen_IMP_DSS_JRmethod_R1.12839.12839.3	xl	0.6000(0.1450+0.4550)	0.12	-2.3165	/	K.KDMSAAG.-(1)+R.SDLNGKR.S(6)	REVERSE_Cas9+spEGF_HUMAN|	1604.7827
0	20190410_QExHFX1_RSLC1_Beveridge_Clausen_IMP_DSS_JRmethod_R1.12848.12848.3	xl	0.6050(0.3850+0.4550)	0.415	0.8309	/	K.FAAKR.E(4)+R.LFQVKGR.R(5)	REVERSE_spCATG_HUMAN|+spGELS_HUMAN|	1575.9249
0	20190410_QExHFX1_RSLC1_Beveridge_Clausen_IMP_DSS_JRmethod_R1.12861.12861.4	xl	0.9250(0.9250+0.9250)	0.535	-0.2597	/	K.LVDSTDKADLR.L(7)+K.LVDSTDKADLR.L(7)	Cas9+Cas9	2601.3496
0	20190410_QExHFX1_RSLC1_Beveridge_Clausen_IMP_DSS_JRmethod_R1.12864.12864.3	xl	0.8100(0.4600+0.3500)	0.03	1.1551	/	G.AASMDKK.Y(6)+R.TGKDR.V(3)	Cas9+spEGF_HUMAN|	1462.7449
0	20190410_QExHFX1_RSLC1_Beveridge_Clausen_IMP_DSS_JRmethod_R1.12893.12893.3	xl	0.4950(0.2250+0.2700)	0.06	1.5345	/	K.C[160.03]C[160.03]KADDK.E(3)+K.KEPSR.Y(1)	spALBU_HUMAN|+REVERSE_spANT3_HUMAN|	1648.7548
0	20190410_QExHFX1_RSLC1_Beveridge_Clausen_IMP_DSS_JRmethod_R1.12906.12906.3	xl	0.5550(0.1400+0.4150)	0.555	2.9881	/	R.EHKK.D(3)+R.TPC[160.03]KGGIR.Y(4)	REVERSE_Cas9+spDHE3_BOVIN|	1565.8347
0	20190410_QExHFX1_RSLC1_Beveridge_Clausen_IMP_DSS_JRmethod_R1.12942.12942.3	xl	0.4550(0.2250+0.2300)	0.045	-0.1578	/	K.C[160.03]C[160.03]KADDK.E(3)+L.ERKR.S(3)	spALBU_HUMAN|+REVERSE_spK1C15_SHEEP|	1620.7711
0	20190410_QExHFX1_RSLC1_Beveridge_Clausen_IMP_DSS_JRmethod_R1.12946.12946.4	xl	1.3650(0.8450+0.6050)	1.165	3.0751	/	K.KQEDTIDSALSR.Q(1)+K.VLSAYNKHR.D(7)	REVERSE_spNQO2_HUMAN|+Cas9	2586.3401
0	20190410_QExHFX1_RSLC1_Beveridge_Clausen_IMP_DSS_JRmethod_R1.12971.12971.3	xl	0.2400(0.1200+0.1200)	0.24	1.2996	/	R.HGGYKPTDKHK.T(5)+K.HVC[160.03]AEKDKR.T(8)	spKCRM_HUMAN|+REVERSE_spTRFE_HUMAN|	2546.2811
0	20190410_QExHFX1_RSLC1_Beveridge_Clausen_IMP_DSS_JRmethod_R1.12986.12986.3	xl	0.4650(0.2200+0.3650)	0.465	4.5781	/	K.QDDKLDER.L(4)+R.YDGLVGMFDPKGR.K(11)	REVERSE_spCO5_HUMAN|+spSYH_HUMAN|	2609.243
0	20190410_QExHFX1_RSLC1_Beveridge_Clausen_IMP_DSS_JRmethod_R1.12991.12991.3	xl	0.3600(0.1200+0.3150)	0.06	2.5199	/	K.FKMK.Y(2)+R.TKYNGDDK.F(2)	spRETBP_HUMAN|+REVERSE_spGFP_AEQVI|	1629.8072
0	20190410_QExHFX1_RSLC1_Beveridge_Clausen_IMP_DSS_JRmethod_R1.12998.12998.3	xl	0.4900(0.1450+0.3450)	0.075	-2.6588	/	K.KDMSAAG.-(1)+R.SDLNGKR.S(6)	REVERSE_Cas9+spEGF_HUMAN|	1604.7827
0	20190410_QExHFX1_RSLC1_Beveridge_Clausen_IMP_DSS_JRmethod_R1.13008.13008.4	xl	1.2800(0.4150+1.0300)	1.145	0.9727	/	K.ESILPKR.N(6)+K.FKVLGNTDR.H(2)	Cas9+Cas9	2028.1367
0	20190410_QExHFX1_RSLC1_Beveridge_Clausen_IMP_DSS_JRmethod_R1.13023.13023.4	xl	1.0300(1.0300+1.0300)	0.68	-0.027	/	K.LVDSTDKADLR.L(7)+K.LVDSTDKADLR.L(7)	Cas9+Cas9	2601.3496
0	20190410_QExHFX1_RSLC1_Beveridge_Clausen_IMP_DSS_JRmethod_R1.13028.13028.3	xl	0.5050(0.2300+0.2750)	0.505	0.6003	/	K.DAKNK.L(3)+K.HPEAKR.M(5)	spK2C1_HUMAN|+spALBU_HUMAN|	1448.7735
0	20190410_QExHFX1_RSLC1_Beveridge_Clausen_IMP_DSS_JRmethod_R1.13030.13030.3	xl	0.6150(0.3300+0.5850)	0.01	-0.3869	/	R.FEKR.L(3)+K.TLNDFKR.Q(6)	REVERSE_spANXA5_HUMAN|,REVERSE_spCO5_HUMAN|+REVERSE_Cas9	1608.8623
0	20190410_QExHFX1_RSLC1_Beveridge_Clausen_IMP_DSS_JRmethod_R1.13039.13039.3	xl	0.7050(0.6300+0.2350)	0.705	2.3683	/	K.KKYEQEVALR.A(2)+S.KSLR.A(1)	spK2M2_SHEEP|+REVERSE_Cas9,spPEPA_BOVIN|,spPEPA_PIG|,spPEPB_PIG|,spPEPC_PIG|,spANXA5_HUMAN|	1903.089
0	20190410_QExHFX1_RSLC1_Beveridge_Clausen_IMP_DSS_JRmethod_R1.13042.13042.3	xl	0.6700(0.3800+0.6000)	0.235	4.8677	/	K.LC[160.03]KLR.K(3)+K.LTKASSR.T(3)	spEGF_HUMAN|+REVERSE_spTAU_HUMAN|	1587.913
0	20190410_QExHFX1_RSLC1_Beveridge_Clausen_IMP_DSS_JRmethod_R1.13055.13055.3	xl	0.6300(0.2900+0.3400)	0.63	-3.395	/	K.KLSKR.V(4)+G.QFGLEKYK.A(6)	REVERSE_spCRP_HUMAN|+REVERSE_spMYG_HORSE|	1780.0246
0	20190410_QExHFX1_RSLC1_Beveridge_Clausen_IMP_DSS_JRmethod_R1.13058.13058.3	xl	0.7450(0.4650+0.4050)	0.745	-0.0138	/	K.ESILPKR.N(6)+K.FAAKR.E(4)	Cas9+REVERSE_spCATG_HUMAN|	1570.9194
0	20190410_QExHFX1_RSLC1_Beveridge_Clausen_IMP_DSS_JRmethod_R1.13076.13076.3	xl	0.9250(0.3550+0.5700)	0.085	0.2126	/	G.EKIR.L(2)+K.IEEIFKK.A(6)	spK1H8_HUMAN|,REVERSE_spNEDD8_HUMAN|,spSYH_HUMAN|+spKCRM_HUMAN|	1587.9235
0	20190410_QExHFX1_RSLC1_Beveridge_Clausen_IMP_DSS_JRmethod_R1.13082.13082.3	xl	0.6100(0.3750+0.4850)	0.61	-3.5175	/	K.KKEER.A(2)+K.LTKASSR.T(3)	spCYC_HUMAN|+REVERSE_spTAU_HUMAN|	1587.8943
0	20190410_QExHFX1_RSLC1_Beveridge_Clausen_IMP_DSS_JRmethod_R1.13129.13129.4	xl	1.4250(0.5500+1.0150)	0.99	0.2925	/	K.KDWDPK.K(1)+R.MTNFDKNLPNEK.V(6)	Cas9+Cas9	2375.1466
0	20190410_QExHFX1_RSLC1_Beveridge_Clausen_IMP_DSS_JRmethod_R1.13146.13146.4	xl	1.0050(1.0050+1.0050)	0.33	-1.3978	/	K.MKNYWR.Q(2)+K.MKNYWR.Q(2)	Cas9+Cas9	1930.9334
0	20190410_QExHFX1_RSLC1_Beveridge_Clausen_IMP_DSS_JRmethod_R1.13147.13147.3	xl	0.7550(0.5200+0.2350)	0.005	4.3105	/	K.KPIFKK.A(5)+R.WAKR.E(3)	spPDGFB_HUMAN|+REVERSE_spUBE2I_HUMAN|	1456.8918
0	20190410_QExHFX1_RSLC1_Beveridge_Clausen_IMP_DSS_JRmethod_R1.13169.13169.3	xl	0.4350(0.3100+0.1250)	0.01	3.2673	/	K.GADGKTK.L(5)+K.KYQAC[160.03]R.E(1)	spTAU_HUMAN|+REVERSE_spALDOA_RABIT|	1637.8195
0	20190410_QExHFX1_RSLC1_Beveridge_Clausen_IMP_DSS_JRmethod_R1.13196.13196.3	xl	0.3800(0.3500+0.2750)	0.105	-0.6783	/	K.GKEVK.A(2)+R.WYNKMK.K(4)	REVERSE_Cas9+REVERSE_Cas9	1565.8275
0	20190410_QExHFX1_RSLC1_Beveridge_Clausen_IMP_DSS_JRmethod_R1.13216.13216.3	xl	0.4150(0.0400+0.3750)	0.155	1.6849	/	R.C[160.03]WKTR.S(3)+R.TKYNGDDK.F(2)	REVERSE_spKRB2D_SHEEP|+REVERSE_spGFP_AEQVI|	1826.862
0	20190410_QExHFX1_RSLC1_Beveridge_Clausen_IMP_DSS_JRmethod_R1.13225.13225.3	xl	0.7650(0.4000+0.3650)	0.12	-4.7622	/	K.EVKALSK.E(3)+K.TPKGTR.D(3)	REVERSE_spANT3_HUMAN|+spSYH_HUMAN|	1569.9089
0	20190410_QExHFX1_RSLC1_Beveridge_Clausen_IMP_DSS_JRmethod_R1.13256.13256.3	xl	0.6550(0.4700+0.1850)	0.16	-2.2262	/	K.HTGKDMVR.L(4)+K.NKADK.L(2)	spEGF_HUMAN|+REVERSE_spK2C1_HUMAN|	1654.846
0	20190410_QExHFX1_RSLC1_Beveridge_Clausen_IMP_DSS_JRmethod_R1.13266.13266.3	xl	0.3100(0.2650+0.1500)	0.085	3.5555	/	R.KKVKLAVLK.Y(4)+R.RTLQKK.L(5)	spRS27A_HUMAN|+spCO5_HUMAN|	1936.2924
0	20190410_QExHFX1_RSLC1_Beveridge_Clausen_IMP_DSS_JRmethod_R1.13272.13272.3	xl	0.5200(0.3250+0.4400)	0.175	-0.4918	/	R.C[160.03]WKTR.S(3)+R.QWTKR.Y(4)	REVERSE_spKRB2D_SHEEP|+spUB2E1_HUMAN|	1604.8245
0	20190410_QExHFX1_RSLC1_Beveridge_Clausen_IMP_DSS_JRmethod_R1.13294.13294.4	xl	1.3500(0.9650+0.9650)	1.35	-0.4061	/	K.NLPNEKVLPK.H(6)+K.NLPNEKVLPK.H(6)	Cas9+Cas9	2439.41
0	20190410_QExHFX1_RSLC1_Beveridge_Clausen_IMP_DSS_JRmethod_R1.13295.13295.3	xl	0.5500(0.2000+0.3500)	0.085	1.4934	/	-.KDEPK.N(1)+K.KSTKGNR.S(4)	REVERSE_spRS27A_HUMAN|+REVERSE_spPPIA_HUMAN|	1542.8365
0	20190410_QExHFX1_RSLC1_Beveridge_Clausen_IMP_DSS_JRmethod_R1.13308.13308.3	xl	0.9100(0.2600+0.6500)	0.105	4.3883	/	R.C[160.03]FKR.H(3)+K.GKQANTEERK.A(2)	spSYH_HUMAN|+spGELS_HUMAN|	1906.9682
0	20190410_QExHFX1_RSLC1_Beveridge_Clausen_IMP_DSS_JRmethod_R1.13344.13344.3	xl	0.3950(0.3300+0.2350)	0.025	2.2653	/	S.PAFKK.A(4)+R.SKC[160.03]EEMK.A(2)	REVERSE_spUBE2I_HUMAN|+spK2M3_SHEEP|,spKRHB1_HUMAN|,spKRHB3_HUMAN|,spKRHB5_HUMAN|,spKRHB6_HUMAN|	1637.8156
0	20190410_QExHFX1_RSLC1_Beveridge_Clausen_IMP_DSS_JRmethod_R1.13359.13359.4	xl	0.8350(0.6400+0.5350)	0.835	-0.1693	/	K.GGNMKEVFR.R(5)+K.LDFKDR.V(4)	spKCRM_HUMAN|+spTAU_HUMAN|	1966.9934
0	20190410_QExHFX1_RSLC1_Beveridge_Clausen_IMP_DSS_JRmethod_R1.13364.13364.3	xl	0.6300(0.4750+0.1550)	0.035	-4.0846	/	K.C[160.03]LSSDKK.S(6)+R.NKRR.T(2)	REVERSE_spTRFE_HUMAN|+REVERSE_Cas9	1546.8249
0	20190410_QExHFX1_RSLC1_Beveridge_Clausen_IMP_DSS_JRmethod_R1.13367.13367.4	xl	1.2800(1.1950+1.1950)	0.9	0.2592	/	K.LVDSTDKADLR.L(7)+K.LVDSTDKADLR.L(7)	Cas9+Cas9	2601.3496
0	20190410_QExHFX1_RSLC1_Beveridge_Clausen_IMP_DSS_JRmethod_R1.13388.13388.3	xl	0.3800(0.2800+0.2800)	0.38	0.1322	/	-.ENTAKK.L(5)+R.ERMKR.L(4)	REVERSE_spCYC_HUMAN|,REVERSE_spCYC_HORSE|+Cas9	1545.8296
0	20190410_QExHFX1_RSLC1_Beveridge_Clausen_IMP_DSS_JRmethod_R1.13395.13395.3	xl	0.6350(0.4050+0.3800)	0.635	-4.6455	/	K.KLLEER.L(1)+K.TEIKR.L(4)	spSYH_HUMAN|+spCO5_HUMAN|	1569.9089
0	20190410_QExHFX1_RSLC1_Beveridge_Clausen_IMP_DSS_JRmethod_R1.13423.13423.3	xl	0.6800(0.4050+0.3900)	0.615	4.7361	/	K.QFFKNWR.D(4)+R.SDLNGKR.S(6)	spGELS_HUMAN|+spEGF_HUMAN|	1951.0063
0	20190410_QExHFX1_RSLC1_Beveridge_Clausen_IMP_DSS_JRmethod_R1.13443.13443.3	xl	0.1700(0.0550+0.1150)	0.01	4.6507	/	R.EPKK.V(3)+K.KGKEVDG.-(3)	spTAU_HUMAN|+REVERSE_spCYC_HUMAN|,REVERSE_spCYC_HORSE|	1369.7452
0	20190410_QExHFX1_RSLC1_Beveridge_Clausen_IMP_DSS_JRmethod_R1.13448.13448.3	xl	0.3800(0.3000+0.1650)	0.38	-0.0191	/	K.FDLKESK.V(4)+R.YTKK.V(3)	REVERSE_spTAU_HUMAN|+spALBU_HUMAN|	1541.834
0	20190410_QExHFX1_RSLC1_Beveridge_Clausen_IMP_DSS_JRmethod_R1.13467.13467.3	xl	0.6900(0.2450+0.6100)	0.21	-0.2032	/	R.DKGTR.K(2)+K.THKYDPAQR.Y(3)	REVERSE_spEGF_HUMAN|+spPEPC_PIG|	1827.9227
0	20190410_QExHFX1_RSLC1_Beveridge_Clausen_IMP_DSS_JRmethod_R1.13480.13480.3	xl	0.4100(0.1200+0.4200)	0.075	1.5938	/	K.EC[160.03]C[160.03]EKLK.S(5)+K.KYPK.L(1)	REVERSE_spALBU_HUMAN|+Cas9	1637.8156
0	20190410_QExHFX1_RSLC1_Beveridge_Clausen_IMP_DSS_JRmethod_R1.13496.13496.4	xl	1.2750(1.2750+1.2750)	0.865	0.4995	/	K.LVDSTDKADLR.L(7)+K.LVDSTDKADLR.L(7)	Cas9+Cas9	2601.3496
0	20190410_QExHFX1_RSLC1_Beveridge_Clausen_IMP_DSS_JRmethod_R1.13499.13499.3	xl	0.7550(0.3400+0.5050)	0.755	4.0966	/	K.AWGGKK.E(5)+K.QLKEDYFK.K(3)	spALDOA_RABIT|+Cas9	1852.9723
0	20190410_QExHFX1_RSLC1_Beveridge_Clausen_IMP_DSS_JRmethod_R1.13510.13510.3	xl	0.3150(0.2700+0.0450)	0.045	0.749	/	K.KPER.T(1)+R.MKMEEK.Y(2)	REVERSE_spTAU_HUMAN|+spOVAL_CHICK|	1460.7367
0	20190410_QExHFX1_RSLC1_Beveridge_Clausen_IMP_DSS_JRmethod_R1.13532.13532.3	xl	0.4300(0.0700+0.3600)	0.43	0.0518	/	K.KDMSAAG.-(1)+K.KEPSR.Y(1)	REVERSE_Cas9+REVERSE_spANT3_HUMAN|	1431.7027
0	20190410_QExHFX1_RSLC1_Beveridge_Clausen_IMP_DSS_JRmethod_R1.13544.13544.3	xl	0.3550(0.2600+0.3100)	0.355	0.2996	/	K.KEER.A(1)+K.YEDVPKR.T(6)	spCYC_HUMAN|+REVERSE_spTRFE_HUMAN|	1603.8205
0	20190410_QExHFX1_RSLC1_Beveridge_Clausen_IMP_DSS_JRmethod_R1.13546.13546.3	xl	0.2150(0.1300+0.0850)	0.215	-0.5816	/	K.LGGKGYK.L(4)+R.TKLAK.L(2)	spCATD_HUMAN|+REVERSE_spGSTA1_HUMAN|	1418.8496
0	20190410_QExHFX1_RSLC1_Beveridge_Clausen_IMP_DSS_JRmethod_R1.13549.13549.5	xl	1.9500(0.8500+1.3300)	1.835	-0.4656	/	K.FDNLTKAER.G(6)+R.HKPENIVIEMAR.E(2)	Cas9+Cas9	2666.3849
0	20190410_QExHFX1_RSLC1_Beveridge_Clausen_IMP_DSS_JRmethod_R1.13561.13561.3	xl	0.8100(0.4700+0.4650)	0.28	-0.521	/	R.LDKMEEEHNK.K(3)+K.VLTRSDKNRGK.S(7)	REVERSE_spK1C10_HUMAN|+Cas9	2682.3758
0	20190410_QExHFX1_RSLC1_Beveridge_Clausen_IMP_DSS_JRmethod_R1.13612.13612.3	xl	0.4600(0.2600+0.2000)	0.04	4.2735	/	K.GADGKTK.L(5)+K.KYQAC[160.03]R.E(1)	spTAU_HUMAN|+REVERSE_spALDOA_RABIT|	1637.8195
0	20190410_QExHFX1_RSLC1_Beveridge_Clausen_IMP_DSS_JRmethod_R1.13657.13657.3	xl	0.6450(0.2850+0.3600)	0.35	-3.8345	/	K.C[160.03]LSSDKK.S(6)+K.FAAKR.E(4)	REVERSE_spTRFE_HUMAN|+REVERSE_spCATG_HUMAN|	1565.8235
0	20190410_QExHFX1_RSLC1_Beveridge_Clausen_IMP_DSS_JRmethod_R1.13684.13684.5	xl	1.8700(0.7800+1.3000)	1.715	0.5371	/	K.FDNLTKAER.G(6)+R.HKPENIVIEMAR.E(2)	Cas9+Cas9	2666.3849
0	20190410_QExHFX1_RSLC1_Beveridge_Clausen_IMP_DSS_JRmethod_R1.13736.13736.3	xl	0.7050(0.2700+0.4350)	0.33	-1.4477	/	K.LKSIR.Q(2)+R.LRGGAKK.R(6)	spPEPC_PIG|+spRS27A_HUMAN|	1481.9405
0	20190410_QExHFX1_RSLC1_Beveridge_Clausen_IMP_DSS_JRmethod_R1.13749.13749.3	xl	0.3500(0.1200+0.2300)	0.025	-0.5279	/	R.LSKSR.R(3)+R.SKC[160.03]EEMK.A(2)	Cas9+spK2M3_SHEEP|,spKRHB1_HUMAN|,spKRHB3_HUMAN|,spKRHB5_HUMAN|,spKRHB6_HUMAN|	1637.8116
0	20190410_QExHFX1_RSLC1_Beveridge_Clausen_IMP_DSS_JRmethod_R1.13754.13754.3	xl	0.3600(0.2100+0.1500)	0.36	-1.2911	/	R.C[160.03]ELAAAMKR.H(8)+R.IFYSTWKMK.T(7)	spLYSC_CHICK|+spEGF_HUMAN|	2389.1995
0	20190410_QExHFX1_RSLC1_Beveridge_Clausen_IMP_DSS_JRmethod_R1.13771.13771.3	xl	0.3850(0.1550+0.2300)	0.385	-1.8623	/	N.AEKPK.N(3)+K.GSQKDR.L(4)	spCATA_HUMAN|,spGSTA1_HUMAN|+REVERSE_Cas9	1398.7466
0	20190410_QExHFX1_RSLC1_Beveridge_Clausen_IMP_DSS_JRmethod_R1.13890.13890.3	xl	0.6850(0.5150+0.4400)	0.08	-0.0763	/	P.KIFR.V(1)+K.KKEER.A(2)	spCO5_HUMAN|,spGSTA1_HUMAN|+spCYC_HUMAN|	1388.8139
0	20190410_QExHFX1_RSLC1_Beveridge_Clausen_IMP_DSS_JRmethod_R1.13896.13896.3	xl	0.5850(0.3400+0.2450)	0.045	4.1322	/	K.DFVKR.L(4)+K.VGSKC[160.03]C[160.03]K.H(4)	REVERSE_spANXA5_HUMAN|+spALBU_HUMAN|	1638.8221
0	20190410_QExHFX1_RSLC1_Beveridge_Clausen_IMP_DSS_JRmethod_R1.13939.13939.3	xl	0.3300(0.1450+0.1850)	0.005	-3.9514	/	K.C[160.03]LSSDKK.S(6)+K.FAAKR.E(4)	REVERSE_spTRFE_HUMAN|+REVERSE_spCATG_HUMAN|	1565.8235
0	20190410_QExHFX1_RSLC1_Beveridge_Clausen_IMP_DSS_JRmethod_R1.14014.14014.3	xl	0.5100(0.1600+0.3500)	0.08	-0.1925	/	R.LSKSR.R(3)+R.SKC[160.03]EEMK.A(2)	Cas9+spK2M3_SHEEP|,spKRHB1_HUMAN|,spKRHB3_HUMAN|,spKRHB5_HUMAN|,spKRHB6_HUMAN|	1637.8116
0	20190410_QExHFX1_RSLC1_Beveridge_Clausen_IMP_DSS_JRmethod_R1.14051.14051.4	xl	1.2550(0.4200+0.8350)	0.775	-1.4641	/	K.AGFIKR.Q(5)+R.KDFQFYK.V(1)	Cas9+Cas9	1802.9719
0	20190410_QExHFX1_RSLC1_Beveridge_Clausen_IMP_DSS_JRmethod_R1.14061.14061.3	xl	0.5300(0.4100+0.1200)	0	3.991	/	R.AEEFKK.L(5)+K.LDFKDR.V(4)	spPRDX1_HUMAN|+spTAU_HUMAN|	1680.8722
0	20190410_QExHFX1_RSLC1_Beveridge_Clausen_IMP_DSS_JRmethod_R1.14075.14075.4	xl	0.2800(0.1600+0.2050)	0.09	-0.3011	/	K.HVC[160.03]AEKDK.R(6)+K.KEDAK.F(1)	REVERSE_spTRFE_HUMAN|+REVERSE_spALBU_BOVIN|	1712.8403
0	20190410_QExHFX1_RSLC1_Beveridge_Clausen_IMP_DSS_JRmethod_R1.14087.14087.3	xl	0.3350(0.2200+0.1150)	0.025	2.6672	/	E.EDKK.H(3)+K.GQKNSR.E(3)	Cas9,REVERSE_spKRHB4_HUMAN|+Cas9	1344.6997
0	20190410_QExHFX1_RSLC1_Beveridge_Clausen_IMP_DSS_JRmethod_R1.14105.14105.3	xl	0.6500(0.6500+0.2450)	0.65	-1.6558	/	K.KDKLRPSTR.Y(3)+K.VKKR.K(2)	REVERSE_spGELS_HUMAN|+REVERSE_spRS27A_HUMAN|	1767.0842
0	20190410_QExHFX1_RSLC1_Beveridge_Clausen_IMP_DSS_JRmethod_R1.14107.14107.3	xl	0.3100(0.2100+0.1000)	0.045	-2.2031	/	-.KDEPK.N(1)+R.KEFR.K(1)	REVERSE_spRS27A_HUMAN|+spANXA5_HUMAN|	1331.7085
0	20190410_QExHFX1_RSLC1_Beveridge_Clausen_IMP_DSS_JRmethod_R1.14109.14109.3	xl	0.6650(0.4700+0.3700)	0.665	4.9133	/	K.QLKRRR.Y(3)+K.TPKGTR.D(3)	Cas9+spSYH_HUMAN|	1651.9957
0	20190410_QExHFX1_RSLC1_Beveridge_Clausen_IMP_DSS_JRmethod_R1.14129.14129.3	xl	0.3600(0.1000+0.2600)	0.055	3.6897	/	R.EHKK.D(3)+R.TPC[160.03]KGGIR.Y(4)	REVERSE_Cas9+spDHE3_BOVIN|	1565.8347
0	20190410_QExHFX1_RSLC1_Beveridge_Clausen_IMP_DSS_JRmethod_R1.14132.14132.3	xl	0.6350(0.1950+0.4400)	0.18	1.9314	/	P.EAKR.M(3)+K.TKGDAGKLK.M(2)	spALBU_HUMAN|,spIGF2_HUMAN|+REVERSE_spTAU_HUMAN|	1556.8885
0	20190410_QExHFX1_RSLC1_Beveridge_Clausen_IMP_DSS_JRmethod_R1.14134.14134.3	xl	0.8100(0.2850+0.5250)	0.16	-0.0624	/	K.DFVKR.L(4)+K.NKGITWK.E(2)	REVERSE_spANXA5_HUMAN|+spCYC_HORSE|	1646.9143
0	20190410_QExHFX1_RSLC1_Beveridge_Clausen_IMP_DSS_JRmethod_R1.14153.14153.3	xl	0.8850(0.6150+0.4600)	0.055	4.7894	/	K.NKADK.L(2)+R.NKEEETLK.T(2)	REVERSE_spK2C1_HUMAN|+REVERSE_spCAS2_BOVIN|	1701.8784
0	20190410_QExHFX1_RSLC1_Beveridge_Clausen_IMP_DSS_JRmethod_R1.14160.14160.3	xl	0.4050(0.3600+0.4150)	0.405	-0.7611	/	R.DKPIR.E(2)+R.QHKLR.K(3)	Cas9+spRASH_HUMAN|	1445.8466
0	20190410_QExHFX1_RSLC1_Beveridge_Clausen_IMP_DSS_JRmethod_R1.14163.14163.3	xl	0.7300(0.4950+0.4150)	0.73	1.4144	/	K.DYVAGKR.L(6)+K.IEEC[160.03]KSR.Y(5)	REVERSE_spGAG_SCVLA|+REVERSE_spK2M2_SHEEP|	1865.9305
0	20190410_QExHFX1_RSLC1_Beveridge_Clausen_IMP_DSS_JRmethod_R1.14169.14169.3	xl	0.3450(0.1850+0.1600)	0.09	-0.8633	/	R.LSKSR.R(3)+R.SKC[160.03]EEMK.A(2)	Cas9+spK2M3_SHEEP|,spKRHB1_HUMAN|,spKRHB3_HUMAN|,spKRHB5_HUMAN|,spKRHB6_HUMAN|	1637.8116
0	20190410_QExHFX1_RSLC1_Beveridge_Clausen_IMP_DSS_JRmethod_R1.14178.14178.3	xl	0.4850(0.2550+0.2300)	0.125	1.0201	/	K.GRNKDSR.T(4)+K.KFAPS.-(1)	REVERSE_Cas9+spUBE2I_HUMAN|	1517.795
0	20190410_QExHFX1_RSLC1_Beveridge_Clausen_IMP_DSS_JRmethod_R1.14191.14191.5	xl	2.9150(1.9550+1.1000)	2.205	-0.1909	/	R.QITKHVAQILDSR.M(4)+K.SKLVSDFR.K(2)	Cas9+Cas9	2596.4336
0	20190410_QExHFX1_RSLC1_Beveridge_Clausen_IMP_DSS_JRmethod_R1.14238.14238.3	xl	0.4850(0.1450+0.3400)	0.02	-3.4976	/	K.KDMSAAG.-(1)+K.KSYTTPK.K(1)	REVERSE_Cas9+spRS27A_HUMAN|	1639.8126
0	20190410_QExHFX1_RSLC1_Beveridge_Clausen_IMP_DSS_JRmethod_R1.14252.14252.3	xl	0.5900(0.5900+0.5900)	0.59	-0.0766	/	R.MTNFDKNLPNEK.V(6)+R.MTNFDKNLPNEK.V(6)	Cas9+Cas9	3037.4524
0	20190410_QExHFX1_RSLC1_Beveridge_Clausen_IMP_DSS_JRmethod_R1.14258.14258.3	xl	0.4350(0.3700+0.2600)	0.435	-1.3775	/	K.HFSKSK.R(4)+R.NGKTSK.K(3)	spCO5_HUMAN|+spPPIA_HUMAN|	1503.8045
0	20190410_QExHFX1_RSLC1_Beveridge_Clausen_IMP_DSS_JRmethod_R1.14268.14268.3	xl	0.6450(0.3650+0.2800)	0.615	-1.2271	/	K.KDWDPKK.Y(1)+K.QQKLGR.V(3)	Cas9+REVERSE_spSYH_HUMAN|	1781.9787
0	20190410_QExHFX1_RSLC1_Beveridge_Clausen_IMP_DSS_JRmethod_R1.14271.14271.3	xl	0.6000(0.2500+0.3800)	0.6	-1.3848	/	R.EEDKPGGHK.R(4)+R.IVTAKMEEC[160.03]K.S(5)	REVERSE_spSODC_HUMAN|+REVERSE_spK2M3_SHEEP|,REVERSE_spKRHB1_HUMAN|,REVERSE_spKRHB3_HUMAN|,REVERSE_spKRHB5_HUMAN|,REVERSE_spKRHB6_HUMAN|	2341.1293
0	20190410_QExHFX1_RSLC1_Beveridge_Clausen_IMP_DSS_JRmethod_R1.14275.14275.3	xl	0.5350(0.5400+0.4450)	0.535	4.6017	/	R.DKPIR.E(2)+K.IKVYLPR.M(2)	Cas9+spOVAL_CHICK|	1652.9977
0	20190410_QExHFX1_RSLC1_Beveridge_Clausen_IMP_DSS_JRmethod_R1.14278.14278.3	xl	0.7350(0.3600+0.3750)	0.45	3.0019	/	R.SKC[160.03]SIQC[160.03]SM.-(2)+R.VKELYNALR.D(2)	REVERSE_spK22E_HUMAN|+REVERSE_spK1H6_HUMAN|,REVERSE_spK1H7_HUMAN|,REVERSE_spK1H8_HUMAN|	2342.1431
0	20190410_QExHFX1_RSLC1_Beveridge_Clausen_IMP_DSS_JRmethod_R1.14286.14286.3	xl	0.5850(0.3650+0.4700)	0.115	3.0178	/	R.C[160.03]EKDER.F(3)+R.TKYNGDDKFFITR.E(2)	spCASK_BOVIN|+REVERSE_spGFP_AEQVI|	2577.2168
0	20190410_QExHFX1_RSLC1_Beveridge_Clausen_IMP_DSS_JRmethod_R1.14334.14334.3	xl	0.5600(0.1100+0.4500)	0.25	3.4558	/	R.EHKK.D(3)+R.TPC[160.03]KGGIR.Y(4)	REVERSE_Cas9+spDHE3_BOVIN|	1565.8347
0	20190410_QExHFX1_RSLC1_Beveridge_Clausen_IMP_DSS_JRmethod_R1.14342.14342.3	xl	0.5450(0.2700+0.2750)	0.085	4.7207	/	K.GADGKTK.L(5)+K.KYQAC[160.03]R.E(1)	spTAU_HUMAN|+REVERSE_spALDOA_RABIT|	1637.8195
0	20190410_QExHFX1_RSLC1_Beveridge_Clausen_IMP_DSS_JRmethod_R1.14352.14352.3	xl	0.4100(0.3850+0.2250)	0.41	2.5759	/	K.HTGKDMVR.L(4)+K.KPER.T(1)	spEGF_HUMAN|+REVERSE_spTAU_HUMAN|	1608.8405
0	20190410_QExHFX1_RSLC1_Beveridge_Clausen_IMP_DSS_JRmethod_R1.14353.14353.3	xl	0.5150(0.1700+0.3450)	0.515	-0.1895	/	P.EAKR.M(3)+-.KQKSFYEK.S(3)	spALBU_HUMAN|,spIGF2_HUMAN|+REVERSE_spPRDX1_HUMAN|	1696.9147
0	20190410_QExHFX1_RSLC1_Beveridge_Clausen_IMP_DSS_JRmethod_R1.14358.14358.3	xl	0.4800(0.4050+0.2500)	0.005	-0.6498	/	R.NGKTSK.K(3)+R.QAMKEK.G(4)	spPPIA_HUMAN|+spPEPC_PIG|	1504.7919
0	20190410_QExHFX1_RSLC1_Beveridge_Clausen_IMP_DSS_JRmethod_R1.14382.14382.3	xl	0.5300(0.1950+0.4550)	0.085	-0.0139	/	G.FLKR.Q(3)+K.GGNMKEVFR.R(5)	Cas9,spK2M3_SHEEP|,REVERSE_spGSTA1_HUMAN|,spIL8_HUMAN|+spKCRM_HUMAN|	1736.9395
0	20190410_QExHFX1_RSLC1_Beveridge_Clausen_IMP_DSS_JRmethod_R1.14388.14388.4	xl	1.5500(0.5500+1.1550)	0.61	-0.0723	/	R.HSIKK.N(4)+K.QSGKTILDFLK.S(4)	Cas9+Cas9	1998.1513
0	20190410_QExHFX1_RSLC1_Beveridge_Clausen_IMP_DSS_JRmethod_R1.14397.14397.3	xl	0.4250(0.1450+0.2800)	0.09	-2.3375	/	R.KENPDK.S(1)+K.KTER.E(1)	REVERSE_spGFP_AEQVI|+spCYC_HORSE|	1399.7306
0	20190410_QExHFX1_RSLC1_Beveridge_Clausen_IMP_DSS_JRmethod_R1.14434.14434.4	xl	1.0100(0.6450+0.5050)	0.915	-2.8536	/	R.ESEPKTC[160.03]C[160.03]R.T(5)+R.SKC[160.03]EEMKATVIR.H(2)	REVERSE_spALBU_BOVIN|+spK2M3_SHEEP|,spKRHB1_HUMAN|,spKRHB3_HUMAN|,spKRHB5_HUMAN|,spKRHB6_HUMAN|	2754.2808
0	20190410_QExHFX1_RSLC1_Beveridge_Clausen_IMP_DSS_JRmethod_R1.14439.14439.3	xl	0.7450(0.5100+0.2350)	0.745	-4.7119	/	K.C[160.03]EEMKATVIRHGETLR.R(5)+K.KDMSAAG.-(1)	spK2M3_SHEEP|,spKRHB1_HUMAN|,spKRHB3_HUMAN|,spKRHB5_HUMAN|,spKRHB6_HUMAN|+REVERSE_Cas9	2745.3247
0	20190410_QExHFX1_RSLC1_Beveridge_Clausen_IMP_DSS_JRmethod_R1.14442.14442.3	xl	0.4550(0.2200+0.2350)	0.455	-0.309	/	-.NEGYFVKALIK.T(7)+R.VGVC[160.03]GGSC[160.03]KRC[160.03].-(9)	REVERSE_spREF_HEVBR|+spKRHB6_HUMAN|	2657.3127
0	20190410_QExHFX1_RSLC1_Beveridge_Clausen_IMP_DSS_JRmethod_R1.14451.14451.3	xl	0.5700(0.4700+0.5100)	0.57	2.5225	/	R.DKPIR.E(2)+K.IKVYLPR.M(2)	Cas9+spOVAL_CHICK|	1652.9977
0	20190410_QExHFX1_RSLC1_Beveridge_Clausen_IMP_DSS_JRmethod_R1.14469.14469.4	xl	1.1600(0.5650+0.5950)	0.81	4.5036	/	K.NSRERMKR.L(7)+R.QWTKRYAT.-(4)	Cas9+spUB2E1_HUMAN|	2266.1752
0	20190410_QExHFX1_RSLC1_Beveridge_Clausen_IMP_DSS_JRmethod_R1.14476.14476.3	xl	0.4650(0.2500+0.2150)	0.115	2.9288	/	K.DDAKC[160.03]C[160.03]K.E(4)+R.QSWAAVMGKR.E(9)	REVERSE_spALBU_HUMAN|+REVERSE_spNQO2_HUMAN|	2166.0019
0	20190410_QExHFX1_RSLC1_Beveridge_Clausen_IMP_DSS_JRmethod_R1.14502.14502.3	xl	0.4800(0.4900+0.2800)	0.03	4.1329	/	P.KIFR.V(1)+K.MEEC[160.03]KSR.Y(5)	spCO5_HUMAN|,spGSTA1_HUMAN|+REVERSE_spK2M3_SHEEP|,REVERSE_spKRHB1_HUMAN|,REVERSE_spKRHB3_HUMAN|,REVERSE_spKRHB5_HUMAN|,REVERSE_spKRHB6_HUMAN|	1638.8221
0	20190410_QExHFX1_RSLC1_Beveridge_Clausen_IMP_DSS_JRmethod_R1.14533.14533.3	xl	0.5350(0.2550+0.2800)	0.02	-3.9391	/	K.KKSLR.Q(2)+K.QVFIKKGK.E(6)	spPEPA_BOVIN|,spPEPA_PIG|+REVERSE_spCYC_HORSE|	1715.0821
0	20190410_QExHFX1_RSLC1_Beveridge_Clausen_IMP_DSS_JRmethod_R1.14547.14547.3	xl	0.3100(0.1950+0.2250)	0.19	0.3809	/	R.EKIDK.G(2)+K.KDPYSK.L(1)	REVERSE_spGSTA1_HUMAN|+REVERSE_spCO5_HUMAN|	1505.7977
0	20190410_QExHFX1_RSLC1_Beveridge_Clausen_IMP_DSS_JRmethod_R1.14549.14549.3	xl	0.6050(0.3250+0.4700)	0.28	1.5667	/	R.EHKK.D(3)+K.NPTAFKK.Y(6)	REVERSE_Cas9+spUBE2C_HUMAN|	1482.8194
0	20190410_QExHFX1_RSLC1_Beveridge_Clausen_IMP_DSS_JRmethod_R1.14551.14551.3	xl	0.3900(0.1150+0.2750)	0.035	-4.1676	/	K.KDMSAAG.-(1)+K.KPTTYSK.K(1)	REVERSE_Cas9+REVERSE_spRS27A_HUMAN|	1639.8126
0	20190410_QExHFX1_RSLC1_Beveridge_Clausen_IMP_DSS_JRmethod_R1.14588.14588.3	xl	0.5700(0.2150+0.3550)	0.08	-0.5859	/	G.FLKR.Q(3)+R.TVITKILTK.T(5)	Cas9,spK2M3_SHEEP|,REVERSE_spGSTA1_HUMAN|,spIL8_HUMAN|+REVERSE_spLEP_HUMAN|	1716.0912
0	20190410_QExHFX1_RSLC1_Beveridge_Clausen_IMP_DSS_JRmethod_R1.14594.14594.3	xl	0.7850(0.6150+0.4050)	0.195	-1.6411	/	H.FGKDK.S(3)+R.TGSSGAKEMK.L(7)	spTRFE_HUMAN|,spTRFL_HUMAN|+spTAU_HUMAN|	1725.8607
0	20190410_QExHFX1_RSLC1_Beveridge_Clausen_IMP_DSS_JRmethod_R1.14608.14608.4	xl	1.1950(1.1950+1.1950)	0.95	0.0053	/	K.SKLVSDFR.K(2)+K.SKLVSDFR.K(2)	Cas9+Cas9	2039.105
0	20190410_QExHFX1_RSLC1_Beveridge_Clausen_IMP_DSS_JRmethod_R1.14638.14638.4	xl	1.2250(1.2250+1.2250)	0.52	0.3894	/	K.YDENDKLIR.E(6)+K.YDENDKLIR.E(6)	Cas9+Cas9	2467.223
0	20190410_QExHFX1_RSLC1_Beveridge_Clausen_IMP_DSS_JRmethod_R1.14644.14644.3	xl	0.3100(0.0800+0.2300)	0.31	3.3389	/	R.EHKK.D(3)+R.TPC[160.03]KGGIR.Y(4)	REVERSE_Cas9+spDHE3_BOVIN|	1565.8347
0	20190410_QExHFX1_RSLC1_Beveridge_Clausen_IMP_DSS_JRmethod_R1.14651.14651.3	xl	0.3050(0.1950+0.2000)	0.305	2.4377	/	R.KSLKK.G(4)+R.MVSKSK.D(4)	spCRP_HUMAN|+spTAU_HUMAN|	1418.853
0	20190410_QExHFX1_RSLC1_Beveridge_Clausen_IMP_DSS_JRmethod_R1.14658.14658.4	xl	1.2900(1.2900+1.2900)	1.03	-0.3032	/	K.SKLVSDFR.K(2)+K.SKLVSDFR.K(2)	Cas9+Cas9	2039.105
0	20190410_QExHFX1_RSLC1_Beveridge_Clausen_IMP_DSS_JRmethod_R1.14659.14659.3	xl	0.6100(0.1600+0.4500)	0.02	-0.5279	/	R.LSKSR.R(3)+R.SKC[160.03]EEMK.A(2)	Cas9+spK2M3_SHEEP|,spKRHB1_HUMAN|,spKRHB3_HUMAN|,spKRHB5_HUMAN|,spKRHB6_HUMAN|	1637.8116
0	20190410_QExHFX1_RSLC1_Beveridge_Clausen_IMP_DSS_JRmethod_R1.14665.14665.3	xl	0.6400(0.4750+0.4000)	0.11	0.4871	/	-.KDEPK.N(1)+R.WYNKMK.K(4)	REVERSE_spRS27A_HUMAN|+REVERSE_Cas9	1621.8173
0	20190410_QExHFX1_RSLC1_Beveridge_Clausen_IMP_DSS_JRmethod_R1.14726.14726.3	xl	0.6500(0.4450+0.2050)	0.055	-0.793	/	R.SKC[160.03]EEMK.A(2)+R.SKSLR.A(2)	spK2M3_SHEEP|,spKRHB1_HUMAN|,spKRHB3_HUMAN|,spKRHB5_HUMAN|,spKRHB6_HUMAN|+REVERSE_Cas9	1637.8116
0	20190410_QExHFX1_RSLC1_Beveridge_Clausen_IMP_DSS_JRmethod_R1.14733.14733.3	xl	0.5950(0.2550+0.5650)	0.035	3.8854	/	A.EKPK.N(2)+K.HVC[160.03]AEKDK.R(6)	spCATA_HUMAN|,spGSTA1_HUMAN|+REVERSE_spTRFE_HUMAN|	1623.829
0	20190410_QExHFX1_RSLC1_Beveridge_Clausen_IMP_DSS_JRmethod_R1.14734.14734.3	xl	0.5400(0.4600+0.3250)	0.085	0.483	/	K.KSTKGNR.S(4)+R.LSKSR.R(3)	REVERSE_spPPIA_HUMAN|+Cas9	1516.8685
0	20190410_QExHFX1_RSLC1_Beveridge_Clausen_IMP_DSS_JRmethod_R1.14737.14737.3	xl	0.4150(0.1200+0.4300)	0.055	-1.5685	/	R.EEKK.K(3)+K.GDTSGDYKK.A(8)	REVERSE_spCYC_HUMAN|+spANXA5_HUMAN|	1639.794
0	20190410_QExHFX1_RSLC1_Beveridge_Clausen_IMP_DSS_JRmethod_R1.14754.14754.3	xl	0.7300(0.3500+0.3800)	0.73	-0.6709	/	K.FKKSPVK.Y(3)+K.KLKSIR.Q(3)	REVERSE_Cas9+spPEPC_PIG|	1714.0868
0	20190410_QExHFX1_RSLC1_Beveridge_Clausen_IMP_DSS_JRmethod_R1.14755.14755.4	xl	1.0000(0.7250+0.3300)	0.72	0.2783	/	K.LDESAKMEAETK.L(6)+R.LSKSR.R(3)	REVERSE_spMYG_HORSE|+Cas9	2078.0564
0	20190410_QExHFX1_RSLC1_Beveridge_Clausen_IMP_DSS_JRmethod_R1.14766.14766.3	xl	0.4250(0.2900+0.1350)	0.425	-3.2118	/	R.FKDLGEENFK.A(2)+K.IEEC[160.03]KSR.Y(5)	spALBU_HUMAN|+REVERSE_spK2M2_SHEEP|	2284.1044
0	20190410_QExHFX1_RSLC1_Beveridge_Clausen_IMP_DSS_JRmethod_R1.14775.14775.3	xl	0.7800(0.5050+0.2750)	0.105	-4.0687	/	K.KSYTTPK.K(1)+K.SKVNK.L(2)	spRS27A_HUMAN|+REVERSE_spTAU_HUMAN|	1535.8558
0	20190410_QExHFX1_RSLC1_Beveridge_Clausen_IMP_DSS_JRmethod_R1.14777.14777.3	xl	0.8050(0.7600+0.2600)	0	0.3534	/	R.KKKSYTTPK.K(3)+R.KKVK.L(1)	spRS27A_HUMAN|+spRS27A_HUMAN|	1719.0658
0	20190410_QExHFX1_RSLC1_Beveridge_Clausen_IMP_DSS_JRmethod_R1.14795.14795.3	xl	0.7250(0.5350+0.5100)	0.04	-3.1532	/	R.DNLFKMTEK.E(5)+K.KEVQDEEK.N(1)	REVERSE_spK1H7_HUMAN|+spNQO1_HUMAN|	2266.1038
0	20190410_QExHFX1_RSLC1_Beveridge_Clausen_IMP_DSS_JRmethod_R1.14811.14811.3	xl	0.7250(0.3400+0.3850)	0.18	-0.3212	/	K.GQKNSR.E(3)+K.NKADK.L(2)	Cas9+REVERSE_spK2C1_HUMAN|	1400.7371
0	20190410_QExHFX1_RSLC1_Beveridge_Clausen_IMP_DSS_JRmethod_R1.14818.14818.4	xl	1.4600(1.4600+1.4600)	1.125	-0.8196	/	K.SKLVSDFR.K(2)+K.SKLVSDFR.K(2)	Cas9+Cas9	2039.105
0	20190410_QExHFX1_RSLC1_Beveridge_Clausen_IMP_DSS_JRmethod_R1.14826.14826.3	xl	0.3750(0.3800+0.2700)	0.015	0.1904	/	R.ETEEQKR.N(6)+K.KEER.A(1)	spDHE3_BOVIN|+spCYC_HUMAN|	1616.8005
0	20190410_QExHFX1_RSLC1_Beveridge_Clausen_IMP_DSS_JRmethod_R1.14827.14827.5	xl	1.8950(1.1800+0.9700)	1.135	-4.8541	/	K.AFDAGDKKYQAC[160.03]R.E(7)+K.RNSDKLIAR.K(5)	REVERSE_spALDOA_RABIT|+Cas9	2738.3921
0	20190410_QExHFX1_RSLC1_Beveridge_Clausen_IMP_DSS_JRmethod_R1.14831.14831.3	xl	0.3950(0.1400+0.3950)	0.005	0.3075	/	D.KFC[160.03]R.C(1)+K.KSNEESTSLQER.N(1)	spKRA33_SHEEP|,spKRA34_SHEEP|,REVERSE_spSYH_HUMAN|+REVERSE_spCAS2_BOVIN|	2154.0374
0	20190410_QExHFX1_RSLC1_Beveridge_Clausen_IMP_DSS_JRmethod_R1.14834.14834.3	xl	0.6950(0.5500+0.4200)	0.695	-0.7709	/	K.AANKYLR.K(4)+K.EIKER.N(3)	spGAG_SCVLA|+REVERSE_Cas9	1645.9151
0	20190410_QExHFX1_RSLC1_Beveridge_Clausen_IMP_DSS_JRmethod_R1.14841.14841.3	xl	0.5200(0.2800+0.5200)	0.07	2.5993	/	K.KEER.A(1)+K.TLNDFKR.Q(6)	spCYC_HUMAN|+REVERSE_Cas9	1590.8365
0	20190410_QExHFX1_RSLC1_Beveridge_Clausen_IMP_DSS_JRmethod_R1.14854.14854.3	xl	0.3500(0.3500+0.2350)	0.005	-1.1355	/	K.EKMAQR.L(2)+T.KAER.G(1)	REVERSE_spPEPC_PIG|+Cas9,REVERSE_spIGF2_HUMAN|	1401.7398
0	20190410_QExHFX1_RSLC1_Beveridge_Clausen_IMP_DSS_JRmethod_R1.14866.14866.3	xl	0.4400(0.3350+0.1850)	0.23	-1.0533	/	K.HTEIKK.N(5)+K.KEDAK.F(1)	REVERSE_spTAU_HUMAN|+REVERSE_spALBU_BOVIN|	1481.8089
0	20190410_QExHFX1_RSLC1_Beveridge_Clausen_IMP_DSS_JRmethod_R1.14900.14900.4	xl	0.7150(0.6700+0.2900)	0.715	4.4459	/	K.SLEEARKIFR.F(7)+Q.YKTR.F(2)	spGSTA1_HUMAN|+REVERSE_spK1H1_HUMAN|,REVERSE_spK1H5_HUMAN|,REVERSE_spK1H6_HUMAN|,REVERSE_spK1HA_HUMAN|,REVERSE_spK1HB_HUMAN|,REVERSE_spK1M1_SHEEP|,REVERSE_spK1M2_SHEEP|,REVERSE_spKRHB4_HUMAN|,spGFP_AEQVI|	1952.0842
0	20190410_QExHFX1_RSLC1_Beveridge_Clausen_IMP_DSS_JRmethod_R1.14921.14921.3	xl	0.4650(0.2100+0.2550)	0.035	0.2547	/	R.LSKSR.R(3)+R.SKC[160.03]EEMK.A(2)	Cas9+spK2M3_SHEEP|,spKRHB1_HUMAN|,spKRHB3_HUMAN|,spKRHB5_HUMAN|,spKRHB6_HUMAN|	1637.8116
0	20190410_QExHFX1_RSLC1_Beveridge_Clausen_IMP_DSS_JRmethod_R1.14947.14947.3	xl	0.6700(0.5850+0.3350)	0.67	-4.432	/	K.ETMKFLNDR.L(4)+R.NKDSR.T(2)	spK1H7_HUMAN|+REVERSE_Cas9	1908.9363
0	20190410_QExHFX1_RSLC1_Beveridge_Clausen_IMP_DSS_JRmethod_R1.14952.14952.3	xl	0.5400(0.3700+0.4150)	0.005	-2.6355	/	K.GKPPR.R(2)+K.IEEC[160.03]KSR.Y(5)	REVERSE_spPDGFB_HUMAN|+REVERSE_spK2M2_SHEEP|	1611.8402
0	20190410_QExHFX1_RSLC1_Beveridge_Clausen_IMP_DSS_JRmethod_R1.14981.14981.4	xl	1.3200(1.3200+1.3200)	1.015	-0.7417	/	K.SKLVSDFR.K(2)+K.SKLVSDFR.K(2)	Cas9+Cas9	2039.105
0	20190410_QExHFX1_RSLC1_Beveridge_Clausen_IMP_DSS_JRmethod_R1.14991.14991.3	xl	0.4050(0.3200+0.1750)	0.005	-1.4076	/	R.EEKK.K(3)+K.MEEEHNKK.L(7)	REVERSE_spCYC_HUMAN|+REVERSE_spK1C10_HUMAN|,REVERSE_spK1C15_SHEEP|	1713.8243
0	20190410_QExHFX1_RSLC1_Beveridge_Clausen_IMP_DSS_JRmethod_R1.14995.14995.3	xl	0.6000(0.4000+0.4250)	0.04	3.5459	/	K.HTEIKK.N(5)+K.KNQDK.T(1)	REVERSE_spTAU_HUMAN|+spCASK_BOVIN|	1523.8307
0	20190410_QExHFX1_RSLC1_Beveridge_Clausen_IMP_DSS_JRmethod_R1.15003.15003.3	xl	0.5100(0.3550+0.2500)	0.435	0.3415	/	K.FKDVPKR.T(6)+R.QWTKR.Y(4)	REVERSE_spTRFL_HUMAN|+spUB2E1_HUMAN|	1743.9783
0	20190410_QExHFX1_RSLC1_Beveridge_Clausen_IMP_DSS_JRmethod_R1.15019.15019.3	xl	0.6350(0.6350+0.2250)	0.17	-2.9428	/	K.ENFDKAR.F(5)+K.KHER.H(1)	spRETBP_HUMAN|+Cas9	1584.8008
0	20190410_QExHFX1_RSLC1_Beveridge_Clausen_IMP_DSS_JRmethod_R1.15035.15035.3	xl	0.7550(0.5250+0.5650)	0.55	3.1545	/	R.AFKAWAVAR.L(3)+K.IPSKVLGR.A(4)	spALBU_HUMAN|+REVERSE_spADH1_YEAST|	2025.1887
0	20190410_QExHFX1_RSLC1_Beveridge_Clausen_IMP_DSS_JRmethod_R1.15037.15037.3	xl	0.5850(0.4500+0.3550)	0.005	-0.4992	/	R.EEKKK.L(4)+K.FDKFK.H(3)	REVERSE_spCYC_HUMAN|+spMYG_HUMAN|,spMYG_HORSE|	1481.8129
0	20190410_QExHFX1_RSLC1_Beveridge_Clausen_IMP_DSS_JRmethod_R1.15047.15047.3	xl	0.3850(0.2700+0.1150)	0.12	-0.5014	/	K.C[160.03]C[160.03]KSGVK.G(3)+K.YNSAMDKR.F(7)	REVERSE_spALBU_HUMAN|+REVERSE_spMYG_HUMAN|	1958.9011
0	20190410_QExHFX1_RSLC1_Beveridge_Clausen_IMP_DSS_JRmethod_R1.15050.15050.4	xl	0.6250(0.5950+0.4100)	0.625	-0.0389	/	K.KDEKEQIK.T(4)+K.LKQIK.E(2)	spKRHB4_HUMAN|+REVERSE_spCTRA_BOVIN|	1783.0454
0	20190410_QExHFX1_RSLC1_Beveridge_Clausen_IMP_DSS_JRmethod_R1.15052.15052.3	xl	0.5350(0.1650+0.3700)	0.095	3.105	/	R.EHKK.D(3)+R.IGGKC[160.03]PTR.H(4)	REVERSE_Cas9+REVERSE_spDHE3_BOVIN|	1565.8347
0	20190410_QExHFX1_RSLC1_Beveridge_Clausen_IMP_DSS_JRmethod_R1.15053.15053.3	xl	0.5100(0.3550+0.3800)	0.08	-0.0774	/	-.KDEPK.N(1)+R.WYNKMK.K(4)	REVERSE_spRS27A_HUMAN|+REVERSE_Cas9	1621.8173
0	20190410_QExHFX1_RSLC1_Beveridge_Clausen_IMP_DSS_JRmethod_R1.15058.15058.3	xl	0.5600(0.2900+0.2700)	0.56	-2.7979	/	K.AKSYK.T(2)+K.QLKRR.R(3)	REVERSE_spCATA_HUMAN|+Cas9	1432.8514
0	20190410_QExHFX1_RSLC1_Beveridge_Clausen_IMP_DSS_JRmethod_R1.15071.15071.3	xl	0.5050(0.2150+0.4800)	0.025	4.2237	/	A.EKPK.N(2)+K.HVC[160.03]AEKDK.R(6)	spCATA_HUMAN|,spGSTA1_HUMAN|+REVERSE_spTRFE_HUMAN|	1623.829
0	20190410_QExHFX1_RSLC1_Beveridge_Clausen_IMP_DSS_JRmethod_R1.15075.15075.3	xl	0.5150(0.1000+0.4150)	0.08	-0.4143	/	R.EHKK.D(3)+K.SSKC[160.03]VR.Q(3)	REVERSE_Cas9+spCO5_HUMAN|	1413.7398
0	20190410_QExHFX1_RSLC1_Beveridge_Clausen_IMP_DSS_JRmethod_R1.15084.15084.3	xl	0.4000(0.1750+0.2250)	0.4	1.5118	/	K.DWDPKK.Y(5)+R.ETEEQKR.N(6)	Cas9+spDHE3_BOVIN|	1843.8951
0	20190410_QExHFX1_RSLC1_Beveridge_Clausen_IMP_DSS_JRmethod_R1.15090.15090.3	xl	0.6750(0.3750+0.3000)	0.055	2.6797	/	K.DFVKR.L(4)+K.VGSKC[160.03]C[160.03]K.H(4)	REVERSE_spANXA5_HUMAN|+spALBU_HUMAN|	1638.8221
0	20190410_QExHFX1_RSLC1_Beveridge_Clausen_IMP_DSS_JRmethod_R1.15115.15115.3	xl	0.3150(0.0650+0.2500)	0.01	2.1749	/	R.C[160.03]AQYKK.D(5)+R.YQKR.D(3)	spALDOA_RABIT|+REVERSE_Cas9	1527.7867
0	20190410_QExHFX1_RSLC1_Beveridge_Clausen_IMP_DSS_JRmethod_R1.15142.15142.3	xl	0.4400(0.1250+0.3150)	0.005	-1.7342	/	K.KDWDPK.K(1)+K.MAKR.L(3)	Cas9+REVERSE_spANXA5_HUMAN|,spEGF_HUMAN|	1429.7387
0	20190410_QExHFX1_RSLC1_Beveridge_Clausen_IMP_DSS_JRmethod_R1.15144.15144.3	xl	0.4450(0.4300+0.1600)	0.02	-1.7354	/	K.HVC[160.03]AEKDK.R(6)+K.KDEK.E(1)	REVERSE_spTRFE_HUMAN|+spKRHB4_HUMAN|	1641.8031
0	20190410_QExHFX1_RSLC1_Beveridge_Clausen_IMP_DSS_JRmethod_R1.15166.15166.4	xl	1.3100(1.3100+1.3100)	0.975	1.2026	/	K.SKLVSDFR.K(2)+K.SKLVSDFR.K(2)	Cas9+Cas9	2039.105
0	20190410_QExHFX1_RSLC1_Beveridge_Clausen_IMP_DSS_JRmethod_R1.15208.15208.3	xl	0.4650(0.2850+0.4150)	0.01	-0.0774	/	-.KDEPK.N(1)+R.WYNKMK.K(4)	REVERSE_spRS27A_HUMAN|+REVERSE_Cas9	1621.8173
0	20190410_QExHFX1_RSLC1_Beveridge_Clausen_IMP_DSS_JRmethod_R1.15216.15216.3	xl	0.3600(0.2200+0.2600)	0.03	-2.6238	/	R.KHKNK.K(3)+R.VKENFDK.A(2)	REVERSE_spRS27A_HUMAN|+spRETBP_HUMAN|	1669.9151
0	20190410_QExHFX1_RSLC1_Beveridge_Clausen_IMP_DSS_JRmethod_R1.15258.15258.3	xl	0.7450(0.0750+0.6700)	0.37	4.0405	/	R.EHKK.D(3)+R.TPC[160.03]KGGIR.Y(4)	REVERSE_Cas9+spDHE3_BOVIN|	1565.8347
0	20190410_QExHFX1_RSLC1_Beveridge_Clausen_IMP_DSS_JRmethod_R1.15269.15269.3	xl	0.4500(0.0600+0.3900)	0.1	4.6208	/	K.KNKHK.R(3)+R.NKDSR.T(2)	spRS27A_HUMAN|+REVERSE_Cas9	1409.7738
0	20190410_QExHFX1_RSLC1_Beveridge_Clausen_IMP_DSS_JRmethod_R1.15283.15283.3	xl	0.7850(0.4850+0.4550)	0.5	-0.6564	/	K.ETMKFLNDR.L(4)+K.QDDKLDER.L(4)	spK1H7_HUMAN|+REVERSE_spCO5_HUMAN|	2308.1004
0	20190410_QExHFX1_RSLC1_Beveridge_Clausen_IMP_DSS_JRmethod_R1.15286.15286.3	xl	0.4250(0.1600+0.2650)	0.08	3.2603	/	K.DDAKC[160.03]C[160.03]K.E(4)+R.QHKLR.K(3)	REVERSE_spALBU_HUMAN|+spRASH_HUMAN|	1713.829
0	20190410_QExHFX1_RSLC1_Beveridge_Clausen_IMP_DSS_JRmethod_R1.15290.15290.3	xl	0.4850(0.2850+0.3350)	0.485	3.7609	/	K.HTEIKK.N(5)+K.KNQDK.T(1)	REVERSE_spTAU_HUMAN|+spCASK_BOVIN|	1523.8307
0	20190410_QExHFX1_RSLC1_Beveridge_Clausen_IMP_DSS_JRmethod_R1.15293.15293.3	xl	0.7150(0.6350+0.4800)	0.525	2.4461	/	R.DLKWWELR.H(3)+K.LDFKDR.V(4)	spEGF_HUMAN|+spTAU_HUMAN|	2075.0839
0	20190410_QExHFX1_RSLC1_Beveridge_Clausen_IMP_DSS_JRmethod_R1.15302.15302.3	xl	0.5600(0.1150+0.4450)	0.175	-2.0176	/	V.ETKK.V(3)+K.KFYDEK.L(1)	REVERSE_Cas9,REVERSE_spCYC_HORSE|+REVERSE_Cas9	1470.7605
0	20190410_QExHFX1_RSLC1_Beveridge_Clausen_IMP_DSS_JRmethod_R1.15315.15315.3	xl	0.5350(0.1550+0.3800)	0.195	-0.538	/	D.KFC[160.03]R.C(1)+K.KYDGSTDGK.L(1)	spKRA33_SHEEP|,spKRA34_SHEEP|,REVERSE_spSYH_HUMAN|+REVERSE_spANXA5_HUMAN|	1716.814
0	20190410_QExHFX1_RSLC1_Beveridge_Clausen_IMP_DSS_JRmethod_R1.15349.15349.5	xl	2.5300(1.2350+1.4900)	2.015	-0.663	/	K.FKVLGNTDR.H(2)+R.LKTYAHLFDDK.V(2)	Cas9+Cas9	2536.3325
0	20190410_QExHFX1_RSLC1_Beveridge_Clausen_IMP_DSS_JRmethod_R1.15358.15358.3	xl	0.6250(0.4500+0.3850)	0.04	-0.4161	/	-.KDEPK.N(1)+R.WYNKMK.K(4)	REVERSE_spRS27A_HUMAN|+REVERSE_Cas9	1621.8173
0	20190410_QExHFX1_RSLC1_Beveridge_Clausen_IMP_DSS_JRmethod_R1.15361.15361.4	xl	1.3700(1.3700+1.3700)	1.075	-1.0258	/	K.SKLVSDFR.K(2)+K.SKLVSDFR.K(2)	Cas9+Cas9	2039.105
0	20190410_QExHFX1_RSLC1_Beveridge_Clausen_IMP_DSS_JRmethod_R1.15362.15362.3	xl	0.6900(0.2700+0.4200)	0.285	0.3215	/	K.GKEVDGM.-(2)+K.TEIKR.L(4)	REVERSE_spCYC_HORSE|+spCO5_HUMAN|	1517.7759
0	20190410_QExHFX1_RSLC1_Beveridge_Clausen_IMP_DSS_JRmethod_R1.15368.15368.3	xl	0.5050(0.1700+0.3350)	0.045	-0.8218	/	K.EDYFKK.L(5)+K.GFKR.E(3)	Cas9+REVERSE_spDHE3_BOVIN|	1472.7663
0	20190410_QExHFX1_RSLC1_Beveridge_Clausen_IMP_DSS_JRmethod_R1.15373.15373.3	xl	0.4700(0.2500+0.4000)	0.005	-0.0366	/	K.GFKR.E(3)+K.KMKNYWR.Q(3)	REVERSE_spDHE3_BOVIN|+Cas9	1668.8922
0	20190410_QExHFX1_RSLC1_Beveridge_Clausen_IMP_DSS_JRmethod_R1.15377.15377.3	xl	0.5750(0.2850+0.5700)	0.025	3.5395	/	R.MFEKLK.G(4)+R.SKC[160.03]EEMK.A(2)	REVERSE_spPEPA_BOVIN|+spK2M3_SHEEP|,spKRHB1_HUMAN|,spKRHB3_HUMAN|,spKRHB5_HUMAN|,spKRHB6_HUMAN|	1842.8929
0	20190410_QExHFX1_RSLC1_Beveridge_Clausen_IMP_DSS_JRmethod_R1.15392.15392.3	xl	0.5950(0.3650+0.3000)	0.34	-1.1203	/	K.DDSGTGDKSK.S(8)+R.EETNAQKGK.W(7)	REVERSE_spTAU_HUMAN|+REVERSE_spGELS_HUMAN|	2149.9974
0	20190410_QExHFX1_RSLC1_Beveridge_Clausen_IMP_DSS_JRmethod_R1.15407.15407.3	xl	0.3700(0.0950+0.2750)	0.085	3.5728	/	R.EHKK.D(3)+R.TPC[160.03]KGGIR.Y(4)	REVERSE_Cas9+spDHE3_BOVIN|	1565.8347
0	20190410_QExHFX1_RSLC1_Beveridge_Clausen_IMP_DSS_JRmethod_R1.15413.15413.4	xl	1.4800(0.9150+0.7400)	1.045	2.0226	/	R.C[160.03]AQYKKDGADFAK.W(5)+K.MTEKEHGNLTNK.G(4)	spALDOA_RABIT|+REVERSE_spK1H7_HUMAN|	3039.4429
0	20190410_QExHFX1_RSLC1_Beveridge_Clausen_IMP_DSS_JRmethod_R1.15415.15415.3	xl	0.3950(0.3950+0.3950)	0.035	-3.6095	/	K.KKEER.A(2)+K.KKTER.E(2)	spCYC_HUMAN|+spCYC_HORSE|	1486.8467
0	20190410_QExHFX1_RSLC1_Beveridge_Clausen_IMP_DSS_JRmethod_R1.15422.15422.3	xl	0.6950(0.5700+0.6000)	0.385	-3.9642	/	R.SQLGEKFR.L(6)+K.STKGNRSGFR.E(3)	spK1H7_HUMAN|+REVERSE_spPPIA_HUMAN|	2210.1555
0	20190410_QExHFX1_RSLC1_Beveridge_Clausen_IMP_DSS_JRmethod_R1.15449.15449.5	xl	2.7050(1.2850+1.6650)	2.705	-0.2332	/	K.NLPNEKVLPK.H(6)+K.TYAHLFDDKVMK.Q(9)	Cas9+Cas9	2755.4617
0	20190410_QExHFX1_RSLC1_Beveridge_Clausen_IMP_DSS_JRmethod_R1.15465.15465.3	xl	0.8100(0.3350+0.7250)	0.085	-0.0364	/	K.QLKR.R(3)+K.SAEDLDKLR.N(7)	Cas9,spRASH_HUMAN|+spGSTA1_HUMAN|	1726.9577
0	20190410_QExHFX1_RSLC1_Beveridge_Clausen_IMP_DSS_JRmethod_R1.15514.15514.3	xl	0.8150(0.6200+0.3150)	0.06	0.2616	/	R.FAAFIDKVR.F(7)+R.TGKDR.V(3)	spK2M2_SHEEP|,spK2M3_SHEEP|,spKRHB1_HUMAN|,spKRHB3_HUMAN|,spKRHB5_HUMAN|,spKRHB6_HUMAN|+spEGF_HUMAN|	1778.9678
0	20190410_QExHFX1_RSLC1_Beveridge_Clausen_IMP_DSS_JRmethod_R1.15516.15516.3	xl	0.5850(0.3750+0.2100)	0.095	-4.2854	/	K.DTSDVLKK.R(7)+R.TGKDR.V(3)	REVERSE_Cas9+spEGF_HUMAN|	1617.8573
0	20190410_QExHFX1_RSLC1_Beveridge_Clausen_IMP_DSS_JRmethod_R1.15517.15517.3	xl	0.3700(0.3550+0.2300)	0.07	-3.2321	/	K.DGTGSDDKK.A(8)+R.KAAFK.G(1)	spTAU_HUMAN|+spCATG_HUMAN|	1622.8151
0	20190410_QExHFX1_RSLC1_Beveridge_Clausen_IMP_DSS_JRmethod_R1.15519.15519.3	xl	0.6650(0.6150+0.2900)	0.31	3.5723	/	K.KNHEEEMK.D(1)+R.SNKQGK.Q(3)	spK1C10_HUMAN|,spK1C15_SHEEP|+REVERSE_Cas9	1841.8941
0	20190410_QExHFX1_RSLC1_Beveridge_Clausen_IMP_DSS_JRmethod_R1.15524.15524.3	xl	0.4050(0.2600+0.3650)	0.01	2.5983	/	K.AGFIKR.Q(5)+K.QQKLGR.V(3)	Cas9+REVERSE_spSYH_HUMAN|	1556.915
0	20190410_QExHFX1_RSLC1_Beveridge_Clausen_IMP_DSS_JRmethod_R1.15532.15532.3	xl	0.7000(0.6950+0.6950)	0.7	3.3561	/	R.LSVETEYKTR.F(8)+R.LSVETEYKTR.F(8)	REVERSE_spK1H5_HUMAN|,REVERSE_spK1M2_SHEEP|+REVERSE_spK1H5_HUMAN|,REVERSE_spK1M2_SHEEP|	2587.338
0	20190410_QExHFX1_RSLC1_Beveridge_Clausen_IMP_DSS_JRmethod_R1.15548.15548.3	xl	0.3000(0.0600+0.2400)	0.115	2.9881	/	R.EHKK.D(3)+R.TPC[160.03]KGGIR.Y(4)	REVERSE_Cas9+spDHE3_BOVIN|	1565.8347
0	20190410_QExHFX1_RSLC1_Beveridge_Clausen_IMP_DSS_JRmethod_R1.15570.15570.3	xl	0.4450(0.3350+0.1100)	0.045	0.0428	/	K.IQEKEDR.K(4)+R.YTKK.V(3)	REVERSE_spKRHB2_HUMAN|+spALBU_HUMAN|	1592.8409
0	20190410_QExHFX1_RSLC1_Beveridge_Clausen_IMP_DSS_JRmethod_R1.15583.15583.4	xl	0.7700(0.8050+0.6000)	0.04	4.9774	/	R.C[160.03]QYRDLKWWELR.H(7)+K.KYEEEVSLR.A(1)	spEGF_HUMAN|+spKRHB1_HUMAN|,spKRHB6_HUMAN|	3041.5068
0	20190410_QExHFX1_RSLC1_Beveridge_Clausen_IMP_DSS_JRmethod_R1.15596.15596.3	xl	0.5400(0.4300+0.2550)	0.085	-0.5401	/	-.KVC[160.03]PNAVR.G(1)+R.VNKR.T(3)	REVERSE_spANT3_HUMAN|+spEGF_HUMAN|	1595.8929
0	20190410_QExHFX1_RSLC1_Beveridge_Clausen_IMP_DSS_JRmethod_R1.15627.15627.3	xl	0.3600(0.2250+0.2700)	0.305	-2.0259	/	R.ATRKLR.T(4)+E.DVPKR.T(4)	REVERSE_Cas9+REVERSE_spTRFE_HUMAN|,REVERSE_spTRFL_HUMAN|	1494.8994
0	20190410_QExHFX1_RSLC1_Beveridge_Clausen_IMP_DSS_JRmethod_R1.15639.15639.4	xl	1.5450(0.4350+1.1100)	0.67	-1.8953	/	K.FKDFK.E(2)+R.LLNWIADEKGNVSR.A(9)	REVERSE_spMYG_HUMAN|,REVERSE_spMYG_HORSE|+REVERSE_spTRFL_HUMAN|	2435.2848
0	20190410_QExHFX1_RSLC1_Beveridge_Clausen_IMP_DSS_JRmethod_R1.15648.15648.3	xl	0.7550(0.6850+0.4800)	0.44	4.7689	/	K.DDGNYKTR.A(6)+R.LSQETQYKTR.F(8)	spGFP_AEQVI|+REVERSE_spK1HB_HUMAN|	2358.1451
0	20190410_QExHFX1_RSLC1_Beveridge_Clausen_IMP_DSS_JRmethod_R1.15676.15676.3	xl	0.6500(0.3450+0.4950)	0.105	0.5248	/	K.EVQDEEKNK.K(7)+K.SKDGTGSDDKK.A(10)	spNQO1_HUMAN|+spTAU_HUMAN|	2392.124
0	20190410_QExHFX1_RSLC1_Beveridge_Clausen_IMP_DSS_JRmethod_R1.15682.15682.3	xl	0.3850(0.1400+0.2450)	0.265	3.222	/	R.EHKK.D(3)+R.TPC[160.03]KGGIR.Y(4)	REVERSE_Cas9+spDHE3_BOVIN|	1565.8347
0	20190410_QExHFX1_RSLC1_Beveridge_Clausen_IMP_DSS_JRmethod_R1.15692.15692.3	xl	0.6700(0.5250+0.2800)	0.545	2.1266	/	K.FKVLGNTDR.H(2)+K.KKSLR.Q(2)	Cas9+spPEPA_BOVIN|,spPEPA_PIG|	1817.0522
0	20190410_QExHFX1_RSLC1_Beveridge_Clausen_IMP_DSS_JRmethod_R1.15696.15696.3	xl	0.7400(0.7300+0.7300)	0.74	2.0822	/	R.LSVETEYKTR.F(8)+R.LSVETEYKTR.F(8)	REVERSE_spK1H5_HUMAN|,REVERSE_spK1M2_SHEEP|+REVERSE_spK1H5_HUMAN|,REVERSE_spK1M2_SHEEP|	2587.338
0	20190410_QExHFX1_RSLC1_Beveridge_Clausen_IMP_DSS_JRmethod_R1.15712.15712.3	xl	0.7200(0.5000+0.4550)	0.21	-2.1265	/	K.KTPIAVR.F(1)+R.NKDSR.T(2)	spCATA_HUMAN|+REVERSE_Cas9	1539.8732
0	20190410_QExHFX1_RSLC1_Beveridge_Clausen_IMP_DSS_JRmethod_R1.15762.15762.3	xl	0.3250(0.3250+0.1550)	0.315	-2.1067	/	R.KPVTEAR.S(1)+K.KVRR.L(1)	spTRFL_HUMAN|+REVERSE_spGAG_SCVLA|	1494.8994
0	20190410_QExHFX1_RSLC1_Beveridge_Clausen_IMP_DSS_JRmethod_R1.15829.15829.3	xl	0.1700(0.1700+0.1700)	0.17	-0.7953	/	K.GKEVK.A(2)+R.WYNKMK.K(4)	REVERSE_Cas9+REVERSE_Cas9	1565.8275
0	20190410_QExHFX1_RSLC1_Beveridge_Clausen_IMP_DSS_JRmethod_R1.15833.15833.4	xl	1.4000(1.4000+1.4000)	1.4	0.3323	/	K.QLKEDYFK.K(3)+K.QLKEDYFK.K(3)	Cas9+Cas9	2277.1568
0	20190410_QExHFX1_RSLC1_Beveridge_Clausen_IMP_DSS_JRmethod_R1.15909.15909.3	xl	0.7100(0.4150+0.2950)	0.115	0.3596	/	K.LSKR.V(3)+K.QIAAPGKK.D(7)	REVERSE_spCRP_HUMAN|+REVERSE_spK1C9_HUMAN|	1451.8823
0	20190410_QExHFX1_RSLC1_Beveridge_Clausen_IMP_DSS_JRmethod_R1.15920.15920.3	xl	0.2650(0.1050+0.1600)	0.265	-1.0978	/	K.LGGKGYK.L(4)+R.TKLAK.L(2)	spCATD_HUMAN|+REVERSE_spGSTA1_HUMAN|	1418.8496
0	20190410_QExHFX1_RSLC1_Beveridge_Clausen_IMP_DSS_JRmethod_R1.15949.15949.4	xl	1.2250(0.4450+0.8850)	0.09	4.1555	/	K.FIPKK.R(4)+K.HTKLFDKLKGNK.L(7)	REVERSE_spPDGFB_HUMAN|+REVERSE_spPEPA_PIG|	2197.2986
0	20190410_QExHFX1_RSLC1_Beveridge_Clausen_IMP_DSS_JRmethod_R1.15954.15954.3	xl	0.5400(0.3450+0.3000)	0.275	3.6807	/	K.DGTGSDDKK.A(8)+R.KGKTK.L(3)	spTAU_HUMAN|+REVERSE_spCAH1_HUMAN|,REVERSE_spCAH2_HUMAN|,REVERSE_spCAH2_BOVIN|	1619.8365
0	20190410_QExHFX1_RSLC1_Beveridge_Clausen_IMP_DSS_JRmethod_R1.15968.15968.3	xl	0.8050(0.5200+0.2850)	0.12	-2.5227	/	K.ASSAKGEDR.L(5)+K.DKGFK.E(2)	REVERSE_spALBU_HUMAN|+REVERSE_spTRFL_HUMAN|	1650.8212
0	20190410_QExHFX1_RSLC1_Beveridge_Clausen_IMP_DSS_JRmethod_R1.15985.15985.3	xl	0.3250(0.1050+0.2200)	0.025	-3.4837	/	K.FAAKR.E(4)+K.KDSSLC[160.03]K.L(1)	REVERSE_spCATG_HUMAN|+spTRFE_HUMAN|	1565.8235
0	20190410_QExHFX1_RSLC1_Beveridge_Clausen_IMP_DSS_JRmethod_R1.15992.15992.3	xl	0.4950(0.2400+0.3250)	0.155	-1.8167	/	K.DKEAC[160.03]VHK.L(2)+R.EEKK.K(3)	spTRFE_HUMAN|+REVERSE_spCYC_HUMAN|	1655.8188
0	20190410_QExHFX1_RSLC1_Beveridge_Clausen_IMP_DSS_JRmethod_R1.15993.15993.3	xl	0.3650(0.3950+0.0900)	0.115	2.0666	/	K.AHGKK.V(4)+K.EC[160.03]C[160.03]EKLK.S(5)	spHBB_HUMAN|+REVERSE_spALBU_HUMAN|	1642.817
0	20190410_QExHFX1_RSLC1_Beveridge_Clausen_IMP_DSS_JRmethod_R1.16008.16008.3	xl	0.5950(0.1850+0.4100)	0.04	-2.2446	/	K.GDTSGDYKK.A(8)+R.TGKDR.V(3)	spANXA5_HUMAN|+spEGF_HUMAN|	1682.8111
0	20190410_QExHFX1_RSLC1_Beveridge_Clausen_IMP_DSS_JRmethod_R1.16026.16026.4	xl	0.7450(0.3750+0.5850)	0.085	-3.9976	/	K.IPHKPR.A(4)+K.VMKQLKRR.R(3)	REVERSE_spCAS1_BOVIN|+Cas9	1942.1774
0	20190410_QExHFX1_RSLC1_Beveridge_Clausen_IMP_DSS_JRmethod_R1.16060.16060.3	xl	0.7850(0.3700+0.4150)	0.275	1.3129	/	K.GDTSGDYKK.A(8)+K.SKFSPENTR.K(2)	spANXA5_HUMAN|+spANT3_HUMAN|	2172.0334
0	20190410_QExHFX1_RSLC1_Beveridge_Clausen_IMP_DSS_JRmethod_R1.16079.16079.3	xl	0.4850(0.4100+0.0750)	0.08	0.6317	/	R.EVKDMR.S(3)+K.HKRK.K(2)	REVERSE_spTRFL_HUMAN|+spRS27A_HUMAN|	1481.8136
0	20190410_QExHFX1_RSLC1_Beveridge_Clausen_IMP_DSS_JRmethod_R1.16110.16110.3	xl	0.6100(0.3350+0.2750)	0.075	-3.0773	/	K.ASSAKGEDR.L(5)+K.DKGFK.E(2)	REVERSE_spALBU_HUMAN|+REVERSE_spTRFL_HUMAN|	1650.8212
0	20190410_QExHFX1_RSLC1_Beveridge_Clausen_IMP_DSS_JRmethod_R1.16118.16118.3	xl	0.5150(0.2300+0.5150)	0.515	-3.2972	/	E.IKER.N(2)+K.KAGGRLR.L(1)	REVERSE_Cas9,spGSTA1_HUMAN|,spNEDD8_HUMAN|+REVERSE_spRS27A_HUMAN|	1438.8732
0	20190410_QExHFX1_RSLC1_Beveridge_Clausen_IMP_DSS_JRmethod_R1.16120.16120.3	xl	0.6200(0.3800+0.2800)	0.385	0.3325	/	R.EETNAQKGK.W(7)+K.SC[160.03]LTKK.Q(5)	REVERSE_spGELS_HUMAN|+REVERSE_spK1H5_HUMAN|	1876.9563
0	20190410_QExHFX1_RSLC1_Beveridge_Clausen_IMP_DSS_JRmethod_R1.16140.16140.3	xl	0.6300(0.3400+0.2900)	0.63	3.222	/	R.EHKK.D(3)+R.TPC[160.03]KGGIR.Y(4)	REVERSE_Cas9+spDHE3_BOVIN|	1565.8347
0	20190410_QExHFX1_RSLC1_Beveridge_Clausen_IMP_DSS_JRmethod_R1.16148.16148.3	xl	0.5000(0.2550+0.5000)	0.125	4.9016	/	R.GKPVSR.V(2)+R.NKDSR.T(2)	spTAU_HUMAN|+REVERSE_Cas9	1398.7579
0	20190410_QExHFX1_RSLC1_Beveridge_Clausen_IMP_DSS_JRmethod_R1.16161.16161.3	xl	0.7600(0.3050+0.6400)	0.76	2.4694	/	R.FEKR.L(3)+K.KDKLRPSTR.Y(3)	REVERSE_spANXA5_HUMAN|,REVERSE_spCO5_HUMAN|+REVERSE_spGELS_HUMAN|	1816.0318
0	20190410_QExHFX1_RSLC1_Beveridge_Clausen_IMP_DSS_JRmethod_R1.16252.16252.3	xl	0.8550(0.4750+0.6250)	0.12	-0.0938	/	K.IGNKQK.D(4)+R.QAQEKFGK.D(5)	REVERSE_spGFP_AEQVI|+spTRFL_HUMAN|	1758.9627
0	20190410_QExHFX1_RSLC1_Beveridge_Clausen_IMP_DSS_JRmethod_R1.16263.16263.3	xl	0.2650(0.2150+0.1150)	0.075	1.3398	/	K.EDYFKK.L(5)+K.VPSKK.F(4)	Cas9+Cas9	1523.8235
0	20190410_QExHFX1_RSLC1_Beveridge_Clausen_IMP_DSS_JRmethod_R1.16278.16278.4	xl	1.3750(0.9600+0.4450)	0.92	1.3888	/	K.KNLIGALLFDSGETAEATR.L(1)+R.VKENFDKAR.F(7)	Cas9+spRETBP_HUMAN|	3248.7039
0	20190410_QExHFX1_RSLC1_Beveridge_Clausen_IMP_DSS_JRmethod_R1.16281.16281.3	xl	0.3900(0.2000+0.1900)	0.39	2.5465	/	R.QHKLR.K(3)+R.SSAKTLK.N(4)	spRASH_HUMAN|+spTAU_HUMAN|	1551.9096
0	20190410_QExHFX1_RSLC1_Beveridge_Clausen_IMP_DSS_JRmethod_R1.16315.16315.3	xl	0.3450(0.1850+0.1600)	0.105	-3.7176	/	K.C[160.03]LSSDKK.S(6)+K.FAAKR.E(4)	REVERSE_spTRFE_HUMAN|+REVERSE_spCATG_HUMAN|	1565.8235
0	20190410_QExHFX1_RSLC1_Beveridge_Clausen_IMP_DSS_JRmethod_R1.16363.16363.3	xl	0.7150(0.2350+0.4800)	0.03	0.782	/	E.EDKK.H(3)+K.GRNKDSR.T(4)	Cas9,REVERSE_spKRHB4_HUMAN|+REVERSE_Cas9	1487.7691
0	20190410_QExHFX1_RSLC1_Beveridge_Clausen_IMP_DSS_JRmethod_R1.16396.16396.3	xl	0.2850(0.2150+0.1450)	0.285	4.9878	/	K.HTEIKK.N(5)+K.KNQDK.T(1)	REVERSE_spTAU_HUMAN|+spCASK_BOVIN|	1523.8307
0	20190410_QExHFX1_RSLC1_Beveridge_Clausen_IMP_DSS_JRmethod_R1.16435.16435.4	xl	1.1800(0.8150+0.6550)	1.18	-0.6	/	K.DFQFYKVR.E(6)+K.FDNLTKAER.G(6)	Cas9+Cas9	2332.1851
0	20190410_QExHFX1_RSLC1_Beveridge_Clausen_IMP_DSS_JRmethod_R1.16444.16444.3	xl	0.2750(0.2850+0.2200)	0.055	-1.0291	/	K.VEKGK.S(3)+R.WYNKMK.K(4)	Cas9,spCYC_HUMAN|,spCYC_HORSE|+REVERSE_Cas9	1565.8275
0	20190410_QExHFX1_RSLC1_Beveridge_Clausen_IMP_DSS_JRmethod_R1.16485.16485.3	xl	0.6700(0.4550+0.2150)	0.17	4.7486	/	K.NKQELFR.V(2)+K.VGSKC[160.03]C[160.03]K.H(4)	REVERSE_spKRHB2_HUMAN|+spALBU_HUMAN|	1908.9549
0	20190410_QExHFX1_RSLC1_Beveridge_Clausen_IMP_DSS_JRmethod_R1.16493.16493.3	xl	0.2850(0.1800+0.1050)	0.02	1.9642	/	K.AKKDDSGTGDKSK.S(3)+R.SKC[160.03]SIQC[160.03]SM.-(2)	REVERSE_spTAU_HUMAN|+REVERSE_spK22E_HUMAN|	2573.177
0	20190410_QExHFX1_RSLC1_Beveridge_Clausen_IMP_DSS_JRmethod_R1.16496.16496.3	xl	0.4550(0.3550+0.1000)	0.105	0.8007	/	R.EVKDMR.S(3)+K.HKRK.K(2)	REVERSE_spTRFL_HUMAN|+spRS27A_HUMAN|	1481.8136
0	20190410_QExHFX1_RSLC1_Beveridge_Clausen_IMP_DSS_JRmethod_R1.16507.16507.3	xl	0.4350(0.2450+0.1900)	0.435	4.7608	/	K.C[160.03]ATQKR.T(5)+R.DKGTRK.N(2)	REVERSE_spCO5_HUMAN|+REVERSE_spEGF_HUMAN|	1603.8463
0	20190410_QExHFX1_RSLC1_Beveridge_Clausen_IMP_DSS_JRmethod_R1.16515.16515.3	xl	0.5000(0.2850+0.2150)	0.5	-3.6921	/	K.FNPAPHGIKANGSSM.-(9)+K.GGKEVTHC[160.03]QSC[160.03]K.M(3)	REVERSE_spPRDX1_HUMAN|+REVERSE_spCYC_HUMAN|	3054.4108
0	20190410_QExHFX1_RSLC1_Beveridge_Clausen_IMP_DSS_JRmethod_R1.16559.16559.3	xl	0.7700(0.4100+0.3600)	0.73	-0.2082	/	K.GQKNSRERMK.R(3)+K.KSC[160.03]HTAVDR.T(1)	Cas9+spTRFL_HUMAN|	2443.2171
0	20190410_QExHFX1_RSLC1_Beveridge_Clausen_IMP_DSS_JRmethod_R1.16574.16574.4	xl	1.2400(0.8600+0.6850)	1.24	0.5815	/	K.DFQFYKVR.E(6)+K.FDNLTKAER.G(6)	Cas9+Cas9	2332.1851
0	20190410_QExHFX1_RSLC1_Beveridge_Clausen_IMP_DSS_JRmethod_R1.16585.16585.3	xl	0.2300(0.0850+0.1450)	0.04	3.6897	/	R.EHKK.D(3)+R.TPC[160.03]KGGIR.Y(4)	REVERSE_Cas9+spDHE3_BOVIN|	1565.8347
0	20190410_QExHFX1_RSLC1_Beveridge_Clausen_IMP_DSS_JRmethod_R1.16713.16713.3	xl	0.3500(0.1550+0.1950)	0.08	3.5728	/	R.EHKK.D(3)+R.TPC[160.03]KGGIR.Y(4)	REVERSE_Cas9+spDHE3_BOVIN|	1565.8347
0	20190410_QExHFX1_RSLC1_Beveridge_Clausen_IMP_DSS_JRmethod_R1.16764.16764.3	xl	0.8350(0.4200+0.4150)	0.11	1.0799	/	K.DDAKC[160.03]C[160.03]K.E(4)+R.QKASSAKGEDR.L(7)	REVERSE_spALBU_HUMAN|+REVERSE_spALBU_HUMAN|	2209.0102
0	20190410_QExHFX1_RSLC1_Beveridge_Clausen_IMP_DSS_JRmethod_R1.16766.16766.3	xl	0.5000(0.3500+0.3000)	0.5	1.0532	/	K.AQNEDIAQKSK.A(9)+K.SKDGTGSDDK.K(2)	spK2C1_HUMAN|+spTAU_HUMAN|	2377.1244
0	20190410_QExHFX1_RSLC1_Beveridge_Clausen_IMP_DSS_JRmethod_R1.16769.16769.3	xl	0.4050(0.1600+0.4300)	0.065	-0.7149	/	-.ENTAKK.L(5)+R.SKC[160.03]EEMK.A(2)	REVERSE_spCYC_HUMAN|,REVERSE_spCYC_HORSE|+spK2M3_SHEEP|,spKRHB1_HUMAN|,spKRHB3_HUMAN|,spKRHB5_HUMAN|,spKRHB6_HUMAN|	1737.8276
0	20190410_QExHFX1_RSLC1_Beveridge_Clausen_IMP_DSS_JRmethod_R1.16800.16800.3	xl	0.5200(0.1500+0.3700)	0.1	-1.6337	/	K.GKEVDGM.-(2)+K.HFSKSK.R(4)	REVERSE_spCYC_HORSE|+spCO5_HUMAN|	1604.7868
0	20190410_QExHFX1_RSLC1_Beveridge_Clausen_IMP_DSS_JRmethod_R1.16823.16823.3	xl	0.4300(0.4450+0.1300)	0.13	4.853	/	K.AHGKK.V(4)+K.EC[160.03]C[160.03]EKLK.S(5)	spHBB_HUMAN|+REVERSE_spALBU_HUMAN|	1642.817
0	20190410_QExHFX1_RSLC1_Beveridge_Clausen_IMP_DSS_JRmethod_R1.16837.16837.3	xl	0.2100(0.1500+0.0900)	0.105	-0.5251	/	K.ANKSSK.L(3)+K.SKSFHK.S(2)	spANT3_HUMAN|+REVERSE_spCO5_HUMAN|	1503.8045
0	20190410_QExHFX1_RSLC1_Beveridge_Clausen_IMP_DSS_JRmethod_R1.16852.16852.3	xl	0.8250(0.3800+0.4450)	0.1	-0.4959	/	K.KVAVVR.T(1)+K.TNRKVTVK.Q(4)	spTAU_HUMAN|+Cas9	1753.0937
0	20190410_QExHFX1_RSLC1_Beveridge_Clausen_IMP_DSS_JRmethod_R1.16884.16884.3	xl	0.5800(0.3600+0.2200)	0.58	4.0522	/	R.C[160.03]VVEEEYKK.K(8)+K.FFQYDTWKQSTQR.L(8)	REVERSE_spKRHB4_HUMAN|+spIGF2_HUMAN|	3054.4432
0	20190410_QExHFX1_RSLC1_Beveridge_Clausen_IMP_DSS_JRmethod_R1.16896.16896.4	xl	1.0800(0.7100+0.6450)	1.08	0.8768	/	K.DFQFYKVR.E(6)+K.FDNLTKAER.G(6)	Cas9+Cas9	2332.1851
0	20190410_QExHFX1_RSLC1_Beveridge_Clausen_IMP_DSS_JRmethod_R1.16897.16897.3	xl	0.7600(0.3650+0.4800)	0.62	-2.3946	/	R.KELFYK.A(1)+R.KKLVDSTDK.A(2)	spANT3_HUMAN|+Cas9	1997.1084
0	20190410_QExHFX1_RSLC1_Beveridge_Clausen_IMP_DSS_JRmethod_R1.16908.16908.3	xl	0.3700(0.1050+0.2650)	0.37	3.4558	/	R.EHKK.D(3)+R.TPC[160.03]KGGIR.Y(4)	REVERSE_Cas9+spDHE3_BOVIN|	1565.8347
0	20190410_QExHFX1_RSLC1_Beveridge_Clausen_IMP_DSS_JRmethod_R1.16911.16911.3	xl	0.6450(0.3000+0.3700)	0.125	-2.9046	/	A.EKEYTR.T(2)+R.KPPMDEK.S(1)	REVERSE_spFABPH_HUMAN|+spGSTA1_HUMAN|	1805.8869
0	20190410_QExHFX1_RSLC1_Beveridge_Clausen_IMP_DSS_JRmethod_R1.16978.16978.3	xl	0.6150(0.4050+0.2100)	0.525	-1.6944	/	R.AEAESWYRSKC[160.03]EEMK.A(10)+R.TPPKSPSSAK.S(4)	spK2M3_SHEEP|,spKRHB1_HUMAN|,spKRHB3_HUMAN|,spKRHB5_HUMAN|,spKRHB6_HUMAN|+spTAU_HUMAN|	3039.4316
0	20190410_QExHFX1_RSLC1_Beveridge_Clausen_IMP_DSS_JRmethod_R1.16979.16979.3	xl	0.5400(0.4050+0.1350)	0.345	-4.415	/	K.DDYPSSPPKC[160.03]K.F(9)+K.KTYR.V(1)	spUBE2I_HUMAN|+REVERSE_spALBU_HUMAN|,spBGAL_ECOLI|	1996.9563
0	20190410_QExHFX1_RSLC1_Beveridge_Clausen_IMP_DSS_JRmethod_R1.16995.16995.3	xl	0.8400(0.6600+0.1800)	0.035	-1.5404	/	K.KSLRQNLIK.N(1)+R.TLKR.L(3)	spPEPA_PIG|+spLYSC_HUMAN|	1753.0937
0	20190410_QExHFX1_RSLC1_Beveridge_Clausen_IMP_DSS_JRmethod_R1.17027.17027.3	xl	0.1100(0.0550+0.0550)	0.11	-3.3667	/	K.C[160.03]LSSDKK.S(6)+K.FAAKR.E(4)	REVERSE_spTRFE_HUMAN|+REVERSE_spCATG_HUMAN|	1565.8235
0	20190410_QExHFX1_RSLC1_Beveridge_Clausen_IMP_DSS_JRmethod_R1.17052.17052.3	xl	0.5500(0.4000+0.2850)	0.55	0.19	/	K.EVQDEEKNK.K(7)+K.EYWEKIK.G(5)	spNQO1_HUMAN|+REVERSE_spK1C10_HUMAN|	2250.1055
0	20190410_QExHFX1_RSLC1_Beveridge_Clausen_IMP_DSS_JRmethod_R1.17073.17073.3	xl	0.8200(0.4650+0.5250)	0.49	-3.0459	/	K.HTEIKK.N(5)+R.KENPDK.S(1)	REVERSE_spTAU_HUMAN|+REVERSE_spGFP_AEQVI|	1621.8675
0	20190410_QExHFX1_RSLC1_Beveridge_Clausen_IMP_DSS_JRmethod_R1.17107.17107.3	xl	0.8850(0.8600+0.2900)	0.28	-2.3329	/	K.HTGKDMVR.L(4)+R.TLKR.L(3)	spEGF_HUMAN|+spLYSC_HUMAN|	1596.8769
0	20190410_QExHFX1_RSLC1_Beveridge_Clausen_IMP_DSS_JRmethod_R1.17110.17110.3	xl	0.8450(0.6000+0.7150)	0.21	-0.934	/	R.DLKWWELR.H(3)+K.SAEDLDKLR.N(7)	spEGF_HUMAN|+spGSTA1_HUMAN|	2328.2113
0	20190410_QExHFX1_RSLC1_Beveridge_Clausen_IMP_DSS_JRmethod_R1.17121.17121.3	xl	0.7050(0.3850+0.3200)	0.145	-4.6261	/	R.AILKDSNR.K(4)+-.GDVEKGK.K(5)	REVERSE_Cas9+spCYC_HUMAN|,spCYC_HORSE|	1784.9631
0	20190410_QExHFX1_RSLC1_Beveridge_Clausen_IMP_DSS_JRmethod_R1.17147.17147.3	xl	0.2600(0.1500+0.1100)	0.035	-3.8345	/	K.FAAKR.E(4)+K.KDSSLC[160.03]K.L(1)	REVERSE_spCATG_HUMAN|+spTRFE_HUMAN|	1565.8235
0	20190410_QExHFX1_RSLC1_Beveridge_Clausen_IMP_DSS_JRmethod_R1.17151.17151.3	xl	0.4650(0.2000+0.4050)	0.465	3.422	/	K.DPNEKR.D(5)+K.FKDC[160.03]HLAR.V(2)	spGFP_AEQVI|+spTRFL_HUMAN|	1940.9526
0	20190410_QExHFX1_RSLC1_Beveridge_Clausen_IMP_DSS_JRmethod_R1.17217.17217.3	xl	0.5800(0.4200+0.3850)	0.06	-1.0814	/	R.EEKK.K(3)+K.MEEEHNKK.L(7)	REVERSE_spCYC_HUMAN|+REVERSE_spK1C10_HUMAN|,REVERSE_spK1C15_SHEEP|	1713.8243
0	20190410_QExHFX1_RSLC1_Beveridge_Clausen_IMP_DSS_JRmethod_R1.17229.17229.3	xl	0.5900(0.3300+0.2600)	0.01	4.1715	/	K.FAAKRER.R(4)+V.KGHGK.K(1)	REVERSE_spCATG_HUMAN|+spHBA_HUMAN|,REVERSE_spHBA_HUMAN|	1539.8633
0	20190410_QExHFX1_RSLC1_Beveridge_Clausen_IMP_DSS_JRmethod_R1.17279.17279.3	xl	0.3700(0.1700+0.2000)	0.005	-4.0684	/	K.C[160.03]LSSDKK.S(6)+K.FAAKR.E(4)	REVERSE_spTRFE_HUMAN|+REVERSE_spCATG_HUMAN|	1565.8235
0	20190410_QExHFX1_RSLC1_Beveridge_Clausen_IMP_DSS_JRmethod_R1.17283.17283.3	xl	0.8400(0.5050+0.5750)	0.46	-4.9477	/	K.LC[160.03]KLR.K(3)+K.TLNDFKR.Q(6)	spEGF_HUMAN|+REVERSE_Cas9	1718.9501
0	20190410_QExHFX1_RSLC1_Beveridge_Clausen_IMP_DSS_JRmethod_R1.17291.17291.4	xl	1.1600(0.9300+0.4800)	0.215	-4.0051	/	R.KKKSYTTPK.K(3)+K.VSKLKK.S(3)	spRS27A_HUMAN|+REVERSE_Cas9	1919.1818
0	20190410_QExHFX1_RSLC1_Beveridge_Clausen_IMP_DSS_JRmethod_R1.17331.17331.3	xl	0.4200(0.2250+0.2850)	0.205	-1.2927	/	K.IGNKQK.D(4)+K.RKHKNK.K(4)	REVERSE_spGFP_AEQVI|+REVERSE_spRS27A_HUMAN|	1633.9739
0	20190410_QExHFX1_RSLC1_Beveridge_Clausen_IMP_DSS_JRmethod_R1.17348.17348.3	xl	0.7350(0.3950+0.4350)	0.5	-4.9297	/	R.EDLKDDQK.E(4)+R.WKAFDAGDK.K(2)	spCO5_HUMAN|+REVERSE_spALDOA_RABIT|	2164.0323
0	20190410_QExHFX1_RSLC1_Beveridge_Clausen_IMP_DSS_JRmethod_R1.17372.17372.3	xl	0.5500(0.3750+0.1750)	0.06	1.7646	/	K.C[160.03]C[160.03]KADDK.E(3)+R.QHKLR.K(3)	spALBU_HUMAN|+spRASH_HUMAN|	1713.829
0	20190410_QExHFX1_RSLC1_Beveridge_Clausen_IMP_DSS_JRmethod_R1.17382.17382.3	xl	0.5700(0.3550+0.3350)	0.295	3.7732	/	R.C[160.03]EKDER.F(3)+K.RTGKDRVR.L(4)	spCASK_BOVIN|+spEGF_HUMAN|	1959.9908
0	20190410_QExHFX1_RSLC1_Beveridge_Clausen_IMP_DSS_JRmethod_R1.17392.17392.3	xl	0.6800(0.4250+0.3650)	0.68	1.8442	/	R.EDLKDDQK.E(4)+K.FKDVPK.R(2)	spCO5_HUMAN|+REVERSE_spTRFL_HUMAN|	1859.9516
0	20190410_QExHFX1_RSLC1_Beveridge_Clausen_IMP_DSS_JRmethod_R1.17422.17422.3	xl	0.0600(0.0650+0.0600)	0.005	-1.38	/	K.GKEVK.A(2)+R.WYNKMK.K(4)	REVERSE_Cas9+REVERSE_Cas9	1565.8275
0	20190410_QExHFX1_RSLC1_Beveridge_Clausen_IMP_DSS_JRmethod_R1.17432.17432.3	xl	0.3300(0.1300+0.2000)	0.33	4.9947	/	K.KDSGFQMNQLR.G(1)+K.SLDPYEEEPKYNLK.F(10)	spTRFE_HUMAN|+REVERSE_spKCRM_HUMAN|	3184.5385
0	20190410_QExHFX1_RSLC1_Beveridge_Clausen_IMP_DSS_JRmethod_R1.17469.17469.3	xl	0.6900(0.6250+0.4150)	0.485	-2.0807	/	R.DYSKYYK.T(4)+K.YDENDKLIR.E(6)	spK1C10_HUMAN|+Cas9	2268.0949
0	20190410_QExHFX1_RSLC1_Beveridge_Clausen_IMP_DSS_JRmethod_R1.17472.17472.4	xl	1.0400(1.0400+1.0400)	1.04	-0.6704	/	K.FIKPILEK.M(3)+K.FIKPILEK.M(3)	Cas9+Cas9	2111.3009
0	20190410_QExHFX1_RSLC1_Beveridge_Clausen_IMP_DSS_JRmethod_R1.17475.17475.3	xl	0.8050(0.3750+0.4550)	0.445	2.3886	/	K.FDLKESK.V(4)+K.SKQVDPK.L(2)	REVERSE_spTAU_HUMAN|+REVERSE_spPRDX1_HUMAN|	1803.9617
0	20190410_QExHFX1_RSLC1_Beveridge_Clausen_IMP_DSS_JRmethod_R1.17637.17637.4	xl	0.9700(0.5150+0.5650)	0.59	0.654	/	R.QEYEQLIAKNR.K(9)+R.TKWC[160.03]RPDC[160.03]R.V(2)	spK1C9_HUMAN|+spKRB2D_SHEEP|	2806.3642
0	20190410_QExHFX1_RSLC1_Beveridge_Clausen_IMP_DSS_JRmethod_R1.17641.17641.3	xl	0.5850(0.2700+0.4750)	0.065	1.9832	/	K.GSQKDR.L(4)+K.KYEEEVVC[160.03]R.A(1)	REVERSE_Cas9+spKRHB4_HUMAN|	2037.9789
0	20190410_QExHFX1_RSLC1_Beveridge_Clausen_IMP_DSS_JRmethod_R1.17653.17653.3	xl	0.3100(0.1150+0.1950)	0.01	1.3625	/	K.ADEKK.F(4)+K.MKNYWR.Q(2)	spALBU_BOVIN|+Cas9	1623.8078
0	20190410_QExHFX1_RSLC1_Beveridge_Clausen_IMP_DSS_JRmethod_R1.17673.17673.3	xl	0.7150(0.5000+0.2150)	0.245	3.017	/	R.C[160.03]EKDER.F(3)+R.QAPDYKHTK.L(6)	spCASK_BOVIN|+REVERSE_spPEPC_PIG|	2059.9632
0	20190410_QExHFX1_RSLC1_Beveridge_Clausen_IMP_DSS_JRmethod_R1.17680.17680.3	xl	0.7050(0.2600+0.5500)	0.605	4.3429	/	K.MAKR.L(3)+K.QFFKNWR.D(4)	REVERSE_spANXA5_HUMAN|,spEGF_HUMAN|+spGELS_HUMAN|	1666.8765
0	20190410_QExHFX1_RSLC1_Beveridge_Clausen_IMP_DSS_JRmethod_R1.17693.17693.3	xl	0.2900(0.1650+0.1250)	0.035	4.565	/	K.EVKK.D(3)+K.MIFIKK.G(5)	Cas9+REVERSE_spCYC_HUMAN|	1418.857
0	20190410_QExHFX1_RSLC1_Beveridge_Clausen_IMP_DSS_JRmethod_R1.17701.17701.3	xl	0.6100(0.6100+0.6100)	0.27	-0.8766	/	K.AIKDSFFR.E(3)+K.AIKDSFFR.E(3)	REVERSE_spCASK_BOVIN|+REVERSE_spCASK_BOVIN|	2103.1152
0	20190410_QExHFX1_RSLC1_Beveridge_Clausen_IMP_DSS_JRmethod_R1.17771.17771.3	xl	0.6450(0.6000+0.3200)	0.035	-1.821	/	K.IEEC[160.03]KSR.Y(5)+R.YTKR.S(3)	REVERSE_spK2M2_SHEEP|+REVERSE_spBGAL_ECOLI|	1624.8242
0	20190410_QExHFX1_RSLC1_Beveridge_Clausen_IMP_DSS_JRmethod_R1.17795.17795.3	xl	0.5150(0.2800+0.4000)	0.515	-0.0597	/	K.KYPK.L(1)+K.TELLKNK.Q(5)	Cas9+REVERSE_spKRHB2_HUMAN|	1516.8864
0	20190410_QExHFX1_RSLC1_Beveridge_Clausen_IMP_DSS_JRmethod_R1.17808.17808.3	xl	0.3600(0.1800+0.2650)	0.07	-0.954	/	K.GDTSGDYKK.A(8)+K.KEDAK.F(1)	spANXA5_HUMAN|+REVERSE_spALBU_BOVIN|	1696.8155
0	20190410_QExHFX1_RSLC1_Beveridge_Clausen_IMP_DSS_JRmethod_R1.17812.17812.3	xl	0.2950(0.1700+0.1250)	0.065	1.1371	/	K.KDMSAAG.-(1)+K.VSMSKNSK.L(5)	REVERSE_Cas9+spUB2E1_HUMAN|	1695.8171
0	20190410_QExHFX1_RSLC1_Beveridge_Clausen_IMP_DSS_JRmethod_R1.17827.17827.4	xl	1.4600(1.4600+1.4600)	0.6	1.0258	/	R.LEESFLVEEDKK.H(11)+R.LEESFLVEEDKK.H(11)	Cas9+Cas9	3067.5375
0	20190410_QExHFX1_RSLC1_Beveridge_Clausen_IMP_DSS_JRmethod_R1.17849.17849.3	xl	0.4200(0.0900+0.3300)	0.195	3.6897	/	R.EHKK.D(3)+R.TPC[160.03]KGGIR.Y(4)	REVERSE_Cas9+spDHE3_BOVIN|	1565.8347
0	20190410_QExHFX1_RSLC1_Beveridge_Clausen_IMP_DSS_JRmethod_R1.17852.17852.3	xl	0.4600(0.3550+0.4600)	0.46	0.2185	/	K.KKESK.V(2)+K.KVEKYGK.A(4)	spUB2E1_HUMAN|+REVERSE_Cas9	1606.9293
0	20190410_QExHFX1_RSLC1_Beveridge_Clausen_IMP_DSS_JRmethod_R1.17888.17888.3	xl	0.3500(0.2350+0.3650)	0.145	-0.7898	/	K.MEEC[160.03]KSR.Y(5)+K.VGTRC[160.03]C[160.03]TKPESER.M(8)	REVERSE_spK2M3_SHEEP|,REVERSE_spKRHB1_HUMAN|,REVERSE_spKRHB3_HUMAN|,REVERSE_spKRHB5_HUMAN|,REVERSE_spKRHB6_HUMAN|+spALBU_BOVIN|	2655.1872
0	20190410_QExHFX1_RSLC1_Beveridge_Clausen_IMP_DSS_JRmethod_R1.17936.17936.3	xl	0.7500(0.5450+0.2050)	0.75	-0.0767	/	-.KDEPKNFC[160.03]YTLC[160.03]C[160.03]K.G(5)+K.SELTGKFEK.L(6)	REVERSE_spRS27A_HUMAN|+spANXA5_HUMAN|	3037.4234
0	20190410_QExHFX1_RSLC1_Beveridge_Clausen_IMP_DSS_JRmethod_R1.17984.17984.3	xl	0.5800(0.2300+0.5000)	0.365	2.6649	/	K.KTER.E(1)+K.QQKLGR.V(3)	spCYC_HORSE|+REVERSE_spSYH_HUMAN|	1398.7942
0	20190410_QExHFX1_RSLC1_Beveridge_Clausen_IMP_DSS_JRmethod_R1.18006.18006.3	xl	0.3350(0.2700+0.1750)	0.13	-0.9004	/	R.QWTKR.Y(4)+R.WAKR.E(3)	spUB2E1_HUMAN|+REVERSE_spUBE2I_HUMAN|	1414.7833
0	20190410_QExHFX1_RSLC1_Beveridge_Clausen_IMP_DSS_JRmethod_R1.18029.18029.3	xl	0.3200(0.2250+0.0950)	0.11	1.1472	/	R.LSKKK.V(4)+R.MVSKSK.D(4)	REVERSE_spPEPA_BOVIN|+spTAU_HUMAN|	1418.853
0	20190410_QExHFX1_RSLC1_Beveridge_Clausen_IMP_DSS_JRmethod_R1.18061.18061.3	xl	0.3900(0.1500+0.2400)	0.39	4.6247	/	K.AAPDIKPR.N(6)+R.NGSDC[160.03]PDKFC[160.03]LFQSETK.N(8)	REVERSE_spPEPB_PIG|+spTRFL_HUMAN|	3036.432
0	20190410_QExHFX1_RSLC1_Beveridge_Clausen_IMP_DSS_JRmethod_R1.18105.18105.3	xl	0.3500(0.1400+0.2100)	0.1	2.7897	/	R.DKQSGK.T(2)+A.EKEYTR.T(2)	Cas9+REVERSE_spFABPH_HUMAN|	1623.8103
0	20190410_QExHFX1_RSLC1_Beveridge_Clausen_IMP_DSS_JRmethod_R1.18111.18111.3	xl	0.4550(0.2300+0.3850)	0.12	2.5789	/	K.KTER.E(1)+K.QQKLGR.V(3)	spCYC_HORSE|+REVERSE_spSYH_HUMAN|	1398.7942
0	20190410_QExHFX1_RSLC1_Beveridge_Clausen_IMP_DSS_JRmethod_R1.18112.18112.3	xl	0.9150(0.6300+0.4100)	0.12	1.4048	/	R.EDLVEEIKR.R(8)+K.VVSSRKR.E(6)	spSYH_HUMAN|+spK1C15_SHEEP|	2098.1745
0	20190410_QExHFX1_RSLC1_Beveridge_Clausen_IMP_DSS_JRmethod_R1.18192.18192.3	xl	0.1900(0.0700+0.1200)	0.19	3.3389	/	R.EHKK.D(3)+R.TPC[160.03]KGGIR.Y(4)	REVERSE_Cas9+spDHE3_BOVIN|	1565.8347
0	20190410_QExHFX1_RSLC1_Beveridge_Clausen_IMP_DSS_JRmethod_R1.18250.18250.3	xl	0.0700(0.0250+0.0450)	0.02	3.8243	/	R.AEEFKK.L(5)+R.SDKNR.G(3)	spPRDX1_HUMAN|+Cas9	1506.7677
0	20190410_QExHFX1_RSLC1_Beveridge_Clausen_IMP_DSS_JRmethod_R1.18277.18277.3	xl	0.5400(0.3850+0.1550)	0.22	-0.2876	/	K.C[160.03]SQC[160.03]HTVEKGGK.H(9)+K.ENFDKAR.F(5)	spCYC_HUMAN|+spRETBP_HUMAN|	2406.1055
0	20190410_QExHFX1_RSLC1_Beveridge_Clausen_IMP_DSS_JRmethod_R1.18279.18279.3	xl	0.7400(0.3400+0.5750)	0.445	-4.3552	/	K.EIKER.N(3)+R.NRKQEETER.T(3)	REVERSE_Cas9+REVERSE_spDHE3_BOVIN|	2000.0286
0	20190410_QExHFX1_RSLC1_Beveridge_Clausen_IMP_DSS_JRmethod_R1.18285.18285.3	xl	0.4900(0.3350+0.1550)	0.07	4.0828	/	K.KFYDEK.L(1)+R.KWNGEK.M(1)	REVERSE_Cas9+spAMYS_HUMAN|	1726.8566
0	20190410_QExHFX1_RSLC1_Beveridge_Clausen_IMP_DSS_JRmethod_R1.18309.18309.3	xl	0.7200(0.7200+0.7200)	0.41	3.0908	/	K.ILC[160.03]AKSENAR.L(5)+K.ILC[160.03]AKSENAR.L(5)	spK1M1_SHEEP|+spK1M1_SHEEP|	2459.2623
0	20190410_QExHFX1_RSLC1_Beveridge_Clausen_IMP_DSS_JRmethod_R1.18325.18325.3	xl	0.7850(0.3550+0.4300)	0.22	-0.9588	/	R.EVKDMR.S(3)+K.IQEKEDK.K(4)	REVERSE_spTRFL_HUMAN|+REVERSE_spKRHB4_HUMAN|	1802.9083
0	20190410_QExHFX1_RSLC1_Beveridge_Clausen_IMP_DSS_JRmethod_R1.18351.18351.4	xl	0.8900(0.6350+0.4400)	0.89	4.2794	/	R.LAMENEYKLR.F(8)+K.YFQFDKR.F(6)	REVERSE_spK1C15_SHEEP|+REVERSE_Cas9	2406.2041
0	20190410_QExHFX1_RSLC1_Beveridge_Clausen_IMP_DSS_JRmethod_R1.18372.18372.3	xl	0.5100(0.2950+0.3950)	0.51	0.5225	/	R.NKDSR.T(2)+K.NKQELFR.V(2)	REVERSE_Cas9+REVERSE_spKRHB2_HUMAN|	1689.8797
0	20190410_QExHFX1_RSLC1_Beveridge_Clausen_IMP_DSS_JRmethod_R1.18379.18379.3	xl	0.6550(0.2050+0.4500)	0.02	3.7785	/	K.KEER.A(1)+G.QFGLEKYK.A(6)	spCYC_HUMAN|+REVERSE_spMYG_HORSE|	1709.8988
0	20190410_QExHFX1_RSLC1_Beveridge_Clausen_IMP_DSS_JRmethod_R1.18432.18432.3	xl	0.6950(0.6200+0.4650)	0.385	2.7207	/	K.MEKGQIVGR.Y(3)+R.YPFEKR.R(5)	spADH1_YEAST|+REVERSE_spCO5_HUMAN|	1993.0454
0	20190410_QExHFX1_RSLC1_Beveridge_Clausen_IMP_DSS_JRmethod_R1.18495.18495.3	xl	0.2950(0.1950+0.3000)	0.295	-1.4259	/	-.KDEPK.N(1)+R.KWNGEK.M(1)	REVERSE_spRS27A_HUMAN|+spAMYS_HUMAN|	1513.7776
0	20190410_QExHFX1_RSLC1_Beveridge_Clausen_IMP_DSS_JRmethod_R1.18511.18511.3	xl	0.5550(0.5550+0.5550)	0.535	2.4274	/	K.ILC[160.03]AKSENAR.L(5)+K.ILC[160.03]AKSENAR.L(5)	spK1M1_SHEEP|+spK1M1_SHEEP|	2459.2623
0	20190410_QExHFX1_RSLC1_Beveridge_Clausen_IMP_DSS_JRmethod_R1.18523.18523.3	xl	0.1200(0.0350+0.0850)	0.015	-0.6461	/	K.SNKFVK.A(3)+R.TKLAK.L(2)	REVERSE_spCTRA_BOVIN|+REVERSE_spGSTA1_HUMAN|	1418.8496
0	20190410_QExHFX1_RSLC1_Beveridge_Clausen_IMP_DSS_JRmethod_R1.18545.18545.3	xl	0.0800(0.0300+0.0500)	0.08	3.3389	/	R.EHKK.D(3)+R.IGGKC[160.03]PTR.H(4)	REVERSE_Cas9+REVERSE_spDHE3_BOVIN|	1565.8347
0	20190410_QExHFX1_RSLC1_Beveridge_Clausen_IMP_DSS_JRmethod_R1.18599.18599.3	xl	0.4250(0.3200+0.4350)	0.28	-1.6126	/	K.DVC[160.03]KNYQEAK.D(4)+R.FPMAQTDEDKFAK.E(10)	spALBU_BOVIN|+REVERSE_spOVAL_CHICK|	2918.3465
0	20190410_QExHFX1_RSLC1_Beveridge_Clausen_IMP_DSS_JRmethod_R1.18709.18709.3	xl	0.0200(0.0050+0.0150)	0.02	3.8066	/	R.EHKK.D(3)+R.IGGKC[160.03]PTR.H(4)	REVERSE_Cas9+REVERSE_spDHE3_BOVIN|	1565.8347
0	20190410_QExHFX1_RSLC1_Beveridge_Clausen_IMP_DSS_JRmethod_R1.18730.18730.3	xl	0.1000(0.1000+0.0350)	0.1	-1.5714	/	K.GDSAKMFGER.C(5)+D.KFC[160.03]R.C(1)	REVERSE_spEGF_HUMAN|+spKRA33_SHEEP|,spKRA34_SHEEP|,REVERSE_spSYH_HUMAN|	1843.8708
0	20190410_QExHFX1_RSLC1_Beveridge_Clausen_IMP_DSS_JRmethod_R1.18741.18741.3	xl	0.4450(0.1850+0.3600)	0.045	-1.6173	/	K.KYDGSTDGK.L(1)+K.MEEEHNKK.L(7)	REVERSE_spANXA5_HUMAN|+REVERSE_spK1C10_HUMAN|,REVERSE_spK1C15_SHEEP|	2150.9789
0	20190410_QExHFX1_RSLC1_Beveridge_Clausen_IMP_DSS_JRmethod_R1.18763.18763.3	xl	0.8450(0.3000+0.5450)	0.395	-1.1938	/	K.C[160.03]C[160.03]KADDK.E(3)+K.QEGSLFAPKR.M(9)	spALBU_HUMAN|+REVERSE_Cas9	2165.0244
0	20190410_QExHFX1_RSLC1_Beveridge_Clausen_IMP_DSS_JRmethod_R1.18781.18781.3	xl	0.5050(0.3000+0.3450)	0.505	3.5316	/	R.EDLKDDQK.E(4)+R.WKAFDAGDK.K(2)	spCO5_HUMAN|+REVERSE_spALDOA_RABIT|	2164.0323
0	20190410_QExHFX1_RSLC1_Beveridge_Clausen_IMP_DSS_JRmethod_R1.18787.18787.3	xl	0.3250(0.1800+0.1450)	0.12	4.1779	/	K.EVKK.D(3)+K.MIFIKK.G(5)	Cas9+REVERSE_spCYC_HUMAN|	1418.857
0	20190410_QExHFX1_RSLC1_Beveridge_Clausen_IMP_DSS_JRmethod_R1.18908.18908.3	xl	0.0600(0.0700+0.0600)	0.06	-2.0268	/	R.C[160.03]FKR.H(3)+K.GDSAKMFGER.C(5)	spSYH_HUMAN|+REVERSE_spEGF_HUMAN|	1843.8708
0	20190410_QExHFX1_RSLC1_Beveridge_Clausen_IMP_DSS_JRmethod_R1.18950.18950.3	xl	0.6350(0.3100+0.3550)	0.26	-3.2086	/	K.AKANER.F(2)+R.FLLDKTESR.F(5)	REVERSE_spTAU_HUMAN|+REVERSE_spTRFE_HUMAN|	1933.0268
0	20190410_QExHFX1_RSLC1_Beveridge_Clausen_IMP_DSS_JRmethod_R1.18960.18960.3	xl	0.6400(0.3300+0.4050)	0.12	0.0079	/	R.KEFR.K(1)+R.LKEGLQSR.L(2)	spANXA5_HUMAN|+REVERSE_spK1H8_HUMAN|	1645.9151
0	20190410_QExHFX1_RSLC1_Beveridge_Clausen_IMP_DSS_JRmethod_R1.19015.19015.3	xl	0.3300(0.2700+0.0600)	0.02	2.373	/	R.EDKEC[160.03]R.L(3)+K.EYFSKQK.-(5)	REVERSE_spCASK_BOVIN|+spPRDX1_HUMAN|	1901.8828
0	20190410_QExHFX1_RSLC1_Beveridge_Clausen_IMP_DSS_JRmethod_R1.19050.19050.5	xl	3.5450(2.8000+0.7450)	3.09	0.1444	/	R.KSEETITPWNFEEVVDK.G(1)+R.QITKHVAQILDSR.M(4)	Cas9+Cas9	3695.9045
0	20190410_QExHFX1_RSLC1_Beveridge_Clausen_IMP_DSS_JRmethod_R1.19064.19064.3	xl	0.4850(0.1050+0.3800)	0.165	-0.5775	/	R.SKC[160.03]SIQC[160.03]SM.-(2)+R.VEYEKR.V(5)	REVERSE_spK22E_HUMAN|+spUBE2I_HUMAN|	2059.9376
0	20190410_QExHFX1_RSLC1_Beveridge_Clausen_IMP_DSS_JRmethod_R1.19073.19073.3	xl	0.8450(0.5250+0.3200)	0.48	-0.2663	/	K.C[160.03]GSKDNIK.H(4)+K.NPKNPYEESSR.D(3)	spTAU_HUMAN|+spEGF_HUMAN|	2378.1171
0	20190410_QExHFX1_RSLC1_Beveridge_Clausen_IMP_DSS_JRmethod_R1.19078.19078.3	xl	0.7300(0.4600+0.3900)	0.73	4.772	/	M.SC[160.03]QISC[160.03]KSR.G(7)+K.THKYDPAQR.Y(3)	spK22E_HUMAN|+spPEPC_PIG|	2377.1266
0	20190410_QExHFX1_RSLC1_Beveridge_Clausen_IMP_DSS_JRmethod_R1.19079.19079.3	xl	0.3250(0.0400+0.2850)	0.095	4.0301	/	R.DKQSGK.T(2)+A.EKEYTR.T(2)	Cas9+REVERSE_spFABPH_HUMAN|	1623.8103
0	20190410_QExHFX1_RSLC1_Beveridge_Clausen_IMP_DSS_JRmethod_R1.19083.19083.3	xl	0.6900(0.2350+0.4550)	0.69	0.104	/	R.EKANL.-(2)+R.HAVESKHADR.R(6)	spCATA_HUMAN|+REVERSE_spALBU_HUMAN|	1859.9489
0	20190410_QExHFX1_RSLC1_Beveridge_Clausen_IMP_DSS_JRmethod_R1.19114.19114.3	xl	0.2700(0.0650+0.2050)	0.085	3.5728	/	R.EHKK.D(3)+R.TPC[160.03]KGGIR.Y(4)	REVERSE_Cas9+spDHE3_BOVIN|	1565.8347
0	20190410_QExHFX1_RSLC1_Beveridge_Clausen_IMP_DSS_JRmethod_R1.19170.19170.3	xl	0.4850(0.4050+0.2300)	0.35	1.3914	/	R.ESEPKTC[160.03]C[160.03]R.T(5)+K.TKGKR.A(2)	REVERSE_spALBU_BOVIN|+spCAH1_HUMAN|	1891.9243
0	20190410_QExHFX1_RSLC1_Beveridge_Clausen_IMP_DSS_JRmethod_R1.19202.19202.3	xl	0.3600(0.3650+0.2900)	0.36	-4.1245	/	K.AEQYNKC[160.03]VDK.D(6)+K.HVC[160.03]AEKDK.R(6)	REVERSE_spALBU_BOVIN|+REVERSE_spTRFE_HUMAN|	2377.1041
0	20190410_QExHFX1_RSLC1_Beveridge_Clausen_IMP_DSS_JRmethod_R1.19235.19235.3	xl	0.1100(0.0150+0.0950)	0.035	3.4558	/	R.EHKK.D(3)+R.TPC[160.03]KGGIR.Y(4)	REVERSE_Cas9+spDHE3_BOVIN|	1565.8347
0	20190410_QExHFX1_RSLC1_Beveridge_Clausen_IMP_DSS_JRmethod_R1.19302.19302.3	xl	0.2850(0.1600+0.1250)	0.01	0.4458	/	R.C[160.03]EKDER.F(3)+K.VEKYGK.A(3)	spCASK_BOVIN|+REVERSE_Cas9	1695.8137
0	20190410_QExHFX1_RSLC1_Beveridge_Clausen_IMP_DSS_JRmethod_R1.19327.19327.4	xl	0.6850(0.5450+0.6250)	0.215	-2.3671	/	R.EDLIAYLKK.A(8)+R.EDLVEEIKRR.T(8)	spCYC_HORSE|+spSYH_HUMAN|	2515.3896
0	20190410_QExHFX1_RSLC1_Beveridge_Clausen_IMP_DSS_JRmethod_R1.19335.19335.3	xl	0.6250(0.3850+0.2400)	0.625	-4.3735	/	R.C[160.03]EKDERFFSDK.L(3)+K.KFEEAR.D(1)	spCASK_BOVIN|+REVERSE_spPRDX1_HUMAN|	2376.1055
0	20190410_QExHFX1_RSLC1_Beveridge_Clausen_IMP_DSS_JRmethod_R1.19340.19340.3	xl	0.9600(0.5000+0.5650)	0.065	0.466	/	R.EDLKDDQK.E(4)+K.FKDVPK.R(2)	spCO5_HUMAN|+REVERSE_spTRFL_HUMAN|	1859.9516
0	20190410_QExHFX1_RSLC1_Beveridge_Clausen_IMP_DSS_JRmethod_R1.19358.19358.3	xl	0.6400(0.5600+0.2150)	0.64	0.52	/	R.KDAEAWFNEK.S(1)+K.KFYDEK.L(1)	spK1C10_HUMAN|+REVERSE_Cas9	2203.0473
0	20190410_QExHFX1_RSLC1_Beveridge_Clausen_IMP_DSS_JRmethod_R1.19372.19372.3	xl	0.1200(0.0250+0.0950)	0.035	3.3389	/	R.EHKK.D(3)+R.TPC[160.03]KGGIR.Y(4)	REVERSE_Cas9+spDHE3_BOVIN|	1565.8347
0	20190410_QExHFX1_RSLC1_Beveridge_Clausen_IMP_DSS_JRmethod_R1.19374.19374.3	xl	0.7500(0.5100+0.3350)	0.235	4.857	/	V.ETKK.V(3)+R.LDKMEEEHNK.K(3)	REVERSE_Cas9,REVERSE_spCYC_HORSE|+REVERSE_spK1C10_HUMAN|	1913.9404
0	20190410_QExHFX1_RSLC1_Beveridge_Clausen_IMP_DSS_JRmethod_R1.19521.19521.3	xl	0.1100(0.0050+0.1050)	0.11	-0.6025	/	K.HKDTPK.Y(2)+K.KATNE.-(1)	REVERSE_spKCRM_HUMAN|+spCYC_HUMAN|,spCYC_HORSE|	1423.7306
0	20190410_QExHFX1_RSLC1_Beveridge_Clausen_IMP_DSS_JRmethod_R1.19539.19539.3	xl	0.5400(0.2550+0.4400)	0.26	1.8148	/	K.GFKR.E(3)+K.KFEEAR.D(1)	REVERSE_spDHE3_BOVIN|+REVERSE_spPRDX1_HUMAN|	1422.7619
0	20190410_QExHFX1_RSLC1_Beveridge_Clausen_IMP_DSS_JRmethod_R1.19542.19542.3	xl	0.4250(0.2450+0.1800)	0.105	2.3081	/	K.KATNE.-(1)+K.LFKGKM.-(3)	spCYC_HUMAN|,spCYC_HORSE|+REVERSE_spSSPA_STAAU|	1421.7588
0	20190410_QExHFX1_RSLC1_Beveridge_Clausen_IMP_DSS_JRmethod_R1.19586.19586.3	xl	0.4450(0.1100+0.3350)	0.18	0.996	/	E.EDKK.H(3)+R.KANKSSK.L(4)	Cas9,REVERSE_spKRHB4_HUMAN|+spANT3_HUMAN|	1417.7776
0	20190410_QExHFX1_RSLC1_Beveridge_Clausen_IMP_DSS_JRmethod_R1.19658.19658.3	xl	0.3200(0.0650+0.2550)	0.075	3.4558	/	R.EHKK.D(3)+R.TPC[160.03]KGGIR.Y(4)	REVERSE_Cas9+spDHE3_BOVIN|	1565.8347
0	20190410_QExHFX1_RSLC1_Beveridge_Clausen_IMP_DSS_JRmethod_R1.19692.19692.3	xl	0.3650(0.1300+0.3700)	0.145	3.8745	/	K.KYQAC[160.03]R.E(1)+K.YNSAMDKR.F(7)	REVERSE_spALDOA_RABIT|+REVERSE_spMYG_HUMAN|	1945.9138
0	20190410_QExHFX1_RSLC1_Beveridge_Clausen_IMP_DSS_JRmethod_R1.19745.19745.3	xl	0.3750(0.1300+0.2450)	0.375	2.7179	/	K.KEDAK.F(1)+R.NKDSR.T(2)	REVERSE_spALBU_BOVIN|+REVERSE_Cas9	1345.6837
0	20190410_QExHFX1_RSLC1_Beveridge_Clausen_IMP_DSS_JRmethod_R1.19774.19774.3	xl	0.2350(0.2050+0.0300)	0.055	-0.3347	/	K.DYVAGKR.L(6)+K.KDMSAAG.-(1)	REVERSE_spGAG_SCVLA|+REVERSE_Cas9	1623.7926
0	20190410_QExHFX1_RSLC1_Beveridge_Clausen_IMP_DSS_JRmethod_R1.19792.19792.3	xl	0.2350(0.2400+0.2400)	0.235	4.4046	/	K.C[160.03]C[160.03]KSGVKGLNR.S(7)+K.VYEEGLYKEYTNR.D(8)	REVERSE_spALBU_HUMAN|+REVERSE_spTRFE_HUMAN|	3078.4901
0	20190410_QExHFX1_RSLC1_Beveridge_Clausen_IMP_DSS_JRmethod_R1.19922.19922.3	xl	0.1250(0.0200+0.1050)	0.05	2.8711	/	R.EHKK.D(3)+R.TPC[160.03]KGGIR.Y(4)	REVERSE_Cas9+spDHE3_BOVIN|	1565.8347
0	20190410_QExHFX1_RSLC1_Beveridge_Clausen_IMP_DSS_JRmethod_R1.20007.20007.3	xl	0.8300(0.6600+0.2500)	0.22	0.9588	/	R.ANISHKDMQLGR.L(6)+K.C[160.03]ATQKR.T(5)	spCO5_HUMAN|+REVERSE_spCO5_HUMAN|	2269.1418
0	20190410_QExHFX1_RSLC1_Beveridge_Clausen_IMP_DSS_JRmethod_R1.20075.20075.3	xl	0.3250(0.3250+0.2250)	0.025	-4.4529	/	R.ETEEQKR.N(6)+K.KEER.A(1)	spDHE3_BOVIN|+spCYC_HUMAN|	1616.8005
0	20190410_QExHFX1_RSLC1_Beveridge_Clausen_IMP_DSS_JRmethod_R1.20109.20109.3	xl	0.3500(0.2400+0.3550)	0.005	-2.0849	/	K.KDWDPK.K(1)+K.KEDAK.F(1)	Cas9+REVERSE_spALBU_BOVIN|	1514.7616
0	20190410_QExHFX1_RSLC1_Beveridge_Clausen_IMP_DSS_JRmethod_R1.20135.20135.3	xl	0.0650(0.0100+0.0550)	0.015	3.105	/	R.EHKK.D(3)+R.TPC[160.03]KGGIR.Y(4)	REVERSE_Cas9+spDHE3_BOVIN|	1565.8347
0	20190410_QExHFX1_RSLC1_Beveridge_Clausen_IMP_DSS_JRmethod_R1.20238.20238.3	xl	0.6000(0.1150+0.4850)	0.03	-2.2938	/	R.FEKR.L(3)+K.LDESAKMEDESK.L(6)	REVERSE_spANXA5_HUMAN|,REVERSE_spCO5_HUMAN|+REVERSE_spMYG_HUMAN|	2096.9935
0	20190410_QExHFX1_RSLC1_Beveridge_Clausen_IMP_DSS_JRmethod_R1.20268.20268.3	xl	0.3350(0.2850+0.1650)	0.035	2.2706	/	K.DTPKYGGHR.D(4)+K.LSKR.V(3)	REVERSE_spKCRM_HUMAN|+REVERSE_spCRP_HUMAN|	1669.8899
0	20190410_QExHFX1_RSLC1_Beveridge_Clausen_IMP_DSS_JRmethod_R1.20344.20344.3	xl	0.4050(0.3400+0.1650)	0.405	1.0082	/	K.KDVDC[160.03]AYVR.K(1)+K.MKNYWR.Q(2)	spK2M2_SHEEP|+Cas9	2159.0291
0	20190410_QExHFX1_RSLC1_Beveridge_Clausen_IMP_DSS_JRmethod_R1.20347.20347.3	xl	0.4550(0.4650+0.2400)	0.005	4.9269	/	-.C[160.03]RKC[160.03]SGGC[160.03]VGVR.A(3)+A.EKEYTR.T(2)	REVERSE_spKRHB6_HUMAN|+REVERSE_spFABPH_HUMAN|	2357.1037
0	20190410_QExHFX1_RSLC1_Beveridge_Clausen_IMP_DSS_JRmethod_R1.20373.20373.3	xl	0.5350(0.3600+0.2850)	0.535	1.1449	/	K.KDVDC[160.03]AYVR.K(1)+K.MKNYWR.Q(2)	spK2M2_SHEEP|+Cas9	2159.0291
0	20190410_QExHFX1_RSLC1_Beveridge_Clausen_IMP_DSS_JRmethod_R1.20447.20447.3	xl	0.7450(0.3750+0.5650)	0.57	-2.0926	/	-.IERKR.S(4)+K.THKYDPAQRYR.L(3)	REVERSE_spK1C15_SHEEP|+spPEPC_PIG|	2272.2188
0	20190410_QExHFX1_RSLC1_Beveridge_Clausen_IMP_DSS_JRmethod_R1.20472.20472.4	xl	0.5800(0.5800+0.5800)	0.58	-0.3376	/	K.DFQFYKVR.E(6)+K.DFQFYKVR.E(6)	Cas9+Cas9	2341.1894
0	20190410_QExHFX1_RSLC1_Beveridge_Clausen_IMP_DSS_JRmethod_R1.20493.20493.3	xl	0.5300(0.4200+0.3050)	0.35	-0.0449	/	K.HTGKDMVR.L(4)+K.KISHR.D(1)	spEGF_HUMAN|+REVERSE_Cas9	1719.9202
0	20190410_QExHFX1_RSLC1_Beveridge_Clausen_IMP_DSS_JRmethod_R1.20540.20540.3	xl	0.3600(0.1800+0.1800)	0.36	-2.4196	/	R.DAKNALNEFITSHK.V(3)+R.VQTADNYNEIDGSGTKC[160.03]K.G(16)	REVERSE_spTRFE_HUMAN|+REVERSE_spAMYS_HUMAN|	3723.7685
0	20190410_QExHFX1_RSLC1_Beveridge_Clausen_IMP_DSS_JRmethod_R1.20667.20667.3	xl	0.3050(0.1600+0.1450)	0.305	3.5728	/	R.EHKK.D(3)+R.TPC[160.03]KGGIR.Y(4)	REVERSE_Cas9+spDHE3_BOVIN|	1565.8347
0	20190410_QExHFX1_RSLC1_Beveridge_Clausen_IMP_DSS_JRmethod_R1.20852.20852.3	xl	0.7250(0.4900+0.2350)	0.71	4.4299	/	K.C[160.03]KLADLEC[160.03]ALQQAKQDMAR.Q(2)+K.TKYNALK.T(2)	spKRHB4_HUMAN|+spCTRB_BOVIN|	3222.6198
0	20190410_QExHFX1_RSLC1_Beveridge_Clausen_IMP_DSS_JRmethod_R1.20874.20874.3	xl	0.3200(0.3250+0.0900)	0.15	-3.6438	/	R.LSQETQYKSR.F(8)+K.MEEC[160.03]KSR.Y(5)	REVERSE_spK1H4_HUMAN|+REVERSE_spK2M3_SHEEP|,REVERSE_spKRHB1_HUMAN|,REVERSE_spKRHB3_HUMAN|,REVERSE_spKRHB5_HUMAN|,REVERSE_spKRHB6_HUMAN|	2315.0885
0	20190410_QExHFX1_RSLC1_Beveridge_Clausen_IMP_DSS_JRmethod_R1.20888.20888.3	xl	0.2200(0.1700+0.0500)	0.22	-3.6006	/	K.FAAKR.E(4)+K.KDSSLC[160.03]K.L(1)	REVERSE_spCATG_HUMAN|+spTRFE_HUMAN|	1565.8235
0	20190410_QExHFX1_RSLC1_Beveridge_Clausen_IMP_DSS_JRmethod_R1.20983.20983.3	xl	0.7500(0.3800+0.3700)	0.75	-3.9423	/	R.ERMKRIEEGIK.E(4)+R.VGVC[160.03]GGSC[160.03]KRC[160.03].-(9)	Cas9+spKRHB6_HUMAN|	2764.3603
0	20190410_QExHFX1_RSLC1_Beveridge_Clausen_IMP_DSS_JRmethod_R1.21000.21000.3	xl	0.0650(0.0500+0.0150)	0.065	-3.8345	/	K.FAAKR.E(4)+K.KDSSLC[160.03]K.L(1)	REVERSE_spCATG_HUMAN|+spTRFE_HUMAN|	1565.8235
0	20190410_QExHFX1_RSLC1_Beveridge_Clausen_IMP_DSS_JRmethod_R1.21033.21033.3	xl	0.8150(0.5000+0.5600)	0.07	1.4798	/	R.ETEEQKR.N(6)+R.KKAGGR.L(2)	spDHE3_BOVIN|+REVERSE_spRS27A_HUMAN|	1671.8903
0	20190410_QExHFX1_RSLC1_Beveridge_Clausen_IMP_DSS_JRmethod_R1.21050.21050.3	xl	0.7050(0.3250+0.3800)	0.705	-3.8592	/	R.C[160.03]EKDERFFSDK.L(3)+K.EKMAQR.L(2)	spCASK_BOVIN|+REVERSE_spPEPC_PIG|	2359.0936
0	20190410_QExHFX1_RSLC1_Beveridge_Clausen_IMP_DSS_JRmethod_R1.21063.21063.3	xl	0.4350(0.2400+0.4400)	0.045	-4.152	/	K.KTER.E(1)+K.LTEEEKNR.L(6)	spCYC_HORSE|+spCAS2_BOVIN|	1687.874
0	20190410_QExHFX1_RSLC1_Beveridge_Clausen_IMP_DSS_JRmethod_R1.21068.21068.3	xl	0.7600(0.5650+0.1950)	0.15	3.4923	/	K.KPER.T(1)+K.MEEEHNKK.L(7)	REVERSE_spTAU_HUMAN|+REVERSE_spK1C10_HUMAN|,REVERSE_spK1C15_SHEEP|	1709.8406
0	20190410_QExHFX1_RSLC1_Beveridge_Clausen_IMP_DSS_JRmethod_R1.21087.21087.4	xl	0.5200(0.2650+0.2550)	0.02	2.3804	/	K.HGGPKDEER.H(5)+K.KFAPS.-(1)	spSODC_HUMAN|+spUBE2I_HUMAN|	1709.8372
0	20190410_QExHFX1_RSLC1_Beveridge_Clausen_IMP_DSS_JRmethod_R1.21090.21090.3	xl	0.3300(0.1800+0.1500)	0.33	4.1601	/	K.DKEAC[160.03]VHK.L(2)+R.KQYR.S(1)	spTRFE_HUMAN|+Cas9,REVERSE_spCAS2_BOVIN|	1716.8617
0	20190410_QExHFX1_RSLC1_Beveridge_Clausen_IMP_DSS_JRmethod_R1.21097.21097.3	xl	0.3550(0.2950+0.2250)	0.355	1.5397	/	K.ASSAKQR.L(5)+K.EIKER.N(3)	spALBU_HUMAN|+REVERSE_Cas9	1557.8474
0	20190410_QExHFX1_RSLC1_Beveridge_Clausen_IMP_DSS_JRmethod_R1.21105.21105.3	xl	0.7500(0.3750+0.3750)	0.75	-3.6112	/	R.ERMKRIEEGIK.E(4)+R.VGVC[160.03]GGSC[160.03]KRC[160.03].-(9)	Cas9+spKRHB6_HUMAN|	2764.3603
0	20190410_QExHFX1_RSLC1_Beveridge_Clausen_IMP_DSS_JRmethod_R1.21133.21133.3	xl	0.5550(0.1650+0.3900)	0.335	4.4373	/	R.EGFMKASDGK.T(5)+R.NKDSR.T(2)	spEGF_HUMAN|+REVERSE_Cas9	1824.8675
0	20190410_QExHFX1_RSLC1_Beveridge_Clausen_IMP_DSS_JRmethod_R1.21242.21242.3	xl	0.9850(0.6200+0.7450)	0.005	-1.3215	/	K.EIKKNIR.T(4)+K.EQIKC[160.03]LNNR.F(4)	REVERSE_spCASB_BOVIN|+spK2M2_SHEEP|,spKRHB2_HUMAN|	2211.2157
0	20190410_QExHFX1_RSLC1_Beveridge_Clausen_IMP_DSS_JRmethod_R1.21274.21274.3	xl	0.5300(0.2750+0.5250)	0.53	1.4969	/	K.EC[160.03]C[160.03]EKLK.S(5)+K.WNGEKMSYLK.N(5)	REVERSE_spALBU_HUMAN|+spAMYS_HUMAN|	2358.1057
0	20190410_QExHFX1_RSLC1_Beveridge_Clausen_IMP_DSS_JRmethod_R1.21390.21390.3	xl	0.5700(0.2800+0.2900)	0.525	-3.5422	/	R.AILKDSNR.K(4)+K.KGEEAFC[160.03]TEK.D(1)	REVERSE_Cas9+REVERSE_spALBU_HUMAN|	2251.1153
0	20190410_QExHFX1_RSLC1_Beveridge_Clausen_IMP_DSS_JRmethod_R1.21539.21539.3	xl	0.5750(0.4500+0.2250)	0.575	3.1297	/	K.KFSYSSGHVHLSSENK.F(1)+R.KMRERSNK.Q(1)	spCO5_HUMAN|+REVERSE_Cas9	2991.4983
0	20190410_QExHFX1_RSLC1_Beveridge_Clausen_IMP_DSS_JRmethod_R1.21788.21788.3	xl	0.8250(0.5000+0.3250)	0.045	-0.5884	/	R.GLGTHC[160.03]SKK.G(8)+K.KDMSAAG.-(1)	REVERSE_spTRFE_HUMAN|+REVERSE_Cas9	1802.8654
0	20190410_QExHFX1_RSLC1_Beveridge_Clausen_IMP_DSS_JRmethod_R1.21823.21823.3	xl	0.4000(0.3450+0.0550)	0.06	3.8151	/	K.SKDGTGSDDK.K(2)+K.TPKGTR.D(3)	spTAU_HUMAN|+spSYH_HUMAN|	1804.8802
0	20190410_QExHFX1_RSLC1_Beveridge_Clausen_IMP_DSS_JRmethod_R1.21824.21824.3	xl	0.7550(0.4050+0.3500)	0.03	-0.1821	/	R.GVATHC[160.03]SKK.G(8)+K.KDMSAAG.-(1)	REVERSE_spTRFE_HUMAN|+REVERSE_Cas9	1802.8654
0	20190410_QExHFX1_RSLC1_Beveridge_Clausen_IMP_DSS_JRmethod_R1.21985.21985.4	xl	0.9000(0.9000+0.9000)	0.455	0.3572	/	R.QEDFYPFLKDNR.E(9)+R.QEDFYPFLKDNR.E(9)	Cas9+Cas9	3279.5511
0	20190410_QExHFX1_RSLC1_Beveridge_Clausen_IMP_DSS_JRmethod_R1.22088.22088.4	xl	0.9550(0.9550+0.9550)	0.575	0.0717	/	R.QEDFYPFLKDNR.E(9)+R.QEDFYPFLKDNR.E(9)	Cas9+Cas9	3279.5511
0	20190410_QExHFX1_RSLC1_Beveridge_Clausen_IMP_DSS_JRmethod_R1.22123.22123.3	xl	0.2650(0.1250+0.1400)	0.025	0.0151	/	R.FKGEQYMMSASC[160.03]SEGDAK.Y(2)+-.GQFGLEKYK.A(7)	REVERSE_spANT3_HUMAN|+REVERSE_spMYG_HORSE|	3231.4561
0	20190410_QExHFX1_RSLC1_Beveridge_Clausen_IMP_DSS_JRmethod_R1.22409.22409.3	xl	0.7950(0.1550+0.6400)	0.44	-0.5538	/	R.FEKR.L(3)+R.SAIIETLVKENTGAGK.L(9)	REVERSE_spANXA5_HUMAN|,REVERSE_spCO5_HUMAN|+REVERSE_spANXA5_HUMAN|	2346.2794
0	20190410_QExHFX1_RSLC1_Beveridge_Clausen_IMP_DSS_JRmethod_R1.22412.22412.3	xl	0.7450(0.5550+0.4750)	0.55	3.896	/	-.AEKEYTR.T(3)+K.STKGNR.S(3)	REVERSE_spFABPH_HUMAN|+REVERSE_spPPIA_HUMAN|	1694.8587
0	20190410_QExHFX1_RSLC1_Beveridge_Clausen_IMP_DSS_JRmethod_R1.22418.22418.3	xl	0.7350(0.3250+0.4100)	0.04	3.1041	/	R.DMEKEK.T(4)+R.SGWYKR.C(5)	spBID_HUMAN|+REVERSE_spCTRB_BOVIN|	1711.8239
0	20190410_QExHFX1_RSLC1_Beveridge_Clausen_IMP_DSS_JRmethod_R1.22425.22425.3	xl	0.4850(0.3600+0.4050)	0.025	-3.5759	/	R.TGKDR.V(3)+K.YNSAMDKR.F(7)	spEGF_HUMAN|+REVERSE_spMYG_HUMAN|	1696.8202
0	20190410_QExHFX1_RSLC1_Beveridge_Clausen_IMP_DSS_JRmethod_R1.22488.22488.3	xl	0.2350(0.2350+0.1050)	0.005	4.2856	/	R.KSEEEVAAR.R(1)+K.KTYR.V(1)	spTRFL_HUMAN|+REVERSE_spALBU_HUMAN|,spBGAL_ECOLI|	1721.8947
0	20190410_QExHFX1_RSLC1_Beveridge_Clausen_IMP_DSS_JRmethod_R1.22809.22809.3	xl	0.5100(0.1400+0.3700)	0.21	2.9487	/	R.EDKEC[160.03]R.L(3)+K.KDGADFAKWR.C(8)	REVERSE_spCASK_BOVIN|+spALDOA_RABIT|	2166.0163
0	20190410_QExHFX1_RSLC1_Beveridge_Clausen_IMP_DSS_JRmethod_R1.22881.22881.3	xl	0.7550(0.2800+0.4750)	0.535	1.9682	/	R.EQIKR.V(4)+K.YKEIFFDQSK.N(2)	spRASH_HUMAN|+Cas9	2114.1047
0	20190410_QExHFX1_RSLC1_Beveridge_Clausen_IMP_DSS_JRmethod_R1.22966.22966.3	xl	0.4400(0.3600+0.1200)	0.03	0.6997	/	K.ENFWAEADKR.N(9)+K.GDSAKMFGER.C(5)	REVERSE_spK1C10_HUMAN|+REVERSE_spEGF_HUMAN|	2499.1488
0	20190410_QExHFX1_RSLC1_Beveridge_Clausen_IMP_DSS_JRmethod_R1.22973.22973.3	xl	0.0850(0.0650+0.0900)	0.005	-2.8817	/	R.EDKEC[160.03]R.L(3)+K.GRNKDSR.T(4)	REVERSE_spCASK_BOVIN|+REVERSE_Cas9	1804.8485
0	20190410_QExHFX1_RSLC1_Beveridge_Clausen_IMP_DSS_JRmethod_R1.22985.22985.3	xl	0.6400(0.3200+0.3200)	0.64	-0.9234	/	K.KIFIMKC[160.03]SQC[160.03]HTVEK.G(1)+R.SIKGYTLPPHC[160.03]SR.G(3)	spCYC_HUMAN|+spKCRM_HUMAN|	3560.7763
0	20190410_QExHFX1_RSLC1_Beveridge_Clausen_IMP_DSS_JRmethod_R1.23008.23008.3	xl	0.6800(0.4900+0.4250)	0.18	2.3976	/	R.ENAKAK.T(4)+K.SKDGTGSDDK.K(2)	spTAU_HUMAN|+spTAU_HUMAN|	1805.8642
0	20190410_QExHFX1_RSLC1_Beveridge_Clausen_IMP_DSS_JRmethod_R1.23132.23132.3	xl	0.5750(0.3300+0.2450)	0.255	3.4078	/	R.FTMELAKK.G(7)+R.SDKNR.G(3)	spDHE3_BOVIN|+Cas9	1722.8974
0	20190410_QExHFX1_RSLC1_Beveridge_Clausen_IMP_DSS_JRmethod_R1.23279.23279.3	xl	0.6850(0.3800+0.3050)	0.15	-1.8679	/	R.EQIKR.V(4)+K.VGSKC[160.03]C[160.03]K.H(4)	spRASH_HUMAN|+spALBU_HUMAN|	1647.8436
0	20190410_QExHFX1_RSLC1_Beveridge_Clausen_IMP_DSS_JRmethod_R1.24703.24703.3	xl	0.3650(0.2400+0.1250)	0.275	1.6031	/	R.DKFDLKESK.V(2)+K.MAKR.L(3)	REVERSE_spTAU_HUMAN|+REVERSE_spANXA5_HUMAN|,spEGF_HUMAN|	1750.9287
0	20190410_QExHFX1_RSLC1_Beveridge_Clausen_IMP_DSS_JRmethod_R1.24738.24738.3	xl	0.4750(0.2300+0.3150)	0.08	-3.5511	/	E.DVPKR.T(4)+K.MEKAGSSGTR.S(3)	REVERSE_spTRFE_HUMAN|,REVERSE_spTRFL_HUMAN|+REVERSE_spTAU_HUMAN|	1773.9042
0	20190410_QExHFX1_RSLC1_Beveridge_Clausen_IMP_DSS_JRmethod_R1.25875.25875.3	xl	0.6250(0.6300+0.2400)	0.625	-3.4887	/	K.LTEEEKNR.L(6)+R.NKDSR.T(2)	spCAS2_BOVIN|+REVERSE_Cas9	1773.8856
0	20190410_QExHFX1_RSLC1_Beveridge_Clausen_IMP_DSS_JRmethod_R1.25902.25902.3	xl	0.4200(0.0700+0.3500)	0.205	-3.2586	/	-.GDVEKGK.K(5)+K.KDDSGTGDK.S(1)	spCYC_HUMAN|,spCYC_HORSE|+REVERSE_spTAU_HUMAN|	1790.8533
0	20190410_QExHFX1_RSLC1_Beveridge_Clausen_IMP_DSS_JRmethod_R1.25987.25987.3	xl	0.0100(0.0100+0.0100)	0.01	1.7486	/	K.C[160.03]C[160.03]KSGVK.G(3)+K.EDYFKK.L(5)	REVERSE_spALBU_HUMAN|+Cas9	1803.8535
0	20190410_QExHFX1_RSLC1_Beveridge_Clausen_IMP_DSS_JRmethod_R1.27067.27067.3	xl	0.3700(0.1200+0.2500)	0.3	-0.3647	/	K.KATNE.-(1)+K.YLQETYSKQVTSQEP.-(8)	spCYC_HUMAN|,spCYC_HORSE|+spUBE2C_HUMAN|	2499.2016
