# Supplementary material for: A synthetic peptide library for benchmarking crosslinking-mass spectrometry search engines for proteins and protein complexes
Source: Nat Commun. 2020 Feb 6;11:742. doi: 10.1038/s41467-020-14608-2 (PMC7005041; doi:10.1038/s41467-020-14608-2)
Supplement: Supplementary file 3 — Supplementary Data 1 [file 41467_2020_14608_MOESM3_ESM.zip › CSVfiles/kojak_peptideprophet_R2.csv]

probability	spectrum	xlink_type	kojak_score	delta_score	ppm_error	ions	peptide	protein	calc_neutral_pep_mass
1	20190410_QExHFX1_RSLC1_Beveridge_Clausen_IMP_DSS_JRmethod_R2.14986.14986.4	xl	4.8250(1.8000+3.1200)	3.57	0.0478	/	K.FDNLTKAER.G(6)+R.HKPENIVIEMAR.E(2)	Cas9+Cas9	2666.3849
1	20190410_QExHFX1_RSLC1_Beveridge_Clausen_IMP_DSS_JRmethod_R2.16618.16618.4	xl	4.6750(3.1500+1.7650)	3.56	0.6245	/	R.HKPENIVIEMAR.E(2)+K.YDENDKLIR.E(6)	Cas9+Cas9	2738.406
1	20190410_QExHFX1_RSLC1_Beveridge_Clausen_IMP_DSS_JRmethod_R2.19573.19573.4	xl	5.2800(0.6300+4.8650)	4.745	0.023	/	R.HKPENIVIEMAR.E(2)+K.KIEC[160.03]FDSVEISGVEDR.F(1)	Cas9+Cas9	3455.7063
1	20190410_QExHFX1_RSLC1_Beveridge_Clausen_IMP_DSS_JRmethod_R2.22201.22201.4	xl	5.0450(5.0450+5.0450)	4.355	-0.2069	/	K.KIEC[160.03]FDSVEISGVEDR.F(1)+K.KIEC[160.03]FDSVEISGVEDR.F(1)	Cas9+Cas9	3901.8236
1	20190410_QExHFX1_RSLC1_Beveridge_Clausen_IMP_DSS_JRmethod_R2.22332.22332.4	xl	5.4100(3.0500+2.4550)	5.41	0.6632	/	R.MLASAGELQKGNELALPSK.Y(10)+K.VVDELVKVMGR.H(7)	Cas9+Cas9	3337.7988
1	20190410_QExHFX1_RSLC1_Beveridge_Clausen_IMP_DSS_JRmethod_R2.22519.22519.4	xl	4.7450(2.1150+2.6300)	4.745	0.5033	/	R.MLASAGELQKGNELALPSK.Y(10)+K.VVDELVKVMGR.H(7)	Cas9+Cas9	3337.7988
1	20190410_QExHFX1_RSLC1_Beveridge_Clausen_IMP_DSS_JRmethod_R2.23958.23958.4	xl	4.7350(3.6550+1.0800)	4.735	0.0397	/	K.KNLIGALLFDSGETAEATR.L(1)+K.SDNVPSEEVVKK.M(11)	Cas9+Cas9	3472.7935
1	20190410_QExHFX1_RSLC1_Beveridge_Clausen_IMP_DSS_JRmethod_R2.24111.24111.4	xl	5.8100(4.9100+0.9000)	5.81	0.2364	/	K.KNLIGALLFDSGETAEATR.L(1)+K.SDNVPSEEVVKK.M(11)	Cas9+Cas9	3472.7935
1	20190410_QExHFX1_RSLC1_Beveridge_Clausen_IMP_DSS_JRmethod_R2.24249.24249.4	xl	5.4650(4.4700+0.9950)	5.465	-0.314	/	K.KNLIGALLFDSGETAEATR.L(1)+K.SDNVPSEEVVKK.M(11)	Cas9+Cas9	3472.7935
1	20190410_QExHFX1_RSLC1_Beveridge_Clausen_IMP_DSS_JRmethod_R2.24325.24325.4	xl	4.3150(2.4150+2.0250)	4.315	1.093	/	K.LESEFVYGDYKVYDVR.K(11)+K.VVDELVKVMGR.H(7)	Cas9+Cas9	3362.7107
1	20190410_QExHFX1_RSLC1_Beveridge_Clausen_IMP_DSS_JRmethod_R2.24741.24741.4	xl	4.7400(4.0050+0.7350)	4.445	1.1633	/	K.KNLIGALLFDSGETAEATR.L(1)+K.SDNVPSEEVVKK.M(11)	Cas9+Cas9	3472.7935
1	20190410_QExHFX1_RSLC1_Beveridge_Clausen_IMP_DSS_JRmethod_R2.25409.25409.4	xl	5.0700(4.2050+1.1150)	5.07	0.4283	/	K.KNLIGALLFDSGETAEATR.L(1)+K.LVDSTDKADLR.L(7)	Cas9+Cas9	3374.7568
1	20190410_QExHFX1_RSLC1_Beveridge_Clausen_IMP_DSS_JRmethod_R2.25532.25532.4	xl	5.0900(2.0500+3.0400)	4.825	-0.1308	/	R.GGLSELDKAGFIK.R(8)+K.MDGTEELLVKLNR.E(10)	Cas9+Cas9	2988.584
1	20190410_QExHFX1_RSLC1_Beveridge_Clausen_IMP_DSS_JRmethod_R2.25562.25562.4	xl	7.0050(5.9550+1.2950)	7.005	0.1832	/	K.KNLIGALLFDSGETAEATR.L(1)+K.LVDSTDKADLR.L(7)	Cas9+Cas9	3374.7568
1	20190410_QExHFX1_RSLC1_Beveridge_Clausen_IMP_DSS_JRmethod_R2.25710.25710.4	xl	5.4350(4.5200+1.1400)	4.45	-0.016	/	K.KNLIGALLFDSGETAEATR.L(1)+K.LVDSTDKADLR.L(7)	Cas9+Cas9	3374.7568
1	20190410_QExHFX1_RSLC1_Beveridge_Clausen_IMP_DSS_JRmethod_R2.26003.26003.4	xl	5.4700(4.5100+1.2050)	5.47	-0.2996	/	K.KNLIGALLFDSGETAEATR.L(1)+K.LVDSTDKADLR.L(7)	Cas9+Cas9	3374.7568
1	20190410_QExHFX1_RSLC1_Beveridge_Clausen_IMP_DSS_JRmethod_R2.26782.26782.4	xl	4.2900(1.9350+2.5950)	4.29	0.6228	/	R.IEEGIKELGSQILK.E(6)+R.SSFEKNPIDFLEAK.G(5)	Cas9+Cas9	3317.7645
1	20190410_QExHFX1_RSLC1_Beveridge_Clausen_IMP_DSS_JRmethod_R2.26972.26972.4	xl	5.0400(3.1950+2.1700)	2.03	-1.7033	/	K.SNFDLAEDAKLQLSK.D(10)+R.SSFEKNPIDFLEAK.G(5)	Cas9+Cas9	3439.7397
0.9999	20190410_QExHFX1_RSLC1_Beveridge_Clausen_IMP_DSS_JRmethod_R2.21373.21373.4	xl	4.2000(1.0300+3.1700)	4.2	1.5958	/	R.KFDNLTK.A(1)+K.LPKYSLFELENGR.K(3)	Cas9+Cas9	2567.3634
0.9998	20190410_QExHFX1_RSLC1_Beveridge_Clausen_IMP_DSS_JRmethod_R2.17598.17598.4	xl	5.1400(4.0050+1.1350)	0.685	0.9494	/	K.KIEC[160.03]FDSVEISGVEDR.F(1)+K.MIAKSEQEIGK.A(4)	Cas9+Cas9	3252.5892
0.9998	20190410_QExHFX1_RSLC1_Beveridge_Clausen_IMP_DSS_JRmethod_R2.24388.24388.4	xl	4.2250(3.3700+0.8550)	4.225	0.1088	/	K.KNLIGALLFDSGETAEATR.L(1)+K.SDNVPSEEVVKK.M(11)	Cas9+Cas9	3472.7935
0.9997	20190410_QExHFX1_RSLC1_Beveridge_Clausen_IMP_DSS_JRmethod_R2.19101.19101.4	xl	4.5250(1.3600+3.4750)	2.645	-0.3856	/	R.KFDNLTK.A(1)+K.TEVQTGGFSKESILPK.R(10)	Cas9+Cas9	2722.4428
0.9997	20190410_QExHFX1_RSLC1_Beveridge_Clausen_IMP_DSS_JRmethod_R2.27457.27457.4	xl	4.3550(2.8400+1.7050)	3.24	-0.3374	/	K.KIEC[160.03]FDSVEISGVEDR.F(1)+K.TILDFLKSDGFANR.N(7)	Cas9+Cas9	3615.7765
0.9991	20190410_QExHFX1_RSLC1_Beveridge_Clausen_IMP_DSS_JRmethod_R2.15640.15640.4	xl	4.2700(2.6650+1.8450)	2.945	0.7393	/	R.GKSDNVPSEEVVK.K(2)+R.LEESFLVEEDKK.H(11)	Cas9+Cas9	2989.5018
0.999	20190410_QExHFX1_RSLC1_Beveridge_Clausen_IMP_DSS_JRmethod_R2.20982.20982.4	xl	4.1750(1.2300+3.1900)	3.155	-0.1131	/	K.ESILPKR.N(6)+R.YDEHHQDLTLLKALVR.Q(12)	Cas9+Cas9	2929.6024
0.999	20190410_QExHFX1_RSLC1_Beveridge_Clausen_IMP_DSS_JRmethod_R2.25391.25391.4	xl	3.9550(1.5050+2.4500)	3.93	-1.0317	/	R.GGLSELDKAGFIK.R(8)+K.MDGTEELLVKLNR.E(10)	Cas9+Cas9	2988.584
0.9983	20190410_QExHFX1_RSLC1_Beveridge_Clausen_IMP_DSS_JRmethod_R2.18616.18616.4	xl	4.0750(1.1950+3.1300)	3.12	-0.3127	/	K.FDNLTKAER.G(6)+K.KIEC[160.03]FDSVEISGVEDR.F(1)	Cas9+Cas9	3112.5021
0.9982	20190410_QExHFX1_RSLC1_Beveridge_Clausen_IMP_DSS_JRmethod_R2.27133.27133.4	xl	3.8800(3.8800+3.8800)	3.88	0.3903	/	K.MDGTEELLVKLNR.E(10)+K.MDGTEELLVKLNR.E(10)	Cas9+Cas9	3171.6518
0.9981	20190410_QExHFX1_RSLC1_Beveridge_Clausen_IMP_DSS_JRmethod_R2.15245.15245.4	xl	3.8900(1.7150+2.3350)	3.795	2.4954	/	K.SEQEIGKATAK.Y(7)+R.VNTEITKAPLSASMIK.R(7)	Cas9+Cas9	3000.6052
0.9981	20190410_QExHFX1_RSLC1_Beveridge_Clausen_IMP_DSS_JRmethod_R2.23356.23356.4	xl	3.8850(2.3450+1.5400)	3.695	-0.5758	/	K.LESEFVYGDYKVYDVR.K(11)+R.MLASAGELQKGNELALPSK.Y(10)	Cas9+Cas9	4075.0498
0.9976	20190410_QExHFX1_RSLC1_Beveridge_Clausen_IMP_DSS_JRmethod_R2.21864.21864.4	xl	3.8850(0.9500+2.9350)	3.885	2.6727	/	R.KPAFLSGEQK.K(1)+K.LESEFVYGDYKVYDVR.K(11)	Cas9+Cas9	3222.6123
0.9974	20190410_QExHFX1_RSLC1_Beveridge_Clausen_IMP_DSS_JRmethod_R2.18435.18435.4	xl	3.9800(1.0800+3.1500)	3.065	-1.7387	/	K.FDNLTKAER.G(6)+K.KIEC[160.03]FDSVEISGVEDR.F(1)	Cas9+Cas9	3112.5021
0.997	20190410_QExHFX1_RSLC1_Beveridge_Clausen_IMP_DSS_JRmethod_R2.23762.23762.4	xl	4.0450(2.9850+1.0600)	2.665	-0.2104	/	R.KSEETITPWNFEEVVDK.G(1)+K.SKLVSDFR.K(2)	Cas9+Cas9	3138.576
0.9969	20190410_QExHFX1_RSLC1_Beveridge_Clausen_IMP_DSS_JRmethod_R2.21318.21318.4	xl	2.8200(1.5100+1.5550)	2.82	-0.3019	/	R.GGLSELDKAGFIK.R(8)+K.QLKEDYFK.K(3)	Cas9+Cas9	2541.3365
0.9969	20190410_QExHFX1_RSLC1_Beveridge_Clausen_IMP_DSS_JRmethod_R2.23438.23438.4	xl	2.8950(1.1100+1.7850)	2.895	-0.045	/	K.FIKPILEK.M(3)+K.LPKYSLFELENGR.K(3)	Cas9+Cas9	2689.5093
0.9969	20190410_QExHFX1_RSLC1_Beveridge_Clausen_IMP_DSS_JRmethod_R2.25525.25525.3	xl	4.2400(1.3600+3.3000)	4.24	1.8615	/	K.FDNLTKAER.G(6)+K.TILDFLKSDGFANR.N(7)	Cas9+Cas9	2826.4551
0.9968	20190410_QExHFX1_RSLC1_Beveridge_Clausen_IMP_DSS_JRmethod_R2.21579.21579.4	xl	3.4200(1.1700+2.4400)	0.66	-0.0896	/	K.KLVDSTDK.A(1)+R.SSFEKNPIDFLEAK.G(5)	Cas9+Cas9	2666.369
0.9967	20190410_QExHFX1_RSLC1_Beveridge_Clausen_IMP_DSS_JRmethod_R2.13309.13309.4	xl	2.9500(1.7350+1.4800)	2.22	-0.7698	/	R.MTNFDKNLPNEK.V(6)+R.QQLPEKYK.E(6)	Cas9+Cas9	2620.3206
0.9965	20190410_QExHFX1_RSLC1_Beveridge_Clausen_IMP_DSS_JRmethod_R2.16951.16951.4	xl	2.7650(1.1100+1.6550)	2.765	-0.0894	/	R.KDFQFYK.V(1)+K.LVDSTDKADLR.L(7)	Cas9+Cas9	2344.195
0.9965	20190410_QExHFX1_RSLC1_Beveridge_Clausen_IMP_DSS_JRmethod_R2.19604.19604.4	xl	3.3350(1.8200+1.5150)	1.14	0.1822	/	R.GKSDNVPSEEVVK.K(2)+R.QEDFYPFLKDNR.E(9)	Cas9+Cas9	3095.5086
0.9965	20190410_QExHFX1_RSLC1_Beveridge_Clausen_IMP_DSS_JRmethod_R2.24885.24885.4	xl	3.5250(1.3350+2.2700)	0.385	0.1176	/	K.NPIDFLEAKGYK.E(9)+K.TEVQTGGFSKESILPK.R(10)	Cas9+Cas9	3251.6964
0.9964	20190410_QExHFX1_RSLC1_Beveridge_Clausen_IMP_DSS_JRmethod_R2.15900.15900.4	xl	2.9050(1.2950+1.6100)	2.905	0.2348	/	R.MTNFDKNLPNEK.V(6)+K.SKLVSDFR.K(2)	Cas9+Cas9	2538.2787
0.9964	20190410_QExHFX1_RSLC1_Beveridge_Clausen_IMP_DSS_JRmethod_R2.22553.22553.4	xl	3.3650(1.4350+1.9300)	1.215	0.2877	/	K.APLSASMIKR.Y(9)+K.NPIDFLEAKGYK.E(9)	Cas9+Cas9	2604.3984
0.9964	20190410_QExHFX1_RSLC1_Beveridge_Clausen_IMP_DSS_JRmethod_R2.23685.23685.4	xl	3.5350(2.5350+1.0000)	0.64	0.5415	/	K.MDGTEELLVKLNR.E(10)+K.QLKEDYFK.K(3)	Cas9+Cas9	2724.4043
0.9963	20190410_QExHFX1_RSLC1_Beveridge_Clausen_IMP_DSS_JRmethod_R2.16424.16424.4	xl	3.9500(2.8500+1.3450)	2.695	-1.135	/	R.HKPENIVIEMAR.E(2)+K.YDENDKLIR.E(6)	Cas9+Cas9	2738.406
0.9962	20190410_QExHFX1_RSLC1_Beveridge_Clausen_IMP_DSS_JRmethod_R2.19180.19180.4	xl	4.6550(1.2750+3.4800)	0.335	1.4122	/	R.KPAFLSGEQK.K(1)+R.MLASAGELQKGNELALPSK.Y(10)	Cas9+Cas9	3197.7004
0.9962	20190410_QExHFX1_RSLC1_Beveridge_Clausen_IMP_DSS_JRmethod_R2.19848.19848.4	xl	3.6200(1.6150+2.0050)	0.76	-0.1438	/	R.KPAFLSGEQK.K(1)+K.VVDELVKVMGR.H(7)	Cas9+Cas9	2485.3613
0.9959	20190410_QExHFX1_RSLC1_Beveridge_Clausen_IMP_DSS_JRmethod_R2.14056.14056.4	xl	3.6850(1.9950+1.6900)	3.685	0.36	/	R.HKPENIVIEMAR.E(2)+K.MIAKSEQEIGK.A(4)	Cas9+Cas9	2806.472
0.9959	20190410_QExHFX1_RSLC1_Beveridge_Clausen_IMP_DSS_JRmethod_R2.19084.19084.4	xl	3.6500(1.0900+2.6650)	0.54	0.3898	/	R.KPAFLSGEQK.K(1)+R.MLASAGELQKGNELALPSK.Y(10)	Cas9+Cas9	3197.7004
0.9958	20190410_QExHFX1_RSLC1_Beveridge_Clausen_IMP_DSS_JRmethod_R2.21372.21372.4	xl	2.9750(2.9750+2.9750)	2.975	0.847	/	R.MLASAGELQKGNELALPSK.Y(10)+R.MLASAGELQKGNELALPSK.Y(10)	Cas9+Cas9	4050.1379
0.9957	20190410_QExHFX1_RSLC1_Beveridge_Clausen_IMP_DSS_JRmethod_R2.19676.19676.4	xl	3.6250(1.6850+1.9400)	0.72	1.3497	/	R.KPAFLSGEQK.K(1)+K.VVDELVKVMGR.H(7)	Cas9+Cas9	2485.3613
0.9957	20190410_QExHFX1_RSLC1_Beveridge_Clausen_IMP_DSS_JRmethod_R2.22179.22179.4	xl	3.6650(1.8300+1.9550)	3.665	0.3194	/	R.MLASAGELQKGNELALPSK.Y(10)+K.VVDELVKVMGR.H(7)	Cas9+Cas9	3337.7988
0.9954	20190410_QExHFX1_RSLC1_Beveridge_Clausen_IMP_DSS_JRmethod_R2.22153.22153.4	xl	3.6450(1.5600+2.0850)	3.645	1.6806	/	R.MLASAGELQKGNELALPSK.Y(10)+K.VVDELVKVMGR.H(7)	Cas9+Cas9	3337.7988
0.9953	20190410_QExHFX1_RSLC1_Beveridge_Clausen_IMP_DSS_JRmethod_R2.14810.14810.4	xl	3.7500(1.3300+2.5500)	3.21	0.0672	/	K.FDNLTKAER.G(6)+R.HKPENIVIEMAR.E(2)	Cas9+Cas9	2666.3849
0.9953	20190410_QExHFX1_RSLC1_Beveridge_Clausen_IMP_DSS_JRmethod_R2.18687.18687.4	xl	3.4050(1.2700+2.1350)	1.67	0.9222	/	K.FKVLGNTDR.H(2)+R.VNTEITKAPLSASMIK.R(7)	Cas9+Cas9	2888.568
0.9953	20190410_QExHFX1_RSLC1_Beveridge_Clausen_IMP_DSS_JRmethod_R2.19260.19260.4	xl	4.2250(2.4100+1.8150)	1.525	0.7861	/	R.GKSDNVPSEEVVK.K(2)+R.QEDFYPFLKDNR.E(9)	Cas9+Cas9	3095.5086
0.9952	20190410_QExHFX1_RSLC1_Beveridge_Clausen_IMP_DSS_JRmethod_R2.17015.17015.4	xl	2.8000(1.7950+1.0050)	2.245	-0.4794	/	R.LEESFLVEEDKK.H(11)+K.VKYVTEGMR.K(2)	Cas9+Cas9	2684.3618
0.9952	20190410_QExHFX1_RSLC1_Beveridge_Clausen_IMP_DSS_JRmethod_R2.24103.24103.4	xl	3.6250(2.1100+1.6550)	3.625	0.2403	/	K.MDGTEELLVKLNR.E(10)+R.QLLNAKLITQR.K(6)	Cas9+Cas9	2951.6476
0.9951	20190410_QExHFX1_RSLC1_Beveridge_Clausen_IMP_DSS_JRmethod_R2.20819.20819.4	xl	4.3000(1.2700+3.1550)	0.9	-0.605	/	K.KLVDSTDK.A(1)+K.SNFDLAEDAKLQLSK.D(10)	Cas9+Cas9	2720.4119
0.9951	20190410_QExHFX1_RSLC1_Beveridge_Clausen_IMP_DSS_JRmethod_R2.23950.23950.4	xl	3.6700(2.7100+0.9600)	3.67	-0.5239	/	K.KNLIGALLFDSGETAEATR.L(1)+K.SDNVPSEEVVKK.M(11)	Cas9+Cas9	3472.7935
0.9951	20190410_QExHFX1_RSLC1_Beveridge_Clausen_IMP_DSS_JRmethod_R2.24443.24443.4	xl	3.5500(2.0400+1.6500)	3.55	-0.5494	/	K.LESEFVYGDYKVYDVR.K(11)+K.VVDELVKVMGR.H(7)	Cas9+Cas9	3362.7107
0.9951	20190410_QExHFX1_RSLC1_Beveridge_Clausen_IMP_DSS_JRmethod_R2.25387.25387.4	xl	3.8600(1.2800+2.6900)	2.465	-0.0803	/	K.FDNLTKAER.G(6)+K.TILDFLKSDGFANR.N(7)	Cas9+Cas9	2826.4551
0.995	20190410_QExHFX1_RSLC1_Beveridge_Clausen_IMP_DSS_JRmethod_R2.21486.21486.4	xl	3.6050(2.4100+1.5950)	3.605	1.0265	/	K.FKVLGNTDR.H(2)+R.YDEHHQDLTLLKALVR.Q(12)	Cas9+Cas9	3136.6668
0.9949	20190410_QExHFX1_RSLC1_Beveridge_Clausen_IMP_DSS_JRmethod_R2.13189.13189.4	xl	3.7500(2.1550+1.7600)	0.855	-0.1669	/	R.LKTYAHLFDDK.V(2)+K.SEQEIGKATAK.Y(7)	Cas9+Cas9	2648.3696
0.9949	20190410_QExHFX1_RSLC1_Beveridge_Clausen_IMP_DSS_JRmethod_R2.21878.21878.4	xl	3.6000(1.6300+1.9700)	3.6	0.5389	/	R.GGLSELDKAGFIK.R(8)+R.QLLNAKLITQR.K(6)	Cas9+Cas9	2768.5799
0.9948	20190410_QExHFX1_RSLC1_Beveridge_Clausen_IMP_DSS_JRmethod_R2.27011.27011.4	xl	3.5850(3.5850+3.5850)	3.585	0.5183	/	K.MDGTEELLVKLNR.E(10)+K.MDGTEELLVKLNR.E(10)	Cas9+Cas9	3171.6518
0.9945	20190410_QExHFX1_RSLC1_Beveridge_Clausen_IMP_DSS_JRmethod_R2.15000.15000.4	xl	3.4500(1.1250+2.5300)	2.085	-0.6133	/	R.KDFQFYK.V(1)+K.SDNVPSEEVVKK.M(11)	Cas9+Cas9	2442.2317
0.9944	20190410_QExHFX1_RSLC1_Beveridge_Clausen_IMP_DSS_JRmethod_R2.13790.13790.4	xl	2.7200(1.0600+1.6600)	2.51	3.1158	/	K.LVDSTDKADLR.L(7)+K.SDNVPSEEVVKK.M(11)	Cas9+Cas9	2699.3864
0.9943	20190410_QExHFX1_RSLC1_Beveridge_Clausen_IMP_DSS_JRmethod_R2.11814.11814.4	xl	3.3400(2.1650+1.1750)	2.59	-0.5137	/	R.GKSDNVPSEEVVK.K(2)+K.VKYVTEGMR.K(2)	Cas9+Cas9	2606.326
0.9943	20190410_QExHFX1_RSLC1_Beveridge_Clausen_IMP_DSS_JRmethod_R2.13855.13855.4	xl	3.1050(1.8550+1.2500)	3.105	0.7949	/	R.HKPENIVIEMAR.E(2)+K.MIAKSEQEIGK.A(4)	Cas9+Cas9	2806.472
0.9943	20190410_QExHFX1_RSLC1_Beveridge_Clausen_IMP_DSS_JRmethod_R2.20034.20034.4	xl	3.3700(1.3050+2.2100)	2.51	-0.6242	/	K.DFQFYKVR.E(6)+R.HKPENIVIEMAR.E(2)	Cas9+Cas9	2675.3893
0.9942	20190410_QExHFX1_RSLC1_Beveridge_Clausen_IMP_DSS_JRmethod_R2.12181.12181.4	xl	3.0550(1.4050+1.6500)	1.13	-0.6511	/	K.KGILQTVK.V(1)+R.NSDKLIAR.K(4)	Cas9+Cas9	1939.1465
0.9942	20190410_QExHFX1_RSLC1_Beveridge_Clausen_IMP_DSS_JRmethod_R2.15641.15641.4	xl	2.6650(1.2850+1.5100)	2.665	0.1943	/	R.QITKHVAQILDSR.M(4)+K.SKLVSDFR.K(2)	Cas9+Cas9	2596.4336
0.994	20190410_QExHFX1_RSLC1_Beveridge_Clausen_IMP_DSS_JRmethod_R2.15569.15569.4	xl	3.5100(2.1850+1.3250)	3.51	0.7403	/	R.MTNFDKNLPNEK.V(6)+R.QITKHVAQILDSR.M(4)	Cas9+Cas9	3095.6072
0.994	20190410_QExHFX1_RSLC1_Beveridge_Clausen_IMP_DSS_JRmethod_R2.15743.15743.4	xl	3.8200(2.7200+1.2150)	2.415	1.3979	/	R.LENLIAQLPGEKK.N(12)+K.LKGSPEDNEQK.Q(2)	Cas9+Cas9	2833.5072
0.994	20190410_QExHFX1_RSLC1_Beveridge_Clausen_IMP_DSS_JRmethod_R2.27658.27658.4	xl	3.2300(3.2300+3.2300)	3.23	-0.0378	/	R.SSFEKNPIDFLEAK.G(5)+R.SSFEKNPIDFLEAK.G(5)	Cas9+Cas9	3385.6968
0.9938	20190410_QExHFX1_RSLC1_Beveridge_Clausen_IMP_DSS_JRmethod_R2.19861.19861.4	xl	3.6050(1.0650+2.6950)	2.325	-0.5329	/	K.DFQFYKVR.E(6)+R.HKPENIVIEMAR.E(2)	Cas9+Cas9	2675.3893
0.9935	20190410_QExHFX1_RSLC1_Beveridge_Clausen_IMP_DSS_JRmethod_R2.19435.19435.4	xl	3.1450(2.0000+1.1450)	0.68	-0.4488	/	R.GKSDNVPSEEVVK.K(2)+R.QEDFYPFLKDNR.E(9)	Cas9+Cas9	3095.5086
0.9934	20190410_QExHFX1_RSLC1_Beveridge_Clausen_IMP_DSS_JRmethod_R2.22045.22045.4	xl	3.2050(1.3300+1.8750)	3.205	0.0009	/	R.GGLSELDKAGFIK.R(8)+R.QLLNAKLITQR.K(6)	Cas9+Cas9	2768.5799
0.9933	20190410_QExHFX1_RSLC1_Beveridge_Clausen_IMP_DSS_JRmethod_R2.12026.12026.4	xl	2.6300(1.1100+1.5200)	2.63	0.7088	/	K.FDNLTKAER.G(6)+K.MIAKSEQEIGK.A(4)	Cas9+Cas9	2463.2678
0.9931	20190410_QExHFX1_RSLC1_Beveridge_Clausen_IMP_DSS_JRmethod_R2.21773.21773.4	xl	3.4550(1.7950+1.7650)	2.495	0.0322	/	K.APLSASMIKR.Y(9)+K.LPKYSLFELENGR.K(3)	Cas9+Cas9	2775.4992
0.9931	20190410_QExHFX1_RSLC1_Beveridge_Clausen_IMP_DSS_JRmethod_R2.25515.25515.4	xl	3.2550(1.1400+2.1150)	3.255	0.5984	/	K.IEKILTFR.L(3)+R.SSFEKNPIDFLEAK.G(5)	Cas9+Cas9	2780.4999
0.9928	20190410_QExHFX1_RSLC1_Beveridge_Clausen_IMP_DSS_JRmethod_R2.18981.18981.4	xl	3.5300(0.9650+2.5650)	3.53	1.4888	/	R.KLINGIR.D(1)+K.TEVQTGGFSKESILPK.R(10)	Cas9+Cas9	2670.4955
0.9922	20190410_QExHFX1_RSLC1_Beveridge_Clausen_IMP_DSS_JRmethod_R2.23117.23117.4	xl	3.9300(0.8750+3.3300)	2.995	0.3677	/	K.DFQFYKVR.E(6)+K.KIEC[160.03]FDSVEISGVEDR.F(1)	Cas9+Cas9	3121.5065
0.9919	20190410_QExHFX1_RSLC1_Beveridge_Clausen_IMP_DSS_JRmethod_R2.20958.20958.4	xl	2.5450(2.5450+2.5450)	2.545	-0.5761	/	R.VNTEITKAPLSASMIK.R(7)+R.VNTEITKAPLSASMIK.R(7)	Cas9+Cas9	3541.9349
0.9917	20190410_QExHFX1_RSLC1_Beveridge_Clausen_IMP_DSS_JRmethod_R2.25259.25259.4	xl	2.7500(1.2600+1.6100)	1.955	1.5423	/	K.FDNLTKAER.G(6)+K.TILDFLKSDGFANR.N(7)	Cas9+Cas9	2826.4551
0.9914	20190410_QExHFX1_RSLC1_Beveridge_Clausen_IMP_DSS_JRmethod_R2.24615.24615.4	xl	4.1600(0.4100+3.8900)	3.735	0.6298	/	K.AGFIKR.Q(5)+K.KNLIGALLFDSGETAEATR.L(1)	Cas9+Cas9	2833.5337
0.9913	20190410_QExHFX1_RSLC1_Beveridge_Clausen_IMP_DSS_JRmethod_R2.24606.24606.4	xl	2.7900(0.9400+1.8500)	2.2	0.4684	/	K.MIAKSEQEIGK.A(4)+K.TILDFLKSDGFANR.N(7)	Cas9+Cas9	2966.5422
0.991	20190410_QExHFX1_RSLC1_Beveridge_Clausen_IMP_DSS_JRmethod_R2.14231.14231.4	xl	3.1950(0.9700+2.2250)	0.35	-0.0796	/	K.KDWDPK.K(1)+R.QITKHVAQILDSR.M(4)	Cas9+Cas9	2433.3015
0.9909	20190410_QExHFX1_RSLC1_Beveridge_Clausen_IMP_DSS_JRmethod_R2.20238.20238.4	xl	2.7800(1.8050+1.0800)	1.555	-1.4091	/	R.QEDFYPFLKDNR.E(9)+K.VKYVTEGMR.K(2)	Cas9+Cas9	2790.3686
0.9897	20190410_QExHFX1_RSLC1_Beveridge_Clausen_IMP_DSS_JRmethod_R2.11154.11154.4	xl	2.6000(2.6000+2.6000)	2.205	0.0673	/	R.GKSDNVPSEEVVK.K(2)+R.GKSDNVPSEEVVK.K(2)	Cas9+Cas9	2911.4661
0.9897	20190410_QExHFX1_RSLC1_Beveridge_Clausen_IMP_DSS_JRmethod_R2.19437.19437.4	xl	2.9850(1.6700+1.3150)	0.83	0.8293	/	R.GKSDNVPSEEVVK.K(2)+R.QEDFYPFLKDNR.E(9)	Cas9+Cas9	3095.5086
0.9896	20190410_QExHFX1_RSLC1_Beveridge_Clausen_IMP_DSS_JRmethod_R2.18409.18409.4	xl	3.1800(2.6600+0.8500)	1.23	1.7618	/	K.SNFDLAEDAKLQLSK.D(10)+K.VLSAYNKHR.D(7)	Cas9+Cas9	2902.5187
0.9889	20190410_QExHFX1_RSLC1_Beveridge_Clausen_IMP_DSS_JRmethod_R2.16328.16328.4	xl	2.6500(1.1250+1.5250)	1.705	-0.0593	/	R.MTNFDKNLPNEK.V(6)+K.SKLVSDFR.K(2)	Cas9+Cas9	2538.2787
0.9889	20190410_QExHFX1_RSLC1_Beveridge_Clausen_IMP_DSS_JRmethod_R2.26625.26625.4	xl	3.4950(2.8100+0.9050)	3.495	0.171	/	K.TILDFLKSDGFANR.N(7)+K.YDENDKLIR.E(6)	Cas9+Cas9	2898.4762
0.9887	20190410_QExHFX1_RSLC1_Beveridge_Clausen_IMP_DSS_JRmethod_R2.20433.20433.4	xl	2.5400(1.5450+1.0800)	2.075	-0.3107	/	R.QEDFYPFLKDNR.E(9)+K.VKYVTEGMR.K(2)	Cas9+Cas9	2790.3686
0.9887	20190410_QExHFX1_RSLC1_Beveridge_Clausen_IMP_DSS_JRmethod_R2.21636.21636.4	xl	3.0850(1.0600+2.9650)	0.125	-3.8342	/	R.AKDFNEKVR.F(7)+K.LESEFVYGDYKVYDVR.K(11)	REVERSE_sp|RETBP_HUMAN|+Cas9	3224.6028
0.9886	20190410_QExHFX1_RSLC1_Beveridge_Clausen_IMP_DSS_JRmethod_R2.11963.11963.4	xl	2.6850(1.5750+1.1100)	1.745	0.814	/	R.GKSDNVPSEEVVK.K(2)+K.VKYVTEGMR.K(2)	Cas9+Cas9	2606.326
0.9881	20190410_QExHFX1_RSLC1_Beveridge_Clausen_IMP_DSS_JRmethod_R2.18931.18931.4	xl	3.4400(0.9050+2.6500)	3.44	0.491	/	R.KFDNLTK.A(1)+K.TEVQTGGFSKESILPK.R(10)	Cas9+Cas9	2722.4428
0.9877	20190410_QExHFX1_RSLC1_Beveridge_Clausen_IMP_DSS_JRmethod_R2.16113.16113.4	xl	2.4550(1.0500+1.4050)	2.455	0.5789	/	R.MTNFDKNLPNEK.V(6)+K.SKLVSDFR.K(2)	Cas9+Cas9	2538.2787
0.987	20190410_QExHFX1_RSLC1_Beveridge_Clausen_IMP_DSS_JRmethod_R2.15846.15846.4	xl	2.6050(1.6500+1.0700)	1.815	0.5202	/	R.GKSDNVPSEEVVK.K(2)+R.LEESFLVEEDKK.H(11)	Cas9+Cas9	2989.5018
0.9869	20190410_QExHFX1_RSLC1_Beveridge_Clausen_IMP_DSS_JRmethod_R2.18465.18465.4	xl	2.6450(1.7600+0.8850)	2.645	0.721	/	K.SEQEIGKATAK.Y(7)+R.YDEHHQDLTLLKALVR.Q(12)	Cas9+Cas9	3248.7039
0.9863	20190410_QExHFX1_RSLC1_Beveridge_Clausen_IMP_DSS_JRmethod_R2.13431.13431.4	xl	2.5700(1.0250+1.5450)	1.84	0.5833	/	K.LVDSTDKADLR.L(7)+K.SDNVPSEEVVKK.M(11)	Cas9+Cas9	2699.3864
0.9862	20190410_QExHFX1_RSLC1_Beveridge_Clausen_IMP_DSS_JRmethod_R2.12343.12343.4	xl	2.7200(1.1850+1.5350)	1.025	-1.0146	/	K.KGILQTVK.V(1)+R.NSDKLIAR.K(4)	Cas9+Cas9	1939.1465
0.9862	20190410_QExHFX1_RSLC1_Beveridge_Clausen_IMP_DSS_JRmethod_R2.22371.22371.4	xl	2.3500(2.3500+2.3500)	2.35	-0.7382	/	K.TEVQTGGFSKESILPK.R(10)+K.TEVQTGGFSKESILPK.R(10)	Cas9+Cas9	3577.8765
0.9856	20190410_QExHFX1_RSLC1_Beveridge_Clausen_IMP_DSS_JRmethod_R2.17887.17887.3	xl	3.3850(1.8400+1.5450)	1.065	-0.469	/	K.DFQFYKVR.E(6)+K.MIAKSEQEIGK.A(4)	Cas9+Cas9	2472.2722
0.9854	20190410_QExHFX1_RSLC1_Beveridge_Clausen_IMP_DSS_JRmethod_R2.12702.12702.4	xl	2.4800(1.1000+1.3800)	1.755	-0.3511	/	K.LVDSTDKADLR.L(7)+K.SDNVPSEEVVKK.M(11)	Cas9+Cas9	2699.3864
0.9854	20190410_QExHFX1_RSLC1_Beveridge_Clausen_IMP_DSS_JRmethod_R2.15912.15912.3	xl	3.3150(2.2350+1.3800)	0.96	-0.0039	/	K.DDSIDNKVLTR.S(7)+R.NSDKLIAR.K(4)	Cas9+Cas9	2328.2284
0.9854	20190410_QExHFX1_RSLC1_Beveridge_Clausen_IMP_DSS_JRmethod_R2.18694.18694.3	xl	3.1650(1.7000+2.0450)	2.07	-0.8705	/	K.DFQFYKVR.E(6)+K.FDNLTKAER.G(6)	Cas9+Cas9	2332.1851
0.9853	20190410_QExHFX1_RSLC1_Beveridge_Clausen_IMP_DSS_JRmethod_R2.12033.12033.3	xl	3.5550(1.3200+2.2350)	0.705	-0.5852	/	K.KGILQTVK.V(1)+R.NSDKLIAR.K(4)	Cas9+Cas9	1939.1465
0.9853	20190410_QExHFX1_RSLC1_Beveridge_Clausen_IMP_DSS_JRmethod_R2.13914.13914.3	xl	3.0000(2.9300+2.9300)	2.705	-0.309	/	K.LVDSTDKADLR.L(7)+K.LVDSTDKADLR.L(7)	Cas9+Cas9	2601.3496
0.9852	20190410_QExHFX1_RSLC1_Beveridge_Clausen_IMP_DSS_JRmethod_R2.12362.12362.3	xl	3.3300(1.2850+2.0450)	0.81	-0.0047	/	K.KGILQTVK.V(1)+R.NSDKLIAR.K(4)	Cas9+Cas9	1939.1465
0.9851	20190410_QExHFX1_RSLC1_Beveridge_Clausen_IMP_DSS_JRmethod_R2.14684.14684.3	xl	3.1450(2.1300+1.0150)	2.29	-0.8208	/	K.LVDSTDKADLR.L(7)+K.MIAKSEQEIGK.A(4)	Cas9+Cas9	2602.3523
0.9851	20190410_QExHFX1_RSLC1_Beveridge_Clausen_IMP_DSS_JRmethod_R2.21637.21637.4	xl	4.1500(0.8550+3.2950)	0.26	-0.0452	/	R.KPAFLSGEQK.K(1)+K.LESEFVYGDYKVYDVR.K(11)	Cas9+Cas9	3222.6123
0.985	20190410_QExHFX1_RSLC1_Beveridge_Clausen_IMP_DSS_JRmethod_R2.16170.16170.3	xl	2.9650(1.9300+1.0350)	2.965	-0.6172	/	R.MTNFDKNLPNEK.V(6)+K.SKLVSDFR.K(2)	Cas9+Cas9	2538.2787
0.9848	20190410_QExHFX1_RSLC1_Beveridge_Clausen_IMP_DSS_JRmethod_R2.26163.26163.4	xl	2.9950(2.3950+0.8000)	1.75	0.5737	/	K.KNLIGALLFDSGETAEATR.L(1)+K.LVDSTDKADLR.L(7)	Cas9+Cas9	3374.7568
0.9847	20190410_QExHFX1_RSLC1_Beveridge_Clausen_IMP_DSS_JRmethod_R2.12524.12524.4	xl	2.4050(0.9900+1.4150)	2.095	-1.0202	/	K.LVDSTDKADLR.L(7)+K.SDNVPSEEVVKK.M(11)	Cas9+Cas9	2699.3864
0.9845	20190410_QExHFX1_RSLC1_Beveridge_Clausen_IMP_DSS_JRmethod_R2.12378.12378.3	xl	3.1100(1.3850+1.7250)	2.595	-0.1591	/	K.LVDSTDKADLR.L(7)+K.SDNVPSEEVVKK.M(11)	Cas9+Cas9	2699.3864
0.9844	20190410_QExHFX1_RSLC1_Beveridge_Clausen_IMP_DSS_JRmethod_R2.20681.20681.3	xl	3.1000(1.9950+1.4550)	2.655	-0.2901	/	K.DFQFYKVR.E(6)+K.YDENDKLIR.E(6)	Cas9+Cas9	2404.2062
0.9842	20190410_QExHFX1_RSLC1_Beveridge_Clausen_IMP_DSS_JRmethod_R2.23662.23662.3	xl	3.1200(3.1200+3.1200)	1.185	-0.2619	/	R.GGLSELDKAGFIK.R(8)+R.GGLSELDKAGFIK.R(8)	Cas9+Cas9	2805.5163
0.984	20190410_QExHFX1_RSLC1_Beveridge_Clausen_IMP_DSS_JRmethod_R2.23389.23389.3	xl	3.0250(3.0250+3.0250)	3.025	-1.2906	/	K.VVDELVKVMGR.H(7)+K.VVDELVKVMGR.H(7)	Cas9+Cas9	2625.4596
0.9837	20190410_QExHFX1_RSLC1_Beveridge_Clausen_IMP_DSS_JRmethod_R2.14237.14237.3	xl	3.1400(2.1400+1.3650)	2.685	-0.7079	/	K.FDNLTKAER.G(6)+K.YDENDKLIR.E(6)	Cas9+Cas9	2395.2018
0.9833	20190410_QExHFX1_RSLC1_Beveridge_Clausen_IMP_DSS_JRmethod_R2.12874.12874.3	xl	2.9250(1.0550+2.1150)	1.675	-0.7746	/	K.MKNYWR.Q(2)+R.NSDKLIAR.K(4)	Cas9+Cas9	1950.0145
0.9832	20190410_QExHFX1_RSLC1_Beveridge_Clausen_IMP_DSS_JRmethod_R2.12907.12907.3	xl	2.8050(1.0950+1.7100)	2.085	-0.2241	/	K.LVDSTDKADLR.L(7)+K.SDNVPSEEVVKK.M(11)	Cas9+Cas9	2699.3864
0.9831	20190410_QExHFX1_RSLC1_Beveridge_Clausen_IMP_DSS_JRmethod_R2.10875.10875.4	xl	2.2400(1.1100+1.1300)	2.24	-0.4863	/	K.FKVLGNTDR.H(2)+K.SEQEIGKATAK.Y(7)	Cas9+Cas9	2347.2382
0.9831	20190410_QExHFX1_RSLC1_Beveridge_Clausen_IMP_DSS_JRmethod_R2.15715.15715.3	xl	3.1400(2.1800+1.2700)	0.87	-0.2878	/	K.DDSIDNKVLTR.S(7)+R.NSDKLIAR.K(4)	Cas9+Cas9	2328.2284
0.983	20190410_QExHFX1_RSLC1_Beveridge_Clausen_IMP_DSS_JRmethod_R2.17718.17718.3	xl	2.9000(1.7200+1.1800)	1.695	-2.256	/	K.DFQFYKVR.E(6)+K.MIAKSEQEIGK.A(4)	Cas9+Cas9	2472.2722
0.9827	20190410_QExHFX1_RSLC1_Beveridge_Clausen_IMP_DSS_JRmethod_R2.22658.22658.4	xl	2.5900(1.0500+1.6500)	0.935	-0.6661	/	K.NLPNEKVLPK.H(6)+K.QSGKTILDFLK.S(4)	Cas9+Cas9	2537.4468
0.9822	20190410_QExHFX1_RSLC1_Beveridge_Clausen_IMP_DSS_JRmethod_R2.15722.15722.3	xl	3.0850(2.0950+1.3050)	0.885	-0.8036	/	K.DDSIDNKVLTR.S(7)+R.NSDKLIAR.K(4)	Cas9+Cas9	2328.2284
0.9821	20190410_QExHFX1_RSLC1_Beveridge_Clausen_IMP_DSS_JRmethod_R2.24620.24620.3	xl	4.2800(0.4900+4.1350)	4.28	-0.0514	/	K.AGFIKR.Q(5)+K.KNLIGALLFDSGETAEATR.L(1)	Cas9+Cas9	2833.5337
0.9819	20190410_QExHFX1_RSLC1_Beveridge_Clausen_IMP_DSS_JRmethod_R2.14433.14433.3	xl	3.0450(1.4150+1.8700)	0.975	-2.1018	/	K.KDLIIK.L(1)+K.KGILQTVK.V(1)	Cas9+Cas9	1752.1124
0.9819	20190410_QExHFX1_RSLC1_Beveridge_Clausen_IMP_DSS_JRmethod_R2.16178.16178.4	xl	2.5800(1.2350+1.3450)	0.845	-1.6485	/	K.IEKILTFR.L(3)+K.KLVDSTDK.A(1)	Cas9+Cas9	2061.1721
0.9818	20190410_QExHFX1_RSLC1_Beveridge_Clausen_IMP_DSS_JRmethod_R2.12029.12029.4	xl	2.5800(1.1450+1.4350)	0.825	-0.5445	/	K.KGILQTVK.V(1)+R.NSDKLIAR.K(4)	Cas9+Cas9	1939.1465
0.9818	20190410_QExHFX1_RSLC1_Beveridge_Clausen_IMP_DSS_JRmethod_R2.22952.22952.4	xl	2.2700(1.3100+1.1850)	2.27	0.1422	/	K.IKREEMVNSSTWETLK.E(2)+K.SDNVPSEEVVKK.M(11)	REVERSE_sp|OVAL_CHICK|+Cas9	3417.7336
0.9813	20190410_QExHFX1_RSLC1_Beveridge_Clausen_IMP_DSS_JRmethod_R2.11054.11054.4	xl	2.4200(1.0750+1.3450)	1.665	0.0087	/	K.FKVLGNTDR.H(2)+K.SEQEIGKATAK.Y(7)	Cas9+Cas9	2347.2382
0.9808	20190410_QExHFX1_RSLC1_Beveridge_Clausen_IMP_DSS_JRmethod_R2.15909.15909.4	xl	2.5350(1.5500+1.2200)	0.845	-2.2742	/	K.DDSIDNKVLTR.S(7)+R.NSDKLIAR.K(4)	Cas9+Cas9	2328.2284
0.9807	20190410_QExHFX1_RSLC1_Beveridge_Clausen_IMP_DSS_JRmethod_R2.15479.15479.3	xl	3.3350(1.2900+2.0450)	2.5	-0.1498	/	K.AGFIKR.Q(5)+R.KDFQFYK.V(1)	Cas9+Cas9	1802.9719
0.9805	20190410_QExHFX1_RSLC1_Beveridge_Clausen_IMP_DSS_JRmethod_R2.13707.13707.3	xl	2.7400(1.5350+1.2050)	1.8	-0.9448	/	R.QQLPEKYK.E(6)+K.SKLVSDFR.K(2)	Cas9+Cas9	2121.1469
0.9801	20190410_QExHFX1_RSLC1_Beveridge_Clausen_IMP_DSS_JRmethod_R2.19870.19870.4	xl	2.5850(1.3950+1.1900)	0.9	0.3399	/	R.GKSDNVPSEEVVK.K(2)+R.QEDFYPFLKDNR.E(9)	Cas9+Cas9	3095.5086
0.9801	20190410_QExHFX1_RSLC1_Beveridge_Clausen_IMP_DSS_JRmethod_R2.21576.21576.3	xl	3.9250(1.0800+3.1900)	0.46	-0.2469	/	K.KLVDSTDK.A(1)+R.SSFEKNPIDFLEAK.G(5)	Cas9+Cas9	2666.369
0.9801	20190410_QExHFX1_RSLC1_Beveridge_Clausen_IMP_DSS_JRmethod_R2.21788.21788.4	xl	2.2150(2.2150+2.2150)	2.215	4.9576	/	R.MLASAGELQKGNELALPSK.Y(10)+R.MLASAGELQKGNELALPSK.Y(10)	Cas9+Cas9	4050.1379
0.9797	20190410_QExHFX1_RSLC1_Beveridge_Clausen_IMP_DSS_JRmethod_R2.16220.16220.3	xl	2.7100(2.7100+2.7100)	1.745	-2.9556	/	K.YDENDKLIR.E(6)+K.YDENDKLIR.E(6)	Cas9+Cas9	2467.223
0.9797	20190410_QExHFX1_RSLC1_Beveridge_Clausen_IMP_DSS_JRmethod_R2.25741.25741.4	xl	2.6200(1.7400+0.8800)	2.215	4.6951	/	K.KNLIGALLFDSGETAEATR.L(1)+K.SDNVPSEEVVKK.M(11)	Cas9+Cas9	3472.7935
0.9796	20190410_QExHFX1_RSLC1_Beveridge_Clausen_IMP_DSS_JRmethod_R2.09575.09575.3	xl	3.3100(1.0600+2.2500)	2.72	-0.6403	/	K.GQKNSR.E(3)+R.KDFQFYK.V(1)	Cas9+Cas9	1800.9158
0.9795	20190410_QExHFX1_RSLC1_Beveridge_Clausen_IMP_DSS_JRmethod_R2.13456.13456.4	xl	2.3800(1.2850+1.0950)	1.22	-0.4658	/	K.MIAKSEQEIGK.A(4)+K.YDENDKLIR.E(6)	Cas9+Cas9	2535.2889
0.9795	20190410_QExHFX1_RSLC1_Beveridge_Clausen_IMP_DSS_JRmethod_R2.13520.13520.4	xl	2.5100(1.3950+1.1150)	1.09	0.0802	/	K.MIAKSEQEIGK.A(4)+K.YDENDKLIR.E(6)	Cas9+Cas9	2535.2889
0.9795	20190410_QExHFX1_RSLC1_Beveridge_Clausen_IMP_DSS_JRmethod_R2.22406.22406.3	xl	4.3800(2.0050+2.3750)	1.785	-0.8435	/	K.APLSASMIKR.Y(9)+K.NPIDFLEAKGYK.E(9)	Cas9+Cas9	2604.3984
0.9794	20190410_QExHFX1_RSLC1_Beveridge_Clausen_IMP_DSS_JRmethod_R2.20842.20842.3	xl	2.4900(1.6650+1.1150)	2.49	-0.9382	/	K.DFQFYKVR.E(6)+K.YDENDKLIR.E(6)	Cas9+Cas9	2404.2062
0.979	20190410_QExHFX1_RSLC1_Beveridge_Clausen_IMP_DSS_JRmethod_R2.14978.14978.4	xl	2.5650(1.4450+1.3650)	0.83	0.3143	/	K.APLSASMIKR.Y(9)+R.KLINGIR.D(1)	Cas9+Cas9	2023.1975
0.9789	20190410_QExHFX1_RSLC1_Beveridge_Clausen_IMP_DSS_JRmethod_R2.11881.11881.3	xl	3.8050(2.0800+1.7250)	3.805	-0.8367	/	K.FDNLTKAER.G(6)+K.MIAKSEQEIGK.A(4)	Cas9+Cas9	2463.2678
0.9786	20190410_QExHFX1_RSLC1_Beveridge_Clausen_IMP_DSS_JRmethod_R2.10619.10619.4	xl	2.4650(1.1650+1.3000)	0.805	-0.4927	/	R.DKPIR.E(2)+K.KGILQTVK.V(1)	Cas9+Cas9	1651.0032
0.9786	20190410_QExHFX1_RSLC1_Beveridge_Clausen_IMP_DSS_JRmethod_R2.25384.25384.3	xl	3.9400(1.2100+3.1400)	3.94	0.2501	/	K.FDNLTKAER.G(6)+K.TILDFLKSDGFANR.N(7)	Cas9+Cas9	2826.4551
0.9785	20190410_QExHFX1_RSLC1_Beveridge_Clausen_IMP_DSS_JRmethod_R2.19643.19643.4	xl	3.5550(0.7700+2.7850)	3.555	0.1128	/	K.APLSASMIKR.Y(9)+K.TEVQTGGFSKESILPK.R(10)	Cas9+Cas9	2930.5786
0.9783	20190410_QExHFX1_RSLC1_Beveridge_Clausen_IMP_DSS_JRmethod_R2.15432.15432.4	xl	2.1950(1.1050+1.2600)	2.06	0.4827	/	K.SEQEIGKATAK.Y(7)+R.VNTEITKAPLSASMIK.R(7)	Cas9+Cas9	3000.6052
0.978	20190410_QExHFX1_RSLC1_Beveridge_Clausen_IMP_DSS_JRmethod_R2.22956.22956.4	xl	3.5150(0.7850+2.9750)	2.615	-0.4926	/	K.DFQFYKVR.E(6)+K.KIEC[160.03]FDSVEISGVEDR.F(1)	Cas9+Cas9	3121.5065
0.9776	20190410_QExHFX1_RSLC1_Beveridge_Clausen_IMP_DSS_JRmethod_R2.10179.10179.3	xl	2.4100(1.0600+1.7700)	2.41	-0.0891	/	K.ESILPKR.N(6)+K.SEQEIGKATAK.Y(7)	Cas9+Cas9	2140.1738
0.9776	20190410_QExHFX1_RSLC1_Beveridge_Clausen_IMP_DSS_JRmethod_R2.21507.21507.4	xl	3.1850(0.6700+2.6500)	1.85	0.1469	/	K.FIKPILEK.M(3)+K.TEVQTGGFSKESILPK.R(10)	Cas9+Cas9	2844.5887
0.9773	20190410_QExHFX1_RSLC1_Beveridge_Clausen_IMP_DSS_JRmethod_R2.20244.20244.3	xl	4.0300(2.5700+1.5650)	3.55	0.5084	/	K.AIVDLLFKTNR.K(8)+K.SEQEIGKATAK.Y(7)	Cas9+Cas9	2587.422
0.9772	20190410_QExHFX1_RSLC1_Beveridge_Clausen_IMP_DSS_JRmethod_R2.14760.14760.4	xl	2.4600(1.5850+1.1150)	0.66	-1.605	/	K.DDSIDNKVLTR.S(7)+R.NSDKLIAR.K(4)	Cas9+Cas9	2328.2284
0.977	20190410_QExHFX1_RSLC1_Beveridge_Clausen_IMP_DSS_JRmethod_R2.13057.13057.4	xl	2.1750(1.0650+1.1100)	1.97	0.8596	/	K.LVDSTDKADLR.L(7)+K.SDNVPSEEVVKK.M(11)	Cas9+Cas9	2699.3864
0.9766	20190410_QExHFX1_RSLC1_Beveridge_Clausen_IMP_DSS_JRmethod_R2.11880.11880.4	xl	2.4000(1.1550+1.2450)	0.805	-0.8367	/	K.FDNLTKAER.G(6)+K.MIAKSEQEIGK.A(4)	Cas9+Cas9	2463.2678
0.9765	20190410_QExHFX1_RSLC1_Beveridge_Clausen_IMP_DSS_JRmethod_R2.07010.07010.4	xl	3.0500(0.6450+2.4050)	1.865	-0.6338	/	K.GQKNSR.E(3)+K.SDNVPSEEVVKK.M(11)	Cas9+Cas9	2156.1072
0.976	20190410_QExHFX1_RSLC1_Beveridge_Clausen_IMP_DSS_JRmethod_R2.13313.13313.3	xl	2.5250(1.5050+1.0200)	1.58	-3.455	/	R.QQLPEKYK.E(6)+K.SKLVSDFR.K(2)	Cas9+Cas9	2121.1469
0.9759	20190410_QExHFX1_RSLC1_Beveridge_Clausen_IMP_DSS_JRmethod_R2.19886.19886.3	xl	4.0250(1.0300+2.9950)	0.575	-0.6859	/	R.KPAFLSGEQK.K(1)+K.VVDELVKVMGR.H(7)	Cas9+Cas9	2485.3613
0.9753	20190410_QExHFX1_RSLC1_Beveridge_Clausen_IMP_DSS_JRmethod_R2.17438.17438.4	xl	2.0900(1.0850+1.1900)	2.09	0.7209	/	K.NLPNEKVLPK.H(6)+K.TYAHLFDDKVMK.Q(9)	Cas9+Cas9	2755.4617
0.975	20190410_QExHFX1_RSLC1_Beveridge_Clausen_IMP_DSS_JRmethod_R2.16589.16589.3	xl	3.9000(2.7000+1.5400)	1.12	-0.917	/	K.DDSIDNKVLTR.S(7)+R.NSDKLIAR.K(4)	Cas9+Cas9	2328.2284
0.975	20190410_QExHFX1_RSLC1_Beveridge_Clausen_IMP_DSS_JRmethod_R2.20691.20691.4	xl	2.0950(1.2100+1.0600)	1.735	-0.2505	/	K.DFQFYKVR.E(6)+K.YDENDKLIR.E(6)	Cas9+Cas9	2404.2062
0.9749	20190410_QExHFX1_RSLC1_Beveridge_Clausen_IMP_DSS_JRmethod_R2.18889.18889.3	xl	2.9550(1.8850+1.7300)	2.955	0.4606	/	K.DFQFYKVR.E(6)+K.FDNLTKAER.G(6)	Cas9+Cas9	2332.1851
0.9747	20190410_QExHFX1_RSLC1_Beveridge_Clausen_IMP_DSS_JRmethod_R2.12697.12697.3	xl	2.2350(2.2350+2.2350)	2.235	-0.2126	/	K.FDNLTKAER.G(6)+K.FDNLTKAER.G(6)	Cas9+Cas9	2323.1807
0.9746	20190410_QExHFX1_RSLC1_Beveridge_Clausen_IMP_DSS_JRmethod_R2.16502.16502.3	xl	2.3300(2.3300+2.3300)	1.88	-1.2316	/	K.SKLVSDFR.K(2)+K.SKLVSDFR.K(2)	Cas9+Cas9	2039.105
0.9746	20190410_QExHFX1_RSLC1_Beveridge_Clausen_IMP_DSS_JRmethod_R2.27558.27558.4	xl	2.2050(2.2050+2.2050)	1.305	-0.4507	/	R.SSFEKNPIDFLEAK.G(5)+R.SSFEKNPIDFLEAK.G(5)	Cas9+Cas9	3385.6968
0.9744	20190410_QExHFX1_RSLC1_Beveridge_Clausen_IMP_DSS_JRmethod_R2.14512.14512.3	xl	2.3350(1.0400+1.4350)	1.795	-0.2677	/	K.ESILPKR.N(6)+K.FKVLGNTDR.H(2)	Cas9+Cas9	2028.1367
0.9743	20190410_QExHFX1_RSLC1_Beveridge_Clausen_IMP_DSS_JRmethod_R2.12860.12860.4	xl	2.3200(1.1400+1.1800)	0.865	-0.1552	/	K.KGILQTVK.V(1)+R.NSDKLIAR.K(4)	Cas9+Cas9	1939.1465
0.974	20190410_QExHFX1_RSLC1_Beveridge_Clausen_IMP_DSS_JRmethod_R2.13467.13467.3	xl	3.1550(1.5600+1.5950)	1.18	0.1571	/	K.MIAKSEQEIGK.A(4)+K.YDENDKLIR.E(6)	Cas9+Cas9	2535.2889
0.974	20190410_QExHFX1_RSLC1_Beveridge_Clausen_IMP_DSS_JRmethod_R2.16394.16394.3	xl	2.5950(1.7750+1.0600)	0.765	-2.3185	/	K.DDSIDNKVLTR.S(7)+R.NSDKLIAR.K(4)	Cas9+Cas9	2328.2284
0.9739	20190410_QExHFX1_RSLC1_Beveridge_Clausen_IMP_DSS_JRmethod_R2.12727.12727.3	xl	3.5450(1.6300+1.9150)	2.495	-0.8026	/	K.LVDSTDKADLR.L(7)+K.SDNVPSEEVVKK.M(11)	Cas9+Cas9	2699.3864
0.9739	20190410_QExHFX1_RSLC1_Beveridge_Clausen_IMP_DSS_JRmethod_R2.17178.17178.4	xl	2.0600(1.0400+1.0650)	2.06	0.5228	/	K.FKVLGNTDR.H(2)+R.LKTYAHLFDDK.V(2)	Cas9+Cas9	2536.3325
0.9734	20190410_QExHFX1_RSLC1_Beveridge_Clausen_IMP_DSS_JRmethod_R2.13081.13081.4	xl	2.3750(1.4750+1.0750)	0.89	0.1007	/	R.QITKHVAQILDSR.M(4)+R.QQLPEKYK.E(6)	Cas9+Cas9	2678.4754
0.9733	20190410_QExHFX1_RSLC1_Beveridge_Clausen_IMP_DSS_JRmethod_R2.14267.14267.3	xl	3.8150(2.4250+1.7350)	3.36	-0.7949	/	K.FDNLTKAER.G(6)+K.YDENDKLIR.E(6)	Cas9+Cas9	2395.2018
0.973	20190410_QExHFX1_RSLC1_Beveridge_Clausen_IMP_DSS_JRmethod_R2.10340.10340.3	xl	3.4250(1.4250+2.4850)	3.015	-0.1449	/	K.ESILPKR.N(6)+K.SEQEIGKATAK.Y(7)	Cas9+Cas9	2140.1738
0.9727	20190410_QExHFX1_RSLC1_Beveridge_Clausen_IMP_DSS_JRmethod_R2.12522.12522.3	xl	2.1350(2.1350+2.1350)	2.135	-2.5622	/	K.FDNLTKAER.G(6)+K.FDNLTKAER.G(6)	Cas9+Cas9	2323.1807
0.9726	20190410_QExHFX1_RSLC1_Beveridge_Clausen_IMP_DSS_JRmethod_R2.13133.13133.3	xl	2.5450(1.5700+0.9750)	1.715	-0.1638	/	R.QQLPEKYK.E(6)+K.SKLVSDFR.K(2)	Cas9+Cas9	2121.1469
0.9726	20190410_QExHFX1_RSLC1_Beveridge_Clausen_IMP_DSS_JRmethod_R2.15039.15039.3	xl	2.2350(2.2350+2.2350)	1.76	-0.1006	/	K.LVDSTDKADLR.L(7)+K.LVDSTDKADLR.L(7)	Cas9+Cas9	2601.3496
0.9722	20190410_QExHFX1_RSLC1_Beveridge_Clausen_IMP_DSS_JRmethod_R2.16694.16694.3	xl	2.2300(2.2300+2.2300)	1.705	-0.1011	/	K.SKLVSDFR.K(2)+K.SKLVSDFR.K(2)	Cas9+Cas9	2039.105
0.9722	20190410_QExHFX1_RSLC1_Beveridge_Clausen_IMP_DSS_JRmethod_R2.18702.18702.4	xl	3.1500(0.7950+2.3550)	0.37	-0.0768	/	R.KVTVK.Q(1)+K.MDGTEELLVKLNR.E(10)	Cas9,REVERSE_Cas9+Cas9	2228.2449
0.9717	20190410_QExHFX1_RSLC1_Beveridge_Clausen_IMP_DSS_JRmethod_R2.20651.20651.4	xl	2.3150(1.4950+0.9450)	1.865	0.4849	/	R.QEDFYPFLKDNR.E(9)+K.VKYVTEGMR.K(2)	Cas9+Cas9	2790.3686
0.9715	20190410_QExHFX1_RSLC1_Beveridge_Clausen_IMP_DSS_JRmethod_R2.10679.10679.4	xl	2.5400(1.8450+0.9450)	0.71	-0.0933	/	R.GKSDNVPSEEVVK.K(2)+K.VTVKQLK.E(4)	Cas9+Cas9	2339.2947
0.9714	20190410_QExHFX1_RSLC1_Beveridge_Clausen_IMP_DSS_JRmethod_R2.13620.13620.3	xl	2.8400(1.5150+1.3250)	1.92	0.1279	/	K.KGILQTVK.V(1)+K.MKNYWR.Q(2)	Cas9+Cas9	1920.0654
0.9714	20190410_QExHFX1_RSLC1_Beveridge_Clausen_IMP_DSS_JRmethod_R2.14105.14105.3	xl	3.5350(3.4650+3.4650)	2.775	-0.0033	/	K.LVDSTDKADLR.L(7)+K.LVDSTDKADLR.L(7)	Cas9+Cas9	2601.3496
0.9714	20190410_QExHFX1_RSLC1_Beveridge_Clausen_IMP_DSS_JRmethod_R2.14121.14121.3	xl	2.7700(1.2350+1.7700)	2.165	0.1483	/	K.ESILPKR.N(6)+K.FKVLGNTDR.H(2)	Cas9+Cas9	2028.1367
0.9713	20190410_QExHFX1_RSLC1_Beveridge_Clausen_IMP_DSS_JRmethod_R2.22319.22319.4	xl	2.3400(1.0800+1.4200)	0.545	-0.4901	/	R.KFDNLTK.A(1)+K.NPIDFLEAKGYK.E(9)	Cas9+Cas9	2396.2627
0.9713	20190410_QExHFX1_RSLC1_Beveridge_Clausen_IMP_DSS_JRmethod_R2.23628.23628.3	xl	3.2250(3.2250+3.2250)	2.53	0.0006	/	R.GGLSELDKAGFIK.R(8)+R.GGLSELDKAGFIK.R(8)	Cas9+Cas9	2805.5163
0.9712	20190410_QExHFX1_RSLC1_Beveridge_Clausen_IMP_DSS_JRmethod_R2.17352.17352.3	xl	2.3800(1.7100+1.1550)	1.025	-0.4867	/	K.FIKPILEK.M(3)+R.KFDNLTK.A(1)	Cas9+Cas9	1989.155
0.9709	20190410_QExHFX1_RSLC1_Beveridge_Clausen_IMP_DSS_JRmethod_R2.19764.19764.3	xl	2.2950(1.2400+1.0550)	1.295	-0.6143	/	K.DLIIKLPK.Y(5)+K.ESILPKR.N(6)	Cas9+Cas9	1918.1866
0.9707	20190410_QExHFX1_RSLC1_Beveridge_Clausen_IMP_DSS_JRmethod_R2.13149.13149.3	xl	2.1550(1.1100+1.2600)	1.765	-0.1018	/	R.MTNFDKNLPNEK.V(6)+R.QQLPEKYK.E(6)	Cas9+Cas9	2620.3206
0.9705	20190410_QExHFX1_RSLC1_Beveridge_Clausen_IMP_DSS_JRmethod_R2.12187.12187.3	xl	3.6750(1.5550+2.1850)	1.015	0.2625	/	K.KGILQTVK.V(1)+R.NSDKLIAR.K(4)	Cas9+Cas9	1939.1465
0.9705	20190410_QExHFX1_RSLC1_Beveridge_Clausen_IMP_DSS_JRmethod_R2.16914.16914.4	xl	2.4800(1.4950+0.9850)	0.52	1.1132	/	K.DDSIDNKVLTR.S(7)+K.KGILQTVK.V(1)	Cas9+Cas9	2298.2794
0.9705	20190410_QExHFX1_RSLC1_Beveridge_Clausen_IMP_DSS_JRmethod_R2.22546.22546.3	xl	3.7450(1.4950+2.2500)	3.38	-0.5368	/	K.APLSASMIKR.Y(9)+K.NPIDFLEAKGYK.E(9)	Cas9+Cas9	2604.3984
0.9702	20190410_QExHFX1_RSLC1_Beveridge_Clausen_IMP_DSS_JRmethod_R2.12544.12544.3	xl	3.8700(1.8450+2.0250)	2.905	-0.2788	/	K.LVDSTDKADLR.L(7)+K.SDNVPSEEVVKK.M(11)	Cas9+Cas9	2699.3864
0.9701	20190410_QExHFX1_RSLC1_Beveridge_Clausen_IMP_DSS_JRmethod_R2.21324.21324.4	xl	2.9600(0.7500+2.3250)	1.265	-0.0656	/	K.FIKPILEK.M(3)+K.TEVQTGGFSKESILPK.R(10)	Cas9+Cas9	2844.5887
0.9699	20190410_QExHFX1_RSLC1_Beveridge_Clausen_IMP_DSS_JRmethod_R2.12512.12512.3	xl	2.0500(2.0500+2.0500)	2.05	-0.9219	/	K.FDNLTKAER.G(6)+K.FDNLTKAER.G(6)	Cas9+Cas9	2323.1807
0.9698	20190410_QExHFX1_RSLC1_Beveridge_Clausen_IMP_DSS_JRmethod_R2.13112.13112.4	xl	2.2400(0.9500+1.2900)	1.54	-0.7382	/	R.QQLPEKYK.E(6)+K.SKLVSDFR.K(2)	Cas9+Cas9	2121.1469
0.9697	20190410_QExHFX1_RSLC1_Beveridge_Clausen_IMP_DSS_JRmethod_R2.14334.14334.3	xl	2.7250(1.3200+1.6550)	2.125	0.5094	/	K.ESILPKR.N(6)+K.FKVLGNTDR.H(2)	Cas9+Cas9	2028.1367
0.9697	20190410_QExHFX1_RSLC1_Beveridge_Clausen_IMP_DSS_JRmethod_R2.18928.18928.4	xl	2.9500(2.3550+0.5950)	2.95	-0.4412	/	R.SSFEKNPIDFLEAK.G(5)+K.VLSAYNKHR.D(7)	Cas9+Cas9	2848.4758
0.9695	20190410_QExHFX1_RSLC1_Beveridge_Clausen_IMP_DSS_JRmethod_R2.14482.14482.4	xl	2.4200(0.9900+1.4300)	0.575	1.1095	/	K.KDWDPK.K(1)+K.SKLVSDFR.K(2)	Cas9+Cas9	1875.973
0.9695	20190410_QExHFX1_RSLC1_Beveridge_Clausen_IMP_DSS_JRmethod_R2.18053.18053.3	xl	2.4600(1.4950+0.9650)	1.65	-0.6957	/	K.DFQFYKVR.E(6)+K.MIAKSEQEIGK.A(4)	Cas9+Cas9	2472.2722
0.9692	20190410_QExHFX1_RSLC1_Beveridge_Clausen_IMP_DSS_JRmethod_R2.14672.14672.4	xl	2.3100(1.0000+1.3100)	0.53	-0.2697	/	K.KDWDPK.K(1)+K.SKLVSDFR.K(2)	Cas9+Cas9	1875.973
0.9691	20190410_QExHFX1_RSLC1_Beveridge_Clausen_IMP_DSS_JRmethod_R2.05690.05690.3	xl	2.2200(1.3000+1.1150)	1.365	-0.4718	/	K.AGFIKR.Q(5)+K.GQKNSR.E(3)	Cas9+Cas9	1516.8473
0.969	20190410_QExHFX1_RSLC1_Beveridge_Clausen_IMP_DSS_JRmethod_R2.21158.21158.3	xl	3.8200(2.7850+1.3750)	0.64	0.4424	/	R.GGLSELDKAGFIK.R(8)+K.QLKEDYFK.K(3)	Cas9+Cas9	2541.3365
0.9679	20190410_QExHFX1_RSLC1_Beveridge_Clausen_IMP_DSS_JRmethod_R2.10478.10478.3	xl	2.6750(1.1650+1.9900)	2.105	0.4888	/	K.ESILPKR.N(6)+K.SEQEIGKATAK.Y(7)	Cas9+Cas9	2140.1738
0.9679	20190410_QExHFX1_RSLC1_Beveridge_Clausen_IMP_DSS_JRmethod_R2.19057.19057.3	xl	2.5500(1.6050+1.5500)	2.55	0.2974	/	K.DFQFYKVR.E(6)+K.FDNLTKAER.G(6)	Cas9+Cas9	2332.1851
0.9677	20190410_QExHFX1_RSLC1_Beveridge_Clausen_IMP_DSS_JRmethod_R2.13123.13123.4	xl	2.0750(1.1600+1.1400)	1.25	-2.2553	/	R.MTNFDKNLPNEK.V(6)+R.QQLPEKYK.E(6)	Cas9+Cas9	2620.3206
0.9677	20190410_QExHFX1_RSLC1_Beveridge_Clausen_IMP_DSS_JRmethod_R2.16238.16238.3	xl	2.8350(1.0500+1.9150)	1.505	0.7775	/	K.DLIIKLPK.Y(5)+K.SEQEIGKATAK.Y(7)	Cas9+Cas9	2237.2881
0.9675	20190410_QExHFX1_RSLC1_Beveridge_Clausen_IMP_DSS_JRmethod_R2.14454.14454.3	xl	3.6950(2.3100+1.8300)	3.14	-0.6209	/	K.FDNLTKAER.G(6)+K.YDENDKLIR.E(6)	Cas9+Cas9	2395.2018
0.9673	20190410_QExHFX1_RSLC1_Beveridge_Clausen_IMP_DSS_JRmethod_R2.24623.24623.3	xl	3.5650(1.1150+2.4500)	3.565	-0.8741	/	K.MIAKSEQEIGK.A(4)+K.TILDFLKSDGFANR.N(7)	Cas9+Cas9	2966.5422
0.9672	20190410_QExHFX1_RSLC1_Beveridge_Clausen_IMP_DSS_JRmethod_R2.15932.15932.4	xl	2.1950(2.1950+2.1950)	1.035	0.0554	/	R.MTNFDKNLPNEK.V(6)+R.MTNFDKNLPNEK.V(6)	Cas9+Cas9	3037.4524
0.9669	20190410_QExHFX1_RSLC1_Beveridge_Clausen_IMP_DSS_JRmethod_R2.11660.11660.4	xl	2.4150(1.5450+0.8700)	1.91	-0.5413	/	R.GKSDNVPSEEVVK.K(2)+K.VKYVTEGMR.K(2)	Cas9+Cas9	2606.326
0.9668	20190410_QExHFX1_RSLC1_Beveridge_Clausen_IMP_DSS_JRmethod_R2.18879.18879.4	xl	2.4250(0.9150+1.5100)	1.15	-1.6549	/	K.FKVLGNTDR.H(2)+R.VNTEITKAPLSASMIK.R(7)	Cas9+Cas9	2888.568
0.9663	20190410_QExHFX1_RSLC1_Beveridge_Clausen_IMP_DSS_JRmethod_R2.05788.05788.3	xl	2.1550(1.3200+1.0250)	1.365	-0.2609	/	K.AGFIKR.Q(5)+K.GQKNSR.E(3)	Cas9+Cas9	1516.8473
0.9655	20190410_QExHFX1_RSLC1_Beveridge_Clausen_IMP_DSS_JRmethod_R2.19288.19288.4	xl	3.7000(3.1600+0.5400)	0.02	-4.4012	/	R.MLASAGELQKGNELALPSK.Y(10)+R.VKENFDKAR.F(2)	Cas9+sp|RETBP_HUMAN|	3199.6909
0.9652	20190410_QExHFX1_RSLC1_Beveridge_Clausen_IMP_DSS_JRmethod_R2.19707.19707.3	xl	3.8850(1.1450+2.7400)	0.71	0.2788	/	R.KPAFLSGEQK.K(1)+K.VVDELVKVMGR.H(7)	Cas9+Cas9	2485.3613
0.9645	20190410_QExHFX1_RSLC1_Beveridge_Clausen_IMP_DSS_JRmethod_R2.12945.12945.3	xl	2.6800(1.6700+1.0100)	1.695	0.9069	/	R.QQLPEKYK.E(6)+K.SKLVSDFR.K(2)	Cas9+Cas9	2121.1469
0.9645	20190410_QExHFX1_RSLC1_Beveridge_Clausen_IMP_DSS_JRmethod_R2.14664.14664.3	xl	2.9300(1.0900+1.8400)	0.8	0.2495	/	K.KDWDPK.K(1)+K.SKLVSDFR.K(2)	Cas9+Cas9	1875.973
0.9641	20190410_QExHFX1_RSLC1_Beveridge_Clausen_IMP_DSS_JRmethod_R2.15280.15280.4	xl	2.3550(0.8600+1.6150)	2.355	0.4335	/	K.FDNLTKAER.G(6)+R.HKPENIVIEMAR.E(2)	Cas9+Cas9	2666.3849
0.9641	20190410_QExHFX1_RSLC1_Beveridge_Clausen_IMP_DSS_JRmethod_R2.17156.17156.4	xl	2.2200(1.3000+1.1650)	0.765	0.9127	/	K.FIKPILEK.M(3)+R.KFDNLTK.A(1)	Cas9+Cas9	1989.155
0.964	20190410_QExHFX1_RSLC1_Beveridge_Clausen_IMP_DSS_JRmethod_R2.14495.14495.3	xl	2.5700(2.5700+2.5700)	2.02	0.0705	/	K.LVDSTDKADLR.L(7)+K.LVDSTDKADLR.L(7)	Cas9+Cas9	2601.3496
0.9638	20190410_QExHFX1_RSLC1_Beveridge_Clausen_IMP_DSS_JRmethod_R2.12703.12703.3	xl	2.9350(1.0700+1.8650)	0.7	0.8216	/	K.KGILQTVK.V(1)+R.NSDKLIAR.K(4)	Cas9+Cas9	1939.1465
0.9623	20190410_QExHFX1_RSLC1_Beveridge_Clausen_IMP_DSS_JRmethod_R2.06678.06678.4	xl	3.0500(0.5450+2.5050)	1.77	-0.1572	/	K.GQKNSR.E(3)+K.SDNVPSEEVVKK.M(11)	Cas9+Cas9	2156.1072
0.9621	20190410_QExHFX1_RSLC1_Beveridge_Clausen_IMP_DSS_JRmethod_R2.13247.13247.4	xl	2.2500(0.9300+1.3200)	1.54	0.4929	/	K.LVDSTDKADLR.L(7)+K.SDNVPSEEVVKK.M(11)	Cas9+Cas9	2699.3864
0.962	20190410_QExHFX1_RSLC1_Beveridge_Clausen_IMP_DSS_JRmethod_R2.15737.15737.4	xl	2.0050(2.0050+2.0050)	1.415	2.5635	/	R.MTNFDKNLPNEK.V(6)+R.MTNFDKNLPNEK.V(6)	Cas9+Cas9	3037.4524
0.9619	20190410_QExHFX1_RSLC1_Beveridge_Clausen_IMP_DSS_JRmethod_R2.16557.16557.4	xl	1.8750(1.8750+1.8750)	1.875	0.551	/	R.HKPENIVIEMAR.E(2)+R.HKPENIVIEMAR.E(2)	Cas9+Cas9	3009.5891
0.9616	20190410_QExHFX1_RSLC1_Beveridge_Clausen_IMP_DSS_JRmethod_R2.19256.19256.3	xl	2.5550(1.5850+1.5550)	1.77	0.4028	/	K.DFQFYKVR.E(6)+K.FDNLTKAER.G(6)	Cas9+Cas9	2332.1851
0.9603	20190410_QExHFX1_RSLC1_Beveridge_Clausen_IMP_DSS_JRmethod_R2.12220.12220.3	xl	2.4900(1.2250+1.2650)	1.79	0.4126	/	K.LVDSTDKADLR.L(7)+K.SDNVPSEEVVKK.M(11)	Cas9+Cas9	2699.3864
0.9601	20190410_QExHFX1_RSLC1_Beveridge_Clausen_IMP_DSS_JRmethod_R2.08105.08105.3	xl	3.6350(3.1350+0.8350)	0.505	-0.0872	/	R.GKSDNVPSEEVVK.K(2)+K.VPSKK.F(4)	Cas9+Cas9	2082.1207
0.9594	20190410_QExHFX1_RSLC1_Beveridge_Clausen_IMP_DSS_JRmethod_R2.14475.14475.3	xl	2.7150(1.1200+1.5950)	0.83	0.0939	/	K.KDWDPK.K(1)+K.SKLVSDFR.K(2)	Cas9+Cas9	1875.973
0.9588	20190410_QExHFX1_RSLC1_Beveridge_Clausen_IMP_DSS_JRmethod_R2.16828.16828.3	xl	2.2800(1.2100+1.0700)	2.28	0.0225	/	R.MTNFDKNLPNEK.V(6)+K.SKLVSDFR.K(2)	Cas9+Cas9	2538.2787
0.9584	20190410_QExHFX1_RSLC1_Beveridge_Clausen_IMP_DSS_JRmethod_R2.13454.13454.3	xl	2.5700(1.5000+1.0700)	1.175	1.3827	/	K.MIAKSEQEIGK.A(4)+K.YDENDKLIR.E(6)	Cas9+Cas9	2535.2889
0.9584	20190410_QExHFX1_RSLC1_Beveridge_Clausen_IMP_DSS_JRmethod_R2.14243.14243.3	xl	2.8100(2.1000+2.0250)	0.32	1.2469	/	R.NSDKLIAR.K(4)+K.RNSDKLIAR.K(5)	Cas9+Cas9	2125.1966
0.9583	20190410_QExHFX1_RSLC1_Beveridge_Clausen_IMP_DSS_JRmethod_R2.14702.14702.3	xl	2.2600(1.0050+1.3900)	2.26	0.906	/	K.ESILPKR.N(6)+K.FKVLGNTDR.H(2)	Cas9+Cas9	2028.1367
0.9581	20190410_QExHFX1_RSLC1_Beveridge_Clausen_IMP_DSS_JRmethod_R2.09547.09547.4	xl	2.1100(1.0600+1.2950)	0.645	-0.1654	/	R.DKPIR.E(2)+R.NSDKLIAR.K(4)	Cas9+Cas9	1680.9522
0.9579	20190410_QExHFX1_RSLC1_Beveridge_Clausen_IMP_DSS_JRmethod_R2.14258.14258.3	xl	2.8400(2.1850+2.0800)	0.125	1.7258	/	R.NSDKLIAR.K(4)+K.RNSDKLIAR.K(5)	Cas9+Cas9	2125.1966
0.9576	20190410_QExHFX1_RSLC1_Beveridge_Clausen_IMP_DSS_JRmethod_R2.23834.23834.4	xl	2.4350(1.5200+0.9150)	0.485	-0.734	/	K.MDGTEELLVKLNR.E(10)+K.QLKEDYFK.K(3)	Cas9+Cas9	2724.4043
0.9574	20190410_QExHFX1_RSLC1_Beveridge_Clausen_IMP_DSS_JRmethod_R2.06788.06788.4	xl	3.0450(0.5050+2.5400)	1.84	-0.1467	/	K.GQKNSR.E(3)+K.SDNVPSEEVVKK.M(11)	Cas9+Cas9	2156.1072
0.9571	20190410_QExHFX1_RSLC1_Beveridge_Clausen_IMP_DSS_JRmethod_R2.12878.12878.3	xl	2.4200(2.4200+2.4200)	1.48	1.3638	/	K.FDNLTKAER.G(6)+K.FDNLTKAER.G(6)	Cas9+Cas9	2323.1807
0.9569	20190410_QExHFX1_RSLC1_Beveridge_Clausen_IMP_DSS_JRmethod_R2.14317.14317.3	xl	2.3250(2.3050+2.3050)	1.79	0.2611	/	K.LVDSTDKADLR.L(7)+K.LVDSTDKADLR.L(7)	Cas9+Cas9	2601.3496
0.9564	20190410_QExHFX1_RSLC1_Beveridge_Clausen_IMP_DSS_JRmethod_R2.24815.24815.4	xl	3.1000(2.7450+0.5900)	3.1	-0.155	/	K.KNLIGALLFDSGETAEATR.L(1)+K.LVDSTDKADLR.L(7)	Cas9+Cas9	3374.7568
0.9562	20190410_QExHFX1_RSLC1_Beveridge_Clausen_IMP_DSS_JRmethod_R2.12466.12466.4	xl	2.7500(0.6650+2.3300)	2.025	-0.1035	/	R.DKQSGK.T(2)+K.TYAHLFDDKVMK.Q(9)	Cas9+Cas9	2266.1303
0.956	20190410_QExHFX1_RSLC1_Beveridge_Clausen_IMP_DSS_JRmethod_R2.19977.19977.3	xl	2.3350(1.3650+1.5550)	1.615	0.3378	/	K.DFQFYKVR.E(6)+K.FDNLTKAER.G(6)	Cas9+Cas9	2332.1851
0.9558	20190410_QExHFX1_RSLC1_Beveridge_Clausen_IMP_DSS_JRmethod_R2.15366.15366.3	xl	2.3750(2.3750+2.3750)	0.015	-0.0066	/	R.KPAFLSGEQK.K(1)+R.KPAFLSGEQK.K(1)	Cas9+Cas9	2345.263
0.9555	20190410_QExHFX1_RSLC1_Beveridge_Clausen_IMP_DSS_JRmethod_R2.12025.12025.3	xl	2.5550(1.2850+1.2700)	0.765	1.0937	/	K.FDNLTKAER.G(6)+K.MIAKSEQEIGK.A(4)	Cas9+Cas9	2463.2678
0.9547	20190410_QExHFX1_RSLC1_Beveridge_Clausen_IMP_DSS_JRmethod_R2.19903.19903.4	xl	1.8050(1.8050+1.8050)	1.805	0.5309	/	K.DDSIDNKVLTR.S(7)+K.DDSIDNKVLTR.S(7)	Cas9+Cas9	2687.3612
0.9546	20190410_QExHFX1_RSLC1_Beveridge_Clausen_IMP_DSS_JRmethod_R2.13615.13615.4	xl	2.2250(1.2600+0.9650)	0.705	0.2838	/	K.KGILQTVK.V(1)+K.MKNYWR.Q(2)	Cas9+Cas9	1920.0654
0.9544	20190410_QExHFX1_RSLC1_Beveridge_Clausen_IMP_DSS_JRmethod_R2.22048.22048.4	xl	3.1000(2.6200+0.5400)	2.585	2.1952	/	R.KSEETITPWNFEEVVDK.G(1)+R.QITKHVAQILDSR.M(4)	Cas9+Cas9	3695.9045
0.9542	20190410_QExHFX1_RSLC1_Beveridge_Clausen_IMP_DSS_JRmethod_R2.23598.23598.4	xl	2.8050(2.1200+0.6850)	1.815	1.3514	/	R.KSEETITPWNFEEVVDK.G(1)+K.SKLVSDFR.K(2)	Cas9+Cas9	3138.576
0.9529	20190410_QExHFX1_RSLC1_Beveridge_Clausen_IMP_DSS_JRmethod_R2.11337.11337.4	xl	1.8450(1.8450+1.8450)	1.39	-0.0846	/	R.GKSDNVPSEEVVK.K(2)+R.GKSDNVPSEEVVK.K(2)	Cas9+Cas9	2911.4661
0.9527	20190410_QExHFX1_RSLC1_Beveridge_Clausen_IMP_DSS_JRmethod_R2.09708.09708.3	xl	2.1900(1.2000+0.9900)	0.695	-0.0258	/	K.AGFIKR.Q(5)+K.VMKQLK.R(3)	Cas9+Cas9	1573.9377
0.9522	20190410_QExHFX1_RSLC1_Beveridge_Clausen_IMP_DSS_JRmethod_R2.21423.21423.4	xl	2.5300(0.8850+1.7550)	0.62	1.1908	/	K.KLVDSTDK.A(1)+R.SSFEKNPIDFLEAK.G(5)	Cas9+Cas9	2666.369
0.952	20190410_QExHFX1_RSLC1_Beveridge_Clausen_IMP_DSS_JRmethod_R2.10805.10805.3	xl	2.4350(0.9400+1.8200)	0.425	-0.2371	/	R.KVTVK.Q(1)+K.QLKEDYFK.K(3)	Cas9,REVERSE_Cas9+Cas9	1780.9974
0.9507	20190410_QExHFX1_RSLC1_Beveridge_Clausen_IMP_DSS_JRmethod_R2.10974.10974.4	xl	1.9250(1.9250+1.9250)	1.23	1.1999	/	R.GKSDNVPSEEVVK.K(2)+R.GKSDNVPSEEVVK.K(2)	Cas9+Cas9	2911.4661
0.9498	20190410_QExHFX1_RSLC1_Beveridge_Clausen_IMP_DSS_JRmethod_R2.16179.16179.3	xl	1.9250(1.9250+1.9250)	1.4	-0.6689	/	K.SKLVSDFR.K(2)+K.SKLVSDFR.K(2)	Cas9+Cas9	2039.105
0.9495	20190410_QExHFX1_RSLC1_Beveridge_Clausen_IMP_DSS_JRmethod_R2.14299.14299.3	xl	2.4900(0.9100+1.7650)	0.575	-0.88	/	K.KDWDPK.K(1)+R.MTNFDKNLPNEK.V(6)	Cas9+Cas9	2375.1466
0.948	20190410_QExHFX1_RSLC1_Beveridge_Clausen_IMP_DSS_JRmethod_R2.15718.15718.3	xl	2.1250(2.1250+2.1250)	1.675	1.8017	/	K.APLSASMIKR.Y(9)+K.APLSASMIKR.Y(9)	Cas9+Cas9	2283.2806
0.9478	20190410_QExHFX1_RSLC1_Beveridge_Clausen_IMP_DSS_JRmethod_R2.13483.13483.3	xl	2.4150(0.8800+1.5350)	1.59	-0.8607	/	R.KFDNLTK.A(1)+R.KLINGIR.D(1)	Cas9+Cas9	1815.0617
0.9467	20190410_QExHFX1_RSLC1_Beveridge_Clausen_IMP_DSS_JRmethod_R2.21600.21600.3	xl	3.2900(0.9600+2.5750)	3.29	1.3657	/	R.AKDFNEKVR.F(7)+K.VVDELVKVMGR.H(7)	REVERSE_sp|RETBP_HUMAN|+Cas9	2487.3518
0.9461	20190410_QExHFX1_RSLC1_Beveridge_Clausen_IMP_DSS_JRmethod_R2.16439.16439.3	xl	1.8650(1.8650+1.8650)	1.495	-0.4323	/	K.YDENDKLIR.E(6)+K.YDENDKLIR.E(6)	Cas9+Cas9	2467.223
0.9455	20190410_QExHFX1_RSLC1_Beveridge_Clausen_IMP_DSS_JRmethod_R2.12882.12882.4	xl	2.1200(0.8550+1.2650)	1.85	-0.207	/	K.LVDSTDKADLR.L(7)+K.SDNVPSEEVVKK.M(11)	Cas9+Cas9	2699.3864
0.9452	20190410_QExHFX1_RSLC1_Beveridge_Clausen_IMP_DSS_JRmethod_R2.18287.18287.4	xl	3.5350(0.4150+3.1200)	0.26	-0.1981	/	R.KMIAK.S(1)+R.YDEHHQDLTLLKALVR.Q(12)	Cas9+Cas9	2677.4624
0.9443	20190410_QExHFX1_RSLC1_Beveridge_Clausen_IMP_DSS_JRmethod_R2.22812.22812.3	xl	2.7300(0.8650+2.1900)	0.54	-0.7896	/	K.KDWDPK.K(1)+R.KSEETITPWNFEEVVDK.G(1)	Cas9+Cas9	2975.4439
0.9437	20190410_QExHFX1_RSLC1_Beveridge_Clausen_IMP_DSS_JRmethod_R2.19824.19824.4	xl	3.2550(0.5300+3.0050)	2.57	-4.2465	/	R.KPLISEK.S(1)+K.TEVQTGGFSKESILPK.R(10)	REVERSE_Cas9+Cas9	2671.4683
0.9435	20190410_QExHFX1_RSLC1_Beveridge_Clausen_IMP_DSS_JRmethod_R2.23120.23120.3	xl	3.8650(0.9950+3.0100)	2.555	1.6602	/	R.AKDFNEKVR.F(7)+K.VVDELVKVMGR.H(7)	REVERSE_sp|RETBP_HUMAN|+Cas9	2487.3518
0.9434	20190410_QExHFX1_RSLC1_Beveridge_Clausen_IMP_DSS_JRmethod_R2.08661.08661.3	xl	3.1050(2.3450+0.7600)	1.945	-0.859	/	K.KGILQTVK.V(1)+R.LSKSR.R(3)	Cas9+Cas9	1612.9875
0.9405	20190410_QExHFX1_RSLC1_Beveridge_Clausen_IMP_DSS_JRmethod_R2.23633.23633.4	xl	1.8800(1.8800+1.8800)	1.08	0.9191	/	R.GGLSELDKAGFIK.R(8)+R.GGLSELDKAGFIK.R(8)	Cas9+Cas9	2805.5163
0.9402	20190410_QExHFX1_RSLC1_Beveridge_Clausen_IMP_DSS_JRmethod_R2.17200.17200.3	xl	1.9150(1.9150+1.9150)	1.15	-0.4502	/	K.SKLVSDFR.K(2)+K.SKLVSDFR.K(2)	Cas9+Cas9	2039.105
0.9401	20190410_QExHFX1_RSLC1_Beveridge_Clausen_IMP_DSS_JRmethod_R2.14720.14720.3	xl	2.0350(1.3450+1.0100)	1.64	0.0666	/	K.FDNLTKAER.G(6)+K.YDENDKLIR.E(6)	Cas9+Cas9	2395.2018
0.9394	20190410_QExHFX1_RSLC1_Beveridge_Clausen_IMP_DSS_JRmethod_R2.24370.24370.3	xl	2.6450(0.8650+1.9650)	0.31	-1.2403	/	K.FIKPILEK.M(3)+K.NPIDFLEAKGYK.E(9)	Cas9+Cas9	2518.4086
0.9384	20190410_QExHFX1_RSLC1_Beveridge_Clausen_IMP_DSS_JRmethod_R2.16187.16187.3	xl	2.3950(1.5650+0.8300)	2.395	-0.741	/	K.IEKILTFR.L(3)+K.KLVDSTDK.A(1)	Cas9+Cas9	2061.1721
0.9381	20190410_QExHFX1_RSLC1_Beveridge_Clausen_IMP_DSS_JRmethod_R2.13466.13466.3	xl	2.7200(0.9400+1.7800)	0.44	0.2576	/	K.KDLIIK.L(1)+R.NSDKLIAR.K(4)	Cas9+Cas9	1782.0614
0.9375	20190410_QExHFX1_RSLC1_Beveridge_Clausen_IMP_DSS_JRmethod_R2.08034.08034.3	xl	2.7000(0.8500+2.1500)	0.46	-0.4103	/	R.LSKSR.R(3)+R.NSDKLIAR.K(4)	Cas9+Cas9	1642.9365
0.9371	20190410_QExHFX1_RSLC1_Beveridge_Clausen_IMP_DSS_JRmethod_R2.13323.13323.3	xl	1.9800(0.9500+1.2550)	1.355	-0.4052	/	R.MTNFDKNLPNEK.V(6)+R.QQLPEKYK.E(6)	Cas9+Cas9	2620.3206
0.9367	20190410_QExHFX1_RSLC1_Beveridge_Clausen_IMP_DSS_JRmethod_R2.16126.16126.3	xl	2.6650(1.9200+0.9350)	0.685	1.4424	/	K.DDSIDNKVLTR.S(7)+R.NSDKLIAR.K(4)	Cas9+Cas9	2328.2284
0.9349	20190410_QExHFX1_RSLC1_Beveridge_Clausen_IMP_DSS_JRmethod_R2.25522.25522.4	xl	3.5750(3.2550+0.5350)	3.32	4.2525	/	K.KNLIGALLFDSGETAEATR.L(1)+R.VKYFQFDKR.F(2)	Cas9+REVERSE_Cas9	3372.7716
0.9341	20190410_QExHFX1_RSLC1_Beveridge_Clausen_IMP_DSS_JRmethod_R2.10880.10880.3	xl	2.6250(0.7650+1.8600)	2.625	-0.441	/	K.FKVLGNTDR.H(2)+K.SEQEIGKATAK.Y(7)	Cas9+Cas9	2347.2382
0.9339	20190410_QExHFX1_RSLC1_Beveridge_Clausen_IMP_DSS_JRmethod_R2.14968.14968.3	xl	2.9800(2.2500+0.7300)	2.595	-0.4011	/	K.APLSASMIKR.Y(9)+R.KFDNLTK.A(1)	Cas9+Cas9	2075.1448
0.9338	20190410_QExHFX1_RSLC1_Beveridge_Clausen_IMP_DSS_JRmethod_R2.18538.18538.4	xl	2.9850(0.7250+2.2600)	0.295	0.0386	/	R.KVTVK.Q(1)+K.MDGTEELLVKLNR.E(10)	Cas9,REVERSE_Cas9+Cas9	2228.2449
0.9337	20190410_QExHFX1_RSLC1_Beveridge_Clausen_IMP_DSS_JRmethod_R2.11062.11062.3	xl	3.1200(0.8700+2.2500)	3.12	0.1323	/	K.FKVLGNTDR.H(2)+K.SEQEIGKATAK.Y(7)	Cas9+Cas9	2347.2382
0.9336	20190410_QExHFX1_RSLC1_Beveridge_Clausen_IMP_DSS_JRmethod_R2.06904.06904.4	xl	2.8600(0.5550+2.3050)	1.685	-0.9895	/	K.GQKNSR.E(3)+K.SDNVPSEEVVKK.M(11)	Cas9+Cas9	2156.1072
0.9329	20190410_QExHFX1_RSLC1_Beveridge_Clausen_IMP_DSS_JRmethod_R2.07391.07391.3	xl	2.8250(1.9900+0.8350)	0.09	-0.3081	/	R.KFDNLTK.A(1)+R.NKDSR.T(2)	Cas9+REVERSE_Cas9	1620.8471
0.9321	20190410_QExHFX1_RSLC1_Beveridge_Clausen_IMP_DSS_JRmethod_R2.11864.11864.3	xl	3.0550(0.7900+2.5150)	0.54	-0.0157	/	K.EDYFKK.L(5)+R.GKSDNVPSEEVVK.K(2)	Cas9+Cas9	2353.1688
0.9316	20190410_QExHFX1_RSLC1_Beveridge_Clausen_IMP_DSS_JRmethod_R2.24484.24484.4	xl	2.0300(1.4200+0.8500)	2.03	2.3603	/	K.TSRYQKRDITTDFYK.F(6)+K.VTVKQLK.E(4)	REVERSE_Cas9+Cas9	2873.565
0.9308	20190410_QExHFX1_RSLC1_Beveridge_Clausen_IMP_DSS_JRmethod_R2.14856.14856.3	xl	4.2200(3.2750+0.9450)	0.44	0.8679	/	K.LVDSTDKADLR.L(7)+K.MIAKSEQEIGK.A(4)	Cas9+Cas9	2602.3523
0.9308	20190410_QExHFX1_RSLC1_Beveridge_Clausen_IMP_DSS_JRmethod_R2.17424.17424.3	xl	1.8100(1.8100+1.8100)	1.305	-0.8992	/	K.SKLVSDFR.K(2)+K.SKLVSDFR.K(2)	Cas9+Cas9	2039.105
0.9305	20190410_QExHFX1_RSLC1_Beveridge_Clausen_IMP_DSS_JRmethod_R2.22375.22375.4	xl	1.8800(0.9150+0.9650)	1.48	-0.3979	/	K.APLSASMIKR.Y(9)+K.NPIDFLEAKGYK.E(9)	Cas9+Cas9	2604.3984
0.9302	20190410_QExHFX1_RSLC1_Beveridge_Clausen_IMP_DSS_JRmethod_R2.14245.14245.4	xl	2.0750(1.4650+0.8700)	1.495	1.0559	/	K.FDNLTKAER.G(6)+K.YDENDKLIR.E(6)	Cas9+Cas9	2395.2018
0.9301	20190410_QExHFX1_RSLC1_Beveridge_Clausen_IMP_DSS_JRmethod_R2.11838.11838.3	xl	2.3400(1.5200+0.8200)	2.075	-0.3045	/	R.GKSDNVPSEEVVK.K(2)+K.VKYVTEGMR.K(2)	Cas9+Cas9	2606.326
0.9297	20190410_QExHFX1_RSLC1_Beveridge_Clausen_IMP_DSS_JRmethod_R2.15374.15374.4	xl	2.5150(2.2800+0.8450)	0.235	0.456	/	R.KPAFLSGEQK.K(1)+K.KQEGSLFAPK.R(1)	Cas9+REVERSE_Cas9	2345.263
0.9285	20190410_QExHFX1_RSLC1_Beveridge_Clausen_IMP_DSS_JRmethod_R2.21149.21149.4	xl	1.9500(1.0100+1.1200)	0.405	-0.0313	/	R.GGLSELDKAGFIK.R(8)+K.QLKEDYFK.K(3)	Cas9+Cas9	2541.3365
0.9276	20190410_QExHFX1_RSLC1_Beveridge_Clausen_IMP_DSS_JRmethod_R2.20248.20248.4	xl	2.1100(1.2550+0.8550)	1.215	-0.0293	/	K.AIVDLLFKTNR.K(8)+K.SEQEIGKATAK.Y(7)	Cas9+Cas9	2587.422
0.9275	20190410_QExHFX1_RSLC1_Beveridge_Clausen_IMP_DSS_JRmethod_R2.10991.10991.4	xl	2.9500(0.4450+2.5050)	1.885	0.318	/	K.AGFIKR.Q(5)+K.SDNVPSEEVVKK.M(11)	Cas9+Cas9	2158.1633
0.9271	20190410_QExHFX1_RSLC1_Beveridge_Clausen_IMP_DSS_JRmethod_R2.23401.23401.4	xl	1.7600(1.7600+1.7600)	1.005	-0.4421	/	K.VVDELVKVMGR.H(7)+K.VVDELVKVMGR.H(7)	Cas9+Cas9	2625.4596
0.9261	20190410_QExHFX1_RSLC1_Beveridge_Clausen_IMP_DSS_JRmethod_R2.24501.24501.3	xl	2.7500(0.9100+2.5200)	0.23	0.6947	/	R.AKDFNEKVR.F(7)+K.LESEFVYGDYKVYDVR.K(11)	REVERSE_sp|RETBP_HUMAN|+Cas9	3224.6028
0.9253	20190410_QExHFX1_RSLC1_Beveridge_Clausen_IMP_DSS_JRmethod_R2.11289.11289.4	xl	1.9500(1.0050+1.2100)	0.29	-0.6111	/	K.KDWDPK.K(1)+R.QQLPEKYK.E(6)	Cas9+Cas9	1958.0148
0.9242	20190410_QExHFX1_RSLC1_Beveridge_Clausen_IMP_DSS_JRmethod_R2.17558.17558.4	xl	2.2150(1.6600+0.7950)	1.795	0.5906	/	K.DDSIDNKVLTR.S(7)+K.MKNYWR.Q(2)	Cas9+Cas9	2309.1473
0.9239	20190410_QExHFX1_RSLC1_Beveridge_Clausen_IMP_DSS_JRmethod_R2.12361.12361.4	xl	1.5800(1.5800+1.5800)	1.58	-1.5087	/	K.VKYVTEGMR.K(2)+K.VKYVTEGMR.K(2)	Cas9+Cas9	2301.186
0.9211	20190410_QExHFX1_RSLC1_Beveridge_Clausen_IMP_DSS_JRmethod_R2.17529.17529.3	xl	3.0600(0.7700+2.7050)	0.285	-0.4518	/	K.IIKDK.D(3)+K.YPKLESEFVYGDYK.V(3)	Cas9+Cas9	2490.2933
0.9204	20190410_QExHFX1_RSLC1_Beveridge_Clausen_IMP_DSS_JRmethod_R2.14812.14812.4	xl	2.0000(0.8950+1.1050)	1.22	0.0838	/	K.APLSASMIKR.Y(9)+R.KFDNLTK.A(1)	Cas9+Cas9	2075.1448
0.9186	20190410_QExHFX1_RSLC1_Beveridge_Clausen_IMP_DSS_JRmethod_R2.19873.19873.4	xl	2.1550(0.7700+1.3850)	2.155	0.9133	/	K.APLSASMIKR.Y(9)+K.TEVQTGGFSKESILPK.R(10)	Cas9+Cas9	2930.5786
0.9182	20190410_QExHFX1_RSLC1_Beveridge_Clausen_IMP_DSS_JRmethod_R2.23416.23416.3	xl	2.7600(0.7950+2.0950)	2.76	2.0283	/	R.AKDFNEKVR.F(7)+K.VVDELVKVMGR.H(7)	REVERSE_sp|RETBP_HUMAN|+Cas9	2487.3518
0.9177	20190410_QExHFX1_RSLC1_Beveridge_Clausen_IMP_DSS_JRmethod_R2.18171.18171.3	xl	2.6950(1.9700+0.7250)	2.275	-0.0129	/	K.APLSASMIKR.Y(9)+K.FIKPILEK.M(3)	Cas9+Cas9	2197.2907
0.9171	20190410_QExHFX1_RSLC1_Beveridge_Clausen_IMP_DSS_JRmethod_R2.08780.08780.3	xl	3.1850(2.5000+0.6850)	2.075	-0.7373	/	K.KGILQTVK.V(1)+R.LSKSR.R(3)	Cas9+Cas9	1612.9875
0.9168	20190410_QExHFX1_RSLC1_Beveridge_Clausen_IMP_DSS_JRmethod_R2.15666.15666.3	xl	3.3050(2.8350+0.7150)	0.215	-0.2617	/	R.GGLSELDKAGFIK.R(8)+R.KVTVK.Q(1)	Cas9+Cas9,REVERSE_Cas9	2045.1771
0.9168	20190410_QExHFX1_RSLC1_Beveridge_Clausen_IMP_DSS_JRmethod_R2.23189.23189.4	xl	3.1650(0.4450+2.7200)	3.165	-0.2571	/	K.GYKEVK.K(3)+K.KNLIGALLFDSGETAEATR.L(1)	Cas9+Cas9	2865.5123
0.9168	20190410_QExHFX1_RSLC1_Beveridge_Clausen_IMP_DSS_JRmethod_R2.23571.23571.4	xl	1.5500(1.5500+1.5500)	1.55	-0.2394	/	K.VVDELVKVMGR.H(7)+K.VVDELVKVMGR.H(7)	Cas9+Cas9	2625.4596
0.9165	20190410_QExHFX1_RSLC1_Beveridge_Clausen_IMP_DSS_JRmethod_R2.13085.13085.3	xl	2.7000(0.8000+2.1500)	0.27	-2.9642	/	K.MRERSNKQGK.Q(7)+K.SDNVPSEEVVKK.M(11)	REVERSE_Cas9+Cas9	2700.3863
0.9163	20190410_QExHFX1_RSLC1_Beveridge_Clausen_IMP_DSS_JRmethod_R2.16801.16801.4	xl	1.9850(0.8000+1.1850)	1.985	-0.0703	/	R.MTNFDKNLPNEK.V(6)+K.SKLVSDFR.K(2)	Cas9+Cas9	2538.2787
0.9155	20190410_QExHFX1_RSLC1_Beveridge_Clausen_IMP_DSS_JRmethod_R2.14441.14441.4	xl	2.0450(1.3750+0.8300)	1.66	0.1165	/	K.FDNLTKAER.G(6)+K.YDENDKLIR.E(6)	Cas9+Cas9	2395.2018
0.9128	20190410_QExHFX1_RSLC1_Beveridge_Clausen_IMP_DSS_JRmethod_R2.06565.06565.3	xl	3.2800(3.1350+0.7200)	0.05	-0.4644	/	K.LKGSPEDNEQK.Q(2)+K.LKSVK.E(2)	Cas9+Cas9	1955.0574
0.9119	20190410_QExHFX1_RSLC1_Beveridge_Clausen_IMP_DSS_JRmethod_R2.07742.07742.4	xl	2.1850(1.3450+0.8400)	0.95	1.0839	/	K.KLVDSTDK.A(1)+K.VLSAYNKHR.D(7)	Cas9+Cas9	2129.148
0.9115	20190410_QExHFX1_RSLC1_Beveridge_Clausen_IMP_DSS_JRmethod_R2.13529.13529.3	xl	2.5350(1.7650+0.7700)	1.495	-1.6354	/	R.QQLPEKYK.E(6)+K.SKLVSDFR.K(2)	Cas9+Cas9	2121.1469
0.9101	20190410_QExHFX1_RSLC1_Beveridge_Clausen_IMP_DSS_JRmethod_R2.08147.08147.3	xl	2.7100(0.7800+2.1700)	0.4	-0.4795	/	R.LSKSR.R(3)+R.NSDKLIAR.K(4)	Cas9+Cas9	1642.9365
0.9096	20190410_QExHFX1_RSLC1_Beveridge_Clausen_IMP_DSS_JRmethod_R2.18974.18974.3	xl	2.4400(0.7450+2.0750)	2.44	-0.405	/	K.QLKEDYFK.K(3)+R.QLLNAKLITQR.K(6)	Cas9+Cas9	2504.4001
0.9068	20190410_QExHFX1_RSLC1_Beveridge_Clausen_IMP_DSS_JRmethod_R2.07907.07907.4	xl	2.4700(0.6850+2.0300)	1.76	0.0426	/	K.GQKNSR.E(3)+K.LVDSTDKADLR.L(7)	Cas9+Cas9	2058.0704
0.9052	20190410_QExHFX1_RSLC1_Beveridge_Clausen_IMP_DSS_JRmethod_R2.22191.22191.4	xl	2.7300(0.3200+2.4100)	2.73	-0.8917	/	R.DKQSGK.T(2)+K.SVKELLGITIMER.S(3)	Cas9+Cas9	2287.2456
0.9035	20190410_QExHFX1_RSLC1_Beveridge_Clausen_IMP_DSS_JRmethod_R2.22902.22902.4	xl	2.5450(2.0500+0.6100)	1.875	-0.286	/	R.KSEETITPWNFEEVVDK.G(1)+R.MTNFDKNLPNEK.V(6)	Cas9+Cas9	3637.7496
0.9024	20190410_QExHFX1_RSLC1_Beveridge_Clausen_IMP_DSS_JRmethod_R2.23764.23764.3	xl	3.0500(0.7750+2.4250)	3.05	1.513	/	R.AKDFNEKVR.F(7)+K.VVDELVKVMGR.H(7)	REVERSE_sp|RETBP_HUMAN|+Cas9	2487.3518
0.902	20190410_QExHFX1_RSLC1_Beveridge_Clausen_IMP_DSS_JRmethod_R2.19404.19404.4	xl	3.4550(0.4400+3.1350)	3.455	1.4234	/	R.HKPENIVIEMAR.E(2)+K.KIEC[160.03]FDSVEISGVEDR.F(1)	Cas9+Cas9	3455.7063
0.9008	20190410_QExHFX1_RSLC1_Beveridge_Clausen_IMP_DSS_JRmethod_R2.21528.21528.4	xl	3.5900(0.3750+3.3600)	3.27	-0.0469	/	K.GQKNSR.E(3)+K.KNLIGALLFDSGETAEATR.L(1)	Cas9+Cas9	2831.4776
0.8996	20190410_QExHFX1_RSLC1_Beveridge_Clausen_IMP_DSS_JRmethod_R2.08368.08368.3	xl	2.4250(0.9000+1.8450)	0.405	0.4767	/	R.LSKSR.R(3)+R.NSDKLIAR.K(4)	Cas9+Cas9	1642.9365
0.898	20190410_QExHFX1_RSLC1_Beveridge_Clausen_IMP_DSS_JRmethod_R2.19746.19746.4	xl	2.2750(1.4650+0.8100)	0.65	3.5838	/	R.KPAFLSGEQK.K(1)+K.KQEGSLFAPKR.M(10)	Cas9+REVERSE_Cas9	2501.3641
0.8974	20190410_QExHFX1_RSLC1_Beveridge_Clausen_IMP_DSS_JRmethod_R2.14469.14469.3	xl	2.5400(0.8650+1.6750)	0.505	0.4064	/	K.KDWDPK.K(1)+K.SKLVSDFR.K(2)	Cas9+Cas9	1875.973
0.8962	20190410_QExHFX1_RSLC1_Beveridge_Clausen_IMP_DSS_JRmethod_R2.17146.17146.3	xl	2.0850(1.5300+0.8550)	1.015	-0.1936	/	K.FIKPILEK.M(3)+R.KFDNLTK.A(1)	Cas9+Cas9	1989.155
0.8958	20190410_QExHFX1_RSLC1_Beveridge_Clausen_IMP_DSS_JRmethod_R2.10518.10518.3	xl	1.5800(1.5800+1.5800)	1.58	-0.598	/	R.QQLPEKYK.E(6)+R.QQLPEKYK.E(6)	Cas9+Cas9	2203.1888
0.8943	20190410_QExHFX1_RSLC1_Beveridge_Clausen_IMP_DSS_JRmethod_R2.24758.24758.4	xl	3.0300(0.2800+2.9000)	3.03	-0.6868	/	K.AGFIKR.Q(5)+K.KNLIGALLFDSGETAEATR.L(1)	Cas9+Cas9	2833.5337
0.8942	20190410_QExHFX1_RSLC1_Beveridge_Clausen_IMP_DSS_JRmethod_R2.19674.19674.3	xl	3.3600(0.7500+2.6100)	0.37	0.5712	/	R.KPAFLSGEQK.K(1)+K.VVDELVKVMGR.H(7)	Cas9+Cas9	2485.3613
0.8938	20190410_QExHFX1_RSLC1_Beveridge_Clausen_IMP_DSS_JRmethod_R2.13291.13291.4	xl	1.9000(0.9250+1.2200)	0.785	0.7115	/	K.MKNYWR.Q(2)+R.NSDKLIAR.K(4)	Cas9+Cas9	1950.0145
0.8911	20190410_QExHFX1_RSLC1_Beveridge_Clausen_IMP_DSS_JRmethod_R2.10751.10751.4	xl	1.9300(1.0200+0.9100)	0.58	-0.348	/	R.DKPIR.E(2)+K.KGILQTVK.V(1)	Cas9+Cas9	1651.0032
0.8904	20190410_QExHFX1_RSLC1_Beveridge_Clausen_IMP_DSS_JRmethod_R2.19102.19102.4	xl	2.7550(0.5500+2.2050)	1.335	-0.4074	/	R.EKIEK.L(2)+K.MDGTEELLVKLNR.E(10)	Cas9+Cas9	2300.2296
0.8872	20190410_QExHFX1_RSLC1_Beveridge_Clausen_IMP_DSS_JRmethod_R2.18929.18929.4	xl	2.8050(0.5050+2.3000)	1.39	-0.1183	/	R.EKIEK.L(2)+K.MDGTEELLVKLNR.E(10)	Cas9+Cas9	2300.2296
0.8869	20190410_QExHFX1_RSLC1_Beveridge_Clausen_IMP_DSS_JRmethod_R2.21674.21674.4	xl	2.7000(0.2800+2.5300)	2.7	-0.2786	/	K.GQKNSR.E(3)+K.KNLIGALLFDSGETAEATR.L(1)	Cas9+Cas9	2831.4776
0.8865	20190410_QExHFX1_RSLC1_Beveridge_Clausen_IMP_DSS_JRmethod_R2.05181.05181.3	xl	1.9450(0.9750+0.9700)	0.39	-0.4712	/	K.GQKNSR.E(3)+K.VMKQLK.R(3)	Cas9+Cas9	1571.8817
0.8855	20190410_QExHFX1_RSLC1_Beveridge_Clausen_IMP_DSS_JRmethod_R2.20588.20588.4	xl	2.3950(0.6000+1.9300)	2.395	4.1438	/	K.KQEGSLFAPKR.M(10)+K.VVDELVKVMGR.H(7)	REVERSE_Cas9+Cas9	2641.4624
0.8848	20190410_QExHFX1_RSLC1_Beveridge_Clausen_IMP_DSS_JRmethod_R2.18735.18735.4	xl	2.4400(1.9000+0.5400)	2.44	-1.56	/	R.SSFEKNPIDFLEAK.G(5)+K.VLSAYNKHR.D(7)	Cas9+Cas9	2848.4758
0.8833	20190410_QExHFX1_RSLC1_Beveridge_Clausen_IMP_DSS_JRmethod_R2.17028.17028.4	xl	1.9800(0.8000+1.1800)	1.275	-1.3669	/	R.MTNFDKNLPNEK.V(6)+K.SKLVSDFR.K(2)	Cas9+Cas9	2538.2787
0.8826	20190410_QExHFX1_RSLC1_Beveridge_Clausen_IMP_DSS_JRmethod_R2.10683.10683.3	xl	2.9800(2.5000+0.7200)	2.98	0.3881	/	R.GKSDNVPSEEVVK.K(2)+K.VTVKQLK.E(4)	Cas9+Cas9	2339.2947
0.8817	20190410_QExHFX1_RSLC1_Beveridge_Clausen_IMP_DSS_JRmethod_R2.16423.16423.4	xl	2.4400(0.5350+1.9050)	2.44	-0.8618	/	K.ESILPKR.N(6)+R.LKTYAHLFDDK.V(2)	Cas9+Cas9	2329.2681
0.8813	20190410_QExHFX1_RSLC1_Beveridge_Clausen_IMP_DSS_JRmethod_R2.19389.19389.4	xl	2.6350(0.4650+2.4100)	2.19	-1.4658	/	R.HKPENIVIEMAR.E(2)+K.KIEC[160.03]FDSVEISGVEDR.F(1)	Cas9+Cas9	3455.7063
0.881	20190410_QExHFX1_RSLC1_Beveridge_Clausen_IMP_DSS_JRmethod_R2.10753.10753.3	xl	2.8050(0.7100+2.0950)	0.35	-0.1342	/	R.DKPIR.E(2)+K.KGILQTVK.V(1)	Cas9+Cas9	1651.0032
0.8809	20190410_QExHFX1_RSLC1_Beveridge_Clausen_IMP_DSS_JRmethod_R2.19067.19067.4	xl	1.9700(0.8750+1.0950)	0.615	-4.7719	/	K.KVVEESPVNDSK.G(1)+R.QEDFYPFLKDNR.E(9)	REVERSE_Cas9+Cas9	3038.4872
0.8798	20190410_QExHFX1_RSLC1_Beveridge_Clausen_IMP_DSS_JRmethod_R2.24759.24759.4	xl	2.4650(0.7400+1.8000)	0.085	-0.1827	/	K.NPIDFLEAKGYK.E(9)+K.TEVQTGGFSKESILPK.R(10)	Cas9+Cas9	3251.6964
0.8794	20190410_QExHFX1_RSLC1_Beveridge_Clausen_IMP_DSS_JRmethod_R2.12515.12515.4	xl	1.4250(1.4250+1.4250)	1.425	-0.6912	/	K.FDNLTKAER.G(6)+K.FDNLTKAER.G(6)	Cas9+Cas9	2323.1807
0.8768	20190410_QExHFX1_RSLC1_Beveridge_Clausen_IMP_DSS_JRmethod_R2.13637.13637.3	xl	2.6100(0.8250+1.7850)	0.385	1.3668	/	K.KDLIIK.L(1)+R.NSDKLIAR.K(4)	Cas9+Cas9	1782.0614
0.8758	20190410_QExHFX1_RSLC1_Beveridge_Clausen_IMP_DSS_JRmethod_R2.15957.15957.3	xl	2.3750(1.5850+0.7900)	2.375	0.2389	/	R.MTNFDKNLPNEK.V(6)+K.SKLVSDFR.K(2)	Cas9+Cas9	2538.2787
0.874	20190410_QExHFX1_RSLC1_Beveridge_Clausen_IMP_DSS_JRmethod_R2.20884.20884.4	xl	1.7500(1.0500+0.8600)	1.415	-1.0025	/	R.QEDFYPFLKDNR.E(9)+K.VKYVTEGMR.K(2)	Cas9+Cas9	2790.3686
0.8724	20190410_QExHFX1_RSLC1_Beveridge_Clausen_IMP_DSS_JRmethod_R2.13093.13093.4	xl	1.9450(0.8650+1.3250)	0.845	0.1671	/	K.MKNYWR.Q(2)+R.NSDKLIAR.K(4)	Cas9+Cas9	1950.0145
0.8719	20190410_QExHFX1_RSLC1_Beveridge_Clausen_IMP_DSS_JRmethod_R2.15439.15439.4	xl	3.1650(2.9150+0.4950)	0.135	1.1089	/	R.LENLIAQLPGEKK.N(12)+K.LKSVK.E(2)	Cas9+Cas9	2163.2877
0.8718	20190410_QExHFX1_RSLC1_Beveridge_Clausen_IMP_DSS_JRmethod_R2.07988.07988.3	xl	3.5000(3.2300+0.5750)	0.275	-0.2777	/	R.GKSDNVPSEEVVK.K(2)+K.VPSKK.F(4)	Cas9+Cas9	2082.1207
0.8717	20190410_QExHFX1_RSLC1_Beveridge_Clausen_IMP_DSS_JRmethod_R2.14796.14796.3	xl	2.6950(1.9550+0.7400)	2.145	0.1944	/	K.APLSASMIKR.Y(9)+R.KFDNLTK.A(1)	Cas9+Cas9	2075.1448
0.8709	20190410_QExHFX1_RSLC1_Beveridge_Clausen_IMP_DSS_JRmethod_R2.24610.24610.3	xl	2.1200(0.7150+1.4050)	2.12	-1.0583	/	K.MIAKSEQEIGK.A(4)+K.TILDFLKSDGFANR.N(7)	Cas9+Cas9	2966.5422
0.8707	20190410_QExHFX1_RSLC1_Beveridge_Clausen_IMP_DSS_JRmethod_R2.10886.10886.3	xl	1.6200(1.6200+1.6200)	1.18	-0.1018	/	K.AGFIKR.Q(5)+K.AGFIKR.Q(5)	Cas9+Cas9	1518.9034
0.8706	20190410_QExHFX1_RSLC1_Beveridge_Clausen_IMP_DSS_JRmethod_R2.20516.20516.4	xl	1.7350(1.0750+0.8250)	1.735	-0.24	/	K.DFQFYKVR.E(6)+K.YDENDKLIR.E(6)	Cas9+Cas9	2404.2062
0.8689	20190410_QExHFX1_RSLC1_Beveridge_Clausen_IMP_DSS_JRmethod_R2.11352.11352.4	xl	2.6900(0.4900+2.2000)	1.635	-0.3855	/	K.AGFIKR.Q(5)+K.SDNVPSEEVVKK.M(11)	Cas9+Cas9	2158.1633
0.866	20190410_QExHFX1_RSLC1_Beveridge_Clausen_IMP_DSS_JRmethod_R2.09842.09842.3	xl	2.5900(0.7150+2.1350)	0.255	-0.6761	/	R.DKPIR.E(2)+R.NSDKLIAR.K(4)	Cas9+Cas9	1680.9522
0.8654	20190410_QExHFX1_RSLC1_Beveridge_Clausen_IMP_DSS_JRmethod_R2.15968.15968.4	xl	2.1900(0.6450+1.8050)	2.19	0.0661	/	R.EKIEK.L(2)+R.GGLSELDKAGFIK.R(8)	Cas9+Cas9	2117.1619
0.8639	20190410_QExHFX1_RSLC1_Beveridge_Clausen_IMP_DSS_JRmethod_R2.08595.08595.3	xl	2.2350(0.8200+1.7700)	0.295	-0.5264	/	R.LSKSR.R(3)+R.NSDKLIAR.K(4)	Cas9+Cas9	1642.9365
0.8634	20190410_QExHFX1_RSLC1_Beveridge_Clausen_IMP_DSS_JRmethod_R2.11680.11680.4	xl	2.3800(1.6900+0.6900)	0.61	-0.0925	/	K.LVDSTDKADLR.L(7)+K.VMKQLK.R(3)	Cas9+Cas9	2115.1608
0.8628	20190410_QExHFX1_RSLC1_Beveridge_Clausen_IMP_DSS_JRmethod_R2.16215.16215.4	xl	1.4700(1.4700+1.4700)	1.065	-0.1196	/	K.SKLVSDFR.K(2)+K.SKLVSDFR.K(2)	Cas9+Cas9	2039.105
0.8603	20190410_QExHFX1_RSLC1_Beveridge_Clausen_IMP_DSS_JRmethod_R2.12869.12869.4	xl	1.8800(0.8900+1.2350)	0.535	-0.8345	/	K.MKNYWR.Q(2)+R.NSDKLIAR.K(4)	Cas9+Cas9	1950.0145
0.8584	20190410_QExHFX1_RSLC1_Beveridge_Clausen_IMP_DSS_JRmethod_R2.23321.23321.4	xl	1.9500(0.7300+1.2200)	1.95	4.1829	/	K.GHPETLEKFDKFK.H(11)+K.IMSASLPAKTIETNVR.L(9)	sp|MYG_HUMAN|+REVERSE_Cas9	3442.8169
0.8581	20190410_QExHFX1_RSLC1_Beveridge_Clausen_IMP_DSS_JRmethod_R2.24071.24071.3	xl	1.6250(1.6250+1.6250)	1.625	1.5541	/	K.DFQFYKVR.E(6)+K.DFQFYKVR.E(6)	Cas9+Cas9	2341.1894
0.8573	20190410_QExHFX1_RSLC1_Beveridge_Clausen_IMP_DSS_JRmethod_R2.19635.19635.4	xl	2.8650(2.2600+0.6050)	0.065	1.9318	/	R.MLASAGELQKGNELALPSK.Y(10)+R.VKENFDKAR.F(2)	Cas9+sp|RETBP_HUMAN|	3199.6909
0.857	20190410_QExHFX1_RSLC1_Beveridge_Clausen_IMP_DSS_JRmethod_R2.16957.16957.3	xl	2.7900(0.5450+2.2450)	2.79	-0.5377	/	R.KDFQFYK.V(1)+K.LVDSTDKADLR.L(7)	Cas9+Cas9	2344.195
0.8567	20190410_QExHFX1_RSLC1_Beveridge_Clausen_IMP_DSS_JRmethod_R2.06553.06553.3	xl	2.5150(0.7050+2.1050)	0.43	-0.5673	/	K.IIKDK.D(3)+K.LKGSPEDNEQK.Q(2)	Cas9+Cas9	1997.068
0.8566	20190410_QExHFX1_RSLC1_Beveridge_Clausen_IMP_DSS_JRmethod_R2.22961.22961.3	xl	3.5100(0.8250+2.7850)	3.51	2.1755	/	R.AKDFNEKVR.F(7)+K.VVDELVKVMGR.H(7)	REVERSE_sp|RETBP_HUMAN|+Cas9	2487.3518
0.8559	20190410_QExHFX1_RSLC1_Beveridge_Clausen_IMP_DSS_JRmethod_R2.10211.10211.4	xl	2.7450(0.6350+2.1100)	0.11	1.804	/	R.RSKSLR.A(3)+K.SDNVPSEEVVKK.M(11)	REVERSE_Cas9+Cas9	2213.2014
0.8546	20190410_QExHFX1_RSLC1_Beveridge_Clausen_IMP_DSS_JRmethod_R2.21605.21605.3	xl	2.6500(0.7400+2.1250)	1.78	0.3331	/	R.AKDFNEKVR.F(7)+K.VVDELVKVMGR.H(7)	REVERSE_sp|RETBP_HUMAN|+Cas9	2487.3518
0.8544	20190410_QExHFX1_RSLC1_Beveridge_Clausen_IMP_DSS_JRmethod_R2.17729.17729.3	xl	3.0850(2.7850+0.5450)	2.525	-0.147	/	K.DDSIDNKVLTR.S(7)+K.MKNYWR.Q(2)	Cas9+Cas9	2309.1473
0.8536	20190410_QExHFX1_RSLC1_Beveridge_Clausen_IMP_DSS_JRmethod_R2.14890.14890.3	xl	3.4650(0.7150+2.9900)	3.465	-1.7651	/	R.KMIAK.S(1)+R.VNTEITKAPLSASMIK.R(7)	Cas9+Cas9	2429.3636
0.8535	20190410_QExHFX1_RSLC1_Beveridge_Clausen_IMP_DSS_JRmethod_R2.08255.08255.3	xl	2.5800(0.6950+2.1500)	0.29	-0.4267	/	R.LSKSR.R(3)+R.NSDKLIAR.K(4)	Cas9+Cas9	1642.9365
0.8523	20190410_QExHFX1_RSLC1_Beveridge_Clausen_IMP_DSS_JRmethod_R2.19066.19066.4	xl	1.9000(1.0150+0.8850)	0.6	1.4441	/	R.GKSDNVPSEEVVK.K(2)+R.QEDFYPFLKDNR.E(9)	Cas9+Cas9	3095.5086
0.8519	20190410_QExHFX1_RSLC1_Beveridge_Clausen_IMP_DSS_JRmethod_R2.12931.12931.4	xl	2.0400(0.7350+1.3050)	1.435	0.1262	/	R.QQLPEKYK.E(6)+K.SKLVSDFR.K(2)	Cas9+Cas9	2121.1469
0.8494	20190410_QExHFX1_RSLC1_Beveridge_Clausen_IMP_DSS_JRmethod_R2.20160.20160.3	xl	3.2500(0.6050+3.0050)	2.895	-3.8782	/	R.KPLISEK.S(1)+K.TEVQTGGFSKESILPK.R(10)	REVERSE_Cas9+Cas9	2671.4683
0.8475	20190410_QExHFX1_RSLC1_Beveridge_Clausen_IMP_DSS_JRmethod_R2.14840.14840.3	xl	2.2550(0.7550+1.5000)	0.6	-2.1313	/	K.KDWDPK.K(1)+K.SKLVSDFR.K(2)	Cas9+Cas9	1875.973
0.8469	20190410_QExHFX1_RSLC1_Beveridge_Clausen_IMP_DSS_JRmethod_R2.15144.15144.4	xl	1.4650(1.4650+1.4650)	0.915	-0.4339	/	K.FKVLGNTDR.H(2)+K.FKVLGNTDR.H(2)	Cas9+Cas9	2235.2011
0.8462	20190410_QExHFX1_RSLC1_Beveridge_Clausen_IMP_DSS_JRmethod_R2.13044.13044.4	xl	1.8450(0.8500+1.2700)	0.83	-0.074	/	K.MKNYWR.Q(2)+R.NSDKLIAR.K(4)	Cas9+Cas9	1950.0145
0.8458	20190410_QExHFX1_RSLC1_Beveridge_Clausen_IMP_DSS_JRmethod_R2.23066.23066.4	xl	2.4950(2.1250+0.5050)	1.85	-0.8229	/	R.KSEETITPWNFEEVVDK.G(1)+R.MTNFDKNLPNEK.V(6)	Cas9+Cas9	3637.7496
0.8438	20190410_QExHFX1_RSLC1_Beveridge_Clausen_IMP_DSS_JRmethod_R2.18304.18304.4	xl	2.1950(0.6050+1.5900)	2.195	0.962	/	K.ESILPKR.N(6)+R.VNTEITKAPLSASMIK.R(7)	Cas9+Cas9	2681.5036
0.8427	20190410_QExHFX1_RSLC1_Beveridge_Clausen_IMP_DSS_JRmethod_R2.15092.15092.3	xl	2.6350(2.3600+0.6750)	0.135	-1.3422	/	K.DDSIDNKVLTR.S(7)+R.DKPIR.E(2)	Cas9+Cas9	2040.085
0.8417	20190410_QExHFX1_RSLC1_Beveridge_Clausen_IMP_DSS_JRmethod_R2.16230.16230.4	xl	1.4450(1.4450+1.4450)	0.935	-1.1774	/	K.YDENDKLIR.E(6)+K.YDENDKLIR.E(6)	Cas9+Cas9	2467.223
0.8399	20190410_QExHFX1_RSLC1_Beveridge_Clausen_IMP_DSS_JRmethod_R2.11998.11998.3	xl	1.9950(0.8750+1.1200)	0.435	-0.4363	/	R.DKPIR.E(2)+K.KDLIIK.L(1)	Cas9+Cas9	1493.918
0.8364	20190410_QExHFX1_RSLC1_Beveridge_Clausen_IMP_DSS_JRmethod_R2.18127.18127.3	xl	2.1850(0.6450+1.5400)	2.185	-0.0994	/	K.ESILPKR.N(6)+R.VNTEITKAPLSASMIK.R(7)	Cas9+Cas9	2681.5036
0.8361	20190410_QExHFX1_RSLC1_Beveridge_Clausen_IMP_DSS_JRmethod_R2.14931.14931.4	xl	1.7250(0.8300+0.8950)	1.5	4.1106	/	K.LVDSTDKADLR.L(7)+K.SDNVPSEEVVKK.M(11)	Cas9+Cas9	2699.3864
0.8334	20190410_QExHFX1_RSLC1_Beveridge_Clausen_IMP_DSS_JRmethod_R2.14282.14282.3	xl	2.9500(2.5200+0.6100)	0.335	-2.4192	/	K.DDSIDNKVLTR.S(7)+R.DKPIR.E(2)	Cas9+Cas9	2040.085
0.8325	20190410_QExHFX1_RSLC1_Beveridge_Clausen_IMP_DSS_JRmethod_R2.19718.19718.4	xl	2.3950(0.4750+1.9200)	2.395	-1.6471	/	R.AKDFNEKVR.F(7)+K.RMLASAGELQKGNELALPSK.Y(11)	REVERSE_sp|RETBP_HUMAN|+Cas9	3355.792
0.8323	20190410_QExHFX1_RSLC1_Beveridge_Clausen_IMP_DSS_JRmethod_R2.12687.12687.4	xl	1.9200(0.8050+1.3600)	0.965	0.4142	/	K.MKNYWR.Q(2)+R.NSDKLIAR.K(4)	Cas9+Cas9	1950.0145
0.832	20190410_QExHFX1_RSLC1_Beveridge_Clausen_IMP_DSS_JRmethod_R2.23524.23524.3	xl	3.4350(2.7950+0.6400)	0.15	0.4933	/	K.MDGTEELLVKLNR.E(10)+K.QLKEDYFK.K(3)	Cas9+Cas9	2724.4043
0.8314	20190410_QExHFX1_RSLC1_Beveridge_Clausen_IMP_DSS_JRmethod_R2.18939.18939.3	xl	4.0700(0.4850+3.5850)	3.36	-0.3096	/	R.EKIEK.L(2)+K.MDGTEELLVKLNR.E(10)	Cas9+Cas9	2300.2296
0.8304	20190410_QExHFX1_RSLC1_Beveridge_Clausen_IMP_DSS_JRmethod_R2.15483.15483.3	xl	3.0300(2.6750+0.6000)	0.17	-0.6482	/	R.GGLSELDKAGFIK.R(8)+R.KVTVK.Q(1)	Cas9+Cas9,REVERSE_Cas9	2045.1771
0.8289	20190410_QExHFX1_RSLC1_Beveridge_Clausen_IMP_DSS_JRmethod_R2.19910.19910.3	xl	1.5700(1.5700+1.5700)	1.57	0.3688	/	K.DDSIDNKVLTR.S(7)+K.DDSIDNKVLTR.S(7)	Cas9+Cas9	2687.3612
0.8267	20190410_QExHFX1_RSLC1_Beveridge_Clausen_IMP_DSS_JRmethod_R2.09696.09696.4	xl	1.7800(0.9100+1.1150)	0.53	0.0525	/	R.DKPIR.E(2)+R.NSDKLIAR.K(4)	Cas9+Cas9	1680.9522
0.8266	20190410_QExHFX1_RSLC1_Beveridge_Clausen_IMP_DSS_JRmethod_R2.21419.21419.3	xl	2.2900(0.7550+1.9100)	0.205	-0.3478	/	K.KLVDSTDK.A(1)+R.SSFEKNPIDFLEAK.G(5)	Cas9+Cas9	2666.369
0.8265	20190410_QExHFX1_RSLC1_Beveridge_Clausen_IMP_DSS_JRmethod_R2.12294.12294.3	xl	2.1300(0.6400+1.6650)	2.13	-4.109	/	K.KSPVK.Y(1)+K.LKGSPEDNEQK.Q(2)	REVERSE_Cas9+Cas9	1939.0261
0.8253	20190410_QExHFX1_RSLC1_Beveridge_Clausen_IMP_DSS_JRmethod_R2.11638.11638.4	xl	2.4700(0.4250+2.0450)	2.235	-0.3778	/	K.AGFIKR.Q(5)+K.SDNVPSEEVVKK.M(11)	Cas9+Cas9	2158.1633
0.8251	20190410_QExHFX1_RSLC1_Beveridge_Clausen_IMP_DSS_JRmethod_R2.16987.16987.4	xl	1.9200(1.2300+0.6900)	1.92	0.2412	/	R.LEESFLVEEDKK.H(11)+K.VKYVTEGMR.K(2)	Cas9+Cas9	2684.3618
0.8247	20190410_QExHFX1_RSLC1_Beveridge_Clausen_IMP_DSS_JRmethod_R2.16390.16390.3	xl	1.7750(0.9400+0.8350)	1.415	-1.1211	/	R.NSDKLIAR.K(4)+K.TKYNALKTPDK.L(2)	Cas9+sp|CTRB_BOVIN|	2331.2797
0.8223	20190410_QExHFX1_RSLC1_Beveridge_Clausen_IMP_DSS_JRmethod_R2.12730.12730.4	xl	1.3300(1.3300+1.3300)	1.33	0.1872	/	K.FDNLTKAER.G(6)+K.FDNLTKAER.G(6)	Cas9+Cas9	2323.1807
0.8223	20190410_QExHFX1_RSLC1_Beveridge_Clausen_IMP_DSS_JRmethod_R2.25877.25877.4	xl	1.3300(1.3300+1.3300)	1.33	0.3939	/	R.QEDFYPFLKDNR.E(9)+R.QEDFYPFLKDNR.E(9)	Cas9+Cas9	3279.5511
0.8215	20190410_QExHFX1_RSLC1_Beveridge_Clausen_IMP_DSS_JRmethod_R2.10121.10121.4	xl	1.8350(0.8950+1.1850)	0.42	0.3429	/	R.DKPIR.E(2)+R.NSDKLIAR.K(4)	Cas9+Cas9	1680.9522
0.8207	20190410_QExHFX1_RSLC1_Beveridge_Clausen_IMP_DSS_JRmethod_R2.11855.11855.3	xl	3.0400(0.5750+2.7150)	0.325	-0.6	/	K.EDYFKK.L(5)+R.GKSDNVPSEEVVK.K(2)	Cas9+Cas9	2353.1688
0.8163	20190410_QExHFX1_RSLC1_Beveridge_Clausen_IMP_DSS_JRmethod_R2.13639.13639.4	xl	2.1000(0.7900+1.3100)	0.285	0.8473	/	K.KDLIIK.L(1)+R.NSDKLIAR.K(4)	Cas9+Cas9	1782.0614
0.8139	20190410_QExHFX1_RSLC1_Beveridge_Clausen_IMP_DSS_JRmethod_R2.12530.12530.4	xl	1.2800(1.2800+1.2800)	1.28	-1.3021	/	K.FDNLTKAER.G(6)+K.FDNLTKAER.G(6)	Cas9+Cas9	2323.1807
0.8135	20190410_QExHFX1_RSLC1_Beveridge_Clausen_IMP_DSS_JRmethod_R2.15866.15866.3	xl	3.2600(0.5850+2.9700)	3.26	-0.6283	/	R.EKIEK.L(2)+R.GGLSELDKAGFIK.R(8)	Cas9+Cas9	2117.1619
0.8123	20190410_QExHFX1_RSLC1_Beveridge_Clausen_IMP_DSS_JRmethod_R2.14977.14977.3	xl	1.5300(1.5300+1.5300)	1.08	-0.983	/	K.FKVLGNTDR.H(2)+K.FKVLGNTDR.H(2)	Cas9+Cas9	2235.2011
0.8111	20190410_QExHFX1_RSLC1_Beveridge_Clausen_IMP_DSS_JRmethod_R2.10963.10963.3	xl	2.0750(0.8100+1.5050)	0.365	-1.0529	/	R.KVTVK.Q(1)+K.QLKEDYFK.K(3)	Cas9,REVERSE_Cas9+Cas9	1780.9974
0.8107	20190410_QExHFX1_RSLC1_Beveridge_Clausen_IMP_DSS_JRmethod_R2.06655.06655.3	xl	2.3400(0.6900+1.9250)	0.43	-0.4331	/	K.IIKDK.D(3)+K.LKGSPEDNEQK.Q(2)	Cas9+Cas9	1997.068
0.8058	20190410_QExHFX1_RSLC1_Beveridge_Clausen_IMP_DSS_JRmethod_R2.16417.16417.4	xl	1.3700(1.3700+1.3700)	0.895	-1.4406	/	K.SKLVSDFR.K(2)+K.SKLVSDFR.K(2)	Cas9+Cas9	2039.105
0.8055	20190410_QExHFX1_RSLC1_Beveridge_Clausen_IMP_DSS_JRmethod_R2.11093.11093.3	xl	1.5400(1.5400+1.5400)	1.005	-0.7099	/	K.SDNVPSEEVVKK.M(11)+K.SDNVPSEEVVKK.M(11)	Cas9+Cas9	2797.4232
0.8038	20190410_QExHFX1_RSLC1_Beveridge_Clausen_IMP_DSS_JRmethod_R2.20045.20045.4	xl	2.2650(0.5800+1.9150)	1.19	-0.3032	/	R.DKQSGK.T(2)+K.QSGKTILDFLK.S(4)	Cas9+Cas9	2048.1153
0.8017	20190410_QExHFX1_RSLC1_Beveridge_Clausen_IMP_DSS_JRmethod_R2.23902.23902.3	xl	1.9850(0.6500+1.3350)	1.985	-0.0068	/	K.NLPNEKVLPK.H(6)+K.SVKELLGITIMER.S(3)	Cas9+Cas9	2776.5771
0.8002	20190410_QExHFX1_RSLC1_Beveridge_Clausen_IMP_DSS_JRmethod_R2.17024.17024.3	xl	2.7850(0.5850+2.5600)	0.185	-0.034	/	K.VSKLK.K(3)+K.YPKLESEFVYGDYK.V(3)	REVERSE_Cas9+Cas9	2448.2827
0.7974	20190410_QExHFX1_RSLC1_Beveridge_Clausen_IMP_DSS_JRmethod_R2.10000.10000.3	xl	2.3750(0.6750+1.9450)	0.28	-0.5001	/	R.DKPIR.E(2)+R.NSDKLIAR.K(4)	Cas9+Cas9	1680.9522
0.7966	20190410_QExHFX1_RSLC1_Beveridge_Clausen_IMP_DSS_JRmethod_R2.08172.08172.3	xl	2.3400(1.6450+0.6950)	0.215	-0.0822	/	R.KFDNLTK.A(1)+R.SDKNR.G(3)	Cas9+Cas9	1620.8471
0.7955	20190410_QExHFX1_RSLC1_Beveridge_Clausen_IMP_DSS_JRmethod_R2.10622.10622.3	xl	2.7250(0.6950+2.0300)	0.4	0.4203	/	R.DKPIR.E(2)+K.KGILQTVK.V(1)	Cas9+Cas9	1651.0032
0.7936	20190410_QExHFX1_RSLC1_Beveridge_Clausen_IMP_DSS_JRmethod_R2.22471.22471.3	xl	2.8500(0.4750+2.6550)	1.84	-0.7578	/	R.KFDNLTK.A(1)+K.NPIDFLEAKGYK.E(9)	Cas9+Cas9	2396.2627
0.7915	20190410_QExHFX1_RSLC1_Beveridge_Clausen_IMP_DSS_JRmethod_R2.11266.11266.4	xl	1.3250(1.3250+1.3250)	0.95	-0.5965	/	K.SDNVPSEEVVKK.M(11)+K.SDNVPSEEVVKK.M(11)	Cas9+Cas9	2797.4232
0.7887	20190410_QExHFX1_RSLC1_Beveridge_Clausen_IMP_DSS_JRmethod_R2.10850.10850.4	xl	2.1450(1.9050+0.7250)	0.18	-0.3752	/	K.DDSIDNKVLTR.S(7)+R.LSKSR.R(3)	Cas9+Cas9	2002.0694
0.7877	20190410_QExHFX1_RSLC1_Beveridge_Clausen_IMP_DSS_JRmethod_R2.16611.16611.4	xl	1.3400(1.3400+1.3400)	0.87	-0.3248	/	K.SKLVSDFR.K(2)+K.SKLVSDFR.K(2)	Cas9+Cas9	2039.105
0.7845	20190410_QExHFX1_RSLC1_Beveridge_Clausen_IMP_DSS_JRmethod_R2.13732.13732.4	xl	1.8050(0.8150+1.2350)	0.835	0.3051	/	K.MKNYWR.Q(2)+R.NSDKLIAR.K(4)	Cas9+Cas9	1950.0145
0.7841	20190410_QExHFX1_RSLC1_Beveridge_Clausen_IMP_DSS_JRmethod_R2.07921.07921.3	xl	2.4150(0.7400+1.9150)	0.415	0.2538	/	R.LSKSR.R(3)+R.NSDKLIAR.K(4)	Cas9+Cas9	1642.9365
0.7841	20190410_QExHFX1_RSLC1_Beveridge_Clausen_IMP_DSS_JRmethod_R2.13465.13465.4	xl	1.7550(0.8250+1.1750)	0.76	-0.0079	/	K.MKNYWR.Q(2)+R.NSDKLIAR.K(4)	Cas9+Cas9	1950.0145
0.7835	20190410_QExHFX1_RSLC1_Beveridge_Clausen_IMP_DSS_JRmethod_R2.17469.17469.4	xl	2.3300(2.0100+0.4050)	2.33	-0.544	/	K.LPKYSLFELENGR.K(3)+R.SDKNR.G(3)	Cas9+Cas9	2321.2014
0.783	20190410_QExHFX1_RSLC1_Beveridge_Clausen_IMP_DSS_JRmethod_R2.07779.07779.3	xl	2.4400(0.7400+1.9400)	0.31	0.3652	/	R.LSKSR.R(3)+R.NSDKLIAR.K(4)	Cas9+Cas9	1642.9365
0.7818	20190410_QExHFX1_RSLC1_Beveridge_Clausen_IMP_DSS_JRmethod_R2.10931.10931.3	xl	2.2950(0.5750+1.9650)	1.55	-0.149	/	R.EKIEK.L(2)+K.QLKEDYFK.K(3)	Cas9+Cas9	1852.9821
0.7818	20190410_QExHFX1_RSLC1_Beveridge_Clausen_IMP_DSS_JRmethod_R2.17250.17250.3	xl	2.7000(0.6900+2.4650)	0.175	4.8937	/	K.MRERSNKQGK.Q(7)+K.SDNVPSEEVVKK.M(11)	REVERSE_Cas9+Cas9	2700.3863
0.7772	20190410_QExHFX1_RSLC1_Beveridge_Clausen_IMP_DSS_JRmethod_R2.18065.18065.4	xl	2.2800(1.6300+0.6500)	0.395	0.3783	/	K.NPIDFLEAKGYK.E(9)+R.SDKNR.G(3)	Cas9+Cas9	2150.1007
0.7758	20190410_QExHFX1_RSLC1_Beveridge_Clausen_IMP_DSS_JRmethod_R2.19327.19327.4	xl	2.5750(0.4400+2.1350)	1.355	0.1914	/	R.EKIEK.L(2)+K.MDGTEELLVKLNR.E(10)	Cas9+Cas9	2300.2296
0.7743	20190410_QExHFX1_RSLC1_Beveridge_Clausen_IMP_DSS_JRmethod_R2.11172.11172.4	xl	2.5100(0.4250+2.0850)	1.395	-0.2685	/	K.AGFIKR.Q(5)+K.SDNVPSEEVVKK.M(11)	Cas9+Cas9	2158.1633
0.7743	20190410_QExHFX1_RSLC1_Beveridge_Clausen_IMP_DSS_JRmethod_R2.20854.20854.4	xl	1.9150(0.8550+1.3050)	0.055	2.0211	/	R.KIFGAKDLESLGGR.E(1)+K.SKLVSDFR.K(2)	REVERSE_Cas9+Cas9	2578.4118
0.7717	20190410_QExHFX1_RSLC1_Beveridge_Clausen_IMP_DSS_JRmethod_R2.21585.21585.4	xl	2.2750(1.8600+0.4150)	2.275	-0.7124	/	K.MDGTEELLVKLNR.E(10)+K.VITLKSK.L(5)	Cas9+Cas9	2442.3766
0.7709	20190410_QExHFX1_RSLC1_Beveridge_Clausen_IMP_DSS_JRmethod_R2.16175.16175.4	xl	1.3350(1.3350+1.3350)	0.775	-1.192	/	K.SKLVSDFR.K(2)+K.SKLVSDFR.K(2)	Cas9+Cas9	2039.105
0.7702	20190410_QExHFX1_RSLC1_Beveridge_Clausen_IMP_DSS_JRmethod_R2.17045.17045.3	xl	1.8100(0.9450+0.8650)	1.275	3.4112	/	R.MTNFDKNLPNEK.V(6)+K.SKLVSDFR.K(2)	Cas9+Cas9	2538.2787
0.7701	20190410_QExHFX1_RSLC1_Beveridge_Clausen_IMP_DSS_JRmethod_R2.23710.23710.3	xl	3.5750(3.4350+0.3850)	0.065	-0.2461	/	K.KNLIGALLFDSGETAEATR.L(1)+R.RSKSLR.A(3)	Cas9+REVERSE_Cas9	2888.5718
0.7683	20190410_QExHFX1_RSLC1_Beveridge_Clausen_IMP_DSS_JRmethod_R2.08965.08965.3	xl	1.9500(1.1500+0.8000)	0.555	-0.076	/	K.AGFIKR.Q(5)+K.GYKEVK.K(3)	Cas9+Cas9	1550.882
0.7678	20190410_QExHFX1_RSLC1_Beveridge_Clausen_IMP_DSS_JRmethod_R2.13079.13079.3	xl	2.4300(0.7100+1.9600)	0.485	0.0296	/	K.GYKEVK.K(3)+R.KDFQFYK.V(1)	Cas9+Cas9	1834.9505
0.7661	20190410_QExHFX1_RSLC1_Beveridge_Clausen_IMP_DSS_JRmethod_R2.16533.16533.4	xl	1.8800(0.6400+1.2400)	1.88	3.1335	/	K.EEMKMRPLYVK.L(4)+K.IMSASLPAKTIETNVR.L(9)	REVERSE_sp|OVAL_CHICK|+REVERSE_Cas9	3290.7439
0.7655	20190410_QExHFX1_RSLC1_Beveridge_Clausen_IMP_DSS_JRmethod_R2.14286.14286.4	xl	1.8400(1.2700+0.8050)	0.46	-0.9561	/	K.DDSIDNKVLTR.S(7)+R.DKPIR.E(2)	Cas9+Cas9	2040.085
0.7645	20190410_QExHFX1_RSLC1_Beveridge_Clausen_IMP_DSS_JRmethod_R2.13406.13406.4	xl	1.3950(1.3950+1.3950)	0.665	0.6085	/	R.KFDNLTK.A(1)+R.KFDNLTK.A(1)	Cas9+Cas9	1867.009
0.7643	20190410_QExHFX1_RSLC1_Beveridge_Clausen_IMP_DSS_JRmethod_R2.13486.13486.4	xl	1.8000(0.8150+0.9850)	0.51	-1.096	/	R.KFDNLTK.A(1)+R.KLINGIR.D(1)	Cas9+Cas9	1815.0617
0.7614	20190410_QExHFX1_RSLC1_Beveridge_Clausen_IMP_DSS_JRmethod_R2.25664.25664.4	xl	1.7000(0.9450+0.8950)	0.235	-2.7997	/	R.ENQTTQKGQKNSRER.M(7)+K.TLNDFKR.Q(6)	Cas9+REVERSE_Cas9	2833.4429
0.7609	20190410_QExHFX1_RSLC1_Beveridge_Clausen_IMP_DSS_JRmethod_R2.14813.14813.3	xl	2.0400(1.8050+0.7600)	1.28	4.8155	/	K.MIAKSEQEIGK.A(4)+K.MRERSNKQGK.Q(7)	Cas9+REVERSE_Cas9	2603.3522
0.76	20190410_QExHFX1_RSLC1_Beveridge_Clausen_IMP_DSS_JRmethod_R2.09396.09396.4	xl	2.5250(0.5350+2.2350)	0.085	-0.1131	/	K.GYKEVK.K(3)+K.SDNVPSEEVVKK.M(11)	Cas9+Cas9	2190.1419
0.7588	20190410_QExHFX1_RSLC1_Beveridge_Clausen_IMP_DSS_JRmethod_R2.10511.10511.4	xl	1.3700(1.3700+1.3700)	0.575	-0.2261	/	R.QQLPEKYK.E(6)+R.QQLPEKYK.E(6)	Cas9+Cas9	2203.1888
0.7585	20190410_QExHFX1_RSLC1_Beveridge_Clausen_IMP_DSS_JRmethod_R2.18256.18256.4	xl	2.4000(1.8100+0.5900)	0.29	0.2516	/	K.NPIDFLEAKGYK.E(9)+R.SDKNR.G(3)	Cas9+Cas9	2150.1007
0.7543	20190410_QExHFX1_RSLC1_Beveridge_Clausen_IMP_DSS_JRmethod_R2.11504.11504.4	xl	2.3750(0.4850+1.8900)	1.015	-0.3624	/	K.AGFIKR.Q(5)+K.SDNVPSEEVVKK.M(11)	Cas9+Cas9	2158.1633
0.7534	20190410_QExHFX1_RSLC1_Beveridge_Clausen_IMP_DSS_JRmethod_R2.17235.17235.4	xl	1.3250(1.3250+1.3250)	0.845	0.4766	/	K.SKLVSDFR.K(2)+K.SKLVSDFR.K(2)	Cas9+Cas9	2039.105
0.7505	20190410_QExHFX1_RSLC1_Beveridge_Clausen_IMP_DSS_JRmethod_R2.14656.14656.3	xl	1.9200(0.7600+1.1600)	1.6	0.8643	/	K.LVDSTDKADLR.L(7)+K.SDNVPSEEVVKK.M(11)	Cas9+Cas9	2699.3864
0.7495	20190410_QExHFX1_RSLC1_Beveridge_Clausen_IMP_DSS_JRmethod_R2.16833.16833.4	xl	1.3450(1.3450+1.3450)	0.75	0.2461	/	K.SKLVSDFR.K(2)+K.SKLVSDFR.K(2)	Cas9+Cas9	2039.105
0.749	20190410_QExHFX1_RSLC1_Beveridge_Clausen_IMP_DSS_JRmethod_R2.08845.08845.3	xl	2.1100(1.3900+0.7200)	0.4	-0.2483	/	K.AGFIKR.Q(5)+K.GYKEVK.K(3)	Cas9+Cas9	1550.882
0.7488	20190410_QExHFX1_RSLC1_Beveridge_Clausen_IMP_DSS_JRmethod_R2.21516.21516.3	xl	3.2250(0.5600+2.7500)	0.285	0.687	/	K.FIKPILEK.M(3)+K.TEVQTGGFSKESILPK.R(10)	Cas9+Cas9	2844.5887
0.7487	20190410_QExHFX1_RSLC1_Beveridge_Clausen_IMP_DSS_JRmethod_R2.11967.11967.3	xl	2.8300(2.4450+0.6300)	0.3	0.4094	/	K.DDSIDNKVLTR.S(7)+R.LSKSR.R(3)	Cas9+Cas9	2002.0694
0.7473	20190410_QExHFX1_RSLC1_Beveridge_Clausen_IMP_DSS_JRmethod_R2.09090.09090.4	xl	1.9900(1.4500+0.7800)	0.16	0.1827	/	K.APLSASMIKR.Y(9)+R.SDKNR.G(3)	Cas9+Cas9	1828.9828
0.7463	20190410_QExHFX1_RSLC1_Beveridge_Clausen_IMP_DSS_JRmethod_R2.16277.16277.4	xl	1.5250(0.8450+0.7950)	1.525	-0.015	/	K.DLIIKLPK.Y(5)+K.SEQEIGKATAK.Y(7)	Cas9+Cas9	2237.2881
0.7452	20190410_QExHFX1_RSLC1_Beveridge_Clausen_IMP_DSS_JRmethod_R2.10270.10270.3	xl	2.3550(0.7600+1.7850)	0.005	1.5704	/	R.LSKSRR.L(3)+R.NSDKLIAR.K(4)	Cas9+Cas9	1799.0376
0.7449	20190410_QExHFX1_RSLC1_Beveridge_Clausen_IMP_DSS_JRmethod_R2.16608.16608.3	xl	2.1750(1.6600+0.5150)	2.175	-0.6285	/	R.MTNFDKNLPNEK.V(6)+K.SKLVSDFR.K(2)	Cas9+Cas9	2538.2787
0.7438	20190410_QExHFX1_RSLC1_Beveridge_Clausen_IMP_DSS_JRmethod_R2.11080.11080.4	xl	1.3550(1.3550+1.3550)	0.68	0.2666	/	K.SDNVPSEEVVKK.M(11)+K.SDNVPSEEVVKK.M(11)	Cas9+Cas9	2797.4232
0.7433	20190410_QExHFX1_RSLC1_Beveridge_Clausen_IMP_DSS_JRmethod_R2.23923.23923.3	xl	1.5900(1.5900+1.5900)	0.985	0.8262	/	K.DFQFYKVR.E(6)+K.DFQFYKVR.E(6)	Cas9+Cas9	2341.1894
0.7398	20190410_QExHFX1_RSLC1_Beveridge_Clausen_IMP_DSS_JRmethod_R2.08323.08323.4	xl	2.0350(0.6250+1.4100)	1.11	0.5843	/	K.GQKNSR.E(3)+K.SDNVPSEEVVKK.M(11)	Cas9+Cas9	2156.1072
0.7383	20190410_QExHFX1_RSLC1_Beveridge_Clausen_IMP_DSS_JRmethod_R2.11686.11686.4	xl	2.9450(0.3750+2.8150)	0.09	1.1739	/	K.KDWDPK.K(1)+R.SDKNRGKSDNVPSEEVVK.K(3)	Cas9+Cas9	2912.4514
0.7374	20190410_QExHFX1_RSLC1_Beveridge_Clausen_IMP_DSS_JRmethod_R2.15833.15833.4	xl	2.3300(0.5150+1.9850)	0.975	0.5638	/	K.IIKDK.D(3)+R.LENLIAQLPGEKK.N(12)	Cas9+Cas9	2205.2983
0.7347	20190410_QExHFX1_RSLC1_Beveridge_Clausen_IMP_DSS_JRmethod_R2.17554.17554.3	xl	2.7050(2.4050+0.5400)	2.16	0.5849	/	K.DDSIDNKVLTR.S(7)+K.MKNYWR.Q(2)	Cas9+Cas9	2309.1473
0.7341	20190410_QExHFX1_RSLC1_Beveridge_Clausen_IMP_DSS_JRmethod_R2.13208.13208.4	xl	2.1400(0.4250+1.8700)	2.14	-1.1456	/	K.AGFIKR.Q(5)+K.LVDSTDKADLR.L(7)	Cas9+Cas9	2060.1265
0.7337	20190410_QExHFX1_RSLC1_Beveridge_Clausen_IMP_DSS_JRmethod_R2.09703.09703.3	xl	2.3800(0.7050+1.9200)	0.315	0.1535	/	R.DKPIR.E(2)+R.NSDKLIAR.K(4)	Cas9+Cas9	1680.9522
0.7335	20190410_QExHFX1_RSLC1_Beveridge_Clausen_IMP_DSS_JRmethod_R2.07911.07911.3	xl	2.4100(0.4750+2.1800)	1.98	-0.5287	/	K.GQKNSR.E(3)+K.LVDSTDKADLR.L(7)	Cas9+Cas9	2058.0704
0.7333	20190410_QExHFX1_RSLC1_Beveridge_Clausen_IMP_DSS_JRmethod_R2.17272.17272.4	xl	1.3100(1.3100+1.3100)	0.78	3.8874	/	K.SKLVSDFR.K(2)+K.SKLVSDFR.K(2)	Cas9+Cas9	2039.105
0.732	20190410_QExHFX1_RSLC1_Beveridge_Clausen_IMP_DSS_JRmethod_R2.15655.15655.4	xl	2.0350(1.5600+0.7200)	0.33	0.9358	/	R.GGLSELDKAGFIK.R(8)+R.KVTVK.Q(1)	Cas9+Cas9,REVERSE_Cas9	2045.1771
0.7295	20190410_QExHFX1_RSLC1_Beveridge_Clausen_IMP_DSS_JRmethod_R2.10901.10901.3	xl	1.4450(1.4450+1.4450)	0.98	-0.805	/	K.SDNVPSEEVVKK.M(11)+K.SDNVPSEEVVKK.M(11)	Cas9+Cas9	2797.4232
0.7272	20190410_QExHFX1_RSLC1_Beveridge_Clausen_IMP_DSS_JRmethod_R2.26595.26595.3	xl	2.2150(2.2150+0.4850)	2.215	-0.2383	/	K.TILDFLKSDGFANR.N(7)+K.YDENDKLIR.E(6)	Cas9+Cas9	2898.4762
0.7259	20190410_QExHFX1_RSLC1_Beveridge_Clausen_IMP_DSS_JRmethod_R2.21464.21464.4	xl	1.9650(0.5700+1.3950)	1.72	1.9186	/	K.KQEGSLFAPKR.M(10)+R.MLASAGELQKGNELALPSK.Y(10)	REVERSE_Cas9+Cas9	3353.8015
0.7224	20190410_QExHFX1_RSLC1_Beveridge_Clausen_IMP_DSS_JRmethod_R2.11674.11674.3	xl	2.8650(2.4050+0.4600)	0.35	-0.5259	/	K.LVDSTDKADLR.L(7)+K.VMKQLK.R(3)	Cas9+Cas9	2115.1608
0.7221	20190410_QExHFX1_RSLC1_Beveridge_Clausen_IMP_DSS_JRmethod_R2.26518.26518.4	xl	2.1250(1.8450+0.4500)	2.125	0.5454	/	K.TILDFLKSDGFANR.N(7)+K.YDENDKLIR.E(6)	Cas9+Cas9	2898.4762
0.7174	20190410_QExHFX1_RSLC1_Beveridge_Clausen_IMP_DSS_JRmethod_R2.14503.14503.3	xl	2.4900(2.1050+0.6550)	0.275	1.7992	/	K.DDSIDNKVLTR.S(7)+R.DKPIR.E(2)	Cas9+Cas9	2040.085
0.7173	20190410_QExHFX1_RSLC1_Beveridge_Clausen_IMP_DSS_JRmethod_R2.13368.13368.3	xl	2.5750(0.3750+2.2750)	2.575	-0.0758	/	K.AGFIKR.Q(5)+K.LVDSTDKADLR.L(7)	Cas9+Cas9	2060.1265
0.7146	20190410_QExHFX1_RSLC1_Beveridge_Clausen_IMP_DSS_JRmethod_R2.07640.07640.3	xl	2.6000(0.4450+2.5300)	1.425	-0.4967	/	R.QQLPEKYK.E(6)+K.SEQEIGKATAK.Y(7)	Cas9+Cas9	2331.2321
0.7116	20190410_QExHFX1_RSLC1_Beveridge_Clausen_IMP_DSS_JRmethod_R2.23457.23457.3	xl	3.2100(0.5000+3.0950)	2.695	3.7388	/	K.KQEGSLFAPKR.M(10)+K.VVDELVKVMGR.H(7)	REVERSE_Cas9+Cas9	2641.4624
0.7103	20190410_QExHFX1_RSLC1_Beveridge_Clausen_IMP_DSS_JRmethod_R2.14492.14492.3	xl	2.1400(0.7500+1.4900)	0.57	0.8266	/	K.KDWDPK.K(1)+R.MTNFDKNLPNEK.V(6)	Cas9+Cas9	2375.1466
0.7097	20190410_QExHFX1_RSLC1_Beveridge_Clausen_IMP_DSS_JRmethod_R2.10957.10957.3	xl	2.0250(0.8300+1.4350)	0.365	0.0713	/	R.KVTVK.Q(1)+K.QLKEDYFK.K(3)	Cas9,REVERSE_Cas9+Cas9	1780.9974
0.7093	20190410_QExHFX1_RSLC1_Beveridge_Clausen_IMP_DSS_JRmethod_R2.09969.09969.4	xl	1.6950(0.8500+1.1050)	0.405	0.4156	/	R.DKPIR.E(2)+R.NSDKLIAR.K(4)	Cas9+Cas9	1680.9522
0.7062	20190410_QExHFX1_RSLC1_Beveridge_Clausen_IMP_DSS_JRmethod_R2.14970.14970.4	xl	1.2800(1.2800+1.2800)	0.61	-0.8376	/	K.FKVLGNTDR.H(2)+K.FKVLGNTDR.H(2)	Cas9+Cas9	2235.2011
0.7061	20190410_QExHFX1_RSLC1_Beveridge_Clausen_IMP_DSS_JRmethod_R2.07277.07277.3	xl	2.3750(0.5850+2.1400)	0.115	-0.1509	/	R.KMIAK.S(1)+K.SEQEIGKATAK.Y(7)	Cas9+Cas9	1888.0339
0.7059	20190410_QExHFX1_RSLC1_Beveridge_Clausen_IMP_DSS_JRmethod_R2.21594.21594.3	xl	2.7600(2.3850+0.3750)	1.74	-0.5988	/	K.MDGTEELLVKLNR.E(10)+K.VITLKSK.L(5)	Cas9+Cas9	2442.3766
0.7019	20190410_QExHFX1_RSLC1_Beveridge_Clausen_IMP_DSS_JRmethod_R2.12946.12946.3	xl	2.4900(0.5950+2.1400)	0.99	3.9103	/	K.IKVYLPR.M(2)+R.NSDKLIAR.K(4)	sp|OVAL_CHICK|+Cas9	1941.141
0.7004	20190410_QExHFX1_RSLC1_Beveridge_Clausen_IMP_DSS_JRmethod_R2.20126.20126.4	xl	2.0650(0.4650+1.6000)	1.935	1.2646	/	K.EGNWKR.L(5)+R.LENLIAQLPGEKK.N(12)	REVERSE_sp|AMYS_HUMAN|+Cas9	2378.2957
0.6994	20190410_QExHFX1_RSLC1_Beveridge_Clausen_IMP_DSS_JRmethod_R2.07792.07792.3	xl	1.9150(0.6300+1.2850)	1.375	-0.2094	/	K.KLVDSTDK.A(1)+K.VLSAYNKHR.D(7)	Cas9+Cas9	2129.148
0.6979	20190410_QExHFX1_RSLC1_Beveridge_Clausen_IMP_DSS_JRmethod_R2.14888.14888.4	xl	2.0200(0.6300+1.6350)	0.79	1.004	/	R.KMIAK.S(1)+R.VNTEITKAPLSASMIK.R(7)	Cas9+Cas9	2429.3636
0.6957	20190410_QExHFX1_RSLC1_Beveridge_Clausen_IMP_DSS_JRmethod_R2.15167.15167.4	xl	1.7650(0.7800+0.9850)	0.425	-0.4048	/	K.KDLIIK.L(1)+K.MKNYWR.Q(2)	Cas9+Cas9	1762.9803
0.6948	20190410_QExHFX1_RSLC1_Beveridge_Clausen_IMP_DSS_JRmethod_R2.20490.20490.3	xl	1.4100(1.4100+1.4100)	1.41	0.6283	/	R.LEESFLVEEDKK.H(11)+R.LEESFLVEEDKK.H(11)	Cas9+Cas9	3067.5375
0.6922	20190410_QExHFX1_RSLC1_Beveridge_Clausen_IMP_DSS_JRmethod_R2.23232.23232.4	xl	2.1950(1.7650+0.4300)	1.735	1.4435	/	K.KNLIGALLFDSGETAEATR.L(1)+K.SDNVPSEEVVKK.M(11)	Cas9+Cas9	3472.7935
0.6913	20190410_QExHFX1_RSLC1_Beveridge_Clausen_IMP_DSS_JRmethod_R2.24379.24379.4	xl	1.7600(0.8500+1.0250)	0.065	0.0534	/	K.FIKPILEK.M(3)+K.YGKAELFDIPNK.E(3)	Cas9+REVERSE_Cas9	2518.4086
0.6879	20190410_QExHFX1_RSLC1_Beveridge_Clausen_IMP_DSS_JRmethod_R2.10467.10467.3	xl	2.7550(2.5700+0.4400)	0.115	-3.8581	/	R.GKSDNVPSEEVVK.K(2)+K.VEKGK.S(3)	Cas9+Cas9	2084.1
0.687	20190410_QExHFX1_RSLC1_Beveridge_Clausen_IMP_DSS_JRmethod_R2.17041.17041.4	xl	1.2650(1.2650+1.2650)	0.7	0.8673	/	K.SKLVSDFR.K(2)+K.SKLVSDFR.K(2)	Cas9+Cas9	2039.105
0.6863	20190410_QExHFX1_RSLC1_Beveridge_Clausen_IMP_DSS_JRmethod_R2.09836.09836.4	xl	1.6650(0.8300+1.0800)	0.35	-0.0202	/	R.DKPIR.E(2)+R.NSDKLIAR.K(4)	Cas9+Cas9	1680.9522
0.6836	20190410_QExHFX1_RSLC1_Beveridge_Clausen_IMP_DSS_JRmethod_R2.26411.26411.4	xl	2.3800(0.3950+2.1300)	1.235	3.4875	/	K.DFNEKVR.F(5)+K.MDGTEELLVKLNREDLLR.K(10)	REVERSE_sp|RETBP_HUMAN|+Cas9	3187.6546
0.6825	20190410_QExHFX1_RSLC1_Beveridge_Clausen_IMP_DSS_JRmethod_R2.22049.22049.4	xl	1.9300(1.3800+0.7350)	0.15	-0.2897	/	K.ATAKGIEQESKAIMK.R(4)+K.MKYWGVASFLQK.G(2)	REVERSE_Cas9+sp|RETBP_HUMAN|	3198.682
0.682	20190410_QExHFX1_RSLC1_Beveridge_Clausen_IMP_DSS_JRmethod_R2.24496.24496.3	xl	2.3100(0.6500+1.8500)	0.615	0.1382	/	K.FIKPILEK.M(3)+K.NPIDFLEAKGYK.E(9)	Cas9+Cas9	2518.4086
0.6811	20190410_QExHFX1_RSLC1_Beveridge_Clausen_IMP_DSS_JRmethod_R2.14499.14499.4	xl	1.2600(1.1500+1.1500)	0.69	1.9636	/	K.LVDSTDKADLR.L(7)+K.LVDSTDKADLR.L(7)	Cas9+Cas9	2601.3496
0.6797	20190410_QExHFX1_RSLC1_Beveridge_Clausen_IMP_DSS_JRmethod_R2.12835.12835.3	xl	2.2750(0.4100+1.9450)	2.275	-0.5638	/	K.AGFIKR.Q(5)+K.LVDSTDKADLR.L(7)	Cas9+Cas9	2060.1265
0.6778	20190410_QExHFX1_RSLC1_Beveridge_Clausen_IMP_DSS_JRmethod_R2.12204.12204.4	xl	1.9250(0.5500+1.5700)	1.32	-0.0564	/	R.DKQSGK.T(2)+K.TYAHLFDDKVMK.Q(9)	Cas9+Cas9	2266.1303
0.672	20190410_QExHFX1_RSLC1_Beveridge_Clausen_IMP_DSS_JRmethod_R2.09280.09280.4	xl	2.2050(0.6050+1.8450)	0.125	0.4064	/	K.GYKEVK.K(3)+K.SDNVPSEEVVKK.M(11)	Cas9+Cas9	2190.1419
0.6713	20190410_QExHFX1_RSLC1_Beveridge_Clausen_IMP_DSS_JRmethod_R2.14106.14106.4	xl	2.6900(0.3500+2.3700)	0.04	-0.2379	/	R.SDKNR.G(3)+K.TEVQTGGFSKESILPK.R(10)	Cas9+Cas9	2476.2808
0.6712	20190410_QExHFX1_RSLC1_Beveridge_Clausen_IMP_DSS_JRmethod_R2.14221.14221.4	xl	1.8250(0.7350+1.0900)	0.38	-1.1391	/	K.KDLIIK.L(1)+R.NSDKLIAR.K(4)	Cas9+Cas9	1782.0614
0.6688	20190410_QExHFX1_RSLC1_Beveridge_Clausen_IMP_DSS_JRmethod_R2.20275.20275.3	xl	1.9350(0.5200+1.9000)	1.935	-4.6763	/	G.AASMDKK.Y(6)+K.RIEEGIKELGSQILK.E(7)	Cas9+Cas9	2599.4254
0.6679	20190410_QExHFX1_RSLC1_Beveridge_Clausen_IMP_DSS_JRmethod_R2.10746.10746.3	xl	1.3950(1.3950+1.3950)	0.91	-2.2237	/	K.AGFIKR.Q(5)+K.AGFIKR.Q(5)	Cas9+Cas9	1518.9034
0.6676	20190410_QExHFX1_RSLC1_Beveridge_Clausen_IMP_DSS_JRmethod_R2.22217.22217.4	xl	2.1900(0.5850+1.6050)	0.1	-3.4606	/	R.AKDFNEKVR.F(7)+K.RMLASAGELQKGNELALPSK.Y(11)	REVERSE_sp|RETBP_HUMAN|+Cas9	3355.792
0.6647	20190410_QExHFX1_RSLC1_Beveridge_Clausen_IMP_DSS_JRmethod_R2.21038.21038.4	xl	2.5850(0.3750+2.2100)	0.13	-0.1077	/	K.EDYFKK.L(5)+R.QEDFYPFLKDNR.E(9)	Cas9+Cas9	2537.2113
0.6632	20190410_QExHFX1_RSLC1_Beveridge_Clausen_IMP_DSS_JRmethod_R2.19112.19112.3	xl	3.9150(0.3850+3.5300)	3.17	-0.6669	/	R.EKIEK.L(2)+K.MDGTEELLVKLNR.E(10)	Cas9+Cas9	2300.2296
0.662	20190410_QExHFX1_RSLC1_Beveridge_Clausen_IMP_DSS_JRmethod_R2.14322.14322.4	xl	1.1700(1.0700+1.0700)	0.8	-0.6076	/	K.LVDSTDKADLR.L(7)+K.LVDSTDKADLR.L(7)	Cas9+Cas9	2601.3496
0.6618	20190410_QExHFX1_RSLC1_Beveridge_Clausen_IMP_DSS_JRmethod_R2.19119.19119.4	xl	1.7200(1.1100+0.7700)	0.455	-1.1221	/	R.GGLSELDKAGFIK.R(8)+K.VITLKSK.L(5)	Cas9+Cas9	2259.3089
0.6608	20190410_QExHFX1_RSLC1_Beveridge_Clausen_IMP_DSS_JRmethod_R2.21595.21595.4	xl	1.1150(1.1150+1.1150)	1.115	3.5712	/	R.MLASAGELQKGNELALPSK.Y(10)+R.MLASAGELQKGNELALPSK.Y(10)	Cas9+Cas9	4050.1379
0.6599	20190410_QExHFX1_RSLC1_Beveridge_Clausen_IMP_DSS_JRmethod_R2.12669.12669.4	xl	1.7450(0.7600+0.9850)	0.585	0.1674	/	K.KGILQTVK.V(1)+R.NSDKLIAR.K(4)	Cas9+Cas9	1939.1465
0.6597	20190410_QExHFX1_RSLC1_Beveridge_Clausen_IMP_DSS_JRmethod_R2.12705.12705.4	xl	1.9800(1.3400+0.6650)	0.24	-3.1069	/	R.LKTYAHLFDDK.V(2)+R.LSKSR.R(3)	Cas9+Cas9	2077.1207
0.6579	20190410_QExHFX1_RSLC1_Beveridge_Clausen_IMP_DSS_JRmethod_R2.12460.12460.3	xl	2.5350(0.4500+2.0850)	0.215	-0.7914	/	R.KVTVK.Q(1)+R.QLLNAKLITQR.K(6)	Cas9,REVERSE_Cas9+Cas9	2008.2407
0.6561	20190410_QExHFX1_RSLC1_Beveridge_Clausen_IMP_DSS_JRmethod_R2.22181.22181.3	xl	3.8750(0.4350+3.4400)	2.885	-0.264	/	R.DKQSGK.T(2)+K.SVKELLGITIMER.S(3)	Cas9+Cas9	2287.2456
0.6535	20190410_QExHFX1_RSLC1_Beveridge_Clausen_IMP_DSS_JRmethod_R2.10279.10279.4	xl	1.5400(0.8950+0.8900)	0.33	0.3429	/	R.DKPIR.E(2)+R.NSDKLIAR.K(4)	Cas9+Cas9	1680.9522
0.6535	20190410_QExHFX1_RSLC1_Beveridge_Clausen_IMP_DSS_JRmethod_R2.13470.13470.4	xl	1.9400(0.7100+1.2300)	0.025	-0.5912	/	K.KDLIIK.L(1)+R.NSDKLIAR.K(4)	Cas9+Cas9	1782.0614
0.652	20190410_QExHFX1_RSLC1_Beveridge_Clausen_IMP_DSS_JRmethod_R2.16042.16042.3	xl	3.0650(2.9750+0.1850)	2.245	-2.2747	/	R.LEESFLVEEDKK.H(11)+K.VEKGK.S(3)	Cas9+Cas9	2162.1357
0.6519	20190410_QExHFX1_RSLC1_Beveridge_Clausen_IMP_DSS_JRmethod_R2.16648.16648.3	xl	2.4150(2.2950+0.3650)	1.96	-0.4642	/	K.DDSIDNKVLTR.S(7)+K.MKNYWR.Q(2)	Cas9+Cas9	2309.1473
0.6502	20190410_QExHFX1_RSLC1_Beveridge_Clausen_IMP_DSS_JRmethod_R2.17578.17578.3	xl	1.8650(1.4750+0.6500)	1.09	-0.874	/	R.QQLPEKYK.E(6)+K.TKYNALK.T(2)	Cas9+sp|CTRB_BOVIN|	2007.104
0.6497	20190410_QExHFX1_RSLC1_Beveridge_Clausen_IMP_DSS_JRmethod_R2.08020.08020.4	xl	2.0450(0.4350+1.7900)	1.46	-0.5132	/	K.GQKNSR.E(3)+K.LVDSTDKADLR.L(7)	Cas9+Cas9	2058.0704
0.6496	20190410_QExHFX1_RSLC1_Beveridge_Clausen_IMP_DSS_JRmethod_R2.12244.12244.3	xl	2.0350(0.6900+1.5900)	0.235	-0.9358	/	R.DKPIR.E(2)+R.NSDKLIAR.K(4)	Cas9+Cas9	1680.9522
0.6489	20190410_QExHFX1_RSLC1_Beveridge_Clausen_IMP_DSS_JRmethod_R2.19687.19687.4	xl	1.8400(0.6400+1.3350)	0.835	-0.1679	/	K.DFQFYKVR.E(6)+R.HKPENIVIEMAR.E(2)	Cas9+Cas9	2675.3893
0.6485	20190410_QExHFX1_RSLC1_Beveridge_Clausen_IMP_DSS_JRmethod_R2.14251.14251.3	xl	2.1550(0.6350+1.5200)	0.14	-4.5606	/	R.KKDWDPK.K(2)+R.NSDKLIAR.K(4)	Cas9+Cas9	1969.0632
0.6473	20190410_QExHFX1_RSLC1_Beveridge_Clausen_IMP_DSS_JRmethod_R2.26727.26727.3	xl	2.4100(2.3500+0.4900)	2.41	1.1515	/	K.TILDFLKSDGFANR.N(7)+K.YDENDKLIR.E(6)	Cas9+Cas9	2898.4762
0.6414	20190410_QExHFX1_RSLC1_Beveridge_Clausen_IMP_DSS_JRmethod_R2.13006.13006.3	xl	2.5300(0.3050+2.3000)	2.28	-0.0295	/	K.AGFIKR.Q(5)+K.LVDSTDKADLR.L(7)	Cas9+Cas9	2060.1265
0.641	20190410_QExHFX1_RSLC1_Beveridge_Clausen_IMP_DSS_JRmethod_R2.07770.07770.3	xl	2.5300(0.3100+2.2850)	2.205	-0.3625	/	K.GQKNSR.E(3)+K.LVDSTDKADLR.L(7)	Cas9+Cas9	2058.0704
0.6408	20190410_QExHFX1_RSLC1_Beveridge_Clausen_IMP_DSS_JRmethod_R2.23329.23329.4	xl	1.6250(0.6300+0.9950)	1.625	-1.1823	/	R.LEESFLVEEDKK.H(11)+R.QEDFYPFLKDNR.E(9)	Cas9+Cas9	3173.5443
0.6328	20190410_QExHFX1_RSLC1_Beveridge_Clausen_IMP_DSS_JRmethod_R2.17978.17978.3	xl	2.2000(1.6650+0.5350)	1.73	0.6905	/	K.APLSASMIKR.Y(9)+K.FIKPILEK.M(3)	Cas9+Cas9	2197.2907
0.6319	20190410_QExHFX1_RSLC1_Beveridge_Clausen_IMP_DSS_JRmethod_R2.08023.08023.3	xl	2.3850(0.3300+2.1200)	2.215	-0.5641	/	K.GQKNSR.E(3)+K.LVDSTDKADLR.L(7)	Cas9+Cas9	2058.0704
0.6235	20190410_QExHFX1_RSLC1_Beveridge_Clausen_IMP_DSS_JRmethod_R2.10847.10847.3	xl	2.5950(0.3950+2.2000)	0.125	-0.172	/	K.GYKEVK.K(3)+K.LVDSTDKADLR.L(7)	Cas9+Cas9	2092.1051
0.6203	20190410_QExHFX1_RSLC1_Beveridge_Clausen_IMP_DSS_JRmethod_R2.24463.24463.4	xl	1.7450(0.9950+0.7500)	0.43	1.7913	/	K.IKREEMVNSSTWETLK.E(2)+K.LVDSTDKADLR.L(7)	REVERSE_sp|OVAL_CHICK|+Cas9	3319.6968
0.6186	20190410_QExHFX1_RSLC1_Beveridge_Clausen_IMP_DSS_JRmethod_R2.18704.18704.3	xl	3.3700(0.1900+3.1800)	0.085	-0.328	/	R.KVTVK.Q(1)+K.MDGTEELLVKLNR.E(10)	Cas9,REVERSE_Cas9+Cas9	2228.2449
0.6185	20190410_QExHFX1_RSLC1_Beveridge_Clausen_IMP_DSS_JRmethod_R2.17338.17338.4	xl	1.6150(0.9950+0.6200)	1.615	-2.6157	/	K.SKLVSDFR.K(2)+R.TLVKNDISDDK.L(4)	Cas9+REVERSE_Cas9	2335.227
0.6173	20190410_QExHFX1_RSLC1_Beveridge_Clausen_IMP_DSS_JRmethod_R2.15824.15824.4	xl	2.2500(0.4050+1.9950)	0.675	-0.5174	/	K.IIKDK.D(3)+R.LENLIAQLPGEKK.N(12)	Cas9+Cas9	2205.2983
0.6153	20190410_QExHFX1_RSLC1_Beveridge_Clausen_IMP_DSS_JRmethod_R2.23997.23997.4	xl	1.4750(0.7350+0.7400)	1.475	1.8931	/	R.KIFGAKDLESLGGR.E(1)+R.QEDFYPFLKDNREK.L(9)	REVERSE_Cas9+Cas9	3455.7724
0.6146	20190410_QExHFX1_RSLC1_Beveridge_Clausen_IMP_DSS_JRmethod_R2.11187.11187.3	xl	2.9500(0.3200+2.6300)	2.315	0.0405	/	K.AGFIKR.Q(5)+K.SDNVPSEEVVKK.M(11)	Cas9+Cas9	2158.1633
0.6128	20190410_QExHFX1_RSLC1_Beveridge_Clausen_IMP_DSS_JRmethod_R2.09278.09278.3	xl	2.8850(0.1350+2.7500)	2.32	-0.0129	/	K.GSQKDR.L(4)+K.SDNVPSEEVVKK.M(11)	REVERSE_Cas9+Cas9	2157.0912
0.6123	20190410_QExHFX1_RSLC1_Beveridge_Clausen_IMP_DSS_JRmethod_R2.12447.12447.4	xl	2.2050(0.5000+1.7050)	0.18	-0.3883	/	R.KVTVK.Q(1)+R.QLLNAKLITQR.K(6)	Cas9,REVERSE_Cas9+Cas9	2008.2407
0.6107	20190410_QExHFX1_RSLC1_Beveridge_Clausen_IMP_DSS_JRmethod_R2.11841.11841.4	xl	1.8100(1.3300+0.7450)	0.19	0.1519	/	R.NSDKLIAR.K(4)+R.QEDFYPFLKDNR.E(9)	Cas9+Cas9	2624.3233
0.6087	20190410_QExHFX1_RSLC1_Beveridge_Clausen_IMP_DSS_JRmethod_R2.11487.11487.4	xl	1.1900(1.1900+1.1900)	0.63	1.4836	/	K.SDNVPSEEVVKK.M(11)+K.SDNVPSEEVVKK.M(11)	Cas9+Cas9	2797.4232
0.6058	20190410_QExHFX1_RSLC1_Beveridge_Clausen_IMP_DSS_JRmethod_R2.10645.10645.3	xl	1.8150(0.8550+1.4450)	0.435	0.6809	/	K.ESILPKR.N(6)+K.SEQEIGKATAK.Y(7)	Cas9+Cas9	2140.1738
0.6013	20190410_QExHFX1_RSLC1_Beveridge_Clausen_IMP_DSS_JRmethod_R2.12353.12353.4	xl	1.6800(0.5600+1.3150)	1.68	-1.3319	/	K.MRERSNKQGK.Q(7)+K.SDNVPSEEVVKK.M(11)	REVERSE_Cas9+Cas9	2700.3863
0.6004	20190410_QExHFX1_RSLC1_Beveridge_Clausen_IMP_DSS_JRmethod_R2.14846.14846.4	xl	1.9300(0.6350+1.2950)	0.43	0.0033	/	K.KDWDPK.K(1)+K.SKLVSDFR.K(2)	Cas9+Cas9	1875.973
0.6	20190410_QExHFX1_RSLC1_Beveridge_Clausen_IMP_DSS_JRmethod_R2.12200.12200.3	xl	1.8100(0.8500+0.9600)	0.46	1.9113	/	K.FDNLTKAER.G(6)+K.MIAKSEQEIGK.A(4)	Cas9+Cas9	2463.2678
0.5999	20190410_QExHFX1_RSLC1_Beveridge_Clausen_IMP_DSS_JRmethod_R2.08006.08006.4	xl	1.0350(1.0350+1.0350)	1.035	-1.0569	/	K.SEQEIGKATAK.Y(7)+K.SEQEIGKATAK.Y(7)	Cas9+Cas9	2459.2754
0.5999	20190410_QExHFX1_RSLC1_Beveridge_Clausen_IMP_DSS_JRmethod_R2.19576.19576.3	xl	2.1500(1.5650+0.5850)	1.05	0.7855	/	K.DFQFYKVR.E(6)+K.MIAKSEQEIGK.A(4)	Cas9+Cas9	2472.2722
0.5946	20190410_QExHFX1_RSLC1_Beveridge_Clausen_IMP_DSS_JRmethod_R2.13288.13288.3	xl	2.2000(0.5800+1.8850)	0.01	-2.5574	/	K.MRERSNKQGK.Q(7)+K.SDNVPSEEVVKK.M(11)	REVERSE_Cas9+Cas9	2700.3863
0.5933	20190410_QExHFX1_RSLC1_Beveridge_Clausen_IMP_DSS_JRmethod_R2.13198.13198.3	xl	2.4500(0.2450+2.2800)	2.45	-0.6812	/	K.AGFIKR.Q(5)+K.LVDSTDKADLR.L(7)	Cas9+Cas9	2060.1265
0.5931	20190410_QExHFX1_RSLC1_Beveridge_Clausen_IMP_DSS_JRmethod_R2.16077.16077.3	xl	2.5600(0.3750+2.3200)	2.56	0.8635	/	R.EKIEK.L(2)+R.GGLSELDKAGFIK.R(8)	Cas9+Cas9	2117.1619
0.5914	20190410_QExHFX1_RSLC1_Beveridge_Clausen_IMP_DSS_JRmethod_R2.22788.22788.4	xl	2.3650(0.3800+2.0750)	0.2	-0.6649	/	K.KDWDPK.K(1)+R.KSEETITPWNFEEVVDK.G(1)	Cas9+Cas9	2975.4439
0.5882	20190410_QExHFX1_RSLC1_Beveridge_Clausen_IMP_DSS_JRmethod_R2.26307.26307.4	xl	1.5950(0.9850+0.6100)	1.595	-0.5586	/	R.NKDSRTLVKNDISDDK.L(9)+K.RAILKDSNR.K(5)	REVERSE_Cas9+REVERSE_Cas9	3056.6213
0.5813	20190410_QExHFX1_RSLC1_Beveridge_Clausen_IMP_DSS_JRmethod_R2.26844.26844.3	xl	2.5500(0.2700+2.2800)	1.48	-0.4263	/	K.DFNEKVR.F(5)+K.SNFDLAEDAKLQLSK.D(10)	REVERSE_sp|RETBP_HUMAN|+Cas9	2722.3812
0.5793	20190410_QExHFX1_RSLC1_Beveridge_Clausen_IMP_DSS_JRmethod_R2.07631.07631.4	xl	1.9450(0.4450+1.6750)	1.215	-0.1476	/	K.GQKNSR.E(3)+K.LVDSTDKADLR.L(7)	Cas9+Cas9	2058.0704
0.579	20190410_QExHFX1_RSLC1_Beveridge_Clausen_IMP_DSS_JRmethod_R2.12744.12744.3	xl	2.8700(2.6600+0.3050)	2.08	0.2761	/	K.LVDSTDKADLR.L(7)+R.NSDKLIAR.K(4)	Cas9+Cas9	2285.2226
0.5773	20190410_QExHFX1_RSLC1_Beveridge_Clausen_IMP_DSS_JRmethod_R2.17890.17890.4	xl	1.7150(0.6500+1.0650)	0.97	0.4073	/	K.DFQFYKVR.E(6)+K.MIAKSEQEIGK.A(4)	Cas9+Cas9	2472.2722
0.5772	20190410_QExHFX1_RSLC1_Beveridge_Clausen_IMP_DSS_JRmethod_R2.08011.08011.3	xl	2.7450(0.3000+2.6550)	0.09	-0.0787	/	K.ATAKGIEQESK.A(4)+K.SEQEIGKATAK.Y(7)	REVERSE_Cas9+Cas9	2459.2754
0.577	20190410_QExHFX1_RSLC1_Beveridge_Clausen_IMP_DSS_JRmethod_R2.21377.21377.3	xl	2.5200(2.4250+0.3750)	0.055	-4.6856	/	R.LENLIAQLPGEKK.N(12)+K.VPSKK.F(4)	Cas9+Cas9	2147.2564
0.5743	20190410_QExHFX1_RSLC1_Beveridge_Clausen_IMP_DSS_JRmethod_R2.07919.07919.4	xl	1.7950(1.2050+0.5900)	0.865	-1.7828	/	K.KLVDSTDK.A(1)+K.VLSAYNKHR.D(7)	Cas9+Cas9	2129.148
0.5741	20190410_QExHFX1_RSLC1_Beveridge_Clausen_IMP_DSS_JRmethod_R2.07767.07767.4	xl	2.0050(0.4450+1.7250)	0.97	-0.4515	/	K.GQKNSR.E(3)+K.LVDSTDKADLR.L(7)	Cas9+Cas9	2058.0704
0.5734	20190410_QExHFX1_RSLC1_Beveridge_Clausen_IMP_DSS_JRmethod_R2.23995.23995.4	xl	1.7450(1.0150+0.7300)	0.175	-3.0574	/	R.KIFGAKDLESLGGR.E(1)+R.QEDFYPFLKDNREK.L(9)	REVERSE_Cas9+Cas9	3455.7724
0.5714	20190410_QExHFX1_RSLC1_Beveridge_Clausen_IMP_DSS_JRmethod_R2.11876.11876.4	xl	1.9350(0.5600+1.3750)	0.715	0.6182	/	K.AGFIKR.Q(5)+K.SDNVPSEEVVKK.M(11)	Cas9+Cas9	2158.1633
0.5708	20190410_QExHFX1_RSLC1_Beveridge_Clausen_IMP_DSS_JRmethod_R2.12367.12367.3	xl	1.3100(1.3100+1.3100)	1.31	2.3887	/	K.VKYVTEGMR.K(2)+K.VKYVTEGMR.K(2)	Cas9+Cas9	2301.186
0.5705	20190410_QExHFX1_RSLC1_Beveridge_Clausen_IMP_DSS_JRmethod_R2.14110.14110.4	xl	1.1300(1.1300+1.1300)	0.7	0.1029	/	K.LVDSTDKADLR.L(7)+K.LVDSTDKADLR.L(7)	Cas9+Cas9	2601.3496
0.5695	20190410_QExHFX1_RSLC1_Beveridge_Clausen_IMP_DSS_JRmethod_R2.17228.17228.4	xl	1.9450(1.5900+0.3550)	1.945	2.6995	/	R.LKTYAHLFDDK.V(2)+R.LSKSR.R(3)	Cas9+Cas9	2077.1207
0.5684	20190410_QExHFX1_RSLC1_Beveridge_Clausen_IMP_DSS_JRmethod_R2.22031.22031.4	xl	1.3450(0.8150+0.7650)	1.345	-2.5948	/	K.FKDFKELTEPHGKFLR.L(2)+K.FYDEKLQK.V(5)	REVERSE_sp|MYG_HUMAN|+REVERSE_Cas9	3198.6752
0.5678	20190410_QExHFX1_RSLC1_Beveridge_Clausen_IMP_DSS_JRmethod_R2.22778.22778.3	xl	2.2150(0.4450+1.7700)	2.01	0.1561	/	K.KDWDPK.K(1)+R.KSEETITPWNFEEVVDK.G(1)	Cas9+Cas9	2975.4439
0.5667	20190410_QExHFX1_RSLC1_Beveridge_Clausen_IMP_DSS_JRmethod_R2.14858.14858.4	xl	1.1750(1.1750+1.1750)	0.415	-0.3039	/	K.LVDSTDKADLR.L(7)+K.LVDSTDKADLR.L(7)	Cas9+Cas9	2601.3496
0.5644	20190410_QExHFX1_RSLC1_Beveridge_Clausen_IMP_DSS_JRmethod_R2.25794.25794.3	xl	2.0550(1.5200+0.5350)	0.605	-4.2431	/	R.SNKQGKQTTQNER.A(6)+K.YNALKTPDK.L(5)	REVERSE_Cas9+sp|CTRB_BOVIN|	2704.3779
0.56	20190410_QExHFX1_RSLC1_Beveridge_Clausen_IMP_DSS_JRmethod_R2.19385.19385.4	xl	1.8000(0.5550+1.3550)	0.99	-3.1143	/	K.KVVEESPVNDSKGR.N(12)+R.LEDTTKFYPSYDR.E(6)	REVERSE_Cas9+REVERSE_sp|K1C15_SHEEP|	3314.6305
0.5599	20190410_QExHFX1_RSLC1_Beveridge_Clausen_IMP_DSS_JRmethod_R2.08386.08386.4	xl	2.1550(0.4950+1.9000)	0.255	0.254	/	K.DTSDVLKK.R(7)+K.KLVDSTDK.A(1)	REVERSE_Cas9+Cas9	1947.0411
0.5598	20190410_QExHFX1_RSLC1_Beveridge_Clausen_IMP_DSS_JRmethod_R2.16249.16249.4	xl	1.3850(0.7500+0.7600)	1.385	0.4048	/	K.DLIIKLPK.Y(5)+K.SEQEIGKATAK.Y(7)	Cas9+Cas9	2237.2881
0.5591	20190410_QExHFX1_RSLC1_Beveridge_Clausen_IMP_DSS_JRmethod_R2.10175.10175.3	xl	2.1350(0.6550+1.7250)	0.295	1.0249	/	R.DKPIR.E(2)+R.NSDKLIAR.K(4)	Cas9+Cas9	1680.9522
0.559	20190410_QExHFX1_RSLC1_Beveridge_Clausen_IMP_DSS_JRmethod_R2.18423.18423.3	xl	3.0450(2.6600+0.3850)	0.135	0.372	/	K.NPIDFLEAKGYK.E(9)+R.SDKNR.G(3)	Cas9+Cas9	2150.1007
0.5578	20190410_QExHFX1_RSLC1_Beveridge_Clausen_IMP_DSS_JRmethod_R2.24949.24949.3	xl	2.7400(0.1300+2.6100)	2.015	-3.8023	/	K.KSPVK.Y(1)+K.MDGTEELLVKLNR.E(10)	REVERSE_Cas9+Cas9	2212.2136
0.5549	20190410_QExHFX1_RSLC1_Beveridge_Clausen_IMP_DSS_JRmethod_R2.07434.07434.4	xl	1.7250(0.5850+1.3850)	1.03	-0.7974	/	K.GQKNSR.E(3)+K.LVDSTDKADLR.L(7)	Cas9+Cas9	2058.0704
0.5547	20190410_QExHFX1_RSLC1_Beveridge_Clausen_IMP_DSS_JRmethod_R2.21522.21522.3	xl	2.2300(0.2500+2.2300)	2.23	-0.4818	/	K.GQKNSR.E(3)+K.KNLIGALLFDSGETAEATR.L(1)	Cas9+Cas9	2831.4776
0.5543	20190410_QExHFX1_RSLC1_Beveridge_Clausen_IMP_DSS_JRmethod_R2.14254.14254.3	xl	1.8950(1.2000+0.6950)	0.885	1.5622	/	K.KDWDPK.K(1)+R.QITKHVAQILDSR.M(4)	Cas9+Cas9	2433.3015
0.5519	20190410_QExHFX1_RSLC1_Beveridge_Clausen_IMP_DSS_JRmethod_R2.17249.17249.4	xl	1.5100(0.9250+0.6600)	1.51	0.4887	/	K.NLPNEKVLPK.H(6)+K.TYAHLFDDKVMK.Q(9)	Cas9+Cas9	2755.4617
0.5508	20190410_QExHFX1_RSLC1_Beveridge_Clausen_IMP_DSS_JRmethod_R2.19570.19570.4	xl	1.6400(0.7900+0.9250)	0.145	2.0209	/	K.GIEQESKAIMKR.V(7)+R.LAMENEYKLR.F(8)	REVERSE_Cas9+REVERSE_sp|K1C15_SHEEP|	2792.4563
0.5507	20190410_QExHFX1_RSLC1_Beveridge_Clausen_IMP_DSS_JRmethod_R2.10710.10710.3	xl	2.8050(0.4150+2.3900)	0.135	0.1517	/	K.GYKEVK.K(3)+K.LVDSTDKADLR.L(7)	Cas9+Cas9	2092.1051
0.5503	20190410_QExHFX1_RSLC1_Beveridge_Clausen_IMP_DSS_JRmethod_R2.11820.11820.3	xl	2.3450(2.1600+0.4300)	0.095	-0.9244	/	K.DDSIDNKVLTR.S(7)+R.LSKSR.R(3)	Cas9+Cas9	2002.0694
0.5492	20190410_QExHFX1_RSLC1_Beveridge_Clausen_IMP_DSS_JRmethod_R2.12859.12859.3	xl	2.1900(0.2750+1.9950)	1.845	-0.0699	/	K.AGFIKR.Q(5)+K.LVDSTDKADLR.L(7)	Cas9+Cas9	2060.1265
0.5476	20190410_QExHFX1_RSLC1_Beveridge_Clausen_IMP_DSS_JRmethod_R2.11464.11464.4	xl	1.4750(0.8300+0.8950)	0.445	0.4045	/	R.DKPIR.E(2)+K.MKNYWR.Q(2)	Cas9+Cas9	1661.8711
0.5472	20190410_QExHFX1_RSLC1_Beveridge_Clausen_IMP_DSS_JRmethod_R2.09282.09282.3	xl	2.3000(0.2650+2.1800)	1.57	-0.1347	/	K.GYKEVK.K(3)+K.SDNVPSEEVVKK.M(11)	Cas9+Cas9	2190.1419
0.547	20190410_QExHFX1_RSLC1_Beveridge_Clausen_IMP_DSS_JRmethod_R2.16883.16883.3	xl	2.5350(2.1600+0.3750)	1.94	0.1327	/	K.DDSIDNKVLTR.S(7)+K.KGILQTVK.V(1)	Cas9+Cas9	2298.2794
0.5448	20190410_QExHFX1_RSLC1_Beveridge_Clausen_IMP_DSS_JRmethod_R2.16034.16034.3	xl	2.7600(2.5200+0.2400)	2.655	0.3054	/	R.QEDFYPFLKDNR.E(9)+K.VPSKK.F(4)	Cas9+Cas9	2266.1633
0.5445	20190410_QExHFX1_RSLC1_Beveridge_Clausen_IMP_DSS_JRmethod_R2.06792.06792.4	xl	2.1400(1.9200+0.4600)	0.22	-0.1263	/	K.LKGSPEDNEQK.Q(2)+K.QENDEPSGKLK.E(9)	Cas9+REVERSE_Cas9	2625.2768
0.5429	20190410_QExHFX1_RSLC1_Beveridge_Clausen_IMP_DSS_JRmethod_R2.13482.13482.3	xl	1.3850(1.3850+1.3850)	0.95	0.2035	/	K.ESILPKR.N(6)+K.ESILPKR.N(6)	Cas9+Cas9	1821.0723
0.5415	20190410_QExHFX1_RSLC1_Beveridge_Clausen_IMP_DSS_JRmethod_R2.12647.12647.3	xl	2.3550(0.2000+2.2300)	2.355	-0.1134	/	K.AGFIKR.Q(5)+K.LVDSTDKADLR.L(7)	Cas9+Cas9	2060.1265
0.5402	20190410_QExHFX1_RSLC1_Beveridge_Clausen_IMP_DSS_JRmethod_R2.24423.24423.4	xl	1.5350(0.6000+1.4100)	1.535	-0.5786	/	R.AKDFNEKVR.F(7)+K.LESEFVYGDYKVYDVR.K(11)	REVERSE_sp|RETBP_HUMAN|+Cas9	3224.6028
0.5396	20190410_QExHFX1_RSLC1_Beveridge_Clausen_IMP_DSS_JRmethod_R2.11070.11070.4	xl	2.0350(0.3300+1.9550)	1.35	-4.3604	/	K.MEDESKLHK.F(6)+K.NRGKSDNVPSEEVVK.K(4)	REVERSE_sp|MYG_HUMAN|+Cas9	2910.4392
0.5394	20190410_QExHFX1_RSLC1_Beveridge_Clausen_IMP_DSS_JRmethod_R2.10508.10508.4	xl	1.5850(1.0200+0.5650)	1.585	-2.713	/	R.NSDKLIAR.K(4)+K.YNALKTPDK.L(5)	Cas9+sp|CTRB_BOVIN|	2102.1371
0.539	20190410_QExHFX1_RSLC1_Beveridge_Clausen_IMP_DSS_JRmethod_R2.20612.20612.3	xl	3.4550(0.1900+3.2650)	2.655	-1.0255	/	R.DKQSGK.T(2)+R.LEESFLVEEDKKHER.H(12)	Cas9+Cas9	2686.3449
0.5386	20190410_QExHFX1_RSLC1_Beveridge_Clausen_IMP_DSS_JRmethod_R2.11306.11306.4	xl	1.5250(0.8050+0.9600)	0.385	0.1107	/	R.DKPIR.E(2)+K.MKNYWR.Q(2)	Cas9+Cas9	1661.8711
0.5379	20190410_QExHFX1_RSLC1_Beveridge_Clausen_IMP_DSS_JRmethod_R2.11750.11750.3	xl	1.8150(0.4450+1.5000)	1.815	-4.227	/	K.KSPVK.Y(1)+K.LKGSPEDNEQK.Q(2)	REVERSE_Cas9+Cas9	1939.0261
0.5379	20190410_QExHFX1_RSLC1_Beveridge_Clausen_IMP_DSS_JRmethod_R2.22528.22528.3	xl	2.4350(0.1750+2.4500)	2.435	-3.3742	/	K.KSPVK.Y(1)+R.LENLIAQLPGEKK.N(12)	REVERSE_Cas9+Cas9	2147.2564
0.5362	20190410_QExHFX1_RSLC1_Beveridge_Clausen_IMP_DSS_JRmethod_R2.18113.18113.4	xl	2.0550(0.4300+1.6250)	0.86	0.0516	/	K.ESILPKR.N(6)+R.VNTEITKAPLSASMIK.R(7)	Cas9+Cas9	2681.5036
0.5359	20190410_QExHFX1_RSLC1_Beveridge_Clausen_IMP_DSS_JRmethod_R2.13373.13373.4	xl	1.8400(0.3550+1.6800)	1.84	-0.7543	/	K.AGFIKR.Q(5)+K.LVDSTDKADLR.L(7)	Cas9+Cas9	2060.1265
0.5352	20190410_QExHFX1_RSLC1_Beveridge_Clausen_IMP_DSS_JRmethod_R2.12688.12688.3	xl	1.8150(0.7050+1.2950)	0.995	0.4142	/	K.MKNYWR.Q(2)+R.NSDKLIAR.K(4)	Cas9+Cas9	1950.0145
0.5331	20190410_QExHFX1_RSLC1_Beveridge_Clausen_IMP_DSS_JRmethod_R2.11407.11407.4	xl	1.7300(0.6600+1.3150)	0.415	-0.3232	/	R.AILKDSNR.K(4)+R.NSDKLIAR.K(4)	REVERSE_Cas9+Cas9	1969.0955
0.5328	20190410_QExHFX1_RSLC1_Beveridge_Clausen_IMP_DSS_JRmethod_R2.13017.13017.4	xl	1.8750(0.3200+1.7100)	1.875	-0.5537	/	K.AGFIKR.Q(5)+K.LVDSTDKADLR.L(7)	Cas9+Cas9	2060.1265
0.5323	20190410_QExHFX1_RSLC1_Beveridge_Clausen_IMP_DSS_JRmethod_R2.20384.20384.3	xl	2.2650(0.2500+2.2750)	1.615	-2.5174	/	K.DDSIDNKVLTR.S(7)+K.LVDSTDKADLR.L(7)	Cas9+Cas9	2644.3554
0.5294	20190410_QExHFX1_RSLC1_Beveridge_Clausen_IMP_DSS_JRmethod_R2.07633.07633.3	xl	2.1800(0.2450+1.9900)	1.895	-0.1567	/	K.GQKNSR.E(3)+K.LVDSTDKADLR.L(7)	Cas9+Cas9	2058.0704
0.5259	20190410_QExHFX1_RSLC1_Beveridge_Clausen_IMP_DSS_JRmethod_R2.12113.12113.3	xl	1.8950(0.6950+1.2000)	0.145	-2.2122	/	R.KLQKMVK.D(4)+R.NSDKLIAR.K(4)	REVERSE_Cas9+Cas9	1927.1288
0.5228	20190410_QExHFX1_RSLC1_Beveridge_Clausen_IMP_DSS_JRmethod_R2.12499.12499.4	xl	1.8200(0.3550+1.6100)	1.82	-1.2594	/	K.AGFIKR.Q(5)+K.LVDSTDKADLR.L(7)	Cas9+Cas9	2060.1265
0.5224	20190410_QExHFX1_RSLC1_Beveridge_Clausen_IMP_DSS_JRmethod_R2.08426.08426.3	xl	2.5950(0.0950+2.5000)	2.305	-0.1535	/	K.GSQKDR.L(4)+K.SDNVPSEEVVKK.M(11)	REVERSE_Cas9+Cas9	2157.0912
0.5215	20190410_QExHFX1_RSLC1_Beveridge_Clausen_IMP_DSS_JRmethod_R2.11905.11905.4	xl	1.7600(1.1350+0.6250)	0.47	-1.0229	/	K.LVDSTDKADLR.L(7)+K.VMKQLK.R(3)	Cas9+Cas9	2115.1608
0.5203	20190410_QExHFX1_RSLC1_Beveridge_Clausen_IMP_DSS_JRmethod_R2.19128.19128.3	xl	3.1100(0.1800+3.0000)	2.16	0.0625	/	R.KFDNLTK.A(1)+K.TEVQTGGFSKESILPK.R(10)	Cas9+Cas9	2722.4428
0.5186	20190410_QExHFX1_RSLC1_Beveridge_Clausen_IMP_DSS_JRmethod_R2.18707.18707.4	xl	1.3700(0.9600+0.7000)	1.37	-0.4892	/	K.DFQFYKVR.E(6)+K.FDNLTKAER.G(6)	Cas9+Cas9	2332.1851
0.5182	20190410_QExHFX1_RSLC1_Beveridge_Clausen_IMP_DSS_JRmethod_R2.22558.22558.3	xl	3.5700(0.1850+3.5750)	0.01	4.1229	/	R.DKPIR.E(2)+K.MDGTEELLVKLNR.E(10)	Cas9+Cas9	2282.2303
0.5157	20190410_QExHFX1_RSLC1_Beveridge_Clausen_IMP_DSS_JRmethod_R2.15910.15910.3	xl	1.2050(1.2050+1.2050)	1.095	-0.6843	/	K.APLSASMIKR.Y(9)+K.APLSASMIKR.Y(9)	Cas9+Cas9	2283.2806
0.5151	20190410_QExHFX1_RSLC1_Beveridge_Clausen_IMP_DSS_JRmethod_R2.20585.20585.3	xl	2.5900(0.4350+2.5300)	0.045	3.7388	/	K.KQEGSLFAPKR.M(1)+K.VVDELVKVMGR.H(7)	REVERSE_Cas9+Cas9	2641.4624
0.5105	20190410_QExHFX1_RSLC1_Beveridge_Clausen_IMP_DSS_JRmethod_R2.19331.19331.3	xl	2.6750(0.2750+2.4000)	2.055	1.336	/	R.EKIEK.L(2)+K.MDGTEELLVKLNR.E(10)	Cas9+Cas9	2300.2296
0.5075	20190410_QExHFX1_RSLC1_Beveridge_Clausen_IMP_DSS_JRmethod_R2.14314.14314.4	xl	0.9850(0.9850+0.9850)	0.985	-0.7267	/	K.MKNYWR.Q(2)+K.MKNYWR.Q(2)	Cas9+Cas9	1930.9334
0.5054	20190410_QExHFX1_RSLC1_Beveridge_Clausen_IMP_DSS_JRmethod_R2.17629.17629.3	xl	2.7850(2.6700+0.3650)	0.115	0.2255	/	K.LPKYSLFELENGR.K(3)+R.NKDSR.T(2)	Cas9+REVERSE_Cas9	2321.2014
0.5041	20190410_QExHFX1_RSLC1_Beveridge_Clausen_IMP_DSS_JRmethod_R2.11163.11163.3	xl	2.1350(1.8150+0.3200)	1.22	-1.7631	/	K.FIKPILEK.M(3)+R.SDKNR.G(3)	Cas9+Cas9	1742.993
0.5019	20190410_QExHFX1_RSLC1_Beveridge_Clausen_IMP_DSS_JRmethod_R2.14013.14013.4	xl	2.2100(0.2550+2.0850)	0.86	-2.3719	/	R.KYWGSR.V(1)+K.VMGRHKPENIVIEMAR.E(6)	sp|CTRB_BOVIN|+Cas9	2812.4628
0.5007	20190410_QExHFX1_RSLC1_Beveridge_Clausen_IMP_DSS_JRmethod_R2.25377.25377.3	xl	2.6300(0.4050+2.2250)	0.005	1.2569	/	R.ERMKR.L(4)+K.NPIDFLEAKGYKEVK.K(9)	Cas9+Cas9	2606.3889
0.5002	20190410_QExHFX1_RSLC1_Beveridge_Clausen_IMP_DSS_JRmethod_R2.14479.14479.3	xl	1.2600(1.2600+1.2600)	1.26	0.563	/	K.NLPNEKVLPK.H(6)+K.NLPNEKVLPK.H(6)	Cas9+Cas9	2439.41
0.4993	20190410_QExHFX1_RSLC1_Beveridge_Clausen_IMP_DSS_JRmethod_R2.16555.16555.4	xl	1.5850(0.6400+0.9450)	1.065	0.172	/	R.MTNFDKNLPNEK.V(6)+K.SKLVSDFR.K(2)	Cas9+Cas9	2538.2787
0.499	20190410_QExHFX1_RSLC1_Beveridge_Clausen_IMP_DSS_JRmethod_R2.14423.14423.4	xl	1.5800(0.7200+1.1050)	0.39	-0.3525	/	K.KDLIIK.L(1)+K.KGILQTVK.V(1)	Cas9+Cas9	1752.1124
0.4987	20190410_QExHFX1_RSLC1_Beveridge_Clausen_IMP_DSS_JRmethod_R2.14248.14248.3	xl	2.7900(0.1300+2.6600)	0.855	-0.5839	/	R.NKDSR.T(2)+K.TEVQTGGFSKESILPK.R(10)	REVERSE_Cas9+Cas9	2476.2808
0.4987	20190410_QExHFX1_RSLC1_Beveridge_Clausen_IMP_DSS_JRmethod_R2.18222.18222.3	xl	2.8400(2.6750+0.1650)	0.06	-0.3908	/	K.NPIDFLEAKGYK.E(9)+R.SDKNR.G(3)	Cas9+Cas9	2150.1007
0.495	20190410_QExHFX1_RSLC1_Beveridge_Clausen_IMP_DSS_JRmethod_R2.22458.22458.4	xl	1.6850(0.7200+1.0750)	0.02	-4.5611	/	K.FYDEKLQK.V(5)+K.VYDVRKMIAKSEQEIGK.A(10)	REVERSE_Cas9+Cas9	3200.679
0.4923	20190410_QExHFX1_RSLC1_Beveridge_Clausen_IMP_DSS_JRmethod_R2.12875.12875.4	xl	2.0800(0.3050+1.7750)	0.965	-0.3756	/	R.EKIEK.L(2)+R.QLLNAKLITQR.K(6)	Cas9+Cas9	2080.2255
0.4908	20190410_QExHFX1_RSLC1_Beveridge_Clausen_IMP_DSS_JRmethod_R2.09515.09515.3	xl	2.4450(0.1350+2.3100)	1.775	-0.0435	/	K.GSQKDR.L(4)+K.SDNVPSEEVVKK.M(11)	REVERSE_Cas9+Cas9	2157.0912
0.4904	20190410_QExHFX1_RSLC1_Beveridge_Clausen_IMP_DSS_JRmethod_R2.23355.23355.3	xl	3.7450(0.3850+3.6150)	3.41	0.0849	/	K.GSQKDR.L(4)+K.KNLIGALLFDSGETAEATR.L(1)	REVERSE_Cas9+Cas9	2832.4616
0.4897	20190410_QExHFX1_RSLC1_Beveridge_Clausen_IMP_DSS_JRmethod_R2.13797.13797.3	xl	1.8700(0.5000+1.5950)	1.87	4.0198	/	K.MRERSNKQGK.Q(7)+K.SDNVPSEEVVKK.M(11)	REVERSE_Cas9+Cas9	2700.3863
0.4894	20190410_QExHFX1_RSLC1_Beveridge_Clausen_IMP_DSS_JRmethod_R2.25275.25275.3	xl	2.2700(0.4200+2.1000)	0.04	-2.1501	/	R.AKDFNEKVR.F(7)+K.SKLVSDFR.K(2)	REVERSE_sp|RETBP_HUMAN|+Cas9	2194.1745
0.489	20190410_QExHFX1_RSLC1_Beveridge_Clausen_IMP_DSS_JRmethod_R2.20129.20129.3	xl	2.6350(0.3800+2.4550)	0.105	1.0751	/	K.KDWDPK.K(1)+R.LENLIAQLPGEKK.N(12)	Cas9+Cas9	2377.2892
0.4879	20190410_QExHFX1_RSLC1_Beveridge_Clausen_IMP_DSS_JRmethod_R2.14047.14047.3	xl	3.0350(0.1100+2.9250)	0.015	-0.0977	/	R.NKDSR.T(2)+K.TEVQTGGFSKESILPK.R(10)	REVERSE_Cas9+Cas9	2476.2808
0.487	20190410_QExHFX1_RSLC1_Beveridge_Clausen_IMP_DSS_JRmethod_R2.07762.07762.3	xl	1.9500(1.6000+0.5950)	0.265	-0.4942	/	R.KLINGIR.D(1)+R.SDKNR.G(3)	Cas9+Cas9	1568.8998
0.4869	20190410_QExHFX1_RSLC1_Beveridge_Clausen_IMP_DSS_JRmethod_R2.21333.21333.3	xl	2.4050(0.4500+1.9550)	0.28	0.0679	/	K.FIKPILEK.M(3)+K.TEVQTGGFSKESILPK.R(10)	Cas9+Cas9	2844.5887
0.4868	20190410_QExHFX1_RSLC1_Beveridge_Clausen_IMP_DSS_JRmethod_R2.22100.22100.3	xl	2.3050(2.2550+0.1650)	1.685	-4.3122	/	R.LENLIAQLPGEKK.N(12)+K.VPSKK.F(4)	Cas9+Cas9	2147.2564
0.4829	20190410_QExHFX1_RSLC1_Beveridge_Clausen_IMP_DSS_JRmethod_R2.22706.22706.3	xl	2.4400(0.3200+2.3250)	1.735	2.275	/	K.AGFIKR.Q(5)+K.KNLIGALLFDSGETAEATR.L(1)	Cas9+Cas9	2833.5337
0.4823	20190410_QExHFX1_RSLC1_Beveridge_Clausen_IMP_DSS_JRmethod_R2.22284.22284.3	xl	2.2800(0.3950+2.1350)	0.08	-3.3742	/	K.KSPVK.Y(1)+R.LENLIAQLPGEKK.N(12)	REVERSE_Cas9+Cas9	2147.2564
0.4801	20190410_QExHFX1_RSLC1_Beveridge_Clausen_IMP_DSS_JRmethod_R2.22145.22145.4	xl	1.9700(0.3100+1.6600)	1.24	-4.8342	/	R.KPLISEK.S(1)+K.LPKYSLFELENGR.K(3)	REVERSE_Cas9+Cas9	2516.3889
0.4762	20190410_QExHFX1_RSLC1_Beveridge_Clausen_IMP_DSS_JRmethod_R2.08031.08031.4	xl	1.7450(0.6200+1.3650)	0.305	-0.0354	/	R.LSKSR.R(3)+R.NSDKLIAR.K(4)	Cas9+Cas9	1642.9365
0.4736	20190410_QExHFX1_RSLC1_Beveridge_Clausen_IMP_DSS_JRmethod_R2.13204.13204.4	xl	1.9250(0.5350+1.6700)	0.15	-1.8458	/	K.DNREKIEK.L(5)+R.MTNFDKNLPNEK.V(6)	Cas9+Cas9	2618.3009
0.4735	20190410_QExHFX1_RSLC1_Beveridge_Clausen_IMP_DSS_JRmethod_R2.21720.21720.3	xl	1.4700(0.7000+0.7700)	1.47	-2.8045	/	K.ATAKGIEQESK.A(4)+K.QEGSLFAPKR.M(9)	REVERSE_Cas9+REVERSE_Cas9	2430.2753
0.4718	20190410_QExHFX1_RSLC1_Beveridge_Clausen_IMP_DSS_JRmethod_R2.20587.20587.3	xl	1.8750(0.4800+1.8650)	1.05	-2.5793	/	K.DDSIDNKVLTR.S(7)+K.LVDSTDKADLR.L(7)	Cas9+Cas9	2644.3554
0.4709	20190410_QExHFX1_RSLC1_Beveridge_Clausen_IMP_DSS_JRmethod_R2.07090.07090.3	xl	1.8350(0.5100+1.5250)	1.01	-0.262	/	K.LSKR.V(3)+R.NSDKLIAR.K(4)	REVERSE_sp|CRP_HUMAN|+Cas9	1555.9045
0.4682	20190410_QExHFX1_RSLC1_Beveridge_Clausen_IMP_DSS_JRmethod_R2.24553.24553.3	xl	1.7100(0.6000+1.1100)	1.71	1.6139	/	S.AEDGFVKTIK.E(7)+K.VVDELVKVMGR.H(7)	REVERSE_sp|SRPP_HEVBR|+Cas9	2488.361
0.466	20190410_QExHFX1_RSLC1_Beveridge_Clausen_IMP_DSS_JRmethod_R2.08585.08585.3	xl	2.3950(0.0600+2.4000)	2.395	-0.0225	/	K.GSQKDR.L(4)+K.LVDSTDKADLR.L(7)	REVERSE_Cas9+Cas9	2059.0545
0.463	20190410_QExHFX1_RSLC1_Beveridge_Clausen_IMP_DSS_JRmethod_R2.10572.10572.3	xl	2.5700(0.1900+2.3800)	0.11	-0.1122	/	K.GYKEVK.K(3)+K.LVDSTDKADLR.L(7)	Cas9+Cas9	2092.1051
0.4613	20190410_QExHFX1_RSLC1_Beveridge_Clausen_IMP_DSS_JRmethod_R2.11537.11537.4	xl	1.8100(1.2350+0.5750)	0.435	0.279	/	K.LVDSTDKADLR.L(7)+K.VMKQLK.R(3)	Cas9+Cas9	2115.1608
0.4579	20190410_QExHFX1_RSLC1_Beveridge_Clausen_IMP_DSS_JRmethod_R2.13850.13850.3	xl	3.0600(0.2550+2.8050)	0.09	0.0077	/	R.NKDSR.T(2)+K.TEVQTGGFSKESILPK.R(10)	REVERSE_Cas9+Cas9	2476.2808
0.4562	20190410_QExHFX1_RSLC1_Beveridge_Clausen_IMP_DSS_JRmethod_R2.13096.13096.3	xl	1.8100(0.4150+1.3950)	1.54	-4.3958	/	K.LVDSTDKADLR.L(7)+K.SDNVPSEEVVKK.M(11)	Cas9+Cas9	2699.3864
0.4515	20190410_QExHFX1_RSLC1_Beveridge_Clausen_IMP_DSS_JRmethod_R2.22554.22554.4	xl	1.6450(0.9800+0.7300)	0.025	4.6597	/	K.AELFDIPNKEFSSR.E(9)+K.DTSDVLKKR.L(8)	REVERSE_Cas9+REVERSE_Cas9	2850.4762
0.4504	20190410_QExHFX1_RSLC1_Beveridge_Clausen_IMP_DSS_JRmethod_R2.10195.10195.3	xl	2.3100(1.8700+0.4400)	0.39	0.1162	/	K.FKVLGNTDR.H(2)+R.KMIAK.S(1)	Cas9+Cas9	1775.9967
0.4491	20190410_QExHFX1_RSLC1_Beveridge_Clausen_IMP_DSS_JRmethod_R2.04553.04553.3	xl	1.7050(0.9050+0.8000)	0.52	0.0373	/	K.GQKNSR.E(3)+K.GYKEVK.K(3)	Cas9+Cas9	1548.8259
0.4471	20190410_QExHFX1_RSLC1_Beveridge_Clausen_IMP_DSS_JRmethod_R2.09022.09022.3	xl	2.3100(0.0900+2.2200)	1.805	-0.6184	/	K.GSQKDR.L(4)+K.SDNVPSEEVVKK.M(11)	REVERSE_Cas9+Cas9	2157.0912
0.4466	20190410_QExHFX1_RSLC1_Beveridge_Clausen_IMP_DSS_JRmethod_R2.10934.10934.4	xl	1.6950(0.5400+1.3650)	0.965	0.8668	/	R.EKIEK.L(2)+K.QLKEDYFK.K(3)	Cas9+Cas9	1852.9821
0.4448	20190410_QExHFX1_RSLC1_Beveridge_Clausen_IMP_DSS_JRmethod_R2.08660.08660.4	xl	1.5850(1.1150+0.4700)	1.585	-0.859	/	K.KGILQTVK.V(1)+R.LSKSR.R(3)	Cas9+Cas9	1612.9875
0.4439	20190410_QExHFX1_RSLC1_Beveridge_Clausen_IMP_DSS_JRmethod_R2.22742.22742.3	xl	2.3600(0.2850+2.2200)	1.69	0.6876	/	K.ITKVFGDEAS.-(3)+R.LEESFLVEEDKK.H(11)	sp|SRPP_HEVBR|+Cas9	2668.337
0.4435	20190410_QExHFX1_RSLC1_Beveridge_Clausen_IMP_DSS_JRmethod_R2.12689.12689.4	xl	2.0500(0.3800+1.6700)	0.57	0.5633	/	R.EKIEK.L(2)+R.QLLNAKLITQR.K(6)	Cas9+Cas9	2080.2255
0.4427	20190410_QExHFX1_RSLC1_Beveridge_Clausen_IMP_DSS_JRmethod_R2.20102.20102.4	xl	1.6050(0.7250+0.8800)	0.005	-0.2904	/	K.MKNYWRQLLNAK.L(2)+K.SDNVPSEEVVKKMK.N(11)	Cas9+Cas9	3290.7154
0.4408	20190410_QExHFX1_RSLC1_Beveridge_Clausen_IMP_DSS_JRmethod_R2.09782.09782.3	xl	2.1000(1.6350+0.4650)	0.13	-0.9011	/	K.KDLIIK.L(1)+R.LSKSR.R(3)	Cas9+Cas9	1455.9024
0.4408	20190410_QExHFX1_RSLC1_Beveridge_Clausen_IMP_DSS_JRmethod_R2.17032.17032.4	xl	2.3800(0.2450+2.2650)	0.05	0.6683	/	K.LKSVK.E(2)+K.YPKLESEFVYGDYK.V(3)	Cas9+Cas9	2448.2827
0.4404	20190410_QExHFX1_RSLC1_Beveridge_Clausen_IMP_DSS_JRmethod_R2.24075.24075.3	xl	1.6900(0.8850+1.1950)	0.15	3.8435	/	R.AKDFNEKVR.F(7)+R.KIFGAKDLESLGGR.E(6)	REVERSE_sp|RETBP_HUMAN|+REVERSE_Cas9	2733.4812
0.4389	20190410_QExHFX1_RSLC1_Beveridge_Clausen_IMP_DSS_JRmethod_R2.13306.13306.3	xl	1.2800(1.2800+1.2800)	0.6	-2.0941	/	K.ESILPKR.N(6)+K.ESILPKR.N(6)	Cas9+Cas9	1821.0723
0.4387	20190410_QExHFX1_RSLC1_Beveridge_Clausen_IMP_DSS_JRmethod_R2.20931.20931.3	xl	2.2100(2.1300+0.3900)	0.095	-2.0951	/	R.LENLIAQLPGEKK.N(12)+K.VPSKK.F(4)	Cas9+Cas9	2147.2564
0.4367	20190410_QExHFX1_RSLC1_Beveridge_Clausen_IMP_DSS_JRmethod_R2.21955.21955.4	xl	1.3800(0.9150+0.6350)	1.38	-1.3413	/	K.QEGSLFAPKRMGETVYK.V(9)+K.VLGNTDRHSIKK.N(11)	REVERSE_Cas9+Cas9	3444.8186
0.4355	20190410_QExHFX1_RSLC1_Beveridge_Clausen_IMP_DSS_JRmethod_R2.12655.12655.4	xl	1.7600(0.3350+1.6150)	1.76	0.0687	/	K.AGFIKR.Q(5)+K.LVDSTDKADLR.L(7)	Cas9+Cas9	2060.1265
0.4342	20190410_QExHFX1_RSLC1_Beveridge_Clausen_IMP_DSS_JRmethod_R2.11248.11248.3	xl	2.1750(0.4050+2.0350)	0.14	-0.59	/	R.AILKDSNR.K(4)+R.NSDKLIAR.K(4)	REVERSE_Cas9+Cas9	1969.0955
0.4334	20190410_QExHFX1_RSLC1_Beveridge_Clausen_IMP_DSS_JRmethod_R2.10941.10941.3	xl	1.6750(0.8250+1.2400)	0.445	1.7932	/	K.ESILPKR.N(6)+K.SEQEIGKATAK.Y(7)	Cas9+Cas9	2140.1738
0.4332	20190410_QExHFX1_RSLC1_Beveridge_Clausen_IMP_DSS_JRmethod_R2.16008.16008.3	xl	2.0150(0.5450+1.8000)	0.025	-4.7277	/	K.KSPVK.Y(1)+K.QLKEDYFK.K(3)	REVERSE_Cas9+Cas9	1764.9661
0.4327	20190410_QExHFX1_RSLC1_Beveridge_Clausen_IMP_DSS_JRmethod_R2.12456.12456.3	xl	2.1700(0.3950+1.7750)	0.175	-2.3096	/	R.KVTVK.Q(1)+R.QLLNAKLITQR.K(6)	Cas9,REVERSE_Cas9+Cas9	2008.2407
0.4326	20190410_QExHFX1_RSLC1_Beveridge_Clausen_IMP_DSS_JRmethod_R2.11123.11123.4	xl	1.6600(0.5300+1.3500)	0.89	-0.254	/	R.EKIEK.L(2)+K.QLKEDYFK.K(3)	Cas9+Cas9	1852.9821
0.4315	20190410_QExHFX1_RSLC1_Beveridge_Clausen_IMP_DSS_JRmethod_R2.21443.21443.3	xl	1.8250(1.5450+0.5700)	1.215	1.2705	/	K.DFQFYKVR.E(6)+K.YDENDKLIR.E(6)	Cas9+Cas9	2404.2062
0.4285	20190410_QExHFX1_RSLC1_Beveridge_Clausen_IMP_DSS_JRmethod_R2.12843.12843.4	xl	1.7300(0.3550+1.5650)	1.73	0.1861	/	K.AGFIKR.Q(5)+K.LVDSTDKADLR.L(7)	Cas9+Cas9	2060.1265
0.4282	20190410_QExHFX1_RSLC1_Beveridge_Clausen_IMP_DSS_JRmethod_R2.14625.14625.4	xl	1.4300(0.5850+1.3500)	1.43	-2.1861	/	K.MIAKSEQEIGKATAK.Y(11)+K.SEQEIGKATAK.Y(7)	Cas9+Cas9	2902.532
0.4265	20190410_QExHFX1_RSLC1_Beveridge_Clausen_IMP_DSS_JRmethod_R2.20185.20185.4	xl	1.6650(0.5800+1.2750)	0.555	-0.3504	/	K.DFQFYKVR.E(6)+R.HKPENIVIEMAR.E(2)	Cas9+Cas9	2675.3893
0.425	20190410_QExHFX1_RSLC1_Beveridge_Clausen_IMP_DSS_JRmethod_R2.19481.19481.4	xl	1.6550(1.2450+0.5500)	0.755	-1.7878	/	K.AGYKFETVRGNGFYDSSK.L(4)+K.SQDFFIEKYK.E(8)	REVERSE_sp|AMYS_HUMAN|+REVERSE_Cas9	3466.672
0.4242	20190410_QExHFX1_RSLC1_Beveridge_Clausen_IMP_DSS_JRmethod_R2.08073.08073.4	xl	1.9600(0.1600+1.9650)	1.845	0.5082	/	K.GSQKDR.L(4)+K.LVDSTDKADLR.L(7)	REVERSE_Cas9+Cas9	2059.0545
0.4237	20190410_QExHFX1_RSLC1_Beveridge_Clausen_IMP_DSS_JRmethod_R2.15905.15905.3	xl	1.8050(1.0500+0.7550)	0.295	0.4298	/	R.NSDKLIAR.K(4)+K.SEQEIGKATAK.Y(7)	Cas9+Cas9	2214.1855
0.4219	20190410_QExHFX1_RSLC1_Beveridge_Clausen_IMP_DSS_JRmethod_R2.13355.13355.3	xl	1.6250(0.8850+0.7400)	0.54	-2.4573	/	R.NSDKLIARKK.D(9)+K.QLKRR.R(3)	Cas9+Cas9	2009.2221
0.4202	20190410_QExHFX1_RSLC1_Beveridge_Clausen_IMP_DSS_JRmethod_R2.14644.14644.3	xl	1.6500(0.5100+1.1400)	1.44	-0.1903	/	K.LVDSTDKADLR.L(7)+K.SDNVPSEEVVKK.M(11)	Cas9+Cas9	2699.3864
0.4195	20190410_QExHFX1_RSLC1_Beveridge_Clausen_IMP_DSS_JRmethod_R2.07917.07917.4	xl	1.6850(0.6200+1.3050)	0.38	0.1132	/	R.LSKSR.R(3)+R.NSDKLIAR.K(4)	Cas9+Cas9	1642.9365
0.4184	20190410_QExHFX1_RSLC1_Beveridge_Clausen_IMP_DSS_JRmethod_R2.11668.11668.4	xl	1.3900(0.8500+0.7850)	0.44	0.2576	/	R.DKPIR.E(2)+K.MKNYWR.Q(2)	Cas9+Cas9	1661.8711
0.4176	20190410_QExHFX1_RSLC1_Beveridge_Clausen_IMP_DSS_JRmethod_R2.10984.10984.3	xl	1.9800(1.6750+0.3050)	1.24	-0.2476	/	K.FIKPILEK.M(3)+R.SDKNR.G(3)	Cas9+Cas9	1742.993
0.4145	20190410_QExHFX1_RSLC1_Beveridge_Clausen_IMP_DSS_JRmethod_R2.11513.11513.3	xl	1.3150(1.3150+1.3150)	0.795	0.5663	/	K.SDNVPSEEVVKK.M(11)+K.SDNVPSEEVVKK.M(11)	Cas9+Cas9	2797.4232
0.4145	20190410_QExHFX1_RSLC1_Beveridge_Clausen_IMP_DSS_JRmethod_R2.11695.11695.3	xl	2.1400(0.4050+2.0050)	0.135	-0.2422	/	R.AILKDSNR.K(4)+R.NSDKLIAR.K(4)	REVERSE_Cas9+Cas9	1969.0955
0.4145	20190410_QExHFX1_RSLC1_Beveridge_Clausen_IMP_DSS_JRmethod_R2.16021.16021.3	xl	2.4350(0.2200+2.2150)	0.005	-0.7306	/	K.KSPVK.Y(1)+R.QEDFYPFLKDNR.E(9)	REVERSE_Cas9+Cas9	2266.1633
0.4127	20190410_QExHFX1_RSLC1_Beveridge_Clausen_IMP_DSS_JRmethod_R2.20197.20197.3	xl	1.8600(0.4200+1.6650)	1.86	0.1671	/	R.DKQSGK.T(2)+K.QSGKTILDFLK.S(4)	Cas9+Cas9	2048.1153
0.4107	20190410_QExHFX1_RSLC1_Beveridge_Clausen_IMP_DSS_JRmethod_R2.11421.11421.4	xl	1.6600(0.3600+1.3000)	1.66	-0.1326	/	K.LVDSTDKADLR.L(7)+K.MIAKSEQEIGK.A(4)	Cas9+Cas9	2602.3523
0.4099	20190410_QExHFX1_RSLC1_Beveridge_Clausen_IMP_DSS_JRmethod_R2.12489.12489.3	xl	2.3100(0.2500+2.1450)	1.645	0.1562	/	K.AGFIKR.Q(5)+K.LVDSTDKADLR.L(7)	Cas9+Cas9	2060.1265
0.4097	20190410_QExHFX1_RSLC1_Beveridge_Clausen_IMP_DSS_JRmethod_R2.11060.11060.3	xl	2.3350(0.4200+2.1900)	0.145	1.0527	/	R.AILKDSNR.K(4)+R.NSDKLIAR.K(4)	REVERSE_Cas9+Cas9	1969.0955
0.4074	20190410_QExHFX1_RSLC1_Beveridge_Clausen_IMP_DSS_JRmethod_R2.21863.21863.4	xl	1.3000(0.8650+0.6650)	1.3	-2.0511	/	K.FKDFKELTEPHGKFLR.L(2)+K.FYDEKLQK.V(5)	REVERSE_sp|MYG_HUMAN|+REVERSE_Cas9	3198.6752
0.4042	20190410_QExHFX1_RSLC1_Beveridge_Clausen_IMP_DSS_JRmethod_R2.16229.16229.3	xl	1.7050(0.8200+0.8850)	0.255	4.6617	/	K.FDNLTKAER.G(6)+K.MIAKSEQEIGK.A(4)	Cas9+Cas9	2463.2678
0.401	20190410_QExHFX1_RSLC1_Beveridge_Clausen_IMP_DSS_JRmethod_R2.17719.17719.4	xl	1.5450(0.5750+0.9700)	0.885	-0.4484	/	K.DFQFYKVR.E(6)+K.MIAKSEQEIGK.A(4)	Cas9+Cas9	2472.2722
0.3998	20190410_QExHFX1_RSLC1_Beveridge_Clausen_IMP_DSS_JRmethod_R2.18898.18898.4	xl	1.2400(0.8100+0.7250)	1.24	0.5625	/	K.DFQFYKVR.E(6)+K.FDNLTKAER.G(6)	Cas9+Cas9	2332.1851
0.3997	20190410_QExHFX1_RSLC1_Beveridge_Clausen_IMP_DSS_JRmethod_R2.22367.22367.3	xl	2.5050(0.1950+2.3100)	1.755	0.0698	/	R.IGNILKR.S(6)+K.NPIDFLEAKGYK.E(9)	REVERSE_Cas9+Cas9	2344.3154
0.3996	20190410_QExHFX1_RSLC1_Beveridge_Clausen_IMP_DSS_JRmethod_R2.22718.22718.3	xl	3.5700(0.2850+3.5750)	2.96	2.2781	/	K.GSQKDR.L(4)+K.KNLIGALLFDSGETAEATR.L(1)	REVERSE_Cas9+Cas9	2832.4616
0.3995	20190410_QExHFX1_RSLC1_Beveridge_Clausen_IMP_DSS_JRmethod_R2.20111.20111.4	xl	1.4850(0.7350+0.7500)	0.335	0.2534	/	K.MKNYWRQLLNAK.L(2)+K.SDNVPSEEVVKKMK.N(11)	Cas9+Cas9	3290.7154
0.3981	20190410_QExHFX1_RSLC1_Beveridge_Clausen_IMP_DSS_JRmethod_R2.16541.16541.4	xl	1.4850(0.9750+0.5100)	1.485	-0.6397	/	R.LKYENEMALR.Q(2)+R.TLVKNDISDDK.L(4)	sp|K1C15_SHEEP|+REVERSE_Cas9	2650.3523
0.3961	20190410_QExHFX1_RSLC1_Beveridge_Clausen_IMP_DSS_JRmethod_R2.16227.16227.4	xl	2.2800(2.0850+0.1950)	0.085	-0.7534	/	R.QEDFYPFLKDNR.E(9)+K.VPSKK.F(4)	Cas9+Cas9	2266.1633
0.3952	20190410_QExHFX1_RSLC1_Beveridge_Clausen_IMP_DSS_JRmethod_R2.10439.10439.4	xl	1.8850(0.4700+1.4150)	0.2	-0.4028	/	K.KSPVK.Y(1)+K.RNSDKLIAR.K(5)	REVERSE_Cas9+Cas9	1767.0366
0.3947	20190410_QExHFX1_RSLC1_Beveridge_Clausen_IMP_DSS_JRmethod_R2.09307.09307.3	xl	1.7100(0.6850+1.2700)	0.355	-0.436	/	R.LSKSR.R(3)+K.MKNYWR.Q(2)	Cas9+Cas9	1623.8555
0.3939	20190410_QExHFX1_RSLC1_Beveridge_Clausen_IMP_DSS_JRmethod_R2.14936.14936.3	xl	1.8350(1.5400+0.4150)	1.835	2.5819	/	K.APLSASMIKR.Y(9)+R.KLINGIR.D(1)	Cas9+Cas9	2023.1975
0.3906	20190410_QExHFX1_RSLC1_Beveridge_Clausen_IMP_DSS_JRmethod_R2.11410.11410.3	xl	2.3200(0.4050+2.1750)	0.145	0.4017	/	R.AILKDSNR.K(4)+R.NSDKLIAR.K(4)	REVERSE_Cas9+Cas9	1969.0955
0.3833	20190410_QExHFX1_RSLC1_Beveridge_Clausen_IMP_DSS_JRmethod_R2.11826.11826.4	xl	1.8500(1.6050+0.4850)	0.17	-1.0667	/	K.DDSIDNKVLTR.S(7)+R.LSKSR.R(3)	Cas9+Cas9	2002.0694
0.3797	20190410_QExHFX1_RSLC1_Beveridge_Clausen_IMP_DSS_JRmethod_R2.11868.11868.3	xl	1.9100(0.3150+1.5950)	1.18	-1.9897	/	K.AGFIKR.Q(5)+K.SDNVPSEEVVKK.M(11)	Cas9+Cas9	2158.1633
0.3766	20190410_QExHFX1_RSLC1_Beveridge_Clausen_IMP_DSS_JRmethod_R2.13627.13627.4	xl	1.8000(0.5500+1.2500)	0.13	4.8979	/	R.KKDWDPK.K(2)+R.NSDKLIAR.K(4)	Cas9+Cas9	1969.0632
0.3757	20190410_QExHFX1_RSLC1_Beveridge_Clausen_IMP_DSS_JRmethod_R2.21345.21345.3	xl	2.3550(2.3650+0.2200)	0.005	-3.3742	/	R.LENLIAQLPGEKK.N(12)+K.VPSKK.F(4)	Cas9+Cas9	2147.2564
0.3731	20190410_QExHFX1_RSLC1_Beveridge_Clausen_IMP_DSS_JRmethod_R2.15811.15811.3	xl	2.2650(0.1850+2.1950)	1.905	1.0818	/	K.IIKDK.D(3)+R.LENLIAQLPGEKK.N(12)	Cas9+Cas9	2205.2983
0.3727	20190410_QExHFX1_RSLC1_Beveridge_Clausen_IMP_DSS_JRmethod_R2.13090.13090.4	xl	1.4850(0.4800+1.0050)	1.485	-4.9772	/	-.GAASMDKK.Y(7)+K.VMGRHKPENIVIEMAR.E(6)	Cas9+Cas9	2823.4556
0.3724	20190410_QExHFX1_RSLC1_Beveridge_Clausen_IMP_DSS_JRmethod_R2.10705.10705.4	xl	1.9500(0.4200+1.5300)	0.085	-0.0348	/	K.GYKEVK.K(3)+K.LVDSTDKADLR.L(7)	Cas9+Cas9	2092.1051
0.3714	20190410_QExHFX1_RSLC1_Beveridge_Clausen_IMP_DSS_JRmethod_R2.19669.19669.4	xl	1.5250(0.8500+0.6750)	0.425	3.0617	/	K.KDWDPK.K(1)+R.KIFGAKDLESLGGR.E(6)	Cas9+REVERSE_Cas9	2415.2797
0.371	20190410_QExHFX1_RSLC1_Beveridge_Clausen_IMP_DSS_JRmethod_R2.10597.10597.3	xl	2.2600(2.1500+0.2700)	0.07	-3.8581	/	R.GKSDNVPSEEVVK.K(2)+K.VEKGK.S(3)	Cas9+Cas9	2084.1
0.3695	20190410_QExHFX1_RSLC1_Beveridge_Clausen_IMP_DSS_JRmethod_R2.10063.10063.4	xl	2.0200(0.4050+1.6150)	0.075	1.4592	/	R.RSKSLR.A(3)+K.SDNVPSEEVVKK.M(11)	REVERSE_Cas9+Cas9	2213.2014
0.3691	20190410_QExHFX1_RSLC1_Beveridge_Clausen_IMP_DSS_JRmethod_R2.10653.10653.3	xl	1.1700(1.1700+1.1700)	1.17	0.2824	/	R.QQLPEKYK.E(6)+R.QQLPEKYK.E(6)	Cas9+Cas9	2203.1888
0.3671	20190410_QExHFX1_RSLC1_Beveridge_Clausen_IMP_DSS_JRmethod_R2.12904.12904.4	xl	1.7850(1.5250+0.5000)	0.26	-0.5638	/	K.KGILQTVK.V(1)+K.VTQLIGKK.L(7)	Cas9+REVERSE_Cas9	1909.1975
0.3662	20190410_QExHFX1_RSLC1_Beveridge_Clausen_IMP_DSS_JRmethod_R2.15441.15441.3	xl	2.2200(2.1850+0.1650)	2.22	1.6349	/	R.LENLIAQLPGEKK.N(12)+K.LKSVK.E(2)	Cas9+Cas9	2163.2877
0.3649	20190410_QExHFX1_RSLC1_Beveridge_Clausen_IMP_DSS_JRmethod_R2.11779.11779.4	xl	1.5300(0.7250+1.0650)	0.035	4.7363	/	R.NSDKLIAR.K(4)+K.SDNVPSEEVVKKMK.N(11)	Cas9+Cas9	2642.3948
0.3642	20190410_QExHFX1_RSLC1_Beveridge_Clausen_IMP_DSS_JRmethod_R2.11681.11681.3	xl	1.5300(0.9700+0.5600)	1.395	-0.211	/	R.GKSDNVPSEEVVK.K(2)+K.VKYVTEGMR.K(2)	Cas9+Cas9	2606.326
0.3624	20190410_QExHFX1_RSLC1_Beveridge_Clausen_IMP_DSS_JRmethod_R2.12152.12152.3	xl	2.3000(2.2300+0.1650)	1.82	1.5536	/	R.LEESFLVEEDKK.H(11)+K.VPSKK.F(4)	Cas9+Cas9	2160.1565
0.3566	20190410_QExHFX1_RSLC1_Beveridge_Clausen_IMP_DSS_JRmethod_R2.14949.14949.3	xl	2.1650(1.8700+0.4400)	0.27	0.2848	/	K.APLSASMIKR.Y(9)+R.KLINGIR.D(1)	Cas9+Cas9	2023.1975
0.3544	20190410_QExHFX1_RSLC1_Beveridge_Clausen_IMP_DSS_JRmethod_R2.18349.18349.4	xl	1.5250(0.6350+0.8900)	0.52	0.0009	/	K.DFQFYKVR.E(6)+K.MIAKSEQEIGK.A(4)	Cas9+Cas9	2472.2722
0.3531	20190410_QExHFX1_RSLC1_Beveridge_Clausen_IMP_DSS_JRmethod_R2.22351.22351.3	xl	1.8650(1.6900+0.3800)	0.91	-4.1467	/	R.GGLSELDKAGFIK.R(8)+K.KSPVK.Y(1)	Cas9+REVERSE_Cas9	2029.1458
0.3519	20190410_QExHFX1_RSLC1_Beveridge_Clausen_IMP_DSS_JRmethod_R2.22325.22325.3	xl	1.6600(1.1400+0.5200)	1.66	0.1516	/	R.MLASAGELQKGNELALPSK.Y(10)+K.VVDELVKVMGR.H(7)	Cas9+Cas9	3337.7988
0.3505	20190410_QExHFX1_RSLC1_Beveridge_Clausen_IMP_DSS_JRmethod_R2.17211.17211.4	xl	1.5200(0.6800+0.8750)	0.26	4.6141	/	K.FAKEWLGK.F(3)+K.LVSDFRKDFQFYK.V(7)	REVERSE_sp|OVAL_CHICK|+Cas9	2807.4685
0.3483	20190410_QExHFX1_RSLC1_Beveridge_Clausen_IMP_DSS_JRmethod_R2.25092.25092.4	xl	1.5250(0.7200+0.8050)	0.075	3.318	/	R.LEDTTKFYPSYDR.E(6)+K.VPIKHKTAHSQALPK.L(4)	REVERSE_sp|K1C15_SHEEP|+REVERSE_sp|MYG_HUMAN|	3425.7982
0.3482	20190410_QExHFX1_RSLC1_Beveridge_Clausen_IMP_DSS_JRmethod_R2.09394.09394.3	xl	1.9600(0.1450+1.8150)	1.515	-0.2133	/	K.GSQKDR.L(4)+K.SDNVPSEEVVKK.M(11)	REVERSE_Cas9+Cas9	2157.0912
0.3479	20190410_QExHFX1_RSLC1_Beveridge_Clausen_IMP_DSS_JRmethod_R2.23336.23336.3	xl	1.7050(0.4750+1.5350)	1.705	2.8582	/	G.AASMDKK.Y(6)+K.RIEEGIKELGSQILK.E(7)	Cas9+Cas9	2599.4254
0.347	20190410_QExHFX1_RSLC1_Beveridge_Clausen_IMP_DSS_JRmethod_R2.16016.16016.4	xl	2.2050(1.9800+0.2250)	0.08	0.3239	/	R.QEDFYPFLKDNR.E(9)+K.VPSKK.F(4)	Cas9+Cas9	2266.1633
0.347	20190410_QExHFX1_RSLC1_Beveridge_Clausen_IMP_DSS_JRmethod_R2.19025.19025.3	xl	1.8750(0.2400+1.6350)	1.44	-1.6245	/	R.KLINGIR.D(1)+K.TEVQTGGFSKESILPK.R(10)	Cas9+Cas9	2670.4955
0.3448	20190410_QExHFX1_RSLC1_Beveridge_Clausen_IMP_DSS_JRmethod_R2.23639.23639.3	xl	2.3650(0.1150+2.2500)	1.92	2.8884	/	K.AIMKR.V(4)+R.LENLIAQLPGEKK.N(12)	REVERSE_Cas9+Cas9	2207.271
0.3427	20190410_QExHFX1_RSLC1_Beveridge_Clausen_IMP_DSS_JRmethod_R2.14640.14640.4	xl	1.3950(0.9550+0.6150)	1.03	2.1772	/	K.FDNLTKAER.G(6)+K.YDENDKLIR.E(6)	Cas9+Cas9	2395.2018
0.3409	20190410_QExHFX1_RSLC1_Beveridge_Clausen_IMP_DSS_JRmethod_R2.16024.16024.3	xl	2.4300(0.2800+2.3600)	0.075	0.9453	/	K.IIKDK.D(3)+R.LENLIAQLPGEKK.N(12)	Cas9+Cas9	2205.2983
0.3407	20190410_QExHFX1_RSLC1_Beveridge_Clausen_IMP_DSS_JRmethod_R2.06816.06816.3	xl	1.1500(1.1500+1.1500)	1.15	0.2631	/	K.LKGSPEDNEQK.Q(2)+K.LKGSPEDNEQK.Q(2)	Cas9+Cas9	2625.2768
0.3388	20190410_QExHFX1_RSLC1_Beveridge_Clausen_IMP_DSS_JRmethod_R2.17981.17981.4	xl	1.5600(0.4850+1.0750)	0.97	-0.5289	/	K.APLSASMIKR.Y(9)+K.FIKPILEK.M(3)	Cas9+Cas9	2197.2907
0.3354	20190410_QExHFX1_RSLC1_Beveridge_Clausen_IMP_DSS_JRmethod_R2.07775.07775.4	xl	1.6450(0.5800+1.3050)	0.28	0.1876	/	R.LSKSR.R(3)+R.NSDKLIAR.K(4)	Cas9+Cas9	1642.9365
0.334	20190410_QExHFX1_RSLC1_Beveridge_Clausen_IMP_DSS_JRmethod_R2.13971.13971.4	xl	1.8400(0.4550+1.3850)	0.07	-4.8972	/	R.KKDWDPK.K(2)+R.NSDKLIAR.K(4)	Cas9+Cas9	1969.0632
0.3288	20190410_QExHFX1_RSLC1_Beveridge_Clausen_IMP_DSS_JRmethod_R2.09172.09172.4	xl	1.7850(0.5200+1.5100)	0.075	0.0062	/	K.EVKK.D(3)+K.SDNVPSEEVVKKMK.N(11)	Cas9+Cas9	2229.1925
0.325	20190410_QExHFX1_RSLC1_Beveridge_Clausen_IMP_DSS_JRmethod_R2.18054.18054.3	xl	1.8450(0.7100+1.6700)	0.01	4.4963	/	K.MIAKSEQEIGKATAK.Y(11)+K.SEQEIGKATAK.Y(7)	Cas9+Cas9	2902.532
0.3246	20190410_QExHFX1_RSLC1_Beveridge_Clausen_IMP_DSS_JRmethod_R2.26301.26301.4	xl	1.6600(1.1250+0.5350)	0.265	-1.2126	/	R.NKDSRTLVKNDISDDK.L(9)+K.RAILKDSNR.K(5)	REVERSE_Cas9+REVERSE_Cas9	3056.6213
0.3212	20190410_QExHFX1_RSLC1_Beveridge_Clausen_IMP_DSS_JRmethod_R2.10895.10895.3	xl	2.0900(1.8300+0.2600)	1.27	0.7254	/	K.FIKPILEK.M(3)+R.SDKNR.G(3)	Cas9+Cas9	1742.993
0.3209	20190410_QExHFX1_RSLC1_Beveridge_Clausen_IMP_DSS_JRmethod_R2.11354.11354.4	xl	1.7100(1.1800+0.5300)	0.235	0.3707	/	K.VKYVTEGMR.K(2)+K.VTVKQLK.E(4)	Cas9+Cas9	2034.1546
0.3188	20190410_QExHFX1_RSLC1_Beveridge_Clausen_IMP_DSS_JRmethod_R2.11411.11411.3	xl	2.0050(0.4150+1.5900)	0.74	1.9966	/	K.LVDSTDKADLR.L(7)+K.MIAKSEQEIGK.A(4)	Cas9+Cas9	2602.3523
0.3188	20190410_QExHFX1_RSLC1_Beveridge_Clausen_IMP_DSS_JRmethod_R2.19120.19120.3	xl	1.7250(1.3150+0.5150)	1.245	0.3849	/	R.GGLSELDKAGFIK.R(8)+K.VITLKSK.L(5)	Cas9+Cas9	2259.3089
0.3176	20190410_QExHFX1_RSLC1_Beveridge_Clausen_IMP_DSS_JRmethod_R2.02248.02248.3	xl	1.1200(1.1200+1.1200)	0.805	-0.2091	/	K.GQKNSR.E(3)+K.GQKNSR.E(3)	Cas9+Cas9	1514.7913
0.3156	20190410_QExHFX1_RSLC1_Beveridge_Clausen_IMP_DSS_JRmethod_R2.27751.27751.3	xl	1.5250(0.7500+0.7750)	0.48	-3.6642	/	K.MLLDIKTR.L(6)+K.TEVQTGGFSKESILPK.R(10)	sp|K1C15_SHEEP|+Cas9	2846.5462
0.3138	20190410_QExHFX1_RSLC1_Beveridge_Clausen_IMP_DSS_JRmethod_R2.21118.21118.3	xl	2.5950(0.1250+2.6000)	0.245	4.6113	/	R.KDMASNYK.E(1)+K.SDNVPSEEVVKKMK.N(12)	sp|MYG_HUMAN|+Cas9	2682.3243
0.3115	20190410_QExHFX1_RSLC1_Beveridge_Clausen_IMP_DSS_JRmethod_R2.14965.14965.4	xl	1.6600(0.4900+1.4150)	0.615	0.6505	/	R.KDFQFYKVR.E(7)+R.NSDKLIAR.K(4)	Cas9+Cas9	2283.2374
0.3092	20190410_QExHFX1_RSLC1_Beveridge_Clausen_IMP_DSS_JRmethod_R2.11771.11771.4	xl	1.1550(0.6950+0.7300)	1.155	-4.0755	/	K.NSRERMKR.L(7)+K.VVEESPVNDSKGR.N(11)	Cas9+REVERSE_Cas9	2628.3401
0.3059	20190410_QExHFX1_RSLC1_Beveridge_Clausen_IMP_DSS_JRmethod_R2.08069.08069.4	xl	1.7700(0.1600+1.7750)	1.625	0.1671	/	K.GSQKDR.L(4)+K.LVDSTDKADLR.L(7)	REVERSE_Cas9+Cas9	2059.0545
0.3056	20190410_QExHFX1_RSLC1_Beveridge_Clausen_IMP_DSS_JRmethod_R2.17845.17845.4	xl	1.7000(0.4900+1.4300)	0.215	-0.5459	/	K.FYDEKLQK.V(5)+K.QLKEDYFK.K(3)	REVERSE_Cas9+Cas9	2277.1568
0.3027	20190410_QExHFX1_RSLC1_Beveridge_Clausen_IMP_DSS_JRmethod_R2.09151.09151.3	xl	2.1850(0.1200+2.0650)	1.54	0.4658	/	K.GSQKDR.L(4)+K.SDNVPSEEVVKK.M(11)	REVERSE_Cas9+Cas9	2157.0912
0.3027	20190410_QExHFX1_RSLC1_Beveridge_Clausen_IMP_DSS_JRmethod_R2.11857.11857.4	xl	1.8050(0.4400+1.5700)	0.245	0.2311	/	K.EDYFKK.L(5)+R.GKSDNVPSEEVVK.K(2)	Cas9+Cas9	2353.1688
0.3015	20190410_QExHFX1_RSLC1_Beveridge_Clausen_IMP_DSS_JRmethod_R2.10128.10128.3	xl	1.6150(1.2000+0.6600)	0.435	-0.5352	/	K.DWDPKK.Y(5)+K.IIKDK.D(3)	Cas9+Cas9	1540.85
0.2994	20190410_QExHFX1_RSLC1_Beveridge_Clausen_IMP_DSS_JRmethod_R2.14224.14224.3	xl	1.6250(1.0100+0.6150)	0.62	-1.0063	/	K.KDWDPK.K(1)+R.QITKHVAQILDSR.M(4)	Cas9+Cas9	2433.3015
0.2975	20190410_QExHFX1_RSLC1_Beveridge_Clausen_IMP_DSS_JRmethod_R2.11693.11693.4	xl	1.6450(0.5150+1.3950)	0.25	-0.1745	/	R.AILKDSNR.K(4)+R.NSDKLIAR.K(4)	REVERSE_Cas9+Cas9	1969.0955
0.2972	20190410_QExHFX1_RSLC1_Beveridge_Clausen_IMP_DSS_JRmethod_R2.10183.10183.4	xl	1.2300(0.6150+0.7650)	1.23	-0.4032	/	K.ESILPKR.N(6)+K.SEQEIGKATAK.Y(7)	Cas9+Cas9	2140.1738
0.2937	20190410_QExHFX1_RSLC1_Beveridge_Clausen_IMP_DSS_JRmethod_R2.12314.12314.4	xl	1.7100(1.5800+0.5200)	0.115	0.1232	/	R.LEESFLVEEDKK.H(11)+K.VPSKK.F(4)	Cas9+Cas9	2160.1565
0.2935	20190410_QExHFX1_RSLC1_Beveridge_Clausen_IMP_DSS_JRmethod_R2.22309.22309.4	xl	1.2750(0.6550+0.9350)	0.835	-0.4929	/	R.KDFQFYK.V(1)+K.VTVKQLKEDYFK.K(7)	Cas9+Cas9	2609.378
0.2911	20190410_QExHFX1_RSLC1_Beveridge_Clausen_IMP_DSS_JRmethod_R2.19420.19420.4	xl	1.5600(1.1250+0.4350)	1.065	0.086	/	R.QEDFYPFLKDNR.E(9)+K.VTVKQLK.E(4)	Cas9+Cas9	2523.3372
0.288	20190410_QExHFX1_RSLC1_Beveridge_Clausen_IMP_DSS_JRmethod_R2.12317.12317.3	xl	2.0550(1.9950+0.2600)	1.115	1.6711	/	R.LEESFLVEEDKK.H(11)+K.VPSKK.F(4)	Cas9+Cas9	2160.1565
0.2868	20190410_QExHFX1_RSLC1_Beveridge_Clausen_IMP_DSS_JRmethod_R2.20452.20452.3	xl	1.8450(1.7250+0.3450)	1.425	0.8357	/	R.QEDFYPFLKDNR.E(9)+K.VKYVTEGMR.K(2)	Cas9+Cas9	2790.3686
0.2847	20190410_QExHFX1_RSLC1_Beveridge_Clausen_IMP_DSS_JRmethod_R2.16164.16164.3	xl	2.0900(0.3000+2.0700)	0.01	-2.5564	/	R.KDMASNYK.E(1)+K.SDNVPSEEVVKKMK.N(11)	sp|MYG_HUMAN|+Cas9	2682.3243
0.2846	20190410_QExHFX1_RSLC1_Beveridge_Clausen_IMP_DSS_JRmethod_R2.16893.16893.4	xl	1.6950(0.2500+1.4450)	1.235	-2.6639	/	K.KSPVK.Y(1)+R.QEDFYPFLKDNR.E(9)	REVERSE_Cas9+Cas9	2266.1633
0.284	20190410_QExHFX1_RSLC1_Beveridge_Clausen_IMP_DSS_JRmethod_R2.08365.08365.4	xl	1.5200(0.6100+1.1550)	0.265	0.0389	/	R.LSKSR.R(3)+R.NSDKLIAR.K(4)	Cas9+Cas9	1642.9365
0.2839	20190410_QExHFX1_RSLC1_Beveridge_Clausen_IMP_DSS_JRmethod_R2.24716.24716.4	xl	1.9400(1.5650+0.3750)	0.015	3.4268	/	K.MDGTEELLVKLNREDLLR.K(10)+R.RKLQK.M(2)	Cas9+REVERSE_Cas9	2952.6429
0.2833	20190410_QExHFX1_RSLC1_Beveridge_Clausen_IMP_DSS_JRmethod_R2.16244.16244.3	xl	2.1800(1.9750+0.2050)	0.04	-0.53	/	R.QEDFYPFLKDNR.E(9)+K.VPSKK.F(4)	Cas9+Cas9	2266.1633
0.2823	20190410_QExHFX1_RSLC1_Beveridge_Clausen_IMP_DSS_JRmethod_R2.15879.15879.4	xl	1.4000(0.9000+0.5000)	1.4	0.4005	/	K.DFNEKVRFSSVR.C(5)+R.KMRERSNK.Q(1)	REVERSE_sp|RETBP_HUMAN|+REVERSE_Cas9	2668.3866
0.282	20190410_QExHFX1_RSLC1_Beveridge_Clausen_IMP_DSS_JRmethod_R2.20074.20074.4	xl	1.5600(0.5550+1.1650)	0.395	0.063	/	K.ELIPKIFK.Y(5)+K.FIKPILEK.M(3)	REVERSE_Cas9+Cas9	2111.3009
0.2806	20190410_QExHFX1_RSLC1_Beveridge_Clausen_IMP_DSS_JRmethod_R2.16813.16813.4	xl	1.3900(0.4550+0.9350)	1.39	-2.2522	/	R.AKDFNEKVR.F(7)+R.GGLSELDKAGFIK.R(8)	REVERSE_sp|RETBP_HUMAN|+Cas9	2577.3801
0.2797	20190410_QExHFX1_RSLC1_Beveridge_Clausen_IMP_DSS_JRmethod_R2.17997.17997.4	xl	1.6800(0.4650+1.4350)	0.245	-0.7011	/	K.FYDEKLQK.V(5)+K.QLKEDYFK.K(3)	REVERSE_Cas9+Cas9	2277.1568
0.2784	20190410_QExHFX1_RSLC1_Beveridge_Clausen_IMP_DSS_JRmethod_R2.18320.18320.4	xl	1.6000(1.0200+0.5800)	0.13	0.4987	/	K.DDSIDNKVLTR.S(7)+K.KDLIIK.L(1)	Cas9+Cas9	2141.1942
0.2763	20190410_QExHFX1_RSLC1_Beveridge_Clausen_IMP_DSS_JRmethod_R2.10350.10350.4	xl	1.4750(0.9250+0.5500)	0.535	-0.3918	/	K.FKVLGNTDR.H(2)+R.KMIAK.S(1)	Cas9+Cas9	1775.9967
0.2756	20190410_QExHFX1_RSLC1_Beveridge_Clausen_IMP_DSS_JRmethod_R2.07427.07427.3	xl	2.0150(0.1350+1.9500)	1.725	0.9729	/	K.GQKNSR.E(3)+K.LVDSTDKADLR.L(7)	Cas9+Cas9	2058.0704
0.2744	20190410_QExHFX1_RSLC1_Beveridge_Clausen_IMP_DSS_JRmethod_R2.09653.09653.3	xl	2.1050(0.1850+1.9200)	1.185	0.2627	/	K.GSQKDR.L(4)+K.SDNVPSEEVVKK.M(11)	REVERSE_Cas9+Cas9	2157.0912
0.2741	20190410_QExHFX1_RSLC1_Beveridge_Clausen_IMP_DSS_JRmethod_R2.25563.25563.3	xl	1.7300(0.3500+1.6250)	1.73	3.4681	/	K.FDNLTKAER.G(6)+K.TILDFLKSDGFANR.N(7)	Cas9+Cas9	2826.4551
0.2735	20190410_QExHFX1_RSLC1_Beveridge_Clausen_IMP_DSS_JRmethod_R2.17521.17521.3	xl	1.4350(0.7150+0.7200)	0.765	-0.3122	/	R.HKNYASLVK.D(2)+R.LKRTAR.R(2)	REVERSE_Cas9+Cas9	1940.1319
0.2724	20190410_QExHFX1_RSLC1_Beveridge_Clausen_IMP_DSS_JRmethod_R2.08504.08504.3	xl	1.9450(0.3950+1.8000)	0.145	-1.0612	/	K.DTSDVLKK.R(7)+K.KLVDSTDK.A(1)	REVERSE_Cas9+Cas9	1947.0411
0.2721	20190410_QExHFX1_RSLC1_Beveridge_Clausen_IMP_DSS_JRmethod_R2.16667.16667.4	xl	2.0850(1.8850+0.2000)	0.095	0.7548	/	R.QEDFYPFLKDNR.E(9)+K.VPSKK.F(4)	Cas9+Cas9	2266.1633
0.2697	20190410_QExHFX1_RSLC1_Beveridge_Clausen_IMP_DSS_JRmethod_R2.13672.13672.3	xl	1.1850(1.1850+1.1850)	0.415	-0.9025	/	K.ESILPKR.N(6)+K.ESILPKR.N(6)	Cas9+Cas9	1821.0723
0.2691	20190410_QExHFX1_RSLC1_Beveridge_Clausen_IMP_DSS_JRmethod_R2.06465.06465.3	xl	2.0450(1.9050+0.4600)	0.065	0.6491	/	K.LKGSPEDNEQK.Q(2)+K.LKSVK.E(2)	Cas9+Cas9	1955.0574
0.2691	20190410_QExHFX1_RSLC1_Beveridge_Clausen_IMP_DSS_JRmethod_R2.15406.15406.4	xl	1.6050(1.3500+0.2550)	1.605	4.967	/	R.GGLSELDKAGFIK.R(8)+R.SKSLR.A(2)	Cas9+REVERSE_Cas9	2061.1469
0.2658	20190410_QExHFX1_RSLC1_Beveridge_Clausen_IMP_DSS_JRmethod_R2.11515.11515.3	xl	1.8500(0.1600+1.6900)	1.265	-0.5804	/	K.AGFIKR.Q(5)+K.SDNVPSEEVVKK.M(11)	Cas9+Cas9	2158.1633
0.2649	20190410_QExHFX1_RSLC1_Beveridge_Clausen_IMP_DSS_JRmethod_R2.24554.24554.4	xl	1.4600(0.4200+1.0400)	1.215	-4.4338	/	R.ENQTTQKGQKNSRER.M(10)+K.RMLASAGELQKGNELALPSK.Y(11)	Cas9+Cas9	4053.1023
0.264	20190410_QExHFX1_RSLC1_Beveridge_Clausen_IMP_DSS_JRmethod_R2.19136.19136.3	xl	1.7400(1.2950+0.5250)	0.34	-0.5796	/	R.GGLSELDKAGFIK.R(8)+K.VITLKSK.L(5)	Cas9+Cas9	2259.3089
0.2628	20190410_QExHFX1_RSLC1_Beveridge_Clausen_IMP_DSS_JRmethod_R2.18018.18018.4	xl	1.3300(0.8400+0.7050)	0.275	-3.7836	/	K.FDKFK.H(3)+R.FEDENGSRTC[160.03]LKYSVPQYR.E(12)	sp|MYG_HUMAN|+REVERSE_sp|AMYS_HUMAN|	3169.5177
0.2623	20190410_QExHFX1_RSLC1_Beveridge_Clausen_IMP_DSS_JRmethod_R2.09762.09762.4	xl	1.7750(0.4350+1.5850)	0.115	2.1545	/	R.LSKSR.R(3)+K.RNSDKLIAR.K(5)	Cas9+Cas9	1799.0376
0.2601	20190410_QExHFX1_RSLC1_Beveridge_Clausen_IMP_DSS_JRmethod_R2.12132.12132.3	xl	2.1300(0.3700+2.0250)	0.105	0.1228	/	R.AILKDSNR.K(4)+R.NSDKLIAR.K(4)	REVERSE_Cas9+Cas9	1969.0955
0.2598	20190410_QExHFX1_RSLC1_Beveridge_Clausen_IMP_DSS_JRmethod_R2.11130.11130.4	xl	1.6000(1.2700+0.3300)	1.035	-4.1971	/	K.MIAKSEQEIGK.A(4)+K.MKESAMSAVR.F(2)	Cas9+REVERSE_sp|OVAL_CHICK|	2479.2483
0.2586	20190410_QExHFX1_RSLC1_Beveridge_Clausen_IMP_DSS_JRmethod_R2.14315.14315.4	xl	1.3000(0.5100+0.7900)	1.3	-3.1905	/	R.LKYLDFVR.A(2)+K.LSTDHKTESTK.L(6)	sp|SRPP_HEVBR|+REVERSE_sp|CAH1_HUMAN|	2436.2899
0.2565	20190410_QExHFX1_RSLC1_Beveridge_Clausen_IMP_DSS_JRmethod_R2.08407.08407.3	xl	2.1000(1.7950+0.3650)	0.195	0.1204	/	K.VKYVTEGMR.K(2)+K.VPSKK.F(4)	Cas9+Cas9	1776.9807
0.2545	20190410_QExHFX1_RSLC1_Beveridge_Clausen_IMP_DSS_JRmethod_R2.10231.10231.4	xl	1.2750(0.6800+0.6500)	0.665	-3.6017	/	-.GAASMDKK.Y(7)+K.KFKVLGNTDR.H(3)	Cas9+Cas9	2121.1251
0.2545	20190410_QExHFX1_RSLC1_Beveridge_Clausen_IMP_DSS_JRmethod_R2.12197.12197.4	xl	1.2750(0.6050+0.6700)	1	0.5306	/	K.LVDSTDKADLR.L(7)+K.SDNVPSEEVVKK.M(11)	Cas9+Cas9	2699.3864
0.2541	20190410_QExHFX1_RSLC1_Beveridge_Clausen_IMP_DSS_JRmethod_R2.08458.08458.3	xl	2.0250(0.0600+2.0300)	1.845	0.5466	/	K.GSQKDR.L(4)+K.LVDSTDKADLR.L(7)	REVERSE_Cas9+Cas9	2059.0545
0.2539	20190410_QExHFX1_RSLC1_Beveridge_Clausen_IMP_DSS_JRmethod_R2.16011.16011.3	xl	1.7250(0.1400+1.6750)	1.725	-4.0386	/	R.EKIEK.L(2)+K.SDNVPSEEVVKK.M(11)	Cas9+Cas9	2113.1153
0.2525	20190410_QExHFX1_RSLC1_Beveridge_Clausen_IMP_DSS_JRmethod_R2.27118.27118.4	xl	1.2050(0.6150+0.5900)	1.205	-2.8873	/	K.IFGAKDLESLGGR.E(5)+K.SNFDLAEDAKLQLSK.D(10)	REVERSE_Cas9+Cas9	3177.6556
0.2517	20190410_QExHFX1_RSLC1_Beveridge_Clausen_IMP_DSS_JRmethod_R2.23508.23508.4	xl	1.2600(0.7000+0.5600)	1.26	0.664	/	R.LEESFLVEEDKK.H(11)+R.QEDFYPFLKDNR.E(9)	Cas9+Cas9	3173.5443
0.2482	20190410_QExHFX1_RSLC1_Beveridge_Clausen_IMP_DSS_JRmethod_R2.20006.20006.3	xl	1.4850(0.9150+0.8100)	0.1	-2.1371	/	R.KRSSVVK.G(1)+R.VKENFDKAR.F(7)	REVERSE_sp|K1C15_SHEEP|+sp|RETBP_HUMAN|	2046.1585
0.2479	20190410_QExHFX1_RSLC1_Beveridge_Clausen_IMP_DSS_JRmethod_R2.07935.07935.3	xl	1.5750(0.4350+1.1950)	1.165	-0.2579	/	R.HSIKK.N(4)+K.NLPNEKVLPK.H(6)	Cas9+Cas9	1900.1145
0.247	20190410_QExHFX1_RSLC1_Beveridge_Clausen_IMP_DSS_JRmethod_R2.22530.22530.3	xl	1.7500(1.6000+0.3550)	0.85	-3.4248	/	R.GGLSELDKAGFIK.R(8)+K.KSPVK.Y(1)	Cas9+REVERSE_Cas9	2029.1458
0.2464	20190410_QExHFX1_RSLC1_Beveridge_Clausen_IMP_DSS_JRmethod_R2.17355.17355.4	xl	1.4750(1.0600+0.5050)	0.575	-4.1975	/	R.HKPENIVIEMAR.E(2)+K.YDENDKLIR.E(6)	Cas9+Cas9	2738.406
0.246	20190410_QExHFX1_RSLC1_Beveridge_Clausen_IMP_DSS_JRmethod_R2.11393.11393.4	xl	1.3100(0.8300+0.4800)	1.31	-0.3936	/	K.IDGPWMHKSADIR.F(8)+K.VPIKHK.T(4)	REVERSE_sp|AMYS_HUMAN|+REVERSE_sp|MYG_HUMAN|	2383.2833
0.2449	20190410_QExHFX1_RSLC1_Beveridge_Clausen_IMP_DSS_JRmethod_R2.14298.14298.4	xl	1.4800(0.5500+1.0400)	0.325	-0.88	/	K.KDWDPK.K(1)+R.MTNFDKNLPNEK.V(6)	Cas9+Cas9	2375.1466
0.244	20190410_QExHFX1_RSLC1_Beveridge_Clausen_IMP_DSS_JRmethod_R2.22310.22310.3	xl	1.7850(0.2600+1.7050)	1	-0.7503	/	R.KFDNLTK.A(1)+K.NPIDFLEAKGYK.E(9)	Cas9+Cas9	2396.2627
0.2438	20190410_QExHFX1_RSLC1_Beveridge_Clausen_IMP_DSS_JRmethod_R2.17462.17462.4	xl	1.6850(0.2500+1.5400)	0.93	-0.1959	/	K.IIKDK.D(3)+K.YPKLESEFVYGDYK.V(3)	Cas9+Cas9	2490.2933
0.2435	20190410_QExHFX1_RSLC1_Beveridge_Clausen_IMP_DSS_JRmethod_R2.11547.11547.4	xl	1.7050(0.4150+1.5350)	0.17	-0.1671	/	R.AILKDSNR.K(4)+R.NSDKLIAR.K(4)	REVERSE_Cas9+Cas9	1969.0955
0.2434	20190410_QExHFX1_RSLC1_Beveridge_Clausen_IMP_DSS_JRmethod_R2.16236.16236.3	xl	1.8900(0.2150+1.8600)	1.495	1.7456	/	K.EGNWKR.L(5)+K.SKLVSDFR.K(2)	REVERSE_sp|AMYS_HUMAN|+Cas9	1876.9795
0.2425	20190410_QExHFX1_RSLC1_Beveridge_Clausen_IMP_DSS_JRmethod_R2.10628.10628.4	xl	1.7600(0.2100+1.7450)	0.855	-2.7787	/	K.EDYFKK.L(5)+K.NRGKSDNVPSEEVVK.K(4)	Cas9+Cas9	2623.3128
0.2422	20190410_QExHFX1_RSLC1_Beveridge_Clausen_IMP_DSS_JRmethod_R2.12590.12590.4	xl	1.6300(0.4600+1.4150)	0.215	-0.4261	/	R.AILKDSNR.K(4)+R.NSDKLIAR.K(4)	REVERSE_Cas9+Cas9	1969.0955
0.2418	20190410_QExHFX1_RSLC1_Beveridge_Clausen_IMP_DSS_JRmethod_R2.07086.07086.3	xl	1.6150(0.3800+1.4100)	1.175	-0.7245	/	K.LSKR.V(3)+R.NSDKLIAR.K(4)	REVERSE_sp|CRP_HUMAN|+Cas9	1555.9045
0.2402	20190410_QExHFX1_RSLC1_Beveridge_Clausen_IMP_DSS_JRmethod_R2.19829.19829.3	xl	1.7750(0.6550+1.2000)	0.075	2.1121	/	-.IERKR.S(4)+K.LIARKKDWDPK.K(6)	REVERSE_sp|K1C15_SHEEP|+Cas9	2207.2901
0.2397	20190410_QExHFX1_RSLC1_Beveridge_Clausen_IMP_DSS_JRmethod_R2.21514.21514.4	xl	1.8000(0.1900+1.7050)	0.92	0.6993	/	K.GQKNSR.E(3)+K.KNLIGALLFDSGETAEATR.L(1)	Cas9+Cas9	2831.4776
0.239	20190410_QExHFX1_RSLC1_Beveridge_Clausen_IMP_DSS_JRmethod_R2.24355.24355.4	xl	1.2800(0.8200+0.5450)	1.28	3.9711	/	K.IMSASLPAKTIETNVR.L(9)+K.KLDESAKMEDESK.L(1)	REVERSE_Cas9+REVERSE_sp|MYG_HUMAN|	3376.7104
0.2382	20190410_QExHFX1_RSLC1_Beveridge_Clausen_IMP_DSS_JRmethod_R2.15487.15487.4	xl	1.4600(0.4300+1.0300)	0.91	-0.4809	/	K.AGFIKR.Q(5)+R.KDFQFYK.V(1)	Cas9+Cas9	1802.9719
0.237	20190410_QExHFX1_RSLC1_Beveridge_Clausen_IMP_DSS_JRmethod_R2.18121.18121.3	xl	1.5400(0.4950+1.0450)	1.54	0.2387	/	K.ESILPKR.N(6)+R.VNTEITKAPLSASMIK.R(7)	Cas9+Cas9	2681.5036
0.2357	20190410_QExHFX1_RSLC1_Beveridge_Clausen_IMP_DSS_JRmethod_R2.24590.24590.3	xl	1.5600(0.9200+0.7500)	0.02	-1.3326	/	R.LFKGHPETLEKFDK.F(3)+K.SEQEIGKATAK.Y(7)	sp|MYG_HUMAN|+Cas9	2986.565
0.2348	20190410_QExHFX1_RSLC1_Beveridge_Clausen_IMP_DSS_JRmethod_R2.13883.13883.4	xl	1.5350(0.2800+1.2550)	1.535	4.6081	/	K.FKDFK.E(2)+K.TTDELRDKILAAAIDNSR.V(8)	REVERSE_sp|MYG_HUMAN|+sp|K1C15_SHEEP|	2822.4813
0.2342	20190410_QExHFX1_RSLC1_Beveridge_Clausen_IMP_DSS_JRmethod_R2.08103.08103.4	xl	1.7300(1.5800+0.3900)	0.1	-0.5269	/	R.GKSDNVPSEEVVK.K(2)+K.VPSKK.F(4)	Cas9+Cas9	2082.1207
0.2325	20190410_QExHFX1_RSLC1_Beveridge_Clausen_IMP_DSS_JRmethod_R2.15310.15310.4	xl	1.4450(1.0650+0.4600)	0.82	-0.2762	/	K.LVDSTDKADLR.L(7)+K.MIAKSEQEIGK.A(4)	Cas9+Cas9	2602.3523
0.2325	20190410_QExHFX1_RSLC1_Beveridge_Clausen_IMP_DSS_JRmethod_R2.17736.17736.3	xl	1.7400(0.2450+1.4950)	1.145	-3.6724	/	K.KVEKYGK.A(1)+K.LVDSTDKADLR.L(7)	REVERSE_Cas9+Cas9	2220.2001
0.2317	20190410_QExHFX1_RSLC1_Beveridge_Clausen_IMP_DSS_JRmethod_R2.16726.16726.3	xl	1.9050(0.2600+1.6450)	1.205	1.374	/	R.KAFVFPK.E(1)+K.SKLVSDFR.K(2)	sp|CRP_HUMAN|+Cas9	1924.0821
0.2316	20190410_QExHFX1_RSLC1_Beveridge_Clausen_IMP_DSS_JRmethod_R2.06560.06560.4	xl	1.5950(1.3700+0.4850)	0.145	-0.4426	/	K.LKGSPEDNEQK.Q(2)+K.LKSVK.E(2)	Cas9+Cas9	1955.0574
0.2311	20190410_QExHFX1_RSLC1_Beveridge_Clausen_IMP_DSS_JRmethod_R2.11849.11849.3	xl	1.9550(0.3250+1.8500)	0.105	-0.4114	/	R.AILKDSNR.K(4)+R.NSDKLIAR.K(4)	REVERSE_Cas9+Cas9	1969.0955
0.231	20190410_QExHFX1_RSLC1_Beveridge_Clausen_IMP_DSS_JRmethod_R2.23886.23886.4	xl	1.6050(0.4150+1.1900)	0.595	0.2328	/	K.NLPNEKVLPK.H(6)+K.SVKELLGITIMER.S(3)	Cas9+Cas9	2776.5771
0.2304	20190410_QExHFX1_RSLC1_Beveridge_Clausen_IMP_DSS_JRmethod_R2.12209.12209.3	xl	1.5500(0.5900+1.1750)	0.645	-2.0827	/	K.MRERSNKQGK.Q(7)+K.SDNVPSEEVVKK.M(11)	REVERSE_Cas9+Cas9	2700.3863
0.2289	20190410_QExHFX1_RSLC1_Beveridge_Clausen_IMP_DSS_JRmethod_R2.25125.25125.4	xl	1.3500(0.4250+0.9250)	1.35	-0.0612	/	R.HKNYASLVK.D(2)+K.MDGTEELLVKLNREDLLR.K(10)	REVERSE_Cas9+Cas9	3339.7859
0.2276	20190410_QExHFX1_RSLC1_Beveridge_Clausen_IMP_DSS_JRmethod_R2.16814.16814.3	xl	2.1850(0.2750+2.1250)	0.06	0.6156	/	K.VSKLK.K(3)+K.YPKLESEFVYGDYK.V(3)	REVERSE_Cas9+Cas9	2448.2827
0.2275	20190410_QExHFX1_RSLC1_Beveridge_Clausen_IMP_DSS_JRmethod_R2.16845.16845.3	xl	1.8800(1.5150+0.3650)	0.78	2.1305	/	K.DDSIDNKVLTRSDK.N(7)+L.ERKR.S(3)	Cas9+REVERSE_sp|K1C15_SHEEP|	2330.2189
0.2259	20190410_QExHFX1_RSLC1_Beveridge_Clausen_IMP_DSS_JRmethod_R2.11974.11974.4	xl	1.6850(1.5100+0.4150)	0.1	-0.7161	/	K.DDSIDNKVLTR.S(7)+R.LSKSR.R(3)	Cas9+Cas9	2002.0694
0.2239	20190410_QExHFX1_RSLC1_Beveridge_Clausen_IMP_DSS_JRmethod_R2.24099.24099.3	xl	1.4900(0.8900+1.0050)	0.05	3.9903	/	R.AKDFNEKVR.F(7)+R.KIFGAKDLESLGGR.E(6)	REVERSE_sp|RETBP_HUMAN|+REVERSE_Cas9	2733.4812
0.2238	20190410_QExHFX1_RSLC1_Beveridge_Clausen_IMP_DSS_JRmethod_R2.19560.19560.4	xl	1.4300(0.4800+0.9500)	0.855	1.4279	/	K.DFQFYKVR.E(6)+K.MIAKSEQEIGK.A(4)	Cas9+Cas9	2472.2722
0.2221	20190410_QExHFX1_RSLC1_Beveridge_Clausen_IMP_DSS_JRmethod_R2.20997.20997.4	xl	1.3600(0.8250+0.6900)	0.11	0.3249	/	K.QLKEDYFK.K(3)+K.TKYNALKTPDK.L(7)	Cas9+sp|CTRB_BOVIN|	2485.3103
0.2211	20190410_QExHFX1_RSLC1_Beveridge_Clausen_IMP_DSS_JRmethod_R2.13188.13188.4	xl	1.2300(0.5200+0.7100)	1.23	-4.0548	/	K.GRNKDSR.T(4)+R.TLVKNDISDDK.L(4)	REVERSE_Cas9+REVERSE_Cas9	2216.1396
0.2191	20190410_QExHFX1_RSLC1_Beveridge_Clausen_IMP_DSS_JRmethod_R2.09303.09303.4	xl	1.4100(0.6050+1.0500)	0.295	0.0232	/	R.LSKSR.R(3)+K.MKNYWR.Q(2)	Cas9+Cas9	1623.8555
0.2191	20190410_QExHFX1_RSLC1_Beveridge_Clausen_IMP_DSS_JRmethod_R2.12540.12540.3	xl	1.0550(1.0550+1.0550)	1.055	3.3436	/	K.VKYVTEGMR.K(2)+K.VKYVTEGMR.K(2)	Cas9+Cas9	2301.186
0.2151	20190410_QExHFX1_RSLC1_Beveridge_Clausen_IMP_DSS_JRmethod_R2.12975.12975.4	xl	1.3800(0.5900+0.7900)	0.33	-4.195	/	R.DKPIR.E(2)+K.RMGETVYKVK.T(8)	Cas9+REVERSE_Cas9	1975.0924
0.2148	20190410_QExHFX1_RSLC1_Beveridge_Clausen_IMP_DSS_JRmethod_R2.06557.06557.4	xl	1.5250(0.4350+1.2700)	0.49	-0.2884	/	K.IIKDK.D(3)+K.LKGSPEDNEQK.Q(2)	Cas9+Cas9	1997.068
0.2142	20190410_QExHFX1_RSLC1_Beveridge_Clausen_IMP_DSS_JRmethod_R2.10129.10129.4	xl	1.4150(0.8700+0.5450)	0.4	-0.9534	/	K.RNSDKLIAR.K(5)+R.VKYFQFDK.R(2)	Cas9+REVERSE_Cas9	2283.2374
0.2137	20190410_QExHFX1_RSLC1_Beveridge_Clausen_IMP_DSS_JRmethod_R2.18156.18156.4	xl	1.2100(0.6700+0.7650)	0.62	-4.1657	/	K.GRNKDSR.T(4)+K.VLSAYNKHRDKPIR.E(7)	REVERSE_Cas9+Cas9	2665.4523
0.2123	20190410_QExHFX1_RSLC1_Beveridge_Clausen_IMP_DSS_JRmethod_R2.10463.10463.4	xl	1.6200(1.1550+0.4650)	0.04	-0.4231	/	K.FKVLGNTDR.H(2)+R.QQLPEKYK.E(6)	Cas9+Cas9	2219.1949
0.2122	20190410_QExHFX1_RSLC1_Beveridge_Clausen_IMP_DSS_JRmethod_R2.23076.23076.3	xl	1.6650(0.3200+1.6700)	1.665	3.5646	/	R.KPLISEK.S(1)+K.TEVQTGGFSKESILPK.R(10)	REVERSE_Cas9+Cas9	2671.4683
0.2119	20190410_QExHFX1_RSLC1_Beveridge_Clausen_IMP_DSS_JRmethod_R2.18441.18441.4	xl	1.4500(0.5050+0.9450)	0.585	4.1078	/	K.EGNWKR.L(5)+R.KIFGAKDLESLGGREAK.T(1)	REVERSE_sp|AMYS_HUMAN|+REVERSE_Cas9	2744.4608
0.2102	20190410_QExHFX1_RSLC1_Beveridge_Clausen_IMP_DSS_JRmethod_R2.13459.13459.3	xl	1.4800(0.6100+1.0450)	0.705	-0.4343	/	K.MKNYWR.Q(2)+R.NSDKLIAR.K(4)	Cas9+Cas9	1950.0145
0.2095	20190410_QExHFX1_RSLC1_Beveridge_Clausen_IMP_DSS_JRmethod_R2.11058.11058.4	xl	1.5700(0.4600+1.3750)	0.195	-0.1564	/	R.AILKDSNR.K(4)+R.NSDKLIAR.K(4)	REVERSE_Cas9+Cas9	1969.0955
0.2082	20190410_QExHFX1_RSLC1_Beveridge_Clausen_IMP_DSS_JRmethod_R2.16623.16623.4	xl	1.5600(1.4100+0.5400)	0.02	3.8501	/	K.DSNRKPLISEKSFGGTQVETK.K(11)+K.LANYKTK.G(5)	REVERSE_Cas9+REVERSE_sp|CTRB_BOVIN|	3294.7458
0.2056	20190410_QExHFX1_RSLC1_Beveridge_Clausen_IMP_DSS_JRmethod_R2.19191.19191.3	xl	1.8650(0.3450+1.5200)	0.785	3.252	/	R.AKDFNEKVR.F(7)+R.KPAFLSGEQK.K(1)	REVERSE_sp|RETBP_HUMAN|+Cas9	2347.2535
0.2052	20190410_QExHFX1_RSLC1_Beveridge_Clausen_IMP_DSS_JRmethod_R2.17572.17572.4	xl	1.3700(0.3500+1.0200)	1.37	-1.2079	/	R.KMRER.S(1)+K.LTEWTSSNVMEERKIK.V(14)	REVERSE_Cas9+sp|OVAL_CHICK|	2806.4468
0.2047	20190410_QExHFX1_RSLC1_Beveridge_Clausen_IMP_DSS_JRmethod_R2.17630.17630.3	xl	2.0950(1.9750+0.2900)	0.135	0.8535	/	K.LPKYSLFELENGR.K(3)+R.SDKNR.G(3)	Cas9+Cas9	2321.2014
0.2042	20190410_QExHFX1_RSLC1_Beveridge_Clausen_IMP_DSS_JRmethod_R2.12333.12333.3	xl	1.9800(1.7900+0.4250)	0.04	0.356	/	K.DDSIDNKVLTR.S(7)+R.LSKSR.R(3)	Cas9+Cas9	2002.0694
0.2038	20190410_QExHFX1_RSLC1_Beveridge_Clausen_IMP_DSS_JRmethod_R2.08589.08589.4	xl	1.3950(0.5650+1.0700)	0.3	-0.1097	/	R.LSKSR.R(3)+R.NSDKLIAR.K(4)	Cas9+Cas9	1642.9365
0.2036	20190410_QExHFX1_RSLC1_Beveridge_Clausen_IMP_DSS_JRmethod_R2.23435.23435.3	xl	1.6500(1.0950+0.5550)	0.74	2.0397	/	K.DFQFYKVR.E(6)+K.GIEQESKAIMK.R(7)	Cas9+REVERSE_Cas9	2472.2722
0.2035	20190410_QExHFX1_RSLC1_Beveridge_Clausen_IMP_DSS_JRmethod_R2.12459.12459.4	xl	1.6400(1.3600+0.4000)	0.165	-4.4439	/	K.LVDSTDKADLR.L(7)+R.NKEAMAEYQER.M(2)	Cas9+REVERSE_sp|K1C15_SHEEP|	2737.3227
0.203	20190410_QExHFX1_RSLC1_Beveridge_Clausen_IMP_DSS_JRmethod_R2.10119.10119.3	xl	1.9100(0.1200+1.7900)	1.475	1.1934	/	K.EGNWKR.L(5)+K.LKGSPEDNEQK.Q(2)	REVERSE_sp|AMYS_HUMAN|+Cas9	2170.0654
0.2027	20190410_QExHFX1_RSLC1_Beveridge_Clausen_IMP_DSS_JRmethod_R2.08699.08699.3	xl	1.7650(0.0500+1.7800)	1.475	-0.19	/	K.GSQKDR.L(4)+K.LVDSTDKADLR.L(7)	REVERSE_Cas9+Cas9	2059.0545
0.2011	20190410_QExHFX1_RSLC1_Beveridge_Clausen_IMP_DSS_JRmethod_R2.16703.16703.3	xl	2.1450(0.2550+1.8900)	0.095	2.8246	/	K.KSPVK.Y(1)+R.QEDFYPFLKDNR.E(9)	REVERSE_Cas9+Cas9	2266.1633
0.1963	20190410_QExHFX1_RSLC1_Beveridge_Clausen_IMP_DSS_JRmethod_R2.10675.10675.3	xl	1.9750(1.7600+0.4250)	0.01	2.2828	/	K.RNSDKLIAR.K(5)+R.SKSLR.A(2)	Cas9+REVERSE_Cas9	1799.0376
0.1953	20190410_QExHFX1_RSLC1_Beveridge_Clausen_IMP_DSS_JRmethod_R2.21896.21896.3	xl	1.2750(0.7850+0.7250)	0.95	-1.7408	/	R.GKSDNVPSEEVVK.K(2)+K.RNSDKLIAR.K(5)	Cas9+Cas9	2596.3819
0.1952	20190410_QExHFX1_RSLC1_Beveridge_Clausen_IMP_DSS_JRmethod_R2.27033.27033.4	xl	1.4350(0.3000+1.2950)	1.435	3.2271	/	K.DFNEKVR.F(5)+K.MDGTEELLVKLNREDLLR.K(10)	REVERSE_sp|RETBP_HUMAN|+Cas9	3187.6546
0.1934	20190410_QExHFX1_RSLC1_Beveridge_Clausen_IMP_DSS_JRmethod_R2.23523.23523.4	xl	1.3150(0.7250+0.5900)	0.455	-0.5348	/	R.SNDIAAALIKDR.L(10)+K.SQDFFIEKYK.E(8)	REVERSE_sp|K1C15_SHEEP|+REVERSE_Cas9	2727.4118
0.1912	20190410_QExHFX1_RSLC1_Beveridge_Clausen_IMP_DSS_JRmethod_R2.17481.17481.4	xl	1.5000(0.4500+1.0500)	0.515	4.2921	/	K.FAKEWLGK.F(3)+K.RNSDKLIAR.K(5)	REVERSE_sp|OVAL_CHICK|+Cas9	2187.2163
0.191	20190410_QExHFX1_RSLC1_Beveridge_Clausen_IMP_DSS_JRmethod_R2.10842.10842.4	xl	1.1900(0.6350+0.5550)	1.19	1.5595	/	R.NSDKLIAR.K(4)+K.SEQEIGKATAK.Y(7)	Cas9+Cas9	2214.1855
0.1898	20190410_QExHFX1_RSLC1_Beveridge_Clausen_IMP_DSS_JRmethod_R2.23999.23999.4	xl	1.1700(0.8550+0.5550)	1.17	-1.3522	/	R.KPLISEKSFGGTQVETKK.V(17)+K.LDESAKMEDESK.L(6)	REVERSE_Cas9+REVERSE_sp|MYG_HUMAN|	3494.77
0.189	20190410_QExHFX1_RSLC1_Beveridge_Clausen_IMP_DSS_JRmethod_R2.15251.15251.3	xl	1.3450(0.5350+1.0600)	1.345	-0.8246	/	K.SEQEIGKATAK.Y(7)+R.VNTEITKAPLSASMIK.R(7)	Cas9+Cas9	3000.6052
0.1878	20190410_QExHFX1_RSLC1_Beveridge_Clausen_IMP_DSS_JRmethod_R2.07472.07472.3	xl	1.7250(0.1100+1.6150)	1.295	-0.3321	/	K.GSQKDR.L(4)+K.SDNVPSEEVVKK.M(11)	REVERSE_Cas9+Cas9	2157.0912
0.1869	20190410_QExHFX1_RSLC1_Beveridge_Clausen_IMP_DSS_JRmethod_R2.22300.22300.4	xl	1.1500(0.5600+0.5900)	1.15	-4.1296	/	K.DRIGNILKR.S(8)+R.RDAEAWFFSKTEELNK.E(10)	REVERSE_Cas9+sp|K1C15_SHEEP|	3191.6726
0.1864	20190410_QExHFX1_RSLC1_Beveridge_Clausen_IMP_DSS_JRmethod_R2.11532.11532.3	xl	2.0050(1.8300+0.1750)	0.1	-0.5889	/	K.LVDSTDKADLR.L(7)+K.VMKQLK.R(3)	Cas9+Cas9	2115.1608
0.186	20190410_QExHFX1_RSLC1_Beveridge_Clausen_IMP_DSS_JRmethod_R2.25345.25345.4	xl	1.1650(0.5750+0.5900)	1.165	4.7132	/	R.DYSPYFKTTDELR.D(7)+K.LQKVLDALQAIKTK.G(3)	sp|K1C15_SHEEP|+sp|CAH1_HUMAN|	3339.7964
0.1852	20190410_QExHFX1_RSLC1_Beveridge_Clausen_IMP_DSS_JRmethod_R2.13960.13960.3	xl	1.4500(0.7150+0.7350)	0.715	4.1399	/	R.RSKSLR.A(3)+K.SEQEIGKATAK.Y(7)	REVERSE_Cas9+Cas9	2044.1276
0.1825	20190410_QExHFX1_RSLC1_Beveridge_Clausen_IMP_DSS_JRmethod_R2.13573.13573.3	xl	1.2800(0.6600+0.6200)	1.28	-0.3634	/	K.EGNWKRIVTGLK.A(5)+K.QLKR.R(3)	REVERSE_sp|AMYS_HUMAN|+Cas9	2081.2108
0.1824	20190410_QExHFX1_RSLC1_Beveridge_Clausen_IMP_DSS_JRmethod_R2.12155.12155.3	xl	1.5300(0.8250+0.7050)	0.455	1.1762	/	R.DKPIR.E(2)+K.KDLIIK.L(1)	Cas9+Cas9	1493.918
0.1816	20190410_QExHFX1_RSLC1_Beveridge_Clausen_IMP_DSS_JRmethod_R2.21603.21603.4	xl	1.3600(0.4050+1.0200)	1.17	1.6216	/	R.KPAFLSGEQK.K(1)+K.RMLASAGELQKGNELALPSK.Y(11)	Cas9+Cas9	3353.8015
0.1805	20190410_QExHFX1_RSLC1_Beveridge_Clausen_IMP_DSS_JRmethod_R2.20730.20730.3	xl	1.3800(0.8300+0.7450)	0.415	-1.7132	/	R.FPMAQTDEDKFAK.E(10)+K.MIAKSEQEIGK.A(4)	REVERSE_sp|OVAL_CHICK|+Cas9	2897.4189
0.1804	20190410_QExHFX1_RSLC1_Beveridge_Clausen_IMP_DSS_JRmethod_R2.19137.19137.3	xl	1.8700(0.5100+1.6450)	0.005	0.3646	/	K.FKHLKSEDEMK.A(5)+R.LEESFLVEEDKK.H(11)	sp|MYG_HUMAN|+Cas9	2993.4942
0.1803	20190410_QExHFX1_RSLC1_Beveridge_Clausen_IMP_DSS_JRmethod_R2.08144.08144.4	xl	1.5300(0.4700+1.3000)	0.205	0.0389	/	R.LSKSR.R(3)+R.NSDKLIAR.K(4)	Cas9+Cas9	1642.9365
0.1801	20190410_QExHFX1_RSLC1_Beveridge_Clausen_IMP_DSS_JRmethod_R2.25492.25492.4	xl	1.4150(0.6100+0.9900)	0.005	-4.6254	/	R.KKLVDSTDKADLR.L(2)+R.VKGGGGGGLSAEGTGIGAMR.A(2)	Cas9+REVERSE_sp|K1C15_SHEEP|	3356.772
0.1795	20190410_QExHFX1_RSLC1_Beveridge_Clausen_IMP_DSS_JRmethod_R2.09208.09208.3	xl	1.5500(0.4600+1.3400)	0.815	-0.1353	/	R.DKQSGK.T(2)+K.NLPNEKVLPK.H(6)	Cas9+Cas9	1950.0785
0.1785	20190410_QExHFX1_RSLC1_Beveridge_Clausen_IMP_DSS_JRmethod_R2.25245.25245.3	xl	2.1050(0.2200+1.8850)	0.195	1.7499	/	R.KMRER.S(1)+K.NPIDFLEAKGYKEVK.K(9)	REVERSE_Cas9+Cas9	2606.3889
0.1765	20190410_QExHFX1_RSLC1_Beveridge_Clausen_IMP_DSS_JRmethod_R2.21292.21292.3	xl	1.2750(0.7200+0.9850)	1.275	2.472	/	K.HRDKPIR.E(4)+K.IDGPWMHKSADIR.F(8)	Cas9+REVERSE_sp|AMYS_HUMAN|	2583.3491
0.1761	20190410_QExHFX1_RSLC1_Beveridge_Clausen_IMP_DSS_JRmethod_R2.14340.14340.3	xl	1.0800(1.0800+1.0800)	0.78	0.8785	/	K.MKNYWR.Q(2)+K.MKNYWR.Q(2)	Cas9+Cas9	1930.9334
0.1758	20190410_QExHFX1_RSLC1_Beveridge_Clausen_IMP_DSS_JRmethod_R2.09183.09183.3	xl	1.6100(0.5550+1.3000)	0.255	-1.7819	/	R.LSKSR.R(3)+K.MKNYWR.Q(2)	Cas9+Cas9	1623.8555
0.1756	20190410_QExHFX1_RSLC1_Beveridge_Clausen_IMP_DSS_JRmethod_R2.19277.19277.4	xl	1.1100(0.8000+0.5700)	1.11	-0.1187	/	K.DFQFYKVR.E(6)+K.FDNLTKAER.G(6)	Cas9+Cas9	2332.1851
0.1739	20190410_QExHFX1_RSLC1_Beveridge_Clausen_IMP_DSS_JRmethod_R2.23910.23910.4	xl	1.1650(0.6100+0.5550)	1.165	4.3735	/	K.AELFDIPNKEFSSR.E(9)+R.LKTYAHLFDDK.V(2)	REVERSE_Cas9+Cas9	3139.5865
0.1727	20190410_QExHFX1_RSLC1_Beveridge_Clausen_IMP_DSS_JRmethod_R2.14324.14324.4	xl	1.6300(0.4150+1.2150)	0.025	0.8757	/	R.NKDSR.T(2)+K.TEVQTGGFSKESILPK.R(10)	REVERSE_Cas9+Cas9	2476.2808
0.1709	20190410_QExHFX1_RSLC1_Beveridge_Clausen_IMP_DSS_JRmethod_R2.16823.16823.4	xl	1.7800(0.2750+1.6700)	0.05	1.8916	/	K.LKSVK.E(2)+K.YPKLESEFVYGDYK.V(3)	Cas9+Cas9	2448.2827
0.1709	20190410_QExHFX1_RSLC1_Beveridge_Clausen_IMP_DSS_JRmethod_R2.26558.26558.4	xl	1.2350(0.7650+0.4700)	1.235	0.8491	/	R.NAFGDSKLFDLITKGSQKDR.L(18)+K.VEKYGK.A(3)	REVERSE_Cas9+REVERSE_Cas9	3099.6239
0.1699	20190410_QExHFX1_RSLC1_Beveridge_Clausen_IMP_DSS_JRmethod_R2.11829.11829.3	xl	1.0100(1.0100+1.0100)	0.65	-0.7322	/	K.SDNVPSEEVVKK.M(11)+K.SDNVPSEEVVKK.M(11)	Cas9+Cas9	2797.4232
0.1697	20190410_QExHFX1_RSLC1_Beveridge_Clausen_IMP_DSS_JRmethod_R2.18612.18612.3	xl	1.8750(0.3200+1.5550)	0.005	-4.5508	/	K.KSPVK.Y(1)+R.QLLNAKLITQR.K(6)	REVERSE_Cas9+Cas9	1992.2094
0.1697	20190410_QExHFX1_RSLC1_Beveridge_Clausen_IMP_DSS_JRmethod_R2.19549.19549.4	xl	1.3200(0.4800+0.9700)	0.75	-3.9926	/	K.KVVEESPVNDSKGR.N(12)+R.LEDTTKFYPSYDR.E(6)	REVERSE_Cas9+REVERSE_sp|K1C15_SHEEP|	3314.6305
0.1689	20190410_QExHFX1_RSLC1_Beveridge_Clausen_IMP_DSS_JRmethod_R2.23717.23717.4	xl	1.4800(1.3400+0.1400)	1.48	-0.3871	/	K.KNLIGALLFDSGETAEATR.L(1)+K.VMKQLK.R(3)	Cas9+Cas9	2888.568
0.1684	20190410_QExHFX1_RSLC1_Beveridge_Clausen_IMP_DSS_JRmethod_R2.09076.09076.4	xl	1.1450(0.5250+0.8350)	1.145	-0.7629	/	R.DKQSGK.T(2)+K.NLPNEKVLPK.H(6)	Cas9+Cas9	1950.0785
0.1671	20190410_QExHFX1_RSLC1_Beveridge_Clausen_IMP_DSS_JRmethod_R2.14123.14123.4	xl	1.3200(0.4100+1.1550)	0.955	-1.0737	/	K.ESILPKR.N(6)+K.FKVLGNTDR.H(2)	Cas9+Cas9	2028.1367
0.1664	20190410_QExHFX1_RSLC1_Beveridge_Clausen_IMP_DSS_JRmethod_R2.19464.19464.4	xl	1.0750(0.6650+0.6400)	1.075	4.1093	/	R.DTNGLVKFK.K(7)+R.TQINKVVRFDK.L(5)	REVERSE_Cas9+sp|OVAL_CHICK|	2505.3954
0.1623	20190410_QExHFX1_RSLC1_Beveridge_Clausen_IMP_DSS_JRmethod_R2.13575.13575.4	xl	1.3650(0.7900+0.5750)	0.235	0.773	/	K.EGNWKRIVTGLK.A(5)+K.QLKR.R(3)	REVERSE_sp|AMYS_HUMAN|+Cas9	2081.2108
0.1621	20190410_QExHFX1_RSLC1_Beveridge_Clausen_IMP_DSS_JRmethod_R2.16278.16278.4	xl	1.4100(0.5150+0.8950)	0.17	-0.3132	/	K.KDWDPK.K(1)+K.SKLVSDFR.K(2)	Cas9+Cas9	1875.973
0.1614	20190410_QExHFX1_RSLC1_Beveridge_Clausen_IMP_DSS_JRmethod_R2.14850.14850.4	xl	1.1850(0.5050+0.6800)	1.185	1.2486	/	K.FDKFKHLK.S(5)+K.TLNDFKR.Q(6)	sp|MYG_HUMAN|+REVERSE_Cas9	2092.1468
0.1606	20190410_QExHFX1_RSLC1_Beveridge_Clausen_IMP_DSS_JRmethod_R2.06462.06462.4	xl	1.3150(0.9800+0.6000)	0.155	-0.1512	/	K.LKGSPEDNEQK.Q(2)+K.LKSVK.E(2)	Cas9+Cas9	1955.0574
0.1588	20190410_QExHFX1_RSLC1_Beveridge_Clausen_IMP_DSS_JRmethod_R2.25454.25454.4	xl	1.0900(0.5800+0.6150)	1.09	-0.0101	/	R.NDKLFPYFDEQRR.L(3)+R.VIKQAEPPLGNPDR.S(3)	REVERSE_Cas9+REVERSE_sp|RETBP_HUMAN|	3397.7417
0.1585	20190410_QExHFX1_RSLC1_Beveridge_Clausen_IMP_DSS_JRmethod_R2.10095.10095.4	xl	1.7900(0.2550+1.5350)	0.025	4.5787	/	K.LSKR.V(3)+K.SDNVPSEEVVKKMK.N(11)	REVERSE_sp|CRP_HUMAN|+Cas9	2229.2038
0.1568	20190410_QExHFX1_RSLC1_Beveridge_Clausen_IMP_DSS_JRmethod_R2.09213.09213.4	xl	1.2850(0.5250+0.9900)	0.555	-0.48	/	R.DKQSGK.T(2)+K.NLPNEKVLPK.H(6)	Cas9+Cas9	1950.0785
0.1561	20190410_QExHFX1_RSLC1_Beveridge_Clausen_IMP_DSS_JRmethod_R2.13820.13820.4	xl	1.1350(0.5450+0.7450)	1.135	0.4641	/	K.FDNLTKAER.G(6)+K.VVSSRKR.E(6)	Cas9+sp|K1C15_SHEEP|	2061.133
0.1556	20190410_QExHFX1_RSLC1_Beveridge_Clausen_IMP_DSS_JRmethod_R2.24829.24829.3	xl	1.6450(0.2250+1.4200)	1.02	-4.2989	/	K.KSPVK.Y(1)+K.MDGTEELLVKLNR.E(10)	REVERSE_Cas9+Cas9	2212.2136
0.1553	20190410_QExHFX1_RSLC1_Beveridge_Clausen_IMP_DSS_JRmethod_R2.14699.14699.4	xl	1.3650(0.5700+1.0400)	0.06	-3.608	/	K.EGNWKR.L(5)+K.KMKNYWR.Q(1)	REVERSE_sp|AMYS_HUMAN|+Cas9	1950.9886
0.1551	20190410_QExHFX1_RSLC1_Beveridge_Clausen_IMP_DSS_JRmethod_R2.19702.19702.3	xl	1.5000(0.7200+1.1500)	0.37	4.698	/	K.FKHLK.S(2)+K.YDENDKLIREVK.V(6)	sp|MYG_HUMAN|+Cas9	2330.2633
0.1545	20190410_QExHFX1_RSLC1_Beveridge_Clausen_IMP_DSS_JRmethod_R2.11245.11245.4	xl	1.5300(0.4300+1.3650)	0.165	0.6948	/	R.AILKDSNR.K(4)+R.NSDKLIAR.K(4)	REVERSE_Cas9+Cas9	1969.0955
0.154	20190410_QExHFX1_RSLC1_Beveridge_Clausen_IMP_DSS_JRmethod_R2.23623.23623.3	xl	1.3800(1.0250+0.5800)	1.38	3.2315	/	R.LEDTTKFYPSYDR.E(6)+R.LFKGHPETLEK.F(3)	REVERSE_sp|K1C15_SHEEP|+sp|MYG_HUMAN|	3069.5334
0.1538	20190410_QExHFX1_RSLC1_Beveridge_Clausen_IMP_DSS_JRmethod_R2.16843.16843.4	xl	1.4000(0.2400+1.4100)	1.4	3.6172	/	L.ERKR.S(3)+K.VVEESPVNDSKGRNKDSR.T(11)	REVERSE_sp|K1C15_SHEEP|+REVERSE_Cas9	2740.4215
0.1537	20190410_QExHFX1_RSLC1_Beveridge_Clausen_IMP_DSS_JRmethod_R2.15086.15086.4	xl	1.2350(0.6550+0.5800)	0.605	4.5336	/	K.FYDEKLQK.V(5)+K.QGKQTTQNER.A(3)	REVERSE_Cas9+REVERSE_Cas9	2396.1971
0.1533	20190410_QExHFX1_RSLC1_Beveridge_Clausen_IMP_DSS_JRmethod_R2.19472.19472.4	xl	1.4850(0.4550+1.0900)	0.14	-1.3404	/	R.KKDWDPKK.Y(1)+K.VEKYGKAELFDIPNK.E(6)	Cas9+REVERSE_Cas9	2931.5745
0.153	20190410_QExHFX1_RSLC1_Beveridge_Clausen_IMP_DSS_JRmethod_R2.12136.12136.4	xl	1.4700(0.4400+1.2750)	0.195	-0.3641	/	R.AILKDSNR.K(4)+R.NSDKLIAR.K(4)	REVERSE_Cas9+Cas9	1969.0955
0.1528	20190410_QExHFX1_RSLC1_Beveridge_Clausen_IMP_DSS_JRmethod_R2.08325.08325.4	xl	1.4000(0.2750+1.3700)	1.235	0.3468	/	K.GSQKDR.L(4)+K.LVDSTDKADLR.L(7)	REVERSE_Cas9+Cas9	2059.0545
0.1525	20190410_QExHFX1_RSLC1_Beveridge_Clausen_IMP_DSS_JRmethod_R2.13445.13445.4	xl	1.8900(0.1250+1.8450)	0.065	2.5151	/	K.KDWDPK.K(1)+R.SDKNRGKSDNVPSEEVVK.K(7)	Cas9+Cas9	2912.4514
0.1522	20190410_QExHFX1_RSLC1_Beveridge_Clausen_IMP_DSS_JRmethod_R2.12661.12661.4	xl	1.2700(0.5300+0.9600)	0.535	-2.3741	/	K.GRNKDSR.T(4)+K.RNSDKLIAR.K(5)	REVERSE_Cas9+Cas9	2041.114
0.1517	20190410_QExHFX1_RSLC1_Beveridge_Clausen_IMP_DSS_JRmethod_R2.13676.13676.3	xl	1.3950(0.7500+0.8450)	0.585	2.0162	/	K.MKNYWR.Q(2)+R.NSDKLIAR.K(4)	Cas9+Cas9	1950.0145
0.1492	20190410_QExHFX1_RSLC1_Beveridge_Clausen_IMP_DSS_JRmethod_R2.12328.12328.4	xl	1.5150(0.4100+1.1050)	0.26	4.8553	/	K.FKVLGNTDR.H(2)+R.MTNFDKNLPNEK.V(6)	Cas9+Cas9	2636.3267
0.1487	20190410_QExHFX1_RSLC1_Beveridge_Clausen_IMP_DSS_JRmethod_R2.11018.11018.3	xl	1.7700(0.3650+1.4050)	0.105	-0.2641	/	K.GYKEVK.K(3)+K.LVDSTDKADLR.L(7)	Cas9+Cas9	2092.1051
0.1475	20190410_QExHFX1_RSLC1_Beveridge_Clausen_IMP_DSS_JRmethod_R2.15523.15523.4	xl	1.1550(0.4800+0.6750)	1.155	-2.361	/	K.AGFIKR.Q(5)+K.FKDFKELTEPHGK.F(2)	Cas9+REVERSE_sp|MYG_HUMAN|	2403.295
0.1475	20190410_QExHFX1_RSLC1_Beveridge_Clausen_IMP_DSS_JRmethod_R2.19059.19059.3	xl	1.6650(0.1650+1.5000)	1.665	0.7011	/	R.KLINGIR.D(1)+K.TEVQTGGFSKESILPK.R(10)	Cas9+Cas9	2670.4955
0.1473	20190410_QExHFX1_RSLC1_Beveridge_Clausen_IMP_DSS_JRmethod_R2.17136.17136.4	xl	0.9950(0.6700+0.6850)	0.995	-3.0844	/	K.KISHRDTNGLVKFK.K(12)+K.KLDESAKMEDESK.L(7)	REVERSE_Cas9+REVERSE_sp|MYG_HUMAN|	3288.7022
0.147	20190410_QExHFX1_RSLC1_Beveridge_Clausen_IMP_DSS_JRmethod_R2.20545.20545.4	xl	1.3700(0.9350+0.5700)	0.025	-4.4515	/	R.GGLSELDKAGFIKR.Q(13)+R.KKDWDPKK.Y(1)	Cas9+Cas9	2671.4696
0.1465	20190410_QExHFX1_RSLC1_Beveridge_Clausen_IMP_DSS_JRmethod_R2.16240.16240.3	xl	1.4700(0.7500+0.7200)	0.41	3.9231	/	R.MNTKYDENDK.L(4)+K.VMKQLKRR.R(6)	Cas9+Cas9	2452.2565
0.145	20190410_QExHFX1_RSLC1_Beveridge_Clausen_IMP_DSS_JRmethod_R2.12872.12872.4	xl	1.2350(0.5800+0.6550)	0.505	-1.6442	/	K.FKVLGNTDR.H(2)+R.IDASKHMWPGDIK.A(5)	Cas9+sp|AMYS_HUMAN|	2683.3791
0.1441	20190410_QExHFX1_RSLC1_Beveridge_Clausen_IMP_DSS_JRmethod_R2.10254.10254.4	xl	1.2000(0.5550+0.6450)	0.76	0.4778	/	R.KDFQFYKVR.E(7)+K.VFKNPK.F(3)	Cas9+sp|CTRB_BOVIN|	2099.1567
0.1437	20190410_QExHFX1_RSLC1_Beveridge_Clausen_IMP_DSS_JRmethod_R2.12126.12126.4	xl	1.5150(1.1250+0.3900)	0.145	-4.6088	/	K.DRLEDTTKFYPSYDR.E(8)+K.VMKQLK.R(3)	REVERSE_sp|K1C15_SHEEP|+Cas9	2788.4104
0.1435	20190410_QExHFX1_RSLC1_Beveridge_Clausen_IMP_DSS_JRmethod_R2.21472.21472.3	xl	1.1700(0.6950+0.7250)	1.17	-4.0551	/	K.ATAKGIEQESK.A(4)+K.YNALKTPDK.L(5)	REVERSE_Cas9+sp|CTRB_BOVIN|	2347.227
0.143	20190410_QExHFX1_RSLC1_Beveridge_Clausen_IMP_DSS_JRmethod_R2.19254.19254.3	xl	1.3550(0.5750+1.0400)	1.355	0.4134	/	K.FAKEWLGK.F(3)+K.YVNFLYLASHYEKLK.G(13)	REVERSE_sp|OVAL_CHICK|+Cas9	3002.5945
0.1429	20190410_QExHFX1_RSLC1_Beveridge_Clausen_IMP_DSS_JRmethod_R2.17588.17588.3	xl	1.5500(0.6350+0.9150)	0.01	-3.7841	/	R.KWNGEK.M(1)+R.MNTKYDENDKLIR.E(4)	sp|AMYS_HUMAN|+Cas9	2537.2583
0.1424	20190410_QExHFX1_RSLC1_Beveridge_Clausen_IMP_DSS_JRmethod_R2.11847.11847.4	xl	1.5250(0.3800+1.3900)	0.135	-0.0565	/	R.AILKDSNR.K(4)+R.NSDKLIAR.K(4)	REVERSE_Cas9+Cas9	1969.0955
0.1418	20190410_QExHFX1_RSLC1_Beveridge_Clausen_IMP_DSS_JRmethod_R2.27313.27313.3	xl	1.4850(0.2400+1.2450)	1.485	-1.3215	/	K.AFKDEDTQAMPFR.V(3)+R.LEESFLVEEDKK.H(11)	sp|OVAL_CHICK|+Cas9	3157.5164
0.1417	20190410_QExHFX1_RSLC1_Beveridge_Clausen_IMP_DSS_JRmethod_R2.16746.16746.4	xl	1.2200(0.7100+0.6750)	0.185	2.7499	/	K.LHKFKDFK.E(5)+R.MTNFDKNLPNEK.V(6)	REVERSE_sp|MYG_HUMAN|+Cas9	2649.3624
0.1414	20190410_QExHFX1_RSLC1_Beveridge_Clausen_IMP_DSS_JRmethod_R2.16106.16106.4	xl	1.5150(1.1500+0.3650)	0.2	-4.6187	/	R.GKSDNVPSEEVVKK.M(13)+R.SDKNR.G(3)	Cas9+Cas9	2271.1705
0.1406	20190410_QExHFX1_RSLC1_Beveridge_Clausen_IMP_DSS_JRmethod_R2.13227.13227.4	xl	1.3450(0.8250+0.5200)	0.215	-0.9748	/	R.KWNGEKMSYLK.N(1)+K.RNSDKLIAR.K(5)	sp|AMYS_HUMAN|+Cas9	2592.3845
0.1397	20190410_QExHFX1_RSLC1_Beveridge_Clausen_IMP_DSS_JRmethod_R2.08577.08577.4	xl	1.3550(0.2050+1.3400)	1.355	-0.1384	/	K.GSQKDR.L(4)+K.LVDSTDKADLR.L(7)	REVERSE_Cas9+Cas9	2059.0545
0.1391	20190410_QExHFX1_RSLC1_Beveridge_Clausen_IMP_DSS_JRmethod_R2.07203.07203.4	xl	1.1800(0.7100+0.6000)	0.5	-4.8135	/	K.GRNKDSR.T(4)+K.QGKQTTQNER.A(3)	REVERSE_Cas9+REVERSE_Cas9	2158.0838
0.1391	20190410_QExHFX1_RSLC1_Beveridge_Clausen_IMP_DSS_JRmethod_R2.13596.13596.3	xl	1.4850(0.7100+1.0700)	0.375	0.4857	/	K.MLLDIKTR.L(6)+R.VVKNIQTR.T(3)	sp|K1C15_SHEEP|+REVERSE_sp|OVAL_CHICK|	2083.2186
0.1385	20190410_QExHFX1_RSLC1_Beveridge_Clausen_IMP_DSS_JRmethod_R2.08252.08252.4	xl	1.5000(0.4350+1.3050)	0.1	0.4848	/	R.LSKSR.R(3)+R.NSDKLIAR.K(4)	Cas9+Cas9	1642.9365
0.1382	20190410_QExHFX1_RSLC1_Beveridge_Clausen_IMP_DSS_JRmethod_R2.13143.13143.4	xl	1.1250(0.8800+0.4900)	1.125	-0.4762	/	K.DDSIDNKVLTR.S(7)+R.KLINGIR.D(1)	Cas9+Cas9	2225.2378
0.138	20190410_QExHFX1_RSLC1_Beveridge_Clausen_IMP_DSS_JRmethod_R2.12377.12377.4	xl	1.4750(0.4100+1.3100)	0.165	-0.612	/	R.AILKDSNR.K(4)+R.NSDKLIAR.K(4)	REVERSE_Cas9+Cas9	1969.0955
0.1368	20190410_QExHFX1_RSLC1_Beveridge_Clausen_IMP_DSS_JRmethod_R2.06326.06326.3	xl	1.5250(1.3950+0.3200)	1.525	0.0385	/	K.AGFIKR.Q(5)+K.GSQKDR.L(4)	Cas9+REVERSE_Cas9	1517.8313
0.1366	20190410_QExHFX1_RSLC1_Beveridge_Clausen_IMP_DSS_JRmethod_R2.02592.02592.3	xl	1.4800(0.7100+1.1400)	0.34	0.0539	/	R.NKDSR.T(2)+R.SDKNR.G(3)	REVERSE_Cas9+Cas9	1374.6851
0.1359	20190410_QExHFX1_RSLC1_Beveridge_Clausen_IMP_DSS_JRmethod_R2.06727.06727.4	xl	1.2850(0.7150+0.5700)	0.205	-0.5021	/	R.KWNGEKMSYLK.N(6)+R.NKDSR.T(2)	sp|AMYS_HUMAN|+REVERSE_Cas9	2139.0782
0.1357	20190410_QExHFX1_RSLC1_Beveridge_Clausen_IMP_DSS_JRmethod_R2.06438.06438.3	xl	1.3200(0.8300+0.7350)	0.42	-0.0335	/	R.DKPIR.E(2)+R.LSKSR.R(3)	Cas9+Cas9	1354.7932
0.1349	20190410_QExHFX1_RSLC1_Beveridge_Clausen_IMP_DSS_JRmethod_R2.18424.18424.4	xl	1.2400(0.3850+0.8550)	1.24	3.3479	/	R.HKNYASLVK.D(2)+K.MLLDIKTR.L(6)	REVERSE_Cas9+sp|K1C15_SHEEP|	2185.2292
0.1345	20190410_QExHFX1_RSLC1_Beveridge_Clausen_IMP_DSS_JRmethod_R2.17304.17304.4	xl	1.2450(0.3400+1.0350)	1.245	-4.8488	/	K.FAKEWLGK.F(3)+K.NRGKSDNVPSEEVVK.K(4)	REVERSE_sp|OVAL_CHICK|+Cas9	2772.4445
0.1341	20190410_QExHFX1_RSLC1_Beveridge_Clausen_IMP_DSS_JRmethod_R2.10519.10519.4	xl	1.4000(1.0500+0.3500)	0.645	-2.1801	/	K.FKVLGNTDR.H(2)+K.KQEGSLFAPK.R(1)	Cas9+REVERSE_Cas9	2290.232
0.134	20190410_QExHFX1_RSLC1_Beveridge_Clausen_IMP_DSS_JRmethod_R2.18596.18596.4	xl	1.1600(0.4300+0.8900)	1.16	-0.9356	/	K.DFQFYKVR.E(6)+K.VKYVTEGMR.K(2)	Cas9+Cas9	2321.1877
0.1331	20190410_QExHFX1_RSLC1_Beveridge_Clausen_IMP_DSS_JRmethod_R2.17023.17023.3	xl	1.3350(0.9200+0.4550)	1.335	-4.3886	/	R.AKDFNEKVR.F(7)+R.GGLSELDKAGFIK.R(8)	REVERSE_sp|RETBP_HUMAN|+Cas9	2577.3801
0.1329	20190410_QExHFX1_RSLC1_Beveridge_Clausen_IMP_DSS_JRmethod_R2.14996.14996.3	xl	1.5700(0.2150+1.5000)	1.12	-0.8496	/	R.KDFQFYK.V(1)+K.SDNVPSEEVVKK.M(11)	Cas9+Cas9	2442.2317
0.1328	20190410_QExHFX1_RSLC1_Beveridge_Clausen_IMP_DSS_JRmethod_R2.09570.09570.4	xl	1.2250(0.7300+0.4950)	0.67	-0.0907	/	K.GQKNSR.E(3)+R.KDFQFYK.V(1)	Cas9+Cas9	1800.9158
0.1328	20190410_QExHFX1_RSLC1_Beveridge_Clausen_IMP_DSS_JRmethod_R2.22913.22913.3	xl	1.2850(0.7500+0.5350)	1.285	-4.4801	/	K.AFVFPKESDTSYVSLK.A(6)+K.FKVLGNTDR.H(2)	sp|CRP_HUMAN|+Cas9	3003.5592
0.1327	20190410_QExHFX1_RSLC1_Beveridge_Clausen_IMP_DSS_JRmethod_R2.08777.08777.4	xl	1.3700(0.9050+0.4650)	0.275	-0.3712	/	K.KGILQTVK.V(1)+R.LSKSR.R(3)	Cas9+Cas9	1612.9875
0.131	20190410_QExHFX1_RSLC1_Beveridge_Clausen_IMP_DSS_JRmethod_R2.21376.21376.3	xl	1.7300(0.4150+1.3150)	0.02	-1.1134	/	K.FKKSPVK.Y(3)+K.TEVQTGGFSKESILPKR.N(10)	REVERSE_Cas9+Cas9	2846.5904
0.1309	20190410_QExHFX1_RSLC1_Beveridge_Clausen_IMP_DSS_JRmethod_R2.14357.14357.4	xl	1.2150(0.6250+0.5900)	0.385	-1.8538	/	R.DKPIR.E(2)+R.LDAKDTSDVLK.K(4)	Cas9+REVERSE_Cas9	1969.0731
0.1305	20190410_QExHFX1_RSLC1_Beveridge_Clausen_IMP_DSS_JRmethod_R2.12233.12233.4	xl	1.4150(1.2350+0.4950)	0.115	4.2316	/	K.DLIAKIDGPWMHK.S(5)+A.KVEK.G(1)	REVERSE_sp|AMYS_HUMAN|+Cas9,REVERSE_Cas9	2163.1761
0.1302	20190410_QExHFX1_RSLC1_Beveridge_Clausen_IMP_DSS_JRmethod_R2.18369.18369.4	xl	1.3250(0.7950+0.5300)	0.325	3.5917	/	R.KRMLASAGELQK.G(1)+R.LEDTTKFYPSYDR.E(6)	Cas9+REVERSE_sp|K1C15_SHEEP|	3102.5694
0.1296	20190410_QExHFX1_RSLC1_Beveridge_Clausen_IMP_DSS_JRmethod_R2.20051.20051.4	xl	1.4450(0.3950+1.2000)	0.245	-0.8364	/	K.ELIPKIFK.Y(5)+K.FIKPILEK.M(3)	REVERSE_Cas9+Cas9	2111.3009
0.1293	20190410_QExHFX1_RSLC1_Beveridge_Clausen_IMP_DSS_JRmethod_R2.18228.18228.4	xl	1.2650(0.6500+0.7800)	0.105	3.0279	/	K.LSTDHKTESTK.L(6)+K.TNRKVTVKQLK.E(8)	REVERSE_sp|CAH1_HUMAN|+Cas9	2697.5024
0.1289	20190410_QExHFX1_RSLC1_Beveridge_Clausen_IMP_DSS_JRmethod_R2.11774.11774.4	xl	1.2850(0.8500+0.6400)	0.005	4.6059	/	K.MKKVVEESPVNDSK.G(3)+R.VKENFDK.A(2)	REVERSE_Cas9+sp|RETBP_HUMAN|	2605.3308
0.1287	20190410_QExHFX1_RSLC1_Beveridge_Clausen_IMP_DSS_JRmethod_R2.10510.10510.4	xl	1.3650(1.1450+0.4550)	0.465	0.6416	/	R.NSDKLIAR.K(4)+K.VLSAYNKHR.D(7)	Cas9+Cas9	2140.1752
0.1279	20190410_QExHFX1_RSLC1_Beveridge_Clausen_IMP_DSS_JRmethod_R2.19250.19250.3	xl	1.4900(0.9650+0.5250)	0.485	-0.9088	/	K.RNSDKLIAR.K(5)+K.VFKNPK.F(3)	Cas9+sp|CTRB_BOVIN|	1941.1159
0.127	20190410_QExHFX1_RSLC1_Beveridge_Clausen_IMP_DSS_JRmethod_R2.11238.11238.3	xl	1.5550(0.2850+1.5700)	0.97	-4.8592	/	K.EIKER.N(3)+K.RNSDKLIAR.K(5)	REVERSE_Cas9+Cas9	1883.0588
0.127	20190410_QExHFX1_RSLC1_Beveridge_Clausen_IMP_DSS_JRmethod_R2.14979.14979.4	xl	1.2050(0.6500+0.6550)	0.24	4.4515	/	K.LYSMKEGNWKR.L(5)+K.QEGSLFAPKR.M(9)	REVERSE_sp|AMYS_HUMAN|+REVERSE_Cas9	2680.3794
0.1262	20190410_QExHFX1_RSLC1_Beveridge_Clausen_IMP_DSS_JRmethod_R2.08328.08328.3	xl	1.6800(0.0650+1.6850)	1.635	0.2169	/	K.GSQKDR.L(4)+K.LVDSTDKADLR.L(7)	REVERSE_Cas9+Cas9	2059.0545
0.1252	20190410_QExHFX1_RSLC1_Beveridge_Clausen_IMP_DSS_JRmethod_R2.24070.24070.4	xl	1.2800(1.0200+0.2600)	1.28	-2.508	/	K.MDGTEELLVKLNREDLLRK.Q(10)+K.QLKR.R(3)	Cas9+Cas9	2952.6429
0.1244	20190410_QExHFX1_RSLC1_Beveridge_Clausen_IMP_DSS_JRmethod_R2.15974.15974.4	xl	1.0400(0.6200+0.5950)	1.04	0.1161	/	K.AGYKFETVR.G(4)+R.NSDKLIAR.K(4)	REVERSE_sp|AMYS_HUMAN|+Cas9	2123.1374
0.1243	20190410_QExHFX1_RSLC1_Beveridge_Clausen_IMP_DSS_JRmethod_R2.20289.20289.4	xl	1.3650(0.8950+0.4700)	0.225	-2.5151	/	K.FKDFKELTEPHGK.F(2)+K.IKVYLPR.M(2)	REVERSE_sp|MYG_HUMAN|+sp|OVAL_CHICK|	2600.4365
0.1242	20190410_QExHFX1_RSLC1_Beveridge_Clausen_IMP_DSS_JRmethod_R2.12783.12783.3	xl	1.7750(0.4450+1.3300)	0.13	1.6988	/	K.EDYFKK.L(5)+K.VKYVTEGMR.K(2)	Cas9+Cas9	2048.0288
0.1231	20190410_QExHFX1_RSLC1_Beveridge_Clausen_IMP_DSS_JRmethod_R2.25858.25858.4	xl	1.3800(0.4050+1.2200)	0.375	-4.5735	/	K.DFQFYKVR.E(6)+K.DLIAKIDGPWMHKSADIR.F(5)	Cas9+REVERSE_sp|AMYS_HUMAN|	3304.7065
0.1223	20190410_QExHFX1_RSLC1_Beveridge_Clausen_IMP_DSS_JRmethod_R2.24649.24649.3	xl	1.2300(0.7350+0.5800)	1.23	-0.3229	/	R.VASMASEKMK.L(8)+R.VTRGKLPQTPR.N(5)	sp|OVAL_CHICK|+REVERSE_sp|CAH1_HUMAN|	2470.3399
0.1218	20190410_QExHFX1_RSLC1_Beveridge_Clausen_IMP_DSS_JRmethod_R2.10897.10897.4	xl	1.4150(1.0150+0.4000)	0.24	-0.4226	/	K.FIKPILEK.M(3)+R.SDKNR.G(3)	Cas9+Cas9	1742.993
0.1207	20190410_QExHFX1_RSLC1_Beveridge_Clausen_IMP_DSS_JRmethod_R2.10024.10024.4	xl	1.0800(0.5350+0.7750)	1.08	0.9497	/	K.ENFDKAR.F(5)+K.MLLDIKTR.L(6)	sp|RETBP_HUMAN|+sp|K1C15_SHEEP|	2005.0665
0.1204	20190410_QExHFX1_RSLC1_Beveridge_Clausen_IMP_DSS_JRmethod_R2.14670.14670.3	xl	1.1750(1.1750+1.1750)	0.145	0.3843	/	K.NLPNEKVLPK.H(6)+K.NLPNEKVLPK.H(6)	Cas9+Cas9	2439.41
0.1203	20190410_QExHFX1_RSLC1_Beveridge_Clausen_IMP_DSS_JRmethod_R2.21051.21051.3	xl	1.9950(0.2000+1.7950)	0.05	0.8279	/	K.EDYFKK.L(5)+R.QEDFYPFLKDNR.E(9)	Cas9+Cas9	2537.2113
0.1198	20190410_QExHFX1_RSLC1_Beveridge_Clausen_IMP_DSS_JRmethod_R2.14410.14410.4	xl	1.2900(0.7200+0.5700)	0.11	-4.3299	/	K.AGYKFETVR.G(4)+K.TKYNALK.T(2)	REVERSE_sp|AMYS_HUMAN|+sp|CTRB_BOVIN|	2044.0992
0.1197	20190410_QExHFX1_RSLC1_Beveridge_Clausen_IMP_DSS_JRmethod_R2.07502.07502.3	xl	1.6450(1.1850+0.4600)	0.065	-0.4211	/	R.KFDNLTK.A(1)+R.SDKNR.G(3)	Cas9+Cas9	1620.8471
0.1197	20190410_QExHFX1_RSLC1_Beveridge_Clausen_IMP_DSS_JRmethod_R2.11170.11170.3	xl	1.7650(1.3350+0.4300)	0.18	4.3235	/	K.DDSIDNKVLTR.S(7)+R.KMIAK.S(1)	Cas9+Cas9	2002.0768
0.1193	20190410_QExHFX1_RSLC1_Beveridge_Clausen_IMP_DSS_JRmethod_R2.10371.10371.3	xl	1.5950(1.2950+0.3700)	0.97	3.9913	/	K.ESILPKRNSDK.L(6)+R.KMIAK.S(1)	Cas9+Cas9	2013.1291
0.1191	20190410_QExHFX1_RSLC1_Beveridge_Clausen_IMP_DSS_JRmethod_R2.07700.07700.4	xl	1.2300(0.6550+0.5750)	0.26	-3.6014	/	R.DKPIR.E(2)+K.GHPETLEKFDK.F(8)	Cas9+sp|MYG_HUMAN|	2065.0843
0.1191	20190410_QExHFX1_RSLC1_Beveridge_Clausen_IMP_DSS_JRmethod_R2.16447.16447.4	xl	1.7750(1.6350+0.1400)	0.015	1.6454	/	R.QEDFYPFLKDNR.E(9)+K.VPSKK.F(4)	Cas9+Cas9	2266.1633
0.1187	20190410_QExHFX1_RSLC1_Beveridge_Clausen_IMP_DSS_JRmethod_R2.07500.07500.4	xl	1.4250(0.9650+0.4600)	0.085	0.4909	/	R.KFDNLTK.A(1)+R.SDKNR.G(3)	Cas9+Cas9	1620.8471
0.1182	20190410_QExHFX1_RSLC1_Beveridge_Clausen_IMP_DSS_JRmethod_R2.13986.13986.4	xl	1.3600(0.4750+0.8850)	0.26	2.1912	/	R.NKEAMAEYQER.M(2)+K.SDNVPSEEVVKK.M(11)	REVERSE_sp|K1C15_SHEEP|+Cas9	2835.3595
0.1178	20190410_QExHFX1_RSLC1_Beveridge_Clausen_IMP_DSS_JRmethod_R2.25147.25147.3	xl	1.5650(1.4850+0.0800)	1.335	-3.046	/	R.QEDFYPFLKDNR.E(9)+R.VKENFDK.A(2)	Cas9+sp|RETBP_HUMAN|	2587.2594
0.1176	20190410_QExHFX1_RSLC1_Beveridge_Clausen_IMP_DSS_JRmethod_R2.13130.13130.4	xl	1.2800(0.6900+0.5900)	0.015	-4.5996	/	R.KDFQFYK.V(1)+R.YTRRKNR.L(5)	Cas9+Cas9	2105.1169
0.1174	20190410_QExHFX1_RSLC1_Beveridge_Clausen_IMP_DSS_JRmethod_R2.17564.17564.4	xl	1.2050(0.9150+0.3400)	1.205	-2.4675	/	K.EEMKMRPLYVK.L(4)+K.LYSMKEGNWK.R(5)	REVERSE_sp|OVAL_CHICK|+REVERSE_sp|AMYS_HUMAN|	2815.411
0.1173	20190410_QExHFX1_RSLC1_Beveridge_Clausen_IMP_DSS_JRmethod_R2.11277.11277.3	xl	1.0450(1.0450+1.0450)	0.59	2.2643	/	K.SDNVPSEEVVKK.M(11)+K.SDNVPSEEVVKK.M(11)	Cas9+Cas9	2797.4232
0.1168	20190410_QExHFX1_RSLC1_Beveridge_Clausen_IMP_DSS_JRmethod_R2.12754.12754.4	xl	1.2050(0.5300+1.1550)	0.475	-1.7265	/	K.ENFDKAR.F(5)+R.NSDKLIAR.K(4)	sp|RETBP_HUMAN|+Cas9	1932.0064
0.1167	20190410_QExHFX1_RSLC1_Beveridge_Clausen_IMP_DSS_JRmethod_R2.20944.20944.3	xl	1.4950(1.0500+0.4450)	1.075	4.338	/	K.KIEC[160.03]FDSVEISGVEDR.F(1)+K.MRERSNKQGK.Q(7)	Cas9+REVERSE_Cas9	3252.5866
0.116	20190410_QExHFX1_RSLC1_Beveridge_Clausen_IMP_DSS_JRmethod_R2.15927.15927.4	xl	1.5400(0.1350+1.4050)	0.86	0.251	/	K.LYSMKEGNWK.R(5)+K.SDNVPSEEVVKK.M(11)	REVERSE_sp|AMYS_HUMAN|+Cas9	2722.3523
0.1153	20190410_QExHFX1_RSLC1_Beveridge_Clausen_IMP_DSS_JRmethod_R2.08690.08690.4	xl	1.4100(0.1850+1.4050)	0.965	-0.1576	/	K.GSQKDR.L(4)+K.LVDSTDKADLR.L(7)	REVERSE_Cas9+Cas9	2059.0545
0.1148	20190410_QExHFX1_RSLC1_Beveridge_Clausen_IMP_DSS_JRmethod_R2.07641.07641.4	xl	1.2200(0.7400+0.4800)	0.59	-3.7373	/	K.EIKERNDK.L(3)+K.GRNKDSR.T(4)	REVERSE_Cas9+REVERSE_Cas9	2000.0398
0.1148	20190410_QExHFX1_RSLC1_Beveridge_Clausen_IMP_DSS_JRmethod_R2.17199.17199.4	xl	1.3000(0.4950+0.8050)	0.25	-1.1608	/	K.FIKPILEK.M(3)+R.KLINGIR.D(1)	Cas9+Cas9	1937.2077
0.1148	20190410_QExHFX1_RSLC1_Beveridge_Clausen_IMP_DSS_JRmethod_R2.22643.22643.4	xl	1.1150(0.4950+0.6200)	1.115	4.6488	/	K.APLSASMIKR.Y(9)+R.DTNGLVKFKKSPVK.Y(7)	Cas9+REVERSE_Cas9	2770.5778
0.1144	20190410_QExHFX1_RSLC1_Beveridge_Clausen_IMP_DSS_JRmethod_R2.12431.12431.3	xl	1.9700(0.2300+1.8250)	0.015	3.7215	/	R.AILKDSNR.K(4)+K.LVDSTDKADLR.L(7)	REVERSE_Cas9+Cas9	2285.2226
0.1141	20190410_QExHFX1_RSLC1_Beveridge_Clausen_IMP_DSS_JRmethod_R2.14653.14653.4	xl	1.4750(0.3750+1.1950)	0.035	-3.265	/	K.FKDFK.E(2)+R.SDKNRGKSDNVPSEEVVK.K(3)	REVERSE_sp|MYG_HUMAN|+Cas9	2808.4293
0.1132	20190410_QExHFX1_RSLC1_Beveridge_Clausen_IMP_DSS_JRmethod_R2.22655.22655.3	xl	1.3100(0.8700+0.4400)	1.31	-1.7443	/	K.IMSASLPAKTIETNVR.L(9)+K.VEKGKSKK.L(7)	REVERSE_Cas9+Cas9	2770.5625
0.1131	20190410_QExHFX1_RSLC1_Beveridge_Clausen_IMP_DSS_JRmethod_R2.17238.17238.3	xl	1.7050(0.4000+1.7050)	0.005	-1.3668	/	R.KDFQFYK.V(1)+K.SDNVPSEEVVKKMK.N(11)	Cas9+Cas9	2701.3672
0.1119	20190410_QExHFX1_RSLC1_Beveridge_Clausen_IMP_DSS_JRmethod_R2.13407.13407.3	xl	1.0800(1.0800+1.0800)	0.43	0.6086	/	R.KFDNLTK.A(1)+R.KFDNLTK.A(1)	Cas9+Cas9	1867.009
0.1118	20190410_QExHFX1_RSLC1_Beveridge_Clausen_IMP_DSS_JRmethod_R2.12679.12679.3	xl	1.7150(1.5650+0.1500)	1.115	4.8155	/	R.GKSDNVPSEEVVK.K(2)+K.QLKR.R(3)	Cas9+Cas9	2068.1163
0.1115	20190410_QExHFX1_RSLC1_Beveridge_Clausen_IMP_DSS_JRmethod_R2.17786.17786.4	xl	1.1050(0.6550+0.4500)	1.105	-0.2633	/	R.IEEGIKELGSQILK.E(6)+K.VLSAYNKHR.D(7)	Cas9+Cas9	2780.5435
0.1113	20190410_QExHFX1_RSLC1_Beveridge_Clausen_IMP_DSS_JRmethod_R2.12205.12205.4	xl	1.3000(0.5450+0.9100)	0.055	-3.5957	/	-.IERKR.S(4)+R.KKDWDPKK.Y(2)	REVERSE_sp|K1C15_SHEEP|+Cas9	1882.0788
0.1112	20190410_QExHFX1_RSLC1_Beveridge_Clausen_IMP_DSS_JRmethod_R2.14229.14229.3	xl	1.8400(0.3500+1.7200)	0.1	1.2322	/	K.KDWDPK.K(1)+R.SDKNRGKSDNVPSEEVVK.K(7)	Cas9+Cas9	2912.4514
0.1109	20190410_QExHFX1_RSLC1_Beveridge_Clausen_IMP_DSS_JRmethod_R2.12481.12481.4	xl	1.1900(0.6250+0.7300)	0.17	-2.5169	/	R.KWNGEKMSYLK.N(6)+K.SEQEIGKATAK.Y(7)	sp|AMYS_HUMAN|+Cas9	2681.3733
0.1092	20190410_QExHFX1_RSLC1_Beveridge_Clausen_IMP_DSS_JRmethod_R2.10050.10050.3	xl	1.6050(1.3800+0.4700)	0.095	-0.5975	/	K.DWDPKK.Y(5)+K.LKSVK.E(2)	Cas9+Cas9	1498.8395
0.1091	20190410_QExHFX1_RSLC1_Beveridge_Clausen_IMP_DSS_JRmethod_R2.17116.17116.4	xl	1.1200(0.4350+0.6850)	1.12	-1.2831	/	K.GLWEKAFK.D(5)+K.KLVDSTDKADLR.L(8)	sp|OVAL_CHICK|+Cas9	2475.3372
0.1086	20190410_QExHFX1_RSLC1_Beveridge_Clausen_IMP_DSS_JRmethod_R2.11991.11991.4	xl	1.3500(0.9650+0.3850)	0.455	-2.9116	/	R.KWNGEKMSYLK.N(6)+R.NSDKLIAR.K(4)	sp|AMYS_HUMAN|+Cas9	2436.2834
0.1084	20190410_QExHFX1_RSLC1_Beveridge_Clausen_IMP_DSS_JRmethod_R2.21816.21816.3	xl	1.4550(0.6300+0.8250)	0.14	-1.6343	/	R.KMRERSNK.Q(1)+K.LFDLITKGSQKDR.L(7)	REVERSE_Cas9+REVERSE_Cas9	2705.4645
0.1083	20190410_QExHFX1_RSLC1_Beveridge_Clausen_IMP_DSS_JRmethod_R2.16888.16888.4	xl	1.1500(0.3950+0.7550)	1.15	-4.251	/	K.MKESAMSAVR.F(2)+R.VSSFRVKENFDK.A(7)	REVERSE_sp|OVAL_CHICK|+sp|RETBP_HUMAN|	2701.3566
0.1076	20190410_QExHFX1_RSLC1_Beveridge_Clausen_IMP_DSS_JRmethod_R2.10988.10988.4	xl	1.3250(0.4700+0.8550)	0.185	-4.8156	/	R.RKNR.L(2)+R.VSSFRVKENFDK.A(7)	Cas9+sp|RETBP_HUMAN|	2165.1704
0.1063	20190410_QExHFX1_RSLC1_Beveridge_Clausen_IMP_DSS_JRmethod_R2.14758.14758.4	xl	1.2850(0.1950+1.0900)	1.285	-1.1836	/	K.FKMK.Y(2)+K.TILDFLKSDGFANR.N(7)	sp|RETBP_HUMAN|+Cas9	2286.2081
0.1059	20190410_QExHFX1_RSLC1_Beveridge_Clausen_IMP_DSS_JRmethod_R2.19024.19024.3	xl	1.5700(0.4800+1.2650)	0.16	-4.4165	/	K.KSPVK.Y(1)+K.QLKEDYFK.K(3)	REVERSE_Cas9+Cas9	1764.9661
0.1057	20190410_QExHFX1_RSLC1_Beveridge_Clausen_IMP_DSS_JRmethod_R2.06056.06056.3	xl	1.4750(1.4200+0.3000)	1.475	0.6228	/	K.AGFIKR.Q(5)+K.GSQKDR.L(4)	Cas9+REVERSE_Cas9	1517.8313
0.1053	20190410_QExHFX1_RSLC1_Beveridge_Clausen_IMP_DSS_JRmethod_R2.15242.15242.3	xl	1.3100(0.4950+0.8150)	1.05	-0.3787	/	K.FDNLTKAER.G(6)+R.KFDNLTK.A(1)	Cas9+Cas9	2095.0949
0.1046	20190410_QExHFX1_RSLC1_Beveridge_Clausen_IMP_DSS_JRmethod_R2.26752.26752.3	xl	1.3950(0.6550+0.7400)	0.25	-1.9516	/	K.KAIVDLLFKTNR.K(1)+K.QLKEDYFKK.L(8)	Cas9+Cas9	2752.5526
0.1045	20190410_QExHFX1_RSLC1_Beveridge_Clausen_IMP_DSS_JRmethod_R2.14513.14513.3	xl	1.4850(0.2650+1.2200)	1.045	-4.8945	/	K.MKNYWR.Q(2)+R.QQLPEKYK.E(6)	Cas9+Cas9	2067.0611
0.1041	20190410_QExHFX1_RSLC1_Beveridge_Clausen_IMP_DSS_JRmethod_R2.08038.08038.3	xl	1.4100(0.6450+0.9500)	0.195	-0.5503	/	R.KVTVK.Q(1)+K.VITLKSK.L(5)	Cas9,REVERSE_Cas9+Cas9	1498.9697
0.1039	20190410_QExHFX1_RSLC1_Beveridge_Clausen_IMP_DSS_JRmethod_R2.09181.09181.4	xl	1.2100(0.5750+0.8800)	0.29	0.0232	/	R.LSKSR.R(3)+K.MKNYWR.Q(2)	Cas9+Cas9	1623.8555
0.1034	20190410_QExHFX1_RSLC1_Beveridge_Clausen_IMP_DSS_JRmethod_R2.26516.26516.3	xl	1.5000(0.7700+0.7300)	0.005	2.0492	/	K.FKMKYWGVASFLQK.G(4)+R.KDFQFYKVR.E(1)	sp|RETBP_HUMAN|+Cas9	3099.6407
0.1027	20190410_QExHFX1_RSLC1_Beveridge_Clausen_IMP_DSS_JRmethod_R2.13766.13766.4	xl	1.0550(0.5600+0.4950)	1.055	-4.7797	/	R.KDFQFYKVR.E(7)+R.RKLQK.M(2)	Cas9+REVERSE_Cas9	2039.1679
0.1027	20190410_QExHFX1_RSLC1_Beveridge_Clausen_IMP_DSS_JRmethod_R2.21330.21330.3	xl	1.5100(1.0800+0.6850)	0.105	1.0923	/	R.GGLSELDKAGFIK.R(8)+K.QLKEDYFK.K(3)	Cas9+Cas9	2541.3365
0.1021	20190410_QExHFX1_RSLC1_Beveridge_Clausen_IMP_DSS_JRmethod_R2.15063.15063.4	xl	1.2000(0.5050+0.9400)	0.585	2.8166	/	K.IKVYLPR.M(2)+R.NSDKLIAR.K(4)	sp|OVAL_CHICK|+Cas9	1941.141
0.1009	20190410_QExHFX1_RSLC1_Beveridge_Clausen_IMP_DSS_JRmethod_R2.10215.10215.3	xl	1.7650(1.7400+0.2750)	0.025	-0.5024	/	K.SDNVPSEEVVKK.M(11)+K.VMKQLK.R(3)	Cas9+Cas9	2213.1976
0.1002	20190410_QExHFX1_RSLC1_Beveridge_Clausen_IMP_DSS_JRmethod_R2.10839.10839.4	xl	1.5350(0.3100+1.2250)	0.04	0.7706	/	K.GYKEVK.K(3)+K.LVDSTDKADLR.L(7)	Cas9+Cas9	2092.1051
0.0998	20190410_QExHFX1_RSLC1_Beveridge_Clausen_IMP_DSS_JRmethod_R2.16301.16301.3	xl	1.6550(0.3950+1.2600)	0.075	-3.2475	/	R.KKDWDPK.K(2)+K.RNSDKLIAR.K(5)	Cas9+Cas9	2125.1643
0.0998	20190410_QExHFX1_RSLC1_Beveridge_Clausen_IMP_DSS_JRmethod_R2.24228.24228.3	xl	1.2250(0.6600+0.8050)	1.225	2.5907	/	R.QQLPEKYK.E(6)+K.YPTIYHLRKK.L(9)	Cas9+Cas9	2488.3841
0.0997	20190410_QExHFX1_RSLC1_Beveridge_Clausen_IMP_DSS_JRmethod_R2.14222.14222.3	xl	1.5400(0.3850+1.1550)	0.505	-3.5239	/	R.KWNGEK.M(1)+K.RNSDKLIAR.K(5)	sp|AMYS_HUMAN|+Cas9	1970.0697
0.0996	20190410_QExHFX1_RSLC1_Beveridge_Clausen_IMP_DSS_JRmethod_R2.11722.11722.4	xl	1.0950(0.4300+0.7900)	1.095	-4.8033	/	R.ERSNKQGK.Q(5)+K.NSRERMKR.L(7)	REVERSE_Cas9+Cas9	2159.1341
0.0982	20190410_QExHFX1_RSLC1_Beveridge_Clausen_IMP_DSS_JRmethod_R2.13396.13396.4	xl	1.2250(0.6000+0.6250)	0.005	-0.0325	/	K.EVKKDLIIK.L(3)+R.RKNR.L(2)	Cas9+Cas9	1795.1043
0.0972	20190410_QExHFX1_RSLC1_Beveridge_Clausen_IMP_DSS_JRmethod_R2.14344.14344.4	xl	1.1600(0.6250+0.5350)	0.58	3.3661	/	K.ESILPKRNSDK.L(6)+-.IERKR.S(4)	Cas9+REVERSE_sp|K1C15_SHEEP|	2124.2014
0.097	20190410_QExHFX1_RSLC1_Beveridge_Clausen_IMP_DSS_JRmethod_R2.11869.11869.3	xl	1.6650(0.3850+1.2800)	0.03	-4.0993	/	K.GKEVK.A(2)+K.RNSDKLIAR.K(5)	REVERSE_Cas9+Cas9	1769.0158
0.0962	20190410_QExHFX1_RSLC1_Beveridge_Clausen_IMP_DSS_JRmethod_R2.11146.11146.4	xl	1.4150(0.3550+1.0600)	0.135	-0.8412	/	K.GYKEVK.K(3)+K.LVDSTDKADLR.L(7)	Cas9+Cas9	2092.1051
0.0959	20190410_QExHFX1_RSLC1_Beveridge_Clausen_IMP_DSS_JRmethod_R2.19293.19293.3	xl	1.6200(0.3850+1.2350)	0.17	-3.5137	/	R.NKDSR.T(2)+K.NPIDFLEAKGYK.E(9)	REVERSE_Cas9+Cas9	2150.1007
0.095	20190410_QExHFX1_RSLC1_Beveridge_Clausen_IMP_DSS_JRmethod_R2.19355.19355.3	xl	1.3850(0.5800+0.8050)	0.87	3.7374	/	-.GAASMDKK.Y(7)+K.SKLVSDFR.K(2)	Cas9+Cas9	1894.9822
0.0949	20190410_QExHFX1_RSLC1_Beveridge_Clausen_IMP_DSS_JRmethod_R2.07931.07931.4	xl	1.0650(0.4450+0.7700)	1.065	-0.4196	/	R.HSIKK.N(4)+K.NLPNEKVLPK.H(6)	Cas9+Cas9	1900.1145
0.0947	20190410_QExHFX1_RSLC1_Beveridge_Clausen_IMP_DSS_JRmethod_R2.20005.20005.3	xl	1.5000(0.6850+0.8950)	0.055	1.5314	/	-.IERKR.S(4)+K.LIARKKDWDPK.K(6)	REVERSE_sp|K1C15_SHEEP|+Cas9	2207.2901
0.0944	20190410_QExHFX1_RSLC1_Beveridge_Clausen_IMP_DSS_JRmethod_R2.22987.22987.3	xl	1.4700(0.4350+1.2800)	0.55	-0.1135	/	K.DFQFYKVR.E(6)+K.KIEC[160.03]FDSVEISGVEDR.F(1)	Cas9+Cas9	3121.5065
0.0937	20190410_QExHFX1_RSLC1_Beveridge_Clausen_IMP_DSS_JRmethod_R2.09909.09909.4	xl	1.2550(0.7500+0.5050)	0.28	2.6957	/	K.AGYKFETVR.G(4)+R.KGKTK.L(3)	REVERSE_sp|AMYS_HUMAN|+REVERSE_sp|CAH1_HUMAN|	1767.9882
0.0936	20190410_QExHFX1_RSLC1_Beveridge_Clausen_IMP_DSS_JRmethod_R2.10346.10346.4	xl	1.4000(1.1950+0.4350)	0.065	0.1657	/	R.NSDKLIAR.K(4)+K.VLSAYNKHR.D(7)	Cas9+Cas9	2140.1752
0.0933	20190410_QExHFX1_RSLC1_Beveridge_Clausen_IMP_DSS_JRmethod_R2.14908.14908.3	xl	1.3500(0.8000+0.6600)	0.66	0.2375	/	K.QLKEDYFK.K(3)+K.VITLKSK.L(5)	Cas9+Cas9	1995.1291
0.093	20190410_QExHFX1_RSLC1_Beveridge_Clausen_IMP_DSS_JRmethod_R2.14531.14531.4	xl	1.1950(0.4250+1.0150)	0.65	-0.3514	/	K.ESILPKR.N(6)+K.FKVLGNTDR.H(2)	Cas9+Cas9	2028.1367
0.0929	20190410_QExHFX1_RSLC1_Beveridge_Clausen_IMP_DSS_JRmethod_R2.11168.11168.3	xl	1.5800(1.1750+0.4050)	0.245	-3.7887	/	K.RNSDKLIAR.K(5)+K.VEKGK.S(3)	Cas9+Cas9	1769.0158
0.0927	20190410_QExHFX1_RSLC1_Beveridge_Clausen_IMP_DSS_JRmethod_R2.15885.15885.4	xl	1.2950(0.4000+1.0450)	0.375	-0.5142	/	R.HSIKK.N(4)+K.QSGKTILDFLK.S(4)	Cas9+Cas9	1998.1513
0.0922	20190410_QExHFX1_RSLC1_Beveridge_Clausen_IMP_DSS_JRmethod_R2.19228.19228.3	xl	1.4450(1.2050+0.5800)	0.23	-0.8569	/	K.FKHLKSEDEMKASEDLK.K(11)+R.KIFGAK.D(1)	sp|MYG_HUMAN|+REVERSE_Cas9	2834.4887
0.092	20190410_QExHFX1_RSLC1_Beveridge_Clausen_IMP_DSS_JRmethod_R2.07813.07813.3	xl	1.3700(0.4600+1.1200)	0.81	-0.0609	/	K.LSKR.V(3)+R.NSDKLIAR.K(4)	REVERSE_sp|CRP_HUMAN|+Cas9	1555.9045
0.0916	20190410_QExHFX1_RSLC1_Beveridge_Clausen_IMP_DSS_JRmethod_R2.17192.17192.3	xl	1.5450(0.1550+1.5600)	0.975	-1.9366	/	R.EHKK.D(3)+R.GKSDNVPSEEVVK.K(2)	REVERSE_Cas9+Cas9	2065.069
0.0905	20190410_QExHFX1_RSLC1_Beveridge_Clausen_IMP_DSS_JRmethod_R2.07789.07789.4	xl	1.0450(0.4900+0.7050)	1.045	0.1538	/	R.HSIKK.N(4)+K.NLPNEKVLPK.H(6)	Cas9+Cas9	1900.1145
0.0901	20190410_QExHFX1_RSLC1_Beveridge_Clausen_IMP_DSS_JRmethod_R2.14859.14859.4	xl	1.3400(0.8300+0.5100)	0.03	4.635	/	K.AFKDEDTQAMPFR.V(3)+R.FTLIKEIK.E(5)	sp|OVAL_CHICK|+REVERSE_Cas9	2683.393
0.0895	20190410_QExHFX1_RSLC1_Beveridge_Clausen_IMP_DSS_JRmethod_R2.11003.11003.3	xl	1.4650(0.5850+1.0550)	0.115	-0.1542	/	K.DFNEKVR.F(5)+K.KFKVLGNTDR.H(3)	REVERSE_sp|RETBP_HUMAN|+Cas9	2221.1854
0.0894	20190410_QExHFX1_RSLC1_Beveridge_Clausen_IMP_DSS_JRmethod_R2.18445.18445.4	xl	1.0650(0.4850+0.5800)	1.065	4.9385	/	K.KLVDSTDKADLR.L(1)+K.LKGSPEDNEQK.Q(2)	Cas9+Cas9	2741.4082
0.089	20190410_QExHFX1_RSLC1_Beveridge_Clausen_IMP_DSS_JRmethod_R2.14589.14589.4	xl	1.2450(0.7900+0.4550)	0.335	-3.8767	/	K.FYDEKLQK.V(5)+K.GQKNSRER.M(3)	REVERSE_Cas9+Cas9	2181.1177
0.0887	20190410_QExHFX1_RSLC1_Beveridge_Clausen_IMP_DSS_JRmethod_R2.06426.06426.3	xl	1.3800(1.2950+0.2150)	1.38	-0.2892	/	K.AGFIKR.Q(5)+K.GSQKDR.L(4)	Cas9+REVERSE_Cas9	1517.8313
0.0887	20190410_QExHFX1_RSLC1_Beveridge_Clausen_IMP_DSS_JRmethod_R2.15476.15476.4	xl	1.2650(0.9600+0.4850)	0.165	-3.1865	/	R.TQINKVVRFDK.L(5)+K.VEKGK.S(3)	sp|OVAL_CHICK|+Cas9	2044.168
0.0879	20190410_QExHFX1_RSLC1_Beveridge_Clausen_IMP_DSS_JRmethod_R2.10212.10212.3	xl	1.4450(0.4100+1.2050)	0.665	-1.0582	/	R.DKQSGK.T(2)+K.NLPNEKVLPK.H(6)	Cas9+Cas9	1950.0785
0.0869	20190410_QExHFX1_RSLC1_Beveridge_Clausen_IMP_DSS_JRmethod_R2.11657.11657.4	xl	1.2600(0.4400+0.8200)	0.31	-1.62	/	K.MKESAMSAVR.F(2)+R.VSSFRVKENFDK.A(7)	REVERSE_sp|OVAL_CHICK|+sp|RETBP_HUMAN|	2701.3566
0.0867	20190410_QExHFX1_RSLC1_Beveridge_Clausen_IMP_DSS_JRmethod_R2.13924.13924.4	xl	1.2950(1.0000+0.2950)	0.685	-2.434	/	K.LVDSTDKADLR.L(7)+K.MIAKSEQEIGK.A(4)	Cas9+Cas9	2602.3523
0.086	20190410_QExHFX1_RSLC1_Beveridge_Clausen_IMP_DSS_JRmethod_R2.16337.16337.4	xl	1.5850(0.1750+1.4100)	0.005	-1.0185	/	R.KIFGAK.D(1)+K.SDNVPSEEVVKKMKNYWR.Q(14)	REVERSE_Cas9+Cas9	3008.5792
0.086	20190410_QExHFX1_RSLC1_Beveridge_Clausen_IMP_DSS_JRmethod_R2.17859.17859.4	xl	1.1900(0.6300+0.5600)	0.27	0.5336	/	K.FDNLTKAER.G(6)+R.TLVKNDISDDK.L(4)	Cas9+REVERSE_Cas9	2477.2648
0.0858	20190410_QExHFX1_RSLC1_Beveridge_Clausen_IMP_DSS_JRmethod_R2.17354.17354.4	xl	1.3600(0.4150+0.9450)	0.155	2.3541	/	K.HLKSEDEMK.A(3)+R.KKLVDSTDKADLR.L(9)	sp|MYG_HUMAN|+Cas9	2741.4268
0.0852	20190410_QExHFX1_RSLC1_Beveridge_Clausen_IMP_DSS_JRmethod_R2.12799.12799.4	xl	1.0500(0.4450+0.6050)	1.05	-2.7845	/	R.DKPIR.E(2)+K.YEVQGEVFTKPQLWP.-(10)	Cas9+sp|CRP_HUMAN|	2585.3529
0.0852	20190410_QExHFX1_RSLC1_Beveridge_Clausen_IMP_DSS_JRmethod_R2.24546.24546.3	xl	1.3550(0.7100+0.8900)	0.41	3.5884	/	R.AKDFNEKVR.F(7)+R.KIFGAKDLESLGGR.E(6)	REVERSE_sp|RETBP_HUMAN|+REVERSE_Cas9	2733.4812
0.0851	20190410_QExHFX1_RSLC1_Beveridge_Clausen_IMP_DSS_JRmethod_R2.07346.07346.4	xl	1.2600(0.8050+0.4550)	0.395	4.0507	/	K.VEKGK.S(3)+K.VMKQLKR.R(6)	Cas9+Cas9	1598.9541
0.0849	20190410_QExHFX1_RSLC1_Beveridge_Clausen_IMP_DSS_JRmethod_R2.11549.11549.3	xl	1.5900(0.5300+1.2600)	0.185	4.7797	/	R.DKQSGK.T(2)+R.NSDKLIARKK.D(9)	Cas9+Cas9	1971.1112
0.0846	20190410_QExHFX1_RSLC1_Beveridge_Clausen_IMP_DSS_JRmethod_R2.17033.17033.4	xl	1.0650(0.4250+0.8450)	1.065	-3.4724	/	R.LKRTARR.R(2)+K.NSRERMKR.L(7)	Cas9+Cas9	2113.2126
0.0844	20190410_QExHFX1_RSLC1_Beveridge_Clausen_IMP_DSS_JRmethod_R2.18611.18611.4	xl	1.2200(0.6900+0.5300)	0.14	-0.8537	/	K.SEDEMKASEDLK.K(6)+K.TILDFLKSDGFANR.N(7)	sp|MYG_HUMAN|+Cas9	3114.5066
0.0841	20190410_QExHFX1_RSLC1_Beveridge_Clausen_IMP_DSS_JRmethod_R2.11805.11805.4	xl	1.1350(0.6200+0.5150)	0.64	2.0875	/	K.AFKDEDTQAMPFR.V(3)+R.FTLIKEIK.E(5)	sp|OVAL_CHICK|+REVERSE_Cas9	2683.393
0.0836	20190410_QExHFX1_RSLC1_Beveridge_Clausen_IMP_DSS_JRmethod_R2.07636.07636.4	xl	1.4150(1.0600+0.3550)	0.115	1.5009	/	K.DSRTLVKNDISDDK.L(7)+K.TKGKR.A(4)	REVERSE_Cas9+sp|CAH1_HUMAN|	2331.2393
0.083	20190410_QExHFX1_RSLC1_Beveridge_Clausen_IMP_DSS_JRmethod_R2.24534.24534.3	xl	1.4200(0.7500+0.6700)	0.31	3.075	/	R.KWNGEKMSYLK.N(6)+K.TLNDFKR.Q(6)	sp|AMYS_HUMAN|+REVERSE_Cas9	2413.2463
0.0823	20190410_QExHFX1_RSLC1_Beveridge_Clausen_IMP_DSS_JRmethod_R2.12462.12462.3	xl	1.8500(1.6800+0.2450)	0.055	4.6049	/	K.LVDSTDKADLR.L(7)+K.MKNYWR.Q(2)	Cas9+Cas9	2266.1415
0.082	20190410_QExHFX1_RSLC1_Beveridge_Clausen_IMP_DSS_JRmethod_R2.14028.14028.3	xl	1.6750(0.4800+1.5400)	0.01	0.0377	/	K.KDWDPK.K(1)+R.SDKNRGKSDNVPSEEVVK.K(3)	Cas9+Cas9	2912.4514
0.082	20190410_QExHFX1_RSLC1_Beveridge_Clausen_IMP_DSS_JRmethod_R2.17357.17357.4	xl	1.1300(0.8250+0.4950)	0.52	-0.2286	/	K.FIKPILEK.M(3)+R.KFDNLTK.A(1)	Cas9+Cas9	1989.155
0.082	20190410_QExHFX1_RSLC1_Beveridge_Clausen_IMP_DSS_JRmethod_R2.23552.23552.4	xl	1.2050(0.6300+0.5750)	0.11	1.7359	/	K.DSNRKPLISEK.S(5)+K.KAMAYWTGSFR.A(1)	REVERSE_Cas9+REVERSE_sp|RETBP_HUMAN|	2740.4005
0.0814	20190410_QExHFX1_RSLC1_Beveridge_Clausen_IMP_DSS_JRmethod_R2.13036.13036.3	xl	1.5900(1.3700+0.3550)	0.66	0.3719	/	R.GKSDNVPSEEVVK.K(2)+K.KLDESAK.M(1)	Cas9+REVERSE_sp|MYG_HUMAN|	2314.1903
0.0813	20190410_QExHFX1_RSLC1_Beveridge_Clausen_IMP_DSS_JRmethod_R2.23061.23061.4	xl	1.3300(0.3500+1.1300)	0.315	-4.952	/	R.KPLISEK.S(1)+K.NPIDFLEAKGYK.E(9)	REVERSE_Cas9+Cas9	2345.2881
0.081	20190410_QExHFX1_RSLC1_Beveridge_Clausen_IMP_DSS_JRmethod_R2.11558.11558.3	xl	1.4000(0.3400+1.3050)	1.4	3.4538	/	R.MKMEEK.Y(2)+K.VLDALQAIKTK.G(9)	sp|OVAL_CHICK|+sp|CAH1_HUMAN|	2131.1631
0.0809	20190410_QExHFX1_RSLC1_Beveridge_Clausen_IMP_DSS_JRmethod_R2.20447.20447.3	xl	1.5500(1.5050+0.1800)	1.275	1.7799	/	R.QEDFYPFLKDNR.E(9)+K.VKYVTEGMR.K(2)	Cas9+Cas9	2790.3686
0.0808	20190410_QExHFX1_RSLC1_Beveridge_Clausen_IMP_DSS_JRmethod_R2.21926.21926.4	xl	1.5100(0.2050+1.4300)	0.235	4.9734	/	R.LSKSR.R(3)+R.YDEHHQDLTLLKALVR.Q(12)	Cas9+Cas9	2677.455
0.0807	20190410_QExHFX1_RSLC1_Beveridge_Clausen_IMP_DSS_JRmethod_R2.17025.17025.4	xl	1.1950(0.5250+0.7100)	0.195	-4.2414	/	R.AKDFNEKVR.F(7)+R.GGLSELDKAGFIK.R(8)	REVERSE_sp|RETBP_HUMAN|+Cas9	2577.3801
0.0806	20190410_QExHFX1_RSLC1_Beveridge_Clausen_IMP_DSS_JRmethod_R2.17365.17365.4	xl	1.3350(0.9750+0.3600)	0.325	0.9175	/	K.KQEGSLFAPKRMGETVYK.V(10)+R.SDKNR.G(3)	REVERSE_Cas9+Cas9	2824.454
0.0803	20190410_QExHFX1_RSLC1_Beveridge_Clausen_IMP_DSS_JRmethod_R2.11143.11143.4	xl	1.3000(0.4250+0.8750)	0.145	-3.8231	/	K.EIKER.N(3)+K.YGKAELFDIPNK.E(3)	REVERSE_Cas9+REVERSE_Cas9	2205.168
0.0803	20190410_QExHFX1_RSLC1_Beveridge_Clausen_IMP_DSS_JRmethod_R2.15369.15369.4	xl	1.0900(0.3850+0.9100)	1.09	-0.6417	/	R.EKIEK.L(2)+R.GGLSELDKAGFIK.R(8)	Cas9+Cas9	2117.1619
0.0795	20190410_QExHFX1_RSLC1_Beveridge_Clausen_IMP_DSS_JRmethod_R2.06423.06423.3	xl	0.9400(0.9400+0.9400)	0.94	0.0458	/	R.KMIAK.S(1)+R.KMIAK.S(1)	Cas9+Cas9	1316.7923
0.0793	20190410_QExHFX1_RSLC1_Beveridge_Clausen_IMP_DSS_JRmethod_R2.18971.18971.4	xl	1.2850(0.4950+0.7900)	0.09	0.0616	/	K.FYDEKLQK.V(5)+R.QLLNAKLITQR.K(6)	REVERSE_Cas9+Cas9	2504.4001
0.0791	20190410_QExHFX1_RSLC1_Beveridge_Clausen_IMP_DSS_JRmethod_R2.10125.10125.3	xl	1.4650(0.2400+1.4700)	1.465	1.6149	/	A.KVEK.G(1)+K.SDNVPSEEVVKKMK.N(12)	Cas9,REVERSE_Cas9+Cas9	2229.1925
0.079	20190410_QExHFX1_RSLC1_Beveridge_Clausen_IMP_DSS_JRmethod_R2.15763.15763.4	xl	1.1450(0.5600+0.8000)	0.355	4.6785	/	K.ATAKGIEQESK.A(4)+K.WNGEKMSYLK.N(5)	REVERSE_Cas9+sp|AMYS_HUMAN|	2553.2784
0.0783	20190410_QExHFX1_RSLC1_Beveridge_Clausen_IMP_DSS_JRmethod_R2.07894.07894.3	xl	1.7150(1.5850+0.3700)	0.13	4.878	/	R.NSDKLIAR.K(4)+R.RKNR.L(2)	Cas9+Cas9	1625.9325
0.0782	20190410_QExHFX1_RSLC1_Beveridge_Clausen_IMP_DSS_JRmethod_R2.10939.10939.4	xl	1.2600(0.2950+1.0600)	0.695	-2.8692	/	K.IEAEHHGKK.K(8)+K.SEQEIGKATAK.Y(7)	REVERSE_sp|MYG_HUMAN|+Cas9	2346.2178
0.0781	20190410_QExHFX1_RSLC1_Beveridge_Clausen_IMP_DSS_JRmethod_R2.12827.12827.4	xl	1.2200(0.5350+0.9300)	0.03	-0.3155	/	K.EIKER.N(3)+K.KMKNYWR.Q(1)	REVERSE_Cas9+Cas9	1835.9715
0.0781	20190410_QExHFX1_RSLC1_Beveridge_Clausen_IMP_DSS_JRmethod_R2.15409.15409.3	xl	1.1850(0.6650+0.5200)	1.185	-0.5463	/	R.ENQTTQKGQK.N(7)+K.FKVLGNTDR.H(2)	Cas9+Cas9	2347.2131
0.078	20190410_QExHFX1_RSLC1_Beveridge_Clausen_IMP_DSS_JRmethod_R2.11603.11603.3	xl	1.4550(0.9200+0.5350)	0.175	-3.9948	/	K.DSNRKPLISEK.S(5)+K.TKGKR.A(4)	REVERSE_Cas9+sp|CAH1_HUMAN|	2012.1377
0.078	20190410_QExHFX1_RSLC1_Beveridge_Clausen_IMP_DSS_JRmethod_R2.19004.19004.3	xl	1.2650(0.9550+0.5450)	1.265	0.0475	/	K.FKHLKSEDEMKASEDLK.K(11)+R.KIFGAK.D(1)	sp|MYG_HUMAN|+REVERSE_Cas9	2834.4887
0.0776	20190410_QExHFX1_RSLC1_Beveridge_Clausen_IMP_DSS_JRmethod_R2.11823.11823.4	xl	1.3400(0.9100+0.4300)	0.07	2.933	/	R.EHKKDEEVLFSEELR.H(3)+R.KGKTK.L(3)	REVERSE_Cas9+REVERSE_sp|CAH1_HUMAN|	2585.37
0.0776	20190410_QExHFX1_RSLC1_Beveridge_Clausen_IMP_DSS_JRmethod_R2.19409.19409.3	xl	1.5450(0.4750+1.0700)	0.005	-2.1383	/	K.LTIVKVER.L(5)+K.SDNVPSEEVVKKMK.N(12)	REVERSE_Cas9+Cas9	2683.4829
0.0773	20190410_QExHFX1_RSLC1_Beveridge_Clausen_IMP_DSS_JRmethod_R2.17417.17417.4	xl	1.2450(0.8650+0.3800)	0.425	-0.088	/	R.ENQTTQKGQK.N(7)+K.IKVYLPR.M(2)	Cas9+sp|OVAL_CHICK|	2186.2058
0.0771	20190410_QExHFX1_RSLC1_Beveridge_Clausen_IMP_DSS_JRmethod_R2.13258.13258.4	xl	1.3150(0.3800+1.1650)	0.18	-2.9664	/	R.DKPIR.E(2)+K.KFKVLGNTDR.H(3)	Cas9+Cas9	1942.0999
0.0769	20190410_QExHFX1_RSLC1_Beveridge_Clausen_IMP_DSS_JRmethod_R2.19092.19092.4	xl	1.1400(0.3250+0.9200)	1.14	1.7244	/	K.EIKER.N(3)+K.TTDELRDKILAAAIDNSR.V(8)	REVERSE_Cas9+sp|K1C15_SHEEP|	2812.4929
0.0762	20190410_QExHFX1_RSLC1_Beveridge_Clausen_IMP_DSS_JRmethod_R2.13892.13892.4	xl	1.2650(0.9100+0.3550)	0.45	-0.6612	/	R.NSDKLIAR.K(4)+R.QQLPEKYK.E(6)	Cas9+Cas9	2086.1422
0.076	20190410_QExHFX1_RSLC1_Beveridge_Clausen_IMP_DSS_JRmethod_R2.09832.09832.3	xl	1.5900(1.4200+0.3450)	0.17	-0.492	/	K.APLSASMIKR.Y(9)+R.SDKNR.G(3)	Cas9+Cas9	1828.9828
0.0759	20190410_QExHFX1_RSLC1_Beveridge_Clausen_IMP_DSS_JRmethod_R2.11086.11086.4	xl	1.4050(1.0800+0.3250)	0.12	0.3924	/	K.FIKPILEK.M(3)+R.SDKNR.G(3)	Cas9+Cas9	1742.993
0.0756	20190410_QExHFX1_RSLC1_Beveridge_Clausen_IMP_DSS_JRmethod_R2.11746.11746.4	xl	1.3450(0.3850+1.2700)	0.03	-3.1262	/	R.KWNGEK.M(1)+K.SDNVPSEEVVKKMK.N(11)	sp|AMYS_HUMAN|+Cas9	2487.2678
0.0754	20190410_QExHFX1_RSLC1_Beveridge_Clausen_IMP_DSS_JRmethod_R2.19840.19840.3	xl	1.4000(0.8650+0.7200)	0.12	0.6777	/	K.ELIPKIFK.Y(5)+R.KWNGEKMSYLK.N(6)	REVERSE_Cas9+sp|AMYS_HUMAN|	2507.3861
0.0753	20190410_QExHFX1_RSLC1_Beveridge_Clausen_IMP_DSS_JRmethod_R2.14257.14257.4	xl	1.0050(0.4700+0.5850)	1.005	-0.7775	/	K.FAKEWLGK.F(3)+K.LVSDFRKDFQFYK.V(7)	REVERSE_sp|OVAL_CHICK|+Cas9	2807.4685
0.0752	20190410_QExHFX1_RSLC1_Beveridge_Clausen_IMP_DSS_JRmethod_R2.19342.19342.3	xl	1.2300(0.9700+0.5750)	1.23	0.5794	/	R.GKSDNVPSEEVVK.K(2)+K.MVKDDFLHAYTK.L(3)	Cas9+REVERSE_Cas9	2991.4898
0.0751	20190410_QExHFX1_RSLC1_Beveridge_Clausen_IMP_DSS_JRmethod_R2.19198.19198.4	xl	1.3550(1.1200+0.3900)	0.09	0.7699	/	R.GKSDNVPSEEVVK.K(2)+K.MVKDDFLHAYTK.L(3)	Cas9+REVERSE_Cas9	2991.4898
0.0748	20190410_QExHFX1_RSLC1_Beveridge_Clausen_IMP_DSS_JRmethod_R2.16834.16834.4	xl	1.0400(0.5950+0.4450)	1.04	3.2823	/	K.FKVLGNTDR.H(2)+K.YKEIFFDQSK.N(2)	Cas9+Cas9	2490.2794
0.0748	20190410_QExHFX1_RSLC1_Beveridge_Clausen_IMP_DSS_JRmethod_R2.19962.19962.4	xl	1.3050(0.3300+1.0300)	0.5	3.9636	/	R.FSGTWYAMAKK.D(10)+K.LDESAKMEDESKLHK.F(12)	sp|RETBP_HUMAN|+REVERSE_sp|MYG_HUMAN|	3185.5412
0.0746	20190410_QExHFX1_RSLC1_Beveridge_Clausen_IMP_DSS_JRmethod_R2.09223.09223.3	xl	1.7550(1.7350+0.1600)	0.02	-0.3911	/	K.APLSASMIKR.Y(9)+R.NKDSR.T(2)	Cas9+REVERSE_Cas9	1828.9828
0.0744	20190410_QExHFX1_RSLC1_Beveridge_Clausen_IMP_DSS_JRmethod_R2.06535.06535.3	xl	1.3800(0.9750+0.6500)	0.405	0.0822	/	R.DKPIR.E(2)+R.LSKSR.R(3)	Cas9+Cas9	1354.7932
0.0739	20190410_QExHFX1_RSLC1_Beveridge_Clausen_IMP_DSS_JRmethod_R2.13232.13232.3	xl	1.5900(0.1950+1.3950)	0.995	0.6503	/	K.AGFIKR.Q(5)+K.SDNVPSEEVVKK.M(11)	Cas9+Cas9	2158.1633
0.0731	20190410_QExHFX1_RSLC1_Beveridge_Clausen_IMP_DSS_JRmethod_R2.15570.15570.3	xl	1.3850(0.1850+1.3400)	1.385	-0.8092	/	K.KDWDPKK.Y(1)+K.SDNVPSEEVVKKMK.N(11)	Cas9+Cas9	2642.3624
0.0731	20190410_QExHFX1_RSLC1_Beveridge_Clausen_IMP_DSS_JRmethod_R2.16266.16266.3	xl	1.3350(0.6300+0.9800)	0.26	-3.5272	/	K.KVEKYGK.A(4)+R.MTNFDKNLPNEK.V(6)	REVERSE_Cas9+Cas9	2438.2514
0.0731	20190410_QExHFX1_RSLC1_Beveridge_Clausen_IMP_DSS_JRmethod_R2.20464.20464.3	xl	1.5000(0.3200+1.1800)	0.985	0.6373	/	R.SDKNRGK.S(3)+K.SKLVSDFR.K(2)	Cas9+Cas9	1892.0115
0.0731	20190410_QExHFX1_RSLC1_Beveridge_Clausen_IMP_DSS_JRmethod_R2.24096.24096.3	xl	1.1550(0.8150+0.6700)	1.155	0.6736	/	K.MDGTEELLVKLNR.E(10)+R.QLLNAKLITQR.K(6)	Cas9+Cas9	2951.6476
0.073	20190410_QExHFX1_RSLC1_Beveridge_Clausen_IMP_DSS_JRmethod_R2.17668.17668.4	xl	1.3100(0.3350+1.2200)	0.415	3.5535	/	K.GSQKDR.L(4)+R.KIFGAKDLESLGGR.E(6)	REVERSE_Cas9+REVERSE_Cas9	2317.2389
0.0729	20190410_QExHFX1_RSLC1_Beveridge_Clausen_IMP_DSS_JRmethod_R2.08008.08008.4	xl	1.0450(0.4450+0.6000)	1.045	1.4781	/	K.QLKR.R(3)+K.YNALKTPDK.L(5)	Cas9+sp|CTRB_BOVIN|	1729.9726
0.0729	20190410_QExHFX1_RSLC1_Beveridge_Clausen_IMP_DSS_JRmethod_R2.21041.21041.4	xl	1.4500(1.1550+0.2950)	0.035	3.5296	/	R.QLLNAKLITQR.K(6)+K.YKEPLQQRVLAK.L(2)	Cas9+REVERSE_Cas9	2906.7068
0.0726	20190410_QExHFX1_RSLC1_Beveridge_Clausen_IMP_DSS_JRmethod_R2.14023.14023.4	xl	1.0150(0.5600+0.4550)	1.015	-3.0403	/	K.GQKNSR.E(3)+R.LFKGHPETLEK.F(3)	Cas9+sp|MYG_HUMAN|	2124.1326
0.0726	20190410_QExHFX1_RSLC1_Beveridge_Clausen_IMP_DSS_JRmethod_R2.22378.22378.4	xl	1.3350(0.8900+0.4450)	0.015	2.933	/	R.ENQTTQKGQKNSRER.M(10)+R.KQYRSTK.E(1)	Cas9+Cas9	2850.4695
0.0721	20190410_QExHFX1_RSLC1_Beveridge_Clausen_IMP_DSS_JRmethod_R2.20293.20293.4	xl	1.2750(0.9150+0.5150)	0.01	1.8542	/	K.DLESLGGREAKTLNDFK.R(11)+K.YNALKTPDK.L(5)	REVERSE_Cas9+sp|CTRB_BOVIN|	3078.5872
0.0718	20190410_QExHFX1_RSLC1_Beveridge_Clausen_IMP_DSS_JRmethod_R2.21042.21042.3	xl	1.4800(0.3950+1.0850)	0.85	1.7968	/	K.ATAKGIEQESK.A(4)+K.RNSDKLIAR.K(5)	REVERSE_Cas9+Cas9	2370.2866
0.0716	20190410_QExHFX1_RSLC1_Beveridge_Clausen_IMP_DSS_JRmethod_R2.14309.14309.4	xl	1.1100(0.6250+0.5550)	0.495	2.4922	/	K.HKTAHSQALPK.L(2)+K.IILDKKVEK.Y(6)	REVERSE_sp|MYG_HUMAN|+REVERSE_Cas9	2439.4212
0.071	20190410_QExHFX1_RSLC1_Beveridge_Clausen_IMP_DSS_JRmethod_R2.07389.07389.4	xl	1.3000(0.8950+0.4050)	0.06	-0.0363	/	R.KFDNLTK.A(1)+R.SDKNR.G(3)	Cas9+Cas9	1620.8471
0.071	20190410_QExHFX1_RSLC1_Beveridge_Clausen_IMP_DSS_JRmethod_R2.11096.11096.4	xl	1.3450(0.3700+1.1150)	0.015	-0.7781	/	K.DFNEKVR.F(5)+K.KFKVLGNTDR.H(3)	REVERSE_sp|RETBP_HUMAN|+Cas9	2221.1854
0.0707	20190410_QExHFX1_RSLC1_Beveridge_Clausen_IMP_DSS_JRmethod_R2.10222.10222.4	xl	1.2800(0.4100+0.8700)	0.17	-1.1103	/	R.GKLPQTPR.N(2)+K.KDWDPKK.Y(1)	REVERSE_sp|CAH1_HUMAN|+Cas9	1949.0734
0.0707	20190410_QExHFX1_RSLC1_Beveridge_Clausen_IMP_DSS_JRmethod_R2.17227.17227.3	xl	1.6750(1.2650+0.4100)	0.075	2.6995	/	R.LKTYAHLFDDK.V(2)+R.LSKSR.R(3)	Cas9+Cas9	2077.1207
0.0695	20190410_QExHFX1_RSLC1_Beveridge_Clausen_IMP_DSS_JRmethod_R2.13762.13762.4	xl	1.3750(1.0500+0.3250)	0.04	-2.0237	/	K.KYPKLESEFVYGDYK.V(4)+R.SDKNR.G(3)	Cas9+Cas9	2621.3012
0.069	20190410_QExHFX1_RSLC1_Beveridge_Clausen_IMP_DSS_JRmethod_R2.20632.20632.4	xl	1.0050(0.5600+0.4450)	1.005	-2.0027	/	R.DC[160.03]RVSSFRVKENFDK.A(10)+R.EDLLRKQR.T(6)	sp|RETBP_HUMAN|+Cas9	3080.5824
0.0689	20190410_QExHFX1_RSLC1_Beveridge_Clausen_IMP_DSS_JRmethod_R2.21352.21352.3	xl	1.2050(0.4600+0.7450)	1.205	-1.1645	/	R.KFDNLTK.A(1)+K.LPKYSLFELENGR.K(3)	Cas9+Cas9	2567.3634
0.0682	20190410_QExHFX1_RSLC1_Beveridge_Clausen_IMP_DSS_JRmethod_R2.18429.18429.3	xl	1.3000(1.0200+0.2800)	1.3	-1.7214	/	K.IMSASLPAKTIETNVR.L(9)+K.LKSVK.E(2)	REVERSE_Cas9+Cas9	2441.3926
0.068	20190410_QExHFX1_RSLC1_Beveridge_Clausen_IMP_DSS_JRmethod_R2.08210.08210.3	xl	1.1150(0.7100+0.5900)	1.115	-4.4958	/	K.DTSDVLKK.R(7)+R.VTEFKYGAK.L(5)	REVERSE_Cas9+sp|AMYS_HUMAN|	2084.104
0.0679	20190410_QExHFX1_RSLC1_Beveridge_Clausen_IMP_DSS_JRmethod_R2.10328.10328.4	xl	1.0900(0.3650+0.7250)	1.09	0.0796	/	R.EKIEK.L(2)+K.KQEGSLFAPKR.M(10)	Cas9+REVERSE_Cas9	2043.1363
0.0678	20190410_QExHFX1_RSLC1_Beveridge_Clausen_IMP_DSS_JRmethod_R2.09814.09814.4	xl	1.1900(0.4350+0.7550)	0.33	-1.5851	/	-.IERKR.S(4)+R.KKDWDPKK.Y(7)	REVERSE_sp|K1C15_SHEEP|+Cas9	1882.0788
0.0678	20190410_QExHFX1_RSLC1_Beveridge_Clausen_IMP_DSS_JRmethod_R2.14336.14336.4	xl	1.1150(0.3500+0.9300)	0.84	-0.5435	/	K.ESILPKR.N(6)+K.FKVLGNTDR.H(2)	Cas9+Cas9	2028.1367
0.0677	20190410_QExHFX1_RSLC1_Beveridge_Clausen_IMP_DSS_JRmethod_R2.09725.09725.4	xl	1.2600(0.5000+0.7600)	0.005	4.8468	/	R.KGKTK.L(1)+R.NDKLFPYFDEQRR.L(3)	REVERSE_sp|CAH1_HUMAN|+REVERSE_Cas9	2425.2753
0.0676	20190410_QExHFX1_RSLC1_Beveridge_Clausen_IMP_DSS_JRmethod_R2.12651.12651.4	xl	1.2400(1.1250+0.2900)	0.71	2.2519	/	K.LVDSTDKADLR.L(7)+K.TKGKR.A(2)	Cas9+sp|CAH1_HUMAN|	1958.0796
0.0676	20190410_QExHFX1_RSLC1_Beveridge_Clausen_IMP_DSS_JRmethod_R2.23242.23242.3	xl	1.5250(0.1600+1.5250)	1.21	3.1601	/	R.AKDFNEK.V(2)+R.SSFEKNPIDFLEAK.G(5)	REVERSE_sp|RETBP_HUMAN|+Cas9	2612.3009
0.067	20190410_QExHFX1_RSLC1_Beveridge_Clausen_IMP_DSS_JRmethod_R2.23201.23201.3	xl	1.4900(0.1450+1.3950)	0.935	-4.7235	/	R.KPLISEK.S(1)+K.NPIDFLEAKGYK.E(9)	REVERSE_Cas9+Cas9	2345.2881
0.0667	20190410_QExHFX1_RSLC1_Beveridge_Clausen_IMP_DSS_JRmethod_R2.08175.08175.4	xl	1.2000(0.6800+0.5200)	0.11	0.5662	/	R.KFDNLTK.A(1)+R.SDKNR.G(3)	Cas9+Cas9	1620.8471
0.0665	20190410_QExHFX1_RSLC1_Beveridge_Clausen_IMP_DSS_JRmethod_R2.25833.25833.3	xl	1.1600(0.5150+0.6450)	1.16	-4.2164	/	K.FKHLK.S(2)+K.IMSASLPAKTIETNVR.L(9)	sp|MYG_HUMAN|+REVERSE_Cas9	2539.4195
0.0664	20190410_QExHFX1_RSLC1_Beveridge_Clausen_IMP_DSS_JRmethod_R2.17880.17880.3	xl	1.4850(1.0450+0.4400)	0.605	0.1028	/	K.RNSDKLIAR.K(5)+K.VFKNPK.F(3)	Cas9+sp|CTRB_BOVIN|	1941.1159
0.0661	20190410_QExHFX1_RSLC1_Beveridge_Clausen_IMP_DSS_JRmethod_R2.25256.25256.3	xl	1.4200(0.8350+0.5850)	0.005	-3.2275	/	R.SNKQGKQTTQNER.A(3)+K.YNALKTPDK.L(5)	REVERSE_Cas9+sp|CTRB_BOVIN|	2704.3779
0.0658	20190410_QExHFX1_RSLC1_Beveridge_Clausen_IMP_DSS_JRmethod_R2.18601.18601.3	xl	1.3000(1.0300+0.2700)	1.3	-1.7214	/	K.IMSASLPAKTIETNVR.L(9)+R.KVTVK.Q(1)	REVERSE_Cas9+Cas9,REVERSE_Cas9	2441.3926
0.0656	20190410_QExHFX1_RSLC1_Beveridge_Clausen_IMP_DSS_JRmethod_R2.24849.24849.3	xl	1.6450(0.4300+1.2150)	0.045	1.9715	/	K.DKIIK.L(2)+R.GGLSELDKAGFIKR.Q(13)	REVERSE_Cas9+Cas9	2243.2888
0.0651	20190410_QExHFX1_RSLC1_Beveridge_Clausen_IMP_DSS_JRmethod_R2.14639.14639.3	xl	1.4550(0.5200+1.1650)	0.05	-2.1352	/	R.LSKSR.R(3)+K.VVEESPVNDSKGR.N(11)	Cas9+REVERSE_Cas9	2142.128
0.0648	20190410_QExHFX1_RSLC1_Beveridge_Clausen_IMP_DSS_JRmethod_R2.16747.16747.3	xl	1.3650(1.0750+0.7200)	0.155	2.7499	/	K.FDKFKHLK.S(5)+R.MTNFDKNLPNEK.V(6)	sp|MYG_HUMAN|+Cas9	2649.3624
0.0648	20190410_QExHFX1_RSLC1_Beveridge_Clausen_IMP_DSS_JRmethod_R2.17187.17187.3	xl	1.3650(0.4000+0.9650)	0.76	-1.3595	/	K.FKVLGNTDR.H(2)+R.LKTYAHLFDDK.V(2)	Cas9+Cas9	2536.3325
0.0644	20190410_QExHFX1_RSLC1_Beveridge_Clausen_IMP_DSS_JRmethod_R2.23619.23619.3	xl	1.4000(1.1550+0.2450)	1.4	0.5009	/	R.KSEETITPWNFEEVVDK.G(1)+K.SKLVSDFR.K(2)	Cas9+Cas9	3138.576
0.064	20190410_QExHFX1_RSLC1_Beveridge_Clausen_IMP_DSS_JRmethod_R2.22124.22124.3	xl	1.3400(0.6650+0.6750)	0.035	-0.5737	/	K.AELFDIPNKEFSSR.E(9)+K.FKDFK.E(2)	REVERSE_Cas9+REVERSE_sp|MYG_HUMAN|	2473.2528
0.064	20190410_QExHFX1_RSLC1_Beveridge_Clausen_IMP_DSS_JRmethod_R2.22843.22843.3	xl	1.3400(0.3600+0.9800)	1.34	2.8218	/	R.KPLISEK.S(1)+K.LPKYSLFELENGR.K(3)	REVERSE_Cas9+Cas9	2516.3889
0.0639	20190410_QExHFX1_RSLC1_Beveridge_Clausen_IMP_DSS_JRmethod_R2.22041.22041.4	xl	1.2750(0.4250+0.8500)	0.125	0.3172	/	R.AKDFNEKVR.F(7)+K.RMLASAGELQKGNELALPSK.Y(11)	REVERSE_sp|RETBP_HUMAN|+Cas9	3355.792
0.0636	20190410_QExHFX1_RSLC1_Beveridge_Clausen_IMP_DSS_JRmethod_R2.16000.16000.3	xl	1.5700(0.3200+1.2500)	0.155	-2.3265	/	K.KDWDPK.K(1)+K.SKLVSDFR.K(2)	Cas9+Cas9	1875.973
0.0635	20190410_QExHFX1_RSLC1_Beveridge_Clausen_IMP_DSS_JRmethod_R2.11201.11201.3	xl	1.7750(0.1450+1.6300)	0.345	1.0767	/	R.EKIEK.L(2)+K.RNSDKLIAR.K(5)	Cas9+Cas9	1855.0526
0.0625	20190410_QExHFX1_RSLC1_Beveridge_Clausen_IMP_DSS_JRmethod_R2.08615.08615.4	xl	1.1600(0.4750+0.6850)	0.25	-4.4596	/	K.KMKNYWR.Q(3)+R.RKLQK.M(2)	Cas9+REVERSE_Cas9	1834.0399
0.0625	20190410_QExHFX1_RSLC1_Beveridge_Clausen_IMP_DSS_JRmethod_R2.09620.09620.3	xl	1.5800(1.1500+0.4300)	0.235	0.0804	/	K.KDLIIK.L(1)+R.SKSLR.A(2)	Cas9+REVERSE_Cas9	1455.9024
0.0623	20190410_QExHFX1_RSLC1_Beveridge_Clausen_IMP_DSS_JRmethod_R2.14786.14786.4	xl	1.0850(0.7400+0.3450)	1.085	4.6027	/	K.KQEGSLFAPKR.M(10)+R.KWNGEK.M(1)	REVERSE_Cas9+sp|AMYS_HUMAN|	2158.1534
0.0623	20190410_QExHFX1_RSLC1_Beveridge_Clausen_IMP_DSS_JRmethod_R2.20994.20994.3	xl	1.3850(0.7200+0.6650)	0.225	4.9315	/	R.ERSNKQGK.Q(5)+K.LYSMKEGNWKR.L(10)	REVERSE_Cas9+REVERSE_sp|AMYS_HUMAN|	2494.275
0.0616	20190410_QExHFX1_RSLC1_Beveridge_Clausen_IMP_DSS_JRmethod_R2.11852.11852.4	xl	1.1600(0.4650+0.7900)	0.37	0.2762	/	K.KVVEESPVNDSK.G(1)+K.SDNVPSEEVVKK.M(11)	REVERSE_Cas9+Cas9	2797.4232
0.0603	20190410_QExHFX1_RSLC1_Beveridge_Clausen_IMP_DSS_JRmethod_R2.21950.21950.3	xl	1.2050(0.6900+0.6150)	0.6	-0.0314	/	K.SKLVSDFR.K(2)+K.VMKQLKR.R(6)	Cas9+Cas9	1990.1397
0.0601	20190410_QExHFX1_RSLC1_Beveridge_Clausen_IMP_DSS_JRmethod_R2.11197.11197.3	xl	1.3700(0.2900+1.0800)	1.37	0.2012	/	K.EIKER.N(3)+R.NSDKLIARK.K(4)	REVERSE_Cas9+Cas9	1855.0526
0.06	20190410_QExHFX1_RSLC1_Beveridge_Clausen_IMP_DSS_JRmethod_R2.11699.11699.3	xl	1.6150(1.4650+0.2800)	0.065	-1.4066	/	K.LVDSTDKADLR.L(7)+R.NSDKLIAR.K(4)	Cas9+Cas9	2285.2226
0.0595	20190410_QExHFX1_RSLC1_Beveridge_Clausen_IMP_DSS_JRmethod_R2.27759.27759.3	xl	1.1750(0.7050+0.4700)	1.175	-1.7869	/	K.FDKFKHLKSEDEMK.A(8)+K.RAILKDSNR.K(5)	sp|MYG_HUMAN|+REVERSE_Cas9	2990.5646
0.0589	20190410_QExHFX1_RSLC1_Beveridge_Clausen_IMP_DSS_JRmethod_R2.15785.15785.3	xl	1.2400(0.4950+0.7450)	1.24	4.7574	/	R.DTNGLVKFK.K(7)+R.NSDKLIAR.K(4)	REVERSE_Cas9+Cas9	2074.1422
0.0582	20190410_QExHFX1_RSLC1_Beveridge_Clausen_IMP_DSS_JRmethod_R2.25162.25162.4	xl	1.2950(0.4000+0.8950)	0.155	2.6453	/	R.AKDFNEKVR.F(7)+K.SPLALENGKQLEGASALMRK.R(9)	REVERSE_sp|RETBP_HUMAN|+REVERSE_Cas9	3355.792
0.0581	20190410_QExHFX1_RSLC1_Beveridge_Clausen_IMP_DSS_JRmethod_R2.10428.10428.4	xl	0.9950(0.4000+0.7200)	0.995	-0.4109	/	R.SDKNRGK.S(3)+K.SLQLKADEALDFNSK.F(5)	Cas9+REVERSE_Cas9	2619.3503
0.058	20190410_QExHFX1_RSLC1_Beveridge_Clausen_IMP_DSS_JRmethod_R2.20230.20230.3	xl	1.4650(0.3850+1.0800)	0.765	3.688	/	K.IFGAKDLESLGGR.E(5)+K.KPDWDKK.R(6)	REVERSE_Cas9+REVERSE_Cas9	2415.2797
0.0575	20190410_QExHFX1_RSLC1_Beveridge_Clausen_IMP_DSS_JRmethod_R2.23589.23589.3	xl	1.2900(1.0000+0.4250)	1.29	2.1439	/	K.DFRVVKNIQTR.T(6)+K.GQKNSRER.M(3)	REVERSE_sp|OVAL_CHICK|+Cas9	2486.3465
0.0574	20190410_QExHFX1_RSLC1_Beveridge_Clausen_IMP_DSS_JRmethod_R2.13825.13825.3	xl	1.5350(1.4600+0.3250)	0.66	2.4645	/	K.APLSASMIKR.Y(9)+K.VVSSRKR.E(6)	Cas9+sp|K1C15_SHEEP|	2041.1829
0.0574	20190410_QExHFX1_RSLC1_Beveridge_Clausen_IMP_DSS_JRmethod_R2.18871.18871.3	xl	1.6250(1.5850+0.2600)	0.495	1.9217	/	K.FDNLTKAER.G(6)+K.GQKNSRER.M(3)	Cas9+Cas9	2204.1297
0.0574	20190410_QExHFX1_RSLC1_Beveridge_Clausen_IMP_DSS_JRmethod_R2.24893.24893.3	xl	1.2050(0.7000+0.7900)	0.315	-4.0496	/	-.IERKRSSVVK.G(4)+K.QENDEPSGKLK.E(9)	REVERSE_sp|K1C15_SHEEP|+REVERSE_Cas9	2582.4026
0.057	20190410_QExHFX1_RSLC1_Beveridge_Clausen_IMP_DSS_JRmethod_R2.12905.12905.3	xl	1.4950(1.3400+0.4000)	0.155	-0.5388	/	K.KGILQTVK.V(1)+K.VTQLIGKK.L(7)	Cas9+REVERSE_Cas9	1909.1975
0.0562	20190410_QExHFX1_RSLC1_Beveridge_Clausen_IMP_DSS_JRmethod_R2.21183.21183.3	xl	1.5700(0.3450+1.4750)	0.01	-2.7343	/	R.AKDFNEKVR.F(7)+K.SKLVSDFR.K(2)	REVERSE_sp|RETBP_HUMAN|+Cas9	2194.1745
0.056	20190410_QExHFX1_RSLC1_Beveridge_Clausen_IMP_DSS_JRmethod_R2.15855.15855.4	xl	1.2300(1.1450+0.3450)	0.42	1.2455	/	K.DDSIDNKVLTR.S(7)+K.HRDKPIR.E(4)	Cas9+Cas9	2333.245
0.0557	20190410_QExHFX1_RSLC1_Beveridge_Clausen_IMP_DSS_JRmethod_R2.25305.25305.3	xl	1.4150(1.2800+0.1350)	1.02	-4.8861	/	R.QEDFYPFLKDNR.E(9)+R.VKENFDK.A(2)	Cas9+sp|RETBP_HUMAN|	2587.2594
0.0553	20190410_QExHFX1_RSLC1_Beveridge_Clausen_IMP_DSS_JRmethod_R2.13181.13181.4	xl	1.2750(0.4200+0.8550)	0.03	3.8367	/	K.FKVLGNTDR.H(2)+R.MTNFDKNLPNEK.V(6)	Cas9+Cas9	2636.3267
0.0548	20190410_QExHFX1_RSLC1_Beveridge_Clausen_IMP_DSS_JRmethod_R2.13624.13624.3	xl	1.0750(0.7150+0.8100)	1.075	1.6736	/	K.ENPLNKDFNTMR.E(6)+K.HRDKPIR.E(4)	REVERSE_Cas9+Cas9	2536.2968
0.0548	20190410_QExHFX1_RSLC1_Beveridge_Clausen_IMP_DSS_JRmethod_R2.17217.17217.3	xl	1.3400(0.8300+0.5100)	0.425	-1.329	/	R.AKDFNEKVR.F(7)+R.GGLSELDKAGFIK.R(8)	REVERSE_sp|RETBP_HUMAN|+Cas9	2577.3801
0.0546	20190410_QExHFX1_RSLC1_Beveridge_Clausen_IMP_DSS_JRmethod_R2.14724.14724.4	xl	1.1300(0.4700+0.8850)	0.35	0.0097	/	K.ESILPKR.N(6)+K.FKVLGNTDR.H(2)	Cas9+Cas9	2028.1367
0.0544	20190410_QExHFX1_RSLC1_Beveridge_Clausen_IMP_DSS_JRmethod_R2.21591.21591.3	xl	1.3750(0.7900+0.5850)	0.055	-3.8606	/	K.ENFDKAR.F(5)+K.QLFSAVGWYKMK.F(10)	sp|RETBP_HUMAN|+REVERSE_sp|RETBP_HUMAN|	2473.2463
0.0539	20190410_QExHFX1_RSLC1_Beveridge_Clausen_IMP_DSS_JRmethod_R2.19566.19566.4	xl	1.0900(0.2800+0.8100)	1.09	0.5033	/	K.AIMKR.V(4)+K.LDESAKMEDESKLHKFK.D(12)	REVERSE_Cas9+REVERSE_sp|MYG_HUMAN|	2789.4454
0.0534	20190410_QExHFX1_RSLC1_Beveridge_Clausen_IMP_DSS_JRmethod_R2.19543.19543.4	xl	1.2000(0.4050+0.7950)	0.17	-1.3659	/	R.AKDFNEK.V(2)+K.RNSDKLIAR.K(5)	REVERSE_sp|RETBP_HUMAN|+Cas9	2060.1014
0.0531	20190410_QExHFX1_RSLC1_Beveridge_Clausen_IMP_DSS_JRmethod_R2.08293.08293.3	xl	1.6650(1.5700+0.1550)	0.035	-0.1566	/	K.VKYVTEGMR.K(2)+K.VPSKK.F(4)	Cas9+Cas9	1776.9807
0.0531	20190410_QExHFX1_RSLC1_Beveridge_Clausen_IMP_DSS_JRmethod_R2.11962.11962.4	xl	1.1050(0.3850+0.7200)	0.6	-0.101	/	R.KAFVFPK.E(1)+R.LEDTTKFYPSYDR.E(6)	sp|CRP_HUMAN|+REVERSE_sp|K1C15_SHEEP|	2607.326
0.0529	20190410_QExHFX1_RSLC1_Beveridge_Clausen_IMP_DSS_JRmethod_R2.24194.24194.3	xl	1.5100(1.4200+0.3200)	0.665	1.4579	/	K.DFQFYKVR.E(6)+K.GQKNSRER.M(3)	Cas9+Cas9	2213.134
0.0527	20190410_QExHFX1_RSLC1_Beveridge_Clausen_IMP_DSS_JRmethod_R2.07680.07680.4	xl	1.1150(0.3000+0.8150)	0.74	-2.1078	/	R.MKMEEK.Y(2)+K.YDENDKLIR.E(6)	sp|OVAL_CHICK|+Cas9	2097.0121
0.0526	20190410_QExHFX1_RSLC1_Beveridge_Clausen_IMP_DSS_JRmethod_R2.13713.13713.3	xl	1.6850(1.5500+0.1350)	0.005	-3.412	/	K.SDNVPSEEVVKK.M(11)+R.YQKR.D(3)	Cas9+REVERSE_Cas9	2061.0741
0.0523	20190410_QExHFX1_RSLC1_Beveridge_Clausen_IMP_DSS_JRmethod_R2.14405.14405.4	xl	1.0250(0.6450+0.3800)	1.025	3.1321	/	K.KQEGSLFAPKR.M(10)+R.KWNGEK.M(1)	REVERSE_Cas9+sp|AMYS_HUMAN|	2158.1534
0.0519	20190410_QExHFX1_RSLC1_Beveridge_Clausen_IMP_DSS_JRmethod_R2.16949.16949.4	xl	1.3050(0.2700+1.0350)	0.13	-0.7903	/	K.KDWDPK.K(1)+K.SKLVSDFR.K(2)	Cas9+Cas9	1875.973
0.0517	20190410_QExHFX1_RSLC1_Beveridge_Clausen_IMP_DSS_JRmethod_R2.23057.23057.3	xl	1.2650(0.6150+0.7800)	0.32	-0.9678	/	K.FKMK.Y(2)+R.KIFGAKDLESLGGREAK.T(6)	sp|RETBP_HUMAN|+REVERSE_Cas9	2508.3773
0.0516	20190410_QExHFX1_RSLC1_Beveridge_Clausen_IMP_DSS_JRmethod_R2.19307.19307.3	xl	1.2450(0.7100+0.8050)	0.04	-3.8909	/	R.KMRERSNK.Q(1)+R.LFKGHPETLEKFDK.F(11)	REVERSE_Cas9+sp|MYG_HUMAN|	2873.522
0.0513	20190410_QExHFX1_RSLC1_Beveridge_Clausen_IMP_DSS_JRmethod_R2.18673.18673.3	xl	1.3350(0.5050+0.8300)	0.34	-0.1045	/	R.MGETVYKVK.T(7)+R.YQPVSYKLC[160.03]TR.S(7)	REVERSE_Cas9+sp|AMYS_HUMAN|	2605.3283
0.0509	20190410_QExHFX1_RSLC1_Beveridge_Clausen_IMP_DSS_JRmethod_R2.18588.18588.4	xl	1.0700(0.3400+0.7300)	0.8	-4.6924	/	K.KYPK.L(1)+K.TILDFLKSDGFANR.N(7)	Cas9+Cas9	2268.2153
0.0501	20190410_QExHFX1_RSLC1_Beveridge_Clausen_IMP_DSS_JRmethod_R2.13107.13107.4	xl	1.3000(0.2200+1.0800)	0.41	2.5794	/	R.TLVKNDISDDK.L(4)+K.VVEESPVNDSKGR.N(11)	REVERSE_Cas9+REVERSE_Cas9	2799.4137
0.0498	20190410_QExHFX1_RSLC1_Beveridge_Clausen_IMP_DSS_JRmethod_R2.16181.16181.3	xl	1.6150(1.2150+0.4000)	0.005	3.1158	/	K.DDSIDNKVLTR.S(7)+R.KKDWDPK.K(1)	Cas9+Cas9	2328.196
0.0497	20190410_QExHFX1_RSLC1_Beveridge_Clausen_IMP_DSS_JRmethod_R2.09894.09894.3	xl	1.4100(1.1700+0.4850)	0.105	-0.17	/	K.DWDPKK.Y(5)+K.LKSVK.E(2)	Cas9+Cas9	1498.8395
0.0497	20190410_QExHFX1_RSLC1_Beveridge_Clausen_IMP_DSS_JRmethod_R2.14176.14176.3	xl	1.1300(0.6500+0.4800)	1.13	-3.9619	/	R.KDFQFYK.V(1)+K.VLTRSDKNR.G(7)	Cas9+Cas9	2200.1639
0.0492	20190410_QExHFX1_RSLC1_Beveridge_Clausen_IMP_DSS_JRmethod_R2.24105.24105.3	xl	1.4250(1.3450+0.0800)	1.015	-1.9137	/	R.QEDFYPFLKDNR.E(9)+R.VKENFDK.A(2)	Cas9+sp|RETBP_HUMAN|	2587.2594
0.049	20190410_QExHFX1_RSLC1_Beveridge_Clausen_IMP_DSS_JRmethod_R2.13701.13701.4	xl	1.1750(0.2650+0.9100)	0.705	0.1074	/	R.QQLPEKYK.E(6)+K.SKLVSDFR.K(2)	Cas9+Cas9	2121.1469
0.0489	20190410_QExHFX1_RSLC1_Beveridge_Clausen_IMP_DSS_JRmethod_R2.08379.08379.3	xl	1.4600(0.4250+1.3700)	0.09	-0.94	/	K.DTSDVLKK.R(7)+K.KLVDSTDK.A(1)	REVERSE_Cas9+Cas9	1947.0411
0.0487	20190410_QExHFX1_RSLC1_Beveridge_Clausen_IMP_DSS_JRmethod_R2.27150.27150.3	xl	0.9100(0.9100+0.9100)	0.91	0.0713	/	K.MDGTEELLVKLNR.E(10)+K.MDGTEELLVKLNR.E(10)	Cas9+Cas9	3171.6518
0.0486	20190410_QExHFX1_RSLC1_Beveridge_Clausen_IMP_DSS_JRmethod_R2.18772.18772.3	xl	1.2900(0.9800+0.3100)	0.99	-1.4964	/	K.IMSASLPAKTIETNVR.L(9)+K.LKSVK.E(2)	REVERSE_Cas9+Cas9	2441.3926
0.0484	20190410_QExHFX1_RSLC1_Beveridge_Clausen_IMP_DSS_JRmethod_R2.23100.23100.3	xl	1.5050(1.0350+0.4700)	0.22	2.9904	/	R.KIFGAKDLESLGGR.E(1)+K.KQEGSLFAPK.R(1)	REVERSE_Cas9+REVERSE_Cas9	2731.4907
0.0484	20190410_QExHFX1_RSLC1_Beveridge_Clausen_IMP_DSS_JRmethod_R2.28041.28041.3	xl	1.3450(0.5050+0.8400)	0.265	-1.228	/	R.NKRRTYR.R(2)+K.QLKEDYFKK.L(3)	REVERSE_Cas9+Cas9	2328.2701
0.0482	20190410_QExHFX1_RSLC1_Beveridge_Clausen_IMP_DSS_JRmethod_R2.22050.22050.3	xl	1.1300(0.6200+0.8000)	1.13	1.2125	/	K.AIVDLLFKTNR.K(8)+R.KTAYSFISYGR.T(1)	Cas9+REVERSE_sp|CRP_HUMAN|	2718.4744
0.0482	20190410_QExHFX1_RSLC1_Beveridge_Clausen_IMP_DSS_JRmethod_R2.23220.23220.4	xl	0.9800(0.5600+0.4200)	0.98	3.106	/	K.IFGAKDLESLGGR.E(5)+R.KPAFLSGEQKK.A(1)	REVERSE_Cas9+Cas9	2731.4907
0.0478	20190410_QExHFX1_RSLC1_Beveridge_Clausen_IMP_DSS_JRmethod_R2.19763.19763.3	xl	1.3100(0.8550+0.4550)	0.535	-2.6401	/	K.DFNEKVR.F(5)+R.FSGTWYAMAKK.D(10)	REVERSE_sp|RETBP_HUMAN|+sp|RETBP_HUMAN|	2333.1513
0.0477	20190410_QExHFX1_RSLC1_Beveridge_Clausen_IMP_DSS_JRmethod_R2.05126.05126.3	xl	1.3050(0.6050+0.9250)	0.475	0.1575	/	R.EKIEK.L(2)+R.KVTVK.Q(1)	Cas9+Cas9,REVERSE_Cas9	1356.8227
0.0477	20190410_QExHFX1_RSLC1_Beveridge_Clausen_IMP_DSS_JRmethod_R2.16686.16686.4	xl	1.2250(0.8350+0.3900)	0.065	-1.6866	/	K.DFRVVKNIQTR.T(6)+K.FKDFK.E(2)	REVERSE_sp|OVAL_CHICK|+REVERSE_sp|MYG_HUMAN|	2196.2054
0.0475	20190410_QExHFX1_RSLC1_Beveridge_Clausen_IMP_DSS_JRmethod_R2.13526.13526.3	xl	1.4700(1.0400+0.4300)	0.45	0.276	/	K.FDNLTKAER.G(6)+K.MIAKSEQEIGK.A(4)	Cas9+Cas9	2463.2678
0.0473	20190410_QExHFX1_RSLC1_Beveridge_Clausen_IMP_DSS_JRmethod_R2.14212.14212.3	xl	1.1350(0.6600+0.4750)	1.135	-2.8782	/	K.DRHKNYASLVK.D(4)+K.LSKR.V(3)	REVERSE_Cas9+REVERSE_sp|CRP_HUMAN|	1970.106
0.0472	20190410_QExHFX1_RSLC1_Beveridge_Clausen_IMP_DSS_JRmethod_R2.23837.23837.3	xl	1.2400(0.7950+0.4450)	1.24	2.0708	/	K.AIMKRVDYVK.Y(4)+R.KDFQFYKVR.E(7)	REVERSE_Cas9+Cas9	2589.414
0.047	20190410_QExHFX1_RSLC1_Beveridge_Clausen_IMP_DSS_JRmethod_R2.12778.12778.3	xl	1.2550(0.2500+1.0050)	1.255	-4.6169	/	K.EGNWKR.L(5)+R.NSDKLIARK.K(4)	REVERSE_sp|AMYS_HUMAN|+Cas9	1970.0697
0.047	20190410_QExHFX1_RSLC1_Beveridge_Clausen_IMP_DSS_JRmethod_R2.15455.15455.3	xl	1.4450(1.1250+0.3200)	0.77	1.9337	/	K.DWDPKK.Y(5)+K.EGNWKR.L(5)	Cas9+REVERSE_sp|AMYS_HUMAN|	1713.8474
0.0466	20190410_QExHFX1_RSLC1_Beveridge_Clausen_IMP_DSS_JRmethod_R2.10583.10583.4	xl	1.2000(0.4200+0.7800)	0.165	1.2946	/	K.GRNKDSR.T(4)+R.VTLISFKPNK.F(7)	REVERSE_Cas9+REVERSE_sp|CTRB_BOVIN|	2115.1799
0.0463	20190410_QExHFX1_RSLC1_Beveridge_Clausen_IMP_DSS_JRmethod_R2.07794.07794.3	xl	1.3650(0.3750+1.0450)	0.9	0.0425	/	R.HSIKK.N(4)+K.NLPNEKVLPK.H(6)	Cas9+Cas9	1900.1145
0.046	20190410_QExHFX1_RSLC1_Beveridge_Clausen_IMP_DSS_JRmethod_R2.13941.13941.3	xl	1.6400(0.1500+1.4900)	0.035	-3.3851	/	R.KKDWDPK.K(2)+R.NSDKLIAR.K(4)	Cas9+Cas9	1969.0632
0.0459	20190410_QExHFX1_RSLC1_Beveridge_Clausen_IMP_DSS_JRmethod_R2.08096.08096.3	xl	1.2850(0.5700+0.9600)	0.25	-0.0513	/	K.GYKEVK.K(3)+K.VMKQLK.R(3)	Cas9+Cas9	1605.9163
0.0459	20190410_QExHFX1_RSLC1_Beveridge_Clausen_IMP_DSS_JRmethod_R2.22692.22692.3	xl	1.3650(0.3300+1.1850)	0.65	-3.5222	/	K.KVEKYGK.A(4)+K.VLTRSDKNRGK.S(7)	REVERSE_Cas9+Cas9	2261.2854
0.0456	20190410_QExHFX1_RSLC1_Beveridge_Clausen_IMP_DSS_JRmethod_R2.21997.21997.3	xl	1.4700(0.4000+1.0700)	0.05	-1.2244	/	K.KSKGKEVK.A(3)+K.SKLVSDFR.K(2)	REVERSE_Cas9+Cas9	1991.1414
0.0454	20190410_QExHFX1_RSLC1_Beveridge_Clausen_IMP_DSS_JRmethod_R2.24641.24641.3	xl	1.2600(0.7500+0.6350)	0.16	-2.2454	/	K.FDKFKHLKSEDEMK.A(3)+K.YKEIFFDQSK.N(2)	sp|MYG_HUMAN|+Cas9	3222.5946
0.0452	20190410_QExHFX1_RSLC1_Beveridge_Clausen_IMP_DSS_JRmethod_R2.07986.07986.4	xl	1.3150(1.1900+0.2400)	0.07	-0.8617	/	R.GKSDNVPSEEVVK.K(2)+K.VPSKK.F(4)	Cas9+Cas9	2082.1207
0.0449	20190410_QExHFX1_RSLC1_Beveridge_Clausen_IMP_DSS_JRmethod_R2.15965.15965.3	xl	0.9500(0.9500+0.9500)	0.49	1.4598	/	R.MTNFDKNLPNEK.V(6)+R.MTNFDKNLPNEK.V(6)	Cas9+Cas9	3037.4524
0.0447	20190410_QExHFX1_RSLC1_Beveridge_Clausen_IMP_DSS_JRmethod_R2.19567.19567.4	xl	1.3200(1.0700+0.2500)	0.115	2.2973	/	K.DDFLHAYTKLR.E(9)+R.KREI.-(1)	REVERSE_Cas9+sp|K1C15_SHEEP|	2060.1054
0.0446	20190410_QExHFX1_RSLC1_Beveridge_Clausen_IMP_DSS_JRmethod_R2.22588.22588.3	xl	1.2500(0.8350+0.4150)	1.25	1.6266	/	K.IMSASLPAKTIETNVR.L(9)+K.KVVEESPVNDSK.G(1)	REVERSE_Cas9+REVERSE_Cas9	3197.6852
0.0445	20190410_QExHFX1_RSLC1_Beveridge_Clausen_IMP_DSS_JRmethod_R2.15058.15058.3	xl	1.1550(0.5950+0.5600)	1.155	0.3821	/	R.HKNYASLVK.D(2)+R.LKRTAR.R(2)	REVERSE_Cas9+Cas9	1940.1319
0.0444	20190410_QExHFX1_RSLC1_Beveridge_Clausen_IMP_DSS_JRmethod_R2.14271.14271.3	xl	1.4350(1.3950+0.2900)	0.85	0.691	/	K.FDNLTKAER.G(6)+K.KISHR.D(1)	Cas9+REVERSE_Cas9	1870.006
0.0438	20190410_QExHFX1_RSLC1_Beveridge_Clausen_IMP_DSS_JRmethod_R2.12021.12021.3	xl	1.1600(0.6100+0.5500)	1.16	3.8657	/	K.DSNRKPLISEK.S(5)+K.LVDSTDKADLR.L(7)	REVERSE_Cas9+Cas9	2655.4078
0.0436	20190410_QExHFX1_RSLC1_Beveridge_Clausen_IMP_DSS_JRmethod_R2.09186.09186.3	xl	1.7600(0.1400+1.7600)	0.005	0.1097	/	K.EVKK.D(3)+K.SDNVPSEEVVKKMK.N(12)	Cas9+Cas9	2229.1925
0.0433	20190410_QExHFX1_RSLC1_Beveridge_Clausen_IMP_DSS_JRmethod_R2.11180.11180.3	xl	1.6250(1.5150+0.3150)	0.115	2.7782	/	R.GKSDNVPSEEVVK.K(2)+K.VEKGK.S(3)	Cas9+Cas9	2084.1
0.0432	20190410_QExHFX1_RSLC1_Beveridge_Clausen_IMP_DSS_JRmethod_R2.19022.19022.3	xl	1.3900(1.1500+0.2400)	0.71	-4.99	/	K.SDNVPSEEVVKK.M(11)+K.YFQFDKR.F(6)	Cas9+REVERSE_Cas9	2470.2379
0.0431	20190410_QExHFX1_RSLC1_Beveridge_Clausen_IMP_DSS_JRmethod_R2.13214.13214.3	xl	1.2950(0.3000+0.9950)	1.295	0.3699	/	R.KIFGAK.D(1)+K.VVEESPVNDSKGR.N(11)	REVERSE_Cas9+REVERSE_Cas9	2215.1847
0.043	20190410_QExHFX1_RSLC1_Beveridge_Clausen_IMP_DSS_JRmethod_R2.19178.19178.3	xl	1.1850(0.5700+0.7350)	0.935	4.7741	/	R.MTNFDKNLPNEK.V(6)+R.QQLPEKYK.E(6)	Cas9+Cas9	2620.3206
0.0429	20190410_QExHFX1_RSLC1_Beveridge_Clausen_IMP_DSS_JRmethod_R2.12694.12694.3	xl	1.2700(0.6950+0.5750)	0.265	-2.0929	/	R.LKRTAR.R(2)+R.NKDSRTLVK.N(2)	Cas9+REVERSE_Cas9	1941.1482
0.0428	20190410_QExHFX1_RSLC1_Beveridge_Clausen_IMP_DSS_JRmethod_R2.13692.13692.3	xl	1.2950(0.7700+0.5250)	0.29	-4.9837	/	K.AFKDEDTQAMPFR.V(3)+K.ASEDLKK.H(6)	sp|OVAL_CHICK|+sp|MYG_HUMAN|	2482.2049
0.0419	20190410_QExHFX1_RSLC1_Beveridge_Clausen_IMP_DSS_JRmethod_R2.19917.19917.3	xl	1.3400(0.6600+0.8650)	0.105	0.4757	/	R.KKLVDSTDK.A(2)+K.SEQEIGKATAK.Y(7)	Cas9+Cas9	2331.2532
0.0419	20190410_QExHFX1_RSLC1_Beveridge_Clausen_IMP_DSS_JRmethod_R2.20976.20976.4	xl	0.9800(0.3900+0.6650)	0.98	0.6812	/	R.TQINKVVR.F(5)+K.TYAHLFDDKVMKQLK.R(9)	sp|OVAL_CHICK|+Cas9	2930.605
0.0414	20190410_QExHFX1_RSLC1_Beveridge_Clausen_IMP_DSS_JRmethod_R2.13835.13835.3	xl	1.5800(0.3600+1.4500)	0.13	0.2892	/	K.KDWDPK.K(1)+R.SDKNRGKSDNVPSEEVVK.K(3)	Cas9+Cas9	2912.4514
0.0413	20190410_QExHFX1_RSLC1_Beveridge_Clausen_IMP_DSS_JRmethod_R2.17179.17179.3	xl	1.5000(0.1400+1.4300)	0.93	3.5108	/	K.IIKDK.D(3)+K.SDNVPSEEVVKK.M(11)	Cas9+Cas9	2083.1411
0.0413	20190410_QExHFX1_RSLC1_Beveridge_Clausen_IMP_DSS_JRmethod_R2.19295.19295.3	xl	1.3000(0.1200+1.1800)	1.23	-2.1401	/	R.KMRER.S(1)+K.SDNVPSEEVVKK.M(11)	REVERSE_Cas9+Cas9	2186.1364
0.0413	20190410_QExHFX1_RSLC1_Beveridge_Clausen_IMP_DSS_JRmethod_R2.26993.26993.3	xl	1.2700(0.6200+0.6500)	0.105	-4.7	/	K.FKVLGNTDR.H(2)+R.LFKGHPETLEKFDK.F(11)	Cas9+sp|MYG_HUMAN|	2874.5278
0.041	20190410_QExHFX1_RSLC1_Beveridge_Clausen_IMP_DSS_JRmethod_R2.18049.18049.4	xl	1.1100(0.7650+0.3450)	0.56	4.5939	/	K.KQEGSLFAPKR.M(10)+K.VTVKQLK.E(4)	REVERSE_Cas9+Cas9	2212.2942
0.0408	20190410_QExHFX1_RSLC1_Beveridge_Clausen_IMP_DSS_JRmethod_R2.27282.27282.3	xl	1.2550(0.3550+0.9000)	1.255	0.1435	/	K.ESILPKR.N(6)+K.FFNMINSYFFYKATAK.G(12)	Cas9+REVERSE_Cas9	2970.5352
0.0406	20190410_QExHFX1_RSLC1_Beveridge_Clausen_IMP_DSS_JRmethod_R2.25695.25695.3	xl	1.0650(0.6300+0.6350)	0.775	-2.5145	/	K.AELFDIPNKEFSSR.E(9)+R.VTEFKYGAK.L(5)	REVERSE_Cas9+sp|AMYS_HUMAN|	2831.438
0.0404	20190410_QExHFX1_RSLC1_Beveridge_Clausen_IMP_DSS_JRmethod_R2.22418.22418.3	xl	1.0850(0.5150+0.8000)	1.085	-4.0197	/	R.ERSNKQGK.Q(5)+K.GHHEAEIKPLAQSHATKHK.L(17)	REVERSE_Cas9+sp|MYG_HUMAN|	3201.6754
0.0401	20190410_QExHFX1_RSLC1_Beveridge_Clausen_IMP_DSS_JRmethod_R2.12812.12812.4	xl	1.3100(0.2100+1.1000)	0.04	-0.8278	/	K.EDYFKK.L(5)+K.VKYVTEGMR.K(2)	Cas9+Cas9	2048.0288
0.0399	20190410_QExHFX1_RSLC1_Beveridge_Clausen_IMP_DSS_JRmethod_R2.13144.13144.4	xl	0.9650(0.3400+0.8650)	0.965	-3.9228	/	K.ENFDKAR.F(5)+K.IEKILTFR.L(3)	sp|RETBP_HUMAN|+Cas9	2035.1101
0.0395	20190410_QExHFX1_RSLC1_Beveridge_Clausen_IMP_DSS_JRmethod_R2.14793.14793.3	xl	1.1450(0.7400+0.4050)	1.145	-1.8088	/	K.FAKEWLGK.F(3)+K.KDEEVLFSEELR.H(1)	REVERSE_sp|OVAL_CHICK|+REVERSE_Cas9	2608.3423
0.0392	20190410_QExHFX1_RSLC1_Beveridge_Clausen_IMP_DSS_JRmethod_R2.17851.17851.3	xl	1.4350(0.2400+1.2550)	0.905	2.3885	/	K.DNREKIEK.L(5)+K.SEQEIGKATAK.Y(7)	Cas9+Cas9	2329.2124
0.0389	20190410_QExHFX1_RSLC1_Beveridge_Clausen_IMP_DSS_JRmethod_R2.21861.21861.3	xl	1.0700(0.5400+0.5300)	1.07	-0.5871	/	K.AELFDIPNKEFSSR.E(9)+R.KLQKMVK.D(4)	REVERSE_Cas9+REVERSE_Cas9	2663.4355
0.0381	20190410_QExHFX1_RSLC1_Beveridge_Clausen_IMP_DSS_JRmethod_R2.10568.10568.4	xl	1.2150(0.3200+0.8950)	0.05	-0.4289	/	K.GYKEVK.K(3)+K.LVDSTDKADLR.L(7)	Cas9+Cas9	2092.1051
0.0381	20190410_QExHFX1_RSLC1_Beveridge_Clausen_IMP_DSS_JRmethod_R2.11112.11112.3	xl	1.2250(0.7850+0.7900)	0.005	4.1684	/	K.FDKFK.H(3)+R.QQLPEKYK.E(6)	sp|MYG_HUMAN|+Cas9	1853.9926
0.038	20190410_QExHFX1_RSLC1_Beveridge_Clausen_IMP_DSS_JRmethod_R2.17926.17926.3	xl	1.3750(0.2900+1.3200)	0.94	3.1411	/	K.TKGKR.A(4)+K.VVEESPVNDSKGR.N(11)	sp|CAH1_HUMAN|+REVERSE_Cas9	2141.1439
0.0377	20190410_QExHFX1_RSLC1_Beveridge_Clausen_IMP_DSS_JRmethod_R2.22969.22969.4	xl	1.0650(0.8800+0.1850)	1.065	0.1485	/	M.AEEVEEERLKYLDFVR.A(10)+K.DKIIK.L(2)	sp|SRPP_HEVBR|+REVERSE_Cas9	2777.485
0.0377	20190410_QExHFX1_RSLC1_Beveridge_Clausen_IMP_DSS_JRmethod_R2.25010.25010.3	xl	1.0500(0.6650+0.8350)	1.05	1.9776	/	R.KMIAKSEQEIGK.A(5)+K.QLKPNAEGVK.M(3)	Cas9+REVERSE_sp|CAH1_HUMAN|	2581.4148
0.0373	20190410_QExHFX1_RSLC1_Beveridge_Clausen_IMP_DSS_JRmethod_R2.07651.07651.4	xl	1.3750(0.0900+1.2850)	0.04	-4.6032	/	K.EVKK.D(3)+K.KAMAYWTGSFR.A(1)	Cas9+REVERSE_sp|RETBP_HUMAN|	1957.0131
0.0373	20190410_QExHFX1_RSLC1_Beveridge_Clausen_IMP_DSS_JRmethod_R2.12579.12579.4	xl	0.9650(0.3550+0.6100)	0.965	3.1175	/	R.DKPIR.E(2)+K.YEVQGEVFTKPQLWP.-(10)	Cas9+sp|CRP_HUMAN|	2585.3529
0.0373	20190410_QExHFX1_RSLC1_Beveridge_Clausen_IMP_DSS_JRmethod_R2.22381.22381.3	xl	1.2950(0.6950+0.6000)	0.01	-2.2764	/	K.AELFDIPNKEFSSR.E(9)+K.FDKFK.H(3)	REVERSE_Cas9+sp|MYG_HUMAN|	2473.2528
0.0372	20190410_QExHFX1_RSLC1_Beveridge_Clausen_IMP_DSS_JRmethod_R2.17636.17636.3	xl	1.2600(0.5300+0.9750)	0.3	-2.8437	/	K.GYKEVK.K(3)+R.KDFQFYK.V(1)	Cas9+Cas9	1834.9505
0.037	20190410_QExHFX1_RSLC1_Beveridge_Clausen_IMP_DSS_JRmethod_R2.13998.13998.3	xl	1.3600(1.0750+0.2850)	0.555	-0.6763	/	K.ESILPKRNSDK.L(6)+R.KMRER.S(1)	Cas9+REVERSE_Cas9	2142.1578
0.037	20190410_QExHFX1_RSLC1_Beveridge_Clausen_IMP_DSS_JRmethod_R2.15030.15030.4	xl	1.1500(0.9200+0.2500)	0.59	0.2426	/	K.LVDSTDKADLR.L(7)+K.MIAKSEQEIGK.A(4)	Cas9+Cas9	2602.3523
0.0369	20190410_QExHFX1_RSLC1_Beveridge_Clausen_IMP_DSS_JRmethod_R2.17645.17645.3	xl	1.1550(0.6500+0.5050)	1.155	0.294	/	K.EGNWKRIVTGLK.A(5)+K.QLKR.R(3)	REVERSE_sp|AMYS_HUMAN|+Cas9	2081.2108
0.0368	20190410_QExHFX1_RSLC1_Beveridge_Clausen_IMP_DSS_JRmethod_R2.11001.11001.3	xl	1.2600(0.7950+0.4650)	0.51	-4.0289	/	K.ESILPKRNSDK.L(6)+R.KYWGSR.V(1)	Cas9+sp|CTRB_BOVIN|	2219.1698
0.0368	20190410_QExHFX1_RSLC1_Beveridge_Clausen_IMP_DSS_JRmethod_R2.19452.19452.3	xl	1.2350(0.8450+0.7700)	0.035	2.3781	/	K.FAKEWLGK.F(3)+R.KLQKMVK.D(4)	REVERSE_sp|OVAL_CHICK|+REVERSE_Cas9	1989.1484
0.0367	20190410_QExHFX1_RSLC1_Beveridge_Clausen_IMP_DSS_JRmethod_R2.15547.15547.3	xl	1.1000(0.6400+0.4600)	1.1	-2.6377	/	K.FYDEKLQK.V(5)+R.VKYFQFDKR.F(8)	REVERSE_Cas9+REVERSE_Cas9	2437.2681
0.0366	20190410_QExHFX1_RSLC1_Beveridge_Clausen_IMP_DSS_JRmethod_R2.25068.25068.3	xl	1.2750(0.9750+0.3000)	1.275	4.48	/	K.IFGAKDLESLGGR.E(5)+K.TNRKVTVK.Q(4)	REVERSE_Cas9+Cas9	2444.375
0.0365	20190410_QExHFX1_RSLC1_Beveridge_Clausen_IMP_DSS_JRmethod_R2.17448.17448.3	xl	1.2450(0.5300+0.8800)	0.34	-1.7461	/	K.GYKEVK.K(3)+R.KDFQFYK.V(1)	Cas9+Cas9	1834.9505
0.0365	20190410_QExHFX1_RSLC1_Beveridge_Clausen_IMP_DSS_JRmethod_R2.22731.22731.3	xl	1.1500(0.5300+0.6200)	1.15	4.1806	/	K.DSNRKPLISEK.S(5)+K.LYSMKEGNWKR.L(5)	REVERSE_Cas9+REVERSE_sp|AMYS_HUMAN|	2834.4748
0.0364	20190410_QExHFX1_RSLC1_Beveridge_Clausen_IMP_DSS_JRmethod_R2.02827.02827.3	xl	1.1400(0.4600+0.7950)	0.9	-0.0642	/	R.DKQSGK.T(2)+R.HSIKK.N(4)	Cas9+Cas9	1410.783
0.0362	20190410_QExHFX1_RSLC1_Beveridge_Clausen_IMP_DSS_JRmethod_R2.14787.14787.3	xl	1.3500(0.1500+1.2000)	0.855	-1.3868	/	R.KWNGEK.M(1)+K.LVDSTDKADLR.L(7)	sp|AMYS_HUMAN|+Cas9	2130.0956
0.0362	20190410_QExHFX1_RSLC1_Beveridge_Clausen_IMP_DSS_JRmethod_R2.14832.14832.3	xl	1.3100(0.4450+0.8650)	0.335	-0.0369	/	R.SKSLR.A(2)+K.VVEESPVNDSKGRNK.D(11)	REVERSE_Cas9+REVERSE_Cas9	2384.2658
0.0361	20190410_QExHFX1_RSLC1_Beveridge_Clausen_IMP_DSS_JRmethod_R2.24662.24662.3	xl	1.3850(0.6000+0.9250)	0.005	2.2286	/	K.FDKFK.H(3)+R.GKSDNVPSEEVVKKMK.N(2)	sp|MYG_HUMAN|+Cas9	2595.3617
0.0355	20190410_QExHFX1_RSLC1_Beveridge_Clausen_IMP_DSS_JRmethod_R2.11617.11617.4	xl	1.2350(0.2750+1.0550)	0.18	3.4814	/	K.KVVEESPVNDSK.G(1)+K.SDNVPSEEVVKK.M(11)	REVERSE_Cas9+Cas9	2797.4232
0.0351	20190410_QExHFX1_RSLC1_Beveridge_Clausen_IMP_DSS_JRmethod_R2.25293.25293.3	xl	1.1000(0.4400+0.7600)	1.1	-0.5882	/	R.ERSNKQGK.Q(5)+K.GHHEAEIKPLAQSHATKHK.L(17)	REVERSE_Cas9+sp|MYG_HUMAN|	3201.6754
0.0342	20190410_QExHFX1_RSLC1_Beveridge_Clausen_IMP_DSS_JRmethod_R2.13654.13654.3	xl	1.4150(0.2800+1.1350)	0.73	1.3789	/	K.AGFIKR.Q(5)+K.MIAKSEQEIGK.A(4)	Cas9+Cas9	2061.1291
0.034	20190410_QExHFX1_RSLC1_Beveridge_Clausen_IMP_DSS_JRmethod_R2.10277.10277.3	xl	1.2050(0.9000+0.5650)	0.335	-0.8558	/	K.DWDPKK.Y(5)+K.IIKDK.D(3)	Cas9+Cas9	1540.85
0.0339	20190410_QExHFX1_RSLC1_Beveridge_Clausen_IMP_DSS_JRmethod_R2.09337.09337.3	xl	1.7000(1.6900+0.1350)	0.005	0.6594	/	K.APLSASMIKR.Y(9)+R.NKDSR.T(2)	Cas9+REVERSE_Cas9	1828.9828
0.0337	20190410_QExHFX1_RSLC1_Beveridge_Clausen_IMP_DSS_JRmethod_R2.23038.23038.3	xl	1.2400(0.6000+0.6400)	0.145	-0.2006	/	K.DPTKLANYKTK.G(4)+K.FDNLTKAER.G(6)	REVERSE_sp|CTRB_BOVIN|+Cas9	2508.3223
0.0336	20190410_QExHFX1_RSLC1_Beveridge_Clausen_IMP_DSS_JRmethod_R2.22457.22457.3	xl	1.2050(0.7850+0.6500)	0.115	-4.1927	/	K.ESILPKRNSDK.L(6)+K.QLKPNAEGVK.M(3)	Cas9+REVERSE_sp|CAH1_HUMAN|	2506.3754
0.0331	20190410_QExHFX1_RSLC1_Beveridge_Clausen_IMP_DSS_JRmethod_R2.11902.11902.3	xl	1.3650(0.4050+1.1300)	0.175	-1.2997	/	K.KSPVK.Y(1)+K.LKGSPEDNEQK.Q(2)	REVERSE_Cas9+Cas9	1939.0261
0.033	20190410_QExHFX1_RSLC1_Beveridge_Clausen_IMP_DSS_JRmethod_R2.19857.19857.3	xl	1.1000(0.5600+0.7850)	1.1	4.8082	/	R.ERSNKQGK.Q(5)+R.KIMSASLPAK.T(1)	REVERSE_Cas9+REVERSE_Cas9	2128.1673
0.0327	20190410_QExHFX1_RSLC1_Beveridge_Clausen_IMP_DSS_JRmethod_R2.14782.14782.3	xl	1.2550(0.5750+0.6800)	0.125	-2.846	/	K.LSKR.V(3)+K.SDNVPSEEVVKK.M(11)	REVERSE_sp|CRP_HUMAN|+Cas9	1970.0683
0.0323	20190410_QExHFX1_RSLC1_Beveridge_Clausen_IMP_DSS_JRmethod_R2.26904.26904.3	xl	1.2000(0.5050+0.6950)	0.515	-2.0515	/	K.DFQFYKVR.E(6)+K.MKNYWRQLLNAK.L(2)	Cas9+Cas9	2803.4631
0.0322	20190410_QExHFX1_RSLC1_Beveridge_Clausen_IMP_DSS_JRmethod_R2.13726.13726.3	xl	1.2200(0.5650+0.6550)	0.635	4.9159	/	K.HKTAHSQALPK.L(2)+K.QEGSLFAPKR.M(9)	REVERSE_sp|MYG_HUMAN|+REVERSE_Cas9	2486.3393
0.0322	20190410_QExHFX1_RSLC1_Beveridge_Clausen_IMP_DSS_JRmethod_R2.25190.25190.4	xl	1.1550(0.8450+0.3100)	0.305	0.504	/	G.QFGLEKYNSAMDKRFLELAK.N(13)+K.VVSSRKR.E(6)	REVERSE_sp|MYG_HUMAN|+sp|K1C15_SHEEP|	3355.8073
0.0321	20190410_QExHFX1_RSLC1_Beveridge_Clausen_IMP_DSS_JRmethod_R2.12063.12063.3	xl	1.2300(1.0550+0.5550)	0.24	-1.2869	/	R.SNDIAAALIKDR.L(10)+R.SNKQGK.Q(3)	REVERSE_sp|K1C15_SHEEP|+REVERSE_Cas9	2084.1225
0.0318	20190410_QExHFX1_RSLC1_Beveridge_Clausen_IMP_DSS_JRmethod_R2.13909.13909.3	xl	1.2700(0.6350+0.6350)	0.24	0.099	/	R.HKNYASLVK.D(2)+R.LKRTAR.R(2)	REVERSE_Cas9+Cas9	1940.1319
0.0318	20190410_QExHFX1_RSLC1_Beveridge_Clausen_IMP_DSS_JRmethod_R2.15992.15992.3	xl	1.2900(0.5500+1.0800)	0.055	-1.7999	/	K.GYKEVKK.D(3)+R.MTNFDKNLPNEK.V(6)	Cas9+Cas9	2438.2514
0.0317	20190410_QExHFX1_RSLC1_Beveridge_Clausen_IMP_DSS_JRmethod_R2.19729.19729.3	xl	1.3600(0.3350+1.1050)	0.775	2.981	/	R.DKQSGKTILDFLK.S(6)+K.KDWDPK.K(1)	Cas9+Cas9	2417.2841
0.0312	20190410_QExHFX1_RSLC1_Beveridge_Clausen_IMP_DSS_JRmethod_R2.13865.13865.3	xl	1.1550(0.7300+0.6350)	0.265	-3.4124	/	K.GRNKDSR.T(4)+R.NSDKLIAR.K(4)	REVERSE_Cas9+Cas9	1885.0129
0.0311	20190410_QExHFX1_RSLC1_Beveridge_Clausen_IMP_DSS_JRmethod_R2.10465.10465.3	xl	1.1900(0.7150+0.4750)	0.635	-1.703	/	K.FKVLGNTDR.H(2)+R.QQLPEKYK.E(6)	Cas9+Cas9	2219.1949
0.0311	20190410_QExHFX1_RSLC1_Beveridge_Clausen_IMP_DSS_JRmethod_R2.17590.17590.3	xl	1.1900(0.2200+1.0300)	1.19	-2.0373	/	K.NSRERMKR.L(7)+K.SKLVSDFR.K(2)	Cas9+Cas9	2164.1534
0.0305	20190410_QExHFX1_RSLC1_Beveridge_Clausen_IMP_DSS_JRmethod_R2.14730.14730.3	xl	1.3300(0.7950+0.5350)	0.33	4.9341	/	K.FDNLTKAER.G(6)+R.KLINGIRDK.Q(1)	Cas9+Cas9	2286.2695
0.0305	20190410_QExHFX1_RSLC1_Beveridge_Clausen_IMP_DSS_JRmethod_R2.23210.23210.3	xl	1.2400(0.7450+0.6700)	0.215	3.4735	/	K.DSNRKPLISEK.S(5)+K.QLKPNAEGVK.M(3)	REVERSE_Cas9+REVERSE_sp|CAH1_HUMAN|	2506.3754
0.0304	20190410_QExHFX1_RSLC1_Beveridge_Clausen_IMP_DSS_JRmethod_R2.13517.13517.3	xl	1.5550(1.4150+0.1400)	0.005	-2.6125	/	K.SDNVPSEEVVKK.M(11)+R.YQKR.D(3)	Cas9+REVERSE_Cas9	2061.0741
0.0302	20190410_QExHFX1_RSLC1_Beveridge_Clausen_IMP_DSS_JRmethod_R2.21703.21703.3	xl	1.2900(0.3700+0.9200)	0.48	-3.6716	/	R.KDFQFYKVR.E(7)+K.MIAKSEQEIGK.A(4)	Cas9+Cas9	2600.3671
0.0301	20190410_QExHFX1_RSLC1_Beveridge_Clausen_IMP_DSS_JRmethod_R2.19086.19086.3	xl	1.2300(0.9250+0.3050)	1.23	0.2053	/	K.LINGIRDKQSGK.T(8)+K.QLKRR.R(3)	Cas9+Cas9	2165.2756
0.03	20190410_QExHFX1_RSLC1_Beveridge_Clausen_IMP_DSS_JRmethod_R2.28471.28471.3	xl	1.5200(0.2700+1.2500)	0.28	4.7329	/	K.KDLIIK.L(1)+R.VLSEMREQYEAMAEKNR.R(15)	Cas9+sp|K1C15_SHEEP|	2949.5302
0.0298	20190410_QExHFX1_RSLC1_Beveridge_Clausen_IMP_DSS_JRmethod_R2.07835.07835.3	xl	1.1700(0.6050+0.5650)	0.37	-4.7932	/	R.LSKSR.R(3)+R.SDKNRGK.S(3)	Cas9+Cas9	1530.8477
0.0297	20190410_QExHFX1_RSLC1_Beveridge_Clausen_IMP_DSS_JRmethod_R2.19698.19698.3	xl	1.3150(0.6100+0.7050)	0.12	3.9912	/	K.KDWDPK.K(1)+R.KIFGAKDLESLGGR.E(6)	Cas9+REVERSE_Cas9	2415.2797
0.0293	20190410_QExHFX1_RSLC1_Beveridge_Clausen_IMP_DSS_JRmethod_R2.21001.21001.3	xl	1.2900(0.6600+0.6850)	0.01	1.1065	/	K.KDWDPK.K(1)+R.SDKNRGKSDNVPSEEVVK.K(7)	Cas9+Cas9	2912.4514
0.0292	20190410_QExHFX1_RSLC1_Beveridge_Clausen_IMP_DSS_JRmethod_R2.17224.17224.4	xl	1.1900(0.2600+0.9300)	0.23	4.0421	/	R.KYWGSR.V(1)+R.NKDSRTLVKNDISDDK.L(9)	sp|CTRB_BOVIN|+REVERSE_Cas9	2780.4092
0.0289	20190410_QExHFX1_RSLC1_Beveridge_Clausen_IMP_DSS_JRmethod_R2.16672.16672.3	xl	1.0100(0.6650+0.5400)	1.01	-0.0002	/	R.ENQTTQKGQK.N(7)+K.QLKPNAEGVK.M(3)	Cas9+REVERSE_sp|CAH1_HUMAN|	2381.2549
0.0288	20190410_QExHFX1_RSLC1_Beveridge_Clausen_IMP_DSS_JRmethod_R2.16030.16030.4	xl	1.1300(0.1850+0.9450)	0.535	2.2522	/	K.DNEDYKTNMR.S(6)+K.SDNVPSEEVVKK.M(11)	REVERSE_Cas9+Cas9	2752.286
0.0287	20190410_QExHFX1_RSLC1_Beveridge_Clausen_IMP_DSS_JRmethod_R2.09838.09838.3	xl	1.1250(0.8050+0.3200)	1.125	-1.3993	/	K.ESILPKR.N(6)+K.KQEGSLFAPK.R(1)	Cas9+REVERSE_Cas9	2083.1676
0.0287	20190410_QExHFX1_RSLC1_Beveridge_Clausen_IMP_DSS_JRmethod_R2.20054.20054.3	xl	1.0700(0.6700+0.5700)	1.07	3.8113	/	K.TLNDFKR.Q(6)+K.VLTRSDKNR.G(7)	REVERSE_Cas9+Cas9	2118.1544
0.0286	20190410_QExHFX1_RSLC1_Beveridge_Clausen_IMP_DSS_JRmethod_R2.17595.17595.4	xl	0.9550(0.2700+0.6850)	0.955	0.3707	/	K.GSQKDR.L(4)+G.QFGLEKYNSAMDK.R(6)	REVERSE_Cas9+REVERSE_sp|MYG_HUMAN|	2357.132
0.0285	20190410_QExHFX1_RSLC1_Beveridge_Clausen_IMP_DSS_JRmethod_R2.07659.07659.4	xl	1.3000(0.0950+1.2050)	0.035	-3.6818	/	K.EVKK.D(3)+K.KAMAYWTGSFR.A(1)	Cas9+REVERSE_sp|RETBP_HUMAN|	1957.0131
0.0285	20190410_QExHFX1_RSLC1_Beveridge_Clausen_IMP_DSS_JRmethod_R2.15038.15038.4	xl	1.1200(0.9050+0.2150)	0.49	2.5953	/	K.DDSIDNKVLTRSDK.N(7)+L.ERKR.S(3)	Cas9+REVERSE_sp|K1C15_SHEEP|	2330.2189
0.0284	20190410_QExHFX1_RSLC1_Beveridge_Clausen_IMP_DSS_JRmethod_R2.17472.17472.3	xl	1.2700(0.7400+0.5300)	0.46	0.4363	/	K.EGNWKRIVTGLK.A(5)+K.QLKR.R(3)	REVERSE_sp|AMYS_HUMAN|+Cas9	2081.2108
0.0283	20190410_QExHFX1_RSLC1_Beveridge_Clausen_IMP_DSS_JRmethod_R2.22374.22374.3	xl	1.4050(0.4550+0.9500)	0.17	2.8365	/	R.KMRERSNK.Q(1)+K.TFVEGQVEYKLAR.W(10)	REVERSE_Cas9+REVERSE_sp|CRP_HUMAN|	2724.438
0.0282	20190410_QExHFX1_RSLC1_Beveridge_Clausen_IMP_DSS_JRmethod_R2.11459.11459.3	xl	1.1050(0.6300+0.7250)	0.38	-0.7858	/	R.DKPIR.E(2)+K.MKNYWR.Q(2)	Cas9+Cas9	1661.8711
0.0279	20190410_QExHFX1_RSLC1_Beveridge_Clausen_IMP_DSS_JRmethod_R2.14252.14252.3	xl	1.2900(1.1300+0.1600)	1.29	2.6671	/	K.FDNLTKAER.G(6)+K.TKYNALK.T(2)	Cas9+sp|CTRB_BOVIN|	2067.1
0.0279	20190410_QExHFX1_RSLC1_Beveridge_Clausen_IMP_DSS_JRmethod_R2.24898.24898.3	xl	1.2100(0.8700+0.3400)	1.21	4.5549	/	K.IFGAKDLESLGGR.E(5)+K.TNRKVTVK.Q(4)	REVERSE_Cas9+Cas9	2444.375
0.0274	20190410_QExHFX1_RSLC1_Beveridge_Clausen_IMP_DSS_JRmethod_R2.22680.22680.3	xl	1.3800(1.2750+0.3850)	0.06	-4.9588	/	R.GGLSELDKAGFIK.R(8)+K.KSPVK.Y(1)	Cas9+REVERSE_Cas9	2029.1458
0.0272	20190410_QExHFX1_RSLC1_Beveridge_Clausen_IMP_DSS_JRmethod_R2.09754.09754.3	xl	1.4500(0.2250+1.4550)	0.2	-0.2796	/	K.GYKEVK.K(3)+K.SDNVPSEEVVKK.M(11)	Cas9+Cas9	2190.1419
0.0271	20190410_QExHFX1_RSLC1_Beveridge_Clausen_IMP_DSS_JRmethod_R2.23498.23498.3	xl	1.4050(1.1950+0.4300)	0.265	2.34	/	K.FKDFKELTEPHGK.F(5)+K.SKGKEVK.A(4)	REVERSE_sp|MYG_HUMAN|+REVERSE_Cas9	2487.3372
0.027	20190410_QExHFX1_RSLC1_Beveridge_Clausen_IMP_DSS_JRmethod_R2.12808.12808.3	xl	1.3050(0.3850+1.1650)	0.285	-0.7217	/	K.EIKER.N(3)+K.KMKNYWR.Q(1)	REVERSE_Cas9+Cas9	1835.9715
0.027	20190410_QExHFX1_RSLC1_Beveridge_Clausen_IMP_DSS_JRmethod_R2.18306.18306.3	xl	1.0950(0.7250+0.3700)	1.095	-1.8558	/	K.DDSIDNKVLTR.S(7)+K.KDLIIK.L(1)	Cas9+Cas9	2141.1942
0.0269	20190410_QExHFX1_RSLC1_Beveridge_Clausen_IMP_DSS_JRmethod_R2.25757.25757.4	xl	1.2300(0.1800+1.1700)	0.06	-0.6173	/	R.NDKLFPYFDEQR.R(3)+R.QEDFYPFLKDNR.E(9)	REVERSE_Cas9+Cas9	3279.5511
0.0268	20190410_QExHFX1_RSLC1_Beveridge_Clausen_IMP_DSS_JRmethod_R2.20049.20049.3	xl	1.2350(0.5550+0.6800)	0.11	-2.3019	/	K.ESILPKR.N(6)+K.FYDEKLQK.V(5)	Cas9+REVERSE_Cas9	2049.1145
0.0265	20190410_QExHFX1_RSLC1_Beveridge_Clausen_IMP_DSS_JRmethod_R2.24703.24703.3	xl	1.2250(0.7850+0.7250)	0.01	4.3794	/	R.AKDFNEKVR.F(7)+R.KIFGAKDLESLGGR.E(6)	REVERSE_sp|RETBP_HUMAN|+REVERSE_Cas9	2733.4812
0.0262	20190410_QExHFX1_RSLC1_Beveridge_Clausen_IMP_DSS_JRmethod_R2.16361.16361.4	xl	1.1250(0.1150+1.0100)	0.665	1.918	/	R.KAFVFPK.E(1)+K.SKLVSDFR.K(2)	sp|CRP_HUMAN|+Cas9	1924.0821
0.0259	20190410_QExHFX1_RSLC1_Beveridge_Clausen_IMP_DSS_JRmethod_R2.18713.18713.3	xl	1.2150(0.1000+1.1150)	1.215	-2.8131	/	R.EKIEK.L(2)+K.LVDSTDKADLR.L(7)	Cas9+Cas9	2015.0786
0.0258	20190410_QExHFX1_RSLC1_Beveridge_Clausen_IMP_DSS_JRmethod_R2.18075.18075.3	xl	1.2900(0.1200+1.2200)	1.29	0.1869	/	R.KFDNLTK.A(1)+R.QQLPEKYK.E(6)	Cas9+Cas9	2035.0989
0.0257	20190410_QExHFX1_RSLC1_Beveridge_Clausen_IMP_DSS_JRmethod_R2.17387.17387.3	xl	1.1550(0.7500+0.4050)	1.155	4.2022	/	K.ELTEPHGKFLR.L(8)+R.ERSNKQGK.Q(5)	REVERSE_sp|MYG_HUMAN|+REVERSE_Cas9	2409.2763
0.0252	20190410_QExHFX1_RSLC1_Beveridge_Clausen_IMP_DSS_JRmethod_R2.10480.10480.3	xl	1.3500(0.3550+1.2200)	0.145	-3.6604	/	K.KSPVK.Y(1)+K.QENDEPSGKLK.E(9)	REVERSE_Cas9+REVERSE_Cas9	1939.0261
0.0251	20190410_QExHFX1_RSLC1_Beveridge_Clausen_IMP_DSS_JRmethod_R2.16583.16583.3	xl	1.3200(0.2650+1.0550)	0.86	4.274	/	K.ENFDKAR.F(5)+K.SDNVPSEEVVKKMK.N(12)	sp|RETBP_HUMAN|+Cas9	2605.3056
0.0249	20190410_QExHFX1_RSLC1_Beveridge_Clausen_IMP_DSS_JRmethod_R2.14036.14036.3	xl	1.2850(0.6250+0.8950)	0.04	1.6914	/	K.EIKERNDK.L(3)+K.KPDWDKK.R(1)	REVERSE_Cas9+REVERSE_Cas9	2084.0901
0.0249	20190410_QExHFX1_RSLC1_Beveridge_Clausen_IMP_DSS_JRmethod_R2.22164.22164.3	xl	1.1600(0.5350+0.6750)	0.385	-0.3074	/	K.SKLVSDFR.K(2)+K.VMKQLKR.R(6)	Cas9+Cas9	1990.1397
0.0249	20190410_QExHFX1_RSLC1_Beveridge_Clausen_IMP_DSS_JRmethod_R2.22369.22369.3	xl	1.3050(0.8300+0.4750)	0.02	-3.4658	/	K.AELFDIPNKEFSSR.E(9)+K.FKDFK.E(2)	REVERSE_Cas9+REVERSE_sp|MYG_HUMAN|	2473.2528
0.0247	20190410_QExHFX1_RSLC1_Beveridge_Clausen_IMP_DSS_JRmethod_R2.24122.24122.3	xl	1.3400(0.9500+0.5400)	0.085	1.6803	/	K.FKHLKSEDEMK.A(5)+K.VEKGKSK.K(5)	sp|MYG_HUMAN|+Cas9	2303.2194
0.0246	20190410_QExHFX1_RSLC1_Beveridge_Clausen_IMP_DSS_JRmethod_R2.11357.11357.3	xl	1.2000(0.8850+0.3150)	1.2	0.011	/	K.FIKPILEK.M(3)+R.NKDSR.T(2)	Cas9+REVERSE_Cas9	1742.993
0.0246	20190410_QExHFX1_RSLC1_Beveridge_Clausen_IMP_DSS_JRmethod_R2.19846.19846.3	xl	1.4700(0.2100+1.2600)	0.01	-4.367	/	K.KSPVK.Y(1)+R.QLLNAKLITQR.K(6)	REVERSE_Cas9+Cas9	1992.2094
0.024	20190410_QExHFX1_RSLC1_Beveridge_Clausen_IMP_DSS_JRmethod_R2.08959.08959.3	xl	1.5250(1.4350+0.2550)	0.09	0.0085	/	K.APLSASMIKR.Y(9)+R.SDKNR.G(3)	Cas9+Cas9	1828.9828
0.0237	20190410_QExHFX1_RSLC1_Beveridge_Clausen_IMP_DSS_JRmethod_R2.18226.18226.3	xl	1.1850(0.9300+0.2550)	0.92	-0.5964	/	K.IMSASLPAKTIETNVR.L(9)+K.LKSVK.E(2)	REVERSE_Cas9+Cas9	2441.3926
0.0236	20190410_QExHFX1_RSLC1_Beveridge_Clausen_IMP_DSS_JRmethod_R2.09398.09398.3	xl	1.6100(0.1550+1.6150)	0.01	0.6723	/	K.GYKEVK.K(3)+K.SDNVPSEEVVKK.M(11)	Cas9+Cas9	2190.1419
0.0234	20190410_QExHFX1_RSLC1_Beveridge_Clausen_IMP_DSS_JRmethod_R2.17842.17842.3	xl	1.3850(0.3350+1.2250)	0.025	-1.5867	/	K.FYDEKLQK.V(5)+K.QLKEDYFK.K(3)	REVERSE_Cas9+Cas9	2277.1568
0.0234	20190410_QExHFX1_RSLC1_Beveridge_Clausen_IMP_DSS_JRmethod_R2.20627.20627.3	xl	1.0100(0.6050+0.5100)	1.01	-4.9727	/	K.KFYDEKLQK.V(6)+K.VEKGKSKK.L(7)	REVERSE_Cas9+Cas9	2238.2623
0.0232	20190410_QExHFX1_RSLC1_Beveridge_Clausen_IMP_DSS_JRmethod_R2.17335.17335.3	xl	1.2550(0.1750+1.2200)	1.255	1.1382	/	R.KFDNLTK.A(1)+R.QQLPEKYK.E(6)	Cas9+Cas9	2035.0989
0.0231	20190410_QExHFX1_RSLC1_Beveridge_Clausen_IMP_DSS_JRmethod_R2.09572.09572.3	xl	1.3650(1.2200+0.3050)	0.13	-0.5921	/	K.APLSASMIKR.Y(9)+R.SDKNR.G(3)	Cas9+Cas9	1828.9828
0.0231	20190410_QExHFX1_RSLC1_Beveridge_Clausen_IMP_DSS_JRmethod_R2.14680.14680.3	xl	1.2500(0.4750+0.7750)	0.15	-0.1867	/	R.RSKSLR.A(3)+K.SDNVPSEEVVKK.M(11)	REVERSE_Cas9+Cas9	2213.2014
0.0229	20190410_QExHFX1_RSLC1_Beveridge_Clausen_IMP_DSS_JRmethod_R2.21799.21799.3	xl	1.2700(0.5900+1.0800)	0.15	3.0347	/	K.FKHLK.S(2)+R.VNTEITKAPLSASMIK.R(7)	sp|MYG_HUMAN|+Cas9	2511.4133
0.0226	20190410_QExHFX1_RSLC1_Beveridge_Clausen_IMP_DSS_JRmethod_R2.19401.19401.3	xl	1.0100(0.7700+0.6200)	1.01	2.5221	/	R.QKRLLDERNLK.V(2)+R.WYNKMK.K(4)	REVERSE_Cas9+REVERSE_Cas9	2418.3205
0.0225	20190410_QExHFX1_RSLC1_Beveridge_Clausen_IMP_DSS_JRmethod_R2.07678.07678.3	xl	1.4150(0.0700+1.3450)	0.83	0.6356	/	K.GSQKDR.L(4)+K.SDNVPSEEVVKK.M(11)	REVERSE_Cas9+Cas9	2157.0912
0.0223	20190410_QExHFX1_RSLC1_Beveridge_Clausen_IMP_DSS_JRmethod_R2.13601.13601.3	xl	1.3100(0.9450+0.3650)	0.17	-0.8806	/	K.ESILPKRNSDK.L(6)+R.KMRER.S(1)	Cas9+REVERSE_Cas9	2142.1578
0.0222	20190410_QExHFX1_RSLC1_Beveridge_Clausen_IMP_DSS_JRmethod_R2.12089.12089.3	xl	1.1850(0.7750+0.6550)	0.21	3.5584	/	R.KPLISEK.S(1)+K.SKLTIVK.V(2)	REVERSE_Cas9+REVERSE_Cas9	1739.0807
0.0219	20190410_QExHFX1_RSLC1_Beveridge_Clausen_IMP_DSS_JRmethod_R2.28968.28968.3	xl	1.1900(0.2650+0.9250)	1.19	2.523	/	K.FKHLK.S(2)+K.IMSASLPAKTIETNVR.L(9)	sp|MYG_HUMAN|+REVERSE_Cas9	2539.4195
0.0217	20190410_QExHFX1_RSLC1_Beveridge_Clausen_IMP_DSS_JRmethod_R2.22229.22229.3	xl	1.1300(0.3900+0.7400)	1.13	2.9037	/	R.KMRERSNK.Q(1)+K.TFVEGQVEYKLAR.W(10)	REVERSE_Cas9+REVERSE_sp|CRP_HUMAN|	2724.438
0.0214	20190410_QExHFX1_RSLC1_Beveridge_Clausen_IMP_DSS_JRmethod_R2.27007.27007.3	xl	1.3250(0.4400+1.1300)	0.35	2.2741	/	R.ERSNKQGK.Q(5)+R.SSFEKNPIDFLEAK.G(5)	REVERSE_Cas9+Cas9	2707.3816
0.0213	20190410_QExHFX1_RSLC1_Beveridge_Clausen_IMP_DSS_JRmethod_R2.18709.18709.3	xl	1.0250(0.4400+0.7400)	1.025	-3.5602	/	K.NSRERMKR.L(7)+K.SKLVSDFR.K(2)	Cas9+Cas9	2164.1534
0.021	20190410_QExHFX1_RSLC1_Beveridge_Clausen_IMP_DSS_JRmethod_R2.15956.15956.3	xl	1.1700(0.5400+0.6300)	0.23	-0.9719	/	R.GMVKVLEDVVK.V(4)+R.SDKNR.G(3)	REVERSE_Cas9+Cas9	1972.0662
0.0208	20190410_QExHFX1_RSLC1_Beveridge_Clausen_IMP_DSS_JRmethod_R2.10452.10452.3	xl	1.4100(0.2350+1.1750)	0.05	-0.4175	/	K.KSPVK.Y(1)+K.RNSDKLIAR.K(5)	REVERSE_Cas9+Cas9	1767.0366
0.0207	20190410_QExHFX1_RSLC1_Beveridge_Clausen_IMP_DSS_JRmethod_R2.17145.17145.3	xl	1.1700(0.6350+0.5350)	0.205	-0.169	/	K.FIKPILEK.M(3)+R.KLINGIR.D(1)	Cas9+Cas9	1937.2077
0.0205	20190410_QExHFX1_RSLC1_Beveridge_Clausen_IMP_DSS_JRmethod_R2.19736.19736.3	xl	1.0050(0.6050+0.6200)	1.005	3.2188	/	K.FKHLK.S(2)+K.YDENDKLIREVK.V(6)	sp|MYG_HUMAN|+Cas9	2330.2633
0.0202	20190410_QExHFX1_RSLC1_Beveridge_Clausen_IMP_DSS_JRmethod_R2.19449.19449.3	xl	1.0300(0.4350+0.5950)	1.03	-0.5449	/	K.FKHLK.S(2)+R.LKYENEMALR.Q(2)	sp|MYG_HUMAN|+sp|K1C15_SHEEP|	2075.1237
0.0201	20190410_QExHFX1_RSLC1_Beveridge_Clausen_IMP_DSS_JRmethod_R2.16906.16906.3	xl	1.3650(0.3050+1.0600)	0.035	-1.6433	/	K.KDWDPK.K(1)+K.SKLVSDFR.K(2)	Cas9+Cas9	1875.973
0.02	20190410_QExHFX1_RSLC1_Beveridge_Clausen_IMP_DSS_JRmethod_R2.23109.23109.3	xl	0.9800(0.5100+0.5350)	0.98	-1.2103	/	K.FIKPILEK.M(3)+K.LDESAKMEDESK.L(6)	Cas9+REVERSE_sp|MYG_HUMAN|	2505.2923
0.0198	20190410_QExHFX1_RSLC1_Beveridge_Clausen_IMP_DSS_JRmethod_R2.13031.13031.3	xl	1.2700(0.6000+0.6700)	0.01	3.268	/	K.DTSDVLKKR.L(8)+K.QENDEPSGKLK.E(9)	REVERSE_Cas9+REVERSE_Cas9	2442.2601
0.0198	20190410_QExHFX1_RSLC1_Beveridge_Clausen_IMP_DSS_JRmethod_R2.17799.17799.3	xl	1.0150(0.8200+0.4400)	1.015	-0.1671	/	R.FTLIKEIK.E(5)+R.MTNFDKNLPNEK.V(6)	REVERSE_Cas9+Cas9	2578.3715
0.0197	20190410_QExHFX1_RSLC1_Beveridge_Clausen_IMP_DSS_JRmethod_R2.15670.15670.3	xl	1.0200(0.4250+0.7000)	1.02	-3.6387	/	K.TLNDFKR.Q(6)+K.VLSAYNKHR.D(7)	REVERSE_Cas9+Cas9	2117.1381
0.0196	20190410_QExHFX1_RSLC1_Beveridge_Clausen_IMP_DSS_JRmethod_R2.05135.05135.3	xl	1.1950(0.9650+0.4750)	0.23	-0.1479	/	R.LSKSR.R(3)+R.SKSLR.A(2)	Cas9+REVERSE_Cas9	1316.7775
0.0195	20190410_QExHFX1_RSLC1_Beveridge_Clausen_IMP_DSS_JRmethod_R2.11073.11073.3	xl	1.4850(1.2600+0.2250)	0.135	0.5326	/	K.VKYVTEGMR.K(2)+K.VPSKK.F(4)	Cas9+Cas9	1776.9807
0.0195	20190410_QExHFX1_RSLC1_Beveridge_Clausen_IMP_DSS_JRmethod_R2.14668.14668.3	xl	1.3650(0.4250+1.2350)	0.13	0.8396	/	K.KDWDPK.K(1)+R.SDKNRGKSDNVPSEEVVK.K(3)	Cas9+Cas9	2912.4514
0.0195	20190410_QExHFX1_RSLC1_Beveridge_Clausen_IMP_DSS_JRmethod_R2.22016.22016.3	xl	1.0300(0.5550+0.7250)	1.03	2.6165	/	K.AIVDLLFKTNR.K(8)+R.KTAYSFISYGR.T(1)	Cas9+REVERSE_sp|CRP_HUMAN|	2718.4744
0.0194	20190410_QExHFX1_RSLC1_Beveridge_Clausen_IMP_DSS_JRmethod_R2.22957.22957.3	xl	1.2850(1.2850+0.2500)	0.81	0.281	/	K.LESEFVYGDYKVYDVR.K(11)+K.YFQFDKR.F(6)	Cas9+REVERSE_Cas9	3121.5072
0.0193	20190410_QExHFX1_RSLC1_Beveridge_Clausen_IMP_DSS_JRmethod_R2.25320.25320.3	xl	1.0500(0.7500+0.5000)	1.05	3.3165	/	K.APLSASMIKR.Y(9)+K.LYSMKEGNWKR.L(5)	Cas9+REVERSE_sp|AMYS_HUMAN|	2621.3821
0.0192	20190410_QExHFX1_RSLC1_Beveridge_Clausen_IMP_DSS_JRmethod_R2.14169.14169.3	xl	1.2500(0.9550+0.2950)	0.84	3.6201	/	K.LVDSTDKADLR.L(7)+K.WNGEKMSYLK.N(5)	Cas9+sp|AMYS_HUMAN|	2624.3155
0.0192	20190410_QExHFX1_RSLC1_Beveridge_Clausen_IMP_DSS_JRmethod_R2.27789.27789.3	xl	1.1300(0.4450+0.6850)	0.96	3.6943	/	K.GRNKDSR.T(4)+R.LFKGHPETLEKFDKFK.H(14)	REVERSE_Cas9+sp|MYG_HUMAN|	2932.5558
0.0188	20190410_QExHFX1_RSLC1_Beveridge_Clausen_IMP_DSS_JRmethod_R2.22864.22864.3	xl	1.2150(0.3500+1.0100)	0.495	-4.3059	/	K.KVEKYGK.A(4)+K.VLTRSDKNRGK.S(7)	REVERSE_Cas9+Cas9	2261.2854
0.0187	20190410_QExHFX1_RSLC1_Beveridge_Clausen_IMP_DSS_JRmethod_R2.12483.12483.3	xl	1.4350(0.3050+1.2800)	0.115	0.0082	/	R.DKQSGK.T(2)+K.TYAHLFDDKVMK.Q(9)	Cas9+Cas9	2266.1303
0.0187	20190410_QExHFX1_RSLC1_Beveridge_Clausen_IMP_DSS_JRmethod_R2.24937.24937.3	xl	1.0300(0.3950+0.7050)	1.03	-1.1038	/	K.IEAEHHGKKK.L(8)+R.KLINGIRDKQSGK.T(9)	REVERSE_sp|MYG_HUMAN|+Cas9	2769.5612
0.0185	20190410_QExHFX1_RSLC1_Beveridge_Clausen_IMP_DSS_JRmethod_R2.13782.13782.3	xl	1.1050(0.7800+0.5600)	0.295	-3.6151	/	R.MTNFDKNLPNEK.V(6)+R.QQLPEKYK.E(6)	Cas9+Cas9	2620.3206
0.0185	20190410_QExHFX1_RSLC1_Beveridge_Clausen_IMP_DSS_JRmethod_R2.21643.21643.3	xl	1.1950(0.7650+0.4300)	0.335	-3.9178	/	K.IEAEHHGKK.K(8)+R.NSDKLIAR.K(4)	REVERSE_sp|MYG_HUMAN|+Cas9	2101.1279
0.0185	20190410_QExHFX1_RSLC1_Beveridge_Clausen_IMP_DSS_JRmethod_R2.25086.25086.3	xl	1.1850(0.5350+0.8500)	0.115	-4.1579	/	R.EKIEK.L(2)+K.FKHLKSEDEMKASEDLK.K(11)	Cas9+sp|MYG_HUMAN|	2817.4469
0.0184	20190410_QExHFX1_RSLC1_Beveridge_Clausen_IMP_DSS_JRmethod_R2.12761.12761.3	xl	1.3100(0.3300+1.2200)	0.115	-1.0886	/	L.ERKR.S(3)+K.KMKNYWR.Q(1)	REVERSE_sp|K1C15_SHEEP|+Cas9	1749.946
0.0183	20190410_QExHFX1_RSLC1_Beveridge_Clausen_IMP_DSS_JRmethod_R2.16580.16580.3	xl	0.9450(0.5300+0.5950)	0.945	-3.2275	/	K.FKVLGNTDR.H(2)+K.TSRYQKR.D(6)	Cas9+REVERSE_Cas9	2124.1439
0.0182	20190410_QExHFX1_RSLC1_Beveridge_Clausen_IMP_DSS_JRmethod_R2.13105.13105.3	xl	1.2850(0.5500+0.9300)	0.025	0.3086	/	K.LSKR.V(3)+R.SNDIAAALIKDR.L(10)	REVERSE_sp|CRP_HUMAN|+REVERSE_sp|K1C15_SHEEP|	1926.0897
0.0182	20190410_QExHFX1_RSLC1_Beveridge_Clausen_IMP_DSS_JRmethod_R2.18690.18690.3	xl	1.1450(0.5350+0.6100)	0.58	0.9461	/	K.FKVLGNTDR.H(2)+R.VNTEITKAPLSASMIK.R(7)	Cas9+Cas9	2888.568
0.0181	20190410_QExHFX1_RSLC1_Beveridge_Clausen_IMP_DSS_JRmethod_R2.08140.08140.3	xl	1.1950(0.9800+0.4600)	0.215	-0.1203	/	R.DKPIR.E(2)+R.IPKDR.H(3)	Cas9+REVERSE_Cas9	1392.8088
0.0181	20190410_QExHFX1_RSLC1_Beveridge_Clausen_IMP_DSS_JRmethod_R2.14352.14352.3	xl	1.2500(0.2000+1.0500)	0.61	-4.1173	/	R.EHKK.D(3)+R.TC[160.03]LKYSVPQYR.E(4)	REVERSE_Cas9+REVERSE_sp|AMYS_HUMAN|	2092.0774
0.0181	20190410_QExHFX1_RSLC1_Beveridge_Clausen_IMP_DSS_JRmethod_R2.25241.25241.3	xl	1.1700(1.0650+0.1050)	1.17	-1.5714	/	K.IMSASLPAKTIETNVR.L(9)+R.KVTVK.Q(1)	REVERSE_Cas9+Cas9,REVERSE_Cas9	2441.3926
0.0177	20190410_QExHFX1_RSLC1_Beveridge_Clausen_IMP_DSS_JRmethod_R2.22225.22225.3	xl	1.1450(0.3100+0.9000)	1.115	2.5272	/	R.KPAFLSGEQK.K(1)+K.RMLASAGELQKGNELALPSK.Y(11)	Cas9+Cas9	3353.8015
0.0176	20190410_QExHFX1_RSLC1_Beveridge_Clausen_IMP_DSS_JRmethod_R2.24088.24088.3	xl	1.1150(0.7700+0.5900)	0.52	4.5363	/	K.MDGTEELLVKLNR.E(10)+R.QLLNAKLITQR.K(6)	Cas9+Cas9	2951.6476
0.0175	20190410_QExHFX1_RSLC1_Beveridge_Clausen_IMP_DSS_JRmethod_R2.16954.16954.3	xl	1.1850(0.5100+0.6750)	0.125	-0.5378	/	R.HKNYASLVK.D(2)+R.LKRTAR.R(2)	REVERSE_Cas9+Cas9	1940.1319
0.0172	20190410_QExHFX1_RSLC1_Beveridge_Clausen_IMP_DSS_JRmethod_R2.21483.21483.3	xl	1.2300(0.8000+0.4300)	0.155	-0.5803	/	K.AELFDIPNKEFSSR.E(9)+K.VPSKK.F(4)	REVERSE_Cas9+Cas9	2347.2423
0.0172	20190410_QExHFX1_RSLC1_Beveridge_Clausen_IMP_DSS_JRmethod_R2.24618.24618.3	xl	1.1550(0.6400+0.5150)	0.195	-3.5732	/	R.KFDNLTKAER.G(7)+R.VKENFDK.A(2)	Cas9+sp|RETBP_HUMAN|	2237.1691
0.0171	20190410_QExHFX1_RSLC1_Beveridge_Clausen_IMP_DSS_JRmethod_R2.06637.06637.3	xl	1.1550(0.9100+0.4900)	0.245	-0.0514	/	R.DKPIR.E(2)+R.LSKSR.R(3)	Cas9+Cas9	1354.7932
0.0171	20190410_QExHFX1_RSLC1_Beveridge_Clausen_IMP_DSS_JRmethod_R2.12826.12826.3	xl	1.2250(0.3900+1.0800)	0.24	-0.9004	/	K.EIKER.N(3)+K.KMKNYWR.Q(1)	REVERSE_Cas9+Cas9	1835.9715
0.017	20190410_QExHFX1_RSLC1_Beveridge_Clausen_IMP_DSS_JRmethod_R2.22786.22786.3	xl	1.1500(0.2650+1.0650)	1.15	4.7647	/	R.IPKDR.H(3)+K.MDGTEELLVKLNR.E(10)	REVERSE_Cas9+Cas9	2282.2303
0.017	20190410_QExHFX1_RSLC1_Beveridge_Clausen_IMP_DSS_JRmethod_R2.26938.26938.3	xl	0.9650(0.5100+0.6900)	0.965	-4.8442	/	R.HKNYASLVK.D(2)+R.IEEGIKELGSQILK.E(6)	REVERSE_Cas9+Cas9	2752.5373
0.0169	20190410_QExHFX1_RSLC1_Beveridge_Clausen_IMP_DSS_JRmethod_R2.14540.14540.3	xl	1.4000(0.3450+1.3000)	0.1	1.1457	/	R.AILKDSNR.K(4)+R.NSDKLIAR.K(4)	REVERSE_Cas9+Cas9	1969.0955
0.0168	20190410_QExHFX1_RSLC1_Beveridge_Clausen_IMP_DSS_JRmethod_R2.13000.13000.3	xl	1.1750(0.4250+0.7500)	0.36	-1.2726	/	R.NSDKLIARKK.D(9)+K.QLKRR.R(3)	Cas9+Cas9	2009.2221
0.0168	20190410_QExHFX1_RSLC1_Beveridge_Clausen_IMP_DSS_JRmethod_R2.24076.24076.3	xl	1.1050(0.5750+0.5300)	0.335	-4.3391	/	R.LDAKDTSDVLK.K(4)+R.SGWYKR.C(5)	REVERSE_Cas9+REVERSE_sp|CTRB_BOVIN|	2137.1054
0.0167	20190410_QExHFX1_RSLC1_Beveridge_Clausen_IMP_DSS_JRmethod_R2.09325.09325.3	xl	1.2650(0.3150+1.1700)	0.655	0.2726	/	R.DKQSGK.T(2)+K.NLPNEKVLPK.H(6)	Cas9+Cas9	1950.0785
0.0167	20190410_QExHFX1_RSLC1_Beveridge_Clausen_IMP_DSS_JRmethod_R2.09965.09965.3	xl	1.4100(1.3850+0.1650)	0.02	-0.0916	/	K.APLSASMIKR.Y(9)+R.SDKNR.G(3)	Cas9+Cas9	1828.9828
0.0166	20190410_QExHFX1_RSLC1_Beveridge_Clausen_IMP_DSS_JRmethod_R2.10285.10285.3	xl	1.1900(1.0050+0.1850)	1.19	4.5694	/	R.DTNGLVKFK.K(7)+R.GKLPQTPR.N(2)	REVERSE_Cas9+REVERSE_sp|CAH1_HUMAN|	2054.1523
0.0165	20190410_QExHFX1_RSLC1_Beveridge_Clausen_IMP_DSS_JRmethod_R2.21979.21979.3	xl	1.1450(0.5850+0.5600)	0.12	-4.4227	/	K.IEKILTFR.L(3)+R.KKLVDSTDK.A(2)	Cas9+Cas9	2189.267
0.0161	20190410_QExHFX1_RSLC1_Beveridge_Clausen_IMP_DSS_JRmethod_R2.19144.19144.3	xl	1.0750(0.6800+0.6850)	0.33	2.7382	/	R.LEESFLVEEDKK.H(11)+K.SDNVPSEEVVKK.M(11)	Cas9+Cas9	2932.4803
0.016	20190410_QExHFX1_RSLC1_Beveridge_Clausen_IMP_DSS_JRmethod_R2.15239.15239.3	xl	1.0600(0.4350+0.6250)	1.06	3.6809	/	K.FKHLK.S(2)+R.KFDNLTKAER.G(7)	sp|MYG_HUMAN|+Cas9	2030.1312
0.016	20190410_QExHFX1_RSLC1_Beveridge_Clausen_IMP_DSS_JRmethod_R2.17893.17893.3	xl	1.1000(0.3850+0.7150)	0.645	-3.6173	/	K.LSKR.V(3)+R.QQLPEKYK.E(6)	REVERSE_sp|CRP_HUMAN|+Cas9	1672.9511
0.0159	20190410_QExHFX1_RSLC1_Beveridge_Clausen_IMP_DSS_JRmethod_R2.17232.17232.3	xl	1.2600(0.4900+1.0150)	0.175	4.8758	/	R.SDKNR.G(3)+R.SNDIAAALIKDR.L(10)	Cas9+REVERSE_sp|K1C15_SHEEP|	2042.0755
0.0159	20190410_QExHFX1_RSLC1_Beveridge_Clausen_IMP_DSS_JRmethod_R2.19058.19058.3	xl	1.0800(0.4050+0.8350)	1.08	1.5111	/	K.FAKEWLGK.F(3)+K.YVNFLYLASHYEKLK.G(13)	REVERSE_sp|OVAL_CHICK|+Cas9	3002.5945
0.0158	20190410_QExHFX1_RSLC1_Beveridge_Clausen_IMP_DSS_JRmethod_R2.21942.21942.3	xl	1.2250(0.5500+0.6750)	0.145	1.2668	/	K.FDKFK.H(3)+K.IDGPWMHKSADIR.F(8)	sp|MYG_HUMAN|+REVERSE_sp|AMYS_HUMAN|	2346.183
0.0158	20190410_QExHFX1_RSLC1_Beveridge_Clausen_IMP_DSS_JRmethod_R2.22312.22312.3	xl	1.1050(0.9150+0.3600)	1.105	2.8899	/	R.LDAKDTSDVLKK.R(4)+R.VRKSLK.K(3)	REVERSE_Cas9+sp|CRP_HUMAN|	2199.2837
0.0156	20190410_QExHFX1_RSLC1_Beveridge_Clausen_IMP_DSS_JRmethod_R2.19655.19655.3	xl	1.1350(0.6700+0.7000)	0.14	2.1125	/	K.MEDESKLHK.F(6)+K.RFDSVLKSK.L(7)	REVERSE_sp|MYG_HUMAN|+REVERSE_Cas9	2332.2096
0.0154	20190410_QExHFX1_RSLC1_Beveridge_Clausen_IMP_DSS_JRmethod_R2.31129.31129.3	xl	1.3300(0.2150+1.1150)	0.175	-0.2657	/	K.KDMSAAG.-(1)+K.LESEFVYGDYKVYDVRKMIAK.S(11)	REVERSE_Cas9+Cas9	3368.6671
0.0153	20190410_QExHFX1_RSLC1_Beveridge_Clausen_IMP_DSS_JRmethod_R2.21164.21164.3	xl	1.1400(0.5950+0.7450)	0.31	2.5599	/	K.FYDEKLQK.V(5)+R.ILKDNEDYK.T(3)	REVERSE_Cas9+REVERSE_Cas9	2344.1837
0.0152	20190410_QExHFX1_RSLC1_Beveridge_Clausen_IMP_DSS_JRmethod_R2.20926.20926.3	xl	1.3600(0.2400+1.3650)	0.01	-4.9574	/	K.KFYDEK.L(1)+K.KTEVQTGGFSKESILPK.R(11)	REVERSE_Cas9+Cas9	2814.469
0.0151	20190410_QExHFX1_RSLC1_Beveridge_Clausen_IMP_DSS_JRmethod_R2.16056.16056.3	xl	1.1100(0.6000+0.5100)	0.635	0.6192	/	K.KLVDSTDK.A(1)+K.MLLDIKTR.L(6)	Cas9+sp|K1C15_SHEEP|	2031.1285
0.0151	20190410_QExHFX1_RSLC1_Beveridge_Clausen_IMP_DSS_JRmethod_R2.27859.27859.3	xl	0.9950(0.5800+0.4150)	0.995	-2.1108	/	K.MEDESKLHKFKDFK.E(6)+K.RAILKDSNR.K(5)	REVERSE_sp|MYG_HUMAN|+REVERSE_Cas9	2990.5646
0.015	20190410_QExHFX1_RSLC1_Beveridge_Clausen_IMP_DSS_JRmethod_R2.26155.26155.3	xl	0.9850(0.5400+0.4450)	0.985	-0.902	/	K.VYLPRMKMEEK.Y(7)+K.YDENDKLIR.E(6)	sp|OVAL_CHICK|+Cas9	2725.3818
0.0149	20190410_QExHFX1_RSLC1_Beveridge_Clausen_IMP_DSS_JRmethod_R2.11462.11462.3	xl	1.0000(0.6550+0.5150)	1	2.1423	/	K.VLSAYNKHR.D(7)+K.YKEPLQQR.V(2)	Cas9+REVERSE_Cas9	2285.2279
0.0149	20190410_QExHFX1_RSLC1_Beveridge_Clausen_IMP_DSS_JRmethod_R2.25501.25501.3	xl	0.9850(0.4200+0.5650)	0.985	-0.909	/	K.IEKILTFR.L(3)+R.SSFEKNPIDFLEAK.G(5)	Cas9+Cas9	2780.4999
0.0147	20190410_QExHFX1_RSLC1_Beveridge_Clausen_IMP_DSS_JRmethod_R2.11646.11646.3	xl	1.1000(0.5700+0.6050)	0.165	-4.9552	/	R.NSDKLIAR.K(4)+R.RATRKLR.T(5)	Cas9+REVERSE_Cas9	1953.1595
0.0147	20190410_QExHFX1_RSLC1_Beveridge_Clausen_IMP_DSS_JRmethod_R2.18379.18379.3	xl	0.9900(0.5850+0.4050)	0.99	-3.3557	/	R.ENQTTQKGQK.N(7)+R.NSDKLIAR.K(4)	Cas9+Cas9	2214.1603
0.0147	20190410_QExHFX1_RSLC1_Beveridge_Clausen_IMP_DSS_JRmethod_R2.20896.20896.3	xl	1.2900(0.9350+0.3550)	0.375	1.3291	/	K.RNSDKLIAR.K(5)+K.VFKNPK.F(3)	Cas9+sp|CTRB_BOVIN|	1941.1159
0.0147	20190410_QExHFX1_RSLC1_Beveridge_Clausen_IMP_DSS_JRmethod_R2.23631.23631.3	xl	1.1950(0.5050+1.0600)	0.345	1.5559	/	K.LVDSTDKADLR.L(7)+K.QEGSLFAPKR.M(9)	Cas9+REVERSE_Cas9	2501.3124
0.0146	20190410_QExHFX1_RSLC1_Beveridge_Clausen_IMP_DSS_JRmethod_R2.13366.13366.3	xl	1.1550(0.5100+0.6450)	0.15	-1.9425	/	R.NSDKLIARKK.D(9)+K.QLKRR.R(3)	Cas9+Cas9	2009.2221
0.0146	20190410_QExHFX1_RSLC1_Beveridge_Clausen_IMP_DSS_JRmethod_R2.21868.21868.3	xl	0.9900(0.3900+0.7650)	0.99	-0.7934	/	K.FKHLK.S(2)+K.YVTEGMRKPAFLSGEQK.K(8)	sp|MYG_HUMAN|+Cas9	2749.4624
0.0143	20190410_QExHFX1_RSLC1_Beveridge_Clausen_IMP_DSS_JRmethod_R2.10858.10858.3	xl	1.0150(0.8200+0.7200)	0.005	-3.0571	/	R.KVTVK.Q(1)+R.MGETVYKVK.T(7)	Cas9,REVERSE_Cas9+REVERSE_Cas9	1765.0059
0.0143	20190410_QExHFX1_RSLC1_Beveridge_Clausen_IMP_DSS_JRmethod_R2.11254.11254.3	xl	1.2850(1.3250+0.2050)	0.685	2.7125	/	R.NSDKLIAR.K(4)+K.YNSAMDKR.F(7)	Cas9+REVERSE_sp|MYG_HUMAN|	2037.0312
0.0143	20190410_QExHFX1_RSLC1_Beveridge_Clausen_IMP_DSS_JRmethod_R2.21885.21885.3	xl	1.1450(0.9000+0.4850)	0.225	-1.0273	/	K.FKKSPVK.Y(3)+K.SDNVPSEEVVKK.M(11)	REVERSE_Cas9+Cas9	2300.2627
0.0142	20190410_QExHFX1_RSLC1_Beveridge_Clausen_IMP_DSS_JRmethod_R2.22517.22517.3	xl	1.0250(0.3250+0.8300)	1.025	-1.8516	/	K.GIEQESKAIMKR.V(11)+K.IFGAKDLESLGGR.E(5)	REVERSE_Cas9+REVERSE_Cas9	2888.5428
0.014	20190410_QExHFX1_RSLC1_Beveridge_Clausen_IMP_DSS_JRmethod_R2.15584.15584.3	xl	1.0100(0.5100+0.5000)	1.01	3.3523	/	R.FDSVLKSK.L(6)+R.KYWGSR.V(1)	REVERSE_Cas9+sp|CTRB_BOVIN|	1855.9831
0.014	20190410_QExHFX1_RSLC1_Beveridge_Clausen_IMP_DSS_JRmethod_R2.19354.19354.3	xl	1.1400(0.5900+0.5500)	0.045	-3.3986	/	K.KVEKYGK.A(4)+R.VKELYSALR.D(2)	REVERSE_Cas9+REVERSE_sp|K1C15_SHEEP|	2066.1775
0.014	20190410_QExHFX1_RSLC1_Beveridge_Clausen_IMP_DSS_JRmethod_R2.29120.29120.3	xl	1.1250(0.2500+0.8750)	1.125	1.5504	/	K.FKHLK.S(2)+K.IMSASLPAKTIETNVR.L(9)	sp|MYG_HUMAN|+REVERSE_Cas9	2539.4195
0.0139	20190410_QExHFX1_RSLC1_Beveridge_Clausen_IMP_DSS_JRmethod_R2.26420.26420.3	xl	1.1300(0.3000+0.8300)	0.635	-1.6934	/	K.AFKDEDTQAMPFR.V(3)+R.LEESFLVEEDKK.H(11)	sp|OVAL_CHICK|+Cas9	3157.5164
0.0138	20190410_QExHFX1_RSLC1_Beveridge_Clausen_IMP_DSS_JRmethod_R2.09721.09721.3	xl	1.2200(0.2000+1.1650)	0.555	-0.8264	/	R.DKQSGK.T(2)+K.NLPNEKVLPK.H(6)	Cas9+Cas9	1950.0785
0.0137	20190410_QExHFX1_RSLC1_Beveridge_Clausen_IMP_DSS_JRmethod_R2.19987.19987.3	xl	1.1000(0.9800+0.3000)	0.795	-0.3954	/	R.ERMKRIEEGIK.E(4)+R.SDKNRGK.S(3)	Cas9+Cas9	2329.2535
0.0136	20190410_QExHFX1_RSLC1_Beveridge_Clausen_IMP_DSS_JRmethod_R2.07871.07871.3	xl	0.9400(0.4800+0.4600)	0.94	-3.6105	/	K.LSKR.V(3)+R.SDKNRGK.S(3)	REVERSE_sp|CRP_HUMAN|+Cas9	1443.8157
0.0133	20190410_QExHFX1_RSLC1_Beveridge_Clausen_IMP_DSS_JRmethod_R2.24864.24864.3	xl	1.0900(0.7100+0.6850)	0.18	4.9388	/	K.FDKFK.H(3)+R.NKDSRTLVKNDISDDK.L(2)	sp|MYG_HUMAN|+REVERSE_Cas9	2668.3707
0.0133	20190410_QExHFX1_RSLC1_Beveridge_Clausen_IMP_DSS_JRmethod_R2.27580.27580.3	xl	1.2100(0.7950+0.5700)	0.02	4.2605	/	K.FDKFKHLKSEDEMK.A(3)+K.YKEIFFDQSK.N(2)	sp|MYG_HUMAN|+Cas9	3222.5946
0.0132	20190410_QExHFX1_RSLC1_Beveridge_Clausen_IMP_DSS_JRmethod_R2.19809.19809.3	xl	1.2650(0.9050+0.3600)	0.365	0.1207	/	K.LINGIRDKQSGK.T(8)+K.QLKRR.R(3)	Cas9+Cas9	2165.2756
0.0131	20190410_QExHFX1_RSLC1_Beveridge_Clausen_IMP_DSS_JRmethod_R2.13110.13110.3	xl	1.5000(0.1150+1.3850)	0.005	2.6027	/	K.KDMSAAG.-(1)+K.SDNVPSEEVVKKMK.N(12)	REVERSE_Cas9+Cas9	2405.1817
0.0131	20190410_QExHFX1_RSLC1_Beveridge_Clausen_IMP_DSS_JRmethod_R2.14043.14043.3	xl	1.1000(0.7650+0.4850)	0.325	-1.8798	/	K.FKVLGNTDR.H(2)+R.VKENFDKAR.F(7)	Cas9+sp|RETBP_HUMAN|	2292.2225
0.0131	20190410_QExHFX1_RSLC1_Beveridge_Clausen_IMP_DSS_JRmethod_R2.19105.19105.3	xl	1.2850(0.2550+1.0300)	0.54	0.4606	/	R.AKDFNEKVR.F(7)+R.KPAFLSGEQK.K(1)	REVERSE_sp|RETBP_HUMAN|+Cas9	2347.2535
0.0131	20190410_QExHFX1_RSLC1_Beveridge_Clausen_IMP_DSS_JRmethod_R2.24608.24608.3	xl	1.0450(0.4250+0.6200)	1.045	1.3044	/	K.IILDKK.V(5)+K.VVEESPVNDSKGR.N(11)	REVERSE_Cas9+REVERSE_Cas9	2281.2528
0.013	20190410_QExHFX1_RSLC1_Beveridge_Clausen_IMP_DSS_JRmethod_R2.21796.21796.3	xl	1.2000(0.2700+0.9300)	0.39	-3.1917	/	R.KWNGEK.M(1)+R.VFDLYKLREEEVEEAM.-(6)	sp|AMYS_HUMAN|+REVERSE_sp|SRPP_HEVBR|	2897.4156
0.013	20190410_QExHFX1_RSLC1_Beveridge_Clausen_IMP_DSS_JRmethod_R2.27434.27434.3	xl	1.0300(0.3750+0.6550)	0.79	-0.6496	/	K.AFKDEDTQAMPFR.V(3)+R.LEESFLVEEDKK.H(11)	sp|OVAL_CHICK|+Cas9	3157.5164
0.0129	20190410_QExHFX1_RSLC1_Beveridge_Clausen_IMP_DSS_JRmethod_R2.16406.16406.3	xl	1.0600(0.8550+0.2050)	1.06	-0.7178	/	K.LVDSTDKADLR.L(7)+R.TLVKNDISDDK.L(4)	Cas9+REVERSE_Cas9	2616.3493
0.0128	20190410_QExHFX1_RSLC1_Beveridge_Clausen_IMP_DSS_JRmethod_R2.10812.10812.3	xl	1.2250(0.3250+1.0650)	0.185	-1.2747	/	R.ERMKR.L(4)+K.ESILPKRNSDK.L(6)	Cas9+Cas9	2142.1578
0.0128	20190410_QExHFX1_RSLC1_Beveridge_Clausen_IMP_DSS_JRmethod_R2.17013.17013.3	xl	1.0900(0.5650+0.7400)	0.105	-3.3582	/	R.LKRTARR.R(2)+K.NSRERMKR.L(7)	Cas9+Cas9	2113.2126
0.0128	20190410_QExHFX1_RSLC1_Beveridge_Clausen_IMP_DSS_JRmethod_R2.19185.19185.3	xl	1.4050(0.2950+1.3000)	0.025	4.9234	/	K.TKGKR.A(4)+K.VVEESPVNDSKGR.N(11)	sp|CAH1_HUMAN|+REVERSE_Cas9	2141.1439
0.0127	20190410_QExHFX1_RSLC1_Beveridge_Clausen_IMP_DSS_JRmethod_R2.23015.23015.3	xl	0.9350(0.4700+0.6400)	0.935	-3.411	/	K.LFDLITKGSQK.D(7)+R.MTNFDKNLPNEK.V(6)	REVERSE_Cas9+Cas9	2836.4679
0.0125	20190410_QExHFX1_RSLC1_Beveridge_Clausen_IMP_DSS_JRmethod_R2.18332.18332.3	xl	1.2100(0.7900+0.4200)	0.03	-1.9441	/	K.AELFDIPNKEFSSR.E(9)+K.FDKFK.H(3)	REVERSE_Cas9+sp|MYG_HUMAN|	2473.2528
0.0125	20190410_QExHFX1_RSLC1_Beveridge_Clausen_IMP_DSS_JRmethod_R2.24971.24971.3	xl	1.3700(0.3250+1.0450)	0.04	1.8082	/	K.DKIIK.L(2)+R.GGLSELDKAGFIKR.Q(8)	REVERSE_Cas9+Cas9	2243.2888
0.0124	20190410_QExHFX1_RSLC1_Beveridge_Clausen_IMP_DSS_JRmethod_R2.18654.18654.3	xl	0.9300(0.4750+0.6800)	0.93	-3.6027	/	R.ERSNKQGK.Q(5)+K.QSGKTILDFLK.S(4)	REVERSE_Cas9+Cas9	2332.2749
0.0124	20190410_QExHFX1_RSLC1_Beveridge_Clausen_IMP_DSS_JRmethod_R2.19991.19991.3	xl	1.1700(0.9500+0.5350)	0.225	1.908	/	R.GKSDNVPSEEVVK.K(2)+K.MVKDDFLHAYTK.L(3)	Cas9+REVERSE_Cas9	2991.4898
0.0124	20190410_QExHFX1_RSLC1_Beveridge_Clausen_IMP_DSS_JRmethod_R2.26953.26953.3	xl	0.9250(0.5600+0.4950)	0.925	-3.2393	/	K.EGNWKRIVTGLK.A(5)+R.GMVKVLEDVVK.V(4)	REVERSE_sp|AMYS_HUMAN|+REVERSE_Cas9	2753.5512
0.0123	20190410_QExHFX1_RSLC1_Beveridge_Clausen_IMP_DSS_JRmethod_R2.21559.21559.3	xl	1.2000(0.8700+0.3300)	0.6	0.4038	/	K.DFNEKVRFSSVR.C(5)+R.WYNKMK.K(4)	REVERSE_sp|RETBP_HUMAN|+REVERSE_Cas9	2489.2524
0.0122	20190410_QExHFX1_RSLC1_Beveridge_Clausen_IMP_DSS_JRmethod_R2.19648.19648.3	xl	1.2600(0.8950+0.3650)	0.31	4.2222	/	R.FTLIKEIK.E(5)+K.GQKNSR.E(3)	REVERSE_Cas9+Cas9	1817.041
0.0121	20190410_QExHFX1_RSLC1_Beveridge_Clausen_IMP_DSS_JRmethod_R2.15279.15279.3	xl	1.0350(0.2400+0.7950)	1.035	-4.9887	/	K.EGNWKR.L(5)+R.NSDKLIARK.K(4)	REVERSE_sp|AMYS_HUMAN|+Cas9	1970.0697
0.0121	20190410_QExHFX1_RSLC1_Beveridge_Clausen_IMP_DSS_JRmethod_R2.18396.18396.3	xl	1.2650(0.8150+0.4500)	0.095	4.8836	/	K.KLVDSTDKADLR.L(8)+K.QENDEPSGKLK.E(9)	Cas9+REVERSE_Cas9	2741.4082
0.0121	20190410_QExHFX1_RSLC1_Beveridge_Clausen_IMP_DSS_JRmethod_R2.19913.19913.3	xl	1.2250(0.4000+0.8250)	0.33	3.7776	/	K.AGFIKR.Q(5)+K.MIAKSEQEIGK.A(4)	Cas9+Cas9	2061.1291
0.012	20190410_QExHFX1_RSLC1_Beveridge_Clausen_IMP_DSS_JRmethod_R2.15889.15889.3	xl	1.0900(0.4200+0.6700)	0.455	-2.0966	/	K.DDSIDNKVLTRSDKNR.G(7)+K.DWDPKK.Y(5)	Cas9+Cas9	2800.399
0.012	20190410_QExHFX1_RSLC1_Beveridge_Clausen_IMP_DSS_JRmethod_R2.23638.23638.3	xl	1.0000(0.5450+0.4550)	1	1.4444	/	R.KSEETITPWNFEEVVDK.G(1)+K.SKLVSDFR.K(2)	Cas9+Cas9	3138.576
0.0119	20190410_QExHFX1_RSLC1_Beveridge_Clausen_IMP_DSS_JRmethod_R2.06190.06190.3	xl	1.0650(0.7300+0.5850)	0.085	-0.0989	/	K.IIKDK.D(3)+R.KVTVK.Q(1)	Cas9+Cas9,REVERSE_Cas9	1326.8486
0.0119	20190410_QExHFX1_RSLC1_Beveridge_Clausen_IMP_DSS_JRmethod_R2.22472.22472.3	xl	1.2300(0.3700+1.0950)	0.445	0.0511	/	K.KDLIIK.L(1)+R.LDAKDTSDVLKK.R(4)	Cas9+REVERSE_Cas9	2198.2772
0.0119	20190410_QExHFX1_RSLC1_Beveridge_Clausen_IMP_DSS_JRmethod_R2.27314.27314.3	xl	1.0500(0.4050+0.6450)	1.05	1.142	/	K.QEGSLFAPKR.M(9)+K.SNFDLAEDAKLQLSK.D(10)	REVERSE_Cas9+Cas9	2947.529
0.0117	20190410_QExHFX1_RSLC1_Beveridge_Clausen_IMP_DSS_JRmethod_R2.19606.19606.3	xl	1.0550(0.5250+0.5300)	0.325	-4.9355	/	R.GKLPQTPR.N(2)+K.QLKEDYFK.K(3)	REVERSE_sp|CAH1_HUMAN|+Cas9	2103.1363
0.0116	20190410_QExHFX1_RSLC1_Beveridge_Clausen_IMP_DSS_JRmethod_R2.17068.17068.3	xl	1.3350(0.3450+0.9900)	0.035	1.9196	/	K.GKSKK.L(4)+R.SNKQGKQTTQNER.A(6)	Cas9+REVERSE_Cas9	2202.1715
0.0116	20190410_QExHFX1_RSLC1_Beveridge_Clausen_IMP_DSS_JRmethod_R2.17620.17620.3	xl	0.9950(0.6550+0.3400)	0.995	-4.2007	/	K.HRGMVKVLEDVVK.V(6)+K.TSRYQKR.D(6)	REVERSE_Cas9+REVERSE_Cas9	2584.427
0.0115	20190410_QExHFX1_RSLC1_Beveridge_Clausen_IMP_DSS_JRmethod_R2.08795.08795.3	xl	1.0800(0.5300+0.8350)	0.17	-1.7189	/	R.DKQSGK.T(2)+K.KFYDEKLQK.V(6)	Cas9+REVERSE_Cas9	1997.0469
0.0115	20190410_QExHFX1_RSLC1_Beveridge_Clausen_IMP_DSS_JRmethod_R2.12685.12685.3	xl	1.1650(0.3550+0.8100)	0.27	-1.2227	/	K.KLDESAK.M(1)+K.KMKNYWR.Q(1)	REVERSE_sp|MYG_HUMAN|+Cas9	1952.0189
0.0114	20190410_QExHFX1_RSLC1_Beveridge_Clausen_IMP_DSS_JRmethod_R2.09751.09751.3	xl	1.3150(0.3750+0.9400)	0.03	0.251	/	K.LQKMVK.D(3)+R.NSDKLIAR.K(4)	REVERSE_Cas9+Cas9	1799.0338
0.0114	20190410_QExHFX1_RSLC1_Beveridge_Clausen_IMP_DSS_JRmethod_R2.14002.14002.3	xl	1.0350(0.5250+0.5450)	0.73	2.0417	/	K.DPTKLANYKTK.G(4)+K.VEKGK.S(3)	REVERSE_sp|CTRB_BOVIN|+Cas9	1975.0989
0.0114	20190410_QExHFX1_RSLC1_Beveridge_Clausen_IMP_DSS_JRmethod_R2.16163.16163.3	xl	1.2250(1.0200+0.5250)	0.015	3.4409	/	K.FDKFKHLK.S(5)+R.VKENFDK.A(2)	sp|MYG_HUMAN|+sp|RETBP_HUMAN|	2078.12
0.0114	20190410_QExHFX1_RSLC1_Beveridge_Clausen_IMP_DSS_JRmethod_R2.19738.19738.3	xl	1.1250(0.7450+0.5200)	0.365	0.6311	/	K.HLKSEDEMKASEDLKK.H(3)+K.VFKNPK.F(3)	sp|MYG_HUMAN|+sp|CTRB_BOVIN|	2756.4417
0.0113	20190410_QExHFX1_RSLC1_Beveridge_Clausen_IMP_DSS_JRmethod_R2.05068.05068.3	xl	1.1150(0.9000+0.4600)	0.19	-0.0193	/	R.KVTVK.Q(1)+K.VSKLK.K(3)	Cas9,REVERSE_Cas9+REVERSE_Cas9	1284.838
0.0113	20190410_QExHFX1_RSLC1_Beveridge_Clausen_IMP_DSS_JRmethod_R2.13650.13650.3	xl	1.1450(0.6100+0.5350)	0.245	1.7299	/	R.KKDWDPKK.Y(7)+K.LSKR.V(3)	Cas9+REVERSE_sp|CRP_HUMAN|	1683.9671
0.0113	20190410_QExHFX1_RSLC1_Beveridge_Clausen_IMP_DSS_JRmethod_R2.15635.15635.3	xl	1.0500(0.7250+0.7700)	0.08	-2.7912	/	K.KDWDPKK.Y(6)+K.KLSKRVRPK.G(4)	Cas9+REVERSE_sp|CRP_HUMAN|	2164.2843
0.0113	20190410_QExHFX1_RSLC1_Beveridge_Clausen_IMP_DSS_JRmethod_R2.16004.16004.3	xl	1.1050(0.5950+0.5100)	0.465	1.7696	/	K.IDGPWMHKSADIR.F(8)+R.SDKNRGK.S(3)	REVERSE_sp|AMYS_HUMAN|+Cas9	2466.2437
0.0113	20190410_QExHFX1_RSLC1_Beveridge_Clausen_IMP_DSS_JRmethod_R2.16772.16772.3	xl	1.2650(0.3050+1.1050)	0.01	-2.4577	/	K.LKSVK.E(2)+K.YPKLESEFVYGDYK.V(3)	Cas9+Cas9	2448.2827
0.0113	20190410_QExHFX1_RSLC1_Beveridge_Clausen_IMP_DSS_JRmethod_R2.20203.20203.3	xl	0.9500(0.4050+0.8100)	0.95	-0.1689	/	R.KLQK.M(1)+R.LEESFLVEEDKK.H(11)	REVERSE_Cas9,REVERSE_Cas9,sp|CAH1_HUMAN|+Cas9	2118.1459
0.0112	20190410_QExHFX1_RSLC1_Beveridge_Clausen_IMP_DSS_JRmethod_R2.15947.15947.3	xl	0.8450(0.8450+0.8450)	0.36	0.1849	/	R.MTNFDKNLPNEK.V(6)+R.MTNFDKNLPNEK.V(6)	Cas9+Cas9	3037.4524
0.011	20190410_QExHFX1_RSLC1_Beveridge_Clausen_IMP_DSS_JRmethod_R2.02607.02607.3	xl	1.0200(1.0250+0.2150)	1.02	-0.1444	/	K.GQKNSR.E(3)+K.GSQKDR.L(4)	Cas9+REVERSE_Cas9	1515.7753
0.011	20190410_QExHFX1_RSLC1_Beveridge_Clausen_IMP_DSS_JRmethod_R2.15652.15652.3	xl	1.2150(0.8950+0.3200)	0.51	3.7508	/	K.ELTEPHGKFLR.L(8)+K.GYKEVKK.D(6)	REVERSE_sp|MYG_HUMAN|+Cas9	2314.2684
0.011	20190410_QExHFX1_RSLC1_Beveridge_Clausen_IMP_DSS_JRmethod_R2.17833.17833.3	xl	1.2450(0.9550+0.2900)	0.485	0.5061	/	K.RNSDKLIAR.K(5)+K.VFKNPK.F(3)	Cas9+sp|CTRB_BOVIN|	1941.1159
0.011	20190410_QExHFX1_RSLC1_Beveridge_Clausen_IMP_DSS_JRmethod_R2.22121.22121.3	xl	0.9550(0.5600+0.3950)	0.955	-0.6109	/	K.ENFDKAR.F(5)+K.RFDSVLKSK.L(7)	sp|RETBP_HUMAN|+REVERSE_Cas9	2095.1061
0.0109	20190410_QExHFX1_RSLC1_Beveridge_Clausen_IMP_DSS_JRmethod_R2.09451.09451.3	xl	1.4200(1.3900+0.1800)	0.03	0.1671	/	K.APLSASMIKR.Y(9)+R.SDKNR.G(3)	Cas9+Cas9	1828.9828
0.0109	20190410_QExHFX1_RSLC1_Beveridge_Clausen_IMP_DSS_JRmethod_R2.16804.16804.3	xl	1.2600(0.2750+0.9850)	0.055	-4.1326	/	R.KGKTK.L(1)+R.QEDFYPFLKDNR.E(9)	REVERSE_sp|CAH1_HUMAN|+Cas9	2269.1742
0.0109	20190410_QExHFX1_RSLC1_Beveridge_Clausen_IMP_DSS_JRmethod_R2.17330.17330.3	xl	0.8800(0.5150+0.8650)	0.88	-0.744	/	K.DFNEKVR.F(5)+K.DRLEDTTKFYPSYDR.E(8)	REVERSE_sp|RETBP_HUMAN|+REVERSE_sp|K1C15_SHEEP|	2949.4143
0.0108	20190410_QExHFX1_RSLC1_Beveridge_Clausen_IMP_DSS_JRmethod_R2.15682.15682.3	xl	0.8800(0.6450+0.5300)	0.88	-2.0407	/	R.FPMAQTDEDKFAK.E(10)+R.RKLQK.M(2)	REVERSE_sp|OVAL_CHICK|+REVERSE_Cas9	2336.2197
0.0108	20190410_QExHFX1_RSLC1_Beveridge_Clausen_IMP_DSS_JRmethod_R2.23171.23171.3	xl	0.9900(0.5900+0.5800)	0.335	-3.7861	/	K.LFDLITKGSQK.D(7)+R.MTNFDKNLPNEK.V(6)	REVERSE_Cas9+Cas9	2836.4679
0.0107	20190410_QExHFX1_RSLC1_Beveridge_Clausen_IMP_DSS_JRmethod_R2.05236.05236.3	xl	1.1000(0.9300+0.4750)	0.17	-0.2611	/	R.LSKSR.R(3)+R.SKSLR.A(2)	Cas9+REVERSE_Cas9	1316.7775
0.0107	20190410_QExHFX1_RSLC1_Beveridge_Clausen_IMP_DSS_JRmethod_R2.15916.15916.3	xl	1.2250(0.4950+0.7300)	0.39	1.6153	/	K.LSKR.V(3)+K.SDNVPSEEVVKK.M(11)	REVERSE_sp|CRP_HUMAN|+Cas9	1970.0683
0.0106	20190410_QExHFX1_RSLC1_Beveridge_Clausen_IMP_DSS_JRmethod_R2.08248.08248.3	xl	1.1000(0.8900+0.4550)	0.21	-0.1419	/	R.DKPIR.E(2)+R.IPKDR.H(3)	Cas9+REVERSE_Cas9	1392.8088
0.0106	20190410_QExHFX1_RSLC1_Beveridge_Clausen_IMP_DSS_JRmethod_R2.15859.15859.3	xl	1.3200(0.9950+0.3250)	0.08	0.7777	/	K.DDSIDNKVLTRSDK.N(7)+R.LSKSR.R(3)	Cas9+Cas9	2332.2233
0.0105	20190410_QExHFX1_RSLC1_Beveridge_Clausen_IMP_DSS_JRmethod_R2.15472.15472.3	xl	1.1650(0.4500+0.7150)	0.01	-0.2575	/	R.ENQTTQKGQK.N(7)+K.KLVDSTDKADLR.L(1)	Cas9+Cas9	2658.3823
0.0105	20190410_QExHFX1_RSLC1_Beveridge_Clausen_IMP_DSS_JRmethod_R2.16275.16275.3	xl	1.0900(0.5450+0.5450)	0.035	-0.7175	/	R.KSLKK.G(4)+K.QLKRRR.Y(3)	sp|CRP_HUMAN|+Cas9	1596.031
0.0104	20190410_QExHFX1_RSLC1_Beveridge_Clausen_IMP_DSS_JRmethod_R2.14470.14470.3	xl	1.1150(0.8500+0.4100)	0.29	-2.6964	/	R.ATRKLR.T(4)+R.LEDTTKFYPSYDR.E(6)	REVERSE_Cas9+REVERSE_sp|K1C15_SHEEP|	2515.307
0.0104	20190410_QExHFX1_RSLC1_Beveridge_Clausen_IMP_DSS_JRmethod_R2.21022.21022.3	xl	1.0450(0.5700+0.4750)	0.4	-2.8153	/	K.ASEDLKK.H(6)+K.NRGKSDNVPSEEVVK.K(4)	sp|MYG_HUMAN|+Cas9	2584.3343
0.0103	20190410_QExHFX1_RSLC1_Beveridge_Clausen_IMP_DSS_JRmethod_R2.12023.12023.3	xl	1.1300(0.4600+0.6700)	0.09	-4.8136	/	R.KKDWDPK.K(2)+R.LSKSRR.L(3)	Cas9+Cas9	1799.0053
0.0103	20190410_QExHFX1_RSLC1_Beveridge_Clausen_IMP_DSS_JRmethod_R2.16799.16799.3	xl	1.1100(0.3800+0.7300)	0.35	-4.7	/	R.KMRERSNK.Q(1)+K.TSRYQKR.D(6)	REVERSE_Cas9+REVERSE_Cas9	2123.1381
0.0102	20190410_QExHFX1_RSLC1_Beveridge_Clausen_IMP_DSS_JRmethod_R2.16895.16895.3	xl	1.0100(0.7650+0.2450)	1.01	-0.1977	/	K.IDGPWMHKSADIR.F(8)+R.KIFGAK.D(1)	REVERSE_sp|AMYS_HUMAN|+REVERSE_Cas9	2325.2302
0.0102	20190410_QExHFX1_RSLC1_Beveridge_Clausen_IMP_DSS_JRmethod_R2.18977.18977.3	xl	1.0150(0.7750+0.2400)	1.015	-1.5714	/	K.IMSASLPAKTIETNVR.L(9)+K.LKSVK.E(2)	REVERSE_Cas9+Cas9	2441.3926
0.0102	20190410_QExHFX1_RSLC1_Beveridge_Clausen_IMP_DSS_JRmethod_R2.21502.21502.3	xl	0.9100(0.4550+0.4550)	0.91	-2.6281	/	K.FDNLTKAER.G(6)+K.IKVYLPRMK.M(2)	Cas9+sp|OVAL_CHICK|	2377.3191
0.0101	20190410_QExHFX1_RSLC1_Beveridge_Clausen_IMP_DSS_JRmethod_R2.25856.25856.3	xl	1.1700(0.2550+0.9650)	0.405	-2.0663	/	K.DFNEKVR.F(5)+R.VSSFRVKENFDKAR.F(7)	REVERSE_sp|RETBP_HUMAN|+sp|RETBP_HUMAN|	2726.4139
0.01	20190410_QExHFX1_RSLC1_Beveridge_Clausen_IMP_DSS_JRmethod_R2.09085.09085.3	xl	1.3950(1.3900+0.2100)	0.005	1.1098	/	K.APLSASMIKR.Y(9)+R.NKDSR.T(2)	Cas9+REVERSE_Cas9	1828.9828
0.0098	20190410_QExHFX1_RSLC1_Beveridge_Clausen_IMP_DSS_JRmethod_R2.12934.12934.3	xl	1.0800(0.3800+0.7000)	0.425	-2.7085	/	K.EGNWKR.L(5)+R.NSDKLIARK.K(4)	REVERSE_sp|AMYS_HUMAN|+Cas9	1970.0697
0.0098	20190410_QExHFX1_RSLC1_Beveridge_Clausen_IMP_DSS_JRmethod_R2.18834.18834.3	xl	1.1350(0.8450+0.2900)	0.405	-0.3195	/	K.APLSASMIKR.Y(9)+R.WYNKMK.K(4)	Cas9+REVERSE_Cas9	2079.1008
0.0097	20190410_QExHFX1_RSLC1_Beveridge_Clausen_IMP_DSS_JRmethod_R2.11432.11432.3	xl	1.2050(0.6850+0.5200)	0.005	4.4171	/	K.GKEVK.A(2)+K.KPDWDKKR.A(1)	REVERSE_Cas9+REVERSE_Cas9	1768.9835
0.0097	20190410_QExHFX1_RSLC1_Beveridge_Clausen_IMP_DSS_JRmethod_R2.14565.14565.3	xl	1.1050(0.4400+0.6650)	0.21	-3.3497	/	K.KLSKR.V(4)+K.YNALKTPDK.L(5)	REVERSE_sp|CRP_HUMAN|+sp|CTRB_BOVIN|	1817.041
0.0097	20190410_QExHFX1_RSLC1_Beveridge_Clausen_IMP_DSS_JRmethod_R2.15836.15836.3	xl	1.2100(0.1300+1.1750)	0.8	2.2314	/	R.SNKQGK.Q(3)+K.TYAHLFDDKVMK.Q(9)	REVERSE_Cas9+Cas9	2265.1462
0.0097	20190410_QExHFX1_RSLC1_Beveridge_Clausen_IMP_DSS_JRmethod_R2.18230.18230.3	xl	1.1650(0.3600+0.8050)	0.15	-3.1651	/	R.KPLISEK.S(1)+R.VKENFDKAR.F(7)	REVERSE_Cas9+sp|RETBP_HUMAN|	2057.152
0.0097	20190410_QExHFX1_RSLC1_Beveridge_Clausen_IMP_DSS_JRmethod_R2.18352.18352.3	xl	1.2150(0.1650+1.2000)	0.385	-1.1004	/	R.KMRER.S(1)+R.QLLNAKLITQR.K(6)	REVERSE_Cas9+Cas9	2153.2466
0.0097	20190410_QExHFX1_RSLC1_Beveridge_Clausen_IMP_DSS_JRmethod_R2.23020.23020.3	xl	0.9850(0.4500+0.5350)	0.985	3.3537	/	R.ENQTTQKGQKNSR.E(7)+K.VTVKQLK.E(4)	Cas9+Cas9	2470.3502
0.0096	20190410_QExHFX1_RSLC1_Beveridge_Clausen_IMP_DSS_JRmethod_R2.09921.09921.3	xl	1.2200(1.1350+0.3050)	0.1	-3.5059	/	R.FDSVLKSK.L(6)+K.QLKEDYFK.K(3)	REVERSE_Cas9+Cas9	2130.1248
0.0096	20190410_QExHFX1_RSLC1_Beveridge_Clausen_IMP_DSS_JRmethod_R2.20643.20643.3	xl	1.1200(0.8600+0.2600)	0.53	-1.1235	/	K.RNSDKLIAR.K(5)+K.VFKNPK.F(3)	Cas9+sp|CTRB_BOVIN|	1941.1159
0.0096	20190410_QExHFX1_RSLC1_Beveridge_Clausen_IMP_DSS_JRmethod_R2.21326.21326.3	xl	1.1450(0.4700+0.6750)	0.3	2.1037	/	K.DFNEKVR.F(5)+K.TKYNALK.T(2)	REVERSE_sp|RETBP_HUMAN|+sp|CTRB_BOVIN|	1880.9995
0.0095	20190410_QExHFX1_RSLC1_Beveridge_Clausen_IMP_DSS_JRmethod_R2.15882.15882.3	xl	0.8850(0.6550+0.4850)	0.885	-2.6677	/	R.FPMAQTDEDKFAK.E(10)+R.RKLQK.M(2)	REVERSE_sp|OVAL_CHICK|+REVERSE_Cas9	2336.2197
0.0095	20190410_QExHFX1_RSLC1_Beveridge_Clausen_IMP_DSS_JRmethod_R2.19872.19872.3	xl	1.1600(0.4600+0.7000)	0.3	1.918	/	K.KYPK.L(1)+K.RSSVVKGDVSEEVNIRVK.G(6)	Cas9+REVERSE_sp|K1C15_SHEEP|	2672.486
0.0094	20190410_QExHFX1_RSLC1_Beveridge_Clausen_IMP_DSS_JRmethod_R2.13241.13241.3	xl	1.2200(0.3300+0.8900)	0.36	0.0129	/	R.KIFGAK.D(1)+K.VVEESPVNDSKGR.N(11)	REVERSE_Cas9+REVERSE_Cas9	2215.1847
0.0094	20190410_QExHFX1_RSLC1_Beveridge_Clausen_IMP_DSS_JRmethod_R2.15458.15458.3	xl	1.1200(0.4600+0.6600)	0.41	3.4039	/	K.EIKER.N(3)+K.VEKYGK.A(3)	REVERSE_Cas9+REVERSE_Cas9	1533.8402
0.0094	20190410_QExHFX1_RSLC1_Beveridge_Clausen_IMP_DSS_JRmethod_R2.17233.17233.3	xl	0.9400(0.5750+0.3650)	0.94	-3.3771	/	R.GGLSELDKAGFIK.R(8)+K.KHER.H(1)	Cas9+Cas9	2040.1003
0.0093	20190410_QExHFX1_RSLC1_Beveridge_Clausen_IMP_DSS_JRmethod_R2.18503.18503.3	xl	1.3100(0.3300+1.2250)	0.005	3.419	/	K.TKGKR.A(2)+K.VVEESPVNDSKGR.N(11)	sp|CAH1_HUMAN|+REVERSE_Cas9	2141.1439
0.0093	20190410_QExHFX1_RSLC1_Beveridge_Clausen_IMP_DSS_JRmethod_R2.19629.19629.3	xl	1.0800(0.8600+0.2200)	1.08	0.3202	/	K.LINGIRDKQSGK.T(8)+K.QLKRR.R(3)	Cas9+Cas9	2165.2756
0.0092	20190410_QExHFX1_RSLC1_Beveridge_Clausen_IMP_DSS_JRmethod_R2.14199.14199.3	xl	1.0000(0.8050+0.4100)	1	1.3696	/	K.KQEGSLFAPKR.M(10)+R.NKRR.T(2)	REVERSE_Cas9+REVERSE_Cas9	1970.1173
0.0092	20190410_QExHFX1_RSLC1_Beveridge_Clausen_IMP_DSS_JRmethod_R2.25158.25158.3	xl	0.9850(0.4400+0.5450)	0.985	4.3722	/	K.QEGSLFAPKR.M(9)+K.YPTIYHLRKKLVDSTDK.A(9)	REVERSE_Cas9+Cas9	3345.8084
0.0091	20190410_QExHFX1_RSLC1_Beveridge_Clausen_IMP_DSS_JRmethod_R2.16252.16252.3	xl	1.1400(0.4850+0.8950)	0.25	1.8578	/	K.GQKNSR.E(3)+R.VSSFRVKENFDK.A(7)	Cas9+sp|RETBP_HUMAN|	2281.1814
0.009	20190410_QExHFX1_RSLC1_Beveridge_Clausen_IMP_DSS_JRmethod_R2.24191.24191.3	xl	1.1050(0.1950+1.0450)	0.65	-3.9207	/	K.GQKNSRER.M(3)+R.KLINGIR.D(1)	Cas9+Cas9	1924.0965
0.0089	20190410_QExHFX1_RSLC1_Beveridge_Clausen_IMP_DSS_JRmethod_R2.18916.18916.3	xl	1.2050(0.2500+0.9550)	0.2	-1.3334	/	R.KMIAK.S(1)+K.VVEESPVNDSKGR.N(11)	Cas9+REVERSE_Cas9	2142.1353
0.0089	20190410_QExHFX1_RSLC1_Beveridge_Clausen_IMP_DSS_JRmethod_R2.26701.26701.3	xl	0.9200(0.7350+0.7300)	0.035	-0.6901	/	K.FDKFKHLK.S(5)+R.FPMAQTDEDKFAK.E(10)	sp|MYG_HUMAN|+REVERSE_sp|OVAL_CHICK|	2726.3777
0.0088	20190410_QExHFX1_RSLC1_Beveridge_Clausen_IMP_DSS_JRmethod_R2.12281.12281.3	xl	1.1600(0.2750+0.8850)	0.27	-0.0759	/	K.KYPK.L(1)+R.LKYENEMALR.Q(2)	Cas9+sp|K1C15_SHEEP|	1938.0284
0.0088	20190410_QExHFX1_RSLC1_Beveridge_Clausen_IMP_DSS_JRmethod_R2.13060.13060.3	xl	1.2950(1.0650+0.2300)	0.24	4.5643	/	R.DKPIR.E(2)+R.EVKVITLK.S(3)	Cas9+Cas9	1694.0341
0.0088	20190410_QExHFX1_RSLC1_Beveridge_Clausen_IMP_DSS_JRmethod_R2.20409.20409.3	xl	0.9900(0.9050+0.2450)	0.99	-1.5451	/	R.LEDTTKFYPSYDR.E(6)+R.NSDKLIAR.K(4)	REVERSE_sp|K1C15_SHEEP|+Cas9	2687.3441
0.0088	20190410_QExHFX1_RSLC1_Beveridge_Clausen_IMP_DSS_JRmethod_R2.21430.21430.3	xl	1.2100(0.3100+0.9000)	0.39	1.1463	/	K.NSRERMKR.L(7)+K.QLKEDYFK.K(3)	Cas9+Cas9	2283.1793
0.0088	20190410_QExHFX1_RSLC1_Beveridge_Clausen_IMP_DSS_JRmethod_R2.23914.23914.3	xl	1.1800(0.5050+0.9650)	0.065	0.1329	/	K.DTSDVLKK.R(7)+R.SSFEKNPIDFLEAK.G(5)	REVERSE_Cas9+Cas9	2666.369
0.0087	20190410_QExHFX1_RSLC1_Beveridge_Clausen_IMP_DSS_JRmethod_R2.20209.20209.3	xl	0.8550(0.5800+0.5150)	0.855	-1.4215	/	R.GKSDNVPSEEVVK.K(2)+R.KMIAKSEQEIGK.A(5)	Cas9+Cas9	2885.5054
0.0087	20190410_QExHFX1_RSLC1_Beveridge_Clausen_IMP_DSS_JRmethod_R2.23687.23687.3	xl	0.9950(0.4150+0.9950)	0.995	2.3663	/	K.DFNEKVR.F(5)+R.VSSFRVKENFDKAR.F(7)	REVERSE_sp|RETBP_HUMAN|+sp|RETBP_HUMAN|	2726.4139
0.0087	20190410_QExHFX1_RSLC1_Beveridge_Clausen_IMP_DSS_JRmethod_R2.24733.24733.3	xl	1.2150(0.3800+1.0650)	0.205	4.347	/	K.EIKER.N(3)+R.RQEDFYPFLKDNR.E(10)	REVERSE_Cas9+Cas9	2538.2866
0.0086	20190410_QExHFX1_RSLC1_Beveridge_Clausen_IMP_DSS_JRmethod_R2.17148.17148.3	xl	1.0050(0.3650+0.6400)	1.005	1.5147	/	R.HKNYASLVK.D(2)+R.LKRTAR.R(2)	REVERSE_Cas9+Cas9	1940.1319
0.0085	20190410_QExHFX1_RSLC1_Beveridge_Clausen_IMP_DSS_JRmethod_R2.09757.09757.3	xl	1.0900(0.8550+0.2350)	0.575	-2.0445	/	K.ESILPKRNSDK.L(6)+R.KMIAK.S(1)	Cas9+Cas9	2013.1291
0.0085	20190410_QExHFX1_RSLC1_Beveridge_Clausen_IMP_DSS_JRmethod_R2.12566.12566.3	xl	1.0850(0.4450+0.6400)	0.165	-4.6093	/	R.AKDFNEK.V(2)+R.RSKSLR.A(3)	REVERSE_sp|RETBP_HUMAN|+REVERSE_Cas9	1733.9423
0.0085	20190410_QExHFX1_RSLC1_Beveridge_Clausen_IMP_DSS_JRmethod_R2.14751.14751.3	xl	1.2400(0.2350+1.0050)	0.07	-2.7658	/	K.KDWDPK.K(1)+K.KQEGSLFAPKR.M(10)	Cas9+REVERSE_Cas9	2185.153
0.0085	20190410_QExHFX1_RSLC1_Beveridge_Clausen_IMP_DSS_JRmethod_R2.14903.14903.3	xl	1.1850(0.8650+0.3200)	0.06	-3.9244	/	K.ESILPKRNSDK.L(6)+R.KMRER.S(1)	Cas9+REVERSE_Cas9	2142.1578
0.0085	20190410_QExHFX1_RSLC1_Beveridge_Clausen_IMP_DSS_JRmethod_R2.27367.27367.3	xl	1.0650(0.7200+0.3450)	0.465	-0.0198	/	R.LFKGHPETLEK.F(3)+K.MKESAMSAVR.F(2)	sp|MYG_HUMAN|+REVERSE_sp|OVAL_CHICK|	2544.3079
0.0084	20190410_QExHFX1_RSLC1_Beveridge_Clausen_IMP_DSS_JRmethod_R2.15281.15281.3	xl	1.1150(0.6800+0.4350)	0.455	3.6485	/	K.FDKFKHLK.S(3)+K.VLSAYNKHR.D(7)	sp|MYG_HUMAN|+Cas9	2286.2636
0.0083	20190410_QExHFX1_RSLC1_Beveridge_Clausen_IMP_DSS_JRmethod_R2.15488.15488.3	xl	0.9150(0.3950+0.5200)	0.915	-2.5699	/	K.ESILPKR.N(6)+K.LANYKTK.G(5)	Cas9+REVERSE_sp|CTRB_BOVIN|	1816.0457
0.0083	20190410_QExHFX1_RSLC1_Beveridge_Clausen_IMP_DSS_JRmethod_R2.16826.16826.3	xl	1.0850(0.9850+0.4400)	0.165	-4.7076	/	R.KKLVDSTDK.A(2)+R.KWNGEK.M(1)	Cas9+sp|AMYS_HUMAN|	1931.0363
0.0083	20190410_QExHFX1_RSLC1_Beveridge_Clausen_IMP_DSS_JRmethod_R2.18013.18013.3	xl	1.3350(0.2450+1.1650)	0.06	4.6204	/	K.AGYKFETVR.G(4)+K.QLKEDYFK.K(3)	REVERSE_sp|AMYS_HUMAN|+Cas9	2277.168
0.0082	20190410_QExHFX1_RSLC1_Beveridge_Clausen_IMP_DSS_JRmethod_R2.14719.14719.3	xl	1.1000(0.7650+0.3350)	0.335	-0.4364	/	R.HKNYASLVK.D(2)+K.MKNYWR.Q(2)	REVERSE_Cas9+Cas9	2093.088
0.0082	20190410_QExHFX1_RSLC1_Beveridge_Clausen_IMP_DSS_JRmethod_R2.21335.21335.3	xl	1.1950(0.4750+0.7200)	0.005	0.0352	/	K.FKDFK.E(2)+K.IDGPWMHKSADIR.F(8)	REVERSE_sp|MYG_HUMAN|+REVERSE_sp|AMYS_HUMAN|	2346.183
0.0082	20190410_QExHFX1_RSLC1_Beveridge_Clausen_IMP_DSS_JRmethod_R2.21610.21610.3	xl	0.9750(0.2650+0.7100)	0.975	-4.2612	/	K.AIMKR.V(4)+R.VSSFRVKENFDK.A(7)	REVERSE_Cas9+sp|RETBP_HUMAN|	2210.1881
0.0082	20190410_QExHFX1_RSLC1_Beveridge_Clausen_IMP_DSS_JRmethod_R2.23196.23196.3	xl	1.1550(0.7750+0.4900)	0.115	3.0148	/	K.ELIPKIFK.Y(5)+R.KPLISEK.S(1)	REVERSE_Cas9+REVERSE_Cas9	1938.1804
0.0082	20190410_QExHFX1_RSLC1_Beveridge_Clausen_IMP_DSS_JRmethod_R2.26741.26741.3	xl	1.0400(0.5350+0.5750)	0.09	-1.4298	/	K.QLKEDYFKK.L(8)+K.RNTKFLLDVIAK.K(4)	Cas9+REVERSE_Cas9	2752.5526
0.0081	20190410_QExHFX1_RSLC1_Beveridge_Clausen_IMP_DSS_JRmethod_R2.13512.13512.3	xl	1.1500(0.7400+0.4100)	0.35	2.8634	/	K.GRNKDSR.T(4)+R.NSDKLIARK.K(4)	REVERSE_Cas9+Cas9	2013.1078
0.0081	20190410_QExHFX1_RSLC1_Beveridge_Clausen_IMP_DSS_JRmethod_R2.16362.16362.3	xl	1.1050(0.2150+1.1100)	0.875	4.7654	/	K.GQKNSRER.M(3)+K.SKLVSDFR.K(2)	Cas9+Cas9	2062.0918
0.008	20190410_QExHFX1_RSLC1_Beveridge_Clausen_IMP_DSS_JRmethod_R2.15723.15723.3	xl	1.1800(0.2250+0.9550)	0.27	-3.8551	/	K.KPDWDK.K(1)+K.KQEGSLFAPKR.M(10)	REVERSE_Cas9+REVERSE_Cas9	2185.153
0.008	20190410_QExHFX1_RSLC1_Beveridge_Clausen_IMP_DSS_JRmethod_R2.19183.19183.3	xl	1.2250(0.4100+0.8150)	0.045	2.4621	/	K.GRNKDSR.T(4)+K.IEAEHHGKKK.L(9)	REVERSE_Cas9+REVERSE_sp|MYG_HUMAN|	2145.1402
0.0079	20190410_QExHFX1_RSLC1_Beveridge_Clausen_IMP_DSS_JRmethod_R2.19508.19508.3	xl	1.0450(0.7850+0.5850)	0.235	0.9287	/	R.GKSDNVPSEEVVK.K(2)+K.MVKDDFLHAYTK.L(3)	Cas9+REVERSE_Cas9	2991.4898
0.0079	20190410_QExHFX1_RSLC1_Beveridge_Clausen_IMP_DSS_JRmethod_R2.25959.25959.3	xl	1.0600(0.9950+0.3150)	0.82	3.5702	/	K.LESEFVYGDYKVYDVR.K(11)+K.VLSAYNKHR.D(7)	Cas9+Cas9	3205.6083
0.0079	20190410_QExHFX1_RSLC1_Beveridge_Clausen_IMP_DSS_JRmethod_R2.29600.29600.3	xl	0.8950(0.4750+0.4200)	0.895	-3.6309	/	R.ENQTTQKGQK.N(7)+K.LYSMKEGNWKR.L(10)	Cas9+REVERSE_sp|AMYS_HUMAN|	2709.3543
0.0078	20190410_QExHFX1_RSLC1_Beveridge_Clausen_IMP_DSS_JRmethod_R2.12759.12759.3	xl	1.3350(0.2100+1.1250)	0.045	1.2514	/	K.FDKFK.H(3)+K.KMKNYWR.Q(1)	sp|MYG_HUMAN|+Cas9	1845.9599
0.0078	20190410_QExHFX1_RSLC1_Beveridge_Clausen_IMP_DSS_JRmethod_R2.12908.12908.3	xl	0.9050(0.5100+0.3950)	0.905	-3.092	/	R.QKRLLDER.N(2)+R.SNKQGK.Q(3)	REVERSE_Cas9+REVERSE_Cas9	1855.0275
0.0078	20190410_QExHFX1_RSLC1_Beveridge_Clausen_IMP_DSS_JRmethod_R2.22894.22894.3	xl	1.1450(0.7750+0.3700)	0.08	-1.7045	/	K.FYDEKLQKVTVK.R(8)+R.YQKR.D(3)	REVERSE_Cas9+REVERSE_Cas9	2228.2204
0.0077	20190410_QExHFX1_RSLC1_Beveridge_Clausen_IMP_DSS_JRmethod_R2.13115.13115.3	xl	1.1650(0.7000+0.4650)	0.12	0.7504	/	K.DSNRKPLISEK.S(5)+R.NKRR.T(2)	REVERSE_Cas9+REVERSE_Cas9	1996.1177
0.0077	20190410_QExHFX1_RSLC1_Beveridge_Clausen_IMP_DSS_JRmethod_R2.15388.15388.3	xl	1.2450(0.9050+0.3400)	0.13	1.2443	/	R.GGLSELDKAGFIK.R(8)+R.LSKSR.R(3)	Cas9+Cas9	2061.1469
0.0077	20190410_QExHFX1_RSLC1_Beveridge_Clausen_IMP_DSS_JRmethod_R2.17201.17201.3	xl	1.0500(0.2750+0.7750)	0.57	-2.0385	/	K.KYPK.L(1)+K.VVEESPVNDSKGR.N(11)	Cas9+REVERSE_Cas9	2087.0898
0.0077	20190410_QExHFX1_RSLC1_Beveridge_Clausen_IMP_DSS_JRmethod_R2.17533.17533.3	xl	1.0400(0.4850+0.5550)	0.19	-0.2321	/	K.DFNEKVRFSSVRC[160.03]DR.E(5)+K.MKFK.A(2)	REVERSE_sp|RETBP_HUMAN|+REVERSE_sp|RETBP_HUMAN|	2604.294
0.0077	20190410_QExHFX1_RSLC1_Beveridge_Clausen_IMP_DSS_JRmethod_R2.25896.25896.3	xl	1.0800(0.6500+0.5650)	0.19	3.0682	/	K.DDSIDNKVLTRSDK.N(7)+K.GYKEVKK.D(6)	Cas9+Cas9	2593.3598
0.0076	20190410_QExHFX1_RSLC1_Beveridge_Clausen_IMP_DSS_JRmethod_R2.15365.15365.3	xl	1.0600(0.5700+0.4900)	0.14	-3.1694	/	K.FYDEKLQK.V(5)+R.VKYFQFDKR.F(8)	REVERSE_Cas9+REVERSE_Cas9	2437.2681
0.0076	20190410_QExHFX1_RSLC1_Beveridge_Clausen_IMP_DSS_JRmethod_R2.19199.19199.3	xl	1.0100(0.9000+0.3350)	1.01	0.5117	/	K.FKHLKSEDEMKASEDLK.K(11)+R.KIFGAK.D(1)	sp|MYG_HUMAN|+REVERSE_Cas9	2834.4887
0.0075	20190410_QExHFX1_RSLC1_Beveridge_Clausen_IMP_DSS_JRmethod_R2.11783.11783.3	xl	1.0400(0.2400+1.0450)	1.04	4.438	/	R.NSDKLIAR.K(4)+K.SDNVPSEEVVKKMK.N(12)	Cas9+Cas9	2642.3948
0.0075	20190410_QExHFX1_RSLC1_Beveridge_Clausen_IMP_DSS_JRmethod_R2.19227.19227.3	xl	1.4250(0.0550+1.3700)	0.005	1.4627	/	K.ENFDKAR.F(5)+K.SDNVPSEEVVKKMK.N(12)	sp|RETBP_HUMAN|+Cas9	2605.3056
0.0075	20190410_QExHFX1_RSLC1_Beveridge_Clausen_IMP_DSS_JRmethod_R2.25434.25434.3	xl	1.1100(0.5750+0.5350)	0.14	0.0596	/	K.FKMKYWGVASFLQK.G(4)+R.SDKNR.G(3)	sp|RETBP_HUMAN|+Cas9	2488.2936
0.0074	20190410_QExHFX1_RSLC1_Beveridge_Clausen_IMP_DSS_JRmethod_R2.10263.10263.3	xl	1.0950(0.5550+0.5400)	0.135	1.3606	/	K.MLLDIKTR.L(6)+K.VEKGKSK.K(5)	sp|K1C15_SHEEP|+Cas9	1901.1019
0.0074	20190410_QExHFX1_RSLC1_Beveridge_Clausen_IMP_DSS_JRmethod_R2.19666.19666.3	xl	1.1250(0.3800+0.7450)	0.425	1.3013	/	K.KYPK.L(1)+K.RSSVVKGDVSEEVNIRVK.G(6)	Cas9+REVERSE_sp|K1C15_SHEEP|	2672.486
0.0074	20190410_QExHFX1_RSLC1_Beveridge_Clausen_IMP_DSS_JRmethod_R2.20830.20830.3	xl	0.9350(0.8900+0.4700)	0.935	4.682	/	R.GGLSELDKAGFIK.R(8)+K.VMKQLK.R(3)	Cas9+Cas9	2217.2442
0.0074	20190410_QExHFX1_RSLC1_Beveridge_Clausen_IMP_DSS_JRmethod_R2.21329.21329.3	xl	0.9700(0.6450+0.6800)	0.025	-1.5901	/	K.KPDWDKK.R(6)+R.NLKVLLEETGDMK.E(3)	REVERSE_Cas9+REVERSE_Cas9	2542.3352
0.0073	20190410_QExHFX1_RSLC1_Beveridge_Clausen_IMP_DSS_JRmethod_R2.17343.17343.3	xl	1.0100(0.7050+0.3050)	1.01	2.125	/	K.FKVLGNTDR.H(2)+K.SQDFFIEKYK.E(8)	Cas9+REVERSE_Cas9	2490.2794
0.0073	20190410_QExHFX1_RSLC1_Beveridge_Clausen_IMP_DSS_JRmethod_R2.20035.20035.3	xl	1.0200(0.2900+0.9350)	1.02	0.1671	/	R.DKQSGK.T(2)+K.QSGKTILDFLK.S(4)	Cas9+Cas9	2048.1153
0.0073	20190410_QExHFX1_RSLC1_Beveridge_Clausen_IMP_DSS_JRmethod_R2.26994.26994.3	xl	1.1500(0.9300+0.4800)	0.13	1.9628	/	K.FDKFKHLKSEDEMK.A(8)+R.SDKNRGK.S(3)	sp|MYG_HUMAN|+Cas9	2722.3747
0.0073	20190410_QExHFX1_RSLC1_Beveridge_Clausen_IMP_DSS_JRmethod_R2.28977.28977.3	xl	1.0000(0.4850+0.6400)	0.3	-1.3628	/	R.FTLIKEIK.E(5)+K.YGKAELFDIPNK.E(3)	REVERSE_Cas9+REVERSE_Cas9	2522.4035
0.0072	20190410_QExHFX1_RSLC1_Beveridge_Clausen_IMP_DSS_JRmethod_R2.08904.08904.3	xl	1.2950(0.2800+1.0150)	0.03	1.9755	/	R.LSKSRR.L(3)+K.VMKQLK.R(3)	Cas9+Cas9	1628.9759
0.0072	20190410_QExHFX1_RSLC1_Beveridge_Clausen_IMP_DSS_JRmethod_R2.15047.15047.3	xl	1.2200(1.1050+0.1150)	0.585	1.9085	/	K.DDSIDNKVLTRSDK.N(7)+L.ERKR.S(3)	Cas9+REVERSE_sp|K1C15_SHEEP|	2330.2189
0.0072	20190410_QExHFX1_RSLC1_Beveridge_Clausen_IMP_DSS_JRmethod_R2.17004.17004.3	xl	1.1150(0.8150+0.5250)	0.09	0.4103	/	-.GAASMDKK.Y(7)+K.KSKGKEVK.A(5)	Cas9+REVERSE_Cas9	1847.0185
0.0072	20190410_QExHFX1_RSLC1_Beveridge_Clausen_IMP_DSS_JRmethod_R2.18343.18343.3	xl	1.1500(0.2000+1.1000)	0.345	-0.7262	/	R.KMRER.S(1)+R.QLLNAKLITQR.K(6)	REVERSE_Cas9+Cas9	2153.2466
0.0072	20190410_QExHFX1_RSLC1_Beveridge_Clausen_IMP_DSS_JRmethod_R2.19654.19654.3	xl	1.1400(0.5100+0.6300)	0.05	2.4439	/	-.IERKR.S(4)+K.LIARKKDWDPK.K(6)	REVERSE_sp|K1C15_SHEEP|+Cas9	2207.2901
0.0072	20190410_QExHFX1_RSLC1_Beveridge_Clausen_IMP_DSS_JRmethod_R2.22976.22976.3	xl	1.1200(0.6350+0.4850)	0.24	2.7473	/	K.ATAKGIEQESK.A(4)+K.FKVLGNTDR.H(2)	REVERSE_Cas9+Cas9	2347.2382
0.0071	20190410_QExHFX1_RSLC1_Beveridge_Clausen_IMP_DSS_JRmethod_R2.13757.13757.3	xl	0.9400(0.6450+0.2950)	0.94	-0.8282	/	K.DFRVVKNIQTR.T(6)+R.KDFQFYK.V(1)	REVERSE_sp|OVAL_CHICK|+Cas9	2487.3273
0.0071	20190410_QExHFX1_RSLC1_Beveridge_Clausen_IMP_DSS_JRmethod_R2.16162.16162.3	xl	1.0500(0.7200+0.5400)	0.06	-4.5767	/	R.KKDWDPK.K(2)+K.KLSKR.V(4)	Cas9+REVERSE_sp|CRP_HUMAN|	1683.9671
0.0071	20190410_QExHFX1_RSLC1_Beveridge_Clausen_IMP_DSS_JRmethod_R2.19459.19459.3	xl	1.0300(0.7850+0.2450)	1.03	1.6429	/	K.LINGIRDKQSGK.T(8)+K.QLKRR.R(3)	Cas9+Cas9	2165.2756
0.007	20190410_QExHFX1_RSLC1_Beveridge_Clausen_IMP_DSS_JRmethod_R2.14911.14911.3	xl	1.1750(0.2450+1.1750)	0.51	4.0389	/	K.GRNKDSR.T(4)+K.RNSDKLIAR.K(5)	REVERSE_Cas9+Cas9	2041.114
0.007	20190410_QExHFX1_RSLC1_Beveridge_Clausen_IMP_DSS_JRmethod_R2.27671.27671.3	xl	0.8350(0.4900+0.5050)	0.835	-1.9414	/	R.KWNGEKMSYLK.N(1)+R.NSDKLIARKK.D(9)	sp|AMYS_HUMAN|+Cas9	2692.4733
0.0069	20190410_QExHFX1_RSLC1_Beveridge_Clausen_IMP_DSS_JRmethod_R2.25786.25786.3	xl	1.1850(0.9900+0.1950)	0.34	-4.2404	/	K.KVVEESPVNDSKGRNK.D(1)+K.TKGKR.A(4)	REVERSE_Cas9+sp|CAH1_HUMAN|	2511.3768
0.0068	20190410_QExHFX1_RSLC1_Beveridge_Clausen_IMP_DSS_JRmethod_R2.11309.11309.3	xl	0.9200(0.4700+0.4500)	0.92	1.9869	/	G.AASMDKK.Y(6)+K.GQKNSR.E(3)	Cas9+Cas9	1575.8038
0.0068	20190410_QExHFX1_RSLC1_Beveridge_Clausen_IMP_DSS_JRmethod_R2.13744.13744.3	xl	0.9400(0.4300+0.5100)	0.57	-1.1166	/	R.SDKNR.G(3)+R.TQINKVVRFDK.L(5)	Cas9+sp|OVAL_CHICK|	2103.1435
0.0068	20190410_QExHFX1_RSLC1_Beveridge_Clausen_IMP_DSS_JRmethod_R2.14026.14026.3	xl	0.9200(0.6050+0.3150)	0.92	-0.085	/	R.SSVVKGDVSEEVNIR.V(5)+R.WYNKMK.K(4)	REVERSE_sp|K1C15_SHEEP|+REVERSE_Cas9	2623.3315
0.0068	20190410_QExHFX1_RSLC1_Beveridge_Clausen_IMP_DSS_JRmethod_R2.19282.19282.3	xl	0.9950(0.6750+0.3200)	0.995	1.7795	/	K.GRNKDSR.T(4)+K.KSKGKEVK.A(5)	REVERSE_Cas9+REVERSE_Cas9	1872.054
0.0068	20190410_QExHFX1_RSLC1_Beveridge_Clausen_IMP_DSS_JRmethod_R2.20725.20725.3	xl	1.0700(0.5900+0.4800)	0.325	0.1095	/	K.DFNEKVRFSSVR.C(5)+R.WYNKMK.K(4)	REVERSE_sp|RETBP_HUMAN|+REVERSE_Cas9	2489.2524
0.0068	20190410_QExHFX1_RSLC1_Beveridge_Clausen_IMP_DSS_JRmethod_R2.21927.21927.3	xl	0.8600(0.4600+0.6250)	0.86	-1.9221	/	K.KLVDSTDK.A(1)+K.VEKYGKAELFDIPNK.E(3)	Cas9+REVERSE_Cas9	2792.4846
0.0068	20190410_QExHFX1_RSLC1_Beveridge_Clausen_IMP_DSS_JRmethod_R2.21931.21931.3	xl	1.0450(0.5350+0.5100)	0.045	-0.5219	/	K.FKHLK.S(2)+R.KTAYSFISYGR.T(1)	sp|MYG_HUMAN|+REVERSE_sp|CRP_HUMAN|	2101.1359
0.0067	20190410_QExHFX1_RSLC1_Beveridge_Clausen_IMP_DSS_JRmethod_R2.08025.08025.3	xl	1.0900(0.6700+0.4200)	0.375	2.6151	/	K.GRNKDSR.T(4)+R.KDFQFYK.V(1)	REVERSE_Cas9+Cas9	1943.9853
0.0067	20190410_QExHFX1_RSLC1_Beveridge_Clausen_IMP_DSS_JRmethod_R2.14863.14863.3	xl	1.1050(0.3150+0.7900)	0.2	-0.9458	/	R.SKSLR.A(2)+K.VVEESPVNDSKGRNK.D(11)	REVERSE_Cas9+REVERSE_Cas9	2384.2658
0.0067	20190410_QExHFX1_RSLC1_Beveridge_Clausen_IMP_DSS_JRmethod_R2.20967.20967.3	xl	1.0050(0.7300+0.4200)	0.38	-2.4681	/	K.DLIIKLPK.Y(5)+R.ENQTTQKGQK.N(7)	Cas9+Cas9	2237.263
0.0067	20190410_QExHFX1_RSLC1_Beveridge_Clausen_IMP_DSS_JRmethod_R2.25905.25905.3	xl	1.0650(0.7750+0.3700)	0.27	-0.4452	/	K.ADGLAVIGVLMKVGEANPK.L(12)+K.EVKK.D(3)	sp|CAH1_HUMAN|+Cas9	2521.4188
0.0066	20190410_QExHFX1_RSLC1_Beveridge_Clausen_IMP_DSS_JRmethod_R2.14677.14677.3	xl	0.8400(0.6850+0.4700)	0.84	-1.1279	/	R.FSGTWYAMAKK.D(10)+R.MGETVYKVK.T(7)	sp|RETBP_HUMAN|+REVERSE_Cas9	2480.2483
0.0066	20190410_QExHFX1_RSLC1_Beveridge_Clausen_IMP_DSS_JRmethod_R2.14776.14776.3	xl	1.1250(0.1300+0.9950)	0.505	-4.3584	/	R.KMIAK.S(1)+K.VVEESPVNDSKGR.N(11)	Cas9+REVERSE_Cas9	2142.1353
0.0066	20190410_QExHFX1_RSLC1_Beveridge_Clausen_IMP_DSS_JRmethod_R2.25039.25039.3	xl	1.2700(0.2550+1.0150)	0.09	1.7667	/	K.AIMKR.V(4)+K.YPKLESEFVYGDYK.V(3)	REVERSE_Cas9+Cas9	2492.266
0.0065	20190410_QExHFX1_RSLC1_Beveridge_Clausen_IMP_DSS_JRmethod_R2.16139.16139.3	xl	1.0050(0.7450+0.2600)	0.655	-1.6935	/	R.GKSDNVPSEEVVK.K(2)+K.QLKR.R(3)	Cas9+Cas9	2068.1163
0.0065	20190410_QExHFX1_RSLC1_Beveridge_Clausen_IMP_DSS_JRmethod_R2.16444.16444.3	xl	1.0200(0.6000+0.7950)	0.185	1.1037	/	K.VMKQLK.R(3)+K.YKEIFFDQSK.N(2)	Cas9+Cas9	2187.1649
0.0065	20190410_QExHFX1_RSLC1_Beveridge_Clausen_IMP_DSS_JRmethod_R2.20935.20935.3	xl	0.9750(0.4850+0.4900)	0.28	-4.2765	/	K.KLVDSTDK.A(1)+R.NKDSR.T(2)	Cas9+REVERSE_Cas9	1660.8631
0.0064	20190410_QExHFX1_RSLC1_Beveridge_Clausen_IMP_DSS_JRmethod_R2.21489.21489.3	xl	0.9600(0.7850+0.7050)	0.055	1.2377	/	R.FSGTWYAMAKK.D(10)+K.FYDEKLQK.V(5)	sp|RETBP_HUMAN|+REVERSE_Cas9	2496.2398
0.0063	20190410_QExHFX1_RSLC1_Beveridge_Clausen_IMP_DSS_JRmethod_R2.13904.13904.3	xl	1.0750(0.4800+0.5950)	0.265	0.1516	/	K.FKVLGNTDR.H(2)+K.GQKNSRERMK.R(3)	Cas9+Cas9	2419.2753
0.0063	20190410_QExHFX1_RSLC1_Beveridge_Clausen_IMP_DSS_JRmethod_R2.14234.14234.3	xl	0.9500(0.4000+0.5500)	0.95	0.874	/	R.TLVKNDISDDK.L(4)+K.VVEESPVNDSKGR.N(11)	REVERSE_Cas9+REVERSE_Cas9	2799.4137
0.0063	20190410_QExHFX1_RSLC1_Beveridge_Clausen_IMP_DSS_JRmethod_R2.17606.17606.3	xl	1.0100(0.4600+0.5500)	0.185	-2.5085	/	K.KDWDPKK.Y(1)+R.QEDFYPFLKDNR.E(9)	Cas9+Cas9	2624.291
0.0063	20190410_QExHFX1_RSLC1_Beveridge_Clausen_IMP_DSS_JRmethod_R2.18207.18207.3	xl	0.9950(0.2900+0.7050)	0.605	-0.4624	/	K.ESILPKR.N(6)+R.KDFQFYK.V(1)	Cas9+Cas9	1954.0563
0.0063	20190410_QExHFX1_RSLC1_Beveridge_Clausen_IMP_DSS_JRmethod_R2.23551.23551.3	xl	1.0650(0.7550+0.3100)	0.37	-4.773	/	R.LFKGHPETLEKFDK.F(3)+K.TLNDFKR.Q(6)	sp|MYG_HUMAN|+REVERSE_Cas9	2718.438
0.0063	20190410_QExHFX1_RSLC1_Beveridge_Clausen_IMP_DSS_JRmethod_R2.23627.23627.3	xl	0.9350(0.5300+0.4050)	0.935	0.4803	/	K.DSTRTQINKVVR.F(9)+R.MKMEEK.Y(2)	sp|OVAL_CHICK|+sp|OVAL_CHICK|	2348.2191
0.0063	20190410_QExHFX1_RSLC1_Beveridge_Clausen_IMP_DSS_JRmethod_R2.25059.25059.3	xl	1.1150(0.8550+0.2600)	0.285	-0.5306	/	K.FKMKYWGVASFLQK.G(4)+R.RATRKLR.T(5)	sp|RETBP_HUMAN|+REVERSE_Cas9	2769.5627
0.0062	20190410_QExHFX1_RSLC1_Beveridge_Clausen_IMP_DSS_JRmethod_R2.11282.11282.3	xl	1.0400(0.5600+0.4800)	0.1	-4.5047	/	R.IVTGLKAGYK.F(6)+K.MKNYWR.Q(2)	REVERSE_sp|AMYS_HUMAN|+Cas9	2083.1288
0.0062	20190410_QExHFX1_RSLC1_Beveridge_Clausen_IMP_DSS_JRmethod_R2.17566.17566.3	xl	0.8850(0.5350+0.3500)	0.885	-1.5243	/	K.KDEEVLFSEELR.H(1)+R.MGETVYKVK.T(7)	REVERSE_Cas9+REVERSE_Cas9	2684.3618
0.0062	20190410_QExHFX1_RSLC1_Beveridge_Clausen_IMP_DSS_JRmethod_R2.18524.18524.3	xl	0.9050(0.3400+0.5650)	0.905	-1.2936	/	R.DKPIR.E(2)+K.KRLHYITPYK.E(1)	Cas9+REVERSE_Cas9	2083.1941
0.0062	20190410_QExHFX1_RSLC1_Beveridge_Clausen_IMP_DSS_JRmethod_R2.19984.19984.3	xl	1.0650(0.4900+0.7300)	0.285	0.3598	/	R.LASYLEKVR.A(7)+K.QEGSLFAPKR.M(9)	sp|K1C15_SHEEP|+REVERSE_Cas9	2347.2899
0.0062	20190410_QExHFX1_RSLC1_Beveridge_Clausen_IMP_DSS_JRmethod_R2.20448.20448.3	xl	0.9850(0.6800+0.4700)	0.29	-4.2175	/	K.GRNKDSR.T(4)+K.RGNELEFLSYKPLK.L(11)	REVERSE_Cas9+REVERSE_Cas9	2662.419
0.0061	20190410_QExHFX1_RSLC1_Beveridge_Clausen_IMP_DSS_JRmethod_R2.12501.12501.3	xl	1.1250(0.3600+0.7650)	0.04	-4.2854	/	K.AGYKFETVR.G(4)+K.DTSDVLKK.R(7)	REVERSE_sp|AMYS_HUMAN|+REVERSE_Cas9	2112.1102
0.0061	20190410_QExHFX1_RSLC1_Beveridge_Clausen_IMP_DSS_JRmethod_R2.21388.21388.3	xl	1.1250(0.6400+0.4850)	0.06	0.5635	/	K.ENFDKAR.F(5)+K.QLFSAVGWYKMK.F(10)	sp|RETBP_HUMAN|+REVERSE_sp|RETBP_HUMAN|	2473.2463
0.0061	20190410_QExHFX1_RSLC1_Beveridge_Clausen_IMP_DSS_JRmethod_R2.21435.21435.3	xl	1.1900(0.9750+0.3700)	0.095	1.8901	/	K.FKDFKELTEPHGK.F(5)+R.KWNGEK.M(1)	REVERSE_sp|MYG_HUMAN|+sp|AMYS_HUMAN|	2473.264
0.0061	20190410_QExHFX1_RSLC1_Beveridge_Clausen_IMP_DSS_JRmethod_R2.21745.21745.3	xl	1.1900(0.9800+0.3300)	0.185	3.7457	/	K.FKDFKELTEPHGK.F(5)+R.KWNGEK.M(1)	REVERSE_sp|MYG_HUMAN|+sp|AMYS_HUMAN|	2473.264
0.0061	20190410_QExHFX1_RSLC1_Beveridge_Clausen_IMP_DSS_JRmethod_R2.22617.22617.3	xl	0.9350(0.4200+0.5750)	0.935	0.7133	/	R.KDFQFYK.V(1)+R.RSKSLRASLIAK.A(3)	Cas9+REVERSE_Cas9	2441.3793
0.0061	20190410_QExHFX1_RSLC1_Beveridge_Clausen_IMP_DSS_JRmethod_R2.23503.23503.3	xl	0.8900(0.5550+0.3350)	0.89	-3.2333	/	K.RIVTGLKAGYK.F(7)+K.YFQFDKR.F(6)	REVERSE_sp|AMYS_HUMAN|+REVERSE_Cas9	2345.2895
0.0061	20190410_QExHFX1_RSLC1_Beveridge_Clausen_IMP_DSS_JRmethod_R2.27738.27738.3	xl	1.0550(0.6600+0.5950)	0.025	0.648	/	R.MNTKYDENDKLIR.E(4)+K.RNSDKLIAR.K(5)	Cas9+Cas9	2848.4864
0.006	20190410_QExHFX1_RSLC1_Beveridge_Clausen_IMP_DSS_JRmethod_R2.14984.14984.3	xl	1.0700(0.5100+0.5600)	0.175	0.6666	/	K.FKVLGNTDR.H(2)+K.KDWDPK.K(1)	Cas9+Cas9	1974.021
0.006	20190410_QExHFX1_RSLC1_Beveridge_Clausen_IMP_DSS_JRmethod_R2.15123.15123.3	xl	0.9150(0.3150+0.6000)	0.915	-2.2929	/	K.DFNEKVR.F(5)+K.VVEESPVNDSKGRNK.D(11)	REVERSE_sp|RETBP_HUMAN|+REVERSE_Cas9	2701.367
0.006	20190410_QExHFX1_RSLC1_Beveridge_Clausen_IMP_DSS_JRmethod_R2.17772.17772.3	xl	1.1650(0.8800+0.2850)	0.345	1.9236	/	K.QEGSLFAPKR.M(9)+R.SDKNRGK.S(3)	REVERSE_Cas9+Cas9	2073.0966
0.006	20190410_QExHFX1_RSLC1_Beveridge_Clausen_IMP_DSS_JRmethod_R2.20418.20418.3	xl	0.8850(0.5200+0.3650)	0.885	-4.3223	/	K.KFYDEKLQK.V(6)+K.VMKQLKR.R(6)	REVERSE_Cas9+Cas9	2237.2605
0.006	20190410_QExHFX1_RSLC1_Beveridge_Clausen_IMP_DSS_JRmethod_R2.21854.21854.3	xl	1.1150(0.5050+0.6100)	0.05	0.8949	/	R.HSIKK.N(4)+R.KIFGAKDLESLGGR.E(6)	Cas9+REVERSE_Cas9	2239.2687
0.006	20190410_QExHFX1_RSLC1_Beveridge_Clausen_IMP_DSS_JRmethod_R2.22009.22009.3	xl	1.1550(0.9200+0.2350)	0.135	-1.9075	/	K.IEAEHHGKKK.L(9)+K.YFQFDKR.F(6)	REVERSE_sp|MYG_HUMAN|+REVERSE_Cas9	2316.2014
0.006	20190410_QExHFX1_RSLC1_Beveridge_Clausen_IMP_DSS_JRmethod_R2.23153.23153.3	xl	0.9950(0.5000+0.4950)	0.175	-2.5975	/	K.KFYDEK.L(1)+R.MNTKYDENDKLIR.E(4)	REVERSE_Cas9+Cas9	2605.2733
0.0059	20190410_QExHFX1_RSLC1_Beveridge_Clausen_IMP_DSS_JRmethod_R2.10522.10522.3	xl	1.0750(0.2350+0.8900)	0.735	4.4724	/	R.MKMEEK.Y(2)+K.VLDALQAIKTK.G(9)	sp|OVAL_CHICK|+sp|CAH1_HUMAN|	2131.1631
0.0059	20190410_QExHFX1_RSLC1_Beveridge_Clausen_IMP_DSS_JRmethod_R2.18360.18360.3	xl	1.0250(0.6350+0.3900)	0.3	-1.9414	/	K.FAKEWLGK.F(3)+R.GKLPQTPR.N(2)	REVERSE_sp|OVAL_CHICK|+REVERSE_sp|CAH1_HUMAN|	2011.1254
0.0059	20190410_QExHFX1_RSLC1_Beveridge_Clausen_IMP_DSS_JRmethod_R2.19177.19177.3	xl	0.8950(0.5650+0.3300)	0.895	-3.4818	/	K.DFKELTEPHGKFLR.L(11)+K.FKMK.Y(2)	REVERSE_sp|MYG_HUMAN|+sp|RETBP_HUMAN|	2406.2769
0.0059	20190410_QExHFX1_RSLC1_Beveridge_Clausen_IMP_DSS_JRmethod_R2.21014.21014.3	xl	1.1750(0.3950+0.7800)	0.045	0.2693	/	K.FKDFK.E(2)+K.IDGPWMHKSADIR.F(8)	REVERSE_sp|MYG_HUMAN|+REVERSE_sp|AMYS_HUMAN|	2346.183
0.0059	20190410_QExHFX1_RSLC1_Beveridge_Clausen_IMP_DSS_JRmethod_R2.24333.24333.3	xl	1.1000(0.4500+1.1000)	0.005	-1.5356	/	K.KPDWDKKR.A(6)+-.MAEEVEEERLKYLDFVR.A(11)	REVERSE_Cas9+sp|SRPP_HEVBR|	3364.7124
0.0059	20190410_QExHFX1_RSLC1_Beveridge_Clausen_IMP_DSS_JRmethod_R2.24708.24708.3	xl	1.1000(0.4250+0.9250)	0.3	0.6323	/	K.GHPETLEKFDK.F(8)+K.KQEGSLFAPK.R(1)	sp|MYG_HUMAN|+REVERSE_Cas9	2541.3114
0.0058	20190410_QExHFX1_RSLC1_Beveridge_Clausen_IMP_DSS_JRmethod_R2.06750.06750.3	xl	1.0100(0.7200+0.5350)	0.29	0.4549	/	R.DKPIR.E(2)+R.LSKSR.R(3)	Cas9+Cas9	1354.7932
0.0058	20190410_QExHFX1_RSLC1_Beveridge_Clausen_IMP_DSS_JRmethod_R2.15233.15233.3	xl	1.1800(0.2400+1.1050)	0.35	2.044	/	K.GQKNSR.E(3)+K.KLVDSTDKADLR.L(1)	Cas9+Cas9	2186.1654
0.0058	20190410_QExHFX1_RSLC1_Beveridge_Clausen_IMP_DSS_JRmethod_R2.25986.25986.3	xl	0.8300(0.4450+0.4900)	0.83	-0.5346	/	R.FDSVLKSK.L(6)+K.KAMAYWTGSFRAK.D(1)	REVERSE_Cas9+REVERSE_sp|RETBP_HUMAN|	2576.346
0.0057	20190410_QExHFX1_RSLC1_Beveridge_Clausen_IMP_DSS_JRmethod_R2.18420.18420.3	xl	0.9350(0.4550+0.4800)	0.935	3.5063	/	K.KFKVLGNTDR.H(3)+R.LDAKDTSDVLK.K(4)	Cas9+REVERSE_Cas9	2518.3641
0.0056	20190410_QExHFX1_RSLC1_Beveridge_Clausen_IMP_DSS_JRmethod_R2.09069.09069.3	xl	1.0650(0.2450+0.9800)	0.385	-0.4318	/	R.DKQSGK.T(2)+K.NLPNEKVLPK.H(6)	Cas9+Cas9	1950.0785
0.0056	20190410_QExHFX1_RSLC1_Beveridge_Clausen_IMP_DSS_JRmethod_R2.15963.15963.3	xl	0.9950(0.5450+0.4500)	0.56	0.4178	/	K.HRDKPIR.E(4)+R.MKMEEK.Y(2)	Cas9+sp|OVAL_CHICK|	1852.9651
0.0056	20190410_QExHFX1_RSLC1_Beveridge_Clausen_IMP_DSS_JRmethod_R2.20537.20537.3	xl	0.9500(0.5250+0.4250)	0.44	-4.4944	/	-.IERKR.S(4)+K.LINGIRDKQSGK.T(8)	REVERSE_sp|K1C15_SHEEP|+Cas9	2166.2596
0.0056	20190410_QExHFX1_RSLC1_Beveridge_Clausen_IMP_DSS_JRmethod_R2.23054.23054.3	xl	1.0450(0.6800+0.3650)	0.55	4.7329	/	K.AGFIKRQLVETR.Q(5)+K.KLDESAK.M(1)	Cas9+REVERSE_sp|MYG_HUMAN|	2344.3113
0.0056	20190410_QExHFX1_RSLC1_Beveridge_Clausen_IMP_DSS_JRmethod_R2.25486.25486.3	xl	1.0550(0.5300+0.5250)	0.235	4.4663	/	K.DFKELTEPHGK.F(3)+K.VLTRSDKNR.G(7)	REVERSE_sp|MYG_HUMAN|+Cas9	2525.3237
0.0055	20190410_QExHFX1_RSLC1_Beveridge_Clausen_IMP_DSS_JRmethod_R2.10309.10309.3	xl	0.9500(0.5950+0.3550)	0.95	1.7125	/	R.SNKQGK.Q(3)+K.VMKQLKRR.R(6)	REVERSE_Cas9+Cas9	1856.0777
0.0055	20190410_QExHFX1_RSLC1_Beveridge_Clausen_IMP_DSS_JRmethod_R2.17780.17780.3	xl	1.0050(0.3150+0.8150)	0.44	-0.9675	/	K.AGFIKR.Q(5)+K.QENDEPSGKLK.E(9)	Cas9+REVERSE_Cas9	2072.0901
0.0055	20190410_QExHFX1_RSLC1_Beveridge_Clausen_IMP_DSS_JRmethod_R2.20208.20208.3	xl	1.1000(0.6550+0.4450)	0.16	1.4417	/	K.KFKVLGNTDR.H(3)+K.VFKNPK.F(3)	Cas9+sp|CTRB_BOVIN|	2046.1625
0.0055	20190410_QExHFX1_RSLC1_Beveridge_Clausen_IMP_DSS_JRmethod_R2.20986.20986.3	xl	0.9900(0.5950+0.5000)	0.09	-1.65	/	R.FPMAQTDEDKFAK.E(10)+K.MIAKSEQEIGK.A(4)	REVERSE_sp|OVAL_CHICK|+Cas9	2897.4189
0.0055	20190410_QExHFX1_RSLC1_Beveridge_Clausen_IMP_DSS_JRmethod_R2.22790.22790.3	xl	1.1000(0.4150+0.6850)	0.23	4.9444	/	K.FKMK.Y(2)+R.LAADDFRLKYENEMALR.Q(9)	sp|RETBP_HUMAN|+sp|K1C15_SHEEP|	2744.4028
0.0054	20190410_QExHFX1_RSLC1_Beveridge_Clausen_IMP_DSS_JRmethod_R2.21667.21667.3	xl	1.2100(0.9850+0.2250)	0.255	0.7553	/	K.IMSASLPAKTIETNVR.L(9)+R.KREI.-(1)	REVERSE_Cas9+sp|K1C15_SHEEP|	2412.3409
0.0054	20190410_QExHFX1_RSLC1_Beveridge_Clausen_IMP_DSS_JRmethod_R2.23826.23826.3	xl	0.9900(0.4800+0.5100)	0.14	-0.9107	/	K.KFYDEK.L(1)+R.MNTKYDENDKLIR.E(4)	REVERSE_Cas9+Cas9	2605.2733
0.0054	20190410_QExHFX1_RSLC1_Beveridge_Clausen_IMP_DSS_JRmethod_R2.25556.25556.3	xl	0.9900(0.7450+0.2450)	0.99	0.9081	/	K.NPIDFLEAKGYK.E(9)+K.NSRERMKR.L(7)	Cas9+Cas9	2607.359
0.0054	20190410_QExHFX1_RSLC1_Beveridge_Clausen_IMP_DSS_JRmethod_R2.28169.28169.3	xl	1.0700(0.8300+0.2850)	0.635	0.7621	/	K.AELFDIPNKEFSSR.E(9)+R.VKENFDK.A(2)	REVERSE_Cas9+sp|RETBP_HUMAN|	2668.3383
0.0053	20190410_QExHFX1_RSLC1_Beveridge_Clausen_IMP_DSS_JRmethod_R2.13267.13267.3	xl	1.0600(0.9100+0.4000)	0.065	-2.3368	/	K.IDGPWMHKSADIR.F(8)+R.LSKSRR.L(3)	REVERSE_sp|AMYS_HUMAN|+Cas9	2408.2746
0.0053	20190410_QExHFX1_RSLC1_Beveridge_Clausen_IMP_DSS_JRmethod_R2.17931.17931.3	xl	0.9950(0.4600+0.5350)	0.155	-2.3611	/	-.IERKR.S(4)+R.NSDKLIARKK.D(9)	REVERSE_sp|K1C15_SHEEP|+Cas9	2010.2061
0.0053	20190410_QExHFX1_RSLC1_Beveridge_Clausen_IMP_DSS_JRmethod_R2.19712.19712.3	xl	1.0200(0.6200+0.4000)	0.185	-1.214	/	K.GRNKDSR.T(4)+K.QLKEDYFK.K(3)	REVERSE_Cas9+Cas9	2039.0435
0.0053	20190410_QExHFX1_RSLC1_Beveridge_Clausen_IMP_DSS_JRmethod_R2.26623.26623.3	xl	1.1850(0.8100+0.3750)	0.005	1.4585	/	K.FKMKYWGVASFLQK.G(4)+R.KDFQFYKVR.E(1)	sp|RETBP_HUMAN|+Cas9	3099.6407
0.0052	20190410_QExHFX1_RSLC1_Beveridge_Clausen_IMP_DSS_JRmethod_R2.14725.14725.3	xl	1.0200(0.4750+0.7450)	0.01	-3.2961	/	K.DTSDVLKKR.L(8)+K.FDNLTKAER.G(6)	REVERSE_Cas9+Cas9	2291.212
0.0052	20190410_QExHFX1_RSLC1_Beveridge_Clausen_IMP_DSS_JRmethod_R2.16304.16304.3	xl	0.9100(0.6400+0.2700)	0.91	-3.6225	/	R.LAMENEYKLR.F(8)+R.SDKNRGK.S(3)	REVERSE_sp|K1C15_SHEEP|+Cas9	2207.1367
0.0052	20190410_QExHFX1_RSLC1_Beveridge_Clausen_IMP_DSS_JRmethod_R2.21139.21139.3	xl	0.8900(0.5800+0.3100)	0.89	-2.8368	/	R.FPMAQTDEDKFAK.E(10)+K.LVDSTDKADLR.L(7)	REVERSE_sp|OVAL_CHICK|+Cas9	2896.4163
0.0052	20190410_QExHFX1_RSLC1_Beveridge_Clausen_IMP_DSS_JRmethod_R2.21545.21545.3	xl	1.0600(0.4550+0.6050)	0.28	1.939	/	K.ELTEPHGKFLR.L(8)+K.KLDESAKMEDESK.L(7)	REVERSE_sp|MYG_HUMAN|+REVERSE_sp|MYG_HUMAN|	2972.48
0.0052	20190410_QExHFX1_RSLC1_Beveridge_Clausen_IMP_DSS_JRmethod_R2.25289.25289.3	xl	0.9150(0.6800+0.2350)	0.915	-2.2363	/	R.FLELAKNMAGQADAGFDGPHK.S(6)+K.KLSKR.V(4)	REVERSE_sp|MYG_HUMAN|+REVERSE_sp|CRP_HUMAN|	2984.5541
0.0051	20190410_QExHFX1_RSLC1_Beveridge_Clausen_IMP_DSS_JRmethod_R2.14390.14390.3	xl	1.0500(0.3850+0.8250)	0.42	2.2601	/	-.GAASMDKK.Y(7)+K.QEGSLFAPKR.M(9)	Cas9+REVERSE_Cas9	2076.0673
0.0051	20190410_QExHFX1_RSLC1_Beveridge_Clausen_IMP_DSS_JRmethod_R2.17212.17212.3	xl	1.0750(0.4700+0.8500)	0.14	3.5704	/	R.SDKNR.G(3)+R.SNDIAAALIKDR.L(10)	Cas9+REVERSE_sp|K1C15_SHEEP|	2042.0755
0.0051	20190410_QExHFX1_RSLC1_Beveridge_Clausen_IMP_DSS_JRmethod_R2.22550.22550.3	xl	0.9350(0.6900+0.2450)	0.81	-0.9494	/	K.TFVEGQVEYKLAR.W(10)+K.YNALKTPDK.L(5)	REVERSE_sp|CRP_HUMAN|+sp|CTRB_BOVIN|	2725.4326
0.005	20190410_QExHFX1_RSLC1_Beveridge_Clausen_IMP_DSS_JRmethod_R2.06286.06286.3	xl	0.9150(0.5800+0.5850)	0.095	-0.2306	/	K.IIKDK.D(3)+R.KVTVK.Q(1)	Cas9+Cas9,REVERSE_Cas9	1326.8486
0.005	20190410_QExHFX1_RSLC1_Beveridge_Clausen_IMP_DSS_JRmethod_R2.16635.16635.3	xl	1.0550(0.3250+0.7300)	0.195	-0.9738	/	K.EVKK.D(3)+K.KMKNYWR.Q(3)	Cas9+Cas9	1664.9072
0.005	20190410_QExHFX1_RSLC1_Beveridge_Clausen_IMP_DSS_JRmethod_R2.18266.18266.3	xl	0.9400(0.6850+0.3400)	0.94	4.4534	/	R.KFDNLTK.A(1)+R.KPLISEK.S(1)	Cas9+REVERSE_Cas9	1816.0345
0.005	20190410_QExHFX1_RSLC1_Beveridge_Clausen_IMP_DSS_JRmethod_R2.18489.18489.3	xl	0.8850(0.2950+0.7900)	0.885	-4.2976	/	R.VKENFDK.A(2)+K.YVNFLYLASHYEKLK.G(13)	sp|RETBP_HUMAN|+Cas9	2903.5108
0.005	20190410_QExHFX1_RSLC1_Beveridge_Clausen_IMP_DSS_JRmethod_R2.19216.19216.3	xl	1.1050(0.3400+0.7650)	0.015	-0.8005	/	G.AASMDKK.Y(6)+R.VKENFDKAR.F(7)	Cas9+sp|RETBP_HUMAN|	1993.0302
0.005	20190410_QExHFX1_RSLC1_Beveridge_Clausen_IMP_DSS_JRmethod_R2.26478.26478.3	xl	1.0750(0.6500+0.4250)	0.3	4.4798	/	R.VVKNIQTR.T(3)+K.YGKAELFDIPNK.E(3)	REVERSE_sp|OVAL_CHICK|+REVERSE_Cas9	2488.3688
0.0049	20190410_QExHFX1_RSLC1_Beveridge_Clausen_IMP_DSS_JRmethod_R2.12643.12643.3	xl	1.0100(0.5500+0.4600)	0.035	-2.2135	/	R.KWNGEKMSYLK.N(6)+R.NKDSR.T(2)	sp|AMYS_HUMAN|+REVERSE_Cas9	2139.0782
0.0049	20190410_QExHFX1_RSLC1_Beveridge_Clausen_IMP_DSS_JRmethod_R2.14843.14843.3	xl	1.1550(0.3950+1.0100)	0.005	2.0495	/	K.KDWDPK.K(1)+R.SDKNRGKSDNVPSEEVVK.K(3)	Cas9+Cas9	2912.4514
0.0049	20190410_QExHFX1_RSLC1_Beveridge_Clausen_IMP_DSS_JRmethod_R2.15220.15220.3	xl	1.1300(1.0500+0.2800)	0.355	0.8845	/	R.KIMSASLPAK.T(1)+R.VTEFKYGAK.L(5)	REVERSE_Cas9+sp|AMYS_HUMAN|	2224.2176
0.0049	20190410_QExHFX1_RSLC1_Beveridge_Clausen_IMP_DSS_JRmethod_R2.16268.16268.3	xl	1.0550(0.5500+0.6800)	0.005	1.3378	/	K.IEAEHHGKKK.L(8)+R.SDKNRGK.S(3)	REVERSE_sp|MYG_HUMAN|+Cas9	2117.134
0.0049	20190410_QExHFX1_RSLC1_Beveridge_Clausen_IMP_DSS_JRmethod_R2.18390.18390.3	xl	1.0500(0.4800+0.5700)	0.23	1.4542	/	K.AGFIKR.Q(5)+R.TLVKNDISDDK.L(4)	Cas9+REVERSE_Cas9	2075.1262
0.0049	20190410_QExHFX1_RSLC1_Beveridge_Clausen_IMP_DSS_JRmethod_R2.19923.19923.3	xl	0.9900(0.4950+0.7400)	0.36	2.3906	/	K.QLKR.R(3)+R.TQINKVVR.F(5)	Cas9+sp|OVAL_CHICK|	1637.994
0.0049	20190410_QExHFX1_RSLC1_Beveridge_Clausen_IMP_DSS_JRmethod_R2.22702.22702.3	xl	0.9550(0.6500+0.3050)	0.955	4.4527	/	R.FPMAQTDEDKFAK.E(10)+R.VKELYSALR.D(2)	REVERSE_sp|OVAL_CHICK|+REVERSE_sp|K1C15_SHEEP|	2742.3937
0.0049	20190410_QExHFX1_RSLC1_Beveridge_Clausen_IMP_DSS_JRmethod_R2.23681.23681.3	xl	1.0500(0.4150+0.6350)	0.05	-0.0423	/	R.EKIEKILTFR.L(5)+K.QLKPNAEGVK.M(3)	Cas9+REVERSE_sp|CAH1_HUMAN|	2496.4314
0.0049	20190410_QExHFX1_RSLC1_Beveridge_Clausen_IMP_DSS_JRmethod_R2.24395.24395.3	xl	1.0350(0.4600+0.8100)	0.315	4.4627	/	R.QQLPEKYK.E(6)+K.VYLPRMKMEEK.Y(7)	Cas9+sp|OVAL_CHICK|	2593.3647
0.0048	20190410_QExHFX1_RSLC1_Beveridge_Clausen_IMP_DSS_JRmethod_R2.12493.12493.3	xl	1.0250(0.5250+0.5000)	0.24	2.3072	/	K.LANYKTK.G(5)+K.VLSAYNKHR.D(7)	REVERSE_sp|CTRB_BOVIN|+Cas9	2061.137
0.0048	20190410_QExHFX1_RSLC1_Beveridge_Clausen_IMP_DSS_JRmethod_R2.13597.13597.3	xl	1.1950(0.9150+0.2800)	0.08	0.093	/	K.ESILPKRNSDK.L(6)+R.KMRER.S(1)	Cas9+REVERSE_Cas9	2142.1578
0.0048	20190410_QExHFX1_RSLC1_Beveridge_Clausen_IMP_DSS_JRmethod_R2.14090.14090.3	xl	1.0400(0.8500+0.2950)	0.29	-0.2568	/	R.IVTGLKAGYK.F(6)+R.KDMASNYK.E(1)	REVERSE_sp|AMYS_HUMAN|+sp|MYG_HUMAN|	2142.1394
0.0048	20190410_QExHFX1_RSLC1_Beveridge_Clausen_IMP_DSS_JRmethod_R2.16600.16600.3	xl	1.0850(0.6450+0.4400)	0.185	0.3874	/	R.GKSDNVPSEEVVK.K(2)+R.NSDKLIAR.K(4)	Cas9+Cas9	2440.2808
0.0048	20190410_QExHFX1_RSLC1_Beveridge_Clausen_IMP_DSS_JRmethod_R2.23386.23386.3	xl	0.9950(0.5950+0.4000)	0.255	-2.4367	/	R.AKDFNEKVR.F(7)+R.VVKNIQTRTSDK.A(3)	REVERSE_sp|RETBP_HUMAN|+REVERSE_sp|OVAL_CHICK|	2631.4343
0.0048	20190410_QExHFX1_RSLC1_Beveridge_Clausen_IMP_DSS_JRmethod_R2.27290.27290.3	xl	1.0400(0.9400+0.5350)	0.08	4.4709	/	K.DFQFYKVR.E(6)+R.KDFQFYKVR.E(7)	Cas9+Cas9	2469.2844
0.0047	20190410_QExHFX1_RSLC1_Beveridge_Clausen_IMP_DSS_JRmethod_R2.10913.10913.3	xl	1.1050(0.2600+1.0050)	0.455	2.672	/	R.MKMEEK.Y(2)+K.VLDALQAIKTK.G(9)	sp|OVAL_CHICK|+sp|CAH1_HUMAN|	2131.1631
0.0047	20190410_QExHFX1_RSLC1_Beveridge_Clausen_IMP_DSS_JRmethod_R2.13563.13563.3	xl	1.1600(0.3600+0.8000)	0.075	0.6179	/	R.KIFGAK.D(1)+K.VVEESPVNDSKGR.N(11)	REVERSE_Cas9+REVERSE_Cas9	2215.1847
0.0047	20190410_QExHFX1_RSLC1_Beveridge_Clausen_IMP_DSS_JRmethod_R2.19078.19078.3	xl	0.9500(0.6700+0.2800)	0.95	0.7431	/	K.LINGIRDKQSGK.T(8)+K.QLKRR.R(3)	Cas9+Cas9	2165.2756
0.0047	20190410_QExHFX1_RSLC1_Beveridge_Clausen_IMP_DSS_JRmethod_R2.19406.19406.3	xl	1.0700(0.6050+0.4650)	0.15	3.4149	/	K.GIEQESKAIMKR.V(7)+R.LAMENEYKLR.F(8)	REVERSE_Cas9+REVERSE_sp|K1C15_SHEEP|	2792.4563
0.0047	20190410_QExHFX1_RSLC1_Beveridge_Clausen_IMP_DSS_JRmethod_R2.20474.20474.3	xl	0.8200(0.4450+0.5050)	0.82	-1.8374	/	K.KLDESAKMEDESKLHK.F(13)+K.VFKNPK.F(3)	REVERSE_sp|MYG_HUMAN|+sp|CTRB_BOVIN|	2756.4417
0.0047	20190410_QExHFX1_RSLC1_Beveridge_Clausen_IMP_DSS_JRmethod_R2.20601.20601.3	xl	1.1250(0.9150+0.2600)	0.405	2.7185	/	K.SDNVPSEEVVKK.M(11)+K.SKLTIVK.V(2)	Cas9+REVERSE_Cas9	2255.2623
0.0047	20190410_QExHFX1_RSLC1_Beveridge_Clausen_IMP_DSS_JRmethod_R2.24112.24112.3	xl	1.1250(0.9350+0.2800)	0.02	-1.564	/	K.FDNLTKAER.G(6)+K.KPDWDKKR.A(6)	Cas9+REVERSE_Cas9	2302.2069
0.0047	20190410_QExHFX1_RSLC1_Beveridge_Clausen_IMP_DSS_JRmethod_R2.24498.24498.3	xl	1.1050(0.4400+0.6650)	0.065	0.2694	/	R.EVKVITLKSK.L(3)+R.LEDTTKFYPSYDR.E(6)	Cas9+REVERSE_sp|K1C15_SHEEP|	2915.5531
0.0046	20190410_QExHFX1_RSLC1_Beveridge_Clausen_IMP_DSS_JRmethod_R2.11207.11207.3	xl	0.9900(0.5700+0.4200)	0.16	-4.7505	/	K.LQKVTVKR.N(7)+R.SNKQGK.Q(3)	REVERSE_Cas9+REVERSE_Cas9	1769.0522
0.0046	20190410_QExHFX1_RSLC1_Beveridge_Clausen_IMP_DSS_JRmethod_R2.12106.12106.3	xl	1.0350(0.7450+0.5000)	0.16	4.7842	/	R.LKRTAR.R(2)+R.QKRLLDER.N(2)	Cas9+REVERSE_Cas9	1938.1486
0.0046	20190410_QExHFX1_RSLC1_Beveridge_Clausen_IMP_DSS_JRmethod_R2.13955.13955.3	xl	0.9750(0.6850+0.5700)	0.185	1.0451	/	K.MKNYWR.Q(2)+R.NKRR.T(2)	Cas9+REVERSE_Cas9	1606.8514
0.0046	20190410_QExHFX1_RSLC1_Beveridge_Clausen_IMP_DSS_JRmethod_R2.17617.17617.3	xl	1.0150(0.3800+0.7550)	0.49	4.3028	/	K.GRNKDSR.T(4)+R.VKENFDKAR.F(7)	REVERSE_Cas9+sp|RETBP_HUMAN|	2075.0871
0.0046	20190410_QExHFX1_RSLC1_Beveridge_Clausen_IMP_DSS_JRmethod_R2.18008.18008.3	xl	0.9100(0.5050+0.5350)	0.265	-3.1986	/	K.LKGSPEDNEQK.Q(2)+R.WYNKMK.K(4)	Cas9+REVERSE_Cas9	2250.099
0.0046	20190410_QExHFX1_RSLC1_Beveridge_Clausen_IMP_DSS_JRmethod_R2.18047.18047.3	xl	1.0550(0.4850+0.5700)	0.13	0.1141	/	K.KRAILK.D(1)+K.RNSDKLIAR.K(5)	REVERSE_Cas9+Cas9	1937.1897
0.0046	20190410_QExHFX1_RSLC1_Beveridge_Clausen_IMP_DSS_JRmethod_R2.18106.18106.3	xl	1.2300(0.2350+1.2300)	0.01	3.7543	/	K.TKGKR.A(2)+K.VVEESPVNDSKGR.N(11)	sp|CAH1_HUMAN|+REVERSE_Cas9	2141.1439
0.0046	20190410_QExHFX1_RSLC1_Beveridge_Clausen_IMP_DSS_JRmethod_R2.18298.18298.3	xl	0.9250(0.4300+0.4950)	0.925	-2.6476	/	K.ERNDKLFPYFDEQR.R(5)+K.FVKGIK.L(3)	REVERSE_Cas9+REVERSE_sp|CTRB_BOVIN|	2684.3961
0.0046	20190410_QExHFX1_RSLC1_Beveridge_Clausen_IMP_DSS_JRmethod_R2.18590.18590.3	xl	1.0350(0.4650+0.5700)	0.275	0.8365	/	K.AGFIKR.Q(5)+R.TLVKNDISDDK.L(4)	Cas9+REVERSE_Cas9	2075.1262
0.0045	20190410_QExHFX1_RSLC1_Beveridge_Clausen_IMP_DSS_JRmethod_R2.10247.10247.3	xl	0.9000(0.4950+0.5950)	0.31	-1.6029	/	K.GQKNSRER.M(3)+R.KLINGIR.D(1)	Cas9+Cas9	1924.0965
0.0045	20190410_QExHFX1_RSLC1_Beveridge_Clausen_IMP_DSS_JRmethod_R2.13473.13473.3	xl	0.9200(0.3250+0.7750)	0.92	0.4265	/	R.KDMASNYK.E(1)+R.VASMASEKMK.L(8)	sp|MYG_HUMAN|+sp|OVAL_CHICK|	2174.042
0.0045	20190410_QExHFX1_RSLC1_Beveridge_Clausen_IMP_DSS_JRmethod_R2.14196.14196.3	xl	1.0550(0.3800+0.6750)	0.025	-1.0652	/	K.KPDWDKK.R(6)+R.VVKNIQTR.T(3)	REVERSE_Cas9+REVERSE_sp|OVAL_CHICK|	2010.1261
0.0045	20190410_QExHFX1_RSLC1_Beveridge_Clausen_IMP_DSS_JRmethod_R2.16596.16596.3	xl	1.1550(0.3650+1.0350)	0.01	4.7018	/	K.TKGKR.A(2)+K.VVEESPVNDSKGR.N(11)	sp|CAH1_HUMAN|+REVERSE_Cas9	2141.1439
0.0045	20190410_QExHFX1_RSLC1_Beveridge_Clausen_IMP_DSS_JRmethod_R2.16783.16783.3	xl	1.0600(0.6100+0.4500)	0.17	4.7318	/	R.MGETVYKVK.T(7)+K.QLKRR.R(3)	REVERSE_Cas9+Cas9	1891.0712
0.0045	20190410_QExHFX1_RSLC1_Beveridge_Clausen_IMP_DSS_JRmethod_R2.17157.17157.3	xl	1.1750(1.1000+0.3050)	0.075	4.7154	/	R.EHKKDEEVLFSEELR.H(3)+R.LSKSR.R(3)	REVERSE_Cas9+Cas9	2614.3601
0.0045	20190410_QExHFX1_RSLC1_Beveridge_Clausen_IMP_DSS_JRmethod_R2.21553.21553.3	xl	1.1800(0.9000+0.2800)	0.105	4.338	/	K.FKDFKELTEPHGK.F(5)+K.GRNKDSR.T(4)	REVERSE_sp|MYG_HUMAN|+REVERSE_Cas9	2544.3084
0.0045	20190410_QExHFX1_RSLC1_Beveridge_Clausen_IMP_DSS_JRmethod_R2.27823.27823.3	xl	0.9100(0.4250+0.7100)	0.42	-4.3343	/	R.AKDFNEK.V(2)+K.LYSMKEGNWK.R(5)	REVERSE_sp|RETBP_HUMAN|+REVERSE_sp|AMYS_HUMAN|	2243.0932
0.0045	20190410_QExHFX1_RSLC1_Beveridge_Clausen_IMP_DSS_JRmethod_R2.28209.28209.3	xl	0.8850(0.4200+0.4650)	0.885	3.2031	/	R.DEVGSIEVSDFC[160.03]EIKK.F(15)+K.IGEEIRKMR.E(7)	REVERSE_Cas9+REVERSE_Cas9	3122.5626
0.0044	20190410_QExHFX1_RSLC1_Beveridge_Clausen_IMP_DSS_JRmethod_R2.10198.10198.3	xl	1.0600(0.3100+0.9600)	0.1	-4.1838	/	K.EDYFKK.L(5)+K.NRGKSDNVPSEEVVK.K(4)	Cas9+Cas9	2623.3128
0.0044	20190410_QExHFX1_RSLC1_Beveridge_Clausen_IMP_DSS_JRmethod_R2.17504.17504.3	xl	1.0500(0.3400+0.7100)	0.13	-1.1576	/	R.GMVKVLEDVVK.V(4)+R.SDKNR.G(3)	REVERSE_Cas9+Cas9	1972.0662
0.0044	20190410_QExHFX1_RSLC1_Beveridge_Clausen_IMP_DSS_JRmethod_R2.18163.18163.3	xl	1.0000(0.5600+0.4400)	0.05	-4.7289	/	R.EQYEAMAEKNR.R(9)+K.VTVKQLK.E(4)	sp|K1C15_SHEEP|+Cas9	2320.2096
0.0044	20190410_QExHFX1_RSLC1_Beveridge_Clausen_IMP_DSS_JRmethod_R2.19380.19380.3	xl	0.9050(0.7550+0.3750)	0.905	1.7443	/	R.EMIEERLKTYAHLFDDK.V(8)+K.KDLIIK.L(1)	Cas9+Cas9	3003.599
0.0044	20190410_QExHFX1_RSLC1_Beveridge_Clausen_IMP_DSS_JRmethod_R2.20390.20390.3	xl	0.8900(0.4100+0.7650)	0.89	0.3329	/	R.KLQK.M(1)+R.LEESFLVEEDKK.H(11)	REVERSE_Cas9,REVERSE_Cas9,sp|CAH1_HUMAN|+Cas9	2118.1459
0.0043	20190410_QExHFX1_RSLC1_Beveridge_Clausen_IMP_DSS_JRmethod_R2.13216.13216.3	xl	1.0800(0.8750+0.4500)	0.09	0.3819	/	R.LKTYAHLFDDK.V(2)+K.SEQEIGKATAK.Y(7)	Cas9+Cas9	2648.3696
0.0043	20190410_QExHFX1_RSLC1_Beveridge_Clausen_IMP_DSS_JRmethod_R2.13999.13999.3	xl	1.0400(0.4950+0.5450)	0.165	0.7898	/	K.MKESAMSAVR.F(2)+R.NSDKLIARK.K(4)	REVERSE_sp|OVAL_CHICK|+Cas9	2290.2136
0.0043	20190410_QExHFX1_RSLC1_Beveridge_Clausen_IMP_DSS_JRmethod_R2.14651.14651.3	xl	0.9550(0.8400+0.2600)	0.575	-0.5381	/	K.FDNLTKAER.G(6)+K.KISHR.D(1)	Cas9+REVERSE_Cas9	1870.006
0.0043	20190410_QExHFX1_RSLC1_Beveridge_Clausen_IMP_DSS_JRmethod_R2.14698.14698.3	xl	1.0200(0.2650+0.8750)	0.315	-3.608	/	K.EGNWKR.L(5)+K.KMKNYWR.Q(1)	REVERSE_sp|AMYS_HUMAN|+Cas9	1950.9886
0.0043	20190410_QExHFX1_RSLC1_Beveridge_Clausen_IMP_DSS_JRmethod_R2.16797.16797.3	xl	1.0600(0.3050+0.7550)	0.145	-2.5164	/	R.EHKK.D(3)+R.VKENFDKAR.F(2)	REVERSE_Cas9+sp|RETBP_HUMAN|	1783.958
0.0043	20190410_QExHFX1_RSLC1_Beveridge_Clausen_IMP_DSS_JRmethod_R2.18145.18145.3	xl	1.1600(0.8950+0.2650)	0.17	2.7861	/	R.AMEIVINEPKHR.G(10)+K.EVKK.D(3)	REVERSE_Cas9+Cas9	2076.14
0.0043	20190410_QExHFX1_RSLC1_Beveridge_Clausen_IMP_DSS_JRmethod_R2.18457.18457.3	xl	1.0950(0.3000+0.7950)	0.375	2.9697	/	K.ENFDKAR.F(5)+K.KDLIIKLPK.Y(6)	sp|RETBP_HUMAN|+Cas9	2083.204
0.0043	20190410_QExHFX1_RSLC1_Beveridge_Clausen_IMP_DSS_JRmethod_R2.19318.19318.3	xl	0.9950(0.5500+0.4450)	0.065	-0.5608	/	K.TLNDFKR.Q(6)+K.YNALKTPDK.L(5)	REVERSE_Cas9+sp|CTRB_BOVIN|	2079.1
0.0043	20190410_QExHFX1_RSLC1_Beveridge_Clausen_IMP_DSS_JRmethod_R2.23677.23677.3	xl	1.0550(0.4000+1.0200)	0.32	2.5023	/	K.LVDSTDKADLR.L(7)+K.QEGSLFAPKR.M(9)	Cas9+REVERSE_Cas9	2501.3124
0.0043	20190410_QExHFX1_RSLC1_Beveridge_Clausen_IMP_DSS_JRmethod_R2.25151.25151.3	xl	0.8950(0.6250+0.3950)	0.895	2.91	/	R.KPAFLSGEQK.K(1)+K.KVVEESPVNDSK.G(1)	Cas9+REVERSE_Cas9	2571.3431
0.0043	20190410_QExHFX1_RSLC1_Beveridge_Clausen_IMP_DSS_JRmethod_R2.25318.25318.3	xl	0.7800(0.5100+0.5050)	0.78	-0.1557	/	K.FKMKYWGVASFLQK.G(4)+K.KVVEESPVNDSK.G(1)	sp|RETBP_HUMAN|+REVERSE_Cas9	3199.6626
0.0043	20190410_QExHFX1_RSLC1_Beveridge_Clausen_IMP_DSS_JRmethod_R2.25929.25929.3	xl	1.0550(0.5100+0.7700)	0.045	1.0361	/	K.DTSDVLKK.R(7)+K.MIAKSEQEIGKATAK.Y(4)	REVERSE_Cas9+Cas9	2646.4149
0.0043	20190410_QExHFX1_RSLC1_Beveridge_Clausen_IMP_DSS_JRmethod_R2.26503.26503.3	xl	1.0450(0.8850+0.4100)	0.005	-4.3287	/	R.FPMAQTDEDKFAK.E(10)+K.LHKFKDFK.E(5)	REVERSE_sp|OVAL_CHICK|+REVERSE_sp|MYG_HUMAN|	2726.3777
0.0042	20190410_QExHFX1_RSLC1_Beveridge_Clausen_IMP_DSS_JRmethod_R2.12996.12996.3	xl	0.6800(0.6800+0.6800)	0.55	-0.8775	/	K.SDNVPSEEVVKK.M(11)+K.SDNVPSEEVVKK.M(11)	Cas9+Cas9	2797.4232
0.0042	20190410_QExHFX1_RSLC1_Beveridge_Clausen_IMP_DSS_JRmethod_R2.15750.15750.3	xl	1.0200(0.2800+0.7400)	0.33	-1.0022	/	K.IGEEIRKMR.E(7)+R.SDKNRGK.S(3)	REVERSE_Cas9+Cas9	2072.116
0.0042	20190410_QExHFX1_RSLC1_Beveridge_Clausen_IMP_DSS_JRmethod_R2.17348.17348.3	xl	1.1350(0.8750+0.2600)	0.27	4.0526	/	R.KPLISEK.S(1)+K.MLLDIKTR.L(6)	REVERSE_Cas9+sp|K1C15_SHEEP|	1940.1379
0.0042	20190410_QExHFX1_RSLC1_Beveridge_Clausen_IMP_DSS_JRmethod_R2.17771.17771.3	xl	1.1900(0.2850+1.1500)	0.01	3.2985	/	K.TKGKR.A(2)+K.VVEESPVNDSKGR.N(11)	sp|CAH1_HUMAN|+REVERSE_Cas9	2141.1439
0.0042	20190410_QExHFX1_RSLC1_Beveridge_Clausen_IMP_DSS_JRmethod_R2.20205.20205.3	xl	0.9200(0.4550+0.4650)	0.295	-1.3625	/	K.FKHLK.S(2)+K.NLEETKSFFWAEADR.R(6)	sp|MYG_HUMAN|+REVERSE_sp|K1C15_SHEEP|	2651.3383
0.0042	20190410_QExHFX1_RSLC1_Beveridge_Clausen_IMP_DSS_JRmethod_R2.21310.21310.3	xl	1.0050(0.7000+0.3050)	0.3	-0.6663	/	K.IEKILTFR.L(3)+R.KQYRSTK.E(1)	Cas9+Cas9	2066.1887
0.0042	20190410_QExHFX1_RSLC1_Beveridge_Clausen_IMP_DSS_JRmethod_R2.23921.23921.3	xl	0.9600(0.7550+0.5200)	0.355	4.4782	/	K.ATAKGIEQESK.A(4)+K.VYLPRMKMEEK.Y(7)	REVERSE_Cas9+sp|OVAL_CHICK|	2721.408
0.0042	20190410_QExHFX1_RSLC1_Beveridge_Clausen_IMP_DSS_JRmethod_R2.26396.26396.3	xl	1.0550(0.5050+0.7850)	0.035	0.5354	/	K.GYKEVKK.D(6)+K.YPKLESEFVYGDYK.V(3)	Cas9+Cas9	2725.389
0.0042	20190410_QExHFX1_RSLC1_Beveridge_Clausen_IMP_DSS_JRmethod_R2.26793.26793.3	xl	1.0450(0.6600+0.3850)	0.01	-1.7485	/	R.GKSDNVPSEEVVK.K(2)+R.RATRKLR.T(5)	Cas9+REVERSE_Cas9	2424.3447
0.0041	20190410_QExHFX1_RSLC1_Beveridge_Clausen_IMP_DSS_JRmethod_R2.17592.17592.3	xl	0.8750(0.4750+0.4000)	0.875	0.2368	/	K.GSQKDR.L(4)+G.QFGLEKYNSAMDK.R(6)	REVERSE_Cas9+REVERSE_sp|MYG_HUMAN|	2357.132
0.0041	20190410_QExHFX1_RSLC1_Beveridge_Clausen_IMP_DSS_JRmethod_R2.21068.21068.3	xl	1.0800(0.4550+0.6250)	0.105	2.9976	/	K.ELIPKIFK.Y(5)+K.FDNLTKAER.G(6)	REVERSE_Cas9+Cas9	2217.2408
0.0041	20190410_QExHFX1_RSLC1_Beveridge_Clausen_IMP_DSS_JRmethod_R2.22347.22347.3	xl	1.1100(0.2350+0.8750)	0.105	-1.1345	/	R.EHKK.D(3)+K.KVINVQPMSLVKR.V(12)	REVERSE_Cas9+REVERSE_Cas9	2189.2717
0.004	20190410_QExHFX1_RSLC1_Beveridge_Clausen_IMP_DSS_JRmethod_R2.13468.13468.3	xl	1.0300(0.8900+0.2150)	0.315	-2.2797	/	K.LKGSPEDNEQK.Q(2)+R.MKMEEK.Y(2)	Cas9+sp|OVAL_CHICK|	2176.0391
0.004	20190410_QExHFX1_RSLC1_Beveridge_Clausen_IMP_DSS_JRmethod_R2.15431.15431.3	xl	1.0000(0.5450+0.4550)	0.005	-1.3004	/	R.ENQTTQKGQK.N(7)+K.KLVDSTDKADLR.L(1)	Cas9+Cas9	2658.3823
0.004	20190410_QExHFX1_RSLC1_Beveridge_Clausen_IMP_DSS_JRmethod_R2.20698.20698.3	xl	0.9550(0.5050+0.4500)	0.145	-2.1917	/	R.NSDKLIAR.K(4)+K.VMKQLK.R(3)	Cas9+Cas9	1799.0338
0.004	20190410_QExHFX1_RSLC1_Beveridge_Clausen_IMP_DSS_JRmethod_R2.20741.20741.3	xl	1.0700(0.4000+0.6700)	0.225	3.3089	/	K.IFGAKDLESLGGR.E(5)+K.KPDWDKK.R(6)	REVERSE_Cas9+REVERSE_Cas9	2415.2797
0.004	20190410_QExHFX1_RSLC1_Beveridge_Clausen_IMP_DSS_JRmethod_R2.21298.21298.3	xl	0.8200(0.5100+0.4100)	0.82	-2.6464	/	K.LFDLITKGSQK.D(7)+K.QLKEDYFKK.L(3)	REVERSE_Cas9+Cas9	2584.4151
0.004	20190410_QExHFX1_RSLC1_Beveridge_Clausen_IMP_DSS_JRmethod_R2.23484.23484.3	xl	0.9600(0.6300+0.4150)	0.19	-3.0093	/	K.GQKNSRERMK.R(3)+K.IEAEHHGKK.K(8)	Cas9+REVERSE_sp|MYG_HUMAN|	2418.2549
0.004	20190410_QExHFX1_RSLC1_Beveridge_Clausen_IMP_DSS_JRmethod_R2.24387.24387.3	xl	0.8650(0.3050+0.6050)	0.865	-2.9829	/	K.ESILPKR.N(6)+R.NDKLFPYFDEQRR.L(3)	Cas9+REVERSE_Cas9	2706.4128
0.004	20190410_QExHFX1_RSLC1_Beveridge_Clausen_IMP_DSS_JRmethod_R2.27174.27174.3	xl	0.9700(0.2300+0.9750)	0.51	-1.7861	/	R.EHKK.D(3)+K.FFNMINSYFFYKATAK.G(12)	REVERSE_Cas9+REVERSE_Cas9	2669.3351
0.004	20190410_QExHFX1_RSLC1_Beveridge_Clausen_IMP_DSS_JRmethod_R2.27253.27253.3	xl	0.8900(0.4200+0.4700)	0.79	3.2422	/	R.KIMSASLPAK.T(1)+K.YGKAELFDIPNKEFSSR.E(12)	REVERSE_Cas9+REVERSE_Cas9	3182.6684
0.004	20190410_QExHFX1_RSLC1_Beveridge_Clausen_IMP_DSS_JRmethod_R2.28267.28267.3	xl	1.0450(0.8500+0.2400)	0.625	0.5681	/	K.AELFDIPNKEFSSR.E(9)+R.VKENFDK.A(2)	REVERSE_Cas9+sp|RETBP_HUMAN|	2668.3383
0.0039	20190410_QExHFX1_RSLC1_Beveridge_Clausen_IMP_DSS_JRmethod_R2.14320.14320.3	xl	1.0200(0.9000+0.2450)	0.345	-1.0174	/	K.MIAKSEQEIGK.A(4)+K.VFKNPK.F(3)	Cas9+sp|CTRB_BOVIN|	2102.1445
0.0039	20190410_QExHFX1_RSLC1_Beveridge_Clausen_IMP_DSS_JRmethod_R2.20562.20562.3	xl	1.0400(0.7600+0.2800)	0.505	1.4353	/	K.DFNEKVRFSSVR.C(5)+R.WYNKMK.K(4)	REVERSE_sp|RETBP_HUMAN|+REVERSE_Cas9	2489.2524
0.0039	20190410_QExHFX1_RSLC1_Beveridge_Clausen_IMP_DSS_JRmethod_R2.20615.20615.3	xl	1.0150(0.4800+0.5350)	0.2	0.7784	/	K.FKHLK.S(2)+K.NLEETKSFFWAEADR.R(6)	sp|MYG_HUMAN|+REVERSE_sp|K1C15_SHEEP|	2651.3383
0.0039	20190410_QExHFX1_RSLC1_Beveridge_Clausen_IMP_DSS_JRmethod_R2.21360.21360.3	xl	1.0300(0.3450+0.9600)	0.08	-4.4253	/	G.AASMDKK.Y(6)+K.FKHLKSEDEMK.A(5)	Cas9+sp|MYG_HUMAN|	2278.1336
0.0039	20190410_QExHFX1_RSLC1_Beveridge_Clausen_IMP_DSS_JRmethod_R2.23479.23479.3	xl	0.9900(0.9350+0.4100)	0.1	-2.3527	/	K.FKHLKSEDEMK.A(5)+R.TKIDLLMK.Y(2)	sp|MYG_HUMAN|+REVERSE_sp|K1C15_SHEEP|	2489.3272
0.0038	20190410_QExHFX1_RSLC1_Beveridge_Clausen_IMP_DSS_JRmethod_R2.11725.11725.3	xl	0.8950(0.6250+0.5200)	0.185	-4.5663	/	R.ERSNKQGK.Q(5)+K.NSRERMKR.L(7)	REVERSE_Cas9+Cas9	2159.1341
0.0038	20190410_QExHFX1_RSLC1_Beveridge_Clausen_IMP_DSS_JRmethod_R2.13386.13386.3	xl	1.0550(0.8200+0.4000)	0.215	0.13	/	R.GKSDNVPSEEVVK.K(2)+K.SDNVPSEEVVKK.M(11)	Cas9+Cas9	2854.4446
0.0038	20190410_QExHFX1_RSLC1_Beveridge_Clausen_IMP_DSS_JRmethod_R2.15845.15845.3	xl	1.0750(0.2700+0.8050)	0.04	-4.3661	/	K.KSKGK.E(3)+K.VVEESPVNDSKGR.N(11)	REVERSE_Cas9+REVERSE_Cas9	2099.1221
0.0038	20190410_QExHFX1_RSLC1_Beveridge_Clausen_IMP_DSS_JRmethod_R2.17067.17067.3	xl	0.8400(0.4550+0.5850)	0.84	1.2833	/	-.IERKR.S(4)+K.SKLTIVKVER.L(2)	REVERSE_sp|K1C15_SHEEP|+REVERSE_Cas9	2010.2312
0.0038	20190410_QExHFX1_RSLC1_Beveridge_Clausen_IMP_DSS_JRmethod_R2.17777.17777.3	xl	0.9850(0.6150+0.3700)	0.205	-1.3204	/	K.KPDWDKKR.A(6)+K.VEKYGK.A(3)	REVERSE_Cas9+REVERSE_Cas9	1932.0468
0.0038	20190410_QExHFX1_RSLC1_Beveridge_Clausen_IMP_DSS_JRmethod_R2.19030.19030.3	xl	0.8250(0.3500+0.6000)	0.825	-4.2876	/	G.AASMDKK.Y(6)+K.HKTAHSQALPK.L(2)	Cas9+REVERSE_sp|MYG_HUMAN|	2104.1098
0.0038	20190410_QExHFX1_RSLC1_Beveridge_Clausen_IMP_DSS_JRmethod_R2.21747.21747.3	xl	0.9600(0.6400+0.5600)	0.15	1.6618	/	R.KPAFLSGEQKK.A(1)+R.KWNGEK.M(1)	Cas9+sp|AMYS_HUMAN|	2130.1472
0.0038	20190410_QExHFX1_RSLC1_Beveridge_Clausen_IMP_DSS_JRmethod_R2.23953.23953.3	xl	1.0100(0.7000+0.3100)	0.59	1.7569	/	K.IFGAKDLESLGGR.E(5)+R.SDKNRGK.S(3)	REVERSE_Cas9+Cas9	2303.2232
0.0038	20190410_QExHFX1_RSLC1_Beveridge_Clausen_IMP_DSS_JRmethod_R2.28023.28023.3	xl	0.9900(0.8800+0.3700)	0.55	4.3582	/	R.DAEAWFFSKTEELNK.E(9)+K.VSKLK.K(3)	sp|K1C15_SHEEP|+REVERSE_Cas9	2525.3052
0.0037	20190410_QExHFX1_RSLC1_Beveridge_Clausen_IMP_DSS_JRmethod_R2.10080.10080.3	xl	1.0850(1.0450+0.2650)	0.045	-3.3034	/	R.FDSVLKSK.L(6)+K.QLKEDYFK.K(3)	REVERSE_Cas9+Cas9	2130.1248
0.0037	20190410_QExHFX1_RSLC1_Beveridge_Clausen_IMP_DSS_JRmethod_R2.13285.13285.3	xl	0.9800(0.3050+0.7100)	0.62	0.8026	/	K.MKNYWR.Q(2)+R.NSDKLIAR.K(4)	Cas9+Cas9	1950.0145
0.0037	20190410_QExHFX1_RSLC1_Beveridge_Clausen_IMP_DSS_JRmethod_R2.13668.13668.3	xl	1.1800(0.2200+1.1050)	0.075	3.0096	/	K.EDYFKK.L(5)+K.NRGKSDNVPSEEVVK.K(4)	Cas9+Cas9	2623.3128
0.0037	20190410_QExHFX1_RSLC1_Beveridge_Clausen_IMP_DSS_JRmethod_R2.17766.17766.3	xl	1.0700(0.6700+0.4000)	0.19	3.0776	/	K.IFGAKDLESLGGR.E(5)+K.VEKGKSK.K(5)	REVERSE_Cas9+Cas9	2274.2582
0.0037	20190410_QExHFX1_RSLC1_Beveridge_Clausen_IMP_DSS_JRmethod_R2.21308.21308.3	xl	0.9950(0.6850+0.5450)	0.08	4.4336	/	K.TKYNALKTPDK.L(2)+K.VSKLKK.S(3)	sp|CTRB_BOVIN|+REVERSE_Cas9	2117.2459
0.0037	20190410_QExHFX1_RSLC1_Beveridge_Clausen_IMP_DSS_JRmethod_R2.21846.21846.3	xl	1.0350(0.3350+0.7000)	0.05	-3.9405	/	K.FDKFK.H(3)+K.RSSVVKGDVSEEVNIR.V(6)	sp|MYG_HUMAN|+REVERSE_sp|K1C15_SHEEP|	2594.3703
0.0037	20190410_QExHFX1_RSLC1_Beveridge_Clausen_IMP_DSS_JRmethod_R2.23307.23307.3	xl	0.9500(0.4250+0.5250)	0.18	-3.0894	/	K.KFYDEK.L(1)+R.MNTKYDENDKLIR.E(4)	REVERSE_Cas9+Cas9	2605.2733
0.0037	20190410_QExHFX1_RSLC1_Beveridge_Clausen_IMP_DSS_JRmethod_R2.23334.23334.3	xl	0.8150(0.3550+0.5200)	0.815	-4.6944	/	K.GQKNSR.E(3)+K.KNLIGALLFDSGETAEATR.L(1)	Cas9+Cas9	2831.4776
0.0037	20190410_QExHFX1_RSLC1_Beveridge_Clausen_IMP_DSS_JRmethod_R2.24816.24816.3	xl	1.0450(0.3150+0.7300)	0.15	-1.4028	/	K.VEKGKSK.K(3)+R.VNTEITKAPLSASMIKR.Y(16)	Cas9+Cas9	2770.5625
0.0036	20190410_QExHFX1_RSLC1_Beveridge_Clausen_IMP_DSS_JRmethod_R2.10550.10550.3	xl	1.0800(0.6800+0.4000)	0.065	1.8661	/	K.MLLDIKTR.L(6)+K.SKGKEVK.A(4)	sp|K1C15_SHEEP|+REVERSE_Cas9	1901.1019
0.0036	20190410_QExHFX1_RSLC1_Beveridge_Clausen_IMP_DSS_JRmethod_R2.11257.11257.3	xl	0.9550(0.4250+0.5300)	0.11	-4.4689	/	R.SKSLR.A(2)+K.VFKNPK.F(3)	REVERSE_Cas9+sp|CTRB_BOVIN|	1458.8558
0.0036	20190410_QExHFX1_RSLC1_Beveridge_Clausen_IMP_DSS_JRmethod_R2.12330.12330.3	xl	0.9150(0.7100+0.3400)	0.485	-3.8479	/	K.DLIIKLPK.Y(5)+-.GAASMDKK.Y(7)	Cas9+Cas9	1883.0801
0.0036	20190410_QExHFX1_RSLC1_Beveridge_Clausen_IMP_DSS_JRmethod_R2.13236.13236.3	xl	0.8950(0.6300+0.6550)	0.175	1.4321	/	K.LDESAKMEDESKLHK.F(12)+R.SDKNRGK.S(3)	REVERSE_sp|MYG_HUMAN|+Cas9	2700.3387
0.0036	20190410_QExHFX1_RSLC1_Beveridge_Clausen_IMP_DSS_JRmethod_R2.14556.14556.3	xl	1.0600(0.7950+0.4100)	0.12	2.404	/	R.KKDWDPK.K(2)+R.KVTVK.Q(1)	Cas9+Cas9,REVERSE_Cas9	1626.9344
0.0036	20190410_QExHFX1_RSLC1_Beveridge_Clausen_IMP_DSS_JRmethod_R2.14603.14603.3	xl	1.0350(0.6950+0.3400)	0.375	3.6363	/	R.DYSPYFKTTDELR.D(7)+K.FKKSPVK.Y(3)	sp|K1C15_SHEEP|+REVERSE_Cas9	2604.3474
0.0036	20190410_QExHFX1_RSLC1_Beveridge_Clausen_IMP_DSS_JRmethod_R2.15203.15203.3	xl	0.9800(0.5100+0.4700)	0.29	2.5348	/	K.LDESAKMEDESKLHK.F(12)+R.RSKSLR.A(3)	REVERSE_sp|MYG_HUMAN|+REVERSE_Cas9	2642.3696
0.0036	20190410_QExHFX1_RSLC1_Beveridge_Clausen_IMP_DSS_JRmethod_R2.15450.15450.3	xl	1.0400(0.6000+0.4400)	0.155	0.7652	/	K.DLIIKLPK.Y(5)+K.VLTRSDKNR.G(7)	Cas9+Cas9	2164.2942
0.0036	20190410_QExHFX1_RSLC1_Beveridge_Clausen_IMP_DSS_JRmethod_R2.17489.17489.3	xl	1.0550(0.3050+0.9900)	0.025	-4.1866	/	R.SKSLR.A(2)+K.VVEESPVNDSKGR.N(11)	REVERSE_Cas9+REVERSE_Cas9	2142.128
0.0036	20190410_QExHFX1_RSLC1_Beveridge_Clausen_IMP_DSS_JRmethod_R2.18059.18059.3	xl	0.8950(0.3700+0.7900)	0.895	1.5398	/	R.KMRERSNK.Q(1)+K.TEVQTGGFSKESILPK.R(10)	REVERSE_Cas9+Cas9	2905.533
0.0036	20190410_QExHFX1_RSLC1_Beveridge_Clausen_IMP_DSS_JRmethod_R2.19754.19754.3	xl	0.9950(0.4900+0.5050)	0.2	0.1718	/	R.NKDSR.T(2)+R.YQKRDITTDFYK.F(3)	REVERSE_Cas9+REVERSE_Cas9	2333.1651
0.0036	20190410_QExHFX1_RSLC1_Beveridge_Clausen_IMP_DSS_JRmethod_R2.21573.21573.3	xl	0.9350(0.2450+0.6900)	0.935	4.271	/	R.ERMKR.L(4)+R.KRMLASAGELQK.G(1)	Cas9+Cas9	2187.1979
0.0036	20190410_QExHFX1_RSLC1_Beveridge_Clausen_IMP_DSS_JRmethod_R2.25243.25243.3	xl	0.8500(0.3000+0.7450)	0.85	-4.1534	/	R.KAFVFPK.E(1)+R.NLKVLLEETGDMKELIPK.L(13)	sp|CRP_HUMAN|+REVERSE_Cas9	3042.7078
0.0035	20190410_QExHFX1_RSLC1_Beveridge_Clausen_IMP_DSS_JRmethod_R2.14342.14342.3	xl	0.8750(0.3600+0.5150)	0.875	2.0848	/	K.DNREKIEK.L(5)+K.FKVLGNTDR.H(2)	Cas9+Cas9	2217.1752
0.0035	20190410_QExHFX1_RSLC1_Beveridge_Clausen_IMP_DSS_JRmethod_R2.17196.17196.3	xl	1.0550(0.7550+0.3000)	0.04	-1.5836	/	R.FDSVLKSK.L(6)+K.MKESAMSAVR.F(2)	REVERSE_Cas9+REVERSE_sp|OVAL_CHICK|	2169.1173
0.0035	20190410_QExHFX1_RSLC1_Beveridge_Clausen_IMP_DSS_JRmethod_R2.18589.18589.3	xl	0.8200(0.4600+0.6100)	0.54	-3.0042	/	K.DFNEKVR.F(5)+K.KRAILKDSNR.K(6)	REVERSE_sp|RETBP_HUMAN|+REVERSE_Cas9	2244.2338
0.0035	20190410_QExHFX1_RSLC1_Beveridge_Clausen_IMP_DSS_JRmethod_R2.20371.20371.3	xl	0.8300(0.5150+0.3150)	0.83	-0.8228	/	K.KAMAYWTGSFR.A(1)+K.QLKPNAEGVK.M(3)	REVERSE_sp|RETBP_HUMAN|+REVERSE_sp|CAH1_HUMAN|	2537.3099
0.0035	20190410_QExHFX1_RSLC1_Beveridge_Clausen_IMP_DSS_JRmethod_R2.27562.27562.3	xl	0.9600(0.5250+0.4350)	0.105	-2.4405	/	K.IDGPWMHKSADIR.F(8)+R.KKDWDPKK.Y(2)	REVERSE_sp|AMYS_HUMAN|+Cas9	2706.3951
0.0035	20190410_QExHFX1_RSLC1_Beveridge_Clausen_IMP_DSS_JRmethod_R2.27663.27663.3	xl	1.0000(0.3000+0.7000)	0.595	1.6794	/	R.KDFQFYK.V(1)+K.TILDFLKSDGFANR.N(7)	Cas9+Cas9	2708.3849
0.0035	20190410_QExHFX1_RSLC1_Beveridge_Clausen_IMP_DSS_JRmethod_R2.27959.27959.3	xl	1.0200(0.6350+0.3850)	0.04	-1.4373	/	K.FDKFKHLKSEDEMK.A(8)+K.RAILKDSNR.K(5)	sp|MYG_HUMAN|+REVERSE_Cas9	2990.5646
0.0034	20190410_QExHFX1_RSLC1_Beveridge_Clausen_IMP_DSS_JRmethod_R2.10064.10064.3	xl	0.9900(0.6750+0.3150)	0.555	3.1815	/	K.DSTRTQINKVVR.F(9)+R.SNKQGK.Q(3)	sp|OVAL_CHICK|+REVERSE_Cas9	2214.2079
0.0034	20190410_QExHFX1_RSLC1_Beveridge_Clausen_IMP_DSS_JRmethod_R2.10333.10333.3	xl	1.0500(0.9700+0.3050)	0.025	-4.3923	/	K.QENDEPSGKLK.E(9)+K.VPSKK.F(4)	REVERSE_Cas9+Cas9	1939.0261
0.0034	20190410_QExHFX1_RSLC1_Beveridge_Clausen_IMP_DSS_JRmethod_R2.11911.11911.3	xl	1.0500(0.6650+0.3850)	0.22	3.1054	/	R.KMRER.S(1)+R.SSFEKNPIDFLEAK.G(5)	REVERSE_Cas9+Cas9	2480.2732
0.0034	20190410_QExHFX1_RSLC1_Beveridge_Clausen_IMP_DSS_JRmethod_R2.14035.14035.3	xl	0.8000(0.3650+0.4350)	0.8	-4.1501	/	K.LSTDHKTESTK.L(6)+K.VVEESPVNDSKGR.N(11)	REVERSE_sp|CAH1_HUMAN|+REVERSE_Cas9	2798.3933
0.0034	20190410_QExHFX1_RSLC1_Beveridge_Clausen_IMP_DSS_JRmethod_R2.14388.14388.3	xl	0.9750(0.4400+0.5350)	0.335	0.5137	/	R.KSLKK.G(4)+K.NSRERMKR.L(7)	sp|CRP_HUMAN|+Cas9	1816.0464
0.0034	20190410_QExHFX1_RSLC1_Beveridge_Clausen_IMP_DSS_JRmethod_R2.14604.14604.3	xl	1.0750(0.3450+0.9000)	0.175	0.855	/	K.KDWDPK.K(1)+R.SDKNRGKSDNVPSEEVVK.K(7)	Cas9+Cas9	2912.4514
0.0034	20190410_QExHFX1_RSLC1_Beveridge_Clausen_IMP_DSS_JRmethod_R2.16001.16001.3	xl	1.0200(0.2350+0.7850)	0.55	2.3805	/	K.DNEDYKTNMR.S(6)+K.SDNVPSEEVVKK.M(11)	REVERSE_Cas9+Cas9	2752.286
0.0034	20190410_QExHFX1_RSLC1_Beveridge_Clausen_IMP_DSS_JRmethod_R2.18621.18621.3	xl	1.0000(0.6050+0.3950)	0.355	0.1751	/	K.KDEEVLFSEELR.H(1)+R.MGETVYKVK.T(7)	REVERSE_Cas9+REVERSE_Cas9	2684.3618
0.0034	20190410_QExHFX1_RSLC1_Beveridge_Clausen_IMP_DSS_JRmethod_R2.19657.19657.3	xl	0.9400(0.4300+0.6100)	0.145	-1.7465	/	K.GYKEVKK.D(6)+R.NKDSRTLVK.N(2)	Cas9+REVERSE_Cas9	2048.1629
0.0034	20190410_QExHFX1_RSLC1_Beveridge_Clausen_IMP_DSS_JRmethod_R2.21835.21835.3	xl	1.1300(0.1300+1.0000)	0.035	-4.5875	/	K.KLVDSTDK.A(1)+K.SKLVSDFR.K(2)	Cas9+Cas9	1993.0731
0.0034	20190410_QExHFX1_RSLC1_Beveridge_Clausen_IMP_DSS_JRmethod_R2.25473.25473.3	xl	0.9200(0.5650+0.3550)	0.355	-2.4526	/	K.RIVTGLKAGYK.F(7)+K.YFQFDKR.F(6)	REVERSE_sp|AMYS_HUMAN|+REVERSE_Cas9	2345.2895
0.0034	20190410_QExHFX1_RSLC1_Beveridge_Clausen_IMP_DSS_JRmethod_R2.25585.25585.3	xl	1.0850(0.2050+0.8800)	0.065	-1.686	/	K.KHER.H(1)+K.LVSDFRKDFQFYK.V(7)	Cas9+Cas9	2398.2433
0.0033	20190410_QExHFX1_RSLC1_Beveridge_Clausen_IMP_DSS_JRmethod_R2.12323.12323.3	xl	1.0200(0.2700+0.7500)	0.475	1.2927	/	K.EGNWKR.L(5)+K.KDWDPK.K(1)	REVERSE_sp|AMYS_HUMAN|+Cas9	1713.8474
0.0033	20190410_QExHFX1_RSLC1_Beveridge_Clausen_IMP_DSS_JRmethod_R2.14693.14693.3	xl	0.9550(0.4700+0.4850)	0.31	2.8044	/	R.ERMKR.L(4)+R.GKSDNVPSEEVVKK.M(13)	Cas9+Cas9	2371.2528
0.0033	20190410_QExHFX1_RSLC1_Beveridge_Clausen_IMP_DSS_JRmethod_R2.15766.15766.3	xl	0.9550(0.3800+0.5750)	0.51	1.3071	/	K.HRDKPIR.E(4)+R.MKMEEK.Y(2)	Cas9+sp|OVAL_CHICK|	1852.9651
0.0033	20190410_QExHFX1_RSLC1_Beveridge_Clausen_IMP_DSS_JRmethod_R2.16197.16197.3	xl	0.8700(0.5250+0.3450)	0.87	1.4857	/	R.IDASKHMWPGDIK.A(5)+K.SKLVSDFR.K(2)	sp|AMYS_HUMAN|+Cas9	2585.3311
0.0033	20190410_QExHFX1_RSLC1_Beveridge_Clausen_IMP_DSS_JRmethod_R2.16969.16969.3	xl	0.9800(0.6950+0.3600)	0.13	-4.0551	/	K.ATAKGIEQESK.A(4)+K.KHER.H(1)	REVERSE_Cas9+Cas9	1866.9798
0.0033	20190410_QExHFX1_RSLC1_Beveridge_Clausen_IMP_DSS_JRmethod_R2.17869.17869.3	xl	1.0500(0.2850+0.8700)	0.37	2.8782	/	K.IKVYLPR.M(2)+R.NSDKLIAR.K(4)	sp|OVAL_CHICK|+Cas9	1941.141
0.0033	20190410_QExHFX1_RSLC1_Beveridge_Clausen_IMP_DSS_JRmethod_R2.18760.18760.3	xl	0.7950(0.4150+0.3800)	0.795	-0.5753	/	K.DDSIDNKVLTR.S(7)+R.KIFGAK.D(1)	Cas9+REVERSE_Cas9	2075.1262
0.0033	20190410_QExHFX1_RSLC1_Beveridge_Clausen_IMP_DSS_JRmethod_R2.20785.20785.3	xl	0.9550(0.8600+0.3000)	0.36	-2.4309	/	R.LEDTTKFYPSYDR.E(6)+R.NSDKLIAR.K(4)	REVERSE_sp|K1C15_SHEEP|+Cas9	2687.3441
0.0033	20190410_QExHFX1_RSLC1_Beveridge_Clausen_IMP_DSS_JRmethod_R2.21763.21763.3	xl	1.0600(0.2850+0.7750)	0.32	0.3713	/	K.AGFIKR.Q(5)+K.VVEESPVNDSKGRNK.D(11)	Cas9+REVERSE_Cas9	2485.3288
0.0033	20190410_QExHFX1_RSLC1_Beveridge_Clausen_IMP_DSS_JRmethod_R2.22785.22785.3	xl	0.9150(0.4000+0.7400)	0.265	-4.6018	/	K.MKNYWR.Q(2)+R.TQINKVVR.F(5)	Cas9+sp|OVAL_CHICK|	1991.0774
0.0032	20190410_QExHFX1_RSLC1_Beveridge_Clausen_IMP_DSS_JRmethod_R2.10009.10009.3	xl	0.8400(0.5800+0.5050)	0.27	-0.7539	/	R.DKPIR.E(2)+K.ENFDKAR.F(5)	Cas9+sp|RETBP_HUMAN|	1643.863
0.0032	20190410_QExHFX1_RSLC1_Beveridge_Clausen_IMP_DSS_JRmethod_R2.12708.12708.3	xl	1.0000(0.1700+0.8750)	0.71	1.8926	/	R.KIFGAK.D(1)+R.KPLISEK.S(1)	REVERSE_Cas9+REVERSE_Cas9	1613.9755
0.0032	20190410_QExHFX1_RSLC1_Beveridge_Clausen_IMP_DSS_JRmethod_R2.12938.12938.3	xl	1.0450(0.7450+0.3000)	0.02	-4.197	/	R.KRSSVVK.G(1)+K.LQKVTVKR.N(3)	REVERSE_sp|K1C15_SHEEP|+REVERSE_Cas9	1911.1992
0.0032	20190410_QExHFX1_RSLC1_Beveridge_Clausen_IMP_DSS_JRmethod_R2.14255.14255.3	xl	0.9700(0.2400+0.7300)	0.38	-3.8519	/	K.MKNYWR.Q(2)+K.TKYNALKTPDK.L(2)	Cas9+sp|CTRB_BOVIN|	2312.1986
0.0032	20190410_QExHFX1_RSLC1_Beveridge_Clausen_IMP_DSS_JRmethod_R2.14529.14529.3	xl	1.0800(0.1900+0.8900)	0.08	-4.5169	/	R.EHKK.D(3)+K.VVEESPVNDSKGR.N(11)	REVERSE_Cas9+REVERSE_Cas9	2093.0752
0.0032	20190410_QExHFX1_RSLC1_Beveridge_Clausen_IMP_DSS_JRmethod_R2.17860.17860.3	xl	0.9100(0.4950+0.4150)	0.245	-4.5059	/	K.LQKVTVK.R(3)+R.TQINKVVR.F(5)	REVERSE_Cas9+sp|OVAL_CHICK|	1909.1723
0.0032	20190410_QExHFX1_RSLC1_Beveridge_Clausen_IMP_DSS_JRmethod_R2.18395.18395.3	xl	0.6900(0.5550+0.5800)	0.69	-1.342	/	R.KQYRSTK.E(1)+A.SPDWGYDDKNGPEQWSK.L(9)	Cas9+sp|CAH1_HUMAN|	3055.431
0.0032	20190410_QExHFX1_RSLC1_Beveridge_Clausen_IMP_DSS_JRmethod_R2.18793.18793.3	xl	0.8250(0.5550+0.2700)	0.825	-2.6705	/	K.DLIIKLPK.Y(5)+K.GSQKDR.L(4)	Cas9+REVERSE_Cas9	1766.0301
0.0032	20190410_QExHFX1_RSLC1_Beveridge_Clausen_IMP_DSS_JRmethod_R2.19771.19771.3	xl	0.8100(0.5200+0.4950)	0.81	0.8052	/	K.FAKEWLGK.F(3)+K.GIEQESKAIMK.R(7)	REVERSE_sp|OVAL_CHICK|+REVERSE_Cas9	2348.2449
0.0032	20190410_QExHFX1_RSLC1_Beveridge_Clausen_IMP_DSS_JRmethod_R2.19885.19885.3	xl	0.8600(0.5800+0.3900)	0.86	4.0242	/	K.TLNDFKR.Q(6)+K.VLTRSDKNR.G(7)	REVERSE_Cas9+Cas9	2118.1544
0.0032	20190410_QExHFX1_RSLC1_Beveridge_Clausen_IMP_DSS_JRmethod_R2.20247.20247.3	xl	1.0000(0.4650+0.7200)	0.15	1.2097	/	-.IERKRSSVVK.G(4)+R.VKENFDKAR.F(7)	REVERSE_sp|K1C15_SHEEP|+sp|RETBP_HUMAN|	2444.3862
0.0032	20190410_QExHFX1_RSLC1_Beveridge_Clausen_IMP_DSS_JRmethod_R2.20444.20444.3	xl	0.9300(0.5500+0.3800)	0.305	-4.5257	/	K.AGYKFETVR.G(4)+K.TKYNALK.T(2)	REVERSE_sp|AMYS_HUMAN|+sp|CTRB_BOVIN|	2044.0992
0.0032	20190410_QExHFX1_RSLC1_Beveridge_Clausen_IMP_DSS_JRmethod_R2.21194.21194.3	xl	0.8600(0.6850+0.2350)	0.86	-4.0564	/	R.GGLSELDKAGFIK.R(8)+K.KSPVK.Y(1)	Cas9+REVERSE_Cas9	2029.1458
0.0032	20190410_QExHFX1_RSLC1_Beveridge_Clausen_IMP_DSS_JRmethod_R2.22539.22539.3	xl	0.8400(0.6600+0.4250)	0.84	2.3355	/	K.KTEVQTGGFSK.E(1)+R.KVTVKQLK.E(5)	Cas9+Cas9	2261.2994
0.0032	20190410_QExHFX1_RSLC1_Beveridge_Clausen_IMP_DSS_JRmethod_R2.23482.23482.3	xl	0.8150(0.6100+0.3000)	0.815	-1.896	/	K.IEAEHHGKK.K(8)+K.VITLKSK.L(5)	REVERSE_sp|MYG_HUMAN|+Cas9	1973.1309
0.0032	20190410_QExHFX1_RSLC1_Beveridge_Clausen_IMP_DSS_JRmethod_R2.25111.25111.3	xl	1.1000(1.1000+0.3750)	0.005	0.4066	/	K.TIKETPLLPLYSSVRYGQETTGR.V(3)+R.YQKR.D(3)	REVERSE_sp|SRPP_HEVBR|+REVERSE_Cas9	3339.7825
0.0032	20190410_QExHFX1_RSLC1_Beveridge_Clausen_IMP_DSS_JRmethod_R2.26599.26599.3	xl	1.0350(0.5750+0.4600)	0.105	4.7564	/	K.GHPETLEKFDK.F(8)+K.VLTRSDKNR.G(7)	sp|MYG_HUMAN|+Cas9	2525.3237
0.0032	20190410_QExHFX1_RSLC1_Beveridge_Clausen_IMP_DSS_JRmethod_R2.26600.26600.3	xl	0.8500(0.3950+0.4550)	0.85	1.0832	/	K.KYPK.L(1)+R.VFDLYKLREEEVEEAM.-(6)	Cas9+REVERSE_sp|SRPP_HEVBR|	2671.3454
0.0032	20190410_QExHFX1_RSLC1_Beveridge_Clausen_IMP_DSS_JRmethod_R2.29084.29084.3	xl	0.8150(0.3550+0.5700)	0.815	-2.1415	/	R.FTLIKEIK.E(5)+K.YGKAELFDIPNK.E(3)	REVERSE_Cas9+REVERSE_Cas9	2522.4035
0.0031	20190410_QExHFX1_RSLC1_Beveridge_Clausen_IMP_DSS_JRmethod_R2.12031.12031.3	xl	0.8550(0.4050+0.4500)	0.42	-2.1035	/	K.VFKNPK.F(3)+K.VKYVTEGMR.K(2)	sp|CTRB_BOVIN|+Cas9	1951.06
0.0031	20190410_QExHFX1_RSLC1_Beveridge_Clausen_IMP_DSS_JRmethod_R2.13434.13434.3	xl	0.8200(0.5100+0.3100)	0.82	-1.9809	/	K.HDTSLKPISVSYNPATAK.E(6)+R.SDKNR.G(3)	sp|CAH1_HUMAN|+Cas9	2684.3768
0.0031	20190410_QExHFX1_RSLC1_Beveridge_Clausen_IMP_DSS_JRmethod_R2.13900.13900.3	xl	0.8550(0.3850+0.7100)	0.855	0.9301	/	R.KDFQFYK.V(1)+K.RGNELEFLSYKPLK.L(11)	Cas9+REVERSE_Cas9	2805.474
0.0031	20190410_QExHFX1_RSLC1_Beveridge_Clausen_IMP_DSS_JRmethod_R2.17172.17172.3	xl	0.8800(0.5550+0.6550)	0.035	-0.5842	/	K.EGNWKR.L(5)+K.KFKVLGNTDR.H(3)	REVERSE_sp|AMYS_HUMAN|+Cas9	2103.1224
0.0031	20190410_QExHFX1_RSLC1_Beveridge_Clausen_IMP_DSS_JRmethod_R2.18250.18250.3	xl	0.9150(0.6700+0.2450)	0.915	3.2063	/	K.ESILPKRNSDK.L(6)+R.YQKR.D(3)	Cas9+REVERSE_Cas9	2017.0955
0.0031	20190410_QExHFX1_RSLC1_Beveridge_Clausen_IMP_DSS_JRmethod_R2.18676.18676.3	xl	0.9450(0.1800+0.8450)	0.945	3.0769	/	K.TKGKR.A(2)+K.VVEESPVNDSKGR.N(11)	sp|CAH1_HUMAN|+REVERSE_Cas9	2141.1439
0.0031	20190410_QExHFX1_RSLC1_Beveridge_Clausen_IMP_DSS_JRmethod_R2.19883.19883.3	xl	0.8850(0.4250+0.4600)	0.325	-3.8814	/	K.RNSDKLIAR.K(5)+R.WYNKMK.K(4)	Cas9+REVERSE_Cas9	2078.1094
0.0031	20190410_QExHFX1_RSLC1_Beveridge_Clausen_IMP_DSS_JRmethod_R2.26283.26283.3	xl	0.9450(0.4800+0.7150)	0.035	-2.7329	/	K.AGYKFETVR.G(4)+R.ENQTTQKGQKNSR.E(10)	REVERSE_sp|AMYS_HUMAN|+Cas9	2725.3782
0.0031	20190410_QExHFX1_RSLC1_Beveridge_Clausen_IMP_DSS_JRmethod_R2.27364.27364.3	xl	0.9850(0.6950+0.3750)	0.07	-3.9779	/	R.MNTKYDENDKLIR.E(4)+R.VKYFQFDKR.F(2)	Cas9+REVERSE_Cas9	3006.5272
0.003	20190410_QExHFX1_RSLC1_Beveridge_Clausen_IMP_DSS_JRmethod_R2.10417.10417.3	xl	1.0300(0.6000+0.4300)	0.055	1.8016	/	K.MLLDIKTR.L(6)+K.VEKGKSK.K(5)	sp|K1C15_SHEEP|+Cas9	1901.1019
0.003	20190410_QExHFX1_RSLC1_Beveridge_Clausen_IMP_DSS_JRmethod_R2.12092.12092.3	xl	0.9900(0.1850+0.9400)	0.39	-3.0303	/	K.ASEDLKK.H(6)+R.GKSDNVPSEEVVK.K(2)	sp|MYG_HUMAN|+Cas9	2314.1903
0.003	20190410_QExHFX1_RSLC1_Beveridge_Clausen_IMP_DSS_JRmethod_R2.14241.14241.3	xl	0.9000(0.6950+0.4200)	0.23	-1.254	/	K.SEDEMKASEDLK.K(6)+R.TKIDLLMK.Y(2)	sp|MYG_HUMAN|+REVERSE_sp|K1C15_SHEEP|	2479.2436
0.003	20190410_QExHFX1_RSLC1_Beveridge_Clausen_IMP_DSS_JRmethod_R2.15563.15563.3	xl	0.8500(0.4900+0.6050)	0.275	-0.3721	/	S.AEDGFVKTIK.E(7)+R.KVTVK.Q(1)	REVERSE_sp|SRPP_HEVBR|+Cas9,REVERSE_Cas9	1818.0502
0.003	20190410_QExHFX1_RSLC1_Beveridge_Clausen_IMP_DSS_JRmethod_R2.19211.19211.3	xl	0.8400(0.3850+0.4550)	0.84	2.1181	/	R.AKDFNEKVR.F(7)+R.ERSNKQGK.Q(5)	REVERSE_sp|RETBP_HUMAN|+REVERSE_Cas9	2189.1552
0.003	20190410_QExHFX1_RSLC1_Beveridge_Clausen_IMP_DSS_JRmethod_R2.20265.20265.3	xl	1.0850(0.0700+1.0150)	0.57	0.8602	/	R.VKENFDK.A(2)+K.VKYVTEGMR.K(2)	sp|RETBP_HUMAN|+Cas9	2098.0768
0.003	20190410_QExHFX1_RSLC1_Beveridge_Clausen_IMP_DSS_JRmethod_R2.20347.20347.3	xl	1.0250(0.2250+0.8000)	0.135	-3.4874	/	K.KSPVK.Y(1)+R.QLLNAKLITQR.K(6)	REVERSE_Cas9+Cas9	1992.2094
0.003	20190410_QExHFX1_RSLC1_Beveridge_Clausen_IMP_DSS_JRmethod_R2.20752.20752.3	xl	0.9650(0.2850+0.6800)	0.255	-0.741	/	K.FYDEKLQK.V(5)+K.KAMAYWTGSFR.A(1)	REVERSE_Cas9+REVERSE_sp|RETBP_HUMAN|	2524.246
0.003	20190410_QExHFX1_RSLC1_Beveridge_Clausen_IMP_DSS_JRmethod_R2.23395.23395.3	xl	0.8300(0.2900+0.5400)	0.83	-1.6295	/	G.AASMDKK.Y(6)+R.KIFGAKDLESLGGR.E(6)	Cas9+REVERSE_Cas9	2377.2674
0.003	20190410_QExHFX1_RSLC1_Beveridge_Clausen_IMP_DSS_JRmethod_R2.23776.23776.3	xl	1.0200(0.6000+0.4200)	0.15	1.5069	/	-.IERKR.S(4)+K.LINGIRDKQSGK.T(8)	REVERSE_sp|K1C15_SHEEP|+Cas9	2166.2596
0.003	20190410_QExHFX1_RSLC1_Beveridge_Clausen_IMP_DSS_JRmethod_R2.27441.27441.3	xl	0.8750(0.6000+0.3250)	0.875	3.3136	/	K.MDGTEELLVKLNR.E(10)+R.MGETVYKVK.T(7)	Cas9+REVERSE_Cas9	2708.4127
0.0029	20190410_QExHFX1_RSLC1_Beveridge_Clausen_IMP_DSS_JRmethod_R2.07283.07283.3	xl	1.0400(1.0150+0.2500)	0.025	-0.0592	/	K.GYKEVK.K(3)+K.VEKYGK.A(3)	Cas9+REVERSE_Cas9	1582.8606
0.0029	20190410_QExHFX1_RSLC1_Beveridge_Clausen_IMP_DSS_JRmethod_R2.08569.08569.3	xl	0.8200(0.3500+0.7400)	0.625	-1.383	/	R.HKNYASLVK.D(2)+R.KWNGEK.M(1)	REVERSE_Cas9+sp|AMYS_HUMAN|	1957.0421
0.0029	20190410_QExHFX1_RSLC1_Beveridge_Clausen_IMP_DSS_JRmethod_R2.12560.12560.3	xl	0.8700(0.5600+0.3100)	0.87	3.9632	/	R.KFDNLTK.A(1)+K.VLTRSDKNR.G(7)	Cas9+Cas9	2090.1483
0.0029	20190410_QExHFX1_RSLC1_Beveridge_Clausen_IMP_DSS_JRmethod_R2.13958.13958.3	xl	0.8300(0.2600+0.6700)	0.83	-1.8791	/	R.KMRER.S(1)+K.KQEGSLFAPKR.M(10)	REVERSE_Cas9+REVERSE_Cas9	2116.1574
0.0029	20190410_QExHFX1_RSLC1_Beveridge_Clausen_IMP_DSS_JRmethod_R2.15295.15295.3	xl	1.1750(0.1900+1.1050)	0.005	3.8847	/	R.KWNGEK.M(1)+K.SDNVPSEEVVKKMK.N(12)	sp|AMYS_HUMAN|+Cas9	2487.2678
0.0029	20190410_QExHFX1_RSLC1_Beveridge_Clausen_IMP_DSS_JRmethod_R2.15548.15548.3	xl	0.7800(0.3500+0.4300)	0.78	-1.039	/	K.KQEGSLFAPK.R(1)+K.TLNDFKR.Q(6)	REVERSE_Cas9+REVERSE_Cas9	2134.1422
0.0029	20190410_QExHFX1_RSLC1_Beveridge_Clausen_IMP_DSS_JRmethod_R2.15636.15636.3	xl	0.9050(0.4250+0.4800)	0.2	-4.2134	/	K.ENPLNKDFNTMR.E(6)+K.MKFK.A(2)	REVERSE_Cas9+REVERSE_sp|RETBP_HUMAN|	2168.0757
0.0029	20190410_QExHFX1_RSLC1_Beveridge_Clausen_IMP_DSS_JRmethod_R2.16325.16325.3	xl	0.7950(0.4950+0.4950)	0.795	2.0888	/	R.DKQSGK.T(2)+R.ERMKRIEEGIK.E(4)	Cas9+Cas9	2187.168
0.0029	20190410_QExHFX1_RSLC1_Beveridge_Clausen_IMP_DSS_JRmethod_R2.16422.16422.3	xl	1.0500(0.1000+0.9500)	0.63	2.7948	/	K.ENFDKAR.F(5)+K.SDNVPSEEVVKKMK.N(11)	sp|RETBP_HUMAN|+Cas9	2605.3056
0.0029	20190410_QExHFX1_RSLC1_Beveridge_Clausen_IMP_DSS_JRmethod_R2.17466.17466.3	xl	1.0700(0.6950+0.3750)	0.005	3.3515	/	K.DSNRKPLISEK.S(5)+R.NKDSR.T(2)	REVERSE_Cas9+REVERSE_Cas9	2042.0755
0.0029	20190410_QExHFX1_RSLC1_Beveridge_Clausen_IMP_DSS_JRmethod_R2.17806.17806.3	xl	0.7900(0.3450+0.4450)	0.79	-3.5303	/	K.DPTKLANYK.T(4)+K.KDEEVLFSEELR.H(1)	REVERSE_sp|CTRB_BOVIN|+REVERSE_Cas9	2679.3642
0.0029	20190410_QExHFX1_RSLC1_Beveridge_Clausen_IMP_DSS_JRmethod_R2.18650.18650.3	xl	0.8800(0.7300+0.5700)	0.31	3.5426	/	R.KGKTK.L(3)+R.LEESFLVEEDKK.H(11)	REVERSE_sp|CAH1_HUMAN|+Cas9	2163.1674
0.0029	20190410_QExHFX1_RSLC1_Beveridge_Clausen_IMP_DSS_JRmethod_R2.18859.18859.3	xl	1.0800(0.8850+0.1950)	0.02	-0.7607	/	K.DFNEKVR.F(5)+K.SEQEIGKATAK.Y(7)	REVERSE_sp|RETBP_HUMAN|+Cas9	2205.1276
0.0029	20190410_QExHFX1_RSLC1_Beveridge_Clausen_IMP_DSS_JRmethod_R2.19845.19845.3	xl	0.9400(0.4500+0.4900)	0.02	-1.0635	/	K.KDWDPK.K(1)+K.LVDSTDKADLR.L(7)	Cas9+Cas9	2157.0953
0.0029	20190410_QExHFX1_RSLC1_Beveridge_Clausen_IMP_DSS_JRmethod_R2.21083.21083.3	xl	0.9400(0.6550+0.2850)	0.33	-0.8701	/	K.FKVLGNTDR.H(2)+R.WYNKMK.K(4)	Cas9+REVERSE_Cas9	2055.0611
0.0029	20190410_QExHFX1_RSLC1_Beveridge_Clausen_IMP_DSS_JRmethod_R2.21761.21761.3	xl	0.9650(0.4850+0.4800)	0.195	1.101	/	K.KMKNYWR.Q(3)+R.RRKLQK.M(3)	Cas9+REVERSE_Cas9	1990.141
0.0029	20190410_QExHFX1_RSLC1_Beveridge_Clausen_IMP_DSS_JRmethod_R2.25013.25013.3	xl	0.8750(0.2200+0.6550)	0.7	-0.8261	/	R.FPMAQTDEDKFAK.E(10)+K.VVEESPVNDSKGR.N(11)	REVERSE_sp|OVAL_CHICK|+REVERSE_Cas9	3079.4807
0.0028	20190410_QExHFX1_RSLC1_Beveridge_Clausen_IMP_DSS_JRmethod_R2.10325.10325.3	xl	1.0700(0.8700+0.3400)	0.095	4.4614	/	K.FVKGIK.L(3)+K.LYSMKEGNWK.R(5)	REVERSE_sp|CTRB_BOVIN|+REVERSE_sp|AMYS_HUMAN|	2083.1175
0.0028	20190410_QExHFX1_RSLC1_Beveridge_Clausen_IMP_DSS_JRmethod_R2.10348.10348.3	xl	1.0350(0.0650+0.9700)	0.67	0.2847	/	R.EKIEK.L(2)+K.MKNYWR.Q(2)	Cas9+Cas9	1679.8704
0.0028	20190410_QExHFX1_RSLC1_Beveridge_Clausen_IMP_DSS_JRmethod_R2.11571.11571.3	xl	0.9550(0.3300+0.6250)	0.215	-1.925	/	K.AIMKR.V(4)+R.KKDWDPKK.Y(7)	REVERSE_Cas9+Cas9	1799.0127
0.0028	20190410_QExHFX1_RSLC1_Beveridge_Clausen_IMP_DSS_JRmethod_R2.11705.11705.3	xl	0.8650(0.3300+0.5350)	0.865	1.0655	/	G.AASMDKK.Y(6)+K.DTSDVLKKR.L(7)	Cas9+REVERSE_Cas9	1948.0298
0.0028	20190410_QExHFX1_RSLC1_Beveridge_Clausen_IMP_DSS_JRmethod_R2.12253.12253.3	xl	0.7200(0.4600+0.4900)	0.72	-4.0854	/	K.ENFDKAR.F(5)+K.SKLVSDFR.K(2)	sp|RETBP_HUMAN|+Cas9	1967.0111
0.0028	20190410_QExHFX1_RSLC1_Beveridge_Clausen_IMP_DSS_JRmethod_R2.12259.12259.3	xl	0.9850(0.2950+0.6900)	0.5	0.3989	/	L.ERKR.S(3)+R.SSFEKNPIDFLEAK.G(5)	REVERSE_sp|K1C15_SHEEP|+Cas9	2349.2327
0.0028	20190410_QExHFX1_RSLC1_Beveridge_Clausen_IMP_DSS_JRmethod_R2.13421.13421.3	xl	0.8900(0.2950+0.5950)	0.89	0.0626	/	K.FKVLGNTDR.H(2)+R.IDASKHMWPGDIK.A(5)	Cas9+sp|AMYS_HUMAN|	2683.3791
0.0028	20190410_QExHFX1_RSLC1_Beveridge_Clausen_IMP_DSS_JRmethod_R2.13491.13491.3	xl	0.9900(1.0000+0.2350)	0.6	1.388	/	K.APLSASMIKR.Y(9)+K.VVSSRKR.E(6)	Cas9+sp|K1C15_SHEEP|	2041.1829
0.0028	20190410_QExHFX1_RSLC1_Beveridge_Clausen_IMP_DSS_JRmethod_R2.15484.15484.3	xl	1.0150(0.7300+0.2850)	0.09	-4.8766	/	R.KKDWDPKK.Y(2)+K.VTVKR.N(4)	Cas9+REVERSE_Cas9	1783.0355
0.0028	20190410_QExHFX1_RSLC1_Beveridge_Clausen_IMP_DSS_JRmethod_R2.15816.15816.3	xl	1.0150(0.3800+0.8200)	0.18	1.8048	/	R.DKPIR.E(2)+K.FKVLGNTDR.H(2)	Cas9+Cas9	1814.0049
0.0028	20190410_QExHFX1_RSLC1_Beveridge_Clausen_IMP_DSS_JRmethod_R2.16524.16524.3	xl	1.0600(0.2050+0.8550)	0.035	-3.0171	/	K.KDWDPK.K(1)+K.KQEGSLFAPKR.M(10)	Cas9+REVERSE_Cas9	2185.153
0.0028	20190410_QExHFX1_RSLC1_Beveridge_Clausen_IMP_DSS_JRmethod_R2.16716.16716.3	xl	0.7200(0.4800+0.4950)	0.72	-0.3195	/	K.VMKQLK.R(3)+K.YKEIFFDQSK.N(2)	Cas9+Cas9	2187.1649
0.0028	20190410_QExHFX1_RSLC1_Beveridge_Clausen_IMP_DSS_JRmethod_R2.18116.18116.3	xl	0.9450(0.5700+0.3750)	0.145	-1.0633	/	K.ESILPKR.N(6)+K.IGKVFKNPK.F(3)	Cas9+sp|CTRB_BOVIN|	2009.2036
0.0028	20190410_QExHFX1_RSLC1_Beveridge_Clausen_IMP_DSS_JRmethod_R2.18714.18714.3	xl	1.0200(0.7400+0.2800)	0.405	1.9553	/	K.QLFSAVGWYKMK.F(10)+K.VTVKR.N(4)	REVERSE_sp|RETBP_HUMAN|+REVERSE_Cas9	2196.2128
0.0028	20190410_QExHFX1_RSLC1_Beveridge_Clausen_IMP_DSS_JRmethod_R2.18994.18994.3	xl	1.0150(0.1250+0.9800)	0.335	-0.9717	/	R.LSKSR.R(3)+K.VVEESPVNDSKGR.N(11)	Cas9+REVERSE_Cas9	2142.128
0.0028	20190410_QExHFX1_RSLC1_Beveridge_Clausen_IMP_DSS_JRmethod_R2.19236.19236.3	xl	0.8650(0.3800+0.4850)	0.41	-4.696	/	K.DNREKIEK.L(5)+K.TSRYQKR.D(6)	Cas9+REVERSE_Cas9	2106.1181
0.0028	20190410_QExHFX1_RSLC1_Beveridge_Clausen_IMP_DSS_JRmethod_R2.19933.19933.3	xl	0.7900(0.4850+0.4750)	0.79	2.336	/	R.KFDNLTK.A(1)+R.KPLISEK.S(1)	Cas9+REVERSE_Cas9	1816.0345
0.0028	20190410_QExHFX1_RSLC1_Beveridge_Clausen_IMP_DSS_JRmethod_R2.20266.20266.3	xl	0.8900(0.6250+0.2650)	0.89	0.1128	/	K.KDEEVLFSEELR.H(1)+R.MGETVYKVK.T(7)	REVERSE_Cas9+REVERSE_Cas9	2684.3618
0.0027	20190410_QExHFX1_RSLC1_Beveridge_Clausen_IMP_DSS_JRmethod_R2.07657.07657.3	xl	0.9750(0.1900+0.7850)	0.655	0.5817	/	K.KLVDSTDK.A(1)+K.VLSAYNKHR.D(7)	Cas9+Cas9	2129.148
0.0027	20190410_QExHFX1_RSLC1_Beveridge_Clausen_IMP_DSS_JRmethod_R2.10342.10342.3	xl	0.8750(0.6500+0.4100)	0.585	3.1227	/	K.GRNKDSR.T(4)+K.QGKQTTQNER.A(3)	REVERSE_Cas9+REVERSE_Cas9	2158.0838
0.0027	20190410_QExHFX1_RSLC1_Beveridge_Clausen_IMP_DSS_JRmethod_R2.11071.11071.3	xl	0.9500(0.3650+0.7650)	0.1	-1.2584	/	K.DFNEKVR.F(5)+K.VLSAYNKHR.D(7)	REVERSE_sp|RETBP_HUMAN|+Cas9	2131.1173
0.0027	20190410_QExHFX1_RSLC1_Beveridge_Clausen_IMP_DSS_JRmethod_R2.11888.11888.3	xl	0.8500(0.4900+0.3600)	0.85	4.8411	/	R.KQYRSTK.E(1)+K.TLNDFKR.Q(6)	Cas9+REVERSE_Cas9	1940.0479
0.0027	20190410_QExHFX1_RSLC1_Beveridge_Clausen_IMP_DSS_JRmethod_R2.12963.12963.3	xl	0.9150(0.3450+0.7200)	0.655	1.6	/	K.ENFDKAR.F(5)+K.LTIVKVER.L(5)	sp|RETBP_HUMAN|+REVERSE_Cas9	1973.0945
0.0027	20190410_QExHFX1_RSLC1_Beveridge_Clausen_IMP_DSS_JRmethod_R2.17722.17722.3	xl	0.9600(0.3450+0.6150)	0.08	-3.1634	/	R.DKPIR.E(2)+K.EVKKDLIIK.L(3)	Cas9+Cas9	1850.124
0.0027	20190410_QExHFX1_RSLC1_Beveridge_Clausen_IMP_DSS_JRmethod_R2.19220.19220.3	xl	1.0350(0.4050+0.6300)	0.065	2.8233	/	K.EGNWKR.L(5)+K.NLPNEKVLPK.H(6)	REVERSE_sp|AMYS_HUMAN|+Cas9	2077.1319
0.0027	20190410_QExHFX1_RSLC1_Beveridge_Clausen_IMP_DSS_JRmethod_R2.19753.19753.3	xl	1.0000(0.8600+0.1400)	0.34	-4.5381	/	R.FTLIKEIK.E(5)+K.GSQKDR.L(4)	REVERSE_Cas9+REVERSE_Cas9	1818.025
0.0027	20190410_QExHFX1_RSLC1_Beveridge_Clausen_IMP_DSS_JRmethod_R2.20008.20008.3	xl	0.9250(0.4250+0.5000)	0.105	-0.1078	/	K.ELTEPHGKFLR.L(8)+K.KLKSVK.E(3)	REVERSE_sp|MYG_HUMAN|+Cas9	2165.2571
0.0027	20190410_QExHFX1_RSLC1_Beveridge_Clausen_IMP_DSS_JRmethod_R2.20594.20594.3	xl	0.8150(0.5450+0.2700)	0.815	-2.1959	/	K.KAMAYWTGSFR.A(1)+K.QLKPNAEGVK.M(3)	REVERSE_sp|RETBP_HUMAN|+REVERSE_sp|CAH1_HUMAN|	2537.3099
0.0027	20190410_QExHFX1_RSLC1_Beveridge_Clausen_IMP_DSS_JRmethod_R2.20999.20999.3	xl	1.0200(0.2700+0.9950)	0.035	-2.3234	/	K.KLVDSTDK.A(1)+R.MTNFDKNLPNEK.V(6)	Cas9+Cas9	2492.2467
0.0027	20190410_QExHFX1_RSLC1_Beveridge_Clausen_IMP_DSS_JRmethod_R2.21336.21336.3	xl	0.9650(0.3550+0.6100)	0.065	-2.0791	/	K.GSQKDR.L(4)+K.QLKEDYFK.K(3)	REVERSE_Cas9+Cas9	1896.9581
0.0027	20190410_QExHFX1_RSLC1_Beveridge_Clausen_IMP_DSS_JRmethod_R2.22435.22435.3	xl	0.8150(0.3300+0.7200)	0.625	-2.5019	/	K.GSQKDR.L(4)+K.KAMAYWTGSFR.A(1)	REVERSE_Cas9+REVERSE_sp|RETBP_HUMAN|	2144.0472
0.0027	20190410_QExHFX1_RSLC1_Beveridge_Clausen_IMP_DSS_JRmethod_R2.23113.23113.3	xl	0.8950(0.3900+0.6200)	0.245	-1.0885	/	K.EDYFKK.L(5)+R.LEESFLVEEDKK.H(11)	Cas9+Cas9	2431.2045
0.0027	20190410_QExHFX1_RSLC1_Beveridge_Clausen_IMP_DSS_JRmethod_R2.23520.23520.3	xl	0.8550(0.4900+0.3650)	0.79	0.6854	/	K.KAMAYWTGSFRAKDFNEK.V(13)+K.VMKQLKRR.R(3)	REVERSE_sp|RETBP_HUMAN|+Cas9	3344.7637
0.0027	20190410_QExHFX1_RSLC1_Beveridge_Clausen_IMP_DSS_JRmethod_R2.23587.23587.3	xl	0.7850(0.4750+0.5100)	0.785	2.276	/	R.KMRERSNK.Q(1)+R.NSDKLIARK.K(4)	REVERSE_Cas9+Cas9	2229.2375
0.0027	20190410_QExHFX1_RSLC1_Beveridge_Clausen_IMP_DSS_JRmethod_R2.25591.25591.3	xl	0.9700(0.5800+0.3900)	0.285	1.3677	/	R.FPMAQTDEDKFAK.E(10)+R.VKELYSALR.D(2)	REVERSE_sp|OVAL_CHICK|+REVERSE_sp|K1C15_SHEEP|	2742.3937
0.0026	20190410_QExHFX1_RSLC1_Beveridge_Clausen_IMP_DSS_JRmethod_R2.10044.10044.3	xl	0.9250(0.5200+0.6700)	0.165	4.1251	/	R.ENQTTQKGQK.N(7)+R.KKLVDSTDK.A(2)	Cas9+Cas9	2331.2281
0.0026	20190410_QExHFX1_RSLC1_Beveridge_Clausen_IMP_DSS_JRmethod_R2.10299.10299.3	xl	1.0750(0.3200+0.7550)	0.065	0.7056	/	R.ATRKLR.T(4)+R.VTEFKYGAK.L(5)	REVERSE_Cas9+sp|AMYS_HUMAN|	1923.0941
0.0026	20190410_QExHFX1_RSLC1_Beveridge_Clausen_IMP_DSS_JRmethod_R2.11738.11738.3	xl	1.0850(0.3000+1.0300)	0.055	0.2535	/	K.SKLTIVK.V(2)+K.VITLKSK.L(5)	REVERSE_Cas9+Cas9	1713.1015
0.0026	20190410_QExHFX1_RSLC1_Beveridge_Clausen_IMP_DSS_JRmethod_R2.12444.12444.3	xl	0.8100(0.3250+0.4850)	0.81	-0.6593	/	R.ERSNKQGK.Q(5)+R.MNTKYDENDKLIR.E(4)	REVERSE_Cas9+Cas9	2722.3707
0.0026	20190410_QExHFX1_RSLC1_Beveridge_Clausen_IMP_DSS_JRmethod_R2.13498.13498.3	xl	1.0350(0.3750+0.9550)	0.08	3.568	/	K.EDYFKK.L(5)+K.NRGKSDNVPSEEVVK.K(4)	Cas9+Cas9	2623.3128
0.0026	20190410_QExHFX1_RSLC1_Beveridge_Clausen_IMP_DSS_JRmethod_R2.15314.15314.3	xl	0.9950(0.5300+0.4650)	0.09	4.4383	/	K.DTSDVLKK.R(7)+K.LYSMKEGNWKR.L(5)	REVERSE_Cas9+REVERSE_sp|AMYS_HUMAN|	2453.2623
0.0026	20190410_QExHFX1_RSLC1_Beveridge_Clausen_IMP_DSS_JRmethod_R2.16432.16432.3	xl	0.9150(0.4650+0.4500)	0.07	-3.5681	/	K.GKSKK.L(4)+R.SNKQGKQTTQNER.A(6)	Cas9+REVERSE_Cas9	2202.1715
0.0026	20190410_QExHFX1_RSLC1_Beveridge_Clausen_IMP_DSS_JRmethod_R2.17683.17683.3	xl	0.9000(0.7050+0.1950)	0.9	3.2995	/	K.DDSIDNKVLTRSDK.N(7)+L.ERKR.S(3)	Cas9+REVERSE_sp|K1C15_SHEEP|	2330.2189
0.0026	20190410_QExHFX1_RSLC1_Beveridge_Clausen_IMP_DSS_JRmethod_R2.18813.18813.3	xl	1.0050(0.1650+0.8400)	0.29	-2.7343	/	R.KMIAK.S(1)+K.VVEESPVNDSKGR.N(11)	Cas9+REVERSE_Cas9	2142.1353
0.0026	20190410_QExHFX1_RSLC1_Beveridge_Clausen_IMP_DSS_JRmethod_R2.18901.18901.3	xl	1.0600(0.8600+0.2000)	0.03	-1.5136	/	R.FTLIKEIKER.N(8)+K.KDMSAAG.-(1)	REVERSE_Cas9+REVERSE_Cas9	2092.1237
0.0026	20190410_QExHFX1_RSLC1_Beveridge_Clausen_IMP_DSS_JRmethod_R2.19157.19157.3	xl	0.8950(0.3950+0.5000)	0.205	-0.5585	/	K.KDMSAAG.-(1)+K.KLDESAK.M(1)	REVERSE_Cas9+REVERSE_sp|MYG_HUMAN|	1605.7919
0.0026	20190410_QExHFX1_RSLC1_Beveridge_Clausen_IMP_DSS_JRmethod_R2.21170.21170.3	xl	0.7450(0.4100+0.3850)	0.745	-3.2772	/	R.VKYFQFDK.R(2)+R.WYNKMK.K(4)	REVERSE_Cas9+REVERSE_Cas9	2080.0491
0.0026	20190410_QExHFX1_RSLC1_Beveridge_Clausen_IMP_DSS_JRmethod_R2.22393.22393.3	xl	0.8350(0.5500+0.4700)	0.295	-1.0226	/	K.ENFDKARFSGTWYAMAK.K(5)+K.FVKGIK.L(3)	sp|RETBP_HUMAN|+REVERSE_sp|CTRB_BOVIN|	2849.4573
0.0026	20190410_QExHFX1_RSLC1_Beveridge_Clausen_IMP_DSS_JRmethod_R2.22838.22838.3	xl	0.9000(0.2100+0.6900)	0.9	0.9896	/	K.LFDLITKGSQK.D(7)+K.NLPNEKVLPK.H(6)	REVERSE_Cas9+Cas9	2537.4468
0.0026	20190410_QExHFX1_RSLC1_Beveridge_Clausen_IMP_DSS_JRmethod_R2.22999.22999.3	xl	0.8650(0.3200+0.7600)	0.865	1.533	/	R.DKQSGK.T(2)+R.VNTEITKAPLSASMIK.R(7)	Cas9+Cas9	2501.341
0.0026	20190410_QExHFX1_RSLC1_Beveridge_Clausen_IMP_DSS_JRmethod_R2.23570.23570.3	xl	0.7300(0.4550+0.5200)	0.73	-4.1528	/	K.DTSDVLKK.R(7)+R.ERMKRIEEGIK.E(4)	REVERSE_Cas9+Cas9	2430.3151
0.0025	20190410_QExHFX1_RSLC1_Beveridge_Clausen_IMP_DSS_JRmethod_R2.13141.13141.3	xl	0.9000(0.2850+0.6150)	0.36	-2.517	/	R.KWNGEK.M(1)+K.QLKRR.R(3)	sp|AMYS_HUMAN|+Cas9	1597.9052
0.0025	20190410_QExHFX1_RSLC1_Beveridge_Clausen_IMP_DSS_JRmethod_R2.13443.13443.3	xl	0.9100(0.4150+0.6100)	0.11	-4.0407	/	K.KLKSVK.E(3)+K.YFQFDKR.F(6)	Cas9+REVERSE_Cas9	1842.0403
0.0025	20190410_QExHFX1_RSLC1_Beveridge_Clausen_IMP_DSS_JRmethod_R2.14260.14260.3	xl	0.8850(0.5650+0.4950)	0.045	-1.0549	/	K.FKKSPVK.Y(2)+K.KLDESAKMEDESK.L(7)	REVERSE_Cas9+REVERSE_sp|MYG_HUMAN|	2479.2879
0.0025	20190410_QExHFX1_RSLC1_Beveridge_Clausen_IMP_DSS_JRmethod_R2.15969.15969.3	xl	0.9700(0.2950+0.6750)	0.11	-2.3468	/	K.KDWDPK.K(1)+K.KQEGSLFAPKR.M(10)	Cas9+REVERSE_Cas9	2185.153
0.0025	20190410_QExHFX1_RSLC1_Beveridge_Clausen_IMP_DSS_JRmethod_R2.18800.18800.3	xl	0.9150(0.7950+0.1200)	0.615	-2.4564	/	K.DFQFYKVR.E(6)+K.MEDESKLHK.F(6)	Cas9+REVERSE_sp|MYG_HUMAN|	2355.1568
0.0025	20190410_QExHFX1_RSLC1_Beveridge_Clausen_IMP_DSS_JRmethod_R2.22836.22836.3	xl	0.8900(0.3650+0.5250)	0.265	-2.9482	/	K.TSRYQKR.D(6)+R.VTLISFKPNK.F(7)	REVERSE_Cas9+REVERSE_sp|CTRB_BOVIN|	2221.2582
0.0024	20190410_QExHFX1_RSLC1_Beveridge_Clausen_IMP_DSS_JRmethod_R2.02769.02769.3	xl	0.6150(0.6150+0.6150)	0.615	-0.1365	/	R.DKQSGK.T(2)+R.DKQSGK.T(2)	Cas9+Cas9	1460.747
0.0024	20190410_QExHFX1_RSLC1_Beveridge_Clausen_IMP_DSS_JRmethod_R2.05749.05749.3	xl	0.9200(0.8250+0.3400)	0.505	0.3633	/	R.DKPIR.E(2)+K.LSKR.V(3)	Cas9+REVERSE_sp|CRP_HUMAN|	1267.7612
0.0024	20190410_QExHFX1_RSLC1_Beveridge_Clausen_IMP_DSS_JRmethod_R2.09193.09193.3	xl	0.8900(0.3900+0.7150)	0.21	-0.802	/	R.DKQSGK.T(2)+K.KFYDEKLQK.V(6)	Cas9+REVERSE_Cas9	1997.0469
0.0024	20190410_QExHFX1_RSLC1_Beveridge_Clausen_IMP_DSS_JRmethod_R2.11469.11469.3	xl	0.8000(0.2500+0.7050)	0.8	-3.7912	/	K.DNREKIEK.L(5)+R.TLVKNDISDDK.L(4)	Cas9+REVERSE_Cas9	2415.2492
0.0024	20190410_QExHFX1_RSLC1_Beveridge_Clausen_IMP_DSS_JRmethod_R2.13271.13271.3	xl	0.8050(0.2150+0.5900)	0.805	-0.4203	/	L.ERKR.S(3)+-.GAASMDKK.Y(7)	REVERSE_sp|K1C15_SHEEP|+Cas9	1531.814
0.0024	20190410_QExHFX1_RSLC1_Beveridge_Clausen_IMP_DSS_JRmethod_R2.15219.15219.3	xl	0.7950(0.2650+0.7450)	0.795	-4.4562	/	K.DDSIDNKVLTR.S(7)+K.LVDSTDKADLR.L(7)	Cas9+Cas9	2644.3554
0.0024	20190410_QExHFX1_RSLC1_Beveridge_Clausen_IMP_DSS_JRmethod_R2.15587.15587.3	xl	0.9000(0.4000+0.6500)	0.165	-0.8386	/	R.ERMKR.L(4)+R.LEESFLVEEDKKHER.H(11)	Cas9+Cas9	2743.3962
0.0024	20190410_QExHFX1_RSLC1_Beveridge_Clausen_IMP_DSS_JRmethod_R2.15590.15590.3	xl	0.9450(0.1750+0.7700)	0.39	-4.6391	/	R.IPKDRHK.N(3)+R.NKDSR.T(2)	REVERSE_Cas9+REVERSE_Cas9	1648.9008
0.0024	20190410_QExHFX1_RSLC1_Beveridge_Clausen_IMP_DSS_JRmethod_R2.16206.16206.3	xl	0.9550(0.3350+0.7800)	0.07	-3.9109	/	K.KVEKYGK.A(4)+R.MTNFDKNLPNEK.V(6)	REVERSE_Cas9+Cas9	2438.2514
0.0024	20190410_QExHFX1_RSLC1_Beveridge_Clausen_IMP_DSS_JRmethod_R2.16594.16594.3	xl	1.0050(0.6600+0.3450)	0.205	1.1728	/	K.MKNYWRQLLNAK.L(2)+R.SGWYKR.C(5)	Cas9+REVERSE_sp|CTRB_BOVIN|	2497.3051
0.0024	20190410_QExHFX1_RSLC1_Beveridge_Clausen_IMP_DSS_JRmethod_R2.16612.16612.3	xl	0.8850(0.4100+0.4750)	0.185	-2.9933	/	R.ALEEANADLEVKIR.D(12)+K.KDWDPK.K(1)	sp|K1C15_SHEEP|+Cas9	2495.2906
0.0024	20190410_QExHFX1_RSLC1_Beveridge_Clausen_IMP_DSS_JRmethod_R2.17415.17415.3	xl	0.9800(0.6150+0.3650)	0.02	-1.8068	/	R.ENQTTQKGQKNSR.E(7)+K.LANYKTK.G(5)	Cas9+REVERSE_sp|CTRB_BOVIN|	2492.2982
0.0024	20190410_QExHFX1_RSLC1_Beveridge_Clausen_IMP_DSS_JRmethod_R2.19423.19423.3	xl	0.9700(0.1650+0.8050)	0.64	3.7204	/	K.IKVYLPR.M(2)+K.KDLIIK.L(1)	sp|OVAL_CHICK|+Cas9	1754.1069
0.0024	20190410_QExHFX1_RSLC1_Beveridge_Clausen_IMP_DSS_JRmethod_R2.20316.20316.3	xl	0.8950(0.2450+0.7100)	0.46	-1.1712	/	R.ERSNKQGK.Q(5)+K.IEAEHHGKK.K(8)	REVERSE_Cas9+REVERSE_sp|MYG_HUMAN|	2131.1133
0.0024	20190410_QExHFX1_RSLC1_Beveridge_Clausen_IMP_DSS_JRmethod_R2.20889.20889.3	xl	1.0000(0.6850+0.3150)	0.265	0.4773	/	K.DFNEKVRFSSVR.C(5)+R.WYNKMK.K(4)	REVERSE_sp|RETBP_HUMAN|+REVERSE_Cas9	2489.2524
0.0024	20190410_QExHFX1_RSLC1_Beveridge_Clausen_IMP_DSS_JRmethod_R2.22004.22004.3	xl	0.9200(0.7150+0.2050)	0.45	-0.2103	/	K.TFVEGQVEYKLAR.W(10)+K.YNALKTPDK.L(5)	REVERSE_sp|CRP_HUMAN|+sp|CTRB_BOVIN|	2725.4326
0.0024	20190410_QExHFX1_RSLC1_Beveridge_Clausen_IMP_DSS_JRmethod_R2.22862.22862.3	xl	0.8150(0.4750+0.5100)	0.29	-4.2501	/	K.LFDLITKGSQK.D(7)+R.MTNFDKNLPNEK.V(6)	REVERSE_Cas9+Cas9	2836.4679
0.0024	20190410_QExHFX1_RSLC1_Beveridge_Clausen_IMP_DSS_JRmethod_R2.24411.24411.3	xl	0.9900(0.6700+0.3200)	0.005	-0.9862	/	R.EDLLRKQR.T(6)+K.VSKLKKSK.G(6)	Cas9+REVERSE_Cas9	2111.2789
0.0024	20190410_QExHFX1_RSLC1_Beveridge_Clausen_IMP_DSS_JRmethod_R2.24734.24734.3	xl	0.8850(0.4050+0.4800)	0.175	-1.4563	/	R.AKDFNEKVR.F(7)+R.ERMKRIEEGIK.E(4)	REVERSE_sp|RETBP_HUMAN|+Cas9	2631.4165
0.0024	20190410_QExHFX1_RSLC1_Beveridge_Clausen_IMP_DSS_JRmethod_R2.25396.25396.3	xl	0.8650(0.3050+0.5600)	0.865	1.1958	/	R.HKNYASLVK.D(2)+K.MDGTEELLVKLNREDLLR.K(10)	REVERSE_Cas9+Cas9	3339.7859
0.0024	20190410_QExHFX1_RSLC1_Beveridge_Clausen_IMP_DSS_JRmethod_R2.26414.26414.3	xl	0.9500(0.2950+0.9100)	0.175	-1.4306	/	R.EHKK.D(3)+R.NKDSRTLVKNDISDDK.L(9)	REVERSE_Cas9+REVERSE_Cas9	2525.3084
0.0024	20190410_QExHFX1_RSLC1_Beveridge_Clausen_IMP_DSS_JRmethod_R2.27085.27085.3	xl	0.8100(0.2050+0.7350)	0.81	-4.1477	/	K.ENFDKAR.F(5)+K.IFGAKDLESLGGR.E(5)	sp|RETBP_HUMAN|+REVERSE_Cas9	2378.2229
0.0024	20190410_QExHFX1_RSLC1_Beveridge_Clausen_IMP_DSS_JRmethod_R2.28158.28158.3	xl	0.7850(0.5100+0.4550)	0.785	4.2343	/	R.FSGTWYAMAKK.D(10)+R.KVLSMPQVNIVK.K(1)	sp|RETBP_HUMAN|+Cas9	2781.496
0.0023	20190410_QExHFX1_RSLC1_Beveridge_Clausen_IMP_DSS_JRmethod_R2.10982.10982.3	xl	0.9050(0.7400+0.3700)	0.18	-2.4152	/	K.KRAILK.D(1)+R.VKENFDK.A(2)	REVERSE_Cas9+sp|RETBP_HUMAN|	1744.0246
0.0023	20190410_QExHFX1_RSLC1_Beveridge_Clausen_IMP_DSS_JRmethod_R2.11177.11177.3	xl	0.8850(0.6750+0.4550)	0.03	-3.2454	/	K.AGYKFETVR.G(4)+R.RSKSLR.A(3)	REVERSE_sp|AMYS_HUMAN|+REVERSE_Cas9	1953.0795
0.0023	20190410_QExHFX1_RSLC1_Beveridge_Clausen_IMP_DSS_JRmethod_R2.13603.13603.3	xl	0.8650(0.6800+0.2550)	0.49	-2.6165	/	K.SDNVPSEEVVKK.M(11)+K.VFKNPK.F(3)	Cas9+sp|CTRB_BOVIN|	2199.1786
0.0023	20190410_QExHFX1_RSLC1_Beveridge_Clausen_IMP_DSS_JRmethod_R2.14018.14018.3	xl	0.9500(0.3600+0.5900)	0.055	-1.9828	/	K.KQEGSLFAPK.R(1)+K.TLNDFKR.Q(6)	REVERSE_Cas9+REVERSE_Cas9	2134.1422
0.0023	20190410_QExHFX1_RSLC1_Beveridge_Clausen_IMP_DSS_JRmethod_R2.14544.14544.3	xl	0.9800(0.6500+0.3300)	0.3	4.0232	/	K.HRDKPIR.E(4)+R.KQYRSTK.E(1)	Cas9+Cas9	1968.1016
0.0023	20190410_QExHFX1_RSLC1_Beveridge_Clausen_IMP_DSS_JRmethod_R2.15994.15994.3	xl	0.8100(0.3650+0.4450)	0.505	-2.2089	/	K.SEQEIGKATAK.Y(7)+K.TSRYQKR.D(6)	Cas9+REVERSE_Cas9	2236.181
0.0023	20190410_QExHFX1_RSLC1_Beveridge_Clausen_IMP_DSS_JRmethod_R2.16753.16753.3	xl	0.9850(0.2600+0.7250)	0.075	-3.2509	/	K.FKMK.Y(2)+K.YGAKLGTVIR.K(4)	sp|RETBP_HUMAN|+sp|AMYS_HUMAN|	1767.0116
0.0023	20190410_QExHFX1_RSLC1_Beveridge_Clausen_IMP_DSS_JRmethod_R2.17960.17960.3	xl	0.9700(0.3400+0.7250)	0.33	0.1882	/	K.KRAILKDSNR.K(6)+K.MLLDIKTR.L(6)	REVERSE_Cas9+sp|K1C15_SHEEP|	2326.3517
0.0023	20190410_QExHFX1_RSLC1_Beveridge_Clausen_IMP_DSS_JRmethod_R2.19298.19298.3	xl	0.7400(0.3650+0.3750)	0.74	-1.2787	/	R.KMRER.S(1)+R.TKIDLLMK.Y(2)	REVERSE_Cas9+REVERSE_sp|K1C15_SHEEP|	1817.0266
0.0023	20190410_QExHFX1_RSLC1_Beveridge_Clausen_IMP_DSS_JRmethod_R2.19301.19301.3	xl	0.8850(0.1850+0.7000)	0.885	0.4062	/	R.GKSDNVPSEEVVK.K(2)+R.QEDFYPFLKDNR.E(9)	Cas9+Cas9	3095.5086
0.0023	20190410_QExHFX1_RSLC1_Beveridge_Clausen_IMP_DSS_JRmethod_R2.20017.20017.3	xl	1.0400(0.8550+0.1850)	0.345	0.8536	/	K.FKDFKELTEPHGK.F(5)+R.KWNGEK.M(1)	REVERSE_sp|MYG_HUMAN|+sp|AMYS_HUMAN|	2473.264
0.0023	20190410_QExHFX1_RSLC1_Beveridge_Clausen_IMP_DSS_JRmethod_R2.21306.21306.3	xl	0.8100(0.4850+0.3250)	0.6	-3.6235	/	K.AGFIKR.Q(5)+K.RMGETVYKVK.T(8)	Cas9+REVERSE_Cas9	2038.1397
0.0023	20190410_QExHFX1_RSLC1_Beveridge_Clausen_IMP_DSS_JRmethod_R2.23186.23186.3	xl	0.8550(0.5250+0.6700)	0.02	-1.3607	/	K.FKDFK.E(2)+K.TKYNALKTPDK.L(2)	REVERSE_sp|MYG_HUMAN|+sp|CTRB_BOVIN|	2099.1302
0.0023	20190410_QExHFX1_RSLC1_Beveridge_Clausen_IMP_DSS_JRmethod_R2.25422.25422.3	xl	0.9200(0.5550+0.3650)	0.125	-1.5055	/	R.INVEESVDGKVVSSR.K(10)+K.VEKGKSKK.L(7)	sp|K1C15_SHEEP|+Cas9	2657.4598
0.0023	20190410_QExHFX1_RSLC1_Beveridge_Clausen_IMP_DSS_JRmethod_R2.25783.25783.3	xl	0.8750(0.7050+0.4900)	0.045	-2.4974	/	R.DAEAWFFSKTEELNK.E(9)+K.LKSVK.E(2)	sp|K1C15_SHEEP|+Cas9	2525.3052
0.0022	20190410_QExHFX1_RSLC1_Beveridge_Clausen_IMP_DSS_JRmethod_R2.12165.12165.3	xl	0.8600(0.4100+0.4500)	0.215	-1.0151	/	R.KWNGEKMSYLK.N(6)+R.SDKNR.G(3)	sp|AMYS_HUMAN|+Cas9	2139.0782
0.0022	20190410_QExHFX1_RSLC1_Beveridge_Clausen_IMP_DSS_JRmethod_R2.14296.14296.3	xl	0.9700(0.5050+0.5000)	0.005	4.9968	/	K.HKTAHSQALPK.L(2)+K.IILDKKVEK.Y(5)	REVERSE_sp|MYG_HUMAN|+REVERSE_Cas9	2439.4212
0.0022	20190410_QExHFX1_RSLC1_Beveridge_Clausen_IMP_DSS_JRmethod_R2.15267.15267.3	xl	0.9450(0.7500+0.4400)	0.14	1.6605	/	K.KPDWDKK.R(6)+R.KWNGEK.M(1)	REVERSE_Cas9+sp|AMYS_HUMAN|	1813.9362
0.0022	20190410_QExHFX1_RSLC1_Beveridge_Clausen_IMP_DSS_JRmethod_R2.15685.15685.3	xl	0.9950(0.3950+0.6000)	0.085	3.6508	/	K.KPDWDKK.R(1)+R.SVLKGGPFSDSYR.L(4)	REVERSE_Cas9+sp|CAH1_HUMAN|	2465.259
0.0022	20190410_QExHFX1_RSLC1_Beveridge_Clausen_IMP_DSS_JRmethod_R2.16086.16086.3	xl	0.8550(0.7600+0.4500)	0.135	-3.1356	/	K.KMKNYWR.Q(3)+K.LSKR.V(3)	Cas9+REVERSE_sp|CRP_HUMAN|	1664.9184
0.0022	20190410_QExHFX1_RSLC1_Beveridge_Clausen_IMP_DSS_JRmethod_R2.16986.16986.3	xl	0.9050(0.7600+0.1450)	0.905	0.2412	/	R.LEESFLVEEDKK.H(11)+K.VKYVTEGMR.K(2)	Cas9+Cas9	2684.3618
0.0022	20190410_QExHFX1_RSLC1_Beveridge_Clausen_IMP_DSS_JRmethod_R2.17944.17944.3	xl	0.8800(0.4150+0.6950)	0.455	0.55	/	K.MKESAMSAVR.F(2)+R.NSDKLIAR.K(4)	REVERSE_sp|OVAL_CHICK|+Cas9	2162.1187
0.0022	20190410_QExHFX1_RSLC1_Beveridge_Clausen_IMP_DSS_JRmethod_R2.18394.18394.3	xl	1.1300(0.1400+0.9900)	0.065	4.2088	/	R.KYWGSR.V(1)+K.VVEESPVNDSKGRNK.D(11)	sp|CTRB_BOVIN|+REVERSE_Cas9	2590.3138
0.0022	20190410_QExHFX1_RSLC1_Beveridge_Clausen_IMP_DSS_JRmethod_R2.21678.21678.3	xl	0.7650(0.3800+0.6300)	0.69	-0.0364	/	K.FYDEKLQK.V(5)+K.QLFSAVGWYKMK.F(10)	REVERSE_Cas9+REVERSE_sp|RETBP_HUMAN|	2664.3661
0.0022	20190410_QExHFX1_RSLC1_Beveridge_Clausen_IMP_DSS_JRmethod_R2.26059.26059.3	xl	0.8700(0.6100+0.5400)	0.025	-4.2061	/	K.GYKEVKKDLIIK.L(7)+K.SFGGTQVETKK.V(10)	Cas9+REVERSE_Cas9	2751.5421
0.0022	20190410_QExHFX1_RSLC1_Beveridge_Clausen_IMP_DSS_JRmethod_R2.27390.27390.3	xl	0.9500(0.9500+0.5050)	0.01	3.8195	/	R.FPMAQTDEDKFAKEWLGK.F(10)+K.FVKGIK.L(3)	REVERSE_sp|OVAL_CHICK|+REVERSE_sp|CTRB_BOVIN|	2968.5407
0.0022	20190410_QExHFX1_RSLC1_Beveridge_Clausen_IMP_DSS_JRmethod_R2.28357.28357.3	xl	0.9000(0.4250+0.5950)	0.005	-4.0935	/	K.FKDFK.E(2)+R.YQKRDITTDFYK.F(3)	REVERSE_sp|MYG_HUMAN|+REVERSE_Cas9	2398.2208
0.0021	20190410_QExHFX1_RSLC1_Beveridge_Clausen_IMP_DSS_JRmethod_R2.02474.02474.3	xl	0.8200(0.8200+0.1100)	0.82	-0.1136	/	K.GQKNSR.E(3)+K.GSQKDR.L(4)	Cas9+REVERSE_Cas9	1515.7753
0.0021	20190410_QExHFX1_RSLC1_Beveridge_Clausen_IMP_DSS_JRmethod_R2.09937.09937.3	xl	0.8250(0.5150+0.4050)	0.32	-1.7075	/	K.DFNEKVR.F(5)+K.VLTRSDKNR.G(7)	REVERSE_sp|RETBP_HUMAN|+Cas9	2132.1337
0.0021	20190410_QExHFX1_RSLC1_Beveridge_Clausen_IMP_DSS_JRmethod_R2.11913.11913.3	xl	0.8900(0.3700+0.5200)	0.18	-2.8629	/	R.GMVKVLEDVVK.V(4)+R.SDKNR.G(3)	REVERSE_Cas9+Cas9	1972.0662
0.0021	20190410_QExHFX1_RSLC1_Beveridge_Clausen_IMP_DSS_JRmethod_R2.12340.12340.3	xl	0.9200(0.3200+0.6000)	0.135	-3.8947	/	-.IERKR.S(4)+R.KKDWDPKK.Y(2)	REVERSE_sp|K1C15_SHEEP|+Cas9	1882.0788
0.0021	20190410_QExHFX1_RSLC1_Beveridge_Clausen_IMP_DSS_JRmethod_R2.12607.12607.3	xl	0.9250(0.8700+0.3000)	0.475	0.5248	/	K.FDNLTKAER.G(6)+K.LSKR.V(3)	Cas9+REVERSE_sp|CRP_HUMAN|	1732.9471
0.0021	20190410_QExHFX1_RSLC1_Beveridge_Clausen_IMP_DSS_JRmethod_R2.13088.13088.3	xl	0.8350(0.4400+0.3950)	0.32	-2.6125	/	K.DDFLHAYTKLR.E(9)+R.KMIAK.S(1)	REVERSE_Cas9+Cas9	2105.1342
0.0021	20190410_QExHFX1_RSLC1_Beveridge_Clausen_IMP_DSS_JRmethod_R2.13943.13943.3	xl	0.9800(0.6900+0.2900)	0.015	-2.0417	/	K.FKVLGNTDR.H(2)+K.KDWDPKK.Y(1)	Cas9+Cas9	2102.1159
0.0021	20190410_QExHFX1_RSLC1_Beveridge_Clausen_IMP_DSS_JRmethod_R2.14005.14005.3	xl	0.9600(0.8450+0.3050)	0.03	-2.8696	/	K.APLSASMIKR.Y(9)+R.IPKDR.H(3)	Cas9+REVERSE_Cas9	1838.0447
0.0021	20190410_QExHFX1_RSLC1_Beveridge_Clausen_IMP_DSS_JRmethod_R2.14734.14734.3	xl	0.7950(0.3700+0.4250)	0.795	0.6809	/	K.GSQKDR.L(4)+R.KREI.-(1)	REVERSE_Cas9+sp|K1C15_SHEEP|	1371.747
0.0021	20190410_QExHFX1_RSLC1_Beveridge_Clausen_IMP_DSS_JRmethod_R2.15461.15461.3	xl	1.1150(0.2050+0.9850)	0.005	4.7681	/	R.KWNGEK.M(1)+K.SDNVPSEEVVKKMK.N(12)	sp|AMYS_HUMAN|+Cas9	2487.2678
0.0021	20190410_QExHFX1_RSLC1_Beveridge_Clausen_IMP_DSS_JRmethod_R2.15657.15657.3	xl	0.8900(0.5800+0.3100)	0.28	-1.863	/	R.GKSDNVPSEEVVK.K(2)+K.QEGSLFAPKR.M(9)	Cas9+REVERSE_Cas9	2656.3707
0.0021	20190410_QExHFX1_RSLC1_Beveridge_Clausen_IMP_DSS_JRmethod_R2.15687.15687.3	xl	0.8050(0.6550+0.3850)	0.805	1.3177	/	R.KRMLASAGELQK.G(1)+R.WYNKMK.K(4)	Cas9+REVERSE_Cas9	2337.2336
0.0021	20190410_QExHFX1_RSLC1_Beveridge_Clausen_IMP_DSS_JRmethod_R2.15809.15809.3	xl	0.9200(0.6100+0.5550)	0.02	0.4308	/	K.RMGETVYKVK.T(8)+K.VEKGKSK.K(5)	REVERSE_Cas9+Cas9	2122.1819
0.0021	20190410_QExHFX1_RSLC1_Beveridge_Clausen_IMP_DSS_JRmethod_R2.16336.16336.3	xl	0.9550(0.2800+0.8600)	0.105	-0.406	/	R.IPKDR.H(3)+K.KLVDSTDKADLR.L(8)	REVERSE_Cas9+Cas9	2125.1742
0.0021	20190410_QExHFX1_RSLC1_Beveridge_Clausen_IMP_DSS_JRmethod_R2.16974.16974.3	xl	0.7800(0.4200+0.5800)	0.445	-3.3033	/	R.KMIAKSEQEIGK.A(1)+R.MKMEEK.Y(2)	Cas9+sp|OVAL_CHICK|	2293.173
0.0021	20190410_QExHFX1_RSLC1_Beveridge_Clausen_IMP_DSS_JRmethod_R2.17222.17222.3	xl	0.8950(0.5250+0.4350)	0.015	-2.2985	/	K.KDWDPKK.Y(1)+R.MGETVYKVK.T(7)	Cas9+REVERSE_Cas9	2107.1023
0.0021	20190410_QExHFX1_RSLC1_Beveridge_Clausen_IMP_DSS_JRmethod_R2.17340.17340.3	xl	0.9050(0.5450+0.3600)	0.13	-2.6181	/	K.DSRTLVKNDISDDK.L(7)+R.RKNR.L(2)	REVERSE_Cas9+Cas9	2315.2192
0.0021	20190410_QExHFX1_RSLC1_Beveridge_Clausen_IMP_DSS_JRmethod_R2.17601.17601.3	xl	0.7350(0.5450+0.3500)	0.735	-2.8504	/	K.HRDKPIR.E(4)+K.KMKNYWR.Q(3)	Cas9+Cas9	2083.1261
0.0021	20190410_QExHFX1_RSLC1_Beveridge_Clausen_IMP_DSS_JRmethod_R2.17713.17713.3	xl	0.9700(0.3850+0.6800)	0.15	2.2939	/	K.KISHR.D(1)+R.TC[160.03]LKYSVPQYR.E(4)	REVERSE_Cas9+REVERSE_sp|AMYS_HUMAN|	2191.1571
[truncated: 5,540 more rows]
