# Supplementary material for: A synthetic peptide library for benchmarking crosslinking-mass spectrometry search engines for proteins and protein complexes
Source: Nat Commun. 2020 Feb 6;11:742. doi: 10.1038/s41467-020-14608-2 (PMC7005041; doi:10.1038/s41467-020-14608-2)
Supplement: Supplementary file 3 — Supplementary Data 1 [file 41467_2020_14608_MOESM3_ESM.zip › CSVfiles/kojak_peptideprophet_R2_crapome.csv]

probability	spectrum	xlink_type	kojak_score	delta_score	ppm_error	ions	peptide	protein	calc_neutral_pep_mass
1	20190410_QExHFX1_RSLC1_Beveridge_Clausen_IMP_DSS_JRmethod_R2.13189.13189.4	xl	3.8850(2.2900+1.7600)	3.49	-0.1669	/	R.LKTYAHLFDDK.V(2)+K.SEQEIGKATAK.Y(7)	Cas9+Cas9	2648.3696
1	20190410_QExHFX1_RSLC1_Beveridge_Clausen_IMP_DSS_JRmethod_R2.14986.14986.4	xl	4.9900(1.8000+3.2850)	4.43	0.0478	/	K.FDNLTKAER.G(6)+R.HKPENIVIEMAR.E(2)	Cas9+Cas9	2666.3849
1	20190410_QExHFX1_RSLC1_Beveridge_Clausen_IMP_DSS_JRmethod_R2.15640.15640.4	xl	4.3800(2.7750+1.8450)	3.295	0.7393	/	R.GKSDNVPSEEVVK.K(2)+R.LEESFLVEEDKK.H(11)	Cas9+Cas9	2989.5018
1	20190410_QExHFX1_RSLC1_Beveridge_Clausen_IMP_DSS_JRmethod_R2.16424.16424.4	xl	3.9500(2.8500+1.3450)	3.455	-1.135	/	R.HKPENIVIEMAR.E(2)+K.YDENDKLIR.E(6)	Cas9+Cas9	2738.406
1	20190410_QExHFX1_RSLC1_Beveridge_Clausen_IMP_DSS_JRmethod_R2.16618.16618.4	xl	4.6750(3.1500+1.7650)	4.15	0.6245	/	R.HKPENIVIEMAR.E(2)+K.YDENDKLIR.E(6)	Cas9+Cas9	2738.406
1	20190410_QExHFX1_RSLC1_Beveridge_Clausen_IMP_DSS_JRmethod_R2.17598.17598.4	xl	5.1400(4.0050+1.1350)	0.81	0.9494	/	K.KIEC[160.03]FDSVEISGVEDR.F(1)+K.MIAKSEQEIGK.A(4)	Cas9+Cas9	3252.5892
1	20190410_QExHFX1_RSLC1_Beveridge_Clausen_IMP_DSS_JRmethod_R2.18435.18435.4	xl	4.0000(1.0800+3.1700)	2.89	-1.7387	/	K.FDNLTKAER.G(6)+K.KIEC[160.03]FDSVEISGVEDR.F(1)	Cas9+Cas9	3112.5021
1	20190410_QExHFX1_RSLC1_Beveridge_Clausen_IMP_DSS_JRmethod_R2.18616.18616.4	xl	4.0750(1.1950+3.1300)	2.865	-0.3127	/	K.FDNLTKAER.G(6)+K.KIEC[160.03]FDSVEISGVEDR.F(1)	Cas9+Cas9	3112.5021
1	20190410_QExHFX1_RSLC1_Beveridge_Clausen_IMP_DSS_JRmethod_R2.19084.19084.4	xl	4.0600(1.0900+3.0750)	3.495	0.3898	/	R.KPAFLSGEQK.K(1)+R.MLASAGELQKGNELALPSK.Y(10)	Cas9+Cas9	3197.7004
1	20190410_QExHFX1_RSLC1_Beveridge_Clausen_IMP_DSS_JRmethod_R2.19101.19101.4	xl	4.5250(1.3600+3.4750)	4.525	-0.3856	/	R.KFDNLTK.A(1)+K.TEVQTGGFSKESILPK.R(10)	Cas9+Cas9	2722.4428
1	20190410_QExHFX1_RSLC1_Beveridge_Clausen_IMP_DSS_JRmethod_R2.19260.19260.4	xl	4.2550(2.4100+1.8450)	3.85	0.7861	/	R.GKSDNVPSEEVVK.K(2)+R.QEDFYPFLKDNR.E(9)	Cas9+Cas9	3095.5086
1	20190410_QExHFX1_RSLC1_Beveridge_Clausen_IMP_DSS_JRmethod_R2.20819.20819.4	xl	4.3000(1.2700+3.1550)	2.975	-0.605	/	K.KLVDSTDK.A(1)+K.SNFDLAEDAKLQLSK.D(10)	Cas9+Cas9	2720.4119
1	20190410_QExHFX1_RSLC1_Beveridge_Clausen_IMP_DSS_JRmethod_R2.20982.20982.4	xl	4.1750(1.2300+3.1900)	4.175	-0.1131	/	K.ESILPKR.N(6)+R.YDEHHQDLTLLKALVR.Q(12)	Cas9+Cas9	2929.6024
1	20190410_QExHFX1_RSLC1_Beveridge_Clausen_IMP_DSS_JRmethod_R2.21373.21373.4	xl	4.2000(1.0300+3.1700)	3.125	1.5958	/	R.KFDNLTK.A(1)+K.LPKYSLFELENGR.K(3)	Cas9+Cas9	2567.3634
1	20190410_QExHFX1_RSLC1_Beveridge_Clausen_IMP_DSS_JRmethod_R2.21788.21788.4	xl	5.3050(3.7600+3.7600)	5.11	4.9576	/	R.MLASAGELQKGNELALPSK.Y(10)+R.MLASAGELQKGNELALPSK.Y(10)	Cas9+Cas9	4050.1379
1	20190410_QExHFX1_RSLC1_Beveridge_Clausen_IMP_DSS_JRmethod_R2.22179.22179.4	xl	4.3100(2.4750+1.9550)	4.31	0.3194	/	R.MLASAGELQKGNELALPSK.Y(10)+K.VVDELVKVMGR.H(7)	Cas9+Cas9	3337.7988
1	20190410_QExHFX1_RSLC1_Beveridge_Clausen_IMP_DSS_JRmethod_R2.22201.22201.4	xl	5.0450(5.0450+5.0450)	4.285	-0.2069	/	K.KIEC[160.03]FDSVEISGVEDR.F(1)+K.KIEC[160.03]FDSVEISGVEDR.F(1)	Cas9+Cas9	3901.8236
1	20190410_QExHFX1_RSLC1_Beveridge_Clausen_IMP_DSS_JRmethod_R2.22332.22332.4	xl	5.7850(3.3800+2.5000)	5.785	0.6632	/	R.MLASAGELQKGNELALPSK.Y(10)+K.VVDELVKVMGR.H(7)	Cas9+Cas9	3337.7988
1	20190410_QExHFX1_RSLC1_Beveridge_Clausen_IMP_DSS_JRmethod_R2.22519.22519.4	xl	4.7450(2.1150+2.6300)	4.745	0.5033	/	R.MLASAGELQKGNELALPSK.Y(10)+K.VVDELVKVMGR.H(7)	Cas9+Cas9	3337.7988
1	20190410_QExHFX1_RSLC1_Beveridge_Clausen_IMP_DSS_JRmethod_R2.23762.23762.4	xl	4.0450(2.9850+1.0600)	4.045	-0.2104	/	R.KSEETITPWNFEEVVDK.G(1)+K.SKLVSDFR.K(2)	Cas9+Cas9	3138.576
1	20190410_QExHFX1_RSLC1_Beveridge_Clausen_IMP_DSS_JRmethod_R2.23950.23950.4	xl	4.4850(3.3700+1.1150)	4.075	-0.5239	/	K.KNLIGALLFDSGETAEATR.L(1)+K.SDNVPSEEVVKK.M(11)	Cas9+Cas9	3472.7935
1	20190410_QExHFX1_RSLC1_Beveridge_Clausen_IMP_DSS_JRmethod_R2.23958.23958.4	xl	4.7350(3.6550+1.0800)	4.025	0.0397	/	K.KNLIGALLFDSGETAEATR.L(1)+K.SDNVPSEEVVKK.M(11)	Cas9+Cas9	3472.7935
1	20190410_QExHFX1_RSLC1_Beveridge_Clausen_IMP_DSS_JRmethod_R2.24111.24111.4	xl	6.5450(5.3500+1.1950)	5.705	0.2364	/	K.KNLIGALLFDSGETAEATR.L(1)+K.SDNVPSEEVVKK.M(11)	Cas9+Cas9	3472.7935
1	20190410_QExHFX1_RSLC1_Beveridge_Clausen_IMP_DSS_JRmethod_R2.24249.24249.4	xl	6.2750(5.0350+1.2400)	5.455	-0.314	/	K.KNLIGALLFDSGETAEATR.L(1)+K.SDNVPSEEVVKK.M(11)	Cas9+Cas9	3472.7935
1	20190410_QExHFX1_RSLC1_Beveridge_Clausen_IMP_DSS_JRmethod_R2.24325.24325.4	xl	4.3150(2.4150+2.0250)	3.66	1.093	/	K.LESEFVYGDYKVYDVR.K(11)+K.VVDELVKVMGR.H(7)	Cas9+Cas9	3362.7107
1	20190410_QExHFX1_RSLC1_Beveridge_Clausen_IMP_DSS_JRmethod_R2.24388.24388.4	xl	4.9750(3.9900+0.9850)	4.245	0.1088	/	K.KNLIGALLFDSGETAEATR.L(1)+K.SDNVPSEEVVKK.M(11)	Cas9+Cas9	3472.7935
1	20190410_QExHFX1_RSLC1_Beveridge_Clausen_IMP_DSS_JRmethod_R2.24615.24615.4	xl	4.1600(0.4100+3.8900)	3.735	0.6298	/	K.AGFIKR.Q(5)+K.KNLIGALLFDSGETAEATR.L(1)	Cas9+Cas9	2833.5337
1	20190410_QExHFX1_RSLC1_Beveridge_Clausen_IMP_DSS_JRmethod_R2.24741.24741.4	xl	5.4950(4.5650+0.9300)	4.755	1.1633	/	K.KNLIGALLFDSGETAEATR.L(1)+K.SDNVPSEEVVKK.M(11)	Cas9+Cas9	3472.7935
1	20190410_QExHFX1_RSLC1_Beveridge_Clausen_IMP_DSS_JRmethod_R2.25387.25387.4	xl	3.8600(1.2800+2.6900)	3.205	-0.0803	/	K.FDNLTKAER.G(6)+K.TILDFLKSDGFANR.N(7)	Cas9+Cas9	2826.4551
1	20190410_QExHFX1_RSLC1_Beveridge_Clausen_IMP_DSS_JRmethod_R2.25391.25391.4	xl	3.9550(1.5050+2.4500)	3.93	-1.0317	/	R.GGLSELDKAGFIK.R(8)+K.MDGTEELLVKLNR.E(10)	Cas9+Cas9	2988.584
1	20190410_QExHFX1_RSLC1_Beveridge_Clausen_IMP_DSS_JRmethod_R2.25409.25409.4	xl	5.0700(4.2050+1.1150)	3.915	0.4283	/	K.KNLIGALLFDSGETAEATR.L(1)+K.LVDSTDKADLR.L(7)	Cas9+Cas9	3374.7568
1	20190410_QExHFX1_RSLC1_Beveridge_Clausen_IMP_DSS_JRmethod_R2.25525.25525.3	xl	4.6650(1.4900+3.5950)	4.39	1.8615	/	K.FDNLTKAER.G(6)+K.TILDFLKSDGFANR.N(7)	Cas9+Cas9	2826.4551
1	20190410_QExHFX1_RSLC1_Beveridge_Clausen_IMP_DSS_JRmethod_R2.25532.25532.4	xl	5.0900(2.0500+3.0400)	4.825	-0.1308	/	R.GGLSELDKAGFIK.R(8)+K.MDGTEELLVKLNR.E(10)	Cas9+Cas9	2988.584
1	20190410_QExHFX1_RSLC1_Beveridge_Clausen_IMP_DSS_JRmethod_R2.25562.25562.4	xl	7.0350(5.9550+1.3250)	6.065	0.1832	/	K.KNLIGALLFDSGETAEATR.L(1)+K.LVDSTDKADLR.L(7)	Cas9+Cas9	3374.7568
1	20190410_QExHFX1_RSLC1_Beveridge_Clausen_IMP_DSS_JRmethod_R2.25710.25710.4	xl	5.5300(4.5200+1.2350)	4.425	-0.016	/	K.KNLIGALLFDSGETAEATR.L(1)+K.LVDSTDKADLR.L(7)	Cas9+Cas9	3374.7568
1	20190410_QExHFX1_RSLC1_Beveridge_Clausen_IMP_DSS_JRmethod_R2.26003.26003.4	xl	5.4950(4.5100+1.2300)	5.495	-0.2996	/	K.KNLIGALLFDSGETAEATR.L(1)+K.LVDSTDKADLR.L(7)	Cas9+Cas9	3374.7568
1	20190410_QExHFX1_RSLC1_Beveridge_Clausen_IMP_DSS_JRmethod_R2.26782.26782.4	xl	4.2900(1.9350+2.5950)	4.29	0.6228	/	R.IEEGIKELGSQILK.E(6)+R.SSFEKNPIDFLEAK.G(5)	Cas9+Cas9	3317.7645
1	20190410_QExHFX1_RSLC1_Beveridge_Clausen_IMP_DSS_JRmethod_R2.26972.26972.4	xl	5.0400(3.1950+2.1700)	5.04	-1.7033	/	K.SNFDLAEDAKLQLSK.D(10)+R.SSFEKNPIDFLEAK.G(5)	Cas9+Cas9	3439.7397
1	20190410_QExHFX1_RSLC1_Beveridge_Clausen_IMP_DSS_JRmethod_R2.27133.27133.4	xl	3.8800(3.8800+3.8800)	3.265	0.3903	/	K.MDGTEELLVKLNR.E(10)+K.MDGTEELLVKLNR.E(10)	Cas9+Cas9	3171.6518
1	20190410_QExHFX1_RSLC1_Beveridge_Clausen_IMP_DSS_JRmethod_R2.27457.27457.4	xl	4.7150(3.2000+1.7050)	3.565	-0.3374	/	K.KIEC[160.03]FDSVEISGVEDR.F(1)+K.TILDFLKSDGFANR.N(7)	Cas9+Cas9	3615.7765
0.9999	20190410_QExHFX1_RSLC1_Beveridge_Clausen_IMP_DSS_JRmethod_R2.14810.14810.4	xl	3.7500(1.3300+2.5500)	3.35	0.0672	/	K.FDNLTKAER.G(6)+R.HKPENIVIEMAR.E(2)	Cas9+Cas9	2666.3849
0.9999	20190410_QExHFX1_RSLC1_Beveridge_Clausen_IMP_DSS_JRmethod_R2.19180.19180.4	xl	4.6550(1.2750+3.4800)	0.335	1.4122	/	R.KPAFLSGEQK.K(1)+R.MLASAGELQKGNELALPSK.Y(10)	Cas9+Cas9	3197.7004
0.9999	20190410_QExHFX1_RSLC1_Beveridge_Clausen_IMP_DSS_JRmethod_R2.21864.21864.4	xl	3.8900(0.9500+2.9400)	3.135	2.6727	/	R.KPAFLSGEQK.K(1)+K.LESEFVYGDYKVYDVR.K(11)	Cas9+Cas9	3222.6123
0.9999	20190410_QExHFX1_RSLC1_Beveridge_Clausen_IMP_DSS_JRmethod_R2.21878.21878.4	xl	3.6900(1.6300+2.0600)	3.69	0.5389	/	R.GGLSELDKAGFIK.R(8)+R.QLLNAKLITQR.K(6)	Cas9+Cas9	2768.5799
0.9998	20190410_QExHFX1_RSLC1_Beveridge_Clausen_IMP_DSS_JRmethod_R2.15743.15743.4	xl	3.8200(2.7200+1.2150)	2.805	1.3979	/	R.LENLIAQLPGEKK.N(12)+K.LKGSPEDNEQK.Q(2)	Cas9+Cas9	2833.5072
0.9998	20190410_QExHFX1_RSLC1_Beveridge_Clausen_IMP_DSS_JRmethod_R2.19848.19848.4	xl	3.7850(1.6150+2.1700)	2.945	-0.1438	/	R.KPAFLSGEQK.K(1)+K.VVDELVKVMGR.H(7)	Cas9+Cas9	2485.3613
0.9998	20190410_QExHFX1_RSLC1_Beveridge_Clausen_IMP_DSS_JRmethod_R2.23117.23117.4	xl	3.9300(0.8750+3.3300)	2.995	0.3677	/	K.DFQFYKVR.E(6)+K.KIEC[160.03]FDSVEISGVEDR.F(1)	Cas9+Cas9	3121.5065
0.9998	20190410_QExHFX1_RSLC1_Beveridge_Clausen_IMP_DSS_JRmethod_R2.24103.24103.4	xl	3.6250(2.1100+1.6550)	3.625	0.2403	/	K.MDGTEELLVKLNR.E(10)+R.QLLNAKLITQR.K(6)	Cas9+Cas9	2951.6476
0.9997	20190410_QExHFX1_RSLC1_Beveridge_Clausen_IMP_DSS_JRmethod_R2.22406.22406.3	xl	4.3800(2.0050+2.3750)	3.995	-0.8435	/	K.APLSASMIKR.Y(9)+K.NPIDFLEAKGYK.E(9)	Cas9+Cas9	2604.3984
0.9994	20190410_QExHFX1_RSLC1_Beveridge_Clausen_IMP_DSS_JRmethod_R2.15245.15245.4	xl	3.9500(1.7750+2.3350)	1.905	2.4954	/	K.SEQEIGKATAK.Y(7)+R.VNTEITKAPLSASMIK.R(7)	Cas9+Cas9	3000.6052
0.9994	20190410_QExHFX1_RSLC1_Beveridge_Clausen_IMP_DSS_JRmethod_R2.24623.24623.3	xl	4.2300(1.2800+2.9500)	4.23	-0.8741	/	K.MIAKSEQEIGK.A(4)+K.TILDFLKSDGFANR.N(7)	Cas9+Cas9	2966.5422
0.9993	20190410_QExHFX1_RSLC1_Beveridge_Clausen_IMP_DSS_JRmethod_R2.26625.26625.4	xl	3.6050(2.9000+0.9250)	3.605	0.171	/	K.TILDFLKSDGFANR.N(7)+K.YDENDKLIR.E(6)	Cas9+Cas9	2898.4762
0.9993	20190410_QExHFX1_RSLC1_Beveridge_Clausen_IMP_DSS_JRmethod_R2.27011.27011.4	xl	3.5850(3.5850+3.5850)	3.125	0.5183	/	K.MDGTEELLVKLNR.E(10)+K.MDGTEELLVKLNR.E(10)	Cas9+Cas9	3171.6518
0.9991	20190410_QExHFX1_RSLC1_Beveridge_Clausen_IMP_DSS_JRmethod_R2.21773.21773.4	xl	3.4550(1.7950+1.7650)	3.455	0.0322	/	K.APLSASMIKR.Y(9)+K.LPKYSLFELENGR.K(3)	Cas9+Cas9	2775.4992
0.9988	20190410_QExHFX1_RSLC1_Beveridge_Clausen_IMP_DSS_JRmethod_R2.15000.15000.4	xl	3.4500(1.1250+2.5300)	3.45	-0.6133	/	R.KDFQFYK.V(1)+K.SDNVPSEEVVKK.M(11)	Cas9+Cas9	2442.2317
0.9986	20190410_QExHFX1_RSLC1_Beveridge_Clausen_IMP_DSS_JRmethod_R2.18687.18687.4	xl	3.4050(1.2700+2.1350)	3.405	0.9222	/	K.FKVLGNTDR.H(2)+R.VNTEITKAPLSASMIK.R(7)	Cas9+Cas9	2888.568
0.998	20190410_QExHFX1_RSLC1_Beveridge_Clausen_IMP_DSS_JRmethod_R2.19861.19861.4	xl	3.6050(1.0650+2.6950)	2.745	-0.5329	/	K.DFQFYKVR.E(6)+R.HKPENIVIEMAR.E(2)	Cas9+Cas9	2675.3893
0.998	20190410_QExHFX1_RSLC1_Beveridge_Clausen_IMP_DSS_JRmethod_R2.24443.24443.4	xl	3.5500(2.0400+1.6500)	2.695	-0.5494	/	K.LESEFVYGDYKVYDVR.K(11)+K.VVDELVKVMGR.H(7)	Cas9+Cas9	3362.7107
0.9975	20190410_QExHFX1_RSLC1_Beveridge_Clausen_IMP_DSS_JRmethod_R2.18287.18287.4	xl	3.6550(0.5350+3.1200)	3.655	-0.1981	/	R.KMIAK.S(1)+R.YDEHHQDLTLLKALVR.Q(12)	Cas9+Cas9	2677.4624
0.997	20190410_QExHFX1_RSLC1_Beveridge_Clausen_IMP_DSS_JRmethod_R2.24885.24885.4	xl	3.5250(1.3350+2.2700)	2.515	0.1176	/	K.NPIDFLEAKGYK.E(9)+K.TEVQTGGFSKESILPK.R(10)	Cas9+Cas9	3251.6964
0.9968	20190410_QExHFX1_RSLC1_Beveridge_Clausen_IMP_DSS_JRmethod_R2.21579.21579.4	xl	3.4200(1.1700+2.4400)	2.84	-0.0896	/	K.KLVDSTDK.A(1)+R.SSFEKNPIDFLEAK.G(5)	Cas9+Cas9	2666.369
0.9964	20190410_QExHFX1_RSLC1_Beveridge_Clausen_IMP_DSS_JRmethod_R2.19604.19604.4	xl	3.3350(1.8200+1.5150)	3.03	0.1822	/	R.GKSDNVPSEEVVK.K(2)+R.QEDFYPFLKDNR.E(9)	Cas9+Cas9	3095.5086
0.9963	20190410_QExHFX1_RSLC1_Beveridge_Clausen_IMP_DSS_JRmethod_R2.18931.18931.4	xl	3.4400(0.9050+2.6500)	3.44	0.491	/	R.KFDNLTK.A(1)+K.TEVQTGGFSKESILPK.R(10)	Cas9+Cas9	2722.4428
0.9963	20190410_QExHFX1_RSLC1_Beveridge_Clausen_IMP_DSS_JRmethod_R2.22553.22553.4	xl	3.3650(1.4350+1.9300)	2.89	0.2877	/	K.APLSASMIKR.Y(9)+K.NPIDFLEAKGYK.E(9)	Cas9+Cas9	2604.3984
0.9963	20190410_QExHFX1_RSLC1_Beveridge_Clausen_IMP_DSS_JRmethod_R2.23685.23685.4	xl	3.5350(2.5350+1.0000)	2.835	0.5415	/	K.MDGTEELLVKLNR.E(10)+K.QLKEDYFK.K(3)	Cas9+Cas9	2724.4043
0.996	20190410_QExHFX1_RSLC1_Beveridge_Clausen_IMP_DSS_JRmethod_R2.14267.14267.3	xl	4.1100(2.6200+1.8350)	3.07	-0.7949	/	K.FDNLTKAER.G(6)+K.YDENDKLIR.E(6)	Cas9+Cas9	2395.2018
0.9958	20190410_QExHFX1_RSLC1_Beveridge_Clausen_IMP_DSS_JRmethod_R2.21318.21318.4	xl	2.8200(1.5100+1.5550)	1.15	-0.3019	/	R.GGLSELDKAGFIK.R(8)+K.QLKEDYFK.K(3)	Cas9+Cas9	2541.3365
0.9957	20190410_QExHFX1_RSLC1_Beveridge_Clausen_IMP_DSS_JRmethod_R2.14978.14978.4	xl	2.5650(1.4450+1.3650)	1.61	0.3143	/	K.APLSASMIKR.Y(9)+R.KLINGIR.D(1)	Cas9+Cas9	2023.1975
0.9957	20190410_QExHFX1_RSLC1_Beveridge_Clausen_IMP_DSS_JRmethod_R2.18981.18981.4	xl	3.5300(0.9650+2.5650)	2.86	1.4888	/	R.KLINGIR.D(1)+K.TEVQTGGFSKESILPK.R(10)	Cas9+Cas9	2670.4955
0.9957	20190410_QExHFX1_RSLC1_Beveridge_Clausen_IMP_DSS_JRmethod_R2.22371.22371.4	xl	2.3500(2.3500+2.3500)	2.35	-0.7382	/	K.TEVQTGGFSKESILPK.R(10)+K.TEVQTGGFSKESILPK.R(10)	Cas9+Cas9	3577.8765
0.9956	20190410_QExHFX1_RSLC1_Beveridge_Clausen_IMP_DSS_JRmethod_R2.16589.16589.3	xl	3.9000(2.7000+1.5400)	3.715	-0.917	/	K.DDSIDNKVLTR.S(7)+R.NSDKLIAR.K(4)	Cas9+Cas9	2328.2284
0.9955	20190410_QExHFX1_RSLC1_Beveridge_Clausen_IMP_DSS_JRmethod_R2.15909.15909.4	xl	2.5350(1.5500+1.2200)	2.395	-2.2742	/	K.DDSIDNKVLTR.S(7)+R.NSDKLIAR.K(4)	Cas9+Cas9	2328.2284
0.9955	20190410_QExHFX1_RSLC1_Beveridge_Clausen_IMP_DSS_JRmethod_R2.25515.25515.4	xl	3.2550(1.1400+2.1150)	3.255	0.5984	/	K.IEKILTFR.L(3)+R.SSFEKNPIDFLEAK.G(5)	Cas9+Cas9	2780.4999
0.9954	20190410_QExHFX1_RSLC1_Beveridge_Clausen_IMP_DSS_JRmethod_R2.10619.10619.4	xl	2.4650(1.1650+1.3000)	2.465	-0.4927	/	R.DKPIR.E(2)+K.KGILQTVK.V(1)	Cas9+Cas9	1651.0032
0.9954	20190410_QExHFX1_RSLC1_Beveridge_Clausen_IMP_DSS_JRmethod_R2.15641.15641.4	xl	2.6650(1.2850+1.5100)	2	0.1943	/	R.QITKHVAQILDSR.M(4)+K.SKLVSDFR.K(2)	Cas9+Cas9	2596.4336
0.9954	20190410_QExHFX1_RSLC1_Beveridge_Clausen_IMP_DSS_JRmethod_R2.21576.21576.3	xl	4.0800(1.0800+3.3450)	3.52	-0.2469	/	K.KLVDSTDK.A(1)+R.SSFEKNPIDFLEAK.G(5)	Cas9+Cas9	2666.369
0.9952	20190410_QExHFX1_RSLC1_Beveridge_Clausen_IMP_DSS_JRmethod_R2.11154.11154.4	xl	2.6200(2.6100+2.6100)	2.225	0.0673	/	R.GKSDNVPSEEVVK.K(2)+R.GKSDNVPSEEVVK.K(2)	Cas9+Cas9	2911.4661
0.9951	20190410_QExHFX1_RSLC1_Beveridge_Clausen_IMP_DSS_JRmethod_R2.11880.11880.4	xl	2.5000(1.1550+1.3450)	2.5	-0.8367	/	K.FDNLTKAER.G(6)+K.MIAKSEQEIGK.A(4)	Cas9+Cas9	2463.2678
0.995	20190410_QExHFX1_RSLC1_Beveridge_Clausen_IMP_DSS_JRmethod_R2.12544.12544.3	xl	3.8700(1.8450+2.0250)	3.625	-0.2788	/	K.LVDSTDKADLR.L(7)+K.SDNVPSEEVVKK.M(11)	Cas9+Cas9	2699.3864
0.9949	20190410_QExHFX1_RSLC1_Beveridge_Clausen_IMP_DSS_JRmethod_R2.16178.16178.4	xl	2.5800(1.2350+1.3450)	2.58	-1.6485	/	K.IEKILTFR.L(3)+K.KLVDSTDK.A(1)	Cas9+Cas9	2061.1721
0.9948	20190410_QExHFX1_RSLC1_Beveridge_Clausen_IMP_DSS_JRmethod_R2.11881.11881.3	xl	3.8050(2.0800+1.7250)	3.805	-0.8367	/	K.FDNLTKAER.G(6)+K.MIAKSEQEIGK.A(4)	Cas9+Cas9	2463.2678
0.9947	20190410_QExHFX1_RSLC1_Beveridge_Clausen_IMP_DSS_JRmethod_R2.14760.14760.4	xl	2.4600(1.5850+1.1150)	2.22	-1.605	/	K.DDSIDNKVLTR.S(7)+R.NSDKLIAR.K(4)	Cas9+Cas9	2328.2284
0.9947	20190410_QExHFX1_RSLC1_Beveridge_Clausen_IMP_DSS_JRmethod_R2.20034.20034.4	xl	3.3700(1.3050+2.2100)	2.51	-0.6242	/	K.DFQFYKVR.E(6)+R.HKPENIVIEMAR.E(2)	Cas9+Cas9	2675.3893
0.9947	20190410_QExHFX1_RSLC1_Beveridge_Clausen_IMP_DSS_JRmethod_R2.25384.25384.3	xl	4.0650(1.3350+3.1400)	3.675	0.2501	/	K.FDNLTKAER.G(6)+K.TILDFLKSDGFANR.N(7)	Cas9+Cas9	2826.4551
0.9946	20190410_QExHFX1_RSLC1_Beveridge_Clausen_IMP_DSS_JRmethod_R2.11963.11963.4	xl	2.6850(1.5750+1.1100)	1.49	0.814	/	R.GKSDNVPSEEVVK.K(2)+K.VKYVTEGMR.K(2)	Cas9+Cas9	2606.326
0.9946	20190410_QExHFX1_RSLC1_Beveridge_Clausen_IMP_DSS_JRmethod_R2.12860.12860.4	xl	2.3200(1.1400+1.1800)	2.32	-0.1552	/	K.KGILQTVK.V(1)+R.NSDKLIAR.K(4)	Cas9+Cas9	1939.1465
0.9944	20190410_QExHFX1_RSLC1_Beveridge_Clausen_IMP_DSS_JRmethod_R2.19435.19435.4	xl	3.1450(2.0000+1.1450)	0.43	-0.4488	/	R.GKSDNVPSEEVVK.K(2)+R.QEDFYPFLKDNR.E(9)	Cas9+Cas9	3095.5086
0.9943	20190410_QExHFX1_RSLC1_Beveridge_Clausen_IMP_DSS_JRmethod_R2.12702.12702.4	xl	2.4800(1.1000+1.3800)	2.085	-0.3511	/	K.LVDSTDKADLR.L(7)+K.SDNVPSEEVVKK.M(11)	Cas9+Cas9	2699.3864
0.9943	20190410_QExHFX1_RSLC1_Beveridge_Clausen_IMP_DSS_JRmethod_R2.19870.19870.4	xl	2.7500(1.3950+1.3550)	2.34	0.3399	/	R.GKSDNVPSEEVVK.K(2)+R.QEDFYPFLKDNR.E(9)	Cas9+Cas9	3095.5086
0.9942	20190410_QExHFX1_RSLC1_Beveridge_Clausen_IMP_DSS_JRmethod_R2.12029.12029.4	xl	2.5800(1.1450+1.4350)	2.58	-0.5445	/	K.KGILQTVK.V(1)+R.NSDKLIAR.K(4)	Cas9+Cas9	1939.1465
0.9942	20190410_QExHFX1_RSLC1_Beveridge_Clausen_IMP_DSS_JRmethod_R2.13456.13456.4	xl	2.3800(1.2850+1.0950)	2.38	-0.4658	/	K.MIAKSEQEIGK.A(4)+K.YDENDKLIR.E(6)	Cas9+Cas9	2535.2889
0.9941	20190410_QExHFX1_RSLC1_Beveridge_Clausen_IMP_DSS_JRmethod_R2.13520.13520.4	xl	2.5100(1.3950+1.1150)	2.51	0.0802	/	K.MIAKSEQEIGK.A(4)+K.YDENDKLIR.E(6)	Cas9+Cas9	2535.2889
0.994	20190410_QExHFX1_RSLC1_Beveridge_Clausen_IMP_DSS_JRmethod_R2.20244.20244.3	xl	4.0300(2.5700+1.5650)	3.64	0.5084	/	K.AIVDLLFKTNR.K(8)+K.SEQEIGKATAK.Y(7)	Cas9+Cas9	2587.422
0.9938	20190410_QExHFX1_RSLC1_Beveridge_Clausen_IMP_DSS_JRmethod_R2.12343.12343.4	xl	2.7200(1.1850+1.5350)	2.72	-1.0146	/	K.KGILQTVK.V(1)+R.NSDKLIAR.K(4)	Cas9+Cas9	1939.1465
0.9938	20190410_QExHFX1_RSLC1_Beveridge_Clausen_IMP_DSS_JRmethod_R2.16113.16113.4	xl	2.7500(1.3450+1.4050)	2.62	0.5789	/	R.MTNFDKNLPNEK.V(6)+K.SKLVSDFR.K(2)	Cas9+Cas9	2538.2787
0.9938	20190410_QExHFX1_RSLC1_Beveridge_Clausen_IMP_DSS_JRmethod_R2.20433.20433.4	xl	2.5400(1.5450+1.0800)	2.075	-0.3107	/	R.QEDFYPFLKDNR.E(9)+K.VKYVTEGMR.K(2)	Cas9+Cas9	2790.3686
0.9937	20190410_QExHFX1_RSLC1_Beveridge_Clausen_IMP_DSS_JRmethod_R2.11814.11814.4	xl	3.3400(2.1650+1.1750)	2.405	-0.5137	/	R.GKSDNVPSEEVVK.K(2)+K.VKYVTEGMR.K(2)	Cas9+Cas9	2606.326
0.9937	20190410_QExHFX1_RSLC1_Beveridge_Clausen_IMP_DSS_JRmethod_R2.27658.27658.4	xl	3.2300(3.2300+3.2300)	2.755	-0.0378	/	R.SSFEKNPIDFLEAK.G(5)+R.SSFEKNPIDFLEAK.G(5)	Cas9+Cas9	3385.6968
0.9936	20190410_QExHFX1_RSLC1_Beveridge_Clausen_IMP_DSS_JRmethod_R2.11054.11054.4	xl	2.4200(1.0750+1.3450)	2.185	0.0087	/	K.FKVLGNTDR.H(2)+K.SEQEIGKATAK.Y(7)	Cas9+Cas9	2347.2382
0.9935	20190410_QExHFX1_RSLC1_Beveridge_Clausen_IMP_DSS_JRmethod_R2.16328.16328.4	xl	2.6500(1.1250+1.5250)	2.445	-0.0593	/	R.MTNFDKNLPNEK.V(6)+K.SKLVSDFR.K(2)	Cas9+Cas9	2538.2787
0.9934	20190410_QExHFX1_RSLC1_Beveridge_Clausen_IMP_DSS_JRmethod_R2.15846.15846.4	xl	2.8100(1.7850+1.1400)	2.065	0.5202	/	R.GKSDNVPSEEVVK.K(2)+R.LEESFLVEEDKK.H(11)	Cas9+Cas9	2989.5018
0.9934	20190410_QExHFX1_RSLC1_Beveridge_Clausen_IMP_DSS_JRmethod_R2.22546.22546.3	xl	3.7450(1.4950+2.2500)	3.38	-0.5368	/	K.APLSASMIKR.Y(9)+K.NPIDFLEAKGYK.E(9)	Cas9+Cas9	2604.3984
0.9933	20190410_QExHFX1_RSLC1_Beveridge_Clausen_IMP_DSS_JRmethod_R2.25259.25259.4	xl	2.8450(1.2600+1.7050)	2.56	1.5423	/	K.FDNLTKAER.G(6)+K.TILDFLKSDGFANR.N(7)	Cas9+Cas9	2826.4551
0.9932	20190410_QExHFX1_RSLC1_Beveridge_Clausen_IMP_DSS_JRmethod_R2.13790.13790.4	xl	2.8800(1.2200+1.6600)	2.475	3.1158	/	K.LVDSTDKADLR.L(7)+K.SDNVPSEEVVKK.M(11)	Cas9+Cas9	2699.3864
0.9932	20190410_QExHFX1_RSLC1_Beveridge_Clausen_IMP_DSS_JRmethod_R2.19886.19886.3	xl	4.0250(1.0300+2.9950)	3.525	-0.6859	/	R.KPAFLSGEQK.K(1)+K.VVDELVKVMGR.H(7)	Cas9+Cas9	2485.3613
0.9931	20190410_QExHFX1_RSLC1_Beveridge_Clausen_IMP_DSS_JRmethod_R2.14454.14454.3	xl	3.8200(2.4350+1.8300)	2.85	-0.6209	/	K.FDNLTKAER.G(6)+K.YDENDKLIR.E(6)	Cas9+Cas9	2395.2018
0.993	20190410_QExHFX1_RSLC1_Beveridge_Clausen_IMP_DSS_JRmethod_R2.12727.12727.3	xl	3.7000(1.7850+1.9150)	3.25	-0.8026	/	K.LVDSTDKADLR.L(7)+K.SDNVPSEEVVKK.M(11)	Cas9+Cas9	2699.3864
0.993	20190410_QExHFX1_RSLC1_Beveridge_Clausen_IMP_DSS_JRmethod_R2.13309.13309.4	xl	2.9500(1.7350+1.4800)	2.33	-0.7698	/	R.MTNFDKNLPNEK.V(6)+R.QQLPEKYK.E(6)	Cas9+Cas9	2620.3206
0.993	20190410_QExHFX1_RSLC1_Beveridge_Clausen_IMP_DSS_JRmethod_R2.14056.14056.4	xl	3.6850(1.9950+1.6900)	0.94	0.36	/	R.HKPENIVIEMAR.E(2)+K.MIAKSEQEIGK.A(4)	Cas9+Cas9	2806.472
0.9929	20190410_QExHFX1_RSLC1_Beveridge_Clausen_IMP_DSS_JRmethod_R2.12033.12033.3	xl	3.5550(1.3200+2.2350)	3.555	-0.5852	/	K.KGILQTVK.V(1)+R.NSDKLIAR.K(4)	Cas9+Cas9	1939.1465
0.9929	20190410_QExHFX1_RSLC1_Beveridge_Clausen_IMP_DSS_JRmethod_R2.14105.14105.3	xl	3.5350(3.4650+3.4650)	3.165	-0.0033	/	K.LVDSTDKADLR.L(7)+K.LVDSTDKADLR.L(7)	Cas9+Cas9	2601.3496
0.9929	20190410_QExHFX1_RSLC1_Beveridge_Clausen_IMP_DSS_JRmethod_R2.22658.22658.4	xl	2.6600(1.1200+1.6500)	2.66	-0.6661	/	K.NLPNEKVLPK.H(6)+K.QSGKTILDFLK.S(4)	Cas9+Cas9	2537.4468
0.9928	20190410_QExHFX1_RSLC1_Beveridge_Clausen_IMP_DSS_JRmethod_R2.10340.10340.3	xl	3.4250(1.4250+2.4850)	3.425	-0.1449	/	K.ESILPKR.N(6)+K.SEQEIGKATAK.Y(7)	Cas9+Cas9	2140.1738
0.9928	20190410_QExHFX1_RSLC1_Beveridge_Clausen_IMP_DSS_JRmethod_R2.15900.15900.4	xl	2.9050(1.2950+1.6100)	2.62	0.2348	/	R.MTNFDKNLPNEK.V(6)+K.SKLVSDFR.K(2)	Cas9+Cas9	2538.2787
0.9927	20190410_QExHFX1_RSLC1_Beveridge_Clausen_IMP_DSS_JRmethod_R2.12181.12181.4	xl	3.0550(1.4050+1.6500)	3.055	-0.6511	/	K.KGILQTVK.V(1)+R.NSDKLIAR.K(4)	Cas9+Cas9	1939.1465
0.9927	20190410_QExHFX1_RSLC1_Beveridge_Clausen_IMP_DSS_JRmethod_R2.12362.12362.3	xl	3.3300(1.2850+2.0450)	3.33	-0.0047	/	K.KGILQTVK.V(1)+R.NSDKLIAR.K(4)	Cas9+Cas9	1939.1465
0.9927	20190410_QExHFX1_RSLC1_Beveridge_Clausen_IMP_DSS_JRmethod_R2.20958.20958.4	xl	2.8650(2.7050+2.7050)	2.865	-0.5761	/	R.VNTEITKAPLSASMIK.R(7)+R.VNTEITKAPLSASMIK.R(7)	Cas9+Cas9	3541.9349
0.9926	20190410_QExHFX1_RSLC1_Beveridge_Clausen_IMP_DSS_JRmethod_R2.15912.15912.3	xl	3.3150(2.2350+1.3800)	3.195	-0.0039	/	K.DDSIDNKVLTR.S(7)+R.NSDKLIAR.K(4)	Cas9+Cas9	2328.2284
0.9926	20190410_QExHFX1_RSLC1_Beveridge_Clausen_IMP_DSS_JRmethod_R2.16951.16951.4	xl	2.7650(1.1100+1.6550)	2.21	-0.0894	/	R.KDFQFYK.V(1)+K.LVDSTDKADLR.L(7)	Cas9+Cas9	2344.195
0.9926	20190410_QExHFX1_RSLC1_Beveridge_Clausen_IMP_DSS_JRmethod_R2.19437.19437.4	xl	2.9850(1.6700+1.3150)	2.48	0.8293	/	R.GKSDNVPSEEVVK.K(2)+R.QEDFYPFLKDNR.E(9)	Cas9+Cas9	3095.5086
0.9925	20190410_QExHFX1_RSLC1_Beveridge_Clausen_IMP_DSS_JRmethod_R2.13081.13081.4	xl	2.3750(1.4750+1.0750)	2.08	0.1007	/	R.QITKHVAQILDSR.M(4)+R.QQLPEKYK.E(6)	Cas9+Cas9	2678.4754
0.9925	20190410_QExHFX1_RSLC1_Beveridge_Clausen_IMP_DSS_JRmethod_R2.17156.17156.4	xl	2.2200(1.3000+1.1650)	2.22	0.9127	/	K.FIKPILEK.M(3)+R.KFDNLTK.A(1)	Cas9+Cas9	1989.155
0.9925	20190410_QExHFX1_RSLC1_Beveridge_Clausen_IMP_DSS_JRmethod_R2.17887.17887.3	xl	3.3850(1.8400+1.5450)	2.915	-0.469	/	K.DFQFYKVR.E(6)+K.MIAKSEQEIGK.A(4)	Cas9+Cas9	2472.2722
0.9924	20190410_QExHFX1_RSLC1_Beveridge_Clausen_IMP_DSS_JRmethod_R2.18694.18694.3	xl	3.2100(1.7450+2.0450)	3.21	-0.8705	/	K.DFQFYKVR.E(6)+K.FDNLTKAER.G(6)	Cas9+Cas9	2332.1851
0.9924	20190410_QExHFX1_RSLC1_Beveridge_Clausen_IMP_DSS_JRmethod_R2.21372.21372.4	xl	2.9750(2.9750+2.9750)	2.665	0.847	/	R.MLASAGELQKGNELALPSK.Y(10)+R.MLASAGELQKGNELALPSK.Y(10)	Cas9+Cas9	4050.1379
0.9923	20190410_QExHFX1_RSLC1_Beveridge_Clausen_IMP_DSS_JRmethod_R2.13855.13855.4	xl	3.1050(1.8550+1.2500)	2.53	0.7949	/	R.HKPENIVIEMAR.E(2)+K.MIAKSEQEIGK.A(4)	Cas9+Cas9	2806.472
0.9923	20190410_QExHFX1_RSLC1_Beveridge_Clausen_IMP_DSS_JRmethod_R2.15479.15479.3	xl	3.3350(1.2900+2.0450)	2.605	-0.1498	/	K.AGFIKR.Q(5)+R.KDFQFYK.V(1)	Cas9+Cas9	1802.9719
0.9923	20190410_QExHFX1_RSLC1_Beveridge_Clausen_IMP_DSS_JRmethod_R2.19676.19676.4	xl	3.6250(1.6850+1.9400)	0.72	1.3497	/	R.KPAFLSGEQK.K(1)+K.VVDELVKVMGR.H(7)	Cas9+Cas9	2485.3613
0.9921	20190410_QExHFX1_RSLC1_Beveridge_Clausen_IMP_DSS_JRmethod_R2.14237.14237.3	xl	3.2800(2.2300+1.4150)	2.43	-0.7079	/	K.FDNLTKAER.G(6)+K.YDENDKLIR.E(6)	Cas9+Cas9	2395.2018
0.9921	20190410_QExHFX1_RSLC1_Beveridge_Clausen_IMP_DSS_JRmethod_R2.15715.15715.3	xl	3.1400(2.1800+1.2700)	3.07	-0.2878	/	K.DDSIDNKVLTR.S(7)+R.NSDKLIAR.K(4)	Cas9+Cas9	2328.2284
0.9921	20190410_QExHFX1_RSLC1_Beveridge_Clausen_IMP_DSS_JRmethod_R2.18879.18879.4	xl	2.9300(1.1700+1.7600)	2.93	-1.6549	/	K.FKVLGNTDR.H(2)+R.VNTEITKAPLSASMIK.R(7)	Cas9+Cas9	2888.568
0.9921	20190410_QExHFX1_RSLC1_Beveridge_Clausen_IMP_DSS_JRmethod_R2.20681.20681.3	xl	3.1000(1.9950+1.4550)	3.1	-0.2901	/	K.DFQFYKVR.E(6)+K.YDENDKLIR.E(6)	Cas9+Cas9	2404.2062
0.992	20190410_QExHFX1_RSLC1_Beveridge_Clausen_IMP_DSS_JRmethod_R2.12378.12378.3	xl	3.1300(1.4050+1.7250)	2.865	-0.1591	/	K.LVDSTDKADLR.L(7)+K.SDNVPSEEVVKK.M(11)	Cas9+Cas9	2699.3864
0.9919	20190410_QExHFX1_RSLC1_Beveridge_Clausen_IMP_DSS_JRmethod_R2.14433.14433.3	xl	3.0450(1.4150+1.8700)	3.045	-2.1018	/	K.KDLIIK.L(1)+K.KGILQTVK.V(1)	Cas9+Cas9	1752.1124
0.9919	20190410_QExHFX1_RSLC1_Beveridge_Clausen_IMP_DSS_JRmethod_R2.15722.15722.3	xl	3.0850(2.0950+1.3050)	2.915	-0.8036	/	K.DDSIDNKVLTR.S(7)+R.NSDKLIAR.K(4)	Cas9+Cas9	2328.2284
0.9918	20190410_QExHFX1_RSLC1_Beveridge_Clausen_IMP_DSS_JRmethod_R2.12907.12907.3	xl	3.0800(1.3700+1.7100)	2.66	-0.2241	/	K.LVDSTDKADLR.L(7)+K.SDNVPSEEVVKK.M(11)	Cas9+Cas9	2699.3864
0.9917	20190410_QExHFX1_RSLC1_Beveridge_Clausen_IMP_DSS_JRmethod_R2.13431.13431.4	xl	2.5750(1.0300+1.5450)	2.2	0.5833	/	K.LVDSTDKADLR.L(7)+K.SDNVPSEEVVKK.M(11)	Cas9+Cas9	2699.3864
0.9917	20190410_QExHFX1_RSLC1_Beveridge_Clausen_IMP_DSS_JRmethod_R2.23662.23662.3	xl	3.1200(3.1200+3.1200)	2.41	-0.2619	/	R.GGLSELDKAGFIK.R(8)+R.GGLSELDKAGFIK.R(8)	Cas9+Cas9	2805.5163
0.9915	20190410_QExHFX1_RSLC1_Beveridge_Clausen_IMP_DSS_JRmethod_R2.13914.13914.3	xl	3.0000(2.9300+2.9300)	2.66	-0.309	/	K.LVDSTDKADLR.L(7)+K.LVDSTDKADLR.L(7)	Cas9+Cas9	2601.3496
0.9913	20190410_QExHFX1_RSLC1_Beveridge_Clausen_IMP_DSS_JRmethod_R2.23389.23389.3	xl	3.0250(3.0250+3.0250)	2.34	-1.2906	/	K.VVDELVKVMGR.H(7)+K.VVDELVKVMGR.H(7)	Cas9+Cas9	2625.4596
0.991	20190410_QExHFX1_RSLC1_Beveridge_Clausen_IMP_DSS_JRmethod_R2.20238.20238.4	xl	2.7800(1.8050+1.0800)	2.425	-1.4091	/	R.QEDFYPFLKDNR.E(9)+K.VKYVTEGMR.K(2)	Cas9+Cas9	2790.3686
0.9907	20190410_QExHFX1_RSLC1_Beveridge_Clausen_IMP_DSS_JRmethod_R2.14482.14482.4	xl	2.4200(0.9900+1.4300)	2.42	1.1095	/	K.KDWDPK.K(1)+K.SKLVSDFR.K(2)	Cas9+Cas9	1875.973
0.9903	20190410_QExHFX1_RSLC1_Beveridge_Clausen_IMP_DSS_JRmethod_R2.12026.12026.4	xl	2.8800(1.1100+1.7700)	2.88	0.7088	/	K.FDNLTKAER.G(6)+K.MIAKSEQEIGK.A(4)	Cas9+Cas9	2463.2678
0.9902	20190410_QExHFX1_RSLC1_Beveridge_Clausen_IMP_DSS_JRmethod_R2.13707.13707.3	xl	2.7800(1.5750+1.2050)	2.415	-0.9448	/	R.QQLPEKYK.E(6)+K.SKLVSDFR.K(2)	Cas9+Cas9	2121.1469
0.9901	20190410_QExHFX1_RSLC1_Beveridge_Clausen_IMP_DSS_JRmethod_R2.23438.23438.4	xl	2.8950(1.1100+1.7850)	2.895	-0.045	/	K.FIKPILEK.M(3)+K.LPKYSLFELENGR.K(3)	Cas9+Cas9	2689.5093
0.99	20190410_QExHFX1_RSLC1_Beveridge_Clausen_IMP_DSS_JRmethod_R2.16914.16914.4	xl	2.4800(1.4950+0.9850)	2.48	1.1132	/	K.DDSIDNKVLTR.S(7)+K.KGILQTVK.V(1)	Cas9+Cas9	2298.2794
0.9899	20190410_QExHFX1_RSLC1_Beveridge_Clausen_IMP_DSS_JRmethod_R2.12697.12697.3	xl	2.6750(2.4550+2.4550)	2.675	-0.2126	/	K.FDNLTKAER.G(6)+K.FDNLTKAER.G(6)	Cas9+Cas9	2323.1807
0.9897	20190410_QExHFX1_RSLC1_Beveridge_Clausen_IMP_DSS_JRmethod_R2.15374.15374.4	xl	2.3100(2.2950+2.2950)	1.595	0.456	/	R.KPAFLSGEQK.K(1)+R.KPAFLSGEQK.K(1)	Cas9+Cas9	2345.263
0.9886	20190410_QExHFX1_RSLC1_Beveridge_Clausen_IMP_DSS_JRmethod_R2.12524.12524.4	xl	2.4050(0.9900+1.4150)	1.9	-1.0202	/	K.LVDSTDKADLR.L(7)+K.SDNVPSEEVVKK.M(11)	Cas9+Cas9	2699.3864
0.9881	20190410_QExHFX1_RSLC1_Beveridge_Clausen_IMP_DSS_JRmethod_R2.08011.08011.3	xl	2.6550(2.6550+2.6550)	2.245	-0.0787	/	K.SEQEIGKATAK.Y(7)+K.SEQEIGKATAK.Y(7)	Cas9+Cas9	2459.2754
0.9877	20190410_QExHFX1_RSLC1_Beveridge_Clausen_IMP_DSS_JRmethod_R2.12187.12187.3	xl	3.6750(1.5550+2.1850)	3.675	0.2625	/	K.KGILQTVK.V(1)+R.NSDKLIAR.K(4)	Cas9+Cas9	1939.1465
0.9875	20190410_QExHFX1_RSLC1_Beveridge_Clausen_IMP_DSS_JRmethod_R2.16220.16220.3	xl	2.7100(2.7100+2.7100)	1.93	-2.9556	/	K.YDENDKLIR.E(6)+K.YDENDKLIR.E(6)	Cas9+Cas9	2467.223
0.9875	20190410_QExHFX1_RSLC1_Beveridge_Clausen_IMP_DSS_JRmethod_R2.21636.21636.4	xl	3.0850(1.0600+2.9650)	2.655	-3.8342	/	R.AKDFNEKVR.F(7)+K.LESEFVYGDYKVYDVR.K(11)	REVERSE_spRETBP_HUMAN|+Cas9	3224.6028
0.9873	20190410_QExHFX1_RSLC1_Beveridge_Clausen_IMP_DSS_JRmethod_R2.09575.09575.3	xl	3.3100(1.0600+2.2500)	2.525	-0.6403	/	K.GQKNSR.E(3)+R.KDFQFYK.V(1)	Cas9+Cas9	1800.9158
0.9872	20190410_QExHFX1_RSLC1_Beveridge_Clausen_IMP_DSS_JRmethod_R2.27558.27558.4	xl	2.2050(2.2050+2.2050)	1.805	-0.4507	/	R.SSFEKNPIDFLEAK.G(5)+R.SSFEKNPIDFLEAK.G(5)	Cas9+Cas9	3385.6968
0.9869	20190410_QExHFX1_RSLC1_Beveridge_Clausen_IMP_DSS_JRmethod_R2.24606.24606.4	xl	2.8950(1.0450+1.8500)	2.895	0.4684	/	K.MIAKSEQEIGK.A(4)+K.TILDFLKSDGFANR.N(7)	Cas9+Cas9	2966.5422
0.9868	20190410_QExHFX1_RSLC1_Beveridge_Clausen_IMP_DSS_JRmethod_R2.10679.10679.4	xl	2.5400(1.8450+0.9450)	2.54	-0.0933	/	R.GKSDNVPSEEVVK.K(2)+K.VTVKQLK.E(4)	Cas9+Cas9	2339.2947
0.9868	20190410_QExHFX1_RSLC1_Beveridge_Clausen_IMP_DSS_JRmethod_R2.23628.23628.3	xl	3.7250(3.4750+3.4750)	2.98	0.0006	/	R.GGLSELDKAGFIK.R(8)+R.GGLSELDKAGFIK.R(8)	Cas9+Cas9	2805.5163
0.9866	20190410_QExHFX1_RSLC1_Beveridge_Clausen_IMP_DSS_JRmethod_R2.19015.19015.3	xl	2.7450(1.9850+1.1250)	2.195	-0.8833	/	K.SEQEIGKATAK.Y(7)+R.SLASDITDEQKK.V(11)	Cas9+spNQO2_HUMAN|	2632.3442
0.9866	20190410_QExHFX1_RSLC1_Beveridge_Clausen_IMP_DSS_JRmethod_R2.21158.21158.3	xl	3.8200(2.7850+1.3750)	2.28	0.4424	/	R.GGLSELDKAGFIK.R(8)+K.QLKEDYFK.K(3)	Cas9+Cas9	2541.3365
0.9861	20190410_QExHFX1_RSLC1_Beveridge_Clausen_IMP_DSS_JRmethod_R2.19707.19707.3	xl	3.8850(1.1450+2.7400)	3.01	0.2788	/	R.KPAFLSGEQK.K(1)+K.VVDELVKVMGR.H(7)	Cas9+Cas9	2485.3613
0.9859	20190410_QExHFX1_RSLC1_Beveridge_Clausen_IMP_DSS_JRmethod_R2.20842.20842.3	xl	2.6150(1.7900+1.1150)	2.615	-0.9382	/	K.DFQFYKVR.E(6)+K.YDENDKLIR.E(6)	Cas9+Cas9	2404.2062
0.9857	20190410_QExHFX1_RSLC1_Beveridge_Clausen_IMP_DSS_JRmethod_R2.17015.17015.4	xl	2.8000(1.7950+1.0050)	2.8	-0.4794	/	R.LEESFLVEEDKK.H(11)+K.VKYVTEGMR.K(2)	Cas9+Cas9	2684.3618
0.9856	20190410_QExHFX1_RSLC1_Beveridge_Clausen_IMP_DSS_JRmethod_R2.25741.25741.4	xl	3.4200(2.5400+0.8800)	2.69	4.6951	/	K.KNLIGALLFDSGETAEATR.L(1)+K.SDNVPSEEVVKK.M(11)	Cas9+Cas9	3472.7935
0.9855	20190410_QExHFX1_RSLC1_Beveridge_Clausen_IMP_DSS_JRmethod_R2.12874.12874.3	xl	2.9250(1.0550+2.1150)	2.65	-0.7746	/	K.MKNYWR.Q(2)+R.NSDKLIAR.K(4)	Cas9+Cas9	1950.0145
0.9855	20190410_QExHFX1_RSLC1_Beveridge_Clausen_IMP_DSS_JRmethod_R2.14856.14856.3	xl	3.2800(3.2750+3.2750)	2.735	0.4295	/	K.LVDSTDKADLR.L(7)+K.LVDSTDKADLR.L(7)	Cas9+Cas9	2601.3496
0.9854	20190410_QExHFX1_RSLC1_Beveridge_Clausen_IMP_DSS_JRmethod_R2.13467.13467.3	xl	3.1550(1.5600+1.5950)	3.155	0.1571	/	K.MIAKSEQEIGK.A(4)+K.YDENDKLIR.E(6)	Cas9+Cas9	2535.2889
0.9852	20190410_QExHFX1_RSLC1_Beveridge_Clausen_IMP_DSS_JRmethod_R2.23834.23834.4	xl	2.4350(1.5200+0.9150)	1.915	-0.734	/	K.MDGTEELLVKLNR.E(10)+K.QLKEDYFK.K(3)	Cas9+Cas9	2724.4043
0.9851	20190410_QExHFX1_RSLC1_Beveridge_Clausen_IMP_DSS_JRmethod_R2.16170.16170.3	xl	3.1050(2.0700+1.0350)	2.65	-0.6172	/	R.MTNFDKNLPNEK.V(6)+K.SKLVSDFR.K(2)	Cas9+Cas9	2538.2787
0.9847	20190410_QExHFX1_RSLC1_Beveridge_Clausen_IMP_DSS_JRmethod_R2.16801.16801.4	xl	2.2400(1.0550+1.1850)	1.985	-0.0703	/	R.MTNFDKNLPNEK.V(6)+K.SKLVSDFR.K(2)	Cas9+Cas9	2538.2787
0.9843	20190410_QExHFX1_RSLC1_Beveridge_Clausen_IMP_DSS_JRmethod_R2.18889.18889.3	xl	2.9550(1.8850+1.7300)	2.955	0.4606	/	K.DFQFYKVR.E(6)+K.FDNLTKAER.G(6)	Cas9+Cas9	2332.1851
0.9842	20190410_QExHFX1_RSLC1_Beveridge_Clausen_IMP_DSS_JRmethod_R2.21423.21423.4	xl	2.5300(0.8850+1.7550)	2.12	1.1908	/	K.KLVDSTDK.A(1)+R.SSFEKNPIDFLEAK.G(5)	Cas9+Cas9	2666.369
0.9839	20190410_QExHFX1_RSLC1_Beveridge_Clausen_IMP_DSS_JRmethod_R2.14684.14684.3	xl	3.1450(2.1300+1.0150)	2.65	-0.8208	/	K.LVDSTDKADLR.L(7)+K.MIAKSEQEIGK.A(4)	Cas9+Cas9	2602.3523
0.9834	20190410_QExHFX1_RSLC1_Beveridge_Clausen_IMP_DSS_JRmethod_R2.13620.13620.3	xl	2.8400(1.5150+1.3250)	2.84	0.1279	/	K.KGILQTVK.V(1)+K.MKNYWR.Q(2)	Cas9+Cas9	1920.0654
0.9833	20190410_QExHFX1_RSLC1_Beveridge_Clausen_IMP_DSS_JRmethod_R2.21507.21507.4	xl	3.3150(0.8000+2.6500)	3.315	0.1469	/	K.FIKPILEK.M(3)+K.TEVQTGGFSKESILPK.R(10)	Cas9+Cas9	2844.5887
0.9833	20190410_QExHFX1_RSLC1_Beveridge_Clausen_IMP_DSS_JRmethod_R2.22956.22956.4	xl	3.5150(0.7850+2.9750)	2.615	-0.4926	/	K.DFQFYKVR.E(6)+K.KIEC[160.03]FDSVEISGVEDR.F(1)	Cas9+Cas9	3121.5065
0.9831	20190410_QExHFX1_RSLC1_Beveridge_Clausen_IMP_DSS_JRmethod_R2.15932.15932.4	xl	2.1950(2.1950+2.1950)	1.62	0.0554	/	R.MTNFDKNLPNEK.V(6)+R.MTNFDKNLPNEK.V(6)	Cas9+Cas9	3037.4524
0.983	20190410_QExHFX1_RSLC1_Beveridge_Clausen_IMP_DSS_JRmethod_R2.10875.10875.4	xl	2.2400(1.1100+1.1300)	1.7	-0.4863	/	K.FKVLGNTDR.H(2)+K.SEQEIGKATAK.Y(7)	Cas9+Cas9	2347.2382
0.9829	20190410_QExHFX1_RSLC1_Beveridge_Clausen_IMP_DSS_JRmethod_R2.12025.12025.3	xl	2.7900(1.2850+1.5050)	2.79	1.0937	/	K.FDNLTKAER.G(6)+K.MIAKSEQEIGK.A(4)	Cas9+Cas9	2463.2678
0.9826	20190410_QExHFX1_RSLC1_Beveridge_Clausen_IMP_DSS_JRmethod_R2.12878.12878.3	xl	2.7600(2.5900+2.5900)	2.76	1.3638	/	K.FDNLTKAER.G(6)+K.FDNLTKAER.G(6)	Cas9+Cas9	2323.1807
0.9826	20190410_QExHFX1_RSLC1_Beveridge_Clausen_IMP_DSS_JRmethod_R2.13615.13615.4	xl	2.2250(1.2600+0.9650)	2.225	0.2838	/	K.KGILQTVK.V(1)+K.MKNYWR.Q(2)	Cas9+Cas9	1920.0654
0.9821	20190410_QExHFX1_RSLC1_Beveridge_Clausen_IMP_DSS_JRmethod_R2.11660.11660.4	xl	2.4700(1.5450+0.9250)	1.51	-0.5413	/	R.GKSDNVPSEEVVK.K(2)+K.VKYVTEGMR.K(2)	Cas9+Cas9	2606.326
0.982	20190410_QExHFX1_RSLC1_Beveridge_Clausen_IMP_DSS_JRmethod_R2.14231.14231.4	xl	3.1950(0.9700+2.2250)	2.545	-0.0796	/	K.KDWDPK.K(1)+R.QITKHVAQILDSR.M(4)	Cas9+Cas9	2433.3015
0.9811	20190410_QExHFX1_RSLC1_Beveridge_Clausen_IMP_DSS_JRmethod_R2.14243.14243.3	xl	2.8250(2.1150+2.0250)	2.145	1.2469	/	R.NSDKLIAR.K(4)+K.RNSDKLIAR.K(5)	Cas9+Cas9	2125.1966
0.9808	20190410_QExHFX1_RSLC1_Beveridge_Clausen_IMP_DSS_JRmethod_R2.16394.16394.3	xl	2.5950(1.7750+1.0600)	2.49	-2.3185	/	K.DDSIDNKVLTR.S(7)+R.NSDKLIAR.K(4)	Cas9+Cas9	2328.2284
0.9806	20190410_QExHFX1_RSLC1_Beveridge_Clausen_IMP_DSS_JRmethod_R2.14258.14258.3	xl	2.8400(2.1850+2.0800)	2	1.7258	/	R.NSDKLIAR.K(4)+K.RNSDKLIAR.K(5)	Cas9+Cas9	2125.1966
0.9806	20190410_QExHFX1_RSLC1_Beveridge_Clausen_IMP_DSS_JRmethod_R2.14334.14334.3	xl	2.7250(1.3200+1.6550)	2.41	0.5094	/	K.ESILPKR.N(6)+K.FKVLGNTDR.H(2)	Cas9+Cas9	2028.1367
0.9803	20190410_QExHFX1_RSLC1_Beveridge_Clausen_IMP_DSS_JRmethod_R2.14121.14121.3	xl	2.7700(1.2350+1.7700)	2.185	0.1483	/	K.ESILPKR.N(6)+K.FKVLGNTDR.H(2)	Cas9+Cas9	2028.1367
0.9799	20190410_QExHFX1_RSLC1_Beveridge_Clausen_IMP_DSS_JRmethod_R2.10478.10478.3	xl	2.6750(1.1650+1.9900)	2.675	0.4888	/	K.ESILPKR.N(6)+K.SEQEIGKATAK.Y(7)	Cas9+Cas9	2140.1738
0.9799	20190410_QExHFX1_RSLC1_Beveridge_Clausen_IMP_DSS_JRmethod_R2.17352.17352.3	xl	2.3800(1.7100+1.1550)	2.38	-0.4867	/	K.FIKPILEK.M(3)+R.KFDNLTK.A(1)	Cas9+Cas9	1989.155
0.9799	20190410_QExHFX1_RSLC1_Beveridge_Clausen_IMP_DSS_JRmethod_R2.20651.20651.4	xl	2.3150(1.4950+0.9450)	1.865	0.4849	/	R.QEDFYPFLKDNR.E(9)+K.VKYVTEGMR.K(2)	Cas9+Cas9	2790.3686
0.979	20190410_QExHFX1_RSLC1_Beveridge_Clausen_IMP_DSS_JRmethod_R2.12512.12512.3	xl	2.3100(2.1800+2.1800)	2.31	-0.9219	/	K.FDNLTKAER.G(6)+K.FDNLTKAER.G(6)	Cas9+Cas9	2323.1807
0.9788	20190410_QExHFX1_RSLC1_Beveridge_Clausen_IMP_DSS_JRmethod_R2.19256.19256.3	xl	2.5950(1.6250+1.5550)	2.595	0.4028	/	K.DFQFYKVR.E(6)+K.FDNLTKAER.G(6)	Cas9+Cas9	2332.1851
0.9777	20190410_QExHFX1_RSLC1_Beveridge_Clausen_IMP_DSS_JRmethod_R2.19057.19057.3	xl	2.5650(1.6200+1.5500)	2.565	0.2974	/	K.DFQFYKVR.E(6)+K.FDNLTKAER.G(6)	Cas9+Cas9	2332.1851
0.9776	20190410_QExHFX1_RSLC1_Beveridge_Clausen_IMP_DSS_JRmethod_R2.14672.14672.4	xl	2.3100(1.0000+1.3100)	1.59	-0.2697	/	K.KDWDPK.K(1)+K.SKLVSDFR.K(2)	Cas9+Cas9	1875.973
0.9776	20190410_QExHFX1_RSLC1_Beveridge_Clausen_IMP_DSS_JRmethod_R2.15432.15432.4	xl	2.1950(1.1050+1.2600)	1.68	0.4827	/	K.SEQEIGKATAK.Y(7)+R.VNTEITKAPLSASMIK.R(7)	Cas9+Cas9	3000.6052
0.9775	20190410_QExHFX1_RSLC1_Beveridge_Clausen_IMP_DSS_JRmethod_R2.14664.14664.3	xl	2.9300(1.0900+1.8400)	2.93	0.2495	/	K.KDWDPK.K(1)+K.SKLVSDFR.K(2)	Cas9+Cas9	1875.973
0.9773	20190410_QExHFX1_RSLC1_Beveridge_Clausen_IMP_DSS_JRmethod_R2.14475.14475.3	xl	2.7150(1.1200+1.5950)	2.715	0.0939	/	K.KDWDPK.K(1)+K.SKLVSDFR.K(2)	Cas9+Cas9	1875.973
0.9772	20190410_QExHFX1_RSLC1_Beveridge_Clausen_IMP_DSS_JRmethod_R2.16439.16439.3	xl	2.3950(2.1300+2.1300)	1.84	-0.4323	/	K.YDENDKLIR.E(6)+K.YDENDKLIR.E(6)	Cas9+Cas9	2467.223
0.9768	20190410_QExHFX1_RSLC1_Beveridge_Clausen_IMP_DSS_JRmethod_R2.13313.13313.3	xl	2.5950(1.5750+1.0200)	2.44	-3.455	/	R.QQLPEKYK.E(6)+K.SKLVSDFR.K(2)	Cas9+Cas9	2121.1469
0.9764	20190410_QExHFX1_RSLC1_Beveridge_Clausen_IMP_DSS_JRmethod_R2.16502.16502.3	xl	2.3300(2.3300+2.3300)	2.005	-1.2316	/	K.SKLVSDFR.K(2)+K.SKLVSDFR.K(2)	Cas9+Cas9	2039.105
0.9762	20190410_QExHFX1_RSLC1_Beveridge_Clausen_IMP_DSS_JRmethod_R2.20691.20691.4	xl	2.0950(1.2100+1.0600)	2.095	-0.2505	/	K.DFQFYKVR.E(6)+K.YDENDKLIR.E(6)	Cas9+Cas9	2404.2062
0.9761	20190410_QExHFX1_RSLC1_Beveridge_Clausen_IMP_DSS_JRmethod_R2.17438.17438.4	xl	2.0900(1.0850+1.1900)	2.09	0.7209	/	K.NLPNEKVLPK.H(6)+K.TYAHLFDDKVMK.Q(9)	Cas9+Cas9	2755.4617
0.9757	20190410_QExHFX1_RSLC1_Beveridge_Clausen_IMP_DSS_JRmethod_R2.12703.12703.3	xl	2.9350(1.0700+1.8650)	2.935	0.8216	/	K.KGILQTVK.V(1)+R.NSDKLIAR.K(4)	Cas9+Cas9	1939.1465
0.9754	20190410_QExHFX1_RSLC1_Beveridge_Clausen_IMP_DSS_JRmethod_R2.23633.23633.4	xl	2.2100(2.0450+2.0450)	1.265	0.9191	/	R.GGLSELDKAGFIK.R(8)+R.GGLSELDKAGFIK.R(8)	Cas9+Cas9	2805.5163
0.9749	20190410_QExHFX1_RSLC1_Beveridge_Clausen_IMP_DSS_JRmethod_R2.14495.14495.3	xl	2.5700(2.5700+2.5700)	2.275	0.0705	/	K.LVDSTDKADLR.L(7)+K.LVDSTDKADLR.L(7)	Cas9+Cas9	2601.3496
0.9738	20190410_QExHFX1_RSLC1_Beveridge_Clausen_IMP_DSS_JRmethod_R2.15280.15280.4	xl	2.3550(0.8600+1.6150)	1.875	0.4335	/	K.FDNLTKAER.G(6)+R.HKPENIVIEMAR.E(2)	Cas9+Cas9	2666.3849
0.973	20190410_QExHFX1_RSLC1_Beveridge_Clausen_IMP_DSS_JRmethod_R2.10179.10179.3	xl	2.4100(1.0600+1.7700)	2.41	-0.0891	/	K.ESILPKR.N(6)+K.SEQEIGKATAK.Y(7)	Cas9+Cas9	2140.1738
0.9722	20190410_QExHFX1_RSLC1_Beveridge_Clausen_IMP_DSS_JRmethod_R2.15039.15039.3	xl	2.2350(2.2350+2.2350)	2.01	-0.1006	/	K.LVDSTDKADLR.L(7)+K.LVDSTDKADLR.L(7)	Cas9+Cas9	2601.3496
0.9719	20190410_QExHFX1_RSLC1_Beveridge_Clausen_IMP_DSS_JRmethod_R2.16238.16238.3	xl	2.8350(1.0500+1.9150)	2.835	0.7775	/	K.DLIIKLPK.Y(5)+K.SEQEIGKATAK.Y(7)	Cas9+Cas9	2237.2881
0.9711	20190410_QExHFX1_RSLC1_Beveridge_Clausen_IMP_DSS_JRmethod_R2.15366.15366.3	xl	2.3750(2.3750+2.3750)	1.45	-0.0066	/	R.KPAFLSGEQK.K(1)+R.KPAFLSGEQK.K(1)	Cas9+Cas9	2345.263
0.9708	20190410_QExHFX1_RSLC1_Beveridge_Clausen_IMP_DSS_JRmethod_R2.10211.10211.4	xl	2.6350(2.1100+0.7700)	1.985	0.0697	/	K.SDNVPSEEVVKK.M(11)+K.VMKQLK.R(3)	Cas9+Cas9	2213.1976
0.9701	20190410_QExHFX1_RSLC1_Beveridge_Clausen_IMP_DSS_JRmethod_R2.16694.16694.3	xl	2.2300(2.2300+2.2300)	1.88	-0.1011	/	K.SKLVSDFR.K(2)+K.SKLVSDFR.K(2)	Cas9+Cas9	2039.105
0.97	20190410_QExHFX1_RSLC1_Beveridge_Clausen_IMP_DSS_JRmethod_R2.13112.13112.4	xl	2.2400(0.9500+1.2900)	1.81	-0.7382	/	R.QQLPEKYK.E(6)+K.SKLVSDFR.K(2)	Cas9+Cas9	2121.1469
0.9695	20190410_QExHFX1_RSLC1_Beveridge_Clausen_IMP_DSS_JRmethod_R2.18409.18409.4	xl	3.1800(2.6600+0.8500)	2.845	1.7618	/	K.SNFDLAEDAKLQLSK.D(10)+K.VLSAYNKHR.D(7)	Cas9+Cas9	2902.5187
0.9687	20190410_QExHFX1_RSLC1_Beveridge_Clausen_IMP_DSS_JRmethod_R2.12522.12522.3	xl	2.1350(2.1350+2.1350)	2.135	-2.5622	/	K.FDNLTKAER.G(6)+K.FDNLTKAER.G(6)	Cas9+Cas9	2323.1807
0.9681	20190410_QExHFX1_RSLC1_Beveridge_Clausen_IMP_DSS_JRmethod_R2.12220.12220.3	xl	2.4900(1.2250+1.2650)	2.075	0.4126	/	K.LVDSTDKADLR.L(7)+K.SDNVPSEEVVKK.M(11)	Cas9+Cas9	2699.3864
0.9674	20190410_QExHFX1_RSLC1_Beveridge_Clausen_IMP_DSS_JRmethod_R2.14890.14890.3	xl	3.6300(0.8800+2.9900)	0.3	-1.7651	/	R.KMIAK.S(1)+R.VNTEITKAPLSASMIK.R(7)	Cas9+Cas9	2429.3636
0.9671	20190410_QExHFX1_RSLC1_Beveridge_Clausen_IMP_DSS_JRmethod_R2.13057.13057.4	xl	2.1800(1.0700+1.1100)	1.495	0.8596	/	K.LVDSTDKADLR.L(7)+K.SDNVPSEEVVKK.M(11)	Cas9+Cas9	2699.3864
0.9669	20190410_QExHFX1_RSLC1_Beveridge_Clausen_IMP_DSS_JRmethod_R2.13133.13133.3	xl	2.5650(1.5900+0.9750)	2.24	-0.1638	/	R.QQLPEKYK.E(6)+K.SKLVSDFR.K(2)	Cas9+Cas9	2121.1469
0.9649	20190410_QExHFX1_RSLC1_Beveridge_Clausen_IMP_DSS_JRmethod_R2.13454.13454.3	xl	2.5700(1.5000+1.0700)	2.485	1.3827	/	K.MIAKSEQEIGK.A(4)+K.YDENDKLIR.E(6)	Cas9+Cas9	2535.2889
0.9646	20190410_QExHFX1_RSLC1_Beveridge_Clausen_IMP_DSS_JRmethod_R2.13031.13031.3	xl	3.6350(0.9950+2.9100)	0.15	4.9162	/	K.QKSFYEKSK.Q(7)+K.SEQEIGKATAK.Y(7)	REVERSE_spPRDX1_HUMAN|+Cas9	2442.2641
0.9645	20190410_QExHFX1_RSLC1_Beveridge_Clausen_IMP_DSS_JRmethod_R2.13123.13123.4	xl	2.0750(1.1600+1.1400)	1.565	-2.2553	/	R.MTNFDKNLPNEK.V(6)+R.QQLPEKYK.E(6)	Cas9+Cas9	2620.3206
0.9641	20190410_QExHFX1_RSLC1_Beveridge_Clausen_IMP_DSS_JRmethod_R2.15737.15737.4	xl	2.0050(2.0050+2.0050)	1.63	2.5635	/	R.MTNFDKNLPNEK.V(6)+R.MTNFDKNLPNEK.V(6)	Cas9+Cas9	3037.4524
0.9641	20190410_QExHFX1_RSLC1_Beveridge_Clausen_IMP_DSS_JRmethod_R2.19764.19764.3	xl	2.2950(1.2400+1.0550)	2.295	-0.6143	/	K.DLIIKLPK.Y(5)+K.ESILPKR.N(6)	Cas9+Cas9	1918.1866
0.9634	20190410_QExHFX1_RSLC1_Beveridge_Clausen_IMP_DSS_JRmethod_R2.21600.21600.3	xl	3.2900(0.9600+2.5750)	2.965	1.3657	/	R.AKDFNEKVR.F(7)+K.VVDELVKVMGR.H(7)	REVERSE_spRETBP_HUMAN|+Cas9	2487.3518
0.9631	20190410_QExHFX1_RSLC1_Beveridge_Clausen_IMP_DSS_JRmethod_R2.13247.13247.4	xl	2.2500(0.9300+1.3200)	1.685	0.4929	/	K.LVDSTDKADLR.L(7)+K.SDNVPSEEVVKK.M(11)	Cas9+Cas9	2699.3864
0.9631	20190410_QExHFX1_RSLC1_Beveridge_Clausen_IMP_DSS_JRmethod_R2.19977.19977.3	xl	2.3350(1.3650+1.5550)	2.335	0.3378	/	K.DFQFYKVR.E(6)+K.FDNLTKAER.G(6)	Cas9+Cas9	2332.1851
0.961	20190410_QExHFX1_RSLC1_Beveridge_Clausen_IMP_DSS_JRmethod_R2.22812.22812.3	xl	2.7300(0.8650+2.1900)	2.73	-0.7896	/	K.KDWDPK.K(1)+R.KSEETITPWNFEEVVDK.G(1)	Cas9+Cas9	2975.4439
0.9602	20190410_QExHFX1_RSLC1_Beveridge_Clausen_IMP_DSS_JRmethod_R2.08105.08105.3	xl	3.6350(3.1350+0.8350)	0.505	-0.0872	/	R.GKSDNVPSEEVVK.K(2)+K.VPSKK.F(4)	Cas9+Cas9	2082.1207
0.9597	20190410_QExHFX1_RSLC1_Beveridge_Clausen_IMP_DSS_JRmethod_R2.11248.11248.3	xl	2.0350(2.0350+2.0350)	2.035	-0.59	/	R.NSDKLIAR.K(4)+R.NSDKLIAR.K(4)	Cas9+Cas9	1969.0955
0.9571	20190410_QExHFX1_RSLC1_Beveridge_Clausen_IMP_DSS_JRmethod_R2.07907.07907.4	xl	2.4700(0.6850+2.0300)	2.47	0.0426	/	K.GQKNSR.E(3)+K.LVDSTDKADLR.L(7)	Cas9+Cas9	2058.0704
0.9571	20190410_QExHFX1_RSLC1_Beveridge_Clausen_IMP_DSS_JRmethod_R2.12945.12945.3	xl	2.6800(1.6700+1.0100)	2.27	0.9069	/	R.QQLPEKYK.E(6)+K.SKLVSDFR.K(2)	Cas9+Cas9	2121.1469
0.9566	20190410_QExHFX1_RSLC1_Beveridge_Clausen_IMP_DSS_JRmethod_R2.21324.21324.4	xl	2.9600(0.6800+2.2800)	0.27	1.3833	/	K.FVLKTPK.G(4)+K.TEVQTGGFSKESILPKR.N(10)	spSYH_HUMAN|+Cas9	2845.5952
0.9564	20190410_QExHFX1_RSLC1_Beveridge_Clausen_IMP_DSS_JRmethod_R2.14317.14317.3	xl	2.3250(2.3050+2.3050)	2.025	0.2611	/	K.LVDSTDKADLR.L(7)+K.LVDSTDKADLR.L(7)	Cas9+Cas9	2601.3496
0.9561	20190410_QExHFX1_RSLC1_Beveridge_Clausen_IMP_DSS_JRmethod_R2.11695.11695.3	xl	2.0050(2.0050+2.0050)	2.005	-0.2422	/	R.NSDKLIAR.K(4)+R.NSDKLIAR.K(4)	Cas9+Cas9	1969.0955
0.956	20190410_QExHFX1_RSLC1_Beveridge_Clausen_IMP_DSS_JRmethod_R2.18702.18702.4	xl	3.1500(0.7950+2.3550)	2.53	-0.0768	/	R.KVTVK.Q(1)+K.MDGTEELLVKLNR.E(10)	Cas9,REVERSE_Cas9+Cas9	2228.2449
0.9544	20190410_QExHFX1_RSLC1_Beveridge_Clausen_IMP_DSS_JRmethod_R2.14512.14512.3	xl	2.3350(1.0400+1.4350)	1.795	-0.2677	/	K.ESILPKR.N(6)+K.FKVLGNTDR.H(2)	Cas9+Cas9	2028.1367
0.9539	20190410_QExHFX1_RSLC1_Beveridge_Clausen_IMP_DSS_JRmethod_R2.07742.07742.4	xl	2.2550(1.3450+0.9100)	1.57	1.0839	/	K.KLVDSTDK.A(1)+K.VLSAYNKHR.D(7)	Cas9+Cas9	2129.148
0.9536	20190410_QExHFX1_RSLC1_Beveridge_Clausen_IMP_DSS_JRmethod_R2.18053.18053.3	xl	2.4600(1.4950+0.9650)	2.04	-0.6957	/	K.DFQFYKVR.E(6)+K.MIAKSEQEIGK.A(4)	Cas9+Cas9	2472.2722
0.9529	20190410_QExHFX1_RSLC1_Beveridge_Clausen_IMP_DSS_JRmethod_R2.22319.22319.4	xl	2.3400(1.0800+1.4200)	0.545	-0.4901	/	R.KFDNLTK.A(1)+K.NPIDFLEAKGYK.E(9)	Cas9+Cas9	2396.2627
0.952	20190410_QExHFX1_RSLC1_Beveridge_Clausen_IMP_DSS_JRmethod_R2.13149.13149.3	xl	2.1550(1.1100+1.2600)	1.77	-0.1018	/	R.MTNFDKNLPNEK.V(6)+R.QQLPEKYK.E(6)	Cas9+Cas9	2620.3206
0.9512	20190410_QExHFX1_RSLC1_Beveridge_Clausen_IMP_DSS_JRmethod_R2.17178.17178.4	xl	2.0600(1.0400+1.0650)	1.685	0.5228	/	K.FKVLGNTDR.H(2)+R.LKTYAHLFDDK.V(2)	Cas9+Cas9	2536.3325
0.9504	20190410_QExHFX1_RSLC1_Beveridge_Clausen_IMP_DSS_JRmethod_R2.19066.19066.4	xl	2.0300(1.0150+1.0150)	1.88	1.4441	/	R.GKSDNVPSEEVVK.K(2)+R.QEDFYPFLKDNR.E(9)	Cas9+Cas9	3095.5086
0.9499	20190410_QExHFX1_RSLC1_Beveridge_Clausen_IMP_DSS_JRmethod_R2.11864.11864.3	xl	3.0550(0.7900+2.5150)	2.455	-0.0157	/	K.EDYFKK.L(5)+R.GKSDNVPSEEVVK.K(2)	Cas9+Cas9	2353.1688
0.9497	20190410_QExHFX1_RSLC1_Beveridge_Clausen_IMP_DSS_JRmethod_R2.05690.05690.3	xl	2.2200(1.3000+1.1150)	1.41	-0.4718	/	K.AGFIKR.Q(5)+K.GQKNSR.E(3)	Cas9+Cas9	1516.8473
0.9497	20190410_QExHFX1_RSLC1_Beveridge_Clausen_IMP_DSS_JRmethod_R2.06792.06792.4	xl	1.9200(1.9200+1.9200)	1.575	-0.1263	/	K.LKGSPEDNEQK.Q(2)+K.LKGSPEDNEQK.Q(2)	Cas9+Cas9	2625.2768
0.9484	20190410_QExHFX1_RSLC1_Beveridge_Clausen_IMP_DSS_JRmethod_R2.24370.24370.3	xl	2.6450(0.8650+1.9650)	2.13	-1.2403	/	K.FIKPILEK.M(3)+K.NPIDFLEAKGYK.E(9)	Cas9+Cas9	2518.4086
0.9476	20190410_QExHFX1_RSLC1_Beveridge_Clausen_IMP_DSS_JRmethod_R2.11410.11410.3	xl	2.1750(2.1750+2.1750)	2.175	0.4017	/	R.NSDKLIAR.K(4)+R.NSDKLIAR.K(4)	Cas9+Cas9	1969.0955
0.9476	20190410_QExHFX1_RSLC1_Beveridge_Clausen_IMP_DSS_JRmethod_R2.11680.11680.4	xl	2.3800(1.6900+0.6900)	1.925	-0.0925	/	K.LVDSTDKADLR.L(7)+K.VMKQLK.R(3)	Cas9+Cas9	2115.1608
0.9473	20190410_QExHFX1_RSLC1_Beveridge_Clausen_IMP_DSS_JRmethod_R2.24819.24819.3	xl	2.5350(1.4750+1.0600)	1.89	1.4527	/	H.QLVEADKC[160.03]GTQK.L(7)+R.SLGKVGTR.C(4)	spK1H7_HUMAN|,spK1H8_HUMAN|+spALBU_BOVIN|	2330.2263
0.9465	20190410_QExHFX1_RSLC1_Beveridge_Clausen_IMP_DSS_JRmethod_R2.08386.08386.4	xl	1.9000(1.9000+1.9000)	1.59	0.254	/	K.KLVDSTDK.A(1)+K.KLVDSTDK.A(1)	Cas9+Cas9	1947.0411
0.9462	20190410_QExHFX1_RSLC1_Beveridge_Clausen_IMP_DSS_JRmethod_R2.13483.13483.3	xl	2.4350(0.9000+1.5350)	2.435	-0.8607	/	R.KFDNLTK.A(1)+R.KLINGIR.D(1)	Cas9+Cas9	1815.0617
0.9461	20190410_QExHFX1_RSLC1_Beveridge_Clausen_IMP_DSS_JRmethod_R2.15666.15666.3	xl	3.3350(2.8350+0.7450)	3.335	-0.2617	/	R.GGLSELDKAGFIK.R(8)+R.KVTVK.Q(1)	Cas9+Cas9,REVERSE_Cas9	2045.1771
0.946	20190410_QExHFX1_RSLC1_Beveridge_Clausen_IMP_DSS_JRmethod_R2.10974.10974.4	xl	1.9250(1.9250+1.9250)	1.475	1.1999	/	R.GKSDNVPSEEVVK.K(2)+R.GKSDNVPSEEVVK.K(2)	Cas9+Cas9	2911.4661
0.9438	20190410_QExHFX1_RSLC1_Beveridge_Clausen_IMP_DSS_JRmethod_R2.12466.12466.4	xl	2.7500(0.6650+2.3300)	2.045	-0.1035	/	R.DKQSGK.T(2)+K.TYAHLFDDKVMK.Q(9)	Cas9+Cas9	2266.1303
0.9431	20190410_QExHFX1_RSLC1_Beveridge_Clausen_IMP_DSS_JRmethod_R2.16557.16557.4	xl	1.8750(1.8750+1.8750)	1.59	0.551	/	R.HKPENIVIEMAR.E(2)+R.HKPENIVIEMAR.E(2)	Cas9+Cas9	3009.5891
0.9431	20190410_QExHFX1_RSLC1_Beveridge_Clausen_IMP_DSS_JRmethod_R2.24501.24501.3	xl	2.7500(0.9100+2.5200)	2.75	0.6947	/	R.AKDFNEKVR.F(7)+K.LESEFVYGDYKVYDVR.K(11)	REVERSE_spRETBP_HUMAN|+Cas9	3224.6028
0.9421	20190410_QExHFX1_RSLC1_Beveridge_Clausen_IMP_DSS_JRmethod_R2.14299.14299.3	xl	2.4900(0.9100+1.7650)	1.98	-0.88	/	K.KDWDPK.K(1)+R.MTNFDKNLPNEK.V(6)	Cas9+Cas9	2375.1466
0.9406	20190410_QExHFX1_RSLC1_Beveridge_Clausen_IMP_DSS_JRmethod_R2.08661.08661.3	xl	3.1050(2.3450+0.7600)	1.99	-0.859	/	K.KGILQTVK.V(1)+R.LSKSR.R(3)	Cas9+Cas9	1612.9875
0.9404	20190410_QExHFX1_RSLC1_Beveridge_Clausen_IMP_DSS_JRmethod_R2.11062.11062.3	xl	3.1200(0.8700+2.2500)	2.72	0.1323	/	K.FKVLGNTDR.H(2)+K.SEQEIGKATAK.Y(7)	Cas9+Cas9	2347.2382
0.9404	20190410_QExHFX1_RSLC1_Beveridge_Clausen_IMP_DSS_JRmethod_R2.18538.18538.4	xl	2.9850(0.7250+2.2600)	2.48	0.0386	/	R.KVTVK.Q(1)+K.MDGTEELLVKLNR.E(10)	Cas9,REVERSE_Cas9+Cas9	2228.2449
0.9402	20190410_QExHFX1_RSLC1_Beveridge_Clausen_IMP_DSS_JRmethod_R2.15483.15483.3	xl	3.1650(2.6750+0.7350)	3.165	-0.6482	/	R.GGLSELDKAGFIK.R(8)+R.KVTVK.Q(1)	Cas9+Cas9,REVERSE_Cas9	2045.1771
0.9402	20190410_QExHFX1_RSLC1_Beveridge_Clausen_IMP_DSS_JRmethod_R2.16126.16126.3	xl	2.6650(1.9200+0.9350)	2.38	1.4424	/	K.DDSIDNKVLTR.S(7)+R.NSDKLIAR.K(4)	Cas9+Cas9	2328.2284
0.9398	20190410_QExHFX1_RSLC1_Beveridge_Clausen_IMP_DSS_JRmethod_R2.22902.22902.4	xl	2.5450(2.0500+0.6100)	2.23	-0.286	/	R.KSEETITPWNFEEVVDK.G(1)+R.MTNFDKNLPNEK.V(6)	Cas9+Cas9	3637.7496
0.9396	20190410_QExHFX1_RSLC1_Beveridge_Clausen_IMP_DSS_JRmethod_R2.15718.15718.3	xl	2.1250(2.1250+2.1250)	2.07	1.8017	/	K.APLSASMIKR.Y(9)+K.APLSASMIKR.Y(9)	Cas9+Cas9	2283.2806
0.9395	20190410_QExHFX1_RSLC1_Beveridge_Clausen_IMP_DSS_JRmethod_R2.09708.09708.3	xl	2.1900(1.2000+0.9900)	2.19	-0.0258	/	K.AGFIKR.Q(5)+K.VMKQLK.R(3)	Cas9+Cas9	1573.9377
0.9395	20190410_QExHFX1_RSLC1_Beveridge_Clausen_IMP_DSS_JRmethod_R2.18065.18065.4	xl	2.2850(1.6300+0.6550)	2.285	0.3783	/	K.NPIDFLEAKGYK.E(9)+R.SDKNR.G(3)	Cas9+Cas9	2150.1007
0.9384	20190410_QExHFX1_RSLC1_Beveridge_Clausen_IMP_DSS_JRmethod_R2.06565.06565.3	xl	3.2800(3.1350+0.7200)	3.28	-0.4644	/	K.LKGSPEDNEQK.Q(2)+K.LKSVK.E(2)	Cas9+Cas9	1955.0574
0.9382	20190410_QExHFX1_RSLC1_Beveridge_Clausen_IMP_DSS_JRmethod_R2.18256.18256.4	xl	2.4050(1.8100+0.5950)	2.405	0.2516	/	K.NPIDFLEAKGYK.E(9)+R.SDKNR.G(3)	Cas9+Cas9	2150.1007
0.9328	20190410_QExHFX1_RSLC1_Beveridge_Clausen_IMP_DSS_JRmethod_R2.23598.23598.4	xl	2.8050(2.1200+0.6850)	2.805	1.3514	/	R.KSEETITPWNFEEVVDK.G(1)+K.SKLVSDFR.K(2)	Cas9+Cas9	3138.576
0.9322	20190410_QExHFX1_RSLC1_Beveridge_Clausen_IMP_DSS_JRmethod_R2.14441.14441.4	xl	2.1900(1.4700+0.8800)	1.585	0.1165	/	K.FDNLTKAER.G(6)+K.YDENDKLIR.E(6)	Cas9+Cas9	2395.2018
0.9303	20190410_QExHFX1_RSLC1_Beveridge_Clausen_IMP_DSS_JRmethod_R2.14968.14968.3	xl	2.9800(2.2500+0.7300)	2.285	-0.4011	/	K.APLSASMIKR.Y(9)+R.KFDNLTK.A(1)	Cas9+Cas9	2075.1448
0.9297	20190410_QExHFX1_RSLC1_Beveridge_Clausen_IMP_DSS_JRmethod_R2.16828.16828.3	xl	2.2800(1.2100+1.0700)	2.06	0.0225	/	R.MTNFDKNLPNEK.V(6)+K.SKLVSDFR.K(2)	Cas9+Cas9	2538.2787
0.9296	20190410_QExHFX1_RSLC1_Beveridge_Clausen_IMP_DSS_JRmethod_R2.17558.17558.4	xl	2.2150(1.6600+0.7950)	1.795	0.5906	/	K.DDSIDNKVLTR.S(7)+K.MKNYWR.Q(2)	Cas9+Cas9	2309.1473
0.9293	20190410_QExHFX1_RSLC1_Beveridge_Clausen_IMP_DSS_JRmethod_R2.20994.20994.3	xl	2.8000(0.7450+2.2500)	2.45	-1.2419	/	K.FGKDKSPK.F(5)+R.MTNFDKNLPNEK.V(6)	spTRFL_HUMAN|+Cas9	2493.2572
0.929	20190410_QExHFX1_RSLC1_Beveridge_Clausen_IMP_DSS_JRmethod_R2.11849.11849.3	xl	1.8500(1.8500+1.8500)	1.85	-0.4114	/	R.NSDKLIAR.K(4)+R.NSDKLIAR.K(4)	Cas9+Cas9	1969.0955
0.9287	20190410_QExHFX1_RSLC1_Beveridge_Clausen_IMP_DSS_JRmethod_R2.24460.24460.3	xl	2.7200(1.9500+0.7700)	2.26	-3.3785	/	R.MTNFDKNLPNEK.V(6)+R.SETKDLLFR.D(4)	Cas9+spTRFE_HUMAN|	2695.3526
0.9277	20190410_QExHFX1_RSLC1_Beveridge_Clausen_IMP_DSS_JRmethod_R2.11337.11337.4	xl	1.8450(1.8450+1.8450)	1.39	-0.0846	/	R.GKSDNVPSEEVVK.K(2)+R.GKSDNVPSEEVVK.K(2)	Cas9+Cas9	2911.4661
0.9273	20190410_QExHFX1_RSLC1_Beveridge_Clausen_IMP_DSS_JRmethod_R2.08034.08034.3	xl	2.7000(0.8500+2.1500)	1.365	-0.4103	/	R.LSKSR.R(3)+R.NSDKLIAR.K(4)	Cas9+Cas9	1642.9365
0.9265	20190410_QExHFX1_RSLC1_Beveridge_Clausen_IMP_DSS_JRmethod_R2.18939.18939.3	xl	4.0700(0.4850+3.5850)	3.585	-0.3096	/	R.EKIEK.L(2)+K.MDGTEELLVKLNR.E(10)	Cas9+Cas9	2300.2296
0.9254	20190410_QExHFX1_RSLC1_Beveridge_Clausen_IMP_DSS_JRmethod_R2.08780.08780.3	xl	3.1850(2.5000+0.6850)	3.185	-0.7373	/	K.KGILQTVK.V(1)+R.LSKSR.R(3)	Cas9+Cas9	1612.9875
0.925	20190410_QExHFX1_RSLC1_Beveridge_Clausen_IMP_DSS_JRmethod_R2.16179.16179.3	xl	1.9250(1.9250+1.9250)	1.505	-0.6689	/	K.SKLVSDFR.K(2)+K.SKLVSDFR.K(2)	Cas9+Cas9	2039.105
0.9239	20190410_QExHFX1_RSLC1_Beveridge_Clausen_IMP_DSS_JRmethod_R2.17200.17200.3	xl	1.9150(1.9150+1.9150)	1.52	-0.4502	/	K.SKLVSDFR.K(2)+K.SKLVSDFR.K(2)	Cas9+Cas9	2039.105
0.9218	20190410_QExHFX1_RSLC1_Beveridge_Clausen_IMP_DSS_JRmethod_R2.21595.21595.4	xl	1.7550(1.4350+1.4350)	1.63	3.5712	/	R.MLASAGELQKGNELALPSK.Y(10)+R.MLASAGELQKGNELALPSK.Y(10)	Cas9+Cas9	4050.1379
0.9213	20190410_QExHFX1_RSLC1_Beveridge_Clausen_IMP_DSS_JRmethod_R2.18171.18171.3	xl	2.6950(1.9700+0.7250)	2.695	-0.0129	/	K.APLSASMIKR.Y(9)+K.FIKPILEK.M(3)	Cas9+Cas9	2197.2907
0.9176	20190410_QExHFX1_RSLC1_Beveridge_Clausen_IMP_DSS_JRmethod_R2.06788.06788.4	xl	2.5750(0.5700+2.5400)	2.575	2.9362	/	-.ENTAKK.L(5)+K.SDNVPSEEVVKK.M(11)	REVERSE_spCYC_HUMAN|,REVERSE_spCYC_HORSE|+Cas9	2157.1164
0.916	20190410_QExHFX1_RSLC1_Beveridge_Clausen_IMP_DSS_JRmethod_R2.05788.05788.3	xl	2.1550(1.3200+1.0250)	1.4	-0.2609	/	K.AGFIKR.Q(5)+K.GQKNSR.E(3)	Cas9+Cas9	1516.8473
0.9135	20190410_QExHFX1_RSLC1_Beveridge_Clausen_IMP_DSS_JRmethod_R2.07010.07010.4	xl	3.0500(0.6450+2.4050)	2.355	-0.6338	/	K.GQKNSR.E(3)+K.SDNVPSEEVVKK.M(11)	Cas9+Cas9	2156.1072
0.9135	20190410_QExHFX1_RSLC1_Beveridge_Clausen_IMP_DSS_JRmethod_R2.12882.12882.4	xl	2.1250(0.8600+1.2650)	1.71	-0.207	/	K.LVDSTDKADLR.L(7)+K.SDNVPSEEVVKK.M(11)	Cas9+Cas9	2699.3864
0.9129	20190410_QExHFX1_RSLC1_Beveridge_Clausen_IMP_DSS_JRmethod_R2.20248.20248.4	xl	2.1100(1.2550+0.8550)	1.79	-0.0293	/	K.AIVDLLFKTNR.K(8)+K.SEQEIGKATAK.Y(7)	Cas9+Cas9	2587.422
0.9123	20190410_QExHFX1_RSLC1_Beveridge_Clausen_IMP_DSS_JRmethod_R2.14245.14245.4	xl	2.1150(1.4650+0.9100)	1.515	1.0559	/	K.FDNLTKAER.G(6)+K.YDENDKLIR.E(6)	Cas9+Cas9	2395.2018
0.9101	20190410_QExHFX1_RSLC1_Beveridge_Clausen_IMP_DSS_JRmethod_R2.08147.08147.3	xl	2.7100(0.7800+2.1700)	1.57	-0.4795	/	R.LSKSR.R(3)+R.NSDKLIAR.K(4)	Cas9+Cas9	1642.9365
0.9082	20190410_QExHFX1_RSLC1_Beveridge_Clausen_IMP_DSS_JRmethod_R2.14469.14469.3	xl	2.5400(0.8650+1.6750)	2.54	0.4064	/	K.KDWDPK.K(1)+K.SKLVSDFR.K(2)	Cas9+Cas9	1875.973
0.9079	20190410_QExHFX1_RSLC1_Beveridge_Clausen_IMP_DSS_JRmethod_R2.10753.10753.3	xl	2.8050(0.7100+2.0950)	1.95	-0.1342	/	R.DKPIR.E(2)+K.KGILQTVK.V(1)	Cas9+Cas9	1651.0032
0.9067	20190410_QExHFX1_RSLC1_Beveridge_Clausen_IMP_DSS_JRmethod_R2.23401.23401.4	xl	1.7600(1.7600+1.7600)	1.315	-0.4421	/	K.VVDELVKVMGR.H(7)+K.VVDELVKVMGR.H(7)	Cas9+Cas9	2625.4596
0.9049	20190410_QExHFX1_RSLC1_Beveridge_Clausen_IMP_DSS_JRmethod_R2.15833.15833.4	xl	2.3300(0.5150+1.9850)	2.33	0.5638	/	K.IIKDK.D(3)+R.LENLIAQLPGEKK.N(12)	Cas9+Cas9	2205.2983
0.9048	20190410_QExHFX1_RSLC1_Beveridge_Clausen_IMP_DSS_JRmethod_R2.19102.19102.4	xl	2.7550(0.5500+2.2050)	2.11	-0.4074	/	R.EKIEK.L(2)+K.MDGTEELLVKLNR.E(10)	Cas9+Cas9	2300.2296
0.9035	20190410_QExHFX1_RSLC1_Beveridge_Clausen_IMP_DSS_JRmethod_R2.19903.19903.4	xl	1.8050(1.8050+1.8050)	1.1	0.5309	/	K.DDSIDNKVLTR.S(7)+K.DDSIDNKVLTR.S(7)	Cas9+Cas9	2687.3612
0.9025	20190410_QExHFX1_RSLC1_Beveridge_Clausen_IMP_DSS_JRmethod_R2.09547.09547.4	xl	2.1100(1.0600+1.2950)	0.645	-0.1654	/	R.DKPIR.E(2)+R.NSDKLIAR.K(4)	Cas9+Cas9	1680.9522
0.9012	20190410_QExHFX1_RSLC1_Beveridge_Clausen_IMP_DSS_JRmethod_R2.13637.13637.3	xl	2.6100(0.8250+1.7850)	2.61	1.3668	/	K.KDLIIK.L(1)+R.NSDKLIAR.K(4)	Cas9+Cas9	1782.0614
0.9009	20190410_QExHFX1_RSLC1_Beveridge_Clausen_IMP_DSS_JRmethod_R2.17529.17529.3	xl	3.0600(0.7700+2.7050)	0.195	-0.4518	/	K.IIKDK.D(3)+K.YPKLESEFVYGDYK.V(3)	Cas9+Cas9	2490.2933
0.9009	20190410_QExHFX1_RSLC1_Beveridge_Clausen_IMP_DSS_JRmethod_R2.20999.20999.3	xl	2.5850(0.8600+1.9650)	2.32	0.9625	/	K.FGKDKSPK.F(5)+R.MTNFDKNLPNEK.V(6)	spTRFL_HUMAN|+Cas9	2493.2572
0.8999	20190410_QExHFX1_RSLC1_Beveridge_Clausen_IMP_DSS_JRmethod_R2.10683.10683.3	xl	3.0200(2.5000+0.7600)	3.02	0.3881	/	R.GKSDNVPSEEVVK.K(2)+K.VTVKQLK.E(4)	Cas9+Cas9	2339.2947
0.8981	20190410_QExHFX1_RSLC1_Beveridge_Clausen_IMP_DSS_JRmethod_R2.11060.11060.3	xl	2.1900(2.1900+2.1900)	0.955	1.0527	/	R.NSDKLIAR.K(4)+R.NSDKLIAR.K(4)	Cas9+Cas9	1969.0955
0.8977	20190410_QExHFX1_RSLC1_Beveridge_Clausen_IMP_DSS_JRmethod_R2.19873.19873.4	xl	2.1550(0.7700+1.3850)	1.85	0.9133	/	K.APLSASMIKR.Y(9)+K.TEVQTGGFSKESILPK.R(10)	Cas9+Cas9	2930.5786
0.895	20190410_QExHFX1_RSLC1_Beveridge_Clausen_IMP_DSS_JRmethod_R2.06904.06904.4	xl	2.8600(0.5550+2.3050)	2.18	-0.9895	/	K.GQKNSR.E(3)+K.SDNVPSEEVVKK.M(11)	Cas9+Cas9	2156.1072
0.8949	20190410_QExHFX1_RSLC1_Beveridge_Clausen_IMP_DSS_JRmethod_R2.15092.15092.3	xl	2.6350(2.3600+0.6750)	2.635	-1.3422	/	K.DDSIDNKVLTR.S(7)+R.DKPIR.E(2)	Cas9+Cas9	2040.085
0.8942	20190410_QExHFX1_RSLC1_Beveridge_Clausen_IMP_DSS_JRmethod_R2.17424.17424.3	xl	1.8100(1.8100+1.8100)	1.43	-0.8992	/	K.SKLVSDFR.K(2)+K.SKLVSDFR.K(2)	Cas9+Cas9	2039.105
0.8927	20190410_QExHFX1_RSLC1_Beveridge_Clausen_IMP_DSS_JRmethod_R2.14702.14702.3	xl	2.2600(1.0050+1.3900)	1.815	0.906	/	K.ESILPKR.N(6)+K.FKVLGNTDR.H(2)	Cas9+Cas9	2028.1367
0.8904	20190410_QExHFX1_RSLC1_Beveridge_Clausen_IMP_DSS_JRmethod_R2.13529.13529.3	xl	2.5350(1.7650+0.7700)	1.895	-1.6354	/	R.QQLPEKYK.E(6)+K.SKLVSDFR.K(2)	Cas9+Cas9	2121.1469
0.8897	20190410_QExHFX1_RSLC1_Beveridge_Clausen_IMP_DSS_JRmethod_R2.10751.10751.4	xl	1.9300(1.0200+0.9100)	1.93	-0.348	/	R.DKPIR.E(2)+K.KGILQTVK.V(1)	Cas9+Cas9	1651.0032
0.8891	20190410_QExHFX1_RSLC1_Beveridge_Clausen_IMP_DSS_JRmethod_R2.18974.18974.3	xl	2.4400(0.7450+2.0750)	2.44	-0.405	/	K.QLKEDYFK.K(3)+R.QLLNAKLITQR.K(6)	Cas9+Cas9	2504.4001
0.8886	20190410_QExHFX1_RSLC1_Beveridge_Clausen_IMP_DSS_JRmethod_R2.14282.14282.3	xl	2.9500(2.5200+0.6100)	2.95	-2.4192	/	K.DDSIDNKVLTR.S(7)+R.DKPIR.E(2)	Cas9+Cas9	2040.085
0.8882	20190410_QExHFX1_RSLC1_Beveridge_Clausen_IMP_DSS_JRmethod_R2.06553.06553.3	xl	2.5150(0.7050+2.1050)	2.515	-0.5673	/	K.IIKDK.D(3)+K.LKGSPEDNEQK.Q(2)	Cas9+Cas9	1997.068
0.8865	20190410_QExHFX1_RSLC1_Beveridge_Clausen_IMP_DSS_JRmethod_R2.07391.07391.3	xl	2.8250(1.9900+0.8350)	0.09	-0.3081	/	R.KFDNLTK.A(1)+R.NKDSR.T(2)	Cas9+REVERSE_Cas9	1620.8471
0.885	20190410_QExHFX1_RSLC1_Beveridge_Clausen_IMP_DSS_JRmethod_R2.08504.08504.3	xl	1.8000(1.8000+1.8000)	1.36	-1.0612	/	K.KLVDSTDK.A(1)+K.KLVDSTDK.A(1)	Cas9+Cas9	1947.0411
0.8832	20190410_QExHFX1_RSLC1_Beveridge_Clausen_IMP_DSS_JRmethod_R2.12730.12730.4	xl	1.5800(1.4550+1.4550)	1.58	0.1872	/	K.FDNLTKAER.G(6)+K.FDNLTKAER.G(6)	Cas9+Cas9	2323.1807
0.8818	20190410_QExHFX1_RSLC1_Beveridge_Clausen_IMP_DSS_JRmethod_R2.18929.18929.4	xl	2.8050(0.5050+2.3000)	2.1	-0.1183	/	R.EKIEK.L(2)+K.MDGTEELLVKLNR.E(10)	Cas9+Cas9	2300.2296
0.8797	20190410_QExHFX1_RSLC1_Beveridge_Clausen_IMP_DSS_JRmethod_R2.10805.10805.3	xl	2.4350(0.9400+1.8200)	0.43	-0.2371	/	R.KVTVK.Q(1)+K.QLKEDYFK.K(3)	Cas9,REVERSE_Cas9+Cas9	1780.9974
0.8792	20190410_QExHFX1_RSLC1_Beveridge_Clausen_IMP_DSS_JRmethod_R2.12515.12515.4	xl	1.5650(1.4950+1.4950)	1.565	-0.6912	/	K.FDNLTKAER.G(6)+K.FDNLTKAER.G(6)	Cas9+Cas9	2323.1807
0.8721	20190410_QExHFX1_RSLC1_Beveridge_Clausen_IMP_DSS_JRmethod_R2.09842.09842.3	xl	2.5900(0.7150+2.1350)	1.84	-0.6761	/	R.DKPIR.E(2)+R.NSDKLIAR.K(4)	Cas9+Cas9	1680.9522
0.8707	20190410_QExHFX1_RSLC1_Beveridge_Clausen_IMP_DSS_JRmethod_R2.11855.11855.3	xl	3.0400(0.5750+2.7150)	2.55	-0.6	/	K.EDYFKK.L(5)+R.GKSDNVPSEEVVK.K(2)	Cas9+Cas9	2353.1688
0.8701	20190410_QExHFX1_RSLC1_Beveridge_Clausen_IMP_DSS_JRmethod_R2.11547.11547.4	xl	1.5350(1.5350+1.5350)	1.535	-0.1671	/	R.NSDKLIAR.K(4)+R.NSDKLIAR.K(4)	Cas9+Cas9	1969.0955
0.867	20190410_QExHFX1_RSLC1_Beveridge_Clausen_IMP_DSS_JRmethod_R2.13466.13466.3	xl	2.7200(0.9400+1.7800)	0.315	0.2576	/	K.KDLIIK.L(1)+R.NSDKLIAR.K(4)	Cas9+Cas9	1782.0614
0.8669	20190410_QExHFX1_RSLC1_Beveridge_Clausen_IMP_DSS_JRmethod_R2.12904.12904.4	xl	1.5250(1.5250+1.5250)	1.525	-0.5638	/	K.KGILQTVK.V(1)+K.KGILQTVK.V(1)	Cas9+Cas9	1909.1975
0.8617	20190410_QExHFX1_RSLC1_Beveridge_Clausen_IMP_DSS_JRmethod_R2.07988.07988.3	xl	3.5000(3.2300+0.5750)	0.275	-0.2777	/	R.GKSDNVPSEEVVK.K(2)+K.VPSKK.F(4)	Cas9+Cas9	2082.1207
0.8609	20190410_QExHFX1_RSLC1_Beveridge_Clausen_IMP_DSS_JRmethod_R2.23902.23902.3	xl	2.1600(0.8250+1.3350)	2.16	-0.0068	/	K.NLPNEKVLPK.H(6)+K.SVKELLGITIMER.S(3)	Cas9+Cas9	2776.5771
0.8595	20190410_QExHFX1_RSLC1_Beveridge_Clausen_IMP_DSS_JRmethod_R2.17146.17146.3	xl	2.0850(1.5300+0.8550)	2.085	-0.1936	/	K.FIKPILEK.M(3)+R.KFDNLTK.A(1)	Cas9+Cas9	1989.155
0.8593	20190410_QExHFX1_RSLC1_Beveridge_Clausen_IMP_DSS_JRmethod_R2.23710.23710.3	xl	3.6700(0.5050+3.4550)	3.565	-1.3189	/	K.IPHKPR.A(4)+K.KNLIGALLFDSGETAEATR.L(1)	REVERSE_spCAS1_BOVIN|+Cas9	2889.5711
0.8559	20190410_QExHFX1_RSLC1_Beveridge_Clausen_IMP_DSS_JRmethod_R2.17729.17729.3	xl	3.0850(2.7850+0.5450)	2.525	-0.147	/	K.DDSIDNKVLTR.S(7)+K.MKNYWR.Q(2)	Cas9+Cas9	2309.1473
0.8533	20190410_QExHFX1_RSLC1_Beveridge_Clausen_IMP_DSS_JRmethod_R2.22788.22788.4	xl	2.3650(0.3800+2.0750)	2.365	-0.6649	/	K.KDWDPK.K(1)+R.KSEETITPWNFEEVVDK.G(1)	Cas9+Cas9	2975.4439
0.8526	20190410_QExHFX1_RSLC1_Beveridge_Clausen_IMP_DSS_JRmethod_R2.10886.10886.3	xl	1.6200(1.6200+1.6200)	1.62	-0.1018	/	K.AGFIKR.Q(5)+K.AGFIKR.Q(5)	Cas9+Cas9	1518.9034
0.8526	20190410_QExHFX1_RSLC1_Beveridge_Clausen_IMP_DSS_JRmethod_R2.22378.22378.4	xl	1.9800(0.9800+1.2300)	1.105	-4.652	/	R.FKDLGEENFK.A(2)+R.FSFNYKIQLAEK.G(6)	spALBU_HUMAN|+REVERSE_spCO5_HUMAN|	2850.4479
0.8496	20190410_QExHFX1_RSLC1_Beveridge_Clausen_IMP_DSS_JRmethod_R2.15144.15144.4	xl	1.4750(1.4700+1.4700)	1.475	-0.4339	/	K.FKVLGNTDR.H(2)+K.FKVLGNTDR.H(2)	Cas9+Cas9	2235.2011
0.8484	20190410_QExHFX1_RSLC1_Beveridge_Clausen_IMP_DSS_JRmethod_R2.08368.08368.3	xl	2.4250(0.9000+1.8450)	1.465	0.4767	/	R.LSKSR.R(3)+R.NSDKLIAR.K(4)	Cas9+Cas9	1642.9365
0.8466	20190410_QExHFX1_RSLC1_Beveridge_Clausen_IMP_DSS_JRmethod_R2.14840.14840.3	xl	2.2900(0.7900+1.5000)	1.77	-2.1313	/	K.KDWDPK.K(1)+K.SKLVSDFR.K(2)	Cas9+Cas9	1875.973
0.8465	20190410_QExHFX1_RSLC1_Beveridge_Clausen_IMP_DSS_JRmethod_R2.11852.11852.4	xl	1.5300(1.1600+1.1600)	1.37	0.2762	/	K.SDNVPSEEVVKK.M(11)+K.SDNVPSEEVVKK.M(11)	Cas9+Cas9	2797.4232
0.8446	20190410_QExHFX1_RSLC1_Beveridge_Clausen_IMP_DSS_JRmethod_R2.14603.14603.3	xl	2.1200(0.8950+1.2250)	1.525	-0.6272	/	K.FHYKTDQGIK.N(4)+K.LVDSTDKADLR.L(7)	spCATA_HUMAN|+Cas9	2605.3387
0.8445	20190410_QExHFX1_RSLC1_Beveridge_Clausen_IMP_DSS_JRmethod_R2.21038.21038.4	xl	2.5850(0.3750+2.2100)	2.155	-0.1077	/	K.EDYFKK.L(5)+R.QEDFYPFLKDNR.E(9)	Cas9+Cas9	2537.2113
0.843	20190410_QExHFX1_RSLC1_Beveridge_Clausen_IMP_DSS_JRmethod_R2.12361.12361.4	xl	1.5800(1.5800+1.5800)	1.01	-1.5087	/	K.VKYVTEGMR.K(2)+K.VKYVTEGMR.K(2)	Cas9+Cas9	2301.186
0.8425	20190410_QExHFX1_RSLC1_Beveridge_Clausen_IMP_DSS_JRmethod_R2.15786.15786.3	xl	2.4300(0.8200+1.8600)	2.19	2.5638	/	K.MAKQHQYVTK.L(3)+K.SDNVPSEEVVKK.M(11)	REVERSE_spCAS2_BOVIN|+Cas9	2700.3791
0.8417	20190410_QExHFX1_RSLC1_Beveridge_Clausen_IMP_DSS_JRmethod_R2.14796.14796.3	xl	2.6950(1.9550+0.7400)	2.015	0.1944	/	K.APLSASMIKR.Y(9)+R.KFDNLTK.A(1)	Cas9+Cas9	2075.1448
0.8414	20190410_QExHFX1_RSLC1_Beveridge_Clausen_IMP_DSS_JRmethod_R2.13291.13291.4	xl	1.9000(0.9250+1.2200)	1.505	0.7115	/	K.MKNYWR.Q(2)+R.NSDKLIAR.K(4)	Cas9+Cas9	1950.0145
0.8413	20190410_QExHFX1_RSLC1_Beveridge_Clausen_IMP_DSS_JRmethod_R2.14812.14812.4	xl	2.0000(0.8950+1.1050)	1.345	0.0838	/	K.APLSASMIKR.Y(9)+R.KFDNLTK.A(1)	Cas9+Cas9	2075.1448
0.8394	20190410_QExHFX1_RSLC1_Beveridge_Clausen_IMP_DSS_JRmethod_R2.10850.10850.4	xl	2.1450(1.9050+0.7250)	1.63	-0.3752	/	K.DDSIDNKVLTR.S(7)+R.LSKSR.R(3)	Cas9+Cas9	2002.0694
0.8393	20190410_QExHFX1_RSLC1_Beveridge_Clausen_IMP_DSS_JRmethod_R2.12447.12447.4	xl	2.2050(0.5000+1.7050)	2.205	-0.3883	/	R.KVTVK.Q(1)+R.QLLNAKLITQR.K(6)	Cas9,REVERSE_Cas9+Cas9	2008.2407
0.8392	20190410_QExHFX1_RSLC1_Beveridge_Clausen_IMP_DSS_JRmethod_R2.16230.16230.4	xl	1.5350(1.4900+1.4900)	1.125	-1.1774	/	K.YDENDKLIR.E(6)+K.YDENDKLIR.E(6)	Cas9+Cas9	2467.223
0.8382	20190410_QExHFX1_RSLC1_Beveridge_Clausen_IMP_DSS_JRmethod_R2.08255.08255.3	xl	2.5800(0.6950+2.1500)	1.55	-0.4267	/	R.LSKSR.R(3)+R.NSDKLIAR.K(4)	Cas9+Cas9	1642.9365
0.8363	20190410_QExHFX1_RSLC1_Beveridge_Clausen_IMP_DSS_JRmethod_R2.15655.15655.4	xl	2.0350(1.5600+0.7200)	2.035	0.9358	/	R.GGLSELDKAGFIK.R(8)+R.KVTVK.Q(1)	Cas9+Cas9,REVERSE_Cas9	2045.1771
0.8352	20190410_QExHFX1_RSLC1_Beveridge_Clausen_IMP_DSS_JRmethod_R2.17997.17997.4	xl	1.4350(1.4350+1.4350)	1.435	-0.7011	/	K.QLKEDYFK.K(3)+K.QLKEDYFK.K(3)	Cas9+Cas9	2277.1568
0.8351	20190410_QExHFX1_RSLC1_Beveridge_Clausen_IMP_DSS_JRmethod_R2.21585.21585.4	xl	2.2750(1.8600+0.4150)	2.275	-0.7124	/	K.MDGTEELLVKLNR.E(10)+K.VITLKSK.L(5)	Cas9+Cas9	2442.3766
0.8345	20190410_QExHFX1_RSLC1_Beveridge_Clausen_IMP_DSS_JRmethod_R2.08595.08595.3	xl	2.2350(0.8200+1.7700)	1.51	-0.5264	/	R.LSKSR.R(3)+R.NSDKLIAR.K(4)	Cas9+Cas9	1642.9365
0.8339	20190410_QExHFX1_RSLC1_Beveridge_Clausen_IMP_DSS_JRmethod_R2.10518.10518.3	xl	1.5800(1.5800+1.5800)	1.58	-0.598	/	R.QQLPEKYK.E(6)+R.QQLPEKYK.E(6)	Cas9+Cas9	2203.1888
0.8332	20190410_QExHFX1_RSLC1_Beveridge_Clausen_IMP_DSS_JRmethod_R2.17845.17845.4	xl	1.4300(1.4300+1.4300)	1.43	-0.5459	/	K.QLKEDYFK.K(3)+K.QLKEDYFK.K(3)	Cas9+Cas9	2277.1568
0.8316	20190410_QExHFX1_RSLC1_Beveridge_Clausen_IMP_DSS_JRmethod_R2.17469.17469.4	xl	2.3800(2.0100+0.4550)	1.71	-0.544	/	K.LPKYSLFELENGR.K(3)+R.SDKNR.G(3)	Cas9+Cas9	2321.2014
0.8313	20190410_QExHFX1_RSLC1_Beveridge_Clausen_IMP_DSS_JRmethod_R2.19112.19112.3	xl	3.9150(0.3850+3.5300)	3.49	-0.6669	/	R.EKIEK.L(2)+K.MDGTEELLVKLNR.E(10)	Cas9+Cas9	2300.2296
0.8301	20190410_QExHFX1_RSLC1_Beveridge_Clausen_IMP_DSS_JRmethod_R2.17028.17028.4	xl	1.9800(0.8000+1.1800)	1.825	-1.3669	/	R.MTNFDKNLPNEK.V(6)+K.SKLVSDFR.K(2)	Cas9+Cas9	2538.2787
0.8294	20190410_QExHFX1_RSLC1_Beveridge_Clausen_IMP_DSS_JRmethod_R2.13093.13093.4	xl	1.9450(0.8650+1.3250)	1.58	0.1671	/	K.MKNYWR.Q(2)+R.NSDKLIAR.K(4)	Cas9+Cas9	1950.0145
0.8273	20190410_QExHFX1_RSLC1_Beveridge_Clausen_IMP_DSS_JRmethod_R2.10901.10901.3	xl	1.6950(1.5700+1.5700)	1.115	-0.805	/	K.SDNVPSEEVVKK.M(11)+K.SDNVPSEEVVKK.M(11)	Cas9+Cas9	2797.4232
0.827	20190410_QExHFX1_RSLC1_Beveridge_Clausen_IMP_DSS_JRmethod_R2.12590.12590.4	xl	1.4150(1.4150+1.4150)	1.415	-0.4261	/	R.NSDKLIAR.K(4)+R.NSDKLIAR.K(4)	Cas9+Cas9	1969.0955
0.8239	20190410_QExHFX1_RSLC1_Beveridge_Clausen_IMP_DSS_JRmethod_R2.23571.23571.4	xl	1.5500(1.5500+1.5500)	0.9	-0.2394	/	K.VVDELVKVMGR.H(7)+K.VVDELVKVMGR.H(7)	Cas9+Cas9	2625.4596
0.8224	20190410_QExHFX1_RSLC1_Beveridge_Clausen_IMP_DSS_JRmethod_R2.12132.12132.3	xl	2.0250(2.0250+2.0250)	0.705	0.1228	/	R.NSDKLIAR.K(4)+R.NSDKLIAR.K(4)	Cas9+Cas9	1969.0955
0.82	20190410_QExHFX1_RSLC1_Beveridge_Clausen_IMP_DSS_JRmethod_R2.16215.16215.4	xl	1.4700(1.4700+1.4700)	1.145	-0.1196	/	K.SKLVSDFR.K(2)+K.SKLVSDFR.K(2)	Cas9+Cas9	2039.105
0.8183	20190410_QExHFX1_RSLC1_Beveridge_Clausen_IMP_DSS_JRmethod_R2.11693.11693.4	xl	1.3950(1.3950+1.3950)	1.395	-0.1745	/	R.NSDKLIAR.K(4)+R.NSDKLIAR.K(4)	Cas9+Cas9	1969.0955
0.8142	20190410_QExHFX1_RSLC1_Beveridge_Clausen_IMP_DSS_JRmethod_R2.15838.15838.3	xl	2.8400(2.4350+0.4900)	2.84	-3.4512	/	R.LENLIAQLPGEKK.N(12)+R.TLQKK.L(4)	Cas9+spCO5_HUMAN|	2206.2936
0.8111	20190410_QExHFX1_RSLC1_Beveridge_Clausen_IMP_DSS_JRmethod_R2.11182.11182.4	xl	1.9150(1.1150+0.8000)	1.915	-0.8857	/	-.KQKSFYEK.S(3)+R.QWTKR.Y(4)	REVERSE_spPRDX1_HUMAN|+spUB2E1_HUMAN|	1912.0206
0.8089	20190410_QExHFX1_RSLC1_Beveridge_Clausen_IMP_DSS_JRmethod_R2.11058.11058.4	xl	1.3750(1.3750+1.3750)	1.375	-0.1564	/	R.NSDKLIAR.K(4)+R.NSDKLIAR.K(4)	Cas9+Cas9	1969.0955
0.808	20190410_QExHFX1_RSLC1_Beveridge_Clausen_IMP_DSS_JRmethod_R2.14977.14977.3	xl	1.5300(1.5300+1.5300)	1.53	-0.983	/	K.FKVLGNTDR.H(2)+K.FKVLGNTDR.H(2)	Cas9+Cas9	2235.2011
0.8067	20190410_QExHFX1_RSLC1_Beveridge_Clausen_IMP_DSS_JRmethod_R2.11967.11967.3	xl	2.8300(2.4450+0.6300)	2.525	0.4094	/	K.DDSIDNKVLTR.S(7)+R.LSKSR.R(3)	Cas9+Cas9	2002.0694
0.8056	20190410_QExHFX1_RSLC1_Beveridge_Clausen_IMP_DSS_JRmethod_R2.15957.15957.3	xl	2.3750(1.5850+0.7900)	2.16	0.2389	/	R.MTNFDKNLPNEK.V(6)+K.SKLVSDFR.K(2)	Cas9+Cas9	2538.2787
0.8048	20190410_QExHFX1_RSLC1_Beveridge_Clausen_IMP_DSS_JRmethod_R2.10511.10511.4	xl	1.3700(1.3700+1.3700)	1.37	-0.2261	/	R.QQLPEKYK.E(6)+R.QQLPEKYK.E(6)	Cas9+Cas9	2203.1888
0.8039	20190410_QExHFX1_RSLC1_Beveridge_Clausen_IMP_DSS_JRmethod_R2.11245.11245.4	xl	1.3650(1.3650+1.3650)	1.365	0.6948	/	R.NSDKLIAR.K(4)+R.NSDKLIAR.K(4)	Cas9+Cas9	1969.0955
0.801	20190410_QExHFX1_RSLC1_Beveridge_Clausen_IMP_DSS_JRmethod_R2.16337.16337.4	xl	1.3900(1.3900+1.3900)	1.25	1.4639	/	R.HKPENIVIEMAR.E(2)+R.HKPENIVIEMAR.E(2)	Cas9+Cas9	3009.5891
0.7983	20190410_QExHFX1_RSLC1_Beveridge_Clausen_IMP_DSS_JRmethod_R2.10892.10892.4	xl	1.4400(1.1950+1.1950)	1.055	1.0617	/	K.SDNVPSEEVVKK.M(11)+K.SDNVPSEEVVKK.M(11)	Cas9+Cas9	2797.4232
0.7945	20190410_QExHFX1_RSLC1_Beveridge_Clausen_IMP_DSS_JRmethod_R2.12869.12869.4	xl	1.8800(0.8900+1.2350)	1.41	-0.8345	/	K.MKNYWR.Q(2)+R.NSDKLIAR.K(4)	Cas9+Cas9	1950.0145
0.7935	20190410_QExHFX1_RSLC1_Beveridge_Clausen_IMP_DSS_JRmethod_R2.10467.10467.3	xl	2.7450(0.5000+2.6750)	2.335	-3.8581	/	K.GKEVK.A(2)+R.GKSDNVPSEEVVK.K(2)	REVERSE_Cas9+Cas9	2084.1
0.7919	20190410_QExHFX1_RSLC1_Beveridge_Clausen_IMP_DSS_JRmethod_R2.26517.26517.3	xl	3.3800(3.2900+0.5550)	3.38	1.5716	/	K.KNLIGALLFDSGETAEATR.L(1)+R.VKRDEK.E(2)	Cas9+spKRHB2_HUMAN|	2916.5555
0.7875	20190410_QExHFX1_RSLC1_Beveridge_Clausen_IMP_DSS_JRmethod_R2.14720.14720.3	xl	2.0350(1.3450+1.0100)	1.315	0.0666	/	K.FDNLTKAER.G(6)+K.YDENDKLIR.E(6)	Cas9+Cas9	2395.2018
0.7873	20190410_QExHFX1_RSLC1_Beveridge_Clausen_IMP_DSS_JRmethod_R2.10270.10270.3	xl	2.3550(0.7600+1.7850)	2.355	1.5704	/	R.LSKSRR.L(3)+R.NSDKLIAR.K(4)	Cas9+Cas9	1799.0376
0.784	20190410_QExHFX1_RSLC1_Beveridge_Clausen_IMP_DSS_JRmethod_R2.10622.10622.3	xl	2.7250(0.6950+2.0300)	1.565	0.4203	/	R.DKPIR.E(2)+K.KGILQTVK.V(1)	Cas9+Cas9	1651.0032
0.7837	20190410_QExHFX1_RSLC1_Beveridge_Clausen_IMP_DSS_JRmethod_R2.11289.11289.4	xl	1.9500(1.0050+1.2100)	0.29	-0.6111	/	K.KDWDPK.K(1)+R.QQLPEKYK.E(6)	Cas9+Cas9	1958.0148
0.7802	20190410_QExHFX1_RSLC1_Beveridge_Clausen_IMP_DSS_JRmethod_R2.10000.10000.3	xl	2.3750(0.6750+1.9450)	1.715	-0.5001	/	R.DKPIR.E(2)+R.NSDKLIAR.K(4)	Cas9+Cas9	1680.9522
0.7798	20190410_QExHFX1_RSLC1_Beveridge_Clausen_IMP_DSS_JRmethod_R2.13079.13079.3	xl	2.4300(0.7100+1.9600)	2.43	0.0296	/	K.GYKEVK.K(3)+R.KDFQFYK.V(1)	Cas9+Cas9	1834.9505
0.7794	20190410_QExHFX1_RSLC1_Beveridge_Clausen_IMP_DSS_JRmethod_R2.11674.11674.3	xl	2.8650(2.4050+0.4600)	2.255	-0.5259	/	K.LVDSTDKADLR.L(7)+K.VMKQLK.R(3)	Cas9+Cas9	2115.1608
0.778	20190410_QExHFX1_RSLC1_Beveridge_Clausen_IMP_DSS_JRmethod_R2.14970.14970.4	xl	1.3200(1.3000+1.3000)	1.32	-0.8376	/	K.FKVLGNTDR.H(2)+K.FKVLGNTDR.H(2)	Cas9+Cas9	2235.2011
0.7759	20190410_QExHFX1_RSLC1_Beveridge_Clausen_IMP_DSS_JRmethod_R2.11407.11407.4	xl	1.3150(1.3150+1.3150)	1.315	-0.3232	/	R.NSDKLIAR.K(4)+R.NSDKLIAR.K(4)	Cas9+Cas9	1969.0955
0.775	20190410_QExHFX1_RSLC1_Beveridge_Clausen_IMP_DSS_JRmethod_R2.19829.19829.3	xl	3.4700(3.1900+0.5300)	3.47	4.7318	/	R.LENLIAQLPGEKK.N(12)+R.TLQKK.L(4)	Cas9+spCO5_HUMAN|	2206.2936
0.7671	20190410_QExHFX1_RSLC1_Beveridge_Clausen_IMP_DSS_JRmethod_R2.08845.08845.3	xl	2.1100(1.3900+0.7200)	2.11	-0.2483	/	K.AGFIKR.Q(5)+K.GYKEVK.K(3)	Cas9+Cas9	1550.882
0.7631	20190410_QExHFX1_RSLC1_Beveridge_Clausen_IMP_DSS_JRmethod_R2.14286.14286.4	xl	1.8400(1.2700+0.8050)	1.84	-0.9561	/	K.DDSIDNKVLTR.S(7)+R.DKPIR.E(2)	Cas9+Cas9	2040.085
0.758	20190410_QExHFX1_RSLC1_Beveridge_Clausen_IMP_DSS_JRmethod_R2.12687.12687.4	xl	1.9200(0.8050+1.3600)	1.52	0.4142	/	K.MKNYWR.Q(2)+R.NSDKLIAR.K(4)	Cas9+Cas9	1950.0145
0.7575	20190410_QExHFX1_RSLC1_Beveridge_Clausen_IMP_DSS_JRmethod_R2.20949.20949.3	xl	2.4000(2.0450+0.6000)	2.1	-2.9234	/	K.SDNVPSEEVVKK.M(11)+K.SYTKIC[160.03]QC[160.03]R.L(4)	Cas9+REVERSE_spIL8_HUMAN|	2682.2992
0.7574	20190410_QExHFX1_RSLC1_Beveridge_Clausen_IMP_DSS_JRmethod_R2.14503.14503.3	xl	2.4900(2.1050+0.6550)	2.49	1.7992	/	K.DDSIDNKVLTR.S(7)+R.DKPIR.E(2)	Cas9+Cas9	2040.085
0.7573	20190410_QExHFX1_RSLC1_Beveridge_Clausen_IMP_DSS_JRmethod_R2.08965.08965.3	xl	1.9500(1.1500+0.8000)	1.95	-0.076	/	K.AGFIKR.Q(5)+K.GYKEVK.K(3)	Cas9+Cas9	1550.882
0.7572	20190410_QExHFX1_RSLC1_Beveridge_Clausen_IMP_DSS_JRmethod_R2.24071.24071.3	xl	1.6250(1.6250+1.6250)	1.625	1.5541	/	K.DFQFYKVR.E(6)+K.DFQFYKVR.E(6)	Cas9+Cas9	2341.1894
0.7533	20190410_QExHFX1_RSLC1_Beveridge_Clausen_IMP_DSS_JRmethod_R2.15823.15823.3	xl	3.0600(2.9200+0.5300)	3.06	4.7531	/	R.LEESFLVEEDKK.H(11)+K.LKGNK.L(2)	Cas9+REVERSE_spPEPA_PIG|	2161.1517
0.7532	20190410_QExHFX1_RSLC1_Beveridge_Clausen_IMP_DSS_JRmethod_R2.11093.11093.3	xl	1.5400(1.5400+1.5400)	1.08	-0.7099	/	K.SDNVPSEEVVKK.M(11)+K.SDNVPSEEVVKK.M(11)	Cas9+Cas9	2797.4232
0.7521	20190410_QExHFX1_RSLC1_Beveridge_Clausen_IMP_DSS_JRmethod_R2.20516.20516.4	xl	1.8000(1.1400+0.8250)	1.8	-0.24	/	K.DFQFYKVR.E(6)+K.YDENDKLIR.E(6)	Cas9+Cas9	2404.2062
0.752	20190410_QExHFX1_RSLC1_Beveridge_Clausen_IMP_DSS_JRmethod_R2.14888.14888.4	xl	2.0200(0.6300+1.6350)	2.02	1.004	/	R.KMIAK.S(1)+R.VNTEITKAPLSASMIK.R(7)	Cas9+Cas9	2429.3636
0.7445	20190410_QExHFX1_RSLC1_Beveridge_Clausen_IMP_DSS_JRmethod_R2.06786.06786.3	xl	2.6600(0.5750+2.6600)	2.66	3.0432	/	-.ENTAKK.L(5)+K.SDNVPSEEVVKK.M(11)	REVERSE_spCYC_HUMAN|,REVERSE_spCYC_HORSE|+Cas9	2157.1164
0.7424	20190410_QExHFX1_RSLC1_Beveridge_Clausen_IMP_DSS_JRmethod_R2.13486.13486.4	xl	1.8000(0.8150+0.9850)	1.8	-1.096	/	R.KFDNLTK.A(1)+R.KLINGIR.D(1)	Cas9+Cas9	1815.0617
0.7344	20190410_QExHFX1_RSLC1_Beveridge_Clausen_IMP_DSS_JRmethod_R2.14931.14931.4	xl	1.7650(0.8700+0.8950)	1.54	4.1106	/	K.LVDSTDKADLR.L(7)+K.SDNVPSEEVVKK.M(11)	Cas9+Cas9	2699.3864
0.7337	20190410_QExHFX1_RSLC1_Beveridge_Clausen_IMP_DSS_JRmethod_R2.23923.23923.3	xl	1.5900(1.5900+1.5900)	1.59	0.8262	/	K.DFQFYKVR.E(6)+K.DFQFYKVR.E(6)	Cas9+Cas9	2341.1894
0.7216	20190410_QExHFX1_RSLC1_Beveridge_Clausen_IMP_DSS_JRmethod_R2.07921.07921.3	xl	2.4150(0.7400+1.9150)	1.575	0.2538	/	R.LSKSR.R(3)+R.NSDKLIAR.K(4)	Cas9+Cas9	1642.9365
0.7124	20190410_QExHFX1_RSLC1_Beveridge_Clausen_IMP_DSS_JRmethod_R2.17789.17789.3	xl	1.9800(0.7500+1.5500)	1.98	-4.6852	/	K.AKIQDK.E(2)+K.DEKEQIKTLNNK.F(7)	spRS27A_HUMAN|+spKRHB4_HUMAN|	2298.243
0.7059	20190410_QExHFX1_RSLC1_Beveridge_Clausen_IMP_DSS_JRmethod_R2.24649.24649.3	xl	1.8700(1.2000+0.8700)	1.47	-0.1932	/	K.EALQIKYNFSFR.Y(6)+R.SLGKVGTR.C(4)	spCO5_HUMAN|+spALBU_BOVIN|	2469.3379
0.7015	20190410_QExHFX1_RSLC1_Beveridge_Clausen_IMP_DSS_JRmethod_R2.16608.16608.3	xl	2.4350(1.9200+0.5150)	2.21	-0.6285	/	R.MTNFDKNLPNEK.V(6)+K.SKLVSDFR.K(2)	Cas9+Cas9	2538.2787
0.7009	20190410_QExHFX1_RSLC1_Beveridge_Clausen_IMP_DSS_JRmethod_R2.12294.12294.3	xl	2.1300(0.6400+1.6650)	2.13	-4.109	/	K.KSPVK.Y(1)+K.LKGSPEDNEQK.Q(2)	REVERSE_Cas9+Cas9	1939.0261
0.7007	20190410_QExHFX1_RSLC1_Beveridge_Clausen_IMP_DSS_JRmethod_R2.20884.20884.4	xl	1.7500(1.0500+0.8600)	1.415	-1.0025	/	R.QEDFYPFLKDNR.E(9)+K.VKYVTEGMR.K(2)	Cas9+Cas9	2790.3686
0.7001	20190410_QExHFX1_RSLC1_Beveridge_Clausen_IMP_DSS_JRmethod_R2.10113.10113.3	xl	1.8150(1.2550+0.8700)	1.675	-2.0646	/	K.DTMKYNHLAGK.H(4)+R.TIEELQKK.T(7)	REVERSE_spCO5_HUMAN|+spK1H5_HUMAN|	2402.2514
0.6953	20190410_QExHFX1_RSLC1_Beveridge_Clausen_IMP_DSS_JRmethod_R2.13044.13044.4	xl	1.8450(0.8500+1.2700)	1.115	-0.074	/	K.MKNYWR.Q(2)+R.NSDKLIAR.K(4)	Cas9+Cas9	1950.0145
0.6939	20190410_QExHFX1_RSLC1_Beveridge_Clausen_IMP_DSS_JRmethod_R2.07779.07779.3	xl	2.4400(0.7400+1.9400)	1.225	0.3652	/	R.LSKSR.R(3)+R.NSDKLIAR.K(4)	Cas9+Cas9	1642.9365
0.6883	20190410_QExHFX1_RSLC1_Beveridge_Clausen_IMP_DSS_JRmethod_R2.17554.17554.3	xl	2.7050(2.4050+0.5400)	2.16	0.5849	/	K.DDSIDNKVLTR.S(7)+K.MKNYWR.Q(2)	Cas9+Cas9	2309.1473
0.6874	20190410_QExHFX1_RSLC1_Beveridge_Clausen_IMP_DSS_JRmethod_R2.05181.05181.3	xl	1.9450(0.9750+0.9700)	0.39	-0.4712	/	K.GQKNSR.E(3)+K.VMKQLK.R(3)	Cas9+Cas9	1571.8817
0.6852	20190410_QExHFX1_RSLC1_Beveridge_Clausen_IMP_DSS_JRmethod_R2.07277.07277.3	xl	2.3800(0.5900+2.1400)	1.525	-0.1509	/	R.KMIAK.S(1)+K.SEQEIGKATAK.Y(7)	Cas9+Cas9	1888.0339
0.6803	20190410_QExHFX1_RSLC1_Beveridge_Clausen_IMP_DSS_JRmethod_R2.07911.07911.3	xl	2.4100(0.4750+2.1800)	2.41	-0.5287	/	K.GQKNSR.E(3)+K.LVDSTDKADLR.L(7)	Cas9+Cas9	2058.0704
0.6787	20190410_QExHFX1_RSLC1_Beveridge_Clausen_IMP_DSS_JRmethod_R2.12905.12905.3	xl	1.3400(1.3400+1.3400)	1.34	-0.5388	/	K.KGILQTVK.V(1)+K.KGILQTVK.V(1)	Cas9+Cas9	1909.1975
0.6748	20190410_QExHFX1_RSLC1_Beveridge_Clausen_IMP_DSS_JRmethod_R2.14914.14914.4	xl	1.7000(0.8250+1.1200)	1.7	3.634	/	K.KLLEER.L(1)+K.RNSDKLIAR.K(5)	spSYH_HUMAN|+Cas9	1996.1428
0.6729	20190410_QExHFX1_RSLC1_Beveridge_Clausen_IMP_DSS_JRmethod_R2.14846.14846.4	xl	1.9300(0.6350+1.2950)	1.93	0.0033	/	K.KDWDPK.K(1)+K.SKLVSDFR.K(2)	Cas9+Cas9	1875.973
0.6664	20190410_QExHFX1_RSLC1_Beveridge_Clausen_IMP_DSS_JRmethod_R2.25522.25522.4	xl	2.0500(0.6950+1.6050)	1.235	-4.343	/	K.IVKWDR.D(3)+R.KVFDKYMTISGFQIEETIDR.E(5)	spB2MG_HUMAN|+spANXA5_HUMAN|	3372.7426
0.6566	20190410_QExHFX1_RSLC1_Beveridge_Clausen_IMP_DSS_JRmethod_R2.08379.08379.3	xl	1.3700(1.3700+1.3700)	1.12	-0.94	/	K.KLVDSTDK.A(1)+K.KLVDSTDK.A(1)	Cas9+Cas9	1947.0411
0.6564	20190410_QExHFX1_RSLC1_Beveridge_Clausen_IMP_DSS_JRmethod_R2.13732.13732.4	xl	1.8050(0.8150+1.2350)	1.255	0.3051	/	K.MKNYWR.Q(2)+R.NSDKLIAR.K(4)	Cas9+Cas9	1950.0145
0.6496	20190410_QExHFX1_RSLC1_Beveridge_Clausen_IMP_DSS_JRmethod_R2.08323.08323.4	xl	2.0350(0.6250+1.4100)	1.525	0.5843	/	K.GQKNSR.E(3)+K.SDNVPSEEVVKK.M(11)	Cas9+Cas9	2156.1072
0.6483	20190410_QExHFX1_RSLC1_Beveridge_Clausen_IMP_DSS_JRmethod_R2.09696.09696.4	xl	1.7800(0.9100+1.1150)	0.53	0.0525	/	R.DKPIR.E(2)+R.NSDKLIAR.K(4)	Cas9+Cas9	1680.9522
0.6474	20190410_QExHFX1_RSLC1_Beveridge_Clausen_IMP_DSS_JRmethod_R2.16229.16229.3	xl	1.9650(0.8200+1.1450)	1.965	4.6617	/	K.FDNLTKAER.G(6)+K.MIAKSEQEIGK.A(4)	Cas9+Cas9	2463.2678
0.6453	20190410_QExHFX1_RSLC1_Beveridge_Clausen_IMP_DSS_JRmethod_R2.15811.15811.3	xl	2.4800(2.1950+0.4000)	2.48	-2.094	/	R.LENLIAQLPGEKK.N(12)+R.TLQKK.L(4)	Cas9+spCO5_HUMAN|	2206.2936
0.6431	20190410_QExHFX1_RSLC1_Beveridge_Clausen_IMP_DSS_JRmethod_R2.14492.14492.3	xl	2.1400(0.7500+1.4900)	1.785	0.8266	/	K.KDWDPK.K(1)+R.MTNFDKNLPNEK.V(6)	Cas9+Cas9	2375.1466
0.6422	20190410_QExHFX1_RSLC1_Beveridge_Clausen_IMP_DSS_JRmethod_R2.10121.10121.4	xl	1.8350(0.8950+1.1850)	0.42	0.3429	/	R.DKPIR.E(2)+R.NSDKLIAR.K(4)	Cas9+Cas9	1680.9522
0.6409	20190410_QExHFX1_RSLC1_Beveridge_Clausen_IMP_DSS_JRmethod_R2.24379.24379.4	xl	1.7600(0.8500+1.0250)	1.11	0.0534	/	K.FIKPILEK.M(3)+K.YGKAELFDIPNK.E(3)	Cas9+REVERSE_Cas9	2518.4086
0.6332	20190410_QExHFX1_RSLC1_Beveridge_Clausen_IMP_DSS_JRmethod_R2.07919.07919.4	xl	1.9350(1.2050+0.7300)	1.26	-1.7828	/	K.KLVDSTDK.A(1)+K.VLSAYNKHR.D(7)	Cas9+Cas9	2129.148
0.628	20190410_QExHFX1_RSLC1_Beveridge_Clausen_IMP_DSS_JRmethod_R2.13306.13306.3	xl	1.2800(1.2800+1.2800)	1.28	-2.0941	/	K.ESILPKR.N(6)+K.ESILPKR.N(6)	Cas9+Cas9	1821.0723
0.6238	20190410_QExHFX1_RSLC1_Beveridge_Clausen_IMP_DSS_JRmethod_R2.13465.13465.4	xl	1.7600(0.8250+1.1800)	1.135	-0.0079	/	K.MKNYWR.Q(2)+R.NSDKLIAR.K(4)	Cas9+Cas9	1950.0145
0.6203	20190410_QExHFX1_RSLC1_Beveridge_Clausen_IMP_DSS_JRmethod_R2.18423.18423.3	xl	3.0450(2.6600+0.3850)	3.045	0.372	/	K.NPIDFLEAKGYK.E(9)+R.SDKNR.G(3)	Cas9+Cas9	2150.1007
0.6193	20190410_QExHFX1_RSLC1_Beveridge_Clausen_IMP_DSS_JRmethod_R2.10299.10299.3	xl	1.8500(0.8800+0.9700)	1.85	2.2342	/	K.ESILPKR.N(6)+K.KKPTNTEK.E(2)	Cas9+REVERSE_spUB2E1_HUMAN|	1924.0992
0.6183	20190410_QExHFX1_RSLC1_Beveridge_Clausen_IMP_DSS_JRmethod_R2.11998.11998.3	xl	1.9950(0.8750+1.1200)	0.43	-0.4363	/	R.DKPIR.E(2)+K.KDLIIK.L(1)	Cas9+Cas9	1493.918
0.6167	20190410_QExHFX1_RSLC1_Beveridge_Clausen_IMP_DSS_JRmethod_R2.11816.11816.4	xl	1.8750(1.0650+0.8100)	0.895	-1.5689	/	K.KKYEQEVALR.A(2)+K.QLKEDYFK.K(3)	spK2M2_SHEEP|+Cas9	2470.3107
0.6075	20190410_QExHFX1_RSLC1_Beveridge_Clausen_IMP_DSS_JRmethod_R2.16712.16712.4	xl	1.8100(0.7700+1.0400)	1.36	-1.3697	/	R.EGKAIPFDK.H(3)+R.NRC[160.03]KGTDVQAWIR.G(4)	REVERSE_spCAH2_HUMAN|+spLYSC_CHICK|	2744.4067
0.6058	20190410_QExHFX1_RSLC1_Beveridge_Clausen_IMP_DSS_JRmethod_R2.22124.22124.3	xl	1.7400(0.9350+0.9100)	1.165	-4.9774	/	R.FGSRNGKTSK.K(7)+K.FNEEGLDKFR.H(8)	spPPIA_HUMAN|+REVERSE_spALBU_HUMAN|	2472.2396
0.6053	20190410_QExHFX1_RSLC1_Beveridge_Clausen_IMP_DSS_JRmethod_R2.18737.18737.3	xl	2.2100(0.7000+1.6550)	1.7	2.1776	/	-.KDEPK.N(1)+K.NRGKSDNVPSEEVVK.K(4)	REVERSE_spRS27A_HUMAN|+Cas9	2410.2339
0.6047	20190410_QExHFX1_RSLC1_Beveridge_Clausen_IMP_DSS_JRmethod_R2.24496.24496.3	xl	2.3100(0.6500+1.8500)	1.82	0.1382	/	K.FIKPILEK.M(3)+K.NPIDFLEAKGYK.E(9)	Cas9+Cas9	2518.4086
0.6043	20190410_QExHFX1_RSLC1_Beveridge_Clausen_IMP_DSS_JRmethod_R2.19910.19910.3	xl	1.5700(1.5700+1.5700)	0.9	0.3688	/	K.DDSIDNKVLTR.S(7)+K.DDSIDNKVLTR.S(7)	Cas9+Cas9	2687.3612
0.604	20190410_QExHFX1_RSLC1_Beveridge_Clausen_IMP_DSS_JRmethod_R2.07434.07434.4	xl	1.9200(0.5850+1.5800)	1.92	-0.7974	/	K.GQKNSR.E(3)+K.LVDSTDKADLR.L(7)	Cas9+Cas9	2058.0704
0.6028	20190410_QExHFX1_RSLC1_Beveridge_Clausen_IMP_DSS_JRmethod_R2.13639.13639.4	xl	2.1000(0.7900+1.3100)	0.05	0.8473	/	K.KDLIIK.L(1)+R.NSDKLIAR.K(4)	Cas9+Cas9	1782.0614
0.6002	20190410_QExHFX1_RSLC1_Beveridge_Clausen_IMP_DSS_JRmethod_R2.23536.23536.3	xl	2.2950(0.6050+1.6900)	2.295	4.8633	/	K.LKMEK.A(2)+K.MDGTEELLVKLNR.E(10)	REVERSE_spTAU_HUMAN|+Cas9	2302.2275
0.6	20190410_QExHFX1_RSLC1_Beveridge_Clausen_IMP_DSS_JRmethod_R2.17403.17403.4	xl	1.7550(0.8000+0.9550)	1.225	-2.2408	/	R.AKYEAELAMR.Q(2)+K.LFGHASDKFLLDK.G(8)	spK1H2_HUMAN|+REVERSE_spTRFE_HUMAN|	2808.4519
0.5944	20190410_QExHFX1_RSLC1_Beveridge_Clausen_IMP_DSS_JRmethod_R2.06655.06655.3	xl	2.3400(0.6900+1.9250)	0.27	-0.4331	/	K.IIKDK.D(3)+K.LKGSPEDNEQK.Q(2)	Cas9+Cas9	1997.068
0.5903	20190410_QExHFX1_RSLC1_Beveridge_Clausen_IMP_DSS_JRmethod_R2.08172.08172.3	xl	2.3400(1.6450+0.6950)	0.215	-0.0822	/	R.KFDNLTK.A(1)+R.SDKNR.G(3)	Cas9+Cas9	1620.8471
0.5892	20190410_QExHFX1_RSLC1_Beveridge_Clausen_IMP_DSS_JRmethod_R2.12460.12460.3	xl	2.5350(0.4500+2.0850)	1.39	-0.7914	/	R.KVTVK.Q(1)+R.QLLNAKLITQR.K(6)	Cas9,REVERSE_Cas9+Cas9	2008.2407
0.5825	20190410_QExHFX1_RSLC1_Beveridge_Clausen_IMP_DSS_JRmethod_R2.07770.07770.3	xl	2.5300(0.3100+2.2850)	2.53	-0.3625	/	K.GQKNSR.E(3)+K.LVDSTDKADLR.L(7)	Cas9+Cas9	2058.0704
0.5793	20190410_QExHFX1_RSLC1_Beveridge_Clausen_IMP_DSS_JRmethod_R2.10645.10645.3	xl	1.8150(0.8550+1.4450)	1.815	0.6809	/	K.ESILPKR.N(6)+K.SEQEIGKATAK.Y(7)	Cas9+Cas9	2140.1738
0.5788	20190410_QExHFX1_RSLC1_Beveridge_Clausen_IMP_DSS_JRmethod_R2.10963.10963.3	xl	2.0750(0.8100+1.5050)	0.365	-1.0529	/	R.KVTVK.Q(1)+K.QLKEDYFK.K(3)	Cas9,REVERSE_Cas9+Cas9	1780.9974
0.5774	20190410_QExHFX1_RSLC1_Beveridge_Clausen_IMP_DSS_JRmethod_R2.07007.07007.3	xl	2.1950(0.6250+2.1950)	2.195	3.0432	/	-.ENTAKK.L(5)+K.SDNVPSEEVVKK.M(11)	REVERSE_spCYC_HUMAN|,REVERSE_spCYC_HORSE|+Cas9	2157.1164
0.5746	20190410_QExHFX1_RSLC1_Beveridge_Clausen_IMP_DSS_JRmethod_R2.17842.17842.3	xl	1.2250(1.2250+1.2250)	1.225	-1.5867	/	K.QLKEDYFK.K(3)+K.QLKEDYFK.K(3)	Cas9+Cas9	2277.1568
0.5706	20190410_QExHFX1_RSLC1_Beveridge_Clausen_IMP_DSS_JRmethod_R2.13482.13482.3	xl	1.3850(1.3850+1.3850)	1.385	0.2035	/	K.ESILPKR.N(6)+K.ESILPKR.N(6)	Cas9+Cas9	1821.0723
0.5703	20190410_QExHFX1_RSLC1_Beveridge_Clausen_IMP_DSS_JRmethod_R2.13470.13470.4	xl	2.0250(0.7950+1.2300)	0.085	-0.5912	/	K.IDLIKK.A(5)+R.NSDKLIAR.K(4)	REVERSE_spLALBA_HUMAN|+Cas9	1782.0614
0.5671	20190410_QExHFX1_RSLC1_Beveridge_Clausen_IMP_DSS_JRmethod_R2.12200.12200.3	xl	1.8100(0.8500+0.9600)	1.81	1.9113	/	K.FDNLTKAER.G(6)+K.MIAKSEQEIGK.A(4)	Cas9+Cas9	2463.2678
0.563	20190410_QExHFX1_RSLC1_Beveridge_Clausen_IMP_DSS_JRmethod_R2.16221.16221.3	xl	1.7000(0.8950+0.8050)	1.7	-0.4739	/	K.DITGKLK.D(5)+K.KKEER.A(2)	spNQO1_HUMAN|+spCYC_HUMAN|	1599.9195
0.5604	20190410_QExHFX1_RSLC1_Beveridge_Clausen_IMP_DSS_JRmethod_R2.20490.20490.3	xl	1.4600(1.4350+1.4350)	1.065	0.6283	/	R.LEESFLVEEDKK.H(11)+R.LEESFLVEEDKK.H(11)	Cas9+Cas9	3067.5375
0.5505	20190410_QExHFX1_RSLC1_Beveridge_Clausen_IMP_DSS_JRmethod_R2.12113.12113.3	xl	1.8950(0.6950+1.2000)	1.64	-2.2122	/	R.KLQKMVK.D(4)+R.NSDKLIAR.K(4)	REVERSE_Cas9+Cas9	1927.1288
0.5501	20190410_QExHFX1_RSLC1_Beveridge_Clausen_IMP_DSS_JRmethod_R2.17580.17580.4	xl	1.7700(0.9950+0.8000)	0.87	-1.9042	/	R.EDLIAYLKKATNE.-(8)+R.KGNLDSR.G(1)	spCYC_HORSE|+REVERSE_spEGF_HUMAN|	2433.275
0.55	20190410_QExHFX1_RSLC1_Beveridge_Clausen_IMP_DSS_JRmethod_R2.10746.10746.3	xl	1.3950(1.3950+1.3950)	0.51	-2.2237	/	K.AGFIKR.Q(5)+K.AGFIKR.Q(5)	Cas9+Cas9	1518.9034
0.5481	20190410_QExHFX1_RSLC1_Beveridge_Clausen_IMP_DSS_JRmethod_R2.11820.11820.3	xl	2.3450(2.1600+0.4300)	1.905	-0.9244	/	K.DDSIDNKVLTR.S(7)+R.LSKSR.R(3)	Cas9+Cas9	2002.0694
0.5445	20190410_QExHFX1_RSLC1_Beveridge_Clausen_IMP_DSS_JRmethod_R2.22528.22528.3	xl	1.7250(0.9500+0.9150)	0.825	-4.7239	/	K.AGVKINPK.N(4)+R.RAIEYLYKK.L(8)	spDHE3_BOVIN|+REVERSE_spALBU_HUMAN|	2146.2513
0.5436	20190410_QExHFX1_RSLC1_Beveridge_Clausen_IMP_DSS_JRmethod_R2.23367.23367.4	xl	1.5300(0.8250+1.1900)	1.53	-1.7995	/	R.FLLDKTESR.F(5)+R.QITKHVAQILDSR.M(4)	REVERSE_spTRFE_HUMAN|+Cas9	2753.5074
0.5424	20190410_QExHFX1_RSLC1_Beveridge_Clausen_IMP_DSS_JRmethod_R2.09090.09090.4	xl	1.9900(1.4500+0.7800)	0.16	0.1827	/	K.APLSASMIKR.Y(9)+R.SDKNR.G(3)	Cas9+Cas9	1828.9828
0.5328	20190410_QExHFX1_RSLC1_Beveridge_Clausen_IMP_DSS_JRmethod_R2.10955.10955.3	xl	2.0900(0.5050+1.5850)	2.09	-1.7616	/	K.FAAKR.E(4)+K.SEQEIGKATAK.Y(7)	REVERSE_spCATG_HUMAN|+Cas9	1890.021
0.5322	20190410_QExHFX1_RSLC1_Beveridge_Clausen_IMP_DSS_JRmethod_R2.13672.13672.3	xl	1.1850(1.1850+1.1850)	1.185	-0.9025	/	K.ESILPKR.N(6)+K.ESILPKR.N(6)	Cas9+Cas9	1821.0723
0.5322	20190410_QExHFX1_RSLC1_Beveridge_Clausen_IMP_DSS_JRmethod_R2.19293.19293.3	xl	1.6550(0.8100+0.8450)	1.655	-3.4161	/	K.MAQRISKLK.K(7)+K.MEEC[160.03]KSR.Y(5)	REVERSE_spPEPC_PIG|+REVERSE_spK2M3_SHEEP|,REVERSE_spKRHB1_HUMAN|,REVERSE_spKRHB3_HUMAN|,REVERSE_spKRHB5_HUMAN|,REVERSE_spKRHB6_HUMAN|	2150.1009
0.5304	20190410_QExHFX1_RSLC1_Beveridge_Clausen_IMP_DSS_JRmethod_R2.19680.19680.4	xl	2.0350(0.7650+1.2700)	0.04	-0.3655	/	T.AYRKTWQR.A(4)+K.DDPHAC[160.03]YSTVFDKLK.H(13)	REVERSE_spUB2E1_HUMAN|+spALBU_BOVIN|	3040.4864
0.5277	20190410_QExHFX1_RSLC1_Beveridge_Clausen_IMP_DSS_JRmethod_R2.15910.15910.3	xl	1.2050(1.2050+1.2050)	1.095	-0.6843	/	K.APLSASMIKR.Y(9)+K.APLSASMIKR.Y(9)	Cas9+Cas9	2283.2806
0.5235	20190410_QExHFX1_RSLC1_Beveridge_Clausen_IMP_DSS_JRmethod_R2.16596.16596.3	xl	2.5950(0.3750+2.2200)	2.595	2.7243	/	R.EQIKR.V(4)+K.SDNVPSEEVVKK.M(11)	spRASH_HUMAN|+Cas9	2140.1375
0.5223	20190410_QExHFX1_RSLC1_Beveridge_Clausen_IMP_DSS_JRmethod_R2.14033.14033.3	xl	1.4950(1.3800+0.9450)	1.27	-2.6721	/	K.LVDSKNFDDYMK.S(5)+K.LVFKQK.S(4)	spFABPH_HUMAN|+REVERSE_spSYH_HUMAN|	2373.2289
0.5198	20190410_QExHFX1_RSLC1_Beveridge_Clausen_IMP_DSS_JRmethod_R2.27144.27144.3	xl	2.5750(0.6700+2.2700)	0.08	4.8175	/	K.FIPKK.R(4)+K.NPIDFLEAKGYKEVK.K(12)	REVERSE_spPDGFB_HUMAN|+Cas9	2519.4038
0.5185	20190410_QExHFX1_RSLC1_Beveridge_Clausen_IMP_DSS_JRmethod_R2.10279.10279.4	xl	1.5400(0.8950+0.8900)	0.725	0.3429	/	R.DKPIR.E(2)+R.NSDKLIAR.K(4)	Cas9+Cas9	1680.9522
0.51	20190410_QExHFX1_RSLC1_Beveridge_Clausen_IMP_DSS_JRmethod_R2.09969.09969.4	xl	1.6950(0.8500+1.1050)	0.405	0.4156	/	R.DKPIR.E(2)+R.NSDKLIAR.K(4)	Cas9+Cas9	1680.9522
0.5099	20190410_QExHFX1_RSLC1_Beveridge_Clausen_IMP_DSS_JRmethod_R2.16277.16277.4	xl	1.5250(0.8450+0.7950)	1.525	-0.015	/	K.DLIIKLPK.Y(5)+K.SEQEIGKATAK.Y(7)	Cas9+Cas9	2237.2881
0.503	20190410_QExHFX1_RSLC1_Beveridge_Clausen_IMP_DSS_JRmethod_R2.14656.14656.3	xl	1.9200(0.7600+1.1600)	1.68	0.8643	/	K.LVDSTDKADLR.L(7)+K.SDNVPSEEVVKK.M(11)	Cas9+Cas9	2699.3864
0.497	20190410_QExHFX1_RSLC1_Beveridge_Clausen_IMP_DSS_JRmethod_R2.09282.09282.3	xl	2.4050(2.1800+0.3700)	1.815	-0.1347	/	K.SDNVPSEEVVKK.M(11)+K.VEKYGK.A(3)	Cas9+REVERSE_Cas9	2190.1419
0.4968	20190410_QExHFX1_RSLC1_Beveridge_Clausen_IMP_DSS_JRmethod_R2.19244.19244.3	xl	2.1450(0.4400+1.7400)	2.145	-4.2522	/	K.KFFQFTPMC[160.03]K.V(1)+K.SDNVPSEEVVKK.M(11)	REVERSE_spTHIO_HUMAN|+Cas9	2800.3814
0.4951	20190410_QExHFX1_RSLC1_Beveridge_Clausen_IMP_DSS_JRmethod_R2.18013.18013.3	xl	1.1650(1.1650+1.1650)	1.165	-0.3121	/	K.QLKEDYFK.K(3)+K.QLKEDYFK.K(3)	Cas9+Cas9	2277.1568
0.49	20190410_QExHFX1_RSLC1_Beveridge_Clausen_IMP_DSS_JRmethod_R2.09703.09703.3	xl	2.3800(0.7050+1.9200)	0.315	0.1535	/	R.DKPIR.E(2)+R.NSDKLIAR.K(4)	Cas9+Cas9	1680.9522
0.4843	20190410_QExHFX1_RSLC1_Beveridge_Clausen_IMP_DSS_JRmethod_R2.13355.13355.3	xl	2.3150(1.5550+0.7600)	0.225	4.4705	/	R.QNLIKNGKLK.D(8)+K.TIIKSR.K(4)	spPEPA_PIG|+REVERSE_spEGF_HUMAN|	2009.236
0.4807	20190410_QExHFX1_RSLC1_Beveridge_Clausen_IMP_DSS_JRmethod_R2.19687.19687.4	xl	1.8400(0.6400+1.3350)	1.36	-0.1679	/	K.DFQFYKVR.E(6)+R.HKPENIVIEMAR.E(2)	Cas9+Cas9	2675.3893
0.4771	20190410_QExHFX1_RSLC1_Beveridge_Clausen_IMP_DSS_JRmethod_R2.15963.15963.3	xl	1.9600(0.7400+1.4450)	0.73	-3.94	/	R.EKGGAGK.L(2)+K.QLKEDYFK.K(3)	REVERSE_spTAU_HUMAN|+Cas9	1852.957
0.4765	20190410_QExHFX1_RSLC1_Beveridge_Clausen_IMP_DSS_JRmethod_R2.07631.07631.4	xl	1.9450(0.4450+1.6750)	1.945	-0.1476	/	K.GQKNSR.E(3)+K.LVDSTDKADLR.L(7)	Cas9+Cas9	2058.0704
0.4713	20190410_QExHFX1_RSLC1_Beveridge_Clausen_IMP_DSS_JRmethod_R2.21251.21251.3	xl	2.5150(0.4650+2.0500)	1.67	3.719	/	K.RFEKR.L(4)+K.SDNVPSEEVVKK.M(11)	REVERSE_spANXA5_HUMAN|+Cas9	2202.1643
0.4667	20190410_QExHFX1_RSLC1_Beveridge_Clausen_IMP_DSS_JRmethod_R2.21557.21557.3	xl	2.1000(1.4050+0.6950)	1.285	3.9195	/	R.MTNFDKNLPNEK.V(6)+K.NKQELFR.V(2)	Cas9+REVERSE_spKRHB2_HUMAN|	2521.2634
0.4629	20190410_QExHFX1_RSLC1_Beveridge_Clausen_IMP_DSS_JRmethod_R2.12456.12456.3	xl	2.1700(0.3950+1.7750)	2.17	-2.3096	/	R.KVTVK.Q(1)+R.QLLNAKLITQR.K(6)	Cas9,REVERSE_Cas9+Cas9	2008.2407
0.46	20190410_QExHFX1_RSLC1_Beveridge_Clausen_IMP_DSS_JRmethod_R2.12204.12204.4	xl	1.9250(0.5500+1.5700)	1.45	-0.0564	/	R.DKQSGK.T(2)+K.TYAHLFDDKVMK.Q(9)	Cas9+Cas9	2266.1303
0.4587	20190410_QExHFX1_RSLC1_Beveridge_Clausen_IMP_DSS_JRmethod_R2.24759.24759.4	xl	1.7150(0.8500+1.5150)	0.07	-0.168	/	R.LSQETQYKSR.F(8)+K.TEVQTGGFSKESILPKR.N(10)	REVERSE_spK1H4_HUMAN|+Cas9	3252.6989
0.4579	20190410_QExHFX1_RSLC1_Beveridge_Clausen_IMP_DSS_JRmethod_R2.09836.09836.4	xl	1.6650(0.8300+1.0800)	0.35	-0.0202	/	R.DKPIR.E(2)+R.NSDKLIAR.K(4)	Cas9+Cas9	1680.9522
0.4523	20190410_QExHFX1_RSLC1_Beveridge_Clausen_IMP_DSS_JRmethod_R2.14479.14479.3	xl	1.2600(1.2600+1.2600)	1.26	0.563	/	K.NLPNEKVLPK.H(6)+K.NLPNEKVLPK.H(6)	Cas9+Cas9	2439.41
0.4385	20190410_QExHFX1_RSLC1_Beveridge_Clausen_IMP_DSS_JRmethod_R2.10439.10439.4	xl	1.8850(0.4700+1.4150)	1.885	-0.4028	/	K.KSPVK.Y(1)+K.RNSDKLIAR.K(5)	REVERSE_Cas9+Cas9	1767.0366
0.4351	20190410_QExHFX1_RSLC1_Beveridge_Clausen_IMP_DSS_JRmethod_R2.07792.07792.3	xl	1.9250(0.6300+1.2950)	1.315	-0.2094	/	K.KLVDSTDK.A(1)+K.VLSAYNKHR.D(7)	Cas9+Cas9	2129.148
0.4294	20190410_QExHFX1_RSLC1_Beveridge_Clausen_IMP_DSS_JRmethod_R2.24289.24289.4	xl	1.6050(0.9200+0.6850)	1.605	-4.9481	/	K.KDLIIKLPK.Y(6)+K.QQKLGRVR.E(3)	Cas9+REVERSE_spSYH_HUMAN|	2188.3782
0.428	20190410_QExHFX1_RSLC1_Beveridge_Clausen_IMP_DSS_JRmethod_R2.15167.15167.4	xl	1.7650(0.7800+0.9850)	0.195	-0.4048	/	K.KDLIIK.L(1)+K.MKNYWR.Q(2)	Cas9+Cas9	1762.9803
0.4246	20190410_QExHFX1_RSLC1_Beveridge_Clausen_IMP_DSS_JRmethod_R2.10957.10957.3	xl	2.0250(0.8300+1.4350)	0.44	0.0713	/	R.KVTVK.Q(1)+K.QLKEDYFK.K(3)	Cas9,REVERSE_Cas9+Cas9	1780.9974
0.4181	20190410_QExHFX1_RSLC1_Beveridge_Clausen_IMP_DSS_JRmethod_R2.10175.10175.3	xl	2.1350(0.6550+1.7250)	1.135	1.0249	/	R.DKPIR.E(2)+R.NSDKLIAR.K(4)	Cas9+Cas9	1680.9522
0.4079	20190410_QExHFX1_RSLC1_Beveridge_Clausen_IMP_DSS_JRmethod_R2.12367.12367.3	xl	1.3100(1.3100+1.3100)	0.88	2.3887	/	K.VKYVTEGMR.K(2)+K.VKYVTEGMR.K(2)	Cas9+Cas9	2301.186
0.3985	20190410_QExHFX1_RSLC1_Beveridge_Clausen_IMP_DSS_JRmethod_R2.13419.13419.3	xl	1.7250(0.8350+1.0250)	1.4	4.2381	/	K.KDWDPKK.Y(6)+K.TVEVFEAKPFK.Q(8)	Cas9+REVERSE_spALBU_BOVIN|	2347.2463
0.3966	20190410_QExHFX1_RSLC1_Beveridge_Clausen_IMP_DSS_JRmethod_R2.07762.07762.3	xl	1.9500(1.6000+0.5950)	1.21	-0.4942	/	R.KLINGIR.D(1)+R.SDKNR.G(3)	Cas9+Cas9	1568.8998
0.3965	20190410_QExHFX1_RSLC1_Beveridge_Clausen_IMP_DSS_JRmethod_R2.16008.16008.3	xl	2.0150(0.5450+1.8000)	1.335	-4.7277	/	K.KSPVK.Y(1)+K.QLKEDYFK.K(3)	REVERSE_Cas9+Cas9	1764.9661
0.3948	20190410_QExHFX1_RSLC1_Beveridge_Clausen_IMP_DSS_JRmethod_R2.08023.08023.3	xl	2.4700(0.3500+2.1200)	2.17	2.7869	/	-.ENTAKK.L(5)+K.LVDSTDKADLR.L(7)	REVERSE_spCYC_HUMAN|,REVERSE_spCYC_HORSE|+Cas9	2059.0796
0.3941	20190410_QExHFX1_RSLC1_Beveridge_Clausen_IMP_DSS_JRmethod_R2.14221.14221.4	xl	1.8250(0.7350+1.0900)	0.12	-1.1391	/	K.KDLIIK.L(1)+R.NSDKLIAR.K(4)	Cas9+Cas9	1782.0614
0.3922	20190410_QExHFX1_RSLC1_Beveridge_Clausen_IMP_DSS_JRmethod_R2.21962.21962.3	xl	1.6650(0.6900+1.4650)	1.665	-2.7785	/	K.KALEMTFR.R(1)+K.SKLVSDFR.K(2)	REVERSE_spDHE3_BOVIN|+Cas9	2083.1135
0.3895	20190410_QExHFX1_RSLC1_Beveridge_Clausen_IMP_DSS_JRmethod_R2.21009.21009.3	xl	1.7250(0.7750+0.9500)	1.725	2.3127	/	K.QQTPKIQK.G(5)+R.VVKNIQTR.T(3)	spSSPA_STAAU|+REVERSE_spOVAL_CHICK|	2064.2054
0.3882	20190410_QExHFX1_RSLC1_Beveridge_Clausen_IMP_DSS_JRmethod_R2.22778.22778.3	xl	2.2150(0.4450+1.7700)	2.215	0.1561	/	K.KDWDPK.K(1)+R.KSEETITPWNFEEVVDK.G(1)	Cas9+Cas9	2975.4439
0.3869	20190410_QExHFX1_RSLC1_Beveridge_Clausen_IMP_DSS_JRmethod_R2.13927.13927.4	xl	1.5400(1.1100+0.7650)	0.9	1.3331	/	K.DQSNKTVFR.L(5)+R.LKRTAR.R(2)	REVERSE_spGAG_SCVLA|+Cas9	1975.0962
0.385	20190410_QExHFX1_RSLC1_Beveridge_Clausen_IMP_DSS_JRmethod_R2.14628.14628.4	xl	2.0350(0.3850+1.6500)	1.47	1.1689	/	R.FEKR.L(3)+K.TYAHLFDDKVMK.Q(9)	REVERSE_spANXA5_HUMAN|,REVERSE_spCO5_HUMAN|+Cas9	2183.1084
0.3804	20190410_QExHFX1_RSLC1_Beveridge_Clausen_IMP_DSS_JRmethod_R2.12244.12244.3	xl	2.0350(0.6900+1.5900)	0.235	-0.9358	/	R.DKPIR.E(2)+R.NSDKLIAR.K(4)	Cas9+Cas9	1680.9522
0.3799	20190410_QExHFX1_RSLC1_Beveridge_Clausen_IMP_DSS_JRmethod_R2.11513.11513.3	xl	1.3150(1.3150+1.3150)	0.745	0.5663	/	K.SDNVPSEEVVKK.M(11)+K.SDNVPSEEVVKK.M(11)	Cas9+Cas9	2797.4232
0.3795	20190410_QExHFX1_RSLC1_Beveridge_Clausen_IMP_DSS_JRmethod_R2.11537.11537.4	xl	1.8100(1.2350+0.5750)	1.335	0.279	/	K.LVDSTDKADLR.L(7)+K.VMKQLK.R(3)	Cas9+Cas9	2115.1608
0.3789	20190410_QExHFX1_RSLC1_Beveridge_Clausen_IMP_DSS_JRmethod_R2.13159.13159.3	xl	1.9250(0.5550+1.6050)	1.48	-1.8578	/	K.LNEKK.G(4)+K.LVDSTDKADLR.L(7)	REVERSE_spALDOA_RABIT|+Cas9	2000.0789
0.3745	20190410_QExHFX1_RSLC1_Beveridge_Clausen_IMP_DSS_JRmethod_R2.07894.07894.3	xl	1.9950(0.7100+1.7750)	0.22	-2.0303	/	K.KAQAR.V(1)+R.NSDKLIAR.K(4)	REVERSE_spUBE2I_HUMAN|+Cas9	1625.9212
0.373	20190410_QExHFX1_RSLC1_Beveridge_Clausen_IMP_DSS_JRmethod_R2.07708.07708.4	xl	1.7550(0.5350+1.2200)	1.755	-3.9422	/	R.NKDSR.T(2)+K.QVDPKITDSGPK.W(5)	REVERSE_Cas9+REVERSE_spPRDX1_HUMAN|	2040.0486
0.3702	20190410_QExHFX1_RSLC1_Beveridge_Clausen_IMP_DSS_JRmethod_R2.23953.23953.3	xl	2.2400(0.4800+1.7600)	1.72	4.6079	/	K.LKMEK.A(2)+K.MDGTEELLVKLNR.E(10)	REVERSE_spTAU_HUMAN|+Cas9	2302.2275
0.3676	20190410_QExHFX1_RSLC1_Beveridge_Clausen_IMP_DSS_JRmethod_R2.13286.13286.4	xl	1.4700(0.7550+0.7150)	1.47	-4.1192	/	K.TPVSEKVTK.C(6)+R.VVKNIQTR.T(3)	spALBU_BOVIN|+REVERSE_spOVAL_CHICK|	2082.2047
0.3663	20190410_QExHFX1_RSLC1_Beveridge_Clausen_IMP_DSS_JRmethod_R2.10195.10195.3	xl	2.3100(1.8700+0.4400)	1.725	0.1162	/	K.FKVLGNTDR.H(2)+R.KMIAK.S(1)	Cas9+Cas9	1775.9967
0.3657	20190410_QExHFX1_RSLC1_Beveridge_Clausen_IMP_DSS_JRmethod_R2.11779.11779.4	xl	1.5750(0.7700+1.0650)	0.625	4.7363	/	R.NSDKLIAR.K(4)+K.SDNVPSEEVVKKMK.N(11)	Cas9+Cas9	2642.3948
0.3635	20190410_QExHFX1_RSLC1_Beveridge_Clausen_IMP_DSS_JRmethod_R2.13892.13892.4	xl	1.7400(1.4150+0.5700)	1.485	-1.5139	/	K.LVDSTDKADLR.L(7)+K.RWAKR.E(4)	Cas9+REVERSE_spUBE2I_HUMAN|	2085.133
0.3616	20190410_QExHFX1_RSLC1_Beveridge_Clausen_IMP_DSS_JRmethod_R2.11905.11905.4	xl	1.7600(1.1350+0.6250)	1.11	-1.0229	/	K.LVDSTDKADLR.L(7)+K.VMKQLK.R(3)	Cas9+Cas9	2115.1608
0.3583	20190410_QExHFX1_RSLC1_Beveridge_Clausen_IMP_DSS_JRmethod_R2.14670.14670.3	xl	1.1750(1.1750+1.1750)	1.175	0.3843	/	K.NLPNEKVLPK.H(6)+K.NLPNEKVLPK.H(6)	Cas9+Cas9	2439.41
0.3555	20190410_QExHFX1_RSLC1_Beveridge_Clausen_IMP_DSS_JRmethod_R2.17890.17890.4	xl	1.7150(0.6500+1.0650)	0.94	0.4073	/	K.DFQFYKVR.E(6)+K.MIAKSEQEIGK.A(4)	Cas9+Cas9	2472.2722
0.3535	20190410_QExHFX1_RSLC1_Beveridge_Clausen_IMP_DSS_JRmethod_R2.13366.13366.3	xl	2.0750(1.2950+0.7800)	0.23	4.9854	/	R.QNLIKNGKLK.D(8)+K.TIIKSR.K(4)	spPEPA_PIG|+REVERSE_spEGF_HUMAN|	2009.236
0.3517	20190410_QExHFX1_RSLC1_Beveridge_Clausen_IMP_DSS_JRmethod_R2.10653.10653.3	xl	1.1700(1.1700+1.1700)	1.17	0.2824	/	R.QQLPEKYK.E(6)+R.QQLPEKYK.E(6)	Cas9+Cas9	2203.1888
0.3435	20190410_QExHFX1_RSLC1_Beveridge_Clausen_IMP_DSS_JRmethod_R2.10934.10934.4	xl	1.6950(0.5400+1.3650)	1.695	0.8668	/	R.EKIEK.L(2)+K.QLKEDYFK.K(3)	Cas9+Cas9	1852.9821
0.3338	20190410_QExHFX1_RSLC1_Beveridge_Clausen_IMP_DSS_JRmethod_R2.09307.09307.3	xl	1.7100(0.6850+1.2700)	1.165	-0.436	/	R.LSKSR.R(3)+K.MKNYWR.Q(2)	Cas9+Cas9	1623.8555
0.3328	20190410_QExHFX1_RSLC1_Beveridge_Clausen_IMP_DSS_JRmethod_R2.10991.10991.4	xl	1.6700(0.6250+1.0450)	1.2	-3.1044	/	K.SSKNAKR.Y(6)+K.VEEWSVKDLK.D(7)	REVERSE_spANT3_HUMAN|+REVERSE_spSYH_HUMAN|	2159.1585
0.3301	20190410_QExHFX1_RSLC1_Beveridge_Clausen_IMP_DSS_JRmethod_R2.17978.17978.3	xl	2.2000(1.6650+0.5350)	1.15	0.6905	/	K.APLSASMIKR.Y(9)+K.FIKPILEK.M(3)	Cas9+Cas9	2197.2907
0.3296	20190410_QExHFX1_RSLC1_Beveridge_Clausen_IMP_DSS_JRmethod_R2.14830.14830.3	xl	1.5100(0.7650+0.7450)	1.51	-4.9843	/	K.IGEEIRKMR.E(7)+K.KPTTYSK.K(1)	REVERSE_Cas9+REVERSE_spRS27A_HUMAN|	2092.135
0.3259	20190410_QExHFX1_RSLC1_Beveridge_Clausen_IMP_DSS_JRmethod_R2.07633.07633.3	xl	2.1800(0.2450+1.9900)	2.18	-0.1567	/	K.GQKNSR.E(3)+K.LVDSTDKADLR.L(7)	Cas9+Cas9	2058.0704
0.3232	20190410_QExHFX1_RSLC1_Beveridge_Clausen_IMP_DSS_JRmethod_R2.11411.11411.3	xl	1.8850(1.5900+0.8500)	0.295	1.0847	/	K.MIAKSEQEIGK.A(4)+K.MRERSNKQGK.Q(7)	Cas9+REVERSE_Cas9	2603.3522
0.3183	20190410_QExHFX1_RSLC1_Beveridge_Clausen_IMP_DSS_JRmethod_R2.04553.04553.3	xl	1.7050(0.9050+0.8000)	1.175	0.0373	/	K.GQKNSR.E(3)+K.GYKEVK.K(3)	Cas9+Cas9	1548.8259
0.3147	20190410_QExHFX1_RSLC1_Beveridge_Clausen_IMP_DSS_JRmethod_R2.11847.11847.4	xl	1.4750(1.0300+0.6900)	1.21	4.1562	/	K.NNLTKIQER.E(5)+K.RWAKR.E(4)	REVERSE_spK22E_HUMAN|+REVERSE_spUBE2I_HUMAN|	1968.1016
0.3106	20190410_QExHFX1_RSLC1_Beveridge_Clausen_IMP_DSS_JRmethod_R2.23508.23508.4	xl	1.5050(0.7000+0.8050)	1.04	0.664	/	R.LEESFLVEEDKK.H(11)+R.QEDFYPFLKDNR.E(9)	Cas9+Cas9	3173.5443
0.3074	20190410_QExHFX1_RSLC1_Beveridge_Clausen_IMP_DSS_JRmethod_R2.11826.11826.4	xl	1.8500(1.6050+0.4850)	1.28	-1.0667	/	K.DDSIDNKVLTR.S(7)+R.LSKSR.R(3)	Cas9+Cas9	2002.0694
0.3064	20190410_QExHFX1_RSLC1_Beveridge_Clausen_IMP_DSS_JRmethod_R2.11123.11123.4	xl	1.6600(0.5300+1.3500)	1.66	-0.254	/	R.EKIEK.L(2)+K.QLKEDYFK.K(3)	Cas9+Cas9	1852.9821
0.3049	20190410_QExHFX1_RSLC1_Beveridge_Clausen_IMP_DSS_JRmethod_R2.06465.06465.3	xl	2.0450(1.9050+0.4600)	2.045	0.6491	/	K.LKGSPEDNEQK.Q(2)+K.LKSVK.E(2)	Cas9+Cas9	1955.0574
0.2989	20190410_QExHFX1_RSLC1_Beveridge_Clausen_IMP_DSS_JRmethod_R2.18707.18707.4	xl	1.3700(0.9600+0.7000)	1.37	-0.4892	/	K.DFQFYKVR.E(6)+K.FDNLTKAER.G(6)	Cas9+Cas9	2332.1851
0.2987	20190410_QExHFX1_RSLC1_Beveridge_Clausen_IMP_DSS_JRmethod_R2.12688.12688.3	xl	1.8150(0.7050+1.2950)	1.28	0.4142	/	K.MKNYWR.Q(2)+R.NSDKLIAR.K(4)	Cas9+Cas9	1950.0145
0.2946	20190410_QExHFX1_RSLC1_Beveridge_Clausen_IMP_DSS_JRmethod_R2.12057.12057.4	xl	1.4750(0.7000+0.7750)	1.02	2.9513	/	R.EVKDMR.S(3)+-.KQKSFYEK.S(3)	REVERSE_spTRFL_HUMAN|+REVERSE_spPRDX1_HUMAN|	1971.0135
0.2911	20190410_QExHFX1_RSLC1_Beveridge_Clausen_IMP_DSS_JRmethod_R2.22953.22953.3	xl	1.9350(1.4550+0.6800)	1.035	1.0635	/	R.LEESFLVEEDKK.H(11)+R.VKKDEK.E(2)	Cas9+spKRHB4_HUMAN|	2348.2362
0.2896	20190410_QExHFX1_RSLC1_Beveridge_Clausen_IMP_DSS_JRmethod_R2.07917.07917.4	xl	1.6850(0.6200+1.3050)	0.76	0.1132	/	R.LSKSR.R(3)+R.NSDKLIAR.K(4)	Cas9+Cas9	1642.9365
0.2825	20190410_QExHFX1_RSLC1_Beveridge_Clausen_IMP_DSS_JRmethod_R2.07935.07935.3	xl	1.6950(0.5550+1.1950)	1.695	-0.2579	/	R.HSIKK.N(4)+K.NLPNEKVLPK.H(6)	Cas9+Cas9	1900.1145
0.278	20190410_QExHFX1_RSLC1_Beveridge_Clausen_IMP_DSS_JRmethod_R2.15439.15439.4	xl	1.5450(0.5850+1.4350)	1.545	4.9659	/	K.AIKLK.Q(3)+R.KFKHTHDKTALK.E(8)	REVERSE_spCTRA_BOVIN|+spPDGFB_HUMAN|	2162.2938
0.27	20190410_QExHFX1_RSLC1_Beveridge_Clausen_IMP_DSS_JRmethod_R2.07090.07090.3	xl	1.8350(0.5100+1.5250)	1.375	-0.262	/	K.LSKR.V(3)+R.NSDKLIAR.K(4)	REVERSE_spCRP_HUMAN|+Cas9	1555.9045
0.268	20190410_QExHFX1_RSLC1_Beveridge_Clausen_IMP_DSS_JRmethod_R2.11750.11750.3	xl	1.8150(0.4450+1.5000)	1.815	-4.227	/	K.KSPVK.Y(1)+K.LKGSPEDNEQK.Q(2)	REVERSE_Cas9+Cas9	1939.0261
0.2678	20190410_QExHFX1_RSLC1_Beveridge_Clausen_IMP_DSS_JRmethod_R2.06816.06816.3	xl	1.1500(1.1500+1.1500)	0.935	0.2631	/	K.LKGSPEDNEQK.Q(2)+K.LKGSPEDNEQK.Q(2)	Cas9+Cas9	2625.2768
0.2678	20190410_QExHFX1_RSLC1_Beveridge_Clausen_IMP_DSS_JRmethod_R2.08031.08031.4	xl	1.7450(0.6200+1.3650)	0.38	-0.0354	/	R.LSKSR.R(3)+R.NSDKLIAR.K(4)	Cas9+Cas9	1642.9365
0.266	20190410_QExHFX1_RSLC1_Beveridge_Clausen_IMP_DSS_JRmethod_R2.17264.17264.3	xl	1.5050(0.6900+0.8150)	1.505	-1.498	/	K.FPKAEFVEVTK.L(3)+K.VFAVDGAGDKLC[160.03]K.F(10)	spALBU_BOVIN|+REVERSE_spTRFE_HUMAN|	2810.4563
0.263	20190410_QExHFX1_RSLC1_Beveridge_Clausen_IMP_DSS_JRmethod_R2.11829.11829.3	xl	1.0900(1.0500+1.0500)	0.93	-0.7322	/	K.SDNVPSEEVVKK.M(11)+K.SDNVPSEEVVKK.M(11)	Cas9+Cas9	2797.4232
0.2574	20190410_QExHFX1_RSLC1_Beveridge_Clausen_IMP_DSS_JRmethod_R2.08407.08407.3	xl	2.1000(1.7950+0.3650)	2.1	0.1204	/	K.VKYVTEGMR.K(2)+K.VPSKK.F(4)	Cas9+Cas9	1776.9807
0.2512	20190410_QExHFX1_RSLC1_Beveridge_Clausen_IMP_DSS_JRmethod_R2.22944.22944.3	xl	1.5900(1.1650+0.6700)	1.185	-1.5922	/	K.STKGNRSGFR.E(3)+K.TLNDFKR.Q(6)	REVERSE_spPPIA_HUMAN|+REVERSE_Cas9	2139.1184
0.2464	20190410_QExHFX1_RSLC1_Beveridge_Clausen_IMP_DSS_JRmethod_R2.15584.15584.3	xl	1.7250(0.7300+1.0400)	1.135	3.5093	/	K.GRNKDSR.T(4)+K.HTKLFDK.L(3)	REVERSE_Cas9+REVERSE_spPEPA_PIG|	1856.9856
0.2451	20190410_QExHFX1_RSLC1_Beveridge_Clausen_IMP_DSS_JRmethod_R2.07775.07775.4	xl	1.6450(0.5800+1.3050)	0.835	0.1876	/	R.LSKSR.R(3)+R.NSDKLIAR.K(4)	Cas9+Cas9	1642.9365
0.2444	20190410_QExHFX1_RSLC1_Beveridge_Clausen_IMP_DSS_JRmethod_R2.17657.17657.4	xl	1.5650(0.9500+0.6150)	0.95	-0.4284	/	K.FRHAVESKHADR.R(8)+K.GKPGVYTK.V(2)	REVERSE_spALBU_HUMAN|+spTRY2_BOVIN|	2438.2818
0.233	20190410_QExHFX1_RSLC1_Beveridge_Clausen_IMP_DSS_JRmethod_R2.10941.10941.3	xl	1.6750(0.8250+1.2400)	0.565	1.7932	/	K.ESILPKR.N(6)+K.SEQEIGKATAK.Y(7)	Cas9+Cas9	2140.1738
0.2321	20190410_QExHFX1_RSLC1_Beveridge_Clausen_IMP_DSS_JRmethod_R2.16250.16250.4	xl	1.6100(0.5650+1.1800)	1.025	-2.7051	/	R.EKIDK.G(2)+K.KSASDLTWDNLKGKK.S(14)	REVERSE_spGSTA1_HUMAN|+spTRFE_HUMAN|	2459.327
0.2318	20190410_QExHFX1_RSLC1_Beveridge_Clausen_IMP_DSS_JRmethod_R2.19136.19136.3	xl	1.7400(1.2950+0.5250)	1.365	-0.5796	/	R.GGLSELDKAGFIK.R(8)+K.VITLKSK.L(5)	Cas9+Cas9	2259.3089
0.2316	20190410_QExHFX1_RSLC1_Beveridge_Clausen_IMP_DSS_JRmethod_R2.14279.14279.3	xl	1.5700(0.8400+1.0650)	0.125	-1.1531	/	R.KKAGGR.L(2)+K.QIKPTQQK.S(3)	REVERSE_spRS27A_HUMAN|+REVERSE_spSSPA_STAAU|	1723.0104
0.2302	20190410_QExHFX1_RSLC1_Beveridge_Clausen_IMP_DSS_JRmethod_R2.08103.08103.4	xl	1.6300(1.5800+0.4700)	1.63	-0.5269	/	R.GKSDNVPSEEVVK.K(2)+K.KSPVK.Y(1)	Cas9+REVERSE_Cas9	2082.1207
0.2293	20190410_QExHFX1_RSLC1_Beveridge_Clausen_IMP_DSS_JRmethod_R2.18716.18716.3	xl	1.4950(0.8400+0.9000)	1.15	4.6003	/	K.KNKEEDQVEK.K(3)+R.YRQAPDYKHTK.L(8)	REVERSE_spNQO1_HUMAN|+REVERSE_spPEPC_PIG|	2789.3983
0.228	20190410_QExHFX1_RSLC1_Beveridge_Clausen_IMP_DSS_JRmethod_R2.12488.12488.4	xl	1.4650(0.6150+0.8500)	1.135	3.4373	/	K.ETNTPKK.K(6)+K.KAMAYWTGSFR.A(1)	spUB2E1_HUMAN|+REVERSE_spRETBP_HUMAN|	2271.1357
0.2259	20190410_QExHFX1_RSLC1_Beveridge_Clausen_IMP_DSS_JRmethod_R2.20556.20556.3	xl	1.3600(0.7600+0.7950)	1.36	-1.4118	/	K.SGVKGLNR.S(4)+R.TQINKVVR.F(5)	REVERSE_spALBU_HUMAN|+spOVAL_CHICK|	1924.1217
0.2235	20190410_QExHFX1_RSLC1_Beveridge_Clausen_IMP_DSS_JRmethod_R2.18106.18106.3	xl	2.6200(0.3550+2.2650)	0.02	1.6121	/	T.KIQER.E(1)+K.SDNVPSEEVVKK.M(11)	REVERSE_spK22E_HUMAN|,REVERSE_spK2C1_HUMAN|,REVERSE_spRASH_HUMAN|+Cas9	2140.1375
0.2216	20190410_QExHFX1_RSLC1_Beveridge_Clausen_IMP_DSS_JRmethod_R2.18116.18116.3	xl	1.7350(0.4550+1.2800)	1.735	-3.0667	/	K.NVKSK.L(3)+R.QLLNAKLITQR.K(6)	spTAU_HUMAN|+Cas9	2009.1996
0.2211	20190410_QExHFX1_RSLC1_Beveridge_Clausen_IMP_DSS_JRmethod_R2.17248.17248.3	xl	1.6350(1.0600+0.5750)	1.435	-2.1002	/	R.HAIDSLEKK.Q(8)+K.NKQELFR.V(2)	REVERSE_spALDOA_RABIT|+REVERSE_spKRHB2_HUMAN|	2111.1374
0.2177	20190410_QExHFX1_RSLC1_Beveridge_Clausen_IMP_DSS_JRmethod_R2.10095.10095.4	xl	1.7650(0.4600+1.5350)	1.12	-0.46	/	K.EVKK.D(3)+K.SDNVPSEEVVKKMK.N(11)	Cas9+Cas9	2229.1925
0.2173	20190410_QExHFX1_RSLC1_Beveridge_Clausen_IMP_DSS_JRmethod_R2.21258.21258.3	xl	1.4350(0.8900+0.6900)	1.435	-0.8877	/	K.SDNVPSEEVVKK.M(11)+K.SKDGTGSDDKK.A(10)	Cas9+spTAU_HUMAN|	2604.2765
0.211	20190410_QExHFX1_RSLC1_Beveridge_Clausen_IMP_DSS_JRmethod_R2.11978.11978.3	xl	1.6200(0.5350+1.3550)	1.62	-0.2647	/	K.DIKER.A(3)+R.NSDKLIAR.K(4)	spGSTA1_HUMAN|+Cas9	1712.942
0.2092	20190410_QExHFX1_RSLC1_Beveridge_Clausen_IMP_DSS_JRmethod_R2.14680.14680.3	xl	1.7600(0.4750+1.2850)	1.49	-0.1867	/	R.RSKSLR.A(3)+K.SDNVPSEEVVKK.M(11)	REVERSE_Cas9+Cas9	2213.2014
0.2082	20190410_QExHFX1_RSLC1_Beveridge_Clausen_IMP_DSS_JRmethod_R2.19248.19248.3	xl	1.5150(0.8750+0.7500)	1.515	2.5333	/	R.FLEQKNK.L(5)+K.TNRKVTVK.Q(4)	spKRHB2_HUMAN|+Cas9	1988.1418
0.206	20190410_QExHFX1_RSLC1_Beveridge_Clausen_IMP_DSS_JRmethod_R2.11705.11705.3	xl	1.9000(0.3850+1.6350)	1.425	-0.6637	/	R.FEKR.L(3)+K.LVDSTDKADLR.L(7)	REVERSE_spANXA5_HUMAN|,REVERSE_spCO5_HUMAN|+Cas9	1948.0265
0.2051	20190410_QExHFX1_RSLC1_Beveridge_Clausen_IMP_DSS_JRmethod_R2.17243.17243.3	xl	1.5000(0.8650+0.6350)	1.385	-4.7465	/	R.HAIDSLEKK.Q(8)+K.NKQELFR.V(2)	REVERSE_spALDOA_RABIT|+REVERSE_spKRHB2_HUMAN|	2111.1374
0.203	20190410_QExHFX1_RSLC1_Beveridge_Clausen_IMP_DSS_JRmethod_R2.10804.10804.3	xl	1.8550(0.4750+1.3800)	1.855	0.4666	/	K.FAAKR.E(4)+K.SEQEIGKATAK.Y(7)	REVERSE_spCATG_HUMAN|+Cas9	1890.021
0.1976	20190410_QExHFX1_RSLC1_Beveridge_Clausen_IMP_DSS_JRmethod_R2.08904.08904.3	xl	1.0150(1.0150+1.0150)	1.015	-0.3809	/	K.VMKQLK.R(3)+K.VMKQLK.R(3)	Cas9+Cas9	1628.9721
0.1956	20190410_QExHFX1_RSLC1_Beveridge_Clausen_IMP_DSS_JRmethod_R2.09043.09043.3	xl	1.5050(0.8100+0.9200)	1.015	1.8059	/	K.KEVQDEEK.N(1)+R.SLGKVGTR.C(4)	spNQO1_HUMAN|+spALBU_BOVIN|	1958.0319
0.1941	20190410_QExHFX1_RSLC1_Beveridge_Clausen_IMP_DSS_JRmethod_R2.19322.19322.3	xl	1.5700(0.6200+0.9500)	1.195	-4.0357	/	K.GNEDVKYYK.L(6)+R.IVTAKMEEC[160.03]KSR.Y(10)	REVERSE_spRS27A_HUMAN|+REVERSE_spK2M3_SHEEP|,REVERSE_spKRHB1_HUMAN|,REVERSE_spKRHB3_HUMAN|,REVERSE_spKRHB5_HUMAN|,REVERSE_spKRHB6_HUMAN|	2703.3247
0.1914	20190410_QExHFX1_RSLC1_Beveridge_Clausen_IMP_DSS_JRmethod_R2.21514.21514.4	xl	1.4200(0.5500+1.1300)	1.42	-1.8108	/	K.ADKLANEGR.Q(3)+K.AKIQDKEGIPPDQQR.L(2)	REVERSE_spK2C1_HUMAN|+spRS27A_HUMAN|	2832.4728
0.1872	20190410_QExHFX1_RSLC1_Beveridge_Clausen_IMP_DSS_JRmethod_R2.14298.14298.4	xl	1.4800(0.5500+1.0400)	1.095	-0.88	/	K.KDWDPK.K(1)+R.MTNFDKNLPNEK.V(6)	Cas9+Cas9	2375.1466
0.1868	20190410_QExHFX1_RSLC1_Beveridge_Clausen_IMP_DSS_JRmethod_R2.17006.17006.3	xl	1.4950(0.9550+0.7000)	0.925	-1.6781	/	K.KTGGPQGSRR.C(1)+-.KVC[160.03]PNAVR.G(1)	spTNFA_HUMAN|+REVERSE_spANT3_HUMAN|	2123.1381
0.1844	20190410_QExHFX1_RSLC1_Beveridge_Clausen_IMP_DSS_JRmethod_R2.17719.17719.4	xl	1.5450(0.5750+0.9700)	0.74	-0.4484	/	K.DFQFYKVR.E(6)+K.MIAKSEQEIGK.A(4)	Cas9+Cas9	2472.2722
0.1832	20190410_QExHFX1_RSLC1_Beveridge_Clausen_IMP_DSS_JRmethod_R2.19400.19400.4	xl	1.5050(0.5800+0.9250)	0.895	-1.9448	/	K.KVNDIESR.L(1)+K.LVSDFRKDFQFYK.V(7)	REVERSE_spK2C1_HUMAN|+Cas9	2789.4387
0.1816	20190410_QExHFX1_RSLC1_Beveridge_Clausen_IMP_DSS_JRmethod_R2.10460.10460.4	xl	1.4350(1.3150+0.5200)	1.435	0.5946	/	K.RNSDKLIAR.K(5)+K.RWAKR.E(4)	Cas9+REVERSE_spUBE2I_HUMAN|	1925.107
0.1781	20190410_QExHFX1_RSLC1_Beveridge_Clausen_IMP_DSS_JRmethod_R2.21307.21307.4	xl	1.7750(0.5450+1.5100)	0.02	-2.1091	/	R.KFKHTHDK.T(3)+R.KSEETITPWNFEEVVDK.G(1)	spPDGFB_HUMAN|+Cas9	3227.6137
0.1737	20190410_QExHFX1_RSLC1_Beveridge_Clausen_IMP_DSS_JRmethod_R2.13088.13088.3	xl	1.5850(1.2200+0.5050)	1.585	-4.7242	/	K.LVDSTDKADLR.L(7)+K.RFEKR.L(4)	Cas9+REVERSE_spANXA5_HUMAN|	2104.1276
0.1673	20190410_QExHFX1_RSLC1_Beveridge_Clausen_IMP_DSS_JRmethod_R2.07310.07310.4	xl	1.4050(0.5650+1.0600)	1.135	3.6226	/	K.DWDPKK.Y(5)+K.VEEWSVKDLK.D(7)	Cas9+REVERSE_spSYH_HUMAN|	2157.0993
0.1668	20190410_QExHFX1_RSLC1_Beveridge_Clausen_IMP_DSS_JRmethod_R2.16024.16024.3	xl	1.4500(0.6100+0.8400)	1.45	-0.2733	/	K.AAPDIKPR.N(6)+-.IERKRSSVVK.G(4)	REVERSE_spPEPB_PIG|+REVERSE_spK1C15_SHEEP|	2205.2956
0.1654	20190410_QExHFX1_RSLC1_Beveridge_Clausen_IMP_DSS_JRmethod_R2.09183.09183.3	xl	1.6100(0.5550+1.3000)	1.115	-1.7819	/	R.LSKSR.R(3)+K.MKNYWR.Q(2)	Cas9+Cas9	1623.8555
0.1635	20190410_QExHFX1_RSLC1_Beveridge_Clausen_IMP_DSS_JRmethod_R2.13196.13196.4	xl	1.6000(0.4850+1.1150)	0.865	2.3312	/	K.GKEVDGM.-(2)+K.IMSASLPAKTIETNVR.L(9)	REVERSE_spCYC_HORSE|+REVERSE_Cas9	2602.3345
0.1634	20190410_QExHFX1_RSLC1_Beveridge_Clausen_IMP_DSS_JRmethod_R2.16000.16000.3	xl	1.6950(0.4450+1.2500)	1.435	-2.3265	/	K.KDWDPK.K(1)+K.SKLVSDFR.K(2)	Cas9+Cas9	1875.973
0.1634	20190410_QExHFX1_RSLC1_Beveridge_Clausen_IMP_DSS_JRmethod_R2.22008.22008.4	xl	1.5250(1.0800+0.5250)	0.94	2.9637	/	R.KQTAC[160.03]KPEIAYAYK.V(6)+R.NGKTSKK.L(3)	spCO5_HUMAN|+spPPIA_HUMAN|	2569.3573
0.1602	20190410_QExHFX1_RSLC1_Beveridge_Clausen_IMP_DSS_JRmethod_R2.10028.10028.4	xl	1.5700(0.4750+1.0950)	1.08	0.9474	/	R.QWTKR.Y(4)+K.TDELSKELAAK.K(6)	spUB2E1_HUMAN|+REVERSE_spK1C9_HUMAN|	2059.0949
0.1542	20190410_QExHFX1_RSLC1_Beveridge_Clausen_IMP_DSS_JRmethod_R2.13766.13766.4	xl	1.3350(0.5550+1.0500)	1.335	-3.3427	/	K.KKSLR.Q(2)+-.KQKSFYEKSK.Q(8)	spPEPA_BOVIN|,spPEPA_PIG|+REVERSE_spPRDX1_HUMAN|	2040.1731
0.1527	20190410_QExHFX1_RSLC1_Beveridge_Clausen_IMP_DSS_JRmethod_R2.13988.13988.3	xl	1.4750(0.7050+0.8500)	1.475	2.2873	/	K.ETNTPKKK.E(7)+K.SEKLDFKDR.V(7)	spUB2E1_HUMAN|+spTAU_HUMAN|	2219.1797
0.1509	20190410_QExHFX1_RSLC1_Beveridge_Clausen_IMP_DSS_JRmethod_R2.15951.15951.3	xl	1.5100(0.5300+0.9800)	1.51	-4.2283	/	K.NHEEEMKDLR.N(7)+K.SEQEIGKATAK.Y(7)	spK1C10_HUMAN|+Cas9	2598.2594
0.1502	20190410_QExHFX1_RSLC1_Beveridge_Clausen_IMP_DSS_JRmethod_R2.09079.09079.4	xl	1.4750(0.4400+1.0350)	1.475	-0.4437	/	N.IKNR.A(2)+K.QQTPKIQK.G(5)	REVERSE_spK22E_HUMAN|,spPEPB_PIG|,spCAH2_HUMAN|,spGSTA1_HUMAN|,spTAU_HUMAN|,spCAH2_BOVIN|+spSSPA_STAAU|	1636.9624
0.1462	20190410_QExHFX1_RSLC1_Beveridge_Clausen_IMP_DSS_JRmethod_R2.20049.20049.3	xl	1.5850(1.0300+0.8600)	0.025	4.8235	/	R.FVEKMNGGK.E(4)+K.KSKGKEVK.A(3)	REVERSE_spKCRM_HUMAN|+REVERSE_Cas9	2049.1291
0.1443	20190410_QExHFX1_RSLC1_Beveridge_Clausen_IMP_DSS_JRmethod_R2.19120.19120.3	xl	1.7400(1.3150+0.5300)	1.405	0.3849	/	R.GGLSELDKAGFIK.R(8)+K.VITLKSK.L(5)	Cas9+Cas9	2259.3089
0.1432	20190410_QExHFX1_RSLC1_Beveridge_Clausen_IMP_DSS_JRmethod_R2.20227.20227.4	xl	1.4700(1.1900+0.5000)	0.995	1.721	/	K.EALQIKYNFSFR.Y(6)+K.LC[160.03]KLR.K(3)	spCO5_HUMAN|+spEGF_HUMAN|	2341.2615
0.137	20190410_QExHFX1_RSLC1_Beveridge_Clausen_IMP_DSS_JRmethod_R2.19250.19250.3	xl	1.4900(0.9650+0.5250)	1.49	-0.9088	/	K.RNSDKLIAR.K(5)+K.VFKNPK.F(3)	Cas9+spCTRB_BOVIN|	1941.1159
0.1342	20190410_QExHFX1_RSLC1_Beveridge_Clausen_IMP_DSS_JRmethod_R2.14990.14990.3	xl	1.3800(0.7400+0.6400)	1.165	-4.012	/	K.KKPTNTEK.E(2)+K.LC[160.03]KLR.K(3)	REVERSE_spUB2E1_HUMAN|+spEGF_HUMAN|	1771.0025
0.1327	20190410_QExHFX1_RSLC1_Beveridge_Clausen_IMP_DSS_JRmethod_R2.30929.30929.3	xl	1.5500(0.9800+0.6800)	1.14	2.8505	/	K.AQQLAC[160.03]ELDALKC[160.03]K.A(12)+K.FDLKESK.V(4)	REVERSE_spKRHB4_HUMAN|+REVERSE_spTAU_HUMAN|	2650.3345
0.1303	20190410_QExHFX1_RSLC1_Beveridge_Clausen_IMP_DSS_JRmethod_R2.20906.20906.3	xl	1.7300(0.4650+1.2650)	1.73	3.9266	/	K.MEEC[160.03]KSR.Y(5)+K.QVDPKITDSGPK.W(5)	REVERSE_spK2M3_SHEEP|,REVERSE_spKRHB1_HUMAN|,REVERSE_spKRHB3_HUMAN|,REVERSE_spKRHB5_HUMAN|,REVERSE_spKRHB6_HUMAN|+REVERSE_spPRDX1_HUMAN|	2360.1351
0.1297	20190410_QExHFX1_RSLC1_Beveridge_Clausen_IMP_DSS_JRmethod_R2.10128.10128.3	xl	1.6300(0.6700+1.2000)	0.015	-0.5352	/	K.DLIKK.V(4)+K.DWDPKK.Y(5)	REVERSE_spLALBA_BOVIN|,REVERSE_spLALBA_HUMAN|+Cas9	1540.85
0.1288	20190410_QExHFX1_RSLC1_Beveridge_Clausen_IMP_DSS_JRmethod_R2.23500.23500.3	xl	1.7600(0.3300+1.4300)	1.44	-2.0495	/	E.FVKAK.S(3)+R.LENLIAQLPGEKK.N(12)	REVERSE_spCATA_HUMAN|,REVERSE_spCO5_HUMAN|+Cas9	2181.2772
0.1283	20190410_QExHFX1_RSLC1_Beveridge_Clausen_IMP_DSS_JRmethod_R2.13402.13402.3	xl	1.2300(0.8350+0.9150)	1.23	1.2916	/	R.RSKSLR.A(3)+K.RVIEIKR.V(6)	REVERSE_Cas9+REVERSE_spPDGFB_HUMAN|	1796.1107
0.1282	20190410_QExHFX1_RSLC1_Beveridge_Clausen_IMP_DSS_JRmethod_R2.16018.16018.3	xl	1.5450(0.6000+0.9450)	1.545	1.5844	/	-.KDEPK.N(1)+K.KDGADFAKWR.C(8)	REVERSE_spRS27A_HUMAN|+spALDOA_RABIT|	1945.9897
0.1275	20190410_QExHFX1_RSLC1_Beveridge_Clausen_IMP_DSS_JRmethod_R2.12574.12574.3	xl	1.6500(0.4450+1.3550)	1.235	-0.862	/	N.AEKPK.N(3)+K.SEQEIGKATAK.Y(7)	spCATA_HUMAN|,spGSTA1_HUMAN|+Cas9	1870.0047
0.1242	20190410_QExHFX1_RSLC1_Beveridge_Clausen_IMP_DSS_JRmethod_R2.07502.07502.3	xl	1.6450(1.1850+0.4600)	1.16	-0.4211	/	R.KFDNLTK.A(1)+R.SDKNR.G(3)	Cas9+Cas9	1620.8471
0.1211	20190410_QExHFX1_RSLC1_Beveridge_Clausen_IMP_DSS_JRmethod_R2.15061.15061.3	xl	1.5900(0.5100+1.3050)	0.975	-0.6694	/	K.FAAKR.E(4)+K.FKVLGNTDR.H(2)	REVERSE_spCATG_HUMAN|+Cas9	1777.9838
0.1179	20190410_QExHFX1_RSLC1_Beveridge_Clausen_IMP_DSS_JRmethod_R2.07283.07283.3	xl	1.0150(1.0150+1.0150)	0.535	-0.0592	/	K.GYKEVK.K(3)+K.GYKEVK.K(3)	Cas9+Cas9	1582.8606
0.1142	20190410_QExHFX1_RSLC1_Beveridge_Clausen_IMP_DSS_JRmethod_R2.13407.13407.3	xl	1.0800(1.0800+1.0800)	0.535	0.6086	/	R.KFDNLTK.A(1)+R.KFDNLTK.A(1)	Cas9+Cas9	1867.009
0.1138	20190410_QExHFX1_RSLC1_Beveridge_Clausen_IMP_DSS_JRmethod_R2.12783.12783.3	xl	1.7750(0.4450+1.3300)	1.445	1.6988	/	K.EDYFKK.L(5)+K.VKYVTEGMR.K(2)	Cas9+Cas9	2048.0288
0.1129	20190410_QExHFX1_RSLC1_Beveridge_Clausen_IMP_DSS_JRmethod_R2.14340.14340.3	xl	1.0800(1.0800+1.0800)	0.525	0.8785	/	K.MKNYWR.Q(2)+K.MKNYWR.Q(2)	Cas9+Cas9	1930.9334
0.1094	20190410_QExHFX1_RSLC1_Beveridge_Clausen_IMP_DSS_JRmethod_R2.12563.12563.3	xl	1.4100(0.9800+0.6700)	1.41	3.5926	/	K.HGGPKDEER.H(5)+R.KGKSIR.E(3)	spSODC_HUMAN|+spPEPB_PIG|	1848.9805
0.1078	20190410_QExHFX1_RSLC1_Beveridge_Clausen_IMP_DSS_JRmethod_R2.13969.13969.3	xl	1.3700(1.1100+0.5600)	1.37	-1.8162	/	K.MAKRLTEADAR.E(3)+R.NKRR.T(2)	REVERSE_spANXA5_HUMAN|+REVERSE_Cas9	1971.0795
0.1051	20190410_QExHFX1_RSLC1_Beveridge_Clausen_IMP_DSS_JRmethod_R2.13670.13670.3	xl	1.4750(0.6950+0.9650)	0.94	2.888	/	R.TIEELQKK.T(7)+R.TNEPSFKSK.W(7)	spK1H5_HUMAN|+REVERSE_spANT3_HUMAN|	2162.147
0.104	20190410_QExHFX1_RSLC1_Beveridge_Clausen_IMP_DSS_JRmethod_R2.06901.06901.3	xl	1.5100(0.5700+1.5200)	1.51	2.1943	/	-.ENTAKK.L(5)+K.SDNVPSEEVVKK.M(11)	REVERSE_spCYC_HUMAN|,REVERSE_spCYC_HORSE|+Cas9	2157.1164
0.104	20190410_QExHFX1_RSLC1_Beveridge_Clausen_IMP_DSS_JRmethod_R2.18343.18343.3	xl	1.3600(0.9300+0.6000)	1.155	-1.0425	/	K.DAKLALIKEK.L(3)+K.HTKLFDK.L(3)	spGSTA1_HUMAN|+REVERSE_spPEPA_PIG|	2153.2459
0.1038	20190410_QExHFX1_RSLC1_Beveridge_Clausen_IMP_DSS_JRmethod_R2.07086.07086.3	xl	1.6150(0.3800+1.4100)	1.38	-0.7245	/	K.LSKR.V(3)+R.NSDKLIAR.K(4)	REVERSE_spCRP_HUMAN|+Cas9	1555.9045
0.1014	20190410_QExHFX1_RSLC1_Beveridge_Clausen_IMP_DSS_JRmethod_R2.15487.15487.4	xl	1.4600(0.4300+1.0300)	0.95	-0.4809	/	K.AGFIKR.Q(5)+R.KDFQFYK.V(1)	Cas9+Cas9	1802.9719
0.0988	20190410_QExHFX1_RSLC1_Beveridge_Clausen_IMP_DSS_JRmethod_R2.18657.18657.3	xl	1.4500(0.8100+0.8100)	0.32	2.2165	/	R.LKYENEMALR.Q(2)+R.MALEAEYKAR.F(8)	spK1C15_SHEEP|+REVERSE_spK1H2_HUMAN|	2584.3028
0.0975	20190410_QExHFX1_RSLC1_Beveridge_Clausen_IMP_DSS_JRmethod_R2.10897.10897.4	xl	1.4150(1.0150+0.4000)	1.195	-0.4226	/	K.FIKPILEK.M(3)+R.SDKNR.G(3)	Cas9+Cas9	1742.993
0.0974	20190410_QExHFX1_RSLC1_Beveridge_Clausen_IMP_DSS_JRmethod_R2.25986.25986.3	xl	1.6050(1.0200+0.7500)	0.09	3.1862	/	R.KGAVYDKLEAWK.L(1)+K.QEEKEQIK.C(4)	spGAG_SCVLA|+spK2M2_SHEEP|,spKRHB1_HUMAN|,spKRHB3_HUMAN|,spKRHB5_HUMAN|,spKRHB6_HUMAN|	2575.3532
0.0955	20190410_QExHFX1_RSLC1_Beveridge_Clausen_IMP_DSS_JRmethod_R2.24073.24073.3	xl	1.4000(0.7700+0.6300)	0.755	-1.3334	/	R.HAIESKHTDR.R(6)+R.LSVEEEYKK.K(8)	REVERSE_spALBU_BOVIN|+REVERSE_spKRHB1_HUMAN|,REVERSE_spKRHB6_HUMAN|	2454.239
0.0951	20190410_QExHFX1_RSLC1_Beveridge_Clausen_IMP_DSS_JRmethod_R2.06438.06438.3	xl	1.3200(0.8300+0.7350)	0.42	-0.0335	/	R.DKPIR.E(2)+R.LSKSR.R(3)	Cas9+Cas9	1354.7932
0.0928	20190410_QExHFX1_RSLC1_Beveridge_Clausen_IMP_DSS_JRmethod_R2.12679.12679.3	xl	1.8450(1.5650+0.2800)	1.845	4.8155	/	R.GKSDNVPSEEVVK.K(2)+V.KQLR.L(1)	Cas9+spCO5_HUMAN|,REVERSE_spKCRM_HUMAN|,REVERSE_spUB2E1_HUMAN|	2068.1163
0.09	20190410_QExHFX1_RSLC1_Beveridge_Clausen_IMP_DSS_JRmethod_R2.17659.17659.3	xl	1.4250(1.0050+0.6050)	1.425	1.2895	/	K.QLKEDYFK.K(3)+K.QQKLGR.V(3)	Cas9+REVERSE_spSYH_HUMAN|	1936.0417
0.0898	20190410_QExHFX1_RSLC1_Beveridge_Clausen_IMP_DSS_JRmethod_R2.13676.13676.3	xl	1.3950(0.7500+0.8450)	0.725	2.0162	/	K.MKNYWR.Q(2)+R.NSDKLIAR.K(4)	Cas9+Cas9	1950.0145
0.0897	20190410_QExHFX1_RSLC1_Beveridge_Clausen_IMP_DSS_JRmethod_R2.09506.09506.3	xl	1.5500(1.0500+0.5000)	0.805	-0.0601	/	R.SETKDLLFR.D(4)+R.SNKQGK.Q(3)	spTRFE_HUMAN|+REVERSE_Cas9	1906.0159
0.0891	20190410_QExHFX1_RSLC1_Beveridge_Clausen_IMP_DSS_JRmethod_R2.11277.11277.3	xl	1.0450(1.0450+1.0450)	0.585	2.2643	/	K.SDNVPSEEVVKK.M(11)+K.SDNVPSEEVVKK.M(11)	Cas9+Cas9	2797.4232
0.089	20190410_QExHFX1_RSLC1_Beveridge_Clausen_IMP_DSS_JRmethod_R2.19951.19951.3	xl	1.5550(0.5700+0.9850)	1.16	2.0326	/	K.KDMSAAG.-(1)+K.KYLLEAK.L(1)	REVERSE_Cas9+REVERSE_spSYH_HUMAN|	1679.8803
0.0864	20190410_QExHFX1_RSLC1_Beveridge_Clausen_IMP_DSS_JRmethod_R2.14639.14639.3	xl	1.4550(0.5200+1.1650)	0.99	-2.1352	/	R.LSKSR.R(3)+K.VVEESPVNDSKGR.N(11)	Cas9+REVERSE_Cas9	2142.128
0.0857	20190410_QExHFX1_RSLC1_Beveridge_Clausen_IMP_DSS_JRmethod_R2.09832.09832.3	xl	1.5900(1.4200+0.3450)	1.38	-0.492	/	K.APLSASMIKR.Y(9)+R.SDKNR.G(3)	Cas9+Cas9	1828.9828
0.0849	20190410_QExHFX1_RSLC1_Beveridge_Clausen_IMP_DSS_JRmethod_R2.12796.12796.3	xl	1.3400(0.6850+0.9000)	0.48	-4.3822	/	K.AANKYLR.K(4)+R.NKDSR.T(2)	spGAG_SCVLA|+REVERSE_Cas9	1590.8477
0.0846	20190410_QExHFX1_RSLC1_Beveridge_Clausen_IMP_DSS_JRmethod_R2.18899.18899.3	xl	1.3950(0.7750+0.6200)	1.395	3.6437	/	R.ANISHKDMQLGR.L(6)+K.ETNTPKK.K(6)	spCO5_HUMAN|+spUB2E1_HUMAN|	2323.1953
0.0788	20190410_QExHFX1_RSLC1_Beveridge_Clausen_IMP_DSS_JRmethod_R2.12155.12155.3	xl	1.5300(0.8250+0.7050)	0.27	1.1762	/	R.DKPIR.E(2)+K.KDLIIK.L(1)	Cas9+Cas9	1493.918
0.0788	20190410_QExHFX1_RSLC1_Beveridge_Clausen_IMP_DSS_JRmethod_R2.16134.16134.3	xl	1.4050(0.8100+0.5950)	1.405	2.9411	/	K.KAALEK.S(1)+K.LDFKDR.V(4)	spK1C9_HUMAN|+spTAU_HUMAN|	1588.8824
0.0779	20190410_QExHFX1_RSLC1_Beveridge_Clausen_IMP_DSS_JRmethod_R2.13180.13180.3	xl	1.5100(0.3700+1.1400)	1.51	-4.6662	/	K.KYPK.L(1)+R.QC[160.03]KANEIEATLR.Q(3)	Cas9+REVERSE_spK2M3_SHEEP|,REVERSE_spKRHB5_HUMAN|	2104.0986
0.0772	20190410_QExHFX1_RSLC1_Beveridge_Clausen_IMP_DSS_JRmethod_R2.15148.15148.3	xl	0.9600(0.8700+0.9600)	0.96	-4.9904	/	K.EYTTKGHLR.A(5)+K.QQAHIGEKMSHLR.E(8)	REVERSE_spTRFL_HUMAN|+REVERSE_spCAS1_BOVIN|	2775.4237
0.077	20190410_QExHFX1_RSLC1_Beveridge_Clausen_IMP_DSS_JRmethod_R2.14908.14908.3	xl	1.3500(0.8000+0.6600)	1.14	0.2375	/	K.QLKEDYFK.K(3)+K.VITLKSK.L(5)	Cas9+Cas9	1995.1291
0.0769	20190410_QExHFX1_RSLC1_Beveridge_Clausen_IMP_DSS_JRmethod_R2.06056.06056.3	xl	1.3900(0.7600+0.8750)	0.46	0.6228	/	K.AKTSTR.S(2)+R.QWTKR.Y(4)	spTAU_HUMAN|+spUB2E1_HUMAN|	1517.8313
0.0759	20190410_QExHFX1_RSLC1_Beveridge_Clausen_IMP_DSS_JRmethod_R2.14327.14327.3	xl	1.3300(0.7400+0.6450)	1.33	1.0535	/	K.FVLKTPK.G(4)+K.IPSKVLGR.A(4)	spSYH_HUMAN|+REVERSE_spADH1_YEAST|	1838.1392
0.0755	20190410_QExHFX1_RSLC1_Beveridge_Clausen_IMP_DSS_JRmethod_R2.12540.12540.3	xl	1.0550(1.0550+1.0550)	0.365	3.3436	/	K.VKYVTEGMR.K(2)+K.VKYVTEGMR.K(2)	Cas9+Cas9	2301.186
0.0753	20190410_QExHFX1_RSLC1_Beveridge_Clausen_IMP_DSS_JRmethod_R2.17179.17179.3	xl	1.8400(0.4100+1.4300)	0.01	-3.1713	/	R.KKAGGR.L(2)+K.SDNVPSEEVVKK.M(11)	REVERSE_spRS27A_HUMAN|+Cas9	2083.1272
0.0738	20190410_QExHFX1_RSLC1_Beveridge_Clausen_IMP_DSS_JRmethod_R2.02592.02592.3	xl	1.4800(0.7100+1.1400)	0.34	0.0539	/	R.NKDSR.T(2)+R.SDKNR.G(3)	REVERSE_Cas9+Cas9	1374.6851
0.073	20190410_QExHFX1_RSLC1_Beveridge_Clausen_IMP_DSS_JRmethod_R2.22096.22096.3	xl	1.5950(1.0300+0.5650)	0.76	4.4849	/	R.MTNFDKNLPNEK.V(6)+K.NKQELFR.V(2)	Cas9+REVERSE_spKRHB2_HUMAN|	2521.2634
0.0719	20190410_QExHFX1_RSLC1_Beveridge_Clausen_IMP_DSS_JRmethod_R2.22984.22984.3	xl	1.2750(0.7050+0.8050)	1.1	1.5336	/	K.ILTKTDDQVK.Q(4)+R.KMAAALEC[160.03]RGFVK.G(1)	REVERSE_spLEP_HUMAN|+REVERSE_spLYSC_CHICK|	2777.4818
0.0706	20190410_QExHFX1_RSLC1_Beveridge_Clausen_IMP_DSS_JRmethod_R2.14296.14296.3	xl	0.9650(0.9650+0.9650)	0.965	0.3923	/	K.NLPNEKVLPK.H(6)+K.NLPNEKVLPK.H(6)	Cas9+Cas9	2439.41
0.0705	20190410_QExHFX1_RSLC1_Beveridge_Clausen_IMP_DSS_JRmethod_R2.13784.13784.3	xl	1.4250(0.8200+0.6050)	1.125	0.6892	/	R.DTHKSEIAHR.F(4)+K.LPVKIVS.-(4)	spALBU_BOVIN|+REVERSE_spPEPC_PIG|	2085.1581
0.0701	20190410_QExHFX1_RSLC1_Beveridge_Clausen_IMP_DSS_JRmethod_R2.19285.19285.3	xl	1.4250(0.5050+1.0800)	0.9	-3.192	/	R.KEFR.K(1)+K.QLAGELEALKC[160.03]R.A(10)	spANXA5_HUMAN|+REVERSE_spKRHB1_HUMAN|,REVERSE_spKRHB3_HUMAN|,REVERSE_spKRHB5_HUMAN|,REVERSE_spKRHB6_HUMAN|	2103.1146
0.0698	20190410_QExHFX1_RSLC1_Beveridge_Clausen_IMP_DSS_JRmethod_R2.08038.08038.3	xl	1.4100(0.6450+0.9500)	0.195	-0.5503	/	R.KVTVK.Q(1)+K.VITLKSK.L(5)	Cas9,REVERSE_Cas9+Cas9	1498.9697
0.0697	20190410_QExHFX1_RSLC1_Beveridge_Clausen_IMP_DSS_JRmethod_R2.10341.10341.3	xl	1.2500(0.7600+0.6850)	1.25	0.9133	/	K.EYWEKIK.G(5)+K.NPTAFKK.Y(6)	REVERSE_spK1C10_HUMAN|+spUBE2C_HUMAN|	1937.0298
0.0678	20190410_QExHFX1_RSLC1_Beveridge_Clausen_IMP_DSS_JRmethod_R2.16272.16272.3	xl	1.4000(0.5650+0.8350)	1.4	1.8007	/	K.KLKSIR.Q(1)+R.SNLNKIQEK.E(5)	spPEPC_PIG|+REVERSE_spK2M3_SHEEP|	1954.1574
0.0672	20190410_QExHFX1_RSLC1_Beveridge_Clausen_IMP_DSS_JRmethod_R2.09757.09757.3	xl	1.2400(0.5600+0.6800)	1.24	-2.2646	/	K.ETNTPKKK.E(7)+R.SQLGEKLR.L(6)	spUB2E1_HUMAN|+spK1H8_HUMAN|	2012.1265
0.0645	20190410_QExHFX1_RSLC1_Beveridge_Clausen_IMP_DSS_JRmethod_R2.22696.22696.3	xl	1.3850(0.4200+0.9650)	1.385	-0.0196	/	K.LKGNK.L(2)+K.QIRKASTSLLK.S(4)	REVERSE_spPEPA_PIG|+REVERSE_spUB2E1_HUMAN|	1940.1781
0.0642	20190410_QExHFX1_RSLC1_Beveridge_Clausen_IMP_DSS_JRmethod_R2.13742.13742.3	xl	1.3750(0.5700+1.0050)	0.675	-0.71	/	K.GRNKDSR.T(4)+K.QQAHIGEKMSHLR.E(8)	REVERSE_Cas9+REVERSE_spCAS1_BOVIN|	2503.2825
0.0639	20190410_QExHFX1_RSLC1_Beveridge_Clausen_IMP_DSS_JRmethod_R2.19552.19552.3	xl	1.3200(0.6200+0.8350)	0.62	-1.2764	/	R.KNIEDEYKK.K(8)+K.YYKVDENGK.L(3)	REVERSE_spK22E_HUMAN|+spRS27A_HUMAN|	2418.1954
0.0638	20190410_QExHFX1_RSLC1_Beveridge_Clausen_IMP_DSS_JRmethod_R2.10675.10675.3	xl	1.9750(1.7600+0.4250)	0.01	2.2828	/	K.RNSDKLIAR.K(5)+R.SKSLR.A(2)	Cas9+REVERSE_Cas9	1799.0376
0.0634	20190410_QExHFX1_RSLC1_Beveridge_Clausen_IMP_DSS_JRmethod_R2.07817.07817.3	xl	1.4500(0.8450+0.7650)	0.04	0.0926	/	K.HKIPIK.Y(2)+K.SKQVDPK.L(2)	spMYG_HORSE|+REVERSE_spPRDX1_HUMAN|	1672.9875
0.0634	20190410_QExHFX1_RSLC1_Beveridge_Clausen_IMP_DSS_JRmethod_R2.17448.17448.3	xl	1.2450(0.5300+0.8800)	1.245	-1.7461	/	K.GYKEVK.K(3)+R.KDFQFYK.V(1)	Cas9+Cas9	1834.9505
0.0631	20190410_QExHFX1_RSLC1_Beveridge_Clausen_IMP_DSS_JRmethod_R2.08210.08210.3	xl	1.3600(1.0200+0.5250)	0.925	-0.8611	/	K.KESKVSMSKNSK.L(9)+K.YSKAK.V(3)	spUB2E1_HUMAN|+spCATA_HUMAN|	2085.1139
0.0629	20190410_QExHFX1_RSLC1_Beveridge_Clausen_IMP_DSS_JRmethod_R2.09967.09967.3	xl	1.6450(0.3400+1.3050)	1.645	0.0791	/	K.FAAKR.E(4)+K.SEQEIGKATAK.Y(7)	REVERSE_spCATG_HUMAN|+Cas9	1890.021
0.0624	20190410_QExHFX1_RSLC1_Beveridge_Clausen_IMP_DSS_JRmethod_R2.22987.22987.3	xl	1.4700(0.4350+1.2800)	0.94	-0.1135	/	K.DFQFYKVR.E(6)+K.KIEC[160.03]FDSVEISGVEDR.F(1)	Cas9+Cas9	3121.5065
0.0624	20190410_QExHFX1_RSLC1_Beveridge_Clausen_IMP_DSS_JRmethod_R2.31188.31188.3	xl	1.3800(1.0050+0.4200)	1.38	-0.113	/	K.EKTFDIFVEGGISR.F(2)+K.FIPKKR.V(4)	REVERSE_spADH1_YEAST|+REVERSE_spPDGFB_HUMAN|	2522.3896
0.0617	20190410_QExHFX1_RSLC1_Beveridge_Clausen_IMP_DSS_JRmethod_R2.17735.17735.3	xl	1.3150(0.5250+0.7900)	1.045	-4.9882	/	K.C[160.03]GSKDNIK.H(4)+R.NSDKLIAR.K(4)	spTAU_HUMAN|+Cas9	1974.0203
0.0612	20190410_QExHFX1_RSLC1_Beveridge_Clausen_IMP_DSS_JRmethod_R2.22449.22449.3	xl	1.2850(0.6400+0.7150)	1.285	2.4876	/	R.SDLNGKRSK.L(6)+R.TGSSGAKEMK.L(7)	spEGF_HUMAN|+spTAU_HUMAN|	2136.0844
0.0595	20190410_QExHFX1_RSLC1_Beveridge_Clausen_IMP_DSS_JRmethod_R2.18121.18121.3	xl	1.5400(0.4950+1.0450)	1.125	0.2387	/	K.ESILPKR.N(6)+R.VNTEITKAPLSASMIK.R(7)	Cas9+Cas9	2681.5036
0.0593	20190410_QExHFX1_RSLC1_Beveridge_Clausen_IMP_DSS_JRmethod_R2.14941.14941.3	xl	1.2800(0.6250+0.7800)	1.28	1.4788	/	-.KSTDVVYR.G(1)+K.SKLVSDFR.K(2)	REVERSE_spADH1_YEAST|+Cas9	2055.1
0.0593	20190410_QExHFX1_RSLC1_Beveridge_Clausen_IMP_DSS_JRmethod_R2.15965.15965.3	xl	0.9500(0.9500+0.9500)	0.95	1.4598	/	R.MTNFDKNLPNEK.V(6)+R.MTNFDKNLPNEK.V(6)	Cas9+Cas9	3037.4524
0.0566	20190410_QExHFX1_RSLC1_Beveridge_Clausen_IMP_DSS_JRmethod_R2.14776.14776.3	xl	1.2100(0.6550+0.5550)	1.21	-4.5773	/	R.KSEEEVAAR.R(1)+R.TIEELQKK.T(7)	spTRFL_HUMAN|+spK1H5_HUMAN|	2143.1371
0.0566	20190410_QExHFX1_RSLC1_Beveridge_Clausen_IMP_DSS_JRmethod_R2.16040.16040.3	xl	1.3150(0.7650+0.5500)	0.85	-2.7665	/	K.KDGADFAKWR.C(8)+K.KLHTTMK.V(1)	spALDOA_RABIT|+REVERSE_spSUMO1_HUMAN|	2188.1462
0.0561	20190410_QExHFX1_RSLC1_Beveridge_Clausen_IMP_DSS_JRmethod_R2.11170.11170.3	xl	1.5850(1.3350+0.4750)	0.99	0.6304	/	K.DDSIDNKVLTR.S(7)+R.SKSLR.A(2)	Cas9+REVERSE_Cas9	2002.0694
0.0556	20190410_QExHFX1_RSLC1_Beveridge_Clausen_IMP_DSS_JRmethod_R2.10050.10050.3	xl	1.6050(1.3800+0.4700)	0.095	-0.5975	/	K.DWDPKK.Y(5)+K.LKSVK.E(2)	Cas9+Cas9	1498.8395
0.055	20190410_QExHFX1_RSLC1_Beveridge_Clausen_IMP_DSS_JRmethod_R2.10371.10371.3	xl	1.5950(1.2950+0.3700)	1.485	3.9913	/	K.ESILPKRNSDK.L(6)+R.KMIAK.S(1)	Cas9+Cas9	2013.1291
0.055	20190410_QExHFX1_RSLC1_Beveridge_Clausen_IMP_DSS_JRmethod_R2.14271.14271.3	xl	1.3150(0.6550+0.9100)	0.905	2.8436	/	T.KAER.G(1)+R.KDFQFYKVR.E(1)	Cas9,REVERSE_spIGF2_HUMAN|+Cas9	1870.01
0.0538	20190410_QExHFX1_RSLC1_Beveridge_Clausen_IMP_DSS_JRmethod_R2.10597.10597.3	xl	1.5650(0.4200+1.1450)	1.28	3.8793	/	K.FKMK.Y(2)+R.LDLGLNYKMATR.M(8)	spRETBP_HUMAN|+REVERSE_spDHE3_BOVIN|	2084.1161
0.0534	20190410_QExHFX1_RSLC1_Beveridge_Clausen_IMP_DSS_JRmethod_R2.07813.07813.3	xl	1.3700(0.4600+1.1200)	0.935	-0.0609	/	K.LSKR.V(3)+R.NSDKLIAR.K(4)	REVERSE_spCRP_HUMAN|+Cas9	1555.9045
0.0534	20190410_QExHFX1_RSLC1_Beveridge_Clausen_IMP_DSS_JRmethod_R2.22149.22149.3	xl	1.4700(0.5500+0.9200)	0.17	-1.0026	/	R.KEFR.K(1)+R.SKEEAEALYHSK.Y(2)	spANXA5_HUMAN|+spK22E_HUMAN|	2107.0585
0.0518	20190410_QExHFX1_RSLC1_Beveridge_Clausen_IMP_DSS_JRmethod_R2.13739.13739.3	xl	1.3750(0.7400+0.6350)	0.185	-4.4614	/	K.GGNMKEVFR.R(5)+R.KGAVYDK.L(1)	spKCRM_HUMAN|+spGAG_SCVLA|	1953.9981
0.0516	20190410_QExHFX1_RSLC1_Beveridge_Clausen_IMP_DSS_JRmethod_R2.14067.14067.3	xl	1.0250(0.7250+0.8100)	1.025	-4.2541	/	K.C[160.03]EEMKATVIR.H(5)+R.TKYQTEQSLR.Q(2)	spK2M3_SHEEP|,spKRHB1_HUMAN|,spKRHB3_HUMAN|,spKRHB5_HUMAN|,spKRHB6_HUMAN|+spK1HB_HUMAN|	2626.3093
0.0514	20190410_QExHFX1_RSLC1_Beveridge_Clausen_IMP_DSS_JRmethod_R2.15563.15563.3	xl	1.2550(0.4850+1.0150)	1.255	-4.1725	/	K.QKLKK.K(4)+K.SELTGKFEK.L(6)	spCO5_HUMAN|+spANXA5_HUMAN|	1819.0454
0.05	20190410_QExHFX1_RSLC1_Beveridge_Clausen_IMP_DSS_JRmethod_R2.17251.17251.3	xl	1.2000(0.5750+0.6250)	0.995	-4.1299	/	K.IEKLSDGHR.G(3)+K.SAPNHKHTK.L(6)	REVERSE_spK22E_HUMAN|+REVERSE_spPEPA_PIG|	2210.1555
0.0499	20190410_QExHFX1_RSLC1_Beveridge_Clausen_IMP_DSS_JRmethod_R2.20287.20287.3	xl	1.2150(0.6500+0.6700)	0.58	-2.8195	/	K.HKDTPK.Y(2)+K.KDEKEQIK.T(4)	REVERSE_spKCRM_HUMAN|+spKRHB4_HUMAN|	1879.005
0.0496	20190410_QExHFX1_RSLC1_Beveridge_Clausen_IMP_DSS_JRmethod_R2.26670.26670.3	xl	1.0350(0.6950+0.6850)	1.035	-2.0191	/	K.AEAYNKC[160.03]VDK.S(6)+R.VKENFDK.A(2)	REVERSE_spALBU_HUMAN|+spRETBP_HUMAN|	2213.0673
0.0494	20190410_QExHFX1_RSLC1_Beveridge_Clausen_IMP_DSS_JRmethod_R2.21458.21458.3	xl	1.3700(0.5050+0.9950)	1.37	4.9674	/	R.KNIEDEYK.K(1)+R.MTNFDKNLPNEK.V(6)	REVERSE_spK22E_HUMAN|,REVERSE_spK2C1_HUMAN|+Cas9	2625.2631
0.0483	20190410_QExHFX1_RSLC1_Beveridge_Clausen_IMP_DSS_JRmethod_R2.13399.13399.3	xl	1.1700(0.5600+0.6100)	1.17	-4.3321	/	K.GADGKTK.L(5)+K.KAKTSTR.S(3)	spTAU_HUMAN|+spTAU_HUMAN|	1603.8893
0.0482	20190410_QExHFX1_RSLC1_Beveridge_Clausen_IMP_DSS_JRmethod_R2.09584.09584.3	xl	1.3100(0.6150+0.6950)	1	0.4488	/	K.GQKNSR.E(3)+R.KFKHTHDK.T(1)	Cas9+spPDGFB_HUMAN|	1865.9859
0.0482	20190410_QExHFX1_RSLC1_Beveridge_Clausen_IMP_DSS_JRmethod_R2.16906.16906.3	xl	1.4200(0.3600+1.0600)	1.165	-1.6433	/	K.KDWDPK.K(1)+K.SKLVSDFR.K(2)	Cas9+Cas9	1875.973
0.0482	20190410_QExHFX1_RSLC1_Beveridge_Clausen_IMP_DSS_JRmethod_R2.19382.19382.3	xl	1.0200(0.7250+0.8550)	0.955	-2.2413	/	K.EKIKNR.Y(4)+K.EQIKC[160.03]LNNR.F(4)	spGSTA1_HUMAN|+spK2M2_SHEEP|,spKRHB2_HUMAN|	2098.1316
0.047	20190410_QExHFX1_RSLC1_Beveridge_Clausen_IMP_DSS_JRmethod_R2.16634.16634.3	xl	1.4400(0.9050+0.5350)	0.955	2.4565	/	K.KDSGFQMNQLR.G(1)+K.MIFIKKGK.E(5)	spTRFE_HUMAN|+REVERSE_spCYC_HUMAN|	2424.302
0.047	20190410_QExHFX1_RSLC1_Beveridge_Clausen_IMP_DSS_JRmethod_R2.19086.19086.3	xl	1.4500(1.0100+0.4400)	1.45	3.3972	/	R.ITVRTQPTKAR.Q(9)+R.NKIKEK.L(4)	REVERSE_spPDGFB_HUMAN|+REVERSE_spGSTA1_HUMAN|	2166.2847
0.0449	20190410_QExHFX1_RSLC1_Beveridge_Clausen_IMP_DSS_JRmethod_R2.19599.19599.3	xl	1.4200(0.4950+1.2100)	1.115	4.1989	/	K.KFWGK.Y(1)+K.MIAKSEQEIGK.A(4)	spALBU_BOVIN|+Cas9	2035.0811
0.0448	20190410_QExHFX1_RSLC1_Beveridge_Clausen_IMP_DSS_JRmethod_R2.12089.12089.3	xl	1.1850(0.7750+0.6550)	1.185	3.5584	/	R.KPLISEK.S(1)+K.SKLTIVK.V(2)	REVERSE_Cas9+REVERSE_Cas9	1739.0807
0.0444	20190410_QExHFX1_RSLC1_Beveridge_Clausen_IMP_DSS_JRmethod_R2.09620.09620.3	xl	1.5800(1.1500+0.4300)	0.895	0.0804	/	K.KDLIIK.L(1)+R.SKSLR.A(2)	Cas9+REVERSE_Cas9	1455.9024
0.0444	20190410_QExHFX1_RSLC1_Beveridge_Clausen_IMP_DSS_JRmethod_R2.14540.14540.3	xl	1.5600(0.4850+1.1750)	0.75	4.6791	/	G.EKIR.L(2)+K.ESILPKRNSDK.L(6)	spK1H8_HUMAN|,REVERSE_spNEDD8_HUMAN|,spSYH_HUMAN|+Cas9	1968.1003
0.044	20190410_QExHFX1_RSLC1_Beveridge_Clausen_IMP_DSS_JRmethod_R2.18476.18476.3	xl	1.5100(0.5150+0.9950)	0.72	1.4904	/	-.KDEPK.N(1)+K.KDGADFAKWR.C(8)	REVERSE_spRS27A_HUMAN|+spALDOA_RABIT|	1945.9897
0.0439	20190410_QExHFX1_RSLC1_Beveridge_Clausen_IMP_DSS_JRmethod_R2.24532.24532.3	xl	1.5950(1.1100+0.5850)	0.05	0.7761	/	K.EALQIKYNFSFR.Y(6)+R.TGVKGLSR.S(4)	spCO5_HUMAN|+REVERSE_spALBU_BOVIN|	2469.3379
0.0437	20190410_QExHFX1_RSLC1_Beveridge_Clausen_IMP_DSS_JRmethod_R2.11215.11215.3	xl	1.3650(0.4900+0.8750)	1.365	4.8031	/	K.MAKR.L(3)+K.QLKPNAEGVK.M(3)	REVERSE_spANXA5_HUMAN|,spEGF_HUMAN|+REVERSE_spCAH1_HUMAN|	1724.9606
0.0434	20190410_QExHFX1_RSLC1_Beveridge_Clausen_IMP_DSS_JRmethod_R2.24017.24017.3	xl	1.1150(0.5850+0.6850)	1.115	-0.9772	/	K.HTKLFDK.L(3)+K.KYWGTKIK.D(6)	REVERSE_spPEPA_PIG|+spCTRA_BOVIN|	2048.1458
0.0432	20190410_QExHFX1_RSLC1_Beveridge_Clausen_IMP_DSS_JRmethod_R2.06535.06535.3	xl	1.3800(0.9750+0.6500)	0.405	0.0822	/	R.DKPIR.E(2)+R.LSKSR.R(3)	Cas9+Cas9	1354.7932
0.0415	20190410_QExHFX1_RSLC1_Beveridge_Clausen_IMP_DSS_JRmethod_R2.14341.14341.3	xl	1.3000(0.7300+0.5700)	1.125	4.9434	/	R.KKDWDPKK.Y(7)+K.QFFKNWR.D(4)	Cas9+spGELS_HUMAN|	2206.1686
0.0407	20190410_QExHFX1_RSLC1_Beveridge_Clausen_IMP_DSS_JRmethod_R2.15706.15706.3	xl	1.1700(0.6900+0.8800)	0.43	-3.138	/	K.RFEKR.L(4)+K.TLNDFKR.Q(6)	REVERSE_spANXA5_HUMAN|+REVERSE_Cas9	1764.9634
0.0396	20190410_QExHFX1_RSLC1_Beveridge_Clausen_IMP_DSS_JRmethod_R2.11738.11738.3	xl	1.0300(1.0300+1.0300)	0.05	0.2535	/	K.VITLKSK.L(5)+K.VITLKSK.L(5)	Cas9+Cas9	1713.1015
0.0396	20190410_QExHFX1_RSLC1_Beveridge_Clausen_IMP_DSS_JRmethod_R2.20620.20620.3	xl	1.2750(0.5450+0.7300)	1.24	1.3818	/	K.MKTIWIANK.H(2)+-.MSIPETQKGVIFYESHGK.L(8)	spEGF_HUMAN|+spADH1_YEAST|	3291.7034
0.0384	20190410_QExHFX1_RSLC1_Beveridge_Clausen_IMP_DSS_JRmethod_R2.11749.11749.3	xl	1.3450(0.3200+1.0250)	1.345	-0.2118	/	E.EDKK.H(3)+R.IPLHKFTSIR.R(5)	Cas9,REVERSE_spKRHB4_HUMAN|+spCATD_HUMAN|	1867.0566
0.0382	20190410_QExHFX1_RSLC1_Beveridge_Clausen_IMP_DSS_JRmethod_R2.20329.20329.3	xl	1.3350(0.4800+1.0400)	0.61	-1.3637	/	R.KEFR.K(1)+K.QLAGELEALKC[160.03]R.A(10)	spANXA5_HUMAN|+REVERSE_spKRHB1_HUMAN|,REVERSE_spKRHB3_HUMAN|,REVERSE_spKRHB5_HUMAN|,REVERSE_spKRHB6_HUMAN|	2103.1146
0.0381	20190410_QExHFX1_RSLC1_Beveridge_Clausen_IMP_DSS_JRmethod_R2.15216.15216.3	xl	1.2400(0.4150+0.8250)	1.24	-2.9086	/	K.DKSPK.F(2)+R.FAAFIDKVR.F(7)	spTRFL_HUMAN|+spK2M2_SHEEP|,spK2M3_SHEEP|,spKRHB1_HUMAN|,spKRHB3_HUMAN|,spKRHB5_HUMAN|,spKRHB6_HUMAN|	1776.9773
0.0379	20190410_QExHFX1_RSLC1_Beveridge_Clausen_IMP_DSS_JRmethod_R2.19178.19178.3	xl	1.4100(0.5550+0.8550)	0.7	0.4162	/	R.NKYEDEINK.R(2)+R.RVDQLKSDQSR.L(6)	spK2C1_HUMAN|+spK2C1_HUMAN|	2620.3091
0.0372	20190410_QExHFX1_RSLC1_Beveridge_Clausen_IMP_DSS_JRmethod_R2.13439.13439.3	xl	1.2500(0.4050+0.8450)	1.25	-1.5023	/	R.ERMKR.L(4)+K.KNKEEDQVEKK.M(10)	Cas9+REVERSE_spNQO1_HUMAN|	2230.1739
0.0368	20190410_QExHFX1_RSLC1_Beveridge_Clausen_IMP_DSS_JRmethod_R2.12673.12673.3	xl	1.1450(0.5100+0.6350)	1.145	-2.9313	/	K.FASFIDKVR.F(7)+R.KDFQFYK.V(1)	spK22E_HUMAN|,spK2C1_HUMAN|,spKRHB4_HUMAN|+Cas9	2194.1462
0.0362	20190410_QExHFX1_RSLC1_Beveridge_Clausen_IMP_DSS_JRmethod_R2.14667.14667.3	xl	1.4300(0.3850+1.3550)	1.43	0.4569	/	R.EYKFTLR.G(3)+K.LVDSTDKADLR.L(7)	REVERSE_spDHE3_BOVIN|+Cas9	2325.2215
0.036	20190410_QExHFX1_RSLC1_Beveridge_Clausen_IMP_DSS_JRmethod_R2.19640.19640.3	xl	1.3550(0.4600+1.0800)	0.6	-1.2766	/	R.KEFR.K(1)+K.QLAGELEALKC[160.03]R.A(10)	spANXA5_HUMAN|+REVERSE_spKRHB1_HUMAN|,REVERSE_spKRHB3_HUMAN|,REVERSE_spKRHB5_HUMAN|,REVERSE_spKRHB6_HUMAN|	2103.1146
0.0358	20190410_QExHFX1_RSLC1_Beveridge_Clausen_IMP_DSS_JRmethod_R2.17548.17548.3	xl	1.2650(0.4650+0.9350)	0.855	-1.8404	/	R.AQAKK.F(4)+K.NKEEDQVEKK.M(9)	spUBE2I_HUMAN|+REVERSE_spNQO1_HUMAN|	1928.0214
0.0357	20190410_QExHFX1_RSLC1_Beveridge_Clausen_IMP_DSS_JRmethod_R2.13006.13006.3	xl	1.1350(0.5200+0.6900)	1.135	-3.3924	/	K.KSTKGNR.S(1)+K.QEGSLFAPKR.M(9)	REVERSE_spPPIA_HUMAN|+REVERSE_Cas9	2059.1173
0.0349	20190410_QExHFX1_RSLC1_Beveridge_Clausen_IMP_DSS_JRmethod_R2.09572.09572.3	xl	1.3650(1.2200+0.3050)	1.21	-0.5921	/	K.APLSASMIKR.Y(9)+R.SDKNR.G(3)	Cas9+Cas9	1828.9828
0.0344	20190410_QExHFX1_RSLC1_Beveridge_Clausen_IMP_DSS_JRmethod_R2.10188.10188.3	xl	1.4550(1.1350+0.3500)	1.455	3.8993	/	K.FKVLGNTDR.H(2)+E.FVKAK.S(3)	Cas9+REVERSE_spCATA_HUMAN|,REVERSE_spCO5_HUMAN|	1778.009
0.0344	20190410_QExHFX1_RSLC1_Beveridge_Clausen_IMP_DSS_JRmethod_R2.19641.19641.3	xl	1.2700(0.3600+0.9100)	1.27	-2.8332	/	K.DKSPK.F(2)+K.SKLVSDFR.K(2)	spTRFL_HUMAN|+Cas9	1661.8988
0.0341	20190410_QExHFX1_RSLC1_Beveridge_Clausen_IMP_DSS_JRmethod_R2.17467.17467.3	xl	1.2750(1.0050+0.3600)	1.275	-0.4163	/	K.LVDSTDKADLR.L(7)+K.RFEKR.L(4)	Cas9+REVERSE_spANXA5_HUMAN|	2104.1276
0.0338	20190410_QExHFX1_RSLC1_Beveridge_Clausen_IMP_DSS_JRmethod_R2.19016.19016.3	xl	1.2400(0.5950+0.7500)	0.975	0.1154	/	K.IVKWDR.D(3)+R.LEWWKLDR.Y(5)	spB2MG_HUMAN|+REVERSE_spEGF_HUMAN|	2098.1363
0.0336	20190410_QExHFX1_RSLC1_Beveridge_Clausen_IMP_DSS_JRmethod_R2.12303.12303.3	xl	1.1950(0.4350+0.7600)	1.195	-2.3106	/	K.MAKR.L(3)+R.TKIDLLMK.Y(2)	REVERSE_spANXA5_HUMAN|,spEGF_HUMAN|+REVERSE_spK1C15_SHEEP|	1602.92
0.0333	20190410_QExHFX1_RSLC1_Beveridge_Clausen_IMP_DSS_JRmethod_R2.07725.07725.3	xl	1.1550(0.4950+0.6600)	1.08	-1.5459	/	K.ASSAKQRLK.C(5)+K.DTMKYNHLAGK.H(4)	spALBU_HUMAN|+REVERSE_spCO5_HUMAN|	2402.2739
0.0331	20190410_QExHFX1_RSLC1_Beveridge_Clausen_IMP_DSS_JRmethod_R2.11459.11459.3	xl	1.1050(0.6300+0.7250)	0.645	-0.7858	/	R.DKPIR.E(2)+K.MKNYWR.Q(2)	Cas9+Cas9	1661.8711
0.033	20190410_QExHFX1_RSLC1_Beveridge_Clausen_IMP_DSS_JRmethod_R2.08096.08096.3	xl	1.2850(0.5700+0.9600)	0.25	-0.0513	/	K.GYKEVK.K(3)+K.VMKQLK.R(3)	Cas9+Cas9	1605.9163
0.0324	20190410_QExHFX1_RSLC1_Beveridge_Clausen_IMP_DSS_JRmethod_R2.31190.31190.3	xl	1.2100(0.6500+0.5600)	1.21	2.0146	/	R.DVATHC[160.03]SKK.G(8)+K.VVSSRKR.E(6)	REVERSE_spTRFL_HUMAN|+spK1C15_SHEEP|	2013.0788
0.0323	20190410_QExHFX1_RSLC1_Beveridge_Clausen_IMP_DSS_JRmethod_R2.23279.23279.3	xl	1.0150(0.7800+0.6300)	1.015	-0.4339	/	K.ILC[160.03]TKAENAR.M(5)+R.VKENFDKAR.F(2)	spK1H2_HUMAN|+spRETBP_HUMAN|	2418.2688
0.0322	20190410_QExHFX1_RSLC1_Beveridge_Clausen_IMP_DSS_JRmethod_R2.24182.24182.3	xl	1.0950(0.7400+0.7650)	0.79	3.0149	/	R.TNEPSFKSK.W(7)+K.VSMSKNSK.L(5)	REVERSE_spANT3_HUMAN|+spUB2E1_HUMAN|	2054.0353
0.0321	20190410_QExHFX1_RSLC1_Beveridge_Clausen_IMP_DSS_JRmethod_R2.13776.13776.3	xl	1.0700(0.9300+0.5800)	1.07	-2.8735	/	R.DLKWWELR.H(3)+K.LC[160.03]KLR.K(3)	spEGF_HUMAN|+spEGF_HUMAN|	1971.0763
0.0317	20190410_QExHFX1_RSLC1_Beveridge_Clausen_IMP_DSS_JRmethod_R2.16275.16275.3	xl	1.0900(0.5450+0.5450)	1.09	-0.7175	/	R.KSLKK.G(4)+K.QLKRRR.Y(3)	spCRP_HUMAN|+Cas9	1596.031
0.0316	20190410_QExHFX1_RSLC1_Beveridge_Clausen_IMP_DSS_JRmethod_R2.07835.07835.3	xl	1.1700(0.6050+0.5650)	0.69	-4.7932	/	R.LSKSR.R(3)+R.SDKNRGK.S(3)	Cas9+Cas9	1530.8477
0.0316	20190410_QExHFX1_RSLC1_Beveridge_Clausen_IMP_DSS_JRmethod_R2.09894.09894.3	xl	1.4100(1.1700+0.4850)	0.105	-0.17	/	K.DWDPKK.Y(5)+K.LKSVK.E(2)	Cas9+Cas9	1498.8395
0.0315	20190410_QExHFX1_RSLC1_Beveridge_Clausen_IMP_DSS_JRmethod_R2.19231.19231.3	xl	1.3200(0.8700+0.4500)	1.32	3.7761	/	R.GENALKDAKNK.L(6)+R.RSKSLR.A(3)	spK2C1_HUMAN|+REVERSE_Cas9	2070.1544
0.0312	20190410_QExHFX1_RSLC1_Beveridge_Clausen_IMP_DSS_JRmethod_R2.23027.23027.3	xl	1.0550(0.5850+0.7000)	1.055	-2.1587	/	R.LFAC[160.03]SNKIGR.F(7)+-.MSC[160.03]QISC[160.03]KSR.G(8)	spGELS_HUMAN|+spK22E_HUMAN|	2558.2225
0.031	20190410_QExHFX1_RSLC1_Beveridge_Clausen_IMP_DSS_JRmethod_R2.15233.15233.3	xl	1.3900(0.4250+1.1300)	1.16	2.7843	/	R.KNVR.L(1)+K.QQAHIGEKMSHLR.E(8)	REVERSE_spEGF_HUMAN|+REVERSE_spCAS1_BOVIN|	2187.1694
0.0308	20190410_QExHFX1_RSLC1_Beveridge_Clausen_IMP_DSS_JRmethod_R2.02827.02827.3	xl	1.1400(0.4600+0.7950)	1.14	-0.0642	/	R.DKQSGK.T(2)+R.HSIKK.N(4)	Cas9+Cas9	1410.783
0.0308	20190410_QExHFX1_RSLC1_Beveridge_Clausen_IMP_DSS_JRmethod_R2.20392.20392.3	xl	1.1550(0.6900+0.5950)	1.155	4.1463	/	K.ELLPKDC[160.03]C[160.03]EK.L(5)+K.SELTGKFEK.L(6)	REVERSE_spALBU_BOVIN|+spANXA5_HUMAN|	2466.2021
0.0304	20190410_QExHFX1_RSLC1_Beveridge_Clausen_IMP_DSS_JRmethod_R2.06807.06807.3	xl	1.5400(0.5150+1.0250)	0.12	3.5746	/	K.KNKEEDQVEK.K(1)+K.LKGSPEDNEQK.Q(2)	REVERSE_spNQO1_HUMAN|+Cas9	2627.2925
0.0301	20190410_QExHFX1_RSLC1_Beveridge_Clausen_IMP_DSS_JRmethod_R2.17232.17232.3	xl	1.2600(0.4900+1.0150)	1.26	4.8758	/	R.SDKNR.G(3)+R.SNDIAAALIKDR.L(10)	Cas9+REVERSE_spK1C15_SHEEP|	2042.0755
0.0301	20190410_QExHFX1_RSLC1_Beveridge_Clausen_IMP_DSS_JRmethod_R2.25285.25285.3	xl	1.2450(0.7100+0.6600)	0.58	0.0792	/	R.SNAKSLEWVR.R(4)+K.TLFISRKTYR.L(7)	REVERSE_spANT3_HUMAN|+spBGAL_ECOLI|	2610.4281
0.0298	20190410_QExHFX1_RSLC1_Beveridge_Clausen_IMP_DSS_JRmethod_R2.24929.24929.3	xl	1.2600(0.5250+0.7350)	1.095	1.6749	/	R.IWAQVDTGKC[160.03]R.N(9)+K.SKEYFSKQK.-(7)	REVERSE_spLYSC_CHICK|+spPRDX1_HUMAN|	2614.3212
0.0291	20190410_QExHFX1_RSLC1_Beveridge_Clausen_IMP_DSS_JRmethod_R2.12681.12681.3	xl	1.2150(0.3800+0.8350)	1.215	-0.9276	/	R.ERMKR.L(4)+K.KNKEEDQVEKK.M(10)	Cas9+REVERSE_spNQO1_HUMAN|	2230.1739
0.0289	20190410_QExHFX1_RSLC1_Beveridge_Clausen_IMP_DSS_JRmethod_R2.14217.14217.3	xl	1.3150(0.4050+0.9100)	0.8	-0.7599	/	R.DKPIR.E(2)+K.LDESAKMEAETK.L(6)	Cas9+REVERSE_spMYG_HORSE|	2116.0721
0.0287	20190410_QExHFX1_RSLC1_Beveridge_Clausen_IMP_DSS_JRmethod_R2.05126.05126.3	xl	1.3050(0.6050+0.9250)	0.475	0.1575	/	R.EKIEK.L(2)+R.KVTVK.Q(1)	Cas9+Cas9,REVERSE_Cas9	1356.8227
0.0286	20190410_QExHFX1_RSLC1_Beveridge_Clausen_IMP_DSS_JRmethod_R2.13943.13943.3	xl	1.3750(0.5000+0.9550)	0.095	-3.9566	/	R.QWTKR.Y(4)+K.TKLTEEEKNR.L(8)	spUB2E1_HUMAN|+spCAS2_BOVIN|	2102.1119
0.0284	20190410_QExHFX1_RSLC1_Beveridge_Clausen_IMP_DSS_JRmethod_R2.07794.07794.3	xl	1.3650(0.3750+1.0450)	1.365	0.0425	/	R.HSIKK.N(4)+K.NLPNEKVLPK.H(6)	Cas9+Cas9	1900.1145
0.0279	20190410_QExHFX1_RSLC1_Beveridge_Clausen_IMP_DSS_JRmethod_R2.15934.15934.3	xl	1.1300(0.7650+0.6100)	1.13	4.3416	/	K.NKEEDQVEK.K(2)+K.QKNGIK.V(2)	REVERSE_spNQO1_HUMAN|+spGFP_AEQVI|	1942.0006
0.0277	20190410_QExHFX1_RSLC1_Beveridge_Clausen_IMP_DSS_JRmethod_R2.21494.21494.3	xl	1.1500(0.5500+0.6000)	0.69	-2.9692	/	K.TELLKNK.Q(5)+K.WVSNKTEGR.L(5)	REVERSE_spKRHB2_HUMAN|+spANT3_HUMAN|	2058.1109
0.0272	20190410_QExHFX1_RSLC1_Beveridge_Clausen_IMP_DSS_JRmethod_R2.15192.15192.3	xl	1.2650(0.5950+0.6700)	0.715	2.2702	/	R.C[160.03]EKDER.F(3)+K.IEAEHHGKKK.L(9)	spCASK_BOVIN|+REVERSE_spMYG_HUMAN|,REVERSE_spMYG_HORSE|	2149.0585
0.0268	20190410_QExHFX1_RSLC1_Beveridge_Clausen_IMP_DSS_JRmethod_R2.18283.18283.3	xl	1.0950(0.7050+0.6400)	1.095	3.9878	/	R.LKYENEMALR.Q(2)+R.MALEAEYKAR.F(8)	spK1C15_SHEEP|+REVERSE_spK1H2_HUMAN|	2584.3028
0.0268	20190410_QExHFX1_RSLC1_Beveridge_Clausen_IMP_DSS_JRmethod_R2.24139.24139.3	xl	1.1050(0.8700+0.4700)	1.105	-1.6471	/	K.KVTPLNSIR.T(1)+R.VIEIKR.V(5)	REVERSE_spGSTA1_HUMAN|+REVERSE_spPDGFB_HUMAN|	1921.1723
0.0265	20190410_QExHFX1_RSLC1_Beveridge_Clausen_IMP_DSS_JRmethod_R2.13141.13141.3	xl	1.3350(0.6650+0.6700)	0.085	3.675	/	K.KNIIQVK.G(1)+R.SDKNR.G(3)	REVERSE_spTAU_HUMAN|+Cas9	1597.9151
0.0262	20190410_QExHFX1_RSLC1_Beveridge_Clausen_IMP_DSS_JRmethod_R2.13374.13374.3	xl	1.3950(1.4000+0.2400)	1.055	-1.3123	/	K.ESILPKR.N(6)+D.LKPR.N(2)	Cas9+REVERSE_spPEPB_PIG|,REVERSE_spCYB5_HUMAN|,REVERSE_spGSTP1_HUMAN|	1491.9136
0.0262	20190410_QExHFX1_RSLC1_Beveridge_Clausen_IMP_DSS_JRmethod_R2.20464.20464.3	xl	1.2450(0.4950+0.7500)	0.495	-4.5922	/	K.AWGGKK.E(5)+K.STKGNRSGFR.E(3)	spALDOA_RABIT|+REVERSE_spPPIA_HUMAN|	1892.0016
0.0261	20190410_QExHFX1_RSLC1_Beveridge_Clausen_IMP_DSS_JRmethod_R2.07953.07953.3	xl	1.2700(0.4750+0.7950)	1.27	0.5227	/	R.LSKKK.V(3)+R.SDLNGKR.S(6)	REVERSE_spPEPA_BOVIN|+spEGF_HUMAN|	1528.8936
0.0257	20190410_QExHFX1_RSLC1_Beveridge_Clausen_IMP_DSS_JRmethod_R2.22595.22595.3	xl	1.2250(0.7100+0.6150)	0.685	4.7698	/	K.EFKGTLESK.L(3)+R.KDFQFYK.V(1)	REVERSE_spANXA5_HUMAN|+Cas9	2150.0935
0.0256	20190410_QExHFX1_RSLC1_Beveridge_Clausen_IMP_DSS_JRmethod_R2.08959.08959.3	xl	1.5250(1.4350+0.2550)	1.3	0.0085	/	K.APLSASMIKR.Y(9)+R.SDKNR.G(3)	Cas9+Cas9	1828.9828
0.0256	20190410_QExHFX1_RSLC1_Beveridge_Clausen_IMP_DSS_JRmethod_R2.20740.20740.3	xl	1.1250(0.4800+0.6450)	0.985	-0.7695	/	R.FKEGLQSR.L(2)+R.MNTKYDENDK.L(4)	REVERSE_spK1H7_HUMAN|+Cas9	2358.1161
0.0256	20190410_QExHFX1_RSLC1_Beveridge_Clausen_IMP_DSS_JRmethod_R2.21294.21294.3	xl	1.1150(0.8100+0.4500)	1.115	-1.9387	/	K.KDVDC[160.03]AYVR.K(1)+K.QQKLGR.V(3)	spK2M2_SHEEP|+REVERSE_spSYH_HUMAN|	1991.0257
0.0255	20190410_QExHFX1_RSLC1_Beveridge_Clausen_IMP_DSS_JRmethod_R2.07649.07649.3	xl	1.3650(0.9550+0.4100)	1.06	2.1709	/	K.LDFKDR.V(4)+K.NKHK.R(2)	spTAU_HUMAN|+spRS27A_HUMAN|	1455.7833
0.0253	20190410_QExHFX1_RSLC1_Beveridge_Clausen_IMP_DSS_JRmethod_R2.23308.23308.3	xl	1.1200(0.8850+0.5950)	1.12	4.7028	/	K.ILC[160.03]TKAENAR.M(5)+R.VKENFDKAR.F(2)	spK1H2_HUMAN|+spRETBP_HUMAN|	2418.2688
0.0249	20190410_QExHFX1_RSLC1_Beveridge_Clausen_IMP_DSS_JRmethod_R2.09196.09196.3	xl	1.2100(0.5600+0.8850)	0.32	-3.5195	/	K.IQEKEDR.K(4)+R.NKDSR.T(2)	REVERSE_spKRHB2_HUMAN|+REVERSE_Cas9	1672.8379
0.0247	20190410_QExHFX1_RSLC1_Beveridge_Clausen_IMP_DSS_JRmethod_R2.25714.25714.3	xl	1.2500(0.4100+1.0150)	0.755	-4.5972	/	R.KNVR.L(1)+K.RGKPDFMGVLGDYR.G(3)	REVERSE_spEGF_HUMAN|+REVERSE_spSYH_HUMAN|	2263.1894
0.0246	20190410_QExHFX1_RSLC1_Beveridge_Clausen_IMP_DSS_JRmethod_R2.17145.17145.3	xl	1.2400(0.7050+0.5350)	0.275	-0.169	/	K.FIKPILEK.M(3)+R.KLINGIR.D(1)	Cas9+Cas9	1937.2077
0.0241	20190410_QExHFX1_RSLC1_Beveridge_Clausen_IMP_DSS_JRmethod_R2.08918.08918.3	xl	1.5300(0.2600+1.4450)	1.18	0.3456	/	D.LKPR.N(2)+R.NSDKLIAR.K(4)	REVERSE_spPEPB_PIG|,REVERSE_spCYB5_HUMAN|,REVERSE_spGSTP1_HUMAN|+Cas9	1565.9252
0.024	20190410_QExHFX1_RSLC1_Beveridge_Clausen_IMP_DSS_JRmethod_R2.11073.11073.3	xl	1.4850(1.2600+0.2250)	1.485	0.5326	/	K.VKYVTEGMR.K(2)+K.VPSKK.F(4)	Cas9+Cas9	1776.9807
0.024	20190410_QExHFX1_RSLC1_Beveridge_Clausen_IMP_DSS_JRmethod_R2.18705.18705.3	xl	1.2700(0.8350+0.4350)	1.27	4.1018	/	R.ANISHKDMQLGR.L(6)+K.ETNTPKK.K(6)	spCO5_HUMAN|+spUB2E1_HUMAN|	2323.1953
0.0239	20190410_QExHFX1_RSLC1_Beveridge_Clausen_IMP_DSS_JRmethod_R2.18922.18922.3	xl	1.2650(0.4550+0.9500)	1.265	2.4828	/	M.KGKFLK.V(3)+K.SDNVPSEEVVKKMK.N(11)	spSSPA_STAAU|+Cas9	2446.3504
0.0239	20190410_QExHFX1_RSLC1_Beveridge_Clausen_IMP_DSS_JRmethod_R2.19233.19233.3	xl	1.4000(1.0250+0.3750)	0.315	-2.0197	/	R.AKDFNEKVR.F(7)+K.KDEK.E(1)	REVERSE_spRETBP_HUMAN|+spKRHB4_HUMAN|	1761.926
0.0238	20190410_QExHFX1_RSLC1_Beveridge_Clausen_IMP_DSS_JRmethod_R2.18254.18254.3	xl	1.2800(0.4250+0.8550)	1.28	0.8443	/	K.DPNEKR.D(5)+K.QEKNMAINPSK.E(3)	spGFP_AEQVI|+spCAS2_BOVIN|	2154.0738
0.0236	20190410_QExHFX1_RSLC1_Beveridge_Clausen_IMP_DSS_JRmethod_R2.21934.21934.3	xl	1.2800(0.7350+0.5450)	0.69	4.3553	/	R.MTNFDKNLPNEK.V(6)+K.NKQELFR.V(2)	Cas9+REVERSE_spKRHB2_HUMAN|	2521.2634
0.0234	20190410_QExHFX1_RSLC1_Beveridge_Clausen_IMP_DSS_JRmethod_R2.23446.23446.3	xl	1.1800(0.7350+0.5150)	1.18	4.3503	/	K.DRIGNILKR.S(8)+R.TSPRLKDK.K(6)	REVERSE_Cas9+spGELS_HUMAN|	2165.2643
0.0233	20190410_QExHFX1_RSLC1_Beveridge_Clausen_IMP_DSS_JRmethod_R2.21015.21015.3	xl	1.0400(0.7300+0.6750)	1.04	0.6041	/	R.EKVLASSAR.Q(2)+S.PAFKKAQAR.V(5)	spALBU_BOVIN|+REVERSE_spUBE2I_HUMAN|	2113.2007
0.023	20190410_QExHFX1_RSLC1_Beveridge_Clausen_IMP_DSS_JRmethod_R2.20718.20718.3	xl	1.0450(0.7550+0.5200)	1.045	-4.2954	/	K.ILC[160.03]TKAENAR.M(5)+R.VKENFDKAR.F(7)	spK1H2_HUMAN|+spRETBP_HUMAN|	2418.2688
0.0228	20190410_QExHFX1_RSLC1_Beveridge_Clausen_IMP_DSS_JRmethod_R2.15578.15578.3	xl	1.2750(0.9900+0.5000)	0.885	4.407	/	K.FIKSAEDLDK.L(3)+K.MKFK.A(2)	spGSTA1_HUMAN|+REVERSE_spRETBP_HUMAN|	1854.98
0.0227	20190410_QExHFX1_RSLC1_Beveridge_Clausen_IMP_DSS_JRmethod_R2.14367.14367.3	xl	1.1600(0.3850+0.7750)	1.16	-4.1786	/	-.ENTAKK.L(5)+K.MAKRLTEADAR.E(3)	REVERSE_spCYC_HUMAN|,REVERSE_spCYC_HORSE|+REVERSE_spANXA5_HUMAN|	2088.0996
0.0225	20190410_QExHFX1_RSLC1_Beveridge_Clausen_IMP_DSS_JRmethod_R2.12865.12865.3	xl	1.2550(0.8650+0.3900)	0.725	-1.1566	/	K.KNKEEDQVEKK.M(10)+R.QWTKR.Y(4)	REVERSE_spNQO1_HUMAN|+spUB2E1_HUMAN|	2229.1752
0.0225	20190410_QExHFX1_RSLC1_Beveridge_Clausen_IMP_DSS_JRmethod_R2.14311.14311.3	xl	1.1150(0.6850+0.4300)	1.115	-4.9895	/	K.AELFDIPNKEFSSR.E(9)+R.YPFEKR.R(5)	REVERSE_Cas9+REVERSE_spCO5_HUMAN|	2628.3223
0.0224	20190410_QExHFX1_RSLC1_Beveridge_Clausen_IMP_DSS_JRmethod_R2.20357.20357.3	xl	1.5000(0.2450+1.3400)	1.28	2.0346	/	G.FIKR.Q(3)+R.QEDFYPFLKDNR.E(9)	Cas9,spK2M3_SHEEP|,REVERSE_spGSTA1_HUMAN|,spIL8_HUMAN|+Cas9	2271.1687
0.0222	20190410_QExHFX1_RSLC1_Beveridge_Clausen_IMP_DSS_JRmethod_R2.21164.21164.3	xl	1.1400(0.5950+0.7450)	0.905	2.5599	/	K.FYDEKLQK.V(5)+R.ILKDNEDYK.T(3)	REVERSE_Cas9+REVERSE_Cas9	2344.1837
0.0221	20190410_QExHFX1_RSLC1_Beveridge_Clausen_IMP_DSS_JRmethod_R2.21950.21950.3	xl	1.2050(0.6900+0.6150)	0.02	-0.0314	/	K.SKLVSDFR.K(2)+K.VMKQLKR.R(6)	Cas9+Cas9	1990.1397
0.0219	20190410_QExHFX1_RSLC1_Beveridge_Clausen_IMP_DSS_JRmethod_R2.24698.24698.3	xl	1.1150(0.6500+0.4650)	0.935	-0.5964	/	-.KDEPKNFC[160.03]YTLC[160.03]C[160.03]K.G(5)+K.SELTGKFEK.L(6)	REVERSE_spRS27A_HUMAN|+spANXA5_HUMAN|	3037.4234
0.0218	20190410_QExHFX1_RSLC1_Beveridge_Clausen_IMP_DSS_JRmethod_R2.08941.08941.3	xl	1.1550(0.5900+0.7550)	0.895	1.0873	/	-.MKGKFLK.V(4)+K.YYKVDENGK.L(3)	spSSPA_STAAU|+spRS27A_HUMAN|	2103.1074
0.0217	20190410_QExHFX1_RSLC1_Beveridge_Clausen_IMP_DSS_JRmethod_R2.24066.24066.3	xl	1.2000(0.4650+0.7350)	1.2	4.4236	/	R.AAVEEESKR.L(8)+R.QQLPEKYK.E(6)	REVERSE_spTRFL_HUMAN|+Cas9	2188.1375
0.0215	20190410_QExHFX1_RSLC1_Beveridge_Clausen_IMP_DSS_JRmethod_R2.07871.07871.3	xl	1.2200(0.5850+0.8800)	0.07	-3.6105	/	R.ISKGKR.L(3)+R.NKDSR.T(2)	REVERSE_spPEPB_PIG|+REVERSE_Cas9	1443.8157
0.0208	20190410_QExHFX1_RSLC1_Beveridge_Clausen_IMP_DSS_JRmethod_R2.11902.11902.3	xl	1.3650(0.4050+1.1300)	0.23	-1.2997	/	K.KSPVK.Y(1)+K.LKGSPEDNEQK.Q(2)	REVERSE_Cas9+Cas9	1939.0261
0.0206	20190410_QExHFX1_RSLC1_Beveridge_Clausen_IMP_DSS_JRmethod_R2.23208.23208.3	xl	1.1950(0.8750+0.3200)	1.195	-2.4368	/	R.LSMDIDVSYKHKGALHNYK.M(10)+K.NKGITWK.E(2)	spCO5_HUMAN|+spCYC_HORSE|	3201.6643
0.0205	20190410_QExHFX1_RSLC1_Beveridge_Clausen_IMP_DSS_JRmethod_R2.18302.18302.3	xl	1.2950(0.8300+0.4650)	0.885	0.2667	/	R.KKKSYTTPK.K(3)+K.TEIKR.L(4)	spRS27A_HUMAN|+spCO5_HUMAN|	1863.0829
0.0201	20190410_QExHFX1_RSLC1_Beveridge_Clausen_IMP_DSS_JRmethod_R2.12483.12483.3	xl	1.4350(0.3050+1.2800)	1.06	0.0082	/	R.DKQSGK.T(2)+K.TYAHLFDDKVMK.Q(9)	Cas9+Cas9	2266.1303
0.0198	20190410_QExHFX1_RSLC1_Beveridge_Clausen_IMP_DSS_JRmethod_R2.19130.19130.3	xl	1.2250(0.5250+0.7000)	0.21	-4.5783	/	K.ENFDKAR.F(5)+K.FDLKESK.V(4)	spRETBP_HUMAN|+REVERSE_spTAU_HUMAN|	1881.9472
0.0195	20190410_QExHFX1_RSLC1_Beveridge_Clausen_IMP_DSS_JRmethod_R2.21771.21771.3	xl	1.1100(0.6550+0.7000)	0.7	2.6218	/	K.FNEEGLDKFR.H(8)+R.QSWAAVMGKR.E(9)	REVERSE_spALBU_HUMAN|+REVERSE_spNQO2_HUMAN|	2524.2532
0.0186	20190410_QExHFX1_RSLC1_Beveridge_Clausen_IMP_DSS_JRmethod_R2.10277.10277.3	xl	1.2050(0.9000+0.5650)	0.08	-0.8558	/	K.DWDPKK.Y(5)+K.IIKDK.D(3)	Cas9+Cas9	1540.85
0.0184	20190410_QExHFX1_RSLC1_Beveridge_Clausen_IMP_DSS_JRmethod_R2.09799.09799.3	xl	1.1050(0.3800+0.7250)	1.105	-0.0185	/	K.FAAKR.E(4)+R.KMIAK.S(1)	REVERSE_spCATG_HUMAN|+Cas9	1318.7794
0.0183	20190410_QExHFX1_RSLC1_Beveridge_Clausen_IMP_DSS_JRmethod_R2.14513.14513.3	xl	1.2550(0.7250+0.5300)	0.61	3.6965	/	K.AANKYLR.K(4)+K.KDYWDQIK.N(1)	spGAG_SCVLA|+REVERSE_spK1C9_HUMAN|	2067.0788
0.0183	20190410_QExHFX1_RSLC1_Beveridge_Clausen_IMP_DSS_JRmethod_R2.20603.20603.3	xl	1.2900(0.4450+0.9800)	0.795	0.4475	/	P.EAKR.M(3)+R.TKYQTEQSLR.Q(2)	spALBU_HUMAN|,spIGF2_HUMAN|+spK1HB_HUMAN|	1892.9955
0.0183	20190410_QExHFX1_RSLC1_Beveridge_Clausen_IMP_DSS_JRmethod_R2.22274.22274.3	xl	1.0800(0.6250+0.5550)	1.08	4.1849	/	K.ESKVSMSK.N(3)+K.THKHNPASK.Y(3)	spUB2E1_HUMAN|+spPEPA_PIG|	2051.0469
0.0182	20190410_QExHFX1_RSLC1_Beveridge_Clausen_IMP_DSS_JRmethod_R2.17931.17931.3	xl	1.3250(0.9050+0.5700)	0.18	3.7711	/	R.AVAWAKFAR.E(6)+K.GKRLIIR.E(2)	REVERSE_spALBU_HUMAN|+REVERSE_spPEPB_PIG|	2011.2206
0.0182	20190410_QExHFX1_RSLC1_Beveridge_Clausen_IMP_DSS_JRmethod_R2.23485.23485.3	xl	1.1300(0.7000+0.5150)	1.13	2.0454	/	R.MTNFDKNLPNEK.V(6)+K.SAPNHKHTK.L(6)	Cas9+REVERSE_spPEPA_PIG|	2606.291
0.0181	20190410_QExHFX1_RSLC1_Beveridge_Clausen_IMP_DSS_JRmethod_R2.08580.08580.3	xl	1.1200(0.7400+0.3800)	1.12	-4.4263	/	K.KKPTNTEK.E(2)+S.KSLR.A(1)	REVERSE_spUB2E1_HUMAN|+REVERSE_Cas9,spPEPA_BOVIN|,spPEPA_PIG|,spPEPB_PIG|,spPEPC_PIG|,spANXA5_HUMAN|	1584.9198
0.0179	20190410_QExHFX1_RSLC1_Beveridge_Clausen_IMP_DSS_JRmethod_R2.15455.15455.3	xl	1.4450(1.1250+0.3200)	0.77	1.9337	/	K.DWDPKK.Y(5)+K.EGNWKR.L(5)	Cas9+REVERSE_spAMYS_HUMAN|	1713.8474
0.0179	20190410_QExHFX1_RSLC1_Beveridge_Clausen_IMP_DSS_JRmethod_R2.20397.20397.3	xl	1.1500(0.5000+0.6500)	1.13	1.8342	/	K.GKSEWMTAVPK.D(2)+K.RSSVVKGDVSEEVNIR.V(6)	REVERSE_spSSPA_STAAU|+REVERSE_spK1C15_SHEEP|	3143.6283
0.0176	20190410_QExHFX1_RSLC1_Beveridge_Clausen_IMP_DSS_JRmethod_R2.16497.16497.3	xl	1.0600(0.7650+0.5400)	0.665	-3.8491	/	K.GGNMKEVFR.R(5)+K.KFEEAR.D(1)	spKCRM_HUMAN|+REVERSE_spPRDX1_HUMAN|	1952.9777
0.0176	20190410_QExHFX1_RSLC1_Beveridge_Clausen_IMP_DSS_JRmethod_R2.18110.18110.3	xl	1.1150(0.4200+0.6950)	0.89	-4.3069	/	R.DYSKYYK.T(4)+K.KNHEEEVNSLR.C(1)	spK1C10_HUMAN|+spK1H5_HUMAN|	2457.1811
0.0175	20190410_QExHFX1_RSLC1_Beveridge_Clausen_IMP_DSS_JRmethod_R2.08914.08914.3	xl	1.2250(0.3900+0.8350)	1.225	0.6017	/	K.EVKK.D(3)+K.QQKLGR.V(3)	Cas9+REVERSE_spSYH_HUMAN|	1368.8088
0.0174	20190410_QExHFX1_RSLC1_Beveridge_Clausen_IMP_DSS_JRmethod_R2.17893.17893.3	xl	1.1000(0.3850+0.7150)	1.1	-3.6173	/	K.LSKR.V(3)+R.QQLPEKYK.E(6)	REVERSE_spCRP_HUMAN|+Cas9	1672.9511
0.0173	20190410_QExHFX1_RSLC1_Beveridge_Clausen_IMP_DSS_JRmethod_R2.08894.08894.3	xl	1.1650(1.0500+0.3000)	1.165	-4.6296	/	R.DEDVEEKSGPREK.G(7)+E.TAKPK.H(3)	REVERSE_spTAU_HUMAN|+REVERSE_spALBU_BOVIN|,REVERSE_spALBU_HUMAN|	2198.1066
0.0172	20190410_QExHFX1_RSLC1_Beveridge_Clausen_IMP_DSS_JRmethod_R2.21597.21597.3	xl	1.2900(0.9150+0.3750)	1.07	3.9626	/	K.FGKDKSPKFQLFGSPSGQK.D(8)+R.YPFEKRR.S(5)	spTRFL_HUMAN|+REVERSE_spCO5_HUMAN|	3214.6926
0.0172	20190410_QExHFX1_RSLC1_Beveridge_Clausen_IMP_DSS_JRmethod_R2.21780.21780.3	xl	1.1200(0.7000+0.6250)	0.625	3.9377	/	K.FNEEGLDKFR.H(8)+K.NMELIENKR.N(8)	REVERSE_spALBU_HUMAN|+REVERSE_spKRHB2_HUMAN|	2537.2583
0.0169	20190410_QExHFX1_RSLC1_Beveridge_Clausen_IMP_DSS_JRmethod_R2.10042.10042.3	xl	1.1000(0.5950+0.5050)	0.63	-0.9926	/	R.SETKDLLFR.D(4)+R.SNKQGK.Q(3)	spTRFE_HUMAN|+REVERSE_Cas9	1906.0159
0.0169	20190410_QExHFX1_RSLC1_Beveridge_Clausen_IMP_DSS_JRmethod_R2.13733.13733.3	xl	1.2950(0.4600+0.8350)	0.11	-2.5321	/	R.EVKDMR.S(3)+R.KKLVDSTDK.A(2)	REVERSE_spTRFL_HUMAN|+Cas9	1947.0346
0.0168	20190410_QExHFX1_RSLC1_Beveridge_Clausen_IMP_DSS_JRmethod_R2.12957.12957.3	xl	1.2750(0.8150+0.4600)	0.765	2.3922	/	R.KDKEAC[160.03]VHK.L(3)+K.TKGKR.A(2)	spTRFE_HUMAN|+spCAH1_HUMAN|	1839.9988
0.0164	20190410_QExHFX1_RSLC1_Beveridge_Clausen_IMP_DSS_JRmethod_R2.08236.08236.3	xl	1.0150(0.4750+0.5400)	1.015	-3.3964	/	R.KDKEAC[160.03]VHK.L(3)+R.SDKNR.G(3)	spTRFE_HUMAN|+Cas9	1869.9366
0.0164	20190410_QExHFX1_RSLC1_Beveridge_Clausen_IMP_DSS_JRmethod_R2.10913.10913.3	xl	1.1300(0.4800+0.7950)	0.61	-0.3881	/	R.EQIKR.V(4)+K.KKYEDEINKR.T(2)	spRASH_HUMAN|+spK22E_HUMAN|	2132.1589
0.0163	20190410_QExHFX1_RSLC1_Beveridge_Clausen_IMP_DSS_JRmethod_R2.19294.19294.3	xl	1.1000(0.4900+0.6100)	0.64	-2.4298	/	R.C[160.03]DPRC[160.03]WKTR.S(7)+-.TAYRKTWQR.A(5)	REVERSE_spKRB2D_SHEEP|+REVERSE_spUB2E1_HUMAN|	2624.2851
0.016	20190410_QExHFX1_RSLC1_Beveridge_Clausen_IMP_DSS_JRmethod_R2.19868.19868.3	xl	1.1500(0.7050+0.4450)	0.645	-1.9618	/	R.FASFINKVR.F(7)+K.KKLKQK.E(4)	spKRHB2_HUMAN|+REVERSE_spCO5_HUMAN|	1990.2091
0.016	20190410_QExHFX1_RSLC1_Beveridge_Clausen_IMP_DSS_JRmethod_R2.20582.20582.3	xl	1.0600(0.4950+0.5650)	0.73	-4.1958	/	R.C[160.03]EKDERFFSDK.L(3)+R.HAIESKHTDR.R(6)	spCASK_BOVIN|+REVERSE_spALBU_BOVIN|	2790.303
0.0158	20190410_QExHFX1_RSLC1_Beveridge_Clausen_IMP_DSS_JRmethod_R2.12624.12624.3	xl	1.2600(0.3250+1.2400)	1.26	4.6717	/	K.LC[160.03]KLR.K(3)+K.LVDSTDKADLR.L(7)	spEGF_HUMAN|+Cas9	2058.1142
0.0157	20190410_QExHFX1_RSLC1_Beveridge_Clausen_IMP_DSS_JRmethod_R2.16897.16897.3	xl	1.0650(0.3950+0.6700)	1.065	-3.7045	/	R.QWTKR.Y(4)+K.VKEAMAPK.H(2)	spUB2E1_HUMAN|+spCASB_BOVIN|	1727.9392
0.0157	20190410_QExHFX1_RSLC1_Beveridge_Clausen_IMP_DSS_JRmethod_R2.18642.18642.3	xl	1.2100(0.5500+1.0450)	0.02	-3.3202	/	K.FDKFK.H(3)+K.FNVKIGNKQK.D(4)	spMYG_HUMAN|,spMYG_HORSE|+REVERSE_spGFP_AEQVI|	1996.1145
0.0156	20190410_QExHFX1_RSLC1_Beveridge_Clausen_IMP_DSS_JRmethod_R2.10161.10161.3	xl	0.9850(0.7600+0.5100)	0.985	-0.2647	/	R.EKVLASSAR.Q(2)+K.KEPSR.Y(1)	spALBU_BOVIN|+REVERSE_spANT3_HUMAN|	1712.942
0.0156	20190410_QExHFX1_RSLC1_Beveridge_Clausen_IMP_DSS_JRmethod_R2.15420.15420.3	xl	1.1650(0.7150+0.6100)	0.005	-2.2852	/	K.AKKDDSGTGDK.S(2)+R.FVEKMNGGK.E(4)	REVERSE_spTAU_HUMAN|+REVERSE_spKCRM_HUMAN|	2267.1103
0.0156	20190410_QExHFX1_RSLC1_Beveridge_Clausen_IMP_DSS_JRmethod_R2.18457.18457.3	xl	1.2800(0.6150+0.9200)	0.03	4.3924	/	R.INKKIEK.F(4)+R.SNLNKIQEK.E(5)	spCASB_BOVIN|+REVERSE_spK2M3_SHEEP|	2082.2047
0.0155	20190410_QExHFX1_RSLC1_Beveridge_Clausen_IMP_DSS_JRmethod_R2.17904.17904.3	xl	1.1700(0.8800+0.5300)	0.76	0.83	/	R.IVTAKMEEC[160.03]K.S(5)+K.LTNIKR.Y(5)	REVERSE_spK2M3_SHEEP|,REVERSE_spKRHB1_HUMAN|,REVERSE_spKRHB3_HUMAN|,REVERSE_spKRHB5_HUMAN|,REVERSE_spKRHB6_HUMAN|+spSYH_HUMAN|	2089.1274
0.0155	20190410_QExHFX1_RSLC1_Beveridge_Clausen_IMP_DSS_JRmethod_R2.24616.24616.3	xl	1.5800(1.2450+0.3350)	0.05	2.0685	/	K.EFKGTLESKLDDLLDR.G(9)+R.WAKR.E(3)	REVERSE_spANXA5_HUMAN|+REVERSE_spUBE2I_HUMAN|	2575.3645
0.0154	20190410_QExHFX1_RSLC1_Beveridge_Clausen_IMP_DSS_JRmethod_R2.12607.12607.3	xl	1.1150(0.8700+0.4850)	1.115	0.5248	/	K.FDNLTKAER.G(6)+S.KSLR.A(1)	Cas9+REVERSE_Cas9,spPEPA_BOVIN|,spPEPA_PIG|,spPEPB_PIG|,spPEPC_PIG|,spANXA5_HUMAN|	1732.9471
0.0153	20190410_QExHFX1_RSLC1_Beveridge_Clausen_IMP_DSS_JRmethod_R2.18744.18744.3	xl	1.0500(0.5050+0.5450)	0.68	-2.7297	/	K.ENFDKAR.F(5)+K.FDLKESK.V(4)	spRETBP_HUMAN|+REVERSE_spTAU_HUMAN|	1881.9472
0.0152	20190410_QExHFX1_RSLC1_Beveridge_Clausen_IMP_DSS_JRmethod_R2.18104.18104.3	xl	1.1100(0.4900+0.7650)	1.11	4.1696	/	K.FKDVPK.R(2)+K.YYKSYDRPEGQHSNGHK.E(3)	REVERSE_spTRFL_HUMAN|+REVERSE_spK1C10_HUMAN|	2935.4252
0.0151	20190410_QExHFX1_RSLC1_Beveridge_Clausen_IMP_DSS_JRmethod_R2.17689.17689.3	xl	1.3700(0.3950+0.9750)	0.535	3.9262	/	V.LKC[160.03]LK.A(2)+K.LVDSTDKADLR.L(7)	spTRY1_BOVIN|,REVERSE_spEGF_HUMAN|+Cas9	2030.1081
0.0149	20190410_QExHFX1_RSLC1_Beveridge_Clausen_IMP_DSS_JRmethod_R2.20047.20047.3	xl	0.7700(0.7700+0.7700)	0.77	-0.251	/	K.FIKPILEK.M(3)+K.FIKPILEK.M(3)	Cas9+Cas9	2111.3009
0.0148	20190410_QExHFX1_RSLC1_Beveridge_Clausen_IMP_DSS_JRmethod_R2.13877.13877.3	xl	1.1150(0.4750+0.6400)	1.115	1.1865	/	K.KFAPS.-(1)+K.TYVGPKNK.Q(6)	spUBE2I_HUMAN|+REVERSE_spTRY1_BOVIN|,REVERSE_spTRYP_PIG|	1591.8609
0.0147	20190410_QExHFX1_RSLC1_Beveridge_Clausen_IMP_DSS_JRmethod_R2.15947.15947.3	xl	0.8450(0.8450+0.8450)	0.645	0.1849	/	R.MTNFDKNLPNEK.V(6)+R.MTNFDKNLPNEK.V(6)	Cas9+Cas9	3037.4524
0.0147	20190410_QExHFX1_RSLC1_Beveridge_Clausen_IMP_DSS_JRmethod_R2.18427.18427.3	xl	1.2500(0.3550+0.8950)	1.125	4.0646	/	K.KYPK.L(1)+K.QQAHIGEKMSHLR.E(8)	Cas9+REVERSE_spCAS1_BOVIN|	2206.168
0.0146	20190410_QExHFX1_RSLC1_Beveridge_Clausen_IMP_DSS_JRmethod_R2.06326.06326.3	xl	1.0900(0.5650+0.7150)	0.815	0.0385	/	K.AKTSTR.S(2)+R.QWTKR.Y(4)	spTAU_HUMAN|+spUB2E1_HUMAN|	1517.8313
0.0146	20190410_QExHFX1_RSLC1_Beveridge_Clausen_IMP_DSS_JRmethod_R2.11022.11022.3	xl	1.2950(0.7750+0.5200)	0.295	0.2096	/	K.LDKLER.F(3)+K.RKKVK.L(3)	REVERSE_spLALBA_BOVIN|+spRS27A_HUMAN|	1567.9773
0.0145	20190410_QExHFX1_RSLC1_Beveridge_Clausen_IMP_DSS_JRmethod_R2.05135.05135.3	xl	1.1950(0.9650+0.4750)	0.23	-0.1479	/	R.LSKSR.R(3)+R.SKSLR.A(2)	Cas9+REVERSE_Cas9	1316.7775
0.0145	20190410_QExHFX1_RSLC1_Beveridge_Clausen_IMP_DSS_JRmethod_R2.18236.18236.3	xl	1.0350(0.6350+0.5750)	1.035	1.2647	/	R.GLVKSPIK.V(4)+R.QNLIKNGK.L(5)	spADH1_YEAST|+spPEPA_PIG|	1892.1458
0.0143	20190410_QExHFX1_RSLC1_Beveridge_Clausen_IMP_DSS_JRmethod_R2.16778.16778.3	xl	1.1650(0.7450+0.4200)	1.165	3.7068	/	R.IQILEGWKK.R(8)+K.KNKHKR.K(5)	spNQO1_HUMAN|+spRS27A_HUMAN|	2061.221
0.0142	20190410_QExHFX1_RSLC1_Beveridge_Clausen_IMP_DSS_JRmethod_R2.19344.19344.3	xl	1.0450(0.6400+0.4050)	1.045	-3.961	/	K.LMVEMEKK.L(7)+K.QQKLGR.V(3)	spKCRM_HUMAN|+REVERSE_spSYH_HUMAN|	1873.0164
0.014	20190410_QExHFX1_RSLC1_Beveridge_Clausen_IMP_DSS_JRmethod_R2.09627.09627.3	xl	1.2750(0.2850+0.9900)	0.63	-0.1172	/	R.EPKK.V(3)+K.VERIKER.V(5)	spTAU_HUMAN|+spNEDD8_HUMAN|	1566.9093
0.0139	20190410_QExHFX1_RSLC1_Beveridge_Clausen_IMP_DSS_JRmethod_R2.21717.21717.3	xl	1.2150(0.8350+0.4950)	0.645	4.3919	/	K.KNKEEDQVEK.K(3)+K.MTTHLKK.L(6)	REVERSE_spNQO1_HUMAN|+spSUMO1_HUMAN|	2241.1674
0.0137	20190410_QExHFX1_RSLC1_Beveridge_Clausen_IMP_DSS_JRmethod_R2.16355.16355.3	xl	1.3700(1.0300+0.3400)	0.66	0.6535	/	K.KLVDSTDK.A(1)+K.MAKR.L(3)	Cas9+REVERSE_spANXA5_HUMAN|,spEGF_HUMAN|	1546.8388
0.0136	20190410_QExHFX1_RSLC1_Beveridge_Clausen_IMP_DSS_JRmethod_R2.13468.13468.3	xl	1.2200(0.8900+0.4050)	0.315	-2.2797	/	K.LKGSPEDNEQK.Q(2)+R.MKMEEK.Y(2)	Cas9+spOVAL_CHICK|	2176.0391
0.0136	20190410_QExHFX1_RSLC1_Beveridge_Clausen_IMP_DSS_JRmethod_R2.22945.22945.3	xl	0.9800(0.4600+0.6550)	0.98	-0.3862	/	R.EEKK.K(3)+K.THKHNPASK.Y(3)	REVERSE_spCYC_HUMAN|+spPEPA_PIG|	1688.8845
0.0135	20190410_QExHFX1_RSLC1_Beveridge_Clausen_IMP_DSS_JRmethod_R2.08140.08140.3	xl	1.1950(0.9800+0.4600)	0.215	-0.1203	/	R.DKPIR.E(2)+R.IPKDR.H(3)	Cas9+REVERSE_Cas9	1392.8088
0.0134	20190410_QExHFX1_RSLC1_Beveridge_Clausen_IMP_DSS_JRmethod_R2.13362.13362.3	xl	1.1000(0.4250+0.8750)	0.685	-2.2018	/	K.RFEKR.L(4)+R.TPC[160.03]KGGIR.Y(4)	REVERSE_spANXA5_HUMAN|+spDHE3_BOVIN|	1759.9515
0.0133	20190410_QExHFX1_RSLC1_Beveridge_Clausen_IMP_DSS_JRmethod_R2.06416.06416.3	xl	1.1050(0.8650+0.6050)	0.045	-0.0397	/	K.IILDKK.V(5)+L.LKDK.D(2)	REVERSE_Cas9+Cas9,spGELS_HUMAN|	1368.8591
0.0133	20190410_QExHFX1_RSLC1_Beveridge_Clausen_IMP_DSS_JRmethod_R2.06637.06637.3	xl	1.1550(0.9100+0.4900)	0.245	-0.0514	/	R.DKPIR.E(2)+R.LSKSR.R(3)	Cas9+Cas9	1354.7932
0.0132	20190410_QExHFX1_RSLC1_Beveridge_Clausen_IMP_DSS_JRmethod_R2.13673.13673.3	xl	1.2050(0.5050+1.0050)	0.065	-2.2194	/	K.KEPSR.Y(1)+K.RHKGKPPR.R(3)	REVERSE_spANT3_HUMAN|+REVERSE_spPDGFB_HUMAN|	1727.9906
0.0131	20190410_QExHFX1_RSLC1_Beveridge_Clausen_IMP_DSS_JRmethod_R2.07829.07829.3	xl	0.9800(0.4850+0.4950)	0.98	-3.574	/	R.ISKLK.K(3)+R.QWTKR.Y(4)	REVERSE_spPEPC_PIG|+spUB2E1_HUMAN|	1442.8609
0.0129	20190410_QExHFX1_RSLC1_Beveridge_Clausen_IMP_DSS_JRmethod_R2.20712.20712.3	xl	1.3100(0.2450+1.1600)	0.54	-0.0989	/	R.FEKR.L(3)+R.LEDTTKFYPSYDR.E(6)	REVERSE_spANXA5_HUMAN|,REVERSE_spCO5_HUMAN|+REVERSE_spK1C15_SHEEP|	2350.148
0.0128	20190410_QExHFX1_RSLC1_Beveridge_Clausen_IMP_DSS_JRmethod_R2.08009.08009.3	xl	1.1400(0.9650+0.4200)	1.14	2.1037	/	K.NSRERMKR.L(7)+R.TLKR.L(3)	Cas9+spLYSC_HUMAN|	1729.9733
0.0127	20190410_QExHFX1_RSLC1_Beveridge_Clausen_IMP_DSS_JRmethod_R2.09877.09877.3	xl	1.1050(0.5650+0.8100)	0.675	1.3749	/	P.EAKR.M(3)+R.LSNVEEEHNKK.L(10)	spALBU_HUMAN|,spIGF2_HUMAN|+REVERSE_spK1H5_HUMAN|	1966.0119
0.0127	20190410_QExHFX1_RSLC1_Beveridge_Clausen_IMP_DSS_JRmethod_R2.19500.19500.3	xl	1.1400(0.8500+0.6950)	0.04	4.6544	/	K.ILC[160.03]AKAENAR.L(5)+K.ILC[160.03]SKSENAR.L(5)	spK1H4_HUMAN|+spK1HA_HUMAN|,spK1HB_HUMAN|	2459.2623
0.0127	20190410_QExHFX1_RSLC1_Beveridge_Clausen_IMP_DSS_JRmethod_R2.19670.19670.3	xl	1.1200(0.7950+0.4800)	0.97	1.5235	/	K.FHEEGLDKFR.H(8)+K.TLC[160.03]SKAENAR.L(5)	REVERSE_spALBU_BOVIN|+spK1H5_HUMAN|	2563.2488
0.0125	20190410_QExHFX1_RSLC1_Beveridge_Clausen_IMP_DSS_JRmethod_R2.18020.18020.3	xl	1.2850(0.2550+1.1400)	0.575	-2.7	/	K.KTER.E(1)+K.QQAHIGEKMSHLR.E(8)	spCYC_HORSE|+REVERSE_spCAS1_BOVIN|	2204.1483
0.0124	20190410_QExHFX1_RSLC1_Beveridge_Clausen_IMP_DSS_JRmethod_R2.27163.27163.3	xl	1.1300(0.5050+0.8700)	0.26	-2.154	/	T.KAER.G(1)+R.NKLTKASSR.T(2)	Cas9,REVERSE_spIGF2_HUMAN|+REVERSE_spTAU_HUMAN|	1643.9318
0.0123	20190410_QExHFX1_RSLC1_Beveridge_Clausen_IMP_DSS_JRmethod_R2.11068.11068.3	xl	1.0550(0.3550+1.0550)	1.055	-4.3244	/	R.NKDSR.T(2)+K.NSVWKNIAAR.S(5)	REVERSE_Cas9+REVERSE_spANT3_HUMAN|	1914.0071
0.0123	20190410_QExHFX1_RSLC1_Beveridge_Clausen_IMP_DSS_JRmethod_R2.14418.14418.3	xl	1.2150(0.8750+0.3400)	0.52	-0.4261	/	K.KNHEEEMKDLR.N(8)+K.KYPK.L(1)	spK1C10_HUMAN|+Cas9	2100.0673
0.0122	20190410_QExHFX1_RSLC1_Beveridge_Clausen_IMP_DSS_JRmethod_R2.14936.14936.3	xl	1.1650(0.3700+0.7950)	1.165	3.0284	/	K.NKHKR.K(2)+K.RIVTGLKAGYK.F(7)	spRS27A_HUMAN|+REVERSE_spAMYS_HUMAN|	2024.2006
0.0122	20190410_QExHFX1_RSLC1_Beveridge_Clausen_IMP_DSS_JRmethod_R2.24750.24750.3	xl	1.1500(0.5950+0.6100)	0.425	1.2401	/	K.DRIGNILKR.S(8)+K.KDVDC[160.03]AYVR.K(1)	REVERSE_Cas9+spK2M2_SHEEP|	2346.2477
0.0121	20190410_QExHFX1_RSLC1_Beveridge_Clausen_IMP_DSS_JRmethod_R2.10694.10694.3	xl	1.2700(0.7550+0.5150)	0.24	1.0927	/	R.SETKDLLFR.D(4)+R.SNKQGK.Q(3)	spTRFE_HUMAN|+REVERSE_Cas9	1906.0159
0.0117	20190410_QExHFX1_RSLC1_Beveridge_Clausen_IMP_DSS_JRmethod_R2.20822.20822.3	xl	1.0400(0.7000+0.5200)	1.04	1.3441	/	R.MTNFDKNLPNEK.V(6)+K.SAPNHKHTK.L(6)	Cas9+REVERSE_spPEPA_PIG|	2606.291
0.0117	20190410_QExHFX1_RSLC1_Beveridge_Clausen_IMP_DSS_JRmethod_R2.27014.27014.3	xl	1.1800(0.3500+0.8300)	1.18	1.7299	/	R.ISKGK.R(3)+K.LESEFVYGDYKVYDVR.K(11)	REVERSE_spPEPB_PIG|,spCO5_HUMAN|+Cas9	2650.3529
0.0116	20190410_QExHFX1_RSLC1_Beveridge_Clausen_IMP_DSS_JRmethod_R2.13510.13510.3	xl	1.2000(0.7700+0.4300)	0.745	1.8826	/	K.KNKEEDQVEKK.M(10)+R.QWTKR.Y(4)	REVERSE_spNQO1_HUMAN|+spUB2E1_HUMAN|	2229.1752
0.0115	20190410_QExHFX1_RSLC1_Beveridge_Clausen_IMP_DSS_JRmethod_R2.11658.11658.3	xl	1.1800(0.6850+0.4950)	0.08	-0.642	/	R.SDKNR.G(3)+K.SEKLDFK.D(3)	Cas9+spTAU_HUMAN|	1621.8311
0.0115	20190410_QExHFX1_RSLC1_Beveridge_Clausen_IMP_DSS_JRmethod_R2.12826.12826.3	xl	1.2250(0.3900+1.0800)	0.24	-0.9004	/	K.EIKER.N(3)+K.KMKNYWR.Q(1)	REVERSE_Cas9+Cas9	1835.9715
0.0115	20190410_QExHFX1_RSLC1_Beveridge_Clausen_IMP_DSS_JRmethod_R2.18019.18019.3	xl	1.2600(0.2750+0.9850)	1.17	4.6162	/	K.KYPK.L(1)+K.QQAHIGEKMSHLR.E(8)	Cas9+REVERSE_spCAS1_BOVIN|	2206.168
0.0114	20190410_QExHFX1_RSLC1_Beveridge_Clausen_IMP_DSS_JRmethod_R2.14618.14618.3	xl	1.0500(0.4250+0.6250)	0.755	-1.8045	/	K.DKSPK.F(2)+K.FASFIDKVR.F(7)	spTRFL_HUMAN|+spK22E_HUMAN|,spK2C1_HUMAN|,spKRHB4_HUMAN|	1792.9723
0.0113	20190410_QExHFX1_RSLC1_Beveridge_Clausen_IMP_DSS_JRmethod_R2.10832.10832.3	xl	1.0800(0.6300+0.4500)	1.08	0.8922	/	R.ADAETLRKAMK.G(8)+R.VGVC[160.03]GGSC[160.03]KRC[160.03].-(9)	spANXA5_HUMAN|+spKRHB6_HUMAN|	2609.2545
0.0113	20190410_QExHFX1_RSLC1_Beveridge_Clausen_IMP_DSS_JRmethod_R2.20038.20038.3	xl	1.1100(0.7200+0.4700)	0.37	-4.2921	/	R.DYSKYYK.T(4)+R.EGFKQLSAC[160.03]K.L(4)	spK1C10_HUMAN|+REVERSE_spALBU_HUMAN|	2270.0928
0.0112	20190410_QExHFX1_RSLC1_Beveridge_Clausen_IMP_DSS_JRmethod_R2.12761.12761.3	xl	1.3100(0.3300+1.2200)	0.115	-1.0886	/	L.ERKR.S(3)+K.KMKNYWR.Q(1)	REVERSE_spK1C15_SHEEP|+Cas9	1749.946
0.011	20190410_QExHFX1_RSLC1_Beveridge_Clausen_IMP_DSS_JRmethod_R2.13496.13496.3	xl	1.0400(0.6400+0.6650)	0.07	-2.9877	/	K.HTKLFDK.L(3)+K.KNKHK.R(3)	REVERSE_spPEPA_PIG|+spRS27A_HUMAN|	1678.9518
0.011	20190410_QExHFX1_RSLC1_Beveridge_Clausen_IMP_DSS_JRmethod_R2.23247.23247.3	xl	0.9650(0.5900+0.6200)	0.965	1.3008	/	K.DFNEKVR.F(5)+K.GFGYKGSC[160.03]FHR.L(5)	REVERSE_spRETBP_HUMAN|+spPPIA_HUMAN|	2359.1167
0.0106	20190410_QExHFX1_RSLC1_Beveridge_Clausen_IMP_DSS_JRmethod_R2.07868.07868.3	xl	1.0200(0.5100+0.5100)	1.02	1.0537	/	K.DLIKK.V(4)+K.KFEEAR.D(1)	REVERSE_spLALBA_BOVIN|,REVERSE_spLALBA_HUMAN|+REVERSE_spPRDX1_HUMAN|	1531.8609
0.0105	20190410_QExHFX1_RSLC1_Beveridge_Clausen_IMP_DSS_JRmethod_R2.06190.06190.3	xl	1.0650(0.7300+0.5850)	0.085	-0.0989	/	K.IIKDK.D(3)+R.KVTVK.Q(1)	Cas9+Cas9,REVERSE_Cas9	1326.8486
0.0105	20190410_QExHFX1_RSLC1_Beveridge_Clausen_IMP_DSS_JRmethod_R2.09566.09566.3	xl	1.0550(0.5750+0.7050)	0.13	-4.6997	/	K.KRKHK.N(3)+R.QKASSAK.G(2)	REVERSE_spRS27A_HUMAN|+REVERSE_spALBU_HUMAN|	1551.9208
0.0105	20190410_QExHFX1_RSLC1_Beveridge_Clausen_IMP_DSS_JRmethod_R2.15419.15419.3	xl	1.1700(0.3200+0.8500)	1.17	3.7465	/	R.DMEKEK.T(4)+K.HTGKDMVR.L(4)	spBID_HUMAN|+spEGF_HUMAN|	1858.8916
0.0105	20190410_QExHFX1_RSLC1_Beveridge_Clausen_IMP_DSS_JRmethod_R2.18618.18618.3	xl	1.0400(0.4800+0.8050)	1.04	0.5635	/	M.LIKVK.T(3)+R.SEIDNVKK.Q(7)	spNEDD8_HUMAN|+spK2C1_HUMAN|	1669.0025
0.0105	20190410_QExHFX1_RSLC1_Beveridge_Clausen_IMP_DSS_JRmethod_R2.24854.24854.3	xl	0.9800(0.4400+0.5400)	0.885	-4.2735	/	K.GDKGHDLIFC[160.03]DESK.L(3)+R.GKVLEANTC[160.03]TVKK.L(2)	REVERSE_spGELS_HUMAN|+REVERSE_spCO5_HUMAN|	3204.5793
0.0103	20190410_QExHFX1_RSLC1_Beveridge_Clausen_IMP_DSS_JRmethod_R2.20784.20784.3	xl	1.1450(0.4050+0.7400)	0.955	1.0174	/	K.FSAKIQR.N(4)+R.IPAKTPPAPK.T(4)	REVERSE_spCAH2_HUMAN|+spTAU_HUMAN|	2005.1723
0.0103	20190410_QExHFX1_RSLC1_Beveridge_Clausen_IMP_DSS_JRmethod_R2.25490.25490.3	xl	1.1450(0.4950+0.7500)	0.565	0.114	/	R.HGGYKPTDK.H(5)+K.KDMSAAG.-(1)	spKCRM_HUMAN|+REVERSE_Cas9	1817.8617
0.0102	20190410_QExHFX1_RSLC1_Beveridge_Clausen_IMP_DSS_JRmethod_R2.16407.16407.3	xl	1.1200(0.3350+0.7850)	0.745	-3.7602	/	R.NKDSR.T(2)+K.SKDGTGSDDKK.A(10)	REVERSE_Cas9+spTAU_HUMAN|	1892.9075
0.01	20190410_QExHFX1_RSLC1_Beveridge_Clausen_IMP_DSS_JRmethod_R2.14863.14863.3	xl	1.1050(0.3150+0.7900)	0.85	-0.9458	/	R.SKSLR.A(2)+K.VVEESPVNDSKGRNK.D(11)	REVERSE_Cas9+REVERSE_Cas9	2384.2658
0.01	20190410_QExHFX1_RSLC1_Beveridge_Clausen_IMP_DSS_JRmethod_R2.23619.23619.3	xl	1.4000(1.1550+0.2450)	0.65	0.5009	/	R.KSEETITPWNFEEVVDK.G(1)+K.SKLVSDFR.K(2)	Cas9+Cas9	3138.576
0.0099	20190410_QExHFX1_RSLC1_Beveridge_Clausen_IMP_DSS_JRmethod_R2.12369.12369.3	xl	1.1100(0.4600+0.7950)	0.785	2.9853	/	T.KAER.G(1)+R.KDFQFYKVR.E(1)	Cas9,REVERSE_spIGF2_HUMAN|+Cas9	1870.01
0.0098	20190410_QExHFX1_RSLC1_Beveridge_Clausen_IMP_DSS_JRmethod_R2.18141.18141.3	xl	0.9650(0.4950+0.4700)	0.835	-4.7754	/	K.KDDSGTGDKSK.S(9)+M.SC[160.03]QISC[160.03]KSR.G(7)	REVERSE_spTAU_HUMAN|+spK22E_HUMAN|	2399.1056
0.0097	20190410_QExHFX1_RSLC1_Beveridge_Clausen_IMP_DSS_JRmethod_R2.19099.19099.3	xl	1.0700(0.4400+0.8800)	1.07	4.0197	/	K.FDKFK.H(3)+R.THKYNLGSK.Y(3)	spMYG_HUMAN|,spMYG_HORSE|+spPEPA_BOVIN|	1867.9831
0.0095	20190410_QExHFX1_RSLC1_Beveridge_Clausen_IMP_DSS_JRmethod_R2.24363.24363.3	xl	0.8650(0.5600+0.6850)	0.865	-2.5118	/	K.EKIKNR.Y(4)+R.TKEEINELNR.V(2)	spGSTA1_HUMAN|+spK2M2_SHEEP|,spK2M3_SHEEP|,spKRHB1_HUMAN|,spKRHB3_HUMAN|,spKRHB5_HUMAN|,spKRHB6_HUMAN|	2169.1752
0.0094	20190410_QExHFX1_RSLC1_Beveridge_Clausen_IMP_DSS_JRmethod_R2.15259.15259.3	xl	1.2450(0.3900+0.8550)	0.045	-0.7715	/	K.FDKFK.H(3)+K.ILC[160.03]SKAENAR.L(5)	spMYG_HUMAN|,spMYG_HORSE|+spK1H7_HUMAN|,spK1H8_HUMAN|	1982.0294
0.0094	20190410_QExHFX1_RSLC1_Beveridge_Clausen_IMP_DSS_JRmethod_R2.22423.22423.3	xl	1.0500(0.6000+0.6200)	0.1	-4.8507	/	R.KDMASNYK.E(1)+-.KQKSFYEK.S(3)	spMYG_HUMAN|+REVERSE_spPRDX1_HUMAN|	2150.0717
0.0093	20190410_QExHFX1_RSLC1_Beveridge_Clausen_IMP_DSS_JRmethod_R2.18805.18805.3	xl	0.9650(0.4950+0.4700)	0.74	-2.8832	/	K.ETNTPKK.K(6)+K.IEEC[160.03]KSR.Y(5)	spUB2E1_HUMAN|+REVERSE_spK2M2_SHEEP|	1874.9407
0.0091	20190410_QExHFX1_RSLC1_Beveridge_Clausen_IMP_DSS_JRmethod_R2.11177.11177.3	xl	1.3500(0.3900+1.2050)	0.15	4.0014	/	R.NKRR.T(2)+K.SIPTDNQIKAR.K(9)	REVERSE_Cas9+spNQO1_HUMAN|	1952.0915
0.0091	20190410_QExHFX1_RSLC1_Beveridge_Clausen_IMP_DSS_JRmethod_R2.18782.18782.3	xl	1.1100(0.6550+0.7250)	0.09	4.082	/	R.INKKIEK.F(3)+R.SNLNKIQEK.E(5)	spCASB_BOVIN|+REVERSE_spK2M3_SHEEP|	2082.2047
0.0091	20190410_QExHFX1_RSLC1_Beveridge_Clausen_IMP_DSS_JRmethod_R2.21583.21583.3	xl	0.9900(0.3900+0.7050)	0.93	-4.6221	/	K.FDKFK.H(3)+R.THKYNLGSK.Y(3)	spMYG_HUMAN|,spMYG_HORSE|+spPEPA_BOVIN|	1867.9831
0.009	20190410_QExHFX1_RSLC1_Beveridge_Clausen_IMP_DSS_JRmethod_R2.05068.05068.3	xl	1.1150(0.9000+0.4600)	0.19	-0.0193	/	R.KVTVK.Q(1)+K.VSKLK.K(3)	Cas9,REVERSE_Cas9+REVERSE_Cas9	1284.838
0.009	20190410_QExHFX1_RSLC1_Beveridge_Clausen_IMP_DSS_JRmethod_R2.06426.06426.3	xl	0.9300(0.5600+0.5000)	0.735	-0.2892	/	K.AKTSTR.S(2)+R.QWTKR.Y(4)	spTAU_HUMAN|+spUB2E1_HUMAN|	1517.8313
0.009	20190410_QExHFX1_RSLC1_Beveridge_Clausen_IMP_DSS_JRmethod_R2.09634.09634.3	xl	1.1950(0.7300+0.4650)	0.455	0.6123	/	R.SETKDLLFR.D(4)+R.SNKQGK.Q(3)	spTRFE_HUMAN|+REVERSE_Cas9	1906.0159
0.009	20190410_QExHFX1_RSLC1_Beveridge_Clausen_IMP_DSS_JRmethod_R2.23019.23019.3	xl	0.9950(0.6450+0.5100)	0.995	3.5076	/	K.KRVIEIK.R(1)+A.TKAVC[160.03]VLK.G(2)	REVERSE_spPDGFB_HUMAN|+spSODC_HUMAN|	1940.1855
0.0089	20190410_QExHFX1_RSLC1_Beveridge_Clausen_IMP_DSS_JRmethod_R2.02248.02248.3	xl	1.1650(0.4450+0.7200)	0.045	-4.9668	/	R.KWNGEK.M(1)+L.NAKER.A(3)	spAMYS_HUMAN|+REVERSE_spCATA_HUMAN|	1514.7841
0.0088	20190410_QExHFX1_RSLC1_Beveridge_Clausen_IMP_DSS_JRmethod_R2.21364.21364.3	xl	1.1650(0.8200+0.3450)	0.945	4.1026	/	K.GQKVGEFSGANK.E(3)+R.KIFRF.-(1)	spTHIO_HUMAN|+spGSTA1_HUMAN|	2068.1105
0.0087	20190410_QExHFX1_RSLC1_Beveridge_Clausen_IMP_DSS_JRmethod_R2.14833.14833.3	xl	1.1650(0.3700+0.7950)	0.89	4.6668	/	R.KPLEK.A(1)+K.QLSAC[160.03]KLR.Q(6)	spTRFE_HUMAN|+REVERSE_spALBU_HUMAN|	1725.981
0.0087	20190410_QExHFX1_RSLC1_Beveridge_Clausen_IMP_DSS_JRmethod_R2.18845.18845.3	xl	1.0650(0.4050+0.8350)	1.065	3.5166	/	R.KTWQR.A(1)+R.VKDIFAAFR.N(2)	REVERSE_spUB2E1_HUMAN|+REVERSE_spK2M2_SHEEP|,REVERSE_spK2M3_SHEEP|,REVERSE_spKRHB1_HUMAN|,REVERSE_spKRHB3_HUMAN|,REVERSE_spKRHB5_HUMAN|,REVERSE_spKRHB6_HUMAN|	1921.0573
0.0086	20190410_QExHFX1_RSLC1_Beveridge_Clausen_IMP_DSS_JRmethod_R2.05236.05236.3	xl	1.1000(0.9300+0.4750)	0.17	-0.2611	/	R.LSKSR.R(3)+R.SKSLR.A(2)	Cas9+REVERSE_Cas9	1316.7775
0.0086	20190410_QExHFX1_RSLC1_Beveridge_Clausen_IMP_DSS_JRmethod_R2.09099.09099.3	xl	0.9550(0.5550+0.9150)	0.455	-2.1111	/	K.KDWDPK.K(1)+K.LLSKNPK.N(4)	Cas9+spEGF_HUMAN|	1723.9508
0.0086	20190410_QExHFX1_RSLC1_Beveridge_Clausen_IMP_DSS_JRmethod_R2.20333.20333.3	xl	1.2300(0.3950+0.8350)	0.5	4.8297	/	A.EKPK.N(2)+K.KDGADFAKWR.C(8)	spCATA_HUMAN|,spGSTA1_HUMAN|+spALDOA_RABIT|	1830.9627
0.0086	20190410_QExHFX1_RSLC1_Beveridge_Clausen_IMP_DSS_JRmethod_R2.25566.25566.3	xl	1.0850(0.5400+0.7550)	0.59	4.0127	/	K.FAAKRERR.D(4)+K.THKYDPAQRYR.L(3)	REVERSE_spCATG_HUMAN|+spPEPC_PIG|	2604.3784
0.0085	20190410_QExHFX1_RSLC1_Beveridge_Clausen_IMP_DSS_JRmethod_R2.08248.08248.3	xl	1.1000(0.8900+0.4550)	0.21	-0.1419	/	R.DKPIR.E(2)+R.IPKDR.H(3)	Cas9+REVERSE_Cas9	1392.8088
0.0084	20190410_QExHFX1_RSLC1_Beveridge_Clausen_IMP_DSS_JRmethod_R2.10999.10999.3	xl	1.2350(0.3900+1.0950)	0.49	3.7984	/	A.EKPK.N(2)+K.ETMSKLPYYKGK.F(10)	spCATA_HUMAN|,spGSTA1_HUMAN|+REVERSE_spKCRM_HUMAN|	2082.107
0.0084	20190410_QExHFX1_RSLC1_Beveridge_Clausen_IMP_DSS_JRmethod_R2.11632.11632.3	xl	0.9750(0.6850+0.5350)	0.975	4.0453	/	K.DTPKYGGHR.D(4)+R.KPVTEAR.S(1)	REVERSE_spKCRM_HUMAN|+spTRFL_HUMAN|	1967.0224
0.0084	20190410_QExHFX1_RSLC1_Beveridge_Clausen_IMP_DSS_JRmethod_R2.13280.13280.3	xl	1.0700(0.4400+0.6300)	0.91	4.8913	/	R.DMEKEK.T(4)+K.LWC[160.03]KSSQVPQSR.N(4)	spBID_HUMAN|+spLALBA_HUMAN|	2391.1562
0.0083	20190410_QExHFX1_RSLC1_Beveridge_Clausen_IMP_DSS_JRmethod_R2.21743.21743.3	xl	1.1950(0.9450+0.2500)	1.195	1.8962	/	K.ALKSANLMAGHWVAISGAAGGLGSLAVQYAK.A(3)+R.KTWQRAMR.D(1)	spADH1_YEAST|+REVERSE_spUB2E1_HUMAN|	4225.2403
0.0083	20190410_QExHFX1_RSLC1_Beveridge_Clausen_IMP_DSS_JRmethod_R2.23012.23012.3	xl	1.0500(0.7600+0.4600)	0.91	2.1898	/	R.HAIESKHTDRR.F(6)+K.LKEFMR.T(2)	REVERSE_spALBU_BOVIN|+spPEPA_BOVIN|	2309.2062
0.008	20190410_QExHFX1_RSLC1_Beveridge_Clausen_IMP_DSS_JRmethod_R2.08505.08505.3	xl	1.0850(0.6550+0.8350)	0.015	3.5703	/	R.EDKEC[160.03]R.L(3)+R.ESELKIR.F(5)	REVERSE_spCASK_BOVIN|+REVERSE_spK1H7_HUMAN|,REVERSE_spK1H8_HUMAN|	1846.9094
0.0079	20190410_QExHFX1_RSLC1_Beveridge_Clausen_IMP_DSS_JRmethod_R2.11898.11898.3	xl	1.1300(0.4700+0.6600)	0.015	-0.642	/	K.KEGEYIK.L(1)+R.SDKNR.G(3)	spSUMO1_HUMAN|+Cas9	1621.8311
0.0079	20190410_QExHFX1_RSLC1_Beveridge_Clausen_IMP_DSS_JRmethod_R2.20938.20938.3	xl	1.0350(0.6050+0.4300)	1.035	3.6925	/	R.EPKKVAVVR.T(3)+K.KYIPGTK.M(1)	spTAU_HUMAN|+spCYC_HUMAN|,spCYC_HORSE|	1968.1771
0.0078	20190410_QExHFX1_RSLC1_Beveridge_Clausen_IMP_DSS_JRmethod_R2.18503.18503.3	xl	1.3950(0.3500+1.0450)	0.005	1.4409	/	R.EQIKR.V(4)+K.SDNVPSEEVVKK.M(11)	spRASH_HUMAN|+Cas9	2140.1375
0.0077	20190410_QExHFX1_RSLC1_Beveridge_Clausen_IMP_DSS_JRmethod_R2.08446.08446.3	xl	0.9200(0.4850+0.4350)	0.92	-4.0974	/	K.EIKER.N(3)+R.KHKNK.K(3)	REVERSE_Cas9+REVERSE_spRS27A_HUMAN|	1464.8412
0.0077	20190410_QExHFX1_RSLC1_Beveridge_Clausen_IMP_DSS_JRmethod_R2.12606.12606.3	xl	1.2450(0.2900+1.1850)	0.195	-4.4728	/	K.KEER.A(1)+K.KNHEEEMKDLR.N(1)	spCYC_HUMAN|+spK1C10_HUMAN|	2126.0425
0.0077	20190410_QExHFX1_RSLC1_Beveridge_Clausen_IMP_DSS_JRmethod_R2.16162.16162.3	xl	1.0500(0.7200+0.5400)	0.09	-4.5767	/	R.KKDWDPK.K(2)+K.KLSKR.V(4)	Cas9+REVERSE_spCRP_HUMAN|	1683.9671
0.0077	20190410_QExHFX1_RSLC1_Beveridge_Clausen_IMP_DSS_JRmethod_R2.17812.17812.3	xl	0.9300(0.5150+0.4150)	0.93	-1.3335	/	R.SKC[160.03]EEMK.A(2)+K.VTVKR.N(4)	spK2M3_SHEEP|,spKRHB1_HUMAN|,spKRHB3_HUMAN|,spKRHB5_HUMAN|,spKRHB6_HUMAN|+REVERSE_Cas9	1649.848
0.0076	20190410_QExHFX1_RSLC1_Beveridge_Clausen_IMP_DSS_JRmethod_R2.12886.12886.3	xl	1.0800(0.6700+0.6050)	0.225	1.7544	/	K.KFIPK.K(1)+K.TELLKNK.Q(5)	REVERSE_spPDGFB_HUMAN|+REVERSE_spKRHB2_HUMAN|	1613.9755
0.0076	20190410_QExHFX1_RSLC1_Beveridge_Clausen_IMP_DSS_JRmethod_R2.21382.21382.3	xl	1.0050(0.6500+0.6600)	0.295	4.4182	/	K.ELLPKDC[160.03]C[160.03]EK.L(5)+K.EYFSKQK.-(5)	REVERSE_spALBU_BOVIN|+spPRDX1_HUMAN|	2357.1282
0.0075	20190410_QExHFX1_RSLC1_Beveridge_Clausen_IMP_DSS_JRmethod_R2.09972.09972.3	xl	0.9350(0.6300+0.5500)	0.935	3.5231	/	R.NMRKVR.G(4)+K.QQKLGR.V(3)	spTRFL_HUMAN|+REVERSE_spSYH_HUMAN|	1668.9569
0.0075	20190410_QExHFX1_RSLC1_Beveridge_Clausen_IMP_DSS_JRmethod_R2.18227.18227.3	xl	1.1500(0.7650+0.3850)	0.71	2.9185	/	K.ILC[160.03]AKAENAR.L(5)+R.VKKDEK.E(3)	spK1H4_HUMAN|+spKRHB4_HUMAN|	2028.1037
0.0075	20190410_QExHFX1_RSLC1_Beveridge_Clausen_IMP_DSS_JRmethod_R2.18900.18900.3	xl	1.1400(0.8350+0.4800)	0.43	1.8379	/	K.FHYKTDQGIK.N(4)+R.KKDWDPK.K(2)	spCATA_HUMAN|+Cas9	2289.1793
0.0074	20190410_QExHFX1_RSLC1_Beveridge_Clausen_IMP_DSS_JRmethod_R2.25218.25218.3	xl	1.0800(0.3350+0.7450)	0.55	-3.9551	/	K.C[160.03]C[160.03]KADDK.E(3)+K.TLC[160.03]SKAENAR.L(5)	spALBU_HUMAN|+spK1H5_HUMAN|	2181.9816
0.0073	20190410_QExHFX1_RSLC1_Beveridge_Clausen_IMP_DSS_JRmethod_R2.19074.19074.3	xl	0.9900(0.5300+0.4600)	0.99	2.0584	/	R.KDKEAC[160.03]VHK.L(3)+M.SC[160.03]QISC[160.03]KSR.G(7)	spTRFE_HUMAN|+spK22E_HUMAN|	2376.1347
0.0073	20190410_QExHFX1_RSLC1_Beveridge_Clausen_IMP_DSS_JRmethod_R2.19347.19347.3	xl	1.2400(0.8350+0.4600)	0.12	0.1771	/	K.QKNGIKVNFK.L(2)+R.TGKPTK.L(3)	spGFP_AEQVI|+REVERSE_spSYH_HUMAN|	1943.1203
0.0073	20190410_QExHFX1_RSLC1_Beveridge_Clausen_IMP_DSS_JRmethod_R2.25373.25373.3	xl	1.0300(0.7700+0.2600)	1.03	-0.9947	/	R.LKAEIEHAKAQR.A(9)+R.TLQKK.L(4)	spKRHB4_HUMAN|+spCO5_HUMAN|	2147.2425
0.0072	20190410_QExHFX1_RSLC1_Beveridge_Clausen_IMP_DSS_JRmethod_R2.23484.23484.3	xl	1.0850(0.8450+0.6600)	0.005	2.7463	/	K.ILC[160.03]TKAENAR.M(5)+R.VKENFDKAR.F(7)	spK1H2_HUMAN|+spRETBP_HUMAN|	2418.2688
0.0071	20190410_QExHFX1_RSLC1_Beveridge_Clausen_IMP_DSS_JRmethod_R2.14972.14972.3	xl	0.9750(0.3600+0.6150)	0.875	-0.7523	/	R.KTWQR.A(1)+K.SKDGTGSDDKK.A(2)	REVERSE_spUB2E1_HUMAN|+spTAU_HUMAN|	1991.9911
0.0071	20190410_QExHFX1_RSLC1_Beveridge_Clausen_IMP_DSS_JRmethod_R2.19899.19899.3	xl	0.9850(0.4950+0.4900)	0.465	-3.5829	/	K.DTPKYGGHR.D(4)+R.EEDKPGGHK.R(4)	REVERSE_spKCRM_HUMAN|+REVERSE_spSODC_HUMAN|	2163.0344
0.0071	20190410_QExHFX1_RSLC1_Beveridge_Clausen_IMP_DSS_JRmethod_R2.21997.21997.3	xl	1.1000(0.7850+0.3950)	0.325	-2.6998	/	R.EKIEKILTFR.L(2)+R.FEKR.L(3)	Cas9+REVERSE_spANXA5_HUMAN|,REVERSE_spCO5_HUMAN|	1992.1407
0.0071	20190410_QExHFX1_RSLC1_Beveridge_Clausen_IMP_DSS_JRmethod_R2.22291.22291.3	xl	1.0050(0.5700+0.4350)	0.505	-0.1123	/	K.C[160.03]GSKDNIK.H(4)+K.NPKNPYEESSR.D(3)	spTAU_HUMAN|+spEGF_HUMAN|	2378.1171
0.007	20190410_QExHFX1_RSLC1_Beveridge_Clausen_IMP_DSS_JRmethod_R2.14958.14958.3	xl	0.9700(0.5900+0.4950)	0.97	4.3985	/	R.KFKHTHDK.T(3)+K.KIETHK.L(1)	spPDGFB_HUMAN|+spTAU_HUMAN|	1932.058
0.007	20190410_QExHFX1_RSLC1_Beveridge_Clausen_IMP_DSS_JRmethod_R2.20935.20935.3	xl	0.9750(0.4850+0.4900)	0.475	-4.2765	/	K.KLVDSTDK.A(1)+R.NKDSR.T(2)	Cas9+REVERSE_Cas9	1660.8631
0.0069	20190410_QExHFX1_RSLC1_Beveridge_Clausen_IMP_DSS_JRmethod_R2.08975.08975.3	xl	0.9800(0.4700+0.5100)	0.98	3.141	/	K.DIKER.A(3)+K.KKESK.V(2)	spGSTA1_HUMAN|+spUB2E1_HUMAN|	1415.7983
0.0069	20190410_QExHFX1_RSLC1_Beveridge_Clausen_IMP_DSS_JRmethod_R2.19290.19290.3	xl	1.0000(0.4400+0.5600)	1	4.9731	/	K.EKMAQR.L(2)+R.KAEPHKC[160.03]C[160.03]K.S(6)	REVERSE_spPEPC_PIG|+REVERSE_spALBU_HUMAN|	2056.0015
0.0069	20190410_QExHFX1_RSLC1_Beveridge_Clausen_IMP_DSS_JRmethod_R2.20800.20800.3	xl	1.0050(0.7200+0.2850)	1.005	-3.1485	/	K.QESGEDETAKKEPSR.Y(10)+K.YNLKFK.N(4)	REVERSE_spANT3_HUMAN|+REVERSE_spKCRM_HUMAN|	2639.3078
0.0069	20190410_QExHFX1_RSLC1_Beveridge_Clausen_IMP_DSS_JRmethod_R2.25061.25061.3	xl	1.0250(0.6250+0.5300)	0.705	2.1653	/	K.AFDAGDKKYQAC[160.03]R.E(8)+R.VKENFDKAR.F(7)	REVERSE_spALDOA_RABIT|+spRETBP_HUMAN|	2772.3652
0.0068	20190410_QExHFX1_RSLC1_Beveridge_Clausen_IMP_DSS_JRmethod_R2.11224.11224.3	xl	1.0200(0.6500+0.5900)	0.365	0.4633	/	K.LDFKDR.V(4)+R.QHKLR.K(3)	spTAU_HUMAN|+spRASH_HUMAN|	1610.8892
0.0068	20190410_QExHFX1_RSLC1_Beveridge_Clausen_IMP_DSS_JRmethod_R2.14015.14015.3	xl	0.9700(0.6450+0.3250)	0.97	-3.3156	/	K.SDNVPSEEVVKK.M(11)+K.TEIKR.L(4)	Cas9+spCO5_HUMAN|	2113.1266
0.0068	20190410_QExHFX1_RSLC1_Beveridge_Clausen_IMP_DSS_JRmethod_R2.17694.17694.3	xl	1.0450(0.7650+0.2800)	0.795	-3.134	/	R.NTAEPIKQESGEDETAK.K(7)+R.QWTKR.Y(4)	REVERSE_spANT3_HUMAN|+spUB2E1_HUMAN|	2701.3194
0.0068	20190410_QExHFX1_RSLC1_Beveridge_Clausen_IMP_DSS_JRmethod_R2.17938.17938.3	xl	0.9150(0.8400+0.4750)	0.735	-4.2101	/	K.QENDEPSGKLK.E(9)+K.SGLKYK.K(4)	REVERSE_Cas9+spGELS_HUMAN|	2076.0738
0.0067	20190410_QExHFX1_RSLC1_Beveridge_Clausen_IMP_DSS_JRmethod_R2.15554.15554.3	xl	1.0550(0.3950+0.6600)	0.95	4.8504	/	K.EKMAQR.L(2)+R.FFSDKIAK.Y(5)	REVERSE_spPEPC_PIG|+spCASK_BOVIN|	1853.9709
0.0067	20190410_QExHFX1_RSLC1_Beveridge_Clausen_IMP_DSS_JRmethod_R2.17348.17348.3	xl	0.9350(0.3800+0.9250)	0.935	-0.3576	/	K.FKMK.Y(2)+K.FKRHKGKPPR.R(7)	spRETBP_HUMAN|+REVERSE_spPDGFB_HUMAN|	1940.1294
0.0067	20190410_QExHFX1_RSLC1_Beveridge_Clausen_IMP_DSS_JRmethod_R2.20637.20637.3	xl	1.0150(0.4200+0.9300)	1.015	0.8109	/	K.HQEKEQIK.N(4)+-.KDEPKNFC[160.03]YTLC[160.03]C[160.03]K.G(5)	spK2M3_SHEEP|+REVERSE_spRS27A_HUMAN|	3038.4299
0.0066	20190410_QExHFX1_RSLC1_Beveridge_Clausen_IMP_DSS_JRmethod_R2.06317.06317.3	xl	1.1000(0.8600+0.5550)	0.155	0.0066	/	K.KDLIIK.L(1)+L.LKDK.D(2)	Cas9+Cas9,spGELS_HUMAN|	1368.8591
0.0066	20190410_QExHFX1_RSLC1_Beveridge_Clausen_IMP_DSS_JRmethod_R2.16841.16841.3	xl	1.1500(0.4050+0.8500)	0.515	3.813	/	K.KNKHK.R(3)+K.TDELSKELAAK.K(6)	spRS27A_HUMAN|+REVERSE_spK1C9_HUMAN|	1995.1
0.0066	20190410_QExHFX1_RSLC1_Beveridge_Clausen_IMP_DSS_JRmethod_R2.22794.22794.3	xl	1.0200(0.4550+1.0200)	0.375	-3.5823	/	K.HKPK.A(2)+R.KKC[160.03]IHEC[160.03]GGNQYLC[160.03]PDAGPK.A(2)	spALBU_BOVIN|,spALBU_HUMAN|+REVERSE_spEGF_HUMAN|	2977.4359
0.0065	20190410_QExHFX1_RSLC1_Beveridge_Clausen_IMP_DSS_JRmethod_R2.09978.09978.3	xl	1.2100(0.4800+0.8550)	0.065	0.8151	/	K.EVKK.D(3)+R.SDLNGKRSK.L(6)	Cas9+spEGF_HUMAN|	1643.9206
0.0064	20190410_QExHFX1_RSLC1_Beveridge_Clausen_IMP_DSS_JRmethod_R2.14807.14807.3	xl	0.9800(0.7000+0.2800)	0.98	-2.4777	/	K.GAC[160.03]LLPKIETMR.E(7)+-.KDEPK.N(1)	spALBU_BOVIN|+REVERSE_spRS27A_HUMAN|	2141.1223
0.0064	20190410_QExHFX1_RSLC1_Beveridge_Clausen_IMP_DSS_JRmethod_R2.20347.20347.3	xl	1.0250(0.2250+0.8000)	1.025	-3.4874	/	K.KSPVK.Y(1)+R.QLLNAKLITQR.K(6)	REVERSE_Cas9+Cas9	1992.2094
0.0063	20190410_QExHFX1_RSLC1_Beveridge_Clausen_IMP_DSS_JRmethod_R2.12163.12163.3	xl	1.0100(0.3200+0.8150)	0.835	-0.214	/	K.EVKK.D(3)+R.VKKDEKEQIK.T(6)	Cas9+spKRHB4_HUMAN|	1884.0931
0.0063	20190410_QExHFX1_RSLC1_Beveridge_Clausen_IMP_DSS_JRmethod_R2.15616.15616.3	xl	1.1350(0.3900+0.7450)	0.11	-2.3764	/	R.DKGTR.K(2)+R.NKEEETLK.T(2)	REVERSE_spEGF_HUMAN|+REVERSE_spCAS2_BOVIN|	1702.8737
0.0062	20190410_QExHFX1_RSLC1_Beveridge_Clausen_IMP_DSS_JRmethod_R2.12805.12805.3	xl	1.0050(0.7350+0.5150)	0.63	0.6879	/	K.FKDC[160.03]HLAR.V(2)+R.LKHQR.L(2)	spTRFL_HUMAN|+REVERSE_spRASH_HUMAN|	1863.9889
0.0062	20190410_QExHFX1_RSLC1_Beveridge_Clausen_IMP_DSS_JRmethod_R2.20395.20395.3	xl	1.0400(0.4350+0.6050)	0.75	1.7199	/	K.LMVEMEKK.L(7)+K.NPKNPYEESSR.D(3)	spKCRM_HUMAN|+spEGF_HUMAN|	2464.1977
0.0061	20190410_QExHFX1_RSLC1_Beveridge_Clausen_IMP_DSS_JRmethod_R2.17720.17720.3	xl	1.0150(0.6450+0.5250)	0.58	3.3149	/	R.FTVKPPK.F(4)+K.INDKSGC[160.03]K.S(4)	REVERSE_spUB2E1_HUMAN|+REVERSE_spTAU_HUMAN|	1873.9971
0.0061	20190410_QExHFX1_RSLC1_Beveridge_Clausen_IMP_DSS_JRmethod_R2.18713.18713.3	xl	0.9850(0.9650+0.4700)	0.37	-1.9529	/	R.C[160.03]KGTDVQAWIR.G(2)+V.KQLR.L(1)	spLYSC_CHICK|+spCO5_HUMAN|,REVERSE_spKCRM_HUMAN|,REVERSE_spUB2E1_HUMAN|	2014.0781
0.006	20190410_QExHFX1_RSLC1_Beveridge_Clausen_IMP_DSS_JRmethod_R2.11274.11274.3	xl	1.0100(0.6050+0.4050)	1.01	3.7613	/	R.GAKKPLER.V(4)+K.NKADK.L(2)	spCO5_HUMAN|+REVERSE_spK2C1_HUMAN|	1609.9151
0.006	20190410_QExHFX1_RSLC1_Beveridge_Clausen_IMP_DSS_JRmethod_R2.13076.13076.3	xl	1.1500(0.6600+0.4900)	0.125	2.7113	/	K.KFYDEK.L(1)+K.KKEER.A(2)	REVERSE_Cas9+spCYC_HUMAN|	1654.8566
0.006	20190410_QExHFX1_RSLC1_Beveridge_Clausen_IMP_DSS_JRmethod_R2.15637.15637.3	xl	0.8550(0.6000+0.5250)	0.685	-1.0099	/	K.KESKVSMSK.N(4)+R.KLAKLYK.V(4)	spUB2E1_HUMAN|+spGELS_HUMAN|	2023.175
0.006	20190410_QExHFX1_RSLC1_Beveridge_Clausen_IMP_DSS_JRmethod_R2.16879.16879.3	xl	1.0400(0.5800+0.4600)	0.655	1.6759	/	K.KMDAHPPR.L(1)+K.KVVSHKYK.A(1)	spGELS_HUMAN|+REVERSE_spCO5_HUMAN|	2076.1301
0.006	20190410_QExHFX1_RSLC1_Beveridge_Clausen_IMP_DSS_JRmethod_R2.17259.17259.3	xl	0.8600(0.4750+0.5850)	0.86	-0.3937	/	K.EVQDEEKNK.K(7)+K.KDDSGTGDKSK.S(9)	spNQO1_HUMAN|+REVERSE_spTAU_HUMAN|	2392.124
0.006	20190410_QExHFX1_RSLC1_Beveridge_Clausen_IMP_DSS_JRmethod_R2.23697.23697.3	xl	0.9550(0.3000+0.6550)	0.955	-2.3451	/	R.EELLKK.Q(5)+K.ITAVSLDVLDKR.L(11)	REVERSE_spSYH_HUMAN|+spEGF_HUMAN|	2225.2881
0.0059	20190410_QExHFX1_RSLC1_Beveridge_Clausen_IMP_DSS_JRmethod_R2.10979.10979.3	xl	1.1050(0.3150+0.7900)	0.37	-1.4817	/	K.MAKR.L(3)+K.TKLTEEEK.N(2)	REVERSE_spANXA5_HUMAN|,spEGF_HUMAN|+spCAS2_BOVIN|	1618.8599
0.0059	20190410_QExHFX1_RSLC1_Beveridge_Clausen_IMP_DSS_JRmethod_R2.15816.15816.3	xl	1.0150(0.3800+0.8200)	1.015	1.8048	/	R.DKPIR.E(2)+K.FKVLGNTDR.H(2)	Cas9+Cas9	1814.0049
0.0059	20190410_QExHFX1_RSLC1_Beveridge_Clausen_IMP_DSS_JRmethod_R2.18148.18148.3	xl	0.9450(0.4950+0.6000)	0.945	2.625	/	R.FVEKMNGGK.E(4)+R.KDAEAWFNEK.S(1)	REVERSE_spKCRM_HUMAN|+spK1C10_HUMAN|	2383.1517
0.0059	20190410_QExHFX1_RSLC1_Beveridge_Clausen_IMP_DSS_JRmethod_R2.19200.19200.3	xl	1.0950(0.2800+0.8150)	1.095	4.5916	/	R.FKDLGEEHFK.G(2)+K.SDNVPSEEVVKKMK.N(12)	spALBU_BOVIN|+Cas9	2975.4949
0.0059	20190410_QExHFX1_RSLC1_Beveridge_Clausen_IMP_DSS_JRmethod_R2.22404.22404.3	xl	0.9650(0.4500+0.6150)	0.965	4.3068	/	R.KEFR.K(1)+K.LYSMKEGNWKR.L(10)	spANXA5_HUMAN|+REVERSE_spAMYS_HUMAN|	2127.0934
0.0059	20190410_QExHFX1_RSLC1_Beveridge_Clausen_IMP_DSS_JRmethod_R2.22641.22641.3	xl	0.8650(0.4300+0.4350)	0.865	-0.2663	/	K.C[160.03]GSKDNIK.H(4)+K.NPKNPYEESSR.D(3)	spTAU_HUMAN|+spEGF_HUMAN|	2378.1171
0.0058	20190410_QExHFX1_RSLC1_Beveridge_Clausen_IMP_DSS_JRmethod_R2.10119.10119.3	xl	0.9800(0.6550+0.5650)	0.52	4.3769	/	K.DWDPKK.Y(5)+K.NKEEDQVEKK.M(2)	Cas9+REVERSE_spNQO1_HUMAN|	2171.0745
0.0058	20190410_QExHFX1_RSLC1_Beveridge_Clausen_IMP_DSS_JRmethod_R2.17009.17009.3	xl	0.9500(0.5150+0.4350)	0.58	-1.9886	/	K.EQIKNLNSR.F(4)+R.KDFQFYK.V(1)	spK2M3_SHEEP|+Cas9	2213.148
0.0058	20190410_QExHFX1_RSLC1_Beveridge_Clausen_IMP_DSS_JRmethod_R2.17541.17541.3	xl	0.8050(0.5650+0.5250)	0.805	-3.3945	/	K.DGVIKLR.S(5)+K.GKSIR.E(2)	spSYH_HUMAN|+spPEPB_PIG|	1496.9038
0.0058	20190410_QExHFX1_RSLC1_Beveridge_Clausen_IMP_DSS_JRmethod_R2.22280.22280.3	xl	1.1500(0.3750+0.7750)	0.015	-0.1645	/	R.KTWQR.A(1)+K.QEKNMAINPSK.E(3)	REVERSE_spUB2E1_HUMAN|+spCAS2_BOVIN|	2114.0942
0.0058	20190410_QExHFX1_RSLC1_Beveridge_Clausen_IMP_DSS_JRmethod_R2.23824.23824.3	xl	1.0650(0.4400+0.6250)	0.655	2.8426	/	K.DFLKTHK.H(4)+K.KDVDC[160.03]AYVR.K(1)	spPEPA_PIG|+spK2M2_SHEEP|	2150.0829
0.0057	20190410_QExHFX1_RSLC1_Beveridge_Clausen_IMP_DSS_JRmethod_R2.12313.12313.3	xl	1.0550(0.3450+0.7350)	0.475	-0.0599	/	K.NKADK.L(2)+K.QQTPKIQK.G(5)	REVERSE_spK2C1_HUMAN|+spSSPA_STAAU|	1681.9362
0.0057	20190410_QExHFX1_RSLC1_Beveridge_Clausen_IMP_DSS_JRmethod_R2.13234.13234.3	xl	1.0900(0.6100+0.4800)	0.365	2.6082	/	K.AANKYLR.K(4)+R.EEKK.K(3)	spGAG_SCVLA|+REVERSE_spCYC_HUMAN|	1504.8249
0.0056	20190410_QExHFX1_RSLC1_Beveridge_Clausen_IMP_DSS_JRmethod_R2.09630.09630.3	xl	1.1000(0.3500+0.7500)	0.255	-0.2857	/	R.EPKK.V(3)+K.RKPVTEAR.S(2)	spTAU_HUMAN|+spTRFL_HUMAN|	1593.9202
0.0056	20190410_QExHFX1_RSLC1_Beveridge_Clausen_IMP_DSS_JRmethod_R2.10819.10819.3	xl	1.1300(0.7200+0.4100)	0.49	2.6114	/	K.MAKQHQYVTK.L(3)+K.RWAKR.E(4)	REVERSE_spCAS2_BOVIN|+REVERSE_spUBE2I_HUMAN|	2086.1257
0.0056	20190410_QExHFX1_RSLC1_Beveridge_Clausen_IMP_DSS_JRmethod_R2.23196.23196.3	xl	1.1550(0.7750+0.4900)	0.115	3.0148	/	K.ELIPKIFK.Y(5)+R.KPLISEK.S(1)	REVERSE_Cas9+REVERSE_Cas9	1938.1804
0.0054	20190410_QExHFX1_RSLC1_Beveridge_Clausen_IMP_DSS_JRmethod_R2.09050.09050.3	xl	0.9450(0.4450+0.6050)	0.525	-3.4632	/	K.STKGNR.S(3)+R.VKENFDKAR.F(2)	REVERSE_spPPIA_HUMAN|+spRETBP_HUMAN|	1905.0067
0.0054	20190410_QExHFX1_RSLC1_Beveridge_Clausen_IMP_DSS_JRmethod_R2.13937.13937.3	xl	1.0450(0.3300+0.7650)	1.045	3.5993	/	K.KFIPK.K(1)+V.LENITAELKEK.N(9)	REVERSE_spPDGFB_HUMAN|+REVERSE_spTHIO_HUMAN|	2056.1819
0.0053	20190410_QExHFX1_RSLC1_Beveridge_Clausen_IMP_DSS_JRmethod_R2.10153.10153.3	xl	0.9250(0.8700+0.6800)	0.25	3.0771	/	K.VEKGKSK.K(5)+K.VEKYGK.A(3)	Cas9+REVERSE_Cas9	1634.9242
0.0053	20190410_QExHFX1_RSLC1_Beveridge_Clausen_IMP_DSS_JRmethod_R2.11320.11320.3	xl	1.0800(0.5050+0.7200)	0.31	1.2549	/	K.QQKLGR.V(3)+K.THKYDPAQR.Y(3)	REVERSE_spSYH_HUMAN|+spPEPC_PIG|	1981.0493
0.0053	20190410_QExHFX1_RSLC1_Beveridge_Clausen_IMP_DSS_JRmethod_R2.18947.18947.3	xl	0.9350(0.5050+0.4300)	0.585	-3.5249	/	K.ASSAKGEDR.L(5)+K.SYTTPKK.N(6)	REVERSE_spALBU_HUMAN|+spRS27A_HUMAN|	1880.9479
0.0053	20190410_QExHFX1_RSLC1_Beveridge_Clausen_IMP_DSS_JRmethod_R2.25845.25845.3	xl	1.0800(0.3300+0.7500)	0.375	-4.201	/	K.AEQYNKC[160.03]VDK.D(6)+R.KPVEEYANC[160.03]HLAR.A(1)	REVERSE_spALBU_BOVIN|+spTRFE_HUMAN|	2977.4061
0.0052	20190410_QExHFX1_RSLC1_Beveridge_Clausen_IMP_DSS_JRmethod_R2.19679.19679.3	xl	1.0450(0.7700+0.3350)	0.505	-1.3411	/	K.EKNAGSFEGVK.Q(2)+R.KAWRK.D(1)	REVERSE_spTHIO_HUMAN|+spUBE2I_HUMAN|	1990.0635
0.0052	20190410_QExHFX1_RSLC1_Beveridge_Clausen_IMP_DSS_JRmethod_R2.26361.26361.3	xl	0.9850(0.6250+0.5450)	0.5	1.9806	/	K.DRIGNILKR.S(8)+K.KASYLDC[160.03]IR.A(1)	REVERSE_Cas9+spTRFE_HUMAN|	2346.2841
0.0051	20190410_QExHFX1_RSLC1_Beveridge_Clausen_IMP_DSS_JRmethod_R2.08025.08025.3	xl	1.0800(0.3800+0.7000)	0.23	-0.1439	/	K.KKEER.A(2)+K.NKEEDQVEK.K(2)	spCYC_HUMAN|+REVERSE_spNQO1_HUMAN|	1943.9799
0.0051	20190410_QExHFX1_RSLC1_Beveridge_Clausen_IMP_DSS_JRmethod_R2.14984.14984.3	xl	1.0650(0.4100+0.8200)	0.67	0.1162	/	R.NKDSR.T(2)+R.NKEEETLKTK.K(8)	REVERSE_Cas9+REVERSE_spCAS2_BOVIN|	1975.0221
0.0051	20190410_QExHFX1_RSLC1_Beveridge_Clausen_IMP_DSS_JRmethod_R2.16459.16459.3	xl	0.9800(0.7550+0.2250)	0.98	-2.8367	/	R.KENPDK.S(1)+K.KTER.E(1)	REVERSE_spGFP_AEQVI|+spCYC_HORSE|	1399.7306
0.0051	20190410_QExHFX1_RSLC1_Beveridge_Clausen_IMP_DSS_JRmethod_R2.16651.16651.3	xl	0.9000(0.6750+0.5650)	0.695	3.5089	/	K.KMKNYWR.Q(3)+K.LSKR.V(3)	Cas9+REVERSE_spCRP_HUMAN|	1664.9184
0.0051	20190410_QExHFX1_RSLC1_Beveridge_Clausen_IMP_DSS_JRmethod_R2.22349.22349.3	xl	0.8250(0.4550+0.5200)	0.825	-2.7232	/	K.DDYPSSPPKC[160.03]K.F(9)+K.EYFSKQK.-(5)	spUBE2I_HUMAN|+spPRDX1_HUMAN|	2359.1041
0.005	20190410_QExHFX1_RSLC1_Beveridge_Clausen_IMP_DSS_JRmethod_R2.11026.11026.3	xl	1.0800(0.7100+0.3700)	0.68	4.4585	/	K.KESKVSMSK.N(4)+K.KHER.H(1)	spUB2E1_HUMAN|+Cas9	1728.9192
0.005	20190410_QExHFX1_RSLC1_Beveridge_Clausen_IMP_DSS_JRmethod_R2.14949.14949.3	xl	1.2400(0.4000+0.8400)	0.02	4.1717	/	R.LKHQR.L(2)+K.RIVTGLKAGYK.F(7)	REVERSE_spRASH_HUMAN|+REVERSE_spAMYS_HUMAN|	2023.2054
0.005	20190410_QExHFX1_RSLC1_Beveridge_Clausen_IMP_DSS_JRmethod_R2.19923.19923.3	xl	1.1450(0.7950+0.3500)	0.155	-4.4668	/	K.QLGPKASGVK.L(5)+R.TLKR.L(3)	REVERSE_spCAH2_HUMAN|+spLYSC_HUMAN|	1637.9828
0.005	20190410_QExHFX1_RSLC1_Beveridge_Clausen_IMP_DSS_JRmethod_R2.20181.20181.3	xl	0.9900(0.3800+0.6100)	0.485	-2.226	/	K.LDFKDR.V(4)+K.LSTDHKTESTK.L(6)	spTAU_HUMAN|+REVERSE_spCAH1_HUMAN|	2176.1011
0.0049	20190410_QExHFX1_RSLC1_Beveridge_Clausen_IMP_DSS_JRmethod_R2.18456.18456.3	xl	1.0650(0.7500+0.3150)	0.43	-3.0222	/	K.ASTSLLKSNK.S(7)+P.EAKR.M(3)	REVERSE_spUB2E1_HUMAN|+spALBU_HUMAN|,spIGF2_HUMAN|	1687.9468
0.0049	20190410_QExHFX1_RSLC1_Beveridge_Clausen_IMP_DSS_JRmethod_R2.19496.19496.3	xl	0.8400(0.4800+0.5450)	0.705	-2.3685	/	K.HTEIKK.N(5)+R.KENPDK.S(1)	REVERSE_spTAU_HUMAN|+REVERSE_spGFP_AEQVI|	1621.8675
0.0049	20190410_QExHFX1_RSLC1_Beveridge_Clausen_IMP_DSS_JRmethod_R2.20584.20584.3	xl	0.9700(0.4750+0.5700)	0.71	1.0564	/	-.KDEPK.N(1)+K.KKYEDEINK.R(2)	REVERSE_spRS27A_HUMAN|+spK22E_HUMAN|	1918.9887
0.0049	20190410_QExHFX1_RSLC1_Beveridge_Clausen_IMP_DSS_JRmethod_R2.23642.23642.3	xl	0.9300(0.6500+0.5300)	0.25	-0.1691	/	M.SC[160.03]QISC[160.03]KSRGR.G(7)+R.SDKNR.G(3)	spK22E_HUMAN|+Cas9	2094.0057
0.0048	20190410_QExHFX1_RSLC1_Beveridge_Clausen_IMP_DSS_JRmethod_R2.09823.09823.3	xl	1.0700(0.4050+0.6650)	0.53	4.9722	/	K.FAAKR.E(4)+R.KVYEEQAAK.L(1)	REVERSE_spCATG_HUMAN|+REVERSE_spALDOA_RABIT|	1793.9675
0.0048	20190410_QExHFX1_RSLC1_Beveridge_Clausen_IMP_DSS_JRmethod_R2.15264.15264.3	xl	0.8400(0.4450+0.4850)	0.84	-4.2255	/	K.KMKNYWR.Q(3)+K.KSTKGNR.S(1)	Cas9+REVERSE_spPPIA_HUMAN|	1952.0413
0.0048	20190410_QExHFX1_RSLC1_Beveridge_Clausen_IMP_DSS_JRmethod_R2.21776.21776.3	xl	1.0300(0.5300+0.5000)	0.355	1.9787	/	K.MEEC[160.03]KSR.Y(5)+K.THKHNPASK.Y(3)	REVERSE_spK2M3_SHEEP|,REVERSE_spKRHB1_HUMAN|,REVERSE_spKRHB3_HUMAN|,REVERSE_spKRHB5_HUMAN|,REVERSE_spKRHB6_HUMAN|+spPEPA_PIG|	2094.9938
0.0047	20190410_QExHFX1_RSLC1_Beveridge_Clausen_IMP_DSS_JRmethod_R2.06750.06750.3	xl	1.0100(0.7200+0.5350)	0.29	0.4549	/	R.DKPIR.E(2)+R.LSKSR.R(3)	Cas9+Cas9	1354.7932
0.0047	20190410_QExHFX1_RSLC1_Beveridge_Clausen_IMP_DSS_JRmethod_R2.13473.13473.3	xl	1.0650(0.5700+0.6750)	0.03	4.0427	/	K.DDAKC[160.03]C[160.03]K.E(4)+K.FGSAVGGKKYK.L(9)	REVERSE_spALBU_HUMAN|+REVERSE_spGELS_HUMAN|	2174.0499
0.0047	20190410_QExHFX1_RSLC1_Beveridge_Clausen_IMP_DSS_JRmethod_R2.18869.18869.3	xl	1.0450(0.4450+0.6000)	0.07	-4.2275	/	R.EKANL.-(2)+K.FNEEGLDKFR.H(8)	spCATA_HUMAN|+REVERSE_spALBU_HUMAN|	1964.9843
0.0047	20190410_QExHFX1_RSLC1_Beveridge_Clausen_IMP_DSS_JRmethod_R2.19782.19782.3	xl	1.0750(0.7750+0.3550)	0.215	-1.897	/	K.AEAYNKC[160.03]VDK.S(6)+R.KKDWDPK.K(2)	REVERSE_spALBU_HUMAN|+Cas9	2250.099
0.0047	20190410_QExHFX1_RSLC1_Beveridge_Clausen_IMP_DSS_JRmethod_R2.20473.20473.3	xl	1.1300(0.7950+0.4700)	0.18	4.5576	/	K.NAGSFEGVKQGKK.F(12)+K.TKGDAGK.L(2)	REVERSE_spTHIO_HUMAN|+REVERSE_spTAU_HUMAN|	2162.133
0.0047	20190410_QExHFX1_RSLC1_Beveridge_Clausen_IMP_DSS_JRmethod_R2.21390.21390.3	xl	0.8650(0.6350+0.5400)	0.565	-4.9606	/	K.ILC[160.03]GKSENAR.L(5)+K.LLC[160.03]AMDQKAK.Q(8)	spK1M2_SHEEP|+REVERSE_spK2M2_SHEEP|,REVERSE_spK2M3_SHEEP|,REVERSE_spKRHB1_HUMAN|,REVERSE_spKRHB2_HUMAN|,REVERSE_spKRHB3_HUMAN|,REVERSE_spKRHB5_HUMAN|,REVERSE_spKRHB6_HUMAN|	2461.249
0.0047	20190410_QExHFX1_RSLC1_Beveridge_Clausen_IMP_DSS_JRmethod_R2.21737.21737.3	xl	0.9850(0.4750+0.5100)	0.195	-0.5814	/	K.EVQDEEKNK.K(7)+K.IEEC[160.03]KSR.Y(5)	spNQO1_HUMAN|+REVERSE_spK2M2_SHEEP|	2176.0317
0.0047	20190410_QExHFX1_RSLC1_Beveridge_Clausen_IMP_DSS_JRmethod_R2.22462.22462.3	xl	0.9000(0.4850+0.4900)	0.9	2.252	/	R.EDLKDDQK.E(4)+K.FKDVPK.R(2)	spCO5_HUMAN|+REVERSE_spTRFL_HUMAN|	1859.9516
0.0046	20190410_QExHFX1_RSLC1_Beveridge_Clausen_IMP_DSS_JRmethod_R2.18881.18881.3	xl	0.9500(0.5350+0.4150)	0.95	4.4473	/	R.KDKEAC[160.03]VHK.L(3)+M.SC[160.03]QISC[160.03]KSR.G(7)	spTRFE_HUMAN|+spK22E_HUMAN|	2376.1347
0.0046	20190410_QExHFX1_RSLC1_Beveridge_Clausen_IMP_DSS_JRmethod_R2.22074.22074.3	xl	0.8150(0.4600+0.6000)	0.815	-2.1597	/	K.KAQARVR.K(1)+R.KPVTEAR.S(1)	REVERSE_spUBE2I_HUMAN|+spTRFL_HUMAN|	1765.0322
0.0046	20190410_QExHFX1_RSLC1_Beveridge_Clausen_IMP_DSS_JRmethod_R2.23813.23813.3	xl	0.9400(0.4450+0.9400)	0.385	-4.2554	/	K.DFNEKVR.F(5)+K.MKESAMSAVR.F(2)	REVERSE_spRETBP_HUMAN|+REVERSE_spOVAL_CHICK|	2153.0608
0.0045	20190410_QExHFX1_RSLC1_Beveridge_Clausen_IMP_DSS_JRmethod_R2.09534.09534.3	xl	0.8200(0.4600+0.6050)	0.82	-4.5419	/	K.KKTER.E(2)+K.KLLEER.L(1)	spCYC_HORSE|+spSYH_HUMAN|	1584.9198
0.0045	20190410_QExHFX1_RSLC1_Beveridge_Clausen_IMP_DSS_JRmethod_R2.09554.09554.3	xl	1.0300(0.2900+0.9850)	1.03	1.6479	/	K.KEER.A(1)+K.QQKLGRVR.E(3)	spCYC_HUMAN|+REVERSE_spSYH_HUMAN|	1681.9587
0.0045	20190410_QExHFX1_RSLC1_Beveridge_Clausen_IMP_DSS_JRmethod_R2.11250.11250.3	xl	0.9400(0.4300+0.5100)	0.94	4.8329	/	K.DDAKC[160.03]C[160.03]K.E(4)+K.ESILPKR.N(6)	REVERSE_spALBU_HUMAN|+Cas9	1874.9229
0.0045	20190410_QExHFX1_RSLC1_Beveridge_Clausen_IMP_DSS_JRmethod_R2.14716.14716.3	xl	0.9450(0.4850+0.4600)	0.365	-3.3682	/	K.EIKER.N(3)+K.TGWYKK.C(5)	REVERSE_Cas9+REVERSE_spCTRA_BOVIN|	1592.8562
0.0044	20190410_QExHFX1_RSLC1_Beveridge_Clausen_IMP_DSS_JRmethod_R2.10116.10116.3	xl	1.0250(0.6400+0.3850)	0.215	-0.2347	/	K.KAKTSTR.S(3)+K.KYPK.L(1)	spTAU_HUMAN|+Cas9	1462.8507
0.0044	20190410_QExHFX1_RSLC1_Beveridge_Clausen_IMP_DSS_JRmethod_R2.19557.19557.3	xl	0.8650(0.5450+0.7400)	0.38	-0.7767	/	R.DLKWWELR.H(3)+K.SAEDLDKLR.N(7)	spEGF_HUMAN|+spGSTA1_HUMAN|	2328.2113
0.0044	20190410_QExHFX1_RSLC1_Beveridge_Clausen_IMP_DSS_JRmethod_R2.23225.23225.3	xl	0.9850(0.3600+0.6250)	0.985	3.6426	/	K.C[160.03]C[160.03]KADDK.E(3)+K.ELTTEYTKALR.L(8)	spALBU_HUMAN|+REVERSE_spALBU_HUMAN|	2357.1242
0.0044	20190410_QExHFX1_RSLC1_Beveridge_Clausen_IMP_DSS_JRmethod_R2.23793.23793.3	xl	0.8900(0.6350+0.4200)	0.625	-1.2156	/	K.KDVDC[160.03]AYVR.K(1)+K.TLNDFKR.Q(6)	spK2M2_SHEEP|+REVERSE_Cas9	2155.0731
0.0043	20190410_QExHFX1_RSLC1_Beveridge_Clausen_IMP_DSS_JRmethod_R2.10996.10996.3	xl	0.8900(0.4150+0.6150)	0.63	-0.6346	/	K.ANKSSK.L(3)+K.KESKVSMSK.N(4)	spANT3_HUMAN|+spUB2E1_HUMAN|	1793.9556
0.0043	20190410_QExHFX1_RSLC1_Beveridge_Clausen_IMP_DSS_JRmethod_R2.13375.13375.3	xl	0.9450(0.3900+0.5550)	0.945	1.5938	/	-.AEKEYTR.T(3)+K.HKDTPK.Y(2)	REVERSE_spFABPH_HUMAN|+REVERSE_spKCRM_HUMAN|	1757.8947
0.0043	20190410_QExHFX1_RSLC1_Beveridge_Clausen_IMP_DSS_JRmethod_R2.14183.14183.3	xl	0.9200(0.5700+0.4650)	0.335	-1.501	/	R.FFSDKIAK.Y(5)+R.SKIITK.E(2)	spCASK_BOVIN|+spEGF_HUMAN|	1781.0338
0.0043	20190410_QExHFX1_RSLC1_Beveridge_Clausen_IMP_DSS_JRmethod_R2.19369.19369.3	xl	0.9000(0.4750+0.5500)	0.9	4.4849	/	K.LVALKVK.K(5)+K.NNLTKIQEK.E(5)	REVERSE_spRS27A_HUMAN|+REVERSE_spKRHB4_HUMAN|	1994.2139
0.0043	20190410_QExHFX1_RSLC1_Beveridge_Clausen_IMP_DSS_JRmethod_R2.19392.19392.3	xl	0.8700(0.6800+0.6850)	0.335	1.3468	/	R.DLKWWELR.H(3)+K.SAEDLDKLR.N(7)	spEGF_HUMAN|+spGSTA1_HUMAN|	2328.2113
0.0042	20190410_QExHFX1_RSLC1_Beveridge_Clausen_IMP_DSS_JRmethod_R2.09964.09964.3	xl	0.9550(0.5900+0.6100)	0.265	1.0799	/	K.DKEAC[160.03]VHK.L(2)+L.LKDK.D(2)	spTRFE_HUMAN|+Cas9,spGELS_HUMAN|	1625.8446
0.0042	20190410_QExHFX1_RSLC1_Beveridge_Clausen_IMP_DSS_JRmethod_R2.10166.10166.3	xl	1.1400(0.2550+1.0350)	0.725	3.0949	/	A.EKPK.N(2)+K.ETMSKLPYYKGK.F(10)	spCATA_HUMAN|,spGSTA1_HUMAN|+REVERSE_spKCRM_HUMAN|	2082.107
0.0042	20190410_QExHFX1_RSLC1_Beveridge_Clausen_IMP_DSS_JRmethod_R2.11257.11257.3	xl	1.0800(0.8350+0.4900)	0.125	3.2304	/	K.AGFIKR.Q(5)+K.KISQR.Y(1)	Cas9+spCAS2_BOVIN|	1458.867
0.0042	20190410_QExHFX1_RSLC1_Beveridge_Clausen_IMP_DSS_JRmethod_R2.22885.22885.3	xl	0.9250(0.5950+0.5400)	0.585	0.3644	/	K.NPKNPYEESSR.D(3)+R.SETKDLLFR.D(4)	spEGF_HUMAN|+spTRFE_HUMAN|	2565.271
0.0042	20190410_QExHFX1_RSLC1_Beveridge_Clausen_IMP_DSS_JRmethod_R2.23773.23773.3	xl	0.8500(0.3900+0.4600)	0.85	-1.4693	/	K.DFNEKVR.F(5)+R.GRSKC[160.03]SIQC[160.03]SM.-(4)	REVERSE_spRETBP_HUMAN|+REVERSE_spK22E_HUMAN|	2357.0925
0.0042	20190410_QExHFX1_RSLC1_Beveridge_Clausen_IMP_DSS_JRmethod_R2.25080.25080.3	xl	0.9450(0.6200+0.3250)	0.65	-2.9238	/	K.HTGKDMVR.L(4)+K.INDKSGC[160.03]K.S(4)	spEGF_HUMAN|+REVERSE_spTAU_HUMAN|	2000.9771
0.0041	20190410_QExHFX1_RSLC1_Beveridge_Clausen_IMP_DSS_JRmethod_R2.18122.18122.3	xl	0.9700(0.4400+0.5300)	0.225	-1.4055	/	K.AEAYNKC[160.03]VDK.S(6)+K.C[160.03]LSSDKK.S(6)	REVERSE_spALBU_HUMAN|+REVERSE_spTRFE_HUMAN|	2171.0237
0.004	20190410_QExHFX1_RSLC1_Beveridge_Clausen_IMP_DSS_JRmethod_R2.11118.11118.3	xl	0.9400(0.8150+0.4050)	0.94	1.0455	/	K.KDDSGTGDKSK.S(9)+K.NKADK.L(2)	REVERSE_spTAU_HUMAN|+REVERSE_spK2C1_HUMAN|	1848.9064
0.004	20190410_QExHFX1_RSLC1_Beveridge_Clausen_IMP_DSS_JRmethod_R2.21288.21288.3	xl	0.8700(0.6350+0.3350)	0.87	-4.6602	/	K.KDLIIKLPK.Y(6)+K.KKEER.A(2)	Cas9+spCYC_HUMAN|	1893.1662
0.0039	20190410_QExHFX1_RSLC1_Beveridge_Clausen_IMP_DSS_JRmethod_R2.08529.08529.3	xl	0.9000(0.4100+0.4900)	0.545	-4.5478	/	K.GADGKTK.L(5)+R.SDLNGKR.S(6)	spTAU_HUMAN|+spEGF_HUMAN|	1601.8372
0.0039	20190410_QExHFX1_RSLC1_Beveridge_Clausen_IMP_DSS_JRmethod_R2.08767.08767.3	xl	1.0350(0.7000+0.3350)	0.275	-1.5941	/	K.HKDTPK.Y(2)+K.KFEEAR.D(1)	REVERSE_spKCRM_HUMAN|+REVERSE_spPRDX1_HUMAN|	1640.8521
0.0039	20190410_QExHFX1_RSLC1_Beveridge_Clausen_IMP_DSS_JRmethod_R2.13955.13955.3	xl	0.9750(0.6850+0.5700)	0.185	1.0451	/	K.MKNYWR.Q(2)+R.NKRR.T(2)	Cas9+REVERSE_Cas9	1606.8514
0.0039	20190410_QExHFX1_RSLC1_Beveridge_Clausen_IMP_DSS_JRmethod_R2.18517.18517.3	xl	1.0050(0.7650+0.4000)	0.7	0.1395	/	K.QEKNMAINPSK.E(3)+R.SNKQGK.Q(3)	spCAS2_BOVIN|+REVERSE_Cas9	2057.0574
0.0039	20190410_QExHFX1_RSLC1_Beveridge_Clausen_IMP_DSS_JRmethod_R2.19165.19165.3	xl	1.0150(0.3700+0.6450)	0.205	-0.0806	/	K.DDAKC[160.03]C[160.03]K.E(4)+R.QKASSAKGEDR.L(7)	REVERSE_spALBU_HUMAN|+REVERSE_spALBU_HUMAN|	2209.0102
0.0039	20190410_QExHFX1_RSLC1_Beveridge_Clausen_IMP_DSS_JRmethod_R2.21182.21182.3	xl	0.9100(0.5600+0.3500)	0.685	-3.4417	/	R.LRSEIDNVKK.Q(9)+R.VKRMNR.Q(2)	spK2C1_HUMAN|+REVERSE_spTRFL_HUMAN|	2141.2102
0.0038	20190410_QExHFX1_RSLC1_Beveridge_Clausen_IMP_DSS_JRmethod_R2.12765.12765.3	xl	0.9150(0.5750+0.5850)	0.37	3.788	/	K.DNEDYKTNMR.S(6)+K.KFEEAR.D(1)	REVERSE_Cas9+REVERSE_spPRDX1_HUMAN|	2201.0058
0.0038	20190410_QExHFX1_RSLC1_Beveridge_Clausen_IMP_DSS_JRmethod_R2.16147.16147.3	xl	0.8850(0.5050+0.4550)	0.885	2.7816	/	R.ETEEQKRNR.V(6)+K.HTGKDMVR.L(4)	spDHE3_BOVIN|+spEGF_HUMAN|	2269.1232
0.0038	20190410_QExHFX1_RSLC1_Beveridge_Clausen_IMP_DSS_JRmethod_R2.19615.19615.3	xl	0.8900(0.6050+0.2850)	0.89	-2.2715	/	K.KSLRQNLIK.N(1)+R.TLKR.L(3)	spPEPA_PIG|+spLYSC_HUMAN|	1753.0937
0.0038	20190410_QExHFX1_RSLC1_Beveridge_Clausen_IMP_DSS_JRmethod_R2.23473.23473.3	xl	0.9750(0.2150+0.7600)	0.785	-0.0087	/	K.EC[160.03]C[160.03]EKLK.S(5)+R.KMAAALEC[160.03]R.G(1)	REVERSE_spALBU_HUMAN|+REVERSE_spLYSC_CHICK|	2152.0148
0.0037	20190410_QExHFX1_RSLC1_Beveridge_Clausen_IMP_DSS_JRmethod_R2.12652.12652.3	xl	0.9250(0.4800+0.6900)	0.205	-2.4531	/	P.EAKR.M(3)+R.SSIVKGDR.L(5)	spALBU_HUMAN|,spIGF2_HUMAN|+REVERSE_spK1H6_HUMAN|	1500.8259
0.0037	20190410_QExHFX1_RSLC1_Beveridge_Clausen_IMP_DSS_JRmethod_R2.15060.15060.3	xl	0.9500(0.4300+0.6800)	0.31	-0.4241	/	K.AKSYK.T(2)+R.FKDLGEENFK.A(2)	REVERSE_spCATA_HUMAN|+spALBU_HUMAN|	1958.9989
0.0037	20190410_QExHFX1_RSLC1_Beveridge_Clausen_IMP_DSS_JRmethod_R2.15688.15688.3	xl	0.9950(0.7500+0.5850)	0.05	1.9004	/	R.DKPIR.E(2)+R.TPC[160.03]KGGIR.Y(4)	Cas9+spDHE3_BOVIN|	1652.9031
0.0037	20190410_QExHFX1_RSLC1_Beveridge_Clausen_IMP_DSS_JRmethod_R2.17333.17333.3	xl	0.9000(0.3350+0.6850)	0.7	-0.6947	/	R.C[160.03]EKDER.F(3)+K.KTLC[160.03]SKAENAR.L(1)	spCASK_BOVIN|+spK1H5_HUMAN|	2250.0732
0.0036	20190410_QExHFX1_RSLC1_Beveridge_Clausen_IMP_DSS_JRmethod_R2.08688.08688.3	xl	0.9000(0.4300+0.4700)	0.425	-0.4932	/	K.KATNE.-(1)+R.NKTDELSK.E(2)	spCYC_HUMAN|,spCYC_HORSE|+REVERSE_spK1C9_HUMAN|	1632.8206
0.0036	20190410_QExHFX1_RSLC1_Beveridge_Clausen_IMP_DSS_JRmethod_R2.14025.14025.3	xl	0.9100(0.4900+0.4200)	0.91	3.1621	/	R.C[160.03]KGTDVQAWIR.G(2)+K.SEDEMKASEDLK.K(6)	spLYSC_CHICK|+spMYG_HUMAN|	2851.3367
0.0036	20190410_QExHFX1_RSLC1_Beveridge_Clausen_IMP_DSS_JRmethod_R2.15567.15567.3	xl	0.9700(0.6450+0.4850)	0.445	1.2544	/	K.GRNKDSR.T(4)+K.KKTER.E(2)	REVERSE_Cas9+spCYC_HORSE|	1629.891
0.0035	20190410_QExHFX1_RSLC1_Beveridge_Clausen_IMP_DSS_JRmethod_R2.10982.10982.3	xl	0.7900(0.7500+0.5800)	0.79	4.0252	/	K.KLFNLRNK.E(1)+K.SKVNK.L(2)	REVERSE_spCAS2_BOVIN|+REVERSE_spTAU_HUMAN|	1744.0358
0.0035	20190410_QExHFX1_RSLC1_Beveridge_Clausen_IMP_DSS_JRmethod_R2.21766.21766.3	xl	1.0750(0.6150+0.4600)	0.135	0.1208	/	K.ESKVSMSKNSK.L(8)+R.MDKVER.L(3)	spUB2E1_HUMAN|+spTRFL_HUMAN|	2138.071
0.0034	20190410_QExHFX1_RSLC1_Beveridge_Clausen_IMP_DSS_JRmethod_R2.14988.14988.3	xl	0.9450(0.5050+0.4750)	0.11	-2.1844	/	R.FKEGLQSR.L(2)+R.SDLNGKR.S(6)	REVERSE_spK1H7_HUMAN|+spEGF_HUMAN|	1889.9958
0.0034	20190410_QExHFX1_RSLC1_Beveridge_Clausen_IMP_DSS_JRmethod_R2.16111.16111.3	xl	0.9150(0.5350+0.4650)	0.69	4.646	/	K.EELMC[160.03]LKK.N(7)+R.VASMASEKMK.L(8)	spK1H2_HUMAN|,spK1H6_HUMAN|+spOVAL_CHICK|	2268.1237
0.0034	20190410_QExHFX1_RSLC1_Beveridge_Clausen_IMP_DSS_JRmethod_R2.19157.19157.3	xl	0.8950(0.3950+0.5000)	0.51	-0.5585	/	K.KDMSAAG.-(1)+K.KLDESAK.M(1)	REVERSE_Cas9+REVERSE_spMYG_HUMAN|,REVERSE_spMYG_HORSE|	1605.7919
0.0033	20190410_QExHFX1_RSLC1_Beveridge_Clausen_IMP_DSS_JRmethod_R2.15825.15825.3	xl	0.9100(0.7450+0.4000)	0.91	3.041	/	K.ILC[160.03]TKAENAR.M(5)+R.KTWQR.A(1)	spK1H2_HUMAN|+REVERSE_spUB2E1_HUMAN|	2030.073
0.0033	20190410_QExHFX1_RSLC1_Beveridge_Clausen_IMP_DSS_JRmethod_R2.15913.15913.3	xl	0.9350(0.4050+0.5300)	0.74	1.5691	/	R.KANKSSK.L(4)+R.KEFPYR.L(1)	spANT3_HUMAN|+spCO5_HUMAN|	1737.9413
0.0032	20190410_QExHFX1_RSLC1_Beveridge_Clausen_IMP_DSS_JRmethod_R2.14815.14815.3	xl	0.9300(0.3300+0.6000)	0.89	-1.6476	/	R.GLGTHC[160.03]SKK.G(8)+K.SDNVPSEEVVKKMK.N(11)	REVERSE_spTRFE_HUMAN|+Cas9	2713.3778
0.0032	20190410_QExHFX1_RSLC1_Beveridge_Clausen_IMP_DSS_JRmethod_R2.17954.17954.3	xl	0.9500(0.3250+0.6250)	0.51	-2.121	/	K.KEER.A(1)+R.LSLEEEYKK.K(8)	spCYC_HUMAN|+REVERSE_spKRHB2_HUMAN|	1835.9516
0.0032	20190410_QExHFX1_RSLC1_Beveridge_Clausen_IMP_DSS_JRmethod_R2.20084.20084.3	xl	0.8800(0.4600+0.4200)	0.88	3.443	/	K.KYDGSTDGK.L(1)+R.QKASSAKGEDR.L(2)	REVERSE_spANXA5_HUMAN|+REVERSE_spALBU_HUMAN|	2283.0978
0.0032	20190410_QExHFX1_RSLC1_Beveridge_Clausen_IMP_DSS_JRmethod_R2.26923.26923.3	xl	1.0800(0.7050+0.3750)	0.275	2.9975	/	K.C[160.03]C[160.03]KHPEAK.R(3)+K.KDMSAAG.-(1)	spALBU_HUMAN|+REVERSE_Cas9	1844.8218
0.0031	20190410_QExHFX1_RSLC1_Beveridge_Clausen_IMP_DSS_JRmethod_R2.05300.05300.3	xl	0.8950(0.3800+0.5150)	0.895	2.7452	/	K.KQC[160.03]K.N(1)+K.QQKLGR.V(3)	spK22E_HUMAN|+REVERSE_spSYH_HUMAN|	1428.787
0.0031	20190410_QExHFX1_RSLC1_Beveridge_Clausen_IMP_DSS_JRmethod_R2.15002.15002.3	xl	0.8800(0.4300+0.4500)	0.88	1.6775	/	K.LIARKKDWDPK.K(5)+R.SKC[160.03]SIQC[160.03]SM.-(2)	Cas9+REVERSE_spK22E_HUMAN|	2606.3018
0.0031	20190410_QExHFX1_RSLC1_Beveridge_Clausen_IMP_DSS_JRmethod_R2.15241.15241.3	xl	0.9800(0.2550+0.7250)	0.98	3.648	/	R.DMEKEK.T(4)+K.HTGKDMVR.L(4)	spBID_HUMAN|+spEGF_HUMAN|	1858.8916
0.0031	20190410_QExHFX1_RSLC1_Beveridge_Clausen_IMP_DSS_JRmethod_R2.20831.20831.3	xl	0.8850(0.5100+0.4950)	0.62	3.7385	/	K.MEKGQIVGR.Y(3)+K.SKLVSDFR.K(2)	spADH1_YEAST|+Cas9	2105.1302
0.0031	20190410_QExHFX1_RSLC1_Beveridge_Clausen_IMP_DSS_JRmethod_R2.21159.21159.3	xl	0.9650(0.4250+0.6950)	0.58	2.1214	/	K.DFVKR.L(4)+R.KNIEDEYKNR.Y(1)	REVERSE_spANXA5_HUMAN|+REVERSE_spK2C1_HUMAN|	2109.0854
0.0031	20190410_QExHFX1_RSLC1_Beveridge_Clausen_IMP_DSS_JRmethod_R2.23430.23430.3	xl	0.9700(0.2850+0.6850)	0.97	1.0311	/	-.IERKR.S(4)+K.LINGIRDKQSGK.T(8)	REVERSE_spK1C15_SHEEP|+Cas9	2166.2596
0.003	20190410_QExHFX1_RSLC1_Beveridge_Clausen_IMP_DSS_JRmethod_R2.09578.09578.3	xl	0.8400(0.3650+0.5500)	0.75	-0.1165	/	K.FKDFK.E(2)+K.KPTTYSKK.K(7)	REVERSE_spMYG_HUMAN|,REVERSE_spMYG_HORSE|+REVERSE_spRS27A_HUMAN|	1772.9712
0.003	20190410_QExHFX1_RSLC1_Beveridge_Clausen_IMP_DSS_JRmethod_R2.11212.11212.3	xl	0.9000(0.7350+0.3400)	0.63	-0.6408	/	K.GGNLKPLEQR.E(5)+R.QWTKR.Y(4)	spSSPA_STAAU|+spUB2E1_HUMAN|	1966.0747
0.003	20190410_QExHFX1_RSLC1_Beveridge_Clausen_IMP_DSS_JRmethod_R2.14198.14198.3	xl	0.8850(0.5400+0.4100)	0.885	1.2137	/	R.SIVSALKR.E(7)+K.TLNDFKR.Q(6)	spCO5_HUMAN|+REVERSE_Cas9	1903.089
0.003	20190410_QExHFX1_RSLC1_Beveridge_Clausen_IMP_DSS_JRmethod_R2.15312.15312.3	xl	0.7550(0.4500+0.6600)	0.755	-1.3865	/	R.QHKLR.K(3)+K.SVQTAKLR.E(6)	spRASH_HUMAN|+REVERSE_spGELS_HUMAN|	1720.0107
0.003	20190410_QExHFX1_RSLC1_Beveridge_Clausen_IMP_DSS_JRmethod_R2.17759.17759.3	xl	0.8700(0.4450+0.4750)	0.87	4.3328	/	K.DYVAGKR.L(6)+K.FKDC[160.03]HLAR.V(2)	REVERSE_spGAG_SCVLA|+spTRFL_HUMAN|	1991.0046
0.003	20190410_QExHFX1_RSLC1_Beveridge_Clausen_IMP_DSS_JRmethod_R2.23638.23638.3	xl	1.0000(0.5450+0.4550)	0.33	1.4444	/	R.KSEETITPWNFEEVVDK.G(1)+K.SKLVSDFR.K(2)	Cas9+Cas9	3138.576
0.003	20190410_QExHFX1_RSLC1_Beveridge_Clausen_IMP_DSS_JRmethod_R2.25496.25496.3	xl	0.8750(0.4200+0.8550)	0.465	-0.6945	/	K.GLWKSK.F(4)+K.QEKNMAINPSK.E(3)	spANT3_HUMAN|+spCAS2_BOVIN|	2114.1193
0.0029	20190410_QExHFX1_RSLC1_Beveridge_Clausen_IMP_DSS_JRmethod_R2.09077.09077.3	xl	1.1550(0.3700+0.7850)	0.03	0.1447	/	N.IKNR.A(2)+K.QQTPKIQK.G(5)	REVERSE_spK22E_HUMAN|,spPEPB_PIG|,spCAH2_HUMAN|,spGSTA1_HUMAN|,spTAU_HUMAN|,spCAH2_BOVIN|+spSSPA_STAAU|	1636.9624
0.0029	20190410_QExHFX1_RSLC1_Beveridge_Clausen_IMP_DSS_JRmethod_R2.10358.10358.3	xl	0.8500(0.6700+0.2800)	0.85	-1.4269	/	K.KLDLSNVQSK.C(1)+K.YKAK.L(2)	spTAU_HUMAN|+REVERSE_spCO5_HUMAN|	1776.9985
0.0029	20190410_QExHFX1_RSLC1_Beveridge_Clausen_IMP_DSS_JRmethod_R2.10861.10861.3	xl	0.9550(0.3700+0.5850)	0.23	-0.3033	/	K.FDLKESK.V(4)+R.SDKNR.G(3)	REVERSE_spTAU_HUMAN|+Cas9	1621.8311
0.0029	20190410_QExHFX1_RSLC1_Beveridge_Clausen_IMP_DSS_JRmethod_R2.11164.11164.3	xl	1.0150(0.4700+0.5450)	0.245	2.3668	/	A.EKEYTR.T(2)+K.SFYEKSK.Q(5)	REVERSE_spFABPH_HUMAN|+REVERSE_spPRDX1_HUMAN|	1849.9097
0.0029	20190410_QExHFX1_RSLC1_Beveridge_Clausen_IMP_DSS_JRmethod_R2.12954.12954.3	xl	0.9650(0.4400+0.7600)	0.495	3.0613	/	R.EQIKR.V(4)+K.SRKGNLDSR.G(3)	spRASH_HUMAN|+REVERSE_spEGF_HUMAN|	1842.0071
0.0029	20190410_QExHFX1_RSLC1_Beveridge_Clausen_IMP_DSS_JRmethod_R2.14103.14103.3	xl	0.9500(0.7000+0.3200)	0.95	4.0741	/	-.MPFGNTHNKFK.L(9)+K.QKLKK.K(4)	spKCRM_HUMAN|+spCO5_HUMAN|	2101.1505
0.0029	20190410_QExHFX1_RSLC1_Beveridge_Clausen_IMP_DSS_JRmethod_R2.17881.17881.3	xl	0.9850(0.2300+0.7550)	0.985	4.699	/	E.EDKK.H(3)+R.QEISAAFKTLFGR.D(8)	Cas9,REVERSE_spKRHB4_HUMAN|+spANXA5_HUMAN|	2123.1262
0.0029	20190410_QExHFX1_RSLC1_Beveridge_Clausen_IMP_DSS_JRmethod_R2.18007.18007.3	xl	0.9950(0.5150+0.4800)	0.225	2.1726	/	R.KQYRSTK.E(1)+R.KSEEEVAAR.R(1)	Cas9+spTRFL_HUMAN|	2065.0803
0.0029	20190410_QExHFX1_RSLC1_Beveridge_Clausen_IMP_DSS_JRmethod_R2.26281.26281.3	xl	0.9850(0.7400+0.2450)	0.53	-2.9395	/	K.GITWKEETLMEYLENPKK.Y(5)+K.KMDAHPPR.L(1)	spCYC_HORSE|+spGELS_HUMAN|	3296.6572
0.0028	20190410_QExHFX1_RSLC1_Beveridge_Clausen_IMP_DSS_JRmethod_R2.05718.05718.3	xl	0.8850(0.5150+0.5700)	0.46	0.329	/	K.AKTSTR.S(2)+R.LSKSR.R(3)	spTAU_HUMAN|+Cas9	1389.7939
0.0028	20190410_QExHFX1_RSLC1_Beveridge_Clausen_IMP_DSS_JRmethod_R2.08972.08972.3	xl	0.9950(0.5150+0.4800)	0.155	3.6483	/	K.FDLKESK.V(4)+R.NKDSR.T(2)	REVERSE_spTAU_HUMAN|+REVERSE_Cas9	1621.8311
0.0028	20190410_QExHFX1_RSLC1_Beveridge_Clausen_IMP_DSS_JRmethod_R2.10353.10353.3	xl	0.8950(0.3650+0.7750)	0.895	1.7567	/	K.KEER.A(1)+K.QQKLGRVR.E(3)	spCYC_HUMAN|+REVERSE_spSYH_HUMAN|	1681.9587
0.0028	20190410_QExHFX1_RSLC1_Beveridge_Clausen_IMP_DSS_JRmethod_R2.12291.12291.3	xl	0.8250(0.4900+0.5350)	0.825	2.9668	/	K.KKEER.A(2)+K.VNFKIR.H(4)	spCYC_HUMAN|+spGFP_AEQVI|	1601.9252
0.0028	20190410_QExHFX1_RSLC1_Beveridge_Clausen_IMP_DSS_JRmethod_R2.12677.12677.3	xl	0.9600(0.3900+0.8050)	0.575	1.6263	/	R.DKGTR.K(2)+K.THKYDPAQR.Y(3)	REVERSE_spEGF_HUMAN|+spPEPC_PIG|	1827.9227
0.0028	20190410_QExHFX1_RSLC1_Beveridge_Clausen_IMP_DSS_JRmethod_R2.14356.14356.3	xl	1.0000(0.6200+0.3800)	0.03	-2.5835	/	R.KDKEAC[160.03]VHK.L(1)+K.TKGKR.A(4)	spTRFE_HUMAN|+spCAH1_HUMAN|	1839.9988
0.0028	20190410_QExHFX1_RSLC1_Beveridge_Clausen_IMP_DSS_JRmethod_R2.19475.19475.3	xl	1.0050(0.4800+0.6750)	0.165	2.2303	/	K.KKSYTTPK.K(2)+K.QQKLGR.V(3)	spRS27A_HUMAN|+REVERSE_spSYH_HUMAN|	1818.0362
0.0027	20190410_QExHFX1_RSLC1_Beveridge_Clausen_IMP_DSS_JRmethod_R2.07838.07838.3	xl	1.0200(0.4950+0.5250)	0.035	3.1225	/	R.AQAKK.F(4)+R.EVKDMR.S(3)	spUBE2I_HUMAN|+REVERSE_spTRFL_HUMAN|	1458.7864
0.0027	20190410_QExHFX1_RSLC1_Beveridge_Clausen_IMP_DSS_JRmethod_R2.09387.09387.3	xl	0.9200(0.5550+0.5500)	0.2	4.3047	/	K.KKEER.A(2)+R.QWTKR.Y(4)	spCYC_HUMAN|+spUB2E1_HUMAN|	1543.847
0.0027	20190410_QExHFX1_RSLC1_Beveridge_Clausen_IMP_DSS_JRmethod_R2.15267.15267.3	xl	1.0700(0.6650+0.4050)	0.175	3.2533	/	-.KQKSFYEK.S(3)+R.NKDSR.T(2)	REVERSE_spPRDX1_HUMAN|+REVERSE_Cas9	1812.9369
0.0027	20190410_QExHFX1_RSLC1_Beveridge_Clausen_IMP_DSS_JRmethod_R2.15387.15387.3	xl	0.8900(0.6450+0.3750)	0.89	0.877	/	K.KSC[160.03]HTAVDR.T(1)+K.TEIKR.L(4)	spTRFL_HUMAN|+spCO5_HUMAN|	1855.9573
0.0026	20190410_QExHFX1_RSLC1_Beveridge_Clausen_IMP_DSS_JRmethod_R2.11585.11585.3	xl	0.9550(0.5500+0.6750)	0.095	4.369	/	-.ENTAKK.L(5)+R.HGGYKPTDK.H(5)	REVERSE_spCYC_HUMAN|,REVERSE_spCYC_HORSE|+spKCRM_HUMAN|	1828.9318
0.0026	20190410_QExHFX1_RSLC1_Beveridge_Clausen_IMP_DSS_JRmethod_R2.11676.11676.3	xl	0.8600(0.3800+0.6000)	0.505	-1.7886	/	R.SKSLR.A(2)+K.SLLKQTR.Y(4)	REVERSE_Cas9+REVERSE_spEGF_HUMAN|	1571.9358
0.0026	20190410_QExHFX1_RSLC1_Beveridge_Clausen_IMP_DSS_JRmethod_R2.15043.15043.3	xl	1.0350(0.6300+0.4050)	0.325	2.928	/	K.DHTHKFKR.H(5)+K.FIPKK.R(4)	REVERSE_spPDGFB_HUMAN|+REVERSE_spPDGFB_HUMAN|	1837.0362
0.0026	20190410_QExHFX1_RSLC1_Beveridge_Clausen_IMP_DSS_JRmethod_R2.17240.17240.3	xl	0.7650(0.4300+0.4100)	0.765	-0.8261	/	K.DDSGTGDKSK.S(8)+R.EETNAQKGK.W(7)	REVERSE_spTAU_HUMAN|+REVERSE_spGELS_HUMAN|	2149.9974
0.0026	20190410_QExHFX1_RSLC1_Beveridge_Clausen_IMP_DSS_JRmethod_R2.17407.17407.3	xl	0.9650(0.6800+0.2850)	0.445	-1.1782	/	K.HKTAHSQALPK.L(2)+R.KEFR.K(1)	REVERSE_spMYG_HUMAN|,REVERSE_spMYG_HORSE|+spANXA5_HUMAN|	1933.0533
0.0026	20190410_QExHFX1_RSLC1_Beveridge_Clausen_IMP_DSS_JRmethod_R2.19539.19539.3	xl	0.9400(0.7700+0.4100)	0.505	0.3829	/	K.HTGKDMVR.L(4)+R.TLKR.L(3)	spEGF_HUMAN|+spLYSC_HUMAN|	1596.8769
0.0026	20190410_QExHFX1_RSLC1_Beveridge_Clausen_IMP_DSS_JRmethod_R2.20532.20532.3	xl	0.9750(0.7300+0.3350)	0.265	-0.1488	/	K.ELEAFREAKR.H(9)+R.KTWQR.A(1)	spIGF2_HUMAN|+REVERSE_spUB2E1_HUMAN|	2103.1224
0.0025	20190410_QExHFX1_RSLC1_Beveridge_Clausen_IMP_DSS_JRmethod_R2.09542.09542.3	xl	1.0250(0.5000+0.5250)	0.01	4.2227	/	A.KKRK.K(2)+K.YFLEKR.T(5)	spRS27A_HUMAN|,REVERSE_spRS27A_HUMAN|+REVERSE_spANT3_HUMAN|	1550.9296
0.0025	20190410_QExHFX1_RSLC1_Beveridge_Clausen_IMP_DSS_JRmethod_R2.11718.11718.3	xl	0.8400(0.4300+0.6700)	0.84	0.2518	/	K.KGHAK.V(1)+K.KVEKYGK.A(4)	REVERSE_spHBB_HUMAN|+REVERSE_Cas9	1527.8772
0.0025	20190410_QExHFX1_RSLC1_Beveridge_Clausen_IMP_DSS_JRmethod_R2.13535.13535.3	xl	0.9650(0.3850+0.5800)	0.11	-0.989	/	R.EKANL.-(2)+K.KSTKGNR.S(4)	spCATA_HUMAN|+REVERSE_spPPIA_HUMAN|	1500.8259
0.0025	20190410_QExHFX1_RSLC1_Beveridge_Clausen_IMP_DSS_JRmethod_R2.14000.14000.3	xl	0.9100(0.5050+0.4050)	0.245	-4.2322	/	K.KDWDPK.K(1)+K.YFLEKR.T(5)	Cas9+REVERSE_spANT3_HUMAN|	1779.9195
0.0025	20190410_QExHFX1_RSLC1_Beveridge_Clausen_IMP_DSS_JRmethod_R2.14415.14415.3	xl	1.0700(0.3950+0.7600)	0.155	0.9251	/	K.KLSKR.V(4)+K.KYEQEVALR.A(1)	REVERSE_spCRP_HUMAN|+spK2M2_SHEEP|	1903.089
0.0025	20190410_QExHFX1_RSLC1_Beveridge_Clausen_IMP_DSS_JRmethod_R2.14657.14657.3	xl	0.9050(0.5950+0.4300)	0.635	2.0513	/	K.FGKDKSPK.F(3)+K.SNKFVK.A(3)	spTRFL_HUMAN|+REVERSE_spCTRA_BOVIN|	1764.9773
0.0025	20190410_QExHFX1_RSLC1_Beveridge_Clausen_IMP_DSS_JRmethod_R2.20254.20254.3	xl	0.8300(0.4600+0.6700)	0.795	3.1487	/	K.EQIKSLNSR.F(4)+K.VGTRC[160.03]C[160.03]TKPESER.M(8)	spKRHB1_HUMAN|,spKRHB3_HUMAN|,spKRHB5_HUMAN|,spKRHB6_HUMAN|+spALBU_BOVIN|	2790.3751
0.0024	20190410_QExHFX1_RSLC1_Beveridge_Clausen_IMP_DSS_JRmethod_R2.10189.10189.3	xl	1.0600(0.4150+0.6450)	0.09	4.9154	/	R.ETKKK.L(3)+R.KGNLDSR.G(1)	REVERSE_spCYC_HORSE|+REVERSE_spEGF_HUMAN|	1558.8678
0.0024	20190410_QExHFX1_RSLC1_Beveridge_Clausen_IMP_DSS_JRmethod_R2.13124.13124.3	xl	0.7750(0.3700+0.6500)	0.775	-4.2221	/	P.EAKR.M(3)+R.SSIVKGDR.L(5)	spALBU_HUMAN|,spIGF2_HUMAN|+REVERSE_spK1H6_HUMAN|	1500.8259
0.0024	20190410_QExHFX1_RSLC1_Beveridge_Clausen_IMP_DSS_JRmethod_R2.15012.15012.3	xl	0.8150(0.6950+0.4650)	0.815	0.5967	/	K.EAC[160.03]VHKILR.Q(6)+K.LC[160.03]KLR.K(3)	spTRFE_HUMAN|+spEGF_HUMAN|	1951.0858
0.0024	20190410_QExHFX1_RSLC1_Beveridge_Clausen_IMP_DSS_JRmethod_R2.15284.15284.3	xl	1.0550(0.7550+0.3000)	0.045	-2.1792	/	K.FFDHQKMHDPYR.S(6)+K.HKGGK.E(2)	REVERSE_spGFP_AEQVI|+REVERSE_spCYC_HUMAN|,REVERSE_spCYC_HORSE|	2283.1006
0.0024	20190410_QExHFX1_RSLC1_Beveridge_Clausen_IMP_DSS_JRmethod_R2.18168.18168.3	xl	0.7700(0.4000+0.5550)	0.77	-0.0875	/	K.EVQDEEKNK.K(7)+K.SKDGTGSDDKK.A(10)	spNQO1_HUMAN|+spTAU_HUMAN|	2392.124
0.0024	20190410_QExHFX1_RSLC1_Beveridge_Clausen_IMP_DSS_JRmethod_R2.18647.18647.3	xl	0.8500(0.4400+0.4100)	0.47	-3.4126	/	K.QDDKLDER.L(4)+K.YGKGGLK.L(3)	REVERSE_spCO5_HUMAN|+REVERSE_spCATD_HUMAN|	1876.953
0.0024	20190410_QExHFX1_RSLC1_Beveridge_Clausen_IMP_DSS_JRmethod_R2.22383.22383.3	xl	1.0250(0.4750+0.7150)	0.035	2.2916	/	K.EDKKVR.Q(4)+K.KDGADFAKWR.C(8)	REVERSE_spKRHB4_HUMAN|+spALDOA_RABIT|	2104.1064
0.0024	20190410_QExHFX1_RSLC1_Beveridge_Clausen_IMP_DSS_JRmethod_R2.24407.24407.3	xl	0.8100(0.5650+0.4750)	0.81	4.4548	/	K.C[160.03]C[160.03]KHPEAKR.M(3)+R.RKNR.L(2)	spALBU_HUMAN|+Cas9	1894.9729
0.0024	20190410_QExHFX1_RSLC1_Beveridge_Clausen_IMP_DSS_JRmethod_R2.25228.25228.3	xl	1.1700(0.2100+0.9600)	0.245	2.5411	/	R.KTWQR.A(1)+K.NPIDFLEAKGYKEVK.K(9)	REVERSE_spUB2E1_HUMAN|+Cas9	2605.3903
0.0023	20190410_QExHFX1_RSLC1_Beveridge_Clausen_IMP_DSS_JRmethod_R2.10202.10202.3	xl	0.8800(0.4350+0.4450)	0.62	2.4209	/	R.KEFR.K(1)+R.KPVDKFK.D(5)	spANXA5_HUMAN|+spTRFL_HUMAN|	1576.8976
0.0023	20190410_QExHFX1_RSLC1_Beveridge_Clausen_IMP_DSS_JRmethod_R2.19611.19611.3	xl	0.9650(0.5700+0.5250)	0.05	3.175	/	R.KGKSIR.E(3)+K.KMKNYWR.Q(1)	spPEPB_PIG|+Cas9	1850.0348
0.0023	20190410_QExHFX1_RSLC1_Beveridge_Clausen_IMP_DSS_JRmethod_R2.22118.22118.3	xl	0.8050(0.3250+0.4800)	0.805	-2.2221	/	R.C[160.03]C[160.03]TKPESER.M(4)+R.VKYFQFDK.R(2)	spALBU_BOVIN|+REVERSE_Cas9	2377.1081
0.0022	20190410_QExHFX1_RSLC1_Beveridge_Clausen_IMP_DSS_JRmethod_R2.06423.06423.3	xl	1.0200(0.9400+0.2850)	0.08	-2.5122	/	R.KMIAK.S(1)+S.PAFKK.A(4)	Cas9+REVERSE_spUBE2I_HUMAN|	1316.7889
0.0022	20190410_QExHFX1_RSLC1_Beveridge_Clausen_IMP_DSS_JRmethod_R2.06980.06980.3	xl	0.9300(0.6900+0.4850)	0.245	0.4996	/	K.LSKR.V(3)+K.TPKGTR.D(3)	REVERSE_spCRP_HUMAN|+spSYH_HUMAN|	1298.767
0.0022	20190410_QExHFX1_RSLC1_Beveridge_Clausen_IMP_DSS_JRmethod_R2.08225.08225.3	xl	1.0200(0.4850+0.9550)	0.01	0.6784	/	R.FEKR.L(3)+K.KAGGRLR.L(1)	REVERSE_spANXA5_HUMAN|,REVERSE_spCO5_HUMAN|+REVERSE_spRS27A_HUMAN|	1472.8575
0.0022	20190410_QExHFX1_RSLC1_Beveridge_Clausen_IMP_DSS_JRmethod_R2.10721.10721.3	xl	0.8500(0.6250+0.2250)	0.85	-4.2682	/	R.KAEPHKC[160.03]C[160.03]K.S(6)+K.KTER.E(1)	REVERSE_spALBU_HUMAN|+spCYC_HORSE|	1826.913
0.0022	20190410_QExHFX1_RSLC1_Beveridge_Clausen_IMP_DSS_JRmethod_R2.11129.11129.3	xl	1.0100(0.6450+0.3650)	0.49	2.9112	/	R.AFKAWAVAR.L(3)+K.GGKHK.T(3)	spALBU_HUMAN|+spCYC_HUMAN|,spCYC_HORSE|	1681.9416
0.0022	20190410_QExHFX1_RSLC1_Beveridge_Clausen_IMP_DSS_JRmethod_R2.18311.18311.3	xl	1.0900(0.7450+0.3450)	0.055	1.0024	/	K.KAKTSTRSSAK.T(3)+R.KEFR.K(1)	spTAU_HUMAN|+spANXA5_HUMAN|	1880.0479
0.0022	20190410_QExHFX1_RSLC1_Beveridge_Clausen_IMP_DSS_JRmethod_R2.20437.20437.3	xl	0.9200(0.5000+0.4200)	0.52	4.9878	/	R.QWTKRYAT.-(4)+R.TQPTKAR.Q(5)	spUB2E1_HUMAN|+REVERSE_spPDGFB_HUMAN|	1991.0588
0.0022	20190410_QExHFX1_RSLC1_Beveridge_Clausen_IMP_DSS_JRmethod_R2.20853.20853.3	xl	0.8600(0.6000+0.3750)	0.85	3.3247	/	R.EDLVEEIKR.R(8)+K.VVSSRKR.E(6)	spSYH_HUMAN|+spK1C15_SHEEP|	2098.1745
0.0021	20190410_QExHFX1_RSLC1_Beveridge_Clausen_IMP_DSS_JRmethod_R2.02607.02607.3	xl	1.0200(1.0250+0.2150)	0.205	-0.1444	/	K.GQKNSR.E(3)+K.GSQKDR.L(4)	Cas9+REVERSE_Cas9	1515.7753
0.0021	20190410_QExHFX1_RSLC1_Beveridge_Clausen_IMP_DSS_JRmethod_R2.07888.07888.3	xl	0.8650(0.5250+0.3400)	0.865	2.4846	/	K.KAQAR.V(1)+K.NKADK.L(2)	REVERSE_spUBE2I_HUMAN|+REVERSE_spK2C1_HUMAN|	1284.7149
0.0021	20190410_QExHFX1_RSLC1_Beveridge_Clausen_IMP_DSS_JRmethod_R2.08477.08477.3	xl	0.9200(0.5700+0.3500)	0.225	-1.5941	/	K.HKDTPK.Y(2)+K.KFEEAR.D(1)	REVERSE_spKCRM_HUMAN|+REVERSE_spPRDX1_HUMAN|	1640.8521
0.0021	20190410_QExHFX1_RSLC1_Beveridge_Clausen_IMP_DSS_JRmethod_R2.12356.12356.3	xl	0.9150(0.3300+0.7850)	0.275	-0.4773	/	R.DKGTR.K(2)+K.THKYDPAQR.Y(3)	REVERSE_spEGF_HUMAN|+spPEPC_PIG|	1827.9227
0.0021	20190410_QExHFX1_RSLC1_Beveridge_Clausen_IMP_DSS_JRmethod_R2.13811.13811.3	xl	1.0750(1.0750+0.3750)	0.01	1.2137	/	K.KKYEQEVALR.A(1)+S.KSLR.A(1)	spK2M2_SHEEP|+REVERSE_Cas9,spPEPA_BOVIN|,spPEPA_PIG|,spPEPB_PIG|,spPEPC_PIG|,spANXA5_HUMAN|	1903.089
0.0021	20190410_QExHFX1_RSLC1_Beveridge_Clausen_IMP_DSS_JRmethod_R2.16912.16912.3	xl	0.8900(0.2000+0.7250)	0.76	-1.6287	/	K.KEER.A(1)+K.WSFLQEQKC[160.03]IR.S(8)	spCYC_HUMAN|+spKRHB4_HUMAN|	2192.1047
0.0021	20190410_QExHFX1_RSLC1_Beveridge_Clausen_IMP_DSS_JRmethod_R2.21602.21602.3	xl	0.8600(0.5250+0.3350)	0.48	-0.0353	/	K.C[160.03]GSKDNIK.H(4)+K.NPKNPYEESSR.D(3)	spTAU_HUMAN|+spEGF_HUMAN|	2378.1171
0.002	20190410_QExHFX1_RSLC1_Beveridge_Clausen_IMP_DSS_JRmethod_R2.11259.11259.3	xl	0.8500(0.3350+0.5150)	0.495	-2.5618	/	R.KAWR.K(1)+R.KQYRSTK.E(1)	spUBE2I_HUMAN|+Cas9	1606.8943
0.002	20190410_QExHFX1_RSLC1_Beveridge_Clausen_IMP_DSS_JRmethod_R2.11273.11273.3	xl	1.0800(0.3550+0.7250)	0.055	0.839	/	N.IKNR.A(2)+K.QESGEDETAKK.E(10)	REVERSE_spK22E_HUMAN|,spPEPB_PIG|,spCAH2_HUMAN|,spGSTA1_HUMAN|,spTAU_HUMAN|,spCAH2_BOVIN|+REVERSE_spANT3_HUMAN|	1887.9537
0.002	20190410_QExHFX1_RSLC1_Beveridge_Clausen_IMP_DSS_JRmethod_R2.12323.12323.3	xl	1.0200(0.2700+0.7500)	0.445	1.2927	/	K.EGNWKR.L(5)+K.KDWDPK.K(1)	REVERSE_spAMYS_HUMAN|+Cas9	1713.8474
0.002	20190410_QExHFX1_RSLC1_Beveridge_Clausen_IMP_DSS_JRmethod_R2.15226.15226.3	xl	1.0150(0.7400+0.2750)	0.03	-2.6013	/	K.FFDHQKMHDPYR.S(6)+K.HKGGK.E(2)	REVERSE_spGFP_AEQVI|+REVERSE_spCYC_HUMAN|,REVERSE_spCYC_HORSE|	2283.1006
0.002	20190410_QExHFX1_RSLC1_Beveridge_Clausen_IMP_DSS_JRmethod_R2.16586.16586.3	xl	0.9000(0.4150+0.4850)	0.515	3.2571	/	K.KDGADFAKWR.C(1)+K.KDVDAAFMNK.S(1)	spALDOA_RABIT|+spKRHB4_HUMAN|	2468.2157
0.002	20190410_QExHFX1_RSLC1_Beveridge_Clausen_IMP_DSS_JRmethod_R2.18414.18414.3	xl	0.7600(0.4000+0.3600)	0.76	-3.7657	/	R.EDLKDDQK.E(4)+K.ENFWAEADKR.N(9)	spCO5_HUMAN|+REVERSE_spK1C10_HUMAN|	2392.1182
0.002	20190410_QExHFX1_RSLC1_Beveridge_Clausen_IMP_DSS_JRmethod_R2.19106.19106.3	xl	0.9050(0.4850+0.4200)	0.475	4.7532	/	R.HAIDSLEKK.Q(8)+R.KEFR.K(1)	REVERSE_spALDOA_RABIT|+spANXA5_HUMAN|	1755.9518
0.002	20190410_QExHFX1_RSLC1_Beveridge_Clausen_IMP_DSS_JRmethod_R2.21782.21782.3	xl	0.9700(0.8100+0.2600)	0.71	2.3605	/	K.KDGADFAKWR.C(1)+R.KMRER.S(1)	spALDOA_RABIT|+REVERSE_Cas9	2049.0577
0.002	20190410_QExHFX1_RSLC1_Beveridge_Clausen_IMP_DSS_JRmethod_R2.22429.22429.3	xl	0.9000(0.2100+0.6900)	0.66	-3.9731	/	E.EDKK.H(3)+R.QEISAAFKTLFGR.D(8)	Cas9,REVERSE_spKRHB4_HUMAN|+spANXA5_HUMAN|	2123.1262
0.002	20190410_QExHFX1_RSLC1_Beveridge_Clausen_IMP_DSS_JRmethod_R2.22435.22435.3	xl	0.8150(0.3300+0.7200)	0.625	-2.5019	/	K.GSQKDR.L(4)+K.KAMAYWTGSFR.A(1)	REVERSE_Cas9+REVERSE_spRETBP_HUMAN|	2144.0472
0.002	20190410_QExHFX1_RSLC1_Beveridge_Clausen_IMP_DSS_JRmethod_R2.22474.22474.3	xl	0.9350(0.6000+0.3350)	0.135	-4.8724	/	K.ETC[160.03]FAEEGKK.L(9)+R.KEFR.K(1)	spALBU_HUMAN|+spANXA5_HUMAN|	1913.9192
0.002	20190410_QExHFX1_RSLC1_Beveridge_Clausen_IMP_DSS_JRmethod_R2.25470.25470.3	xl	0.9450(0.9300+0.0150)	0.945	-3.0228	/	-.KFSAK.L(1)+R.SKC[160.03]SIQC[160.03]SM.-(2)	REVERSE_spCAH2_HUMAN|+REVERSE_spK22E_HUMAN|	1816.8521
0.0019	20190410_QExHFX1_RSLC1_Beveridge_Clausen_IMP_DSS_JRmethod_R2.07885.07885.3	xl	0.8950(0.3750+0.5200)	0.895	0.5081	/	E.DVPKR.T(4)+R.KASTSLLK.S(1)	REVERSE_spTRFE_HUMAN|,REVERSE_spTRFL_HUMAN|+REVERSE_spUB2E1_HUMAN|	1597.9402
0.0019	20190410_QExHFX1_RSLC1_Beveridge_Clausen_IMP_DSS_JRmethod_R2.19278.19278.3	xl	0.9300(0.6950+0.5000)	0.11	1.2866	/	K.MEEC[160.03]KSR.Y(5)+K.QQKLGR.V(3)	REVERSE_spK2M3_SHEEP|,REVERSE_spKRHB1_HUMAN|,REVERSE_spKRHB3_HUMAN|,REVERSE_spKRHB5_HUMAN|,REVERSE_spKRHB6_HUMAN|+REVERSE_spSYH_HUMAN|	1804.8923
0.0019	20190410_QExHFX1_RSLC1_Beveridge_Clausen_IMP_DSS_JRmethod_R2.21233.21233.3	xl	0.8200(0.3850+0.4350)	0.82	3.3056	/	K.FDLKESK.V(4)+K.TKVIPYVRYL.-(2)	REVERSE_spTAU_HUMAN|+spCAS2_BOVIN|	2254.2612
0.0019	20190410_QExHFX1_RSLC1_Beveridge_Clausen_IMP_DSS_JRmethod_R2.26682.26682.3	xl	0.9050(0.9050+0.3450)	0.185	-2.7395	/	K.AEAYNKC[160.03]VDK.S(6)+R.SKC[160.03]EEMK.A(2)	REVERSE_spALBU_HUMAN|+spK2M3_SHEEP|,spKRHB1_HUMAN|,spKRHB3_HUMAN|,spKRHB5_HUMAN|,spKRHB6_HUMAN|	2245.0064
0.0018	20190410_QExHFX1_RSLC1_Beveridge_Clausen_IMP_DSS_JRmethod_R2.12554.12554.3	xl	0.9750(0.5250+0.4500)	0.07	2.1569	/	R.KAEPHKC[160.03]C[160.03]K.S(1)+K.RTGKDR.V(4)	REVERSE_spALBU_HUMAN|+spEGF_HUMAN|	2026.0199
0.0018	20190410_QExHFX1_RSLC1_Beveridge_Clausen_IMP_DSS_JRmethod_R2.13302.13302.3	xl	0.7550(0.3300+0.4250)	0.755	-1.5606	/	K.DIKER.A(3)+K.HTEIKK.N(5)	spGSTA1_HUMAN|+REVERSE_spTAU_HUMAN|	1551.862
0.0018	20190410_QExHFX1_RSLC1_Beveridge_Clausen_IMP_DSS_JRmethod_R2.19242.19242.3	xl	0.8450(0.5000+0.3450)	0.845	0.0026	/	K.FIKPILEK.M(3)+K.KKSLR.Q(2)	Cas9+spPEPA_BOVIN|,spPEPA_PIG|	1755.1021
0.0018	20190410_QExHFX1_RSLC1_Beveridge_Clausen_IMP_DSS_JRmethod_R2.20449.20449.3	xl	0.8650(0.5600+0.3050)	0.455	-1.1991	/	R.FKDLGEEHFK.G(2)+K.NKHKR.K(4)	spALBU_BOVIN|+spRS27A_HUMAN|	2068.0853
0.0018	20190410_QExHFX1_RSLC1_Beveridge_Clausen_IMP_DSS_JRmethod_R2.20787.20787.3	xl	0.8750(0.3900+0.4850)	0.555	0.9392	/	-.KDEPK.N(1)+R.NRKQEETER.T(3)	REVERSE_spRS27A_HUMAN|+REVERSE_spDHE3_BOVIN|	1941.9755
0.0018	20190410_QExHFX1_RSLC1_Beveridge_Clausen_IMP_DSS_JRmethod_R2.21482.21482.3	xl	0.7700(0.5100+0.3350)	0.77	-3.5823	/	K.GKKSC[160.03]HTAVDR.T(3)+R.TQPTKAR.Q(5)	spTRFL_HUMAN|+REVERSE_spPDGFB_HUMAN|	2196.1432
0.0018	20190410_QExHFX1_RSLC1_Beveridge_Clausen_IMP_DSS_JRmethod_R2.21800.21800.3	xl	0.9650(0.5750+0.3900)	0.27	4.7284	/	K.MEEC[160.03]KSR.Y(5)+K.THKHNPASK.Y(3)	REVERSE_spK2M3_SHEEP|,REVERSE_spKRHB1_HUMAN|,REVERSE_spKRHB3_HUMAN|,REVERSE_spKRHB5_HUMAN|,REVERSE_spKRHB6_HUMAN|+spPEPA_PIG|	2094.9938
0.0018	20190410_QExHFX1_RSLC1_Beveridge_Clausen_IMP_DSS_JRmethod_R2.22304.22304.3	xl	0.7750(0.2900+0.4850)	0.775	-0.2898	/	R.EKANL.-(2)+R.HAVESKHADR.R(6)	spCATA_HUMAN|+REVERSE_spALBU_HUMAN|	1859.9489
0.0018	20190410_QExHFX1_RSLC1_Beveridge_Clausen_IMP_DSS_JRmethod_R2.23582.23582.3	xl	0.7700(0.4750+0.5500)	0.77	3.5333	/	K.KRVIEIK.R(1)+A.TKAVC[160.03]VLK.G(2)	REVERSE_spPDGFB_HUMAN|+spSODC_HUMAN|	1940.1855
0.0017	20190410_QExHFX1_RSLC1_Beveridge_Clausen_IMP_DSS_JRmethod_R2.10760.10760.3	xl	0.8100(0.4650+0.4950)	0.62	4.0053	/	K.VGSKC[160.03]C[160.03]K.H(4)+K.VQIINKK.L(6)	spALBU_HUMAN|+spTAU_HUMAN|	1816.9902
0.0017	20190410_QExHFX1_RSLC1_Beveridge_Clausen_IMP_DSS_JRmethod_R2.11596.11596.3	xl	0.8300(0.5850+0.3400)	0.83	0.1313	/	K.FVKGIK.L(3)+R.RKLQK.M(2)	REVERSE_spCTRB_BOVIN|+REVERSE_Cas9	1499.9551
0.0017	20190410_QExHFX1_RSLC1_Beveridge_Clausen_IMP_DSS_JRmethod_R2.14006.14006.3	xl	0.8450(0.4000+0.5950)	0.665	3.2869	/	K.IVKWDR.D(3)+K.KLC[160.03]ILEER.L(1)	spB2MG_HUMAN|+REVERSE_spK1H4_HUMAN|	2013.108
0.0017	20190410_QExHFX1_RSLC1_Beveridge_Clausen_IMP_DSS_JRmethod_R2.16287.16287.3	xl	0.9400(0.6900+0.2500)	0.72	4.5154	/	K.DPDMTALSKAAAQGYAYDK.T(9)+K.FAAKR.E(4)	REVERSE_spPLMP_GRIFR|+REVERSE_spCATG_HUMAN|	2744.3478
0.0017	20190410_QExHFX1_RSLC1_Beveridge_Clausen_IMP_DSS_JRmethod_R2.17749.17749.3	xl	0.8150(0.6750+0.4000)	0.815	2.7634	/	K.C[160.03]AQC[160.03]HTVEKGGK.H(9)+K.FDLKESK.V(4)	spCYC_HORSE|+REVERSE_spTAU_HUMAN|	2377.1405
0.0017	20190410_QExHFX1_RSLC1_Beveridge_Clausen_IMP_DSS_JRmethod_R2.25446.25446.3	xl	0.8100(0.3850+0.4250)	0.81	0.3987	/	K.KEDAK.F(1)+R.QWTKRYAT.-(4)	REVERSE_spALBU_BOVIN|+spUB2E1_HUMAN|	1779.9155
0.0017	20190410_QExHFX1_RSLC1_Beveridge_Clausen_IMP_DSS_JRmethod_R2.28195.28195.3	xl	0.8600(0.2750+0.8300)	0.535	-2.5264	/	L.ERKR.S(3)+K.THKYDPAQRYR.L(3)	REVERSE_spK1C15_SHEEP|+spPEPC_PIG|	2159.1347
0.0016	20190410_QExHFX1_RSLC1_Beveridge_Clausen_IMP_DSS_JRmethod_R2.09724.09724.3	xl	0.8500(0.6850+0.4050)	0.555	2.8777	/	K.LDFKDR.V(4)+F.RFIKR.A(4)	spTAU_HUMAN|+REVERSE_spGSTA1_HUMAN|	1648.9412
0.0016	20190410_QExHFX1_RSLC1_Beveridge_Clausen_IMP_DSS_JRmethod_R2.10060.10060.3	xl	0.8200(0.4700+0.5700)	0.49	1.7625	/	K.GYKEVK.K(3)+R.VKRDEK.E(2)	Cas9+spKRHB2_HUMAN|	1633.9038
0.0016	20190410_QExHFX1_RSLC1_Beveridge_Clausen_IMP_DSS_JRmethod_R2.14107.14107.3	xl	0.8300(0.5300+0.3000)	0.54	-0.9188	/	K.ADKLANEGR.Q(3)+K.FKHLK.S(2)	REVERSE_spK2C1_HUMAN|+spMYG_HUMAN|,spMYG_HORSE|	1781.9787
0.0016	20190410_QExHFX1_RSLC1_Beveridge_Clausen_IMP_DSS_JRmethod_R2.16436.16436.3	xl	0.9150(0.3750+0.5400)	0.38	3.3333	/	R.SDKNR.G(3)+K.WSIKK.W(4)	Cas9+spBGAL_ECOLI|	1416.7724
0.0016	20190410_QExHFX1_RSLC1_Beveridge_Clausen_IMP_DSS_JRmethod_R2.26241.26241.3	xl	0.8050(0.6100+0.4650)	0.58	4.2064	/	-.AEKEYTR.T(3)+K.STKGNR.S(3)	REVERSE_spFABPH_HUMAN|+REVERSE_spPPIA_HUMAN|	1694.8587
0.0016	20190410_QExHFX1_RSLC1_Beveridge_Clausen_IMP_DSS_JRmethod_R2.31223.31223.3	xl	0.8700(0.6700+0.2000)	0.605	-0.9875	/	K.FDTISEKTSDQIHFFFAKLNC[160.03]R.L(7)+R.KTWQR.A(1)	spANT3_HUMAN|+REVERSE_spUB2E1_HUMAN|	3558.7716
0.0015	20190410_QExHFX1_RSLC1_Beveridge_Clausen_IMP_DSS_JRmethod_R2.06676.06676.3	xl	0.8600(0.3250+0.6300)	0.68	0.5619	/	R.AEEFKK.L(5)+R.HGGYKPTDKHK.T(9)	spPRDX1_HUMAN|+spKCRM_HUMAN|	2155.1061
0.0015	20190410_QExHFX1_RSLC1_Beveridge_Clausen_IMP_DSS_JRmethod_R2.11977.11977.3	xl	0.9000(0.5500+0.3500)	0.5	4.5653	/	K.KLHTTMK.V(1)+R.SGWYKR.C(5)	REVERSE_spSUMO1_HUMAN|+REVERSE_spCTRB_BOVIN|	1790.9501
0.0015	20190410_QExHFX1_RSLC1_Beveridge_Clausen_IMP_DSS_JRmethod_R2.15638.15638.3	xl	0.8950(0.4950+0.4000)	0.42	3.0445	/	K.IQEKEDK.K(4)+K.KKTER.E(2)	REVERSE_spKRHB4_HUMAN|+spCYC_HORSE|	1686.9151
0.0015	20190410_QExHFX1_RSLC1_Beveridge_Clausen_IMP_DSS_JRmethod_R2.19726.19726.3	xl	0.9400(0.4000+0.5400)	0.215	3.7323	/	R.KQEETER.T(1)+R.WKAFDAGDK.K(2)	REVERSE_spDHE3_BOVIN|+REVERSE_spALDOA_RABIT|	2093.0065
0.0014	20190410_QExHFX1_RSLC1_Beveridge_Clausen_IMP_DSS_JRmethod_R2.06731.06731.3	xl	0.8600(0.2950+0.6700)	0.69	3.7393	/	R.AEEFKK.L(5)+R.HGGYKPTDKHK.T(9)	spPRDX1_HUMAN|+spKCRM_HUMAN|	2155.1061
0.0014	20190410_QExHFX1_RSLC1_Beveridge_Clausen_IMP_DSS_JRmethod_R2.07855.07855.3	xl	0.9450(0.5550+0.3900)	0.15	1.1967	/	R.EVKDMR.S(3)+K.FKHLK.S(2)	REVERSE_spTRFL_HUMAN|+spMYG_HUMAN|,spMYG_HORSE|	1585.865
0.0014	20190410_QExHFX1_RSLC1_Beveridge_Clausen_IMP_DSS_JRmethod_R2.09676.09676.3	xl	0.9550(0.2700+0.7650)	0.45	0.2818	/	R.TKLAK.L(2)+R.VYAC[160.03]DVDKK.L(8)	REVERSE_spGSTA1_HUMAN|+REVERSE_spK2M2_SHEEP|	1793.9596
0.0014	20190410_QExHFX1_RSLC1_Beveridge_Clausen_IMP_DSS_JRmethod_R2.11719.11719.3	xl	0.9250(0.3250+0.7750)	0.445	1.6621	/	-.KPFGR.V(1)+R.VGVC[160.03]GGSC[160.03]KR.C(9)	REVERSE_spCAH2_BOVIN|+spKRHB6_HUMAN|	1819.9185
0.0014	20190410_QExHFX1_RSLC1_Beveridge_Clausen_IMP_DSS_JRmethod_R2.17758.17758.3	xl	0.8300(0.3250+0.7450)	0.83	0.3897	/	R.EEKKK.L(4)+K.TRETEEQKRNR.V(8)	REVERSE_spCYC_HUMAN|+spDHE3_BOVIN|	2244.1821
0.0014	20190410_QExHFX1_RSLC1_Beveridge_Clausen_IMP_DSS_JRmethod_R2.20335.20335.3	xl	0.9200(0.5550+0.3650)	0.285	1.728	/	R.C[160.03]EKDER.F(3)+R.QAPDYKHTK.L(6)	spCASK_BOVIN|+REVERSE_spPEPC_PIG|	2059.9632
0.0014	20190410_QExHFX1_RSLC1_Beveridge_Clausen_IMP_DSS_JRmethod_R2.22022.22022.3	xl	0.8650(0.6250+0.3450)	0.54	4.0575	/	R.HAVESKHADR.R(6)+R.KEFR.K(1)	REVERSE_spALBU_HUMAN|+spANXA5_HUMAN|	1864.9543
0.0013	20190410_QExHFX1_RSLC1_Beveridge_Clausen_IMP_DSS_JRmethod_R2.10354.10354.3	xl	0.8000(0.3400+0.4600)	0.8	2.5146	/	R.ISKLK.K(3)+K.QLKR.R(3)	REVERSE_spPEPC_PIG|+Cas9,spRASH_HUMAN|	1268.8179
0.0013	20190410_QExHFX1_RSLC1_Beveridge_Clausen_IMP_DSS_JRmethod_R2.12284.12284.3	xl	0.8600(0.3550+0.5700)	0.585	3.5751	/	K.FKDVPK.R(2)+R.QAPDYKHTK.L(6)	REVERSE_spTRFL_HUMAN|+REVERSE_spPEPC_PIG|	1957.0308
0.0013	20190410_QExHFX1_RSLC1_Beveridge_Clausen_IMP_DSS_JRmethod_R2.12739.12739.3	xl	0.7700(0.4050+0.4550)	0.77	2.2139	/	K.DHTHKFKR.H(7)+K.DQSNKTVFR.L(5)	REVERSE_spPDGFB_HUMAN|+REVERSE_spGAG_SCVLA|	2299.1821
0.0013	20190410_QExHFX1_RSLC1_Beveridge_Clausen_IMP_DSS_JRmethod_R2.16488.16488.3	xl	0.8500(0.2500+0.8500)	0.405	-1.1376	/	D.KFC[160.03]R.C(1)+K.KSNEESTSLQER.N(1)	spKRA33_SHEEP|,spKRA34_SHEEP|,REVERSE_spSYH_HUMAN|+REVERSE_spCAS2_BOVIN|	2154.0374
0.0013	20190410_QExHFX1_RSLC1_Beveridge_Clausen_IMP_DSS_JRmethod_R2.19237.19237.3	xl	0.8150(0.3150+0.6100)	0.815	2.887	/	K.KKLKQK.E(4)+K.TELLKNK.Q(5)	REVERSE_spCO5_HUMAN|+REVERSE_spKRHB2_HUMAN|	1754.1029
0.0013	20190410_QExHFX1_RSLC1_Beveridge_Clausen_IMP_DSS_JRmethod_R2.22445.22445.3	xl	0.7650(0.5250+0.2400)	0.765	-0.194	/	K.GNLDSRGILSKGR.D(11)+K.KEDAK.F(1)	REVERSE_spEGF_HUMAN|+REVERSE_spALBU_BOVIN|	2099.1334
0.0012	20190410_QExHFX1_RSLC1_Beveridge_Clausen_IMP_DSS_JRmethod_R2.07884.07884.3	xl	0.7850(0.4300+0.3550)	0.785	1.8974	/	K.KNKHKR.K(5)+K.NKADK.L(2)	spRS27A_HUMAN|+REVERSE_spK2C1_HUMAN|	1521.8739
0.0012	20190410_QExHFX1_RSLC1_Beveridge_Clausen_IMP_DSS_JRmethod_R2.10800.10800.3	xl	0.9850(0.6650+0.3200)	0.17	2.3519	/	K.C[160.03]C[160.03]KADDK.E(3)+R.GILSKGR.D(5)	spALBU_HUMAN|+REVERSE_spEGF_HUMAN|	1762.8705
0.0012	20190410_QExHFX1_RSLC1_Beveridge_Clausen_IMP_DSS_JRmethod_R2.10855.10855.3	xl	0.7800(0.3300+0.4500)	0.78	3.4558	/	R.EHKK.D(3)+R.TPC[160.03]KGGIR.Y(4)	REVERSE_Cas9+spDHE3_BOVIN|	1565.8347
0.0012	20190410_QExHFX1_RSLC1_Beveridge_Clausen_IMP_DSS_JRmethod_R2.11087.11087.3	xl	0.8100(0.3650+0.4450)	0.675	2.9351	/	R.KPVDKFK.D(5)+R.QWTKRYAT.-(4)	spTRFL_HUMAN|+spUB2E1_HUMAN|	2051.1203
0.0012	20190410_QExHFX1_RSLC1_Beveridge_Clausen_IMP_DSS_JRmethod_R2.13264.13264.3	xl	0.9300(0.2500+0.6800)	0.485	4.9521	/	K.GKPPR.R(2)+K.KDDSGTGDKSK.S(1)	REVERSE_spPDGFB_HUMAN|+REVERSE_spTAU_HUMAN|	1827.9326
0.0012	20190410_QExHFX1_RSLC1_Beveridge_Clausen_IMP_DSS_JRmethod_R2.14879.14879.3	xl	0.7800(0.5950+0.1850)	0.78	-4.3412	/	K.AKKDDSGTGDK.S(3)+K.KHER.H(1)	REVERSE_spTAU_HUMAN|+Cas9	1826.9122
0.0012	20190410_QExHFX1_RSLC1_Beveridge_Clausen_IMP_DSS_JRmethod_R2.14934.14934.3	xl	0.8100(0.5100+0.3000)	0.81	1.5679	/	K.KGGWAK.L(1)+L.NAKER.A(3)	REVERSE_spALDOA_RABIT|+REVERSE_spCATA_HUMAN|	1399.7571
0.0012	20190410_QExHFX1_RSLC1_Beveridge_Clausen_IMP_DSS_JRmethod_R2.20708.20708.3	xl	0.8500(0.3150+0.5350)	0.65	4.0411	/	K.ENFDKAR.F(5)+K.KDDSGTGDKSK.S(9)	spRETBP_HUMAN|+REVERSE_spTAU_HUMAN|	2153.0236
0.0011	20190410_QExHFX1_RSLC1_Beveridge_Clausen_IMP_DSS_JRmethod_R2.14574.14574.3	xl	0.9650(0.5850+0.3800)	0.01	4.6895	/	K.DFPIAKGER.Q(6)+K.FDKFK.H(3)	spCAH2_HUMAN|+spMYG_HUMAN|,spMYG_HORSE|	1852.9723
0.0011	20190410_QExHFX1_RSLC1_Beveridge_Clausen_IMP_DSS_JRmethod_R2.16901.16901.3	xl	0.8200(0.3100+0.5450)	0.69	3.8143	/	R.KAWRK.D(1)+R.NKDSRTLVK.N(2)	spUBE2I_HUMAN|+REVERSE_Cas9	1885.0897
0.0011	20190410_QExHFX1_RSLC1_Beveridge_Clausen_IMP_DSS_JRmethod_R2.18161.18161.3	xl	0.9900(0.3200+0.6700)	0.06	4.9716	/	K.KAQAR.V(1)+R.VASMASEKMK.L(8)	REVERSE_spUBE2I_HUMAN|+spOVAL_CHICK|	1790.9382
0.0011	20190410_QExHFX1_RSLC1_Beveridge_Clausen_IMP_DSS_JRmethod_R2.26908.26908.3	xl	0.8700(0.5350+0.3350)	0.475	4.6615	/	K.FNEEGLDKFR.H(8)+R.KWNGEK.M(1)	REVERSE_spALBU_HUMAN|+spAMYS_HUMAN|	2152.0588
0.001	20190410_QExHFX1_RSLC1_Beveridge_Clausen_IMP_DSS_JRmethod_R2.09085.09085.3	xl	0.8300(0.2600+0.7750)	0.725	1.686	/	D.KFC[160.03]R.C(1)+R.VKNIFSAFR.N(2)	spKRA33_SHEEP|,spKRA34_SHEEP|,REVERSE_spSYH_HUMAN|+REVERSE_spKRHB2_HUMAN|	1827.9817
0.001	20190410_QExHFX1_RSLC1_Beveridge_Clausen_IMP_DSS_JRmethod_R2.11383.11383.3	xl	0.9650(0.2200+0.7450)	0.34	3.4558	/	R.EHKK.D(3)+R.TPC[160.03]KGGIR.Y(4)	REVERSE_Cas9+spDHE3_BOVIN|	1565.8347
0.0009	20190410_QExHFX1_RSLC1_Beveridge_Clausen_IMP_DSS_JRmethod_R2.14568.14568.3	xl	0.9950(0.7350+0.2600)	0.03	2.8909	/	K.KDLIIKLPK.Y(6)+R.WAKR.E(3)	Cas9+REVERSE_spUBE2I_HUMAN|	1764.1025
0.0009	20190410_QExHFX1_RSLC1_Beveridge_Clausen_IMP_DSS_JRmethod_R2.17278.17278.3	xl	0.7800(0.2700+0.5100)	0.78	4.436	/	R.DMEKEK.T(4)+K.HTGKDMVR.L(4)	spBID_HUMAN|+spEGF_HUMAN|	1858.8916
0.0009	20190410_QExHFX1_RSLC1_Beveridge_Clausen_IMP_DSS_JRmethod_R2.17664.17664.3	xl	0.9600(0.7150+0.2450)	0.235	3.4447	/	R.LDKMEEEHNKK.L(3)+R.WAKR.E(3)	REVERSE_spK1C10_HUMAN|+REVERSE_spUBE2I_HUMAN|	2097.0676
0.0009	20190410_QExHFX1_RSLC1_Beveridge_Clausen_IMP_DSS_JRmethod_R2.22612.22612.3	xl	0.7750(0.2700+0.5050)	0.775	2.4832	/	R.KIFRF.-(1)+R.KKPIFKK.A(6)	spGSTA1_HUMAN|+spPDGFB_HUMAN|	1735.0912
0.0008	20190410_QExHFX1_RSLC1_Beveridge_Clausen_IMP_DSS_JRmethod_R2.11074.11074.3	xl	0.9400(0.2650+0.6750)	0.16	3.81	/	K.NKADK.L(2)+K.THKYDPAQR.Y(3)	REVERSE_spK2C1_HUMAN|+spPEPC_PIG|	1826.9274
0.0007	20190410_QExHFX1_RSLC1_Beveridge_Clausen_IMP_DSS_JRmethod_R2.10598.10598.3	xl	0.9050(0.2700+0.6350)	0.175	2.4526	/	K.DKSPK.F(2)+R.TPC[160.03]KGGIR.Y(4)	spTRFL_HUMAN|+spDHE3_BOVIN|	1598.8449
0.0007	20190410_QExHFX1_RSLC1_Beveridge_Clausen_IMP_DSS_JRmethod_R2.17010.17010.3	xl	0.9550(0.2200+0.7350)	0.18	4.8625	/	R.AQAKK.F(4)+K.MKNYWR.Q(2)	spUBE2I_HUMAN|+Cas9	1578.834
0.0007	20190410_QExHFX1_RSLC1_Beveridge_Clausen_IMP_DSS_JRmethod_R2.24704.24704.3	xl	0.8300(0.2400+0.5900)	0.455	3.2332	/	R.EGFMKASDGK.T(5)+R.NKDSR.T(2)	spEGF_HUMAN|+REVERSE_Cas9	1824.8675
0.0006	20190410_QExHFX1_RSLC1_Beveridge_Clausen_IMP_DSS_JRmethod_R2.08704.08704.3	xl	1.0150(0.9300+0.0850)	0.15	3.1479	/	K.DFNEKVR.F(5)+R.EEKK.K(3)	REVERSE_spRETBP_HUMAN|+REVERSE_spCYC_HUMAN|	1576.8096
0	20190410_QExHFX1_RSLC1_Beveridge_Clausen_IMP_DSS_JRmethod_R2.02474.02474.3	xl	0.8200(0.8200+0.1100)	0.355	-0.1136	/	K.GQKNSR.E(3)+K.GSQKDR.L(4)	Cas9+REVERSE_Cas9	1515.7753
0	20190410_QExHFX1_RSLC1_Beveridge_Clausen_IMP_DSS_JRmethod_R2.02769.02769.3	xl	0.6150(0.6150+0.6150)	0.265	-0.1365	/	R.DKQSGK.T(2)+R.DKQSGK.T(2)	Cas9+Cas9	1460.747
0	20190410_QExHFX1_RSLC1_Beveridge_Clausen_IMP_DSS_JRmethod_R2.04133.04133.3	xl	0.5100(0.2350+0.2750)	0.09	-0.0254	/	R.ETKKK.L(4)+K.FAAKR.E(4)	REVERSE_spCYC_HORSE|+REVERSE_spCATG_HUMAN|	1361.803
0	20190410_QExHFX1_RSLC1_Beveridge_Clausen_IMP_DSS_JRmethod_R2.04313.04313.3	xl	0.5950(0.3150+0.2800)	0.115	-0.0782	/	R.KENPDK.S(1)+R.KREI.-(1)	REVERSE_spGFP_AEQVI|+spK1C15_SHEEP|,REVERSE_spDHE3_BOVIN|	1411.767
0	20190410_QExHFX1_RSLC1_Beveridge_Clausen_IMP_DSS_JRmethod_R2.04382.04382.3	xl	0.5600(0.4650+0.3400)	0.075	-0.1082	/	G.EKIR.L(2)+L.NAKER.A(3)	spK1H8_HUMAN|,REVERSE_spNEDD8_HUMAN|,spSYH_HUMAN|+REVERSE_spCATA_HUMAN|	1298.7306
0	20190410_QExHFX1_RSLC1_Beveridge_Clausen_IMP_DSS_JRmethod_R2.04478.04478.3	xl	0.3400(0.2800+0.2850)	0.005	0.0251	/	R.KPLEK.A(1)+R.NKIK.E(2)	spTRFE_HUMAN|+REVERSE_spGSTA1_HUMAN|	1252.7754
0	20190410_QExHFX1_RSLC1_Beveridge_Clausen_IMP_DSS_JRmethod_R2.04503.04503.3	xl	0.4550(0.1800+0.2750)	0.015	-0.0259	/	E.IKER.N(2)+R.KENPDK.S(1)	REVERSE_Cas9,spGSTA1_HUMAN|,spNEDD8_HUMAN|+REVERSE_spGFP_AEQVI|	1411.767
0	20190410_QExHFX1_RSLC1_Beveridge_Clausen_IMP_DSS_JRmethod_R2.04575.04575.3	xl	0.4800(0.4800+0.4800)	0.005	0.2624	/	K.VPSKK.F(4)+K.VPSKK.F(4)	Cas9+Cas9	1252.7754
0	20190410_QExHFX1_RSLC1_Beveridge_Clausen_IMP_DSS_JRmethod_R2.04738.04738.3	xl	0.2950(0.2200+0.0750)	0.06	-1.71	/	K.AWGGKK.E(5)+K.KDMSAAG.-(1)	spALDOA_RABIT|+REVERSE_Cas9	1461.7285
0	20190410_QExHFX1_RSLC1_Beveridge_Clausen_IMP_DSS_JRmethod_R2.04911.04911.5	xl	0.1700(0.1700+0.0500)	0.005	-0.9922	/	R.KIEIVRKKPIFK.K(7)+R.KKVK.L(1)	spPDGFB_HUMAN|+spRS27A_HUMAN|	2137.4077
0	20190410_QExHFX1_RSLC1_Beveridge_Clausen_IMP_DSS_JRmethod_R2.05006.05006.3	xl	0.2700(0.2700+0.1700)	0.055	0.2252	/	E.DVPKR.T(4)+-.KPFGR.V(1)	REVERSE_spTRFE_HUMAN|,REVERSE_spTRFL_HUMAN|+REVERSE_spCAH2_BOVIN|	1354.7721
0	20190410_QExHFX1_RSLC1_Beveridge_Clausen_IMP_DSS_JRmethod_R2.05095.05095.3	xl	0.9450(0.6100+0.3350)	0.065	-0.529	/	K.ANKSSK.L(3)+K.KFEEAR.D(1)	spANT3_HUMAN|+REVERSE_spPRDX1_HUMAN|	1549.8099
0	20190410_QExHFX1_RSLC1_Beveridge_Clausen_IMP_DSS_JRmethod_R2.05143.05143.3	xl	0.4550(0.3200+0.2450)	0.39	-4.5382	/	K.GNEDVKYYK.L(6)+K.YNAEKPK.N(5)	REVERSE_spRS27A_HUMAN|+spCATA_HUMAN|	2101.0367
0	20190410_QExHFX1_RSLC1_Beveridge_Clausen_IMP_DSS_JRmethod_R2.05144.05144.3	xl	0.4000(0.1800+0.2200)	0.005	-1.4189	/	G.DVEKGK.K(4)+R.YTKR.S(3)	spCYC_HUMAN|,spCYC_HORSE|+REVERSE_spBGAL_ECOLI|	1378.7456
0	20190410_QExHFX1_RSLC1_Beveridge_Clausen_IMP_DSS_JRmethod_R2.05153.05153.3	xl	0.4050(0.1800+0.2250)	0.06	3.108	/	K.GFKR.E(3)+K.VEKGK.S(3)	REVERSE_spDHE3_BOVIN|+Cas9,spCYC_HUMAN|,spCYC_HORSE|	1203.6975
0	20190410_QExHFX1_RSLC1_Beveridge_Clausen_IMP_DSS_JRmethod_R2.05158.05158.3	xl	0.6400(0.6400+0.6400)	0.3	-1.265	/	R.EKIEK.L(2)+R.EKIEK.L(2)	Cas9+Cas9	1428.8075
0	20190410_QExHFX1_RSLC1_Beveridge_Clausen_IMP_DSS_JRmethod_R2.05187.05187.3	xl	0.6350(0.2800+0.3550)	0.065	3.3473	/	K.GFKR.E(3)+K.GKEVK.A(2)	REVERSE_spDHE3_BOVIN|+REVERSE_Cas9	1203.6975
0	20190410_QExHFX1_RSLC1_Beveridge_Clausen_IMP_DSS_JRmethod_R2.05305.05305.3	xl	0.6900(0.2600+0.4300)	0.235	3.5178	/	K.KQC[160.03]K.N(1)+K.QQKLGR.V(3)	spK22E_HUMAN|+REVERSE_spSYH_HUMAN|	1428.787
0	20190410_QExHFX1_RSLC1_Beveridge_Clausen_IMP_DSS_JRmethod_R2.05473.05473.3	xl	0.6050(0.3600+0.2450)	0.38	3.0507	/	R.KDAEAWFNEK.S(1)+R.KGNLDSR.G(1)	spK1C10_HUMAN|+REVERSE_spEGF_HUMAN|	2163.0595
0	20190410_QExHFX1_RSLC1_Beveridge_Clausen_IMP_DSS_JRmethod_R2.05504.05504.3	xl	0.5400(0.3050+0.2350)	0.54	-0.0923	/	R.EEASNPVIELQPVKYKK.L(16)+R.KMAAALEC[160.03]R.G(1)	REVERSE_spCAS1_BOVIN|+REVERSE_spLYSC_CHICK|	3157.6514
0	20190410_QExHFX1_RSLC1_Beveridge_Clausen_IMP_DSS_JRmethod_R2.05749.05749.3	xl	0.9200(0.8250+0.3400)	0.095	0.3633	/	R.DKPIR.E(2)+K.LSKR.V(3)	Cas9+REVERSE_spCRP_HUMAN|	1267.7612
0	20190410_QExHFX1_RSLC1_Beveridge_Clausen_IMP_DSS_JRmethod_R2.05797.05797.3	xl	0.6700(0.2650+0.5250)	0.365	3.5193	/	R.KWNGEK.M(1)+K.REETNAQKGK.W(8)	spAMYS_HUMAN|+REVERSE_spGELS_HUMAN|	2058.0493
0	20190410_QExHFX1_RSLC1_Beveridge_Clausen_IMP_DSS_JRmethod_R2.05818.05818.3	xl	0.6600(0.3050+0.4200)	0.615	3.9098	/	G.EKIR.L(2)+K.NPKNPYEESSR.D(3)	spK1H8_HUMAN|,REVERSE_spNEDD8_HUMAN|,spSYH_HUMAN|+spEGF_HUMAN|	2002.0119
0	20190410_QExHFX1_RSLC1_Beveridge_Clausen_IMP_DSS_JRmethod_R2.05819.05819.4	xl	1.1400(0.3900+0.7500)	0.21	3.9098	/	R.NKDSR.T(2)+K.QYHKDDVTIK.V(4)	REVERSE_Cas9+REVERSE_spCAS2_BOVIN|	2002.0119
0	20190410_QExHFX1_RSLC1_Beveridge_Clausen_IMP_DSS_JRmethod_R2.05839.05839.3	xl	0.3350(0.0950+0.2400)	0.085	-0.2918	/	-.ENTAKK.L(5)+K.KTYR.V(1)	REVERSE_spCYC_HUMAN|,REVERSE_spCYC_HORSE|+REVERSE_spALBU_HUMAN|,spBGAL_ECOLI|	1393.7565
0	20190410_QExHFX1_RSLC1_Beveridge_Clausen_IMP_DSS_JRmethod_R2.05933.05933.3	xl	0.6650(0.5400+0.2700)	0.025	-0.1399	/	K.AKSYK.T(2)+R.SNKQGK.Q(3)	REVERSE_spCATA_HUMAN|+REVERSE_Cas9	1393.7565
0	20190410_QExHFX1_RSLC1_Beveridge_Clausen_IMP_DSS_JRmethod_R2.06083.06083.3	xl	0.6900(0.4750+0.2150)	0.065	-1.832	/	A.KKRK.K(2)+K.TKGKR.A(4)	spRS27A_HUMAN|,REVERSE_spRS27A_HUMAN|+spCAH1_HUMAN|	1284.8353
0	20190410_QExHFX1_RSLC1_Beveridge_Clausen_IMP_DSS_JRmethod_R2.06149.06149.3	xl	0.5950(0.4850+0.1100)	0.005	0.072	/	K.AKTSTR.S(2)+K.DKGFK.E(2)	spTAU_HUMAN|+REVERSE_spTRFL_HUMAN|	1393.7565
0	20190410_QExHFX1_RSLC1_Beveridge_Clausen_IMP_DSS_JRmethod_R2.06179.06179.3	xl	0.7700(0.5450+0.4700)	0.015	-0.0607	/	R.KVTVK.Q(1)+K.VSKLK.K(3)	Cas9,REVERSE_Cas9+REVERSE_Cas9	1284.838
0	20190410_QExHFX1_RSLC1_Beveridge_Clausen_IMP_DSS_JRmethod_R2.06202.06202.3	xl	0.4800(0.2450+0.2350)	0.215	-2.1962	/	R.RKNR.L(2)+E.TAKPK.H(3)	Cas9+REVERSE_spALBU_BOVIN|,REVERSE_spALBU_HUMAN|	1253.7567
0	20190410_QExHFX1_RSLC1_Beveridge_Clausen_IMP_DSS_JRmethod_R2.06207.06207.3	xl	0.6250(0.4300+0.4750)	0.065	-0.1204	/	L.LKDK.D(2)+K.LKSVK.E(2)	Cas9,spGELS_HUMAN|+Cas9	1213.7645
0	20190410_QExHFX1_RSLC1_Beveridge_Clausen_IMP_DSS_JRmethod_R2.06243.06243.3	xl	0.2900(0.2350+0.0550)	0.02	-1.2152	/	K.LSKR.V(3)+R.TYEKEA.-(4)	REVERSE_spCRP_HUMAN|+spFABPH_HUMAN|	1379.7296
0	20190410_QExHFX1_RSLC1_Beveridge_Clausen_IMP_DSS_JRmethod_R2.06286.06286.3	xl	0.9150(0.5800+0.5850)	0.095	-0.2306	/	K.IIKDK.D(3)+R.KVTVK.Q(1)	Cas9+Cas9,REVERSE_Cas9	1326.8486
0	20190410_QExHFX1_RSLC1_Beveridge_Clausen_IMP_DSS_JRmethod_R2.06299.06299.3	xl	0.3950(0.2400+0.1550)	0.06	-2.135	/	R.RKNR.L(2)+E.TAKPK.H(3)	Cas9+REVERSE_spALBU_BOVIN|,REVERSE_spALBU_HUMAN|	1253.7567
0	20190410_QExHFX1_RSLC1_Beveridge_Clausen_IMP_DSS_JRmethod_R2.06338.06338.3	xl	0.2050(0.1300+0.1000)	0.205	3.1919	/	K.C[160.03]ATQKR.T(5)+G.FIKR.Q(3)	REVERSE_spCO5_HUMAN|+Cas9,spK2M3_SHEEP|,REVERSE_spGSTA1_HUMAN|,spIL8_HUMAN|	1462.8078
0	20190410_QExHFX1_RSLC1_Beveridge_Clausen_IMP_DSS_JRmethod_R2.06343.06343.3	xl	0.3700(0.2700+0.1000)	0.08	-0.5755	/	K.LSKR.V(3)+R.TYEKEA.-(4)	REVERSE_spCRP_HUMAN|+spFABPH_HUMAN|	1379.7296
0	20190410_QExHFX1_RSLC1_Beveridge_Clausen_IMP_DSS_JRmethod_R2.06387.06387.3	xl	0.6850(0.4650+0.4500)	0.01	-0.0487	/	K.KILDK.V(1)+K.LKSVK.E(2)	spLALBA_BOVIN|+Cas9	1326.8486
0	20190410_QExHFX1_RSLC1_Beveridge_Clausen_IMP_DSS_JRmethod_R2.06393.06393.3	xl	0.5900(0.5550+0.1750)	0.035	0.0561	/	K.LKSVK.E(2)+K.VSKLK.K(3)	Cas9+REVERSE_Cas9	1284.838
0	20190410_QExHFX1_RSLC1_Beveridge_Clausen_IMP_DSS_JRmethod_R2.06398.06398.3	xl	0.5150(0.3500+0.1650)	0.155	-2.0088	/	R.RKNR.L(2)+E.TAKPK.H(3)	Cas9+REVERSE_spALBU_BOVIN|,REVERSE_spALBU_HUMAN|	1253.7567
0	20190410_QExHFX1_RSLC1_Beveridge_Clausen_IMP_DSS_JRmethod_R2.06435.06435.3	xl	0.4550(0.4400+0.2350)	0.22	2.1073	/	R.EVKDMR.S(3)+K.MAKR.L(3)	REVERSE_spTRFL_HUMAN|+REVERSE_spANXA5_HUMAN|,spEGF_HUMAN|	1418.7373
0	20190410_QExHFX1_RSLC1_Beveridge_Clausen_IMP_DSS_JRmethod_R2.06458.06458.3	xl	0.6600(0.4100+0.2500)	0.18	0.0505	/	K.KNIR.T(1)+K.NKADK.L(2)	REVERSE_spCASB_BOVIN|+REVERSE_spK2C1_HUMAN|	1241.7091
0	20190410_QExHFX1_RSLC1_Beveridge_Clausen_IMP_DSS_JRmethod_R2.06495.06495.3	xl	0.4600(0.2700+0.1900)	0.035	-4.7595	/	R.KMIAK.S(1)+K.LSKR.V(3)	Cas9+REVERSE_spCRP_HUMAN|	1229.7529
0	20190410_QExHFX1_RSLC1_Beveridge_Clausen_IMP_DSS_JRmethod_R2.06566.06566.3	xl	0.5550(0.3150+0.2400)	0.04	-2.323	/	K.KRKK.K(3)+R.TGKDR.V(3)	spRS27A_HUMAN|,spRS27A_HUMAN|,REVERSE_spRS27A_HUMAN|+spEGF_HUMAN|	1271.7673
0	20190410_QExHFX1_RSLC1_Beveridge_Clausen_IMP_DSS_JRmethod_R2.06591.06591.3	xl	0.1950(0.0450+0.1500)	0.08	-0.0792	/	K.DIKER.A(3)+-.KDEPK.N(1)	spGSTA1_HUMAN|+REVERSE_spRS27A_HUMAN|	1412.751
0	20190410_QExHFX1_RSLC1_Beveridge_Clausen_IMP_DSS_JRmethod_R2.06667.06667.3	xl	0.4650(0.2600+0.2050)	0.005	0.1873	/	R.FEKR.L(3)+E.HNKK.L(3)	REVERSE_spANXA5_HUMAN|,REVERSE_spCO5_HUMAN|+REVERSE_spK1C10_HUMAN|,REVERSE_spK1C15_SHEEP|,REVERSE_spK1C9_HUMAN|,REVERSE_spK1H2_HUMAN|,REVERSE_spK1H4_HUMAN|,REVERSE_spK1H5_HUMAN|,REVERSE_spK1H6_HUMAN|	1241.688
0	20190410_QExHFX1_RSLC1_Beveridge_Clausen_IMP_DSS_JRmethod_R2.06692.06692.3	xl	0.3200(0.0900+0.2300)	0.2	0.0483	/	K.DIKER.A(3)+-.KDEPK.N(1)	spGSTA1_HUMAN|+REVERSE_spRS27A_HUMAN|	1412.751
0	20190410_QExHFX1_RSLC1_Beveridge_Clausen_IMP_DSS_JRmethod_R2.06720.06720.3	xl	0.4250(0.4300+0.1450)	0.205	-2.259	/	K.SDEGYKGMLTEK.L(6)+R.SKC[160.03]EEMK.A(2)	REVERSE_spSYH_HUMAN|+spK2M3_SHEEP|,spKRHB1_HUMAN|,spKRHB3_HUMAN|,spKRHB5_HUMAN|,spKRHB6_HUMAN|	2405.0799
0	20190410_QExHFX1_RSLC1_Beveridge_Clausen_IMP_DSS_JRmethod_R2.06727.06727.4	xl	1.0900(0.8150+0.7450)	0.58	-0.5021	/	R.QAPDYKHTK.L(6)+R.VMDKGTHK.N(4)	REVERSE_spPEPC_PIG|+REVERSE_spEGF_HUMAN|	2139.0782
0	20190410_QExHFX1_RSLC1_Beveridge_Clausen_IMP_DSS_JRmethod_R2.06737.06737.3	xl	0.4800(0.2050+0.2750)	0.48	0.6334	/	R.KAAFK.G(1)+R.KGVPGR.A(1)	spCATG_HUMAN|+REVERSE_spUBE2C_HUMAN|	1313.7819
0	20190410_QExHFX1_RSLC1_Beveridge_Clausen_IMP_DSS_JRmethod_R2.06760.06760.3	xl	0.4450(0.2700+0.1750)	0.025	2.5891	/	K.KTYR.V(1)+R.TYEKEA.-(4)	REVERSE_spALBU_HUMAN|,spBGAL_ECOLI|+spFABPH_HUMAN|	1443.7245
0	20190410_QExHFX1_RSLC1_Beveridge_Clausen_IMP_DSS_JRmethod_R2.06776.06776.3	xl	0.4700(0.2200+0.2500)	0.02	0.2819	/	K.HKNK.K(2)+R.KEFR.K(1)	REVERSE_spRS27A_HUMAN|+spANXA5_HUMAN|	1241.688
0	20190410_QExHFX1_RSLC1_Beveridge_Clausen_IMP_DSS_JRmethod_R2.06869.06869.3	xl	0.3850(0.2600+0.1250)	0.14	4.8588	/	N.AEKPK.N(3)+K.GKEVDGM.-(2)	spCATA_HUMAN|,spGSTA1_HUMAN|+REVERSE_spCYC_HORSE|	1443.7279
0	20190410_QExHFX1_RSLC1_Beveridge_Clausen_IMP_DSS_JRmethod_R2.06879.06879.3	xl	0.5550(0.1400+0.4150)	0.08	-3.6099	/	K.DAKNK.L(3)+K.KPER.T(1)	spK2C1_HUMAN|+REVERSE_spTAU_HUMAN|	1240.6775
0	20190410_QExHFX1_RSLC1_Beveridge_Clausen_IMP_DSS_JRmethod_R2.06887.06887.3	xl	0.4200(0.2350+0.1850)	0.01	-0.0909	/	R.FEKR.L(3)+E.HNKK.L(3)	REVERSE_spANXA5_HUMAN|,REVERSE_spCO5_HUMAN|+REVERSE_spK1C10_HUMAN|,REVERSE_spK1C15_SHEEP|,REVERSE_spK1C9_HUMAN|,REVERSE_spK1H2_HUMAN|,REVERSE_spK1H4_HUMAN|,REVERSE_spK1H5_HUMAN|,REVERSE_spK1H6_HUMAN|	1241.688
0	20190410_QExHFX1_RSLC1_Beveridge_Clausen_IMP_DSS_JRmethod_R2.06890.06890.3	xl	0.6600(0.2500+0.4100)	0.18	-2.3034	/	K.KKESK.V(2)+K.LTKASSR.T(3)	spUB2E1_HUMAN|+REVERSE_spTAU_HUMAN|	1517.8776
0	20190410_QExHFX1_RSLC1_Beveridge_Clausen_IMP_DSS_JRmethod_R2.06965.06965.3	xl	0.7800(0.4050+0.5700)	0.205	0.6882	/	R.DKPIR.E(2)+R.LSKSR.R(3)	Cas9+Cas9	1354.7932
0	20190410_QExHFX1_RSLC1_Beveridge_Clausen_IMP_DSS_JRmethod_R2.06982.06982.3	xl	0.2650(0.0850+0.1800)	0.04	2.7774	/	K.KTYR.V(1)+R.TYEKEA.-(4)	REVERSE_spALBU_HUMAN|,spBGAL_ECOLI|+spFABPH_HUMAN|	1443.7245
0	20190410_QExHFX1_RSLC1_Beveridge_Clausen_IMP_DSS_JRmethod_R2.06997.06997.3	xl	0.4600(0.2150+0.2450)	0.005	0.1923	/	E.HNKK.L(3)+R.KEFR.K(1)	REVERSE_spK1C10_HUMAN|,REVERSE_spK1C15_SHEEP|,REVERSE_spK1C9_HUMAN|,REVERSE_spK1H2_HUMAN|,REVERSE_spK1H4_HUMAN|,REVERSE_spK1H5_HUMAN|,REVERSE_spK1H6_HUMAN|+spANXA5_HUMAN|	1241.688
0	20190410_QExHFX1_RSLC1_Beveridge_Clausen_IMP_DSS_JRmethod_R2.07100.07100.3	xl	0.5200(0.3200+0.2000)	0.02	0.4182	/	R.FEKR.L(3)+K.HKNK.K(2)	REVERSE_spANXA5_HUMAN|,REVERSE_spCO5_HUMAN|+REVERSE_spRS27A_HUMAN|	1241.688
0	20190410_QExHFX1_RSLC1_Beveridge_Clausen_IMP_DSS_JRmethod_R2.07188.07188.3	xl	0.2950(0.2100+0.2300)	0.04	-0.4589	/	K.IQEKEDR.K(4)+R.KMRER.S(1)	REVERSE_spKRHB2_HUMAN|+REVERSE_Cas9	1772.9202
0	20190410_QExHFX1_RSLC1_Beveridge_Clausen_IMP_DSS_JRmethod_R2.07216.07216.4	xl	1.3050(0.5200+0.7850)	0.16	-3.9464	/	R.NKRR.T(2)+R.VMDKGTHK.N(4)	REVERSE_Cas9+REVERSE_spEGF_HUMAN|	1624.8831
0	20190410_QExHFX1_RSLC1_Beveridge_Clausen_IMP_DSS_JRmethod_R2.07281.07281.3	xl	0.4400(0.2800+0.2450)	0.44	-1.4361	/	K.AWGGKK.E(5)+R.QWTKR.Y(4)	spALDOA_RABIT|+spUB2E1_HUMAN|	1500.8201
0	20190410_QExHFX1_RSLC1_Beveridge_Clausen_IMP_DSS_JRmethod_R2.07282.07282.4	xl	0.8100(0.4700+0.5950)	0.575	-0.7317	/	K.DIKER.A(3)+R.NAKFTVR.N(3)	spGSTA1_HUMAN|+REVERSE_spANT3_HUMAN|	1631.8994
0	20190410_QExHFX1_RSLC1_Beveridge_Clausen_IMP_DSS_JRmethod_R2.07286.07286.3	xl	0.6050(0.5600+0.2100)	0.335	-2.9953	/	K.SPSSAKSR.L(6)+R.TGKDR.V(3)	spTAU_HUMAN|+spEGF_HUMAN|	1531.7954
0	20190410_QExHFX1_RSLC1_Beveridge_Clausen_IMP_DSS_JRmethod_R2.07289.07289.3	xl	0.6050(0.3600+0.4900)	0.385	0.2175	/	K.DIKER.A(3)+R.NAKFTVR.N(3)	spGSTA1_HUMAN|+REVERSE_spANT3_HUMAN|	1631.8994
0	20190410_QExHFX1_RSLC1_Beveridge_Clausen_IMP_DSS_JRmethod_R2.07304.07304.4	xl	0.6350(0.6350+0.6350)	0.41	-0.4259	/	K.VLSAYNKHR.D(7)+K.VLSAYNKHR.D(7)	Cas9+Cas9	2311.2548
0	20190410_QExHFX1_RSLC1_Beveridge_Clausen_IMP_DSS_JRmethod_R2.07389.07389.4	xl	1.3000(0.8950+0.4050)	0.06	-0.0363	/	R.KFDNLTK.A(1)+R.SDKNR.G(3)	Cas9+Cas9	1620.8471
0	20190410_QExHFX1_RSLC1_Beveridge_Clausen_IMP_DSS_JRmethod_R2.07402.07402.3	xl	0.7000(0.4150+0.2850)	0.465	2.8304	/	-.KVC[160.03]PNAVR.G(1)+K.NKADK.L(2)	REVERSE_spANT3_HUMAN|+REVERSE_spK2C1_HUMAN|	1654.8824
0	20190410_QExHFX1_RSLC1_Beveridge_Clausen_IMP_DSS_JRmethod_R2.07423.07423.3	xl	0.5350(0.5350+0.2200)	0.27	-2.8284	/	R.NKDSR.T(2)+K.SKSVMR.A(2)	REVERSE_Cas9+REVERSE_spTAU_HUMAN|	1462.7561
0	20190410_QExHFX1_RSLC1_Beveridge_Clausen_IMP_DSS_JRmethod_R2.07424.07424.3	xl	0.2700(0.1400+0.2250)	0.015	-4.905	/	G.EKIR.L(2)+K.KYQAC[160.03]R.E(1)	spK1H8_HUMAN|,REVERSE_spNEDD8_HUMAN|,spSYH_HUMAN|+REVERSE_spALDOA_RABIT|	1506.7976
0	20190410_QExHFX1_RSLC1_Beveridge_Clausen_IMP_DSS_JRmethod_R2.07432.07432.3	xl	0.6100(0.3350+0.2750)	0.61	3.8473	/	K.DTPKYGGHR.D(4)+R.TLQKK.L(4)	REVERSE_spKCRM_HUMAN|+spCO5_HUMAN|	1783.958
0	20190410_QExHFX1_RSLC1_Beveridge_Clausen_IMP_DSS_JRmethod_R2.07440.07440.3	xl	0.4700(0.1050+0.4700)	0.01	4.8009	/	R.KEFPYR.L(1)+R.TGKDR.V(3)	spCO5_HUMAN|+spEGF_HUMAN|	1551.8045
0	20190410_QExHFX1_RSLC1_Beveridge_Clausen_IMP_DSS_JRmethod_R2.07460.07460.3	xl	0.4250(0.2450+0.4250)	0.01	-0.0788	/	E.EDKK.H(3)+R.ENAKAK.T(4)	Cas9,REVERSE_spKRHB4_HUMAN|+spTAU_HUMAN|	1315.6983
0	20190410_QExHFX1_RSLC1_Beveridge_Clausen_IMP_DSS_JRmethod_R2.07475.07475.3	xl	0.3300(0.1750+0.3100)	0.005	3.5809	/	R.KMIAK.S(1)+K.KRKK.K(3)	Cas9+spRS27A_HUMAN|,spRS27A_HUMAN|,REVERSE_spRS27A_HUMAN|	1285.8267
0	20190410_QExHFX1_RSLC1_Beveridge_Clausen_IMP_DSS_JRmethod_R2.07489.07489.4	xl	1.0300(0.3850+0.8900)	0.765	3.1668	/	P.EAKR.M(3)+K.LVDSTDKADLR.L(7)	spALBU_HUMAN|,spIGF2_HUMAN|+Cas9	1871.9952
0	20190410_QExHFX1_RSLC1_Beveridge_Clausen_IMP_DSS_JRmethod_R2.07500.07500.4	xl	1.4250(0.9650+0.4600)	0.085	0.4909	/	R.KFDNLTK.A(1)+R.SDKNR.G(3)	Cas9+Cas9	1620.8471
0	20190410_QExHFX1_RSLC1_Beveridge_Clausen_IMP_DSS_JRmethod_R2.07555.07555.3	xl	0.5300(0.3000+0.4250)	0	-2.876	/	K.AKTSTR.S(2)+K.KEER.A(1)	spTAU_HUMAN|+spCYC_HUMAN|	1360.731
0	20190410_QExHFX1_RSLC1_Beveridge_Clausen_IMP_DSS_JRmethod_R2.07564.07564.3	xl	0.7000(0.4200+0.2800)	0.03	-1.1784	/	R.AEEFKK.L(5)+R.TGKDR.V(3)	spPRDX1_HUMAN|+spEGF_HUMAN|	1463.7619
0	20190410_QExHFX1_RSLC1_Beveridge_Clausen_IMP_DSS_JRmethod_R2.07565.07565.3	xl	0.4450(0.1850+0.2600)	0.445	3.105	/	R.EHKK.D(3)+R.TPC[160.03]KGGIR.Y(4)	REVERSE_Cas9+spDHE3_BOVIN|	1565.8347
0	20190410_QExHFX1_RSLC1_Beveridge_Clausen_IMP_DSS_JRmethod_R2.07581.07581.3	xl	0.7750(0.4000+0.3750)	0.035	0.4838	/	K.KKEER.A(2)+K.LFKGK.M(3)	spCYC_HUMAN|+REVERSE_spSSPA_STAAU|	1417.8292
0	20190410_QExHFX1_RSLC1_Beveridge_Clausen_IMP_DSS_JRmethod_R2.07583.07583.3	xl	0.6850(0.2800+0.4050)	0.005	0.0897	/	K.DAKNK.L(3)+K.DYVAGKR.L(6)	spK2C1_HUMAN|+REVERSE_spGAG_SCVLA|	1519.7994
0	20190410_QExHFX1_RSLC1_Beveridge_Clausen_IMP_DSS_JRmethod_R2.07586.07586.3	xl	0.4350(0.3900+0.2400)	0.04	0.9877	/	K.KRKK.K(3)+S.PAFKK.A(4)	spRS27A_HUMAN|,spRS27A_HUMAN|,REVERSE_spRS27A_HUMAN|+REVERSE_spUBE2I_HUMAN|	1285.8234
0	20190410_QExHFX1_RSLC1_Beveridge_Clausen_IMP_DSS_JRmethod_R2.07597.07597.3	xl	0.6350(0.0700+0.5650)	0.245	-2.165	/	-.ENTAKK.L(5)+R.NKDSR.T(2)	REVERSE_spCYC_HUMAN|,REVERSE_spCYC_HORSE|+REVERSE_Cas9	1445.7473
0	20190410_QExHFX1_RSLC1_Beveridge_Clausen_IMP_DSS_JRmethod_R2.07619.07619.3	xl	0.7700(0.3950+0.3750)	0.07	3.2339	/	R.EVKDMR.S(3)+R.KHKNK.K(3)	REVERSE_spTRFL_HUMAN|+REVERSE_spRS27A_HUMAN|	1567.8504
0	20190410_QExHFX1_RSLC1_Beveridge_Clausen_IMP_DSS_JRmethod_R2.07659.07659.4	xl	1.3850(1.2050+0.5400)	0.12	2.0577	/	K.KAMAYWTGSFR.A(1)+S.KSLR.A(1)	REVERSE_spRETBP_HUMAN|+REVERSE_Cas9,spPEPA_BOVIN|,spPEPA_PIG|,spPEPB_PIG|,spPEPC_PIG|,spANXA5_HUMAN|	1957.0243
0	20190410_QExHFX1_RSLC1_Beveridge_Clausen_IMP_DSS_JRmethod_R2.07662.07662.4	xl	0.9950(0.7850+0.4500)	0.595	-0.4981	/	R.IVTAKIEEC[160.03]K.S(5)+K.KPDWDK.K(1)	REVERSE_spK2M2_SHEEP|+REVERSE_Cas9	2115.0921
0	20190410_QExHFX1_RSLC1_Beveridge_Clausen_IMP_DSS_JRmethod_R2.07667.07667.3	xl	0.5650(0.2100+0.3550)	0.01	3.1976	/	K.AWGGKK.E(5)+K.KEPSR.Y(1)	spALDOA_RABIT|+REVERSE_spANT3_HUMAN|	1398.7619
0	20190410_QExHFX1_RSLC1_Beveridge_Clausen_IMP_DSS_JRmethod_R2.07677.07677.3	xl	0.1650(0.1100+0.0550)	0.1	4.0135	/	K.DDYPSSPPKC[160.03]K.F(9)+K.ENFDKAR.F(5)	spUBE2I_HUMAN|+spRETBP_HUMAN|	2309.0633
0	20190410_QExHFX1_RSLC1_Beveridge_Clausen_IMP_DSS_JRmethod_R2.07680.07680.4	xl	1.0600(0.4800+0.7900)	0.395	-0.2774	/	K.DIKER.A(3)+K.NHEEEMKDLR.N(7)	spGSTA1_HUMAN|+spK1C10_HUMAN|	2097.016
0	20190410_QExHFX1_RSLC1_Beveridge_Clausen_IMP_DSS_JRmethod_R2.07685.07685.3	xl	0.7850(0.1700+0.7850)	0.25	1.4923	/	K.AKANER.F(2)+K.NHEEEMKDLR.N(7)	REVERSE_spTAU_HUMAN|+spK1C10_HUMAN|	2125.0221
0	20190410_QExHFX1_RSLC1_Beveridge_Clausen_IMP_DSS_JRmethod_R2.07690.07690.3	xl	0.0250(0.0350+0.0250)	0.025	-4.169	/	K.C[160.03]C[160.03]KADDK.E(3)+K.GALHNYKMTDK.N(7)	spALBU_HUMAN|+spCO5_HUMAN|	2310.0442
0	20190410_QExHFX1_RSLC1_Beveridge_Clausen_IMP_DSS_JRmethod_R2.07693.07693.3	xl	0.4750(0.4750+0.2200)	0.08	-2.2419	/	R.NKDSR.T(2)+K.SKSVMR.A(2)	REVERSE_Cas9+REVERSE_spTAU_HUMAN|	1462.7561
0	20190410_QExHFX1_RSLC1_Beveridge_Clausen_IMP_DSS_JRmethod_R2.07696.07696.5	xl	0.9800(0.6100+0.3700)	0.005	0.2882	/	K.IYEGEKKDGLDETSPKAEQDSM.-(7)+R.NVLSETC[160.03]C[160.03]KTVK.E(9)	REVERSE_spSUMO1_HUMAN|+REVERSE_spALBU_BOVIN|	4044.8852
0	20190410_QExHFX1_RSLC1_Beveridge_Clausen_IMP_DSS_JRmethod_R2.07702.07702.3	xl	0.2800(0.1750+0.1050)	0.025	3.199	/	R.ENAKAK.T(4)+K.KHER.H(1)	spTAU_HUMAN|+Cas9	1365.7364
0	20190410_QExHFX1_RSLC1_Beveridge_Clausen_IMP_DSS_JRmethod_R2.07716.07716.3	xl	0.7850(0.4950+0.5400)	0.42	-2.6947	/	K.AKANER.F(2)+K.DFNEKVR.F(5)	REVERSE_spTAU_HUMAN|+REVERSE_spRETBP_HUMAN|	1731.8903
0	20190410_QExHFX1_RSLC1_Beveridge_Clausen_IMP_DSS_JRmethod_R2.07719.07719.3	xl	0.6950(0.5300+0.3250)	0.695	1.3407	/	K.DKKMDAHPPR.L(2)+R.QHKLR.K(3)	spGELS_HUMAN|+spRASH_HUMAN|	2012.0737
0	20190410_QExHFX1_RSLC1_Beveridge_Clausen_IMP_DSS_JRmethod_R2.07723.07723.3	xl	0.5550(0.3600+0.1950)	0.105	-2.6142	/	K.KRKK.K(3)+R.SKSLR.A(2)	spRS27A_HUMAN|,spRS27A_HUMAN|,REVERSE_spRS27A_HUMAN|+REVERSE_Cas9	1285.8193
0	20190410_QExHFX1_RSLC1_Beveridge_Clausen_IMP_DSS_JRmethod_R2.07736.07736.3	xl	0.8900(0.6200+0.2700)	0.205	-3.1997	/	R.QKASSAK.G(2)+R.TGKDR.V(3)	REVERSE_spALBU_HUMAN|+spEGF_HUMAN|	1431.7681
0	20190410_QExHFX1_RSLC1_Beveridge_Clausen_IMP_DSS_JRmethod_R2.07737.07737.3	xl	0.7400(0.3600+0.3800)	0.06	3.4558	/	R.EHKK.D(3)+R.TPC[160.03]KGGIR.Y(4)	REVERSE_Cas9+spDHE3_BOVIN|	1565.8347
0	20190410_QExHFX1_RSLC1_Beveridge_Clausen_IMP_DSS_JRmethod_R2.07811.07811.3	xl	0.7150(0.5000+0.4600)	0.715	2.6521	/	R.NMRKVR.G(4)+K.TKGKR.A(2)	spTRFL_HUMAN|+spCAH1_HUMAN|	1528.8983
0	20190410_QExHFX1_RSLC1_Beveridge_Clausen_IMP_DSS_JRmethod_R2.07816.07816.3	xl	0.5350(0.5350+0.2300)	0.08	-2.4924	/	R.NKDSR.T(2)+K.SKSVMR.A(2)	REVERSE_Cas9+REVERSE_spTAU_HUMAN|	1462.7561
0	20190410_QExHFX1_RSLC1_Beveridge_Clausen_IMP_DSS_JRmethod_R2.07833.07833.4	xl	1.0750(0.5100+0.5650)	0.315	1.1261	/	K.GQKNSR.E(3)+K.LLSKNPK.N(4)	Cas9+spEGF_HUMAN|	1624.926
0	20190410_QExHFX1_RSLC1_Beveridge_Clausen_IMP_DSS_JRmethod_R2.07836.07836.3	xl	0.8500(0.4500+0.6450)	0.03	-0.5078	/	K.EDKKVR.Q(4)+R.IPKDR.H(3)	REVERSE_spKRHB4_HUMAN|+REVERSE_Cas9	1538.878
0	20190410_QExHFX1_RSLC1_Beveridge_Clausen_IMP_DSS_JRmethod_R2.07841.07841.3	xl	0.4750(0.1150+0.3600)	0.105	-0.376	/	N.AEKPK.N(3)+R.DKGTR.K(2)	spCATA_HUMAN|,spGSTA1_HUMAN|+REVERSE_spEGF_HUMAN|	1284.7037
0	20190410_QExHFX1_RSLC1_Beveridge_Clausen_IMP_DSS_JRmethod_R2.07844.07844.3	xl	0.9250(0.3350+0.8750)	0.115	1.1865	/	L.INKK.L(3)+R.ISKGKR.L(3)	REVERSE_Cas9,spCASB_BOVIN|,spTAU_HUMAN|+REVERSE_spPEPB_PIG|	1326.8346
0	20190410_QExHFX1_RSLC1_Beveridge_Clausen_IMP_DSS_JRmethod_R2.07852.07852.3	xl	0.8050(0.4300+0.3750)	0.24	-0.0126	/	K.NKHK.R(2)+K.RFEKR.L(4)	spRS27A_HUMAN|+REVERSE_spANXA5_HUMAN|	1397.7891
0	20190410_QExHFX1_RSLC1_Beveridge_Clausen_IMP_DSS_JRmethod_R2.07861.07861.3	xl	0.5200(0.2400+0.2800)	0.12	2.35	/	K.KHER.H(1)+E.NTAKK.L(4)	Cas9+REVERSE_spCYC_HUMAN|,REVERSE_spCYC_HORSE|	1266.7044
0	20190410_QExHFX1_RSLC1_Beveridge_Clausen_IMP_DSS_JRmethod_R2.07863.07863.3	xl	0.5400(0.4750+0.5500)	0.54	2.3385	/	L.NAKER.A(3)+K.NLKPR.D(3)	REVERSE_spCATA_HUMAN|+REVERSE_spCYB5_HUMAN|	1380.7837
0	20190410_QExHFX1_RSLC1_Beveridge_Clausen_IMP_DSS_JRmethod_R2.07866.07866.3	xl	0.4450(0.2850+0.1600)	0.015	4.3531	/	R.KC[160.03]SGGC[160.03]VGVR.A(1)+R.KENPDK.S(1)	REVERSE_spKRHB6_HUMAN|+REVERSE_spGFP_AEQVI|	1945.9349
0	20190410_QExHFX1_RSLC1_Beveridge_Clausen_IMP_DSS_JRmethod_R2.07873.07873.3	xl	0.2350(0.0750+0.1600)	0.005	1.7981	/	K.DKSPK.F(2)+K.KTER.E(1)	spTRFL_HUMAN|+spCYC_HORSE|	1243.6772
0	20190410_QExHFX1_RSLC1_Beveridge_Clausen_IMP_DSS_JRmethod_R2.07880.07880.3	xl	0.3150(0.0700+0.2450)	0.315	-3.1538	/	K.C[160.03]QKK.V(3)+K.KTYR.V(1)	REVERSE_spK22E_HUMAN|+REVERSE_spALBU_HUMAN|,spBGAL_ECOLI|	1266.6754
0	20190410_QExHFX1_RSLC1_Beveridge_Clausen_IMP_DSS_JRmethod_R2.07881.07881.4	xl	0.7500(0.3250+0.6700)	0.75	-3.3321	/	K.GFKR.E(3)+K.GGNMKEVFR.R(5)	REVERSE_spDHE3_BOVIN|+spKCRM_HUMAN|	1680.8769
0	20190410_QExHFX1_RSLC1_Beveridge_Clausen_IMP_DSS_JRmethod_R2.07887.07887.4	xl	1.2500(0.5050+1.2300)	1.25	2.8454	/	K.KAQAR.V(1)+R.NSDKLIAR.K(4)	REVERSE_spUBE2I_HUMAN|+Cas9	1625.9212
0	20190410_QExHFX1_RSLC1_Beveridge_Clausen_IMP_DSS_JRmethod_R2.07905.07905.4	xl	1.1800(0.4750+0.7050)	1.18	3.0961	/	K.KLPVK.L(1)+R.NKLPQAPR.W(2)	REVERSE_spPEPC_PIG|,spMYG_HUMAN|+REVERSE_spCAH2_HUMAN|,REVERSE_spCAH2_BOVIN|	1644.0086
0	20190410_QExHFX1_RSLC1_Beveridge_Clausen_IMP_DSS_JRmethod_R2.07914.07914.4	xl	0.9450(0.5600+0.6250)	0.095	1.8865	/	K.DIKER.A(3)+K.GTRKNVR.L(4)	spGSTA1_HUMAN|+REVERSE_spEGF_HUMAN|	1626.9165
0	20190410_QExHFX1_RSLC1_Beveridge_Clausen_IMP_DSS_JRmethod_R2.07957.07957.3	xl	0.3750(0.2350+0.1400)	0.055	-1.7914	/	K.KHER.H(1)+Q.RVKK.D(3)	Cas9+spKRHB4_HUMAN|,REVERSE_spNQO2_HUMAN|,spGAG_SCVLA|	1235.7462
0	20190410_QExHFX1_RSLC1_Beveridge_Clausen_IMP_DSS_JRmethod_R2.07964.07964.3	xl	0.6500(0.5650+0.2950)	0.65	-2.6812	/	K.KKEER.A(2)+R.TGKDR.V(3)	spCYC_HUMAN|+spEGF_HUMAN|	1401.7575
0	20190410_QExHFX1_RSLC1_Beveridge_Clausen_IMP_DSS_JRmethod_R2.07994.07994.3	xl	0.6150(0.4600+0.3500)	0.135	-0.302	/	K.EDYFKK.L(5)+K.VPSKK.F(4)	Cas9+Cas9	1523.8235
0	20190410_QExHFX1_RSLC1_Beveridge_Clausen_IMP_DSS_JRmethod_R2.07997.07997.4	xl	0.9050(0.6000+0.7300)	0.905	0.3573	/	K.KEPSR.Y(1)+R.NKLTKASSR.T(5)	REVERSE_spANT3_HUMAN|+REVERSE_spTAU_HUMAN|	1756.9795
0	20190410_QExHFX1_RSLC1_Beveridge_Clausen_IMP_DSS_JRmethod_R2.08006.08006.4	xl	1.0350(1.0350+1.0350)	0.16	-1.0569	/	K.SEQEIGKATAK.Y(7)+K.SEQEIGKATAK.Y(7)	Cas9+Cas9	2459.2754
0	20190410_QExHFX1_RSLC1_Beveridge_Clausen_IMP_DSS_JRmethod_R2.08035.08035.4	xl	1.2500(0.5300+0.8300)	0.875	0.1193	/	-.MGDVEKGK.K(6)+K.TDELSKELAAKK.S(11)	spCYC_HORSE|+REVERSE_spK1C9_HUMAN|	2332.2195
0	20190410_QExHFX1_RSLC1_Beveridge_Clausen_IMP_DSS_JRmethod_R2.08072.08072.3	xl	0.7900(0.3650+0.4250)	0.295	-1.9866	/	K.KHER.H(1)+Q.RVKK.D(3)	Cas9+spKRHB4_HUMAN|,REVERSE_spNQO2_HUMAN|,spGAG_SCVLA|	1235.7462
0	20190410_QExHFX1_RSLC1_Beveridge_Clausen_IMP_DSS_JRmethod_R2.08073.08073.4	xl	0.9000(0.5000+0.5650)	0.13	1.2488	/	R.DLKWWELR.H(3)+R.MDKVER.L(3)	spEGF_HUMAN|+spTRFL_HUMAN|	2059.056
0	20190410_QExHFX1_RSLC1_Beveridge_Clausen_IMP_DSS_JRmethod_R2.08144.08144.4	xl	1.5300(0.4700+1.3000)	0.505	0.0389	/	R.LSKSR.R(3)+R.NSDKLIAR.K(4)	Cas9+Cas9	1642.9365
0	20190410_QExHFX1_RSLC1_Beveridge_Clausen_IMP_DSS_JRmethod_R2.08170.08170.3	xl	0.2550(0.2450+0.1400)	0.005	-3.8083	/	R.DKGTR.K(2)+L.NAKER.A(3)	REVERSE_spEGF_HUMAN|+REVERSE_spCATA_HUMAN|	1329.7
0	20190410_QExHFX1_RSLC1_Beveridge_Clausen_IMP_DSS_JRmethod_R2.08175.08175.4	xl	1.2000(0.6800+0.5200)	0.11	0.5662	/	R.KFDNLTK.A(1)+R.SDKNR.G(3)	Cas9+Cas9	1620.8471
0	20190410_QExHFX1_RSLC1_Beveridge_Clausen_IMP_DSS_JRmethod_R2.08212.08212.3	xl	0.5350(0.2350+0.3000)	0.115	-1.9151	/	K.KHER.H(1)+Q.RVKK.D(3)	Cas9+spKRHB4_HUMAN|,REVERSE_spNQO2_HUMAN|,spGAG_SCVLA|	1235.7462
0	20190410_QExHFX1_RSLC1_Beveridge_Clausen_IMP_DSS_JRmethod_R2.08213.08213.3	xl	0.7550(0.3100+0.4450)	0.47	3.222	/	R.EHKK.D(3)+R.TPC[160.03]KGGIR.Y(4)	REVERSE_Cas9+spDHE3_BOVIN|	1565.8347
0	20190410_QExHFX1_RSLC1_Beveridge_Clausen_IMP_DSS_JRmethod_R2.08238.08238.3	xl	0.4700(0.4000+0.0700)	0.04	0.9197	/	K.DAKNK.L(3)+K.KYQAC[160.03]R.E(1)	spK2C1_HUMAN|+REVERSE_spALDOA_RABIT|	1536.7718
0	20190410_QExHFX1_RSLC1_Beveridge_Clausen_IMP_DSS_JRmethod_R2.08252.08252.4	xl	1.5000(0.4350+1.3050)	0.385	0.4848	/	R.LSKSR.R(3)+R.NSDKLIAR.K(4)	Cas9+Cas9	1642.9365
0	20190410_QExHFX1_RSLC1_Beveridge_Clausen_IMP_DSS_JRmethod_R2.08257.08257.3	xl	0.4300(0.1500+0.2800)	0.12	-2.0025	/	R.KKAGGR.L(2)+R.TLQKK.L(4)	REVERSE_spRS27A_HUMAN|+spCO5_HUMAN|	1369.8405
0	20190410_QExHFX1_RSLC1_Beveridge_Clausen_IMP_DSS_JRmethod_R2.08269.08269.3	xl	0.5000(0.4650+0.0350)	0.115	-2.0993	/	R.NKDSR.T(2)+R.VC[160.03]KSSK.T(3)	REVERSE_Cas9+REVERSE_spCO5_HUMAN|	1463.7402
0	20190410_QExHFX1_RSLC1_Beveridge_Clausen_IMP_DSS_JRmethod_R2.08296.08296.4	xl	0.7550(0.4050+0.3500)	0.755	-4.6777	/	K.AAQEEYVKR.A(8)+K.GKSKK.L(4)	spALDOA_RABIT|+Cas9	1776.9733
0	20190410_QExHFX1_RSLC1_Beveridge_Clausen_IMP_DSS_JRmethod_R2.08326.08326.4	xl	0.7150(0.4050+0.3100)	0.005	4.5015	/	R.AQAKKFAPS.-(4)+R.KAEPHK.C(1)	spUBE2I_HUMAN|+REVERSE_spALBU_HUMAN|	1792.9835
0	20190410_QExHFX1_RSLC1_Beveridge_Clausen_IMP_DSS_JRmethod_R2.08352.08352.3	xl	0.7450(0.2500+0.4950)	0.32	3.7217	/	K.FDKFK.H(3)+K.SPSSAKSR.L(6)	spMYG_HUMAN|,spMYG_HORSE|+spTAU_HUMAN|	1639.8569
0	20190410_QExHFX1_RSLC1_Beveridge_Clausen_IMP_DSS_JRmethod_R2.08355.08355.3	xl	0.6200(0.4250+0.1950)	0.225	3.0861	/	R.HGGYKPTDK.H(5)+R.KAWR.K(1)	spKCRM_HUMAN|+spUBE2I_HUMAN|	1698.8841
0	20190410_QExHFX1_RSLC1_Beveridge_Clausen_IMP_DSS_JRmethod_R2.08360.08360.3	xl	0.7800(0.4950+0.2850)	0.08	-4.1912	/	K.HVC[160.03]AEKDK.R(6)+K.KKTER.E(2)	REVERSE_spTRFE_HUMAN|+spCYC_HORSE|	1783.925
0	20190410_QExHFX1_RSLC1_Beveridge_Clausen_IMP_DSS_JRmethod_R2.08365.08365.4	xl	1.5200(0.6100+1.1550)	0.52	0.0389	/	R.LSKSR.R(3)+R.NSDKLIAR.K(4)	Cas9+Cas9	1642.9365
0	20190410_QExHFX1_RSLC1_Beveridge_Clausen_IMP_DSS_JRmethod_R2.08420.08420.3	xl	0.7800(0.5900+0.1900)	0.075	1.2359	/	R.KKVK.L(2)+R.WAKR.E(3)	spRS27A_HUMAN|+REVERSE_spUBE2I_HUMAN|	1198.755
0	20190410_QExHFX1_RSLC1_Beveridge_Clausen_IMP_DSS_JRmethod_R2.08426.08426.3	xl	0.6550(0.3150+0.4350)	0.59	0.5534	/	R.KEFPYR.L(1)+R.MALEAEYKAR.F(8)	spCO5_HUMAN|+REVERSE_spK1H2_HUMAN|	2157.0928
0	20190410_QExHFX1_RSLC1_Beveridge_Clausen_IMP_DSS_JRmethod_R2.08428.08428.3	xl	0.6500(0.3950+0.2550)	0.105	1.6297	/	-.ENTAKK.L(5)+K.GRNKDSR.T(4)	REVERSE_spCYC_HUMAN|,REVERSE_spCYC_HORSE|+REVERSE_Cas9	1658.8699
0	20190410_QExHFX1_RSLC1_Beveridge_Clausen_IMP_DSS_JRmethod_R2.08443.08443.3	xl	0.2700(0.1500+0.1950)	0.005	2.0083	/	K.KSKGK.E(3)+R.LSKKK.V(4)	REVERSE_Cas9+REVERSE_spPEPA_BOVIN|	1286.8285
0	20190410_QExHFX1_RSLC1_Beveridge_Clausen_IMP_DSS_JRmethod_R2.08450.08450.4	xl	0.6550(0.6550+0.6550)	0.4	4.1939	/	K.KVNDIESR.L(1)+K.KVNDIESR.L(1)	REVERSE_spK2C1_HUMAN|+REVERSE_spK2C1_HUMAN|	2057.0752
0	20190410_QExHFX1_RSLC1_Beveridge_Clausen_IMP_DSS_JRmethod_R2.08452.08452.3	xl	0.5550(0.2500+0.3050)	0.225	-0.9532	/	-.KPFGR.V(1)+K.KYWGTK.L(1)	REVERSE_spCAH2_BOVIN|+spCTRA_BOVIN|	1522.8296
0	20190410_QExHFX1_RSLC1_Beveridge_Clausen_IMP_DSS_JRmethod_R2.08470.08470.3	xl	0.2550(0.2050+0.2550)	0.06	2.706	/	K.AKYK.E(2)+K.FKMK.Y(2)	spCO5_HUMAN|,spCO5_HUMAN|,REVERSE_spCO5_HUMAN|,spMYG_HORSE|+spRETBP_HUMAN|	1198.6783
0	20190410_QExHFX1_RSLC1_Beveridge_Clausen_IMP_DSS_JRmethod_R2.08475.08475.3	xl	0.4450(0.3700+0.3100)	0.445	3.1034	/	K.KILDIK.G(1)+R.NKIK.E(2)	spLALBA_HUMAN|+REVERSE_spGSTA1_HUMAN|	1367.8751
0	20190410_QExHFX1_RSLC1_Beveridge_Clausen_IMP_DSS_JRmethod_R2.08480.08480.3	xl	0.2900(0.2800+0.0100)	0.29	1.7693	/	K.MAKR.L(3)+R.QSIKK.L(4)	REVERSE_spANXA5_HUMAN|,spEGF_HUMAN|+REVERSE_spCAS2_BOVIN|	1244.7274
0	20190410_QExHFX1_RSLC1_Beveridge_Clausen_IMP_DSS_JRmethod_R2.08497.08497.3	xl	0.1850(0.0300+0.1550)	0.005	1.957	/	K.KDEK.E(1)+K.TPKGTR.D(3)	spKRHB4_HUMAN|+spSYH_HUMAN|	1314.7143
0	20190410_QExHFX1_RSLC1_Beveridge_Clausen_IMP_DSS_JRmethod_R2.08515.08515.4	xl	0.5100(0.4600+0.2000)	0	-3.7975	/	K.EYTTKGHLR.A(5)+K.KIQR.E(1)	REVERSE_spTRFL_HUMAN|+REVERSE_spALBU_HUMAN|,REVERSE_spCAH2_HUMAN|	1784.9896
0	20190410_QExHFX1_RSLC1_Beveridge_Clausen_IMP_DSS_JRmethod_R2.08518.08518.3	xl	0.5400(0.5300+0.4950)	0.185	4.1892	/	K.GQKNSR.E(3)+K.SPSSAKSR.L(6)	Cas9+spTAU_HUMAN|	1644.8543
0	20190410_QExHFX1_RSLC1_Beveridge_Clausen_IMP_DSS_JRmethod_R2.08531.08531.3	xl	0.6050(0.4100+0.1950)	0.045	0.1565	/	K.IGVVGGKSK.L(7)+K.KPER.T(1)	REVERSE_spALDOA_RABIT|+REVERSE_spTAU_HUMAN|	1509.8878
0	20190410_QExHFX1_RSLC1_Beveridge_Clausen_IMP_DSS_JRmethod_R2.08540.08540.3	xl	0.6150(0.2150+0.4000)	0.08	1.4359	/	R.EPKK.V(3)+R.KYVNHNR.L(1)	spTAU_HUMAN|+spGAG_SCVLA|	1567.847
0	20190410_QExHFX1_RSLC1_Beveridge_Clausen_IMP_DSS_JRmethod_R2.08564.08564.3	xl	0.2750(0.1950+0.2250)	0.125	3.5237	/	K.NLKPR.D(3)+K.SSKC[160.03]VR.Q(3)	REVERSE_spCYB5_HUMAN|+spCO5_HUMAN|	1499.8242
0	20190410_QExHFX1_RSLC1_Beveridge_Clausen_IMP_DSS_JRmethod_R2.08577.08577.4	xl	0.7550(0.6100+0.5200)	0.275	0.6022	/	R.DLKWWELR.H(3)+R.EVKDMR.S(3)	spEGF_HUMAN|+REVERSE_spTRFL_HUMAN|	2059.056
0	20190410_QExHFX1_RSLC1_Beveridge_Clausen_IMP_DSS_JRmethod_R2.08589.08589.4	xl	1.3950(0.5650+1.0700)	0.61	-0.1097	/	R.LSKSR.R(3)+R.NSDKLIAR.K(4)	Cas9+Cas9	1642.9365
0	20190410_QExHFX1_RSLC1_Beveridge_Clausen_IMP_DSS_JRmethod_R2.08602.08602.3	xl	0.4300(0.2800+0.4150)	0.015	0.0765	/	D.KFC[160.03]R.C(1)+K.TLNDFKR.Q(6)	spKRA33_SHEEP|,spKRA34_SHEEP|,REVERSE_spSYH_HUMAN|+REVERSE_Cas9	1639.8504
0	20190410_QExHFX1_RSLC1_Beveridge_Clausen_IMP_DSS_JRmethod_R2.08605.08605.3	xl	0.5000(0.4600+0.0400)	0.145	-3.1957	/	R.NKDSR.T(2)+R.VC[160.03]KSSK.T(3)	REVERSE_Cas9+REVERSE_spCO5_HUMAN|	1463.7402
0	20190410_QExHFX1_RSLC1_Beveridge_Clausen_IMP_DSS_JRmethod_R2.08609.08609.4	xl	0.8350(0.7500+0.3300)	0.24	3.3642	/	K.KTGGPQGSR.R(1)+L.NAKER.A(3)	spTNFA_HUMAN|+REVERSE_spCATA_HUMAN|	1640.8593
0	20190410_QExHFX1_RSLC1_Beveridge_Clausen_IMP_DSS_JRmethod_R2.08616.08616.3	xl	0.6850(0.1850+0.5000)	0.23	3.105	/	R.EHKK.D(3)+R.TPC[160.03]KGGIR.Y(4)	REVERSE_Cas9+spDHE3_BOVIN|	1565.8347
0	20190410_QExHFX1_RSLC1_Beveridge_Clausen_IMP_DSS_JRmethod_R2.08618.08618.3	xl	0.2800(0.1500+0.1300)	0.005	-2.0423	/	A.KKRK.K(2)+R.LSKSR.R(3)	spRS27A_HUMAN|,REVERSE_spRS27A_HUMAN|+Cas9	1285.8193
0	20190410_QExHFX1_RSLC1_Beveridge_Clausen_IMP_DSS_JRmethod_R2.08647.08647.3	xl	0.4150(0.1550+0.2600)	0.22	2.8587	/	K.AKYK.E(2)+R.TYEKEA.-(4)	spCO5_HUMAN|,spCO5_HUMAN|,REVERSE_spCO5_HUMAN|,spMYG_HORSE|+spFABPH_HUMAN|	1385.7078
0	20190410_QExHFX1_RSLC1_Beveridge_Clausen_IMP_DSS_JRmethod_R2.08651.08651.3	xl	0.7200(0.5400+0.3750)	0.06	-2.4582	/	K.GADGKTK.L(5)+K.LKGNK.L(2)	spTAU_HUMAN|+REVERSE_spPEPA_PIG|	1371.7721
0	20190410_QExHFX1_RSLC1_Beveridge_Clausen_IMP_DSS_JRmethod_R2.08687.08687.3	xl	0.3450(0.2500+0.3450)	0.005	0.3709	/	E.KIEK.L(1)+K.KLPVK.L(1)	Cas9,spCASB_BOVIN|,REVERSE_spK22E_HUMAN|,spKCRM_HUMAN|,REVERSE_spOVAL_CHICK|+REVERSE_spPEPC_PIG|,spMYG_HUMAN|	1237.8009
0	20190410_QExHFX1_RSLC1_Beveridge_Clausen_IMP_DSS_JRmethod_R2.08701.08701.3	xl	0.8100(0.5700+0.6300)	0.165	1.1089	/	L.NAKER.A(3)+F.RFIKR.A(4)	REVERSE_spCATA_HUMAN|+REVERSE_spGSTA1_HUMAN|	1472.8575
0	20190410_QExHFX1_RSLC1_Beveridge_Clausen_IMP_DSS_JRmethod_R2.08720.08720.3	xl	0.8600(0.4000+0.4600)	0.02	0.3741	/	K.FDLKESK.V(4)+R.SDKNR.G(3)	REVERSE_spTAU_HUMAN|+Cas9	1621.8311
0	20190410_QExHFX1_RSLC1_Beveridge_Clausen_IMP_DSS_JRmethod_R2.08726.08726.3	xl	0.5400(0.3550+0.4500)	0.11	1.2035	/	R.KMRER.S(1)+R.QWTKR.Y(4)	REVERSE_Cas9+spUB2E1_HUMAN|	1573.851
0	20190410_QExHFX1_RSLC1_Beveridge_Clausen_IMP_DSS_JRmethod_R2.08729.08729.3	xl	0.3400(0.1750+0.1650)	0.05	0.5612	/	P.KIFR.V(1)+K.SSKNAK.R(3)	spCO5_HUMAN|,spGSTA1_HUMAN|+REVERSE_spANT3_HUMAN|	1333.7717
0	20190410_QExHFX1_RSLC1_Beveridge_Clausen_IMP_DSS_JRmethod_R2.08732.08732.3	xl	0.3700(0.2600+0.2400)	0.005	0.7802	/	A.KKRK.K(2)+S.PAFKK.A(4)	spRS27A_HUMAN|,REVERSE_spRS27A_HUMAN|+REVERSE_spUBE2I_HUMAN|	1285.8234
0	20190410_QExHFX1_RSLC1_Beveridge_Clausen_IMP_DSS_JRmethod_R2.08749.08749.3	xl	0.3750(0.1400+0.2800)	0.195	-0.4042	/	K.AKSYK.T(2)+R.DKQSGK.T(2)	REVERSE_spCATA_HUMAN|+Cas9	1394.7405
0	20190410_QExHFX1_RSLC1_Beveridge_Clausen_IMP_DSS_JRmethod_R2.08750.08750.3	xl	0.6950(0.5000+0.1950)	0.01	2.0278	/	K.KPDWDK.K(1)+R.YQKR.D(3)	REVERSE_Cas9+REVERSE_Cas9	1518.783
0	20190410_QExHFX1_RSLC1_Beveridge_Clausen_IMP_DSS_JRmethod_R2.08764.08764.4	xl	0.4600(0.2250+0.2350)	0.01	-4.7389	/	R.EPEQKEC[160.03]C[160.03]DAMDGYTER.L(5)+K.YNLYGKDIK.E(6)	REVERSE_spALBU_BOVIN|+spGSTA1_HUMAN|	3367.4681
0	20190410_QExHFX1_RSLC1_Beveridge_Clausen_IMP_DSS_JRmethod_R2.08812.08812.3	xl	0.8650(0.5550+0.3100)	0.17	0.1743	/	R.KGVPGR.A(1)+K.NKADK.L(2)	REVERSE_spUBE2C_HUMAN|+REVERSE_spK2C1_HUMAN|	1324.7462
0	20190410_QExHFX1_RSLC1_Beveridge_Clausen_IMP_DSS_JRmethod_R2.08826.08826.3	xl	0.3600(0.2900+0.2250)	0.005	-0.7751	/	R.ETKKK.L(4)+R.NKLFK.E(2)	REVERSE_spCYC_HORSE|+REVERSE_spPEPB_PIG|	1418.8496
0	20190410_QExHFX1_RSLC1_Beveridge_Clausen_IMP_DSS_JRmethod_R2.08842.08842.3	xl	0.5000(0.2100+0.2900)	0.035	0.2436	/	H.FGKDK.S(3)+L.NAKER.A(3)	spTRFE_HUMAN|,spTRFL_HUMAN|+REVERSE_spCATA_HUMAN|	1347.7146
0	20190410_QExHFX1_RSLC1_Beveridge_Clausen_IMP_DSS_JRmethod_R2.08847.08847.3	xl	0.4400(0.2700+0.1700)	0.005	-2.3574	/	K.KRKK.K(3)+R.LSKSR.R(3)	spRS27A_HUMAN|,spRS27A_HUMAN|,REVERSE_spRS27A_HUMAN|+Cas9	1285.8193
0	20190410_QExHFX1_RSLC1_Beveridge_Clausen_IMP_DSS_JRmethod_R2.08849.08849.3	xl	0.3200(0.1400+0.1800)	0.045	0.2779	/	P.KIFR.V(1)+K.SSKNAK.R(3)	spCO5_HUMAN|,spGSTA1_HUMAN|+REVERSE_spANT3_HUMAN|	1333.7717
0	20190410_QExHFX1_RSLC1_Beveridge_Clausen_IMP_DSS_JRmethod_R2.08854.08854.3	xl	0.3200(0.2750+0.3100)	0.01	-0.129	/	K.DPNEKR.D(5)+Q.YKTR.F(2)	spGFP_AEQVI|+REVERSE_spK1H1_HUMAN|,REVERSE_spK1H5_HUMAN|,REVERSE_spK1H6_HUMAN|,REVERSE_spK1HA_HUMAN|,REVERSE_spK1HB_HUMAN|,REVERSE_spK1M1_SHEEP|,REVERSE_spK1M2_SHEEP|,REVERSE_spKRHB4_HUMAN|,spGFP_AEQVI|	1461.7575
0	20190410_QExHFX1_RSLC1_Beveridge_Clausen_IMP_DSS_JRmethod_R2.08865.08865.3	xl	0.6300(0.3450+0.2850)	0.05	3.0116	/	R.KAAFK.G(1)+Q.YKTR.F(2)	spCATG_HUMAN|+REVERSE_spK1H1_HUMAN|,REVERSE_spK1H5_HUMAN|,REVERSE_spK1H6_HUMAN|,REVERSE_spK1HA_HUMAN|,REVERSE_spK1HB_HUMAN|,REVERSE_spK1M1_SHEEP|,REVERSE_spK1M2_SHEEP|,REVERSE_spKRHB4_HUMAN|,spGFP_AEQVI|	1267.7288
0	20190410_QExHFX1_RSLC1_Beveridge_Clausen_IMP_DSS_JRmethod_R2.08875.08875.3	xl	0.8400(0.6700+0.4150)	0.105	-0.2675	/	K.KEPSR.Y(1)+K.RFEKR.L(4)	REVERSE_spANT3_HUMAN|+REVERSE_spANXA5_HUMAN|	1487.8208
0	20190410_QExHFX1_RSLC1_Beveridge_Clausen_IMP_DSS_JRmethod_R2.08878.08878.4	xl	0.6200(0.2250+0.3950)	0.125	-4.2314	/	R.EPEQKEC[160.03]C[160.03]DAMDGYTER.L(5)+K.YNLYGKDIK.E(6)	REVERSE_spALBU_BOVIN|+spGSTA1_HUMAN|	3367.4681
0	20190410_QExHFX1_RSLC1_Beveridge_Clausen_IMP_DSS_JRmethod_R2.08880.08880.3	xl	0.6400(0.2600+0.3800)	0.27	-2.0955	/	K.KHER.H(1)+K.SLAKVEK.E(4)	Cas9+spANT3_HUMAN|	1479.8409
0	20190410_QExHFX1_RSLC1_Beveridge_Clausen_IMP_DSS_JRmethod_R2.08885.08885.3	xl	0.8550(0.3300+0.5250)	0.11	-3.3474	/	-.KDEPK.N(1)+K.KKTER.E(2)	REVERSE_spRS27A_HUMAN|+spCYC_HORSE|	1413.7827
0	20190410_QExHFX1_RSLC1_Beveridge_Clausen_IMP_DSS_JRmethod_R2.08891.08891.3	xl	0.7050(0.3550+0.3500)	0.01	-1.4652	/	R.FEKR.L(3)+K.NKADK.L(2)	REVERSE_spANXA5_HUMAN|,REVERSE_spCO5_HUMAN|+REVERSE_spK2C1_HUMAN|	1290.6931
0	20190410_QExHFX1_RSLC1_Beveridge_Clausen_IMP_DSS_JRmethod_R2.08892.08892.3	xl	0.5800(0.3850+0.3000)	0.015	-0.2909	/	K.GADGKTK.L(5)+R.GKPVSR.V(2)	spTAU_HUMAN|+spTAU_HUMAN|	1455.8045
0	20190410_QExHFX1_RSLC1_Beveridge_Clausen_IMP_DSS_JRmethod_R2.08896.08896.4	xl	0.6000(0.6000+0.6000)	0.6	0.4141	/	K.VMKQLK.R(3)+K.VMKQLK.R(3)	Cas9+Cas9	1628.9721
0	20190410_QExHFX1_RSLC1_Beveridge_Clausen_IMP_DSS_JRmethod_R2.08898.08898.3	xl	0.2250(0.1800+0.1150)	0.13	0.2298	/	K.AKSYK.T(2)+R.DKQSGK.T(2)	REVERSE_spCATA_HUMAN|+Cas9	1394.7405
0	20190410_QExHFX1_RSLC1_Beveridge_Clausen_IMP_DSS_JRmethod_R2.08940.08940.3	xl	0.3150(0.2550+0.2700)	0.05	2.9225	/	K.NLKPR.D(3)+K.SSKC[160.03]VR.Q(3)	REVERSE_spCYB5_HUMAN|+spCO5_HUMAN|	1499.8242
0	20190410_QExHFX1_RSLC1_Beveridge_Clausen_IMP_DSS_JRmethod_R2.08944.08944.3	xl	0.4950(0.2850+0.3400)	0.495	-0.2622	/	R.ETKKK.L(3)+R.NKLFK.E(2)	REVERSE_spCYC_HORSE|+REVERSE_spPEPB_PIG|	1418.8496
0	20190410_QExHFX1_RSLC1_Beveridge_Clausen_IMP_DSS_JRmethod_R2.08946.08946.3	xl	0.4200(0.1600+0.2600)	0.265	-1.4231	/	R.GPVGKR.L(5)+Q.RVKK.D(3)	spUBE2C_HUMAN|+spKRHB4_HUMAN|,REVERSE_spNQO2_HUMAN|,spGAG_SCVLA|	1279.8088
0	20190410_QExHFX1_RSLC1_Beveridge_Clausen_IMP_DSS_JRmethod_R2.08968.08968.3	xl	0.5300(0.2100+0.3200)	0.005	-2.1285	/	K.KRKK.K(3)+R.LSKSR.R(3)	spRS27A_HUMAN|,spRS27A_HUMAN|,REVERSE_spRS27A_HUMAN|+Cas9	1285.8193
0	20190410_QExHFX1_RSLC1_Beveridge_Clausen_IMP_DSS_JRmethod_R2.08970.08970.3	xl	0.3550(0.1800+0.1750)	0.355	0.2631	/	K.LC[160.03]KLR.K(3)+K.YKAK.L(2)	spEGF_HUMAN|+REVERSE_spCO5_HUMAN|	1334.7744
0	20190410_QExHFX1_RSLC1_Beveridge_Clausen_IMP_DSS_JRmethod_R2.08978.08978.3	xl	0.7700(0.2400+0.5300)	0.11	-2.5569	/	E.DVPKR.T(4)+K.KRKK.K(3)	REVERSE_spTRFE_HUMAN|,REVERSE_spTRFL_HUMAN|+spRS27A_HUMAN|,spRS27A_HUMAN|,REVERSE_spRS27A_HUMAN|	1309.8193
0	20190410_QExHFX1_RSLC1_Beveridge_Clausen_IMP_DSS_JRmethod_R2.08980.08980.3	xl	0.4550(0.2750+0.1800)	0.04	-2.8359	/	K.KATNE.-(1)+K.SEKLDFK.D(3)	spCYC_HUMAN|,spCYC_HORSE|+spTAU_HUMAN|	1564.7984
0	20190410_QExHFX1_RSLC1_Beveridge_Clausen_IMP_DSS_JRmethod_R2.08982.08982.3	xl	0.9500(0.4400+0.5100)	0.075	-1.0759	/	K.QLKR.R(3)+R.TGKPTK.L(3)	Cas9,spRASH_HUMAN|+REVERSE_spSYH_HUMAN|	1311.7874
0	20190410_QExHFX1_RSLC1_Beveridge_Clausen_IMP_DSS_JRmethod_R2.08985.08985.3	xl	0.7250(0.3700+0.6600)	0.185	-1.0983	/	K.KNQDK.T(1)+E.TAKPK.H(3)	spCASK_BOVIN|+REVERSE_spALBU_BOVIN|,REVERSE_spALBU_HUMAN|	1312.735
0	20190410_QExHFX1_RSLC1_Beveridge_Clausen_IMP_DSS_JRmethod_R2.08994.08994.3	xl	0.5250(0.2750+0.2500)	0.075	-0.8231	/	R.AQAKK.F(4)+K.KPER.T(1)	spUBE2I_HUMAN|+REVERSE_spTAU_HUMAN|	1210.7033
0	20190410_QExHFX1_RSLC1_Beveridge_Clausen_IMP_DSS_JRmethod_R2.09016.09016.4	xl	0.6750(0.6750+0.6750)	0.675	-1.6708	/	K.NKGITWK.E(2)+K.NKGITWK.E(2)	spCYC_HORSE|+spCYC_HORSE|	1829.0199
0	20190410_QExHFX1_RSLC1_Beveridge_Clausen_IMP_DSS_JRmethod_R2.09022.09022.3	xl	0.7600(0.2600+0.5000)	0.43	0.1323	/	K.KPDWDK.K(1)+K.MRERSNKQGK.Q(7)	REVERSE_Cas9+REVERSE_Cas9	2158.0952
0	20190410_QExHFX1_RSLC1_Beveridge_Clausen_IMP_DSS_JRmethod_R2.09028.09028.3	xl	0.5450(0.3550+0.1900)	0.145	0.9577	/	K.GKPPR.R(2)+R.KAAFK.G(1)	REVERSE_spPDGFB_HUMAN|+spCATG_HUMAN|	1254.7448
0	20190410_QExHFX1_RSLC1_Beveridge_Clausen_IMP_DSS_JRmethod_R2.09031.09031.3	xl	0.6200(0.3500+0.5150)	0.395	-1.1059	/	K.KEER.A(1)+K.RWAKR.E(4)	spCYC_HUMAN|+REVERSE_spUBE2I_HUMAN|	1413.784
0	20190410_QExHFX1_RSLC1_Beveridge_Clausen_IMP_DSS_JRmethod_R2.09033.09033.3	xl	0.6050(0.3600+0.2450)	0.06	0.0788	/	P.EAKR.M(3)+H.FGKDK.S(3)	spALBU_HUMAN|,spIGF2_HUMAN|+spTRFE_HUMAN|,spTRFL_HUMAN|	1233.6717
0	20190410_QExHFX1_RSLC1_Beveridge_Clausen_IMP_DSS_JRmethod_R2.09036.09036.3	xl	0.3050(0.1750+0.1850)	0.07	1.8531	/	K.KEDAK.F(1)+K.TGWYKK.C(5)	REVERSE_spALBU_BOVIN|+REVERSE_spCTRA_BOVIN|	1508.7874
0	20190410_QExHFX1_RSLC1_Beveridge_Clausen_IMP_DSS_JRmethod_R2.09053.09053.3	xl	0.5150(0.5150+0.2450)	0.045	1.1946	/	K.EGNWKR.L(5)+K.GFKR.E(3)	REVERSE_spAMYS_HUMAN|+REVERSE_spDHE3_BOVIN|	1432.7575
0	20190410_QExHFX1_RSLC1_Beveridge_Clausen_IMP_DSS_JRmethod_R2.09054.09054.3	xl	0.5800(0.3850+0.3100)	0.065	-0.2098	/	K.KEPSR.Y(1)+K.KFEEAR.D(1)	REVERSE_spANT3_HUMAN|+REVERSE_spPRDX1_HUMAN|	1531.7994
0	20190410_QExHFX1_RSLC1_Beveridge_Clausen_IMP_DSS_JRmethod_R2.09060.09060.3	xl	0.5650(0.1400+0.4250)	0.03	-0.0517	/	K.EVKK.D(3)+R.KEFR.K(1)	Cas9+spANXA5_HUMAN|	1218.6972
0	20190410_QExHFX1_RSLC1_Beveridge_Clausen_IMP_DSS_JRmethod_R2.09073.09073.3	xl	0.8700(0.6450+0.4700)	0.005	4.2572	/	K.KFIPKKR.V(5)+L.NAKER.A(3)	REVERSE_spPDGFB_HUMAN|+REVERSE_spCATA_HUMAN|	1669.9991
0	20190410_QExHFX1_RSLC1_Beveridge_Clausen_IMP_DSS_JRmethod_R2.09086.09086.3	xl	0.3550(0.0400+0.3150)	0.005	0.7675	/	K.DKSPK.F(2)+K.KTER.E(1)	spTRFL_HUMAN|+spCYC_HORSE|	1243.6772
0	20190410_QExHFX1_RSLC1_Beveridge_Clausen_IMP_DSS_JRmethod_R2.09094.09094.3	xl	0.4800(0.3350+0.3050)	0.015	2.0795	/	K.KSKGK.E(1)+R.KSLKK.G(4)	REVERSE_Cas9+spCRP_HUMAN|	1286.8285
0	20190410_QExHFX1_RSLC1_Beveridge_Clausen_IMP_DSS_JRmethod_R2.09107.09107.3	xl	0.7050(0.3100+0.3950)	0.145	-2.43	/	K.DKSPK.F(2)+K.MEKAGSSGTR.S(3)	spTRFL_HUMAN|+REVERSE_spTAU_HUMAN|	1733.8617
0	20190410_QExHFX1_RSLC1_Beveridge_Clausen_IMP_DSS_JRmethod_R2.09109.09109.3	xl	0.7800(0.2400+0.5400)	0.025	-0.0672	/	K.KEPSR.Y(1)+R.KKVK.L(2)	REVERSE_spANT3_HUMAN|+spRS27A_HUMAN|	1254.7659
0	20190410_QExHFX1_RSLC1_Beveridge_Clausen_IMP_DSS_JRmethod_R2.09112.09112.3	xl	0.3400(0.1350+0.2050)	0.06	-2.3755	/	H.FGKDK.S(3)+K.VKILM.-(2)	spTRFE_HUMAN|,spTRFL_HUMAN|+REVERSE_spNEDD8_HUMAN|	1333.7679
0	20190410_QExHFX1_RSLC1_Beveridge_Clausen_IMP_DSS_JRmethod_R2.09123.09123.3	xl	0.5500(0.5550+0.2400)	0.01	-1.2603	/	R.SAKELR.C(3)+K.VKKR.K(2)	spIL8_HUMAN|+REVERSE_spRS27A_HUMAN|	1369.8405
0	20190410_QExHFX1_RSLC1_Beveridge_Clausen_IMP_DSS_JRmethod_R2.09132.09132.3	xl	0.3450(0.1500+0.1950)	0.1	2.4916	/	K.SYTKIC[160.03]QC[160.03]R.L(4)+K.YNAEKPK.N(5)	REVERSE_spIL8_HUMAN|+spCATA_HUMAN|	2201.0608
0	20190410_QExHFX1_RSLC1_Beveridge_Clausen_IMP_DSS_JRmethod_R2.09151.09151.3	xl	0.5550(0.3400+0.3200)	0.505	-2.56	/	R.C[160.03]EEGELLKR.Y(8)+K.KTGGPQGSR.R(1)	REVERSE_spK22E_HUMAN|+spTNFA_HUMAN|	2157.0847
0	20190410_QExHFX1_RSLC1_Beveridge_Clausen_IMP_DSS_JRmethod_R2.09156.09156.3	xl	0.3750(0.2950+0.1600)	0.135	-1.0621	/	K.KPER.T(1)+K.TKGKR.A(2)	REVERSE_spTAU_HUMAN|+spCAH1_HUMAN|	1254.7408
0	20190410_QExHFX1_RSLC1_Beveridge_Clausen_IMP_DSS_JRmethod_R2.09158.09158.3	xl	0.3700(0.1450+0.2250)	0.01	-0.7795	/	K.EKMAQR.L(2)+K.MKFK.A(2)	REVERSE_spPEPC_PIG|+REVERSE_spRETBP_HUMAN|	1451.7628
0	20190410_QExHFX1_RSLC1_Beveridge_Clausen_IMP_DSS_JRmethod_R2.09162.09162.3	xl	0.4050(0.2500+0.1550)	0.33	-0.5484	/	K.KKEER.A(2)+L.QKLK.L(2)	spCYC_HUMAN|+spCTRA_BOVIN|,spCO5_HUMAN|	1341.7979
0	20190410_QExHFX1_RSLC1_Beveridge_Clausen_IMP_DSS_JRmethod_R2.09165.09165.3	xl	0.3200(0.1100+0.2800)	0.1	3.3946	/	K.DKSPK.F(2)+K.FKDFK.E(2)	spTRFL_HUMAN|+REVERSE_spMYG_HUMAN|,REVERSE_spMYG_HORSE|	1394.7445
0	20190410_QExHFX1_RSLC1_Beveridge_Clausen_IMP_DSS_JRmethod_R2.09166.09166.4	xl	0.6500(0.5400+0.3600)	0.65	-4.4449	/	K.KALEMTFR.R(1)+K.KKTER.E(2)	REVERSE_spDHE3_BOVIN|+spCYC_HORSE|	1792.9869
0	20190410_QExHFX1_RSLC1_Beveridge_Clausen_IMP_DSS_JRmethod_R2.09167.09167.3	xl	0.6150(0.4850+0.3800)	0.615	-1.226	/	R.QWTKR.Y(4)+K.RWAKR.E(4)	spUB2E1_HUMAN|+REVERSE_spUBE2I_HUMAN|	1570.8844
0	20190410_QExHFX1_RSLC1_Beveridge_Clausen_IMP_DSS_JRmethod_R2.09169.09169.3	xl	0.7150(0.4750+0.4850)	0.715	-4.0798	/	K.KKTER.E(2)+K.KLLEER.L(1)	spCYC_HORSE|+spSYH_HUMAN|	1584.9198
0	20190410_QExHFX1_RSLC1_Beveridge_Clausen_IMP_DSS_JRmethod_R2.09181.09181.4	xl	1.2100(0.5750+0.8800)	0.29	0.0232	/	R.LSKSR.R(3)+K.MKNYWR.Q(2)	Cas9+Cas9	1623.8555
0	20190410_QExHFX1_RSLC1_Beveridge_Clausen_IMP_DSS_JRmethod_R2.09188.09188.3	xl	0.7350(0.5200+0.3600)	0.165	-0.5087	/	K.KEPSR.Y(1)+K.KFEEAR.D(1)	REVERSE_spANT3_HUMAN|+REVERSE_spPRDX1_HUMAN|	1531.7994
0	20190410_QExHFX1_RSLC1_Beveridge_Clausen_IMP_DSS_JRmethod_R2.09195.09195.3	xl	0.6700(0.5300+0.1400)	0.02	0.831	/	R.KEFR.K(1)+L.LKDK.D(2)	spANXA5_HUMAN|+Cas9,spGELS_HUMAN|	1218.6972
0	20190410_QExHFX1_RSLC1_Beveridge_Clausen_IMP_DSS_JRmethod_R2.09198.09198.4	xl	0.8050(0.4700+0.3350)	0.04	0.5335	/	K.KDDSGTGDK.S(1)+R.KGVPGR.A(1)	REVERSE_spTAU_HUMAN|+REVERSE_spUBE2C_HUMAN|	1671.8427
0	20190410_QExHFX1_RSLC1_Beveridge_Clausen_IMP_DSS_JRmethod_R2.09199.09199.3	xl	0.8550(0.3850+0.4700)	0.005	4.0567	/	K.FKDFK.E(2)+K.SPSSAKSR.L(6)	REVERSE_spMYG_HUMAN|,REVERSE_spMYG_HORSE|+spTAU_HUMAN|	1639.8569
0	20190410_QExHFX1_RSLC1_Beveridge_Clausen_IMP_DSS_JRmethod_R2.09201.09201.3	xl	0.5900(0.1550+0.4350)	0.425	2.7542	/	R.EHKK.D(3)+R.TPC[160.03]KGGIR.Y(4)	REVERSE_Cas9+spDHE3_BOVIN|	1565.8347
0	20190410_QExHFX1_RSLC1_Beveridge_Clausen_IMP_DSS_JRmethod_R2.09210.09210.4	xl	0.8500(0.7750+0.3600)	0.35	3.5129	/	K.KTGGPQGSR.R(1)+L.NAKER.A(3)	spTNFA_HUMAN|+REVERSE_spCATA_HUMAN|	1640.8593
0	20190410_QExHFX1_RSLC1_Beveridge_Clausen_IMP_DSS_JRmethod_R2.09226.09226.3	xl	0.6650(0.3850+0.5250)	0.22	1.764	/	K.DPNEKR.D(5)+K.KEPSR.Y(1)	spGFP_AEQVI|+REVERSE_spANT3_HUMAN|	1510.7739
0	20190410_QExHFX1_RSLC1_Beveridge_Clausen_IMP_DSS_JRmethod_R2.09239.09239.3	xl	0.4650(0.2850+0.1800)	0.025	-2.1375	/	R.GKPVSR.V(2)+Q.RVKK.D(3)	spTAU_HUMAN|+spKRHB4_HUMAN|,REVERSE_spNQO2_HUMAN|,spGAG_SCVLA|	1309.8193
0	20190410_QExHFX1_RSLC1_Beveridge_Clausen_IMP_DSS_JRmethod_R2.09243.09243.3	xl	0.8850(0.4700+0.4800)	0.07	0.1797	/	R.TKLAK.L(2)+R.VYAC[160.03]DVDKK.L(8)	REVERSE_spGSTA1_HUMAN|+REVERSE_spK2M2_SHEEP|	1793.9596
0	20190410_QExHFX1_RSLC1_Beveridge_Clausen_IMP_DSS_JRmethod_R2.09251.09251.3	xl	0.6000(0.4750+0.3700)	0.15	-0.8207	/	K.EGNWKR.L(5)+K.LKEFMR.T(2)	REVERSE_spAMYS_HUMAN|+spPEPA_BOVIN|	1748.9031
0	20190410_QExHFX1_RSLC1_Beveridge_Clausen_IMP_DSS_JRmethod_R2.09257.09257.3	xl	0.4300(0.2500+0.1800)	0.06	-1.9822	/	R.KKAGGR.L(2)+R.TLQKK.L(4)	REVERSE_spRS27A_HUMAN|+spCO5_HUMAN|	1369.8405
0	20190410_QExHFX1_RSLC1_Beveridge_Clausen_IMP_DSS_JRmethod_R2.09278.09278.3	xl	0.8150(0.7000+0.2200)	0.385	-2.6133	/	R.GKPDFMGVLGDYR.G(2)+R.YTKR.S(3)	REVERSE_spSYH_HUMAN|+REVERSE_spBGAL_ECOLI|	2158.088
0	20190410_QExHFX1_RSLC1_Beveridge_Clausen_IMP_DSS_JRmethod_R2.09303.09303.4	xl	1.4100(0.6050+1.0500)	0.34	0.0232	/	R.LSKSR.R(3)+K.MKNYWR.Q(2)	Cas9+Cas9	1623.8555
0	20190410_QExHFX1_RSLC1_Beveridge_Clausen_IMP_DSS_JRmethod_R2.09305.09305.4	xl	0.5400(0.2500+0.5350)	0.055	-1.0204	/	K.AKTSTR.S(2)+K.KYQAC[160.03]R.E(1)	spTAU_HUMAN|+REVERSE_spALDOA_RABIT|	1624.8354
0	20190410_QExHFX1_RSLC1_Beveridge_Clausen_IMP_DSS_JRmethod_R2.09329.09329.3	xl	0.4000(0.2400+0.4050)	0.4	4.2424	/	K.FKMK.Y(2)+K.KDLIIK.L(1)	spRETBP_HUMAN|+Cas9	1418.857
0	20190410_QExHFX1_RSLC1_Beveridge_Clausen_IMP_DSS_JRmethod_R2.09367.09367.3	xl	0.6400(0.3500+0.2900)	0.045	-1.9911	/	R.GGAKKR.K(5)+R.TLQKK.L(4)	spRS27A_HUMAN|+spCO5_HUMAN|	1369.8405
0	20190410_QExHFX1_RSLC1_Beveridge_Clausen_IMP_DSS_JRmethod_R2.09382.09382.3	xl	0.3350(0.2200+0.2100)	0.335	0.1852	/	K.KKESK.V(2)+K.LKSVK.E(2)	spUB2E1_HUMAN|+Cas9	1329.8231
0	20190410_QExHFX1_RSLC1_Beveridge_Clausen_IMP_DSS_JRmethod_R2.09412.09412.3	xl	0.7100(0.2300+0.4800)	0.14	-1.9822	/	K.AKANER.F(2)+K.VGSKC[160.03]C[160.03]K.H(4)	REVERSE_spTAU_HUMAN|+spALBU_HUMAN|	1662.8181
0	20190410_QExHFX1_RSLC1_Beveridge_Clausen_IMP_DSS_JRmethod_R2.09413.09413.3	xl	0.8200(0.3450+0.6250)	0.305	1.0984	/	R.TKLAK.L(2)+R.VYAC[160.03]DVDKK.L(8)	REVERSE_spGSTA1_HUMAN|+REVERSE_spK2M2_SHEEP|	1793.9596
0	20190410_QExHFX1_RSLC1_Beveridge_Clausen_IMP_DSS_JRmethod_R2.09425.09425.3	xl	0.5250(0.3350+0.2850)	0.09	1.1634	/	K.C[160.03]C[160.03]KADDK.E(3)+K.HKIPVK.Y(2)	spALBU_HUMAN|+spMYG_HUMAN|	1753.8854
0	20190410_QExHFX1_RSLC1_Beveridge_Clausen_IMP_DSS_JRmethod_R2.09444.09444.3	xl	0.4550(0.3350+0.2550)	0.35	-2.6456	/	K.SPSSAKSR.L(6)+R.TGKDR.V(3)	spTAU_HUMAN|+spEGF_HUMAN|	1531.7954
0	20190410_QExHFX1_RSLC1_Beveridge_Clausen_IMP_DSS_JRmethod_R2.09480.09480.3	xl	0.3550(0.1200+0.2350)	0.355	2.6362	/	R.NKRR.T(2)+R.TGKPTK.L(3)	REVERSE_Cas9+REVERSE_spSYH_HUMAN|	1340.7888
0	20190410_QExHFX1_RSLC1_Beveridge_Clausen_IMP_DSS_JRmethod_R2.09490.09490.3	xl	0.3000(0.1800+0.1200)	0.01	-1.816	/	A.KKRK.K(2)+R.LSKSR.R(3)	spRS27A_HUMAN|,REVERSE_spRS27A_HUMAN|+Cas9	1285.8193
0	20190410_QExHFX1_RSLC1_Beveridge_Clausen_IMP_DSS_JRmethod_R2.09495.09495.3	xl	0.5750(0.1000+0.4750)	0.23	-2.1996	/	E.DVPKR.T(4)+A.KKRK.K(2)	REVERSE_spTRFE_HUMAN|,REVERSE_spTRFL_HUMAN|+spRS27A_HUMAN|,REVERSE_spRS27A_HUMAN|	1309.8193
0	20190410_QExHFX1_RSLC1_Beveridge_Clausen_IMP_DSS_JRmethod_R2.09497.09497.3	xl	0.7700(0.4700+0.3000)	0.225	-4.6167	/	K.DAKNK.L(3)+K.KQLTR.R(1)	spK2C1_HUMAN|+REVERSE_spCO5_HUMAN|	1356.7724
0	20190410_QExHFX1_RSLC1_Beveridge_Clausen_IMP_DSS_JRmethod_R2.09505.09505.3	xl	0.5250(0.3550+0.1700)	0.005	-0.1556	/	R.DKFDLK.E(2)+R.YQKR.D(3)	REVERSE_spTAU_HUMAN|+REVERSE_Cas9	1495.8034
0	20190410_QExHFX1_RSLC1_Beveridge_Clausen_IMP_DSS_JRmethod_R2.09536.09536.3	xl	0.4250(0.2750+0.1500)	0.42	0.9498	/	R.ERMKRIEEGIK.E(4)+K.YFQFDKR.F(6)	Cas9+REVERSE_Cas9	2528.3208
0	20190410_QExHFX1_RSLC1_Beveridge_Clausen_IMP_DSS_JRmethod_R2.09551.09551.3	xl	0.8700(0.5250+0.3450)	0.14	-1.2122	/	R.KMIAK.S(1)+D.LKPR.N(2)	Cas9+REVERSE_spPEPB_PIG|,REVERSE_spCYB5_HUMAN|,REVERSE_spGSTP1_HUMAN|	1239.7736
0	20190410_QExHFX1_RSLC1_Beveridge_Clausen_IMP_DSS_JRmethod_R2.09559.09559.3	xl	0.3300(0.2900+0.2150)	0.04	2.5689	/	K.DFVKR.L(4)+R.KEFR.K(1)	REVERSE_spANXA5_HUMAN|+spANXA5_HUMAN|	1379.7561
0	20190410_QExHFX1_RSLC1_Beveridge_Clausen_IMP_DSS_JRmethod_R2.09563.09563.3	xl	0.3450(0.0900+0.2550)	0.075	0.413	/	K.GKEVDGM.-(2)+K.YSKAK.V(3)	REVERSE_spCYC_HORSE|+spCATA_HUMAN|	1467.7279
0	20190410_QExHFX1_RSLC1_Beveridge_Clausen_IMP_DSS_JRmethod_R2.09570.09570.4	xl	1.2250(0.7300+0.4950)	0.235	-0.0907	/	K.GQKNSR.E(3)+R.KDFQFYK.V(1)	Cas9+Cas9	1800.9158
0	20190410_QExHFX1_RSLC1_Beveridge_Clausen_IMP_DSS_JRmethod_R2.09571.09571.3	xl	0.7400(0.4600+0.2800)	0.005	-4.5532	/	K.IEEC[160.03]KSR.Y(5)+K.KDEK.E(1)	REVERSE_spK2M2_SHEEP|+spKRHB4_HUMAN|	1576.7766
0	20190410_QExHFX1_RSLC1_Beveridge_Clausen_IMP_DSS_JRmethod_R2.09574.09574.3	xl	0.5900(0.4800+0.3050)	0.065	-1.0281	/	K.GRNKDSR.T(4)+K.STKGNR.S(3)	REVERSE_Cas9+REVERSE_spPPIA_HUMAN|	1630.8498
0	20190410_QExHFX1_RSLC1_Beveridge_Clausen_IMP_DSS_JRmethod_R2.09588.09588.3	xl	0.3450(0.1850+0.2150)	0.345	4.3715	/	K.EVKK.D(3)+K.KIFIMK.C(1)	Cas9+spCYC_HUMAN|	1418.857
0	20190410_QExHFX1_RSLC1_Beveridge_Clausen_IMP_DSS_JRmethod_R2.09600.09600.3	xl	0.3950(0.0700+0.3250)	0.025	2.5475	/	K.C[160.03]QKK.V(3)+E.DVPKR.T(4)	REVERSE_spK22E_HUMAN|+REVERSE_spTRFE_HUMAN|,REVERSE_spTRFL_HUMAN|	1313.7125
0	20190410_QExHFX1_RSLC1_Beveridge_Clausen_IMP_DSS_JRmethod_R2.09609.09609.3	xl	0.6450(0.2000+0.4450)	0.645	-3.0041	/	A.KKRK.K(2)+R.LSKSR.R(3)	spRS27A_HUMAN|,REVERSE_spRS27A_HUMAN|+Cas9	1285.8193
0	20190410_QExHFX1_RSLC1_Beveridge_Clausen_IMP_DSS_JRmethod_R2.09610.09610.3	xl	0.5200(0.2950+0.2250)	0.395	-1.1125	/	K.DKEAC[160.03]VHK.L(2)+K.FAAKR.E(4)	spTRFE_HUMAN|+REVERSE_spCATG_HUMAN|	1714.8824
0	20190410_QExHFX1_RSLC1_Beveridge_Clausen_IMP_DSS_JRmethod_R2.09619.09619.3	xl	0.6950(0.3200+0.3750)	0.19	2.5413	/	-.GAASMDKK.Y(7)+R.TGKDR.V(3)	Cas9+spEGF_HUMAN|	1519.7664
0	20190410_QExHFX1_RSLC1_Beveridge_Clausen_IMP_DSS_JRmethod_R2.09621.09621.3	xl	0.0200(0.0250+0.0250)	0.02	-4.7277	/	K.C[160.03]QKK.V(3)+R.KHGGPK.D(1)	REVERSE_spK22E_HUMAN|+spSODC_HUMAN|	1322.7128
0	20190410_QExHFX1_RSLC1_Beveridge_Clausen_IMP_DSS_JRmethod_R2.09636.09636.3	xl	0.8150(0.6200+0.5900)	0.05	-4.3389	/	K.GTRKNVR.L(4)+K.SSKC[160.03]VR.Q(3)	REVERSE_spEGF_HUMAN|+spCO5_HUMAN|	1702.926
0	20190410_QExHFX1_RSLC1_Beveridge_Clausen_IMP_DSS_JRmethod_R2.09638.09638.4	xl	0.9000(0.5100+0.3900)	0.9	4.5334	/	K.ASSAKQR.L(5)+K.KIFIMK.C(1)	spALBU_HUMAN|+spCYC_HUMAN|	1662.949
0	20190410_QExHFX1_RSLC1_Beveridge_Clausen_IMP_DSS_JRmethod_R2.09639.09639.3	xl	0.1450(0.0300+0.1500)	0.035	-2.478	/	K.HKPK.A(2)+M.KGKFLK.V(3)	spALBU_BOVIN|,spALBU_HUMAN|+spSSPA_STAAU|	1365.8496
0	20190410_QExHFX1_RSLC1_Beveridge_Clausen_IMP_DSS_JRmethod_R2.09641.09641.4	xl	0.8600(0.4850+0.3750)	0.04	2.5419	/	K.DIKER.A(3)+R.KELFYK.A(1)	spGSTA1_HUMAN|+spANT3_HUMAN|	1623.8871
0	20190410_QExHFX1_RSLC1_Beveridge_Clausen_IMP_DSS_JRmethod_R2.09652.09652.3	xl	0.3350(0.3400+0.3400)	0.335	-1.1534	/	L.NAKER.A(3)+K.NKHKR.K(2)	REVERSE_spCATA_HUMAN|+spRS27A_HUMAN|	1435.8007
0	20190410_QExHFX1_RSLC1_Beveridge_Clausen_IMP_DSS_JRmethod_R2.09653.09653.3	xl	0.8800(0.4350+0.7050)	0.015	1.0656	/	K.DWDPKK.Y(5)+K.GQKNSRERMK.R(3)	Cas9+Cas9	2158.0952
0	20190410_QExHFX1_RSLC1_Beveridge_Clausen_IMP_DSS_JRmethod_R2.09654.09654.4	xl	0.6000(0.3950+0.5450)	0.005	-0.9743	/	K.KKEER.A(2)+K.KNKHKR.K(3)	spCYC_HUMAN|+spRS27A_HUMAN|	1635.9532
0	20190410_QExHFX1_RSLC1_Beveridge_Clausen_IMP_DSS_JRmethod_R2.09656.09656.3	xl	0.4450(0.3750+0.3100)	0.07	-1.9152	/	K.FAAKR.E(4)+R.KQYR.S(1)	REVERSE_spCATG_HUMAN|+Cas9,REVERSE_spCAS2_BOVIN|	1322.7458
0	20190410_QExHFX1_RSLC1_Beveridge_Clausen_IMP_DSS_JRmethod_R2.09672.09672.3	xl	0.2650(0.2650+0.2500)	0.005	2.1822	/	R.DKGTR.K(2)+R.YQKR.D(3)	REVERSE_spEGF_HUMAN|+REVERSE_Cas9	1306.6993
0	20190410_QExHFX1_RSLC1_Beveridge_Clausen_IMP_DSS_JRmethod_R2.09678.09678.3	xl	0.3800(0.0600+0.3200)	0.01	4.6374	/	K.FKMK.Y(2)+K.KEPSR.Y(1)	spRETBP_HUMAN|+REVERSE_spANT3_HUMAN|	1305.7114
0	20190410_QExHFX1_RSLC1_Beveridge_Clausen_IMP_DSS_JRmethod_R2.09679.09679.3	xl	0.6050(0.6100+0.4800)	0.135	2.9442	/	R.GEHALKDAR.N(6)+K.KAQAR.V(1)	spK22E_HUMAN|+REVERSE_spUBE2I_HUMAN|	1705.9223
0	20190410_QExHFX1_RSLC1_Beveridge_Clausen_IMP_DSS_JRmethod_R2.09683.09683.3	xl	0.7300(0.4850+0.4900)	0.73	-0.0225	/	-.AEKEYTR.T(3)+K.NKQELFR.V(2)	REVERSE_spFABPH_HUMAN|+REVERSE_spKRHB2_HUMAN|	1967.0111
0	20190410_QExHFX1_RSLC1_Beveridge_Clausen_IMP_DSS_JRmethod_R2.09685.09685.3	xl	0.7150(0.2950+0.4200)	0.525	1.2985	/	-.ENTAKK.L(5)+K.GRNKDSR.T(4)	REVERSE_spCYC_HUMAN|,REVERSE_spCYC_HORSE|+REVERSE_Cas9	1658.8699
0	20190410_QExHFX1_RSLC1_Beveridge_Clausen_IMP_DSS_JRmethod_R2.09690.09690.3	xl	0.5500(0.3950+0.3550)	0.55	-1.3128	/	K.GQKNSR.E(3)+R.QWTKR.Y(4)	Cas9+spUB2E1_HUMAN|	1543.8218
0	20190410_QExHFX1_RSLC1_Beveridge_Clausen_IMP_DSS_JRmethod_R2.09700.09700.3	xl	0.3850(0.3500+0.3200)	0.385	-0.4847	/	K.ENFDKAR.F(5)+K.KAQAR.V(1)	spRETBP_HUMAN|+REVERSE_spUBE2I_HUMAN|	1588.8321
0	20190410_QExHFX1_RSLC1_Beveridge_Clausen_IMP_DSS_JRmethod_R2.09706.09706.3	xl	0.8650(0.4500+0.4150)	0.32	2.0361	/	K.LLSKNPK.N(4)+R.NKDSR.T(2)	spEGF_HUMAN|+REVERSE_Cas9	1554.8729
0	20190410_QExHFX1_RSLC1_Beveridge_Clausen_IMP_DSS_JRmethod_R2.09713.09713.3	xl	0.4850(0.2400+0.2450)	0.375	-1.5764	/	R.EEDKPGGHKR.S(4)+K.VKEAMAPKHK.E(8)	REVERSE_spSODC_HUMAN|+spCASB_BOVIN|	2427.2691
0	20190410_QExHFX1_RSLC1_Beveridge_Clausen_IMP_DSS_JRmethod_R2.09718.09718.3	xl	0.7900(0.4450+0.3450)	0.085	2.1113	/	K.KVAVVR.T(1)+L.LKDK.D(2)	spTAU_HUMAN|+Cas9,spGELS_HUMAN|	1310.8285
0	20190410_QExHFX1_RSLC1_Beveridge_Clausen_IMP_DSS_JRmethod_R2.09726.09726.3	xl	0.4750(0.4750+0.3600)	0.475	-3.3924	/	R.ISKGKR.L(5)+K.LSKR.V(3)	REVERSE_spPEPB_PIG|+REVERSE_spCRP_HUMAN|	1327.8299
0	20190410_QExHFX1_RSLC1_Beveridge_Clausen_IMP_DSS_JRmethod_R2.09731.09731.3	xl	0.6850(0.4650+0.3800)	0.11	-1.0973	/	K.KSTKGNR.S(1)+R.NKDSR.T(2)	REVERSE_spPPIA_HUMAN|+REVERSE_Cas9	1545.8222
0	20190410_QExHFX1_RSLC1_Beveridge_Clausen_IMP_DSS_JRmethod_R2.09732.09732.3	xl	0.4550(0.2850+0.1700)	0.01	3.7952	/	R.EDKEC[160.03]R.L(3)+V.KQIESK.T(1)	REVERSE_spCASK_BOVIN|+spTHIO_HUMAN|	1704.8352
0	20190410_QExHFX1_RSLC1_Beveridge_Clausen_IMP_DSS_JRmethod_R2.09750.09750.3	xl	0.6100(0.2550+0.4750)	0.015	-4.9493	/	K.RTGKDR.V(4)+R.YSSSKHYSSSR.S(5)	spEGF_HUMAN|+spK1C10_HUMAN|	2157.0562
0	20190410_QExHFX1_RSLC1_Beveridge_Clausen_IMP_DSS_JRmethod_R2.09753.09753.3	xl	0.1600(0.1700+0.0100)	0.125	2.4647	/	K.DAKNK.L(3)+R.EEKK.K(3)	spK2C1_HUMAN|+REVERSE_spCYC_HUMAN|	1244.6612
0	20190410_QExHFX1_RSLC1_Beveridge_Clausen_IMP_DSS_JRmethod_R2.09772.09772.3	xl	0.2300(0.2100+0.2350)	0.005	-2.7955	/	R.KMRER.S(1)+K.MAKR.L(3)	REVERSE_Cas9+REVERSE_spANXA5_HUMAN|,spEGF_HUMAN|	1360.7431
0	20190410_QExHFX1_RSLC1_Beveridge_Clausen_IMP_DSS_JRmethod_R2.09778.09778.3	xl	0.6500(0.4000+0.2500)	0.1	-2.3635	/	R.NKDSR.T(2)+R.VC[160.03]KSSK.T(3)	REVERSE_Cas9+REVERSE_spCO5_HUMAN|	1463.7402
0	20190410_QExHFX1_RSLC1_Beveridge_Clausen_IMP_DSS_JRmethod_R2.09789.09789.3	xl	0.5400(0.3250+0.4200)	0.135	-1.639	/	K.ALKTR.L(3)+K.NLKPR.D(3)	spGSTA1_HUMAN|+REVERSE_spCYB5_HUMAN|	1351.8299
0	20190410_QExHFX1_RSLC1_Beveridge_Clausen_IMP_DSS_JRmethod_R2.09812.09812.3	xl	0.3300(0.1500+0.1800)	0.025	0.4194	/	P.KIFR.V(1)+K.SSKNAK.R(3)	spCO5_HUMAN|,spGSTA1_HUMAN|+REVERSE_spANT3_HUMAN|	1333.7717
0	20190410_QExHFX1_RSLC1_Beveridge_Clausen_IMP_DSS_JRmethod_R2.09818.09818.3	xl	0.5850(0.2600+0.5950)	0	-4.3254	/	R.TGKDR.V(3)+R.TPC[160.03]KGGIR.Y(4)	spEGF_HUMAN|+spDHE3_BOVIN|	1600.8354
0	20190410_QExHFX1_RSLC1_Beveridge_Clausen_IMP_DSS_JRmethod_R2.09820.09820.3	xl	0.9000(0.5800+0.5400)	0.005	1.8555	/	R.NGKTSKK.L(3)+K.QKNGIK.V(2)	spPPIA_HUMAN|+spGFP_AEQVI|	1585.9151
0	20190410_QExHFX1_RSLC1_Beveridge_Clausen_IMP_DSS_JRmethod_R2.09857.09857.3	xl	0.4300(0.1950+0.2350)	0.24	-2.487	/	R.GKPVSR.V(2)+Q.RVKK.D(3)	spTAU_HUMAN|+spKRHB4_HUMAN|,REVERSE_spNQO2_HUMAN|,spGAG_SCVLA|	1309.8193
0	20190410_QExHFX1_RSLC1_Beveridge_Clausen_IMP_DSS_JRmethod_R2.09870.09870.3	xl	0.7700(0.0950+0.6750)	0.005	0.0191	/	K.KDPYSK.L(1)+R.SDKNR.G(3)	REVERSE_spCO5_HUMAN|+Cas9	1492.7521
0	20190410_QExHFX1_RSLC1_Beveridge_Clausen_IMP_DSS_JRmethod_R2.09880.09880.3	xl	0.6100(0.2850+0.4700)	0.61	1.2868	/	K.KAALEK.S(1)+K.KDDSGTGDK.S(1)	spK1C9_HUMAN|+REVERSE_spTAU_HUMAN|	1717.8733
0	20190410_QExHFX1_RSLC1_Beveridge_Clausen_IMP_DSS_JRmethod_R2.09886.09886.3	xl	0.4600(0.2750+0.1850)	0.01	-3.0151	/	K.AIMKR.V(4)+K.KQC[160.03]K.N(1)	REVERSE_Cas9+spK22E_HUMAN|	1317.726
0	20190410_QExHFX1_RSLC1_Beveridge_Clausen_IMP_DSS_JRmethod_R2.09899.09899.3	xl	0.4800(0.3300+0.4850)	0.48	0.3212	/	K.KPER.T(1)+K.LC[160.03]KLR.K(3)	REVERSE_spTAU_HUMAN|+spEGF_HUMAN|	1354.7754
0	20190410_QExHFX1_RSLC1_Beveridge_Clausen_IMP_DSS_JRmethod_R2.09911.09911.4	xl	0.7900(0.3250+0.4650)	0.005	1.5392	/	R.EKANL.-(2)+R.VMDKGTHK.N(4)	spCATA_HUMAN|+REVERSE_spEGF_HUMAN|	1625.8446
0	20190410_QExHFX1_RSLC1_Beveridge_Clausen_IMP_DSS_JRmethod_R2.09914.09914.3	xl	0.4400(0.2500+0.4400)	0.115	0.976	/	K.KTER.E(1)+K.NLKPR.D(3)	spCYC_HORSE|+REVERSE_spCYB5_HUMAN|	1296.7513
0	20190410_QExHFX1_RSLC1_Beveridge_Clausen_IMP_DSS_JRmethod_R2.09918.09918.3	xl	0.3650(0.0850+0.2800)	0.07	0.0326	/	-.KDEPK.N(1)+K.KGKEVDG.-(3)	REVERSE_spRS27A_HUMAN|+REVERSE_spCYC_HUMAN|,REVERSE_spCYC_HORSE|	1484.7722
0	20190410_QExHFX1_RSLC1_Beveridge_Clausen_IMP_DSS_JRmethod_R2.09931.09931.4	xl	0.4200(0.2200+0.2000)	0.035	-2.7508	/	K.C[160.03]ATQKR.T(5)+K.HKDTPK.Y(2)	REVERSE_spCO5_HUMAN|+REVERSE_spKCRM_HUMAN|	1624.8354
0	20190410_QExHFX1_RSLC1_Beveridge_Clausen_IMP_DSS_JRmethod_R2.09942.09942.3	xl	0.8000(0.3300+0.7350)	0.07	-2.2598	/	R.KAALK.T(1)+K.KDSSLC[160.03]K.L(1)	spGELS_HUMAN|+spTRFE_HUMAN|	1503.833
0	20190410_QExHFX1_RSLC1_Beveridge_Clausen_IMP_DSS_JRmethod_R2.09944.09944.3	xl	0.3000(0.1950+0.1050)	0.3	3.3661	/	K.KNQDK.T(1)+R.TYEKEA.-(4)	spCASK_BOVIN|+spFABPH_HUMAN|	1508.7358
0	20190410_QExHFX1_RSLC1_Beveridge_Clausen_IMP_DSS_JRmethod_R2.09947.09947.3	xl	0.9100(0.4050+0.5050)	0.05	4.7944	/	R.NKDSR.T(2)+K.VEKGKSK.K(5)	REVERSE_Cas9+Cas9	1530.8365
0	20190410_QExHFX1_RSLC1_Beveridge_Clausen_IMP_DSS_JRmethod_R2.09948.09948.3	xl	0.4450(0.3500+0.2050)	0.185	0.7613	/	K.FAAKRER.R(4)+K.QLKR.R(3)	REVERSE_spCATG_HUMAN|+Cas9,spRASH_HUMAN|	1557.9103
0	20190410_QExHFX1_RSLC1_Beveridge_Clausen_IMP_DSS_JRmethod_R2.09962.09962.3	xl	0.2800(0.1550+0.1250)	0.28	2.6682	/	K.GWFKK.E(4)+K.KEPSR.Y(1)	REVERSE_spALBU_BOVIN|+REVERSE_spANT3_HUMAN|	1417.7717
0	20190410_QExHFX1_RSLC1_Beveridge_Clausen_IMP_DSS_JRmethod_R2.09984.09984.3	xl	0.4700(0.1700+0.3750)	0.16	2.8128	/	R.AQAKK.F(4)+K.ELAAKK.S(5)	spUBE2I_HUMAN|+REVERSE_spK1C9_HUMAN|	1340.8027
0	20190410_QExHFX1_RSLC1_Beveridge_Clausen_IMP_DSS_JRmethod_R2.09989.09989.4	xl	1.1700(0.8350+0.5400)	0.58	-2.5298	/	-.KQKSFYEK.S(3)+K.KSPVK.Y(1)	REVERSE_spPRDX1_HUMAN|+REVERSE_Cas9	1751.9821
0	20190410_QExHFX1_RSLC1_Beveridge_Clausen_IMP_DSS_JRmethod_R2.10003.10003.3	xl	0.7400(0.2050+0.6450)	0.74	-3.8742	/	A.KKRK.K(2)+R.VYAC[160.03]DVDKK.L(8)	spRS27A_HUMAN|,REVERSE_spRS27A_HUMAN|+REVERSE_spK2M2_SHEEP|	1792.9868
0	20190410_QExHFX1_RSLC1_Beveridge_Clausen_IMP_DSS_JRmethod_R2.10004.10004.3	xl	0.6350(0.6450+0.1650)	0.22	0.4214	/	K.EEDQVEKK.M(7)+R.ESEPKTC[160.03]C[160.03]R.T(5)	REVERSE_spNQO1_HUMAN|+REVERSE_spALBU_BOVIN|	2307.0358
0	20190410_QExHFX1_RSLC1_Beveridge_Clausen_IMP_DSS_JRmethod_R2.10022.10022.3	xl	0.5950(0.2500+0.5250)	0.165	3.6135	/	K.DKSPK.F(2)+K.FKHTHDK.T(2)	spTRFL_HUMAN|+spPDGFB_HUMAN|	1622.8416
0	20190410_QExHFX1_RSLC1_Beveridge_Clausen_IMP_DSS_JRmethod_R2.10025.10025.3	xl	0.8750(0.5150+0.3600)	0.155	-0.8289	/	K.MKNYWR.Q(2)+R.SPEKK.A(4)	Cas9+spANT3_HUMAN|	1621.8286
0	20190410_QExHFX1_RSLC1_Beveridge_Clausen_IMP_DSS_JRmethod_R2.10029.10029.3	xl	0.8600(0.4750+0.3850)	0.185	2.4605	/	K.KVAVVR.T(1)+L.LKDK.D(2)	spTAU_HUMAN|+Cas9,spGELS_HUMAN|	1310.8285
0	20190410_QExHFX1_RSLC1_Beveridge_Clausen_IMP_DSS_JRmethod_R2.10031.10031.3	xl	0.7150(0.7150+0.7150)	0.715	-0.6313	/	K.LDKLER.F(3)+K.LDKLER.F(3)	REVERSE_spLALBA_BOVIN|+REVERSE_spLALBA_BOVIN|	1682.9566
0	20190410_QExHFX1_RSLC1_Beveridge_Clausen_IMP_DSS_JRmethod_R2.10037.10037.3	xl	0.2750(0.2800+0.2450)	0.015	-0.9519	/	K.ADDKETC[160.03]FAEEGK.K(4)+K.EC[160.03]C[160.03]EKLK.S(5)	spALBU_HUMAN|+REVERSE_spALBU_HUMAN|	2602.1236
0	20190410_QExHFX1_RSLC1_Beveridge_Clausen_IMP_DSS_JRmethod_R2.10045.10045.3	xl	0.4550(0.3500+0.2800)	0.005	0.1224	/	K.GADGKTK.L(5)+K.HKNK.K(2)	spTAU_HUMAN|+REVERSE_spRS27A_HUMAN|	1338.7255
0	20190410_QExHFX1_RSLC1_Beveridge_Clausen_IMP_DSS_JRmethod_R2.10048.10048.3	xl	0.3950(0.2400+0.2550)	0.16	0.2663	/	R.KSLKK.G(4)+R.TGKPTK.L(3)	spCRP_HUMAN|+REVERSE_spSYH_HUMAN|	1370.8496
0	20190410_QExHFX1_RSLC1_Beveridge_Clausen_IMP_DSS_JRmethod_R2.10056.10056.3	xl	0.8500(0.5700+0.2800)	0.11	-1.8755	/	K.KKTER.E(2)+Q.RVKK.D(3)	spCYC_HORSE|+spKRHB4_HUMAN|,REVERSE_spNQO2_HUMAN|,spGAG_SCVLA|	1327.8299
0	20190410_QExHFX1_RSLC1_Beveridge_Clausen_IMP_DSS_JRmethod_R2.10067.10067.3	xl	0.5950(0.3200+0.5050)	0.11	2.8172	/	N.AEKPK.N(3)+R.VKENFDK.A(2)	spCATA_HUMAN|,spGSTA1_HUMAN|+spRETBP_HUMAN|	1587.8507
0	20190410_QExHFX1_RSLC1_Beveridge_Clausen_IMP_DSS_JRmethod_R2.10069.10069.3	xl	0.6500(0.3800+0.3400)	0.065	-1.1182	/	R.TLKR.L(3)+R.TYEKEA.-(4)	spLYSC_HUMAN|+spFABPH_HUMAN|	1393.7452
0	20190410_QExHFX1_RSLC1_Beveridge_Clausen_IMP_DSS_JRmethod_R2.10076.10076.3	xl	0.3000(0.0850+0.2150)	0.08	0.1068	/	-.KDEPK.N(1)+K.KGKEVDG.-(3)	REVERSE_spRS27A_HUMAN|+REVERSE_spCYC_HUMAN|,REVERSE_spCYC_HORSE|	1484.7722
0	20190410_QExHFX1_RSLC1_Beveridge_Clausen_IMP_DSS_JRmethod_R2.10077.10077.3	xl	0.4500(0.2350+0.2150)	0.03	2.1713	/	R.EDKEC[160.03]R.L(3)+R.TKLAK.L(2)	REVERSE_spCASK_BOVIN|+REVERSE_spGSTA1_HUMAN|	1532.7868
0	20190410_QExHFX1_RSLC1_Beveridge_Clausen_IMP_DSS_JRmethod_R2.10123.10123.3	xl	0.5750(0.3150+0.3250)	0.275	2.2693	/	K.GQKNSR.E(3)+K.QQKLGR.V(3)	Cas9+REVERSE_spSYH_HUMAN|	1554.859
0	20190410_QExHFX1_RSLC1_Beveridge_Clausen_IMP_DSS_JRmethod_R2.10127.10127.3	xl	0.5400(0.2700+0.3250)	0.11	0.8014	/	R.AQAKK.F(4)+K.SMSVKSEKK.K(8)	spUBE2I_HUMAN|+REVERSE_spUB2E1_HUMAN|	1704.9443
0	20190410_QExHFX1_RSLC1_Beveridge_Clausen_IMP_DSS_JRmethod_R2.10131.10131.3	xl	0.4300(0.2900+0.2800)	0.045	2.7315	/	K.KFWGK.Y(1)+K.TGWYKK.C(5)	spALBU_BOVIN|+REVERSE_spCTRA_BOVIN|	1583.85
0	20190410_QExHFX1_RSLC1_Beveridge_Clausen_IMP_DSS_JRmethod_R2.10136.10136.3	xl	0.3900(0.2750+0.1150)	0.13	-1.682	/	K.QKNGIK.V(2)+R.VNKR.T(3)	spGFP_AEQVI|+spEGF_HUMAN|	1339.7935
0	20190410_QExHFX1_RSLC1_Beveridge_Clausen_IMP_DSS_JRmethod_R2.10158.10158.3	xl	0.3950(0.1250+0.2700)	0.02	2.771	/	K.C[160.03]QKK.V(3)+E.DVPKR.T(4)	REVERSE_spK22E_HUMAN|+REVERSE_spTRFE_HUMAN|,REVERSE_spTRFL_HUMAN|	1313.7125
0	20190410_QExHFX1_RSLC1_Beveridge_Clausen_IMP_DSS_JRmethod_R2.10165.10165.3	xl	0.6350(0.4550+0.4250)	0.05	2.4763	/	R.FEKR.L(3)+K.NKHKR.K(4)	REVERSE_spANXA5_HUMAN|,REVERSE_spCO5_HUMAN|+spRS27A_HUMAN|	1397.7891
0	20190410_QExHFX1_RSLC1_Beveridge_Clausen_IMP_DSS_JRmethod_R2.10186.10186.4	xl	0.7150(0.3650+0.5050)	0.33	-1.2864	/	P.KIFR.V(1)+K.NSRERMKR.L(7)	spCO5_HUMAN|,spGSTA1_HUMAN|+Cas9	1775.994
0	20190410_QExHFX1_RSLC1_Beveridge_Clausen_IMP_DSS_JRmethod_R2.10192.10192.3	xl	0.3700(0.1400+0.2300)	0.07	-3.9514	/	K.C[160.03]LSSDKK.S(6)+K.FAAKR.E(4)	REVERSE_spTRFE_HUMAN|+REVERSE_spCATG_HUMAN|	1565.8235
0	20190410_QExHFX1_RSLC1_Beveridge_Clausen_IMP_DSS_JRmethod_R2.10197.10197.4	xl	1.4050(0.8050+0.6600)	0.44	3.8376	/	R.NVLSETC[160.03]C[160.03]KTVK.E(9)+K.YNHLAGKHK.Y(7)	REVERSE_spALBU_BOVIN|+REVERSE_spCO5_HUMAN|	2642.3307
0	20190410_QExHFX1_RSLC1_Beveridge_Clausen_IMP_DSS_JRmethod_R2.10208.10208.4	xl	1.0000(1.0000+1.0000)	1	-0.4687	/	K.VTVKQLK.E(4)+K.VTVKQLK.E(4)	Cas9+Cas9	1767.1233
0	20190410_QExHFX1_RSLC1_Beveridge_Clausen_IMP_DSS_JRmethod_R2.10221.10221.3	xl	0.7550(0.3200+0.4350)	0.16	-1.7699	/	K.AKANER.F(2)+K.TGWYKK.C(5)	REVERSE_spTAU_HUMAN|+REVERSE_spCTRA_BOVIN|	1606.8467
0	20190410_QExHFX1_RSLC1_Beveridge_Clausen_IMP_DSS_JRmethod_R2.10237.10237.3	xl	0.4850(0.2500+0.3050)	0.41	4.3902	/	R.KAEPHKC[160.03]C[160.03]K.S(6)+K.KFFQFTPMC[160.03]K.V(1)	REVERSE_spALBU_HUMAN|+REVERSE_spTHIO_HUMAN|	2627.252
0	20190410_QExHFX1_RSLC1_Beveridge_Clausen_IMP_DSS_JRmethod_R2.10260.10260.3	xl	0.6000(0.2400+0.3600)	0.6	2.7397	/	K.C[160.03]QKK.V(3)+K.LDKLER.F(3)	REVERSE_spK22E_HUMAN|+REVERSE_spLALBA_BOVIN|	1472.802
0	20190410_QExHFX1_RSLC1_Beveridge_Clausen_IMP_DSS_JRmethod_R2.10264.10264.3	xl	0.5400(0.3350+0.4500)	0.07	-0.0813	/	K.ALKTR.L(3)+K.NLKPR.D(3)	spGSTA1_HUMAN|+REVERSE_spCYB5_HUMAN|	1351.8299
0	20190410_QExHFX1_RSLC1_Beveridge_Clausen_IMP_DSS_JRmethod_R2.10295.10295.3	xl	0.6750(0.3000+0.5350)	0.675	-4.8229	/	K.FKRHK.G(2)+K.NPTAFKK.Y(6)	REVERSE_spPDGFB_HUMAN|+spUBE2C_HUMAN|	1656.9463
0	20190410_QExHFX1_RSLC1_Beveridge_Clausen_IMP_DSS_JRmethod_R2.10296.10296.3	xl	0.7250(0.5650+0.4000)	0.14	1.0533	/	K.C[160.03]C[160.03]KADDK.E(3)+K.KQC[160.03]K.N(1)	spALBU_HUMAN|+spK22E_HUMAN|	1595.7105
0	20190410_QExHFX1_RSLC1_Beveridge_Clausen_IMP_DSS_JRmethod_R2.10310.10310.3	xl	0.8500(0.2850+0.5650)	0.045	2.0916	/	E.EDKK.H(3)+R.TPC[160.03]KGGIR.Y(4)	Cas9,REVERSE_spKRHB4_HUMAN|+spDHE3_BOVIN|	1543.8028
0	20190410_QExHFX1_RSLC1_Beveridge_Clausen_IMP_DSS_JRmethod_R2.10316.10316.3	xl	0.5300(0.3550+0.2400)	0.06	2.7399	/	K.IIKDK.D(3)+K.LAAKR.E(4)	Cas9+REVERSE_spGELS_HUMAN|	1310.8285
0	20190410_QExHFX1_RSLC1_Beveridge_Clausen_IMP_DSS_JRmethod_R2.10337.10337.3	xl	0.6750(0.3700+0.5500)	0.565	-4.5427	/	R.C[160.03]WKTR.S(3)+K.RTGKDR.V(4)	REVERSE_spKRB2D_SHEEP|+spEGF_HUMAN|	1618.8361
0	20190410_QExHFX1_RSLC1_Beveridge_Clausen_IMP_DSS_JRmethod_R2.10343.10343.3	xl	0.7300(0.3500+0.3800)	0.17	-1.1254	/	K.KKTER.E(2)+K.LGGKGYK.L(4)	spCYC_HORSE|+spCATD_HUMAN|	1519.8722
0	20190410_QExHFX1_RSLC1_Beveridge_Clausen_IMP_DSS_JRmethod_R2.10348.10348.3	xl	0.8350(0.4000+0.4350)	0.36	-2.1122	/	K.C[160.03]ATQKR.T(5)+R.KGAVYDK.L(1)	REVERSE_spCO5_HUMAN|+spGAG_SCVLA|	1679.8664
0	20190410_QExHFX1_RSLC1_Beveridge_Clausen_IMP_DSS_JRmethod_R2.10350.10350.4	xl	1.4750(0.9250+0.5500)	0.655	-0.3918	/	K.FKVLGNTDR.H(2)+R.KMIAK.S(1)	Cas9+Cas9	1775.9967
0	20190410_QExHFX1_RSLC1_Beveridge_Clausen_IMP_DSS_JRmethod_R2.10359.10359.3	xl	0.4300(0.2300+0.2000)	0.415	-3.7762	/	K.APKLDDNLSYVR.V(3)+R.VYAC[160.03]DVDKK.L(8)	REVERSE_spCO5_HUMAN|+REVERSE_spK2M2_SHEEP|	2624.3155
0	20190410_QExHFX1_RSLC1_Beveridge_Clausen_IMP_DSS_JRmethod_R2.10364.10364.3	xl	0.3500(0.3500+0.3500)	0.26	-2.0481	/	K.HQLNDKWFR.Y(6)+K.HQLNDKWFR.Y(6)	REVERSE_spCO5_HUMAN|+REVERSE_spCO5_HUMAN|	2623.3195
0	20190410_QExHFX1_RSLC1_Beveridge_Clausen_IMP_DSS_JRmethod_R2.10385.10385.3	xl	0.6600(0.3700+0.2900)	0.66	2.232	/	R.GYGNSDYKR.L(8)+K.YKAK.L(2)	spCO5_HUMAN|+REVERSE_spCO5_HUMAN|	1704.8471
0	20190410_QExHFX1_RSLC1_Beveridge_Clausen_IMP_DSS_JRmethod_R2.10386.10386.3	xl	0.9350(0.2900+0.6450)	0.1	-1.7755	/	K.ETNTPKK.K(6)+R.VGVC[160.03]GGSC[160.03]KR.C(9)	spUB2E1_HUMAN|+spKRHB6_HUMAN|	2033.0033
0	20190410_QExHFX1_RSLC1_Beveridge_Clausen_IMP_DSS_JRmethod_R2.10397.10397.3	xl	0.4050(0.2050+0.2000)	0.01	-2.1757	/	R.C[160.03]WKTR.S(3)+R.KWNGEK.M(1)	REVERSE_spKRB2D_SHEEP|+spAMYS_HUMAN|	1647.8191
0	20190410_QExHFX1_RSLC1_Beveridge_Clausen_IMP_DSS_JRmethod_R2.10404.10404.3	xl	0.4800(0.3150+0.2600)	0.15	1.7356	/	R.KSLKK.G(4)+R.TGKPTK.L(3)	spCRP_HUMAN|+REVERSE_spSYH_HUMAN|	1370.8496
0	20190410_QExHFX1_RSLC1_Beveridge_Clausen_IMP_DSS_JRmethod_R2.10408.10408.4	xl	1.6100(0.2950+1.3150)	0.215	2.3355	/	R.SDKNR.G(3)+R.VDEDQPFPAVPKWSIKK.W(16)	Cas9+spBGAL_ECOLI|	2739.4231
0	20190410_QExHFX1_RSLC1_Beveridge_Clausen_IMP_DSS_JRmethod_R2.10415.10415.3	xl	0.3750(0.1350+0.3000)	0.005	4.7103	/	R.NGKTSK.K(3)+K.YKAK.L(2)	spPPIA_HUMAN|+REVERSE_spCO5_HUMAN|	1279.7135
0	20190410_QExHFX1_RSLC1_Beveridge_Clausen_IMP_DSS_JRmethod_R2.10430.10430.3	xl	0.3900(0.1100+0.2800)	0.165	-2.6796	/	K.KVRR.L(1)+E.TAKPK.H(3)	REVERSE_spGAG_SCVLA|+REVERSE_spALBU_BOVIN|,REVERSE_spALBU_HUMAN|	1238.7822
0	20190410_QExHFX1_RSLC1_Beveridge_Clausen_IMP_DSS_JRmethod_R2.10440.10440.3	xl	0.1600(0.0450+0.1150)	0.16	1.0208	/	K.LVALKVKK.R(5)+K.LVTDLTKVHK.E(7)	REVERSE_spRS27A_HUMAN|+spALBU_BOVIN|	2188.3921
0	20190410_QExHFX1_RSLC1_Beveridge_Clausen_IMP_DSS_JRmethod_R2.10451.10451.3	xl	0.2650(0.2700+0.2400)	0.005	-0.6783	/	K.VEKGK.S(3)+R.WYNKMK.K(4)	Cas9,spCYC_HUMAN|,spCYC_HORSE|+REVERSE_Cas9	1565.8275
0	20190410_QExHFX1_RSLC1_Beveridge_Clausen_IMP_DSS_JRmethod_R2.10456.10456.4	xl	0.5350(0.3800+0.2500)	0.22	-0.6091	/	R.KKDWDPK.K(2)+K.KKTER.E(2)	Cas9+spCYC_HORSE|	1713.9413
0	20190410_QExHFX1_RSLC1_Beveridge_Clausen_IMP_DSS_JRmethod_R2.10476.10476.4	xl	0.7950(0.7200+0.3200)	0.47	-2.6529	/	K.GGNMKEVFR.R(5)+K.MAKR.L(3)	spKCRM_HUMAN|+REVERSE_spANXA5_HUMAN|,spEGF_HUMAN|	1678.8646
0	20190410_QExHFX1_RSLC1_Beveridge_Clausen_IMP_DSS_JRmethod_R2.10483.10483.3	xl	0.7900(0.6300+0.4050)	0.54	-3.0817	/	K.HGGPKDEER.H(5)+K.RTGKDR.V(4)	spSODC_HUMAN|+spEGF_HUMAN|	1892.9452
0	20190410_QExHFX1_RSLC1_Beveridge_Clausen_IMP_DSS_JRmethod_R2.10489.10489.3	xl	0.3700(0.2400+0.1300)	0.05	-2.3458	/	K.C[160.03]C[160.03]KADDK.E(3)+K.KVRR.L(1)	spALBU_HUMAN|+REVERSE_spGAG_SCVLA|	1590.7969
0	20190410_QExHFX1_RSLC1_Beveridge_Clausen_IMP_DSS_JRmethod_R2.10514.10514.3	xl	0.4100(0.3000+0.3550)	0.075	-2.5676	/	K.EIKER.N(3)+R.KYWGSR.V(1)	REVERSE_Cas9+spCTRB_BOVIN|	1606.8467
0	20190410_QExHFX1_RSLC1_Beveridge_Clausen_IMP_DSS_JRmethod_R2.10533.10533.3	xl	0.4650(0.2450+0.3850)	0.465	3.6762	/	L.LKDK.D(2)+K.YWGTKIK.D(5)	Cas9,spGELS_HUMAN|+spCTRA_BOVIN|	1534.8758
0	20190410_QExHFX1_RSLC1_Beveridge_Clausen_IMP_DSS_JRmethod_R2.10563.10563.3	xl	0.3350(0.1200+0.2150)	0.02	-1.9335	/	K.KVRR.L(1)+E.TAKPK.H(3)	REVERSE_spGAG_SCVLA|+REVERSE_spALBU_BOVIN|,REVERSE_spALBU_HUMAN|	1238.7822
0	20190410_QExHFX1_RSLC1_Beveridge_Clausen_IMP_DSS_JRmethod_R2.10575.10575.3	xl	0.8650(0.7000+0.3650)	0.01	-4.147	/	K.SKDGTGSDDK.K(2)+K.VEKGK.S(3)	spTAU_HUMAN|+Cas9,spCYC_HUMAN|,spCYC_HORSE|	1705.8369
0	20190410_QExHFX1_RSLC1_Beveridge_Clausen_IMP_DSS_JRmethod_R2.10581.10581.3	xl	0.7300(0.3350+0.3950)	0.27	3.4558	/	R.EHKK.D(3)+R.TPC[160.03]KGGIR.Y(4)	REVERSE_Cas9+spDHE3_BOVIN|	1565.8347
0	20190410_QExHFX1_RSLC1_Beveridge_Clausen_IMP_DSS_JRmethod_R2.10584.10584.3	xl	0.8250(0.5950+0.2300)	0.15	-4.5416	/	K.AKKDDSGTGDK.S(3)+K.KHER.H(1)	REVERSE_spTAU_HUMAN|+Cas9	1826.9122
0	20190410_QExHFX1_RSLC1_Beveridge_Clausen_IMP_DSS_JRmethod_R2.10589.10589.3	xl	0.8300(0.3100+0.5200)	0.295	-0.8678	/	K.FDLKESK.V(4)+R.SDKNR.G(3)	REVERSE_spTAU_HUMAN|+Cas9	1621.8311
0	20190410_QExHFX1_RSLC1_Beveridge_Clausen_IMP_DSS_JRmethod_R2.10605.10605.3	xl	0.4400(0.2900+0.1500)	0.015	-2.1429	/	K.EDYFKK.L(5)+K.KHER.H(1)	Cas9+Cas9	1534.7779
0	20190410_QExHFX1_RSLC1_Beveridge_Clausen_IMP_DSS_JRmethod_R2.10608.10608.4	xl	0.6950(0.4000+0.5450)	0.055	1.4061	/	R.FEKR.L(3)+K.SLEDTKNR.Y(6)	REVERSE_spANXA5_HUMAN|,REVERSE_spCO5_HUMAN|+spK1C9_HUMAN|	1677.8685
0	20190410_QExHFX1_RSLC1_Beveridge_Clausen_IMP_DSS_JRmethod_R2.10611.10611.4	xl	1.2100(0.6450+0.6800)	1.21	-1.3345	/	K.EEVREKIR.E(6)+R.QKASSAKGEDR.L(7)	REVERSE_spNEDD8_HUMAN|+REVERSE_spALBU_HUMAN|	2371.2454
0	20190410_QExHFX1_RSLC1_Beveridge_Clausen_IMP_DSS_JRmethod_R2.10613.10613.3	xl	0.6800(0.3550+0.4600)	0.145	0.3	/	R.NLGKVGSKC[160.03]C[160.03]K.H(4)+K.QESGEDETAKK.E(10)	spALBU_HUMAN|+REVERSE_spANT3_HUMAN|	2608.2471
0	20190410_QExHFX1_RSLC1_Beveridge_Clausen_IMP_DSS_JRmethod_R2.10623.10623.3	xl	0.6550(0.4350+0.4600)	0.305	2.8926	/	K.KDSSLC[160.03]K.L(1)+R.KSLKK.G(4)	spTRFE_HUMAN|+spCRP_HUMAN|	1576.8857
0	20190410_QExHFX1_RSLC1_Beveridge_Clausen_IMP_DSS_JRmethod_R2.10631.10631.3	xl	0.7050(0.5500+0.1550)	0.065	-0.1758	/	R.KEFR.K(1)+R.NGKTSK.K(3)	spANXA5_HUMAN|+spPPIA_HUMAN|	1349.7302
0	20190410_QExHFX1_RSLC1_Beveridge_Clausen_IMP_DSS_JRmethod_R2.10635.10635.3	xl	0.5000(0.3600+0.2950)	0.07	-0.7799	/	K.TPKGTR.D(3)+R.TYEKEA.-(4)	spSYH_HUMAN|+spFABPH_HUMAN|	1535.7831
0	20190410_QExHFX1_RSLC1_Beveridge_Clausen_IMP_DSS_JRmethod_R2.10673.10673.3	xl	0.5300(0.2950+0.2350)	0.055	2.4909	/	E.NTAKK.L(4)+K.SSKC[160.03]VR.Q(3)	REVERSE_spCYC_HUMAN|,REVERSE_spCYC_HORSE|+spCO5_HUMAN|	1433.766
0	20190410_QExHFX1_RSLC1_Beveridge_Clausen_IMP_DSS_JRmethod_R2.10692.10692.3	xl	0.2950(0.1300+0.1650)	0.295	-1.3642	/	K.EEDQVEKK.M(7)+K.ENFWAEADKR.N(9)	REVERSE_spNQO1_HUMAN|+REVERSE_spK1C10_HUMAN|	2406.1338
0	20190410_QExHFX1_RSLC1_Beveridge_Clausen_IMP_DSS_JRmethod_R2.10713.10713.3	xl	0.7900(0.5900+0.4000)	0.21	-4.0397	/	K.SKDGTGSDDK.K(2)+K.VEKGK.S(3)	spTAU_HUMAN|+Cas9,spCYC_HUMAN|,spCYC_HORSE|	1705.8369
0	20190410_QExHFX1_RSLC1_Beveridge_Clausen_IMP_DSS_JRmethod_R2.10718.10718.3	xl	0.7400(0.2100+0.5300)	0.165	3.9236	/	R.EHKK.D(3)+R.TPC[160.03]KGGIR.Y(4)	REVERSE_Cas9+spDHE3_BOVIN|	1565.8347
0	20190410_QExHFX1_RSLC1_Beveridge_Clausen_IMP_DSS_JRmethod_R2.10725.10725.3	xl	0.8300(0.3100+0.5200)	0.245	0.1483	/	K.FDLKESK.V(4)+R.SDKNR.G(3)	REVERSE_spTAU_HUMAN|+Cas9	1621.8311
0	20190410_QExHFX1_RSLC1_Beveridge_Clausen_IMP_DSS_JRmethod_R2.10732.10732.3	xl	0.4450(0.2250+0.2200)	0.09	-0.4066	/	K.FAAKR.E(4)+H.FGKDK.S(3)	REVERSE_spCATG_HUMAN|+spTRFE_HUMAN|,spTRFL_HUMAN|	1322.7346
0	20190410_QExHFX1_RSLC1_Beveridge_Clausen_IMP_DSS_JRmethod_R2.10742.10742.3	xl	0.4000(0.4000+0.4000)	0.4	0.427	/	K.DIKER.A(3)+K.DIKER.A(3)	spGSTA1_HUMAN|+spGSTA1_HUMAN|	1456.7885
0	20190410_QExHFX1_RSLC1_Beveridge_Clausen_IMP_DSS_JRmethod_R2.10748.10748.3	xl	0.4000(0.3300+0.3150)	0.01	0.0242	/	K.DFVKR.L(4)+R.TGKDR.V(3)	REVERSE_spANXA5_HUMAN|+spEGF_HUMAN|	1376.7411
0	20190410_QExHFX1_RSLC1_Beveridge_Clausen_IMP_DSS_JRmethod_R2.10749.10749.4	xl	0.7100(0.4300+0.5300)	0.04	1.1151	/	R.FEKR.L(3)+K.SLEDTKNR.Y(6)	REVERSE_spANXA5_HUMAN|,REVERSE_spCO5_HUMAN|+spK1C9_HUMAN|	1677.8685
0	20190410_QExHFX1_RSLC1_Beveridge_Clausen_IMP_DSS_JRmethod_R2.10774.10774.3	xl	0.5750(0.4000+0.3450)	0.1	-3.3281	/	R.ATRKLR.T(4)+Q.YKTR.F(2)	REVERSE_Cas9+REVERSE_spK1H1_HUMAN|,REVERSE_spK1H5_HUMAN|,REVERSE_spK1H6_HUMAN|,REVERSE_spK1HA_HUMAN|,REVERSE_spK1HB_HUMAN|,REVERSE_spK1M1_SHEEP|,REVERSE_spK1M2_SHEEP|,REVERSE_spKRHB4_HUMAN|,spGFP_AEQVI|	1447.8623
0	20190410_QExHFX1_RSLC1_Beveridge_Clausen_IMP_DSS_JRmethod_R2.10777.10777.3	xl	0.6550(0.5050+0.3950)	0.015	0.7032	/	K.MKNYWR.Q(2)+R.RKNR.L(2)	Cas9+Cas9	1606.8514
0	20190410_QExHFX1_RSLC1_Beveridge_Clausen_IMP_DSS_JRmethod_R2.10785.10785.3	xl	0.8700(0.8250+0.2150)	0.045	-0.0857	/	K.AGFIKR.Q(5)+G.FIKR.Q(3)	Cas9+Cas9,spK2M3_SHEEP|,REVERSE_spGSTA1_HUMAN|,spIL8_HUMAN|	1390.8448
0	20190410_QExHFX1_RSLC1_Beveridge_Clausen_IMP_DSS_JRmethod_R2.10797.10797.3	xl	0.4450(0.1950+0.2500)	0.195	-2.4101	/	K.KKYEEEVVC[160.03]R.A(2)+R.NNLC[160.03]KIQEK.E(5)	spKRHB4_HUMAN|+REVERSE_spK2M2_SHEEP|,REVERSE_spKRHB2_HUMAN|	2622.3144
0	20190410_QExHFX1_RSLC1_Beveridge_Clausen_IMP_DSS_JRmethod_R2.10816.10816.3	xl	0.3800(0.2650+0.2450)	0.38	-0.8397	/	R.ETKKK.L(3)+R.NKLFK.E(2)	REVERSE_spCYC_HORSE|+REVERSE_spPEPB_PIG|	1418.8496
0	20190410_QExHFX1_RSLC1_Beveridge_Clausen_IMP_DSS_JRmethod_R2.10828.10828.4	xl	1.2400(0.3100+1.1500)	0.885	4.5576	/	T.KAER.G(1)+R.KAPKLDDNLSYVR.V(1)	Cas9,REVERSE_spIGF2_HUMAN|+REVERSE_spCO5_HUMAN|	2158.1745
0	20190410_QExHFX1_RSLC1_Beveridge_Clausen_IMP_DSS_JRmethod_R2.10853.10853.4	xl	1.1700(0.6150+0.7450)	0.63	0.5359	/	R.KHGGPK.D(1)+R.RERKAAFK.G(4)	spSODC_HUMAN|+spCATG_HUMAN|	1765.011
0	20190410_QExHFX1_RSLC1_Beveridge_Clausen_IMP_DSS_JRmethod_R2.10868.10868.3	xl	0.6450(0.2350+0.5500)	0.04	0.7413	/	R.DKGTR.K(2)+K.THKYDPAQR.Y(3)	REVERSE_spEGF_HUMAN|+spPEPC_PIG|	1827.9227
0	20190410_QExHFX1_RSLC1_Beveridge_Clausen_IMP_DSS_JRmethod_R2.10884.10884.3	xl	0.6200(0.2250+0.3950)	0.62	-1.0879	/	R.KENPDK.S(1)+K.TPKGTR.D(3)	REVERSE_spGFP_AEQVI|+spSYH_HUMAN|	1525.8099
0	20190410_QExHFX1_RSLC1_Beveridge_Clausen_IMP_DSS_JRmethod_R2.10903.10903.3	xl	0.6900(0.3050+0.3850)	0.22	0.606	/	K.KISHR.D(1)+R.KKVK.L(2)	REVERSE_Cas9+spRS27A_HUMAN|	1278.8135
0	20190410_QExHFX1_RSLC1_Beveridge_Clausen_IMP_DSS_JRmethod_R2.10916.10916.3	xl	0.4800(0.3550+0.2050)	0.005	0.1335	/	K.MKNYWR.Q(2)+R.NKRR.T(2)	Cas9+REVERSE_Cas9	1606.8514
0	20190410_QExHFX1_RSLC1_Beveridge_Clausen_IMP_DSS_JRmethod_R2.10919.10919.3	xl	0.6300(0.6300+0.2100)	0.63	2.9064	/	K.AAAQGYAYDKTGGNR.T(10)+R.ETEEQKR.N(6)	REVERSE_spPLMP_GRIFR|+spDHE3_BOVIN|	2598.2309
0	20190410_QExHFX1_RSLC1_Beveridge_Clausen_IMP_DSS_JRmethod_R2.10923.10923.3	xl	0.4900(0.1400+0.3500)	0.02	-0.0534	/	R.KAAFK.G(1)+R.NKDSR.T(2)	spCATG_HUMAN|+REVERSE_Cas9	1319.7197
0	20190410_QExHFX1_RSLC1_Beveridge_Clausen_IMP_DSS_JRmethod_R2.10924.10924.3	xl	0.3850(0.2100+0.1750)	0.065	4.5092	/	K.GKEVDG.-(2)+R.KSSMTLGAGGSSPSHKH.-(1)	REVERSE_spCYC_HUMAN|,REVERSE_spCYC_HORSE|+spKRHB2_HUMAN|	2409.1593
0	20190410_QExHFX1_RSLC1_Beveridge_Clausen_IMP_DSS_JRmethod_R2.10939.10939.4	xl	1.0550(0.5450+0.7650)	0.485	-3.6447	/	K.NSRERMKR.L(7)+R.QSWAAVMGKR.E(9)	Cas9+REVERSE_spNQO2_HUMAN|	2346.216
0	20190410_QExHFX1_RSLC1_Beveridge_Clausen_IMP_DSS_JRmethod_R2.10985.10985.3	xl	0.4700(0.3100+0.4050)	0.21	0.4774	/	E.KLEK.L(1)+R.NKIKEK.L(2)	Cas9,spCASB_BOVIN|,REVERSE_spK22E_HUMAN|,spKCRM_HUMAN|,REVERSE_spOVAL_CHICK|+REVERSE_spGSTA1_HUMAN|	1412.8602
0	20190410_QExHFX1_RSLC1_Beveridge_Clausen_IMP_DSS_JRmethod_R2.10989.10989.3	xl	0.5250(0.5050+0.5050)	0.525	-0.2359	/	R.GKSDNVPSEEVVK.K(2)+R.GKSDNVPSEEVVK.K(2)	Cas9+Cas9	2911.4661
0	20190410_QExHFX1_RSLC1_Beveridge_Clausen_IMP_DSS_JRmethod_R2.10993.10993.4	xl	1.1450(0.8950+0.4600)	1.145	-4.4498	/	R.EDLVEEIKRR.T(8)+R.KYWGSR.V(1)	spSYH_HUMAN|+spCTRB_BOVIN|	2219.1698
0	20190410_QExHFX1_RSLC1_Beveridge_Clausen_IMP_DSS_JRmethod_R2.11002.11002.3	xl	0.7000(0.3050+0.3950)	0.03	0.056	/	R.ESEPKTC[160.03]C[160.03]R.T(5)+R.LAVEQEYKK.K(8)	REVERSE_spALBU_BOVIN|+REVERSE_spK2M2_SHEEP|	2410.1507
0	20190410_QExHFX1_RSLC1_Beveridge_Clausen_IMP_DSS_JRmethod_R2.11009.11009.3	xl	0.0700(0.0700+0.0700)	0.07	-0.725	/	K.QESGEDETAKK.E(10)+K.QESGEDETAKKEPSR.Y(10)	REVERSE_spANT3_HUMAN|+REVERSE_spANT3_HUMAN|	3048.4006
0	20190410_QExHFX1_RSLC1_Beveridge_Clausen_IMP_DSS_JRmethod_R2.11028.11028.3	xl	0.5500(0.4200+0.3700)	0.1	3.5528	/	K.AGFIKR.Q(5)+K.KEPSR.Y(1)	Cas9+REVERSE_spANT3_HUMAN|	1443.8197
0	20190410_QExHFX1_RSLC1_Beveridge_Clausen_IMP_DSS_JRmethod_R2.11029.11029.3	xl	0.7500(0.5000+0.4950)	0.75	2.2192	/	R.KEYEVR.N(1)+K.TEIKR.L(4)	REVERSE_spUBE2I_HUMAN|+spCO5_HUMAN|	1605.8725
0	20190410_QExHFX1_RSLC1_Beveridge_Clausen_IMP_DSS_JRmethod_R2.11033.11033.3	xl	0.3650(0.0950+0.2700)	0.14	-2.4404	/	K.KHER.H(1)+K.VEKGK.S(3)	Cas9+Cas9,spCYC_HUMAN|,spCYC_HORSE|	1265.7091
0	20190410_QExHFX1_RSLC1_Beveridge_Clausen_IMP_DSS_JRmethod_R2.11040.11040.3	xl	0.8050(0.4650+0.3400)	0.585	-3.1336	/	K.KDSSLC[160.03]K.L(1)+K.TEIKR.L(4)	spTRFE_HUMAN|+spCO5_HUMAN|	1619.8552
0	20190410_QExHFX1_RSLC1_Beveridge_Clausen_IMP_DSS_JRmethod_R2.11044.11044.3	xl	0.7750(0.3650+0.4100)	0.37	-0.0123	/	R.C[160.03]WKTR.S(3)+M.KGKFLK.V(3)	REVERSE_spKRB2D_SHEEP|+spSSPA_STAAU|	1606.9017
0	20190410_QExHFX1_RSLC1_Beveridge_Clausen_IMP_DSS_JRmethod_R2.11045.11045.3	xl	0.7950(0.4500+0.4600)	0.165	-1.2884	/	N.AEKPK.N(3)+K.FVKAIK.L(3)	spCATA_HUMAN|,spGSTA1_HUMAN|+REVERSE_spCTRA_BOVIN|	1413.8595
0	20190410_QExHFX1_RSLC1_Beveridge_Clausen_IMP_DSS_JRmethod_R2.11052.11052.4	xl	0.8250(0.5350+0.2900)	0.825	-4.1586	/	K.KASYLDC[160.03]IR.A(1)+R.KLQK.M(1)	spTRFE_HUMAN|+REVERSE_Cas9,REVERSE_Cas9,REVERSE_spALBU_BOVIN|,spCTRA_BOVIN|,spSSPA_STAAU|,spCAH1_HUMAN|,spCO5_HUMAN|	1777.976
0	20190410_QExHFX1_RSLC1_Beveridge_Clausen_IMP_DSS_JRmethod_R2.11055.11055.3	xl	0.6150(0.2450+0.3700)	0.615	0.9673	/	K.VPSKKFK.V(4)+R.YVKAIHYRK.L(3)	Cas9+REVERSE_spSYH_HUMAN|	2147.2618
0	20190410_QExHFX1_RSLC1_Beveridge_Clausen_IMP_DSS_JRmethod_R2.11064.11064.3	xl	0.5050(0.3950+0.2950)	0.015	0.6637	/	K.KRKHK.N(3)+L.LKDK.D(2)	REVERSE_spRS27A_HUMAN|+Cas9,spGELS_HUMAN|	1335.835
0	20190410_QExHFX1_RSLC1_Beveridge_Clausen_IMP_DSS_JRmethod_R2.11076.11076.3	xl	0.2550(0.2300+0.1900)	0.255	-0.2153	/	R.KPLISEK.S(1)+S.VIKVPLK.K(3)	REVERSE_Cas9+spPEPC_PIG|	1747.1222
0	20190410_QExHFX1_RSLC1_Beveridge_Clausen_IMP_DSS_JRmethod_R2.11080.11080.4	xl	1.3550(1.3550+1.3550)	0.865	0.2666	/	K.SDNVPSEEVVKK.M(11)+K.SDNVPSEEVVKK.M(11)	Cas9+Cas9	2797.4232
0	20190410_QExHFX1_RSLC1_Beveridge_Clausen_IMP_DSS_JRmethod_R2.11105.11105.3	xl	0.4850(0.2400+0.2450)	0.12	-2.4166	/	K.DGTGSDDKK.A(8)+R.VKNIFSAFR.N(2)	spTAU_HUMAN|+REVERSE_spKRHB2_HUMAN|	2140.0799
0	20190410_QExHFX1_RSLC1_Beveridge_Clausen_IMP_DSS_JRmethod_R2.11117.11117.3	xl	0.7850(0.4900+0.2950)	0.005	4.9098	/	-.AEKEYTR.T(3)+K.EVKK.D(3)	REVERSE_spFABPH_HUMAN|+Cas9	1535.8194
0	20190410_QExHFX1_RSLC1_Beveridge_Clausen_IMP_DSS_JRmethod_R2.11126.11126.3	xl	0.2550(0.2550+0.2550)	0.255	0.1843	/	R.GKSDNVPSEEVVK.K(2)+R.GKSDNVPSEEVVK.K(2)	Cas9+Cas9	2911.4661
0	20190410_QExHFX1_RSLC1_Beveridge_Clausen_IMP_DSS_JRmethod_R2.11142.11142.3	xl	0.4850(0.3150+0.2450)	0.105	-1.9502	/	K.QLKR.R(3)+K.TPKGTR.D(3)	Cas9,spRASH_HUMAN|+spSYH_HUMAN|	1339.7935
0	20190410_QExHFX1_RSLC1_Beveridge_Clausen_IMP_DSS_JRmethod_R2.11150.11150.3	xl	0.7600(0.5850+0.2650)	0.195	3.1957	/	K.QDDKLDER.L(4)+R.QSIKK.L(4)	REVERSE_spCO5_HUMAN|+REVERSE_spCAS2_BOVIN|	1757.9159
0	20190410_QExHFX1_RSLC1_Beveridge_Clausen_IMP_DSS_JRmethod_R2.11152.11152.3	xl	0.4250(0.2550+0.1700)	0.04	1.4167	/	K.DGADFAKWR.C(7)+R.KENPDK.S(1)	spALDOA_RABIT|+REVERSE_spGFP_AEQVI|	1931.9377
0	20190410_QExHFX1_RSLC1_Beveridge_Clausen_IMP_DSS_JRmethod_R2.11173.11173.4	xl	1.0750(0.7550+0.5650)	1.075	-1.1487	/	K.QLTKSNAPR.V(4)+R.TQPTKAR.Q(5)	spDHE3_BOVIN|+REVERSE_spPDGFB_HUMAN|	1952.0802
0	20190410_QExHFX1_RSLC1_Beveridge_Clausen_IMP_DSS_JRmethod_R2.11178.11178.3	xl	0.7000(0.2600+0.7050)	0.145	3.4674	/	K.KHER.H(1)+K.LDFKDR.V(4)	Cas9+spTAU_HUMAN|	1498.7892
0	20190410_QExHFX1_RSLC1_Beveridge_Clausen_IMP_DSS_JRmethod_R2.11188.11188.4	xl	1.4450(0.6400+1.0500)	0.9	1.6256	/	K.KKEER.A(2)+R.MALEAEYKAR.F(8)	spCYC_HUMAN|+REVERSE_spK1H2_HUMAN|	2007.0458
0	20190410_QExHFX1_RSLC1_Beveridge_Clausen_IMP_DSS_JRmethod_R2.11193.11193.3	xl	0.2050(0.1400+0.0650)	0.065	-2.9638	/	R.EEKK.K(3)+R.EKANL.-(2)	REVERSE_spCYC_HUMAN|+spCATA_HUMAN|	1243.6659
0	20190410_QExHFX1_RSLC1_Beveridge_Clausen_IMP_DSS_JRmethod_R2.11219.11219.3	xl	0.8800(0.4400+0.4400)	0.085	1.4831	/	K.EKMAQR.L(2)+-.MGDVEKGK.K(6)	REVERSE_spPEPC_PIG|+spCYC_HORSE|	1761.8753
0	20190410_QExHFX1_RSLC1_Beveridge_Clausen_IMP_DSS_JRmethod_R2.11220.11220.3	xl	0.6400(0.4200+0.4200)	0.125	-2.5104	/	K.FIKELR.V(3)+R.NKDSR.T(2)	spIL8_HUMAN|+REVERSE_Cas9	1560.8623
0	20190410_QExHFX1_RSLC1_Beveridge_Clausen_IMP_DSS_JRmethod_R2.11239.11239.3	xl	0.6600(0.3550+0.3800)	0.11	4.5053	/	K.GYKEVK.K(3)+R.RSKSLR.A(3)	Cas9+REVERSE_Cas9	1605.9202
0	20190410_QExHFX1_RSLC1_Beveridge_Clausen_IMP_DSS_JRmethod_R2.11241.11241.3	xl	0.9250(0.4200+0.5050)	0.05	2.5964	/	R.KMRER.S(1)+R.TKYNGDDK.F(2)	REVERSE_Cas9+REVERSE_spGFP_AEQVI|	1795.8886
0	20190410_QExHFX1_RSLC1_Beveridge_Clausen_IMP_DSS_JRmethod_R2.11242.11242.3	xl	0.8250(0.5650+0.2600)	0.125	-0.636	/	K.ADKLANEGR.Q(3)+R.EPKK.V(3)	REVERSE_spK2C1_HUMAN|+spTAU_HUMAN|	1610.8627
0	20190410_QExHFX1_RSLC1_Beveridge_Clausen_IMP_DSS_JRmethod_R2.11249.11249.3	xl	0.7750(0.6950+0.1600)	0.435	-1.498	/	K.FDLKESK.V(4)+R.MKMEEK.Y(2)	REVERSE_spTAU_HUMAN|+spOVAL_CHICK|	1797.8892
0	20190410_QExHFX1_RSLC1_Beveridge_Clausen_IMP_DSS_JRmethod_R2.11252.11252.3	xl	0.4850(0.2500+0.2350)	0.115	-3.1086	/	R.KGKTK.L(3)+K.KISQR.Y(1)	REVERSE_spCAH1_HUMAN|,REVERSE_spCAH2_HUMAN|,REVERSE_spCAH2_BOVIN|+spCAS2_BOVIN|	1328.8139
0	20190410_QExHFX1_RSLC1_Beveridge_Clausen_IMP_DSS_JRmethod_R2.11266.11266.4	xl	1.3250(1.3250+1.3250)	0.725	-0.5965	/	K.SDNVPSEEVVKK.M(11)+K.SDNVPSEEVVKK.M(11)	Cas9+Cas9	2797.4232
0	20190410_QExHFX1_RSLC1_Beveridge_Clausen_IMP_DSS_JRmethod_R2.11278.11278.3	xl	0.9050(0.5700+0.5450)	0.13	2.5061	/	K.ASSAKQR.L(5)+R.SDLNGKR.S(6)	spALBU_HUMAN|+spEGF_HUMAN|	1672.8856
0	20190410_QExHFX1_RSLC1_Beveridge_Clausen_IMP_DSS_JRmethod_R2.11285.11285.3	xl	0.8250(0.3600+0.7150)	0.01	0.6412	/	R.TGKDR.V(3)+K.THKYDPAQR.Y(3)	spEGF_HUMAN|+spPEPC_PIG|	1827.9227
0	20190410_QExHFX1_RSLC1_Beveridge_Clausen_IMP_DSS_JRmethod_R2.11301.11301.3	xl	0.4450(0.2750+0.1700)	0.005	-1.9278	/	R.GKPVSR.V(2)+Q.RVKK.D(3)	spTAU_HUMAN|+spKRHB4_HUMAN|,REVERSE_spNQO2_HUMAN|,spGAG_SCVLA|	1309.8193
0	20190410_QExHFX1_RSLC1_Beveridge_Clausen_IMP_DSS_JRmethod_R2.11302.11302.3	xl	0.7550(0.4850+0.5150)	0.65	-4.5911	/	K.ASSAKQR.L(5)+K.KFEEAR.D(1)	spALBU_HUMAN|+REVERSE_spPRDX1_HUMAN|	1662.8689
0	20190410_QExHFX1_RSLC1_Beveridge_Clausen_IMP_DSS_JRmethod_R2.11306.11306.4	xl	1.5250(0.8050+0.9600)	0.385	0.1107	/	R.DKPIR.E(2)+K.MKNYWR.Q(2)	Cas9+Cas9	1661.8711
0	20190410_QExHFX1_RSLC1_Beveridge_Clausen_IMP_DSS_JRmethod_R2.11309.11309.3	xl	0.9200(0.4700+0.4500)	0.09	1.9869	/	G.AASMDKK.Y(6)+K.GQKNSR.E(3)	Cas9+Cas9	1575.8038
0	20190410_QExHFX1_RSLC1_Beveridge_Clausen_IMP_DSS_JRmethod_R2.11314.11314.3	xl	0.3200(0.0300+0.2900)	0.06	-4.1256	/	R.SKC[160.03]EEMK.A(2)+R.VNKR.T(3)	spK2M3_SHEEP|,spKRHB1_HUMAN|,spKRHB3_HUMAN|,spKRHB5_HUMAN|,spKRHB6_HUMAN|+spEGF_HUMAN|	1563.7748
0	20190410_QExHFX1_RSLC1_Beveridge_Clausen_IMP_DSS_JRmethod_R2.11322.11322.4	xl	0.5200(0.3400+0.4550)	0.03	1.6971	/	R.FEKR.L(3)+K.SLEDTKNR.Y(6)	REVERSE_spANXA5_HUMAN|,REVERSE_spCO5_HUMAN|+spK1C9_HUMAN|	1677.8685
0	20190410_QExHFX1_RSLC1_Beveridge_Clausen_IMP_DSS_JRmethod_R2.11325.11325.3	xl	0.5800(0.2850+0.2950)	0.155	0.4544	/	K.GADGKTK.L(5)+K.MKNYWR.Q(2)	spTAU_HUMAN|+Cas9	1709.8558
0	20190410_QExHFX1_RSLC1_Beveridge_Clausen_IMP_DSS_JRmethod_R2.11326.11326.3	xl	0.4150(0.3800+0.2850)	0.15	-2.5918	/	R.C[160.03]EKDER.F(3)+K.VTVKR.N(4)	spCASK_BOVIN|+REVERSE_Cas9	1574.8086
0	20190410_QExHFX1_RSLC1_Beveridge_Clausen_IMP_DSS_JRmethod_R2.11329.11329.4	xl	0.5000(0.2750+0.4700)	0.055	0.5359	/	R.C[160.03]WKTR.S(3)+R.VEYEKR.V(5)	REVERSE_spKRB2D_SHEEP|+spUBE2I_HUMAN|	1709.8558
0	20190410_QExHFX1_RSLC1_Beveridge_Clausen_IMP_DSS_JRmethod_R2.11330.11330.3	xl	0.6200(0.4600+0.4050)	0.02	-2.771	/	K.KNKHKR.K(5)+K.SSKC[160.03]VR.Q(3)	spRS27A_HUMAN|+spCO5_HUMAN|	1682.9362
0	20190410_QExHFX1_RSLC1_Beveridge_Clausen_IMP_DSS_JRmethod_R2.11338.11338.4	xl	0.7000(0.5350+0.5050)	0.165	-0.6338	/	K.FKDC[160.03]HLAR.V(2)+K.KYEQEVALR.A(1)	spTRFL_HUMAN|+spK2M2_SHEEP|	2318.184
0	20190410_QExHFX1_RSLC1_Beveridge_Clausen_IMP_DSS_JRmethod_R2.11340.11340.3	xl	0.4100(0.2050+0.2050)	0.025	-0.4245	/	R.GKSDNVPSEEVVK.K(2)+R.GKSDNVPSEEVVK.K(2)	Cas9+Cas9	2911.4661
0	20190410_QExHFX1_RSLC1_Beveridge_Clausen_IMP_DSS_JRmethod_R2.11348.11348.3	xl	0.7150(0.5700+0.3250)	0.1	2.6814	/	K.HTKLFDK.L(3)+K.KDEK.E(1)	REVERSE_spPEPA_PIG|+spKRHB4_HUMAN|	1543.8245
0	20190410_QExHFX1_RSLC1_Beveridge_Clausen_IMP_DSS_JRmethod_R2.11356.11356.3	xl	0.1200(0.1050+0.0150)	0.12	2.9538	/	K.HKPK.A(2)+K.KDMSAAG.-(1)	spALBU_BOVIN|,spALBU_HUMAN|+REVERSE_Cas9	1324.6809
0	20190410_QExHFX1_RSLC1_Beveridge_Clausen_IMP_DSS_JRmethod_R2.11358.11358.3	xl	0.6600(0.3850+0.2750)	0.3	-2.2316	/	R.SKC[160.03]SIQC[160.03]SM.-(2)+R.YTKK.V(3)	REVERSE_spK22E_HUMAN|+spALBU_HUMAN|	1775.8255
0	20190410_QExHFX1_RSLC1_Beveridge_Clausen_IMP_DSS_JRmethod_R2.11365.11365.3	xl	0.3700(0.2150+0.2000)	0.185	-1.8167	/	K.QLKR.R(3)+K.TPKGTR.D(3)	Cas9,spRASH_HUMAN|+spSYH_HUMAN|	1339.7935
0	20190410_QExHFX1_RSLC1_Beveridge_Clausen_IMP_DSS_JRmethod_R2.11366.11366.3	xl	0.7700(0.4650+0.4400)	0.55	-0.7572	/	K.GNEDVKYYK.L(6)+K.HTKLFDK.L(3)	REVERSE_spRS27A_HUMAN|+REVERSE_spPEPA_PIG|	2140.084
0	20190410_QExHFX1_RSLC1_Beveridge_Clausen_IMP_DSS_JRmethod_R2.11369.11369.3	xl	0.5100(0.3450+0.4050)	0.15	-0.3913	/	K.DIKER.A(3)+K.MKNYWR.Q(2)	spGSTA1_HUMAN|+Cas9	1693.8609
0	20190410_QExHFX1_RSLC1_Beveridge_Clausen_IMP_DSS_JRmethod_R2.11373.11373.3	xl	0.7950(0.4450+0.3500)	0.165	-2.0175	/	R.DYSKYYK.T(4)+K.KEPSR.Y(1)	spK1C10_HUMAN|+REVERSE_spANT3_HUMAN|	1718.8515
0	20190410_QExHFX1_RSLC1_Beveridge_Clausen_IMP_DSS_JRmethod_R2.11375.11375.4	xl	0.5600(0.3900+0.4150)	0.055	0.3733	/	K.DIKER.A(3)+K.MKNYWR.Q(2)	spGSTA1_HUMAN|+Cas9	1693.8609
0	20190410_QExHFX1_RSLC1_Beveridge_Clausen_IMP_DSS_JRmethod_R2.11376.11376.3	xl	0.7500(0.4550+0.2950)	0.005	2.2615	/	R.ESEPKTC[160.03]C[160.03]R.T(5)+K.QIKK.Q(3)	REVERSE_spALBU_BOVIN|+spALBU_BOVIN|,spALBU_HUMAN|	1818.8967
0	20190410_QExHFX1_RSLC1_Beveridge_Clausen_IMP_DSS_JRmethod_R2.11397.11397.3	xl	0.8350(0.5300+0.3050)	0.03	0.5308	/	K.ENFDKAR.F(5)+K.GADGKTK.L(5)	spRETBP_HUMAN|+spTAU_HUMAN|	1691.8478
0	20190410_QExHFX1_RSLC1_Beveridge_Clausen_IMP_DSS_JRmethod_R2.11401.11401.3	xl	0.3400(0.2300+0.3500)	0.1	-0.3074	/	R.C[160.03]FKR.H(3)+-.KPFGR.V(1)	spSYH_HUMAN|+REVERSE_spCAH2_BOVIN|	1350.723
0	20190410_QExHFX1_RSLC1_Beveridge_Clausen_IMP_DSS_JRmethod_R2.11405.11405.3	xl	0.2650(0.2650+0.2500)	0.005	2.0446	/	R.ESEPKTC[160.03]C[160.03]R.T(5)+D.KFC[160.03]R.C(1)	REVERSE_spALBU_BOVIN|+spKRA33_SHEEP|,spKRA34_SHEEP|,REVERSE_spSYH_HUMAN|	1912.8593
0	20190410_QExHFX1_RSLC1_Beveridge_Clausen_IMP_DSS_JRmethod_R2.11413.11413.3	xl	0.4350(0.3900+0.1550)	0.115	3.6424	/	K.GYKEVKK.D(6)+R.YTKK.V(3)	Cas9+spALBU_HUMAN|	1526.8708
0	20190410_QExHFX1_RSLC1_Beveridge_Clausen_IMP_DSS_JRmethod_R2.11414.11414.3	xl	0.1950(0.1000+0.0950)	0.195	-3.0393	/	K.KDVDC[160.03]AYLR.K(1)+R.KFKHTHDK.T(3)	spK2M1_SHEEP|,spK2M3_SHEEP|,spKRHB1_HUMAN|,spKRHB3_HUMAN|,spKRHB5_HUMAN|,spKRHB6_HUMAN|+spPDGFB_HUMAN|	2316.1684
0	20190410_QExHFX1_RSLC1_Beveridge_Clausen_IMP_DSS_JRmethod_R2.11415.11415.4	xl	0.7550(0.3950+0.6050)	0.03	-0.7751	/	R.EDKEC[160.03]R.L(3)+R.KGKSIR.E(3)	REVERSE_spCASK_BOVIN|+spPEPB_PIG|	1660.8566
0	20190410_QExHFX1_RSLC1_Beveridge_Clausen_IMP_DSS_JRmethod_R2.11421.11421.4	xl	1.3000(1.3000+1.3000)	1.3	-0.0113	/	K.MIAKSEQEIGK.A(4)+K.MIAKSEQEIGK.A(4)	Cas9+Cas9	2603.3549
0	20190410_QExHFX1_RSLC1_Beveridge_Clausen_IMP_DSS_JRmethod_R2.11424.11424.3	xl	0.8750(0.3950+0.4800)	0.26	2.6544	/	R.MKMEEK.Y(2)+R.TPC[160.03]KGGIR.Y(4)	spOVAL_CHICK|+spDHE3_BOVIN|	1819.8994
0	20190410_QExHFX1_RSLC1_Beveridge_Clausen_IMP_DSS_JRmethod_R2.11430.11430.3	xl	0.6750(0.2500+0.4250)	0.675	-0.8347	/	K.KATNE.-(1)+R.QAPDYKHTK.L(6)	spCYC_HUMAN|,spCYC_HORSE|+REVERSE_spPEPC_PIG|	1785.8896
0	20190410_QExHFX1_RSLC1_Beveridge_Clausen_IMP_DSS_JRmethod_R2.11433.11433.3	xl	0.2850(0.2850+0.2850)	0.015	3.1748	/	K.RFEKR.L(4)+K.RFEKR.L(4)	REVERSE_spANXA5_HUMAN|+REVERSE_spANXA5_HUMAN|	1606.9055
0	20190410_QExHFX1_RSLC1_Beveridge_Clausen_IMP_DSS_JRmethod_R2.11439.11439.3	xl	0.6850(0.2700+0.4150)	0.075	2.0296	/	R.EDKEC[160.03]R.L(3)+R.SDKNRGK.S(3)	REVERSE_spCASK_BOVIN|+Cas9	1776.8424
0	20190410_QExHFX1_RSLC1_Beveridge_Clausen_IMP_DSS_JRmethod_R2.11449.11449.3	xl	0.4550(0.3700+0.3300)	0.1	0.9311	/	K.MKNYWR.Q(2)+R.RKNR.L(2)	Cas9+Cas9	1606.8514
0	20190410_QExHFX1_RSLC1_Beveridge_Clausen_IMP_DSS_JRmethod_R2.11451.11451.3	xl	0.6450(0.3100+0.5200)	0.285	-0.1602	/	R.DKGTR.K(2)+K.THKYDPAQR.Y(3)	REVERSE_spEGF_HUMAN|+spPEPC_PIG|	1827.9227
0	20190410_QExHFX1_RSLC1_Beveridge_Clausen_IMP_DSS_JRmethod_R2.11461.11461.3	xl	0.6050(0.3050+0.3000)	0.605	1.3986	/	R.GKVQFLR.Q(2)+S.KKLK.S(1)	REVERSE_spGELS_HUMAN|+Cas9,spPEPC_PIG|,spCO5_HUMAN|,REVERSE_spCO5_HUMAN|,spSUMO1_HUMAN|	1499.9551
0	20190410_QExHFX1_RSLC1_Beveridge_Clausen_IMP_DSS_JRmethod_R2.11464.11464.4	xl	1.4750(0.8300+0.8950)	0.445	0.4045	/	R.DKPIR.E(2)+K.MKNYWR.Q(2)	Cas9+Cas9	1661.8711
0	20190410_QExHFX1_RSLC1_Beveridge_Clausen_IMP_DSS_JRmethod_R2.11472.11472.3	xl	0.6200(0.3850+0.4200)	0.62	0.1514	/	R.LKDKK.M(4)+K.NKADK.L(2)	spGELS_HUMAN|+REVERSE_spK2C1_HUMAN|	1342.7819
0	20190410_QExHFX1_RSLC1_Beveridge_Clausen_IMP_DSS_JRmethod_R2.11482.11482.3	xl	0.6700(0.3400+0.3300)	0.08	-2.6962	/	K.KSKGK.E(3)+K.MEEC[160.03]KSR.Y(5)	REVERSE_Cas9+REVERSE_spK2M3_SHEEP|,REVERSE_spKRHB1_HUMAN|,REVERSE_spKRHB3_HUMAN|,REVERSE_spKRHB5_HUMAN|,REVERSE_spKRHB6_HUMAN|	1622.8119
0	20190410_QExHFX1_RSLC1_Beveridge_Clausen_IMP_DSS_JRmethod_R2.11487.11487.4	xl	1.1900(1.1900+1.1900)	0.84	1.4836	/	K.SDNVPSEEVVKK.M(11)+K.SDNVPSEEVVKK.M(11)	Cas9+Cas9	2797.4232
0	20190410_QExHFX1_RSLC1_Beveridge_Clausen_IMP_DSS_JRmethod_R2.11495.11495.4	xl	0.3300(0.3000+0.2750)	0.025	0.6794	/	R.EVKDMR.S(3)+R.SGWYKR.C(5)	REVERSE_spTRFL_HUMAN|+REVERSE_spCTRB_BOVIN|	1709.8558
0	20190410_QExHFX1_RSLC1_Beveridge_Clausen_IMP_DSS_JRmethod_R2.11501.11501.4	xl	0.7500(0.4050+0.3450)	0.285	-4.8467	/	K.EKWSALYDVR.T(2)+R.VMDKGTHK.N(4)	spUBE2C_HUMAN|+REVERSE_spEGF_HUMAN|	2318.1728
0	20190410_QExHFX1_RSLC1_Beveridge_Clausen_IMP_DSS_JRmethod_R2.11527.11527.3	xl	0.6050(0.2300+0.3750)	0.605	3.222	/	R.EHKK.D(3)+R.TPC[160.03]KGGIR.Y(4)	REVERSE_Cas9+spDHE3_BOVIN|	1565.8347
0	20190410_QExHFX1_RSLC1_Beveridge_Clausen_IMP_DSS_JRmethod_R2.11582.11582.3	xl	0.6050(0.4550+0.4350)	0.08	0.7032	/	K.MKNYWR.Q(2)+R.NKRR.T(2)	Cas9+REVERSE_Cas9	1606.8514
0	20190410_QExHFX1_RSLC1_Beveridge_Clausen_IMP_DSS_JRmethod_R2.11599.11599.3	xl	0.2750(0.1850+0.0900)	0.06	-4.4839	/	R.KKAGGR.L(2)+-.KRAK.L(1)	REVERSE_spRS27A_HUMAN|+REVERSE_spNQO1_HUMAN|	1254.7884
0	20190410_QExHFX1_RSLC1_Beveridge_Clausen_IMP_DSS_JRmethod_R2.11617.11617.4	xl	1.3150(1.1850+1.1850)	0.905	3.4814	/	K.SDNVPSEEVVKK.M(11)+K.SDNVPSEEVVKK.M(11)	Cas9+Cas9	2797.4232
0	20190410_QExHFX1_RSLC1_Beveridge_Clausen_IMP_DSS_JRmethod_R2.11621.11621.3	xl	0.5550(0.2550+0.4700)	0.02	3.7913	/	R.FEKR.L(3)+K.KMKNYWR.Q(3)	REVERSE_spANXA5_HUMAN|,REVERSE_spCO5_HUMAN|+Cas9	1740.9133
0	20190410_QExHFX1_RSLC1_Beveridge_Clausen_IMP_DSS_JRmethod_R2.11639.11639.3	xl	0.4200(0.2450+0.1750)	0.15	-2.2773	/	R.GKPVSR.V(2)+Q.RVKK.D(3)	spTAU_HUMAN|+spKRHB4_HUMAN|,REVERSE_spNQO2_HUMAN|,spGAG_SCVLA|	1309.8193
0	20190410_QExHFX1_RSLC1_Beveridge_Clausen_IMP_DSS_JRmethod_R2.11643.11643.4	xl	1.4450(0.8250+0.8400)	0.625	3.678	/	R.KKDWDPKK.Y(7)+K.QKLKKK.L(4)	Cas9+spCO5_HUMAN|	1953.1774
0	20190410_QExHFX1_RSLC1_Beveridge_Clausen_IMP_DSS_JRmethod_R2.11650.11650.3	xl	0.2300(0.0750+0.2000)	0.23	4.436	/	K.EVKK.D(3)+K.KIFIMK.C(1)	Cas9+spCYC_HUMAN|	1418.857
0	20190410_QExHFX1_RSLC1_Beveridge_Clausen_IMP_DSS_JRmethod_R2.11665.11665.3	xl	0.7050(0.3000+0.4050)	0.32	2.8711	/	R.EHKK.D(3)+R.IGGKC[160.03]PTR.H(4)	REVERSE_Cas9+REVERSE_spDHE3_BOVIN|	1565.8347
0	20190410_QExHFX1_RSLC1_Beveridge_Clausen_IMP_DSS_JRmethod_R2.11668.11668.4	xl	1.3900(0.8500+0.7850)	0.44	0.2576	/	R.DKPIR.E(2)+K.MKNYWR.Q(2)	Cas9+Cas9	1661.8711
0	20190410_QExHFX1_RSLC1_Beveridge_Clausen_IMP_DSS_JRmethod_R2.11690.11690.3	xl	0.2550(0.1050+0.1900)	0.02	3.4898	/	K.KKESK.V(2)+R.KVTVK.Q(1)	spUB2E1_HUMAN|+Cas9,REVERSE_Cas9	1329.8231
0	20190410_QExHFX1_RSLC1_Beveridge_Clausen_IMP_DSS_JRmethod_R2.11714.11714.3	xl	0.7800(0.5950+0.4300)	0.31	2.0663	/	K.GNEDVKYYK.L(6)+K.HTKLFDK.L(3)	REVERSE_spRS27A_HUMAN|+REVERSE_spPEPA_PIG|	2140.084
0	20190410_QExHFX1_RSLC1_Beveridge_Clausen_IMP_DSS_JRmethod_R2.11723.11723.3	xl	0.3950(0.1950+0.2000)	0.035	1.1931	/	R.FEKR.L(3)+K.KDSSLC[160.03]K.L(1)	REVERSE_spANXA5_HUMAN|,REVERSE_spCO5_HUMAN|+spTRFE_HUMAN|	1552.7919
0	20190410_QExHFX1_RSLC1_Beveridge_Clausen_IMP_DSS_JRmethod_R2.11734.11734.3	xl	0.6500(0.4700+0.4250)	0.105	0.4753	/	K.MKNYWR.Q(2)+R.NKRR.T(2)	Cas9+REVERSE_Cas9	1606.8514
0	20190410_QExHFX1_RSLC1_Beveridge_Clausen_IMP_DSS_JRmethod_R2.11740.11740.3	xl	0.3800(0.0600+0.3200)	0.38	-4.8847	/	K.FKMK.Y(2)+K.KSKGK.E(3)	spRETBP_HUMAN|+REVERSE_Cas9	1236.7264
0	20190410_QExHFX1_RSLC1_Beveridge_Clausen_IMP_DSS_JRmethod_R2.11741.11741.3	xl	0.5600(0.3050+0.4750)	0.245	-0.06	/	R.DKGTR.K(2)+K.THKYDPAQR.Y(3)	REVERSE_spEGF_HUMAN|+spPEPC_PIG|	1827.9227
0	20190410_QExHFX1_RSLC1_Beveridge_Clausen_IMP_DSS_JRmethod_R2.11760.11760.4	xl	0.8800(0.4050+0.7150)	0.315	-0.4723	/	R.KGKSIR.E(3)+R.KKPIFKK.A(6)	spPEPB_PIG|+spPDGFB_HUMAN|	1713.1028
0	20190410_QExHFX1_RSLC1_Beveridge_Clausen_IMP_DSS_JRmethod_R2.11773.11773.3	xl	0.7250(0.2950+0.4850)	0.725	3.5016	/	R.FFSDKIAK.Y(5)+K.KQEAVIDPSLHGEK.Y(1)	spCASK_BOVIN|+REVERSE_spNQO1_HUMAN|	2642.3954
0	20190410_QExHFX1_RSLC1_Beveridge_Clausen_IMP_DSS_JRmethod_R2.11786.11786.3	xl	0.7000(0.3850+0.4250)	0.7	1.1544	/	K.IGKVFK.N(3)+R.RKLQK.M(2)	spCTRB_BOVIN|+REVERSE_Cas9	1499.9551
0	20190410_QExHFX1_RSLC1_Beveridge_Clausen_IMP_DSS_JRmethod_R2.11795.11795.3	xl	0.4500(0.2500+0.4000)	0.03	-3.0046	/	R.FEKR.L(3)+K.TLNDFKR.Q(6)	REVERSE_spANXA5_HUMAN|,REVERSE_spCO5_HUMAN|+REVERSE_Cas9	1608.8623
0	20190410_QExHFX1_RSLC1_Beveridge_Clausen_IMP_DSS_JRmethod_R2.11799.11799.3	xl	0.4850(0.0850+0.4000)	0.03	-2.14	/	E.DVPKR.T(4)+A.KKRK.K(2)	REVERSE_spTRFE_HUMAN|,REVERSE_spTRFL_HUMAN|+spRS27A_HUMAN|,REVERSE_spRS27A_HUMAN|	1309.8193
0	20190410_QExHFX1_RSLC1_Beveridge_Clausen_IMP_DSS_JRmethod_R2.11807.11807.3	xl	0.4000(0.3050+0.0950)	0.085	2.2778	/	K.C[160.03]ATQKR.T(5)+V.ETKK.V(3)	REVERSE_spCO5_HUMAN|+REVERSE_Cas9,REVERSE_spCYC_HORSE|	1404.7394
0	20190410_QExHFX1_RSLC1_Beveridge_Clausen_IMP_DSS_JRmethod_R2.11810.11810.3	xl	0.7700(0.2000+0.7250)	0.17	0.1529	/	R.KAAFK.G(1)+K.KDDSGTGDK.S(1)	spCATG_HUMAN|+REVERSE_spTAU_HUMAN|	1622.8151
0	20190410_QExHFX1_RSLC1_Beveridge_Clausen_IMP_DSS_JRmethod_R2.11828.11828.3	xl	0.5650(0.1700+0.3950)	0.565	3.105	/	R.EHKK.D(3)+R.TPC[160.03]KGGIR.Y(4)	REVERSE_Cas9+spDHE3_BOVIN|	1565.8347
0	20190410_QExHFX1_RSLC1_Beveridge_Clausen_IMP_DSS_JRmethod_R2.11862.11862.3	xl	0.8750(0.3850+0.4900)	0.12	2.2135	/	R.ERSNKQGK.Q(5)+R.VGVC[160.03]GGSC[160.03]KR.C(9)	REVERSE_Cas9+spKRHB6_HUMAN|	2162.0683
0	20190410_QExHFX1_RSLC1_Beveridge_Clausen_IMP_DSS_JRmethod_R2.11865.11865.3	xl	0.5150(0.3050+0.2100)	0.005	0.5648	/	K.ENFDKAR.F(5)+K.KNQDK.T(1)	spRETBP_HUMAN|+spCASK_BOVIN|	1647.8216
0	20190410_QExHFX1_RSLC1_Beveridge_Clausen_IMP_DSS_JRmethod_R2.11885.11885.3	xl	0.7200(0.3450+0.3750)	0.115	1.4431	/	K.ADEKK.F(4)+K.MEEC[160.03]KSR.Y(5)	spALBU_BOVIN|+REVERSE_spK2M3_SHEEP|,REVERSE_spKRHB1_HUMAN|,REVERSE_spKRHB3_HUMAN|,REVERSE_spKRHB5_HUMAN|,REVERSE_spKRHB6_HUMAN|	1665.7701
0	20190410_QExHFX1_RSLC1_Beveridge_Clausen_IMP_DSS_JRmethod_R2.11896.11896.3	xl	0.7150(0.2600+0.7200)	0.335	-0.7612	/	R.TGKDR.V(3)+K.THKYDPAQR.Y(3)	spEGF_HUMAN|+spPEPC_PIG|	1827.9227
0	20190410_QExHFX1_RSLC1_Beveridge_Clausen_IMP_DSS_JRmethod_R2.11908.11908.3	xl	0.7100(0.2900+0.4200)	0.09	2.1025	/	K.INDKSGC[160.03]K.S(4)+K.KTER.E(1)	REVERSE_spTAU_HUMAN|+spCYC_HORSE|	1590.8035
0	20190410_QExHFX1_RSLC1_Beveridge_Clausen_IMP_DSS_JRmethod_R2.11945.11945.3	xl	0.3150(0.1650+0.1500)	0.315	-1.9415	/	R.GKPVSR.V(2)+Q.RVKK.D(3)	spTAU_HUMAN|+spKRHB4_HUMAN|,REVERSE_spNQO2_HUMAN|,spGAG_SCVLA|	1309.8193
0	20190410_QExHFX1_RSLC1_Beveridge_Clausen_IMP_DSS_JRmethod_R2.11949.11949.3	xl	0.7250(0.2000+0.5250)	0.205	3.0446	/	K.KHER.H(1)+R.QAMKEK.G(4)	Cas9+spPEPC_PIG|	1439.7554
0	20190410_QExHFX1_RSLC1_Beveridge_Clausen_IMP_DSS_JRmethod_R2.11952.11952.3	xl	0.6150(0.6150+0.3350)	0.005	1.9135	/	K.GKRLIIR.E(2)+R.VNKR.T(3)	REVERSE_spPEPB_PIG|+spEGF_HUMAN|	1507.9674
0	20190410_QExHFX1_RSLC1_Beveridge_Clausen_IMP_DSS_JRmethod_R2.11955.11955.3	xl	0.4000(0.1800+0.2800)	0.12	-1.9239	/	K.KSKGK.E(3)+K.QKNGIK.V(2)	REVERSE_Cas9+spGFP_AEQVI|	1370.8245
0	20190410_QExHFX1_RSLC1_Beveridge_Clausen_IMP_DSS_JRmethod_R2.11964.11964.3	xl	0.8050(0.4300+0.6100)	0.375	1.4218	/	K.AKSYK.T(2)+K.KESKVSMSK.N(4)	REVERSE_spCATA_HUMAN|+spUB2E1_HUMAN|	1755.944
0	20190410_QExHFX1_RSLC1_Beveridge_Clausen_IMP_DSS_JRmethod_R2.12036.12036.3	xl	0.4900(0.2000+0.2900)	0.185	0.4028	/	K.KFAPS.-(1)+K.TEIKR.L(4)	spUBE2I_HUMAN|+spCO5_HUMAN|	1331.7448
0	20190410_QExHFX1_RSLC1_Beveridge_Clausen_IMP_DSS_JRmethod_R2.12039.12039.3	xl	0.6500(0.3850+0.5100)	0.145	-2.2206	/	K.ALKTR.L(3)+K.NLKPR.D(3)	spGSTA1_HUMAN|+REVERSE_spCYB5_HUMAN|	1351.8299
0	20190410_QExHFX1_RSLC1_Beveridge_Clausen_IMP_DSS_JRmethod_R2.12065.12065.3	xl	0.8300(0.3450+0.8200)	0.34	-0.5775	/	R.TGKDR.V(3)+K.THKYDPAQR.Y(3)	spEGF_HUMAN|+spPEPC_PIG|	1827.9227
0	20190410_QExHFX1_RSLC1_Beveridge_Clausen_IMP_DSS_JRmethod_R2.12072.12072.3	xl	0.5700(0.3550+0.4150)	0.03	4.3889	/	K.EGNWKR.L(5)+K.NKHKR.K(4)	REVERSE_spAMYS_HUMAN|+spRS27A_HUMAN|	1607.8644
0	20190410_QExHFX1_RSLC1_Beveridge_Clausen_IMP_DSS_JRmethod_R2.12078.12078.3	xl	0.6850(0.4150+0.2700)	0.685	2.9475	/	K.EKWSALYDVR.T(2)+K.YNHLAGKHK.Y(7)	spUBE2C_HUMAN|+REVERSE_spCO5_HUMAN|	2470.2756
0	20190410_QExHFX1_RSLC1_Beveridge_Clausen_IMP_DSS_JRmethod_R2.12084.12084.3	xl	0.4150(0.1600+0.2550)	0.03	-2.2074	/	E.DVPKR.T(4)+K.KRKK.K(3)	REVERSE_spTRFE_HUMAN|,REVERSE_spTRFL_HUMAN|+spRS27A_HUMAN|,spRS27A_HUMAN|,REVERSE_spRS27A_HUMAN|	1309.8193
0	20190410_QExHFX1_RSLC1_Beveridge_Clausen_IMP_DSS_JRmethod_R2.12097.12097.3	xl	0.6450(0.2950+0.4000)	0.365	-1.3947	/	K.KYIPGTK.M(1)+K.NIEDEYKK.K(7)	spCYC_HUMAN|,spCYC_HORSE|+REVERSE_spK22E_HUMAN|	1981.0407
0	20190410_QExHFX1_RSLC1_Beveridge_Clausen_IMP_DSS_JRmethod_R2.12104.12104.3	xl	0.4050(0.3000+0.3500)	0.025	-3.0479	/	K.KPLER.V(1)+R.SDKNR.G(3)	spCO5_HUMAN|+Cas9	1397.7626
0	20190410_QExHFX1_RSLC1_Beveridge_Clausen_IMP_DSS_JRmethod_R2.12119.12119.3	xl	0.5950(0.2100+0.3850)	0.295	1.9438	/	K.AGFIKR.Q(5)+K.HKDTPK.Y(2)	Cas9+REVERSE_spKCRM_HUMAN|	1552.8725
0	20190410_QExHFX1_RSLC1_Beveridge_Clausen_IMP_DSS_JRmethod_R2.12136.12136.4	xl	1.2750(1.2750+1.2750)	1.275	-0.3641	/	R.NSDKLIAR.K(4)+R.NSDKLIAR.K(4)	Cas9+Cas9	1969.0955
0	20190410_QExHFX1_RSLC1_Beveridge_Clausen_IMP_DSS_JRmethod_R2.12157.12157.3	xl	0.6450(0.5300+0.2150)	0.025	2.8638	/	K.EVKK.D(3)+K.VGSKC[160.03]C[160.03]K.H(4)	Cas9+spALBU_HUMAN|	1477.7632
0	20190410_QExHFX1_RSLC1_Beveridge_Clausen_IMP_DSS_JRmethod_R2.12162.12162.3	xl	0.6350(0.5200+0.3600)	0.065	1.2345	/	K.EGNWKR.L(5)+K.KHER.H(1)	REVERSE_spAMYS_HUMAN|+Cas9	1494.7691
0	20190410_QExHFX1_RSLC1_Beveridge_Clausen_IMP_DSS_JRmethod_R2.12171.12171.3	xl	0.4700(0.3250+0.1450)	0.04	0.5945	/	K.VGSKC[160.03]C[160.03]K.H(4)+R.VNKR.T(3)	spALBU_HUMAN|+spEGF_HUMAN|	1490.7697
0	20190410_QExHFX1_RSLC1_Beveridge_Clausen_IMP_DSS_JRmethod_R2.12185.12185.3	xl	0.6650(0.4900+0.5400)	0.55	1.7519	/	K.KKESK.V(2)+R.TQKLLSK.N(3)	spUB2E1_HUMAN|+spEGF_HUMAN|	1572.945
0	20190410_QExHFX1_RSLC1_Beveridge_Clausen_IMP_DSS_JRmethod_R2.12191.12191.3	xl	0.5050(0.5050+0.5050)	0.235	-2.1574	/	R.KQYRSTK.E(1)+R.KQYRSTK.E(1)	Cas9+Cas9	1957.0744
0	20190410_QExHFX1_RSLC1_Beveridge_Clausen_IMP_DSS_JRmethod_R2.12194.12194.3	xl	0.3950(0.1800+0.3300)	0	-2.7861	/	R.KGKTK.L(1)+R.KHKNK.K(3)	REVERSE_spCAH1_HUMAN|,REVERSE_spCAH2_HUMAN|,REVERSE_spCAH2_BOVIN|+REVERSE_spRS27A_HUMAN|	1351.8299
0	20190410_QExHFX1_RSLC1_Beveridge_Clausen_IMP_DSS_JRmethod_R2.12207.12207.3	xl	0.6750(0.4800+0.1950)	0.075	4.0764	/	K.KKEER.A(2)+K.KQC[160.03]K.N(1)	spCYC_HUMAN|+spK22E_HUMAN|	1388.7445
0	20190410_QExHFX1_RSLC1_Beveridge_Clausen_IMP_DSS_JRmethod_R2.12217.12217.3	xl	0.4750(0.2050+0.2700)	0.09	4.574	/	R.EDKEC[160.03]R.L(3)+R.YTKK.V(3)	REVERSE_spCASK_BOVIN|+spALBU_HUMAN|	1511.7289
0	20190410_QExHFX1_RSLC1_Beveridge_Clausen_IMP_DSS_JRmethod_R2.12255.12255.3	xl	0.5400(0.3900+0.4200)	0.04	2.7804	/	R.GKPVSR.V(2)+K.GRNKDSR.T(4)	spTAU_HUMAN|+REVERSE_Cas9	1611.8804
0	20190410_QExHFX1_RSLC1_Beveridge_Clausen_IMP_DSS_JRmethod_R2.12266.12266.3	xl	0.6000(0.3300+0.5150)	0.23	-2.7204	/	K.KPLER.V(1)+R.NKDSR.T(2)	spCO5_HUMAN|+REVERSE_Cas9	1397.7626
0	20190410_QExHFX1_RSLC1_Beveridge_Clausen_IMP_DSS_JRmethod_R2.12269.12269.3	xl	0.4550(0.1550+0.3000)	0.005	-1.5783	/	E.DVPKR.T(4)+K.KRKK.K(3)	REVERSE_spTRFE_HUMAN|,REVERSE_spTRFL_HUMAN|+spRS27A_HUMAN|,spRS27A_HUMAN|,REVERSE_spRS27A_HUMAN|	1309.8193
0	20190410_QExHFX1_RSLC1_Beveridge_Clausen_IMP_DSS_JRmethod_R2.12274.12274.3	xl	0.9050(0.7300+0.3850)	0.02	-3.4177	/	K.FHEEGLDKFR.H(8)+K.KKEER.A(2)	REVERSE_spALBU_BOVIN|+spCYC_HUMAN|	2103.0748
0	20190410_QExHFX1_RSLC1_Beveridge_Clausen_IMP_DSS_JRmethod_R2.12287.12287.3	xl	0.6100(0.3200+0.2900)	0.205	-1.5162	/	R.FEKR.L(3)+K.TKYNALK.T(2)	REVERSE_spANXA5_HUMAN|,REVERSE_spCO5_HUMAN|+spCTRB_BOVIN|	1552.8613
0	20190410_QExHFX1_RSLC1_Beveridge_Clausen_IMP_DSS_JRmethod_R2.12329.12329.3	xl	0.1600(0.0250+0.1350)	0.16	-0.5796	/	K.KDMSAAG.-(1)+K.KYPK.L(1)	REVERSE_Cas9+Cas9	1350.6853
0	20190410_QExHFX1_RSLC1_Beveridge_Clausen_IMP_DSS_JRmethod_R2.12336.12336.4	xl	1.0400(0.3850+0.8900)	0.15	0.1544	/	K.DWDPKK.Y(5)+K.KDWDPK.K(1)	Cas9+Cas9	1712.8409
0	20190410_QExHFX1_RSLC1_Beveridge_Clausen_IMP_DSS_JRmethod_R2.12355.12355.3	xl	0.3050(0.2200+0.1650)	0.04	-2.1665	/	R.KGKTK.L(3)+R.KHKNK.K(1)	REVERSE_spCAH1_HUMAN|,REVERSE_spCAH2_HUMAN|,REVERSE_spCAH2_BOVIN|+REVERSE_spRS27A_HUMAN|	1351.8299
0	20190410_QExHFX1_RSLC1_Beveridge_Clausen_IMP_DSS_JRmethod_R2.12359.12359.3	xl	0.8550(0.4450+0.5700)	0.075	1.7546	/	R.KKAGGR.L(2)+R.KLINGIR.D(1)	REVERSE_spRS27A_HUMAN|+Cas9	1565.9729
0	20190410_QExHFX1_RSLC1_Beveridge_Clausen_IMP_DSS_JRmethod_R2.12377.12377.4	xl	1.3100(1.3100+1.3100)	1.31	-0.612	/	R.NSDKLIAR.K(4)+R.NSDKLIAR.K(4)	Cas9+Cas9	1969.0955
0	20190410_QExHFX1_RSLC1_Beveridge_Clausen_IMP_DSS_JRmethod_R2.12386.12386.3	xl	0.4150(0.4250+0.3000)	0.01	-3.8469	/	R.EDKEC[160.03]R.L(3)+D.KFC[160.03]R.C(1)	REVERSE_spCASK_BOVIN|+spKRA33_SHEEP|,spKRA34_SHEEP|,REVERSE_spSYH_HUMAN|	1582.7231
0	20190410_QExHFX1_RSLC1_Beveridge_Clausen_IMP_DSS_JRmethod_R2.12403.12403.3	xl	0.6000(0.4250+0.4200)	0.6	2.2192	/	K.TEIKR.L(4)+R.VEYEKR.V(5)	spCO5_HUMAN|+spUBE2I_HUMAN|	1605.8725
0	20190410_QExHFX1_RSLC1_Beveridge_Clausen_IMP_DSS_JRmethod_R2.12441.12441.3	xl	0.4600(0.2450+0.2150)	0.185	-1.8928	/	N.AEKPK.N(3)+K.GQKNSR.E(3)	spCATA_HUMAN|,spGSTA1_HUMAN|+Cas9	1397.7626
0	20190410_QExHFX1_RSLC1_Beveridge_Clausen_IMP_DSS_JRmethod_R2.12445.12445.3	xl	0.6600(0.4250+0.2350)	0.66	-0.3567	/	R.C[160.03]EEGELLKR.Y(8)+R.GKSDNVPSEEVVK.K(2)	REVERSE_spK22E_HUMAN|+Cas9	2657.3217
0	20190410_QExHFX1_RSLC1_Beveridge_Clausen_IMP_DSS_JRmethod_R2.12448.12448.3	xl	0.8100(0.4650+0.3450)	0.075	3.2009	/	K.C[160.03]C[160.03]KADDK.E(3)+K.TKGKR.A(4)	spALBU_HUMAN|+spCAH1_HUMAN|	1621.7915
0	20190410_QExHFX1_RSLC1_Beveridge_Clausen_IMP_DSS_JRmethod_R2.12473.12473.3	xl	0.6550(0.3500+0.3050)	0.045	-0.7116	/	E.FVKAK.S(3)+R.VEYEKR.V(5)	REVERSE_spCATA_HUMAN|,REVERSE_spCO5_HUMAN|+spUBE2I_HUMAN|	1551.866
0	20190410_QExHFX1_RSLC1_Beveridge_Clausen_IMP_DSS_JRmethod_R2.12474.12474.3	xl	0.3650(0.1900+0.2250)	0.045	-1.9366	/	R.QWTKR.Y(4)+R.WAKR.E(3)	spUB2E1_HUMAN|+REVERSE_spUBE2I_HUMAN|	1414.7833
0	20190410_QExHFX1_RSLC1_Beveridge_Clausen_IMP_DSS_JRmethod_R2.12476.12476.3	xl	0.8050(0.5150+0.4000)	0.18	-1.641	/	K.AIKDSFFR.E(3)+K.QLKR.R(3)	REVERSE_spCASK_BOVIN|+Cas9,spRASH_HUMAN|	1663.9409
0	20190410_QExHFX1_RSLC1_Beveridge_Clausen_IMP_DSS_JRmethod_R2.12516.12516.4	xl	0.9800(0.7000+0.6950)	0.07	-4.2462	/	R.KKPIFKK.A(6)+K.KVVSHKYK.A(6)	spPDGFB_HUMAN|+REVERSE_spCO5_HUMAN|	2013.2502
0	20190410_QExHFX1_RSLC1_Beveridge_Clausen_IMP_DSS_JRmethod_R2.12530.12530.4	xl	1.2800(1.2800+1.2800)	1.28	-1.3021	/	K.FDNLTKAER.G(6)+K.FDNLTKAER.G(6)	Cas9+Cas9	2323.1807
0	20190410_QExHFX1_RSLC1_Beveridge_Clausen_IMP_DSS_JRmethod_R2.12537.12537.3	xl	0.4350(0.3200+0.2900)	0.08	4.2247	/	R.QHKLR.K(3)+R.WAKR.E(3)	spRASH_HUMAN|+REVERSE_spUBE2I_HUMAN|	1377.7993
0	20190410_QExHFX1_RSLC1_Beveridge_Clausen_IMP_DSS_JRmethod_R2.12578.12578.4	xl	1.1150(0.5800+0.6450)	0.6	-3.6933	/	K.NSRERMKR.L(7)+K.THKYDPAQR.Y(3)	Cas9+spPEPC_PIG|	2328.1868
0	20190410_QExHFX1_RSLC1_Beveridge_Clausen_IMP_DSS_JRmethod_R2.12601.12601.4	xl	1.1600(0.4400+1.1100)	0.765	-1.5199	/	K.LC[160.03]KLR.K(3)+K.LVDSTDKADLR.L(7)	spEGF_HUMAN|+Cas9	2058.1142
0	20190410_QExHFX1_RSLC1_Beveridge_Clausen_IMP_DSS_JRmethod_R2.12640.12640.3	xl	0.4600(0.2450+0.2150)	0.065	0.4696	/	R.EDKEC[160.03]R.L(3)+K.LKMEK.A(2)	REVERSE_spCASK_BOVIN|+REVERSE_spTAU_HUMAN|	1620.785
0	20190410_QExHFX1_RSLC1_Beveridge_Clausen_IMP_DSS_JRmethod_R2.12660.12660.3	xl	0.5850(0.2850+0.3000)	0.045	-2.2385	/	K.LIARKK.D(5)+K.TKGKR.A(2)	Cas9+spCAH1_HUMAN|	1453.9456
0	20190410_QExHFX1_RSLC1_Beveridge_Clausen_IMP_DSS_JRmethod_R2.12663.12663.3	xl	0.4400(0.2050+0.2350)	0.055	-2.1745	/	K.KYPK.L(1)+R.SDKNR.G(3)	Cas9+Cas9	1290.6931
0	20190410_QExHFX1_RSLC1_Beveridge_Clausen_IMP_DSS_JRmethod_R2.12691.12691.3	xl	0.4650(0.4650+0.4650)	0.465	-2.777	/	K.KKEER.A(2)+K.KKEER.A(2)	spCYC_HUMAN|+spCYC_HUMAN|	1514.8416
0	20190410_QExHFX1_RSLC1_Beveridge_Clausen_IMP_DSS_JRmethod_R2.12693.12693.3	xl	0.4450(0.4250+0.1550)	0.015	-2.8992	/	K.KEPSR.Y(1)+R.KLTR.A(1)	REVERSE_spANT3_HUMAN|+REVERSE_spLYSC_HUMAN|,spDHE3_BOVIN|	1269.7404
0	20190410_QExHFX1_RSLC1_Beveridge_Clausen_IMP_DSS_JRmethod_R2.12710.12710.4	xl	0.8850(0.7350+0.6200)	0.485	-2.029	/	K.GGNMKEVFR.R(5)+R.VEYEKR.V(5)	spKCRM_HUMAN|+spUBE2I_HUMAN|	1997.004
0	20190410_QExHFX1_RSLC1_Beveridge_Clausen_IMP_DSS_JRmethod_R2.12713.12713.3	xl	0.7300(0.5550+0.1750)	0.19	-4.9796	/	K.C[160.03]ATQKR.T(5)+V.ETKK.V(3)	REVERSE_spCO5_HUMAN|+REVERSE_Cas9,REVERSE_spCYC_HORSE|	1404.7394
0	20190410_QExHFX1_RSLC1_Beveridge_Clausen_IMP_DSS_JRmethod_R2.12719.12719.3	xl	0.7600(0.5150+0.4900)	0.14	0.7501	/	K.AANKYLR.K(4)+R.KEFR.K(1)	spGAG_SCVLA|+spANXA5_HUMAN|	1550.8568
0	20190410_QExHFX1_RSLC1_Beveridge_Clausen_IMP_DSS_JRmethod_R2.12720.12720.3	xl	0.3700(0.2300+0.3700)	0.005	3.154	/	K.KPER.T(1)+K.RTGKDR.V(4)	REVERSE_spTAU_HUMAN|+spEGF_HUMAN|	1397.7738
0	20190410_QExHFX1_RSLC1_Beveridge_Clausen_IMP_DSS_JRmethod_R2.12728.12728.3	xl	0.7000(0.3350+0.4400)	0.7	1.7972	/	K.DHTHKFKR.H(7)+K.DQSNKTVFR.L(5)	REVERSE_spPDGFB_HUMAN|+REVERSE_spGAG_SCVLA|	2299.1821
0	20190410_QExHFX1_RSLC1_Beveridge_Clausen_IMP_DSS_JRmethod_R2.12732.12732.4	xl	0.9300(0.7300+0.5900)	0.725	1.0118	/	K.GGNMKEVFR.R(5)+K.LDFKDR.V(4)	spKCRM_HUMAN|+spTAU_HUMAN|	1966.9934
0	20190410_QExHFX1_RSLC1_Beveridge_Clausen_IMP_DSS_JRmethod_R2.12741.12741.4	xl	1.3150(0.6450+0.6700)	1.315	3.1347	/	K.AIKDSFFR.E(3)+K.KGKEVDGM.-(3)	REVERSE_spCASK_BOVIN|+REVERSE_spCYC_HORSE|	1983.0135
0	20190410_QExHFX1_RSLC1_Beveridge_Clausen_IMP_DSS_JRmethod_R2.12742.12742.3	xl	0.8550(0.2200+0.6350)	0.265	-0.2654	/	K.C[160.03]LSSDKK.S(6)+R.NKDSR.T(2)	REVERSE_spTRFE_HUMAN|+REVERSE_Cas9	1592.7827
0	20190410_QExHFX1_RSLC1_Beveridge_Clausen_IMP_DSS_JRmethod_R2.12748.12748.3	xl	0.6100(0.5350+0.5350)	0.61	1.7131	/	R.FKEGLQSR.L(2)+R.FKEGLQSR.L(2)	REVERSE_spK1H7_HUMAN|+REVERSE_spK1H7_HUMAN|	2065.0955
0	20190410_QExHFX1_RSLC1_Beveridge_Clausen_IMP_DSS_JRmethod_R2.12756.12756.3	xl	0.5650(0.4900+0.3100)	0.195	-1.2967	/	K.FAAKRER.R(4)+R.RKNR.L(2)	REVERSE_spCATG_HUMAN|+Cas9	1586.9117
0	20190410_QExHFX1_RSLC1_Beveridge_Clausen_IMP_DSS_JRmethod_R2.12776.12776.3	xl	0.3900(0.2000+0.1900)	0.085	-4.7064	/	K.DIKER.A(3)+R.TYEKEA.-(4)	spGSTA1_HUMAN|+spFABPH_HUMAN|	1536.7671
0	20190410_QExHFX1_RSLC1_Beveridge_Clausen_IMP_DSS_JRmethod_R2.12782.12782.3	xl	0.4700(0.2700+0.2000)	0.005	-1.2874	/	R.ISKLK.K(3)+R.KEFR.K(1)	REVERSE_spPEPC_PIG|+spANXA5_HUMAN|	1303.7863
0	20190410_QExHFX1_RSLC1_Beveridge_Clausen_IMP_DSS_JRmethod_R2.12785.12785.3	xl	0.4800(0.3550+0.1250)	0.07	3.0985	/	R.ETEEQKR.N(6)+K.KDEK.E(1)	spDHE3_BOVIN|+spKRHB4_HUMAN|	1574.7787
0	20190410_QExHFX1_RSLC1_Beveridge_Clausen_IMP_DSS_JRmethod_R2.12790.12790.3	xl	0.6150(0.3700+0.2450)	0.075	1.7767	/	R.C[160.03]WKTR.S(3)+K.SNKFVK.A(3)	REVERSE_spKRB2D_SHEEP|+REVERSE_spCTRA_BOVIN|	1608.8446
0	20190410_QExHFX1_RSLC1_Beveridge_Clausen_IMP_DSS_JRmethod_R2.12803.12803.3	xl	0.5450(0.3500+0.4700)	0.345	-2.1674	/	R.C[160.03]WKTR.S(3)+K.RTGKDR.V(4)	REVERSE_spKRB2D_SHEEP|+spEGF_HUMAN|	1618.8361
0	20190410_QExHFX1_RSLC1_Beveridge_Clausen_IMP_DSS_JRmethod_R2.12812.12812.4	xl	1.0100(0.6950+0.3150)	0.545	2.6906	/	K.ATAKGIEQESK.A(4)+R.C[160.03]WKTR.S(3)	REVERSE_Cas9+REVERSE_spKRB2D_SHEEP|	2048.036
0	20190410_QExHFX1_RSLC1_Beveridge_Clausen_IMP_DSS_JRmethod_R2.12815.12815.3	xl	0.6750(0.2950+0.5650)	0.05	4.0928	/	K.RWAKR.E(4)+R.YSSSKHYSSSR.S(5)	REVERSE_spUBE2I_HUMAN|+spK1C10_HUMAN|	2141.0765
0	20190410_QExHFX1_RSLC1_Beveridge_Clausen_IMP_DSS_JRmethod_R2.12827.12827.4	xl	1.3250(1.0450+0.5250)	0.925	1.2646	/	K.GGNMKEVFR.R(5)+K.KKTER.E(2)	spKCRM_HUMAN|+spCYC_HORSE|	1834.9723
0	20190410_QExHFX1_RSLC1_Beveridge_Clausen_IMP_DSS_JRmethod_R2.12832.12832.3	xl	0.7550(0.4500+0.3600)	0.105	1.6631	/	K.HKEMPFPK.Y(2)+R.KEFR.K(1)	spCASB_BOVIN|+spANXA5_HUMAN|	1728.9021
0	20190410_QExHFX1_RSLC1_Beveridge_Clausen_IMP_DSS_JRmethod_R2.12849.12849.3	xl	0.3000(0.2100+0.0900)	0.005	0.1841	/	R.C[160.03]EKDER.F(3)+K.LKMEK.A(2)	spCASK_BOVIN|+REVERSE_spTAU_HUMAN|	1620.785
0	20190410_QExHFX1_RSLC1_Beveridge_Clausen_IMP_DSS_JRmethod_R2.12871.12871.3	xl	0.4950(0.3450+0.3950)	0.225	-4.3395	/	K.GKPPR.R(2)+K.IEEC[160.03]KSR.Y(5)	REVERSE_spPDGFB_HUMAN|+REVERSE_spK2M2_SHEEP|	1611.8402
0	20190410_QExHFX1_RSLC1_Beveridge_Clausen_IMP_DSS_JRmethod_R2.12879.12879.3	xl	0.8900(0.2950+0.7900)	0.1	-0.4773	/	R.DKGTR.K(2)+K.THKYDPAQR.Y(3)	REVERSE_spEGF_HUMAN|+spPEPC_PIG|	1827.9227
0	20190410_QExHFX1_RSLC1_Beveridge_Clausen_IMP_DSS_JRmethod_R2.12896.12896.4	xl	0.8000(0.6750+0.4900)	0.8	1.5262	/	K.GGNMKEVFR.R(5)+R.VEYEKR.V(5)	spKCRM_HUMAN|+spUBE2I_HUMAN|	1997.004
0	20190410_QExHFX1_RSLC1_Beveridge_Clausen_IMP_DSS_JRmethod_R2.12914.12914.4	xl	0.8200(0.8200+0.8200)	0.44	-1.4693	/	K.SDNVPSEEVVKK.M(11)+K.SDNVPSEEVVKK.M(11)	Cas9+Cas9	2797.4232
0	20190410_QExHFX1_RSLC1_Beveridge_Clausen_IMP_DSS_JRmethod_R2.12923.12923.4	xl	1.0100(0.5400+0.6700)	0.505	3.9307	/	K.IILDKK.V(5)+K.KDEKEQIK.T(4)	REVERSE_Cas9+spKRHB4_HUMAN|	1883.0978
0	20190410_QExHFX1_RSLC1_Beveridge_Clausen_IMP_DSS_JRmethod_R2.12940.12940.3	xl	0.2650(0.1450+0.1200)	0.08	1.7306	/	K.AKANER.F(2)+V.ETKK.V(3)	REVERSE_spTAU_HUMAN|+REVERSE_Cas9,REVERSE_spCYC_HORSE|	1329.7252
0	20190410_QExHFX1_RSLC1_Beveridge_Clausen_IMP_DSS_JRmethod_R2.12941.12941.3	xl	0.8450(0.4650+0.3800)	0.105	2.5903	/	K.HKPK.A(2)+K.KKTER.E(2)	spALBU_BOVIN|,spALBU_HUMAN|+spCYC_HORSE|	1306.7721
0	20190410_QExHFX1_RSLC1_Beveridge_Clausen_IMP_DSS_JRmethod_R2.12948.12948.3	xl	0.6900(0.6500+0.1700)	0.69	-4.0178	/	K.ESKVSMSK.N(3)+K.KYPK.L(1)	spUB2E1_HUMAN|+Cas9	1566.8327
0	20190410_QExHFX1_RSLC1_Beveridge_Clausen_IMP_DSS_JRmethod_R2.12956.12956.3	xl	0.7950(0.6250+0.4150)	0.35	-4.5781	/	K.FDIGKLEIR.N(5)+R.TGKDR.V(3)	REVERSE_spGFP_AEQVI|+spEGF_HUMAN|	1802.989
0	20190410_QExHFX1_RSLC1_Beveridge_Clausen_IMP_DSS_JRmethod_R2.12967.12967.3	xl	0.1250(0.0800+0.1250)	0.005	0.3201	/	K.C[160.03]QKK.V(3)+R.TGKPTK.L(3)	REVERSE_spK22E_HUMAN|+REVERSE_spSYH_HUMAN|	1330.7278
0	20190410_QExHFX1_RSLC1_Beveridge_Clausen_IMP_DSS_JRmethod_R2.12972.12972.3	xl	0.7300(0.5300+0.3700)	0.325	4.0901	/	-.KDEPK.N(1)+K.SEKLDFK.D(3)	REVERSE_spRS27A_HUMAN|+spTAU_HUMAN|	1618.8453
0	20190410_QExHFX1_RSLC1_Beveridge_Clausen_IMP_DSS_JRmethod_R2.12981.12981.3	xl	0.5550(0.4450+0.3900)	0.02	-4.6231	/	K.DFNEKVR.F(5)+R.FEKR.L(3)	REVERSE_spRETBP_HUMAN|+REVERSE_spANXA5_HUMAN|,REVERSE_spCO5_HUMAN|	1622.8416
0	20190410_QExHFX1_RSLC1_Beveridge_Clausen_IMP_DSS_JRmethod_R2.12985.12985.3	xl	0.6650(0.2700+0.5650)	0.16	1.7593	/	K.FKMK.Y(2)+R.MTNFDKNLPNEK.V(6)	spRETBP_HUMAN|+Cas9	2140.0696
0	20190410_QExHFX1_RSLC1_Beveridge_Clausen_IMP_DSS_JRmethod_R2.12987.12987.3	xl	0.5450(0.2550+0.2900)	0.125	0.245	/	K.GFKR.E(3)+K.SYPDKK.F(5)	REVERSE_spDHE3_BOVIN|+spCO5_HUMAN|	1380.7401
0	20190410_QExHFX1_RSLC1_Beveridge_Clausen_IMP_DSS_JRmethod_R2.12988.12988.3	xl	0.2900(0.1900+0.2750)	0.29	4.2911	/	K.MEEC[160.03]KSR.Y(5)+K.SKSVMR.A(2)	REVERSE_spK2M3_SHEEP|,REVERSE_spKRHB1_HUMAN|,REVERSE_spKRHB3_HUMAN|,REVERSE_spKRHB5_HUMAN|,REVERSE_spKRHB6_HUMAN|+REVERSE_spTAU_HUMAN|	1782.8426
0	20190410_QExHFX1_RSLC1_Beveridge_Clausen_IMP_DSS_JRmethod_R2.12992.12992.3	xl	0.5350(0.1500+0.3850)	0.08	2.6583	/	K.KDMSAAG.-(1)+R.SAKELR.C(3)	REVERSE_Cas9+spIL8_HUMAN|	1518.7711
0	20190410_QExHFX1_RSLC1_Beveridge_Clausen_IMP_DSS_JRmethod_R2.12996.12996.3	xl	0.6800(0.6800+0.6800)	0.55	-0.8775	/	K.SDNVPSEEVVKK.M(11)+K.SDNVPSEEVVKK.M(11)	Cas9+Cas9	2797.4232
0	20190410_QExHFX1_RSLC1_Beveridge_Clausen_IMP_DSS_JRmethod_R2.13002.13002.3	xl	0.8800(0.5900+0.2900)	0.02	2.1926	/	K.HKEMPFPK.Y(2)+R.KEFR.K(1)	spCASB_BOVIN|+spANXA5_HUMAN|	1728.9021
0	20190410_QExHFX1_RSLC1_Beveridge_Clausen_IMP_DSS_JRmethod_R2.13003.13003.3	xl	0.7450(0.4950+0.4950)	0.005	-3.2523	/	K.EDKKVR.Q(3)+R.QHKLR.K(3)	REVERSE_spKRHB4_HUMAN|+spRASH_HUMAN|	1591.9157
0	20190410_QExHFX1_RSLC1_Beveridge_Clausen_IMP_DSS_JRmethod_R2.13017.13017.4	xl	0.9500(0.3850+0.9600)	0.95	4.999	/	K.KNIR.T(1)+R.TAMKYNLGLDLR.T(4)	REVERSE_spCASB_BOVIN|+spDHE3_BOVIN|	2061.1404
0	20190410_QExHFX1_RSLC1_Beveridge_Clausen_IMP_DSS_JRmethod_R2.13027.13027.3	xl	0.3250(0.2250+0.1000)	0.005	4.0013	/	E.DVPKR.T(4)+K.KNQDK.T(1)	REVERSE_spTRFE_HUMAN|,REVERSE_spTRFL_HUMAN|+spCASK_BOVIN|	1382.7517
0	20190410_QExHFX1_RSLC1_Beveridge_Clausen_IMP_DSS_JRmethod_R2.13032.13032.3	xl	0.4500(0.2450+0.2050)	0.08	1.8787	/	R.C[160.03]EKDER.F(3)+K.LKMEK.A(2)	spCASK_BOVIN|+REVERSE_spTAU_HUMAN|	1620.785
0	20190410_QExHFX1_RSLC1_Beveridge_Clausen_IMP_DSS_JRmethod_R2.13038.13038.3	xl	0.5500(0.3850+0.3800)	0.025	-3.6816	/	K.MEEC[160.03]KSR.Y(5)+R.WAKR.E(3)	REVERSE_spK2M3_SHEEP|,REVERSE_spKRHB1_HUMAN|,REVERSE_spKRHB3_HUMAN|,REVERSE_spKRHB5_HUMAN|,REVERSE_spKRHB6_HUMAN|+REVERSE_spUBE2I_HUMAN|	1635.7861
0	20190410_QExHFX1_RSLC1_Beveridge_Clausen_IMP_DSS_JRmethod_R2.13064.13064.4	xl	0.8350(0.5850+0.2500)	0.005	0.0348	/	K.MKNYWR.Q(2)+R.VKKDEK.E(3)	Cas9+spKRHB4_HUMAN|	1779.9341
0	20190410_QExHFX1_RSLC1_Beveridge_Clausen_IMP_DSS_JRmethod_R2.13071.13071.3	xl	0.7500(0.2650+0.6900)	0.52	1.5261	/	R.DKGTR.K(2)+K.THKYDPAQR.Y(3)	REVERSE_spEGF_HUMAN|+spPEPC_PIG|	1827.9227
0	20190410_QExHFX1_RSLC1_Beveridge_Clausen_IMP_DSS_JRmethod_R2.13084.13084.3	xl	0.8000(0.4500+0.5750)	0.175	1.2072	/	K.EMKLK.G(3)+R.KGKTK.L(3)	spTAU_HUMAN|+REVERSE_spCAH1_HUMAN|,REVERSE_spCAH2_HUMAN|,REVERSE_spCAH2_BOVIN|	1345.8002
0	20190410_QExHFX1_RSLC1_Beveridge_Clausen_IMP_DSS_JRmethod_R2.13099.13099.3	xl	0.7900(0.4800+0.3100)	0.4	-0.2719	/	K.KKYEDEINKR.T(9)+R.TGKPTK.L(3)	spK22E_HUMAN|+REVERSE_spSYH_HUMAN|	2090.1371
0	20190410_QExHFX1_RSLC1_Beveridge_Clausen_IMP_DSS_JRmethod_R2.13103.13103.4	xl	0.8850(0.7300+0.4000)	0.885	-2.6579	/	K.GGNMKEVFR.R(5)+K.KYQAC[160.03]R.E(1)	spKCRM_HUMAN|+REVERSE_spALDOA_RABIT|	1998.9767
0	20190410_QExHFX1_RSLC1_Beveridge_Clausen_IMP_DSS_JRmethod_R2.13114.13114.4	xl	0.4850(0.4750+0.2550)	0.02	-4.808	/	K.ADKLANEGR.Q(3)+R.C[160.03]EKDER.F(3)	REVERSE_spK2C1_HUMAN|+spCASK_BOVIN|	1945.9163
0	20190410_QExHFX1_RSLC1_Beveridge_Clausen_IMP_DSS_JRmethod_R2.13122.13122.3	xl	0.6250(0.2550+0.5300)	0.625	-3.5752	/	K.KPER.T(1)+K.NAKRYLR.C(3)	REVERSE_spTAU_HUMAN|+REVERSE_spANT3_HUMAN|	1585.9052
0	20190410_QExHFX1_RSLC1_Beveridge_Clausen_IMP_DSS_JRmethod_R2.13142.13142.3	xl	0.6500(0.3350+0.5600)	0.365	1.2269	/	K.GKPPR.R(2)+K.IEEC[160.03]KSR.Y(5)	REVERSE_spPDGFB_HUMAN|+REVERSE_spK2M2_SHEEP|	1611.8402
0	20190410_QExHFX1_RSLC1_Beveridge_Clausen_IMP_DSS_JRmethod_R2.13165.13165.3	xl	0.5250(0.1100+0.5100)	0.21	3.4759	/	R.KHGGPK.D(1)+K.NKADK.L(2)	spSODC_HUMAN|+REVERSE_spK2C1_HUMAN|	1334.7306
0	20190410_QExHFX1_RSLC1_Beveridge_Clausen_IMP_DSS_JRmethod_R2.13170.13170.6	xl	1.0900(0.4700+1.0600)	1.09	-3.1862	/	R.KFKHTHDKTALK.E(8)+K.VRQANPDIELNLPTLLSKNVTVATISPAAPVGVGGVR.Y(18)	spPDGFB_HUMAN|+REVERSE_spKRHB4_HUMAN|	5356.9985
0	20190410_QExHFX1_RSLC1_Beveridge_Clausen_IMP_DSS_JRmethod_R2.13173.13173.3	xl	0.7550(0.3300+0.4250)	0.235	-2.8356	/	K.KRKHK.N(3)+R.SDKNR.G(3)	REVERSE_spRS27A_HUMAN|+Cas9	1451.832
0	20190410_QExHFX1_RSLC1_Beveridge_Clausen_IMP_DSS_JRmethod_R2.13175.13175.3	xl	0.1400(0.0550+0.1500)	0.14	0.1215	/	R.DMEKEK.T(4)+K.HKPK.A(2)	spBID_HUMAN|+spALBU_BOVIN|,spALBU_HUMAN|	1424.7333
0	20190410_QExHFX1_RSLC1_Beveridge_Clausen_IMP_DSS_JRmethod_R2.13177.13177.3	xl	0.6500(0.3200+0.5150)	0.165	-1.1679	/	K.ETNTPKK.K(6)+K.QESGEDETAKK.E(10)	spUB2E1_HUMAN|+REVERSE_spANT3_HUMAN|	2175.0542
0	20190410_QExHFX1_RSLC1_Beveridge_Clausen_IMP_DSS_JRmethod_R2.13183.13183.3	xl	0.6550(0.3950+0.5450)	0.12	4.8234	/	K.EIKER.N(3)+K.KKEER.A(2)	REVERSE_Cas9+spCYC_HUMAN|	1499.8307
0	20190410_QExHFX1_RSLC1_Beveridge_Clausen_IMP_DSS_JRmethod_R2.13186.13186.3	xl	0.5750(0.2850+0.3800)	0.02	-0.0463	/	K.KGHAK.V(1)+K.LKKSK.G(3)	REVERSE_spHBB_HUMAN|+REVERSE_Cas9	1279.7975
0	20190410_QExHFX1_RSLC1_Beveridge_Clausen_IMP_DSS_JRmethod_R2.13243.13243.3	xl	0.9100(0.5500+0.5750)	0.065	-4.4428	/	K.C[160.03]C[160.03]KADDK.E(3)+K.QVFIKK.G(5)	spALBU_HUMAN|+REVERSE_spCYC_HORSE|	1794.9007
0	20190410_QExHFX1_RSLC1_Beveridge_Clausen_IMP_DSS_JRmethod_R2.13304.13304.3	xl	0.2000(0.1300+0.1350)	0.2	-0.5816	/	K.SNKFVK.A(3)+R.TKLAK.L(2)	REVERSE_spCTRA_BOVIN|+REVERSE_spGSTA1_HUMAN|	1418.8496
0	20190410_QExHFX1_RSLC1_Beveridge_Clausen_IMP_DSS_JRmethod_R2.13310.13310.3	xl	0.5050(0.2450+0.4200)	0.065	-4.8623	/	K.FKDFK.E(2)+S.KKLK.S(2)	REVERSE_spMYG_HUMAN|,REVERSE_spMYG_HORSE|+Cas9,spPEPC_PIG|,spCO5_HUMAN|,REVERSE_spCO5_HUMAN|,spSUMO1_HUMAN|	1336.8118
0	20190410_QExHFX1_RSLC1_Beveridge_Clausen_IMP_DSS_JRmethod_R2.13316.13316.4	xl	1.0750(0.7250+0.7350)	0.01	-4.7753	/	R.GAKKPLER.V(4)+K.KLLEER.L(1)	spCO5_HUMAN|+spSYH_HUMAN|	1822.0675
0	20190410_QExHFX1_RSLC1_Beveridge_Clausen_IMP_DSS_JRmethod_R2.13331.13331.3	xl	0.8700(0.4150+0.5100)	0.175	2.7194	/	K.GPFRSKK.A(6)+R.KEFR.K(1)	spNQO1_HUMAN|+spANXA5_HUMAN|	1534.8619
0	20190410_QExHFX1_RSLC1_Beveridge_Clausen_IMP_DSS_JRmethod_R2.13332.13332.3	xl	0.4050(0.0850+0.3200)	0.1	3.222	/	R.EHKK.D(3)+R.TPC[160.03]KGGIR.Y(4)	REVERSE_Cas9+spDHE3_BOVIN|	1565.8347
0	20190410_QExHFX1_RSLC1_Beveridge_Clausen_IMP_DSS_JRmethod_R2.13348.13348.3	xl	0.3250(0.2450+0.3250)	0.005	-0.4194	/	G.FIKR.Q(3)+K.KKTER.E(2)	Cas9,spK2M3_SHEEP|,REVERSE_spGSTA1_HUMAN|,spIL8_HUMAN|+spCYC_HORSE|	1360.819
0	20190410_QExHFX1_RSLC1_Beveridge_Clausen_IMP_DSS_JRmethod_R2.13351.13351.3	xl	0.9050(0.4550+0.8200)	0.03	1.2256	/	R.TGKDR.V(3)+K.THKYDPAQR.Y(3)	spEGF_HUMAN|+spPEPC_PIG|	1827.9227
0	20190410_QExHFX1_RSLC1_Beveridge_Clausen_IMP_DSS_JRmethod_R2.13357.13357.3	xl	0.6750(0.5550+0.4200)	0.17	4.8234	/	K.GADGKTK.L(5)+K.QKNGIK.V(2)	spTAU_HUMAN|+spGFP_AEQVI|	1499.8307
0	20190410_QExHFX1_RSLC1_Beveridge_Clausen_IMP_DSS_JRmethod_R2.13369.13369.3	xl	0.5150(0.2950+0.4850)	0.08	-2.9985	/	K.EKMAQR.L(2)+R.NKDSR.T(2)	REVERSE_spPEPC_PIG|+REVERSE_Cas9	1517.762
0	20190410_QExHFX1_RSLC1_Beveridge_Clausen_IMP_DSS_JRmethod_R2.13381.13381.3	xl	0.7550(0.4200+0.4750)	0.345	0.1459	/	K.NKGITWK.E(2)+E.TAKPK.H(3)	spCYC_HORSE|+REVERSE_spALBU_BOVIN|,REVERSE_spALBU_HUMAN|	1526.882
0	20190410_QExHFX1_RSLC1_Beveridge_Clausen_IMP_DSS_JRmethod_R2.13389.13389.3	xl	0.5100(0.2100+0.3000)	0.085	-2.8222	/	K.NKHK.R(2)+K.QLKRR.R(3)	spRS27A_HUMAN|+Cas9	1362.8207
0	20190410_QExHFX1_RSLC1_Beveridge_Clausen_IMP_DSS_JRmethod_R2.13406.13406.4	xl	1.3950(1.3950+1.3950)	0.775	0.6085	/	R.KFDNLTK.A(1)+R.KFDNLTK.A(1)	Cas9+Cas9	1867.009
0	20190410_QExHFX1_RSLC1_Beveridge_Clausen_IMP_DSS_JRmethod_R2.13409.13409.3	xl	0.5200(0.4400+0.3950)	0.025	-0.8396	/	G.FLKR.Q(3)+R.QHKLR.K(3)	Cas9,spK2M3_SHEEP|,REVERSE_spGSTA1_HUMAN|,spIL8_HUMAN|+spRASH_HUMAN|	1380.8353
0	20190410_QExHFX1_RSLC1_Beveridge_Clausen_IMP_DSS_JRmethod_R2.13410.13410.3	xl	0.7300(0.4850+0.4650)	0.045	-1.3843	/	K.KLSKR.V(4)+K.RLKHQR.L(3)	REVERSE_spCRP_HUMAN|+REVERSE_spRASH_HUMAN|	1604.995
0	20190410_QExHFX1_RSLC1_Beveridge_Clausen_IMP_DSS_JRmethod_R2.13411.13411.3	xl	0.5800(0.2250+0.3550)	0.075	2.5763	/	K.GFKR.E(3)+K.QKLKK.K(4)	REVERSE_spDHE3_BOVIN|+spCO5_HUMAN|	1287.8026
0	20190410_QExHFX1_RSLC1_Beveridge_Clausen_IMP_DSS_JRmethod_R2.13413.13413.3	xl	0.4350(0.2700+0.3600)	0.045	-2.9073	/	R.EQIKR.V(4)+K.IEEC[160.03]KSR.Y(5)	spRASH_HUMAN|+REVERSE_spK2M2_SHEEP|	1730.8984
0	20190410_QExHFX1_RSLC1_Beveridge_Clausen_IMP_DSS_JRmethod_R2.13416.13416.3	xl	0.5600(0.4100+0.2350)	0.56	2.2203	/	R.DNLFKMTEK.E(5)+K.VGSKC[160.03]C[160.03]K.H(4)	REVERSE_spK1H7_HUMAN|+spALBU_HUMAN|	2100.0053
0	20190410_QExHFX1_RSLC1_Beveridge_Clausen_IMP_DSS_JRmethod_R2.13422.13422.3	xl	0.6200(0.4250+0.4800)	0.04	-0.5487	/	R.EKIEK.L(2)+L.IKEK.L(2)	Cas9+spGSTA1_HUMAN|,REVERSE_spGSTA1_HUMAN|,REVERSE_spTHIO_HUMAN|,spUBE2C_HUMAN|	1299.7649
0	20190410_QExHFX1_RSLC1_Beveridge_Clausen_IMP_DSS_JRmethod_R2.13437.13437.3	xl	0.7200(0.3550+0.3650)	0.72	-3.1734	/	K.DRLKK.Y(4)+K.EIKER.N(3)	REVERSE_spKCRM_HUMAN|+REVERSE_Cas9	1469.8565
0	20190410_QExHFX1_RSLC1_Beveridge_Clausen_IMP_DSS_JRmethod_R2.13445.13445.4	xl	1.1600(0.9550+0.2850)	0.835	-0.9484	/	K.C[160.03]FTSC[160.03]LNEKSPNIAMNK.E(9)+K.LFDKLK.G(4)	REVERSE_spCAS2_BOVIN|+REVERSE_spPEPA_PIG|	2913.4437
0	20190410_QExHFX1_RSLC1_Beveridge_Clausen_IMP_DSS_JRmethod_R2.13493.13493.3	xl	0.7350(0.2650+0.4700)	0.01	2.1926	/	R.FEKR.L(3)+K.HKEMPFPK.Y(2)	REVERSE_spANXA5_HUMAN|,REVERSE_spCO5_HUMAN|+spCASB_BOVIN|	1728.9021
0	20190410_QExHFX1_RSLC1_Beveridge_Clausen_IMP_DSS_JRmethod_R2.13514.13514.3	xl	0.3800(0.0800+0.3000)	0.08	2.0526	/	R.EHKK.D(3)+R.TPC[160.03]KGGIR.Y(4)	REVERSE_Cas9+spDHE3_BOVIN|	1565.8347
0	20190410_QExHFX1_RSLC1_Beveridge_Clausen_IMP_DSS_JRmethod_R2.13537.13537.3	xl	0.8750(0.3450+0.5300)	0.11	-0.2868	/	-.KDEPK.N(1)+K.KSTKGNR.S(1)	REVERSE_spRS27A_HUMAN|+REVERSE_spPPIA_HUMAN|	1542.8365
0	20190410_QExHFX1_RSLC1_Beveridge_Clausen_IMP_DSS_JRmethod_R2.13541.13541.3	xl	0.7200(0.2700+0.4500)	0.5	4.1062	/	R.FEKR.L(3)+R.KKDWDPKK.Y(7)	REVERSE_spANXA5_HUMAN|,REVERSE_spCO5_HUMAN|+Cas9	1759.962
0	20190410_QExHFX1_RSLC1_Beveridge_Clausen_IMP_DSS_JRmethod_R2.13544.13544.3	xl	0.4300(0.3100+0.3050)	0.14	3.272	/	K.DDGNYKTR.A(6)+R.DKPIR.E(2)	spGFP_AEQVI|+Cas9	1732.8743
0	20190410_QExHFX1_RSLC1_Beveridge_Clausen_IMP_DSS_JRmethod_R2.13548.13548.3	xl	0.8000(0.3150+0.4850)	0.045	3.2656	/	K.DKSPK.F(2)+K.HTGKDMVR.L(4)	spTRFL_HUMAN|+spEGF_HUMAN|	1653.8508
0	20190410_QExHFX1_RSLC1_Beveridge_Clausen_IMP_DSS_JRmethod_R2.13556.13556.3	xl	0.6900(0.4250+0.2650)	0.24	2.4405	/	R.KKDWDPK.K(2)+K.KPER.T(1)	Cas9+REVERSE_spTAU_HUMAN|	1581.8514
0	20190410_QExHFX1_RSLC1_Beveridge_Clausen_IMP_DSS_JRmethod_R2.13560.13560.3	xl	0.7550(0.3750+0.3800)	0.755	2.9633	/	R.ESEPKTC[160.03]C[160.03]R.T(5)+K.FGSAVGGKK.Y(8)	REVERSE_spALBU_BOVIN|+REVERSE_spGELS_HUMAN|	2153.0244
0	20190410_QExHFX1_RSLC1_Beveridge_Clausen_IMP_DSS_JRmethod_R2.13571.13571.4	xl	0.5450(0.2950+0.2500)	0.545	4.9883	/	K.KSC[160.03]HTAVDR.T(1)+R.TYEKEA.-(4)	spTRFL_HUMAN|+spFABPH_HUMAN|	1949.9152
0	20190410_QExHFX1_RSLC1_Beveridge_Clausen_IMP_DSS_JRmethod_R2.13587.13587.3	xl	0.5700(0.2800+0.5050)	0.075	4.7406	/	R.GKPVSR.V(2)+R.NKDSR.T(2)	spTAU_HUMAN|+REVERSE_Cas9	1398.7579
0	20190410_QExHFX1_RSLC1_Beveridge_Clausen_IMP_DSS_JRmethod_R2.13612.13612.3	xl	0.5100(0.2400+0.2700)	0.205	1.3106	/	R.KKAGGR.L(2)+R.KVFDK.Y(1)	REVERSE_spRS27A_HUMAN|+spANXA5_HUMAN|	1388.8139
0	20190410_QExHFX1_RSLC1_Beveridge_Clausen_IMP_DSS_JRmethod_R2.13622.13622.3	xl	0.5600(0.2300+0.3300)	0.56	-3.4485	/	K.DIKER.A(3)+K.HTEIKK.N(5)	spGSTA1_HUMAN|+REVERSE_spTAU_HUMAN|	1551.862
0	20190410_QExHFX1_RSLC1_Beveridge_Clausen_IMP_DSS_JRmethod_R2.13625.13625.4	xl	0.4700(0.2750+0.4400)	0.005	-2.0915	/	R.GPVGKR.L(5)+K.QLKRRR.Y(3)	spUBE2C_HUMAN|+Cas9	1605.9902
0	20190410_QExHFX1_RSLC1_Beveridge_Clausen_IMP_DSS_JRmethod_R2.13632.13632.3	xl	0.4950(0.2850+0.4550)	0.1	-2.9271	/	D.LKPR.N(2)+R.VVKNIQTR.T(3)	REVERSE_spPEPB_PIG|,REVERSE_spCYB5_HUMAN|,REVERSE_spGSTP1_HUMAN|+REVERSE_spOVAL_CHICK|	1606.9882
0	20190410_QExHFX1_RSLC1_Beveridge_Clausen_IMP_DSS_JRmethod_R2.13634.13634.3	xl	0.6650(0.3700+0.5600)	0.11	2.9409	/	P.EAKR.M(3)+L.ERKR.S(3)	spALBU_HUMAN|,spIGF2_HUMAN|+REVERSE_spK1C15_SHEEP|	1227.7047
0	20190410_QExHFX1_RSLC1_Beveridge_Clausen_IMP_DSS_JRmethod_R2.13658.13658.4	xl	0.9300(0.6500+0.2800)	0.465	-2.9824	/	R.DTHKSEIAHRFK.D(4)+R.KNVR.L(1)	spALBU_BOVIN|+REVERSE_spEGF_HUMAN|	2121.1442
0	20190410_QExHFX1_RSLC1_Beveridge_Clausen_IMP_DSS_JRmethod_R2.13669.13669.5	xl	0.6700(0.6700+0.6700)	0.67	-4.9558	/	R.VFDLYKLR.E(6)+R.VFDLYKLR.E(6)	REVERSE_spSRPP_HEVBR|+REVERSE_spSRPP_HEVBR|	2243.2717
0	20190410_QExHFX1_RSLC1_Beveridge_Clausen_IMP_DSS_JRmethod_R2.13682.13682.3	xl	0.3300(0.1750+0.3300)	0.005	-1.4194	/	R.C[160.03]FKR.H(3)+R.QWTKR.Y(4)	spSYH_HUMAN|+spUB2E1_HUMAN|	1464.7659
0	20190410_QExHFX1_RSLC1_Beveridge_Clausen_IMP_DSS_JRmethod_R2.13711.13711.3	xl	0.8000(0.4550+0.4350)	0.28	-4.9756	/	R.MARQWTKR.Y(7)+R.TGKDRVR.L(3)	spUB2E1_HUMAN|+spEGF_HUMAN|	2044.1111
0	20190410_QExHFX1_RSLC1_Beveridge_Clausen_IMP_DSS_JRmethod_R2.13736.13736.3	xl	0.5850(0.3100+0.3650)	0.16	-4.6629	/	K.FKDC[160.03]HLAR.V(2)+R.NKDSR.T(2)	spTRFL_HUMAN|+REVERSE_Cas9	1801.8893
0	20190410_QExHFX1_RSLC1_Beveridge_Clausen_IMP_DSS_JRmethod_R2.13745.13745.3	xl	0.8400(0.4400+0.4000)	0.335	-4.7311	/	K.ASSAKGEDR.L(5)+K.GADGKTK.L(5)	REVERSE_spALBU_HUMAN|+spTAU_HUMAN|	1732.8591
0	20190410_QExHFX1_RSLC1_Beveridge_Clausen_IMP_DSS_JRmethod_R2.13752.13752.3	xl	0.5850(0.3150+0.2700)	0.22	-1.6053	/	K.KKTER.E(2)+K.VPSKK.F(4)	spCYC_HORSE|+Cas9	1355.8136
0	20190410_QExHFX1_RSLC1_Beveridge_Clausen_IMP_DSS_JRmethod_R2.13767.13767.3	xl	0.3650(0.2950+0.3000)	0.005	-0.1299	/	R.ETKKK.L(4)+R.NKLFK.E(2)	REVERSE_spCYC_HORSE|+REVERSE_spPEPB_PIG|	1418.8496
0	20190410_QExHFX1_RSLC1_Beveridge_Clausen_IMP_DSS_JRmethod_R2.13770.13770.3	xl	0.6300(0.3350+0.5450)	0.325	-0.1768	/	R.DKGTR.K(2)+K.THKYDPAQR.Y(3)	REVERSE_spEGF_HUMAN|+spPEPC_PIG|	1827.9227
0	20190410_QExHFX1_RSLC1_Beveridge_Clausen_IMP_DSS_JRmethod_R2.13775.13775.3	xl	0.3850(0.1650+0.2200)	0.17	3.1582	/	K.DKGFK.E(2)+K.YFQFDKR.F(6)	REVERSE_spTRFL_HUMAN|+REVERSE_Cas9	1733.8776
0	20190410_QExHFX1_RSLC1_Beveridge_Clausen_IMP_DSS_JRmethod_R2.13793.13793.3	xl	0.5900(0.2100+0.5950)	0.45	-2.2344	/	K.KEDAK.F(1)+K.TKPQIWPKMAK.Q(8)	REVERSE_spALBU_BOVIN|+REVERSE_spCAS2_BOVIN|	2054.1233
0	20190410_QExHFX1_RSLC1_Beveridge_Clausen_IMP_DSS_JRmethod_R2.13796.13796.3	xl	0.7550(0.4400+0.3450)	0.755	-4.2247	/	R.KGMVAAWSQR.L(1)+K.TKIATPR.G(2)	spNQO2_HUMAN|+spTAU_HUMAN|	2056.1251
0	20190410_QExHFX1_RSLC1_Beveridge_Clausen_IMP_DSS_JRmethod_R2.13831.13831.3	xl	0.1200(0.1250+0.1200)	0.005	-1.4672	/	S.VIKVPLKK.L(7)+S.VIKVPLKKLK.S(8)	spPEPC_PIG|+spPEPC_PIG|	2226.5533
0	20190410_QExHFX1_RSLC1_Beveridge_Clausen_IMP_DSS_JRmethod_R2.13836.13836.3	xl	0.1850(0.1400+0.0900)	0.05	-0.834	/	K.DAKNK.L(3)+L.IKEK.L(2)	spK2C1_HUMAN|+spGSTA1_HUMAN|,REVERSE_spGSTA1_HUMAN|,REVERSE_spTHIO_HUMAN|,spUBE2C_HUMAN|	1228.7026
0	20190410_QExHFX1_RSLC1_Beveridge_Clausen_IMP_DSS_JRmethod_R2.13861.13861.3	xl	0.3550(0.1700+0.1850)	0.355	-3.0691	/	K.KPER.T(1)+R.QAMKEK.G(4)	REVERSE_spTAU_HUMAN|+spPEPC_PIG|	1399.7493
0	20190410_QExHFX1_RSLC1_Beveridge_Clausen_IMP_DSS_JRmethod_R2.13864.13864.3	xl	0.8750(0.3950+0.4800)	0.155	4.4859	/	K.FAAKR.E(4)+K.KILDIK.G(1)	REVERSE_spCATG_HUMAN|+spLALBA_HUMAN|	1457.8969
0	20190410_QExHFX1_RSLC1_Beveridge_Clausen_IMP_DSS_JRmethod_R2.13871.13871.3	xl	0.3800(0.3800+0.1350)	0.035	-2.7861	/	R.AQAKK.F(4)+K.KNQDK.T(1)	spUBE2I_HUMAN|+spCASK_BOVIN|	1313.7302
0	20190410_QExHFX1_RSLC1_Beveridge_Clausen_IMP_DSS_JRmethod_R2.13873.13873.3	xl	0.2050(0.1150+0.0900)	0.205	3.6349	/	H.FGKDK.S(3)+K.NIEDEYKNRYDEVMDQMNK.L(7)	spTRFE_HUMAN|,spTRFL_HUMAN|+REVERSE_spK2C1_HUMAN|	3164.4429
0	20190410_QExHFX1_RSLC1_Beveridge_Clausen_IMP_DSS_JRmethod_R2.13894.13894.3	xl	0.6050(0.4400+0.1650)	0.27	-0.6097	/	K.C[160.03]C[160.03]KADDK.E(3)+L.ERKR.S(3)	spALBU_HUMAN|+REVERSE_spK1C15_SHEEP|	1620.7711
0	20190410_QExHFX1_RSLC1_Beveridge_Clausen_IMP_DSS_JRmethod_R2.13903.13903.3	xl	0.5450(0.5550+0.2200)	0.34	-0.5737	/	K.INSTSYFMTC[160.03]QKDPR.H(12)+K.SVQTAKLR.E(6)	REVERSE_spCO5_HUMAN|+REVERSE_spGELS_HUMAN|	2886.4367
0	20190410_QExHFX1_RSLC1_Beveridge_Clausen_IMP_DSS_JRmethod_R2.13916.13916.3	xl	0.2100(0.1000+0.1100)	0.1	-4.1246	/	K.EKMAQR.L(2)+K.KATNE.-(1)	REVERSE_spPEPC_PIG|+spCYC_HUMAN|,spCYC_HORSE|	1460.7293
0	20190410_QExHFX1_RSLC1_Beveridge_Clausen_IMP_DSS_JRmethod_R2.13919.13919.3	xl	0.8900(0.2600+0.6300)	0.085	0.1103	/	K.LVALKVK.K(5)+K.SKLTIVKVER.L(2)	REVERSE_spRS27A_HUMAN|+REVERSE_Cas9	2079.3394
0	20190410_QExHFX1_RSLC1_Beveridge_Clausen_IMP_DSS_JRmethod_R2.13924.13924.4	xl	1.0000(1.0000+1.0000)	0.42	-2.5563	/	K.LVDSTDKADLR.L(7)+K.LVDSTDKADLR.L(7)	Cas9+Cas9	2601.3496
0	20190410_QExHFX1_RSLC1_Beveridge_Clausen_IMP_DSS_JRmethod_R2.13925.13925.3	xl	0.4950(0.2700+0.2250)	0.245	1.5329	/	K.DKSPK.F(2)+R.TYEKEA.-(4)	spTRFL_HUMAN|+spFABPH_HUMAN|	1450.7191
0	20190410_QExHFX1_RSLC1_Beveridge_Clausen_IMP_DSS_JRmethod_R2.13931.13931.3	xl	0.6600(0.5000+0.4400)	0.03	-1.4687	/	R.EVKDMR.S(3)+R.QHKLR.K(3)	REVERSE_spTRFL_HUMAN|+spRASH_HUMAN|	1594.8613
0	20190410_QExHFX1_RSLC1_Beveridge_Clausen_IMP_DSS_JRmethod_R2.13948.13948.3	xl	0.5950(0.4300+0.4350)	0.595	0.5979	/	R.KMRER.S(1)+F.RFIKR.A(4)	REVERSE_Cas9+REVERSE_spGSTA1_HUMAN|	1574.9191
0	20190410_QExHFX1_RSLC1_Beveridge_Clausen_IMP_DSS_JRmethod_R2.13970.13970.3	xl	0.7350(0.2200+0.5150)	0.195	-0.9473	/	K.KDMSAAG.-(1)+R.SDLNGKR.S(6)	REVERSE_Cas9+spEGF_HUMAN|	1604.7827
0	20190410_QExHFX1_RSLC1_Beveridge_Clausen_IMP_DSS_JRmethod_R2.13997.13997.3	xl	0.7150(0.4750+0.2400)	0.05	-4.2202	/	K.C[160.03]C[160.03]KADDK.E(3)+R.C[160.03]FKR.H(3)	spALBU_HUMAN|+spSYH_HUMAN|	1642.7265
0	20190410_QExHFX1_RSLC1_Beveridge_Clausen_IMP_DSS_JRmethod_R2.14008.14008.3	xl	0.5750(0.2450+0.3300)	0.005	1.2063	/	R.C[160.03]FKR.H(3)+R.QAMKEK.G(4)	spSYH_HUMAN|+spPEPC_PIG|	1480.753
0	20190410_QExHFX1_RSLC1_Beveridge_Clausen_IMP_DSS_JRmethod_R2.14041.14041.3	xl	0.6850(0.2050+0.4800)	0.085	0.3129	/	K.C[160.03]C[160.03]KADDK.E(3)+K.KEPSR.Y(1)	spALBU_HUMAN|+REVERSE_spANT3_HUMAN|	1648.7548
0	20190410_QExHFX1_RSLC1_Beveridge_Clausen_IMP_DSS_JRmethod_R2.14048.14048.4	xl	1.2950(0.7850+0.5800)	0.78	2.5958	/	K.FRHAIESKHTDR.R(8)+-.KSTDVVYR.G(1)	REVERSE_spALBU_BOVIN|+REVERSE_spADH1_YEAST|	2600.3458
0	20190410_QExHFX1_RSLC1_Beveridge_Clausen_IMP_DSS_JRmethod_R2.14082.14082.3	xl	0.3500(0.0150+0.3500)	0.085	3.4014	/	K.EMKLK.G(3)+R.ESEPKTC[160.03]C[160.03]R.T(5)	spTAU_HUMAN|+REVERSE_spALBU_BOVIN|	1950.9212
0	20190410_QExHFX1_RSLC1_Beveridge_Clausen_IMP_DSS_JRmethod_R2.14091.14091.3	xl	0.5700(0.0900+0.5750)	0.38	3.5835	/	K.KEER.A(1)+K.SSITDQNDC[160.03]IYKALDAR.D(12)	spCYC_HUMAN|+REVERSE_spALBU_BOVIN|	2667.2809
0	20190410_QExHFX1_RSLC1_Beveridge_Clausen_IMP_DSS_JRmethod_R2.14110.14110.4	xl	1.1300(1.1300+1.1300)	0.815	0.1029	/	K.LVDSTDKADLR.L(7)+K.LVDSTDKADLR.L(7)	Cas9+Cas9	2601.3496
0	20190410_QExHFX1_RSLC1_Beveridge_Clausen_IMP_DSS_JRmethod_R2.14138.14138.3	xl	0.9200(0.4350+0.7300)	0.07	0.1337	/	K.FAAKR.E(4)+R.GKVQFLR.Q(2)	REVERSE_spCATG_HUMAN|+REVERSE_spGELS_HUMAN|	1575.9249
0	20190410_QExHFX1_RSLC1_Beveridge_Clausen_IMP_DSS_JRmethod_R2.14142.14142.3	xl	0.5500(0.1500+0.5000)	0.065	2.2952	/	K.FKMK.Y(2)+R.TKYNGDDK.F(2)	spRETBP_HUMAN|+REVERSE_spGFP_AEQVI|	1629.8072
0	20190410_QExHFX1_RSLC1_Beveridge_Clausen_IMP_DSS_JRmethod_R2.14148.14148.3	xl	0.6800(0.4350+0.4900)	0.04	-3.5943	/	K.KEPSR.Y(1)+R.KEYEVR.N(1)	REVERSE_spANT3_HUMAN|+REVERSE_spUBE2I_HUMAN|	1575.8256
0	20190410_QExHFX1_RSLC1_Beveridge_Clausen_IMP_DSS_JRmethod_R2.14185.14185.3	xl	0.7400(0.4800+0.5050)	0.19	1.159	/	K.MKNYWR.Q(2)+R.NKRR.T(2)	Cas9+REVERSE_Cas9	1606.8514
0	20190410_QExHFX1_RSLC1_Beveridge_Clausen_IMP_DSS_JRmethod_R2.14186.14186.3	xl	0.4850(0.0750+0.4100)	0.03	-0.6481	/	K.KDPYSK.L(1)+R.TGKDR.V(3)	REVERSE_spCO5_HUMAN|+spEGF_HUMAN|	1449.7463
0	20190410_QExHFX1_RSLC1_Beveridge_Clausen_IMP_DSS_JRmethod_R2.14187.14187.3	xl	0.8150(0.5900+0.4000)	0.285	1.4595	/	R.NSDKLIAR.K(4)+R.TLKR.L(3)	Cas9+spLYSC_HUMAN|	1569.9202
0	20190410_QExHFX1_RSLC1_Beveridge_Clausen_IMP_DSS_JRmethod_R2.14189.14189.3	xl	0.9000(0.3550+0.5450)	0.075	2.7494	/	G.EKIR.L(2)+K.IEEIFKK.A(6)	spK1H8_HUMAN|,REVERSE_spNEDD8_HUMAN|,spSYH_HUMAN|+spKCRM_HUMAN|	1587.9235
0	20190410_QExHFX1_RSLC1_Beveridge_Clausen_IMP_DSS_JRmethod_R2.14200.14200.3	xl	0.5400(0.3900+0.2600)	0.005	-0.5158	/	K.KNHEEEMKDLR.N(8)+R.YSSSKHYSSSR.S(5)	spK1C10_HUMAN|+spK1C10_HUMAN|	2853.335
0	20190410_QExHFX1_RSLC1_Beveridge_Clausen_IMP_DSS_JRmethod_R2.14203.14203.3	xl	0.4700(0.1850+0.3900)	0.01	2.0005	/	K.DDAKC[160.03]C[160.03]K.E(4)+K.IDKGYLNYK.S(3)	REVERSE_spALBU_HUMAN|+REVERSE_spGSTA1_HUMAN|	2146.0074
0	20190410_QExHFX1_RSLC1_Beveridge_Clausen_IMP_DSS_JRmethod_R2.14204.14204.3	xl	0.6850(0.3800+0.5700)	0.25	0.9942	/	K.KKTER.E(2)+R.VPQLKAR.M(5)	spCYC_HORSE|+spTAU_HUMAN|	1608.9674
0	20190410_QExHFX1_RSLC1_Beveridge_Clausen_IMP_DSS_JRmethod_R2.14208.14208.3	xl	0.6000(0.1400+0.4600)	0.145	-2.5447	/	K.KDMSAAG.-(1)+R.SDLNGKR.S(6)	REVERSE_Cas9+spEGF_HUMAN|	1604.7827
0	20190410_QExHFX1_RSLC1_Beveridge_Clausen_IMP_DSS_JRmethod_R2.14253.14253.3	xl	0.7850(0.3000+0.4850)	0.27	-0.501	/	R.EKANL.-(2)+K.KSTKGNR.S(4)	spCATA_HUMAN|+REVERSE_spPPIA_HUMAN|	1500.8259
0	20190410_QExHFX1_RSLC1_Beveridge_Clausen_IMP_DSS_JRmethod_R2.14272.14272.3	xl	0.5050(0.2500+0.2550)	0.1	-2.2243	/	R.C[160.03]WKTR.S(3)+R.KAAFK.G(1)	REVERSE_spKRB2D_SHEEP|+spCATG_HUMAN|	1450.7754
0	20190410_QExHFX1_RSLC1_Beveridge_Clausen_IMP_DSS_JRmethod_R2.14275.14275.5	xl	2.5400(0.8100+1.7300)	1.865	-1.2086	/	K.KDWDPK.K(1)+R.QITKHVAQILDSR.M(4)	Cas9+Cas9	2433.3015
0	20190410_QExHFX1_RSLC1_Beveridge_Clausen_IMP_DSS_JRmethod_R2.14281.14281.3	xl	0.3250(0.2350+0.2700)	0.325	-4.7808	/	R.DKPIR.E(2)+K.KLLEER.L(1)	Cas9+spSYH_HUMAN|	1551.8984
0	20190410_QExHFX1_RSLC1_Beveridge_Clausen_IMP_DSS_JRmethod_R2.14289.14289.3	xl	0.6550(0.2450+0.4100)	0.115	-0.2079	/	K.DIKER.A(3)+K.LVC[160.03]VAKTA.-(6)	spGSTA1_HUMAN|+REVERSE_spSODC_HUMAN|	1657.9072
0	20190410_QExHFX1_RSLC1_Beveridge_Clausen_IMP_DSS_JRmethod_R2.14290.14290.3	xl	0.4250(0.2600+0.3250)	0.085	2.6645	/	R.TGKPTK.L(3)+K.TKIATPR.G(2)	REVERSE_spSYH_HUMAN|+spTAU_HUMAN|	1553.914
0	20190410_QExHFX1_RSLC1_Beveridge_Clausen_IMP_DSS_JRmethod_R2.14314.14314.4	xl	0.9850(0.9850+0.9850)	0.335	-0.7267	/	K.MKNYWR.Q(2)+K.MKNYWR.Q(2)	Cas9+Cas9	1930.9334
0	20190410_QExHFX1_RSLC1_Beveridge_Clausen_IMP_DSS_JRmethod_R2.14319.14319.3	xl	0.3450(0.0750+0.2700)	0.345	3.7402	/	K.C[160.03]KPPSSPYDDK.F(2)+K.SYTKIC[160.03]QC[160.03]R.L(4)	REVERSE_spUBE2I_HUMAN|+REVERSE_spIL8_HUMAN|	2645.1923
0	20190410_QExHFX1_RSLC1_Beveridge_Clausen_IMP_DSS_JRmethod_R2.14322.14322.4	xl	1.1700(1.0700+1.0700)	0.83	-0.6076	/	K.LVDSTDKADLR.L(7)+K.LVDSTDKADLR.L(7)	Cas9+Cas9	2601.3496
0	20190410_QExHFX1_RSLC1_Beveridge_Clausen_IMP_DSS_JRmethod_R2.14337.14337.3	xl	0.8050(0.5550+0.2500)	0.04	2.6766	/	K.KFIPKK.R(5)+R.WAKR.E(3)	REVERSE_spPDGFB_HUMAN|+REVERSE_spUBE2I_HUMAN|	1456.8918
0	20190410_QExHFX1_RSLC1_Beveridge_Clausen_IMP_DSS_JRmethod_R2.14355.14355.3	xl	0.4300(0.2400+0.1900)	0.015	2.2328	/	K.DFVKR.L(4)+K.VGSKC[160.03]C[160.03]K.H(4)	REVERSE_spANXA5_HUMAN|+spALBU_HUMAN|	1638.8221
0	20190410_QExHFX1_RSLC1_Beveridge_Clausen_IMP_DSS_JRmethod_R2.14371.14371.3	xl	0.4400(0.2050+0.2350)	0.045	-0.4161	/	R.LSKSR.R(3)+R.SKC[160.03]EEMK.A(2)	Cas9+spK2M3_SHEEP|,spKRHB1_HUMAN|,spKRHB3_HUMAN|,spKRHB5_HUMAN|,spKRHB6_HUMAN|	1637.8116
0	20190410_QExHFX1_RSLC1_Beveridge_Clausen_IMP_DSS_JRmethod_R2.14412.14412.3	xl	0.4300(0.1250+0.3050)	0.43	4.9127	/	K.C[160.03]QKK.V(3)+M.SC[160.03]QISC[160.03]KSR.G(7)	REVERSE_spK22E_HUMAN|+spK22E_HUMAN|	1824.8644
0	20190410_QExHFX1_RSLC1_Beveridge_Clausen_IMP_DSS_JRmethod_R2.14420.14420.3	xl	0.6850(0.4850+0.4750)	0.05	1.5163	/	R.EVKDMR.S(3)+R.QHKLR.K(3)	REVERSE_spTRFL_HUMAN|+spRASH_HUMAN|	1594.8613
0	20190410_QExHFX1_RSLC1_Beveridge_Clausen_IMP_DSS_JRmethod_R2.14423.14423.4	xl	1.5800(0.7200+1.1050)	0.105	-0.3525	/	K.KDLIIK.L(1)+K.KGILQTVK.V(1)	Cas9+Cas9	1752.1124
0	20190410_QExHFX1_RSLC1_Beveridge_Clausen_IMP_DSS_JRmethod_R2.14444.14444.3	xl	0.7300(0.3500+0.3800)	0.02	-2.5884	/	K.LDFKDR.V(4)+K.NKADK.L(2)	spTAU_HUMAN|+REVERSE_spK2C1_HUMAN|	1504.7885
0	20190410_QExHFX1_RSLC1_Beveridge_Clausen_IMP_DSS_JRmethod_R2.14461.14461.3	xl	0.7500(0.5100+0.4700)	0.445	0.6114	/	K.GADGKTK.L(5)+K.YGKGGLK.L(3)	spTAU_HUMAN|+REVERSE_spCATD_HUMAN|	1534.8354
0	20190410_QExHFX1_RSLC1_Beveridge_Clausen_IMP_DSS_JRmethod_R2.14487.14487.3	xl	0.4850(0.3400+0.1450)	0.485	-2.2652	/	R.GVATHC[160.03]SKK.G(8)+K.KNIR.T(1)	REVERSE_spTRFE_HUMAN|+REVERSE_spCASB_BOVIN|	1653.8984
0	20190410_QExHFX1_RSLC1_Beveridge_Clausen_IMP_DSS_JRmethod_R2.14499.14499.4	xl	1.2600(1.1500+1.1500)	0.885	1.9636	/	K.LVDSTDKADLR.L(7)+K.LVDSTDKADLR.L(7)	Cas9+Cas9	2601.3496
0	20190410_QExHFX1_RSLC1_Beveridge_Clausen_IMP_DSS_JRmethod_R2.14505.14505.3	xl	0.6250(0.4100+0.2150)	0.065	-3.4434	/	K.HTGKDMVR.L(4)+K.NKADK.L(2)	spEGF_HUMAN|+REVERSE_spK2C1_HUMAN|	1654.846
0	20190410_QExHFX1_RSLC1_Beveridge_Clausen_IMP_DSS_JRmethod_R2.14520.14520.3	xl	0.8550(0.6850+0.3300)	0.235	4.2416	/	R.KAEPHKC[160.03]C[160.03]K.S(6)+K.KYPK.L(1)	REVERSE_spALBU_HUMAN|+Cas9	1828.9327
0	20190410_QExHFX1_RSLC1_Beveridge_Clausen_IMP_DSS_JRmethod_R2.14547.14547.3	xl	0.6000(0.2850+0.3150)	0.065	-2.7336	/	K.EIKER.N(3)+K.HFSKSK.R(4)	REVERSE_Cas9+spCO5_HUMAN|	1543.8358
0	20190410_QExHFX1_RSLC1_Beveridge_Clausen_IMP_DSS_JRmethod_R2.14550.14550.3	xl	0.4600(0.2200+0.2400)	0.07	0.5901	/	R.LSKSR.R(3)+R.SKC[160.03]EEMK.A(2)	Cas9+spK2M3_SHEEP|,spKRHB1_HUMAN|,spKRHB3_HUMAN|,spKRHB5_HUMAN|,spKRHB6_HUMAN|	1637.8116
0	20190410_QExHFX1_RSLC1_Beveridge_Clausen_IMP_DSS_JRmethod_R2.14559.14559.3	xl	0.7550(0.3500+0.4050)	0.1	2.1697	/	A.EKPK.N(2)+K.HTGKDMVR.L(4)	spCATA_HUMAN|,spGSTA1_HUMAN|+spEGF_HUMAN|	1580.8344
0	20190410_QExHFX1_RSLC1_Beveridge_Clausen_IMP_DSS_JRmethod_R2.14571.14571.3	xl	0.6650(0.5100+0.3800)	0.665	-0.7278	/	R.KKAGGRLR.L(2)+K.LTNIKR.Y(5)	REVERSE_spRS27A_HUMAN|+spSYH_HUMAN|	1766.1002
0	20190410_QExHFX1_RSLC1_Beveridge_Clausen_IMP_DSS_JRmethod_R2.14579.14579.3	xl	0.7450(0.3950+0.3500)	0.09	3.9444	/	R.ALHC[160.03]DKFK.D(6)+R.NKDSR.T(2)	REVERSE_spTRFL_HUMAN|+REVERSE_Cas9	1773.8831
0	20190410_QExHFX1_RSLC1_Beveridge_Clausen_IMP_DSS_JRmethod_R2.14584.14584.3	xl	0.5000(0.3000+0.2000)	0.01	-2.6477	/	K.AKANER.F(2)+K.DKSPK.F(2)	REVERSE_spTAU_HUMAN|+spTRFL_HUMAN|	1398.7466
0	20190410_QExHFX1_RSLC1_Beveridge_Clausen_IMP_DSS_JRmethod_R2.14593.14593.4	xl	0.7500(0.5850+0.5050)	0.75	-0.914	/	K.GGNMKEVFR.R(5)+K.LDFKDR.V(4)	spKCRM_HUMAN|+spTAU_HUMAN|	1966.9934
0	20190410_QExHFX1_RSLC1_Beveridge_Clausen_IMP_DSS_JRmethod_R2.14595.14595.3	xl	0.7350(0.3500+0.3850)	0.02	-2.145	/	R.DYSKYYK.T(4)+R.KEFR.K(1)	spK1C10_HUMAN|+spANXA5_HUMAN|	1681.8351
0	20190410_QExHFX1_RSLC1_Beveridge_Clausen_IMP_DSS_JRmethod_R2.14636.14636.3	xl	0.4800(0.3550+0.4650)	0.48	2.9289	/	K.KEER.A(1)+R.SAKELR.C(3)	spCYC_HUMAN|+spIL8_HUMAN|	1400.7623
0	20190410_QExHFX1_RSLC1_Beveridge_Clausen_IMP_DSS_JRmethod_R2.14642.14642.3	xl	0.5200(0.3050+0.2800)	0.52	-2.8741	/	K.KSTKGNR.S(4)+R.NKDSR.T(2)	REVERSE_spPPIA_HUMAN|+REVERSE_Cas9	1545.8222
0	20190410_QExHFX1_RSLC1_Beveridge_Clausen_IMP_DSS_JRmethod_R2.14653.14653.4	xl	1.4950(1.1450+0.8300)	0.585	-1.8316	/	K.GWAAKVNTKDAPSLV.-(9)+K.YYKVDENGK.L(3)	REVERSE_spHBA_HUMAN|+spRS27A_HUMAN|	2808.4333
0	20190410_QExHFX1_RSLC1_Beveridge_Clausen_IMP_DSS_JRmethod_R2.14674.14674.3	xl	0.4350(0.2800+0.4000)	0.14	0.421	/	R.C[160.03]WKTR.S(3)+R.QWTKR.Y(4)	REVERSE_spKRB2D_SHEEP|+spUB2E1_HUMAN|	1604.8245
0	20190410_QExHFX1_RSLC1_Beveridge_Clausen_IMP_DSS_JRmethod_R2.14688.14688.4	xl	1.0850(1.0850+1.0850)	0.625	0.7726	/	K.LVDSTDKADLR.L(7)+K.LVDSTDKADLR.L(7)	Cas9+Cas9	2601.3496
0	20190410_QExHFX1_RSLC1_Beveridge_Clausen_IMP_DSS_JRmethod_R2.14692.14692.3	xl	0.7250(0.2600+0.4650)	0.725	-1.9041	/	R.EEKK.K(3)+R.TGKDRVR.L(3)	REVERSE_spCYC_HUMAN|+spEGF_HUMAN|	1500.8259
0	20190410_QExHFX1_RSLC1_Beveridge_Clausen_IMP_DSS_JRmethod_R2.14699.14699.4	xl	1.3650(0.5700+1.0400)	0.06	-3.608	/	K.EGNWKR.L(5)+K.KMKNYWR.Q(1)	REVERSE_spAMYS_HUMAN|+Cas9	1950.9886
0	20190410_QExHFX1_RSLC1_Beveridge_Clausen_IMP_DSS_JRmethod_R2.14708.14708.3	xl	0.8550(0.3150+0.5400)	0.075	4.0687	/	-.KDEPK.N(1)+K.WVSNKTEGR.L(5)	REVERSE_spRS27A_HUMAN|+spANT3_HUMAN|	1828.9318
0	20190410_QExHFX1_RSLC1_Beveridge_Clausen_IMP_DSS_JRmethod_R2.14727.14727.3	xl	0.4350(0.2000+0.2350)	0.095	2.6268	/	K.GWFKK.E(4)+K.KHER.H(1)	REVERSE_spALBU_BOVIN|+Cas9	1370.7458
0	20190410_QExHFX1_RSLC1_Beveridge_Clausen_IMP_DSS_JRmethod_R2.14732.14732.3	xl	0.5300(0.2450+0.2850)	0.52	0.4318	/	R.LIKHVC[160.03]AEK.D(3)+K.LVC[160.03]VAKTA.-(6)	REVERSE_spTRFE_HUMAN|+REVERSE_spSODC_HUMAN|	2095.1532
0	20190410_QExHFX1_RSLC1_Beveridge_Clausen_IMP_DSS_JRmethod_R2.14734.14734.3	xl	0.7950(0.3700+0.4250)	0.38	0.6809	/	K.GSQKDR.L(4)+R.KREI.-(1)	REVERSE_Cas9+spK1C15_SHEEP|,REVERSE_spDHE3_BOVIN|	1371.747
0	20190410_QExHFX1_RSLC1_Beveridge_Clausen_IMP_DSS_JRmethod_R2.14737.14737.3	xl	0.3850(0.1550+0.2300)	0.05	-0.1925	/	R.LSKSR.R(3)+R.SKC[160.03]EEMK.A(2)	Cas9+spK2M3_SHEEP|,spKRHB1_HUMAN|,spKRHB3_HUMAN|,spKRHB5_HUMAN|,spKRHB6_HUMAN|	1637.8116
0	20190410_QExHFX1_RSLC1_Beveridge_Clausen_IMP_DSS_JRmethod_R2.14747.14747.3	xl	0.7150(0.5250+0.5200)	0.08	0.7777	/	R.QHKLR.K(3)+R.QWTKR.Y(4)	spRASH_HUMAN|+spUB2E1_HUMAN|	1535.8684
0	20190410_QExHFX1_RSLC1_Beveridge_Clausen_IMP_DSS_JRmethod_R2.14748.14748.3	xl	0.8850(0.7500+0.3950)	0.075	1.3401	/	R.FAAFIDKVR.F(7)+R.KEFR.K(1)	spK2M2_SHEEP|,spK2M3_SHEEP|,spKRHB1_HUMAN|,spKRHB3_HUMAN|,spKRHB5_HUMAN|,spKRHB6_HUMAN|+spANXA5_HUMAN|	1781.9828
0	20190410_QExHFX1_RSLC1_Beveridge_Clausen_IMP_DSS_JRmethod_R2.14765.14765.3	xl	0.4950(0.1050+0.3900)	0.21	-2.7306	/	R.EKGGAGK.L(2)+K.KEPSR.Y(1)	REVERSE_spTAU_HUMAN|+REVERSE_spANT3_HUMAN|	1398.7466
0	20190410_QExHFX1_RSLC1_Beveridge_Clausen_IMP_DSS_JRmethod_R2.14768.14768.3	xl	0.1450(0.0400+0.1050)	0.01	-2.0593	/	K.MKFK.A(2)+R.VC[160.03]KSSK.T(3)	REVERSE_spRETBP_HUMAN|+REVERSE_spCO5_HUMAN|	1397.741
0	20190410_QExHFX1_RSLC1_Beveridge_Clausen_IMP_DSS_JRmethod_R2.14791.14791.3	xl	0.5750(0.5350+0.1350)	0.275	3.9342	/	K.NHEEEMKDLR.N(7)+R.VNKR.T(3)	spK1C10_HUMAN|+spEGF_HUMAN|	1952.9737
0	20190410_QExHFX1_RSLC1_Beveridge_Clausen_IMP_DSS_JRmethod_R2.14806.14806.3	xl	0.4650(0.4500+0.0150)	0.16	-3.3725	/	K.EKMAQR.L(2)+K.KATNE.-(1)	REVERSE_spPEPC_PIG|+spCYC_HUMAN|,spCYC_HORSE|	1460.7293
0	20190410_QExHFX1_RSLC1_Beveridge_Clausen_IMP_DSS_JRmethod_R2.14824.14824.3	xl	0.2400(0.2500+0.1200)	0.005	-0.0585	/	R.DKGTR.K(2)+K.KAQAR.V(1)	REVERSE_spEGF_HUMAN|+REVERSE_spUBE2I_HUMAN|	1285.7102
0	20190410_QExHFX1_RSLC1_Beveridge_Clausen_IMP_DSS_JRmethod_R2.14827.14827.5	xl	1.8950(0.8850+1.2750)	1.62	-0.4055	/	K.FDNLTKAER.G(6)+R.HKPENIVIEMAR.E(2)	Cas9+Cas9	2666.3849
0	20190410_QExHFX1_RSLC1_Beveridge_Clausen_IMP_DSS_JRmethod_R2.14828.14828.3	xl	0.3700(0.0700+0.3000)	0.37	-0.5184	/	K.KDMSAAG.-(1)+K.KEPSR.Y(1)	REVERSE_Cas9+REVERSE_spANT3_HUMAN|	1431.7027
0	20190410_QExHFX1_RSLC1_Beveridge_Clausen_IMP_DSS_JRmethod_R2.14837.14837.3	xl	0.2850(0.1800+0.1550)	0.285	-0.8397	/	K.LGGKGYK.L(4)+R.TKLAK.L(2)	spCATD_HUMAN|+REVERSE_spGSTA1_HUMAN|	1418.8496
0	20190410_QExHFX1_RSLC1_Beveridge_Clausen_IMP_DSS_JRmethod_R2.14847.14847.3	xl	0.4600(0.3350+0.3700)	0.46	-0.8421	/	K.KEER.A(1)+K.YEDVPKR.T(6)	spCYC_HUMAN|+REVERSE_spTRFE_HUMAN|	1603.8205
0	20190410_QExHFX1_RSLC1_Beveridge_Clausen_IMP_DSS_JRmethod_R2.14858.14858.4	xl	1.1750(1.1750+1.1750)	0.77	-0.3039	/	K.LVDSTDKADLR.L(7)+K.LVDSTDKADLR.L(7)	Cas9+Cas9	2601.3496
0	20190410_QExHFX1_RSLC1_Beveridge_Clausen_IMP_DSS_JRmethod_R2.14869.14869.3	xl	0.6900(0.5900+0.6900)	0.465	0.4249	/	K.LVAGVIDKEK.T(8)+K.LVDSKNFDDYMK.S(5)	REVERSE_spADH1_YEAST|+spFABPH_HUMAN|	2682.3825
0	20190410_QExHFX1_RSLC1_Beveridge_Clausen_IMP_DSS_JRmethod_R2.14871.14871.3	xl	0.9350(0.6750+0.2600)	0.04	-3.5426	/	K.FFDHQKMHDPYR.S(6)+K.HKGGK.E(2)	REVERSE_spGFP_AEQVI|+REVERSE_spCYC_HUMAN|,REVERSE_spCYC_HORSE|	2283.1006
0	20190410_QExHFX1_RSLC1_Beveridge_Clausen_IMP_DSS_JRmethod_R2.14874.14874.3	xl	0.6350(0.2150+0.4200)	0.635	4.0405	/	R.EHKK.D(3)+R.TPC[160.03]KGGIR.Y(4)	REVERSE_Cas9+spDHE3_BOVIN|	1565.8347
0	20190410_QExHFX1_RSLC1_Beveridge_Clausen_IMP_DSS_JRmethod_R2.14896.14896.3	xl	0.5400(0.2400+0.3000)	0.065	-3.1746	/	R.C[160.03]EKDER.F(3)+H.FGKDK.S(3)	spCASK_BOVIN|+spTRFE_HUMAN|,spTRFL_HUMAN|	1566.7347
0	20190410_QExHFX1_RSLC1_Beveridge_Clausen_IMP_DSS_JRmethod_R2.14900.14900.3	xl	0.6900(0.5100+0.3600)	0.21	2.3431	/	K.QQKLGR.V(3)+K.TEIKR.L(4)	REVERSE_spSYH_HUMAN|+spCO5_HUMAN|	1511.8783
0	20190410_QExHFX1_RSLC1_Beveridge_Clausen_IMP_DSS_JRmethod_R2.14904.14904.3	xl	0.5200(0.3600+0.3400)	0.05	-4.3822	/	K.AANKYLR.K(4)+R.NKDSR.T(2)	spGAG_SCVLA|+REVERSE_Cas9	1590.8477
0	20190410_QExHFX1_RSLC1_Beveridge_Clausen_IMP_DSS_JRmethod_R2.14907.14907.3	xl	0.6250(0.4650+0.1600)	0.255	4.3853	/	K.GADGKTK.L(5)+K.KYQAC[160.03]R.E(1)	spTAU_HUMAN|+REVERSE_spALDOA_RABIT|	1637.8195
0	20190410_QExHFX1_RSLC1_Beveridge_Clausen_IMP_DSS_JRmethod_R2.14909.14909.3	xl	0.6000(0.5150+0.3200)	0.225	4.2853	/	K.GGNMKEVFR.R(5)+K.NLKPR.D(3)	spKCRM_HUMAN|+REVERSE_spCYB5_HUMAN|	1800.9668
0	20190410_QExHFX1_RSLC1_Beveridge_Clausen_IMP_DSS_JRmethod_R2.14919.14919.3	xl	0.6200(0.4950+0.3450)	0.005	-1.1206	/	R.QWTKR.Y(4)+R.WAKR.E(3)	spUB2E1_HUMAN|+REVERSE_spUBE2I_HUMAN|	1414.7833
0	20190410_QExHFX1_RSLC1_Beveridge_Clausen_IMP_DSS_JRmethod_R2.14921.14921.3	xl	0.6650(0.2600+0.4050)	0.055	-1.4959	/	K.KNIR.T(1)+K.LKKSKGK.E(5)	REVERSE_spCASB_BOVIN|+REVERSE_Cas9	1454.9296
0	20190410_QExHFX1_RSLC1_Beveridge_Clausen_IMP_DSS_JRmethod_R2.14946.14946.3	xl	0.6100(0.2950+0.3150)	0.61	-1.3935	/	-.IERKR.S(4)+K.QKLKK.K(4)	REVERSE_spK1C15_SHEEP|+spCO5_HUMAN|	1481.9405
0	20190410_QExHFX1_RSLC1_Beveridge_Clausen_IMP_DSS_JRmethod_R2.14947.14947.3	xl	0.7000(0.3100+0.3900)	0.035	3.4884	/	N.AEKPK.N(3)+K.QDDKLDER.L(4)	spCATA_HUMAN|,spGSTA1_HUMAN|+REVERSE_spCO5_HUMAN|	1726.8737
0	20190410_QExHFX1_RSLC1_Beveridge_Clausen_IMP_DSS_JRmethod_R2.14971.14971.3	xl	0.5400(0.1500+0.3900)	0.21	2.9579	/	R.DKQSGK.T(2)+R.GYGNSDYKR.L(8)	Cas9+spCO5_HUMAN|	1857.8856
0	20190410_QExHFX1_RSLC1_Beveridge_Clausen_IMP_DSS_JRmethod_R2.14981.14981.3	xl	0.3700(0.2800+0.0900)	0.055	-3.6855	/	K.EKMAQR.L(2)+K.KATNE.-(1)	REVERSE_spPEPC_PIG|+spCYC_HUMAN|,spCYC_HORSE|	1460.7293
0	20190410_QExHFX1_RSLC1_Beveridge_Clausen_IMP_DSS_JRmethod_R2.15024.15024.3	xl	0.4450(0.2050+0.2400)	0.005	-3.693	/	G.AASMDKK.Y(6)+D.KFC[160.03]R.C(1)	Cas9+spKRA33_SHEEP|,spKRA34_SHEEP|,REVERSE_spSYH_HUMAN|	1496.7479
0	20190410_QExHFX1_RSLC1_Beveridge_Clausen_IMP_DSS_JRmethod_R2.15033.15033.4	xl	1.2300(0.2950+0.9350)	1.23	4.4503	/	R.KNVR.L(1)+K.THSTFKNTEISFK.L(6)	REVERSE_spEGF_HUMAN|+spFABPH_HUMAN|	2192.1589
0	20190410_QExHFX1_RSLC1_Beveridge_Clausen_IMP_DSS_JRmethod_R2.15051.15051.3	xl	0.7900(0.5350+0.4300)	0.595	3.8973	/	K.KPDWDKKR.A(6)+-.KPFGR.V(1)	REVERSE_Cas9+REVERSE_spCAH2_BOVIN|	1812.9998
0	20190410_QExHFX1_RSLC1_Beveridge_Clausen_IMP_DSS_JRmethod_R2.15066.15066.3	xl	0.7800(0.4000+0.3800)	0.12	3.9934	/	K.C[160.03]C[160.03]KADDK.E(3)+R.LSKSR.R(3)	spALBU_HUMAN|+Cas9	1622.7755
0	20190410_QExHFX1_RSLC1_Beveridge_Clausen_IMP_DSS_JRmethod_R2.15067.15067.3	xl	0.4650(0.2750+0.1900)	0.05	-1.6242	/	R.KENPDK.S(1)+R.TYEKEA.-(4)	REVERSE_spGFP_AEQVI|+spFABPH_HUMAN|	1606.7726
0	20190410_QExHFX1_RSLC1_Beveridge_Clausen_IMP_DSS_JRmethod_R2.15075.15075.3	xl	0.6650(0.3150+0.5250)	0.43	-0.6139	/	R.VNKR.T(3)+K.VVSHKYK.A(5)	spEGF_HUMAN|+REVERSE_spCO5_HUMAN|	1512.8776
0	20190410_QExHFX1_RSLC1_Beveridge_Clausen_IMP_DSS_JRmethod_R2.15079.15079.3	xl	0.4050(0.3400+0.2600)	0.025	1.9299	/	S.PAFKK.A(4)+R.SKC[160.03]EEMK.A(2)	REVERSE_spUBE2I_HUMAN|+spK2M3_SHEEP|,spKRHB1_HUMAN|,spKRHB3_HUMAN|,spKRHB5_HUMAN|,spKRHB6_HUMAN|	1637.8156
0	20190410_QExHFX1_RSLC1_Beveridge_Clausen_IMP_DSS_JRmethod_R2.15095.15095.3	xl	0.2950(0.0850+0.2100)	0.025	2.8711	/	R.EHKK.D(3)+R.TPC[160.03]KGGIR.Y(4)	REVERSE_Cas9+spDHE3_BOVIN|	1565.8347
0	20190410_QExHFX1_RSLC1_Beveridge_Clausen_IMP_DSS_JRmethod_R2.15099.15099.3	xl	0.6900(0.4650+0.4200)	0.13	-1.2096	/	R.QWTKR.Y(4)+R.WAKR.E(3)	spUB2E1_HUMAN|+REVERSE_spUBE2I_HUMAN|	1414.7833
0	20190410_QExHFX1_RSLC1_Beveridge_Clausen_IMP_DSS_JRmethod_R2.15122.15122.3	xl	0.6550(0.4050+0.4300)	0.655	0.4553	/	K.DKIIK.L(2)+R.VRKSLK.K(3)	REVERSE_Cas9+spCRP_HUMAN|	1482.9497
0	20190410_QExHFX1_RSLC1_Beveridge_Clausen_IMP_DSS_JRmethod_R2.15131.15131.3	xl	0.7100(0.4400+0.2900)	0.005	-1.4878	/	K.FDKFK.H(3)+R.FEKR.L(3)	spMYG_HUMAN|,spMYG_HORSE|+REVERSE_spANXA5_HUMAN|,REVERSE_spCO5_HUMAN|	1399.7499
0	20190410_QExHFX1_RSLC1_Beveridge_Clausen_IMP_DSS_JRmethod_R2.15137.15137.3	xl	0.4800(0.3100+0.4100)	0.04	-2.0639	/	K.DFVKR.L(4)+R.EVKDMR.S(3)	REVERSE_spANXA5_HUMAN|+REVERSE_spTRFL_HUMAN|	1577.8235
0	20190410_QExHFX1_RSLC1_Beveridge_Clausen_IMP_DSS_JRmethod_R2.15222.15222.3	xl	0.6250(0.3400+0.5100)	0.625	-1.9055	/	R.EYKFTLR.G(3)+K.LVDSTDKADLR.L(7)	REVERSE_spDHE3_BOVIN|+Cas9	2325.2215
0	20190410_QExHFX1_RSLC1_Beveridge_Clausen_IMP_DSS_JRmethod_R2.15223.15223.3	xl	0.7300(0.5250+0.2050)	0.005	-3.217	/	R.NKDSR.T(2)+K.SSKNAK.R(3)	REVERSE_Cas9+REVERSE_spANT3_HUMAN|	1389.7211
0	20190410_QExHFX1_RSLC1_Beveridge_Clausen_IMP_DSS_JRmethod_R2.15236.15236.3	xl	0.6100(0.4150+0.1950)	0.11	3.7145	/	K.GADGKTK.L(5)+K.KYQAC[160.03]R.E(1)	spTAU_HUMAN|+REVERSE_spALDOA_RABIT|	1637.8195
0	20190410_QExHFX1_RSLC1_Beveridge_Clausen_IMP_DSS_JRmethod_R2.15268.15268.3	xl	0.7800(0.4900+0.5350)	0.185	0.4536	/	P.KIFR.V(1)+K.KKEER.A(2)	spCO5_HUMAN|,spGSTA1_HUMAN|+spCYC_HUMAN|	1388.8139
0	20190410_QExHFX1_RSLC1_Beveridge_Clausen_IMP_DSS_JRmethod_R2.15270.15270.3	xl	0.2850(0.1650+0.1200)	0.225	1.8808	/	R.KDMASNYKELGFQG.-(1)+R.NVLSETC[160.03]C[160.03]KTVK.E(9)	spMYG_HUMAN|+REVERSE_spALBU_BOVIN|	3162.5034
0	20190410_QExHFX1_RSLC1_Beveridge_Clausen_IMP_DSS_JRmethod_R2.15274.15274.3	xl	0.6850(0.3950+0.5350)	0.685	-0.9734	/	K.TEIKR.L(4)+R.VEYEKR.V(5)	spCO5_HUMAN|+spUBE2I_HUMAN|	1605.8725
0	20190410_QExHFX1_RSLC1_Beveridge_Clausen_IMP_DSS_JRmethod_R2.15277.15277.3	xl	0.4950(0.2500+0.3550)	0.495	-4.4484	/	R.EDKEC[160.03]R.L(3)+R.TPC[160.03]KGGIR.Y(4)	REVERSE_spCASK_BOVIN|+spDHE3_BOVIN|	1860.8821
0	20190410_QExHFX1_RSLC1_Beveridge_Clausen_IMP_DSS_JRmethod_R2.15289.15289.3	xl	0.5100(0.4350+0.3200)	0.225	-0.7493	/	K.KFEEAR.D(1)+K.LC[160.03]KLR.K(3)	REVERSE_spPRDX1_HUMAN|+spEGF_HUMAN|	1604.8708
0	20190410_QExHFX1_RSLC1_Beveridge_Clausen_IMP_DSS_JRmethod_R2.15297.15297.3	xl	0.7350(0.5500+0.4650)	0.015	-3.9218	/	K.AANKYLR.K(4)+R.SDKNR.G(3)	spGAG_SCVLA|+Cas9	1590.8477
0	20190410_QExHFX1_RSLC1_Beveridge_Clausen_IMP_DSS_JRmethod_R2.15301.15301.3	xl	0.5000(0.1650+0.3350)	0.015	-3.8326	/	K.KDMSAAG.-(1)+K.KSYTTPK.K(1)	REVERSE_Cas9+spRS27A_HUMAN|	1639.8126
0	20190410_QExHFX1_RSLC1_Beveridge_Clausen_IMP_DSS_JRmethod_R2.15310.15310.4	xl	1.2950(1.0650+1.0650)	0.905	-0.3978	/	K.LVDSTDKADLR.L(7)+K.LVDSTDKADLR.L(7)	Cas9+Cas9	2601.3496
[truncated: 695 more rows]
