# Supplementary material for: A synthetic peptide library for benchmarking crosslinking-mass spectrometry search engines for proteins and protein complexes
Source: Nat Commun. 2020 Feb 6;11:742. doi: 10.1038/s41467-020-14608-2 (PMC7005041; doi:10.1038/s41467-020-14608-2)
Supplement: Supplementary file 3 — Supplementary Data 1 [file 41467_2020_14608_MOESM3_ESM.zip › CSVfiles/kojak_peptideprophet_R3.csv]

probability	spectrum	xlink_type	kojak_score	delta_score	ppm_error	ions	peptide	protein	calc_neutral_pep_mass
1	20190410_QExHFX1_RSLC1_Beveridge_Clausen_IMP_DSS_JRmethod_R3.13878.13878.5	xl	2.5700(1.5250+1.0450)	2.57	-0.3397	/	R.HKPENIVIEMAR.E(2)+K.MIAKSEQEIGK.A(4)	Cas9+Cas9	2806.472
1	20190410_QExHFX1_RSLC1_Beveridge_Clausen_IMP_DSS_JRmethod_R3.14889.14889.4	xl	5.2150(2.0100+3.4400)	3.915	-0.3545	/	K.FDNLTKAER.G(6)+R.HKPENIVIEMAR.E(2)	Cas9+Cas9	2666.3849
1	20190410_QExHFX1_RSLC1_Beveridge_Clausen_IMP_DSS_JRmethod_R3.15451.15451.5	xl	2.5050(0.9450+1.5600)	2.505	-0.3412	/	R.MTNFDKNLPNEK.V(6)+R.QITKHVAQILDSR.M(4)	Cas9+Cas9	3095.6072
1	20190410_QExHFX1_RSLC1_Beveridge_Clausen_IMP_DSS_JRmethod_R3.15458.15458.5	xl	2.7900(0.9150+1.8750)	2.79	0.6337	/	R.MTNFDKNLPNEK.V(6)+R.QITKHVAQILDSR.M(4)	Cas9+Cas9	3095.6072
1	20190410_QExHFX1_RSLC1_Beveridge_Clausen_IMP_DSS_JRmethod_R3.16354.16354.5	xl	2.4750(1.9800+0.7350)	2.475	0.1493	/	R.HKPENIVIEMAR.E(2)+K.YDENDKLIR.E(6)	Cas9+Cas9	2738.406
1	20190410_QExHFX1_RSLC1_Beveridge_Clausen_IMP_DSS_JRmethod_R3.16558.16558.5	xl	2.3250(1.6450+0.9400)	2.325	-0.7736	/	R.HKPENIVIEMAR.E(2)+K.YDENDKLIR.E(6)	Cas9+Cas9	2738.406
1	20190410_QExHFX1_RSLC1_Beveridge_Clausen_IMP_DSS_JRmethod_R3.17208.17208.5	xl	2.9850(1.2950+1.9500)	1.27	-0.3039	/	K.NLPNEKVLPK.H(6)+K.TYAHLFDDKVMK.Q(9)	Cas9+Cas9	2755.4617
1	20190410_QExHFX1_RSLC1_Beveridge_Clausen_IMP_DSS_JRmethod_R3.18321.18321.5	xl	2.9600(1.4850+1.4750)	0.82	-0.2519	/	K.SEQEIGKATAK.Y(7)+R.YDEHHQDLTLLKALVR.Q(12)	Cas9+Cas9	3248.7039
1	20190410_QExHFX1_RSLC1_Beveridge_Clausen_IMP_DSS_JRmethod_R3.19224.19224.5	xl	2.8650(1.3300+1.7800)	0.87	0.3872	/	R.HKPENIVIEMAR.E(2)+K.KIEC[160.03]FDSVEISGVEDR.F(1)	Cas9+Cas9	3455.7063
1	20190410_QExHFX1_RSLC1_Beveridge_Clausen_IMP_DSS_JRmethod_R3.19280.19280.5	xl	2.7650(1.0450+1.9050)	0.48	0.5955	/	R.HKPENIVIEMAR.E(2)+K.KIEC[160.03]FDSVEISGVEDR.F(1)	Cas9+Cas9	3455.7063
1	20190410_QExHFX1_RSLC1_Beveridge_Clausen_IMP_DSS_JRmethod_R3.19385.19385.5	xl	3.1200(1.1450+2.1950)	2.84	-0.2028	/	R.HKPENIVIEMAR.E(2)+K.KIEC[160.03]FDSVEISGVEDR.F(1)	Cas9+Cas9	3455.7063
1	20190410_QExHFX1_RSLC1_Beveridge_Clausen_IMP_DSS_JRmethod_R3.21760.21760.5	xl	3.2400(2.6350+0.6250)	2.77	1.5573	/	R.KSEETITPWNFEEVVDK.G(1)+R.QITKHVAQILDSR.M(4)	Cas9+Cas9	3695.9045
1	20190410_QExHFX1_RSLC1_Beveridge_Clausen_IMP_DSS_JRmethod_R3.23255.23255.4	xl	4.8650(3.7600+1.1050)	4.865	-0.0617	/	R.KSEETITPWNFEEVVDK.G(1)+K.SKLVSDFR.K(2)	Cas9+Cas9	3138.576
1	20190410_QExHFX1_RSLC1_Beveridge_Clausen_IMP_DSS_JRmethod_R3.23739.23739.4	xl	6.0750(5.1250+0.9500)	6.075	0.3914	/	K.KNLIGALLFDSGETAEATR.L(1)+K.SDNVPSEEVVKK.M(11)	Cas9+Cas9	3472.7935
1	20190410_QExHFX1_RSLC1_Beveridge_Clausen_IMP_DSS_JRmethod_R3.23883.23883.4	xl	5.1500(4.2100+0.9400)	4.755	1.1623	/	K.KNLIGALLFDSGETAEATR.L(1)+K.SDNVPSEEVVKK.M(11)	Cas9+Cas9	3472.7935
1	20190410_QExHFX1_RSLC1_Beveridge_Clausen_IMP_DSS_JRmethod_R3.23975.23975.4	xl	5.5550(3.3050+2.3800)	5.555	-0.4317	/	K.LESEFVYGDYKVYDVR.K(11)+K.VVDELVKVMGR.H(7)	Cas9+Cas9	3362.7107
1	20190410_QExHFX1_RSLC1_Beveridge_Clausen_IMP_DSS_JRmethod_R3.25148.25148.4	xl	6.9650(5.8650+1.3350)	6.965	-0.3187	/	K.KNLIGALLFDSGETAEATR.L(1)+K.LVDSTDKADLR.L(7)	Cas9+Cas9	3374.7568
1	20190410_QExHFX1_RSLC1_Beveridge_Clausen_IMP_DSS_JRmethod_R3.25288.25288.4	xl	6.0500(5.0550+1.2450)	6.05	0.1693	/	K.KNLIGALLFDSGETAEATR.L(1)+K.LVDSTDKADLR.L(7)	Cas9+Cas9	3374.7568
1	20190410_QExHFX1_RSLC1_Beveridge_Clausen_IMP_DSS_JRmethod_R3.26953.26953.4	xl	4.8200(3.2600+1.7650)	4.82	0.4642	/	K.KIEC[160.03]FDSVEISGVEDR.F(1)+K.TILDFLKSDGFANR.N(7)	Cas9+Cas9	3615.7765
0.9995	20190410_QExHFX1_RSLC1_Beveridge_Clausen_IMP_DSS_JRmethod_R3.15063.15063.4	xl	4.4400(1.6800+2.9950)	4.44	1.8069	/	K.FDNLTKAER.G(6)+R.HKPENIVIEMAR.E(2)	Cas9+Cas9	2666.3849
0.9995	20190410_QExHFX1_RSLC1_Beveridge_Clausen_IMP_DSS_JRmethod_R3.16487.16487.4	xl	4.6500(3.1600+1.7350)	3.58	-0.1822	/	R.HKPENIVIEMAR.E(2)+K.YDENDKLIR.E(6)	Cas9+Cas9	2738.406
0.9993	20190410_QExHFX1_RSLC1_Beveridge_Clausen_IMP_DSS_JRmethod_R3.14919.14919.5	xl	1.9800(0.9350+1.2800)	1.98	-0.4671	/	K.FDNLTKAER.G(6)+R.HKPENIVIEMAR.E(2)	Cas9+Cas9	2666.3849
0.999	20190410_QExHFX1_RSLC1_Beveridge_Clausen_IMP_DSS_JRmethod_R3.18284.18284.4	xl	4.5450(1.1750+3.6200)	3.645	0.536	/	K.FDNLTKAER.G(6)+K.KIEC[160.03]FDSVEISGVEDR.F(1)	Cas9+Cas9	3112.5021
0.999	20190410_QExHFX1_RSLC1_Beveridge_Clausen_IMP_DSS_JRmethod_R3.18739.18739.4	xl	4.3600(1.1400+3.3800)	4.36	0.4352	/	R.KFDNLTK.A(1)+K.TEVQTGGFSKESILPK.R(10)	Cas9+Cas9	2722.4428
0.9985	20190410_QExHFX1_RSLC1_Beveridge_Clausen_IMP_DSS_JRmethod_R3.21991.21991.4	xl	4.7600(2.6000+2.2000)	2.63	0.0095	/	R.MLASAGELQKGNELALPSK.Y(10)+K.VVDELVKVMGR.H(7)	Cas9+Cas9	3337.7988
0.9983	20190410_QExHFX1_RSLC1_Beveridge_Clausen_IMP_DSS_JRmethod_R3.23014.23014.4	xl	4.3950(2.5950+1.8000)	3.88	0.194	/	K.LESEFVYGDYKVYDVR.K(11)+R.MLASAGELQKGNELALPSK.Y(10)	Cas9+Cas9	4075.0498
0.998	20190410_QExHFX1_RSLC1_Beveridge_Clausen_IMP_DSS_JRmethod_R3.21884.21884.4	xl	4.4150(4.4150+4.4150)	3.665	1.3574	/	K.KIEC[160.03]FDSVEISGVEDR.F(1)+K.KIEC[160.03]FDSVEISGVEDR.F(1)	Cas9+Cas9	3901.8236
0.997	20190410_QExHFX1_RSLC1_Beveridge_Clausen_IMP_DSS_JRmethod_R3.14745.14745.5	xl	2.0500(0.9200+1.3950)	1.04	-1.0672	/	K.FDNLTKAER.G(6)+R.HKPENIVIEMAR.E(2)	Cas9+Cas9	2666.3849
0.9963	20190410_QExHFX1_RSLC1_Beveridge_Clausen_IMP_DSS_JRmethod_R3.26504.26504.4	xl	4.7200(2.9750+2.1150)	1.875	-0.2797	/	K.SNFDLAEDAKLQLSK.D(10)+R.SSFEKNPIDFLEAK.G(5)	Cas9+Cas9	3439.7397
0.9962	20190410_QExHFX1_RSLC1_Beveridge_Clausen_IMP_DSS_JRmethod_R3.18896.18896.4	xl	4.2950(1.4000+3.0100)	0.53	-0.3737	/	R.KPAFLSGEQK.K(1)+R.MLASAGELQKGNELALPSK.Y(10)	Cas9+Cas9	3197.7004
0.9962	20190410_QExHFX1_RSLC1_Beveridge_Clausen_IMP_DSS_JRmethod_R3.21627.21627.4	xl	3.4500(1.5750+1.8750)	3.45	-0.1618	/	R.GGLSELDKAGFIK.R(8)+R.QLLNAKLITQR.K(6)	Cas9+Cas9	2768.5799
0.9962	20190410_QExHFX1_RSLC1_Beveridge_Clausen_IMP_DSS_JRmethod_R3.26808.26808.4	xl	3.4800(3.4800+3.4800)	3.48	-0.4054	/	K.MDGTEELLVKLNR.E(10)+K.MDGTEELLVKLNR.E(10)	Cas9+Cas9	3171.6518
0.9961	20190410_QExHFX1_RSLC1_Beveridge_Clausen_IMP_DSS_JRmethod_R3.14081.14081.4	xl	3.3850(1.7400+1.6450)	3.385	-1.9018	/	R.HKPENIVIEMAR.E(2)+K.MIAKSEQEIGK.A(4)	Cas9+Cas9	2806.472
0.996	20190410_QExHFX1_RSLC1_Beveridge_Clausen_IMP_DSS_JRmethod_R3.13120.13120.4	xl	4.0150(2.2250+1.9650)	1.01	-0.3547	/	R.LKTYAHLFDDK.V(2)+K.SEQEIGKATAK.Y(7)	Cas9+Cas9	2648.3696
0.996	20190410_QExHFX1_RSLC1_Beveridge_Clausen_IMP_DSS_JRmethod_R3.19239.19239.4	xl	4.1450(2.4100+1.7350)	1.285	-0.0544	/	R.GKSDNVPSEEVVK.K(2)+R.QEDFYPFLKDNR.E(9)	Cas9+Cas9	3095.5086
0.9959	20190410_QExHFX1_RSLC1_Beveridge_Clausen_IMP_DSS_JRmethod_R3.24982.24982.4	xl	3.3250(1.1100+2.3350)	3.325	-0.6241	/	K.FDNLTKAER.G(6)+K.TILDFLKSDGFANR.N(7)	Cas9+Cas9	2826.4551
0.9958	20190410_QExHFX1_RSLC1_Beveridge_Clausen_IMP_DSS_JRmethod_R3.13881.13881.4	xl	4.1150(2.1100+2.0050)	4.115	0.0402	/	R.HKPENIVIEMAR.E(2)+K.MIAKSEQEIGK.A(4)	Cas9+Cas9	2806.472
0.9957	20190410_QExHFX1_RSLC1_Beveridge_Clausen_IMP_DSS_JRmethod_R3.13802.13802.4	xl	3.2750(1.6850+1.5900)	3.275	-0.7709	/	R.HKPENIVIEMAR.E(2)+K.MIAKSEQEIGK.A(4)	Cas9+Cas9	2806.472
0.9954	20190410_QExHFX1_RSLC1_Beveridge_Clausen_IMP_DSS_JRmethod_R3.14902.14902.4	xl	3.5450(1.3350+2.4550)	1.885	-1.8129	/	R.KDFQFYK.V(1)+K.SDNVPSEEVVKK.M(11)	Cas9+Cas9	2442.2317
0.9953	20190410_QExHFX1_RSLC1_Beveridge_Clausen_IMP_DSS_JRmethod_R3.14717.14717.4	xl	3.4200(1.1450+2.4150)	3.42	1.3491	/	K.FDNLTKAER.G(6)+R.HKPENIVIEMAR.E(2)	Cas9+Cas9	2666.3849
0.9953	20190410_QExHFX1_RSLC1_Beveridge_Clausen_IMP_DSS_JRmethod_R3.17165.17165.5	xl	1.9050(0.9250+1.2250)	1.905	0.174	/	K.NLPNEKVLPK.H(6)+K.TYAHLFDDKVMK.Q(9)	Cas9+Cas9	2755.4617
0.9953	20190410_QExHFX1_RSLC1_Beveridge_Clausen_IMP_DSS_JRmethod_R3.17456.17456.4	xl	3.8750(2.9100+0.9650)	0.555	-0.7052	/	K.KIEC[160.03]FDSVEISGVEDR.F(1)+K.MIAKSEQEIGK.A(4)	Cas9+Cas9	3252.5892
0.9953	20190410_QExHFX1_RSLC1_Beveridge_Clausen_IMP_DSS_JRmethod_R3.21549.21549.4	xl	3.8850(1.0050+2.8800)	0.4	-1.1816	/	R.KPAFLSGEQK.K(1)+K.LESEFVYGDYKVYDVR.K(11)	Cas9+Cas9	3222.6123
0.9952	20190410_QExHFX1_RSLC1_Beveridge_Clausen_IMP_DSS_JRmethod_R3.13248.13248.4	xl	3.2500(1.8950+1.6100)	2.435	-1.2947	/	R.MTNFDKNLPNEK.V(6)+R.QQLPEKYK.E(6)	Cas9+Cas9	2620.3206
0.9952	20190410_QExHFX1_RSLC1_Beveridge_Clausen_IMP_DSS_JRmethod_R3.18909.18909.4	xl	4.4300(1.1350+3.4100)	2.84	0.2529	/	R.KFDNLTK.A(1)+K.TEVQTGGFSKESILPK.R(10)	Cas9+Cas9	2722.4428
0.995	20190410_QExHFX1_RSLC1_Beveridge_Clausen_IMP_DSS_JRmethod_R3.20549.20549.4	xl	4.8800(1.3150+3.7050)	0.905	-1.3571	/	K.KLVDSTDK.A(1)+K.SNFDLAEDAKLQLSK.D(10)	Cas9+Cas9	2720.4119
0.9949	20190410_QExHFX1_RSLC1_Beveridge_Clausen_IMP_DSS_JRmethod_R3.24281.24281.4	xl	3.5200(1.2750+2.2450)	2.615	0.7352	/	K.MIAKSEQEIGK.A(4)+K.TILDFLKSDGFANR.N(7)	Cas9+Cas9	2966.5422
0.9947	20190410_QExHFX1_RSLC1_Beveridge_Clausen_IMP_DSS_JRmethod_R3.16279.16279.4	xl	3.5450(2.3350+1.4550)	2.36	0.3493	/	R.HKPENIVIEMAR.E(2)+K.YDENDKLIR.E(6)	Cas9+Cas9	2738.406
0.9947	20190410_QExHFX1_RSLC1_Beveridge_Clausen_IMP_DSS_JRmethod_R3.20972.20972.4	xl	4.1100(3.2300+1.1250)	3.87	1.1153	/	R.KSEETITPWNFEEVVDK.G(1)+R.QQLPEKYK.E(6)	Cas9+Cas9	3220.6178
0.9947	20190410_QExHFX1_RSLC1_Beveridge_Clausen_IMP_DSS_JRmethod_R3.25084.25084.4	xl	2.9500(1.0700+1.8800)	2.95	-0.136	/	K.IEKILTFR.L(3)+R.SSFEKNPIDFLEAK.G(5)	Cas9+Cas9	2780.4999
0.9946	20190410_QExHFX1_RSLC1_Beveridge_Clausen_IMP_DSS_JRmethod_R3.15226.15226.4	xl	3.2050(1.4400+1.9850)	1.975	-0.4312	/	K.FDNLTKAER.G(6)+R.HKPENIVIEMAR.E(2)	Cas9+Cas9	2666.3849
0.9945	20190410_QExHFX1_RSLC1_Beveridge_Clausen_IMP_DSS_JRmethod_R3.19047.19047.4	xl	3.7900(2.1850+1.6050)	1.31	0.2788	/	R.GKSDNVPSEEVVK.K(2)+R.QEDFYPFLKDNR.E(9)	Cas9+Cas9	3095.5086
0.9944	20190410_QExHFX1_RSLC1_Beveridge_Clausen_IMP_DSS_JRmethod_R3.15733.15733.4	xl	3.2250(2.0200+1.4450)	3.225	0.4572	/	R.GKSDNVPSEEVVK.K(2)+R.LEESFLVEEDKK.H(11)	Cas9+Cas9	2989.5018
0.9944	20190410_QExHFX1_RSLC1_Beveridge_Clausen_IMP_DSS_JRmethod_R3.23149.23149.4	xl	3.9250(2.6750+1.2500)	0.645	0.4309	/	K.MDGTEELLVKLNR.E(10)+K.QLKEDYFK.K(3)	Cas9+Cas9	2724.4043
0.9943	20190410_QExHFX1_RSLC1_Beveridge_Clausen_IMP_DSS_JRmethod_R3.21045.21045.4	xl	3.1900(3.1900+3.1900)	3.19	0.5071	/	R.MLASAGELQKGNELALPSK.Y(10)+R.MLASAGELQKGNELALPSK.Y(10)	Cas9+Cas9	4050.1379
0.9942	20190410_QExHFX1_RSLC1_Beveridge_Clausen_IMP_DSS_JRmethod_R3.15625.15625.4	xl	3.4350(2.3700+1.1300)	2.035	0.0177	/	R.LENLIAQLPGEKK.N(12)+K.LKGSPEDNEQK.Q(2)	Cas9+Cas9	2833.5072
0.9942	20190410_QExHFX1_RSLC1_Beveridge_Clausen_IMP_DSS_JRmethod_R3.20184.20184.4	xl	2.9800(1.8900+1.1750)	2.575	-0.073	/	R.QEDFYPFLKDNR.E(9)+K.VKYVTEGMR.K(2)	Cas9+Cas9	2790.3686
0.9942	20190410_QExHFX1_RSLC1_Beveridge_Clausen_IMP_DSS_JRmethod_R3.26290.26290.4	xl	3.6850(1.7300+2.0900)	3.685	-0.1867	/	R.IEEGIKELGSQILK.E(6)+R.SSFEKNPIDFLEAK.G(5)	Cas9+Cas9	3317.7645
0.9939	20190410_QExHFX1_RSLC1_Beveridge_Clausen_IMP_DSS_JRmethod_R3.15170.15170.4	xl	3.2250(1.4400+1.9550)	2.205	0.2172	/	K.SEQEIGKATAK.Y(7)+R.VNTEITKAPLSASMIK.R(7)	Cas9+Cas9	3000.6052
0.9938	20190410_QExHFX1_RSLC1_Beveridge_Clausen_IMP_DSS_JRmethod_R3.11758.11758.4	xl	3.1750(2.0650+1.1100)	2.305	0.0947	/	R.GKSDNVPSEEVVK.K(2)+K.VKYVTEGMR.K(2)	Cas9+Cas9	2606.326
0.9938	20190410_QExHFX1_RSLC1_Beveridge_Clausen_IMP_DSS_JRmethod_R3.23957.23957.4	xl	4.0100(2.3350+1.8100)	4.01	0.1362	/	K.LESEFVYGDYKVYDVR.K(11)+K.VVDELVKVMGR.H(7)	Cas9+Cas9	3362.7107
0.9937	20190410_QExHFX1_RSLC1_Beveridge_Clausen_IMP_DSS_JRmethod_R3.19493.19493.4	xl	3.6000(1.5950+2.0050)	0.72	0.8467	/	R.KPAFLSGEQK.K(1)+K.VVDELVKVMGR.H(7)	Cas9+Cas9	2485.3613
0.9935	20190410_QExHFX1_RSLC1_Beveridge_Clausen_IMP_DSS_JRmethod_R3.22988.22988.4	xl	3.9450(2.2100+1.7350)	3.66	-0.2072	/	K.LESEFVYGDYKVYDVR.K(11)+R.MLASAGELQKGNELALPSK.Y(10)	Cas9+Cas9	4075.0498
0.9934	20190410_QExHFX1_RSLC1_Beveridge_Clausen_IMP_DSS_JRmethod_R3.27152.27152.4	xl	2.8300(2.8300+2.8300)	2.83	-0.2184	/	R.SSFEKNPIDFLEAK.G(5)+R.SSFEKNPIDFLEAK.G(5)	Cas9+Cas9	3385.6968
0.9933	20190410_QExHFX1_RSLC1_Beveridge_Clausen_IMP_DSS_JRmethod_R3.23590.23590.4	xl	4.0500(3.1750+0.8750)	4.05	-0.8764	/	K.KNLIGALLFDSGETAEATR.L(1)+K.SDNVPSEEVVKK.M(11)	Cas9+Cas9	3472.7935
0.993	20190410_QExHFX1_RSLC1_Beveridge_Clausen_IMP_DSS_JRmethod_R3.13069.13069.4	xl	3.0450(1.7050+1.4900)	2.39	0.0237	/	R.MTNFDKNLPNEK.V(6)+R.QQLPEKYK.E(6)	Cas9+Cas9	2620.3206
0.993	20190410_QExHFX1_RSLC1_Beveridge_Clausen_IMP_DSS_JRmethod_R3.19721.19721.4	xl	3.0800(1.3050+1.9250)	2.285	1.4772	/	K.DFQFYKVR.E(6)+R.HKPENIVIEMAR.E(2)	Cas9+Cas9	2675.3893
0.9929	20190410_QExHFX1_RSLC1_Beveridge_Clausen_IMP_DSS_JRmethod_R3.16039.16039.4	xl	2.8950(1.4550+1.4400)	2.895	2.3638	/	K.IEKILTFR.L(3)+K.KLVDSTDK.A(1)	Cas9+Cas9	2061.1721
0.9928	20190410_QExHFX1_RSLC1_Beveridge_Clausen_IMP_DSS_JRmethod_R3.24978.24978.4	xl	3.7000(1.6900+2.0100)	3.66	0.3405	/	R.GGLSELDKAGFIK.R(8)+K.MDGTEELLVKLNR.E(10)	Cas9+Cas9	2988.584
0.9928	20190410_QExHFX1_RSLC1_Beveridge_Clausen_IMP_DSS_JRmethod_R3.26543.26543.4	xl	2.8900(2.8900+2.8900)	2.89	1.2111	/	K.MDGTEELLVKLNR.E(10)+K.MDGTEELLVKLNR.E(10)	Cas9+Cas9	3171.6518
0.9923	20190410_QExHFX1_RSLC1_Beveridge_Clausen_IMP_DSS_JRmethod_R3.25127.25127.4	xl	3.7750(1.5650+2.2100)	3.555	0.749	/	R.GGLSELDKAGFIK.R(8)+K.MDGTEELLVKLNR.E(10)	Cas9+Cas9	2988.584
0.9921	20190410_QExHFX1_RSLC1_Beveridge_Clausen_IMP_DSS_JRmethod_R3.15532.15532.4	xl	3.9500(2.3650+1.7850)	3.02	1.3556	/	R.GKSDNVPSEEVVK.K(2)+R.LEESFLVEEDKK.H(11)	Cas9+Cas9	2989.5018
0.9921	20190410_QExHFX1_RSLC1_Beveridge_Clausen_IMP_DSS_JRmethod_R3.23744.23744.4	xl	2.7650(1.6850+1.2250)	2.765	-1.518	/	K.MDGTEELLVKLNR.E(10)+R.QLLNAKLITQR.K(6)	Cas9+Cas9	2951.6476
0.9919	20190410_QExHFX1_RSLC1_Beveridge_Clausen_IMP_DSS_JRmethod_R3.16005.16005.4	xl	3.0250(1.4100+1.6150)	2.165	0.067	/	R.MTNFDKNLPNEK.V(6)+K.SKLVSDFR.K(2)	Cas9+Cas9	2538.2787
0.9919	20190410_QExHFX1_RSLC1_Beveridge_Clausen_IMP_DSS_JRmethod_R3.26657.26657.4	xl	3.7650(3.7650+3.7650)	3.765	0.309	/	K.MDGTEELLVKLNR.E(10)+K.MDGTEELLVKLNR.E(10)	Cas9+Cas9	3171.6518
0.9916	20190410_QExHFX1_RSLC1_Beveridge_Clausen_IMP_DSS_JRmethod_R3.14378.14378.3	xl	3.5600(2.2000+1.7050)	3.12	-0.8151	/	K.FDNLTKAER.G(6)+K.YDENDKLIR.E(6)	Cas9+Cas9	2395.2018
0.9913	20190410_QExHFX1_RSLC1_Beveridge_Clausen_IMP_DSS_JRmethod_R3.13712.13712.4	xl	2.8800(1.7750+1.2800)	2.535	4.985	/	R.MTNFDKNLPNEK.V(6)+R.QQLPEKYK.E(6)	Cas9+Cas9	2620.3206
0.991	20190410_QExHFX1_RSLC1_Beveridge_Clausen_IMP_DSS_JRmethod_R3.16723.16723.4	xl	2.7950(1.1800+1.6150)	2.795	0.6804	/	R.MTNFDKNLPNEK.V(6)+K.SKLVSDFR.K(2)	Cas9+Cas9	2538.2787
0.991	20190410_QExHFX1_RSLC1_Beveridge_Clausen_IMP_DSS_JRmethod_R3.25292.25292.4	xl	2.8150(1.8000+1.0150)	2.725	1.6476	/	R.GGLSELDKAGFIK.R(8)+K.MDGTEELLVKLNR.E(10)	Cas9+Cas9	2988.584
0.9906	20190410_QExHFX1_RSLC1_Beveridge_Clausen_IMP_DSS_JRmethod_R3.21055.21055.4	xl	2.7800(1.4400+1.5850)	2.78	1.7725	/	R.GGLSELDKAGFIK.R(8)+K.QLKEDYFK.K(3)	Cas9+Cas9	2541.3365
0.9904	20190410_QExHFX1_RSLC1_Beveridge_Clausen_IMP_DSS_JRmethod_R3.15933.15933.3	xl	3.3850(2.1950+1.1900)	3.385	-0.991	/	R.MTNFDKNLPNEK.V(6)+K.SKLVSDFR.K(2)	Cas9+Cas9	2538.2787
0.9901	20190410_QExHFX1_RSLC1_Beveridge_Clausen_IMP_DSS_JRmethod_R3.21106.21106.4	xl	3.5150(0.8150+2.7000)	2.265	-0.4963	/	R.KFDNLTK.A(1)+K.LPKYSLFELENGR.K(3)	Cas9+Cas9	2567.3634
0.9901	20190410_QExHFX1_RSLC1_Beveridge_Clausen_IMP_DSS_JRmethod_R3.21290.21290.4	xl	3.2250(1.1950+2.1850)	0.735	-0.0636	/	K.KLVDSTDK.A(1)+R.SSFEKNPIDFLEAK.G(5)	Cas9+Cas9	2666.369
0.9898	20190410_QExHFX1_RSLC1_Beveridge_Clausen_IMP_DSS_JRmethod_R3.22164.22164.4	xl	2.7450(2.7450+2.7450)	2.745	0.1716	/	K.TEVQTGGFSKESILPK.R(10)+K.TEVQTGGFSKESILPK.R(10)	Cas9+Cas9	3577.8765
0.9896	20190410_QExHFX1_RSLC1_Beveridge_Clausen_IMP_DSS_JRmethod_R3.17283.17283.4	xl	3.2200(1.9950+1.4450)	1.02	0.5456	/	K.LKGSPEDNEQK.Q(2)+K.YPKLESEFVYGDYK.V(3)	Cas9+Cas9	3118.5021
0.9891	20190410_QExHFX1_RSLC1_Beveridge_Clausen_IMP_DSS_JRmethod_R3.23299.23299.4	xl	3.2950(2.3250+0.9700)	0.67	0.7894	/	K.MDGTEELLVKLNR.E(10)+K.QLKEDYFK.K(3)	Cas9+Cas9	2724.4043
0.9887	20190410_QExHFX1_RSLC1_Beveridge_Clausen_IMP_DSS_JRmethod_R3.18445.18445.4	xl	3.3150(0.8350+2.7300)	2.44	0.1438	/	K.FDNLTKAER.G(6)+K.KIEC[160.03]FDSVEISGVEDR.F(1)	Cas9+Cas9	3112.5021
0.9885	20190410_QExHFX1_RSLC1_Beveridge_Clausen_IMP_DSS_JRmethod_R3.22095.22095.3	xl	3.7350(1.7350+2.0000)	3.48	0.2898	/	K.APLSASMIKR.Y(9)+K.NPIDFLEAKGYK.E(9)	Cas9+Cas9	2604.3984
0.9882	20190410_QExHFX1_RSLC1_Beveridge_Clausen_IMP_DSS_JRmethod_R3.15845.15845.3	xl	3.8350(2.5350+1.6950)	1.21	-1.0276	/	K.DDSIDNKVLTR.S(7)+R.NSDKLIAR.K(4)	Cas9+Cas9	2328.2284
0.9881	20190410_QExHFX1_RSLC1_Beveridge_Clausen_IMP_DSS_JRmethod_R3.17072.17072.4	xl	2.6900(1.3300+1.3600)	2.69	4.7096	/	R.HKPENIVIEMAR.E(2)+K.MIAKSEQEIGK.A(4)	Cas9+Cas9	2806.472
0.9879	20190410_QExHFX1_RSLC1_Beveridge_Clausen_IMP_DSS_JRmethod_R3.19654.19654.3	xl	3.6300(0.8500+2.7800)	3.63	-0.5813	/	R.KPAFLSGEQK.K(1)+K.VVDELVKVMGR.H(7)	Cas9+Cas9	2485.3613
0.9875	20190410_QExHFX1_RSLC1_Beveridge_Clausen_IMP_DSS_JRmethod_R3.14166.14166.4	xl	3.1700(0.9950+2.1750)	0.48	-0.449	/	K.KDWDPK.K(1)+R.QITKHVAQILDSR.M(4)	Cas9+Cas9	2433.3015
0.9874	20190410_QExHFX1_RSLC1_Beveridge_Clausen_IMP_DSS_JRmethod_R3.16136.16136.3	xl	3.7200(2.5050+1.2150)	3.72	0.197	/	R.MTNFDKNLPNEK.V(6)+K.SKLVSDFR.K(2)	Cas9+Cas9	2538.2787
0.9871	20190410_QExHFX1_RSLC1_Beveridge_Clausen_IMP_DSS_JRmethod_R3.19467.19467.4	xl	3.9250(0.8550+3.0700)	3.925	0.4499	/	K.APLSASMIKR.Y(9)+K.TEVQTGGFSKESILPK.R(10)	Cas9+Cas9	2930.5786
0.9869	20190410_QExHFX1_RSLC1_Beveridge_Clausen_IMP_DSS_JRmethod_R3.15819.15819.4	xl	2.9800(1.8050+1.4150)	1.055	-0.1815	/	K.DDSIDNKVLTR.S(7)+R.NSDKLIAR.K(4)	Cas9+Cas9	2328.2284
0.9868	20190410_QExHFX1_RSLC1_Beveridge_Clausen_IMP_DSS_JRmethod_R3.20652.20652.4	xl	2.7350(1.7750+1.0900)	2.345	0.7474	/	R.QEDFYPFLKDNR.E(9)+K.VKYVTEGMR.K(2)	Cas9+Cas9	2790.3686
0.9867	20190410_QExHFX1_RSLC1_Beveridge_Clausen_IMP_DSS_JRmethod_R3.21214.21214.4	xl	2.6450(2.6450+2.6450)	2.645	3.9932	/	R.MLASAGELQKGNELALPSK.Y(10)+R.MLASAGELQKGNELALPSK.Y(10)	Cas9+Cas9	4050.1379
0.9862	20190410_QExHFX1_RSLC1_Beveridge_Clausen_IMP_DSS_JRmethod_R3.14802.14802.3	xl	3.9150(0.8400+3.4300)	2.9	-0.4164	/	R.KMIAK.S(1)+R.VNTEITKAPLSASMIK.R(7)	Cas9+Cas9	2429.3636
0.9861	20190410_QExHFX1_RSLC1_Beveridge_Clausen_IMP_DSS_JRmethod_R3.21249.21249.4	xl	2.5300(1.6150+1.1550)	2.53	-0.0632	/	K.FKVLGNTDR.H(2)+R.YDEHHQDLTLLKALVR.Q(12)	Cas9+Cas9	3136.6668
0.986	20190410_QExHFX1_RSLC1_Beveridge_Clausen_IMP_DSS_JRmethod_R3.21299.21299.3	xl	3.9450(0.9950+3.3350)	0.35	-0.302	/	K.KLVDSTDK.A(1)+R.SSFEKNPIDFLEAK.G(5)	Cas9+Cas9	2666.369
0.9855	20190410_QExHFX1_RSLC1_Beveridge_Clausen_IMP_DSS_JRmethod_R3.22719.22719.4	xl	4.0400(0.8500+3.4350)	3.08	0.8401	/	K.DFQFYKVR.E(6)+K.KIEC[160.03]FDSVEISGVEDR.F(1)	Cas9+Cas9	3121.5065
0.9847	20190410_QExHFX1_RSLC1_Beveridge_Clausen_IMP_DSS_JRmethod_R3.19627.19627.4	xl	3.3550(0.7500+3.1000)	2.51	-4.7631	/	R.KPLISEK.S(1)+K.TEVQTGGFSKESILPK.R(10)	REVERSE_Cas9+Cas9	2671.4683
0.9846	20190410_QExHFX1_RSLC1_Beveridge_Clausen_IMP_DSS_JRmethod_R3.12277.12277.4	xl	2.7800(1.3000+1.4800)	1.875	0.2592	/	K.LVDSTDKADLR.L(7)+K.SDNVPSEEVVKK.M(11)	Cas9+Cas9	2699.3864
0.9844	20190410_QExHFX1_RSLC1_Beveridge_Clausen_IMP_DSS_JRmethod_R3.24252.24252.4	xl	2.7500(0.8700+1.8800)	2.75	0.3861	/	K.MIAKSEQEIGK.A(4)+K.TILDFLKSDGFANR.N(7)	Cas9+Cas9	2966.5422
0.9842	20190410_QExHFX1_RSLC1_Beveridge_Clausen_IMP_DSS_JRmethod_R3.14830.14830.3	xl	4.0800(2.8450+1.2350)	0.805	0.3079	/	K.LVDSTDKADLR.L(7)+K.MIAKSEQEIGK.A(4)	Cas9+Cas9	2602.3523
0.9839	20190410_QExHFX1_RSLC1_Beveridge_Clausen_IMP_DSS_JRmethod_R3.13011.13011.4	xl	2.4100(1.4200+1.2450)	2.41	-0.2419	/	R.QITKHVAQILDSR.M(4)+R.QQLPEKYK.E(6)	Cas9+Cas9	2678.4754
0.9839	20190410_QExHFX1_RSLC1_Beveridge_Clausen_IMP_DSS_JRmethod_R3.13052.13052.4	xl	2.5050(1.4300+1.2350)	2.065	-1.6963	/	R.MTNFDKNLPNEK.V(6)+R.QQLPEKYK.E(6)	Cas9+Cas9	2620.3206
0.9839	20190410_QExHFX1_RSLC1_Beveridge_Clausen_IMP_DSS_JRmethod_R3.21998.21998.4	xl	2.5600(2.5600+2.5600)	2.56	0.7857	/	K.TEVQTGGFSKESILPK.R(10)+K.TEVQTGGFSKESILPK.R(10)	Cas9+Cas9	3577.8765
0.9836	20190410_QExHFX1_RSLC1_Beveridge_Clausen_IMP_DSS_JRmethod_R3.15355.15355.4	xl	2.3900(1.1650+1.4700)	2.39	-0.3523	/	K.SEQEIGKATAK.Y(7)+R.VNTEITKAPLSASMIK.R(7)	Cas9+Cas9	3000.6052
0.9836	20190410_QExHFX1_RSLC1_Beveridge_Clausen_IMP_DSS_JRmethod_R3.16810.16810.4	xl	2.5450(0.9050+1.6400)	2.545	-0.3324	/	R.KDFQFYK.V(1)+K.LVDSTDKADLR.L(7)	Cas9+Cas9	2344.195
0.9835	20190410_QExHFX1_RSLC1_Beveridge_Clausen_IMP_DSS_JRmethod_R3.17751.17751.4	xl	2.5850(1.0350+1.5500)	1.625	-0.1207	/	K.DFQFYKVR.E(6)+K.MIAKSEQEIGK.A(4)	Cas9+Cas9	2472.2722
0.9831	20190410_QExHFX1_RSLC1_Beveridge_Clausen_IMP_DSS_JRmethod_R3.16409.16409.3	xl	3.9400(2.7200+1.6850)	1.125	0.8132	/	K.DDSIDNKVLTR.S(7)+R.NSDKLIAR.K(4)	Cas9+Cas9	2328.2284
0.983	20190410_QExHFX1_RSLC1_Beveridge_Clausen_IMP_DSS_JRmethod_R3.12153.12153.4	xl	2.6900(1.1600+1.5300)	0.985	-1.0286	/	K.KGILQTVK.V(1)+R.NSDKLIAR.K(4)	Cas9+Cas9	1939.1465
0.983	20190410_QExHFX1_RSLC1_Beveridge_Clausen_IMP_DSS_JRmethod_R3.13163.13163.4	xl	2.3700(1.0050+1.3650)	2.145	-0.4853	/	K.LVDSTDKADLR.L(7)+K.SDNVPSEEVVKK.M(11)	Cas9+Cas9	2699.3864
0.983	20190410_QExHFX1_RSLC1_Beveridge_Clausen_IMP_DSS_JRmethod_R3.15838.15838.4	xl	2.6650(2.6650+2.6650)	1.055	-1.1318	/	R.MTNFDKNLPNEK.V(6)+R.MTNFDKNLPNEK.V(6)	Cas9+Cas9	3037.4524
0.9829	20190410_QExHFX1_RSLC1_Beveridge_Clausen_IMP_DSS_JRmethod_R3.20897.20897.4	xl	2.6750(1.4000+1.5150)	1	-0.2729	/	R.GGLSELDKAGFIK.R(8)+K.QLKEDYFK.K(3)	Cas9+Cas9	2541.3365
0.9828	20190410_QExHFX1_RSLC1_Beveridge_Clausen_IMP_DSS_JRmethod_R3.11982.11982.4	xl	2.6600(1.2100+1.4500)	0.89	-0.9361	/	K.KGILQTVK.V(1)+R.NSDKLIAR.K(4)	Cas9+Cas9	1939.1465
0.9828	20190410_QExHFX1_RSLC1_Beveridge_Clausen_IMP_DSS_JRmethod_R3.12331.12331.3	xl	3.5000(1.8350+1.6650)	2.66	0.6514	/	K.LVDSTDKADLR.L(7)+K.SDNVPSEEVVKK.M(11)	Cas9+Cas9	2699.3864
0.9827	20190410_QExHFX1_RSLC1_Beveridge_Clausen_IMP_DSS_JRmethod_R3.11530.11530.4	xl	2.4050(1.4150+0.9900)	1.63	-3.8497	/	K.FKVLGNTDR.H(2)+K.SEQEIGKATAK.Y(7)	Cas9+Cas9	2347.2382
0.9827	20190410_QExHFX1_RSLC1_Beveridge_Clausen_IMP_DSS_JRmethod_R3.15614.15614.4	xl	2.5550(1.4550+1.3400)	0.985	-1.0423	/	K.DDSIDNKVLTR.S(7)+R.NSDKLIAR.K(4)	Cas9+Cas9	2328.2284
0.9827	20190410_QExHFX1_RSLC1_Beveridge_Clausen_IMP_DSS_JRmethod_R3.16203.16203.4	xl	2.3850(0.9500+1.4350)	1.56	-0.3406	/	R.MTNFDKNLPNEK.V(6)+K.SKLVSDFR.K(2)	Cas9+Cas9	2538.2787
0.9826	20190410_QExHFX1_RSLC1_Beveridge_Clausen_IMP_DSS_JRmethod_R3.12275.12275.4	xl	2.2550(0.9800+1.2750)	1.56	-0.502	/	K.LVDSTDKADLR.L(7)+K.SDNVPSEEVVKK.M(11)	Cas9+Cas9	2699.3864
0.9825	20190410_QExHFX1_RSLC1_Beveridge_Clausen_IMP_DSS_JRmethod_R3.07877.07877.4	xl	2.4100(1.2950+1.1150)	0.935	-0.1629	/	K.KLVDSTDK.A(1)+K.VLSAYNKHR.D(7)	Cas9+Cas9	2129.148
0.9825	20190410_QExHFX1_RSLC1_Beveridge_Clausen_IMP_DSS_JRmethod_R3.13555.13555.4	xl	2.4200(1.4450+0.9750)	0.905	-0.2248	/	K.KGILQTVK.V(1)+K.MKNYWR.Q(2)	Cas9+Cas9	1920.0654
0.9824	20190410_QExHFX1_RSLC1_Beveridge_Clausen_IMP_DSS_JRmethod_R3.24085.24085.4	xl	2.0750(1.0150+1.0600)	2.075	-0.2767	/	K.IKREEMVNSSTWETLK.E(2)+K.LVDSTDKADLR.L(7)	REVERSE_sp|OVAL_CHICK|+Cas9	3319.6968
0.9823	20190410_QExHFX1_RSLC1_Beveridge_Clausen_IMP_DSS_JRmethod_R3.20898.20898.3	xl	3.6600(2.6950+1.4050)	0.615	-0.2781	/	R.GGLSELDKAGFIK.R(8)+K.QLKEDYFK.K(3)	Cas9+Cas9	2541.3365
0.9822	20190410_QExHFX1_RSLC1_Beveridge_Clausen_IMP_DSS_JRmethod_R3.14422.14422.3	xl	3.2950(3.2100+3.2100)	3.295	0.5735	/	K.LVDSTDKADLR.L(7)+K.LVDSTDKADLR.L(7)	Cas9+Cas9	2601.3496
0.9822	20190410_QExHFX1_RSLC1_Beveridge_Clausen_IMP_DSS_JRmethod_R3.17425.17425.3	xl	3.3950(2.8700+0.8750)	2.76	-0.1119	/	K.DDSIDNKVLTR.S(7)+K.MKNYWR.Q(2)	Cas9+Cas9	2309.1473
0.9821	20190410_QExHFX1_RSLC1_Beveridge_Clausen_IMP_DSS_JRmethod_R3.11144.11144.4	xl	2.2350(2.2350+2.2350)	1.315	-0.3792	/	R.GKSDNVPSEEVVK.K(2)+R.GKSDNVPSEEVVK.K(2)	Cas9+Cas9	2911.4661
0.9821	20190410_QExHFX1_RSLC1_Beveridge_Clausen_IMP_DSS_JRmethod_R3.13342.13342.4	xl	2.0800(0.9600+1.1200)	1.84	-0.5924	/	K.LVDSTDKADLR.L(7)+K.SDNVPSEEVVKK.M(11)	Cas9+Cas9	2699.3864
0.982	20190410_QExHFX1_RSLC1_Beveridge_Clausen_IMP_DSS_JRmethod_R3.22309.22309.4	xl	2.3900(0.9700+1.5450)	0.71	-0.0395	/	K.NLPNEKVLPK.H(6)+K.QSGKTILDFLK.S(4)	Cas9+Cas9	2537.4468
0.9817	20190410_QExHFX1_RSLC1_Beveridge_Clausen_IMP_DSS_JRmethod_R3.21358.21358.4	xl	3.5950(0.7950+2.8000)	0.33	0.8545	/	R.KPAFLSGEQK.K(1)+K.LESEFVYGDYKVYDVR.K(11)	Cas9+Cas9	3222.6123
0.9815	20190410_QExHFX1_RSLC1_Beveridge_Clausen_IMP_DSS_JRmethod_R3.23293.23293.3	xl	3.4000(3.4000+3.4000)	2.805	0.7234	/	R.GGLSELDKAGFIK.R(8)+R.GGLSELDKAGFIK.R(8)	Cas9+Cas9	2805.5163
0.9813	20190410_QExHFX1_RSLC1_Beveridge_Clausen_IMP_DSS_JRmethod_R3.13029.13029.4	xl	2.1450(0.9900+1.1550)	1.39	-0.5213	/	R.QQLPEKYK.E(6)+K.SKLVSDFR.K(2)	Cas9+Cas9	2121.1469
0.9811	20190410_QExHFX1_RSLC1_Beveridge_Clausen_IMP_DSS_JRmethod_R3.10969.10969.4	xl	2.0700(2.0700+2.0700)	1.61	-0.0846	/	R.GKSDNVPSEEVVK.K(2)+R.GKSDNVPSEEVVK.K(2)	Cas9+Cas9	2911.4661
0.9811	20190410_QExHFX1_RSLC1_Beveridge_Clausen_IMP_DSS_JRmethod_R3.15634.15634.4	xl	2.2100(2.2100+2.2100)	1.095	-0.3301	/	R.MTNFDKNLPNEK.V(6)+R.MTNFDKNLPNEK.V(6)	Cas9+Cas9	3037.4524
0.9811	20190410_QExHFX1_RSLC1_Beveridge_Clausen_IMP_DSS_JRmethod_R3.26137.26137.4	xl	2.9800(2.3600+0.7650)	2.98	0.185	/	K.TILDFLKSDGFANR.N(7)+K.YDENDKLIR.E(6)	Cas9+Cas9	2898.4762
0.981	20190410_QExHFX1_RSLC1_Beveridge_Clausen_IMP_DSS_JRmethod_R3.12156.12156.3	xl	3.4950(1.4450+2.1000)	0.835	-1.4214	/	K.KGILQTVK.V(1)+R.NSDKLIAR.K(4)	Cas9+Cas9	1939.1465
0.981	20190410_QExHFX1_RSLC1_Beveridge_Clausen_IMP_DSS_JRmethod_R3.12658.12658.4	xl	2.3450(1.0100+1.3350)	0.61	-2.1066	/	K.KGILQTVK.V(1)+R.NSDKLIAR.K(4)	Cas9+Cas9	1939.1465
0.9808	20190410_QExHFX1_RSLC1_Beveridge_Clausen_IMP_DSS_JRmethod_R3.12862.12862.3	xl	3.1500(1.3150+1.8350)	2.01	-0.1857	/	K.LVDSTDKADLR.L(7)+K.SDNVPSEEVVKK.M(11)	Cas9+Cas9	2699.3864
0.9807	20190410_QExHFX1_RSLC1_Beveridge_Clausen_IMP_DSS_JRmethod_R3.11603.11603.4	xl	2.1700(1.2500+0.9200)	1.74	-0.563	/	R.GKSDNVPSEEVVK.K(2)+K.VKYVTEGMR.K(2)	Cas9+Cas9	2606.326
0.9807	20190410_QExHFX1_RSLC1_Beveridge_Clausen_IMP_DSS_JRmethod_R3.15283.15283.4	xl	2.4150(2.1150+0.9350)	0.3	-0.1737	/	R.KPAFLSGEQK.K(1)+K.KQEGSLFAPK.R(1)	Cas9+REVERSE_Cas9	2345.263
0.9806	20190410_QExHFX1_RSLC1_Beveridge_Clausen_IMP_DSS_JRmethod_R3.10378.10378.3	xl	2.8650(1.1700+2.1800)	1.325	-0.6816	/	K.ESILPKR.N(6)+K.SEQEIGKATAK.Y(7)	Cas9+Cas9	2140.1738
0.9806	20190410_QExHFX1_RSLC1_Beveridge_Clausen_IMP_DSS_JRmethod_R3.12374.12374.4	xl	2.3250(1.0450+1.2800)	0.595	-0.2507	/	K.KGILQTVK.V(1)+R.NSDKLIAR.K(4)	Cas9+Cas9	1939.1465
0.9806	20190410_QExHFX1_RSLC1_Beveridge_Clausen_IMP_DSS_JRmethod_R3.12647.12647.3	xl	2.9850(1.1450+1.8400)	0.895	-0.9489	/	K.KGILQTVK.V(1)+R.NSDKLIAR.K(4)	Cas9+Cas9	1939.1465
0.9806	20190410_QExHFX1_RSLC1_Beveridge_Clausen_IMP_DSS_JRmethod_R3.12687.12687.3	xl	3.0000(1.3950+1.6050)	2.48	-1.5505	/	K.LVDSTDKADLR.L(7)+K.SDNVPSEEVVKK.M(11)	Cas9+Cas9	2699.3864
0.9805	20190410_QExHFX1_RSLC1_Beveridge_Clausen_IMP_DSS_JRmethod_R3.11841.11841.4	xl	2.4300(1.1550+1.2750)	2.43	0.6138	/	K.FDNLTKAER.G(6)+K.MIAKSEQEIGK.A(4)	Cas9+Cas9	2463.2678
0.9805	20190410_QExHFX1_RSLC1_Beveridge_Clausen_IMP_DSS_JRmethod_R3.13623.13623.3	xl	2.7050(1.5750+1.1300)	1.94	-0.129	/	R.QQLPEKYK.E(6)+K.SKLVSDFR.K(2)	Cas9+Cas9	2121.1469
0.9805	20190410_QExHFX1_RSLC1_Beveridge_Clausen_IMP_DSS_JRmethod_R3.20270.20270.3	xl	2.4100(1.6500+1.0600)	2.41	-1.2428	/	K.DFQFYKVR.E(6)+K.YDENDKLIR.E(6)	Cas9+Cas9	2404.2062
0.9804	20190410_QExHFX1_RSLC1_Beveridge_Clausen_IMP_DSS_JRmethod_R3.13215.13215.3	xl	2.7600(1.7050+1.0550)	1.88	-0.3616	/	R.QQLPEKYK.E(6)+K.SKLVSDFR.K(2)	Cas9+Cas9	2121.1469
0.9804	20190410_QExHFX1_RSLC1_Beveridge_Clausen_IMP_DSS_JRmethod_R3.14623.14623.3	xl	5.1350(3.0400+2.0950)	1.42	-0.1143	/	K.LVDSTDKADLR.L(7)+K.MIAKSEQEIGK.A(4)	Cas9+Cas9	2602.3523
0.9804	20190410_QExHFX1_RSLC1_Beveridge_Clausen_IMP_DSS_JRmethod_R3.16791.16791.3	xl	2.3950(1.3750+1.0200)	2.395	-0.4103	/	R.MTNFDKNLPNEK.V(6)+K.SKLVSDFR.K(2)	Cas9+Cas9	2538.2787
0.9803	20190410_QExHFX1_RSLC1_Beveridge_Clausen_IMP_DSS_JRmethod_R3.13021.13021.3	xl	2.5900(1.6000+0.9900)	1.64	-0.4181	/	R.QQLPEKYK.E(6)+K.SKLVSDFR.K(2)	Cas9+Cas9	2121.1469
0.9803	20190410_QExHFX1_RSLC1_Beveridge_Clausen_IMP_DSS_JRmethod_R3.27051.27051.4	xl	2.4150(2.4150+2.4150)	2.415	0.3562	/	R.SSFEKNPIDFLEAK.G(5)+R.SSFEKNPIDFLEAK.G(5)	Cas9+Cas9	3385.6968
0.9802	20190410_QExHFX1_RSLC1_Beveridge_Clausen_IMP_DSS_JRmethod_R3.12843.12843.3	xl	3.1150(1.0850+2.3000)	1.88	-1.0097	/	K.MKNYWR.Q(2)+R.NSDKLIAR.K(4)	Cas9+Cas9	1950.0145
0.98	20190410_QExHFX1_RSLC1_Beveridge_Clausen_IMP_DSS_JRmethod_R3.13376.13376.3	xl	2.9050(1.8200+1.0850)	1.75	-4.6567	/	R.QQLPEKYK.E(6)+K.SKLVSDFR.K(2)	Cas9+Cas9	2121.1469
0.98	20190410_QExHFX1_RSLC1_Beveridge_Clausen_IMP_DSS_JRmethod_R3.17595.17595.3	xl	3.3200(1.7200+1.6000)	1.05	-1.0285	/	K.DFQFYKVR.E(6)+K.MIAKSEQEIGK.A(4)	Cas9+Cas9	2472.2722
0.9799	20190410_QExHFX1_RSLC1_Beveridge_Clausen_IMP_DSS_JRmethod_R3.21219.21219.4	xl	3.2200(0.7000+2.6300)	3.22	-0.559	/	K.FIKPILEK.M(3)+K.TEVQTGGFSKESILPK.R(10)	Cas9+Cas9	2844.5887
0.9799	20190410_QExHFX1_RSLC1_Beveridge_Clausen_IMP_DSS_JRmethod_R3.23065.23065.3	xl	2.9300(2.9300+2.9300)	2.36	-0.8766	/	K.VVDELVKVMGR.H(7)+K.VVDELVKVMGR.H(7)	Cas9+Cas9	2625.4596
0.9798	20190410_QExHFX1_RSLC1_Beveridge_Clausen_IMP_DSS_JRmethod_R3.09652.09652.3	xl	2.8850(1.0750+1.8100)	2.26	-1.4537	/	K.GQKNSR.E(3)+R.KDFQFYK.V(1)	Cas9+Cas9	1800.9158
0.9798	20190410_QExHFX1_RSLC1_Beveridge_Clausen_IMP_DSS_JRmethod_R3.10217.10217.3	xl	2.7550(1.1700+2.0700)	2.755	-0.4357	/	K.ESILPKR.N(6)+K.SEQEIGKATAK.Y(7)	Cas9+Cas9	2140.1738
0.9798	20190410_QExHFX1_RSLC1_Beveridge_Clausen_IMP_DSS_JRmethod_R3.16071.16071.3	xl	3.2200(1.9750+1.2450)	3.22	0.8372	/	K.IEKILTFR.L(3)+K.KLVDSTDK.A(1)	Cas9+Cas9	2061.1721
0.9798	20190410_QExHFX1_RSLC1_Beveridge_Clausen_IMP_DSS_JRmethod_R3.16126.16126.3	xl	2.8750(2.8750+2.8750)	2.305	-0.1913	/	K.YDENDKLIR.E(6)+K.YDENDKLIR.E(6)	Cas9+Cas9	2467.223
0.9798	20190410_QExHFX1_RSLC1_Beveridge_Clausen_IMP_DSS_JRmethod_R3.18886.18886.3	xl	2.7400(1.6950+1.6200)	2.74	-0.2253	/	K.DFQFYKVR.E(6)+K.FDNLTKAER.G(6)	Cas9+Cas9	2332.1851
0.9796	20190410_QExHFX1_RSLC1_Beveridge_Clausen_IMP_DSS_JRmethod_R3.16761.16761.4	xl	2.3700(1.4250+0.9450)	2.37	0.2309	/	K.DDSIDNKVLTR.S(7)+K.KGILQTVK.V(1)	Cas9+Cas9	2298.2794
0.9795	20190410_QExHFX1_RSLC1_Beveridge_Clausen_IMP_DSS_JRmethod_R3.20000.20000.4	xl	2.6400(1.6300+1.0950)	1.385	0.3408	/	R.QEDFYPFLKDNR.E(9)+K.VKYVTEGMR.K(2)	Cas9+Cas9	2790.3686
0.9793	20190410_QExHFX1_RSLC1_Beveridge_Clausen_IMP_DSS_JRmethod_R3.13223.13223.3	xl	3.3250(0.8600+2.4650)	2.88	-1.1773	/	K.LVDSTDKADLR.L(7)+K.SDNVPSEEVVKK.M(11)	Cas9+Cas9	2699.3864
0.9792	20190410_QExHFX1_RSLC1_Beveridge_Clausen_IMP_DSS_JRmethod_R3.20387.20387.4	xl	2.4150(1.5450+1.0750)	2.06	0.2225	/	R.QEDFYPFLKDNR.E(9)+K.VKYVTEGMR.K(2)	Cas9+Cas9	2790.3686
0.979	20190410_QExHFX1_RSLC1_Beveridge_Clausen_IMP_DSS_JRmethod_R3.20443.20443.3	xl	2.3900(1.6550+1.0350)	1.935	-0.458	/	K.DFQFYKVR.E(6)+K.YDENDKLIR.E(6)	Cas9+Cas9	2404.2062
0.9788	20190410_QExHFX1_RSLC1_Beveridge_Clausen_IMP_DSS_JRmethod_R3.15875.15875.4	xl	2.4800(0.9450+1.7600)	1.415	4.7879	/	K.FDNLTKAER.G(6)+R.HKPENIVIEMAR.E(2)	Cas9+Cas9	2666.3849
0.9787	20190410_QExHFX1_RSLC1_Beveridge_Clausen_IMP_DSS_JRmethod_R3.11029.11029.4	xl	2.5250(1.1750+1.3500)	1.03	0.5649	/	K.FKVLGNTDR.H(2)+K.SEQEIGKATAK.Y(7)	Cas9+Cas9	2347.2382
0.9787	20190410_QExHFX1_RSLC1_Beveridge_Clausen_IMP_DSS_JRmethod_R3.11986.11986.4	xl	2.6000(1.2000+1.4000)	0.86	0.7805	/	K.FDNLTKAER.G(6)+K.MIAKSEQEIGK.A(4)	Cas9+Cas9	2463.2678
0.9787	20190410_QExHFX1_RSLC1_Beveridge_Clausen_IMP_DSS_JRmethod_R3.12464.12464.4	xl	2.3850(1.0850+1.3000)	1.645	0.0078	/	K.LVDSTDKADLR.L(7)+K.SDNVPSEEVVKK.M(11)	Cas9+Cas9	2699.3864
0.9787	20190410_QExHFX1_RSLC1_Beveridge_Clausen_IMP_DSS_JRmethod_R3.14671.14671.4	xl	2.5800(1.6450+1.1700)	0.8	0.4922	/	K.DDSIDNKVLTR.S(7)+R.NSDKLIAR.K(4)	Cas9+Cas9	2328.2284
0.9787	20190410_QExHFX1_RSLC1_Beveridge_Clausen_IMP_DSS_JRmethod_R3.17231.17231.4	xl	2.5550(1.4200+1.3000)	0.79	0.4753	/	K.LKGSPEDNEQK.Q(2)+K.YPKLESEFVYGDYK.V(3)	Cas9+Cas9	3118.5021
0.9786	20190410_QExHFX1_RSLC1_Beveridge_Clausen_IMP_DSS_JRmethod_R3.16061.16061.3	xl	2.7850(1.8600+0.9250)	2.785	-0.0282	/	K.IEKILTFR.L(3)+K.KLVDSTDK.A(1)	Cas9+Cas9	2061.1721
0.9786	20190410_QExHFX1_RSLC1_Beveridge_Clausen_IMP_DSS_JRmethod_R3.16133.16133.3	xl	3.1850(1.2100+2.1600)	3.185	0.508	/	K.DLIIKLPK.Y(5)+K.SEQEIGKATAK.Y(7)	Cas9+Cas9	2237.2881
0.9785	20190410_QExHFX1_RSLC1_Beveridge_Clausen_IMP_DSS_JRmethod_R3.20015.20015.4	xl	2.2800(1.5050+0.9550)	0.485	-0.2646	/	R.IEEGIKELGSQILK.E(6)+K.KLVDSTDK.A(1)	Cas9+Cas9	2598.4366
0.9783	20190410_QExHFX1_RSLC1_Beveridge_Clausen_IMP_DSS_JRmethod_R3.08182.08182.3	xl	3.9200(3.3850+0.8650)	0.52	-0.199	/	R.GKSDNVPSEEVVK.K(2)+K.VPSKK.F(4)	Cas9+Cas9	2082.1207
0.9783	20190410_QExHFX1_RSLC1_Beveridge_Clausen_IMP_DSS_JRmethod_R3.22005.22005.4	xl	2.4050(0.9650+1.6050)	0.825	0.2541	/	R.KFDNLTK.A(1)+K.NPIDFLEAKGYK.E(9)	Cas9+Cas9	2396.2627
0.9783	20190410_QExHFX1_RSLC1_Beveridge_Clausen_IMP_DSS_JRmethod_R3.22824.22824.3	xl	4.7100(0.4400+4.2700)	4.71	-0.3165	/	K.GYKEVK.K(3)+K.KNLIGALLFDSGETAEATR.L(1)	Cas9+Cas9	2865.5123
0.9782	20190410_QExHFX1_RSLC1_Beveridge_Clausen_IMP_DSS_JRmethod_R3.16102.16102.3	xl	2.3750(2.3750+2.3750)	1.84	-0.1355	/	K.YDENDKLIR.E(6)+K.YDENDKLIR.E(6)	Cas9+Cas9	2467.223
0.9782	20190410_QExHFX1_RSLC1_Beveridge_Clausen_IMP_DSS_JRmethod_R3.19563.19563.3	xl	2.4650(1.4700+0.9950)	1.525	-0.9007	/	K.DLIIKLPK.Y(5)+K.ESILPKR.N(6)	Cas9+Cas9	1918.1866
0.9781	20190410_QExHFX1_RSLC1_Beveridge_Clausen_IMP_DSS_JRmethod_R3.20223.20223.3	xl	2.3850(1.4450+1.2550)	1.8	-1.1753	/	K.DFQFYKVR.E(6)+K.YDENDKLIR.E(6)	Cas9+Cas9	2404.2062
0.978	20190410_QExHFX1_RSLC1_Beveridge_Clausen_IMP_DSS_JRmethod_R3.14257.14257.3	xl	2.7100(0.9850+2.0000)	0.61	-0.8039	/	K.KDWDPK.K(1)+R.MTNFDKNLPNEK.V(6)	Cas9+Cas9	2375.1466
0.9778	20190410_QExHFX1_RSLC1_Beveridge_Clausen_IMP_DSS_JRmethod_R3.10640.10640.4	xl	2.3800(1.0750+1.3050)	0.725	0.2435	/	R.DKPIR.E(2)+K.KGILQTVK.V(1)	Cas9+Cas9	1651.0032
0.9776	20190410_QExHFX1_RSLC1_Beveridge_Clausen_IMP_DSS_JRmethod_R3.14278.14278.3	xl	2.7050(0.9500+2.0100)	0.575	-0.199	/	K.KDWDPK.K(1)+R.MTNFDKNLPNEK.V(6)	Cas9+Cas9	2375.1466
0.9772	20190410_QExHFX1_RSLC1_Beveridge_Clausen_IMP_DSS_JRmethod_R3.13423.13423.3	xl	3.1450(1.3200+1.8250)	3.145	0.4372	/	R.KFDNLTK.A(1)+R.KLINGIR.D(1)	Cas9+Cas9	1815.0617
0.9768	20190410_QExHFX1_RSLC1_Beveridge_Clausen_IMP_DSS_JRmethod_R3.14039.14039.3	xl	2.2150(2.1550+2.1550)	2.215	-0.634	/	K.LVDSTDKADLR.L(7)+K.LVDSTDKADLR.L(7)	Cas9+Cas9	2601.3496
0.9766	20190410_QExHFX1_RSLC1_Beveridge_Clausen_IMP_DSS_JRmethod_R3.14066.14066.3	xl	2.3200(1.0450+1.4050)	1.815	-0.3934	/	K.ESILPKR.N(6)+K.FKVLGNTDR.H(2)	Cas9+Cas9	2028.1367
0.9766	20190410_QExHFX1_RSLC1_Beveridge_Clausen_IMP_DSS_JRmethod_R3.14417.14417.3	xl	2.6050(1.0150+1.5900)	0.795	-0.971	/	K.KDWDPK.K(1)+K.SKLVSDFR.K(2)	Cas9+Cas9	1875.973
0.9766	20190410_QExHFX1_RSLC1_Beveridge_Clausen_IMP_DSS_JRmethod_R3.18528.18528.4	xl	1.9650(1.1100+1.1400)	1.43	-0.2457	/	K.DFQFYKVR.E(6)+K.FDNLTKAER.G(6)	Cas9+Cas9	2332.1851
0.9764	20190410_QExHFX1_RSLC1_Beveridge_Clausen_IMP_DSS_JRmethod_R3.14192.14192.3	xl	4.4100(2.5750+2.2100)	3.8	-0.6268	/	K.FDNLTKAER.G(6)+K.YDENDKLIR.E(6)	Cas9+Cas9	2395.2018
0.9762	20190410_QExHFX1_RSLC1_Beveridge_Clausen_IMP_DSS_JRmethod_R3.14423.14423.4	xl	2.3300(0.9700+1.3600)	0.585	1.2397	/	K.KDWDPK.K(1)+K.SKLVSDFR.K(2)	Cas9+Cas9	1875.973
0.9761	20190410_QExHFX1_RSLC1_Beveridge_Clausen_IMP_DSS_JRmethod_R3.17095.17095.4	xl	1.9450(0.9900+1.0100)	1.945	0.0415	/	K.FKVLGNTDR.H(2)+R.LKTYAHLFDDK.V(2)	Cas9+Cas9	2536.3325
0.976	20190410_QExHFX1_RSLC1_Beveridge_Clausen_IMP_DSS_JRmethod_R3.22605.22605.4	xl	4.0900(0.7650+3.5750)	3.16	0.5241	/	K.DFQFYKVR.E(6)+K.KIEC[160.03]FDSVEISGVEDR.F(1)	Cas9+Cas9	3121.5065
0.9757	20190410_QExHFX1_RSLC1_Beveridge_Clausen_IMP_DSS_JRmethod_R3.19408.19408.4	xl	2.2750(1.1750+1.1000)	0.725	0.1983	/	R.GKSDNVPSEEVVK.K(2)+R.QEDFYPFLKDNR.E(9)	Cas9+Cas9	3095.5086
0.9749	20190410_QExHFX1_RSLC1_Beveridge_Clausen_IMP_DSS_JRmethod_R3.14735.14735.4	xl	2.0800(0.9550+1.1250)	0.895	-0.5576	/	K.APLSASMIKR.Y(9)+R.KFDNLTK.A(1)	Cas9+Cas9	2075.1448
0.9743	20190410_QExHFX1_RSLC1_Beveridge_Clausen_IMP_DSS_JRmethod_R3.19725.19725.3	xl	2.3350(1.4850+1.4100)	1.52	-0.7614	/	K.DFQFYKVR.E(6)+K.FDNLTKAER.G(6)	Cas9+Cas9	2332.1851
0.9741	20190410_QExHFX1_RSLC1_Beveridge_Clausen_IMP_DSS_JRmethod_R3.16248.16248.3	xl	2.2500(2.2500+2.2500)	1.8	-1.0872	/	K.SKLVSDFR.K(2)+K.SKLVSDFR.K(2)	Cas9+Cas9	2039.105
0.9734	20190410_QExHFX1_RSLC1_Beveridge_Clausen_IMP_DSS_JRmethod_R3.22771.22771.3	xl	3.4400(0.9100+2.6600)	2.13	1.4393	/	R.AKDFNEKVR.F(7)+K.VVDELVKVMGR.H(7)	REVERSE_sp|RETBP_HUMAN|+Cas9	2487.3518
0.9732	20190410_QExHFX1_RSLC1_Beveridge_Clausen_IMP_DSS_JRmethod_R3.15798.15798.4	xl	2.3950(0.8600+1.5350)	2.395	-1.0321	/	R.MTNFDKNLPNEK.V(6)+K.SKLVSDFR.K(2)	Cas9+Cas9	2538.2787
0.9731	20190410_QExHFX1_RSLC1_Beveridge_Clausen_IMP_DSS_JRmethod_R3.12645.12645.3	xl	2.4550(0.9150+1.7500)	1.305	-0.4641	/	K.MKNYWR.Q(2)+R.NSDKLIAR.K(4)	Cas9+Cas9	1950.0145
0.973	20190410_QExHFX1_RSLC1_Beveridge_Clausen_IMP_DSS_JRmethod_R3.13386.13386.4	xl	2.0700(1.1000+0.9700)	0.82	-0.4751	/	K.MIAKSEQEIGK.A(4)+K.YDENDKLIR.E(6)	Cas9+Cas9	2535.2889
0.973	20190410_QExHFX1_RSLC1_Beveridge_Clausen_IMP_DSS_JRmethod_R3.15562.15562.4	xl	2.2000(0.9000+1.3900)	1.655	0.2015	/	R.QITKHVAQILDSR.M(4)+K.SKLVSDFR.K(2)	Cas9+Cas9	2596.4336
0.973	20190410_QExHFX1_RSLC1_Beveridge_Clausen_IMP_DSS_JRmethod_R3.19682.19682.3	xl	2.2600(2.2600+2.2600)	1.675	-0.2448	/	K.DDSIDNKVLTR.S(7)+K.DDSIDNKVLTR.S(7)	Cas9+Cas9	2687.3612
0.973	20190410_QExHFX1_RSLC1_Beveridge_Clausen_IMP_DSS_JRmethod_R3.24010.24010.4	xl	3.9200(3.1700+0.7500)	3.625	1.9366	/	K.KNLIGALLFDSGETAEATR.L(1)+K.SDNVPSEEVVKK.M(11)	Cas9+Cas9	3472.7935
0.9729	20190410_QExHFX1_RSLC1_Beveridge_Clausen_IMP_DSS_JRmethod_R3.24354.24354.4	xl	3.8050(3.0550+0.7500)	3.805	0.6009	/	K.KNLIGALLFDSGETAEATR.L(1)+K.SDNVPSEEVVKK.M(11)	Cas9+Cas9	3472.7935
0.9728	20190410_QExHFX1_RSLC1_Beveridge_Clausen_IMP_DSS_JRmethod_R3.10778.10778.4	xl	2.1150(0.9850+1.1300)	0.635	-0.535	/	R.DKPIR.E(2)+K.KGILQTVK.V(1)	Cas9+Cas9	1651.0032
0.9728	20190410_QExHFX1_RSLC1_Beveridge_Clausen_IMP_DSS_JRmethod_R3.13506.13506.4	xl	2.2950(0.9050+1.3900)	0.985	2.2113	/	K.LVDSTDKADLR.L(7)+K.SDNVPSEEVVKK.M(11)	Cas9+Cas9	2699.3864
0.9728	20190410_QExHFX1_RSLC1_Beveridge_Clausen_IMP_DSS_JRmethod_R3.16450.16450.3	xl	2.1950(2.1950+2.1950)	1.89	-0.3097	/	K.SKLVSDFR.K(2)+K.SKLVSDFR.K(2)	Cas9+Cas9	2039.105
0.9725	20190410_QExHFX1_RSLC1_Beveridge_Clausen_IMP_DSS_JRmethod_R3.19223.19223.4	xl	4.1000(0.6450+3.6950)	4.1	0.3872	/	R.HKPENIVIEMAR.E(2)+K.KIEC[160.03]FDSVEISGVEDR.F(1)	Cas9+Cas9	3455.7063
0.9722	20190410_QExHFX1_RSLC1_Beveridge_Clausen_IMP_DSS_JRmethod_R3.19537.19537.4	xl	2.3850(1.4800+0.9050)	0.55	3.7525	/	R.KPAFLSGEQK.K(1)+K.KQEGSLFAPKR.M(10)	Cas9+REVERSE_Cas9	2501.3641
0.972	20190410_QExHFX1_RSLC1_Beveridge_Clausen_IMP_DSS_JRmethod_R3.20604.20604.3	xl	2.4000(1.8050+0.8800)	2.4	-0.7659	/	K.DFQFYKVR.E(6)+K.YDENDKLIR.E(6)	Cas9+Cas9	2404.2062
0.9719	20190410_QExHFX1_RSLC1_Beveridge_Clausen_IMP_DSS_JRmethod_R3.14632.14632.3	xl	3.1650(3.1650+3.1650)	2.37	1.8482	/	K.LVDSTDKADLR.L(7)+K.LVDSTDKADLR.L(7)	Cas9+Cas9	2601.3496
0.9717	20190410_QExHFX1_RSLC1_Beveridge_Clausen_IMP_DSS_JRmethod_R3.14241.14241.3	xl	2.1650(2.1050+2.1050)	1.91	-0.3205	/	K.LVDSTDKADLR.L(7)+K.LVDSTDKADLR.L(7)	Cas9+Cas9	2601.3496
0.97	20190410_QExHFX1_RSLC1_Beveridge_Clausen_IMP_DSS_JRmethod_R3.21437.21437.4	xl	2.3250(0.8500+1.6050)	1.96	-0.2914	/	K.KLVDSTDK.A(1)+R.SSFEKNPIDFLEAK.G(5)	Cas9+Cas9	2666.369
0.9699	20190410_QExHFX1_RSLC1_Beveridge_Clausen_IMP_DSS_JRmethod_R3.12863.12863.3	xl	2.2800(1.3400+0.9400)	1.385	-0.5995	/	R.QQLPEKYK.E(6)+K.SKLVSDFR.K(2)	Cas9+Cas9	2121.1469
0.9699	20190410_QExHFX1_RSLC1_Beveridge_Clausen_IMP_DSS_JRmethod_R3.15403.15403.3	xl	3.0800(1.1500+1.9300)	2.325	0.4286	/	K.AGFIKR.Q(5)+R.KDFQFYK.V(1)	Cas9+Cas9	1802.9719
0.9698	20190410_QExHFX1_RSLC1_Beveridge_Clausen_IMP_DSS_JRmethod_R3.13850.13850.3	xl	3.0350(3.0350+3.0350)	2.47	0.3217	/	K.LVDSTDKADLR.L(7)+K.LVDSTDKADLR.L(7)	Cas9+Cas9	2601.3496
0.9696	20190410_QExHFX1_RSLC1_Beveridge_Clausen_IMP_DSS_JRmethod_R3.09913.09913.4	xl	2.1150(0.9750+1.3850)	0.465	-0.0928	/	R.DKPIR.E(2)+R.NSDKLIAR.K(4)	Cas9+Cas9	1680.9522
0.9694	20190410_QExHFX1_RSLC1_Beveridge_Clausen_IMP_DSS_JRmethod_R3.13391.13391.3	xl	2.9150(1.2250+1.6900)	0.885	0.3604	/	K.KDLIIK.L(1)+R.NSDKLIAR.K(4)	Cas9+Cas9	1782.0614
0.9694	20190410_QExHFX1_RSLC1_Beveridge_Clausen_IMP_DSS_JRmethod_R3.18824.18824.4	xl	2.9150(0.6600+2.2550)	2.915	-0.6653	/	R.KLINGIR.D(1)+K.TEVQTGGFSKESILPK.R(10)	Cas9+Cas9	2670.4955
0.9693	20190410_QExHFX1_RSLC1_Beveridge_Clausen_IMP_DSS_JRmethod_R3.17022.17022.3	xl	2.7250(2.1200+1.0400)	1.425	0.3198	/	K.FIKPILEK.M(3)+R.KFDNLTK.A(1)	Cas9+Cas9	1989.155
0.9693	20190410_QExHFX1_RSLC1_Beveridge_Clausen_IMP_DSS_JRmethod_R3.23461.23461.4	xl	2.3650(1.4700+0.8950)	0.465	0.4309	/	K.MDGTEELLVKLNR.E(10)+K.QLKEDYFK.K(3)	Cas9+Cas9	2724.4043
0.9692	20190410_QExHFX1_RSLC1_Beveridge_Clausen_IMP_DSS_JRmethod_R3.12972.12972.4	xl	2.1150(0.8600+1.2550)	1.47	-0.8829	/	K.LVDSTDKADLR.L(7)+K.SDNVPSEEVVKK.M(11)	Cas9+Cas9	2699.3864
0.9692	20190410_QExHFX1_RSLC1_Beveridge_Clausen_IMP_DSS_JRmethod_R3.18893.18893.3	xl	2.6800(1.4950+1.7250)	1.96	1.5155	/	K.DFQFYKVR.E(6)+K.FDNLTKAER.G(6)	Cas9+Cas9	2332.1851
0.9691	20190410_QExHFX1_RSLC1_Beveridge_Clausen_IMP_DSS_JRmethod_R3.11840.11840.3	xl	3.0100(1.7400+1.2700)	0.885	0.6138	/	K.FDNLTKAER.G(6)+K.MIAKSEQEIGK.A(4)	Cas9+Cas9	2463.2678
0.9691	20190410_QExHFX1_RSLC1_Beveridge_Clausen_IMP_DSS_JRmethod_R3.13541.13541.3	xl	2.7850(1.7750+1.0100)	1.055	0.1549	/	K.MIAKSEQEIGK.A(4)+K.YDENDKLIR.E(6)	Cas9+Cas9	2535.2889
0.9691	20190410_QExHFX1_RSLC1_Beveridge_Clausen_IMP_DSS_JRmethod_R3.24154.24154.3	xl	3.0200(0.9750+2.7850)	0.235	1.149	/	R.AKDFNEKVR.F(7)+K.LESEFVYGDYKVYDVR.K(11)	REVERSE_sp|RETBP_HUMAN|+Cas9	3224.6028
0.9686	20190410_QExHFX1_RSLC1_Beveridge_Clausen_IMP_DSS_JRmethod_R3.16330.16330.3	xl	2.9950(1.6700+1.3250)	2.31	1.4634	/	R.MTNFDKNLPNEK.V(6)+K.SKLVSDFR.K(2)	Cas9+Cas9	2538.2787
0.9686	20190410_QExHFX1_RSLC1_Beveridge_Clausen_IMP_DSS_JRmethod_R3.17312.17312.4	xl	1.9800(1.1150+0.9450)	0.9	-0.4778	/	K.NLPNEKVLPK.H(6)+K.TYAHLFDDKVMK.Q(9)	Cas9+Cas9	2755.4617
0.9685	20190410_QExHFX1_RSLC1_Beveridge_Clausen_IMP_DSS_JRmethod_R3.24044.24044.4	xl	2.1650(1.1000+1.2000)	0.24	-0.2507	/	K.FIKPILEK.M(3)+K.NPIDFLEAKGYK.E(9)	Cas9+Cas9	2518.4086
0.9684	20190410_QExHFX1_RSLC1_Beveridge_Clausen_IMP_DSS_JRmethod_R3.10510.10510.3	xl	2.6700(1.1000+2.0550)	1.235	0.73	/	K.ESILPKR.N(6)+K.SEQEIGKATAK.Y(7)	Cas9+Cas9	2140.1738
0.9684	20190410_QExHFX1_RSLC1_Beveridge_Clausen_IMP_DSS_JRmethod_R3.14204.14204.3	xl	2.8850(2.0350+2.1950)	0.47	1.812	/	R.NSDKLIAR.K(4)+K.RNSDKLIAR.K(5)	Cas9+Cas9	2125.1966
0.9684	20190410_QExHFX1_RSLC1_Beveridge_Clausen_IMP_DSS_JRmethod_R3.18718.18718.3	xl	2.8250(1.7950+1.6800)	2.825	0.3322	/	K.DFQFYKVR.E(6)+K.FDNLTKAER.G(6)	Cas9+Cas9	2332.1851
0.9683	20190410_QExHFX1_RSLC1_Beveridge_Clausen_IMP_DSS_JRmethod_R3.11981.11981.3	xl	2.7750(1.4500+1.3250)	0.835	0.0363	/	K.FDNLTKAER.G(6)+K.MIAKSEQEIGK.A(4)	Cas9+Cas9	2463.2678
0.9682	20190410_QExHFX1_RSLC1_Beveridge_Clausen_IMP_DSS_JRmethod_R3.19093.19093.3	xl	2.4800(1.6250+1.4850)	1.865	0.4163	/	K.DFQFYKVR.E(6)+K.FDNLTKAER.G(6)	Cas9+Cas9	2332.1851
0.9681	20190410_QExHFX1_RSLC1_Beveridge_Clausen_IMP_DSS_JRmethod_R3.12665.12665.3	xl	2.9400(1.1100+2.0750)	1.735	0.3922	/	K.MKNYWR.Q(2)+R.NSDKLIAR.K(4)	Cas9+Cas9	1950.0145
0.9681	20190410_QExHFX1_RSLC1_Beveridge_Clausen_IMP_DSS_JRmethod_R3.23280.23280.4	xl	1.9750(1.9750+1.9750)	1.21	1.0931	/	R.GGLSELDKAGFIK.R(8)+R.GGLSELDKAGFIK.R(8)	Cas9+Cas9	2805.5163
0.968	20190410_QExHFX1_RSLC1_Beveridge_Clausen_IMP_DSS_JRmethod_R3.14267.14267.3	xl	2.7000(1.2600+1.6400)	2.7	0.5997	/	K.ESILPKR.N(6)+K.FKVLGNTDR.H(2)	Cas9+Cas9	2028.1367
0.968	20190410_QExHFX1_RSLC1_Beveridge_Clausen_IMP_DSS_JRmethod_R3.15641.15641.3	xl	3.2150(2.2350+1.2800)	0.88	0.67	/	K.DDSIDNKVLTR.S(7)+R.NSDKLIAR.K(4)	Cas9+Cas9	2328.2284
0.968	20190410_QExHFX1_RSLC1_Beveridge_Clausen_IMP_DSS_JRmethod_R3.17756.17756.3	xl	3.1950(1.6250+1.5700)	1.235	0.2445	/	K.DFQFYKVR.E(6)+K.MIAKSEQEIGK.A(4)	Cas9+Cas9	2472.2722
0.9679	20190410_QExHFX1_RSLC1_Beveridge_Clausen_IMP_DSS_JRmethod_R3.11987.11987.3	xl	3.2550(1.2200+2.0350)	0.825	0.0748	/	K.KGILQTVK.V(1)+R.NSDKLIAR.K(4)	Cas9+Cas9	1939.1465
0.9679	20190410_QExHFX1_RSLC1_Beveridge_Clausen_IMP_DSS_JRmethod_R3.14368.14368.3	xl	2.7850(1.2150+1.8100)	0.725	0.4063	/	K.KDLIIK.L(1)+K.KGILQTVK.V(1)	Cas9+Cas9	1752.1124
0.9679	20190410_QExHFX1_RSLC1_Beveridge_Clausen_IMP_DSS_JRmethod_R3.18524.18524.3	xl	2.7300(1.6700+1.6500)	2.73	0.2458	/	K.DFQFYKVR.E(6)+K.FDNLTKAER.G(6)	Cas9+Cas9	2332.1851
0.9674	20190410_QExHFX1_RSLC1_Beveridge_Clausen_IMP_DSS_JRmethod_R3.12811.12811.4	xl	2.0000(0.8550+1.1450)	1.78	-0.3257	/	K.LVDSTDKADLR.L(7)+K.SDNVPSEEVVKK.M(11)	Cas9+Cas9	2699.3864
0.9665	20190410_QExHFX1_RSLC1_Beveridge_Clausen_IMP_DSS_JRmethod_R3.14383.14383.4	xl	2.0650(1.3550+0.8750)	1.755	0.1002	/	K.FDNLTKAER.G(6)+K.YDENDKLIR.E(6)	Cas9+Cas9	2395.2018
0.966	20190410_QExHFX1_RSLC1_Beveridge_Clausen_IMP_DSS_JRmethod_R3.16509.16509.3	xl	2.7100(1.9400+1.0100)	0.705	0.5127	/	K.DDSIDNKVLTR.S(7)+R.NSDKLIAR.K(4)	Cas9+Cas9	2328.2284
0.9655	20190410_QExHFX1_RSLC1_Beveridge_Clausen_IMP_DSS_JRmethod_R3.14450.14450.3	xl	2.2600(0.9350+1.4750)	2.26	0.7803	/	K.ESILPKR.N(6)+K.FKVLGNTDR.H(2)	Cas9+Cas9	2028.1367
0.9653	20190410_QExHFX1_RSLC1_Beveridge_Clausen_IMP_DSS_JRmethod_R3.19097.19097.4	xl	4.4450(3.8800+0.5650)	0.09	-3.8671	/	R.MLASAGELQKGNELALPSK.Y(10)+R.VKENFDKAR.F(2)	Cas9+sp|RETBP_HUMAN|	3199.6909
0.9652	20190410_QExHFX1_RSLC1_Beveridge_Clausen_IMP_DSS_JRmethod_R3.24412.24412.4	xl	3.1300(2.7750+0.6050)	3.13	-0.6614	/	K.KNLIGALLFDSGETAEATR.L(1)+K.LVDSTDKADLR.L(7)	Cas9+Cas9	3374.7568
0.965	20190410_QExHFX1_RSLC1_Beveridge_Clausen_IMP_DSS_JRmethod_R3.18774.18774.3	xl	2.2750(0.8600+1.8400)	2.275	-0.1387	/	K.QLKEDYFK.K(3)+R.QLLNAKLITQR.K(6)	Cas9+Cas9	2504.4001
0.9645	20190410_QExHFX1_RSLC1_Beveridge_Clausen_IMP_DSS_JRmethod_R3.16286.16286.3	xl	2.5800(0.9150+1.6650)	2.58	0.3599	/	K.ESILPKR.N(6)+R.LKTYAHLFDDK.V(2)	Cas9+Cas9	2329.2681
0.9637	20190410_QExHFX1_RSLC1_Beveridge_Clausen_IMP_DSS_JRmethod_R3.12439.12439.5	xl	1.9750(0.4550+1.6950)	1.38	-1.0097	/	R.DKQSGK.T(2)+K.TYAHLFDDKVMK.Q(9)	Cas9+Cas9	2266.1303
0.9632	20190410_QExHFX1_RSLC1_Beveridge_Clausen_IMP_DSS_JRmethod_R3.14191.14191.4	xl	1.9600(1.2550+0.8600)	1.525	-0.6268	/	K.FDNLTKAER.G(6)+K.YDENDKLIR.E(6)	Cas9+Cas9	2395.2018
0.9629	20190410_QExHFX1_RSLC1_Beveridge_Clausen_IMP_DSS_JRmethod_R3.12799.12799.3	xl	2.1650(2.1650+2.1650)	1.42	-0.1069	/	K.FDNLTKAER.G(6)+K.FDNLTKAER.G(6)	Cas9+Cas9	2323.1807
0.9628	20190410_QExHFX1_RSLC1_Beveridge_Clausen_IMP_DSS_JRmethod_R3.10935.10935.3	xl	2.4400(1.0350+1.7350)	0.435	-0.6484	/	R.KVTVK.Q(1)+K.QLKEDYFK.K(3)	Cas9,REVERSE_Cas9+Cas9	1780.9974
0.9613	20190410_QExHFX1_RSLC1_Beveridge_Clausen_IMP_DSS_JRmethod_R3.08115.08115.3	xl	2.6400(0.8700+2.0100)	0.47	-0.192	/	R.LSKSR.R(3)+R.NSDKLIAR.K(4)	Cas9+Cas9	1642.9365
0.9609	20190410_QExHFX1_RSLC1_Beveridge_Clausen_IMP_DSS_JRmethod_R3.22000.22000.4	xl	2.1250(1.0150+1.2550)	0.36	0.3772	/	R.KFDNLTK.A(1)+K.NPIDFLEAKGYK.E(9)	Cas9+Cas9	2396.2627
0.9594	20190410_QExHFX1_RSLC1_Beveridge_Clausen_IMP_DSS_JRmethod_R3.12871.12871.4	xl	2.0650(0.8050+1.2600)	2.065	-2.2909	/	R.QQLPEKYK.E(6)+K.SKLVSDFR.K(2)	Cas9+Cas9	2121.1469
0.9593	20190410_QExHFX1_RSLC1_Beveridge_Clausen_IMP_DSS_JRmethod_R3.12623.12623.4	xl	2.1350(0.8400+1.2950)	1.65	0.3078	/	K.LVDSTDKADLR.L(7)+K.SDNVPSEEVVKK.M(11)	Cas9+Cas9	2699.3864
0.9587	20190410_QExHFX1_RSLC1_Beveridge_Clausen_IMP_DSS_JRmethod_R3.21625.21625.4	xl	2.0750(1.6200+0.8350)	2.075	4.2401	/	K.AERGGLSELDKAGFIK.R(11)+R.KVTVKQLK.E(5)	Cas9+Cas9	2770.5955
0.9586	20190410_QExHFX1_RSLC1_Beveridge_Clausen_IMP_DSS_JRmethod_R3.16681.16681.3	xl	2.0550(2.0550+2.0550)	1.63	-0.4502	/	K.SKLVSDFR.K(2)+K.SKLVSDFR.K(2)	Cas9+Cas9	2039.105
0.9586	20190410_QExHFX1_RSLC1_Beveridge_Clausen_IMP_DSS_JRmethod_R3.18370.18370.4	xl	3.1200(0.7700+2.3500)	0.315	-0.3806	/	R.KVTVK.Q(1)+K.MDGTEELLVKLNR.E(10)	Cas9,REVERSE_Cas9+Cas9	2228.2449
0.9585	20190410_QExHFX1_RSLC1_Beveridge_Clausen_IMP_DSS_JRmethod_R3.10691.10691.4	xl	2.0900(1.4550+0.8800)	0.625	-0.2263	/	R.GKSDNVPSEEVVK.K(2)+K.VTVKQLK.E(4)	Cas9+Cas9	2339.2947
0.9576	20190410_QExHFX1_RSLC1_Beveridge_Clausen_IMP_DSS_JRmethod_R3.17024.17024.4	xl	1.9450(1.1800+0.9400)	0.89	1.2776	/	K.FIKPILEK.M(3)+R.KFDNLTK.A(1)	Cas9+Cas9	1989.155
0.9573	20190410_QExHFX1_RSLC1_Beveridge_Clausen_IMP_DSS_JRmethod_R3.19382.19382.4	xl	4.9650(0.6150+4.5950)	0.225	-0.1916	/	R.HKPENIVIEMAR.E(2)+K.KIEC[160.03]FDSVEISGVEDR.F(1)	Cas9+Cas9	3455.7063
0.9556	20190410_QExHFX1_RSLC1_Beveridge_Clausen_IMP_DSS_JRmethod_R3.13242.13242.3	xl	2.2100(1.3250+1.0750)	1.765	0.029	/	R.MTNFDKNLPNEK.V(6)+R.QQLPEKYK.E(6)	Cas9+Cas9	2620.3206
0.9536	20190410_QExHFX1_RSLC1_Beveridge_Clausen_IMP_DSS_JRmethod_R3.19681.19681.4	xl	1.6250(1.6250+1.6250)	1.625	-0.2448	/	K.DDSIDNKVLTR.S(7)+K.DDSIDNKVLTR.S(7)	Cas9+Cas9	2687.3612
0.9533	20190410_QExHFX1_RSLC1_Beveridge_Clausen_IMP_DSS_JRmethod_R3.18516.18516.4	xl	3.2300(0.7550+2.4750)	0.33	0.1423	/	R.KVTVK.Q(1)+K.MDGTEELLVKLNR.E(10)	Cas9,REVERSE_Cas9+Cas9	2228.2449
0.9519	20190410_QExHFX1_RSLC1_Beveridge_Clausen_IMP_DSS_JRmethod_R3.14235.14235.4	xl	1.9750(1.3050+0.9100)	0.55	-0.397	/	K.DDSIDNKVLTR.S(7)+R.DKPIR.E(2)	Cas9+Cas9	2040.085
0.9518	20190410_QExHFX1_RSLC1_Beveridge_Clausen_IMP_DSS_JRmethod_R3.14622.14622.4	xl	2.0450(0.8950+1.1500)	0.42	-0.0743	/	K.KDWDPK.K(1)+K.SKLVSDFR.K(2)	Cas9+Cas9	1875.973
0.9502	20190410_QExHFX1_RSLC1_Beveridge_Clausen_IMP_DSS_JRmethod_R3.13427.13427.4	xl	1.9500(0.9200+1.0300)	0.5	-0.663	/	R.KFDNLTK.A(1)+R.KLINGIR.D(1)	Cas9+Cas9	1815.0617
0.95	20190410_QExHFX1_RSLC1_Beveridge_Clausen_IMP_DSS_JRmethod_R3.14223.14223.4	xl	2.1200(1.4850+0.8750)	0.595	0.3221	/	K.DDSIDNKVLTR.S(7)+R.DKPIR.E(2)	Cas9+Cas9	2040.085
0.9491	20190410_QExHFX1_RSLC1_Beveridge_Clausen_IMP_DSS_JRmethod_R3.24272.24272.3	xl	2.5300(1.1600+1.3700)	0.37	1.3479	/	K.MIAKSEQEIGK.A(4)+K.TILDFLKSDGFANR.N(7)	Cas9+Cas9	2966.5422
0.9487	20190410_QExHFX1_RSLC1_Beveridge_Clausen_IMP_DSS_JRmethod_R3.12998.12998.3	xl	2.5000(0.8500+1.8900)	0.615	-0.0987	/	K.GYKEVK.K(3)+R.KDFQFYK.V(1)	Cas9+Cas9	1834.9505
0.9481	20190410_QExHFX1_RSLC1_Beveridge_Clausen_IMP_DSS_JRmethod_R3.15802.15802.3	xl	3.4500(0.6400+3.0900)	3.45	-0.5315	/	R.EKIEK.L(2)+R.GGLSELDKAGFIK.R(8)	Cas9+Cas9	2117.1619
0.9467	20190410_QExHFX1_RSLC1_Beveridge_Clausen_IMP_DSS_JRmethod_R3.22695.22695.4	xl	2.9200(2.4200+0.6200)	2.195	-0.2189	/	R.KSEETITPWNFEEVVDK.G(1)+R.MTNFDKNLPNEK.V(6)	Cas9+Cas9	3637.7496
0.946	20190410_QExHFX1_RSLC1_Beveridge_Clausen_IMP_DSS_JRmethod_R3.13551.13551.3	xl	2.5600(0.8350+1.7250)	0.495	-0.6671	/	K.KDLIIK.L(1)+R.NSDKLIAR.K(4)	Cas9+Cas9	1782.0614
0.9453	20190410_QExHFX1_RSLC1_Beveridge_Clausen_IMP_DSS_JRmethod_R3.13009.13009.3	xl	2.5200(0.9000+1.8600)	0.685	1.1531	/	K.GYKEVK.K(3)+R.KDFQFYK.V(1)	Cas9+Cas9	1834.9505
0.9453	20190410_QExHFX1_RSLC1_Beveridge_Clausen_IMP_DSS_JRmethod_R3.13349.13349.4	xl	2.0350(0.8150+1.4650)	1.04	-2.5318	/	K.MKNYWR.Q(2)+R.NSDKLIAR.K(4)	Cas9+Cas9	1950.0145
0.9453	20190410_QExHFX1_RSLC1_Beveridge_Clausen_IMP_DSS_JRmethod_R3.16493.16493.4	xl	2.0150(0.8000+1.2150)	1.81	0.8453	/	R.MTNFDKNLPNEK.V(6)+K.SKLVSDFR.K(2)	Cas9+Cas9	2538.2787
0.9452	20190410_QExHFX1_RSLC1_Beveridge_Clausen_IMP_DSS_JRmethod_R3.19104.19104.4	xl	1.7650(1.0900+0.9400)	1.175	0.1327	/	K.DFQFYKVR.E(6)+K.FDNLTKAER.G(6)	Cas9+Cas9	2332.1851
0.9448	20190410_QExHFX1_RSLC1_Beveridge_Clausen_IMP_DSS_JRmethod_R3.11243.11243.4	xl	1.8850(1.0350+1.1100)	0.46	-0.564	/	K.KDWDPK.K(1)+R.QQLPEKYK.E(6)	Cas9+Cas9	1958.0148
0.9446	20190410_QExHFX1_RSLC1_Beveridge_Clausen_IMP_DSS_JRmethod_R3.08859.08859.3	xl	3.2050(2.4300+0.7750)	0.635	-0.2659	/	K.KGILQTVK.V(1)+R.LSKSR.R(3)	Cas9+Cas9	1612.9875
0.9441	20190410_QExHFX1_RSLC1_Beveridge_Clausen_IMP_DSS_JRmethod_R3.12412.12412.4	xl	3.0400(0.5500+2.6950)	2.34	-1.0731	/	R.DKQSGK.T(2)+K.TYAHLFDDKVMK.Q(9)	Cas9+Cas9	2266.1303
0.9432	20190410_QExHFX1_RSLC1_Beveridge_Clausen_IMP_DSS_JRmethod_R3.23057.23057.4	xl	1.8200(1.8200+1.8200)	0.925	1.4466	/	K.VVDELVKVMGR.H(7)+K.VVDELVKVMGR.H(7)	Cas9+Cas9	2625.4596
0.9419	20190410_QExHFX1_RSLC1_Beveridge_Clausen_IMP_DSS_JRmethod_R3.05794.05794.3	xl	2.0050(1.2300+1.0750)	1.255	-0.2099	/	K.AGFIKR.Q(5)+K.GQKNSR.E(3)	Cas9+Cas9	1516.8473
0.9406	20190410_QExHFX1_RSLC1_Beveridge_Clausen_IMP_DSS_JRmethod_R3.06748.06748.4	xl	3.1450(0.5300+2.6150)	2.035	-0.1147	/	K.GQKNSR.E(3)+K.SDNVPSEEVVKK.M(11)	Cas9+Cas9	2156.1072
0.9402	20190410_QExHFX1_RSLC1_Beveridge_Clausen_IMP_DSS_JRmethod_R3.17212.17212.3	xl	2.2450(1.6450+0.8600)	1.14	-0.6443	/	K.FIKPILEK.M(3)+R.KFDNLTK.A(1)	Cas9+Cas9	1989.155
0.9393	20190410_QExHFX1_RSLC1_Beveridge_Clausen_IMP_DSS_JRmethod_R3.05696.05696.3	xl	1.9950(1.2500+1.0650)	1.22	-0.1941	/	K.AGFIKR.Q(5)+K.GQKNSR.E(3)	Cas9+Cas9	1516.8473
0.9393	20190410_QExHFX1_RSLC1_Beveridge_Clausen_IMP_DSS_JRmethod_R3.17269.17269.4	xl	2.0450(1.3800+0.7700)	1.34	-4.3758	/	R.HKPENIVIEMAR.E(2)+K.YDENDKLIR.E(6)	Cas9+Cas9	2738.406
0.9384	20190410_QExHFX1_RSLC1_Beveridge_Clausen_IMP_DSS_JRmethod_R3.06967.06967.4	xl	3.2850(0.5350+2.7500)	2.075	0.2379	/	K.GQKNSR.E(3)+K.SDNVPSEEVVKK.M(11)	Cas9+Cas9	2156.1072
0.9384	20190410_QExHFX1_RSLC1_Beveridge_Clausen_IMP_DSS_JRmethod_R3.23863.23863.4	xl	2.4350(0.7250+1.7100)	2.17	-2.5563	/	R.ENQTTQKGQKNSRER.M(10)+K.RMLASAGELQKGNELALPSK.Y(11)	Cas9+Cas9	4053.1023
0.9375	20190410_QExHFX1_RSLC1_Beveridge_Clausen_IMP_DSS_JRmethod_R3.12163.12163.3	xl	2.1050(0.9400+1.1650)	1.515	0.3447	/	K.LVDSTDKADLR.L(7)+K.SDNVPSEEVVKK.M(11)	Cas9+Cas9	2699.3864
0.9372	20190410_QExHFX1_RSLC1_Beveridge_Clausen_IMP_DSS_JRmethod_R3.18860.18860.4	xl	1.8800(0.9600+0.9200)	0.705	1.3652	/	R.GKSDNVPSEEVVK.K(2)+R.QEDFYPFLKDNR.E(9)	Cas9+Cas9	3095.5086
0.9368	20190410_QExHFX1_RSLC1_Beveridge_Clausen_IMP_DSS_JRmethod_R3.10781.10781.3	xl	2.9200(0.7500+2.1700)	0.405	-0.0233	/	R.DKPIR.E(2)+K.KGILQTVK.V(1)	Cas9+Cas9	1651.0032
0.9367	20190410_QExHFX1_RSLC1_Beveridge_Clausen_IMP_DSS_JRmethod_R3.06856.06856.4	xl	3.2650(0.4800+2.7850)	2.26	-0.1849	/	K.GQKNSR.E(3)+K.SDNVPSEEVVKK.M(11)	Cas9+Cas9	2156.1072
0.9363	20190410_QExHFX1_RSLC1_Beveridge_Clausen_IMP_DSS_JRmethod_R3.12285.12285.4	xl	1.6300(1.6300+1.6300)	1.165	-0.417	/	K.VKYVTEGMR.K(2)+K.VKYVTEGMR.K(2)	Cas9+Cas9	2301.186
0.9353	20190410_QExHFX1_RSLC1_Beveridge_Clausen_IMP_DSS_JRmethod_R3.14894.14894.3	xl	1.8950(1.8950+1.8950)	1.465	-0.4125	/	K.FKVLGNTDR.H(2)+K.FKVLGNTDR.H(2)	Cas9+Cas9	2235.2011
0.9349	20190410_QExHFX1_RSLC1_Beveridge_Clausen_IMP_DSS_JRmethod_R3.12610.12610.3	xl	1.9600(1.9600+1.9600)	1.96	0.4328	/	K.FDNLTKAER.G(6)+K.FDNLTKAER.G(6)	Cas9+Cas9	2323.1807
0.9348	20190410_QExHFX1_RSLC1_Beveridge_Clausen_IMP_DSS_JRmethod_R3.10198.10198.4	xl	1.8700(0.9200+1.2100)	0.41	-0.484	/	R.DKPIR.E(2)+R.NSDKLIAR.K(4)	Cas9+Cas9	1680.9522
0.9345	20190410_QExHFX1_RSLC1_Beveridge_Clausen_IMP_DSS_JRmethod_R3.19102.19102.4	xl	1.6100(1.0100+0.9200)	1.61	0.0276	/	K.DFQFYKVR.E(6)+K.FDNLTKAER.G(6)	Cas9+Cas9	2332.1851
0.9341	20190410_QExHFX1_RSLC1_Beveridge_Clausen_IMP_DSS_JRmethod_R3.22961.22961.4	xl	1.9250(0.7800+1.1450)	1.925	0.3868	/	R.LEESFLVEEDKK.H(11)+R.QEDFYPFLKDNR.E(9)	Cas9+Cas9	3173.5443
0.9336	20190410_QExHFX1_RSLC1_Beveridge_Clausen_IMP_DSS_JRmethod_R3.22586.22586.3	xl	2.4850(0.8900+1.7050)	0.54	2.0999	/	R.AKDFNEKVR.F(7)+K.VVDELVKVMGR.H(7)	REVERSE_sp|RETBP_HUMAN|+Cas9	2487.3518
0.9334	20190410_QExHFX1_RSLC1_Beveridge_Clausen_IMP_DSS_JRmethod_R3.14617.14617.3	xl	2.0700(1.4900+0.9250)	1.63	0.0666	/	K.FDNLTKAER.G(6)+K.YDENDKLIR.E(6)	Cas9+Cas9	2395.2018
0.9332	20190410_QExHFX1_RSLC1_Beveridge_Clausen_IMP_DSS_JRmethod_R3.11021.11021.3	xl	3.1050(0.7750+2.3300)	3.105	0.4156	/	K.FKVLGNTDR.H(2)+K.SEQEIGKATAK.Y(7)	Cas9+Cas9	2347.2382
0.9319	20190410_QExHFX1_RSLC1_Beveridge_Clausen_IMP_DSS_JRmethod_R3.10961.10961.4	xl	2.9750(0.4950+2.4800)	2.685	-0.8754	/	K.AGFIKR.Q(5)+K.SDNVPSEEVVKK.M(11)	Cas9+Cas9	2158.1633
0.9315	20190410_QExHFX1_RSLC1_Beveridge_Clausen_IMP_DSS_JRmethod_R3.08747.08747.3	xl	3.3450(2.6050+0.7400)	0.695	-0.2781	/	K.KGILQTVK.V(1)+R.LSKSR.R(3)	Cas9+Cas9	1612.9875
0.9313	20190410_QExHFX1_RSLC1_Beveridge_Clausen_IMP_DSS_JRmethod_R3.23195.23195.3	xl	2.9800(0.8150+2.2700)	1.74	3.3533	/	R.AKDFNEKVR.F(7)+K.VVDELVKVMGR.H(7)	REVERSE_sp|RETBP_HUMAN|+Cas9	2487.3518
0.9307	20190410_QExHFX1_RSLC1_Beveridge_Clausen_IMP_DSS_JRmethod_R3.16912.16912.3	xl	1.9050(1.9050+1.9050)	1.31	-0.9889	/	K.SKLVSDFR.K(2)+K.SKLVSDFR.K(2)	Cas9+Cas9	2039.105
0.9305	20190410_QExHFX1_RSLC1_Beveridge_Clausen_IMP_DSS_JRmethod_R3.23302.23302.3	xl	3.5000(2.9350+0.5650)	3.5	-0.3805	/	K.MDGTEELLVKLNR.E(10)+K.QLKEDYFK.K(3)	Cas9+Cas9	2724.4043
0.9304	20190410_QExHFX1_RSLC1_Beveridge_Clausen_IMP_DSS_JRmethod_R3.23546.23546.4	xl	2.4700(0.7100+1.7600)	1.005	-0.2608	/	K.NLPNEKVLPK.H(6)+K.SVKELLGITIMER.S(3)	Cas9+Cas9	2776.5771
0.9283	20190410_QExHFX1_RSLC1_Beveridge_Clausen_IMP_DSS_JRmethod_R3.12451.12451.3	xl	2.1250(2.1250+2.1250)	1.21	1.1422	/	K.FDNLTKAER.G(6)+K.FDNLTKAER.G(6)	Cas9+Cas9	2323.1807
0.9274	20190410_QExHFX1_RSLC1_Beveridge_Clausen_IMP_DSS_JRmethod_R3.22678.22678.3	xl	2.5050(0.8300+1.6750)	1.135	4.0361	/	R.KPAFLSGEQK.K(1)+K.VVDELVKVMGR.H(7)	Cas9+Cas9	2485.3613
0.9264	20190410_QExHFX1_RSLC1_Beveridge_Clausen_IMP_DSS_JRmethod_R3.11111.11111.3	xl	2.4200(0.7450+2.1050)	1.58	-0.2603	/	R.EKIEK.L(2)+K.QLKEDYFK.K(3)	Cas9+Cas9	1852.9821
0.9262	20190410_QExHFX1_RSLC1_Beveridge_Clausen_IMP_DSS_JRmethod_R3.07079.07079.4	xl	3.0100(0.5550+2.4550)	1.855	-0.2366	/	K.GQKNSR.E(3)+K.SDNVPSEEVVKK.M(11)	Cas9+Cas9	2156.1072
0.9261	20190410_QExHFX1_RSLC1_Beveridge_Clausen_IMP_DSS_JRmethod_R3.24159.24159.4	xl	2.3900(1.7000+0.6900)	2.39	-0.4546	/	K.KNLIGALLFDSGETAEATR.L(1)+K.SDNVPSEEVVKK.M(11)	Cas9+Cas9	3472.7935
0.925	20190410_QExHFX1_RSLC1_Beveridge_Clausen_IMP_DSS_JRmethod_R3.19394.19394.3	xl	2.6000(1.8050+0.7950)	1.625	0.4844	/	K.DFQFYKVR.E(6)+K.MIAKSEQEIGK.A(4)	Cas9+Cas9	2472.2722
0.925	20190410_QExHFX1_RSLC1_Beveridge_Clausen_IMP_DSS_JRmethod_R3.22875.22875.4	xl	4.5100(0.3200+4.1900)	3.025	0.3815	/	K.GYKEVK.K(3)+K.KNLIGALLFDSGETAEATR.L(1)	Cas9+Cas9	2865.5123
0.9241	20190410_QExHFX1_RSLC1_Beveridge_Clausen_IMP_DSS_JRmethod_R3.13184.13184.4	xl	1.8400(0.8600+1.2250)	0.835	-2.2024	/	K.MKNYWR.Q(2)+R.NSDKLIAR.K(4)	Cas9+Cas9	1950.0145
0.9226	20190410_QExHFX1_RSLC1_Beveridge_Clausen_IMP_DSS_JRmethod_R3.12499.12499.3	xl	1.9950(0.8250+1.6600)	1.995	-0.9978	/	K.MRERSNKQGK.Q(7)+K.SDNVPSEEVVKK.M(11)	REVERSE_Cas9+Cas9	2700.3863
0.9217	20190410_QExHFX1_RSLC1_Beveridge_Clausen_IMP_DSS_JRmethod_R3.12986.12986.4	xl	1.8700(0.8750+1.2700)	0.83	0.3397	/	K.MKNYWR.Q(2)+R.NSDKLIAR.K(4)	Cas9+Cas9	1950.0145
0.9214	20190410_QExHFX1_RSLC1_Beveridge_Clausen_IMP_DSS_JRmethod_R3.17418.17418.4	xl	2.1800(1.7000+0.7250)	1.89	0.9398	/	K.DDSIDNKVLTR.S(7)+K.MKNYWR.Q(2)	Cas9+Cas9	2309.1473
0.9213	20190410_QExHFX1_RSLC1_Beveridge_Clausen_IMP_DSS_JRmethod_R3.10231.10231.4	xl	2.4250(1.9500+0.7200)	0.04	-0.4754	/	K.SDNVPSEEVVKK.M(11)+K.VMKQLK.R(3)	Cas9+Cas9	2213.1976
0.9158	20190410_QExHFX1_RSLC1_Beveridge_Clausen_IMP_DSS_JRmethod_R3.06875.06875.4	xl	2.6550(2.2050+0.6750)	0.45	-0.3789	/	K.LKGSPEDNEQK.Q(2)+K.QENDEPSGKLK.E(9)	Cas9+REVERSE_Cas9	2625.2768
0.9148	20190410_QExHFX1_RSLC1_Beveridge_Clausen_IMP_DSS_JRmethod_R3.13057.13057.4	xl	1.8100(1.1150+0.9050)	0.66	0.48	/	K.DDSIDNKVLTR.S(7)+R.DKPIR.E(2)	Cas9+Cas9	2040.085
0.9145	20190410_QExHFX1_RSLC1_Beveridge_Clausen_IMP_DSS_JRmethod_R3.21753.21753.4	xl	2.0550(0.7850+1.3950)	0.55	-1.0752	/	K.KLVDSTDK.A(1)+R.SSFEKNPIDFLEAK.G(5)	Cas9+Cas9	2666.369
0.9101	20190410_QExHFX1_RSLC1_Beveridge_Clausen_IMP_DSS_JRmethod_R3.18230.18230.3	xl	2.0150(1.1450+0.8700)	1.91	3.6997	/	R.MTNFDKNLPNEK.V(6)+K.SKLVSDFR.K(2)	Cas9+Cas9	2538.2787
0.9094	20190410_QExHFX1_RSLC1_Beveridge_Clausen_IMP_DSS_JRmethod_R3.08002.08002.3	xl	2.5350(0.7650+2.0300)	0.38	-0.192	/	R.LSKSR.R(3)+R.NSDKLIAR.K(4)	Cas9+Cas9	1642.9365
0.9089	20190410_QExHFX1_RSLC1_Beveridge_Clausen_IMP_DSS_JRmethod_R3.12459.12459.4	xl	1.4150(1.4150+1.4150)	1.415	-0.0539	/	K.FDNLTKAER.G(6)+K.FDNLTKAER.G(6)	Cas9+Cas9	2323.1807
0.9068	20190410_QExHFX1_RSLC1_Beveridge_Clausen_IMP_DSS_JRmethod_R3.07468.07468.3	xl	2.3900(1.5600+0.8300)	0.18	-0.76	/	R.KFDNLTK.A(1)+R.NKDSR.T(2)	Cas9+REVERSE_Cas9	1620.8471
0.9064	20190410_QExHFX1_RSLC1_Beveridge_Clausen_IMP_DSS_JRmethod_R3.14538.14538.3	xl	2.0300(0.7800+1.2500)	1.975	-0.4617	/	K.LVDSTDKADLR.L(7)+K.SDNVPSEEVVKK.M(11)	Cas9+Cas9	2699.3864
0.9043	20190410_QExHFX1_RSLC1_Beveridge_Clausen_IMP_DSS_JRmethod_R3.18570.18570.4	xl	2.4050(1.7300+0.6750)	2.405	3.6683	/	R.SSFEKNPIDFLEAK.G(5)+K.VLSAYNKHR.D(7)	Cas9+Cas9	2848.4758
0.9036	20190410_QExHFX1_RSLC1_Beveridge_Clausen_IMP_DSS_JRmethod_R3.19488.19488.3	xl	2.8700(0.6700+2.2000)	2.87	-1.0382	/	R.KPAFLSGEQK.K(1)+K.VVDELVKVMGR.H(7)	Cas9+Cas9	2485.3613
0.9009	20190410_QExHFX1_RSLC1_Beveridge_Clausen_IMP_DSS_JRmethod_R3.18905.18905.4	xl	2.8800(0.5800+2.3000)	1.51	-1.0243	/	R.EKIEK.L(2)+K.MDGTEELLVKLNR.E(10)	Cas9+Cas9	2300.2296
0.8986	20190410_QExHFX1_RSLC1_Beveridge_Clausen_IMP_DSS_JRmethod_R3.15577.15577.4	xl	2.0700(1.5450+0.7700)	0.365	-0.2395	/	R.GGLSELDKAGFIK.R(8)+R.KVTVK.Q(1)	Cas9+Cas9,REVERSE_Cas9	2045.1771
0.8984	20190410_QExHFX1_RSLC1_Beveridge_Clausen_IMP_DSS_JRmethod_R3.21679.21679.4	xl	2.1000(1.5950+0.7800)	0.23	-0.659	/	K.ATAKGIEQESKAIMK.R(4)+K.MKYWGVASFLQK.G(2)	REVERSE_Cas9+sp|RETBP_HUMAN|	3198.682
0.8977	20190410_QExHFX1_RSLC1_Beveridge_Clausen_IMP_DSS_JRmethod_R3.14217.14217.3	xl	2.9300(2.4900+0.6600)	0.395	-1.4319	/	K.DDSIDNKVLTR.S(7)+R.DKPIR.E(2)	Cas9+Cas9	2040.085
0.8961	20190410_QExHFX1_RSLC1_Beveridge_Clausen_IMP_DSS_JRmethod_R3.18696.18696.5	xl	2.0500(1.5850+0.4650)	0.49	-0.4873	/	R.SSFEKNPIDFLEAK.G(5)+K.VLSAYNKHR.D(7)	Cas9+Cas9	2848.4758
0.8961	20190410_QExHFX1_RSLC1_Beveridge_Clausen_IMP_DSS_JRmethod_R3.22545.22545.4	xl	2.3650(1.8200+0.6700)	1.885	0.7207	/	R.KSEETITPWNFEEVVDK.G(1)+R.MTNFDKNLPNEK.V(6)	Cas9+Cas9	3637.7496
0.8954	20190410_QExHFX1_RSLC1_Beveridge_Clausen_IMP_DSS_JRmethod_R3.17579.17579.4	xl	1.9200(1.4600+0.7000)	1.46	-0.9607	/	K.DDSIDNKVLTR.S(7)+K.MKNYWR.Q(2)	Cas9+Cas9	2309.1473
0.8948	20190410_QExHFX1_RSLC1_Beveridge_Clausen_IMP_DSS_JRmethod_R3.21246.21246.4	xl	1.4300(1.4300+1.4300)	1.43	1.2907	/	R.MLASAGELQKGNELALPSK.Y(10)+R.MLASAGELQKGNELALPSK.Y(10)	Cas9+Cas9	4050.1379
0.8938	20190410_QExHFX1_RSLC1_Beveridge_Clausen_IMP_DSS_JRmethod_R3.15385.15385.3	xl	2.8800(2.4600+0.6650)	0.16	-0.5587	/	R.GGLSELDKAGFIK.R(8)+R.KVTVK.Q(1)	Cas9+Cas9,REVERSE_Cas9	2045.1771
0.891	20190410_QExHFX1_RSLC1_Beveridge_Clausen_IMP_DSS_JRmethod_R3.15573.15573.3	xl	3.2450(2.7600+0.7300)	0.24	1.1918	/	R.GGLSELDKAGFIK.R(8)+R.KVTVK.Q(1)	Cas9+Cas9,REVERSE_Cas9	2045.1771
0.8909	20190410_QExHFX1_RSLC1_Beveridge_Clausen_IMP_DSS_JRmethod_R3.19492.19492.4	xl	3.0600(0.4550+2.8600)	1.73	-3.7638	/	R.KPLISEK.S(1)+K.TEVQTGGFSKESILPK.R(10)	REVERSE_Cas9+Cas9	2671.4683
0.8899	20190410_QExHFX1_RSLC1_Beveridge_Clausen_IMP_DSS_JRmethod_R3.12646.12646.4	xl	1.8550(0.7850+1.3150)	0.885	-0.4641	/	K.MKNYWR.Q(2)+R.NSDKLIAR.K(4)	Cas9+Cas9	1950.0145
0.8897	20190410_QExHFX1_RSLC1_Beveridge_Clausen_IMP_DSS_JRmethod_R3.17016.17016.3	xl	2.2200(1.6650+0.8350)	1.18	0.4508	/	K.FIKPILEK.M(3)+R.KFDNLTK.A(1)	Cas9+Cas9	1989.155
0.8896	20190410_QExHFX1_RSLC1_Beveridge_Clausen_IMP_DSS_JRmethod_R3.06624.06624.3	xl	2.9300(0.6450+2.4950)	0.405	-0.2119	/	K.IIKDK.D(3)+K.LKGSPEDNEQK.Q(2)	Cas9+Cas9	1997.068
0.8888	20190410_QExHFX1_RSLC1_Beveridge_Clausen_IMP_DSS_JRmethod_R3.13380.13380.3	xl	2.1300(1.2550+0.8750)	1.075	0.6292	/	K.MIAKSEQEIGK.A(4)+K.YDENDKLIR.E(6)	Cas9+Cas9	2535.2889
0.888	20190410_QExHFX1_RSLC1_Beveridge_Clausen_IMP_DSS_JRmethod_R3.14882.14882.3	xl	2.7100(1.9850+0.7250)	2.19	0.5872	/	K.APLSASMIKR.Y(9)+R.KFDNLTK.A(1)	Cas9+Cas9	2075.1448
0.8879	20190410_QExHFX1_RSLC1_Beveridge_Clausen_IMP_DSS_JRmethod_R3.16890.16890.3	xl	1.7300(1.7300+1.7300)	1.115	-0.1301	/	K.SKLVSDFR.K(2)+K.SKLVSDFR.K(2)	Cas9+Cas9	2039.105
0.8863	20190410_QExHFX1_RSLC1_Beveridge_Clausen_IMP_DSS_JRmethod_R3.21137.21137.3	xl	2.4800(0.8100+1.9150)	0.47	0.3757	/	K.KLVDSTDK.A(1)+R.SSFEKNPIDFLEAK.G(5)	Cas9+Cas9	2666.369
0.8862	20190410_QExHFX1_RSLC1_Beveridge_Clausen_IMP_DSS_JRmethod_R3.23036.23036.3	xl	3.0500(0.7250+2.4650)	1.93	2.5436	/	R.AKDFNEKVR.F(7)+K.VVDELVKVMGR.H(7)	REVERSE_sp|RETBP_HUMAN|+Cas9	2487.3518
0.8854	20190410_QExHFX1_RSLC1_Beveridge_Clausen_IMP_DSS_JRmethod_R3.07374.07374.3	xl	2.4550(0.6700+2.2150)	1.305	-0.4627	/	R.KMIAK.S(1)+K.SEQEIGKATAK.Y(7)	Cas9+Cas9	1888.0339
0.885	20190410_QExHFX1_RSLC1_Beveridge_Clausen_IMP_DSS_JRmethod_R3.15074.15074.4	xl	1.8950(0.8150+1.0800)	0.425	-1.1664	/	K.KDLIIK.L(1)+K.MKNYWR.Q(2)	Cas9+Cas9	1762.9803
0.8841	20190410_QExHFX1_RSLC1_Beveridge_Clausen_IMP_DSS_JRmethod_R3.14043.14043.4	xl	1.4600(1.3500+1.3500)	0.905	-0.7266	/	K.LVDSTDKADLR.L(7)+K.LVDSTDKADLR.L(7)	Cas9+Cas9	2601.3496
0.8835	20190410_QExHFX1_RSLC1_Beveridge_Clausen_IMP_DSS_JRmethod_R3.15790.15790.3	xl	1.8150(0.9100+0.9050)	1.045	-0.1957	/	R.MTNFDKNLPNEK.V(6)+K.SKLVSDFR.K(2)	Cas9+Cas9	2538.2787
0.8816	20190410_QExHFX1_RSLC1_Beveridge_Clausen_IMP_DSS_JRmethod_R3.13042.13042.5	xl	1.5550(1.1100+0.6450)	1.555	-0.7035	/	R.QITKHVAQILDSR.M(4)+R.QQLPEKYK.E(6)	Cas9+Cas9	2678.4754
0.8808	20190410_QExHFX1_RSLC1_Beveridge_Clausen_IMP_DSS_JRmethod_R3.10802.10802.3	xl	2.3600(0.7850+1.8200)	0.31	-0.0315	/	R.KVTVK.Q(1)+K.QLKEDYFK.K(3)	Cas9,REVERSE_Cas9+Cas9	1780.9974
0.879	20190410_QExHFX1_RSLC1_Beveridge_Clausen_IMP_DSS_JRmethod_R3.13548.13548.3	xl	2.0000(0.9900+1.0100)	0.745	1.1021	/	K.KGILQTVK.V(1)+K.MKNYWR.Q(2)	Cas9+Cas9	1920.0654
0.8784	20190410_QExHFX1_RSLC1_Beveridge_Clausen_IMP_DSS_JRmethod_R3.15594.15594.5	xl	1.5800(1.0500+0.6000)	1.58	-0.0676	/	R.QITKHVAQILDSR.M(4)+K.SKLVSDFR.K(2)	Cas9+Cas9	2596.4336
0.8765	20190410_QExHFX1_RSLC1_Beveridge_Clausen_IMP_DSS_JRmethod_R3.10165.10165.3	xl	2.8100(0.7150+2.3400)	0.475	0.007	/	K.DWDPKK.Y(5)+K.LKGSPEDNEQK.Q(2)	Cas9+Cas9	2169.0589
0.8744	20190410_QExHFX1_RSLC1_Beveridge_Clausen_IMP_DSS_JRmethod_R3.09380.09380.4	xl	2.6200(0.5950+2.2700)	0.14	-0.659	/	K.GYKEVK.K(3)+K.SDNVPSEEVVKK.M(11)	Cas9+Cas9	2190.1419
0.8725	20190410_QExHFX1_RSLC1_Beveridge_Clausen_IMP_DSS_JRmethod_R3.12090.12090.4	xl	1.7150(0.8100+0.9050)	1.245	0.1688	/	K.LVDSTDKADLR.L(7)+K.SDNVPSEEVVKK.M(11)	Cas9+Cas9	2699.3864
0.8723	20190410_QExHFX1_RSLC1_Beveridge_Clausen_IMP_DSS_JRmethod_R3.10996.10996.3	xl	2.2000(0.6500+2.0250)	2.2	-0.8613	/	R.NSDKLIAR.K(4)+K.SDNVPSEEVVKK.M(11)	Cas9+Cas9	2383.2594
0.8714	20190410_QExHFX1_RSLC1_Beveridge_Clausen_IMP_DSS_JRmethod_R3.16273.16273.4	xl	1.4750(1.4750+1.4750)	0.97	0.1189	/	K.SKLVSDFR.K(2)+K.SKLVSDFR.K(2)	Cas9+Cas9	2039.105
0.8705	20190410_QExHFX1_RSLC1_Beveridge_Clausen_IMP_DSS_JRmethod_R3.22329.22329.4	xl	1.6700(0.7800+0.8900)	1.67	4.1914	/	K.ENFDKAR.F(5)+K.LQKVLDALQAIKTKGK.R(12)	sp|RETBP_HUMAN|+sp|CAH1_HUMAN|	2769.5751
0.8697	20190410_QExHFX1_RSLC1_Beveridge_Clausen_IMP_DSS_JRmethod_R3.11321.11321.4	xl	2.9650(0.4800+2.4850)	1.905	0.2466	/	K.AGFIKR.Q(5)+K.SDNVPSEEVVKK.M(11)	Cas9+Cas9	2158.1633
0.8686	20190410_QExHFX1_RSLC1_Beveridge_Clausen_IMP_DSS_JRmethod_R3.21162.21162.4	xl	2.1250(0.6950+1.4300)	0.395	-2.2239	/	R.AKDFNEKVR.F(7)+K.RMLASAGELQKGNELALPSK.Y(11)	REVERSE_sp|RETBP_HUMAN|+Cas9	3355.792
0.8682	20190410_QExHFX1_RSLC1_Beveridge_Clausen_IMP_DSS_JRmethod_R3.11450.11450.4	xl	1.3450(1.3450+1.3450)	1.135	-0.3055	/	K.SDNVPSEEVVKK.M(11)+K.SDNVPSEEVVKK.M(11)	Cas9+Cas9	2797.4232
0.8666	20190410_QExHFX1_RSLC1_Beveridge_Clausen_IMP_DSS_JRmethod_R3.08229.08229.3	xl	2.4750(0.7200+2.0200)	0.32	-0.192	/	R.LSKSR.R(3)+R.NSDKLIAR.K(4)	Cas9+Cas9	1642.9365
0.8665	20190410_QExHFX1_RSLC1_Beveridge_Clausen_IMP_DSS_JRmethod_R3.12498.12498.3	xl	2.3400(0.7700+1.5700)	1.09	0.3285	/	K.LVDSTDKADLR.L(7)+K.SDNVPSEEVVKK.M(11)	Cas9+Cas9	2699.3864
0.8661	20190410_QExHFX1_RSLC1_Beveridge_Clausen_IMP_DSS_JRmethod_R3.24277.24277.4	xl	3.4350(0.2550+3.3200)	3.435	0.061	/	K.AGFIKR.Q(5)+K.KNLIGALLFDSGETAEATR.L(1)	Cas9+Cas9	2833.5337
0.8659	20190410_QExHFX1_RSLC1_Beveridge_Clausen_IMP_DSS_JRmethod_R3.14201.14201.5	xl	1.9300(0.7400+1.1900)	0.425	0.3771	/	K.KDWDPK.K(1)+R.QITKHVAQILDSR.M(4)	Cas9+Cas9	2433.3015
0.8647	20190410_QExHFX1_RSLC1_Beveridge_Clausen_IMP_DSS_JRmethod_R3.08452.08452.3	xl	2.2250(0.8750+1.6750)	0.385	0.0309	/	R.LSKSR.R(3)+R.NSDKLIAR.K(4)	Cas9+Cas9	1642.9365
0.8641	20190410_QExHFX1_RSLC1_Beveridge_Clausen_IMP_DSS_JRmethod_R3.22589.22589.4	xl	1.6900(0.7550+1.0700)	1.69	0.6422	/	K.IKREEMVNSSTWETLK.E(2)+K.SDNVPSEEVVKK.M(11)	REVERSE_sp|OVAL_CHICK|+Cas9	3417.7336
0.8633	20190410_QExHFX1_RSLC1_Beveridge_Clausen_IMP_DSS_JRmethod_R3.09496.09496.4	xl	2.9250(0.5700+2.6000)	0.095	-0.6691	/	K.GYKEVK.K(3)+K.SDNVPSEEVVKK.M(11)	Cas9+Cas9	2190.1419
0.8632	20190410_QExHFX1_RSLC1_Beveridge_Clausen_IMP_DSS_JRmethod_R3.14022.14022.4	xl	3.5100(0.3950+3.1700)	0.1	-0.6307	/	R.SDKNR.G(3)+K.TEVQTGGFSKESILPK.R(10)	Cas9+Cas9	2476.2808
0.8618	20190410_QExHFX1_RSLC1_Beveridge_Clausen_IMP_DSS_JRmethod_R3.16275.16275.4	xl	2.2350(0.5700+1.6650)	2.235	-1.2991	/	K.ESILPKR.N(6)+R.LKTYAHLFDDK.V(2)	Cas9+Cas9	2329.2681
0.8614	20190410_QExHFX1_RSLC1_Beveridge_Clausen_IMP_DSS_JRmethod_R3.16309.16309.5	xl	1.9900(1.7000+0.5650)	0.84	0.3798	/	R.HKPENIVIEMAR.E(2)+K.YDENDKLIR.E(6)	Cas9+Cas9	2738.406
0.8604	20190410_QExHFX1_RSLC1_Beveridge_Clausen_IMP_DSS_JRmethod_R3.21126.21126.4	xl	1.9850(0.7350+1.3450)	0.47	-1.6476	/	K.KLVDSTDK.A(1)+R.SSFEKNPIDFLEAK.G(5)	Cas9+Cas9	2666.369
0.8603	20190410_QExHFX1_RSLC1_Beveridge_Clausen_IMP_DSS_JRmethod_R3.16397.16397.4	xl	1.8750(1.1250+0.8300)	0.11	-3.5105	/	R.KPLISEKSFGGTQVETK.K(1)+K.SQDFFIEKYK.E(8)	REVERSE_Cas9+REVERSE_Cas9	3289.7121
0.8592	20190410_QExHFX1_RSLC1_Beveridge_Clausen_IMP_DSS_JRmethod_R3.12826.12826.4	xl	1.7700(0.7850+1.2300)	0.82	-0.3147	/	K.MKNYWR.Q(2)+R.NSDKLIAR.K(4)	Cas9+Cas9	1950.0145
0.8587	20190410_QExHFX1_RSLC1_Beveridge_Clausen_IMP_DSS_JRmethod_R3.21050.21050.4	xl	1.9450(0.6300+1.4750)	1.945	0.24	/	K.FIKPILEK.M(3)+K.TEVQTGGFSKESILPK.R(10)	Cas9+Cas9	2844.5887
0.8583	20190410_QExHFX1_RSLC1_Beveridge_Clausen_IMP_DSS_JRmethod_R3.09770.09770.4	xl	1.8050(0.8600+1.1900)	0.315	0.0525	/	R.DKPIR.E(2)+R.NSDKLIAR.K(4)	Cas9+Cas9	1680.9522
0.8582	20190410_QExHFX1_RSLC1_Beveridge_Clausen_IMP_DSS_JRmethod_R3.18119.18119.4	xl	2.6100(0.4850+2.1250)	2.61	-0.7084	/	K.ESILPKR.N(6)+R.VNTEITKAPLSASMIK.R(7)	Cas9+Cas9	2681.5036
0.8563	20190410_QExHFX1_RSLC1_Beveridge_Clausen_IMP_DSS_JRmethod_R3.11609.11609.4	xl	2.7750(0.5200+2.2550)	1.575	-0.2345	/	K.AGFIKR.Q(5)+K.SDNVPSEEVVKK.M(11)	Cas9+Cas9	2158.1633
0.8548	20190410_QExHFX1_RSLC1_Beveridge_Clausen_IMP_DSS_JRmethod_R3.10535.10535.4	xl	1.2700(1.2700+1.2700)	1.27	-0.9877	/	R.QQLPEKYK.E(6)+R.QQLPEKYK.E(6)	Cas9+Cas9	2203.1888
0.8548	20190410_QExHFX1_RSLC1_Beveridge_Clausen_IMP_DSS_JRmethod_R3.16758.16758.3	xl	2.6900(2.1000+0.5900)	2.69	-1.3624	/	K.DDSIDNKVLTR.S(7)+K.KGILQTVK.V(1)	Cas9+Cas9	2298.2794
0.8527	20190410_QExHFX1_RSLC1_Beveridge_Clausen_IMP_DSS_JRmethod_R3.09922.09922.3	xl	2.5350(0.6900+2.1050)	0.21	-0.2822	/	R.DKPIR.E(2)+R.NSDKLIAR.K(4)	Cas9+Cas9	1680.9522
0.8522	20190410_QExHFX1_RSLC1_Beveridge_Clausen_IMP_DSS_JRmethod_R3.10052.10052.4	xl	1.7100(0.8450+1.1100)	0.425	-0.3106	/	R.DKPIR.E(2)+R.NSDKLIAR.K(4)	Cas9+Cas9	1680.9522
0.8522	20190410_QExHFX1_RSLC1_Beveridge_Clausen_IMP_DSS_JRmethod_R3.12618.12618.4	xl	1.3200(1.3200+1.3200)	1.32	1.21	/	K.FDNLTKAER.G(6)+K.FDNLTKAER.G(6)	Cas9+Cas9	2323.1807
0.8472	20190410_QExHFX1_RSLC1_Beveridge_Clausen_IMP_DSS_JRmethod_R3.18910.18910.3	xl	3.5200(0.4200+3.1000)	2.805	-0.1916	/	R.EKIEK.L(2)+K.MDGTEELLVKLNR.E(10)	Cas9+Cas9	2300.2296
0.8465	20190410_QExHFX1_RSLC1_Beveridge_Clausen_IMP_DSS_JRmethod_R3.11373.11373.4	xl	1.4250(1.4250+1.4250)	0.89	1.0322	/	R.GKSDNVPSEEVVK.K(2)+R.GKSDNVPSEEVVK.K(2)	Cas9+Cas9	2911.4661
0.8456	20190410_QExHFX1_RSLC1_Beveridge_Clausen_IMP_DSS_JRmethod_R3.15793.15793.3	xl	1.9900(1.0650+0.9250)	0.435	1.5801	/	R.NSDKLIAR.K(4)+K.SEQEIGKATAK.Y(7)	Cas9+Cas9	2214.1855
0.8444	20190410_QExHFX1_RSLC1_Beveridge_Clausen_IMP_DSS_JRmethod_R3.13554.13554.4	xl	1.9900(0.7400+1.2500)	0.245	-0.2044	/	K.KDLIIK.L(1)+R.NSDKLIAR.K(4)	Cas9+Cas9	1782.0614
0.8442	20190410_QExHFX1_RSLC1_Beveridge_Clausen_IMP_DSS_JRmethod_R3.16077.16077.4	xl	1.4000(1.4000+1.4000)	0.71	-2.5688	/	K.SKLVSDFR.K(2)+K.SKLVSDFR.K(2)	Cas9+Cas9	2039.105
0.8442	20190410_QExHFX1_RSLC1_Beveridge_Clausen_IMP_DSS_JRmethod_R3.17332.17332.4	xl	2.3950(1.8850+0.6050)	0.385	0.3713	/	K.LPKYSLFELENGR.K(3)+R.SDKNR.G(3)	Cas9+Cas9	2321.2014
0.8441	20190410_QExHFX1_RSLC1_Beveridge_Clausen_IMP_DSS_JRmethod_R3.17945.17945.4	xl	2.5250(0.5400+1.9850)	2.525	1.5083	/	K.ESILPKR.N(6)+R.VNTEITKAPLSASMIK.R(7)	Cas9+Cas9	2681.5036
0.844	20190410_QExHFX1_RSLC1_Beveridge_Clausen_IMP_DSS_JRmethod_R3.09783.09783.3	xl	2.4800(0.6900+2.0350)	0.295	-0.5001	/	R.DKPIR.E(2)+R.NSDKLIAR.K(4)	Cas9+Cas9	1680.9522
0.8429	20190410_QExHFX1_RSLC1_Beveridge_Clausen_IMP_DSS_JRmethod_R3.11350.11350.3	xl	1.7450(1.1600+0.9450)	0.585	-2.2033	/	K.MIAKSEQEIGK.A(4)+K.MRERSNKQGK.Q(7)	Cas9+REVERSE_Cas9	2603.3522
0.8423	20190410_QExHFX1_RSLC1_Beveridge_Clausen_IMP_DSS_JRmethod_R3.16101.16101.4	xl	1.3100(1.3100+1.3100)	1.015	-0.1053	/	K.YDENDKLIR.E(6)+K.YDENDKLIR.E(6)	Cas9+Cas9	2467.223
0.8403	20190410_QExHFX1_RSLC1_Beveridge_Clausen_IMP_DSS_JRmethod_R3.12392.12392.4	xl	2.0200(1.5950+0.6000)	1.24	-3.2267	/	K.LVDSTDKADLR.L(7)+R.NKEAMAEYQER.M(2)	Cas9+REVERSE_sp|K1C15_SHEEP|	2737.3227
0.838	20190410_QExHFX1_RSLC1_Beveridge_Clausen_IMP_DSS_JRmethod_R3.23309.23309.3	xl	2.6050(2.0450+0.5600)	2.605	-0.1933	/	K.MDGTEELLVKLNR.E(10)+K.QLKEDYFK.K(3)	Cas9+Cas9	2724.4043
0.8378	20190410_QExHFX1_RSLC1_Beveridge_Clausen_IMP_DSS_JRmethod_R3.14790.14790.3	xl	3.0750(0.6500+2.6700)	2.06	0.6467	/	R.KMIAK.S(1)+R.VNTEITKAPLSASMIK.R(7)	Cas9+Cas9	2429.3636
0.8364	20190410_QExHFX1_RSLC1_Beveridge_Clausen_IMP_DSS_JRmethod_R3.21822.21822.4	xl	2.3700(0.5650+1.9950)	2.37	2.7743	/	K.KQEGSLFAPKR.M(10)+K.LESEFVYGDYKVYDVR.K(11)	REVERSE_Cas9+Cas9	3378.7135
0.8345	20190410_QExHFX1_RSLC1_Beveridge_Clausen_IMP_DSS_JRmethod_R3.11961.11961.3	xl	2.0100(0.8450+1.1650)	0.325	-0.2284	/	R.DKPIR.E(2)+K.KDLIIK.L(1)	Cas9+Cas9	1493.918
0.8338	20190410_QExHFX1_RSLC1_Beveridge_Clausen_IMP_DSS_JRmethod_R3.19835.19835.4	xl	2.2100(0.5850+1.8450)	1.155	0.3666	/	R.DKQSGK.T(2)+K.QSGKTILDFLK.S(4)	Cas9+Cas9	2048.1153
0.8332	20190410_QExHFX1_RSLC1_Beveridge_Clausen_IMP_DSS_JRmethod_R3.10897.10897.3	xl	1.5700(1.5700+1.5700)	1.13	-0.1299	/	K.AGFIKR.Q(5)+K.AGFIKR.Q(5)	Cas9+Cas9	1518.9034
0.8329	20190410_QExHFX1_RSLC1_Beveridge_Clausen_IMP_DSS_JRmethod_R3.09629.09629.4	xl	1.6600(0.8600+1.0450)	0.295	-0.4559	/	R.DKPIR.E(2)+R.NSDKLIAR.K(4)	Cas9+Cas9	1680.9522
0.8315	20190410_QExHFX1_RSLC1_Beveridge_Clausen_IMP_DSS_JRmethod_R3.14599.14599.4	xl	1.7050(1.2250+0.7250)	1.26	-1.0601	/	K.FDNLTKAER.G(6)+K.YDENDKLIR.E(6)	Cas9+Cas9	2395.2018
0.831	20190410_QExHFX1_RSLC1_Beveridge_Clausen_IMP_DSS_JRmethod_R3.10930.10930.3	xl	2.2900(0.6500+1.9450)	1.19	-1.4461	/	R.EKIEK.L(2)+K.QLKEDYFK.K(3)	Cas9+Cas9	1852.9821
0.8292	20190410_QExHFX1_RSLC1_Beveridge_Clausen_IMP_DSS_JRmethod_R3.06725.06725.3	xl	2.3800(0.7000+2.0100)	0.385	-0.3122	/	K.IIKDK.D(3)+K.LKGSPEDNEQK.Q(2)	Cas9+Cas9	1997.068
0.8284	20190410_QExHFX1_RSLC1_Beveridge_Clausen_IMP_DSS_JRmethod_R3.21879.21879.3	xl	3.6800(0.4600+3.2200)	2.675	0.637	/	R.DKQSGK.T(2)+K.SVKELLGITIMER.S(3)	Cas9+Cas9	2287.2456
0.8257	20190410_QExHFX1_RSLC1_Beveridge_Clausen_IMP_DSS_JRmethod_R3.19463.19463.4	xl	2.8350(0.4500+2.6350)	1.585	-4.9932	/	R.KPLISEK.S(1)+K.TEVQTGGFSKESILPK.R(10)	REVERSE_Cas9+Cas9	2671.4683
0.8245	20190410_QExHFX1_RSLC1_Beveridge_Clausen_IMP_DSS_JRmethod_R3.08068.08068.3	xl	2.9450(2.6250+0.5400)	0.325	-0.1648	/	R.GKSDNVPSEEVVK.K(2)+K.VPSKK.F(4)	Cas9+Cas9	2082.1207
0.8244	20190410_QExHFX1_RSLC1_Beveridge_Clausen_IMP_DSS_JRmethod_R3.08337.08337.3	xl	2.5700(0.7150+2.0950)	0.28	0.0309	/	R.LSKSR.R(3)+R.NSDKLIAR.K(4)	Cas9+Cas9	1642.9365
0.8242	20190410_QExHFX1_RSLC1_Beveridge_Clausen_IMP_DSS_JRmethod_R3.20235.20235.3	xl	1.5800(1.5800+1.5800)	1.58	0.6283	/	R.LEESFLVEEDKK.H(11)+R.LEESFLVEEDKK.H(11)	Cas9+Cas9	3067.5375
0.823	20190410_QExHFX1_RSLC1_Beveridge_Clausen_IMP_DSS_JRmethod_R3.14791.14791.4	xl	2.1950(0.6700+1.7550)	0.135	1.004	/	R.KMIAK.S(1)+R.VNTEITKAPLSASMIK.R(7)	Cas9+Cas9	2429.3636
0.8228	20190410_QExHFX1_RSLC1_Beveridge_Clausen_IMP_DSS_JRmethod_R3.08272.08272.3	xl	2.2650(1.5200+0.7450)	0.31	-0.1951	/	R.KFDNLTK.A(1)+R.SDKNR.G(3)	Cas9+Cas9	1620.8471
0.8208	20190410_QExHFX1_RSLC1_Beveridge_Clausen_IMP_DSS_JRmethod_R3.11830.11830.4	xl	2.5000(0.5500+1.9500)	1.39	0.0454	/	K.AGFIKR.Q(5)+K.SDNVPSEEVVKK.M(11)	Cas9+Cas9	2158.1633
0.8204	20190410_QExHFX1_RSLC1_Beveridge_Clausen_IMP_DSS_JRmethod_R3.19461.19461.4	xl	2.9700(0.5450+2.4250)	0.08	2.1607	/	R.AKDFNEKVR.F(7)+R.MLASAGELQKGNELALPSK.Y(10)	REVERSE_sp|RETBP_HUMAN|+Cas9	3199.6909
0.8197	20190410_QExHFX1_RSLC1_Beveridge_Clausen_IMP_DSS_JRmethod_R3.21344.21344.3	xl	2.6350(2.1000+0.5350)	2.635	-0.2471	/	K.MDGTEELLVKLNR.E(10)+K.VITLKSK.L(5)	Cas9+Cas9	2442.3766
0.8183	20190410_QExHFX1_RSLC1_Beveridge_Clausen_IMP_DSS_JRmethod_R3.14222.14222.3	xl	2.8650(2.3800+0.6300)	0.42	0.3221	/	K.DDSIDNKVLTR.S(7)+R.DKPIR.E(2)	Cas9+Cas9	2040.085
0.8176	20190410_QExHFX1_RSLC1_Beveridge_Clausen_IMP_DSS_JRmethod_R3.16893.16893.3	xl	2.9800(0.6250+2.8200)	0.16	0.2	/	K.VSKLK.K(3)+K.YPKLESEFVYGDYK.V(3)	REVERSE_Cas9+Cas9	2448.2827
0.8171	20190410_QExHFX1_RSLC1_Beveridge_Clausen_IMP_DSS_JRmethod_R3.14982.14982.3	xl	2.6900(2.3750+0.6850)	0.1	0.2341	/	K.DDSIDNKVLTR.S(7)+R.DKPIR.E(2)	Cas9+Cas9	2040.085
0.8162	20190410_QExHFX1_RSLC1_Beveridge_Clausen_IMP_DSS_JRmethod_R3.12777.12777.4	xl	2.0450(0.5050+1.7700)	2.045	-0.3881	/	K.AGFIKR.Q(5)+K.LVDSTDKADLR.L(7)	Cas9+Cas9	2060.1265
0.8141	20190410_QExHFX1_RSLC1_Beveridge_Clausen_IMP_DSS_JRmethod_R3.17424.17424.3	xl	2.5500(0.7000+2.0900)	0.39	0.4353	/	K.IIKDK.D(3)+K.YPKLESEFVYGDYK.V(3)	Cas9+Cas9	2490.2933
0.8124	20190410_QExHFX1_RSLC1_Beveridge_Clausen_IMP_DSS_JRmethod_R3.16474.16474.4	xl	1.2950(1.2950+1.2950)	0.84	-0.8734	/	K.SKLVSDFR.K(2)+K.SKLVSDFR.K(2)	Cas9+Cas9	2039.105
0.8076	20190410_QExHFX1_RSLC1_Beveridge_Clausen_IMP_DSS_JRmethod_R3.13336.13336.4	xl	1.3600(1.3600+1.3600)	0.575	-4.9499	/	R.KFDNLTK.A(1)+R.KFDNLTK.A(1)	Cas9+Cas9	1867.009
0.8076	20190410_QExHFX1_RSLC1_Beveridge_Clausen_IMP_DSS_JRmethod_R3.17587.17587.3	xl	2.4850(2.1750+0.6100)	2.06	0.1466	/	K.DDSIDNKVLTR.S(7)+K.MKNYWR.Q(2)	Cas9+Cas9	2309.1473
0.8071	20190410_QExHFX1_RSLC1_Beveridge_Clausen_IMP_DSS_JRmethod_R3.15100.15100.3	xl	1.8050(1.0800+0.8450)	0.79	-0.7931	/	K.KDLIIK.L(1)+K.MKNYWR.Q(2)	Cas9+Cas9	1762.9803
0.8056	20190410_QExHFX1_RSLC1_Beveridge_Clausen_IMP_DSS_JRmethod_R3.22073.22073.4	xl	1.7100(0.8400+0.8700)	0.335	0.6309	/	K.APLSASMIKR.Y(9)+K.NPIDFLEAKGYK.E(9)	Cas9+Cas9	2604.3984
0.8024	20190410_QExHFX1_RSLC1_Beveridge_Clausen_IMP_DSS_JRmethod_R3.12418.12418.4	xl	2.3600(0.5250+1.8350)	0.225	-0.4504	/	R.KVTVK.Q(1)+R.QLLNAKLITQR.K(6)	Cas9,REVERSE_Cas9+Cas9	2008.2407
0.8024	20190410_QExHFX1_RSLC1_Beveridge_Clausen_IMP_DSS_JRmethod_R3.15892.15892.4	xl	1.8550(0.5850+1.5350)	1.855	3.7722	/	R.EKIEK.L(2)+R.GGLSELDKAGFIK.R(8)	Cas9+Cas9	2117.1619
0.8008	20190410_QExHFX1_RSLC1_Beveridge_Clausen_IMP_DSS_JRmethod_R3.16151.16151.4	xl	1.5800(0.8900+0.8050)	0.77	-1.0407	/	K.DLIIKLPK.Y(5)+K.SEQEIGKATAK.Y(7)	Cas9+Cas9	2237.2881
0.8002	20190410_QExHFX1_RSLC1_Beveridge_Clausen_IMP_DSS_JRmethod_R3.22699.22699.4	xl	2.4550(2.0200+0.5150)	2	1.8586	/	R.KSEETITPWNFEEVVDK.G(1)+R.MTNFDKNLPNEK.V(6)	Cas9+Cas9	3637.7496
0.7991	20190410_QExHFX1_RSLC1_Beveridge_Clausen_IMP_DSS_JRmethod_R3.10761.10761.3	xl	1.5650(1.5650+1.5650)	0.92	-0.937	/	K.AGFIKR.Q(5)+K.AGFIKR.Q(5)	Cas9+Cas9	1518.9034
0.7991	20190410_QExHFX1_RSLC1_Beveridge_Clausen_IMP_DSS_JRmethod_R3.14710.14710.3	xl	2.7550(2.1500+0.6050)	2.365	1.7342	/	K.APLSASMIKR.Y(9)+R.KFDNLTK.A(1)	Cas9+Cas9	2075.1448
0.7958	20190410_QExHFX1_RSLC1_Beveridge_Clausen_IMP_DSS_JRmethod_R3.22991.22991.4	xl	3.9250(0.2100+3.8600)	3.6	-0.16	/	K.GSQKDR.L(4)+K.KNLIGALLFDSGETAEATR.L(1)	REVERSE_Cas9+Cas9	2832.4616
0.7943	20190410_QExHFX1_RSLC1_Beveridge_Clausen_IMP_DSS_JRmethod_R3.15727.15727.4	xl	2.3450(0.5200+1.9950)	0.985	0.1166	/	K.IIKDK.D(3)+R.LENLIAQLPGEKK.N(12)	Cas9+Cas9	2205.2983
0.79	20190410_QExHFX1_RSLC1_Beveridge_Clausen_IMP_DSS_JRmethod_R3.15276.15276.3	xl	1.8050(1.8050+1.8050)	0.01	-0.1455	/	R.KPAFLSGEQK.K(1)+R.KPAFLSGEQK.K(1)	Cas9+Cas9	2345.263
0.7872	20190410_QExHFX1_RSLC1_Beveridge_Clausen_IMP_DSS_JRmethod_R3.14616.14616.3	xl	2.3250(0.7350+1.5900)	0.575	0.3867	/	K.KDWDPK.K(1)+K.SKLVSDFR.K(2)	Cas9+Cas9	1875.973
0.7865	20190410_QExHFX1_RSLC1_Beveridge_Clausen_IMP_DSS_JRmethod_R3.22992.22992.3	xl	3.4350(0.3150+3.3900)	3.12	-0.16	/	K.GSQKDR.L(4)+K.KNLIGALLFDSGETAEATR.L(1)	REVERSE_Cas9+Cas9	2832.4616
0.786	20190410_QExHFX1_RSLC1_Beveridge_Clausen_IMP_DSS_JRmethod_R3.17821.17821.3	xl	2.1900(1.5650+0.6250)	2.19	0.5762	/	K.APLSASMIKR.Y(9)+K.FIKPILEK.M(3)	Cas9+Cas9	2197.2907
0.785	20190410_QExHFX1_RSLC1_Beveridge_Clausen_IMP_DSS_JRmethod_R3.11471.11471.4	xl	2.2550(0.5200+1.7350)	1	0.1178	/	K.AGFIKR.Q(5)+K.SDNVPSEEVVKK.M(11)	Cas9+Cas9	2158.1633
0.7841	20190410_QExHFX1_RSLC1_Beveridge_Clausen_IMP_DSS_JRmethod_R3.19314.19314.4	xl	1.9300(0.4900+1.4400)	1.93	-0.1104	/	K.APLSASMIKR.Y(9)+K.TEVQTGGFSKESILPK.R(10)	Cas9+Cas9	2930.5786
0.7839	20190410_QExHFX1_RSLC1_Beveridge_Clausen_IMP_DSS_JRmethod_R3.14800.14800.3	xl	3.6800(3.2950+0.3850)	2.78	0.8679	/	K.LVDSTDKADLR.L(7)+K.MIAKSEQEIGK.A(4)	Cas9+Cas9	2602.3523
0.7839	20190410_QExHFX1_RSLC1_Beveridge_Clausen_IMP_DSS_JRmethod_R3.21868.21868.3	xl	3.2550(0.3600+2.8950)	3.255	-0.1039	/	R.DKQSGK.T(2)+K.SVKELLGITIMER.S(3)	Cas9+Cas9	2287.2456
0.7812	20190410_QExHFX1_RSLC1_Beveridge_Clausen_IMP_DSS_JRmethod_R3.18944.18944.4	xl	1.8250(1.2550+0.7350)	0.325	-0.2576	/	R.GGLSELDKAGFIK.R(8)+K.VITLKSK.L(5)	Cas9+Cas9	2259.3089
0.7798	20190410_QExHFX1_RSLC1_Beveridge_Clausen_IMP_DSS_JRmethod_R3.18771.18771.4	xl	2.5500(2.0600+0.4900)	1.595	1.0113	/	R.SSFEKNPIDFLEAK.G(5)+K.VLSAYNKHR.D(7)	Cas9+Cas9	2848.4758
0.777	20190410_QExHFX1_RSLC1_Beveridge_Clausen_IMP_DSS_JRmethod_R3.10643.10643.3	xl	2.7200(0.6150+2.1050)	0.3	0.1985	/	R.DKPIR.E(2)+K.KGILQTVK.V(1)	Cas9+Cas9	1651.0032
0.7766	20190410_QExHFX1_RSLC1_Beveridge_Clausen_IMP_DSS_JRmethod_R3.02684.02684.3	xl	1.7500(0.9750+1.1400)	0.61	0.0873	/	R.NKDSR.T(2)+R.SDKNR.G(3)	REVERSE_Cas9+Cas9	1374.6851
0.7762	20190410_QExHFX1_RSLC1_Beveridge_Clausen_IMP_DSS_JRmethod_R3.15335.15335.4	xl	2.6400(2.4100+0.4450)	0.13	-0.5906	/	R.LENLIAQLPGEKK.N(12)+K.LKSVK.E(2)	Cas9+Cas9	2163.2877
0.7753	20190410_QExHFX1_RSLC1_Beveridge_Clausen_IMP_DSS_JRmethod_R3.18726.18726.4	xl	1.4150(0.8850+0.8350)	0.915	-0.7177	/	K.DFQFYKVR.E(6)+K.FDNLTKAER.G(6)	Cas9+Cas9	2332.1851
0.7738	20190410_QExHFX1_RSLC1_Beveridge_Clausen_IMP_DSS_JRmethod_R3.18238.18238.4	xl	2.2100(1.8200+0.5500)	0.6	0.5842	/	K.SNFDLAEDAKLQLSK.D(10)+K.VLSAYNKHR.D(7)	Cas9+Cas9	2902.5187
0.7726	20190410_QExHFX1_RSLC1_Beveridge_Clausen_IMP_DSS_JRmethod_R3.14625.14625.4	xl	1.3850(1.3850+1.3850)	0.485	0.1813	/	K.LVDSTDKADLR.L(7)+K.LVDSTDKADLR.L(7)	Cas9+Cas9	2601.3496
0.7724	20190410_QExHFX1_RSLC1_Beveridge_Clausen_IMP_DSS_JRmethod_R3.07983.07983.4	xl	2.0150(0.5200+1.6750)	1.155	-1.0403	/	K.GQKNSR.E(3)+K.LVDSTDKADLR.L(7)	Cas9+Cas9	2058.0704
0.7694	20190410_QExHFX1_RSLC1_Beveridge_Clausen_IMP_DSS_JRmethod_R3.12291.12291.3	xl	1.4900(1.4900+1.4900)	1.49	0.8295	/	K.VKYVTEGMR.K(2)+K.VKYVTEGMR.K(2)	Cas9+Cas9	2301.186
0.769	20190410_QExHFX1_RSLC1_Beveridge_Clausen_IMP_DSS_JRmethod_R3.15630.15630.3	xl	1.5200(1.5200+1.5200)	1.38	2.6838	/	K.APLSASMIKR.Y(9)+K.APLSASMIKR.Y(9)	Cas9+Cas9	2283.2806
0.7685	20190410_QExHFX1_RSLC1_Beveridge_Clausen_IMP_DSS_JRmethod_R3.11136.11136.4	xl	2.5200(0.4300+2.0900)	1.45	-0.1124	/	K.AGFIKR.Q(5)+K.SDNVPSEEVVKK.M(11)	Cas9+Cas9	2158.1633
0.7678	20190410_QExHFX1_RSLC1_Beveridge_Clausen_IMP_DSS_JRmethod_R3.10258.10258.4	xl	1.9700(1.6250+0.6150)	0.92	2.0292	/	K.KLVDSTDK.A(1)+K.RFDSVLKSK.L(7)	Cas9+REVERSE_Cas9	2121.168
0.7606	20190410_QExHFX1_RSLC1_Beveridge_Clausen_IMP_DSS_JRmethod_R3.20036.20036.3	xl	2.1150(0.5400+2.0550)	2.115	-4.5354	/	G.AASMDKK.Y(6)+K.RIEEGIKELGSQILK.E(7)	Cas9+Cas9	2599.4254
0.759	20190410_QExHFX1_RSLC1_Beveridge_Clausen_IMP_DSS_JRmethod_R3.11272.11272.4	xl	1.5200(0.8500+0.9150)	0.56	0.6983	/	R.DKPIR.E(2)+K.MKNYWR.Q(2)	Cas9+Cas9	1661.8711
0.7541	20190410_QExHFX1_RSLC1_Beveridge_Clausen_IMP_DSS_JRmethod_R3.07714.07714.4	xl	1.9750(0.5150+1.5950)	1.17	-1.0823	/	K.GQKNSR.E(3)+K.LVDSTDKADLR.L(7)	Cas9+Cas9	2058.0704
0.7512	20190410_QExHFX1_RSLC1_Beveridge_Clausen_IMP_DSS_JRmethod_R3.17103.17103.4	xl	1.2700(1.2700+1.2700)	0.775	2.0774	/	K.SKLVSDFR.K(2)+K.SKLVSDFR.K(2)	Cas9+Cas9	2039.105
0.7511	20190410_QExHFX1_RSLC1_Beveridge_Clausen_IMP_DSS_JRmethod_R3.14195.14195.3	xl	1.8000(0.9950+0.8050)	0.73	-0.7053	/	K.KDWDPK.K(1)+R.QITKHVAQILDSR.M(4)	Cas9+Cas9	2433.3015
0.7492	20190410_QExHFX1_RSLC1_Beveridge_Clausen_IMP_DSS_JRmethod_R3.12430.12430.4	xl	2.0300(0.4150+1.7700)	2.03	-1.3632	/	K.AGFIKR.Q(5)+K.LVDSTDKADLR.L(7)	Cas9+Cas9	2060.1265
0.7477	20190410_QExHFX1_RSLC1_Beveridge_Clausen_IMP_DSS_JRmethod_R3.11069.11069.3	xl	1.4950(1.4950+1.4950)	0.905	-0.1368	/	K.SDNVPSEEVVKK.M(11)+K.SDNVPSEEVVKK.M(11)	Cas9+Cas9	2797.4232
0.7466	20190410_QExHFX1_RSLC1_Beveridge_Clausen_IMP_DSS_JRmethod_R3.23407.23407.4	xl	1.8000(1.0650+0.7350)	0.48	4.6068	/	K.DSTRTQINKVVR.F(9)+-.GQFGLEKYNSAMDK.R(7)	sp|OVAL_CHICK|+REVERSE_sp|MYG_HUMAN|	3140.5923
0.7464	20190410_QExHFX1_RSLC1_Beveridge_Clausen_IMP_DSS_JRmethod_R3.14293.14293.3	xl	1.5900(1.5900+1.5900)	0.56	-0.3394	/	K.NLPNEKVLPK.H(6)+K.NLPNEKVLPK.H(6)	Cas9+Cas9	2439.41
0.7449	20190410_QExHFX1_RSLC1_Beveridge_Clausen_IMP_DSS_JRmethod_R3.11912.11912.3	xl	2.9050(2.5600+0.5450)	0.28	0.3179	/	K.DDSIDNKVLTR.S(7)+R.LSKSR.R(3)	Cas9+Cas9	2002.0694
0.7445	20190410_QExHFX1_RSLC1_Beveridge_Clausen_IMP_DSS_JRmethod_R3.17845.17845.4	xl	1.7150(0.7100+1.0050)	0.925	0.0562	/	K.APLSASMIKR.Y(9)+K.FIKPILEK.M(3)	Cas9+Cas9	2197.2907
0.743	20190410_QExHFX1_RSLC1_Beveridge_Clausen_IMP_DSS_JRmethod_R3.23151.23151.3	xl	2.0200(1.4550+0.5650)	2.02	-3.5393	/	K.MDGTEELLVKLNR.E(10)+K.QLKEDYFK.K(3)	Cas9+Cas9	2724.4043
0.7425	20190410_QExHFX1_RSLC1_Beveridge_Clausen_IMP_DSS_JRmethod_R3.11351.11351.4	xl	1.2550(1.2550+1.2550)	0.58	-1.171	/	K.MIAKSEQEIGK.A(4)+K.MIAKSEQEIGK.A(4)	Cas9+Cas9	2603.3549
0.741	20190410_QExHFX1_RSLC1_Beveridge_Clausen_IMP_DSS_JRmethod_R3.16936.16936.4	xl	1.2250(1.2250+1.2250)	0.68	-0.2309	/	K.SKLVSDFR.K(2)+K.SKLVSDFR.K(2)	Cas9+Cas9	2039.105
0.741	20190410_QExHFX1_RSLC1_Beveridge_Clausen_IMP_DSS_JRmethod_R3.17402.17402.3	xl	2.5400(2.2600+0.5300)	2.14	0.9631	/	K.DDSIDNKVLTR.S(7)+K.MKNYWR.Q(2)	Cas9+Cas9	2309.1473
0.7388	20190410_QExHFX1_RSLC1_Beveridge_Clausen_IMP_DSS_JRmethod_R3.16139.16139.3	xl	1.6750(1.1250+0.7400)	1.675	-1.1388	/	K.DDSIDNKVLTR.S(7)+R.NSDKLIAR.K(4)	Cas9+Cas9	2328.2284
0.7368	20190410_QExHFX1_RSLC1_Beveridge_Clausen_IMP_DSS_JRmethod_R3.08096.08096.4	xl	2.0550(0.4350+1.7950)	1.38	-0.809	/	K.GQKNSR.E(3)+K.LVDSTDKADLR.L(7)	Cas9+Cas9	2058.0704
0.7354	20190410_QExHFX1_RSLC1_Beveridge_Clausen_IMP_DSS_JRmethod_R3.20339.20339.4	xl	2.0950(0.4800+1.7500)	1.295	2.8654	/	K.KQEGSLFAPKR.M(10)+K.VVDELVKVMGR.H(7)	REVERSE_Cas9+Cas9	2641.4624
0.7305	20190410_QExHFX1_RSLC1_Beveridge_Clausen_IMP_DSS_JRmethod_R3.11330.11330.4	xl	1.5500(0.8400+0.9950)	0.12	-0.2451	/	K.AIMKRVDYVK.Y(4)+K.KMKNYWR.Q(3)	REVERSE_Cas9+Cas9	2384.286
0.7301	20190410_QExHFX1_RSLC1_Beveridge_Clausen_IMP_DSS_JRmethod_R3.10689.10689.3	xl	2.7200(2.4000+0.5650)	0.32	0.7265	/	R.GKSDNVPSEEVVK.K(2)+K.VTVKQLK.E(4)	Cas9+Cas9	2339.2947
0.7269	20190410_QExHFX1_RSLC1_Beveridge_Clausen_IMP_DSS_JRmethod_R3.20786.20786.4	xl	2.8900(0.3750+2.5150)	0.095	-1.12	/	K.EDYFKK.L(5)+R.QEDFYPFLKDNR.E(9)	Cas9+Cas9	2537.2113
0.7205	20190410_QExHFX1_RSLC1_Beveridge_Clausen_IMP_DSS_JRmethod_R3.08094.08094.4	xl	1.0850(1.0850+1.0850)	1.085	-1.0835	/	K.SEQEIGKATAK.Y(7)+K.SEQEIGKATAK.Y(7)	Cas9+Cas9	2459.2754
0.7205	20190410_QExHFX1_RSLC1_Beveridge_Clausen_IMP_DSS_JRmethod_R3.12805.12805.4	xl	1.0850(1.0850+1.0850)	1.085	-0.4222	/	K.FDNLTKAER.G(6)+K.FDNLTKAER.G(6)	Cas9+Cas9	2323.1807
0.7205	20190410_QExHFX1_RSLC1_Beveridge_Clausen_IMP_DSS_JRmethod_R3.18736.18736.4	xl	2.2750(0.4350+1.8400)	1.04	1.3589	/	R.EKIEK.L(2)+K.MDGTEELLVKLNR.E(10)	Cas9+Cas9	2300.2296
0.7198	20190410_QExHFX1_RSLC1_Beveridge_Clausen_IMP_DSS_JRmethod_R3.18740.18740.3	xl	3.5000(0.3550+3.1450)	2.77	0.2917	/	R.EKIEK.L(2)+K.MDGTEELLVKLNR.E(10)	Cas9+Cas9	2300.2296
0.7193	20190410_QExHFX1_RSLC1_Beveridge_Clausen_IMP_DSS_JRmethod_R3.08101.08101.3	xl	2.7750(0.4500+2.6400)	0.135	-0.4167	/	K.ATAKGIEQESK.A(4)+K.SEQEIGKATAK.Y(7)	REVERSE_Cas9+Cas9	2459.2754
0.7188	20190410_QExHFX1_RSLC1_Beveridge_Clausen_IMP_DSS_JRmethod_R3.14880.14880.4	xl	1.8800(0.7200+1.5250)	0.105	1.0782	/	R.KDFQFYKVR.E(1)+R.NSDKLIAR.K(4)	Cas9+Cas9	2283.2374
0.7179	20190410_QExHFX1_RSLC1_Beveridge_Clausen_IMP_DSS_JRmethod_R3.20281.20281.4	xl	1.3800(0.8050+0.7450)	1.38	-0.4386	/	K.DFQFYKVR.E(6)+K.YDENDKLIR.E(6)	Cas9+Cas9	2404.2062
0.7173	20190410_QExHFX1_RSLC1_Beveridge_Clausen_IMP_DSS_JRmethod_R3.21388.21388.4	xl	2.6050(0.2600+2.4550)	2.605	-0.9549	/	K.GQKNSR.E(3)+K.KNLIGALLFDSGETAEATR.L(1)	Cas9+Cas9	2831.4776
0.7165	20190410_QExHFX1_RSLC1_Beveridge_Clausen_IMP_DSS_JRmethod_R3.19893.19893.4	xl	2.1200(0.4200+1.7000)	1.955	0.7513	/	K.EGNWKR.L(5)+R.LENLIAQLPGEKK.N(12)	REVERSE_sp|AMYS_HUMAN|+Cas9	2378.2957
0.7164	20190410_QExHFX1_RSLC1_Beveridge_Clausen_IMP_DSS_JRmethod_R3.14290.14290.4	xl	1.5700(1.0300+0.7500)	0.645	-0.4959	/	K.VKYVTEGMR.K(2)+K.YDENDKLIR.E(6)	Cas9+Cas9	2384.2045
0.7147	20190410_QExHFX1_RSLC1_Beveridge_Clausen_IMP_DSS_JRmethod_R3.13833.13833.4	xl	1.5850(0.7950+1.1500)	0.49	1.3013	/	K.NSRERMKR.L(7)+K.RNSDKLIAR.K(5)	Cas9+Cas9	2285.2497
0.7134	20190410_QExHFX1_RSLC1_Beveridge_Clausen_IMP_DSS_JRmethod_R3.21775.21775.4	xl	2.5000(2.4300+0.3150)	2.5	-2.3726	/	R.FAWMTRKSEETITPWNFEEVVDK.G(7)+K.VPIKHK.T(4)	Cas9+REVERSE_sp|MYG_HUMAN|	3700.8962
0.7127	20190410_QExHFX1_RSLC1_Beveridge_Clausen_IMP_DSS_JRmethod_R3.13788.13788.4	xl	1.8550(0.4350+1.6600)	1.855	-0.3114	/	K.AGFIKR.Q(5)+K.LVDSTDKADLR.L(7)	Cas9+Cas9	2060.1265
0.7125	20190410_QExHFX1_RSLC1_Beveridge_Clausen_IMP_DSS_JRmethod_R3.20533.20533.3	xl	3.1400(0.4850+2.8650)	2.36	0.6241	/	K.KLVDSTDK.A(1)+K.SNFDLAEDAKLQLSK.D(10)	Cas9+Cas9	2720.4119
0.7093	20190410_QExHFX1_RSLC1_Beveridge_Clausen_IMP_DSS_JRmethod_R3.11817.11817.3	xl	2.9750(0.5000+2.7150)	0.26	0.2213	/	K.EDYFKK.L(5)+R.GKSDNVPSEEVVK.K(2)	Cas9+Cas9	2353.1688
0.7083	20190410_QExHFX1_RSLC1_Beveridge_Clausen_IMP_DSS_JRmethod_R3.21840.21840.4	xl	1.7150(0.5350+1.1800)	1.715	-3.8145	/	R.KFDNLTKAER.G(1)+R.QITKHVAQILDSRMNTK.Y(4)	Cas9+Cas9	3340.7924
0.7076	20190410_QExHFX1_RSLC1_Beveridge_Clausen_IMP_DSS_JRmethod_R3.23723.23723.4	xl	1.7500(0.7600+0.9900)	0.15	2.105	/	R.KIFGAKDLESLGGR.E(1)+R.QEDFYPFLKDNREK.L(9)	REVERSE_Cas9+Cas9	3455.7724
0.6984	20190410_QExHFX1_RSLC1_Beveridge_Clausen_IMP_DSS_JRmethod_R3.23579.23579.3	xl	1.4100(1.4100+1.4100)	1.41	1.4594	/	K.DFQFYKVR.E(6)+K.DFQFYKVR.E(6)	Cas9+Cas9	2341.1894
0.6922	20190410_QExHFX1_RSLC1_Beveridge_Clausen_IMP_DSS_JRmethod_R3.16541.16541.3	xl	1.9950(1.2950+0.7000)	1.3	0.816	/	R.MTNFDKNLPNEK.V(6)+K.SKLVSDFR.K(2)	Cas9+Cas9	2538.2787
0.6917	20190410_QExHFX1_RSLC1_Beveridge_Clausen_IMP_DSS_JRmethod_R3.25681.25681.3	xl	1.9950(1.4200+0.7900)	0.435	1.3642	/	K.AERGGLSELDKAGFIK.R(11)+R.FDSVLKSK.L(6)	Cas9+REVERSE_Cas9	2750.4853
0.6916	20190410_QExHFX1_RSLC1_Beveridge_Clausen_IMP_DSS_JRmethod_R3.19759.19759.4	xl	1.4000(0.7950+0.9700)	1.02	0.8297	/	K.DFQFYKVR.E(6)+K.FDNLTKAER.G(6)	Cas9+Cas9	2332.1851
0.6874	20190410_QExHFX1_RSLC1_Beveridge_Clausen_IMP_DSS_JRmethod_R3.21892.21892.4	xl	2.7050(0.3400+2.3650)	1.74	1.7667	/	R.DKQSGK.T(2)+K.SVKELLGITIMER.S(3)	Cas9+Cas9	2287.2456
0.6871	20190410_QExHFX1_RSLC1_Beveridge_Clausen_IMP_DSS_JRmethod_R3.14407.14407.3	xl	2.4400(2.0800+0.5250)	0.37	-0.2147	/	K.DDSIDNKVLTR.S(7)+R.DKPIR.E(2)	Cas9+Cas9	2040.085
0.687	20190410_QExHFX1_RSLC1_Beveridge_Clausen_IMP_DSS_JRmethod_R3.13497.13497.4	xl	1.2200(1.2200+1.2200)	0.46	-0.2054	/	R.KFDNLTK.A(1)+R.KFDNLTK.A(1)	Cas9+Cas9	1867.009
0.6868	20190410_QExHFX1_RSLC1_Beveridge_Clausen_IMP_DSS_JRmethod_R3.10731.10731.3	xl	2.6850(0.4400+2.2450)	0.175	-0.5145	/	K.GYKEVK.K(3)+K.LVDSTDKADLR.L(7)	Cas9+Cas9	2092.1051
0.6856	20190410_QExHFX1_RSLC1_Beveridge_Clausen_IMP_DSS_JRmethod_R3.10949.10949.4	xl	1.8550(0.5350+1.5300)	0.985	-0.2077	/	R.EKIEK.L(2)+K.QLKEDYFK.K(3)	Cas9+Cas9	1852.9821
0.685	20190410_QExHFX1_RSLC1_Beveridge_Clausen_IMP_DSS_JRmethod_R3.10296.10296.3	xl	2.5950(0.5850+2.0100)	0.12	0.0474	/	K.LQKMVK.D(3)+R.NSDKLIAR.K(4)	REVERSE_Cas9+Cas9	1799.0338
0.685	20190410_QExHFX1_RSLC1_Beveridge_Clausen_IMP_DSS_JRmethod_R3.11589.11589.4	xl	1.2100(1.2100+1.2100)	0.675	3.9852	/	K.SDNVPSEEVVKK.M(11)+K.SDNVPSEEVVKK.M(11)	Cas9+Cas9	2797.4232
0.6833	20190410_QExHFX1_RSLC1_Beveridge_Clausen_IMP_DSS_JRmethod_R3.12938.12938.4	xl	1.9200(0.3650+1.7400)	1.92	-0.0743	/	K.AGFIKR.Q(5)+K.LVDSTDKADLR.L(7)	Cas9+Cas9	2060.1265
0.6833	20190410_QExHFX1_RSLC1_Beveridge_Clausen_IMP_DSS_JRmethod_R3.15721.15721.4	xl	2.1650(0.3950+1.9100)	0.785	-1.4031	/	K.IIKDK.D(3)+R.LENLIAQLPGEKK.N(12)	Cas9+Cas9	2205.2983
0.682	20190410_QExHFX1_RSLC1_Beveridge_Clausen_IMP_DSS_JRmethod_R3.10203.10203.3	xl	2.2400(0.7050+1.7800)	0.3	0.916	/	R.DKPIR.E(2)+R.NSDKLIAR.K(4)	Cas9+Cas9	1680.9522
0.6794	20190410_QExHFX1_RSLC1_Beveridge_Clausen_IMP_DSS_JRmethod_R3.11240.11240.3	xl	1.9900(0.7150+1.4950)	0.33	-2.5034	/	K.KDWDPK.K(1)+R.QQLPEKYK.E(6)	Cas9+Cas9	1958.0148
0.6791	20190410_QExHFX1_RSLC1_Beveridge_Clausen_IMP_DSS_JRmethod_R3.12653.12653.4	xl	1.8400(1.1900+0.6500)	0.23	-4.2822	/	R.LKTYAHLFDDK.V(2)+R.LSKSR.R(3)	Cas9+Cas9	2077.1207
0.678	20190410_QExHFX1_RSLC1_Beveridge_Clausen_IMP_DSS_JRmethod_R3.11453.11453.3	xl	1.4950(1.4950+1.4950)	1.02	0.59	/	K.SDNVPSEEVVKK.M(11)+K.SDNVPSEEVVKK.M(11)	Cas9+Cas9	2797.4232
0.6776	20190410_QExHFX1_RSLC1_Beveridge_Clausen_IMP_DSS_JRmethod_R3.08339.08339.4	xl	1.7600(0.6700+1.3300)	0.345	-0.2583	/	R.LSKSR.R(3)+R.NSDKLIAR.K(4)	Cas9+Cas9	1642.9365
0.6746	20190410_QExHFX1_RSLC1_Beveridge_Clausen_IMP_DSS_JRmethod_R3.22498.22498.3	xl	2.1150(1.8400+0.4400)	2.115	-4.5076	/	R.GGLSELDKAGFIK.R(8)+K.KSPVK.Y(1)	Cas9+REVERSE_Cas9	2029.1458
0.6738	20190410_QExHFX1_RSLC1_Beveridge_Clausen_IMP_DSS_JRmethod_R3.24027.24027.3	xl	2.1350(1.9500+0.4300)	2.135	-0.5754	/	K.LESEFVYGDYKVYDVR.K(11)+K.VVDELVKVMGR.H(7)	Cas9+Cas9	3362.7107
0.6717	20190410_QExHFX1_RSLC1_Beveridge_Clausen_IMP_DSS_JRmethod_R3.18257.18257.3	xl	3.2450(2.7850+0.4600)	0.195	0.372	/	K.NPIDFLEAKGYK.E(9)+R.SDKNR.G(3)	Cas9+Cas9	2150.1007
0.6712	20190410_QExHFX1_RSLC1_Beveridge_Clausen_IMP_DSS_JRmethod_R3.10540.10540.3	xl	1.3850(1.3850+1.3850)	1.385	0.2291	/	R.QQLPEKYK.E(6)+R.QQLPEKYK.E(6)	Cas9+Cas9	2203.1888
0.6706	20190410_QExHFX1_RSLC1_Beveridge_Clausen_IMP_DSS_JRmethod_R3.12624.12624.4	xl	1.8350(0.5650+1.4200)	0.81	-1.3319	/	K.MRERSNKQGK.Q(7)+K.SDNVPSEEVVKK.M(11)	REVERSE_Cas9+Cas9	2700.3863
0.6662	20190410_QExHFX1_RSLC1_Beveridge_Clausen_IMP_DSS_JRmethod_R3.11056.11056.4	xl	1.1450(1.1450+1.1450)	0.83	0.6159	/	K.SDNVPSEEVVKK.M(11)+K.SDNVPSEEVVKK.M(11)	Cas9+Cas9	2797.4232
0.662	20190410_QExHFX1_RSLC1_Beveridge_Clausen_IMP_DSS_JRmethod_R3.08933.08933.3	xl	1.9400(1.2250+0.7150)	0.395	-0.7594	/	K.AGFIKR.Q(5)+K.GYKEVK.K(3)	Cas9+Cas9	1550.882
0.6605	20190410_QExHFX1_RSLC1_Beveridge_Clausen_IMP_DSS_JRmethod_R3.12584.12584.3	xl	2.6100(0.3300+2.3600)	2.61	-0.9766	/	K.AGFIKR.Q(5)+K.LVDSTDKADLR.L(7)	Cas9+Cas9	2060.1265
0.6582	20190410_QExHFX1_RSLC1_Beveridge_Clausen_IMP_DSS_JRmethod_R3.13116.13116.4	xl	1.7900(0.4150+1.6000)	1.79	-0.0062	/	K.AGFIKR.Q(5)+K.LVDSTDKADLR.L(7)	Cas9+Cas9	2060.1265
0.6561	20190410_QExHFX1_RSLC1_Beveridge_Clausen_IMP_DSS_JRmethod_R3.15874.15874.4	xl	1.5750(0.7750+0.9200)	0.135	-2.7364	/	K.FDKFK.H(3)+R.NKDSRTLVKNDISDDK.L(9)	sp|MYG_HUMAN|+REVERSE_Cas9	2668.3707
0.6552	20190410_QExHFX1_RSLC1_Beveridge_Clausen_IMP_DSS_JRmethod_R3.12425.12425.3	xl	2.2650(0.3500+2.0000)	2.265	-0.6882	/	K.AGFIKR.Q(5)+K.LVDSTDKADLR.L(7)	Cas9+Cas9	2060.1265
0.6544	20190410_QExHFX1_RSLC1_Beveridge_Clausen_IMP_DSS_JRmethod_R3.08098.08098.3	xl	2.6250(0.3200+2.3550)	2.395	-0.1169	/	K.GQKNSR.E(3)+K.LVDSTDKADLR.L(7)	Cas9+Cas9	2058.0704
0.6487	20190410_QExHFX1_RSLC1_Beveridge_Clausen_IMP_DSS_JRmethod_R3.17950.17950.3	xl	1.8450(0.5750+1.2700)	1.845	-0.6341	/	K.ESILPKR.N(6)+R.VNTEITKAPLSASMIK.R(7)	Cas9+Cas9	2681.5036
0.6471	20190410_QExHFX1_RSLC1_Beveridge_Clausen_IMP_DSS_JRmethod_R3.21392.21392.3	xl	2.8700(2.7900+0.3400)	0.085	-3.8859	/	R.LENLIAQLPGEKK.N(12)+K.VPSKK.F(4)	Cas9+Cas9	2147.2564
0.6464	20190410_QExHFX1_RSLC1_Beveridge_Clausen_IMP_DSS_JRmethod_R3.07850.07850.3	xl	2.4300(0.3100+2.1800)	2.24	-0.324	/	K.GQKNSR.E(3)+K.LVDSTDKADLR.L(7)	Cas9+Cas9	2058.0704
0.6462	20190410_QExHFX1_RSLC1_Beveridge_Clausen_IMP_DSS_JRmethod_R3.17347.17347.4	xl	2.4950(0.3300+2.3150)	1.56	0.2446	/	K.IIKDK.D(3)+K.YPKLESEFVYGDYK.V(3)	Cas9+Cas9	2490.2933
0.6459	20190410_QExHFX1_RSLC1_Beveridge_Clausen_IMP_DSS_JRmethod_R3.22436.22436.4	xl	2.6050(0.3350+2.3050)	0.25	1.0103	/	K.KDWDPK.K(1)+R.KSEETITPWNFEEVVDK.G(1)	Cas9+Cas9	2975.4439
0.6435	20190410_QExHFX1_RSLC1_Beveridge_Clausen_IMP_DSS_JRmethod_R3.12823.12823.4	xl	2.2100(0.3700+1.8400)	0.945	0.2112	/	R.EKIEK.L(2)+R.QLLNAKLITQR.K(6)	Cas9+Cas9	2080.2255
0.6422	20190410_QExHFX1_RSLC1_Beveridge_Clausen_IMP_DSS_JRmethod_R3.13111.13111.3	xl	2.5750(0.3050+2.3400)	2.575	-0.3503	/	K.AGFIKR.Q(5)+K.LVDSTDKADLR.L(7)	Cas9+Cas9	2060.1265
0.6388	20190410_QExHFX1_RSLC1_Beveridge_Clausen_IMP_DSS_JRmethod_R3.13301.13301.3	xl	1.6850(0.8800+0.8050)	0.56	-1.8194	/	R.NSDKLIARKK.D(9)+K.QLKRR.R(3)	Cas9+Cas9	2009.2221
0.6376	20190410_QExHFX1_RSLC1_Beveridge_Clausen_IMP_DSS_JRmethod_R3.12934.12934.3	xl	2.3800(0.3000+2.1650)	2.38	-0.165	/	K.AGFIKR.Q(5)+K.LVDSTDKADLR.L(7)	Cas9+Cas9	2060.1265
0.6367	20190410_QExHFX1_RSLC1_Beveridge_Clausen_IMP_DSS_JRmethod_R3.16754.16754.3	xl	2.7050(2.2750+0.4300)	2.705	0.2921	/	K.DDSIDNKVLTR.S(7)+K.KGILQTVK.V(1)	Cas9+Cas9	2298.2794
0.6353	20190410_QExHFX1_RSLC1_Beveridge_Clausen_IMP_DSS_JRmethod_R3.13773.13773.3	xl	3.2650(0.3050+2.9600)	0.98	-0.436	/	R.NKDSR.T(2)+K.TEVQTGGFSKESILPK.R(10)	REVERSE_Cas9+Cas9	2476.2808
0.6348	20190410_QExHFX1_RSLC1_Beveridge_Clausen_IMP_DSS_JRmethod_R3.19899.19899.4	xl	2.3350(0.2600+2.3450)	1.315	-4.1298	/	R.KPLISEK.S(1)+K.TEVQTGGFSKESILPK.R(10)	REVERSE_Cas9+Cas9	2671.4683
0.6345	20190410_QExHFX1_RSLC1_Beveridge_Clausen_IMP_DSS_JRmethod_R3.07985.07985.3	xl	2.5200(0.2900+2.2850)	2.245	-0.8741	/	K.GQKNSR.E(3)+K.LVDSTDKADLR.L(7)	Cas9+Cas9	2058.0704
0.6279	20190410_QExHFX1_RSLC1_Beveridge_Clausen_IMP_DSS_JRmethod_R3.08664.08664.4	xl	1.6050(0.7000+1.1450)	0.39	-0.1129	/	R.LSKSR.R(3)+R.NSDKLIAR.K(4)	Cas9+Cas9	1642.9365
0.6264	20190410_QExHFX1_RSLC1_Beveridge_Clausen_IMP_DSS_JRmethod_R3.16305.16305.3	xl	1.5950(0.7800+0.8150)	1.595	1.7065	/	R.NSDKLIAR.K(4)+K.TKYNALKTPDK.L(2)	Cas9+sp|CTRB_BOVIN|	2331.2797
0.6256	20190410_QExHFX1_RSLC1_Beveridge_Clausen_IMP_DSS_JRmethod_R3.22946.22946.4	xl	1.8500(0.6650+1.1850)	0.075	4.112	/	K.FKDFKELTEPHGK.F(2)+K.IMSASLPAKTIETNVR.L(9)	REVERSE_sp|MYG_HUMAN|+REVERSE_Cas9	3442.8169
0.6237	20190410_QExHFX1_RSLC1_Beveridge_Clausen_IMP_DSS_JRmethod_R3.11778.11778.3	xl	2.4750(2.2400+0.4800)	0.125	-0.0435	/	K.DDSIDNKVLTR.S(7)+R.LSKSR.R(3)	Cas9+Cas9	2002.0694
0.6237	20190410_QExHFX1_RSLC1_Beveridge_Clausen_IMP_DSS_JRmethod_R3.18899.18899.3	xl	3.0650(0.2800+2.8850)	2.185	-0.2048	/	R.KFDNLTK.A(1)+K.TEVQTGGFSKESILPK.R(10)	Cas9+Cas9	2722.4428
0.6206	20190410_QExHFX1_RSLC1_Beveridge_Clausen_IMP_DSS_JRmethod_R3.17233.17233.4	xl	1.0950(1.0950+1.0950)	0.66	-0.1115	/	K.SKLVSDFR.K(2)+K.SKLVSDFR.K(2)	Cas9+Cas9	2039.105
0.6194	20190410_QExHFX1_RSLC1_Beveridge_Clausen_IMP_DSS_JRmethod_R3.13293.13293.4	xl	1.9350(0.3400+1.7550)	1.935	0.3621	/	K.AGFIKR.Q(5)+K.LVDSTDKADLR.L(7)	Cas9+Cas9	2060.1265
0.6173	20190410_QExHFX1_RSLC1_Beveridge_Clausen_IMP_DSS_JRmethod_R3.12098.12098.3	xl	2.5750(0.4200+2.4200)	0.155	-0.7141	/	R.AILKDSNR.K(4)+R.NSDKLIAR.K(4)	REVERSE_Cas9+Cas9	1969.0955
0.616	20190410_QExHFX1_RSLC1_Beveridge_Clausen_IMP_DSS_JRmethod_R3.10887.10887.4	xl	1.1900(1.1900+1.1900)	0.305	-0.719	/	K.SDNVPSEEVVKK.M(11)+K.SDNVPSEEVVKK.M(11)	Cas9+Cas9	2797.4232
0.6157	20190410_QExHFX1_RSLC1_Beveridge_Clausen_IMP_DSS_JRmethod_R3.10928.10928.3	xl	2.1100(0.5050+1.8500)	1.21	-2.9159	/	R.EKIEK.L(2)+K.QLKEDYFK.K(3)	Cas9+Cas9	1852.9821
0.6125	20190410_QExHFX1_RSLC1_Beveridge_Clausen_IMP_DSS_JRmethod_R3.12078.12078.3	xl	2.1300(1.9550+0.4250)	1.665	-1.0414	/	R.LEESFLVEEDKK.H(11)+K.VPSKK.F(4)	Cas9+Cas9	2160.1565
0.6124	20190410_QExHFX1_RSLC1_Beveridge_Clausen_IMP_DSS_JRmethod_R3.12884.12884.3	xl	2.3900(0.4800+2.1150)	1.2	3.3703	/	K.IKVYLPR.M(2)+R.NSDKLIAR.K(4)	sp|OVAL_CHICK|+Cas9	1941.141
0.6103	20190410_QExHFX1_RSLC1_Beveridge_Clausen_IMP_DSS_JRmethod_R3.16887.16887.4	xl	2.4750(0.2650+2.3850)	0.045	-0.8287	/	K.LKSVK.E(2)+K.YPKLESEFVYGDYK.V(3)	Cas9+Cas9	2448.2827
0.6092	20190410_QExHFX1_RSLC1_Beveridge_Clausen_IMP_DSS_JRmethod_R3.24312.24312.3	xl	4.2450(0.5300+4.0550)	3.51	0.8415	/	K.AGFIKR.Q(5)+K.KNLIGALLFDSGETAEATR.L(1)	Cas9+Cas9	2833.5337
0.6086	20190410_QExHFX1_RSLC1_Beveridge_Clausen_IMP_DSS_JRmethod_R3.18984.18984.4	xl	1.7850(1.2000+0.5850)	0.765	0.3232	/	R.QEDFYPFLKDNR.E(9)+K.YGKAELFDIPNK.E(3)	Cas9+REVERSE_Cas9	3102.5337
0.6086	20190410_QExHFX1_RSLC1_Beveridge_Clausen_IMP_DSS_JRmethod_R3.19954.19954.3	xl	2.9750(0.2750+2.8900)	0.035	-0.1648	/	K.KDWDPK.K(1)+R.LENLIAQLPGEKK.N(12)	Cas9+Cas9	2377.2892
0.6004	20190410_QExHFX1_RSLC1_Beveridge_Clausen_IMP_DSS_JRmethod_R3.14282.14282.4	xl	0.9850(0.9850+0.9850)	0.985	-0.7899	/	K.MKNYWR.Q(2)+K.MKNYWR.Q(2)	Cas9+Cas9	1930.9334
0.5992	20190410_QExHFX1_RSLC1_Beveridge_Clausen_IMP_DSS_JRmethod_R3.08661.08661.3	xl	2.1100(0.6150+1.7350)	0.23	-0.192	/	R.LSKSR.R(3)+R.NSDKLIAR.K(4)	Cas9+Cas9	1642.9365
0.5961	20190410_QExHFX1_RSLC1_Beveridge_Clausen_IMP_DSS_JRmethod_R3.17883.17883.4	xl	1.9100(1.3400+0.5700)	0.33	0.2078	/	K.NPIDFLEAKGYK.E(9)+R.SDKNR.G(3)	Cas9+Cas9	2150.1007
0.5957	20190410_QExHFX1_RSLC1_Beveridge_Clausen_IMP_DSS_JRmethod_R3.17219.17219.4	xl	1.5350(0.9850+0.7150)	0.62	0.7559	/	K.FIKPILEK.M(3)+R.KFDNLTK.A(1)	Cas9+Cas9	1989.155
0.5937	20190410_QExHFX1_RSLC1_Beveridge_Clausen_IMP_DSS_JRmethod_R3.10729.10729.4	xl	2.0550(1.5300+0.5250)	0.085	0.0532	/	K.LVDSTDKADLR.L(7)+K.VEKYGK.A(3)	Cas9+REVERSE_Cas9	2092.1051
0.5885	20190410_QExHFX1_RSLC1_Beveridge_Clausen_IMP_DSS_JRmethod_R3.14298.14298.4	xl	1.5400(1.2250+0.6700)	0.645	-2.3614	/	R.LKYLDFVR.A(2)+K.TSRYQKR.D(6)	sp|SRPP_HEVBR|+REVERSE_Cas9	2128.1792
0.5883	20190410_QExHFX1_RSLC1_Beveridge_Clausen_IMP_DSS_JRmethod_R3.11710.11710.3	xl	2.0200(0.5150+1.6300)	1.275	-3.8257	/	K.KSPVK.Y(1)+K.LKGSPEDNEQK.Q(2)	REVERSE_Cas9+Cas9	1939.0261
0.5873	20190410_QExHFX1_RSLC1_Beveridge_Clausen_IMP_DSS_JRmethod_R3.12771.12771.3	xl	2.2450(0.2750+2.0500)	2.245	-0.3406	/	K.AGFIKR.Q(5)+K.LVDSTDKADLR.L(7)	Cas9+Cas9	2060.1265
0.5872	20190410_QExHFX1_RSLC1_Beveridge_Clausen_IMP_DSS_JRmethod_R3.16673.16673.4	xl	1.4750(0.5900+1.0450)	1.475	-3.97	/	R.AKDFNEKVR.F(7)+R.GGLSELDKAGFIK.R(8)	REVERSE_sp|RETBP_HUMAN|+Cas9	2577.3801
0.585	20190410_QExHFX1_RSLC1_Beveridge_Clausen_IMP_DSS_JRmethod_R3.18299.18299.4	xl	1.8000(1.5100+0.3900)	1.8	3.3247	/	K.KNLIGALLFDSGETAEATR.L(1)+R.VKENFDKAR.F(7)	Cas9+sp|RETBP_HUMAN|	3248.7039
0.5826	20190410_QExHFX1_RSLC1_Beveridge_Clausen_IMP_DSS_JRmethod_R3.12590.12590.4	xl	1.7750(0.3450+1.6250)	1.775	-0.9515	/	K.AGFIKR.Q(5)+K.LVDSTDKADLR.L(7)	Cas9+Cas9	2060.1265
0.5811	20190410_QExHFX1_RSLC1_Beveridge_Clausen_IMP_DSS_JRmethod_R3.24833.24833.4	xl	1.4400(0.8000+0.7800)	0.23	-0.3601	/	K.DNREKIEKILTFR.L(5)+K.KVVEESPVNDSKGR.N(1)	Cas9+REVERSE_Cas9	3341.7942
0.5805	20190410_QExHFX1_RSLC1_Beveridge_Clausen_IMP_DSS_JRmethod_R3.12672.12672.3	xl	2.3750(0.5050+2.1200)	0.05	-2.929	/	R.AILKDSNR.K(4)+K.LVDSTDKADLR.L(7)	REVERSE_Cas9+Cas9	2285.2226
0.5805	20190410_QExHFX1_RSLC1_Beveridge_Clausen_IMP_DSS_JRmethod_R3.17896.17896.3	xl	3.0100(2.6400+0.3700)	1.98	0.4889	/	K.NPIDFLEAKGYK.E(9)+R.SDKNR.G(3)	Cas9+Cas9	2150.1007
0.5799	20190410_QExHFX1_RSLC1_Beveridge_Clausen_IMP_DSS_JRmethod_R3.10966.10966.3	xl	2.5100(0.2350+2.2750)	1.765	-0.1829	/	K.AGFIKR.Q(5)+K.SDNVPSEEVVKK.M(11)	Cas9+Cas9	2158.1633
0.5787	20190410_QExHFX1_RSLC1_Beveridge_Clausen_IMP_DSS_JRmethod_R3.23653.23653.4	xl	1.6650(0.9650+0.7000)	0.2	3.7299	/	R.KIFGAKDLESLGGR.E(1)+R.QEDFYPFLKDNREK.L(9)	REVERSE_Cas9+Cas9	3455.7724
0.5735	20190410_QExHFX1_RSLC1_Beveridge_Clausen_IMP_DSS_JRmethod_R3.13853.13853.4	xl	1.1950(1.1950+1.1950)	0.315	1.01	/	K.LVDSTDKADLR.L(7)+K.LVDSTDKADLR.L(7)	Cas9+Cas9	2601.3496
0.5721	20190410_QExHFX1_RSLC1_Beveridge_Clausen_IMP_DSS_JRmethod_R3.19546.19546.4	xl	1.8100(0.5200+1.4000)	0.605	-1.5762	/	K.DFQFYKVR.E(6)+R.HKPENIVIEMAR.E(2)	Cas9+Cas9	2675.3893
0.57	20190410_QExHFX1_RSLC1_Beveridge_Clausen_IMP_DSS_JRmethod_R3.14426.14426.4	xl	1.1400(1.1000+1.1000)	0.5	0.0834	/	K.LVDSTDKADLR.L(7)+K.LVDSTDKADLR.L(7)	Cas9+Cas9	2601.3496
0.5694	20190410_QExHFX1_RSLC1_Beveridge_Clausen_IMP_DSS_JRmethod_R3.16844.16844.4	xl	1.5250(0.9500+0.5750)	1.525	0.0891	/	R.LEESFLVEEDKK.H(11)+K.VKYVTEGMR.K(2)	Cas9+Cas9	2684.3618
0.5687	20190410_QExHFX1_RSLC1_Beveridge_Clausen_IMP_DSS_JRmethod_R3.22192.22192.3	xl	2.1150(1.9050+0.4800)	1.085	-4.2369	/	R.GGLSELDKAGFIK.R(8)+K.KSPVK.Y(1)	Cas9+REVERSE_Cas9	2029.1458
0.5678	20190410_QExHFX1_RSLC1_Beveridge_Clausen_IMP_DSS_JRmethod_R3.16884.16884.4	xl	2.1700(0.2500+2.0550)	1.475	0.0023	/	K.LKSVK.E(2)+K.YPKLESEFVYGDYK.V(3)	Cas9+Cas9	2448.2827
0.5672	20190410_QExHFX1_RSLC1_Beveridge_Clausen_IMP_DSS_JRmethod_R3.16014.16014.3	xl	2.3050(0.3650+2.0550)	2.305	1.9466	/	R.EKIEK.L(2)+R.GGLSELDKAGFIK.R(8)	Cas9+Cas9	2117.1619
0.5671	20190410_QExHFX1_RSLC1_Beveridge_Clausen_IMP_DSS_JRmethod_R3.14177.14177.4	xl	1.5750(0.6750+0.9000)	0.36	-0.5912	/	K.KDLIIK.L(1)+R.NSDKLIAR.K(4)	Cas9+Cas9	1782.0614
0.5662	20190410_QExHFX1_RSLC1_Beveridge_Clausen_IMP_DSS_JRmethod_R3.18366.18366.3	xl	2.4200(0.2100+2.2100)	2.22	-0.2159	/	R.KVTVK.Q(1)+K.MDGTEELLVKLNR.E(10)	Cas9,REVERSE_Cas9+Cas9	2228.2449
0.5659	20190410_QExHFX1_RSLC1_Beveridge_Clausen_IMP_DSS_JRmethod_R3.21747.21747.4	xl	1.4150(0.7300+0.9300)	0.87	4.4917	/	K.KRLHYITPYK.E(1)+K.NRRDAEAWFFSKTEELNK.E(12)	REVERSE_Cas9+sp|K1C15_SHEEP|	3695.9211
0.5584	20190410_QExHFX1_RSLC1_Beveridge_Clausen_IMP_DSS_JRmethod_R3.24733.24733.4	xl	1.5750(0.7500+0.8250)	0.1	4.3158	/	R.LEDTTKFYPSYDR.E(6)+K.VPIKHKTAHSQALPK.L(4)	REVERSE_sp|K1C15_SHEEP|+REVERSE_sp|MYG_HUMAN|	3425.7982
0.558	20190410_QExHFX1_RSLC1_Beveridge_Clausen_IMP_DSS_JRmethod_R3.06620.06620.3	xl	2.2700(2.0800+0.5300)	0.075	-0.7263	/	K.LKGSPEDNEQK.Q(2)+K.LKSVK.E(2)	Cas9+Cas9	1955.0574
0.5564	20190410_QExHFX1_RSLC1_Beveridge_Clausen_IMP_DSS_JRmethod_R3.07419.07419.4	xl	2.5750(0.1400+2.4350)	1.605	-0.1913	/	K.GSQKDR.L(4)+K.SDNVPSEEVVKK.M(11)	REVERSE_Cas9+Cas9	2157.0912
0.5562	20190410_QExHFX1_RSLC1_Beveridge_Clausen_IMP_DSS_JRmethod_R3.04563.04563.3	xl	1.7100(0.9100+0.8000)	0.61	0.0893	/	K.GQKNSR.E(3)+K.GYKEVK.K(3)	Cas9+Cas9	1548.8259
0.5527	20190410_QExHFX1_RSLC1_Beveridge_Clausen_IMP_DSS_JRmethod_R3.10868.10868.4	xl	1.9950(1.5200+0.4750)	0.105	-0.4252	/	K.LVDSTDKADLR.L(7)+K.VEKYGK.A(3)	Cas9+REVERSE_Cas9	2092.1051
0.5514	20190410_QExHFX1_RSLC1_Beveridge_Clausen_IMP_DSS_JRmethod_R3.11295.11295.4	xl	1.7150(1.1150+0.6000)	0.3	-0.3494	/	K.VKYVTEGMR.K(2)+K.VTVKQLK.E(4)	Cas9+Cas9	2034.1546
0.5458	20190410_QExHFX1_RSLC1_Beveridge_Clausen_IMP_DSS_JRmethod_R3.09272.09272.4	xl	1.9200(0.5300+1.5900)	0.005	-0.1282	/	K.EVKK.D(3)+K.SDNVPSEEVVKKMK.N(11)	Cas9+Cas9	2229.1925
0.5414	20190410_QExHFX1_RSLC1_Beveridge_Clausen_IMP_DSS_JRmethod_R3.13479.13479.4	xl	1.3250(0.8600+0.6850)	1.325	0.4791	/	K.FDNLTKAER.G(6)+K.VVSSRKR.E(6)	Cas9+sp|K1C15_SHEEP|	2061.133
0.5409	20190410_QExHFX1_RSLC1_Beveridge_Clausen_IMP_DSS_JRmethod_R3.11066.11066.3	xl	2.2900(1.9750+0.3150)	1.36	-0.1055	/	K.FIKPILEK.M(3)+R.SDKNR.G(3)	Cas9+Cas9	1742.993
0.5406	20190410_QExHFX1_RSLC1_Beveridge_Clausen_IMP_DSS_JRmethod_R3.15613.15613.4	xl	1.3850(0.8800+0.6100)	1.385	-4.8248	/	K.KVVEESPVNDSKGRNK.D(1)+R.KWNGEKMSYLK.N(1)	REVERSE_Cas9+sp|AMYS_HUMAN|	3305.7077
0.5405	20190410_QExHFX1_RSLC1_Beveridge_Clausen_IMP_DSS_JRmethod_R3.12857.12857.4	xl	1.7200(0.6000+1.3600)	0.53	3.5712	/	K.IKVYLPR.M(2)+R.NSDKLIAR.K(4)	sp|OVAL_CHICK|+Cas9	1941.141
0.5391	20190410_QExHFX1_RSLC1_Beveridge_Clausen_IMP_DSS_JRmethod_R3.15915.15915.3	xl	2.2900(0.2200+2.0700)	2.125	-1.0538	/	K.KSPVK.Y(1)+R.QEDFYPFLKDNR.E(9)	REVERSE_Cas9+Cas9	2266.1633
0.539	20190410_QExHFX1_RSLC1_Beveridge_Clausen_IMP_DSS_JRmethod_R3.20143.20143.3	xl	2.6800(0.1800+2.6850)	2.68	-3.1406	/	K.DDSIDNKVLTR.S(7)+K.LVDSTDKADLR.L(7)	Cas9+Cas9	2644.3554
0.5385	20190410_QExHFX1_RSLC1_Beveridge_Clausen_IMP_DSS_JRmethod_R3.26153.26153.3	xl	2.4800(0.3150+2.1650)	2.17	0.4342	/	K.DFNEKVR.F(5)+R.SSFEKNPIDFLEAK.G(5)	REVERSE_sp|RETBP_HUMAN|+Cas9	2668.3383
0.5361	20190410_QExHFX1_RSLC1_Beveridge_Clausen_IMP_DSS_JRmethod_R3.21075.21075.3	xl	2.7400(2.7500+0.2700)	0.005	-3.8006	/	R.LENLIAQLPGEKK.N(12)+K.VPSKK.F(4)	Cas9+Cas9	2147.2564
0.5344	20190410_QExHFX1_RSLC1_Beveridge_Clausen_IMP_DSS_JRmethod_R3.07311.07311.4	xl	2.3400(0.1200+2.2200)	1.75	-0.0529	/	K.GSQKDR.L(4)+K.SDNVPSEEVVKK.M(11)	REVERSE_Cas9+Cas9	2157.0912
0.5307	20190410_QExHFX1_RSLC1_Beveridge_Clausen_IMP_DSS_JRmethod_R3.25708.25708.4	xl	1.3700(0.6200+0.7500)	1.37	-2.026	/	K.IDGPWMHKSADIR.F(8)+K.VLLEETGDMKELIPK.L(10)	REVERSE_sp|AMYS_HUMAN|+REVERSE_Cas9	3376.7409
0.5303	20190410_QExHFX1_RSLC1_Beveridge_Clausen_IMP_DSS_JRmethod_R3.16095.16095.4	xl	2.0900(1.8400+0.2500)	1.235	0.4733	/	R.QEDFYPFLKDNR.E(9)+K.VPSKK.F(4)	Cas9+Cas9	2266.1633
0.5286	20190410_QExHFX1_RSLC1_Beveridge_Clausen_IMP_DSS_JRmethod_R3.10836.10836.4	xl	1.6750(1.5150+0.6250)	0.16	-0.0108	/	K.DDSIDNKVLTR.S(7)+R.LSKSR.R(3)	Cas9+Cas9	2002.0694
0.5278	20190410_QExHFX1_RSLC1_Beveridge_Clausen_IMP_DSS_JRmethod_R3.09395.09395.3	xl	1.7350(0.7250+1.2050)	0.405	-0.3233	/	R.LSKSR.R(3)+K.MKNYWR.Q(2)	Cas9+Cas9	1623.8555
0.5276	20190410_QExHFX1_RSLC1_Beveridge_Clausen_IMP_DSS_JRmethod_R3.14885.14885.4	xl	1.1200(1.1200+1.1200)	0.435	0.5492	/	K.FKVLGNTDR.H(2)+K.FKVLGNTDR.H(2)	Cas9+Cas9	2235.2011
0.5272	20190410_QExHFX1_RSLC1_Beveridge_Clausen_IMP_DSS_JRmethod_R3.11629.11629.4	xl	2.4100(0.2600+2.3950)	0.01	0.4195	/	K.DWDPKK.Y(5)+R.SDKNRGKSDNVPSEEVVK.K(3)	Cas9+Cas9	2912.4514
0.5264	20190410_QExHFX1_RSLC1_Beveridge_Clausen_IMP_DSS_JRmethod_R3.19119.19119.3	xl	2.4400(0.3200+2.1200)	1.81	1.4953	/	R.EKIEK.L(2)+K.MDGTEELLVKLNR.E(10)	Cas9+Cas9	2300.2296
0.5257	20190410_QExHFX1_RSLC1_Beveridge_Clausen_IMP_DSS_JRmethod_R3.20185.20185.3	xl	2.2100(2.0350+0.2600)	1.86	-0.073	/	R.QEDFYPFLKDNR.E(9)+K.VKYVTEGMR.K(2)	Cas9+Cas9	2790.3686
0.5252	20190410_QExHFX1_RSLC1_Beveridge_Clausen_IMP_DSS_JRmethod_R3.11486.11486.3	xl	2.4300(2.0250+0.4050)	0.16	-0.1635	/	K.LVDSTDKADLR.L(7)+K.VMKQLK.R(3)	Cas9+Cas9	2115.1608
0.5249	20190410_QExHFX1_RSLC1_Beveridge_Clausen_IMP_DSS_JRmethod_R3.08858.08858.4	xl	1.7250(1.1600+0.5650)	0.36	-0.0685	/	K.KGILQTVK.V(1)+R.LSKSR.R(3)	Cas9+Cas9	1612.9875
0.5231	20190410_QExHFX1_RSLC1_Beveridge_Clausen_IMP_DSS_JRmethod_R3.11075.11075.3	xl	2.8200(2.7000+0.3450)	0.12	1.8117	/	R.GKSDNVPSEEVVK.K(2)+K.VEKGK.S(3)	Cas9+Cas9	2084.1
0.5229	20190410_QExHFX1_RSLC1_Beveridge_Clausen_IMP_DSS_JRmethod_R3.11906.11906.4	xl	1.5700(0.9250+0.6450)	0.385	-0.5612	/	K.LVDSTDKADLR.L(7)+K.VMKQLK.R(3)	Cas9+Cas9	2115.1608
0.5192	20190410_QExHFX1_RSLC1_Beveridge_Clausen_IMP_DSS_JRmethod_R3.18079.18079.3	xl	2.9050(2.7350+0.1700)	0.11	-0.4936	/	K.NPIDFLEAKGYK.E(9)+R.SDKNR.G(3)	Cas9+Cas9	2150.1007
0.5192	20190410_QExHFX1_RSLC1_Beveridge_Clausen_IMP_DSS_JRmethod_R3.19056.19056.3	xl	2.2650(0.3100+2.0900)	1.28	-3.8832	/	L.ERKR.S(3)+K.MDGTEELLVKLNR.E(10)	REVERSE_sp|K1C15_SHEEP|+Cas9	2242.2102
0.5183	20190410_QExHFX1_RSLC1_Beveridge_Clausen_IMP_DSS_JRmethod_R3.12639.12639.4	xl	2.0950(0.3350+1.7600)	0.645	0.2466	/	R.EKIEK.L(2)+R.QLLNAKLITQR.K(6)	Cas9+Cas9	2080.2255
0.5169	20190410_QExHFX1_RSLC1_Beveridge_Clausen_IMP_DSS_JRmethod_R3.22573.22573.3	xl	1.7950(0.5900+1.6650)	1.795	3.7017	/	R.KPLISEK.S(1)+K.TEVQTGGFSKESILPK.R(10)	REVERSE_Cas9+Cas9	2671.4683
0.5163	20190410_QExHFX1_RSLC1_Beveridge_Clausen_IMP_DSS_JRmethod_R3.07847.07847.4	xl	1.8000(0.4450+1.5250)	0.78	-0.5541	/	K.GQKNSR.E(3)+K.LVDSTDKADLR.L(7)	Cas9+Cas9	2058.0704
0.5105	20190410_QExHFX1_RSLC1_Beveridge_Clausen_IMP_DSS_JRmethod_R3.14069.14069.4	xl	1.5750(0.5300+1.2850)	1.04	-0.8931	/	K.ESILPKR.N(6)+K.FKVLGNTDR.H(2)	Cas9+Cas9	2028.1367
0.509	20190410_QExHFX1_RSLC1_Beveridge_Clausen_IMP_DSS_JRmethod_R3.14793.14793.4	xl	1.1150(1.0600+1.0600)	0.395	0.3531	/	K.LVDSTDKADLR.L(7)+K.LVDSTDKADLR.L(7)	Cas9+Cas9	2601.3496
0.5087	20190410_QExHFX1_RSLC1_Beveridge_Clausen_IMP_DSS_JRmethod_R3.26365.26365.3	xl	2.4700(0.3250+2.1450)	1.415	0.6499	/	K.DFNEKVR.F(5)+K.SNFDLAEDAKLQLSK.D(10)	REVERSE_sp|RETBP_HUMAN|+Cas9	2722.3812
0.5079	20190410_QExHFX1_RSLC1_Beveridge_Clausen_IMP_DSS_JRmethod_R3.26546.26546.3	xl	2.5250(0.2950+2.2300)	1.615	0.4481	/	K.DFNEKVR.F(5)+K.SNFDLAEDAKLQLSK.D(10)	REVERSE_sp|RETBP_HUMAN|+Cas9	2722.3812
0.5066	20190410_QExHFX1_RSLC1_Beveridge_Clausen_IMP_DSS_JRmethod_R3.10866.10866.3	xl	2.2050(0.3350+1.8700)	2.205	0.7081	/	K.FKVLGNTDR.H(2)+K.SEQEIGKATAK.Y(7)	Cas9+Cas9	2347.2382
0.4981	20190410_QExHFX1_RSLC1_Beveridge_Clausen_IMP_DSS_JRmethod_R3.16652.16652.3	xl	1.6100(0.9700+0.9100)	0.135	3.342	/	K.FDKFKHLK.S(5)+R.MTNFDKNLPNEK.V(6)	sp|MYG_HUMAN|+Cas9	2649.3624
0.4973	20190410_QExHFX1_RSLC1_Beveridge_Clausen_IMP_DSS_JRmethod_R3.18511.18511.3	xl	3.2850(0.2700+3.0150)	0.095	0.1427	/	R.KVTVK.Q(1)+K.MDGTEELLVKLNR.E(10)	Cas9,REVERSE_Cas9+Cas9	2228.2449
0.4964	20190410_QExHFX1_RSLC1_Beveridge_Clausen_IMP_DSS_JRmethod_R3.11327.11327.3	xl	2.4250(0.1350+2.2900)	1.9	-0.1728	/	K.AGFIKR.Q(5)+K.SDNVPSEEVVKK.M(11)	Cas9+Cas9	2158.1633
0.4964	20190410_QExHFX1_RSLC1_Beveridge_Clausen_IMP_DSS_JRmethod_R3.15722.15722.3	xl	2.7800(0.3250+2.6350)	0.12	1.3604	/	K.IIKDK.D(3)+R.LENLIAQLPGEKK.N(12)	Cas9+Cas9	2205.2983
0.4929	20190410_QExHFX1_RSLC1_Beveridge_Clausen_IMP_DSS_JRmethod_R3.08460.08460.3	xl	1.9850(0.6000+1.8200)	0.165	-0.6219	/	K.DTSDVLKK.R(7)+K.KLVDSTDK.A(1)	REVERSE_Cas9+Cas9	1947.0411
0.4904	20190410_QExHFX1_RSLC1_Beveridge_Clausen_IMP_DSS_JRmethod_R3.11926.11926.5	xl	1.2300(0.8050+0.7700)	0.085	-3.2357	/	R.VTEFKYGAKLGTVIR.K(5)+K.YDENDKLIR.E(6)	sp|AMYS_HUMAN|+Cas9	2983.6017
0.49	20190410_QExHFX1_RSLC1_Beveridge_Clausen_IMP_DSS_JRmethod_R3.02303.02303.3	xl	1.2350(1.2350+1.2350)	0.975	-0.178	/	K.GQKNSR.E(3)+K.GQKNSR.E(3)	Cas9+Cas9	1514.7913
0.4895	20190410_QExHFX1_RSLC1_Beveridge_Clausen_IMP_DSS_JRmethod_R3.10226.10226.4	xl	1.9700(0.2500+1.9250)	1.04	-4.8767	/	K.EDYFKK.L(5)+K.NRGKSDNVPSEEVVK.K(4)	Cas9+Cas9	2623.3128
0.4894	20190410_QExHFX1_RSLC1_Beveridge_Clausen_IMP_DSS_JRmethod_R3.25374.25374.3	xl	2.0250(1.5150+0.5100)	0.67	-4.7847	/	R.SNKQGKQTTQNER.A(6)+K.YNALKTPDK.L(5)	REVERSE_Cas9+sp|CTRB_BOVIN|	2704.3779
0.4877	20190410_QExHFX1_RSLC1_Beveridge_Clausen_IMP_DSS_JRmethod_R3.07836.07836.3	xl	1.7600(0.5400+1.2200)	1.38	-0.7085	/	K.KLVDSTDK.A(1)+K.VLSAYNKHR.D(7)	Cas9+Cas9	2129.148
0.4871	20190410_QExHFX1_RSLC1_Beveridge_Clausen_IMP_DSS_JRmethod_R3.22361.22361.3	xl	4.1400(0.2850+4.1400)	3.77	-0.631	/	K.GSQKDR.L(4)+K.KNLIGALLFDSGETAEATR.L(1)	REVERSE_Cas9+Cas9	2832.4616
0.4867	20190410_QExHFX1_RSLC1_Beveridge_Clausen_IMP_DSS_JRmethod_R3.12110.12110.4	xl	1.2900(0.6550+0.6350)	1.29	-2.6625	/	R.KWNGEKMSYLK.N(6)+R.NSDKLIAR.K(4)	sp|AMYS_HUMAN|+Cas9	2436.2834
0.4765	20190410_QExHFX1_RSLC1_Beveridge_Clausen_IMP_DSS_JRmethod_R3.12397.12397.3	xl	2.3750(2.1250+0.3850)	0.165	-0.8329	/	K.DDSIDNKVLTR.S(7)+R.LSKSR.R(3)	Cas9+Cas9	2002.0694
0.4743	20190410_QExHFX1_RSLC1_Beveridge_Clausen_IMP_DSS_JRmethod_R3.14130.14130.3	xl	3.0950(3.0050+0.2050)	2.7	2.5023	/	K.LVDSTDKADLR.L(7)+K.QEGSLFAPKR.M(9)	Cas9+REVERSE_Cas9	2501.3124
0.4707	20190410_QExHFX1_RSLC1_Beveridge_Clausen_IMP_DSS_JRmethod_R3.12457.12457.4	xl	1.5650(0.6650+0.9000)	0.03	-3.0339	/	K.KSKGKEVK.A(5)+K.MKNYWR.Q(2)	REVERSE_Cas9+Cas9	1937.0556
0.4679	20190410_QExHFX1_RSLC1_Beveridge_Clausen_IMP_DSS_JRmethod_R3.09104.09104.3	xl	2.7250(0.0750+2.6500)	2.365	-0.4799	/	K.GSQKDR.L(4)+K.SDNVPSEEVVKK.M(11)	REVERSE_Cas9+Cas9	2157.0912
0.4677	20190410_QExHFX1_RSLC1_Beveridge_Clausen_IMP_DSS_JRmethod_R3.07508.07508.4	xl	1.6950(0.4800+1.3500)	0.69	-0.6101	/	K.GQKNSR.E(3)+K.LVDSTDKADLR.L(7)	Cas9+Cas9	2058.0704
0.4675	20190410_QExHFX1_RSLC1_Beveridge_Clausen_IMP_DSS_JRmethod_R3.18067.18067.4	xl	1.6550(1.0900+0.5650)	0.305	-0.1686	/	K.NPIDFLEAKGYK.E(9)+R.SDKNR.G(3)	Cas9+Cas9	2150.1007
0.4668	20190410_QExHFX1_RSLC1_Beveridge_Clausen_IMP_DSS_JRmethod_R3.17838.17838.4	xl	1.3400(0.8000+0.7600)	0.275	-3.4122	/	K.FDKFK.H(3)+R.FEDENGSRTC[160.03]LKYSVPQYR.E(12)	sp|MYG_HUMAN|+REVERSE_sp|AMYS_HUMAN|	3169.5177
0.466	20190410_QExHFX1_RSLC1_Beveridge_Clausen_IMP_DSS_JRmethod_R3.10592.10592.4	xl	1.9350(1.5000+0.4350)	0.09	-0.444	/	K.LVDSTDKADLR.L(7)+K.VEKYGK.A(3)	Cas9+REVERSE_Cas9	2092.1051
0.4639	20190410_QExHFX1_RSLC1_Beveridge_Clausen_IMP_DSS_JRmethod_R3.24451.24451.3	xl	1.4800(0.8150+0.6650)	1.48	-3.0553	/	K.HKTAHSQALPK.L(2)+R.KIFGAKDLESLGGR.E(6)	REVERSE_sp|MYG_HUMAN|+REVERSE_Cas9	2844.5609
0.4634	20190410_QExHFX1_RSLC1_Beveridge_Clausen_IMP_DSS_JRmethod_R3.16554.16554.4	xl	2.3750(2.1900+0.1850)	0.08	0.6387	/	R.QEDFYPFLKDNR.E(9)+K.VPSKK.F(4)	Cas9+Cas9	2266.1633
0.4623	20190410_QExHFX1_RSLC1_Beveridge_Clausen_IMP_DSS_JRmethod_R3.09594.09594.3	xl	2.3750(0.1300+2.2450)	1.64	-0.3315	/	K.GSQKDR.L(4)+K.SDNVPSEEVVKK.M(11)	REVERSE_Cas9+Cas9	2157.0912
0.4562	20190410_QExHFX1_RSLC1_Beveridge_Clausen_IMP_DSS_JRmethod_R3.09180.09180.4	xl	1.8650(1.5850+0.5200)	0.06	0.0492	/	K.APLSASMIKR.Y(9)+R.NKDSR.T(2)	Cas9+REVERSE_Cas9	1828.9828
0.4549	20190410_QExHFX1_RSLC1_Beveridge_Clausen_IMP_DSS_JRmethod_R3.11476.11476.3	xl	2.4650(0.2300+2.2350)	1.825	1.0359	/	K.AGFIKR.Q(5)+K.SDNVPSEEVVKK.M(11)	Cas9+Cas9	2158.1633
0.4544	20190410_QExHFX1_RSLC1_Beveridge_Clausen_IMP_DSS_JRmethod_R3.21024.21024.3	xl	1.5700(0.8350+1.0150)	0.165	-4.8078	/	K.FKDFK.E(2)+R.LFKGHPETLEK.F(3)	REVERSE_sp|MYG_HUMAN|+sp|MYG_HUMAN|	2119.1353
0.4524	20190410_QExHFX1_RSLC1_Beveridge_Clausen_IMP_DSS_JRmethod_R3.13547.13547.4	xl	1.4050(0.6750+0.7300)	0.455	-0.851	/	K.MIAKSEQEIGK.A(4)+K.YDENDKLIR.E(6)	Cas9+Cas9	2535.2889
0.4519	20190410_QExHFX1_RSLC1_Beveridge_Clausen_IMP_DSS_JRmethod_R3.18612.18612.5	xl	1.4250(0.5900+0.9900)	1.425	4.1563	/	R.DTNGLVKFK.K(7)+K.LVSDFRKDFQFYK.V(7)	REVERSE_Cas9+Cas9	2850.4955
0.4485	20190410_QExHFX1_RSLC1_Beveridge_Clausen_IMP_DSS_JRmethod_R3.13362.13362.4	xl	2.3350(0.1800+2.2400)	0.145	0.446	/	K.KDWDPK.K(1)+R.SDKNRGKSDNVPSEEVVK.K(7)	Cas9+Cas9	2912.4514
0.4461	20190410_QExHFX1_RSLC1_Beveridge_Clausen_IMP_DSS_JRmethod_R3.02901.02901.3	xl	1.5000(0.7500+0.8650)	1.235	0.013	/	R.DKQSGK.T(2)+R.HSIKK.N(4)	Cas9+Cas9	1410.783
0.4453	20190410_QExHFX1_RSLC1_Beveridge_Clausen_IMP_DSS_JRmethod_R3.20452.20452.4	xl	1.3350(0.9500+0.5650)	1.335	-0.062	/	K.DFQFYKVR.E(6)+K.YDENDKLIR.E(6)	Cas9+Cas9	2404.2062
0.4447	20190410_QExHFX1_RSLC1_Beveridge_Clausen_IMP_DSS_JRmethod_R3.07417.07417.3	xl	2.6850(0.0300+2.6550)	2.175	-0.314	/	K.GSQKDR.L(4)+K.SDNVPSEEVVKK.M(11)	REVERSE_Cas9+Cas9	2157.0912
0.4414	20190410_QExHFX1_RSLC1_Beveridge_Clausen_IMP_DSS_JRmethod_R3.10456.10456.4	xl	1.8650(0.4100+1.4550)	0.345	-0.2256	/	K.KSPVK.Y(1)+K.RNSDKLIAR.K(5)	REVERSE_Cas9+Cas9	1767.0366
0.4397	20190410_QExHFX1_RSLC1_Beveridge_Clausen_IMP_DSS_JRmethod_R3.10594.10594.3	xl	2.3550(0.3700+1.9850)	0.1	-0.3892	/	K.GYKEVK.K(3)+K.LVDSTDKADLR.L(7)	Cas9+Cas9	2092.1051
0.4336	20190410_QExHFX1_RSLC1_Beveridge_Clausen_IMP_DSS_JRmethod_R3.23690.23690.4	xl	1.3200(0.7450+0.5750)	1.32	-4.0688	/	R.QEDFYPFLKDNREK.L(9)+K.SVKELLGITIMER.S(3)	Cas9+Cas9	3453.7852
0.4304	20190410_QExHFX1_RSLC1_Beveridge_Clausen_IMP_DSS_JRmethod_R3.11773.11773.4	xl	1.6700(1.3600+0.5450)	0.185	-1.0628	/	K.DDSIDNKVLTR.S(7)+R.LSKSR.R(3)	Cas9+Cas9	2002.0694
0.4273	20190410_QExHFX1_RSLC1_Beveridge_Clausen_IMP_DSS_JRmethod_R3.06626.06626.4	xl	1.6900(0.5150+1.3800)	0.28	-0.1279	/	K.IIKDK.D(3)+K.LKGSPEDNEQK.Q(2)	Cas9+Cas9	1997.068
0.4271	20190410_QExHFX1_RSLC1_Beveridge_Clausen_IMP_DSS_JRmethod_R3.20218.20218.3	xl	2.9150(2.7550+0.1850)	2.485	4.2986	/	R.LEESFLVEEDKK.H(11)+K.VEKGK.S(3)	Cas9+Cas9	2162.1357
0.4264	20190410_QExHFX1_RSLC1_Beveridge_Clausen_IMP_DSS_JRmethod_R3.15420.15420.3	xl	1.9800(0.6600+1.7050)	0.04	4.6082	/	K.MIAKSEQEIGK.A(4)+K.SDNVPSEEVVKK.M(11)	Cas9+Cas9	2700.389
0.425	20190410_QExHFX1_RSLC1_Beveridge_Clausen_IMP_DSS_JRmethod_R3.13983.13983.3	xl	3.3150(0.1850+3.1300)	0.92	0.6441	/	R.NKDSR.T(2)+K.TEVQTGGFSKESILPK.R(10)	REVERSE_Cas9+Cas9	2476.2808
0.4221	20190410_QExHFX1_RSLC1_Beveridge_Clausen_IMP_DSS_JRmethod_R3.12057.12057.3	xl	2.1950(0.4450+2.0900)	0.105	-0.0298	/	R.AILKDSNR.K(4)+R.NSDKLIAR.K(4)	REVERSE_Cas9+Cas9	1969.0955
0.4182	20190410_QExHFX1_RSLC1_Beveridge_Clausen_IMP_DSS_JRmethod_R3.10489.10489.4	xl	1.8100(1.3750+0.4350)	0.335	-1.3376	/	K.FKVLGNTDR.H(2)+R.QQLPEKYK.E(6)	Cas9+Cas9	2219.1949
0.4177	20190410_QExHFX1_RSLC1_Beveridge_Clausen_IMP_DSS_JRmethod_R3.08463.08463.4	xl	1.8650(0.4200+1.6750)	0.19	-0.1629	/	K.DTSDVLKK.R(7)+K.KLVDSTDK.A(1)	REVERSE_Cas9+Cas9	1947.0411
0.4134	20190410_QExHFX1_RSLC1_Beveridge_Clausen_IMP_DSS_JRmethod_R3.23970.23970.3	xl	1.6850(1.5700+0.5750)	1.685	0.055	/	K.LESEFVYGDYKVYDVR.K(11)+K.VVDELVKVMGR.H(7)	Cas9+Cas9	3362.7107
0.4133	20190410_QExHFX1_RSLC1_Beveridge_Clausen_IMP_DSS_JRmethod_R3.21051.21051.5	xl	1.2200(0.8500+0.5400)	1.22	-1.6716	/	K.LVSDFRKDFQFYKVR.E(13)+K.YDENDKLIR.E(6)	Cas9+Cas9	3249.6821
0.4112	20190410_QExHFX1_RSLC1_Beveridge_Clausen_IMP_DSS_JRmethod_R3.08174.08174.4	xl	1.7650(0.2350+1.7750)	1.655	1.6624	/	K.GSQKDR.L(4)+K.LVDSTDKADLR.L(7)	REVERSE_Cas9+Cas9	2059.0545
0.411	20190410_QExHFX1_RSLC1_Beveridge_Clausen_IMP_DSS_JRmethod_R3.13481.13481.4	xl	1.5700(0.4050+1.3500)	1.57	0.6079	/	K.AGFIKR.Q(5)+K.LVDSTDKADLR.L(7)	Cas9+Cas9	2060.1265
0.407	20190410_QExHFX1_RSLC1_Beveridge_Clausen_IMP_DSS_JRmethod_R3.07717.07717.3	xl	2.1950(0.2500+2.0100)	1.955	0.5718	/	K.GQKNSR.E(3)+K.LVDSTDKADLR.L(7)	Cas9+Cas9	2058.0704
0.4052	20190410_QExHFX1_RSLC1_Beveridge_Clausen_IMP_DSS_JRmethod_R3.13205.13205.3	xl	1.8700(0.4550+1.4150)	1.075	-1.2756	/	K.LVDSTDKADLR.L(7)+K.SDNVPSEEVVKK.M(11)	Cas9+Cas9	2699.3864
0.4047	20190410_QExHFX1_RSLC1_Beveridge_Clausen_IMP_DSS_JRmethod_R3.17195.17195.4	xl	1.4700(0.4300+1.0400)	1.47	-0.3079	/	-.GAASMDKK.Y(7)+K.VMGRHKPENIVIEMAR.E(6)	Cas9+Cas9	2823.4556
0.4008	20190410_QExHFX1_RSLC1_Beveridge_Clausen_IMP_DSS_JRmethod_R3.13291.13291.4	xl	1.5050(0.6300+0.8750)	0.37	0.1378	/	K.FKVLGNTDR.H(2)+K.SEQEIGKATAK.Y(7)	Cas9+Cas9	2347.2382
0.4006	20190410_QExHFX1_RSLC1_Beveridge_Clausen_IMP_DSS_JRmethod_R3.11904.11904.4	xl	1.7900(1.5750+0.4500)	0.17	-0.162	/	K.DDSIDNKVLTR.S(7)+R.LSKSR.R(3)	Cas9+Cas9	2002.0694
0.3995	20190410_QExHFX1_RSLC1_Beveridge_Clausen_IMP_DSS_JRmethod_R3.21245.21245.3	xl	2.2650(0.2050+2.2650)	1.995	0.068	/	K.GQKNSR.E(3)+K.KNLIGALLFDSGETAEATR.L(1)	Cas9+Cas9	2831.4776
0.398	20190410_QExHFX1_RSLC1_Beveridge_Clausen_IMP_DSS_JRmethod_R3.13335.13335.3	xl	1.2400(1.2400+1.2400)	0.7	-4.9499	/	R.KFDNLTK.A(1)+R.KFDNLTK.A(1)	Cas9+Cas9	1867.009
0.3976	20190410_QExHFX1_RSLC1_Beveridge_Clausen_IMP_DSS_JRmethod_R3.09273.09273.3	xl	1.8100(0.6050+1.4500)	0.285	-0.7743	/	R.LSKSR.R(3)+K.MKNYWR.Q(2)	Cas9+Cas9	1623.8555
0.3968	20190410_QExHFX1_RSLC1_Beveridge_Clausen_IMP_DSS_JRmethod_R3.17709.17709.4	xl	1.7000(0.4850+1.4400)	0.26	-0.2312	/	K.FYDEKLQK.V(5)+K.QLKEDYFK.K(3)	REVERSE_Cas9+Cas9	2277.1568
0.3966	20190410_QExHFX1_RSLC1_Beveridge_Clausen_IMP_DSS_JRmethod_R3.11267.11267.3	xl	2.1800(0.4200+2.0350)	0.145	-0.2947	/	R.AILKDSNR.K(4)+R.NSDKLIAR.K(4)	REVERSE_Cas9+Cas9	1969.0955
0.3964	20190410_QExHFX1_RSLC1_Beveridge_Clausen_IMP_DSS_JRmethod_R3.21333.21333.4	xl	1.3800(0.4950+0.8850)	1.38	-1.8601	/	R.AKDFNEKVR.F(7)+K.RMLASAGELQKGNELALPSK.Y(11)	REVERSE_sp|RETBP_HUMAN|+Cas9	3355.792
0.396	20190410_QExHFX1_RSLC1_Beveridge_Clausen_IMP_DSS_JRmethod_R3.11396.11396.4	xl	1.4650(0.6850+0.7800)	0.17	3.1906	/	K.QLKEDYFK.K(3)+R.VKELYSALR.D(2)	Cas9+REVERSE_sp|K1C15_SHEEP|	2285.2306
0.3959	20190410_QExHFX1_RSLC1_Beveridge_Clausen_IMP_DSS_JRmethod_R3.22714.22714.3	xl	1.8300(0.4800+1.4650)	0.995	-3.6966	/	R.LASYLEKVR.A(7)+K.QEGSLFAPKR.M(9)	sp|K1C15_SHEEP|+REVERSE_Cas9	2347.2899
0.3939	20190410_QExHFX1_RSLC1_Beveridge_Clausen_IMP_DSS_JRmethod_R3.21815.21815.3	xl	2.5600(0.3200+2.2400)	0.11	4.8801	/	R.NKRR.T(2)+R.VNTEITKAPLSASMIK.R(7)	REVERSE_Cas9+Cas9	2412.3521
0.3934	20190410_QExHFX1_RSLC1_Beveridge_Clausen_IMP_DSS_JRmethod_R3.11617.11617.4	xl	1.7950(1.3800+0.4150)	0.31	-0.3741	/	K.LVDSTDKADLR.L(7)+K.VMKQLK.R(3)	Cas9+Cas9	2115.1608
0.3934	20190410_QExHFX1_RSLC1_Beveridge_Clausen_IMP_DSS_JRmethod_R3.18364.18364.4	xl	1.4100(0.7100+0.8350)	0.2	2.1563	/	K.GHPETLEKFDKFKHLK.S(13)+K.SEQEIGKATAK.Y(7)	sp|MYG_HUMAN|+Cas9	3251.7189
0.3931	20190410_QExHFX1_RSLC1_Beveridge_Clausen_IMP_DSS_JRmethod_R3.07865.07865.4	xl	1.6500(0.5650+1.3250)	0.205	0.3362	/	R.LSKSR.R(3)+R.NSDKLIAR.K(4)	Cas9+Cas9	1642.9365
0.3896	20190410_QExHFX1_RSLC1_Beveridge_Clausen_IMP_DSS_JRmethod_R3.24981.24981.3	xl	1.6150(0.4950+1.4150)	1.615	-0.6241	/	K.FDNLTKAER.G(6)+K.TILDFLKSDGFANR.N(7)	Cas9+Cas9	2826.4551
0.3889	20190410_QExHFX1_RSLC1_Beveridge_Clausen_IMP_DSS_JRmethod_R3.06521.06521.3	xl	2.2500(2.1600+0.3850)	0.05	-0.3798	/	K.LKGSPEDNEQK.Q(2)+K.LKSVK.E(2)	Cas9+Cas9	1955.0574
0.3874	20190410_QExHFX1_RSLC1_Beveridge_Clausen_IMP_DSS_JRmethod_R3.17258.17258.3	xl	2.2050(0.3600+1.9800)	1.095	1.9778	/	K.IIKDK.D(3)+K.YPKLESEFVYGDYK.V(3)	Cas9+Cas9	2490.2933
0.3865	20190410_QExHFX1_RSLC1_Beveridge_Clausen_IMP_DSS_JRmethod_R3.17137.17137.4	xl	1.3500(0.7150+0.7050)	0.425	0.9867	/	K.NLPNEKVLPK.H(6)+K.TYAHLFDDKVMK.Q(9)	Cas9+Cas9	2755.4617
0.3858	20190410_QExHFX1_RSLC1_Beveridge_Clausen_IMP_DSS_JRmethod_R3.10893.10893.3	xl	2.1350(1.8700+0.2650)	1.18	-0.7387	/	K.FIKPILEK.M(3)+R.SDKNR.G(3)	Cas9+Cas9	1742.993
0.3851	20190410_QExHFX1_RSLC1_Beveridge_Clausen_IMP_DSS_JRmethod_R3.09352.09352.3	xl	2.5700(0.1150+2.4550)	1.86	0.0211	/	K.GSQKDR.L(4)+K.SDNVPSEEVVKK.M(11)	REVERSE_Cas9+Cas9	2157.0912
0.3807	20190410_QExHFX1_RSLC1_Beveridge_Clausen_IMP_DSS_JRmethod_R3.10804.10804.4	xl	1.4550(0.8150+0.6400)	0.385	1.1164	/	K.RNSDKLIAR.K(5)+R.VKENFDK.A(2)	Cas9+sp|RETBP_HUMAN|	2088.1326
0.3778	20190410_QExHFX1_RSLC1_Beveridge_Clausen_IMP_DSS_JRmethod_R3.09225.09225.3	xl	2.8250(0.1150+2.7100)	2.11	0.1262	/	K.GSQKDR.L(4)+K.SDNVPSEEVVKK.M(11)	REVERSE_Cas9+Cas9	2157.0912
0.3775	20190410_QExHFX1_RSLC1_Beveridge_Clausen_IMP_DSS_JRmethod_R3.13453.13453.3	xl	1.5550(0.5250+1.2500)	1.555	-0.1549	/	K.AGFIKR.Q(5)+K.LVDSTDKADLR.L(7)	Cas9+Cas9	2060.1265
0.3775	20190410_QExHFX1_RSLC1_Beveridge_Clausen_IMP_DSS_JRmethod_R3.22659.22659.3	xl	1.8550(0.6650+1.2900)	0.195	1.9884	/	K.LYSMKEGNWKR.L(10)+R.VVKNIQTR.T(3)	REVERSE_sp|AMYS_HUMAN|+REVERSE_sp|OVAL_CHICK|	2505.3525
0.377	20190410_QExHFX1_RSLC1_Beveridge_Clausen_IMP_DSS_JRmethod_R3.21239.21239.4	xl	1.9300(0.2100+1.8050)	0.995	0.8478	/	K.GQKNSR.E(3)+K.KNLIGALLFDSGETAEATR.L(1)	Cas9+Cas9	2831.4776
0.3726	20190410_QExHFX1_RSLC1_Beveridge_Clausen_IMP_DSS_JRmethod_R3.08656.08656.3	xl	2.1150(0.0600+2.1200)	2.115	-0.0323	/	K.GSQKDR.L(4)+K.LVDSTDKADLR.L(7)	REVERSE_Cas9+Cas9	2059.0545
0.3709	20190410_QExHFX1_RSLC1_Beveridge_Clausen_IMP_DSS_JRmethod_R3.13284.13284.3	xl	2.2800(0.1750+2.1800)	1.86	0.0866	/	K.AGFIKR.Q(5)+K.LVDSTDKADLR.L(7)	Cas9+Cas9	2060.1265
0.3705	20190410_QExHFX1_RSLC1_Beveridge_Clausen_IMP_DSS_JRmethod_R3.12092.12092.4	xl	1.6250(0.5350+1.4450)	0.095	-1.233	/	K.KSPVK.Y(1)+R.LEESFLVEEDKK.H(11)	REVERSE_Cas9+Cas9	2160.1565
0.37	20190410_QExHFX1_RSLC1_Beveridge_Clausen_IMP_DSS_JRmethod_R3.08117.08117.4	xl	1.6150(0.5500+1.3050)	0.3	0.0389	/	R.LSKSR.R(3)+R.NSDKLIAR.K(4)	Cas9+Cas9	1642.9365
0.3648	20190410_QExHFX1_RSLC1_Beveridge_Clausen_IMP_DSS_JRmethod_R3.08003.08003.4	xl	1.5800(0.5300+1.2900)	0.255	-0.184	/	R.LSKSR.R(3)+R.NSDKLIAR.K(4)	Cas9+Cas9	1642.9365
0.3626	20190410_QExHFX1_RSLC1_Beveridge_Clausen_IMP_DSS_JRmethod_R3.09050.09050.3	xl	1.7200(1.1150+0.6050)	0.455	-0.2681	/	K.AGFIKR.Q(5)+K.GYKEVK.K(3)	Cas9+Cas9	1550.882
0.3625	20190410_QExHFX1_RSLC1_Beveridge_Clausen_IMP_DSS_JRmethod_R3.16805.16805.3	xl	2.0900(0.1350+1.9550)	1.775	-0.286	/	R.KDFQFYK.V(1)+K.LVDSTDKADLR.L(7)	Cas9+Cas9	2344.195
0.3616	20190410_QExHFX1_RSLC1_Beveridge_Clausen_IMP_DSS_JRmethod_R3.19511.19511.4	xl	1.6550(0.3500+1.3650)	1.29	2.7135	/	R.KPAFLSGEQK.K(1)+K.RMLASAGELQKGNELALPSK.Y(11)	Cas9+Cas9	3353.8015
0.3616	20190410_QExHFX1_RSLC1_Beveridge_Clausen_IMP_DSS_JRmethod_R3.22007.22007.3	xl	2.1000(0.2200+2.0100)	1.345	-0.3798	/	R.KFDNLTK.A(1)+K.NPIDFLEAKGYK.E(9)	Cas9+Cas9	2396.2627
0.3605	20190410_QExHFX1_RSLC1_Beveridge_Clausen_IMP_DSS_JRmethod_R3.11422.11422.3	xl	2.1800(0.3850+2.0400)	0.14	-0.9502	/	R.AILKDSNR.K(4)+R.NSDKLIAR.K(4)	REVERSE_Cas9+Cas9	1969.0955
0.3595	20190410_QExHFX1_RSLC1_Beveridge_Clausen_IMP_DSS_JRmethod_R3.11255.11255.3	xl	2.0150(1.5450+0.4700)	0.15	-1.1656	/	K.FIKPILEK.M(3)+R.SDKNR.G(3)	Cas9+Cas9	1742.993
0.3586	20190410_QExHFX1_RSLC1_Beveridge_Clausen_IMP_DSS_JRmethod_R3.23708.23708.3	xl	1.4250(0.7100+1.0750)	1.425	4.0445	/	R.AKDFNEKVR.F(7)+R.KIFGAKDLESLGGR.E(6)	REVERSE_sp|RETBP_HUMAN|+REVERSE_Cas9	2733.4812
0.3584	20190410_QExHFX1_RSLC1_Beveridge_Clausen_IMP_DSS_JRmethod_R3.19695.19695.4	xl	1.3550(0.6150+0.9450)	0.825	0.2058	/	K.KVVEESPVNDSKGR.N(12)+R.LEDTTKFYPSYDR.E(6)	REVERSE_Cas9+REVERSE_sp|K1C15_SHEEP|	3314.6305
0.3572	20190410_QExHFX1_RSLC1_Beveridge_Clausen_IMP_DSS_JRmethod_R3.12083.12083.4	xl	1.5700(0.5250+1.2900)	0.28	-0.2424	/	R.AILKDSNR.K(4)+R.NSDKLIAR.K(4)	REVERSE_Cas9+Cas9	1969.0955
0.3571	20190410_QExHFX1_RSLC1_Beveridge_Clausen_IMP_DSS_JRmethod_R3.23453.23453.3	xl	2.8400(0.0850+2.7550)	2.155	2.5857	/	K.AIMKR.V(4)+R.LENLIAQLPGEKK.N(12)	REVERSE_Cas9+Cas9	2207.271
0.3568	20190410_QExHFX1_RSLC1_Beveridge_Clausen_IMP_DSS_JRmethod_R3.06518.06518.4	xl	1.6150(1.3050+0.5550)	0.2	0.1853	/	K.LKGSPEDNEQK.Q(2)+K.LKSVK.E(2)	Cas9+Cas9	1955.0574
0.3566	20190410_QExHFX1_RSLC1_Beveridge_Clausen_IMP_DSS_JRmethod_R3.11852.11852.4	xl	1.2000(0.8300+0.7950)	0.21	-4.7183	/	R.IGNILKR.S(6)+R.LEDTTKFYPSYDR.E(6)	REVERSE_Cas9+REVERSE_sp|K1C15_SHEEP|	2584.3536
0.3556	20190410_QExHFX1_RSLC1_Beveridge_Clausen_IMP_DSS_JRmethod_R3.16642.16642.3	xl	2.0150(0.4650+1.8650)	0.15	-0.1392	/	K.VSKLK.K(3)+K.YPKLESEFVYGDYK.V(3)	REVERSE_Cas9+Cas9	2448.2827
0.3553	20190410_QExHFX1_RSLC1_Beveridge_Clausen_IMP_DSS_JRmethod_R3.12945.12945.3	xl	1.8600(1.6100+0.4050)	1.085	-0.8324	/	R.GKSDNVPSEEVVK.K(2)+K.KLDESAK.M(1)	Cas9+REVERSE_sp|MYG_HUMAN|	2314.1903
0.352	20190410_QExHFX1_RSLC1_Beveridge_Clausen_IMP_DSS_JRmethod_R3.07746.07746.4	xl	1.6500(1.2200+0.4300)	0.82	0.3336	/	K.KLVDSTDK.A(1)+K.VLSAYNKHR.D(7)	Cas9+Cas9	2129.148
0.352	20190410_QExHFX1_RSLC1_Beveridge_Clausen_IMP_DSS_JRmethod_R3.19220.19220.4	xl	1.4450(0.9850+0.4600)	1.07	-0.688	/	R.QEDFYPFLKDNR.E(9)+K.VTVKQLK.E(4)	Cas9+Cas9	2523.3372
0.3519	20190410_QExHFX1_RSLC1_Beveridge_Clausen_IMP_DSS_JRmethod_R3.11403.11403.4	xl	1.6350(0.5400+1.4450)	0.19	0.2669	/	R.AILKDSNR.K(4)+R.NSDKLIAR.K(4)	REVERSE_Cas9+Cas9	1969.0955
0.3488	20190410_QExHFX1_RSLC1_Beveridge_Clausen_IMP_DSS_JRmethod_R3.13562.13562.3	xl	1.3350(1.3350+1.3350)	0.54	0.0024	/	K.ESILPKR.N(6)+K.ESILPKR.N(6)	Cas9+Cas9	1821.0723
0.3455	20190410_QExHFX1_RSLC1_Beveridge_Clausen_IMP_DSS_JRmethod_R3.08184.08184.4	xl	1.7700(1.6000+0.4100)	0.14	-0.3879	/	R.GKSDNVPSEEVVK.K(2)+K.VPSKK.F(4)	Cas9+Cas9	2082.1207
0.3454	20190410_QExHFX1_RSLC1_Beveridge_Clausen_IMP_DSS_JRmethod_R3.20338.20338.3	xl	1.7550(0.3500+1.6400)	1.755	-3.4868	/	K.DDSIDNKVLTR.S(7)+K.LVDSTDKADLR.L(7)	Cas9+Cas9	2644.3554
0.3425	20190410_QExHFX1_RSLC1_Beveridge_Clausen_IMP_DSS_JRmethod_R3.06495.06495.3	xl	1.4000(0.8700+0.8200)	0.5	-0.0164	/	R.DKPIR.E(2)+R.LSKSR.R(3)	Cas9+Cas9	1354.7932
0.3396	20190410_QExHFX1_RSLC1_Beveridge_Clausen_IMP_DSS_JRmethod_R3.16677.16677.4	xl	1.9450(0.3550+1.7550)	0.05	0.0656	/	K.LKSVK.E(2)+K.YPKLESEFVYGDYK.V(3)	Cas9+Cas9	2448.2827
0.3396	20190410_QExHFX1_RSLC1_Beveridge_Clausen_IMP_DSS_JRmethod_R3.19754.19754.3	xl	1.5650(1.0850+0.6900)	0.505	-4.1987	/	R.KDFQFYKVR.E(7)+K.YDENDKLIR.E(6)	Cas9+Cas9	2532.3012
0.3394	20190410_QExHFX1_RSLC1_Beveridge_Clausen_IMP_DSS_JRmethod_R3.23959.23959.3	xl	2.2050(0.2400+1.9650)	0.82	-2.2201	/	R.KKDWDPKK.Y(2)+K.TEVQTGGFSKESILPK.R(10)	Cas9+Cas9	2901.5486
0.3363	20190410_QExHFX1_RSLC1_Beveridge_Clausen_IMP_DSS_JRmethod_R3.13012.13012.5	xl	1.0250(0.6250+0.6450)	1.025	-4.6558	/	R.EKIEKILTFR.L(2)+R.LKYENEMALR.Q(2)	Cas9+sp|K1C15_SHEEP|	2679.4668
0.3355	20190410_QExHFX1_RSLC1_Beveridge_Clausen_IMP_DSS_JRmethod_R3.06964.06964.3	xl	2.2350(0.1850+2.0500)	1.63	0.5955	/	K.GQKNSR.E(3)+K.SDNVPSEEVVKK.M(11)	Cas9+Cas9	2156.1072
0.3342	20190410_QExHFX1_RSLC1_Beveridge_Clausen_IMP_DSS_JRmethod_R3.07194.07194.3	xl	1.7300(0.4400+1.4850)	1.185	-0.1076	/	K.LSKR.V(3)+R.NSDKLIAR.K(4)	REVERSE_sp|CRP_HUMAN|+Cas9	1555.9045
0.3326	20190410_QExHFX1_RSLC1_Beveridge_Clausen_IMP_DSS_JRmethod_R3.25057.25057.4	xl	1.7050(1.2450+0.4600)	0.05	-0.6749	/	R.SSFEKNPIDFLEAKGYKEVK.K(17)+K.TLNDFKR.Q(6)	Cas9+REVERSE_Cas9	3358.7447
0.3325	20190410_QExHFX1_RSLC1_Beveridge_Clausen_IMP_DSS_JRmethod_R3.11045.11045.3	xl	2.1500(0.3700+1.9900)	0.16	-2.5406	/	R.AILKDSNR.K(4)+R.NSDKLIAR.K(4)	REVERSE_Cas9+Cas9	1969.0955
0.332	20190410_QExHFX1_RSLC1_Beveridge_Clausen_IMP_DSS_JRmethod_R3.11128.11128.4	xl	1.5300(0.4750+1.2650)	0.84	0.9327	/	R.EKIEK.L(2)+K.QLKEDYFK.K(3)	Cas9+Cas9	1852.9821
0.3296	20190410_QExHFX1_RSLC1_Beveridge_Clausen_IMP_DSS_JRmethod_R3.16415.16415.4	xl	1.3900(0.8000+0.7100)	0.015	4.7063	/	K.FDKFKHLK.S(3)+R.MTNFDKNLPNEK.V(6)	sp|MYG_HUMAN|+Cas9	2649.3624
0.3292	20190410_QExHFX1_RSLC1_Beveridge_Clausen_IMP_DSS_JRmethod_R3.17327.17327.3	xl	2.3400(2.1700+0.3650)	0.185	0.9518	/	K.LPKYSLFELENGR.K(3)+R.SDKNR.G(3)	Cas9+Cas9	2321.2014
0.3233	20190410_QExHFX1_RSLC1_Beveridge_Clausen_IMP_DSS_JRmethod_R3.15527.15527.3	xl	2.2850(2.1350+0.2850)	0.065	-0.989	/	R.LENLIAQLPGEKK.N(12)+K.LKSVK.E(2)	Cas9+Cas9	2163.2877
0.3221	20190410_QExHFX1_RSLC1_Beveridge_Clausen_IMP_DSS_JRmethod_R3.09846.09846.4	xl	1.6300(0.5500+1.3250)	0.02	1.6795	/	R.LSKSRR.L(3)+R.NSDKLIAR.K(4)	Cas9+Cas9	1799.0376
0.3211	20190410_QExHFX1_RSLC1_Beveridge_Clausen_IMP_DSS_JRmethod_R3.16863.16863.3	xl	1.7450(1.4150+0.3300)	1.745	-0.2415	/	R.LEESFLVEEDKK.H(11)+K.VKYVTEGMR.K(2)	Cas9+Cas9	2684.3618
0.32	20190410_QExHFX1_RSLC1_Beveridge_Clausen_IMP_DSS_JRmethod_R3.23499.23499.4	xl	1.2900(0.7850+0.5050)	1.29	-4.4805	/	K.KAMAYWTGSFRAKDFNEK.V(13)+K.VLTRSDKNR.G(7)	REVERSE_sp|RETBP_HUMAN|+Cas9	3374.7192
0.3185	20190410_QExHFX1_RSLC1_Beveridge_Clausen_IMP_DSS_JRmethod_R3.11847.11847.3	xl	2.0150(0.2400+1.7750)	1.235	-0.7889	/	K.AGFIKR.Q(5)+K.SDNVPSEEVVKK.M(11)	Cas9+Cas9	2158.1633
0.3171	20190410_QExHFX1_RSLC1_Beveridge_Clausen_IMP_DSS_JRmethod_R3.20770.20770.4	xl	1.5100(1.1000+0.5750)	0.045	-1.3451	/	K.QLKEDYFK.K(3)+K.TKYNALKTPDK.L(7)	Cas9+sp|CTRB_BOVIN|	2485.3103
0.3167	20190410_QExHFX1_RSLC1_Beveridge_Clausen_IMP_DSS_JRmethod_R3.16091.16091.3	xl	1.8250(0.5400+1.2850)	0.2	-0.5894	/	K.KDWDPK.K(1)+K.SKLVSDFR.K(2)	Cas9+Cas9	1875.973
0.3132	20190410_QExHFX1_RSLC1_Beveridge_Clausen_IMP_DSS_JRmethod_R3.08231.08231.4	xl	1.5650(0.5400+1.2650)	0.23	0.0389	/	R.LSKSR.R(3)+R.NSDKLIAR.K(4)	Cas9+Cas9	1642.9365
0.3126	20190410_QExHFX1_RSLC1_Beveridge_Clausen_IMP_DSS_JRmethod_R3.13329.13329.3	xl	1.1450(1.1450+1.1450)	0.79	-0.5884	/	R.KFDNLTK.A(1)+R.KFDNLTK.A(1)	Cas9+Cas9	1867.009
0.3124	20190410_QExHFX1_RSLC1_Beveridge_Clausen_IMP_DSS_JRmethod_R3.08533.08533.3	xl	2.2200(0.0600+2.2250)	2.22	0.3088	/	K.GSQKDR.L(4)+K.LVDSTDKADLR.L(7)	REVERSE_Cas9+Cas9	2059.0545
0.3098	20190410_QExHFX1_RSLC1_Beveridge_Clausen_IMP_DSS_JRmethod_R3.11686.11686.4	xl	1.2100(0.5500+0.8100)	1.21	-4.2379	/	R.ERSNKQGK.Q(5)+K.NSRERMKR.L(7)	REVERSE_Cas9+Cas9	2159.1341
0.3087	20190410_QExHFX1_RSLC1_Beveridge_Clausen_IMP_DSS_JRmethod_R3.14221.14221.4	xl	1.8050(0.3700+1.4350)	0.005	-1.0961	/	R.SDKNR.G(3)+K.TEVQTGGFSKESILPK.R(10)	Cas9+Cas9	2476.2808
0.3085	20190410_QExHFX1_RSLC1_Beveridge_Clausen_IMP_DSS_JRmethod_R3.19367.19367.4	xl	1.3900(0.4850+1.0700)	0.92	-3.8509	/	K.KVVEESPVNDSKGR.N(12)+R.LEDTTKFYPSYDR.E(6)	REVERSE_Cas9+REVERSE_sp|K1C15_SHEEP|	3314.6305
0.3085	20190410_QExHFX1_RSLC1_Beveridge_Clausen_IMP_DSS_JRmethod_R3.21326.21326.4	xl	1.5050(1.1650+0.3400)	1.505	0.4052	/	K.MDGTEELLVKLNR.E(10)+K.VITLKSK.L(5)	Cas9+Cas9	2442.3766
0.3069	20190410_QExHFX1_RSLC1_Beveridge_Clausen_IMP_DSS_JRmethod_R3.21266.21266.3	xl	1.9400(0.2850+1.6550)	1.94	2.9337	/	K.FIKPILEK.M(3)+K.TEVQTGGFSKESILPK.R(10)	Cas9+Cas9	2844.5887
0.3031	20190410_QExHFX1_RSLC1_Beveridge_Clausen_IMP_DSS_JRmethod_R3.16719.16719.4	xl	1.4400(0.7850+0.6550)	0.03	0.848	/	R.KWNGEKMSYLK.N(6)+K.RNSDKLIAR.K(5)	sp|AMYS_HUMAN|+Cas9	2592.3845
0.3029	20190410_QExHFX1_RSLC1_Beveridge_Clausen_IMP_DSS_JRmethod_R3.11625.11625.3	xl	2.2400(1.9750+0.2650)	0.19	-0.0479	/	K.LVDSTDKADLR.L(7)+K.VMKQLK.R(3)	Cas9+Cas9	2115.1608
0.3026	20190410_QExHFX1_RSLC1_Beveridge_Clausen_IMP_DSS_JRmethod_R3.14937.14937.4	xl	1.3850(0.9850+0.4000)	1.385	-4.456	/	K.DFKELTEPHGKFLR.L(11)+K.KFYDEK.L(1)	REVERSE_sp|MYG_HUMAN|+REVERSE_Cas9	2682.3692
0.3022	20190410_QExHFX1_RSLC1_Beveridge_Clausen_IMP_DSS_JRmethod_R3.16553.16553.4	xl	1.1950(0.8550+0.7600)	0.36	1.624	/	K.DFQFYKVR.E(6)+R.TQINKVVR.F(5)	Cas9+sp|OVAL_CHICK|	2196.2054
0.2973	20190410_QExHFX1_RSLC1_Beveridge_Clausen_IMP_DSS_JRmethod_R3.16656.16656.3	xl	1.7150(0.5900+1.4300)	0.775	4.6756	/	R.LKTYAHLFDDK.V(2)+K.SEQEIGKATAK.Y(7)	Cas9+Cas9	2648.3696
0.2922	20190410_QExHFX1_RSLC1_Beveridge_Clausen_IMP_DSS_JRmethod_R3.10220.10220.4	xl	1.1700(0.5700+0.7400)	1.17	-0.0248	/	K.ESILPKR.N(6)+K.SEQEIGKATAK.Y(7)	Cas9+Cas9	2140.1738
0.2915	20190410_QExHFX1_RSLC1_Beveridge_Clausen_IMP_DSS_JRmethod_R3.21864.21864.3	xl	1.4450(0.8100+0.6350)	1.445	0.7075	/	R.MLASAGELQKGNELALPSK.Y(10)+K.VVDELVKVMGR.H(7)	Cas9+Cas9	3337.7988
0.2914	20190410_QExHFX1_RSLC1_Beveridge_Clausen_IMP_DSS_JRmethod_R3.08492.08492.3	xl	2.1600(1.9150+0.3100)	0.115	-0.4692	/	K.VKYVTEGMR.K(2)+K.VPSKK.F(4)	Cas9+Cas9	1776.9807
0.2852	20190410_QExHFX1_RSLC1_Beveridge_Clausen_IMP_DSS_JRmethod_R3.07470.07470.4	xl	1.4400(0.8350+0.6050)	0.18	0.039	/	R.KFDNLTK.A(1)+R.SDKNR.G(3)	Cas9+Cas9	1620.8471
0.2846	20190410_QExHFX1_RSLC1_Beveridge_Clausen_IMP_DSS_JRmethod_R3.20618.20618.3	xl	2.0550(1.9900+0.0650)	1.65	-3.496	/	R.QEDFYPFLKDNR.E(9)+K.VEKGK.S(3)	Cas9+Cas9	2268.1425
0.2844	20190410_QExHFX1_RSLC1_Beveridge_Clausen_IMP_DSS_JRmethod_R3.11062.11062.4	xl	1.5700(0.4650+1.3500)	0.22	-1.1006	/	R.AILKDSNR.K(4)+R.NSDKLIAR.K(4)	REVERSE_Cas9+Cas9	1969.0955
0.2836	20190410_QExHFX1_RSLC1_Beveridge_Clausen_IMP_DSS_JRmethod_R3.15893.15893.4	xl	1.3350(0.6950+0.8050)	0.135	0.6911	/	K.AGYKFETVR.G(4)+R.NSDKLIAR.K(4)	REVERSE_sp|AMYS_HUMAN|+Cas9	2123.1374
0.2818	20190410_QExHFX1_RSLC1_Beveridge_Clausen_IMP_DSS_JRmethod_R3.14272.14272.4	xl	1.3950(0.4250+1.2150)	1.025	-0.292	/	K.ESILPKR.N(6)+K.FKVLGNTDR.H(2)	Cas9+Cas9	2028.1367
0.2806	20190410_QExHFX1_RSLC1_Beveridge_Clausen_IMP_DSS_JRmethod_R3.11548.11548.4	xl	1.5650(0.4650+1.3450)	0.22	-0.8063	/	R.AILKDSNR.K(4)+R.NSDKLIAR.K(4)	REVERSE_Cas9+Cas9	1969.0955
0.2803	20190410_QExHFX1_RSLC1_Beveridge_Clausen_IMP_DSS_JRmethod_R3.16092.16092.3	xl	1.9900(0.2000+1.8950)	1.99	1.4123	/	R.KAFVFPK.E(1)+R.MTNFDKNLPNEK.V(6)	sp|CRP_HUMAN|+Cas9	2423.2558
0.2793	20190410_QExHFX1_RSLC1_Beveridge_Clausen_IMP_DSS_JRmethod_R3.15899.15899.4	xl	1.8900(1.5950+0.2950)	0.155	0.6471	/	R.QEDFYPFLKDNR.E(9)+K.VPSKK.F(4)	Cas9+Cas9	2266.1633
0.2787	20190410_QExHFX1_RSLC1_Beveridge_Clausen_IMP_DSS_JRmethod_R3.14249.14249.4	xl	1.3950(0.5600+0.9700)	0.325	-0.9776	/	K.KDWDPK.K(1)+R.MTNFDKNLPNEK.V(6)	Cas9+Cas9	2375.1466
0.278	20190410_QExHFX1_RSLC1_Beveridge_Clausen_IMP_DSS_JRmethod_R3.15785.15785.4	xl	1.2300(0.6900+0.7850)	0.295	-2.6897	/	K.KLVDSTDK.A(1)+K.RFDSVLKSK.L(7)	Cas9+REVERSE_Cas9	2121.168
0.2777	20190410_QExHFX1_RSLC1_Beveridge_Clausen_IMP_DSS_JRmethod_R3.15310.15310.4	xl	1.5050(1.2000+0.3050)	1.505	3.0718	/	R.GGLSELDKAGFIK.R(8)+R.SKSLR.A(2)	Cas9+REVERSE_Cas9	2061.1469
0.2766	20190410_QExHFX1_RSLC1_Beveridge_Clausen_IMP_DSS_JRmethod_R3.16245.16245.3	xl	1.6700(0.5950+1.0750)	0.77	0.4246	/	K.ESILPKR.N(6)+R.LKTYAHLFDDK.V(2)	Cas9+Cas9	2329.2681
0.2764	20190410_QExHFX1_RSLC1_Beveridge_Clausen_IMP_DSS_JRmethod_R3.20669.20669.3	xl	2.1150(2.0550+0.3250)	0.07	-4.5151	/	R.LENLIAQLPGEKK.N(12)+K.VPSKK.F(4)	Cas9+Cas9	2147.2564
0.273	20190410_QExHFX1_RSLC1_Beveridge_Clausen_IMP_DSS_JRmethod_R3.08456.08456.4	xl	1.4250(0.5800+1.1050)	0.3	0.1132	/	R.LSKSR.R(3)+R.NSDKLIAR.K(4)	Cas9+Cas9	1642.9365
0.2698	20190410_QExHFX1_RSLC1_Beveridge_Clausen_IMP_DSS_JRmethod_R3.11410.11410.3	xl	1.7400(0.5700+1.4150)	0.145	-1.1942	/	K.KDWDPK.K(1)+R.QQLPEKYK.E(6)	Cas9+Cas9	1958.0148
0.2692	20190410_QExHFX1_RSLC1_Beveridge_Clausen_IMP_DSS_JRmethod_R3.10302.10302.4	xl	1.2250(0.6700+0.6200)	0.625	-2.796	/	-.GAASMDKK.Y(7)+K.KFKVLGNTDR.H(3)	Cas9+Cas9	2121.1251
0.2678	20190410_QExHFX1_RSLC1_Beveridge_Clausen_IMP_DSS_JRmethod_R3.14499.14499.4	xl	1.5050(0.4950+1.0100)	0.205	-2.9142	/	-.GAASMDKK.Y(7)+K.KMKNYWR.Q(3)	Cas9+Cas9	1968.9913
0.2674	20190410_QExHFX1_RSLC1_Beveridge_Clausen_IMP_DSS_JRmethod_R3.22162.22162.3	xl	2.2850(0.2200+2.2900)	0.005	-3.3742	/	K.KSPVK.Y(1)+R.LENLIAQLPGEKK.N(12)	REVERSE_Cas9+Cas9	2147.2564
0.266	20190410_QExHFX1_RSLC1_Beveridge_Clausen_IMP_DSS_JRmethod_R3.19795.19795.3	xl	1.6950(0.7050+1.0800)	0.07	1.4484	/	-.IERKR.S(4)+K.LIARKKDWDPK.K(6)	REVERSE_sp|K1C15_SHEEP|+Cas9	2207.2901
0.2615	20190410_QExHFX1_RSLC1_Beveridge_Clausen_IMP_DSS_JRmethod_R3.11923.11923.4	xl	1.4600(0.6000+1.1000)	0.02	4.7363	/	R.NSDKLIAR.K(4)+K.SDNVPSEEVVKKMK.N(11)	Cas9+Cas9	2642.3948
0.2588	20190410_QExHFX1_RSLC1_Beveridge_Clausen_IMP_DSS_JRmethod_R3.11855.11855.3	xl	2.1750(0.3800+2.0250)	0.15	0.7737	/	R.AILKDSNR.K(4)+R.NSDKLIAR.K(4)	REVERSE_Cas9+Cas9	1969.0955
0.2569	20190410_QExHFX1_RSLC1_Beveridge_Clausen_IMP_DSS_JRmethod_R3.21470.21470.3	xl	1.5650(0.6800+0.8850)	0.625	0.4236	/	K.HKTAHSQALPK.L(2)+K.QEGSLFAPKR.M(9)	REVERSE_sp|MYG_HUMAN|+REVERSE_Cas9	2486.3393
0.2565	20190410_QExHFX1_RSLC1_Beveridge_Clausen_IMP_DSS_JRmethod_R3.15388.15388.4	xl	1.4850(0.5750+0.9500)	0.115	0.4305	/	K.AGFIKR.Q(5)+R.GMVKVLEDVVK.V(4)	Cas9+REVERSE_Cas9	2044.1754
0.2549	20190410_QExHFX1_RSLC1_Beveridge_Clausen_IMP_DSS_JRmethod_R3.17567.17567.4	xl	1.3350(0.4700+0.8650)	1.095	3.7771	/	R.MTNFDKNLPNEK.V(6)+K.SKLVSDFR.K(2)	Cas9+Cas9	2538.2787
0.2547	20190410_QExHFX1_RSLC1_Beveridge_Clausen_IMP_DSS_JRmethod_R3.11564.11564.3	xl	2.1950(0.3650+2.0250)	0.17	0.2418	/	R.AILKDSNR.K(4)+R.NSDKLIAR.K(4)	REVERSE_Cas9+Cas9	1969.0955
0.254	20190410_QExHFX1_RSLC1_Beveridge_Clausen_IMP_DSS_JRmethod_R3.19889.19889.3	xl	2.3450(0.2800+2.2550)	0.09	0.4476	/	K.KDWDPK.K(1)+R.LENLIAQLPGEKK.N(12)	Cas9+Cas9	2377.2892
0.2509	20190410_QExHFX1_RSLC1_Beveridge_Clausen_IMP_DSS_JRmethod_R3.11836.11836.4	xl	1.6100(0.4100+1.4450)	0.165	-0.2102	/	R.AILKDSNR.K(4)+R.NSDKLIAR.K(4)	REVERSE_Cas9+Cas9	1969.0955
0.2501	20190410_QExHFX1_RSLC1_Beveridge_Clausen_IMP_DSS_JRmethod_R3.30311.30311.5	xl	1.4450(0.8900+0.5550)	0.635	3.375	/	K.AALFLDAYQDGIQALLNDLDDDYTDKSLQLK.A(26)+K.TIQNLIDRLSSHVNVSTGC[160.03]QAEISDGFGPLKDFR.V(31)	REVERSE_Cas9+REVERSE_sp|OVAL_CHICK|	7396.6722
0.247	20190410_QExHFX1_RSLC1_Beveridge_Clausen_IMP_DSS_JRmethod_R3.09464.09464.3	xl	1.9150(0.1350+1.7800)	1.525	-0.3831	/	K.GSQKDR.L(4)+K.SDNVPSEEVVKK.M(11)	REVERSE_Cas9+Cas9	2157.0912
0.246	20190410_QExHFX1_RSLC1_Beveridge_Clausen_IMP_DSS_JRmethod_R3.08124.08124.3	xl	1.4950(0.7100+0.9750)	0.31	-0.5462	/	R.KVTVK.Q(1)+K.VITLKSK.L(5)	Cas9,REVERSE_Cas9+Cas9	1498.9697
0.2455	20190410_QExHFX1_RSLC1_Beveridge_Clausen_IMP_DSS_JRmethod_R3.07708.07708.3	xl	1.6950(0.3500+1.5450)	1.225	-0.8894	/	R.QQLPEKYK.E(6)+K.SEQEIGKATAK.Y(7)	Cas9+Cas9	2331.2321
0.2452	20190410_QExHFX1_RSLC1_Beveridge_Clausen_IMP_DSS_JRmethod_R3.25737.25737.3	xl	2.0400(1.6650+0.3750)	0.565	3.7993	/	K.QEGSLFAPKR.M(9)+R.VTEFKYGAK.L(5)	REVERSE_Cas9+sp|AMYS_HUMAN|	2311.2211
0.245	20190410_QExHFX1_RSLC1_Beveridge_Clausen_IMP_DSS_JRmethod_R3.21785.21785.3	xl	1.2450(0.7800+0.7050)	1.245	-0.8327	/	K.FKVLGNTDR.H(2)+R.FSGTWYAMAKK.D(10)	Cas9+sp|RETBP_HUMAN|	2475.2619
0.2433	20190410_QExHFX1_RSLC1_Beveridge_Clausen_IMP_DSS_JRmethod_R3.26280.26280.3	xl	1.6300(0.4350+1.5000)	1.63	0.1388	/	R.KFDNLTK.A(1)+R.KSEETITPWNFEEVVDK.G(1)	Cas9+Cas9	3052.528
0.2424	20190410_QExHFX1_RSLC1_Beveridge_Clausen_IMP_DSS_JRmethod_R3.13399.13399.3	xl	1.1800(1.1800+1.1800)	0.745	0.103	/	K.ESILPKR.N(6)+K.ESILPKR.N(6)	Cas9+Cas9	1821.0723
0.2421	20190410_QExHFX1_RSLC1_Beveridge_Clausen_IMP_DSS_JRmethod_R3.20602.20602.4	xl	1.2650(0.7900+0.4750)	1.265	0.0145	/	K.AIMKRVDYVK.Y(4)+R.KFDNLTKAER.G(7)	REVERSE_Cas9+Cas9	2580.4097
0.2413	20190410_QExHFX1_RSLC1_Beveridge_Clausen_IMP_DSS_JRmethod_R3.13461.13461.3	xl	1.6250(0.4250+1.2000)	1.075	-0.8007	/	K.LVDSTDKADLR.L(7)+K.SDNVPSEEVVKK.M(11)	Cas9+Cas9	2699.3864
0.2404	20190410_QExHFX1_RSLC1_Beveridge_Clausen_IMP_DSS_JRmethod_R3.17588.17588.4	xl	1.4150(0.4550+0.9600)	0.805	1.0329	/	K.DFQFYKVR.E(6)+K.MIAKSEQEIGK.A(4)	Cas9+Cas9	2472.2722
0.2403	20190410_QExHFX1_RSLC1_Beveridge_Clausen_IMP_DSS_JRmethod_R3.08410.08410.3	xl	1.8850(0.0600+1.8900)	1.885	-0.2204	/	K.GSQKDR.L(4)+K.LVDSTDKADLR.L(7)	REVERSE_Cas9+Cas9	2059.0545
0.2395	20190410_QExHFX1_RSLC1_Beveridge_Clausen_IMP_DSS_JRmethod_R3.16583.16583.4	xl	1.4700(0.4600+1.2550)	0.35	-1.6605	/	R.SKSLR.A(2)+K.VVEESPVNDSKGRNKDSR.T(11)	REVERSE_Cas9+REVERSE_Cas9	2742.4259
0.2394	20190410_QExHFX1_RSLC1_Beveridge_Clausen_IMP_DSS_JRmethod_R3.24873.24873.4	xl	1.3600(0.7950+0.5650)	0.26	-0.1168	/	K.IMSASLPAKTIETNVR.L(9)+K.YGKAELFDIPNK.E(3)	REVERSE_Cas9+REVERSE_Cas9	3261.7317
0.2389	20190410_QExHFX1_RSLC1_Beveridge_Clausen_IMP_DSS_JRmethod_R3.18281.18281.4	xl	1.2750(0.9700+0.4100)	1.275	-3.1691	/	R.ENQTTQKGQK.N(7)+K.KGILQTVK.V(1)	Cas9+Cas9	2184.2113
0.2389	20190410_QExHFX1_RSLC1_Beveridge_Clausen_IMP_DSS_JRmethod_R3.23306.23306.4	xl	1.4200(0.5600+0.8600)	0.29	0.8005	/	K.KAMAYWTGSFRAK.D(1)+K.KDEEVLFSEELR.H(1)	REVERSE_sp|RETBP_HUMAN|+REVERSE_Cas9	3146.5745
0.2386	20190410_QExHFX1_RSLC1_Beveridge_Clausen_IMP_DSS_JRmethod_R3.11693.11693.4	xl	1.5400(0.4350+1.3500)	0.19	-0.1805	/	R.AILKDSNR.K(4)+R.NSDKLIAR.K(4)	REVERSE_Cas9+Cas9	1969.0955
0.2383	20190410_QExHFX1_RSLC1_Beveridge_Clausen_IMP_DSS_JRmethod_R3.12029.12029.4	xl	1.5050(0.2500+1.2550)	1.505	1.7546	/	R.FDSVLKSK.L(6)+R.RQEDFYPFLKDNR.E(10)	REVERSE_Cas9+Cas9	2787.4231
0.2375	20190410_QExHFX1_RSLC1_Beveridge_Clausen_IMP_DSS_JRmethod_R3.11052.11052.4	xl	1.5800(0.4550+1.3800)	0.2	0.9998	/	R.AILKDSNR.K(4)+R.NSDKLIAR.K(4)	REVERSE_Cas9+Cas9	1969.0955
0.2375	20190410_QExHFX1_RSLC1_Beveridge_Clausen_IMP_DSS_JRmethod_R3.12257.12257.3	xl	1.8850(1.7500+0.2950)	1.515	1.5864	/	R.LEESFLVEEDKK.H(11)+K.VPSKK.F(4)	Cas9+Cas9	2160.1565
0.237	20190410_QExHFX1_RSLC1_Beveridge_Clausen_IMP_DSS_JRmethod_R3.08745.08745.4	xl	1.4050(0.9000+0.5050)	0.34	-0.0685	/	K.KGILQTVK.V(1)+R.LSKSR.R(3)	Cas9+Cas9	1612.9875
0.2369	20190410_QExHFX1_RSLC1_Beveridge_Clausen_IMP_DSS_JRmethod_R3.16073.16073.3	xl	1.6850(0.2550+1.4300)	1.685	-2.7015	/	G.AASMDKK.Y(6)+K.LVDSTDKADLR.L(7)	Cas9+Cas9	2119.083
0.2364	20190410_QExHFX1_RSLC1_Beveridge_Clausen_IMP_DSS_JRmethod_R3.15669.15669.3	xl	1.8400(1.8350+0.2700)	1.84	2.3514	/	K.DDSIDNKVLTR.S(7)+K.HRDKPIR.E(4)	Cas9+Cas9	2333.245
0.2334	20190410_QExHFX1_RSLC1_Beveridge_Clausen_IMP_DSS_JRmethod_R3.08759.08759.4	xl	1.4850(0.2500+1.4800)	1.21	-0.4806	/	K.GSQKDR.L(4)+K.LVDSTDKADLR.L(7)	REVERSE_Cas9+Cas9	2059.0545
0.2325	20190410_QExHFX1_RSLC1_Beveridge_Clausen_IMP_DSS_JRmethod_R3.22049.22049.4	xl	1.5450(1.0350+0.5100)	0.075	0.5363	/	K.ATAKGIEQESKAIMK.R(11)+K.MKESAMSAVR.F(2)	REVERSE_Cas9+REVERSE_sp|OVAL_CHICK|	2850.4652
0.2318	20190410_QExHFX1_RSLC1_Beveridge_Clausen_IMP_DSS_JRmethod_R3.25450.25450.4	xl	1.4100(1.0200+0.4150)	0.955	3.0057	/	R.KSEETITPWNFEEVVDK.G(1)+R.MTNFDKNLPNEK.V(6)	Cas9+Cas9	3637.7496
0.2302	20190410_QExHFX1_RSLC1_Beveridge_Clausen_IMP_DSS_JRmethod_R3.12866.12866.3	xl	1.7550(1.5050+0.4950)	0.25	-0.184	/	K.KGILQTVK.V(1)+K.VTQLIGKK.L(7)	Cas9+REVERSE_Cas9	1909.1975
0.2296	20190410_QExHFX1_RSLC1_Beveridge_Clausen_IMP_DSS_JRmethod_R3.22987.22987.3	xl	1.8400(1.7200+0.1200)	1.705	-4.8305	/	R.QEDFYPFLKDNR.E(9)+K.TYAHLFDDKVMK.Q(9)	Cas9+Cas9	3175.5323
0.2291	20190410_QExHFX1_RSLC1_Beveridge_Clausen_IMP_DSS_JRmethod_R3.24743.24743.3	xl	1.9050(0.1400+1.7650)	1.415	-2.836	/	K.KSPVK.Y(1)+K.MDGTEELLVKLNR.E(10)	REVERSE_Cas9+Cas9	2212.2136
0.2289	20190410_QExHFX1_RSLC1_Beveridge_Clausen_IMP_DSS_JRmethod_R3.09278.09278.4	xl	1.2550(0.4150+0.9900)	1.255	-0.4204	/	R.DKQSGK.T(2)+K.NLPNEKVLPK.H(6)	Cas9+Cas9	1950.0785
0.2283	20190410_QExHFX1_RSLC1_Beveridge_Clausen_IMP_DSS_JRmethod_R3.11816.11816.4	xl	1.5650(0.4450+1.3300)	0.225	0.2213	/	K.EDYFKK.L(5)+R.GKSDNVPSEEVVK.K(2)	Cas9+Cas9	2353.1688
0.227	20190410_QExHFX1_RSLC1_Beveridge_Clausen_IMP_DSS_JRmethod_R3.06617.06617.4	xl	1.4850(1.2550+0.4950)	0.05	-0.5329	/	K.LKGSPEDNEQK.Q(2)+K.LKSVK.E(2)	Cas9+Cas9	1955.0574
0.2264	20190410_QExHFX1_RSLC1_Beveridge_Clausen_IMP_DSS_JRmethod_R3.14219.14219.3	xl	1.5250(0.8500+0.6750)	0.645	0.5077	/	K.KDWDPK.K(1)+R.QITKHVAQILDSR.M(4)	Cas9+Cas9	2433.3015
0.226	20190410_QExHFX1_RSLC1_Beveridge_Clausen_IMP_DSS_JRmethod_R3.11730.11730.4	xl	1.3850(0.6150+1.0150)	0.03	3.6808	/	R.NSDKLIAR.K(4)+K.SDNVPSEEVVKKMK.N(11)	Cas9+Cas9	2642.3948
0.225	20190410_QExHFX1_RSLC1_Beveridge_Clausen_IMP_DSS_JRmethod_R3.09588.09588.3	xl	1.4800(0.7650+0.7150)	0.61	0.1761	/	K.ESILPKR.N(6)+R.KMIAK.S(1)	Cas9+Cas9	1568.9323
0.2242	20190410_QExHFX1_RSLC1_Beveridge_Clausen_IMP_DSS_JRmethod_R3.13114.13114.4	xl	1.3550(0.5950+0.7600)	0.06	-4.8584	/	K.MKESAMSAVR.F(2)+K.YGKAELFDIPNK.E(3)	REVERSE_sp|OVAL_CHICK|+REVERSE_Cas9	2640.329
0.2219	20190410_QExHFX1_RSLC1_Beveridge_Clausen_IMP_DSS_JRmethod_R3.27258.27258.3	xl	1.4750(0.7000+0.7750)	0.355	-3.6362	/	K.MLLDIKTR.L(6)+K.TEVQTGGFSKESILPK.R(10)	sp|K1C15_SHEEP|+Cas9	2846.5462
0.2214	20190410_QExHFX1_RSLC1_Beveridge_Clausen_IMP_DSS_JRmethod_R3.09721.09721.3	xl	2.0300(0.1500+1.8800)	1.56	0.1262	/	K.GSQKDR.L(4)+K.SDNVPSEEVVKK.M(11)	REVERSE_Cas9+Cas9	2157.0912
0.2209	20190410_QExHFX1_RSLC1_Beveridge_Clausen_IMP_DSS_JRmethod_R3.11712.11712.3	xl	2.0500(0.4000+1.8950)	0.155	0.6807	/	R.AILKDSNR.K(4)+R.NSDKLIAR.K(4)	REVERSE_Cas9+Cas9	1969.0955
0.2193	20190410_QExHFX1_RSLC1_Beveridge_Clausen_IMP_DSS_JRmethod_R3.16886.16886.4	xl	1.1400(0.5200+0.6800)	1.14	-4.5981	/	R.AKDFNEKVR.F(7)+R.GGLSELDKAGFIK.R(8)	REVERSE_sp|RETBP_HUMAN|+Cas9	2577.3801
0.219	20190410_QExHFX1_RSLC1_Beveridge_Clausen_IMP_DSS_JRmethod_R3.09270.09270.3	xl	1.5500(0.5100+1.2600)	0.85	-0.3899	/	R.DKQSGK.T(2)+K.NLPNEKVLPK.H(6)	Cas9+Cas9	1950.0785
0.2187	20190410_QExHFX1_RSLC1_Beveridge_Clausen_IMP_DSS_JRmethod_R3.17480.17480.4	xl	1.2700(0.7050+0.6450)	0.26	0.1904	/	R.KFDNLTKAER.G(1)+K.NSRERMKR.L(7)	Cas9+Cas9	2434.2862
0.2182	20190410_QExHFX1_RSLC1_Beveridge_Clausen_IMP_DSS_JRmethod_R3.12318.12318.3	xl	1.9300(0.2300+1.7900)	1.595	2.3386	/	R.AILKDSNR.K(4)+K.LVDSTDKADLR.L(7)	REVERSE_Cas9+Cas9	2285.2226
0.2168	20190410_QExHFX1_RSLC1_Beveridge_Clausen_IMP_DSS_JRmethod_R3.24455.24455.3	xl	1.8650(0.1900+1.6750)	1.195	-3.8851	/	K.KSPVK.Y(1)+K.MDGTEELLVKLNR.E(10)	REVERSE_Cas9+Cas9	2212.2136
0.2166	20190410_QExHFX1_RSLC1_Beveridge_Clausen_IMP_DSS_JRmethod_R3.11012.11012.4	xl	1.5450(0.4200+1.3100)	0.105	-0.0383	/	K.DFNEKVR.F(5)+K.KFKVLGNTDR.H(3)	REVERSE_sp|RETBP_HUMAN|+Cas9	2221.1854
0.2154	20190410_QExHFX1_RSLC1_Beveridge_Clausen_IMP_DSS_JRmethod_R3.13796.13796.4	xl	1.1700(0.4900+0.6800)	1.17	-1.661	/	K.GQKNSR.E(3)+R.LFKGHPETLEK.F(3)	Cas9+sp|MYG_HUMAN|	2124.1326
0.2146	20190410_QExHFX1_RSLC1_Beveridge_Clausen_IMP_DSS_JRmethod_R3.19874.19874.4	xl	1.1400(0.5600+0.5800)	1.14	1.0172	/	R.KPLISEKSFGGTQVETK.K(1)+K.SQDFFIEKYK.E(8)	REVERSE_Cas9+REVERSE_Cas9	3289.7121
0.2144	20190410_QExHFX1_RSLC1_Beveridge_Clausen_IMP_DSS_JRmethod_R3.20488.20488.3	xl	1.7850(0.2750+1.7250)	1.785	2.8333	/	K.GQKNSRER.M(3)+K.YDENDKLIR.E(6)	Cas9+Cas9	2276.1508
0.2141	20190410_QExHFX1_RSLC1_Beveridge_Clausen_IMP_DSS_JRmethod_R3.24327.24327.3	xl	1.4700(0.9700+0.8600)	0.005	4.3124	/	R.AKDFNEKVR.F(7)+R.KIFGAKDLESLGGR.E(6)	REVERSE_sp|RETBP_HUMAN|+REVERSE_Cas9	2733.4812
0.213	20190410_QExHFX1_RSLC1_Beveridge_Clausen_IMP_DSS_JRmethod_R3.23287.23287.4	xl	1.4950(1.2050+0.4600)	0.1	-0.5079	/	K.HVAQILDSRMNTKYDENDK.L(13)+K.VFKNPK.F(3)	Cas9+sp|CTRB_BOVIN|	3145.5865
0.2108	20190410_QExHFX1_RSLC1_Beveridge_Clausen_IMP_DSS_JRmethod_R3.22053.22053.4	xl	1.2500(0.8000+0.4500)	1.25	1.6164	/	R.MLASAGELQKGNELALPSK.Y(10)+R.VKENFDKAR.F(2)	Cas9+sp|RETBP_HUMAN|	3199.6909
0.21	20190410_QExHFX1_RSLC1_Beveridge_Clausen_IMP_DSS_JRmethod_R3.15554.15554.4	xl	1.3100(0.9350+0.6200)	0.045	-3.6273	/	R.KKDWDPKK.Y(7)+K.LSKRVRPK.G(3)	Cas9+REVERSE_sp|CRP_HUMAN|	2164.2843
0.2098	20190410_QExHFX1_RSLC1_Beveridge_Clausen_IMP_DSS_JRmethod_R3.26718.26718.3	xl	1.5750(0.9050+0.6700)	0.445	4.199	/	R.VVKNIQTR.T(3)+K.YGKAELFDIPNK.E(3)	REVERSE_sp|OVAL_CHICK|+REVERSE_Cas9	2488.3688
0.2094	20190410_QExHFX1_RSLC1_Beveridge_Clausen_IMP_DSS_JRmethod_R3.18695.18695.4	xl	1.6100(1.3500+0.3750)	0.27	1.43	/	R.LAMENEYKLRFDDAALR.A(8)+R.SDKNR.G(3)	REVERSE_sp|K1C15_SHEEP|+Cas9	2810.402
0.2064	20190410_QExHFX1_RSLC1_Beveridge_Clausen_IMP_DSS_JRmethod_R3.23013.23013.4	xl	1.2700(0.3900+0.8800)	1.27	-0.746	/	R.EDLLRKQR.T(6)+R.SDKNRGKSDNVPSEEVVK.K(7)	Cas9+Cas9	3181.669
0.2061	20190410_QExHFX1_RSLC1_Beveridge_Clausen_IMP_DSS_JRmethod_R3.11242.11242.4	xl	1.5200(0.4100+1.3500)	0.17	-0.1597	/	R.AILKDSNR.K(4)+R.NSDKLIAR.K(4)	REVERSE_Cas9+Cas9	1969.0955
0.206	20190410_QExHFX1_RSLC1_Beveridge_Clausen_IMP_DSS_JRmethod_R3.13921.13921.4	xl	1.3000(0.8900+0.4100)	1.3	0.5413	/	K.DSTRTQINKVVRFDK.L(9)+K.ENFDKAR.F(5)	sp|OVAL_CHICK|+sp|RETBP_HUMAN|	2822.4674
0.204	20190410_QExHFX1_RSLC1_Beveridge_Clausen_IMP_DSS_JRmethod_R3.24002.24002.3	xl	1.3850(0.8500+0.8600)	0.33	0.4917	/	R.DTNGLVKFK.K(7)+R.KRMLASAGELQK.G(1)	REVERSE_Cas9+Cas9	2489.3675
0.2008	20190410_QExHFX1_RSLC1_Beveridge_Clausen_IMP_DSS_JRmethod_R3.10224.10224.4	xl	1.4000(0.9200+0.4800)	0.465	0.2956	/	K.FKVLGNTDR.H(2)+R.KMIAK.S(1)	Cas9+Cas9	1775.9967
0.2008	20190410_QExHFX1_RSLC1_Beveridge_Clausen_IMP_DSS_JRmethod_R3.23183.23183.4	xl	1.2450(0.3950+0.8500)	1.245	-4.2082	/	R.KKLVDSTDK.A(2)+R.QEDFYPFLKDNR.E(9)	Cas9+Cas9	2741.3911
0.2001	20190410_QExHFX1_RSLC1_Beveridge_Clausen_IMP_DSS_JRmethod_R3.13494.13494.4	xl	1.3000(0.7250+0.5750)	0.22	-0.9436	/	K.EGNWKRIVTGLK.A(5)+K.QLKR.R(3)	REVERSE_sp|AMYS_HUMAN|+Cas9	2081.2108
0.2	20190410_QExHFX1_RSLC1_Beveridge_Clausen_IMP_DSS_JRmethod_R3.22781.22781.3	xl	1.5850(0.4800+1.3000)	1.2	4.9006	/	K.NSRERMKR.L(7)+K.SKLVSDFR.K(2)	Cas9+Cas9	2164.1534
0.1998	20190410_QExHFX1_RSLC1_Beveridge_Clausen_IMP_DSS_JRmethod_R3.07845.07845.5	xl	1.2650(0.8900+0.3750)	0.655	-0.305	/	K.KLVDSTDK.A(1)+K.VLSAYNKHR.D(7)	Cas9+Cas9	2129.148
0.1988	20190410_QExHFX1_RSLC1_Beveridge_Clausen_IMP_DSS_JRmethod_R3.10223.10223.3	xl	1.8150(1.3450+0.4700)	0.42	0.1162	/	K.FKVLGNTDR.H(2)+R.KMIAK.S(1)	Cas9+Cas9	1775.9967
0.1985	20190410_QExHFX1_RSLC1_Beveridge_Clausen_IMP_DSS_JRmethod_R3.07580.07580.3	xl	1.7750(1.3000+0.4750)	0.065	-0.4211	/	R.KFDNLTK.A(1)+R.SDKNR.G(3)	Cas9+Cas9	1620.8471
0.198	20190410_QExHFX1_RSLC1_Beveridge_Clausen_IMP_DSS_JRmethod_R3.05154.05154.3	xl	1.4750(0.7050+0.9900)	0.55	0.1262	/	R.EKIEK.L(2)+R.KVTVK.Q(1)	Cas9+Cas9,REVERSE_Cas9	1356.8227
0.198	20190410_QExHFX1_RSLC1_Beveridge_Clausen_IMP_DSS_JRmethod_R3.11658.11658.5	xl	1.0450(0.4600+0.8300)	1.045	-0.1631	/	R.NSDKLIAR.K(4)+R.SSVVKGDVSEEVNIR.V(5)	Cas9+REVERSE_sp|K1C15_SHEEP|	2670.4187
0.198	20190410_QExHFX1_RSLC1_Beveridge_Clausen_IMP_DSS_JRmethod_R3.13183.13183.4	xl	1.3450(1.0450+0.4800)	0.665	3.2904	/	K.FKVLGNTDR.H(2)+R.KFDNLTKAER.G(7)	Cas9+Cas9	2407.2858
0.1979	20190410_QExHFX1_RSLC1_Beveridge_Clausen_IMP_DSS_JRmethod_R3.09654.09654.4	xl	1.2650(0.7700+0.4950)	0.65	-0.0907	/	K.GQKNSR.E(3)+R.KDFQFYK.V(1)	Cas9+Cas9	1800.9158
0.1978	20190410_QExHFX1_RSLC1_Beveridge_Clausen_IMP_DSS_JRmethod_R3.17514.17514.3	xl	2.0650(0.3850+1.9150)	0.02	4.2233	/	K.GQKNSRERMK.R(3)+K.SDNVPSEEVVKK.M(11)	Cas9+Cas9	2700.3863
0.1977	20190410_QExHFX1_RSLC1_Beveridge_Clausen_IMP_DSS_JRmethod_R3.11252.11252.3	xl	1.8700(0.2450+1.6250)	1.475	0.1832	/	K.EGNWKR.L(5)+R.QQLPEKYK.E(6)	REVERSE_sp|AMYS_HUMAN|+Cas9	1959.0213
0.1976	20190410_QExHFX1_RSLC1_Beveridge_Clausen_IMP_DSS_JRmethod_R3.10686.10686.3	xl	1.9550(0.4400+1.6850)	0.07	1.9775	/	R.LSKSR.R(3)+K.RNSDKLIAR.K(5)	Cas9+Cas9	1799.0376
0.1968	20190410_QExHFX1_RSLC1_Beveridge_Clausen_IMP_DSS_JRmethod_R3.27568.27568.3	xl	1.7800(0.2450+1.5350)	1.78	0.0911	/	K.DFNEKVR.F(5)+R.SSFEKNPIDFLEAK.G(5)	REVERSE_sp|RETBP_HUMAN|+Cas9	2668.3383
0.1935	20190410_QExHFX1_RSLC1_Beveridge_Clausen_IMP_DSS_JRmethod_R3.23737.23737.3	xl	1.5050(1.0300+0.4750)	1.505	3.6028	/	K.DFRVVKNIQTR.T(6)+K.FAKEWLGK.F(3)	REVERSE_sp|OVAL_CHICK|+REVERSE_sp|OVAL_CHICK|	2490.3746
0.1909	20190410_QExHFX1_RSLC1_Beveridge_Clausen_IMP_DSS_JRmethod_R3.21241.21241.3	xl	2.0250(0.2600+1.9900)	0.035	-3.4595	/	K.KSPVK.Y(1)+R.LENLIAQLPGEKK.N(12)	REVERSE_Cas9+Cas9	2147.2564
0.1901	20190410_QExHFX1_RSLC1_Beveridge_Clausen_IMP_DSS_JRmethod_R3.08502.08502.3	xl	1.8450(0.0850+1.7600)	1.465	-0.9339	/	K.GSQKDR.L(4)+K.SDNVPSEEVVKK.M(11)	REVERSE_Cas9+Cas9	2157.0912
0.1894	20190410_QExHFX1_RSLC1_Beveridge_Clausen_IMP_DSS_JRmethod_R3.14483.14483.3	xl	1.5650(1.1300+0.4350)	0.92	-3.0594	/	R.KLINGIR.D(1)+R.KPLISEK.S(1)	Cas9+REVERSE_Cas9	1764.0872
0.1891	20190410_QExHFX1_RSLC1_Beveridge_Clausen_IMP_DSS_JRmethod_R3.13235.13235.3	xl	1.1750(1.1750+1.1750)	0.555	0.3041	/	K.ESILPKR.N(6)+K.ESILPKR.N(6)	Cas9+Cas9	1821.0723
0.1887	20190410_QExHFX1_RSLC1_Beveridge_Clausen_IMP_DSS_JRmethod_R3.22437.22437.3	xl	1.7650(0.4900+1.3350)	0.43	1.0103	/	K.KDWDPK.K(1)+R.KSEETITPWNFEEVVDK.G(1)	Cas9+Cas9	2975.4439
0.1883	20190410_QExHFX1_RSLC1_Beveridge_Clausen_IMP_DSS_JRmethod_R3.25298.25298.4	xl	1.2500(0.7600+0.4900)	0.88	4.8883	/	K.KNLIGALLFDSGETAEATR.L(1)+K.SDNVPSEEVVKK.M(11)	Cas9+Cas9	3472.7935
0.1876	20190410_QExHFX1_RSLC1_Beveridge_Clausen_IMP_DSS_JRmethod_R3.07506.07506.3	xl	1.8850(0.1900+1.7650)	1.56	0.3501	/	K.GQKNSR.E(3)+K.LVDSTDKADLR.L(7)	Cas9+Cas9	2058.0704
0.1862	20190410_QExHFX1_RSLC1_Beveridge_Clausen_IMP_DSS_JRmethod_R3.10091.10091.4	xl	1.7400(0.2950+1.4450)	0.025	0.9727	/	R.RSKSLR.A(3)+K.SDNVPSEEVVKK.M(11)	REVERSE_Cas9+Cas9	2213.2014
0.1861	20190410_QExHFX1_RSLC1_Beveridge_Clausen_IMP_DSS_JRmethod_R3.09660.09660.3	xl	1.7250(0.2100+1.7300)	1.725	-4.3853	/	K.GKEVK.A(2)+R.GKSDNVPSEEVVK.K(2)	REVERSE_Cas9+Cas9	2084.1
0.1855	20190410_QExHFX1_RSLC1_Beveridge_Clausen_IMP_DSS_JRmethod_R3.21565.21565.4	xl	1.3200(0.6400+0.8850)	0.025	4.8003	/	R.KIFGAKDLESLGGR.E(1)+R.VKGGGGGGLSAEGTGIGAMR.A(2)	REVERSE_Cas9+REVERSE_sp|K1C15_SHEEP|	3358.7666
0.1838	20190410_QExHFX1_RSLC1_Beveridge_Clausen_IMP_DSS_JRmethod_R3.10872.10872.3	xl	2.2350(0.2200+2.0150)	0.13	0.2611	/	K.GYKEVK.K(3)+K.LVDSTDKADLR.L(7)	Cas9+Cas9	2092.1051
0.1838	20190410_QExHFX1_RSLC1_Beveridge_Clausen_IMP_DSS_JRmethod_R3.10895.10895.3	xl	1.1350(1.1350+1.1350)	0.675	0.4022	/	K.SDNVPSEEVVKK.M(11)+K.SDNVPSEEVVKK.M(11)	Cas9+Cas9	2797.4232
0.183	20190410_QExHFX1_RSLC1_Beveridge_Clausen_IMP_DSS_JRmethod_R3.12272.12272.4	xl	1.5050(1.4150+0.4700)	0.02	1.5925	/	R.LEESFLVEEDKK.H(11)+K.VPSKK.F(4)	Cas9+Cas9	2160.1565
0.1824	20190410_QExHFX1_RSLC1_Beveridge_Clausen_IMP_DSS_JRmethod_R3.12268.12268.4	xl	1.5150(0.4100+1.1050)	0.265	4.8154	/	K.FKVLGNTDR.H(2)+R.MTNFDKNLPNEK.V(6)	Cas9+Cas9	2636.3267
0.1816	20190410_QExHFX1_RSLC1_Beveridge_Clausen_IMP_DSS_JRmethod_R3.21664.21664.4	xl	1.1350(0.7700+0.4800)	1.135	-1.6957	/	K.QEGSLFAPKRMGETVYK.V(9)+K.VLGNTDRHSIKK.N(11)	REVERSE_Cas9+Cas9	3444.8186
0.181	20190410_QExHFX1_RSLC1_Beveridge_Clausen_IMP_DSS_JRmethod_R3.13059.13059.3	xl	1.3500(0.7950+0.6500)	1.155	0.3006	/	R.MTNFDKNLPNEK.V(6)+R.QQLPEKYK.E(6)	Cas9+Cas9	2620.3206
0.1808	20190410_QExHFX1_RSLC1_Beveridge_Clausen_IMP_DSS_JRmethod_R3.16008.16008.3	xl	1.8300(0.3100+1.5200)	1.1	2.6201	/	K.FAKEWLGK.F(3)+K.SKLVSDFR.K(2)	REVERSE_sp|OVAL_CHICK|+Cas9	2066.12
0.1807	20190410_QExHFX1_RSLC1_Beveridge_Clausen_IMP_DSS_JRmethod_R3.14440.14440.3	xl	1.3550(0.8100+0.9250)	0.15	-0.6311	/	K.QLFSAVGWYKMK.F(10)+K.VMKQLK.R(3)	REVERSE_sp|RETBP_HUMAN|+Cas9	2340.2737
0.18	20190410_QExHFX1_RSLC1_Beveridge_Clausen_IMP_DSS_JRmethod_R3.11951.11951.4	xl	1.2950(0.6350+0.6600)	0.04	0.2965	/	R.KKLVDSTDK.A(2)+R.LAMENEYKLR.F(8)	Cas9+REVERSE_sp|K1C15_SHEEP|	2436.2933
0.1783	20190410_QExHFX1_RSLC1_Beveridge_Clausen_IMP_DSS_JRmethod_R3.12557.12557.4	xl	1.3150(0.4800+1.0800)	0.625	2.5897	/	K.GRNKDSR.T(4)+K.RNSDKLIAR.K(5)	REVERSE_Cas9+Cas9	2041.114
0.1775	20190410_QExHFX1_RSLC1_Beveridge_Clausen_IMP_DSS_JRmethod_R3.14819.14819.3	xl	1.4650(0.9000+0.7050)	0.145	-1.5592	/	K.QLKEDYFK.K(3)+K.VITLKSK.L(5)	Cas9+Cas9	1995.1291
0.1768	20190410_QExHFX1_RSLC1_Beveridge_Clausen_IMP_DSS_JRmethod_R3.22045.22045.4	xl	1.3350(0.7700+0.5650)	0.185	1.2451	/	R.MLASAGELQKGNELALPSK.Y(10)+R.VKENFDKAR.F(2)	Cas9+sp|RETBP_HUMAN|	3199.6909
0.1764	20190410_QExHFX1_RSLC1_Beveridge_Clausen_IMP_DSS_JRmethod_R3.10390.10390.4	xl	1.3000(0.8900+0.4100)	0.745	-1.0209	/	K.FKVLGNTDR.H(2)+R.KMIAK.S(1)	Cas9+Cas9	1775.9967
0.176	20190410_QExHFX1_RSLC1_Beveridge_Clausen_IMP_DSS_JRmethod_R3.13732.13732.3	xl	1.1050(1.1050+1.1050)	0.445	-0.9881	/	K.ESILPKR.N(6)+K.ESILPKR.N(6)	Cas9+Cas9	1821.0723
0.1751	20190410_QExHFX1_RSLC1_Beveridge_Clausen_IMP_DSS_JRmethod_R3.16028.16028.3	xl	1.7800(0.1650+1.7600)	1.28	-2.8295	/	R.KDMASNYK.E(1)+K.SDNVPSEEVVKKMK.N(12)	sp|MYG_HUMAN|+Cas9	2682.3243
0.1746	20190410_QExHFX1_RSLC1_Beveridge_Clausen_IMP_DSS_JRmethod_R3.10114.10114.4	xl	1.7150(0.2850+1.4300)	0.05	4.8258	/	K.LSKR.V(3)+K.SDNVPSEEVVKKMK.N(11)	REVERSE_sp|CRP_HUMAN|+Cas9	2229.2038
0.1726	20190410_QExHFX1_RSLC1_Beveridge_Clausen_IMP_DSS_JRmethod_R3.20761.20761.3	xl	1.4050(0.4350+0.9700)	1.405	-0.0428	/	K.FDKFK.H(3)+K.IDGPWMHKSADIR.F(8)	sp|MYG_HUMAN|+REVERSE_sp|AMYS_HUMAN|	2346.183
0.1716	20190410_QExHFX1_RSLC1_Beveridge_Clausen_IMP_DSS_JRmethod_R3.26291.26291.3	xl	1.5600(0.5250+1.3450)	0.89	1.1339	/	R.KFDNLTK.A(1)+R.KSEETITPWNFEEVVDK.G(1)	Cas9+Cas9	3052.528
0.1696	20190410_QExHFX1_RSLC1_Beveridge_Clausen_IMP_DSS_JRmethod_R3.15900.15900.4	xl	1.3350(0.4750+0.8600)	0.305	-2.6708	/	R.SDKNR.G(3)+K.SEDEMKASEDLKK.H(12)	Cas9+sp|MYG_HUMAN|	2265.0793
0.1686	20190410_QExHFX1_RSLC1_Beveridge_Clausen_IMP_DSS_JRmethod_R3.10998.10998.4	xl	1.3300(0.5300+0.8500)	0.1	-2.709	/	K.QLKEDYFK.K(3)+R.TQINKVVR.F(5)	Cas9+sp|OVAL_CHICK|	2164.1891
0.1677	20190410_QExHFX1_RSLC1_Beveridge_Clausen_IMP_DSS_JRmethod_R3.13581.13581.4	xl	1.2250(0.5850+0.6400)	0.25	-3.0374	/	K.HRDKPIR.E(4)+R.KFDNLTK.A(1)	Cas9+Cas9	1923.0689
0.1677	20190410_QExHFX1_RSLC1_Beveridge_Clausen_IMP_DSS_JRmethod_R3.14435.14435.4	xl	1.3000(0.5050+0.9100)	0.295	-1.7234	/	K.KDWDPK.K(1)+R.MTNFDKNLPNEK.V(6)	Cas9+Cas9	2375.1466
0.1664	20190410_QExHFX1_RSLC1_Beveridge_Clausen_IMP_DSS_JRmethod_R3.18348.18348.4	xl	1.1900(0.6650+0.6650)	0.185	2.3068	/	K.KFYDEKLQK.V(6)+K.WNGEKMSYLK.N(5)	REVERSE_Cas9+sp|AMYS_HUMAN|	2590.314
0.1656	20190410_QExHFX1_RSLC1_Beveridge_Clausen_IMP_DSS_JRmethod_R3.13823.13823.4	xl	1.5350(0.3600+1.1750)	0.045	-0.2401	/	R.SDKNR.G(3)+K.TEVQTGGFSKESILPK.R(10)	Cas9+Cas9	2476.2808
0.1633	20190410_QExHFX1_RSLC1_Beveridge_Clausen_IMP_DSS_JRmethod_R3.24529.24529.3	xl	1.4550(0.6350+0.8200)	0.435	-2.0652	/	K.IFGAKDLESLGGR.E(5)+K.QLKPNAEGVK.M(3)	REVERSE_Cas9+REVERSE_sp|CAH1_HUMAN|	2582.4067
0.1627	20190410_QExHFX1_RSLC1_Beveridge_Clausen_IMP_DSS_JRmethod_R3.15341.15341.3	xl	2.3250(2.2500+0.1350)	0.03	0.8803	/	R.LENLIAQLPGEKK.N(12)+K.VSKLK.K(3)	Cas9+REVERSE_Cas9	2163.2877
0.1622	20190410_QExHFX1_RSLC1_Beveridge_Clausen_IMP_DSS_JRmethod_R3.18146.18146.4	xl	1.4400(0.9650+0.4750)	0.095	0.4372	/	K.DDSIDNKVLTR.S(7)+K.KDLIIK.L(1)	Cas9+Cas9	2141.1942
0.16	20190410_QExHFX1_RSLC1_Beveridge_Clausen_IMP_DSS_JRmethod_R3.15378.15378.4	xl	1.2200(0.5100+0.7100)	0.705	0.4669	/	K.AGFIKR.Q(5)+R.KDFQFYK.V(1)	Cas9+Cas9	1802.9719
0.1599	20190410_QExHFX1_RSLC1_Beveridge_Clausen_IMP_DSS_JRmethod_R3.14250.14250.4	xl	1.2750(0.8650+0.6350)	0.025	3.9514	/	K.HKTAHSQALPK.L(2)+K.IILDKKVEK.Y(6)	REVERSE_sp|MYG_HUMAN|+REVERSE_Cas9	2439.4212
0.1597	20190410_QExHFX1_RSLC1_Beveridge_Clausen_IMP_DSS_JRmethod_R3.11938.11938.3	xl	1.6600(1.4500+0.3650)	0.675	-4.2831	/	R.NSDKLIAR.K(4)+R.SNKQGK.Q(3)	Cas9+REVERSE_Cas9	1713.9373
0.1587	20190410_QExHFX1_RSLC1_Beveridge_Clausen_IMP_DSS_JRmethod_R3.17266.17266.4	xl	1.2300(0.5400+0.7050)	0.535	4.2017	/	K.FAKEWLGK.F(3)+K.LVSDFRKDFQFYK.V(7)	REVERSE_sp|OVAL_CHICK|+Cas9	2807.4685
0.1583	20190410_QExHFX1_RSLC1_Beveridge_Clausen_IMP_DSS_JRmethod_R3.25109.25109.3	xl	1.2600(0.6700+0.5900)	1.26	-1.2383	/	K.IEKILTFR.L(3)+R.SSFEKNPIDFLEAK.G(5)	Cas9+Cas9	2780.4999
0.1577	20190410_QExHFX1_RSLC1_Beveridge_Clausen_IMP_DSS_JRmethod_R3.12289.12289.3	xl	1.7350(1.6150+0.1200)	1.385	-1.6432	/	R.GKSDNVPSEEVVK.K(2)+R.KREI.-(1)	Cas9+sp|K1C15_SHEEP|	2069.1003
0.1564	20190410_QExHFX1_RSLC1_Beveridge_Clausen_IMP_DSS_JRmethod_R3.16130.16130.4	xl	1.1550(0.4300+0.7250)	1.155	-0.4321	/	K.GRNKDSR.T(4)+R.VSSFRVKENFDK.A(7)	REVERSE_Cas9+sp|RETBP_HUMAN|	2424.2509
0.1556	20190410_QExHFX1_RSLC1_Beveridge_Clausen_IMP_DSS_JRmethod_R3.08404.08404.4	xl	1.4100(0.1900+1.3850)	1.07	-0.5229	/	K.GSQKDR.L(4)+K.LVDSTDKADLR.L(7)	REVERSE_Cas9+Cas9	2059.0545
0.1546	20190410_QExHFX1_RSLC1_Beveridge_Clausen_IMP_DSS_JRmethod_R3.08162.08162.3	xl	1.5550(0.4350+1.2750)	0.73	-0.4246	/	R.EKIEK.L(2)+K.VITLKSK.L(5)	Cas9+Cas9	1570.9545
0.1545	20190410_QExHFX1_RSLC1_Beveridge_Clausen_IMP_DSS_JRmethod_R3.14545.14545.3	xl	1.4500(0.5000+0.9500)	1.275	1.0909	/	K.LVDSTDKADLR.L(7)+K.SDNVPSEEVVKK.M(11)	Cas9+Cas9	2699.3864
0.1518	20190410_QExHFX1_RSLC1_Beveridge_Clausen_IMP_DSS_JRmethod_R3.27951.27951.3	xl	1.5850(0.2100+1.3750)	1.5	-0.5951	/	K.DFNEKVR.F(5)+R.SSFEKNPIDFLEAK.G(5)	REVERSE_sp|RETBP_HUMAN|+Cas9	2668.3383
0.1516	20190410_QExHFX1_RSLC1_Beveridge_Clausen_IMP_DSS_JRmethod_R3.22170.22170.4	xl	1.2550(0.5500+0.7050)	0.21	-4.0211	/	R.LFKGHPETLEKFDK.F(3)+R.VKENFDKAR.F(2)	sp|MYG_HUMAN|+sp|RETBP_HUMAN|	2931.5493
0.1508	20190410_QExHFX1_RSLC1_Beveridge_Clausen_IMP_DSS_JRmethod_R3.20788.20788.3	xl	1.9900(0.1850+1.8050)	0.075	-0.6189	/	K.KFYDEK.L(1)+R.QEDFYPFLKDNR.E(9)	REVERSE_Cas9+Cas9	2537.2113
0.15	20190410_QExHFX1_RSLC1_Beveridge_Clausen_IMP_DSS_JRmethod_R3.14909.14909.3	xl	1.6000(0.2600+1.4650)	1.175	-0.3861	/	R.KDFQFYK.V(1)+K.SDNVPSEEVVKK.M(11)	Cas9+Cas9	2442.2317
0.1499	20190410_QExHFX1_RSLC1_Beveridge_Clausen_IMP_DSS_JRmethod_R3.20571.20571.3	xl	1.7950(1.7350+0.1250)	1.795	4.2986	/	R.LEESFLVEEDKK.H(11)+K.VEKGK.S(3)	Cas9+Cas9	2162.1357
0.1493	20190410_QExHFX1_RSLC1_Beveridge_Clausen_IMP_DSS_JRmethod_R3.11156.11156.3	xl	1.6800(0.3250+1.3550)	0.66	-0.3052	/	R.EKIEK.L(2)+K.RNSDKLIAR.K(5)	Cas9+Cas9	1855.0526
0.1489	20190410_QExHFX1_RSLC1_Beveridge_Clausen_IMP_DSS_JRmethod_R3.22619.22619.3	xl	1.4800(0.7100+1.0500)	0.32	1.9969	/	K.ARFSGTWYAMAKK.D(12)+K.FKKSPVK.Y(3)	sp|RETBP_HUMAN|+REVERSE_Cas9	2486.3507
0.1443	20190410_QExHFX1_RSLC1_Beveridge_Clausen_IMP_DSS_JRmethod_R3.08766.08766.3	xl	1.7300(0.0550+1.7450)	1.505	-0.1007	/	K.GSQKDR.L(4)+K.LVDSTDKADLR.L(7)	REVERSE_Cas9+Cas9	2059.0545
0.1439	20190410_QExHFX1_RSLC1_Beveridge_Clausen_IMP_DSS_JRmethod_R3.08284.08284.4	xl	1.3600(0.3900+1.1700)	0.4	-0.3809	/	K.GQKNSR.E(3)+K.LVDSTDKADLR.L(7)	Cas9+Cas9	2058.0704
0.1439	20190410_QExHFX1_RSLC1_Beveridge_Clausen_IMP_DSS_JRmethod_R3.12723.12723.3	xl	1.7300(0.4400+1.2900)	0.015	-1.0321	/	K.EDYFKK.L(5)+K.VKYVTEGMR.K(2)	Cas9+Cas9	2048.0288
0.1433	20190410_QExHFX1_RSLC1_Beveridge_Clausen_IMP_DSS_JRmethod_R3.13500.13500.3	xl	1.3050(0.6100+0.6950)	1.305	0.3076	/	K.EGNWKRIVTGLK.A(5)+K.QLKR.R(3)	REVERSE_sp|AMYS_HUMAN|+Cas9	2081.2108
0.1427	20190410_QExHFX1_RSLC1_Beveridge_Clausen_IMP_DSS_JRmethod_R3.10275.10275.4	xl	1.2050(0.5550+0.6500)	0.46	0.5941	/	R.KDFQFYKVR.E(7)+K.VFKNPK.F(3)	Cas9+sp|CTRB_BOVIN|	2099.1567
0.1425	20190410_QExHFX1_RSLC1_Beveridge_Clausen_IMP_DSS_JRmethod_R3.13092.13092.3	xl	1.7600(1.4550+0.4550)	0.265	1.6702	/	K.DDSIDNKVLTR.S(7)+R.DKPIR.E(2)	Cas9+Cas9	2040.085
0.1424	20190410_QExHFX1_RSLC1_Beveridge_Clausen_IMP_DSS_JRmethod_R3.08378.08378.3	xl	1.8000(1.5450+0.3200)	0.18	-0.4979	/	K.VKYVTEGMR.K(2)+K.VPSKK.F(4)	Cas9+Cas9	1776.9807
0.1422	20190410_QExHFX1_RSLC1_Beveridge_Clausen_IMP_DSS_JRmethod_R3.16479.16479.4	xl	1.3750(1.2500+0.4950)	0.1	1.7753	/	K.DSNRKPLISEKSFGGTQVETK.K(11)+K.LANYKTK.G(5)	REVERSE_Cas9+REVERSE_sp|CTRB_BOVIN|	3294.7458
0.1414	20190410_QExHFX1_RSLC1_Beveridge_Clausen_IMP_DSS_JRmethod_R3.06381.06381.3	xl	1.4400(1.3000+0.3250)	1.44	-0.2252	/	K.AGFIKR.Q(5)+K.GSQKDR.L(4)	Cas9+REVERSE_Cas9	1517.8313
0.1408	20190410_QExHFX1_RSLC1_Beveridge_Clausen_IMP_DSS_JRmethod_R3.13389.13389.4	xl	1.5300(1.1950+0.3350)	0.205	1.5377	/	R.NSDKLIAR.K(4)+R.VRKSLK.K(3)	Cas9+sp|CRP_HUMAN|	1783.0679
0.1404	20190410_QExHFX1_RSLC1_Beveridge_Clausen_IMP_DSS_JRmethod_R3.13558.13558.3	xl	1.6450(1.3750+0.2700)	0.935	-0.9263	/	K.MIAKSEQEIGK.A(4)+K.YDENDKLIR.E(6)	Cas9+Cas9	2535.2889
0.1403	20190410_QExHFX1_RSLC1_Beveridge_Clausen_IMP_DSS_JRmethod_R3.13473.13473.4	xl	1.3250(0.5100+0.8150)	0.2	2.8545	/	K.HRDKPIR.E(4)+K.KDLIIK.L(1)	Cas9+Cas9	1787.078
0.1401	20190410_QExHFX1_RSLC1_Beveridge_Clausen_IMP_DSS_JRmethod_R3.07756.07756.4	xl	1.1300(1.0500+0.4500)	1.13	0.401	/	K.KAMAYWTGSFR.A(1)+K.LSKR.V(3)	REVERSE_sp|RETBP_HUMAN|+REVERSE_sp|CRP_HUMAN|	1957.0243
0.1388	20190410_QExHFX1_RSLC1_Beveridge_Clausen_IMP_DSS_JRmethod_R3.11235.11235.3	xl	1.8750(1.5900+0.2850)	0.03	-1.7211	/	R.NSDKLIAR.K(4)+K.SKKLKSVK.E(5)	Cas9+Cas9	1970.1887
0.1375	20190410_QExHFX1_RSLC1_Beveridge_Clausen_IMP_DSS_JRmethod_R3.07481.07481.4	xl	1.1450(0.6000+0.6850)	0.46	3.4935	/	K.GQKNSR.E(3)+K.QEGSLFAPKR.M(9)	Cas9+REVERSE_Cas9	1958.0333
0.1374	20190410_QExHFX1_RSLC1_Beveridge_Clausen_IMP_DSS_JRmethod_R3.13861.13861.4	xl	1.4650(0.4100+1.0550)	0.095	0.6794	/	K.EIKER.N(3)+K.VYDVRKMIAKSEQEIGK.A(6)	REVERSE_Cas9+Cas9	2804.5105
0.136	20190410_QExHFX1_RSLC1_Beveridge_Clausen_IMP_DSS_JRmethod_R3.16024.16024.3	xl	1.9050(0.2550+1.9200)	0.005	-4.6101	/	R.KDMASNYK.E(1)+K.SDNVPSEEVVKKMK.N(11)	sp|MYG_HUMAN|+Cas9	2682.3243
0.1358	20190410_QExHFX1_RSLC1_Beveridge_Clausen_IMP_DSS_JRmethod_R3.17294.17294.4	xl	1.3400(0.9350+0.4050)	0.53	0.1354	/	R.ENQTTQKGQK.N(7)+K.IKVYLPR.M(2)	Cas9+sp|OVAL_CHICK|	2186.2058
0.1349	20190410_QExHFX1_RSLC1_Beveridge_Clausen_IMP_DSS_JRmethod_R3.25862.25862.4	xl	1.3850(0.9750+0.4100)	0.145	-1.1327	/	R.NKDSRTLVKNDISDDK.L(9)+K.RAILKDSNR.K(5)	REVERSE_Cas9+REVERSE_Cas9	3056.6213
0.1335	20190410_QExHFX1_RSLC1_Beveridge_Clausen_IMP_DSS_JRmethod_R3.14404.14404.3	xl	1.2750(0.7950+0.7650)	0.38	-4.2251	/	R.ATRKLR.T(4)+R.LEDTTKFYPSYDR.E(6)	REVERSE_Cas9+REVERSE_sp|K1C15_SHEEP|	2515.307
0.1333	20190410_QExHFX1_RSLC1_Beveridge_Clausen_IMP_DSS_JRmethod_R3.27835.27835.3	xl	1.6300(0.2900+1.3400)	1.39	0.7009	/	K.DFNEKVR.F(5)+R.SSFEKNPIDFLEAK.G(5)	REVERSE_sp|RETBP_HUMAN|+Cas9	2668.3383
0.133	20190410_QExHFX1_RSLC1_Beveridge_Clausen_IMP_DSS_JRmethod_R3.13074.13074.4	xl	1.1500(0.4300+0.7200)	1.15	2.8781	/	K.IILDKK.V(5)+K.KLVDSTDKADLR.L(8)	REVERSE_Cas9+Cas9	2226.2834
0.1324	20190410_QExHFX1_RSLC1_Beveridge_Clausen_IMP_DSS_JRmethod_R3.14966.14966.4	xl	1.2050(0.4900+0.9550)	0.66	3.1939	/	K.IKVYLPR.M(2)+R.NSDKLIAR.K(4)	sp|OVAL_CHICK|+Cas9	1941.141
0.1322	20190410_QExHFX1_RSLC1_Beveridge_Clausen_IMP_DSS_JRmethod_R3.11999.11999.4	xl	1.5450(1.2150+0.3300)	0.07	0.5579	/	K.FIKPILEK.M(3)+R.SDKNR.G(3)	Cas9+Cas9	1742.993
0.1309	20190410_QExHFX1_RSLC1_Beveridge_Clausen_IMP_DSS_JRmethod_R3.09907.09907.3	xl	1.8150(1.6650+0.2850)	0.15	-0.3336	/	K.APLSASMIKR.Y(9)+R.SDKNR.G(3)	Cas9+Cas9	1828.9828
0.1307	20190410_QExHFX1_RSLC1_Beveridge_Clausen_IMP_DSS_JRmethod_R3.14892.14892.4	xl	1.3500(0.4950+1.0550)	0.01	-4.4412	/	K.LYSMKEGNWKR.L(10)+K.NSRERMKR.L(7)	REVERSE_sp|AMYS_HUMAN|+Cas9	2624.3427
0.1296	20190410_QExHFX1_RSLC1_Beveridge_Clausen_IMP_DSS_JRmethod_R3.07890.07890.3	xl	1.4050(0.4650+0.9950)	0.99	-0.5264	/	R.HSIKK.N(4)+K.NLPNEKVLPK.H(6)	Cas9+Cas9	1900.1145
0.1292	20190410_QExHFX1_RSLC1_Beveridge_Clausen_IMP_DSS_JRmethod_R3.07841.07841.3	xl	1.6400(1.3950+0.4900)	0.06	-0.2608	/	R.KLINGIR.D(1)+R.SDKNR.G(3)	Cas9+Cas9	1568.8998
0.1287	20190410_QExHFX1_RSLC1_Beveridge_Clausen_IMP_DSS_JRmethod_R3.23873.23873.3	xl	1.4550(0.7700+1.0750)	0.005	4.5932	/	R.AKDFNEKVR.F(7)+R.KIFGAKDLESLGGR.E(1)	REVERSE_sp|RETBP_HUMAN|+REVERSE_Cas9	2733.4812
0.1286	20190410_QExHFX1_RSLC1_Beveridge_Clausen_IMP_DSS_JRmethod_R3.10384.10384.3	xl	1.7900(1.4050+0.3850)	0.325	1.0441	/	K.FKVLGNTDR.H(2)+R.KMIAK.S(1)	Cas9+Cas9	1775.9967
0.1279	20190410_QExHFX1_RSLC1_Beveridge_Clausen_IMP_DSS_JRmethod_R3.17507.17507.3	xl	1.3400(0.8000+0.5400)	1.34	0.9098	/	K.EGNWKRIVTGLK.A(5)+K.QLKR.R(3)	REVERSE_sp|AMYS_HUMAN|+Cas9	2081.2108
0.1278	20190410_QExHFX1_RSLC1_Beveridge_Clausen_IMP_DSS_JRmethod_R3.11696.11696.4	xl	1.4000(0.4100+1.2900)	0.03	-4.2629	/	R.KWNGEK.M(1)+K.SDNVPSEEVVKKMK.N(11)	sp|AMYS_HUMAN|+Cas9	2487.2678
0.1277	20190410_QExHFX1_RSLC1_Beveridge_Clausen_IMP_DSS_JRmethod_R3.11050.11050.3	xl	1.8250(0.3050+1.5200)	0.035	-0.1287	/	K.GYKEVK.K(3)+K.LVDSTDKADLR.L(7)	Cas9+Cas9	2092.1051
0.1274	20190410_QExHFX1_RSLC1_Beveridge_Clausen_IMP_DSS_JRmethod_R3.10827.10827.3	xl	1.8050(0.1550+1.6500)	1.31	1.0832	/	K.AGFIKR.Q(5)+K.SDNVPSEEVVKK.M(11)	Cas9+Cas9	2158.1633
0.1271	20190410_QExHFX1_RSLC1_Beveridge_Clausen_IMP_DSS_JRmethod_R3.24038.24038.3	xl	1.3650(0.6450+0.9050)	0.805	0.8091	/	K.DFNEKVR.F(5)+R.SVLKGGPFSDSYR.L(4)	REVERSE_sp|RETBP_HUMAN|+sp|CAH1_HUMAN|	2456.2335
0.1269	20190410_QExHFX1_RSLC1_Beveridge_Clausen_IMP_DSS_JRmethod_R3.09378.09378.3	xl	1.9650(0.2950+1.9050)	0.07	0.0767	/	K.GYKEVK.K(3)+K.SDNVPSEEVVKK.M(11)	Cas9+Cas9	2190.1419
0.1262	20190410_QExHFX1_RSLC1_Beveridge_Clausen_IMP_DSS_JRmethod_R3.16242.16242.3	xl	1.6800(1.2550+0.4250)	0.13	-3.7491	/	K.DDSIDNKVLTRSDK.N(7)+L.ERKR.S(3)	Cas9+REVERSE_sp|K1C15_SHEEP|	2330.2189
0.1262	20190410_QExHFX1_RSLC1_Beveridge_Clausen_IMP_DSS_JRmethod_R3.17474.17474.3	xl	1.4350(0.4950+1.1850)	0.755	-4.4578	/	K.MKNYWR.Q(2)+R.MTNFDKNLPNEK.V(6)	Cas9+Cas9	2484.1929
0.1253	20190410_QExHFX1_RSLC1_Beveridge_Clausen_IMP_DSS_JRmethod_R3.09535.09535.3	xl	1.6100(1.6100+0.1550)	1.315	-0.3919	/	K.APLSASMIKR.Y(9)+R.SDKNR.G(3)	Cas9+Cas9	1828.9828
0.1245	20190410_QExHFX1_RSLC1_Beveridge_Clausen_IMP_DSS_JRmethod_R3.10380.10380.4	xl	1.3500(1.1550+0.4350)	0.14	-0.1421	/	R.NSDKLIAR.K(4)+K.VLSAYNKHR.D(7)	Cas9+Cas9	2140.1752
0.1241	20190410_QExHFX1_RSLC1_Beveridge_Clausen_IMP_DSS_JRmethod_R3.24225.24225.3	xl	1.4050(0.8100+0.7200)	0.02	-0.3517	/	R.LFKGHPETLEKFDK.F(11)+K.SEQEIGKATAK.Y(7)	sp|MYG_HUMAN|+Cas9	2986.565
0.1234	20190410_QExHFX1_RSLC1_Beveridge_Clausen_IMP_DSS_JRmethod_R3.12753.12753.4	xl	1.0600(0.6550+0.4600)	1.06	-4.2506	/	K.DFKELTEPHGK.F(3)+K.KFYDEKLQK.V(6)	REVERSE_sp|MYG_HUMAN|+REVERSE_Cas9	2635.3532
0.1232	20190410_QExHFX1_RSLC1_Beveridge_Clausen_IMP_DSS_JRmethod_R3.11131.11131.3	xl	1.6600(0.0850+1.6200)	1.385	-4.2618	/	K.VEKGK.S(3)+K.VKYVTEGMR.K(2)	Cas9+Cas9	1778.96
0.1231	20190410_QExHFX1_RSLC1_Beveridge_Clausen_IMP_DSS_JRmethod_R3.18667.18667.3	xl	1.8550(1.8250+0.2300)	0.75	0.5629	/	K.FDNLTKAER.G(6)+K.GQKNSRER.M(3)	Cas9+Cas9	2204.1297
0.1221	20190410_QExHFX1_RSLC1_Beveridge_Clausen_IMP_DSS_JRmethod_R3.11921.11921.4	xl	1.0500(0.5100+0.5400)	1.05	3.3526	/	K.IGEEIRKMR.E(7)+K.VLLEETGDMKELIPK.L(10)	REVERSE_Cas9+REVERSE_Cas9	2982.6132
0.1219	20190410_QExHFX1_RSLC1_Beveridge_Clausen_IMP_DSS_JRmethod_R3.22673.22673.3	xl	1.5050(0.6150+1.0000)	0.405	1.5872	/	K.FKMK.Y(2)+R.KIFGAKDLESLGGREAK.T(6)	sp|RETBP_HUMAN|+REVERSE_Cas9	2508.3773
0.1211	20190410_QExHFX1_RSLC1_Beveridge_Clausen_IMP_DSS_JRmethod_R3.14716.14716.4	xl	1.1750(0.8600+0.3150)	1.175	-2.9444	/	K.DFNEKVRFSSVR.C(5)+R.KMRERSNK.Q(1)	REVERSE_sp|RETBP_HUMAN|+REVERSE_Cas9	2668.3866
0.1204	20190410_QExHFX1_RSLC1_Beveridge_Clausen_IMP_DSS_JRmethod_R3.11480.11480.4	xl	1.2500(0.7900+0.4600)	0.335	-0.7921	/	K.LVDSTDKADLR.L(7)+K.VMKQLK.R(3)	Cas9+Cas9	2115.1608
0.1181	20190410_QExHFX1_RSLC1_Beveridge_Clausen_IMP_DSS_JRmethod_R3.19430.19430.3	xl	1.8100(0.4100+1.4000)	0.095	3.6421	/	R.AKDFNEKVR.F(7)+R.KPAFLSGEQK.K(1)	REVERSE_sp|RETBP_HUMAN|+Cas9	2347.2535
0.1174	20190410_QExHFX1_RSLC1_Beveridge_Clausen_IMP_DSS_JRmethod_R3.10366.10366.4	xl	1.2050(0.6650+0.5400)	0.16	-0.948	/	K.KFYDEKLQK.V(6)+R.RSKSLR.A(3)	REVERSE_Cas9+REVERSE_Cas9	2081.1632
0.1154	20190410_QExHFX1_RSLC1_Beveridge_Clausen_IMP_DSS_JRmethod_R3.12099.12099.3	xl	1.2650(0.5050+0.9950)	1.265	-2.8964	/	K.MRERSNKQGK.Q(7)+K.SDNVPSEEVVKK.M(11)	REVERSE_Cas9+Cas9	2700.3863
0.1145	20190410_QExHFX1_RSLC1_Beveridge_Clausen_IMP_DSS_JRmethod_R3.17178.17178.3	xl	1.3450(0.6300+0.7150)	0.855	0.2181	/	K.NLPNEKVLPK.H(6)+K.TYAHLFDDKVMK.Q(9)	Cas9+Cas9	2755.4617
0.114	20190410_QExHFX1_RSLC1_Beveridge_Clausen_IMP_DSS_JRmethod_R3.24952.24952.4	xl	1.2100(0.6100+0.7550)	0.03	0.4368	/	K.DNREKIEKILTFR.L(8)+K.KVVEESPVNDSKGR.N(1)	Cas9+REVERSE_Cas9	3341.7942
0.1124	20190410_QExHFX1_RSLC1_Beveridge_Clausen_IMP_DSS_JRmethod_R3.13654.13654.4	xl	1.3100(0.4600+0.8500)	0.04	-4.5239	/	R.KKDWDPK.K(2)+K.MKNYWR.Q(2)	Cas9+Cas9	1949.9821
0.1124	20190410_QExHFX1_RSLC1_Beveridge_Clausen_IMP_DSS_JRmethod_R3.26832.26832.3	xl	1.4600(0.2400+1.2200)	1.46	-1.2055	/	K.AFKDEDTQAMPFR.V(3)+R.LEESFLVEEDKK.H(11)	sp|OVAL_CHICK|+Cas9	3157.5164
0.1109	20190410_QExHFX1_RSLC1_Beveridge_Clausen_IMP_DSS_JRmethod_R3.19940.19940.4	xl	1.0650(0.6800+0.4300)	1.065	-3.8323	/	K.KVVEESPVNDSKGR.N(12)+K.NSRERMKR.L(7)	REVERSE_Cas9+Cas9	2756.435
0.1105	20190410_QExHFX1_RSLC1_Beveridge_Clausen_IMP_DSS_JRmethod_R3.17549.17549.4	xl	1.4000(0.4250+0.9750)	0.07	4.6158	/	K.QEGSLFAPKR.M(9)+K.SDNVPSEEVVKKMK.N(11)	REVERSE_Cas9+Cas9	2858.4847
0.1101	20190410_QExHFX1_RSLC1_Beveridge_Clausen_IMP_DSS_JRmethod_R3.11024.11024.4	xl	1.4250(0.3300+1.0950)	0.065	-0.2682	/	K.GYKEVK.K(3)+K.LVDSTDKADLR.L(7)	Cas9+Cas9	2092.1051
0.1069	20190410_QExHFX1_RSLC1_Beveridge_Clausen_IMP_DSS_JRmethod_R3.09419.09419.3	xl	1.9300(1.9300+0.1350)	0.005	-0.5602	/	K.APLSASMIKR.Y(9)+R.SDKNR.G(3)	Cas9+Cas9	1828.9828
0.1064	20190410_QExHFX1_RSLC1_Beveridge_Clausen_IMP_DSS_JRmethod_R3.18557.18557.3	xl	1.5450(0.2450+1.4650)	1.545	4.7303	/	K.DFQFYKVR.E(6)+K.LVDSTDKADLR.L(7)	Cas9+Cas9	2471.2695
0.1063	20190410_QExHFX1_RSLC1_Beveridge_Clausen_IMP_DSS_JRmethod_R3.09053.09053.3	xl	1.8650(1.8200+0.1900)	0.045	-1.5742	/	K.APLSASMIKR.Y(9)+R.SDKNR.G(3)	Cas9+Cas9	1828.9828
0.1063	20190410_QExHFX1_RSLC1_Beveridge_Clausen_IMP_DSS_JRmethod_R3.13148.13148.4	xl	1.0250(0.4600+0.5650)	1.025	-3.8615	/	R.LAMENEYKLR.F(8)+K.NPIDFLEAKGYK.E(9)	REVERSE_sp|K1C15_SHEEP|+Cas9	2797.4359
0.1063	20190410_QExHFX1_RSLC1_Beveridge_Clausen_IMP_DSS_JRmethod_R3.17394.17394.3	xl	1.4000(0.2900+1.1700)	1.4	-3.6975	/	K.NSRERMKR.L(7)+K.SKLVSDFR.K(2)	Cas9+Cas9	2164.1534
0.1061	20190410_QExHFX1_RSLC1_Beveridge_Clausen_IMP_DSS_JRmethod_R3.16304.16304.4	xl	1.4250(1.2700+0.1550)	0.89	1.2145	/	R.QEDFYPFLKDNR.E(9)+K.VPSKK.F(4)	Cas9+Cas9	2266.1633
0.1047	20190410_QExHFX1_RSLC1_Beveridge_Clausen_IMP_DSS_JRmethod_R3.18341.18341.3	xl	1.7150(0.3600+1.3550)	0.035	-3.4479	/	K.KSPVK.Y(1)+R.QLLNAKLITQR.K(6)	REVERSE_Cas9+Cas9	1992.2094
0.104	20190410_QExHFX1_RSLC1_Beveridge_Clausen_IMP_DSS_JRmethod_R3.22772.22772.3	xl	1.1200(0.7050+0.6750)	1.12	-3.1527	/	K.LFDLITKGSQK.D(7)+R.MTNFDKNLPNEK.V(6)	REVERSE_Cas9+Cas9	2836.4679
0.1039	20190410_QExHFX1_RSLC1_Beveridge_Clausen_IMP_DSS_JRmethod_R3.16125.16125.3	xl	1.8550(1.6550+0.2000)	0.045	-0.0929	/	R.QEDFYPFLKDNR.E(9)+K.VPSKK.F(4)	Cas9+Cas9	2266.1633
0.1035	20190410_QExHFX1_RSLC1_Beveridge_Clausen_IMP_DSS_JRmethod_R3.14457.14457.4	xl	1.2750(0.3400+1.1200)	0.71	0.3053	/	K.ESILPKR.N(6)+K.FKVLGNTDR.H(2)	Cas9+Cas9	2028.1367
0.1033	20190410_QExHFX1_RSLC1_Beveridge_Clausen_IMP_DSS_JRmethod_R3.12689.12689.4	xl	1.1800(0.5050+1.1350)	0.425	2.1276	/	K.ENFDKAR.F(5)+R.NSDKLIAR.K(4)	sp|RETBP_HUMAN|+Cas9	1932.0064
0.1033	20190410_QExHFX1_RSLC1_Beveridge_Clausen_IMP_DSS_JRmethod_R3.16864.16864.4	xl	1.0200(0.4650+0.8000)	1.02	-3.4724	/	R.LKRTARR.R(2)+K.NSRERMKR.L(7)	Cas9+Cas9	2113.2126
0.1011	20190410_QExHFX1_RSLC1_Beveridge_Clausen_IMP_DSS_JRmethod_R3.08212.08212.4	xl	1.1900(0.9450+0.4100)	0.56	-3.6675	/	R.TLVKNDISDDK.L(4)+R.VKYFQFDK.R(2)	REVERSE_Cas9+REVERSE_Cas9	2458.263
0.1	20190410_QExHFX1_RSLC1_Beveridge_Clausen_IMP_DSS_JRmethod_R3.16659.16659.3	xl	1.6650(0.1050+1.5600)	1.035	-0.3014	/	K.KSPVK.Y(1)+R.QEDFYPFLKDNR.E(9)	REVERSE_Cas9+Cas9	2266.1633
0.0999	20190410_QExHFX1_RSLC1_Beveridge_Clausen_IMP_DSS_JRmethod_R3.15787.15787.3	xl	1.7450(1.7450+0.1500)	1.095	3.8779	/	K.LVDSTDKADLR.L(7)+K.YFQFDKR.F(6)	Cas9+REVERSE_Cas9	2372.2011
0.0998	20190410_QExHFX1_RSLC1_Beveridge_Clausen_IMP_DSS_JRmethod_R3.26898.26898.3	xl	1.2900(0.7450+0.5450)	1.29	0.9584	/	R.MKRIEEGIK.E(2)+R.NDKLFPYFDEQRR.L(3)	Cas9+REVERSE_Cas9	2967.5275
0.0996	20190410_QExHFX1_RSLC1_Beveridge_Clausen_IMP_DSS_JRmethod_R3.23222.23222.3	xl	1.4850(0.2900+1.4500)	1.485	3.359	/	R.KPLISEK.S(1)+K.TEVQTGGFSKESILPK.R(10)	REVERSE_Cas9+Cas9	2671.4683
0.098	20190410_QExHFX1_RSLC1_Beveridge_Clausen_IMP_DSS_JRmethod_R3.07582.07582.4	xl	1.2550(0.7450+0.5100)	0.09	0.039	/	R.KFDNLTK.A(1)+R.SDKNR.G(3)	Cas9+Cas9	1620.8471
0.0978	20190410_QExHFX1_RSLC1_Beveridge_Clausen_IMP_DSS_JRmethod_R3.20806.20806.4	xl	1.0200(0.6400+0.5150)	0.935	0.2225	/	R.QEDFYPFLKDNR.E(9)+K.VKYVTEGMR.K(2)	Cas9+Cas9	2790.3686
0.0971	20190410_QExHFX1_RSLC1_Beveridge_Clausen_IMP_DSS_JRmethod_R3.11551.11551.3	xl	1.5250(1.0050+0.5200)	0.15	-3.7218	/	K.DSNRKPLISEK.S(5)+K.TKGKR.A(4)	REVERSE_Cas9+sp|CAH1_HUMAN|	2012.1377
0.0969	20190410_QExHFX1_RSLC1_Beveridge_Clausen_IMP_DSS_JRmethod_R3.17352.17352.4	xl	1.2150(0.5750+0.8350)	0.02	1.2546	/	R.DTNGLVKFKK.S(9)+R.KTAYSFISYGR.T(1)	REVERSE_Cas9+REVERSE_sp|CRP_HUMAN|	2578.3794
0.0967	20190410_QExHFX1_RSLC1_Beveridge_Clausen_IMP_DSS_JRmethod_R3.19917.19917.3	xl	1.5750(1.4100+0.1650)	1.065	-3.8189	/	R.QEDFYPFLKDNR.E(9)+K.VEKGK.S(3)	Cas9+Cas9	2268.1425
0.0959	20190410_QExHFX1_RSLC1_Beveridge_Clausen_IMP_DSS_JRmethod_R3.18212.18212.4	xl	1.0400(0.4750+0.5650)	1.04	3.5917	/	R.KRMLASAGELQK.G(1)+R.LEDTTKFYPSYDR.E(6)	Cas9+REVERSE_sp|K1C15_SHEEP|	3102.5694
0.0952	20190410_QExHFX1_RSLC1_Beveridge_Clausen_IMP_DSS_JRmethod_R3.13707.13707.4	xl	1.6250(0.1550+1.4700)	0.04	3.4245	/	K.EGNWKR.L(5)+R.SDKNRGKSDNVPSEEVVK.K(7)	REVERSE_sp|AMYS_HUMAN|+Cas9	2913.4579
0.0937	20190410_QExHFX1_RSLC1_Beveridge_Clausen_IMP_DSS_JRmethod_R3.18835.18835.4	xl	1.0450(0.4600+0.6600)	1.045	3.0973	/	K.QGKQTTQNER.A(3)+R.SDLIQAVHKTIQR.T(9)	REVERSE_Cas9+REVERSE_Cas9	2834.4997
0.0929	20190410_QExHFX1_RSLC1_Beveridge_Clausen_IMP_DSS_JRmethod_R3.19065.19065.3	xl	1.2500(0.5800+0.9250)	1.25	2.4674	/	K.FAKEWLGK.F(3)+K.YVNFLYLASHYEKLK.G(13)	REVERSE_sp|OVAL_CHICK|+Cas9	3002.5945
0.0928	20190410_QExHFX1_RSLC1_Beveridge_Clausen_IMP_DSS_JRmethod_R3.14032.14032.4	xl	0.9600(0.5100+0.7000)	0.96	-4.1275	/	R.NDKLFPYFDEQR.R(3)+R.NSDKLIAR.K(4)	REVERSE_Cas9+Cas9	2624.3233
0.0926	20190410_QExHFX1_RSLC1_Beveridge_Clausen_IMP_DSS_JRmethod_R3.16244.16244.3	xl	1.5400(1.2200+0.5200)	0.055	-0.3762	/	R.NSDKLIAR.K(4)+K.RAILKDSNR.K(5)	Cas9+REVERSE_Cas9	2125.1966
0.0925	20190410_QExHFX1_RSLC1_Beveridge_Clausen_IMP_DSS_JRmethod_R3.02854.02854.3	xl	0.8950(0.8950+0.8950)	0.895	-0.0908	/	R.DKQSGK.T(2)+R.DKQSGK.T(2)	Cas9+Cas9	1460.747
0.0924	20190410_QExHFX1_RSLC1_Beveridge_Clausen_IMP_DSS_JRmethod_R3.12244.12244.4	xl	1.2600(0.8250+0.4350)	0.155	-3.2381	/	K.AELFDIPNKEFSSR.E(9)+K.KSKGK.E(3)	REVERSE_Cas9+REVERSE_Cas9	2336.2375
0.0899	20190410_QExHFX1_RSLC1_Beveridge_Clausen_IMP_DSS_JRmethod_R3.18525.18525.3	xl	1.5900(0.5050+1.0850)	0.26	0.5803	/	K.FKVLGNTDR.H(2)+R.VNTEITKAPLSASMIK.R(7)	Cas9+Cas9	2888.568
0.0892	20190410_QExHFX1_RSLC1_Beveridge_Clausen_IMP_DSS_JRmethod_R3.25446.25446.4	xl	1.5500(0.1250+1.4900)	0.06	-0.5369	/	R.NDKLFPYFDEQR.R(3)+R.QEDFYPFLKDNR.E(9)	REVERSE_Cas9+Cas9	3279.5511
0.088	20190410_QExHFX1_RSLC1_Beveridge_Clausen_IMP_DSS_JRmethod_R3.18773.18773.4	xl	1.0550(0.6250+0.4300)	1.055	4.4566	/	R.EAKTLNDFK.R(3)+K.MRPLYVKIKR.E(9)	REVERSE_Cas9+REVERSE_sp|OVAL_CHICK|	2505.414
0.0878	20190410_QExHFX1_RSLC1_Beveridge_Clausen_IMP_DSS_JRmethod_R3.20730.20730.3	xl	1.4850(0.4600+1.0250)	0.78	2.2603	/	K.ATAKGIEQESK.A(4)+K.RNSDKLIAR.K(5)	REVERSE_Cas9+Cas9	2370.2866
0.0859	20190410_QExHFX1_RSLC1_Beveridge_Clausen_IMP_DSS_JRmethod_R3.15270.15270.3	xl	1.4500(0.2950+1.4350)	1.45	4.2365	/	R.EKIEK.L(2)+R.GGLSELDKAGFIK.R(8)	Cas9+Cas9	2117.1619
0.0846	20190410_QExHFX1_RSLC1_Beveridge_Clausen_IMP_DSS_JRmethod_R3.22234.22234.4	xl	1.0450(0.6750+0.4450)	1.045	3.9175	/	K.AELFDIPNKEFSSR.E(9)+K.DTSDVLKKR.L(7)	REVERSE_Cas9+REVERSE_Cas9	2850.4762
0.0844	20190410_QExHFX1_RSLC1_Beveridge_Clausen_IMP_DSS_JRmethod_R3.24165.24165.3	xl	1.3850(0.7450+0.6400)	0.44	0.8747	/	R.KWNGEKMSYLK.N(6)+K.TLNDFKR.Q(6)	sp|AMYS_HUMAN|+REVERSE_Cas9	2413.2463
0.0824	20190410_QExHFX1_RSLC1_Beveridge_Clausen_IMP_DSS_JRmethod_R3.14970.14970.4	xl	1.1800(0.6850+0.4950)	0.115	-1.6621	/	K.KFYDEKLQK.V(6)+K.LSKR.V(3)	REVERSE_Cas9+REVERSE_sp|CRP_HUMAN|	1838.0301
0.0822	20190410_QExHFX1_RSLC1_Beveridge_Clausen_IMP_DSS_JRmethod_R3.21465.21465.3	xl	1.5450(1.1550+0.5150)	0.31	3.3924	/	K.FKDFKELTEPHGK.F(5)+R.KWNGEK.M(1)	REVERSE_sp|MYG_HUMAN|+sp|AMYS_HUMAN|	2473.264
0.0817	20190410_QExHFX1_RSLC1_Beveridge_Clausen_IMP_DSS_JRmethod_R3.18384.18384.4	xl	1.0000(0.7250+0.4350)	1	-2.1322	/	K.AMAYWTGSFRAKDFNEKVR.F(17)+K.GQKNSR.E(3)	REVERSE_sp|RETBP_HUMAN|+Cas9	3102.5456
0.0808	20190410_QExHFX1_RSLC1_Beveridge_Clausen_IMP_DSS_JRmethod_R3.13053.13053.3	xl	1.2500(0.7400+0.5800)	1.095	0.0922	/	R.MTNFDKNLPNEK.V(6)+R.QQLPEKYK.E(6)	Cas9+Cas9	2620.3206
0.0803	20190410_QExHFX1_RSLC1_Beveridge_Clausen_IMP_DSS_JRmethod_R3.19742.19742.3	xl	1.7050(0.2950+1.4100)	0.03	-4.8266	/	K.KSPVK.Y(1)+R.QLLNAKLITQR.K(6)	REVERSE_Cas9+Cas9	1992.2094
0.0801	20190410_QExHFX1_RSLC1_Beveridge_Clausen_IMP_DSS_JRmethod_R3.14713.14713.4	xl	1.3900(1.2000+0.2900)	0.02	-0.364	/	K.LVDSTDKADLR.L(7)+R.VKYFQFDKR.F(2)	Cas9+REVERSE_Cas9	2599.3645
0.0788	20190410_QExHFX1_RSLC1_Beveridge_Clausen_IMP_DSS_JRmethod_R3.16688.16688.3	xl	1.8200(0.2900+1.7600)	0.035	0.024	/	K.VSKLK.K(3)+K.YPKLESEFVYGDYK.V(3)	REVERSE_Cas9+Cas9	2448.2827
0.0787	20190410_QExHFX1_RSLC1_Beveridge_Clausen_IMP_DSS_JRmethod_R3.08649.08649.4	xl	1.2000(0.1850+1.1950)	1.2	0.0339	/	K.GSQKDR.L(4)+K.LVDSTDKADLR.L(7)	REVERSE_Cas9+Cas9	2059.0545
0.0782	20190410_QExHFX1_RSLC1_Beveridge_Clausen_IMP_DSS_JRmethod_R3.27731.27731.3	xl	1.7350(0.2350+1.5000)	0.555	0.5846	/	K.DFNEKVR.F(5)+R.SSFEKNPIDFLEAK.G(5)	REVERSE_sp|RETBP_HUMAN|+Cas9	2668.3383
0.078	20190410_QExHFX1_RSLC1_Beveridge_Clausen_IMP_DSS_JRmethod_R3.14567.14567.3	xl	1.3900(0.6350+0.7550)	0.045	-0.5516	/	K.KMKNYWR.Q(3)+R.SDKNRGK.S(3)	Cas9+Cas9	1966.0206
0.0779	20190410_QExHFX1_RSLC1_Beveridge_Clausen_IMP_DSS_JRmethod_R3.20024.20024.4	xl	1.3000(1.0050+0.4250)	0.095	1.4394	/	K.DLESLGGREAKTLNDFK.R(11)+K.DPTKLANYK.T(4)	REVERSE_Cas9+REVERSE_sp|CTRB_BOVIN|	3078.5872
0.0767	20190410_QExHFX1_RSLC1_Beveridge_Clausen_IMP_DSS_JRmethod_R3.12039.12039.4	xl	1.3450(0.3800+0.9650)	0.04	3.501	/	K.LPKTLPAK.L(3)+R.NSDKLIAR.K(4)	REVERSE_sp|CRP_HUMAN|+Cas9	1920.1407
0.076	20190410_QExHFX1_RSLC1_Beveridge_Clausen_IMP_DSS_JRmethod_R3.12419.12419.3	xl	1.5250(0.3050+1.3750)	0.995	1.1279	/	R.DKQSGK.T(2)+K.TYAHLFDDKVMK.Q(9)	Cas9+Cas9	2266.1303
0.0759	20190410_QExHFX1_RSLC1_Beveridge_Clausen_IMP_DSS_JRmethod_R3.18798.18798.3	xl	1.2350(1.0000+0.4550)	1.235	-0.2109	/	K.FKHLKSEDEMKASEDLK.K(11)+R.KIFGAK.D(1)	sp|MYG_HUMAN|+REVERSE_Cas9	2834.4887
0.0745	20190410_QExHFX1_RSLC1_Beveridge_Clausen_IMP_DSS_JRmethod_R3.10402.10402.3	xl	1.3900(0.3450+1.3450)	1.39	3.4583	/	R.MKMEEK.Y(2)+K.VLDALQAIKTK.G(9)	sp|OVAL_CHICK|+sp|CAH1_HUMAN|	2131.1631
0.0739	20190410_QExHFX1_RSLC1_Beveridge_Clausen_IMP_DSS_JRmethod_R3.19206.19206.4	xl	1.0150(0.6300+0.4500)	1.015	1.3957	/	K.TSRYQKRDITTDFYK.F(6)+K.WNGEKMSYLK.N(5)	REVERSE_Cas9+sp|AMYS_HUMAN|	3313.644
0.0738	20190410_QExHFX1_RSLC1_Beveridge_Clausen_IMP_DSS_JRmethod_R3.07933.07933.4	xl	1.3300(1.2050+0.3650)	0.075	1.1551	/	R.NSDKLIAR.K(4)+R.RKNR.L(2)	Cas9+Cas9	1625.9325
0.0729	20190410_QExHFX1_RSLC1_Beveridge_Clausen_IMP_DSS_JRmethod_R3.19621.19621.4	xl	1.0600(0.3850+0.8400)	1.06	2.5737	/	K.KFYDEK.L(1)+K.VLEDVVKVTQLIGK.K(7)	REVERSE_Cas9+REVERSE_Cas9	2506.3933
0.0726	20190410_QExHFX1_RSLC1_Beveridge_Clausen_IMP_DSS_JRmethod_R3.11643.11643.3	xl	1.5250(1.3650+0.2400)	0.785	-0.9466	/	K.LVDSTDKADLR.L(7)+R.NSDKLIAR.K(4)	Cas9+Cas9	2285.2226
0.0725	20190410_QExHFX1_RSLC1_Beveridge_Clausen_IMP_DSS_JRmethod_R3.08069.08069.4	xl	1.4000(1.3000+0.2200)	0.095	-0.1648	/	R.GKSDNVPSEEVVK.K(2)+K.VPSKK.F(4)	Cas9+Cas9	2082.1207
0.0724	20190410_QExHFX1_RSLC1_Beveridge_Clausen_IMP_DSS_JRmethod_R3.07670.07670.4	xl	1.0600(0.8000+0.5050)	0.545	2.9907	/	K.GRNKDSR.T(4)+K.QLKRR.R(3)	REVERSE_Cas9+Cas9	1668.9495
0.0717	20190410_QExHFX1_RSLC1_Beveridge_Clausen_IMP_DSS_JRmethod_R3.10316.10316.3	xl	1.3250(0.9800+0.5900)	0.375	-1.2692	/	K.DWDPKK.Y(5)+K.IIKDK.D(3)	Cas9+Cas9	1540.85
0.0714	20190410_QExHFX1_RSLC1_Beveridge_Clausen_IMP_DSS_JRmethod_R3.12752.12752.4	xl	1.1250(0.4550+1.1100)	0.48	0.1784	/	K.ENFDKAR.F(5)+R.NSDKLIAR.K(4)	sp|RETBP_HUMAN|+Cas9	1932.0064
0.0714	20190410_QExHFX1_RSLC1_Beveridge_Clausen_IMP_DSS_JRmethod_R3.13986.13986.3	xl	1.6050(0.1650+1.4400)	0.68	-4.8958	/	R.KWNGEK.M(1)+K.RNSDKLIAR.K(5)	sp|AMYS_HUMAN|+Cas9	1970.0697
0.071	20190410_QExHFX1_RSLC1_Beveridge_Clausen_IMP_DSS_JRmethod_R3.06481.06481.3	xl	0.8750(0.8750+0.8750)	0.875	-0.0408	/	R.KMIAK.S(1)+R.KMIAK.S(1)	Cas9+Cas9	1316.7923
0.071	20190410_QExHFX1_RSLC1_Beveridge_Clausen_IMP_DSS_JRmethod_R3.11077.11077.4	xl	1.3400(1.0150+0.3250)	0.135	0.0676	/	K.FIKPILEK.M(3)+R.SDKNR.G(3)	Cas9+Cas9	1742.993
0.071	20190410_QExHFX1_RSLC1_Beveridge_Clausen_IMP_DSS_JRmethod_R3.12190.12190.4	xl	0.9750(0.5750+0.4450)	0.975	-2.7769	/	R.DTNGLVKFK.K(7)+K.QGKQTTQNER.A(3)	REVERSE_Cas9+REVERSE_Cas9	2347.2131
0.0707	20190410_QExHFX1_RSLC1_Beveridge_Clausen_IMP_DSS_JRmethod_R3.13692.13692.3	xl	1.2700(0.3650+1.0200)	1.27	-1.7548	/	K.AGFIKR.Q(5)+K.LVDSTDKADLR.L(7)	Cas9+Cas9	2060.1265
0.07	20190410_QExHFX1_RSLC1_Beveridge_Clausen_IMP_DSS_JRmethod_R3.10515.10515.4	xl	0.9800(0.4650+0.5150)	0.98	3.2075	/	R.GYSIFSYATKR.Q(10)+R.RKLQK.M(2)	sp|CRP_HUMAN|+REVERSE_Cas9	2101.1683
0.0693	20190410_QExHFX1_RSLC1_Beveridge_Clausen_IMP_DSS_JRmethod_R3.18262.18262.4	xl	1.1050(0.2800+0.8600)	1.105	4.0834	/	K.KDWDPK.K(1)+R.KIFGAKDLESLGGREAK.T(1)	Cas9+REVERSE_Cas9	2743.4543
0.0693	20190410_QExHFX1_RSLC1_Beveridge_Clausen_IMP_DSS_JRmethod_R3.28469.28469.3	xl	1.4050(0.2850+1.1200)	1.405	1.5183	/	K.FKHLK.S(2)+K.IMSASLPAKTIETNVR.L(9)	sp|MYG_HUMAN|+REVERSE_Cas9	2539.4195
0.069	20190410_QExHFX1_RSLC1_Beveridge_Clausen_IMP_DSS_JRmethod_R3.07884.07884.4	xl	0.9650(0.4200+0.7000)	0.965	-0.1849	/	R.HSIKK.N(4)+K.NLPNEKVLPK.H(6)	Cas9+Cas9	1900.1145
0.0686	20190410_QExHFX1_RSLC1_Beveridge_Clausen_IMP_DSS_JRmethod_R3.19790.19790.4	xl	1.1650(0.9650+0.2000)	1.165	3.1371	/	K.DLIAKIDGPWMHKSADIR.F(13)+K.FKMK.Y(2)	REVERSE_sp|AMYS_HUMAN|+sp|RETBP_HUMAN|	2755.4552
0.0681	20190410_QExHFX1_RSLC1_Beveridge_Clausen_IMP_DSS_JRmethod_R3.23063.23063.3	xl	1.6400(1.2100+0.4300)	0.115	4.8541	/	K.DFQFYKVR.E(6)+K.GIEQESKAIMK.R(7)	Cas9+REVERSE_Cas9	2472.2722
0.0676	20190410_QExHFX1_RSLC1_Beveridge_Clausen_IMP_DSS_JRmethod_R3.21098.21098.3	xl	1.7850(0.2700+1.5150)	0.085	0.8586	/	K.FIKPILEK.M(3)+K.TEVQTGGFSKESILPK.R(10)	Cas9+Cas9	2844.5887
0.0673	20190410_QExHFX1_RSLC1_Beveridge_Clausen_IMP_DSS_JRmethod_R3.11971.11971.4	xl	1.0000(0.5800+0.4200)	1	2.4226	/	R.LEESFLVEEDKK.H(11)+R.VFDLYKLR.E(6)	Cas9+REVERSE_sp|SRPP_HEVBR|	2655.4046
0.0672	20190410_QExHFX1_RSLC1_Beveridge_Clausen_IMP_DSS_JRmethod_R3.14762.14762.4	xl	0.9700(0.4950+0.4750)	0.97	2.5323	/	K.FDKFKHLK.S(5)+K.TLNDFKR.Q(6)	sp|MYG_HUMAN|+REVERSE_Cas9	2092.1468
0.0668	20190410_QExHFX1_RSLC1_Beveridge_Clausen_IMP_DSS_JRmethod_R3.09958.09958.3	xl	1.5100(1.2900+0.4650)	0.075	-1.3169	/	K.DWDPKK.Y(5)+K.LKSVK.E(2)	Cas9+Cas9	1498.8395
0.0662	20190410_QExHFX1_RSLC1_Beveridge_Clausen_IMP_DSS_JRmethod_R3.19079.19079.3	xl	1.6450(0.4150+1.2300)	0.085	3.012	/	R.NKDSR.T(2)+K.NPIDFLEAKGYK.E(9)	REVERSE_Cas9+Cas9	2150.1007
0.0654	20190410_QExHFX1_RSLC1_Beveridge_Clausen_IMP_DSS_JRmethod_R3.16865.16865.3	xl	1.3100(0.2850+1.0250)	1.31	-3.847	/	R.KKLVDSTDK.A(1)+K.SKLVSDFR.K(2)	Cas9+Cas9	2121.168
0.0648	20190410_QExHFX1_RSLC1_Beveridge_Clausen_IMP_DSS_JRmethod_R3.21242.21242.3	xl	1.6150(0.3650+1.2500)	0.015	-2.2069	/	K.FKKSPVK.Y(3)+K.TEVQTGGFSKESILPKR.N(10)	REVERSE_Cas9+Cas9	2846.5904
0.0644	20190410_QExHFX1_RSLC1_Beveridge_Clausen_IMP_DSS_JRmethod_R3.23284.23284.3	xl	1.1150(0.6850+0.9050)	1.115	1.552	/	K.FAKEWLGK.F(3)+K.KMKNYWRQLLNAK.L(3)	REVERSE_sp|OVAL_CHICK|+Cas9	2807.5308
0.0642	20190410_QExHFX1_RSLC1_Beveridge_Clausen_IMP_DSS_JRmethod_R3.09701.09701.3	xl	1.5050(1.0950+0.4100)	0.22	-0.0045	/	K.KDLIIK.L(1)+R.SKSLR.A(2)	Cas9+REVERSE_Cas9	1455.9024
0.0642	20190410_QExHFX1_RSLC1_Beveridge_Clausen_IMP_DSS_JRmethod_R3.21628.21628.4	xl	1.0800(0.3000+0.8850)	1.08	4.2307	/	-.IERKR.S(4)+K.QGKQTTQNERAMEIVINEPKHR.G(3)	REVERSE_sp|K1C15_SHEEP|+REVERSE_Cas9	3444.837
0.0639	20190410_QExHFX1_RSLC1_Beveridge_Clausen_IMP_DSS_JRmethod_R3.07901.07901.3	xl	1.3400(0.3950+1.1750)	0.85	-0.6	/	K.LSKR.V(3)+R.NSDKLIAR.K(4)	REVERSE_sp|CRP_HUMAN|+Cas9	1555.9045
0.0631	20190410_QExHFX1_RSLC1_Beveridge_Clausen_IMP_DSS_JRmethod_R3.10926.10926.4	xl	1.2650(0.2100+1.1450)	0.7	0.1281	/	R.KMRERSNK.Q(1)+K.SEQEIGKATAK.Y(7)	REVERSE_Cas9+Cas9	2346.2324
0.0619	20190410_QExHFX1_RSLC1_Beveridge_Clausen_IMP_DSS_JRmethod_R3.11212.11212.4	xl	1.1850(0.7550+0.4300)	0.095	-4.1587	/	R.LKRTAR.R(2)+K.QLKEDYFK.K(3)	Cas9+Cas9	1951.089
0.0618	20190410_QExHFX1_RSLC1_Beveridge_Clausen_IMP_DSS_JRmethod_R3.19162.19162.3	xl	1.1500(0.6300+0.7750)	1.15	1.2672	/	K.FAKEWLGK.F(3)+K.YVNFLYLASHYEKLK.G(13)	REVERSE_sp|OVAL_CHICK|+Cas9	3002.5945
0.0616	20190410_QExHFX1_RSLC1_Beveridge_Clausen_IMP_DSS_JRmethod_R3.14148.14148.3	xl	1.4750(0.3100+1.1650)	0.62	-3.0033	/	R.KWNGEK.M(1)+K.RNSDKLIAR.K(5)	sp|AMYS_HUMAN|+Cas9	1970.0697
0.0614	20190410_QExHFX1_RSLC1_Beveridge_Clausen_IMP_DSS_JRmethod_R3.20765.20765.3	xl	1.2100(0.6650+0.5450)	1.21	3.2373	/	K.FVKGIK.L(3)+R.SNDIAAALIKDR.L(10)	REVERSE_sp|CTRB_BOVIN|+REVERSE_sp|K1C15_SHEEP|	2114.2098
0.061	20190410_QExHFX1_RSLC1_Beveridge_Clausen_IMP_DSS_JRmethod_R3.15925.15925.3	xl	1.4350(0.3750+1.0600)	0.6	-1.7658	/	K.FKVLGNTDR.H(2)+R.VASMASEKMK.L(8)	Cas9+sp|OVAL_CHICK|	2267.1653
0.0606	20190410_QExHFX1_RSLC1_Beveridge_Clausen_IMP_DSS_JRmethod_R3.13977.13977.4	xl	1.2050(0.4000+0.8050)	0.085	-3.7965	/	K.FYDEKLQK.V(5)+R.LKYENEMALR.Q(2)	REVERSE_Cas9+sp|K1C15_SHEEP|	2473.2562
0.0603	20190410_QExHFX1_RSLC1_Beveridge_Clausen_IMP_DSS_JRmethod_R3.12876.12876.3	xl	1.2900(0.6000+0.7250)	0.385	-1.3167	/	R.HKNYASLVK.D(2)+R.LKRTAR.R(2)	REVERSE_Cas9+Cas9	1940.1319
0.0602	20190410_QExHFX1_RSLC1_Beveridge_Clausen_IMP_DSS_JRmethod_R3.25048.25048.4	xl	1.0750(0.7900+0.2850)	1.075	4.9412	/	K.IDVPSQNNGNAIPYLKSWQEPGNK.D(16)+R.SKSLR.A(2)	REVERSE_sp|CAH1_HUMAN|+REVERSE_Cas9	3395.7472
0.06	20190410_QExHFX1_RSLC1_Beveridge_Clausen_IMP_DSS_JRmethod_R3.13990.13990.4	xl	0.9600(0.4000+0.5600)	0.96	-4.7137	/	K.EGNWKR.L(5)+R.NSDKLIARK.K(4)	REVERSE_sp|AMYS_HUMAN|+Cas9	1970.0697
0.0595	20190410_QExHFX1_RSLC1_Beveridge_Clausen_IMP_DSS_JRmethod_R3.10598.10598.3	xl	1.6200(1.4850+0.2950)	0.09	-3.7703	/	R.GKSDNVPSEEVVK.K(2)+K.VEKGK.S(3)	Cas9+Cas9	2084.1
0.059	20190410_QExHFX1_RSLC1_Beveridge_Clausen_IMP_DSS_JRmethod_R3.14458.14458.4	xl	1.2750(0.9750+0.3000)	0.105	-0.4668	/	K.KYPKLESEFVYGDYK.V(4)+R.SDKNR.G(3)	Cas9+Cas9	2621.3012
0.0583	20190410_QExHFX1_RSLC1_Beveridge_Clausen_IMP_DSS_JRmethod_R3.17690.17690.3	xl	1.5450(0.2800+1.3200)	0.79	1.3666	/	K.DNREKIEK.L(5)+K.SEQEIGKATAK.Y(7)	Cas9+Cas9	2329.2124
0.0582	20190410_QExHFX1_RSLC1_Beveridge_Clausen_IMP_DSS_JRmethod_R3.24737.24737.3	xl	1.4700(0.1300+1.3400)	1.05	-3.3885	/	K.KSPVK.Y(1)+K.MDGTEELLVKLNR.E(10)	REVERSE_Cas9+Cas9	2212.2136
0.0581	20190410_QExHFX1_RSLC1_Beveridge_Clausen_IMP_DSS_JRmethod_R3.18414.18414.3	xl	1.2900(1.0050+0.2850)	1.29	-1.5714	/	K.IMSASLPAKTIETNVR.L(9)+K.LKSVK.E(2)	REVERSE_Cas9+Cas9	2441.3926
0.0568	20190410_QExHFX1_RSLC1_Beveridge_Clausen_IMP_DSS_JRmethod_R3.14602.14602.3	xl	1.5450(0.4050+1.4400)	0.005	-0.9208	/	K.KDWDPK.K(1)+R.SDKNRGKSDNVPSEEVVK.K(3)	Cas9+Cas9	2912.4514
0.0567	20190410_QExHFX1_RSLC1_Beveridge_Clausen_IMP_DSS_JRmethod_R3.12684.12684.4	xl	0.9750(0.4150+0.8200)	0.975	1.0173	/	K.HRDKPIR.E(4)+K.MKNYWR.Q(2)	Cas9+Cas9	1955.0311
0.0563	20190410_QExHFX1_RSLC1_Beveridge_Clausen_IMP_DSS_JRmethod_R3.17062.17062.3	xl	1.5000(0.1900+1.5100)	0.725	-2.1484	/	R.EHKK.D(3)+R.GKSDNVPSEEVVK.K(2)	REVERSE_Cas9+Cas9	2065.069
0.0557	20190410_QExHFX1_RSLC1_Beveridge_Clausen_IMP_DSS_JRmethod_R3.15695.15695.3	xl	1.5750(1.4550+0.1200)	1.08	0.5526	/	R.LENLIAQLPGEKK.N(12)+K.LKGSPEDNEQK.Q(2)	Cas9+Cas9	2833.5072
0.0555	20190410_QExHFX1_RSLC1_Beveridge_Clausen_IMP_DSS_JRmethod_R3.19156.19156.3	xl	1.6300(0.3850+1.2450)	0.085	4.2331	/	K.KSPVK.Y(1)+R.QLLNAKLITQR.K(6)	REVERSE_Cas9+Cas9	1992.2094
0.0554	20190410_QExHFX1_RSLC1_Beveridge_Clausen_IMP_DSS_JRmethod_R3.16871.16871.3	xl	1.3100(0.6350+0.9250)	0.1	-1.1681	/	R.LKRTARR.R(2)+K.NSRERMKR.L(7)	Cas9+Cas9	2113.2126
0.0554	20190410_QExHFX1_RSLC1_Beveridge_Clausen_IMP_DSS_JRmethod_R3.19977.19977.3	xl	1.2750(0.2900+1.1550)	1.275	-0.8163	/	R.DKQSGK.T(2)+K.QSGKTILDFLK.S(4)	Cas9+Cas9	2048.1153
0.0553	20190410_QExHFX1_RSLC1_Beveridge_Clausen_IMP_DSS_JRmethod_R3.18963.18963.3	xl	1.3600(1.1250+0.5650)	0.195	-1.2325	/	K.FKHLKSEDEMKASEDLK.K(11)+R.KIFGAK.D(1)	sp|MYG_HUMAN|+REVERSE_Cas9	2834.4887
0.0548	20190410_QExHFX1_RSLC1_Beveridge_Clausen_IMP_DSS_JRmethod_R3.09908.09908.4	xl	1.1750(1.0250+0.3900)	0.14	-3.6136	/	K.KFYDEKLQK.V(6)+K.LQKMVK.D(3)	REVERSE_Cas9+REVERSE_Cas9	2081.1594
0.0548	20190410_QExHFX1_RSLC1_Beveridge_Clausen_IMP_DSS_JRmethod_R3.14008.14008.4	xl	1.3700(1.1150+0.2550)	0.055	0.7541	/	K.MKKVVEESPVNDSKGR.N(2)+R.WYNKMK.K(4)	REVERSE_Cas9+REVERSE_Cas9	2808.4301
0.0547	20190410_QExHFX1_RSLC1_Beveridge_Clausen_IMP_DSS_JRmethod_R3.13694.13694.3	xl	1.4950(1.1300+0.3650)	0.26	-1.1037	/	K.ESILPKRNSDK.L(6)+R.KMRER.S(1)	Cas9+REVERSE_Cas9	2142.1578
0.0545	20190410_QExHFX1_RSLC1_Beveridge_Clausen_IMP_DSS_JRmethod_R3.14001.14001.4	xl	1.2850(1.0100+0.3450)	0.03	4.1938	/	K.LVDSTDKADLR.L(7)+R.VKYFQFDKR.F(8)	Cas9+REVERSE_Cas9	2599.3645
0.0544	20190410_QExHFX1_RSLC1_Beveridge_Clausen_IMP_DSS_JRmethod_R3.11726.11726.4	xl	1.2850(0.3550+0.9300)	0.02	3.7674	/	R.ATRKLR.T(4)+K.LDESAKMEDESKLHK.F(6)	REVERSE_Cas9+REVERSE_sp|MYG_HUMAN|	2640.3904
0.0541	20190410_QExHFX1_RSLC1_Beveridge_Clausen_IMP_DSS_JRmethod_R3.16998.16998.3	xl	1.2500(0.9200+0.3300)	1.25	-0.166	/	R.LEESFLVEEDKK.H(11)+K.VKYVTEGMR.K(2)	Cas9+Cas9	2684.3618
0.0541	20190410_QExHFX1_RSLC1_Beveridge_Clausen_IMP_DSS_JRmethod_R3.19064.19064.3	xl	1.3600(0.8800+0.4800)	0.42	-0.2485	/	K.RNSDKLIAR.K(5)+K.VFKNPK.F(3)	Cas9+sp|CTRB_BOVIN|	1941.1159
0.0535	20190410_QExHFX1_RSLC1_Beveridge_Clausen_IMP_DSS_JRmethod_R3.13097.13097.4	xl	1.2950(0.3350+1.1300)	0.055	0.0918	/	K.DPTKLANYK.T(4)+R.MTNFDKNLPNEK.V(6)	REVERSE_sp|CTRB_BOVIN|+Cas9	2636.3155
0.0534	20190410_QExHFX1_RSLC1_Beveridge_Clausen_IMP_DSS_JRmethod_R3.16161.16161.3	xl	1.3200(0.6700+0.8850)	0.22	2.3983	/	K.GQKNSR.E(3)+R.VSSFRVKENFDK.A(7)	Cas9+sp|RETBP_HUMAN|	2281.1814
0.0533	20190410_QExHFX1_RSLC1_Beveridge_Clausen_IMP_DSS_JRmethod_R3.13147.13147.3	xl	1.5200(1.0600+0.4600)	0.215	2.1376	/	K.ESILPKRNSDK.L(6)+R.LSKSR.R(3)	Cas9+Cas9	2013.1218
0.0532	20190410_QExHFX1_RSLC1_Beveridge_Clausen_IMP_DSS_JRmethod_R3.10768.10768.5	xl	1.1900(0.3150+0.8750)	0.685	4.7564	/	K.EVKK.D(3)+R.KIMSASLPAKTIETNVR.L(10)	Cas9+REVERSE_Cas9	2498.4141
0.0527	20190410_QExHFX1_RSLC1_Beveridge_Clausen_IMP_DSS_JRmethod_R3.13433.13433.3	xl	1.4900(1.3550+0.1350)	0.88	-2.5682	/	K.SDNVPSEEVVKK.M(11)+R.YQKR.D(3)	Cas9+REVERSE_Cas9	2061.0741
0.0527	20190410_QExHFX1_RSLC1_Beveridge_Clausen_IMP_DSS_JRmethod_R3.19089.19089.3	xl	1.2950(0.2450+1.2950)	1.295	-4.7947	/	R.RRKLQK.M(3)+K.TYAHLFDDKVMK.Q(9)	REVERSE_Cas9+Cas9	2432.3361
0.0525	20190410_QExHFX1_RSLC1_Beveridge_Clausen_IMP_DSS_JRmethod_R3.05268.05268.3	xl	1.2900(0.8900+0.6450)	0.4	0.137	/	R.LSKSR.R(3)+R.SKSLR.A(2)	Cas9+REVERSE_Cas9	1316.7775
0.0524	20190410_QExHFX1_RSLC1_Beveridge_Clausen_IMP_DSS_JRmethod_R3.21653.21653.3	xl	1.3250(0.9850+0.4300)	0.655	-0.2521	/	K.SKLVSDFR.K(2)+K.VMKQLKR.R(6)	Cas9+Cas9	1990.1397
0.0522	20190410_QExHFX1_RSLC1_Beveridge_Clausen_IMP_DSS_JRmethod_R3.19801.19801.3	xl	1.1000(0.7750+0.5600)	1.1	-2.2325	/	R.KRSSVVK.G(1)+R.VKENFDKAR.F(2)	REVERSE_sp|K1C15_SHEEP|+sp|RETBP_HUMAN|	2046.1585
0.0511	20190410_QExHFX1_RSLC1_Beveridge_Clausen_IMP_DSS_JRmethod_R3.11612.11612.4	xl	0.9500(0.3800+0.5700)	0.95	-3.2869	/	K.MKESAMSAVR.F(2)+R.VSSFRVKENFDK.A(7)	REVERSE_sp|OVAL_CHICK|+sp|RETBP_HUMAN|	2701.3566
0.051	20190410_QExHFX1_RSLC1_Beveridge_Clausen_IMP_DSS_JRmethod_R3.15674.15674.4	xl	1.0000(0.2900+0.8450)	1	-0.2009	/	R.EKIEK.L(2)+R.GGLSELDKAGFIK.R(8)	Cas9+Cas9	2117.1619
0.051	20190410_QExHFX1_RSLC1_Beveridge_Clausen_IMP_DSS_JRmethod_R3.24859.24859.3	xl	1.4150(0.8900+0.5250)	0.03	-3.1598	/	R.SNKQGKQTTQNER.A(3)+K.YNALKTPDK.L(5)	REVERSE_Cas9+sp|CTRB_BOVIN|	2704.3779
0.0508	20190410_QExHFX1_RSLC1_Beveridge_Clausen_IMP_DSS_JRmethod_R3.16747.16747.3	xl	1.1150(0.5200+0.5950)	1.115	-1.0593	/	K.ESILPKR.N(6)+-.GAASMDKK.Y(7)	Cas9+Cas9	1785.9658
0.0504	20190410_QExHFX1_RSLC1_Beveridge_Clausen_IMP_DSS_JRmethod_R3.14104.14104.3	xl	1.1000(0.5600+0.5400)	1.1	-3.5322	/	R.KDFQFYK.V(1)+K.VLTRSDKNR.G(7)	Cas9+Cas9	2200.1639
0.05	20190410_QExHFX1_RSLC1_Beveridge_Clausen_IMP_DSS_JRmethod_R3.22944.22944.3	xl	1.3600(0.5350+0.8250)	0.22	-4.7598	/	K.KSKGK.E(3)+K.VVEESPVNDSKGR.N(11)	REVERSE_Cas9+REVERSE_Cas9	2099.1221
0.0495	20190410_QExHFX1_RSLC1_Beveridge_Clausen_IMP_DSS_JRmethod_R3.15806.15806.4	xl	0.9900(0.3150+0.6750)	0.99	-0.0552	/	K.KLSKRVRPK.G(4)+R.LEDTTKFYPSYDR.E(6)	REVERSE_sp|CRP_HUMAN|+REVERSE_sp|K1C15_SHEEP|	2882.5653
0.0495	20190410_QExHFX1_RSLC1_Beveridge_Clausen_IMP_DSS_JRmethod_R3.24990.24990.3	xl	1.7650(0.1850+1.5800)	0.195	0.0626	/	R.KMRER.S(1)+K.NPIDFLEAKGYKEVK.K(9)	REVERSE_Cas9+Cas9	2606.3889
0.0486	20190410_QExHFX1_RSLC1_Beveridge_Clausen_IMP_DSS_JRmethod_R3.17432.17432.4	xl	1.1700(0.2950+0.8850)	0.535	4.875	/	K.FAKEWLGK.F(3)+K.LVSDFRKDFQFYK.V(7)	REVERSE_sp|OVAL_CHICK|+Cas9	2807.4685
0.0485	20190410_QExHFX1_RSLC1_Beveridge_Clausen_IMP_DSS_JRmethod_R3.08494.08494.4	xl	1.3700(1.2400+0.1300)	0.045	-0.1812	/	K.VKYVTEGMR.K(2)+K.VPSKK.F(4)	Cas9+Cas9	1776.9807
0.0483	20190410_QExHFX1_RSLC1_Beveridge_Clausen_IMP_DSS_JRmethod_R3.09898.09898.3	xl	1.1400(0.6700+0.4700)	1.14	-1.1356	/	K.ESILPKR.N(6)+K.KQEGSLFAPK.R(1)	Cas9+REVERSE_Cas9	2083.1676
0.0483	20190410_QExHFX1_RSLC1_Beveridge_Clausen_IMP_DSS_JRmethod_R3.11899.11899.3	xl	1.2850(0.8400+0.4450)	1.04	0.6696	/	R.GKSDNVPSEEVVK.K(2)+K.VKYVTEGMR.K(2)	Cas9+Cas9	2606.326
0.0481	20190410_QExHFX1_RSLC1_Beveridge_Clausen_IMP_DSS_JRmethod_R3.18246.18246.3	xl	1.2600(0.9800+0.2800)	1.26	-1.6464	/	K.IMSASLPAKTIETNVR.L(9)+K.LKSVK.E(2)	REVERSE_Cas9+Cas9	2441.3926
0.048	20190410_QExHFX1_RSLC1_Beveridge_Clausen_IMP_DSS_JRmethod_R3.17153.17153.3	xl	1.4850(0.1850+1.4300)	1.105	0.5559	/	K.LANYKTK.G(5)+R.QQLPEKYK.E(6)	REVERSE_sp|CTRB_BOVIN|+Cas9	2007.104
0.048	20190410_QExHFX1_RSLC1_Beveridge_Clausen_IMP_DSS_JRmethod_R3.19686.19686.3	xl	1.6300(0.2350+1.3950)	0.03	-3.7632	/	K.KSPVK.Y(1)+R.QLLNAKLITQR.K(6)	REVERSE_Cas9+Cas9	1992.2094
0.0479	20190410_QExHFX1_RSLC1_Beveridge_Clausen_IMP_DSS_JRmethod_R3.20834.20834.3	xl	1.3350(0.6600+0.6750)	0.165	3.328	/	K.ELIPKIFK.Y(5)+K.FDNLTKAER.G(6)	REVERSE_Cas9+Cas9	2217.2408
0.046	20190410_QExHFX1_RSLC1_Beveridge_Clausen_IMP_DSS_JRmethod_R3.14513.14513.4	xl	1.1050(0.7550+0.3500)	0.4	-4.25	/	K.FYDEKLQK.V(5)+K.GQKNSRER.M(3)	REVERSE_Cas9+Cas9	2181.1177
0.0454	20190410_QExHFX1_RSLC1_Beveridge_Clausen_IMP_DSS_JRmethod_R3.23291.23291.3	xl	1.3750(0.2350+1.3800)	1.375	4.9503	/	K.KSPVK.Y(1)+R.LENLIAQLPGEKK.N(12)	REVERSE_Cas9+Cas9	2147.2564
0.0448	20190410_QExHFX1_RSLC1_Beveridge_Clausen_IMP_DSS_JRmethod_R3.19990.19990.3	xl	1.3750(0.6250+0.7500)	0.08	2.7689	/	K.TKIAQLADLVK.Q(2)+R.VKENFDKAR.F(7)	REVERSE_sp|CAH1_HUMAN|+sp|RETBP_HUMAN|	2442.3845
0.0446	20190410_QExHFX1_RSLC1_Beveridge_Clausen_IMP_DSS_JRmethod_R3.12333.12333.4	xl	1.2000(0.8500+0.3500)	0.155	2.3819	/	R.RDAEAWFFSKTEELNK.E(10)+R.SKSLR.A(2)	sp|K1C15_SHEEP|+REVERSE_Cas9	2697.3761
0.0441	20190410_QExHFX1_RSLC1_Beveridge_Clausen_IMP_DSS_JRmethod_R3.19648.19648.3	xl	1.3650(0.5750+0.8800)	0.285	2.6716	/	K.KYPK.L(1)+K.RSSVVKGDVSEEVNIRVK.G(6)	Cas9+REVERSE_sp|K1C15_SHEEP|	2672.486
0.044	20190410_QExHFX1_RSLC1_Beveridge_Clausen_IMP_DSS_JRmethod_R3.18931.18931.3	xl	1.3250(0.1250+1.2000)	1.325	-3.1016	/	R.MKMEEK.Y(2)+K.SKLVSDFR.K(2)	sp|OVAL_CHICK|+Cas9	1882.9532
0.0439	20190410_QExHFX1_RSLC1_Beveridge_Clausen_IMP_DSS_JRmethod_R3.18822.18822.3	xl	1.4650(0.4000+1.2400)	0.11	-3.379	/	K.KSPVK.Y(1)+K.QLKEDYFK.K(3)	REVERSE_Cas9+Cas9	1764.9661
0.0439	20190410_QExHFX1_RSLC1_Beveridge_Clausen_IMP_DSS_JRmethod_R3.24104.24104.4	xl	0.9900(0.3650+0.8000)	0.99	3.0448	/	R.KRSSVVK.G(1)+K.VEKYGKAELFDIPNK.E(3)	REVERSE_sp|K1C15_SHEEP|+REVERSE_Cas9	2690.5006
0.0438	20190410_QExHFX1_RSLC1_Beveridge_Clausen_IMP_DSS_JRmethod_R3.16170.16170.4	xl	1.0950(0.3400+0.7550)	0.535	3.3249	/	K.GQKNSR.E(3)+R.VSSFRVKENFDK.A(7)	Cas9+sp|RETBP_HUMAN|	2281.1814
0.0433	20190410_QExHFX1_RSLC1_Beveridge_Clausen_IMP_DSS_JRmethod_R3.13192.13192.4	xl	1.1650(0.8000+0.3650)	0.255	4.0661	/	K.RNSDKLIAR.K(5)+K.VFKNPK.F(3)	Cas9+sp|CTRB_BOVIN|	1941.1159
0.043	20190410_QExHFX1_RSLC1_Beveridge_Clausen_IMP_DSS_JRmethod_R3.19448.19448.4	xl	0.9600(0.6300+0.3300)	0.96	-2.2893	/	K.LSVYSTDSEKPFVFAKR.S(16)+K.TKYNALK.T(2)	REVERSE_sp|CRP_HUMAN|+sp|CTRB_BOVIN|	2947.5694
0.0425	20190410_QExHFX1_RSLC1_Beveridge_Clausen_IMP_DSS_JRmethod_R3.22058.22058.3	xl	1.0300(0.6350+0.6050)	1.03	-2.682	/	K.FKVLGNTDR.H(2)+R.FSGTWYAMAKK.D(10)	Cas9+sp|RETBP_HUMAN|	2475.2619
0.0424	20190410_QExHFX1_RSLC1_Beveridge_Clausen_IMP_DSS_JRmethod_R3.22458.22458.4	xl	1.1650(0.3800+0.7850)	0.165	3.7488	/	R.KPLISEK.S(1)+K.LPKYSLFELENGR.K(3)	REVERSE_Cas9+Cas9	2516.3889
0.042	20190410_QExHFX1_RSLC1_Beveridge_Clausen_IMP_DSS_JRmethod_R3.11767.11767.4	xl	1.0800(0.7100+0.3700)	0.555	3.1793	/	K.AFKDEDTQAMPFR.V(3)+R.FTLIKEIK.E(5)	sp|OVAL_CHICK|+REVERSE_Cas9	2683.393
0.0419	20190410_QExHFX1_RSLC1_Beveridge_Clausen_IMP_DSS_JRmethod_R3.15003.15003.3	xl	1.2800(0.3350+0.9450)	1.28	0.5137	/	R.KSLKK.G(4)+K.NSRERMKR.L(7)	sp|CRP_HUMAN|+Cas9	1816.0464
0.0414	20190410_QExHFX1_RSLC1_Beveridge_Clausen_IMP_DSS_JRmethod_R3.22343.22343.3	xl	1.2350(1.1250+0.2900)	1.235	-3.515	/	R.GGLSELDKAGFIK.R(8)+K.KSPVK.Y(1)	Cas9+REVERSE_Cas9	2029.1458
0.0412	20190410_QExHFX1_RSLC1_Beveridge_Clausen_IMP_DSS_JRmethod_R3.09825.09825.3	xl	1.1850(0.4800+0.7050)	1.185	0.0794	/	K.ENFDKAR.F(5)+R.NSDKLIARK.K(4)	sp|RETBP_HUMAN|+Cas9	2060.1014
0.0412	20190410_QExHFX1_RSLC1_Beveridge_Clausen_IMP_DSS_JRmethod_R3.14480.14480.3	xl	0.9300(0.9300+0.9300)	0.085	-1.1756	/	K.NLPNEKVLPK.H(6)+K.NLPNEKVLPK.H(6)	Cas9+Cas9	2439.41
0.0412	20190410_QExHFX1_RSLC1_Beveridge_Clausen_IMP_DSS_JRmethod_R3.23300.23300.3	xl	1.3250(1.3300+0.2850)	0.925	-1.9065	/	R.QLLNAKLITQR.K(6)+K.YKEPLQQR.V(2)	Cas9+REVERSE_Cas9	2495.4223
0.041	20190410_QExHFX1_RSLC1_Beveridge_Clausen_IMP_DSS_JRmethod_R3.17184.17184.4	xl	0.9450(0.3200+0.7300)	0.945	-0.3406	/	R.SDKNR.G(3)+K.VERILKDNEDYKTNMR.S(6)	Cas9+REVERSE_Cas9	2779.3922
0.0406	20190410_QExHFX1_RSLC1_Beveridge_Clausen_IMP_DSS_JRmethod_R3.21036.21036.3	xl	1.5450(1.2150+0.3300)	0.005	-2.2401	/	K.APLSASMIKR.Y(9)+R.KKDWDPKK.Y(1)	Cas9+Cas9	2254.2506
0.0404	20190410_QExHFX1_RSLC1_Beveridge_Clausen_IMP_DSS_JRmethod_R3.11764.11764.3	xl	1.2150(0.5100+0.7050)	0.96	0.1884	/	R.GKSDNVPSEEVVK.K(2)+K.VKYVTEGMR.K(2)	Cas9+Cas9	2606.326
0.0404	20190410_QExHFX1_RSLC1_Beveridge_Clausen_IMP_DSS_JRmethod_R3.11984.11984.3	xl	1.3050(0.6600+0.8550)	0.115	2.3385	/	K.KDWDPK.K(1)+K.KVEKYGK.A(4)	Cas9+REVERSE_Cas9	1775.9457
0.0404	20190410_QExHFX1_RSLC1_Beveridge_Clausen_IMP_DSS_JRmethod_R3.22731.22731.4	xl	1.1650(0.2750+0.9950)	0.28	-3.7524	/	R.KPLISEK.S(1)+K.NPIDFLEAKGYK.E(9)	REVERSE_Cas9+Cas9	2345.2881
0.0401	20190410_QExHFX1_RSLC1_Beveridge_Clausen_IMP_DSS_JRmethod_R3.15897.15897.3	xl	1.3850(0.5000+0.8850)	0.05	-2.1832	/	R.KKDWDPK.K(2)+K.MKNYWR.Q(2)	Cas9+Cas9	1949.9821
0.0394	20190410_QExHFX1_RSLC1_Beveridge_Clausen_IMP_DSS_JRmethod_R3.10901.10901.4	xl	1.1350(0.8500+0.2850)	0.465	0.6093	/	K.FIKPILEK.M(3)+R.SDKNR.G(3)	Cas9+Cas9	1742.993
0.0394	20190410_QExHFX1_RSLC1_Beveridge_Clausen_IMP_DSS_JRmethod_R3.16694.16694.3	xl	1.4950(1.2600+0.2350)	0.73	1.5019	/	K.DDSIDNKVLTRSDK.N(7)+L.ERKR.S(3)	Cas9+REVERSE_sp|K1C15_SHEEP|	2330.2189
0.039	20190410_QExHFX1_RSLC1_Beveridge_Clausen_IMP_DSS_JRmethod_R3.22209.22209.3	xl	1.3450(0.7900+0.5550)	0.01	-4.0895	/	K.FKDFKELTEPHGK.F(5)+K.KFKVLGNTDR.H(1)	REVERSE_sp|MYG_HUMAN|+Cas9	2889.5387
0.0381	20190410_QExHFX1_RSLC1_Beveridge_Clausen_IMP_DSS_JRmethod_R3.19507.19507.3	xl	1.1950(0.7100+0.7050)	0.02	-3.4603	/	K.KDWDPKK.Y(6)+K.TKYNALKTPDK.L(2)	Cas9+sp|CTRB_BOVIN|	2331.2473
0.0381	20190410_QExHFX1_RSLC1_Beveridge_Clausen_IMP_DSS_JRmethod_R3.23787.23787.3	xl	1.1950(0.9000+0.4400)	1.195	3.014	/	K.EVKKDLIIKLPK.Y(9)+K.FKMK.Y(2)	Cas9+sp|RETBP_HUMAN|	2113.2947
0.038	20190410_QExHFX1_RSLC1_Beveridge_Clausen_IMP_DSS_JRmethod_R3.10208.10208.4	xl	1.2050(1.1200+0.3300)	0.08	4.8488	/	K.KFYDEKLQK.V(6)+K.VEKYGK.A(3)	REVERSE_Cas9+REVERSE_Cas9	2058.1036
0.038	20190410_QExHFX1_RSLC1_Beveridge_Clausen_IMP_DSS_JRmethod_R3.16625.16625.3	xl	1.3600(0.1600+1.3300)	1	-2.6267	/	L.ERKR.S(3)+K.LVDSTDKADLR.L(7)	REVERSE_sp|K1C15_SHEEP|+Cas9	1957.0592
0.0379	20190410_QExHFX1_RSLC1_Beveridge_Clausen_IMP_DSS_JRmethod_R3.22176.22176.3	xl	1.3800(0.1700+1.3250)	0.925	-1.1324	/	R.KFDNLTK.A(1)+K.NPIDFLEAKGYK.E(9)	Cas9+Cas9	2396.2627
0.0376	20190410_QExHFX1_RSLC1_Beveridge_Clausen_IMP_DSS_JRmethod_R3.11516.11516.4	xl	1.1750(0.2650+0.9100)	0.24	-1.1937	/	R.AKDFNEK.V(2)+K.KLVDSTDKADLR.L(8)	REVERSE_sp|RETBP_HUMAN|+Cas9	2348.2222
0.0375	20190410_QExHFX1_RSLC1_Beveridge_Clausen_IMP_DSS_JRmethod_R3.21968.21968.3	xl	1.2850(0.5950+0.8350)	0.09	-1.3989	/	K.KRAILKDSNR.K(6)+K.KVEKYGK.A(4)	REVERSE_Cas9+REVERSE_Cas9	2188.2691
0.0373	20190410_QExHFX1_RSLC1_Beveridge_Clausen_IMP_DSS_JRmethod_R3.17092.17092.3	xl	1.2150(0.7950+0.4200)	1.215	3.7426	/	K.FKVLGNTDR.H(2)+K.SQDFFIEKYK.E(8)	Cas9+REVERSE_Cas9	2490.2794
0.0371	20190410_QExHFX1_RSLC1_Beveridge_Clausen_IMP_DSS_JRmethod_R3.08295.08295.3	xl	1.0600(0.6250+0.5350)	1.06	-3.4578	/	K.DTSDVLKK.R(7)+R.VTEFKYGAK.L(5)	REVERSE_Cas9+sp|AMYS_HUMAN|	2084.104
0.0371	20190410_QExHFX1_RSLC1_Beveridge_Clausen_IMP_DSS_JRmethod_R3.16867.16867.3	xl	1.4500(0.1550+1.4650)	0.66	-1.7592	/	R.EHKK.D(3)+R.GKSDNVPSEEVVK.K(2)	REVERSE_Cas9+Cas9	2065.069
0.0371	20190410_QExHFX1_RSLC1_Beveridge_Clausen_IMP_DSS_JRmethod_R3.18466.18466.3	xl	1.3550(1.1650+0.3800)	0.455	-4.8264	/	K.FIKPILEK.M(3)+R.KPLISEK.S(1)	Cas9+REVERSE_Cas9	1938.1804
0.0367	20190410_QExHFX1_RSLC1_Beveridge_Clausen_IMP_DSS_JRmethod_R3.13486.13486.3	xl	1.2050(0.6100+0.5950)	0.365	-0.5394	/	K.EGNWKRIVTGLK.A(5)+K.QLKR.R(3)	REVERSE_sp|AMYS_HUMAN|+Cas9	2081.2108
0.0361	20190410_QExHFX1_RSLC1_Beveridge_Clausen_IMP_DSS_JRmethod_R3.09391.09391.3	xl	1.3800(0.2650+1.2900)	0.645	-0.2545	/	R.DKQSGK.T(2)+K.NLPNEKVLPK.H(6)	Cas9+Cas9	1950.0785
0.0361	20190410_QExHFX1_RSLC1_Beveridge_Clausen_IMP_DSS_JRmethod_R3.20906.20906.3	xl	1.2850(0.4400+0.8450)	0.845	0.2693	/	K.FDKFK.H(3)+K.IDGPWMHKSADIR.F(8)	sp|MYG_HUMAN|+REVERSE_sp|AMYS_HUMAN|	2346.183
0.036	20190410_QExHFX1_RSLC1_Beveridge_Clausen_IMP_DSS_JRmethod_R3.13717.13717.3	xl	1.5550(0.3900+1.4050)	0.005	1.3618	/	K.KDWDPK.K(1)+R.SDKNRGKSDNVPSEEVVK.K(3)	Cas9+Cas9	2912.4514
0.036	20190410_QExHFX1_RSLC1_Beveridge_Clausen_IMP_DSS_JRmethod_R3.14146.14146.3	xl	1.4250(0.4050+1.0200)	0.17	-0.9825	/	K.KSKGK.E(3)+R.SNDIAAALIKDR.L(10)	REVERSE_Cas9+REVERSE_sp|K1C15_SHEEP|	1970.1159
0.0358	20190410_QExHFX1_RSLC1_Beveridge_Clausen_IMP_DSS_JRmethod_R3.24866.24866.3	xl	1.6950(0.2100+1.4850)	0.005	1.9594	/	R.KMRER.S(1)+K.NPIDFLEAKGYKEVK.K(9)	REVERSE_Cas9+Cas9	2606.3889
0.0357	20190410_QExHFX1_RSLC1_Beveridge_Clausen_IMP_DSS_JRmethod_R3.26918.26918.3	xl	1.2100(0.4200+0.7900)	1.21	4.4862	/	K.EIKERNDK.L(3)+K.TFVEGQVEYKLAR.W(10)	REVERSE_Cas9+REVERSE_sp|CRP_HUMAN|	2707.418
0.0356	20190410_QExHFX1_RSLC1_Beveridge_Clausen_IMP_DSS_JRmethod_R3.20766.20766.3	xl	1.3850(1.2950+0.0900)	1.04	-4.0611	/	R.QEDFYPFLKDNR.E(9)+K.VEKGK.S(3)	Cas9+Cas9	2268.1425
0.0354	20190410_QExHFX1_RSLC1_Beveridge_Clausen_IMP_DSS_JRmethod_R3.13839.13839.3	xl	1.2700(0.6300+0.6400)	0.28	0.2878	/	R.HKNYASLVK.D(2)+R.LKRTAR.R(2)	REVERSE_Cas9+Cas9	1940.1319
0.0353	20190410_QExHFX1_RSLC1_Beveridge_Clausen_IMP_DSS_JRmethod_R3.18874.18874.3	xl	1.3150(1.0850+0.2300)	1.315	0.2357	/	K.LINGIRDKQSGK.T(8)+K.QLKRR.R(3)	Cas9+Cas9	2165.2756
0.0352	20190410_QExHFX1_RSLC1_Beveridge_Clausen_IMP_DSS_JRmethod_R3.10105.10105.3	xl	1.5100(1.2900+0.4350)	0.02	1.2349	/	K.DWDPKK.Y(5)+K.LKSVK.E(2)	Cas9+Cas9	1498.8395
0.0351	20190410_QExHFX1_RSLC1_Beveridge_Clausen_IMP_DSS_JRmethod_R3.17777.17777.3	xl	1.3850(0.3150+1.2000)	0.835	2.0497	/	K.IKVYLPR.M(2)+R.NSDKLIAR.K(4)	sp|OVAL_CHICK|+Cas9	1941.141
0.0345	20190410_QExHFX1_RSLC1_Beveridge_Clausen_IMP_DSS_JRmethod_R3.19131.19131.3	xl	1.2700(0.5950+0.8300)	0.055	-2.5995	/	R.KMRERSNK.Q(1)+R.LFKGHPETLEKFDK.F(11)	REVERSE_Cas9+sp|MYG_HUMAN|	2873.522
0.0344	20190410_QExHFX1_RSLC1_Beveridge_Clausen_IMP_DSS_JRmethod_R3.12410.12410.3	xl	1.5200(0.2550+1.2650)	0.105	-2.4325	/	R.KVTVK.Q(1)+R.QLLNAKLITQR.K(6)	Cas9,REVERSE_Cas9+Cas9	2008.2407
0.0344	20190410_QExHFX1_RSLC1_Beveridge_Clausen_IMP_DSS_JRmethod_R3.24246.24246.3	xl	1.1300(0.5100+0.6200)	1.13	4.5466	/	K.KDMSAAG.-(1)+K.TLNDFKR.Q(6)	REVERSE_Cas9+REVERSE_Cas9	1708.8453
0.0343	20190410_QExHFX1_RSLC1_Beveridge_Clausen_IMP_DSS_JRmethod_R3.23417.23417.3	xl	1.1500(0.5050+0.6450)	1.15	1.0107	/	K.HKTAHSQALPK.L(2)+K.QEGSLFAPKR.M(9)	REVERSE_sp|MYG_HUMAN|+REVERSE_Cas9	2486.3393
0.0342	20190410_QExHFX1_RSLC1_Beveridge_Clausen_IMP_DSS_JRmethod_R3.14951.14951.4	xl	1.1450(0.9200+0.2250)	0.465	1.2332	/	K.DDSIDNKVLTRSDK.N(7)+L.ERKR.S(3)	Cas9+REVERSE_sp|K1C15_SHEEP|	2330.2189
0.0341	20190410_QExHFX1_RSLC1_Beveridge_Clausen_IMP_DSS_JRmethod_R3.15648.15648.3	xl	1.4550(0.1650+1.2900)	0.915	4.2407	/	-.IERKR.S(4)+R.KPLISEK.S(1)	REVERSE_sp|K1C15_SHEEP|+REVERSE_Cas9	1651.9984
0.034	20190410_QExHFX1_RSLC1_Beveridge_Clausen_IMP_DSS_JRmethod_R3.27267.27267.3	xl	1.0700(0.5600+0.5100)	1.07	-1.7435	/	K.FDKFKHLKSEDEMK.A(8)+K.RAILKDSNR.K(5)	sp|MYG_HUMAN|+REVERSE_Cas9	2990.5646
0.0335	20190410_QExHFX1_RSLC1_Beveridge_Clausen_IMP_DSS_JRmethod_R3.22142.22142.3	xl	1.2400(0.8300+0.5950)	0.165	-2.1471	/	K.ESILPKRNSDK.L(6)+K.QLKPNAEGVK.M(3)	Cas9+REVERSE_sp|CAH1_HUMAN|	2506.3754
0.0334	20190410_QExHFX1_RSLC1_Beveridge_Clausen_IMP_DSS_JRmethod_R3.21947.21947.3	xl	1.2250(0.3600+0.8650)	1.225	3.1725	/	R.KMRERSNK.Q(1)+K.TFVEGQVEYKLAR.W(10)	REVERSE_Cas9+REVERSE_sp|CRP_HUMAN|	2724.438
0.0333	20190410_QExHFX1_RSLC1_Beveridge_Clausen_IMP_DSS_JRmethod_R3.23466.23466.3	xl	1.2100(0.6450+0.5650)	0.645	1.3081	/	K.ENFDKAR.F(5)+R.VSSFRVKENFDK.A(7)	sp|RETBP_HUMAN|+sp|RETBP_HUMAN|	2471.2444
0.0329	20190410_QExHFX1_RSLC1_Beveridge_Clausen_IMP_DSS_JRmethod_R3.12437.12437.3	xl	1.5300(1.1550+0.3750)	0.095	3.8258	/	K.KMKNYWR.Q(3)+R.SDKNRGK.S(3)	Cas9+Cas9	1966.0206
0.0329	20190410_QExHFX1_RSLC1_Beveridge_Clausen_IMP_DSS_JRmethod_R3.16623.16623.3	xl	1.2700(0.5750+0.6950)	0.425	2.6718	/	K.FKVLGNTDR.H(2)+R.LEESFLVEEDKK.H(11)	Cas9+Cas9	2651.3693
0.0324	20190410_QExHFX1_RSLC1_Beveridge_Clausen_IMP_DSS_JRmethod_R3.14206.14206.3	xl	1.3300(1.2600+0.1850)	0.915	-0.1465	/	K.FDNLTKAER.G(6)+K.KISHR.D(1)	Cas9+REVERSE_Cas9	1870.006
0.0323	20190410_QExHFX1_RSLC1_Beveridge_Clausen_IMP_DSS_JRmethod_R3.12485.12485.3	xl	1.2900(0.8200+0.4700)	0.345	-0.6819	/	R.NKDSR.T(2)+K.QLKPNAEGVK.M(3)	REVERSE_Cas9+REVERSE_sp|CAH1_HUMAN|	1838.9849
0.0317	20190410_QExHFX1_RSLC1_Beveridge_Clausen_IMP_DSS_JRmethod_R3.15596.15596.3	xl	1.1000(0.4400+0.7700)	1.1	-4.1576	/	K.TLNDFKR.Q(6)+K.VLSAYNKHR.D(7)	REVERSE_Cas9+Cas9	2117.1381
0.0317	20190410_QExHFX1_RSLC1_Beveridge_Clausen_IMP_DSS_JRmethod_R3.20676.20676.3	xl	1.1900(0.6250+0.5650)	0.375	-3.9458	/	K.KLVDSTDK.A(1)+R.NKDSR.T(2)	Cas9+REVERSE_Cas9	1660.8631
0.0313	20190410_QExHFX1_RSLC1_Beveridge_Clausen_IMP_DSS_JRmethod_R3.14537.14537.3	xl	1.3900(0.9150+0.4750)	0.245	4.761	/	K.ESILPKRNSDK.L(6)+R.KMRER.S(1)	Cas9+REVERSE_Cas9	2142.1578
0.0313	20190410_QExHFX1_RSLC1_Beveridge_Clausen_IMP_DSS_JRmethod_R3.19126.19126.3	xl	1.2500(1.1400+0.6700)	0.115	0.8063	/	R.GKSDNVPSEEVVK.K(2)+K.MVKDDFLHAYTK.L(3)	Cas9+REVERSE_Cas9	2991.4898
0.031	20190410_QExHFX1_RSLC1_Beveridge_Clausen_IMP_DSS_JRmethod_R3.19304.19304.3	xl	1.4750(1.3450+0.1300)	0.895	3.2726	/	K.LVDSTDKADLR.L(7)+K.VFKNPK.F(3)	Cas9+sp|CTRB_BOVIN|	2101.1418
0.0308	20190410_QExHFX1_RSLC1_Beveridge_Clausen_IMP_DSS_JRmethod_R3.14270.14270.4	xl	1.1700(0.8850+0.2850)	0.16	4.1035	/	K.DSRTLVKNDISDDK.L(7)+K.QLKR.R(3)	REVERSE_Cas9+Cas9	2286.2178
0.0306	20190410_QExHFX1_RSLC1_Beveridge_Clausen_IMP_DSS_JRmethod_R3.22708.22708.3	xl	1.2300(0.6000+0.8300)	0.095	-2.5202	/	R.AKDFNEKVR.F(7)+R.KIFGAKDLESLGGR.E(6)	REVERSE_sp|RETBP_HUMAN|+REVERSE_Cas9	2733.4812
0.0304	20190410_QExHFX1_RSLC1_Beveridge_Clausen_IMP_DSS_JRmethod_R3.23754.23754.3	xl	1.0450(0.6300+0.7300)	1.045	3.7827	/	R.DTNGLVKFK.K(7)+R.KWNGEKMSYLK.N(6)	REVERSE_Cas9+sp|AMYS_HUMAN|	2541.33
0.0303	20190410_QExHFX1_RSLC1_Beveridge_Clausen_IMP_DSS_JRmethod_R3.18787.18787.3	xl	1.1400(0.9050+0.4800)	1.14	0.4471	/	K.FKHLKSEDEMKASEDLK.K(11)+R.KIFGAK.D(1)	sp|MYG_HUMAN|+REVERSE_Cas9	2834.4887
0.0302	20190410_QExHFX1_RSLC1_Beveridge_Clausen_IMP_DSS_JRmethod_R3.17705.17705.3	xl	1.3150(0.9300+0.3850)	0.755	0.6688	/	K.RNSDKLIAR.K(5)+K.VFKNPK.F(3)	Cas9+sp|CTRB_BOVIN|	1941.1159
0.0299	20190410_QExHFX1_RSLC1_Beveridge_Clausen_IMP_DSS_JRmethod_R3.09643.09643.3	xl	1.5300(1.4650+0.2250)	0.05	-1.0736	/	K.APLSASMIKR.Y(9)+R.SDKNR.G(3)	Cas9+Cas9	1828.9828
0.0298	20190410_QExHFX1_RSLC1_Beveridge_Clausen_IMP_DSS_JRmethod_R3.16575.16575.3	xl	1.1650(0.4600+0.7050)	0.75	-1.7386	/	R.ERSNKQGK.Q(5)+K.SKLVSDFR.K(2)	REVERSE_Cas9+Cas9	2034.0857
0.0296	20190410_QExHFX1_RSLC1_Beveridge_Clausen_IMP_DSS_JRmethod_R3.13126.13126.3	xl	1.0200(0.5900+0.5500)	1.02	-0.3034	/	R.LKTYAHLFDDK.V(2)+K.SEQEIGKATAK.Y(7)	Cas9+Cas9	2648.3696
0.0294	20190410_QExHFX1_RSLC1_Beveridge_Clausen_IMP_DSS_JRmethod_R3.05166.05166.3	xl	1.2350(0.8800+0.6000)	0.355	0.0325	/	R.LSKSR.R(3)+R.SKSLR.A(2)	Cas9+REVERSE_Cas9	1316.7775
0.0294	20190410_QExHFX1_RSLC1_Beveridge_Clausen_IMP_DSS_JRmethod_R3.21881.21881.3	xl	1.0850(0.6300+0.4550)	1.085	-2.7343	/	R.EDLLRKQR.T(6)+K.KLVDSTDK.A(1)	Cas9+Cas9	2099.1585
0.0293	20190410_QExHFX1_RSLC1_Beveridge_Clausen_IMP_DSS_JRmethod_R3.23402.23402.4	xl	1.1700(0.9100+0.2600)	0.235	2.2642	/	K.GLWEKAFKDEDTQAMPFR.V(8)+K.TKYNALK.T(2)	sp|OVAL_CHICK|+sp|CTRB_BOVIN|	3142.5796
0.0285	20190410_QExHFX1_RSLC1_Beveridge_Clausen_IMP_DSS_JRmethod_R3.19811.19811.3	xl	1.2700(1.1400+0.3450)	0.67	-2.7537	/	R.ERMKRIEEGIK.E(4)+R.SDKNRGK.S(3)	Cas9+Cas9	2329.2535
0.0284	20190410_QExHFX1_RSLC1_Beveridge_Clausen_IMP_DSS_JRmethod_R3.16235.16235.3	xl	1.1200(0.4850+0.6350)	1.12	3.1302	/	K.GQKNSRER.M(3)+R.IDASKHMWPGDIK.A(5)	Cas9+sp|AMYS_HUMAN|	2608.3179
0.0284	20190410_QExHFX1_RSLC1_Beveridge_Clausen_IMP_DSS_JRmethod_R3.23104.23104.3	xl	1.3600(0.9100+0.4500)	0.42	1.1089	/	R.LEDTTKFYPSYDR.E(6)+R.LFKGHPETLEK.F(3)	REVERSE_sp|K1C15_SHEEP|+sp|MYG_HUMAN|	3069.5334
0.0281	20190410_QExHFX1_RSLC1_Beveridge_Clausen_IMP_DSS_JRmethod_R3.19455.19455.3	xl	1.3500(1.0450+0.3050)	0.815	3.7084	/	K.LVDSTDKADLR.L(7)+K.VFKNPK.F(3)	Cas9+sp|CTRB_BOVIN|	2101.1418
0.028	20190410_QExHFX1_RSLC1_Beveridge_Clausen_IMP_DSS_JRmethod_R3.21329.21329.3	xl	1.2750(0.5100+0.7650)	0.18	-4.3672	/	K.AGFIKR.Q(5)+R.KWNGEKMSYLK.N(6)	Cas9+sp|AMYS_HUMAN|	2211.1873
0.0278	20190410_QExHFX1_RSLC1_Beveridge_Clausen_IMP_DSS_JRmethod_R3.16176.16176.3	xl	1.4950(0.2250+1.2700)	0.165	-4.5685	/	R.KKDWDPK.K(2)+K.RNSDKLIAR.K(5)	Cas9+Cas9	2125.1643
0.0275	20190410_QExHFX1_RSLC1_Beveridge_Clausen_IMP_DSS_JRmethod_R3.21982.21982.3	xl	1.1600(0.8000+0.5550)	0.5	-4.1243	/	K.ESILPKRNSDK.L(6)+K.QLKPNAEGVK.M(3)	Cas9+REVERSE_sp|CAH1_HUMAN|	2506.3754
0.0273	20190410_QExHFX1_RSLC1_Beveridge_Clausen_IMP_DSS_JRmethod_R3.02703.02703.3	xl	1.1950(1.2000+0.2100)	1.195	-0.0857	/	K.GQKNSR.E(3)+K.GSQKDR.L(4)	Cas9+REVERSE_Cas9	1515.7753
0.0266	20190410_QExHFX1_RSLC1_Beveridge_Clausen_IMP_DSS_JRmethod_R3.14899.14899.3	xl	1.2550(0.2150+1.1450)	0.96	-0.7687	/	R.KDFQFYK.V(1)+K.SDNVPSEEVVKK.M(11)	Cas9+Cas9	2442.2317
0.0266	20190410_QExHFX1_RSLC1_Beveridge_Clausen_IMP_DSS_JRmethod_R3.24907.24907.3	xl	1.3050(0.7550+0.5500)	0.25	4.7202	/	R.INVEESVDGKVVSSR.K(10)+K.KVEKYGK.A(1)	sp|K1C15_SHEEP|+REVERSE_Cas9	2605.3962
0.0265	20190410_QExHFX1_RSLC1_Beveridge_Clausen_IMP_DSS_JRmethod_R3.22272.22272.3	xl	1.3800(0.4150+0.9650)	0.38	0.9696	/	K.TKIAQLADLVK.Q(2)+R.VKENFDKAR.F(2)	REVERSE_sp|CAH1_HUMAN|+sp|RETBP_HUMAN|	2442.3845
0.0265	20190410_QExHFX1_RSLC1_Beveridge_Clausen_IMP_DSS_JRmethod_R3.23451.23451.3	xl	1.0600(0.7450+0.4750)	1.06	-3.8885	/	K.FDNLTKAERGGLSELDK.A(6)+R.KGKTK.L(3)	Cas9+REVERSE_sp|CAH1_HUMAN|	2590.3965
0.0265	20190410_QExHFX1_RSLC1_Beveridge_Clausen_IMP_DSS_JRmethod_R3.23542.23542.3	xl	1.2250(0.7450+0.7300)	0.005	1.153	/	K.MKKVVEESPVNDSK.G(2)+R.WYNKMKK.V(6)	REVERSE_Cas9+REVERSE_Cas9	2723.4025
0.0259	20190410_QExHFX1_RSLC1_Beveridge_Clausen_IMP_DSS_JRmethod_R3.17221.17221.3	xl	1.3350(0.2750+1.2150)	0.54	-0.7512	/	R.KFDNLTK.A(1)+R.QQLPEKYK.E(6)	Cas9+Cas9	2035.0989
0.0258	20190410_QExHFX1_RSLC1_Beveridge_Clausen_IMP_DSS_JRmethod_R3.21563.21563.3	xl	1.1750(0.6950+0.4800)	0.57	-0.2433	/	K.AELFDIPNKEFSSR.E(9)+R.KLQKMVK.D(4)	REVERSE_Cas9+REVERSE_Cas9	2663.4355
0.0256	20190410_QExHFX1_RSLC1_Beveridge_Clausen_IMP_DSS_JRmethod_R3.12406.12406.4	xl	1.1800(0.1750+1.1200)	0.27	4.5283	/	K.KHER.H(1)+K.VVEESPVNDSKGRNKDSR.T(11)	Cas9+REVERSE_Cas9	2721.3793
0.0256	20190410_QExHFX1_RSLC1_Beveridge_Clausen_IMP_DSS_JRmethod_R3.14771.14771.3	xl	1.1600(0.4550+0.7050)	0.69	-0.9905	/	K.FDNLTKAER.G(6)+R.KFDNLTK.A(1)	Cas9+Cas9	2095.0949
0.0256	20190410_QExHFX1_RSLC1_Beveridge_Clausen_IMP_DSS_JRmethod_R3.26267.26267.3	xl	1.2400(0.2500+0.9900)	1.24	1.8388	/	K.FKHLK.S(2)+K.IMSASLPAKTIETNVR.L(9)	sp|MYG_HUMAN|+REVERSE_Cas9	2539.4195
0.0254	20190410_QExHFX1_RSLC1_Beveridge_Clausen_IMP_DSS_JRmethod_R3.27076.27076.3	xl	1.3350(1.0000+0.5700)	0.005	2.1014	/	K.FDKFKHLKSEDEMK.A(5)+K.YKEIFFDQSK.N(2)	sp|MYG_HUMAN|+Cas9	3222.5946
0.0254	20190410_QExHFX1_RSLC1_Beveridge_Clausen_IMP_DSS_JRmethod_R3.27249.27249.3	xl	1.1400(0.7000+0.4400)	1.14	4.0391	/	K.IFGAKDLESLGGR.E(5)+R.LKTYAHLFDDK.V(2)	REVERSE_Cas9+Cas9	2849.4962
0.0252	20190410_QExHFX1_RSLC1_Beveridge_Clausen_IMP_DSS_JRmethod_R3.12442.12442.3	xl	1.1050(0.7550+0.4950)	1.105	0.5831	/	K.QLKRR.R(3)+K.SKLTIVKVER.L(2)	Cas9+REVERSE_Cas9	2009.2472
0.0248	20190410_QExHFX1_RSLC1_Beveridge_Clausen_IMP_DSS_JRmethod_R3.16928.16928.3	xl	1.2400(0.4900+0.7500)	0.275	-0.7712	/	K.KSKGK.E(3)+R.SNKQGKQTTQNER.A(6)	REVERSE_Cas9+REVERSE_Cas9	2202.1715
0.0247	20190410_QExHFX1_RSLC1_Beveridge_Clausen_IMP_DSS_JRmethod_R3.19170.19170.3	xl	1.5350(0.2950+1.2400)	0.07	1.8213	/	K.KLDESAK.M(1)+K.SKLVSDFR.K(2)	REVERSE_sp|MYG_HUMAN|+Cas9	1878.0098
0.0245	20190410_QExHFX1_RSLC1_Beveridge_Clausen_IMP_DSS_JRmethod_R3.15467.15467.3	xl	1.2450(0.8100+0.4350)	0.43	-2.2282	/	K.FYDEKLQK.V(5)+R.VKYFQFDKR.F(8)	REVERSE_Cas9+REVERSE_Cas9	2437.2681
0.0243	20190410_QExHFX1_RSLC1_Beveridge_Clausen_IMP_DSS_JRmethod_R3.21519.21519.3	xl	1.0850(0.6750+0.4100)	1.085	-2.7334	/	R.EAKTLNDFKRQTILK.A(3)+K.KHER.H(1)	REVERSE_Cas9+Cas9	2510.3968
0.0243	20190410_QExHFX1_RSLC1_Beveridge_Clausen_IMP_DSS_JRmethod_R3.24293.24293.3	xl	1.1600(0.5850+0.5750)	0.65	3.334	/	K.IEKILTFR.L(3)+K.SNFDLAEDAKLQLSK.D(10)	Cas9+Cas9	2834.5428
0.0242	20190410_QExHFX1_RSLC1_Beveridge_Clausen_IMP_DSS_JRmethod_R3.24475.24475.3	xl	1.2350(0.6550+0.8450)	0.08	4.2526	/	K.FDKFK.H(3)+R.NKDSRTLVKNDISDDK.L(2)	sp|MYG_HUMAN|+REVERSE_Cas9	2668.3707
0.0242	20190410_QExHFX1_RSLC1_Beveridge_Clausen_IMP_DSS_JRmethod_R3.26845.26845.3	xl	0.9700(0.5950+0.6700)	0.97	-1.9686	/	R.KTAYSFISYGR.T(1)+K.MDGTEELLVKLNR.E(10)	REVERSE_sp|CRP_HUMAN|+Cas9	2946.516
0.0241	20190410_QExHFX1_RSLC1_Beveridge_Clausen_IMP_DSS_JRmethod_R3.18415.18415.3	xl	1.2950(0.7250+0.5700)	0.12	3.2804	/	R.LKTYAHLFDDK.V(2)+K.TKGKR.A(2)	Cas9+sp|CAH1_HUMAN|	2076.1367
0.024	20190410_QExHFX1_RSLC1_Beveridge_Clausen_IMP_DSS_JRmethod_R3.14083.14083.3	xl	1.1550(0.7200+0.4350)	0.705	-1.6904	/	R.HKNYASLVK.D(2)+K.MKNYWR.Q(2)	REVERSE_Cas9+Cas9	2093.088
0.024	20190410_QExHFX1_RSLC1_Beveridge_Clausen_IMP_DSS_JRmethod_R3.19518.19518.3	xl	1.3300(0.3650+0.9650)	0.285	-2.3736	/	K.KFYDEK.L(1)+K.KLVDSTDKADLR.L(1)	REVERSE_Cas9+Cas9	2326.2055
0.0239	20190410_QExHFX1_RSLC1_Beveridge_Clausen_IMP_DSS_JRmethod_R3.18919.18919.3	xl	1.1650(0.8600+0.3650)	1.165	0.3849	/	R.GGLSELDKAGFIK.R(8)+K.VITLKSK.L(5)	Cas9+Cas9	2259.3089
0.0239	20190410_QExHFX1_RSLC1_Beveridge_Clausen_IMP_DSS_JRmethod_R3.19741.19741.3	xl	1.0850(0.5000+0.6650)	0.765	-2.561	/	R.EQYEAMAEKNRR.D(9)+R.ERSNKQGK.Q(5)	sp|K1C15_SHEEP|+REVERSE_Cas9	2607.2822
0.0236	20190410_QExHFX1_RSLC1_Beveridge_Clausen_IMP_DSS_JRmethod_R3.13612.13612.3	xl	1.1950(0.5450+0.8200)	0.53	1.1434	/	K.MKNYWR.Q(2)+R.NSDKLIAR.K(4)	Cas9+Cas9	1950.0145
0.0235	20190410_QExHFX1_RSLC1_Beveridge_Clausen_IMP_DSS_JRmethod_R3.11591.11591.3	xl	0.8550(0.8550+0.8550)	0.605	0.7384	/	K.SDNVPSEEVVKK.M(11)+K.SDNVPSEEVVKK.M(11)	Cas9+Cas9	2797.4232
0.0234	20190410_QExHFX1_RSLC1_Beveridge_Clausen_IMP_DSS_JRmethod_R3.12084.12084.3	xl	1.1950(0.7700+0.6450)	0.205	2.6108	/	R.KPLISEK.S(1)+K.SKLTIVK.V(2)	REVERSE_Cas9+REVERSE_Cas9	1739.0807
0.0234	20190410_QExHFX1_RSLC1_Beveridge_Clausen_IMP_DSS_JRmethod_R3.26852.26852.3	xl	1.2250(0.6400+0.5850)	0.31	4.9949	/	R.VVKNIQTR.T(3)+K.YGKAELFDIPNK.E(3)	REVERSE_sp|OVAL_CHICK|+REVERSE_Cas9	2488.3688
0.0231	20190410_QExHFX1_RSLC1_Beveridge_Clausen_IMP_DSS_JRmethod_R3.20778.20778.3	xl	1.0900(0.4800+1.0800)	1.09	2.2593	/	K.HRDKPIR.E(4)+K.IDGPWMHKSADIR.F(8)	Cas9+REVERSE_sp|AMYS_HUMAN|	2583.3491
0.023	20190410_QExHFX1_RSLC1_Beveridge_Clausen_IMP_DSS_JRmethod_R3.22790.22790.3	xl	1.2900(0.8350+0.6000)	0.01	2.8258	/	K.ELIPKIFK.Y(5)+R.KPLISEK.S(1)	REVERSE_Cas9+REVERSE_Cas9	1938.1804
0.0229	20190410_QExHFX1_RSLC1_Beveridge_Clausen_IMP_DSS_JRmethod_R3.12849.12849.3	xl	0.7900(0.7900+0.7900)	0.79	-0.4704	/	K.SDNVPSEEVVKK.M(11)+K.SDNVPSEEVVKK.M(11)	Cas9+Cas9	2797.4232
0.0229	20190410_QExHFX1_RSLC1_Beveridge_Clausen_IMP_DSS_JRmethod_R3.18326.18326.3	xl	1.4000(0.3300+1.2400)	0.065	-4.4165	/	K.KSPVK.Y(1)+K.QLKEDYFK.K(3)	REVERSE_Cas9+Cas9	1764.9661
0.0228	20190410_QExHFX1_RSLC1_Beveridge_Clausen_IMP_DSS_JRmethod_R3.08199.08199.3	xl	1.2600(0.5800+0.9250)	0.165	0.0627	/	K.GYKEVK.K(3)+K.VMKQLK.R(3)	Cas9+Cas9	1605.9163
0.0228	20190410_QExHFX1_RSLC1_Beveridge_Clausen_IMP_DSS_JRmethod_R3.13900.13900.3	xl	1.0750(0.4100+0.6650)	1.075	-3.6611	/	R.KGKTK.L(3)+K.VVDELVKVMGR.H(7)	REVERSE_sp|CAH1_HUMAN|+Cas9	1942.1284
0.0228	20190410_QExHFX1_RSLC1_Beveridge_Clausen_IMP_DSS_JRmethod_R3.18697.18697.3	xl	1.3200(1.0150+0.3300)	0.355	-0.2314	/	K.APLSASMIKR.Y(9)+R.WYNKMK.K(4)	Cas9+REVERSE_Cas9	2079.1008
0.0227	20190410_QExHFX1_RSLC1_Beveridge_Clausen_IMP_DSS_JRmethod_R3.22874.22874.3	xl	1.1000(0.4700+0.6300)	1.1	4.7552	/	K.DSNRKPLISEK.S(5)+K.LFDLITKGSQK.D(7)	REVERSE_Cas9+REVERSE_Cas9	2672.4747
0.0225	20190410_QExHFX1_RSLC1_Beveridge_Clausen_IMP_DSS_JRmethod_R3.26798.26798.3	xl	1.2800(0.7900+0.4900)	0.4	4.8571	/	K.FIKPILEK.M(3)+K.KIEC[160.03]FDSVEISGVEDR.F(1)	Cas9+Cas9	3006.5622
0.0222	20190410_QExHFX1_RSLC1_Beveridge_Clausen_IMP_DSS_JRmethod_R3.15062.15062.3	xl	1.0950(0.3550+0.7400)	1.095	-2.7384	/	K.FDNLTKAER.G(6)+R.KFDNLTK.A(1)	Cas9+Cas9	2095.0949
0.0218	20190410_QExHFX1_RSLC1_Beveridge_Clausen_IMP_DSS_JRmethod_R3.13877.13877.3	xl	1.4500(1.1250+0.3250)	0.185	0.2639	/	K.ESILPKRNSDK.L(6)+R.KMRER.S(1)	Cas9+REVERSE_Cas9	2142.1578
0.0213	20190410_QExHFX1_RSLC1_Beveridge_Clausen_IMP_DSS_JRmethod_R3.16016.16016.3	xl	1.3200(0.1650+1.1550)	0.73	-4.5895	/	R.AKDFNEK.V(2)+K.SKLVSDFR.K(2)	REVERSE_sp|RETBP_HUMAN|+Cas9	1939.005
0.0211	20190410_QExHFX1_RSLC1_Beveridge_Clausen_IMP_DSS_JRmethod_R3.13274.13274.4	xl	1.0500(0.1750+0.8750)	0.595	1.4205	/	K.ATAKGIEQESK.A(4)+K.LVDSTDKADLR.L(7)	REVERSE_Cas9+Cas9	2530.3125
0.0211	20190410_QExHFX1_RSLC1_Beveridge_Clausen_IMP_DSS_JRmethod_R3.23250.23250.3	xl	1.1450(0.3900+1.1250)	1.145	1.331	/	K.LVDSTDKADLR.L(7)+K.QEGSLFAPKR.M(9)	Cas9+REVERSE_Cas9	2501.3124
0.0209	20190410_QExHFX1_RSLC1_Beveridge_Clausen_IMP_DSS_JRmethod_R3.07310.07310.3	xl	1.2550(0.5800+0.6750)	0.13	4.5714	/	R.KKDWDPK.K(2)+R.NKRR.T(2)	Cas9+REVERSE_Cas9	1625.9001
0.0209	20190410_QExHFX1_RSLC1_Beveridge_Clausen_IMP_DSS_JRmethod_R3.22728.22728.3	xl	1.1050(0.4450+0.6600)	1.105	4.1032	/	K.DSNRKPLISEK.S(5)+K.LFDLITKGSQK.D(7)	REVERSE_Cas9+REVERSE_Cas9	2672.4747
0.0208	20190410_QExHFX1_RSLC1_Beveridge_Clausen_IMP_DSS_JRmethod_R3.13175.13175.3	xl	1.3750(0.3650+1.1450)	0.015	-4.796	/	R.DKPIR.E(2)+K.KFKVLGNTDR.H(3)	Cas9+Cas9	1942.0999
0.0208	20190410_QExHFX1_RSLC1_Beveridge_Clausen_IMP_DSS_JRmethod_R3.26528.26528.3	xl	1.3400(0.4300+0.9100)	0.01	-4.8911	/	K.FKVLGNTDR.H(2)+R.LFKGHPETLEKFDK.F(11)	Cas9+sp|MYG_HUMAN|	2874.5278
0.0206	20190410_QExHFX1_RSLC1_Beveridge_Clausen_IMP_DSS_JRmethod_R3.10857.10857.3	xl	1.2200(0.6500+0.5700)	0.02	-1.6765	/	K.KMKNYWR.Q(3)+K.LKKSK.G(3)	Cas9+REVERSE_Cas9	1765.0072
0.0206	20190410_QExHFX1_RSLC1_Beveridge_Clausen_IMP_DSS_JRmethod_R3.20192.20192.3	xl	1.2200(0.3200+0.9000)	0.99	1.7019	/	R.SDKNRGK.S(3)+K.SKLVSDFR.K(2)	Cas9+Cas9	1892.0115
0.0205	20190410_QExHFX1_RSLC1_Beveridge_Clausen_IMP_DSS_JRmethod_R3.13604.13604.3	xl	0.8100(0.8100+0.8100)	0.575	-1.3213	/	K.SDNVPSEEVVKK.M(11)+K.SDNVPSEEVVKK.M(11)	Cas9+Cas9	2797.4232
0.0205	20190410_QExHFX1_RSLC1_Beveridge_Clausen_IMP_DSS_JRmethod_R3.16634.16634.3	xl	1.2400(0.5250+1.0950)	0.065	-4.2972	/	K.DPTKLANYK.T(4)+R.VASMASEKMK.L(8)	REVERSE_sp|CTRB_BOVIN|+sp|OVAL_CHICK|	2267.154
0.0205	20190410_QExHFX1_RSLC1_Beveridge_Clausen_IMP_DSS_JRmethod_R3.24853.24853.3	xl	1.1300(0.7750+0.3550)	1.13	-3.9229	/	R.IDASKHMWPGDIK.A(5)+K.VMKQLKR.R(6)	sp|AMYS_HUMAN|+Cas9	2536.3657
0.0204	20190410_QExHFX1_RSLC1_Beveridge_Clausen_IMP_DSS_JRmethod_R3.14170.14170.3	xl	1.1750(0.3200+0.8550)	1.175	4.072	/	R.KSLKK.G(4)+K.LVDSTDKADLR.L(7)	sp|CRP_HUMAN|+Cas9	1972.1204
0.0204	20190410_QExHFX1_RSLC1_Beveridge_Clausen_IMP_DSS_JRmethod_R3.25488.25488.3	xl	1.1650(0.3350+0.9100)	1.165	4.0971	/	R.KPAFLSGEQKK.A(10)+K.NLPNEKVLPK.H(6)	Cas9+Cas9	2520.4314
0.0203	20190410_QExHFX1_RSLC1_Beveridge_Clausen_IMP_DSS_JRmethod_R3.24201.24201.3	xl	1.3200(0.2750+1.0450)	0.44	-0.9548	/	K.AGFIKR.Q(5)+K.VVEESPVNDSKGRNK.D(11)	Cas9+REVERSE_Cas9	2485.3288
0.0201	20190410_QExHFX1_RSLC1_Beveridge_Clausen_IMP_DSS_JRmethod_R3.19934.19934.3	xl	1.2950(0.4750+0.8200)	0.305	1.9719	/	K.KYPK.L(1)+K.RSSVVKGDVSEEVNIRVK.G(6)	Cas9+REVERSE_sp|K1C15_SHEEP|	2672.486
0.0198	20190410_QExHFX1_RSLC1_Beveridge_Clausen_IMP_DSS_JRmethod_R3.14628.14628.3	xl	1.1800(0.6150+0.5650)	0.42	4.0573	/	K.KTEVQTGGFSK.E(1)+K.QLKR.R(3)	Cas9+Cas9	1862.0261
0.0196	20190410_QExHFX1_RSLC1_Beveridge_Clausen_IMP_DSS_JRmethod_R3.15853.15853.3	xl	1.0750(0.3600+0.7150)	1.075	-1.5576	/	K.AGFIKR.Q(5)+R.GKSDNVPSEEVVK.K(2)	Cas9+Cas9	2215.1847
0.0195	20190410_QExHFX1_RSLC1_Beveridge_Clausen_IMP_DSS_JRmethod_R3.20310.20310.3	xl	1.0800(0.4700+0.6100)	1.08	3.9049	/	K.KYPK.L(1)+K.RSSVVKGDVSEEVNIRVK.G(6)	Cas9+REVERSE_sp|K1C15_SHEEP|	2672.486
0.0195	20190410_QExHFX1_RSLC1_Beveridge_Clausen_IMP_DSS_JRmethod_R3.20753.20753.3	xl	1.2700(1.0900+0.4600)	0.13	-3.0695	/	K.QLKEDYFK.K(3)+K.TKYNALKTPDK.L(7)	Cas9+sp|CTRB_BOVIN|	2485.3103
0.0194	20190410_QExHFX1_RSLC1_Beveridge_Clausen_IMP_DSS_JRmethod_R3.13783.13783.3	xl	1.0950(0.3200+0.7750)	1.095	-4.3975	/	K.EGNWKR.L(5)+R.NSDKLIARK.K(4)	REVERSE_sp|AMYS_HUMAN|+Cas9	1970.0697
0.0193	20190410_QExHFX1_RSLC1_Beveridge_Clausen_IMP_DSS_JRmethod_R3.17337.17337.3	xl	1.1650(0.4900+0.8250)	0.365	-3.4424	/	K.GYKEVK.K(3)+R.KDFQFYK.V(1)	Cas9+Cas9	1834.9505
0.0191	20190410_QExHFX1_RSLC1_Beveridge_Clausen_IMP_DSS_JRmethod_R3.24830.24830.3	xl	1.1550(0.9550+0.2000)	1.155	-1.2714	/	K.IMSASLPAKTIETNVR.L(9)+R.KVTVK.Q(1)	REVERSE_Cas9+Cas9,REVERSE_Cas9	2441.3926
0.019	20190410_QExHFX1_RSLC1_Beveridge_Clausen_IMP_DSS_JRmethod_R3.16619.16619.3	xl	1.3100(0.8850+0.4250)	0.055	-4.5686	/	R.KKDWDPKK.Y(2)+K.VTVKR.N(4)	Cas9+REVERSE_Cas9	1783.0355
0.019	20190410_QExHFX1_RSLC1_Beveridge_Clausen_IMP_DSS_JRmethod_R3.21393.21393.3	xl	1.1050(0.4200+0.8000)	1.105	0.3984	/	R.KDFQFYK.V(1)+K.MIAKSEQEIGK.A(4)	Cas9+Cas9	2345.1976
0.0189	20190410_QExHFX1_RSLC1_Beveridge_Clausen_IMP_DSS_JRmethod_R3.09706.09706.3	xl	1.1750(0.6900+0.4850)	0.335	-2.5082	/	K.ESILPKR.N(6)+R.KMIAK.S(1)	Cas9+Cas9	1568.9323
0.0186	20190410_QExHFX1_RSLC1_Beveridge_Clausen_IMP_DSS_JRmethod_R3.23414.23414.3	xl	1.1350(0.3850+0.8750)	0.73	-4.5583	/	K.DFNEKVR.F(5)+R.SVLKGGPFSDSYR.L(4)	REVERSE_sp|RETBP_HUMAN|+sp|CAH1_HUMAN|	2456.2335
0.0186	20190410_QExHFX1_RSLC1_Beveridge_Clausen_IMP_DSS_JRmethod_R3.24495.24495.3	xl	1.4650(0.3200+1.1450)	0.04	2.2164	/	K.DKIIK.L(2)+R.GGLSELDKAGFIKR.Q(13)	REVERSE_Cas9+Cas9	2243.2888
0.0184	20190410_QExHFX1_RSLC1_Beveridge_Clausen_IMP_DSS_JRmethod_R3.19358.19358.3	xl	1.2050(0.6300+0.9900)	0.115	2.0742	/	K.KVEKYGK.A(4)+R.NKDSRTLVKNDISDDK.L(9)	REVERSE_Cas9+REVERSE_Cas9	2835.4977
0.0183	20190410_QExHFX1_RSLC1_Beveridge_Clausen_IMP_DSS_JRmethod_R3.14439.14439.3	xl	1.4300(1.3200+0.3550)	0.065	1.9499	/	R.NSDKLIAR.K(4)+R.RKNR.L(2)	Cas9+Cas9	1625.9325
0.0182	20190410_QExHFX1_RSLC1_Beveridge_Clausen_IMP_DSS_JRmethod_R3.16410.16410.3	xl	1.1900(0.9050+0.2850)	0.84	-3.576	/	K.FDNLTKAERGGLSELDK.A(6)+R.NKDSR.T(2)	Cas9+REVERSE_Cas9	2648.3404
0.018	20190410_QExHFX1_RSLC1_Beveridge_Clausen_IMP_DSS_JRmethod_R3.13849.13849.3	xl	1.0150(0.5500+0.6350)	1.015	4.0539	/	K.DDFLHAYTKLR.E(9)+K.VLSAYNKHR.D(7)	REVERSE_Cas9+Cas9	2602.3655
0.018	20190410_QExHFX1_RSLC1_Beveridge_Clausen_IMP_DSS_JRmethod_R3.20697.20697.3	xl	1.2200(0.7600+0.4600)	0.52	0.1112	/	K.DFNEKVRFSSVR.C(5)+R.WYNKMK.K(4)	REVERSE_sp|RETBP_HUMAN|+REVERSE_Cas9	2489.2524
0.0179	20190410_QExHFX1_RSLC1_Beveridge_Clausen_IMP_DSS_JRmethod_R3.15937.15937.3	xl	1.2650(0.2450+1.0550)	0.59	-3.4882	/	R.KGKTK.L(3)+K.SDNVPSEEVVKK.M(11)	REVERSE_sp|CAH1_HUMAN|+Cas9	2028.1102
0.0178	20190410_QExHFX1_RSLC1_Beveridge_Clausen_IMP_DSS_JRmethod_R3.20170.20170.3	xl	1.1050(0.6400+0.5800)	0.255	-4.1205	/	R.EAKTLNDFK.R(3)+R.FSGTWYAMAKK.D(10)	REVERSE_Cas9+sp|RETBP_HUMAN|	2491.2456
0.0175	20190410_QExHFX1_RSLC1_Beveridge_Clausen_IMP_DSS_JRmethod_R3.18151.18151.3	xl	1.3100(0.9250+0.3850)	0.105	-2.9901	/	K.ENFDKAR.F(5)+K.QLFSAVGWYKMK.F(10)	sp|RETBP_HUMAN|+REVERSE_sp|RETBP_HUMAN|	2473.2463
0.0174	20190410_QExHFX1_RSLC1_Beveridge_Clausen_IMP_DSS_JRmethod_R3.06483.06483.3	xl	1.1250(1.0400+0.2100)	1.125	-0.2897	/	K.AGFIKR.Q(5)+K.GSQKDR.L(4)	Cas9+REVERSE_Cas9	1517.8313
0.0174	20190410_QExHFX1_RSLC1_Beveridge_Clausen_IMP_DSS_JRmethod_R3.21314.21314.3	xl	1.3250(1.0200+0.4000)	0.305	2.8788	/	K.FKDFKELTEPHGK.F(5)+R.KWNGEK.M(1)	REVERSE_sp|MYG_HUMAN|+sp|AMYS_HUMAN|	2473.264
0.0174	20190410_QExHFX1_RSLC1_Beveridge_Clausen_IMP_DSS_JRmethod_R3.21654.21654.3	xl	1.1500(0.3350+0.8150)	1.15	3.9262	/	K.GYKEVKK.D(6)+K.MKKVVEESPVNDSKGR.N(14)	Cas9+REVERSE_Cas9	2790.4948
0.0173	20190410_QExHFX1_RSLC1_Beveridge_Clausen_IMP_DSS_JRmethod_R3.10169.10169.3	xl	1.2250(0.9350+0.5350)	0.25	0.2137	/	K.DWDPKK.Y(5)+K.IIKDK.D(3)	Cas9+Cas9	1540.85
0.0172	20190410_QExHFX1_RSLC1_Beveridge_Clausen_IMP_DSS_JRmethod_R3.13801.13801.3	xl	1.2600(0.2600+1.1100)	0.89	3.9362	/	K.IKVYLPR.M(2)+R.NSDKLIAR.K(4)	sp|OVAL_CHICK|+Cas9	1941.141
0.0172	20190410_QExHFX1_RSLC1_Beveridge_Clausen_IMP_DSS_JRmethod_R3.21021.21021.3	xl	1.0650(0.4500+0.9900)	1.065	4.6692	/	K.HRDKPIR.E(4)+K.IDGPWMHKSADIR.F(8)	Cas9+REVERSE_sp|AMYS_HUMAN|	2583.3491
0.0171	20190410_QExHFX1_RSLC1_Beveridge_Clausen_IMP_DSS_JRmethod_R3.10310.10310.3	xl	1.4150(1.1250+0.3550)	0.07	4.5953	/	K.ESILPKRNSDK.L(6)+R.KMIAK.S(1)	Cas9+Cas9	2013.1291
0.0169	20190410_QExHFX1_RSLC1_Beveridge_Clausen_IMP_DSS_JRmethod_R3.11048.11048.3	xl	1.0300(0.6350+0.6350)	0.31	-3.4308	/	K.KGILQTVK.V(1)+K.KSKGK.E(3)	Cas9+REVERSE_Cas9	1569.9817
0.0169	20190410_QExHFX1_RSLC1_Beveridge_Clausen_IMP_DSS_JRmethod_R3.19453.19453.3	xl	1.0950(0.9650+0.4300)	1.095	1.5817	/	K.SEDEMKASEDLK.K(6)+K.VTVKQLK.E(4)	sp|MYG_HUMAN|+Cas9	2333.2035
0.0168	20190410_QExHFX1_RSLC1_Beveridge_Clausen_IMP_DSS_JRmethod_R3.11166.11166.3	xl	1.4000(1.2350+0.3650)	0.08	2.0556	/	K.DDSIDNKVLTR.S(7)+R.SKSLR.A(2)	Cas9+REVERSE_Cas9	2002.0694
0.0166	20190410_QExHFX1_RSLC1_Beveridge_Clausen_IMP_DSS_JRmethod_R3.09303.09303.3	xl	1.4900(1.4900+0.1100)	0.005	-0.3919	/	K.APLSASMIKR.Y(9)+R.SDKNR.G(3)	Cas9+Cas9	1828.9828
0.0165	20190410_QExHFX1_RSLC1_Beveridge_Clausen_IMP_DSS_JRmethod_R3.21782.21782.3	xl	1.2500(0.7950+0.4550)	0.095	-1.3525	/	K.TFVEGQVEYKLAR.W(10)+K.YNALKTPDK.L(5)	REVERSE_sp|CRP_HUMAN|+sp|CTRB_BOVIN|	2725.4326
0.0165	20190410_QExHFX1_RSLC1_Beveridge_Clausen_IMP_DSS_JRmethod_R3.22881.22881.3	xl	1.2550(0.2550+1.2550)	0.865	3.09	/	R.AKDFNEK.V(2)+R.SSFEKNPIDFLEAK.G(5)	REVERSE_sp|RETBP_HUMAN|+Cas9	2612.3009
0.0164	20190410_QExHFX1_RSLC1_Beveridge_Clausen_IMP_DSS_JRmethod_R3.11515.11515.3	xl	1.2450(0.4650+0.7800)	0.39	0.2654	/	R.AKDFNEK.V(2)+K.KLVDSTDKADLR.L(8)	REVERSE_sp|RETBP_HUMAN|+Cas9	2348.2222
0.0161	20190410_QExHFX1_RSLC1_Beveridge_Clausen_IMP_DSS_JRmethod_R3.22018.22018.3	xl	1.2450(0.4900+0.7550)	0.035	-2.326	/	K.GIEQESKAIMK.R(7)+K.LFDLITKGSQKDR.L(11)	REVERSE_Cas9+REVERSE_Cas9	2890.5473
0.016	20190410_QExHFX1_RSLC1_Beveridge_Clausen_IMP_DSS_JRmethod_R3.22504.22504.3	xl	1.2150(0.3450+1.0750)	0.51	-4.225	/	K.KVEKYGK.A(4)+K.VLTRSDKNRGK.S(7)	REVERSE_Cas9+Cas9	2261.2854
0.016	20190410_QExHFX1_RSLC1_Beveridge_Clausen_IMP_DSS_JRmethod_R3.24292.24292.3	xl	1.1600(0.6600+0.5000)	0.245	-2.1033	/	K.FDKFKHLKSEDEMK.A(5)+K.YKEIFFDQSK.N(2)	sp|MYG_HUMAN|+Cas9	3222.5946
0.0158	20190410_QExHFX1_RSLC1_Beveridge_Clausen_IMP_DSS_JRmethod_R3.18783.18783.3	xl	1.0750(0.7700+0.3050)	1.075	-2.3964	/	K.IMSASLPAKTIETNVR.L(9)+K.LKSVK.E(2)	REVERSE_Cas9+Cas9	2441.3926
0.0156	20190410_QExHFX1_RSLC1_Beveridge_Clausen_IMP_DSS_JRmethod_R3.13754.13754.3	xl	1.2600(0.5450+0.7150)	0.075	4.6576	/	R.MGETVYKVK.T(7)+K.TLNDFKR.Q(6)	REVERSE_Cas9+REVERSE_Cas9	2084.0975
0.0156	20190410_QExHFX1_RSLC1_Beveridge_Clausen_IMP_DSS_JRmethod_R3.13947.13947.3	xl	1.1000(0.5500+0.5500)	0.315	-4.7454	/	K.DDFLHAYTKLR.E(9)+R.KGKTK.L(3)	REVERSE_Cas9+REVERSE_sp|CAH1_HUMAN|	2076.1367
0.0156	20190410_QExHFX1_RSLC1_Beveridge_Clausen_IMP_DSS_JRmethod_R3.22514.22514.3	xl	1.2500(0.7950+0.4550)	0.065	-1.9511	/	K.FYDEKLQKVTVK.R(5)+R.YQKR.D(3)	REVERSE_Cas9+REVERSE_Cas9	2228.2204
0.0155	20190410_QExHFX1_RSLC1_Beveridge_Clausen_IMP_DSS_JRmethod_R3.17336.17336.3	xl	1.0550(0.6050+0.4500)	1.055	0.9098	/	K.EGNWKRIVTGLK.A(5)+K.QLKR.R(3)	REVERSE_sp|AMYS_HUMAN|+Cas9	2081.2108
0.0154	20190410_QExHFX1_RSLC1_Beveridge_Clausen_IMP_DSS_JRmethod_R3.15890.15890.3	xl	1.3400(0.9200+0.4200)	0.095	3.4606	/	K.DDSIDNKVLTRSDK.N(7)+R.LSKSR.R(3)	Cas9+Cas9	2332.2233
0.0151	20190410_QExHFX1_RSLC1_Beveridge_Clausen_IMP_DSS_JRmethod_R3.14961.14961.3	xl	1.1550(0.5400+0.6150)	0.125	-1.7689	/	K.KLSKR.V(4)+K.QLKEDYFK.K(3)	REVERSE_sp|CRP_HUMAN|+Cas9	1838.0301
0.0151	20190410_QExHFX1_RSLC1_Beveridge_Clausen_IMP_DSS_JRmethod_R3.17381.17381.3	xl	1.2150(0.4700+0.7450)	0.425	0.1934	/	R.HKNYASLVK.D(2)+R.LKRTAR.R(2)	REVERSE_Cas9+Cas9	1940.1319
0.0151	20190410_QExHFX1_RSLC1_Beveridge_Clausen_IMP_DSS_JRmethod_R3.19344.19344.3	xl	1.1200(0.3250+0.7950)	1.12	0.0957	/	K.APLSASMIKR.Y(9)+K.TEVQTGGFSKESILPK.R(10)	Cas9+Cas9	2930.5786
0.0149	20190410_QExHFX1_RSLC1_Beveridge_Clausen_IMP_DSS_JRmethod_R3.15637.15637.3	xl	0.8600(0.8600+0.8600)	0.295	0.5908	/	R.MTNFDKNLPNEK.V(6)+R.MTNFDKNLPNEK.V(6)	Cas9+Cas9	3037.4524
0.0149	20190410_QExHFX1_RSLC1_Beveridge_Clausen_IMP_DSS_JRmethod_R3.19274.19274.3	xl	1.1850(0.4300+0.7550)	0.315	-1.6724	/	K.FAKEWLGK.F(3)+K.LVDSTDKADLR.L(7)	REVERSE_sp|OVAL_CHICK|+Cas9	2347.2423
0.0146	20190410_QExHFX1_RSLC1_Beveridge_Clausen_IMP_DSS_JRmethod_R3.14693.14693.3	xl	1.2400(0.1150+1.1250)	0.83	-1.4728	/	R.KWNGEK.M(1)+K.LVDSTDKADLR.L(7)	sp|AMYS_HUMAN|+Cas9	2130.0956
0.0144	20190410_QExHFX1_RSLC1_Beveridge_Clausen_IMP_DSS_JRmethod_R3.14956.14956.3	xl	1.2000(0.6350+0.5650)	0.16	1.4203	/	R.HKNYASLVK.D(2)+R.LKRTAR.R(2)	REVERSE_Cas9+Cas9	1940.1319
0.0144	20190410_QExHFX1_RSLC1_Beveridge_Clausen_IMP_DSS_JRmethod_R3.15851.15851.3	xl	1.1950(0.3600+0.8350)	0.47	-1.3241	/	K.EGNWKR.L(5)+R.KIMSASLPAK.T(1)	REVERSE_sp|AMYS_HUMAN|+REVERSE_Cas9	1971.0611
0.0144	20190410_QExHFX1_RSLC1_Beveridge_Clausen_IMP_DSS_JRmethod_R3.18308.18308.3	xl	1.4000(0.3550+1.2850)	0.015	4.3597	/	K.TKGKR.A(2)+K.VVEESPVNDSKGR.N(11)	sp|CAH1_HUMAN|+REVERSE_Cas9	2141.1439
0.0144	20190410_QExHFX1_RSLC1_Beveridge_Clausen_IMP_DSS_JRmethod_R3.22604.22604.3	xl	1.3150(1.3150+0.2450)	0.59	1.5715	/	K.LESEFVYGDYKVYDVR.K(11)+K.YFQFDKR.F(6)	Cas9+REVERSE_Cas9	3121.5072
0.0143	20190410_QExHFX1_RSLC1_Beveridge_Clausen_IMP_DSS_JRmethod_R3.06715.06715.3	xl	1.1550(0.8400+0.5550)	0.315	0.2906	/	R.DKPIR.E(2)+R.LSKSR.R(3)	Cas9+Cas9	1354.7932
0.0143	20190410_QExHFX1_RSLC1_Beveridge_Clausen_IMP_DSS_JRmethod_R3.18844.18844.3	xl	0.9900(0.5450+0.7100)	0.99	1.694	/	K.FAKEWLGK.F(3)+K.YVNFLYLASHYEKLK.G(13)	REVERSE_sp|OVAL_CHICK|+Cas9	3002.5945
0.0142	20190410_QExHFX1_RSLC1_Beveridge_Clausen_IMP_DSS_JRmethod_R3.15349.15349.3	xl	1.3650(1.1550+0.3500)	0.13	0.7881	/	K.DWDPKK.Y(5)+K.KPDWDK.K(1)	Cas9+REVERSE_Cas9	1712.8409
0.014	20190410_QExHFX1_RSLC1_Beveridge_Clausen_IMP_DSS_JRmethod_R3.09176.09176.3	xl	1.5050(1.5050+0.1850)	0.01	0.409	/	K.APLSASMIKR.Y(9)+R.SDKNR.G(3)	Cas9+Cas9	1828.9828
0.014	20190410_QExHFX1_RSLC1_Beveridge_Clausen_IMP_DSS_JRmethod_R3.27167.27167.3	xl	1.1050(0.7700+0.5200)	0.305	-2.4175	/	R.KWNGEKMSYLK.N(1)+R.NSDKLIARKK.D(9)	sp|AMYS_HUMAN|+Cas9	2692.4733
0.0136	20190410_QExHFX1_RSLC1_Beveridge_Clausen_IMP_DSS_JRmethod_R3.19299.19299.3	xl	1.0750(0.7950+0.6550)	0.25	0.9287	/	R.GKSDNVPSEEVVK.K(2)+K.MVKDDFLHAYTK.L(3)	Cas9+REVERSE_Cas9	2991.4898
0.0136	20190410_QExHFX1_RSLC1_Beveridge_Clausen_IMP_DSS_JRmethod_R3.23625.23625.3	xl	1.2750(0.5150+1.1800)	0.015	4.8852	/	R.AKDFNEK.V(2)+K.VTVKQLKEDYFK.K(4)	REVERSE_sp|RETBP_HUMAN|+Cas9	2485.3103
0.0135	20190410_QExHFX1_RSLC1_Beveridge_Clausen_IMP_DSS_JRmethod_R3.22021.22021.3	xl	1.0050(0.6700+0.5250)	1.005	3.8238	/	R.KDFQFYK.V(1)+K.SKKLKSVK.E(5)	Cas9+Cas9	2029.1611
0.0134	20190410_QExHFX1_RSLC1_Beveridge_Clausen_IMP_DSS_JRmethod_R3.10985.10985.3	xl	1.2400(0.8000+0.4400)	0.055	-4.1602	/	K.ESILPKRNSDK.L(6)+R.KYWGSR.V(1)	Cas9+sp|CTRB_BOVIN|	2219.1698
0.0134	20190410_QExHFX1_RSLC1_Beveridge_Clausen_IMP_DSS_JRmethod_R3.18907.18907.3	xl	1.0900(0.2250+0.9100)	1.09	-1.8526	/	K.NSRERMKR.L(7)+K.QEGSLFAPKR.M(9)	Cas9+REVERSE_Cas9	2345.2385
0.0134	20190410_QExHFX1_RSLC1_Beveridge_Clausen_IMP_DSS_JRmethod_R3.22680.22680.3	xl	1.1550(0.5100+0.6450)	0.405	0.7713	/	K.ENFDKAR.F(5)+R.VSSFRVKENFDK.A(7)	sp|RETBP_HUMAN|+sp|RETBP_HUMAN|	2471.2444
0.0133	20190410_QExHFX1_RSLC1_Beveridge_Clausen_IMP_DSS_JRmethod_R3.16471.16471.3	xl	1.0100(0.5050+0.5050)	1.01	2.2633	/	R.GKSDNVPSEEVVK.K(2)+R.NSDKLIAR.K(4)	Cas9+Cas9	2440.2808
0.0133	20190410_QExHFX1_RSLC1_Beveridge_Clausen_IMP_DSS_JRmethod_R3.20363.20363.3	xl	1.2150(0.7550+0.4600)	0.34	0.4773	/	K.DFNEKVRFSSVR.C(5)+R.WYNKMK.K(4)	REVERSE_sp|RETBP_HUMAN|+REVERSE_Cas9	2489.2524
0.0133	20190410_QExHFX1_RSLC1_Beveridge_Clausen_IMP_DSS_JRmethod_R3.21870.21870.3	xl	1.1400(0.7650+0.3750)	0.52	-2.3737	/	K.DFQFYKVR.E(6)+R.WYNKMK.K(4)	Cas9+REVERSE_Cas9	2108.0553
0.0132	20190410_QExHFX1_RSLC1_Beveridge_Clausen_IMP_DSS_JRmethod_R3.11420.11420.3	xl	1.1050(0.5850+0.5200)	0.3	-4.8959	/	K.KQEGSLFAPKR.M(10)+R.SNKQGK.Q(3)	REVERSE_Cas9+REVERSE_Cas9	2058.1221
0.0131	20190410_QExHFX1_RSLC1_Beveridge_Clausen_IMP_DSS_JRmethod_R3.27465.27465.3	xl	1.2150(0.7600+0.4550)	0.09	-2.093	/	K.FDKFKHLKSEDEMK.A(8)+K.RAILKDSNR.K(5)	sp|MYG_HUMAN|+REVERSE_Cas9	2990.5646
0.013	20190410_QExHFX1_RSLC1_Beveridge_Clausen_IMP_DSS_JRmethod_R3.16898.16898.3	xl	1.1250(0.8100+0.5500)	0.09	-1.1759	/	-.GAASMDKK.Y(7)+K.KSKGKEVK.A(5)	Cas9+REVERSE_Cas9	1847.0185
0.013	20190410_QExHFX1_RSLC1_Beveridge_Clausen_IMP_DSS_JRmethod_R3.19613.19613.3	xl	1.0650(0.5300+0.5350)	0.385	-4.0694	/	-.IERKR.S(4)+K.VLGNTDRHSIKK.N(11)	REVERSE_sp|K1C15_SHEEP|+Cas9	2205.2705
0.0129	20190410_QExHFX1_RSLC1_Beveridge_Clausen_IMP_DSS_JRmethod_R3.13140.13140.3	xl	1.2700(0.1700+1.1000)	0.835	0.5253	/	K.AGFIKR.Q(5)+K.SDNVPSEEVVKK.M(11)	Cas9+Cas9	2158.1633
0.0129	20190410_QExHFX1_RSLC1_Beveridge_Clausen_IMP_DSS_JRmethod_R3.16163.16163.3	xl	1.0700(0.3800+0.6900)	1.07	3.3188	/	K.DTSDVLKK.R(7)+K.LYSMKEGNWKR.L(5)	REVERSE_Cas9+REVERSE_sp|AMYS_HUMAN|	2453.2623
0.0128	20190410_QExHFX1_RSLC1_Beveridge_Clausen_IMP_DSS_JRmethod_R3.16382.16382.3	xl	1.1200(0.4100+0.7100)	0.525	-1.2081	/	K.LVSDFRKDFQFYK.V(7)+R.NKDSR.T(2)	Cas9+REVERSE_Cas9	2448.2436
0.0128	20190410_QExHFX1_RSLC1_Beveridge_Clausen_IMP_DSS_JRmethod_R3.25021.25021.3	xl	1.0900(0.4100+0.6800)	1.09	0.7276	/	K.FDKFKHLK.S(3)+K.YGKAELFDIPNKEFSSR.E(12)	sp|MYG_HUMAN|+REVERSE_Cas9	3199.6705
0.0128	20190410_QExHFX1_RSLC1_Beveridge_Clausen_IMP_DSS_JRmethod_R3.26264.26264.3	xl	1.3850(0.2450+1.1400)	0.295	0.5188	/	K.KPDWDK.K(1)+K.LSVYSTDSEKPFVFAKR.S(10)	REVERSE_Cas9+REVERSE_sp|CRP_HUMAN|	2898.4802
0.0127	20190410_QExHFX1_RSLC1_Beveridge_Clausen_IMP_DSS_JRmethod_R3.27337.27337.3	xl	0.9950(0.5800+0.7850)	0.43	-4.5777	/	R.AKDFNEK.V(2)+K.LYSMKEGNWK.R(5)	REVERSE_sp|RETBP_HUMAN|+REVERSE_sp|AMYS_HUMAN|	2243.0932
0.0126	20190410_QExHFX1_RSLC1_Beveridge_Clausen_IMP_DSS_JRmethod_R3.18529.18529.3	xl	1.2850(0.9850+0.3000)	0.525	1.5384	/	K.QLFSAVGWYKMK.F(10)+K.VTVKR.N(4)	REVERSE_sp|RETBP_HUMAN|+REVERSE_Cas9	2196.2128
0.0124	20190410_QExHFX1_RSLC1_Beveridge_Clausen_IMP_DSS_JRmethod_R3.21619.21619.3	xl	1.3700(0.1650+1.2050)	0.12	-2.5936	/	K.KSPVK.Y(1)+K.RNSDKLIAR.K(5)	REVERSE_Cas9+Cas9	1767.0366
0.0124	20190410_QExHFX1_RSLC1_Beveridge_Clausen_IMP_DSS_JRmethod_R3.22321.22321.3	xl	1.0200(0.6500+0.3700)	1.02	-1.857	/	K.GSQKDRIGNILK.R(4)+K.RAILKDSNR.K(5)	REVERSE_Cas9+REVERSE_Cas9	2537.44
0.0123	20190410_QExHFX1_RSLC1_Beveridge_Clausen_IMP_DSS_JRmethod_R3.15390.15390.3	xl	1.1350(0.7700+0.3650)	0.515	-0.2907	/	R.HKNYASLVK.D(2)+K.MKNYWR.Q(2)	REVERSE_Cas9+Cas9	2093.088
0.0123	20190410_QExHFX1_RSLC1_Beveridge_Clausen_IMP_DSS_JRmethod_R3.16954.16954.3	xl	1.0250(0.7400+0.4350)	1.025	2.9876	/	R.GKSDNVPSEEVVKK.M(13)+K.KLDESAK.M(1)	Cas9+REVERSE_sp|MYG_HUMAN|	2442.2852
0.0122	20190410_QExHFX1_RSLC1_Beveridge_Clausen_IMP_DSS_JRmethod_R3.07375.07375.3	xl	1.0800(0.8250+0.5300)	0.255	-0.2906	/	K.GYKEVK.K(3)+K.VEKYGK.A(3)	Cas9+REVERSE_Cas9	1582.8606
0.0121	20190410_QExHFX1_RSLC1_Beveridge_Clausen_IMP_DSS_JRmethod_R3.11392.11392.3	xl	0.9700(0.5250+0.6000)	0.97	0.2787	/	K.VLSAYNKHR.D(7)+K.YKEPLQQR.V(2)	Cas9+REVERSE_Cas9	2285.2279
0.012	20190410_QExHFX1_RSLC1_Beveridge_Clausen_IMP_DSS_JRmethod_R3.24863.24863.3	xl	1.2300(0.4350+0.7950)	0.015	-2.1297	/	R.LFKGHPETLEKFDK.F(3)+K.SEQEIGKATAK.Y(7)	sp|MYG_HUMAN|+Cas9	2986.565
0.0118	20190410_QExHFX1_RSLC1_Beveridge_Clausen_IMP_DSS_JRmethod_R3.19276.19276.3	xl	0.9500(0.4650+0.4850)	0.95	-3.6032	/	K.HKIPVK.Y(2)+K.QEGSLFAPKR.M(9)	sp|MYG_HUMAN|+REVERSE_Cas9	1990.1363
0.0117	20190410_QExHFX1_RSLC1_Beveridge_Clausen_IMP_DSS_JRmethod_R3.16079.16079.3	xl	1.2150(0.3600+0.9700)	0.23	-2.3408	/	K.KDWDPKK.Y(1)+K.SDNVPSEEVVKKMK.N(12)	Cas9+Cas9	2642.3624
0.0116	20190410_QExHFX1_RSLC1_Beveridge_Clausen_IMP_DSS_JRmethod_R3.08028.08028.3	xl	1.1750(0.3450+0.9850)	0.69	0.1739	/	R.HSIKK.N(4)+K.NLPNEKVLPK.H(6)	Cas9+Cas9	1900.1145
0.0116	20190410_QExHFX1_RSLC1_Beveridge_Clausen_IMP_DSS_JRmethod_R3.16993.16993.3	xl	1.0700(0.6950+0.6650)	0.24	1.2805	/	R.LEESFLVEEDKKHER.H(11)+R.SKSLR.A(2)	Cas9+REVERSE_Cas9	2614.3601
0.0115	20190410_QExHFX1_RSLC1_Beveridge_Clausen_IMP_DSS_JRmethod_R3.16147.16147.3	xl	1.2200(0.1350+1.2100)	0.99	0.9652	/	K.EGNWKR.L(5)+K.SKLVSDFR.K(2)	REVERSE_sp|AMYS_HUMAN|+Cas9	1876.9795
0.0115	20190410_QExHFX1_RSLC1_Beveridge_Clausen_IMP_DSS_JRmethod_R3.16654.16654.3	xl	0.9550(0.4350+0.7000)	0.955	-2.4997	/	K.FKVLGNTDR.H(2)+K.TSRYQKR.D(6)	Cas9+REVERSE_Cas9	2124.1439
0.0114	20190410_QExHFX1_RSLC1_Beveridge_Clausen_IMP_DSS_JRmethod_R3.17798.17798.3	xl	1.1650(0.2750+0.8900)	0.57	-2.6172	/	K.ENFDKAR.F(5)+R.QQLPEKYK.E(6)	sp|RETBP_HUMAN|+Cas9	2049.053
0.0114	20190410_QExHFX1_RSLC1_Beveridge_Clausen_IMP_DSS_JRmethod_R3.22402.22402.3	xl	1.0550(0.5950+0.5900)	0.135	-1.6322	/	R.NKRRTYR.R(2)+K.VEKGKSK.K(5)	REVERSE_Cas9+Cas9	1905.0907
0.0112	20190410_QExHFX1_RSLC1_Beveridge_Clausen_IMP_DSS_JRmethod_R3.21633.21633.3	xl	0.9800(0.7050+0.4950)	0.98	0.6818	/	K.GIEQESKAIMK.R(7)+K.VFKNPK.F(3)	REVERSE_Cas9+sp|CTRB_BOVIN|	2102.1445
0.0112	20190410_QExHFX1_RSLC1_Beveridge_Clausen_IMP_DSS_JRmethod_R3.25957.25957.3	xl	1.0700(0.4150+0.6550)	0.89	1.5749	/	R.GKSDNVPSEEVVK.K(2)+R.LEDTTKFYPSYDR.E(6)	Cas9+REVERSE_sp|K1C15_SHEEP|	3158.5294
0.0112	20190410_QExHFX1_RSLC1_Beveridge_Clausen_IMP_DSS_JRmethod_R3.26134.26134.3	xl	1.2550(1.1750+0.3250)	0.175	-0.0508	/	K.TILDFLKSDGFANR.N(7)+K.YDENDKLIR.E(6)	Cas9+Cas9	2898.4762
0.0109	20190410_QExHFX1_RSLC1_Beveridge_Clausen_IMP_DSS_JRmethod_R3.20638.20638.3	xl	1.2650(0.8950+0.3700)	0.29	1.0721	/	K.RNSDKLIAR.K(5)+K.VFKNPK.F(3)	Cas9+sp|CTRB_BOVIN|	1941.1159
0.0109	20190410_QExHFX1_RSLC1_Beveridge_Clausen_IMP_DSS_JRmethod_R3.21574.21574.3	xl	0.9600(0.5250+0.4350)	0.96	-1.9864	/	K.MKNYWRQLLNAK.L(2)+K.TLNDFKR.Q(6)	Cas9+REVERSE_Cas9	2594.379
0.0107	20190410_QExHFX1_RSLC1_Beveridge_Clausen_IMP_DSS_JRmethod_R3.17207.17207.3	xl	1.0300(0.4050+0.6250)	1.03	0.3008	/	R.HKNYASLVK.D(2)+R.LKRTAR.R(2)	REVERSE_Cas9+Cas9	1940.1319
0.0107	20190410_QExHFX1_RSLC1_Beveridge_Clausen_IMP_DSS_JRmethod_R3.23077.23077.3	xl	1.1000(0.3950+0.7850)	0.47	-0.89	/	-.IERKR.S(4)+K.LINGIRDKQSGK.T(8)	REVERSE_sp|K1C15_SHEEP|+Cas9	2166.2596
0.0107	20190410_QExHFX1_RSLC1_Beveridge_Clausen_IMP_DSS_JRmethod_R3.25506.25506.3	xl	1.1800(0.5500+0.9100)	0.085	1.6588	/	K.DTSDVLKK.R(7)+K.MIAKSEQEIGKATAK.Y(4)	REVERSE_Cas9+Cas9	2646.4149
0.0106	20190410_QExHFX1_RSLC1_Beveridge_Clausen_IMP_DSS_JRmethod_R3.19708.19708.3	xl	1.1550(0.6000+0.8700)	0.005	3.2492	/	R.AKDFNEK.V(2)+K.KTEVQTGGFSKESILPK.R(1)	REVERSE_sp|RETBP_HUMAN|+Cas9	2836.4857
0.0105	20190410_QExHFX1_RSLC1_Beveridge_Clausen_IMP_DSS_JRmethod_R3.17455.17455.3	xl	1.1750(0.4200+0.8150)	0.46	1.988	/	K.ENFDKAR.F(5)+K.YDENDKLIREVK.V(6)	sp|RETBP_HUMAN|+Cas9	2537.2761
0.0105	20190410_QExHFX1_RSLC1_Beveridge_Clausen_IMP_DSS_JRmethod_R3.22494.22494.3	xl	1.1700(0.6600+0.5100)	0.215	1.2621	/	K.ENFDKAR.F(5)+R.VSSFRVKENFDK.A(7)	sp|RETBP_HUMAN|+sp|RETBP_HUMAN|	2471.2444
0.0105	20190410_QExHFX1_RSLC1_Beveridge_Clausen_IMP_DSS_JRmethod_R3.25930.25930.3	xl	0.8100(0.6800+0.6500)	0.81	-4.9331	/	K.FDKFKHLK.S(3)+R.FPMAQTDEDKFAK.E(10)	sp|MYG_HUMAN|+REVERSE_sp|OVAL_CHICK|	2726.3777
0.0103	20190410_QExHFX1_RSLC1_Beveridge_Clausen_IMP_DSS_JRmethod_R3.15252.15252.3	xl	1.1450(0.3350+1.0550)	0.46	-3.9576	/	K.ENFDKAR.F(5)+R.QQLPEKYK.E(6)	sp|RETBP_HUMAN|+Cas9	2049.053
0.0103	20190410_QExHFX1_RSLC1_Beveridge_Clausen_IMP_DSS_JRmethod_R3.20963.20963.3	xl	1.0400(0.6450+0.6400)	0.245	4.8489	/	R.LAMENEYKLR.F(8)+K.YFQFDKR.F(6)	REVERSE_sp|K1C15_SHEEP|+REVERSE_Cas9	2406.2041
0.0102	20190410_QExHFX1_RSLC1_Beveridge_Clausen_IMP_DSS_JRmethod_R3.15116.15116.3	xl	1.1450(0.5550+0.5900)	0.165	0.1934	/	R.HKNYASLVK.D(2)+R.LKRTAR.R(2)	REVERSE_Cas9+Cas9	1940.1319
0.0102	20190410_QExHFX1_RSLC1_Beveridge_Clausen_IMP_DSS_JRmethod_R3.16789.16789.3	xl	1.4000(0.2450+1.1550)	0.04	0.3867	/	K.KDWDPK.K(1)+K.SKLVSDFR.K(2)	Cas9+Cas9	1875.973
0.0102	20190410_QExHFX1_RSLC1_Beveridge_Clausen_IMP_DSS_JRmethod_R3.18644.18644.3	xl	1.0500(0.7800+0.3500)	1.05	3.8484	/	R.KFDNLTK.A(1)+R.KPLISEK.S(1)	Cas9+REVERSE_Cas9	1816.0345
0.0101	20190410_QExHFX1_RSLC1_Beveridge_Clausen_IMP_DSS_JRmethod_R3.15729.15729.3	xl	1.0900(0.6150+0.4750)	0.325	-1.1286	/	K.EIKER.N(3)+R.LKTYAHLFDDK.V(2)	REVERSE_Cas9+Cas9	2161.1418
0.01	20190410_QExHFX1_RSLC1_Beveridge_Clausen_IMP_DSS_JRmethod_R3.15359.15359.3	xl	1.1000(0.5500+0.5500)	0.295	3.7891	/	K.EIKER.N(3)+K.VEKYGK.A(3)	REVERSE_Cas9+REVERSE_Cas9	1533.8402
0.01	20190410_QExHFX1_RSLC1_Beveridge_Clausen_IMP_DSS_JRmethod_R3.19519.19519.3	xl	1.0650(0.3350+0.7300)	0.71	-2.3819	/	K.GQKNSR.E(3)+K.LSKRVRPK.G(3)	Cas9+REVERSE_sp|CRP_HUMAN|	1809.0696
0.0099	20190410_QExHFX1_RSLC1_Beveridge_Clausen_IMP_DSS_JRmethod_R3.20665.20665.3	xl	1.0250(0.2800+0.7450)	1.025	-1.5705	/	R.EHKK.D(3)+R.INVEESVDGKVVSSR.K(10)	REVERSE_Cas9+sp|K1C15_SHEEP|	2295.2069
0.0099	20190410_QExHFX1_RSLC1_Beveridge_Clausen_IMP_DSS_JRmethod_R3.22595.22595.3	xl	1.1300(0.5300+0.6000)	0.295	3.6946	/	K.ATAKGIEQESK.A(4)+K.FKVLGNTDR.H(2)	REVERSE_Cas9+Cas9	2347.2382
0.0098	20190410_QExHFX1_RSLC1_Beveridge_Clausen_IMP_DSS_JRmethod_R3.10232.10232.3	xl	1.0950(0.6500+0.4450)	0.635	3.4562	/	K.DSTRTQINKVVR.F(9)+R.SNKQGK.Q(3)	sp|OVAL_CHICK|+REVERSE_Cas9	2214.2079
0.0097	20190410_QExHFX1_RSLC1_Beveridge_Clausen_IMP_DSS_JRmethod_R3.15739.15739.3	xl	1.1250(0.4500+0.6750)	0.19	-4.6568	/	-.GAASMDKK.Y(7)+K.KMKNYWR.Q(3)	Cas9+Cas9	1968.9913
0.0097	20190410_QExHFX1_RSLC1_Beveridge_Clausen_IMP_DSS_JRmethod_R3.17405.17405.3	xl	1.0450(0.7350+0.6450)	0.205	3.8038	/	K.ESILPKRNSDK.L(6)+K.FYDEKLQK.V(5)	Cas9+REVERSE_Cas9	2493.3114
0.0096	20190410_QExHFX1_RSLC1_Beveridge_Clausen_IMP_DSS_JRmethod_R3.08235.08235.3	xl	1.1000(0.8800+0.4650)	0.22	-0.0803	/	R.DKPIR.E(2)+R.IPKDR.H(3)	Cas9+REVERSE_Cas9	1392.8088
0.0096	20190410_QExHFX1_RSLC1_Beveridge_Clausen_IMP_DSS_JRmethod_R3.12965.12965.3	xl	1.1050(0.6950+0.4100)	0.67	0.668	/	K.DMASNYKELGFQG.-(7)+R.MKRIEEGIK.E(2)	sp|MYG_HUMAN|+Cas9	2699.3297
0.0096	20190410_QExHFX1_RSLC1_Beveridge_Clausen_IMP_DSS_JRmethod_R3.18219.18219.3	xl	1.0650(0.7100+0.3550)	1.065	2.855	/	K.KFKVLGNTDR.H(1)+R.LDAKDTSDVLK.K(4)	Cas9+REVERSE_Cas9	2518.3641
0.0095	20190410_QExHFX1_RSLC1_Beveridge_Clausen_IMP_DSS_JRmethod_R3.12705.12705.3	xl	1.3500(0.2900+1.0600)	0.06	3.7434	/	K.FDKFK.H(3)+K.KMKNYWR.Q(1)	sp|MYG_HUMAN|+Cas9	1845.9599
0.0095	20190410_QExHFX1_RSLC1_Beveridge_Clausen_IMP_DSS_JRmethod_R3.23179.23179.3	xl	1.3400(0.2450+1.0950)	0.195	4.1102	/	K.KSPVK.Y(1)+R.QLLNAKLITQR.K(6)	REVERSE_Cas9+Cas9	1992.2094
0.0094	20190410_QExHFX1_RSLC1_Beveridge_Clausen_IMP_DSS_JRmethod_R3.20136.20136.3	xl	1.0050(0.4100+0.8350)	1.005	2.2449	/	K.AGFIKR.Q(5)+K.LVDSTDKADLR.L(7)	Cas9+Cas9	2060.1265
0.0093	20190410_QExHFX1_RSLC1_Beveridge_Clausen_IMP_DSS_JRmethod_R3.11258.11258.3	xl	0.7950(0.7950+0.7950)	0.48	1.2825	/	K.SDNVPSEEVVKK.M(11)+K.SDNVPSEEVVKK.M(11)	Cas9+Cas9	2797.4232
0.0092	20190410_QExHFX1_RSLC1_Beveridge_Clausen_IMP_DSS_JRmethod_R3.14777.14777.3	xl	1.0200(0.5700+0.4500)	0.615	-4.9576	/	K.LSTDHKTESTK.L(6)+K.VVEESPVNDSKGR.N(11)	REVERSE_sp|CAH1_HUMAN|+REVERSE_Cas9	2798.3933
0.0092	20190410_QExHFX1_RSLC1_Beveridge_Clausen_IMP_DSS_JRmethod_R3.24882.24882.3	xl	1.0000(0.4250+0.5750)	1	4.2528	/	K.DFNEKVR.F(5)+K.NLPNEKVLPK.H(6)	REVERSE_sp|RETBP_HUMAN|+Cas9	2195.1949
0.0091	20190410_QExHFX1_RSLC1_Beveridge_Clausen_IMP_DSS_JRmethod_R3.23267.23267.3	xl	1.0150(0.7700+0.2450)	1.015	-0.5392	/	R.KSEETITPWNFEEVVDK.G(1)+K.SKLVSDFR.K(2)	Cas9+Cas9	3138.576
0.009	20190410_QExHFX1_RSLC1_Beveridge_Clausen_IMP_DSS_JRmethod_R3.19254.19254.3	xl	1.0550(0.7500+0.3050)	1.055	0.5739	/	K.LINGIRDKQSGK.T(8)+K.QLKRR.R(3)	Cas9+Cas9	2165.2756
0.009	20190410_QExHFX1_RSLC1_Beveridge_Clausen_IMP_DSS_JRmethod_R3.22638.22638.3	xl	1.0350(0.4350+0.6000)	0.86	3.882	/	K.FDNLTKAER.G(6)+K.VLTRSDKNRGK.S(7)	Cas9+Cas9	2503.3506
0.0089	20190410_QExHFX1_RSLC1_Beveridge_Clausen_IMP_DSS_JRmethod_R3.14203.14203.3	xl	1.1550(0.3300+0.8250)	0.33	-4.332	/	K.HKIPVK.Y(2)+R.LKYENEMALR.Q(2)	sp|MYG_HUMAN|+sp|K1C15_SHEEP|	2124.1764
0.0089	20190410_QExHFX1_RSLC1_Beveridge_Clausen_IMP_DSS_JRmethod_R3.24782.24782.3	xl	1.0700(0.1350+1.0450)	1.07	-1.6017	/	R.EHKK.D(3)+K.FDNLTKAERGGLSELDK.A(6)	REVERSE_Cas9+Cas9	2570.3339
0.0089	20190410_QExHFX1_RSLC1_Beveridge_Clausen_IMP_DSS_JRmethod_R3.25282.25282.3	xl	1.1600(0.4150+0.9950)	0.105	-1.4372	/	R.HKPENIVIEMAR.E(2)+R.LEDTTKFYPSYDR.E(6)	Cas9+REVERSE_sp|K1C15_SHEEP|	3207.5909
0.0088	20190410_QExHFX1_RSLC1_Beveridge_Clausen_IMP_DSS_JRmethod_R3.20530.20530.3	xl	1.1900(0.8400+0.3500)	0.445	0.4055	/	K.DFNEKVRFSSVR.C(5)+R.WYNKMK.K(4)	REVERSE_sp|RETBP_HUMAN|+REVERSE_Cas9	2489.2524
0.0088	20190410_QExHFX1_RSLC1_Beveridge_Clausen_IMP_DSS_JRmethod_R3.21532.21532.3	xl	1.0650(0.5450+0.6700)	0.37	3.2971	/	K.LDESAKMEDESK.L(6)+K.NLPNEKVLPK.H(6)	REVERSE_sp|MYG_HUMAN|+Cas9	2669.3468
0.0088	20190410_QExHFX1_RSLC1_Beveridge_Clausen_IMP_DSS_JRmethod_R3.24179.24179.3	xl	1.2250(0.4700+0.7550)	0.055	4.5471	/	K.FKKSPVK.Y(2)+K.TEVQTGGFSKESILPKR.N(16)	REVERSE_Cas9+Cas9	2846.5904
0.0087	20190410_QExHFX1_RSLC1_Beveridge_Clausen_IMP_DSS_JRmethod_R3.09006.09006.3	xl	1.0500(0.3850+0.6650)	0.545	-3.8383	/	K.DMASNYKELGFQG.-(7)+K.DNREKIEK.L(5)	sp|MYG_HUMAN|+Cas9	2627.2536
0.0085	20190410_QExHFX1_RSLC1_Beveridge_Clausen_IMP_DSS_JRmethod_R3.12137.12137.3	xl	1.0750(0.5900+0.4850)	0.18	-0.0735	/	R.KWNGEKMSYLK.N(6)+R.SDKNR.G(3)	sp|AMYS_HUMAN|+Cas9	2139.0782
0.0085	20190410_QExHFX1_RSLC1_Beveridge_Clausen_IMP_DSS_JRmethod_R3.16817.16817.3	xl	1.0700(0.2700+0.9150)	1.07	3.9103	/	K.IKVYLPR.M(2)+R.NSDKLIAR.K(4)	sp|OVAL_CHICK|+Cas9	1941.141
0.0085	20190410_QExHFX1_RSLC1_Beveridge_Clausen_IMP_DSS_JRmethod_R3.20181.20181.3	xl	1.0900(0.5700+0.5200)	0.035	-1.4029	/	R.LKYENEMALR.Q(2)+K.LSTDHKTESTK.L(6)	sp|K1C15_SHEEP|+REVERSE_sp|CAH1_HUMAN|	2649.3319
0.0084	20190410_QExHFX1_RSLC1_Beveridge_Clausen_IMP_DSS_JRmethod_R3.18507.18507.3	xl	1.2000(0.1750+1.0250)	0.47	-4.9177	/	R.EKIEK.L(2)+K.LVDSTDKADLR.L(7)	Cas9+Cas9	2015.0786
0.0084	20190410_QExHFX1_RSLC1_Beveridge_Clausen_IMP_DSS_JRmethod_R3.22641.22641.3	xl	1.2350(0.9250+0.3950)	0.145	4.3374	/	K.FIKPILEK.M(3)+R.KPLISEK.S(1)	Cas9+REVERSE_Cas9	1938.1804
0.0083	20190410_QExHFX1_RSLC1_Beveridge_Clausen_IMP_DSS_JRmethod_R3.12759.12759.3	xl	1.1500(0.3800+1.0150)	0.17	-0.6219	/	K.EIKER.N(3)+K.KMKNYWR.Q(1)	REVERSE_Cas9+Cas9	1835.9715
0.0083	20190410_QExHFX1_RSLC1_Beveridge_Clausen_IMP_DSS_JRmethod_R3.17769.17769.3	xl	1.1600(0.2500+1.1300)	0.79	3.5612	/	K.TKGKR.A(2)+K.VVEESPVNDSKGR.N(11)	sp|CAH1_HUMAN|+REVERSE_Cas9	2141.1439
0.0082	20190410_QExHFX1_RSLC1_Beveridge_Clausen_IMP_DSS_JRmethod_R3.11389.11389.3	xl	1.1050(0.8150+0.5400)	0.195	2.8943	/	R.KGKTK.L(3)+K.QLKEDYFK.K(3)	REVERSE_sp|CAH1_HUMAN|+Cas9	1767.977
0.0082	20190410_QExHFX1_RSLC1_Beveridge_Clausen_IMP_DSS_JRmethod_R3.14188.14188.3	xl	1.0800(0.4450+0.6350)	0.255	-3.6582	/	K.FYDEKLQK.V(5)+K.QGKQTTQNER.A(3)	REVERSE_Cas9+REVERSE_Cas9	2396.1971
0.0082	20190410_QExHFX1_RSLC1_Beveridge_Clausen_IMP_DSS_JRmethod_R3.18679.18679.3	xl	0.9750(0.4400+0.5350)	0.975	2.7597	/	K.DFNEKVR.F(5)+R.NKDSRTLVK.N(2)	REVERSE_sp|RETBP_HUMAN|+REVERSE_Cas9	2104.1276
0.0081	20190410_QExHFX1_RSLC1_Beveridge_Clausen_IMP_DSS_JRmethod_R3.10997.10997.3	xl	1.1900(1.0300+0.4900)	0.06	2.8457	/	K.FVKGIK.L(3)+K.WNGEKMSYLK.N(5)	REVERSE_sp|CTRB_BOVIN|+sp|AMYS_HUMAN|	2083.1175
0.008	20190410_QExHFX1_RSLC1_Beveridge_Clausen_IMP_DSS_JRmethod_R3.15397.15397.3	xl	0.9600(0.4900+0.4700)	0.96	0.4009	/	K.ESILPKR.N(6)+K.LANYKTK.G(5)	Cas9+REVERSE_sp|CTRB_BOVIN|	1816.0457
0.008	20190410_QExHFX1_RSLC1_Beveridge_Clausen_IMP_DSS_JRmethod_R3.21829.21829.3	xl	1.1000(0.5050+0.7600)	0.04	-1.2008	/	K.LTIVKVER.L(5)+K.LYSMKEGNWKR.L(10)	REVERSE_Cas9+REVERSE_sp|AMYS_HUMAN|	2505.3776
0.008	20190410_QExHFX1_RSLC1_Beveridge_Clausen_IMP_DSS_JRmethod_R3.21856.21856.3	xl	1.0250(0.4700+0.5550)	0.385	-0.3795	/	K.IKVYLPRMK.M(2)+R.NSDKLIAR.K(4)	sp|OVAL_CHICK|+Cas9	2200.2765
0.0079	20190410_QExHFX1_RSLC1_Beveridge_Clausen_IMP_DSS_JRmethod_R3.12006.12006.3	xl	1.1300(0.6700+0.5300)	0.12	1.1692	/	K.DSNRKPLISEK.S(5)+R.SNKQGK.Q(3)	REVERSE_Cas9+REVERSE_Cas9	2084.1225
0.0079	20190410_QExHFX1_RSLC1_Beveridge_Clausen_IMP_DSS_JRmethod_R3.12666.12666.3	xl	1.0950(0.4800+0.6150)	0.085	-0.4159	/	R.KWNGEKMSYLK.N(6)+R.SDKNR.G(3)	sp|AMYS_HUMAN|+Cas9	2139.0782
0.0079	20190410_QExHFX1_RSLC1_Beveridge_Clausen_IMP_DSS_JRmethod_R3.20205.20205.3	xl	0.9300(0.7050+0.6400)	0.475	3.7004	/	K.DFQFYKVR.E(6)+K.FDNLTKAER.G(6)	Cas9+Cas9	2332.1851
0.0078	20190410_QExHFX1_RSLC1_Beveridge_Clausen_IMP_DSS_JRmethod_R3.19118.19118.3	xl	1.0050(0.6700+0.3650)	1.005	3.7476	/	R.KFDNLTK.A(1)+R.KPLISEK.S(1)	Cas9+REVERSE_Cas9	1816.0345
0.0077	20190410_QExHFX1_RSLC1_Beveridge_Clausen_IMP_DSS_JRmethod_R3.17857.17857.3	xl	0.9950(0.6200+0.4950)	0.375	-3.4427	/	K.LKGSPEDNEQK.Q(2)+R.WYNKMK.K(4)	Cas9+REVERSE_Cas9	2250.099
0.0076	20190410_QExHFX1_RSLC1_Beveridge_Clausen_IMP_DSS_JRmethod_R3.16467.16467.3	xl	1.1950(0.7650+0.4300)	0.15	0.2196	/	K.MKNYWRQLLNAK.L(2)+R.SGWYKR.C(5)	Cas9+REVERSE_sp|CTRB_BOVIN|	2497.3051
0.0075	20190410_QExHFX1_RSLC1_Beveridge_Clausen_IMP_DSS_JRmethod_R3.14578.14578.3	xl	0.9000(0.6650+0.5450)	0.55	-0.555	/	K.FDNLTKAER.G(6)+K.YDENDKLIR.E(6)	Cas9+Cas9	2395.2018
0.0075	20190410_QExHFX1_RSLC1_Beveridge_Clausen_IMP_DSS_JRmethod_R3.17721.17721.3	xl	1.0400(0.5500+0.4900)	0.235	-0.2547	/	R.HKNYASLVK.D(2)+R.LKRTAR.R(2)	REVERSE_Cas9+Cas9	1940.1319
0.0075	20190410_QExHFX1_RSLC1_Beveridge_Clausen_IMP_DSS_JRmethod_R3.23713.23713.3	xl	1.1150(0.9650+0.3000)	0.45	-3.7114	/	K.FDNLTKAER.G(6)+K.KPDWDKKR.A(7)	Cas9+REVERSE_Cas9	2302.2069
0.0074	20190410_QExHFX1_RSLC1_Beveridge_Clausen_IMP_DSS_JRmethod_R3.06250.06250.3	xl	1.0050(0.8100+0.5700)	0.09	-0.0355	/	K.IIKDK.D(3)+K.LKSVK.E(2)	Cas9+Cas9	1326.8486
0.0074	20190410_QExHFX1_RSLC1_Beveridge_Clausen_IMP_DSS_JRmethod_R3.13649.13649.3	xl	1.2150(0.9450+0.2700)	0.455	0.8979	/	R.EKIEKILTFR.L(5)+R.MKMEEK.Y(2)	Cas9+sp|OVAL_CHICK|	2208.1897
0.0074	20190410_QExHFX1_RSLC1_Beveridge_Clausen_IMP_DSS_JRmethod_R3.14591.14591.3	xl	1.1950(0.4350+0.7600)	0.11	0.4751	/	R.RSKSLR.A(3)+K.SDNVPSEEVVKK.M(11)	REVERSE_Cas9+Cas9	2213.2014
0.0074	20190410_QExHFX1_RSLC1_Beveridge_Clausen_IMP_DSS_JRmethod_R3.18991.18991.3	xl	1.3650(0.2200+1.2550)	0.01	2.6999	/	K.TKGKR.A(2)+K.VVEESPVNDSKGR.N(11)	sp|CAH1_HUMAN|+REVERSE_Cas9	2141.1439
0.0074	20190410_QExHFX1_RSLC1_Beveridge_Clausen_IMP_DSS_JRmethod_R3.19150.19150.3	xl	1.1850(0.3600+0.8250)	0.04	-0.9418	/	K.FKVLGNTDR.H(2)+R.LFKGHPETLEKFDK.F(11)	Cas9+sp|MYG_HUMAN|	2874.5278
0.0074	20190410_QExHFX1_RSLC1_Beveridge_Clausen_IMP_DSS_JRmethod_R3.21301.21301.3	xl	1.0050(0.3750+0.6950)	0.635	-3.3841	/	R.EAKTLNDFK.R(3)+R.FSGTWYAMAKK.D(10)	REVERSE_Cas9+sp|RETBP_HUMAN|	2491.2456
0.0073	20190410_QExHFX1_RSLC1_Beveridge_Clausen_IMP_DSS_JRmethod_R3.14346.14346.3	xl	0.9850(0.2650+0.7200)	0.985	-4.4311	/	K.EGNWKR.L(5)+R.NSDKLIARK.K(4)	REVERSE_sp|AMYS_HUMAN|+Cas9	1970.0697
0.0073	20190410_QExHFX1_RSLC1_Beveridge_Clausen_IMP_DSS_JRmethod_R3.17712.17712.3	xl	1.2750(0.3400+1.2300)	0.045	0.9864	/	K.FYDEKLQK.V(5)+K.QLKEDYFK.K(3)	REVERSE_Cas9+Cas9	2277.1568
0.0073	20190410_QExHFX1_RSLC1_Beveridge_Clausen_IMP_DSS_JRmethod_R3.18117.18117.3	xl	0.9900(0.7150+0.3750)	0.99	4.0501	/	R.KFDNLTK.A(1)+R.KPLISEK.S(1)	Cas9+REVERSE_Cas9	1816.0345
0.0072	20190410_QExHFX1_RSLC1_Beveridge_Clausen_IMP_DSS_JRmethod_R3.09969.09969.3	xl	1.2100(1.1300+0.3150)	0.055	-3.2893	/	R.FDSVLKSK.L(6)+K.QLKEDYFK.K(3)	REVERSE_Cas9+Cas9	2130.1248
0.0072	20190410_QExHFX1_RSLC1_Beveridge_Clausen_IMP_DSS_JRmethod_R3.12223.12223.3	xl	0.8700(0.6950+0.5850)	0.87	1.7277	/	K.LYSMKEGNWK.R(5)+K.VTVKRNTK.F(4)	REVERSE_sp|AMYS_HUMAN|+REVERSE_Cas9	2337.2514
0.0072	20190410_QExHFX1_RSLC1_Beveridge_Clausen_IMP_DSS_JRmethod_R3.19629.19629.3	xl	1.0950(0.7350+0.4900)	0.04	-0.8513	/	K.ELIPKIFK.Y(5)+R.KWNGEKMSYLK.N(1)	REVERSE_Cas9+sp|AMYS_HUMAN|	2507.3861
0.0072	20190410_QExHFX1_RSLC1_Beveridge_Clausen_IMP_DSS_JRmethod_R3.21054.21054.3	xl	1.1050(0.4900+0.8800)	0.005	-0.134	/	K.FYDEKLQK.V(5)+R.GGLSELDKAGFIK.R(8)	REVERSE_Cas9+Cas9	2541.3365
0.0071	20190410_QExHFX1_RSLC1_Beveridge_Clausen_IMP_DSS_JRmethod_R3.10946.10946.3	xl	1.0900(0.4000+0.6900)	0.25	-4.0234	/	K.GRNKDSR.T(4)+R.KPLISEK.S(1)	REVERSE_Cas9+REVERSE_Cas9	1782.9951
0.0071	20190410_QExHFX1_RSLC1_Beveridge_Clausen_IMP_DSS_JRmethod_R3.11983.11983.3	xl	0.9400(0.3550+0.5850)	0.94	-2.0901	/	K.AIMKR.V(4)+R.KKDWDPKK.Y(7)	REVERSE_Cas9+Cas9	1799.0127
0.0071	20190410_QExHFX1_RSLC1_Beveridge_Clausen_IMP_DSS_JRmethod_R3.20152.20152.3	xl	1.1300(1.0250+0.4000)	0.115	-3.3166	/	R.LEDTTKFYPSYDR.E(6)+R.NSDKLIAR.K(4)	REVERSE_sp|K1C15_SHEEP|+Cas9	2687.3441
0.0071	20190410_QExHFX1_RSLC1_Beveridge_Clausen_IMP_DSS_JRmethod_R3.21154.21154.3	xl	1.3050(1.1800+0.2400)	0.18	2.4131	/	K.FKDFKELTEPHGK.F(5)+R.KWNGEK.M(1)	REVERSE_sp|MYG_HUMAN|+sp|AMYS_HUMAN|	2473.264
0.007	20190410_QExHFX1_RSLC1_Beveridge_Clausen_IMP_DSS_JRmethod_R3.06595.06595.3	xl	0.9850(0.7100+0.5200)	0.275	-0.1089	/	R.DKPIR.E(2)+R.LSKSR.R(3)	Cas9+Cas9	1354.7932
0.007	20190410_QExHFX1_RSLC1_Beveridge_Clausen_IMP_DSS_JRmethod_R3.14018.14018.3	xl	1.0350(1.0400+0.2450)	0.795	-3.6282	/	K.IDGPWMHKSADIR.F(8)+K.TSRYQKR.D(6)	REVERSE_sp|AMYS_HUMAN|+REVERSE_Cas9	2600.3281
0.007	20190410_QExHFX1_RSLC1_Beveridge_Clausen_IMP_DSS_JRmethod_R3.15275.15275.3	xl	0.9050(0.4000+0.5050)	0.905	-3.2705	/	K.FYDEKLQK.V(5)+R.VKYFQFDKR.F(8)	REVERSE_Cas9+REVERSE_Cas9	2437.2681
0.007	20190410_QExHFX1_RSLC1_Beveridge_Clausen_IMP_DSS_JRmethod_R3.17848.17848.3	xl	0.8850(0.4350+0.4500)	0.885	-2.7583	/	K.FKHLK.S(2)+K.KAMAYWTGSFR.A(1)	sp|MYG_HUMAN|+REVERSE_sp|RETBP_HUMAN|	2126.1134
0.007	20190410_QExHFX1_RSLC1_Beveridge_Clausen_IMP_DSS_JRmethod_R3.18705.18705.3	xl	1.2100(0.2400+0.9700)	0.2	-1.1624	/	R.KMIAK.S(1)+K.VVEESPVNDSKGR.N(11)	Cas9+REVERSE_Cas9	2142.1353
0.007	20190410_QExHFX1_RSLC1_Beveridge_Clausen_IMP_DSS_JRmethod_R3.21808.21808.3	xl	1.0500(0.6050+0.4450)	0.295	-2.3535	/	R.DKILAAAIDNSR.V(2)+K.LFDLITKGSQK.D(7)	sp|K1C15_SHEEP|+REVERSE_Cas9	2672.4747
0.0069	20190410_QExHFX1_RSLC1_Beveridge_Clausen_IMP_DSS_JRmethod_R3.19894.19894.3	xl	1.1800(0.3450+1.1050)	0.075	-1.4774	/	K.ELIPKIFK.Y(5)+K.FIKPILEK.M(3)	REVERSE_Cas9+Cas9	2111.3009
0.0069	20190410_QExHFX1_RSLC1_Beveridge_Clausen_IMP_DSS_JRmethod_R3.22819.22819.3	xl	0.9050(0.4100+0.7100)	0.905	-2.8642	/	R.EAKTLNDFKR.Q(9)+K.IFGAKDLESLGGR.E(5)	REVERSE_Cas9+REVERSE_Cas9	2720.4496
0.0069	20190410_QExHFX1_RSLC1_Beveridge_Clausen_IMP_DSS_JRmethod_R3.23694.23694.3	xl	0.9350(0.3600+0.5750)	0.935	-2.0626	/	K.DFKELTEPHGKFLR.L(11)+R.WYNKMK.K(4)	REVERSE_sp|MYG_HUMAN|+REVERSE_Cas9	2722.394
0.0068	20190410_QExHFX1_RSLC1_Beveridge_Clausen_IMP_DSS_JRmethod_R3.14308.14308.3	xl	0.9900(0.7650+0.5750)	0.385	3.1331	/	R.LSKSR.R(3)+K.TSRYQKR.D(6)	Cas9+REVERSE_Cas9	1664.9321
0.0067	20190410_QExHFX1_RSLC1_Beveridge_Clausen_IMP_DSS_JRmethod_R3.10385.10385.3	xl	1.1600(0.1750+1.0500)	0.775	4.3413	/	R.MKMEEK.Y(2)+K.VLDALQAIKTK.G(9)	sp|OVAL_CHICK|+sp|CAH1_HUMAN|	2131.1631
0.0067	20190410_QExHFX1_RSLC1_Beveridge_Clausen_IMP_DSS_JRmethod_R3.21887.21887.3	xl	0.9500(0.6450+0.3050)	0.95	-2.4983	/	R.LEESFLVEEDKK.H(11)+K.LSKR.V(3)	Cas9+REVERSE_sp|CRP_HUMAN|	2105.1255
0.0067	20190410_QExHFX1_RSLC1_Beveridge_Clausen_IMP_DSS_JRmethod_R3.22798.22798.3	xl	1.0750(0.3850+0.6900)	0.32	-4.1432	/	K.DFNEKVR.F(5)+K.DSNRKPLISEK.S(5)	REVERSE_sp|RETBP_HUMAN|+REVERSE_Cas9	2330.2229
0.0066	20190410_QExHFX1_RSLC1_Beveridge_Clausen_IMP_DSS_JRmethod_R3.14638.14638.3	xl	0.9150(0.4800+0.7650)	0.915	1.5865	/	R.DKQSGK.T(2)+R.ERMKRIEEGIK.E(4)	Cas9+Cas9	2187.168
0.0066	20190410_QExHFX1_RSLC1_Beveridge_Clausen_IMP_DSS_JRmethod_R3.16552.16552.3	xl	0.9050(0.5550+0.5150)	0.905	4.0873	/	K.FDNLTKAER.G(6)+R.NSDKLIAR.K(4)	Cas9+Cas9	2146.1381
0.0066	20190410_QExHFX1_RSLC1_Beveridge_Clausen_IMP_DSS_JRmethod_R3.20285.20285.3	xl	1.0250(0.5550+0.4700)	0.29	-1.9977	/	K.RNSDKLIAR.K(5)+K.TKYNALK.T(2)	Cas9+sp|CTRB_BOVIN|	2046.1585
0.0065	20190410_QExHFX1_RSLC1_Beveridge_Clausen_IMP_DSS_JRmethod_R3.16392.16392.3	xl	0.9450(0.4350+0.5100)	0.945	1.7708	/	K.LSTDHKTESTK.L(6)+R.SNDIAAALIKDR.L(10)	REVERSE_sp|CAH1_HUMAN|+REVERSE_sp|K1C15_SHEEP|	2669.3871
0.0065	20190410_QExHFX1_RSLC1_Beveridge_Clausen_IMP_DSS_JRmethod_R3.17355.17355.3	xl	1.1700(0.3400+1.0650)	0.05	-3.878	/	R.LSKSR.R(3)+K.VVEESPVNDSKGR.N(11)	Cas9+REVERSE_Cas9	2142.128
0.0065	20190410_QExHFX1_RSLC1_Beveridge_Clausen_IMP_DSS_JRmethod_R3.21482.21482.3	xl	0.8600(0.6250+0.4700)	0.86	-1.1953	/	S.AEDGFVKTIK.E(7)+R.AKDFNEK.V(2)	REVERSE_sp|SRPP_HEVBR|+REVERSE_sp|RETBP_HUMAN|	2095.0836
0.0065	20190410_QExHFX1_RSLC1_Beveridge_Clausen_IMP_DSS_JRmethod_R3.22793.22793.3	xl	1.1250(0.8750+0.3850)	0.13	-0.9472	/	R.LFKGHPETLEKFDK.F(11)+K.SKGKEVK.A(2)	sp|MYG_HUMAN|+REVERSE_Cas9	2600.4213
0.0065	20190410_QExHFX1_RSLC1_Beveridge_Clausen_IMP_DSS_JRmethod_R3.27284.27284.3	xl	1.1500(1.0750+0.3500)	0.16	-0.0084	/	K.KTEVQTGGFSKESILPK.R(11)+R.SDKNRGK.S(3)	Cas9+Cas9	2789.4922
0.0064	20190410_QExHFX1_RSLC1_Beveridge_Clausen_IMP_DSS_JRmethod_R3.13298.13298.3	xl	1.2100(1.0100+0.3400)	0.205	0.579	/	R.GKSDNVPSEEVVK.K(2)+K.SDNVPSEEVVKK.M(11)	Cas9+Cas9	2854.4446
0.0064	20190410_QExHFX1_RSLC1_Beveridge_Clausen_IMP_DSS_JRmethod_R3.13956.13956.3	xl	1.0700(0.6950+0.3750)	0.325	-2.1013	/	K.LVDSTDKADLR.L(7)+K.WNGEKMSYLK.N(5)	Cas9+sp|AMYS_HUMAN|	2624.3155
0.0064	20190410_QExHFX1_RSLC1_Beveridge_Clausen_IMP_DSS_JRmethod_R3.14561.14561.3	xl	1.1350(0.2000+0.9350)	0.49	-4.5423	/	K.EIKER.N(3)+K.SDNVPSEEVVKK.M(11)	REVERSE_Cas9+Cas9	2141.1215
0.0063	20190410_QExHFX1_RSLC1_Beveridge_Clausen_IMP_DSS_JRmethod_R3.13763.13763.3	xl	1.0450(0.5350+0.5100)	0.095	-4.7266	/	K.DDSIDNKVLTRSDKNR.G(7)+K.DWDPKK.Y(5)	Cas9+Cas9	2800.399
0.0063	20190410_QExHFX1_RSLC1_Beveridge_Clausen_IMP_DSS_JRmethod_R3.14133.14133.3	xl	1.2000(1.0000+0.2600)	0.425	4.4273	/	K.MIAKSEQEIGK.A(4)+K.VFKNPK.F(3)	Cas9+sp|CTRB_BOVIN|	2102.1445
0.0063	20190410_QExHFX1_RSLC1_Beveridge_Clausen_IMP_DSS_JRmethod_R3.21256.21256.3	xl	0.8400(0.5850+0.5000)	0.84	-4.3858	/	K.DTSDVLKK.R(7)+K.TKYNALKTPDK.L(7)	REVERSE_Cas9+sp|CTRB_BOVIN|	2320.2525
0.0062	20190410_QExHFX1_RSLC1_Beveridge_Clausen_IMP_DSS_JRmethod_R3.22621.22621.3	xl	1.1050(0.4300+0.6750)	0.06	-3.4668	/	K.FDKFKHLK.S(3)+R.ILKDNEDYKTNMR.S(9)	sp|MYG_HUMAN|+REVERSE_Cas9	2838.4737
0.0061	20190410_QExHFX1_RSLC1_Beveridge_Clausen_IMP_DSS_JRmethod_R3.15863.15863.3	xl	0.6900(0.6900+0.6900)	0.69	-0.6962	/	R.MTNFDKNLPNEK.V(6)+R.MTNFDKNLPNEK.V(6)	Cas9+Cas9	3037.4524
0.0061	20190410_QExHFX1_RSLC1_Beveridge_Clausen_IMP_DSS_JRmethod_R3.18127.18127.3	xl	1.0000(0.4000+0.6000)	0.78	2.78	/	R.KWNGEK.M(1)+K.YGAKLGTVIR.K(4)	sp|AMYS_HUMAN|+sp|AMYS_HUMAN|	1975.089
0.0061	20190410_QExHFX1_RSLC1_Beveridge_Clausen_IMP_DSS_JRmethod_R3.22413.22413.3	xl	1.0200(0.4050+0.6150)	0.735	0.5864	/	R.KRSSVVK.G(1)+R.KTAYSFISYGR.T(1)	REVERSE_sp|K1C15_SHEEP|+REVERSE_sp|CRP_HUMAN|	2232.2265
0.006	20190410_QExHFX1_RSLC1_Beveridge_Clausen_IMP_DSS_JRmethod_R3.13817.13817.3	xl	0.9050(0.4750+0.6350)	0.905	2.0693	/	K.FIKPILEK.M(3)+K.MEDESKLHK.F(6)	Cas9+REVERSE_sp|MYG_HUMAN|	2240.2125
0.006	20190410_QExHFX1_RSLC1_Beveridge_Clausen_IMP_DSS_JRmethod_R3.16042.16042.3	xl	1.1500(0.4800+0.7900)	0.035	0.8253	/	K.KDWDPK.K(1)+R.KKDWDPKK.Y(2)	Cas9+Cas9	1969.0308
0.006	20190410_QExHFX1_RSLC1_Beveridge_Clausen_IMP_DSS_JRmethod_R3.17462.17462.3	xl	0.9950(0.4650+0.5300)	0.615	4.3542	/	K.ELTEPHGKFLR.L(8)+R.ERSNKQGK.Q(5)	REVERSE_sp|MYG_HUMAN|+REVERSE_Cas9	2409.2763
0.006	20190410_QExHFX1_RSLC1_Beveridge_Clausen_IMP_DSS_JRmethod_R3.19997.19997.3	xl	0.9500(0.5700+0.6900)	0.2	-0.7652	/	K.FVKGIK.L(3)+K.MIAKSEQEIGK.A(4)	REVERSE_sp|CTRB_BOVIN|+Cas9	2061.1543
0.006	20190410_QExHFX1_RSLC1_Beveridge_Clausen_IMP_DSS_JRmethod_R3.24640.24640.3	xl	0.9700(0.7150+0.2550)	0.97	-0.2989	/	K.FKMKYWGVASFLQK.G(4)+R.RATRKLR.T(5)	sp|RETBP_HUMAN|+REVERSE_Cas9	2769.5627
0.006	20190410_QExHFX1_RSLC1_Beveridge_Clausen_IMP_DSS_JRmethod_R3.24778.24778.3	xl	0.8400(0.4850+0.5950)	0.84	-3.2114	/	R.EAKTLNDFKR.Q(9)+K.YGKAELFDIPNKEFSSR.E(12)	REVERSE_Cas9+REVERSE_Cas9	3358.7196
0.0059	20190410_QExHFX1_RSLC1_Beveridge_Clausen_IMP_DSS_JRmethod_R3.17948.17948.3	xl	1.3300(0.2100+1.3300)	0.01	3.7586	/	K.TKGKR.A(2)+K.VVEESPVNDSKGR.N(11)	sp|CAH1_HUMAN|+REVERSE_Cas9	2141.1439
0.0059	20190410_QExHFX1_RSLC1_Beveridge_Clausen_IMP_DSS_JRmethod_R3.22195.22195.3	xl	0.9800(0.2100+0.7700)	0.98	-2.775	/	K.FYDEKLQK.V(5)+K.IFGAKDLESLGGR.E(5)	REVERSE_Cas9+REVERSE_Cas9	2569.3427
0.0059	20190410_QExHFX1_RSLC1_Beveridge_Clausen_IMP_DSS_JRmethod_R3.27965.27965.3	xl	1.3050(0.1800+1.1250)	0.185	4.8691	/	K.KDLIIK.L(1)+R.VLSEMREQYEAMAEKNR.R(15)	Cas9+sp|K1C15_SHEEP|	2949.5302
0.0058	20190410_QExHFX1_RSLC1_Beveridge_Clausen_IMP_DSS_JRmethod_R3.10622.10622.3	xl	1.0850(0.5300+0.5550)	0.085	0.8886	/	K.TKGKR.A(2)+K.WNGEKMSYLK.N(5)	sp|CAH1_HUMAN|+sp|AMYS_HUMAN|	1981.0454
0.0058	20190410_QExHFX1_RSLC1_Beveridge_Clausen_IMP_DSS_JRmethod_R3.16070.16070.3	xl	0.8150(0.5050+0.5550)	0.815	-4.2947	/	R.KIFGAK.D(1)+R.SDKNRGK.S(3)	REVERSE_Cas9+Cas9	1603.9045
0.0058	20190410_QExHFX1_RSLC1_Beveridge_Clausen_IMP_DSS_JRmethod_R3.17924.17924.3	xl	1.1400(0.1000+1.0900)	0.595	-0.8412	/	R.KFDNLTK.A(1)+R.QQLPEKYK.E(6)	Cas9+Cas9	2035.0989
0.0058	20190410_QExHFX1_RSLC1_Beveridge_Clausen_IMP_DSS_JRmethod_R3.18064.18064.3	xl	1.2150(0.9500+0.2650)	0.005	-2.3293	/	K.IMSASLPAKTIETNVR.L(9)+R.KVTVK.Q(1)	REVERSE_Cas9+Cas9,REVERSE_Cas9	2441.3926
0.0057	20190410_QExHFX1_RSLC1_Beveridge_Clausen_IMP_DSS_JRmethod_R3.11185.11185.3	xl	1.1000(0.4500+0.6700)	0.255	1.8466	/	R.KGKTK.L(3)+R.TQINKVVR.F(5)	REVERSE_sp|CAH1_HUMAN|+sp|OVAL_CHICK|	1655.0093
0.0057	20190410_QExHFX1_RSLC1_Beveridge_Clausen_IMP_DSS_JRmethod_R3.15761.15761.3	xl	0.9050(0.4350+0.4700)	0.695	-2.9656	/	K.HRDKPIR.E(4)+R.VTEFKYGAK.L(5)	Cas9+sp|AMYS_HUMAN|	2100.1479
0.0057	20190410_QExHFX1_RSLC1_Beveridge_Clausen_IMP_DSS_JRmethod_R3.16869.16869.3	xl	1.0850(0.3750+0.7100)	0.19	-4.7706	/	K.EVKK.D(3)+R.TQINKVVR.F(5)	Cas9+sp|OVAL_CHICK|	1596.9562
0.0057	20190410_QExHFX1_RSLC1_Beveridge_Clausen_IMP_DSS_JRmethod_R3.17049.17049.3	xl	1.1500(0.1700+1.1500)	0.8	1.8447	/	K.TKGKR.A(4)+K.VVEESPVNDSKGR.N(11)	sp|CAH1_HUMAN|+REVERSE_Cas9	2141.1439
0.0057	20190410_QExHFX1_RSLC1_Beveridge_Clausen_IMP_DSS_JRmethod_R3.17610.17610.3	xl	1.1650(0.3050+1.1000)	0.075	-4.5285	/	R.SKSLR.A(2)+K.VVEESPVNDSKGR.N(11)	REVERSE_Cas9+REVERSE_Cas9	2142.128
0.0057	20190410_QExHFX1_RSLC1_Beveridge_Clausen_IMP_DSS_JRmethod_R3.18928.18928.3	xl	1.0550(1.0550+0.5850)	0.02	0.0105	/	R.GKSDNVPSEEVVK.K(2)+K.TYAHLFDDKVMK.Q(9)	Cas9+Cas9	2991.4898
0.0057	20190410_QExHFX1_RSLC1_Beveridge_Clausen_IMP_DSS_JRmethod_R3.23692.23692.3	xl	1.0450(0.6150+0.6500)	0.005	1.5564	/	K.MKKVVEESPVNDSK.G(2)+R.WYNKMKK.V(6)	REVERSE_Cas9+REVERSE_Cas9	2723.4025
0.0057	20190410_QExHFX1_RSLC1_Beveridge_Clausen_IMP_DSS_JRmethod_R3.24020.24020.3	xl	1.0550(0.4400+0.8400)	0.46	3.8272	/	R.QQLPEKYK.E(6)+K.VYLPRMKMEEK.Y(7)	Cas9+sp|OVAL_CHICK|	2593.3647
0.0057	20190410_QExHFX1_RSLC1_Beveridge_Clausen_IMP_DSS_JRmethod_R3.24323.24323.3	xl	0.9100(0.4600+0.6200)	0.91	1.072	/	K.KAMAYWTGSFR.A(1)+K.VLTRSDKNR.G(7)	REVERSE_sp|RETBP_HUMAN|+Cas9	2542.3113
0.0057	20190410_QExHFX1_RSLC1_Beveridge_Clausen_IMP_DSS_JRmethod_R3.25849.25849.3	xl	0.8850(0.4000+0.4850)	0.885	-0.691	/	K.KRAILKDSNR.K(1)+G.QFGLEKYNSAMDK.R(6)	REVERSE_Cas9+REVERSE_sp|MYG_HUMAN|	2867.4962
0.0056	20190410_QExHFX1_RSLC1_Beveridge_Clausen_IMP_DSS_JRmethod_R3.09481.09481.3	xl	1.1150(0.3550+1.0250)	0.105	-4.3215	/	K.KSPVK.Y(1)+K.QENDEPSGKLK.E(9)	REVERSE_Cas9+REVERSE_Cas9	1939.0261
0.0056	20190410_QExHFX1_RSLC1_Beveridge_Clausen_IMP_DSS_JRmethod_R3.13176.13176.3	xl	1.1550(0.2000+0.9550)	0.31	-4.9303	/	G.AASMDKK.Y(6)+K.DFNEKVR.F(5)	Cas9+REVERSE_sp|RETBP_HUMAN|	1793.8981
0.0056	20190410_QExHFX1_RSLC1_Beveridge_Clausen_IMP_DSS_JRmethod_R3.14261.14261.3	xl	1.0350(0.4100+0.6250)	0.315	-3.368	/	R.KFDNLTK.A(1)+K.LYSMKEGNWKR.L(5)	Cas9+REVERSE_sp|AMYS_HUMAN|	2413.2463
0.0056	20190410_QExHFX1_RSLC1_Beveridge_Clausen_IMP_DSS_JRmethod_R3.14778.14778.3	xl	1.2800(0.1100+1.1700)	0.375	3.2897	/	R.EHKK.D(3)+K.KLVDSTDKADLR.L(8)	REVERSE_Cas9+Cas9	2038.1058
0.0056	20190410_QExHFX1_RSLC1_Beveridge_Clausen_IMP_DSS_JRmethod_R3.19446.19446.3	xl	0.8600(0.4350+0.4250)	0.86	-3.9864	/	-.IERKR.S(4)+K.VLGNTDRHSIKK.N(11)	REVERSE_sp|K1C15_SHEEP|+Cas9	2205.2705
0.0056	20190410_QExHFX1_RSLC1_Beveridge_Clausen_IMP_DSS_JRmethod_R3.21353.21353.3	xl	1.0650(0.6750+0.3900)	0.24	-3.9178	/	K.IEAEHHGKK.K(8)+R.NSDKLIAR.K(4)	REVERSE_sp|MYG_HUMAN|+Cas9	2101.1279
0.0056	20190410_QExHFX1_RSLC1_Beveridge_Clausen_IMP_DSS_JRmethod_R3.23421.23421.3	xl	0.9750(0.6500+0.3250)	0.975	0.7292	/	R.KSEETITPWNFEEVVDK.G(1)+K.SKLVSDFR.K(2)	Cas9+Cas9	3138.576
0.0056	20190410_QExHFX1_RSLC1_Beveridge_Clausen_IMP_DSS_JRmethod_R3.25464.25464.3	xl	0.9100(0.3450+0.8750)	0.91	-0.3234	/	R.EHKK.D(3)+K.FDNLTKAERGGLSELDK.A(6)	REVERSE_Cas9+Cas9	2570.3339
0.0056	20190410_QExHFX1_RSLC1_Beveridge_Clausen_IMP_DSS_JRmethod_R3.28607.28607.3	xl	1.0100(0.2600+0.7500)	1.01	2.4172	/	K.FKHLK.S(2)+K.IMSASLPAKTIETNVR.L(9)	sp|MYG_HUMAN|+REVERSE_Cas9	2539.4195
0.0055	20190410_QExHFX1_RSLC1_Beveridge_Clausen_IMP_DSS_JRmethod_R3.13129.13129.3	xl	0.8900(0.6150+0.5200)	0.48	-3.7112	/	R.HKNYASLVK.D(2)+R.SDKNRGK.S(3)	REVERSE_Cas9+Cas9	2000.0802
0.0055	20190410_QExHFX1_RSLC1_Beveridge_Clausen_IMP_DSS_JRmethod_R3.15011.15011.3	xl	1.0500(0.4500+0.8800)	0.1	-3.794	/	K.KSPVK.Y(1)+K.QLKEDYFK.K(3)	REVERSE_Cas9+Cas9	1764.9661
0.0055	20190410_QExHFX1_RSLC1_Beveridge_Clausen_IMP_DSS_JRmethod_R3.15434.15434.3	xl	0.9300(0.6350+0.2950)	0.93	-0.8674	/	R.KFDNLTK.A(1)+K.QEGSLFAPKR.M(9)	Cas9+REVERSE_Cas9	2134.1422
0.0055	20190410_QExHFX1_RSLC1_Beveridge_Clausen_IMP_DSS_JRmethod_R3.16377.16377.3	xl	0.9200(0.3250+0.7350)	0.92	-0.8688	/	R.NSDKLIAR.K(4)+K.QGKQTTQNER.A(3)	Cas9+REVERSE_Cas9	2242.1665
0.0055	20190410_QExHFX1_RSLC1_Beveridge_Clausen_IMP_DSS_JRmethod_R3.24296.24296.3	xl	0.9250(0.4250+0.7800)	0.925	4.3609	/	K.KPDWDKKR.A(7)+K.KQEGSLFAPKR.M(10)	REVERSE_Cas9+REVERSE_Cas9	2469.3491
0.0055	20190410_QExHFX1_RSLC1_Beveridge_Clausen_IMP_DSS_JRmethod_R3.24550.24550.3	xl	1.0400(0.3600+1.0450)	0.4	-1.2855	/	R.EHKK.D(3)+R.NKDSRTLVKNDISDDK.L(9)	REVERSE_Cas9+REVERSE_Cas9	2525.3084
0.0055	20190410_QExHFX1_RSLC1_Beveridge_Clausen_IMP_DSS_JRmethod_R3.26162.26162.3	xl	1.1450(0.6500+0.4950)	0.005	2.2058	/	K.FKMKYWGVASFLQK.G(2)+R.KDFQFYKVR.E(1)	sp|RETBP_HUMAN|+Cas9	3099.6407
0.0054	20190410_QExHFX1_RSLC1_Beveridge_Clausen_IMP_DSS_JRmethod_R3.11206.11206.3	xl	0.9550(0.3800+0.5750)	0.955	3.9451	/	K.EVKK.D(3)+K.VVDELVKVMGR.H(7)	Cas9+Cas9	1884.0753
0.0054	20190410_QExHFX1_RSLC1_Beveridge_Clausen_IMP_DSS_JRmethod_R3.13820.13820.3	xl	0.9850(0.3050+0.7350)	0.985	1.721	/	R.EDLLRKQR.T(6)+K.TLNDFKR.Q(6)	Cas9+REVERSE_Cas9	2087.1486
0.0054	20190410_QExHFX1_RSLC1_Beveridge_Clausen_IMP_DSS_JRmethod_R3.15498.15498.3	xl	1.1550(0.3900+1.0050)	0.155	3.9892	/	R.ERMKR.L(4)+K.GRNKDSR.T(4)	Cas9+REVERSE_Cas9	1687.8899
0.0054	20190410_QExHFX1_RSLC1_Beveridge_Clausen_IMP_DSS_JRmethod_R3.19166.19166.3	xl	1.0100(0.4950+0.5150)	0.125	-2.4237	/	K.KVEKYGK.A(4)+R.VKELYSALR.D(2)	REVERSE_Cas9+REVERSE_sp|K1C15_SHEEP|	2066.1775
0.0054	20190410_QExHFX1_RSLC1_Beveridge_Clausen_IMP_DSS_JRmethod_R3.20744.20744.3	xl	1.0500(0.5600+0.5600)	0.06	0.352	/	K.KDWDPK.K(1)+R.SDKNRGKSDNVPSEEVVK.K(3)	Cas9+Cas9	2912.4514
0.0053	20190410_QExHFX1_RSLC1_Beveridge_Clausen_IMP_DSS_JRmethod_R3.11226.11226.3	xl	1.1300(0.8250+0.3050)	0.44	3.6957	/	K.AGYKFETVR.G(4)+K.LQKMVK.D(3)	REVERSE_sp|AMYS_HUMAN|+REVERSE_Cas9	1953.0757
0.0053	20190410_QExHFX1_RSLC1_Beveridge_Clausen_IMP_DSS_JRmethod_R3.11853.11853.3	xl	1.0600(0.3850+0.6750)	0.195	-2.2489	/	K.KYPK.L(1)+R.LKYENEMALR.Q(2)	Cas9+sp|K1C15_SHEEP|	1938.0284
0.0053	20190410_QExHFX1_RSLC1_Beveridge_Clausen_IMP_DSS_JRmethod_R3.13825.13825.3	xl	1.0050(0.5000+0.5050)	0.1	-0.4547	/	R.KMRERSNK.Q(1)+R.NSDKLIAR.K(4)	REVERSE_Cas9+Cas9	2101.1425
0.0053	20190410_QExHFX1_RSLC1_Beveridge_Clausen_IMP_DSS_JRmethod_R3.17799.17799.3	xl	1.0100(0.5050+0.7500)	0.375	0.804	/	K.MKESAMSAVR.F(2)+R.NSDKLIAR.K(4)	REVERSE_sp|OVAL_CHICK|+Cas9	2162.1187
0.0053	20190410_QExHFX1_RSLC1_Beveridge_Clausen_IMP_DSS_JRmethod_R3.24180.24180.3	xl	0.9800(0.3300+0.6500)	0.98	3.9379	/	R.AKDFNEKVR.F(7)+K.RMLASAGELQKGNELALPSK.Y(11)	REVERSE_sp|RETBP_HUMAN|+Cas9	3355.792
0.0052	20190410_QExHFX1_RSLC1_Beveridge_Clausen_IMP_DSS_JRmethod_R3.19329.19329.3	xl	0.9100(0.4300+0.5200)	0.91	1.5338	/	K.AGFIKR.Q(5)+K.LVDSTDKADLR.L(7)	Cas9+Cas9	2060.1265
0.0052	20190410_QExHFX1_RSLC1_Beveridge_Clausen_IMP_DSS_JRmethod_R3.23105.23105.3	xl	1.0150(0.5000+0.6700)	0.365	3.0471	/	K.FKMK.Y(2)+R.KIFGAKDLESLGGREAK.T(6)	sp|RETBP_HUMAN|+REVERSE_Cas9	2508.3773
0.0052	20190410_QExHFX1_RSLC1_Beveridge_Clausen_IMP_DSS_JRmethod_R3.23107.23107.3	xl	0.8950(0.4750+0.6450)	0.895	3.9165	/	K.ESILPKRNSDK.L(6)+K.QLKPNAEGVK.M(3)	Cas9+REVERSE_sp|CAH1_HUMAN|	2506.3754
0.0051	20190410_QExHFX1_RSLC1_Beveridge_Clausen_IMP_DSS_JRmethod_R3.20688.20688.3	xl	1.0050(0.5200+0.4850)	0.14	-0.3318	/	K.DFNEKVRFSSVR.C(5)+R.WYNKMK.K(4)	REVERSE_sp|RETBP_HUMAN|+REVERSE_Cas9	2489.2524
0.0051	20190410_QExHFX1_RSLC1_Beveridge_Clausen_IMP_DSS_JRmethod_R3.28480.28480.3	xl	1.0250(0.4600+0.6800)	0.16	-1.0527	/	R.FTLIKEIK.E(5)+K.YGKAELFDIPNK.E(3)	REVERSE_Cas9+REVERSE_Cas9	2522.4035
0.005	20190410_QExHFX1_RSLC1_Beveridge_Clausen_IMP_DSS_JRmethod_R3.11182.11182.3	xl	1.0400(0.5200+0.5200)	0.2	2.674	/	R.SDKNR.G(3)+K.VLDALQAIKTK.G(9)	Cas9+sp|CAH1_HUMAN|	1955.105
0.005	20190410_QExHFX1_RSLC1_Beveridge_Clausen_IMP_DSS_JRmethod_R3.14390.14390.3	xl	0.9650(0.6750+0.4650)	0.315	-4.0761	/	R.ATRKLR.T(4)+R.LEDTTKFYPSYDR.E(6)	REVERSE_Cas9+REVERSE_sp|K1C15_SHEEP|	2515.307
0.005	20190410_QExHFX1_RSLC1_Beveridge_Clausen_IMP_DSS_JRmethod_R3.18712.18712.3	xl	1.1000(0.7100+0.3900)	0.345	0.0852	/	K.FDKFK.H(3)+K.LYSMKEGNWKR.L(5)	sp|MYG_HUMAN|+REVERSE_sp|AMYS_HUMAN|	2232.14
0.005	20190410_QExHFX1_RSLC1_Beveridge_Clausen_IMP_DSS_JRmethod_R3.22484.22484.3	xl	0.9800(0.4200+0.5600)	0.37	-2.2634	/	K.TSRYQKR.D(6)+R.VTLISFKPNK.F(7)	REVERSE_Cas9+REVERSE_sp|CTRB_BOVIN|	2221.2582
0.005	20190410_QExHFX1_RSLC1_Beveridge_Clausen_IMP_DSS_JRmethod_R3.23178.23178.3	xl	0.9700(0.5000+0.7650)	0.22	-1.0307	/	K.FKMK.Y(2)+R.LFKGHPETLEKFDK.F(11)	sp|RETBP_HUMAN|+sp|MYG_HUMAN|	2378.2707
0.005	20190410_QExHFX1_RSLC1_Beveridge_Clausen_IMP_DSS_JRmethod_R3.25360.25360.3	xl	0.9650(0.5600+0.7500)	0.115	-3.7055	/	R.AKDFNEK.V(2)+R.GNELEFLSYKPLK.L(10)	REVERSE_sp|RETBP_HUMAN|+REVERSE_Cas9	2525.3052
0.0049	20190410_QExHFX1_RSLC1_Beveridge_Clausen_IMP_DSS_JRmethod_R3.11885.11885.3	xl	1.1300(0.2300+0.9000)	0.31	-0.9833	/	K.EIKER.N(3)+R.NSDKLIARK.K(4)	REVERSE_Cas9+Cas9	1855.0526
0.0049	20190410_QExHFX1_RSLC1_Beveridge_Clausen_IMP_DSS_JRmethod_R3.15784.15784.3	xl	0.8300(0.5900+0.4650)	0.83	-2.6092	/	R.FPMAQTDEDKFAK.E(10)+R.RKLQK.M(2)	REVERSE_sp|OVAL_CHICK|+REVERSE_Cas9	2336.2197
0.0049	20190410_QExHFX1_RSLC1_Beveridge_Clausen_IMP_DSS_JRmethod_R3.17450.17450.3	xl	1.0950(0.4500+0.6450)	0.185	0.384	/	R.SDKNR.G(3)+R.VVKNIQTRTSDK.A(3)	Cas9+REVERSE_sp|OVAL_CHICK|	2144.1548
0.0049	20190410_QExHFX1_RSLC1_Beveridge_Clausen_IMP_DSS_JRmethod_R3.17457.17457.3	xl	1.0150(0.3250+0.7450)	0.44	-2.4653	/	K.MKNYWR.Q(2)+R.MTNFDKNLPNEK.V(6)	Cas9+Cas9	2484.1929
0.0049	20190410_QExHFX1_RSLC1_Beveridge_Clausen_IMP_DSS_JRmethod_R3.17723.17723.3	xl	1.1600(0.9200+0.2400)	0.45	3.0271	/	K.RNSDKLIAR.K(5)+K.VFKNPK.F(3)	Cas9+sp|CTRB_BOVIN|	1941.1159
0.0049	20190410_QExHFX1_RSLC1_Beveridge_Clausen_IMP_DSS_JRmethod_R3.17820.17820.3	xl	1.0550(0.4300+0.7450)	0.35	2.0381	/	K.GRNKDSR.T(4)+R.VKENFDKAR.F(7)	REVERSE_Cas9+sp|RETBP_HUMAN|	2075.0871
0.0049	20190410_QExHFX1_RSLC1_Beveridge_Clausen_IMP_DSS_JRmethod_R3.18167.18167.3	xl	0.9550(0.5450+0.4800)	0.295	-0.4628	/	K.FKVLGNTDR.H(2)+R.FSGTWYAMAKK.D(10)	Cas9+sp|RETBP_HUMAN|	2475.2619
0.0049	20190410_QExHFX1_RSLC1_Beveridge_Clausen_IMP_DSS_JRmethod_R3.22014.22014.3	xl	1.1650(0.9400+0.4000)	0.065	2.422	/	K.FKDFKELTEPHGK.F(5)+R.KWNGEK.M(1)	REVERSE_sp|MYG_HUMAN|+sp|AMYS_HUMAN|	2473.264
0.0049	20190410_QExHFX1_RSLC1_Beveridge_Clausen_IMP_DSS_JRmethod_R3.22219.22219.3	xl	0.9300(0.5550+0.9500)	0.165	-1.0977	/	R.DTNGLVKFK.K(7)+K.SEDEMKASEDLKK.H(6)	REVERSE_Cas9+sp|MYG_HUMAN|	2667.3312
0.0049	20190410_QExHFX1_RSLC1_Beveridge_Clausen_IMP_DSS_JRmethod_R3.25866.25866.3	xl	1.0000(0.2500+0.8150)	1	0.7794	/	R.VKENFDK.A(2)+R.VNTEITKAPLSASMIK.R(7)	sp|RETBP_HUMAN|+Cas9	2718.4512
0.0048	20190410_QExHFX1_RSLC1_Beveridge_Clausen_IMP_DSS_JRmethod_R3.08127.08127.3	xl	0.8950(0.5450+0.7150)	0.325	-1.0428	/	R.KFDNLTK.A(1)+K.KVVEESPVNDSK.G(1)	Cas9+REVERSE_Cas9	2332.2161
0.0048	20190410_QExHFX1_RSLC1_Beveridge_Clausen_IMP_DSS_JRmethod_R3.13638.13638.3	xl	1.1050(0.3650+0.7400)	0.015	-3.3629	/	K.KDWDPKK.Y(6)+K.TLNDFKR.Q(6)	Cas9+REVERSE_Cas9	1946.0261
0.0048	20190410_QExHFX1_RSLC1_Beveridge_Clausen_IMP_DSS_JRmethod_R3.14117.14117.3	xl	1.0900(0.7000+0.3900)	0.33	1.9938	/	K.DFNEKVR.F(5)+R.DTNGLVKFK.K(7)	REVERSE_sp|RETBP_HUMAN|+REVERSE_Cas9	2065.0843
0.0048	20190410_QExHFX1_RSLC1_Beveridge_Clausen_IMP_DSS_JRmethod_R3.16994.16994.3	xl	0.9250(0.4050+0.5200)	0.925	3.7737	/	R.MNTKYDENDK.L(4)+K.VMKQLKRR.R(6)	Cas9+Cas9	2452.2565
0.0048	20190410_QExHFX1_RSLC1_Beveridge_Clausen_IMP_DSS_JRmethod_R3.19657.19657.3	xl	1.1200(1.1150+0.2100)	0.355	-3.7856	/	R.GGLSELDKAGFIK.R(8)+R.KMIAK.S(1)	Cas9+Cas9	2061.1543
0.0048	20190410_QExHFX1_RSLC1_Beveridge_Clausen_IMP_DSS_JRmethod_R3.19816.19816.3	xl	0.9200(0.5250+0.3950)	0.92	1.1386	/	-.IERKR.S(4)+K.LINGIRDKQSGK.T(8)	REVERSE_sp|K1C15_SHEEP|+Cas9	2166.2596
0.0048	20190410_QExHFX1_RSLC1_Beveridge_Clausen_IMP_DSS_JRmethod_R3.25297.25297.3	xl	0.9350(0.6750+0.2600)	0.935	-3.1205	/	K.IFGAKDLESLGGR.E(5)+K.KLDESAK.M(1)	REVERSE_Cas9+REVERSE_sp|MYG_HUMAN|	2289.2215
0.0047	20190410_QExHFX1_RSLC1_Beveridge_Clausen_IMP_DSS_JRmethod_R3.13516.13516.3	xl	0.9150(0.8350+0.4150)	0.915	0.1942	/	R.GKSDNVPSEEVVK.K(2)+K.SDNVPSEEVVKK.M(11)	Cas9+Cas9	2854.4446
0.0047	20190410_QExHFX1_RSLC1_Beveridge_Clausen_IMP_DSS_JRmethod_R3.14157.14157.3	xl	0.9100(0.6000+0.6000)	0.055	-0.3201	/	K.GYKEVK.K(3)+K.WNGEKMSYLK.N(5)	Cas9+sp|AMYS_HUMAN|	2115.071
0.0047	20190410_QExHFX1_RSLC1_Beveridge_Clausen_IMP_DSS_JRmethod_R3.14723.14723.3	xl	1.1800(0.8300+0.3500)	0.095	4.5263	/	K.FKDFKELTEPHGK.F(5)+K.TLNDFKR.Q(6)	REVERSE_sp|MYG_HUMAN|+REVERSE_Cas9	2605.3539
0.0047	20190410_QExHFX1_RSLC1_Beveridge_Clausen_IMP_DSS_JRmethod_R3.21200.21200.3	xl	0.9600(0.3850+0.7200)	0.84	2.8659	/	R.KPAFLSGEQK.K(1)+K.RMLASAGELQKGNELALPSK.Y(11)	Cas9+Cas9	3353.8015
0.0047	20190410_QExHFX1_RSLC1_Beveridge_Clausen_IMP_DSS_JRmethod_R3.23689.23689.3	xl	1.0500(0.8550+0.1950)	0.57	-2.126	/	R.QEDFYPFLKDNR.E(9)+R.VKENFDK.A(2)	Cas9+sp|RETBP_HUMAN|	2587.2594
0.0047	20190410_QExHFX1_RSLC1_Beveridge_Clausen_IMP_DSS_JRmethod_R3.25228.25228.3	xl	0.9200(0.3000+0.6850)	0.92	-0.6323	/	K.GRNKDSR.T(4)+K.RSSVVKGDVSEEVNIR.V(6)	REVERSE_Cas9+REVERSE_sp|K1C15_SHEEP|	2742.4371
0.0047	20190410_QExHFX1_RSLC1_Beveridge_Clausen_IMP_DSS_JRmethod_R3.25430.25430.3	xl	1.0300(0.2600+1.0300)	0.51	-2.6093	/	R.EHKK.D(3)+K.FFNMINSYFFYKATAK.G(12)	REVERSE_Cas9+REVERSE_Cas9	2669.3351
0.0046	20190410_QExHFX1_RSLC1_Beveridge_Clausen_IMP_DSS_JRmethod_R3.22316.22316.3	xl	1.0500(1.0100+0.4600)	0.26	3.9452	/	R.ENQTTQKGQK.N(7)+R.HKNYASLVK.D(2)	Cas9+REVERSE_Cas9	2357.2338
0.0046	20190410_QExHFX1_RSLC1_Beveridge_Clausen_IMP_DSS_JRmethod_R3.22692.22692.3	xl	0.9200(0.4000+0.5200)	0.92	4.5696	/	R.AILKDSNR.K(4)+R.TLVKNDISDDK.L(4)	REVERSE_Cas9+REVERSE_Cas9	2300.2222
0.0046	20190410_QExHFX1_RSLC1_Beveridge_Clausen_IMP_DSS_JRmethod_R3.23074.23074.3	xl	1.0950(0.6400+0.4550)	0.115	0.0292	/	R.KFDNLTKAER.G(7)+K.KLDESAKMEDESK.L(7)	Cas9+REVERSE_sp|MYG_HUMAN|	2867.4221
0.0046	20190410_QExHFX1_RSLC1_Beveridge_Clausen_IMP_DSS_JRmethod_R3.23769.23769.3	xl	1.0150(0.6550+0.3600)	0.395	-3.5244	/	K.FKHLK.S(2)+K.MRPLYVKIKR.E(9)	sp|MYG_HUMAN|+REVERSE_sp|OVAL_CHICK|	2112.2757
0.0046	20190410_QExHFX1_RSLC1_Beveridge_Clausen_IMP_DSS_JRmethod_R3.25030.25030.3	xl	1.0600(0.5700+0.4900)	0.13	1.4596	/	K.FKMKYWGVASFLQK.G(4)+R.SDKNR.G(3)	sp|RETBP_HUMAN|+Cas9	2488.2936
0.0046	20190410_QExHFX1_RSLC1_Beveridge_Clausen_IMP_DSS_JRmethod_R3.29103.29103.3	xl	0.8600(0.4600+0.4000)	0.86	-3.6215	/	R.ENQTTQKGQK.N(7)+K.LYSMKEGNWKR.L(10)	Cas9+REVERSE_sp|AMYS_HUMAN|	2709.3543
0.0045	20190410_QExHFX1_RSLC1_Beveridge_Clausen_IMP_DSS_JRmethod_R3.08999.08999.3	xl	1.2550(0.2650+0.9900)	0.015	1.9755	/	R.LSKSRR.L(3)+K.VMKQLK.R(3)	Cas9+Cas9	1628.9759
0.0045	20190410_QExHFX1_RSLC1_Beveridge_Clausen_IMP_DSS_JRmethod_R3.13970.13970.3	xl	1.0450(0.5100+0.7800)	0.12	1.9545	/	K.DWDPKK.Y(5)+K.KISHRDTNGLVK.F(1)	Cas9+REVERSE_Cas9	2292.2225
0.0045	20190410_QExHFX1_RSLC1_Beveridge_Clausen_IMP_DSS_JRmethod_R3.19017.19017.3	xl	1.0200(0.6000+0.4200)	0.435	3.0084	/	K.ENFDKAR.F(5)+R.KFDNLTK.A(1)	sp|RETBP_HUMAN|+Cas9	1880.9631
0.0045	20190410_QExHFX1_RSLC1_Beveridge_Clausen_IMP_DSS_JRmethod_R3.21478.21478.3	xl	1.0200(0.3800+0.6400)	0.285	-0.6134	/	K.GYKEVKK.D(6)+K.KRAILKDSNR.K(6)	Cas9+REVERSE_Cas9	2188.2691
0.0045	20190410_QExHFX1_RSLC1_Beveridge_Clausen_IMP_DSS_JRmethod_R3.22700.22700.3	xl	0.9350(0.5650+0.3700)	0.935	0.2406	/	R.ENQTTQKGQKNSR.E(7)+K.VTVKQLK.E(4)	Cas9+Cas9	2470.3502
0.0045	20190410_QExHFX1_RSLC1_Beveridge_Clausen_IMP_DSS_JRmethod_R3.23605.23605.3	xl	0.9600(0.6500+0.3100)	0.96	1.9315	/	K.AIMKRVDYVK.Y(4)+K.GSQKDR.L(4)	REVERSE_Cas9+REVERSE_Cas9	2049.104
0.0044	20190410_QExHFX1_RSLC1_Beveridge_Clausen_IMP_DSS_JRmethod_R3.13406.13406.3	xl	1.0300(0.4000+0.7500)	0.455	0.9556	/	K.MKNYWR.Q(2)+R.NSDKLIAR.K(4)	Cas9+Cas9	1950.0145
0.0044	20190410_QExHFX1_RSLC1_Beveridge_Clausen_IMP_DSS_JRmethod_R3.13918.13918.3	xl	1.1200(0.4400+0.9700)	0.04	1.6717	/	R.DKPIR.E(2)+K.RNSDKLIAR.K(5)	Cas9+Cas9	1837.0533
0.0044	20190410_QExHFX1_RSLC1_Beveridge_Clausen_IMP_DSS_JRmethod_R3.14370.14370.3	xl	1.0300(0.5600+0.4700)	0.29	4.2481	/	K.LVDSTDKADLR.L(7)+K.WNGEKMSYLK.N(5)	Cas9+sp|AMYS_HUMAN|	2624.3155
0.0044	20190410_QExHFX1_RSLC1_Beveridge_Clausen_IMP_DSS_JRmethod_R3.18820.18820.3	xl	1.0650(0.5000+0.5650)	0.1	0.3516	/	R.ERSNKQGK.Q(5)+K.YKEPLQQR.V(2)	REVERSE_Cas9+REVERSE_Cas9	2144.1337
0.0044	20190410_QExHFX1_RSLC1_Beveridge_Clausen_IMP_DSS_JRmethod_R3.21686.21686.3	xl	0.9800(0.6200+0.5150)	0.33	3.1673	/	K.QENDEPSGKLK.E(9)+K.QLKRR.R(3)	REVERSE_Cas9+Cas9	2081.1228
0.0044	20190410_QExHFX1_RSLC1_Beveridge_Clausen_IMP_DSS_JRmethod_R3.23109.23109.3	xl	0.9500(0.5950+0.4500)	0.315	-0.4112	/	K.IEAEHHGKK.K(8)+K.VITLKSK.L(5)	REVERSE_sp|MYG_HUMAN|+Cas9	1973.1309
0.0044	20190410_QExHFX1_RSLC1_Beveridge_Clausen_IMP_DSS_JRmethod_R3.25064.25064.3	xl	1.0150(0.8700+0.5600)	0.09	4.1952	/	K.QLKPNAEGVK.M(3)+K.SQDFFIEKYK.E(8)	REVERSE_sp|CAH1_HUMAN|+REVERSE_Cas9	2524.3212
0.0044	20190410_QExHFX1_RSLC1_Beveridge_Clausen_IMP_DSS_JRmethod_R3.26138.26138.3	xl	0.9000(0.2900+0.8500)	0.9	-1.6481	/	R.EHKK.D(3)+R.NKDSRTLVKNDISDDK.L(9)	REVERSE_Cas9+REVERSE_Cas9	2525.3084
0.0043	20190410_QExHFX1_RSLC1_Beveridge_Clausen_IMP_DSS_JRmethod_R3.06470.06470.3	xl	0.9500(0.5350+0.7550)	0.065	-0.1142	/	K.DKIIK.L(2)+K.IIKDK.D(3)	REVERSE_Cas9+Cas9	1368.8591
0.0043	20190410_QExHFX1_RSLC1_Beveridge_Clausen_IMP_DSS_JRmethod_R3.06790.06790.3	xl	0.9650(0.4850+0.4800)	0.49	1.7184	/	R.DKQSGK.T(2)+K.VLSAYNKHR.D(7)	Cas9+Cas9	1886.0009
0.0043	20190410_QExHFX1_RSLC1_Beveridge_Clausen_IMP_DSS_JRmethod_R3.10455.10455.3	xl	1.1650(0.9350+0.2300)	0.045	-0.2256	/	K.RNSDKLIAR.K(5)+K.VPSKK.F(4)	Cas9+Cas9	1767.0366
0.0043	20190410_QExHFX1_RSLC1_Beveridge_Clausen_IMP_DSS_JRmethod_R3.17037.17037.3	xl	1.0300(0.1450+1.0450)	0.7	-1.8624	/	L.ERKR.S(3)+K.VVEESPVNDSKGR.N(11)	REVERSE_sp|K1C15_SHEEP|+REVERSE_Cas9	2140.1235
0.0043	20190410_QExHFX1_RSLC1_Beveridge_Clausen_IMP_DSS_JRmethod_R3.18986.18986.3	xl	0.9550(0.8450+0.3350)	0.955	0.1767	/	K.FKHLKSEDEMKASEDLK.K(11)+R.KIFGAK.D(1)	sp|MYG_HUMAN|+REVERSE_Cas9	2834.4887
0.0043	20190410_QExHFX1_RSLC1_Beveridge_Clausen_IMP_DSS_JRmethod_R3.22300.22300.3	xl	1.0250(0.6200+0.5400)	0.12	1.4017	/	K.FVKGIK.L(3)+K.SLQLKADEALDFNSK.F(5)	REVERSE_sp|CTRB_BOVIN|+REVERSE_Cas9	2506.3682
0.0043	20190410_QExHFX1_RSLC1_Beveridge_Clausen_IMP_DSS_JRmethod_R3.24608.24608.3	xl	1.1900(0.3500+0.8400)	0.01	1.5634	/	K.DKIIK.L(2)+R.GGLSELDKAGFIKR.Q(13)	REVERSE_Cas9+Cas9	2243.2888
0.0043	20190410_QExHFX1_RSLC1_Beveridge_Clausen_IMP_DSS_JRmethod_R3.24713.24713.3	xl	1.0850(0.3150+0.7700)	0.195	-0.9952	/	R.AKDFNEKVR.F(2)+K.FKDFKELTEPHGK.F(5)	REVERSE_sp|RETBP_HUMAN|+REVERSE_sp|MYG_HUMAN|	2818.4652
0.0042	20190410_QExHFX1_RSLC1_Beveridge_Clausen_IMP_DSS_JRmethod_R3.09145.09145.3	xl	1.0350(0.2500+0.9400)	0.445	-1.0472	/	R.DKQSGK.T(2)+K.NLPNEKVLPK.H(6)	Cas9+Cas9	1950.0785
0.0042	20190410_QExHFX1_RSLC1_Beveridge_Clausen_IMP_DSS_JRmethod_R3.11184.11184.3	xl	1.2850(0.1550+1.1950)	0.05	1.3509	/	K.FDKFK.H(3)+R.NSDKLIARK.K(4)	sp|MYG_HUMAN|+Cas9	1865.041
0.0042	20190410_QExHFX1_RSLC1_Beveridge_Clausen_IMP_DSS_JRmethod_R3.11727.11727.3	xl	0.9800(0.2400+0.9850)	0.98	4.1538	/	R.NSDKLIAR.K(4)+K.SDNVPSEEVVKKMK.N(11)	Cas9+Cas9	2642.3948
0.0042	20190410_QExHFX1_RSLC1_Beveridge_Clausen_IMP_DSS_JRmethod_R3.14125.14125.3	xl	1.1100(1.1100+0.1500)	0.435	-2.3075	/	K.KLVDSTDKADLR.L(8)+K.YFQFDKR.F(6)	Cas9+REVERSE_Cas9	2500.2961
0.0042	20190410_QExHFX1_RSLC1_Beveridge_Clausen_IMP_DSS_JRmethod_R3.15744.15744.3	xl	0.9800(0.4000+0.5800)	0.335	-4.8574	/	K.DDSIDNKVLTRSDKNR.G(7)+K.DWDPKK.Y(5)	Cas9+Cas9	2800.399
0.0042	20190410_QExHFX1_RSLC1_Beveridge_Clausen_IMP_DSS_JRmethod_R3.15951.15951.3	xl	1.0350(0.6100+0.4250)	0.375	1.1068	/	K.EIKER.N(3)+R.LKTYAHLFDDK.V(2)	REVERSE_Cas9+Cas9	2161.1418
0.0042	20190410_QExHFX1_RSLC1_Beveridge_Clausen_IMP_DSS_JRmethod_R3.17822.17822.3	xl	1.0900(0.7350+0.4700)	0.055	2.2642	/	K.KGILQTVK.V(1)+R.KKDWDPK.K(2)	Cas9+Cas9	1939.1142
0.0042	20190410_QExHFX1_RSLC1_Beveridge_Clausen_IMP_DSS_JRmethod_R3.22809.22809.3	xl	1.0600(0.6500+0.5200)	0.05	3.6974	/	K.ESILPKRNSDK.L(6)+K.QLKPNAEGVK.M(3)	Cas9+REVERSE_sp|CAH1_HUMAN|	2506.3754
0.0041	20190410_QExHFX1_RSLC1_Beveridge_Clausen_IMP_DSS_JRmethod_R3.13143.13143.3	xl	1.0300(0.1800+0.8500)	0.63	-0.7873	/	R.KIFGAK.D(1)+K.VVEESPVNDSKGR.N(11)	REVERSE_Cas9+REVERSE_Cas9	2215.1847
0.0041	20190410_QExHFX1_RSLC1_Beveridge_Clausen_IMP_DSS_JRmethod_R3.13145.13145.3	xl	0.9450(0.7100+0.3950)	0.445	-0.4577	/	R.LKTYAHLFDDK.V(2)+K.SEQEIGKATAK.Y(7)	Cas9+Cas9	2648.3696
0.0041	20190410_QExHFX1_RSLC1_Beveridge_Clausen_IMP_DSS_JRmethod_R3.13727.13727.3	xl	1.0150(0.4150+0.9100)	0.175	-1.5238	/	R.KKLVDSTDK.A(2)+K.VFKNPK.F(3)	Cas9+sp|CTRB_BOVIN|	1902.0825
0.0041	20190410_QExHFX1_RSLC1_Beveridge_Clausen_IMP_DSS_JRmethod_R3.18123.18123.3	xl	1.2250(0.2700+1.1750)	0.005	4.6429	/	K.TKGKR.A(2)+K.VVEESPVNDSKGR.N(11)	sp|CAH1_HUMAN|+REVERSE_Cas9	2141.1439
0.0041	20190410_QExHFX1_RSLC1_Beveridge_Clausen_IMP_DSS_JRmethod_R3.19078.19078.3	xl	0.9950(0.5000+0.4950)	0.04	-2.9351	/	K.ENFDKAR.F(5)+K.FDKFKHLK.S(3)	sp|RETBP_HUMAN|+sp|MYG_HUMAN|	2078.0948
0.0041	20190410_QExHFX1_RSLC1_Beveridge_Clausen_IMP_DSS_JRmethod_R3.20148.20148.3	xl	0.9950(0.4000+0.5950)	0.23	-0.8019	/	K.FKHLK.S(2)+K.NLEETKSFFWAEADR.R(6)	sp|MYG_HUMAN|+REVERSE_sp|K1C15_SHEEP|	2651.3383
0.0041	20190410_QExHFX1_RSLC1_Beveridge_Clausen_IMP_DSS_JRmethod_R3.21059.21059.3	xl	0.9000(0.6050+0.2950)	0.9	-3.6586	/	R.FPMAQTDEDKFAK.E(10)+K.LVDSTDKADLR.L(7)	REVERSE_sp|OVAL_CHICK|+Cas9	2896.4163
0.0041	20190410_QExHFX1_RSLC1_Beveridge_Clausen_IMP_DSS_JRmethod_R3.21285.21285.3	xl	0.9100(0.6650+0.6350)	0.165	2.8454	/	K.GKEVK.A(2)+K.HVAQILDSRMNTKYDENDK.L(13)	REVERSE_Cas9+Cas9	2973.4864
0.0041	20190410_QExHFX1_RSLC1_Beveridge_Clausen_IMP_DSS_JRmethod_R3.22802.22802.3	xl	0.7850(0.5300+0.5000)	0.785	-1.7736	/	K.DFKELTEPHGK.F(3)+R.KIFGAK.D(1)	REVERSE_sp|MYG_HUMAN|+REVERSE_Cas9	2100.1254
0.0041	20190410_QExHFX1_RSLC1_Beveridge_Clausen_IMP_DSS_JRmethod_R3.23322.23322.3	xl	1.0950(0.8350+0.2600)	0.55	2.7109	/	K.IFGAKDLESLGGR.E(5)+R.SDKNRGK.S(3)	REVERSE_Cas9+Cas9	2303.2232
0.0041	20190410_QExHFX1_RSLC1_Beveridge_Clausen_IMP_DSS_JRmethod_R3.23434.23434.3	xl	0.8600(0.4900+0.8000)	0.475	-2.6395	/	K.DFNEKVR.F(5)+K.MKESAMSAVR.F(2)	REVERSE_sp|RETBP_HUMAN|+REVERSE_sp|OVAL_CHICK|	2153.0608
0.004	20190410_QExHFX1_RSLC1_Beveridge_Clausen_IMP_DSS_JRmethod_R3.13616.13616.3	xl	0.9500(0.4350+0.6500)	0.3	-0.7791	/	K.DTSDVLKK.R(7)+K.KLVDSTDK.A(1)	REVERSE_Cas9+Cas9	1947.0411
0.004	20190410_QExHFX1_RSLC1_Beveridge_Clausen_IMP_DSS_JRmethod_R3.14519.14519.3	xl	0.8700(0.5000+0.3700)	0.87	-1.1198	/	R.KDFQFYK.V(1)+K.KPDWDKKR.A(7)	Cas9+REVERSE_Cas9	2184.1367
0.004	20190410_QExHFX1_RSLC1_Beveridge_Clausen_IMP_DSS_JRmethod_R3.21411.21411.3	xl	0.9200(0.2300+0.6900)	0.92	-0.0614	/	R.KLQK.M(1)+K.NLEETKSFFWAEADRR.N(6)	REVERSE_Cas9,REVERSE_Cas9,sp|CAH1_HUMAN|+REVERSE_sp|K1C15_SHEEP|	2651.3706
0.0039	20190410_QExHFX1_RSLC1_Beveridge_Clausen_IMP_DSS_JRmethod_R3.13645.13645.3	xl	1.1250(0.1250+1.0000)	0.31	-0.0261	/	K.GSQKDR.L(4)+R.KDFQFYK.V(1)	REVERSE_Cas9+Cas9	1801.8998
0.0039	20190410_QExHFX1_RSLC1_Beveridge_Clausen_IMP_DSS_JRmethod_R3.17651.17651.3	xl	0.9900(0.2150+0.8450)	0.63	-0.0839	/	K.AGFIKR.Q(5)+K.QENDEPSGKLK.E(9)	Cas9+REVERSE_Cas9	2072.0901
0.0039	20190410_QExHFX1_RSLC1_Beveridge_Clausen_IMP_DSS_JRmethod_R3.18425.18425.3	xl	0.9650(0.4800+0.4850)	0.18	-2.2792	/	K.DFNEKVR.F(5)+K.RNSDKLIARK.K(5)	REVERSE_sp|RETBP_HUMAN|+Cas9	2244.2338
0.0039	20190410_QExHFX1_RSLC1_Beveridge_Clausen_IMP_DSS_JRmethod_R3.20293.20293.3	xl	0.8450(0.3700+0.7150)	0.845	-0.5153	/	R.KLQK.M(1)+R.LEESFLVEEDKK.H(11)	REVERSE_Cas9,REVERSE_Cas9,sp|CAH1_HUMAN|+Cas9	2118.1459
0.0038	20190410_QExHFX1_RSLC1_Beveridge_Clausen_IMP_DSS_JRmethod_R3.10441.10441.3	xl	1.0900(0.6700+0.4200)	0.1	1.3984	/	K.MLLDIKTR.L(6)+K.SKGKEVK.A(4)	sp|K1C15_SHEEP|+REVERSE_Cas9	1901.1019
0.0038	20190410_QExHFX1_RSLC1_Beveridge_Clausen_IMP_DSS_JRmethod_R3.14071.14071.3	xl	1.0100(0.3900+0.7600)	0.17	-0.861	/	-.GAASMDKK.Y(7)+K.SEQEIGKATAK.Y(7)	Cas9+Cas9	2105.0673
0.0038	20190410_QExHFX1_RSLC1_Beveridge_Clausen_IMP_DSS_JRmethod_R3.14275.14275.3	xl	1.0600(0.3800+0.9250)	0.005	-0.5218	/	K.FKDFK.E(2)+K.MKKVVEESPVNDSK.G(2)	REVERSE_sp|MYG_HUMAN|+REVERSE_Cas9	2410.2453
0.0038	20190410_QExHFX1_RSLC1_Beveridge_Clausen_IMP_DSS_JRmethod_R3.15667.15667.3	xl	0.8150(0.4300+0.5450)	0.77	-1.16	/	-.GAASMDKK.Y(7)+R.KQYRSTK.E(1)	Cas9+Cas9	1853.9668
0.0038	20190410_QExHFX1_RSLC1_Beveridge_Clausen_IMP_DSS_JRmethod_R3.15738.15738.3	xl	1.1050(0.1350+1.0750)	0.665	2.7973	/	R.SNKQGK.Q(3)+K.TYAHLFDDKVMK.Q(9)	REVERSE_Cas9+Cas9	2265.1462
0.0038	20190410_QExHFX1_RSLC1_Beveridge_Clausen_IMP_DSS_JRmethod_R3.17741.17741.3	xl	0.9300(0.7400+0.1900)	0.93	-0.5964	/	K.IMSASLPAKTIETNVR.L(9)+K.LKSVK.E(2)	REVERSE_Cas9+Cas9	2441.3926
0.0038	20190410_QExHFX1_RSLC1_Beveridge_Clausen_IMP_DSS_JRmethod_R3.17806.17806.3	xl	0.9700(0.4700+0.5000)	0.105	-2.12	/	-.IERKR.S(4)+R.NSDKLIARKK.D(9)	REVERSE_sp|K1C15_SHEEP|+Cas9	2010.2061
0.0038	20190410_QExHFX1_RSLC1_Beveridge_Clausen_IMP_DSS_JRmethod_R3.25847.25847.3	xl	1.0050(0.4250+0.5800)	0.15	-3.1193	/	K.IGEEIRKMRER.S(7)+R.KMRERSNK.Q(1)	REVERSE_Cas9+REVERSE_Cas9	2601.3954
0.0037	20190410_QExHFX1_RSLC1_Beveridge_Clausen_IMP_DSS_JRmethod_R3.10118.10118.3	xl	1.1100(1.0600+0.2850)	0.065	-4.7076	/	R.FDSVLKSK.L(6)+K.QLKEDYFK.K(3)	REVERSE_Cas9+Cas9	2130.1248
0.0037	20190410_QExHFX1_RSLC1_Beveridge_Clausen_IMP_DSS_JRmethod_R3.12119.12119.3	xl	0.8450(0.4850+0.7600)	0.845	3.0844	/	K.KFYDEKLQK.V(6)+R.KPAFLSGEQK.K(1)	REVERSE_Cas9+Cas9	2439.3048
0.0037	20190410_QExHFX1_RSLC1_Beveridge_Clausen_IMP_DSS_JRmethod_R3.12317.12317.3	xl	1.0700(1.0050+0.3050)	0.435	1.2244	/	K.FDNLTKAER.G(6)+K.KISHR.D(1)	Cas9+REVERSE_Cas9	1870.006
0.0037	20190410_QExHFX1_RSLC1_Beveridge_Clausen_IMP_DSS_JRmethod_R3.15320.15320.3	xl	1.1100(0.9400+0.1700)	0.595	1.2824	/	K.SDNVPSEEVVKK.M(11)+R.SKSLR.A(2)	Cas9+REVERSE_Cas9	2057.1003
0.0037	20190410_QExHFX1_RSLC1_Beveridge_Clausen_IMP_DSS_JRmethod_R3.15579.15579.3	xl	0.7950(0.5850+0.4550)	0.795	-3.001	/	R.FPMAQTDEDKFAK.E(10)+R.RKLQK.M(2)	REVERSE_sp|OVAL_CHICK|+REVERSE_Cas9	2336.2197
0.0037	20190410_QExHFX1_RSLC1_Beveridge_Clausen_IMP_DSS_JRmethod_R3.18407.18407.3	xl	0.9250(0.8200+0.3400)	0.925	3.9375	/	K.IFGAKDLESLGGR.E(5)+R.LSKSRR.L(3)	REVERSE_Cas9+Cas9	2245.2542
0.0037	20190410_QExHFX1_RSLC1_Beveridge_Clausen_IMP_DSS_JRmethod_R3.18858.18858.3	xl	1.0450(0.8050+0.2950)	0.535	1.8194	/	R.LEESFLVEEDKK.H(11)+K.SDNVPSEEVVKK.M(11)	Cas9+Cas9	2932.4803
0.0037	20190410_QExHFX1_RSLC1_Beveridge_Clausen_IMP_DSS_JRmethod_R3.19622.19622.3	xl	1.0450(0.8400+0.4350)	0.21	0.1942	/	R.GKSDNVPSEEVVK.K(2)+K.MVKDDFLHAYTK.L(3)	Cas9+REVERSE_Cas9	2991.4898
0.0037	20190410_QExHFX1_RSLC1_Beveridge_Clausen_IMP_DSS_JRmethod_R3.22144.22144.3	xl	1.0600(0.4550+0.6900)	0.1	3.2798	/	K.KDWDPKK.Y(6)+K.KQEGSLFAPKR.M(10)	Cas9+REVERSE_Cas9	2313.248
0.0037	20190410_QExHFX1_RSLC1_Beveridge_Clausen_IMP_DSS_JRmethod_R3.23448.23448.3	xl	0.8400(0.3600+0.4800)	0.84	-3.6482	/	R.DTNGLVKFK.K(7)+K.KAMAYWTGSFR.A(1)	REVERSE_Cas9+REVERSE_sp|RETBP_HUMAN|	2475.2619
0.0037	20190410_QExHFX1_RSLC1_Beveridge_Clausen_IMP_DSS_JRmethod_R3.24569.24569.3	xl	0.9500(0.6000+0.5050)	0.095	-3.7409	/	K.ESILPKR.N(6)+K.LVDSTDKADLR.L(7)	Cas9+Cas9	2211.211
0.0037	20190410_QExHFX1_RSLC1_Beveridge_Clausen_IMP_DSS_JRmethod_R3.24850.24850.3	xl	0.9000(0.6700+0.2300)	0.9	-1.8141	/	R.SKIAEYMNHLIDIGVAGFRIDASK.H(2)+R.SNKQGK.Q(3)	sp|AMYS_HUMAN|+REVERSE_Cas9	3445.8026
0.0036	20190410_QExHFX1_RSLC1_Beveridge_Clausen_IMP_DSS_JRmethod_R3.05093.05093.3	xl	1.0500(0.8450+0.4250)	0.185	0.0343	/	R.KVTVK.Q(1)+K.VSKLK.K(3)	Cas9,REVERSE_Cas9+REVERSE_Cas9	1284.838
0.0036	20190410_QExHFX1_RSLC1_Beveridge_Clausen_IMP_DSS_JRmethod_R3.10839.10839.3	xl	0.8500(0.4600+0.5200)	0.85	4.3458	/	R.ERMKR.L(4)+K.KLVDSTDKADLR.L(1)	Cas9+Cas9	2216.1946
0.0036	20190410_QExHFX1_RSLC1_Beveridge_Clausen_IMP_DSS_JRmethod_R3.11249.11249.3	xl	1.0650(0.7350+0.3300)	0.07	-2.4459	/	K.KLKSVK.E(3)+R.NKDSR.T(2)	Cas9+REVERSE_Cas9	1457.8565
0.0036	20190410_QExHFX1_RSLC1_Beveridge_Clausen_IMP_DSS_JRmethod_R3.11546.11546.3	xl	1.0300(0.4950+0.5350)	0.085	3.9196	/	K.GRNKDSR.T(4)+R.QQLPEKYK.E(6)	REVERSE_Cas9+Cas9	2002.0595
0.0036	20190410_QExHFX1_RSLC1_Beveridge_Clausen_IMP_DSS_JRmethod_R3.12500.12500.3	xl	1.0700(0.3950+0.6750)	0.19	2.4041	/	R.DKPIR.E(2)+K.YEVQGEVFTKPQLWP.-(10)	Cas9+sp|CRP_HUMAN|	2585.3529
0.0036	20190410_QExHFX1_RSLC1_Beveridge_Clausen_IMP_DSS_JRmethod_R3.15642.15642.3	xl	0.6500(0.6500+0.6500)	0.65	-0.7084	/	R.MTNFDKNLPNEK.V(6)+R.MTNFDKNLPNEK.V(6)	Cas9+Cas9	3037.4524
0.0036	20190410_QExHFX1_RSLC1_Beveridge_Clausen_IMP_DSS_JRmethod_R3.15926.15926.3	xl	0.8850(0.5300+0.5850)	0.19	-2.6642	/	K.LYSMKEGNWK.R(5)+R.VKYFQFDK.R(2)	REVERSE_sp|AMYS_HUMAN|+REVERSE_Cas9	2466.2292
0.0036	20190410_QExHFX1_RSLC1_Beveridge_Clausen_IMP_DSS_JRmethod_R3.16589.16589.3	xl	1.0050(0.7450+0.5500)	0.03	3.3073	/	R.KLQKMVK.D(4)+R.VKENFDK.A(2)	REVERSE_Cas9+sp|RETBP_HUMAN|	1890.0648
0.0036	20190410_QExHFX1_RSLC1_Beveridge_Clausen_IMP_DSS_JRmethod_R3.17253.17253.3	xl	1.0700(0.7200+0.3500)	0.36	4.4017	/	R.KDFQFYKVR.E(7)+R.VTEFKYGAK.L(5)	Cas9+sp|AMYS_HUMAN|	2409.2732
0.0036	20190410_QExHFX1_RSLC1_Beveridge_Clausen_IMP_DSS_JRmethod_R3.17444.17444.3	xl	0.9950(0.4350+0.5600)	0.2	-1.613	/	R.SDKNR.G(3)+R.VVKNIQTRTSDK.A(3)	Cas9+REVERSE_sp|OVAL_CHICK|	2144.1548
0.0036	20190410_QExHFX1_RSLC1_Beveridge_Clausen_IMP_DSS_JRmethod_R3.17886.17886.3	xl	1.0450(0.6800+0.3650)	0.385	3.8981	/	K.FIKPILEK.M(3)+K.VLTRSDKNR.G(7)	Cas9+Cas9	2212.2942
0.0036	20190410_QExHFX1_RSLC1_Beveridge_Clausen_IMP_DSS_JRmethod_R3.22368.22368.3	xl	0.9300(0.6050+0.3250)	0.93	3.7182	/	R.FPMAQTDEDKFAK.E(10)+R.VKELYSALR.D(2)	REVERSE_sp|OVAL_CHICK|+REVERSE_sp|K1C15_SHEEP|	2742.3937
0.0036	20190410_QExHFX1_RSLC1_Beveridge_Clausen_IMP_DSS_JRmethod_R3.24845.24845.3	xl	0.8950(0.6650+0.2300)	0.895	-1.4632	/	R.SKIAEYMNHLIDIGVAGFRIDASK.H(2)+R.SNKQGK.Q(3)	sp|AMYS_HUMAN|+REVERSE_Cas9	3445.8026
0.0035	20190410_QExHFX1_RSLC1_Beveridge_Clausen_IMP_DSS_JRmethod_R3.08343.08343.3	xl	1.0100(0.8800+0.3800)	0.13	-0.1472	/	R.DKPIR.E(2)+R.IPKDR.H(3)	Cas9+REVERSE_Cas9	1392.8088
0.0035	20190410_QExHFX1_RSLC1_Beveridge_Clausen_IMP_DSS_JRmethod_R3.13240.13240.3	xl	0.9450(0.3050+0.6750)	0.53	-1.1257	/	K.MKNYWR.Q(2)+R.NSDKLIAR.K(4)	Cas9+Cas9	1950.0145
0.0035	20190410_QExHFX1_RSLC1_Beveridge_Clausen_IMP_DSS_JRmethod_R3.14115.14115.3	xl	1.0100(0.4000+0.6350)	0.095	-0.1072	/	R.KKLVDSTDK.A(2)+K.VFKNPK.F(3)	Cas9+sp|CTRB_BOVIN|	1902.0825
0.0035	20190410_QExHFX1_RSLC1_Beveridge_Clausen_IMP_DSS_JRmethod_R3.22419.22419.3	xl	0.8900(0.2550+0.6350)	0.89	-1.5635	/	K.FYDEKLQK.V(5)+K.IFGAKDLESLGGR.E(5)	REVERSE_Cas9+REVERSE_Cas9	2569.3427
0.0035	20190410_QExHFX1_RSLC1_Beveridge_Clausen_IMP_DSS_JRmethod_R3.24966.24966.3	xl	0.8600(0.5550+0.5550)	0.275	-0.1326	/	R.EAKTLNDFK.R(3)+R.LEESFLVEEDKK.H(11)	REVERSE_Cas9+Cas9	2667.353
0.0034	20190410_QExHFX1_RSLC1_Beveridge_Clausen_IMP_DSS_JRmethod_R3.07791.07791.3	xl	1.0350(0.4900+0.5450)	0.085	2.9549	/	K.KLVDSTDK.A(1)+R.SDKNRGK.S(3)	Cas9+Cas9	1845.9795
0.0034	20190410_QExHFX1_RSLC1_Beveridge_Clausen_IMP_DSS_JRmethod_R3.12634.12634.3	xl	0.9000(0.3550+0.5450)	0.9	4.2766	/	K.GRNKDSR.T(4)+K.KLSKRVRPK.G(4)	REVERSE_Cas9+REVERSE_sp|CRP_HUMAN|	2080.234
0.0034	20190410_QExHFX1_RSLC1_Beveridge_Clausen_IMP_DSS_JRmethod_R3.15125.15125.3	xl	1.0850(0.9850+0.3150)	0.315	1.4608	/	R.KIMSASLPAK.T(1)+R.VTEFKYGAK.L(5)	REVERSE_Cas9+sp|AMYS_HUMAN|	2224.2176
0.0034	20190410_QExHFX1_RSLC1_Beveridge_Clausen_IMP_DSS_JRmethod_R3.15261.15261.3	xl	0.9600(0.4900+0.4700)	0.1	-2.8204	/	K.EIKER.N(3)+R.KDMASNYKELGFQG.-(8)	REVERSE_Cas9+sp|MYG_HUMAN|	2398.1837
0.0034	20190410_QExHFX1_RSLC1_Beveridge_Clausen_IMP_DSS_JRmethod_R3.19617.19617.3	xl	0.9650(0.7050+0.5000)	0.01	-1.4819	/	R.KRSSVVK.G(1)+R.VKENFDKAR.F(2)	REVERSE_sp|K1C15_SHEEP|+sp|RETBP_HUMAN|	2046.1585
0.0034	20190410_QExHFX1_RSLC1_Beveridge_Clausen_IMP_DSS_JRmethod_R3.20213.20213.3	xl	0.8750(0.4450+0.4300)	0.875	4.563	/	R.KKDWDPK.K(2)+K.MLLDIKTR.L(6)	Cas9+sp|K1C15_SHEEP|	2042.1233
0.0034	20190410_QExHFX1_RSLC1_Beveridge_Clausen_IMP_DSS_JRmethod_R3.22378.22378.3	xl	0.8450(0.3650+0.7000)	0.845	-4.2993	/	K.KNHEEEMK.E(1)+R.KRGNELEFLSYKPLK.L(1)	sp|K1C15_SHEEP|+REVERSE_Cas9	3002.5534
0.0034	20190410_QExHFX1_RSLC1_Beveridge_Clausen_IMP_DSS_JRmethod_R3.24868.24868.3	xl	1.2100(0.2000+1.0100)	0.1	3.8395	/	R.ERMKR.L(4)+R.NKDSRTLVKNDISDDK.L(9)	Cas9+REVERSE_Cas9	2703.3972
0.0034	20190410_QExHFX1_RSLC1_Beveridge_Clausen_IMP_DSS_JRmethod_R3.24985.24985.3	xl	0.9650(0.8700+0.2550)	0.595	-4.9457	/	R.MNTKYDENDK.L(4)+R.TQINKVVRFDK.L(5)	Cas9+sp|OVAL_CHICK|	2741.3693
0.0033	20190410_QExHFX1_RSLC1_Beveridge_Clausen_IMP_DSS_JRmethod_R3.12574.12574.3	xl	0.9350(0.5400+0.3950)	0.32	-0.7533	/	K.DNREKIEK.L(5)+K.GRNKDSR.T(4)	Cas9+REVERSE_Cas9	2000.0398
0.0033	20190410_QExHFX1_RSLC1_Beveridge_Clausen_IMP_DSS_JRmethod_R3.13079.13079.3	xl	0.7850(0.6700+0.7150)	0.09	-1.8939	/	K.IIKDK.D(3)+K.LSTDHKTESTK.L(6)	Cas9+REVERSE_sp|CAH1_HUMAN|	1999.0836
0.0033	20190410_QExHFX1_RSLC1_Beveridge_Clausen_IMP_DSS_JRmethod_R3.13688.13688.3	xl	1.1100(0.2850+1.1100)	0.005	-0.8579	/	K.KPDWDK.K(1)+R.SDKNRGKSDNVPSEEVVK.K(3)	REVERSE_Cas9+Cas9	2912.4514
0.0033	20190410_QExHFX1_RSLC1_Beveridge_Clausen_IMP_DSS_JRmethod_R3.17120.17120.3	xl	1.0800(0.8350+0.2450)	0.165	-0.7943	/	R.FDSVLKSK.L(6)+K.MKESAMSAVR.F(2)	REVERSE_Cas9+REVERSE_sp|OVAL_CHICK|	2169.1173
0.0033	20190410_QExHFX1_RSLC1_Beveridge_Clausen_IMP_DSS_JRmethod_R3.17511.17511.3	xl	0.9900(0.3950+0.7050)	0.435	4.261	/	K.GRNKDSR.T(4)+R.VKENFDKAR.F(7)	REVERSE_Cas9+sp|RETBP_HUMAN|	2075.0871
0.0033	20190410_QExHFX1_RSLC1_Beveridge_Clausen_IMP_DSS_JRmethod_R3.19577.19577.3	xl	1.0700(1.0300+0.3100)	0.365	1.4917	/	R.MTNFDKNLPNEK.V(6)+K.TKYNALK.T(2)	Cas9+sp|CTRB_BOVIN|	2424.2358
0.0033	20190410_QExHFX1_RSLC1_Beveridge_Clausen_IMP_DSS_JRmethod_R3.21134.21134.3	xl	1.0450(0.5000+0.5450)	0.01	1.6822	/	K.FKVLGNTDR.H(2)+K.SQDFFIEKYK.E(8)	Cas9+REVERSE_Cas9	2490.2794
0.0033	20190410_QExHFX1_RSLC1_Beveridge_Clausen_IMP_DSS_JRmethod_R3.21615.21615.3	xl	0.8900(0.6750+0.2150)	0.89	-4.5368	/	K.DLIIKLPK.Y(5)+K.GSQKDR.L(4)	Cas9+REVERSE_Cas9	1766.0301
0.0033	20190410_QExHFX1_RSLC1_Beveridge_Clausen_IMP_DSS_JRmethod_R3.21637.21637.3	xl	1.0250(0.6200+0.4050)	0.01	-1.9803	/	K.AELFDIPNKEFSSR.E(9)+K.FDKFK.H(3)	REVERSE_Cas9+sp|MYG_HUMAN|	2473.2528
0.0033	20190410_QExHFX1_RSLC1_Beveridge_Clausen_IMP_DSS_JRmethod_R3.21645.21645.3	xl	0.8550(0.2900+0.7100)	0.855	-1.7034	/	K.GQKNSRER.M(3)+K.LPKYSLFELENGR.K(3)	Cas9+Cas9	2676.3982
0.0033	20190410_QExHFX1_RSLC1_Beveridge_Clausen_IMP_DSS_JRmethod_R3.30670.30670.3	xl	0.8900(0.6250+0.5050)	0.265	-0.3158	/	K.AFKDEDTQAMPFR.V(3)+P.WLQPKTFVEGQVEYK.L(5)	sp|OVAL_CHICK|+REVERSE_sp|CRP_HUMAN|	3543.7383
0.0032	20190410_QExHFX1_RSLC1_Beveridge_Clausen_IMP_DSS_JRmethod_R3.08896.08896.3	xl	0.9250(0.6400+0.2850)	0.925	3.6255	/	K.APLSASMIKR.Y(9)+K.KPDWDK.K(1)	Cas9+REVERSE_Cas9	1998.0607
0.0032	20190410_QExHFX1_RSLC1_Beveridge_Clausen_IMP_DSS_JRmethod_R3.14728.14728.3	xl	0.9000(0.8400+0.5400)	0.35	2.8031	/	R.LSKSR.R(3)+K.TSRYQKR.D(6)	Cas9+REVERSE_Cas9	1664.9321
0.0032	20190410_QExHFX1_RSLC1_Beveridge_Clausen_IMP_DSS_JRmethod_R3.15205.15205.3	xl	1.1950(0.2500+1.1100)	0.005	2.7068	/	R.KWNGEK.M(1)+K.SDNVPSEEVVKKMK.N(12)	sp|AMYS_HUMAN|+Cas9	2487.2678
0.0032	20190410_QExHFX1_RSLC1_Beveridge_Clausen_IMP_DSS_JRmethod_R3.18469.18469.3	xl	0.9900(0.9300+0.4100)	0.085	-3.341	/	K.EEMKMRPLYVK.L(4)+K.KNHEEEMK.E(1)	REVERSE_sp|OVAL_CHICK|+sp|K1C15_SHEEP|	2604.2749
0.0032	20190410_QExHFX1_RSLC1_Beveridge_Clausen_IMP_DSS_JRmethod_R3.18897.18897.3	xl	1.1500(0.2800+0.8700)	0.125	2.0819	/	R.AKDFNEKVR.F(7)+R.KPAFLSGEQK.K(1)	REVERSE_sp|RETBP_HUMAN|+Cas9	2347.2535
0.0032	20190410_QExHFX1_RSLC1_Beveridge_Clausen_IMP_DSS_JRmethod_R3.19193.19193.3	xl	0.8850(0.6800+0.2950)	0.885	-1.6201	/	K.FKHLKSEDEMKASEDLK.K(11)+R.KIFGAK.D(1)	sp|MYG_HUMAN|+REVERSE_Cas9	2834.4887
0.0032	20190410_QExHFX1_RSLC1_Beveridge_Clausen_IMP_DSS_JRmethod_R3.20097.20097.3	xl	0.9000(0.5300+0.3700)	0.9	4.6869	/	K.KFKVLGNTDR.H(3)+R.SDKNRGK.S(3)	Cas9+Cas9	2118.1544
0.0032	20190410_QExHFX1_RSLC1_Beveridge_Clausen_IMP_DSS_JRmethod_R3.20133.20133.3	xl	0.9100(0.4350+0.5150)	0.31	-3.5311	/	R.EAKTLNDFK.R(3)+R.FSGTWYAMAKK.D(10)	REVERSE_Cas9+sp|RETBP_HUMAN|	2491.2456
0.0032	20190410_QExHFX1_RSLC1_Beveridge_Clausen_IMP_DSS_JRmethod_R3.22297.22297.3	xl	0.8850(0.7050+0.4300)	0.415	-2.3447	/	K.EIKER.N(3)+K.ERNDKLFPYFDEQR.R(5)	REVERSE_Cas9+REVERSE_Cas9	2667.3292
0.0032	20190410_QExHFX1_RSLC1_Beveridge_Clausen_IMP_DSS_JRmethod_R3.24364.24364.3	xl	0.9750(0.4250+0.5500)	0.12	-2.5999	/	R.KKLVDSTDK.A(2)+R.NKEAMAEYQER.M(2)	Cas9+REVERSE_sp|K1C15_SHEEP|	2538.2634
0.0032	20190410_QExHFX1_RSLC1_Beveridge_Clausen_IMP_DSS_JRmethod_R3.24460.24460.3	xl	1.0500(0.8050+0.2450)	0.275	-0.5532	/	K.FKMKYWGVASFLQK.G(4)+R.LKRTARR.R(2)	sp|RETBP_HUMAN|+Cas9	2769.5627
0.0032	20190410_QExHFX1_RSLC1_Beveridge_Clausen_IMP_DSS_JRmethod_R3.25194.25194.3	xl	1.1150(0.2250+0.8900)	0.055	-2.0582	/	K.KHER.H(1)+K.LVSDFRKDFQFYK.V(7)	Cas9+Cas9	2398.2433
0.0031	20190410_QExHFX1_RSLC1_Beveridge_Clausen_IMP_DSS_JRmethod_R3.08108.08108.3	xl	0.9950(0.5900+0.4050)	0.35	1.6997	/	K.GRNKDSR.T(4)+R.KDFQFYK.V(1)	REVERSE_Cas9+Cas9	1943.9853
0.0031	20190410_QExHFX1_RSLC1_Beveridge_Clausen_IMP_DSS_JRmethod_R3.15084.15084.3	xl	1.0850(0.3300+0.7550)	0.24	4.1557	/	R.SDKNRGK.S(3)+R.VKELYSALR.D(2)	Cas9+REVERSE_sp|K1C15_SHEEP|	2019.1112
0.0031	20190410_QExHFX1_RSLC1_Beveridge_Clausen_IMP_DSS_JRmethod_R3.15606.15606.3	xl	1.0200(0.3800+0.6400)	0.315	3.0196	/	K.DMASNYKELGFQG.-(7)+K.FKHLK.S(2)	sp|MYG_HUMAN|+sp|MYG_HUMAN|	2268.1248
0.0031	20190410_QExHFX1_RSLC1_Beveridge_Clausen_IMP_DSS_JRmethod_R3.18566.18566.3	xl	0.8000(0.4050+0.5750)	0.8	-0.5802	/	K.KVEKYGK.A(4)+R.LENLIAQLPGEKK.N(12)	REVERSE_Cas9+Cas9	2440.394
0.0031	20190410_QExHFX1_RSLC1_Beveridge_Clausen_IMP_DSS_JRmethod_R3.18967.18967.3	xl	0.9000(0.7700+0.3300)	0.9	1.9272	/	R.EMIEERLKTYAHLFDDK.V(8)+K.KDLIIK.L(1)	Cas9+Cas9	3003.599
0.0031	20190410_QExHFX1_RSLC1_Beveridge_Clausen_IMP_DSS_JRmethod_R3.23091.23091.3	xl	1.0500(0.8250+0.3200)	0.075	-0.2448	/	R.ERSNKQGK.Q(5)+R.RNKEAMAEYQER.M(3)	REVERSE_Cas9+REVERSE_sp|K1C15_SHEEP|	2607.2822
0.0031	20190410_QExHFX1_RSLC1_Beveridge_Clausen_IMP_DSS_JRmethod_R3.23196.23196.3	xl	0.9150(0.3050+0.6100)	0.915	2.9537	/	K.QLKR.R(3)+K.VYDVRKMIAKSEQEIGK.A(10)	Cas9+Cas9	2674.4839
0.0031	20190410_QExHFX1_RSLC1_Beveridge_Clausen_IMP_DSS_JRmethod_R3.25143.25143.3	xl	1.1300(0.1700+0.9600)	0.12	-1.8879	/	R.EKIEK.L(2)+R.VSSFRVKENFDKAR.F(7)	Cas9+sp|RETBP_HUMAN|	2465.3277
0.0031	20190410_QExHFX1_RSLC1_Beveridge_Clausen_IMP_DSS_JRmethod_R3.28013.28013.3	xl	0.7700(0.5500+0.5750)	0.77	2.9055	/	K.IEAEHHGKK.K(8)+R.LEESFLVEEDKK.H(11)	REVERSE_sp|MYG_HUMAN|+Cas9	2650.3489
0.003	20190410_QExHFX1_RSLC1_Beveridge_Clausen_IMP_DSS_JRmethod_R3.10127.10127.3	xl	0.9500(0.2300+0.9550)	0.95	2.1899	/	K.EVKK.D(3)+K.SDNVPSEEVVKKMK.N(12)	Cas9+Cas9	2229.1925
0.003	20190410_QExHFX1_RSLC1_Beveridge_Clausen_IMP_DSS_JRmethod_R3.12559.12559.3	xl	0.9400(0.8800+0.3050)	0.45	-1.2715	/	K.FDNLTKAER.G(6)+K.LSKR.V(3)	Cas9+REVERSE_sp|CRP_HUMAN|	1732.9471
0.003	20190410_QExHFX1_RSLC1_Beveridge_Clausen_IMP_DSS_JRmethod_R3.13056.13056.3	xl	0.8600(0.4750+0.3850)	0.86	3.2881	/	K.HKTAHSQALPK.L(2)+K.KISHR.D(1)	REVERSE_sp|MYG_HUMAN|+REVERSE_Cas9	1994.1173
0.003	20190410_QExHFX1_RSLC1_Beveridge_Clausen_IMP_DSS_JRmethod_R3.13068.13068.3	xl	1.0650(0.8350+0.4050)	0.09	4.6412	/	K.FKVLGNTDR.H(2)+R.NSDKLIAR.K(4)	Cas9+Cas9	2102.1483
0.003	20190410_QExHFX1_RSLC1_Beveridge_Clausen_IMP_DSS_JRmethod_R3.14879.14879.3	xl	1.0250(0.3400+0.6850)	0.435	4.1179	/	K.FYDEKLQK.V(5)+K.YGAKLGTVIR.K(4)	REVERSE_Cas9+sp|AMYS_HUMAN|	2284.2466
0.003	20190410_QExHFX1_RSLC1_Beveridge_Clausen_IMP_DSS_JRmethod_R3.16253.16253.3	xl	1.1350(0.3250+1.0450)	0.01	4.6668	/	K.TKGKR.A(2)+K.VVEESPVNDSKGR.N(11)	sp|CAH1_HUMAN|+REVERSE_Cas9	2141.1439
0.003	20190410_QExHFX1_RSLC1_Beveridge_Clausen_IMP_DSS_JRmethod_R3.16609.16609.3	xl	0.9900(0.4400+0.6950)	0.255	0.0265	/	R.ENQTTQKGQK.N(7)+K.SDNVPSEEVVKK.M(11)	Cas9+Cas9	2628.3241
0.003	20190410_QExHFX1_RSLC1_Beveridge_Clausen_IMP_DSS_JRmethod_R3.16686.16686.3	xl	1.0500(0.7650+0.2850)	0.135	-4.6877	/	K.FKHLKSEDEMK.A(5)+K.GQKNSR.E(3)	sp|MYG_HUMAN|+Cas9	2217.1211
0.003	20190410_QExHFX1_RSLC1_Beveridge_Clausen_IMP_DSS_JRmethod_R3.19021.19021.3	xl	1.0400(0.3500+0.7900)	0.01	-3.8574	/	K.FKDFK.E(2)+R.LFKGHPETLEK.F(3)	REVERSE_sp|MYG_HUMAN|+sp|MYG_HUMAN|	2119.1353
0.003	20190410_QExHFX1_RSLC1_Beveridge_Clausen_IMP_DSS_JRmethod_R3.19450.19450.3	xl	0.9900(0.7550+0.4750)	0.175	1.0078	/	R.GKSDNVPSEEVVK.K(2)+K.MVKDDFLHAYTK.L(3)	Cas9+REVERSE_Cas9	2991.4898
0.003	20190410_QExHFX1_RSLC1_Beveridge_Clausen_IMP_DSS_JRmethod_R3.20209.20209.3	xl	0.9250(0.6450+0.4500)	0.21	-3.3922	/	K.GRNKDSR.T(4)+K.RGNELEFLSYKPLK.L(11)	REVERSE_Cas9+REVERSE_Cas9	2662.419
0.003	20190410_QExHFX1_RSLC1_Beveridge_Clausen_IMP_DSS_JRmethod_R3.21629.21629.3	xl	0.8200(0.3700+0.7000)	0.82	-0.9445	/	K.GQKNSRER.M(3)+K.LPKYSLFELENGR.K(3)	Cas9+Cas9	2676.3982
0.003	20190410_QExHFX1_RSLC1_Beveridge_Clausen_IMP_DSS_JRmethod_R3.22111.22111.3	xl	1.0050(0.5100+0.4950)	0.065	4.7924	/	K.EIKERNDK.L(3)+K.KLSKR.V(4)	REVERSE_Cas9+REVERSE_sp|CRP_HUMAN|	1799.0264
0.003	20190410_QExHFX1_RSLC1_Beveridge_Clausen_IMP_DSS_JRmethod_R3.22207.22207.3	xl	1.1500(0.2900+0.8600)	0.08	2.8687	/	K.GKSKK.L(4)+K.KLVDSTDKADLR.L(8)	Cas9+Cas9	2044.1527
0.0029	20190410_QExHFX1_RSLC1_Beveridge_Clausen_IMP_DSS_JRmethod_R3.09288.09288.3	xl	1.2350(0.1400+1.2350)	0.005	0.2183	/	K.EVKK.D(3)+K.SDNVPSEEVVKKMK.N(12)	Cas9+Cas9	2229.1925
0.0029	20190410_QExHFX1_RSLC1_Beveridge_Clausen_IMP_DSS_JRmethod_R3.09828.09828.3	xl	1.0350(0.2950+0.7400)	0.145	-3.628	/	R.KIFGAK.D(1)+K.KMKNYWR.Q(3)	REVERSE_Cas9+Cas9	1825.0072
0.0029	20190410_QExHFX1_RSLC1_Beveridge_Clausen_IMP_DSS_JRmethod_R3.14116.14116.3	xl	1.0200(0.4300+0.5900)	0.165	2.1692	/	K.KDWDPK.K(1)+K.VMKQLKR.R(3)	Cas9+Cas9	1827.0076
0.0029	20190410_QExHFX1_RSLC1_Beveridge_Clausen_IMP_DSS_JRmethod_R3.15300.15300.3	xl	0.9300(0.6850+0.4950)	0.02	-3.0671	/	K.LVDSTDKADLR.L(7)+K.TLNDFKR.Q(6)	Cas9+REVERSE_Cas9	2262.1855
0.0029	20190410_QExHFX1_RSLC1_Beveridge_Clausen_IMP_DSS_JRmethod_R3.16345.16345.3	xl	0.8700(0.4900+0.3800)	0.87	3.8873	/	K.KISHR.D(1)+R.LKTYAHLFDDK.V(2)	REVERSE_Cas9+Cas9	2127.1476
0.0029	20190410_QExHFX1_RSLC1_Beveridge_Clausen_IMP_DSS_JRmethod_R3.20439.20439.3	xl	1.1350(0.3150+0.9400)	0.005	0.6858	/	K.FKDFK.E(2)+K.SDNVPSEEVVKKMK.N(12)	REVERSE_sp|MYG_HUMAN|+Cas9	2410.2453
0.0029	20190410_QExHFX1_RSLC1_Beveridge_Clausen_IMP_DSS_JRmethod_R3.20740.20740.3	xl	1.0200(0.5300+0.4900)	0.02	3.8303	/	R.ERSNKQGK.Q(5)+K.LYSMKEGNWKR.L(5)	REVERSE_Cas9+REVERSE_sp|AMYS_HUMAN|	2494.275
0.0029	20190410_QExHFX1_RSLC1_Beveridge_Clausen_IMP_DSS_JRmethod_R3.21397.21397.3	xl	0.8500(0.6750+0.4150)	0.85	0.5614	/	R.LFKGHPETLEKFDK.F(3)+K.TKYNALK.T(2)	sp|MYG_HUMAN|+sp|CTRB_BOVIN|	2662.4369
0.0029	20190410_QExHFX1_RSLC1_Beveridge_Clausen_IMP_DSS_JRmethod_R3.24879.24879.3	xl	1.1100(1.1100+0.3750)	0.005	0.1873	/	K.TIKETPLLPLYSSVRYGQETTGR.V(3)+R.YQKR.D(3)	REVERSE_sp|SRPP_HEVBR|+REVERSE_Cas9	3339.7825
0.0028	20190410_QExHFX1_RSLC1_Beveridge_Clausen_IMP_DSS_JRmethod_R3.09292.09292.3	xl	0.8300(0.5150+0.5300)	0.3	-1.5702	/	R.HKNYASLVK.D(2)+R.KWNGEK.M(1)	REVERSE_Cas9+sp|AMYS_HUMAN|	1957.0421
0.0028	20190410_QExHFX1_RSLC1_Beveridge_Clausen_IMP_DSS_JRmethod_R3.09859.09859.3	xl	0.9600(0.4800+0.4800)	0.22	2.7263	/	R.LSKSR.R(3)+R.VRKSLK.K(3)	Cas9+sp|CRP_HUMAN|	1456.9089
0.0028	20190410_QExHFX1_RSLC1_Beveridge_Clausen_IMP_DSS_JRmethod_R3.11230.11230.3	xl	1.0250(0.7050+0.3200)	0.1	-3.1941	/	R.NKDSRTLVK.N(2)+R.RKNR.L(2)	REVERSE_Cas9+Cas9	1770.0223
0.0028	20190410_QExHFX1_RSLC1_Beveridge_Clausen_IMP_DSS_JRmethod_R3.12854.12854.3	xl	1.0750(0.7300+0.3450)	0.135	2.391	/	K.IGKVFKNPK.F(3)+R.SDKNR.G(3)	sp|CTRB_BOVIN|+Cas9	1786.01
0.0028	20190410_QExHFX1_RSLC1_Beveridge_Clausen_IMP_DSS_JRmethod_R3.12878.12878.3	xl	1.0450(0.6250+0.4200)	0.08	1.099	/	K.AGYKFETVR.G(4)+K.LQKMVK.D(3)	REVERSE_sp|AMYS_HUMAN|+REVERSE_Cas9	1953.0757
0.0028	20190410_QExHFX1_RSLC1_Beveridge_Clausen_IMP_DSS_JRmethod_R3.14429.14429.3	xl	1.0550(0.2450+1.0650)	0.43	2.5855	/	R.EHKK.D(3)+R.GKSDNVPSEEVVK.K(2)	REVERSE_Cas9+Cas9	2065.069
0.0028	20190410_QExHFX1_RSLC1_Beveridge_Clausen_IMP_DSS_JRmethod_R3.19031.19031.3	xl	1.0000(0.5050+0.4950)	0.055	0.6078	/	R.ERSNKQGK.Q(5)+K.YKEPLQQR.V(2)	REVERSE_Cas9+REVERSE_Cas9	2144.1337
0.0028	20190410_QExHFX1_RSLC1_Beveridge_Clausen_IMP_DSS_JRmethod_R3.19490.19490.3	xl	0.9150(0.6500+0.2650)	0.915	1.0679	/	R.LEESFLVEEDKK.H(11)+K.LSKR.V(3)	Cas9+REVERSE_sp|CRP_HUMAN|	2105.1255
0.0028	20190410_QExHFX1_RSLC1_Beveridge_Clausen_IMP_DSS_JRmethod_R3.20758.20758.3	xl	1.0400(0.3000+0.9700)	0.08	-2.3234	/	K.KLVDSTDK.A(1)+R.MTNFDKNLPNEK.V(6)	Cas9+Cas9	2492.2467
0.0028	20190410_QExHFX1_RSLC1_Beveridge_Clausen_IMP_DSS_JRmethod_R3.21796.21796.3	xl	0.9400(0.6150+0.5850)	0.005	3.2629	/	R.EAKTLNDFK.R(3)+K.GKSKKLK.S(2)	REVERSE_Cas9+Cas9	1990.1462
0.0028	20190410_QExHFX1_RSLC1_Beveridge_Clausen_IMP_DSS_JRmethod_R3.22372.22372.3	xl	1.0650(0.6650+0.4000)	0.07	2.1078	/	R.ERSNKQGKQTTQNER.A(5)+R.SDKNRGK.S(3)	REVERSE_Cas9+Cas9	2744.3912
0.0028	20190410_QExHFX1_RSLC1_Beveridge_Clausen_IMP_DSS_JRmethod_R3.22422.22422.3	xl	0.8750(0.3600+0.5150)	0.875	0.3383	/	R.KDFQFYK.V(1)+R.RSKSLRASLIAK.A(3)	Cas9+REVERSE_Cas9	2441.3793
0.0028	20190410_QExHFX1_RSLC1_Beveridge_Clausen_IMP_DSS_JRmethod_R3.22817.22817.3	xl	0.8550(0.3900+0.6550)	0.855	2.8418	/	K.FKHLK.S(2)+K.LVSDFRKDFQFYK.V(7)	sp|MYG_HUMAN|+Cas9	2501.347
0.0028	20190410_QExHFX1_RSLC1_Beveridge_Clausen_IMP_DSS_JRmethod_R3.23059.23059.3	xl	0.9900(0.6400+0.4950)	0.095	1.2084	/	R.KIFGAKDLESLGGR.E(6)+R.VVKNIQTR.T(3)	REVERSE_Cas9+REVERSE_sp|OVAL_CHICK|	2584.4699
0.0027	20190410_QExHFX1_RSLC1_Beveridge_Clausen_IMP_DSS_JRmethod_R3.11454.11454.3	xl	0.9250(0.4300+0.7700)	0.155	-4.0186	/	K.DNREKIEK.L(5)+R.TLVKNDISDDK.L(4)	Cas9+REVERSE_Cas9	2415.2492
0.0027	20190410_QExHFX1_RSLC1_Beveridge_Clausen_IMP_DSS_JRmethod_R3.14144.14144.3	xl	0.9450(0.4950+0.4500)	0.365	4.3502	/	R.MGETVYKVK.T(7)+K.TLNDFKR.Q(6)	REVERSE_Cas9+REVERSE_Cas9	2084.0975
0.0027	20190410_QExHFX1_RSLC1_Beveridge_Clausen_IMP_DSS_JRmethod_R3.17307.17307.3	xl	0.9950(0.5450+0.4500)	0.145	4.1084	/	K.ESILPKRNSDK.L(6)+R.SDKNR.G(3)	Cas9+Cas9	2042.0755
0.0027	20190410_QExHFX1_RSLC1_Beveridge_Clausen_IMP_DSS_JRmethod_R3.18228.18228.3	xl	0.9600(0.7650+0.3500)	0.515	3.7659	/	K.MKESAMSAVR.F(2)+K.QLKRR.R(3)	REVERSE_sp|OVAL_CHICK|+Cas9	1946.0553
0.0027	20190410_QExHFX1_RSLC1_Beveridge_Clausen_IMP_DSS_JRmethod_R3.19837.19837.3	xl	0.9000(0.4650+0.6800)	0.16	-2.6056	/	R.RRKLQK.M(3)+R.VTLISFKPNK.F(7)	REVERSE_Cas9+REVERSE_sp|CTRB_BOVIN|	2111.2942
0.0027	20190410_QExHFX1_RSLC1_Beveridge_Clausen_IMP_DSS_JRmethod_R3.20707.20707.3	xl	0.9200(0.6100+0.4850)	0.035	-3.582	/	K.QLKEDYFKK.L(8)+K.VEKGKSKK.L(5)	Cas9+Cas9	2238.2623
0.0027	20190410_QExHFX1_RSLC1_Beveridge_Clausen_IMP_DSS_JRmethod_R3.20840.20840.3	xl	1.0100(0.5000+0.5100)	0.025	4.4581	/	K.ELIPKIFK.Y(5)+K.FDNLTKAER.G(6)	REVERSE_Cas9+Cas9	2217.2408
0.0027	20190410_QExHFX1_RSLC1_Beveridge_Clausen_IMP_DSS_JRmethod_R3.21430.21430.3	xl	0.9100(0.6650+0.2450)	0.91	1.4411	/	K.FFNMINSYFFYKATAK.G(12)+K.QLKRRR.Y(3)	REVERSE_Cas9+Cas9	2984.5846
0.0027	20190410_QExHFX1_RSLC1_Beveridge_Clausen_IMP_DSS_JRmethod_R3.24423.24423.3	xl	0.8500(0.5850+0.5350)	0.135	-3.7762	/	K.FDNLTKAER.G(6)+K.FFNMINSYFFYKATAK.G(12)	Cas9+REVERSE_Cas9	3221.5894
0.0026	20190410_QExHFX1_RSLC1_Beveridge_Clausen_IMP_DSS_JRmethod_R3.10277.10277.3	xl	0.8550(0.4550+0.5800)	0.32	-1.6029	/	K.GQKNSRER.M(3)+R.KLINGIR.D(1)	Cas9+Cas9	1924.0965
0.0026	20190410_QExHFX1_RSLC1_Beveridge_Clausen_IMP_DSS_JRmethod_R3.11250.11250.3	xl	1.0000(0.4200+0.8350)	0.185	1.6182	/	K.IIKDK.D(3)+K.SDNVPSEEVVKK.M(11)	Cas9+Cas9	2083.1411
0.0026	20190410_QExHFX1_RSLC1_Beveridge_Clausen_IMP_DSS_JRmethod_R3.12474.12474.3	xl	1.0100(0.2850+0.7250)	0.185	-3.2136	/	-.IERKR.S(4)+R.KKDWDPKK.Y(2)	REVERSE_sp|K1C15_SHEEP|+Cas9	1882.0788
0.0026	20190410_QExHFX1_RSLC1_Beveridge_Clausen_IMP_DSS_JRmethod_R3.13049.13049.3	xl	1.0200(0.4000+0.6200)	0.145	3.7269	/	K.EVKK.D(3)+K.TLNDFKR.Q(6)	Cas9+REVERSE_Cas9	1532.8562
0.0026	20190410_QExHFX1_RSLC1_Beveridge_Clausen_IMP_DSS_JRmethod_R3.13871.13871.3	xl	1.0550(0.7550+0.3000)	0.005	-2.2588	/	K.FKVLGNTDR.H(2)+K.KDWDPKK.Y(1)	Cas9+Cas9	2102.1159
0.0026	20190410_QExHFX1_RSLC1_Beveridge_Clausen_IMP_DSS_JRmethod_R3.14296.14296.3	xl	1.0750(0.3800+0.9650)	0.005	0.6035	/	K.KDWDPK.K(1)+R.SDKNRGKSDNVPSEEVVK.K(3)	Cas9+Cas9	2912.4514
0.0026	20190410_QExHFX1_RSLC1_Beveridge_Clausen_IMP_DSS_JRmethod_R3.15493.15493.3	xl	1.0100(0.2700+0.7400)	0.475	0.9509	/	R.ERSNKQGK.Q(5)+R.NKDSR.T(2)	REVERSE_Cas9+REVERSE_Cas9	1701.8757
0.0026	20190410_QExHFX1_RSLC1_Beveridge_Clausen_IMP_DSS_JRmethod_R3.15996.15996.3	xl	0.9700(0.6350+0.3350)	0.195	-1.4422	/	K.AGFIKR.Q(5)+R.KWNGEK.M(1)	Cas9+sp|AMYS_HUMAN|	1588.8725
0.0026	20190410_QExHFX1_RSLC1_Beveridge_Clausen_IMP_DSS_JRmethod_R3.17522.17522.3	xl	0.9250(0.4450+0.6100)	0.425	2.7442	/	R.DYSPYFKTTDELRDK.L(7)+K.VSKLK.K(3)	sp|K1C15_SHEEP|+REVERSE_Cas9	2588.3373
0.0026	20190410_QExHFX1_RSLC1_Beveridge_Clausen_IMP_DSS_JRmethod_R3.17527.17527.3	xl	0.9000(0.4450+0.4550)	0.185	-1.5316	/	K.IEAEHHGKK.K(8)+K.MIAKSEQEIGK.A(4)	REVERSE_sp|MYG_HUMAN|+Cas9	2418.2576
0.0026	20190410_QExHFX1_RSLC1_Beveridge_Clausen_IMP_DSS_JRmethod_R3.17621.17621.3	xl	0.9450(0.6950+0.4200)	0.08	-1.5704	/	K.FKDFK.E(2)+R.KMRERSNK.Q(1)	REVERSE_sp|MYG_HUMAN|+REVERSE_Cas9	1868.993
0.0026	20190410_QExHFX1_RSLC1_Beveridge_Clausen_IMP_DSS_JRmethod_R3.19055.19055.3	xl	0.7600(0.4300+0.5450)	0.76	-0.0092	/	R.LEESFLVEEDKK.H(11)+K.SDNVPSEEVVKK.M(11)	Cas9+Cas9	2932.4803
0.0026	20190410_QExHFX1_RSLC1_Beveridge_Clausen_IMP_DSS_JRmethod_R3.19172.19172.3	xl	0.8600(0.3700+0.4900)	0.86	2.6127	/	K.IEKILTFR.L(3)+R.KQYRSTK.E(1)	Cas9+Cas9	2066.1887
0.0026	20190410_QExHFX1_RSLC1_Beveridge_Clausen_IMP_DSS_JRmethod_R3.20720.20720.3	xl	0.8400(0.5650+0.2750)	0.84	-2.1038	/	K.DNEDYKTNMR.S(6)+K.LGTVIRKWNGEK.M(7)	REVERSE_Cas9+sp|AMYS_HUMAN|	2822.402
0.0026	20190410_QExHFX1_RSLC1_Beveridge_Clausen_IMP_DSS_JRmethod_R3.22697.22697.3	xl	0.8850(0.5250+0.5050)	0.085	-4.8975	/	K.IEAEHHGKKK.L(8)+R.KKLVDSTDK.A(2)	REVERSE_sp|MYG_HUMAN|+Cas9	2346.2906
0.0025	20190410_QExHFX1_RSLC1_Beveridge_Clausen_IMP_DSS_JRmethod_R3.12526.12526.3	xl	1.0100(0.3950+0.6150)	0.19	4.1039	/	R.DKPIR.E(2)+K.YEVQGEVFTKPQLWP.-(10)	Cas9+sp|CRP_HUMAN|	2585.3529
0.0025	20190410_QExHFX1_RSLC1_Beveridge_Clausen_IMP_DSS_JRmethod_R3.12893.12893.3	xl	0.9550(0.4000+0.5550)	0.14	-3.2554	/	R.DKPIR.E(2)+R.LDAKDTSDVLK.K(4)	Cas9+REVERSE_Cas9	1969.0731
0.0025	20190410_QExHFX1_RSLC1_Beveridge_Clausen_IMP_DSS_JRmethod_R3.13239.13239.3	xl	0.8300(0.5750+0.6350)	0.355	2.4569	/	K.LDESAKMEDESKLHK.F(12)+R.SDKNRGK.S(3)	REVERSE_sp|MYG_HUMAN|+Cas9	2700.3387
0.0025	20190410_QExHFX1_RSLC1_Beveridge_Clausen_IMP_DSS_JRmethod_R3.13364.13364.3	xl	0.9800(0.7600+0.2900)	0.235	-1.7748	/	K.LKGSPEDNEQK.Q(2)+R.MKMEEK.Y(2)	Cas9+sp|OVAL_CHICK|	2176.0391
0.0025	20190410_QExHFX1_RSLC1_Beveridge_Clausen_IMP_DSS_JRmethod_R3.14986.14986.3	xl	0.9450(0.4350+0.5100)	0.355	1.6864	/	R.NKDSRTLVKNDISDDK.L(9)+R.SDKNR.G(3)	REVERSE_Cas9+Cas9	2603.315
0.0025	20190410_QExHFX1_RSLC1_Beveridge_Clausen_IMP_DSS_JRmethod_R3.15575.15575.3	xl	0.8800(0.5900+0.5400)	0.25	1.2235	/	R.QITKHVAQILDSR.M(4)+K.SKLVSDFR.K(2)	Cas9+Cas9	2596.4336
0.0025	20190410_QExHFX1_RSLC1_Beveridge_Clausen_IMP_DSS_JRmethod_R3.18866.18866.3	xl	1.0350(0.2100+0.8250)	0.24	-2.4751	/	R.ERMKR.L(4)+K.SDNVPSEEVVKK.M(11)	Cas9+Cas9	2186.1364
0.0025	20190410_QExHFX1_RSLC1_Beveridge_Clausen_IMP_DSS_JRmethod_R3.19442.19442.3	xl	0.8600(0.6200+0.3600)	0.86	3.546	/	R.KFDNLTK.A(1)+R.KPLISEK.S(1)	Cas9+REVERSE_Cas9	1816.0345
0.0025	20190410_QExHFX1_RSLC1_Beveridge_Clausen_IMP_DSS_JRmethod_R3.19679.19679.3	xl	0.7950(0.4300+0.3650)	0.795	-3.1454	/	K.ENFDKAR.F(5)+K.RFDSVLKSK.L(7)	sp|RETBP_HUMAN|+REVERSE_Cas9	2095.1061
0.0025	20190410_QExHFX1_RSLC1_Beveridge_Clausen_IMP_DSS_JRmethod_R3.19692.19692.3	xl	1.0600(0.3250+0.7350)	0.19	2.5784	/	K.AGFIKR.Q(5)+K.MIAKSEQEIGK.A(4)	Cas9+Cas9	2061.1291
0.0025	20190410_QExHFX1_RSLC1_Beveridge_Clausen_IMP_DSS_JRmethod_R3.20390.20390.3	xl	0.9900(0.7050+0.3700)	0.33	0.8834	/	K.KQEGSLFAPKR.M(10)+K.QLKR.R(3)	REVERSE_Cas9+Cas9	1941.1159
0.0025	20190410_QExHFX1_RSLC1_Beveridge_Clausen_IMP_DSS_JRmethod_R3.22942.22942.3	xl	1.0450(0.1800+0.8650)	0.505	4.5942	/	K.VTVKR.N(4)+K.YPKLESEFVYGDYK.V(3)	REVERSE_Cas9+Cas9	2476.2889
0.0025	20190410_QExHFX1_RSLC1_Beveridge_Clausen_IMP_DSS_JRmethod_R3.24949.24949.3	xl	0.8550(0.3750+0.4800)	0.855	1.5978	/	K.FKVLGNTDR.H(2)+R.KWNGEKMSYLK.N(1)	Cas9+sp|AMYS_HUMAN|	2569.3362
0.0024	20190410_QExHFX1_RSLC1_Beveridge_Clausen_IMP_DSS_JRmethod_R3.10474.10474.3	xl	0.9050(0.5850+0.3200)	0.45	-1.7983	/	R.KAFVFPK.E(1)+K.MKESAMSAVR.F(2)	sp|CRP_HUMAN|+REVERSE_sp|OVAL_CHICK|	2082.1005
0.0024	20190410_QExHFX1_RSLC1_Beveridge_Clausen_IMP_DSS_JRmethod_R3.11170.11170.3	xl	0.9550(0.5250+0.4300)	0.265	2.3207	/	K.LTIVKVER.L(5)+K.VEKGK.S(3)	REVERSE_Cas9+Cas9	1654.0028
0.0024	20190410_QExHFX1_RSLC1_Beveridge_Clausen_IMP_DSS_JRmethod_R3.11316.11316.3	xl	0.8150(0.5200+0.2950)	0.815	-2.7808	/	K.IDGPWMHKSADIR.F(8)+K.VPIKHK.T(4)	REVERSE_sp|AMYS_HUMAN|+REVERSE_sp|MYG_HUMAN|	2383.2833
0.0024	20190410_QExHFX1_RSLC1_Beveridge_Clausen_IMP_DSS_JRmethod_R3.13723.13723.3	xl	0.8950(0.4350+0.4600)	0.47	2.6523	/	R.RQEDFYPFLKDNR.E(10)+R.SDKNRGK.S(3)	Cas9+Cas9	2668.3356
0.0024	20190410_QExHFX1_RSLC1_Beveridge_Clausen_IMP_DSS_JRmethod_R3.14168.14168.3	xl	1.0200(0.2400+0.7800)	0.175	-1.3563	/	R.EHKK.D(3)+R.TC[160.03]LKYSVPQYR.E(4)	REVERSE_Cas9+REVERSE_sp|AMYS_HUMAN|	2092.0774
0.0024	20190410_QExHFX1_RSLC1_Beveridge_Clausen_IMP_DSS_JRmethod_R3.14175.14175.3	xl	1.1050(0.3050+1.0250)	0.025	1.9585	/	K.EDYFKK.L(5)+K.NRGKSDNVPSEEVVK.K(4)	Cas9+Cas9	2623.3128
0.0024	20190410_QExHFX1_RSLC1_Beveridge_Clausen_IMP_DSS_JRmethod_R3.14246.14246.3	xl	0.8350(0.4750+0.3600)	0.57	-4.7248	/	K.HRDKPIR.E(4)+K.LYSMKEGNWK.R(5)	Cas9+REVERSE_sp|AMYS_HUMAN|	2313.2051
0.0024	20190410_QExHFX1_RSLC1_Beveridge_Clausen_IMP_DSS_JRmethod_R3.15284.15284.3	xl	0.9300(0.8100+0.4600)	0.025	-0.0277	/	K.IEAEHHGKKK.L(8)+R.QQLPEKYK.E(6)	REVERSE_sp|MYG_HUMAN|+Cas9	2346.2695
0.0024	20190410_QExHFX1_RSLC1_Beveridge_Clausen_IMP_DSS_JRmethod_R3.15332.15332.3	xl	0.8750(0.5350+0.3400)	0.49	-1.4881	/	K.KPDWDKKR.A(1)+K.SDNVPSEEVVKK.M(11)	REVERSE_Cas9+Cas9	2539.3281
0.0024	20190410_QExHFX1_RSLC1_Beveridge_Clausen_IMP_DSS_JRmethod_R3.15986.15986.3	xl	0.9950(0.5850+0.4100)	0.19	3.8692	/	K.ESILPKRNSDK.L(6)+R.RKNR.L(2)	Cas9+Cas9	1996.1177
0.0024	20190410_QExHFX1_RSLC1_Beveridge_Clausen_IMP_DSS_JRmethod_R3.16051.16051.3	xl	0.9300(0.4150+0.5150)	0.12	-3.5552	/	R.RKNR.L(2)+K.SDNVPSEEVVKK.M(11)	Cas9+Cas9	2040.0963
0.0024	20190410_QExHFX1_RSLC1_Beveridge_Clausen_IMP_DSS_JRmethod_R3.16630.16630.3	xl	0.9850(0.3600+0.6250)	0.08	-3.4954	/	R.QKRLLDER.N(2)+K.WNGEKMSYLK.N(5)	REVERSE_Cas9+sp|AMYS_HUMAN|	2449.2786
0.0024	20190410_QExHFX1_RSLC1_Beveridge_Clausen_IMP_DSS_JRmethod_R3.17045.17045.3	xl	1.1200(0.1050+1.0150)	0.085	-3.9044	/	K.IIKDK.D(3)+K.RNSDKLIAR.K(5)	Cas9+Cas9	1825.0784
0.0024	20190410_QExHFX1_RSLC1_Beveridge_Clausen_IMP_DSS_JRmethod_R3.18495.18495.3	xl	0.9350(0.7050+0.4350)	0.035	-0.2688	/	K.SDNVPSEEVVKKMK.N(11)+R.VKENFDK.A(2)	Cas9+sp|RETBP_HUMAN|	2605.3308
0.0024	20190410_QExHFX1_RSLC1_Beveridge_Clausen_IMP_DSS_JRmethod_R3.20305.20305.3	xl	1.0200(0.4300+0.5900)	0.06	0.5984	/	R.AILKDSNR.K(4)+R.VASMASEKMK.L(8)	REVERSE_Cas9+sp|OVAL_CHICK|	2134.1125
0.0024	20190410_QExHFX1_RSLC1_Beveridge_Clausen_IMP_DSS_JRmethod_R3.21018.21018.3	xl	0.9350(0.5250+0.4100)	0.43	4.5099	/	K.FKVLGNTDR.H(2)+R.NKDSRTLVK.N(2)	Cas9+REVERSE_Cas9	2246.2382
0.0024	20190410_QExHFX1_RSLC1_Beveridge_Clausen_IMP_DSS_JRmethod_R3.21244.21244.3	xl	0.9600(0.3650+0.8950)	0.105	-3.0219	/	G.AASMDKK.Y(6)+K.FKHLKSEDEMK.A(5)	Cas9+sp|MYG_HUMAN|	2278.1336
0.0024	20190410_QExHFX1_RSLC1_Beveridge_Clausen_IMP_DSS_JRmethod_R3.25465.25465.3	xl	1.0850(0.7200+0.3650)	0.03	3.1911	/	K.DNREKIEKILTFR.L(8)+R.MKMEEK.Y(2)	Cas9+sp|OVAL_CHICK|	2593.3607
0.0023	20190410_QExHFX1_RSLC1_Beveridge_Clausen_IMP_DSS_JRmethod_R3.13699.13699.3	xl	0.8950(0.5800+0.3150)	0.47	-1.9178	/	K.GRNKDSR.T(4)+R.KIMSASLPAK.T(1)	REVERSE_Cas9+REVERSE_Cas9	2014.0992
0.0023	20190410_QExHFX1_RSLC1_Beveridge_Clausen_IMP_DSS_JRmethod_R3.15432.15432.3	xl	0.9350(0.4300+0.5050)	0.025	-3.0035	/	K.FKHLKSEDEMK.A(5)+R.KYWGSR.V(1)	sp|MYG_HUMAN|+sp|CTRB_BOVIN|	2324.1622
0.0023	20190410_QExHFX1_RSLC1_Beveridge_Clausen_IMP_DSS_JRmethod_R3.15753.15753.3	xl	1.0300(0.4100+0.6200)	0.05	2.5242	/	K.TKYNALK.T(2)+K.YDENDKLIR.E(6)	sp|CTRB_BOVIN|+Cas9	2139.1211
0.0023	20190410_QExHFX1_RSLC1_Beveridge_Clausen_IMP_DSS_JRmethod_R3.17846.17846.3	xl	0.9300(0.2100+0.9350)	0.515	-0.4935	/	L.ERKR.S(3)+K.VVEESPVNDSKGR.N(11)	REVERSE_sp|K1C15_SHEEP|+REVERSE_Cas9	2140.1235
0.0023	20190410_QExHFX1_RSLC1_Beveridge_Clausen_IMP_DSS_JRmethod_R3.17890.17890.3	xl	0.8850(0.4600+0.5950)	0.13	-3.2203	/	K.LKGSPEDNEQK.Q(2)+R.WYNKMK.K(4)	Cas9+REVERSE_Cas9	2250.099
0.0023	20190410_QExHFX1_RSLC1_Beveridge_Clausen_IMP_DSS_JRmethod_R3.18178.18178.3	xl	0.7500(0.6950+0.5250)	0.75	0.5247	/	K.DLIAKIDGPWMHK.S(5)+R.VASMASEKMK.L(8)	REVERSE_sp|AMYS_HUMAN|+sp|OVAL_CHICK|	2741.3953
0.0023	20190410_QExHFX1_RSLC1_Beveridge_Clausen_IMP_DSS_JRmethod_R3.18779.18779.3	xl	0.9050(0.5000+0.4050)	0.485	4.2947	/	K.ENFDKAR.F(5)+R.KFDNLTK.A(1)	sp|RETBP_HUMAN|+Cas9	1880.9631
0.0023	20190410_QExHFX1_RSLC1_Beveridge_Clausen_IMP_DSS_JRmethod_R3.19485.19485.3	xl	0.7500(0.4200+0.6400)	0.75	-0.8562	/	R.GKSDNVPSEEVVK.K(2)+R.VASMASEKMK.L(8)	Cas9+sp|OVAL_CHICK|	2605.2978
0.0023	20190410_QExHFX1_RSLC1_Beveridge_Clausen_IMP_DSS_JRmethod_R3.20783.20783.3	xl	0.8850(0.5850+0.3000)	0.51	-2.2	/	R.LEDTTKFYPSYDR.E(6)+R.SNKQGK.Q(3)	REVERSE_sp|K1C15_SHEEP|+REVERSE_Cas9	2432.1859
0.0023	20190410_QExHFX1_RSLC1_Beveridge_Clausen_IMP_DSS_JRmethod_R3.21048.21048.3	xl	0.9700(0.4150+0.5550)	0.205	1.8116	/	K.DFNEKVR.F(5)+K.TKYNALK.T(2)	REVERSE_sp|RETBP_HUMAN|+sp|CTRB_BOVIN|	1880.9995
0.0023	20190410_QExHFX1_RSLC1_Beveridge_Clausen_IMP_DSS_JRmethod_R3.21270.21270.3	xl	1.0200(0.4000+0.6200)	0.11	4.5994	/	K.FKDFK.E(2)+K.RSSVVKGDVSEEVNIR.V(6)	REVERSE_sp|MYG_HUMAN|+REVERSE_sp|K1C15_SHEEP|	2594.3703
0.0023	20190410_QExHFX1_RSLC1_Beveridge_Clausen_IMP_DSS_JRmethod_R3.21571.21571.3	xl	1.0000(0.3400+0.9050)	0.335	1.276	/	K.EIKER.N(3)+R.KIFGAKDLESLGGR.E(6)	REVERSE_Cas9+REVERSE_Cas9	2301.2691
0.0023	20190410_QExHFX1_RSLC1_Beveridge_Clausen_IMP_DSS_JRmethod_R3.22677.22677.3	xl	1.0700(0.7700+0.3000)	0.13	1.4993	/	K.AELFDIPNKEFSSR.E(9)+K.FDKFK.H(3)	REVERSE_Cas9+sp|MYG_HUMAN|	2473.2528
0.0023	20190410_QExHFX1_RSLC1_Beveridge_Clausen_IMP_DSS_JRmethod_R3.25760.25760.3	xl	0.9200(0.2000+0.7650)	0.92	2.9864	/	K.FAKEWLGK.F(3)+R.VTLISFKPNK.F(7)	REVERSE_sp|OVAL_CHICK|+REVERSE_sp|CTRB_BOVIN|	2261.2823
0.0023	20190410_QExHFX1_RSLC1_Beveridge_Clausen_IMP_DSS_JRmethod_R3.30579.30579.3	xl	0.9850(0.4150+0.6950)	0.165	0.5749	/	K.EDYFKK.L(5)+K.YNSAMDKRFLELAK.N(7)	Cas9+REVERSE_sp|MYG_HUMAN|	2651.3304
0.0022	20190410_QExHFX1_RSLC1_Beveridge_Clausen_IMP_DSS_JRmethod_R3.10293.10293.3	xl	1.0850(0.2200+1.0750)	0.29	0.2726	/	R.DKQSGK.T(2)+K.NLPNEKVLPK.H(6)	Cas9+Cas9	1950.0785
0.0022	20190410_QExHFX1_RSLC1_Beveridge_Clausen_IMP_DSS_JRmethod_R3.10306.10306.3	xl	0.8900(0.6650+0.5900)	0.035	1.3645	/	R.TLVKNDISDDK.L(4)+K.VEKYGK.A(3)	REVERSE_Cas9+REVERSE_Cas9	2107.1048
0.0022	20190410_QExHFX1_RSLC1_Beveridge_Clausen_IMP_DSS_JRmethod_R3.11585.11585.3	xl	0.9650(0.6950+0.2700)	0.54	0.6337	/	K.LIARKK.D(5)+K.VLSAYNKHR.D(7)	Cas9+Cas9	1952.1682
0.0022	20190410_QExHFX1_RSLC1_Beveridge_Clausen_IMP_DSS_JRmethod_R3.12895.12895.3	xl	0.9300(0.4200+0.5100)	0.085	-3.9854	/	R.DKPIR.E(2)+K.RMGETVYKVK.T(8)	Cas9+REVERSE_Cas9	1975.0924
0.0022	20190410_QExHFX1_RSLC1_Beveridge_Clausen_IMP_DSS_JRmethod_R3.13583.13583.3	xl	0.8650(0.6200+0.4600)	0.145	-2.0178	/	K.DFKELTEPHGK.F(3)+K.KSKGKEVK.A(5)	REVERSE_sp|MYG_HUMAN|+REVERSE_Cas9	2340.2688
0.0022	20190410_QExHFX1_RSLC1_Beveridge_Clausen_IMP_DSS_JRmethod_R3.13920.13920.3	xl	0.9000(0.4750+0.4250)	0.145	-4.5383	/	K.DSNRKPLISEK.S(5)+R.KYWGSR.V(1)	REVERSE_Cas9+sp|CTRB_BOVIN|	2219.1698
0.0022	20190410_QExHFX1_RSLC1_Beveridge_Clausen_IMP_DSS_JRmethod_R3.14316.14316.3	xl	0.9200(0.2900+0.7150)	0.425	-1.0698	/	R.KKLVDSTDK.A(2)+K.VFKNPK.F(3)	Cas9+sp|CTRB_BOVIN|	1902.0825
0.0022	20190410_QExHFX1_RSLC1_Beveridge_Clausen_IMP_DSS_JRmethod_R3.14472.14472.3	xl	0.9950(0.6550+0.3400)	0.015	-0.7589	/	R.HKNYASLVK.D(2)+K.MKNYWR.Q(2)	REVERSE_Cas9+Cas9	2093.088
0.0022	20190410_QExHFX1_RSLC1_Beveridge_Clausen_IMP_DSS_JRmethod_R3.15406.15406.3	xl	0.7850(0.3400+0.4450)	0.785	-2.0562	/	R.KPLISEK.S(1)+K.YDENDKLIR.E(6)	REVERSE_Cas9+Cas9	2116.1415
0.0022	20190410_QExHFX1_RSLC1_Beveridge_Clausen_IMP_DSS_JRmethod_R3.16137.16137.3	xl	0.8150(0.3950+0.4200)	0.815	3.676	/	R.KPAFLSGEQK.K(1)+K.KQEGSLFAPKR.M(10)	Cas9+REVERSE_Cas9	2501.3641
0.0022	20190410_QExHFX1_RSLC1_Beveridge_Clausen_IMP_DSS_JRmethod_R3.16483.16483.3	xl	0.8900(0.4800+0.4100)	0.26	-1.7966	/	R.GKSDNVPSEEVVK.K(2)+R.NSDKLIAR.K(4)	Cas9+Cas9	2440.2808
0.0022	20190410_QExHFX1_RSLC1_Beveridge_Clausen_IMP_DSS_JRmethod_R3.16497.16497.3	xl	0.9350(0.1150+0.9450)	0.935	0.3069	/	R.KLQK.M(1)+R.MNTKYDENDK.L(4)	REVERSE_Cas9,REVERSE_Cas9,sp|CAH1_HUMAN|+Cas9	1909.9454
0.0022	20190410_QExHFX1_RSLC1_Beveridge_Clausen_IMP_DSS_JRmethod_R3.16862.16862.3	xl	0.7650(0.3750+0.5550)	0.765	-1.9825	/	K.FKVLGNTDR.H(2)+K.TSRYQKR.D(6)	Cas9+REVERSE_Cas9	2124.1439
0.0022	20190410_QExHFX1_RSLC1_Beveridge_Clausen_IMP_DSS_JRmethod_R3.17485.17485.3	xl	0.9450(0.5250+0.4200)	0.035	-0.3644	/	R.ATRKLR.T(4)+G.QFGLEKYNSAMDK.R(6)	REVERSE_Cas9+REVERSE_sp|MYG_HUMAN|	2411.263
0.0022	20190410_QExHFX1_RSLC1_Beveridge_Clausen_IMP_DSS_JRmethod_R3.19831.19831.3	xl	1.0050(0.3850+0.6200)	0.19	0.1108	/	K.ESILPKR.N(6)+K.FYDEKLQK.V(5)	Cas9+REVERSE_Cas9	2049.1145
0.0022	20190410_QExHFX1_RSLC1_Beveridge_Clausen_IMP_DSS_JRmethod_R3.20346.20346.3	xl	0.8200(0.4200+0.8200)	0.82	2.3604	/	K.IKVYLPR.M(2)+R.SSVVKGDVSEEVNIR.V(5)	sp|OVAL_CHICK|+REVERSE_sp|K1C15_SHEEP|	2642.4642
0.0022	20190410_QExHFX1_RSLC1_Beveridge_Clausen_IMP_DSS_JRmethod_R3.21135.21135.3	xl	0.8650(0.3650+0.5000)	0.425	-3.018	/	K.GSQKDR.L(4)+K.QLKEDYFK.K(3)	REVERSE_Cas9+Cas9	1896.9581
0.0022	20190410_QExHFX1_RSLC1_Beveridge_Clausen_IMP_DSS_JRmethod_R3.21851.21851.3	xl	1.0500(0.7450+0.3500)	0.1	2.3632	/	R.FSGTWYAMAKK.D(10)+K.IEAEHHGKK.K(8)	sp|RETBP_HUMAN|+REVERSE_sp|MYG_HUMAN|	2474.2415
0.0022	20190410_QExHFX1_RSLC1_Beveridge_Clausen_IMP_DSS_JRmethod_R3.22993.22993.3	xl	0.7900(0.6450+0.7150)	0.155	1.2259	/	R.FPMAQTDEDKFAK.E(10)+K.FYDEKLQK.V(5)	REVERSE_sp|OVAL_CHICK|+REVERSE_Cas9	2734.3199
0.0022	20190410_QExHFX1_RSLC1_Beveridge_Clausen_IMP_DSS_JRmethod_R3.28472.28472.3	xl	0.8800(0.4700+0.5700)	0.115	-1.0266	/	K.FKMK.Y(2)+K.HKTAHSQALPKIEAEHHGK.K(2)	sp|RETBP_HUMAN|+REVERSE_sp|MYG_HUMAN|	2808.4856
0.0022	20190410_QExHFX1_RSLC1_Beveridge_Clausen_IMP_DSS_JRmethod_R3.30622.30622.3	xl	0.7700(0.4000+0.3700)	0.77	-0.1738	/	K.EYHSALYLFNVYKSPLALENGK.Q(13)+K.KDMSAAG.-(1)	REVERSE_Cas9+REVERSE_Cas9	3371.6746
0.0021	20190410_QExHFX1_RSLC1_Beveridge_Clausen_IMP_DSS_JRmethod_R3.09880.09880.3	xl	0.9600(0.5200+0.4400)	0.15	2.6591	/	K.KVEKYGK.A(4)+K.TLNDFKR.Q(6)	REVERSE_Cas9+REVERSE_Cas9	1881.0359
0.0021	20190410_QExHFX1_RSLC1_Beveridge_Clausen_IMP_DSS_JRmethod_R3.11542.11542.3	xl	0.9750(0.4650+0.5100)	0.055	1.018	/	R.SNKQGK.Q(3)+R.VKENFDKAR.F(2)	REVERSE_Cas9+sp|RETBP_HUMAN|	1904.0115
0.0021	20190410_QExHFX1_RSLC1_Beveridge_Clausen_IMP_DSS_JRmethod_R3.13488.13488.3	xl	0.8600(0.4250+0.4350)	0.565	2.9743	/	K.GRNKDSR.T(4)+K.IEAEHHGKKK.L(9)	REVERSE_Cas9+REVERSE_sp|MYG_HUMAN|	2145.1402
0.0021	20190410_QExHFX1_RSLC1_Beveridge_Clausen_IMP_DSS_JRmethod_R3.13600.13600.3	xl	0.9350(0.1100+0.8250)	0.665	-1.0497	/	K.GQKNSR.E(3)+K.MIAKSEQEIGK.A(4)	Cas9+Cas9	2059.0731
0.0021	20190410_QExHFX1_RSLC1_Beveridge_Clausen_IMP_DSS_JRmethod_R3.14847.14847.3	xl	0.8700(0.4450+0.4250)	0.225	-1.2941	/	R.AKDFNEK.V(2)+K.KLVDSTDKADLR.L(1)	REVERSE_sp|RETBP_HUMAN|+Cas9	2348.2222
0.0021	20190410_QExHFX1_RSLC1_Beveridge_Clausen_IMP_DSS_JRmethod_R3.15408.15408.3	xl	0.8900(0.4750+0.7150)	0.025	-2.907	/	R.ERSNKQGK.Q(5)+K.KLKSVK.E(3)	REVERSE_Cas9+Cas9	1785.0471
0.0021	20190410_QExHFX1_RSLC1_Beveridge_Clausen_IMP_DSS_JRmethod_R3.15702.15702.3	xl	0.9600(0.4650+0.5850)	0.105	1.1176	/	K.AGYKFETVR.G(4)+K.KSPVK.Y(1)	REVERSE_sp|AMYS_HUMAN|+REVERSE_Cas9	1764.9773
0.0021	20190410_QExHFX1_RSLC1_Beveridge_Clausen_IMP_DSS_JRmethod_R3.18683.18683.3	xl	0.8400(0.4950+0.3450)	0.525	-3.4846	/	K.APLSASMIKR.Y(9)+K.LDESAKMEDESK.L(6)	Cas9+REVERSE_sp|MYG_HUMAN|	2591.2821
0.0021	20190410_QExHFX1_RSLC1_Beveridge_Clausen_IMP_DSS_JRmethod_R3.18745.18745.3	xl	1.1200(0.2550+1.0450)	0.03	3.5045	/	K.TKGKR.A(2)+K.VVEESPVNDSKGR.N(11)	sp|CAH1_HUMAN|+REVERSE_Cas9	2141.1439
0.0021	20190410_QExHFX1_RSLC1_Beveridge_Clausen_IMP_DSS_JRmethod_R3.19301.19301.3	xl	0.9000(0.5900+0.3100)	0.39	-0.4108	/	R.LEESFLVEEDKK.H(11)+K.LSKR.V(3)	Cas9+REVERSE_sp|CRP_HUMAN|	2105.1255
0.0021	20190410_QExHFX1_RSLC1_Beveridge_Clausen_IMP_DSS_JRmethod_R3.19496.19496.3	xl	0.9650(0.6050+0.3600)	0.37	1.5827	/	R.KDFQFYKVR.E(7)+K.YNALKTPDK.L(5)	Cas9+sp|CTRB_BOVIN|	2416.279
0.0021	20190410_QExHFX1_RSLC1_Beveridge_Clausen_IMP_DSS_JRmethod_R3.19547.19547.3	xl	0.9050(0.4050+0.5000)	0.16	-0.3775	/	R.NKDSR.T(2)+R.YQKRDITTDFYK.F(3)	REVERSE_Cas9+REVERSE_Cas9	2333.1651
0.0021	20190410_QExHFX1_RSLC1_Beveridge_Clausen_IMP_DSS_JRmethod_R3.20011.20011.3	xl	0.9250(0.4550+0.4700)	0.235	3.3089	/	K.IFGAKDLESLGGR.E(5)+K.KPDWDKK.R(6)	REVERSE_Cas9+REVERSE_Cas9	2415.2797
0.0021	20190410_QExHFX1_RSLC1_Beveridge_Clausen_IMP_DSS_JRmethod_R3.20189.20189.3	xl	0.8700(0.4450+0.5100)	0.235	-3.5002	/	K.KFYDEKLQK.V(6)+K.VEKGKSKK.L(5)	REVERSE_Cas9+Cas9	2238.2623
0.0021	20190410_QExHFX1_RSLC1_Beveridge_Clausen_IMP_DSS_JRmethod_R3.21454.21454.3	xl	0.7450(0.5950+0.3950)	0.745	-1.7101	/	K.DRHKNYASLVK.D(4)+R.SNKQGK.Q(3)	REVERSE_Cas9+REVERSE_Cas9	2128.1388
0.0021	20190410_QExHFX1_RSLC1_Beveridge_Clausen_IMP_DSS_JRmethod_R3.21684.21684.3	xl	0.8950(0.4400+0.4550)	0.125	-0.1346	/	K.KLSKR.V(4)+R.LFKGHPETLEK.F(3)	REVERSE_sp|CRP_HUMAN|+sp|MYG_HUMAN|	2066.1887
0.0021	20190410_QExHFX1_RSLC1_Beveridge_Clausen_IMP_DSS_JRmethod_R3.22626.22626.3	xl	0.9250(0.4000+0.5250)	0.095	-0.6637	/	R.FDSVLKSK.L(6)+R.LKYENEMALR.Q(2)	REVERSE_Cas9+sp|K1C15_SHEEP|	2326.2242
0.0021	20190410_QExHFX1_RSLC1_Beveridge_Clausen_IMP_DSS_JRmethod_R3.23422.23422.3	xl	0.9500(0.8000+0.1500)	0.525	-3.8955	/	R.QEDFYPFLKDNR.E(9)+R.VKENFDK.A(2)	Cas9+sp|RETBP_HUMAN|	2587.2594
0.002	20190410_QExHFX1_RSLC1_Beveridge_Clausen_IMP_DSS_JRmethod_R3.11527.11527.3	xl	0.7700(0.3600+0.4100)	0.77	-1.2126	/	K.AIMKR.V(4)+R.KKDWDPKK.Y(7)	REVERSE_Cas9+Cas9	1799.0127
0.002	20190410_QExHFX1_RSLC1_Beveridge_Clausen_IMP_DSS_JRmethod_R3.12302.12302.3	xl	0.8950(0.3850+0.5100)	0.185	-2.9336	/	R.KWNGEKMSYLK.N(1)+R.SDKNR.G(3)	sp|AMYS_HUMAN|+Cas9	2139.0782
0.002	20190410_QExHFX1_RSLC1_Beveridge_Clausen_IMP_DSS_JRmethod_R3.13929.13929.3	xl	0.8200(0.3950+0.4250)	0.82	4.1947	/	K.FDNLTKAER.G(6)+R.NKDSRTLVK.N(2)	Cas9+REVERSE_Cas9	2290.228
0.002	20190410_QExHFX1_RSLC1_Beveridge_Clausen_IMP_DSS_JRmethod_R3.15124.15124.3	xl	1.0900(0.2800+1.0450)	0.045	4.9624	/	K.KVVEESPVNDSK.G(1)+K.SDNVPSEEVVKK.M(11)	REVERSE_Cas9+Cas9	2797.4232
0.002	20190410_QExHFX1_RSLC1_Beveridge_Clausen_IMP_DSS_JRmethod_R3.15183.15183.3	xl	0.9900(0.6200+0.3700)	0.285	2.287	/	K.FDKFKHLK.S(3)+K.VLSAYNKHR.D(7)	sp|MYG_HUMAN|+Cas9	2286.2636
0.002	20190410_QExHFX1_RSLC1_Beveridge_Clausen_IMP_DSS_JRmethod_R3.15882.15882.3	xl	0.7800(0.3500+0.6000)	0.66	-2.3452	/	-.GAASMDKK.Y(7)+R.KQYRSTK.E(1)	Cas9+Cas9	1853.9668
0.002	20190410_QExHFX1_RSLC1_Beveridge_Clausen_IMP_DSS_JRmethod_R3.17761.17761.3	xl	0.9650(0.2800+0.6850)	0.205	-4.2705	/	K.TKIAQLADLVK.Q(2)+R.VKENFDKAR.F(7)	REVERSE_sp|CAH1_HUMAN|+sp|RETBP_HUMAN|	2442.3845
0.002	20190410_QExHFX1_RSLC1_Beveridge_Clausen_IMP_DSS_JRmethod_R3.18315.18315.3	xl	0.8650(0.3800+0.6900)	0.33	-3.4351	/	R.VKENFDK.A(2)+K.YVNFLYLASHYEKLK.G(13)	sp|RETBP_HUMAN|+Cas9	2903.5108
0.002	20190410_QExHFX1_RSLC1_Beveridge_Clausen_IMP_DSS_JRmethod_R3.18375.18375.3	xl	0.9350(0.3250+0.6100)	0.505	0.3377	/	K.FKMK.Y(2)+R.MAGIGTGEASLGGGGGGKVR.L(18)	sp|RETBP_HUMAN|+sp|K1C15_SHEEP|	2421.2507
0.002	20190410_QExHFX1_RSLC1_Beveridge_Clausen_IMP_DSS_JRmethod_R3.18640.18640.3	xl	1.0100(0.7050+0.3050)	0.275	2.5359	/	K.DFNEKVR.F(5)+K.ESILPKRNSDK.L(6)	REVERSE_sp|RETBP_HUMAN|+Cas9	2330.2229
0.002	20190410_QExHFX1_RSLC1_Beveridge_Clausen_IMP_DSS_JRmethod_R3.18916.18916.3	xl	0.9150(0.3850+0.5300)	0.145	-2.2363	/	R.NKDSR.T(2)+K.NPIDFLEAKGYK.E(9)	REVERSE_Cas9+Cas9	2150.1007
0.002	20190410_QExHFX1_RSLC1_Beveridge_Clausen_IMP_DSS_JRmethod_R3.19054.19054.3	xl	1.1100(0.1150+0.9950)	0.005	-2.8939	/	R.ERMKR.L(4)+K.SDNVPSEEVVKK.M(11)	Cas9+Cas9	2186.1364
0.002	20190410_QExHFX1_RSLC1_Beveridge_Clausen_IMP_DSS_JRmethod_R3.19185.19185.3	xl	1.0300(0.3900+0.6400)	0.03	3.6954	/	K.TLNDFKR.Q(6)+R.VVKNIQTRTSDK.A(3)	REVERSE_Cas9+REVERSE_sp|OVAL_CHICK|	2418.323
0.002	20190410_QExHFX1_RSLC1_Beveridge_Clausen_IMP_DSS_JRmethod_R3.21067.21067.3	xl	1.0350(0.2700+0.7650)	0.005	-0.9342	/	K.FKKSPVK.Y(3)+K.TEVQTGGFSKESILPKR.N(10)	REVERSE_Cas9+Cas9	2846.5904
0.002	20190410_QExHFX1_RSLC1_Beveridge_Clausen_IMP_DSS_JRmethod_R3.21826.21826.3	xl	0.9250(0.4000+0.6850)	0.08	-1.7903	/	K.LTIVKVER.L(5)+K.LYSMKEGNWKR.L(10)	REVERSE_Cas9+REVERSE_sp|AMYS_HUMAN|	2505.3776
0.002	20190410_QExHFX1_RSLC1_Beveridge_Clausen_IMP_DSS_JRmethod_R3.22796.22796.3	xl	0.9700(0.2900+0.6800)	0.435	2.1049	/	K.EGNWKR.L(5)+R.GKSDNVPSEEVVKK.M(13)	REVERSE_sp|AMYS_HUMAN|+Cas9	2441.2549
0.002	20190410_QExHFX1_RSLC1_Beveridge_Clausen_IMP_DSS_JRmethod_R3.23262.23262.3	xl	0.8950(0.4850+0.4100)	0.105	-4.0787	/	R.AKDFNEKVR.F(7)+K.DLIIKLPK.Y(5)	REVERSE_sp|RETBP_HUMAN|+Cas9	2182.2724
0.002	20190410_QExHFX1_RSLC1_Beveridge_Clausen_IMP_DSS_JRmethod_R3.23646.23646.3	xl	0.9050(0.5400+0.6950)	0.07	2.2761	/	K.FKMK.Y(2)+K.GHHEAEIKPLAQSHATK.H(8)	sp|RETBP_HUMAN|+sp|MYG_HUMAN|	2543.3317
0.002	20190410_QExHFX1_RSLC1_Beveridge_Clausen_IMP_DSS_JRmethod_R3.25344.25344.3	xl	0.9800(0.1950+0.8050)	0.335	-0.5216	/	K.DFNEKVR.F(5)+R.VSSFRVKENFDKAR.F(7)	REVERSE_sp|RETBP_HUMAN|+sp|RETBP_HUMAN|	2726.4139
0.0019	20190410_QExHFX1_RSLC1_Beveridge_Clausen_IMP_DSS_JRmethod_R3.05765.05765.3	xl	0.9050(0.8200+0.3350)	0.51	0.2385	/	R.DKPIR.E(2)+K.LSKR.V(3)	Cas9+REVERSE_sp|CRP_HUMAN|	1267.7612
0.0019	20190410_QExHFX1_RSLC1_Beveridge_Clausen_IMP_DSS_JRmethod_R3.09072.09072.3	xl	0.8500(0.5450+0.5500)	0.18	2.5764	/	K.EVKK.D(3)+K.LHKFK.D(3)	Cas9+REVERSE_sp|MYG_HUMAN|	1311.7914
0.0019	20190410_QExHFX1_RSLC1_Beveridge_Clausen_IMP_DSS_JRmethod_R3.11082.11082.3	xl	0.9100(0.8750+0.3600)	0.5	0.9391	/	K.LVDSTDKADLR.L(7)+K.VTVKR.N(4)	Cas9+REVERSE_Cas9	1971.1
0.0019	20190410_QExHFX1_RSLC1_Beveridge_Clausen_IMP_DSS_JRmethod_R3.11125.11125.3	xl	0.9100(0.6000+0.3100)	0.32	-4.7114	/	K.ENFDKAR.F(5)+R.FDSVLKSK.L(6)	sp|RETBP_HUMAN|+REVERSE_Cas9	1939.005
0.0019	20190410_QExHFX1_RSLC1_Beveridge_Clausen_IMP_DSS_JRmethod_R3.12177.12177.3	xl	0.9000(0.6100+0.2900)	0.415	-0.9363	/	K.AELFDIPNKEFSSR.E(9)+K.GKEVK.A(2)	REVERSE_Cas9+REVERSE_Cas9	2349.2215
0.0019	20190410_QExHFX1_RSLC1_Beveridge_Clausen_IMP_DSS_JRmethod_R3.13141.13141.3	xl	0.8100(0.3800+0.4300)	0.81	2.6878	/	K.EIKER.N(3)+R.NKDSRTLVK.N(2)	REVERSE_Cas9+REVERSE_Cas9	1871.0475
0.0019	20190410_QExHFX1_RSLC1_Beveridge_Clausen_IMP_DSS_JRmethod_R3.13531.13531.3	xl	0.9050(0.4150+0.7350)	0.335	1.5645	/	K.AGFIKR.Q(5)+K.GRNKDSR.T(4)	Cas9+REVERSE_Cas9	1659.9168
0.0019	20190410_QExHFX1_RSLC1_Beveridge_Clausen_IMP_DSS_JRmethod_R3.14548.14548.3	xl	0.9800(0.3200+0.7900)	0.305	1.725	/	R.ERSNKQGK.Q(5)+K.KVEKYGK.A(4)	REVERSE_Cas9+REVERSE_Cas9	1934.0584
0.0019	20190410_QExHFX1_RSLC1_Beveridge_Clausen_IMP_DSS_JRmethod_R3.14586.14586.3	xl	0.8500(0.2950+0.5550)	0.555	-2.6522	/	R.ERSNKQGK.Q(5)+K.FKVLGNTDR.H(2)	REVERSE_Cas9+Cas9	2132.1337
0.0019	20190410_QExHFX1_RSLC1_Beveridge_Clausen_IMP_DSS_JRmethod_R3.14626.14626.3	xl	0.8500(0.5450+0.3900)	0.635	0.7972	/	K.DFNEKVR.F(5)+K.VVDELVKVMGR.H(7)	REVERSE_sp|RETBP_HUMAN|+Cas9	2288.2197
0.0019	20190410_QExHFX1_RSLC1_Beveridge_Clausen_IMP_DSS_JRmethod_R3.15429.15429.3	xl	0.9300(0.5400+0.3900)	0.075	-1.065	/	K.GKSKKLK.S(5)+K.MKESAMSAVR.F(2)	Cas9+REVERSE_sp|OVAL_CHICK|	2034.1328
0.0019	20190410_QExHFX1_RSLC1_Beveridge_Clausen_IMP_DSS_JRmethod_R3.15631.15631.3	xl	0.9100(0.2550+0.6550)	0.42	-0.2533	/	K.IGEEIRKMR.E(7)+R.SDKNRGK.S(3)	REVERSE_Cas9+Cas9	2072.116
0.0019	20190410_QExHFX1_RSLC1_Beveridge_Clausen_IMP_DSS_JRmethod_R3.15772.15772.3	xl	0.8800(0.5450+0.6950)	0.105	2.6405	/	K.KLVDSTDK.A(1)+K.YGKAELFDIPNK.E(3)	Cas9+REVERSE_Cas9	2436.2787
0.0019	20190410_QExHFX1_RSLC1_Beveridge_Clausen_IMP_DSS_JRmethod_R3.17077.17077.3	xl	0.8650(0.4450+0.4200)	0.205	-0.4674	/	K.KPDWDKKR.A(6)+K.VEKYGK.A(3)	REVERSE_Cas9+REVERSE_Cas9	1932.0468
0.0019	20190410_QExHFX1_RSLC1_Beveridge_Clausen_IMP_DSS_JRmethod_R3.17169.17169.3	xl	0.8200(0.6000+0.4700)	0.225	-1.2028	/	R.LKTYAHLFDDK.V(2)+K.VEKYGK.A(3)	Cas9+REVERSE_Cas9	2210.1622
0.0019	20190410_QExHFX1_RSLC1_Beveridge_Clausen_IMP_DSS_JRmethod_R3.17658.17658.3	xl	0.9900(0.6750+0.3150)	0.285	0.03	/	K.EGNWKRIVTGLK.A(5)+K.QLKR.R(3)	REVERSE_sp|AMYS_HUMAN|+Cas9	2081.2108
0.0019	20190410_QExHFX1_RSLC1_Beveridge_Clausen_IMP_DSS_JRmethod_R3.17882.17882.3	xl	0.7150(0.4450+0.4350)	0.715	-1.5465	/	K.DFNEKVR.F(5)+K.IGEEIRKMRER.S(7)	REVERSE_sp|RETBP_HUMAN|+REVERSE_Cas9	2460.2906
0.0019	20190410_QExHFX1_RSLC1_Beveridge_Clausen_IMP_DSS_JRmethod_R3.18430.18430.3	xl	0.8600(0.4550+0.4050)	0.215	-3.0086	/	R.SDKNR.G(3)+K.SEDEMKASEDLK.K(6)	Cas9+sp|MYG_HUMAN|	2136.9844
0.0019	20190410_QExHFX1_RSLC1_Beveridge_Clausen_IMP_DSS_JRmethod_R3.19081.19081.3	xl	0.9550(0.3450+0.6100)	0.33	3.0023	/	K.FKHLK.S(2)+R.RNKEAMAEYQER.M(3)	sp|MYG_HUMAN|+REVERSE_sp|K1C15_SHEEP|	2333.1949
0.0019	20190410_QExHFX1_RSLC1_Beveridge_Clausen_IMP_DSS_JRmethod_R3.19978.19978.3	xl	0.9750(0.5700+0.4050)	0.115	2.784	/	K.KFKVLGNTDR.H(3)+K.VFKNPK.F(3)	Cas9+sp|CTRB_BOVIN|	2046.1625
0.0019	20190410_QExHFX1_RSLC1_Beveridge_Clausen_IMP_DSS_JRmethod_R3.20858.20858.3	xl	1.0400(0.7650+0.2750)	0.225	1.8197	/	R.KKDWDPKK.Y(7)+K.TSRYQKR.D(6)	Cas9+REVERSE_Cas9	2119.1537
0.0019	20190410_QExHFX1_RSLC1_Beveridge_Clausen_IMP_DSS_JRmethod_R3.21204.21204.3	xl	1.0100(1.0200+0.3200)	0.235	3.2291	/	R.GKSDNVPSEEVVK.K(2)+K.HKIPVK.Y(2)	Cas9+sp|MYG_HUMAN|	2245.2317
0.0019	20190410_QExHFX1_RSLC1_Beveridge_Clausen_IMP_DSS_JRmethod_R3.22087.22087.3	xl	0.8750(0.4550+0.4200)	0.15	-4.2076	/	R.VKENFDKAR.F(2)+R.WYNKMK.K(4)	sp|RETBP_HUMAN|+REVERSE_Cas9	2112.0825
0.0019	20190410_QExHFX1_RSLC1_Beveridge_Clausen_IMP_DSS_JRmethod_R3.23061.23061.3	xl	0.7900(0.4150+0.5200)	0.79	2.1884	/	S.AEDGFVKTIK.E(7)+R.VVKNIQTRTSDK.A(3)	REVERSE_sp|SRPP_HEVBR|+REVERSE_sp|OVAL_CHICK|	2632.4435
0.0019	20190410_QExHFX1_RSLC1_Beveridge_Clausen_IMP_DSS_JRmethod_R3.23229.23229.3	xl	1.1050(0.2350+0.8700)	0.015	0.9166	/	K.FKHLKSEDEMK.A(2)+R.QEDFYPFLKDNR.E(9)	sp|MYG_HUMAN|+Cas9	3099.501
0.0019	20190410_QExHFX1_RSLC1_Beveridge_Clausen_IMP_DSS_JRmethod_R3.23829.23829.3	xl	0.9700(0.3050+0.7600)	0.095	-0.3705	/	K.FVKGIK.L(3)+K.LQKMVKDDFLHAYTK.L(3)	REVERSE_sp|CTRB_BOVIN|+REVERSE_Cas9	2664.4712
0.0019	20190410_QExHFX1_RSLC1_Beveridge_Clausen_IMP_DSS_JRmethod_R3.24285.24285.3	xl	0.8250(0.5100+0.4750)	0.485	0.608	/	-.GQFGLEKYNSAMDKR.F(7)+R.VVKNIQTR.T(3)	REVERSE_sp|MYG_HUMAN|+REVERSE_sp|OVAL_CHICK|	2837.4857
0.0019	20190410_QExHFX1_RSLC1_Beveridge_Clausen_IMP_DSS_JRmethod_R3.24760.24760.3	xl	0.7850(0.5200+0.4100)	0.785	4.3401	/	K.IMSASLPAKTIETNVR.L(9)+K.KDEEVLFSEELR.H(1)	REVERSE_Cas9+REVERSE_Cas9	3360.7485
0.0019	20190410_QExHFX1_RSLC1_Beveridge_Clausen_IMP_DSS_JRmethod_R3.30464.30464.3	xl	0.9500(0.4750+0.6100)	0.025	3.635	/	K.FDKFK.H(3)+R.NKDSRTLVKNDISDDK.L(9)	sp|MYG_HUMAN|+REVERSE_Cas9	2668.3707
0.0018	20190410_QExHFX1_RSLC1_Beveridge_Clausen_IMP_DSS_JRmethod_R3.06370.06370.3	xl	0.8550(0.4750+0.7450)	0.035	-0.091	/	K.DKIIK.L(2)+K.IIKDK.D(3)	REVERSE_Cas9+Cas9	1368.8591
0.0018	20190410_QExHFX1_RSLC1_Beveridge_Clausen_IMP_DSS_JRmethod_R3.08778.08778.3	xl	0.8050(0.3550+0.4500)	0.805	2.6135	/	-.GAASMDKK.Y(7)+K.GQKNSR.E(3)	Cas9+Cas9	1632.8253
0.0018	20190410_QExHFX1_RSLC1_Beveridge_Clausen_IMP_DSS_JRmethod_R3.10085.10085.3	xl	0.9250(0.3500+0.8150)	0.12	-4.109	/	K.KSPVK.Y(1)+K.QENDEPSGKLK.E(9)	REVERSE_Cas9+REVERSE_Cas9	1939.0261
0.0018	20190410_QExHFX1_RSLC1_Beveridge_Clausen_IMP_DSS_JRmethod_R3.10975.10975.3	xl	0.8550(0.3150+0.7100)	0.45	-1.3276	/	R.ENQTTQKGQK.N(7)+R.KMIAK.S(1)	Cas9+Cas9	1888.0087
0.0018	20190410_QExHFX1_RSLC1_Beveridge_Clausen_IMP_DSS_JRmethod_R3.11742.11742.3	xl	1.0050(0.7650+0.2400)	0.06	-1.1161	/	K.VKYVTEGMR.K(2)+K.VPSKK.F(4)	Cas9+Cas9	1776.9807
0.0018	20190410_QExHFX1_RSLC1_Beveridge_Clausen_IMP_DSS_JRmethod_R3.12207.12207.3	xl	0.9650(0.2400+0.7250)	0.165	-1.5717	/	K.FKMK.Y(2)+K.VVEESPVNDSKGR.N(11)	sp|RETBP_HUMAN|+REVERSE_Cas9	2105.0826
0.0018	20190410_QExHFX1_RSLC1_Beveridge_Clausen_IMP_DSS_JRmethod_R3.12955.12955.3	xl	0.7250(0.6550+0.5050)	0.725	3.0203	/	K.KAMAYWTGSFRAK.D(1)+K.KLDESAK.M(1)	REVERSE_sp|RETBP_HUMAN|+REVERSE_sp|MYG_HUMAN|	2443.2569
0.0018	20190410_QExHFX1_RSLC1_Beveridge_Clausen_IMP_DSS_JRmethod_R3.12969.12969.3	xl	0.8950(0.4200+0.4750)	0.065	-2.0412	/	K.KLDESAK.M(1)+R.SNKQGKQTTQNER.A(6)	REVERSE_sp|MYG_HUMAN|+REVERSE_Cas9	2445.2458
0.0018	20190410_QExHFX1_RSLC1_Beveridge_Clausen_IMP_DSS_JRmethod_R3.15639.15639.3	xl	0.9350(0.6200+0.3150)	0.13	-1.6437	/	K.KAMAYWTGSFR.A(1)+K.KFYDEK.L(1)	REVERSE_sp|RETBP_HUMAN|+REVERSE_Cas9	2283.1033
0.0018	20190410_QExHFX1_RSLC1_Beveridge_Clausen_IMP_DSS_JRmethod_R3.16252.16252.3	xl	0.8650(0.4800+0.5750)	0.305	0.7432	/	R.ERMKR.L(4)+R.MAGIGTGEASLGGGGGGKVR.L(18)	Cas9+sp|K1C15_SHEEP|	2587.3321
0.0018	20190410_QExHFX1_RSLC1_Beveridge_Clausen_IMP_DSS_JRmethod_R3.16546.16546.3	xl	0.9000(0.6050+0.3650)	0.155	-1.3074	/	R.ENQTTQKGQK.N(7)+K.QLKPNAEGVK.M(3)	Cas9+REVERSE_sp|CAH1_HUMAN|	2381.2549
0.0018	20190410_QExHFX1_RSLC1_Beveridge_Clausen_IMP_DSS_JRmethod_R3.17106.17106.3	xl	0.7500(0.3900+0.3600)	0.75	-0.0313	/	K.ELTEPHGKFLR.L(8)+R.VKYFQFDK.R(2)	REVERSE_sp|MYG_HUMAN|+REVERSE_Cas9	2537.3317
0.0018	20190410_QExHFX1_RSLC1_Beveridge_Clausen_IMP_DSS_JRmethod_R3.17293.17293.3	xl	0.9800(0.1850+0.8800)	0.58	0.5444	/	K.HLKSEDEMK.A(3)+R.LDAKDTSDVLKK.R(11)	sp|MYG_HUMAN|+REVERSE_Cas9	2585.3257
0.0018	20190410_QExHFX1_RSLC1_Beveridge_Clausen_IMP_DSS_JRmethod_R3.17389.17389.3	xl	0.9300(0.3650+0.5650)	0.085	-3.6025	/	-.GAASMDKK.Y(7)+K.RNSDKLIAR.K(5)	Cas9+Cas9	2016.0785
0.0018	20190410_QExHFX1_RSLC1_Beveridge_Clausen_IMP_DSS_JRmethod_R3.17814.17814.3	xl	0.7900(0.6250+0.5200)	0.12	-3.0506	/	K.DFQFYKVR.E(6)+R.NKDSR.T(2)	Cas9+REVERSE_Cas9	1857.9373
0.0018	20190410_QExHFX1_RSLC1_Beveridge_Clausen_IMP_DSS_JRmethod_R3.18292.18292.3	xl	0.9650(0.3800+0.5850)	0.22	4.464	/	K.ENFDKAR.F(5)+K.KDLIIKLPK.Y(6)	sp|RETBP_HUMAN|+Cas9	2083.204
0.0018	20190410_QExHFX1_RSLC1_Beveridge_Clausen_IMP_DSS_JRmethod_R3.19481.19481.3	xl	0.8450(0.1850+0.6600)	0.765	-1.6673	/	R.KIKVYLPR.M(3)+R.SNKQGKQTTQNER.A(6)	sp|OVAL_CHICK|+REVERSE_Cas9	2671.4768
0.0018	20190410_QExHFX1_RSLC1_Beveridge_Clausen_IMP_DSS_JRmethod_R3.20822.20822.3	xl	1.0350(0.8900+0.3300)	0.04	3.6589	/	K.INGNC[160.03]TGIKIYVSDDGK.A(9)+K.LSKR.V(3)	sp|AMYS_HUMAN|+REVERSE_sp|CRP_HUMAN|	2493.2896
0.0018	20190410_QExHFX1_RSLC1_Beveridge_Clausen_IMP_DSS_JRmethod_R3.21374.21374.3	xl	1.0100(0.3050+0.8300)	0.23	1.1619	/	R.KDFQFYK.V(1)+K.MIAKSEQEIGK.A(4)	Cas9+Cas9	2345.1976
0.0018	20190410_QExHFX1_RSLC1_Beveridge_Clausen_IMP_DSS_JRmethod_R3.21648.21648.3	xl	0.8900(0.4300+0.4600)	0.075	-3.6188	/	K.IEKILTFR.L(3)+R.KKLVDSTDK.A(2)	Cas9+Cas9	2189.267
0.0017	20190410_QExHFX1_RSLC1_Beveridge_Clausen_IMP_DSS_JRmethod_R3.10006.10006.3	xl	0.7950(0.2450+0.5500)	0.795	-1.9441	/	R.HSIKK.N(4)+K.QGKQTTQNER.A(3)	Cas9+REVERSE_Cas9	1938.0282
0.0017	20190410_QExHFX1_RSLC1_Beveridge_Clausen_IMP_DSS_JRmethod_R3.10033.10033.3	xl	0.8650(0.3250+0.6550)	0.38	-2.8793	/	R.ENQTTQKGQK.N(7)+R.KMIAK.S(1)	Cas9+Cas9	1888.0087
0.0017	20190410_QExHFX1_RSLC1_Beveridge_Clausen_IMP_DSS_JRmethod_R3.10684.10684.3	xl	0.9650(0.3900+0.8350)	0.12	2.6425	/	K.LQKMVK.D(3)+R.MTNFDKNLPNEK.V(6)	REVERSE_Cas9+Cas9	2333.2122
0.0017	20190410_QExHFX1_RSLC1_Beveridge_Clausen_IMP_DSS_JRmethod_R3.14236.14236.3	xl	0.9300(0.8300+0.5050)	0.005	2.2623	/	K.FKDFKELTEPHGK.F(2)+K.LKSVK.E(2)	REVERSE_sp|MYG_HUMAN|+Cas9	2286.2623
0.0017	20190410_QExHFX1_RSLC1_Beveridge_Clausen_IMP_DSS_JRmethod_R3.14366.14366.3	xl	1.0200(0.3200+0.9200)	0.1	2.1022	/	K.EDYFKK.L(5)+K.NRGKSDNVPSEEVVK.K(4)	Cas9+Cas9	2623.3128
0.0017	20190410_QExHFX1_RSLC1_Beveridge_Clausen_IMP_DSS_JRmethod_R3.15005.15005.3	xl	1.0650(0.2400+0.9950)	0.085	4.3669	/	K.ASEDLKK.H(6)+R.QQLPEKYK.E(6)	sp|MYG_HUMAN|+Cas9	1960.0516
0.0017	20190410_QExHFX1_RSLC1_Beveridge_Clausen_IMP_DSS_JRmethod_R3.15879.15879.3	xl	0.8100(0.2100+0.6000)	0.81	-3.9097	/	K.QGKQTTQNER.A(3)+K.SDNVPSEEVVKK.M(11)	REVERSE_Cas9+Cas9	2656.3303
0.0017	20190410_QExHFX1_RSLC1_Beveridge_Clausen_IMP_DSS_JRmethod_R3.17747.17747.3	xl	0.8700(0.5050+0.3650)	0.24	-1.9925	/	K.KVEKYGK.A(4)+K.TLNDFKR.Q(6)	REVERSE_Cas9+REVERSE_Cas9	1881.0359
0.0017	20190410_QExHFX1_RSLC1_Beveridge_Clausen_IMP_DSS_JRmethod_R3.18133.18133.3	xl	1.0050(0.3750+0.6300)	0.045	3.8452	/	K.GRNKDSR.T(4)+R.NSDKLIARKK.D(9)	REVERSE_Cas9+Cas9	2141.2028
0.0017	20190410_QExHFX1_RSLC1_Beveridge_Clausen_IMP_DSS_JRmethod_R3.19234.19234.3	xl	0.8600(0.2500+0.6100)	0.86	3.0596	/	K.KFYDEKLQK.V(6)+K.LESEFVYGDYKVYDVR.K(11)	REVERSE_Cas9+Cas9	3316.6542
0.0017	20190410_QExHFX1_RSLC1_Beveridge_Clausen_IMP_DSS_JRmethod_R3.19677.19677.3	xl	0.8850(0.7800+0.3850)	0.475	2.6565	/	R.ERMKRIEEGIK.E(4)+R.SDKNRGK.S(3)	Cas9+Cas9	2329.2535
0.0017	20190410_QExHFX1_RSLC1_Beveridge_Clausen_IMP_DSS_JRmethod_R3.20037.20037.3	xl	0.8500(0.3350+0.5150)	0.4	-1.2374	/	R.ERSNKQGK.Q(5)+K.KMKNYWR.Q(1)	REVERSE_Cas9+Cas9	2108.0948
0.0017	20190410_QExHFX1_RSLC1_Beveridge_Clausen_IMP_DSS_JRmethod_R3.20190.20190.3	xl	0.8750(0.2350+0.6400)	0.51	-0.4313	/	R.KDMASNYK.E(1)+K.KLVDSTDKADLR.L(1)	sp|MYG_HUMAN|+Cas9	2453.2471
0.0017	20190410_QExHFX1_RSLC1_Beveridge_Clausen_IMP_DSS_JRmethod_R3.21207.21207.3	xl	0.9100(0.5000+0.4100)	0.01	-1.3603	/	K.AELFDIPNKEFSSR.E(9)+K.VPSKK.F(4)	REVERSE_Cas9+Cas9	2347.2423
0.0017	20190410_QExHFX1_RSLC1_Beveridge_Clausen_IMP_DSS_JRmethod_R3.22653.22653.3	xl	0.8750(0.4150+0.4600)	0.415	2.5282	/	K.FKHLK.S(2)+R.KTAYSFISYGR.T(1)	sp|MYG_HUMAN|+REVERSE_sp|CRP_HUMAN|	2101.1359
0.0017	20190410_QExHFX1_RSLC1_Beveridge_Clausen_IMP_DSS_JRmethod_R3.23259.23259.3	xl	0.7350(0.4000+0.5750)	0.735	-3.2037	/	K.FKVLGNTDR.H(2)+R.KIFGAKDLESLGGR.E(1)	Cas9+REVERSE_Cas9	2676.4598
0.0017	20190410_QExHFX1_RSLC1_Beveridge_Clausen_IMP_DSS_JRmethod_R3.24374.24374.3	xl	0.7600(0.3200+0.4400)	0.76	-0.7257	/	R.AKDFNEKVR.F(7)+R.ERMKRIEEGIK.E(4)	REVERSE_sp|RETBP_HUMAN|+Cas9	2631.4165
0.0017	20190410_QExHFX1_RSLC1_Beveridge_Clausen_IMP_DSS_JRmethod_R3.25160.25160.3	xl	0.9350(0.2750+0.7650)	0.555	0.8801	/	K.KLDESAK.M(1)+R.KMIAKSEQEIGK.A(5)	REVERSE_sp|MYG_HUMAN|+Cas9	2288.2296
0.0017	20190410_QExHFX1_RSLC1_Beveridge_Clausen_IMP_DSS_JRmethod_R3.25563.25563.3	xl	0.9800(0.8850+0.0950)	0.72	0.5639	/	R.QEDFYPFLKDNR.E(9)+K.TYAHLFDDKVMK.Q(9)	Cas9+Cas9	3175.5323
0.0017	20190410_QExHFX1_RSLC1_Beveridge_Clausen_IMP_DSS_JRmethod_R3.26794.26794.3	xl	0.8150(0.4650+0.3500)	0.815	0.32	/	R.MKRIEEGIK.E(2)+R.RQEDFYPFLKDNR.E(10)	Cas9+Cas9	2967.5275
0.0016	20190410_QExHFX1_RSLC1_Beveridge_Clausen_IMP_DSS_JRmethod_R3.02554.02554.3	xl	0.8250(0.8250+0.1100)	0.825	-0.1453	/	K.GQKNSR.E(3)+K.GSQKDR.L(4)	Cas9+REVERSE_Cas9	1515.7753
0.0016	20190410_QExHFX1_RSLC1_Beveridge_Clausen_IMP_DSS_JRmethod_R3.12295.12295.3	xl	0.8950(0.5450+0.3500)	0.19	-1.6799	/	K.KISHR.D(1)+R.MGETVYKVK.T(7)	REVERSE_Cas9+REVERSE_Cas9	1831.0025
0.0016	20190410_QExHFX1_RSLC1_Beveridge_Clausen_IMP_DSS_JRmethod_R3.12649.12649.3	xl	0.9250(0.1450+0.8300)	0.72	2.8002	/	R.KIFGAK.D(1)+R.KPLISEK.S(1)	REVERSE_Cas9+REVERSE_Cas9	1613.9755
0.0016	20190410_QExHFX1_RSLC1_Beveridge_Clausen_IMP_DSS_JRmethod_R3.13061.13061.3	xl	0.7700(0.4850+0.2850)	0.77	-4.2129	/	K.LSTDHKTESTK.L(6)+K.VVEESPVNDSKGR.N(11)	REVERSE_sp|CAH1_HUMAN|+REVERSE_Cas9	2798.3933
0.0016	20190410_QExHFX1_RSLC1_Beveridge_Clausen_IMP_DSS_JRmethod_R3.14335.14335.3	xl	0.9050(0.3750+0.5300)	0.06	-0.7971	/	R.KSLKK.G(4)+K.NSRERMKR.L(7)	sp|CRP_HUMAN|+Cas9	1816.0464
0.0016	20190410_QExHFX1_RSLC1_Beveridge_Clausen_IMP_DSS_JRmethod_R3.15413.15413.3	xl	0.9450(0.5200+0.4250)	0.105	2.2799	/	K.KPDWDKK.R(1)+K.LYSMKEGNWKR.L(5)	REVERSE_Cas9+REVERSE_sp|AMYS_HUMAN|	2464.2572
0.0016	20190410_QExHFX1_RSLC1_Beveridge_Clausen_IMP_DSS_JRmethod_R3.15557.15557.3	xl	0.9500(0.1550+0.7950)	0.36	-2.8758	/	K.DFNEKVR.F(5)+K.DNREKIEK.L(5)	REVERSE_sp|RETBP_HUMAN|+Cas9	2075.0646
0.0016	20190410_QExHFX1_RSLC1_Beveridge_Clausen_IMP_DSS_JRmethod_R3.16260.16260.3	xl	0.9200(0.4700+0.4500)	0.15	3.8677	/	K.DDSIDNKVLTR.S(7)+K.SKGKEVK.A(4)	Cas9+REVERSE_Cas9	2187.1746
0.0016	20190410_QExHFX1_RSLC1_Beveridge_Clausen_IMP_DSS_JRmethod_R3.16378.16378.3	xl	0.7050(0.5350+0.4000)	0.705	-4.8306	/	K.QLKR.R(3)+R.TC[160.03]LKYSVPQYR.E(4)	Cas9+REVERSE_sp|AMYS_HUMAN|	2095.1247
0.0016	20190410_QExHFX1_RSLC1_Beveridge_Clausen_IMP_DSS_JRmethod_R3.16592.16592.3	xl	0.8750(0.3600+0.5150)	0.485	0.3132	/	K.GQKNSR.E(3)+R.MTNFDKNLPNEK.V(6)	Cas9+Cas9	2276.1218
0.0016	20190410_QExHFX1_RSLC1_Beveridge_Clausen_IMP_DSS_JRmethod_R3.16923.16923.3	xl	0.8500(0.6100+0.2400)	0.85	4.1666	/	K.FFNMINSYFFYKATAK.G(12)+R.RKNR.L(2)	REVERSE_Cas9+Cas9	2701.3838
0.0016	20190410_QExHFX1_RSLC1_Beveridge_Clausen_IMP_DSS_JRmethod_R3.17013.17013.3	xl	0.8250(0.3000+0.5250)	0.825	0.854	/	R.HKNYASLVK.D(2)+R.LKRTAR.R(2)	REVERSE_Cas9+Cas9	1940.1319
0.0016	20190410_QExHFX1_RSLC1_Beveridge_Clausen_IMP_DSS_JRmethod_R3.17020.17020.3	xl	0.8600(0.7650+0.2700)	0.775	4.1019	/	R.EHKKDEEVLFSEELR.H(3)+L.ERKR.S(3)	REVERSE_Cas9+REVERSE_sp|K1C15_SHEEP|	2612.3557
0.0016	20190410_QExHFX1_RSLC1_Beveridge_Clausen_IMP_DSS_JRmethod_R3.17936.17936.3	xl	0.7950(0.5100+0.6000)	0.065	-1.1038	/	R.EAKTLNDFK.R(3)+K.EVKK.D(3)	REVERSE_Cas9+Cas9	1704.9297
0.0016	20190410_QExHFX1_RSLC1_Beveridge_Clausen_IMP_DSS_JRmethod_R3.18349.18349.3	xl	0.9050(0.3850+0.5200)	0.065	-4.9907	/	K.KLSKR.V(4)+K.SEDEMKASEDLK.K(6)	REVERSE_sp|CRP_HUMAN|+sp|MYG_HUMAN|	2149.0935
0.0016	20190410_QExHFX1_RSLC1_Beveridge_Clausen_IMP_DSS_JRmethod_R3.19226.19226.3	xl	0.8200(0.5250+0.4500)	0.125	-1.7493	/	R.KLINGIR.D(1)+R.KRSSVVK.G(1)	Cas9+REVERSE_sp|K1C15_SHEEP|	1753.0937
0.0016	20190410_QExHFX1_RSLC1_Beveridge_Clausen_IMP_DSS_JRmethod_R3.21332.21332.3	xl	0.9100(0.2050+0.8350)	0.435	-4.0295	/	R.FSGTWYAMAKK.D(10)+K.SEQEIGKATAK.Y(7)	sp|RETBP_HUMAN|+Cas9	2587.2991
0.0016	20190410_QExHFX1_RSLC1_Beveridge_Clausen_IMP_DSS_JRmethod_R3.21764.21764.3	xl	0.8950(0.2450+0.8700)	0.44	-0.7566	/	R.EAKTLNDFK.R(3)+R.LEESFLVEEDKK.H(11)	REVERSE_Cas9+Cas9	2667.353
0.0016	20190410_QExHFX1_RSLC1_Beveridge_Clausen_IMP_DSS_JRmethod_R3.21971.21971.3	xl	0.9150(0.3200+0.5950)	0.165	-1.8429	/	R.VFDLYKLR.E(6)+R.VSSFRVKENFDK.A(7)	REVERSE_sp|SRPP_HEVBR|+sp|RETBP_HUMAN|	2645.4216
0.0016	20190410_QExHFX1_RSLC1_Beveridge_Clausen_IMP_DSS_JRmethod_R3.22853.22853.3	xl	0.9000(0.5300+0.3700)	0.095	-4.0287	/	R.LKYENEMALR.Q(2)+K.QLKEDYFK.K(3)	sp|K1C15_SHEEP|+Cas9	2473.2562
0.0016	20190410_QExHFX1_RSLC1_Beveridge_Clausen_IMP_DSS_JRmethod_R3.23219.23219.3	xl	0.8850(0.7150+0.1700)	0.885	4.5786	/	K.IMSASLPAKTIETNVR.L(9)+R.KVTVK.Q(1)	REVERSE_Cas9+Cas9,REVERSE_Cas9	2441.3926
0.0016	20190410_QExHFX1_RSLC1_Beveridge_Clausen_IMP_DSS_JRmethod_R3.23326.23326.3	xl	0.9500(0.8600+0.3350)	0	-4.5001	/	R.KIMSASLPAKTIETNVR.L(1)+K.LSKR.V(3)	REVERSE_Cas9+REVERSE_sp|CRP_HUMAN|	2498.4253
0.0016	20190410_QExHFX1_RSLC1_Beveridge_Clausen_IMP_DSS_JRmethod_R3.24532.24532.3	xl	0.8850(0.5000+0.5400)	0.105	1.5962	/	K.KRAILKDSNR.K(6)+R.VKENFDKAR.F(2)	REVERSE_Cas9+sp|RETBP_HUMAN|	2443.3658
0.0016	20190410_QExHFX1_RSLC1_Beveridge_Clausen_IMP_DSS_JRmethod_R3.25032.25032.3	xl	0.7500(0.4750+0.3300)	0.75	-0.405	/	R.INVEESVDGKVVSSR.K(10)+K.VMKQLKR.R(6)	sp|K1C15_SHEEP|+Cas9	2656.4581
0.0016	20190410_QExHFX1_RSLC1_Beveridge_Clausen_IMP_DSS_JRmethod_R3.25367.25367.3	xl	0.7350(0.4100+0.4350)	0.735	-1.6153	/	K.EVKKDLIIK.L(3)+R.FSGTWYAMAKK.D(10)	Cas9+sp|RETBP_HUMAN|	2511.381
0.0016	20190410_QExHFX1_RSLC1_Beveridge_Clausen_IMP_DSS_JRmethod_R3.30701.30701.3	xl	0.9150(0.4950+0.6700)	0.005	2.2084	/	R.ENQTTQKGQKNSR.E(10)+R.LAMENEYKLRFDDAALR.A(8)	Cas9+REVERSE_sp|K1C15_SHEEP|	3709.848
0.0015	20190410_QExHFX1_RSLC1_Beveridge_Clausen_IMP_DSS_JRmethod_R3.09713.09713.3	xl	0.9050(0.4050+0.5000)	0.245	3.5552	/	K.FAKEWLGK.F(3)+R.NSDKLIAR.K(4)	REVERSE_sp|OVAL_CHICK|+Cas9	2031.1152
0.0015	20190410_QExHFX1_RSLC1_Beveridge_Clausen_IMP_DSS_JRmethod_R3.09781.09781.3	xl	0.8700(0.4250+0.5750)	0.005	-2.3482	/	R.KIFGAK.D(1)+K.VEKGKSK.K(3)	REVERSE_Cas9+Cas9	1574.9395
0.0015	20190410_QExHFX1_RSLC1_Beveridge_Clausen_IMP_DSS_JRmethod_R3.11058.11058.3	xl	0.9300(0.6800+0.3900)	0.16	2.9216	/	R.GKSDNVPSEEVVK.K(2)+K.KSKGK.E(3)	Cas9+REVERSE_Cas9	2071.116
0.0015	20190410_QExHFX1_RSLC1_Beveridge_Clausen_IMP_DSS_JRmethod_R3.11284.11284.3	xl	0.9250(0.6400+0.4400)	0.09	4.4503	/	K.EVKK.D(3)+K.QLFSAVGWYKMK.F(10)	Cas9+REVERSE_sp|RETBP_HUMAN|	2097.1332
0.0015	20190410_QExHFX1_RSLC1_Beveridge_Clausen_IMP_DSS_JRmethod_R3.11434.11434.3	xl	0.8500(0.4700+0.6300)	0.22	0.2496	/	R.DKPIR.E(2)+K.MKNYWR.Q(2)	Cas9+Cas9	1661.8711
0.0015	20190410_QExHFX1_RSLC1_Beveridge_Clausen_IMP_DSS_JRmethod_R3.11679.11679.3	xl	0.8600(0.5250+0.3350)	0.275	-2.221	/	K.GYKEVKK.D(6)+K.YNSAMDKR.F(7)	Cas9+REVERSE_sp|MYG_HUMAN|	1972.0087
0.0015	20190410_QExHFX1_RSLC1_Beveridge_Clausen_IMP_DSS_JRmethod_R3.11700.11700.3	xl	0.9250(0.1550+0.9000)	0.455	-4.5077	/	R.KWNGEK.M(1)+K.SDNVPSEEVVKKMK.N(11)	sp|AMYS_HUMAN|+Cas9	2487.2678
0.0015	20190410_QExHFX1_RSLC1_Beveridge_Clausen_IMP_DSS_JRmethod_R3.12227.12227.3	xl	0.8800(0.1600+0.7200)	0.88	4.8028	/	K.EGNWKR.L(5)+R.VILADANLDKVLSAYNK.H(10)	REVERSE_sp|AMYS_HUMAN|+Cas9	2772.4809
0.0015	20190410_QExHFX1_RSLC1_Beveridge_Clausen_IMP_DSS_JRmethod_R3.12235.12235.3	xl	0.9150(0.2800+0.6350)	0.175	-0.8317	/	K.KYPK.L(1)+R.LKYENEMALR.Q(2)	Cas9+sp|K1C15_SHEEP|	1938.0284
0.0015	20190410_QExHFX1_RSLC1_Beveridge_Clausen_IMP_DSS_JRmethod_R3.12487.12487.3	xl	0.7850(0.3600+0.5250)	0.785	2.0674	/	R.KKDWDPKK.Y(7)+R.KQYRSTK.E(1)	Cas9+Cas9	2091.1476
0.0015	20190410_QExHFX1_RSLC1_Beveridge_Clausen_IMP_DSS_JRmethod_R3.12571.12571.3	xl	0.9200(0.5950+0.3250)	0.34	4.2855	/	K.GRNKDSR.T(4)+R.QQLPEKYK.E(6)	REVERSE_Cas9+Cas9	2002.0595
0.0015	20190410_QExHFX1_RSLC1_Beveridge_Clausen_IMP_DSS_JRmethod_R3.13761.13761.3	xl	0.9150(0.3450+0.6250)	0.31	1.3237	/	R.ERSNKQGK.Q(5)+K.KVEKYGK.A(4)	REVERSE_Cas9+REVERSE_Cas9	1934.0584
0.0015	20190410_QExHFX1_RSLC1_Beveridge_Clausen_IMP_DSS_JRmethod_R3.13961.13961.3	xl	0.7900(0.3550+0.4350)	0.465	-4.5534	/	K.LSTDHKTESTK.L(6)+K.VVEESPVNDSKGR.N(11)	REVERSE_sp|CAH1_HUMAN|+REVERSE_Cas9	2798.3933
0.0015	20190410_QExHFX1_RSLC1_Beveridge_Clausen_IMP_DSS_JRmethod_R3.14065.14065.3	xl	0.9000(0.8200+0.2800)	0.275	-0.6509	/	R.IVTGLKAGYK.F(6)+R.KDMASNYK.E(1)	REVERSE_sp|AMYS_HUMAN|+sp|MYG_HUMAN|	2142.1394
0.0015	20190410_QExHFX1_RSLC1_Beveridge_Clausen_IMP_DSS_JRmethod_R3.14358.14358.3	xl	0.8900(0.6000+0.2900)	0.23	-3.7495	/	K.DLIIKLPK.Y(5)+R.GKSDNVPSEEVVK.K(2)	Cas9+Cas9	2463.3835
0.0015	20190410_QExHFX1_RSLC1_Beveridge_Clausen_IMP_DSS_JRmethod_R3.14901.14901.3	xl	0.8550(0.7400+0.5150)	0.135	4.2329	/	R.LSKSR.R(3)+K.TSRYQKR.D(6)	Cas9+REVERSE_Cas9	1664.9321
0.0015	20190410_QExHFX1_RSLC1_Beveridge_Clausen_IMP_DSS_JRmethod_R3.15373.15373.3	xl	1.1150(0.1650+1.0100)	0.005	3.3566	/	R.KWNGEK.M(1)+K.SDNVPSEEVVKKMK.N(12)	sp|AMYS_HUMAN|+Cas9	2487.2678
0.0015	20190410_QExHFX1_RSLC1_Beveridge_Clausen_IMP_DSS_JRmethod_R3.15605.15605.3	xl	0.9850(0.3950+0.5900)	0.05	1.5711	/	R.KKDWDPK.K(1)+R.SVLKGGPFSDSYR.L(4)	Cas9+sp|CAH1_HUMAN|	2465.259
0.0015	20190410_QExHFX1_RSLC1_Beveridge_Clausen_IMP_DSS_JRmethod_R3.16142.16142.3	xl	0.8600(0.5150+0.5600)	0.1	4.9179	/	R.NSDKLIAR.K(4)+R.RATRKLR.T(5)	Cas9+REVERSE_Cas9	1953.1595
0.0015	20190410_QExHFX1_RSLC1_Beveridge_Clausen_IMP_DSS_JRmethod_R3.16287.16287.3	xl	0.8950(0.4950+0.6150)	0.05	0.0526	/	R.NSDKLIAR.K(4)+K.QGKQTTQNER.A(3)	Cas9+REVERSE_Cas9	2242.1665
0.0015	20190410_QExHFX1_RSLC1_Beveridge_Clausen_IMP_DSS_JRmethod_R3.17203.17203.3	xl	0.9850(0.3000+0.6850)	0.215	4.547	/	K.DFQFYKVR.E(6)+K.GHPETLEKFDK.F(8)	Cas9+sp|MYG_HUMAN|	2539.2746
0.0015	20190410_QExHFX1_RSLC1_Beveridge_Clausen_IMP_DSS_JRmethod_R3.17982.17982.3	xl	0.9550(0.4450+0.7600)	0.005	4.5937	/	R.KAFVFPK.E(1)+R.LFKGHPETLEKFDK.F(11)	sp|CRP_HUMAN|+sp|MYG_HUMAN|	2661.4569
0.0015	20190410_QExHFX1_RSLC1_Beveridge_Clausen_IMP_DSS_JRmethod_R3.18418.18418.3	xl	0.8650(0.5150+0.3500)	0.245	-1.0444	/	K.KFKVLGNTDR.H(1)+R.MGETVYKVK.T(7)	Cas9+REVERSE_Cas9	2368.2823
0.0015	20190410_QExHFX1_RSLC1_Beveridge_Clausen_IMP_DSS_JRmethod_R3.18478.18478.3	xl	0.8050(0.4800+0.3250)	0.805	0.1548	/	R.FDSVLKSK.L(6)+K.TSRYQKR.D(6)	REVERSE_Cas9+REVERSE_Cas9	1998.0897
0.0015	20190410_QExHFX1_RSLC1_Beveridge_Clausen_IMP_DSS_JRmethod_R3.18828.18828.3	xl	0.8500(0.4650+0.6150)	0.005	-1.1736	/	K.KPDWDKKR.A(6)+K.QLKRRR.Y(3)	REVERSE_Cas9+Cas9	2065.202
0.0015	20190410_QExHFX1_RSLC1_Beveridge_Clausen_IMP_DSS_JRmethod_R3.19037.19037.3	xl	1.0150(0.7150+0.3000)	0.1	0.8674	/	K.APLSASMIKR.Y(9)+R.WYNKMK.K(4)	Cas9+REVERSE_Cas9	2079.1008
0.0015	20190410_QExHFX1_RSLC1_Beveridge_Clausen_IMP_DSS_JRmethod_R3.19700.19700.3	xl	0.8650(0.4200+0.4450)	0.335	1.2227	/	R.EKIEK.L(2)+K.NLEETKSFFWAEADR.R(6)	Cas9+REVERSE_sp|K1C15_SHEEP|	2625.2961
0.0015	20190410_QExHFX1_RSLC1_Beveridge_Clausen_IMP_DSS_JRmethod_R3.19926.19926.3	xl	0.8050(0.5450+0.3250)	0.805	3.6377	/	K.TLNDFKR.Q(6)+K.VLTRSDKNR.G(7)	REVERSE_Cas9+Cas9	2118.1544
0.0015	20190410_QExHFX1_RSLC1_Beveridge_Clausen_IMP_DSS_JRmethod_R3.21064.21064.3	xl	0.8600(0.5600+0.4800)	0.185	4.4346	/	K.FYDEKLQK.V(5)+R.ILKDNEDYK.T(3)	REVERSE_Cas9+REVERSE_Cas9	2344.1837
0.0015	20190410_QExHFX1_RSLC1_Beveridge_Clausen_IMP_DSS_JRmethod_R3.22194.22194.3	xl	0.9000(0.6950+0.4450)	0.165	2.4975	/	K.KTEVQTGGFSK.E(1)+R.KVTVKQLK.E(5)	Cas9+Cas9	2261.2994
0.0015	20190410_QExHFX1_RSLC1_Beveridge_Clausen_IMP_DSS_JRmethod_R3.22253.22253.3	xl	0.8350(0.6600+0.4050)	0.485	3.3865	/	K.EIKERNDK.L(3)+R.ERSNKQGK.Q(5)	REVERSE_Cas9+REVERSE_Cas9	2114.1079
0.0015	20190410_QExHFX1_RSLC1_Beveridge_Clausen_IMP_DSS_JRmethod_R3.22735.22735.3	xl	0.9500(0.7750+0.3300)	0.275	3.2857	/	K.FDNLTKAER.G(6)+K.VLSAYNKHR.D(7)	Cas9+Cas9	2317.2178
0.0015	20190410_QExHFX1_RSLC1_Beveridge_Clausen_IMP_DSS_JRmethod_R3.22922.22922.3	xl	0.8750(0.3900+0.4850)	0.1	-2.8083	/	K.KFYDEK.L(1)+R.MNTKYDENDKLIR.E(4)	REVERSE_Cas9+Cas9	2605.2733
0.0015	20190410_QExHFX1_RSLC1_Beveridge_Clausen_IMP_DSS_JRmethod_R3.25125.25125.3	xl	0.9000(0.5200+0.3800)	0.01	-2.028	/	R.ENQTTQKGQKNSR.E(10)+K.QLKEDYFK.K(3)	Cas9+Cas9	2725.367
0.0015	20190410_QExHFX1_RSLC1_Beveridge_Clausen_IMP_DSS_JRmethod_R3.25530.25530.3	xl	0.9950(0.6900+0.3050)	0.23	3.0557	/	-.FSARVTRGKLPQTPR.N(9)+R.MKMEEK.Y(2)	REVERSE_sp|CAH1_HUMAN|+sp|OVAL_CHICK|	2645.4144
0.0015	20190410_QExHFX1_RSLC1_Beveridge_Clausen_IMP_DSS_JRmethod_R3.29270.29270.3	xl	0.8100(0.2050+0.8100)	0.81	-0.2611	/	R.AKDFNEK.V(2)+L.KSEAHIAIFPDEASNSISFHAK.G(1)	REVERSE_sp|RETBP_HUMAN|+REVERSE_sp|AMYS_HUMAN|	3386.6781
0.0014	20190410_QExHFX1_RSLC1_Beveridge_Clausen_IMP_DSS_JRmethod_R3.05715.05715.3	xl	0.6700(0.4250+0.5100)	0.67	-4.0261	/	K.AIMKR.V(4)+K.GRNKDSR.T(4)	REVERSE_Cas9+REVERSE_Cas9	1586.8674
0.0014	20190410_QExHFX1_RSLC1_Beveridge_Clausen_IMP_DSS_JRmethod_R3.06246.06246.3	xl	0.8300(0.6100+0.4600)	0.01	-0.1584	/	K.LKSVK.E(2)+K.VSKLK.K(3)	Cas9+REVERSE_Cas9	1284.838
0.0014	20190410_QExHFX1_RSLC1_Beveridge_Clausen_IMP_DSS_JRmethod_R3.07309.07309.3	xl	0.8500(0.5200+0.5050)	0.09	0.7262	/	K.DWDPKK.Y(5)+K.MRERSNKQGK.Q(7)	Cas9+REVERSE_Cas9	2158.0952
0.0014	20190410_QExHFX1_RSLC1_Beveridge_Clausen_IMP_DSS_JRmethod_R3.07560.07560.3	xl	0.8950(0.5950+0.4750)	0.045	0.8959	/	K.DWDPKK.Y(5)+K.MRERSNKQGK.Q(7)	Cas9+REVERSE_Cas9	2158.0952
0.0014	20190410_QExHFX1_RSLC1_Beveridge_Clausen_IMP_DSS_JRmethod_R3.07867.07867.3	xl	0.8650(0.3500+0.7600)	0.15	-2.2671	/	K.IKVYLPR.M(2)+R.NKDSR.T(2)	sp|OVAL_CHICK|+REVERSE_Cas9	1643.9358
0.0014	20190410_QExHFX1_RSLC1_Beveridge_Clausen_IMP_DSS_JRmethod_R3.10314.10314.3	xl	0.8400(0.4250+0.4150)	0.105	-4.424	/	R.KDMASNYK.E(1)+K.MLLDIKTR.L(6)	sp|MYG_HUMAN|+sp|K1C15_SHEEP|	2082.0852
0.0014	20190410_QExHFX1_RSLC1_Beveridge_Clausen_IMP_DSS_JRmethod_R3.10817.10817.3	xl	0.7750(0.5800+0.1950)	0.775	-1.553	/	K.GRNKDSR.T(4)+R.MKMEEK.Y(2)	REVERSE_Cas9+sp|OVAL_CHICK|	1763.8658
0.0014	20190410_QExHFX1_RSLC1_Beveridge_Clausen_IMP_DSS_JRmethod_R3.10958.10958.3	xl	0.8150(0.4800+0.3350)	0.39	-1.3524	/	R.MKRIEEGIK.E(2)+K.TLNDFKR.Q(6)	Cas9+REVERSE_Cas9	2133.1615
0.0014	20190410_QExHFX1_RSLC1_Beveridge_Clausen_IMP_DSS_JRmethod_R3.11698.11698.3	xl	0.8450(0.3950+0.4500)	0.115	-3.432	/	K.LDESAKMEDESKLHK.F(12)+R.SKSLR.A(2)	REVERSE_sp|MYG_HUMAN|+REVERSE_Cas9	2486.2685
0.0014	20190410_QExHFX1_RSLC1_Beveridge_Clausen_IMP_DSS_JRmethod_R3.12586.12586.3	xl	0.7950(0.4800+0.5550)	0.065	-3.7296	/	K.ENFDKAR.F(5)+K.KLSKR.V(1)	sp|RETBP_HUMAN|+REVERSE_sp|CRP_HUMAN|	1646.9103
0.0014	20190410_QExHFX1_RSLC1_Beveridge_Clausen_IMP_DSS_JRmethod_R3.13312.13312.3	xl	0.7450(0.4650+0.5450)	0.745	2.6538	/	K.FKKSPVK.Y(3)+K.QENDEPSGKLK.E(9)	REVERSE_Cas9+REVERSE_Cas9	2214.1895
0.0014	20190410_QExHFX1_RSLC1_Beveridge_Clausen_IMP_DSS_JRmethod_R3.13490.13490.3	xl	1.0300(1.0400+0.2300)	0.145	4.753	/	K.DFKELTEPHGK.F(3)+R.KLQK.M(1)	REVERSE_sp|MYG_HUMAN|+REVERSE_Cas9,REVERSE_Cas9,sp|CAH1_HUMAN|	1953.057
0.0014	20190410_QExHFX1_RSLC1_Beveridge_Clausen_IMP_DSS_JRmethod_R3.13791.13791.3	xl	0.9050(0.3300+0.6700)	0.045	-2.7324	/	R.AILKDSNR.K(4)+K.GRNKDSR.T(4)	REVERSE_Cas9+REVERSE_Cas9	1885.0129
0.0014	20190410_QExHFX1_RSLC1_Beveridge_Clausen_IMP_DSS_JRmethod_R3.14287.14287.3	xl	0.9350(0.1450+0.7900)	0.38	-3.8548	/	R.EHKK.D(3)+R.TC[160.03]LKYSVPQYR.E(4)	REVERSE_Cas9+REVERSE_sp|AMYS_HUMAN|	2092.0774
0.0014	20190410_QExHFX1_RSLC1_Beveridge_Clausen_IMP_DSS_JRmethod_R3.14613.14613.3	xl	1.0150(0.8200+0.1950)	0.28	4.8803	/	K.NLPNEKVLPK.H(6)+K.YFQFDKR.F(6)	Cas9+REVERSE_Cas9	2291.2313
0.0014	20190410_QExHFX1_RSLC1_Beveridge_Clausen_IMP_DSS_JRmethod_R3.14746.14746.3	xl	1.0350(1.0450+0.1300)	0.08	-3.5172	/	K.KLVDSTDKADLR.L(8)+R.KQYR.S(1)	Cas9+Cas9	2091.1323
0.0014	20190410_QExHFX1_RSLC1_Beveridge_Clausen_IMP_DSS_JRmethod_R3.16145.16145.3	xl	1.0050(0.6650+0.3400)	0.03	2.9796	/	K.DDSIDNKVLTR.S(7)+K.VEKGKSK.K(3)	Cas9+Cas9	2187.1746
0.0014	20190410_QExHFX1_RSLC1_Beveridge_Clausen_IMP_DSS_JRmethod_R3.16332.16332.3	xl	0.8350(0.2700+0.5650)	0.835	2.8603	/	K.KPDWDK.K(1)+K.LPKYSLFELENGR.K(3)	REVERSE_Cas9+Cas9	2490.2794
0.0014	20190410_QExHFX1_RSLC1_Beveridge_Clausen_IMP_DSS_JRmethod_R3.17128.17128.3	xl	0.9000(0.5900+0.3350)	0.37	1.1735	/	K.FDKFK.H(3)+R.LKTYAHLFDDK.V(2)	sp|MYG_HUMAN|+Cas9	2171.1302
0.0014	20190410_QExHFX1_RSLC1_Beveridge_Clausen_IMP_DSS_JRmethod_R3.17379.17379.3	xl	0.8950(0.3900+0.5050)	0.02	-0.0212	/	K.DFNEKVRFSSVRC[160.03]DR.E(5)+K.MKFK.A(2)	REVERSE_sp|RETBP_HUMAN|+REVERSE_sp|RETBP_HUMAN|	2604.294
0.0014	20190410_QExHFX1_RSLC1_Beveridge_Clausen_IMP_DSS_JRmethod_R3.18077.18077.3	xl	1.0300(0.9150+0.1150)	0.035	-3.5842	/	K.APLSASMIKR.Y(9)+K.KSPVK.Y(1)	Cas9+REVERSE_Cas9	1768.028
0.0014	20190410_QExHFX1_RSLC1_Beveridge_Clausen_IMP_DSS_JRmethod_R3.18103.18103.3	xl	0.7650(0.4600+0.4200)	0.335	-2.2438	/	K.LKGSPEDNEQK.Q(2)+R.WYNKMK.K(4)	Cas9+REVERSE_Cas9	2250.099
0.0014	20190410_QExHFX1_RSLC1_Beveridge_Clausen_IMP_DSS_JRmethod_R3.18195.18195.3	xl	0.7600(0.2700+0.4900)	0.76	-0.0155	/	K.FKHLK.S(2)+R.LKYENEMALR.Q(2)	sp|MYG_HUMAN|+sp|K1C15_SHEEP|	2075.1237
[truncated: 5,033 more rows]
