# Supplementary material for: A synthetic peptide library for benchmarking crosslinking-mass spectrometry search engines for proteins and protein complexes
Source: Nat Commun. 2020 Feb 6;11:742. doi: 10.1038/s41467-020-14608-2 (PMC7005041; doi:10.1038/s41467-020-14608-2)
Supplement: Supplementary file 3 — Supplementary Data 1 [file 41467_2020_14608_MOESM3_ESM.zip › CSVfiles/kojak_peptideprophet_R3_crapome.csv]

probability	spectrum	xlink_type	kojak_score	delta_score	ppm_error	ions	peptide	protein	calc_neutral_pep_mass
1	20190410_QExHFX1_RSLC1_Beveridge_Clausen_IMP_DSS_JRmethod_R3.06967.06967.4	xl	3.2850(0.5350+2.7500)	2.595	0.2379	/	K.GQKNSR.E(3)+K.SDNVPSEEVVKK.M(11)	Cas9+Cas9	2156.1072
1	20190410_QExHFX1_RSLC1_Beveridge_Clausen_IMP_DSS_JRmethod_R3.11758.11758.4	xl	3.1800(2.0650+1.1150)	2.275	0.0947	/	R.GKSDNVPSEEVVK.K(2)+K.VKYVTEGMR.K(2)	Cas9+Cas9	2606.326
1	20190410_QExHFX1_RSLC1_Beveridge_Clausen_IMP_DSS_JRmethod_R3.13069.13069.4	xl	3.3650(2.0250+1.4900)	2.895	0.0237	/	R.MTNFDKNLPNEK.V(6)+R.QQLPEKYK.E(6)	Cas9+Cas9	2620.3206
1	20190410_QExHFX1_RSLC1_Beveridge_Clausen_IMP_DSS_JRmethod_R3.13120.13120.4	xl	4.0850(2.2950+1.9650)	3.55	-0.3547	/	R.LKTYAHLFDDK.V(2)+K.SEQEIGKATAK.Y(7)	Cas9+Cas9	2648.3696
1	20190410_QExHFX1_RSLC1_Beveridge_Clausen_IMP_DSS_JRmethod_R3.13248.13248.4	xl	3.2500(1.8950+1.6100)	2.435	-1.2947	/	R.MTNFDKNLPNEK.V(6)+R.QQLPEKYK.E(6)	Cas9+Cas9	2620.3206
1	20190410_QExHFX1_RSLC1_Beveridge_Clausen_IMP_DSS_JRmethod_R3.13802.13802.4	xl	3.4150(1.8250+1.5900)	2.915	-0.7709	/	R.HKPENIVIEMAR.E(2)+K.MIAKSEQEIGK.A(4)	Cas9+Cas9	2806.472
1	20190410_QExHFX1_RSLC1_Beveridge_Clausen_IMP_DSS_JRmethod_R3.13881.13881.4	xl	4.1150(2.1100+2.0050)	3.27	0.0402	/	R.HKPENIVIEMAR.E(2)+K.MIAKSEQEIGK.A(4)	Cas9+Cas9	2806.472
1	20190410_QExHFX1_RSLC1_Beveridge_Clausen_IMP_DSS_JRmethod_R3.14081.14081.4	xl	3.5350(1.8900+1.6450)	3.01	-1.9018	/	R.HKPENIVIEMAR.E(2)+K.MIAKSEQEIGK.A(4)	Cas9+Cas9	2806.472
1	20190410_QExHFX1_RSLC1_Beveridge_Clausen_IMP_DSS_JRmethod_R3.14166.14166.4	xl	3.1700(0.9950+2.1750)	2.62	-0.449	/	K.KDWDPK.K(1)+R.QITKHVAQILDSR.M(4)	Cas9+Cas9	2433.3015
1	20190410_QExHFX1_RSLC1_Beveridge_Clausen_IMP_DSS_JRmethod_R3.14192.14192.3	xl	4.4100(2.5750+2.2100)	3.355	-0.6268	/	K.FDNLTKAER.G(6)+K.YDENDKLIR.E(6)	Cas9+Cas9	2395.2018
1	20190410_QExHFX1_RSLC1_Beveridge_Clausen_IMP_DSS_JRmethod_R3.14623.14623.3	xl	5.1350(3.0400+2.0950)	4.485	-0.1143	/	K.LVDSTDKADLR.L(7)+K.MIAKSEQEIGK.A(4)	Cas9+Cas9	2602.3523
1	20190410_QExHFX1_RSLC1_Beveridge_Clausen_IMP_DSS_JRmethod_R3.14717.14717.4	xl	3.4200(1.1450+2.4150)	3.05	1.3491	/	K.FDNLTKAER.G(6)+R.HKPENIVIEMAR.E(2)	Cas9+Cas9	2666.3849
1	20190410_QExHFX1_RSLC1_Beveridge_Clausen_IMP_DSS_JRmethod_R3.14889.14889.4	xl	5.2150(2.0100+3.4400)	4.745	-0.3545	/	K.FDNLTKAER.G(6)+R.HKPENIVIEMAR.E(2)	Cas9+Cas9	2666.3849
1	20190410_QExHFX1_RSLC1_Beveridge_Clausen_IMP_DSS_JRmethod_R3.14902.14902.4	xl	3.5450(1.3350+2.4550)	3.545	-1.8129	/	R.KDFQFYK.V(1)+K.SDNVPSEEVVKK.M(11)	Cas9+Cas9	2442.2317
1	20190410_QExHFX1_RSLC1_Beveridge_Clausen_IMP_DSS_JRmethod_R3.15063.15063.4	xl	4.4400(1.6800+2.9950)	3.95	1.8069	/	K.FDNLTKAER.G(6)+R.HKPENIVIEMAR.E(2)	Cas9+Cas9	2666.3849
1	20190410_QExHFX1_RSLC1_Beveridge_Clausen_IMP_DSS_JRmethod_R3.15170.15170.4	xl	3.3350(1.5500+1.9550)	2.79	0.2172	/	K.SEQEIGKATAK.Y(7)+R.VNTEITKAPLSASMIK.R(7)	Cas9+Cas9	3000.6052
1	20190410_QExHFX1_RSLC1_Beveridge_Clausen_IMP_DSS_JRmethod_R3.15226.15226.4	xl	3.4250(1.4400+2.2050)	3.13	-0.4312	/	K.FDNLTKAER.G(6)+R.HKPENIVIEMAR.E(2)	Cas9+Cas9	2666.3849
1	20190410_QExHFX1_RSLC1_Beveridge_Clausen_IMP_DSS_JRmethod_R3.15532.15532.4	xl	3.9500(2.3650+1.7850)	3.09	1.3556	/	R.GKSDNVPSEEVVK.K(2)+R.LEESFLVEEDKK.H(11)	Cas9+Cas9	2989.5018
1	20190410_QExHFX1_RSLC1_Beveridge_Clausen_IMP_DSS_JRmethod_R3.15625.15625.4	xl	3.4800(2.3700+1.1750)	2.08	0.0177	/	R.LENLIAQLPGEKK.N(12)+K.LKGSPEDNEQK.Q(2)	Cas9+Cas9	2833.5072
1	20190410_QExHFX1_RSLC1_Beveridge_Clausen_IMP_DSS_JRmethod_R3.15733.15733.4	xl	3.2250(2.0200+1.4450)	2.53	0.4572	/	R.GKSDNVPSEEVVK.K(2)+R.LEESFLVEEDKK.H(11)	Cas9+Cas9	2989.5018
1	20190410_QExHFX1_RSLC1_Beveridge_Clausen_IMP_DSS_JRmethod_R3.15819.15819.4	xl	2.9800(1.8050+1.4150)	2.635	-0.1815	/	K.DDSIDNKVLTR.S(7)+R.NSDKLIAR.K(4)	Cas9+Cas9	2328.2284
1	20190410_QExHFX1_RSLC1_Beveridge_Clausen_IMP_DSS_JRmethod_R3.16005.16005.4	xl	3.0250(1.4100+1.6150)	2.87	0.067	/	R.MTNFDKNLPNEK.V(6)+K.SKLVSDFR.K(2)	Cas9+Cas9	2538.2787
1	20190410_QExHFX1_RSLC1_Beveridge_Clausen_IMP_DSS_JRmethod_R3.16039.16039.4	xl	2.8950(1.4550+1.4400)	2.895	2.3638	/	K.IEKILTFR.L(3)+K.KLVDSTDK.A(1)	Cas9+Cas9	2061.1721
1	20190410_QExHFX1_RSLC1_Beveridge_Clausen_IMP_DSS_JRmethod_R3.16279.16279.4	xl	3.6300(2.4200+1.4550)	3.125	0.3493	/	R.HKPENIVIEMAR.E(2)+K.YDENDKLIR.E(6)	Cas9+Cas9	2738.406
1	20190410_QExHFX1_RSLC1_Beveridge_Clausen_IMP_DSS_JRmethod_R3.16487.16487.4	xl	4.6500(3.1600+1.7350)	4.185	-0.1822	/	R.HKPENIVIEMAR.E(2)+K.YDENDKLIR.E(6)	Cas9+Cas9	2738.406
1	20190410_QExHFX1_RSLC1_Beveridge_Clausen_IMP_DSS_JRmethod_R3.16723.16723.4	xl	3.0650(1.4500+1.6150)	2.865	0.6804	/	R.MTNFDKNLPNEK.V(6)+K.SKLVSDFR.K(2)	Cas9+Cas9	2538.2787
1	20190410_QExHFX1_RSLC1_Beveridge_Clausen_IMP_DSS_JRmethod_R3.17283.17283.4	xl	3.2200(1.9950+1.4450)	2.445	0.5456	/	K.LKGSPEDNEQK.Q(2)+K.YPKLESEFVYGDYK.V(3)	Cas9+Cas9	3118.5021
1	20190410_QExHFX1_RSLC1_Beveridge_Clausen_IMP_DSS_JRmethod_R3.17456.17456.4	xl	3.9400(2.9750+0.9650)	0.555	-0.7052	/	K.KIEC[160.03]FDSVEISGVEDR.F(1)+K.MIAKSEQEIGK.A(4)	Cas9+Cas9	3252.5892
1	20190410_QExHFX1_RSLC1_Beveridge_Clausen_IMP_DSS_JRmethod_R3.18284.18284.4	xl	4.5450(1.1750+3.6200)	3.44	0.536	/	K.FDNLTKAER.G(6)+K.KIEC[160.03]FDSVEISGVEDR.F(1)	Cas9+Cas9	3112.5021
1	20190410_QExHFX1_RSLC1_Beveridge_Clausen_IMP_DSS_JRmethod_R3.18370.18370.4	xl	3.1200(0.7700+2.3500)	2.555	-0.3806	/	R.KVTVK.Q(1)+K.MDGTEELLVKLNR.E(10)	Cas9,REVERSE_Cas9+Cas9	2228.2449
1	20190410_QExHFX1_RSLC1_Beveridge_Clausen_IMP_DSS_JRmethod_R3.18445.18445.4	xl	3.3150(0.8350+2.7300)	2.275	0.1438	/	K.FDNLTKAER.G(6)+K.KIEC[160.03]FDSVEISGVEDR.F(1)	Cas9+Cas9	3112.5021
1	20190410_QExHFX1_RSLC1_Beveridge_Clausen_IMP_DSS_JRmethod_R3.18516.18516.4	xl	3.2300(0.7550+2.4750)	2.78	0.1423	/	R.KVTVK.Q(1)+K.MDGTEELLVKLNR.E(10)	Cas9,REVERSE_Cas9+Cas9	2228.2449
1	20190410_QExHFX1_RSLC1_Beveridge_Clausen_IMP_DSS_JRmethod_R3.18739.18739.4	xl	4.3600(1.1400+3.3800)	4.36	0.4352	/	R.KFDNLTK.A(1)+K.TEVQTGGFSKESILPK.R(10)	Cas9+Cas9	2722.4428
1	20190410_QExHFX1_RSLC1_Beveridge_Clausen_IMP_DSS_JRmethod_R3.18896.18896.4	xl	4.7100(1.4000+3.4250)	4.035	-0.3737	/	R.KPAFLSGEQK.K(1)+R.MLASAGELQKGNELALPSK.Y(10)	Cas9+Cas9	3197.7004
1	20190410_QExHFX1_RSLC1_Beveridge_Clausen_IMP_DSS_JRmethod_R3.18909.18909.4	xl	4.4300(1.1350+3.4100)	4.43	0.2529	/	R.KFDNLTK.A(1)+K.TEVQTGGFSKESILPK.R(10)	Cas9+Cas9	2722.4428
1	20190410_QExHFX1_RSLC1_Beveridge_Clausen_IMP_DSS_JRmethod_R3.19047.19047.4	xl	3.8200(2.1850+1.6350)	3.38	0.2788	/	R.GKSDNVPSEEVVK.K(2)+R.QEDFYPFLKDNR.E(9)	Cas9+Cas9	3095.5086
1	20190410_QExHFX1_RSLC1_Beveridge_Clausen_IMP_DSS_JRmethod_R3.19239.19239.4	xl	4.1750(2.4100+1.7650)	3.71	-0.0544	/	R.GKSDNVPSEEVVK.K(2)+R.QEDFYPFLKDNR.E(9)	Cas9+Cas9	3095.5086
1	20190410_QExHFX1_RSLC1_Beveridge_Clausen_IMP_DSS_JRmethod_R3.19467.19467.4	xl	4.0950(0.8550+3.2400)	3.23	0.4499	/	K.APLSASMIKR.Y(9)+K.TEVQTGGFSKESILPK.R(10)	Cas9+Cas9	2930.5786
1	20190410_QExHFX1_RSLC1_Beveridge_Clausen_IMP_DSS_JRmethod_R3.19493.19493.4	xl	3.6150(1.5950+2.0200)	0.72	0.8467	/	R.KPAFLSGEQK.K(1)+K.VVDELVKVMGR.H(7)	Cas9+Cas9	2485.3613
1	20190410_QExHFX1_RSLC1_Beveridge_Clausen_IMP_DSS_JRmethod_R3.19721.19721.4	xl	3.0900(1.3050+1.9350)	2.295	1.4772	/	K.DFQFYKVR.E(6)+R.HKPENIVIEMAR.E(2)	Cas9+Cas9	2675.3893
1	20190410_QExHFX1_RSLC1_Beveridge_Clausen_IMP_DSS_JRmethod_R3.20184.20184.4	xl	2.9800(1.8900+1.1750)	2.575	-0.073	/	R.QEDFYPFLKDNR.E(9)+K.VKYVTEGMR.K(2)	Cas9+Cas9	2790.3686
1	20190410_QExHFX1_RSLC1_Beveridge_Clausen_IMP_DSS_JRmethod_R3.20549.20549.4	xl	4.8900(1.3150+3.7150)	3.65	-1.3571	/	K.KLVDSTDK.A(1)+K.SNFDLAEDAKLQLSK.D(10)	Cas9+Cas9	2720.4119
1	20190410_QExHFX1_RSLC1_Beveridge_Clausen_IMP_DSS_JRmethod_R3.20972.20972.4	xl	4.1100(3.2300+1.1250)	3.34	1.1153	/	R.KSEETITPWNFEEVVDK.G(1)+R.QQLPEKYK.E(6)	Cas9+Cas9	3220.6178
1	20190410_QExHFX1_RSLC1_Beveridge_Clausen_IMP_DSS_JRmethod_R3.21045.21045.4	xl	5.1300(4.1600+4.1600)	4.93	0.5071	/	R.MLASAGELQKGNELALPSK.Y(10)+R.MLASAGELQKGNELALPSK.Y(10)	Cas9+Cas9	4050.1379
1	20190410_QExHFX1_RSLC1_Beveridge_Clausen_IMP_DSS_JRmethod_R3.21106.21106.4	xl	3.5150(0.8150+2.7000)	2.58	-0.4963	/	R.KFDNLTK.A(1)+K.LPKYSLFELENGR.K(3)	Cas9+Cas9	2567.3634
1	20190410_QExHFX1_RSLC1_Beveridge_Clausen_IMP_DSS_JRmethod_R3.21214.21214.4	xl	3.6950(3.1700+3.1700)	3.44	3.9932	/	R.MLASAGELQKGNELALPSK.Y(10)+R.MLASAGELQKGNELALPSK.Y(10)	Cas9+Cas9	4050.1379
1	20190410_QExHFX1_RSLC1_Beveridge_Clausen_IMP_DSS_JRmethod_R3.21219.21219.4	xl	3.2200(0.7000+2.6300)	3.22	-0.559	/	K.FIKPILEK.M(3)+K.TEVQTGGFSKESILPK.R(10)	Cas9+Cas9	2844.5887
1	20190410_QExHFX1_RSLC1_Beveridge_Clausen_IMP_DSS_JRmethod_R3.21290.21290.4	xl	3.2250(1.1950+2.1850)	2.675	-0.0636	/	K.KLVDSTDK.A(1)+R.SSFEKNPIDFLEAK.G(5)	Cas9+Cas9	2666.369
1	20190410_QExHFX1_RSLC1_Beveridge_Clausen_IMP_DSS_JRmethod_R3.21549.21549.4	xl	3.8850(1.0050+2.8800)	3.385	-1.1816	/	R.KPAFLSGEQK.K(1)+K.LESEFVYGDYKVYDVR.K(11)	Cas9+Cas9	3222.6123
1	20190410_QExHFX1_RSLC1_Beveridge_Clausen_IMP_DSS_JRmethod_R3.21884.21884.4	xl	4.4150(4.4150+4.4150)	3.69	1.3574	/	K.KIEC[160.03]FDSVEISGVEDR.F(1)+K.KIEC[160.03]FDSVEISGVEDR.F(1)	Cas9+Cas9	3901.8236
1	20190410_QExHFX1_RSLC1_Beveridge_Clausen_IMP_DSS_JRmethod_R3.21991.21991.4	xl	5.1350(2.9750+2.2000)	5.135	0.0095	/	R.MLASAGELQKGNELALPSK.Y(10)+K.VVDELVKVMGR.H(7)	Cas9+Cas9	3337.7988
1	20190410_QExHFX1_RSLC1_Beveridge_Clausen_IMP_DSS_JRmethod_R3.21998.21998.4	xl	3.2700(2.9150+2.9150)	2.72	0.7857	/	K.TEVQTGGFSKESILPK.R(10)+K.TEVQTGGFSKESILPK.R(10)	Cas9+Cas9	3577.8765
1	20190410_QExHFX1_RSLC1_Beveridge_Clausen_IMP_DSS_JRmethod_R3.22164.22164.4	xl	3.6850(3.2150+3.2150)	3.685	0.1716	/	K.TEVQTGGFSKESILPK.R(10)+K.TEVQTGGFSKESILPK.R(10)	Cas9+Cas9	3577.8765
1	20190410_QExHFX1_RSLC1_Beveridge_Clausen_IMP_DSS_JRmethod_R3.22605.22605.4	xl	4.0900(0.7650+3.5750)	3.16	0.5241	/	K.DFQFYKVR.E(6)+K.KIEC[160.03]FDSVEISGVEDR.F(1)	Cas9+Cas9	3121.5065
1	20190410_QExHFX1_RSLC1_Beveridge_Clausen_IMP_DSS_JRmethod_R3.22719.22719.4	xl	4.0450(0.8550+3.4350)	3.085	0.8401	/	K.DFQFYKVR.E(6)+K.KIEC[160.03]FDSVEISGVEDR.F(1)	Cas9+Cas9	3121.5065
1	20190410_QExHFX1_RSLC1_Beveridge_Clausen_IMP_DSS_JRmethod_R3.22988.22988.4	xl	4.7650(2.5050+2.2600)	4.23	-0.2072	/	K.LESEFVYGDYKVYDVR.K(11)+R.MLASAGELQKGNELALPSK.Y(10)	Cas9+Cas9	4075.0498
1	20190410_QExHFX1_RSLC1_Beveridge_Clausen_IMP_DSS_JRmethod_R3.23014.23014.4	xl	4.3950(2.5950+1.8000)	3.64	0.194	/	K.LESEFVYGDYKVYDVR.K(11)+R.MLASAGELQKGNELALPSK.Y(10)	Cas9+Cas9	4075.0498
1	20190410_QExHFX1_RSLC1_Beveridge_Clausen_IMP_DSS_JRmethod_R3.23149.23149.4	xl	3.9250(2.6750+1.2500)	3.315	0.4309	/	K.MDGTEELLVKLNR.E(10)+K.QLKEDYFK.K(3)	Cas9+Cas9	2724.4043
1	20190410_QExHFX1_RSLC1_Beveridge_Clausen_IMP_DSS_JRmethod_R3.23255.23255.4	xl	5.0150(3.9100+1.1050)	5.015	-0.0617	/	R.KSEETITPWNFEEVVDK.G(1)+K.SKLVSDFR.K(2)	Cas9+Cas9	3138.576
1	20190410_QExHFX1_RSLC1_Beveridge_Clausen_IMP_DSS_JRmethod_R3.23299.23299.4	xl	3.2950(2.3250+0.9700)	2.755	0.7894	/	K.MDGTEELLVKLNR.E(10)+K.QLKEDYFK.K(3)	Cas9+Cas9	2724.4043
1	20190410_QExHFX1_RSLC1_Beveridge_Clausen_IMP_DSS_JRmethod_R3.23590.23590.4	xl	4.7150(3.5950+1.1200)	4.21	-0.8764	/	K.KNLIGALLFDSGETAEATR.L(1)+K.SDNVPSEEVVKK.M(11)	Cas9+Cas9	3472.7935
1	20190410_QExHFX1_RSLC1_Beveridge_Clausen_IMP_DSS_JRmethod_R3.23739.23739.4	xl	6.8050(5.6250+1.1800)	6.055	0.3914	/	K.KNLIGALLFDSGETAEATR.L(1)+K.SDNVPSEEVVKK.M(11)	Cas9+Cas9	3472.7935
1	20190410_QExHFX1_RSLC1_Beveridge_Clausen_IMP_DSS_JRmethod_R3.23883.23883.4	xl	5.7300(4.6200+1.1100)	4.805	1.1623	/	K.KNLIGALLFDSGETAEATR.L(1)+K.SDNVPSEEVVKK.M(11)	Cas9+Cas9	3472.7935
1	20190410_QExHFX1_RSLC1_Beveridge_Clausen_IMP_DSS_JRmethod_R3.23957.23957.4	xl	4.4150(2.3350+2.2150)	3.675	0.1362	/	K.LESEFVYGDYKVYDVR.K(11)+K.VVDELVKVMGR.H(7)	Cas9+Cas9	3362.7107
1	20190410_QExHFX1_RSLC1_Beveridge_Clausen_IMP_DSS_JRmethod_R3.23975.23975.4	xl	5.5550(3.3050+2.3800)	4.58	-0.4317	/	K.LESEFVYGDYKVYDVR.K(11)+K.VVDELVKVMGR.H(7)	Cas9+Cas9	3362.7107
1	20190410_QExHFX1_RSLC1_Beveridge_Clausen_IMP_DSS_JRmethod_R3.24010.24010.4	xl	4.5300(3.5750+0.9550)	4.015	1.9366	/	K.KNLIGALLFDSGETAEATR.L(1)+K.SDNVPSEEVVKK.M(11)	Cas9+Cas9	3472.7935
1	20190410_QExHFX1_RSLC1_Beveridge_Clausen_IMP_DSS_JRmethod_R3.24252.24252.4	xl	3.1150(1.2350+1.8800)	3.115	0.3861	/	K.MIAKSEQEIGK.A(4)+K.TILDFLKSDGFANR.N(7)	Cas9+Cas9	2966.5422
1	20190410_QExHFX1_RSLC1_Beveridge_Clausen_IMP_DSS_JRmethod_R3.24281.24281.4	xl	3.5200(1.2750+2.2450)	3.52	0.7352	/	K.MIAKSEQEIGK.A(4)+K.TILDFLKSDGFANR.N(7)	Cas9+Cas9	2966.5422
1	20190410_QExHFX1_RSLC1_Beveridge_Clausen_IMP_DSS_JRmethod_R3.24978.24978.4	xl	4.1400(1.6900+2.4500)	4.1	0.3405	/	R.GGLSELDKAGFIK.R(8)+K.MDGTEELLVKLNR.E(10)	Cas9+Cas9	2988.584
1	20190410_QExHFX1_RSLC1_Beveridge_Clausen_IMP_DSS_JRmethod_R3.24982.24982.4	xl	3.6200(1.1100+2.6300)	3.075	-0.6241	/	K.FDNLTKAER.G(6)+K.TILDFLKSDGFANR.N(7)	Cas9+Cas9	2826.4551
1	20190410_QExHFX1_RSLC1_Beveridge_Clausen_IMP_DSS_JRmethod_R3.25084.25084.4	xl	2.9500(1.0700+1.8800)	2.95	-0.136	/	K.IEKILTFR.L(3)+R.SSFEKNPIDFLEAK.G(5)	Cas9+Cas9	2780.4999
1	20190410_QExHFX1_RSLC1_Beveridge_Clausen_IMP_DSS_JRmethod_R3.25127.25127.4	xl	4.0000(1.5650+2.4350)	3.78	0.749	/	R.GGLSELDKAGFIK.R(8)+K.MDGTEELLVKLNR.E(10)	Cas9+Cas9	2988.584
1	20190410_QExHFX1_RSLC1_Beveridge_Clausen_IMP_DSS_JRmethod_R3.25148.25148.4	xl	6.9800(5.8650+1.3500)	6.98	-0.3187	/	K.KNLIGALLFDSGETAEATR.L(1)+K.LVDSTDKADLR.L(7)	Cas9+Cas9	3374.7568
1	20190410_QExHFX1_RSLC1_Beveridge_Clausen_IMP_DSS_JRmethod_R3.25288.25288.4	xl	6.0950(5.0550+1.2900)	4.94	0.1693	/	K.KNLIGALLFDSGETAEATR.L(1)+K.LVDSTDKADLR.L(7)	Cas9+Cas9	3374.7568
1	20190410_QExHFX1_RSLC1_Beveridge_Clausen_IMP_DSS_JRmethod_R3.26137.26137.4	xl	3.3800(2.6600+0.8650)	3.38	0.185	/	K.TILDFLKSDGFANR.N(7)+K.YDENDKLIR.E(6)	Cas9+Cas9	2898.4762
1	20190410_QExHFX1_RSLC1_Beveridge_Clausen_IMP_DSS_JRmethod_R3.26290.26290.4	xl	3.6850(1.7300+2.0900)	3.685	-0.1867	/	R.IEEGIKELGSQILK.E(6)+R.SSFEKNPIDFLEAK.G(5)	Cas9+Cas9	3317.7645
1	20190410_QExHFX1_RSLC1_Beveridge_Clausen_IMP_DSS_JRmethod_R3.26504.26504.4	xl	4.7200(2.9750+2.1150)	4.72	-0.2797	/	K.SNFDLAEDAKLQLSK.D(10)+R.SSFEKNPIDFLEAK.G(5)	Cas9+Cas9	3439.7397
1	20190410_QExHFX1_RSLC1_Beveridge_Clausen_IMP_DSS_JRmethod_R3.26543.26543.4	xl	3.2500(3.0700+3.0700)	2.975	1.2111	/	K.MDGTEELLVKLNR.E(10)+K.MDGTEELLVKLNR.E(10)	Cas9+Cas9	3171.6518
1	20190410_QExHFX1_RSLC1_Beveridge_Clausen_IMP_DSS_JRmethod_R3.26657.26657.4	xl	3.7650(3.7650+3.7650)	3.165	0.309	/	K.MDGTEELLVKLNR.E(10)+K.MDGTEELLVKLNR.E(10)	Cas9+Cas9	3171.6518
1	20190410_QExHFX1_RSLC1_Beveridge_Clausen_IMP_DSS_JRmethod_R3.26808.26808.4	xl	3.4800(3.4800+3.4800)	3.17	-0.4054	/	K.MDGTEELLVKLNR.E(10)+K.MDGTEELLVKLNR.E(10)	Cas9+Cas9	3171.6518
1	20190410_QExHFX1_RSLC1_Beveridge_Clausen_IMP_DSS_JRmethod_R3.26953.26953.4	xl	5.2650(3.7050+1.7650)	3.74	0.4642	/	K.KIEC[160.03]FDSVEISGVEDR.F(1)+K.TILDFLKSDGFANR.N(7)	Cas9+Cas9	3615.7765
0.9999	20190410_QExHFX1_RSLC1_Beveridge_Clausen_IMP_DSS_JRmethod_R3.06748.06748.4	xl	3.1450(0.5300+2.6150)	2.49	-0.1147	/	K.GQKNSR.E(3)+K.SDNVPSEEVVKK.M(11)	Cas9+Cas9	2156.1072
0.9998	20190410_QExHFX1_RSLC1_Beveridge_Clausen_IMP_DSS_JRmethod_R3.13712.13712.4	xl	2.8800(1.7750+1.2800)	2.12	4.985	/	R.MTNFDKNLPNEK.V(6)+R.QQLPEKYK.E(6)	Cas9+Cas9	2620.3206
0.9998	20190410_QExHFX1_RSLC1_Beveridge_Clausen_IMP_DSS_JRmethod_R3.24159.24159.4	xl	2.9300(2.1650+0.7650)	2.6	-0.4546	/	K.KNLIGALLFDSGETAEATR.L(1)+K.SDNVPSEEVVKK.M(11)	Cas9+Cas9	3472.7935
0.9998	20190410_QExHFX1_RSLC1_Beveridge_Clausen_IMP_DSS_JRmethod_R3.27152.27152.4	xl	2.8300(2.8300+2.8300)	2.355	-0.2184	/	R.SSFEKNPIDFLEAK.G(5)+R.SSFEKNPIDFLEAK.G(5)	Cas9+Cas9	3385.6968
0.9997	20190410_QExHFX1_RSLC1_Beveridge_Clausen_IMP_DSS_JRmethod_R3.12153.12153.4	xl	2.6900(1.1600+1.5300)	2.69	-1.0286	/	K.KGILQTVK.V(1)+R.NSDKLIAR.K(4)	Cas9+Cas9	1939.1465
0.9997	20190410_QExHFX1_RSLC1_Beveridge_Clausen_IMP_DSS_JRmethod_R3.14830.14830.3	xl	4.0800(2.8450+1.2350)	3.74	0.3079	/	K.LVDSTDKADLR.L(7)+K.MIAKSEQEIGK.A(4)	Cas9+Cas9	2602.3523
0.9997	20190410_QExHFX1_RSLC1_Beveridge_Clausen_IMP_DSS_JRmethod_R3.16203.16203.4	xl	2.7150(1.2800+1.4350)	2.52	-0.3406	/	R.MTNFDKNLPNEK.V(6)+K.SKLVSDFR.K(2)	Cas9+Cas9	2538.2787
0.9997	20190410_QExHFX1_RSLC1_Beveridge_Clausen_IMP_DSS_JRmethod_R3.18824.18824.4	xl	2.9750(0.7200+2.2550)	2.385	-0.6653	/	R.KLINGIR.D(1)+K.TEVQTGGFSKESILPK.R(10)	Cas9+Cas9	2670.4955
0.9997	20190410_QExHFX1_RSLC1_Beveridge_Clausen_IMP_DSS_JRmethod_R3.26059.26059.3	xl	4.1450(3.9000+0.7700)	4.145	2.1366	/	K.KNLIGALLFDSGETAEATR.L(1)+R.VKRDEK.E(2)	Cas9+spKRHB2_HUMAN|	2916.5555
0.9996	20190410_QExHFX1_RSLC1_Beveridge_Clausen_IMP_DSS_JRmethod_R3.12412.12412.4	xl	3.0400(0.5500+2.6950)	2.35	-1.0731	/	R.DKQSGK.T(2)+K.TYAHLFDDKVMK.Q(9)	Cas9+Cas9	2266.1303
0.9996	20190410_QExHFX1_RSLC1_Beveridge_Clausen_IMP_DSS_JRmethod_R3.16810.16810.4	xl	2.7550(1.1150+1.6400)	2.325	-0.3324	/	R.KDFQFYK.V(1)+K.LVDSTDKADLR.L(7)	Cas9+Cas9	2344.195
0.9994	20190410_QExHFX1_RSLC1_Beveridge_Clausen_IMP_DSS_JRmethod_R3.12277.12277.4	xl	2.7800(1.3000+1.4800)	2.145	0.2592	/	K.LVDSTDKADLR.L(7)+K.SDNVPSEEVVKK.M(11)	Cas9+Cas9	2699.3864
0.9994	20190410_QExHFX1_RSLC1_Beveridge_Clausen_IMP_DSS_JRmethod_R3.15614.15614.4	xl	2.7100(1.6100+1.3400)	2.265	-1.0423	/	K.DDSIDNKVLTR.S(7)+R.NSDKLIAR.K(4)	Cas9+Cas9	2328.2284
0.9994	20190410_QExHFX1_RSLC1_Beveridge_Clausen_IMP_DSS_JRmethod_R3.16136.16136.3	xl	3.9900(2.7750+1.2150)	3.76	0.197	/	R.MTNFDKNLPNEK.V(6)+K.SKLVSDFR.K(2)	Cas9+Cas9	2538.2787
0.9994	20190410_QExHFX1_RSLC1_Beveridge_Clausen_IMP_DSS_JRmethod_R3.20652.20652.4	xl	2.7350(1.7750+1.0900)	2.345	0.7474	/	R.QEDFYPFLKDNR.E(9)+K.VKYVTEGMR.K(2)	Cas9+Cas9	2790.3686
0.9992	20190410_QExHFX1_RSLC1_Beveridge_Clausen_IMP_DSS_JRmethod_R3.11986.11986.4	xl	2.6000(1.2000+1.4000)	2.6	0.7805	/	K.FDNLTKAER.G(6)+K.MIAKSEQEIGK.A(4)	Cas9+Cas9	2463.2678
0.9988	20190410_QExHFX1_RSLC1_Beveridge_Clausen_IMP_DSS_JRmethod_R3.16409.16409.3	xl	3.9400(2.7200+1.6850)	3.62	0.8132	/	K.DDSIDNKVLTR.S(7)+R.NSDKLIAR.K(4)	Cas9+Cas9	2328.2284
0.9986	20190410_QExHFX1_RSLC1_Beveridge_Clausen_IMP_DSS_JRmethod_R3.20000.20000.4	xl	2.6400(1.6300+1.0950)	2.22	0.3408	/	R.QEDFYPFLKDNR.E(9)+K.VKYVTEGMR.K(2)	Cas9+Cas9	2790.3686
0.9985	20190410_QExHFX1_RSLC1_Beveridge_Clausen_IMP_DSS_JRmethod_R3.15845.15845.3	xl	3.8350(2.5350+1.6950)	3.68	-1.0276	/	K.DDSIDNKVLTR.S(7)+R.NSDKLIAR.K(4)	Cas9+Cas9	2328.2284
0.9985	20190410_QExHFX1_RSLC1_Beveridge_Clausen_IMP_DSS_JRmethod_R3.21246.21246.4	xl	2.5300(1.9800+1.9800)	2.505	1.2907	/	R.MLASAGELQKGNELALPSK.Y(10)+R.MLASAGELQKGNELALPSK.Y(10)	Cas9+Cas9	4050.1379
0.9983	20190410_QExHFX1_RSLC1_Beveridge_Clausen_IMP_DSS_JRmethod_R3.15838.15838.4	xl	2.6650(2.6650+2.6650)	1.895	-1.1318	/	R.MTNFDKNLPNEK.V(6)+R.MTNFDKNLPNEK.V(6)	Cas9+Cas9	3037.4524
0.9982	20190410_QExHFX1_RSLC1_Beveridge_Clausen_IMP_DSS_JRmethod_R3.14671.14671.4	xl	2.5800(1.6450+1.1700)	2.235	0.4922	/	K.DDSIDNKVLTR.S(7)+R.NSDKLIAR.K(4)	Cas9+Cas9	2328.2284
0.9982	20190410_QExHFX1_RSLC1_Beveridge_Clausen_IMP_DSS_JRmethod_R3.14802.14802.3	xl	3.9150(0.8400+3.4300)	3.915	-0.4164	/	R.KMIAK.S(1)+R.VNTEITKAPLSASMIK.R(7)	Cas9+Cas9	2429.3636
0.9978	20190410_QExHFX1_RSLC1_Beveridge_Clausen_IMP_DSS_JRmethod_R3.11029.11029.4	xl	2.5250(1.1750+1.3500)	2.31	0.5649	/	K.FKVLGNTDR.H(2)+K.SEQEIGKATAK.Y(7)	Cas9+Cas9	2347.2382
0.9978	20190410_QExHFX1_RSLC1_Beveridge_Clausen_IMP_DSS_JRmethod_R3.24312.24312.3	xl	4.2450(0.5300+4.0550)	3.51	0.8415	/	K.AGFIKR.Q(5)+K.KNLIGALLFDSGETAEATR.L(1)	Cas9+Cas9	2833.5337
0.9976	20190410_QExHFX1_RSLC1_Beveridge_Clausen_IMP_DSS_JRmethod_R3.11841.11841.4	xl	2.4700(1.1550+1.3150)	2.47	0.6138	/	K.FDNLTKAER.G(6)+K.MIAKSEQEIGK.A(4)	Cas9+Cas9	2463.2678
0.9971	20190410_QExHFX1_RSLC1_Beveridge_Clausen_IMP_DSS_JRmethod_R3.21299.21299.3	xl	3.9450(0.9950+3.3350)	3.25	-0.302	/	K.KLVDSTDK.A(1)+R.SSFEKNPIDFLEAK.G(5)	Cas9+Cas9	2666.369
0.997	20190410_QExHFX1_RSLC1_Beveridge_Clausen_IMP_DSS_JRmethod_R3.17231.17231.4	xl	2.5550(1.4200+1.3000)	2.01	0.4753	/	K.LKGSPEDNEQK.Q(2)+K.YPKLESEFVYGDYK.V(3)	Cas9+Cas9	3118.5021
0.997	20190410_QExHFX1_RSLC1_Beveridge_Clausen_IMP_DSS_JRmethod_R3.20786.20786.4	xl	2.8900(0.3750+2.5150)	2.495	-1.12	/	K.EDYFKK.L(5)+R.QEDFYPFLKDNR.E(9)	Cas9+Cas9	2537.2113
0.9968	20190410_QExHFX1_RSLC1_Beveridge_Clausen_IMP_DSS_JRmethod_R3.13052.13052.4	xl	2.5050(1.4300+1.2350)	2.065	-1.6963	/	R.MTNFDKNLPNEK.V(6)+R.QQLPEKYK.E(6)	Cas9+Cas9	2620.3206
0.9964	20190410_QExHFX1_RSLC1_Beveridge_Clausen_IMP_DSS_JRmethod_R3.18905.18905.4	xl	2.8800(0.5800+2.3000)	2.1	-1.0243	/	R.EKIEK.L(2)+K.MDGTEELLVKLNR.E(10)	Cas9+Cas9	2300.2296
0.9954	20190410_QExHFX1_RSLC1_Beveridge_Clausen_IMP_DSS_JRmethod_R3.10217.10217.3	xl	2.7550(1.1700+2.0700)	2.755	-0.4357	/	K.ESILPKR.N(6)+K.SEQEIGKATAK.Y(7)	Cas9+Cas9	2140.1738
0.9954	20190410_QExHFX1_RSLC1_Beveridge_Clausen_IMP_DSS_JRmethod_R3.18886.18886.3	xl	2.7400(1.6950+1.6200)	2.74	-0.2253	/	K.DFQFYKVR.E(6)+K.FDNLTKAER.G(6)	Cas9+Cas9	2332.1851
0.9953	20190410_QExHFX1_RSLC1_Beveridge_Clausen_IMP_DSS_JRmethod_R3.16126.16126.3	xl	2.8750(2.8750+2.8750)	2.14	-0.1913	/	K.YDENDKLIR.E(6)+K.YDENDKLIR.E(6)	Cas9+Cas9	2467.223
0.9951	20190410_QExHFX1_RSLC1_Beveridge_Clausen_IMP_DSS_JRmethod_R3.11982.11982.4	xl	2.6600(1.2100+1.4500)	1.2	-0.9361	/	K.KGILQTVK.V(1)+R.NSDKLIAR.K(4)	Cas9+Cas9	1939.1465
0.9951	20190410_QExHFX1_RSLC1_Beveridge_Clausen_IMP_DSS_JRmethod_R3.23065.23065.3	xl	2.9300(2.9300+2.9300)	2.435	-0.8766	/	K.VVDELVKVMGR.H(7)+K.VVDELVKVMGR.H(7)	Cas9+Cas9	2625.4596
0.9949	20190410_QExHFX1_RSLC1_Beveridge_Clausen_IMP_DSS_JRmethod_R3.10378.10378.3	xl	2.8650(1.1700+2.1800)	2.865	-0.6816	/	K.ESILPKR.N(6)+K.SEQEIGKATAK.Y(7)	Cas9+Cas9	2140.1738
0.9949	20190410_QExHFX1_RSLC1_Beveridge_Clausen_IMP_DSS_JRmethod_R3.22095.22095.3	xl	3.7350(1.7350+2.0000)	3.48	0.2898	/	K.APLSASMIKR.Y(9)+K.NPIDFLEAKGYK.E(9)	Cas9+Cas9	2604.3984
0.9948	20190410_QExHFX1_RSLC1_Beveridge_Clausen_IMP_DSS_JRmethod_R3.10640.10640.4	xl	2.3800(1.0750+1.3050)	2.38	0.2435	/	R.DKPIR.E(2)+K.KGILQTVK.V(1)	Cas9+Cas9	1651.0032
0.9947	20190410_QExHFX1_RSLC1_Beveridge_Clausen_IMP_DSS_JRmethod_R3.14378.14378.3	xl	3.7500(2.3900+1.7050)	2.885	-0.8151	/	K.FDNLTKAER.G(6)+K.YDENDKLIR.E(6)	Cas9+Cas9	2395.2018
0.9946	20190410_QExHFX1_RSLC1_Beveridge_Clausen_IMP_DSS_JRmethod_R3.13163.13163.4	xl	2.4750(1.1100+1.3650)	1.825	-0.4853	/	K.LVDSTDKADLR.L(7)+K.SDNVPSEEVVKK.M(11)	Cas9+Cas9	2699.3864
0.9945	20190410_QExHFX1_RSLC1_Beveridge_Clausen_IMP_DSS_JRmethod_R3.13555.13555.4	xl	2.4200(1.4450+0.9750)	2.42	-0.2248	/	K.KGILQTVK.V(1)+K.MKNYWR.Q(2)	Cas9+Cas9	1920.0654
0.9945	20190410_QExHFX1_RSLC1_Beveridge_Clausen_IMP_DSS_JRmethod_R3.13623.13623.3	xl	2.7250(1.5750+1.1500)	2.265	-0.129	/	R.QQLPEKYK.E(6)+K.SKLVSDFR.K(2)	Cas9+Cas9	2121.1469
0.9944	20190410_QExHFX1_RSLC1_Beveridge_Clausen_IMP_DSS_JRmethod_R3.09652.09652.3	xl	2.8850(1.0750+1.8100)	2.29	-1.4537	/	K.GQKNSR.E(3)+R.KDFQFYK.V(1)	Cas9+Cas9	1800.9158
0.9944	20190410_QExHFX1_RSLC1_Beveridge_Clausen_IMP_DSS_JRmethod_R3.10231.10231.4	xl	2.7000(2.2250+0.7200)	2.205	-0.4754	/	K.SDNVPSEEVVKK.M(11)+K.VMKQLK.R(3)	Cas9+Cas9	2213.1976
0.9943	20190410_QExHFX1_RSLC1_Beveridge_Clausen_IMP_DSS_JRmethod_R3.07877.07877.4	xl	2.4100(1.2950+1.1150)	2.005	-0.1629	/	K.KLVDSTDK.A(1)+K.VLSAYNKHR.D(7)	Cas9+Cas9	2129.148
0.9942	20190410_QExHFX1_RSLC1_Beveridge_Clausen_IMP_DSS_JRmethod_R3.12687.12687.3	xl	3.0000(1.3950+1.6050)	2.74	-1.5505	/	K.LVDSTDKADLR.L(7)+K.SDNVPSEEVVKK.M(11)	Cas9+Cas9	2699.3864
0.9939	20190410_QExHFX1_RSLC1_Beveridge_Clausen_IMP_DSS_JRmethod_R3.12156.12156.3	xl	3.4950(1.4450+2.1000)	3.495	-1.4214	/	K.KGILQTVK.V(1)+R.NSDKLIAR.K(4)	Cas9+Cas9	1939.1465
0.9939	20190410_QExHFX1_RSLC1_Beveridge_Clausen_IMP_DSS_JRmethod_R3.13215.13215.3	xl	2.8500(1.7950+1.0550)	2.545	-0.3616	/	R.QQLPEKYK.E(6)+K.SKLVSDFR.K(2)	Cas9+Cas9	2121.1469
0.9939	20190410_QExHFX1_RSLC1_Beveridge_Clausen_IMP_DSS_JRmethod_R3.27051.27051.4	xl	2.4150(2.4150+2.4150)	2	0.3562	/	R.SSFEKNPIDFLEAK.G(5)+R.SSFEKNPIDFLEAK.G(5)	Cas9+Cas9	3385.6968
0.9938	20190410_QExHFX1_RSLC1_Beveridge_Clausen_IMP_DSS_JRmethod_R3.12647.12647.3	xl	2.9850(1.1450+1.8400)	2.985	-0.9489	/	K.KGILQTVK.V(1)+R.NSDKLIAR.K(4)	Cas9+Cas9	1939.1465
0.9936	20190410_QExHFX1_RSLC1_Beveridge_Clausen_IMP_DSS_JRmethod_R3.13376.13376.3	xl	2.9800(1.8950+1.0850)	2.665	-4.6567	/	R.QQLPEKYK.E(6)+K.SKLVSDFR.K(2)	Cas9+Cas9	2121.1469
0.9934	20190410_QExHFX1_RSLC1_Beveridge_Clausen_IMP_DSS_JRmethod_R3.18807.18807.3	xl	2.7700(2.0150+1.0500)	2.37	-1.4347	/	K.SEQEIGKATAK.Y(7)+R.SLASDITDEQKK.V(11)	Cas9+spNQO2_HUMAN|	2632.3442
0.9933	20190410_QExHFX1_RSLC1_Beveridge_Clausen_IMP_DSS_JRmethod_R3.08101.08101.3	xl	2.6400(2.6400+2.6400)	2.215	-0.4167	/	K.SEQEIGKATAK.Y(7)+K.SEQEIGKATAK.Y(7)	Cas9+Cas9	2459.2754
0.9931	20190410_QExHFX1_RSLC1_Beveridge_Clausen_IMP_DSS_JRmethod_R3.12862.12862.3	xl	3.2000(1.3650+1.8350)	2.77	-0.1857	/	K.LVDSTDKADLR.L(7)+K.SDNVPSEEVVKK.M(11)	Cas9+Cas9	2699.3864
0.9931	20190410_QExHFX1_RSLC1_Beveridge_Clausen_IMP_DSS_JRmethod_R3.15933.15933.3	xl	3.3850(2.1950+1.1900)	3.08	-0.991	/	R.MTNFDKNLPNEK.V(6)+K.SKLVSDFR.K(2)	Cas9+Cas9	2538.2787
0.993	20190410_QExHFX1_RSLC1_Beveridge_Clausen_IMP_DSS_JRmethod_R3.11981.11981.3	xl	2.7850(1.4500+1.3350)	2.785	0.0363	/	K.FDNLTKAER.G(6)+K.MIAKSEQEIGK.A(4)	Cas9+Cas9	2463.2678
0.993	20190410_QExHFX1_RSLC1_Beveridge_Clausen_IMP_DSS_JRmethod_R3.14368.14368.3	xl	2.7850(1.2150+1.8100)	2.785	0.4063	/	K.KDLIIK.L(1)+K.KGILQTVK.V(1)	Cas9+Cas9	1752.1124
0.993	20190410_QExHFX1_RSLC1_Beveridge_Clausen_IMP_DSS_JRmethod_R3.18524.18524.3	xl	2.7750(1.7150+1.6500)	2.775	0.2458	/	K.DFQFYKVR.E(6)+K.FDNLTKAER.G(6)	Cas9+Cas9	2332.1851
0.993	20190410_QExHFX1_RSLC1_Beveridge_Clausen_IMP_DSS_JRmethod_R3.20387.20387.4	xl	2.4150(1.5450+1.0750)	2.06	0.2225	/	R.QEDFYPFLKDNR.E(9)+K.VKYVTEGMR.K(2)	Cas9+Cas9	2790.3686
0.993	20190410_QExHFX1_RSLC1_Beveridge_Clausen_IMP_DSS_JRmethod_R3.20898.20898.3	xl	3.6600(2.6950+1.4050)	2.035	-0.2781	/	R.GGLSELDKAGFIK.R(8)+K.QLKEDYFK.K(3)	Cas9+Cas9	2541.3365
0.9929	20190410_QExHFX1_RSLC1_Beveridge_Clausen_IMP_DSS_JRmethod_R3.14800.14800.3	xl	3.3050(3.2950+3.2950)	2.855	-0.6737	/	K.LVDSTDKADLR.L(7)+K.LVDSTDKADLR.L(7)	Cas9+Cas9	2601.3496
0.9929	20190410_QExHFX1_RSLC1_Beveridge_Clausen_IMP_DSS_JRmethod_R3.17595.17595.3	xl	3.3200(1.7200+1.6000)	2.825	-1.0285	/	K.DFQFYKVR.E(6)+K.MIAKSEQEIGK.A(4)	Cas9+Cas9	2472.2722
0.9928	20190410_QExHFX1_RSLC1_Beveridge_Clausen_IMP_DSS_JRmethod_R3.12843.12843.3	xl	3.1150(1.0850+2.3000)	2.575	-1.0097	/	K.MKNYWR.Q(2)+R.NSDKLIAR.K(4)	Cas9+Cas9	1950.0145
0.9927	20190410_QExHFX1_RSLC1_Beveridge_Clausen_IMP_DSS_JRmethod_R3.14204.14204.3	xl	2.8850(2.0350+2.1950)	1.96	1.812	/	R.NSDKLIAR.K(4)+K.RNSDKLIAR.K(5)	Cas9+Cas9	2125.1966
0.9927	20190410_QExHFX1_RSLC1_Beveridge_Clausen_IMP_DSS_JRmethod_R3.18893.18893.3	xl	2.6800(1.4950+1.7250)	2.68	1.5155	/	K.DFQFYKVR.E(6)+K.FDNLTKAER.G(6)	Cas9+Cas9	2332.1851
0.9926	20190410_QExHFX1_RSLC1_Beveridge_Clausen_IMP_DSS_JRmethod_R3.22309.22309.4	xl	2.3900(0.9700+1.5450)	2.39	-0.0395	/	K.NLPNEKVLPK.H(6)+K.QSGKTILDFLK.S(4)	Cas9+Cas9	2537.4468
0.9924	20190410_QExHFX1_RSLC1_Beveridge_Clausen_IMP_DSS_JRmethod_R3.12374.12374.4	xl	2.3250(1.0450+1.2800)	2.325	-0.2507	/	K.KGILQTVK.V(1)+R.NSDKLIAR.K(4)	Cas9+Cas9	1939.1465
0.9924	20190410_QExHFX1_RSLC1_Beveridge_Clausen_IMP_DSS_JRmethod_R3.18718.18718.3	xl	2.8600(1.8300+1.6800)	2.86	0.3322	/	K.DFQFYKVR.E(6)+K.FDNLTKAER.G(6)	Cas9+Cas9	2332.1851
0.9922	20190410_QExHFX1_RSLC1_Beveridge_Clausen_IMP_DSS_JRmethod_R3.14267.14267.3	xl	2.7000(1.2600+1.6400)	2.435	0.5997	/	K.ESILPKR.N(6)+K.FKVLGNTDR.H(2)	Cas9+Cas9	2028.1367
0.9919	20190410_QExHFX1_RSLC1_Beveridge_Clausen_IMP_DSS_JRmethod_R3.10510.10510.3	xl	2.6700(1.1000+2.0550)	2.67	0.73	/	K.ESILPKR.N(6)+K.SEQEIGKATAK.Y(7)	Cas9+Cas9	2140.1738
0.9919	20190410_QExHFX1_RSLC1_Beveridge_Clausen_IMP_DSS_JRmethod_R3.12665.12665.3	xl	2.9400(1.1100+2.0750)	2.61	0.3922	/	K.MKNYWR.Q(2)+R.NSDKLIAR.K(4)	Cas9+Cas9	1950.0145
0.9919	20190410_QExHFX1_RSLC1_Beveridge_Clausen_IMP_DSS_JRmethod_R3.23280.23280.4	xl	2.4950(2.2350+2.2350)	1.495	1.0931	/	R.GGLSELDKAGFIK.R(8)+R.GGLSELDKAGFIK.R(8)	Cas9+Cas9	2805.5163
0.9918	20190410_QExHFX1_RSLC1_Beveridge_Clausen_IMP_DSS_JRmethod_R3.15403.15403.3	xl	3.0800(1.1500+1.9300)	2.285	0.4286	/	K.AGFIKR.Q(5)+R.KDFQFYK.V(1)	Cas9+Cas9	1802.9719
0.9915	20190410_QExHFX1_RSLC1_Beveridge_Clausen_IMP_DSS_JRmethod_R3.13391.13391.3	xl	2.9150(1.2250+1.6900)	1.515	0.3604	/	K.KDLIIK.L(1)+R.NSDKLIAR.K(4)	Cas9+Cas9	1782.0614
0.991	20190410_QExHFX1_RSLC1_Beveridge_Clausen_IMP_DSS_JRmethod_R3.13850.13850.3	xl	3.0350(3.0350+3.0350)	2.73	0.3217	/	K.LVDSTDKADLR.L(7)+K.LVDSTDKADLR.L(7)	Cas9+Cas9	2601.3496
0.991	20190410_QExHFX1_RSLC1_Beveridge_Clausen_IMP_DSS_JRmethod_R3.22005.22005.4	xl	2.4100(0.9700+1.6050)	2.21	0.2541	/	R.KFDNLTK.A(1)+K.NPIDFLEAKGYK.E(9)	Cas9+Cas9	2396.2627
0.9905	20190410_QExHFX1_RSLC1_Beveridge_Clausen_IMP_DSS_JRmethod_R3.11840.11840.3	xl	3.0100(1.7400+1.2700)	3.01	0.6138	/	K.FDNLTKAER.G(6)+K.MIAKSEQEIGK.A(4)	Cas9+Cas9	2463.2678
0.9904	20190410_QExHFX1_RSLC1_Beveridge_Clausen_IMP_DSS_JRmethod_R3.12464.12464.4	xl	2.3850(1.0850+1.3000)	1.87	0.0078	/	K.LVDSTDKADLR.L(7)+K.SDNVPSEEVVKK.M(11)	Cas9+Cas9	2699.3864
0.9903	20190410_QExHFX1_RSLC1_Beveridge_Clausen_IMP_DSS_JRmethod_R3.12098.12098.3	xl	2.4200(2.4200+2.4200)	2.42	-0.7141	/	R.NSDKLIAR.K(4)+R.NSDKLIAR.K(4)	Cas9+Cas9	1969.0955
0.9903	20190410_QExHFX1_RSLC1_Beveridge_Clausen_IMP_DSS_JRmethod_R3.17022.17022.3	xl	2.7250(2.1200+1.0400)	2.725	0.3198	/	K.FIKPILEK.M(3)+R.KFDNLTK.A(1)	Cas9+Cas9	1989.155
0.9901	20190410_QExHFX1_RSLC1_Beveridge_Clausen_IMP_DSS_JRmethod_R3.12331.12331.3	xl	3.5000(1.8350+1.6650)	3.095	0.6514	/	K.LVDSTDKADLR.L(7)+K.SDNVPSEEVVKK.M(11)	Cas9+Cas9	2699.3864
0.9899	20190410_QExHFX1_RSLC1_Beveridge_Clausen_IMP_DSS_JRmethod_R3.16761.16761.4	xl	2.3700(1.4250+0.9450)	2.37	0.2309	/	K.DDSIDNKVLTR.S(7)+K.KGILQTVK.V(1)	Cas9+Cas9	2298.2794
0.9899	20190410_QExHFX1_RSLC1_Beveridge_Clausen_IMP_DSS_JRmethod_R3.20223.20223.3	xl	2.4100(1.4700+1.2550)	2.41	-1.1753	/	K.DFQFYKVR.E(6)+K.YDENDKLIR.E(6)	Cas9+Cas9	2404.2062
0.9898	20190410_QExHFX1_RSLC1_Beveridge_Clausen_IMP_DSS_JRmethod_R3.14257.14257.3	xl	2.7100(0.9850+2.0000)	2.205	-0.8039	/	K.KDWDPK.K(1)+R.MTNFDKNLPNEK.V(6)	Cas9+Cas9	2375.1466
0.9898	20190410_QExHFX1_RSLC1_Beveridge_Clausen_IMP_DSS_JRmethod_R3.14632.14632.3	xl	3.1650(3.1650+3.1650)	2.835	1.8482	/	K.LVDSTDKADLR.L(7)+K.LVDSTDKADLR.L(7)	Cas9+Cas9	2601.3496
0.9897	20190410_QExHFX1_RSLC1_Beveridge_Clausen_IMP_DSS_JRmethod_R3.16133.16133.3	xl	3.3350(1.2100+2.3100)	3.335	0.508	/	K.DLIIKLPK.Y(5)+K.SEQEIGKATAK.Y(7)	Cas9+Cas9	2237.2881
0.9897	20190410_QExHFX1_RSLC1_Beveridge_Clausen_IMP_DSS_JRmethod_R3.17756.17756.3	xl	3.1950(1.6250+1.5700)	2.745	0.2445	/	K.DFQFYKVR.E(6)+K.MIAKSEQEIGK.A(4)	Cas9+Cas9	2472.2722
0.9895	20190410_QExHFX1_RSLC1_Beveridge_Clausen_IMP_DSS_JRmethod_R3.11987.11987.3	xl	3.2550(1.2200+2.0350)	3.255	0.0748	/	K.KGILQTVK.V(1)+R.NSDKLIAR.K(4)	Cas9+Cas9	1939.1465
0.9895	20190410_QExHFX1_RSLC1_Beveridge_Clausen_IMP_DSS_JRmethod_R3.13423.13423.3	xl	3.1450(1.3200+1.8250)	3.145	0.4372	/	R.KFDNLTK.A(1)+R.KLINGIR.D(1)	Cas9+Cas9	1815.0617
0.9895	20190410_QExHFX1_RSLC1_Beveridge_Clausen_IMP_DSS_JRmethod_R3.16330.16330.3	xl	3.2450(1.9200+1.3250)	2.82	1.4634	/	R.MTNFDKNLPNEK.V(6)+K.SKLVSDFR.K(2)	Cas9+Cas9	2538.2787
0.9895	20190410_QExHFX1_RSLC1_Beveridge_Clausen_IMP_DSS_JRmethod_R3.23293.23293.3	xl	3.4000(3.4000+3.4000)	2.74	0.7234	/	R.GGLSELDKAGFIK.R(8)+R.GGLSELDKAGFIK.R(8)	Cas9+Cas9	2805.5163
0.9894	20190410_QExHFX1_RSLC1_Beveridge_Clausen_IMP_DSS_JRmethod_R3.14422.14422.3	xl	3.2950(3.2100+3.2100)	2.99	0.5735	/	K.LVDSTDKADLR.L(7)+K.LVDSTDKADLR.L(7)	Cas9+Cas9	2601.3496
0.9894	20190410_QExHFX1_RSLC1_Beveridge_Clausen_IMP_DSS_JRmethod_R3.15641.15641.3	xl	3.2150(2.2350+1.2800)	3.15	0.67	/	K.DDSIDNKVLTR.S(7)+R.NSDKLIAR.K(4)	Cas9+Cas9	2328.2284
0.9894	20190410_QExHFX1_RSLC1_Beveridge_Clausen_IMP_DSS_JRmethod_R3.16071.16071.3	xl	3.2200(1.9750+1.2450)	3.22	0.8372	/	K.IEKILTFR.L(3)+K.KLVDSTDK.A(1)	Cas9+Cas9	2061.1721
0.9891	20190410_QExHFX1_RSLC1_Beveridge_Clausen_IMP_DSS_JRmethod_R3.15355.15355.4	xl	2.3900(1.1650+1.4700)	1.585	-0.3523	/	K.SEQEIGKATAK.Y(7)+R.VNTEITKAPLSASMIK.R(7)	Cas9+Cas9	3000.6052
0.9888	20190410_QExHFX1_RSLC1_Beveridge_Clausen_IMP_DSS_JRmethod_R3.14423.14423.4	xl	2.3300(0.9700+1.3600)	2.33	1.2397	/	K.KDWDPK.K(1)+K.SKLVSDFR.K(2)	Cas9+Cas9	1875.973
0.9887	20190410_QExHFX1_RSLC1_Beveridge_Clausen_IMP_DSS_JRmethod_R3.16509.16509.3	xl	2.7100(1.9400+1.0100)	2.66	0.5127	/	K.DDSIDNKVLTR.S(7)+R.NSDKLIAR.K(4)	Cas9+Cas9	2328.2284
0.9886	20190410_QExHFX1_RSLC1_Beveridge_Clausen_IMP_DSS_JRmethod_R3.13021.13021.3	xl	2.6300(1.6400+0.9900)	2.295	-0.4181	/	R.QQLPEKYK.E(6)+K.SKLVSDFR.K(2)	Cas9+Cas9	2121.1469
0.9879	20190410_QExHFX1_RSLC1_Beveridge_Clausen_IMP_DSS_JRmethod_R3.14278.14278.3	xl	2.7050(0.9500+2.0100)	2.215	-0.199	/	K.KDWDPK.K(1)+R.MTNFDKNLPNEK.V(6)	Cas9+Cas9	2375.1466
0.9878	20190410_QExHFX1_RSLC1_Beveridge_Clausen_IMP_DSS_JRmethod_R3.19093.19093.3	xl	2.4800(1.6250+1.4850)	2.48	0.4163	/	K.DFQFYKVR.E(6)+K.FDNLTKAER.G(6)	Cas9+Cas9	2332.1851
0.9876	20190410_QExHFX1_RSLC1_Beveridge_Clausen_IMP_DSS_JRmethod_R3.19725.19725.3	xl	2.3350(1.4850+1.4100)	2.335	-0.7614	/	K.DFQFYKVR.E(6)+K.FDNLTKAER.G(6)	Cas9+Cas9	2332.1851
0.9872	20190410_QExHFX1_RSLC1_Beveridge_Clausen_IMP_DSS_JRmethod_R3.20270.20270.3	xl	2.4100(1.6500+1.0600)	2.41	-1.2428	/	K.DFQFYKVR.E(6)+K.YDENDKLIR.E(6)	Cas9+Cas9	2404.2062
0.9871	20190410_QExHFX1_RSLC1_Beveridge_Clausen_IMP_DSS_JRmethod_R3.14417.14417.3	xl	2.6050(1.0150+1.5900)	2.005	-0.971	/	K.KDWDPK.K(1)+K.SKLVSDFR.K(2)	Cas9+Cas9	1875.973
0.9869	20190410_QExHFX1_RSLC1_Beveridge_Clausen_IMP_DSS_JRmethod_R3.17751.17751.4	xl	2.5850(1.0350+1.5500)	0.94	-0.1207	/	K.DFQFYKVR.E(6)+K.MIAKSEQEIGK.A(4)	Cas9+Cas9	2472.2722
0.9862	20190410_QExHFX1_RSLC1_Beveridge_Clausen_IMP_DSS_JRmethod_R3.19408.19408.4	xl	2.2750(1.1750+1.1000)	1.905	0.1983	/	R.GKSDNVPSEEVVK.K(2)+R.QEDFYPFLKDNR.E(9)	Cas9+Cas9	3095.5086
0.9862	20190410_QExHFX1_RSLC1_Beveridge_Clausen_IMP_DSS_JRmethod_R3.20443.20443.3	xl	2.4200(1.6850+1.0350)	2.42	-0.458	/	K.DFQFYKVR.E(6)+K.YDENDKLIR.E(6)	Cas9+Cas9	2404.2062
0.9859	20190410_QExHFX1_RSLC1_Beveridge_Clausen_IMP_DSS_JRmethod_R3.11144.11144.4	xl	2.2650(2.2500+2.2500)	1.69	-0.3792	/	R.GKSDNVPSEEVVK.K(2)+R.GKSDNVPSEEVVK.K(2)	Cas9+Cas9	2911.4661
0.9839	20190410_QExHFX1_RSLC1_Beveridge_Clausen_IMP_DSS_JRmethod_R3.06875.06875.4	xl	2.2050(2.2050+2.2050)	1.765	-0.3789	/	K.LKGSPEDNEQK.Q(2)+K.LKGSPEDNEQK.Q(2)	Cas9+Cas9	2625.2768
0.9832	20190410_QExHFX1_RSLC1_Beveridge_Clausen_IMP_DSS_JRmethod_R3.16102.16102.3	xl	2.3750(2.3750+2.3750)	1.7	-0.1355	/	K.YDENDKLIR.E(6)+K.YDENDKLIR.E(6)	Cas9+Cas9	2467.223
0.983	20190410_QExHFX1_RSLC1_Beveridge_Clausen_IMP_DSS_JRmethod_R3.23546.23546.4	xl	2.4700(0.7100+1.7600)	2.47	-0.2608	/	K.NLPNEKVLPK.H(6)+K.SVKELLGITIMER.S(3)	Cas9+Cas9	2776.5771
0.9829	20190410_QExHFX1_RSLC1_Beveridge_Clausen_IMP_DSS_JRmethod_R3.20015.20015.4	xl	2.2800(1.5050+0.9550)	2.15	-0.2646	/	R.IEEGIKELGSQILK.E(6)+K.KLVDSTDK.A(1)	Cas9+Cas9	2598.4366
0.9827	20190410_QExHFX1_RSLC1_Beveridge_Clausen_IMP_DSS_JRmethod_R3.17072.17072.4	xl	2.7150(1.3550+1.3600)	0.025	4.7092	/	R.EGFKQLSAC[160.03]KLR.Q(10)+K.MIAKSEQEIGK.A(4)	REVERSE_spALBU_HUMAN|+Cas9	2806.472
0.9824	20190410_QExHFX1_RSLC1_Beveridge_Clausen_IMP_DSS_JRmethod_R3.24154.24154.3	xl	3.0200(0.9750+2.7850)	3.02	1.149	/	R.AKDFNEKVR.F(7)+K.LESEFVYGDYKVYDVR.K(11)	REVERSE_spRETBP_HUMAN|+Cas9	3224.6028
0.9821	20190410_QExHFX1_RSLC1_Beveridge_Clausen_IMP_DSS_JRmethod_R3.16791.16791.3	xl	2.3950(1.3750+1.0200)	2.2	-0.4103	/	R.MTNFDKNLPNEK.V(6)+K.SKLVSDFR.K(2)	Cas9+Cas9	2538.2787
0.981	20190410_QExHFX1_RSLC1_Beveridge_Clausen_IMP_DSS_JRmethod_R3.13242.13242.3	xl	2.4400(1.3250+1.3050)	1.995	0.029	/	R.MTNFDKNLPNEK.V(6)+R.QQLPEKYK.E(6)	Cas9+Cas9	2620.3206
0.981	20190410_QExHFX1_RSLC1_Beveridge_Clausen_IMP_DSS_JRmethod_R3.20604.20604.3	xl	2.5700(1.9750+0.8800)	2.57	-0.7659	/	K.DFQFYKVR.E(6)+K.YDENDKLIR.E(6)	Cas9+Cas9	2404.2062
0.9805	20190410_QExHFX1_RSLC1_Beveridge_Clausen_IMP_DSS_JRmethod_R3.15634.15634.4	xl	2.2100(2.2100+2.2100)	1.54	-0.3301	/	R.MTNFDKNLPNEK.V(6)+R.MTNFDKNLPNEK.V(6)	Cas9+Cas9	3037.4524
0.98	20190410_QExHFX1_RSLC1_Beveridge_Clausen_IMP_DSS_JRmethod_R3.12799.12799.3	xl	2.1650(2.1650+2.1650)	2.165	-0.1069	/	K.FDNLTKAER.G(6)+K.FDNLTKAER.G(6)	Cas9+Cas9	2323.1807
0.9799	20190410_QExHFX1_RSLC1_Beveridge_Clausen_IMP_DSS_JRmethod_R3.16248.16248.3	xl	2.2500(2.2500+2.2500)	1.855	-1.0872	/	K.SKLVSDFR.K(2)+K.SKLVSDFR.K(2)	Cas9+Cas9	2039.105
0.9796	20190410_QExHFX1_RSLC1_Beveridge_Clausen_IMP_DSS_JRmethod_R3.16450.16450.3	xl	2.1950(2.1950+2.1950)	2.025	-0.3097	/	K.SKLVSDFR.K(2)+K.SKLVSDFR.K(2)	Cas9+Cas9	2039.105
0.979	20190410_QExHFX1_RSLC1_Beveridge_Clausen_IMP_DSS_JRmethod_R3.14039.14039.3	xl	2.2150(2.1550+2.1550)	1.91	-0.634	/	K.LVDSTDKADLR.L(7)+K.LVDSTDKADLR.L(7)	Cas9+Cas9	2601.3496
0.979	20190410_QExHFX1_RSLC1_Beveridge_Clausen_IMP_DSS_JRmethod_R3.22457.22457.3	xl	3.5250(0.9500+2.8000)	2.94	4.005	/	R.FVTKNSQDK.S(4)+R.LEESFLVEEDKK.H(11)	spGAG_SCVLA|+Cas9	2668.3482
0.9789	20190410_QExHFX1_RSLC1_Beveridge_Clausen_IMP_DSS_JRmethod_R3.14066.14066.3	xl	2.3200(1.0450+1.4050)	2.02	-0.3934	/	K.ESILPKR.N(6)+K.FKVLGNTDR.H(2)	Cas9+Cas9	2028.1367
0.9786	20190410_QExHFX1_RSLC1_Beveridge_Clausen_IMP_DSS_JRmethod_R3.17425.17425.3	xl	3.3950(2.8700+0.8750)	2.76	-0.1119	/	K.DDSIDNKVLTR.S(7)+K.MKNYWR.Q(2)	Cas9+Cas9	2309.1473
0.9776	20190410_QExHFX1_RSLC1_Beveridge_Clausen_IMP_DSS_JRmethod_R3.18528.18528.4	xl	2.0300(1.1750+1.1400)	2.03	-0.2457	/	K.DFQFYKVR.E(6)+K.FDNLTKAER.G(6)	Cas9+Cas9	2332.1851
0.9774	20190410_QExHFX1_RSLC1_Beveridge_Clausen_IMP_DSS_JRmethod_R3.08182.08182.3	xl	3.9200(3.3850+0.8650)	0.52	-0.199	/	R.GKSDNVPSEEVVK.K(2)+K.VPSKK.F(4)	Cas9+Cas9	2082.1207
0.9772	20190410_QExHFX1_RSLC1_Beveridge_Clausen_IMP_DSS_JRmethod_R3.15562.15562.4	xl	2.3200(1.0200+1.3900)	1.56	0.2015	/	R.QITKHVAQILDSR.M(4)+K.SKLVSDFR.K(2)	Cas9+Cas9	2596.4336
0.9767	20190410_QExHFX1_RSLC1_Beveridge_Clausen_IMP_DSS_JRmethod_R3.23461.23461.4	xl	2.3650(1.4700+0.8950)	1.915	0.4309	/	K.MDGTEELLVKLNR.E(10)+K.QLKEDYFK.K(3)	Cas9+Cas9	2724.4043
0.9764	20190410_QExHFX1_RSLC1_Beveridge_Clausen_IMP_DSS_JRmethod_R3.19563.19563.3	xl	2.4650(1.4700+0.9950)	1.67	-0.9007	/	K.DLIIKLPK.Y(5)+K.ESILPKR.N(6)	Cas9+Cas9	1918.1866
0.976	20190410_QExHFX1_RSLC1_Beveridge_Clausen_IMP_DSS_JRmethod_R3.14241.14241.3	xl	2.1650(2.1050+2.1050)	1.875	-0.3205	/	K.LVDSTDKADLR.L(7)+K.LVDSTDKADLR.L(7)	Cas9+Cas9	2601.3496
0.9759	20190410_QExHFX1_RSLC1_Beveridge_Clausen_IMP_DSS_JRmethod_R3.10969.10969.4	xl	2.1100(2.0900+2.0900)	1.65	-0.0846	/	R.GKSDNVPSEEVVK.K(2)+R.GKSDNVPSEEVVK.K(2)	Cas9+Cas9	2911.4661
0.9758	20190410_QExHFX1_RSLC1_Beveridge_Clausen_IMP_DSS_JRmethod_R3.11045.11045.3	xl	2.1000(2.0450+2.0450)	2.1	-2.5406	/	R.NSDKLIAR.K(4)+R.NSDKLIAR.K(4)	Cas9+Cas9	1969.0955
0.9757	20190410_QExHFX1_RSLC1_Beveridge_Clausen_IMP_DSS_JRmethod_R3.13551.13551.3	xl	2.5600(0.8350+1.7250)	2.56	-0.6671	/	K.KDLIIK.L(1)+R.NSDKLIAR.K(4)	Cas9+Cas9	1782.0614
0.9754	20190410_QExHFX1_RSLC1_Beveridge_Clausen_IMP_DSS_JRmethod_R3.19682.19682.3	xl	2.2600(2.2600+2.2600)	1.51	-0.2448	/	K.DDSIDNKVLTR.S(7)+K.DDSIDNKVLTR.S(7)	Cas9+Cas9	2687.3612
0.9744	20190410_QExHFX1_RSLC1_Beveridge_Clausen_IMP_DSS_JRmethod_R3.24003.24003.4	xl	2.4650(0.7650+1.7000)	2.1	2.3005	/	R.EDLVEEIKR.R(8)+K.LESEFVYGDYKVYDVRK.M(11)	spSYH_HUMAN|+Cas9	3376.7077
0.9741	20190410_QExHFX1_RSLC1_Beveridge_Clausen_IMP_DSS_JRmethod_R3.12275.12275.4	xl	2.2550(0.9800+1.2750)	1.725	-0.502	/	K.LVDSTDKADLR.L(7)+K.SDNVPSEEVVKK.M(11)	Cas9+Cas9	2699.3864
0.9739	20190410_QExHFX1_RSLC1_Beveridge_Clausen_IMP_DSS_JRmethod_R3.13342.13342.4	xl	2.1600(1.0400+1.1200)	1.785	-0.5924	/	K.LVDSTDKADLR.L(7)+K.SDNVPSEEVVKK.M(11)	Cas9+Cas9	2699.3864
0.9736	20190410_QExHFX1_RSLC1_Beveridge_Clausen_IMP_DSS_JRmethod_R3.13386.13386.4	xl	2.1450(1.1750+0.9700)	2.145	-0.4751	/	K.MIAKSEQEIGK.A(4)+K.YDENDKLIR.E(6)	Cas9+Cas9	2535.2889
0.9735	20190410_QExHFX1_RSLC1_Beveridge_Clausen_IMP_DSS_JRmethod_R3.12998.12998.3	xl	2.5000(0.8500+1.8900)	2.5	-0.0987	/	K.GYKEVK.K(3)+R.KDFQFYK.V(1)	Cas9+Cas9	1834.9505
0.9727	20190410_QExHFX1_RSLC1_Beveridge_Clausen_IMP_DSS_JRmethod_R3.24044.24044.4	xl	2.1650(1.1000+1.2000)	1.435	-0.2507	/	K.FIKPILEK.M(3)+K.NPIDFLEAKGYK.E(9)	Cas9+Cas9	2518.4086
0.9724	20190410_QExHFX1_RSLC1_Beveridge_Clausen_IMP_DSS_JRmethod_R3.10781.10781.3	xl	2.9200(0.7500+2.1700)	2.07	-0.0233	/	R.DKPIR.E(2)+K.KGILQTVK.V(1)	Cas9+Cas9	1651.0032
0.9722	20190410_QExHFX1_RSLC1_Beveridge_Clausen_IMP_DSS_JRmethod_R3.10778.10778.4	xl	2.1150(0.9850+1.1300)	2.115	-0.535	/	R.DKPIR.E(2)+K.KGILQTVK.V(1)	Cas9+Cas9	1651.0032
0.9722	20190410_QExHFX1_RSLC1_Beveridge_Clausen_IMP_DSS_JRmethod_R3.13029.13029.4	xl	2.1700(1.0150+1.1550)	1.78	-0.5213	/	R.QQLPEKYK.E(6)+K.SKLVSDFR.K(2)	Cas9+Cas9	2121.1469
0.9712	20190410_QExHFX1_RSLC1_Beveridge_Clausen_IMP_DSS_JRmethod_R3.13009.13009.3	xl	2.5200(0.9000+1.8600)	2.52	1.1531	/	K.GYKEVK.K(3)+R.KDFQFYK.V(1)	Cas9+Cas9	1834.9505
0.9711	20190410_QExHFX1_RSLC1_Beveridge_Clausen_IMP_DSS_JRmethod_R3.11422.11422.3	xl	2.0400(2.0400+2.0400)	2.04	-0.9502	/	R.NSDKLIAR.K(4)+R.NSDKLIAR.K(4)	Cas9+Cas9	1969.0955
0.9706	20190410_QExHFX1_RSLC1_Beveridge_Clausen_IMP_DSS_JRmethod_R3.11267.11267.3	xl	2.0350(2.0350+2.0350)	2.035	-0.2947	/	R.NSDKLIAR.K(4)+R.NSDKLIAR.K(4)	Cas9+Cas9	1969.0955
0.9685	20190410_QExHFX1_RSLC1_Beveridge_Clausen_IMP_DSS_JRmethod_R3.12645.12645.3	xl	2.4550(0.9150+1.7500)	1.865	-0.4641	/	K.MKNYWR.Q(2)+R.NSDKLIAR.K(4)	Cas9+Cas9	1950.0145
0.968	20190410_QExHFX1_RSLC1_Beveridge_Clausen_IMP_DSS_JRmethod_R3.08859.08859.3	xl	3.2050(2.4300+0.7750)	2.215	-0.2659	/	K.KGILQTVK.V(1)+R.LSKSR.R(3)	Cas9+Cas9	1612.9875
0.9678	20190410_QExHFX1_RSLC1_Beveridge_Clausen_IMP_DSS_JRmethod_R3.14894.14894.3	xl	2.0050(1.9500+1.9500)	2.005	-0.4125	/	K.FKVLGNTDR.H(2)+K.FKVLGNTDR.H(2)	Cas9+Cas9	2235.2011
0.9677	20190410_QExHFX1_RSLC1_Beveridge_Clausen_IMP_DSS_JRmethod_R3.08115.08115.3	xl	2.6400(0.8700+2.0100)	1.53	-0.192	/	R.LSKSR.R(3)+R.NSDKLIAR.K(4)	Cas9+Cas9	1642.9365
0.9674	20190410_QExHFX1_RSLC1_Beveridge_Clausen_IMP_DSS_JRmethod_R3.13506.13506.4	xl	2.2950(0.9050+1.3900)	1.845	2.2113	/	K.LVDSTDKADLR.L(7)+K.SDNVPSEEVVKK.M(11)	Cas9+Cas9	2699.3864
0.9667	20190410_QExHFX1_RSLC1_Beveridge_Clausen_IMP_DSS_JRmethod_R3.12451.12451.3	xl	2.1250(2.1250+2.1250)	2.125	1.1422	/	K.FDNLTKAER.G(6)+K.FDNLTKAER.G(6)	Cas9+Cas9	2323.1807
0.9665	20190410_QExHFX1_RSLC1_Beveridge_Clausen_IMP_DSS_JRmethod_R3.15283.15283.4	xl	2.1150(2.1150+2.1150)	1.185	-0.1737	/	R.KPAFLSGEQK.K(1)+R.KPAFLSGEQK.K(1)	Cas9+Cas9	2345.263
0.9646	20190410_QExHFX1_RSLC1_Beveridge_Clausen_IMP_DSS_JRmethod_R3.16681.16681.3	xl	2.0550(2.0550+2.0550)	1.69	-0.4502	/	K.SKLVSDFR.K(2)+K.SKLVSDFR.K(2)	Cas9+Cas9	2039.105
0.9627	20190410_QExHFX1_RSLC1_Beveridge_Clausen_IMP_DSS_JRmethod_R3.14383.14383.4	xl	2.2600(1.4500+0.9750)	1.45	0.1002	/	K.FDNLTKAER.G(6)+K.YDENDKLIR.E(6)	Cas9+Cas9	2395.2018
0.9621	20190410_QExHFX1_RSLC1_Beveridge_Clausen_IMP_DSS_JRmethod_R3.10689.10689.3	xl	2.9650(2.4000+0.8100)	2.965	0.7265	/	R.GKSDNVPSEEVVK.K(2)+K.VTVKQLK.E(4)	Cas9+Cas9	2339.2947
0.9615	20190410_QExHFX1_RSLC1_Beveridge_Clausen_IMP_DSS_JRmethod_R3.12863.12863.3	xl	2.3000(1.3600+0.9400)	1.875	-0.5995	/	R.QQLPEKYK.E(6)+K.SKLVSDFR.K(2)	Cas9+Cas9	2121.1469
0.9614	20190410_QExHFX1_RSLC1_Beveridge_Clausen_IMP_DSS_JRmethod_R3.16286.16286.3	xl	2.5800(0.9150+1.6650)	1.805	0.3599	/	K.ESILPKR.N(6)+R.LKTYAHLFDDK.V(2)	Cas9+Cas9	2329.2681
0.9603	20190410_QExHFX1_RSLC1_Beveridge_Clausen_IMP_DSS_JRmethod_R3.22436.22436.4	xl	2.6050(0.3350+2.3050)	2.605	1.0103	/	K.KDWDPK.K(1)+R.KSEETITPWNFEEVVDK.G(1)	Cas9+Cas9	2975.4439
0.9592	20190410_QExHFX1_RSLC1_Beveridge_Clausen_IMP_DSS_JRmethod_R3.10935.10935.3	xl	2.4400(1.0350+1.7350)	0.61	-0.6484	/	R.KVTVK.Q(1)+K.QLKEDYFK.K(3)	Cas9,REVERSE_Cas9+Cas9	1780.9974
0.9585	20190410_QExHFX1_RSLC1_Beveridge_Clausen_IMP_DSS_JRmethod_R3.21437.21437.4	xl	2.3250(0.8500+1.6050)	1.66	-0.2914	/	K.KLVDSTDK.A(1)+R.SSFEKNPIDFLEAK.G(5)	Cas9+Cas9	2666.369
0.9584	20190410_QExHFX1_RSLC1_Beveridge_Clausen_IMP_DSS_JRmethod_R3.11069.11069.3	xl	2.0650(1.7800+1.7800)	1.44	-0.1368	/	K.SDNVPSEEVVKK.M(11)+K.SDNVPSEEVVKK.M(11)	Cas9+Cas9	2797.4232
0.9575	20190410_QExHFX1_RSLC1_Beveridge_Clausen_IMP_DSS_JRmethod_R3.15385.15385.3	xl	2.9150(2.4600+0.7000)	2.915	-0.5587	/	R.GGLSELDKAGFIK.R(8)+R.KVTVK.Q(1)	Cas9+Cas9,REVERSE_Cas9	2045.1771
0.9574	20190410_QExHFX1_RSLC1_Beveridge_Clausen_IMP_DSS_JRmethod_R3.08747.08747.3	xl	3.3450(2.6050+0.7400)	3.345	-0.2781	/	K.KGILQTVK.V(1)+R.LSKSR.R(3)	Cas9+Cas9	1612.9875
0.9566	20190410_QExHFX1_RSLC1_Beveridge_Clausen_IMP_DSS_JRmethod_R3.17312.17312.4	xl	2.0150(1.1150+0.9800)	2.015	-0.4778	/	K.NLPNEKVLPK.H(6)+K.TYAHLFDDKVMK.Q(9)	Cas9+Cas9	2755.4617
0.9552	20190410_QExHFX1_RSLC1_Beveridge_Clausen_IMP_DSS_JRmethod_R3.11564.11564.3	xl	2.0250(2.0250+2.0250)	2.025	0.2418	/	R.NSDKLIAR.K(4)+R.NSDKLIAR.K(4)	Cas9+Cas9	1969.0955
0.9552	20190410_QExHFX1_RSLC1_Beveridge_Clausen_IMP_DSS_JRmethod_R3.11855.11855.3	xl	2.0250(2.0250+2.0250)	2.025	0.7737	/	R.NSDKLIAR.K(4)+R.NSDKLIAR.K(4)	Cas9+Cas9	1969.0955
0.9519	20190410_QExHFX1_RSLC1_Beveridge_Clausen_IMP_DSS_JRmethod_R3.18774.18774.3	xl	2.2750(0.8600+1.8400)	2.275	-0.1387	/	K.QLKEDYFK.K(3)+R.QLLNAKLITQR.K(6)	Cas9+Cas9	2504.4001
0.9509	20190410_QExHFX1_RSLC1_Beveridge_Clausen_IMP_DSS_JRmethod_R3.22586.22586.3	xl	2.4850(0.8900+1.7050)	1.885	2.0999	/	R.AKDFNEKVR.F(7)+K.VVDELVKVMGR.H(7)	REVERSE_spRETBP_HUMAN|+Cas9	2487.3518
0.9499	20190410_QExHFX1_RSLC1_Beveridge_Clausen_IMP_DSS_JRmethod_R3.11021.11021.3	xl	3.1050(0.7750+2.3300)	2.86	0.4156	/	K.FKVLGNTDR.H(2)+K.SEQEIGKATAK.Y(7)	Cas9+Cas9	2347.2382
0.9497	20190410_QExHFX1_RSLC1_Beveridge_Clausen_IMP_DSS_JRmethod_R3.10165.10165.3	xl	2.8100(0.7150+2.3400)	2.81	0.007	/	K.DWDPKK.Y(5)+K.LKGSPEDNEQK.Q(2)	Cas9+Cas9	2169.0589
0.9485	20190410_QExHFX1_RSLC1_Beveridge_Clausen_IMP_DSS_JRmethod_R3.15790.15790.3	xl	2.2050(1.3000+0.9050)	2.03	-0.1957	/	R.MTNFDKNLPNEK.V(6)+K.SKLVSDFR.K(2)	Cas9+Cas9	2538.2787
0.948	20190410_QExHFX1_RSLC1_Beveridge_Clausen_IMP_DSS_JRmethod_R3.17212.17212.3	xl	2.2450(1.6450+0.8600)	2.245	-0.6443	/	K.FIKPILEK.M(3)+R.KFDNLTK.A(1)	Cas9+Cas9	1989.155
0.9478	20190410_QExHFX1_RSLC1_Beveridge_Clausen_IMP_DSS_JRmethod_R3.14223.14223.4	xl	2.1200(1.4850+0.8750)	2.12	0.3221	/	K.DDSIDNKVLTR.S(7)+R.DKPIR.E(2)	Cas9+Cas9	2040.085
0.9469	20190410_QExHFX1_RSLC1_Beveridge_Clausen_IMP_DSS_JRmethod_R3.12972.12972.4	xl	2.1550(0.9000+1.2550)	1.725	-0.8829	/	K.LVDSTDKADLR.L(7)+K.SDNVPSEEVVKK.M(11)	Cas9+Cas9	2699.3864
0.9465	20190410_QExHFX1_RSLC1_Beveridge_Clausen_IMP_DSS_JRmethod_R3.10691.10691.4	xl	2.0900(1.4550+0.8800)	2.09	-0.2263	/	R.GKSDNVPSEEVVK.K(2)+K.VTVKQLK.E(4)	Cas9+Cas9	2339.2947
0.9465	20190410_QExHFX1_RSLC1_Beveridge_Clausen_IMP_DSS_JRmethod_R3.14217.14217.3	xl	2.9300(2.4900+0.6600)	2.93	-1.4319	/	K.DDSIDNKVLTR.S(7)+R.DKPIR.E(2)	Cas9+Cas9	2040.085
0.9453	20190410_QExHFX1_RSLC1_Beveridge_Clausen_IMP_DSS_JRmethod_R3.12610.12610.3	xl	1.9600(1.9600+1.9600)	1.96	0.4328	/	K.FDNLTKAER.G(6)+K.FDNLTKAER.G(6)	Cas9+Cas9	2323.1807
0.9433	20190410_QExHFX1_RSLC1_Beveridge_Clausen_IMP_DSS_JRmethod_R3.14622.14622.4	xl	2.0450(0.8950+1.1500)	2.045	-0.0743	/	K.KDWDPK.K(1)+K.SKLVSDFR.K(2)	Cas9+Cas9	1875.973
0.9408	20190410_QExHFX1_RSLC1_Beveridge_Clausen_IMP_DSS_JRmethod_R3.11111.11111.3	xl	2.4200(0.7450+2.1050)	2.42	-0.2603	/	R.EKIEK.L(2)+K.QLKEDYFK.K(3)	Cas9+Cas9	1852.9821
0.9408	20190410_QExHFX1_RSLC1_Beveridge_Clausen_IMP_DSS_JRmethod_R3.14191.14191.4	xl	2.1150(1.3400+0.9300)	1.52	-0.6268	/	K.FDNLTKAER.G(6)+K.YDENDKLIR.E(6)	Cas9+Cas9	2395.2018
0.9396	20190410_QExHFX1_RSLC1_Beveridge_Clausen_IMP_DSS_JRmethod_R3.14882.14882.3	xl	2.7100(1.9850+0.7250)	2.115	0.5872	/	K.APLSASMIKR.Y(9)+R.KFDNLTK.A(1)	Cas9+Cas9	2075.1448
0.9391	20190410_QExHFX1_RSLC1_Beveridge_Clausen_IMP_DSS_JRmethod_R3.17424.17424.3	xl	2.7000(0.7000+2.2400)	2.385	0.4353	/	K.IIKDK.D(3)+K.YPKLESEFVYGDYK.V(3)	Cas9+Cas9	2490.2933
0.938	20190410_QExHFX1_RSLC1_Beveridge_Clausen_IMP_DSS_JRmethod_R3.14450.14450.3	xl	2.2600(0.9350+1.4750)	1.895	0.7803	/	K.ESILPKR.N(6)+K.FKVLGNTDR.H(2)	Cas9+Cas9	2028.1367
0.9376	20190410_QExHFX1_RSLC1_Beveridge_Clausen_IMP_DSS_JRmethod_R3.17608.17608.3	xl	2.2400(0.8300+1.6550)	2.24	-4.654	/	R.DLKWWELR.H(3)+R.NSDKLIAR.K(4)	spEGF_HUMAN|+Cas9	2198.1847
0.9365	20190410_QExHFX1_RSLC1_Beveridge_Clausen_IMP_DSS_JRmethod_R3.23057.23057.4	xl	1.8200(1.8200+1.8200)	1.245	1.4466	/	K.VVDELVKVMGR.H(7)+K.VVDELVKVMGR.H(7)	Cas9+Cas9	2625.4596
0.9361	20190410_QExHFX1_RSLC1_Beveridge_Clausen_IMP_DSS_JRmethod_R3.15124.15124.3	xl	2.0250(1.5350+1.5350)	1.505	4.9624	/	K.SDNVPSEEVVKK.M(11)+K.SDNVPSEEVVKK.M(11)	Cas9+Cas9	2797.4232
0.9357	20190410_QExHFX1_RSLC1_Beveridge_Clausen_IMP_DSS_JRmethod_R3.16912.16912.3	xl	1.9050(1.9050+1.9050)	1.395	-0.9889	/	K.SKLVSDFR.K(2)+K.SKLVSDFR.K(2)	Cas9+Cas9	2039.105
0.935	20190410_QExHFX1_RSLC1_Beveridge_Clausen_IMP_DSS_JRmethod_R3.05696.05696.3	xl	1.9950(1.2500+1.0650)	1.345	-0.1941	/	K.AGFIKR.Q(5)+K.GQKNSR.E(3)	Cas9+Cas9	1516.8473
0.9346	20190410_QExHFX1_RSLC1_Beveridge_Clausen_IMP_DSS_JRmethod_R3.08002.08002.3	xl	2.5350(0.7650+2.0300)	1.63	-0.192	/	R.LSKSR.R(3)+R.NSDKLIAR.K(4)	Cas9+Cas9	1642.9365
0.9336	20190410_QExHFX1_RSLC1_Beveridge_Clausen_IMP_DSS_JRmethod_R3.14735.14735.4	xl	2.0800(0.9550+1.1250)	1.36	-0.5576	/	K.APLSASMIKR.Y(9)+R.KFDNLTK.A(1)	Cas9+Cas9	2075.1448
0.9327	20190410_QExHFX1_RSLC1_Beveridge_Clausen_IMP_DSS_JRmethod_R3.11712.11712.3	xl	1.8950(1.8950+1.8950)	1.895	0.6807	/	R.NSDKLIAR.K(4)+R.NSDKLIAR.K(4)	Cas9+Cas9	1969.0955
0.9326	20190410_QExHFX1_RSLC1_Beveridge_Clausen_IMP_DSS_JRmethod_R3.15573.15573.3	xl	3.2450(2.7600+0.7300)	3.245	1.1918	/	R.GGLSELDKAGFIK.R(8)+R.KVTVK.Q(1)	Cas9+Cas9,REVERSE_Cas9	2045.1771
0.9324	20190410_QExHFX1_RSLC1_Beveridge_Clausen_IMP_DSS_JRmethod_R3.05794.05794.3	xl	2.0050(1.2300+1.0750)	1.205	-0.2099	/	K.AGFIKR.Q(5)+K.GQKNSR.E(3)	Cas9+Cas9	1516.8473
0.9303	20190410_QExHFX1_RSLC1_Beveridge_Clausen_IMP_DSS_JRmethod_R3.13427.13427.4	xl	1.9500(0.9200+1.0300)	1.95	-0.663	/	R.KFDNLTK.A(1)+R.KLINGIR.D(1)	Cas9+Cas9	1815.0617
0.9296	20190410_QExHFX1_RSLC1_Beveridge_Clausen_IMP_DSS_JRmethod_R3.12459.12459.4	xl	1.5750(1.4950+1.4950)	1.575	-0.0539	/	K.FDNLTKAER.G(6)+K.FDNLTKAER.G(6)	Cas9+Cas9	2323.1807
0.9293	20190410_QExHFX1_RSLC1_Beveridge_Clausen_IMP_DSS_JRmethod_R3.14235.14235.4	xl	1.9750(1.3050+0.9100)	1.975	-0.397	/	K.DDSIDNKVLTR.S(7)+R.DKPIR.E(2)	Cas9+Cas9	2040.085
0.9292	20190410_QExHFX1_RSLC1_Beveridge_Clausen_IMP_DSS_JRmethod_R3.22545.22545.4	xl	2.3650(1.8200+0.6700)	1.985	0.7207	/	R.KSEETITPWNFEEVVDK.G(1)+R.MTNFDKNLPNEK.V(6)	Cas9+Cas9	3637.7496
0.9282	20190410_QExHFX1_RSLC1_Beveridge_Clausen_IMP_DSS_JRmethod_R3.08460.08460.3	xl	1.8200(1.8200+1.8200)	1.555	-0.6219	/	K.KLVDSTDK.A(1)+K.KLVDSTDK.A(1)	Cas9+Cas9	1947.0411
0.9282	20190410_QExHFX1_RSLC1_Beveridge_Clausen_IMP_DSS_JRmethod_R3.08463.08463.4	xl	1.6750(1.6750+1.6750)	1.185	-0.1629	/	K.KLVDSTDK.A(1)+K.KLVDSTDK.A(1)	Cas9+Cas9	1947.0411
0.9282	20190410_QExHFX1_RSLC1_Beveridge_Clausen_IMP_DSS_JRmethod_R3.15802.15802.3	xl	3.4500(0.6400+3.0900)	2.82	-0.5315	/	R.EKIEK.L(2)+R.GGLSELDKAGFIK.R(8)	Cas9+Cas9	2117.1619
0.9279	20190410_QExHFX1_RSLC1_Beveridge_Clausen_IMP_DSS_JRmethod_R3.17024.17024.4	xl	1.9450(1.1800+0.9400)	1.945	1.2776	/	K.FIKPILEK.M(3)+R.KFDNLTK.A(1)	Cas9+Cas9	1989.155
0.9276	20190410_QExHFX1_RSLC1_Beveridge_Clausen_IMP_DSS_JRmethod_R3.24417.24417.4	xl	2.1650(1.0750+1.9950)	0.125	0.6474	/	R.LSQETQYKSR.F(8)+K.TEVQTGGFSKESILPKR.N(10)	REVERSE_spK1H4_HUMAN|+Cas9	3252.6989
0.9229	20190410_QExHFX1_RSLC1_Beveridge_Clausen_IMP_DSS_JRmethod_R3.18570.18570.4	xl	2.4050(1.7300+0.6750)	1.75	3.6683	/	R.SSFEKNPIDFLEAK.G(5)+K.VLSAYNKHR.D(7)	Cas9+Cas9	2848.4758
0.9226	20190410_QExHFX1_RSLC1_Beveridge_Clausen_IMP_DSS_JRmethod_R3.16101.16101.4	xl	1.6400(1.4750+1.4750)	1.115	-0.1053	/	K.YDENDKLIR.E(6)+K.YDENDKLIR.E(6)	Cas9+Cas9	2467.223
0.9213	20190410_QExHFX1_RSLC1_Beveridge_Clausen_IMP_DSS_JRmethod_R3.11603.11603.4	xl	2.1700(1.2500+0.9200)	0.98	-0.563	/	R.GKSDNVPSEEVVK.K(2)+K.VKYVTEGMR.K(2)	Cas9+Cas9	2606.326
0.9213	20190410_QExHFX1_RSLC1_Beveridge_Clausen_IMP_DSS_JRmethod_R3.12623.12623.4	xl	2.1350(0.8400+1.2950)	1.815	0.3078	/	K.LVDSTDKADLR.L(7)+K.SDNVPSEEVVKK.M(11)	Cas9+Cas9	2699.3864
0.9209	20190410_QExHFX1_RSLC1_Beveridge_Clausen_IMP_DSS_JRmethod_R3.22699.22699.4	xl	2.4550(2.0200+0.5150)	2.225	1.8586	/	R.KSEETITPWNFEEVVDK.G(1)+R.MTNFDKNLPNEK.V(6)	Cas9+Cas9	3637.7496
0.9199	20190410_QExHFX1_RSLC1_Beveridge_Clausen_IMP_DSS_JRmethod_R3.11056.11056.4	xl	1.6650(1.4050+1.4050)	1.22	0.6159	/	K.SDNVPSEEVVKK.M(11)+K.SDNVPSEEVVKK.M(11)	Cas9+Cas9	2797.4232
0.9183	20190410_QExHFX1_RSLC1_Beveridge_Clausen_IMP_DSS_JRmethod_R3.10643.10643.3	xl	2.7200(0.6150+2.1050)	2.72	0.1985	/	R.DKPIR.E(2)+K.KGILQTVK.V(1)	Cas9+Cas9	1651.0032
0.9174	20190410_QExHFX1_RSLC1_Beveridge_Clausen_IMP_DSS_JRmethod_R3.14222.14222.3	xl	2.8650(2.3800+0.6300)	2.865	0.3221	/	K.DDSIDNKVLTR.S(7)+R.DKPIR.E(2)	Cas9+Cas9	2040.085
0.9158	20190410_QExHFX1_RSLC1_Beveridge_Clausen_IMP_DSS_JRmethod_R3.12418.12418.4	xl	2.3600(0.5250+1.8350)	2.36	-0.4504	/	R.KVTVK.Q(1)+R.QLLNAKLITQR.K(6)	Cas9,REVERSE_Cas9+Cas9	2008.2407
0.915	20190410_QExHFX1_RSLC1_Beveridge_Clausen_IMP_DSS_JRmethod_R3.17095.17095.4	xl	1.9450(0.9900+1.0100)	1.29	0.0415	/	K.FKVLGNTDR.H(2)+R.LKTYAHLFDDK.V(2)	Cas9+Cas9	2536.3325
0.9134	20190410_QExHFX1_RSLC1_Beveridge_Clausen_IMP_DSS_JRmethod_R3.12163.12163.3	xl	2.1050(0.9400+1.1650)	1.88	0.3447	/	K.LVDSTDKADLR.L(7)+K.SDNVPSEEVVKK.M(11)	Cas9+Cas9	2699.3864
0.9128	20190410_QExHFX1_RSLC1_Beveridge_Clausen_IMP_DSS_JRmethod_R3.22000.22000.4	xl	2.1250(1.0150+1.2550)	0.36	0.3772	/	R.KFDNLTK.A(1)+K.NPIDFLEAKGYK.E(9)	Cas9+Cas9	2396.2627
0.9123	20190410_QExHFX1_RSLC1_Beveridge_Clausen_IMP_DSS_JRmethod_R3.12285.12285.4	xl	1.6300(1.6300+1.6300)	0.87	-0.417	/	K.VKYVTEGMR.K(2)+K.VKYVTEGMR.K(2)	Cas9+Cas9	2301.186
0.9109	20190410_QExHFX1_RSLC1_Beveridge_Clausen_IMP_DSS_JRmethod_R3.09913.09913.4	xl	2.1150(0.9750+1.3850)	0.465	-0.0928	/	R.DKPIR.E(2)+R.NSDKLIAR.K(4)	Cas9+Cas9	1680.9522
0.9086	20190410_QExHFX1_RSLC1_Beveridge_Clausen_IMP_DSS_JRmethod_R3.11836.11836.4	xl	1.4450(1.4450+1.4450)	1.445	-0.2102	/	R.NSDKLIAR.K(4)+R.NSDKLIAR.K(4)	Cas9+Cas9	1969.0955
0.9085	20190410_QExHFX1_RSLC1_Beveridge_Clausen_IMP_DSS_JRmethod_R3.17016.17016.3	xl	2.2200(1.6650+0.8350)	2.22	0.4508	/	K.FIKPILEK.M(3)+R.KFDNLTK.A(1)	Cas9+Cas9	1989.155
0.9077	20190410_QExHFX1_RSLC1_Beveridge_Clausen_IMP_DSS_JRmethod_R3.13833.13833.4	xl	1.9350(0.9350+1.0000)	1.44	-3.6964	/	R.ALKAWSVAR.L(3)+R.NNLC[160.03]KIQEK.E(5)	spALBU_BOVIN|+REVERSE_spK2M2_SHEEP|,REVERSE_spKRHB2_HUMAN|	2284.2361
0.9075	20190410_QExHFX1_RSLC1_Beveridge_Clausen_IMP_DSS_JRmethod_R3.14538.14538.3	xl	2.0900(0.8400+1.2500)	2.035	-0.4617	/	K.LVDSTDKADLR.L(7)+K.SDNVPSEEVVKK.M(11)	Cas9+Cas9	2699.3864
0.9075	20190410_QExHFX1_RSLC1_Beveridge_Clausen_IMP_DSS_JRmethod_R3.17709.17709.4	xl	1.4400(1.4400+1.4400)	1.44	-0.2312	/	K.QLKEDYFK.K(3)+K.QLKEDYFK.K(3)	Cas9+Cas9	2277.1568
0.9072	20190410_QExHFX1_RSLC1_Beveridge_Clausen_IMP_DSS_JRmethod_R3.15721.15721.4	xl	2.3150(1.9100+0.5550)	2.315	-4.5777	/	R.LENLIAQLPGEKK.N(12)+R.TLQKK.L(4)	Cas9+spCO5_HUMAN|	2206.2936
0.9064	20190410_QExHFX1_RSLC1_Beveridge_Clausen_IMP_DSS_JRmethod_R3.12057.12057.3	xl	2.0900(2.0900+2.0900)	0.215	-0.0298	/	R.NSDKLIAR.K(4)+R.NSDKLIAR.K(4)	Cas9+Cas9	1969.0955
0.9063	20190410_QExHFX1_RSLC1_Beveridge_Clausen_IMP_DSS_JRmethod_R3.11243.11243.4	xl	1.8850(1.0350+1.1100)	0.59	-0.564	/	K.KDWDPK.K(1)+R.QQLPEKYK.E(6)	Cas9+Cas9	1958.0148
0.9054	20190410_QExHFX1_RSLC1_Beveridge_Clausen_IMP_DSS_JRmethod_R3.14710.14710.3	xl	2.7550(2.1500+0.6050)	2.255	1.7342	/	K.APLSASMIKR.Y(9)+R.KFDNLTK.A(1)	Cas9+Cas9	2075.1448
0.9049	20190410_QExHFX1_RSLC1_Beveridge_Clausen_IMP_DSS_JRmethod_R3.19681.19681.4	xl	1.6250(1.6250+1.6250)	0.73	-0.2448	/	K.DDSIDNKVLTR.S(7)+K.DDSIDNKVLTR.S(7)	Cas9+Cas9	2687.3612
0.9048	20190410_QExHFX1_RSLC1_Beveridge_Clausen_IMP_DSS_JRmethod_R3.11817.11817.3	xl	3.1150(0.6400+2.7150)	2.61	0.2213	/	K.EDYFKK.L(5)+R.GKSDNVPSEEVVK.K(2)	Cas9+Cas9	2353.1688
0.9047	20190410_QExHFX1_RSLC1_Beveridge_Clausen_IMP_DSS_JRmethod_R3.19102.19102.4	xl	1.7050(1.0100+1.0150)	1.705	0.0276	/	K.DFQFYKVR.E(6)+K.FDNLTKAER.G(6)	Cas9+Cas9	2332.1851
0.9044	20190410_QExHFX1_RSLC1_Beveridge_Clausen_IMP_DSS_JRmethod_R3.13380.13380.3	xl	2.1300(1.2550+0.8750)	2.13	0.6292	/	K.MIAKSEQEIGK.A(4)+K.YDENDKLIR.E(6)	Cas9+Cas9	2535.2889
0.9034	20190410_QExHFX1_RSLC1_Beveridge_Clausen_IMP_DSS_JRmethod_R3.14790.14790.3	xl	3.0750(0.6500+2.6700)	3.075	0.6467	/	R.KMIAK.S(1)+R.VNTEITKAPLSASMIK.R(7)	Cas9+Cas9	2429.3636
0.9025	20190410_QExHFX1_RSLC1_Beveridge_Clausen_IMP_DSS_JRmethod_R3.08229.08229.3	xl	2.4750(0.7200+2.0200)	1.54	-0.192	/	R.LSKSR.R(3)+R.NSDKLIAR.K(4)	Cas9+Cas9	1642.9365
0.9019	20190410_QExHFX1_RSLC1_Beveridge_Clausen_IMP_DSS_JRmethod_R3.08068.08068.3	xl	2.9450(2.6250+0.5400)	2.945	-0.1648	/	R.GKSDNVPSEEVVK.K(2)+K.VPSKK.F(4)	Cas9+Cas9	2082.1207
0.9009	20190410_QExHFX1_RSLC1_Beveridge_Clausen_IMP_DSS_JRmethod_R3.12811.12811.4	xl	2.0000(0.8550+1.1450)	1.735	-0.3257	/	K.LVDSTDKADLR.L(7)+K.SDNVPSEEVVKK.M(11)	Cas9+Cas9	2699.3864
0.8996	20190410_QExHFX1_RSLC1_Beveridge_Clausen_IMP_DSS_JRmethod_R3.15276.15276.3	xl	1.8050(1.8050+1.8050)	1.18	-0.1455	/	R.KPAFLSGEQK.K(1)+R.KPAFLSGEQK.K(1)	Cas9+Cas9	2345.263
0.899	20190410_QExHFX1_RSLC1_Beveridge_Clausen_IMP_DSS_JRmethod_R3.18860.18860.4	xl	2.0850(0.9600+1.1250)	0.705	1.3652	/	R.GKSDNVPSEEVVK.K(2)+R.QEDFYPFLKDNR.E(9)	Cas9+Cas9	3095.5086
0.8977	20190410_QExHFX1_RSLC1_Beveridge_Clausen_IMP_DSS_JRmethod_R3.11403.11403.4	xl	1.4450(1.4450+1.4450)	1.445	0.2669	/	R.NSDKLIAR.K(4)+R.NSDKLIAR.K(4)	Cas9+Cas9	1969.0955
0.897	20190410_QExHFX1_RSLC1_Beveridge_Clausen_IMP_DSS_JRmethod_R3.15727.15727.4	xl	2.3450(0.5200+1.9950)	2.345	0.1166	/	K.IIKDK.D(3)+R.LENLIAQLPGEKK.N(12)	Cas9+Cas9	2205.2983
0.8968	20190410_QExHFX1_RSLC1_Beveridge_Clausen_IMP_DSS_JRmethod_R3.16890.16890.3	xl	1.7300(1.7300+1.7300)	1.365	-0.1301	/	K.SKLVSDFR.K(2)+K.SKLVSDFR.K(2)	Cas9+Cas9	2039.105
0.8957	20190410_QExHFX1_RSLC1_Beveridge_Clausen_IMP_DSS_JRmethod_R3.25446.25446.4	xl	1.4900(1.4900+1.4900)	1.035	-0.5369	/	R.QEDFYPFLKDNR.E(9)+R.QEDFYPFLKDNR.E(9)	Cas9+Cas9	3279.5511
0.8938	20190410_QExHFX1_RSLC1_Beveridge_Clausen_IMP_DSS_JRmethod_R3.17332.17332.4	xl	2.3950(1.8850+0.6050)	1.775	0.3713	/	K.LPKYSLFELENGR.K(3)+R.SDKNR.G(3)	Cas9+Cas9	2321.2014
0.8922	20190410_QExHFX1_RSLC1_Beveridge_Clausen_IMP_DSS_JRmethod_R3.14043.14043.4	xl	1.4600(1.3500+1.3500)	1.085	-0.7266	/	K.LVDSTDKADLR.L(7)+K.LVDSTDKADLR.L(7)	Cas9+Cas9	2601.3496
0.8905	20190410_QExHFX1_RSLC1_Beveridge_Clausen_IMP_DSS_JRmethod_R3.14791.14791.4	xl	2.1950(0.6700+1.7550)	2.195	1.004	/	R.KMIAK.S(1)+R.VNTEITKAPLSASMIK.R(7)	Cas9+Cas9	2429.3636
0.8885	20190410_QExHFX1_RSLC1_Beveridge_Clausen_IMP_DSS_JRmethod_R3.17418.17418.4	xl	2.1800(1.7000+0.7250)	1.89	0.9398	/	K.DDSIDNKVLTR.S(7)+K.MKNYWR.Q(2)	Cas9+Cas9	2309.1473
0.8882	20190410_QExHFX1_RSLC1_Beveridge_Clausen_IMP_DSS_JRmethod_R3.08452.08452.3	xl	2.2250(0.8750+1.6750)	1.52	0.0309	/	R.LSKSR.R(3)+R.NSDKLIAR.K(4)	Cas9+Cas9	1642.9365
0.8871	20190410_QExHFX1_RSLC1_Beveridge_Clausen_IMP_DSS_JRmethod_R3.16273.16273.4	xl	1.4750(1.4750+1.4750)	1.145	0.1189	/	K.SKLVSDFR.K(2)+K.SKLVSDFR.K(2)	Cas9+Cas9	2039.105
0.8863	20190410_QExHFX1_RSLC1_Beveridge_Clausen_IMP_DSS_JRmethod_R3.19104.19104.4	xl	1.7650(1.0900+0.9400)	1.765	0.1327	/	K.DFQFYKVR.E(6)+K.FDNLTKAER.G(6)	Cas9+Cas9	2332.1851
0.8859	20190410_QExHFX1_RSLC1_Beveridge_Clausen_IMP_DSS_JRmethod_R3.14616.14616.3	xl	2.3250(0.7350+1.5900)	2.325	0.3867	/	K.KDWDPK.K(1)+K.SKLVSDFR.K(2)	Cas9+Cas9	1875.973
0.885	20190410_QExHFX1_RSLC1_Beveridge_Clausen_IMP_DSS_JRmethod_R3.11351.11351.4	xl	1.3550(1.3050+1.3050)	1.355	-1.171	/	K.MIAKSEQEIGK.A(4)+K.MIAKSEQEIGK.A(4)	Cas9+Cas9	2603.3549
0.8844	20190410_QExHFX1_RSLC1_Beveridge_Clausen_IMP_DSS_JRmethod_R3.06624.06624.3	xl	2.9300(0.6450+2.4950)	0.26	-0.2119	/	K.IIKDK.D(3)+K.LKGSPEDNEQK.Q(2)	Cas9+Cas9	1997.068
0.8837	20190410_QExHFX1_RSLC1_Beveridge_Clausen_IMP_DSS_JRmethod_R3.08337.08337.3	xl	2.5700(0.7150+2.0950)	1.585	0.0309	/	R.LSKSR.R(3)+R.NSDKLIAR.K(4)	Cas9+Cas9	1642.9365
0.8835	20190410_QExHFX1_RSLC1_Beveridge_Clausen_IMP_DSS_JRmethod_R3.11912.11912.3	xl	2.9050(2.5600+0.5450)	2.515	0.3179	/	K.DDSIDNKVLTR.S(7)+R.LSKSR.R(3)	Cas9+Cas9	2002.0694
0.8834	20190410_QExHFX1_RSLC1_Beveridge_Clausen_IMP_DSS_JRmethod_R3.11062.11062.4	xl	1.3500(1.3500+1.3500)	1.35	-1.1006	/	R.NSDKLIAR.K(4)+R.NSDKLIAR.K(4)	Cas9+Cas9	1969.0955
0.8834	20190410_QExHFX1_RSLC1_Beveridge_Clausen_IMP_DSS_JRmethod_R3.11242.11242.4	xl	1.3500(1.3500+1.3500)	1.35	-0.1597	/	R.NSDKLIAR.K(4)+R.NSDKLIAR.K(4)	Cas9+Cas9	1969.0955
0.8834	20190410_QExHFX1_RSLC1_Beveridge_Clausen_IMP_DSS_JRmethod_R3.11693.11693.4	xl	1.3500(1.3500+1.3500)	1.35	-0.1805	/	R.NSDKLIAR.K(4)+R.NSDKLIAR.K(4)	Cas9+Cas9	1969.0955
0.8817	20190410_QExHFX1_RSLC1_Beveridge_Clausen_IMP_DSS_JRmethod_R3.11548.11548.4	xl	1.3450(1.3450+1.3450)	1.345	-0.8063	/	R.NSDKLIAR.K(4)+R.NSDKLIAR.K(4)	Cas9+Cas9	1969.0955
0.8802	20190410_QExHFX1_RSLC1_Beveridge_Clausen_IMP_DSS_JRmethod_R3.11052.11052.4	xl	1.3800(1.3800+1.3800)	1.38	0.9998	/	R.NSDKLIAR.K(4)+R.NSDKLIAR.K(4)	Cas9+Cas9	1969.0955
0.8799	20190410_QExHFX1_RSLC1_Beveridge_Clausen_IMP_DSS_JRmethod_R3.09922.09922.3	xl	2.5350(0.6900+2.1050)	1.22	-0.2822	/	R.DKPIR.E(2)+R.NSDKLIAR.K(4)	Cas9+Cas9	1680.9522
0.877	20190410_QExHFX1_RSLC1_Beveridge_Clausen_IMP_DSS_JRmethod_R3.16077.16077.4	xl	1.4000(1.4000+1.4000)	1.09	-2.5688	/	K.SKLVSDFR.K(2)+K.SKLVSDFR.K(2)	Cas9+Cas9	2039.105
0.8764	20190410_QExHFX1_RSLC1_Beveridge_Clausen_IMP_DSS_JRmethod_R3.17269.17269.4	xl	2.1350(1.4700+0.7700)	1.525	-4.3758	/	R.HKPENIVIEMAR.E(2)+K.YDENDKLIR.E(6)	Cas9+Cas9	2738.406
0.8744	20190410_QExHFX1_RSLC1_Beveridge_Clausen_IMP_DSS_JRmethod_R3.14293.14293.3	xl	1.5900(1.5900+1.5900)	1.59	-0.3394	/	K.NLPNEKVLPK.H(6)+K.NLPNEKVLPK.H(6)	Cas9+Cas9	2439.41
0.8737	20190410_QExHFX1_RSLC1_Beveridge_Clausen_IMP_DSS_JRmethod_R3.22696.22696.3	xl	3.0750(0.5700+2.5050)	2.64	4.5452	/	K.LKMEK.A(2)+K.MDGTEELLVKLNR.E(10)	REVERSE_spTAU_HUMAN|+Cas9	2302.2275
0.8708	20190410_QExHFX1_RSLC1_Beveridge_Clausen_IMP_DSS_JRmethod_R3.21753.21753.4	xl	2.0550(0.7850+1.3950)	1.63	-1.0752	/	K.KLVDSTDK.A(1)+R.SSFEKNPIDFLEAK.G(5)	Cas9+Cas9	2666.369
0.8699	20190410_QExHFX1_RSLC1_Beveridge_Clausen_IMP_DSS_JRmethod_R3.13349.13349.4	xl	2.0350(0.8150+1.4650)	1.455	-2.5318	/	K.MKNYWR.Q(2)+R.NSDKLIAR.K(4)	Cas9+Cas9	1950.0145
0.8688	20190410_QExHFX1_RSLC1_Beveridge_Clausen_IMP_DSS_JRmethod_R3.10930.10930.3	xl	2.2900(0.6500+1.9450)	2.29	-1.4461	/	R.EKIEK.L(2)+K.QLKEDYFK.K(3)	Cas9+Cas9	1852.9821
0.866	20190410_QExHFX1_RSLC1_Beveridge_Clausen_IMP_DSS_JRmethod_R3.10897.10897.3	xl	1.5700(1.5700+1.5700)	1.57	-0.1299	/	K.AGFIKR.Q(5)+K.AGFIKR.Q(5)	Cas9+Cas9	1518.9034
0.8638	20190410_QExHFX1_RSLC1_Beveridge_Clausen_IMP_DSS_JRmethod_R3.10761.10761.3	xl	1.5650(1.5650+1.5650)	1.565	-0.937	/	K.AGFIKR.Q(5)+K.AGFIKR.Q(5)	Cas9+Cas9	1518.9034
0.8632	20190410_QExHFX1_RSLC1_Beveridge_Clausen_IMP_DSS_JRmethod_R3.11450.11450.4	xl	1.3450(1.3450+1.3450)	1.135	-0.3055	/	K.SDNVPSEEVVKK.M(11)+K.SDNVPSEEVVKK.M(11)	Cas9+Cas9	2797.4232
0.8616	20190410_QExHFX1_RSLC1_Beveridge_Clausen_IMP_DSS_JRmethod_R3.07374.07374.3	xl	2.4550(0.6700+2.2150)	1.415	-0.4627	/	R.KMIAK.S(1)+K.SEQEIGKATAK.Y(7)	Cas9+Cas9	1888.0339
0.8577	20190410_QExHFX1_RSLC1_Beveridge_Clausen_IMP_DSS_JRmethod_R3.12618.12618.4	xl	1.3200(1.3200+1.3200)	1.32	1.21	/	K.FDNLTKAER.G(6)+K.FDNLTKAER.G(6)	Cas9+Cas9	2323.1807
0.8576	20190410_QExHFX1_RSLC1_Beveridge_Clausen_IMP_DSS_JRmethod_R3.13548.13548.3	xl	2.0000(0.9900+1.0100)	1.165	1.1021	/	K.KGILQTVK.V(1)+K.MKNYWR.Q(2)	Cas9+Cas9	1920.0654
0.857	20190410_QExHFX1_RSLC1_Beveridge_Clausen_IMP_DSS_JRmethod_R3.18230.18230.3	xl	2.0150(1.1450+0.8700)	1.91	3.6997	/	R.MTNFDKNLPNEK.V(6)+K.SKLVSDFR.K(2)	Cas9+Cas9	2538.2787
0.8553	20190410_QExHFX1_RSLC1_Beveridge_Clausen_IMP_DSS_JRmethod_R3.14617.14617.3	xl	2.0700(1.4900+0.9250)	1.305	0.0666	/	K.FDNLTKAER.G(6)+K.YDENDKLIR.E(6)	Cas9+Cas9	2395.2018
0.8522	20190410_QExHFX1_RSLC1_Beveridge_Clausen_IMP_DSS_JRmethod_R3.11373.11373.4	xl	1.4250(1.4250+1.4250)	0.89	1.0322	/	R.GKSDNVPSEEVVK.K(2)+R.GKSDNVPSEEVVK.K(2)	Cas9+Cas9	2911.4661
0.846	20190410_QExHFX1_RSLC1_Beveridge_Clausen_IMP_DSS_JRmethod_R3.07468.07468.3	xl	2.3900(1.5600+0.8300)	0.18	-0.76	/	R.KFDNLTK.A(1)+R.NKDSR.T(2)	Cas9+REVERSE_Cas9	1620.8471
0.8429	20190410_QExHFX1_RSLC1_Beveridge_Clausen_IMP_DSS_JRmethod_R3.14407.14407.3	xl	2.4400(2.0800+0.5250)	2.44	-0.2147	/	K.DDSIDNKVLTR.S(7)+R.DKPIR.E(2)	Cas9+Cas9	2040.085
0.8371	20190410_QExHFX1_RSLC1_Beveridge_Clausen_IMP_DSS_JRmethod_R3.13184.13184.4	xl	1.8400(0.8600+1.2250)	1.24	-2.2024	/	K.MKNYWR.Q(2)+R.NSDKLIAR.K(4)	Cas9+Cas9	1950.0145
0.8369	20190410_QExHFX1_RSLC1_Beveridge_Clausen_IMP_DSS_JRmethod_R3.10198.10198.4	xl	1.8700(0.9200+1.2100)	0.41	-0.484	/	R.DKPIR.E(2)+R.NSDKLIAR.K(4)	Cas9+Cas9	1680.9522
0.8363	20190410_QExHFX1_RSLC1_Beveridge_Clausen_IMP_DSS_JRmethod_R3.10802.10802.3	xl	2.3600(0.7850+1.8200)	0.535	-0.0315	/	R.KVTVK.Q(1)+K.QLKEDYFK.K(3)	Cas9,REVERSE_Cas9+Cas9	1780.9974
0.8345	20190410_QExHFX1_RSLC1_Beveridge_Clausen_IMP_DSS_JRmethod_R3.12866.12866.3	xl	1.5050(1.5050+1.5050)	1.505	-0.184	/	K.KGILQTVK.V(1)+K.KGILQTVK.V(1)	Cas9+Cas9	1909.1975
0.8315	20190410_QExHFX1_RSLC1_Beveridge_Clausen_IMP_DSS_JRmethod_R3.11350.11350.3	xl	2.1300(1.5450+0.9450)	0.2	-2.2033	/	K.MIAKSEQEIGK.A(4)+K.MRERSNKQGK.Q(7)	Cas9+REVERSE_Cas9	2603.3522
0.8288	20190410_QExHFX1_RSLC1_Beveridge_Clausen_IMP_DSS_JRmethod_R3.12986.12986.4	xl	1.8700(0.8750+1.2700)	1.105	0.3397	/	K.MKNYWR.Q(2)+R.NSDKLIAR.K(4)	Cas9+Cas9	1950.0145
0.8282	20190410_QExHFX1_RSLC1_Beveridge_Clausen_IMP_DSS_JRmethod_R3.17587.17587.3	xl	2.4850(2.1750+0.6100)	2.06	0.1466	/	K.DDSIDNKVLTR.S(7)+K.MKNYWR.Q(2)	Cas9+Cas9	2309.1473
0.8236	20190410_QExHFX1_RSLC1_Beveridge_Clausen_IMP_DSS_JRmethod_R3.10857.10857.3	xl	1.9050(1.2250+1.1550)	0.025	-0.2598	/	K.HKDTPK.Y(2)+K.KSKGKEVK.A(5)	REVERSE_spKCRM_HUMAN|+REVERSE_Cas9	1765.0097
0.8196	20190410_QExHFX1_RSLC1_Beveridge_Clausen_IMP_DSS_JRmethod_R3.18910.18910.3	xl	3.5200(0.4200+3.1000)	3.155	-0.1916	/	R.EKIEK.L(2)+K.MDGTEELLVKLNR.E(10)	Cas9+Cas9	2300.2296
0.8174	20190410_QExHFX1_RSLC1_Beveridge_Clausen_IMP_DSS_JRmethod_R3.16476.16476.3	xl	2.0150(0.8050+1.3850)	2.015	3.9501	/	K.KDEKEQIK.T(4)+R.QQLPEKYK.E(6)	spKRHB4_HUMAN|+Cas9	2187.1786
0.8073	20190410_QExHFX1_RSLC1_Beveridge_Clausen_IMP_DSS_JRmethod_R3.22961.22961.4	xl	1.9250(0.7800+1.1450)	1.66	0.3868	/	R.LEESFLVEEDKK.H(11)+R.QEDFYPFLKDNR.E(9)	Cas9+Cas9	3173.5443
0.8065	20190410_QExHFX1_RSLC1_Beveridge_Clausen_IMP_DSS_JRmethod_R3.20235.20235.3	xl	1.7200(1.6500+1.6500)	0.995	0.6283	/	R.LEESFLVEEDKK.H(11)+R.LEESFLVEEDKK.H(11)	Cas9+Cas9	3067.5375
0.7941	20190410_QExHFX1_RSLC1_Beveridge_Clausen_IMP_DSS_JRmethod_R3.10387.10387.4	xl	1.7150(0.8850+0.9900)	0.79	-1.7575	/	R.NRKNEILEMNK.L(3)+R.VYAC[160.03]DVDKK.L(8)	spKRHB2_HUMAN|+REVERSE_spK2M2_SHEEP|	2622.3144
0.7933	20190410_QExHFX1_RSLC1_Beveridge_Clausen_IMP_DSS_JRmethod_R3.22692.22692.3	xl	2.0750(0.6750+1.4000)	2.075	-3.1507	/	R.EKGGAGK.L(2)+K.MDGTEELLVKLNR.E(10)	REVERSE_spTAU_HUMAN|+Cas9	2300.2045
0.7928	20190410_QExHFX1_RSLC1_Beveridge_Clausen_IMP_DSS_JRmethod_R3.10996.10996.3	xl	2.2000(0.6500+2.0250)	1.77	-0.8613	/	R.NSDKLIAR.K(4)+K.SDNVPSEEVVKK.M(11)	Cas9+Cas9	2383.2594
0.7926	20190410_QExHFX1_RSLC1_Beveridge_Clausen_IMP_DSS_JRmethod_R3.18257.18257.3	xl	3.2450(2.7850+0.4600)	0.195	0.372	/	K.NPIDFLEAKGYK.E(9)+R.SDKNR.G(3)	Cas9+Cas9	2150.1007
0.7907	20190410_QExHFX1_RSLC1_Beveridge_Clausen_IMP_DSS_JRmethod_R3.17402.17402.3	xl	2.5400(2.2600+0.5300)	2.14	0.9631	/	K.DDSIDNKVLTR.S(7)+K.MKNYWR.Q(2)	Cas9+Cas9	2309.1473
0.7883	20190410_QExHFX1_RSLC1_Beveridge_Clausen_IMP_DSS_JRmethod_R3.22998.22998.3	xl	3.4250(0.4750+2.9500)	3.06	4.7043	/	K.LKMEK.A(2)+K.MDGTEELLVKLNR.E(10)	REVERSE_spTAU_HUMAN|+Cas9	2302.2275
0.7828	20190410_QExHFX1_RSLC1_Beveridge_Clausen_IMP_DSS_JRmethod_R3.10203.10203.3	xl	2.2400(0.7050+1.7800)	1.66	0.916	/	R.DKPIR.E(2)+R.NSDKLIAR.K(4)	Cas9+Cas9	1680.9522
0.7819	20190410_QExHFX1_RSLC1_Beveridge_Clausen_IMP_DSS_JRmethod_R3.11778.11778.3	xl	2.4750(2.2400+0.4800)	2.045	-0.0435	/	K.DDSIDNKVLTR.S(7)+R.LSKSR.R(3)	Cas9+Cas9	2002.0694
0.7793	20190410_QExHFX1_RSLC1_Beveridge_Clausen_IMP_DSS_JRmethod_R3.14732.14732.4	xl	1.7500(1.0850+0.7800)	1.75	-1.5671	/	R.NSDKLIAR.K(4)+R.SNLNKIQEK.E(5)	Cas9+REVERSE_spK2M3_SHEEP|	2126.1694
0.7789	20190410_QExHFX1_RSLC1_Beveridge_Clausen_IMP_DSS_JRmethod_R3.09783.09783.3	xl	2.4800(0.6900+2.0350)	0.295	-0.5001	/	R.DKPIR.E(2)+R.NSDKLIAR.K(4)	Cas9+Cas9	1680.9522
0.775	20190410_QExHFX1_RSLC1_Beveridge_Clausen_IMP_DSS_JRmethod_R3.11082.11082.3	xl	1.9550(1.1900+0.7650)	1.645	-2.5963	/	R.NSDKLIARK.K(4)+R.SDLNGKR.S(6)	Cas9+spEGF_HUMAN|	1970.0908
0.7732	20190410_QExHFX1_RSLC1_Beveridge_Clausen_IMP_DSS_JRmethod_R3.18308.18308.3	xl	2.6800(0.3900+2.2900)	2.68	2.3821	/	R.EQIKR.V(4)+K.SDNVPSEEVVKK.M(11)	spRASH_HUMAN|+Cas9	2140.1375
0.7699	20190410_QExHFX1_RSLC1_Beveridge_Clausen_IMP_DSS_JRmethod_R3.06620.06620.3	xl	2.2700(2.0800+0.5300)	2.27	-0.7263	/	K.LKGSPEDNEQK.Q(2)+K.LKSVK.E(2)	Cas9+Cas9	1955.0574
0.769	20190410_QExHFX1_RSLC1_Beveridge_Clausen_IMP_DSS_JRmethod_R3.08098.08098.3	xl	2.6250(0.3200+2.3550)	2.625	-0.1169	/	K.GQKNSR.E(3)+K.LVDSTDKADLR.L(7)	Cas9+Cas9	2058.0704
0.7686	20190410_QExHFX1_RSLC1_Beveridge_Clausen_IMP_DSS_JRmethod_R3.14982.14982.3	xl	2.6900(2.3750+0.6850)	0.1	0.2341	/	K.DDSIDNKVLTR.S(7)+R.DKPIR.E(2)	Cas9+Cas9	2040.085
0.7678	20190410_QExHFX1_RSLC1_Beveridge_Clausen_IMP_DSS_JRmethod_R3.12646.12646.4	xl	1.8550(0.7850+1.3150)	1.11	-0.4641	/	K.MKNYWR.Q(2)+R.NSDKLIAR.K(4)	Cas9+Cas9	1950.0145
0.7663	20190410_QExHFX1_RSLC1_Beveridge_Clausen_IMP_DSS_JRmethod_R3.18525.18525.3	xl	2.2050(0.6450+1.5600)	2.205	0.5803	/	K.FKVLGNTDR.H(2)+R.VNTEITKAPLSASMIK.R(7)	Cas9+Cas9	2888.568
0.7662	20190410_QExHFX1_RSLC1_Beveridge_Clausen_IMP_DSS_JRmethod_R3.08933.08933.3	xl	1.9400(1.2250+0.7150)	1.94	-0.7594	/	K.AGFIKR.Q(5)+K.GYKEVK.K(3)	Cas9+Cas9	1550.882
0.766	20190410_QExHFX1_RSLC1_Beveridge_Clausen_IMP_DSS_JRmethod_R3.11321.11321.4	xl	1.8600(0.7200+1.1400)	1.86	-3.3306	/	K.SSKNAKR.Y(6)+K.VEEWSVKDLK.D(7)	REVERSE_spANT3_HUMAN|+REVERSE_spSYH_HUMAN|	2159.1585
0.7658	20190410_QExHFX1_RSLC1_Beveridge_Clausen_IMP_DSS_JRmethod_R3.21126.21126.4	xl	1.9850(0.7350+1.3450)	1.18	-1.6476	/	K.KLVDSTDK.A(1)+R.SSFEKNPIDFLEAK.G(5)	Cas9+Cas9	2666.369
0.7597	20190410_QExHFX1_RSLC1_Beveridge_Clausen_IMP_DSS_JRmethod_R3.15630.15630.3	xl	1.5200(1.5200+1.5200)	1.38	2.6838	/	K.APLSASMIKR.Y(9)+K.APLSASMIKR.Y(9)	Cas9+Cas9	2283.2806
0.7588	20190410_QExHFX1_RSLC1_Beveridge_Clausen_IMP_DSS_JRmethod_R3.21868.21868.3	xl	3.2550(0.3600+2.8950)	2.91	-0.1039	/	R.DKQSGK.T(2)+K.SVKELLGITIMER.S(3)	Cas9+Cas9	2287.2456
0.7586	20190410_QExHFX1_RSLC1_Beveridge_Clausen_IMP_DSS_JRmethod_R3.11075.11075.3	xl	2.7000(0.4800+2.7000)	1.7	1.8117	/	K.GKEVK.A(2)+R.GKSDNVPSEEVVK.K(2)	REVERSE_Cas9+Cas9	2084.1
0.7552	20190410_QExHFX1_RSLC1_Beveridge_Clausen_IMP_DSS_JRmethod_R3.19485.19485.3	xl	2.0650(0.7100+1.6650)	2.065	4.8812	/	K.IQEKEDKK.V(7)+R.MTNFDKNLPNEK.V(6)	REVERSE_spKRHB4_HUMAN|+Cas9	2604.3104
0.7544	20190410_QExHFX1_RSLC1_Beveridge_Clausen_IMP_DSS_JRmethod_R3.12826.12826.4	xl	1.7700(0.7850+1.2300)	1.245	-0.3147	/	K.MKNYWR.Q(2)+R.NSDKLIAR.K(4)	Cas9+Cas9	1950.0145
0.7497	20190410_QExHFX1_RSLC1_Beveridge_Clausen_IMP_DSS_JRmethod_R3.06854.06854.3	xl	2.3700(0.5300+2.3700)	2.37	2.9583	/	-.ENTAKK.L(5)+K.SDNVPSEEVVKK.M(11)	REVERSE_spCYC_HUMAN|,REVERSE_spCYC_HORSE|+Cas9	2157.1164
0.7448	20190410_QExHFX1_RSLC1_Beveridge_Clausen_IMP_DSS_JRmethod_R3.17821.17821.3	xl	2.1900(1.5650+0.6250)	2.19	0.5762	/	K.APLSASMIKR.Y(9)+K.FIKPILEK.M(3)	Cas9+Cas9	2197.2907
0.7431	20190410_QExHFX1_RSLC1_Beveridge_Clausen_IMP_DSS_JRmethod_R3.16151.16151.4	xl	1.5800(0.8900+0.8050)	1.58	-1.0407	/	K.DLIIKLPK.Y(5)+K.SEQEIGKATAK.Y(7)	Cas9+Cas9	2237.2881
0.7409	20190410_QExHFX1_RSLC1_Beveridge_Clausen_IMP_DSS_JRmethod_R3.15074.15074.4	xl	1.8950(0.8150+1.0800)	0.26	-1.1664	/	K.KDLIIK.L(1)+K.MKNYWR.Q(2)	Cas9+Cas9	1762.9803
0.7396	20190410_QExHFX1_RSLC1_Beveridge_Clausen_IMP_DSS_JRmethod_R3.09770.09770.4	xl	1.8050(0.8600+1.1900)	0.315	0.0525	/	R.DKPIR.E(2)+R.NSDKLIAR.K(4)	Cas9+Cas9	1680.9522
0.7377	20190410_QExHFX1_RSLC1_Beveridge_Clausen_IMP_DSS_JRmethod_R3.14818.14818.4	xl	1.6050(0.8100+1.0400)	1.605	3.2671	/	K.KLLEER.L(1)+K.RNSDKLIAR.K(5)	spSYH_HUMAN|+Cas9	1996.1428
0.7363	20190410_QExHFX1_RSLC1_Beveridge_Clausen_IMP_DSS_JRmethod_R3.19801.19801.3	xl	1.7250(0.8700+1.1050)	1.47	-4.4063	/	K.FVKGIK.L(3)+R.NKEEETLKTK.K(2)	REVERSE_spCTRB_BOVIN|+REVERSE_spCAS2_BOVIN|	2047.1564
0.735	20190410_QExHFX1_RSLC1_Beveridge_Clausen_IMP_DSS_JRmethod_R3.17579.17579.4	xl	1.9200(1.4600+0.7000)	1.46	-0.9607	/	K.DDSIDNKVLTR.S(7)+K.MKNYWR.Q(2)	Cas9+Cas9	2309.1473
0.7339	20190410_QExHFX1_RSLC1_Beveridge_Clausen_IMP_DSS_JRmethod_R3.06725.06725.3	xl	2.3800(0.7000+2.0100)	0.24	-0.3122	/	K.IIKDK.D(3)+K.LKGSPEDNEQK.Q(2)	Cas9+Cas9	1997.068
0.7311	20190410_QExHFX1_RSLC1_Beveridge_Clausen_IMP_DSS_JRmethod_R3.08272.08272.3	xl	2.2650(1.5200+0.7450)	0.31	-0.1951	/	R.KFDNLTK.A(1)+R.SDKNR.G(3)	Cas9+Cas9	1620.8471
0.729	20190410_QExHFX1_RSLC1_Beveridge_Clausen_IMP_DSS_JRmethod_R3.19121.19121.3	xl	2.2150(0.6200+1.5950)	2.05	1.0614	/	K.FAAKR.E(4)+R.VNTEITKAPLSASMIK.R(7)	REVERSE_spCATG_HUMAN|+Cas9	2431.3507
0.7255	20190410_QExHFX1_RSLC1_Beveridge_Clausen_IMP_DSS_JRmethod_R3.10052.10052.4	xl	1.7100(0.8450+1.1100)	0.425	-0.3106	/	R.DKPIR.E(2)+R.NSDKLIAR.K(4)	Cas9+Cas9	1680.9522
0.7164	20190410_QExHFX1_RSLC1_Beveridge_Clausen_IMP_DSS_JRmethod_R3.15100.15100.3	xl	1.8050(1.0800+0.8450)	1.17	-0.7931	/	K.KDLIIK.L(1)+K.MKNYWR.Q(2)	Cas9+Cas9	1762.9803
0.7086	20190410_QExHFX1_RSLC1_Beveridge_Clausen_IMP_DSS_JRmethod_R3.10961.10961.4	xl	1.8100(0.6850+1.1250)	1.81	-4.3482	/	K.SSKNAKR.Y(6)+K.VEEWSVKDLK.D(7)	REVERSE_spANT3_HUMAN|+REVERSE_spSYH_HUMAN|	2159.1585
0.705	20190410_QExHFX1_RSLC1_Beveridge_Clausen_IMP_DSS_JRmethod_R3.18726.18726.4	xl	1.4150(0.8850+0.8350)	1.415	-0.7177	/	K.DFQFYKVR.E(6)+K.FDNLTKAER.G(6)	Cas9+Cas9	2332.1851
0.701	20190410_QExHFX1_RSLC1_Beveridge_Clausen_IMP_DSS_JRmethod_R3.09629.09629.4	xl	1.6600(0.8600+1.0450)	0.295	-0.4559	/	R.DKPIR.E(2)+R.NSDKLIAR.K(4)	Cas9+Cas9	1680.9522
0.6997	20190410_QExHFX1_RSLC1_Beveridge_Clausen_IMP_DSS_JRmethod_R3.11961.11961.3	xl	2.0100(0.8450+1.1650)	0.325	-0.2284	/	R.DKPIR.E(2)+K.KDLIIK.L(1)	Cas9+Cas9	1493.918
0.6973	20190410_QExHFX1_RSLC1_Beveridge_Clausen_IMP_DSS_JRmethod_R3.23579.23579.3	xl	1.4100(1.4100+1.4100)	1.41	1.4594	/	K.DFQFYKVR.E(6)+K.DFQFYKVR.E(6)	Cas9+Cas9	2341.1894
0.6965	20190410_QExHFX1_RSLC1_Beveridge_Clausen_IMP_DSS_JRmethod_R3.11240.11240.3	xl	1.9900(0.7150+1.4950)	1.305	-2.5034	/	K.KDWDPK.K(1)+R.QQLPEKYK.E(6)	Cas9+Cas9	1958.0148
0.6819	20190410_QExHFX1_RSLC1_Beveridge_Clausen_IMP_DSS_JRmethod_R3.12845.12845.3	xl	1.9800(0.6900+1.8650)	1.98	0.9653	/	R.NMRKVR.G(4)+R.NSDKLIAR.K(4)	spTRFL_HUMAN|+Cas9	1856.0413
0.6779	20190410_QExHFX1_RSLC1_Beveridge_Clausen_IMP_DSS_JRmethod_R3.18916.18916.3	xl	1.6850(0.8050+0.8800)	1.685	-2.1387	/	K.MAQRISKLK.K(7)+K.MEEC[160.03]KSR.Y(5)	REVERSE_spPEPC_PIG|+REVERSE_spK2M3_SHEEP|,REVERSE_spKRHB1_HUMAN|,REVERSE_spKRHB3_HUMAN|,REVERSE_spKRHB5_HUMAN|,REVERSE_spKRHB6_HUMAN|	2150.1009
0.6753	20190410_QExHFX1_RSLC1_Beveridge_Clausen_IMP_DSS_JRmethod_R3.10540.10540.3	xl	1.3850(1.3850+1.3850)	1.385	0.2291	/	R.QQLPEKYK.E(6)+R.QQLPEKYK.E(6)	Cas9+Cas9	2203.1888
0.6737	20190410_QExHFX1_RSLC1_Beveridge_Clausen_IMP_DSS_JRmethod_R3.19508.19508.4	xl	1.6700(0.7500+1.0900)	1.45	0.205	/	R.LKHQRIER.V(2)+K.THKYDPAQR.Y(3)	REVERSE_spRASH_HUMAN|+spPEPC_PIG|	2331.2559
0.6724	20190410_QExHFX1_RSLC1_Beveridge_Clausen_IMP_DSS_JRmethod_R3.12291.12291.3	xl	1.4900(1.4900+1.4900)	0.995	0.8295	/	K.VKYVTEGMR.K(2)+K.VKYVTEGMR.K(2)	Cas9+Cas9	2301.186
0.6714	20190410_QExHFX1_RSLC1_Beveridge_Clausen_IMP_DSS_JRmethod_R3.19956.19956.3	xl	2.5950(2.3400+0.3200)	2.595	4.2671	/	R.LENLIAQLPGEKK.N(12)+R.TLQKK.L(4)	Cas9+spCO5_HUMAN|	2206.2936
0.6709	20190410_QExHFX1_RSLC1_Beveridge_Clausen_IMP_DSS_JRmethod_R3.16541.16541.3	xl	1.9950(1.2950+0.7000)	1.76	0.816	/	R.MTNFDKNLPNEK.V(6)+K.SKLVSDFR.K(2)	Cas9+Cas9	2538.2787
0.6658	20190410_QExHFX1_RSLC1_Beveridge_Clausen_IMP_DSS_JRmethod_R3.13554.13554.4	xl	1.9900(0.7400+1.2500)	0.035	-0.2044	/	K.KDLIIK.L(1)+R.NSDKLIAR.K(4)	Cas9+Cas9	1782.0614
0.6653	20190410_QExHFX1_RSLC1_Beveridge_Clausen_IMP_DSS_JRmethod_R3.11225.11225.4	xl	1.4800(0.7750+0.9500)	1.48	-1.5662	/	K.LDKLER.F(3)+K.QLTKSNAPR.V(4)	REVERSE_spLALBA_BOVIN|+spDHE3_BOVIN|	1924.0741
0.6605	20190410_QExHFX1_RSLC1_Beveridge_Clausen_IMP_DSS_JRmethod_R3.08661.08661.3	xl	2.1100(0.6150+1.7350)	1.355	-0.192	/	R.LSKSR.R(3)+R.NSDKLIAR.K(4)	Cas9+Cas9	1642.9365
0.6561	20190410_QExHFX1_RSLC1_Beveridge_Clausen_IMP_DSS_JRmethod_R3.07983.07983.4	xl	2.0150(0.5200+1.6750)	2.015	-1.0403	/	K.GQKNSR.E(3)+K.LVDSTDKADLR.L(7)	Cas9+Cas9	2058.0704
0.6518	20190410_QExHFX1_RSLC1_Beveridge_Clausen_IMP_DSS_JRmethod_R3.11453.11453.3	xl	1.4950(1.4950+1.4950)	0.89	0.59	/	K.SDNVPSEEVVKK.M(11)+K.SDNVPSEEVVKK.M(11)	Cas9+Cas9	2797.4232
0.6446	20190410_QExHFX1_RSLC1_Beveridge_Clausen_IMP_DSS_JRmethod_R3.17680.17680.3	xl	1.7150(1.0300+0.9000)	1.26	2.955	/	R.FLLDKTESR.F(5)+K.ILC[160.03]TKAENAR.M(5)	REVERSE_spTRFE_HUMAN|+spK1H2_HUMAN|	2420.2732
0.6404	20190410_QExHFX1_RSLC1_Beveridge_Clausen_IMP_DSS_JRmethod_R3.20281.20281.4	xl	1.4950(0.9200+0.7450)	1.495	-0.4386	/	K.DFQFYKVR.E(6)+K.YDENDKLIR.E(6)	Cas9+Cas9	2404.2062
0.6397	20190410_QExHFX1_RSLC1_Beveridge_Clausen_IMP_DSS_JRmethod_R3.02684.02684.3	xl	1.7500(0.9750+1.1400)	0.61	0.0873	/	R.NKDSR.T(2)+R.SDKNR.G(3)	REVERSE_Cas9+Cas9	1374.6851
0.6371	20190410_QExHFX1_RSLC1_Beveridge_Clausen_IMP_DSS_JRmethod_R3.06964.06964.3	xl	2.0450(0.6100+2.0500)	2.045	3.7223	/	-.ENTAKK.L(5)+K.SDNVPSEEVVKK.M(11)	REVERSE_spCYC_HUMAN|,REVERSE_spCYC_HORSE|+Cas9	2157.1164
0.6283	20190410_QExHFX1_RSLC1_Beveridge_Clausen_IMP_DSS_JRmethod_R3.13562.13562.3	xl	1.3350(1.3350+1.3350)	1.335	0.0024	/	K.ESILPKR.N(6)+K.ESILPKR.N(6)	Cas9+Cas9	1821.0723
0.6223	20190410_QExHFX1_RSLC1_Beveridge_Clausen_IMP_DSS_JRmethod_R3.11272.11272.4	xl	1.5200(0.8500+0.9150)	0.56	0.6983	/	R.DKPIR.E(2)+K.MKNYWR.Q(2)	Cas9+Cas9	1661.8711
0.6179	20190410_QExHFX1_RSLC1_Beveridge_Clausen_IMP_DSS_JRmethod_R3.19759.19759.4	xl	1.4000(0.7950+0.9700)	1.4	0.8297	/	K.DFQFYKVR.E(6)+K.FDNLTKAER.G(6)	Cas9+Cas9	2332.1851
0.6128	20190410_QExHFX1_RSLC1_Beveridge_Clausen_IMP_DSS_JRmethod_R3.17883.17883.4	xl	1.9100(1.3400+0.5700)	1.91	0.2078	/	K.NPIDFLEAKGYK.E(9)+R.SDKNR.G(3)	Cas9+Cas9	2150.1007
0.6088	20190410_QExHFX1_RSLC1_Beveridge_Clausen_IMP_DSS_JRmethod_R3.16162.16162.3	xl	1.6800(0.9250+0.7550)	1.68	-3.3405	/	K.QQTPKIQK.G(5)+K.SLLKQTR.Y(4)	spSSPA_STAAU|+REVERSE_spEGF_HUMAN|	1952.1418
0.6064	20190410_QExHFX1_RSLC1_Beveridge_Clausen_IMP_DSS_JRmethod_R3.14964.14964.3	xl	1.8600(0.6250+1.4650)	1.86	-0.4634	/	K.FAAKR.E(4)+K.FKVLGNTDR.H(2)	REVERSE_spCATG_HUMAN|+Cas9	1777.9838
0.6039	20190410_QExHFX1_RSLC1_Beveridge_Clausen_IMP_DSS_JRmethod_R3.06521.06521.3	xl	2.2500(2.1600+0.3850)	2.25	-0.3798	/	K.LKGSPEDNEQK.Q(2)+K.LKSVK.E(2)	Cas9+Cas9	1955.0574
0.6037	20190410_QExHFX1_RSLC1_Beveridge_Clausen_IMP_DSS_JRmethod_R3.14254.14254.4	xl	1.6900(0.9750+0.7150)	1.16	1.5377	/	R.KDAEAWFNEKSK.E(10)+R.TKYETELGLR.Q(2)	spK1C10_HUMAN|+spK1M1_SHEEP|	2798.4125
0.5956	20190410_QExHFX1_RSLC1_Beveridge_Clausen_IMP_DSS_JRmethod_R3.11710.11710.3	xl	2.0200(0.5150+1.6300)	2.02	-3.8257	/	K.KSPVK.Y(1)+K.LKGSPEDNEQK.Q(2)	REVERSE_Cas9+Cas9	1939.0261
0.5926	20190410_QExHFX1_RSLC1_Beveridge_Clausen_IMP_DSS_JRmethod_R3.17219.17219.4	xl	1.5350(0.9850+0.7150)	1.535	0.7559	/	K.FIKPILEK.M(3)+R.KFDNLTK.A(1)	Cas9+Cas9	1989.155
0.5905	20190410_QExHFX1_RSLC1_Beveridge_Clausen_IMP_DSS_JRmethod_R3.16244.16244.3	xl	1.4850(1.2200+1.0550)	0.49	-0.3762	/	R.NSDKLIAR.K(4)+K.RNSDKLIAR.K(5)	Cas9+Cas9	2125.1966
0.588	20190410_QExHFX1_RSLC1_Beveridge_Clausen_IMP_DSS_JRmethod_R3.12397.12397.3	xl	2.3750(2.1250+0.3850)	1.69	-0.8329	/	K.DDSIDNKVLTR.S(7)+R.LSKSR.R(3)	Cas9+Cas9	2002.0694
0.5855	20190410_QExHFX1_RSLC1_Beveridge_Clausen_IMP_DSS_JRmethod_R3.20806.20806.4	xl	1.4650(0.7350+0.8350)	1.38	-0.0134	/	K.DTMKYNHLAGK.H(4)+H.QLVEADKC[160.03]GTQK.L(7)	REVERSE_spCO5_HUMAN|+spK1H7_HUMAN|,spK1H8_HUMAN|	2790.3679
0.5826	20190410_QExHFX1_RSLC1_Beveridge_Clausen_IMP_DSS_JRmethod_R3.14499.14499.4	xl	1.5350(0.8050+0.7300)	1.08	-4.6249	/	K.MKNYWR.Q(2)+R.QAQEKFGK.D(5)	Cas9+spTRFL_HUMAN|	1968.9879
0.5738	20190410_QExHFX1_RSLC1_Beveridge_Clausen_IMP_DSS_JRmethod_R3.17783.17783.3	xl	2.0650(0.5050+1.7750)	1.84	-0.1528	/	K.FDLKESK.V(4)+R.KFDNLTK.A(1)	REVERSE_spTAU_HUMAN|+Cas9	1867.993
0.5661	20190410_QExHFX1_RSLC1_Beveridge_Clausen_IMP_DSS_JRmethod_R3.12442.12442.3	xl	1.5900(0.8000+0.7900)	1.59	-1.5385	/	K.EILVKTLR.V(5)+R.KDITGKLK.D(6)	spCO5_HUMAN|+spNQO1_HUMAN|	2010.2452
0.5642	20190410_QExHFX1_RSLC1_Beveridge_Clausen_IMP_DSS_JRmethod_R3.12366.12366.3	xl	1.7350(0.9850+0.9800)	0.335	1.6547	/	R.FVTKNSQDK.S(4)+R.SIKGNEDVK.Y(3)	spGAG_SCVLA|+REVERSE_spRS27A_HUMAN|	2192.1324
0.557	20190410_QExHFX1_RSLC1_Beveridge_Clausen_IMP_DSS_JRmethod_R3.10949.10949.4	xl	1.8550(0.5350+1.5300)	1.855	-0.2077	/	R.EKIEK.L(2)+K.QLKEDYFK.K(3)	Cas9+Cas9	1852.9821
0.5518	20190410_QExHFX1_RSLC1_Beveridge_Clausen_IMP_DSS_JRmethod_R3.13980.13980.3	xl	1.3650(1.2550+0.9850)	1.11	-3.9956	/	K.LVDSKNFDDYMK.S(5)+K.LVFKQK.S(4)	spFABPH_HUMAN|+REVERSE_spSYH_HUMAN|	2373.2289
0.5502	20190410_QExHFX1_RSLC1_Beveridge_Clausen_IMP_DSS_JRmethod_R3.12793.12793.3	xl	1.5600(0.9600+1.1350)	1.01	1.0396	/	-.ENTAKK.L(5)+K.TDQGIKNLSVEDAAR.L(6)	REVERSE_spCYC_HUMAN|,REVERSE_spCYC_HORSE|+spCATA_HUMAN|	2443.2553
0.5401	20190410_QExHFX1_RSLC1_Beveridge_Clausen_IMP_DSS_JRmethod_R3.16139.16139.3	xl	1.6750(1.1250+0.7400)	1.425	-1.1388	/	K.DDSIDNKVLTR.S(7)+R.NSDKLIAR.K(4)	Cas9+Cas9	2328.2284
0.5392	20190410_QExHFX1_RSLC1_Beveridge_Clausen_IMP_DSS_JRmethod_R3.08664.08664.4	xl	1.6050(0.7000+1.1450)	0.765	-0.1129	/	R.LSKSR.R(3)+R.NSDKLIAR.K(4)	Cas9+Cas9	1642.9365
0.5206	20190410_QExHFX1_RSLC1_Beveridge_Clausen_IMP_DSS_JRmethod_R3.17950.17950.3	xl	1.8650(0.5950+1.2700)	1.61	-0.6341	/	K.ESILPKR.N(6)+R.VNTEITKAPLSASMIK.R(7)	Cas9+Cas9	2681.5036
0.5193	20190410_QExHFX1_RSLC1_Beveridge_Clausen_IMP_DSS_JRmethod_R3.17712.17712.3	xl	1.2300(1.2300+1.2300)	1.23	0.9864	/	K.QLKEDYFK.K(3)+K.QLKEDYFK.K(3)	Cas9+Cas9	2277.1568
0.5122	20190410_QExHFX1_RSLC1_Beveridge_Clausen_IMP_DSS_JRmethod_R3.08858.08858.4	xl	1.7250(1.1600+0.5650)	1.725	-0.0685	/	K.KGILQTVK.V(1)+R.LSKSR.R(3)	Cas9+Cas9	1612.9875
0.5115	20190410_QExHFX1_RSLC1_Beveridge_Clausen_IMP_DSS_JRmethod_R3.08339.08339.4	xl	1.7600(0.6700+1.3300)	0.31	-0.2583	/	R.LSKSR.R(3)+R.NSDKLIAR.K(4)	Cas9+Cas9	1642.9365
0.5096	20190410_QExHFX1_RSLC1_Beveridge_Clausen_IMP_DSS_JRmethod_R3.15892.15892.4	xl	1.8600(0.5900+1.5350)	1.26	3.7722	/	R.EKIEK.L(2)+R.GGLSELDKAGFIK.R(8)	Cas9+Cas9	2117.1619
0.5088	20190410_QExHFX1_RSLC1_Beveridge_Clausen_IMP_DSS_JRmethod_R3.09395.09395.3	xl	1.7350(0.7250+1.2050)	1.12	-0.3233	/	R.LSKSR.R(3)+K.MKNYWR.Q(2)	Cas9+Cas9	1623.8555
0.5071	20190410_QExHFX1_RSLC1_Beveridge_Clausen_IMP_DSS_JRmethod_R3.04563.04563.3	xl	1.7100(0.9100+0.8000)	1.19	0.0893	/	K.GQKNSR.E(3)+K.GYKEVK.K(3)	Cas9+Cas9	1548.8259
0.4999	20190410_QExHFX1_RSLC1_Beveridge_Clausen_IMP_DSS_JRmethod_R3.11030.11030.3	xl	1.8300(0.7850+1.0450)	0.36	-0.7247	/	K.KLKSVK.E(3)+K.QQKLGR.V(3)	Cas9+REVERSE_spSYH_HUMAN|	1567.9773
0.4979	20190410_QExHFX1_RSLC1_Beveridge_Clausen_IMP_DSS_JRmethod_R3.10833.10833.3	xl	2.0750(0.5100+1.5650)	1.875	0.8542	/	K.FAAKR.E(4)+K.SEQEIGKATAK.Y(7)	REVERSE_spCATG_HUMAN|+Cas9	1890.021
0.4934	20190410_QExHFX1_RSLC1_Beveridge_Clausen_IMP_DSS_JRmethod_R3.14513.14513.4	xl	2.1150(0.4300+1.6850)	1.485	1.148	/	R.FEKR.L(3)+K.TYAHLFDDKVMK.Q(9)	REVERSE_spANXA5_HUMAN|,REVERSE_spCO5_HUMAN|+Cas9	2183.1084
0.4896	20190410_QExHFX1_RSLC1_Beveridge_Clausen_IMP_DSS_JRmethod_R3.09272.09272.4	xl	1.9200(0.5300+1.5900)	1.2	-0.1282	/	K.EVKK.D(3)+K.SDNVPSEEVVKKMK.N(11)	Cas9+Cas9	2229.1925
0.4887	20190410_QExHFX1_RSLC1_Beveridge_Clausen_IMP_DSS_JRmethod_R3.10895.10895.3	xl	1.3150(1.2250+1.2250)	0.805	0.4022	/	K.SDNVPSEEVVKK.M(11)+K.SDNVPSEEVVKK.M(11)	Cas9+Cas9	2797.4232
0.4885	20190410_QExHFX1_RSLC1_Beveridge_Clausen_IMP_DSS_JRmethod_R3.24368.24368.4	xl	2.0400(1.7900+0.4500)	1.7	1.8381	/	R.FAWMTRKSEETITPWNFEEVVDK.G(7)+R.KINTLK.N(1)	Cas9+REVERSE_spSYH_HUMAN|	3695.8907
0.4813	20190410_QExHFX1_RSLC1_Beveridge_Clausen_IMP_DSS_JRmethod_R3.18067.18067.4	xl	1.6550(1.0900+0.5650)	1.655	-0.1686	/	K.NPIDFLEAKGYK.E(9)+R.SDKNR.G(3)	Cas9+Cas9	2150.1007
0.4801	20190410_QExHFX1_RSLC1_Beveridge_Clausen_IMP_DSS_JRmethod_R3.17327.17327.3	xl	2.3400(2.1700+0.3650)	1.905	0.9518	/	K.LPKYSLFELENGR.K(3)+R.SDKNR.G(3)	Cas9+Cas9	2321.2014
0.4648	20190410_QExHFX1_RSLC1_Beveridge_Clausen_IMP_DSS_JRmethod_R3.13732.13732.3	xl	1.1050(1.1050+1.1050)	1.105	-0.9881	/	K.ESILPKR.N(6)+K.ESILPKR.N(6)	Cas9+Cas9	1821.0723
0.4648	20190410_QExHFX1_RSLC1_Beveridge_Clausen_IMP_DSS_JRmethod_R3.19894.19894.3	xl	1.1050(1.1050+1.1050)	1.105	-1.4774	/	K.FIKPILEK.M(3)+K.FIKPILEK.M(3)	Cas9+Cas9	2111.3009
0.4647	20190410_QExHFX1_RSLC1_Beveridge_Clausen_IMP_DSS_JRmethod_R3.13399.13399.3	xl	1.1800(1.1800+1.1800)	1.18	0.103	/	K.ESILPKR.N(6)+K.ESILPKR.N(6)	Cas9+Cas9	1821.0723
0.4591	20190410_QExHFX1_RSLC1_Beveridge_Clausen_IMP_DSS_JRmethod_R3.13235.13235.3	xl	1.1750(1.1750+1.1750)	1.175	0.3041	/	K.ESILPKR.N(6)+K.ESILPKR.N(6)	Cas9+Cas9	1821.0723
0.4582	20190410_QExHFX1_RSLC1_Beveridge_Clausen_IMP_DSS_JRmethod_R3.08492.08492.3	xl	2.1600(1.9150+0.3100)	2.16	-0.4692	/	K.VKYVTEGMR.K(2)+K.VPSKK.F(4)	Cas9+Cas9	1776.9807
0.4529	20190410_QExHFX1_RSLC1_Beveridge_Clausen_IMP_DSS_JRmethod_R3.10344.10344.4	xl	1.6150(1.0500+0.5650)	1.615	-3.8213	/	E.ILNQRLSKK.K(8)+R.NKDSR.T(2)	REVERSE_spPEPA_BOVIN|,REVERSE_spPEPA_PIG|+REVERSE_Cas9	1855.0638
0.442	20190410_QExHFX1_RSLC1_Beveridge_Clausen_IMP_DSS_JRmethod_R3.13461.13461.3	xl	1.7900(0.5900+1.2000)	1.555	-0.8007	/	K.LVDSTDKADLR.L(7)+K.SDNVPSEEVVKK.M(11)	Cas9+Cas9	2699.3864
0.4406	20190410_QExHFX1_RSLC1_Beveridge_Clausen_IMP_DSS_JRmethod_R3.02303.02303.3	xl	1.2350(1.2350+1.2350)	0.48	-0.178	/	K.GQKNSR.E(3)+K.GQKNSR.E(3)	Cas9+Cas9	1514.7913
0.4396	20190410_QExHFX1_RSLC1_Beveridge_Clausen_IMP_DSS_JRmethod_R3.09273.09273.3	xl	1.8100(0.6050+1.4500)	1.31	-0.7743	/	R.LSKSR.R(3)+K.MKNYWR.Q(2)	Cas9+Cas9	1623.8555
0.439	20190410_QExHFX1_RSLC1_Beveridge_Clausen_IMP_DSS_JRmethod_R3.06626.06626.4	xl	1.6950(0.5150+1.3850)	1.695	-0.1279	/	K.IIKDK.D(3)+K.LKGSPEDNEQK.Q(2)	Cas9+Cas9	1997.068
0.4177	20190410_QExHFX1_RSLC1_Beveridge_Clausen_IMP_DSS_JRmethod_R3.06518.06518.4	xl	1.6150(1.3050+0.5550)	1.615	0.1853	/	K.LKGSPEDNEQK.Q(2)+K.LKSVK.E(2)	Cas9+Cas9	1955.0574
0.4176	20190410_QExHFX1_RSLC1_Beveridge_Clausen_IMP_DSS_JRmethod_R3.19754.19754.3	xl	1.5650(1.0850+0.6900)	1.565	-4.1987	/	R.KDFQFYKVR.E(7)+K.YDENDKLIR.E(6)	Cas9+Cas9	2532.3012
0.4174	20190410_QExHFX1_RSLC1_Beveridge_Clausen_IMP_DSS_JRmethod_R3.11773.11773.4	xl	1.6700(1.3600+0.5450)	1.25	-1.0628	/	K.DDSIDNKVLTR.S(7)+R.LSKSR.R(3)	Cas9+Cas9	2002.0694
0.4126	20190410_QExHFX1_RSLC1_Beveridge_Clausen_IMP_DSS_JRmethod_R3.24158.24158.3	xl	1.5900(0.9500+0.7450)	1.59	0.0346	/	K.EALQIKYNFSFR.Y(6)+R.TGVKGLSR.S(4)	spCO5_HUMAN|+REVERSE_spALBU_BOVIN|	2469.3379
0.4042	20190410_QExHFX1_RSLC1_Beveridge_Clausen_IMP_DSS_JRmethod_R3.21968.21968.3	xl	1.7350(0.6450+1.3350)	1.735	1.7115	/	R.ELKDLK.G(3)+K.LQEKTAKPKHK.V(9)	spLALBA_BOVIN|+REVERSE_spALBU_HUMAN|	2189.2782
0.3988	20190410_QExHFX1_RSLC1_Beveridge_Clausen_IMP_DSS_JRmethod_R3.15728.15728.3	xl	1.5900(0.6600+1.0400)	1.59	-2.1156	/	R.QNLIKNGK.L(5)+R.TQKLLSKNPK.N(7)	spPEPA_PIG|+spEGF_HUMAN|	2207.3
0.3981	20190410_QExHFX1_RSLC1_Beveridge_Clausen_IMP_DSS_JRmethod_R3.16898.16898.3	xl	1.6000(1.1400+0.6950)	1.35	-1.1759	/	K.KESKVSMSK.N(4)+K.QKNGIK.V(2)	spUB2E1_HUMAN|+spGFP_AEQVI|	1847.0185
0.3967	20190410_QExHFX1_RSLC1_Beveridge_Clausen_IMP_DSS_JRmethod_R3.11208.11208.4	xl	1.4850(0.6400+1.0900)	1.045	1.6256	/	K.KKEER.A(2)+R.MALEAEYKAR.F(8)	spCYC_HUMAN|+REVERSE_spK1H2_HUMAN|	2007.0458
0.3964	20190410_QExHFX1_RSLC1_Beveridge_Clausen_IMP_DSS_JRmethod_R3.13335.13335.3	xl	1.2400(1.2400+1.2400)	0.29	-4.9499	/	R.KFDNLTK.A(1)+R.KFDNLTK.A(1)	Cas9+Cas9	1867.009
0.3939	20190410_QExHFX1_RSLC1_Beveridge_Clausen_IMP_DSS_JRmethod_R3.17675.17675.4	xl	1.6000(1.0400+0.5600)	1.18	-3.4092	/	R.EDLIAYLKKATNE.-(8)+R.KGNLDSR.G(1)	spCYC_HORSE|+REVERSE_spEGF_HUMAN|	2433.275
0.3898	20190410_QExHFX1_RSLC1_Beveridge_Clausen_IMP_DSS_JRmethod_R3.25032.25032.3	xl	1.9850(0.5100+1.5100)	1.605	3.567	/	K.LLSKNPK.N(4)+K.TEVQTGGFSKESILPK.R(10)	spEGF_HUMAN|+Cas9	2656.4686
0.3893	20190410_QExHFX1_RSLC1_Beveridge_Clausen_IMP_DSS_JRmethod_R3.12684.12684.4	xl	1.3900(0.6050+1.1250)	1.39	-2.0744	/	K.DIKER.A(3)+K.LDDITKYYK.S(6)	spGSTA1_HUMAN|+REVERSE_spK1C10_HUMAN|	1955.0251
0.3852	20190410_QExHFX1_RSLC1_Beveridge_Clausen_IMP_DSS_JRmethod_R3.17093.17093.4	xl	1.8450(0.4000+1.4450)	1.845	-0.9239	/	K.FAAKR.E(4)+R.LKTYAHLFDDK.V(2)	REVERSE_spCATG_HUMAN|+Cas9	2079.1152
0.3823	20190410_QExHFX1_RSLC1_Beveridge_Clausen_IMP_DSS_JRmethod_R3.09796.09796.4	xl	1.6000(0.5950+1.0050)	0.97	3.2682	/	K.GADGKTK.L(5)+R.KPVDKFKDC[160.03]HLAR.V(5)	spTAU_HUMAN|+spTRFL_HUMAN|	2426.2739
0.3628	20190410_QExHFX1_RSLC1_Beveridge_Clausen_IMP_DSS_JRmethod_R3.21239.21239.4	xl	1.4350(0.5650+1.1100)	1.435	-1.6384	/	K.ADKLANEGR.Q(3)+K.AKIQDKEGIPPDQQR.L(2)	REVERSE_spK2C1_HUMAN|+spRS27A_HUMAN|	2832.4728
0.357	20190410_QExHFX1_RSLC1_Beveridge_Clausen_IMP_DSS_JRmethod_R3.21266.21266.3	xl	1.8450(0.5300+1.3150)	1.845	4.3815	/	K.FVLKTPK.G(4)+K.TEVQTGGFSKESILPKR.N(10)	spSYH_HUMAN|+Cas9	2845.5952
0.3538	20190410_QExHFX1_RSLC1_Beveridge_Clausen_IMP_DSS_JRmethod_R3.13285.13285.3	xl	1.6600(0.7150+1.0300)	1.245	3.5361	/	K.KDWDPKK.Y(6)+K.TVEVFEAKPFK.Q(8)	Cas9+REVERSE_spALBU_BOVIN|	2347.2463
0.3513	20190410_QExHFX1_RSLC1_Beveridge_Clausen_IMP_DSS_JRmethod_R3.02901.02901.3	xl	1.5000(0.7500+0.8650)	1.5	0.013	/	R.DKQSGK.T(2)+R.HSIKK.N(4)	Cas9+Cas9	1410.783
0.3487	20190410_QExHFX1_RSLC1_Beveridge_Clausen_IMP_DSS_JRmethod_R3.13329.13329.3	xl	1.1450(1.1450+1.1450)	0.45	-0.5884	/	R.KFDNLTK.A(1)+R.KFDNLTK.A(1)	Cas9+Cas9	1867.009
0.3438	20190410_QExHFX1_RSLC1_Beveridge_Clausen_IMP_DSS_JRmethod_R3.15391.15391.4	xl	1.4100(0.5850+0.8250)	1.41	4.6495	/	R.DKGTRK.N(2)+K.RHKGKPPR.R(5)	REVERSE_spEGF_HUMAN|+REVERSE_spPDGFB_HUMAN|	1816.0543
0.3426	20190410_QExHFX1_RSLC1_Beveridge_Clausen_IMP_DSS_JRmethod_R3.16091.16091.3	xl	1.8250(0.5400+1.2850)	1.18	-0.5894	/	K.KDWDPK.K(1)+K.SKLVSDFR.K(2)	Cas9+Cas9	1875.973
0.3337	20190410_QExHFX1_RSLC1_Beveridge_Clausen_IMP_DSS_JRmethod_R3.21551.21551.3	xl	1.8300(0.4450+1.3850)	1.735	-1.6211	/	R.FLEQKNK.L(5)+K.SKLVSDFR.K(2)	spKRHB2_HUMAN|+Cas9	1994.0836
0.3305	20190410_QExHFX1_RSLC1_Beveridge_Clausen_IMP_DSS_JRmethod_R3.11410.11410.3	xl	1.7400(0.5700+1.4150)	1.265	-1.1942	/	K.KDWDPK.K(1)+R.QQLPEKYK.E(6)	Cas9+Cas9	1958.0148
0.3272	20190410_QExHFX1_RSLC1_Beveridge_Clausen_IMP_DSS_JRmethod_R3.11238.11238.3	xl	1.8250(1.3100+0.5150)	1.825	2.5539	/	K.FWGKYLYEIAR.R(4)+L.INKK.L(3)	spALBU_BOVIN|+REVERSE_Cas9,spCASB_BOVIN|,spTAU_HUMAN|	2084.1458
0.3223	20190410_QExHFX1_RSLC1_Beveridge_Clausen_IMP_DSS_JRmethod_R3.16003.16003.3	xl	1.6350(0.7450+1.1150)	1.03	2.528	/	R.FTMELAKK.G(7)+R.MTNFDKNLPNEK.V(6)	spDHE3_BOVIN|+Cas9	2554.281
0.3171	20190410_QExHFX1_RSLC1_Beveridge_Clausen_IMP_DSS_JRmethod_R3.15667.15667.3	xl	1.9550(0.5950+1.5700)	0.745	4.7889	/	K.LKMEK.A(2)+K.QLKEDYFK.K(3)	REVERSE_spTAU_HUMAN|+Cas9	1854.98
0.3147	20190410_QExHFX1_RSLC1_Beveridge_Clausen_IMP_DSS_JRmethod_R3.26567.26567.3	xl	2.2700(0.5350+1.8900)	0.01	4.6721	/	K.FIPKK.R(4)+K.NPIDFLEAKGYKEVK.K(12)	REVERSE_spPDGFB_HUMAN|+Cas9	2519.4038
0.3135	20190410_QExHFX1_RSLC1_Beveridge_Clausen_IMP_DSS_JRmethod_R3.10475.10475.4	xl	1.4250(1.2700+0.5450)	1.425	1.163	/	K.RNSDKLIAR.K(5)+K.RWAKR.E(4)	Cas9+REVERSE_spUBE2I_HUMAN|	1925.107
0.3105	20190410_QExHFX1_RSLC1_Beveridge_Clausen_IMP_DSS_JRmethod_R3.08003.08003.4	xl	1.5800(0.5300+1.2900)	0.775	-0.184	/	R.LSKSR.R(3)+R.NSDKLIAR.K(4)	Cas9+Cas9	1642.9365
0.3104	20190410_QExHFX1_RSLC1_Beveridge_Clausen_IMP_DSS_JRmethod_R3.06617.06617.4	xl	1.4850(1.2550+0.4950)	1.485	-0.5329	/	K.LKGSPEDNEQK.Q(2)+K.LKSVK.E(2)	Cas9+Cas9	1955.0574
0.3091	20190410_QExHFX1_RSLC1_Beveridge_Clausen_IMP_DSS_JRmethod_R3.15669.15669.3	xl	1.5900(0.8300+1.0250)	0.215	-3.5348	/	R.AVSWAKLAR.E(6)+R.C[160.03]ASLQKFGER.A(6)	REVERSE_spALBU_BOVIN|+spALBU_BOVIN|,spALBU_HUMAN|	2333.2313
0.309	20190410_QExHFX1_RSLC1_Beveridge_Clausen_IMP_DSS_JRmethod_R3.09180.09180.4	xl	1.8650(1.5850+0.5200)	0.06	0.0492	/	K.APLSASMIKR.Y(9)+R.NKDSR.T(2)	Cas9+REVERSE_Cas9	1828.9828
0.3057	20190410_QExHFX1_RSLC1_Beveridge_Clausen_IMP_DSS_JRmethod_R3.14819.14819.3	xl	1.4650(0.9000+0.7050)	1.225	-1.5592	/	K.QLKEDYFK.K(3)+K.VITLKSK.L(5)	Cas9+Cas9	1995.1291
0.3054	20190410_QExHFX1_RSLC1_Beveridge_Clausen_IMP_DSS_JRmethod_R3.15652.15652.3	xl	1.7200(1.1600+0.5600)	1.72	2.2951	/	K.LKGSPEDNEQK.Q(2)+K.LTNIKR.Y(5)	Cas9+spSYH_HUMAN|	2125.1378
0.303	20190410_QExHFX1_RSLC1_Beveridge_Clausen_IMP_DSS_JRmethod_R3.18057.18057.3	xl	1.5650(0.7350+0.8300)	0.685	-1.4805	/	-.KQKSFYEK.S(3)+R.TPC[160.03]KGGIR.Y(4)	REVERSE_spPRDX1_HUMAN|+spDHE3_BOVIN|	2082.0931
0.3013	20190410_QExHFX1_RSLC1_Beveridge_Clausen_IMP_DSS_JRmethod_R3.20452.20452.4	xl	1.3350(0.9500+0.5650)	1.335	-0.062	/	K.DFQFYKVR.E(6)+K.YDENDKLIR.E(6)	Cas9+Cas9	2404.2062
0.2989	20190410_QExHFX1_RSLC1_Beveridge_Clausen_IMP_DSS_JRmethod_R3.09050.09050.3	xl	1.7200(1.1150+0.6050)	0.88	-0.2681	/	K.AGFIKR.Q(5)+K.GYKEVK.K(3)	Cas9+Cas9	1550.882
0.2981	20190410_QExHFX1_RSLC1_Beveridge_Clausen_IMP_DSS_JRmethod_R3.12685.12685.3	xl	1.6200(0.5600+1.0600)	1.59	-1.811	/	R.DLKWWELR.H(3)+K.SDNVPSEEVVKK.M(11)	spEGF_HUMAN|+Cas9	2612.3485
0.2927	20190410_QExHFX1_RSLC1_Beveridge_Clausen_IMP_DSS_JRmethod_R3.08117.08117.4	xl	1.6150(0.5500+1.3050)	0.545	0.0389	/	R.LSKSR.R(3)+R.NSDKLIAR.K(4)	Cas9+Cas9	1642.9365
0.2922	20190410_QExHFX1_RSLC1_Beveridge_Clausen_IMP_DSS_JRmethod_R3.14532.14532.3	xl	1.3950(0.8950+0.7800)	1.395	0.2492	/	K.FVLKTPK.G(4)+R.KKDWDPK.K(2)	spSYH_HUMAN|+Cas9	1885.0712
0.2895	20190410_QExHFX1_RSLC1_Beveridge_Clausen_IMP_DSS_JRmethod_R3.09588.09588.3	xl	1.4800(0.7650+0.7150)	1.48	0.1761	/	K.ESILPKR.N(6)+R.KMIAK.S(1)	Cas9+Cas9	1568.9323
0.2892	20190410_QExHFX1_RSLC1_Beveridge_Clausen_IMP_DSS_JRmethod_R3.18168.18168.3	xl	1.7600(1.2400+0.5200)	1.76	4.5105	/	K.EQIKSLNSR.F(4)+K.SKVNK.L(2)	spKRHB1_HUMAN|,spKRHB3_HUMAN|,spKRHB5_HUMAN|,spKRHB6_HUMAN|+REVERSE_spTAU_HUMAN|	1785.9948
0.2871	20190410_QExHFX1_RSLC1_Beveridge_Clausen_IMP_DSS_JRmethod_R3.14249.14249.4	xl	1.3950(0.5600+0.9700)	1.045	-0.9776	/	K.KDWDPK.K(1)+R.MTNFDKNLPNEK.V(6)	Cas9+Cas9	2375.1466
0.2847	20190410_QExHFX1_RSLC1_Beveridge_Clausen_IMP_DSS_JRmethod_R3.08231.08231.4	xl	1.5650(0.5400+1.2650)	0.75	0.0389	/	R.LSKSR.R(3)+R.NSDKLIAR.K(4)	Cas9+Cas9	1642.9365
0.2716	20190410_QExHFX1_RSLC1_Beveridge_Clausen_IMP_DSS_JRmethod_R3.25298.25298.4	xl	1.4900(0.9300+0.5600)	0.875	4.8883	/	K.KNLIGALLFDSGETAEATR.L(1)+K.SDNVPSEEVVKK.M(11)	Cas9+Cas9	3472.7935
0.2664	20190410_QExHFX1_RSLC1_Beveridge_Clausen_IMP_DSS_JRmethod_R3.22437.22437.3	xl	1.7650(0.4900+1.3350)	1.765	1.0103	/	K.KDWDPK.K(1)+R.KSEETITPWNFEEVVDK.G(1)	Cas9+Cas9	2975.4439
0.2644	20190410_QExHFX1_RSLC1_Beveridge_Clausen_IMP_DSS_JRmethod_R3.07865.07865.4	xl	1.6500(0.5650+1.3250)	0.14	0.3362	/	R.LSKSR.R(3)+R.NSDKLIAR.K(4)	Cas9+Cas9	1642.9365
0.2626	20190410_QExHFX1_RSLC1_Beveridge_Clausen_IMP_DSS_JRmethod_R3.23332.23332.3	xl	1.8050(0.4400+1.3650)	1.445	-0.3886	/	K.HTKLFDK.L(3)+R.QEDFYPFLKDNR.E(9)	REVERSE_spPEPA_PIG|+Cas9	2596.2961
0.2572	20190410_QExHFX1_RSLC1_Beveridge_Clausen_IMP_DSS_JRmethod_R3.06495.06495.3	xl	1.4000(0.8700+0.8200)	0.5	-0.0164	/	R.DKPIR.E(2)+R.LSKSR.R(3)	Cas9+Cas9	1354.7932
0.2537	20190410_QExHFX1_RSLC1_Beveridge_Clausen_IMP_DSS_JRmethod_R3.07580.07580.3	xl	1.7750(1.3000+0.4750)	1.275	-0.4211	/	R.KFDNLTK.A(1)+R.SDKNR.G(3)	Cas9+Cas9	1620.8471
0.2442	20190410_QExHFX1_RSLC1_Beveridge_Clausen_IMP_DSS_JRmethod_R3.11617.11617.4	xl	1.4850(1.3800+0.4900)	1.12	1.4407	/	K.LVDSTDKADLR.L(7)+R.RSKSLR.A(3)	Cas9+REVERSE_Cas9	2115.1647
0.2409	20190410_QExHFX1_RSLC1_Beveridge_Clausen_IMP_DSS_JRmethod_R3.13604.13604.3	xl	1.1400(0.9750+0.9750)	0.67	-1.3213	/	K.SDNVPSEEVVKK.M(11)+K.SDNVPSEEVVKK.M(11)	Cas9+Cas9	2797.4232
0.2379	20190410_QExHFX1_RSLC1_Beveridge_Clausen_IMP_DSS_JRmethod_R3.14854.14854.3	xl	1.6100(1.0400+0.5700)	1.61	0.904	/	K.KLDLSNVQSK.C(1)+R.NKDSR.T(2)	spTAU_HUMAN|+REVERSE_Cas9	1887.0061
0.2369	20190410_QExHFX1_RSLC1_Beveridge_Clausen_IMP_DSS_JRmethod_R3.10118.10118.3	xl	1.3300(0.8650+0.8200)	1.155	1.1936	/	R.FASFINKVR.F(7)+K.FKHTHDK.T(2)	spKRHB2_HUMAN|+spPDGFB_HUMAN|	2130.1373
0.2347	20190410_QExHFX1_RSLC1_Beveridge_Clausen_IMP_DSS_JRmethod_R3.08999.08999.3	xl	0.9900(0.9900+0.9900)	0.99	-0.3809	/	K.VMKQLK.R(3)+K.VMKQLK.R(3)	Cas9+Cas9	1628.9721
0.2291	20190410_QExHFX1_RSLC1_Beveridge_Clausen_IMP_DSS_JRmethod_R3.14179.14179.3	xl	2.0100(1.9700+0.1850)	2.01	-0.4929	/	K.FKVLGNTDR.H(2)+D.LKPR.N(2)	Cas9+REVERSE_spPEPB_PIG|,REVERSE_spCYB5_HUMAN|,REVERSE_spGSTP1_HUMAN|	1698.978
0.2274	20190410_QExHFX1_RSLC1_Beveridge_Clausen_IMP_DSS_JRmethod_R3.13092.13092.3	xl	1.7600(1.4550+0.4550)	1.76	1.6702	/	K.DDSIDNKVLTR.S(7)+R.DKPIR.E(2)	Cas9+Cas9	2040.085
0.2237	20190410_QExHFX1_RSLC1_Beveridge_Clausen_IMP_DSS_JRmethod_R3.18123.18123.3	xl	2.3850(0.3650+2.0200)	0.04	2.211	/	T.KIQER.E(1)+K.SDNVPSEEVVKK.M(11)	REVERSE_spK22E_HUMAN|,REVERSE_spK2C1_HUMAN|,REVERSE_spRASH_HUMAN|+Cas9	2140.1375
0.222	20190410_QExHFX1_RSLC1_Beveridge_Clausen_IMP_DSS_JRmethod_R3.19715.19715.3	xl	1.6100(0.5150+1.0950)	1.38	-2.7369	/	R.AAVEEESKR.L(8)+R.MTNFDKNLPNEK.V(6)	REVERSE_spTRFL_HUMAN|+Cas9	2605.2693
0.2213	20190410_QExHFX1_RSLC1_Beveridge_Clausen_IMP_DSS_JRmethod_R3.07194.07194.3	xl	1.7300(0.4400+1.4850)	1.37	-0.1076	/	K.LSKR.V(3)+R.NSDKLIAR.K(4)	REVERSE_spCRP_HUMAN|+Cas9	1555.9045
0.2177	20190410_QExHFX1_RSLC1_Beveridge_Clausen_IMP_DSS_JRmethod_R3.15091.15091.3	xl	1.4950(0.7350+1.0250)	0.88	3.3871	/	R.FTMELAKK.G(7)+R.MTNFDKNLPNEK.V(6)	spDHE3_BOVIN|+Cas9	2554.281
0.2158	20190410_QExHFX1_RSLC1_Beveridge_Clausen_IMP_DSS_JRmethod_R3.15900.15900.4	xl	1.3350(0.4750+0.8600)	1.335	-2.6708	/	R.SDKNR.G(3)+K.SEDEMKASEDLKK.H(12)	Cas9+spMYG_HUMAN|	2265.0793
0.2134	20190410_QExHFX1_RSLC1_Beveridge_Clausen_IMP_DSS_JRmethod_R3.19038.19038.3	xl	1.3700(0.6950+0.8550)	1.155	-1.6819	/	R.KPAFLSGEQK.K(1)+K.SNKSMSVKSEKK.K(3)	Cas9+REVERSE_spUB2E1_HUMAN|	2593.3784
0.2133	20190410_QExHFX1_RSLC1_Beveridge_Clausen_IMP_DSS_JRmethod_R3.20031.20031.3	xl	1.6250(0.6850+1.0850)	0.685	4.286	/	R.AAVEEESKR.L(8)+K.SKLVSDFR.K(2)	REVERSE_spTRFL_HUMAN|+Cas9	2106.0956
0.2017	20190410_QExHFX1_RSLC1_Beveridge_Clausen_IMP_DSS_JRmethod_R3.10223.10223.3	xl	1.8150(1.3450+0.4700)	1.25	0.1162	/	K.FKVLGNTDR.H(2)+R.KMIAK.S(1)	Cas9+Cas9	1775.9967
0.1991	20190410_QExHFX1_RSLC1_Beveridge_Clausen_IMP_DSS_JRmethod_R3.11343.11343.3	xl	1.4750(0.5500+1.1650)	1.475	-1.1198	/	K.DIKER.A(3)+R.NSDKLIAR.K(4)	spGSTA1_HUMAN|+Cas9	1712.942
0.191	20190410_QExHFX1_RSLC1_Beveridge_Clausen_IMP_DSS_JRmethod_R3.15432.15432.3	xl	1.6400(0.7600+0.8800)	0.06	3.2777	/	K.FDKFKHLK.S(3)+M.SC[160.03]QISC[160.03]KSR.G(7)	spMYG_HUMAN|,spMYG_HORSE|+spK22E_HUMAN|	2324.1768
0.1901	20190410_QExHFX1_RSLC1_Beveridge_Clausen_IMP_DSS_JRmethod_R3.13453.13453.3	xl	1.5550(0.5250+1.2500)	1.31	-0.1549	/	K.AGFIKR.Q(5)+K.LVDSTDKADLR.L(7)	Cas9+Cas9	2060.1265
0.187	20190410_QExHFX1_RSLC1_Beveridge_Clausen_IMP_DSS_JRmethod_R3.20856.20856.3	xl	1.5600(1.2600+0.7450)	0.405	3.0163	/	K.ILC[160.03]AKAENAR.L(5)+K.ILC[160.03]SKSENAR.L(5)	spK1H4_HUMAN|+spK1HA_HUMAN|,spK1HB_HUMAN|	2459.2623
0.1851	20190410_QExHFX1_RSLC1_Beveridge_Clausen_IMP_DSS_JRmethod_R3.18695.18695.4	xl	1.6100(1.3500+0.3750)	1.055	1.43	/	R.LAMENEYKLRFDDAALR.A(8)+R.SDKNR.G(3)	REVERSE_spK1C15_SHEEP|+Cas9	2810.402
0.1806	20190410_QExHFX1_RSLC1_Beveridge_Clausen_IMP_DSS_JRmethod_R3.17452.17452.4	xl	1.6500(0.3850+1.2650)	0.555	-2.196	/	K.FKDFK.E(2)+R.LLNWIADEKGNVSR.A(9)	REVERSE_spMYG_HUMAN|,REVERSE_spMYG_HORSE|+REVERSE_spTRFL_HUMAN|	2435.2848
0.1804	20190410_QExHFX1_RSLC1_Beveridge_Clausen_IMP_DSS_JRmethod_R3.08124.08124.3	xl	1.4950(0.7100+0.9750)	0.31	-0.5462	/	R.KVTVK.Q(1)+K.VITLKSK.L(5)	Cas9,REVERSE_Cas9+Cas9	1498.9697
0.1797	20190410_QExHFX1_RSLC1_Beveridge_Clausen_IMP_DSS_JRmethod_R3.11591.11591.3	xl	1.1150(0.9850+0.9850)	0.64	0.7384	/	K.SDNVPSEEVVKK.M(11)+K.SDNVPSEEVVKK.M(11)	Cas9+Cas9	2797.4232
0.1788	20190410_QExHFX1_RSLC1_Beveridge_Clausen_IMP_DSS_JRmethod_R3.11899.11899.3	xl	1.4950(0.8400+0.6550)	1.145	0.6696	/	R.GKSDNVPSEEVVK.K(2)+K.VKYVTEGMR.K(2)	Cas9+Cas9	2606.326
0.1761	20190410_QExHFX1_RSLC1_Beveridge_Clausen_IMP_DSS_JRmethod_R3.09907.09907.3	xl	1.8150(1.6650+0.2850)	1.65	-0.3336	/	K.APLSASMIKR.Y(9)+R.SDKNR.G(3)	Cas9+Cas9	1828.9828
0.1737	20190410_QExHFX1_RSLC1_Beveridge_Clausen_IMP_DSS_JRmethod_R3.07915.07915.3	xl	1.4400(0.8350+0.7400)	0.335	-0.6685	/	K.HKIPIK.Y(2)+K.SKQVDPK.L(2)	spMYG_HORSE|+REVERSE_spPRDX1_HUMAN|	1672.9875
0.1711	20190410_QExHFX1_RSLC1_Beveridge_Clausen_IMP_DSS_JRmethod_R3.12235.12235.3	xl	1.2200(0.9850+0.7950)	1.22	2.6503	/	R.KGAEPSGGAAR.G(1)+R.KPVTEAR.S(1)	spUBE2C_HUMAN|+spTRFL_HUMAN|	1937.0329
0.1701	20190410_QExHFX1_RSLC1_Beveridge_Clausen_IMP_DSS_JRmethod_R3.21310.21310.3	xl	1.6700(1.1100+0.5600)	0.96	4.6485	/	R.MTNFDKNLPNEK.V(6)+K.NKQELFR.V(2)	Cas9+REVERSE_spKRHB2_HUMAN|	2521.2634
0.1675	20190410_QExHFX1_RSLC1_Beveridge_Clausen_IMP_DSS_JRmethod_R3.19084.19084.3	xl	1.3300(0.6700+0.6600)	1.145	-1.7938	/	K.FHEEGLDKFR.H(8)+K.SELTGKFEK.L(6)	REVERSE_spALBU_BOVIN|+spANXA5_HUMAN|	2452.2273
0.164	20190410_QExHFX1_RSLC1_Beveridge_Clausen_IMP_DSS_JRmethod_R3.18248.18248.4	xl	1.4150(0.4400+1.1550)	1.03	0.2781	/	K.KDEK.E(1)+R.QQDPPIGEKDQIK.A(9)	spKRHB4_HUMAN|+REVERSE_spRS27A_HUMAN|	2151.1058
0.1638	20190410_QExHFX1_RSLC1_Beveridge_Clausen_IMP_DSS_JRmethod_R3.21553.21553.3	xl	1.7800(0.4500+1.3300)	1.27	3.5112	/	K.LKMEK.A(2)+K.MDGTEELLVKLNR.E(10)	REVERSE_spTAU_HUMAN|+Cas9	2302.2275
0.1615	20190410_QExHFX1_RSLC1_Beveridge_Clausen_IMP_DSS_JRmethod_R3.18855.18855.3	xl	1.6500(0.4550+1.1950)	1.65	4.6246	/	K.NKQELFR.V(2)+R.QQLPEKYK.E(6)	REVERSE_spKRHB2_HUMAN|+Cas9	2104.1316
0.1585	20190410_QExHFX1_RSLC1_Beveridge_Clausen_IMP_DSS_JRmethod_R3.26291.26291.3	xl	1.5600(0.5250+1.3450)	1.56	1.1339	/	R.KFDNLTK.A(1)+R.KSEETITPWNFEEVVDK.G(1)	Cas9+Cas9	3052.528
0.1563	20190410_QExHFX1_RSLC1_Beveridge_Clausen_IMP_DSS_JRmethod_R3.21870.21870.3	xl	1.7900(0.6150+1.1750)	0.115	0.214	/	R.KEFR.K(1)+R.SKEEAEALYHSK.Y(2)	spANXA5_HUMAN|+spK22E_HUMAN|	2107.0585
0.1556	20190410_QExHFX1_RSLC1_Beveridge_Clausen_IMP_DSS_JRmethod_R3.13059.13059.3	xl	1.4950(0.7950+0.7950)	0.13	0.3006	/	R.MTNFDKNLPNEK.V(6)+R.QQLPEKYK.E(6)	Cas9+Cas9	2620.3206
0.1431	20190410_QExHFX1_RSLC1_Beveridge_Clausen_IMP_DSS_JRmethod_R3.17507.17507.3	xl	1.5000(0.9000+0.6000)	1.205	0.8031	/	K.QKFVLKTPK.G(6)+K.YFLEKR.T(5)	spSYH_HUMAN|+REVERSE_spANT3_HUMAN|	2080.2084
0.1426	20190410_QExHFX1_RSLC1_Beveridge_Clausen_IMP_DSS_JRmethod_R3.05154.05154.3	xl	1.4750(0.7050+0.9900)	0.55	0.1262	/	R.EKIEK.L(2)+R.KVTVK.Q(1)	Cas9+Cas9,REVERSE_Cas9	1356.8227
0.1424	20190410_QExHFX1_RSLC1_Beveridge_Clausen_IMP_DSS_JRmethod_R3.18128.18128.3	xl	1.5450(1.0000+0.5450)	0.93	-2.0093	/	K.DKRTVVAHNPAR.A(2)+E.NGKLK.E(3)	REVERSE_spTRFE_HUMAN|+spPEPA_BOVIN|,spPEPA_PIG|	2059.165
0.1408	20190410_QExHFX1_RSLC1_Beveridge_Clausen_IMP_DSS_JRmethod_R3.23100.23100.3	xl	1.4300(0.6750+0.7550)	0.925	4.0966	/	K.FVLKTPK.G(4)+K.VLPC[160.03]IDFAKR.L(9)	spSYH_HUMAN|+REVERSE_spCO5_HUMAN|	2187.2489
0.1401	20190410_QExHFX1_RSLC1_Beveridge_Clausen_IMP_DSS_JRmethod_R3.14480.14480.3	xl	0.9300(0.9300+0.9300)	0.93	-1.1756	/	K.NLPNEKVLPK.H(6)+K.NLPNEKVLPK.H(6)	Cas9+Cas9	2439.41
0.1392	20190410_QExHFX1_RSLC1_Beveridge_Clausen_IMP_DSS_JRmethod_R3.10686.10686.3	xl	1.9550(0.4400+1.6850)	0.395	1.9775	/	R.LSKSR.R(3)+K.RNSDKLIAR.K(5)	Cas9+Cas9	1799.0376
0.1365	20190410_QExHFX1_RSLC1_Beveridge_Clausen_IMP_DSS_JRmethod_R3.15048.15048.3	xl	0.9700(0.8900+0.9750)	0.97	-3.8574	/	K.EYTTKGHLR.A(5)+K.QQAHIGEKMSHLR.E(8)	REVERSE_spTRFL_HUMAN|+REVERSE_spCAS1_BOVIN|	2775.4237
0.1361	20190410_QExHFX1_RSLC1_Beveridge_Clausen_IMP_DSS_JRmethod_R3.20935.20935.3	xl	1.4700(0.7150+1.4800)	0.09	-1.0504	/	R.SETKDLLFR.D(4)+K.SKLVSDFR.K(2)	spTRFE_HUMAN|+Cas9	2196.1789
0.1358	20190410_QExHFX1_RSLC1_Beveridge_Clausen_IMP_DSS_JRmethod_R3.17822.17822.3	xl	1.2750(0.8850+0.6300)	1.275	-1.3396	/	G.KYLYEIAR.R(1)+R.LSKSRR.L(3)	spALBU_BOVIN|,spALBU_HUMAN|+Cas9	1938.105
0.1346	20190410_QExHFX1_RSLC1_Beveridge_Clausen_IMP_DSS_JRmethod_R3.10608.10608.4	xl	1.4650(0.3550+1.1100)	1.11	1.8433	/	R.SDKNR.G(3)+R.VDEDQPFPAVPKWSIKK.W(12)	Cas9+spBGAL_ECOLI|	2739.4231
0.1345	20190410_QExHFX1_RSLC1_Beveridge_Clausen_IMP_DSS_JRmethod_R3.13616.13616.3	xl	1.4550(0.5700+0.8850)	0.98	-4.1308	/	R.EVKDMR.S(3)+R.KKLVDSTDK.A(2)	REVERSE_spTRFL_HUMAN|+Cas9	1947.0346
0.1342	20190410_QExHFX1_RSLC1_Beveridge_Clausen_IMP_DSS_JRmethod_R3.19670.19670.3	xl	1.3450(0.5700+1.0750)	1.345	-2.0933	/	R.FEKR.L(3)+K.FKHLKTEAEMK.A(5)	REVERSE_spANXA5_HUMAN|,REVERSE_spCO5_HUMAN|+spMYG_HORSE|	2077.1029
0.1325	20190410_QExHFX1_RSLC1_Beveridge_Clausen_IMP_DSS_JRmethod_R3.19991.19991.3	xl	1.3900(0.6250+0.7650)	1.3	3.5597	/	K.EYTTKGHLR.A(5)+R.FVEKMNGGK.E(4)	REVERSE_spTRFL_HUMAN|+REVERSE_spKCRM_HUMAN|	2250.1466
0.1308	20190410_QExHFX1_RSLC1_Beveridge_Clausen_IMP_DSS_JRmethod_R3.19184.19184.3	xl	1.1200(0.8150+0.8100)	0.75	-0.6981	/	R.DLKWWELR.H(3)+K.SAEDLDKLR.N(7)	spEGF_HUMAN|+spGSTA1_HUMAN|	2328.2113
0.1293	20190410_QExHFX1_RSLC1_Beveridge_Clausen_IMP_DSS_JRmethod_R3.22336.22336.3	xl	1.2600(0.7900+0.7200)	0.715	-1.5529	/	K.KQLEEITR.F(1)+K.TEIKR.L(4)	REVERSE_spK1H5_HUMAN|+spCO5_HUMAN|	1799.0152
0.1284	20190410_QExHFX1_RSLC1_Beveridge_Clausen_IMP_DSS_JRmethod_R3.24465.24465.3	xl	1.3100(0.6950+0.8200)	1.11	0.976	/	K.FNEEGLDKFR.H(8)+K.ILC[160.03]TKSENAR.L(5)	REVERSE_spALBU_HUMAN|+spK1H1_HUMAN|	2582.2798
0.1261	20190410_QExHFX1_RSLC1_Beveridge_Clausen_IMP_DSS_JRmethod_R3.17178.17178.3	xl	1.3450(0.6300+0.7150)	1.345	0.2181	/	K.NLPNEKVLPK.H(6)+K.TYAHLFDDKVMK.Q(9)	Cas9+Cas9	2755.4617
0.1254	20190410_QExHFX1_RSLC1_Beveridge_Clausen_IMP_DSS_JRmethod_R3.16431.16431.3	xl	1.3400(0.6650+0.6750)	1.195	1.0374	/	S.PAFKKAQAR.V(5)+M.PFGNTHNKFK.L(8)	REVERSE_spUBE2I_HUMAN|+spKCRM_HUMAN|	2342.2647
0.1248	20190410_QExHFX1_RSLC1_Beveridge_Clausen_IMP_DSS_JRmethod_R3.21653.21653.3	xl	1.4000(0.9850+0.5050)	1.4	-0.2521	/	K.SKLVSDFR.K(2)+K.VMKQLKR.R(6)	Cas9+Cas9	1990.1397
0.1237	20190410_QExHFX1_RSLC1_Beveridge_Clausen_IMP_DSS_JRmethod_R3.07890.07890.3	xl	1.4400(0.4650+1.0300)	1.44	-0.5264	/	R.HSIKK.N(4)+K.NLPNEKVLPK.H(6)	Cas9+Cas9	1900.1145
0.1224	20190410_QExHFX1_RSLC1_Beveridge_Clausen_IMP_DSS_JRmethod_R3.15996.15996.3	xl	1.3400(0.7100+0.6300)	1.34	4.785	/	K.KAALEK.S(1)+K.LDFKDR.V(4)	spK1C9_HUMAN|+spTAU_HUMAN|	1588.8824
0.1186	20190410_QExHFX1_RSLC1_Beveridge_Clausen_IMP_DSS_JRmethod_R3.24658.24658.3	xl	1.3750(0.6000+0.7750)	1.375	4.7661	/	S.AEDGFVKTIK.E(7)+K.AFDAGDKKYQAC[160.03]R.E(7)	REVERSE_spSRPP_HEVBR|+REVERSE_spALDOA_RABIT|	2773.3744
0.1186	20190410_QExHFX1_RSLC1_Beveridge_Clausen_IMP_DSS_JRmethod_R3.24990.24990.3	xl	2.1000(0.3550+1.7450)	0.195	1.4869	/	R.KTWQR.A(1)+K.NPIDFLEAKGYKEVK.K(9)	REVERSE_spUB2E1_HUMAN|+Cas9	2605.3903
0.1178	20190410_QExHFX1_RSLC1_Beveridge_Clausen_IMP_DSS_JRmethod_R3.14439.14439.3	xl	1.3650(0.7250+1.3200)	0.595	1.9499	/	R.NKRR.T(2)+R.NSDKLIAR.K(4)	REVERSE_Cas9+Cas9	1625.9325
0.1166	20190410_QExHFX1_RSLC1_Beveridge_Clausen_IMP_DSS_JRmethod_R3.17336.17336.3	xl	1.8000(0.4850+1.6450)	0.465	4.2676	/	K.KGGWAK.L(1)+R.QLLNAKLITQR.K(6)	REVERSE_spALDOA_RABIT|+Cas9	2080.2156
0.1153	20190410_QExHFX1_RSLC1_Beveridge_Clausen_IMP_DSS_JRmethod_R3.17474.17474.3	xl	1.4350(0.4950+1.1850)	1.195	-4.4578	/	K.MKNYWR.Q(2)+R.MTNFDKNLPNEK.V(6)	Cas9+Cas9	2484.1929
0.1131	20190410_QExHFX1_RSLC1_Beveridge_Clausen_IMP_DSS_JRmethod_R3.19478.19478.3	xl	1.4000(0.4800+0.9200)	1.4	-1.9518	/	K.DKSPK.F(2)+K.SKLVSDFR.K(2)	spTRFL_HUMAN|+Cas9	1661.8988
0.1073	20190410_QExHFX1_RSLC1_Beveridge_Clausen_IMP_DSS_JRmethod_R3.08378.08378.3	xl	1.8000(1.5450+0.3200)	0.805	-0.4979	/	K.VKYVTEGMR.K(2)+K.VPSKK.F(4)	Cas9+Cas9	1776.9807
0.1055	20190410_QExHFX1_RSLC1_Beveridge_Clausen_IMP_DSS_JRmethod_R3.14959.14959.3	xl	1.5950(1.2050+0.3900)	1.595	4.1028	/	K.DSNRKPLISEK.S(5)+K.KNIR.T(1)	REVERSE_Cas9+REVERSE_spCASB_BOVIN|	1953.1006
0.1051	20190410_QExHFX1_RSLC1_Beveridge_Clausen_IMP_DSS_JRmethod_R3.21465.21465.3	xl	1.5450(1.1550+0.5150)	1.14	3.3924	/	K.FKDFKELTEPHGK.F(5)+R.KWNGEK.M(1)	REVERSE_spMYG_HUMAN|+spAMYS_HUMAN|	2473.264
0.1034	20190410_QExHFX1_RSLC1_Beveridge_Clausen_IMP_DSS_JRmethod_R3.16575.16575.3	xl	1.5500(1.0850+0.4650)	1.3	3.6575	/	R.FPKAEFAEVSK.L(3)+K.TEIKR.L(4)	spALBU_HUMAN|+spCO5_HUMAN|	2035.0989
0.103	20190410_QExHFX1_RSLC1_Beveridge_Clausen_IMP_DSS_JRmethod_R3.15856.15856.3	xl	1.6000(0.3800+1.2200)	1.6	1.2803	/	R.KKVK.L(2)+K.QLTKSNAPR.V(4)	spRS27A_HUMAN|+spDHE3_BOVIN|	1652.9937
0.1027	20190410_QExHFX1_RSLC1_Beveridge_Clausen_IMP_DSS_JRmethod_R3.09001.09001.3	xl	1.5400(0.9850+0.5550)	0.875	1.9272	/	R.AQAKKFAPS.-(4)+K.VEKGK.S(3)	spUBE2I_HUMAN|+Cas9,spCYC_HUMAN|,spCYC_HORSE|	1643.9246
0.1004	20190410_QExHFX1_RSLC1_Beveridge_Clausen_IMP_DSS_JRmethod_R3.22853.22853.3	xl	1.1250(1.0350+1.1250)	0.085	4.7877	/	K.ILC[160.03]AKAENAR.L(5)+K.ILC[160.03]TKSENAR.L(5)	spK1H4_HUMAN|+spK1H1_HUMAN|	2473.278
0.1001	20190410_QExHFX1_RSLC1_Beveridge_Clausen_IMP_DSS_JRmethod_R3.10384.10384.3	xl	1.7900(1.4050+0.3850)	0.825	1.0441	/	K.FKVLGNTDR.H(2)+R.KMIAK.S(1)	Cas9+Cas9	1775.9967
0.0993	20190410_QExHFX1_RSLC1_Beveridge_Clausen_IMP_DSS_JRmethod_R3.17705.17705.3	xl	1.4350(0.9300+0.5050)	1.435	0.6688	/	K.RNSDKLIAR.K(5)+K.VFKNPK.F(3)	Cas9+spCTRB_BOVIN|	1941.1159
0.0944	20190410_QExHFX1_RSLC1_Beveridge_Clausen_IMP_DSS_JRmethod_R3.20967.20967.3	xl	1.3100(0.5300+0.9350)	1.31	-3.4039	/	K.FKHTHDK.T(2)+R.SIKGNEDVKYYK.L(9)	spPDGFB_HUMAN|+REVERSE_spRS27A_HUMAN|	2492.2699
0.0943	20190410_QExHFX1_RSLC1_Beveridge_Clausen_IMP_DSS_JRmethod_R3.12049.12049.3	xl	1.3050(0.7450+0.6950)	0.785	4.3419	/	R.KANKSSK.L(4)+R.TQKLLSKNPK.N(3)	spANT3_HUMAN|+spEGF_HUMAN|	2055.2051
0.0919	20190410_QExHFX1_RSLC1_Beveridge_Clausen_IMP_DSS_JRmethod_R3.14483.14483.3	xl	1.5650(1.1300+0.4350)	0.77	-3.0594	/	R.KLINGIR.D(1)+R.KPLISEK.S(1)	Cas9+REVERSE_Cas9	1764.0872
0.0906	20190410_QExHFX1_RSLC1_Beveridge_Clausen_IMP_DSS_JRmethod_R3.09713.09713.3	xl	1.6650(0.2900+1.3750)	1.235	-0.5285	/	P.KIFR.V(1)+K.SDNVPSEEVVKK.M(11)	spCO5_HUMAN|,spGSTA1_HUMAN|+Cas9	2030.1047
0.0879	20190410_QExHFX1_RSLC1_Beveridge_Clausen_IMP_DSS_JRmethod_R3.14909.14909.3	xl	1.6000(0.2600+1.4650)	1.6	-0.3861	/	R.KDFQFYK.V(1)+K.SDNVPSEEVVKK.M(11)	Cas9+Cas9	2442.2317
0.0868	20190410_QExHFX1_RSLC1_Beveridge_Clausen_IMP_DSS_JRmethod_R3.20476.20476.3	xl	1.2600(0.7850+0.6900)	0.87	4.6086	/	K.ILC[160.03]SKSENAR.L(5)+K.WVSNKTEGR.L(5)	spK1HA_HUMAN|,spK1HB_HUMAN|+spANT3_HUMAN|	2390.2011
0.0863	20190410_QExHFX1_RSLC1_Beveridge_Clausen_IMP_DSS_JRmethod_R3.14545.14545.3	xl	1.4500(0.5000+0.9500)	1.225	1.0909	/	K.LVDSTDKADLR.L(7)+K.SDNVPSEEVVKK.M(11)	Cas9+Cas9	2699.3864
0.0853	20190410_QExHFX1_RSLC1_Beveridge_Clausen_IMP_DSS_JRmethod_R3.21805.21805.3	xl	1.5400(1.0500+0.4900)	0.96	4.2232	/	R.MTNFDKNLPNEK.V(6)+K.NKQELFR.V(2)	Cas9+REVERSE_spKRHB2_HUMAN|	2521.2634
0.0842	20190410_QExHFX1_RSLC1_Beveridge_Clausen_IMP_DSS_JRmethod_R3.06481.06481.3	xl	0.8750(0.8750+0.8750)	0.875	-0.0408	/	R.KMIAK.S(1)+R.KMIAK.S(1)	Cas9+Cas9	1316.7923
0.0836	20190410_QExHFX1_RSLC1_Beveridge_Clausen_IMP_DSS_JRmethod_R3.15836.15836.3	xl	1.2150(0.8050+0.6550)	1.215	0.1606	/	K.KEVQDEEK.N(1)+K.SKQVDPK.L(2)	spNQO1_HUMAN|+REVERSE_spPRDX1_HUMAN|	1941.9894
0.0816	20190410_QExHFX1_RSLC1_Beveridge_Clausen_IMP_DSS_JRmethod_R3.07841.07841.3	xl	1.6400(1.3950+0.4900)	0.06	-0.2608	/	R.KLINGIR.D(1)+R.SDKNR.G(3)	Cas9+Cas9	1568.8998
0.0811	20190410_QExHFX1_RSLC1_Beveridge_Clausen_IMP_DSS_JRmethod_R3.16357.16357.3	xl	1.2550(0.6600+0.5950)	0.95	-0.2281	/	K.SNKSMSVKSEKK.K(8)+R.VGVC[160.03]GGSC[160.03]KR.C(9)	REVERSE_spUB2E1_HUMAN|+spKRHB6_HUMAN|	2568.2821
0.0797	20190410_QExHFX1_RSLC1_Beveridge_Clausen_IMP_DSS_JRmethod_R3.12723.12723.3	xl	1.7300(0.4400+1.2900)	0.015	-1.0321	/	K.EDYFKK.L(5)+K.VKYVTEGMR.K(2)	Cas9+Cas9	2048.0288
0.0794	20190410_QExHFX1_RSLC1_Beveridge_Clausen_IMP_DSS_JRmethod_R3.10598.10598.3	xl	1.5550(0.4050+1.1500)	1.295	3.9672	/	K.FKMK.Y(2)+R.LDLGLNYKMATR.M(8)	spRETBP_HUMAN|+REVERSE_spDHE3_BOVIN|	2084.1161
0.0794	20190410_QExHFX1_RSLC1_Beveridge_Clausen_IMP_DSS_JRmethod_R3.24866.24866.3	xl	1.8700(0.3850+1.4850)	0.255	3.3844	/	R.KTWQR.A(1)+K.NPIDFLEAKGYKEVK.K(9)	REVERSE_spUB2E1_HUMAN|+Cas9	2605.3903
0.0793	20190410_QExHFX1_RSLC1_Beveridge_Clausen_IMP_DSS_JRmethod_R3.23022.23022.3	xl	1.1000(0.9700+1.1050)	0	4.4916	/	K.ILC[160.03]AKAENAR.L(5)+K.ILC[160.03]TKSENAR.L(5)	spK1H4_HUMAN|+spK1H1_HUMAN|	2473.278
0.0783	20190410_QExHFX1_RSLC1_Beveridge_Clausen_IMP_DSS_JRmethod_R3.22574.22574.3	xl	1.4500(1.1800+0.4500)	0.97	-0.6506	/	K.STKGNRSGFR.E(3)+K.TLNDFKR.Q(6)	REVERSE_spPPIA_HUMAN|+REVERSE_Cas9	2139.1184
0.0775	20190410_QExHFX1_RSLC1_Beveridge_Clausen_IMP_DSS_JRmethod_R3.18740.18740.3	xl	1.3050(0.7750+0.6650)	0.79	2.3373	/	K.EQIKC[160.03]LNNR.F(4)+K.MLLDIKTR.L(6)	spK2M2_SHEEP|,spKRHB2_HUMAN|+spK1C15_SHEEP|	2300.2343
0.0773	20190410_QExHFX1_RSLC1_Beveridge_Clausen_IMP_DSS_JRmethod_R3.09958.09958.3	xl	1.5100(1.2900+0.4650)	0.615	-1.3169	/	K.DWDPKK.Y(5)+K.LKSVK.E(2)	Cas9+Cas9	1498.8395
0.0749	20190410_QExHFX1_RSLC1_Beveridge_Clausen_IMP_DSS_JRmethod_R3.10694.10694.3	xl	1.4300(0.4950+0.9350)	1.16	0.6604	/	K.FAAKR.E(4)+K.SEQEIGKATAK.Y(7)	REVERSE_spCATG_HUMAN|+Cas9	1890.021
0.0743	20190410_QExHFX1_RSLC1_Beveridge_Clausen_IMP_DSS_JRmethod_R3.14211.14211.3	xl	1.2500(1.2550+0.6650)	0.915	2.3954	/	K.QLGPKASGVK.L(5)+R.QSIKK.L(4)	REVERSE_spCAH2_HUMAN|+REVERSE_spCAS2_BOVIN|	1724.0195
0.0737	20190410_QExHFX1_RSLC1_Beveridge_Clausen_IMP_DSS_JRmethod_R3.13694.13694.3	xl	1.4950(1.1300+0.3650)	1.185	-1.1037	/	K.ESILPKRNSDK.L(6)+R.KMRER.S(1)	Cas9+REVERSE_Cas9	2142.1578
0.0736	20190410_QExHFX1_RSLC1_Beveridge_Clausen_IMP_DSS_JRmethod_R3.15003.15003.3	xl	1.3550(0.5000+0.8550)	0.985	-3.7221	/	K.KKSLR.Q(2)+R.THKYNLGSK.Y(3)	spPEPA_BOVIN|,spPEPA_PIG|+spPEPA_BOVIN|	1815.0366
0.0726	20190410_QExHFX1_RSLC1_Beveridge_Clausen_IMP_DSS_JRmethod_R3.20462.20462.3	xl	1.2450(1.0200+0.7000)	0.69	2.7935	/	K.KNHEEEVNSLR.C(1)+K.SVQTAKLR.E(6)	spK1H5_HUMAN|+REVERSE_spGELS_HUMAN|	2393.2662
0.0715	20190410_QExHFX1_RSLC1_Beveridge_Clausen_IMP_DSS_JRmethod_R3.14537.14537.3	xl	1.3900(0.9150+0.4750)	1.39	4.761	/	K.ESILPKRNSDK.L(6)+R.KMRER.S(1)	Cas9+REVERSE_Cas9	2142.1578
0.0713	20190410_QExHFX1_RSLC1_Beveridge_Clausen_IMP_DSS_JRmethod_R3.24056.24056.3	xl	1.0800(0.7650+0.8350)	0.595	-4.6716	/	K.KEVQDEEKNK.K(8)+K.WAELKDYVAGKR.L(11)	spNQO1_HUMAN|+REVERSE_spGAG_SCVLA|	2818.45
0.0711	20190410_QExHFX1_RSLC1_Beveridge_Clausen_IMP_DSS_JRmethod_R3.15907.15907.3	xl	1.2250(0.7550+0.8400)	0.39	0.9401	/	K.GGNMKEVFR.R(5)+P.KIFR.V(1)	spKCRM_HUMAN|+spCO5_HUMAN|,spGSTA1_HUMAN|	1736.9395
0.071	20190410_QExHFX1_RSLC1_Beveridge_Clausen_IMP_DSS_JRmethod_R3.19424.19424.3	xl	1.3250(0.5650+1.1050)	1.055	3.1192	/	K.KFWGK.Y(1)+K.MIAKSEQEIGK.A(4)	spALBU_BOVIN|+Cas9	2035.0811
0.0699	20190410_QExHFX1_RSLC1_Beveridge_Clausen_IMP_DSS_JRmethod_R3.15643.15643.3	xl	1.2550(0.6700+0.8250)	0.8	2.2412	/	R.FTMELAKK.G(7)+R.MTNFDKNLPNEK.V(6)	spDHE3_BOVIN|+Cas9	2554.281
0.0698	20190410_QExHFX1_RSLC1_Beveridge_Clausen_IMP_DSS_JRmethod_R3.15637.15637.3	xl	0.9100(0.8850+0.8850)	0.91	0.5908	/	R.MTNFDKNLPNEK.V(6)+R.MTNFDKNLPNEK.V(6)	Cas9+Cas9	3037.4524
0.0688	20190410_QExHFX1_RSLC1_Beveridge_Clausen_IMP_DSS_JRmethod_R3.18073.18073.3	xl	1.3050(0.4600+0.8450)	1.305	-4.596	/	K.DPNEKR.D(5)+K.QEKNMAINPSK.E(3)	spGFP_AEQVI|+spCAS2_BOVIN|	2154.0738
0.0687	20190410_QExHFX1_RSLC1_Beveridge_Clausen_IMP_DSS_JRmethod_R3.22685.22685.3	xl	1.0850(0.6800+0.6550)	1.085	-3.8781	/	R.LFAC[160.03]SNKIGR.F(7)+-.MSC[160.03]QISC[160.03]KSR.G(8)	spGELS_HUMAN|+spK22E_HUMAN|	2558.2225
0.0682	20190410_QExHFX1_RSLC1_Beveridge_Clausen_IMP_DSS_JRmethod_R3.16471.16471.3	xl	1.1450(0.6950+1.1450)	0.99	1.3152	/	K.MIFIKK.G(5)+R.MLFKDDYPSSPPK.C(4)	REVERSE_spCYC_HUMAN|+spUBE2I_HUMAN|	2440.2785
0.0682	20190410_QExHFX1_RSLC1_Beveridge_Clausen_IMP_DSS_JRmethod_R3.20354.20354.3	xl	1.1350(0.7350+0.6000)	1.075	-0.295	/	-.KDEPKNFC[160.03]YTLC[160.03]C[160.03]K.G(5)+K.SELTGKFEK.L(6)	REVERSE_spRS27A_HUMAN|+spANXA5_HUMAN|	3037.4234
0.0677	20190410_QExHFX1_RSLC1_Beveridge_Clausen_IMP_DSS_JRmethod_R3.14561.14561.3	xl	1.4450(1.0750+0.4000)	1.085	-2.4753	/	R.AEELSKEDMPPK.R(6)+K.FIPKK.R(4)	REVERSE_spGSTA1_HUMAN|+REVERSE_spPDGFB_HUMAN|	2142.1281
0.0674	20190410_QExHFX1_RSLC1_Beveridge_Clausen_IMP_DSS_JRmethod_R3.24906.24906.3	xl	1.3600(0.4500+1.1050)	1.105	-0.5176	/	K.FDLKESK.V(4)+K.NPIDFLEAKGYK.E(9)	REVERSE_spTAU_HUMAN|+Cas9	2397.2467
0.066	20190410_QExHFX1_RSLC1_Beveridge_Clausen_IMP_DSS_JRmethod_R3.13661.13661.3	xl	1.1900(0.6500+0.7450)	0.64	-0.1175	/	K.ENFDKAR.F(5)+K.NKQELFR.V(2)	spRETBP_HUMAN|+REVERSE_spKRHB2_HUMAN|	1949.9958
0.0656	20190410_QExHFX1_RSLC1_Beveridge_Clausen_IMP_DSS_JRmethod_R3.02854.02854.3	xl	0.8950(0.8950+0.8950)	0.515	-0.0908	/	R.DKQSGK.T(2)+R.DKQSGK.T(2)	Cas9+Cas9	1460.747
0.0655	20190410_QExHFX1_RSLC1_Beveridge_Clausen_IMP_DSS_JRmethod_R3.13486.13486.3	xl	1.3850(0.4700+0.9150)	1.385	0.8584	/	-.IERKR.S(4)+R.VKKDEKEQIK.T(6)	REVERSE_spK1C15_SHEEP|+spKRHB4_HUMAN|	2082.216
0.0654	20190410_QExHFX1_RSLC1_Beveridge_Clausen_IMP_DSS_JRmethod_R3.23291.23291.3	xl	1.5950(0.5700+1.2650)	0.005	3.7858	/	K.FKDFK.E(2)+K.VKMTTHLKKLK.E(9)	REVERSE_spMYG_HUMAN|,REVERSE_spMYG_HORSE|+spSUMO1_HUMAN|	2147.2539
0.0652	20190410_QExHFX1_RSLC1_Beveridge_Clausen_IMP_DSS_JRmethod_R3.19827.19827.3	xl	1.1550(0.5800+0.5750)	1.155	-2.9039	/	K.HTKLFDK.L(3)+R.LTFKYER.D(4)	REVERSE_spPEPA_PIG|+spDHE3_BOVIN|	1981.0672
0.065	20190410_QExHFX1_RSLC1_Beveridge_Clausen_IMP_DSS_JRmethod_R3.12775.12775.3	xl	1.2550(0.6350+0.8550)	0.43	-4.2671	/	K.AANKYLR.K(4)+R.NKDSR.T(2)	spGAG_SCVLA|+REVERSE_Cas9	1590.8477
0.0648	20190410_QExHFX1_RSLC1_Beveridge_Clausen_IMP_DSS_JRmethod_R3.20206.20206.3	xl	1.2350(0.7450+0.7750)	0.515	1.9783	/	K.DKKMDAHPPR.L(3)+K.KDDSGTGDKSK.S(9)	spGELS_HUMAN|+REVERSE_spTAU_HUMAN|	2468.1964
0.0646	20190410_QExHFX1_RSLC1_Beveridge_Clausen_IMP_DSS_JRmethod_R3.18415.18415.3	xl	1.4200(0.4700+1.1350)	0.75	-4.0688	/	R.FEKR.L(3)+K.KLVDSTDKADLR.L(8)	REVERSE_spANXA5_HUMAN|,REVERSE_spCO5_HUMAN|+Cas9	2076.1214
0.0645	20190410_QExHFX1_RSLC1_Beveridge_Clausen_IMP_DSS_JRmethod_R3.09701.09701.3	xl	1.5050(1.0950+0.4100)	0.72	-0.0045	/	K.KDLIIK.L(1)+R.SKSLR.A(2)	Cas9+REVERSE_Cas9	1455.9024
0.0631	20190410_QExHFX1_RSLC1_Beveridge_Clausen_IMP_DSS_JRmethod_R3.22185.22185.3	xl	1.5100(1.0300+0.4800)	0.77	4.1401	/	R.MTNFDKNLPNEK.V(6)+K.NKQELFR.V(2)	Cas9+REVERSE_spKRHB2_HUMAN|	2521.2634
0.0621	20190410_QExHFX1_RSLC1_Beveridge_Clausen_IMP_DSS_JRmethod_R3.14929.14929.3	xl	1.2700(0.5750+0.6950)	1.055	3.3871	/	R.FTMELAKK.G(7)+R.MTNFDKNLPNEK.V(6)	spDHE3_BOVIN|+Cas9	2554.281
0.0619	20190410_QExHFX1_RSLC1_Beveridge_Clausen_IMP_DSS_JRmethod_R3.13053.13053.3	xl	1.2500(0.7400+0.5800)	1.095	0.0922	/	R.MTNFDKNLPNEK.V(6)+R.QQLPEKYK.E(6)	Cas9+Cas9	2620.3206
0.0608	20190410_QExHFX1_RSLC1_Beveridge_Clausen_IMP_DSS_JRmethod_R3.12849.12849.3	xl	0.9000(0.8450+0.8450)	0.64	-0.4704	/	K.SDNVPSEEVVKK.M(11)+K.SDNVPSEEVVKK.M(11)	Cas9+Cas9	2797.4232
0.0608	20190410_QExHFX1_RSLC1_Beveridge_Clausen_IMP_DSS_JRmethod_R3.24296.24296.3	xl	1.3550(1.1550+0.4050)	1.25	-0.4544	/	K.QEEKEQIKC[160.03]LNNR.F(8)+K.QKLKK.K(4)	spK2M2_SHEEP|+spCO5_HUMAN|	2469.3372
0.0596	20190410_QExHFX1_RSLC1_Beveridge_Clausen_IMP_DSS_JRmethod_R3.14116.14116.3	xl	1.0750(0.7600+0.6300)	1.075	-3.869	/	K.HTGKDMVR.L(4)+R.RSKSLR.A(3)	spEGF_HUMAN|+REVERSE_Cas9	1825.9944
0.0594	20190410_QExHFX1_RSLC1_Beveridge_Clausen_IMP_DSS_JRmethod_R3.10758.10758.3	xl	1.3400(0.5300+0.8100)	0.6	-3.6731	/	R.EKIDK.G(2)+K.KLKESYC[160.03]QR.Q(3)	REVERSE_spGSTA1_HUMAN|+spSUMO1_HUMAN|	1980.0349
0.0594	20190410_QExHFX1_RSLC1_Beveridge_Clausen_IMP_DSS_JRmethod_R3.23091.23091.3	xl	1.4650(0.4700+1.4650)	1.025	1.1175	/	K.C[160.03]QKK.V(3)+L.KEC[160.03]LWQDLKESC[160.03]LAK.H(1)	REVERSE_spK22E_HUMAN|+REVERSE_spLALBA_BOVIN|	2607.2858
0.0593	20190410_QExHFX1_RSLC1_Beveridge_Clausen_IMP_DSS_JRmethod_R3.12317.12317.3	xl	1.3400(0.5550+1.0250)	0.855	3.377	/	T.KAER.G(1)+R.KDFQFYKVR.E(1)	Cas9,REVERSE_spIGF2_HUMAN|+Cas9	1870.01
0.0591	20190410_QExHFX1_RSLC1_Beveridge_Clausen_IMP_DSS_JRmethod_R3.19700.19700.3	xl	1.1200(0.7750+0.7650)	0.595	2.5058	/	R.MTNFDKNLPNEK.V(6)+K.SELTGKFEK.L(6)	Cas9+spANXA5_HUMAN|	2625.2995
0.0589	20190410_QExHFX1_RSLC1_Beveridge_Clausen_IMP_DSS_JRmethod_R3.14911.14911.3	xl	1.3350(0.3950+1.1800)	1.335	-1.433	/	R.EYKFTLR.G(3)+K.LVDSTDKADLR.L(7)	REVERSE_spDHE3_BOVIN|+Cas9	2325.2215
0.0578	20190410_QExHFX1_RSLC1_Beveridge_Clausen_IMP_DSS_JRmethod_R3.13325.13325.3	xl	1.0750(0.6850+0.7600)	1.075	2.6169	/	R.RSKSLR.A(3)+K.RVIEIKR.V(6)	REVERSE_Cas9+REVERSE_spPDGFB_HUMAN|	1796.1107
0.0575	20190410_QExHFX1_RSLC1_Beveridge_Clausen_IMP_DSS_JRmethod_R3.24100.24100.3	xl	1.3500(0.9400+0.5150)	1.055	1.4997	/	K.EFKGTLESKLDDLLDR.G(9)+R.WAKR.E(3)	REVERSE_spANXA5_HUMAN|+REVERSE_spUBE2I_HUMAN|	2575.3645
0.0564	20190410_QExHFX1_RSLC1_Beveridge_Clausen_IMP_DSS_JRmethod_R3.23088.23088.3	xl	1.4900(0.2850+1.2850)	1.28	-0.0349	/	E.FVKAK.S(3)+R.LENLIAQLPGEKK.N(12)	REVERSE_spCATA_HUMAN|,REVERSE_spCO5_HUMAN|+Cas9	2181.2772
0.0562	20190410_QExHFX1_RSLC1_Beveridge_Clausen_IMP_DSS_JRmethod_R3.10310.10310.3	xl	1.1850(0.6600+0.5250)	1.185	-0.5388	/	K.DTPKYGGHR.D(4)+K.TIIKSRK.G(4)	REVERSE_spKCRM_HUMAN|+REVERSE_spEGF_HUMAN|	2012.1166
0.056	20190410_QExHFX1_RSLC1_Beveridge_Clausen_IMP_DSS_JRmethod_R3.15127.15127.3	xl	1.2650(0.4400+0.8250)	1.265	-2.1873	/	K.DKSPK.F(2)+R.FAAFIDKVR.F(7)	spTRFL_HUMAN|+spK2M2_SHEEP|,spK2M3_SHEEP|,spKRHB1_HUMAN|,spKRHB3_HUMAN|,spKRHB5_HUMAN|,spKRHB6_HUMAN|	1776.9773
0.0551	20190410_QExHFX1_RSLC1_Beveridge_Clausen_IMP_DSS_JRmethod_R3.16264.16264.3	xl	1.2400(0.7800+0.6100)	0.87	2.2611	/	R.DYSKYYK.T(4)+K.FIKSAEDLDK.L(3)	spK1C10_HUMAN|+spGSTA1_HUMAN|	2268.1201
0.0549	20190410_QExHFX1_RSLC1_Beveridge_Clausen_IMP_DSS_JRmethod_R3.19030.19030.3	xl	1.3300(0.7150+0.6150)	0.105	-2.167	/	K.KVAVVR.T(1)+K.TNRKVTVK.Q(4)	spTAU_HUMAN|+Cas9	1753.0937
0.0546	20190410_QExHFX1_RSLC1_Beveridge_Clausen_IMP_DSS_JRmethod_R3.12663.12663.3	xl	1.3950(0.9850+0.6450)	0.155	0.6217	/	K.HGGPKDEER.H(5)+R.KGKSIR.E(3)	spSODC_HUMAN|+spPEPB_PIG|	1848.9805
0.0539	20190410_QExHFX1_RSLC1_Beveridge_Clausen_IMP_DSS_JRmethod_R3.21480.21480.3	xl	1.0850(0.8000+0.9300)	0.44	2.6649	/	K.FHEEGLDKFR.H(8)+K.STKGNRSGFR.E(3)	REVERSE_spALBU_BOVIN|+REVERSE_spPPIA_HUMAN|	2523.2618
0.0526	20190410_QExHFX1_RSLC1_Beveridge_Clausen_IMP_DSS_JRmethod_R3.10316.10316.3	xl	1.3250(0.9800+0.5900)	0.18	-1.2692	/	K.DWDPKK.Y(5)+K.IIKDK.D(3)	Cas9+Cas9	1540.85
0.0525	20190410_QExHFX1_RSLC1_Beveridge_Clausen_IMP_DSS_JRmethod_R3.11713.11713.3	xl	1.3950(0.4100+0.9850)	1.395	1.8528	/	E.EDKK.H(3)+R.IPLHKFTSIR.R(5)	Cas9,REVERSE_spKRHB4_HUMAN|+spCATD_HUMAN|	1867.0566
0.052	20190410_QExHFX1_RSLC1_Beveridge_Clausen_IMP_DSS_JRmethod_R3.21923.21923.3	xl	1.0800(0.6800+0.7350)	1.08	2.4612	/	K.ILC[160.03]AKAENAR.L(5)+K.LLEVLATQKK.L(9)	spK1H4_HUMAN|+REVERSE_spALBU_BOVIN|	2424.3773
0.051	20190410_QExHFX1_RSLC1_Beveridge_Clausen_IMP_DSS_JRmethod_R3.05268.05268.3	xl	1.2900(0.8900+0.6450)	0.4	0.137	/	R.LSKSR.R(3)+R.SKSLR.A(2)	Cas9+REVERSE_Cas9	1316.7775
0.0496	20190410_QExHFX1_RSLC1_Beveridge_Clausen_IMP_DSS_JRmethod_R3.20761.20761.3	xl	1.4050(0.4350+0.9700)	0.805	-0.0428	/	K.FKDFK.E(2)+K.IDGPWMHKSADIR.F(8)	REVERSE_spMYG_HUMAN|,REVERSE_spMYG_HORSE|+REVERSE_spAMYS_HUMAN|	2346.183
0.0495	20190410_QExHFX1_RSLC1_Beveridge_Clausen_IMP_DSS_JRmethod_R3.20193.20193.3	xl	1.1650(0.8200+0.5850)	1.165	3.6324	/	K.ELLPKDC[160.03]C[160.03]EK.L(5)+K.SELTGKFEK.L(6)	REVERSE_spALBU_BOVIN|+spANXA5_HUMAN|	2466.2021
0.0494	20190410_QExHFX1_RSLC1_Beveridge_Clausen_IMP_DSS_JRmethod_R3.23262.23262.3	xl	1.4400(0.2700+1.2250)	1.37	-0.8743	/	E.FVKAK.S(3)+R.LENLIAQLPGEKK.N(12)	REVERSE_spCATA_HUMAN|,REVERSE_spCO5_HUMAN|+Cas9	2181.2772
0.0489	20190410_QExHFX1_RSLC1_Beveridge_Clausen_IMP_DSS_JRmethod_R3.22602.22602.3	xl	1.3100(0.9600+0.4350)	0.995	-1.1289	/	K.STKGNRSGFR.E(3)+K.TLNDFKR.Q(6)	REVERSE_spPPIA_HUMAN|+REVERSE_Cas9	2139.1184
0.0483	20190410_QExHFX1_RSLC1_Beveridge_Clausen_IMP_DSS_JRmethod_R3.16497.16497.3	xl	1.2900(0.6550+0.6350)	0.05	-3.3266	/	K.ENFDKAR.F(5)+K.ESKVSMSK.N(3)	spRETBP_HUMAN|+spUB2E1_HUMAN|	1910.9407
0.0479	20190410_QExHFX1_RSLC1_Beveridge_Clausen_IMP_DSS_JRmethod_R3.10594.10594.3	xl	1.1650(0.9200+0.5050)	1.165	-2.6267	/	R.IVTAKMEEC[160.03]K.S(5)+R.VKKDEK.E(2)	REVERSE_spK2M3_SHEEP|,REVERSE_spKRHB1_HUMAN|,REVERSE_spKRHB3_HUMAN|,REVERSE_spKRHB5_HUMAN|,REVERSE_spKRHB6_HUMAN|+spKRHB4_HUMAN|	2091.0955
0.0477	20190410_QExHFX1_RSLC1_Beveridge_Clausen_IMP_DSS_JRmethod_R3.17337.17337.3	xl	1.1650(0.4900+0.8250)	1.165	-3.4424	/	K.GYKEVK.K(3)+R.KDFQFYK.V(1)	Cas9+Cas9	1834.9505
0.0476	20190410_QExHFX1_RSLC1_Beveridge_Clausen_IMP_DSS_JRmethod_R3.12047.12047.3	xl	1.4100(0.9650+0.4450)	0.555	-0.828	/	K.KNKEEDQVEKK.M(10)+R.QWTKR.Y(4)	REVERSE_spNQO1_HUMAN|+spUB2E1_HUMAN|	2229.1752
0.0476	20190410_QExHFX1_RSLC1_Beveridge_Clausen_IMP_DSS_JRmethod_R3.20676.20676.3	xl	1.1900(0.6250+0.5650)	0.69	-3.9458	/	K.KLVDSTDK.A(1)+R.NKDSR.T(2)	Cas9+REVERSE_Cas9	1660.8631
0.0476	20190410_QExHFX1_RSLC1_Beveridge_Clausen_IMP_DSS_JRmethod_R3.21928.21928.3	xl	1.1600(0.5850+0.5750)	1.16	0.4961	/	K.NMELIENKR.N(8)+M.SC[160.03]QISC[160.03]KSRGR.G(7)	REVERSE_spKRHB2_HUMAN|+spK22E_HUMAN|	2621.2835
0.0471	20190410_QExHFX1_RSLC1_Beveridge_Clausen_IMP_DSS_JRmethod_R3.14206.14206.3	xl	1.2600(0.5650+0.8100)	0.845	2.0062	/	T.KAER.G(1)+R.KDFQFYKVR.E(1)	Cas9,REVERSE_spIGF2_HUMAN|+Cas9	1870.01
0.0467	20190410_QExHFX1_RSLC1_Beveridge_Clausen_IMP_DSS_JRmethod_R3.10358.10358.3	xl	1.1150(0.6200+0.6650)	1.115	0.6297	/	K.EYWEKIK.G(5)+K.NPTAFKK.Y(6)	REVERSE_spK1C10_HUMAN|+spUBE2C_HUMAN|	1937.0298
0.0467	20190410_QExHFX1_RSLC1_Beveridge_Clausen_IMP_DSS_JRmethod_R3.15796.15796.3	xl	1.3350(0.5600+0.9900)	0.67	2.742	/	R.FTMELAKK.G(7)+R.MTNFDKNLPNEK.V(6)	spDHE3_BOVIN|+Cas9	2554.281
0.0461	20190410_QExHFX1_RSLC1_Beveridge_Clausen_IMP_DSS_JRmethod_R3.07901.07901.3	xl	1.3400(0.3950+1.1750)	0.985	-0.6	/	K.LSKR.V(3)+R.NSDKLIAR.K(4)	REVERSE_spCRP_HUMAN|+Cas9	1555.9045
0.0459	20190410_QExHFX1_RSLC1_Beveridge_Clausen_IMP_DSS_JRmethod_R3.10373.10373.3	xl	1.2450(0.8100+0.6800)	0.265	4.5089	/	K.DIKER.A(3)+R.KEYEVR.N(1)	spGSTA1_HUMAN|+REVERSE_spUBE2I_HUMAN|	1619.8518
0.0458	20190410_QExHFX1_RSLC1_Beveridge_Clausen_IMP_DSS_JRmethod_R3.12419.12419.3	xl	1.5250(0.3050+1.3750)	1.26	1.1279	/	R.DKQSGK.T(2)+K.TYAHLFDDKVMK.Q(9)	Cas9+Cas9	2266.1303
0.0456	20190410_QExHFX1_RSLC1_Beveridge_Clausen_IMP_DSS_JRmethod_R3.14213.14213.3	xl	1.4550(1.4550+0.4150)	0.935	0.0124	/	K.FDNLTKAER.G(6)+K.KPLER.V(1)	Cas9+spCO5_HUMAN|	1872.0104
0.0441	20190410_QExHFX1_RSLC1_Beveridge_Clausen_IMP_DSS_JRmethod_R3.11984.11984.3	xl	1.3050(0.6600+0.8550)	0.115	2.3385	/	K.KDWDPK.K(1)+K.KVEKYGK.A(4)	Cas9+REVERSE_Cas9	1775.9457
0.0439	20190410_QExHFX1_RSLC1_Beveridge_Clausen_IMP_DSS_JRmethod_R3.10718.10718.3	xl	1.2300(0.7250+0.5050)	1.23	4.351	/	K.EQIKC[160.03]LNNR.F(4)+K.HTEIKK.N(5)	spK2M2_SHEEP|,spKRHB2_HUMAN|+REVERSE_spTAU_HUMAN|	2066.0942
0.0431	20190410_QExHFX1_RSLC1_Beveridge_Clausen_IMP_DSS_JRmethod_R3.08028.08028.3	xl	1.2800(0.4500+0.9850)	1.28	0.1739	/	R.HSIKK.N(4)+K.NLPNEKVLPK.H(6)	Cas9+Cas9	1900.1145
0.0422	20190410_QExHFX1_RSLC1_Beveridge_Clausen_IMP_DSS_JRmethod_R3.19077.19077.3	xl	1.2800(0.5250+0.7550)	0.475	-4.697	/	K.KDWDPK.K(1)+R.WAKREQALR.S(3)	Cas9+REVERSE_spUBE2I_HUMAN|	2082.101
0.0419	20190410_QExHFX1_RSLC1_Beveridge_Clausen_IMP_DSS_JRmethod_R3.20926.20926.3	xl	1.1650(0.5500+0.8500)	1.165	4.4584	/	R.EEDKPGGHK.R(4)+R.FKDLGEENFK.A(2)	REVERSE_spSODC_HUMAN|+spALBU_HUMAN|	2359.1331
0.0417	20190410_QExHFX1_RSLC1_Beveridge_Clausen_IMP_DSS_JRmethod_R3.15671.15671.3	xl	1.2450(0.4550+1.0300)	0.915	-2.3812	/	R.KEFPYR.L(1)+R.TKEEINELNRMIQR.L(2)	spCO5_HUMAN|+spKRHB1_HUMAN|,spKRHB3_HUMAN|,spKRHB5_HUMAN|,spKRHB6_HUMAN|	2749.422
0.0416	20190410_QExHFX1_RSLC1_Beveridge_Clausen_IMP_DSS_JRmethod_R3.18142.18142.3	xl	1.2800(0.7500+0.5300)	0.88	0.6598	/	R.KKKSYTTPK.K(3)+K.TEIKR.L(4)	spRS27A_HUMAN|+spCO5_HUMAN|	1863.0829
0.0415	20190410_QExHFX1_RSLC1_Beveridge_Clausen_IMP_DSS_JRmethod_R3.07902.07902.3	xl	1.2800(0.4700+0.8100)	1.28	0.1265	/	R.LSKKK.V(3)+R.SDLNGKR.S(6)	REVERSE_spPEPA_BOVIN|+spEGF_HUMAN|	1528.8936
0.0413	20190410_QExHFX1_RSLC1_Beveridge_Clausen_IMP_DSS_JRmethod_R3.13045.13045.3	xl	1.2350(0.6800+0.5550)	0.905	3.0365	/	K.KALEMTFR.R(1)+K.KKESK.V(2)	REVERSE_spDHE3_BOVIN|+spUB2E1_HUMAN|	1750.9651
0.04	20190410_QExHFX1_RSLC1_Beveridge_Clausen_IMP_DSS_JRmethod_R3.18743.18743.3	xl	1.0800(0.6550+0.6550)	0.89	0.7202	/	K.IVKWDR.D(3)+R.LEWWKLDR.Y(5)	spB2MG_HUMAN|+REVERSE_spEGF_HUMAN|	2098.1363
0.0398	20190410_QExHFX1_RSLC1_Beveridge_Clausen_IMP_DSS_JRmethod_R3.17454.17454.3	xl	0.9650(0.8200+0.7850)	0.385	-2.2849	/	K.DSNRKPLISEK.S(5)+K.SDEGYKGMLTEK.L(6)	REVERSE_Cas9+REVERSE_spSYH_HUMAN|	2780.3901
0.0395	20190410_QExHFX1_RSLC1_Beveridge_Clausen_IMP_DSS_JRmethod_R3.19073.19073.3	xl	1.1050(0.5200+0.7400)	1.105	-0.5395	/	K.LQKMVK.D(3)+R.NKDSRTLVK.N(2)	REVERSE_Cas9+REVERSE_Cas9	1943.1237
0.0394	20190410_QExHFX1_RSLC1_Beveridge_Clausen_IMP_DSS_JRmethod_R3.13147.13147.3	xl	1.5200(1.0600+0.4600)	0.27	2.1376	/	K.ESILPKRNSDK.L(6)+R.LSKSR.R(3)	Cas9+Cas9	2013.1218
0.0393	20190410_QExHFX1_RSLC1_Beveridge_Clausen_IMP_DSS_JRmethod_R3.15029.15029.3	xl	1.3450(0.3700+0.9750)	1.345	4.6331	/	R.DMEKEK.T(4)+K.HTGKDMVR.L(4)	spBID_HUMAN|+spEGF_HUMAN|	1858.8916
0.0384	20190410_QExHFX1_RSLC1_Beveridge_Clausen_IMP_DSS_JRmethod_R3.14682.14682.3	xl	0.8050(0.8050+0.8050)	0.805	-1.0338	/	K.NLPNEKVLPK.H(6)+K.NLPNEKVLPK.H(6)	Cas9+Cas9	2439.41
0.0374	20190410_QExHFX1_RSLC1_Beveridge_Clausen_IMP_DSS_JRmethod_R3.25480.25480.3	xl	1.1450(0.6250+0.5200)	0.825	-3.5429	/	K.DTPKYGGHR.D(4)+R.LKC[160.03]ASLQK.F(2)	REVERSE_spKCRM_HUMAN|+spALBU_HUMAN|	2114.0942
0.0373	20190410_QExHFX1_RSLC1_Beveridge_Clausen_IMP_DSS_JRmethod_R3.22046.22046.3	xl	1.1750(0.4950+0.8600)	0.905	-1.4054	/	R.QAQEKFGK.D(5)+K.SKDGTGSDDKK.A(10)	spTRFL_HUMAN|+spTAU_HUMAN|	2209.0862
0.0372	20190410_QExHFX1_RSLC1_Beveridge_Clausen_IMP_DSS_JRmethod_R3.12543.12543.3	xl	1.3650(0.3250+1.3450)	1.02	-4.225	/	K.LC[160.03]KLR.K(3)+K.LVDSTDKADLR.L(7)	spEGF_HUMAN|+Cas9	2058.1142
0.0371	20190410_QExHFX1_RSLC1_Beveridge_Clausen_IMP_DSS_JRmethod_R3.21833.21833.3	xl	1.1200(0.4950+0.6250)	1.12	-2.3801	/	K.EQIKSLNSR.F(4)+K.LFDLITKGSQK.D(7)	spKRHB1_HUMAN|,spKRHB3_HUMAN|,spKRHB5_HUMAN|,spKRHB6_HUMAN|+REVERSE_Cas9	2460.3587
0.0369	20190410_QExHFX1_RSLC1_Beveridge_Clausen_IMP_DSS_JRmethod_R3.12427.12427.3	xl	1.1500(0.7850+0.4550)	1.15	-1.6296	/	K.AALEKSLEDTK.N(5)+-.KDEPK.N(1)	spK1C9_HUMAN|+REVERSE_spRS27A_HUMAN|	1957.0255
0.0369	20190410_QExHFX1_RSLC1_Beveridge_Clausen_IMP_DSS_JRmethod_R3.14473.14473.3	xl	1.2450(0.4650+1.0200)	1.245	3.1379	/	K.KKEER.A(2)+K.NSKLLSTSAKR.L(10)	spCYC_HUMAN|+spUB2E1_HUMAN|	2030.1483
0.0369	20190410_QExHFX1_RSLC1_Beveridge_Clausen_IMP_DSS_JRmethod_R3.17747.17747.3	xl	1.4350(1.1000+0.3350)	0.74	-3.8822	/	K.KKESKVSMSK.N(5)+R.KQYR.S(1)	spUB2E1_HUMAN|+Cas9,REVERSE_spCAS2_BOVIN|	1882.0345
0.0363	20190410_QExHFX1_RSLC1_Beveridge_Clausen_IMP_DSS_JRmethod_R3.08797.08797.3	xl	0.8550(0.8600+0.7500)	0.855	-1.4523	/	K.LKEFMR.T(2)+D.LKPR.N(2)	spPEPA_BOVIN|+REVERSE_spPEPB_PIG|,REVERSE_spCYB5_HUMAN|,REVERSE_spGSTP1_HUMAN|	1472.8537
0.0356	20190410_QExHFX1_RSLC1_Beveridge_Clausen_IMP_DSS_JRmethod_R3.25676.25676.3	xl	1.1800(1.0750+0.6200)	0.23	-3.6118	/	K.QEEKEQIKSLNSR.F(8)+K.SGLNYKHTR.M(6)	spKRHB1_HUMAN|,spKRHB3_HUMAN|,spKRHB5_HUMAN|,spKRHB6_HUMAN|+REVERSE_spPEPA_BOVIN|	2800.4466
0.0351	20190410_QExHFX1_RSLC1_Beveridge_Clausen_IMP_DSS_JRmethod_R3.21206.21206.3	xl	1.1400(0.5150+0.6250)	0.87	-4.9715	/	K.TELLKNK.Q(5)+K.WVSNKTEGR.L(5)	REVERSE_spKRHB2_HUMAN|+spANT3_HUMAN|	2058.1109
0.035	20190410_QExHFX1_RSLC1_Beveridge_Clausen_IMP_DSS_JRmethod_R3.14258.14258.3	xl	1.1700(0.7450+0.4250)	1.17	-4.0142	/	K.AELFDIPNKEFSSR.E(9)+R.YPFEKR.R(5)	REVERSE_Cas9+REVERSE_spCO5_HUMAN|	2628.3223
0.0348	20190410_QExHFX1_RSLC1_Beveridge_Clausen_IMP_DSS_JRmethod_R3.08548.08548.3	xl	1.4150(0.9600+0.4550)	0.545	4.0428	/	K.AGFIKR.Q(5)+R.KVFDK.Y(1)	Cas9+spANXA5_HUMAN|	1463.85
0.0348	20190410_QExHFX1_RSLC1_Beveridge_Clausen_IMP_DSS_JRmethod_R3.18062.18062.3	xl	1.2700(0.4550+0.8150)	0.685	-1.8661	/	K.KEER.A(1)+K.SYTTPKKNKHK.R(9)	spCYC_HUMAN|+spRS27A_HUMAN|	2029.0955
0.0346	20190410_QExHFX1_RSLC1_Beveridge_Clausen_IMP_DSS_JRmethod_R3.20102.20102.3	xl	1.3200(0.3450+0.9750)	1.065	-4.112	/	R.KTWQR.A(1)+K.VSWEEVKNEMVGEK.G(7)	REVERSE_spUB2E1_HUMAN|+spSYH_HUMAN|	2518.2525
0.0343	20190410_QExHFX1_RSLC1_Beveridge_Clausen_IMP_DSS_JRmethod_R3.13871.13871.3	xl	1.1850(0.4900+0.7850)	0.805	-4.1737	/	R.QWTKR.Y(4)+K.TKLTEEEKNR.L(8)	spUB2E1_HUMAN|+spCAS2_BOVIN|	2102.1119
0.0341	20190410_QExHFX1_RSLC1_Beveridge_Clausen_IMP_DSS_JRmethod_R3.15313.15313.3	xl	1.3850(0.8150+0.5700)	0.045	0.7422	/	K.KDEKEQIK.T(4)+R.RKNR.L(2)	spKRHB4_HUMAN|+Cas9	1726.9689
0.0339	20190410_QExHFX1_RSLC1_Beveridge_Clausen_IMP_DSS_JRmethod_R3.12410.12410.3	xl	1.5200(0.2550+1.2650)	0.725	-2.4325	/	R.KVTVK.Q(1)+R.QLLNAKLITQR.K(6)	Cas9,REVERSE_Cas9+Cas9	2008.2407
0.0338	20190410_QExHFX1_RSLC1_Beveridge_Clausen_IMP_DSS_JRmethod_R3.14560.14560.3	xl	1.1900(0.4000+1.1050)	1.19	-1.9843	/	R.EYKFTLR.G(3)+K.LVDSTDKADLR.L(7)	REVERSE_spDHE3_BOVIN|+Cas9	2325.2215
0.0331	20190410_QExHFX1_RSLC1_Beveridge_Clausen_IMP_DSS_JRmethod_R3.23324.23324.3	xl	1.0950(0.5650+0.6600)	1.095	2.8497	/	K.DGADFAKWR.C(7)+R.QEYEQLIAKNR.K(9)	spALDOA_RABIT|+spK1C9_HUMAN|	2593.2924
0.0322	20190410_QExHFX1_RSLC1_Beveridge_Clausen_IMP_DSS_JRmethod_R3.13175.13175.3	xl	1.5600(0.3650+1.3300)	0.005	-4.796	/	R.DKPIR.E(2)+K.KFKVLGNTDR.H(3)	Cas9+Cas9	1942.0999
0.032	20190410_QExHFX1_RSLC1_Beveridge_Clausen_IMP_DSS_JRmethod_R3.23422.23422.3	xl	1.3550(0.2950+1.0600)	1.045	-3.8152	/	K.ALKTR.L(3)+-.KDEPKNFC[160.03]YTLC[160.03]C[160.03]K.G(5)	spGSTA1_HUMAN|+REVERSE_spRS27A_HUMAN|	2587.2596
0.0317	20190410_QExHFX1_RSLC1_Beveridge_Clausen_IMP_DSS_JRmethod_R3.05166.05166.3	xl	1.2350(0.8800+0.6000)	0.355	0.0325	/	R.LSKSR.R(3)+R.SKSLR.A(2)	Cas9+REVERSE_Cas9	1316.7775
0.0317	20190410_QExHFX1_RSLC1_Beveridge_Clausen_IMP_DSS_JRmethod_R3.17623.17623.3	xl	1.0900(1.0550+0.5700)	1.09	2.3178	/	K.FWGKYLYEIAR.R(4)+R.KKAGGR.L(1)	spALBU_BOVIN|+REVERSE_spRS27A_HUMAN|	2198.1999
0.0316	20190410_QExHFX1_RSLC1_Beveridge_Clausen_IMP_DSS_JRmethod_R3.18653.18653.3	xl	1.2650(0.6000+0.6650)	0.29	3.3953	/	K.IQEKEDK.K(4)+K.RAILKDSNR.K(5)	REVERSE_spKRHB4_HUMAN|+REVERSE_Cas9	2098.1381
0.0315	20190410_QExHFX1_RSLC1_Beveridge_Clausen_IMP_DSS_JRmethod_R3.15359.15359.3	xl	1.1000(0.5500+0.5500)	1.1	3.7891	/	K.EIKER.N(3)+K.VEKYGK.A(3)	REVERSE_Cas9+REVERSE_Cas9	1533.8402
0.0314	20190410_QExHFX1_RSLC1_Beveridge_Clausen_IMP_DSS_JRmethod_R3.10971.10971.3	xl	1.3450(0.9050+0.4400)	0.82	3.3614	/	K.DSNRKPLISEK.S(5)+R.QWTKR.Y(4)	REVERSE_Cas9+spUB2E1_HUMAN|	2141.1592
0.031	20190410_QExHFX1_RSLC1_Beveridge_Clausen_IMP_DSS_JRmethod_R3.16079.16079.3	xl	1.2350(0.3800+0.9700)	1.08	-2.3408	/	K.KDWDPKK.Y(1)+K.SDNVPSEEVVKKMK.N(12)	Cas9+Cas9	2642.3624
0.0307	20190410_QExHFX1_RSLC1_Beveridge_Clausen_IMP_DSS_JRmethod_R3.12559.12559.3	xl	1.1250(0.8800+0.4850)	0.915	-1.2715	/	K.FDNLTKAER.G(6)+S.KSLR.A(1)	Cas9+REVERSE_Cas9,spPEPA_BOVIN|,spPEPA_PIG|,spPEPB_PIG|,spPEPC_PIG|,spANXA5_HUMAN|	1732.9471
0.0306	20190410_QExHFX1_RSLC1_Beveridge_Clausen_IMP_DSS_JRmethod_R3.22130.22130.3	xl	1.2050(0.4800+0.8300)	1.205	4.256	/	R.FFSDKIAK.Y(5)+K.SKDGTGSDDKKAK.T(11)	spCASK_BOVIN|+spTAU_HUMAN|	2428.2485
0.0306	20190410_QExHFX1_RSLC1_Beveridge_Clausen_IMP_DSS_JRmethod_R3.22909.22909.3	xl	0.9950(0.7550+0.6500)	0.995	2.0648	/	K.ILC[160.03]TKAENAR.M(5)+R.VKENFDKAR.F(2)	spK1H2_HUMAN|+spRETBP_HUMAN|	2418.2688
0.0305	20190410_QExHFX1_RSLC1_Beveridge_Clausen_IMP_DSS_JRmethod_R3.12214.12214.3	xl	1.3500(1.1700+0.3200)	1.35	4.7705	/	R.NSDKLIAR.K(4)+R.TGKDR.V(3)	Cas9+spEGF_HUMAN|	1628.8845
0.0298	20190410_QExHFX1_RSLC1_Beveridge_Clausen_IMP_DSS_JRmethod_R3.13920.13920.3	xl	1.1700(0.5400+0.7750)	0.92	0.5231	/	K.FKDVPKR.T(6)+R.HAIESKHTDR.R(6)	REVERSE_spTRFL_HUMAN|+REVERSE_spALBU_BOVIN|	2219.181
0.0296	20190410_QExHFX1_RSLC1_Beveridge_Clausen_IMP_DSS_JRmethod_R3.23755.23755.3	xl	1.0950(0.7050+0.4550)	1.095	-2.0284	/	K.KVTPLNSIR.T(1)+R.VIEIKR.V(5)	REVERSE_spGSTA1_HUMAN|+REVERSE_spPDGFB_HUMAN|	1921.1723
0.0294	20190410_QExHFX1_RSLC1_Beveridge_Clausen_IMP_DSS_JRmethod_R3.13374.13374.3	xl	0.9750(0.6600+0.8100)	0.975	3.4718	/	K.KKESK.V(2)+K.KRVIEIKR.V(7)	spUB2E1_HUMAN|+REVERSE_spPDGFB_HUMAN|	1797.1199
0.0293	20190410_QExHFX1_RSLC1_Beveridge_Clausen_IMP_DSS_JRmethod_R3.21293.21293.3	xl	1.0350(0.7650+0.5200)	1.035	-4.2745	/	K.DSFFREDKEC[160.03]R.L(8)+K.KDGADFAKWR.C(1)	REVERSE_spCASK_BOVIN|+spALDOA_RABIT|	2818.3132
0.0291	20190410_QExHFX1_RSLC1_Beveridge_Clausen_IMP_DSS_JRmethod_R3.21185.21185.3	xl	1.0650(0.5750+0.4900)	1.065	-2.0484	/	R.KWNGEKMSYLK.N(6)+K.QDDKLDER.L(4)	spAMYS_HUMAN|+REVERSE_spCO5_HUMAN|	2538.2423
0.0289	20190410_QExHFX1_RSLC1_Beveridge_Clausen_IMP_DSS_JRmethod_R3.23434.23434.3	xl	1.1100(0.4900+1.0500)	0.84	-2.6395	/	K.DFNEKVR.F(5)+K.MKESAMSAVR.F(2)	REVERSE_spRETBP_HUMAN|+REVERSE_spOVAL_CHICK|	2153.0608
0.0288	20190410_QExHFX1_RSLC1_Beveridge_Clausen_IMP_DSS_JRmethod_R3.20266.20266.3	xl	1.4450(0.2100+1.3400)	1.445	2.2648	/	K.KEER.A(1)+R.QEDFYPFLKDNR.E(9)	spCYC_HUMAN|+Cas9	2269.1014
0.0288	20190410_QExHFX1_RSLC1_Beveridge_Clausen_IMP_DSS_JRmethod_R3.21729.21729.3	xl	1.2800(0.7950+0.4850)	0.275	-1.4459	/	K.RNSDKLIAR.K(5)+K.SKVNK.L(2)	Cas9+REVERSE_spTAU_HUMAN|	1784.0267
0.0285	20190410_QExHFX1_RSLC1_Beveridge_Clausen_IMP_DSS_JRmethod_R3.07989.07989.3	xl	1.1000(0.6700+0.7350)	0.435	0.1834	/	R.IPKDR.H(3)+R.SSIVKGDR.L(5)	REVERSE_Cas9+REVERSE_spK1H6_HUMAN|	1625.91
0.0283	20190410_QExHFX1_RSLC1_Beveridge_Clausen_IMP_DSS_JRmethod_R3.19357.19357.3	xl	1.0100(0.6650+0.8600)	0.44	-0.3835	/	R.DLKWWELR.H(3)+K.SAEDLDKLR.N(7)	spEGF_HUMAN|+spGSTA1_HUMAN|	2328.2113
0.0282	20190410_QExHFX1_RSLC1_Beveridge_Clausen_IMP_DSS_JRmethod_R3.12084.12084.3	xl	1.1950(0.7700+0.6450)	0.205	2.6108	/	R.KPLISEK.S(1)+K.SKLTIVK.V(2)	REVERSE_Cas9+REVERSE_Cas9	1739.0807
0.0281	20190410_QExHFX1_RSLC1_Beveridge_Clausen_IMP_DSS_JRmethod_R3.16235.16235.3	xl	1.2700(0.4850+0.7850)	0.735	3.1302	/	K.GQKNSRER.M(3)+R.IDASKHMWPGDIK.A(5)	Cas9+spAMYS_HUMAN|	2608.3179
0.0278	20190410_QExHFX1_RSLC1_Beveridge_Clausen_IMP_DSS_JRmethod_R3.16819.16819.3	xl	1.1800(0.3800+0.8000)	1.18	-2.744	/	K.FKMK.Y(2)+R.GAKKPLER.V(4)	spRETBP_HUMAN|+spCO5_HUMAN|	1587.917
0.0276	20190410_QExHFX1_RSLC1_Beveridge_Clausen_IMP_DSS_JRmethod_R3.17144.17144.3	xl	1.1300(0.4950+0.8600)	1.13	3.5019	/	R.AQAKK.F(4)+K.QLTKSNAPRVK.A(4)	spUBE2I_HUMAN|+spDHE3_BOVIN|	1923.1264
0.0274	20190410_QExHFX1_RSLC1_Beveridge_Clausen_IMP_DSS_JRmethod_R3.14467.14467.3	xl	1.1350(0.8000+0.4900)	1.135	2.1973	/	K.LVDSTDKADLR.L(7)+K.RWAKR.E(4)	Cas9+REVERSE_spUBE2I_HUMAN|	2085.133
0.0272	20190410_QExHFX1_RSLC1_Beveridge_Clausen_IMP_DSS_JRmethod_R3.12147.12147.3	xl	1.2350(0.4850+0.7500)	0.82	3.5019	/	R.EVKDMR.S(3)+-.KQKSFYEK.S(3)	REVERSE_spTRFL_HUMAN|+REVERSE_spPRDX1_HUMAN|	1971.0135
0.0271	20190410_QExHFX1_RSLC1_Beveridge_Clausen_IMP_DSS_JRmethod_R3.15033.15033.3	xl	1.2750(0.5800+0.8200)	0.175	3.7689	/	R.FLEQKNK.L(5)+R.KKDWDPK.K(2)	spKRHB2_HUMAN|+Cas9	1959.0465
0.027	20190410_QExHFX1_RSLC1_Beveridge_Clausen_IMP_DSS_JRmethod_R3.21964.21964.3	xl	1.3550(0.9350+0.4200)	0.69	4.204	/	R.MTNFDKNLPNEK.V(6)+K.NKQELFR.V(2)	Cas9+REVERSE_spKRHB2_HUMAN|	2521.2634
0.0269	20190410_QExHFX1_RSLC1_Beveridge_Clausen_IMP_DSS_JRmethod_R3.10105.10105.3	xl	1.5100(1.2900+0.4350)	0.02	1.2349	/	K.DWDPKK.Y(5)+K.LKSVK.E(2)	Cas9+Cas9	1498.8395
0.0266	20190410_QExHFX1_RSLC1_Beveridge_Clausen_IMP_DSS_JRmethod_R3.14202.14202.3	xl	1.3950(1.2000+0.3450)	0.92	4.0866	/	K.FDNLTKAER.G(6)+P.KIFR.V(1)	Cas9+spCO5_HUMAN|,spGSTA1_HUMAN|	1792.9835
0.0262	20190410_QExHFX1_RSLC1_Beveridge_Clausen_IMP_DSS_JRmethod_R3.17298.17298.3	xl	1.1100(0.5050+0.7650)	0.695	-0.1702	/	R.DKGTR.K(2)+R.FAAFIDKVR.F(7)	REVERSE_spEGF_HUMAN|+spK2M2_SHEEP|,spK2M3_SHEEP|,spKRHB1_HUMAN|,spKRHB3_HUMAN|,spKRHB5_HUMAN|,spKRHB6_HUMAN|	1778.9678
0.0262	20190410_QExHFX1_RSLC1_Beveridge_Clausen_IMP_DSS_JRmethod_R3.19426.19426.3	xl	1.0150(0.5050+0.5100)	1.015	-4.8245	/	R.KELFYK.A(1)+K.QQKLGR.V(3)	spANT3_HUMAN|+REVERSE_spSYH_HUMAN|	1692.9562
0.026	20190410_QExHFX1_RSLC1_Beveridge_Clausen_IMP_DSS_JRmethod_R3.11048.11048.3	xl	1.2600(0.6300+0.7450)	0.005	3.7236	/	K.KKTER.E(2)+K.QKLKKK.L(5)	spCYC_HORSE|+spCO5_HUMAN|	1569.9929
0.0259	20190410_QExHFX1_RSLC1_Beveridge_Clausen_IMP_DSS_JRmethod_R3.08199.08199.3	xl	1.2600(0.5800+0.9250)	0.165	0.0627	/	K.GYKEVK.K(3)+K.VMKQLK.R(3)	Cas9+Cas9	1605.9163
0.0259	20190410_QExHFX1_RSLC1_Beveridge_Clausen_IMP_DSS_JRmethod_R3.17575.17575.3	xl	1.0600(0.5100+0.5500)	0.91	-3.7824	/	K.C[160.03]GSKDNIK.H(4)+R.NSDKLIAR.K(4)	spTAU_HUMAN|+Cas9	1974.0203
0.0259	20190410_QExHFX1_RSLC1_Beveridge_Clausen_IMP_DSS_JRmethod_R3.22790.22790.3	xl	1.2900(0.8350+0.6000)	0.01	2.8258	/	K.ELIPKIFK.Y(5)+R.KPLISEK.S(1)	REVERSE_Cas9+REVERSE_Cas9	1938.1804
0.0252	20190410_QExHFX1_RSLC1_Beveridge_Clausen_IMP_DSS_JRmethod_R3.24306.24306.3	xl	1.1000(0.6000+0.5000)	1.1	1.4532	/	-.KDEPKNFC[160.03]YTLC[160.03]C[160.03]K.G(5)+K.SELTGKFEK.L(6)	REVERSE_spRS27A_HUMAN|+spANXA5_HUMAN|	3037.4234
0.0249	20190410_QExHFX1_RSLC1_Beveridge_Clausen_IMP_DSS_JRmethod_R3.15626.15626.3	xl	1.1800(0.5850+0.9750)	0.44	4.5391	/	K.RFEKR.L(4)+K.TLNDFKR.Q(6)	REVERSE_spANXA5_HUMAN|+REVERSE_Cas9	1764.9634
0.0245	20190410_QExHFX1_RSLC1_Beveridge_Clausen_IMP_DSS_JRmethod_R3.17457.17457.3	xl	1.3950(0.3250+1.1250)	0.46	-2.4653	/	K.MKNYWR.Q(2)+R.MTNFDKNLPNEK.V(6)	Cas9+Cas9	2484.1929
0.0242	20190410_QExHFX1_RSLC1_Beveridge_Clausen_IMP_DSS_JRmethod_R3.13284.13284.3	xl	1.1500(0.9900+0.4000)	1.02	-1.1277	/	R.IVAC[160.03]ASYKPSR.E(8)+K.LHKFK.D(3)	spCO5_HUMAN|+REVERSE_spMYG_HUMAN|,REVERSE_spMYG_HORSE|	2060.124
0.0242	20190410_QExHFX1_RSLC1_Beveridge_Clausen_IMP_DSS_JRmethod_R3.18562.18562.3	xl	1.0800(0.5100+0.5700)	0.705	-3.0215	/	K.ENFDKAR.F(5)+K.FDLKESK.V(4)	spRETBP_HUMAN|+REVERSE_spTAU_HUMAN|	1881.9472
0.0239	20190410_QExHFX1_RSLC1_Beveridge_Clausen_IMP_DSS_JRmethod_R3.19650.19650.3	xl	1.1100(0.6000+0.7000)	0.63	1.4954	/	K.FKHTHDK.T(2)+K.KDEKEQIK.T(4)	spPDGFB_HUMAN|+spKRHB4_HUMAN|	2066.0796
0.0236	20190410_QExHFX1_RSLC1_Beveridge_Clausen_IMP_DSS_JRmethod_R3.19678.19678.3	xl	1.1400(0.3650+0.7750)	1.14	-3.2572	/	K.ADEKK.F(4)+K.EKWSALYDVR.T(2)	spALBU_BOVIN|+spUBE2C_HUMAN|	1993.0156
0.0233	20190410_QExHFX1_RSLC1_Beveridge_Clausen_IMP_DSS_JRmethod_R3.08316.08316.3	xl	1.0350(0.4700+0.5650)	1.035	-3.7432	/	R.KDKEAC[160.03]VHK.L(3)+R.SDKNR.G(3)	spTRFE_HUMAN|+Cas9	1869.9366
0.0233	20190410_QExHFX1_RSLC1_Beveridge_Clausen_IMP_DSS_JRmethod_R3.13612.13612.3	xl	1.1950(0.5450+0.8200)	0.5	1.1434	/	K.MKNYWR.Q(2)+R.NSDKLIAR.K(4)	Cas9+Cas9	1950.0145
0.0232	20190410_QExHFX1_RSLC1_Beveridge_Clausen_IMP_DSS_JRmethod_R3.12506.12506.3	xl	1.1700(0.3450+0.8250)	1.17	-0.435	/	R.ERMKR.L(4)+K.KNKEEDQVEKK.M(10)	Cas9+REVERSE_spNQO1_HUMAN|	2230.1739
0.0231	20190410_QExHFX1_RSLC1_Beveridge_Clausen_IMP_DSS_JRmethod_R3.25305.25305.3	xl	1.1450(0.4550+0.9500)	0.72	-0.1474	/	R.KNVR.L(1)+K.RGKPDFMGVLGDYR.G(3)	REVERSE_spEGF_HUMAN|+REVERSE_spSYH_HUMAN|	2263.1894
0.0229	20190410_QExHFX1_RSLC1_Beveridge_Clausen_IMP_DSS_JRmethod_R3.13867.13867.3	xl	1.2250(0.8600+0.3650)	0.78	-2.3434	/	R.HAIDSLEKK.Q(8)+P.KIFR.V(1)	REVERSE_spALDOA_RABIT|+spCO5_HUMAN|,spGSTA1_HUMAN|	1739.9933
0.0227	20190410_QExHFX1_RSLC1_Beveridge_Clausen_IMP_DSS_JRmethod_R3.15476.15476.3	xl	1.2300(0.5150+0.7150)	0.115	-4.4462	/	K.QLKR.R(3)+R.SIKGNEDVK.Y(3)	Cas9,spRASH_HUMAN|+REVERSE_spRS27A_HUMAN|	1669.9362
0.022	20190410_QExHFX1_RSLC1_Beveridge_Clausen_IMP_DSS_JRmethod_R3.13482.13482.3	xl	1.1150(0.7550+0.4450)	0.805	-3.2356	/	K.ILC[160.03]SKSENAR.L(5)+K.IVKWDR.D(3)	spK1HA_HUMAN|,spK1HB_HUMAN|+spB2MG_HUMAN|	2130.1255
0.0219	20190410_QExHFX1_RSLC1_Beveridge_Clausen_IMP_DSS_JRmethod_R3.13580.13580.3	xl	1.1200(0.7350+0.3850)	1.12	-0.0675	/	K.LKSAASLNSR.V(2)+E.TAKPK.H(3)	spTRY1_BOVIN|+REVERSE_spALBU_BOVIN|,REVERSE_spALBU_HUMAN|	1726.994
0.0219	20190410_QExHFX1_RSLC1_Beveridge_Clausen_IMP_DSS_JRmethod_R3.14578.14578.3	xl	1.0650(0.8050+0.5700)	0.42	-0.555	/	K.FDNLTKAER.G(6)+K.YDENDKLIR.E(6)	Cas9+Cas9	2395.2018
0.0219	20190410_QExHFX1_RSLC1_Beveridge_Clausen_IMP_DSS_JRmethod_R3.23103.23103.3	xl	1.1250(0.4500+0.6750)	1.125	3.1755	/	K.KAKTSTR.S(3)+K.TRISNLPTVKK.F(10)	spTAU_HUMAN|+spGSTA1_HUMAN|	2184.2953
0.0218	20190410_QExHFX1_RSLC1_Beveridge_Clausen_IMP_DSS_JRmethod_R3.12912.12912.3	xl	1.0100(0.5650+0.9400)	1.01	3.8587	/	-.ENTAKK.L(5)+K.SDNVPSEEVVKK.M(11)	REVERSE_spCYC_HUMAN|,REVERSE_spCYC_HORSE|+Cas9	2157.1164
0.0217	20190410_QExHFX1_RSLC1_Beveridge_Clausen_IMP_DSS_JRmethod_R3.27131.27131.3	xl	1.1050(0.4750+0.6300)	1.105	3.7508	/	R.FAELEKALVHGR.R(6)+K.LQGERVRGLKQQK.A(10)	REVERSE_spIGF2_HUMAN|+spSYH_HUMAN|	3045.7198
0.0215	20190410_QExHFX1_RSLC1_Beveridge_Clausen_IMP_DSS_JRmethod_R3.14493.14493.3	xl	1.1850(0.9400+0.3950)	1.185	3.6017	/	R.DEDVEEKSGPR.E(7)+K.FIKELR.V(3)	REVERSE_spTAU_HUMAN|+spIL8_HUMAN|	2202.1167
0.0213	20190410_QExHFX1_RSLC1_Beveridge_Clausen_IMP_DSS_JRmethod_R3.14230.14230.3	xl	0.7550(0.7550+0.7550)	0.755	-0.5164	/	K.NLPNEKVLPK.H(6)+K.NLPNEKVLPK.H(6)	Cas9+Cas9	2439.41
0.0212	20190410_QExHFX1_RSLC1_Beveridge_Clausen_IMP_DSS_JRmethod_R3.25063.25063.3	xl	1.1550(0.5400+0.7750)	0.54	1.4092	/	R.HGGYKPTDK.H(5)+K.KDMSAAG.-(1)	spKCRM_HUMAN|+REVERSE_Cas9	1817.8617
0.0211	20190410_QExHFX1_RSLC1_Beveridge_Clausen_IMP_DSS_JRmethod_R3.23077.23077.3	xl	1.1000(0.3950+0.7850)	1.1	-0.89	/	-.IERKR.S(4)+K.LINGIRDKQSGK.T(8)	REVERSE_spK1C15_SHEEP|+Cas9	2166.2596
0.021	20190410_QExHFX1_RSLC1_Beveridge_Clausen_IMP_DSS_JRmethod_R3.06381.06381.3	xl	1.0000(0.5550+0.6300)	0.675	-0.2252	/	K.AKTSTR.S(2)+R.QWTKR.Y(4)	spTAU_HUMAN|+spUB2E1_HUMAN|	1517.8313
0.021	20190410_QExHFX1_RSLC1_Beveridge_Clausen_IMP_DSS_JRmethod_R3.24292.24292.3	xl	1.1600(0.6600+0.5000)	0.515	-2.1033	/	K.FDKFKHLKSEDEMK.A(5)+K.YKEIFFDQSK.N(2)	spMYG_HUMAN|+Cas9	3222.5946
0.0209	20190410_QExHFX1_RSLC1_Beveridge_Clausen_IMP_DSS_JRmethod_R3.11231.11231.3	xl	1.0600(0.7050+0.4950)	1.06	2.6029	/	K.AGFIKR.Q(5)+K.KISQR.Y(1)	Cas9+spCAS2_BOVIN|	1458.867
0.0209	20190410_QExHFX1_RSLC1_Beveridge_Clausen_IMP_DSS_JRmethod_R3.20304.20304.3	xl	0.9900(0.5650+0.5000)	0.99	-2.1989	/	K.EVQDEEKNK.K(7)+K.FKHTHDK.T(2)	spNQO1_HUMAN|+spPDGFB_HUMAN|	2167.0545
0.0207	20190410_QExHFX1_RSLC1_Beveridge_Clausen_IMP_DSS_JRmethod_R3.13413.13413.3	xl	1.1850(0.7450+0.4400)	0.88	3.279	/	K.KNKEEDQVEKK.M(10)+R.QWTKR.Y(4)	REVERSE_spNQO1_HUMAN|+spUB2E1_HUMAN|	2229.1752
0.0206	20190410_QExHFX1_RSLC1_Beveridge_Clausen_IMP_DSS_JRmethod_R3.20135.20135.3	xl	1.4000(0.1750+1.3000)	1.4	1.0791	/	K.KEER.A(1)+R.QEDFYPFLKDNR.E(9)	spCYC_HUMAN|+Cas9	2269.1014
0.0205	20190410_QExHFX1_RSLC1_Beveridge_Clausen_IMP_DSS_JRmethod_R3.16234.16234.3	xl	1.1300(0.5650+0.5650)	0.155	-0.445	/	K.KKESK.V(2)+K.NKQELFR.V(2)	spUB2E1_HUMAN|+REVERSE_spKRHB2_HUMAN|	1689.9413
0.02	20190410_QExHFX1_RSLC1_Beveridge_Clausen_IMP_DSS_JRmethod_R3.21366.21366.3	xl	1.1000(0.3900+0.9500)	1.035	-1.0903	/	K.DKSPK.F(2)+R.LSEVQSELDSKC[160.03]LTLEDLIRR.L(11)	spTRFL_HUMAN|+REVERSE_spK1H4_HUMAN|	3214.6753
0.0195	20190410_QExHFX1_RSLC1_Beveridge_Clausen_IMP_DSS_JRmethod_R3.12744.12744.3	xl	1.0050(0.6850+0.5200)	0.765	-2.7111	/	K.FKDC[160.03]HLAR.V(2)+K.NKHKR.K(2)	spTRFL_HUMAN|+spRS27A_HUMAN|	1864.9842
0.0195	20190410_QExHFX1_RSLC1_Beveridge_Clausen_IMP_DSS_JRmethod_R3.12797.12797.3	xl	1.0150(0.4550+0.7050)	1.015	-0.2276	/	K.DIKER.A(3)+K.RNSDKLIAR.K(5)	spGSTA1_HUMAN|+Cas9	1869.0431
0.0194	20190410_QExHFX1_RSLC1_Beveridge_Clausen_IMP_DSS_JRmethod_R3.18154.18154.3	xl	1.0800(0.4900+0.5900)	0.6	-0.5507	/	R.DMEKEK.T(4)+K.FNEEGLDKFR.H(8)	spBID_HUMAN|+REVERSE_spALBU_HUMAN|	2170.0251
0.0191	20190410_QExHFX1_RSLC1_Beveridge_Clausen_IMP_DSS_JRmethod_R3.15959.15959.3	xl	1.0550(0.5800+0.5500)	0.795	4.5653	/	K.EELMC[160.03]LKK.N(7)+R.VASMASEKMK.L(8)	spK1H2_HUMAN|,spK1H6_HUMAN|+spOVAL_CHICK|	2268.1237
0.0191	20190410_QExHFX1_RSLC1_Beveridge_Clausen_IMP_DSS_JRmethod_R3.16891.16891.3	xl	1.1050(0.4450+0.7950)	1.105	3.1134	/	K.IQEKEQHK.V(4)+R.MTNFDKNLPNEK.V(6)	REVERSE_spK2M3_SHEEP|+Cas9	2626.306
0.0186	20190410_QExHFX1_RSLC1_Beveridge_Clausen_IMP_DSS_JRmethod_R3.14110.14110.3	xl	1.0200(0.6400+0.5100)	1.02	0.658	/	R.FFSDKIAK.Y(5)+R.SKIITK.E(2)	spCASK_BOVIN|+spEGF_HUMAN|	1781.0338
0.0186	20190410_QExHFX1_RSLC1_Beveridge_Clausen_IMP_DSS_JRmethod_R3.22521.22521.3	xl	1.0550(0.5850+0.6800)	0.655	1.7801	/	K.FGSAVGGKKYK.L(8)+K.GHPETLEKFDKFK.H(8)	REVERSE_spGELS_HUMAN|+spMYG_HUMAN|,spMYG_HORSE|	2853.5064
0.0185	20190410_QExHFX1_RSLC1_Beveridge_Clausen_IMP_DSS_JRmethod_R3.15122.15122.3	xl	1.1850(0.2800+0.9050)	1.145	-4.8339	/	K.MAKR.L(3)+K.NSVWKNIAARSQEANEK.F(5)	REVERSE_spANXA5_HUMAN|,spEGF_HUMAN|+REVERSE_spANT3_HUMAN|	2586.3335
0.0185	20190410_QExHFX1_RSLC1_Beveridge_Clausen_IMP_DSS_JRmethod_R3.24406.24406.3	xl	1.1600(0.9800+0.5200)	0.565	4.6229	/	-.KDEPKNFC[160.03]YTLC[160.03]C[160.03]K.G(5)+K.KESKVSMSK.N(4)	REVERSE_spRS27A_HUMAN|+spUB2E1_HUMAN|	3022.4271
0.0184	20190410_QExHFX1_RSLC1_Beveridge_Clausen_IMP_DSS_JRmethod_R3.18515.18515.3	xl	1.5200(0.3600+1.1600)	0.005	0.4143	/	R.FEKR.L(3)+K.VEFYATGTTSFDEKYKAK.L(14)	REVERSE_spANXA5_HUMAN|,REVERSE_spCO5_HUMAN|+REVERSE_spCO5_HUMAN|	2800.3958
0.0182	20190410_QExHFX1_RSLC1_Beveridge_Clausen_IMP_DSS_JRmethod_R3.08807.08807.3	xl	1.1850(0.6950+0.4900)	0.15	-0.0775	/	K.KEGEYIK.L(1)+R.SDKNR.G(3)	spSUMO1_HUMAN|+Cas9	1621.8311
0.0182	20190410_QExHFX1_RSLC1_Beveridge_Clausen_IMP_DSS_JRmethod_R3.13263.13263.3	xl	1.2400(1.0600+0.4300)	0.655	4.9707	/	K.FDNLTKAER.G(6)+G.FLKR.Q(3)	Cas9+Cas9,spK2M3_SHEEP|,REVERSE_spGSTA1_HUMAN|,spIL8_HUMAN|	1792.9835
0.018	20190410_QExHFX1_RSLC1_Beveridge_Clausen_IMP_DSS_JRmethod_R3.06715.06715.3	xl	1.1550(0.8400+0.5550)	0.315	0.2906	/	R.DKPIR.E(2)+R.LSKSR.R(3)	Cas9+Cas9	1354.7932
0.0178	20190410_QExHFX1_RSLC1_Beveridge_Clausen_IMP_DSS_JRmethod_R3.18409.18409.3	xl	1.0150(0.5200+0.7400)	1.015	0.2343	/	M.LIKVK.T(3)+R.SEIDNVKK.Q(7)	spNEDD8_HUMAN|+spK2C1_HUMAN|	1669.0025
0.0177	20190410_QExHFX1_RSLC1_Beveridge_Clausen_IMP_DSS_JRmethod_R3.15979.15979.3	xl	1.2150(0.5450+0.6700)	0.14	2.7712	/	-.GAASMDKK.Y(7)+R.NVLSETC[160.03]C[160.03]KTVR.D(9)	Cas9+REVERSE_spALBU_HUMAN|	2410.1653
0.0176	20190410_QExHFX1_RSLC1_Beveridge_Clausen_IMP_DSS_JRmethod_R3.06470.06470.3	xl	1.1100(0.8700+0.5800)	0.01	-0.1142	/	K.KDLIIK.L(1)+L.LKDK.D(2)	Cas9+Cas9,spGELS_HUMAN|	1368.8591
0.0173	20190410_QExHFX1_RSLC1_Beveridge_Clausen_IMP_DSS_JRmethod_R3.09706.09706.3	xl	1.1750(0.6900+0.4850)	0.225	-2.5082	/	K.ESILPKR.N(6)+R.KMIAK.S(1)	Cas9+Cas9	1568.9323
0.0173	20190410_QExHFX1_RSLC1_Beveridge_Clausen_IMP_DSS_JRmethod_R3.17726.17726.3	xl	1.0850(0.4450+0.6400)	1.085	4.8469	/	K.NKQELFR.V(2)+R.QQLPEKYK.E(6)	REVERSE_spKRHB2_HUMAN|+Cas9	2104.1316
0.0172	20190410_QExHFX1_RSLC1_Beveridge_Clausen_IMP_DSS_JRmethod_R3.22119.22119.3	xl	1.1550(0.7800+0.3750)	0.755	-0.6624	/	K.C[160.03]GSKDNIK.H(4)+K.NPKNPYEESSR.D(3)	spTAU_HUMAN|+spEGF_HUMAN|	2378.1171
0.0168	20190410_QExHFX1_RSLC1_Beveridge_Clausen_IMP_DSS_JRmethod_R3.09819.09819.3	xl	1.0200(0.5450+0.7000)	0.83	1.551	/	K.THKHNPASK.Y(3)+R.TQPTKAR.Q(5)	spPEPA_PIG|+REVERSE_spPDGFB_HUMAN|	1957.0493
0.0167	20190410_QExHFX1_RSLC1_Beveridge_Clausen_IMP_DSS_JRmethod_R3.18368.18368.3	xl	1.4900(0.3600+1.1300)	0.005	1.2643	/	R.FEKR.L(3)+K.VEFYATGTTSFDEKYKAK.L(14)	REVERSE_spANXA5_HUMAN|,REVERSE_spCO5_HUMAN|+REVERSE_spCO5_HUMAN|	2800.3958
0.0165	20190410_QExHFX1_RSLC1_Beveridge_Clausen_IMP_DSS_JRmethod_R3.10474.10474.3	xl	1.2800(0.3800+1.1150)	0.69	1.336	/	A.EKPK.N(2)+K.ETMSKLPYYKGK.F(10)	spCATA_HUMAN|,spGSTA1_HUMAN|+REVERSE_spKCRM_HUMAN|	2082.107
0.0165	20190410_QExHFX1_RSLC1_Beveridge_Clausen_IMP_DSS_JRmethod_R3.11258.11258.3	xl	0.7950(0.7950+0.7950)	0.535	1.2825	/	K.SDNVPSEEVVKK.M(11)+K.SDNVPSEEVVKK.M(11)	Cas9+Cas9	2797.4232
0.0164	20190410_QExHFX1_RSLC1_Beveridge_Clausen_IMP_DSS_JRmethod_R3.06370.06370.3	xl	1.0650(0.8250+0.6050)	0.02	-0.091	/	K.IILDKK.V(5)+L.LKDK.D(2)	REVERSE_Cas9+Cas9,spGELS_HUMAN|	1368.8591
0.0163	20190410_QExHFX1_RSLC1_Beveridge_Clausen_IMP_DSS_JRmethod_R3.07375.07375.3	xl	1.0800(0.8250+0.5300)	0.255	-0.2906	/	K.GYKEVK.K(3)+K.VEKYGK.A(3)	Cas9+REVERSE_Cas9	1582.8606
0.0163	20190410_QExHFX1_RSLC1_Beveridge_Clausen_IMP_DSS_JRmethod_R3.10169.10169.3	xl	1.2250(0.9350+0.5350)	0.055	0.2137	/	K.DWDPKK.Y(5)+K.IIKDK.D(3)	Cas9+Cas9	1540.85
0.0163	20190410_QExHFX1_RSLC1_Beveridge_Clausen_IMP_DSS_JRmethod_R3.13455.13455.3	xl	0.9900(0.4500+0.5400)	0.99	-1.8721	/	K.ADEKK.F(4)+K.LDKLER.F(3)	spALBU_BOVIN|+REVERSE_spLALBA_BOVIN|	1499.8194
0.0161	20190410_QExHFX1_RSLC1_Beveridge_Clausen_IMP_DSS_JRmethod_R3.11112.11112.3	xl	1.0650(0.7650+0.3950)	0.92	-2.862	/	R.IVAC[160.03]ASYKPSR.E(8)+V.KQLR.L(1)	spCO5_HUMAN|+spCO5_HUMAN|,REVERSE_spKCRM_HUMAN|,REVERSE_spUB2E1_HUMAN|	1932.0614
0.016	20190410_QExHFX1_RSLC1_Beveridge_Clausen_IMP_DSS_JRmethod_R3.13858.13858.3	xl	1.1350(0.3800+0.8100)	1.135	4.4007	/	K.KFIPK.K(1)+V.LENITAELKEK.N(9)	REVERSE_spPDGFB_HUMAN|+REVERSE_spTHIO_HUMAN|	2056.1819
0.0159	20190410_QExHFX1_RSLC1_Beveridge_Clausen_IMP_DSS_JRmethod_R3.13892.13892.3	xl	1.0100(0.5400+0.6250)	0.835	4.3784	/	K.IVKWDR.D(3)+K.KLC[160.03]ILEER.L(1)	spB2MG_HUMAN|+REVERSE_spK1H4_HUMAN|	2013.108
0.0159	20190410_QExHFX1_RSLC1_Beveridge_Clausen_IMP_DSS_JRmethod_R3.18454.18454.3	xl	1.0500(0.4650+0.6750)	1.05	0.9436	/	-.FRFIKR.A(5)+K.KALEMTFR.R(1)	REVERSE_spGSTA1_HUMAN|+REVERSE_spDHE3_BOVIN|	1998.1236
0.0159	20190410_QExHFX1_RSLC1_Beveridge_Clausen_IMP_DSS_JRmethod_R3.26689.26689.3	xl	1.0850(0.4750+0.8250)	0.475	-2.7109	/	T.KAER.G(1)+R.NKLTKASSR.T(2)	Cas9,REVERSE_spIGF2_HUMAN|+REVERSE_spTAU_HUMAN|	1643.9318
0.0156	20190410_QExHFX1_RSLC1_Beveridge_Clausen_IMP_DSS_JRmethod_R3.15146.15146.3	xl	1.1750(0.2900+0.8850)	0.965	-3.1492	/	K.KNIR.T(1)+R.NTAEPIKQESGEDETAKK.E(17)	REVERSE_spCASB_BOVIN|+REVERSE_spANT3_HUMAN|	2641.3558
0.0156	20190410_QExHFX1_RSLC1_Beveridge_Clausen_IMP_DSS_JRmethod_R3.16970.16970.3	xl	1.1200(0.5550+0.8150)	0.015	-4.9456	/	K.FKDC[160.03]HLAR.V(2)+M.SC[160.03]QISC[160.03]KSR.G(7)	spTRFL_HUMAN|+spK22E_HUMAN|	2308.0874
0.0153	20190410_QExHFX1_RSLC1_Beveridge_Clausen_IMP_DSS_JRmethod_R3.21172.21172.3	xl	1.1200(0.7350+0.4950)	0.34	-0.9005	/	K.QQTPKIQK.G(5)+R.SNKQGK.Q(3)	spSSPA_STAAU|+REVERSE_Cas9	1767.9842
0.0152	20190410_QExHFX1_RSLC1_Beveridge_Clausen_IMP_DSS_JRmethod_R3.11191.11191.3	xl	1.0900(0.7450+0.3450)	1.09	-2.9856	/	R.AQAKKFAPS.-(4)+G.FIKR.Q(3)	spUBE2I_HUMAN|+Cas9,spK2M3_SHEEP|,REVERSE_spGSTA1_HUMAN|,spIL8_HUMAN|	1646.9507
0.0152	20190410_QExHFX1_RSLC1_Beveridge_Clausen_IMP_DSS_JRmethod_R3.14157.14157.3	xl	1.0100(0.7150+0.8750)	0.095	1.4947	/	K.FKHTHDK.T(2)+R.FVTKNSQDK.S(4)	spPDGFB_HUMAN|+spGAG_SCVLA|	2115.0748
0.0151	20190410_QExHFX1_RSLC1_Beveridge_Clausen_IMP_DSS_JRmethod_R3.18171.18171.3	xl	1.1200(0.7350+0.3850)	1.12	4.7127	/	R.ANESKTLLIK.Q(5)+N.IKNR.A(2)	REVERSE_spK1H6_HUMAN|+REVERSE_spK22E_HUMAN|,spPEPB_PIG|,spCAH2_HUMAN|,spGSTA1_HUMAN|,spTAU_HUMAN|,spCAH2_BOVIN|	1783.0566
0.015	20190410_QExHFX1_RSLC1_Beveridge_Clausen_IMP_DSS_JRmethod_R3.19145.19145.3	xl	0.9400(0.5750+0.4950)	0.94	-4.125	/	K.KDEKEQIK.T(4)+K.VPLVRKK.S(6)	spKRHB4_HUMAN|+spPEPA_PIG|	1993.1935
0.0147	20190410_QExHFX1_RSLC1_Beveridge_Clausen_IMP_DSS_JRmethod_R3.22967.22967.3	xl	0.9300(0.6900+0.5700)	0.93	1.7498	/	K.ILC[160.03]TKAENAR.M(5)+R.VKENFDKAR.F(2)	spK1H2_HUMAN|+spRETBP_HUMAN|	2418.2688
0.0147	20190410_QExHFX1_RSLC1_Beveridge_Clausen_IMP_DSS_JRmethod_R3.25157.25157.3	xl	1.1000(0.4600+0.6400)	0.99	4.1905	/	K.FGKDKSPK.F(5)+K.LKMEKAGSSGTR.S(5)	spTRFL_HUMAN|+REVERSE_spTAU_HUMAN|	2307.2256
0.0146	20190410_QExHFX1_RSLC1_Beveridge_Clausen_IMP_DSS_JRmethod_R3.26235.26235.3	xl	1.0550(0.5700+0.5400)	0.645	0.2658	/	R.HGGYKPTDK.H(5)+K.KSC[160.03]HTAVDR.T(1)	spKCRM_HUMAN|+spTRFL_HUMAN|	2212.0694
0.0145	20190410_QExHFX1_RSLC1_Beveridge_Clausen_IMP_DSS_JRmethod_R3.15320.15320.3	xl	1.1700(0.8450+0.4200)	0.74	3.5702	/	K.MAKRLTEADAR.E(3)+K.TPKGTR.D(3)	REVERSE_spANXA5_HUMAN|+spSYH_HUMAN|	2057.1051
0.0144	20190410_QExHFX1_RSLC1_Beveridge_Clausen_IMP_DSS_JRmethod_R3.09623.09623.3	xl	0.9900(0.5750+0.4150)	0.99	-3.4538	/	K.KRKHK.N(3)+R.QWTKR.Y(4)	REVERSE_spRS27A_HUMAN|+spUB2E1_HUMAN|	1550.9157
0.0141	20190410_QExHFX1_RSLC1_Beveridge_Clausen_IMP_DSS_JRmethod_R3.18919.18919.3	xl	1.1650(0.8600+0.3650)	0.91	0.3849	/	R.GGLSELDKAGFIK.R(8)+K.VITLKSK.L(5)	Cas9+Cas9	2259.3089
0.0141	20190410_QExHFX1_RSLC1_Beveridge_Clausen_IMP_DSS_JRmethod_R3.19628.19628.3	xl	1.1300(0.4400+0.7800)	0.78	1.1997	/	-.GAASMDKK.Y(7)+K.KLDESAKMEAETK.L(7)	Cas9+REVERSE_spMYG_HORSE|	2423.1923
0.0141	20190410_QExHFX1_RSLC1_Beveridge_Clausen_IMP_DSS_JRmethod_R3.21585.21585.3	xl	1.3500(1.0600+0.3700)	0.255	0.6057	/	K.KSTKGNRSGFR.E(4)+R.SDKNR.G(3)	REVERSE_spPPIA_HUMAN|+Cas9	1993.0452
0.014	20190410_QExHFX1_RSLC1_Beveridge_Clausen_IMP_DSS_JRmethod_R3.12369.12369.3	xl	1.3750(1.1750+0.3000)	0.06	-1.4656	/	K.LVDSTDKADLR.L(7)+R.WAKR.E(3)	Cas9+REVERSE_spUBE2I_HUMAN|	1929.0319
0.0138	20190410_QExHFX1_RSLC1_Beveridge_Clausen_IMP_DSS_JRmethod_R3.22749.22749.3	xl	1.0500(0.5250+0.5250)	0.36	-0.0434	/	K.KNHEEEVNSLR.C(1)+K.SKDGTGSDDKK.A(10)	spK1H5_HUMAN|+spTAU_HUMAN|	2628.2626
0.0135	20190410_QExHFX1_RSLC1_Beveridge_Clausen_IMP_DSS_JRmethod_R3.10340.10340.3	xl	0.9150(0.9150+0.4950)	0.915	-1.0626	/	K.NFEITIKAR.Y(7)+K.NLKPR.D(3)	spCO5_HUMAN|+REVERSE_spCYB5_HUMAN|	1855.0679
0.0135	20190410_QExHFX1_RSLC1_Beveridge_Clausen_IMP_DSS_JRmethod_R3.13932.13932.3	xl	1.1850(0.4650+0.7200)	0.04	-4.2788	/	K.KKEER.A(2)+K.LKEFMRTHK.Y(2)	spCYC_HUMAN|+spPEPA_BOVIN|	2015.0985
0.0135	20190410_QExHFX1_RSLC1_Beveridge_Clausen_IMP_DSS_JRmethod_R3.20364.20364.3	xl	1.1100(0.3700+0.7950)	0.685	-0.81	/	P.EAKR.M(3)+R.TKYQTEQSLR.Q(2)	spALBU_HUMAN|,spIGF2_HUMAN|+spK1HB_HUMAN|	1892.9955
0.0134	20190410_QExHFX1_RSLC1_Beveridge_Clausen_IMP_DSS_JRmethod_R3.11044.11044.3	xl	0.9750(0.5050+0.7250)	0.58	-0.1103	/	K.GQKNSR.E(3)+K.KVNDIESR.L(1)	Cas9+REVERSE_spK2C1_HUMAN|	1785.9332
0.0133	20190410_QExHFX1_RSLC1_Beveridge_Clausen_IMP_DSS_JRmethod_R3.21477.21477.3	xl	0.9750(0.5000+0.6350)	0.975	1.8091	/	R.TGSSGAKEMK.L(7)+R.WKAFDAGDK.K(2)	spTAU_HUMAN|+REVERSE_spALDOA_RABIT|	2169.0411
0.0133	20190410_QExHFX1_RSLC1_Beveridge_Clausen_IMP_DSS_JRmethod_R3.30598.30598.3	xl	1.0100(0.5350+0.4750)	1.01	0.3172	/	R.FAELEKALVHGRRAR.L(6)+K.GEEAFC[160.03]TEKDDAK.C(9)	REVERSE_spIGF2_HUMAN|+REVERSE_spALBU_HUMAN|	3388.6832
0.0131	20190410_QExHFX1_RSLC1_Beveridge_Clausen_IMP_DSS_JRmethod_R3.07925.07925.3	xl	0.9000(0.4950+0.8800)	0.9	-3.282	/	K.DLIKK.V(4)+R.EVKDMR.S(3)	REVERSE_spLALBA_BOVIN|,REVERSE_spLALBA_HUMAN|+REVERSE_spTRFL_HUMAN|	1529.8486
0.0131	20190410_QExHFX1_RSLC1_Beveridge_Clausen_IMP_DSS_JRmethod_R3.19446.19446.3	xl	1.1900(0.5050+0.8050)	0.17	0.9738	/	K.IIKDK.D(3)+R.KFKHTHDKTALK.E(1)	Cas9+spPDGFB_HUMAN|	2206.2837
0.0131	20190410_QExHFX1_RSLC1_Beveridge_Clausen_IMP_DSS_JRmethod_R3.20927.20927.3	xl	1.0800(0.9650+0.4800)	0.62	4.1207	/	K.KDGADFAKWR.C(1)+R.KTWQR.A(1)	spALDOA_RABIT|+REVERSE_spUB2E1_HUMAN|	2048.0591
0.013	20190410_QExHFX1_RSLC1_Beveridge_Clausen_IMP_DSS_JRmethod_R3.13176.13176.3	xl	1.1300(0.5350+0.5950)	0.24	4.9688	/	R.NKDSR.T(2)+K.SELTGKFEK.L(6)	REVERSE_Cas9+spANXA5_HUMAN|	1793.9159
0.013	20190410_QExHFX1_RSLC1_Beveridge_Clausen_IMP_DSS_JRmethod_R3.13315.13315.3	xl	1.0100(0.5300+0.4800)	0.95	4.2864	/	K.DDGNYKTR.A(6)+R.KVYEEQAAK.L(1)	spGFP_AEQVI|+REVERSE_spALDOA_RABIT|	2170.0541
0.013	20190410_QExHFX1_RSLC1_Beveridge_Clausen_IMP_DSS_JRmethod_R3.21446.21446.3	xl	0.9850(0.4650+0.6650)	0.69	-2.5707	/	K.KQLEEITR.F(1)+K.TEIKR.L(4)	REVERSE_spK1H5_HUMAN|+spCO5_HUMAN|	1799.0152
0.0128	20190410_QExHFX1_RSLC1_Beveridge_Clausen_IMP_DSS_JRmethod_R3.18588.18588.3	xl	1.1050(0.3800+0.7250)	0.625	-3.4155	/	P.KIFR.V(1)+K.LDDITKYYK.S(6)	spCO5_HUMAN|,spGSTA1_HUMAN|+REVERSE_spK1C10_HUMAN|	1858.0239
0.0128	20190410_QExHFX1_RSLC1_Beveridge_Clausen_IMP_DSS_JRmethod_R3.20261.20261.3	xl	1.1950(0.9500+0.3600)	0.395	-0.8299	/	K.HKTAHSQALPK.L(2)+K.KDEK.E(1)	REVERSE_spMYG_HUMAN|,REVERSE_spMYG_HORSE|+spKRHB4_HUMAN|	1873.0057
0.0128	20190410_QExHFX1_RSLC1_Beveridge_Clausen_IMP_DSS_JRmethod_R3.23752.23752.3	xl	1.1900(0.4100+0.7800)	0.535	3.0756	/	R.AAVEEESKR.L(8)+R.QQLPEKYK.E(6)	REVERSE_spTRFL_HUMAN|+Cas9	2188.1375
0.0127	20190410_QExHFX1_RSLC1_Beveridge_Clausen_IMP_DSS_JRmethod_R3.11322.11322.3	xl	1.0950(0.5450+0.7000)	0.335	4.0278	/	K.QQKLGR.V(3)+K.THKYDPAQR.Y(3)	REVERSE_spSYH_HUMAN|+spPEPC_PIG|	1981.0493
0.0127	20190410_QExHFX1_RSLC1_Beveridge_Clausen_IMP_DSS_JRmethod_R3.15498.15498.3	xl	1.1550(0.3900+1.0050)	0.77	3.9892	/	R.ERMKR.L(4)+K.GRNKDSR.T(4)	Cas9+REVERSE_Cas9	1687.8899
0.0127	20190410_QExHFX1_RSLC1_Beveridge_Clausen_IMP_DSS_JRmethod_R3.20709.20709.3	xl	1.0100(0.6650+0.6750)	0.11	4.8751	/	K.ILC[160.03]AKAENAR.L(5)+K.ILC[160.03]AMDQKAK.Q(8)	spK1H4_HUMAN|+REVERSE_spK2M2_SHEEP|,REVERSE_spK2M3_SHEEP|,REVERSE_spKRHB1_HUMAN|,REVERSE_spKRHB2_HUMAN|,REVERSE_spKRHB3_HUMAN|,REVERSE_spKRHB5_HUMAN|,REVERSE_spKRHB6_HUMAN|	2459.2697
0.0126	20190410_QExHFX1_RSLC1_Beveridge_Clausen_IMP_DSS_JRmethod_R3.20453.20453.3	xl	1.1850(0.3000+1.0050)	0.645	-0.8001	/	R.FEKR.L(3)+R.LEDTTKFYPSYDR.E(6)	REVERSE_spANXA5_HUMAN|,REVERSE_spCO5_HUMAN|+REVERSE_spK1C15_SHEEP|	2350.148
0.0126	20190410_QExHFX1_RSLC1_Beveridge_Clausen_IMP_DSS_JRmethod_R3.22105.22105.3	xl	1.1550(0.3500+0.9700)	0.535	-1.7366	/	L.ERKR.S(3)+K.IEEC[160.03]KSR.Y(5)	REVERSE_spK1C15_SHEEP|+REVERSE_spK2M2_SHEEP|	1645.8569
0.0125	20190410_QExHFX1_RSLC1_Beveridge_Clausen_IMP_DSS_JRmethod_R3.15766.15766.3	xl	1.0700(0.8600+0.4100)	0.62	-4.4563	/	K.HGGPKDEER.H(5)+R.YPFEKR.R(5)	spSODC_HUMAN|+REVERSE_spCO5_HUMAN|	1999.9751
0.0124	20190410_QExHFX1_RSLC1_Beveridge_Clausen_IMP_DSS_JRmethod_R3.15349.15349.3	xl	1.3650(1.1550+0.3500)	0.13	0.7881	/	K.DWDPKK.Y(5)+K.KPDWDK.K(1)	Cas9+REVERSE_Cas9	1712.8409
0.0124	20190410_QExHFX1_RSLC1_Beveridge_Clausen_IMP_DSS_JRmethod_R3.19661.19661.3	xl	1.1450(0.3300+0.9000)	0.64	-1.4507	/	R.KEFR.K(1)+K.QLAGELEALKC[160.03]R.A(10)	spANXA5_HUMAN|+REVERSE_spKRHB1_HUMAN|,REVERSE_spKRHB3_HUMAN|,REVERSE_spKRHB5_HUMAN|,REVERSE_spKRHB6_HUMAN|	2103.1146
0.0123	20190410_QExHFX1_RSLC1_Beveridge_Clausen_IMP_DSS_JRmethod_R3.08235.08235.3	xl	1.1000(0.8800+0.4650)	0.22	-0.0803	/	R.DKPIR.E(2)+R.IPKDR.H(3)	Cas9+REVERSE_Cas9	1392.8088
0.0122	20190410_QExHFX1_RSLC1_Beveridge_Clausen_IMP_DSS_JRmethod_R3.17601.17601.3	xl	1.1100(0.8600+0.3950)	0.87	0.7208	/	K.DPDMTALSKAAAQGYAYDK.T(9)+R.KAWRK.D(1)	REVERSE_spPLMP_GRIFR|+spUBE2I_HUMAN|	2840.4166
0.0121	20190410_QExHFX1_RSLC1_Beveridge_Clausen_IMP_DSS_JRmethod_R3.08347.08347.3	xl	0.8850(0.5100+0.6150)	0.885	-4.7256	/	K.KKEER.A(2)+R.TQPTKAR.Q(5)	spCYC_HUMAN|+REVERSE_spPDGFB_HUMAN|	1626.9052
0.0121	20190410_QExHFX1_RSLC1_Beveridge_Clausen_IMP_DSS_JRmethod_R3.13049.13049.3	xl	1.1700(0.5150+0.6550)	0.15	3.7269	/	K.LDFKDR.V(4)+R.QSIKK.L(4)	spTAU_HUMAN|+REVERSE_spCAS2_BOVIN|	1532.8562
0.0121	20190410_QExHFX1_RSLC1_Beveridge_Clausen_IMP_DSS_JRmethod_R3.15396.15396.3	xl	0.9650(0.4850+0.6050)	0.965	1.23	/	K.KVVSHKYK.A(6)+R.NLESIEIKIEK.L(8)	REVERSE_spCO5_HUMAN|+REVERSE_spK22E_HUMAN|	2440.394
0.012	20190410_QExHFX1_RSLC1_Beveridge_Clausen_IMP_DSS_JRmethod_R3.17398.17398.3	xl	1.0300(0.6700+0.5100)	0.615	0.3329	/	R.DYSKYYK.T(4)+K.FKDVPK.R(2)	spK1C10_HUMAN|+REVERSE_spTRFL_HUMAN|	1835.9345
0.012	20190410_QExHFX1_RSLC1_Beveridge_Clausen_IMP_DSS_JRmethod_R3.26381.26381.3	xl	0.9950(0.7400+0.4600)	0.995	4.5385	/	K.ADDLGKGGNEESTK.T(6)+R.EKIDK.G(2)	spSODC_HUMAN|+REVERSE_spGSTA1_HUMAN|	2189.0698
0.012	20190410_QExHFX1_RSLC1_Beveridge_Clausen_IMP_DSS_JRmethod_R3.30672.30672.3	xl	0.9550(0.5800+0.4950)	0.955	2.6513	/	K.ILC[160.03]GKSENAR.L(5)+K.QQKLGR.V(3)	spK1M2_SHEEP|+REVERSE_spSYH_HUMAN|	2013.0788
0.0119	20190410_QExHFX1_RSLC1_Beveridge_Clausen_IMP_DSS_JRmethod_R3.15294.15294.3	xl	1.0300(0.3350+0.6950)	1.03	-1.466	/	K.DKSPK.F(2)+R.FAAFIDKVR.F(7)	spTRFL_HUMAN|+spK2M2_SHEEP|,spK2M3_SHEEP|,spKRHB1_HUMAN|,spKRHB3_HUMAN|,spKRHB5_HUMAN|,spKRHB6_HUMAN|	1776.9773
0.0118	20190410_QExHFX1_RSLC1_Beveridge_Clausen_IMP_DSS_JRmethod_R3.17936.17936.3	xl	1.0450(0.4100+0.8800)	1.045	1.656	/	K.KQC[160.03]K.N(1)+S.NEARKLFK.E(5)	spK22E_HUMAN|+REVERSE_spIL8_HUMAN|	1704.9344
0.0117	20190410_QExHFX1_RSLC1_Beveridge_Clausen_IMP_DSS_JRmethod_R3.07929.07929.3	xl	1.1800(0.3950+0.7850)	0.22	-2.2749	/	L.INKK.L(3)+R.KGKSIR.E(3)	REVERSE_Cas9,spCASB_BOVIN|,spTAU_HUMAN|+spPEPB_PIG|	1326.8346
0.0116	20190410_QExHFX1_RSLC1_Beveridge_Clausen_IMP_DSS_JRmethod_R3.10604.10604.3	xl	1.0700(0.5250+0.7250)	0.385	1.4454	/	K.NKADK.L(2)+R.TGSSGAKEMK.L(7)	REVERSE_spK2C1_HUMAN|+spTAU_HUMAN|	1706.8508
0.0116	20190410_QExHFX1_RSLC1_Beveridge_Clausen_IMP_DSS_JRmethod_R3.13851.13851.3	xl	0.9400(0.6200+0.5950)	0.24	-1.8827	/	R.EVKDMR.S(3)+K.NKHKR.K(4)	REVERSE_spTRFL_HUMAN|+spRS27A_HUMAN|	1595.8565
0.0115	20190410_QExHFX1_RSLC1_Beveridge_Clausen_IMP_DSS_JRmethod_R3.18636.18636.3	xl	1.0350(0.5300+0.6250)	0.235	-2.0632	/	K.DFNEKVR.F(5)+K.SKFSPENTR.K(2)	REVERSE_spRETBP_HUMAN|+spANT3_HUMAN|	2109.049
0.0114	20190410_QExHFX1_RSLC1_Beveridge_Clausen_IMP_DSS_JRmethod_R3.09747.09747.3	xl	1.0750(0.6350+0.4400)	0.39	-0.7998	/	R.NMRKVR.G(4)+K.VEKYGK.A(3)	spTRFL_HUMAN|+REVERSE_Cas9	1662.9239
0.0114	20190410_QExHFX1_RSLC1_Beveridge_Clausen_IMP_DSS_JRmethod_R3.11442.11442.3	xl	0.9550(0.4950+0.5950)	0.955	2.5578	/	K.AFDAGDKK.Y(7)+K.TYSKPFHPK.F(4)	REVERSE_spALDOA_RABIT|+spIL8_HUMAN|	2092.0628
0.0113	20190410_QExHFX1_RSLC1_Beveridge_Clausen_IMP_DSS_JRmethod_R3.06250.06250.3	xl	1.0050(0.8100+0.5700)	0.09	-0.0355	/	K.IIKDK.D(3)+K.LKSVK.E(2)	Cas9+Cas9	1326.8486
0.0113	20190410_QExHFX1_RSLC1_Beveridge_Clausen_IMP_DSS_JRmethod_R3.07919.07919.3	xl	0.9450(0.6900+0.5000)	0.945	0.1746	/	K.KMDAHPPR.L(1)+R.RKNR.L(2)	spGELS_HUMAN|+Cas9	1660.8943
0.0113	20190410_QExHFX1_RSLC1_Beveridge_Clausen_IMP_DSS_JRmethod_R3.17921.17921.3	xl	0.9300(0.6450+0.4300)	0.93	-2.6568	/	K.MTEKEHGNLTNK.G(4)+K.VGSKC[160.03]C[160.03]K.H(4)	REVERSE_spK1H7_HUMAN|+spALBU_HUMAN|	2376.1235
0.0112	20190410_QExHFX1_RSLC1_Beveridge_Clausen_IMP_DSS_JRmethod_R3.20241.20241.3	xl	1.1650(0.2850+0.9750)	1.055	2.1153	/	G.FIKR.Q(3)+R.QEDFYPFLKDNR.E(9)	Cas9,spK2M3_SHEEP|,REVERSE_spGSTA1_HUMAN|,spIL8_HUMAN|+Cas9	2271.1687
0.0111	20190410_QExHFX1_RSLC1_Beveridge_Clausen_IMP_DSS_JRmethod_R3.19981.19981.3	xl	1.0500(0.3600+0.6900)	0.765	-1.048	/	K.LDFKDR.V(4)+K.LSTDHKTESTK.L(6)	spTAU_HUMAN|+REVERSE_spCAH1_HUMAN|	2176.1011
0.011	20190410_QExHFX1_RSLC1_Beveridge_Clausen_IMP_DSS_JRmethod_R3.10233.10233.3	xl	1.0350(0.4400+0.5950)	0.8	2.2877	/	R.KEFR.K(1)+R.KPVDKFK.D(5)	spANXA5_HUMAN|+spTRFL_HUMAN|	1576.8976
0.0109	20190410_QExHFX1_RSLC1_Beveridge_Clausen_IMP_DSS_JRmethod_R3.20771.20771.3	xl	1.0700(0.3000+0.9000)	0.905	-3.7368	/	K.KTYR.V(1)+K.THKYDPAQR.Y(3)	REVERSE_spALBU_HUMAN|,spBGAL_ECOLI|+spPEPC_PIG|	1818.9376
0.0107	20190410_QExHFX1_RSLC1_Beveridge_Clausen_IMP_DSS_JRmethod_R3.18792.18792.3	xl	1.0850(0.6550+0.5350)	0.3	4.4894	/	R.EAKTLNDFK.R(3)+K.KEMEVMLK.V(1)	REVERSE_Cas9+REVERSE_spKCRM_HUMAN|	2209.1373
0.0107	20190410_QExHFX1_RSLC1_Beveridge_Clausen_IMP_DSS_JRmethod_R3.21527.21527.3	xl	0.9800(0.5350+0.4450)	0.71	-0.1646	/	R.ADKLAHEGR.Q(3)+R.VMDKGTHK.N(4)	REVERSE_spK22E_HUMAN|+REVERSE_spEGF_HUMAN|	2048.0472
0.0106	20190410_QExHFX1_RSLC1_Beveridge_Clausen_IMP_DSS_JRmethod_R3.16746.16746.3	xl	0.9950(0.4900+0.5050)	0.475	-0.088	/	K.KMDAHPPR.L(1)+K.KVVSHKYK.A(1)	spGELS_HUMAN|+REVERSE_spCO5_HUMAN|	2076.1301
0.0105	20190410_QExHFX1_RSLC1_Beveridge_Clausen_IMP_DSS_JRmethod_R3.16045.16045.3	xl	1.1150(0.7400+0.3750)	0.415	-4.3013	/	K.KDWDPK.K(1)+K.MKNYWR.Q(2)	Cas9+Cas9	1821.8871
0.0104	20190410_QExHFX1_RSLC1_Beveridge_Clausen_IMP_DSS_JRmethod_R3.10018.10018.3	xl	0.9600(0.4900+0.6000)	0.82	4.2695	/	R.KAWR.K(1)+R.TPC[160.03]KGGIR.Y(4)	spUBE2I_HUMAN|+spDHE3_BOVIN|	1584.8558
0.0104	20190410_QExHFX1_RSLC1_Beveridge_Clausen_IMP_DSS_JRmethod_R3.13328.13328.3	xl	1.2300(1.2350+0.2400)	0.97	0.0991	/	K.ESILPKR.N(6)+D.LKPR.N(2)	Cas9+REVERSE_spPEPB_PIG|,REVERSE_spCYB5_HUMAN|,REVERSE_spGSTP1_HUMAN|	1491.9136
0.0103	20190410_QExHFX1_RSLC1_Beveridge_Clausen_IMP_DSS_JRmethod_R3.06595.06595.3	xl	0.9850(0.7100+0.5200)	0.275	-0.1089	/	R.DKPIR.E(2)+R.LSKSR.R(3)	Cas9+Cas9	1354.7932
0.0103	20190410_QExHFX1_RSLC1_Beveridge_Clausen_IMP_DSS_JRmethod_R3.12296.12296.3	xl	1.0050(0.6150+0.8100)	0.175	2.2176	/	K.KKESK.V(2)+R.TQKLLSK.N(3)	spUB2E1_HUMAN|+spEGF_HUMAN|	1572.945
0.0103	20190410_QExHFX1_RSLC1_Beveridge_Clausen_IMP_DSS_JRmethod_R3.14867.14867.3	xl	1.0200(0.3900+0.6300)	1.02	3.0082	/	K.NKADK.L(2)+K.THKYDPAQR.Y(3)	REVERSE_spK2C1_HUMAN|+spPEPC_PIG|	1826.9274
0.0103	20190410_QExHFX1_RSLC1_Beveridge_Clausen_IMP_DSS_JRmethod_R3.16796.16796.3	xl	1.0550(0.5900+0.4650)	0.245	-1.0359	/	K.KKEER.A(2)+R.SKC[160.03]EEMK.A(2)	spCYC_HUMAN|+spK2M3_SHEEP|,spKRHB1_HUMAN|,spKRHB3_HUMAN|,spKRHB5_HUMAN|,spKRHB6_HUMAN|	1736.8436
0.0103	20190410_QExHFX1_RSLC1_Beveridge_Clausen_IMP_DSS_JRmethod_R3.16965.16965.3	xl	1.0700(0.8400+0.3600)	0.67	-3.538	/	K.NRADKLAHEGR.Q(5)+R.QWTKR.Y(4)	REVERSE_spK22E_HUMAN|+spUB2E1_HUMAN|	2121.1191
0.0103	20190410_QExHFX1_RSLC1_Beveridge_Clausen_IMP_DSS_JRmethod_R3.23998.23998.3	xl	0.9400(0.6950+0.5000)	0.94	0.5495	/	R.TKEEINELNR.V(2)+K.TKIATPR.G(2)	spK2M2_SHEEP|,spK2M3_SHEEP|,spKRHB1_HUMAN|,spKRHB3_HUMAN|,spKRHB5_HUMAN|,spKRHB6_HUMAN|+spTAU_HUMAN|	2168.18
0.0102	20190410_QExHFX1_RSLC1_Beveridge_Clausen_IMP_DSS_JRmethod_R3.13915.13915.3	xl	1.1100(0.5700+0.5400)	0.06	2.042	/	K.KEPSR.Y(1)+K.KGKEVDGM.-(3)	REVERSE_spANT3_HUMAN|+REVERSE_spCYC_HORSE|	1615.8239
0.0102	20190410_QExHFX1_RSLC1_Beveridge_Clausen_IMP_DSS_JRmethod_R3.14864.14864.3	xl	1.0000(0.6050+0.5150)	0.57	1.4157	/	K.FKHTHDK.T(2)+R.SDKNRGK.S(3)	spPDGFB_HUMAN|+Cas9	1852.9543
0.0102	20190410_QExHFX1_RSLC1_Beveridge_Clausen_IMP_DSS_JRmethod_R3.16307.16307.3	xl	0.8400(0.5200+0.5650)	0.84	-1.2721	/	K.NKHKR.K(4)+K.QQKLGR.V(3)	spRS27A_HUMAN|+REVERSE_spSYH_HUMAN|	1547.9008
0.0102	20190410_QExHFX1_RSLC1_Beveridge_Clausen_IMP_DSS_JRmethod_R3.21911.21911.3	xl	0.9700(0.6300+0.5550)	0.235	-4.7134	/	R.LEWWKLDR.Y(5)+R.TLKR.L(3)	REVERSE_spEGF_HUMAN|+spLYSC_HUMAN|	1799.0093
0.0099	20190410_QExHFX1_RSLC1_Beveridge_Clausen_IMP_DSS_JRmethod_R3.13137.13137.3	xl	0.9250(0.5050+0.6650)	0.615	-4.3796	/	K.C[160.03]C[160.03]KADDK.E(3)+K.LKIYEGEKK.D(2)	spALBU_HUMAN|+REVERSE_spSUMO1_HUMAN|	2140.0543
0.0099	20190410_QExHFX1_RSLC1_Beveridge_Clausen_IMP_DSS_JRmethod_R3.14077.14077.3	xl	0.8350(0.6650+0.6050)	0.835	1.4629	/	K.C[160.03]EEMKATVIR.H(5)+R.TKYQTEQSLR.Q(2)	spK2M3_SHEEP|,spKRHB1_HUMAN|,spKRHB3_HUMAN|,spKRHB5_HUMAN|,spKRHB6_HUMAN|+spK1HB_HUMAN|	2626.3093
0.0099	20190410_QExHFX1_RSLC1_Beveridge_Clausen_IMP_DSS_JRmethod_R3.15025.15025.3	xl	1.1850(0.9150+0.3900)	0.465	0.3713	/	K.DDFLHAYTKLR.E(9)+R.FEKR.L(3)	REVERSE_Cas9+REVERSE_spANXA5_HUMAN|,REVERSE_spCO5_HUMAN|	2094.0897
0.0098	20190410_QExHFX1_RSLC1_Beveridge_Clausen_IMP_DSS_JRmethod_R3.11633.11633.3	xl	1.1700(0.7000+0.4700)	0.145	0.3741	/	R.SDKNR.G(3)+K.SEKLDFK.D(3)	Cas9+spTAU_HUMAN|	1621.8311
0.0098	20190410_QExHFX1_RSLC1_Beveridge_Clausen_IMP_DSS_JRmethod_R3.20336.20336.3	xl	0.9700(0.5250+0.6250)	0.645	2.2969	/	-.KDEPK.N(1)+K.KKYEDEINK.R(2)	REVERSE_spRS27A_HUMAN|+spK22E_HUMAN|	1918.9887
0.0097	20190410_QExHFX1_RSLC1_Beveridge_Clausen_IMP_DSS_JRmethod_R3.11938.11938.3	xl	0.9150(0.6750+0.5650)	0.395	-1.9345	/	R.KKDWDPK.K(2)+K.KKTER.E(2)	Cas9+spCYC_HORSE|	1713.9413
0.0097	20190410_QExHFX1_RSLC1_Beveridge_Clausen_IMP_DSS_JRmethod_R3.16316.16316.3	xl	1.2300(1.1050+0.3250)	0.12	-1.2806	/	K.KDLIIKLPK.Y(6)+R.KPLEK.A(1)	Cas9+spTRFE_HUMAN|	1818.1593
0.0097	20190410_QExHFX1_RSLC1_Beveridge_Clausen_IMP_DSS_JRmethod_R3.16686.16686.3	xl	1.0400(0.4950+0.7650)	0.205	-1.5719	/	-.ENTAKK.L(5)+K.FKHLKSEDEMK.A(5)	REVERSE_spCYC_HUMAN|,REVERSE_spCYC_HORSE|+spMYG_HUMAN|	2218.1303
0.0097	20190410_QExHFX1_RSLC1_Beveridge_Clausen_IMP_DSS_JRmethod_R3.19917.19917.3	xl	1.1000(0.6200+0.4800)	0.39	2.6179	/	R.EGFKQLSAC[160.03]K.L(4)+K.FLKRAENS.-(3)	REVERSE_spALBU_HUMAN|+spIL8_HUMAN|	2268.1571
0.0096	20190410_QExHFX1_RSLC1_Beveridge_Clausen_IMP_DSS_JRmethod_R3.14379.14379.3	xl	1.1300(0.8550+0.2750)	1.13	1.0466	/	K.ILRSQLGEKLR.L(9)+K.QIKK.Q(3)	spK1H8_HUMAN|+spALBU_BOVIN|,spALBU_HUMAN|	1965.2098
0.0096	20190410_QExHFX1_RSLC1_Beveridge_Clausen_IMP_DSS_JRmethod_R3.15497.15497.3	xl	1.0750(0.2950+0.7800)	0.845	-3.013	/	K.DIKER.A(3)+K.FKHTHDK.T(2)	spGSTA1_HUMAN|+spPDGFB_HUMAN|	1708.8896
0.0095	20190410_QExHFX1_RSLC1_Beveridge_Clausen_IMP_DSS_JRmethod_R3.08847.08847.3	xl	1.0800(0.6500+0.4300)	0.235	-0.5897	/	K.HKDTPK.Y(2)+K.KFEEAR.D(1)	REVERSE_spKCRM_HUMAN|+REVERSE_spPRDX1_HUMAN|	1640.8521
0.0095	20190410_QExHFX1_RSLC1_Beveridge_Clausen_IMP_DSS_JRmethod_R3.15678.15678.3	xl	1.0100(0.5550+0.6350)	0.38	3.516	/	K.QFFKNWR.D(4)+R.SDLNGKR.S(6)	spGELS_HUMAN|+spEGF_HUMAN|	1951.0063
0.0095	20190410_QExHFX1_RSLC1_Beveridge_Clausen_IMP_DSS_JRmethod_R3.21498.21498.3	xl	1.0200(0.5200+0.5000)	0.495	3.3771	/	K.MEEC[160.03]KSR.Y(5)+K.THKHNPASK.Y(3)	REVERSE_spK2M3_SHEEP|,REVERSE_spKRHB1_HUMAN|,REVERSE_spKRHB3_HUMAN|,REVERSE_spKRHB5_HUMAN|,REVERSE_spKRHB6_HUMAN|+spPEPA_PIG|	2094.9938
0.0094	20190410_QExHFX1_RSLC1_Beveridge_Clausen_IMP_DSS_JRmethod_R3.14934.14934.3	xl	0.9450(0.5750+0.5900)	0.15	-3.5765	/	K.AANKYLR.K(4)+R.NKDSR.T(2)	spGAG_SCVLA|+REVERSE_Cas9	1590.8477
0.0094	20190410_QExHFX1_RSLC1_Beveridge_Clausen_IMP_DSS_JRmethod_R3.15147.15147.3	xl	1.1350(0.6750+0.4600)	0.275	3.6442	/	-.KQKSFYEK.S(3)+R.NKDSR.T(2)	REVERSE_spPRDX1_HUMAN|+REVERSE_Cas9	1812.9369
0.0094	20190410_QExHFX1_RSLC1_Beveridge_Clausen_IMP_DSS_JRmethod_R3.25617.25617.3	xl	1.2600(0.9350+0.3250)	0.045	-1.2226	/	K.FFDHQKMHDPYR.S(6)+L.LKDK.D(2)	REVERSE_spGFP_AEQVI|+Cas9,spGELS_HUMAN|	2260.1098
0.0093	20190410_QExHFX1_RSLC1_Beveridge_Clausen_IMP_DSS_JRmethod_R3.11145.11145.3	xl	0.9550(0.5700+0.4650)	0.86	1.3924	/	K.GRNKDSR.T(4)+K.KDSGFQMNQLR.G(1)	REVERSE_Cas9+spTRFE_HUMAN|	2292.1392
0.0093	20190410_QExHFX1_RSLC1_Beveridge_Clausen_IMP_DSS_JRmethod_R3.26101.26101.3	xl	0.9950(0.3700+0.6250)	0.77	-4.0029	/	K.KVVSHK.Y(1)+R.NNLC[160.03]KIQEKEDR.K(9)	REVERSE_spCO5_HUMAN|+REVERSE_spKRHB2_HUMAN|	2380.2532
0.0092	20190410_QExHFX1_RSLC1_Beveridge_Clausen_IMP_DSS_JRmethod_R3.17767.17767.3	xl	1.2150(1.1600+0.2450)	0.925	0.5918	/	K.DPDMTALSKAAAQGYAYDK.T(9)+R.KAWRK.D(1)	REVERSE_spPLMP_GRIFR|+spUBE2I_HUMAN|	2840.4166
0.0091	20190410_QExHFX1_RSLC1_Beveridge_Clausen_IMP_DSS_JRmethod_R3.24238.24238.3	xl	1.0050(0.5500+0.4550)	0.43	-0.9261	/	K.SMSVKSEK.K(5)+K.STKGNR.S(3)	REVERSE_spUB2E1_HUMAN|+REVERSE_spPPIA_HUMAN|	1693.8668
0.009	20190410_QExHFX1_RSLC1_Beveridge_Clausen_IMP_DSS_JRmethod_R3.12485.12485.3	xl	1.0700(0.4600+0.8350)	0.47	1.6583	/	K.GQKNSR.E(3)+K.QLTKSNAPR.V(4)	Cas9+spDHE3_BOVIN|	1839.9914
0.0089	20190410_QExHFX1_RSLC1_Beveridge_Clausen_IMP_DSS_JRmethod_R3.16042.16042.3	xl	1.1700(0.7650+0.4050)	0.05	-4.5339	/	R.KDKEAC[160.03]VHK.L(3)+R.QWTKR.Y(4)	spTRFE_HUMAN|+spUB2E1_HUMAN|	1969.0203
0.0089	20190410_QExHFX1_RSLC1_Beveridge_Clausen_IMP_DSS_JRmethod_R3.23179.23179.3	xl	1.3400(0.2450+1.0950)	0.425	4.1102	/	K.KSPVK.Y(1)+R.QLLNAKLITQR.K(6)	REVERSE_Cas9+Cas9	1992.2094
0.0088	20190410_QExHFX1_RSLC1_Beveridge_Clausen_IMP_DSS_JRmethod_R3.18503.18503.3	xl	0.9700(0.6500+0.3450)	0.97	-0.2518	/	K.EKDIVGAVLK.A(2)+K.SKVNK.L(2)	spADH1_YEAST|+REVERSE_spTAU_HUMAN|	1783.0454
0.0088	20190410_QExHFX1_RSLC1_Beveridge_Clausen_IMP_DSS_JRmethod_R3.20091.20091.3	xl	0.9300(0.4500+0.7400)	0.67	-4.0754	/	K.KYPK.L(1)+R.TGSSGAKEMK.L(7)	Cas9+spTAU_HUMAN|	1666.8599
0.0087	20190410_QExHFX1_RSLC1_Beveridge_Clausen_IMP_DSS_JRmethod_R3.19182.19182.3	xl	0.8300(0.5100+0.5000)	0.83	-3.085	/	K.KDDSGTGDK.S(1)+-.MPFGNTHNKFK.L(9)	REVERSE_spTAU_HUMAN|+spKCRM_HUMAN|	2379.1164
0.0086	20190410_QExHFX1_RSLC1_Beveridge_Clausen_IMP_DSS_JRmethod_R3.10184.10184.3	xl	1.0100(0.2750+0.7350)	1.01	-1.2248	/	K.DKSPK.F(2)+R.NKLPQAPR.W(2)	spTRFL_HUMAN|+REVERSE_spCAH2_HUMAN|,REVERSE_spCAH2_BOVIN|	1633.9151
0.0086	20190410_QExHFX1_RSLC1_Beveridge_Clausen_IMP_DSS_JRmethod_R3.15380.15380.3	xl	1.0600(0.3100+0.7500)	1.06	2.5783	/	R.DMEKEK.T(4)+K.HTGKDMVR.L(4)	spBID_HUMAN|+spEGF_HUMAN|	1858.8916
0.0085	20190410_QExHFX1_RSLC1_Beveridge_Clausen_IMP_DSS_JRmethod_R3.13843.13843.3	xl	1.0450(0.3350+0.7100)	1.045	2.1524	/	K.DIKER.A(3)+K.VKEAMAPKHK.E(8)	spGSTA1_HUMAN|+spCASB_BOVIN|	1935.0611
0.0085	20190410_QExHFX1_RSLC1_Beveridge_Clausen_IMP_DSS_JRmethod_R3.21873.21873.3	xl	0.9900(0.5400+0.5800)	0.37	1.4499	/	K.KDVDAAFMNK.S(1)+K.NKEEDQVEK.K(2)	spKRHB4_HUMAN|+REVERSE_spNQO1_HUMAN|	2393.1419
0.0084	20190410_QExHFX1_RSLC1_Beveridge_Clausen_IMP_DSS_JRmethod_R3.23396.23396.3	xl	0.8900(0.4200+0.4700)	0.89	-1.0032	/	K.DFNEKVR.F(5)+R.GRSKC[160.03]SIQC[160.03]SM.-(4)	REVERSE_spRETBP_HUMAN|+REVERSE_spK22E_HUMAN|	2357.0925
0.0082	20190410_QExHFX1_RSLC1_Beveridge_Clausen_IMP_DSS_JRmethod_R3.16444.16444.3	xl	1.0050(0.4650+0.5400)	0.575	3.2571	/	K.KDGADFAKWR.C(1)+K.KDVDAAFMNK.S(1)	spALDOA_RABIT|+spKRHB4_HUMAN|	2468.2157
0.0082	20190410_QExHFX1_RSLC1_Beveridge_Clausen_IMP_DSS_JRmethod_R3.19527.19527.3	xl	1.1350(0.4400+0.6950)	0.235	1.9751	/	R.KQEETER.T(1)+R.WKAFDAGDK.K(2)	REVERSE_spDHE3_BOVIN|+REVERSE_spALDOA_RABIT|	2093.0065
0.0081	20190410_QExHFX1_RSLC1_Beveridge_Clausen_IMP_DSS_JRmethod_R3.15423.15423.3	xl	1.0300(0.4300+0.6000)	0.7	4.9348	/	K.KNKHKR.K(3)+K.NIEDEYKK.K(7)	spRS27A_HUMAN|+REVERSE_spK22E_HUMAN|	1985.0693
0.0081	20190410_QExHFX1_RSLC1_Beveridge_Clausen_IMP_DSS_JRmethod_R3.25139.25139.3	xl	1.0250(0.9300+0.2650)	1.025	-4.8769	/	K.FFNMINSYFFYKATAK.G(12)+K.KQC[160.03]K.N(1)	REVERSE_Cas9+spK22E_HUMAN|	2691.3228
0.008	20190410_QExHFX1_RSLC1_Beveridge_Clausen_IMP_DSS_JRmethod_R3.18688.18688.3	xl	0.8950(0.4350+0.4600)	0.785	-4.0275	/	K.GNEDVKYYK.L(6)+K.ILC[160.03]TKSENAR.L(5)	REVERSE_spRS27A_HUMAN|+spK1H1_HUMAN|	2443.2052
0.0077	20190410_QExHFX1_RSLC1_Beveridge_Clausen_IMP_DSS_JRmethod_R3.09793.09793.3	xl	1.0600(0.4750+0.5850)	0.325	2.3649	/	R.KKVK.L(2)+K.LC[160.03]KLR.K(3)	spRS27A_HUMAN|+spEGF_HUMAN|	1327.8373
0.0077	20190410_QExHFX1_RSLC1_Beveridge_Clausen_IMP_DSS_JRmethod_R3.12255.12255.3	xl	0.9300(0.6000+0.4450)	0.93	0.0247	/	R.LFQVKGR.R(5)+K.TEIKR.L(4)	spGELS_HUMAN|+spCO5_HUMAN|	1629.9565
0.0076	20190410_QExHFX1_RSLC1_Beveridge_Clausen_IMP_DSS_JRmethod_R3.09184.09184.3	xl	0.8700(0.5750+0.8100)	0.345	-2.6422	/	K.KDWDPK.K(1)+K.LLSKNPK.N(4)	Cas9+spEGF_HUMAN|	1723.9508
0.0076	20190410_QExHFX1_RSLC1_Beveridge_Clausen_IMP_DSS_JRmethod_R3.19324.19324.3	xl	1.0650(0.2950+0.7700)	1.065	4.3561	/	R.EKIDK.G(2)+R.KSEEEVAARRAR.V(1)	REVERSE_spGSTA1_HUMAN|+spTRFL_HUMAN|	2170.1705
0.0076	20190410_QExHFX1_RSLC1_Beveridge_Clausen_IMP_DSS_JRmethod_R3.21867.21867.3	xl	0.9000(0.4800+0.4600)	0.645	-3.1125	/	K.FYDEKLQK.V(5)+K.KNHEEEMK.D(1)	REVERSE_Cas9+spK1C10_HUMAN|,spK1C15_SHEEP|	2251.083
0.0075	20190410_QExHFX1_RSLC1_Beveridge_Clausen_IMP_DSS_JRmethod_R3.02703.02703.3	xl	1.1950(1.2000+0.2100)	0.485	-0.0857	/	K.GQKNSR.E(3)+K.GSQKDR.L(4)	Cas9+REVERSE_Cas9	1515.7753
0.0075	20190410_QExHFX1_RSLC1_Beveridge_Clausen_IMP_DSS_JRmethod_R3.13821.13821.3	xl	1.2000(0.4000+0.8000)	0.065	4.7916	/	P.KIFR.V(1)+K.NKEEDQVEKK.M(9)	spCO5_HUMAN|,spGSTA1_HUMAN|+REVERSE_spNQO1_HUMAN|	1946.0472
0.0075	20190410_QExHFX1_RSLC1_Beveridge_Clausen_IMP_DSS_JRmethod_R3.19755.19755.3	xl	0.9400(0.3450+0.7600)	0.94	-2.041	/	K.DIKER.A(3)+K.FNEEGLDKFR.H(8)	spGSTA1_HUMAN|+REVERSE_spALBU_HUMAN|	2051.0323
0.0075	20190410_QExHFX1_RSLC1_Beveridge_Clausen_IMP_DSS_JRmethod_R3.23267.23267.3	xl	1.0150(0.7700+0.2450)	1.015	-0.5392	/	R.KSEETITPWNFEEVVDK.G(1)+K.SKLVSDFR.K(2)	Cas9+Cas9	3138.576
0.0074	20190410_QExHFX1_RSLC1_Beveridge_Clausen_IMP_DSS_JRmethod_R3.12830.12830.3	xl	0.9850(0.3800+0.6600)	0.985	2.4625	/	K.KNKHK.R(3)+K.NRQIKASFK.-(5)	spRS27A_HUMAN|+spCAH2_HUMAN|	1882.09
0.0074	20190410_QExHFX1_RSLC1_Beveridge_Clausen_IMP_DSS_JRmethod_R3.13528.13528.3	xl	0.9450(0.8100+0.4700)	0.385	-0.972	/	K.IEEC[160.03]KSR.Y(5)+K.KQLTR.R(1)	REVERSE_spK2M2_SHEEP|+REVERSE_spCO5_HUMAN|	1702.9035
0.0072	20190410_QExHFX1_RSLC1_Beveridge_Clausen_IMP_DSS_JRmethod_R3.05728.05728.3	xl	1.2000(0.3750+1.0700)	0.13	0.3318	/	G.FIKR.Q(3)+K.GQKNSR.E(3)	Cas9,spK2M3_SHEEP|,REVERSE_spGSTA1_HUMAN|,spIL8_HUMAN|+Cas9	1388.7888
0.0072	20190410_QExHFX1_RSLC1_Beveridge_Clausen_IMP_DSS_JRmethod_R3.23587.23587.3	xl	0.9750(0.3800+0.5950)	0.975	3.5556	/	K.EQIKNLNSR.F(4)+K.GIHEFVKAKSYK.T(9)	spK2M3_SHEEP|+REVERSE_spCATA_HUMAN|	2644.4336
0.0069	20190410_QExHFX1_RSLC1_Beveridge_Clausen_IMP_DSS_JRmethod_R3.13532.13532.3	xl	1.1650(0.7700+0.3950)	0.155	3.889	/	K.GKYDSLSIDK.F(2)+R.KEYEVR.N(1)	REVERSE_spPRDX1_HUMAN|+REVERSE_spUBE2I_HUMAN|	2085.0629
0.0069	20190410_QExHFX1_RSLC1_Beveridge_Clausen_IMP_DSS_JRmethod_R3.19758.19758.3	xl	1.0200(0.3200+0.7000)	1.02	3.3905	/	R.ERSNKQGK.Q(5)+R.FGGGGGGRGRSKC[160.03]SIQC[160.03]SM.-(12)	REVERSE_Cas9+REVERSE_spK22E_HUMAN|	3041.434
0.0069	20190410_QExHFX1_RSLC1_Beveridge_Clausen_IMP_DSS_JRmethod_R3.23375.23375.3	xl	0.9550(0.4850+0.6900)	0.62	2.8514	/	K.ADKLANEGR.Q(3)+K.TPPSSGEPPKSGDR.S(10)	REVERSE_spK2C1_HUMAN|+spTAU_HUMAN|	2521.2407
0.0068	20190410_QExHFX1_RSLC1_Beveridge_Clausen_IMP_DSS_JRmethod_R3.16869.16869.3	xl	1.0850(0.3750+0.7100)	0.19	-4.7706	/	K.EVKK.D(3)+R.TQINKVVR.F(5)	Cas9+spOVAL_CHICK|	1596.9562
0.0067	20190410_QExHFX1_RSLC1_Beveridge_Clausen_IMP_DSS_JRmethod_R3.09711.09711.3	xl	1.0100(0.3500+0.6600)	0.96	1.8629	/	K.KNKHK.R(3)+R.NMRKVR.G(4)	spRS27A_HUMAN|+spTRFL_HUMAN|	1593.9249
0.0067	20190410_QExHFX1_RSLC1_Beveridge_Clausen_IMP_DSS_JRmethod_R3.15096.15096.3	xl	1.0550(0.6850+0.4550)	0.02	-0.7133	/	R.FGSRNGKTSK.K(7)+R.KAAFK.G(1)	spPPIA_HUMAN|+spCATG_HUMAN|	1781.9787
0.0067	20190410_QExHFX1_RSLC1_Beveridge_Clausen_IMP_DSS_JRmethod_R3.16565.16565.3	xl	1.1750(0.4000+0.9650)	0.09	4.9618	/	N.AEKPK.N(3)+R.THKYNLGSK.Y(3)	spCATA_HUMAN|,spGSTA1_HUMAN|+spPEPA_BOVIN|	1755.9518
0.0067	20190410_QExHFX1_RSLC1_Beveridge_Clausen_IMP_DSS_JRmethod_R3.21676.21676.3	xl	0.9200(0.4750+0.8300)	0.43	-3.3765	/	K.FKDVPK.R(2)+R.MLFKDDYPSSPPK.C(4)	REVERSE_spTRFL_HUMAN|+spUBE2I_HUMAN|	2394.218
0.0066	20190410_QExHFX1_RSLC1_Beveridge_Clausen_IMP_DSS_JRmethod_R3.08605.08605.3	xl	0.9350(0.4800+0.4550)	0.465	-4.6621	/	K.GADGKTK.L(5)+R.KGNLDSR.G(1)	spTAU_HUMAN|+REVERSE_spEGF_HUMAN|	1601.8372
0.0066	20190410_QExHFX1_RSLC1_Beveridge_Clausen_IMP_DSS_JRmethod_R3.13304.13304.3	xl	0.9800(0.5300+0.5600)	0.005	-0.0818	/	K.KYDGSTDGK.L(1)+K.NKKPTTYSK.K(2)	REVERSE_spANXA5_HUMAN|+REVERSE_spRS27A_HUMAN|	2173.0902
0.0064	20190410_QExHFX1_RSLC1_Beveridge_Clausen_IMP_DSS_JRmethod_R3.11006.11006.3	xl	0.9050(0.4800+0.5800)	0.415	-1.9516	/	K.LFDKLK.G(4)+K.TELLKNK.Q(5)	REVERSE_spPEPA_PIG|+REVERSE_spKRHB2_HUMAN|	1745.0338
0.0064	20190410_QExHFX1_RSLC1_Beveridge_Clausen_IMP_DSS_JRmethod_R3.13924.13924.3	xl	0.9900(0.3350+0.7600)	0.99	1.3099	/	K.KKSLR.Q(2)+K.KYEQEVALR.A(1)	spPEPA_BOVIN|,spPEPA_PIG|+spK2M2_SHEEP|	1903.089
0.0064	20190410_QExHFX1_RSLC1_Beveridge_Clausen_IMP_DSS_JRmethod_R3.20250.20250.3	xl	1.1000(0.8300+0.3550)	0.21	-0.7321	/	K.ILC[160.03]AMDQKAK.Q(8)+R.MKMEEK.Y(2)	REVERSE_spK2M2_SHEEP|,REVERSE_spK2M3_SHEEP|,REVERSE_spKRHB1_HUMAN|,REVERSE_spKRHB2_HUMAN|,REVERSE_spKRHB3_HUMAN|,REVERSE_spKRHB5_HUMAN|,REVERSE_spKRHB6_HUMAN|+spOVAL_CHICK|	2109.0341
0.0064	20190410_QExHFX1_RSLC1_Beveridge_Clausen_IMP_DSS_JRmethod_R3.24332.24332.3	xl	0.9600(0.5750+0.5800)	0.145	3.8817	/	P.EAKR.M(3)+R.EGFMKASDGK.T(5)	spALBU_HUMAN|,spIGF2_HUMAN|+spEGF_HUMAN|	1708.8453
0.0063	20190410_QExHFX1_RSLC1_Beveridge_Clausen_IMP_DSS_JRmethod_R3.11033.11033.3	xl	0.9350(0.3900+0.6600)	0.935	4.8889	/	K.GKSKK.L(4)+R.KDKEAC[160.03]VHK.L(3)	Cas9+spTRFE_HUMAN|	1797.977
0.0063	20190410_QExHFX1_RSLC1_Beveridge_Clausen_IMP_DSS_JRmethod_R3.16709.16709.3	xl	1.0200(0.4500+0.7250)	0.42	3.1923	/	R.LKRTAR.R(2)+K.THKYDPAQR.Y(3)	Cas9+spPEPC_PIG|	1996.0965
0.0063	20190410_QExHFX1_RSLC1_Beveridge_Clausen_IMP_DSS_JRmethod_R3.17013.17013.3	xl	0.9500(0.5900+0.3900)	0.95	0.1644	/	R.EQIKTLNNK.F(4)+R.KINTLK.N(1)	spK22E_HUMAN|,spKRHB4_HUMAN|+REVERSE_spSYH_HUMAN|	1940.1305
0.0063	20190410_QExHFX1_RSLC1_Beveridge_Clausen_IMP_DSS_JRmethod_R3.17049.17049.3	xl	0.9600(0.7550+0.3750)	0.96	1.8447	/	K.DDSIDNKVLTR.S(7)+K.QQKLGR.V(3)	Cas9+REVERSE_spSYH_HUMAN|	2141.1439
0.0063	20190410_QExHFX1_RSLC1_Beveridge_Clausen_IMP_DSS_JRmethod_R3.18420.18420.3	xl	1.0600(0.3750+0.6850)	0.265	-3.3375	/	K.GWFKK.E(4)+K.KDVDC[160.03]AYLR.K(1)	REVERSE_spALBU_BOVIN|+spK2M1_SHEEP|,spK2M3_SHEEP|,spKRHB1_HUMAN|,spKRHB3_HUMAN|,spKRHB5_HUMAN|,spKRHB6_HUMAN|	1940.9818
0.0062	20190410_QExHFX1_RSLC1_Beveridge_Clausen_IMP_DSS_JRmethod_R3.13606.13606.3	xl	0.9550(0.7150+0.4800)	0.165	-3.7318	/	K.AIKDSFFR.E(3)+K.QLKR.R(3)	REVERSE_spCASK_BOVIN|+Cas9,spRASH_HUMAN|	1663.9409
0.0062	20190410_QExHFX1_RSLC1_Beveridge_Clausen_IMP_DSS_JRmethod_R3.18325.18325.3	xl	0.9900(0.7550+0.4200)	0.665	1.2076	/	K.QEKNMAINPSK.E(3)+R.SNKQGK.Q(3)	spCAS2_BOVIN|+REVERSE_Cas9	2057.0574
0.0061	20190410_QExHFX1_RSLC1_Beveridge_Clausen_IMP_DSS_JRmethod_R3.05319.05319.3	xl	0.9450(0.3600+0.5850)	0.945	2.7431	/	K.KQC[160.03]K.N(1)+K.QQKLGR.V(3)	spK22E_HUMAN|+REVERSE_spSYH_HUMAN|	1428.787
0.0061	20190410_QExHFX1_RSLC1_Beveridge_Clausen_IMP_DSS_JRmethod_R3.12263.12263.3	xl	1.0950(0.7300+0.3650)	0.565	3.3467	/	R.AFKAWAVAR.L(3)+K.GGKHK.T(3)	spALBU_HUMAN|+spCYC_HUMAN|,spCYC_HORSE|	1681.9416
0.0061	20190410_QExHFX1_RSLC1_Beveridge_Clausen_IMP_DSS_JRmethod_R3.20192.20192.3	xl	0.9800(0.4050+0.5750)	0.385	-3.5276	/	K.AWGGKK.E(5)+K.STKGNRSGFR.E(3)	spALDOA_RABIT|+REVERSE_spPPIA_HUMAN|	1892.0016
0.006	20190410_QExHFX1_RSLC1_Beveridge_Clausen_IMP_DSS_JRmethod_R3.13629.13629.3	xl	0.8900(0.6300+0.4300)	0.89	3.6917	/	K.AAQEEYVKR.A(8)+K.KNIR.T(1)	spALDOA_RABIT|+REVERSE_spCASB_BOVIN|	1759.958
0.006	20190410_QExHFX1_RSLC1_Beveridge_Clausen_IMP_DSS_JRmethod_R3.15383.15383.3	xl	0.9500(0.5400+0.4100)	0.425	-1.8457	/	K.KFYDEKLQK.V(6)+R.QWTKR.Y(4)	REVERSE_Cas9+spUB2E1_HUMAN|	2053.0996
0.006	20190410_QExHFX1_RSLC1_Beveridge_Clausen_IMP_DSS_JRmethod_R3.21071.21071.3	xl	0.8850(0.5450+0.4250)	0.645	-4.4131	/	K.MEEC[160.03]KSR.Y(5)+K.WVSNKTEGR.L(5)	REVERSE_spK2M3_SHEEP|,REVERSE_spKRHB1_HUMAN|,REVERSE_spKRHB3_HUMAN|,REVERSE_spKRHB5_HUMAN|,REVERSE_spKRHB6_HUMAN|+spANT3_HUMAN|	2152.004
0.006	20190410_QExHFX1_RSLC1_Beveridge_Clausen_IMP_DSS_JRmethod_R3.21237.21237.3	xl	1.0700(0.6500+0.4200)	0.31	2.7995	/	K.HTGKDMVR.L(4)+R.KGAVYDK.L(1)	spEGF_HUMAN|+spGAG_SCVLA|	1859.9563
0.006	20190410_QExHFX1_RSLC1_Beveridge_Clausen_IMP_DSS_JRmethod_R3.21708.21708.3	xl	0.8500(0.4950+0.4050)	0.85	-2.5431	/	K.FYDEKLQK.V(5)+K.KNHEEEMK.D(1)	REVERSE_Cas9+spK1C10_HUMAN|,spK1C15_SHEEP|	2251.083
0.006	20190410_QExHFX1_RSLC1_Beveridge_Clausen_IMP_DSS_JRmethod_R3.21769.21769.3	xl	0.8200(0.4250+0.5950)	0.82	-2.8859	/	K.KAQARVR.K(1)+R.KPVTEAR.S(1)	REVERSE_spUBE2I_HUMAN|+spTRFL_HUMAN|	1765.0322
0.0059	20190410_QExHFX1_RSLC1_Beveridge_Clausen_IMP_DSS_JRmethod_R3.20211.20211.3	xl	1.0600(0.3150+0.7450)	0.77	4.2107	/	R.AQAKK.F(4)+R.SFKLLDQMETPL.-(3)	spUBE2I_HUMAN|+spCATG_HUMAN|	2103.1285
0.0058	20190410_QExHFX1_RSLC1_Beveridge_Clausen_IMP_DSS_JRmethod_R3.16697.16697.3	xl	0.8800(0.4550+0.4250)	0.615	-0.7985	/	K.KEGEYIK.L(1)+K.KYEEEVVC[160.03]R.A(1)	spSUMO1_HUMAN|+spKRHB4_HUMAN|	2214.0877
0.0057	20190410_QExHFX1_RSLC1_Beveridge_Clausen_IMP_DSS_JRmethod_R3.09977.09977.3	xl	0.7500(0.5450+0.5150)	0.75	-4.1846	/	K.KDSSLC[160.03]K.L(1)+R.KWNGEK.M(1)	spTRFE_HUMAN|+spAMYS_HUMAN|	1734.861
0.0057	20190410_QExHFX1_RSLC1_Beveridge_Clausen_IMP_DSS_JRmethod_R3.15504.15504.3	xl	1.1000(0.7600+0.3400)	0.1	-3.3128	/	R.RPPKGKHR.K(6)+E.TAKPK.H(3)	spPDGFB_HUMAN|+REVERSE_spALBU_BOVIN|,REVERSE_spALBU_HUMAN|	1655.9947
0.0056	20190410_QExHFX1_RSLC1_Beveridge_Clausen_IMP_DSS_JRmethod_R3.09798.09798.3	xl	1.0600(0.4800+0.5800)	0.025	2.3703	/	K.LKSIR.Q(2)+K.QIKK.Q(3)	spPEPC_PIG|+spALBU_BOVIN|,spALBU_HUMAN|	1268.8179
0.0056	20190410_QExHFX1_RSLC1_Beveridge_Clausen_IMP_DSS_JRmethod_R3.12379.12379.3	xl	0.9100(0.6500+0.3950)	0.91	4.6273	/	K.MTTHLKK.L(6)+K.VGSKC[160.03]C[160.03]K.H(4)	spSUMO1_HUMAN|+spALBU_HUMAN|	1832.931
0.0056	20190410_QExHFX1_RSLC1_Beveridge_Clausen_IMP_DSS_JRmethod_R3.16156.16156.3	xl	0.9400(0.5150+0.4250)	0.405	-4.0879	/	K.IEKLSDGHR.G(3)+K.VGSKC[160.03]C[160.03]K.H(4)	REVERSE_spK22E_HUMAN|+spALBU_HUMAN|	2029.0084
0.0056	20190410_QExHFX1_RSLC1_Beveridge_Clausen_IMP_DSS_JRmethod_R3.16326.16326.3	xl	0.9600(0.7200+0.2400)	0.96	-2.9675	/	R.KENPDK.S(1)+K.KTER.E(1)	REVERSE_spGFP_AEQVI|+spCYC_HORSE|	1399.7306
0.0056	20190410_QExHFX1_RSLC1_Beveridge_Clausen_IMP_DSS_JRmethod_R3.16770.16770.3	xl	0.9750(0.2500+0.7650)	0.86	-2.3952	/	K.KEER.A(1)+K.WSFLQEQKC[160.03]IR.S(8)	spCYC_HUMAN|+spKRHB4_HUMAN|	2192.1047
0.0056	20190410_QExHFX1_RSLC1_Beveridge_Clausen_IMP_DSS_JRmethod_R3.19966.19966.3	xl	1.0000(0.3150+1.0000)	0.59	-3.0655	/	S.KSLR.A(1)+R.QC[160.03]KANEIEATLR.Q(3)	REVERSE_Cas9,spPEPA_BOVIN|,spPEPA_PIG|,spPEPB_PIG|,spPEPC_PIG|,spANXA5_HUMAN|+REVERSE_spK2M3_SHEEP|,REVERSE_spKRHB5_HUMAN|	2072.1047
0.0056	20190410_QExHFX1_RSLC1_Beveridge_Clausen_IMP_DSS_JRmethod_R3.21974.21974.3	xl	1.1250(0.4100+0.7150)	0.055	2.0008	/	R.KTWQR.A(1)+K.QEKNMAINPSK.E(3)	REVERSE_spUB2E1_HUMAN|+spCAS2_BOVIN|	2114.0942
0.0055	20190410_QExHFX1_RSLC1_Beveridge_Clausen_IMP_DSS_JRmethod_R3.16269.16269.3	xl	0.9550(0.5500+0.5750)	0.175	4.5216	/	K.GKYDSLSIDK.F(2)+K.KEVQDEEK.N(1)	REVERSE_spPRDX1_HUMAN|+spNQO1_HUMAN|	2266.1215
0.0055	20190410_QExHFX1_RSLC1_Beveridge_Clausen_IMP_DSS_JRmethod_R3.17410.17410.3	xl	0.8600(0.4300+0.4300)	0.635	-3.1919	/	R.FKEGLQSR.L(2)+R.MNTKYDENDK.L(4)	REVERSE_spK1H7_HUMAN|+Cas9	2358.1161
0.0055	20190410_QExHFX1_RSLC1_Beveridge_Clausen_IMP_DSS_JRmethod_R3.19363.19363.3	xl	0.9500(0.7800+0.4100)	0.335	-0.6491	/	K.HTGKDMVR.L(4)+R.TLKR.L(3)	spEGF_HUMAN|+spLYSC_HUMAN|	1596.8769
0.0054	20190410_QExHFX1_RSLC1_Beveridge_Clausen_IMP_DSS_JRmethod_R3.11398.11398.3	xl	0.8750(0.4550+0.4200)	0.875	2.6486	/	R.AEEFKK.L(5)+K.MKNYWR.Q(2)	spPRDX1_HUMAN|+Cas9	1784.8919
0.0053	20190410_QExHFX1_RSLC1_Beveridge_Clausen_IMP_DSS_JRmethod_R3.10159.10159.3	xl	0.9700(0.5450+0.4250)	0.19	-1.0774	/	K.KAKTSTR.S(3)+K.KYPK.L(1)	spTAU_HUMAN|+Cas9	1462.8507
0.0053	20190410_QExHFX1_RSLC1_Beveridge_Clausen_IMP_DSS_JRmethod_R3.10492.10492.3	xl	0.9700(0.4350+0.9850)	0.54	4.9315	/	R.ISKGK.R(3)+R.LSGVEEEHNKK.L(10)	REVERSE_spPEPB_PIG|,spCO5_HUMAN|+REVERSE_spK1H2_HUMAN|	1938.0421
0.0053	20190410_QExHFX1_RSLC1_Beveridge_Clausen_IMP_DSS_JRmethod_R3.13364.13364.3	xl	1.0350(0.7600+0.3450)	0.235	-1.7748	/	K.LKGSPEDNEQK.Q(2)+R.MKMEEK.Y(2)	Cas9+spOVAL_CHICK|	2176.0391
0.0053	20190410_QExHFX1_RSLC1_Beveridge_Clausen_IMP_DSS_JRmethod_R3.19328.19328.3	xl	0.8150(0.4650+0.5300)	0.625	-3.3846	/	K.HTEIKK.N(5)+R.KENPDK.S(1)	REVERSE_spTAU_HUMAN|+REVERSE_spGFP_AEQVI|	1621.8675
0.0053	20190410_QExHFX1_RSLC1_Beveridge_Clausen_IMP_DSS_JRmethod_R3.24749.24749.3	xl	0.7950(0.5000+0.4600)	0.755	-1.2888	/	R.KHGGPKDEER.H(1)+K.SLEDTKNR.Y(6)	spSODC_HUMAN|+spK1C9_HUMAN|	2251.1192
0.0052	20190410_QExHFX1_RSLC1_Beveridge_Clausen_IMP_DSS_JRmethod_R3.13026.13026.3	xl	1.0400(0.4350+0.7900)	0.185	1.4856	/	K.EMKLK.G(3)+R.KGKTK.L(3)	spTAU_HUMAN|+REVERSE_spCAH1_HUMAN|,REVERSE_spCAH2_HUMAN|,REVERSE_spCAH2_BOVIN|	1345.8002
0.0052	20190410_QExHFX1_RSLC1_Beveridge_Clausen_IMP_DSS_JRmethod_R3.19211.19211.3	xl	1.0700(0.2100+0.8600)	1.07	1.0681	/	R.FEKR.L(3)+K.VEFYATGTTSFDEKYKAK.L(14)	REVERSE_spANXA5_HUMAN|,REVERSE_spCO5_HUMAN|+REVERSE_spCO5_HUMAN|	2800.3958
0.0052	20190410_QExHFX1_RSLC1_Beveridge_Clausen_IMP_DSS_JRmethod_R3.22111.22111.3	xl	0.9300(0.7850+0.4200)	0.415	-4.7134	/	R.LEWWKLDR.Y(5)+R.TLKR.L(3)	REVERSE_spEGF_HUMAN|+spLYSC_HUMAN|	1799.0093
0.0051	20190410_QExHFX1_RSLC1_Beveridge_Clausen_IMP_DSS_JRmethod_R3.05093.05093.3	xl	1.0500(0.8450+0.4250)	0.185	0.0343	/	R.KVTVK.Q(1)+K.VSKLK.K(3)	Cas9,REVERSE_Cas9+REVERSE_Cas9	1284.838
0.0051	20190410_QExHFX1_RSLC1_Beveridge_Clausen_IMP_DSS_JRmethod_R3.15515.15515.3	xl	0.9950(0.5750+0.4200)	0.12	-2.0279	/	R.EVKDMR.S(3)+K.KPDWDK.K(1)	REVERSE_spTRFL_HUMAN|+REVERSE_Cas9	1701.8395
0.005	20190410_QExHFX1_RSLC1_Beveridge_Clausen_IMP_DSS_JRmethod_R3.20360.20360.3	xl	0.9350(0.4250+0.5700)	0.275	-3.3033	/	K.AKANER.F(2)+R.FLLDKTESR.F(5)	REVERSE_spTAU_HUMAN|+REVERSE_spTRFE_HUMAN|	1933.0268
0.005	20190410_QExHFX1_RSLC1_Beveridge_Clausen_IMP_DSS_JRmethod_R3.21179.21179.3	xl	0.9800(0.2400+0.7950)	0.805	-2.5954	/	K.TEIKR.L(4)+K.VVEESPVNDSKGR.N(11)	spCO5_HUMAN|+REVERSE_Cas9	2198.1542
0.0049	20190410_QExHFX1_RSLC1_Beveridge_Clausen_IMP_DSS_JRmethod_R3.20580.20580.3	xl	0.9200(0.6650+0.3550)	0.92	1.4048	/	R.EDLVEEIKR.R(8)+K.VVSSRKR.E(6)	spSYH_HUMAN|+spK1C15_SHEEP|	2098.1745
0.0048	20190410_QExHFX1_RSLC1_Beveridge_Clausen_IMP_DSS_JRmethod_R3.08343.08343.3	xl	1.0100(0.8800+0.3800)	0.13	-0.1472	/	R.DKPIR.E(2)+R.IPKDR.H(3)	Cas9+REVERSE_Cas9	1392.8088
0.0048	20190410_QExHFX1_RSLC1_Beveridge_Clausen_IMP_DSS_JRmethod_R3.11015.11015.3	xl	1.0050(0.6700+0.3350)	0.675	2.9758	/	K.KESKVSMSK.N(4)+K.KHER.H(1)	spUB2E1_HUMAN|+Cas9	1728.9192
0.0048	20190410_QExHFX1_RSLC1_Beveridge_Clausen_IMP_DSS_JRmethod_R3.17584.17584.3	xl	0.8350(0.3800+0.6250)	0.835	-3.2324	/	K.KKSLR.Q(2)+K.KKSYTTPKK.N(8)	spPEPA_BOVIN|,spPEPA_PIG|+spRS27A_HUMAN|	1848.1196
0.0048	20190410_QExHFX1_RSLC1_Beveridge_Clausen_IMP_DSS_JRmethod_R3.25240.25240.3	xl	0.9600(0.4750+0.6750)	0.305	3.1823	/	R.EEDKPGGHK.R(4)+K.KDYWDQIK.N(1)	REVERSE_spSODC_HUMAN|+REVERSE_spK1C9_HUMAN|	2228.0749
0.0047	20190410_QExHFX1_RSLC1_Beveridge_Clausen_IMP_DSS_JRmethod_R3.07922.07922.3	xl	1.0550(0.6050+0.4500)	0.085	4.9327	/	K.DLIKK.V(4)+K.LC[160.03]KLR.K(3)	REVERSE_spLALBA_BOVIN|,REVERSE_spLALBA_HUMAN|+spEGF_HUMAN|	1441.869
0.0047	20190410_QExHFX1_RSLC1_Beveridge_Clausen_IMP_DSS_JRmethod_R3.11814.11814.3	xl	0.9400(0.2950+0.6450)	0.67	-1.5625	/	-.KDEPK.N(1)+K.KSNEESTSLQER.N(1)	REVERSE_spRS27A_HUMAN|+REVERSE_spCAS2_BOVIN|	2160.0545
0.0047	20190410_QExHFX1_RSLC1_Beveridge_Clausen_IMP_DSS_JRmethod_R3.17517.17517.3	xl	1.0100(0.3400+0.6700)	0.365	-2.5412	/	V.LKC[160.03]LK.A(2)+K.NHEEEMKDLR.N(7)	spTRY1_BOVIN|,REVERSE_spEGF_HUMAN|+spK1C10_HUMAN|	2098.055
0.0047	20190410_QExHFX1_RSLC1_Beveridge_Clausen_IMP_DSS_JRmethod_R3.23124.23124.3	xl	0.8100(0.4000+0.4100)	0.81	-3.7846	/	K.C[160.03]C[160.03]KADDK.E(3)+K.VLPC[160.03]IDFAKR.L(9)	spALBU_HUMAN|+REVERSE_spCO5_HUMAN|	2251.0798
0.0046	20190410_QExHFX1_RSLC1_Beveridge_Clausen_IMP_DSS_JRmethod_R3.13174.13174.3	xl	0.7700(0.6500+0.5250)	0.77	4.3779	/	K.GADGKTK.L(5)+R.QKASSAK.G(2)	spTAU_HUMAN|+REVERSE_spALBU_HUMAN|	1531.8205
0.0046	20190410_QExHFX1_RSLC1_Beveridge_Clausen_IMP_DSS_JRmethod_R3.13501.13501.3	xl	1.0450(0.4450+0.6000)	0.065	4.0388	/	R.ETEEQKR.N(6)+R.VYAC[160.03]DVDKK.L(8)	spDHE3_BOVIN|+REVERSE_spK2M2_SHEEP|	2153.0309
0.0046	20190410_QExHFX1_RSLC1_Beveridge_Clausen_IMP_DSS_JRmethod_R3.20461.20461.3	xl	0.8700(0.4000+0.5400)	0.87	2.4544	/	K.ENFDKAR.F(5)+K.KDDSGTGDKSK.S(9)	spRETBP_HUMAN|+REVERSE_spTAU_HUMAN|	2153.0236
0.0046	20190410_QExHFX1_RSLC1_Beveridge_Clausen_IMP_DSS_JRmethod_R3.26175.26175.3	xl	0.9350(0.6100+0.3250)	0.935	1.482	/	R.GGLSELDKAGFIK.R(8)+K.LKGNK.L(2)	Cas9+REVERSE_spPEPA_PIG|	2030.1411
0.0045	20190410_QExHFX1_RSLC1_Beveridge_Clausen_IMP_DSS_JRmethod_R3.10797.10797.3	xl	0.8800(0.4900+0.5400)	0.505	2.6214	/	K.FAAKR.E(4)+K.SRKGNLDSR.G(3)	REVERSE_spCATG_HUMAN|+REVERSE_spEGF_HUMAN|	1760.9645
0.0045	20190410_QExHFX1_RSLC1_Beveridge_Clausen_IMP_DSS_JRmethod_R3.20923.20923.3	xl	0.7900(0.4500+0.4150)	0.79	-2.7716	/	R.KAFDIC[160.03]PLVK.L(1)+K.QIAAPGKK.D(7)	spCO5_HUMAN|+REVERSE_spK1C9_HUMAN|	2139.2125
0.0045	20190410_QExHFX1_RSLC1_Beveridge_Clausen_IMP_DSS_JRmethod_R3.22143.22143.3	xl	0.9650(0.6450+0.5100)	0.125	4.7613	/	V.ETKK.V(3)+R.LDKMEEEHNK.K(3)	REVERSE_Cas9,REVERSE_spCYC_HORSE|+REVERSE_spK1C10_HUMAN|	1913.9404
0.0045	20190410_QExHFX1_RSLC1_Beveridge_Clausen_IMP_DSS_JRmethod_R3.26311.26311.3	xl	0.8900(0.5500+0.3400)	0.69	-1.4024	/	K.C[160.03]GSKDNIK.H(4)+R.YPFEKR.R(5)	spTAU_HUMAN|+REVERSE_spCO5_HUMAN|	1896.9403
0.0044	20190410_QExHFX1_RSLC1_Beveridge_Clausen_IMP_DSS_JRmethod_R3.07387.07387.3	xl	0.8750(0.6850+0.3300)	0.74	-3.3173	/	K.SPSSAKSR.L(6)+R.TGKDR.V(3)	spTAU_HUMAN|+spEGF_HUMAN|	1531.7954
0.0044	20190410_QExHFX1_RSLC1_Beveridge_Clausen_IMP_DSS_JRmethod_R3.08209.08209.3	xl	0.8950(0.3750+0.7650)	0.895	2.8447	/	R.KLTR.A(1)+K.NSRERMKR.L(7)	REVERSE_spLYSC_HUMAN|,spDHE3_BOVIN|+Cas9	1729.9733
0.0044	20190410_QExHFX1_RSLC1_Beveridge_Clausen_IMP_DSS_JRmethod_R3.11935.11935.3	xl	0.9950(0.3150+0.7700)	0.405	-0.1155	/	E.EDKK.H(3)+K.KYEQEVALR.A(1)	Cas9,REVERSE_spKRHB4_HUMAN|+spK2M2_SHEEP|	1790.9413
0.0044	20190410_QExHFX1_RSLC1_Beveridge_Clausen_IMP_DSS_JRmethod_R3.14112.14112.3	xl	0.8900(0.5150+0.3750)	0.89	4.6246	/	R.KPVTEAR.S(1)+R.NKLFK.E(2)	spTRFL_HUMAN|+REVERSE_spPEPB_PIG|	1585.9191
0.0044	20190410_QExHFX1_RSLC1_Beveridge_Clausen_IMP_DSS_JRmethod_R3.14570.14570.3	xl	0.9150(0.6500+0.4250)	0.345	-3.3076	/	R.ESEPKTC[160.03]C[160.03]R.T(5)+R.KQLRLR.T(1)	REVERSE_spALBU_BOVIN|+REVERSE_spKCRM_HUMAN|	2116.088
0.0044	20190410_QExHFX1_RSLC1_Beveridge_Clausen_IMP_DSS_JRmethod_R3.19404.19404.3	xl	0.8500(0.4900+0.4450)	0.745	3.2159	/	K.KNHEEEVNSLR.C(1)+K.TLC[160.03]SKAENAR.L(5)	spK1H5_HUMAN|+spK1H5_HUMAN|	2640.2924
0.0044	20190410_QExHFX1_RSLC1_Beveridge_Clausen_IMP_DSS_JRmethod_R3.20516.20516.3	xl	0.8950(0.4750+0.6800)	0.48	1.6234	/	K.KLFNLR.N(1)+R.WAKREQALR.S(3)	REVERSE_spCAS2_BOVIN|+REVERSE_spUBE2I_HUMAN|	2084.2006
0.0044	20190410_QExHFX1_RSLC1_Beveridge_Clausen_IMP_DSS_JRmethod_R3.21612.21612.3	xl	0.9750(0.5850+0.3900)	0.515	4.6907	/	R.SNLNKIQEK.E(5)+K.TKGKR.A(4)	REVERSE_spK2M3_SHEEP|+spCAH1_HUMAN|	1799.0264
0.0044	20190410_QExHFX1_RSLC1_Beveridge_Clausen_IMP_DSS_JRmethod_R3.26207.26207.3	xl	0.9650(0.5750+0.4500)	0.3	4.5166	/	R.FKDLGEENFK.A(2)+K.KDWDPK.K(1)	spALBU_HUMAN|+Cas9	2151.0523
0.0043	20190410_QExHFX1_RSLC1_Beveridge_Clausen_IMP_DSS_JRmethod_R3.11344.11344.3	xl	0.8500(0.5950+0.5050)	0.48	0.2695	/	K.GNEDVKYYK.L(6)+K.HTKLFDK.L(3)	REVERSE_spRS27A_HUMAN|+REVERSE_spPEPA_PIG|	2140.084
0.0043	20190410_QExHFX1_RSLC1_Beveridge_Clausen_IMP_DSS_JRmethod_R3.13829.13829.3	xl	1.0100(0.4100+0.9750)	0.27	4.3736	/	R.QHKLR.K(3)+K.YDENDKLIR.E(6)	spRASH_HUMAN|+Cas9	1983.0537
0.0043	20190410_QExHFX1_RSLC1_Beveridge_Clausen_IMP_DSS_JRmethod_R3.14427.14427.3	xl	0.9500(0.8150+0.2600)	0.735	-2.9927	/	K.AAMSPVYKVK.V(8)+K.FKMK.Y(2)	REVERSE_spPLMP_GRIFR|+spRETBP_HUMAN|	1782.9775
0.0043	20190410_QExHFX1_RSLC1_Beveridge_Clausen_IMP_DSS_JRmethod_R3.16805.16805.3	xl	0.8950(0.4200+0.4750)	0.67	3.4388	/	R.DLKWWELR.H(3)+K.IVKWDRDM.-(3)	spEGF_HUMAN|+spB2MG_HUMAN|	2344.2037
0.0043	20190410_QExHFX1_RSLC1_Beveridge_Clausen_IMP_DSS_JRmethod_R3.21832.21832.3	xl	0.9250(0.4100+0.5150)	0.245	-0.3882	/	R.EKANL.-(2)+R.HAVESKHADR.R(6)	spCATA_HUMAN|+REVERSE_spALBU_HUMAN|	1859.9489
0.0042	20190410_QExHFX1_RSLC1_Beveridge_Clausen_IMP_DSS_JRmethod_R3.17633.17633.3	xl	0.9400(0.6700+0.4500)	0.105	-2.5912	/	K.MTEKEHGNLTNK.G(4)+K.VGSKC[160.03]C[160.03]K.H(4)	REVERSE_spK1H7_HUMAN|+spALBU_HUMAN|	2376.1235
0.0042	20190410_QExHFX1_RSLC1_Beveridge_Clausen_IMP_DSS_JRmethod_R3.18293.18293.3	xl	1.0400(0.7700+0.2700)	0.38	-2.6968	/	K.ASTSLLKSNK.S(7)+P.EAKR.M(3)	REVERSE_spUB2E1_HUMAN|+spALBU_HUMAN|,spIGF2_HUMAN|	1687.9468
0.0042	20190410_QExHFX1_RSLC1_Beveridge_Clausen_IMP_DSS_JRmethod_R3.23871.23871.3	xl	1.0100(0.2950+0.7150)	0.725	2.9935	/	K.KQLTR.R(1)+R.TIFFKDDGNYK.T(5)	REVERSE_spCO5_HUMAN|+spGFP_AEQVI|	2129.1156
0.0042	20190410_QExHFX1_RSLC1_Beveridge_Clausen_IMP_DSS_JRmethod_R3.25319.25319.3	xl	0.8950(0.3650+0.6800)	0.895	4.3864	/	K.EYWEKIK.G(5)+K.GDKGHDLIFC[160.03]DESK.L(3)	REVERSE_spK1C10_HUMAN|+REVERSE_spGELS_HUMAN|	2752.3053
0.0041	20190410_QExHFX1_RSLC1_Beveridge_Clausen_IMP_DSS_JRmethod_R3.13564.13564.3	xl	1.0100(0.6250+0.3850)	0.025	-4.0846	/	K.KDSSLC[160.03]K.L(1)+R.RKNR.L(2)	spTRFE_HUMAN|+Cas9	1546.8249
0.0041	20190410_QExHFX1_RSLC1_Beveridge_Clausen_IMP_DSS_JRmethod_R3.18452.18452.3	xl	0.8900(0.2650+0.7800)	0.89	-1.0202	/	S.KSLR.A(1)+R.RKIEEVLDERR.V(2)	REVERSE_Cas9,spPEPA_BOVIN|,spPEPA_PIG|,spPEPB_PIG|,spPEPC_PIG|,spANXA5_HUMAN|+REVERSE_spSYH_HUMAN|	2082.1908
0.0041	20190410_QExHFX1_RSLC1_Beveridge_Clausen_IMP_DSS_JRmethod_R3.26762.26762.3	xl	0.9450(0.6650+0.2800)	0.945	4.1705	/	K.EGVMENKVEEWSVK.D(7)+K.KEER.A(1)	REVERSE_spSYH_HUMAN|+spCYC_HUMAN|	2361.1521
0.004	20190410_QExHFX1_RSLC1_Beveridge_Clausen_IMP_DSS_JRmethod_R3.11219.11219.3	xl	0.9250(0.9100+0.3000)	0.925	4.0917	/	G.KYLYEIAR.R(1)+D.LKPR.N(2)	spALBU_BOVIN|,spALBU_HUMAN|+REVERSE_spPEPB_PIG|,REVERSE_spCYB5_HUMAN|,REVERSE_spGSTP1_HUMAN|	1704.9926
0.004	20190410_QExHFX1_RSLC1_Beveridge_Clausen_IMP_DSS_JRmethod_R3.14954.14954.3	xl	0.9950(0.3800+0.7850)	0.39	0.0894	/	K.AKSYK.T(2)+R.FKDLGEENFK.A(2)	REVERSE_spCATA_HUMAN|+spALBU_HUMAN|	1958.9989
0.0039	20190410_QExHFX1_RSLC1_Beveridge_Clausen_IMP_DSS_JRmethod_R3.12698.12698.3	xl	0.8900(0.4150+0.7050)	0.645	4.948	/	K.RWAKR.E(4)+R.YSSSKHYSSSR.S(5)	REVERSE_spUBE2I_HUMAN|+spK1C10_HUMAN|	2141.0765
0.0039	20190410_QExHFX1_RSLC1_Beveridge_Clausen_IMP_DSS_JRmethod_R3.16246.16246.3	xl	0.8250(0.4200+0.6550)	0.825	4.212	/	K.KISQR.Y(1)+K.SKLVSDFR.K(2)	spCAS2_BOVIN|+Cas9	1718.9678
0.0039	20190410_QExHFX1_RSLC1_Beveridge_Clausen_IMP_DSS_JRmethod_R3.16969.16969.3	xl	0.8750(0.2600+0.6700)	0.865	-2.7256	/	K.KEER.A(1)+K.WSFLQEQKC[160.03]IR.S(8)	spCYC_HUMAN|+spKRHB4_HUMAN|	2192.1047
0.0039	20190410_QExHFX1_RSLC1_Beveridge_Clausen_IMP_DSS_JRmethod_R3.17776.17776.3	xl	0.9950(0.7150+0.3250)	0.255	-3.6805	/	K.AQNEDIAQKSK.A(9)+K.KRKHK.N(3)	spK2C1_HUMAN|+REVERSE_spRS27A_HUMAN|	2064.1439
0.0038	20190410_QExHFX1_RSLC1_Beveridge_Clausen_IMP_DSS_JRmethod_R3.07552.07552.3	xl	0.9800(0.4050+0.9850)	0.335	1.9493	/	K.GADGKTK.L(5)+R.QQLPEKYK.E(6)	spTAU_HUMAN|+Cas9	1845.9835
0.0038	20190410_QExHFX1_RSLC1_Beveridge_Clausen_IMP_DSS_JRmethod_R3.14210.14210.3	xl	0.8050(0.5750+0.3700)	0.805	-3.8154	/	R.LFQVKGRR.V(5)+K.LKQIK.E(2)	spGELS_HUMAN|+REVERSE_spCTRA_BOVIN|	1769.1039
0.0038	20190410_QExHFX1_RSLC1_Beveridge_Clausen_IMP_DSS_JRmethod_R3.18028.18028.3	xl	0.8950(0.3950+0.5900)	0.39	-0.9616	/	E.TAKPKHK.L(5)+R.VASMASEKMK.L(8)	REVERSE_spALBU_BOVIN|,REVERSE_spALBU_HUMAN|+spOVAL_CHICK|	2027.0907
0.0036	20190410_QExHFX1_RSLC1_Beveridge_Clausen_IMP_DSS_JRmethod_R3.20431.20431.3	xl	0.8250(0.6400+0.4750)	0.62	2.793	/	K.ILC[160.03]AKAENAR.L(5)+K.ILC[160.03]SKSENAR.L(5)	spK1H4_HUMAN|+spK1HA_HUMAN|,spK1HB_HUMAN|	2459.2623
0.0036	20190410_QExHFX1_RSLC1_Beveridge_Clausen_IMP_DSS_JRmethod_R3.23421.23421.3	xl	0.9900(0.6650+0.3250)	0.5	0.7292	/	R.KSEETITPWNFEEVVDK.G(1)+K.SKLVSDFR.K(2)	Cas9+Cas9	3138.576
0.0035	20190410_QExHFX1_RSLC1_Beveridge_Clausen_IMP_DSS_JRmethod_R3.10891.10891.3	xl	1.0050(0.3400+0.6650)	0.065	-0.3033	/	K.FDLKESK.V(4)+R.SDKNR.G(3)	REVERSE_spTAU_HUMAN|+Cas9	1621.8311
0.0035	20190410_QExHFX1_RSLC1_Beveridge_Clausen_IMP_DSS_JRmethod_R3.15166.15166.3	xl	0.8150(0.3300+0.4850)	0.815	-0.954	/	R.EEKK.K(3)+R.IGNILKR.S(6)	REVERSE_spCYC_HUMAN|+REVERSE_Cas9	1482.8769
0.0035	20190410_QExHFX1_RSLC1_Beveridge_Clausen_IMP_DSS_JRmethod_R3.23879.23879.3	xl	0.7700(0.5650+0.4100)	0.725	-1.7713	/	K.KDVDC[160.03]AYVR.K(1)+K.TIIKSR.K(4)	spK2M2_SHEEP|+REVERSE_spEGF_HUMAN|	1979.0509
0.0034	20190410_QExHFX1_RSLC1_Beveridge_Clausen_IMP_DSS_JRmethod_R3.09935.09935.3	xl	0.7700(0.4650+0.5550)	0.77	3.2111	/	R.KGKTK.L(3)+R.LKDKK.M(2)	REVERSE_spCAH1_HUMAN|,REVERSE_spCAH2_HUMAN|,REVERSE_spCAH2_BOVIN|+spGELS_HUMAN|	1328.8391
0.0034	20190410_QExHFX1_RSLC1_Beveridge_Clausen_IMP_DSS_JRmethod_R3.11435.11435.3	xl	0.8550(0.3550+0.6850)	0.855	0.7531	/	K.KNQDK.T(1)+R.KVTVK.Q(1)	spCASK_BOVIN|+Cas9,REVERSE_Cas9	1342.7819
0.0034	20190410_QExHFX1_RSLC1_Beveridge_Clausen_IMP_DSS_JRmethod_R3.14860.14860.3	xl	0.9750(0.2050+0.7700)	0.975	4.239	/	R.DMEKEK.T(4)+K.HTGKDMVR.L(4)	spBID_HUMAN|+spEGF_HUMAN|	1858.8916
0.0034	20190410_QExHFX1_RSLC1_Beveridge_Clausen_IMP_DSS_JRmethod_R3.20279.20279.3	xl	0.9250(0.3750+0.6100)	0.205	-1.4431	/	K.DTPKYGGHR.D(4)+K.FFDHQKMHDPYR.S(6)	REVERSE_spKCRM_HUMAN|+REVERSE_spGFP_AEQVI|	2787.2975
0.0034	20190410_QExHFX1_RSLC1_Beveridge_Clausen_IMP_DSS_JRmethod_R3.24856.24856.3	xl	0.8650(0.5250+0.3400)	0.545	-3.0153	/	K.HTGKDMVR.L(4)+K.INDKSGC[160.03]K.S(4)	spEGF_HUMAN|+REVERSE_spTAU_HUMAN|	2000.9771
0.0033	20190410_QExHFX1_RSLC1_Beveridge_Clausen_IMP_DSS_JRmethod_R3.07732.07732.3	xl	1.1050(0.2800+0.8250)	0.215	2.6172	/	K.GGKHK.T(3)+K.LDFKDR.V(4)	spCYC_HUMAN|,spCYC_HORSE|+spTAU_HUMAN|	1455.7833
0.0033	20190410_QExHFX1_RSLC1_Beveridge_Clausen_IMP_DSS_JRmethod_R3.09072.09072.3	xl	0.9600(0.5600+0.4000)	0.04	-0.4923	/	K.KENLK.A(1)+K.QLKR.R(3)	spALDOA_RABIT|+Cas9,spRASH_HUMAN|	1311.7874
0.0033	20190410_QExHFX1_RSLC1_Beveridge_Clausen_IMP_DSS_JRmethod_R3.11002.11002.3	xl	0.9350(0.6500+0.2850)	0.935	3.8777	/	R.EELLC[160.03]LKK.N(7)+R.RKNR.L(2)	spK1H4_HUMAN|,spK1H5_HUMAN|+Cas9	1741.9872
0.0033	20190410_QExHFX1_RSLC1_Beveridge_Clausen_IMP_DSS_JRmethod_R3.16383.16383.3	xl	0.9950(0.4350+0.5600)	0.03	1.7511	/	E.FVKAK.S(3)+R.QWTKRYAT.-(4)	REVERSE_spCATA_HUMAN|,REVERSE_spCO5_HUMAN|+spUB2E1_HUMAN|	1781.9828
0.0032	20190410_QExHFX1_RSLC1_Beveridge_Clausen_IMP_DSS_JRmethod_R3.09594.09594.3	xl	0.9200(0.5400+0.4800)	0.125	0.4717	/	K.GQKNSRERMK.R(3)+K.KPDWDK.K(1)	Cas9+REVERSE_Cas9	2158.0952
0.0032	20190410_QExHFX1_RSLC1_Beveridge_Clausen_IMP_DSS_JRmethod_R3.20539.20539.3	xl	0.8950(0.4250+0.4700)	0.44	2.2331	/	-.KDEPK.N(1)+R.NRKQEETER.T(3)	REVERSE_spRS27A_HUMAN|+REVERSE_spDHE3_BOVIN|	1941.9755
0.0031	20190410_QExHFX1_RSLC1_Beveridge_Clausen_IMP_DSS_JRmethod_R3.08585.08585.3	xl	0.9600(0.6250+0.4600)	0.025	0.8294	/	R.C[160.03]C[160.03]TKPESER.M(4)+K.QLKR.R(3)	spALBU_BOVIN|+Cas9,spRASH_HUMAN|	1846.9029
0.0031	20190410_QExHFX1_RSLC1_Beveridge_Clausen_IMP_DSS_JRmethod_R3.13113.13113.3	xl	1.0200(0.4000+0.6200)	0.04	1.2051	/	R.EKIEK.L(2)+R.QWTKR.Y(4)	Cas9+spUB2E1_HUMAN|	1500.83
0.0031	20190410_QExHFX1_RSLC1_Beveridge_Clausen_IMP_DSS_JRmethod_R3.13675.13675.3	xl	0.8350(0.3700+0.8350)	0.835	3.2064	/	K.GKSIR.E(2)+R.NRC[160.03]KGTDVQAWIR.G(4)	spPEPB_PIG|+spLYSC_CHICK|	2300.2171
0.0031	20190410_QExHFX1_RSLC1_Beveridge_Clausen_IMP_DSS_JRmethod_R3.16070.16070.3	xl	0.9200(0.3600+0.8050)	0.545	4.3839	/	P.KLFK.Y(1)+R.SEIDNVKK.Q(7)	REVERSE_Cas9,REVERSE_spPEPB_PIG|,REVERSE_spSSPA_STAAU|,REVERSE_spGSTA1_HUMAN|,REVERSE_spIL8_HUMAN|+spK2C1_HUMAN|	1603.9184
0.0031	20190410_QExHFX1_RSLC1_Beveridge_Clausen_IMP_DSS_JRmethod_R3.17820.17820.3	xl	0.8500(0.7600+0.4650)	0.46	0.5049	/	R.DLKWWELR.H(3)+K.LDFKDR.V(4)	spEGF_HUMAN|+spTAU_HUMAN|	2075.0839
0.0031	20190410_QExHFX1_RSLC1_Beveridge_Clausen_IMP_DSS_JRmethod_R3.18206.18206.3	xl	0.7700(0.5000+0.4550)	0.77	1.8105	/	K.DGKIFVWKGK.Q(8)+K.WNGEKMSYLK.N(5)	spGELS_HUMAN|+spAMYS_HUMAN|	2569.3402
0.0031	20190410_QExHFX1_RSLC1_Beveridge_Clausen_IMP_DSS_JRmethod_R3.21726.21726.3	xl	0.8800(0.6150+0.3650)	0.625	3.6648	/	R.HAVESKHADR.R(6)+R.KEFR.K(1)	REVERSE_spALBU_HUMAN|+spANXA5_HUMAN|	1864.9543
0.003	20190410_QExHFX1_RSLC1_Beveridge_Clausen_IMP_DSS_JRmethod_R3.09973.09973.3	xl	1.0150(0.9600+0.3200)	0.3	4.2961	/	K.KDSSLC[160.03]K.L(1)+Q.RVKK.D(3)	spTRFE_HUMAN|+spKRHB4_HUMAN|,REVERSE_spNQO2_HUMAN|,spGAG_SCVLA|	1503.8442
0.003	20190410_QExHFX1_RSLC1_Beveridge_Clausen_IMP_DSS_JRmethod_R3.10072.10072.3	xl	0.9700(0.3500+0.6200)	0.105	-3.3966	/	R.AQAKK.F(4)+R.KGKSIR.E(3)	spUBE2I_HUMAN|+spPEPB_PIG|	1369.8405
0.003	20190410_QExHFX1_RSLC1_Beveridge_Clausen_IMP_DSS_JRmethod_R3.26461.26461.3	xl	0.9850(0.6250+0.3600)	0.23	3.593	/	K.C[160.03]C[160.03]KHPEAK.R(3)+K.KDMSAAG.-(1)	spALBU_HUMAN|+REVERSE_Cas9	1844.8218
0.0029	20190410_QExHFX1_RSLC1_Beveridge_Clausen_IMP_DSS_JRmethod_R3.10104.10104.3	xl	0.8950(0.2850+0.6100)	0.895	3.2644	/	K.EVKK.D(3)+R.SSIVKGDR.L(5)	Cas9+REVERSE_spK1H6_HUMAN|	1500.8511
0.0029	20190410_QExHFX1_RSLC1_Beveridge_Clausen_IMP_DSS_JRmethod_R3.11105.11105.3	xl	0.8350(0.6600+0.3550)	0.835	0.9336	/	K.KDDSGTGDKSK.S(9)+K.NKADK.L(2)	REVERSE_spTAU_HUMAN|+REVERSE_spK2C1_HUMAN|	1848.9064
0.0028	20190410_QExHFX1_RSLC1_Beveridge_Clausen_IMP_DSS_JRmethod_R3.13401.13401.3	xl	0.9800(0.9400+0.3250)	0.075	-3.6702	/	R.AVAWAKFAR.E(6)+K.GFKR.E(3)	REVERSE_spALBU_HUMAN|+REVERSE_spDHE3_BOVIN|	1662.9358
0.0028	20190410_QExHFX1_RSLC1_Beveridge_Clausen_IMP_DSS_JRmethod_R3.13525.13525.3	xl	0.9550(0.6650+0.2900)	0.575	2.9606	/	R.AEELSKEDMPPK.R(6)+K.KKEER.A(2)	REVERSE_spGSTA1_HUMAN|+spCYC_HUMAN|	2199.1092
0.0028	20190410_QExHFX1_RSLC1_Beveridge_Clausen_IMP_DSS_JRmethod_R3.21038.21038.3	xl	1.1200(0.2950+0.8250)	0.045	4.5838	/	V.ETKK.V(3)+K.IGEEIRKMRER.S(7)	REVERSE_Cas9,REVERSE_spCYC_HORSE|+REVERSE_Cas9	2058.1255
0.0028	20190410_QExHFX1_RSLC1_Beveridge_Clausen_IMP_DSS_JRmethod_R3.25039.25039.3	xl	0.9400(0.4000+0.5400)	0.215	1.8389	/	K.KEDAK.F(1)+R.QWTKRYAT.-(4)	REVERSE_spALBU_BOVIN|+spUB2E1_HUMAN|	1779.9155
0.0027	20190410_QExHFX1_RSLC1_Beveridge_Clausen_IMP_DSS_JRmethod_R3.18877.18877.3	xl	0.9450(0.5500+0.3950)	0.25	2.0584	/	R.KDKEAC[160.03]VHK.L(3)+M.SC[160.03]QISC[160.03]KSR.G(7)	spTRFE_HUMAN|+spK22E_HUMAN|	2376.1347
0.0026	20190410_QExHFX1_RSLC1_Beveridge_Clausen_IMP_DSS_JRmethod_R3.14610.14610.3	xl	0.9550(0.6950+0.3800)	0.22	4.7163	/	K.KMKNYWR.Q(1)+R.SDLNGKR.S(6)	Cas9+spEGF_HUMAN|	1951.0097
0.0025	20190410_QExHFX1_RSLC1_Beveridge_Clausen_IMP_DSS_JRmethod_R3.05190.05190.3	xl	0.9800(0.5900+0.3900)	0.055	4.921	/	R.QKASSAK.G(2)+R.RKNR.L(2)	REVERSE_spALBU_HUMAN|+Cas9	1428.816
0.0025	20190410_QExHFX1_RSLC1_Beveridge_Clausen_IMP_DSS_JRmethod_R3.06809.06809.3	xl	0.7750(0.3200+0.5050)	0.775	-4.0854	/	R.KPVTEAR.S(1)+K.VDENGKISR.L(6)	spTRFL_HUMAN|+spRS27A_HUMAN|	1954.0483
0.0025	20190410_QExHFX1_RSLC1_Beveridge_Clausen_IMP_DSS_JRmethod_R3.09871.09871.3	xl	0.9300(0.2700+0.6600)	0.36	-0.7128	/	K.FAAKR.E(4)+R.KMIAK.S(1)	REVERSE_spCATG_HUMAN|+Cas9	1318.7794
0.0025	20190410_QExHFX1_RSLC1_Beveridge_Clausen_IMP_DSS_JRmethod_R3.15207.15207.3	xl	0.9800(0.2400+0.7400)	0.55	4.6468	/	R.DMEKEK.T(4)+K.HTGKDMVR.L(4)	spBID_HUMAN|+spEGF_HUMAN|	1858.8916
0.0025	20190410_QExHFX1_RSLC1_Beveridge_Clausen_IMP_DSS_JRmethod_R3.17037.17037.3	xl	0.9750(0.6950+0.2800)	0.5	3.9141	/	R.HGGYKPTDKHK.T(9)+K.RFEKR.L(4)	spKCRM_HUMAN|+REVERSE_spANXA5_HUMAN|	2139.1337
0.0024	20190410_QExHFX1_RSLC1_Beveridge_Clausen_IMP_DSS_JRmethod_R3.09794.09794.3	xl	0.9050(0.5200+0.3850)	0.315	2.3894	/	K.LLSKNPK.N(4)+R.NKDSR.T(2)	spEGF_HUMAN|+REVERSE_Cas9	1554.8729
0.0024	20190410_QExHFX1_RSLC1_Beveridge_Clausen_IMP_DSS_JRmethod_R3.11121.11121.3	xl	0.9400(0.3200+0.6800)	0.43	2.1157	/	R.EPKK.V(3)+R.KKDWDPKK.Y(7)	spTAU_HUMAN|+Cas9	1681.9402
0.0024	20190410_QExHFX1_RSLC1_Beveridge_Clausen_IMP_DSS_JRmethod_R3.11427.11427.3	xl	0.9600(0.3300+0.6300)	0.005	-0.9174	/	R.QWTKR.Y(4)+K.SKDGTGSDDKKAK.T(10)	spUB2E1_HUMAN|+spTAU_HUMAN|	2191.1232
0.0024	20190410_QExHFX1_RSLC1_Beveridge_Clausen_IMP_DSS_JRmethod_R3.14433.14433.3	xl	0.8100(0.4200+0.3900)	0.59	3.1549	/	K.DKSPK.F(2)+K.HTGKDMVR.L(4)	spTRFL_HUMAN|+spEGF_HUMAN|	1653.8508
0.0024	20190410_QExHFX1_RSLC1_Beveridge_Clausen_IMP_DSS_JRmethod_R3.19296.19296.3	xl	0.8000(0.3300+0.4700)	0.625	-2.2748	/	K.IVKWDR.D(3)+R.KKDWDPKK.Y(7)	spB2MG_HUMAN|+Cas9	1997.1097
0.0024	20190410_QExHFX1_RSLC1_Beveridge_Clausen_IMP_DSS_JRmethod_R3.20859.20859.3	xl	0.9950(0.2900+0.8500)	0.355	2.864	/	R.FEKR.L(3)+R.RDTHKSEIAHR.F(5)	REVERSE_spANXA5_HUMAN|,REVERSE_spCO5_HUMAN|+spALBU_BOVIN|	2065.0816
0.0024	20190410_QExHFX1_RSLC1_Beveridge_Clausen_IMP_DSS_JRmethod_R3.24705.24705.3	xl	0.8150(0.3950+0.4200)	0.63	1.1467	/	R.HRKAERFAELEK.A(3)+K.TPPSSGEPPKSGDR.S(10)	REVERSE_spIGF2_HUMAN|+spTAU_HUMAN|	3061.558
0.0023	20190410_QExHFX1_RSLC1_Beveridge_Clausen_IMP_DSS_JRmethod_R3.11721.11721.3	xl	0.8450(0.6850+0.3150)	0.725	1.6837	/	R.KSSMTLGAGGSSPSHK.H(1)+R.KWNGEK.M(1)	spKRHB2_HUMAN|+spAMYS_HUMAN|	2429.2008
0.0023	20190410_QExHFX1_RSLC1_Beveridge_Clausen_IMP_DSS_JRmethod_R3.21806.21806.3	xl	0.8750(0.5250+0.3500)	0.48	0.1957	/	K.C[160.03]GSKDNIK.H(4)+K.NPKNPYEESSR.D(3)	spTAU_HUMAN|+spEGF_HUMAN|	2378.1171
0.0022	20190410_QExHFX1_RSLC1_Beveridge_Clausen_IMP_DSS_JRmethod_R3.12014.12014.3	xl	0.9250(0.6850+0.3800)	0.24	1.8513	/	K.KLFNLRNK.E(1)+K.NKADK.L(2)	REVERSE_spCAS2_BOVIN|+REVERSE_spK2C1_HUMAN|	1743.9995
0.0022	20190410_QExHFX1_RSLC1_Beveridge_Clausen_IMP_DSS_JRmethod_R3.14337.14337.3	xl	0.9950(0.8600+0.3250)	0.14	4.098	/	K.FIKSAEDLDK.L(3)+K.MKFK.A(2)	spGSTA1_HUMAN|+REVERSE_spRETBP_HUMAN|	1854.98
0.0022	20190410_QExHFX1_RSLC1_Beveridge_Clausen_IMP_DSS_JRmethod_R3.19543.19543.3	xl	0.8700(0.8400+0.2800)	0.42	-0.1904	/	K.HTGKDMVR.L(4)+R.TLKR.L(3)	spEGF_HUMAN|+spLYSC_HUMAN|	1596.8769
0.0021	20190410_QExHFX1_RSLC1_Beveridge_Clausen_IMP_DSS_JRmethod_R3.06746.06746.3	xl	0.8400(0.3550+0.6500)	0.555	0.8168	/	R.AEEFKK.L(5)+R.HGGYKPTDKHK.T(9)	spPRDX1_HUMAN|+spKCRM_HUMAN|	2155.1061
0.0021	20190410_QExHFX1_RSLC1_Beveridge_Clausen_IMP_DSS_JRmethod_R3.14302.14302.3	xl	0.9000(0.2850+0.6850)	0.56	2.7386	/	K.C[160.03]C[160.03]KSGVK.G(3)+R.MTNFDKNLPNEK.V(6)	REVERSE_spALBU_HUMAN|+Cas9	2425.1439
0.0021	20190410_QExHFX1_RSLC1_Beveridge_Clausen_IMP_DSS_JRmethod_R3.18955.18955.3	xl	0.8350(0.5200+0.3150)	0.67	1.1004	/	K.SLEDTKNR.Y(6)+R.TYEKEA.-(4)	spK1C9_HUMAN|+spFABPH_HUMAN|	1838.8897
0.0021	20190410_QExHFX1_RSLC1_Beveridge_Clausen_IMP_DSS_JRmethod_R3.20226.20226.3	xl	0.8300(0.3400+0.6150)	0.62	0.7254	/	K.GSQKDR.L(4)+K.KYEEEVVC[160.03]R.A(1)	REVERSE_Cas9+spKRHB4_HUMAN|	2037.9789
0.0021	20190410_QExHFX1_RSLC1_Beveridge_Clausen_IMP_DSS_JRmethod_R3.21965.21965.3	xl	0.8450(0.4950+0.3700)	0.505	4.7807	/	M.SC[160.03]QISC[160.03]KSR.G(7)+K.THKYDPAQR.Y(3)	spK22E_HUMAN|+spPEPC_PIG|	2377.1266
0.0021	20190410_QExHFX1_RSLC1_Beveridge_Clausen_IMP_DSS_JRmethod_R3.22288.22288.3	xl	0.7800(0.4050+0.3750)	0.78	2.2114	/	K.KTPIAVR.F(1)+K.VTVKQLK.E(4)	spCATA_HUMAN|+Cas9	1736.0923
0.002	20190410_QExHFX1_RSLC1_Beveridge_Clausen_IMP_DSS_JRmethod_R3.21660.21660.3	xl	0.8350(0.5650+0.2700)	0.48	-0.7088	/	K.ILC[160.03]SKSENAR.L(5)+K.KKESK.V(2)	spK1HA_HUMAN|,spK1HB_HUMAN|+spUB2E1_HUMAN|	1933.0302
0.0019	20190410_QExHFX1_RSLC1_Beveridge_Clausen_IMP_DSS_JRmethod_R3.10682.10682.3	xl	0.8750(0.3500+0.5250)	0.415	2.3406	/	K.ASSAKQR.L(5)+R.KAEPHKC[160.03]C[160.03]K.S(1)	spALBU_HUMAN|+REVERSE_spALBU_HUMAN|	2041.0196
0.0019	20190410_QExHFX1_RSLC1_Beveridge_Clausen_IMP_DSS_JRmethod_R3.19026.19026.3	xl	0.8250(0.2750+0.7150)	0.825	2.0239	/	R.KNVR.L(1)+R.VKENFDKAR.F(2)	REVERSE_spEGF_HUMAN|+spRETBP_HUMAN|	1758.974
0.0018	20190410_QExHFX1_RSLC1_Beveridge_Clausen_IMP_DSS_JRmethod_R3.13626.13626.3	xl	0.7550(0.3600+0.4450)	0.755	4.0614	/	R.KPVDK.F(1)+K.SPSSAKSR.L(6)	spTRFL_HUMAN|+spTAU_HUMAN|	1541.8412
0.0018	20190410_QExHFX1_RSLC1_Beveridge_Clausen_IMP_DSS_JRmethod_R3.15936.15936.3	xl	0.7850(0.7650+0.3300)	0.785	3.0314	/	R.EYKFTLR.G(3)+Q.YKTR.F(2)	REVERSE_spDHE3_BOVIN|+REVERSE_spK1H1_HUMAN|,REVERSE_spK1H5_HUMAN|,REVERSE_spK1H6_HUMAN|,REVERSE_spK1HA_HUMAN|,REVERSE_spK1HB_HUMAN|,REVERSE_spK1M1_SHEEP|,REVERSE_spK1M2_SHEEP|,REVERSE_spKRHB4_HUMAN|,spGFP_AEQVI|	1659.8984
0.0018	20190410_QExHFX1_RSLC1_Beveridge_Clausen_IMP_DSS_JRmethod_R3.20368.20368.3	xl	0.8550(0.5600+0.2950)	0.605	1.5492	/	R.ETEEQKRNR.V(6)+-.KDEPK.N(1)	spDHE3_BOVIN|+REVERSE_spRS27A_HUMAN|	1941.9755
0.0017	20190410_QExHFX1_RSLC1_Beveridge_Clausen_IMP_DSS_JRmethod_R3.20140.20140.3	xl	0.7650(0.3450+0.6300)	0.765	3.0853	/	K.LKMEK.A(2)+K.YYKVDENGK.L(3)	REVERSE_spTAU_HUMAN|+spRS27A_HUMAN|	1899.9651
0.0016	20190410_QExHFX1_RSLC1_Beveridge_Clausen_IMP_DSS_JRmethod_R3.09579.09579.3	xl	0.7700(0.3100+0.6850)	0.77	3.1347	/	K.LAAKR.E(4)+K.STKGNR.S(3)	REVERSE_spGELS_HUMAN|+REVERSE_spPPIA_HUMAN|	1356.7837
0.0016	20190410_QExHFX1_RSLC1_Beveridge_Clausen_IMP_DSS_JRmethod_R3.20229.20229.3	xl	0.8650(0.6000+0.2650)	0.6	3.8231	/	K.KNHEEEVNSLR.C(1)+R.NKIK.E(2)	spK1H5_HUMAN|+REVERSE_spGSTA1_HUMAN|	1993.0592
0.0015	20190410_QExHFX1_RSLC1_Beveridge_Clausen_IMP_DSS_JRmethod_R3.08444.08444.3	xl	0.8650(0.3050+0.5600)	0.45	1.389	/	-.KDEPK.N(1)+K.SRKGNLDSR.G(3)	REVERSE_spRS27A_HUMAN|+REVERSE_spEGF_HUMAN|	1784.938
0.0015	20190410_QExHFX1_RSLC1_Beveridge_Clausen_IMP_DSS_JRmethod_R3.19418.19418.3	xl	1.0350(0.2450+0.7900)	0.005	1.4604	/	R.FEKR.L(3)+K.VEFYATGTTSFDEKYKAK.L(14)	REVERSE_spANXA5_HUMAN|,REVERSE_spCO5_HUMAN|+REVERSE_spCO5_HUMAN|	2800.3958
0.0015	20190410_QExHFX1_RSLC1_Beveridge_Clausen_IMP_DSS_JRmethod_R3.27515.27515.3	xl	0.8050(0.2400+0.5650)	0.805	2.0456	/	K.AIMKR.V(4)+R.LTNVEEEHNKK.L(10)	REVERSE_Cas9+REVERSE_spK1H4_HUMAN|	2095.1095
0.0015	20190410_QExHFX1_RSLC1_Beveridge_Clausen_IMP_DSS_JRmethod_R3.27810.27810.3	xl	0.8850(0.1450+0.7400)	0.88	4.9619	/	R.KEFR.K(1)+K.QVDPKITDSGPKWGAPC[160.03]VEGHK.D(12)	spANXA5_HUMAN|+REVERSE_spPRDX1_HUMAN|	3121.5654
0.0014	20190410_QExHFX1_RSLC1_Beveridge_Clausen_IMP_DSS_JRmethod_R3.17263.17263.3	xl	0.8000(0.5600+0.2400)	0.8	4.0937	/	R.GYGNSDYKR.L(8)+R.KVFDK.Y(1)	spCO5_HUMAN|+spANXA5_HUMAN|	1831.9104
0.0014	20190410_QExHFX1_RSLC1_Beveridge_Clausen_IMP_DSS_JRmethod_R3.19774.19774.3	xl	0.7650(0.5400+0.3000)	0.765	1.9285	/	K.ILC[160.03]GKSENAR.L(5)+R.TGKDR.V(3)	spK1M2_SHEEP|+spEGF_HUMAN|	1859.9523
0.0014	20190410_QExHFX1_RSLC1_Beveridge_Clausen_IMP_DSS_JRmethod_R3.20438.20438.3	xl	0.7700(0.2050+0.5650)	0.77	-0.8592	/	R.FEKR.L(3)+R.NKEEETLKTK.K(2)	REVERSE_spANXA5_HUMAN|,REVERSE_spCO5_HUMAN|+REVERSE_spCAS2_BOVIN|	1935.0312
0.0014	20190410_QExHFX1_RSLC1_Beveridge_Clausen_IMP_DSS_JRmethod_R3.23703.23703.3	xl	0.8100(0.5250+0.2850)	0.585	0.5815	/	K.KDSGFQMNQLR.G(1)+K.QQKLGR.V(3)	spTRFE_HUMAN|+REVERSE_spSYH_HUMAN|	2189.1374
0.0013	20190410_QExHFX1_RSLC1_Beveridge_Clausen_IMP_DSS_JRmethod_R3.09176.09176.3	xl	0.7950(0.2600+0.7200)	0.675	0.9848	/	D.KFC[160.03]R.C(1)+R.VKNIFSAFR.N(2)	spKRA33_SHEEP|,spKRA34_SHEEP|,REVERSE_spSYH_HUMAN|+REVERSE_spKRHB2_HUMAN|	1827.9817
0.0012	20190410_QExHFX1_RSLC1_Beveridge_Clausen_IMP_DSS_JRmethod_R3.16721.16721.3	xl	0.7600(0.5100+0.2500)	0.76	3.8584	/	R.EGTC[160.03]PEAPTDEC[160.03]KPVK.W(13)+K.KLAAAAAEK.M(1)	spTRFE_HUMAN|+REVERSE_spNQO1_HUMAN|	2826.3778
0.0012	20190410_QExHFX1_RSLC1_Beveridge_Clausen_IMP_DSS_JRmethod_R3.18676.18676.3	xl	0.8300(0.1650+0.7350)	0.83	4.1174	/	A.EKPK.N(2)+K.KFSYSSGHVHLSSENK.F(1)	spCATA_HUMAN|,spGSTA1_HUMAN|+spCO5_HUMAN|	2444.2335
0.0011	20190410_QExHFX1_RSLC1_Beveridge_Clausen_IMP_DSS_JRmethod_R3.22181.22181.3	xl	0.7850(0.2450+0.5400)	0.695	4.9112	/	-.ENTAKK.L(5)+K.GGNMKEVFR.R(5)	REVERSE_spCYC_HUMAN|,REVERSE_spCYC_HORSE|+spKCRM_HUMAN|	1863.9512
0.001	20190410_QExHFX1_RSLC1_Beveridge_Clausen_IMP_DSS_JRmethod_R3.09931.09931.3	xl	0.9600(0.7350+0.2250)	0.015	0.158	/	R.SDKNR.G(3)+K.SYPDKK.F(5)	Cas9+spCO5_HUMAN|	1492.7521
0	20190410_QExHFX1_RSLC1_Beveridge_Clausen_IMP_DSS_JRmethod_R3.02554.02554.3	xl	0.8250(0.8250+0.1100)	0.315	-0.1453	/	K.GQKNSR.E(3)+K.GSQKDR.L(4)	Cas9+REVERSE_Cas9	1515.7753
0	20190410_QExHFX1_RSLC1_Beveridge_Clausen_IMP_DSS_JRmethod_R3.04130.04130.3	xl	0.6000(0.4200+0.1800)	0.365	-0.0106	/	K.MAKR.L(3)+R.SNKQGK.Q(3)	REVERSE_spANXA5_HUMAN|,spEGF_HUMAN|+REVERSE_Cas9	1302.7077
0	20190410_QExHFX1_RSLC1_Beveridge_Clausen_IMP_DSS_JRmethod_R3.04331.04331.3	xl	0.4400(0.1650+0.2750)	0.065	0.04	/	R.KENPDK.S(1)+R.KREI.-(1)	REVERSE_spGFP_AEQVI|+spK1C15_SHEEP|,REVERSE_spDHE3_BOVIN|	1411.767
0	20190410_QExHFX1_RSLC1_Beveridge_Clausen_IMP_DSS_JRmethod_R3.04350.04350.3	xl	0.3650(0.3300+0.2550)	0.365	0.0388	/	R.ISKGK.R(3)+R.TKLAK.L(2)	REVERSE_spPEPB_PIG|,spCO5_HUMAN|+REVERSE_spGSTA1_HUMAN|	1228.7754
0	20190410_QExHFX1_RSLC1_Beveridge_Clausen_IMP_DSS_JRmethod_R3.04394.04394.3	xl	0.4750(0.4150+0.3050)	0.1	0.0114	/	G.EKIR.L(2)+L.NAKER.A(3)	spK1H8_HUMAN|,REVERSE_spNEDD8_HUMAN|,spSYH_HUMAN|+REVERSE_spCATA_HUMAN|	1298.7306
0	20190410_QExHFX1_RSLC1_Beveridge_Clausen_IMP_DSS_JRmethod_R3.04426.04426.3	xl	0.3650(0.1850+0.1800)	0.045	-0.1831	/	-.KDEPK.N(1)+K.TPKGTR.D(3)	REVERSE_spRS27A_HUMAN|+spSYH_HUMAN|	1411.767
0	20190410_QExHFX1_RSLC1_Beveridge_Clausen_IMP_DSS_JRmethod_R3.04483.04483.3	xl	0.4000(0.4000+0.4000)	0.005	-0.0408	/	K.VPSKK.F(4)+K.VPSKK.F(4)	Cas9+Cas9	1252.7754
0	20190410_QExHFX1_RSLC1_Beveridge_Clausen_IMP_DSS_JRmethod_R3.04521.04521.3	xl	0.4100(0.3000+0.1100)	0.15	-0.1754	/	R.KENPDK.S(1)+R.KREI.-(1)	REVERSE_spGFP_AEQVI|+spK1C15_SHEEP|,REVERSE_spDHE3_BOVIN|	1411.767
0	20190410_QExHFX1_RSLC1_Beveridge_Clausen_IMP_DSS_JRmethod_R3.04579.04579.3	xl	0.4650(0.4650+0.4650)	0.01	0.0344	/	K.VPSKK.F(4)+K.VPSKK.F(4)	Cas9+Cas9	1252.7754
0	20190410_QExHFX1_RSLC1_Beveridge_Clausen_IMP_DSS_JRmethod_R3.04766.04766.3	xl	0.3000(0.2400+0.0600)	0.1	-1.6075	/	K.AWGGKK.E(5)+K.KDMSAAG.-(1)	spALDOA_RABIT|+REVERSE_Cas9	1461.7285
0	20190410_QExHFX1_RSLC1_Beveridge_Clausen_IMP_DSS_JRmethod_R3.05041.05041.3	xl	0.2600(0.2100+0.2100)	0.26	2.6403	/	K.KPER.T(1)+K.LC[160.03]KLR.K(3)	REVERSE_spTAU_HUMAN|+spEGF_HUMAN|	1354.7754
0	20190410_QExHFX1_RSLC1_Beveridge_Clausen_IMP_DSS_JRmethod_R3.05122.05122.3	xl	0.8900(0.3500+0.5400)	0.03	-0.4995	/	H.FGKDK.S(3)+K.SPSSAKSR.L(6)	spTRFE_HUMAN|,spTRFL_HUMAN|+spTAU_HUMAN|	1549.8099
0	20190410_QExHFX1_RSLC1_Beveridge_Clausen_IMP_DSS_JRmethod_R3.05184.05184.3	xl	0.4050(0.1700+0.2350)	0.405	-3.06	/	K.GFKR.E(3)+E.NTAKK.L(4)	REVERSE_spDHE3_BOVIN|+REVERSE_spCYC_HUMAN|,REVERSE_spCYC_HORSE|	1204.6927
0	20190410_QExHFX1_RSLC1_Beveridge_Clausen_IMP_DSS_JRmethod_R3.05188.05188.3	xl	0.2200(0.2250+0.2250)	0.16	2.5258	/	K.HPEAKR.M(5)+K.MAKR.L(3)	spALBU_HUMAN|+REVERSE_spANXA5_HUMAN|,spEGF_HUMAN|	1378.7503
0	20190410_QExHFX1_RSLC1_Beveridge_Clausen_IMP_DSS_JRmethod_R3.05209.05209.3	xl	0.6150(0.2850+0.3300)	0.035	3.2977	/	K.GFKR.E(3)+K.GKEVK.A(2)	REVERSE_spDHE3_BOVIN|+REVERSE_Cas9	1203.6975
0	20190410_QExHFX1_RSLC1_Beveridge_Clausen_IMP_DSS_JRmethod_R3.05322.05322.3	xl	0.7350(0.2650+0.4700)	0.195	3.6014	/	K.KQC[160.03]K.N(1)+K.QQKLGR.V(3)	spK22E_HUMAN|+REVERSE_spSYH_HUMAN|	1428.787
0	20190410_QExHFX1_RSLC1_Beveridge_Clausen_IMP_DSS_JRmethod_R3.05724.05724.3	xl	0.5150(0.2100+0.4050)	0.12	-0.6963	/	R.EEKK.K(3)+R.KIFGAK.D(1)	REVERSE_spCYC_HUMAN|+REVERSE_Cas9	1332.7652
0	20190410_QExHFX1_RSLC1_Beveridge_Clausen_IMP_DSS_JRmethod_R3.05765.05765.3	xl	0.9050(0.8200+0.3350)	0.085	0.2385	/	R.DKPIR.E(2)+K.LSKR.V(3)	Cas9+REVERSE_spCRP_HUMAN|	1267.7612
0	20190410_QExHFX1_RSLC1_Beveridge_Clausen_IMP_DSS_JRmethod_R3.05825.05825.3	xl	0.7800(0.3050+0.6100)	0.51	3.6082	/	R.KWNGEK.M(1)+K.REETNAQKGK.W(8)	spAMYS_HUMAN|+REVERSE_spGELS_HUMAN|	2058.0493
0	20190410_QExHFX1_RSLC1_Beveridge_Clausen_IMP_DSS_JRmethod_R3.05852.05852.4	xl	1.0450(0.3800+0.6650)	0.56	1.8215	/	R.NKDSR.T(2)+K.QYHKDDVTIK.V(4)	REVERSE_Cas9+REVERSE_spCAS2_BOVIN|	2002.0119
0	20190410_QExHFX1_RSLC1_Beveridge_Clausen_IMP_DSS_JRmethod_R3.05866.05866.3	xl	0.4200(0.1600+0.2600)	0.18	-0.196	/	-.ENTAKK.L(5)+K.KTYR.V(1)	REVERSE_spCYC_HUMAN|,REVERSE_spCYC_HORSE|+REVERSE_spALBU_HUMAN|,spBGAL_ECOLI|	1393.7565
0	20190410_QExHFX1_RSLC1_Beveridge_Clausen_IMP_DSS_JRmethod_R3.05961.05961.3	xl	0.6350(0.5600+0.2200)	0.155	-0.1216	/	K.AKSYK.T(2)+R.SNKQGK.Q(3)	REVERSE_spCATA_HUMAN|+REVERSE_Cas9	1393.7565
0	20190410_QExHFX1_RSLC1_Beveridge_Clausen_IMP_DSS_JRmethod_R3.06150.06150.3	xl	0.8550(0.6000+0.5000)	0.05	0.1129	/	K.LKSVK.E(2)+K.VSKLK.K(3)	Cas9+REVERSE_Cas9	1284.838
0	20190410_QExHFX1_RSLC1_Beveridge_Clausen_IMP_DSS_JRmethod_R3.06209.06209.3	xl	0.5600(0.4850+0.1800)	0.08	0.0249	/	K.AKSYK.T(2)+R.SNKQGK.Q(3)	REVERSE_spCATA_HUMAN|+REVERSE_Cas9	1393.7565
0	20190410_QExHFX1_RSLC1_Beveridge_Clausen_IMP_DSS_JRmethod_R3.06246.06246.3	xl	0.8300(0.6100+0.4600)	0.01	-0.1584	/	K.LKSVK.E(2)+K.VSKLK.K(3)	Cas9+REVERSE_Cas9	1284.838
0	20190410_QExHFX1_RSLC1_Beveridge_Clausen_IMP_DSS_JRmethod_R3.06261.06261.3	xl	0.4600(0.2550+0.2050)	0.19	-2.1003	/	R.RKNR.L(2)+E.TAKPK.H(3)	Cas9+REVERSE_spALBU_BOVIN|,REVERSE_spALBU_HUMAN|	1253.7567
0	20190410_QExHFX1_RSLC1_Beveridge_Clausen_IMP_DSS_JRmethod_R3.06267.06267.3	xl	0.6500(0.4400+0.4700)	0.12	-0.2215	/	L.LKDK.D(2)+K.LKSVK.E(2)	Cas9,spGELS_HUMAN|+Cas9	1213.7645
0	20190410_QExHFX1_RSLC1_Beveridge_Clausen_IMP_DSS_JRmethod_R3.06298.06298.3	xl	0.3400(0.2250+0.1150)	0.03	-1.333	/	K.LSKR.V(3)+R.TYEKEA.-(4)	REVERSE_spCRP_HUMAN|+spFABPH_HUMAN|	1379.7296
0	20190410_QExHFX1_RSLC1_Beveridge_Clausen_IMP_DSS_JRmethod_R3.06348.06348.3	xl	0.8400(0.6250+0.4650)	0.005	-0.2129	/	K.KILDK.V(1)+R.KVTVK.Q(1)	spLALBA_BOVIN|+Cas9,REVERSE_Cas9	1326.8486
0	20190410_QExHFX1_RSLC1_Beveridge_Clausen_IMP_DSS_JRmethod_R3.06360.06360.3	xl	0.7000(0.4050+0.2950)	0.345	-2.1436	/	R.RKNR.L(2)+E.TAKPK.H(3)	Cas9+REVERSE_spALBU_BOVIN|,REVERSE_spALBU_HUMAN|	1253.7567
0	20190410_QExHFX1_RSLC1_Beveridge_Clausen_IMP_DSS_JRmethod_R3.06394.06394.3	xl	0.2250(0.1800+0.0850)	0.225	2.8704	/	K.C[160.03]ATQKR.T(5)+G.FLKR.Q(3)	REVERSE_spCO5_HUMAN|+Cas9,spK2M3_SHEEP|,REVERSE_spGSTA1_HUMAN|,spIL8_HUMAN|	1462.8078
0	20190410_QExHFX1_RSLC1_Beveridge_Clausen_IMP_DSS_JRmethod_R3.06397.06397.3	xl	0.3900(0.2700+0.1200)	0.09	-0.6874	/	K.LSKR.V(3)+R.TYEKEA.-(4)	REVERSE_spCRP_HUMAN|+spFABPH_HUMAN|	1379.7296
0	20190410_QExHFX1_RSLC1_Beveridge_Clausen_IMP_DSS_JRmethod_R3.06404.06404.3	xl	0.4900(0.1750+0.3150)	0.075	-0.3022	/	R.EDLKDDQK.E(4)+K.STKGNR.S(3)	spCO5_HUMAN|+REVERSE_spPPIA_HUMAN|	1788.8853
0	20190410_QExHFX1_RSLC1_Beveridge_Clausen_IMP_DSS_JRmethod_R3.06452.06452.3	xl	0.7350(0.5600+0.4100)	0.05	-0.1141	/	K.IIKDK.D(3)+K.LKSVK.E(2)	Cas9+Cas9	1326.8486
0	20190410_QExHFX1_RSLC1_Beveridge_Clausen_IMP_DSS_JRmethod_R3.06460.06460.3	xl	0.5000(0.3450+0.1550)	0.12	-2.3677	/	R.RKNR.L(2)+E.TAKPK.H(3)	Cas9+REVERSE_spALBU_BOVIN|,REVERSE_spALBU_HUMAN|	1253.7567
0	20190410_QExHFX1_RSLC1_Beveridge_Clausen_IMP_DSS_JRmethod_R3.06483.06483.3	xl	0.6850(0.3700+0.4400)	0.43	-0.2897	/	K.AKTSTR.S(2)+R.QWTKR.Y(4)	spTAU_HUMAN|+spUB2E1_HUMAN|	1517.8313
0	20190410_QExHFX1_RSLC1_Beveridge_Clausen_IMP_DSS_JRmethod_R3.06494.06494.3	xl	0.3500(0.3550+0.2100)	0.14	2.0045	/	R.EVKDMR.S(3)+K.MAKR.L(3)	REVERSE_spTRFL_HUMAN|+REVERSE_spANXA5_HUMAN|,spEGF_HUMAN|	1418.7373
0	20190410_QExHFX1_RSLC1_Beveridge_Clausen_IMP_DSS_JRmethod_R3.06514.06514.3	xl	0.8000(0.4900+0.3100)	0.19	-0.0007	/	K.KNIR.T(1)+K.NKADK.L(2)	REVERSE_spCASB_BOVIN|+REVERSE_spK2C1_HUMAN|	1241.7091
0	20190410_QExHFX1_RSLC1_Beveridge_Clausen_IMP_DSS_JRmethod_R3.06545.06545.3	xl	0.4000(0.2450+0.1550)	0.025	1.1547	/	K.KVRR.L(1)+K.KYPK.L(1)	REVERSE_spGAG_SCVLA|+Cas9	1229.7608
0	20190410_QExHFX1_RSLC1_Beveridge_Clausen_IMP_DSS_JRmethod_R3.06567.06567.3	xl	0.4800(0.2400+0.4900)	0.2	0.0521	/	K.KEER.A(1)+V.KQLR.L(1)	spCYC_HUMAN|+spCO5_HUMAN|,REVERSE_spKCRM_HUMAN|,REVERSE_spUB2E1_HUMAN|	1241.7091
0	20190410_QExHFX1_RSLC1_Beveridge_Clausen_IMP_DSS_JRmethod_R3.06629.06629.3	xl	0.5750(0.2750+0.3000)	0.01	-2.1218	/	K.KRKK.K(3)+R.TGKDR.V(3)	spRS27A_HUMAN|,spRS27A_HUMAN|,REVERSE_spRS27A_HUMAN|+spEGF_HUMAN|	1271.7673
0	20190410_QExHFX1_RSLC1_Beveridge_Clausen_IMP_DSS_JRmethod_R3.06656.06656.3	xl	0.1800(0.1350+0.0450)	0.04	3.2242	/	K.KGHAK.V(1)+K.SSKC[160.03]VR.Q(3)	REVERSE_spHBB_HUMAN|+spCO5_HUMAN|	1412.7557
0	20190410_QExHFX1_RSLC1_Beveridge_Clausen_IMP_DSS_JRmethod_R3.06734.06734.3	xl	0.5200(0.2900+0.2300)	0.005	0.2957	/	R.FEKR.L(3)+K.HKGGK.E(2)	REVERSE_spANXA5_HUMAN|,REVERSE_spCO5_HUMAN|+REVERSE_spCYC_HUMAN|,REVERSE_spCYC_HORSE|	1241.688
0	20190410_QExHFX1_RSLC1_Beveridge_Clausen_IMP_DSS_JRmethod_R3.06756.06756.3	xl	0.3450(0.0850+0.2600)	0.24	-0.0378	/	K.DIKER.A(3)+-.KDEPK.N(1)	spGSTA1_HUMAN|+REVERSE_spRS27A_HUMAN|	1412.751
0	20190410_QExHFX1_RSLC1_Beveridge_Clausen_IMP_DSS_JRmethod_R3.06827.06827.3	xl	0.3200(0.0750+0.2850)	0	2.7578	/	R.TYEKEA.-(4)+R.YTKR.S(3)	spFABPH_HUMAN|+REVERSE_spBGAL_ECOLI|	1443.7245
0	20190410_QExHFX1_RSLC1_Beveridge_Clausen_IMP_DSS_JRmethod_R3.06841.06841.3	xl	0.5450(0.3500+0.1950)	0.03	-0.0807	/	R.FEKR.L(3)+K.HKNK.K(2)	REVERSE_spANXA5_HUMAN|,REVERSE_spCO5_HUMAN|+REVERSE_spRS27A_HUMAN|	1241.688
0	20190410_QExHFX1_RSLC1_Beveridge_Clausen_IMP_DSS_JRmethod_R3.06885.06885.3	xl	0.3350(0.3350+0.3350)	0.115	-0.0754	/	K.LKGSPEDNEQK.Q(2)+K.LKGSPEDNEQK.Q(2)	Cas9+Cas9	2625.2768
0	20190410_QExHFX1_RSLC1_Beveridge_Clausen_IMP_DSS_JRmethod_R3.06930.06930.3	xl	0.3350(0.2950+0.0400)	0.045	4.7348	/	N.AEKPK.N(3)+K.GKEVDGM.-(2)	spCATA_HUMAN|,spGSTA1_HUMAN|+REVERSE_spCYC_HORSE|	1443.7279
0	20190410_QExHFX1_RSLC1_Beveridge_Clausen_IMP_DSS_JRmethod_R3.06945.06945.3	xl	0.4450(0.2500+0.1950)	0.01	-0.2181	/	R.FEKR.L(3)+E.HNKK.L(3)	REVERSE_spANXA5_HUMAN|,REVERSE_spCO5_HUMAN|+REVERSE_spK1C10_HUMAN|,REVERSE_spK1C15_SHEEP|,REVERSE_spK1C9_HUMAN|,REVERSE_spK1H2_HUMAN|,REVERSE_spK1H4_HUMAN|,REVERSE_spK1H5_HUMAN|,REVERSE_spK1H6_HUMAN|	1241.688
0	20190410_QExHFX1_RSLC1_Beveridge_Clausen_IMP_DSS_JRmethod_R3.06949.06949.3	xl	0.3050(0.1450+0.1600)	0.175	0.4278	/	K.QDDKLDER.L(4)+R.TGSSGAKEMK.L(7)	REVERSE_spCO5_HUMAN|+spTAU_HUMAN|	2150.016
0	20190410_QExHFX1_RSLC1_Beveridge_Clausen_IMP_DSS_JRmethod_R3.06974.06974.3	xl	0.3150(0.0700+0.2450)	0.09	4.0067	/	-.GAASMDKK.Y(7)+R.LDKMEEEHNK.K(3)	Cas9+REVERSE_spK1C10_HUMAN|	2216.0452
0	20190410_QExHFX1_RSLC1_Beveridge_Clausen_IMP_DSS_JRmethod_R3.06978.06978.4	xl	0.6100(0.4000+0.2100)	0.61	2.0181	/	K.FDELEKPDIGDPNWISGDSEGVTIC[160.03]K.A(6)+K.YNSDKSSTYVK.N(5)	REVERSE_spDHE3_BOVIN|+spCATD_HUMAN|	4349.0207
0	20190410_QExHFX1_RSLC1_Beveridge_Clausen_IMP_DSS_JRmethod_R3.06993.06993.3	xl	0.6450(0.2900+0.3550)	0.04	2.1238	/	R.FEKR.L(3)+R.KRSSVVK.G(1)	REVERSE_spANXA5_HUMAN|,REVERSE_spCO5_HUMAN|+REVERSE_spK1C15_SHEEP|	1518.8881
0	20190410_QExHFX1_RSLC1_Beveridge_Clausen_IMP_DSS_JRmethod_R3.07039.07039.4	xl	0.5750(0.3250+0.3450)	0.265	-0.9073	/	K.KYQAC[160.03]R.E(1)+K.VVSSRKR.E(6)	REVERSE_spALDOA_RABIT|+spK1C15_SHEEP|	1792.9729
0	20190410_QExHFX1_RSLC1_Beveridge_Clausen_IMP_DSS_JRmethod_R3.07045.07045.3	xl	0.3350(0.2600+0.1300)	0.005	2.7002	/	R.TYEKEA.-(4)+R.YTKR.S(3)	spFABPH_HUMAN|+REVERSE_spBGAL_ECOLI|	1443.7245
0	20190410_QExHFX1_RSLC1_Beveridge_Clausen_IMP_DSS_JRmethod_R3.07060.07060.3	xl	0.4200(0.2350+0.1850)	0.005	-0.0186	/	R.FEKR.L(3)+V.KGHGK.K(1)	REVERSE_spANXA5_HUMAN|,REVERSE_spCO5_HUMAN|+spHBA_HUMAN|,REVERSE_spHBA_HUMAN|	1241.688
0	20190410_QExHFX1_RSLC1_Beveridge_Clausen_IMP_DSS_JRmethod_R3.07163.07163.3	xl	0.4350(0.2400+0.1950)	0.005	0.1266	/	R.FEKR.L(3)+K.HKNK.K(2)	REVERSE_spANXA5_HUMAN|,REVERSE_spCO5_HUMAN|+REVERSE_spRS27A_HUMAN|	1241.688
0	20190410_QExHFX1_RSLC1_Beveridge_Clausen_IMP_DSS_JRmethod_R3.07309.07309.3	xl	0.8500(0.5200+0.5050)	0.2	0.7262	/	K.DWDPKK.Y(5)+K.MRERSNKQGK.Q(7)	Cas9+REVERSE_Cas9	2158.0952
0	20190410_QExHFX1_RSLC1_Beveridge_Clausen_IMP_DSS_JRmethod_R3.07310.07310.3	xl	0.8650(0.5800+0.6800)	0.05	4.5714	/	E.NGKLK.E(3)+R.NHNVYKR.L(6)	spPEPA_BOVIN|,spPEPA_PIG|+REVERSE_spGAG_SCVLA|	1625.9001
0	20190410_QExHFX1_RSLC1_Beveridge_Clausen_IMP_DSS_JRmethod_R3.07318.07318.4	xl	1.2100(0.5350+0.6750)	0.18	-4.0966	/	R.NKRR.T(2)+R.VMDKGTHK.N(4)	REVERSE_Cas9+REVERSE_spEGF_HUMAN|	1624.8831
0	20190410_QExHFX1_RSLC1_Beveridge_Clausen_IMP_DSS_JRmethod_R3.07335.07335.3	xl	0.5000(0.4000+0.2000)	0.2	-1.8612	/	K.QEGSLFAPKR.M(9)+R.TGKDR.V(3)	REVERSE_Cas9+spEGF_HUMAN|	1844.9744
0	20190410_QExHFX1_RSLC1_Beveridge_Clausen_IMP_DSS_JRmethod_R3.07380.07380.3	xl	0.5100(0.5200+0.3700)	0.51	-4.9064	/	K.GADGKTK.L(5)+K.GDAGKLK.M(5)	spTAU_HUMAN|+REVERSE_spTAU_HUMAN|	1500.8147
0	20190410_QExHFX1_RSLC1_Beveridge_Clausen_IMP_DSS_JRmethod_R3.07385.07385.3	xl	0.6650(0.3950+0.4350)	0.4	0.3297	/	K.DIKER.A(3)+R.NAKFTVR.N(3)	spGSTA1_HUMAN|+REVERSE_spANT3_HUMAN|	1631.8994
0	20190410_QExHFX1_RSLC1_Beveridge_Clausen_IMP_DSS_JRmethod_R3.07433.07433.3	xl	0.1550(0.0750+0.0800)	0.005	-1.0079	/	K.KDEK.E(1)+K.NVKSK.L(3)	spKRHB4_HUMAN|+spTAU_HUMAN|	1230.6819
0	20190410_QExHFX1_RSLC1_Beveridge_Clausen_IMP_DSS_JRmethod_R3.07470.07470.4	xl	1.4400(0.8350+0.6050)	0.18	0.039	/	R.KFDNLTK.A(1)+R.SDKNR.G(3)	Cas9+Cas9	1620.8471
0	20190410_QExHFX1_RSLC1_Beveridge_Clausen_IMP_DSS_JRmethod_R3.07491.07491.3	xl	0.7800(0.4900+0.3350)	0.265	0.0523	/	R.EEDKPGGHK.R(4)+G.EKIR.L(2)	REVERSE_spSODC_HUMAN|+spK1H8_HUMAN|,REVERSE_spNEDD8_HUMAN|,spSYH_HUMAN|	1677.8685
0	20190410_QExHFX1_RSLC1_Beveridge_Clausen_IMP_DSS_JRmethod_R3.07500.07500.3	xl	0.4800(0.4800+0.2050)	0.15	-2.5688	/	R.NKDSR.T(2)+K.SKSVMR.A(2)	REVERSE_Cas9+REVERSE_spTAU_HUMAN|	1462.7561
0	20190410_QExHFX1_RSLC1_Beveridge_Clausen_IMP_DSS_JRmethod_R3.07501.07501.3	xl	0.2150(0.1700+0.1400)	0.025	0.0472	/	A.EKEYTR.T(2)+E.IKER.N(2)	REVERSE_spFABPH_HUMAN|+REVERSE_Cas9,spGSTA1_HUMAN|,spNEDD8_HUMAN|	1506.8041
0	20190410_QExHFX1_RSLC1_Beveridge_Clausen_IMP_DSS_JRmethod_R3.07534.07534.3	xl	0.5050(0.2950+0.5050)	0.01	0.0376	/	E.EDKK.H(3)+R.ENAKAK.T(4)	Cas9,REVERSE_spKRHB4_HUMAN|+spTAU_HUMAN|	1315.6983
0	20190410_QExHFX1_RSLC1_Beveridge_Clausen_IMP_DSS_JRmethod_R3.07546.07546.3	xl	0.5100(0.3300+0.1800)	0.035	-1.6036	/	K.KRKK.K(3)+R.SKSLR.A(2)	spRS27A_HUMAN|,spRS27A_HUMAN|,REVERSE_spRS27A_HUMAN|+REVERSE_Cas9	1285.8193
0	20190410_QExHFX1_RSLC1_Beveridge_Clausen_IMP_DSS_JRmethod_R3.07582.07582.4	xl	1.2550(0.7450+0.5100)	0.09	0.039	/	R.KFDNLTK.A(1)+R.SDKNR.G(3)	Cas9+Cas9	1620.8471
0	20190410_QExHFX1_RSLC1_Beveridge_Clausen_IMP_DSS_JRmethod_R3.07604.07604.3	xl	0.2500(0.1650+0.2550)	0.25	4.3715	/	K.FKMK.Y(2)+K.IDLIKK.A(5)	spRETBP_HUMAN|+REVERSE_spLALBA_HUMAN|	1418.857
0	20190410_QExHFX1_RSLC1_Beveridge_Clausen_IMP_DSS_JRmethod_R3.07606.07606.3	xl	0.4800(0.4800+0.4800)	0.035	2.8237	/	K.LKEFMR.T(2)+K.LKEFMR.T(2)	spPEPA_BOVIN|+spPEPA_BOVIN|	1782.9524
0	20190410_QExHFX1_RSLC1_Beveridge_Clausen_IMP_DSS_JRmethod_R3.07632.07632.3	xl	0.5100(0.2100+0.3000)	0.02	2.4244	/	K.LKMEK.A(2)+R.TGKDR.V(3)	REVERSE_spTAU_HUMAN|+spEGF_HUMAN|	1360.7384
0	20190410_QExHFX1_RSLC1_Beveridge_Clausen_IMP_DSS_JRmethod_R3.07640.07640.3	xl	0.5600(0.1600+0.4000)	0.125	0.0306	/	R.EPKK.V(3)+K.KYQAC[160.03]R.E(1)	spTAU_HUMAN|+REVERSE_spALDOA_RABIT|	1462.7602
0	20190410_QExHFX1_RSLC1_Beveridge_Clausen_IMP_DSS_JRmethod_R3.07655.07655.3	xl	0.3500(0.1900+0.3600)	0.005	3.6726	/	R.KMIAK.S(1)+K.KRKK.K(3)	Cas9+spRS27A_HUMAN|,spRS27A_HUMAN|,REVERSE_spRS27A_HUMAN|	1285.8267
0	20190410_QExHFX1_RSLC1_Beveridge_Clausen_IMP_DSS_JRmethod_R3.07658.07658.3	xl	0.7200(0.3800+0.3400)	0.005	0.0317	/	K.KKEER.A(2)+K.LFKGK.M(3)	spCYC_HUMAN|+REVERSE_spSSPA_STAAU|	1417.8292
0	20190410_QExHFX1_RSLC1_Beveridge_Clausen_IMP_DSS_JRmethod_R3.07670.07670.4	xl	1.0600(0.8000+0.5050)	0.36	2.9907	/	K.GRNKDSR.T(4)+K.QLKRR.R(3)	REVERSE_Cas9+Cas9	1668.9495
0	20190410_QExHFX1_RSLC1_Beveridge_Clausen_IMP_DSS_JRmethod_R3.07685.07685.3	xl	0.4900(0.2100+0.5050)	0.235	-3.9287	/	K.GQKNSR.E(3)+R.NKDSR.T(2)	Cas9+REVERSE_Cas9	1444.7382
0	20190410_QExHFX1_RSLC1_Beveridge_Clausen_IMP_DSS_JRmethod_R3.07742.07742.3	xl	0.2650(0.0800+0.1850)	0.025	-2.714	/	K.FDKFK.H(3)+K.KPER.T(1)	spMYG_HUMAN|,spMYG_HORSE|+REVERSE_spTAU_HUMAN|	1349.7343
0	20190410_QExHFX1_RSLC1_Beveridge_Clausen_IMP_DSS_JRmethod_R3.07744.07744.3	xl	0.6450(0.2600+0.3850)	0.03	2.4046	/	K.AWGGKK.E(5)+K.KEPSR.Y(1)	spALDOA_RABIT|+REVERSE_spANT3_HUMAN|	1398.7619
0	20190410_QExHFX1_RSLC1_Beveridge_Clausen_IMP_DSS_JRmethod_R3.07749.07749.4	xl	0.9450(0.7350+0.4450)	0.555	-0.3195	/	R.IVTAKIEEC[160.03]K.S(5)+K.KPDWDK.K(1)	REVERSE_spK2M2_SHEEP|+REVERSE_Cas9	2115.0921
0	20190410_QExHFX1_RSLC1_Beveridge_Clausen_IMP_DSS_JRmethod_R3.07753.07753.3	xl	0.7850(0.7000+0.3300)	0.03	-2.6397	/	K.EKMAQR.L(2)+K.KHER.H(1)	REVERSE_spPEPC_PIG|+Cas9	1467.7616
0	20190410_QExHFX1_RSLC1_Beveridge_Clausen_IMP_DSS_JRmethod_R3.07761.07761.3	xl	0.5250(0.0650+0.4600)	0.035	0.6515	/	R.EPKK.V(3)+K.KYQAC[160.03]R.E(1)	spTAU_HUMAN|+REVERSE_spALDOA_RABIT|	1462.7602
0	20190410_QExHFX1_RSLC1_Beveridge_Clausen_IMP_DSS_JRmethod_R3.07763.07763.3	xl	0.2300(0.1300+0.1000)	0.15	2.0501	/	R.VGVC[160.03]GGSC[160.03]KR.C(9)+R.VKENFDK.A(2)	spKRHB6_HUMAN|+spRETBP_HUMAN|	2095.0189
0	20190410_QExHFX1_RSLC1_Beveridge_Clausen_IMP_DSS_JRmethod_R3.07767.07767.4	xl	0.7700(0.5850+0.4100)	0.14	2.7853	/	K.GGNMKEVFR.R(5)+K.IEEC[160.03]KSR.Y(5)	spKCRM_HUMAN|+REVERSE_spK2M2_SHEEP|	2095.0189
0	20190410_QExHFX1_RSLC1_Beveridge_Clausen_IMP_DSS_JRmethod_R3.07772.07772.4	xl	1.0150(0.7000+0.5600)	0.365	-2.951	/	K.ASSAKGEDR.L(5)+K.QFFKNWR.D(4)	REVERSE_spALBU_HUMAN|+spGELS_HUMAN|	2082.0282
0	20190410_QExHFX1_RSLC1_Beveridge_Clausen_IMP_DSS_JRmethod_R3.07774.07774.3	xl	0.4100(0.2400+0.4200)	0.175	0.8345	/	K.DDGNYKTR.A(6)+R.KQEETER.T(1)	spGFP_AEQVI|+REVERSE_spDHE3_BOVIN|	2023.9446
0	20190410_QExHFX1_RSLC1_Beveridge_Clausen_IMP_DSS_JRmethod_R3.07779.07779.3	xl	0.2200(0.1550+0.0650)	0.025	3.9768	/	K.GSQKDR.L(4)+K.HKDTPK.Y(2)	REVERSE_Cas9+REVERSE_spKCRM_HUMAN|	1551.8004
0	20190410_QExHFX1_RSLC1_Beveridge_Clausen_IMP_DSS_JRmethod_R3.07783.07783.3	xl	0.5600(0.4000+0.1600)	0.045	-1.8808	/	K.RKKK.S(2)+R.SKSLR.A(2)	spRS27A_HUMAN|+REVERSE_Cas9	1285.8193
0	20190410_QExHFX1_RSLC1_Beveridge_Clausen_IMP_DSS_JRmethod_R3.07784.07784.3	xl	0.2650(0.1550+0.1100)	0.04	3.541	/	R.ENAKAK.T(4)+K.KHER.H(1)	spTAU_HUMAN|+Cas9	1365.7364
0	20190410_QExHFX1_RSLC1_Beveridge_Clausen_IMP_DSS_JRmethod_R3.07786.07786.4	xl	1.0450(0.6400+0.5900)	0.095	4.1368	/	R.ESELKIR.F(5)+K.GKQANTEER.K(2)	REVERSE_spK1H7_HUMAN|,REVERSE_spK1H8_HUMAN|+spGELS_HUMAN|	2043.0595
0	20190410_QExHFX1_RSLC1_Beveridge_Clausen_IMP_DSS_JRmethod_R3.07810.07810.3	xl	0.5750(0.0900+0.5800)	0.48	-1.844	/	K.DIKER.A(3)+K.NHEEEMKDLR.N(7)	spGSTA1_HUMAN|+spK1C10_HUMAN|	2097.016
0	20190410_QExHFX1_RSLC1_Beveridge_Clausen_IMP_DSS_JRmethod_R3.07817.07817.3	xl	0.6600(0.3850+0.2750)	0.08	1.5807	/	K.KLDESAK.M(1)+K.MAKR.L(3)	REVERSE_spMYG_HUMAN|,REVERSE_spMYG_HORSE|+REVERSE_spANXA5_HUMAN|,spEGF_HUMAN|	1431.7755
0	20190410_QExHFX1_RSLC1_Beveridge_Clausen_IMP_DSS_JRmethod_R3.07828.07828.5	xl	0.8550(0.5600+0.2950)	0.855	0.8821	/	K.LYWC[160.03]DAKQSVIEMANLDGSK.R(7)+K.VGTRC[160.03]C[160.03]TKPESER.M(8)	spEGF_HUMAN|+spALBU_BOVIN|	4043.8847
0	20190410_QExHFX1_RSLC1_Beveridge_Clausen_IMP_DSS_JRmethod_R3.07892.07892.3	xl	0.5650(0.1450+0.4200)	0.02	-0.2149	/	R.EPKK.V(3)+K.KYQAC[160.03]R.E(1)	spTAU_HUMAN|+REVERSE_spALDOA_RABIT|	1462.7602
0	20190410_QExHFX1_RSLC1_Beveridge_Clausen_IMP_DSS_JRmethod_R3.07908.07908.3	xl	0.8800(0.6000+0.2800)	0.06	3.9608	/	-.GAASMDKK.Y(7)+R.RKNR.L(2)	Cas9+Cas9	1516.8143
0	20190410_QExHFX1_RSLC1_Beveridge_Clausen_IMP_DSS_JRmethod_R3.07921.07921.3	xl	0.8300(0.2900+0.5400)	0.295	-2.9638	/	K.KAQAR.V(1)+K.NKADK.L(2)	REVERSE_spUBE2I_HUMAN|+REVERSE_spK2C1_HUMAN|	1284.7149
0	20190410_QExHFX1_RSLC1_Beveridge_Clausen_IMP_DSS_JRmethod_R3.07924.07924.3	xl	0.8750(0.4500+0.6700)	0.045	0.8011	/	K.EDKKVR.Q(4)+R.IPKDR.H(3)	REVERSE_spKRHB4_HUMAN|+REVERSE_Cas9	1538.878
0	20190410_QExHFX1_RSLC1_Beveridge_Clausen_IMP_DSS_JRmethod_R3.07926.07926.4	xl	0.7250(0.6250+0.3400)	0.725	-1.1974	/	R.DGKVISSR.E(3)+R.IPKDR.H(3)	spK1H6_HUMAN|+REVERSE_Cas9	1625.91
0	20190410_QExHFX1_RSLC1_Beveridge_Clausen_IMP_DSS_JRmethod_R3.07931.07931.3	xl	0.5200(0.3700+0.3950)	0.175	2.0554	/	R.DKGTR.K(2)+R.NKRR.T(2)	REVERSE_spEGF_HUMAN|+REVERSE_Cas9	1285.7214
0	20190410_QExHFX1_RSLC1_Beveridge_Clausen_IMP_DSS_JRmethod_R3.07933.07933.4	xl	1.3300(1.2050+0.3650)	0.075	1.1551	/	R.NSDKLIAR.K(4)+R.RKNR.L(2)	Cas9+Cas9	1625.9325
0	20190410_QExHFX1_RSLC1_Beveridge_Clausen_IMP_DSS_JRmethod_R3.07936.07936.3	xl	0.6800(0.3150+0.3650)	0.18	1.9936	/	K.NKHK.R(2)+K.RFEKR.L(4)	spRS27A_HUMAN|+REVERSE_spANXA5_HUMAN|	1397.7891
0	20190410_QExHFX1_RSLC1_Beveridge_Clausen_IMP_DSS_JRmethod_R3.07940.07940.3	xl	0.7750(0.2050+0.5700)	0.04	3.118	/	K.GHGKK.V(4)+R.NKDSR.T(2)	spHBA_HUMAN|+REVERSE_Cas9	1281.6789
0	20190410_QExHFX1_RSLC1_Beveridge_Clausen_IMP_DSS_JRmethod_R3.07948.07948.4	xl	0.7150(0.6350+0.3200)	0.045	4.8083	/	K.DKLRPSTR.Y(2)+R.KNVR.L(1)	REVERSE_spGELS_HUMAN|+REVERSE_spEGF_HUMAN|	1624.9372
0	20190410_QExHFX1_RSLC1_Beveridge_Clausen_IMP_DSS_JRmethod_R3.07960.07960.4	xl	1.2950(0.4350+0.8600)	0.6	-0.2733	/	K.NKADK.L(2)+K.VERIKER.V(5)	REVERSE_spK2C1_HUMAN|+spNEDD8_HUMAN|	1640.9209
0	20190410_QExHFX1_RSLC1_Beveridge_Clausen_IMP_DSS_JRmethod_R3.07962.07962.3	xl	0.4700(0.2450+0.2250)	0.005	-1.1738	/	R.EDKEC[160.03]R.L(3)+K.GYKEVK.K(3)	REVERSE_spCASK_BOVIN|+Cas9	1695.8137
0	20190410_QExHFX1_RSLC1_Beveridge_Clausen_IMP_DSS_JRmethod_R3.07969.07969.3	xl	0.9400(0.4850+0.4550)	0.025	1.8112	/	R.KHKNK.K(3)+R.KYWGSR.V(1)	REVERSE_spRS27A_HUMAN|+spCTRB_BOVIN|	1586.8681
0	20190410_QExHFX1_RSLC1_Beveridge_Clausen_IMP_DSS_JRmethod_R3.07975.07975.3	xl	0.8350(0.4500+0.3850)	0.175	2.6795	/	K.KNKHKR.K(5)+K.NKADK.L(2)	spRS27A_HUMAN|+REVERSE_spK2C1_HUMAN|	1521.8739
0	20190410_QExHFX1_RSLC1_Beveridge_Clausen_IMP_DSS_JRmethod_R3.07978.07978.3	xl	0.1950(0.0950+0.1000)	0.025	-4.9816	/	K.KVKLAVLK.Y(1)+R.VPQLKARMVSKSK.D(11)	spRS27A_HUMAN|+spTAU_HUMAN|	2506.5759
0	20190410_QExHFX1_RSLC1_Beveridge_Clausen_IMP_DSS_JRmethod_R3.07996.07996.3	xl	0.1800(0.1450+0.0350)	0.015	-3.0308	/	K.KEER.A(1)+R.SNKQGK.Q(3)	spCYC_HUMAN|+REVERSE_Cas9	1358.7153
0	20190410_QExHFX1_RSLC1_Beveridge_Clausen_IMP_DSS_JRmethod_R3.08016.08016.5	xl	0.3600(0.1500+0.2100)	0.36	4.5972	/	K.GGC[160.03]GSC[160.03]GGSKGGC[160.03]GSC[160.03]GGSK.G(10)+K.LFDIEQTLTDVNAELDSKNMFAADVDK.K(18)	spKRUC_SHEEP|+REVERSE_spKRHB4_HUMAN|	5012.1876
0	20190410_QExHFX1_RSLC1_Beveridge_Clausen_IMP_DSS_JRmethod_R3.08025.08025.4	xl	0.6800(0.3450+0.3350)	0.075	1.5919	/	K.KDDSGTGDK.S(1)+R.KGVPGR.A(1)	REVERSE_spTAU_HUMAN|+REVERSE_spUBE2C_HUMAN|	1671.8427
0	20190410_QExHFX1_RSLC1_Beveridge_Clausen_IMP_DSS_JRmethod_R3.08026.08026.3	xl	0.6000(0.1800+0.6100)	0.07	3.6631	/	R.EEKK.K(3)+R.HGGYKPTDK.H(5)	REVERSE_spCYC_HUMAN|+spKCRM_HUMAN|	1671.8467
0	20190410_QExHFX1_RSLC1_Beveridge_Clausen_IMP_DSS_JRmethod_R3.08036.08036.3	xl	0.4650(0.2400+0.2250)	0.16	-1.7199	/	K.KHER.H(1)+Q.RVKK.D(3)	Cas9+spKRHB4_HUMAN|,REVERSE_spNQO2_HUMAN|,spGAG_SCVLA|	1235.7462
0	20190410_QExHFX1_RSLC1_Beveridge_Clausen_IMP_DSS_JRmethod_R3.08046.08046.3	xl	0.4100(0.3100+0.2750)	0.41	-3.1084	/	R.NKDSR.T(2)+K.TEIKR.L(4)	REVERSE_Cas9+spCO5_HUMAN|	1401.7575
0	20190410_QExHFX1_RSLC1_Beveridge_Clausen_IMP_DSS_JRmethod_R3.08065.08065.3	xl	0.7200(0.4100+0.4900)	0.035	4.893	/	K.KFWGK.Y(1)+K.QKFVLK.T(2)	spALBU_BOVIN|+spSYH_HUMAN|	1563.9176
0	20190410_QExHFX1_RSLC1_Beveridge_Clausen_IMP_DSS_JRmethod_R3.08094.08094.4	xl	1.0850(1.0850+1.0850)	0.225	-1.0835	/	K.SEQEIGKATAK.Y(7)+K.SEQEIGKATAK.Y(7)	Cas9+Cas9	2459.2754
0	20190410_QExHFX1_RSLC1_Beveridge_Clausen_IMP_DSS_JRmethod_R3.08129.08129.4	xl	1.4550(0.5450+1.0300)	0.81	0.0146	/	-.MGDVEKGK.K(6)+K.TDELSKELAAKK.S(11)	spCYC_HORSE|+REVERSE_spK1C9_HUMAN|	2332.2195
0	20190410_QExHFX1_RSLC1_Beveridge_Clausen_IMP_DSS_JRmethod_R3.08145.08145.3	xl	0.3650(0.2600+0.1750)	0.005	-1.8004	/	K.KKTER.E(1)+K.VKKR.K(2)	spCYC_HORSE|+REVERSE_spRS27A_HUMAN|	1327.8299
0	20190410_QExHFX1_RSLC1_Beveridge_Clausen_IMP_DSS_JRmethod_R3.08150.08150.3	xl	0.6450(0.2300+0.4150)	0.195	-2.2115	/	K.KHER.H(1)+Q.RVKK.D(3)	Cas9+spKRHB4_HUMAN|,REVERSE_spNQO2_HUMAN|,spGAG_SCVLA|	1235.7462
0	20190410_QExHFX1_RSLC1_Beveridge_Clausen_IMP_DSS_JRmethod_R3.08172.08172.3	xl	0.5300(0.2850+0.2450)	0.46	-1.6854	/	K.KKTER.E(2)+K.KNQDK.T(1)	spCYC_HORSE|+spCASK_BOVIN|	1429.7888
0	20190410_QExHFX1_RSLC1_Beveridge_Clausen_IMP_DSS_JRmethod_R3.08174.08174.4	xl	1.2200(0.4650+0.7550)	0.28	-1.507	/	K.EKMAQR.L(2)+K.REETNAQKGK.W(8)	REVERSE_spPEPC_PIG|+REVERSE_spGELS_HUMAN|	2059.0479
0	20190410_QExHFX1_RSLC1_Beveridge_Clausen_IMP_DSS_JRmethod_R3.08212.08212.4	xl	1.1550(1.1500+1.1500)	0.45	0.626	/	K.SEQEIGKATAK.Y(7)+K.SEQEIGKATAK.Y(7)	Cas9+Cas9	2459.2754
0	20190410_QExHFX1_RSLC1_Beveridge_Clausen_IMP_DSS_JRmethod_R3.08218.08218.3	xl	0.7450(0.3950+0.5750)	0.265	-4.7299	/	E.KIEK.L(1)+K.KPDWDKK.R(6)	Cas9,spCASB_BOVIN|,REVERSE_spK22E_HUMAN|,spKCRM_HUMAN|,REVERSE_spOVAL_CHICK|+REVERSE_Cas9	1569.8766
0	20190410_QExHFX1_RSLC1_Beveridge_Clausen_IMP_DSS_JRmethod_R3.08264.08264.3	xl	0.3150(0.1850+0.2750)	0.005	-3.2163	/	L.NAKER.A(3)+R.TGKDR.V(3)	REVERSE_spCATA_HUMAN|+spEGF_HUMAN|	1329.7
0	20190410_QExHFX1_RSLC1_Beveridge_Clausen_IMP_DSS_JRmethod_R3.08312.08312.3	xl	0.7400(0.7500+0.6250)	0.74	-1.6917	/	K.LKEFMR.T(2)+D.LKPR.N(2)	spPEPA_BOVIN|+REVERSE_spPEPB_PIG|,REVERSE_spCYB5_HUMAN|,REVERSE_spGSTP1_HUMAN|	1472.8537
0	20190410_QExHFX1_RSLC1_Beveridge_Clausen_IMP_DSS_JRmethod_R3.08318.08318.3	xl	0.5850(0.2300+0.3550)	0.155	-1.9478	/	K.KHER.H(1)+Q.RVKK.D(3)	Cas9+spKRHB4_HUMAN|,REVERSE_spNQO2_HUMAN|,spGAG_SCVLA|	1235.7462
0	20190410_QExHFX1_RSLC1_Beveridge_Clausen_IMP_DSS_JRmethod_R3.08324.08324.3	xl	0.5900(0.4950+0.0950)	0.15	-2.1702	/	R.ENAKAK.T(4)+R.TYEKEA.-(4)	spTAU_HUMAN|+spFABPH_HUMAN|	1536.7671
0	20190410_QExHFX1_RSLC1_Beveridge_Clausen_IMP_DSS_JRmethod_R3.08331.08331.3	xl	0.7800(0.4250+0.6100)	0.29	-4.9844	/	R.KMIAK.S(1)+R.TGKPTK.L(3)	Cas9+REVERSE_spSYH_HUMAN|	1357.8002
0	20190410_QExHFX1_RSLC1_Beveridge_Clausen_IMP_DSS_JRmethod_R3.08345.08345.3	xl	0.3750(0.1900+0.1850)	0.375	-1.632	/	R.AQAKK.F(4)+R.KGKSIR.E(3)	spUBE2I_HUMAN|+spPEPB_PIG|	1369.8405
0	20190410_QExHFX1_RSLC1_Beveridge_Clausen_IMP_DSS_JRmethod_R3.08355.08355.3	xl	0.6150(0.5150+0.1000)	0.225	-2.3009	/	R.NKDSR.T(2)+R.VC[160.03]KSSK.T(3)	REVERSE_Cas9+REVERSE_spCO5_HUMAN|	1463.7402
0	20190410_QExHFX1_RSLC1_Beveridge_Clausen_IMP_DSS_JRmethod_R3.08365.08365.3	xl	0.8100(0.5700+0.4800)	0.045	2.6579	/	L.NAKER.A(3)+R.TPC[160.03]KGGIR.Y(4)	REVERSE_spCATA_HUMAN|+spDHE3_BOVIN|	1641.862
0	20190410_QExHFX1_RSLC1_Beveridge_Clausen_IMP_DSS_JRmethod_R3.08369.08369.3	xl	0.3700(0.1300+0.2400)	0.03	-2.9959	/	V.ETKK.V(3)+K.SSKC[160.03]VR.Q(3)	REVERSE_Cas9,REVERSE_spCYC_HORSE|+spCO5_HUMAN|	1377.7285
0	20190410_QExHFX1_RSLC1_Beveridge_Clausen_IMP_DSS_JRmethod_R3.08401.08401.4	xl	0.6850(0.5550+0.3700)	0.165	3.6649	/	K.AIKDSFFR.E(3)+T.KIQER.E(1)	REVERSE_spCASK_BOVIN|+REVERSE_spK22E_HUMAN|,REVERSE_spK2C1_HUMAN|,REVERSE_spRASH_HUMAN|	1792.9835
0	20190410_QExHFX1_RSLC1_Beveridge_Clausen_IMP_DSS_JRmethod_R3.08410.08410.3	xl	0.5200(0.2900+0.2950)	0.145	0.5201	/	R.DLKWWELR.H(3)+R.MDKVER.L(3)	spEGF_HUMAN|+spTRFL_HUMAN|	2059.056
0	20190410_QExHFX1_RSLC1_Beveridge_Clausen_IMP_DSS_JRmethod_R3.08428.08428.3	xl	0.7450(0.6250+0.3550)	0.52	3.5792	/	K.KTGGPQGSR.R(1)+L.NAKER.A(3)	spTNFA_HUMAN|+REVERSE_spCATA_HUMAN|	1640.8593
0	20190410_QExHFX1_RSLC1_Beveridge_Clausen_IMP_DSS_JRmethod_R3.08456.08456.4	xl	1.4250(0.5800+1.1050)	0.54	0.1132	/	R.LSKSR.R(3)+R.NSDKLIAR.K(4)	Cas9+Cas9	1642.9365
0	20190410_QExHFX1_RSLC1_Beveridge_Clausen_IMP_DSS_JRmethod_R3.08485.08485.3	xl	0.6850(0.1000+0.5850)	0.15	3.6897	/	R.EHKK.D(3)+R.TPC[160.03]KGGIR.Y(4)	REVERSE_Cas9+spDHE3_BOVIN|	1565.8347
0	20190410_QExHFX1_RSLC1_Beveridge_Clausen_IMP_DSS_JRmethod_R3.08494.08494.4	xl	0.9950(0.6200+0.3750)	0.995	-4.3421	/	K.AAQEEYVKR.A(8)+K.GKSKK.L(4)	spALDOA_RABIT|+Cas9	1776.9733
0	20190410_QExHFX1_RSLC1_Beveridge_Clausen_IMP_DSS_JRmethod_R3.08495.08495.3	xl	0.7150(0.5700+0.1450)	0.065	1.0883	/	R.KKVK.L(2)+R.WAKR.E(3)	spRS27A_HUMAN|+REVERSE_spUBE2I_HUMAN|	1198.755
0	20190410_QExHFX1_RSLC1_Beveridge_Clausen_IMP_DSS_JRmethod_R3.08505.08505.4	xl	0.8900(0.5800+0.5550)	0.55	-2.5251	/	R.NKDSR.T(2)+R.TPC[160.03]KGGIR.Y(4)	REVERSE_Cas9+spDHE3_BOVIN|	1643.8413
0	20190410_QExHFX1_RSLC1_Beveridge_Clausen_IMP_DSS_JRmethod_R3.08530.08530.3	xl	0.6250(0.3150+0.3100)	0.505	3.6336	/	K.KFWGK.Y(1)+R.KMRER.S(1)	spALBU_BOVIN|+REVERSE_Cas9	1520.8285
0	20190410_QExHFX1_RSLC1_Beveridge_Clausen_IMP_DSS_JRmethod_R3.08538.08538.3	xl	0.4400(0.2200+0.2200)	0.01	3.2076	/	K.HKGGK.E(2)+R.KEFR.K(1)	REVERSE_spCYC_HUMAN|,REVERSE_spCYC_HORSE|+spANXA5_HUMAN|	1241.688
0	20190410_QExHFX1_RSLC1_Beveridge_Clausen_IMP_DSS_JRmethod_R3.08549.08549.3	xl	0.6600(0.3350+0.3250)	0.255	0.7302	/	-.KPFGR.V(1)+K.KYWGTK.L(1)	REVERSE_spCAH2_BOVIN|+spCTRA_BOVIN|	1522.8296
0	20190410_QExHFX1_RSLC1_Beveridge_Clausen_IMP_DSS_JRmethod_R3.08551.08551.3	xl	0.3650(0.3750+0.0850)	0.09	-4.9875	/	K.KPER.T(1)+K.KTER.E(1)	REVERSE_spTAU_HUMAN|+spCYC_HORSE|	1198.6669
0	20190410_QExHFX1_RSLC1_Beveridge_Clausen_IMP_DSS_JRmethod_R3.08560.08560.3	xl	0.3000(0.2600+0.0400)	0.03	1.9164	/	K.MAKR.L(3)+R.NKLTK.A(2)	REVERSE_spANXA5_HUMAN|,spEGF_HUMAN|+REVERSE_spTAU_HUMAN|	1244.7274
0	20190410_QExHFX1_RSLC1_Beveridge_Clausen_IMP_DSS_JRmethod_R3.08563.08563.3	xl	0.7500(0.3150+0.4350)	0.025	4.3917	/	K.FDKFK.H(3)+K.SPSSAKSR.L(6)	spMYG_HUMAN|,spMYG_HORSE|+spTAU_HUMAN|	1639.8569
0	20190410_QExHFX1_RSLC1_Beveridge_Clausen_IMP_DSS_JRmethod_R3.08576.08576.3	xl	0.4450(0.3650+0.2050)	0.08	2.5555	/	K.ETMKFLNDR.L(4)+R.KEFR.K(1)	spK1H7_HUMAN|+spANXA5_HUMAN|	1868.9454
0	20190410_QExHFX1_RSLC1_Beveridge_Clausen_IMP_DSS_JRmethod_R3.08578.08578.4	xl	0.5800(0.5450+0.2950)	0.215	0.1225	/	R.KYWGSR.V(1)+K.SKSVMR.A(2)	spCTRB_BOVIN|+REVERSE_spTAU_HUMAN|	1639.8504
0	20190410_QExHFX1_RSLC1_Beveridge_Clausen_IMP_DSS_JRmethod_R3.08580.08580.3	xl	0.3800(0.3300+0.2950)	0.005	1.2246	/	K.AGFIKR.Q(5)+K.NKHKR.K(4)	Cas9+spRS27A_HUMAN|	1509.8891
0	20190410_QExHFX1_RSLC1_Beveridge_Clausen_IMP_DSS_JRmethod_R3.08588.08588.4	xl	0.4700(0.4700+0.3800)	0.045	-4.1394	/	K.EYTTKGHLR.A(5)+V.KQLR.L(1)	REVERSE_spTRFL_HUMAN|+spCO5_HUMAN|,REVERSE_spKCRM_HUMAN|,REVERSE_spUB2E1_HUMAN|	1784.9896
0	20190410_QExHFX1_RSLC1_Beveridge_Clausen_IMP_DSS_JRmethod_R3.08613.08613.3	xl	0.7600(0.3800+0.3800)	0.045	-3.5896	/	R.SDKNR.G(3)+R.TKYNGDDK.F(2)	Cas9+REVERSE_spGFP_AEQVI|	1695.8063
0	20190410_QExHFX1_RSLC1_Beveridge_Clausen_IMP_DSS_JRmethod_R3.08649.08649.4	xl	0.8900(0.6350+0.4350)	0.135	0.7745	/	R.DLKWWELR.H(3)+R.MDKVER.L(3)	spEGF_HUMAN|+spTRFL_HUMAN|	2059.056
0	20190410_QExHFX1_RSLC1_Beveridge_Clausen_IMP_DSS_JRmethod_R3.08672.08672.3	xl	0.5100(0.4600+0.0500)	0.125	-2.0027	/	R.NKDSR.T(2)+R.VC[160.03]KSSK.T(3)	REVERSE_Cas9+REVERSE_spCO5_HUMAN|	1463.7402
0	20190410_QExHFX1_RSLC1_Beveridge_Clausen_IMP_DSS_JRmethod_R3.08682.08682.3	xl	0.1300(0.1350+0.0600)	0.07	0.9005	/	K.KRKK.K(3)+S.PAFKK.A(4)	spRS27A_HUMAN|,spRS27A_HUMAN|,REVERSE_spRS27A_HUMAN|+REVERSE_spUBE2I_HUMAN|	1285.8234
0	20190410_QExHFX1_RSLC1_Beveridge_Clausen_IMP_DSS_JRmethod_R3.08696.08696.3	xl	0.3350(0.2300+0.2750)	0.335	-1.4969	/	K.VEKGK.S(3)+R.WYNKMK.K(4)	Cas9,spCYC_HUMAN|,spCYC_HORSE|+REVERSE_Cas9	1565.8275
0	20190410_QExHFX1_RSLC1_Beveridge_Clausen_IMP_DSS_JRmethod_R3.08724.08724.3	xl	0.5200(0.3100+0.2100)	0.045	3.1275	/	R.TYEKEA.-(4)+K.YKAK.L(2)	spFABPH_HUMAN|+REVERSE_spCO5_HUMAN|	1385.7078
0	20190410_QExHFX1_RSLC1_Beveridge_Clausen_IMP_DSS_JRmethod_R3.08726.08726.3	xl	0.7500(0.5300+0.4050)	0.035	-3.0709	/	K.GADGKTK.L(5)+K.LKGNK.L(2)	spTAU_HUMAN|+REVERSE_spPEPA_PIG|	1371.7721
0	20190410_QExHFX1_RSLC1_Beveridge_Clausen_IMP_DSS_JRmethod_R3.08790.08790.3	xl	0.7400(0.2350+0.5050)	0.325	-0.7983	/	R.C[160.03]EKDER.F(3)+K.VKILM.-(2)	spCASK_BOVIN|+REVERSE_spNEDD8_HUMAN|	1575.8
0	20190410_QExHFX1_RSLC1_Beveridge_Clausen_IMP_DSS_JRmethod_R3.08806.08806.3	xl	0.3750(0.2150+0.1600)	0.08	-2.4635	/	A.KKRK.K(2)+R.LSKSR.R(3)	spRS27A_HUMAN|,REVERSE_spRS27A_HUMAN|,REVERSE_spRS27A_HUMAN|+Cas9	1285.8193
0	20190410_QExHFX1_RSLC1_Beveridge_Clausen_IMP_DSS_JRmethod_R3.08827.08827.3	xl	0.1750(0.1850+0.1300)	0.175	-1.9962	/	K.GQKNSR.E(3)+K.KHER.H(1)	Cas9+Cas9	1394.7378
0	20190410_QExHFX1_RSLC1_Beveridge_Clausen_IMP_DSS_JRmethod_R3.08829.08829.3	xl	0.5000(0.5150+0.1150)	0.175	2.3222	/	K.KEER.A(1)+K.SKSVMR.A(2)	spCYC_HUMAN|+REVERSE_spTAU_HUMAN|	1404.7394
0	20190410_QExHFX1_RSLC1_Beveridge_Clausen_IMP_DSS_JRmethod_R3.08834.08834.3	xl	0.6250(0.2450+0.3800)	0.025	1.7656	/	K.KQC[160.03]K.N(1)+K.SPSSAKSR.L(6)	spK22E_HUMAN|+spTAU_HUMAN|	1518.7823
0	20190410_QExHFX1_RSLC1_Beveridge_Clausen_IMP_DSS_JRmethod_R3.08835.08835.3	xl	0.3500(0.0950+0.2550)	0.01	3.3145	/	K.FDKFK.H(3)+D.LKPR.N(2)	spMYG_HUMAN|,spMYG_HORSE|+REVERSE_spPEPB_PIG|,REVERSE_spCYB5_HUMAN|,REVERSE_spGSTP1_HUMAN|	1333.7757
0	20190410_QExHFX1_RSLC1_Beveridge_Clausen_IMP_DSS_JRmethod_R3.08861.08861.4	xl	1.0900(0.5200+0.9400)	1.09	2.2461	/	K.DIKER.A(3)+K.NNLTKIQER.E(5)	spGSTA1_HUMAN|+REVERSE_spK22E_HUMAN|	1912.0377
0	20190410_QExHFX1_RSLC1_Beveridge_Clausen_IMP_DSS_JRmethod_R3.08863.08863.4	xl	0.6250(0.2650+0.3600)	0.08	-4.0139	/	R.EPEQKEC[160.03]C[160.03]DAMDGYTER.L(5)+K.YNLYGKDIK.E(6)	REVERSE_spALBU_BOVIN|+spGSTA1_HUMAN|	3367.4681
0	20190410_QExHFX1_RSLC1_Beveridge_Clausen_IMP_DSS_JRmethod_R3.08875.08875.4	xl	0.6500(0.2300+0.4200)	0.65	-0.6479	/	K.SKDGTGSDDK.K(2)+K.TVMENFVAFVDKC[160.03]C[160.03]AADDK.E(12)	spTAU_HUMAN|+spALBU_BOVIN|	3365.4736
0	20190410_QExHFX1_RSLC1_Beveridge_Clausen_IMP_DSS_JRmethod_R3.08880.08880.3	xl	0.8550(0.6300+0.2250)	0.115	-4.8321	/	R.KMRER.S(1)+K.NKHK.R(2)	REVERSE_Cas9+spRS27A_HUMAN|	1381.7612
0	20190410_QExHFX1_RSLC1_Beveridge_Clausen_IMP_DSS_JRmethod_R3.08888.08888.3	xl	0.6800(0.3700+0.3100)	0.01	-0.0573	/	K.GKPPR.R(2)+R.NGKTSK.K(3)	REVERSE_spPDGFB_HUMAN|+spPPIA_HUMAN|	1324.7462
0	20190410_QExHFX1_RSLC1_Beveridge_Clausen_IMP_DSS_JRmethod_R3.08920.08920.3	xl	0.4600(0.3000+0.1600)	0.13	-2.2567	/	A.KKRK.K(2)+R.LSKSR.R(3)	spRS27A_HUMAN|,REVERSE_spRS27A_HUMAN|,REVERSE_spRS27A_HUMAN|+Cas9	1285.8193
0	20190410_QExHFX1_RSLC1_Beveridge_Clausen_IMP_DSS_JRmethod_R3.08938.08938.3	xl	0.5500(0.3350+0.2150)	0.37	2.2863	/	L.NAKER.A(3)+R.VC[160.03]KSSK.T(3)	REVERSE_spCATA_HUMAN|+REVERSE_spCO5_HUMAN|	1461.7609
0	20190410_QExHFX1_RSLC1_Beveridge_Clausen_IMP_DSS_JRmethod_R3.08942.08942.3	xl	0.6450(0.2550+0.3900)	0.04	-0.4091	/	R.EHKK.D(3)+R.LSKSR.R(3)	REVERSE_Cas9+Cas9	1267.7248
0	20190410_QExHFX1_RSLC1_Beveridge_Clausen_IMP_DSS_JRmethod_R3.08945.08945.3	xl	0.2600(0.1400+0.1900)	0.045	2.6764	/	K.DKSPK.F(2)+K.FKDFK.E(2)	spTRFL_HUMAN|+REVERSE_spMYG_HUMAN|,REVERSE_spMYG_HORSE|	1394.7445
0	20190410_QExHFX1_RSLC1_Beveridge_Clausen_IMP_DSS_JRmethod_R3.08955.08955.3	xl	0.3850(0.1750+0.2100)	0.005	-0.0398	/	G.FLKR.Q(3)+K.SSKNAK.R(3)	Cas9,spK2M3_SHEEP|,REVERSE_spGSTA1_HUMAN|,spIL8_HUMAN|+REVERSE_spANT3_HUMAN|	1333.7717
0	20190410_QExHFX1_RSLC1_Beveridge_Clausen_IMP_DSS_JRmethod_R3.08965.08965.3	xl	0.4350(0.3100+0.2250)	0.025	0.1253	/	K.EVKK.D(3)+R.KPLEK.A(1)	Cas9+spTRFE_HUMAN|	1253.7594
0	20190410_QExHFX1_RSLC1_Beveridge_Clausen_IMP_DSS_JRmethod_R3.08967.08967.3	xl	0.4700(0.3200+0.2950)	0.06	4.9014	/	R.KHKNK.K(3)+K.KKEER.A(2)	REVERSE_spRS27A_HUMAN|+spCYC_HUMAN|	1479.8521
0	20190410_QExHFX1_RSLC1_Beveridge_Clausen_IMP_DSS_JRmethod_R3.08973.08973.3	xl	0.5500(0.4250+0.3650)	0.065	-2.7248	/	K.KEER.A(1)+K.RWAKR.E(4)	spCYC_HUMAN|+REVERSE_spUBE2I_HUMAN|	1413.784
0	20190410_QExHFX1_RSLC1_Beveridge_Clausen_IMP_DSS_JRmethod_R3.08974.08974.3	xl	0.8050(0.2700+0.5350)	0.255	4.9047	/	K.MAKR.L(3)+K.NKGITWK.E(2)	REVERSE_spANXA5_HUMAN|,spEGF_HUMAN|+spCYC_HORSE|	1487.8282
0	20190410_QExHFX1_RSLC1_Beveridge_Clausen_IMP_DSS_JRmethod_R3.08976.08976.3	xl	0.7100(0.3550+0.3550)	0.005	-1.2524	/	R.FEKR.L(3)+K.NKADK.L(2)	REVERSE_spANXA5_HUMAN|,REVERSE_spCO5_HUMAN|+REVERSE_spK2C1_HUMAN|	1290.6931
0	20190410_QExHFX1_RSLC1_Beveridge_Clausen_IMP_DSS_JRmethod_R3.08987.08987.4	xl	0.5350(0.1800+0.3550)	0.07	-1.5608	/	K.AFDAGDKK.Y(7)+R.HYC[160.03]GKC[160.03]C[160.03]LTYC[160.03]FNKPEDK.-(14)	REVERSE_spALDOA_RABIT|+spRS27A_HUMAN|	3367.4769
0	20190410_QExHFX1_RSLC1_Beveridge_Clausen_IMP_DSS_JRmethod_R3.08994.08994.3	xl	0.7350(0.4600+0.5050)	0.735	1.9021	/	R.KGKTK.L(3)+R.LKDKK.M(2)	REVERSE_spCAH1_HUMAN|,REVERSE_spCAH2_HUMAN|,REVERSE_spCAH2_BOVIN|+spGELS_HUMAN|	1328.8391
0	20190410_QExHFX1_RSLC1_Beveridge_Clausen_IMP_DSS_JRmethod_R3.09024.09024.3	xl	0.3900(0.1800+0.2100)	0.06	-2.2147	/	R.GPVGKR.L(5)+Q.RVKK.D(3)	spUBE2C_HUMAN|+spKRHB4_HUMAN|,REVERSE_spNQO2_HUMAN|,spGAG_SCVLA|	1279.8088
0	20190410_QExHFX1_RSLC1_Beveridge_Clausen_IMP_DSS_JRmethod_R3.09028.09028.3	xl	0.3100(0.2950+0.0150)	0.005	1.6509	/	R.AQAKK.F(4)+K.KATNE.-(1)	spUBE2I_HUMAN|+spCYC_HUMAN|,spCYC_HORSE|	1243.6772
0	20190410_QExHFX1_RSLC1_Beveridge_Clausen_IMP_DSS_JRmethod_R3.09029.09029.3	xl	0.7250(0.5150+0.4450)	0.31	-4.9467	/	K.REETNAQKGK.W(8)+R.SDKNRGK.S(3)	REVERSE_spGELS_HUMAN|+Cas9	2101.0875
0	20190410_QExHFX1_RSLC1_Beveridge_Clausen_IMP_DSS_JRmethod_R3.09032.09032.3	xl	0.4700(0.2300+0.3700)	0.47	-0.461	/	R.ETKKK.L(3)+R.NKLFK.E(2)	REVERSE_spCYC_HORSE|+REVERSE_spPEPB_PIG|	1418.8496
0	20190410_QExHFX1_RSLC1_Beveridge_Clausen_IMP_DSS_JRmethod_R3.09035.09035.3	xl	0.4650(0.3200+0.2850)	0.075	2.2137	/	K.KSKGK.E(1)+R.KSLKK.G(4)	REVERSE_Cas9+spCRP_HUMAN|	1286.8285
0	20190410_QExHFX1_RSLC1_Beveridge_Clausen_IMP_DSS_JRmethod_R3.09045.09045.3	xl	0.3400(0.2700+0.3150)	0.015	2.7302	/	K.NLKPR.D(3)+K.SSKC[160.03]VR.Q(3)	REVERSE_spCYB5_HUMAN|+spCO5_HUMAN|	1499.8242
0	20190410_QExHFX1_RSLC1_Beveridge_Clausen_IMP_DSS_JRmethod_R3.09047.09047.3	xl	0.5900(0.3900+0.2000)	0.21	-2.7202	/	R.GKPVSR.V(2)+Q.RVKK.D(3)	spTAU_HUMAN|+spKRHB4_HUMAN|,REVERSE_spNQO2_HUMAN|,spGAG_SCVLA|	1309.8193
0	20190410_QExHFX1_RSLC1_Beveridge_Clausen_IMP_DSS_JRmethod_R3.09051.09051.3	xl	0.5650(0.2650+0.4550)	0.565	-3.8679	/	K.KDSSLC[160.03]K.L(1)+R.KWNGEK.M(1)	spTRFE_HUMAN|+spAMYS_HUMAN|	1734.861
0	20190410_QExHFX1_RSLC1_Beveridge_Clausen_IMP_DSS_JRmethod_R3.09064.09064.3	xl	0.4450(0.2850+0.1600)	0.035	-2.953	/	K.KATNE.-(1)+K.SEKLDFK.D(3)	spCYC_HUMAN|,spCYC_HORSE|+spTAU_HUMAN|	1564.7984
0	20190410_QExHFX1_RSLC1_Beveridge_Clausen_IMP_DSS_JRmethod_R3.09067.09067.3	xl	0.4700(0.1800+0.2900)	0.075	-0.9744	/	R.AQAKK.F(4)+K.KPER.T(1)	spUBE2I_HUMAN|+REVERSE_spTAU_HUMAN|	1210.7033
0	20190410_QExHFX1_RSLC1_Beveridge_Clausen_IMP_DSS_JRmethod_R3.09068.09068.3	xl	0.6450(0.5300+0.2550)	0.645	-0.2597	/	R.ETEEQKR.N(6)+K.KTYR.V(1)	spDHE3_BOVIN|+REVERSE_spALBU_HUMAN|,spBGAL_ECOLI|	1622.8263
0	20190410_QExHFX1_RSLC1_Beveridge_Clausen_IMP_DSS_JRmethod_R3.09089.09089.3	xl	0.7850(0.3650+0.4200)	0.1	-0.214	/	K.KEPSR.Y(1)+K.VEKGK.S(3)	REVERSE_spANT3_HUMAN|+Cas9,spCYC_HUMAN|,spCYC_HORSE|	1312.735
0	20190410_QExHFX1_RSLC1_Beveridge_Clausen_IMP_DSS_JRmethod_R3.09093.09093.3	xl	0.7350(0.4350+0.5450)	0.555	-1.1882	/	K.KEER.A(1)+K.RWAKR.E(4)	spCYC_HUMAN|+REVERSE_spUBE2I_HUMAN|	1413.784
0	20190410_QExHFX1_RSLC1_Beveridge_Clausen_IMP_DSS_JRmethod_R3.09100.09100.4	xl	0.7200(0.7200+0.7200)	0.72	-1.5374	/	K.NKGITWK.E(2)+K.NKGITWK.E(2)	spCYC_HORSE|+spCYC_HORSE|	1829.0199
0	20190410_QExHFX1_RSLC1_Beveridge_Clausen_IMP_DSS_JRmethod_R3.09114.09114.3	xl	0.4050(0.1700+0.2350)	0.225	1.9138	/	K.KFAPS.-(1)+R.VEYEKR.V(5)	spUBE2I_HUMAN|+spUBE2I_HUMAN|	1508.7874
0	20190410_QExHFX1_RSLC1_Beveridge_Clausen_IMP_DSS_JRmethod_R3.09128.09128.3	xl	0.3400(0.3500+0.1300)	0.04	3.0171	/	R.KAWR.K(1)+K.SSKC[160.03]VR.Q(3)	spUBE2I_HUMAN|+spCO5_HUMAN|	1432.7608
0	20190410_QExHFX1_RSLC1_Beveridge_Clausen_IMP_DSS_JRmethod_R3.09130.09130.3	xl	0.3100(0.1650+0.2400)	0.09	-1.8422	/	K.HKNK.K(2)+R.WYNKMK.K(4)	REVERSE_spRS27A_HUMAN|+REVERSE_Cas9	1531.7969
0	20190410_QExHFX1_RSLC1_Beveridge_Clausen_IMP_DSS_JRmethod_R3.09134.09134.3	xl	0.5750(0.0950+0.4800)	0.035	0.4742	/	K.EVKK.D(3)+R.KEFR.K(1)	Cas9+spANXA5_HUMAN|	1218.6972
0	20190410_QExHFX1_RSLC1_Beveridge_Clausen_IMP_DSS_JRmethod_R3.09155.09155.3	xl	0.3050(0.3150+0.1600)	0.005	0.9109	/	K.KRKK.K(3)+S.PAFKK.A(4)	spRS27A_HUMAN|,spRS27A_HUMAN|,REVERSE_spRS27A_HUMAN|+REVERSE_spUBE2I_HUMAN|	1285.8234
0	20190410_QExHFX1_RSLC1_Beveridge_Clausen_IMP_DSS_JRmethod_R3.09165.09165.4	xl	1.1250(0.3900+0.7350)	0.045	0.0037	/	N.IKNR.A(2)+K.QQTPKIQK.G(5)	REVERSE_spK22E_HUMAN|,spPEPB_PIG|,spCAH2_HUMAN|,spGSTA1_HUMAN|,spTAU_HUMAN|,spCAH2_BOVIN|+spSSPA_STAAU|	1636.9624
0	20190410_QExHFX1_RSLC1_Beveridge_Clausen_IMP_DSS_JRmethod_R3.09170.09170.3	xl	0.6300(0.3800+0.2500)	0.26	-1.9977	/	R.GKPVSR.V(2)+Q.RVKK.D(3)	spTAU_HUMAN|+spKRHB4_HUMAN|,REVERSE_spNQO2_HUMAN|,spGAG_SCVLA|	1309.8193
0	20190410_QExHFX1_RSLC1_Beveridge_Clausen_IMP_DSS_JRmethod_R3.09179.09179.3	xl	0.8300(0.2950+0.5350)	0.03	-0.54	/	K.KEPSR.Y(1)+R.KKVK.L(2)	REVERSE_spANT3_HUMAN|+spRS27A_HUMAN|	1254.7659
0	20190410_QExHFX1_RSLC1_Beveridge_Clausen_IMP_DSS_JRmethod_R3.09203.09203.3	xl	0.6600(0.2750+0.3850)	0.11	-4.9478	/	S.KKLK.S(2)+R.QWTKR.Y(4)	Cas9,spPEPC_PIG|,spCO5_HUMAN|,REVERSE_spCO5_HUMAN|,spSUMO1_HUMAN|+spUB2E1_HUMAN|	1370.8397
0	20190410_QExHFX1_RSLC1_Beveridge_Clausen_IMP_DSS_JRmethod_R3.09207.09207.3	xl	0.6050(0.2450+0.3600)	0.605	-0.0651	/	K.IEEC[160.03]KSR.Y(5)+K.SKDGTGSDDKK.A(10)	REVERSE_spK2M2_SHEEP|+spTAU_HUMAN|	2195.0375
0	20190410_QExHFX1_RSLC1_Beveridge_Clausen_IMP_DSS_JRmethod_R3.09222.09222.3	xl	0.2000(0.1600+0.0400)	0.055	-3.7742	/	K.DTPKYGGHR.D(4)+R.SKC[160.03]EEMK.A(2)	REVERSE_spKCRM_HUMAN|+spK2M3_SHEEP|,spKRHB1_HUMAN|,spKRHB3_HUMAN|,spKRHB5_HUMAN|,spKRHB6_HUMAN|	2077.956
0	20190410_QExHFX1_RSLC1_Beveridge_Clausen_IMP_DSS_JRmethod_R3.09232.09232.3	xl	0.5550(0.3200+0.3650)	0.385	-4.5882	/	K.EGNWKR.L(5)+K.HFSKSKR.M(4)	REVERSE_spAMYS_HUMAN|+spCO5_HUMAN|	1814.9539
0	20190410_QExHFX1_RSLC1_Beveridge_Clausen_IMP_DSS_JRmethod_R3.09241.09241.3	xl	0.4800(0.4200+0.3100)	0.07	2.2154	/	K.ETMKFLNDR.L(4)+R.TGKDR.V(3)	spK1H7_HUMAN|+spEGF_HUMAN|	1865.9305
0	20190410_QExHFX1_RSLC1_Beveridge_Clausen_IMP_DSS_JRmethod_R3.09244.09244.3	xl	0.3900(0.1350+0.3450)	0.005	-3.0722	/	K.HKGGK.E(2)+K.KDWDPK.K(1)	REVERSE_spCYC_HUMAN|,REVERSE_spCYC_HORSE|+Cas9	1450.7568
0	20190410_QExHFX1_RSLC1_Beveridge_Clausen_IMP_DSS_JRmethod_R3.09254.09254.3	xl	0.6650(0.4550+0.3650)	0.13	-0.603	/	K.KEPSR.Y(1)+K.KFEEAR.D(1)	REVERSE_spANT3_HUMAN|+REVERSE_spPRDX1_HUMAN|	1531.7994
0	20190410_QExHFX1_RSLC1_Beveridge_Clausen_IMP_DSS_JRmethod_R3.09255.09255.4	xl	1.1650(0.6150+0.5750)	1.165	-1.1551	/	R.VKENFDK.A(2)+K.VNFKIR.H(4)	spRETBP_HUMAN|+spGFP_AEQVI|	1791.9882
0	20190410_QExHFX1_RSLC1_Beveridge_Clausen_IMP_DSS_JRmethod_R3.09260.09260.3	xl	0.2550(0.2400+0.2550)	0.005	2.6848	/	R.KNVR.L(1)+R.YTKR.S(3)	REVERSE_spEGF_HUMAN|+REVERSE_spBGAL_ECOLI|	1219.7036
0	20190410_QExHFX1_RSLC1_Beveridge_Clausen_IMP_DSS_JRmethod_R3.09274.09274.4	xl	0.9950(0.3800+0.8600)	0.115	-0.6534	/	R.LSKSR.R(3)+K.MKNYWR.Q(2)	Cas9+Cas9	1623.8555
0	20190410_QExHFX1_RSLC1_Beveridge_Clausen_IMP_DSS_JRmethod_R3.09285.09285.4	xl	0.5500(0.2950+0.2550)	0.005	1.3728	/	K.KDDSGTGDK.S(1)+R.KGVPGR.A(1)	REVERSE_spTAU_HUMAN|+REVERSE_spUBE2C_HUMAN|	1671.8427
0	20190410_QExHFX1_RSLC1_Beveridge_Clausen_IMP_DSS_JRmethod_R3.09290.09290.3	xl	0.6400(0.3450+0.5750)	0.215	4.1012	/	R.EEKK.K(3)+R.HGGYKPTDK.H(5)	REVERSE_spCYC_HUMAN|+spKCRM_HUMAN|	1671.8467
0	20190410_QExHFX1_RSLC1_Beveridge_Clausen_IMP_DSS_JRmethod_R3.09303.09303.3	xl	0.7200(0.3600+0.3600)	0.61	2.1682	/	K.DFQFYKVR.E(6)+S.PAFKK.A(4)	Cas9+REVERSE_spUBE2I_HUMAN|	1828.9875
0	20190410_QExHFX1_RSLC1_Beveridge_Clausen_IMP_DSS_JRmethod_R3.09310.09310.3	xl	0.8950(0.4800+0.6800)	0.015	4.2193	/	L.NAKER.A(3)+R.TPC[160.03]KGGIR.Y(4)	REVERSE_spCATA_HUMAN|+spDHE3_BOVIN|	1641.862
0	20190410_QExHFX1_RSLC1_Beveridge_Clausen_IMP_DSS_JRmethod_R3.09312.09312.3	xl	0.4800(0.3300+0.3950)	0.02	3.978	/	R.QHKLR.K(3)+K.RTGKDR.V(4)	spRASH_HUMAN|+spEGF_HUMAN|	1549.88
0	20190410_QExHFX1_RSLC1_Beveridge_Clausen_IMP_DSS_JRmethod_R3.09317.09317.4	xl	0.4500(0.3350+0.3600)	0.105	-2.6536	/	K.HTGKDMVR.L(4)+R.TGKDR.V(3)	spEGF_HUMAN|+spEGF_HUMAN|	1655.8413
0	20190410_QExHFX1_RSLC1_Beveridge_Clausen_IMP_DSS_JRmethod_R3.09321.09321.3	xl	0.6100(0.3650+0.2450)	0.165	1.9765	/	K.GKEVDGM.-(2)+K.KISHR.D(1)	REVERSE_spCYC_HORSE|+REVERSE_Cas9	1511.7765
0	20190410_QExHFX1_RSLC1_Beveridge_Clausen_IMP_DSS_JRmethod_R3.09324.09324.3	xl	0.3800(0.1150+0.2650)	0.005	-3.0461	/	E.DVPKR.T(4)+K.KRKK.K(3)	REVERSE_spTRFE_HUMAN|,REVERSE_spTRFL_HUMAN|+spRS27A_HUMAN|,spRS27A_HUMAN|,REVERSE_spRS27A_HUMAN|	1309.8193
0	20190410_QExHFX1_RSLC1_Beveridge_Clausen_IMP_DSS_JRmethod_R3.09332.09332.3	xl	0.4600(0.3050+0.1550)	0.005	-1.7786	/	R.KGKSIR.E(3)+R.KREI.-(1)	spPEPB_PIG|+spK1C15_SHEEP|,REVERSE_spDHE3_BOVIN|	1369.8405
0	20190410_QExHFX1_RSLC1_Beveridge_Clausen_IMP_DSS_JRmethod_R3.09393.09393.4	xl	0.5300(0.3700+0.1600)	0.04	-3.9182	/	K.AKSYK.T(2)+R.DEGKASSAK.Q(4)	REVERSE_spCATA_HUMAN|+spALBU_HUMAN|	1624.8307
0	20190410_QExHFX1_RSLC1_Beveridge_Clausen_IMP_DSS_JRmethod_R3.09398.09398.4	xl	1.1300(0.5050+0.8700)	0.24	-0.052	/	R.LSKSR.R(3)+K.MKNYWR.Q(2)	Cas9+Cas9	1623.8555
0	20190410_QExHFX1_RSLC1_Beveridge_Clausen_IMP_DSS_JRmethod_R3.09404.09404.4	xl	0.6350(0.3900+0.2450)	0.005	1.5919	/	K.KDDSGTGDK.S(1)+R.KGVPGR.A(1)	REVERSE_spTAU_HUMAN|+REVERSE_spUBE2C_HUMAN|	1671.8427
0	20190410_QExHFX1_RSLC1_Beveridge_Clausen_IMP_DSS_JRmethod_R3.09443.09443.3	xl	0.6000(0.3000+0.3850)	0.09	-2.0664	/	K.NKADK.L(2)+K.RKKVK.L(2)	REVERSE_spK2C1_HUMAN|+spRS27A_HUMAN|	1369.8405
0	20190410_QExHFX1_RSLC1_Beveridge_Clausen_IMP_DSS_JRmethod_R3.09461.09461.3	xl	0.8400(0.5800+0.3750)	0.02	0.7485	/	K.GRNKDSR.T(4)+K.NVKSK.L(3)	REVERSE_Cas9+spTAU_HUMAN|	1543.843
0	20190410_QExHFX1_RSLC1_Beveridge_Clausen_IMP_DSS_JRmethod_R3.09467.09467.3	xl	0.6450(0.1900+0.4550)	0.25	1.5787	/	E.EDKK.H(3)+K.STKGNR.S(3)	Cas9,REVERSE_spKRHB4_HUMAN|+REVERSE_spPPIA_HUMAN|	1317.6888
0	20190410_QExHFX1_RSLC1_Beveridge_Clausen_IMP_DSS_JRmethod_R3.09476.09476.3	xl	0.8300(0.4750+0.3550)	0.21	3.761	/	R.KKVK.L(2)+K.LC[160.03]KLR.K(3)	spRS27A_HUMAN|+spEGF_HUMAN|	1327.8373
0	20190410_QExHFX1_RSLC1_Beveridge_Clausen_IMP_DSS_JRmethod_R3.09477.09477.3	xl	0.5650(0.2900+0.4700)	0.35	1.7868	/	R.ERMKR.L(4)+K.KKEER.A(2)	Cas9+spCYC_HUMAN|	1544.8456
0	20190410_QExHFX1_RSLC1_Beveridge_Clausen_IMP_DSS_JRmethod_R3.09488.09488.3	xl	0.2000(0.2100+0.2150)	0.2	2.2715	/	R.C[160.03]EKDER.F(3)+K.LC[160.03]KLR.K(3)	spCASK_BOVIN|+spEGF_HUMAN|	1661.8228
0	20190410_QExHFX1_RSLC1_Beveridge_Clausen_IMP_DSS_JRmethod_R3.09492.09492.3	xl	0.6500(0.6550+0.2100)	0.65	1.5389	/	K.HGGPKDEER.H(5)+T.KAER.G(1)	spSODC_HUMAN|+Cas9,REVERSE_spIGF2_HUMAN|	1663.8277
0	20190410_QExHFX1_RSLC1_Beveridge_Clausen_IMP_DSS_JRmethod_R3.09494.09494.3	xl	0.4350(0.2350+0.3450)	0.435	4.9899	/	K.KDPYSK.L(1)+K.VSMSKNSK.L(5)	REVERSE_spCO5_HUMAN|+spUB2E1_HUMAN|	1753.892
0	20190410_QExHFX1_RSLC1_Beveridge_Clausen_IMP_DSS_JRmethod_R3.09523.09523.3	xl	0.5350(0.3900+0.2700)	0.03	-0.3641	/	K.KEPSR.Y(1)+K.KFEEAR.D(1)	REVERSE_spANT3_HUMAN|+REVERSE_spPRDX1_HUMAN|	1531.7994
0	20190410_QExHFX1_RSLC1_Beveridge_Clausen_IMP_DSS_JRmethod_R3.09537.09537.3	xl	0.8600(0.2850+0.6450)	0.275	0.1797	/	R.TKLAK.L(2)+R.VYAC[160.03]DVDKK.L(8)	REVERSE_spGSTA1_HUMAN|+REVERSE_spK2M2_SHEEP|	1793.9596
0	20190410_QExHFX1_RSLC1_Beveridge_Clausen_IMP_DSS_JRmethod_R3.09559.09559.3	xl	0.3800(0.3250+0.1800)	0.005	3.1137	/	P.EAKR.M(3)+-.IERKR.S(4)	spALBU_HUMAN|,spIGF2_HUMAN|+REVERSE_spK1C15_SHEEP|	1340.7888
0	20190410_QExHFX1_RSLC1_Beveridge_Clausen_IMP_DSS_JRmethod_R3.09568.09568.3	xl	0.3750(0.1900+0.1850)	0.06	-1.6175	/	A.KKRK.K(2)+R.SKSLR.A(2)	spRS27A_HUMAN|,REVERSE_spRS27A_HUMAN|,REVERSE_spRS27A_HUMAN|+REVERSE_Cas9	1285.8193
0	20190410_QExHFX1_RSLC1_Beveridge_Clausen_IMP_DSS_JRmethod_R3.09573.09573.3	xl	0.6100(0.1500+0.4600)	0.005	-2.1385	/	E.DVPKR.T(4)+K.KRKK.K(3)	REVERSE_spTRFE_HUMAN|,REVERSE_spTRFL_HUMAN|+spRS27A_HUMAN|,spRS27A_HUMAN|,REVERSE_spRS27A_HUMAN|	1309.8193
0	20190410_QExHFX1_RSLC1_Beveridge_Clausen_IMP_DSS_JRmethod_R3.09622.09622.3	xl	0.4950(0.2350+0.2600)	0.065	-2.9873	/	R.DAHKSEVAHR.F(4)+R.SKASSPSKPPTR.V(2)	spALBU_HUMAN|+REVERSE_spTAU_HUMAN|	2528.3094
0	20190410_QExHFX1_RSLC1_Beveridge_Clausen_IMP_DSS_JRmethod_R3.09635.09635.3	xl	0.4450(0.4100+0.2800)	0.015	3.0691	/	K.DFVKR.L(4)+R.KEFR.K(1)	REVERSE_spANXA5_HUMAN|+spANXA5_HUMAN|	1379.7561
0	20190410_QExHFX1_RSLC1_Beveridge_Clausen_IMP_DSS_JRmethod_R3.09649.09649.3	xl	0.4500(0.2050+0.3250)	0.155	-1.1623	/	R.TKLAK.L(2)+K.VFKNSK.Y(3)	REVERSE_spGSTA1_HUMAN|+spCTRA_BOVIN|	1418.8496
0	20190410_QExHFX1_RSLC1_Beveridge_Clausen_IMP_DSS_JRmethod_R3.09650.09650.3	xl	0.6800(0.3950+0.2850)	0.1	-4.7855	/	K.IEEC[160.03]KSR.Y(5)+K.KDEK.E(1)	REVERSE_spK2M2_SHEEP|+spKRHB4_HUMAN|	1576.7766
0	20190410_QExHFX1_RSLC1_Beveridge_Clausen_IMP_DSS_JRmethod_R3.09654.09654.4	xl	1.2650(0.7700+0.4950)	0.21	-0.0907	/	K.GQKNSR.E(3)+R.KDFQFYK.V(1)	Cas9+Cas9	1800.9158
0	20190410_QExHFX1_RSLC1_Beveridge_Clausen_IMP_DSS_JRmethod_R3.09674.09674.3	xl	0.3350(0.2250+0.2650)	0.07	-4.9876	/	D.KFC[160.03]R.C(1)+K.QFFKNWR.D(4)	spKRA33_SHEEP|,spKRA34_SHEEP|,REVERSE_spSYH_HUMAN|+spGELS_HUMAN|	1771.898
0	20190410_QExHFX1_RSLC1_Beveridge_Clausen_IMP_DSS_JRmethod_R3.09675.09675.3	xl	0.6650(0.2250+0.4400)	0.665	3.105	/	R.EHKK.D(3)+R.TPC[160.03]KGGIR.Y(4)	REVERSE_Cas9+spDHE3_BOVIN|	1565.8347
0	20190410_QExHFX1_RSLC1_Beveridge_Clausen_IMP_DSS_JRmethod_R3.09676.09676.4	xl	0.5550(0.3900+0.5250)	0.025	0.179	/	R.C[160.03]WKTR.S(3)+R.VEYEKR.V(5)	REVERSE_spKRB2D_SHEEP|+spUBE2I_HUMAN|	1709.8558
0	20190410_QExHFX1_RSLC1_Beveridge_Clausen_IMP_DSS_JRmethod_R3.09681.09681.3	xl	0.3500(0.0550+0.2950)	0.02	3.0118	/	K.C[160.03]QKK.V(3)+E.DVPKR.T(4)	REVERSE_spK22E_HUMAN|+REVERSE_spTRFE_HUMAN|,REVERSE_spTRFL_HUMAN|	1313.7125
0	20190410_QExHFX1_RSLC1_Beveridge_Clausen_IMP_DSS_JRmethod_R3.09685.09685.3	xl	0.6100(0.2200+0.3900)	0.61	-2.7892	/	K.KRKK.K(3)+R.LSKSR.R(3)	spRS27A_HUMAN|,spRS27A_HUMAN|,REVERSE_spRS27A_HUMAN|+Cas9	1285.8193
0	20190410_QExHFX1_RSLC1_Beveridge_Clausen_IMP_DSS_JRmethod_R3.09699.09699.3	xl	0.3750(0.3150+0.3050)	0.375	1.1022	/	K.NLKPR.D(3)+K.RWAKR.E(4)	REVERSE_spCYB5_HUMAN|+REVERSE_spUBE2I_HUMAN|	1479.8786
0	20190410_QExHFX1_RSLC1_Beveridge_Clausen_IMP_DSS_JRmethod_R3.09704.09704.3	xl	0.4600(0.3700+0.4250)	0.46	2.1852	/	K.NLKPR.D(3)+R.NMRKVR.G(4)	REVERSE_spCYB5_HUMAN|+spTRFL_HUMAN|	1566.914
0	20190410_QExHFX1_RSLC1_Beveridge_Clausen_IMP_DSS_JRmethod_R3.09714.09714.3	xl	0.1400(0.0400+0.1450)	0.03	-4.824	/	K.HKPK.A(2)+M.KGKFLK.V(3)	spALBU_BOVIN|,spALBU_HUMAN|+spSSPA_STAAU|	1365.8496
0	20190410_QExHFX1_RSLC1_Beveridge_Clausen_IMP_DSS_JRmethod_R3.09717.09717.3	xl	0.6950(0.3700+0.3250)	0.695	4.0124	/	-.FRFIKR.A(5)+K.NKADK.L(2)	REVERSE_spGSTA1_HUMAN|+REVERSE_spK2C1_HUMAN|	1577.9041
0	20190410_QExHFX1_RSLC1_Beveridge_Clausen_IMP_DSS_JRmethod_R3.09731.09731.4	xl	0.8650(0.5400+0.3250)	0.865	0.8535	/	R.EVKDMR.S(3)+R.KIFRF.-(1)	REVERSE_spTRFL_HUMAN|+spGSTA1_HUMAN|	1623.8806
0	20190410_QExHFX1_RSLC1_Beveridge_Clausen_IMP_DSS_JRmethod_R3.09734.09734.3	xl	0.4100(0.0800+0.3300)	0.18	-2.9353	/	K.FKMK.Y(2)+K.KEPSR.Y(1)	spRETBP_HUMAN|+REVERSE_spANT3_HUMAN|	1305.7114
0	20190410_QExHFX1_RSLC1_Beveridge_Clausen_IMP_DSS_JRmethod_R3.09740.09740.3	xl	0.4100(0.3400+0.3150)	0.02	2.3845	/	R.VNKR.T(3)+R.YTKR.S(3)	spEGF_HUMAN|+REVERSE_spBGAL_ECOLI|	1219.7036
0	20190410_QExHFX1_RSLC1_Beveridge_Clausen_IMP_DSS_JRmethod_R3.09742.09742.3	xl	0.8450(0.4800+0.4300)	0.285	1.7423	/	K.KSKGKEVK.A(3)+K.YSKAK.V(3)	REVERSE_Cas9+spCATA_HUMAN|	1635.9559
0	20190410_QExHFX1_RSLC1_Beveridge_Clausen_IMP_DSS_JRmethod_R3.09743.09743.3	xl	0.4200(0.3350+0.0850)	0.025	-2.546	/	R.FEKR.L(3)+K.KEDAK.F(1)	REVERSE_spANXA5_HUMAN|,REVERSE_spCO5_HUMAN|+REVERSE_spALBU_BOVIN|	1305.6928
0	20190410_QExHFX1_RSLC1_Beveridge_Clausen_IMP_DSS_JRmethod_R3.09749.09749.3	xl	0.9300(0.4550+0.4750)	0.05	-1.7938	/	L.AKVFK.N(2)+R.KKAGGR.L(2)	spCTRA_BOVIN|,spCO5_HUMAN|+REVERSE_spRS27A_HUMAN|	1344.8241
0	20190410_QExHFX1_RSLC1_Beveridge_Clausen_IMP_DSS_JRmethod_R3.09755.09755.4	xl	0.7450(0.3100+0.6800)	0.02	3.5156	/	K.GKPPR.R(2)+K.QLSAC[160.03]KLR.Q(6)	REVERSE_spPDGFB_HUMAN|+REVERSE_spALBU_HUMAN|	1665.9348
0	20190410_QExHFX1_RSLC1_Beveridge_Clausen_IMP_DSS_JRmethod_R3.09759.09759.3	xl	0.7150(0.3250+0.3900)	0.515	2.292	/	-.ENTAKK.L(5)+K.GRNKDSR.T(4)	REVERSE_spCYC_HUMAN|,REVERSE_spCYC_HORSE|+REVERSE_Cas9	1658.8699
0	20190410_QExHFX1_RSLC1_Beveridge_Clausen_IMP_DSS_JRmethod_R3.09765.09765.3	xl	0.6700(0.3900+0.2800)	0.06	-0.4281	/	R.EVKDMR.S(3)+R.TGKPTK.L(3)	REVERSE_spTRFL_HUMAN|+REVERSE_spSYH_HUMAN|	1544.8232
0	20190410_QExHFX1_RSLC1_Beveridge_Clausen_IMP_DSS_JRmethod_R3.09780.09780.3	xl	0.8050(0.6450+0.3800)	0.035	-4.2955	/	K.KSTKGNR.S(1)+R.NKDSR.T(2)	REVERSE_spPPIA_HUMAN|+REVERSE_Cas9	1545.8222
0	20190410_QExHFX1_RSLC1_Beveridge_Clausen_IMP_DSS_JRmethod_R3.09788.09788.4	xl	0.8850(0.5500+0.5800)	0.535	-1.4879	/	R.ISKGKR.L(3)+R.VEYEKR.V(5)	REVERSE_spPEPB_PIG|+spUBE2I_HUMAN|	1647.9307
0	20190410_QExHFX1_RSLC1_Beveridge_Clausen_IMP_DSS_JRmethod_R3.09800.09800.3	xl	0.5550(0.3250+0.3100)	0.05	1.0017	/	R.C[160.03]C[160.03]TKPESER.M(4)+K.FAAKR.E(4)	spALBU_BOVIN|+REVERSE_spCATG_HUMAN|	1894.9029
0	20190410_QExHFX1_RSLC1_Beveridge_Clausen_IMP_DSS_JRmethod_R3.09803.09803.4	xl	1.1700(0.6400+0.7700)	0.05	-1.4504	/	K.EDKKVR.Q(4)+K.RTGKDR.V(4)	REVERSE_spKRHB4_HUMAN|+spEGF_HUMAN|	1642.9114
0	20190410_QExHFX1_RSLC1_Beveridge_Clausen_IMP_DSS_JRmethod_R3.09818.09818.3	xl	0.4050(0.2600+0.1450)	0.025	1.4323	/	R.EDKEC[160.03]R.L(3)+V.KQIESK.T(1)	REVERSE_spCASK_BOVIN|+spTHIO_HUMAN|	1704.8352
0	20190410_QExHFX1_RSLC1_Beveridge_Clausen_IMP_DSS_JRmethod_R3.09835.09835.3	xl	0.7000(0.3450+0.4800)	0.7	-3.7361	/	R.AQAKK.F(4)+K.IDKGYLNYK.S(3)	spUBE2I_HUMAN|+REVERSE_spGSTA1_HUMAN|	1794.9879
0	20190410_QExHFX1_RSLC1_Beveridge_Clausen_IMP_DSS_JRmethod_R3.09854.09854.3	xl	0.3350(0.0700+0.2650)	0.01	3.8445	/	K.KFAPS.-(1)+R.MDKVER.L(3)	spUBE2I_HUMAN|+spTRFL_HUMAN|	1462.7489
0	20190410_QExHFX1_RSLC1_Beveridge_Clausen_IMP_DSS_JRmethod_R3.09859.09859.3	xl	0.5200(0.5200+0.4900)	0.52	0.0916	/	K.VMKQLK.R(3)+K.VSKLK.K(3)	Cas9+REVERSE_Cas9	1456.905
0	20190410_QExHFX1_RSLC1_Beveridge_Clausen_IMP_DSS_JRmethod_R3.09861.09861.3	xl	0.3450(0.1350+0.2100)	0.025	-2.5766	/	K.AWGGKK.E(5)+R.FEKR.L(3)	spALDOA_RABIT|+REVERSE_spANXA5_HUMAN|,REVERSE_spCO5_HUMAN|	1361.7455
0	20190410_QExHFX1_RSLC1_Beveridge_Clausen_IMP_DSS_JRmethod_R3.09862.09862.3	xl	0.6500(0.3400+0.5500)	0.33	-1.639	/	K.ALKTR.L(3)+K.NLKPR.D(3)	spGSTA1_HUMAN|+REVERSE_spCYB5_HUMAN|	1351.8299
0	20190410_QExHFX1_RSLC1_Beveridge_Clausen_IMP_DSS_JRmethod_R3.09885.09885.3	xl	0.6150(0.2400+0.6100)	0.01	-4.211	/	R.DKGTR.K(2)+R.TPC[160.03]KGGIR.Y(4)	REVERSE_spEGF_HUMAN|+spDHE3_BOVIN|	1600.8354
0	20190410_QExHFX1_RSLC1_Beveridge_Clausen_IMP_DSS_JRmethod_R3.09888.09888.3	xl	0.5450(0.3150+0.2300)	0.01	2.8365	/	K.FDKFK.H(3)+D.LKPR.N(2)	spMYG_HUMAN|,spMYG_HORSE|+REVERSE_spPEPB_PIG|,REVERSE_spCYB5_HUMAN|,REVERSE_spGSTP1_HUMAN|	1333.7757
0	20190410_QExHFX1_RSLC1_Beveridge_Clausen_IMP_DSS_JRmethod_R3.09932.09932.3	xl	0.3850(0.1450+0.2400)	0.245	-1.5084	/	R.GKPVSR.V(2)+Q.RVKK.D(3)	spTAU_HUMAN|+spKRHB4_HUMAN|,REVERSE_spNQO2_HUMAN|,spGAG_SCVLA|	1309.8193
0	20190410_QExHFX1_RSLC1_Beveridge_Clausen_IMP_DSS_JRmethod_R3.09936.09936.3	xl	0.4100(0.2150+0.1950)	0.03	-3.3625	/	K.AIMKR.V(4)+K.KQC[160.03]K.N(1)	REVERSE_Cas9+spK22E_HUMAN|	1317.726
0	20190410_QExHFX1_RSLC1_Beveridge_Clausen_IMP_DSS_JRmethod_R3.09975.09975.3	xl	0.5100(0.2500+0.5100)	0.095	-0.9433	/	K.KTER.E(1)+K.NLKPR.D(3)	spCYC_HORSE|+REVERSE_spCYB5_HUMAN|	1296.7513
0	20190410_QExHFX1_RSLC1_Beveridge_Clausen_IMP_DSS_JRmethod_R3.09980.09980.3	xl	0.6600(0.3650+0.4200)	0.045	4.8253	/	R.KWNGEK.M(1)+R.SPEKK.A(4)	spAMYS_HUMAN|+spANT3_HUMAN|	1485.7827
0	20190410_QExHFX1_RSLC1_Beveridge_Clausen_IMP_DSS_JRmethod_R3.09982.09982.3	xl	0.7100(0.4750+0.2650)	0.125	-4.6435	/	K.FKHTHDK.T(2)+R.TGKDR.V(3)	spPDGFB_HUMAN|+spEGF_HUMAN|	1624.8321
0	20190410_QExHFX1_RSLC1_Beveridge_Clausen_IMP_DSS_JRmethod_R3.10007.10007.3	xl	0.4900(0.2450+0.2450)	0.49	-4.676	/	K.DDSIDNKVLTR.S(7)+K.SKDGTGSDDKK.A(2)	Cas9+spTAU_HUMAN|	2549.2455
0	20190410_QExHFX1_RSLC1_Beveridge_Clausen_IMP_DSS_JRmethod_R3.10012.10012.3	xl	0.7250(0.2600+0.4650)	0.43	-4.4423	/	K.KYPK.L(1)+K.SRKGNLDSR.G(3)	Cas9+REVERSE_spEGF_HUMAN|	1703.9318
0	20190410_QExHFX1_RSLC1_Beveridge_Clausen_IMP_DSS_JRmethod_R3.10013.10013.3	xl	0.2350(0.1950+0.2200)	0.035	3.6385	/	R.DMEKEK.T(4)+H.FGKDK.S(3)	spBID_HUMAN|+spTRFE_HUMAN|,spTRFL_HUMAN|	1509.7384
0	20190410_QExHFX1_RSLC1_Beveridge_Clausen_IMP_DSS_JRmethod_R3.10015.10015.3	xl	0.2700(0.2700+0.1400)	0.005	4.4621	/	K.GLWKSK.F(4)+K.KQC[160.03]K.N(1)	spANT3_HUMAN|+spK22E_HUMAN|	1417.7751
0	20190410_QExHFX1_RSLC1_Beveridge_Clausen_IMP_DSS_JRmethod_R3.10029.10029.3	xl	0.7400(0.3150+0.6250)	0.6	0.486	/	R.TKLAK.L(2)+R.VYAC[160.03]DVDKK.L(8)	REVERSE_spGSTA1_HUMAN|+REVERSE_spK2M2_SHEEP|	1793.9596
0	20190410_QExHFX1_RSLC1_Beveridge_Clausen_IMP_DSS_JRmethod_R3.10038.10038.3	xl	0.4200(0.2850+0.1350)	0.05	2.1425	/	R.KGVPGR.A(1)+S.PAFKK.A(4)	REVERSE_spUBE2C_HUMAN|+REVERSE_spUBE2I_HUMAN|	1339.7975
0	20190410_QExHFX1_RSLC1_Beveridge_Clausen_IMP_DSS_JRmethod_R3.10040.10040.3	xl	0.6600(0.4850+0.4200)	0.055	4.7875	/	A.EKPK.N(2)+K.HVC[160.03]AEKDK.R(6)	spCATA_HUMAN|,spGSTA1_HUMAN|+REVERSE_spTRFE_HUMAN|	1623.829
0	20190410_QExHFX1_RSLC1_Beveridge_Clausen_IMP_DSS_JRmethod_R3.10043.10043.3	xl	0.4650(0.3850+0.3250)	0.035	3.6058	/	L.ERKR.S(3)+R.VNKR.T(3)	REVERSE_spK1C15_SHEEP|+spEGF_HUMAN|	1240.7363
0	20190410_QExHFX1_RSLC1_Beveridge_Clausen_IMP_DSS_JRmethod_R3.10060.10060.3	xl	0.7400(0.3000+0.6850)	0.74	2.7365	/	K.KEER.A(1)+K.QQKLGRVR.E(3)	spCYC_HUMAN|+REVERSE_spSYH_HUMAN|	1681.9587
0	20190410_QExHFX1_RSLC1_Beveridge_Clausen_IMP_DSS_JRmethod_R3.10069.10069.3	xl	0.7050(0.7050+0.7050)	0.705	-0.7401	/	K.LDKLER.F(3)+K.LDKLER.F(3)	REVERSE_spLALBA_BOVIN|+REVERSE_spLALBA_BOVIN|	1682.9566
0	20190410_QExHFX1_RSLC1_Beveridge_Clausen_IMP_DSS_JRmethod_R3.10073.10073.3	xl	0.4350(0.3150+0.2350)	0.085	3.6135	/	K.DFNEKVR.F(5)+R.FEKR.L(3)	REVERSE_spRETBP_HUMAN|+REVERSE_spANXA5_HUMAN|,REVERSE_spCO5_HUMAN|	1622.8416
0	20190410_QExHFX1_RSLC1_Beveridge_Clausen_IMP_DSS_JRmethod_R3.10076.10076.3	xl	0.4900(0.2600+0.2300)	0.235	-2.2074	/	R.GKPVSR.V(2)+Q.RVKK.D(3)	spTAU_HUMAN|+spKRHB4_HUMAN|,REVERSE_spNQO2_HUMAN|,spGAG_SCVLA|	1309.8193
0	20190410_QExHFX1_RSLC1_Beveridge_Clausen_IMP_DSS_JRmethod_R3.10087.10087.3	xl	0.6050(0.2000+0.4050)	0.035	4.8353	/	R.FEKR.L(3)+R.HGGYKPTDK.H(5)	REVERSE_spANXA5_HUMAN|,REVERSE_spCO5_HUMAN|+spKCRM_HUMAN|	1717.8787
0	20190410_QExHFX1_RSLC1_Beveridge_Clausen_IMP_DSS_JRmethod_R3.10100.10100.3	xl	0.4400(0.2150+0.4050)	0.02	2.3326	/	K.HKNK.K(2)+A.TKAVC[160.03]VLK.G(2)	REVERSE_spRS27A_HUMAN|+spSODC_HUMAN|	1580.9072
0	20190410_QExHFX1_RSLC1_Beveridge_Clausen_IMP_DSS_JRmethod_R3.10109.10109.3	xl	0.6250(0.4550+0.3650)	0.055	1.0064	/	R.KGKTK.L(3)+R.LKDKK.M(2)	REVERSE_spCAH1_HUMAN|,REVERSE_spCAH2_HUMAN|,REVERSE_spCAH2_BOVIN|+spGELS_HUMAN|	1328.8391
0	20190410_QExHFX1_RSLC1_Beveridge_Clausen_IMP_DSS_JRmethod_R3.10119.10119.3	xl	0.4750(0.2850+0.1900)	0.05	-2.3005	/	R.KLTR.A(1)+R.TYEKEA.-(4)	REVERSE_spLYSC_HUMAN|,spDHE3_BOVIN|+spFABPH_HUMAN|	1393.7452
0	20190410_QExHFX1_RSLC1_Beveridge_Clausen_IMP_DSS_JRmethod_R3.10125.10125.3	xl	0.5600(0.3000+0.2600)	0.25	4.2966	/	K.AWGGKK.E(5)+R.C[160.03]WKTR.S(3)	spALDOA_RABIT|+REVERSE_spKRB2D_SHEEP|	1532.7921
0	20190410_QExHFX1_RSLC1_Beveridge_Clausen_IMP_DSS_JRmethod_R3.10129.10129.3	xl	0.3000(0.0900+0.2100)	0.095	0.0423	/	-.KDEPK.N(1)+K.KGKEVDG.-(3)	REVERSE_spRS27A_HUMAN|+REVERSE_spCYC_HUMAN|,REVERSE_spCYC_HORSE|	1484.7722
0	20190410_QExHFX1_RSLC1_Beveridge_Clausen_IMP_DSS_JRmethod_R3.10146.10146.3	xl	0.5400(0.3700+0.4350)	0.26	1.8888	/	K.RFEKR.L(4)+K.SSKC[160.03]VR.Q(3)	REVERSE_spANXA5_HUMAN|+spCO5_HUMAN|	1607.8565
0	20190410_QExHFX1_RSLC1_Beveridge_Clausen_IMP_DSS_JRmethod_R3.10148.10148.3	xl	0.5800(0.3800+0.3350)	0.115	3.4013	/	-.KRAK.L(1)+R.MVSKSK.D(4)	REVERSE_spNQO1_HUMAN|+spTAU_HUMAN|	1317.7802
0	20190410_QExHFX1_RSLC1_Beveridge_Clausen_IMP_DSS_JRmethod_R3.10157.10157.3	xl	0.7650(0.4300+0.3350)	0.005	-3.3458	/	K.KKEER.A(2)+L.QKLK.L(2)	spCYC_HUMAN|+spCTRA_BOVIN|,spCO5_HUMAN|	1341.7979
0	20190410_QExHFX1_RSLC1_Beveridge_Clausen_IMP_DSS_JRmethod_R3.10160.10160.3	xl	0.7800(0.3500+0.5900)	0.395	-0.764	/	K.ADEKK.F(4)+K.NPTAFKK.Y(6)	spALBU_BOVIN|+spUBE2C_HUMAN|	1531.8245
0	20190410_QExHFX1_RSLC1_Beveridge_Clausen_IMP_DSS_JRmethod_R3.10163.10163.3	xl	0.4200(0.1650+0.3050)	0.105	1.2139	/	K.EVKK.D(3)+K.KDWDPKK.Y(1)	Cas9+Cas9	1555.8609
0	20190410_QExHFX1_RSLC1_Beveridge_Clausen_IMP_DSS_JRmethod_R3.10180.10180.3	xl	0.3950(0.2950+0.2550)	0.005	3.7943	/	K.KFWGK.Y(1)+K.TGWYKK.C(5)	spALBU_BOVIN|+REVERSE_spCTRA_BOVIN|	1583.85
0	20190410_QExHFX1_RSLC1_Beveridge_Clausen_IMP_DSS_JRmethod_R3.10201.10201.3	xl	0.4650(0.2250+0.2400)	0.14	2.7889	/	K.HTEIKK.N(5)+K.MAKR.L(3)	REVERSE_spTAU_HUMAN|+REVERSE_spANXA5_HUMAN|,spEGF_HUMAN|	1396.786
0	20190410_QExHFX1_RSLC1_Beveridge_Clausen_IMP_DSS_JRmethod_R3.10218.10218.3	xl	0.3750(0.1400+0.2350)	0.165	3.222	/	R.EHKK.D(3)+R.IGGKC[160.03]PTR.H(4)	REVERSE_Cas9+REVERSE_spDHE3_BOVIN|	1565.8347
0	20190410_QExHFX1_RSLC1_Beveridge_Clausen_IMP_DSS_JRmethod_R3.10224.10224.4	xl	1.4000(0.9200+0.4800)	0.685	0.2956	/	K.FKVLGNTDR.H(2)+R.KMIAK.S(1)	Cas9+Cas9	1775.9967
0	20190410_QExHFX1_RSLC1_Beveridge_Clausen_IMP_DSS_JRmethod_R3.10254.10254.3	xl	0.5650(0.5650+0.5650)	0.13	-2.5318	/	K.SNKSMSVKSEK.K(8)+K.SNKSMSVKSEK.K(8)	REVERSE_spUB2E1_HUMAN|+REVERSE_spUB2E1_HUMAN|	2585.3039
0	20190410_QExHFX1_RSLC1_Beveridge_Clausen_IMP_DSS_JRmethod_R3.10286.10286.3	xl	0.7400(0.4150+0.3250)	0.345	0.2151	/	K.SLEDTKNR.Y(6)+K.YKAK.L(2)	spK1C9_HUMAN|+REVERSE_spCO5_HUMAN|	1607.8518
0	20190410_QExHFX1_RSLC1_Beveridge_Clausen_IMP_DSS_JRmethod_R3.10290.10290.3	xl	0.7000(0.2850+0.4150)	0.7	-0.3615	/	K.SLEDTKNR.Y(6)+R.SSEEYPNKPNK.S(8)	spK1C9_HUMAN|+REVERSE_spEGF_HUMAN|	2391.1553
0	20190410_QExHFX1_RSLC1_Beveridge_Clausen_IMP_DSS_JRmethod_R3.10299.10299.3	xl	0.4500(0.2200+0.2300)	0.04	-0.4917	/	K.GKEVDG.-(2)+K.KYQAC[160.03]R.E(1)	REVERSE_spCYC_HUMAN|,REVERSE_spCYC_HORSE|+REVERSE_spALDOA_RABIT|	1565.7507
0	20190410_QExHFX1_RSLC1_Beveridge_Clausen_IMP_DSS_JRmethod_R3.10308.10308.3	xl	0.6700(0.3000+0.3700)	0.115	0.3455	/	-.KDEPK.N(1)+K.KGKEVDG.-(3)	REVERSE_spRS27A_HUMAN|+REVERSE_spCYC_HUMAN|,REVERSE_spCYC_HORSE|	1484.7722
0	20190410_QExHFX1_RSLC1_Beveridge_Clausen_IMP_DSS_JRmethod_R3.10317.10317.3	xl	0.3650(0.1750+0.1900)	0.12	2.8795	/	R.LSKSR.R(3)+K.VPLKK.L(4)	Cas9+spPEPC_PIG|	1310.8285
0	20190410_QExHFX1_RSLC1_Beveridge_Clausen_IMP_DSS_JRmethod_R3.10320.10320.3	xl	0.6550(0.4850+0.4050)	0.14	-0.3237	/	K.C[160.03]C[160.03]KADDK.E(3)+K.KQC[160.03]K.N(1)	spALBU_HUMAN|+spK22E_HUMAN|	1595.7105
0	20190410_QExHFX1_RSLC1_Beveridge_Clausen_IMP_DSS_JRmethod_R3.10325.10325.4	xl	0.5600(0.2650+0.2950)	0.01	3.1674	/	K.DYVAGKR.L(6)+K.KDPYSK.L(1)	REVERSE_spGAG_SCVLA|+REVERSE_spCO5_HUMAN|	1681.8675
0	20190410_QExHFX1_RSLC1_Beveridge_Clausen_IMP_DSS_JRmethod_R3.10365.10365.3	xl	0.6500(0.3550+0.2950)	0.145	0.9494	/	K.DKSPK.F(2)+K.KNKHKR.K(1)	spTRFL_HUMAN|+spRS27A_HUMAN|	1520.8786
0	20190410_QExHFX1_RSLC1_Beveridge_Clausen_IMP_DSS_JRmethod_R3.10390.10390.4	xl	1.3000(0.8900+0.4100)	0.97	-1.0209	/	K.FKVLGNTDR.H(2)+R.KMIAK.S(1)	Cas9+Cas9	1775.9967
0	20190410_QExHFX1_RSLC1_Beveridge_Clausen_IMP_DSS_JRmethod_R3.10403.10403.3	xl	0.3700(0.1100+0.2600)	0.005	3.2411	/	K.KDMSAAG.-(1)+K.YSKAK.V(3)	REVERSE_Cas9+spCATA_HUMAN|	1411.7016
0	20190410_QExHFX1_RSLC1_Beveridge_Clausen_IMP_DSS_JRmethod_R3.10405.10405.3	xl	0.6250(0.4050+0.3550)	0.4	-4.856	/	K.FHEEGLDKFR.H(8)+R.SDKNR.G(3)	REVERSE_spALBU_BOVIN|+Cas9	2032.9966
0	20190410_QExHFX1_RSLC1_Beveridge_Clausen_IMP_DSS_JRmethod_R3.10427.10427.3	xl	0.5750(0.5500+0.1450)	0.11	-1.3248	/	R.GKSLIGR.S(2)+K.LSKR.V(3)	spEGF_HUMAN|+REVERSE_spCRP_HUMAN|	1369.8405
0	20190410_QExHFX1_RSLC1_Beveridge_Clausen_IMP_DSS_JRmethod_R3.10437.10437.3	xl	0.4200(0.0600+0.3600)	0.42	2.5203	/	R.EHKK.D(3)+R.TPC[160.03]KGGIR.Y(4)	REVERSE_Cas9+spDHE3_BOVIN|	1565.8347
0	20190410_QExHFX1_RSLC1_Beveridge_Clausen_IMP_DSS_JRmethod_R3.10445.10445.3	xl	0.4000(0.1500+0.2500)	0.06	1.3358	/	K.KTER.E(1)+-.MGDVEKGK.K(6)	spCYC_HORSE|+spCYC_HORSE|	1532.7868
0	20190410_QExHFX1_RSLC1_Beveridge_Clausen_IMP_DSS_JRmethod_R3.10451.10451.3	xl	0.2800(0.0800+0.2000)	0.095	-1.8666	/	K.KVRR.L(1)+E.TAKPK.H(3)	REVERSE_spGAG_SCVLA|+REVERSE_spALBU_BOVIN|,REVERSE_spALBU_HUMAN|	1238.7822
0	20190410_QExHFX1_RSLC1_Beveridge_Clausen_IMP_DSS_JRmethod_R3.10470.10470.4	xl	0.4850(0.3600+0.3400)	0.11	0.1031	/	K.KDWDPKK.Y(6)+K.KKTER.E(2)	Cas9+spCYC_HORSE|	1713.9413
0	20190410_QExHFX1_RSLC1_Beveridge_Clausen_IMP_DSS_JRmethod_R3.10499.10499.3	xl	0.2250(0.0900+0.1350)	0.015	1.0388	/	V.KQLR.L(1)+R.SKC[160.03]EEMK.A(2)	spCO5_HUMAN|,REVERSE_spKCRM_HUMAN|,REVERSE_spUB2E1_HUMAN|+spK2M3_SHEEP|,spKRHB1_HUMAN|,spKRHB3_HUMAN|,spKRHB5_HUMAN|,spKRHB6_HUMAN|	1591.8061
0	20190410_QExHFX1_RSLC1_Beveridge_Clausen_IMP_DSS_JRmethod_R3.10535.10535.4	xl	1.2700(1.2700+1.2700)	1.27	-0.9877	/	R.QQLPEKYK.E(6)+R.QQLPEKYK.E(6)	Cas9+Cas9	2203.1888
0	20190410_QExHFX1_RSLC1_Beveridge_Clausen_IMP_DSS_JRmethod_R3.10549.10549.3	xl	0.7450(0.4150+0.3300)	0.355	3.2784	/	K.LTKASSR.T(3)+R.TSTKAK.K(4)	REVERSE_spTAU_HUMAN|+REVERSE_spTAU_HUMAN|	1533.8725
0	20190410_QExHFX1_RSLC1_Beveridge_Clausen_IMP_DSS_JRmethod_R3.10555.10555.3	xl	0.4700(0.2150+0.3150)	0.035	-2.4548	/	V.KQLR.L(1)+K.TPKGTR.D(3)	spCO5_HUMAN|,REVERSE_spKCRM_HUMAN|,REVERSE_spUB2E1_HUMAN|+spSYH_HUMAN|	1339.7935
0	20190410_QExHFX1_RSLC1_Beveridge_Clausen_IMP_DSS_JRmethod_R3.10566.10566.3	xl	0.5450(0.1750+0.3700)	0.545	3.4558	/	R.EHKK.D(3)+R.TPC[160.03]KGGIR.Y(4)	REVERSE_Cas9+spDHE3_BOVIN|	1565.8347
0	20190410_QExHFX1_RSLC1_Beveridge_Clausen_IMP_DSS_JRmethod_R3.10577.10577.3	xl	0.3850(0.1200+0.2650)	0.16	-2.5611	/	K.KVRR.L(1)+E.TAKPK.H(3)	REVERSE_spGAG_SCVLA|+REVERSE_spALBU_BOVIN|,REVERSE_spALBU_HUMAN|	1238.7822
0	20190410_QExHFX1_RSLC1_Beveridge_Clausen_IMP_DSS_JRmethod_R3.10595.10595.3	xl	0.4800(0.4000+0.2800)	0.48	-0.6461	/	R.ETKKK.L(4)+R.NKLFK.E(2)	REVERSE_spCYC_HORSE|+REVERSE_spPEPB_PIG|	1418.8496
0	20190410_QExHFX1_RSLC1_Beveridge_Clausen_IMP_DSS_JRmethod_R3.10606.10606.3	xl	0.6150(0.2900+0.5200)	0.26	-0.2604	/	R.DKGTR.K(2)+K.THKYDPAQR.Y(3)	REVERSE_spEGF_HUMAN|+spPEPC_PIG|	1827.9227
0	20190410_QExHFX1_RSLC1_Beveridge_Clausen_IMP_DSS_JRmethod_R3.10613.10613.3	xl	0.7900(0.2900+0.5000)	0.03	3.1397	/	K.DKSPK.F(2)+R.TPC[160.03]KGGIR.Y(4)	spTRFL_HUMAN|+spDHE3_BOVIN|	1598.8449
0	20190410_QExHFX1_RSLC1_Beveridge_Clausen_IMP_DSS_JRmethod_R3.10619.10619.3	xl	0.5150(0.3950+0.3100)	0.065	4.1776	/	K.DFNEKVR.F(5)+R.FEKR.L(3)	REVERSE_spRETBP_HUMAN|+REVERSE_spANXA5_HUMAN|,REVERSE_spCO5_HUMAN|	1622.8416
0	20190410_QExHFX1_RSLC1_Beveridge_Clausen_IMP_DSS_JRmethod_R3.10621.10621.3	xl	0.7250(0.6650+0.4150)	0.725	-0.1449	/	R.KDITGKLK.D(6)+R.KKAGGR.L(2)	spNQO1_HUMAN|+REVERSE_spRS27A_HUMAN|	1655.0093
0	20190410_QExHFX1_RSLC1_Beveridge_Clausen_IMP_DSS_JRmethod_R3.10638.10638.3	xl	0.5400(0.3850+0.1550)	0.26	-3.0973	/	K.EDYFKK.L(5)+K.KHER.H(1)	Cas9+Cas9	1534.7779
0	20190410_QExHFX1_RSLC1_Beveridge_Clausen_IMP_DSS_JRmethod_R3.10657.10657.3	xl	0.4150(0.2850+0.1300)	0.08	2.879	/	K.AKANER.F(2)+K.NKHK.R(2)	REVERSE_spTAU_HUMAN|+spRS27A_HUMAN|	1350.7367
0	20190410_QExHFX1_RSLC1_Beveridge_Clausen_IMP_DSS_JRmethod_R3.10659.10659.3	xl	0.6450(0.4900+0.2800)	0.025	4.7064	/	R.KGAVYDK.L(1)+K.NKADK.L(2)	spGAG_SCVLA|+REVERSE_spK2C1_HUMAN|	1491.7932
0	20190410_QExHFX1_RSLC1_Beveridge_Clausen_IMP_DSS_JRmethod_R3.10697.10697.3	xl	0.4750(0.2350+0.2400)	0.09	2.4422	/	E.NTAKK.L(4)+K.SSKC[160.03]VR.Q(3)	REVERSE_spCYC_HUMAN|,REVERSE_spCYC_HORSE|+spCO5_HUMAN|	1433.766
0	20190410_QExHFX1_RSLC1_Beveridge_Clausen_IMP_DSS_JRmethod_R3.10701.10701.4	xl	1.0250(0.3950+0.8700)	0.03	3.1045	/	R.LSKSR.R(3)+K.RNSDKLIAR.K(5)	Cas9+Cas9	1799.0376
0	20190410_QExHFX1_RSLC1_Beveridge_Clausen_IMP_DSS_JRmethod_R3.10706.10706.3	xl	0.5550(0.3900+0.4100)	0.275	2.4582	/	K.RFEKR.L(4)+K.SSKC[160.03]VR.Q(3)	REVERSE_spANXA5_HUMAN|+spCO5_HUMAN|	1607.8565
0	20190410_QExHFX1_RSLC1_Beveridge_Clausen_IMP_DSS_JRmethod_R3.10709.10709.3	xl	0.7700(0.3500+0.4200)	0.12	3.3389	/	R.EHKK.D(3)+R.TPC[160.03]KGGIR.Y(4)	REVERSE_Cas9+spDHE3_BOVIN|	1565.8347
0	20190410_QExHFX1_RSLC1_Beveridge_Clausen_IMP_DSS_JRmethod_R3.10741.10741.3	xl	0.8000(0.6250+0.4250)	0.185	-4.2543	/	K.SKDGTGSDDK.K(2)+K.VEKGK.S(3)	spTAU_HUMAN|+Cas9,spCYC_HUMAN|,spCYC_HORSE|	1705.8369
0	20190410_QExHFX1_RSLC1_Beveridge_Clausen_IMP_DSS_JRmethod_R3.10743.10743.3	xl	0.7700(0.2650+0.6500)	0.535	-0.024	/	R.DKGTR.K(2)+K.THKYDPAQR.Y(3)	REVERSE_spEGF_HUMAN|+spPEPC_PIG|	1827.9227
0	20190410_QExHFX1_RSLC1_Beveridge_Clausen_IMP_DSS_JRmethod_R3.10753.10753.3	xl	0.4050(0.2550+0.1500)	0.01	0.1406	/	K.FAAKR.E(4)+H.FGKDK.S(3)	REVERSE_spCATG_HUMAN|+spTRFE_HUMAN|,spTRFL_HUMAN|	1322.7346
0	20190410_QExHFX1_RSLC1_Beveridge_Clausen_IMP_DSS_JRmethod_R3.10756.10756.3	xl	0.8950(0.3600+0.5350)	0.06	-0.3033	/	K.KEGEYIK.L(1)+R.SDKNR.G(3)	spSUMO1_HUMAN|+Cas9	1621.8311
0	20190410_QExHFX1_RSLC1_Beveridge_Clausen_IMP_DSS_JRmethod_R3.10765.10765.3	xl	0.3800(0.3800+0.3800)	0.38	0.0915	/	K.DIKER.A(3)+K.DIKER.A(3)	spGSTA1_HUMAN|+spGSTA1_HUMAN|	1456.7885
0	20190410_QExHFX1_RSLC1_Beveridge_Clausen_IMP_DSS_JRmethod_R3.10770.10770.3	xl	0.3950(0.3150+0.2100)	0.025	2.9766	/	K.AWGGKK.E(5)+H.FGKDK.S(3)	spALDOA_RABIT|+spTRFE_HUMAN|,spTRFL_HUMAN|	1376.7452
0	20190410_QExHFX1_RSLC1_Beveridge_Clausen_IMP_DSS_JRmethod_R3.10784.10784.3	xl	0.7100(0.4650+0.4900)	0.1	1.0653	/	K.DFVKR.L(4)+R.KEFR.K(1)	REVERSE_spANXA5_HUMAN|+spANXA5_HUMAN|	1379.7561
0	20190410_QExHFX1_RSLC1_Beveridge_Clausen_IMP_DSS_JRmethod_R3.10788.10788.3	xl	0.5900(0.4450+0.3900)	0.145	-2.6517	/	R.ATRKLR.T(4)+Q.YKTR.F(2)	REVERSE_Cas9+REVERSE_spK1H1_HUMAN|,REVERSE_spK1H5_HUMAN|,REVERSE_spK1H6_HUMAN|,REVERSE_spK1HA_HUMAN|,REVERSE_spK1HB_HUMAN|,REVERSE_spK1M1_SHEEP|,REVERSE_spK1M2_SHEEP|,REVERSE_spKRHB4_HUMAN|,spGFP_AEQVI|	1447.8623
0	20190410_QExHFX1_RSLC1_Beveridge_Clausen_IMP_DSS_JRmethod_R3.10807.10807.3	xl	0.6850(0.4450+0.3350)	0.11	4.5787	/	M.KGKFLK.V(3)+K.KYPK.L(1)	spSSPA_STAAU|+Cas9	1391.854
0	20190410_QExHFX1_RSLC1_Beveridge_Clausen_IMP_DSS_JRmethod_R3.10817.10817.3	xl	0.9100(0.3700+0.5400)	0.045	-1.5543	/	K.C[160.03]C[160.03]KSGVK.G(3)+R.KGNLDSR.G(1)	REVERSE_spALBU_HUMAN|+REVERSE_spEGF_HUMAN|	1763.8657
0	20190410_QExHFX1_RSLC1_Beveridge_Clausen_IMP_DSS_JRmethod_R3.10851.10851.3	xl	0.5400(0.2850+0.2550)	0.2	4.1575	/	R.EHKK.D(3)+R.TPC[160.03]KGGIR.Y(4)	REVERSE_Cas9+spDHE3_BOVIN|	1565.8347
0	20190410_QExHFX1_RSLC1_Beveridge_Clausen_IMP_DSS_JRmethod_R3.10852.10852.4	xl	1.3200(0.4600+0.8600)	0.81	0.6122	/	K.KISHR.D(1)+K.TPVSEKVTK.C(6)	REVERSE_Cas9+spALBU_BOVIN|	1765.0097
0	20190410_QExHFX1_RSLC1_Beveridge_Clausen_IMP_DSS_JRmethod_R3.10887.10887.4	xl	1.3150(0.7500+0.6750)	0.86	4.1442	/	R.HGGYKPTDKHK.T(9)+K.NPIDFLEAKGYK.E(9)	spKCRM_HUMAN|+Cas9	2798.439
0	20190410_QExHFX1_RSLC1_Beveridge_Clausen_IMP_DSS_JRmethod_R3.10909.10909.3	xl	0.1750(0.1050+0.1800)	0.08	-4.2594	/	K.KHER.H(1)+K.SPSSAKSR.L(6)	Cas9+spTAU_HUMAN|	1524.8008
0	20190410_QExHFX1_RSLC1_Beveridge_Clausen_IMP_DSS_JRmethod_R3.10910.10910.3	xl	0.7400(0.5300+0.2100)	0.095	-3.9403	/	K.AKKDDSGTGDK.S(3)+K.KHER.H(1)	REVERSE_spTAU_HUMAN|+Cas9	1826.9122
0	20190410_QExHFX1_RSLC1_Beveridge_Clausen_IMP_DSS_JRmethod_R3.10924.10924.4	xl	0.9200(0.7800+0.4950)	0.92	4.827	/	K.GGNMKEVFR.R(5)+R.VEYEKR.V(5)	spKCRM_HUMAN|+spUBE2I_HUMAN|	1997.004
0	20190410_QExHFX1_RSLC1_Beveridge_Clausen_IMP_DSS_JRmethod_R3.10925.10925.3	xl	0.4750(0.1700+0.3050)	0.06	-0.0249	/	K.GADGKTK.L(5)+K.GFKR.E(3)	spTAU_HUMAN|+REVERSE_spDHE3_BOVIN|	1319.7197
0	20190410_QExHFX1_RSLC1_Beveridge_Clausen_IMP_DSS_JRmethod_R3.10943.10943.3	xl	0.3400(0.2000+0.2000)	0.14	2.3681	/	R.EPKK.V(3)+K.FDKFK.H(3)	spTAU_HUMAN|+spMYG_HUMAN|,spMYG_HORSE|	1321.7281
0	20190410_QExHFX1_RSLC1_Beveridge_Clausen_IMP_DSS_JRmethod_R3.10957.10957.3	xl	0.8500(0.6250+0.2250)	0.275	-3.3174	/	R.GKSDNVPSEEVVKK.M(13)+K.MAKR.L(3)	Cas9+REVERSE_spANXA5_HUMAN|,spEGF_HUMAN|	2157.1462
0	20190410_QExHFX1_RSLC1_Beveridge_Clausen_IMP_DSS_JRmethod_R3.10982.10982.3	xl	0.2650(0.2650+0.2650)	0.265	0.5166	/	R.GKSDNVPSEEVVK.K(2)+R.GKSDNVPSEEVVK.K(2)	Cas9+Cas9	2911.4661
0	20190410_QExHFX1_RSLC1_Beveridge_Clausen_IMP_DSS_JRmethod_R3.10987.10987.3	xl	0.6950(0.3250+0.3700)	0.005	4.0303	/	L.NAKER.A(3)+K.RKKVK.L(2)	REVERSE_spCATA_HUMAN|+spRS27A_HUMAN|	1411.8623
0	20190410_QExHFX1_RSLC1_Beveridge_Clausen_IMP_DSS_JRmethod_R3.11005.11005.3	xl	0.7000(0.3800+0.4150)	0.01	-2.1321	/	K.QKSFYEK.S(2)+K.QQKLGR.V(3)	REVERSE_spPRDX1_HUMAN|+REVERSE_spSYH_HUMAN|	1794.9627
0	20190410_QExHFX1_RSLC1_Beveridge_Clausen_IMP_DSS_JRmethod_R3.11018.11018.3	xl	0.0600(0.0600+0.0600)	0.06	1.3773	/	K.QESGEDETAKK.E(10)+K.QESGEDETAKKEPSR.Y(11)	REVERSE_spANT3_HUMAN|+REVERSE_spANT3_HUMAN|	3048.4006
0	20190410_QExHFX1_RSLC1_Beveridge_Clausen_IMP_DSS_JRmethod_R3.11032.11032.3	xl	0.3100(0.0900+0.2200)	0.045	-3.4756	/	K.KHER.H(1)+K.VEKGK.S(3)	Cas9+Cas9,spCYC_HUMAN|,spCYC_HORSE|	1265.7091
0	20190410_QExHFX1_RSLC1_Beveridge_Clausen_IMP_DSS_JRmethod_R3.11060.11060.3	xl	0.6000(0.3050+0.5350)	0.6	2.5188	/	K.KEER.A(1)+K.QQKLGRVR.E(3)	spCYC_HUMAN|+REVERSE_spSYH_HUMAN|	1681.9587
0	20190410_QExHFX1_RSLC1_Beveridge_Clausen_IMP_DSS_JRmethod_R3.11071.11071.3	xl	0.9250(0.3600+0.5650)	0.015	4.1246	/	-.KQKSFYEK.S(1)+K.SDNVPSEEVVKKMK.N(11)	REVERSE_spPRDX1_HUMAN|+Cas9	2783.4414
0	20190410_QExHFX1_RSLC1_Beveridge_Clausen_IMP_DSS_JRmethod_R3.11096.11096.3	xl	0.6950(0.2850+0.5650)	0.25	-0.6385	/	K.GKHRK.F(2)+R.KVTVK.Q(1)	spPDGFB_HUMAN|+Cas9,REVERSE_Cas9	1335.835
0	20190410_QExHFX1_RSLC1_Beveridge_Clausen_IMP_DSS_JRmethod_R3.11109.11109.3	xl	0.6750(0.4750+0.2000)	0.675	-2.7648	/	R.KAEPHKC[160.03]C[160.03]K.S(6)+K.KTER.E(1)	REVERSE_spALBU_HUMAN|+spCYC_HORSE|	1826.913
0	20190410_QExHFX1_RSLC1_Beveridge_Clausen_IMP_DSS_JRmethod_R3.11118.11118.3	xl	0.7150(0.2850+0.4300)	0.03	-2.6327	/	K.KYQAC[160.03]R.E(1)+K.NVKSK.L(3)	REVERSE_spALDOA_RABIT|+spTAU_HUMAN|	1536.8082
0	20190410_QExHFX1_RSLC1_Beveridge_Clausen_IMP_DSS_JRmethod_R3.11119.11119.3	xl	0.7700(0.3950+0.4900)	0.3	2.7467	/	K.DFNEKVR.F(5)+G.DVEKGK.K(4)	REVERSE_spRETBP_HUMAN|+spCYC_HUMAN|,spCYC_HORSE|	1718.8838
0	20190410_QExHFX1_RSLC1_Beveridge_Clausen_IMP_DSS_JRmethod_R3.11126.11126.3	xl	0.7150(0.7250+0.2000)	0.715	-1.1006	/	-.AEQSDEAVKYYTLEEIQK.H(9)+R.ISKGK.R(3)	spCYB5_HUMAN|+REVERSE_spPEPB_PIG|,spCO5_HUMAN|	2812.4381
0	20190410_QExHFX1_RSLC1_Beveridge_Clausen_IMP_DSS_JRmethod_R3.11128.11128.4	xl	1.5600(0.5050+1.2650)	0.03	-4.407	/	K.AWGGKK.E(5)+K.QLKEDYFK.K(3)	spALDOA_RABIT|+Cas9	1852.9723
0	20190410_QExHFX1_RSLC1_Beveridge_Clausen_IMP_DSS_JRmethod_R3.11139.11139.3	xl	0.6050(0.3950+0.2750)	0.205	-1.8447	/	K.QLKR.R(3)+K.TPKGTR.D(3)	Cas9,spRASH_HUMAN|+spSYH_HUMAN|	1339.7935
0	20190410_QExHFX1_RSLC1_Beveridge_Clausen_IMP_DSS_JRmethod_R3.11148.11148.3	xl	0.6850(0.5250+0.4450)	0.055	-0.7782	/	K.MKNYWR.Q(2)+R.NKRR.T(2)	Cas9+REVERSE_Cas9	1606.8514
0	20190410_QExHFX1_RSLC1_Beveridge_Clausen_IMP_DSS_JRmethod_R3.11160.11160.3	xl	0.7050(0.4150+0.4000)	0.24	4.2788	/	R.C[160.03]WKTR.S(3)+K.FKDC[160.03]HLAR.V(2)	REVERSE_spKRB2D_SHEEP|+spTRFL_HUMAN|	1932.945
0	20190410_QExHFX1_RSLC1_Beveridge_Clausen_IMP_DSS_JRmethod_R3.11161.11161.3	xl	0.7200(0.3750+0.3450)	0.14	-0.3679	/	R.KENPDK.S(1)+K.TPKGTR.D(3)	REVERSE_spGFP_AEQVI|+spSYH_HUMAN|	1525.8099
0	20190410_QExHFX1_RSLC1_Beveridge_Clausen_IMP_DSS_JRmethod_R3.11163.11163.3	xl	0.4600(0.4600+0.4600)	0.46	0.5817	/	R.GKSDNVPSEEVVK.K(2)+R.GKSDNVPSEEVVK.K(2)	Cas9+Cas9	2911.4661
0	20190410_QExHFX1_RSLC1_Beveridge_Clausen_IMP_DSS_JRmethod_R3.11164.11164.3	xl	0.5700(0.0150+0.5550)	0.005	-2.9915	/	K.KDMSAAG.-(1)+K.NKHKR.K(4)	REVERSE_Cas9+spRS27A_HUMAN|	1497.7721
0	20190410_QExHFX1_RSLC1_Beveridge_Clausen_IMP_DSS_JRmethod_R3.11173.11173.3	xl	0.6350(0.2150+0.4200)	0.07	4.706	/	R.EPKK.V(3)+R.NHNVYKR.L(6)	spTAU_HUMAN|+REVERSE_spGAG_SCVLA|	1567.847
0	20190410_QExHFX1_RSLC1_Beveridge_Clausen_IMP_DSS_JRmethod_R3.11210.11210.4	xl	1.0050(0.7650+0.4850)	0.54	-4.1578	/	G.KYLYEIAR.R(1)+R.QWTKR.Y(4)	spALBU_BOVIN|,spALBU_HUMAN|+spUB2E1_HUMAN|	1910.0413
0	20190410_QExHFX1_RSLC1_Beveridge_Clausen_IMP_DSS_JRmethod_R3.11216.11216.4	xl	0.8900(0.7500+0.3850)	0.89	4.3989	/	K.FKDC[160.03]HLAR.V(2)+R.KEFPYR.L(1)	spTRFL_HUMAN|+spCO5_HUMAN|	2022.0145
0	20190410_QExHFX1_RSLC1_Beveridge_Clausen_IMP_DSS_JRmethod_R3.11221.11221.3	xl	0.8000(0.4800+0.3200)	0.22	3.6149	/	H.FGKDK.S(3)+K.YEDEINKR.T(7)	spTRFE_HUMAN|,spTRFL_HUMAN|+spK22E_HUMAN|,spK2C1_HUMAN|	1796.8944
0	20190410_QExHFX1_RSLC1_Beveridge_Clausen_IMP_DSS_JRmethod_R3.11222.11222.3	xl	0.6650(0.5600+0.3500)	0.11	-4.8169	/	R.ESEPKTC[160.03]C[160.03]R.T(5)+R.RKNR.L(2)	REVERSE_spALBU_BOVIN|+Cas9	1875.9043
0	20190410_QExHFX1_RSLC1_Beveridge_Clausen_IMP_DSS_JRmethod_R3.11232.11232.3	xl	0.7900(0.3050+0.4850)	0.52	-3.4734	/	R.KAWR.K(1)+R.KQYRSTK.E(1)	spUBE2I_HUMAN|+Cas9	1606.8943
0	20190410_QExHFX1_RSLC1_Beveridge_Clausen_IMP_DSS_JRmethod_R3.11245.11245.3	xl	0.4850(0.2650+0.2200)	0.08	1.9044	/	K.AIMKR.V(4)+K.LKSVK.E(2)	REVERSE_Cas9+Cas9	1328.8213
0	20190410_QExHFX1_RSLC1_Beveridge_Clausen_IMP_DSS_JRmethod_R3.11253.11253.3	xl	0.7650(0.4700+0.4000)	0.09	2.2291	/	K.GYKEVK.K(3)+K.VMKQLK.R(3)	Cas9+Cas9	1605.9163
0	20190410_QExHFX1_RSLC1_Beveridge_Clausen_IMP_DSS_JRmethod_R3.11271.11271.3	xl	0.6800(0.3150+0.3650)	0.005	-2.1942	/	E.DVPKR.T(4)+K.KRKK.K(3)	REVERSE_spTRFE_HUMAN|,REVERSE_spTRFL_HUMAN|+spRS27A_HUMAN|,spRS27A_HUMAN|,REVERSE_spRS27A_HUMAN|	1309.8193
0	20190410_QExHFX1_RSLC1_Beveridge_Clausen_IMP_DSS_JRmethod_R3.11276.11276.3	xl	0.7000(0.4700+0.4750)	0.58	-3.8203	/	K.ASSAKQR.L(5)+K.KFEEAR.D(1)	spALBU_HUMAN|+REVERSE_spPRDX1_HUMAN|	1662.8689
0	20190410_QExHFX1_RSLC1_Beveridge_Clausen_IMP_DSS_JRmethod_R3.11292.11292.4	xl	0.9150(0.9150+0.9150)	0.565	-0.1309	/	K.SDNVPSEEVVKK.M(11)+K.SDNVPSEEVVKK.M(11)	Cas9+Cas9	2797.4232
0	20190410_QExHFX1_RSLC1_Beveridge_Clausen_IMP_DSS_JRmethod_R3.11302.11302.4	xl	0.5900(0.5100+0.3250)	0.07	-0.3915	/	R.EVKDMR.S(3)+R.SGWYKR.C(5)	REVERSE_spTRFL_HUMAN|+REVERSE_spCTRB_BOVIN|	1709.8558
0	20190410_QExHFX1_RSLC1_Beveridge_Clausen_IMP_DSS_JRmethod_R3.11303.11303.3	xl	0.7650(0.2850+0.6650)	0.52	-0.1768	/	R.DKGTR.K(2)+K.THKYDPAQR.Y(3)	REVERSE_spEGF_HUMAN|+spPEPC_PIG|	1827.9227
0	20190410_QExHFX1_RSLC1_Beveridge_Clausen_IMP_DSS_JRmethod_R3.11307.11307.4	xl	1.0700(1.0400+0.2750)	0.02	2.8931	/	K.KMKNYWR.Q(3)+K.MAKR.L(3)	Cas9+REVERSE_spANXA5_HUMAN|,spEGF_HUMAN|	1666.8799
0	20190410_QExHFX1_RSLC1_Beveridge_Clausen_IMP_DSS_JRmethod_R3.11312.11312.3	xl	0.5650(0.3600+0.4550)	0.22	-1.509	/	K.KEPSR.Y(1)+K.TPKGTR.D(3)	REVERSE_spANT3_HUMAN|+spSYH_HUMAN|	1411.7783
0	20190410_QExHFX1_RSLC1_Beveridge_Clausen_IMP_DSS_JRmethod_R3.11318.11318.3	xl	0.6750(0.4950+0.3100)	0.16	2.5628	/	K.HTKLFDK.L(3)+K.KDEK.E(1)	REVERSE_spPEPA_PIG|+spKRHB4_HUMAN|	1543.8245
0	20190410_QExHFX1_RSLC1_Beveridge_Clausen_IMP_DSS_JRmethod_R3.11331.11331.3	xl	0.6300(0.5200+0.3500)	0.04	-2.9795	/	K.DDGNYKTR.A(6)+R.SKSLR.A(2)	spGFP_AEQVI|+REVERSE_Cas9	1694.8587
0	20190410_QExHFX1_RSLC1_Beveridge_Clausen_IMP_DSS_JRmethod_R3.11334.11334.3	xl	0.5200(0.3800+0.2800)	0.135	0.4753	/	K.MKNYWR.Q(2)+R.NKRR.T(2)	Cas9+REVERSE_Cas9	1606.8514
0	20190410_QExHFX1_RSLC1_Beveridge_Clausen_IMP_DSS_JRmethod_R3.11335.11335.3	xl	0.0650(0.0450+0.0200)	0.065	3.3777	/	K.HKPK.A(2)+K.KDMSAAG.-(1)	spALBU_BOVIN|,spALBU_HUMAN|+REVERSE_Cas9	1324.6809
0	20190410_QExHFX1_RSLC1_Beveridge_Clausen_IMP_DSS_JRmethod_R3.11342.11342.3	xl	0.4750(0.1650+0.3100)	0.075	-2.8502	/	R.SKC[160.03]SIQC[160.03]SM.-(2)+R.YTKK.V(3)	REVERSE_spK22E_HUMAN|+spALBU_HUMAN|	1775.8255
0	20190410_QExHFX1_RSLC1_Beveridge_Clausen_IMP_DSS_JRmethod_R3.11348.11348.3	xl	0.6600(0.6600+0.2500)	0.66	-1.0809	/	K.KQLLTPLR.D(1)+K.KVRR.L(1)	spBGAL_ECOLI|+REVERSE_spGAG_SCVLA|	1663.062
0	20190410_QExHFX1_RSLC1_Beveridge_Clausen_IMP_DSS_JRmethod_R3.11352.11352.3	xl	0.5000(0.3450+0.2000)	0.165	-2.2425	/	K.QLKR.R(3)+K.TPKGTR.D(3)	Cas9,spRASH_HUMAN|+spSYH_HUMAN|	1339.7935
0	20190410_QExHFX1_RSLC1_Beveridge_Clausen_IMP_DSS_JRmethod_R3.11355.11355.3	xl	0.6850(0.3800+0.4350)	0.065	-1.5009	/	K.C[160.03]ATQKR.T(5)+R.ETEEQKR.N(6)	REVERSE_spCO5_HUMAN|+spDHE3_BOVIN|	1818.8893
0	20190410_QExHFX1_RSLC1_Beveridge_Clausen_IMP_DSS_JRmethod_R3.11360.11360.3	xl	0.5150(0.4450+0.3150)	0.02	-1.6686	/	R.KGKSIR.E(3)+K.LSKR.V(3)	spPEPB_PIG|+REVERSE_spCRP_HUMAN|	1327.8299
0	20190410_QExHFX1_RSLC1_Beveridge_Clausen_IMP_DSS_JRmethod_R3.11368.11368.3	xl	0.7100(0.3050+0.4050)	0.05	4.3997	/	R.EDKEC[160.03]R.L(3)+R.SDKNRGK.S(3)	REVERSE_spCASK_BOVIN|+Cas9	1776.8424
0	20190410_QExHFX1_RSLC1_Beveridge_Clausen_IMP_DSS_JRmethod_R3.11370.11370.3	xl	0.5150(0.3600+0.3950)	0.28	-0.3913	/	K.DIKER.A(3)+K.MKNYWR.Q(2)	spGSTA1_HUMAN|+Cas9	1693.8609
0	20190410_QExHFX1_RSLC1_Beveridge_Clausen_IMP_DSS_JRmethod_R3.11375.11375.3	xl	0.5000(0.3050+0.1950)	0.05	-2.3175	/	K.MAKR.L(3)+R.VC[160.03]KSSK.T(3)	REVERSE_spANXA5_HUMAN|,spEGF_HUMAN|+REVERSE_spCO5_HUMAN|	1349.7159
0	20190410_QExHFX1_RSLC1_Beveridge_Clausen_IMP_DSS_JRmethod_R3.11378.11378.3	xl	0.6350(0.5850+0.3000)	0.075	3.4026	/	K.GYKEVKK.D(6)+R.YTKK.V(3)	Cas9+spALBU_HUMAN|	1526.8708
0	20190410_QExHFX1_RSLC1_Beveridge_Clausen_IMP_DSS_JRmethod_R3.11397.11397.3	xl	0.5150(0.5200+0.2400)	0.06	1.0909	/	K.KMKNYWR.Q(1)+K.MAKR.L(3)	Cas9+REVERSE_spANXA5_HUMAN|,spEGF_HUMAN|	1666.8799
0	20190410_QExHFX1_RSLC1_Beveridge_Clausen_IMP_DSS_JRmethod_R3.11405.11405.3	xl	0.5100(0.2350+0.2750)	0.005	4.0595	/	R.C[160.03]FKR.H(3)+K.KFATPNK.W(1)	spSYH_HUMAN|+REVERSE_spUBE2C_HUMAN|	1551.8231
0	20190410_QExHFX1_RSLC1_Beveridge_Clausen_IMP_DSS_JRmethod_R3.11429.11429.3	xl	0.6400(0.4450+0.1950)	0.02	-4.4721	/	K.FIKELR.V(3)+K.KRKK.K(3)	spIL8_HUMAN|+spRS27A_HUMAN|,spRS27A_HUMAN|,REVERSE_spRS27A_HUMAN|	1500.9503
0	20190410_QExHFX1_RSLC1_Beveridge_Clausen_IMP_DSS_JRmethod_R3.11434.11434.3	xl	0.8500(0.4700+0.6300)	0.22	0.2496	/	R.DKPIR.E(2)+K.MKNYWR.Q(2)	Cas9+Cas9	1661.8711
0	20190410_QExHFX1_RSLC1_Beveridge_Clausen_IMP_DSS_JRmethod_R3.11457.11457.3	xl	0.5300(0.2900+0.2400)	0.295	0.6359	/	K.GADGKTK.L(5)+K.MKNYWR.Q(2)	spTAU_HUMAN|+Cas9	1709.8558
0	20190410_QExHFX1_RSLC1_Beveridge_Clausen_IMP_DSS_JRmethod_R3.11459.11459.4	xl	0.4650(0.3550+0.3100)	0.1	0.608	/	R.EVKDMR.S(3)+R.SGWYKR.C(5)	REVERSE_spTRFL_HUMAN|+REVERSE_spCTRB_BOVIN|	1709.8558
0	20190410_QExHFX1_RSLC1_Beveridge_Clausen_IMP_DSS_JRmethod_R3.11463.11463.3	xl	0.8700(0.2850+0.5850)	0.065	4.4113	/	K.NKADK.L(2)+K.THKYDPAQR.Y(3)	REVERSE_spK2C1_HUMAN|+spPEPC_PIG|	1826.9274
0	20190410_QExHFX1_RSLC1_Beveridge_Clausen_IMP_DSS_JRmethod_R3.11491.11491.3	xl	0.2450(0.2500+0.1600)	0.095	-1.7308	/	K.GKEVK.A(2)+R.WYNKMK.K(4)	REVERSE_Cas9+REVERSE_Cas9	1565.8275
0	20190410_QExHFX1_RSLC1_Beveridge_Clausen_IMP_DSS_JRmethod_R3.11519.11519.3	xl	0.7250(0.5450+0.4050)	0.42	-4.5522	/	K.AKSYK.T(2)+R.MVSKSK.D(4)	REVERSE_spCATA_HUMAN|+spTAU_HUMAN|	1411.7744
0	20190410_QExHFX1_RSLC1_Beveridge_Clausen_IMP_DSS_JRmethod_R3.11567.11567.3	xl	0.3750(0.2300+0.1450)	0.18	-4.9522	/	R.KKAGGR.L(2)+-.KRAK.L(1)	REVERSE_spRS27A_HUMAN|+REVERSE_spNQO1_HUMAN|	1254.7884
0	20190410_QExHFX1_RSLC1_Beveridge_Clausen_IMP_DSS_JRmethod_R3.11569.11569.3	xl	0.6650(0.4100+0.3700)	0.07	0.6512	/	K.FVKGIK.L(3)+R.RKLQK.M(2)	REVERSE_spCTRB_BOVIN|+REVERSE_Cas9	1499.9551
0	20190410_QExHFX1_RSLC1_Beveridge_Clausen_IMP_DSS_JRmethod_R3.11589.11589.4	xl	1.2100(1.2100+1.2100)	0.68	3.9852	/	K.SDNVPSEEVVKK.M(11)+K.SDNVPSEEVVKK.M(11)	Cas9+Cas9	2797.4232
0	20190410_QExHFX1_RSLC1_Beveridge_Clausen_IMP_DSS_JRmethod_R3.11598.11598.3	xl	0.4750(0.2300+0.2450)	0.22	-1.5501	/	R.GKPVSR.V(2)+Q.RVKK.D(3)	spTAU_HUMAN|+spKRHB4_HUMAN|,REVERSE_spNQO2_HUMAN|,spGAG_SCVLA|	1309.8193
0	20190410_QExHFX1_RSLC1_Beveridge_Clausen_IMP_DSS_JRmethod_R3.11607.11607.3	xl	0.6500(0.5350+0.3600)	0.07	-0.5554	/	K.FKHTHDK.T(2)+K.KDEK.E(1)	spPDGFB_HUMAN|+spKRHB4_HUMAN|	1567.7994
0	20190410_QExHFX1_RSLC1_Beveridge_Clausen_IMP_DSS_JRmethod_R3.11628.11628.3	xl	0.4050(0.2000+0.2400)	0.01	-3.4701	/	E.HNKK.L(3)+K.KTLC[160.03]SK.A(1)	REVERSE_spK1C10_HUMAN|,REVERSE_spK1C15_SHEEP|,REVERSE_spK1C9_HUMAN|,REVERSE_spK1H2_HUMAN|,REVERSE_spK1H4_HUMAN|,REVERSE_spK1H5_HUMAN|,REVERSE_spK1H6_HUMAN|+spK1H5_HUMAN|	1398.7652
0	20190410_QExHFX1_RSLC1_Beveridge_Clausen_IMP_DSS_JRmethod_R3.11631.11631.3	xl	0.6850(0.2900+0.3950)	0.34	3.8066	/	R.EHKK.D(3)+R.IGGKC[160.03]PTR.H(4)	REVERSE_Cas9+REVERSE_spDHE3_BOVIN|	1565.8347
0	20190410_QExHFX1_RSLC1_Beveridge_Clausen_IMP_DSS_JRmethod_R3.11670.11670.3	xl	0.2700(0.1350+0.1350)	0.005	2.0186	/	K.C[160.03]LSSDKK.S(6)+R.FEKR.L(3)	REVERSE_spTRFE_HUMAN|+REVERSE_spANXA5_HUMAN|,REVERSE_spCO5_HUMAN|	1552.7919
0	20190410_QExHFX1_RSLC1_Beveridge_Clausen_IMP_DSS_JRmethod_R3.11716.11716.3	xl	0.6200(0.3450+0.2750)	0.365	0.2133	/	K.FDKFK.H(3)+K.KEER.A(1)	spMYG_HUMAN|,spMYG_HORSE|+spCYC_HUMAN|	1381.7241
0	20190410_QExHFX1_RSLC1_Beveridge_Clausen_IMP_DSS_JRmethod_R3.11752.11752.3	xl	0.4150(0.1550+0.2600)	0.23	-2.2065	/	R.GKPVSR.V(2)+Q.RVKK.D(3)	spTAU_HUMAN|+spKRHB4_HUMAN|,REVERSE_spNQO2_HUMAN|,spGAG_SCVLA|	1309.8193
0	20190410_QExHFX1_RSLC1_Beveridge_Clausen_IMP_DSS_JRmethod_R3.11759.11759.3	xl	0.7400(0.3700+0.6150)	0.505	-3.8851	/	K.GKPPR.R(2)+K.IEEC[160.03]KSR.Y(5)	REVERSE_spPDGFB_HUMAN|+REVERSE_spK2M2_SHEEP|	1611.8402
0	20190410_QExHFX1_RSLC1_Beveridge_Clausen_IMP_DSS_JRmethod_R3.11761.11761.4	xl	0.8150(0.7750+0.7750)	0.605	-0.1602	/	K.SDNVPSEEVVKK.M(11)+K.SDNVPSEEVVKK.M(11)	Cas9+Cas9	2797.4232
0	20190410_QExHFX1_RSLC1_Beveridge_Clausen_IMP_DSS_JRmethod_R3.11771.11771.3	xl	0.4000(0.2700+0.3050)	0.075	-0.5504	/	G.AASMDKK.Y(6)+K.KDPYSK.L(1)	Cas9+REVERSE_spCO5_HUMAN|	1623.8177
0	20190410_QExHFX1_RSLC1_Beveridge_Clausen_IMP_DSS_JRmethod_R3.11776.11776.3	xl	0.6600(0.3700+0.2900)	0.36	0.4472	/	K.FAAKR.E(4)+R.VKENFDK.A(2)	REVERSE_spCATG_HUMAN|+spRETBP_HUMAN|	1607.8671
0	20190410_QExHFX1_RSLC1_Beveridge_Clausen_IMP_DSS_JRmethod_R3.11786.11786.3	xl	0.4850(0.1500+0.3350)	0.145	3.6897	/	R.EHKK.D(3)+R.TPC[160.03]KGGIR.Y(4)	REVERSE_Cas9+spDHE3_BOVIN|	1565.8347
0	20190410_QExHFX1_RSLC1_Beveridge_Clausen_IMP_DSS_JRmethod_R3.11792.11792.3	xl	0.5200(0.3600+0.1600)	0.045	0.3225	/	K.C[160.03]ATQKR.T(5)+V.ETKK.V(3)	REVERSE_spCO5_HUMAN|+REVERSE_Cas9,REVERSE_spCYC_HORSE|	1404.7394
0	20190410_QExHFX1_RSLC1_Beveridge_Clausen_IMP_DSS_JRmethod_R3.11822.11822.3	xl	0.4250(0.3600+0.0650)	0.015	-4.7638	/	K.IEEC[160.03]KSR.Y(5)+K.KEDAK.F(1)	REVERSE_spK2M2_SHEEP|+REVERSE_spALBU_BOVIN|	1647.8137
0	20190410_QExHFX1_RSLC1_Beveridge_Clausen_IMP_DSS_JRmethod_R3.11833.11833.3	xl	0.7450(0.5450+0.2000)	0.12	-3.7398	/	K.AKKDDSGTGDK.S(3)+K.KHER.H(1)	REVERSE_spTAU_HUMAN|+Cas9	1826.9122
0	20190410_QExHFX1_RSLC1_Beveridge_Clausen_IMP_DSS_JRmethod_R3.11845.11845.3	xl	0.7200(0.3850+0.3350)	0.2	1.0034	/	K.ADEKK.F(4)+K.MEEC[160.03]KSR.Y(5)	spALBU_BOVIN|+REVERSE_spK2M3_SHEEP|,REVERSE_spKRHB1_HUMAN|,REVERSE_spKRHB3_HUMAN|,REVERSE_spKRHB5_HUMAN|,REVERSE_spKRHB6_HUMAN|	1665.7701
0	20190410_QExHFX1_RSLC1_Beveridge_Clausen_IMP_DSS_JRmethod_R3.11848.11848.3	xl	0.8950(0.2350+0.6600)	0.055	-0.0775	/	E.IKER.N(2)+R.TKYNGDDK.F(2)	REVERSE_Cas9,spGSTA1_HUMAN|,spNEDD8_HUMAN|+REVERSE_spGFP_AEQVI|	1621.8311
0	20190410_QExHFX1_RSLC1_Beveridge_Clausen_IMP_DSS_JRmethod_R3.11850.11850.3	xl	0.5800(0.3400+0.2400)	0.105	-2.4609	/	K.C[160.03]C[160.03]KADDK.E(3)+K.KVRR.L(1)	spALBU_HUMAN|+REVERSE_spGAG_SCVLA|	1590.7969
0	20190410_QExHFX1_RSLC1_Beveridge_Clausen_IMP_DSS_JRmethod_R3.11887.11887.3	xl	0.4550(0.2850+0.1700)	0.455	-2.1911	/	R.GKPVSR.V(2)+Q.RVKK.D(3)	spTAU_HUMAN|+spKRHB4_HUMAN|,REVERSE_spNQO2_HUMAN|,spGAG_SCVLA|	1309.8193
0	20190410_QExHFX1_RSLC1_Beveridge_Clausen_IMP_DSS_JRmethod_R3.11896.11896.3	xl	0.4950(0.3550+0.2950)	0.495	-2.5803	/	K.TLNDFKR.Q(6)+R.YQKR.D(3)	REVERSE_Cas9+REVERSE_Cas9	1623.8732
0	20190410_QExHFX1_RSLC1_Beveridge_Clausen_IMP_DSS_JRmethod_R3.11914.11914.3	xl	0.3600(0.1700+0.2800)	0.36	-2.053	/	K.ALKTR.L(3)+K.TEIKR.L(4)	spGSTA1_HUMAN|+spCO5_HUMAN|	1370.8245
0	20190410_QExHFX1_RSLC1_Beveridge_Clausen_IMP_DSS_JRmethod_R3.11919.11919.3	xl	0.6650(0.3000+0.3650)	0.02	3.9348	/	R.EVKDMR.S(3)+V.KGHGK.K(1)	REVERSE_spTRFL_HUMAN|+spHBA_HUMAN|,REVERSE_spHBA_HUMAN|	1439.7554
0	20190410_QExHFX1_RSLC1_Beveridge_Clausen_IMP_DSS_JRmethod_R3.11923.11923.4	xl	1.4850(0.6250+1.1000)	0.02	4.7363	/	R.NSDKLIAR.K(4)+K.SDNVPSEEVVKKMK.N(11)	Cas9+Cas9	2642.3948
0	20190410_QExHFX1_RSLC1_Beveridge_Clausen_IMP_DSS_JRmethod_R3.11959.11959.3	xl	0.5100(0.2000+0.3100)	0.325	3.5728	/	R.EHKK.D(3)+R.TPC[160.03]KGGIR.Y(4)	REVERSE_Cas9+spDHE3_BOVIN|	1565.8347
0	20190410_QExHFX1_RSLC1_Beveridge_Clausen_IMP_DSS_JRmethod_R3.11976.11976.3	xl	0.4500(0.1950+0.2550)	0.03	-2.9286	/	R.DKGTR.K(2)+K.KKESK.V(2)	REVERSE_spEGF_HUMAN|+spUB2E1_HUMAN|	1331.7408
0	20190410_QExHFX1_RSLC1_Beveridge_Clausen_IMP_DSS_JRmethod_R3.11992.11992.3	xl	0.6550(0.3950+0.5050)	0.2	-1.1159	/	K.ALKTR.L(3)+K.NLKPR.D(3)	spGSTA1_HUMAN|+REVERSE_spCYB5_HUMAN|	1351.8299
0	20190410_QExHFX1_RSLC1_Beveridge_Clausen_IMP_DSS_JRmethod_R3.12001.12001.3	xl	0.4850(0.2450+0.4850)	0.115	-2.9832	/	K.KPLER.V(1)+R.NKDSR.T(2)	spCO5_HUMAN|+REVERSE_Cas9	1397.7626
0	20190410_QExHFX1_RSLC1_Beveridge_Clausen_IMP_DSS_JRmethod_R3.12032.12032.3	xl	0.8200(0.5500+0.5150)	0.06	-1.2615	/	K.LTKASSR.T(3)+K.NKHKR.K(4)	REVERSE_spTAU_HUMAN|+spRS27A_HUMAN|	1580.911
0	20190410_QExHFX1_RSLC1_Beveridge_Clausen_IMP_DSS_JRmethod_R3.12037.12037.3	xl	0.5100(0.2800+0.2300)	0.015	-1.7039	/	E.DVPKR.T(4)+A.KKRK.K(2)	REVERSE_spTRFE_HUMAN|,REVERSE_spTRFL_HUMAN|+spRS27A_HUMAN|,REVERSE_spRS27A_HUMAN|,REVERSE_spRS27A_HUMAN|	1309.8193
0	20190410_QExHFX1_RSLC1_Beveridge_Clausen_IMP_DSS_JRmethod_R3.12044.12044.3	xl	0.5700(0.3750+0.4400)	0.145	-1.8403	/	K.GKPPR.R(2)+K.IEEC[160.03]KSR.Y(5)	REVERSE_spPDGFB_HUMAN|+REVERSE_spK2M2_SHEEP|	1611.8402
0	20190410_QExHFX1_RSLC1_Beveridge_Clausen_IMP_DSS_JRmethod_R3.12045.12045.3	xl	0.3600(0.3200+0.1850)	0.04	-1.4738	/	R.KGNLDSR.G(1)+K.NLKPR.D(3)	REVERSE_spEGF_HUMAN|+REVERSE_spCYB5_HUMAN|	1552.8685
0	20190410_QExHFX1_RSLC1_Beveridge_Clausen_IMP_DSS_JRmethod_R3.12083.12083.4	xl	1.2900(1.2900+1.2900)	1.29	-0.2424	/	R.NSDKLIAR.K(4)+R.NSDKLIAR.K(4)	Cas9+Cas9	1969.0955
0	20190410_QExHFX1_RSLC1_Beveridge_Clausen_IMP_DSS_JRmethod_R3.12093.12093.3	xl	0.4550(0.1650+0.3350)	0.005	1.7486	/	K.C[160.03]C[160.03]KSGVK.G(3)+K.EVKK.D(3)	REVERSE_spALBU_HUMAN|+Cas9	1477.7632
0	20190410_QExHFX1_RSLC1_Beveridge_Clausen_IMP_DSS_JRmethod_R3.12096.12096.3	xl	0.3150(0.0650+0.2500)	0.165	4.0624	/	K.KEER.A(1)+R.TYEKEA.-(4)	spCYC_HUMAN|+spFABPH_HUMAN|	1437.6987
0	20190410_QExHFX1_RSLC1_Beveridge_Clausen_IMP_DSS_JRmethod_R3.12117.12117.3	xl	0.3900(0.2050+0.2900)	0.145	4.6696	/	K.AIMKR.V(4)+K.QDDKLDER.L(4)	REVERSE_Cas9+REVERSE_spCO5_HUMAN|	1772.909
0	20190410_QExHFX1_RSLC1_Beveridge_Clausen_IMP_DSS_JRmethod_R3.12133.12133.3	xl	0.5850(0.3200+0.2650)	0.005	4.1147	/	K.FAAKR.E(4)+R.TYEKEA.-(4)	REVERSE_spCATG_HUMAN|+spFABPH_HUMAN|	1468.7561
0	20190410_QExHFX1_RSLC1_Beveridge_Clausen_IMP_DSS_JRmethod_R3.12134.12134.3	xl	0.5350(0.2550+0.2800)	0.09	-0.8989	/	R.EKIEK.L(2)+K.KTYR.V(1)	Cas9+REVERSE_spALBU_HUMAN|,spBGAL_ECOLI|	1349.7554
0	20190410_QExHFX1_RSLC1_Beveridge_Clausen_IMP_DSS_JRmethod_R3.12143.12143.3	xl	0.4150(0.2350+0.1800)	0.09	-4.3207	/	L.ERKR.S(3)+K.GKEVDGM.-(2)	REVERSE_spK1C15_SHEEP|+REVERSE_spCYC_HORSE|	1459.7452
0	20190410_QExHFX1_RSLC1_Beveridge_Clausen_IMP_DSS_JRmethod_R3.12154.12154.3	xl	0.5950(0.3100+0.4800)	0.045	-0.1563	/	R.EEKK.K(3)+K.VGSKC[160.03]C[160.03]K.H(4)	REVERSE_spCYC_HUMAN|+spALBU_HUMAN|	1507.7374
0	20190410_QExHFX1_RSLC1_Beveridge_Clausen_IMP_DSS_JRmethod_R3.12161.12161.3	xl	0.2900(0.1700+0.1850)	0	-2.6221	/	R.KGKTK.L(1)+K.KNKHK.R(3)	REVERSE_spCAH1_HUMAN|,REVERSE_spCAH2_HUMAN|,REVERSE_spCAH2_BOVIN|+spRS27A_HUMAN|	1351.8299
0	20190410_QExHFX1_RSLC1_Beveridge_Clausen_IMP_DSS_JRmethod_R3.12168.12168.3	xl	0.4900(0.2950+0.2750)	0.255	2.9565	/	R.EEKK.K(3)+R.ERMKR.L(4)	REVERSE_spCYC_HUMAN|+Cas9	1388.7445
0	20190410_QExHFX1_RSLC1_Beveridge_Clausen_IMP_DSS_JRmethod_R3.12170.12170.3	xl	0.3750(0.2700+0.3500)	0.015	3.9636	/	K.KPER.T(1)+K.RTGKDR.V(4)	REVERSE_spTAU_HUMAN|+spEGF_HUMAN|	1397.7738
0	20190410_QExHFX1_RSLC1_Beveridge_Clausen_IMP_DSS_JRmethod_R3.12179.12179.3	xl	0.6900(0.2600+0.4300)	0.07	-4.3126	/	R.EKIDK.G(2)+R.NKDSR.T(2)	REVERSE_spGSTA1_HUMAN|+REVERSE_Cas9	1387.7306
0	20190410_QExHFX1_RSLC1_Beveridge_Clausen_IMP_DSS_JRmethod_R3.12219.12219.3	xl	0.4550(0.1450+0.3100)	0.015	-1.5945	/	E.DVPKR.T(4)+A.KKRK.K(2)	REVERSE_spTRFE_HUMAN|,REVERSE_spTRFL_HUMAN|+spRS27A_HUMAN|,REVERSE_spRS27A_HUMAN|,REVERSE_spRS27A_HUMAN|	1309.8193
0	20190410_QExHFX1_RSLC1_Beveridge_Clausen_IMP_DSS_JRmethod_R3.12238.12238.3	xl	0.6050(0.3200+0.2850)	0.06	-2.5064	/	E.FVKAK.S(3)+R.KEYEVR.N(1)	REVERSE_spCATA_HUMAN|,REVERSE_spCO5_HUMAN|+REVERSE_spUBE2I_HUMAN|	1551.866
0	20190410_QExHFX1_RSLC1_Beveridge_Clausen_IMP_DSS_JRmethod_R3.12249.12249.3	xl	0.4450(0.1850+0.4150)	0.445	-3.313	/	K.KNIR.T(1)+K.KTGGPQGSR.R(1)	REVERSE_spCASB_BOVIN|+spTNFA_HUMAN|	1553.8637
0	20190410_QExHFX1_RSLC1_Beveridge_Clausen_IMP_DSS_JRmethod_R3.12261.12261.3	xl	0.3950(0.2400+0.1550)	0.395	-3.8525	/	K.KTER.E(1)+R.TYEKEA.-(4)	spCYC_HORSE|+spFABPH_HUMAN|	1409.7038
0	20190410_QExHFX1_RSLC1_Beveridge_Clausen_IMP_DSS_JRmethod_R3.12264.12264.3	xl	0.8550(0.2550+0.6000)	0.31	2.0406	/	K.EGNWKR.L(5)+K.KDWDPK.K(1)	REVERSE_spAMYS_HUMAN|+Cas9	1713.8474
0	20190410_QExHFX1_RSLC1_Beveridge_Clausen_IMP_DSS_JRmethod_R3.12279.12279.3	xl	0.4650(0.3500+0.3450)	0.245	1.0916	/	K.RFEKR.L(4)+K.SSKC[160.03]VR.Q(3)	REVERSE_spANXA5_HUMAN|+spCO5_HUMAN|	1607.8565
0	20190410_QExHFX1_RSLC1_Beveridge_Clausen_IMP_DSS_JRmethod_R3.12294.12294.3	xl	0.2200(0.0550+0.1900)	0.22	0.8438	/	K.KDMSAAG.-(1)+K.KYPK.L(1)	REVERSE_Cas9+Cas9	1350.6853
0	20190410_QExHFX1_RSLC1_Beveridge_Clausen_IMP_DSS_JRmethod_R3.12306.12306.3	xl	0.9300(0.3350+0.5950)	0.02	0.7346	/	K.LKSIR.Q(2)+K.QIAAPGKK.D(7)	spPEPC_PIG|+REVERSE_spK1C9_HUMAN|	1564.9664
0	20190410_QExHFX1_RSLC1_Beveridge_Clausen_IMP_DSS_JRmethod_R3.12313.12313.4	xl	0.9950(0.3650+0.8400)	0.155	1.2234	/	K.DWDPKK.Y(5)+K.KDWDPK.K(1)	Cas9+Cas9	1712.8409
0	20190410_QExHFX1_RSLC1_Beveridge_Clausen_IMP_DSS_JRmethod_R3.12314.12314.3	xl	0.7950(0.4150+0.3800)	0.11	-3.4681	/	R.MDKVER.L(3)+K.TKGDAGK.L(2)	spTRFL_HUMAN|+REVERSE_spTAU_HUMAN|	1589.8082
0	20190410_QExHFX1_RSLC1_Beveridge_Clausen_IMP_DSS_JRmethod_R3.12321.12321.3	xl	0.4300(0.3350+0.3400)	0.025	1.8428	/	K.MKNYWR.Q(2)+R.RKNR.L(2)	Cas9+Cas9	1606.8514
0	20190410_QExHFX1_RSLC1_Beveridge_Clausen_IMP_DSS_JRmethod_R3.12326.12326.3	xl	0.3250(0.2500+0.1550)	0.03	-3.0343	/	R.KGKTK.L(3)+R.KHKNK.K(1)	REVERSE_spCAH1_HUMAN|,REVERSE_spCAH2_HUMAN|,REVERSE_spCAH2_BOVIN|+REVERSE_spRS27A_HUMAN|	1351.8299
0	20190410_QExHFX1_RSLC1_Beveridge_Clausen_IMP_DSS_JRmethod_R3.12342.12342.3	xl	0.4400(0.3300+0.3650)	0.035	-2.4584	/	K.DPNEKR.D(5)+K.LSKR.V(3)	spGFP_AEQVI|+REVERSE_spCRP_HUMAN|	1397.7626
0	20190410_QExHFX1_RSLC1_Beveridge_Clausen_IMP_DSS_JRmethod_R3.12351.12351.3	xl	0.4650(0.1850+0.2800)	0.035	0.8617	/	K.EDYFKK.L(5)+R.FEKR.L(3)	Cas9+REVERSE_spANXA5_HUMAN|,REVERSE_spCO5_HUMAN|	1544.7874
0	20190410_QExHFX1_RSLC1_Beveridge_Clausen_IMP_DSS_JRmethod_R3.12355.12355.4	xl	1.4300(0.4200+1.0100)	0.01	2.5922	/	R.ERKAAFK.G(3)+K.QESGEDETAKKEPSR.Y(10)	spCATG_HUMAN|+REVERSE_spANT3_HUMAN|	2676.3354
0	20190410_QExHFX1_RSLC1_Beveridge_Clausen_IMP_DSS_JRmethod_R3.12370.12370.3	xl	0.3350(0.2100+0.3450)	0.065	-4.8881	/	R.C[160.03]FKR.H(3)+R.EDKEC[160.03]R.L(3)	spSYH_HUMAN|+REVERSE_spCASK_BOVIN|	1582.7231
0	20190410_QExHFX1_RSLC1_Beveridge_Clausen_IMP_DSS_JRmethod_R3.12383.12383.3	xl	0.5000(0.4700+0.2750)	0.035	3.1078	/	R.EYKFTLR.G(3)+R.VNKR.T(3)	REVERSE_spDHE3_BOVIN|+spEGF_HUMAN|	1608.8987
0	20190410_QExHFX1_RSLC1_Beveridge_Clausen_IMP_DSS_JRmethod_R3.12385.12385.3	xl	0.6000(0.3200+0.6000)	0.6	2.6025	/	K.ENFDKAR.F(5)+R.YDEVMDQMNKLESDLR.S(10)	spRETBP_HUMAN|+REVERSE_spK2C1_HUMAN|	3001.3796
0	20190410_QExHFX1_RSLC1_Beveridge_Clausen_IMP_DSS_JRmethod_R3.12395.12395.4	xl	0.8100(0.5950+0.2150)	0.81	3.2491	/	R.FSQC[160.03]KTAEHESVAC[160.03]WR.V(5)+K.KKESK.V(2)	REVERSE_spTRFE_HUMAN|+spUB2E1_HUMAN|	2751.3107
0	20190410_QExHFX1_RSLC1_Beveridge_Clausen_IMP_DSS_JRmethod_R3.12399.12399.3	xl	0.5400(0.2850+0.2550)	0.03	-0.3808	/	R.EDKEC[160.03]R.L(3)+K.LKMEK.A(2)	REVERSE_spCASK_BOVIN|+REVERSE_spTAU_HUMAN|	1620.785
0	20190410_QExHFX1_RSLC1_Beveridge_Clausen_IMP_DSS_JRmethod_R3.12434.12434.3	xl	0.5150(0.2400+0.3300)	0.115	4.6242	/	G.EKIR.L(2)+K.HFSKSK.R(4)	spK1H8_HUMAN|,REVERSE_spNEDD8_HUMAN|,spSYH_HUMAN|+spCO5_HUMAN|	1414.7932
0	20190410_QExHFX1_RSLC1_Beveridge_Clausen_IMP_DSS_JRmethod_R3.12441.12441.3	xl	0.7050(0.3500+0.3550)	0.055	-2.1899	/	E.FVKAK.S(3)+R.KEYEVR.N(1)	REVERSE_spCATA_HUMAN|,REVERSE_spCO5_HUMAN|+REVERSE_spUBE2I_HUMAN|	1551.866
0	20190410_QExHFX1_RSLC1_Beveridge_Clausen_IMP_DSS_JRmethod_R3.12444.12444.3	xl	0.3100(0.2650+0.3150)	0.01	-0.4992	/	R.C[160.03]EKDER.F(3)+G.FLKR.Q(3)	spCASK_BOVIN|+Cas9,spK2M3_SHEEP|,REVERSE_spGSTA1_HUMAN|,spIL8_HUMAN|	1535.7765
0	20190410_QExHFX1_RSLC1_Beveridge_Clausen_IMP_DSS_JRmethod_R3.12445.12445.3	xl	0.5400(0.2350+0.4150)	0.085	4.7372	/	-.ENTAKK.L(5)+S.PAFKK.A(4)	REVERSE_spCYC_HUMAN|,REVERSE_spCYC_HORSE|+REVERSE_spUBE2I_HUMAN|	1416.7976
0	20190410_QExHFX1_RSLC1_Beveridge_Clausen_IMP_DSS_JRmethod_R3.12509.12509.3	xl	0.7450(0.5200+0.4700)	0.745	-2.4903	/	R.NMRKVR.G(4)+K.TEIKR.L(4)	spTRFL_HUMAN|+spCO5_HUMAN|	1585.9085
0	20190410_QExHFX1_RSLC1_Beveridge_Clausen_IMP_DSS_JRmethod_R3.12535.12535.3	xl	0.3850(0.3900+0.1850)	0.005	-2.8943	/	K.FKDC[160.03]HLAR.V(2)+K.KHER.H(1)	spTRFL_HUMAN|+Cas9	1751.8889
0	20190410_QExHFX1_RSLC1_Beveridge_Clausen_IMP_DSS_JRmethod_R3.12537.12537.4	xl	1.1200(0.6150+0.6150)	0.735	-4.1511	/	K.NSRERMKR.L(7)+K.THKYDPAQR.Y(3)	Cas9+spPEPC_PIG|	2328.1868
0	20190410_QExHFX1_RSLC1_Beveridge_Clausen_IMP_DSS_JRmethod_R3.12575.12575.3	xl	0.9300(0.6950+0.5900)	0.005	-2.4494	/	K.DYVAGKR.L(6)+R.SKSLR.A(2)	REVERSE_spGAG_SCVLA|+REVERSE_Cas9	1534.8467
0	20190410_QExHFX1_RSLC1_Beveridge_Clausen_IMP_DSS_JRmethod_R3.12580.12580.3	xl	0.4250(0.3150+0.3100)	0.115	-3.8844	/	P.EAKR.M(3)+K.KAKTSTR.S(3)	spALBU_HUMAN|,spIGF2_HUMAN|+spTAU_HUMAN|	1430.8205
0	20190410_QExHFX1_RSLC1_Beveridge_Clausen_IMP_DSS_JRmethod_R3.12601.12601.3	xl	0.5000(0.2450+0.5050)	0	4.5608	/	L.NAKER.A(3)+K.TEIKR.L(4)	REVERSE_spCATA_HUMAN|+spCO5_HUMAN|	1399.7783
0	20190410_QExHFX1_RSLC1_Beveridge_Clausen_IMP_DSS_JRmethod_R3.12616.12616.3	xl	0.9400(0.3100+0.8750)	0.005	-3.1809	/	K.KKEER.A(1)+K.NHEEEMKDLR.N(7)	spCYC_HUMAN|+spK1C10_HUMAN|	2126.0425
0	20190410_QExHFX1_RSLC1_Beveridge_Clausen_IMP_DSS_JRmethod_R3.12619.12619.3	xl	0.5750(0.2200+0.3550)	0.305	1.893	/	R.C[160.03]WKTR.S(3)+K.LVDSKNFDDYMK.S(5)	REVERSE_spKRB2D_SHEEP|+spFABPH_HUMAN|	2361.1132
0	20190410_QExHFX1_RSLC1_Beveridge_Clausen_IMP_DSS_JRmethod_R3.12628.12628.3	xl	0.4750(0.2800+0.2650)	0.475	-0.8397	/	R.ETKKK.L(4)+R.NKLFK.E(2)	REVERSE_spCYC_HORSE|+REVERSE_spPEPB_PIG|	1418.8496
0	20190410_QExHFX1_RSLC1_Beveridge_Clausen_IMP_DSS_JRmethod_R3.12632.12632.3	xl	0.5650(0.4900+0.2450)	0.305	3.0354	/	K.TPKGTR.D(3)+R.TYEKEA.-(4)	spSYH_HUMAN|+spFABPH_HUMAN|	1535.7831
0	20190410_QExHFX1_RSLC1_Beveridge_Clausen_IMP_DSS_JRmethod_R3.12635.12635.5	xl	1.6700(0.5100+1.1600)	0.985	-3.3161	/	K.FIPKK.R(4)+R.KNIEDEYKNR.Y(8)	REVERSE_spPDGFB_HUMAN|+REVERSE_spK2C1_HUMAN|	2077.1207
0	20190410_QExHFX1_RSLC1_Beveridge_Clausen_IMP_DSS_JRmethod_R3.12637.12637.3	xl	0.5200(0.4150+0.3500)	0.075	4.3356	/	K.RTGKDR.V(4)+K.TEIKR.L(4)	spEGF_HUMAN|+spCO5_HUMAN|	1514.8528
0	20190410_QExHFX1_RSLC1_Beveridge_Clausen_IMP_DSS_JRmethod_R3.12676.12676.3	xl	0.5100(0.2750+0.2350)	0.06	1.4523	/	R.C[160.03]FKR.H(3)+R.KFDNLTK.A(1)	spSYH_HUMAN|+Cas9	1611.8442
0	20190410_QExHFX1_RSLC1_Beveridge_Clausen_IMP_DSS_JRmethod_R3.12678.12678.3	xl	0.4100(0.2600+0.1500)	0.11	-0.5793	/	K.MKNYWR.Q(2)+K.NKADK.L(2)	Cas9+REVERSE_spK2C1_HUMAN|	1608.8082
0	20190410_QExHFX1_RSLC1_Beveridge_Clausen_IMP_DSS_JRmethod_R3.12679.12679.4	xl	1.2100(1.0700+0.7100)	1.21	-0.8065	/	K.GGNMKEVFR.R(5)+R.VEYEKR.V(5)	spKCRM_HUMAN|+spUBE2I_HUMAN|	1997.004
0	20190410_QExHFX1_RSLC1_Beveridge_Clausen_IMP_DSS_JRmethod_R3.12681.12681.3	xl	0.4050(0.4050+0.4050)	0.12	1.2747	/	K.VKYVTEGMR.K(2)+K.VKYVTEGMR.K(2)	Cas9+Cas9	2301.186
0	20190410_QExHFX1_RSLC1_Beveridge_Clausen_IMP_DSS_JRmethod_R3.12707.12707.3	xl	0.4250(0.3700+0.0550)	0.055	4.0996	/	M.SC[160.03]QISC[160.03]KSR.G(7)+R.TKYNGDDK.F(2)	spK22E_HUMAN|+REVERSE_spGFP_AEQVI|	2202.0044
0	20190410_QExHFX1_RSLC1_Beveridge_Clausen_IMP_DSS_JRmethod_R3.12712.12712.3	xl	0.6900(0.5950+0.3250)	0.115	-0.9635	/	K.DNEDYKTNMR.S(6)+R.MDKVER.L(3)	REVERSE_Cas9+spTRFL_HUMAN|	2198.9935
0	20190410_QExHFX1_RSLC1_Beveridge_Clausen_IMP_DSS_JRmethod_R3.12721.12721.3	xl	0.5100(0.2900+0.5150)	0.03	-3.4158	/	R.KAAFK.G(1)+K.KDGADFAK.W(1)	spCATG_HUMAN|+spALDOA_RABIT|	1551.8296
0	20190410_QExHFX1_RSLC1_Beveridge_Clausen_IMP_DSS_JRmethod_R3.12735.12735.3	xl	0.5150(0.2700+0.2450)	0.125	4.6797	/	G.AASMDKK.Y(6)+K.STKGNR.S(3)	Cas9+REVERSE_spPPIA_HUMAN|	1548.7929
0	20190410_QExHFX1_RSLC1_Beveridge_Clausen_IMP_DSS_JRmethod_R3.12736.12736.3	xl	0.6650(0.5100+0.4000)	0.6	3.3409	/	K.QFFKNWR.D(4)+K.TKGKR.A(2)	spGELS_HUMAN|+spCAH1_HUMAN|	1750.963
0	20190410_QExHFX1_RSLC1_Beveridge_Clausen_IMP_DSS_JRmethod_R3.12746.12746.3	xl	0.3200(0.3050+0.0150)	0.04	-3.6247	/	R.EDKEC[160.03]R.L(3)+K.VKAHGK.K(2)	REVERSE_spCASK_BOVIN|+spHBB_HUMAN|	1611.8038
0	20190410_QExHFX1_RSLC1_Beveridge_Clausen_IMP_DSS_JRmethod_R3.12748.12748.4	xl	1.3450(0.7750+0.8150)	1.06	1.5469	/	K.GTRKNVR.L(4)+K.MKNYWR.Q(2)	REVERSE_spEGF_HUMAN|+Cas9	1863.9889
0	20190410_QExHFX1_RSLC1_Beveridge_Clausen_IMP_DSS_JRmethod_R3.12757.12757.3	xl	0.3900(0.1550+0.2350)	0.39	-3.2357	/	R.ISKGK.R(3)+K.MEEC[160.03]KSR.Y(5)	REVERSE_spPEPB_PIG|,spCO5_HUMAN|+REVERSE_spK2M3_SHEEP|,REVERSE_spKRHB1_HUMAN|,REVERSE_spKRHB3_HUMAN|,REVERSE_spKRHB5_HUMAN|,REVERSE_spKRHB6_HUMAN|	1607.801
0	20190410_QExHFX1_RSLC1_Beveridge_Clausen_IMP_DSS_JRmethod_R3.12764.12764.3	xl	0.6100(0.2950+0.4750)	0.165	-0.859	/	K.KKEER.A(2)+K.YEDVPKR.T(6)	spCYC_HUMAN|+REVERSE_spTRFE_HUMAN|	1731.9155
0	20190410_QExHFX1_RSLC1_Beveridge_Clausen_IMP_DSS_JRmethod_R3.12769.12769.3	xl	0.6850(0.3350+0.6000)	0.085	0.5244	/	R.DKGTR.K(2)+K.THKYDPAQR.Y(3)	REVERSE_spEGF_HUMAN|+spPEPC_PIG|	1827.9227
0	20190410_QExHFX1_RSLC1_Beveridge_Clausen_IMP_DSS_JRmethod_R3.12773.12773.3	xl	0.7800(0.4350+0.5350)	0.185	2.9082	/	K.FKKSPVK.Y(2)+R.KKPIFKK.A(6)	REVERSE_Cas9+spPDGFB_HUMAN|	1858.1807
0	20190410_QExHFX1_RSLC1_Beveridge_Clausen_IMP_DSS_JRmethod_R3.12778.12778.4	xl	1.1450(0.4950+0.8950)	0.03	0.601	/	K.EIKER.N(3)+K.KMKNYWR.Q(1)	REVERSE_Cas9+Cas9	1835.9715
0	20190410_QExHFX1_RSLC1_Beveridge_Clausen_IMP_DSS_JRmethod_R3.12783.12783.3	xl	0.6500(0.4850+0.4050)	0.255	-1.0998	/	P.KIFR.V(1)+K.LC[160.03]KLR.K(3)	spCO5_HUMAN|,spGSTA1_HUMAN|+spEGF_HUMAN|	1388.8325
0	20190410_QExHFX1_RSLC1_Beveridge_Clausen_IMP_DSS_JRmethod_R3.12784.12784.3	xl	0.9100(0.5800+0.3300)	0.01	-4.1851	/	R.MDKVER.L(3)+R.NKLTK.A(2)	spTRFL_HUMAN|+REVERSE_spTAU_HUMAN|	1516.8282
0	20190410_QExHFX1_RSLC1_Beveridge_Clausen_IMP_DSS_JRmethod_R3.12805.12805.4	xl	1.0850(1.0850+1.0850)	1.085	-0.4222	/	K.FDNLTKAER.G(6)+K.FDNLTKAER.G(6)	Cas9+Cas9	2323.1807
0	20190410_QExHFX1_RSLC1_Beveridge_Clausen_IMP_DSS_JRmethod_R3.12809.12809.3	xl	0.2950(0.1600+0.2150)	0.295	2.2506	/	K.KKESK.V(2)+K.LKSVK.E(2)	spUB2E1_HUMAN|+Cas9	1329.8231
0	20190410_QExHFX1_RSLC1_Beveridge_Clausen_IMP_DSS_JRmethod_R3.12833.12833.3	xl	0.2700(0.1800+0.0900)	0.27	4.3457	/	K.KEER.A(1)+K.KGGWAK.L(1)	spCYC_HUMAN|+REVERSE_spALDOA_RABIT|	1343.7197
0	20190410_QExHFX1_RSLC1_Beveridge_Clausen_IMP_DSS_JRmethod_R3.12837.12837.3	xl	0.6950(0.4950+0.5800)	0.25	-2.8318	/	R.QHKLR.K(3)+R.VEYEKR.V(5)	spRASH_HUMAN|+spUBE2I_HUMAN|	1640.8998
0	20190410_QExHFX1_RSLC1_Beveridge_Clausen_IMP_DSS_JRmethod_R3.12853.12853.3	xl	0.5000(0.2850+0.2150)	0.06	0.8598	/	R.EKGGAGK.L(2)+K.KTYR.V(1)	REVERSE_spTAU_HUMAN|+REVERSE_spALBU_HUMAN|,spBGAL_ECOLI|	1349.7302
0	20190410_QExHFX1_RSLC1_Beveridge_Clausen_IMP_DSS_JRmethod_R3.12859.12859.3	xl	0.3800(0.2400+0.1400)	0.01	1.3864	/	K.GKEVDG.-(2)+K.TKGKR.A(4)	REVERSE_spCYC_HUMAN|,REVERSE_spCYC_HORSE|+spCAH1_HUMAN|	1329.7252
0	20190410_QExHFX1_RSLC1_Beveridge_Clausen_IMP_DSS_JRmethod_R3.12873.12873.3	xl	0.7750(0.3450+0.5650)	0.005	3.6652	/	K.RWAKR.E(4)+R.SSSYHKSSSYR.V(6)	REVERSE_spUBE2I_HUMAN|+REVERSE_spK1C10_HUMAN|	2141.0765
0	20190410_QExHFX1_RSLC1_Beveridge_Clausen_IMP_DSS_JRmethod_R3.12885.12885.3	xl	0.6300(0.4850+0.4500)	0.055	2.0917	/	K.KKEER.A(2)+R.KQEETER.T(1)	spCYC_HUMAN|+REVERSE_spDHE3_BOVIN|	1744.8955
0	20190410_QExHFX1_RSLC1_Beveridge_Clausen_IMP_DSS_JRmethod_R3.12894.12894.3	xl	0.5300(0.2550+0.2750)	0.04	-3.9054	/	R.KENPDK.S(1)+K.KYQAC[160.03]R.E(1)	REVERSE_spGFP_AEQVI|+REVERSE_spALDOA_RABIT|	1691.83
0	20190410_QExHFX1_RSLC1_Beveridge_Clausen_IMP_DSS_JRmethod_R3.12909.12909.3	xl	0.5600(0.2200+0.3400)	0.04	2.7824	/	R.C[160.03]EKDER.F(3)+K.LKMEK.A(2)	spCASK_BOVIN|+REVERSE_spTAU_HUMAN|	1620.785
0	20190410_QExHFX1_RSLC1_Beveridge_Clausen_IMP_DSS_JRmethod_R3.12917.12917.3	xl	0.3150(0.2050+0.1100)	0.005	-0.6415	/	K.FDKFK.H(3)+T.KAER.G(1)	spMYG_HUMAN|,spMYG_HORSE|+Cas9,REVERSE_spIGF2_HUMAN|	1323.7186
0	20190410_QExHFX1_RSLC1_Beveridge_Clausen_IMP_DSS_JRmethod_R3.12928.12928.3	xl	0.6150(0.2400+0.3750)	0.2	0.6058	/	K.GFKR.E(3)+K.SYPDKK.F(5)	REVERSE_spDHE3_BOVIN|+spCO5_HUMAN|	1380.7401
0	20190410_QExHFX1_RSLC1_Beveridge_Clausen_IMP_DSS_JRmethod_R3.12931.12931.3	xl	0.4650(0.4550+0.2600)	0.465	1.6497	/	R.QAMKEK.G(4)+R.SKC[160.03]EEMK.A(2)	spPEPC_PIG|+spK2M3_SHEEP|,spKRHB1_HUMAN|,spKRHB3_HUMAN|,spKRHB5_HUMAN|,spKRHB6_HUMAN|	1781.8361
0	20190410_QExHFX1_RSLC1_Beveridge_Clausen_IMP_DSS_JRmethod_R3.12935.12935.3	xl	0.6900(0.3150+0.6000)	0.095	0.1237	/	R.DKGTR.K(2)+K.THKYDPAQR.Y(3)	REVERSE_spEGF_HUMAN|+spPEPC_PIG|	1827.9227
0	20190410_QExHFX1_RSLC1_Beveridge_Clausen_IMP_DSS_JRmethod_R3.12941.12941.3	xl	0.8750(0.5700+0.3050)	0.07	3.1458	/	K.HKEMPFPK.Y(2)+R.KEFR.K(1)	spCASB_BOVIN|+spANXA5_HUMAN|	1728.9021
0	20190410_QExHFX1_RSLC1_Beveridge_Clausen_IMP_DSS_JRmethod_R3.12944.12944.3	xl	0.5700(0.3900+0.4250)	0.08	-3.9055	/	K.MEEC[160.03]KSR.Y(5)+R.WAKR.E(3)	REVERSE_spK2M3_SHEEP|,REVERSE_spKRHB1_HUMAN|,REVERSE_spKRHB3_HUMAN|,REVERSE_spKRHB5_HUMAN|,REVERSE_spKRHB6_HUMAN|+REVERSE_spUBE2I_HUMAN|	1635.7861
0	20190410_QExHFX1_RSLC1_Beveridge_Clausen_IMP_DSS_JRmethod_R3.12952.12952.3	xl	0.4200(0.3050+0.1150)	0.115	-3.5842	/	K.EKMAQR.L(2)+K.GKEVDGM.-(2)	REVERSE_spPEPC_PIG|+REVERSE_spCYC_HORSE|	1633.7803
0	20190410_QExHFX1_RSLC1_Beveridge_Clausen_IMP_DSS_JRmethod_R3.12967.12967.3	xl	0.5700(0.2100+0.3600)	0.005	-3.02	/	-.GAASMDKK.Y(7)+R.TGKDR.V(3)	Cas9+spEGF_HUMAN|	1519.7664
0	20190410_QExHFX1_RSLC1_Beveridge_Clausen_IMP_DSS_JRmethod_R3.12970.12970.3	xl	0.6000(0.4750+0.3450)	0.6	3.3259	/	K.QFFKNWR.D(4)+R.VNKR.T(3)	spGELS_HUMAN|+spEGF_HUMAN|	1677.9103
0	20190410_QExHFX1_RSLC1_Beveridge_Clausen_IMP_DSS_JRmethod_R3.12981.12981.3	xl	0.7150(0.3000+0.6250)	0.715	-4.9607	/	K.KPER.T(1)+K.NAKRYLR.C(3)	REVERSE_spTAU_HUMAN|+REVERSE_spANT3_HUMAN|	1585.9052
0	20190410_QExHFX1_RSLC1_Beveridge_Clausen_IMP_DSS_JRmethod_R3.12983.12983.3	xl	0.9350(0.7800+0.3950)	0.085	-1.6127	/	R.NKLTKASSR.T(2)+R.SDKNR.G(3)	REVERSE_spTAU_HUMAN|+Cas9	1759.954
0	20190410_QExHFX1_RSLC1_Beveridge_Clausen_IMP_DSS_JRmethod_R3.12993.12993.3	xl	0.7850(0.5400+0.5000)	0.26	-3.0028	/	R.KKDWDPK.K(2)+K.KKTER.E(2)	Cas9+spCYC_HORSE|	1713.9413
0	20190410_QExHFX1_RSLC1_Beveridge_Clausen_IMP_DSS_JRmethod_R3.12999.12999.4	xl	0.8650(0.6250+0.4850)	0.53	1.8121	/	R.ESELKIR.F(5)+K.KYQAC[160.03]R.E(1)	REVERSE_spK1H7_HUMAN|,REVERSE_spK1H8_HUMAN|+REVERSE_spALDOA_RABIT|	1835.9563
0	20190410_QExHFX1_RSLC1_Beveridge_Clausen_IMP_DSS_JRmethod_R3.13022.13022.3	xl	0.8050(0.7500+0.4050)	0.245	1.5251	/	K.GGNMKEVFRR.F(5)+K.NLKPR.D(3)	spKCRM_HUMAN|+REVERSE_spCYB5_HUMAN|	1957.0679
0	20190410_QExHFX1_RSLC1_Beveridge_Clausen_IMP_DSS_JRmethod_R3.13034.13034.3	xl	0.7400(0.3450+0.3950)	0.35	-0.4016	/	K.KFLQPGSPR.K(1)+R.VGVC[160.03]GGSC[160.03]KRC[160.03].-(9)	spGSTA1_HUMAN|+spKRHB6_HUMAN|	2405.1765
0	20190410_QExHFX1_RSLC1_Beveridge_Clausen_IMP_DSS_JRmethod_R3.13064.13064.4	xl	1.1050(0.4200+0.9300)	0.25	-0.0592	/	A.EKEYTR.T(2)+K.GGNMKEVFR.R(5)	REVERSE_spFABPH_HUMAN|+spKCRM_HUMAN|	1998.9832
0	20190410_QExHFX1_RSLC1_Beveridge_Clausen_IMP_DSS_JRmethod_R3.13081.13081.3	xl	0.6450(0.5350+0.5600)	0.005	-4.3359	/	-.GAASMDKK.Y(7)+R.QC[160.03]YSEKLK.K(6)	Cas9+REVERSE_spSUMO1_HUMAN|	1998.9754
0	20190410_QExHFX1_RSLC1_Beveridge_Clausen_IMP_DSS_JRmethod_R3.13086.13086.3	xl	0.5750(0.3950+0.1800)	0.15	-2.0411	/	K.KRKHK.N(3)+R.NKDSR.T(2)	REVERSE_spRS27A_HUMAN|+REVERSE_Cas9	1451.832
0	20190410_QExHFX1_RSLC1_Beveridge_Clausen_IMP_DSS_JRmethod_R3.13091.13091.3	xl	0.5100(0.1950+0.3150)	0.005	0.847	/	K.GKPPR.R(2)+R.NGKTSKK.L(3)	REVERSE_spPDGFB_HUMAN|+spPPIA_HUMAN|	1452.8412
0	20190410_QExHFX1_RSLC1_Beveridge_Clausen_IMP_DSS_JRmethod_R3.13109.13109.3	xl	0.5350(0.2550+0.2800)	0.08	0.0253	/	K.LKQK.E(2)+K.NLKPR.D(3)	REVERSE_spCO5_HUMAN|+REVERSE_spCYB5_HUMAN|	1279.7975
0	20190410_QExHFX1_RSLC1_Beveridge_Clausen_IMP_DSS_JRmethod_R3.13130.13130.3	xl	0.7250(0.6100+0.2700)	0.545	2.1126	/	K.FVLKTPKGTR.D(7)+K.KEER.A(1)	spSYH_HUMAN|+spCYC_HUMAN|	1844.0519
0	20190410_QExHFX1_RSLC1_Beveridge_Clausen_IMP_DSS_JRmethod_R3.13132.13132.3	xl	0.1650(0.1450+0.0200)	0.155	-0.4895	/	R.AAGGSPEAGKR.A(10)+K.C[160.03]C[160.03]LTYC[160.03]FNKPEDK.-(9)	REVERSE_spUBE2C_HUMAN|+spRS27A_HUMAN|	2871.2988
0	20190410_QExHFX1_RSLC1_Beveridge_Clausen_IMP_DSS_JRmethod_R3.13139.13139.3	xl	0.0600(0.0600+0.0650)	0.06	0.2087	/	R.DMEKEK.T(4)+K.HKPK.A(2)	spBID_HUMAN|+spALBU_BOVIN|,spALBU_HUMAN|	1424.7333
0	20190410_QExHFX1_RSLC1_Beveridge_Clausen_IMP_DSS_JRmethod_R3.13151.13151.4	xl	1.2350(0.6500+0.5850)	0.69	4.5997	/	K.KAKTSTRSSAK.T(3)+K.NHEEEMKDLR.N(7)	spTAU_HUMAN|+spK1C10_HUMAN|	2601.3179
0	20190410_QExHFX1_RSLC1_Beveridge_Clausen_IMP_DSS_JRmethod_R3.13158.13158.3	xl	0.3800(0.1700+0.2700)	0.125	1.8144	/	-.GAASMDKK.Y(7)+K.NKADK.L(2)	Cas9+REVERSE_spK2C1_HUMAN|	1518.7711
0	20190410_QExHFX1_RSLC1_Beveridge_Clausen_IMP_DSS_JRmethod_R3.13160.13160.3	xl	0.5450(0.4500+0.3400)	0.545	-3.55	/	K.EGNWKR.L(5)+K.KEER.A(1)	REVERSE_spAMYS_HUMAN|+spCYC_HUMAN|	1486.7528
0	20190410_QExHFX1_RSLC1_Beveridge_Clausen_IMP_DSS_JRmethod_R3.13164.13164.3	xl	0.6800(0.6500+0.2550)	0.165	2.4395	/	R.KAEPHKC[160.03]C[160.03]K.S(6)+K.KYPK.L(1)	REVERSE_spALBU_HUMAN|+Cas9	1828.9327
0	20190410_QExHFX1_RSLC1_Beveridge_Clausen_IMP_DSS_JRmethod_R3.13171.13171.3	xl	0.3250(0.2700+0.3000)	0.325	-1.2425	/	K.GSQKDR.L(4)+K.KAQAR.V(1)	REVERSE_Cas9+REVERSE_spUBE2I_HUMAN|	1399.7531
0	20190410_QExHFX1_RSLC1_Beveridge_Clausen_IMP_DSS_JRmethod_R3.13178.13178.3	xl	0.4950(0.3350+0.4000)	0.495	2.1823	/	H.FGKDK.S(3)+R.VKRDEK.E(2)	spTRFE_HUMAN|,spTRFL_HUMAN|+spKRHB2_HUMAN|	1504.8249
0	20190410_QExHFX1_RSLC1_Beveridge_Clausen_IMP_DSS_JRmethod_R3.13189.13189.3	xl	0.8500(0.4700+0.3800)	0.545	3.429	/	R.EVKDMR.S(3)+E.FVKAK.S(3)	REVERSE_spTRFL_HUMAN|+REVERSE_spCATA_HUMAN|,REVERSE_spCO5_HUMAN|	1505.8275
0	20190410_QExHFX1_RSLC1_Beveridge_Clausen_IMP_DSS_JRmethod_R3.13193.13193.3	xl	0.6600(0.3550+0.3050)	0.055	-2.9894	/	R.EVKDMR.S(3)+R.KHGGPK.D(1)	REVERSE_spTRFL_HUMAN|+spSODC_HUMAN|	1536.8082
0	20190410_QExHFX1_RSLC1_Beveridge_Clausen_IMP_DSS_JRmethod_R3.13212.13212.4	xl	0.9750(0.6800+0.3700)	0.975	-4.8156	/	-.KQKSFYEKSK.Q(8)+R.RKLQK.M(2)	REVERSE_spPRDX1_HUMAN|+REVERSE_Cas9	2081.1996
0	20190410_QExHFX1_RSLC1_Beveridge_Clausen_IMP_DSS_JRmethod_R3.13231.13231.3	xl	0.7400(0.2250+0.6500)	0.015	0.227	/	K.HKNK.K(2)+R.KFDNLTK.A(1)	REVERSE_spRS27A_HUMAN|+Cas9	1527.8409
0	20190410_QExHFX1_RSLC1_Beveridge_Clausen_IMP_DSS_JRmethod_R3.13246.13246.3	xl	0.4000(0.1000+0.3000)	0.05	3.4558	/	R.EHKK.D(3)+R.IGGKC[160.03]PTR.H(4)	REVERSE_Cas9+REVERSE_spDHE3_BOVIN|	1565.8347
0	20190410_QExHFX1_RSLC1_Beveridge_Clausen_IMP_DSS_JRmethod_R3.13257.13257.3	xl	0.5450(0.2750+0.2700)	0.04	0.2641	/	K.KISHR.D(1)+R.TKLAK.L(2)	REVERSE_Cas9+REVERSE_spGSTA1_HUMAN|	1336.819
0	20190410_QExHFX1_RSLC1_Beveridge_Clausen_IMP_DSS_JRmethod_R3.13276.13276.3	xl	0.6850(0.3400+0.5900)	0.095	-1.5986	/	Q.LQKR.R(3)+R.QHKLR.K(3)	REVERSE_spCO5_HUMAN|,spKCRM_HUMAN|,KKA1_ECOLX+spRASH_HUMAN|	1361.8255
0	20190410_QExHFX1_RSLC1_Beveridge_Clausen_IMP_DSS_JRmethod_R3.13299.13299.4	xl	0.9000(0.6150+0.4500)	0.9	1.5356	/	K.KKIGVFIMK.T(2)+K.KNKHKR.K(3)	REVERSE_spCYC_HUMAN|+spRS27A_HUMAN|	2010.2287
0	20190410_QExHFX1_RSLC1_Beveridge_Clausen_IMP_DSS_JRmethod_R3.13313.13313.4	xl	0.8500(0.4150+0.6750)	0.85	-1.0558	/	T.KIQER.E(1)+R.RPPKGKHR.K(6)	REVERSE_spK22E_HUMAN|,REVERSE_spK2C1_HUMAN|,REVERSE_spRASH_HUMAN|+spPDGFB_HUMAN|	1785.0485
0	20190410_QExHFX1_RSLC1_Beveridge_Clausen_IMP_DSS_JRmethod_R3.13318.13318.3	xl	0.6250(0.3250+0.3000)	0.625	1.7365	/	-.AEKEYTR.T(3)+K.HKDTPK.Y(2)	REVERSE_spFABPH_HUMAN|+REVERSE_spKCRM_HUMAN|	1757.8947
0	20190410_QExHFX1_RSLC1_Beveridge_Clausen_IMP_DSS_JRmethod_R3.13333.13333.3	xl	0.8350(0.3250+0.7550)	0.08	-0.4607	/	R.DKGTR.K(2)+K.THKYDPAQR.Y(3)	REVERSE_spEGF_HUMAN|+spPEPC_PIG|	1827.9227
0	20190410_QExHFX1_RSLC1_Beveridge_Clausen_IMP_DSS_JRmethod_R3.13336.13336.4	xl	1.3600(1.3600+1.3600)	0.56	-4.9499	/	R.KFDNLTK.A(1)+R.KFDNLTK.A(1)	Cas9+Cas9	1867.009
0	20190410_QExHFX1_RSLC1_Beveridge_Clausen_IMP_DSS_JRmethod_R3.13355.13355.3	xl	0.7400(0.5050+0.4000)	0.08	0.4103	/	K.KNKHK.R(3)+K.YKAK.L(2)	spRS27A_HUMAN|+REVERSE_spCO5_HUMAN|	1299.7662
0	20190410_QExHFX1_RSLC1_Beveridge_Clausen_IMP_DSS_JRmethod_R3.13357.13357.3	xl	0.3750(0.1350+0.2400)	0.005	-2.2737	/	R.KGKTK.L(3)+K.TKGKR.A(4)	REVERSE_spCAH1_HUMAN|,REVERSE_spCAH2_HUMAN|,REVERSE_spCAH2_BOVIN|+spCAH1_HUMAN|	1286.8034
0	20190410_QExHFX1_RSLC1_Beveridge_Clausen_IMP_DSS_JRmethod_R3.13360.13360.3	xl	0.4000(0.3400+0.3050)	0.24	3.4639	/	K.MAKR.L(3)+F.RFIKR.A(4)	REVERSE_spANXA5_HUMAN|,spEGF_HUMAN|+REVERSE_spGSTA1_HUMAN|	1360.8125
0	20190410_QExHFX1_RSLC1_Beveridge_Clausen_IMP_DSS_JRmethod_R3.13368.13368.3	xl	0.6100(0.2400+0.3700)	0.135	4.2503	/	K.KPER.T(1)+K.KRKHK.N(1)	REVERSE_spTAU_HUMAN|+REVERSE_spRS27A_HUMAN|	1361.8255
0	20190410_QExHFX1_RSLC1_Beveridge_Clausen_IMP_DSS_JRmethod_R3.13397.13397.4	xl	0.9300(0.6200+0.5500)	0.93	-3.2047	/	K.GKPPRRVR.V(2)+R.QWTKR.Y(4)	REVERSE_spPDGFB_HUMAN|+spUB2E1_HUMAN|	1820.0645
0	20190410_QExHFX1_RSLC1_Beveridge_Clausen_IMP_DSS_JRmethod_R3.13412.13412.3	xl	0.3400(0.0650+0.2750)	0.125	3.9236	/	R.EHKK.D(3)+R.TPC[160.03]KGGIR.Y(4)	REVERSE_Cas9+spDHE3_BOVIN|	1565.8347
0	20190410_QExHFX1_RSLC1_Beveridge_Clausen_IMP_DSS_JRmethod_R3.13424.13424.3	xl	0.4950(0.5100+0.4650)	0.495	-0.155	/	E.TAKPK.H(3)+K.VFKNPK.F(3)	REVERSE_spALBU_BOVIN|,REVERSE_spALBU_HUMAN|+spCTRB_BOVIN|	1412.8391
0	20190410_QExHFX1_RSLC1_Beveridge_Clausen_IMP_DSS_JRmethod_R3.13438.13438.3	xl	0.6800(0.2700+0.4100)	0.04	2.1926	/	R.FEKR.L(3)+K.HKEMPFPK.Y(2)	REVERSE_spANXA5_HUMAN|,REVERSE_spCO5_HUMAN|+spCASB_BOVIN|	1728.9021
0	20190410_QExHFX1_RSLC1_Beveridge_Clausen_IMP_DSS_JRmethod_R3.13445.13445.4	xl	0.9300(0.6750+0.7750)	0.12	-4.5565	/	R.DEKEQIK.C(3)+K.QQTPKIQK.G(5)	spKRHB2_HUMAN|,spKRHB4_HUMAN|+spSSPA_STAAU|	1996.084
0	20190410_QExHFX1_RSLC1_Beveridge_Clausen_IMP_DSS_JRmethod_R3.13459.13459.3	xl	0.8050(0.7050+0.3150)	0.39	2.3391	/	K.AAQEEYVKR.A(8)+K.KNIR.T(1)	spALDOA_RABIT|+REVERSE_spCASB_BOVIN|	1759.958
0	20190410_QExHFX1_RSLC1_Beveridge_Clausen_IMP_DSS_JRmethod_R3.13460.13460.3	xl	0.6550(0.1500+0.5050)	0.655	1.5137	/	R.EEKK.K(3)+K.SKFSPENTR.K(2)	REVERSE_spCYC_HUMAN|+spANT3_HUMAN|	1734.8787
0	20190410_QExHFX1_RSLC1_Beveridge_Clausen_IMP_DSS_JRmethod_R3.13463.13463.3	xl	0.6900(0.3550+0.4500)	0.69	4.7739	/	R.KPVDK.F(1)+K.SPSSAKSR.L(6)	spTRFL_HUMAN|+spTAU_HUMAN|	1541.8412
0	20190410_QExHFX1_RSLC1_Beveridge_Clausen_IMP_DSS_JRmethod_R3.13476.13476.3	xl	0.5850(0.3700+0.2150)	0	-3.8858	/	K.ASSAKGEDR.L(5)+K.GADGKTK.L(5)	REVERSE_spALBU_HUMAN|+spTAU_HUMAN|	1732.8591
0	20190410_QExHFX1_RSLC1_Beveridge_Clausen_IMP_DSS_JRmethod_R3.13477.13477.3	xl	0.7350(0.2200+0.5150)	0.035	2.3799	/	R.EKANL.-(2)+K.HTGKDMVR.L(4)	spCATA_HUMAN|+spEGF_HUMAN|	1653.8508
0	20190410_QExHFX1_RSLC1_Beveridge_Clausen_IMP_DSS_JRmethod_R3.13497.13497.4	xl	1.2200(1.2200+1.2200)	0.495	-0.2054	/	R.KFDNLTK.A(1)+R.KFDNLTK.A(1)	Cas9+Cas9	1867.009
0	20190410_QExHFX1_RSLC1_Beveridge_Clausen_IMP_DSS_JRmethod_R3.13505.13505.3	xl	0.5550(0.3500+0.3750)	0.155	4.9465	/	K.KSTKGNR.S(4)+K.RTGKDR.V(4)	REVERSE_spPPIA_HUMAN|+spEGF_HUMAN|	1658.9175
0	20190410_QExHFX1_RSLC1_Beveridge_Clausen_IMP_DSS_JRmethod_R3.13521.13521.4	xl	1.3650(0.6750+0.6900)	0.55	0.8571	/	K.RWAKR.E(4)+K.VTVKQLK.E(4)	REVERSE_spUBE2I_HUMAN|+Cas9	1668.0198
0	20190410_QExHFX1_RSLC1_Beveridge_Clausen_IMP_DSS_JRmethod_R3.13527.13527.3	xl	0.6550(0.3050+0.3500)	0.655	-3.7407	/	K.DIKER.A(3)+K.HTEIKK.N(5)	spGSTA1_HUMAN|+REVERSE_spTAU_HUMAN|	1551.862
0	20190410_QExHFX1_RSLC1_Beveridge_Clausen_IMP_DSS_JRmethod_R3.13543.13543.3	xl	0.6250(0.4500+0.4200)	0.115	-2.8218	/	R.KGVPGR.A(1)+K.QLKRRR.Y(3)	REVERSE_spUBE2C_HUMAN|+Cas9	1605.9902
0	20190410_QExHFX1_RSLC1_Beveridge_Clausen_IMP_DSS_JRmethod_R3.13561.13561.3	xl	0.1400(0.0100+0.1300)	0.005	-0.685	/	Y.EKIK.G(2)+K.NKADK.L(2)	Cas9,REVERSE_spALBU_BOVIN|,REVERSE_spK1C10_HUMAN|,REVERSE_spPEPA_BOVIN|,REVERSE_spALBU_HUMAN|,REVERSE_spCO5_HUMAN|,spGSTA1_HUMAN|,REVERSE_spSUMO1_HUMAN|+REVERSE_spK2C1_HUMAN|	1228.7026
0	20190410_QExHFX1_RSLC1_Beveridge_Clausen_IMP_DSS_JRmethod_R3.13593.13593.3	xl	0.2500(0.2650+0.2300)	0.25	-3.997	/	A.EKEYTR.T(2)+-.KPFGR.V(1)	REVERSE_spFABPH_HUMAN|+REVERSE_spCAH2_BOVIN|	1565.8201
0	20190410_QExHFX1_RSLC1_Beveridge_Clausen_IMP_DSS_JRmethod_R3.13596.13596.3	xl	0.5750(0.2450+0.3300)	0.035	-4.0468	/	R.C[160.03]FKR.H(3)+K.KDEK.E(1)	spSYH_HUMAN|+spKRHB4_HUMAN|	1265.6437
0	20190410_QExHFX1_RSLC1_Beveridge_Clausen_IMP_DSS_JRmethod_R3.13619.13619.3	xl	0.5050(0.2050+0.3000)	0.115	-4.1107	/	K.GSQKDR.L(4)+R.TYEKEA.-(4)	REVERSE_Cas9+spFABPH_HUMAN|	1566.7525
0	20190410_QExHFX1_RSLC1_Beveridge_Clausen_IMP_DSS_JRmethod_R3.13632.13632.3	xl	0.4950(0.2200+0.2750)	0.495	2.2031	/	R.KKVK.L(2)+R.QWTKR.Y(4)	spRS27A_HUMAN|+spUB2E1_HUMAN|	1356.8241
0	20190410_QExHFX1_RSLC1_Beveridge_Clausen_IMP_DSS_JRmethod_R3.13645.13645.3	xl	0.3850(0.2550+0.2350)	0.035	-2.2601	/	K.DFNEKVR.F(5)+K.DPNEKR.D(5)	REVERSE_spRETBP_HUMAN|+spGFP_AEQVI|	1801.8958
0	20190410_QExHFX1_RSLC1_Beveridge_Clausen_IMP_DSS_JRmethod_R3.13646.13646.3	xl	0.4450(0.3050+0.2700)	0.445	0.6216	/	R.KHKNK.K(3)+K.YKAK.L(2)	REVERSE_spRS27A_HUMAN|+REVERSE_spCO5_HUMAN|	1299.7662
0	20190410_QExHFX1_RSLC1_Beveridge_Clausen_IMP_DSS_JRmethod_R3.13669.13669.3	xl	0.6100(0.4450+0.3550)	0.61	-2.9222	/	K.HGGPKDEER.H(5)+K.HRDKPIR.E(4)	spSODC_HUMAN|+Cas9	2082.0718
0	20190410_QExHFX1_RSLC1_Beveridge_Clausen_IMP_DSS_JRmethod_R3.13680.13680.3	xl	0.7350(0.4350+0.6150)	0.025	0.0235	/	R.TGKDR.V(3)+K.THKYDPAQR.Y(3)	spEGF_HUMAN|+spPEPC_PIG|	1827.9227
0	20190410_QExHFX1_RSLC1_Beveridge_Clausen_IMP_DSS_JRmethod_R3.13682.13682.3	xl	0.3000(0.2250+0.2150)	0.3	0.0637	/	R.ETKKK.L(3)+R.NKLFK.E(2)	REVERSE_spCYC_HORSE|+REVERSE_spPEPB_PIG|	1418.8496
0	20190410_QExHFX1_RSLC1_Beveridge_Clausen_IMP_DSS_JRmethod_R3.13700.13700.3	xl	0.5550(0.2100+0.5550)	0.465	-1.4321	/	K.KEDAK.F(1)+K.TKPQIWPKMAK.Q(8)	REVERSE_spALBU_BOVIN|+REVERSE_spCAS2_BOVIN|	2054.1233
0	20190410_QExHFX1_RSLC1_Beveridge_Clausen_IMP_DSS_JRmethod_R3.13721.13721.4	xl	1.3000(0.7200+0.8600)	1.07	2.1025	/	R.DEKEQIKC[160.03]LNNR.F(7)+K.IQEKEDKK.V(7)	spKRHB2_HUMAN|+REVERSE_spKRHB4_HUMAN|	2700.3751
0	20190410_QExHFX1_RSLC1_Beveridge_Clausen_IMP_DSS_JRmethod_R3.13733.13733.3	xl	0.3500(0.1100+0.2400)	0.11	0.0985	/	R.KPVDK.F(1)+K.MAKR.L(3)	spTRFL_HUMAN|+REVERSE_spANXA5_HUMAN|,spEGF_HUMAN|	1227.7009
0	20190410_QExHFX1_RSLC1_Beveridge_Clausen_IMP_DSS_JRmethod_R3.13764.13764.3	xl	0.3950(0.1100+0.2850)	0.23	-2.3859	/	K.AKANER.F(2)+K.DKSPK.F(2)	REVERSE_spTAU_HUMAN|+spTRFL_HUMAN|	1398.7466
0	20190410_QExHFX1_RSLC1_Beveridge_Clausen_IMP_DSS_JRmethod_R3.13787.13787.3	xl	0.8150(0.5600+0.5000)	0.265	-4.4268	/	R.NKDSR.T(2)+R.TPC[160.03]KGGIR.Y(4)	REVERSE_Cas9+spDHE3_BOVIN|	1643.8413
0	20190410_QExHFX1_RSLC1_Beveridge_Clausen_IMP_DSS_JRmethod_R3.13798.13798.3	xl	0.6700(0.2900+0.3800)	0.67	4.7052	/	K.KNQDK.T(1)+K.LDKLER.F(3)	spCASK_BOVIN|+REVERSE_spLALBA_BOVIN|	1541.8412
0	20190410_QExHFX1_RSLC1_Beveridge_Clausen_IMP_DSS_JRmethod_R3.13819.13819.3	xl	0.2050(0.0950+0.1100)	0.095	-4.8767	/	K.EKMAQR.L(2)+K.KATNE.-(1)	REVERSE_spPEPC_PIG|+spCYC_HUMAN|,spCYC_HORSE|	1460.7293
0	20190410_QExHFX1_RSLC1_Beveridge_Clausen_IMP_DSS_JRmethod_R3.13828.13828.3	xl	0.7400(0.6350+0.2700)	0.025	-1.7971	/	R.DDTVC[160.03]LAKLHDR.N(8)+R.KEFR.K(1)	spTRFE_HUMAN|+spANXA5_HUMAN|	2158.084
0	20190410_QExHFX1_RSLC1_Beveridge_Clausen_IMP_DSS_JRmethod_R3.13845.13845.3	xl	0.4300(0.0900+0.3400)	0.43	-2.4686	/	D.KFC[160.03]R.C(1)+K.MYDDFNKSDVLK.W(7)	spKRA33_SHEEP|,spKRA34_SHEEP|,REVERSE_spSYH_HUMAN|+REVERSE_spFABPH_HUMAN|	2221.0547
0	20190410_QExHFX1_RSLC1_Beveridge_Clausen_IMP_DSS_JRmethod_R3.13847.13847.3	xl	0.3400(0.1650+0.1750)	0.095	1.7853	/	K.DKSPK.F(2)+R.TYEKEA.-(4)	spTRFL_HUMAN|+spFABPH_HUMAN|	1450.7191
0	20190410_QExHFX1_RSLC1_Beveridge_Clausen_IMP_DSS_JRmethod_R3.13853.13853.4	xl	1.1950(1.1950+1.1950)	0.58	1.01	/	K.LVDSTDKADLR.L(7)+K.LVDSTDKADLR.L(7)	Cas9+Cas9	2601.3496
0	20190410_QExHFX1_RSLC1_Beveridge_Clausen_IMP_DSS_JRmethod_R3.13857.13857.3	xl	0.5150(0.4150+0.3450)	0.08	0.9571	/	K.MKNYWR.Q(2)+R.NKRR.T(2)	Cas9+REVERSE_Cas9	1606.8514
0	20190410_QExHFX1_RSLC1_Beveridge_Clausen_IMP_DSS_JRmethod_R3.13860.13860.3	xl	0.6350(0.4000+0.5050)	0.13	3.5988	/	R.KEFR.K(1)+K.TLNDFKR.Q(6)	spANXA5_HUMAN|+REVERSE_Cas9	1608.8623
0	20190410_QExHFX1_RSLC1_Beveridge_Clausen_IMP_DSS_JRmethod_R3.13866.13866.3	xl	0.4650(0.4650+0.4400)	0.465	3.0224	/	K.LDKLER.F(3)+R.LTFKYER.D(4)	REVERSE_spLALBA_BOVIN|+spDHE3_BOVIN|	1866.025
0	20190410_QExHFX1_RSLC1_Beveridge_Clausen_IMP_DSS_JRmethod_R3.13878.13878.5	xl	2.6300(1.5850+1.0450)	1.66	-0.3397	/	R.HKPENIVIEMAR.E(2)+K.MIAKSEQEIGK.A(4)	Cas9+Cas9	2806.472
0	20190410_QExHFX1_RSLC1_Beveridge_Clausen_IMP_DSS_JRmethod_R3.13879.13879.3	xl	0.2200(0.1050+0.1150)	0.22	2.6886	/	K.FLDDDITDDIMC[160.03]AKK.L(14)+K.GNEDVKYYK.L(6)	spLALBA_HUMAN|+REVERSE_spRS27A_HUMAN|	3051.4092
0	20190410_QExHFX1_RSLC1_Beveridge_Clausen_IMP_DSS_JRmethod_R3.13883.13883.3	xl	0.5700(0.2300+0.3400)	0.07	3.251	/	K.DAKNK.L(3)+K.KKEER.A(2)	spK2C1_HUMAN|+spCYC_HUMAN|	1400.7623
0	20190410_QExHFX1_RSLC1_Beveridge_Clausen_IMP_DSS_JRmethod_R3.13884.13884.3	xl	0.6400(0.1650+0.4750)	0.15	-3.2293	/	K.KDMSAAG.-(1)+R.SDLNGKR.S(6)	REVERSE_Cas9+spEGF_HUMAN|	1604.7827
0	20190410_QExHFX1_RSLC1_Beveridge_Clausen_IMP_DSS_JRmethod_R3.13887.13887.3	xl	0.4000(0.2400+0.1600)	0.11	-1.0053	/	K.NKADK.L(2)+R.TYEKEA.-(4)	REVERSE_spK2C1_HUMAN|+spFABPH_HUMAN|	1451.7143
0	20190410_QExHFX1_RSLC1_Beveridge_Clausen_IMP_DSS_JRmethod_R3.13893.13893.3	xl	0.6850(0.2900+0.3950)	0.015	0.8471	/	R.AKDFNEK.V(2)+R.NKDSR.T(2)	REVERSE_spRETBP_HUMAN|+REVERSE_Cas9	1606.795
0	20190410_QExHFX1_RSLC1_Beveridge_Clausen_IMP_DSS_JRmethod_R3.13904.13904.3	xl	0.3950(0.2400+0.1550)	0.205	2.5019	/	K.C[160.03]GSKDNIK.H(4)+K.DDPHAC[160.03]YSTVFDKLK.H(13)	spTAU_HUMAN|+spALBU_BOVIN|	2853.3312
0	20190410_QExHFX1_RSLC1_Beveridge_Clausen_IMP_DSS_JRmethod_R3.13917.13917.3	xl	0.8750(0.6350+0.2400)	0.005	-4.2202	/	K.C[160.03]C[160.03]KADDK.E(3)+D.KFC[160.03]R.C(1)	spALBU_HUMAN|+spKRA33_SHEEP|,spKRA34_SHEEP|,REVERSE_spSYH_HUMAN|	1642.7265
0	20190410_QExHFX1_RSLC1_Beveridge_Clausen_IMP_DSS_JRmethod_R3.13937.13937.3	xl	0.5650(0.4250+0.1400)	0.11	4.2219	/	R.DKGTR.K(2)+R.SKC[160.03]EEMK.A(2)	REVERSE_spEGF_HUMAN|+spK2M3_SHEEP|,spKRHB1_HUMAN|,spKRHB3_HUMAN|,spKRHB5_HUMAN|,spKRHB6_HUMAN|	1623.7596
0	20190410_QExHFX1_RSLC1_Beveridge_Clausen_IMP_DSS_JRmethod_R3.13943.13943.3	xl	0.4850(0.4500+0.1550)	0.045	4.3123	/	K.C[160.03]C[160.03]KADDK.E(3)+K.YSKAK.V(3)	spALBU_HUMAN|+spCATA_HUMAN|	1628.7537
0	20190410_QExHFX1_RSLC1_Beveridge_Clausen_IMP_DSS_JRmethod_R3.13953.13953.3	xl	0.1550(0.1250+0.0300)	0.155	1.2874	/	K.DC[160.03]C[160.03]EKLK.S(5)+K.KATNE.-(1)	REVERSE_spALBU_BOVIN|+spCYC_HUMAN|,spCYC_HORSE|	1650.7592
0	20190410_QExHFX1_RSLC1_Beveridge_Clausen_IMP_DSS_JRmethod_R3.13954.13954.3	xl	0.8100(0.3050+0.5050)	0.11	2.3119	/	K.C[160.03]C[160.03]KADDK.E(3)+K.KEPSR.Y(1)	spALBU_HUMAN|+REVERSE_spANT3_HUMAN|	1648.7548
0	20190410_QExHFX1_RSLC1_Beveridge_Clausen_IMP_DSS_JRmethod_R3.13962.13962.3	xl	0.2450(0.1350+0.1100)	0.245	3.4279	/	K.KLDESAKMEDESK.L(7)+R.VGVC[160.03]GGSC[160.03]KR.C(9)	REVERSE_spMYG_HUMAN|+spKRHB6_HUMAN|	2725.272
0	20190410_QExHFX1_RSLC1_Beveridge_Clausen_IMP_DSS_JRmethod_R3.13965.13965.3	xl	0.7600(0.4700+0.2900)	0.04	3.6821	/	K.KFIPKK.R(5)+R.WAKR.E(3)	REVERSE_spPDGFB_HUMAN|+REVERSE_spUBE2I_HUMAN|	1456.8918
0	20190410_QExHFX1_RSLC1_Beveridge_Clausen_IMP_DSS_JRmethod_R3.13966.13966.3	xl	0.5300(0.2350+0.3250)	0.085	-3.0575	/	K.FDKFK.H(3)+R.FEKR.L(3)	spMYG_HUMAN|,spMYG_HORSE|+REVERSE_spANXA5_HUMAN|,REVERSE_spCO5_HUMAN|	1399.7499
0	20190410_QExHFX1_RSLC1_Beveridge_Clausen_IMP_DSS_JRmethod_R3.13976.13976.3	xl	0.5250(0.4100+0.2450)	0.525	2.2064	/	R.GYGNSDYKR.L(8)+K.KISQR.Y(1)	spCO5_HUMAN|+spCAS2_BOVIN|	1826.9274
0	20190410_QExHFX1_RSLC1_Beveridge_Clausen_IMP_DSS_JRmethod_R3.13993.13993.4	xl	1.0550(0.6550+0.4600)	1.055	-2.9125	/	R.KPPMDEKSLEEAR.K(1)+R.QSWAAVMGKR.E(9)	spGSTA1_HUMAN|+REVERSE_spNQO2_HUMAN|	2799.4046
0	20190410_QExHFX1_RSLC1_Beveridge_Clausen_IMP_DSS_JRmethod_R3.14030.14030.3	xl	0.3250(0.1000+0.2250)	0.05	-1.9654	/	K.C[160.03]C[160.03]KADDK.E(3)+L.ERKR.S(3)	spALBU_HUMAN|+REVERSE_spK1C15_SHEEP|	1620.7711
0	20190410_QExHFX1_RSLC1_Beveridge_Clausen_IMP_DSS_JRmethod_R3.14049.14049.3	xl	0.5600(0.4350+0.3700)	0.025	0.0195	/	K.MKNYWR.Q(2)+R.NKRR.T(2)	Cas9+REVERSE_Cas9	1606.8514
0	20190410_QExHFX1_RSLC1_Beveridge_Clausen_IMP_DSS_JRmethod_R3.14051.14051.3	xl	0.5350(0.0450+0.4900)	0.195	-3.4843	/	K.KFYDEK.L(1)+R.SDKNR.G(3)	REVERSE_Cas9+Cas9	1584.7783
0	20190410_QExHFX1_RSLC1_Beveridge_Clausen_IMP_DSS_JRmethod_R3.14060.14060.3	xl	0.6500(0.3550+0.2950)	0.07	-1.6962	/	R.FEKR.L(3)+K.SMSVKSEK.K(5)	REVERSE_spANXA5_HUMAN|,REVERSE_spCO5_HUMAN|+REVERSE_spUB2E1_HUMAN|	1610.8337
0	20190410_QExHFX1_RSLC1_Beveridge_Clausen_IMP_DSS_JRmethod_R3.14080.14080.3	xl	0.6150(0.1550+0.4600)	0.095	-4.1421	/	K.KDMSAAG.-(1)+R.SDLNGKR.S(6)	REVERSE_Cas9+spEGF_HUMAN|	1604.7827
0	20190410_QExHFX1_RSLC1_Beveridge_Clausen_IMP_DSS_JRmethod_R3.14093.14093.3	xl	0.7750(0.5400+0.4400)	0.525	1.7401	/	K.FIKELR.V(3)+R.KEYEVR.N(1)	spIL8_HUMAN|+REVERSE_spUBE2I_HUMAN|	1764.9773
0	20190410_QExHFX1_RSLC1_Beveridge_Clausen_IMP_DSS_JRmethod_R3.14095.14095.3	xl	0.6400(0.3400+0.5750)	0.04	-1.2373	/	P.EAKR.M(3)+R.LTFKYER.D(4)	spALBU_HUMAN|,spIGF2_HUMAN|+spDHE3_BOVIN|	1595.8671
0	20190410_QExHFX1_RSLC1_Beveridge_Clausen_IMP_DSS_JRmethod_R3.14105.14105.3	xl	0.5100(0.2950+0.2150)	0.51	4.579	/	R.FDSVLKSK.L(6)+R.TYEKEA.-(4)	REVERSE_Cas9+spFABPH_HUMAN|	1799.9192
0	20190410_QExHFX1_RSLC1_Beveridge_Clausen_IMP_DSS_JRmethod_R3.14107.14107.3	xl	0.5250(0.2600+0.2650)	0.525	1.025	/	K.DAKNK.L(3)+K.HPEAKR.M(5)	spK2C1_HUMAN|+spALBU_HUMAN|	1448.7735
0	20190410_QExHFX1_RSLC1_Beveridge_Clausen_IMP_DSS_JRmethod_R3.14113.14113.3	xl	0.6300(0.3650+0.5550)	0.055	0.5235	/	R.FEKR.L(3)+K.TLNDFKR.Q(6)	REVERSE_spANXA5_HUMAN|,REVERSE_spCO5_HUMAN|+REVERSE_Cas9	1608.8623
0	20190410_QExHFX1_RSLC1_Beveridge_Clausen_IMP_DSS_JRmethod_R3.14123.14123.3	xl	0.6100(0.2900+0.3200)	0.095	4.622	/	R.C[160.03]WKTR.S(3)+K.SNKFVK.A(3)	REVERSE_spKRB2D_SHEEP|+REVERSE_spCTRA_BOVIN|	1608.8446
0	20190410_QExHFX1_RSLC1_Beveridge_Clausen_IMP_DSS_JRmethod_R3.14124.14124.3	xl	0.5950(0.4000+0.3750)	0.305	-0.4956	/	K.KSTKGNR.S(1)+K.TPKGTR.D(3)	REVERSE_spPPIA_HUMAN|+spSYH_HUMAN|	1585.8899
0	20190410_QExHFX1_RSLC1_Beveridge_Clausen_IMP_DSS_JRmethod_R3.14128.14128.3	xl	0.8400(0.3350+0.5050)	0.065	-4.6305	/	G.EKIR.L(2)+K.IEEIFKK.A(6)	spK1H8_HUMAN|,REVERSE_spNEDD8_HUMAN|,spSYH_HUMAN|+spKCRM_HUMAN|	1587.9235
0	20190410_QExHFX1_RSLC1_Beveridge_Clausen_IMP_DSS_JRmethod_R3.14136.14136.3	xl	0.4750(0.2350+0.2400)	0.235	-2.7923	/	R.C[160.03]WKTR.S(3)+R.KAAFK.G(1)	REVERSE_spKRB2D_SHEEP|+spCATG_HUMAN|	1450.7754
0	20190410_QExHFX1_RSLC1_Beveridge_Clausen_IMP_DSS_JRmethod_R3.14149.14149.3	xl	0.6650(0.3700+0.2950)	0.46	-0.9986	/	K.C[160.03]QKKVHAIEGQLR.Q(4)+R.VGVC[160.03]GGSC[160.03]KR.C(9)	REVERSE_spK22E_HUMAN|+spKRHB6_HUMAN|	2782.4151
0	20190410_QExHFX1_RSLC1_Beveridge_Clausen_IMP_DSS_JRmethod_R3.14162.14162.3	xl	0.7700(0.6150+0.3650)	0.17	1.3365	/	R.TKYQTELSLR.H(2)+R.TYEKEA.-(4)	spK1H1_HUMAN|+spFABPH_HUMAN|	2115.0735
0	20190410_QExHFX1_RSLC1_Beveridge_Clausen_IMP_DSS_JRmethod_R3.14177.14177.4	xl	1.5750(0.6750+0.9000)	0.115	-0.5912	/	K.KDLIIK.L(1)+R.NSDKLIAR.K(4)	Cas9+Cas9	1782.0614
0	20190410_QExHFX1_RSLC1_Beveridge_Clausen_IMP_DSS_JRmethod_R3.14182.14182.3	xl	0.4900(0.3200+0.2500)	0.04	4.8234	/	K.QKNGIK.V(2)+K.TKGDAGK.L(2)	spGFP_AEQVI|+REVERSE_spTAU_HUMAN|	1499.8307
0	20190410_QExHFX1_RSLC1_Beveridge_Clausen_IMP_DSS_JRmethod_R3.14186.14186.3	xl	0.3350(0.2500+0.2800)	0.335	-4.5449	/	R.DKPIR.E(2)+K.KLLEER.L(1)	Cas9+spSYH_HUMAN|	1551.8984
0	20190410_QExHFX1_RSLC1_Beveridge_Clausen_IMP_DSS_JRmethod_R3.14194.14194.3	xl	0.3550(0.3600+0.2400)	0.1	-1.263	/	K.GKEVK.A(2)+R.WYNKMK.K(4)	REVERSE_Cas9+REVERSE_Cas9	1565.8275
0	20190410_QExHFX1_RSLC1_Beveridge_Clausen_IMP_DSS_JRmethod_R3.14201.14201.5	xl	1.9300(0.7400+1.1900)	1.42	0.3771	/	K.KDWDPK.K(1)+R.QITKHVAQILDSR.M(4)	Cas9+Cas9	2433.3015
0	20190410_QExHFX1_RSLC1_Beveridge_Clausen_IMP_DSS_JRmethod_R3.14226.14226.4	xl	1.0150(0.8100+0.9050)	0.42	1.2439	/	R.NSDKLIAR.K(4)+K.RNSDKLIAR.K(5)	Cas9+Cas9	2125.1966
0	20190410_QExHFX1_RSLC1_Beveridge_Clausen_IMP_DSS_JRmethod_R3.14245.14245.4	xl	1.0400(1.0400+1.0400)	0.645	-0.7773	/	K.LVDSTDKADLR.L(7)+K.LVDSTDKADLR.L(7)	Cas9+Cas9	2601.3496
0	20190410_QExHFX1_RSLC1_Beveridge_Clausen_IMP_DSS_JRmethod_R3.14263.14263.3	xl	0.8950(0.3850+0.5100)	0.01	4.7371	/	K.FAAKR.E(4)+K.KILDIK.G(1)	REVERSE_spCATG_HUMAN|+spLALBA_HUMAN|	1457.8969
0	20190410_QExHFX1_RSLC1_Beveridge_Clausen_IMP_DSS_JRmethod_R3.14273.14273.3	xl	0.3800(0.0850+0.2950)	0.38	3.4633	/	K.C[160.03]KPPSSPYDDK.F(2)+K.SYTKIC[160.03]QC[160.03]R.L(4)	REVERSE_spUBE2I_HUMAN|+REVERSE_spIL8_HUMAN|	2645.1923
0	20190410_QExHFX1_RSLC1_Beveridge_Clausen_IMP_DSS_JRmethod_R3.14279.14279.3	xl	0.4600(0.1750+0.2850)	0.005	4.6089	/	K.KYQAC[160.03]R.E(1)+K.TKGDAGK.L(2)	REVERSE_spALDOA_RABIT|+REVERSE_spTAU_HUMAN|	1637.8195
0	20190410_QExHFX1_RSLC1_Beveridge_Clausen_IMP_DSS_JRmethod_R3.14282.14282.4	xl	0.9850(0.9850+0.9850)	0.41	-0.7899	/	K.MKNYWR.Q(2)+K.MKNYWR.Q(2)	Cas9+Cas9	1930.9334
0	20190410_QExHFX1_RSLC1_Beveridge_Clausen_IMP_DSS_JRmethod_R3.14308.14308.3	xl	0.8100(0.7750+0.3850)	0.54	-1.1956	/	K.AIKDSFFR.E(3)+G.EKIR.L(2)	REVERSE_spCASK_BOVIN|+spK1H8_HUMAN|,REVERSE_spNEDD8_HUMAN|,spSYH_HUMAN|	1664.9249
0	20190410_QExHFX1_RSLC1_Beveridge_Clausen_IMP_DSS_JRmethod_R3.14343.14343.3	xl	0.4000(0.1900+0.3800)	0.4	4.9967	/	G.AASMDKK.Y(6)+R.TKYNGDDK.F(2)	Cas9+REVERSE_spGFP_AEQVI|	1826.8719
0	20190410_QExHFX1_RSLC1_Beveridge_Clausen_IMP_DSS_JRmethod_R3.14374.14374.3	xl	0.5750(0.4450+0.3750)	0.575	4.5182	/	K.KLLEER.L(1)+R.TGKDR.V(3)	spSYH_HUMAN|+spEGF_HUMAN|	1499.8307
0	20190410_QExHFX1_RSLC1_Beveridge_Clausen_IMP_DSS_JRmethod_R3.14386.14386.3	xl	0.5200(0.2150+0.3050)	0.005	-4.4994	/	K.GTLTKVK.L(5)+K.LVALKVKKR.K(8)	REVERSE_spNEDD8_HUMAN|+REVERSE_spRS27A_HUMAN|	1937.2764
0	20190410_QExHFX1_RSLC1_Beveridge_Clausen_IMP_DSS_JRmethod_R3.14392.14392.3	xl	0.3000(0.3100+0.1600)	0.145	-4.429	/	K.C[160.03]C[160.03]KADDK.E(3)+R.MFEKLK.G(4)	spALBU_HUMAN|+REVERSE_spPEPA_BOVIN|	1827.8568
0	20190410_QExHFX1_RSLC1_Beveridge_Clausen_IMP_DSS_JRmethod_R3.14394.14394.3	xl	0.6000(0.3300+0.4150)	0.405	1.1713	/	R.EKIDK.G(2)+K.KDPYSK.L(1)	REVERSE_spGSTA1_HUMAN|+REVERSE_spCO5_HUMAN|	1505.7977
0	20190410_QExHFX1_RSLC1_Beveridge_Clausen_IMP_DSS_JRmethod_R3.14398.14398.3	xl	0.7050(0.3950+0.5500)	0.06	4.3284	/	R.KEFR.K(1)+R.KGNLDSR.G(1)	spANXA5_HUMAN|+REVERSE_spEGF_HUMAN|	1504.7997
0	20190410_QExHFX1_RSLC1_Beveridge_Clausen_IMP_DSS_JRmethod_R3.14408.14408.3	xl	0.3400(0.1000+0.2400)	0.055	-2.5308	/	V.ETKK.V(3)+K.SSKC[160.03]VR.Q(3)	REVERSE_Cas9,REVERSE_spCYC_HORSE|+spCO5_HUMAN|	1377.7285
0	20190410_QExHFX1_RSLC1_Beveridge_Clausen_IMP_DSS_JRmethod_R3.14426.14426.4	xl	1.1400(1.1000+1.1000)	0.685	0.0834	/	K.LVDSTDKADLR.L(7)+K.LVDSTDKADLR.L(7)	Cas9+Cas9	2601.3496
0	20190410_QExHFX1_RSLC1_Beveridge_Clausen_IMP_DSS_JRmethod_R3.14432.14432.3	xl	0.6200(0.3100+0.3100)	0.62	3.682	/	K.KNQDK.T(1)+K.RFEKR.L(4)	spCASK_BOVIN|+REVERSE_spANXA5_HUMAN|	1503.8157
0	20190410_QExHFX1_RSLC1_Beveridge_Clausen_IMP_DSS_JRmethod_R3.14435.14435.4	xl	1.3000(0.5050+0.9100)	0.86	-1.7234	/	K.KDWDPK.K(1)+R.MTNFDKNLPNEK.V(6)	Cas9+Cas9	2375.1466
0	20190410_QExHFX1_RSLC1_Beveridge_Clausen_IMP_DSS_JRmethod_R3.14447.14447.3	xl	0.6350(0.2500+0.3850)	0.02	-0.4055	/	-.KDEPK.N(1)+K.KSTKGNR.S(4)	REVERSE_spRS27A_HUMAN|+REVERSE_spPPIA_HUMAN|	1542.8365
0	20190410_QExHFX1_RSLC1_Beveridge_Clausen_IMP_DSS_JRmethod_R3.14463.14463.3	xl	0.6400(0.3300+0.3100)	0.045	3.1266	/	K.DFVKR.L(4)+K.VGSKC[160.03]C[160.03]K.H(4)	REVERSE_spANXA5_HUMAN|+spALBU_HUMAN|	1638.8221
0	20190410_QExHFX1_RSLC1_Beveridge_Clausen_IMP_DSS_JRmethod_R3.14469.14469.3	xl	0.7050(0.4700+0.4400)	0.705	-4.0179	/	-.IERKR.S(4)+K.KQLTR.R(1)	REVERSE_spK1C15_SHEEP|+REVERSE_spCO5_HUMAN|	1482.8994
0	20190410_QExHFX1_RSLC1_Beveridge_Clausen_IMP_DSS_JRmethod_R3.14494.14494.3	xl	0.7200(0.3300+0.3900)	0.1	3.4438	/	A.EKPK.N(2)+K.HTGKDMVR.L(4)	spCATA_HUMAN|,spGSTA1_HUMAN|+spEGF_HUMAN|	1580.8344
0	20190410_QExHFX1_RSLC1_Beveridge_Clausen_IMP_DSS_JRmethod_R3.14495.14495.3	xl	0.4900(0.1750+0.3150)	0.035	-2.9095	/	N.AEKPK.N(3)+K.GSQKDR.L(4)	spCATA_HUMAN|,spGSTA1_HUMAN|+REVERSE_Cas9	1398.7466
0	20190410_QExHFX1_RSLC1_Beveridge_Clausen_IMP_DSS_JRmethod_R3.14500.14500.3	xl	0.8200(0.6600+0.3100)	0.245	4.2416	/	R.KAEPHKC[160.03]C[160.03]K.S(6)+K.KYPK.L(1)	REVERSE_spALBU_HUMAN|+Cas9	1828.9327
0	20190410_QExHFX1_RSLC1_Beveridge_Clausen_IMP_DSS_JRmethod_R3.14520.14520.3	xl	0.5400(0.2650+0.2750)	0.245	1.3515	/	G.AASMDKK.Y(6)+R.KYWGSR.V(1)	Cas9+spCTRB_BOVIN|	1682.8449
0	20190410_QExHFX1_RSLC1_Beveridge_Clausen_IMP_DSS_JRmethod_R3.14526.14526.3	xl	0.7250(0.2700+0.4550)	0.725	3.105	/	R.EHKK.D(3)+R.TPC[160.03]KGGIR.Y(4)	REVERSE_Cas9+spDHE3_BOVIN|	1565.8347
0	20190410_QExHFX1_RSLC1_Beveridge_Clausen_IMP_DSS_JRmethod_R3.14535.14535.3	xl	0.5450(0.2050+0.4300)	0.025	-0.3964	/	K.FKDFK.E(2)+K.KDGLDETSPK.A(1)	REVERSE_spMYG_HUMAN|,REVERSE_spMYG_HORSE|+REVERSE_spSUMO1_HUMAN|	1909.9672
0	20190410_QExHFX1_RSLC1_Beveridge_Clausen_IMP_DSS_JRmethod_R3.14540.14540.3	xl	0.2900(0.1700+0.2950)	0.29	-4.4284	/	L.ERKR.S(3)+K.STKGNR.S(3)	REVERSE_spK1C15_SHEEP|+REVERSE_spPPIA_HUMAN|	1386.7691
0	20190410_QExHFX1_RSLC1_Beveridge_Clausen_IMP_DSS_JRmethod_R3.14564.14564.3	xl	0.5500(0.2800+0.5150)	0.55	-2.6993	/	L.ERKR.S(3)+K.TLNDFKR.Q(6)	REVERSE_spK1C15_SHEEP|+REVERSE_Cas9	1617.895
0	20190410_QExHFX1_RSLC1_Beveridge_Clausen_IMP_DSS_JRmethod_R3.14619.14619.3	xl	0.6600(0.6150+0.1800)	0.13	4.8718	/	K.NHEEEMKDLR.N(7)+R.VNKR.T(3)	spK1C10_HUMAN|+spEGF_HUMAN|	1952.9737
0	20190410_QExHFX1_RSLC1_Beveridge_Clausen_IMP_DSS_JRmethod_R3.14625.14625.4	xl	1.3850(1.3850+1.3850)	0.775	0.1813	/	K.LVDSTDKADLR.L(7)+K.LVDSTDKADLR.L(7)	Cas9+Cas9	2601.3496
0	20190410_QExHFX1_RSLC1_Beveridge_Clausen_IMP_DSS_JRmethod_R3.14652.14652.3	xl	0.3950(0.2050+0.1900)	0.395	2.56	/	K.GWFKK.E(4)+K.KHER.H(1)	REVERSE_spALBU_BOVIN|+Cas9	1370.7458
0	20190410_QExHFX1_RSLC1_Beveridge_Clausen_IMP_DSS_JRmethod_R3.14657.14657.3	xl	0.4650(0.2700+0.1950)	0.07	4.4971	/	K.GADGKTK.L(5)+K.KYQAC[160.03]R.E(1)	spTAU_HUMAN|+REVERSE_spALDOA_RABIT|	1637.8195
0	20190410_QExHFX1_RSLC1_Beveridge_Clausen_IMP_DSS_JRmethod_R3.14662.14662.3	xl	0.5500(0.4050+0.3250)	0.125	0.42	/	R.QHKLR.K(3)+R.QWTKR.Y(4)	spRASH_HUMAN|+spUB2E1_HUMAN|	1535.8684
0	20190410_QExHFX1_RSLC1_Beveridge_Clausen_IMP_DSS_JRmethod_R3.14666.14666.3	xl	0.6950(0.2750+0.4200)	0.005	4.0894	/	K.AWGGKK.E(5)+K.HTGKDMVR.L(4)	spALDOA_RABIT|+spEGF_HUMAN|	1725.8984
0	20190410_QExHFX1_RSLC1_Beveridge_Clausen_IMP_DSS_JRmethod_R3.14692.14692.3	xl	0.7300(0.4550+0.2750)	0.73	-3.6669	/	K.AEPHKC[160.03]C[160.03]K.S(5)+K.KKTER.E(2)	REVERSE_spALBU_HUMAN|+spCYC_HORSE|	1826.913
0	20190410_QExHFX1_RSLC1_Beveridge_Clausen_IMP_DSS_JRmethod_R3.14718.14718.3	xl	0.6300(0.3300+0.4600)	0.185	0.1917	/	K.KNKHKR.K(5)+K.KYEEEVVC[160.03]R.A(1)	spRS27A_HUMAN|+spKRHB4_HUMAN|	2158.1316
0	20190410_QExHFX1_RSLC1_Beveridge_Clausen_IMP_DSS_JRmethod_R3.14724.14724.3	xl	0.2950(0.2950+0.2450)	0.01	3.5014	/	K.C[160.03]ATQKR.T(5)+K.KEER.A(1)	REVERSE_spCO5_HUMAN|+spCYC_HUMAN|	1460.7405
0	20190410_QExHFX1_RSLC1_Beveridge_Clausen_IMP_DSS_JRmethod_R3.14742.14742.4	xl	0.7650(0.3700+0.5800)	0.445	-0.4169	/	K.DFNEKVR.F(5)+R.KHGGPKDEER.H(6)	REVERSE_spRETBP_HUMAN|+spSODC_HUMAN|	2196.0922
0	20190410_QExHFX1_RSLC1_Beveridge_Clausen_IMP_DSS_JRmethod_R3.14745.14745.5	xl	2.2400(0.9200+1.5850)	1.975	-1.0672	/	K.FDNLTKAER.G(6)+R.HKPENIVIEMAR.E(2)	Cas9+Cas9	2666.3849
0	20190410_QExHFX1_RSLC1_Beveridge_Clausen_IMP_DSS_JRmethod_R3.14748.14748.3	xl	0.4100(0.0850+0.3250)	0.41	-0.1986	/	K.KDMSAAG.-(1)+K.KEPSR.Y(1)	REVERSE_Cas9+REVERSE_spANT3_HUMAN|	1431.7027
0	20190410_QExHFX1_RSLC1_Beveridge_Clausen_IMP_DSS_JRmethod_R3.14764.14764.3	xl	0.5950(0.4050+0.3600)	0.065	-3.8067	/	K.AANKYLR.K(4)+R.NKDSR.T(2)	spGAG_SCVLA|+REVERSE_Cas9	1590.8477
0	20190410_QExHFX1_RSLC1_Beveridge_Clausen_IMP_DSS_JRmethod_R3.14781.14781.3	xl	0.5550(0.2950+0.4800)	0.055	-1.0291	/	K.VEKGK.S(3)+R.WYNKMK.K(4)	Cas9,spCYC_HUMAN|,spCYC_HORSE|+REVERSE_Cas9	1565.8275
0	20190410_QExHFX1_RSLC1_Beveridge_Clausen_IMP_DSS_JRmethod_R3.14783.14783.3	xl	0.2550(0.1550+0.1300)	0.255	-0.6461	/	K.LGGKGYK.L(4)+R.TKLAK.L(2)	spCATD_HUMAN|+REVERSE_spGSTA1_HUMAN|	1418.8496
0	20190410_QExHFX1_RSLC1_Beveridge_Clausen_IMP_DSS_JRmethod_R3.14793.14793.4	xl	1.1150(1.0600+1.0600)	0.705	0.3531	/	K.LVDSTDKADLR.L(7)+K.LVDSTDKADLR.L(7)	Cas9+Cas9	2601.3496
0	20190410_QExHFX1_RSLC1_Beveridge_Clausen_IMP_DSS_JRmethod_R3.14810.14810.4	xl	1.0400(0.8050+0.4800)	0.675	4.0528	/	K.MKNYWR.Q(2)+K.NKQELFR.V(2)	Cas9+REVERSE_spKRHB2_HUMAN|	1968.0039
0	20190410_QExHFX1_RSLC1_Beveridge_Clausen_IMP_DSS_JRmethod_R3.14813.14813.3	xl	0.5950(0.3550+0.4200)	0.015	2.49	/	E.TAKPK.H(3)+R.TGKDRVR.L(3)	REVERSE_spALBU_BOVIN|,REVERSE_spALBU_HUMAN|+spEGF_HUMAN|	1511.8783
0	20190410_QExHFX1_RSLC1_Beveridge_Clausen_IMP_DSS_JRmethod_R3.14823.14823.3	xl	0.4300(0.1850+0.2450)	0.015	1.625	/	K.GWFKK.E(4)+K.KHER.H(1)	REVERSE_spALBU_BOVIN|+Cas9	1370.7458
0	20190410_QExHFX1_RSLC1_Beveridge_Clausen_IMP_DSS_JRmethod_R3.14824.14824.3	xl	0.5050(0.4100+0.2600)	0.045	-2.0503	/	R.QWTKR.Y(4)+R.WAKR.E(3)	spUB2E1_HUMAN|+REVERSE_spUBE2I_HUMAN|	1414.7833
0	20190410_QExHFX1_RSLC1_Beveridge_Clausen_IMP_DSS_JRmethod_R3.14826.14826.3	xl	0.4050(0.3600+0.0450)	0.04	3.7145	/	K.GADGKTK.L(5)+K.KYQAC[160.03]R.E(1)	spTAU_HUMAN|+REVERSE_spALDOA_RABIT|	1637.8195
0	20190410_QExHFX1_RSLC1_Beveridge_Clausen_IMP_DSS_JRmethod_R3.14856.14856.3	xl	0.5000(0.4000+0.3650)	0.5	-0.1571	/	K.KEER.A(1)+K.YEDVPKR.T(6)	spCYC_HUMAN|+REVERSE_spTRFE_HUMAN|	1603.8205
0	20190410_QExHFX1_RSLC1_Beveridge_Clausen_IMP_DSS_JRmethod_R3.14857.14857.3	xl	0.7900(0.3300+0.6750)	0.07	1.8262	/	K.DPNEKR.D(5)+K.GRNKDSR.T(4)	spGFP_AEQVI|+REVERSE_Cas9	1726.871
0	20190410_QExHFX1_RSLC1_Beveridge_Clausen_IMP_DSS_JRmethod_R3.14885.14885.4	xl	1.1400(1.1300+1.1300)	1.14	0.5492	/	K.FKVLGNTDR.H(2)+K.FKVLGNTDR.H(2)	Cas9+Cas9	2235.2011
0	20190410_QExHFX1_RSLC1_Beveridge_Clausen_IMP_DSS_JRmethod_R3.14890.14890.3	xl	0.7500(0.5400+0.2700)	0.27	-3.6198	/	K.KDGADFAKWR.C(8)+R.WAKR.E(3)	spALDOA_RABIT|+REVERSE_spUBE2I_HUMAN|	1889.99
0	20190410_QExHFX1_RSLC1_Beveridge_Clausen_IMP_DSS_JRmethod_R3.14897.14897.3	xl	0.3150(0.2700+0.0450)	0.02	0.9371	/	K.KPER.T(1)+R.MKMEEK.Y(2)	REVERSE_spTAU_HUMAN|+spOVAL_CHICK|	1460.7367
0	20190410_QExHFX1_RSLC1_Beveridge_Clausen_IMP_DSS_JRmethod_R3.14905.14905.3	xl	0.8850(0.3800+0.5050)	0.04	1.9564	/	R.KEFR.K(1)+R.KPVDKFK.D(5)	spANXA5_HUMAN|+spTRFL_HUMAN|	1576.8976
0	20190410_QExHFX1_RSLC1_Beveridge_Clausen_IMP_DSS_JRmethod_R3.14907.14907.3	xl	0.5350(0.2500+0.2850)	0.04	3.1478	/	R.C[160.03]EKDER.F(3)+K.YSKAK.V(3)	spCASK_BOVIN|+spCATA_HUMAN|	1568.7504
0	20190410_QExHFX1_RSLC1_Beveridge_Clausen_IMP_DSS_JRmethod_R3.14919.14919.5	xl	2.1450(0.9350+1.4450)	1.815	-0.4671	/	K.FDNLTKAER.G(6)+R.HKPENIVIEMAR.E(2)	Cas9+Cas9	2666.3849
0	20190410_QExHFX1_RSLC1_Beveridge_Clausen_IMP_DSS_JRmethod_R3.14950.14950.3	xl	0.4600(0.2300+0.3450)	0.09	-1.6138	/	K.VEKGK.S(3)+R.WYNKMK.K(4)	Cas9,spCYC_HUMAN|,spCYC_HORSE|+REVERSE_Cas9	1565.8275
0	20190410_QExHFX1_RSLC1_Beveridge_Clausen_IMP_DSS_JRmethod_R3.14968.14968.3	xl	0.7800(0.5600+0.4100)	0.585	3.2783	/	K.KPDWDKKR.A(7)+-.KPFGR.V(1)	REVERSE_Cas9+REVERSE_spCAH2_BOVIN|	1812.9998
0	20190410_QExHFX1_RSLC1_Beveridge_Clausen_IMP_DSS_JRmethod_R3.14991.14991.3	xl	0.5400(0.4600+0.2750)	0.01	-1.5034	/	R.QWTKR.Y(4)+R.WAKR.E(3)	spUB2E1_HUMAN|+REVERSE_spUBE2I_HUMAN|	1414.7833
0	20190410_QExHFX1_RSLC1_Beveridge_Clausen_IMP_DSS_JRmethod_R3.14995.14995.3	xl	0.6650(0.3900+0.2750)	0.025	4.1322	/	K.C[160.03]C[160.03]KSGVK.G(3)+K.DFVKR.L(4)	REVERSE_spALBU_HUMAN|+REVERSE_spANXA5_HUMAN|	1638.8221
0	20190410_QExHFX1_RSLC1_Beveridge_Clausen_IMP_DSS_JRmethod_R3.14997.14997.3	xl	0.6850(0.2550+0.4300)	0.065	3.1561	/	E.TAKPK.H(3)+R.VRDKGTR.K(4)	REVERSE_spALBU_BOVIN|,REVERSE_spALBU_HUMAN|+REVERSE_spEGF_HUMAN|	1511.8783
0	20190410_QExHFX1_RSLC1_Beveridge_Clausen_IMP_DSS_JRmethod_R3.15002.15002.4	xl	1.0800(1.0150+1.0150)	0.755	0.5408	/	K.LVDSTDKADLR.L(7)+K.LVDSTDKADLR.L(7)	Cas9+Cas9	2601.3496
0	20190410_QExHFX1_RSLC1_Beveridge_Clausen_IMP_DSS_JRmethod_R3.15027.15027.3	xl	0.7700(0.2850+0.4850)	0.43	-1.1388	/	K.LKSIR.Q(2)+R.LRGGAKK.R(6)	spPEPC_PIG|+spRS27A_HUMAN|	1481.9405
0	20190410_QExHFX1_RSLC1_Beveridge_Clausen_IMP_DSS_JRmethod_R3.15032.15032.3	xl	0.6250(0.4000+0.2450)	0.025	-1.8802	/	K.FDKFK.H(3)+R.FEKR.L(3)	spMYG_HUMAN|,spMYG_HORSE|+REVERSE_spANXA5_HUMAN|,REVERSE_spCO5_HUMAN|	1399.7499
0	20190410_QExHFX1_RSLC1_Beveridge_Clausen_IMP_DSS_JRmethod_R3.15038.15038.3	xl	0.4950(0.2900+0.2450)	0.495	2.8874	/	K.EVKK.D(3)+K.KIFIMK.C(1)	Cas9+spCYC_HUMAN|	1418.857
0	20190410_QExHFX1_RSLC1_Beveridge_Clausen_IMP_DSS_JRmethod_R3.15042.15042.3	xl	0.7800(0.4450+0.3350)	0.025	-3.6367	/	R.FLEQKNK.L(5)+R.TGKDR.V(3)	spKRHB2_HUMAN|+spEGF_HUMAN|	1618.8678
0	20190410_QExHFX1_RSLC1_Beveridge_Clausen_IMP_DSS_JRmethod_R3.15045.15045.3	xl	0.6100(0.2750+0.3350)	0.01	-3.0194	/	R.NGKTSK.K(3)+R.SDKNR.G(3)	spPPIA_HUMAN|+Cas9	1389.7211
0	20190410_QExHFX1_RSLC1_Beveridge_Clausen_IMP_DSS_JRmethod_R3.15138.15138.3	xl	0.4050(0.2750+0.1300)	0.12	1.143	/	R.LDSELKNMQDMVEDYRNK.Y(6)+R.SGWYKR.C(5)	spK2C1_HUMAN|+REVERSE_spCTRB_BOVIN|	3160.4956
0	20190410_QExHFX1_RSLC1_Beveridge_Clausen_IMP_DSS_JRmethod_R3.15140.15140.3	xl	0.8350(0.4950+0.3400)	0.335	2.111	/	K.KEVQDEEKNK.K(8)+R.RSKSLR.A(3)	spNQO1_HUMAN|+REVERSE_Cas9	2129.1439
0	20190410_QExHFX1_RSLC1_Beveridge_Clausen_IMP_DSS_JRmethod_R3.15143.15143.3	xl	0.5200(0.2950+0.3500)	0.52	-2.3512	/	K.KKESK.V(2)+R.NGKTSK.K(3)	spUB2E1_HUMAN|+spPPIA_HUMAN|	1389.7827
0	20190410_QExHFX1_RSLC1_Beveridge_Clausen_IMP_DSS_JRmethod_R3.15159.15159.3	xl	0.4000(0.2350+0.1650)	0.01	0.1429	/	R.SKC[160.03]EEMK.A(2)+R.SKSLR.A(2)	spK2M3_SHEEP|,spKRHB1_HUMAN|,spKRHB3_HUMAN|,spKRHB5_HUMAN|,spKRHB6_HUMAN|+REVERSE_Cas9	1637.8116
0	20190410_QExHFX1_RSLC1_Beveridge_Clausen_IMP_DSS_JRmethod_R3.15180.15180.3	xl	0.3600(0.1200+0.2400)	0.05	-4.284	/	N.AEKPK.N(3)+K.GSQKDR.L(4)	spCATA_HUMAN|,spGSTA1_HUMAN|+REVERSE_Cas9	1398.7466
0	20190410_QExHFX1_RSLC1_Beveridge_Clausen_IMP_DSS_JRmethod_R3.15185.15185.3	xl	0.7350(0.5150+0.4900)	0.115	-0.4034	/	P.KIFR.V(1)+K.KKEER.A(2)	spCO5_HUMAN|,spGSTA1_HUMAN|+spCYC_HUMAN|	1388.8139
0	20190410_QExHFX1_RSLC1_Beveridge_Clausen_IMP_DSS_JRmethod_R3.15200.15200.3	xl	0.6850(0.4450+0.5100)	0.685	0.5089	/	K.TEIKR.L(4)+R.VEYEKR.V(5)	spCO5_HUMAN|+spUBE2I_HUMAN|	1605.8725
0	20190410_QExHFX1_RSLC1_Beveridge_Clausen_IMP_DSS_JRmethod_R3.15209.15209.3	xl	0.7100(0.2350+0.4750)	0.71	3.3389	/	R.EHKK.D(3)+R.TPC[160.03]KGGIR.Y(4)	REVERSE_Cas9+spDHE3_BOVIN|	1565.8347
0	20190410_QExHFX1_RSLC1_Beveridge_Clausen_IMP_DSS_JRmethod_R3.15211.15211.3	xl	0.6700(0.4750+0.5550)	0.67	-2.1317	/	R.QHKLR.K(3)+K.SVQTAKLR.E(6)	spRASH_HUMAN|+REVERSE_spGELS_HUMAN|	1720.0107
0	20190410_QExHFX1_RSLC1_Beveridge_Clausen_IMP_DSS_JRmethod_R3.15216.15216.3	xl	0.7450(0.4150+0.3300)	0.745	2.162	/	K.KDLIIK.L(1)+K.KKEER.A(2)	Cas9+spCYC_HUMAN|	1554.9344
0	20190410_QExHFX1_RSLC1_Beveridge_Clausen_IMP_DSS_JRmethod_R3.15268.15268.3	xl	0.7200(0.3350+0.3850)	0.205	3.5739	/	K.DTSDVLKK.R(7)+R.KEFR.K(1)	REVERSE_Cas9+spANXA5_HUMAN|	1620.8722
0	20190410_QExHFX1_RSLC1_Beveridge_Clausen_IMP_DSS_JRmethod_R3.15289.15289.3	xl	0.5250(0.3900+0.1350)	0.435	-2.0732	/	R.AAQKADVLTTGAGNPVGDK.L(4)+R.SKC[160.03]SIQC[160.03]SM.-(2)	spCATA_HUMAN|+REVERSE_spK22E_HUMAN|	3049.4517
0	20190410_QExHFX1_RSLC1_Beveridge_Clausen_IMP_DSS_JRmethod_R3.15306.15306.3	xl	0.7400(0.6200+0.1750)	0.6	-4.6963	/	R.C[160.03]ELAAAMKRHGLDNYR.G(8)+V.KQLR.L(1)	spLYSC_CHICK|+spCO5_HUMAN|,REVERSE_spKCRM_HUMAN|,REVERSE_spUB2E1_HUMAN|	2585.3318
0	20190410_QExHFX1_RSLC1_Beveridge_Clausen_IMP_DSS_JRmethod_R3.15322.15322.3	xl	0.4200(0.3050+0.1150)	0.005	4.4978	/	R.EEDKPGGHK.R(4)+K.MAKR.L(3)	REVERSE_spSODC_HUMAN|+REVERSE_spANXA5_HUMAN|,spEGF_HUMAN|	1637.8195
0	20190410_QExHFX1_RSLC1_Beveridge_Clausen_IMP_DSS_JRmethod_R3.15363.15363.3	xl	0.8850(0.4050+0.4800)	0.27	-3.1467	/	R.NKTDELSK.E(2)+R.YSSSKHYSSSR.S(5)	REVERSE_spK1C9_HUMAN|+spK1C10_HUMAN|	2359.1291
0	20190410_QExHFX1_RSLC1_Beveridge_Clausen_IMP_DSS_JRmethod_R3.15366.15366.4	xl	0.4150(0.1550+0.3600)	0.095	1.5049	/	R.MKMEEK.Y(2)+K.TGWYKK.C(5)	spOVAL_CHICK|+REVERSE_spCTRA_BOVIN|	1713.8469
0	20190410_QExHFX1_RSLC1_Beveridge_Clausen_IMP_DSS_JRmethod_R3.15378.15378.4	xl	1.2200(0.5100+0.7100)	0.8	0.4669	/	K.AGFIKR.Q(5)+R.KDFQFYK.V(1)	Cas9+Cas9	1802.9719
0	20190410_QExHFX1_RSLC1_Beveridge_Clausen_IMP_DSS_JRmethod_R3.15393.15393.4	xl	1.0050(0.5450+0.5650)	1.005	-4.8311	/	K.GGNMKEVFR.R(5)+R.HAVESKHADR.R(6)	spKCRM_HUMAN|+REVERSE_spALBU_HUMAN|	2323.149
0	20190410_QExHFX1_RSLC1_Beveridge_Clausen_IMP_DSS_JRmethod_R3.15398.15398.3	xl	0.5950(0.4750+0.1200)	0.455	3.1573	/	K.EKGLLEEFLKTHK.Y(2)+D.KFC[160.03]R.C(1)	spPEPC_PIG|+spKRA33_SHEEP|,spKRA34_SHEEP|,REVERSE_spSYH_HUMAN|	2318.2456
0	20190410_QExHFX1_RSLC1_Beveridge_Clausen_IMP_DSS_JRmethod_R3.15418.15418.4	xl	0.6050(0.6050+0.6050)	0.19	0.0218	/	K.LVDSTDKADLR.L(7)+K.LVDSTDKADLR.L(7)	Cas9+Cas9	2601.3496
0	20190410_QExHFX1_RSLC1_Beveridge_Clausen_IMP_DSS_JRmethod_R3.15422.15422.3	xl	0.5950(0.4050+0.1900)	0.255	2.6157	/	R.EKGGAGK.L(2)+K.MAKR.L(3)	REVERSE_spTAU_HUMAN|+REVERSE_spANXA5_HUMAN|,spEGF_HUMAN|	1287.6968
0	20190410_QExHFX1_RSLC1_Beveridge_Clausen_IMP_DSS_JRmethod_R3.15428.15428.3	xl	0.4300(0.1950+0.2350)	0.09	0.8233	/	K.LKGSPEDNEQK.Q(2)+K.MEEC[160.03]KSR.Y(5)	Cas9+REVERSE_spK2M3_SHEEP|,REVERSE_spKRHB1_HUMAN|,REVERSE_spKRHB3_HUMAN|,REVERSE_spKRHB5_HUMAN|,REVERSE_spKRHB6_HUMAN|	2320.0674
0	20190410_QExHFX1_RSLC1_Beveridge_Clausen_IMP_DSS_JRmethod_R3.15435.15435.3	xl	0.6850(0.4950+0.4350)	0.685	-0.9906	/	R.LKRTAR.R(2)+K.RTGKDR.V(4)	Cas9+spEGF_HUMAN|	1612.9484
0	20190410_QExHFX1_RSLC1_Beveridge_Clausen_IMP_DSS_JRmethod_R3.15443.15443.3	xl	0.1700(0.1200+0.1700)	0.01	1.5833	/	K.C[160.03]QKK.V(3)+R.EKGGAGK.L(2)	REVERSE_spK22E_HUMAN|+REVERSE_spTAU_HUMAN|	1345.7023
0	20190410_QExHFX1_RSLC1_Beveridge_Clausen_IMP_DSS_JRmethod_R3.15459.15459.3	xl	0.7200(0.5450+0.3800)	0.72	-3.2653	/	K.DGVIKLR.S(5)+K.RWAKR.E(4)	spSYH_HUMAN|+REVERSE_spUBE2I_HUMAN|	1652.9838
0	20190410_QExHFX1_RSLC1_Beveridge_Clausen_IMP_DSS_JRmethod_R3.15468.15468.3	xl	0.1900(0.1150+0.1900)	0.08	4.9278	/	K.GQKNSR.E(3)+K.MAKR.L(3)	Cas9+REVERSE_spANXA5_HUMAN|,spEGF_HUMAN|	1330.7139
0	20190410_QExHFX1_RSLC1_Beveridge_Clausen_IMP_DSS_JRmethod_R3.15481.15481.3	xl	0.3750(0.1000+0.2750)	0.12	3.4558	/	R.EHKK.D(3)+R.TPC[160.03]KGGIR.Y(4)	REVERSE_Cas9+spDHE3_BOVIN|	1565.8347
0	20190410_QExHFX1_RSLC1_Beveridge_Clausen_IMP_DSS_JRmethod_R3.15493.15493.3	xl	0.8700(0.5250+0.4450)	0.12	2.53	/	K.NKADK.L(2)+R.NKEEETLK.T(2)	REVERSE_spK2C1_HUMAN|+REVERSE_spCAS2_BOVIN|	1701.8784
0	20190410_QExHFX1_RSLC1_Beveridge_Clausen_IMP_DSS_JRmethod_R3.15494.15494.3	xl	0.6400(0.3600+0.5250)	0.64	0.87	/	R.DKPIR.E(2)+K.NKHKR.K(4)	Cas9+spRS27A_HUMAN|	1446.8419
0	20190410_QExHFX1_RSLC1_Beveridge_Clausen_IMP_DSS_JRmethod_R3.15505.15505.3	xl	0.4650(0.2300+0.2350)	0.015	4.5456	/	K.LKGTIDK.R(2)+R.TYEKEA.-(4)	REVERSE_spNQO1_HUMAN|+spFABPH_HUMAN|	1650.8715
0	20190410_QExHFX1_RSLC1_Beveridge_Clausen_IMP_DSS_JRmethod_R3.15509.15509.3	xl	0.5900(0.2850+0.3050)	0.07	3.797	/	K.C[160.03]C[160.03]KSGVK.G(3)+K.DFVKR.L(4)	REVERSE_spALBU_HUMAN|+REVERSE_spANXA5_HUMAN|	1638.8221
0	20190410_QExHFX1_RSLC1_Beveridge_Clausen_IMP_DSS_JRmethod_R3.15512.15512.3	xl	0.7200(0.6750+0.5700)	0.72	-1.5248	/	R.FKEGLQSR.L(2)+K.KEPSR.Y(1)	REVERSE_spK1H7_HUMAN|+REVERSE_spANT3_HUMAN|	1716.9158
0	20190410_QExHFX1_RSLC1_Beveridge_Clausen_IMP_DSS_JRmethod_R3.15514.15514.3	xl	0.5500(0.3200+0.4150)	0.035	4.4501	/	R.KEFR.K(1)+R.KGNLDSR.G(1)	spANXA5_HUMAN|+REVERSE_spEGF_HUMAN|	1504.7997
0	20190410_QExHFX1_RSLC1_Beveridge_Clausen_IMP_DSS_JRmethod_R3.15524.15524.3	xl	0.8950(0.7700+0.3100)	0.155	-2.6557	/	K.AANKYLR.K(4)+R.NKDSR.T(2)	spGAG_SCVLA|+REVERSE_Cas9	1590.8477
0	20190410_QExHFX1_RSLC1_Beveridge_Clausen_IMP_DSS_JRmethod_R3.15525.15525.3	xl	0.5150(0.3400+0.4200)	0.01	-4.7117	/	R.FEKR.L(3)+K.TLNDFKR.Q(6)	REVERSE_spANXA5_HUMAN|,REVERSE_spCO5_HUMAN|+REVERSE_Cas9	1608.8623
0	20190410_QExHFX1_RSLC1_Beveridge_Clausen_IMP_DSS_JRmethod_R3.15539.15539.3	xl	0.6250(0.3900+0.4750)	0.14	-0.0935	/	K.FIKELR.V(3)+T.KAER.G(1)	spIL8_HUMAN|+Cas9,REVERSE_spIGF2_HUMAN|	1444.8401
0	20190410_QExHFX1_RSLC1_Beveridge_Clausen_IMP_DSS_JRmethod_R3.15542.15542.3	xl	0.5000(0.3650+0.3000)	0.5	4.7816	/	K.GRNKDSR.T(4)+K.MKNYWR.Q(2)	REVERSE_Cas9+Cas9	1865.9318
0	20190410_QExHFX1_RSLC1_Beveridge_Clausen_IMP_DSS_JRmethod_R3.15551.15551.3	xl	0.4300(0.2900+0.1850)	0.395	-3.3886	/	K.KDGLDETSPK.A(1)+R.QAMKEK.G(4)	REVERSE_spSUMO1_HUMAN|+spPEPC_PIG|	1959.9822
0	20190410_QExHFX1_RSLC1_Beveridge_Clausen_IMP_DSS_JRmethod_R3.15568.15568.3	xl	0.5950(0.2800+0.5150)	0.035	-3.4612	/	K.KEDAK.F(1)+R.KGAVYDK.L(1)	REVERSE_spALBU_BOVIN|+spGAG_SCVLA|	1506.7929
0	20190410_QExHFX1_RSLC1_Beveridge_Clausen_IMP_DSS_JRmethod_R3.15569.15569.3	xl	0.2550(0.1650+0.2100)	0.055	3.5556	/	K.DKGFK.E(2)+-.KDEPK.N(1)	REVERSE_spTRFL_HUMAN|+REVERSE_spRS27A_HUMAN|	1346.7081
0	20190410_QExHFX1_RSLC1_Beveridge_Clausen_IMP_DSS_JRmethod_R3.15594.15594.5	xl	1.5800(1.0500+0.6000)	1.005	-0.0676	/	R.QITKHVAQILDSR.M(4)+K.SKLVSDFR.K(2)	Cas9+Cas9	2596.4336
0	20190410_QExHFX1_RSLC1_Beveridge_Clausen_IMP_DSS_JRmethod_R3.15601.15601.3	xl	0.5500(0.1700+0.3800)	0.085	-4.6142	/	K.KDMSAAG.-(1)+K.KSYTTPK.K(1)	REVERSE_Cas9+spRS27A_HUMAN|	1639.8126
0	20190410_QExHFX1_RSLC1_Beveridge_Clausen_IMP_DSS_JRmethod_R3.15610.15610.3	xl	0.5350(0.2650+0.2700)	0.02	2.5848	/	P.KIFR.V(1)+R.SKC[160.03]SIQC[160.03]SM.-(2)	spCO5_HUMAN|,spGSTA1_HUMAN|+REVERSE_spK22E_HUMAN|	1799.8731
0	20190410_QExHFX1_RSLC1_Beveridge_Clausen_IMP_DSS_JRmethod_R3.15635.15635.3	xl	0.5850(0.3400+0.4900)	0.045	-4.3269	/	R.MKMEEK.Y(2)+R.WYNKMK.K(4)	spOVAL_CHICK|+REVERSE_Cas9	1800.8612
0	20190410_QExHFX1_RSLC1_Beveridge_Clausen_IMP_DSS_JRmethod_R3.15642.15642.3	xl	0.6500(0.6500+0.6500)	0.65	-0.7084	/	R.MTNFDKNLPNEK.V(6)+R.MTNFDKNLPNEK.V(6)	Cas9+Cas9	3037.4524
0	20190410_QExHFX1_RSLC1_Beveridge_Clausen_IMP_DSS_JRmethod_R3.15660.15660.4	xl	0.8550(0.8550+0.8550)	0.475	1.188	/	K.APLSASMIKR.Y(9)+K.APLSASMIKR.Y(9)	Cas9+Cas9	2283.2806
0	20190410_QExHFX1_RSLC1_Beveridge_Clausen_IMP_DSS_JRmethod_R3.15692.15692.3	xl	0.2650(0.2350+0.2650)	0.265	1.966	/	R.VRDKGTR.K(4)+K.VTVKR.N(4)	REVERSE_spEGF_HUMAN|+REVERSE_Cas9	1569.9314
0	20190410_QExHFX1_RSLC1_Beveridge_Clausen_IMP_DSS_JRmethod_R3.15705.15705.3	xl	0.3700(0.1600+0.2100)	0.005	-0.3043	/	R.LSKSR.R(3)+R.SKC[160.03]EEMK.A(2)	Cas9+spK2M3_SHEEP|,spKRHB1_HUMAN|,spKRHB3_HUMAN|,spKRHB5_HUMAN|,spKRHB6_HUMAN|	1637.8116
0	20190410_QExHFX1_RSLC1_Beveridge_Clausen_IMP_DSS_JRmethod_R3.15716.15716.3	xl	0.7600(0.6600+0.3450)	0.23	-1.1473	/	R.HRKAER.F(3)+K.MEEC[160.03]KSR.Y(5)	REVERSE_spIGF2_HUMAN|+REVERSE_spK2M3_SHEEP|,REVERSE_spKRHB1_HUMAN|,REVERSE_spKRHB3_HUMAN|,REVERSE_spKRHB5_HUMAN|,REVERSE_spKRHB6_HUMAN|	1871.9093
0	20190410_QExHFX1_RSLC1_Beveridge_Clausen_IMP_DSS_JRmethod_R3.15735.15735.3	xl	0.6600(0.5450+0.3550)	0.005	-0.6419	/	-.KDEPK.N(1)+R.WYNKMK.K(4)	REVERSE_spRS27A_HUMAN|+REVERSE_Cas9	1621.8173
0	20190410_QExHFX1_RSLC1_Beveridge_Clausen_IMP_DSS_JRmethod_R3.15738.15738.3	xl	0.8050(0.7650+0.2600)	0.04	-0.2988	/	K.EFMRTHKYNLGSK.Y(7)+K.KDEK.E(1)	spPEPA_BOVIN|+spKRHB4_HUMAN|	2266.1415
0	20190410_QExHFX1_RSLC1_Beveridge_Clausen_IMP_DSS_JRmethod_R3.15747.15747.3	xl	0.5650(0.2100+0.3550)	0.13	-2.5228	/	K.MEEC[160.03]KSR.Y(5)+K.TGWYKK.C(5)	REVERSE_spK2M3_SHEEP|,REVERSE_spKRHB1_HUMAN|,REVERSE_spKRHB3_HUMAN|,REVERSE_spKRHB5_HUMAN|,REVERSE_spKRHB6_HUMAN|+REVERSE_spCTRA_BOVIN|	1857.8753
0	20190410_QExHFX1_RSLC1_Beveridge_Clausen_IMP_DSS_JRmethod_R3.15760.15760.3	xl	0.4350(0.3300+0.3450)	0.03	-2.8846	/	K.KKTER.E(2)+R.LSKSR.R(3)	spCYC_HORSE|+Cas9	1387.8146
0	20190410_QExHFX1_RSLC1_Beveridge_Clausen_IMP_DSS_JRmethod_R3.15762.15762.3	xl	0.5300(0.2550+0.3300)	0.53	-4.8882	/	-.FRFIKR.A(5)+K.QLSAC[160.03]KLR.Q(6)	REVERSE_spGSTA1_HUMAN|+REVERSE_spALBU_HUMAN|	1978.1298
0	20190410_QExHFX1_RSLC1_Beveridge_Clausen_IMP_DSS_JRmethod_R3.15769.15769.3	xl	0.8750(0.4450+0.6350)	0.195	3.3216	/	A.EKPK.N(2)+K.HVC[160.03]AEKDK.R(6)	spCATA_HUMAN|,spGSTA1_HUMAN|+REVERSE_spTRFE_HUMAN|	1623.829
0	20190410_QExHFX1_RSLC1_Beveridge_Clausen_IMP_DSS_JRmethod_R3.15792.15792.3	xl	0.7600(0.4700+0.2900)	0.06	4.2703	/	R.QQLPEKYK.E(6)+R.YTKR.S(3)	Cas9+REVERSE_spBGAL_ECOLI|	1736.946
0	20190410_QExHFX1_RSLC1_Beveridge_Clausen_IMP_DSS_JRmethod_R3.15808.15808.3	xl	0.4900(0.2200+0.2700)	0.075	-2.665	/	R.KENPDK.S(1)+K.KTER.E(1)	REVERSE_spGFP_AEQVI|+spCYC_HORSE|	1399.7306
0	20190410_QExHFX1_RSLC1_Beveridge_Clausen_IMP_DSS_JRmethod_R3.15811.15811.3	xl	0.5500(0.1600+0.3900)	0.055	-4.0559	/	K.KDMSAAG.-(1)+K.KSYTTPK.K(1)	REVERSE_Cas9+spRS27A_HUMAN|	1639.8126
0	20190410_QExHFX1_RSLC1_Beveridge_Clausen_IMP_DSS_JRmethod_R3.15820.15820.3	xl	0.2100(0.1100+0.1000)	0.12	3.8458	/	R.RGKVQFLR.Q(3)+K.SGGC[160.03]SGC[160.03]GGKSGGC[160.03]SGC[160.03]GGK.G(10)	REVERSE_spGELS_HUMAN|+REVERSE_spKRUC_SHEEP|	2973.3425
0	20190410_QExHFX1_RSLC1_Beveridge_Clausen_IMP_DSS_JRmethod_R3.15824.15824.4	xl	0.7400(0.4600+0.4200)	0.66	-1.2242	/	R.ESEPKTC[160.03]C[160.03]R.T(5)+R.SKC[160.03]EEMKATVIR.H(2)	REVERSE_spALBU_BOVIN|+spK2M3_SHEEP|,spKRHB1_HUMAN|,spKRHB3_HUMAN|,spKRHB5_HUMAN|,spKRHB6_HUMAN|	2754.2808
0	20190410_QExHFX1_RSLC1_Beveridge_Clausen_IMP_DSS_JRmethod_R3.15826.15826.3	xl	0.5600(0.2800+0.5600)	0	-1.2885	/	R.KEFR.K(1)+K.KFEEAR.D(1)	spANXA5_HUMAN|+REVERSE_spPRDX1_HUMAN|	1494.783
0	20190410_QExHFX1_RSLC1_Beveridge_Clausen_IMP_DSS_JRmethod_R3.15839.15839.3	xl	0.6100(0.4200+0.1900)	0.205	1.0752	/	K.ELLPKDC[160.03]C[160.03]EK.L(5)+R.TYEKEA.-(4)	REVERSE_spALBU_BOVIN|+spFABPH_HUMAN|	2168.0016
0	20190410_QExHFX1_RSLC1_Beveridge_Clausen_IMP_DSS_JRmethod_R3.15848.15848.4	xl	1.0800(0.3650+0.7150)	0.795	-1.7147	/	K.IKEWYEK.H(2)+R.SSSYHKSSSYRVSM.-(6)	spK1C10_HUMAN|+REVERSE_spK1C10_HUMAN|	2737.3056
0	20190410_QExHFX1_RSLC1_Beveridge_Clausen_IMP_DSS_JRmethod_R3.15863.15863.3	xl	0.6900(0.6900+0.6900)	0.585	-0.6962	/	R.MTNFDKNLPNEK.V(6)+R.MTNFDKNLPNEK.V(6)	Cas9+Cas9	3037.4524
0	20190410_QExHFX1_RSLC1_Beveridge_Clausen_IMP_DSS_JRmethod_R3.15864.15864.3	xl	0.4350(0.2000+0.2600)	0.435	-1.1862	/	R.EDKEC[160.03]R.L(3)+R.EEKK.K(3)	REVERSE_spCASK_BOVIN|+REVERSE_spCYC_HUMAN|	1505.7031
0	20190410_QExHFX1_RSLC1_Beveridge_Clausen_IMP_DSS_JRmethod_R3.15872.15872.3	xl	0.5650(0.3000+0.2650)	0.25	2.8731	/	R.C[160.03]EEGELLKR.Y(8)+R.GKSDNVPSEEVVK.K(2)	REVERSE_spK22E_HUMAN|+Cas9	2657.3217
0	20190410_QExHFX1_RSLC1_Beveridge_Clausen_IMP_DSS_JRmethod_R3.15880.15880.3	xl	0.8850(0.4400+0.5550)	0.055	-0.1154	/	R.KTWQR.A(1)+K.MKWTSYFIR.D(2)	REVERSE_spUB2E1_HUMAN|+REVERSE_spEGF_HUMAN|	2086.0821
0	20190410_QExHFX1_RSLC1_Beveridge_Clausen_IMP_DSS_JRmethod_R3.15885.15885.3	xl	0.6000(0.1150+0.4850)	0.275	-3.0976	/	K.KATNE.-(1)+K.YYKSDTGGLMLEGGPQADPDR.S(3)	spCYC_HUMAN|,spCYC_HORSE|+REVERSE_spCATD_HUMAN|	2968.3759
0	20190410_QExHFX1_RSLC1_Beveridge_Clausen_IMP_DSS_JRmethod_R3.15903.15903.4	xl	1.1550(0.4700+0.9300)	0.07	-4.5157	/	K.EGNWKR.L(5)+K.KMKNYWR.Q(3)	REVERSE_spAMYS_HUMAN|+Cas9	1950.9886
0	20190410_QExHFX1_RSLC1_Beveridge_Clausen_IMP_DSS_JRmethod_R3.15917.15917.3	xl	0.5100(0.2400+0.2700)	0.51	3.5205	/	K.DDAKC[160.03]C[160.03]K.E(4)+R.QSWAAVMGKR.E(9)	REVERSE_spALBU_HUMAN|+REVERSE_spNQO2_HUMAN|	2166.0019
0	20190410_QExHFX1_RSLC1_Beveridge_Clausen_IMP_DSS_JRmethod_R3.15924.15924.3	xl	0.6500(0.3000+0.3500)	0.225	-1.4326	/	K.KDWDPKK.Y(1)+K.QQKLGR.V(3)	Cas9+REVERSE_spSYH_HUMAN|	1781.9787
0	20190410_QExHFX1_RSLC1_Beveridge_Clausen_IMP_DSS_JRmethod_R3.15928.15928.3	xl	0.7550(0.3600+0.3950)	0.21	2.2243	/	K.FAAKR.E(4)+R.TKYNGDDK.F(2)	REVERSE_spCATG_HUMAN|+REVERSE_spGFP_AEQVI|	1668.8471
0	20190410_QExHFX1_RSLC1_Beveridge_Clausen_IMP_DSS_JRmethod_R3.15934.15934.4	xl	0.9950(0.8250+0.5750)	0.355	-4.7963	/	R.QKASSAKGEDR.L(7)+K.TIIKSR.K(4)	REVERSE_spALBU_HUMAN|+REVERSE_spEGF_HUMAN|	2030.1119
0	20190410_QExHFX1_RSLC1_Beveridge_Clausen_IMP_DSS_JRmethod_R3.16000.16000.3	xl	0.4550(0.0250+0.4300)	0.455	-3.3988	/	K.ASSAKGEDR.L(5)+K.KSGPAC[160.03]GESFFEDFR.C(1)	REVERSE_spALBU_HUMAN|+REVERSE_spTRFE_HUMAN|	2790.2554
0	20190410_QExHFX1_RSLC1_Beveridge_Clausen_IMP_DSS_JRmethod_R3.16001.16001.3	xl	0.5100(0.2300+0.2800)	0.36	-2.6442	/	E.DVPKR.T(4)+K.HFSKSK.R(4)	REVERSE_spTRFE_HUMAN|,REVERSE_spTRFL_HUMAN|+spCO5_HUMAN|	1483.8146
0	20190410_QExHFX1_RSLC1_Beveridge_Clausen_IMP_DSS_JRmethod_R3.16017.16017.3	xl	0.4550(0.1350+0.3200)	0.01	-0.8633	/	R.LSKSR.R(3)+R.SKC[160.03]EEMK.A(2)	Cas9+spK2M3_SHEEP|,spKRHB1_HUMAN|,spKRHB3_HUMAN|,spKRHB5_HUMAN|,spKRHB6_HUMAN|	1637.8116
0	20190410_QExHFX1_RSLC1_Beveridge_Clausen_IMP_DSS_JRmethod_R3.16032.16032.3	xl	0.6650(0.2450+0.4200)	0.575	-1.481	/	K.EELMC[160.03]LKK.N(7)+K.KGRLQNMQFGSDKK.V(1)	spK1H2_HUMAN|,spK1H6_HUMAN|+REVERSE_spTRFE_HUMAN|	2823.4444
0	20190410_QExHFX1_RSLC1_Beveridge_Clausen_IMP_DSS_JRmethod_R3.16059.16059.3	xl	0.8700(0.4600+0.4100)	0.02	-0.0786	/	K.EC[160.03]C[160.03]EKLK.S(5)+R.KTWQR.A(1)	REVERSE_spALBU_HUMAN|+REVERSE_spUB2E1_HUMAN|	1820.8912
0	20190410_QExHFX1_RSLC1_Beveridge_Clausen_IMP_DSS_JRmethod_R3.16066.16066.3	xl	0.6200(0.5050+0.1150)	0.115	3.383	/	K.GDTSGDYKK.A(8)+K.KTER.E(1)	spANXA5_HUMAN|+spCYC_HORSE|	1639.8053
0	20190410_QExHFX1_RSLC1_Beveridge_Clausen_IMP_DSS_JRmethod_R3.16095.16095.4	xl	1.1650(0.3150+0.9950)	0.48	1.9597	/	V.ETKK.V(3)+R.QSGFLSQMWIGDKK.Q(13)	REVERSE_Cas9,REVERSE_spCYC_HORSE|+spBGAL_ECOLI|	2266.1666
0	20190410_QExHFX1_RSLC1_Beveridge_Clausen_IMP_DSS_JRmethod_R3.16097.16097.4	xl	1.2550(0.7350+0.5200)	0.575	-3.3424	/	K.GNEDVKYYK.L(6)+K.LTEEEKNR.L(6)	REVERSE_spRS27A_HUMAN|+spCAS2_BOVIN|	2270.1066
0	20190410_QExHFX1_RSLC1_Beveridge_Clausen_IMP_DSS_JRmethod_R3.16103.16103.3	xl	0.7100(0.3750+0.5950)	0.025	-2.5493	/	R.KEFR.K(1)+K.TLNDFKR.Q(6)	spANXA5_HUMAN|+REVERSE_Cas9	1608.8623
0	20190410_QExHFX1_RSLC1_Beveridge_Clausen_IMP_DSS_JRmethod_R3.16107.16107.3	xl	0.9000(0.5500+0.3500)	0.035	3.7769	/	K.FVLKTPK.G(4)+K.KLKSIR.Q(3)	spSYH_HUMAN|+spPEPC_PIG|	1713.0916
0	20190410_QExHFX1_RSLC1_Beveridge_Clausen_IMP_DSS_JRmethod_R3.16111.16111.3	xl	0.4850(0.2350+0.2500)	0.02	4.8496	/	R.C[160.03]WKTR.S(3)+K.SNKFVK.A(3)	REVERSE_spKRB2D_SHEEP|+REVERSE_spCTRA_BOVIN|	1608.8446
0	20190410_QExHFX1_RSLC1_Beveridge_Clausen_IMP_DSS_JRmethod_R3.16113.16113.3	xl	0.5300(0.3300+0.2000)	0.14	1.137	/	K.KEDAK.F(1)+K.MKNYWR.Q(2)	REVERSE_spALBU_BOVIN|+Cas9	1623.8078
0	20190410_QExHFX1_RSLC1_Beveridge_Clausen_IMP_DSS_JRmethod_R3.16119.16119.4	xl	1.3150(0.6000+0.8650)	0.79	-2.6356	/	R.DNLFKMTEK.E(5)+K.EEDQVEKK.M(7)	REVERSE_spK1H7_HUMAN|+REVERSE_spNQO1_HUMAN|	2266.1038
0	20190410_QExHFX1_RSLC1_Beveridge_Clausen_IMP_DSS_JRmethod_R3.16138.16138.3	xl	0.7100(0.5900+0.3650)	0.09	2.2994	/	K.ESKVSMSK.N(3)+K.KEDAK.F(1)	spUB2E1_HUMAN|+REVERSE_spALBU_BOVIN|	1621.8232
0	20190410_QExHFX1_RSLC1_Beveridge_Clausen_IMP_DSS_JRmethod_R3.16141.16141.3	xl	0.3000(0.2050+0.1900)	0.3	1.6634	/	R.KSLKK.G(4)+R.MVSKSK.D(4)	spCRP_HUMAN|+spTAU_HUMAN|	1418.853
0	20190410_QExHFX1_RSLC1_Beveridge_Clausen_IMP_DSS_JRmethod_R3.16148.16148.3	xl	0.8600(0.5250+0.5850)	0.04	-3.2983	/	K.HTGKDMVR.L(4)+K.KMDAHPPR.L(1)	spEGF_HUMAN|+spGELS_HUMAN|	2031.0141
0	20190410_QExHFX1_RSLC1_Beveridge_Clausen_IMP_DSS_JRmethod_R3.16170.16170.4	xl	1.0950(0.3400+0.7550)	0.225	3.3249	/	K.GQKNSR.E(3)+R.VSSFRVKENFDK.A(7)	Cas9+spRETBP_HUMAN|	2281.1814
0	20190410_QExHFX1_RSLC1_Beveridge_Clausen_IMP_DSS_JRmethod_R3.16198.16198.3	xl	0.4700(0.3300+0.3450)	0.115	1.4433	/	R.EHKK.D(3)+K.NPTAFKK.Y(6)	REVERSE_Cas9+spUBE2C_HUMAN|	1482.8194
0	20190410_QExHFX1_RSLC1_Beveridge_Clausen_IMP_DSS_JRmethod_R3.16199.16199.3	xl	0.6850(0.5250+0.1600)	0.1	-2.3397	/	K.HVC[160.03]AEKDK.R(6)+T.KAER.G(1)	REVERSE_spTRFE_HUMAN|+Cas9,REVERSE_spIGF2_HUMAN|	1625.8195
0	20190410_QExHFX1_RSLC1_Beveridge_Clausen_IMP_DSS_JRmethod_R3.16213.16213.3	xl	0.4100(0.4100+0.1550)	0.41	3.6427	/	K.FFDHQKMHDPYR.S(6)+K.KTER.E(1)	REVERSE_spGFP_AEQVI|+spCYC_HORSE|	2290.0952
0	20190410_QExHFX1_RSLC1_Beveridge_Clausen_IMP_DSS_JRmethod_R3.16226.16226.3	xl	0.6200(0.4850+0.3850)	0.62	-1.207	/	K.KSTKGNR.S(4)+R.LSKSR.R(3)	REVERSE_spPPIA_HUMAN|+Cas9	1516.8685
0	20190410_QExHFX1_RSLC1_Beveridge_Clausen_IMP_DSS_JRmethod_R3.16228.16228.3	xl	0.5300(0.2650+0.2650)	0.035	-2.6283	/	K.DDGNYKTR.A(6)+K.HKPK.A(2)	spGFP_AEQVI|+spALBU_BOVIN|,spALBU_HUMAN|	1613.8161
0	20190410_QExHFX1_RSLC1_Beveridge_Clausen_IMP_DSS_JRmethod_R3.16233.16233.3	xl	0.8200(0.4950+0.5750)	0.045	-2.73	/	K.KVRR.L(1)+R.VEYEKR.V(5)	REVERSE_spGAG_SCVLA|+spUBE2I_HUMAN|	1517.8677
0	20190410_QExHFX1_RSLC1_Beveridge_Clausen_IMP_DSS_JRmethod_R3.16277.16277.3	xl	0.4500(0.3650+0.2850)	0.45	3.3381	/	R.DYSKYYK.T(4)+R.KHGGPK.D(1)	spK1C10_HUMAN|+spSODC_HUMAN|	1725.8725
0	20190410_QExHFX1_RSLC1_Beveridge_Clausen_IMP_DSS_JRmethod_R3.16282.16282.3	xl	0.4650(0.4600+0.2200)	0.025	4.915	/	P.KIFR.V(1)+K.MEEC[160.03]KSR.Y(5)	spCO5_HUMAN|,spGSTA1_HUMAN|+REVERSE_spK2M3_SHEEP|,REVERSE_spKRHB1_HUMAN|,REVERSE_spKRHB3_HUMAN|,REVERSE_spKRHB5_HUMAN|,REVERSE_spKRHB6_HUMAN|	1638.8221
0	20190410_QExHFX1_RSLC1_Beveridge_Clausen_IMP_DSS_JRmethod_R3.16298.16298.3	xl	0.4800(0.2800+0.4800)	0.03	3.8654	/	K.KEER.A(1)+K.TLNDFKR.Q(6)	spCYC_HUMAN|+REVERSE_Cas9	1590.8365
0	20190410_QExHFX1_RSLC1_Beveridge_Clausen_IMP_DSS_JRmethod_R3.16313.16313.3	xl	0.6600(0.2400+0.4200)	0.14	0.2547	/	R.LSKSR.R(3)+R.SKC[160.03]EEMK.A(2)	Cas9+spK2M3_SHEEP|,spKRHB1_HUMAN|,spKRHB3_HUMAN|,spKRHB5_HUMAN|,spKRHB6_HUMAN|	1637.8116
0	20190410_QExHFX1_RSLC1_Beveridge_Clausen_IMP_DSS_JRmethod_R3.16314.16314.3	xl	0.5600(0.2450+0.5600)	0.56	2.8733	/	R.C[160.03]FKR.H(3)+K.TKIATPR.G(2)	spSYH_HUMAN|+spTAU_HUMAN|	1532.8496
0	20190410_QExHFX1_RSLC1_Beveridge_Clausen_IMP_DSS_JRmethod_R3.16328.16328.3	xl	0.5400(0.4350+0.3150)	0.03	3.88	/	K.ESKVSMSK.N(3)+K.KEDAK.F(1)	spUB2E1_HUMAN|+REVERSE_spALBU_BOVIN|	1621.8232
0	20190410_QExHFX1_RSLC1_Beveridge_Clausen_IMP_DSS_JRmethod_R3.16338.16338.3	xl	0.3200(0.2400+0.0800)	0.005	4.933	/	G.EKIR.L(2)+K.KFAPS.-(1)	spK1H8_HUMAN|,REVERSE_spNEDD8_HUMAN|,spSYH_HUMAN|+spUBE2I_HUMAN|	1230.6972
0	20190410_QExHFX1_RSLC1_Beveridge_Clausen_IMP_DSS_JRmethod_R3.16340.16340.3	xl	0.7450(0.3100+0.6800)	0.21	1.7087	/	R.NKDSR.T(2)+K.VNFKIR.H(4)	REVERSE_Cas9+spGFP_AEQVI|	1531.847
0	20190410_QExHFX1_RSLC1_Beveridge_Clausen_IMP_DSS_JRmethod_R3.16358.16358.3	xl	0.4300(0.3900+0.3900)	0.005	-1.8942	/	R.C[160.03]EKDER.F(3)+K.VTVKR.N(4)	spCASK_BOVIN|+REVERSE_Cas9	1574.8086
0	20190410_QExHFX1_RSLC1_Beveridge_Clausen_IMP_DSS_JRmethod_R3.16385.16385.3	xl	0.6400(0.3400+0.3000)	0.305	-3.4005	/	K.RFEKR.L(4)+R.TYEKEA.-(4)	REVERSE_spANXA5_HUMAN|+spFABPH_HUMAN|	1611.8256
0	20190410_QExHFX1_RSLC1_Beveridge_Clausen_IMP_DSS_JRmethod_R3.16399.16399.3	xl	0.5400(0.3900+0.2800)	0.065	-2.1036	/	K.HTEIKK.N(5)+K.KEDAK.F(1)	REVERSE_spTAU_HUMAN|+REVERSE_spALBU_BOVIN|	1481.8089
0	20190410_QExHFX1_RSLC1_Beveridge_Clausen_IMP_DSS_JRmethod_R3.16413.16413.3	xl	0.7650(0.7400+0.0250)	0.34	2.574	/	K.KEER.A(1)+K.MKFK.A(2)	spCYC_HUMAN|+REVERSE_spRETBP_HUMAN|	1250.6692
0	20190410_QExHFX1_RSLC1_Beveridge_Clausen_IMP_DSS_JRmethod_R3.16417.16417.3	xl	0.5950(0.3050+0.2900)	0.38	0.1323	/	K.EGNWKR.L(5)+K.KSPVK.Y(1)	REVERSE_spAMYS_HUMAN|+REVERSE_Cas9	1483.8146
0	20190410_QExHFX1_RSLC1_Beveridge_Clausen_IMP_DSS_JRmethod_R3.16454.16454.3	xl	0.4950(0.3050+0.1900)	0.01	-1.313	/	K.HTKLFDK.L(3)+K.QLKR.R(3)	REVERSE_spPEPA_PIG|+Cas9,spRASH_HUMAN|	1568.9038
0	20190410_QExHFX1_RSLC1_Beveridge_Clausen_IMP_DSS_JRmethod_R3.16470.16470.3	xl	0.5800(0.2800+0.5700)	0.21	0.9584	/	K.KHER.H(1)+K.TLNDFKR.Q(6)	Cas9+REVERSE_Cas9	1598.8528
0	20190410_QExHFX1_RSLC1_Beveridge_Clausen_IMP_DSS_JRmethod_R3.16474.16474.4	xl	1.2950(1.2950+1.2950)	0.99	-0.8734	/	K.SKLVSDFR.K(2)+K.SKLVSDFR.K(2)	Cas9+Cas9	2039.105
0	20190410_QExHFX1_RSLC1_Beveridge_Clausen_IMP_DSS_JRmethod_R3.16477.16477.3	xl	0.3350(0.2450+0.0900)	0.005	-2.5378	/	R.C[160.03]FKR.H(3)+R.SKC[160.03]EEMK.A(2)	spSYH_HUMAN|+spK2M3_SHEEP|,spKRHB1_HUMAN|,spKRHB3_HUMAN|,spKRHB5_HUMAN|,spKRHB6_HUMAN|	1657.7625
0	20190410_QExHFX1_RSLC1_Beveridge_Clausen_IMP_DSS_JRmethod_R3.16484.16484.3	xl	0.7700(0.4800+0.2900)	0.16	2.2903	/	R.ETEEQKR.N(6)+R.SPEKK.A(4)	spDHE3_BOVIN|+spANT3_HUMAN|	1643.8365
0	20190410_QExHFX1_RSLC1_Beveridge_Clausen_IMP_DSS_JRmethod_R3.16530.16530.3	xl	0.6300(0.2550+0.3750)	0.04	0.0311	/	R.LSKSR.R(3)+R.SKC[160.03]EEMK.A(2)	Cas9+spK2M3_SHEEP|,spKRHB1_HUMAN|,spKRHB3_HUMAN|,spKRHB5_HUMAN|,spKRHB6_HUMAN|	1637.8116
0	20190410_QExHFX1_RSLC1_Beveridge_Clausen_IMP_DSS_JRmethod_R3.16531.16531.3	xl	0.6250(0.3100+0.5000)	0.18	2.9159	/	K.KPLER.V(1)+K.KTGGPQGSR.R(1)	spCO5_HUMAN|+spTNFA_HUMAN|	1665.9161
0	20190410_QExHFX1_RSLC1_Beveridge_Clausen_IMP_DSS_JRmethod_R3.16533.16533.3	xl	0.5050(0.3450+0.3400)	0.015	4.2067	/	K.KIETHK.L(1)+K.KNQDK.T(1)	spTAU_HUMAN|+spCASK_BOVIN|	1523.8307
0	20190410_QExHFX1_RSLC1_Beveridge_Clausen_IMP_DSS_JRmethod_R3.16538.16538.3	xl	0.4200(0.4050+0.3200)	0.005	2.669	/	K.EGNWKR.L(5)+R.ERMKR.L(4)	REVERSE_spAMYS_HUMAN|+Cas9	1644.8518
0	20190410_QExHFX1_RSLC1_Beveridge_Clausen_IMP_DSS_JRmethod_R3.16540.16540.3	xl	0.4900(0.2500+0.2400)	0.16	3.3672	/	K.DDAKC[160.03]C[160.03]K.E(4)+R.QHKLR.K(3)	REVERSE_spALBU_HUMAN|+spRASH_HUMAN|	1713.829
0	20190410_QExHFX1_RSLC1_Beveridge_Clausen_IMP_DSS_JRmethod_R3.16558.16558.5	xl	2.3250(1.6450+0.9400)	1.555	-0.7736	/	R.HKPENIVIEMAR.E(2)+K.YDENDKLIR.E(6)	Cas9+Cas9	2738.406
0	20190410_QExHFX1_RSLC1_Beveridge_Clausen_IMP_DSS_JRmethod_R3.16563.16563.3	xl	0.4000(0.4000+0.2750)	0.045	-0.0361	/	R.ETEEQKR.N(6)+K.KEER.A(1)	spDHE3_BOVIN|+spCYC_HUMAN|	1616.8005
0	20190410_QExHFX1_RSLC1_Beveridge_Clausen_IMP_DSS_JRmethod_R3.16567.16567.3	xl	0.6250(0.5900+0.3050)	0.09	-3.2894	/	K.ENFDKAR.F(5)+K.KHER.H(1)	spRETBP_HUMAN|+Cas9	1584.8008
0	20190410_QExHFX1_RSLC1_Beveridge_Clausen_IMP_DSS_JRmethod_R3.16568.16568.3	xl	0.7850(0.3000+0.6500)	0.2	3.7417	/	K.KNQDK.T(1)+K.VGSKC[160.03]C[160.03]K.H(4)	spCASK_BOVIN|+spALBU_HUMAN|	1606.7806
0	20190410_QExHFX1_RSLC1_Beveridge_Clausen_IMP_DSS_JRmethod_R3.16586.16586.3	xl	0.4250(0.2300+0.3700)	0.07	3.8385	/	R.EDKEC[160.03]R.L(3)+K.TPKGTR.D(3)	REVERSE_spCASK_BOVIN|+spSYH_HUMAN|	1631.7936
0	20190410_QExHFX1_RSLC1_Beveridge_Clausen_IMP_DSS_JRmethod_R3.16587.16587.3	xl	0.6800(0.6150+0.2900)	0.17	3.7671	/	K.ESKVSMSK.N(3)+K.KEDAK.F(1)	spUB2E1_HUMAN|+REVERSE_spALBU_BOVIN|	1621.8232
0	20190410_QExHFX1_RSLC1_Beveridge_Clausen_IMP_DSS_JRmethod_R3.16594.16594.3	xl	0.4600(0.2500+0.3800)	0.375	2.2669	/	K.HKPK.A(2)+R.VKENFDK.A(2)	spALBU_BOVIN|,spALBU_HUMAN|+spRETBP_HUMAN|	1524.83
0	20190410_QExHFX1_RSLC1_Beveridge_Clausen_IMP_DSS_JRmethod_R3.16597.16597.3	xl	0.8000(0.4250+0.5850)	0.23	-2.6551	/	K.EGNWKR.L(5)+K.HTGKDMVR.L(4)	REVERSE_spAMYS_HUMAN|+spEGF_HUMAN|	1868.9315
0	20190410_QExHFX1_RSLC1_Beveridge_Clausen_IMP_DSS_JRmethod_R3.16607.16607.3	xl	0.4150(0.2500+0.1650)	0.04	4.4476	/	K.DGTGSDDKK.A(8)+K.DIKER.A(3)	spTAU_HUMAN|+spGSTA1_HUMAN|	1718.8322
0	20190410_QExHFX1_RSLC1_Beveridge_Clausen_IMP_DSS_JRmethod_R3.16624.16624.3	xl	0.8300(0.4100+0.5500)	0.32	-0.8655	/	K.ETMKFLNDR.L(4)+K.KLVDSTDK.A(1)	spK1H7_HUMAN|+Cas9	2195.1143
0	20190410_QExHFX1_RSLC1_Beveridge_Clausen_IMP_DSS_JRmethod_R3.16633.16633.3	xl	0.5550(0.3000+0.3700)	0.205	-2.8645	/	K.DDAKC[160.03]C[160.03]K.E(4)+R.KFKHTHDK.T(3)	REVERSE_spALBU_HUMAN|+spPDGFB_HUMAN|	2072.9771
0	20190410_QExHFX1_RSLC1_Beveridge_Clausen_IMP_DSS_JRmethod_R3.16636.16636.3	xl	0.6200(0.3100+0.4600)	0.1	-3.2157	/	K.KEDAK.F(1)+K.KIETHK.L(1)	REVERSE_spALBU_BOVIN|+spTAU_HUMAN|	1481.8089
0	20190410_QExHFX1_RSLC1_Beveridge_Clausen_IMP_DSS_JRmethod_R3.16641.16641.3	xl	0.6900(0.2850+0.4050)	0.69	-3.1865	/	K.AKSYK.T(2)+K.QLKRR.R(3)	REVERSE_spCATA_HUMAN|+Cas9	1432.8514
0	20190410_QExHFX1_RSLC1_Beveridge_Clausen_IMP_DSS_JRmethod_R3.16650.16650.3	xl	0.6550(0.3650+0.5400)	0.655	3.7532	/	R.QHKLR.K(3)+K.RHKGKPPR.R(5)	spRASH_HUMAN|+REVERSE_spPDGFB_HUMAN|	1793.0648
0	20190410_QExHFX1_RSLC1_Beveridge_Clausen_IMP_DSS_JRmethod_R3.16661.16661.3	xl	0.5000(0.3850+0.1150)	0.01	3.5934	/	R.EQIKR.V(4)+K.GKEVDG.-(2)	spRASH_HUMAN|+REVERSE_spCYC_HUMAN|,REVERSE_spCYC_HORSE|	1413.7463
0	20190410_QExHFX1_RSLC1_Beveridge_Clausen_IMP_DSS_JRmethod_R3.16662.16662.4	xl	0.8200(0.7700+0.4750)	0.82	-0.4497	/	K.KDEKEQIK.T(4)+K.LKQIK.E(2)	spKRHB4_HUMAN|+REVERSE_spCTRA_BOVIN|	1783.0454
0	20190410_QExHFX1_RSLC1_Beveridge_Clausen_IMP_DSS_JRmethod_R3.16666.16666.3	xl	0.5800(0.3100+0.4550)	0.015	-4.0298	/	K.GFKR.E(3)+K.QFFKNWR.D(4)	REVERSE_spDHE3_BOVIN|+spGELS_HUMAN|	1668.8888
0	20190410_QExHFX1_RSLC1_Beveridge_Clausen_IMP_DSS_JRmethod_R3.16702.16702.3	xl	0.5550(0.3700+0.2750)	0.555	-0.1988	/	K.GQKNSRER.M(3)+R.KEFR.K(1)	Cas9+spANXA5_HUMAN|	1689.891
0	20190410_QExHFX1_RSLC1_Beveridge_Clausen_IMP_DSS_JRmethod_R3.16720.16720.3	xl	0.7250(0.4000+0.5650)	0.725	1.2399	/	K.KPLER.V(1)+R.TPC[160.03]KGGIR.Y(4)	spCO5_HUMAN|+spDHE3_BOVIN|	1666.9188
0	20190410_QExHFX1_RSLC1_Beveridge_Clausen_IMP_DSS_JRmethod_R3.16725.16725.3	xl	0.3500(0.0850+0.2650)	0.015	2.6604	/	R.C[160.03]AQYKK.D(5)+R.YQKR.D(3)	spALDOA_RABIT|+REVERSE_Cas9	1527.7867
0	20190410_QExHFX1_RSLC1_Beveridge_Clausen_IMP_DSS_JRmethod_R3.16726.16726.3	xl	0.6800(0.3350+0.3450)	0.135	3.6181	/	K.IQEKEDK.K(4)+K.KEER.A(1)	REVERSE_spKRHB4_HUMAN|+spCYC_HUMAN|	1586.8151
0	20190410_QExHFX1_RSLC1_Beveridge_Clausen_IMP_DSS_JRmethod_R3.16736.16736.4	xl	1.0700(1.0700+1.0700)	0.78	0.2955	/	K.SKLVSDFR.K(2)+K.SKLVSDFR.K(2)	Cas9+Cas9	2039.105
0	20190410_QExHFX1_RSLC1_Beveridge_Clausen_IMP_DSS_JRmethod_R3.16762.16762.3	xl	0.6200(0.3500+0.2700)	0.025	1.8544	/	K.MAKR.L(3)+K.SFYEKSK.Q(5)	REVERSE_spANXA5_HUMAN|,spEGF_HUMAN|+REVERSE_spPRDX1_HUMAN|	1529.7911
0	20190410_QExHFX1_RSLC1_Beveridge_Clausen_IMP_DSS_JRmethod_R3.16779.16779.3	xl	0.8850(0.7250+0.3750)	0.195	-4.9916	/	R.KENPDK.S(1)+R.KWNGEK.M(1)	REVERSE_spGFP_AEQVI|+spAMYS_HUMAN|	1627.8205
0	20190410_QExHFX1_RSLC1_Beveridge_Clausen_IMP_DSS_JRmethod_R3.16785.16785.3	xl	0.6200(0.3800+0.4450)	0.06	2.4013	/	K.DDGNYKTR.A(6)+R.KEFR.K(1)	spGFP_AEQVI|+spANXA5_HUMAN|	1683.8216
0	20190410_QExHFX1_RSLC1_Beveridge_Clausen_IMP_DSS_JRmethod_R3.16786.16786.3	xl	0.7350(0.5300+0.4900)	0.48	3.969	/	R.EVKDMR.S(3)+K.NKHKR.K(4)	REVERSE_spTRFL_HUMAN|+spRS27A_HUMAN|	1595.8565
0	20190410_QExHFX1_RSLC1_Beveridge_Clausen_IMP_DSS_JRmethod_R3.16790.16790.3	xl	0.6200(0.2400+0.3800)	0.05	-0.6422	/	R.RKNR.L(2)+R.SKC[160.03]EEMK.A(2)	Cas9+spK2M3_SHEEP|,spKRHB1_HUMAN|,spKRHB3_HUMAN|,spKRHB5_HUMAN|,spKRHB6_HUMAN|	1620.8075
0	20190410_QExHFX1_RSLC1_Beveridge_Clausen_IMP_DSS_JRmethod_R3.16795.16795.3	xl	0.8050(0.5050+0.3000)	0.205	-1.4151	/	K.KPDWDK.K(1)+K.MAKR.L(3)	REVERSE_Cas9+REVERSE_spANXA5_HUMAN|,spEGF_HUMAN|	1429.7387
0	20190410_QExHFX1_RSLC1_Beveridge_Clausen_IMP_DSS_JRmethod_R3.16803.16803.3	xl	0.8450(0.2800+0.5900)	0.265	-3.8177	/	K.AKIQDK.E(2)+R.FLEQKNK.L(5)	spRS27A_HUMAN|+spKRHB2_HUMAN|	1744.9723
0	20190410_QExHFX1_RSLC1_Beveridge_Clausen_IMP_DSS_JRmethod_R3.16808.16808.3	xl	0.4600(0.2350+0.4650)	0.02	2.8639	/	K.ADEKK.F(4)+K.ESKVSMSK.N(3)	spALBU_BOVIN|+spUB2E1_HUMAN|	1621.8232
0	20190410_QExHFX1_RSLC1_Beveridge_Clausen_IMP_DSS_JRmethod_R3.16834.16834.3	xl	0.6050(0.6050+0.6050)	0.57	4.6993	/	K.EYTTKGHLR.A(5)+K.EYTTKGHLR.A(5)	REVERSE_spTRFL_HUMAN|+REVERSE_spTRFL_HUMAN|	2345.2127
0	20190410_QExHFX1_RSLC1_Beveridge_Clausen_IMP_DSS_JRmethod_R3.16847.16847.3	xl	0.7850(0.3300+0.5850)	0.575	-4.6239	/	K.KSPVK.Y(1)+K.QLKEDYFK.K(3)	REVERSE_Cas9+Cas9	1764.9661
0	20190410_QExHFX1_RSLC1_Beveridge_Clausen_IMP_DSS_JRmethod_R3.16848.16848.3	xl	0.3450(0.1550+0.1900)	0.03	-2.8888	/	K.GKEVDGM.-(2)+K.HFSKSK.R(4)	REVERSE_spCYC_HORSE|+spCO5_HUMAN|	1604.7868
[truncated: 497 more rows]
