# Supplementary material for: A synthetic peptide library for benchmarking crosslinking-mass spectrometry search engines for proteins and protein complexes
Source: Nat Commun. 2020 Feb 6;11:742. doi: 10.1038/s41467-020-14608-2 (PMC7005041; doi:10.1038/s41467-020-14608-2)
Supplement: Supplementary file 3 — Supplementary Data 1 [file 41467_2020_14608_MOESM3_ESM.zip › CSVfiles/kojak_percolator_R1_allCSM.csv]

PSMId	score	q-value	posterior_error_prob	peptide	proteinIds
T-16848-76.26	8.38938	0.000595688	4.34E-12	-.MLASAGELQKGNELALPSK(10)--KPAFLSGEQK(1).-	Cas9_	Cas9_
T-20607-91.28	7.84956	0.000595688	2.08E-11	-.KNLIGALLFDSGETAEATR(1)--SDNVPSEEVVKK(11).-	Cas9_	Cas9_
T-21844-96.84	6.48322	0.000595688	1.09E-09	-.KNLIGALLFDSGETAEATR(1)--LVDSTDKADLR(7).-	Cas9_	Cas9_
T-20803-92.15	6.38938	0.000595688	1.43E-09	-.LESEFVYGDYKVYDVR(11)--VVDELVKVMGR(7).-	Cas9_	Cas9_
T-23454-104.64	5.69912	0.000595688	1.06E-08	-.KIECFDSVEISGVEDR(1)--TILDFLKSDGFANR(7).-	Cas9_	Cas9_
T-23019-102.48	5.58993	0.000595688	1.46E-08	-.SNFDLAEDAKLQLSK(10)--SSFEKNPIDFLEAK(5).-	Cas9_	Cas9_
T-19769-87.79	5.50442	0.000595688	1.87E-08	-.KSEETITPWNFEEVVDK(1)--MTNFDKNLPNEK(6).-	Cas9_	Cas9_
T-19231-85.69	5.5036	0.000595688	1.87E-08	-.MLASAGELQKGNELALPSK(10)--VVDELVKVMGR(7).-	Cas9_	Cas9_
T-18062-80.94	5.38938	0.000595688	2.61E-08	-.SNFDLAEDAKLQLSK(10)--KLVDSTDK(1).-	Cas9_	Cas9_
T-21697-96.25	5.17699	0.000595688	4.83E-08	-.TILDFLKSDGFANR(7)--FDNLTKAER(6).-	Cas9_	Cas9_
T-13615-64.94	5.07965	0.000595688	6.41E-08	-.HKPENIVIEMAR(2)--FDNLTKAER(6).-	Cas9_	Cas9_
T-21717-96.34	4.89933	0.000595688	1.08E-07	-.KNLIGALLFDSGETAEATR(1)--LVDSTDKADLR(7).-	Cas9_	Cas9_
T-21151-93.71	4.89262	0.000595688	1.10E-07	-.KNLIGALLFDSGETAEATR(1)--SDNVPSEEVVKK(11).-	Cas9_	Cas9_
T-17156-77.48	4.8705	0.000595688	1.17E-07	-.TEVQTGGFSKESILPK(10)--APLSASMIKR(9).-	Cas9_	Cas9_
T-13752-65.45	4.85841	0.000595688	1.22E-07	-.HKPENIVIEMAR(2)--FDNLTKAER(6).-	Cas9_	Cas9_
T-20214-89.62	4.76991	0.000595688	1.57E-07	-.KSEETITPWNFEEVVDK(1)--SKLVSDFR(2).-	Cas9_	Cas9_
T-16599-75.36	4.74336	0.000595688	1.70E-07	-.TEVQTGGFSKESILPK(10)--KFDNLTK(1).-	Cas9_	Cas9_
T-17352-78.21	4.69027	0.000595688	1.98E-07	-.VVDELVKVMGR(7)--KPAFLSGEQK(1).-	Cas9_	Cas9_
T-20910-92.65	4.66906	0.000595688	2.11E-07	-.LESEFVYGDYKVYDVR(11)--VVDELVKVMGR(7).-	Cas9_	Cas9_
T-16625-75.46	4.65487	0.000595688	2.20E-07	-.TEVQTGGFSKESILPK(10)--KLINGIR(1).-	Cas9_	Cas9_
T-16729-75.87	4.59732	0.000595688	2.60E-07	-.TEVQTGGFSKESILPK(10)--KFDNLTK(1).-	Cas9_	Cas9_
T-21822-96.76	4.57718	0.000595688	2.75E-07	-.MDGTEELLVKLNR(10)--GGLSELDKAGFIK(8).-	Cas9_	Cas9_
T-21958-97.35	4.52349	0.000595688	3.21E-07	-.KNLIGALLFDSGETAEATR(1)--LVDSTDKADLR(7).-	Cas9_	Cas9_
T-22970-102.27	4.41593	0.000595688	4.39E-07	-.KNLIGALLFDSGETAEATR(1)--SDNVPSEEVVKK(11).-	Cas9_	Cas9_
T-21055-93.31	4.4094	0.000595688	4.48E-07	-.KNLIGALLFDSGETAEATR(1)--AGFIKR(5).-	Cas9_	Cas9_
T-17218-77.73	4.36283	0.000595688	5.12E-07	-.VVDELVKVMGR(7)--KPAFLSGEQK(1).-	Cas9_	Cas9_
T-17381-78.30	4.32743	0.000595688	5.68E-07	-.HKPENIVIEMAR(2)--DFQFYKVR(6).-	Cas9_	Cas9_
T-21699-96.25	4.17986	0.000595688	8.71E-07	-.MDGTEELLVKLNR(10)--GGLSELDKAGFIK(8).-	Cas9_	Cas9_
T-16596-75.35	4.14159	0.000595688	9.73E-07	-.SSFEKNPIDFLEAK(5)--VLSAYNKHR(7).-	Cas9_	Cas9_
T-18660-83.34	4.05369	0.000595688	1.26E-06	-.SSFEKNPIDFLEAK(5)--KLVDSTDK(1).-	Cas9_	Cas9_
T-16865-76.31	4.0354	0.000595688	1.32E-06	-.GKSDNVPSEEVVK(2)--QEDFYPFLKDNR(9).-	Cas9_	Cas9_
T-13560-64.73	4.02655	0.000595688	1.36E-06	-.VNTEITKAPLSASMIK(7)--KMIAK(1).-	Cas9_	Cas9_
T-22872-101.82	4.02158	0.000595688	1.38E-06	-.SSFEKNPIDFLEAK(5)--IEEGIKELGSQILK(6).-	Cas9_	Cas9_
T-11415-57.20	4	0.000595688	1.47E-06	-.NSDKLIAR(4)--KGILQTVK(1).-	Cas9_	Cas9_
T-14941-69.36	3.98658	0.000595688	1.53E-06	-.HKPENIVIEMAR(2)--YDENDKLIR(6).-	Cas9_	Cas9_
T-12957-62.77	3.9646	0.000595688	1.63E-06	-.HKPENIVIEMAR(2)--MIAKSEQEIGK(4).-	Cas9_	Cas9_
T-16723-75.85	3.94631	0.000595688	1.71E-06	-.MDGTEELLVKLNR(10)--EKIEK(2).-	Cas9_	Cas9_
T-11851-58.65	3.9292	0.000595688	1.80E-06	-.SDNVPSEEVVKK(11)--LVDSTDKADLR(7).-	Cas9_	Cas9_
T-23086-102.78	3.92035	0.000595688	1.85E-06	-.KNLIGALLFDSGETAEATR(1)--SDNVPSEEVVKK(11).-	Cas9_	Cas9_
T-14580-68.25	3.85841	0.000595688	2.21E-06	-.MTNFDKNLPNEK(6)--SKLVSDFR(2).-	Cas9_	Cas9_
T-16192-73.90	3.81295	0.000595688	2.52E-06	-.YDEHHQDLTLLKALVR(12)--KMIAK(1).-	Cas9_	Cas9_
T-18695-83.50	3.78417	0.000595688	2.74E-06	-.LESEFVYGDYKVYDVR(11)--KPAFLSGEQK(1).-	Cas9_	Cas9_
T-18064-80.95	3.77698	0.000595688	2.80E-06	-.SNFDLAEDAKLQLSK(10)--KLVDSTDK(1).-	Cas9_	Cas9_
T-17017-76.90	3.74497	0.000595688	3.07E-06	-.KIECFDSVEISGVEDR(1)--HKPENIVIEMAR(2).-	Cas9_	Cas9_
T-14060-66.62	3.74336	0.000595688	3.09E-06	-.GGLSELDKAGFIK(8)--KVTVK(1).-	Cas9_	Cas9_
T-15867-72.67	3.74101	0.000595688	3.11E-06	-.MIAKSEQEIGK(4)--DFQFYKVR(6).-	Cas9_	Cas9_
T-20222-89.65	3.73451	0.000595688	3.17E-06	-.GGLSELDKAGFIK(8)--GGLSELDKAGFIK(8).-	Cas9_	Cas9_
T-16323-74.34	3.73451	0.000595688	3.17E-06	-.MDGTEELLVKLNR(10)--KVTVK(1).-	Cas9_	Cas9_
T-21812-96.72	3.70796	0.000595688	3.42E-06	-.TILDFLKSDGFANR(7)--FDNLTKAER(6).-	Cas9_	Cas9_
T-14396-67.66	3.70796	0.000595688	3.42E-06	-.DDSIDNKVLTR(7)--NSDKLIAR(4).-	Cas9_	Cas9_
T-20487-90.78	3.70504	0.000595688	3.45E-06	-.KNLIGALLFDSGETAEATR(1)--SDNVPSEEVVKK(11).-	Cas9_	Cas9_
T-13226-63.57	3.69027	0.000595688	3.60E-06	-.KGILQTVK(1)--KDLIIK(1).-	Cas9_	Cas9_
T-11289-56.70	3.68142	0.000595688	3.70E-06	-.NSDKLIAR(4)--KGILQTVK(1).-	Cas9_	Cas9_
T-17414-78.43	3.67785	0.000595688	3.74E-06	-.KIECFDSVEISGVEDR(1)--YDENDKLIR(6).-	Cas9_	Cas9_
T-20726-91.79	3.63758	0.000595688	4.20E-06	-.KNLIGALLFDSGETAEATR(1)--SDNVPSEEVVKK(11).-	Cas9_	Cas9_
T-14729-68.75	3.63087	0.000595688	4.28E-06	-.MTNFDKNLPNEK(6)--SKLVSDFR(2).-	Cas9_	Cas9_
T-17286-77.98	3.60403	0.000595688	4.63E-06	-.TEVQTGGFSKESILPK(10)--APLSASMIKR(9).-	Cas9_	Cas9_
T-12802-62.26	3.60177	0.000595688	4.66E-06	-.HKPENIVIEMAR(2)--MIAKSEQEIGK(4).-	Cas9_	Cas9_
T-8518-44.64	3.56637	0.000595688	5.16E-06	-.KGILQTVK(1)--LSKSR(3).-	Cas9_	Cas9_
T-16248-74.07	3.56376	0.000595688	5.20E-06	-.KIECFDSVEISGVEDR(1)--FDNLTKAER(6).-	Cas9_	Cas9_
T-16454-74.85	3.55752	0.000595688	5.30E-06	-.SSFEKNPIDFLEAK(5)--VLSAYNKHR(7).-	Cas9_	Cas9_
T-19117-85.21	3.53691	0.000595688	5.62E-06	-.SVKELLGITIMER(3)--DKQSGK(2).-	Cas9_	Cas9_
T-13097-63.18	3.50442	0.000595688	6.18E-06	-.QITKHVAQILDSR(4)--KDWDPK(1).-	Cas9_	Cas9_
T-23157-103.14	3.48993	0.000595688	6.44E-06	-.MDGTEELLVKLNR(10)--MDGTEELLVKLNR(10).-	Cas9_	Cas9_
T-12258-60.20	3.45324	0.000595688	7.17E-06	-.SEQEIGKATAK(7)--LKTYAHLFDDK(2).-	Cas9_	Cas9_
T-20339-90.12	3.44604	0.000595688	7.32E-06	-.KSEETITPWNFEEVVDK(1)--SKLVSDFR(2).-	Cas9_	Cas9_
T-16453-74.85	3.43363	0.000595688	7.59E-06	-.MDGTEELLVKLNR(10)--LKSVK(2).-	Cas9_	Cas9_
T-10492-53.46	3.43165	0.000595688	7.63E-06	-.SEQEIGKATAK(7)--FKVLGNTDR(2).-	Cas9_	Cas9_
T-21046-93.27	3.41593	0.000595688	7.98E-06	-.TILDFLKSDGFANR(7)--MIAKSEQEIGK(4).-	Cas9_	Cas9_
T-19747-87.71	3.4094	0.000595688	8.14E-06	-.KIECFDSVEISGVEDR(1)--DFQFYKVR(6).-	Cas9_	Cas9_
T-16231-74.02	3.39597	0.000595688	8.46E-06	-.SNFDLAEDAKLQLSK(10)--VLSAYNKHR(7).-	Cas9_	Cas9_
T-19412-86.37	3.38255	0.000595688	8.80E-06	-.NPIDFLEAKGYK(9)--APLSASMIKR(9).-	Cas9_	Cas9_
T-18901-84.34	3.3741	0.000595688	9.01E-06	-.GGLSELDKAGFIK(8)--QLLNAKLITQR(6).-	Cas9_	Cas9_
T-14145-66.87	3.36283	0.000595688	9.31E-06	-.QITKHVAQILDSR(4)--MTNFDKNLPNEK(6).-	Cas9_	Cas9_
T-14673-68.54	3.32374	0.000595688	1.04E-05	-.SEQEIGKATAK(7)--DLIIKLPK(5).-	Cas9_	Cas9_
T-19915-88.38	3.30973	0.000595688	1.09E-05	-.KNLIGALLFDSGETAEATR(1)--GYKEVK(3).-	Cas9_	Cas9_
T-12119-59.65	3.24779	0.000595688	1.30E-05	-.SDNVPSEEVVKK(11)--LVDSTDKADLR(7).-	Cas9_	Cas9_
T-8005-42.19	3.24161	0.000595688	1.32E-05	-.GKSDNVPSEEVVK(2)--VPSKK(4).-	Cas9_	Cas9_
T-17363-78.25	3.22148	0.000595688	1.40E-05	-.VVDELVKVMGR(7)--KPAFLSGEQK(1).-	Cas9_	Cas9_
T-18324-82.08	3.20134	0.000595688	1.49E-05	-.GGLSELDKAGFIK(8)--QLKEDYFK(3).-	Cas9_	Cas9_
T-15636-71.76	3.18121	0.000595688	1.58E-05	-.KIECFDSVEISGVEDR(1)--MIAKSEQEIGK(4).-	Cas9_	Cas9_
T-14174-66.96	3.17266	0.000595688	1.62E-05	-.GKSDNVPSEEVVK(2)--LEESFLVEEDKK(11).-	Cas9_	Cas9_
T-18197-81.54	3.16814	0.000595688	1.64E-05	-.YDEHHQDLTLLKALVR(12)--ESILPKR(6).-	Cas9_	Cas9_
T-14131-66.82	3.15108	0.000595688	1.72E-05	-.QITKHVAQILDSR(4)--MTNFDKNLPNEK(6).-	Cas9_	Cas9_
T-9932-51.10	3.15108	0.000595688	1.72E-05	-.SEQEIGKATAK(7)--ESILPKR(6).-	Cas9_	Cas9_
T-14497-67.97	3.14765	0.000595688	1.74E-05	-.LEESFLVEEDKK(11)--VEKGK(3).-	Cas9_	Cas9_
T-18887-84.28	3.14159	0.000595688	1.77E-05	-.GGLSELDKAGFIK(8)--QLLNAKLITQR(6).-	Cas9_	Cas9_
T-14063-66.63	3.13669	0.000595688	1.79E-05	-.KDFQFYK(1)--AGFIKR(5).-	Cas9_	Cas9_
T-10879-54.93	3.13274	0.000595688	1.82E-05	-.LVDSTDKADLR(7)--VMKQLK(3).-	Cas9_	Cas9_
T-16750-75.94	3.09735	0.000595688	2.01E-05	-.GGLSELDKAGFIK(8)--VITLKSK(5).-	Cas9_	Cas9_
T-12007-59.21	3.0885	0.000595688	2.06E-05	-.NSDKLIAR(4)--MKNYWR(2).-	Cas9_	Cas9_
T-11286-56.69	3.06195	0.000595688	2.23E-05	-.NSDKLIAR(4)--KGILQTVK(1).-	Cas9_	Cas9_
T-17633-79.31	3.05755	0.000595688	2.26E-05	-.SEQEIGKATAK(7)--AIVDLLFKTNR(8).-	Cas9_	Cas9_
T-16997-76.82	3.0531	0.000595688	2.29E-05	-.GKSDNVPSEEVVK(2)--QEDFYPFLKDNR(9).-	Cas9_	Cas9_
T-14237-67.17	3.04425	0.000595688	2.35E-05	-.LENLIAQLPGEKK(12)--LKGSPEDNEQK(2).-	Cas9_	Cas9_
T-20272-89.83	3.01439	0.000595688	2.56E-05	-.MDGTEELLVKLNR(10)--QLKEDYFK(3).-	Cas9_	Cas9_
T-14191-67.02	2.99115	0.000595688	2.74E-05	-.QITKHVAQILDSR(4)--SKLVSDFR(2).-	Cas9_	Cas9_
T-11117-55.94	2.99115	0.000595688	2.74E-05	-.DDSIDNKVLTR(7)--LSKSR(3).-	Cas9_	Cas9_
T-13855-65.78	2.98561	0.000595688	2.78E-05	-.VNTEITKAPLSASMIK(7)--SEQEIGKATAK(7).-	Cas9_	Cas9_
T-15565-71.48	2.9823	0.000595688	2.81E-05	-.LPKYSLFELENGR(3)--SDKNR(3).-	Cas9_	Cas9_
T-12216-60.05	2.9646	0.000595688	2.96E-05	-.MTNFDKNLPNEK(6)--QQLPEKYK(6).-	Cas9_	Cas9_
T-19050-84.97	2.95302	0.000595688	3.06E-05	-.KSEETITPWNFEEVVDK(1)--QITKHVAQILDSR(4).-	Cas9_	Cas9_
T-7896-41.69	2.95302	0.000595688	3.06E-05	-.GKSDNVPSEEVVK(2)--VPSKK(4).-	Cas9_	Cas9_
T-21689-96.22	2.93525	0.000595688	3.22E-05	-.TILDFLKSDGFANR(7)--FDNLTKAER(6).-	Cas9_	Cas9_
T-17513-78.81	2.92617	0.000595688	3.31E-05	-.HKPENIVIEMAR(2)--DFQFYKVR(6).-	Cas9_	Cas9_
T-21691-96.22	2.9115	0.000595688	3.45E-05	-.NPIDFLEAKGYKEVK(9)--ERMKR(4).-	Cas9_	Cas9_
T-6495-34.80	2.9115	0.000595688	3.45E-05	-.LKGSPEDNEQK(2)--LKSVK(2).-	Cas9_	Cas9_
T-20163-89.39	2.89928	0.000595688	3.57E-05	-.MDGTEELLVKLNR(10)--QLKEDYFK(3).-	Cas9_	Cas9_
T-13352-63.94	2.89381	0.000595688	3.63E-05	-.LVDSTDKADLR(7)--LVDSTDKADLR(7).-	Cas9_	Cas9_
T-23297-103.84	2.85841	0.000595688	4.02E-05	-.MDGTEELLVKLNR(10)--MDGTEELLVKLNR(10).-	Cas9_	Cas9_
T-17742-79.71	2.85841	0.000595688	4.02E-05	-.QEDFYPFLKDNR(9)--VKYVTEGMR(2).-	Cas9_	Cas9_
T-14173-66.96	2.85841	0.000595688	4.02E-05	-.QITKHVAQILDSR(4)--SKLVSDFR(2).-	Cas9_	Cas9_
T-21052-93.29	2.83453	0.000595688	4.31E-05	-.KNLIGALLFDSGETAEATR(1)--AGFIKR(5).-	Cas9_	Cas9_
T-12853-62.42	2.82014	0.000595688	4.50E-05	-.LVDSTDKADLR(7)--LVDSTDKADLR(7).-	Cas9_	Cas9_
T-13013-62.93	2.81879	0.000595688	4.51E-05	-.LVDSTDKADLR(7)--LVDSTDKADLR(7).-	Cas9_	Cas9_
T-15098-69.86	2.81295	0.000595688	4.59E-05	-.HKPENIVIEMAR(2)--YDENDKLIR(6).-	Cas9_	Cas9_
T-16716-75.83	2.80576	0.000595688	4.69E-05	-.MDGTEELLVKLNR(10)--EKIEK(2).-	Cas9_	Cas9_
T-16594-75.35	2.80537	0.000595688	4.69E-05	-.MDGTEELLVKLNR(10)--EKIEK(2).-	Cas9_	Cas9_
T-17609-79.22	2.80531	0.000595688	4.69E-05	-.QEDFYPFLKDNR(9)--VKYVTEGMR(2).-	Cas9_	Cas9_
T-15087-69.83	2.79137	0.000595688	4.89E-05	-.MTNFDKNLPNEK(6)--SKLVSDFR(2).-	Cas9_	Cas9_
T-18666-83.37	2.78417	0.000595688	4.99E-05	-.MDGTEELLVKLNR(10)--VITLKSK(5).-	Cas9_	Cas9_
T-12458-60.94	2.77876	0.000595688	5.07E-05	-.MIAKSEQEIGK(4)--YDENDKLIR(6).-	Cas9_	Cas9_
T-15449-71.06	2.76991	0.000595688	5.20E-05	-.TYAHLFDDKVMK(9)--NLPNEKVLPK(6).-	Cas9_	Cas9_
T-12353-60.56	2.76991	0.000595688	5.20E-05	-.MTNFDKNLPNEK(6)--QQLPEKYK(6).-	Cas9_	Cas9_
T-21795-96.65	2.76106	0.000595688	5.34E-05	-.SSFEKNPIDFLEAK(5)--IEKILTFR(3).-	Cas9_	Cas9_
T-17606-79.21	2.74336	0.000595688	5.62E-05	-.QEDFYPFLKDNR(9)--VKYVTEGMR(2).-	Cas9_	Cas9_
T-10502-53.49	2.74336	0.000595688	5.62E-05	-.SDNVPSEEVVKK(11)--AGFIKR(5).-	Cas9_	Cas9_
T-18720-83.61	2.73826	0.000595688	5.70E-05	-.KNLIGALLFDSGETAEATR(1)--GQKNSR(3).-	Cas9_	Cas9_
T-11105-55.89	2.73154	0.000595688	5.81E-05	-.GKSDNVPSEEVVK(2)--VKYVTEGMR(2).-	Cas9_	Cas9_
T-9324-48.46	2.72483	0.000595688	5.93E-05	-.KDFQFYK(1)--GQKNSR(3).-	Cas9_	Cas9_
T-16709-75.81	2.71942	0.000595688	6.02E-05	-.GKSDNVPSEEVVK(2)--QEDFYPFLKDNR(9).-	Cas9_	Cas9_
T-9056-47.15	2.71681	0.000595688	6.07E-05	-.SDNVPSEEVVKK(11)--GYKEVK(3).-	Cas9_	Cas9_
T-19007-84.78	2.71141	0.000595688	6.16E-05	-.GGLSELDKAGFIK(8)--QLLNAKLITQR(6).-	Cas9_	Cas9_
T-12409-60.76	2.70796	0.000595688	6.22E-05	-.SKLVSDFR(2)--QQLPEKYK(6).-	Cas9_	Cas9_
T-18585-83.05	2.69128	0.000595688	6.53E-05	-.TEVQTGGFSKESILPK(10)--FIKPILEK(3).-	Cas9_	Cas9_
T-14380-67.61	2.69065	0.000595688	6.54E-05	-.GGLSELDKAGFIK(8)--EKIEK(2).-	Cas9_	Cas9_
T-19273-85.86	2.68142	0.000595688	6.72E-05	-.NPIDFLEAKGYK(9)--APLSASMIKR(9).-	Cas9_	Cas9_
T-13483-64.44	2.66187	0.000595688	7.11E-05	-.HKPENIVIEMAR(2)--FDNLTKAER(6).-	Cas9_	Cas9_
T-14641-68.43	2.65487	0.000595688	7.26E-05	-.YDENDKLIR(6)--YDENDKLIR(6).-	Cas9_	Cas9_
T-11588-57.80	2.65487	0.000595688	7.26E-05	-.SDNVPSEEVVKK(11)--LVDSTDKADLR(7).-	Cas9_	Cas9_
T-6697-35.86	2.64748	0.000595688	7.42E-05	-.SDNVPSEEVVKK(11)--GQKNSR(3).-	Cas9_	Cas9_
T-13133-63.29	2.61871	0.000595688	8.06E-05	-.MTNFDKNLPNEK(6)--KDWDPK(1).-	Cas9_	Cas9_
T-11158-56.13	2.61074	0.000595688	8.25E-05	-.GKSDNVPSEEVVK(2)--EDYFKK(5).-	Cas9_	Cas9_
T-11174-56.20	2.60432	0.000595688	8.41E-05	-.MIAKSEQEIGK(4)--FDNLTKAER(6).-	Cas9_	Cas9_
T-12915-62.65	2.59732	0.000595688	8.58E-05	-.TEVQTGGFSKESILPK(10)--SDKNR(3).-	Cas9_	Cas9_
T-18484-82.68	2.59292	0.000595688	8.69E-05	-.LPKYSLFELENGR(3)--KFDNLTK(1).-	Cas9_	Cas9_
T-10119-51.91	2.58407	0.000595688	8.91E-05	-.LVDSTDKADLR(7)--GYKEVK(3).-	Cas9_	Cas9_
T-18659-83.34	2.57047	0.000595688	9.27E-05	-.SSFEKNPIDFLEAK(5)--KLVDSTDK(1).-	Cas9_	Cas9_
T-14537-68.11	2.56637	0.000595688	9.38E-05	-.MTNFDKNLPNEK(6)--SKLVSDFR(2).-	Cas9_	Cas9_
T-15080-69.81	2.53982	0.000595688	0.000101353	-.MTNFDKNLPNEK(6)--SKLVSDFR(2).-	Cas9_	Cas9_
T-19241-85.73	2.53097	0.000595688	0.000103988	-.TEVQTGGFSKESILPK(10)--TEVQTGGFSKESILPK(10).-	Cas9_	Cas9_
T-21820-96.75	2.5036	0.000595688	0.000112581	-.TILDFLKSDGFANR(7)--FDNLTKAER(6).-	Cas9_	Cas9_
T-9807-50.59	2.49664	0.000595688	0.000114874	-.SEQEIGKATAK(7)--ESILPKR(6).-	Cas9_	Cas9_
T-14339-67.47	2.48322	0.000595688	0.000119434	-.LEESFLVEEDKK(11)--VEKGK(3).-	Cas9_	Cas9_
T-15349-70.71	2.46903	0.000595688	0.000124454	-.LKTYAHLFDDK(2)--FKVLGNTDR(2).-	Cas9_	Cas9_
T-8215-43.23	2.46903	0.000595688	0.000124454	-.NSDKLIAR(4)--LSKSR(3).-	Cas9_	Cas9_
T-15182-70.15	2.45133	0.000595688	0.00013101	-.LVDSTDKADLR(7)--KDFQFYK(1).-	Cas9_	Cas9_
T-7835-41.39	2.44248	0.000595688	0.000134416	-.LVDSTDKADLR(7)--GQKNSR(3).-	Cas9_	Cas9_
T-19708-87.55	2.38938	0.000595688	0.000156794	-.KSEETITPWNFEEVVDK(1)--MTNFDKNLPNEK(6).-	Cas9_	Cas9_
T-20196-89.53	2.38053	0.000595688	0.00016087	-.VVDELVKVMGR(7)--VVDELVKVMGR(7).-	Cas9_	Cas9_
T-9327-48.48	2.35398	0.000595688	0.000173746	-.NSDKLIAR(4)--DKPIR(2).-	Cas9_	Cas9_
T-14225-67.13	2.34899	0.000595688	0.000176279	-.DDSIDNKVLTR(7)--NSDKLIAR(4).-	Cas9_	Cas9_
T-13606-64.91	2.34532	0.000595688	0.000178165	-.APLSASMIKR(9)--KFDNLTK(1).-	Cas9_	Cas9_
T-18607-83.13	2.34513	0.000595688	0.000178263	-.KNLIGALLFDSGETAEATR(1)--GQKNSR(3).-	Cas9_	Cas9_
T-17971-80.58	2.33094	0.000595688	0.000185757	-.YDENDKLIR(6)--DFQFYKVR(6).-	Cas9_	Cas9_
T-16400-74.64	2.33094	0.000595688	0.000185757	-.VNTEITKAPLSASMIK(7)--FKVLGNTDR(2).-	Cas9_	Cas9_
T-13485-64.44	2.30088	0.000595688	0.000202672	-.LVDSTDKADLR(7)--LVDSTDKADLR(7).-	Cas9_	Cas9_
T-13667-65.13	2.29496	0.000595688	0.000206182	-.SDNVPSEEVVKK(11)--KDFQFYK(1).-	Cas9_	Cas9_
T-16174-73.83	2.29204	0.000595688	0.000207941	-.VNTEITKAPLSASMIK(7)--ESILPKR(6).-	Cas9_	Cas9_
T-17891-80.26-2	2.28859	0.000595688	0.000210029	-.LEESFLVEEDKKHER(11)--DKQSGK(2).-	Cas9_	Cas9_
T-17891-80.26	2.28859	0.000595688	0.000210029	-.LEESFLVEEDKKHER(12)--DKQSGK(2).-	Cas9_	Cas9_
T-12452-60.93	2.28777	0.000595688	0.00021053	-.NSDKLIAR(4)--KDLIIK(1).-	Cas9_	Cas9_
T-18180-81.47	2.28319	0.000595688	0.000213347	-.VNTEITKAPLSASMIK(7)--VNTEITKAPLSASMIK(7).-	Cas9_	Cas9_
T-10900-55.02	2.26549	0.000595688	0.000224584	-.SDNVPSEEVVKK(11)--AGFIKR(5).-	Cas9_	Cas9_
T-22704-101.03	2.24161	0.000595688	0.000240686	-.TILDFLKSDGFANR(7)--YDENDKLIR(6).-	Cas9_	Cas9_
T-20593-91.23	2.24161	0.000595688	0.000240686	-.MDGTEELLVKLNR(10)--QLLNAKLITQR(6).-	Cas9_	Cas9_
T-19063-85.02	2.23741	0.000595688	0.000243637	-.LENLIAQLPGEKK(12)--VPSKK(4).-	Cas9_	Cas9_
T-15158-70.07	2.23741	0.000595688	0.000243637	-.LVDSTDKADLR(7)--KDFQFYK(1).-	Cas9_	Cas9_
T-9711-50.17	2.18584	0.000595688	0.00028294	-.SDNVPSEEVVKK(11)--VMKQLK(3).-	Cas9_	Cas9_
T-18796-83.90	2.16547	0.000595688	0.000300161	-.LPKYSLFELENGR(3)--APLSASMIKR(9).-	Cas9_	Cas9_
T-14590-68.27	2.15929	0.000595688	0.000305585	-.KLVDSTDK(1)--IEKILTFR(3).-	Cas9_	Cas9_
T-15745-72.17	2.15436	0.000595688	0.000309985	-.MIAKSEQEIGK(4)--DFQFYKVR(6).-	Cas9_	Cas9_
T-16320-74.33	2.15108	0.000595688	0.000312951	-.MDGTEELLVKLNR(10)--KVTVK(1).-	Cas9_	Cas9_
T-11010-55.51	2.14765	0.000595688	0.000316077	-.SDNVPSEEVVKK(11)--AGFIKR(5).-	Cas9_	Cas9_
T-13107-63.21	2.14094	0.000595688	0.00032229	-.RNSDKLIAR(5)--NSDKLIAR(4).-	Cas9_	Cas9_
T-17804-79.93	2.12081	0.000595688	0.000341668	-.LEESFLVEEDKK(11)--VEKGK(3).-	Cas9_	Cas9_
T-10637-54.00	2.11409	0.000595688	0.000348383	-.SDNVPSEEVVKK(11)--AGFIKR(5).-	Cas9_	Cas9_
T-20028-88.86	2.10072	0.000595688	0.000362161	-.MLASAGELQKGNELALPSK(10)--LESEFVYGDYKVYDVR(11).-	Cas9_	Cas9_
T-16145-73.72	2.10067	0.000595688	0.000362212	-.NPIDFLEAKGYK(9)--SDKNR(3).-	Cas9_	Cas9_
T-9826-50.67	2.09353	0.000595688	0.000369796	-.GKSDNVPSEEVVK(2)--VEKGK(3).-	Cas9_	Cas9_
T-14691-68.61	2.08054	0.000595688	0.00038399	-.MTNFDKNLPNEK(6)--SKLVSDFR(2).-	Cas9_	Cas9_
T-15308-70.57	2.06195	0.000595688	0.000405259	-.FIKPILEK(3)--KFDNLTK(1).-	Cas9_	Cas9_
T-16073-73.47	2.0604	0.000595688	0.000407078	-.APLSASMIKR(9)--FIKPILEK(3).-	Cas9_	Cas9_
T-11884-58.76	2.0604	0.000595688	0.000407078	-.NSDKLIAR(4)--KGILQTVK(1).-	Cas9_	Cas9_
T-10235-52.41	2.05755	0.000595688	0.000410455	-.LVDSTDKADLR(7)--GYKEVK(3).-	Cas9_	Cas9_
T-9762-50.39	2.0531	0.000595688	0.000415794	-.LKGSPEDNEQK(2)--DWDPKK(5).-	Cas9_	Cas9_
T-7863-41.52	2.05036	0.000595688	0.000419108	-.NSDKLIAR(4)--LSKSR(3).-	Cas9_	Cas9_
T-12188-59.94	2.04425	0.000595688	0.000426603	-.SKLVSDFR(2)--QQLPEKYK(6).-	Cas9_	Cas9_
T-17753-79.75	2.04027	0.000595688	0.000431554	-.LEESFLVEEDKKHER(11)--DKQSGK(2).-	Cas9_	Cas9_
T-17753-79.75-2	2.04027	0.000595688	0.000431554	-.LEESFLVEEDKKHER(12)--DKQSGK(2).-	Cas9_	Cas9_
T-6797-36.36	2.02685	0.000595688	0.000448683	-.SDNVPSEEVVKK(11)--GQKNSR(3).-	Cas9_	Cas9_
T-13011-62.92	2.02158	0.000595688	0.000455584	-.FKVLGNTDR(2)--ESILPKR(6).-	Cas9_	Cas9_
T-9448-48.98	2.0177	0.000595688	0.000460743	-.NSDKLIAR(4)--DKPIR(2).-	Cas9_	Cas9_
T-13110-63.22	2.01439	0.000595688	0.000465188	-.DDSIDNKVLTR(7)--DKPIR(2).-	Cas9_	Cas9_
T-11699-58.14	2.01439	0.000595688	0.000465188	-.SDNVPSEEVVKK(11)--LVDSTDKADLR(7).-	Cas9_	Cas9_
T-18364-82.22	2.01342	0.000595688	0.000466492	-.GGLSELDKAGFIK(8)--QLKEDYFK(3).-	Cas9_	Cas9_
T-16151-73.74	2	0.000595688	0.000485008	-.NPIDFLEAKGYK(9)--SDKNR(3).-	Cas9_	Cas9_
T-18455-82.57	1.99329	0.000595688	0.00049454	-.GGLSELDKAGFIK(8)--QLKEDYFK(3).-	Cas9_	Cas9_
T-19495-86.73	1.99115	0.000595688	0.000497615	-.QSGKTILDFLK(4)--NLPNEKVLPK(6).-	Cas9_	Cas9_
T-13616-64.94	1.99115	0.000595688	0.000497615	-.APLSASMIKR(9)--KLINGIR(1).-	Cas9_	Cas9_
T-16620-75.44	1.98658	0.000595688	0.000504258	-.QLLNAKLITQR(6)--QLKEDYFK(3).-	Cas9_	Cas9_
T-11990-59.15	1.98561	0.000595688	0.000505672	-.SDNVPSEEVVKK(11)--LVDSTDKADLR(7).-	Cas9_	Cas9_
T-11740-58.31	1.98561	0.000595688	0.000505672	-.SDNVPSEEVVKK(11)--LVDSTDKADLR(7).-	Cas9_	Cas9_
T-17631-79.31	1.9823	0.000595688	0.00051055	-.IEEGIKELGSQILK(6)--KLVDSTDK(1).-	Cas9_	Cas9_
T-10201-52.26	1.9823	0.000595688	0.00051055	-.GKSDNVPSEEVVK(2)--VTVKQLK(4).-	Cas9_	Cas9_
T-10424-53.23	1.97345	0.000595688	0.000523821	-.SDNVPSEEVVKK(11)--NSDKLIAR(4).-	Cas9_	Cas9_
T-6795-36.36	1.97122	0.000595688	0.000527217	-.SDNVPSEEVVKK(11)--GQKNSR(3).-	Cas9_	Cas9_
T-10582-53.82	1.94964	0.000595688	0.000561267	-.GKSDNVPSEEVVK(2)--GKSDNVPSEEVVK(2).-	Cas9_	Cas9_
T-18530-82.83	1.9469	0.000595688	0.00056574	-.SSFEKNPIDFLEAK(5)--KLVDSTDK(1).-	Cas9_	Cas9_
T-15626-71.73	1.94631	0.000595688	0.000566715	-.DDSIDNKVLTR(7)--MKNYWR(2).-	Cas9_	Cas9_
T-10351-52.95	1.94631	0.000595688	0.000566715	-.SEQEIGKATAK(7)--FKVLGNTDR(2).-	Cas9_	Cas9_
T-10158-52.08	1.94245	0.000595688	0.000573098	-.KGILQTVK(1)--DKPIR(2).-	Cas9_	Cas9_
T-12100-59.58	1.93805	0.000595688	0.000580445	-.LVDSTDKADLR(7)--AGFIKR(5).-	Cas9_	Cas9_
T-19112-85.19	1.92086	0.000595688	0.00061011	-.MLASAGELQKGNELALPSK(10)--VVDELVKVMGR(7).-	Cas9_	Cas9_
T-18485-82.68	1.92086	0.000595688	0.00061011	-.LENLIAQLPGEKK(12)--VPSKK(4).-	Cas9_	Cas9_
T-10643-54.01	1.92086	0.000595688	0.00061011	-.SDNVPSEEVVKK(11)--AGFIKR(5).-	Cas9_	Cas9_
T-17274-77.92	1.92035	0.000595688	0.000611012	-.DLIIKLPK(5)--ESILPKR(6).-	Cas9_	Cas9_
T-15147-70.04	1.9115	0.000595688	0.000626894	-.LVDSTDKADLR(7)--KDFQFYK(1).-	Cas9_	Cas9_
T-16450-74.83	1.89262	0.000595688	0.000662183	-.MDGTEELLVKLNR(10)--KVTVK(1).-	Cas9_	Cas9_
T-18440-82.52	1.88489	0.000595688	0.000677183	-.MLASAGELQKGNELALPSK(10)--MLASAGELQKGNELALPSK(10).-	Cas9_	Cas9_
T-11231-56.45	1.88489	0.000595688	0.000677183	-.DDSIDNKVLTR(7)--LSKSR(3).-	Cas9_	Cas9_
T-16575-75.28	1.8777	0.000595688	0.000691457	-.FDNLTKAER(6)--DFQFYKVR(6).-	Cas9_	Cas9_
T-15124-69.96	1.86577	0.000595688	0.000715785	-.DDSIDNKVLTR(7)--KGILQTVK(1).-	Cas9_	Cas9_
T-14595-68.28	1.85906	0.000595688	0.00072985	-.KLVDSTDK(1)--IEKILTFR(3).-	Cas9_	Cas9_
T-14241-67.18	1.85235	0.000595688	0.000744192	-.DDSIDNKVLTR(7)--NSDKLIAR(4).-	Cas9_	Cas9_
T-7291-38.89	1.84892	0.000595688	0.000751626	-.SEQEIGKATAK(7)--KMIAK(1).-	Cas9_	Cas9_
T-13461-64.34	1.84071	0.000595688	0.000769738	-.DDSIDNKVLTR(7)--NSDKLIAR(4).-	Cas9_	Cas9_
T-11172-56.19	1.84071	0.000595688	0.000769738	-.MIAKSEQEIGK(4)--FDNLTKAER(6).-	Cas9_	Cas9_
T-13412-64.15	1.83893	0.000595688	0.000773725	-.SKLVSDFR(2)--KDWDPK(1).-	Cas9_	Cas9_
T-11413-57.20	1.83221	0.000595688	0.000788928	-.NSDKLIAR(4)--KGILQTVK(1).-	Cas9_	Cas9_
T-19630-87.23	1.79866	0.000595688	0.000869542	-.KSEETITPWNFEEVVDK(1)--KDWDPK(1).-	Cas9_	Cas9_
T-12178-59.91	1.78761	0.000595688	0.000897842	-.QITKHVAQILDSR(4)--QQLPEKYK(6).-	Cas9_	Cas9_
T-11863-58.69	1.78761	0.000595688	0.000897842	-.QLLNAKLITQR(6)--EKIEK(2).-	Cas9_	Cas9_
T-16434-74.77	1.78417	0.000595688	0.000906836	-.FDNLTKAER(6)--DFQFYKVR(6).-	Cas9_	Cas9_
T-13741-65.42	1.78417	0.000595688	0.000906836	-.DDSIDNKVLTR(7)--DKPIR(2).-	Cas9_	Cas9_
T-11989-59.15	1.77876	0.000595688	0.000921175	-.FDNLTKAER(6)--FDNLTKAER(6).-	Cas9_	Cas9_
T-12273-60.25	1.77181	0.000595688	0.000939921	-.SKLVSDFR(2)--QQLPEKYK(6).-	Cas9_	Cas9_
T-19123-85.23	1.76259	0.000595688	0.000965389	-.SVKELLGITIMER(3)--DKQSGK(2).-	Cas9_	Cas9_
T-7740-41.02	1.76259	0.000595688	0.000965389	-.NSDKLIAR(4)--LSKSR(3).-	Cas9_	Cas9_
T-11859-58.68	1.7554	0.000595688	0.000985735	-.NSDKLIAR(4)--KGILQTVK(1).-	Cas9_	Cas9_
T-12362-60.59	1.75221	0.000595688	0.000994874	-.LVDSTDKADLR(7)--AGFIKR(5).-	Cas9_	Cas9_
T-14327-67.42	1.74101	0.000595688	0.00102772	-.LENLIAQLPGEKK(12)--IIKDK(3).-	Cas9_	Cas9_
T-12234-60.11	1.73826	0.000595688	0.00103595	-.MTNFDKNLPNEK(6)--QQLPEKYK(6).-	Cas9_	Cas9_
T-13650-65.06	1.72566	0.000595688	0.00107447	-.APLSASMIKR(9)--KLINGIR(1).-	Cas9_	Cas9_
T-15869-72.68	1.71681	0.000595688	0.00110239	-.MIAKSEQEIGK(4)--DFQFYKVR(6).-	Cas9_	Cas9_
T-15350-70.71	1.71681	0.000595688	0.00110239	-.SKLVSDFR(2)--SKLVSDFR(2).-	Cas9_	Cas9_
T-17426-78.48	1.71223	0.000595688	0.00111713	-.FDNLTKAER(6)--DFQFYKVR(6).-	Cas9_	Cas9_
T-15934-72.97	1.70504	0.000595688	0.00114067	-.APLSASMIKR(9)--FIKPILEK(3).-	Cas9_	Cas9_
T-13249-63.64	1.70504	0.000595688	0.00114067	-.SKLVSDFR(2)--KDWDPK(1).-	Cas9_	Cas9_
T-21707-96.29	1.7047	0.000595688	0.00114179	-.MDGTEELLVKLNR(10)--GGLSELDKAGFIK(8).-	Cas9_	Cas9_
T-18602-83.11	1.7047	0.000595688	0.00114179	-.KNLIGALLFDSGETAEATR(1)--GQKNSR(3).-	Cas9_	Cas9_
T-8072-42.53	1.7047	0.000595688	0.00114179	-.NSDKLIAR(4)--LSKSR(3).-	Cas9_	Cas9_
T-19354-86.14	1.69799	0.000595688	0.00116422	-.NPIDFLEAKGYK(9)--KFDNLTK(1).-	Cas9_	Cas9_
T-12480-61.04	1.69799	0.000595688	0.00116422	-.KLINGIR(1)--KFDNLTK(1).-	Cas9_	Cas9_
T-18533-82.84	1.69784	0.000595688	0.00116471	-.SSFEKNPIDFLEAK(5)--KLVDSTDK(1).-	Cas9_	Cas9_
T-18017-80.76	1.69027	0.000595688	0.00119057	-.LEESFLVEEDKKHER(11)--DKQSGK(2).-	Cas9_	Cas9_
T-18017-80.76-2	1.69027	0.000595688	0.00119057	-.LEESFLVEEDKKHER(12)--DKQSGK(2).-	Cas9_	Cas9_
T-10519-53.56	1.69027	0.000595688	0.00119057	-.FIKPILEK(3)--SDKNR(3).-	Cas9_	Cas9_
T-20062-88.98	1.67785	0.000595688	0.00123419	-.VVDELVKVMGR(7)--VVDELVKVMGR(7).-	Cas9_	Cas9_
T-7711-40.89	1.67626	0.000595688	0.0012399	-.LVDSTDKADLR(7)--GQKNSR(3).-	Cas9_	Cas9_
T-12156-59.82	1.66906	0.000595688	0.00126603	-.SDNVPSEEVVKK(11)--LVDSTDKADLR(7).-	Cas9_	Cas9_
T-9423-48.89	1.66906	0.000595688	0.00126603	-.VMKQLK(3)--AGFIKR(5).-	Cas9_	Cas9_
T-18239-81.72	1.66443	0.000595688	0.00128315	-.QEDFYPFLKDNR(9)--EDYFKK(5).-	Cas9_	Cas9_
T-16705-75.79	1.65468	0.000595688	0.00131994	-.FDNLTKAER(6)--DFQFYKVR(6).-	Cas9_	Cas9_
T-17330-78.15	1.64748	0.000595688	0.00134776	-.GKSDNVPSEEVVK(2)--QEDFYPFLKDNR(9).-	Cas9_	Cas9_
T-20150-89.33	1.63758	0.000595688	0.00138698	-.MDGTEELLVKLNR(10)--QLKEDYFK(3).-	Cas9_	Cas9_
T-14230-67.15	1.63758	0.000595688	0.00138698	-.GGLSELDKAGFIK(8)--KVTVK(1).-	Cas9_	Cas9_
T-14332-67.44	1.63717	0.000595688	0.00138865	-.LENLIAQLPGEKK(12)--IIKDK(3).-	Cas9_	Cas9_
T-14774-68.86	1.63309	0.000595688	0.00140515	-.LKTYAHLFDDK(2)--ESILPKR(6).-	Cas9_	Cas9_
T-12448-60.92	1.62832	0.000595688	0.00142473	-.MIAKSEQEIGK(4)--YDENDKLIR(6).-	Cas9_	Cas9_
T-6901-36.88	1.62832	0.000595688	0.00142473	-.SDNVPSEEVVKK(11)--GQKNSR(3).-	Cas9_	Cas9_
T-17534-78.89	1.62416	0.000595688	0.001442	-.LENLIAQLPGEKK(12)--DWDPKK(5).-	Cas9_	Cas9_
T-15629-71.73	1.61947	0.000595688	0.00146174	-.DDSIDNKVLTR(7)--MKNYWR(2).-	Cas9_	Cas9_
T-10295-52.69	1.61947	0.000595688	0.00146174	-.QLKEDYFK(3)--KVTVK(1).-	Cas9_	Cas9_
T-14769-68.85	1.61745	0.000595688	0.00147032	-.LKTYAHLFDDK(2)--ESILPKR(6).-	Cas9_	Cas9_
T-14347-67.50	1.61151	0.000595688	0.00149585	-.QITKHVAQILDSR(4)--SKLVSDFR(2).-	Cas9_	Cas9_
T-20526-90.96	1.61074	0.000595688	0.0014992	-.SVKELLGITIMER(3)--NLPNEKVLPK(6).-	Cas9_	Cas9_
T-14785-68.88	1.61062	0.000595688	0.00149972	-.QEDFYPFLKDNR(9)--VPSKK(4).-	Cas9_	Cas9_
T-14773-68.86	1.61062	0.000595688	0.00149972	-.SKLVSDFR(2)--SKLVSDFR(2).-	Cas9_	Cas9_
T-12827-62.34	1.60403	0.000595688	0.00152864	-.LVDSTDKADLR(7)--LVDSTDKADLR(7).-	Cas9_	Cas9_
T-14226-67.14	1.60177	0.000595688	0.00153867	-.APLSASMIKR(9)--RNSDKLIAR(5).-	Cas9_	Cas9_
T-9074-47.22	1.59292	0.000595688	0.00157864	-.MKNYWR(2)--LSKSR(3).-	Cas9_	Cas9_
T-10777-54.50	1.5906	0.000595688	0.00158928	-.SDNVPSEEVVKK(11)--AGFIKR(5).-	Cas9_	Cas9_
T-14265-67.24	1.58407	0.000595688	0.00161965	-.MTNFDKNLPNEK(6)--MTNFDKNLPNEK(6).-	Cas9_	Cas9_
T-12226-60.08	1.58407	0.000595688	0.00161965	-.LVDSTDKADLR(7)--AGFIKR(5).-	Cas9_	Cas9_
T-11618-57.90	1.58407	0.000595688	0.00161965	-.DDSIDNKVLTR(7)--LSKSR(3).-	Cas9_	Cas9_
T-10490-53.45	1.57718	0.000595688	0.00165231	-.SEQEIGKATAK(7)--FKVLGNTDR(2).-	Cas9_	Cas9_
T-14100-66.74	1.57554	0.000595688	0.00166019	-.QITKHVAQILDSR(4)--MTNFDKNLPNEK(6).-	Cas9_	Cas9_
T-12881-62.53	1.57522	0.000595688	0.00166172	-.HKPENIVIEMAR(2)--MIAKSEQEIGK(4).-	Cas9_	Cas9_
T-14770-68.85	1.56835	0.000595688	0.00169516	-.HKPENIVIEMAR(2)--YDENDKLIR(6).-	Cas9_	Cas9_
T-10361-53.00	1.56835	0.000595688	0.00169516	-.SDNVPSEEVVKK(11)--AGFIKR(5).-	Cas9_	Cas9_
T-12944-62.73	1.56376	0.000595688	0.00171784	-.TEVQTGGFSKESILPK(10)--SDKNR(3).-	Cas9_	Cas9_
T-17643-79.34	1.55396	0.000595688	0.00176733	-.IEEGIKELGSQILK(6)--KLVDSTDK(1).-	Cas9_	Cas9_
T-21803-96.68	1.53982	0.000595688	0.00184121	-.SSFEKNPIDFLEAK(5)--IEKILTFR(3).-	Cas9_	Cas9_
T-9672-50.00	1.53957	0.000595688	0.00184257	-.NSDKLIAR(4)--DKPIR(2).-	Cas9_	Cas9_
T-10452-53.32	1.53097	0.000595688	0.00188903	-.GKSDNVPSEEVVK(2)--GKSDNVPSEEVVK(2).-	Cas9_	Cas9_
T-7923-41.82	1.52518	0.000595688	0.001921	-.SEQEIGKATAK(7)--SEQEIGKATAK(7).-	Cas9_	Cas9_
T-19219-85.64	1.52212	0.000595688	0.00193809	-.NPIDFLEAKGYK(9)--KFDNLTK(1).-	Cas9_	Cas9_
T-11632-57.93	1.52212	0.000595688	0.00193809	-.DDSIDNKVLTR(7)--LSKSR(3).-	Cas9_	Cas9_
T-7969-42.02	1.51678	0.000595688	0.00196833	-.NSDKLIAR(4)--LSKSR(3).-	Cas9_	Cas9_
T-12667-61.73	1.51007	0.000595688	0.00200698	-.SKLVSDFR(2)--QQLPEKYK(6).-	Cas9_	Cas9_
T-18151-81.34	1.5036	0.000595688	0.00204495	-.QEDFYPFLKDNR(9)--VKYVTEGMR(2).-	Cas9_	Cas9_
T-11444-57.29	1.49558	0.000595688	0.00209303	-.SDNVPSEEVVKK(11)--LVDSTDKADLR(7).-	Cas9_	Cas9_
T-12579-61.43	1.48993	0.000595688	0.00212752	-.KGILQTVK(1)--MKNYWR(2).-	Cas9_	Cas9_
T-23581-105.30	1.48322	0.000595688	0.00216928	-.SSFEKNPIDFLEAK(5)--SSFEKNPIDFLEAK(5).-	Cas9_	Cas9_
T-10895-55.01	1.47482	0.000595688	0.00222272	-.SDNVPSEEVVKK(11)--AGFIKR(5).-	Cas9_	Cas9_
T-14246-67.19	1.4698	0.000595688	0.00225528	-.MTNFDKNLPNEK(6)--MTNFDKNLPNEK(6).-	Cas9_	Cas9_
T-18132-81.26	1.46903	0.000595688	0.00226033	-.YDENDKLIR(6)--DFQFYKVR(6).-	Cas9_	Cas9_
T-13980-66.30	1.46043	0.000595688	0.0023173	-.VNTEITKAPLSASMIK(7)--SEQEIGKATAK(7).-	Cas9_	Cas9_
T-10983-55.39	1.45638	0.000595688	0.00234469	-.GKSDNVPSEEVVK(2)--VKYVTEGMR(2).-	Cas9_	Cas9_
T-9556-49.49	1.45324	0.000595688	0.00236609	-.NSDKLIAR(4)--DKPIR(2).-	Cas9_	Cas9_
T-15011-69.58	1.45133	0.000595688	0.00237922	-.HKPENIVIEMAR(2)--YDENDKLIR(6).-	Cas9_	Cas9_
T-12486-61.06	1.45133	0.000595688	0.00237922	-.KLINGIR(1)--KFDNLTK(1).-	Cas9_	Cas9_
T-13104-63.20	1.44248	0.000595688	0.00244098	-.QITKHVAQILDSR(4)--KDWDPK(1).-	Cas9_	Cas9_
T-7937-41.89	1.43885	0.000595688	0.00246677	-.LVDSTDKADLR(7)--GQKNSR(3).-	Cas9_	Cas9_
T-10350-52.95	1.42953	0.000595688	0.00253424	-.SEQEIGKATAK(7)--FKVLGNTDR(2).-	Cas9_	Cas9_
T-14622-68.36	1.41727	0.000595688	0.00262586	-.QEDFYPFLKDNR(9)--VPSKK(4).-	Cas9_	Cas9_
T-15567-71.49	1.40708	0.000595688	0.00270446	-.YPKLESEFVYGDYK(3)--IIKDK(3).-	Cas9_	Cas9_
T-16861-76.30	1.38255	0.000595688	0.0029035	-.FDNLTKAER(6)--DFQFYKVR(6).-	Cas9_	Cas9_
T-15220-70.26	1.38255	0.000595688	0.0029035	-.LEESFLVEEDKK(11)--VKYVTEGMR(2).-	Cas9_	Cas9_
T-14406-67.68	1.3741	0.000595688	0.00297539	-.DDSIDNKVLTR(7)--NSDKLIAR(4).-	Cas9_	Cas9_
T-23683-105.82	1.36913	0.000595688	0.00301854	-.SSFEKNPIDFLEAK(5)--SSFEKNPIDFLEAK(5).-	Cas9_	Cas9_
T-15545-71.41	1.36691	0.000595688	0.00303801	-.SDNVPSEEVVKKMK(12)--KDFQFYK(1).-	Cas9_	Cas9_
T-15545-71.41-2	1.36691	0.000595688	0.00303801	-.SDNVPSEEVVKKMK(11)--KDFQFYK(1).-	Cas9_	Cas9_
T-14011-66.44	1.36283	0.000595688	0.00307405	-.LENLIAQLPGEKK(12)--LKSVK(2).-	Cas9_	Cas9_
T-12143-59.75	1.36242	0.000595688	0.00307775	-.SKLVSDFR(2)--QQLPEKYK(6).-	Cas9_	Cas9_
T-22709-101.05	1.35971	0.000595688	0.00310193	-.TILDFLKSDGFANR(7)--YDENDKLIR(6).-	Cas9_	Cas9_
T-6579-35.24	1.3557	0.000595688	0.00313812	-.LKGSPEDNEQK(2)--IIKDK(3).-	Cas9_	Cas9_
T-11262-56.59	1.35398	0.000595688	0.0031538	-.KDLIIK(1)--DKPIR(2).-	Cas9_	Cas9_
T-16284-74.18	1.35252	0.000595688	0.0031672	-.YDEHHQDLTLLKALVR(12)--SEQEIGKATAK(7).-	Cas9_	Cas9_
T-19277-85.87	1.34899	0.000595688	0.00319967	-.TEVQTGGFSKESILPK(10)--TEVQTGGFSKESILPK(10).-	Cas9_	Cas9_
T-10409-53.19	1.34899	0.000595688	0.00319967	-.QLKEDYFK(3)--EKIEK(2).-	Cas9_	Cas9_
T-14872-69.14	1.34228	0.000595688	0.00326243	-.DDSIDNKVLTR(7)--NSDKLIAR(4).-	Cas9_	Cas9_
T-13419-64.18	1.33813	0.000595688	0.00330187	-.SKLVSDFR(2)--KDWDPK(1).-	Cas9_	Cas9_
T-10412-53.19	1.33813	0.000595688	0.00330187	-.QLKEDYFK(3)--KVTVK(1).-	Cas9_	Cas9_
T-11527-57.57	1.33557	0.000595688	0.00332641	-.LEESFLVEEDKK(11)--VPSKK(4).-	Cas9_	Cas9_
T-15735-72.13	1.31858	0.000595688	0.00349399	-.SEQEIGKATAK(7)--DNREKIEK(5).-	Cas9_	Cas9_
T-12207-60.02	1.31858	0.000595688	0.00349399	-.LVDSTDKADLR(7)--AGFIKR(5).-	Cas9_	Cas9_
T-11952-59.01	1.31858	0.000595688	0.00349399	-.LVDSTDKADLR(7)--AGFIKR(5).-	Cas9_	Cas9_
T-11697-58.14	1.31858	0.000595688	0.00349399	-.FDNLTKAER(6)--FDNLTKAER(6).-	Cas9_	Cas9_
T-11594-57.83	1.31858	0.000595688	0.00349399	-.LVDSTDKADLR(7)--NSDKLIAR(4).-	Cas9_	Cas9_
T-19369-86.20	1.31655	0.000595688	0.00351465	-.LENLIAQLPGEKK(12)--VPSKK(4).-	Cas9_	Cas9_
T-10063-51.67	1.31655	0.000595688	0.00351465	-.GKSDNVPSEEVVK(2)--VEKGK(3).-	Cas9_	Cas9_
T-19377-86.23	1.30872	0.000595688	0.0035951	-.TEVQTGGFSKESILPK(10)--TEVQTGGFSKESILPK(10).-	Cas9_	Cas9_
T-9054-47.14	1.30872	0.000595688	0.0035951	-.SDNVPSEEVVKK(11)--GYKEVK(3).-	Cas9_	Cas9_
T-7941-41.90	1.30216	0.000595688	0.00366405	-.LVDSTDKADLR(7)--GQKNSR(3).-	Cas9_	Cas9_
T-9164-47.67	1.28777	0.000595688	0.00381977	-.SDNVPSEEVVKK(11)--GYKEVK(3).-	Cas9_	Cas9_
T-8175-43.05	1.28319	0.000595688	0.00387075	-.VKYVTEGMR(2)--VPSKK(4).-	Cas9_	Cas9_
T-15128-69.97	1.27517	0.000595688	0.00396157	-.DDSIDNKVLTR(7)--KGILQTVK(1).-	Cas9_	Cas9_
T-13558-64.73	1.25899	0.000595688	0.00415128	-.VNTEITKAPLSASMIK(7)--KMIAK(1).-	Cas9_	Cas9_
T-13177-63.43	1.25899	0.000595688	0.00415128	-.FKVLGNTDR(2)--ESILPKR(6).-	Cas9_	Cas9_
T-11619-57.90	1.25664	0.000595688	0.00417966	-.QLLNAKLITQR(6)--KVTVK(1).-	Cas9_	Cas9_
T-5772-31.03	1.2518	0.000595688	0.00423855	-.GQKNSR(3)--AGFIKR(5).-	Cas9_	Cas9_
T-18473-82.64	1.23894	0.000595688	0.00439912	-.TEVQTGGFSKESILPK(10)--FIKPILEK(3).-	Cas9_	Cas9_
T-7989-42.12	1.23894	0.000595688	0.00439912	-.VITLKSK(5)--EKIEK(2).-	Cas9_	Cas9_
T-7697-40.83	1.23022	0.000595688	0.00451145	-.VLSAYNKHR(7)--KLVDSTDK(1).-	Cas9_	Cas9_
T-19234-85.70	1.22819	0.000595688	0.00453798	-.NPIDFLEAKGYK(9)--KFDNLTK(1).-	Cas9_	Cas9_
T-7601-40.39	1.22302	0.000595688	0.00460625	-.LVDSTDKADLR(7)--GQKNSR(3).-	Cas9_	Cas9_
T-11673-58.05	1.20863	0.000595688	0.00480185	-.LVDSTDKADLR(7)--AGFIKR(5).-	Cas9_	Cas9_
T-14791-68.90	1.19469	0.000595688	0.00499927	-.LKTYAHLFDDK(2)--ESILPKR(6).-	Cas9_	Cas9_
T-13817-65.67	1.19469	0.000595688	0.00499927	-.MKNYWR(2)--KDLIIK(1).-	Cas9_	Cas9_
T-16245-74.06	1.19424	0.000595688	0.00500571	-.MIAKSEQEIGK(4)--DFQFYKVR(6).-	Cas9_	Cas9_
T-13260-63.68	1.18705	0.000595688	0.00511085	-.SKLVSDFR(2)--KDWDPK(1).-	Cas9_	Cas9_
T-12575-61.42	1.18705	0.000595688	0.00511085	-.KGILQTVK(1)--MKNYWR(2).-	Cas9_	Cas9_
T-23606-105.42	1.18584	0.000595688	0.00512875	-.KPAFLSGEQKK(10)--NLPNEKVLPK(6).-	Cas9_	Cas9_
T-17898-80.29	1.18584	0.000595688	0.00512875	-.QEDFYPFLKDNR(9)--VKYVTEGMR(2).-	Cas9_	Cas9_
T-14494-67.96	1.18121	0.000595688	0.00519785	-.QEDFYPFLKDNR(9)--VPSKK(4).-	Cas9_	Cas9_
T-15453-71.07	1.17986	0.000595688	0.00521819	-.FIKPILEK(3)--KFDNLTK(1).-	Cas9_	Cas9_
T-10155-52.07	1.1745	0.000595688	0.00529961	-.KGILQTVK(1)--DKPIR(2).-	Cas9_	Cas9_
T-7709-40.88	1.16814	0.000595688	0.00539779	-.LVDSTDKADLR(7)--GQKNSR(3).-	Cas9_	Cas9_
T-13632-65.00	1.15929	0.000595688	0.00553753	-.FKVLGNTDR(2)--FKVLGNTDR(2).-	Cas9_	Cas9_
T-14827-69.01	1.1223	0.000595688	0.00616166	-.HKPENIVIEMAR(2)--YDENDKLIR(6).-	Cas9_	Cas9_
T-15557-71.45	1.11511	0.000595688	0.00629093	-.LPKYSLFELENGR(3)--SDKNR(3).-	Cas9_	Cas9_
T-10700-54.21	1.11511	0.000595688	0.00629093	-.QQLPEKYK(6)--KDWDPK(1).-	Cas9_	Cas9_
T-14944-69.37	1.10791	0.000595688	0.00642291	-.SKLVSDFR(2)--SKLVSDFR(2).-	Cas9_	Cas9_
T-17843-80.08	1.10738	0.000595688	0.00643276	-.YDENDKLIR(6)--DFQFYKVR(6).-	Cas9_	Cas9_
T-9714-50.18	1.0885	0.000595688	0.00679301	-.SDNVPSEEVVKK(11)--VMKQLK(3).-	Cas9_	Cas9_
T-9359-48.63	1.0885	0.000595688	0.00679301	-.KDLIIK(1)--LSKSR(3).-	Cas9_	Cas9_
T-13369-63.98	1.08725	0.000595688	0.00681749	-.SDNVPSEEVVKK(11)--LVDSTDKADLR(7).-	Cas9_	Cas9_
T-11829-58.56	1.08054	0.000595688	0.00695075	-.LVDSTDKADLR(7)--AGFIKR(5).-	Cas9_	Cas9_
T-21048-93.28	1.07914	0.000595688	0.00697888	-.TILDFLKSDGFANR(7)--GQKNSRERMK(3).-	Cas9_	Cas9_
T-12069-59.44	1.0708	0.000595688	0.00714877	-.SKLVSDFR(2)--QQLPEKYK(6).-	Cas9_	Cas9_
T-10840-54.75	1.0708	0.000595688	0.00714877	-.MKNYWR(2)--DKPIR(2).-	Cas9_	Cas9_
T-8963-46.72	1.0708	0.000595688	0.00714877	-.MKNYWR(2)--LSKSR(3).-	Cas9_	Cas9_
T-7741-41.02	1.0708	0.000595688	0.00714877	-.NLPNEKVLPK(6)--HSIKK(4).-	Cas9_	Cas9_
T-19282-85.89	1.06711	0.000595688	0.00722508	-.NPIDFLEAKGYK(9)--APLSASMIKR(9).-	Cas9_	Cas9_
T-11968-59.07	1.06711	0.000595688	0.00722508	-.LVDSTDKADLR(7)--AGFIKR(5).-	Cas9_	Cas9_
T-10524-53.57	1.06475	0.000595688	0.00727454	-.SDNVPSEEVVKK(11)--SDNVPSEEVVKK(11).-	Cas9_	Cas9_
T-13234-63.60	1.05755	0.000595688	0.007427	-.KGILQTVK(1)--KDLIIK(1).-	Cas9_	Cas9_
T-13549-64.68	1.0531	0.000595688	0.00752303	-.HKPENIVIEMAR(2)--FDNLTKAER(6).-	Cas9_	Cas9_
T-16047-73.37	1.04425	0.000595688	0.00771739	-.VNTEITKAPLSASMIK(7)--ESILPKR(6).-	Cas9_	Cas9_
T-14761-68.83	1.04317	0.000595688	0.0077415	-.LKTYAHLFDDK(2)--ESILPKR(6).-	Cas9_	Cas9_
T-5168-27.86	1.03597	0.000595688	0.00790367	-.VMKQLK(3)--GQKNSR(3).-	Cas9_	Cas9_
T-19632-87.24	1.02685	0.000595688	0.00811424	-.QSGKTILDFLK(4)--NLPNEKVLPK(6).-	Cas9_	Cas9_
T-16049-73.38	1.02158	0.000595688	0.0082382	-.VNTEITKAPLSASMIK(7)--ESILPKR(6).-	Cas9_	Cas9_
T-9812-50.61	1.01439	0.000595688	0.0084107	-.FKVLGNTDR(2)--KMIAK(1).-	Cas9_	Cas9_
T-11077-55.79	1.00885	0.000595688	0.00854594	-.SDNVPSEEVVKKMK(11)--NSDKLIAR(4).-	Cas9_	Cas9_
T-10406-53.18	1.00671	0.000595688	0.00859872	-.QLKEDYFK(3)--KVTVK(1).-	Cas9_	Cas9_
T-8884-46.37	1	0.000595688	0.0087665	-.APLSASMIKR(9)--SDKNR(3).-	Cas9_	Cas9_
T-13138-63.31	0.99115	0.000595688	0.00899271	-.QITKHVAQILDSR(4)--KDWDPK(1).-	Cas9_	Cas9_
T-7713-40.90	0.99115	0.000595688	0.00899271	-.KLINGIR(1)--SDKNR(3).-	Cas9_	Cas9_
T-12496-61.10	0.973451	0.000595688	0.00946263	-.LVDSTDKADLR(7)--AGFIKR(5).-	Cas9_	Cas9_
T-11666-58.03	0.971223	0.000595688	0.00952349	-.TYAHLFDDKVMK(9)--DKQSGK(2).-	Cas9_	Cas9_
T-9558-49.49	0.971223	0.000595688	0.00952349	-.NSDKLIAR(4)--DKPIR(2).-	Cas9_	Cas9_
T-11812-58.51	0.964602	0.000595688	0.00970663	-.LVDSTDKADLR(7)--AGFIKR(5).-	Cas9_	Cas9_
T-10710-54.24	0.964602	0.000595688	0.00970663	-.MKNYWR(2)--DKPIR(2).-	Cas9_	Cas9_
T-9318-48.44	0.964602	0.000595688	0.00970663	-.KDFQFYK(1)--GQKNSR(3).-	Cas9_	Cas9_
T-10270-52.58	0.964029	0.000595688	0.00972264	-.KGILQTVK(1)--DKPIR(2).-	Cas9_	Cas9_
T-14223-67.13	0.959732	0.000595688	0.00984356	-.APLSASMIKR(9)--APLSASMIKR(9).-	Cas9_	Cas9_
T-13355-63.94	0.956835	0.000595688	0.00992592	-.FKVLGNTDR(2)--ESILPKR(6).-	Cas9_	Cas9_
T-9449-48.99	0.94964	0.000595688	0.0101334	-.NSDKLIAR(4)--DKPIR(2).-	Cas9_	Cas9_
T-19419-86.39	0.946903	0.000595688	0.0102135	-.NPIDFLEAKGYK(9)--APLSASMIKR(9).-	Cas9_	Cas9_
T-8519-44.64	0.946903	0.000595688	0.0102135	-.KGILQTVK(1)--LSKSR(3).-	Cas9_	Cas9_
T-18580-83.03	0.946309	0.000595688	0.0102309	-.YDEHHQDLTLLKALVR(12)--FKVLGNTDR(2).-	Cas9_	Cas9_
T-17383-78.30	0.938053	0.000595688	0.0104766	-.MTNFDKNLPNEK(6)--KFDNLTK(1).-	Cas9_	Cas9_
T-13114-63.23	0.935252	0.000595688	0.0105613	-.DDSIDNKVLTR(7)--DKPIR(2).-	Cas9_	Cas9_
T-20018-88.82	0.929204	0.000595688	0.0107465	-.QEDFYPFLKDNR(9)--LEESFLVEEDKK(11).-	Cas9_	Cas9_
T-14781-68.87	0.928058	0.000595688	0.010782	-.QEDFYPFLKDNR(9)--VPSKK(4).-	Cas9_	Cas9_
T-14620-68.36	0.926174	0.000595688	0.0108405	-.SKLVSDFR(2)--SKLVSDFR(2).-	Cas9_	Cas9_
T-13094-63.17	0.913669	0.000595688	0.011237	-.YDENDKLIR(6)--FDNLTKAER(6).-	Cas9_	Cas9_
T-13259-63.67	0.912752	0.000595688	0.0112666	-.YDENDKLIR(6)--FDNLTKAER(6).-	Cas9_	Cas9_
T-11392-57.12	0.911504	0.000595688	0.0113071	-.SDNVPSEEVVKK(11)--LVDSTDKADLR(7).-	Cas9_	Cas9_
T-13306-63.80	0.902655	0.000595688	0.0115981	-.MTNFDKNLPNEK(6)--KDWDPK(1).-	Cas9_	Cas9_
T-7861-41.52	0.902655	0.000595688	0.0115981	-.NSDKLIAR(4)--LSKSR(3).-	Cas9_	Cas9_
T-11881-58.75	0.893805	0.000595688	0.0118965	-.LKTYAHLFDDK(2)--LSKSR(3).-	Cas9_	Cas9_
T-12294-60.32	0.892086	0.000595688	0.0119553	-.SDNVPSEEVVKK(11)--LVDSTDKADLR(7).-	Cas9_	Cas9_
T-13973-66.26	0.884892	0.000595688	0.0122047	-.KPAFLSGEQK(1)--KPAFLSGEQK(1).-	Cas9_	Cas9_
T-16586-75.32	0.879195	0.000595688	0.0124059	-.MDGTEELLVKLNR(10)--EKIEK(2).-	Cas9_	Cas9_
T-11660-58.01	0.879195	0.000595688	0.0124059	-.LVDSTDKADLR(7)--MKNYWR(2).-	Cas9_	Cas9_
T-14469-67.86	0.870504	0.000595688	0.012719	-.QEDFYPFLKDNR(9)--VPSKK(4).-	Cas9_	Cas9_
T-12455-60.94	0.870504	0.000595688	0.012719	-.NSDKLIAR(4)--KDLIIK(1).-	Cas9_	Cas9_
T-12003-59.20	0.870504	0.000595688	0.012719	-.QLLNAKLITQR(6)--EKIEK(2).-	Cas9_	Cas9_
T-11635-57.94	0.865772	0.000595688	0.0128928	-.LVDSTDKADLR(7)--NSDKLIAR(4).-	Cas9_	Cas9_
T-11545-57.64	0.858407	0.000595688	0.0131679	-.SDNVPSEEVVKK(11)--LVDSTDKADLR(7).-	Cas9_	Cas9_
T-15120-69.94	0.856115	0.000595688	0.0132547	-.SKLVSDFR(2)--SKLVSDFR(2).-	Cas9_	Cas9_
T-20461-90.66	0.849558	0.000595688	0.0135062	-.DFQFYKVR(6)--DFQFYKVR(6).-	Cas9_	Cas9_
T-11849-58.64	0.848921	0.000595688	0.0135308	-.FDNLTKAER(6)--FDNLTKAER(6).-	Cas9_	Cas9_
T-15295-70.54	0.841727	0.000595688	0.0138126	-.FIKPILEK(3)--KFDNLTK(1).-	Cas9_	Cas9_
T-8281-43.55	0.838926	0.000595688	0.0139239	-.VKYVTEGMR(2)--VPSKK(4).-	Cas9_	Cas9_
T-12584-61.44	0.834532	0.000595688	0.0141002	-.NSDKLIAR(4)--KDLIIK(1).-	Cas9_	Cas9_
T-12290-60.31	0.831858	0.000595688	0.0142086	-.SDNVPSEEVVKK(11)--AGFIKR(5).-	Cas9_	Cas9_
T-11868-58.71	0.831858	0.000595688	0.0142086	-.NSDKLIAR(4)--MKNYWR(2).-	Cas9_	Cas9_
T-7703-40.86	0.831858	0.000595688	0.0142086	-.VLSAYNKHR(7)--KLVDSTDK(1).-	Cas9_	Cas9_
T-11160-56.14	0.823009	0.000595688	0.0145732	-.GKSDNVPSEEVVK(2)--EDYFKK(5).-	Cas9_	Cas9_
T-12136-59.72	0.820144	0.000595688	0.0146932	-.NSDKLIAR(4)--MKNYWR(2).-	Cas9_	Cas9_
T-7833-41.38	0.818792	0.000595688	0.0147502	-.LVDSTDKADLR(7)--GQKNSR(3).-	Cas9_	Cas9_
T-17548-78.96	0.81295	0.000595688	0.0149988	-.QEDFYPFLKDNR(9)--VEKGK(3).-	Cas9_	Cas9_
T-12475-61.01	0.812081	0.000595688	0.0150362	-.SDNVPSEEVVKK(11)--LVDSTDKADLR(7).-	Cas9_	Cas9_
T-10375-53.05	0.805755	0.000595688	0.0153107	-.FIKPILEK(3)--SDKNR(3).-	Cas9_	Cas9_
T-12345-60.52	0.805369	0.000595688	0.0153277	-.LVDSTDKADLR(7)--AGFIKR(5).-	Cas9_	Cas9_
T-13674-65.15	0.798658	0.000595688	0.0156247	-.SDNVPSEEVVKK(11)--KDFQFYK(1).-	Cas9_	Cas9_
T-13120-63.25	0.798658	0.000595688	0.0156247	-.TEVQTGGFSKESILPK(10)--SDKNR(3).-	Cas9_	Cas9_
T-15746-72.17	0.798561	0.000595688	0.015629	-.MIAKSEQEIGK(4)--DFQFYKVR(6).-	Cas9_	Cas9_
T-9585-49.62	0.79646	0.000595688	0.0157232	-.DWDPKK(5)--LKSVK(2).-	Cas9_	Cas9_
T-20415-90.45	0.787611	0.000595688	0.016126	-.SVKELLGITIMER(3)--NLPNEKVLPK(6).-	Cas9_	Cas9_
T-8211-43.22	0.778761	0.000595688	0.0165389	-.NSDKLIAR(4)--LSKSR(3).-	Cas9_	Cas9_
T-17479-78.68	0.771812	0.000595688	0.0168705	-.QSGKTILDFLK(4)--DKQSGK(2).-	Cas9_	Cas9_
T-16742-75.91	0.769912	0.000595688	0.0169623	-.GGLSELDKAGFIK(8)--VITLKSK(5).-	Cas9_	Cas9_
T-5675-30.53	0.765101	0.000595688	0.0171969	-.GQKNSR(3)--AGFIKR(5).-	Cas9_	Cas9_
T-12663-61.72	0.752212	0.000595688	0.0178411	-.SKLVSDFR(2)--QQLPEKYK(6).-	Cas9_	Cas9_
T-11897-58.81	0.751678	0.000595688	0.0178683	-.SDNVPSEEVVKK(11)--LVDSTDKADLR(7).-	Cas9_	Cas9_
T-17378-78.29	0.748201	0.000595688	0.0180464	-.DDSIDNKVLTR(7)--DDSIDNKVLTR(7).-	Cas9_	Cas9_
T-17035-76.97	0.748201	0.000595688	0.0180464	-.TEVQTGGFSKESILPK(10)--APLSASMIKR(9).-	Cas9_	Cas9_
T-11116-55.94	0.738255	0.000595688	0.0185655	-.DDSIDNKVLTR(7)--LSKSR(3).-	Cas9_	Cas9_
T-15099-69.87	0.733813	0.000595688	0.0188021	-.YPKLESEFVYGDYK(3)--LKSVK(2).-	Cas9_	Cas9_
T-9670-49.99	0.733813	0.000595688	0.0188021	-.NSDKLIAR(4)--DKPIR(2).-	Cas9_	Cas9_
T-12035-59.31	0.731544	0.000595688	0.018924	-.SDNVPSEEVVKK(11)--LVDSTDKADLR(7).-	Cas9_	Cas9_
T-20847-92.35	0.71223	0.000595688	0.019994	-.NPIDFLEAKGYK(9)--FIKPILEK(3).-	Cas9_	Cas9_
T-18650-83.31	0.705036	0.000595688	0.0204075	-.MDGTEELLVKLNR(10)--VITLKSK(5).-	Cas9_	Cas9_
T-17607-79.21	0.704698	0.000595688	0.0204271	-.QSGKTILDFLK(4)--DKQSGK(2).-	Cas9_	Cas9_
T-13684-65.19	0.704698	0.000595688	0.0204271	-.HKPENIVIEMAR(2)--FDNLTKAER(6).-	Cas9_	Cas9_
T-15418-70.94	0.699115	0.000595688	0.0207541	-.TYAHLFDDKVMK(9)--NLPNEKVLPK(6).-	Cas9_	Cas9_
T-14648-68.45	0.697987	0.000595688	0.0208208	-.QEDFYPFLKDNR(9)--VPSKK(4).-	Cas9_	Cas9_
T-16755-75.95	0.697842	0.000595688	0.0208293	-.QLLNAKLITQR(6)--QLKEDYFK(3).-	Cas9_	Cas9_
T-8676-45.39	0.691275	0.000595688	0.0212218	-.GYKEVK(3)--AGFIKR(5).-	Cas9_	Cas9_
T-15949-73.02	0.681416	0.000595688	0.0218247	-.APLSASMIKR(9)--FIKPILEK(3).-	Cas9_	Cas9_
T-13166-63.41	0.681416	0.000595688	0.0218247	-.LVDSTDKADLR(7)--KKDWDPKK(7).-	Cas9_	Cas9_
T-8002-42.18	0.677852	0.000595688	0.0220467	-.GKSDNVPSEEVVK(2)--VPSKK(4).-	Cas9_	Cas9_
T-12086-59.52	0.66443	0.000595688	0.0229028	-.LVDSTDKADLR(7)--AGFIKR(5).-	Cas9_	Cas9_
T-12010-59.22	0.657718	0.000595688	0.023343	-.NSDKLIAR(4)--MKNYWR(2).-	Cas9_	Cas9_
T-15239-70.32	0.654676	0.000595688	0.0235452	-.SDNVPSEEVVKKMK(12)--KDFQFYK(1).-	Cas9_	Cas9_
T-15239-70.32-2	0.654676	0.000595688	0.0235452	-.SDNVPSEEVVKKMK(11)--KDFQFYK(1).-	Cas9_	Cas9_
T-10231-52.40	0.644295	0.000595688	0.0242481	-.LVDSTDKADLR(7)--GYKEVK(3).-	Cas9_	Cas9_
T-15404-70.90	0.637584	0.000595688	0.0247133	-.TYAHLFDDKVMK(9)--NLPNEKVLPK(6).-	Cas9_	Cas9_
T-11395-57.13	0.624161	0.000595688	0.0256701	-.LEESFLVEEDKK(11)--VPSKK(4).-	Cas9_	Cas9_
T-13775-65.52	0.618705	0.000595688	0.0260691	-.FKVLGNTDR(2)--FKVLGNTDR(2).-	Cas9_	Cas9_
T-21582-95.72-2	0.604027	0.000595688	0.0271729	-.NPIDFLEAKGYKEVK(9)--ERMKR(4).-	Cas9_	Cas9_
T-13764-65.49	0.60177	0.000595688	0.0273465	-.FKVLGNTDR(2)--FKVLGNTDR(2).-	Cas9_	Cas9_
T-14378-67.61	0.597315	0.000595688	0.0276925	-.MTNFDKNLPNEK(6)--SKLVSDFR(2).-	Cas9_	Cas9_
T-7599-40.38	0.597315	0.000595688	0.0276925	-.LVDSTDKADLR(7)--GQKNSR(3).-	Cas9_	Cas9_
T-12248-60.16	0.59292	0.000595688	0.028038	-.MTNFDKNLPNEK(6)--FKVLGNTDR(2).-	Cas9_	Cas9_
T-7949-41.94	0.582734	0.000595688	0.0288549	-.VITLKSK(5)--KVTVK(1).-	Cas9_	Cas9_
T-15543-71.41	0.568345	0.000595688	0.030048	-.TYAHLFDDKVMK(9)--NLPNEKVLPK(6).-	Cas9_	Cas9_
T-12826-62.33	0.566372	0.000595688	0.0302153	-.SDKNRGKSDNVPSEEVVK(3)--KDWDPK(1).-	Cas9_	Cas9_
T-11871-58.72	0.563758	0.000595688	0.0304383	-.NSDKLIAR(4)--MKNYWR(2).-	Cas9_	Cas9_
T-7967-42.02	0.557522	0.000595688	0.0309768	-.NSDKLIAR(4)--LSKSR(3).-	Cas9_	Cas9_
T-12983-62.84	0.548673	0.000595688	0.0317567	-.SDKNRGKSDNVPSEEVVK(3)--KDWDPK(1).-	Cas9_	Cas9_
T-12983-62.84-2	0.548673	0.000595688	0.0317567	-.SDKNRGKSDNVPSEEVVK(7)--KDWDPK(1).-	Cas9_	Cas9_
T-20067-89.00	0.546763	0.000595688	0.0319275	-.VVDELVKVMGR(7)--VVDELVKVMGR(7).-	Cas9_	Cas9_
T-16278-74.16	0.539823	0.000595688	0.0325555	-.YDEHHQDLTLLKALVR(12)--SEQEIGKATAK(7).-	Cas9_	Cas9_
T-8070-42.52	0.539568	0.000595688	0.0325787	-.NSDKLIAR(4)--LSKSR(3).-	Cas9_	Cas9_
T-11658-58.00	0.532374	0.000595688	0.0332428	-.LVDSTDKADLR(7)--AGFIKR(5).-	Cas9_	Cas9_
T-10609-53.92	0.532374	0.000595688	0.0332428	-.RNSDKLIAR(5)--EKIEK(2).-	Cas9_	Cas9_
T-14670-68.53	0.530973	0.000595688	0.0333736	-.SEQEIGKATAK(7)--DLIIKLPK(5).-	Cas9_	Cas9_
T-7386-39.34	0.530973	0.000595688	0.0333736	-.KFDNLTK(1)--SDKNR(3).-	Cas9_	Cas9_
T-15330-70.65	0.52518	0.000595688	0.0339199	-.LKTYAHLFDDK(2)--FKVLGNTDR(2).-	Cas9_	Cas9_
T-13590-64.85	0.52518	0.000595688	0.0339199	-.QLKEDYFK(3)--VITLKSK(5).-	Cas9_	Cas9_
T-17975-80.59	0.510067	0.000595688	0.0353856	-.YDENDKLIR(6)--DFQFYKVR(6).-	Cas9_	Cas9_
T-10674-54.10	0.504425	0.000595688	0.0359482	-.RNSDKLIAR(5)--KYPK(1).-	Cas9_	Cas9_
T-20217-89.63	0.503356	0.000595688	0.0360558	-.GGLSELDKAGFIK(8)--GGLSELDKAGFIK(8).-	Cas9_	Cas9_
T-14218-67.12	0.503356	0.000595688	0.0360558	-.GGLSELDKAGFIK(8)--KVTVK(1).-	Cas9_	Cas9_
T-9328-48.48	0.503356	0.000595688	0.0360558	-.NSDKLIAR(4)--DKPIR(2).-	Cas9_	Cas9_
T-16037-73.33	0.496644	0.000595688	0.0367382	-.VNTEITKAPLSASMIK(7)--ESILPKR(6).-	Cas9_	Cas9_
T-9098-47.33	0.496403	0.000595688	0.0367629	-.APLSASMIKR(9)--SDKNR(3).-	Cas9_	Cas9_
T-12392-60.70	0.489933	0.000595688	0.0374329	-.NSDKLIAR(4)--MKNYWR(2).-	Cas9_	Cas9_
T-10877-54.93	0.489933	0.000595688	0.0374329	-.LVDSTDKADLR(7)--VMKQLK(3).-	Cas9_	Cas9_
T-8781-45.89	0.47651	0.000595688	0.0388602	-.GYKEVK(3)--AGFIKR(5).-	Cas9_	Cas9_
T-14457-67.82	0.47482	0.000595688	0.0390435	-.GGLSELDKAGFIK(8)--EKIEK(2).-	Cas9_	Cas9_
T-11627-57.92	0.47482	0.000595688	0.0390435	-.QLLNAKLITQR(6)--KVTVK(1).-	Cas9_	Cas9_
T-19761-87.76	0.469027	0.000595688	0.0396783	-.KIECFDSVEISGVEDR(1)--DFQFYKVR(6).-	Cas9_	Cas9_
T-11229-56.44	0.467626	0.000595688	0.0398332	-.DDSIDNKVLTR(7)--LSKSR(3).-	Cas9_	Cas9_
T-7894-41.68	0.460177	0.000595688	0.040667	-.GKSDNVPSEEVVK(2)--VPSKK(4).-	Cas9_	Cas9_
T-10709-54.24	0.453237	0.000595688	0.0414586	-.MKNYWR(2)--DKPIR(2).-	Cas9_	Cas9_
T-9545-49.43	0.453237	0.000595688	0.0414586	-.APLSASMIKR(9)--SDKNR(3).-	Cas9_	Cas9_
T-14639-68.42	0.449664	0.000595688	0.0418719	-.SKLVSDFR(2)--KDWDPK(1).-	Cas9_	Cas9_
T-20615-91.31	0.446043	0.000595688	0.0422947	-.MDGTEELLVKLNR(10)--QLLNAKLITQR(6).-	Cas9_	Cas9_
T-7921-41.81	0.433628	0.000595688	0.0437754	-.SEQEIGKATAK(7)--SEQEIGKATAK(7).-	Cas9_	Cas9_
T-13420-64.18	0.431655	0.000595688	0.0440153	-.YDENDKLIR(6)--FDNLTKAER(6).-	Cas9_	Cas9_
T-8989-46.83	0.42446	0.000595688	0.0449002	-.APLSASMIKR(9)--SDKNR(3).-	Cas9_	Cas9_
T-14057-66.61	0.416107	0.000595688	0.0459488	-.GGLSELDKAGFIK(8)--KVTVK(1).-	Cas9_	Cas9_
T-15361-70.75	0.415929	0.000595688	0.0459714	-.SKLVSDFR(2)--SKLVSDFR(2).-	Cas9_	Cas9_
T-6581-35.25	0.410072	0.000595688	0.0467208	-.LKGSPEDNEQK(2)--IIKDK(3).-	Cas9_	Cas9_
T-14838-69.04	0.409396	0.000595688	0.046808	-.HKPENIVIEMAR(2)--HKPENIVIEMAR(2).-	Cas9_	Cas9_
T-18594-83.08	0.40708	0.000595688	0.047108	-.YDEHHQDLTLLKALVR(12)--FKVLGNTDR(2).-	Cas9_	Cas9_
T-13778-65.52	0.402878	0.000595688	0.0476569	-.DDSIDNKVLTR(7)--NSDKLIAR(4).-	Cas9_	Cas9_
T-7707-40.88	0.402878	0.000595688	0.0476569	-.VLSAYNKHR(7)--KLVDSTDK(1).-	Cas9_	Cas9_
T-10116-51.90	0.402685	0.000595688	0.0476823	-.LVDSTDKADLR(7)--GYKEVK(3).-	Cas9_	Cas9_
T-12190-59.95	0.39823	0.000595688	0.0482711	-.QITKHVAQILDSR(4)--QQLPEKYK(6).-	Cas9_	Cas9_
T-9938-51.11	0.395973	0.000595688	0.048572	-.FKVLGNTDR(2)--KMIAK(1).-	Cas9_	Cas9_
T-13191-63.46	0.388489	0.000595688	0.0495825	-.LVDSTDKADLR(7)--LVDSTDKADLR(7).-	Cas9_	Cas9_
T-7953-41.96	0.380531	0.000595688	0.0506787	-.ENQTTQKGQK(7)--KKLVDSTDK(2).-	Cas9_	Cas9_
T-17483-78.70	0.375839	0.000595688	0.0513356	-.QSGKTILDFLK(4)--DKQSGK(2).-	Cas9_	Cas9_
T-12470-60.99	0.371681	0.00226375	0.0519243	-.ESILPKR(6)--ESILPKR(6).-	Cas9_	Cas9_
T-12337-60.49	0.371681	0.00226375	0.0519243	-.ESILPKR(6)--ESILPKR(6).-	Cas9_	Cas9_
T-15060-69.74	0.369128	0.00226375	0.0522891	-.YPKLESEFVYGDYK(3)--KVTVK(1).-	Cas9_	Cas9_
T-15060-69.74-2	0.369128	0.00226375	0.0522891	-.YPKLESEFVYGDYK(3)--LKSVK(2).-	Cas9_	Cas9_
T-8977-46.78	0.366906	0.00226375	0.0526082	-.NLPNEKVLPK(6)--DKQSGK(2).-	Cas9_	Cas9_
T-10070-51.70	0.362832	0.00226375	0.0531985	-.QQLPEKYK(6)--QQLPEKYK(6).-	Cas9_	Cas9_
T-16548-75.17	0.355705	0.00226375	0.0542458	-.FDNLTKAER(6)--GQKNSRER(3).-	Cas9_	Cas9_
T-11924-58.91	0.352518	0.00226375	0.0547203	-.VKYVTEGMR(2)--EDYFKK(5).-	Cas9_	Cas9_
T-19136-85.28	0.327434	0.00226375	0.0585923	-.RMLASAGELQKGNELALPSK(11)--KPAFLSGEQK(1).-	Cas9_	Cas9_
T-21262-94.22	0.309353	0.00226375	0.0615392	-.GGLSELDKAGFIKR(8)--IIKDK(3).-	Cas9_	Cas9_
T-13656-65.09	0.309353	0.00226375	0.0615392	-.RNSDKLIAR(5)--NSRERMKR(7).-	Cas9_	Cas9_
T-10374-53.05	0.302158	0.00226375	0.0627493	-.FIKPILEK(3)--SDKNR(3).-	Cas9_	Cas9_
T-14320-67.40	0.302013	0.00226375	0.0627739	-.DDSIDNKVLTR(7)--HRDKPIR(4).-	Cas9_	Cas9_
T-10989-55.42	0.294964	0.00226375	0.0639814	-.GKSDNVPSEEVVK(2)--VKYVTEGMR(2).-	Cas9_	Cas9_
T-14920-69.29	0.288591	0.00226375	0.0650914	-.MTNFDKNLPNEK(6)--SKLVSDFR(2).-	Cas9_	Cas9_
T-13790-65.56	0.280576	0.00226375	0.0665124	-.MKNYWR(2)--KDLIIK(1).-	Cas9_	Cas9_
T-10078-51.73	0.280576	0.00226375	0.0665124	-.QQLPEKYK(6)--QQLPEKYK(6).-	Cas9_	Cas9_
T-15442-71.03	0.273381	0.00226375	0.067812	-.TYAHLFDDKVMK(9)--NLPNEKVLPK(6).-	Cas9_	Cas9_
T-14741-68.77	0.273381	0.00226375	0.067812	-.SKLVSDFR(2)--GQKNSRER(3).-	Cas9_	Cas9_
T-8955-46.69	0.273381	0.00226375	0.067812	-.SDNVPSEEVVKKMK(12)--EVKK(3).-	Cas9_	Cas9_
T-8955-46.69-2	0.273381	0.00226375	0.067812	-.SDNVPSEEVVKKMK(11)--EVKK(3).-	Cas9_	Cas9_
T-16198-73.92	0.266187	0.00226375	0.0691349	-.DDSIDNKVLTR(7)--KDLIIK(1).-	Cas9_	Cas9_
T-6492-34.79	0.266187	0.00226375	0.0691349	-.LKGSPEDNEQK(2)--LKSVK(2).-	Cas9_	Cas9_
T-15171-70.11	0.256637	0.00226375	0.0709273	-.LEESFLVEEDKK(11)--VKYVTEGMR(2).-	Cas9_	Cas9_
T-13008-62.91	0.256637	0.00226375	0.0709273	-.FKVLGNTDR(2)--ESILPKR(6).-	Cas9_	Cas9_
T-17827-80.02	0.251799	0.00226375	0.0718515	-.LEESFLVEEDKK(11)--LEESFLVEEDKK(11).-	Cas9_	Cas9_
T-14818-68.99	0.251799	0.00226375	0.0718515	-.SKLVSDFR(2)--SKLVSDFR(2).-	Cas9_	Cas9_
T-7804-41.26	0.251799	0.00226375	0.0718515	-.NSDKLIAR(4)--RKNR(2).-	Cas9_	Cas9_
T-13496-64.48	0.247788	0.00226375	0.0726259	-.LVDSTDKADLR(7)--LVDSTDKADLR(7).-	Cas9_	Cas9_
T-11250-56.54	0.244604	0.00226375	0.0732458	-.SDNVPSEEVVKKMK(12)--NSDKLIAR(4).-	Cas9_	Cas9_
T-10548-53.68	0.241611	0.00226375	0.0738333	-.QLKEDYFK(3)--EKIEK(2).-	Cas9_	Cas9_
T-10404-53.17	0.234899	0.00226375	0.0751658	-.QLKEDYFK(3)--EKIEK(2).-	Cas9_	Cas9_
T-14388-67.63	0.228188	0.00226375	0.07652	-.QSGKTILDFLK(4)--HSIKK(4).-	Cas9_	Cas9_
T-12410-60.76	0.223022	0.00226375	0.0775773	-.KFDNLTK(1)--KFDNLTK(1).-	Cas9_	Cas9_
T-12208-60.02	0.223022	0.00226375	0.0775773	-.ESILPKRNSDK(6)--LSKSR(3).-	Cas9_	Cas9_
T-15460-71.09	0.215827	0.00378055	0.0790717	-.FIKPILEK(3)--KFDNLTK(1).-	Cas9_	Cas9_
T-9249-48.09	0.215827	0.00378055	0.0790717	-.ESILPKR(6)--KMIAK(1).-	Cas9_	Cas9_
T-12619-61.57	0.214765	0.00378055	0.0792945	-.SDNVPSEEVVKK(11)--KQYR(1).-	Cas9_	Cas9_
T-14051-66.59	0.212389	0.00378055	0.0797949	-.KDFQFYK(1)--AGFIKR(5).-	Cas9_	Cas9_
T-9701-50.13	0.208054	0.00378055	0.0807154	-.DWDPKK(5)--LKSVK(2).-	Cas9_	Cas9_
T-12391-60.70	0.20354	0.00378055	0.0816839	-.NSDKLIARKK(9)--QLKRR(3).-	Cas9_	Cas9_
T-13129-63.28	0.201439	0.00378055	0.0821382	-.MTNFDKNLPNEK(6)--KDWDPK(1).-	Cas9_	Cas9_
T-10359-52.99	0.201439	0.00378055	0.0821382	-.SDNVPSEEVVKK(11)--AGFIKR(5).-	Cas9_	Cas9_
T-12639-61.65	0.194631	0.00378055	0.0836259	-.VLSAYNKHR(7)--IEKILTFR(3).-	Cas9_	Cas9_
T-10261-52.54	0.194631	0.00378055	0.0836259	-.AGFIKR(5)--AGFIKR(5).-	Cas9_	Cas9_
T-14415-67.70	0.18705	0.00378055	0.0853106	-.SEQEIGKATAK(7)--NSDKLIAR(4).-	Cas9_	Cas9_
T-16574-75.28	0.185841	0.00378055	0.0855822	-.FDNLTKAER(6)--DFQFYKVR(6).-	Cas9_	Cas9_
T-14291-67.31	0.185841	0.00378055	0.0855822	-.GGLSELDKAGFIK(8)--EKIEK(2).-	Cas9_	Cas9_
T-7738-41.02	0.181208	0.00378055	0.0866295	-.NSDKLIAR(4)--LSKSR(3).-	Cas9_	Cas9_
T-16868-76.32	0.172662	0.00378055	0.0885914	-.LINGIRDKQSGK(8)--QLKRR(3).-	Cas9_	Cas9_
T-9351-48.59	0.167785	0.00378055	0.0897285	-.ESILPKR(6)--KMIAK(1).-	Cas9_	Cas9_
T-4530-24.47	0.167785	0.00378055	0.0897285	-.GYKEVK(3)--GQKNSR(3).-	Cas9_	Cas9_
T-14638-68.42	0.159292	0.00378055	0.0917395	-.YDENDKLIR(6)--YDENDKLIR(6).-	Cas9_	Cas9_
T-15313-70.59	0.151079	0.00378055	0.0937218	-.FIKPILEK(3)--KLINGIR(1).-	Cas9_	Cas9_
T-19666-87.38	0.123894	0.00378055	0.100553	-.NSDKLIARK(4)--FKVLGNTDR(2).-	Cas9_	Cas9_
T-13627-64.98	0.122302	0.00378055	0.100966	-.FKVLGNTDR(2)--FKVLGNTDR(2).-	Cas9_	Cas9_
T-12244-60.14	0.115108	0.00378055	0.102851	-.ESILPKRNSDK(6)--LSKSR(3).-	Cas9_	Cas9_
T-22121-98.14	0.115044	0.00378055	0.102868	-.KPAFLSGEQKK(10)--NLPNEKVLPK(6).-	Cas9_	Cas9_
T-9806-50.59	0.115044	0.00378055	0.102868	-.FKVLGNTDR(2)--KMIAK(1).-	Cas9_	Cas9_
T-18919-84.41	0.107914	0.00378055	0.104766	-.SKLVSDFR(2)--VMKQLKR(6).-	Cas9_	Cas9_
T-14608-68.32	0.106195	0.00378055	0.105229	-.SKLVSDFR(2)--SKLVSDFR(2).-	Cas9_	Cas9_
T-12959-62.77-2	0.106195	0.00378055	0.105229	-.MNTKYDENDKLIR(10)--QQLPEKYK(6).-	Cas9_	Cas9_
T-12959-62.77	0.106195	0.00378055	0.105229	-.MNTKYDENDKLIR(4)--QQLPEKYK(6).-	Cas9_	Cas9_
T-15458-71.08	0.100719	0.00378055	0.106712	-.FIKPILEK(3)--KFDNLTK(1).-	Cas9_	Cas9_
T-18680-83.43	0.0973451	0.00532611	0.107636	-.MDGTEELLVKLNR(10)--VPSKK(4).-	Cas9_	Cas9_
T-17236-77.79	0.0973451	0.00532611	0.107636	-.SEQEIGKATAK(7)--KKLVDSTDK(2).-	Cas9_	Cas9_
T-18019-80.77	0.0791367	0.00532611	0.112736	-.YDENDKLIR(6)--GQKNSRER(3).-	Cas9_	Cas9_
T-6565-35.17	0.0791367	0.00532611	0.112736	-.LSKSR(3)--DKPIR(2).-	Cas9_	Cas9_
T-12221-60.06	0.0738255	0.00532611	0.114262	-.MTNFDKNLPNEK(6)--QQLPEKYK(6).-	Cas9_	Cas9_
T-17760-79.77	0.0707965	0.00532611	0.11514	-.ENQTTQKGQK(7)--DLIIKLPK(5).-	Cas9_	Cas9_
T-15023-69.63	0.0707965	0.00532611	0.11514	-.QEDFYPFLKDNR(9)--VPSKK(4).-	Cas9_	Cas9_
T-9809-50.60	0.0671141	0.00532611	0.116215	-.SEQEIGKATAK(7)--ESILPKR(6).-	Cas9_	Cas9_
T-10443-53.30	0.0604027	0.00532611	0.118196	-.LVDSTDKADLR(7)--GYKEVK(3).-	Cas9_	Cas9_
T-16179-73.85	0.0536913	0.00678498	0.120204	-.DDSIDNKVLTR(7)--KDLIIK(1).-	Cas9_	Cas9_
T-12745-62.06	0.0536913	0.00678498	0.120204	-.GKSDNVPSEEVVK(2)--VEKGK(3).-	Cas9_	Cas9_
T-10370-53.04	0.0503597	0.00678498	0.121212	-.AGFIKR(5)--AGFIKR(5).-	Cas9_	Cas9_
T-10695-54.19	0.0469799	0.00678498	0.122242	-.QQLPEKYK(6)--KDWDPK(1).-	Cas9_	Cas9_
T-15497-71.25	0.0442478	0.00678498	0.123079	-.HKPENIVIEMAR(2)--YDENDKLIR(6).-	Cas9_	Cas9_
T-12597-61.49	0.0442478	0.00678498	0.123079	-.FDNLTKAER(6)--FDNLTKAER(6).-	Cas9_	Cas9_
T-15166-70.10	0.0359712	0.00678498	0.125645	-.SKLVSDFR(2)--SKLVSDFR(2).-	Cas9_	Cas9_
T-9769-50.42	0.0215827	0.00678498	0.130211	-.LKGSPEDNEQK(2)--DWDPKK(5).-	Cas9_	Cas9_
T-16255-74.09	0.00884956	0.00678498	0.134364	-.KIECFDSVEISGVEDR(1)--FDNLTKAER(6).-	Cas9_	Cas9_
T-14658-68.49	0.00719424	0.00678498	0.134912	-.SKLVSDFR(2)--SKLVSDFR(2).-	Cas9_	Cas9_
T-12774-62.16	0	0.00678498	0.137313	-.LVDSTDKADLR(7)--AGFIKR(5).-	Cas9_	Cas9_
T-12693-61.83	0	0.00678498	0.137313	-.SDKNRGKSDNVPSEEVVK(3)--KDWDPK(1).-	Cas9_	Cas9_
T-11111-55.92	0	0.00678498	0.137313	-.GKSDNVPSEEVVK(2)--VKYVTEGMR(2).-	Cas9_	Cas9_
T-20810-92.18	-0.00719424	0.00831329	0.139748	-.LESEFVYGDYKVYDVR(11)--VVDELVKVMGR(7).-	Cas9_	Cas9_
T-14095-66.73	-0.00719424	0.00831329	0.139748	-.SDNVPSEEVVKKMK(11)--KDWDPKK(1).-	Cas9_	Cas9_
T-14095-66.73-2	-0.00719424	0.00831329	0.139748	-.SDNVPSEEVVKKMK(12)--KDWDPKK(1).-	Cas9_	Cas9_
T-10775-54.50	-0.0143885	0.0114156	0.142218	-.MIAKSEQEIGK(4)--MIAKSEQEIGK(4).-	Cas9_	Cas9_
T-10398-53.16	-0.0265487	0.0127547	0.146471	-.SKLVSDFR(2)--KKDWDPKK(7).-	Cas9_	Cas9_
T-14981-69.49	-0.033557	0.0127547	0.148967	-.SKLVSDFR(2)--SKLVSDFR(2).-	Cas9_	Cas9_
T-10804-54.61	-0.0353982	0.0127547	0.149628	-.LVDSTDKADLR(7)--NSDKLIAR(4).-	Cas9_	Cas9_
T-10379-53.07	-0.0353982	0.0127547	0.149628	-.SDNVPSEEVVKK(11)--SDNVPSEEVVKK(11).-	Cas9_	Cas9_
T-9765-50.40	-0.0353982	0.0127547	0.149628	-.DWDPKK(5)--IIKDK(3).-	Cas9_	Cas9_
T-6320-33.91	-0.0353982	0.0127547	0.149628	-.KVTVK(1)--IIKDK(3).-	Cas9_	Cas9_
T-7490-39.84	-0.0359712	0.0127547	0.149835	-.KFDNLTK(1)--SDKNR(3).-	Cas9_	Cas9_
T-15546-71.41	-0.0431655	0.0127547	0.152444	-.ESILPKRNSDK(6)--SDKNR(3).-	Cas9_	Cas9_
T-8862-46.28	-0.0442478	0.0127547	0.152839	-.NLPNEKVLPK(6)--DKQSGK(2).-	Cas9_	Cas9_
T-19830-88.01	-0.0469799	0.0127547	0.153841	-.VSSFRVKENFDK(7)--ENFDKAR(5).-	sp|RETBP_HUMAN|_	sp|RETBP_HUMAN|_
T-17379-78.30	-0.0536913	0.0127547	0.156324	-.SEQEIGKATAK(7)--KKLVDSTDK(2).-	Cas9_	Cas9_
T-19162-85.39	-0.0619469	0.0142425	0.159421	-.ENQTTQKGQKNSRER(10)--KQYRSTK(1).-	Cas9_	Cas9_
T-10514-53.54	-0.0707965	0.0142425	0.162793	-.SDNVPSEEVVKK(11)--SDNVPSEEVVKK(11).-	Cas9_	Cas9_
T-8961-46.71	-0.079646	0.0156261	0.166218	-.MKNYWR(2)--LSKSR(3).-	Cas9_	Cas9_
T-11557-57.69	-0.0805369	0.0156261	0.166566	-.VKYVTEGMR(2)--VKYVTEGMR(2).-	Cas9_	Cas9_
T-5112-27.58	-0.0805369	0.0156261	0.166566	-.KVTVK(1)--EKIEK(2).-	Cas9_	Cas9_
T-18842-84.08	-0.0872483	0.0156261	0.169205	-.SKLVSDFR(2)--KLVDSTDK(1).-	Cas9_	Cas9_
T-13367-63.97	-0.0872483	0.0156261	0.169205	-.LVDSTDKADLR(7)--LVDSTDKADLR(7).-	Cas9_	Cas9_
T-9935-51.10	-0.0939597	0.0156261	0.171874	-.VLSAYNKHR(7)--NSDKLIAR(4).-	Cas9_	Cas9_
T-17390-78.33	-0.0973451	0.01666	0.173233	-.MIAKSEQEIGK(4)--AGFIKR(5).-	Cas9_	Cas9_
T-16435-74.77	-0.0973451	0.01666	0.173233	-.FDNLTKAER(6)--DFQFYKVR(6).-	Cas9_	Cas9_
T-12489-61.07	-0.100671	0.01666	0.174575	-.SDNVPSEEVVKK(11)--KQYR(1).-	Cas9_	Cas9_
T-11934-58.94	-0.100671	0.01666	0.174575	-.VKYVTEGMR(2)--EDYFKK(5).-	Cas9_	Cas9_
T-12367-60.61	-0.107914	0.01666	0.177525	-.NRGKSDNVPSEEVVK(4)--EDYFKK(5).-	Cas9_	Cas9_
T-19782-87.83	-0.115044	0.01666	0.180466	-.VLTRSDKNRGK(7)--FDNLTKAER(6).-	Cas9_	Cas9_
T-13087-63.15	-0.115044	0.01666	0.180466	-.RNSDKLIAR(5)--KVTVK(1).-	Cas9_	Cas9_
T-9072-47.22	-0.115108	0.01666	0.180492	-.MKNYWR(2)--LSKSR(3).-	Cas9_	Cas9_
T-13293-63.77	-0.123894	0.01666	0.184165	-.NLPNEKVLPK(6)--NLPNEKVLPK(6).-	Cas9_	Cas9_
T-19228-85.68	-0.127517	0.01666	0.185695	-.VTVKQLKEDYFK(4)--KDFQFYK(1).-	Cas9_	Cas9_
T-13584-64.83	-0.127517	0.01666	0.185695	-.QLKEDYFK(3)--VITLKSK(5).-	Cas9_	Cas9_
T-11181-56.23	-0.129496	0.01666	0.186535	-.SDNVPSEEVVKK(11)--AGFIKR(5).-	Cas9_	Cas9_
T-11701-58.15	-0.134228	0.01666	0.188553	-.FDNLTKAER(6)--FDNLTKAER(6).-	Cas9_	Cas9_
T-13491-64.46	-0.136691	0.01666	0.18961	-.APLSASMIKR(9)--KFDNLTK(1).-	Cas9_	Cas9_
T-19499-86.74	-0.14094	0.01666	0.191444	-.QSGKTILDFLK(4)--NLPNEKVLPK(6).-	Cas9_	Cas9_
T-9930-51.09	-0.143885	0.01666	0.192722	-.FKVLGNTDR(2)--KMIAK(1).-	Cas9_	Cas9_
T-2257-12.22	-0.143885	0.01666	0.192722	-.GQKNSR(3)--GQKNSR(3).-	Cas9_	Cas9_
T-11853-58.65	-0.147651	0.01666	0.194366	-.FDNLTKAER(6)--FDNLTKAER(6).-	Cas9_	Cas9_
T-14544-68.13	-0.150442	0.01666	0.19559	-.MTNFDKNLPNEK(6)--GYKEVKK(3).-	Cas9_	Cas9_
T-13382-64.02	-0.154362	0.0177393	0.197319	-.FKVLGNTDR(2)--ESILPKR(6).-	Cas9_	Cas9_
T-12366-60.61	-0.154362	0.0177393	0.197319	-.MTNFDKNLPNEK(6)--QQLPEKYK(6).-	Cas9_	Cas9_
T-22834-101.63	-0.159292	0.0177393	0.199508	-.KAIVDLLFKTNR(1)--QLKEDYFKK(8).-	Cas9_	Cas9_
T-12282-60.28	-0.161074	0.0177393	0.200304	-.SEQEIGKATAK(7)--LKTYAHLFDDK(2).-	Cas9_	Cas9_
T-12405-60.74	-0.172662	0.0177393	0.205531	-.EVKKDLIIK(3)--RKNR(2).-	Cas9_	Cas9_
T-7772-41.17	-0.172662	0.0177393	0.205531	-.SDKNRGK(3)--LSKSR(3).-	Cas9_	Cas9_
T-12001-59.19	-0.179856	0.0177393	0.208823	-.QLLNAKLITQR(6)--EKIEK(2).-	Cas9_	Cas9_
T-10517-53.55	-0.181208	0.0177393	0.209446	-.FIKPILEK(3)--SDKNR(3).-	Cas9_	Cas9_
T-13023-62.95	-0.185841	0.0177393	0.211589	-.LVDSTDKADLR(7)--LVDSTDKADLR(7).-	Cas9_	Cas9_
T-14471-67.87	-0.18705	0.0177393	0.212151	-.KMKNYWR(3)--KDWDPK(1).-	Cas9_	Cas9_
T-16669-75.65	-0.201342	0.0177393	0.218866	-.SDNVPSEEVVKK(11)--ERMKR(4).-	Cas9_	Cas9_
T-17098-77.23	-0.201439	0.0177393	0.218912	-.LINGIRDKQSGK(8)--QLKRR(3).-	Cas9_	Cas9_
T-6467-34.67	-0.208054	0.0177393	0.222068	-.LSKSR(3)--DKPIR(2).-	Cas9_	Cas9_
T-19144-85.31	-0.208633	0.0177393	0.222345	-.RMLASAGELQKGNELALPSK(11)--KPAFLSGEQK(1).-	Cas9_	Cas9_
T-14664-68.51	-0.208633	0.0177393	0.222345	-.MNTKYDENDK(4)--VMKQLKRR(6).-	Cas9_	Cas9_
T-13089-63.16	-0.212389	0.0190684	0.224152	-.SEQEIGKATAK(7)--KTEVQTGGFSK(1).-	Cas9_	Cas9_
T-19675-87.41	-0.221477	0.0190684	0.22856	-.VSSFRVKENFDK(7)--ENFDKAR(5).-	sp|RETBP_HUMAN|_	sp|RETBP_HUMAN|_
T-10997-55.45	-0.221477	0.0190684	0.22856	-.SDNVPSEEVVKKMK(11)--MKNYWR(2).-	Cas9_	Cas9_
T-14432-67.74	-0.223022	0.0190684	0.229315	-.MTNFDKNLPNEK(6)--SKLVSDFR(2).-	Cas9_	Cas9_
T-13172-63.42	-0.228188	0.0218983	0.231851	-.FKVLGNTDR(2)--ESILPKR(6).-	Cas9_	Cas9_
T-11876-58.73	-0.230088	0.0232273	0.232789	-.LKTYAHLFDDK(2)--KMIAK(1).-	Cas9_	Cas9_
T-11838-58.59	-0.230216	0.0232273	0.232851	-.SDKNRGK(3)--KMKNYWR(3).-	Cas9_	Cas9_
T-7736-41.01	-0.230216	0.0232273	0.232851	-.NLPNEKVLPK(6)--HSIKK(4).-	Cas9_	Cas9_
T-17048-77.02	-0.241611	0.0259983	0.238521	-.KMIAKSEQEIGK(5)--GKSKK(4).-	Cas9_	Cas9_
T-14260-67.22	-0.244604	0.0259983	0.240024	-.LENLIAQLPGEKK(12)--LKGSPEDNEQK(2).-	Cas9_	Cas9_
T-12504-61.13	-0.247788	0.0271091	0.241629	-.NRGKSDNVPSEEVVK(4)--EDYFKK(5).-	Cas9_	Cas9_
T-15662-71.83	-0.248322	0.0271091	0.241899	-.MTNFDKNLPNEK(6)--MKNYWR(2).-	Cas9_	Cas9_
T-10164-52.11	-0.261745	0.0271091	0.24874	-.SDNVPSEEVVKKMK(11)--EKIEK(2).-	Cas9_	Cas9_
T-18807-83.93	-0.266187	0.0271091	0.251028	-.GKSDNVPSEEVVKKMK(13)--FDNLTKAER(6).-	Cas9_	Cas9_
T-12305-60.36	-0.268456	0.0271091	0.252202	-.KFDNLTKAER(7)--FKVLGNTDR(2).-	Cas9_	Cas9_
T-23076-102.74	-0.283186	0.0271091	0.259897	-.MDGTEELLVKLNR(10)--MDGTEELLVKLNR(10).-	Cas9_	Cas9_
T-20429-90.51	-0.28777	0.0271091	0.262318	-.SVKELLGITIMER(3)--NLPNEKVLPK(6).-	Cas9_	Cas9_
T-12768-62.14	-0.288591	0.0271091	0.262753	-.NRGKSDNVPSEEVVK(4)--EDYFKK(5).-	Cas9_	Cas9_
T-16021-73.26	-0.302013	0.0284717	0.269919	-.QQLPEKYK(6)--KFDNLTK(1).-	Cas9_	Cas9_
T-13346-63.92	-0.309353	0.0298305	0.273881	-.APLSASMIKR(9)--DKQSGK(2).-	Cas9_	Cas9_
T-17360-78.24	-0.309735	0.0310986	0.274088	-.LINGIRDKQSGK(8)--QLKRR(3).-	Cas9_	Cas9_
T-13328-63.86-2	-0.309735	0.0310986	0.274088	-.TEVQTGGFSKESILPK(10)--KKDWDPKK(2).-	Cas9_	Cas9_
T-13328-63.86	-0.309735	0.0310986	0.274088	-.TEVQTGGFSKESILPK(10)--KKDWDPKK(7).-	Cas9_	Cas9_
T-10838-54.74	-0.316547	0.0323562	0.277793	-.MKNYWR(2)--DKPIR(2).-	Cas9_	Cas9_
T-14292-67.32	-0.318584	0.0323562	0.278906	-.MTNFDKNLPNEK(6)--MTNFDKNLPNEK(6).-	Cas9_	Cas9_
T-13060-63.06	-0.318584	0.0323562	0.278906	-.DNREKIEK(5)--KKDWDPK(1).-	Cas9_	Cas9_
T-23764-106.24	-0.322148	0.0336964	0.280859	-.MNTKYDENDKLIR(4)--RNSDKLIAR(5).-	Cas9_	Cas9_
T-12412-60.76	-0.323741	0.034697	0.281734	-.KFDNLTK(1)--KFDNLTK(1).-	Cas9_	Cas9_
T-11992-59.16	-0.323741	0.034697	0.281734	-.FDNLTKAER(6)--FDNLTKAER(6).-	Cas9_	Cas9_
T-18811-83.94	-0.328859	0.034697	0.284554	-.MLASAGELQKGNELALPSK(10)--MLASAGELQKGNELALPSK(10).-	Cas9_	Cas9_
T-11478-57.41	-0.328859	0.034697	0.284554	-.SDKNRGK(3)--KMKNYWR(3).-	Cas9_	Cas9_
T-10607-53.91	-0.328859	0.034697	0.284554	-.QLKEDYFK(3)--LKRTAR(2).-	Cas9_	Cas9_
T-8178-43.06	-0.328859	0.034697	0.284554	-.VKYVTEGMR(2)--VPSKK(4).-	Cas9_	Cas9_
T-10820-54.68	-0.330935	0.034697	0.285702	-.KLVDSTDKADLR(8)--VEKGK(3).-	Cas9_	Cas9_
T-15204-70.22	-0.336283	0.034697	0.288669	-.NSRERMKR(7)--LKRTARR(2).-	Cas9_	Cas9_
T-12328-60.45	-0.342282	0.0359683	0.292015	-.SKLVSDFR(2)--QQLPEKYK(6).-	Cas9_	Cas9_
T-8864-46.29	-0.342282	0.0359683	0.292015	-.NLPNEKVLPK(6)--DKQSGK(2).-	Cas9_	Cas9_
T-21370-94.74	-0.359712	0.0382305	0.301837	-.GGLSELDKAGFIKR(13)--IIKDK(3).-	Cas9_	Cas9_
T-19917-88.39	-0.362416	0.0382305	0.303374	-.GGLSELDKAGFIK(8)--DNREKIEK(5).-	Cas9_	Cas9_
T-12616-61.57	-0.362416	0.0382305	0.303374	-.ESILPKR(6)--ESILPKR(6).-	Cas9_	Cas9_
T-8979-46.79	-0.362416	0.0382305	0.303374	-.NLPNEKVLPK(6)--DKQSGK(2).-	Cas9_	Cas9_
T-18896-84.32	-0.366906	0.0382305	0.305933	-.FKVLGNTDRHSIKK(13)--KLVDSTDK(1).-	Cas9_	Cas9_
T-20004-88.76	-0.371681	0.0382305	0.308665	-.YVTEGMRKPAFLSGEQK(8)--VLGNTDRHSIKK(11).-	Cas9_	Cas9_
T-12861-62.45	-0.371681	0.0382305	0.308665	-.LVDSTDKADLR(7)--LVDSTDKADLR(7).-	Cas9_	Cas9_
T-13504-64.49	-0.374101	0.0382305	0.310053	-.SDKNRGKSDNVPSEEVVK(3)--KDWDPK(1).-	Cas9_	Cas9_
T-2792-15.09	-0.380531	0.0382305	0.313755	-.DKQSGK(2)--HSIKK(4).-	Cas9_	Cas9_
T-15017-69.60	-0.38255	0.0395267	0.314921	-.YKEIFFDQSK(2)--FKVLGNTDR(2).-	Cas9_	Cas9_
T-16887-76.37	-0.389381	0.0403309	0.318878	-.KSEETITPWNFEEVVDK(1)--SDKNR(3).-	Cas9_	Cas9_
T-16383-74.58	-0.389381	0.0403309	0.318878	-.RNSDKLIAR(5)--LIARKK(5).-	Cas9_	Cas9_
T-15613-71.67	-0.395683	0.0403309	0.322546	-.SKLVSDFR(2)--NSRERMKR(7).-	Cas9_	Cas9_
T-6223-33.41	-0.395683	0.0403309	0.322546	-.KVTVK(1)--IIKDK(3).-	Cas9_	Cas9_
T-11650-57.98	-0.39823	0.0403309	0.324033	-.TYAHLFDDKVMK(9)--DKQSGK(2).-	Cas9_	Cas9_
T-19876-88.22	-0.402685	0.0403309	0.326639	-.SEQEIGKATAK(7)--FKVLGNTDR(2).-	Cas9_	Cas9_
T-16031-73.30	-0.402685	0.0403309	0.326639	-.SKLVSDFR(2)--DFQFYKVR(6).-	Cas9_	Cas9_
T-18656-83.33	-0.40708	0.0403309	0.329218	-.KRMLASAGELQK(1)--ERMKR(4).-	Cas9_	Cas9_
T-15531-71.36	-0.40708	0.0403309	0.329218	-.QEDFYPFLKDNR(9)--KDWDPKK(1).-	Cas9_	Cas9_
T-15039-69.67	-0.416107	0.0403309	0.334537	-.MTNFDKNLPNEK(6)--GQKNSR(3).-	Cas9_	Cas9_
T-15187-70.17	-0.417266	0.0415502	0.335222	-.LEESFLVEEDKK(11)--VKYVTEGMR(2).-	Cas9_	Cas9_
T-19238-85.72	-0.424779	0.0415502	0.339672	-.MLASAGELQKGNELALPSK(10)--VVDELVKVMGR(7).-	Cas9_	Cas9_
T-14184-66.99	-0.42953	0.0428196	0.342497	-.QITKHVAQILDSR(4)--SKLVSDFR(2).-	Cas9_	Cas9_
T-11271-56.63-2	-0.431655	0.0440275	0.343761	-.SDNVPSEEVVKKMK(12)--NSDKLIAR(4).-	Cas9_	Cas9_
T-11271-56.63	-0.431655	0.0440275	0.343761	-.SDNVPSEEVVKKMK(11)--NSDKLIAR(4).-	Cas9_	Cas9_
T-13365-63.97	-0.436242	0.0451101	0.346497	-.SDKNRGKSDNVPSEEVVK(7)--KDWDPK(1).-	Cas9_	Cas9_
T-13365-63.97-2	-0.436242	0.0451101	0.346497	-.SDKNRGKSDNVPSEEVVK(3)--KDWDPK(1).-	Cas9_	Cas9_
T-19072-85.05	-0.438849	0.0451101	0.348055	-.MTNFDKNLPNEK(6)--NLPNEKVLPK(6).-	Cas9_	Cas9_
T-18967-84.62	-0.442478	0.0451101	0.350226	-.KKLVDSTDK(2)--IEKILTFR(3).-	Cas9_	Cas9_
T-20221-89.65	-0.442953	0.0462419	0.35051	-.KSEETITPWNFEEVVDK(1)--SKLVSDFR(2).-	Cas9_	Cas9_
T-16896-76.40	-0.442953	0.0462419	0.35051	-.FDNLTKAER(6)--DFQFYKVR(6).-	Cas9_	Cas9_
T-13513-64.53	-0.442953	0.0462419	0.35051	-.KLVDSTDKADLR(8)--KQYR(1).-	Cas9_	Cas9_
T-18446-82.54	-0.456376	0.0512762	0.358572	-.ENQTTQKGQKNSR(7)--EVKVITLK(3).-	Cas9_	Cas9_
T-13146-63.34	-0.456376	0.0512762	0.358572	-.MKNYWR(2)--MKNYWR(2).-	Cas9_	Cas9_
T-7858-41.51	-0.456376	0.0512762	0.358572	-.NLPNEKVLPK(6)--HSIKK(4).-	Cas9_	Cas9_
T-14429-67.74	-0.463087	0.0524432	0.362618	-.MTNFDKNLPNEK(6)--GYKEVKK(3).-	Cas9_	Cas9_
T-19384-86.26	-0.467626	0.0524432	0.36536	-.RNSDKLIAR(5)--DFQFYKVR(6).-	Cas9_	Cas9_
T-14666-68.51	-0.477876	0.0536738	0.371565	-.RNSDKLIAR(5)--LKRTAR(2).-	Cas9_	Cas9_
T-8560-44.83	-0.486726	0.0561982	0.376937	-.AASMDKK(6)--GQKNSR(3).-	Cas9_	Cas9_
T-10828-54.70	-0.489933	0.0573465	0.378887	-.SDNVPSEEVVKK(11)--SDNVPSEEVVKK(11).-	Cas9_	Cas9_
T-15989-73.16	-0.496403	0.0573465	0.382823	-.RNSDKLIAR(5)--LIARKK(5).-	Cas9_	Cas9_
T-20734-91.83	-0.503597	0.0597791	0.387206	-.MLASAGELQKGNELALPSK(10)--KVTVK(1).-	Cas9_	Cas9_
T-18547-82.90	-0.503597	0.0597791	0.387206	-.RMLASAGELQKGNELALPSK(11)--KPAFLSGEQK(1).-	Cas9_	Cas9_
T-15336-70.67	-0.516779	0.0605228	0.395247	-.QQLPEKYK(6)--KDFQFYK(1).-	Cas9_	Cas9_
T-13124-63.26	-0.52349	0.0605228	0.399344	-.NLPNEKVLPK(6)--NLPNEKVLPK(6).-	Cas9_	Cas9_
T-13123-63.26	-0.52349	0.0605228	0.399344	-.APLSASMIKR(9)--DKQSGK(2).-	Cas9_	Cas9_
T-12165-59.85	-0.52349	0.0605228	0.399344	-.NRGKSDNVPSEEVVK(4)--EDYFKK(5).-	Cas9_	Cas9_
T-7677-40.73	-0.52349	0.0605228	0.399344	-.KLVDSTDK(1)--SDKNRGK(3).-	Cas9_	Cas9_
T-11730-58.27	-0.52518	0.0605228	0.400376	-.DDSIDNKVLTR(7)--KDWDPKK(6).-	Cas9_	Cas9_
T-12131-59.70	-0.530973	0.0605228	0.403915	-.HKPENIVIEMAR(2)--SDKNR(3).-	Cas9_	Cas9_
T-12393-60.70	-0.536913	0.0616439	0.407543	-.NSDKLIAR(4)--MKNYWR(2).-	Cas9_	Cas9_
T-15198-70.20	-0.539823	0.0616439	0.40932	-.NSRERMKR(7)--LKRTARR(2).-	Cas9_	Cas9_
T-13841-65.74	-0.546763	0.0640316	0.413558	-.LVDSTDKADLR(7)--DDSIDNKVLTR(7).-	Cas9_	Cas9_
T-20379-90.27	-0.550336	0.0640316	0.415739	-.VSSFRVKENFDK(7)--ENFDKAR(5).-	sp|RETBP_HUMAN|_	sp|RETBP_HUMAN|_
T-17245-77.83	-0.566372	0.0675904	0.425517	-.MTNFDKNLPNEK(6)--KKDWDPKK(7).-	Cas9_	Cas9_
T-14945-69.37	-0.568345	0.0675904	0.426719	-.GKSDNVPSEEVVK(2)--NSDKLIAR(4).-	Cas9_	Cas9_
T-11360-56.99	-0.568345	0.0675904	0.426719	-.GAASMDKK(7)--DLIIKLPK(5).-	Cas9_	Cas9_
T-17291-78.00	-0.577181	0.0686837	0.432094	-.DLIIKLPK(5)--ESILPKR(6).-	Cas9_	Cas9_
T-13500-64.49	-0.582734	0.0686837	0.435467	-.KLVDSTDKADLR(8)--KQYR(1).-	Cas9_	Cas9_
T-19989-88.70	-0.61745	0.0798598	0.456426	-.KSEETITPWNFEEVVDK(1)--SDKNRGK(3).-	Cas9_	Cas9_
T-19134-85.27	-0.61745	0.0798598	0.456426	-.NSDKLIAR(4)--KKDWDPKK(7).-	Cas9_	Cas9_
T-15760-72.24	-0.619469	0.0835376	0.457637	-.EVKKDLIIK(3)--DKPIR(2).-	Cas9_	Cas9_
T-17691-79.53	-0.624161	0.084161	0.460447	-.NLPNEKVLPK(6)--KLKSVK(3).-	Cas9_	Cas9_
T-11424-57.23	-0.630872	0.084161	0.464457	-.ESILPKRNSDK(6)--GQKNSR(3).-	Cas9_	Cas9_
T-18477-82.65	-0.637168	0.084161	0.468207	-.MDGTEELLVKLNR(10)--LSKSR(3).-	Cas9_	Cas9_
T-16309-74.28	-0.637168	0.084161	0.468207	-.NLPNEKVLPK(6)--KLKSVK(3).-	Cas9_	Cas9_
T-14137-66.84	-0.637168	0.084161	0.468207	-.LVDSTDKADLR(7)--DDSIDNKVLTR(7).-	Cas9_	Cas9_
T-12918-62.66	-0.637168	0.084161	0.468207	-.NRGKSDNVPSEEVVK(4)--EDYFKK(5).-	Cas9_	Cas9_
T-12829-62.34	-0.637584	0.085198	0.468455	-.LVDSTDKADLR(7)--LVDSTDKADLR(7).-	Cas9_	Cas9_
T-11548-57.65	-0.637584	0.085198	0.468455	-.LEESFLVEEDKK(11)--VPSKK(4).-	Cas9_	Cas9_
T-10371-53.04	-0.644295	0.0863373	0.47244	-.SDNVPSEEVVKK(11)--SDNVPSEEVVKK(11).-	Cas9_	Cas9_
T-18829-84.01	-0.651007	0.0892948	0.476411	-.KKLVDSTDK(2)--IEKILTFR(3).-	Cas9_	Cas9_
T-16495-75.00-6	-0.654676	0.0892948	0.478577	-.SDNVPSEEVVKKMKNYWR(11)--EVKK(3).-	Cas9_	Cas9_
T-16495-75.00-4	-0.654676	0.0892948	0.478577	-.SDNVPSEEVVKKMKNYWR(14)--EVKK(3).-	Cas9_	Cas9_
T-16495-75.00-5	-0.654676	0.0892948	0.478577	-.SDNVPSEEVVKKMKNYWR(12)--EVKK(3).-	Cas9_	Cas9_
T-17637-79.33	-0.654867	0.0892948	0.47869	-.KSEETITPWNFEEVVDK(1)--SDKNR(3).-	Cas9_	Cas9_
T-21440-95.10	-0.657718	0.0892948	0.480369	-.FNASLGTYHDLLKIIKDK(16)--VPSKK(4).-	Cas9_	Cas9_
T-7958-41.98	-0.657718	0.0892948	0.480369	-.ENQTTQKGQK(7)--KKLVDSTDK(2).-	Cas9_	Cas9_
T-14913-69.26	-0.663717	0.0928839	0.483895	-.MNTKYDENDK(4)--APLSASMIKR(9).-	Cas9_	Cas9_
T-14374-67.59	-0.676259	0.094882	0.491228	-.DDSIDNKVLTRSDKNR(7)--DWDPKK(5).-	Cas9_	Cas9_
T-13730-65.38	-0.677852	0.094882	0.492156	-.NRGKSDNVPSEEVVK(4)--EDYFKK(5).-	Cas9_	Cas9_
T-13641-65.03	-0.677852	0.094882	0.492156	-.LKTYAHLFDDK(2)--VPSKK(4).-	Cas9_	Cas9_
T-13040-63.00	-0.677852	0.094882	0.492156	-.VLTRSDKNR(7)--KDFQFYK(1).-	Cas9_	Cas9_
T-18127-81.24	-0.681416	0.0958737	0.494228	-.QEDFYPFLKDNR(9)--KDWDPKK(1).-	Cas9_	Cas9_
T-12812-62.29	-0.681416	0.0958737	0.494228	-.YDENDKLIR(6)--SDKNRGK(3).-	Cas9_	Cas9_
T-15192-70.18	-0.697987	0.0982015	0.503802	-.TKYNALKTPDK(7)--KYWGSR(1).-	sp|CTRB_BOVIN|_	sp|CTRB_BOVIN|_
T-18247-81.75	-0.704698	0.0999136	0.50765	-.YPTIYHLRKK(9)--KYPK(1).-	Cas9_	Cas9_
T-17406-78.40	-0.704698	0.0999136	0.50765	-.VLTRSDKNRGK(7)--FDNLTKAER(6).-	Cas9_	Cas9_
T-22010-97.59	-0.705036	0.0999136	0.507844	-.QEDFYPFLKDNR(9)--QEDFYPFLKDNR(9).-	Cas9_	Cas9_
T-21522-95.45	-0.705036	0.0999136	0.507844	-.GKSDNVPSEEVVK(2)--MTNFDKNLPNEK(6).-	Cas9_	Cas9_
T-7324-39.04	-0.705036	0.0999136	0.507844	-.VLSAYNKHR(7)--VLSAYNKHR(7).-	Cas9_	Cas9_
T-8999-46.87	-0.71223	0.0999136	0.511949	-.APLSASMIKR(9)--SDKNR(3).-	Cas9_	Cas9_
T-21833-96.80	-0.716814	0.10076	0.514554	-.KDFQFYKVR(7)--KDWDPKK(1).-	Cas9_	Cas9_
T-20073-89.02	-0.716814	0.10076	0.514554	-.TILDFLKSDGFANR(7)--KHER(1).-	Cas9_	Cas9_
T-15369-70.77	-0.716814	0.10076	0.514554	-.SDNVPSEEVVKK(11)--RKNR(2).-	Cas9_	Cas9_
T-18489-82.69	-0.724832	0.102806	0.519091	-.GKSDNVPSEEVVK(2)--NSDKLIARK(4).-	Cas9_	Cas9_
T-11975-59.09	-0.724832	0.102806	0.519091	-.SDKNRGK(3)--KMKNYWR(3).-	Cas9_	Cas9_
T-11899-58.82	-0.724832	0.102806	0.519091	-.TYAHLFDDKVMK(9)--DKQSGK(2).-	Cas9_	Cas9_
T-16747-75.93	-0.725664	0.103141	0.51956	-.MLASAGELQKGNELALPSK(10)--KPAFLSGEQK(1).-	Cas9_	Cas9_
T-11082-55.81	-0.726619	0.103141	0.520098	-.SDNVPSEEVVKKMK(11)--NSDKLIAR(4).-	Cas9_	Cas9_
T-16612-75.41	-0.731544	0.103141	0.522868	-.QLLNAKLITQR(6)--QLKEDYFK(3).-	Cas9_	Cas9_
T-16760-75.98	-0.734513	0.103141	0.524534	-.MLASAGELQKGNELALPSK(10)--KPAFLSGEQK(1).-	Cas9_	Cas9_
T-15304-70.56	-0.734513	0.103141	0.524534	-.KMIAKSEQEIGK(5)--KQYR(1).-	Cas9_	Cas9_
T-12985-62.84	-0.734513	0.103141	0.524534	-.YDENDKLIR(6)--VLTRSDKNR(7).-	Cas9_	Cas9_
T-10426-53.23	-0.734513	0.103141	0.524534	-.KKDWDPKK(7)--KDFQFYK(1).-	Cas9_	Cas9_
T-16229-74.01	-0.743363	0.104087	0.529475	-.LKTYAHLFDDK(2)--LSKSR(3).-	Cas9_	Cas9_
T-14150-66.88	-0.743363	0.104087	0.529475	-.GAASMDKK(7)--KQYRSTK(1).-	Cas9_	Cas9_
T-18257-81.79	-0.744966	0.105028	0.530367	-.LVSDFRKDFQFYK(7)--DKQSGK(2).-	Cas9_	Cas9_
T-14722-68.73	-0.748201	0.105028	0.532162	-.YDENDKLIR(6)--FKVLGNTDR(2).-	Cas9_	Cas9_
T-18769-83.81	-0.751678	0.10584	0.534087	-.FKVLGNTDRHSIKK(13)--KLVDSTDK(1).-	Cas9_	Cas9_
T-14869-69.13	-0.751678	0.10584	0.534087	-.DDSIDNKVLTRSDK(7)--MKNYWR(2).-	Cas9_	Cas9_
T-18048-80.89	-0.752212	0.10584	0.534382	-.KVLSMPQVNIVKK(12)--SDKNRGK(3).-	Cas9_	Cas9_
T-21910-97.13	-0.755396	0.106898	0.536139	-.GKSDNVPSEEVVK(2)--TYAHLFDDKVMK(9).-	Cas9_	Cas9_
T-15534-71.37	-0.758389	0.107826	0.537787	-.LKTYAHLFDDK(2)--QLKRR(3).-	Cas9_	Cas9_
T-17061-77.07	-0.761062	0.107826	0.539255	-.DDSIDNKVLTR(7)--AGFIKR(5).-	Cas9_	Cas9_
T-13139-63.31	-0.76259	0.108878	0.540092	-.NRGKSDNVPSEEVVK(4)--EDYFKK(5).-	Cas9_	Cas9_
T-16869-76.32	-0.769912	0.110845	0.544091	-.SDNVPSEEVVKK(11)--LEESFLVEEDKK(11).-	Cas9_	Cas9_
T-13523-64.58	-0.769912	0.110845	0.544091	-.HKPENIVIEMAR(2)--FDNLTKAER(6).-	Cas9_	Cas9_
T-10669-54.08	-0.769912	0.110845	0.544091	-.KLKSVK(3)--SDKNR(3).-	Cas9_	Cas9_
T-15537-71.38	-0.771812	0.111757	0.545125	-.HKPENIVIEMAR(2)--HSIKK(4).-	Cas9_	Cas9_
T-15191-70.18	-0.771812	0.111757	0.545125	-.KNLIGALLFDSGETAEATRLKR(21)--RKNR(2).-	Cas9_	Cas9_
T-16700-75.77	-0.778523	0.113835	0.548763	-.KDWDPKK(6)--EDYFKK(5).-	Cas9_	Cas9_
T-14222-67.13	-0.778523	0.113835	0.548763	-.DMASNYKELGFQG(7)--FKHLK(2).-	sp|MYG_HUMAN|_	sp|MYG_HUMAN|_
T-13174-63.42-2	-0.784173	0.118099	0.551808	-.ENQTTQKGQKNSR(10)--VEKGK(3).-	Cas9_	Cas9_
T-13174-63.42	-0.784173	0.118099	0.551808	-.ENQTTQKGQKNSR(7)--VEKGK(3).-	Cas9_	Cas9_
T-14478-67.89	-0.785235	0.118099	0.552379	-.GAASMDKK(7)--KQYRSTK(1).-	Cas9_	Cas9_
T-15432-70.99	-0.787611	0.119317	0.553654	-.TYAHLFDDKVMK(9)--NLPNEKVLPK(6).-	Cas9_	Cas9_
T-13082-63.14	-0.791367	0.119317	0.555664	-.NSDKLIAR(4)--KYPK(1).-	Cas9_	Cas9_
T-9896-50.95	-0.791946	0.119317	0.555974	-.EVKVITLKSK(8)--SDKNR(3).-	Cas9_	Cas9_
T-18914-84.39	-0.79646	0.119317	0.558379	-.LPKYSLFELENGR(3)--GQKNSRER(3).-	Cas9_	Cas9_
T-18370-82.25	-0.79646	0.119317	0.558379	-.VLTRSDKNRGK(7)--KHER(1).-	Cas9_	Cas9_
T-13850-65.76	-0.79646	0.119317	0.558379	-.QLKEDYFK(3)--HRDKPIR(4).-	Cas9_	Cas9_
T-11456-57.34	-0.79646	0.119317	0.558379	-.SDKNRGK(3)--GQKNSR(3).-	Cas9_	Cas9_
T-14971-69.46	-0.798561	0.119317	0.559495	-.VFKNPK(3)--KYWGSR(1).-	sp|CTRB_BOVIN|_	sp|CTRB_BOVIN|_
T-16880-76.36	-0.80531	0.121487	0.563066	-.YTRRKNR(5)--KDFQFYK(1).-	Cas9_	Cas9_
T-16026-73.28-2	-0.812081	0.123651	0.566625	-.VEKGKSKK(3)--VMKQLKR(6).-	Cas9_	Cas9_
T-23763-106.24	-0.818792	0.124659	0.57013	-.KPAFLSGEQKK(10)--NLPNEKVLPK(6).-	Cas9_	Cas9_
T-20127-89.24	-0.823009	0.126234	0.572321	-.TYAHLFDDKVMK(9)--EDYFKK(5).-	Cas9_	Cas9_
T-22174-98.39	-0.825503	0.126234	0.573613	-.LIARKKDWDPK(6)--KKLVDSTDK(2).-	Cas9_	Cas9_
T-8732-45.66	-0.831858	0.126234	0.57689	-.GAASMDKK(7)--QLKRR(3).-	Cas9_	Cas9_
T-22175-98.40	-0.834532	0.126234	0.578263	-.GYKEVKKDLIIK(6)--KTEVQTGGFSK(1).-	Cas9_	Cas9_
T-22175-98.40-2	-0.834532	0.126234	0.578263	-.GYKEVKKDLIIK(7)--KTEVQTGGFSK(1).-	Cas9_	Cas9_
T-11930-58.94	-0.838926	0.126943	0.58051	-.FDNLTKAER(6)--AASMDKK(6).-	Cas9_	Cas9_
T-8547-44.77	-0.838926	0.126943	0.58051	-.GAASMDKK(7)--GQKNSR(3).-	Cas9_	Cas9_
T-2719-14.71	-0.838926	0.126943	0.58051	-.DKQSGK(2)--DKQSGK(2).-	Cas9_	Cas9_
T-18879-84.25	-0.849558	0.128637	0.585908	-.FKVLGNTDR(2)--GAASMDKK(7).-	Cas9_	Cas9_
T-12102-59.58	-0.852349	0.128637	0.587316	-.GGLSELDKAGFIK(8)--EVKK(3).-	Cas9_	Cas9_
T-13824-65.69	-0.856115	0.128637	0.589209	-.LVDSTDKADLR(7)--DDSIDNKVLTR(7).-	Cas9_	Cas9_
T-9844-50.74	-0.856115	0.128637	0.589209	-.NRGKSDNVPSEEVVK(4)--EDYFKK(5).-	Cas9_	Cas9_
T-15083-69.82	-0.863309	0.132575	0.592805	-.DDSIDNKVLTRSDKNR(7)--GQKNSR(3).-	Cas9_	Cas9_
T-17405-78.39	-0.865772	0.132575	0.59403	-.LEESFLVEEDKKHER(12)--ERMKR(4).-	Cas9_	Cas9_
T-17405-78.39-2	-0.865772	0.132575	0.59403	-.LEESFLVEEDKKHER(11)--ERMKR(4).-	Cas9_	Cas9_
T-9383-48.71	-0.870504	0.132575	0.596374	-.GAASMDKK(7)--QLKRR(3).-	Cas9_	Cas9_
T-10025-51.51	-0.877698	0.137952	0.599917	-.VVDELVKVMGR(7)--QLKR(3).-	Cas9_	Cas9_
T-16288-74.20	-0.879195	0.137952	0.600651	-.MIAKSEQEIGKATAK(11)--SEQEIGKATAK(7).-	Cas9_	Cas9_
T-11758-58.37	-0.879195	0.137952	0.600651	-.FKVLGNTDR(2)--DKQSGK(2).-	Cas9_	Cas9_
T-17917-80.37	-0.884892	0.137952	0.603434	-.YPKLESEFVYGDYKVYDVR(3)--RKNR(2).-	Cas9_	Cas9_
T-15230-70.28	-0.884956	0.137952	0.603465	-.GAASMDKK(7)--VMKQLKR(3).-	Cas9_	Cas9_
T-11462-57.35	-0.884956	0.137952	0.603465	-.KKDWDPKK(2)--AASMDKK(6).-	Cas9_	Cas9_
T-16679-75.69-2	-0.892617	0.137952	0.607181	-.LIARKKDWDPK(6)--VPSKK(4).-	Cas9_	Cas9_
T-16679-75.69	-0.892617	0.137952	0.607181	-.LIARKKDWDPK(5)--VPSKK(4).-	Cas9_	Cas9_
T-15815-72.48	-0.892617	0.137952	0.607181	-.RQEDFYPFLKDNR(10)--VEKGKSK(5).-	Cas9_	Cas9_
T-13235-63.60	-0.893805	0.139876	0.607754	-.GKSDNVPSEEVVK(2)--YTRRKNR(5).-	Cas9_	Cas9_
T-11443-57.29	-0.893805	0.139876	0.607754	-.EVKKDLIIK(4)--DKQSGK(2).-	Cas9_	Cas9_
T-20324-90.05	-0.899281	0.14021	0.610388	-.FDNLTKAER(6)--SDKNR(3).-	Cas9_	Cas9_
T-14886-69.17-2	-0.899281	0.14021	0.610388	-.SDNVPSEEVVKKMK(12)--MKNYWR(2).-	Cas9_	Cas9_
T-14886-69.17	-0.899281	0.14021	0.610388	-.SDNVPSEEVVKKMK(11)--MKNYWR(2).-	Cas9_	Cas9_
T-11490-57.45-2	-0.899281	0.14021	0.610388	-.SDNVPSEEVVKKMK(12)--HSIKK(4).-	Cas9_	Cas9_
T-11490-57.45	-0.899281	0.14021	0.610388	-.SDNVPSEEVVKKMK(11)--HSIKK(4).-	Cas9_	Cas9_
T-11950-59.01	-0.902655	0.140404	0.612004	-.YDENDKLIR(6)--VEKGK(3).-	Cas9_	Cas9_
T-18344-82.15	-0.90604	0.140404	0.61362	-.MDGTEELLVKLNR(10)--LSKSR(3).-	Cas9_	Cas9_
T-14793-68.91	-0.90604	0.140404	0.61362	-.DMASNYKELGFQG(7)--FKHLK(2).-	sp|MYG_HUMAN|_	sp|MYG_HUMAN|_
T-14448-67.79	-0.911504	0.140404	0.616215	-.DDSIDNKVLTRSDKNR(7)--GQKNSR(3).-	Cas9_	Cas9_
T-13445-64.27	-0.912752	0.140404	0.616806	-.SDNVPSEEVVKKMK(12)--VEKGK(3).-	Cas9_	Cas9_
T-14782-68.87	-0.919463	0.140404	0.619969	-.QQLPEKYK(6)--DNREKIEK(5).-	Cas9_	Cas9_
T-16828-76.21	-0.920863	0.140404	0.620626	-.KIECFDSVEISGVEDR(1)--KYPK(1).-	Cas9_	Cas9_
T-20872-92.47	-0.926174	0.140404	0.62311	-.FDNLTKAER(6)--DKQSGK(2).-	Cas9_	Cas9_
T-14727-68.75	-0.928058	0.140404	0.623987	-.KFDNLTK(1)--HRDKPIR(4).-	Cas9_	Cas9_
T-19553-86.93	-0.929204	0.140404	0.62452	-.MKNYWRQLLNAK(2)--KDFQFYKVR(7).-	Cas9_	Cas9_
T-19279-85.88-2	-0.929204	0.140404	0.62452	-.YTRRKNR(5)--KDFQFYK(1).-	Cas9_	Cas9_
T-12404-60.74-2	-0.932886	0.140404	0.626229	-.EVKKDLIIK(3)--RKNR(2).-	Cas9_	Cas9_
T-12404-60.74	-0.932886	0.140404	0.626229	-.EVKKDLIIK(4)--RKNR(2).-	Cas9_	Cas9_
T-11577-57.77	-0.938053	0.142436	0.628614	-.KDWDPK(1)--DWDPKK(5).-	Cas9_	Cas9_
T-19944-88.51	-0.946309	0.147097	0.632398	-.TILDFLKSDGFANR(7)--KHER(1).-	Cas9_	Cas9_
T-16659-75.61	-0.946309	0.147097	0.632398	-.MTNFDKNLPNEK(6)--KKDWDPKK(7).-	Cas9_	Cas9_
T-13167-63.41	-0.946309	0.147097	0.632398	-.FKVLGNTDR(2)--DNREKIEK(5).-	Cas9_	Cas9_
T-13042-63.01	-0.946309	0.147097	0.632398	-.NSDKLIAR(4)--KYPK(1).-	Cas9_	Cas9_
T-14467-67.86	-0.946903	0.147097	0.632669	-.NSRERMKR(7)--KQYRSTK(1).-	Cas9_	Cas9_
T-19851-88.11	-0.95302	0.149707	0.635449	-.DDSIDNKVLTR(7)--KLVDSTDK(1).-	Cas9_	Cas9_
T-18493-82.71	-0.95302	0.149707	0.635449	-.SDKNRGKSDNVPSEEVVK(7)--KDWDPK(1).-	Cas9_	Cas9_
T-17055-77.05	-0.95302	0.149707	0.635449	-.MTNFDKNLPNEK(6)--DKQSGK(2).-	Cas9_	Cas9_
T-7752-41.08	-0.95302	0.149707	0.635449	-.LSKSRR(3)--EKIEK(2).-	Cas9_	Cas9_
T-18803-83.92	-0.964029	0.153372	0.640403	-.KMKNYWR(3)--KDFQFYK(1).-	Cas9_	Cas9_
T-15107-69.89	-0.964029	0.153372	0.640403	-.NSDKLIARKK(9)--QLKRR(3).-	Cas9_	Cas9_
T-17904-80.32	-0.964602	0.153372	0.64066	-.YKEIFFDQSK(2)--VKYVTEGMR(2).-	Cas9_	Cas9_
T-10081-51.74	-0.966443	0.153372	0.641482	-.NRGKSDNVPSEEVVK(4)--EDYFKK(5).-	Cas9_	Cas9_
T-13426-64.20	-0.973154	0.155359	0.644465	-.YKEIFFDQSK(2)--LSKSRR(3).-	Cas9_	Cas9_
T-14359-67.53	-0.973451	0.156001	0.644596	-.RQEDFYPFLKDNR(10)--GQKNSR(3).-	Cas9_	Cas9_
T-7231-38.58	-0.973451	0.156001	0.644596	-.LVDSTDKADLR(7)--DWDPKK(5).-	Cas9_	Cas9_
T-14823-69.00	-0.978417	0.156001	0.646789	-.KIECFDSVEISGVEDR(1)--GKSKK(4).-	Cas9_	Cas9_
T-13505-64.50	-0.978417	0.156001	0.646789	-.MKRIEEGIK(2)--SDKNRGK(3).-	Cas9_	Cas9_
T-20472-90.71	-0.982301	0.156001	0.648494	-.DFQFYKVR(6)--DFQFYKVR(6).-	Cas9_	Cas9_
T-14633-68.40	-0.982301	0.156001	0.648494	-.DMASNYKELGFQG(7)--FKHLK(2).-	sp|MYG_HUMAN|_	sp|MYG_HUMAN|_
T-9642-49.87	-0.982301	0.156001	0.648494	-.GAASMDKK(7)--YTRRKNR(5).-	Cas9_	Cas9_
T-11648-57.97	-0.985612	0.156001	0.649943	-.MIAKSEQEIGK(4)--MKNYWR(2).-	Cas9_	Cas9_
T-5143-27.73	-0.985612	0.156001	0.649943	-.EKIEK(2)--EKIEK(2).-	Cas9_	Cas9_
T-21515-95.42	-0.986577	0.156733	0.650364	-.MIAKSEQEIGKATAK(4)--EDYFKK(5).-	Cas9_	Cas9_
T-9390-48.75	-0.986577	0.156733	0.650364	-.GAASMDKK(7)--QLKRR(3).-	Cas9_	Cas9_
T-17618-79.26	-0.99115	0.158523	0.652354	-.DKILAAAIDNSR(2)--EQYEAMAEKNR(9).-	sp|K1C15_SHEEP|_	sp|K1C15_SHEEP|_
T-13671-65.14	-0.99115	0.158523	0.652354	-.QLKEDYFK(3)--LKRTAR(2).-	Cas9_	Cas9_
T-21641-95.99	-0.993289	0.160476	0.653281	-.GKSDNVPSEEVVK(2)--MTNFDKNLPNEK(6).-	Cas9_	Cas9_
T-14653-68.47	-1	0.16631	0.656176	-.MTNFDKNLPNEK(6)--LKSVK(2).-	Cas9_	Cas9_
T-12766-62.13	-1	0.16631	0.656176	-.KFKVLGNTDR(3)--GAASMDKK(7).-	Cas9_	Cas9_
T-12718-61.93	-1	0.16631	0.656176	-.ESILPKRNSDK(6)--YDENDKLIR(6).-	Cas9_	Cas9_
T-16000-73.19	-1.00719	0.16719	0.659254	-.YPTIYHLRKK(9)--DKPIR(2).-	Cas9_	Cas9_
T-14252-67.21	-1.01342	0.168226	0.6619	-.MTNFDKNLPNEK(6)--MTNFDKNLPNEK(6).-	Cas9_	Cas9_
T-10167-52.12	-1.01439	0.168226	0.662308	-.YSLFELENGRKR(11)--GYKEVK(3).-	Cas9_	Cas9_
T-12779-62.18	-1.02013	0.168226	0.66473	-.MKNYWR(2)--VPSKK(4).-	Cas9_	Cas9_
T-14386-67.63	-1.02158	0.168226	0.665338	-.DMASNYKELGFQG(7)--FKHLK(2).-	sp|MYG_HUMAN|_	sp|MYG_HUMAN|_
T-9506-49.25	-1.02158	0.168226	0.665338	-.GAASMDKK(7)--QLKRR(3).-	Cas9_	Cas9_
T-10503-53.50	-1.02655	0.168226	0.667415	-.VKENFDKAR(7)--FKMK(2).-	sp|RETBP_HUMAN|_	sp|RETBP_HUMAN|_
T-27052-123.54	-1.02685	0.168226	0.667539	-.HLKSEDEMKASEDLK(3)--ALELFRKDMASNYK(7).-	sp|MYG_HUMAN|_	sp|MYG_HUMAN|_
T-17604-79.20	-1.02685	0.168226	0.667539	-.VYDVRKMIAKSEQEIGK(10)--ENQTTQKGQK(7).-	Cas9_	Cas9_
T-13636-65.01	-1.02878	0.168226	0.668343	-.MIAKSEQEIGK(4)--KHER(1).-	Cas9_	Cas9_
T-9888-50.92	-1.02878	0.168226	0.668343	-.KAIVDLLFK(1)--EDYFKK(5).-	Cas9_	Cas9_
T-21033-93.21	-1.03356	0.168226	0.670328	-.NSDKLIAR(4)--SDKNR(3).-	Cas9_	Cas9_
T-14942-69.36	-1.03356	0.168226	0.670328	-.KKLVDSTDK(1)--SKLVSDFR(2).-	Cas9_	Cas9_
T-21494-95.34	-1.0354	0.168566	0.671089	-.LVDSTDKADLR(7)--ESILPKR(6).-	Cas9_	Cas9_
T-11728-58.26	-1.0354	0.168566	0.671089	-.KKDWDPKK(7)--KQYRSTK(1).-	Cas9_	Cas9_
T-17030-76.95	-1.03597	0.168566	0.671326	-.VLSAYNKHR(7)--KYPK(1).-	Cas9_	Cas9_
T-16815-76.17	-1.03597	0.168566	0.671326	-.SDNVPSEEVVKK(11)--LEESFLVEEDKK(11).-	Cas9_	Cas9_
T-12334-60.48	-1.04425	0.169428	0.674728	-.ESILPKR(6)--ESILPKR(6).-	Cas9_	Cas9_
T-21154-93.71	-1.04698	0.170113	0.675845	-.NSDKLIAR(4)--SDKNR(3).-	Cas9_	Cas9_
T-19733-87.66	-1.0531	0.170113	0.678333	-.GAASMDKK(7)--ERMKR(4).-	Cas9_	Cas9_
T-19044-84.95	-1.05369	0.172682	0.678574	-.FKVLGNTDR(2)--AASMDKK(6).-	Cas9_	Cas9_
T-8321-43.72	-1.05369	0.172682	0.678574	-.KDWDPK(1)--ERMKR(4).-	Cas9_	Cas9_
T-20175-89.44	-1.06195	0.172682	0.681903	-.NSDKLIAR(4)--DLIIKLPK(5).-	Cas9_	Cas9_
T-10814-54.66	-1.06475	0.173535	0.683026	-.SDNVPSEEVVKK(11)--SDNVPSEEVVKK(11).-	Cas9_	Cas9_
T-21819-96.75	-1.0708	0.174517	0.685439	-.AIVDLLFKTNRK(8)--KQYR(1).-	Cas9_	Cas9_
T-14594-68.28	-1.07383	0.174517	0.686641	-.KNHEEEMK(1)--KREI(1).-	sp|K1C15_SHEEP|_	sp|K1C15_SHEEP|_
T-18128-81.24	-1.07914	0.174517	0.68874	-.YPTIYHLRKK(9)--KYPK(1).-	Cas9_	Cas9_
T-15915-72.89	-1.07914	0.174517	0.68874	-.KDFQFYK(1)--GYKEVK(3).-	Cas9_	Cas9_
T-12204-60.01	-1.07914	0.174517	0.68874	-.NSDKLIAR(4)--DNREKIEK(5).-	Cas9_	Cas9_
T-11647-57.97	-1.07914	0.174517	0.68874	-.LEESFLVEEDKK(11)--DKPIR(2).-	Cas9_	Cas9_
T-18352-82.17	-1.08054	0.175362	0.689292	-.NLPNEKVLPK(6)--GQKNSR(3).-	Cas9_	Cas9_
T-14061-66.62	-1.08633	0.176205	0.691564	-.KDFQFYK(1)--KHER(1).-	Cas9_	Cas9_
T-19290-85.92	-1.08725	0.177524	0.691923	-.MKNYWRQLLNAK(2)--KDFQFYKVR(7).-	Cas9_	Cas9_
T-16377-74.56	-1.08725	0.177524	0.691923	-.DDSIDNKVLTRSDKNR(7)--DWDPKK(5).-	Cas9_	Cas9_
T-15224-70.26	-1.08725	0.177524	0.691923	-.KLINGIR(1)--EKIEK(2).-	Cas9_	Cas9_
T-16589-75.33	-1.0885	0.177524	0.69241	-.VKYVTEGMR(2)--DFQFYKVR(6).-	Cas9_	Cas9_
T-12706-61.88	-1.09396	0.179196	0.694535	-.ESILPKRNSDK(6)--YDENDKLIR(6).-	Cas9_	Cas9_
T-12285-60.30	-1.09396	0.179196	0.694535	-.MTNFDKNLPNEK(6)--FKVLGNTDR(2).-	Cas9_	Cas9_
T-11748-58.33	-1.10072	0.179767	0.697147	-.KKDWDPKK(7)--KQYRSTK(1).-	Cas9_	Cas9_
T-10036-51.55	-1.10738	0.179767	0.699704	-.GAASMDKK(7)--YTRRKNR(5).-	Cas9_	Cas9_
T-14353-67.52	-1.10791	0.179767	0.699907	-.KMKNYWR(3)--KYPK(1).-	Cas9_	Cas9_
T-12022-59.27	-1.10791	0.179767	0.699907	-.GAASMDKK(7)--DLIIKLPK(5).-	Cas9_	Cas9_
T-14805-68.94	-1.11504	0.179767	0.70262	-.FKVLGNTDR(2)--QLKRRR(3).-	Cas9_	Cas9_
T-13361-63.96	-1.11504	0.179767	0.70262	-.MNTKYDENDK(4)--KVTVK(1).-	Cas9_	Cas9_
T-15338-70.67	-1.12389	0.179767	0.705959	-.KMKNYWR(3)--EVKK(3).-	Cas9_	Cas9_
T-10976-55.36	-1.12389	0.179767	0.705959	-.MKNYWR(2)--RKNR(2).-	Cas9_	Cas9_
T-13922-66.05	-1.12752	0.180411	0.707317	-.LIARKK(5)--GQKNSR(3).-	Cas9_	Cas9_
T-10593-53.87	-1.12752	0.180411	0.707317	-.GKSDNVPSEEVVK(2)--GKSDNVPSEEVVK(2).-	Cas9_	Cas9_
T-10463-53.35	-1.1295	0.183245	0.708057	-.KQYRSTK(1)--GYKEVKK(3).-	Cas9_	Cas9_
T-17412-78.42	-1.13423	0.186702	0.709818	-.HKPENIVIEMAR(2)--DFQFYKVR(6).-	Cas9_	Cas9_
T-16243-74.06	-1.14388	0.186702	0.713385	-.DDSIDNKVLTRSDKNR(7)--DWDPKK(5).-	Cas9_	Cas9_
T-15896-72.80	-1.14388	0.186702	0.713385	-.KRMLASAGELQK(1)--SDKNR(3).-	Cas9_	Cas9_
T-13745-65.43	-1.15044	0.188517	0.715786	-.KDLIIKLPK(6)--GQKNSR(3).-	Cas9_	Cas9_
T-16363-74.51	-1.15108	0.18914	0.716019	-.GQKNSR(3)--DKQSGK(2).-	Cas9_	Cas9_
T-12648-61.68	-1.15827	0.18914	0.718632	-.FKVLGNTDR(2)--NSDKLIAR(4).-	Cas9_	Cas9_
T-13253-63.66	-1.15929	0.189949	0.719	-.KMIAKSEQEIGKATAK(1)--SDKNR(3).-	Cas9_	Cas9_
T-20695-91.65	-1.16779	0.190757	0.722056	-.VLSAYNKHR(7)--QLKRR(3).-	Cas9_	Cas9_
T-16831-76.22	-1.16814	0.191985	0.722184	-.DDSIDNKVLTRSDKNR(7)--KDWDPK(1).-	Cas9_	Cas9_
T-11550-57.66	-1.16814	0.191985	0.722184	-.YFDTTIDRKQYR(9)--VEKGK(3).-	Cas9_	Cas9_
T-13387-64.04	-1.17266	0.191985	0.723799	-.FKVLGNTDR(2)--GQKNSRER(3).-	Cas9_	Cas9_
T-7816-41.31	-1.17266	0.191985	0.723799	-.ENFDKAR(5)--ENFDKAR(5).-	sp|RETBP_HUMAN|_	sp|RETBP_HUMAN|_
T-20994-93.03-2	-1.1745	0.193204	0.724452	-.GKSDNVPSEEVVK(2)--KKDWDPKK(1).-	Cas9_	Cas9_
T-20994-93.03	-1.1745	0.193204	0.724452	-.GKSDNVPSEEVVK(2)--KKDWDPKK(2).-	Cas9_	Cas9_
T-14072-66.65	-1.1745	0.193204	0.724452	-.KKLVDSTDK(1)--SKLVSDFR(2).-	Cas9_	Cas9_
T-11966-59.06	-1.1745	0.193204	0.724452	-.KDFQFYKVR(7)--AGFIKR(5).-	Cas9_	Cas9_
T-14995-69.54	-1.17986	0.193427	0.726353	-.EDYFKK(5)--VPSKK(4).-	Cas9_	Cas9_
T-22368-99.36	-1.18121	0.193427	0.726831	-.DFQFYKVR(6)--LKRTAR(2).-	Cas9_	Cas9_
T-14752-68.81	-1.18121	0.193427	0.726831	-.DDSIDNKVLTRSDKNR(7)--GQKNSR(3).-	Cas9_	Cas9_
T-13587-64.84	-1.18705	0.193427	0.728889	-.KKDWDPKK(2)--SDKNR(3).-	Cas9_	Cas9_
T-18388-82.31	-1.19463	0.19403	0.73154	-.ENQTTQKGQKNSR(10)--AASMDKK(6).-	Cas9_	Cas9_
T-8031-42.33	-1.19463	0.19403	0.73154	-.KMKNYWR(3)--AASMDKK(6).-	Cas9_	Cas9_
T-15889-72.78	-1.20134	0.194822	0.733871	-.KPAFLSGEQK(1)--ERMKR(4).-	Cas9_	Cas9_
T-4467-24.14	-1.20144	0.195612	0.733904	-.VPSKK(4)--VPSKK(4).-	Cas9_	Cas9_
T-18640-83.26	-1.20354	0.196208	0.73463	-.SKLVSDFRK(2)--DWDPKK(5).-	Cas9_	Cas9_
T-13516-64.54	-1.20354	0.196208	0.73463	-.FKVLGNTDR(2)--GQKNSRER(3).-	Cas9_	Cas9_
T-20788-92.07	-1.20863	0.198926	0.736384	-.NSRERMKR(7)--SDKNR(3).-	Cas9_	Cas9_
T-10661-54.05-2	-1.21477	0.202444	0.738484	-.KTEVQTGGFSK(1)--GQKNSR(3).-	Cas9_	Cas9_
T-10618-53.94	-1.21477	0.202444	0.738484	-.KTEVQTGGFSK(1)--GQKNSR(3).-	Cas9_	Cas9_
T-15130-69.98	-1.22124	0.20475	0.740686	-.LKGSPEDNEQK(2)--TNRKVTVK(4).-	Cas9_	Cas9_
T-11747-58.33	-1.22124	0.20475	0.740686	-.EDLLRKQR(6)--AGFIKR(5).-	Cas9_	Cas9_
T-10217-52.34	-1.22148	0.20475	0.740767	-.MKNYWR(2)--RKNR(2).-	Cas9_	Cas9_
T-22631-100.66	-1.22302	0.20475	0.74129	-.SDKNRGKSDNVPSEEVVK(7)--EDLLRKQR(6).-	Cas9_	Cas9_
T-14281-67.29	-1.23009	0.20475	0.743674	-.DDSIDNKVLTRSDKNR(7)--GQKNSR(3).-	Cas9_	Cas9_
T-7902-41.72-2	-1.23022	0.20475	0.743717	-.VPSKKFK(4)--KQYR(1).-	Cas9_	Cas9_
T-24100-107.99	-1.2349	0.20475	0.745288	-.FKVLGNTDR(2)--GQKNSRER(3).-	Cas9_	Cas9_
T-9521-49.32	-1.2349	0.20475	0.745288	-.MKNYWR(2)--RKNR(2).-	Cas9_	Cas9_
T-16074-73.47	-1.23741	0.205511	0.746127	-.DKQSGKTILDFLK(6)--SEQEIGKATAK(7).-	Cas9_	Cas9_
T-14178-66.97	-1.23894	0.20627	0.746637	-.DKQSGK(2)--ERMKR(4).-	Cas9_	Cas9_
T-17019-76.91	-1.2446	0.207984	0.748521	-.DDSIDNKVLTRSDKNR(7)--DWDPKK(5).-	Cas9_	Cas9_
T-13112-63.22	-1.24832	0.209466	0.749752	-.KFDNLTK(1)--KQYR(1).-	Cas9_	Cas9_
T-16277-74.16	-1.2518	0.209466	0.750899	-.HKPENIVIEMAR(2)--LKGSPEDNEQK(2).-	Cas9_	Cas9_
T-13320-63.85	-1.25503	0.209466	0.751963	-.GKSDNVPSEEVVK(2)--IIKDK(3).-	Cas9_	Cas9_
T-12418-60.78	-1.25503	0.209466	0.751963	-.VPSKKFK(5)--MKNYWR(2).-	Cas9_	Cas9_
T-8901-46.44	-1.25503	0.209466	0.751963	-.HRDKPIR(4)--DWDPKK(5).-	Cas9_	Cas9_
T-14930-69.32	-1.26174	0.209466	0.754162	-.KLINGIR(1)--EKIEK(2).-	Cas9_	Cas9_
T-14515-68.02	-1.26174	0.209466	0.754162	-.LPKYSLFELENGR(3)--MKNYWR(2).-	Cas9_	Cas9_
T-9747-50.33	-1.26549	0.211102	0.755382	-.MKNYWR(2)--RKNR(2).-	Cas9_	Cas9_
T-21503-95.38	-1.26619	0.211625	0.75561	-.KPAFLSGEQKK(10)--ESILPKRNSDK(6).-	Cas9_	Cas9_
T-14198-67.04	-1.27338	0.211625	0.757943	-.LIARKKDWDPK(5)--KYPK(1).-	Cas9_	Cas9_
T-19690-87.48	-1.27434	0.212135	0.758252	-.MNTKYDENDKLIR(4)--DWDPKK(5).-	Cas9_	Cas9_
T-18774-83.83	-1.27434	0.212135	0.758252	-.GKSDNVPSEEVVK(2)--EKIEK(2).-	Cas9_	Cas9_
T-14776-68.86	-1.28058	0.212835	0.760263	-.KMKNYWR(3)--DKQSGK(2).-	Cas9_	Cas9_
T-18974-84.65	-1.28319	0.214433	0.761101	-.MKYWGVASFLQK(2)--ENFDKAR(5).-	sp|RETBP_HUMAN|_	sp|RETBP_HUMAN|_
T-18797-83.90	-1.28859	0.21473	0.762831	-.LPKYSLFELENGR(3)--APLSASMIKR(9).-	Cas9_	Cas9_
T-12658-61.70	-1.28859	0.21473	0.762831	-.MKRIEEGIK(2)--SDKNRGK(3).-	Cas9_	Cas9_
T-19600-87.10	-1.29204	0.21473	0.76393	-.MDGTEELLVKLNR(10)--LKGSPEDNEQK(2).-	Cas9_	Cas9_
T-9957-51.19	-1.2953	0.214799	0.764969	-.SKLVSDFR(2)--KKDWDPKK(7).-	Cas9_	Cas9_
T-16685-75.71	-1.30088	0.214799	0.766739	-.YPKLESEFVYGDYK(3)--KHER(1).-	Cas9_	Cas9_
T-15736-72.14	-1.30088	0.214799	0.766739	-.KKLVDSTDK(2)--MKNYWR(2).-	Cas9_	Cas9_
T-13736-65.40	-1.30201	0.214799	0.767096	-.KDLIIK(1)--IIKDK(3).-	Cas9_	Cas9_
T-18768-83.81	-1.30216	0.217404	0.767142	-.GAASMDKK(7)--QLKRRR(3).-	Cas9_	Cas9_
T-8213-43.23	-1.30872	0.217404	0.769213	-.VLSAYNKHR(7)--KHER(1).-	Cas9_	Cas9_
T-5702-30.67	-1.30973	0.217404	0.76953	-.LSKSR(3)--ERMKR(4).-	Cas9_	Cas9_
T-15000-69.55	-1.31544	0.217404	0.771319	-.VKYVTEGMR(2)--KDFQFYK(1).-	Cas9_	Cas9_
T-13092-63.16	-1.31544	0.217404	0.771319	-.VVDELVKVMGR(7)--AASMDKK(6).-	Cas9_	Cas9_
T-10500-53.49	-1.31544	0.217404	0.771319	-.VEKGK(3)--KHER(1).-	Cas9_	Cas9_
T-15035-69.67	-1.31655	0.217404	0.771666	-.QQLPEKYK(6)--QLKRRR(3).-	Cas9_	Cas9_
T-9657-49.93	-1.31655	0.217404	0.771666	-.QQLPEKYK(6)--KYPK(1).-	Cas9_	Cas9_
T-14628-68.38	-1.32374	0.222121	0.773911	-.DMASNYKELGFQG(7)--FKHLK(2).-	sp|MYG_HUMAN|_	sp|MYG_HUMAN|_
T-10755-54.43	-1.33628	0.22543	0.777798	-.GQKNSRER(3)--LKRTAR(2).-	Cas9_	Cas9_
T-16717-75.83	-1.33813	0.22543	0.778367	-.FDNLTKAER(6)--FDNLTKAER(6).-	Cas9_	Cas9_
T-16097-73.55	-1.33813	0.22543	0.778367	-.DDSIDNKVLTRSDKNR(7)--DWDPKK(5).-	Cas9_	Cas9_
T-12972-62.81	-1.33813	0.22543	0.778367	-.YFDTTIDRKQYR(9)--MKNYWR(2).-	Cas9_	Cas9_
T-10521-53.56	-1.34513	0.22543	0.780522	-.KQYRSTK(1)--VEKGK(3).-	Cas9_	Cas9_
T-16816-76.17	-1.34899	0.226061	0.781706	-.VDDSFFHRLEESFLVEEDKK(19)--QLKRR(3).-	Cas9_	Cas9_
T-11672-58.05	-1.35252	0.227944	0.782784	-.MKRIEEGIK(2)--KKDWDPKK(7).-	Cas9_	Cas9_
T-16175-73.83	-1.3557	0.227944	0.783757	-.YDENDKLIREVK(6)--KDWDPK(1).-	Cas9_	Cas9_
T-14545-68.14	-1.35971	0.227944	0.784979	-.FDKFKHLKSEDEMK(3)--FDKFK(3).-	sp|MYG_HUMAN|_	sp|MYG_HUMAN|_
T-12932-62.70	-1.3741	0.228352	0.789346	-.VLSAYNKHR(7)--KHER(1).-	Cas9_	Cas9_
T-11809-58.50	-1.3741	0.228352	0.789346	-.SDKNRGK(3)--HSIKK(4).-	Cas9_	Cas9_
T-15104-69.88	-1.37584	0.228922	0.789871	-.KDFQFYKVR(7)--DKPIR(2).-	Cas9_	Cas9_
T-13725-65.36	-1.38053	0.228922	0.791288	-.VLSAYNKHR(7)--KHER(1).-	Cas9_	Cas9_
T-11624-57.92	-1.38129	0.228922	0.791518	-.MDGTEELLVKLNR(10)--MKNYWR(2).-	Cas9_	Cas9_
T-14426-67.73	-1.38255	0.228922	0.791897	-.DMASNYKELGFQG(7)--FKHLK(2).-	sp|MYG_HUMAN|_	sp|MYG_HUMAN|_
T-13193-63.47	-1.38255	0.228922	0.791897	-.DFQFYKVR(6)--HRDKPIR(4).-	Cas9_	Cas9_
T-21879-97.00	-1.38926	0.229476	0.793917	-.GKSDNVPSEEVVK(2)--MTNFDKNLPNEK(6).-	Cas9_	Cas9_
T-14847-69.06	-1.39568	0.23155	0.795845	-.QQLPEKYK(6)--QLKRRR(3).-	Cas9_	Cas9_
T-14115-66.77	-1.39823	0.232918	0.796609	-.YDENDKLIREVK(6)--MKNYWR(2).-	Cas9_	Cas9_
T-13091-63.16	-1.40288	0.233498	0.798001	-.SDKNRGK(3)--VEKGK(3).-	Cas9_	Cas9_
T-19740-87.68	-1.4094	0.234075	0.799949	-.QQLPEKYK(6)--MKNYWR(2).-	Cas9_	Cas9_
T-20460-90.66	-1.41593	0.236854	0.801899	-.YSLFELENGRKR(11)--GAASMDKK(7).-	Cas9_	Cas9_
T-15795-72.38	-1.41593	0.236854	0.801899	-.KFDNLTKAER(7)--NSRERMKR(7).-	Cas9_	Cas9_
T-13218-63.54	-1.42953	0.237922	0.805949	-.DFQFYKVR(6)--HRDKPIR(4).-	Cas9_	Cas9_
T-21723-96.37	-1.43165	0.237922	0.806581	-.KNLIGALLFDSGETAEATR(1)--LVDSTDKADLR(7).-	Cas9_	Cas9_
T-15627-71.73	-1.43165	0.237922	0.806581	-.LSKSRR(3)--HSIKK(4).-	Cas9_	Cas9_
T-9485-49.15	-1.43363	0.237922	0.807168	-.QLKEDYFK(3)--IIKDK(3).-	Cas9_	Cas9_
T-8507-44.59	-1.43363	0.237922	0.807168	-.SDKNR(3)--IIKDK(3).-	Cas9_	Cas9_
T-10467-53.36	-1.44295	0.237922	0.809939	-.GKSDNVPSEEVVK(2)--GKSDNVPSEEVVK(2).-	Cas9_	Cas9_
T-16023-73.27	-1.46043	0.237922	0.815133	-.GKSDNVPSEEVVKK(13)--DNREKIEK(5).-	Cas9_	Cas9_
T-14738-68.77-2	-1.47482	0.237922	0.819413	-.SSFEKNPIDFLEAKGYK(5)--KDWDPK(1).-	Cas9_	Cas9_
T-14738-68.77	-1.47482	0.237922	0.819413	-.SSFEKNPIDFLEAKGYK(5)--DWDPKK(5).-	Cas9_	Cas9_
T-23192-103.31-2	-1.47651	0.237922	0.819916	-.NSDKLIAR(4)--LSKSR(3).-	Cas9_	Cas9_
T-15216-70.25	-1.48201	0.237922	0.821557	-.KLVDSTDK(1)--DKPIR(2).-	Cas9_	Cas9_
T-23279-103.75	-1.48673	0.237922	0.822963	-.KDWDPK(1)--GYKEVK(3).-	Cas9_	Cas9_
T-21181-93.84	-1.48673	0.237922	0.822963	-.YFDTTIDRKQYR(9)--NSDKLIARKK(9).-	Cas9_	Cas9_
T-11341-56.91	-1.48673	0.237922	0.822963	-.QQLPEKYK(6)--QLKEDYFK(3).-	Cas9_	Cas9_
T-14194-67.03-2	-1.48921	0.237922	0.823704	-.FDKFK(3)--FDKFK(3).-	sp|MYG_HUMAN|_	sp|MYG_HUMAN|_
T-17830-80.03	-1.48993	0.237922	0.82392	-.LEESFLVEEDKK(11)--KMKNYWR(1).-	Cas9_	Cas9_
T-17830-80.03-2	-1.48993	0.237922	0.82392	-.LEESFLVEEDKK(11)--KMKNYWR(3).-	Cas9_	Cas9_
T-18801-83.91	-1.49664	0.238859	0.825928	-.YVTEGMRKPAFLSGEQK(8)--QLKRR(3).-	Cas9_	Cas9_
T-15818-72.49	-1.50442	0.240179	0.828259	-.MKNYWR(2)--VEKGK(3).-	Cas9_	Cas9_
T-13561-64.73	-1.51007	0.240179	0.829953	-.RQEDFYPFLKDNREK(10)--VEKGK(3).-	Cas9_	Cas9_
T-19076-85.06	-1.51327	0.240232	0.830918	-.RNSDKLIARK(5)--VLSAYNKHR(7).-	Cas9_	Cas9_
T-12741-62.04	-1.51799	0.240232	0.832336	-.ATAKYFFYSNIMNFFK(4)--GAASMDKK(7).-	Cas9_	Cas9_
T-12603-61.51	-1.51799	0.240232	0.832336	-.MIAKSEQEIGK(4)--EDYFKK(5).-	Cas9_	Cas9_
T-17676-79.47	-1.53097	0.240232	0.836259	-.LKGSPEDNEQKQLFVEQHK(2)--GQKNSR(3).-	Cas9_	Cas9_
T-14358-67.53-2	-1.53097	0.240232	0.836259	-.FDKFK(3)--FDKFK(3).-	sp|MYG_HUMAN|_	sp|MYG_HUMAN|_
T-16263-74.12	-1.53982	0.240232	0.838942	-.EDYFKK(5)--VPSKK(4).-	Cas9_	Cas9_
T-22303-99.05	-1.54362	0.240232	0.840098	-.DDSIDNKVLTR(7)--RKNR(2).-	Cas9_	Cas9_
T-18360-82.20	-1.54362	0.240232	0.840098	-.DNREKIEK(5)--VPSKK(4).-	Cas9_	Cas9_
T-21850-96.87-2	-1.54867	0.240232	0.841635	-.KNLIGALLFDSGETAEATR(1)--LVDSTDKADLR(7).-	Cas9_	Cas9_
T-22799-101.48	-1.55752	0.240232	0.844338	-.NSRERMKR(7)--KDWDPKK(6).-	Cas9_	Cas9_
T-21768-96.55	-1.56835	0.240232	0.847657	-.KLINGIRDK(1)--KDFQFYKVR(7).-	Cas9_	Cas9_
T-20301-89.96-2	-1.57554	0.240232	0.849871	-.KDFQFYKVR(1)--DFQFYKVR(6).-	Cas9_	Cas9_
T-12614-61.56	-1.59292	0.241847	0.855248	-.VLSAYNKHR(7)--KHER(1).-	Cas9_	Cas9_
T-15981-73.14	-1.59732	0.242005	0.856613	-.RQEDFYPFLKDNR(10)--KDWDPKK(6).-	Cas9_	Cas9_
T-13261-63.68	-1.60403	0.242146	0.858704	-.SDKNRGK(3)--VEKGK(3).-	Cas9_	Cas9_
T-7303-38.94	-1.61151	0.243343	0.861041	-.SDKNRGK(3)--VEKGK(3).-	Cas9_	Cas9_
T-19723-87.62	-1.63087	0.243636	0.867122	-.KAIVDLLFKTNR(1)--KLVDSTDK(1).-	Cas9_	Cas9_
T-11508-57.50-2	-1.64029	0.243636	0.870095	-.MTNFDKNLPNEK(6)--FKVLGNTDR(2).-	Cas9_	Cas9_
T-12094-59.56	-1.70796	0.24634	0.891794	-.KQYR(1)--KQYR(1).-	Cas9_	Cas9_
T-6985-37.31	-1.71942	0.246535	0.895526	-.VLSAYNKHR(7)--KHER(1).-	Cas9_	Cas9_
T-13084-63.15	-1.72662	0.246697	0.897877	-.VITLKSK(5)--DKQSGK(2).-	Cas9_	Cas9_
T-8604-45.04	-1.76106	0.247337	0.909228	-.GQKNSR(3)--KHER(1).-	Cas9_	Cas9_
T-8742-45.71	-1.76259	0.247337	0.909735	-.GQKNSR(3)--KHER(1).-	Cas9_	Cas9_
T-14952-69.39	-1.78761	0.248035	0.918087	-.EDYFKK(5)--EKIEK(2).-	Cas9_	Cas9_
T-14177-66.97	-1.79646	0.248106	0.921061	-.GKSDNVPSEEVVK(2)--LEESFLVEEDKK(11).-	Cas9_	Cas9_
T-12387-60.68	-1.84071	0.248467	0.936096	-.HSIKK(4)--HSIKK(4).-	Cas9_	Cas9_
