# Supplementary material for: A synthetic peptide library for benchmarking crosslinking-mass spectrometry search engines for proteins and protein complexes
Source: Nat Commun. 2020 Feb 6;11:742. doi: 10.1038/s41467-020-14608-2 (PMC7005041; doi:10.1038/s41467-020-14608-2)
Supplement: Supplementary file 3 — Supplementary Data 1 [file 41467_2020_14608_MOESM3_ESM.zip › CSVfiles/kojak_percolator_R1_uniqueCSM.csv]

PSMId	score	q-value	posterior_error_prob	peptide	proteinIds
T-16848-76.26	8.38938	0.00224443	1.71E-10	-.MLASAGELQKGNELALPSK(10)--KPAFLSGEQK(1).-	Cas9_	Cas9_
T-20607-91.28	7.84956	0.00224443	6.79E-10	-.KNLIGALLFDSGETAEATR(1)--SDNVPSEEVVKK(11).-	Cas9_	Cas9_
T-21844-96.84	6.48322	0.00224443	2.23E-08	-.KNLIGALLFDSGETAEATR(1)--LVDSTDKADLR(7).-	Cas9_	Cas9_
T-20803-92.15	6.38938	0.00224443	2.84E-08	-.LESEFVYGDYKVYDVR(11)--VVDELVKVMGR(7).-	Cas9_	Cas9_
T-23454-104.64	5.69912	0.00224443	1.66E-07	-.KIECFDSVEISGVEDR(1)--TILDFLKSDGFANR(7).-	Cas9_	Cas9_
T-23019-102.48	5.58993	0.00224443	2.19E-07	-.SNFDLAEDAKLQLSK(10)--SSFEKNPIDFLEAK(5).-	Cas9_	Cas9_
T-19769-87.79	5.50442	0.00224443	2.73E-07	-.KSEETITPWNFEEVVDK(1)--MTNFDKNLPNEK(6).-	Cas9_	Cas9_
T-19231-85.69	5.5036	0.00224443	2.74E-07	-.MLASAGELQKGNELALPSK(10)--VVDELVKVMGR(7).-	Cas9_	Cas9_
T-18062-80.94	5.38938	0.00224443	3.66E-07	-.SNFDLAEDAKLQLSK(10)--KLVDSTDK(1).-	Cas9_	Cas9_
T-21697-96.25	5.17699	0.00224443	6.31E-07	-.TILDFLKSDGFANR(7)--FDNLTKAER(6).-	Cas9_	Cas9_
T-13615-64.94	5.07965	0.00224443	8.09E-07	-.HKPENIVIEMAR(2)--FDNLTKAER(6).-	Cas9_	Cas9_
T-17156-77.48	4.8705	0.00224443	1.38E-06	-.TEVQTGGFSKESILPK(10)--APLSASMIKR(9).-	Cas9_	Cas9_
T-20214-89.62	4.76991	0.00224443	1.79E-06	-.KSEETITPWNFEEVVDK(1)--SKLVSDFR(2).-	Cas9_	Cas9_
T-16599-75.36	4.74336	0.00224443	1.91E-06	-.TEVQTGGFSKESILPK(10)--KFDNLTK(1).-	Cas9_	Cas9_
T-17352-78.21	4.69027	0.00224443	2.19E-06	-.VVDELVKVMGR(7)--KPAFLSGEQK(1).-	Cas9_	Cas9_
T-16625-75.46	4.65487	0.00224443	2.40E-06	-.TEVQTGGFSKESILPK(10)--KLINGIR(1).-	Cas9_	Cas9_
T-21822-96.76	4.57718	0.00224443	2.92E-06	-.MDGTEELLVKLNR(10)--GGLSELDKAGFIK(8).-	Cas9_	Cas9_
T-21055-93.31	4.4094	0.00224443	4.49E-06	-.KNLIGALLFDSGETAEATR(1)--AGFIKR(5).-	Cas9_	Cas9_
T-17381-78.30	4.32743	0.00224443	5.54E-06	-.HKPENIVIEMAR(2)--DFQFYKVR(6).-	Cas9_	Cas9_
T-16596-75.35	4.14159	0.00224443	8.91E-06	-.SSFEKNPIDFLEAK(5)--VLSAYNKHR(7).-	Cas9_	Cas9_
T-18660-83.34	4.05369	0.00224443	1.12E-05	-.SSFEKNPIDFLEAK(5)--KLVDSTDK(1).-	Cas9_	Cas9_
T-16865-76.31	4.0354	0.00224443	1.17E-05	-.GKSDNVPSEEVVK(2)--QEDFYPFLKDNR(9).-	Cas9_	Cas9_
T-13560-64.73	4.02655	0.00224443	1.20E-05	-.VNTEITKAPLSASMIK(7)--KMIAK(1).-	Cas9_	Cas9_
T-22872-101.82	4.02158	0.00224443	1.21E-05	-.SSFEKNPIDFLEAK(5)--IEEGIKELGSQILK(6).-	Cas9_	Cas9_
T-11415-57.20	4	0.00224443	1.28E-05	-.NSDKLIAR(4)--KGILQTVK(1).-	Cas9_	Cas9_
T-14941-69.36	3.98658	0.00224443	1.32E-05	-.HKPENIVIEMAR(2)--YDENDKLIR(6).-	Cas9_	Cas9_
T-12957-62.77	3.9646	0.00224443	1.40E-05	-.HKPENIVIEMAR(2)--MIAKSEQEIGK(4).-	Cas9_	Cas9_
T-16723-75.85	3.94631	0.00224443	1.47E-05	-.MDGTEELLVKLNR(10)--EKIEK(2).-	Cas9_	Cas9_
T-11851-58.65	3.9292	0.00224443	1.53E-05	-.SDNVPSEEVVKK(11)--LVDSTDKADLR(7).-	Cas9_	Cas9_
T-14580-68.25	3.85841	0.00224443	1.84E-05	-.MTNFDKNLPNEK(6)--SKLVSDFR(2).-	Cas9_	Cas9_
T-16192-73.90	3.81295	0.00224443	2.06E-05	-.YDEHHQDLTLLKALVR(12)--KMIAK(1).-	Cas9_	Cas9_
T-18695-83.50	3.78417	0.00224443	2.22E-05	-.LESEFVYGDYKVYDVR(11)--KPAFLSGEQK(1).-	Cas9_	Cas9_
T-17017-76.90	3.74497	0.00224443	2.46E-05	-.KIECFDSVEISGVEDR(1)--HKPENIVIEMAR(2).-	Cas9_	Cas9_
T-14060-66.62	3.74336	0.00224443	2.47E-05	-.GGLSELDKAGFIK(8)--KVTVK(1).-	Cas9_	Cas9_
T-15867-72.67	3.74101	0.00224443	2.48E-05	-.MIAKSEQEIGK(4)--DFQFYKVR(6).-	Cas9_	Cas9_
T-20222-89.65	3.73451	0.00224443	2.52E-05	-.GGLSELDKAGFIK(8)--GGLSELDKAGFIK(8).-	Cas9_	Cas9_
T-16323-74.34	3.73451	0.00224443	2.52E-05	-.MDGTEELLVKLNR(10)--KVTVK(1).-	Cas9_	Cas9_
T-14396-67.66	3.70796	0.00224443	2.70E-05	-.DDSIDNKVLTR(7)--NSDKLIAR(4).-	Cas9_	Cas9_
T-13226-63.57	3.69027	0.00224443	2.82E-05	-.KGILQTVK(1)--KDLIIK(1).-	Cas9_	Cas9_
T-17414-78.43	3.67785	0.00224443	2.92E-05	-.KIECFDSVEISGVEDR(1)--YDENDKLIR(6).-	Cas9_	Cas9_
T-8518-44.64	3.56637	0.00224443	3.88E-05	-.KGILQTVK(1)--LSKSR(3).-	Cas9_	Cas9_
T-16248-74.07	3.56376	0.00224443	3.90E-05	-.KIECFDSVEISGVEDR(1)--FDNLTKAER(6).-	Cas9_	Cas9_
T-19117-85.21	3.53691	0.00224443	4.18E-05	-.SVKELLGITIMER(3)--DKQSGK(2).-	Cas9_	Cas9_
T-13097-63.18	3.50442	0.00224443	4.54E-05	-.QITKHVAQILDSR(4)--KDWDPK(1).-	Cas9_	Cas9_
T-23157-103.14	3.48993	0.00224443	4.72E-05	-.MDGTEELLVKLNR(10)--MDGTEELLVKLNR(10).-	Cas9_	Cas9_
T-12258-60.20	3.45324	0.00224443	5.18E-05	-.SEQEIGKATAK(7)--LKTYAHLFDDK(2).-	Cas9_	Cas9_
T-16453-74.85	3.43363	0.00224443	5.45E-05	-.MDGTEELLVKLNR(10)--LKSVK(2).-	Cas9_	Cas9_
T-10492-53.46	3.43165	0.00224443	5.47E-05	-.SEQEIGKATAK(7)--FKVLGNTDR(2).-	Cas9_	Cas9_
T-21046-93.27	3.41593	0.00224443	5.70E-05	-.TILDFLKSDGFANR(7)--MIAKSEQEIGK(4).-	Cas9_	Cas9_
T-19747-87.71	3.4094	0.00224443	5.79E-05	-.KIECFDSVEISGVEDR(1)--DFQFYKVR(6).-	Cas9_	Cas9_
T-16231-74.02	3.39597	0.00224443	6.00E-05	-.SNFDLAEDAKLQLSK(10)--VLSAYNKHR(7).-	Cas9_	Cas9_
T-19412-86.37	3.38255	0.00224443	6.21E-05	-.NPIDFLEAKGYK(9)--APLSASMIKR(9).-	Cas9_	Cas9_
T-18901-84.34	3.3741	0.00224443	6.34E-05	-.GGLSELDKAGFIK(8)--QLLNAKLITQR(6).-	Cas9_	Cas9_
T-14145-66.87	3.36283	0.00224443	6.53E-05	-.QITKHVAQILDSR(4)--MTNFDKNLPNEK(6).-	Cas9_	Cas9_
T-14673-68.54	3.32374	0.00224443	7.21E-05	-.SEQEIGKATAK(7)--DLIIKLPK(5).-	Cas9_	Cas9_
T-19915-88.38	3.30973	0.00224443	7.48E-05	-.KNLIGALLFDSGETAEATR(1)--GYKEVK(3).-	Cas9_	Cas9_
T-8005-42.19	3.24161	0.00224443	8.90E-05	-.GKSDNVPSEEVVK(2)--VPSKK(4).-	Cas9_	Cas9_
T-18324-82.08	3.20134	0.00224443	9.86E-05	-.GGLSELDKAGFIK(8)--QLKEDYFK(3).-	Cas9_	Cas9_
T-15636-71.76	3.18121	0.00224443	0.000103845	-.KIECFDSVEISGVEDR(1)--MIAKSEQEIGK(4).-	Cas9_	Cas9_
T-14174-66.96	3.17266	0.00224443	0.000106139	-.GKSDNVPSEEVVK(2)--LEESFLVEEDKK(11).-	Cas9_	Cas9_
T-18197-81.54	3.16814	0.00224443	0.000107373	-.YDEHHQDLTLLKALVR(12)--ESILPKR(6).-	Cas9_	Cas9_
T-9932-51.10	3.15108	0.00224443	0.000112162	-.SEQEIGKATAK(7)--ESILPKR(6).-	Cas9_	Cas9_
T-14497-67.97	3.14765	0.00224443	0.000113149	-.LEESFLVEEDKK(11)--VEKGK(3).-	Cas9_	Cas9_
T-14063-66.63	3.13669	0.00224443	0.000116366	-.KDFQFYK(1)--AGFIKR(5).-	Cas9_	Cas9_
T-10879-54.93	3.13274	0.00224443	0.000117546	-.LVDSTDKADLR(7)--VMKQLK(3).-	Cas9_	Cas9_
T-16750-75.94	3.09735	0.00224443	0.000128683	-.GGLSELDKAGFIK(8)--VITLKSK(5).-	Cas9_	Cas9_
T-12007-59.21	3.0885	0.00224443	0.000131628	-.NSDKLIAR(4)--MKNYWR(2).-	Cas9_	Cas9_
T-17633-79.31	3.05755	0.00224443	0.000142467	-.SEQEIGKATAK(7)--AIVDLLFKTNR(8).-	Cas9_	Cas9_
T-14237-67.17	3.04425	0.00224443	0.000147398	-.LENLIAQLPGEKK(12)--LKGSPEDNEQK(2).-	Cas9_	Cas9_
T-20272-89.83	3.01439	0.00224443	0.000159093	-.MDGTEELLVKLNR(10)--QLKEDYFK(3).-	Cas9_	Cas9_
T-14191-67.02	2.99115	0.00224443	0.000168834	-.QITKHVAQILDSR(4)--SKLVSDFR(2).-	Cas9_	Cas9_
T-11117-55.94	2.99115	0.00224443	0.000168834	-.DDSIDNKVLTR(7)--LSKSR(3).-	Cas9_	Cas9_
T-13855-65.78	2.98561	0.00224443	0.000171242	-.VNTEITKAPLSASMIK(7)--SEQEIGKATAK(7).-	Cas9_	Cas9_
T-15565-71.48	2.9823	0.00224443	0.000172698	-.LPKYSLFELENGR(3)--SDKNR(3).-	Cas9_	Cas9_
T-12216-60.05	2.9646	0.00224443	0.000180694	-.MTNFDKNLPNEK(6)--QQLPEKYK(6).-	Cas9_	Cas9_
T-19050-84.97	2.95302	0.00224443	0.000186125	-.KSEETITPWNFEEVVDK(1)--QITKHVAQILDSR(4).-	Cas9_	Cas9_
T-21691-96.22	2.9115	0.00224443	0.000206971	-.NPIDFLEAKGYKEVK(9)--ERMKR(4).-	Cas9_	Cas9_
T-6495-34.80	2.9115	0.00224443	0.000206971	-.LKGSPEDNEQK(2)--LKSVK(2).-	Cas9_	Cas9_
T-13352-63.94	2.89381	0.00224443	0.000216554	-.LVDSTDKADLR(7)--LVDSTDKADLR(7).-	Cas9_	Cas9_
T-17742-79.71	2.85841	0.00224443	0.00023707	-.QEDFYPFLKDNR(9)--VKYVTEGMR(2).-	Cas9_	Cas9_
T-18666-83.37	2.78417	0.00224443	0.000286625	-.MDGTEELLVKLNR(10)--VITLKSK(5).-	Cas9_	Cas9_
T-12458-60.94	2.77876	0.00224443	0.000290619	-.MIAKSEQEIGK(4)--YDENDKLIR(6).-	Cas9_	Cas9_
T-15449-71.06	2.76991	0.00224443	0.00029727	-.TYAHLFDDKVMK(9)--NLPNEKVLPK(6).-	Cas9_	Cas9_
T-21795-96.65	2.76106	0.00224443	0.000304074	-.SSFEKNPIDFLEAK(5)--IEKILTFR(3).-	Cas9_	Cas9_
T-10502-53.49	2.74336	0.00224443	0.000318151	-.SDNVPSEEVVKK(11)--AGFIKR(5).-	Cas9_	Cas9_
T-18720-83.61	2.73826	0.00224443	0.000322333	-.KNLIGALLFDSGETAEATR(1)--GQKNSR(3).-	Cas9_	Cas9_
T-11105-55.89	2.73154	0.00224443	0.000327913	-.GKSDNVPSEEVVK(2)--VKYVTEGMR(2).-	Cas9_	Cas9_
T-9324-48.46	2.72483	0.00224443	0.000333588	-.KDFQFYK(1)--GQKNSR(3).-	Cas9_	Cas9_
T-9056-47.15	2.71681	0.00224443	0.000340498	-.SDNVPSEEVVKK(11)--GYKEVK(3).-	Cas9_	Cas9_
T-12409-60.76	2.70796	0.00224443	0.00034829	-.SKLVSDFR(2)--QQLPEKYK(6).-	Cas9_	Cas9_
T-18585-83.05	2.69128	0.00224443	0.000363475	-.TEVQTGGFSKESILPK(10)--FIKPILEK(3).-	Cas9_	Cas9_
T-14380-67.61	2.69065	0.00224443	0.000364059	-.GGLSELDKAGFIK(8)--EKIEK(2).-	Cas9_	Cas9_
T-14641-68.43	2.65487	0.00224443	0.000398936	-.YDENDKLIR(6)--YDENDKLIR(6).-	Cas9_	Cas9_
T-6697-35.86	2.64748	0.00224443	0.00040654	-.SDNVPSEEVVKK(11)--GQKNSR(3).-	Cas9_	Cas9_
T-13133-63.29	2.61871	0.00224443	0.00043758	-.MTNFDKNLPNEK(6)--KDWDPK(1).-	Cas9_	Cas9_
T-11158-56.13	2.61074	0.00224443	0.000446585	-.GKSDNVPSEEVVK(2)--EDYFKK(5).-	Cas9_	Cas9_
T-11174-56.20	2.60432	0.00224443	0.000453978	-.MIAKSEQEIGK(4)--FDNLTKAER(6).-	Cas9_	Cas9_
T-12915-62.65	2.59732	0.00224443	0.000462177	-.TEVQTGGFSKESILPK(10)--SDKNR(3).-	Cas9_	Cas9_
T-18484-82.68	2.59292	0.00224443	0.0004674	-.LPKYSLFELENGR(3)--KFDNLTK(1).-	Cas9_	Cas9_
T-10119-51.91	2.58407	0.00224443	0.000478096	-.LVDSTDKADLR(7)--GYKEVK(3).-	Cas9_	Cas9_
T-19241-85.73	2.53097	0.00224443	0.00054761	-.TEVQTGGFSKESILPK(10)--TEVQTGGFSKESILPK(10).-	Cas9_	Cas9_
T-15349-70.71	2.46903	0.00224443	0.000641579	-.LKTYAHLFDDK(2)--FKVLGNTDR(2).-	Cas9_	Cas9_
T-8215-43.23	2.46903	0.00224443	0.000641579	-.NSDKLIAR(4)--LSKSR(3).-	Cas9_	Cas9_
T-15182-70.15	2.45133	0.00224443	0.000671275	-.LVDSTDKADLR(7)--KDFQFYK(1).-	Cas9_	Cas9_
T-7835-41.39	2.44248	0.00224443	0.000686635	-.LVDSTDKADLR(7)--GQKNSR(3).-	Cas9_	Cas9_
T-20196-89.53	2.38053	0.00224443	0.000804448	-.VVDELVKVMGR(7)--VVDELVKVMGR(7).-	Cas9_	Cas9_
T-9327-48.48	2.35398	0.00224443	0.000860934	-.NSDKLIAR(4)--DKPIR(2).-	Cas9_	Cas9_
T-13606-64.91	2.34532	0.00224443	0.0008802	-.APLSASMIKR(9)--KFDNLTK(1).-	Cas9_	Cas9_
T-17971-80.58	2.33094	0.00224443	0.000913174	-.YDENDKLIR(6)--DFQFYKVR(6).-	Cas9_	Cas9_
T-16400-74.64	2.33094	0.00224443	0.000913174	-.VNTEITKAPLSASMIK(7)--FKVLGNTDR(2).-	Cas9_	Cas9_
T-13667-65.13	2.29496	0.00224443	0.00100111	-.SDNVPSEEVVKK(11)--KDFQFYK(1).-	Cas9_	Cas9_
T-16174-73.83	2.29204	0.00224443	0.00100863	-.VNTEITKAPLSASMIK(7)--ESILPKR(6).-	Cas9_	Cas9_
T-17891-80.26-2	2.28859	0.00224443	0.00101755	-.LEESFLVEEDKKHER(11)--DKQSGK(2).-	Cas9_	Cas9_
T-17891-80.26	2.28859	0.00224443	0.00101755	-.LEESFLVEEDKKHER(12)--DKQSGK(2).-	Cas9_	Cas9_
T-12452-60.93	2.28777	0.00224443	0.00101969	-.NSDKLIAR(4)--KDLIIK(1).-	Cas9_	Cas9_
T-18180-81.47	2.28319	0.00224443	0.00103171	-.VNTEITKAPLSASMIK(7)--VNTEITKAPLSASMIK(7).-	Cas9_	Cas9_
T-22704-101.03	2.24161	0.00224443	0.00114736	-.TILDFLKSDGFANR(7)--YDENDKLIR(6).-	Cas9_	Cas9_
T-20593-91.23	2.24161	0.00224443	0.00114736	-.MDGTEELLVKLNR(10)--QLLNAKLITQR(6).-	Cas9_	Cas9_
T-19063-85.02	2.23741	0.00224443	0.00115975	-.LENLIAQLPGEKK(12)--VPSKK(4).-	Cas9_	Cas9_
T-9711-50.17	2.18584	0.00224443	0.00132311	-.SDNVPSEEVVKK(11)--VMKQLK(3).-	Cas9_	Cas9_
T-18796-83.90	2.16547	0.00224443	0.00139381	-.LPKYSLFELENGR(3)--APLSASMIKR(9).-	Cas9_	Cas9_
T-14590-68.27	2.15929	0.00224443	0.00141598	-.KLVDSTDK(1)--IEKILTFR(3).-	Cas9_	Cas9_
T-13107-63.21	2.14094	0.00224443	0.00148396	-.RNSDKLIAR(5)--NSDKLIAR(4).-	Cas9_	Cas9_
T-20028-88.86	2.10072	0.00224443	0.00164455	-.MLASAGELQKGNELALPSK(10)--LESEFVYGDYKVYDVR(11).-	Cas9_	Cas9_
T-16145-73.72	2.10067	0.00224443	0.00164476	-.NPIDFLEAKGYK(9)--SDKNR(3).-	Cas9_	Cas9_
T-9826-50.67	2.09353	0.00224443	0.00167506	-.GKSDNVPSEEVVK(2)--VEKGK(3).-	Cas9_	Cas9_
T-15308-70.57	2.06195	0.00224443	0.00181578	-.FIKPILEK(3)--KFDNLTK(1).-	Cas9_	Cas9_
T-16073-73.47	2.0604	0.00224443	0.00182296	-.APLSASMIKR(9)--FIKPILEK(3).-	Cas9_	Cas9_
T-9762-50.39	2.0531	0.00224443	0.00185729	-.LKGSPEDNEQK(2)--DWDPKK(5).-	Cas9_	Cas9_
T-13011-62.92	2.02158	0.00224443	0.00201298	-.FKVLGNTDR(2)--ESILPKR(6).-	Cas9_	Cas9_
T-13110-63.22	2.01439	0.00224443	0.0020503	-.DDSIDNKVLTR(7)--DKPIR(2).-	Cas9_	Cas9_
T-19495-86.73	1.99115	0.00224443	0.00217567	-.QSGKTILDFLK(4)--NLPNEKVLPK(6).-	Cas9_	Cas9_
T-13616-64.94	1.99115	0.00224443	0.00217567	-.APLSASMIKR(9)--KLINGIR(1).-	Cas9_	Cas9_
T-16620-75.44	1.98658	0.00224443	0.00220122	-.QLLNAKLITQR(6)--QLKEDYFK(3).-	Cas9_	Cas9_
T-17631-79.31	1.9823	0.00224443	0.00222539	-.IEEGIKELGSQILK(6)--KLVDSTDK(1).-	Cas9_	Cas9_
T-10201-52.26	1.9823	0.00224443	0.00222539	-.GKSDNVPSEEVVK(2)--VTVKQLK(4).-	Cas9_	Cas9_
T-10424-53.23	1.97345	0.00224443	0.00227626	-.SDNVPSEEVVKK(11)--NSDKLIAR(4).-	Cas9_	Cas9_
T-10582-53.82	1.94964	0.00224443	0.00241894	-.GKSDNVPSEEVVK(2)--GKSDNVPSEEVVK(2).-	Cas9_	Cas9_
T-15626-71.73	1.94631	0.00224443	0.00243961	-.DDSIDNKVLTR(7)--MKNYWR(2).-	Cas9_	Cas9_
T-10158-52.08	1.94245	0.00224443	0.00246379	-.KGILQTVK(1)--DKPIR(2).-	Cas9_	Cas9_
T-12100-59.58	1.93805	0.00224443	0.00249158	-.LVDSTDKADLR(7)--AGFIKR(5).-	Cas9_	Cas9_
T-17274-77.92	1.92035	0.00224443	0.00260675	-.DLIIKLPK(5)--ESILPKR(6).-	Cas9_	Cas9_
T-18440-82.52	1.88489	0.00224443	0.00285373	-.MLASAGELQKGNELALPSK(10)--MLASAGELQKGNELALPSK(10).-	Cas9_	Cas9_
T-16575-75.28	1.8777	0.00224443	0.00290661	-.FDNLTKAER(6)--DFQFYKVR(6).-	Cas9_	Cas9_
T-15124-69.96	1.86577	0.00224443	0.00299645	-.DDSIDNKVLTR(7)--KGILQTVK(1).-	Cas9_	Cas9_
T-7291-38.89	1.84892	0.00224443	0.00312812	-.SEQEIGKATAK(7)--KMIAK(1).-	Cas9_	Cas9_
T-13412-64.15	1.83893	0.00224443	0.00320892	-.SKLVSDFR(2)--KDWDPK(1).-	Cas9_	Cas9_
T-19630-87.23	1.79866	0.00224443	0.00355615	-.KSEETITPWNFEEVVDK(1)--KDWDPK(1).-	Cas9_	Cas9_
T-12178-59.91	1.78761	0.00224443	0.00365778	-.QITKHVAQILDSR(4)--QQLPEKYK(6).-	Cas9_	Cas9_
T-11863-58.69	1.78761	0.00224443	0.00365778	-.QLLNAKLITQR(6)--EKIEK(2).-	Cas9_	Cas9_
T-11989-59.15	1.77876	0.00224443	0.00374129	-.FDNLTKAER(6)--FDNLTKAER(6).-	Cas9_	Cas9_
T-14327-67.42	1.74101	0.00224443	0.00411943	-.LENLIAQLPGEKK(12)--IIKDK(3).-	Cas9_	Cas9_
T-15350-70.71	1.71681	0.00224443	0.00438153	-.SKLVSDFR(2)--SKLVSDFR(2).-	Cas9_	Cas9_
T-19354-86.14	1.69799	0.00224443	0.00459695	-.NPIDFLEAKGYK(9)--KFDNLTK(1).-	Cas9_	Cas9_
T-12480-61.04	1.69799	0.00224443	0.00459695	-.KLINGIR(1)--KFDNLTK(1).-	Cas9_	Cas9_
T-10519-53.56	1.69027	0.00224443	0.00468831	-.FIKPILEK(3)--SDKNR(3).-	Cas9_	Cas9_
T-9423-48.89	1.66906	0.00224443	0.00494858	-.VMKQLK(3)--AGFIKR(5).-	Cas9_	Cas9_
T-18239-81.72	1.66443	0.00224443	0.00500738	-.QEDFYPFLKDNR(9)--EDYFKK(5).-	Cas9_	Cas9_
T-14774-68.86	1.63309	0.00224443	0.00542352	-.LKTYAHLFDDK(2)--ESILPKR(6).-	Cas9_	Cas9_
T-17534-78.89	1.62416	0.00224443	0.00554833	-.LENLIAQLPGEKK(12)--DWDPKK(5).-	Cas9_	Cas9_
T-10295-52.69	1.61947	0.00224443	0.00561503	-.QLKEDYFK(3)--KVTVK(1).-	Cas9_	Cas9_
T-20526-90.96	1.61074	0.00224443	0.00574128	-.SVKELLGITIMER(3)--NLPNEKVLPK(6).-	Cas9_	Cas9_
T-14785-68.88	1.61062	0.00224443	0.00574301	-.QEDFYPFLKDNR(9)--VPSKK(4).-	Cas9_	Cas9_
T-14226-67.14	1.60177	0.00224443	0.0058739	-.APLSASMIKR(9)--RNSDKLIAR(5).-	Cas9_	Cas9_
T-9074-47.22	1.59292	0.00224443	0.00600775	-.MKNYWR(2)--LSKSR(3).-	Cas9_	Cas9_
T-14265-67.24	1.58407	0.00224443	0.00614464	-.MTNFDKNLPNEK(6)--MTNFDKNLPNEK(6).-	Cas9_	Cas9_
T-7923-41.82	1.52518	0.00224443	0.00713803	-.SEQEIGKATAK(7)--SEQEIGKATAK(7).-	Cas9_	Cas9_
T-12579-61.43	1.48993	0.00224443	0.00780734	-.KGILQTVK(1)--MKNYWR(2).-	Cas9_	Cas9_
T-23581-105.30	1.48322	0.00224443	0.00794168	-.SSFEKNPIDFLEAK(5)--SSFEKNPIDFLEAK(5).-	Cas9_	Cas9_
T-15567-71.49	1.40708	0.00224443	0.00963623	-.YPKLESEFVYGDYK(3)--IIKDK(3).-	Cas9_	Cas9_
T-15220-70.26	1.38255	0.00224443	0.0102551	-.LEESFLVEEDKK(11)--VKYVTEGMR(2).-	Cas9_	Cas9_
T-15545-71.41-2	1.36691	0.00224443	0.0106702	-.SDNVPSEEVVKKMK(11)--KDFQFYK(1).-	Cas9_	Cas9_
T-15545-71.41	1.36691	0.00224443	0.0106702	-.SDNVPSEEVVKKMK(12)--KDFQFYK(1).-	Cas9_	Cas9_
T-14011-66.44	1.36283	0.00224443	0.010781	-.LENLIAQLPGEKK(12)--LKSVK(2).-	Cas9_	Cas9_
T-6579-35.24	1.3557	0.00224443	0.0109776	-.LKGSPEDNEQK(2)--IIKDK(3).-	Cas9_	Cas9_
T-11262-56.59	1.35398	0.00224443	0.0110256	-.KDLIIK(1)--DKPIR(2).-	Cas9_	Cas9_
T-16284-74.18	1.35252	0.00224443	0.0110666	-.YDEHHQDLTLLKALVR(12)--SEQEIGKATAK(7).-	Cas9_	Cas9_
T-10409-53.19	1.34899	0.00224443	0.011166	-.QLKEDYFK(3)--EKIEK(2).-	Cas9_	Cas9_
T-11527-57.57	1.33557	0.00224443	0.0115524	-.LEESFLVEEDKK(11)--VPSKK(4).-	Cas9_	Cas9_
T-15735-72.13	1.31858	0.00224443	0.0120604	-.SEQEIGKATAK(7)--DNREKIEK(5).-	Cas9_	Cas9_
T-11594-57.83	1.31858	0.00224443	0.0120604	-.LVDSTDKADLR(7)--NSDKLIAR(4).-	Cas9_	Cas9_
T-8175-43.05	1.28319	0.00224443	0.0131912	-.VKYVTEGMR(2)--VPSKK(4).-	Cas9_	Cas9_
T-11619-57.90	1.25664	0.00224443	0.0141076	-.QLLNAKLITQR(6)--KVTVK(1).-	Cas9_	Cas9_
T-5772-31.03	1.2518	0.00224443	0.0142812	-.GQKNSR(3)--AGFIKR(5).-	Cas9_	Cas9_
T-7989-42.12	1.23894	0.00224443	0.0147531	-.VITLKSK(5)--EKIEK(2).-	Cas9_	Cas9_
T-7697-40.83	1.23022	0.00224443	0.0150819	-.VLSAYNKHR(7)--KLVDSTDK(1).-	Cas9_	Cas9_
T-13817-65.67	1.19469	0.00224443	0.0164974	-.MKNYWR(2)--KDLIIK(1).-	Cas9_	Cas9_
T-23606-105.42	1.18584	0.00224443	0.0168699	-.KPAFLSGEQKK(10)--NLPNEKVLPK(6).-	Cas9_	Cas9_
T-13632-65.00	1.15929	0.00224443	0.0180378	-.FKVLGNTDR(2)--FKVLGNTDR(2).-	Cas9_	Cas9_
T-10700-54.21	1.11511	0.00224443	0.0201605	-.QQLPEKYK(6)--KDWDPK(1).-	Cas9_	Cas9_
T-9359-48.63	1.0885	0.00224443	0.0215555	-.KDLIIK(1)--LSKSR(3).-	Cas9_	Cas9_
T-21048-93.28	1.07914	0.00224443	0.0220683	-.TILDFLKSDGFANR(7)--GQKNSRERMK(3).-	Cas9_	Cas9_
T-10840-54.75	1.0708	0.00224443	0.0225353	-.MKNYWR(2)--DKPIR(2).-	Cas9_	Cas9_
T-7741-41.02	1.0708	0.00224443	0.0225353	-.NLPNEKVLPK(6)--HSIKK(4).-	Cas9_	Cas9_
T-10524-53.57	1.06475	0.00224443	0.0228801	-.SDNVPSEEVVKK(11)--SDNVPSEEVVKK(11).-	Cas9_	Cas9_
T-5168-27.86	1.03597	0.00224443	0.0245924	-.VMKQLK(3)--GQKNSR(3).-	Cas9_	Cas9_
T-9812-50.61	1.01439	0.00224443	0.0259584	-.FKVLGNTDR(2)--KMIAK(1).-	Cas9_	Cas9_
T-11077-55.79	1.00885	0.00224443	0.0263208	-.SDNVPSEEVVKKMK(11)--NSDKLIAR(4).-	Cas9_	Cas9_
T-8884-46.37	1	0.00224443	0.02691	-.APLSASMIKR(9)--SDKNR(3).-	Cas9_	Cas9_
T-7713-40.90	0.99115	0.00224443	0.0275121	-.KLINGIR(1)--SDKNR(3).-	Cas9_	Cas9_
T-11666-58.03	0.971223	0.00224443	0.0289165	-.TYAHLFDDKVMK(9)--DKQSGK(2).-	Cas9_	Cas9_
T-14223-67.13	0.959732	0.00224443	0.0297578	-.APLSASMIKR(9)--APLSASMIKR(9).-	Cas9_	Cas9_
T-18580-83.03	0.946309	0.00224443	0.0307708	-.YDEHHQDLTLLKALVR(12)--FKVLGNTDR(2).-	Cas9_	Cas9_
T-17383-78.30	0.938053	0.00224443	0.0314105	-.MTNFDKNLPNEK(6)--KFDNLTK(1).-	Cas9_	Cas9_
T-20018-88.82	0.929204	0.00224443	0.0321105	-.QEDFYPFLKDNR(9)--LEESFLVEEDKK(11).-	Cas9_	Cas9_
T-13094-63.17	0.913669	0.00224443	0.0333761	-.YDENDKLIR(6)--FDNLTKAER(6).-	Cas9_	Cas9_
T-11881-58.75	0.893805	0.00224443	0.0350651	-.LKTYAHLFDDK(2)--LSKSR(3).-	Cas9_	Cas9_
T-13973-66.26	0.884892	0.00224443	0.0358497	-.KPAFLSGEQK(1)--KPAFLSGEQK(1).-	Cas9_	Cas9_
T-11660-58.01	0.879195	0.00224443	0.0363601	-.LVDSTDKADLR(7)--MKNYWR(2).-	Cas9_	Cas9_
T-20461-90.66	0.849558	0.00224443	0.0391304	-.DFQFYKVR(6)--DFQFYKVR(6).-	Cas9_	Cas9_
T-17548-78.96	0.81295	0.00224443	0.0428342	-.QEDFYPFLKDNR(9)--VEKGK(3).-	Cas9_	Cas9_
T-9585-49.62	0.79646	0.00224443	0.0446106	-.DWDPKK(5)--LKSVK(2).-	Cas9_	Cas9_
T-17479-78.68	0.771812	0.00224443	0.0473983	-.QSGKTILDFLK(4)--DKQSGK(2).-	Cas9_	Cas9_
T-17378-78.29	0.748201	0.00224443	0.0502244	-.DDSIDNKVLTR(7)--DDSIDNKVLTR(7).-	Cas9_	Cas9_
T-15099-69.87	0.733813	0.00224443	0.0520247	-.YPKLESEFVYGDYK(3)--LKSVK(2).-	Cas9_	Cas9_
T-20847-92.35	0.71223	0.00224443	0.0548409	-.NPIDFLEAKGYK(9)--FIKPILEK(3).-	Cas9_	Cas9_
T-8676-45.39	0.691275	0.00224443	0.0577133	-.GYKEVK(3)--AGFIKR(5).-	Cas9_	Cas9_
T-13166-63.41	0.681416	0.00224443	0.0591135	-.LVDSTDKADLR(7)--KKDWDPKK(7).-	Cas9_	Cas9_
T-12248-60.16	0.59292	0.00224443	0.0731952	-.MTNFDKNLPNEK(6)--FKVLGNTDR(2).-	Cas9_	Cas9_
T-7949-41.94	0.582734	0.00224443	0.0750037	-.VITLKSK(5)--KVTVK(1).-	Cas9_	Cas9_
T-12826-62.33	0.566372	0.00224443	0.0779959	-.SDKNRGKSDNVPSEEVVK(3)--KDWDPK(1).-	Cas9_	Cas9_
T-12983-62.84-2	0.548673	0.00224443	0.0813569	-.SDKNRGKSDNVPSEEVVK(7)--KDWDPK(1).-	Cas9_	Cas9_
T-10609-53.92	0.532374	0.00224443	0.0845697	-.RNSDKLIAR(5)--EKIEK(2).-	Cas9_	Cas9_
T-7386-39.34	0.530973	0.00224443	0.0848512	-.KFDNLTK(1)--SDKNR(3).-	Cas9_	Cas9_
T-13590-64.85	0.52518	0.00224443	0.0860247	-.QLKEDYFK(3)--VITLKSK(5).-	Cas9_	Cas9_
T-10674-54.10	0.504425	0.00224443	0.0903522	-.RNSDKLIAR(5)--KYPK(1).-	Cas9_	Cas9_
T-14838-69.04	0.409396	0.00224443	0.112806	-.HKPENIVIEMAR(2)--HKPENIVIEMAR(2).-	Cas9_	Cas9_
T-7953-41.96	0.380531	0.00224443	0.120552	-.ENQTTQKGQK(7)--KKLVDSTDK(2).-	Cas9_	Cas9_
T-12337-60.49	0.371681	0.00609569	0.12302	-.ESILPKR(6)--ESILPKR(6).-	Cas9_	Cas9_
T-15060-69.74	0.369128	0.00609569	0.12374	-.YPKLESEFVYGDYK(3)--KVTVK(1).-	Cas9_	Cas9_
T-8977-46.78	0.366906	0.00609569	0.12437	-.NLPNEKVLPK(6)--DKQSGK(2).-	Cas9_	Cas9_
T-10070-51.70	0.362832	0.00609569	0.125532	-.QQLPEKYK(6)--QQLPEKYK(6).-	Cas9_	Cas9_
T-16548-75.17	0.355705	0.00609569	0.127588	-.FDNLTKAER(6)--GQKNSRER(3).-	Cas9_	Cas9_
T-11924-58.91	0.352518	0.00609569	0.128516	-.VKYVTEGMR(2)--EDYFKK(5).-	Cas9_	Cas9_
T-19136-85.28	0.327434	0.00609569	0.136034	-.RMLASAGELQKGNELALPSK(11)--KPAFLSGEQK(1).-	Cas9_	Cas9_
T-21262-94.22	0.309353	0.00609569	0.141688	-.GGLSELDKAGFIKR(8)--IIKDK(3).-	Cas9_	Cas9_
T-13656-65.09	0.309353	0.00609569	0.141688	-.RNSDKLIAR(5)--NSRERMKR(7).-	Cas9_	Cas9_
T-14320-67.40	0.302013	0.00609569	0.14404	-.DDSIDNKVLTR(7)--HRDKPIR(4).-	Cas9_	Cas9_
T-14741-68.77	0.273381	0.00609569	0.153539	-.SKLVSDFR(2)--GQKNSRER(3).-	Cas9_	Cas9_
T-8955-46.69	0.273381	0.00609569	0.153539	-.SDNVPSEEVVKKMK(12)--EVKK(3).-	Cas9_	Cas9_
T-8955-46.69-2	0.273381	0.00609569	0.153539	-.SDNVPSEEVVKKMK(11)--EVKK(3).-	Cas9_	Cas9_
T-16198-73.92	0.266187	0.00609569	0.156008	-.DDSIDNKVLTR(7)--KDLIIK(1).-	Cas9_	Cas9_
T-17827-80.02	0.251799	0.00609569	0.161046	-.LEESFLVEEDKK(11)--LEESFLVEEDKK(11).-	Cas9_	Cas9_
T-7804-41.26	0.251799	0.00609569	0.161046	-.NSDKLIAR(4)--RKNR(2).-	Cas9_	Cas9_
T-11250-56.54	0.244604	0.00609569	0.163616	-.SDNVPSEEVVKKMK(12)--NSDKLIAR(4).-	Cas9_	Cas9_
T-14388-67.63	0.228188	0.00609569	0.169609	-.QSGKTILDFLK(4)--HSIKK(4).-	Cas9_	Cas9_
T-12410-60.76	0.223022	0.00609569	0.171533	-.KFDNLTK(1)--KFDNLTK(1).-	Cas9_	Cas9_
T-12208-60.02	0.223022	0.00609569	0.171533	-.ESILPKRNSDK(6)--LSKSR(3).-	Cas9_	Cas9_
T-9249-48.09	0.215827	0.00962349	0.174241	-.ESILPKR(6)--KMIAK(1).-	Cas9_	Cas9_
T-12619-61.57	0.214765	0.00962349	0.174644	-.SDNVPSEEVVKK(11)--KQYR(1).-	Cas9_	Cas9_
T-12391-60.70	0.20354	0.00962349	0.178947	-.NSDKLIARKK(9)--QLKRR(3).-	Cas9_	Cas9_
T-12639-61.65	0.194631	0.00962349	0.182424	-.VLSAYNKHR(7)--IEKILTFR(3).-	Cas9_	Cas9_
T-10261-52.54	0.194631	0.00962349	0.182424	-.AGFIKR(5)--AGFIKR(5).-	Cas9_	Cas9_
T-14415-67.70	0.18705	0.00962349	0.185425	-.SEQEIGKATAK(7)--NSDKLIAR(4).-	Cas9_	Cas9_
T-16868-76.32	0.172662	0.00962349	0.19123	-.LINGIRDKQSGK(8)--QLKRR(3).-	Cas9_	Cas9_
T-4530-24.47	0.167785	0.00962349	0.19323	-.GYKEVK(3)--GQKNSR(3).-	Cas9_	Cas9_
T-15313-70.59	0.151079	0.00962349	0.200208	-.FIKPILEK(3)--KLINGIR(1).-	Cas9_	Cas9_
T-19666-87.38	0.123894	0.00962349	0.211978	-.NSDKLIARK(4)--FKVLGNTDR(2).-	Cas9_	Cas9_
T-18919-84.41	0.107914	0.00962349	0.219139	-.SKLVSDFR(2)--VMKQLKR(6).-	Cas9_	Cas9_
T-12959-62.77	0.106195	0.00962349	0.21992	-.MNTKYDENDKLIR(4)--QQLPEKYK(6).-	Cas9_	Cas9_
T-12959-62.77-2	0.106195	0.00962349	0.21992	-.MNTKYDENDKLIR(10)--QQLPEKYK(6).-	Cas9_	Cas9_
T-18680-83.43	0.0973451	0.013202	0.223973	-.MDGTEELLVKLNR(10)--VPSKK(4).-	Cas9_	Cas9_
T-17236-77.79	0.0973451	0.013202	0.223973	-.SEQEIGKATAK(7)--KKLVDSTDK(2).-	Cas9_	Cas9_
T-18019-80.77	0.0791367	0.013202	0.232483	-.YDENDKLIR(6)--GQKNSRER(3).-	Cas9_	Cas9_
T-6565-35.17	0.0791367	0.013202	0.232483	-.LSKSR(3)--DKPIR(2).-	Cas9_	Cas9_
T-17760-79.77	0.0707965	0.013202	0.236459	-.ENQTTQKGQK(7)--DLIIKLPK(5).-	Cas9_	Cas9_
T-14095-66.73	-0.00719424	0.0205662	0.275913	-.SDNVPSEEVVKKMK(11)--KDWDPKK(1).-	Cas9_	Cas9_
T-14095-66.73-2	-0.00719424	0.0205662	0.275913	-.SDNVPSEEVVKKMK(12)--KDWDPKK(1).-	Cas9_	Cas9_
T-10775-54.50	-0.0143885	0.0274151	0.279755	-.MIAKSEQEIGK(4)--MIAKSEQEIGK(4).-	Cas9_	Cas9_
T-10398-53.16	-0.0265487	0.0274151	0.286322	-.SKLVSDFR(2)--KKDWDPKK(7).-	Cas9_	Cas9_
T-9765-50.40	-0.0353982	0.0274151	0.291159	-.DWDPKK(5)--IIKDK(3).-	Cas9_	Cas9_
T-6320-33.91	-0.0353982	0.0274151	0.291159	-.KVTVK(1)--IIKDK(3).-	Cas9_	Cas9_
T-15546-71.41	-0.0431655	0.0274151	0.295445	-.ESILPKRNSDK(6)--SDKNR(3).-	Cas9_	Cas9_
T-19830-88.01	-0.0469799	0.0274151	0.297563	-.VSSFRVKENFDK(7)--ENFDKAR(5).-	sp|RETBP_HUMAN|_	sp|RETBP_HUMAN|_
T-19162-85.39	-0.0619469	0.0309517	0.305958	-.ENQTTQKGQKNSRER(10)--KQYRSTK(1).-	Cas9_	Cas9_
T-11557-57.69	-0.0805369	0.0340922	0.316569	-.VKYVTEGMR(2)--VKYVTEGMR(2).-	Cas9_	Cas9_
T-5112-27.58	-0.0805369	0.0340922	0.316569	-.KVTVK(1)--EKIEK(2).-	Cas9_	Cas9_
T-18842-84.08	-0.0872483	0.0340922	0.320447	-.SKLVSDFR(2)--KLVDSTDK(1).-	Cas9_	Cas9_
T-9935-51.10	-0.0939597	0.0340922	0.324351	-.VLSAYNKHR(7)--NSDKLIAR(4).-	Cas9_	Cas9_
T-17390-78.33	-0.0973451	0.0366262	0.32633	-.MIAKSEQEIGK(4)--AGFIKR(5).-	Cas9_	Cas9_
T-12367-60.61	-0.107914	0.0366262	0.332546	-.NRGKSDNVPSEEVVK(4)--EDYFKK(5).-	Cas9_	Cas9_
T-19782-87.83	-0.115044	0.0366262	0.336773	-.VLTRSDKNRGK(7)--FDNLTKAER(6).-	Cas9_	Cas9_
T-13087-63.15	-0.115044	0.0366262	0.336773	-.RNSDKLIAR(5)--KVTVK(1).-	Cas9_	Cas9_
T-13293-63.77	-0.123894	0.0366262	0.342056	-.NLPNEKVLPK(6)--NLPNEKVLPK(6).-	Cas9_	Cas9_
T-19228-85.68	-0.127517	0.0366262	0.34423	-.VTVKQLKEDYFK(4)--KDFQFYK(1).-	Cas9_	Cas9_
T-2257-12.22	-0.143885	0.0366262	0.354131	-.GQKNSR(3)--GQKNSR(3).-	Cas9_	Cas9_
T-14544-68.13	-0.150442	0.0366262	0.358132	-.MTNFDKNLPNEK(6)--GYKEVKK(3).-	Cas9_	Cas9_
T-22834-101.63	-0.159292	0.0392892	0.363563	-.KAIVDLLFKTNR(1)--QLKEDYFKK(8).-	Cas9_	Cas9_
T-12405-60.74	-0.172662	0.0392892	0.371829	-.EVKKDLIIK(3)--RKNR(2).-	Cas9_	Cas9_
T-7772-41.17	-0.172662	0.0392892	0.371829	-.SDKNRGK(3)--LSKSR(3).-	Cas9_	Cas9_
T-14471-67.87	-0.18705	0.0392892	0.380805	-.KMKNYWR(3)--KDWDPK(1).-	Cas9_	Cas9_
T-16669-75.65	-0.201342	0.0392892	0.389793	-.SDNVPSEEVVKK(11)--ERMKR(4).-	Cas9_	Cas9_
T-14664-68.51	-0.208633	0.0392892	0.394404	-.MNTKYDENDK(4)--VMKQLKRR(6).-	Cas9_	Cas9_
T-13089-63.16	-0.212389	0.0424126	0.396786	-.SEQEIGKATAK(7)--KTEVQTGGFSK(1).-	Cas9_	Cas9_
T-10997-55.45	-0.221477	0.0424126	0.402564	-.SDNVPSEEVVKKMK(11)--MKNYWR(2).-	Cas9_	Cas9_
T-11876-58.73	-0.230088	0.052228	0.40806	-.LKTYAHLFDDK(2)--KMIAK(1).-	Cas9_	Cas9_
T-11838-58.59	-0.230216	0.052228	0.408141	-.SDKNRGK(3)--KMKNYWR(3).-	Cas9_	Cas9_
T-17048-77.02	-0.241611	0.0587642	0.415439	-.KMIAKSEQEIGK(5)--GKSKK(4).-	Cas9_	Cas9_
T-15662-71.83	-0.248322	0.0612971	0.419749	-.MTNFDKNLPNEK(6)--MKNYWR(2).-	Cas9_	Cas9_
T-10164-52.11	-0.261745	0.0612971	0.428393	-.SDNVPSEEVVKKMK(11)--EKIEK(2).-	Cas9_	Cas9_
T-18807-83.93	-0.266187	0.0612971	0.431259	-.GKSDNVPSEEVVKKMK(13)--FDNLTKAER(6).-	Cas9_	Cas9_
T-12305-60.36	-0.268456	0.0612971	0.432724	-.KFDNLTKAER(7)--FKVLGNTDR(2).-	Cas9_	Cas9_
T-16021-73.26	-0.302013	0.0643951	0.45444	-.QQLPEKYK(6)--KFDNLTK(1).-	Cas9_	Cas9_
T-13346-63.92	-0.309353	0.0674728	0.459195	-.APLSASMIKR(9)--DKQSGK(2).-	Cas9_	Cas9_
T-13328-63.86-2	-0.309735	0.0702998	0.459442	-.TEVQTGGFSKESILPK(10)--KKDWDPKK(2).-	Cas9_	Cas9_
T-13328-63.86	-0.309735	0.0702998	0.459442	-.TEVQTGGFSKESILPK(10)--KKDWDPKK(7).-	Cas9_	Cas9_
T-13060-63.06	-0.318584	0.0733281	0.465174	-.DNREKIEK(5)--KKDWDPK(1).-	Cas9_	Cas9_
T-23764-106.24	-0.322148	0.0763368	0.467481	-.MNTKYDENDKLIR(4)--RNSDKLIAR(5).-	Cas9_	Cas9_
T-10607-53.91	-0.328859	0.0788159	0.471823	-.QLKEDYFK(3)--LKRTAR(2).-	Cas9_	Cas9_
T-10820-54.68	-0.330935	0.0788159	0.473166	-.KLVDSTDKADLR(8)--VEKGK(3).-	Cas9_	Cas9_
T-15204-70.22	-0.336283	0.0788159	0.476623	-.NSRERMKR(7)--LKRTARR(2).-	Cas9_	Cas9_
T-21370-94.74	-0.359712	0.0867878	0.491722	-.GGLSELDKAGFIKR(13)--IIKDK(3).-	Cas9_	Cas9_
T-19917-88.39	-0.362416	0.0867878	0.493459	-.GGLSELDKAGFIK(8)--DNREKIEK(5).-	Cas9_	Cas9_
T-18896-84.32	-0.366906	0.0867878	0.49634	-.FKVLGNTDRHSIKK(13)--KLVDSTDK(1).-	Cas9_	Cas9_
T-20004-88.76	-0.371681	0.0867878	0.499399	-.YVTEGMRKPAFLSGEQK(8)--VLGNTDRHSIKK(11).-	Cas9_	Cas9_
T-2792-15.09	-0.380531	0.0867878	0.505055	-.DKQSGK(2)--HSIKK(4).-	Cas9_	Cas9_
T-15017-69.60	-0.38255	0.0867878	0.506343	-.YKEIFFDQSK(2)--FKVLGNTDR(2).-	Cas9_	Cas9_
T-16887-76.37	-0.389381	0.0879992	0.510691	-.KSEETITPWNFEEVVDK(1)--SDKNR(3).-	Cas9_	Cas9_
T-16383-74.58	-0.389381	0.0879992	0.510691	-.RNSDKLIAR(5)--LIARKK(5).-	Cas9_	Cas9_
T-15613-71.67	-0.395683	0.0879992	0.514692	-.SKLVSDFR(2)--NSRERMKR(7).-	Cas9_	Cas9_
T-16031-73.30	-0.402685	0.0879992	0.519121	-.SKLVSDFR(2)--DFQFYKVR(6).-	Cas9_	Cas9_
T-18656-83.33	-0.40708	0.0879992	0.521893	-.KRMLASAGELQK(1)--ERMKR(4).-	Cas9_	Cas9_
T-15531-71.36	-0.40708	0.0879992	0.521893	-.QEDFYPFLKDNR(9)--KDWDPKK(1).-	Cas9_	Cas9_
T-15039-69.67	-0.416107	0.0879992	0.527565	-.MTNFDKNLPNEK(6)--GQKNSR(3).-	Cas9_	Cas9_
T-19072-85.05	-0.438849	0.0997292	0.541706	-.MTNFDKNLPNEK(6)--NLPNEKVLPK(6).-	Cas9_	Cas9_
T-18967-84.62	-0.442478	0.0997292	0.543941	-.KKLVDSTDK(2)--IEKILTFR(3).-	Cas9_	Cas9_
T-13513-64.53	-0.442953	0.102482	0.544233	-.KLVDSTDKADLR(8)--KQYR(1).-	Cas9_	Cas9_
T-18446-82.54	-0.456376	0.110978	0.552437	-.ENQTTQKGQKNSR(7)--EVKVITLK(3).-	Cas9_	Cas9_
T-13146-63.34	-0.456376	0.110978	0.552437	-.MKNYWR(2)--MKNYWR(2).-	Cas9_	Cas9_
T-19384-86.26	-0.467626	0.113672	0.559237	-.RNSDKLIAR(5)--DFQFYKVR(6).-	Cas9_	Cas9_
T-14666-68.51	-0.477876	0.11635	0.565368	-.RNSDKLIAR(5)--LKRTAR(2).-	Cas9_	Cas9_
T-8560-44.83	-0.486726	0.122023	0.57061	-.AASMDKK(6)--GQKNSR(3).-	Cas9_	Cas9_
T-20734-91.83	-0.503597	0.129115	0.58046	-.MLASAGELQKGNELALPSK(10)--KVTVK(1).-	Cas9_	Cas9_
T-15336-70.67	-0.516779	0.129115	0.588019	-.QQLPEKYK(6)--KDFQFYK(1).-	Cas9_	Cas9_
T-7677-40.73	-0.52349	0.129115	0.59182	-.KLVDSTDK(1)--SDKNRGK(3).-	Cas9_	Cas9_
T-11730-58.27	-0.52518	0.129115	0.592772	-.DDSIDNKVLTR(7)--KDWDPKK(6).-	Cas9_	Cas9_
T-12131-59.70	-0.530973	0.129115	0.596019	-.HKPENIVIEMAR(2)--SDKNR(3).-	Cas9_	Cas9_
T-13841-65.74	-0.546763	0.137609	0.604735	-.LVDSTDKADLR(7)--DDSIDNKVLTR(7).-	Cas9_	Cas9_
T-17245-77.83	-0.566372	0.139331	0.615281	-.MTNFDKNLPNEK(6)--KKDWDPKK(7).-	Cas9_	Cas9_
T-14945-69.37	-0.568345	0.139331	0.616325	-.GKSDNVPSEEVVK(2)--NSDKLIAR(4).-	Cas9_	Cas9_
T-11360-56.99	-0.568345	0.139331	0.616325	-.GAASMDKK(7)--DLIIKLPK(5).-	Cas9_	Cas9_
T-19989-88.70	-0.61745	0.153095	0.641188	-.KSEETITPWNFEEVVDK(1)--SDKNRGK(3).-	Cas9_	Cas9_
T-19134-85.27	-0.61745	0.153095	0.641188	-.NSDKLIAR(4)--KKDWDPKK(7).-	Cas9_	Cas9_
T-15760-72.24	-0.619469	0.161371	0.642163	-.EVKKDLIIK(3)--DKPIR(2).-	Cas9_	Cas9_
T-17691-79.53	-0.624161	0.162858	0.644415	-.NLPNEKVLPK(6)--KLKSVK(3).-	Cas9_	Cas9_
T-11424-57.23	-0.630872	0.162858	0.647601	-.ESILPKRNSDK(6)--GQKNSR(3).-	Cas9_	Cas9_
T-18477-82.65	-0.637168	0.162858	0.650551	-.MDGTEELLVKLNR(10)--LSKSR(3).-	Cas9_	Cas9_
T-16495-75.00-5	-0.654676	0.169549	0.658558	-.SDNVPSEEVVKKMKNYWR(12)--EVKK(3).-	Cas9_	Cas9_
T-16495-75.00-4	-0.654676	0.169549	0.658558	-.SDNVPSEEVVKKMKNYWR(14)--EVKK(3).-	Cas9_	Cas9_
T-16495-75.00-6	-0.654676	0.169549	0.658558	-.SDNVPSEEVVKKMKNYWR(11)--EVKK(3).-	Cas9_	Cas9_
T-21440-95.10	-0.657718	0.169549	0.659919	-.FNASLGTYHDLLKIIKDK(16)--VPSKK(4).-	Cas9_	Cas9_
T-14913-69.26	-0.663717	0.17759	0.662578	-.MNTKYDENDK(4)--APLSASMIKR(9).-	Cas9_	Cas9_
T-14374-67.59	-0.676259	0.181723	0.668029	-.DDSIDNKVLTRSDKNR(7)--DWDPKK(5).-	Cas9_	Cas9_
T-13641-65.03	-0.677852	0.181723	0.668711	-.LKTYAHLFDDK(2)--VPSKK(4).-	Cas9_	Cas9_
T-13040-63.00	-0.677852	0.181723	0.668711	-.VLTRSDKNR(7)--KDFQFYK(1).-	Cas9_	Cas9_
T-12812-62.29	-0.681416	0.184022	0.670227	-.YDENDKLIR(6)--SDKNRGK(3).-	Cas9_	Cas9_
T-15192-70.18	-0.697987	0.189108	0.677121	-.TKYNALKTPDK(7)--KYWGSR(1).-	sp|CTRB_BOVIN|_	sp|CTRB_BOVIN|_
T-18247-81.75	-0.704698	0.192553	0.679841	-.YPTIYHLRKK(9)--KYPK(1).-	Cas9_	Cas9_
T-22010-97.59	-0.705036	0.192553	0.679977	-.QEDFYPFLKDNR(9)--QEDFYPFLKDNR(9).-	Cas9_	Cas9_
T-21522-95.45	-0.705036	0.192553	0.679977	-.GKSDNVPSEEVVK(2)--MTNFDKNLPNEK(6).-	Cas9_	Cas9_
T-7324-39.04	-0.705036	0.192553	0.679977	-.VLSAYNKHR(7)--VLSAYNKHR(7).-	Cas9_	Cas9_
T-21833-96.80	-0.716814	0.193714	0.684646	-.KDFQFYKVR(7)--KDWDPKK(1).-	Cas9_	Cas9_
T-20073-89.02	-0.716814	0.193714	0.684646	-.TILDFLKSDGFANR(7)--KHER(1).-	Cas9_	Cas9_
T-15369-70.77	-0.716814	0.193714	0.684646	-.SDNVPSEEVVKK(11)--RKNR(2).-	Cas9_	Cas9_
T-18489-82.69	-0.724832	0.195923	0.687752	-.GKSDNVPSEEVVK(2)--NSDKLIARK(4).-	Cas9_	Cas9_
T-15304-70.56	-0.734513	0.197043	0.691426	-.KMIAKSEQEIGK(5)--KQYR(1).-	Cas9_	Cas9_
T-12985-62.84	-0.734513	0.197043	0.691426	-.YDENDKLIR(6)--VLTRSDKNR(7).-	Cas9_	Cas9_
T-10426-53.23	-0.734513	0.197043	0.691426	-.KKDWDPKK(7)--KDFQFYK(1).-	Cas9_	Cas9_
T-14150-66.88	-0.743363	0.199219	0.694711	-.GAASMDKK(7)--KQYRSTK(1).-	Cas9_	Cas9_
T-18257-81.79	-0.744966	0.20084	0.695299	-.LVSDFRKDFQFYK(7)--DKQSGK(2).-	Cas9_	Cas9_
T-14722-68.73	-0.748201	0.20084	0.696478	-.YDENDKLIR(6)--FKVLGNTDR(2).-	Cas9_	Cas9_
T-14869-69.13	-0.751678	0.202444	0.697734	-.DDSIDNKVLTRSDK(7)--MKNYWR(2).-	Cas9_	Cas9_
T-18048-80.89	-0.752212	0.202444	0.697926	-.KVLSMPQVNIVKK(12)--SDKNRGK(3).-	Cas9_	Cas9_
T-21910-97.13	-0.755396	0.204577	0.699066	-.GKSDNVPSEEVVK(2)--TYAHLFDDKVMK(9).-	Cas9_	Cas9_
T-15534-71.37	-0.758389	0.206148	0.70013	-.LKTYAHLFDDK(2)--QLKRR(3).-	Cas9_	Cas9_
T-17061-77.07	-0.761062	0.206148	0.701073	-.DDSIDNKVLTR(7)--AGFIKR(5).-	Cas9_	Cas9_
T-16869-76.32	-0.769912	0.210348	0.704152	-.SDNVPSEEVVKK(11)--LEESFLVEEDKK(11).-	Cas9_	Cas9_
T-10669-54.08	-0.769912	0.210348	0.704152	-.KLKSVK(3)--SDKNR(3).-	Cas9_	Cas9_
T-15537-71.38	-0.771812	0.211873	0.704805	-.HKPENIVIEMAR(2)--HSIKK(4).-	Cas9_	Cas9_
T-15191-70.18	-0.771812	0.211873	0.704805	-.KNLIGALLFDSGETAEATRLKR(21)--RKNR(2).-	Cas9_	Cas9_
T-16700-75.77	-0.778523	0.215999	0.707084	-.KDWDPKK(6)--EDYFKK(5).-	Cas9_	Cas9_
T-14222-67.13	-0.778523	0.215999	0.707084	-.DMASNYKELGFQG(7)--FKHLK(2).-	sp|MYG_HUMAN|_	sp|MYG_HUMAN|_
T-13174-63.42	-0.784173	0.216143	0.708972	-.ENQTTQKGQKNSR(7)--VEKGK(3).-	Cas9_	Cas9_
T-13174-63.42-2	-0.784173	0.216143	0.708972	-.ENQTTQKGQKNSR(10)--VEKGK(3).-	Cas9_	Cas9_
T-13082-63.14	-0.791367	0.216143	0.711339	-.NSDKLIAR(4)--KYPK(1).-	Cas9_	Cas9_
T-9896-50.95	-0.791946	0.216143	0.711527	-.EVKVITLKSK(8)--SDKNR(3).-	Cas9_	Cas9_
T-18914-84.39	-0.79646	0.216143	0.712988	-.LPKYSLFELENGR(3)--GQKNSRER(3).-	Cas9_	Cas9_
T-18370-82.25	-0.79646	0.216143	0.712988	-.VLTRSDKNRGK(7)--KHER(1).-	Cas9_	Cas9_
T-13850-65.76	-0.79646	0.216143	0.712988	-.QLKEDYFK(3)--HRDKPIR(4).-	Cas9_	Cas9_
T-11456-57.34	-0.79646	0.216143	0.712988	-.SDKNRGK(3)--GQKNSR(3).-	Cas9_	Cas9_
T-14971-69.46	-0.798561	0.216143	0.713661	-.VFKNPK(3)--KYWGSR(1).-	sp|CTRB_BOVIN|_	sp|CTRB_BOVIN|_
T-16880-76.36	-0.80531	0.220693	0.715801	-.YTRRKNR(5)--KDFQFYK(1).-	Cas9_	Cas9_
T-16026-73.28-2	-0.812081	0.222676	0.71791	-.VEKGKSKK(3)--VMKQLKR(6).-	Cas9_	Cas9_
T-20127-89.24	-0.823009	0.224904	0.721235	-.TYAHLFDDKVMK(9)--EDYFKK(5).-	Cas9_	Cas9_
T-22174-98.39	-0.825503	0.224904	0.72198	-.LIARKKDWDPK(6)--KKLVDSTDK(2).-	Cas9_	Cas9_
T-8732-45.66	-0.831858	0.224904	0.723856	-.GAASMDKK(7)--QLKRR(3).-	Cas9_	Cas9_
T-22175-98.40	-0.834532	0.224904	0.724636	-.GYKEVKKDLIIK(6)--KTEVQTGGFSK(1).-	Cas9_	Cas9_
T-22175-98.40-2	-0.834532	0.224904	0.724636	-.GYKEVKKDLIIK(7)--KTEVQTGGFSK(1).-	Cas9_	Cas9_
T-11930-58.94	-0.838926	0.225715	0.725904	-.FDNLTKAER(6)--AASMDKK(6).-	Cas9_	Cas9_
T-8547-44.77	-0.838926	0.225715	0.725904	-.GAASMDKK(7)--GQKNSR(3).-	Cas9_	Cas9_
T-2719-14.71	-0.838926	0.225715	0.725904	-.DKQSGK(2)--DKQSGK(2).-	Cas9_	Cas9_
T-18879-84.25	-0.849558	0.229558	0.728909	-.FKVLGNTDR(2)--GAASMDKK(7).-	Cas9_	Cas9_
T-12102-59.58	-0.852349	0.229558	0.729683	-.GGLSELDKAGFIK(8)--EVKK(3).-	Cas9_	Cas9_
T-15083-69.82	-0.863309	0.237714	0.732663	-.DDSIDNKVLTRSDKNR(7)--GQKNSR(3).-	Cas9_	Cas9_
T-17405-78.39-2	-0.865772	0.237714	0.733319	-.LEESFLVEEDKKHER(11)--ERMKR(4).-	Cas9_	Cas9_
T-17405-78.39	-0.865772	0.237714	0.733319	-.LEESFLVEEDKKHER(12)--ERMKR(4).-	Cas9_	Cas9_
T-10025-51.51	-0.877698	0.241286	0.736431	-.VVDELVKVMGR(7)--QLKR(3).-	Cas9_	Cas9_
T-16288-74.20	-0.879195	0.241286	0.736814	-.MIAKSEQEIGKATAK(11)--SEQEIGKATAK(7).-	Cas9_	Cas9_
T-11758-58.37	-0.879195	0.241286	0.736814	-.FKVLGNTDR(2)--DKQSGK(2).-	Cas9_	Cas9_
T-17917-80.37	-0.884892	0.241286	0.738255	-.YPKLESEFVYGDYKVYDVR(3)--RKNR(2).-	Cas9_	Cas9_
T-15230-70.28	-0.884956	0.241286	0.738271	-.GAASMDKK(7)--VMKQLKR(3).-	Cas9_	Cas9_
T-11462-57.35	-0.884956	0.241286	0.738271	-.KKDWDPKK(2)--AASMDKK(6).-	Cas9_	Cas9_
T-16679-75.69-2	-0.892617	0.241286	0.74017	-.LIARKKDWDPK(6)--VPSKK(4).-	Cas9_	Cas9_
T-16679-75.69	-0.892617	0.241286	0.74017	-.LIARKKDWDPK(5)--VPSKK(4).-	Cas9_	Cas9_
T-15815-72.48	-0.892617	0.241286	0.74017	-.RQEDFYPFLKDNR(10)--VEKGKSK(5).-	Cas9_	Cas9_
T-13235-63.60	-0.893805	0.241286	0.740461	-.GKSDNVPSEEVVK(2)--YTRRKNR(5).-	Cas9_	Cas9_
T-11443-57.29	-0.893805	0.241286	0.740461	-.EVKKDLIIK(4)--DKQSGK(2).-	Cas9_	Cas9_
T-20324-90.05	-0.899281	0.241286	0.741786	-.FDNLTKAER(6)--SDKNR(3).-	Cas9_	Cas9_
T-14886-69.17-2	-0.899281	0.241286	0.741786	-.SDNVPSEEVVKKMK(12)--MKNYWR(2).-	Cas9_	Cas9_
T-11490-57.45	-0.899281	0.241286	0.741786	-.SDNVPSEEVVKKMK(11)--HSIKK(4).-	Cas9_	Cas9_
T-11490-57.45-2	-0.899281	0.241286	0.741786	-.SDNVPSEEVVKKMK(12)--HSIKK(4).-	Cas9_	Cas9_
T-11950-59.01	-0.902655	0.241286	0.742592	-.YDENDKLIR(6)--VEKGK(3).-	Cas9_	Cas9_
T-13445-64.27	-0.912752	0.241286	0.744951	-.SDNVPSEEVVKKMK(12)--VEKGK(3).-	Cas9_	Cas9_
T-14782-68.87	-0.919463	0.241286	0.746478	-.QQLPEKYK(6)--DNREKIEK(5).-	Cas9_	Cas9_
T-16828-76.21	-0.920863	0.241286	0.746792	-.KIECFDSVEISGVEDR(1)--KYPK(1).-	Cas9_	Cas9_
T-20872-92.47	-0.926174	0.241286	0.747971	-.FDNLTKAER(6)--DKQSGK(2).-	Cas9_	Cas9_
T-14727-68.75	-0.928058	0.241286	0.748384	-.KFDNLTK(1)--HRDKPIR(4).-	Cas9_	Cas9_
T-19553-86.93	-0.929204	0.241286	0.748634	-.MKNYWRQLLNAK(2)--KDFQFYKVR(7).-	Cas9_	Cas9_
T-12404-60.74	-0.932886	0.241286	0.74943	-.EVKKDLIIK(4)--RKNR(2).-	Cas9_	Cas9_
T-11577-57.77	-0.938053	0.245376	0.75053	-.KDWDPK(1)--DWDPKK(5).-	Cas9_	Cas9_
T-13167-63.41	-0.946309	0.253499	0.752245	-.FKVLGNTDR(2)--DNREKIEK(5).-	Cas9_	Cas9_
T-14467-67.86	-0.946903	0.253499	0.752367	-.NSRERMKR(7)--KQYRSTK(1).-	Cas9_	Cas9_
T-19851-88.11	-0.95302	0.258648	0.753601	-.DDSIDNKVLTR(7)--KLVDSTDK(1).-	Cas9_	Cas9_
T-17055-77.05	-0.95302	0.258648	0.753601	-.MTNFDKNLPNEK(6)--DKQSGK(2).-	Cas9_	Cas9_
T-7752-41.08	-0.95302	0.258648	0.753601	-.LSKSRR(3)--EKIEK(2).-	Cas9_	Cas9_
T-18803-83.92	-0.964029	0.266617	0.755751	-.KMKNYWR(3)--KDFQFYK(1).-	Cas9_	Cas9_
T-17904-80.32	-0.964602	0.266617	0.75586	-.YKEIFFDQSK(2)--VKYVTEGMR(2).-	Cas9_	Cas9_
T-13426-64.20	-0.973154	0.270575	0.757462	-.YKEIFFDQSK(2)--LSKSRR(3).-	Cas9_	Cas9_
T-14359-67.53	-0.973451	0.270813	0.757517	-.RQEDFYPFLKDNR(10)--GQKNSR(3).-	Cas9_	Cas9_
T-7231-38.58	-0.973451	0.270813	0.757517	-.LVDSTDKADLR(7)--DWDPKK(5).-	Cas9_	Cas9_
T-14823-69.00	-0.978417	0.270813	0.758421	-.KIECFDSVEISGVEDR(1)--GKSKK(4).-	Cas9_	Cas9_
T-13505-64.50	-0.978417	0.270813	0.758421	-.MKRIEEGIK(2)--SDKNRGK(3).-	Cas9_	Cas9_
T-9642-49.87	-0.982301	0.270813	0.759115	-.GAASMDKK(7)--YTRRKNR(5).-	Cas9_	Cas9_
T-11648-57.97	-0.985612	0.270813	0.759697	-.MIAKSEQEIGK(4)--MKNYWR(2).-	Cas9_	Cas9_
T-5143-27.73	-0.985612	0.270813	0.759697	-.EKIEK(2)--EKIEK(2).-	Cas9_	Cas9_
T-21515-95.42	-0.986577	0.272448	0.759866	-.MIAKSEQEIGKATAK(4)--EDYFKK(5).-	Cas9_	Cas9_
T-17618-79.26	-0.99115	0.276313	0.760653	-.DKILAAAIDNSR(2)--EQYEAMAEKNR(9).-	sp|K1C15_SHEEP|_	sp|K1C15_SHEEP|_
T-14653-68.47	-1	0.290026	0.762134	-.MTNFDKNLPNEK(6)--LKSVK(2).-	Cas9_	Cas9_
T-12766-62.13	-1	0.290026	0.762134	-.KFKVLGNTDR(3)--GAASMDKK(7).-	Cas9_	Cas9_
T-12718-61.93	-1	0.290026	0.762134	-.ESILPKRNSDK(6)--YDENDKLIR(6).-	Cas9_	Cas9_
T-16000-73.19	-1.00719	0.290522	0.763294	-.YPTIYHLRKK(9)--DKPIR(2).-	Cas9_	Cas9_
T-10167-52.12	-1.01439	0.290522	0.764417	-.YSLFELENGRKR(11)--GYKEVK(3).-	Cas9_	Cas9_
T-12779-62.18	-1.02013	0.290522	0.765287	-.MKNYWR(2)--VPSKK(4).-	Cas9_	Cas9_
T-10503-53.50	-1.02655	0.290522	0.766231	-.VKENFDKAR(7)--FKMK(2).-	sp|RETBP_HUMAN|_	sp|RETBP_HUMAN|_
T-27052-123.54	-1.02685	0.290522	0.766274	-.HLKSEDEMKASEDLK(3)--ALELFRKDMASNYK(7).-	sp|MYG_HUMAN|_	sp|MYG_HUMAN|_
T-17604-79.20	-1.02685	0.290522	0.766274	-.VYDVRKMIAKSEQEIGK(10)--ENQTTQKGQK(7).-	Cas9_	Cas9_
T-13636-65.01	-1.02878	0.290522	0.766552	-.MIAKSEQEIGK(4)--KHER(1).-	Cas9_	Cas9_
T-9888-50.92	-1.02878	0.290522	0.766552	-.KAIVDLLFK(1)--EDYFKK(5).-	Cas9_	Cas9_
T-21033-93.21	-1.03356	0.290522	0.76723	-.NSDKLIAR(4)--SDKNR(3).-	Cas9_	Cas9_
T-14942-69.36	-1.03356	0.290522	0.76723	-.KKLVDSTDK(1)--SKLVSDFR(2).-	Cas9_	Cas9_
T-21494-95.34	-1.0354	0.290522	0.767487	-.LVDSTDKADLR(7)--ESILPKR(6).-	Cas9_	Cas9_
T-11728-58.26	-1.0354	0.290522	0.767487	-.KKDWDPKK(7)--KQYRSTK(1).-	Cas9_	Cas9_
T-17030-76.95	-1.03597	0.290522	0.767566	-.VLSAYNKHR(7)--KYPK(1).-	Cas9_	Cas9_
T-19733-87.66	-1.0531	0.294206	0.769839	-.GAASMDKK(7)--ERMKR(4).-	Cas9_	Cas9_
T-19044-84.95	-1.05369	0.29874	0.769914	-.FKVLGNTDR(2)--AASMDKK(6).-	Cas9_	Cas9_
T-8321-43.72	-1.05369	0.29874	0.769914	-.KDWDPK(1)--ERMKR(4).-	Cas9_	Cas9_
T-20175-89.44	-1.06195	0.29874	0.770936	-.NSDKLIAR(4)--DLIIKLPK(5).-	Cas9_	Cas9_
T-21819-96.75	-1.0708	0.301932	0.771982	-.AIVDLLFKTNRK(8)--KQYR(1).-	Cas9_	Cas9_
T-14594-68.28	-1.07383	0.301932	0.772328	-.KNHEEEMK(1)--KREI(1).-	sp|K1C15_SHEEP|_	sp|K1C15_SHEEP|_
T-15915-72.89	-1.07914	0.301932	0.772921	-.KDFQFYK(1)--GYKEVK(3).-	Cas9_	Cas9_
T-12204-60.01	-1.07914	0.301932	0.772921	-.NSDKLIAR(4)--DNREKIEK(5).-	Cas9_	Cas9_
T-11647-57.97	-1.07914	0.301932	0.772921	-.LEESFLVEEDKK(11)--DKPIR(2).-	Cas9_	Cas9_
T-18352-82.17	-1.08054	0.302767	0.773074	-.NLPNEKVLPK(6)--GQKNSR(3).-	Cas9_	Cas9_
T-14061-66.62	-1.08633	0.302767	0.773695	-.KDFQFYK(1)--KHER(1).-	Cas9_	Cas9_
T-15224-70.26	-1.08725	0.305697	0.773791	-.KLINGIR(1)--EKIEK(2).-	Cas9_	Cas9_
T-16589-75.33	-1.0885	0.305697	0.773921	-.VKYVTEGMR(2)--DFQFYKVR(6).-	Cas9_	Cas9_
T-14353-67.52	-1.10791	0.308756	0.77582	-.KMKNYWR(3)--KYPK(1).-	Cas9_	Cas9_
T-14805-68.94	-1.11504	0.308756	0.776459	-.FKVLGNTDR(2)--QLKRRR(3).-	Cas9_	Cas9_
T-13361-63.96	-1.11504	0.308756	0.776459	-.MNTKYDENDK(4)--KVTVK(1).-	Cas9_	Cas9_
T-15338-70.67	-1.12389	0.308756	0.777208	-.KMKNYWR(3)--EVKK(3).-	Cas9_	Cas9_
T-10976-55.36	-1.12389	0.308756	0.777208	-.MKNYWR(2)--RKNR(2).-	Cas9_	Cas9_
T-13922-66.05	-1.12752	0.31019	0.777502	-.LIARKK(5)--GQKNSR(3).-	Cas9_	Cas9_
T-10463-53.35	-1.1295	0.315759	0.777659	-.KQYRSTK(1)--GYKEVKK(3).-	Cas9_	Cas9_
T-15896-72.80	-1.14388	0.321305	0.77873	-.KRMLASAGELQK(1)--SDKNR(3).-	Cas9_	Cas9_
T-13745-65.43	-1.15044	0.324766	0.779179	-.KDLIIKLPK(6)--GQKNSR(3).-	Cas9_	Cas9_
T-16363-74.51	-1.15108	0.324819	0.779221	-.GQKNSR(3)--DKQSGK(2).-	Cas9_	Cas9_
T-12648-61.68	-1.15827	0.324819	0.779683	-.FKVLGNTDR(2)--NSDKLIAR(4).-	Cas9_	Cas9_
T-13253-63.66	-1.15929	0.324819	0.779747	-.KMIAKSEQEIGKATAK(1)--SDKNR(3).-	Cas9_	Cas9_
T-20695-91.65	-1.16779	0.3262	0.780251	-.VLSAYNKHR(7)--QLKRR(3).-	Cas9_	Cas9_
T-16831-76.22	-1.16814	0.32761	0.780271	-.DDSIDNKVLTRSDKNR(7)--KDWDPK(1).-	Cas9_	Cas9_
T-11550-57.66	-1.16814	0.32761	0.780271	-.YFDTTIDRKQYR(9)--VEKGK(3).-	Cas9_	Cas9_
T-13387-64.04	-1.17266	0.32761	0.780524	-.FKVLGNTDR(2)--GQKNSRER(3).-	Cas9_	Cas9_
T-7816-41.31	-1.17266	0.32761	0.780524	-.ENFDKAR(5)--ENFDKAR(5).-	sp|RETBP_HUMAN|_	sp|RETBP_HUMAN|_
T-20994-93.03-2	-1.1745	0.327713	0.780623	-.GKSDNVPSEEVVK(2)--KKDWDPKK(1).-	Cas9_	Cas9_
T-20994-93.03	-1.1745	0.327713	0.780623	-.GKSDNVPSEEVVK(2)--KKDWDPKK(2).-	Cas9_	Cas9_
T-11966-59.06	-1.1745	0.327713	0.780623	-.KDFQFYKVR(7)--AGFIKR(5).-	Cas9_	Cas9_
T-14995-69.54	-1.17986	0.327713	0.780903	-.EDYFKK(5)--VPSKK(4).-	Cas9_	Cas9_
T-22368-99.36	-1.18121	0.327713	0.780971	-.DFQFYKVR(6)--LKRTAR(2).-	Cas9_	Cas9_
T-13587-64.84	-1.18705	0.327713	0.781256	-.KKDWDPKK(2)--SDKNR(3).-	Cas9_	Cas9_
T-18388-82.31	-1.19463	0.327713	0.7816	-.ENQTTQKGQKNSR(10)--AASMDKK(6).-	Cas9_	Cas9_
T-8031-42.33	-1.19463	0.327713	0.7816	-.KMKNYWR(3)--AASMDKK(6).-	Cas9_	Cas9_
T-15889-72.78	-1.20134	0.327713	0.781881	-.KPAFLSGEQK(1)--ERMKR(4).-	Cas9_	Cas9_
T-4467-24.14	-1.20144	0.329049	0.781885	-.VPSKK(4)--VPSKK(4).-	Cas9_	Cas9_
T-18640-83.26	-1.20354	0.33038	0.781968	-.SKLVSDFRK(2)--DWDPKK(5).-	Cas9_	Cas9_
T-20788-92.07	-1.20863	0.335667	0.782161	-.NSRERMKR(7)--SDKNR(3).-	Cas9_	Cas9_
T-10618-53.94	-1.21477	0.340932	0.782377	-.KTEVQTGGFSK(1)--GQKNSR(3).-	Cas9_	Cas9_
T-15130-69.98	-1.22124	0.343527	0.782586	-.LKGSPEDNEQK(2)--TNRKVTVK(4).-	Cas9_	Cas9_
T-11747-58.33	-1.22124	0.343527	0.782586	-.EDLLRKQR(6)--AGFIKR(5).-	Cas9_	Cas9_
T-22631-100.66	-1.22302	0.344141	0.78264	-.SDKNRGKSDNVPSEEVVK(7)--EDLLRKQR(6).-	Cas9_	Cas9_
T-7902-41.72-2	-1.23022	0.344141	0.782844	-.VPSKKFK(4)--KQYR(1).-	Cas9_	Cas9_
T-16074-73.47	-1.23741	0.345424	0.783024	-.DKQSGKTILDFLK(6)--SEQEIGKATAK(7).-	Cas9_	Cas9_
T-14178-66.97	-1.23894	0.346703	0.78306	-.DKQSGK(2)--ERMKR(4).-	Cas9_	Cas9_
T-13112-63.22	-1.24832	0.350409	0.783255	-.KFDNLTK(1)--KQYR(1).-	Cas9_	Cas9_
T-16277-74.16	-1.2518	0.350409	0.783319	-.HKPENIVIEMAR(2)--LKGSPEDNEQK(2).-	Cas9_	Cas9_
T-13320-63.85	-1.25503	0.350409	0.783373	-.GKSDNVPSEEVVK(2)--IIKDK(3).-	Cas9_	Cas9_
T-12418-60.78	-1.25503	0.350409	0.783373	-.VPSKKFK(5)--MKNYWR(2).-	Cas9_	Cas9_
T-8901-46.44	-1.25503	0.350409	0.783373	-.HRDKPIR(4)--DWDPKK(5).-	Cas9_	Cas9_
T-14515-68.02	-1.26174	0.350409	0.783473	-.LPKYSLFELENGR(3)--MKNYWR(2).-	Cas9_	Cas9_
T-21503-95.38	-1.26619	0.353471	0.78353	-.KPAFLSGEQKK(10)--ESILPKRNSDK(6).-	Cas9_	Cas9_
T-14198-67.04	-1.27338	0.353471	0.783606	-.LIARKKDWDPK(5)--KYPK(1).-	Cas9_	Cas9_
T-19690-87.48	-1.27434	0.353471	0.783615	-.MNTKYDENDKLIR(4)--DWDPKK(5).-	Cas9_	Cas9_
T-18774-83.83	-1.27434	0.353471	0.783615	-.GKSDNVPSEEVVK(2)--EKIEK(2).-	Cas9_	Cas9_
T-14776-68.86	-1.28058	0.354707	0.783664	-.KMKNYWR(3)--DKQSGK(2).-	Cas9_	Cas9_
T-18974-84.65	-1.28319	0.355136	0.78368	-.MKYWGVASFLQK(2)--ENFDKAR(5).-	sp|RETBP_HUMAN|_	sp|RETBP_HUMAN|_
T-19600-87.10	-1.29204	0.355136	0.783719	-.MDGTEELLVKLNR(10)--LKGSPEDNEQK(2).-	Cas9_	Cas9_
T-16685-75.71	-1.30088	0.355136	0.783733	-.YPKLESEFVYGDYK(3)--KHER(1).-	Cas9_	Cas9_
T-15736-72.14	-1.30088	0.355136	0.783733	-.KKLVDSTDK(2)--MKNYWR(2).-	Cas9_	Cas9_
T-13736-65.40	-1.30201	0.355136	0.783733	-.KDLIIK(1)--IIKDK(3).-	Cas9_	Cas9_
T-18768-83.81	-1.30216	0.357298	0.783733	-.GAASMDKK(7)--QLKRRR(3).-	Cas9_	Cas9_
T-8213-43.23	-1.30872	0.357298	0.783733	-.VLSAYNKHR(7)--KHER(1).-	Cas9_	Cas9_
T-5702-30.67	-1.30973	0.357298	0.783733	-.LSKSR(3)--ERMKR(4).-	Cas9_	Cas9_
T-15000-69.55	-1.31544	0.357298	0.783733	-.VKYVTEGMR(2)--KDFQFYK(1).-	Cas9_	Cas9_
T-13092-63.16	-1.31544	0.357298	0.783733	-.VVDELVKVMGR(7)--AASMDKK(6).-	Cas9_	Cas9_
T-10500-53.49	-1.31544	0.357298	0.783733	-.VEKGK(3)--KHER(1).-	Cas9_	Cas9_
T-15035-69.67	-1.31655	0.357298	0.783733	-.QQLPEKYK(6)--QLKRRR(3).-	Cas9_	Cas9_
T-9657-49.93	-1.31655	0.357298	0.783733	-.QQLPEKYK(6)--KYPK(1).-	Cas9_	Cas9_
T-10755-54.43	-1.33628	0.368296	0.783733	-.GQKNSRER(3)--LKRTAR(2).-	Cas9_	Cas9_
T-12972-62.81	-1.33813	0.368296	0.783733	-.YFDTTIDRKQYR(9)--MKNYWR(2).-	Cas9_	Cas9_
T-10521-53.56	-1.34513	0.368296	0.783733	-.KQYRSTK(1)--VEKGK(3).-	Cas9_	Cas9_
T-16816-76.17	-1.34899	0.369466	0.783733	-.VDDSFFHRLEESFLVEEDKK(19)--QLKRR(3).-	Cas9_	Cas9_
T-11672-58.05	-1.35252	0.370426	0.783733	-.MKRIEEGIK(2)--KKDWDPKK(7).-	Cas9_	Cas9_
T-16175-73.83	-1.3557	0.370426	0.783733	-.YDENDKLIREVK(6)--KDWDPK(1).-	Cas9_	Cas9_
T-14545-68.14	-1.35971	0.370426	0.783733	-.FDKFKHLKSEDEMK(3)--FDKFK(3).-	sp|MYG_HUMAN|_	sp|MYG_HUMAN|_
T-11809-58.50	-1.3741	0.370426	0.783733	-.SDKNRGK(3)--HSIKK(4).-	Cas9_	Cas9_
T-15104-69.88	-1.37584	0.372051	0.783733	-.KDFQFYKVR(7)--DKPIR(2).-	Cas9_	Cas9_
T-11624-57.92	-1.38129	0.372051	0.783733	-.MDGTEELLVKLNR(10)--MKNYWR(2).-	Cas9_	Cas9_
T-13193-63.47	-1.38255	0.372051	0.783733	-.DFQFYKVR(6)--HRDKPIR(4).-	Cas9_	Cas9_
T-14115-66.77	-1.39823	0.375104	0.783733	-.YDENDKLIREVK(6)--MKNYWR(2).-	Cas9_	Cas9_
T-13091-63.16	-1.40288	0.375104	0.783733	-.SDKNRGK(3)--VEKGK(3).-	Cas9_	Cas9_
T-19740-87.68	-1.4094	0.375104	0.783733	-.QQLPEKYK(6)--MKNYWR(2).-	Cas9_	Cas9_
T-20460-90.66	-1.41593	0.375104	0.783733	-.YSLFELENGRKR(11)--GAASMDKK(7).-	Cas9_	Cas9_
T-15795-72.38	-1.41593	0.375104	0.783733	-.KFDNLTKAER(7)--NSRERMKR(7).-	Cas9_	Cas9_
T-15627-71.73	-1.43165	0.375104	0.783733	-.LSKSRR(3)--HSIKK(4).-	Cas9_	Cas9_
T-9485-49.15	-1.43363	0.375104	0.783733	-.QLKEDYFK(3)--IIKDK(3).-	Cas9_	Cas9_
T-8507-44.59	-1.43363	0.375104	0.783733	-.SDKNR(3)--IIKDK(3).-	Cas9_	Cas9_
T-16023-73.27	-1.46043	0.375104	0.783733	-.GKSDNVPSEEVVKK(13)--DNREKIEK(5).-	Cas9_	Cas9_
T-14738-68.77	-1.47482	0.375104	0.783733	-.SSFEKNPIDFLEAKGYK(5)--DWDPKK(5).-	Cas9_	Cas9_
T-14738-68.77-2	-1.47482	0.375104	0.783733	-.SSFEKNPIDFLEAKGYK(5)--KDWDPK(1).-	Cas9_	Cas9_
T-15216-70.25	-1.48201	0.375104	0.783733	-.KLVDSTDK(1)--DKPIR(2).-	Cas9_	Cas9_
T-23279-103.75	-1.48673	0.375104	0.783733	-.KDWDPK(1)--GYKEVK(3).-	Cas9_	Cas9_
T-21181-93.84	-1.48673	0.375104	0.783733	-.YFDTTIDRKQYR(9)--NSDKLIARKK(9).-	Cas9_	Cas9_
T-11341-56.91	-1.48673	0.375104	0.783733	-.QQLPEKYK(6)--QLKEDYFK(3).-	Cas9_	Cas9_
T-14194-67.03-2	-1.48921	0.375104	0.783733	-.FDKFK(3)--FDKFK(3).-	sp|MYG_HUMAN|_	sp|MYG_HUMAN|_
T-17830-80.03	-1.48993	0.375104	0.783733	-.LEESFLVEEDKK(11)--KMKNYWR(1).-	Cas9_	Cas9_
T-17830-80.03-2	-1.48993	0.375104	0.783733	-.LEESFLVEEDKK(11)--KMKNYWR(3).-	Cas9_	Cas9_
T-18801-83.91	-1.49664	0.375104	0.783733	-.YVTEGMRKPAFLSGEQK(8)--QLKRR(3).-	Cas9_	Cas9_
T-15818-72.49	-1.50442	0.375104	0.783733	-.MKNYWR(2)--VEKGK(3).-	Cas9_	Cas9_
T-13561-64.73	-1.51007	0.375104	0.783733	-.RQEDFYPFLKDNREK(10)--VEKGK(3).-	Cas9_	Cas9_
T-19076-85.06	-1.51327	0.375104	0.783733	-.RNSDKLIARK(5)--VLSAYNKHR(7).-	Cas9_	Cas9_
T-12741-62.04	-1.51799	0.375104	0.783733	-.ATAKYFFYSNIMNFFK(4)--GAASMDKK(7).-	Cas9_	Cas9_
T-12603-61.51	-1.51799	0.375104	0.783733	-.MIAKSEQEIGK(4)--EDYFKK(5).-	Cas9_	Cas9_
T-17676-79.47	-1.53097	0.375104	0.783733	-.LKGSPEDNEQKQLFVEQHK(2)--GQKNSR(3).-	Cas9_	Cas9_
T-22303-99.05	-1.54362	0.375104	0.783733	-.DDSIDNKVLTR(7)--RKNR(2).-	Cas9_	Cas9_
T-18360-82.20	-1.54362	0.375104	0.783733	-.DNREKIEK(5)--VPSKK(4).-	Cas9_	Cas9_
T-22799-101.48	-1.55752	0.375104	0.783733	-.NSRERMKR(7)--KDWDPKK(6).-	Cas9_	Cas9_
T-21768-96.55	-1.56835	0.375104	0.783733	-.KLINGIRDK(1)--KDFQFYKVR(7).-	Cas9_	Cas9_
T-20301-89.96-2	-1.57554	0.375104	0.783733	-.KDFQFYKVR(1)--DFQFYKVR(6).-	Cas9_	Cas9_
T-15981-73.14	-1.59732	0.377684	0.783733	-.RQEDFYPFLKDNR(10)--KDWDPKK(6).-	Cas9_	Cas9_
T-19723-87.62	-1.63087	0.382686	0.783733	-.KAIVDLLFKTNR(1)--KLVDSTDK(1).-	Cas9_	Cas9_
T-12094-59.56	-1.70796	0.38375	0.783733	-.KQYR(1)--KQYR(1).-	Cas9_	Cas9_
T-13084-63.15	-1.72662	0.385868	0.783733	-.VITLKSK(5)--DKQSGK(2).-	Cas9_	Cas9_
T-8604-45.04	-1.76106	0.385868	0.783733	-.GQKNSR(3)--KHER(1).-	Cas9_	Cas9_
T-14952-69.39	-1.78761	0.386259	0.783733	-.EDYFKK(5)--EKIEK(2).-	Cas9_	Cas9_
T-12387-60.68	-1.84071	0.386259	0.783733	-.HSIKK(4)--HSIKK(4).-	Cas9_	Cas9_
