# Supplementary material for: A synthetic peptide library for benchmarking crosslinking-mass spectrometry search engines for proteins and protein complexes
Source: Nat Commun. 2020 Feb 6;11:742. doi: 10.1038/s41467-020-14608-2 (PMC7005041; doi:10.1038/s41467-020-14608-2)
Supplement: Supplementary file 3 — Supplementary Data 1 [file 41467_2020_14608_MOESM3_ESM.zip › CSVfiles/kojak_percolator_R1_uniqueCSM_crapome.csv]

PSMId	score	q-value	posterior_error_prob	peptide	proteinIds
T-21844-96.84	164.208	0.00473934	6.31E-16	-.KNLIGALLFDSGETAEATR(1)--LVDSTDKADLR(7).-	Cas9_	Cas9_
T-20607-91.28	155.953	0.00473934	6.31E-16	-.KNLIGALLFDSGETAEATR(1)--SDNVPSEEVVKK(11).-	Cas9_	Cas9_
T-19231-85.69	148.368	0.00473934	6.31E-16	-.MLASAGELQKGNELALPSK(10)--VVDELVKVMGR(7).-	Cas9_	Cas9_
T-16729-75.87	127.911	0.00473934	6.31E-16	-.TEVQTGGFSKESILPK(10)--KFDNLTK(1).-	Cas9_	Cas9_
T-16625-75.46	124.366	0.00473934	6.31E-16	-.TEVQTGGFSKESILPK(10)--KLINGIR(1).-	Cas9_	Cas9_
T-17156-77.48	108.239	0.00473934	6.31E-16	-.TEVQTGGFSKESILPK(10)--APLSASMIKR(9).-	Cas9_	Cas9_
T-17414-78.43	104.534	0.00473934	6.31E-16	-.KIECFDSVEISGVEDR(1)--YDENDKLIR(6).-	Cas9_	Cas9_
T-21812-96.72	99.4892	0.00473934	6.31E-16	-.TILDFLKSDGFANR(7)--FDNLTKAER(6).-	Cas9_	Cas9_
T-13855-65.78	97.534	0.00473934	6.31E-16	-.VNTEITKAPLSASMIK(7)--SEQEIGKATAK(7).-	Cas9_	Cas9_
T-19630-87.23	95.6419	0.00473934	6.31E-16	-.KSEETITPWNFEEVVDK(1)--KDWDPK(1).-	Cas9_	Cas9_
T-21822-96.76	95.1592	0.00473934	6.31E-16	-.MDGTEELLVKLNR(10)--GGLSELDKAGFIK(8).-	Cas9_	Cas9_
T-16450-74.83	93.3829	0.00473934	6.31E-16	-.MDGTEELLVKLNR(10)--KVTVK(1).-	Cas9_	Cas9_
T-22872-101.82	90.4278	0.00473934	6.31E-16	-.SSFEKNPIDFLEAK(5)--IEEGIKELGSQILK(6).-	Cas9_	Cas9_
T-21795-96.65	88.4395	0.00473934	6.31E-16	-.SSFEKNPIDFLEAK(5)--IEKILTFR(3).-	Cas9_	Cas9_
T-17513-78.81	85.9549	0.00473934	6.31E-16	-.HKPENIVIEMAR(2)--DFQFYKVR(6).-	Cas9_	Cas9_
T-20272-89.83	84.4311	0.00473934	6.31E-16	-.MDGTEELLVKLNR(10)--QLKEDYFK(3).-	Cas9_	Cas9_
T-18533-82.84	83.2727	0.00473934	6.31E-16	-.SSFEKNPIDFLEAK(5)--KLVDSTDK(1).-	Cas9_	Cas9_
T-13667-65.13	82.6013	0.00473934	6.31E-16	-.SDNVPSEEVVKK(11)--KDFQFYK(1).-	Cas9_	Cas9_
T-17363-78.25	81.5297	0.00473934	6.31E-16	-.VVDELVKVMGR(7)--KPAFLSGEQK(1).-	Cas9_	Cas9_
T-7896-41.69	81.1039	0.00473934	6.31E-16	-.GKSDNVPSEEVVK(2)--VPSKK(4).-	Cas9_	Cas9_
T-16151-73.74	80.3866	0.00473934	6.31E-16	-.NPIDFLEAKGYK(9)--SDKNR(3).-	Cas9_	Cas9_
T-18484-82.68	80.1559	0.00473934	6.31E-16	-.LPKYSLFELENGR(3)--KFDNLTK(1).-	Cas9_	Cas9_
T-12258-60.20	78.6431	0.00473934	6.31E-16	-.SEQEIGKATAK(7)--LKTYAHLFDDK(2).-	Cas9_	Cas9_
T-19377-86.23	78.3722	0.00473934	6.31E-16	-.TEVQTGGFSKESILPK(10)--TEVQTGGFSKESILPK(10).-	Cas9_	Cas9_
T-14691-68.61	78.161	0.00473934	6.31E-16	-.MTNFDKNLPNEK(6)--SKLVSDFR(2).-	Cas9_	Cas9_
T-18180-81.47	75.933	0.00473934	6.31E-16	-.VNTEITKAPLSASMIK(7)--VNTEITKAPLSASMIK(7).-	Cas9_	Cas9_
T-22704-101.03	75.0845	0.00473934	6.31E-16	-.TILDFLKSDGFANR(7)--YDENDKLIR(6).-	Cas9_	Cas9_
T-17609-79.22	72.524	0.00473934	6.31E-16	-.QEDFYPFLKDNR(9)--VKYVTEGMR(2).-	Cas9_	Cas9_
T-9932-51.10	72.3464	0.00473934	6.31E-16	-.SEQEIGKATAK(7)--ESILPKR(6).-	Cas9_	Cas9_
T-13133-63.29	72.2771	0.00473934	6.31E-16	-.MTNFDKNLPNEK(6)--KDWDPK(1).-	Cas9_	Cas9_
T-13114-63.23	70.1714	0.00473934	6.31E-16	-.DDSIDNKVLTR(7)--DKPIR(2).-	Cas9_	Cas9_
T-19412-86.37	70.1337	0.00473934	6.31E-16	-.NPIDFLEAKGYK(9)--APLSASMIKR(9).-	Cas9_	Cas9_
T-16750-75.94	69.1399	0.00473934	6.31E-16	-.GGLSELDKAGFIK(8)--VITLKSK(5).-	Cas9_	Cas9_
T-10490-53.45	68.1515	0.00473934	6.31E-16	-.SEQEIGKATAK(7)--FKVLGNTDR(2).-	Cas9_	Cas9_
T-15867-72.67	67.8793	0.00473934	6.31E-16	-.MIAKSEQEIGK(4)--DFQFYKVR(6).-	Cas9_	Cas9_
T-6797-36.36	66.482	0.00473934	6.31E-16	-.SDNVPSEEVVKK(11)--GQKNSR(3).-	Cas9_	Cas9_
T-12802-62.26	66.0136	0.00473934	6.31E-16	-.HKPENIVIEMAR(2)--MIAKSEQEIGK(4).-	Cas9_	Cas9_
T-14396-67.66	64.9056	0.00473934	6.31E-16	-.DDSIDNKVLTR(7)--NSDKLIAR(4).-	Cas9_	Cas9_
T-12353-60.56	64.2556	0.00473934	6.31E-16	-.MTNFDKNLPNEK(6)--QQLPEKYK(6).-	Cas9_	Cas9_
T-15557-71.45	63.2684	0.00473934	6.31E-16	-.LPKYSLFELENGR(3)--SDKNR(3).-	Cas9_	Cas9_
T-18811-83.94	62.6656	0.00473934	6.31E-16	-.MLASAGELQKGNELALPSK(10)--MLASAGELQKGNELALPSK(10).-	Cas9_	Cas9_
T-11231-56.45	62.4807	0.00473934	6.31E-16	-.DDSIDNKVLTR(7)--LSKSR(3).-	Cas9_	Cas9_
T-20222-89.65	59.2539	0.00473934	6.31E-16	-.GGLSELDKAGFIK(8)--GGLSELDKAGFIK(8).-	Cas9_	Cas9_
T-11172-56.19	56.9344	0.00473934	6.31E-16	-.MIAKSEQEIGK(4)--FDNLTKAER(6).-	Cas9_	Cas9_
T-9762-50.39	56.8177	0.00473934	6.31E-16	-.LKGSPEDNEQK(2)--DWDPKK(5).-	Cas9_	Cas9_
T-18666-83.37	56.0095	0.00473934	6.31E-16	-.MDGTEELLVKLNR(10)--VITLKSK(5).-	Cas9_	Cas9_
T-13684-65.19	54.7777	0.00473934	6.31E-16	-.HKPENIVIEMAR(2)--FDNLTKAER(6).-	Cas9_	Cas9_
T-12575-61.42	53.4273	0.00473934	6.31E-16	-.KGILQTVK(1)--MKNYWR(2).-	Cas9_	Cas9_
T-10270-52.58	52.333	0.00473934	6.31E-16	-.KGILQTVK(1)--DKPIR(2).-	Cas9_	Cas9_
T-9558-49.49	51.7878	0.00473934	6.31E-16	-.NSDKLIAR(4)--DKPIR(2).-	Cas9_	Cas9_
T-10452-53.32	51.123	0.00473934	6.31E-16	-.GKSDNVPSEEVVK(2)--GKSDNVPSEEVVK(2).-	Cas9_	Cas9_
T-15308-70.57	49.3895	0.00473934	6.31E-16	-.FIKPILEK(3)--KFDNLTK(1).-	Cas9_	Cas9_
T-10828-54.70	47.5565	0.00473934	6.31E-16	-.SDNVPSEEVVKK(11)--SDNVPSEEVVKK(11).-	Cas9_	Cas9_
T-9806-50.59	47.2263	0.00473934	6.31E-16	-.FKVLGNTDR(2)--KMIAK(1).-	Cas9_	Cas9_
T-13226-63.57	47.1461	0.00473934	6.31E-16	-.KGILQTVK(1)--KDLIIK(1).-	Cas9_	Cas9_
T-13191-63.46	46.4263	0.00473934	6.31E-16	-.LVDSTDKADLR(7)--LVDSTDKADLR(7).-	Cas9_	Cas9_
T-12035-59.31	45.0233	0.00473934	6.31E-16	-.SDNVPSEEVVKK(11)--LVDSTDKADLR(7).-	Cas9_	Cas9_
T-16453-74.85	44.5094	0.00473934	6.31E-16	-.MDGTEELLVKLNR(10)--LKSVK(2).-	Cas9_	Cas9_
T-8884-46.37	43.8652	0.00473934	6.31E-16	-.APLSASMIKR(9)--SDKNR(3).-	Cas9_	Cas9_
T-11884-58.76	43.2371	0.00473934	6.31E-16	-.NSDKLIAR(4)--KGILQTVK(1).-	Cas9_	Cas9_
T-12143-59.75	43.0119	0.00473934	6.31E-16	-.SKLVSDFR(2)--QQLPEKYK(6).-	Cas9_	Cas9_
T-10781-54.52	42.2669	0.00473934	6.31E-16	-.NSDKLIAR(4)--NSDKLIAR(4).-	Cas9_	Cas9_
T-13412-64.15	41.5853	0.00473934	6.31E-16	-.SKLVSDFR(2)--KDWDPK(1).-	Cas9_	Cas9_
T-11871-58.72	41.1821	0.00473934	6.31E-16	-.NSDKLIAR(4)--MKNYWR(2).-	Cas9_	Cas9_
T-15361-70.75	40.9376	0.00473934	6.31E-16	-.SKLVSDFR(2)--SKLVSDFR(2).-	Cas9_	Cas9_
T-13177-63.43	40.2932	0.00473934	6.31E-16	-.FKVLGNTDR(2)--ESILPKR(6).-	Cas9_	Cas9_
T-12486-61.06	40.1439	0.00473934	6.31E-16	-.KLINGIR(1)--KFDNLTK(1).-	Cas9_	Cas9_
T-8211-43.22	39.4662	0.00473934	6.31E-16	-.NSDKLIAR(4)--LSKSR(3).-	Cas9_	Cas9_
T-10840-54.75	37.1909	0.00473934	6.31E-16	-.MKNYWR(2)--DKPIR(2).-	Cas9_	Cas9_
T-17274-77.92	36.6311	0.00473934	6.31E-16	-.DLIIKLPK(5)--ESILPKR(6).-	Cas9_	Cas9_
T-7386-39.34	36.4231	0.00473934	6.31E-16	-.KFDNLTK(1)--SDKNR(3).-	Cas9_	Cas9_
T-17827-80.02	35.9768	0.00473934	6.31E-16	-.LEESFLVEEDKK(11)--LEESFLVEEDKK(11).-	Cas9_	Cas9_
T-20062-88.98	35.7728	0.00473934	6.31E-16	-.VVDELVKVMGR(7)--VVDELVKVMGR(7).-	Cas9_	Cas9_
T-16575-75.28	35.2099	0.00473934	6.31E-16	-.FDNLTKAER(6)--DFQFYKVR(6).-	Cas9_	Cas9_
T-8258-43.43	35.0516	0.00473934	6.31E-16	-.KLVDSTDK(1)--KLVDSTDK(1).-	Cas9_	Cas9_
T-22088-97.98	33.3752	0.00473934	6.31E-16	-.QEDFYPFLKDNR(9)--QEDFYPFLKDNR(9).-	Cas9_	Cas9_
T-11666-58.03	33.0799	0.00473934	6.31E-16	-.TYAHLFDDKVMK(9)--DKQSGK(2).-	Cas9_	Cas9_
T-9072-47.22	32.7295	0.00473934	6.31E-16	-.MKNYWR(2)--LSKSR(3).-	Cas9_	Cas9_
T-13294-63.77	31.8116	0.00473934	6.31E-16	-.NLPNEKVLPK(6)--NLPNEKVLPK(6).-	Cas9_	Cas9_
T-13817-65.67	29.6885	0.00473934	6.31E-16	-.MKNYWR(2)--KDLIIK(1).-	Cas9_	Cas9_
T-13146-63.34	29.1757	0.00473934	6.31E-16	-.MKNYWR(2)--MKNYWR(2).-	Cas9_	Cas9_
T-13590-64.85	28.3293	0.00473934	6.31E-16	-.QLKEDYFK(3)--VITLKSK(5).-	Cas9_	Cas9_
T-17633-79.31	25.7921	0.00473934	6.31E-16	-.SEQEIGKATAK(7)--AIVDLLFKTNR(8).-	Cas9_	Cas9_
T-7835-41.39	25.2494	0.00473934	6.31E-16	-.LVDSTDKADLR(7)--GQKNSR(3).-	Cas9_	Cas9_
T-12020-59.26	24.9161	0.00473934	6.31E-16	-.KGILQTVK(1)--KGILQTVK(1).-	Cas9_	Cas9_
T-11989-59.15	24.6728	0.00473934	6.31E-16	-.FDNLTKAER(6)--FDNLTKAER(6).-	Cas9_	Cas9_
T-5675-30.53	22.6034	0.00473934	6.31E-16	-.GQKNSR(3)--AGFIKR(5).-	Cas9_	Cas9_
T-12337-60.49	19.3471	0.00473934	6.31E-16	-.ESILPKR(6)--ESILPKR(6).-	Cas9_	Cas9_
T-10772-54.49	19.0571	0.00473934	6.31E-16	-.MIAKSEQEIGK(4)--MIAKSEQEIGK(4).-	Cas9_	Cas9_
T-10409-53.19	18.3965	0.00473934	6.31E-16	-.QLKEDYFK(3)--EKIEK(2).-	Cas9_	Cas9_
T-13632-65.00	18.2769	0.00473934	6.31E-16	-.FKVLGNTDR(2)--FKVLGNTDR(2).-	Cas9_	Cas9_
T-8676-45.39	18.0323	0.00473934	6.31E-16	-.GYKEVK(3)--AGFIKR(5).-	Cas9_	Cas9_
T-20461-90.66	16.6152	0.00473934	5.10E-15	-.DFQFYKVR(6)--DFQFYKVR(6).-	Cas9_	Cas9_
T-11557-57.69	15.9083	0.00473934	1.92E-14	-.VKYVTEGMR(2)--VKYVTEGMR(2).-	Cas9_	Cas9_
T-23019-102.48	14.9539	0.00473934	1.15E-13	-.SNFDLAEDAKLQLSK(10)--SSFEKNPIDFLEAK(5).-	Cas9_	Cas9_
T-9585-49.62	14.4638	0.00473934	2.90E-13	-.DWDPKK(5)--LKSVK(2).-	Cas9_	Cas9_
T-16848-76.26	13.4856	0.00473934	1.82E-12	-.MLASAGELQKGNELALPSK(10)--KPAFLSGEQK(1).-	Cas9_	Cas9_
T-9351-48.59	13.0735	0.00473934	3.95E-12	-.ESILPKR(6)--KMIAK(1).-	Cas9_	Cas9_
T-23454-104.64	12.8714	0.00473934	5.77E-12	-.KIECFDSVEISGVEDR(1)--TILDFLKSDGFANR(7).-	Cas9_	Cas9_
T-23157-103.14	12.5092	0.00473934	1.14E-11	-.MDGTEELLVKLNR(10)--MDGTEELLVKLNR(10).-	Cas9_	Cas9_
T-20910-92.65	11.953	0.00473934	3.24E-11	-.LESEFVYGDYKVYDVR(11)--VVDELVKVMGR(7).-	Cas9_	Cas9_
T-18132-81.26	10.84	0.00473934	2.62E-10	-.YDENDKLIR(6)--DFQFYKVR(6).-	Cas9_	Cas9_
T-6565-35.17	10.6599	0.00473934	3.67E-10	-.LSKSR(3)--DKPIR(2).-	Cas9_	Cas9_
T-4530-24.47	10.642	0.00473934	3.80E-10	-.GYKEVK(3)--GQKNSR(3).-	Cas9_	Cas9_
T-18062-80.94	9.99143	0.00473934	1.29E-09	-.SNFDLAEDAKLQLSK(10)--KLVDSTDK(1).-	Cas9_	Cas9_
T-18695-83.50	9.95018	0.00473934	1.39E-09	-.LESEFVYGDYKVYDVR(11)--KPAFLSGEQK(1).-	Cas9_	Cas9_
T-14941-69.36	9.91178	0.00473934	1.50E-09	-.HKPENIVIEMAR(2)--YDENDKLIR(6).-	Cas9_	Cas9_
T-13973-66.26	9.80259	0.00473934	1.84E-09	-.KPAFLSGEQK(1)--KPAFLSGEQK(1).-	Cas9_	Cas9_
T-20339-90.12	9.52097	0.00473934	3.12E-09	-.KSEETITPWNFEEVVDK(1)--SKLVSDFR(2).-	Cas9_	Cas9_
T-19747-87.71	8.9459	0.00473934	9.18E-09	-.KIECFDSVEISGVEDR(1)--DFQFYKVR(6).-	Cas9_	Cas9_
T-16248-74.07	8.88283	0.00473934	1.03E-08	-.KIECFDSVEISGVEDR(1)--FDNLTKAER(6).-	Cas9_	Cas9_
T-12412-60.76	8.57574	0.00473934	1.84E-08	-.KFDNLTK(1)--KFDNLTK(1).-	Cas9_	Cas9_
T-23581-105.30	8.53228	0.00473934	2.00E-08	-.SSFEKNPIDFLEAK(5)--SSFEKNPIDFLEAK(5).-	Cas9_	Cas9_
T-18796-83.90	8.50974	0.00473934	2.08E-08	-.LPKYSLFELENGR(3)--APLSASMIKR(9).-	Cas9_	Cas9_
T-2719-14.71	8.01904	0.00473934	5.23E-08	-.DKQSGK(2)--DKQSGK(2).-	Cas9_	Cas9_
T-16709-75.81	7.76353	0.00473934	8.46E-08	-.GKSDNVPSEEVVK(2)--QEDFYPFLKDNR(9).-	Cas9_	Cas9_
T-14595-68.28	7.41168	0.00473934	1.64E-07	-.KLVDSTDK(1)--IEKILTFR(3).-	Cas9_	Cas9_
T-16400-74.64	7.14427	0.00473934	2.71E-07	-.VNTEITKAPLSASMIK(7)--FKVLGNTDR(2).-	Cas9_	Cas9_
T-14246-67.19	7.00458	0.00473934	3.52E-07	-.MTNFDKNLPNEK(6)--MTNFDKNLPNEK(6).-	Cas9_	Cas9_
T-18585-83.05	6.9422	0.00473934	3.96E-07	-.TEVQTGGFSKESILPK(10)--FIKPILEK(3).-	Cas9_	Cas9_
T-14063-66.63	6.92181	0.00473934	4.11E-07	-.KDFQFYK(1)--AGFIKR(5).-	Cas9_	Cas9_
T-13097-63.18	6.78041	0.00473934	5.36E-07	-.QITKHVAQILDSR(4)--KDWDPK(1).-	Cas9_	Cas9_
T-15636-71.76	6.26849	0.00473934	1.40E-06	-.KIECFDSVEISGVEDR(1)--MIAKSEQEIGK(4).-	Cas9_	Cas9_
T-19117-85.21	6.07738	0.00473934	2.01E-06	-.SVKELLGITIMER(3)--DKQSGK(2).-	Cas9_	Cas9_
T-11158-56.13	6.04079	0.00473934	2.15E-06	-.GKSDNVPSEEVVK(2)--EDYFKK(5).-	Cas9_	Cas9_
T-12458-60.94	5.97423	0.00473934	2.44E-06	-.MIAKSEQEIGK(4)--YDENDKLIR(6).-	Cas9_	Cas9_
T-15220-70.26	5.96367	0.00473934	2.49E-06	-.LEESFLVEEDKK(11)--VKYVTEGMR(2).-	Cas9_	Cas9_
T-17378-78.29	5.80692	0.00473934	3.34E-06	-.DDSIDNKVLTR(7)--DDSIDNKVLTR(7).-	Cas9_	Cas9_
T-19050-84.97	5.739	0.00473934	3.79E-06	-.KSEETITPWNFEEVVDK(1)--QITKHVAQILDSR(4).-	Cas9_	Cas9_
T-14838-69.04	5.70457	0.00473934	4.04E-06	-.HKPENIVIEMAR(2)--HKPENIVIEMAR(2).-	Cas9_	Cas9_
T-16073-73.47	5.65325	0.00473934	4.45E-06	-.APLSASMIKR(9)--FIKPILEK(3).-	Cas9_	Cas9_
T-13606-64.91	5.62692	0.00473934	4.68E-06	-.APLSASMIKR(9)--KFDNLTK(1).-	Cas9_	Cas9_
T-15128-69.97	5.60936	0.00473934	4.83E-06	-.DDSIDNKVLTR(7)--KGILQTVK(1).-	Cas9_	Cas9_
T-10983-55.39	5.57194	0.00473934	5.19E-06	-.GKSDNVPSEEVVK(2)--VKYVTEGMR(2).-	Cas9_	Cas9_
T-15147-70.04	5.45085	0.00473934	6.51E-06	-.LVDSTDKADLR(7)--KDFQFYK(1).-	Cas9_	Cas9_
T-16192-73.90	5.42695	0.00473934	6.81E-06	-.YDEHHQDLTLLKALVR(12)--KMIAK(1).-	Cas9_	Cas9_
T-7697-40.83	5.41195	0.00473934	7.00E-06	-.VLSAYNKHR(7)--KLVDSTDK(1).-	Cas9_	Cas9_
T-18197-81.54	5.3516	0.00473934	7.84E-06	-.YDEHHQDLTLLKALVR(12)--ESILPKR(6).-	Cas9_	Cas9_
T-5112-27.58	5.26983	0.00473934	9.15E-06	-.KVTVK(1)--EKIEK(2).-	Cas9_	Cas9_
T-14191-67.02	5.21143	0.00473934	1.02E-05	-.QITKHVAQILDSR(4)--SKLVSDFR(2).-	Cas9_	Cas9_
T-13094-63.17	5.15004	0.00473934	1.15E-05	-.YDENDKLIR(6)--FDNLTKAER(6).-	Cas9_	Cas9_
T-13560-64.73	5.01524	0.00473934	1.48E-05	-.VNTEITKAPLSASMIK(7)--KMIAK(1).-	Cas9_	Cas9_
T-12178-59.91	4.9746	0.00473934	1.59E-05	-.QITKHVAQILDSR(4)--QQLPEKYK(6).-	Cas9_	Cas9_
T-9423-48.89	4.96761	0.00473934	1.61E-05	-.VMKQLK(3)--AGFIKR(5).-	Cas9_	Cas9_
T-15833-72.55	4.95675	0.00473934	1.65E-05	-.QLKEDYFK(3)--QLKEDYFK(3).-	Cas9_	Cas9_
T-21046-93.27	4.88565	0.00473934	1.88E-05	-.TILDFLKSDGFANR(7)--MIAKSEQEIGK(4).-	Cas9_	Cas9_
T-15449-71.06	4.77127	0.00473934	2.33E-05	-.TYAHLFDDKVMK(9)--NLPNEKVLPK(6).-	Cas9_	Cas9_
T-15349-70.71	4.64329	0.00473934	2.97E-05	-.LKTYAHLFDDK(2)--FKVLGNTDR(2).-	Cas9_	Cas9_
T-20593-91.23	4.56973	0.00473934	3.41E-05	-.MDGTEELLVKLNR(10)--QLLNAKLITQR(6).-	Cas9_	Cas9_
T-14174-66.96	4.54483	0.00473934	3.57E-05	-.GKSDNVPSEEVVK(2)--LEESFLVEEDKK(11).-	Cas9_	Cas9_
T-14060-66.62	4.42182	0.00473934	4.50E-05	-.GGLSELDKAGFIK(8)--KVTVK(1).-	Cas9_	Cas9_
T-19769-87.79	4.30794	0.00473934	5.57E-05	-.KSEETITPWNFEEVVDK(1)--MTNFDKNLPNEK(6).-	Cas9_	Cas9_
T-20526-90.96	4.24612	0.00473934	6.26E-05	-.SVKELLGITIMER(3)--NLPNEKVLPK(6).-	Cas9_	Cas9_
T-18239-81.72	4.23272	0.00473934	6.41E-05	-.QEDFYPFLKDNR(9)--EDYFKK(5).-	Cas9_	Cas9_
T-14673-68.54	4.14143	0.00473934	7.61E-05	-.SEQEIGKATAK(7)--DLIIKLPK(5).-	Cas9_	Cas9_
T-17643-79.34	4.05665	0.00473934	8.93E-05	-.IEEGIKELGSQILK(6)--KLVDSTDK(1).-	Cas9_	Cas9_
T-17472-78.65	4.04115	0.00473934	9.19E-05	-.FIKPILEK(3)--FIKPILEK(3).-	Cas9_	Cas9_
T-9056-47.15	4.02318	0.00473934	9.51E-05	-.SDNVPSEEVVKK(11)--GYKEVK(3).-	Cas9_	Cas9_
T-14638-68.42	3.97796	0.00473934	0.000103505	-.YDENDKLIR(6)--YDENDKLIR(6).-	Cas9_	Cas9_
T-8518-44.64	3.73251	0.00473934	0.00016411	-.KGILQTVK(1)--LSKSR(3).-	Cas9_	Cas9_
T-15626-71.73	3.69141	0.00473934	0.000177276	-.DDSIDNKVLTR(7)--MKNYWR(2).-	Cas9_	Cas9_
T-6579-35.24	3.67131	0.00473934	0.000184097	-.LKGSPEDNEQK(2)--IIKDK(3).-	Cas9_	Cas9_
T-10261-52.54	3.63484	0.00473934	0.000197145	-.AGFIKR(5)--AGFIKR(5).-	Cas9_	Cas9_
T-9324-48.46	3.42035	0.00473934	0.000294912	-.KDFQFYK(1)--GQKNSR(3).-	Cas9_	Cas9_
T-10201-52.26	3.32151	0.00473934	0.000355049	-.GKSDNVPSEEVVK(2)--VTVKQLK(4).-	Cas9_	Cas9_
T-13650-65.06	3.32024	0.00473934	0.000355895	-.APLSASMIKR(9)--KLINGIR(1).-	Cas9_	Cas9_
T-7291-38.89	3.18969	0.00473934	0.000454742	-.SEQEIGKATAK(7)--KMIAK(1).-	Cas9_	Cas9_
T-16594-75.35	3.17208	0.00473934	0.000470026	-.MDGTEELLVKLNR(10)--EKIEK(2).-	Cas9_	Cas9_
T-7989-42.12	2.92283	0.00473934	0.000750415	-.VITLKSK(5)--EKIEK(2).-	Cas9_	Cas9_
T-10412-53.19	2.82175	0.00473934	0.000907165	-.QLKEDYFK(3)--KVTVK(1).-	Cas9_	Cas9_
T-19495-86.73	2.64829	0.00473934	0.00125611	-.QSGKTILDFLK(4)--NLPNEKVLPK(6).-	Cas9_	Cas9_
T-7741-41.02	2.57148	0.00473934	0.00145076	-.NLPNEKVLPK(6)--HSIKK(4).-	Cas9_	Cas9_
T-14380-67.61	2.56937	0.00473934	0.00145653	-.GGLSELDKAGFIK(8)--EKIEK(2).-	Cas9_	Cas9_
T-18919-84.41	2.53528	0.00473934	0.00155269	-.SKLVSDFR(2)--VMKQLKR(6).-	Cas9_	Cas9_
T-19234-85.70	2.52801	0.00473934	0.00157402	-.NPIDFLEAKGYK(9)--KFDNLTK(1).-	Cas9_	Cas9_
T-11262-56.59	2.5226	0.00473934	0.00159007	-.KDLIIK(1)--DKPIR(2).-	Cas9_	Cas9_
T-13107-63.21	2.36377	0.00473934	0.00214169	-.RNSDKLIAR(5)--NSDKLIAR(4).-	Cas9_	Cas9_
T-10700-54.21	2.33937	0.00473934	0.00224193	-.QQLPEKYK(6)--KDWDPK(1).-	Cas9_	Cas9_
T-14223-67.13	2.33158	0.00473934	0.00227487	-.APLSASMIKR(9)--APLSASMIKR(9).-	Cas9_	Cas9_
T-7923-41.82	2.32906	0.00473934	0.00228565	-.SEQEIGKATAK(7)--SEQEIGKATAK(7).-	Cas9_	Cas9_
T-12452-60.93	2.31568	0.00473934	0.00234371	-.NSDKLIAR(4)--KDLIIK(1).-	Cas9_	Cas9_
T-16049-73.38	2.31403	0.00473934	0.00235095	-.VNTEITKAPLSASMIK(7)--ESILPKR(6).-	Cas9_	Cas9_
T-11619-57.90	2.22693	0.00473934	0.0027678	-.QLLNAKLITQR(6)--KVTVK(1).-	Cas9_	Cas9_
T-7713-40.90	2.19636	0.00473934	0.00293091	-.KLINGIR(1)--SDKNR(3).-	Cas9_	Cas9_
T-5168-27.86	2.17353	0.00473934	0.003059	-.VMKQLK(3)--GQKNSR(3).-	Cas9_	Cas9_
T-14226-67.14	2.06758	0.00473934	0.00373019	-.APLSASMIKR(9)--RNSDKLIAR(5).-	Cas9_	Cas9_
T-7324-39.04	2.04677	0.00473934	0.00387838	-.VLSAYNKHR(7)--VLSAYNKHR(7).-	Cas9_	Cas9_
T-10070-51.70	2.02424	0.00473934	0.00404532	-.QQLPEKYK(6)--QQLPEKYK(6).-	Cas9_	Cas9_
T-10374-53.05	2.01477	0.00473934	0.00411764	-.FIKPILEK(3)--SDKNR(3).-	Cas9_	Cas9_
T-18324-82.08	1.91415	0.00473934	0.0049701	-.GGLSELDKAGFIK(8)--QLKEDYFK(3).-	Cas9_	Cas9_
T-8175-43.05	1.83563	0.00473934	0.00575542	-.VKYVTEGMR(2)--VPSKK(4).-	Cas9_	Cas9_
T-7949-41.94	1.72937	0.00473934	0.00701754	-.VITLKSK(5)--KVTVK(1).-	Cas9_	Cas9_
T-7301-38.93	1.25748	0.00473934	0.0168392	-.GYKEVK(3)--GYKEVK(3).-	Cas9_	Cas9_
T-15313-70.59	1.17939	0.00473934	0.0194426	-.FIKPILEK(3)--KLINGIR(1).-	Cas9_	Cas9_
T-2257-12.22	1.16698	0.00473934	0.0198911	-.GQKNSR(3)--GQKNSR(3).-	Cas9_	Cas9_
T-9765-50.40	1.05423	0.00473934	0.0244595	-.DWDPKK(5)--IIKDK(3).-	Cas9_	Cas9_
T-15662-71.83	0.976453	0.00473934	0.0281922	-.MTNFDKNLPNEK(6)--MKNYWR(2).-	Cas9_	Cas9_
T-5143-27.73	0.927897	0.00473934	0.0307981	-.EKIEK(2)--EKIEK(2).-	Cas9_	Cas9_
T-4467-24.14	0.911605	0.00473934	0.0317236	-.VPSKK(4)--VPSKK(4).-	Cas9_	Cas9_
T-2792-15.09	0.788416	0.00473934	0.0396487	-.DKQSGK(2)--HSIKK(4).-	Cas9_	Cas9_
T-11577-57.77	0.767037	0.00473934	0.0412057	-.KDWDPK(1)--DWDPKK(5).-	Cas9_	Cas9_
T-6320-33.91	0.738698	0.00473934	0.0433602	-.KVTVK(1)--IIKDK(3).-	Cas9_	Cas9_
T-15546-71.41	0.636092	0.00473934	0.0520966	-.ESILPKRNSDK(6)--SDKNR(3).-	Cas9_	Cas9_
T-7804-41.26	0.603886	0.00473934	0.0551669	-.NSDKLIAR(4)--RKNR(2).-	Cas9_	Cas9_
T-10609-53.92	0.568782	0.00473934	0.0587073	-.RNSDKLIAR(5)--EKIEK(2).-	Cas9_	Cas9_
T-11077-55.79	0.389907	0.00473934	0.0802688	-.SDNVPSEEVVKKMK(11)--NSDKLIAR(4).-	Cas9_	Cas9_
T-6492-34.79	0.34948	0.00473934	0.086052	-.LKGSPEDNEQK(2)--LKSVK(2).-	Cas9_	Cas9_
T-11250-56.54	0.149486	0.00473934	0.120455	-.SDNVPSEEVVKKMK(12)--NSDKLIAR(4).-	Cas9_	Cas9_
T-10500-53.49	0.0421825	0.00473934	0.143339	-.VEKGK(3)--KHER(1).-	Cas9_	Cas9_
T-10976-55.36	0	0.00473934	0.153256	-.MKNYWR(2)--RKNR(2).-	Cas9_	Cas9_
T-10674-54.10	0	0.00473934	0.153256	-.RNSDKLIAR(5)--KYPK(1).-	Cas9_	Cas9_
T-12095-59.56	-1.48653	0.0232558	0.515085	-.SSKCVR(3)--AKYK(2).-	spCO5_HUMAN|_	spCO5_HUMAN|_
T-14388-67.63	-1.49939	0.0232558	0.515085	-.QSGKTILDFLK(4)--HSIKK(4).-	Cas9_	Cas9_
T-23511-104.94	-1.78014	0.0232558	0.515085	-.IFYSTWKMK(7)--IFYSTWKMK(7).-	spEGF_HUMAN|_	spEGF_HUMAN|_
T-23008-102.43	-1.92448	0.0232558	0.515085	-.SKDGTGSDDK(2)--ENAKAK(4).-	spTAU_HUMAN|_	spTAU_HUMAN|_
T-18309-82.02	-2.64728	0.0273973	0.515085	-.ILCAKSENAR(5)--ILCAKSENAR(5).-	spK1M1_SHEEP|_	spK1M1_SHEEP|_
T-14777-68.87	-3.4659	0.0273973	0.515085	-.KKKSYTTPK(3)--KKVK(1).-	spRS27A_HUMAN|_	spRS27A_HUMAN|_
T-13087-63.15	-3.65407	0.0273973	0.517094	-.RNSDKLIAR(5)--KVTVK(1).-	Cas9_	Cas9_
T-16263-74.12	-4.10194	0.0273973	0.54351	-.EDYFKK(5)--VPSKK(4).-	Cas9_	Cas9_
