# Supplementary material for: A synthetic peptide library for benchmarking crosslinking-mass spectrometry search engines for proteins and protein complexes
Source: Nat Commun. 2020 Feb 6;11:742. doi: 10.1038/s41467-020-14608-2 (PMC7005041; doi:10.1038/s41467-020-14608-2)
Supplement: Supplementary file 3 — Supplementary Data 1 [file 41467_2020_14608_MOESM3_ESM.zip › CSVfiles/kojak_percolator_R2_allCSM.csv]

PSMId	score	q-value	posterior_error_prob	peptide	proteinIds
T-25562-96.70	6.96386	0.000642424	6.20E-12	-.KNLIGALLFDSGETAEATR(1)--LVDSTDKADLR(7).-	Cas9_	Cas9_
T-24111-91.25	5.31736	0.000642424	1.80E-09	-.KNLIGALLFDSGETAEATR(1)--SDNVPSEEVVKK(11).-	Cas9_	Cas9_
T-24249-91.76	5.06385	0.000642424	4.30E-09	-.KNLIGALLFDSGETAEATR(1)--SDNVPSEEVVKK(11).-	Cas9_	Cas9_
T-22332-85.58	5.02015	0.000642424	5.00E-09	-.MLASAGELQKGNELALPSK(10)--VVDELVKVMGR(7).-	Cas9_	Cas9_
T-25532-96.61	4.86156	0.000642424	8.63E-09	-.MDGTEELLVKLNR(10)--GGLSELDKAGFIK(8).-	Cas9_	Cas9_
T-26003-98.45	4.69319	0.000642424	1.54E-08	-.KNLIGALLFDSGETAEATR(1)--LVDSTDKADLR(7).-	Cas9_	Cas9_
T-19573-77.29	4.55125	0.000642424	2.51E-08	-.KIECFDSVEISGVEDR(1)--HKPENIVIEMAR(2).-	Cas9_	Cas9_
T-25710-97.21	4.47802	0.000642424	3.23E-08	-.KNLIGALLFDSGETAEATR(1)--LVDSTDKADLR(7).-	Cas9_	Cas9_
T-26972-102.58	4.33369	0.000642424	5.32E-08	-.SNFDLAEDAKLQLSK(10)--SSFEKNPIDFLEAK(5).-	Cas9_	Cas9_
T-16618-69.21	4.27638	0.000642424	6.47E-08	-.HKPENIVIEMAR(2)--YDENDKLIR(6).-	Cas9_	Cas9_
T-22201-85.14	4.22437	0.000642424	7.74E-08	-.KIECFDSVEISGVEDR(1)--KIECFDSVEISGVEDR(1).-	Cas9_	Cas9_
T-25409-96.19	4.20344	0.000642424	8.32E-08	-.KNLIGALLFDSGETAEATR(1)--LVDSTDKADLR(7).-	Cas9_	Cas9_
T-23958-90.74	4.10766	0.000642424	1.16E-07	-.KNLIGALLFDSGETAEATR(1)--SDNVPSEEVVKK(11).-	Cas9_	Cas9_
T-24741-93.61	4.09568	0.000642424	1.21E-07	-.KNLIGALLFDSGETAEATR(1)--SDNVPSEEVVKK(11).-	Cas9_	Cas9_
T-14986-64.83	3.90424	0.000642424	2.33E-07	-.HKPENIVIEMAR(2)--FDNLTKAER(6).-	Cas9_	Cas9_
T-26782-101.86	3.88251	0.000642424	2.51E-07	-.SSFEKNPIDFLEAK(5)--IEEGIKELGSQILK(6).-	Cas9_	Cas9_
T-22519-86.12	3.86569	0.000642424	2.66E-07	-.MLASAGELQKGNELALPSK(10)--VVDELVKVMGR(7).-	Cas9_	Cas9_
T-24325-92.03	3.82089	0.000642424	3.11E-07	-.LESEFVYGDYKVYDVR(11)--VVDELVKVMGR(7).-	Cas9_	Cas9_
T-22076-84.79	3.77516	0.000642424	3.64E-07	-.KSEETITPWNFEEVVDK(1)--QITKHVAQILDSR(4).-	Cas9_	Cas9_
T-21373-82.67	3.67446	0.000642424	5.15E-07	-.LPKYSLFELENGR(3)--KFDNLTK(1).-	Cas9_	Cas9_
T-17598-71.73	3.62815	0.000642424	6.03E-07	-.KIECFDSVEISGVEDR(1)--MIAKSEQEIGK(4).-	Cas9_	Cas9_
T-20244-79.30	3.61611	0.000642424	6.29E-07	-.SEQEIGKATAK(7)--AIVDLLFKTNR(8).-	Cas9_	Cas9_
T-27457-104.74	3.59533	0.000642424	6.76E-07	-.KIECFDSVEISGVEDR(1)--TILDFLKSDGFANR(7).-	Cas9_	Cas9_
T-24615-93.19	3.58339	0.000642424	7.04E-07	-.KNLIGALLFDSGETAEATR(1)--AGFIKR(5).-	Cas9_	Cas9_
T-27133-103.21	3.57349	0.000642424	7.28E-07	-.MDGTEELLVKLNR(10)--MDGTEELLVKLNR(10).-	Cas9_	Cas9_
T-25391-96.11	3.53502	0.000642424	8.32E-07	-.MDGTEELLVKLNR(10)--GGLSELDKAGFIK(8).-	Cas9_	Cas9_
T-19101-75.98	3.50739	0.000642424	9.15E-07	-.TEVQTGGFSKESILPK(10)--KFDNLTK(1).-	Cas9_	Cas9_
T-22406-85.82	3.50452	0.000642424	9.24E-07	-.NPIDFLEAKGYK(9)--APLSASMIKR(9).-	Cas9_	Cas9_
T-25525-96.59	3.48879	0.000642424	9.75E-07	-.TILDFLKSDGFANR(7)--FDNLTKAER(6).-	Cas9_	Cas9_
T-14267-62.84	3.464	0.000642424	1.06E-06	-.YDENDKLIR(6)--FDNLTKAER(6).-	Cas9_	Cas9_
T-11881-56.02	3.42405	0.000642424	1.22E-06	-.MIAKSEQEIGK(4)--FDNLTKAER(6).-	Cas9_	Cas9_
T-24620-93.20	3.37784	0.000642424	1.43E-06	-.KNLIGALLFDSGETAEATR(1)--AGFIKR(5).-	Cas9_	Cas9_
T-24388-92.30	3.36854	0.000642424	1.48E-06	-.KNLIGALLFDSGETAEATR(1)--SDNVPSEEVVKK(11).-	Cas9_	Cas9_
T-12544-58.15	3.29352	0.000642424	1.91E-06	-.SDNVPSEEVVKK(11)--LVDSTDKADLR(7).-	Cas9_	Cas9_
T-18939-75.50	3.28421	0.000642424	1.97E-06	-.MDGTEELLVKLNR(10)--EKIEK(2).-	Cas9_	Cas9_
T-20982-81.46	3.27331	0.000642424	2.05E-06	-.YDEHHQDLTLLKALVR(12)--ESILPKR(6).-	Cas9_	Cas9_
T-15245-65.64	3.26812	0.000642424	2.08E-06	-.VNTEITKAPLSASMIK(7)--SEQEIGKATAK(7).-	Cas9_	Cas9_
T-16424-68.70	3.23042	0.000642424	2.37E-06	-.HKPENIVIEMAR(2)--YDENDKLIR(6).-	Cas9_	Cas9_
T-25387-96.09	3.21747	0.000642424	2.48E-06	-.TILDFLKSDGFANR(7)--FDNLTKAER(6).-	Cas9_	Cas9_
T-27011-102.71	3.21364	0.000642424	2.52E-06	-.MDGTEELLVKLNR(10)--MDGTEELLVKLNR(10).-	Cas9_	Cas9_
T-18616-74.60	3.20742	0.000642424	2.57E-06	-.KIECFDSVEISGVEDR(1)--FDNLTKAER(6).-	Cas9_	Cas9_
T-22546-86.22	3.2039	0.000642424	2.60E-06	-.NPIDFLEAKGYK(9)--APLSASMIKR(9).-	Cas9_	Cas9_
T-15640-66.76	3.20226	0.000642424	2.62E-06	-.GKSDNVPSEEVVK(2)--LEESFLVEEDKK(11).-	Cas9_	Cas9_
T-14454-63.34	3.20211	0.000642424	2.62E-06	-.YDENDKLIR(6)--FDNLTKAER(6).-	Cas9_	Cas9_
T-14105-62.45	3.20189	0.000642424	2.62E-06	-.LVDSTDKADLR(7)--LVDSTDKADLR(7).-	Cas9_	Cas9_
T-14810-64.32	3.15467	0.000642424	3.08E-06	-.HKPENIVIEMAR(2)--FDNLTKAER(6).-	Cas9_	Cas9_
T-23356-88.81	3.13512	0.000642424	3.30E-06	-.MLASAGELQKGNELALPSK(10)--LESEFVYGDYKVYDVR(11).-	Cas9_	Cas9_
T-19886-78.17	3.13005	0.000642424	3.35E-06	-.VVDELVKVMGR(7)--KPAFLSGEQK(1).-	Cas9_	Cas9_
T-15743-67.01	3.12794	0.000642424	3.38E-06	-.LENLIAQLPGEKK(12)--LKGSPEDNEQK(2).-	Cas9_	Cas9_
T-25384-96.08	3.11389	0.000642424	3.55E-06	-.TILDFLKSDGFANR(7)--FDNLTKAER(6).-	Cas9_	Cas9_
T-19112-76.01	3.08758	0.000642424	3.88E-06	-.MDGTEELLVKLNR(10)--EKIEK(2).-	Cas9_	Cas9_
T-19180-76.20	3.03231	0.000642424	4.70E-06	-.MLASAGELQKGNELALPSK(10)--KPAFLSGEQK(1).-	Cas9_	Cas9_
T-21864-84.14	2.99315	0.000642424	5.37E-06	-.LESEFVYGDYKVYDVR(11)--KPAFLSGEQK(1).-	Cas9_	Cas9_
T-23762-90.05	2.97909	0.000642424	5.64E-06	-.KSEETITPWNFEEVVDK(1)--SKLVSDFR(2).-	Cas9_	Cas9_
T-19861-78.12	2.97021	0.000642424	5.82E-06	-.HKPENIVIEMAR(2)--DFQFYKVR(6).-	Cas9_	Cas9_
T-18435-74.08	2.9675	0.000642424	5.87E-06	-.KIECFDSVEISGVEDR(1)--FDNLTKAER(6).-	Cas9_	Cas9_
T-20819-80.88	2.93842	0.000642424	6.49E-06	-.SNFDLAEDAKLQLSK(10)--KLVDSTDK(1).-	Cas9_	Cas9_
T-14856-64.47	2.92988	0.000642424	6.68E-06	-.MIAKSEQEIGK(4)--LVDSTDKADLR(7).-	Cas9_	Cas9_
T-22181-85.09	2.92987	0.000642424	6.68E-06	-.SVKELLGITIMER(3)--DKQSGK(2).-	Cas9_	Cas9_
T-23117-88.04	2.92653	0.000642424	6.76E-06	-.KIECFDSVEISGVEDR(1)--DFQFYKVR(6).-	Cas9_	Cas9_
T-19260-76.39	2.91933	0.000642424	6.93E-06	-.GKSDNVPSEEVVK(2)--QEDFYPFLKDNR(9).-	Cas9_	Cas9_
T-15569-66.55	2.91488	0.000642424	7.04E-06	-.QITKHVAQILDSR(4)--MTNFDKNLPNEK(6).-	Cas9_	Cas9_
T-24443-92.53	2.90288	0.000642424	7.33E-06	-.LESEFVYGDYKVYDVR(11)--VVDELVKVMGR(7).-	Cas9_	Cas9_
T-21158-82.05	2.88961	0.000642424	7.68E-06	-.GGLSELDKAGFIK(8)--QLKEDYFK(3).-	Cas9_	Cas9_
T-12727-58.65	2.87469	0.000642424	8.08E-06	-.SDNVPSEEVVKK(11)--LVDSTDKADLR(7).-	Cas9_	Cas9_
T-16589-69.13	2.86368	0.000642424	8.39E-06	-.DDSIDNKVLTR(7)--NSDKLIAR(4).-	Cas9_	Cas9_
T-21773-83.91	2.84765	0.000642424	8.87E-06	-.LPKYSLFELENGR(3)--APLSASMIKR(9).-	Cas9_	Cas9_
T-23950-90.72	2.84652	0.000642424	8.90E-06	-.KNLIGALLFDSGETAEATR(1)--SDNVPSEEVVKK(11).-	Cas9_	Cas9_
T-15000-64.88	2.81515	0.000642424	9.92E-06	-.SDNVPSEEVVKK(11)--KDFQFYK(1).-	Cas9_	Cas9_
T-14056-62.31	2.81264	0.000642424	1.00E-05	-.HKPENIVIEMAR(2)--MIAKSEQEIGK(4).-	Cas9_	Cas9_
T-19643-77.49	2.80428	0.000642424	1.03E-05	-.TEVQTGGFSKESILPK(10)--APLSASMIKR(9).-	Cas9_	Cas9_
T-12033-56.55	2.79468	0.000642424	1.06E-05	-.NSDKLIAR(4)--KGILQTVK(1).-	Cas9_	Cas9_
T-24623-93.21	2.75568	0.000642424	1.22E-05	-.TILDFLKSDGFANR(7)--MIAKSEQEIGK(4).-	Cas9_	Cas9_
T-24103-91.22	2.73835	0.000642424	1.29E-05	-.MDGTEELLVKLNR(10)--QLLNAKLITQR(6).-	Cas9_	Cas9_
T-19707-77.66	2.7314	0.000642424	1.32E-05	-.VVDELVKVMGR(7)--KPAFLSGEQK(1).-	Cas9_	Cas9_
T-18981-75.63	2.72753	0.000642424	1.34E-05	-.TEVQTGGFSKESILPK(10)--KLINGIR(1).-	Cas9_	Cas9_
T-21878-84.19	2.69075	0.000642424	1.52E-05	-.GGLSELDKAGFIK(8)--QLLNAKLITQR(6).-	Cas9_	Cas9_
T-23628-89.62	2.64868	0.000642424	1.76E-05	-.GGLSELDKAGFIK(8)--GGLSELDKAGFIK(8).-	Cas9_	Cas9_
T-14890-64.57	2.64491	0.000642424	1.78E-05	-.VNTEITKAPLSASMIK(7)--KMIAK(1).-	Cas9_	Cas9_
T-13914-61.94	2.63339	0.000642424	1.85E-05	-.LVDSTDKADLR(7)--LVDSTDKADLR(7).-	Cas9_	Cas9_
T-18931-75.47	2.62588	0.000642424	1.90E-05	-.TEVQTGGFSKESILPK(10)--KFDNLTK(1).-	Cas9_	Cas9_
T-22179-85.08	2.61623	0.000642424	1.97E-05	-.MLASAGELQKGNELALPSK(10)--VVDELVKVMGR(7).-	Cas9_	Cas9_
T-20034-78.62	2.6105	0.000642424	2.01E-05	-.HKPENIVIEMAR(2)--DFQFYKVR(6).-	Cas9_	Cas9_
T-22553-86.24	2.61027	0.000642424	2.01E-05	-.NPIDFLEAKGYK(9)--APLSASMIKR(9).-	Cas9_	Cas9_
T-19084-75.93	2.60452	0.000642424	2.05E-05	-.MLASAGELQKGNELALPSK(10)--KPAFLSGEQK(1).-	Cas9_	Cas9_
T-21486-82.98	2.60021	0.000642424	2.08E-05	-.YDEHHQDLTLLKALVR(12)--FKVLGNTDR(2).-	Cas9_	Cas9_
T-18687-74.82	2.59747	0.000642424	2.10E-05	-.VNTEITKAPLSASMIK(7)--FKVLGNTDR(2).-	Cas9_	Cas9_
T-19404-76.79	2.58755	0.000642424	2.17E-05	-.KIECFDSVEISGVEDR(1)--HKPENIVIEMAR(2).-	Cas9_	Cas9_
T-22153-85.01	2.58345	0.000642424	2.20E-05	-.MLASAGELQKGNELALPSK(10)--VVDELVKVMGR(7).-	Cas9_	Cas9_
T-12362-57.60	2.57245	0.000642424	2.29E-05	-.NSDKLIAR(4)--KGILQTVK(1).-	Cas9_	Cas9_
T-11814-55.80	2.56772	0.000642424	2.33E-05	-.GKSDNVPSEEVVK(2)--VKYVTEGMR(2).-	Cas9_	Cas9_
T-10340-50.88	2.56689	0.000642424	2.33E-05	-.SEQEIGKATAK(7)--ESILPKR(6).-	Cas9_	Cas9_
T-20681-80.46	2.562	0.000642424	2.37E-05	-.YDENDKLIR(6)--DFQFYKVR(6).-	Cas9_	Cas9_
T-26625-101.24	2.56103	0.000642424	2.38E-05	-.TILDFLKSDGFANR(7)--YDENDKLIR(6).-	Cas9_	Cas9_
T-21637-83.49	2.56029	0.000642424	2.39E-05	-.LESEFVYGDYKVYDVR(11)--KPAFLSGEQK(1).-	Cas9_	Cas9_
T-19848-78.08	2.55272	0.000642424	2.45E-05	-.VVDELVKVMGR(7)--KPAFLSGEQK(1).-	Cas9_	Cas9_
T-25515-96.56	2.54705	0.000642424	2.50E-05	-.SSFEKNPIDFLEAK(5)--IEKILTFR(3).-	Cas9_	Cas9_
T-11062-53.40	2.54427	0.000642424	2.52E-05	-.SEQEIGKATAK(7)--FKVLGNTDR(2).-	Cas9_	Cas9_
T-19676-77.58	2.53384	0.000642424	2.61E-05	-.VVDELVKVMGR(7)--KPAFLSGEQK(1).-	Cas9_	Cas9_
T-18889-75.36	2.52138	0.000642424	2.73E-05	-.FDNLTKAER(6)--DFQFYKVR(6).-	Cas9_	Cas9_
T-8661-44.42	2.51188	0.000642424	2.82E-05	-.KGILQTVK(1)--LSKSR(3).-	Cas9_	Cas9_
T-13855-61.81	2.50861	0.000642424	2.85E-05	-.HKPENIVIEMAR(2)--MIAKSEQEIGK(4).-	Cas9_	Cas9_
T-18694-74.85	2.5039	0.000642424	2.90E-05	-.FDNLTKAER(6)--DFQFYKVR(6).-	Cas9_	Cas9_
T-21576-83.28	2.50384	0.000642424	2.90E-05	-.SSFEKNPIDFLEAK(5)--KLVDSTDK(1).-	Cas9_	Cas9_
T-22045-84.70	2.48876	0.000642424	3.05E-05	-.GGLSELDKAGFIK(8)--QLLNAKLITQR(6).-	Cas9_	Cas9_
T-9575-48.24	2.47761	0.000642424	3.17E-05	-.KDFQFYK(1)--GQKNSR(3).-	Cas9_	Cas9_
T-15912-67.47	2.47158	0.000642424	3.24E-05	-.DDSIDNKVLTR(7)--NSDKLIAR(4).-	Cas9_	Cas9_
T-22956-87.53	2.47054	0.000642424	3.25E-05	-.KIECFDSVEISGVEDR(1)--DFQFYKVR(6).-	Cas9_	Cas9_
T-15479-66.31	2.46765	0.000642424	3.28E-05	-.KDFQFYK(1)--AGFIKR(5).-	Cas9_	Cas9_
T-12187-57.06	2.4671	0.000642424	3.29E-05	-.NSDKLIAR(4)--KGILQTVK(1).-	Cas9_	Cas9_
T-8780-44.93	2.45382	0.000642424	3.44E-05	-.KGILQTVK(1)--LSKSR(3).-	Cas9_	Cas9_
T-15866-67.35	2.44368	0.000642424	3.56E-05	-.GGLSELDKAGFIK(8)--EKIEK(2).-	Cas9_	Cas9_
T-12181-57.04	2.43482	0.000642424	3.68E-05	-.NSDKLIAR(4)--KGILQTVK(1).-	Cas9_	Cas9_
T-21528-83.12	2.40232	0.000642424	4.11E-05	-.KNLIGALLFDSGETAEATR(1)--GQKNSR(3).-	Cas9_	Cas9_
T-7010-37.16	2.39511	0.000642424	4.21E-05	-.SDNVPSEEVVKK(11)--GQKNSR(3).-	Cas9_	Cas9_
T-13189-59.96	2.38279	0.000642424	4.40E-05	-.SEQEIGKATAK(7)--LKTYAHLFDDK(2).-	Cas9_	Cas9_
T-14684-63.97	2.36856	0.000642424	4.62E-05	-.MIAKSEQEIGK(4)--LVDSTDKADLR(7).-	Cas9_	Cas9_
T-17887-72.59	2.35288	0.000642424	4.87E-05	-.MIAKSEQEIGK(4)--DFQFYKVR(6).-	Cas9_	Cas9_
T-15576-66.57	2.34307	0.000642424	5.04E-05	-.QITKHVAQILDSR(4)--MTNFDKNLPNEK(6).-	Cas9_	Cas9_
T-17729-72.12	2.33886	0.000642424	5.11E-05	-.DDSIDNKVLTR(7)--MKNYWR(2).-	Cas9_	Cas9_
T-23662-89.72	2.33387	0.000642424	5.20E-05	-.GGLSELDKAGFIK(8)--GGLSELDKAGFIK(8).-	Cas9_	Cas9_
T-14433-63.28	2.32613	0.000642424	5.34E-05	-.KGILQTVK(1)--KDLIIK(1).-	Cas9_	Cas9_
T-27658-105.76	2.32303	0.000642424	5.40E-05	-.SSFEKNPIDFLEAK(5)--SSFEKNPIDFLEAK(5).-	Cas9_	Cas9_
T-16170-68.07	2.31962	0.000642424	5.46E-05	-.MTNFDKNLPNEK(6)--SKLVSDFR(2).-	Cas9_	Cas9_
T-13467-60.75	2.31011	0.000642424	5.65E-05	-.MIAKSEQEIGK(4)--YDENDKLIR(6).-	Cas9_	Cas9_
T-23438-89.04	2.29393	0.000642424	5.97E-05	-.LPKYSLFELENGR(3)--FIKPILEK(3).-	Cas9_	Cas9_
T-19674-77.57	2.27292	0.000642424	6.42E-05	-.VVDELVKVMGR(7)--KPAFLSGEQK(1).-	Cas9_	Cas9_
T-21372-82.67	2.27251	0.000642424	6.43E-05	-.MLASAGELQKGNELALPSK(10)--MLASAGELQKGNELALPSK(10).-	Cas9_	Cas9_
T-18702-74.87	2.26917	0.000642424	6.50E-05	-.MDGTEELLVKLNR(10)--KVTVK(1).-	Cas9_	Cas9_
T-14237-62.77	2.25478	0.000642424	6.83E-05	-.YDENDKLIR(6)--FDNLTKAER(6).-	Cas9_	Cas9_
T-8105-42.01	2.22836	0.000642424	7.48E-05	-.GKSDNVPSEEVVK(2)--VPSKK(4).-	Cas9_	Cas9_
T-23389-88.90	2.21993	0.000642424	7.70E-05	-.VVDELVKVMGR(7)--VVDELVKVMGR(7).-	Cas9_	Cas9_
T-10683-52.14	2.21274	0.000642424	7.90E-05	-.GKSDNVPSEEVVK(2)--VTVKQLK(4).-	Cas9_	Cas9_
T-19435-76.89	2.20668	0.000642424	8.06E-05	-.GKSDNVPSEEVVK(2)--QEDFYPFLKDNR(9).-	Cas9_	Cas9_
T-21318-82.52	2.18801	0.000642424	8.60E-05	-.GGLSELDKAGFIK(8)--QLKEDYFK(3).-	Cas9_	Cas9_
T-13309-60.30	2.16996	0.000642424	9.15E-05	-.MTNFDKNLPNEK(6)--QQLPEKYK(6).-	Cas9_	Cas9_
T-23685-89.79	2.1688	0.000642424	9.19E-05	-.MDGTEELLVKLNR(10)--QLKEDYFK(3).-	Cas9_	Cas9_
T-18287-73.72	2.14926	0.000642424	9.83E-05	-.YDEHHQDLTLLKALVR(12)--KMIAK(1).-	Cas9_	Cas9_
T-14664-63.91	2.14406	0.000642424	0.000100027	-.SKLVSDFR(2)--KDWDPK(1).-	Cas9_	Cas9_
T-7988-41.51	2.137	0.000642424	0.000102489	-.GKSDNVPSEEVVK(2)--VPSKK(4).-	Cas9_	Cas9_
T-12703-58.59	2.13617	0.000642424	0.000102783	-.NSDKLIAR(4)--KGILQTVK(1).-	Cas9_	Cas9_
T-16951-69.98	2.1235	0.000642424	0.000107365	-.LVDSTDKADLR(7)--KDFQFYK(1).-	Cas9_	Cas9_
T-21507-83.04	2.12331	0.000642424	0.000107435	-.TEVQTGGFSKESILPK(10)--FIKPILEK(3).-	Cas9_	Cas9_
T-18508-74.27	2.12254	0.000642424	0.00010772	-.YDEHHQDLTLLKALVR(12)--SEQEIGKATAK(7).-	Cas9_	Cas9_
T-12378-57.64	2.12101	0.000642424	0.000108287	-.SDNVPSEEVVKK(11)--LVDSTDKADLR(7).-	Cas9_	Cas9_
T-18928-75.47	2.11776	0.000642424	0.000109507	-.SSFEKNPIDFLEAK(5)--VLSAYNKHR(7).-	Cas9_	Cas9_
T-17718-72.09	2.10578	0.000642424	0.00011412	-.MIAKSEQEIGK(4)--DFQFYKVR(6).-	Cas9_	Cas9_
T-24885-94.19	2.09897	0.000642424	0.000116826	-.TEVQTGGFSKESILPK(10)--NPIDFLEAKGYK(9).-	Cas9_	Cas9_
T-18704-74.87	2.08835	0.000642424	0.000121177	-.MDGTEELLVKLNR(10)--KVTVK(1).-	Cas9_	Cas9_
T-14968-64.79	2.07259	0.000642424	0.000127935	-.APLSASMIKR(9)--KFDNLTK(1).-	Cas9_	Cas9_
T-16957-70.00	2.06792	0.000642424	0.000130009	-.LVDSTDKADLR(7)--KDFQFYK(1).-	Cas9_	Cas9_
T-12343-57.55	2.06259	0.000642424	0.000132418	-.NSDKLIAR(4)--KGILQTVK(1).-	Cas9_	Cas9_
T-14334-63.00	2.05645	0.000642424	0.000135246	-.FKVLGNTDR(2)--ESILPKR(6).-	Cas9_	Cas9_
T-13707-61.44	2.05557	0.000642424	0.000135659	-.SKLVSDFR(2)--QQLPEKYK(6).-	Cas9_	Cas9_
T-12026-56.53	2.05458	0.000642424	0.000136124	-.MIAKSEQEIGK(4)--FDNLTKAER(6).-	Cas9_	Cas9_
T-21579-83.29	2.05215	0.000642424	0.000137266	-.SSFEKNPIDFLEAK(5)--KLVDSTDK(1).-	Cas9_	Cas9_
T-26163-99.19	2.04795	0.000642424	0.000139266	-.KNLIGALLFDSGETAEATR(1)--LVDSTDKADLR(7).-	Cas9_	Cas9_
T-15641-66.77	2.04715	0.000642424	0.000139651	-.QITKHVAQILDSR(4)--SKLVSDFR(2).-	Cas9_	Cas9_
T-15483-66.33	2.04338	0.000642424	0.000141472	-.GGLSELDKAGFIK(8)--KVTVK(1).-	Cas9_	Cas9_
T-6788-36.15	2.03911	0.000642424	0.000143569	-.SDNVPSEEVVKK(11)--GQKNSR(3).-	Cas9_	Cas9_
T-18423-74.05	2.03739	0.000642424	0.000144422	-.NPIDFLEAKGYK(9)--SDKNR(3).-	Cas9_	Cas9_
T-6678-35.65	2.03098	0.000642424	0.000147643	-.SDNVPSEEVVKK(11)--GQKNSR(3).-	Cas9_	Cas9_
T-19057-75.86	2.02735	0.000642424	0.000149502	-.FDNLTKAER(6)--DFQFYKVR(6).-	Cas9_	Cas9_
T-14495-63.46	2.02178	0.000642424	0.000152398	-.LVDSTDKADLR(7)--LVDSTDKADLR(7).-	Cas9_	Cas9_
T-19604-77.39	2.01153	0.000642424	0.000157871	-.GKSDNVPSEEVVK(2)--QEDFYPFLKDNR(9).-	Cas9_	Cas9_
T-11154-53.67	2.00763	0.000642424	0.000160004	-.GKSDNVPSEEVVK(2)--GKSDNVPSEEVVK(2).-	Cas9_	Cas9_
T-20238-79.29	1.99211	0.000642424	0.00016879	-.QEDFYPFLKDNR(9)--VKYVTEGMR(2).-	Cas9_	Cas9_
T-15900-67.44	1.99043	0.000642424	0.00016977	-.MTNFDKNLPNEK(6)--SKLVSDFR(2).-	Cas9_	Cas9_
T-25259-95.59	1.98863	0.000642424	0.000170822	-.TILDFLKSDGFANR(7)--FDNLTKAER(6).-	Cas9_	Cas9_
T-10478-51.38	1.97905	0.000642424	0.000176552	-.SEQEIGKATAK(7)--ESILPKR(6).-	Cas9_	Cas9_
T-10880-52.89	1.95708	0.000642424	0.00019043	-.SEQEIGKATAK(7)--FKVLGNTDR(2).-	Cas9_	Cas9_
T-20958-81.37	1.95693	0.000642424	0.000190523	-.VNTEITKAPLSASMIK(7)--VNTEITKAPLSASMIK(7).-	Cas9_	Cas9_
T-15666-66.83	1.94403	0.000642424	0.00019918	-.GGLSELDKAGFIK(8)--KVTVK(1).-	Cas9_	Cas9_
T-11963-56.30	1.94015	0.000642424	0.000201855	-.GKSDNVPSEEVVK(2)--VKYVTEGMR(2).-	Cas9_	Cas9_
T-12945-59.29	1.93898	0.000642424	0.000202671	-.SKLVSDFR(2)--QQLPEKYK(6).-	Cas9_	Cas9_
T-12874-59.06	1.92662	0.000642424	0.000211487	-.NSDKLIAR(4)--MKNYWR(2).-	Cas9_	Cas9_
T-14475-63.40	1.92534	0.000642424	0.000212419	-.SKLVSDFR(2)--KDWDPK(1).-	Cas9_	Cas9_
T-20842-80.96	1.92485	0.000642424	0.000212778	-.YDENDKLIR(6)--DFQFYKVR(6).-	Cas9_	Cas9_
T-13790-61.62	1.92025	0.000642424	0.000216175	-.SDNVPSEEVVKK(11)--LVDSTDKADLR(7).-	Cas9_	Cas9_
T-16328-68.45	1.91782	0.000642424	0.00021799	-.MTNFDKNLPNEK(6)--SKLVSDFR(2).-	Cas9_	Cas9_
T-10991-53.21	1.91052	0.000642424	0.000223539	-.SDNVPSEEVVKK(11)--AGFIKR(5).-	Cas9_	Cas9_
T-15715-66.95	1.90896	0.000642424	0.000224742	-.DDSIDNKVLTR(7)--NSDKLIAR(4).-	Cas9_	Cas9_
T-18409-74.01	1.90629	0.000642424	0.00022682	-.SNFDLAEDAKLQLSK(10)--VLSAYNKHR(7).-	Cas9_	Cas9_
T-23598-89.54	1.90165	0.000642424	0.000230475	-.KSEETITPWNFEEVVDK(1)--SKLVSDFR(2).-	Cas9_	Cas9_
T-24606-93.15	1.89734	0.000642424	0.000233917	-.TILDFLKSDGFANR(7)--MIAKSEQEIGK(4).-	Cas9_	Cas9_
T-12907-59.16	1.89684	0.000642424	0.000234321	-.SDNVPSEEVVKK(11)--LVDSTDKADLR(7).-	Cas9_	Cas9_
T-13620-61.21	1.89271	0.000642424	0.000237675	-.KGILQTVK(1)--MKNYWR(2).-	Cas9_	Cas9_
T-6565-35.08	1.88312	0.000642424	0.000245658	-.LKGSPEDNEQK(2)--LKSVK(2).-	Cas9_	Cas9_
T-22059-84.72	1.8749	0.000642424	0.000252705	-.KSEETITPWNFEEVVDK(1)--QITKHVAQILDSR(4).-	Cas9_	Cas9_
T-17290-70.83	1.86705	0.000642424	0.000259631	-.TYAHLFDDKVMK(9)--NLPNEKVLPK(6).-	Cas9_	Cas9_
T-15722-66.96	1.86227	0.000642424	0.000263944	-.DDSIDNKVLTR(7)--NSDKLIAR(4).-	Cas9_	Cas9_
T-19437-76.89	1.84399	0.000642424	0.000281085	-.GKSDNVPSEEVVK(2)--QEDFYPFLKDNR(9).-	Cas9_	Cas9_
T-22558-86.25	1.84066	0.000642424	0.00028433	-.MDGTEELLVKLNR(10)--DKPIR(2).-	Cas9_	Cas9_
T-14978-64.81	1.83356	0.000642424	0.000291364	-.APLSASMIKR(9)--KLINGIR(1).-	Cas9_	Cas9_
T-17210-70.66	1.83314	0.000642424	0.000291787	-.LKTYAHLFDDK(2)--FKVLGNTDR(2).-	Cas9_	Cas9_
T-11638-55.23	1.83112	0.000642424	0.000293819	-.SDNVPSEEVVKK(11)--AGFIKR(5).-	Cas9_	Cas9_
T-14121-62.50	1.82964	0.000642424	0.000295328	-.FKVLGNTDR(2)--ESILPKR(6).-	Cas9_	Cas9_
T-13133-59.80	1.82886	0.000642424	0.000296116	-.SKLVSDFR(2)--QQLPEKYK(6).-	Cas9_	Cas9_
T-13313-60.31	1.82808	0.000642424	0.000296919	-.SKLVSDFR(2)--QQLPEKYK(6).-	Cas9_	Cas9_
T-8034-41.70	1.82371	0.000642424	0.000301416	-.NSDKLIAR(4)--LSKSR(3).-	Cas9_	Cas9_
T-10710-52.26	1.81852	0.000642424	0.000306857	-.LVDSTDKADLR(7)--GYKEVK(3).-	Cas9_	Cas9_
T-24758-93.69	1.80539	0.000642424	0.00032104	-.KNLIGALLFDSGETAEATR(1)--AGFIKR(5).-	Cas9_	Cas9_
T-14231-62.76	1.79747	0.000642424	0.000329922	-.QITKHVAQILDSR(4)--KDWDPK(1).-	Cas9_	Cas9_
T-19499-77.06	1.78326	0.000642424	0.000346459	-.KIECFDSVEISGVEDR(1)--HKPENIVIEMAR(2).-	Cas9_	Cas9_
T-13529-60.93	1.78318	0.000642424	0.000346557	-.SKLVSDFR(2)--QQLPEKYK(6).-	Cas9_	Cas9_
T-20612-80.24	1.77757	0.000642424	0.000353313	-.LEESFLVEEDKKHER(12)--DKQSGK(2).-	Cas9_	Cas9_
T-16220-68.19	1.77667	0.000642424	0.00035441	-.YDENDKLIR(6)--YDENDKLIR(6).-	Cas9_	Cas9_
T-14243-62.79	1.77647	0.000642424	0.000354658	-.RNSDKLIAR(5)--NSDKLIAR(4).-	Cas9_	Cas9_
T-13006-59.46	1.76339	0.000642424	0.000370995	-.LVDSTDKADLR(7)--AGFIKR(5).-	Cas9_	Cas9_
T-16502-68.88	1.76221	0.000642424	0.000372508	-.SKLVSDFR(2)--SKLVSDFR(2).-	Cas9_	Cas9_
T-17554-71.61	1.76077	0.000642424	0.000374357	-.DDSIDNKVLTR(7)--MKNYWR(2).-	Cas9_	Cas9_
T-17015-70.13	1.75632	0.000642424	0.000380131	-.LEESFLVEEDKK(11)--VKYVTEGMR(2).-	Cas9_	Cas9_
T-14258-62.82	1.75599	0.000642424	0.000380569	-.RNSDKLIAR(5)--NSDKLIAR(4).-	Cas9_	Cas9_
T-17529-71.53	1.75238	0.000642424	0.000385322	-.YPKLESEFVYGDYK(3)--IIKDK(3).-	Cas9_	Cas9_
T-15439-66.19	1.74473	0.000642424	0.000395604	-.LENLIAQLPGEKK(12)--LKSVK(2).-	Cas9_	Cas9_
T-20612-80.24-2	1.7398	0.000642424	0.000402387	-.LEESFLVEEDKKHER(11)--DKQSGK(2).-	Cas9_	Cas9_
T-13483-60.80	1.73739	0.000642424	0.000405733	-.KLINGIR(1)--KFDNLTK(1).-	Cas9_	Cas9_
T-12702-58.58	1.73695	0.000642424	0.000406344	-.SDNVPSEEVVKK(11)--LVDSTDKADLR(7).-	Cas9_	Cas9_
T-18171-73.42	1.73301	0.000642424	0.000411902	-.APLSASMIKR(9)--FIKPILEK(3).-	Cas9_	Cas9_
T-6904-36.66	1.73224	0.000642424	0.000412996	-.SDNVPSEEVVKK(11)--GQKNSR(3).-	Cas9_	Cas9_
T-14796-64.28	1.7254	0.000642424	0.000422833	-.APLSASMIKR(9)--KFDNLTK(1).-	Cas9_	Cas9_
T-11054-53.38	1.7252	0.000642424	0.000423124	-.SEQEIGKATAK(7)--FKVLGNTDR(2).-	Cas9_	Cas9_
T-16238-68.23	1.71793	0.000642424	0.000433848	-.SEQEIGKATAK(7)--DLIIKLPK(5).-	Cas9_	Cas9_
T-20433-79.79	1.71682	0.000642424	0.000435512	-.QEDFYPFLKDNR(9)--VKYVTEGMR(2).-	Cas9_	Cas9_
T-14275-62.86	1.71571	0.000642424	0.000437176	-.QITKHVAQILDSR(4)--KDWDPK(1).-	Cas9_	Cas9_
T-25741-97.34	1.70845	0.000642424	0.000448243	-.KNLIGALLFDSGETAEATR(1)--SDNVPSEEVVKK(11).-	Cas9_	Cas9_
T-22371-85.72	1.70687	0.000642424	0.000450687	-.TEVQTGGFSKESILPK(10)--TEVQTGGFSKESILPK(10).-	Cas9_	Cas9_
T-12466-57.89	1.7014	0.000642424	0.000459253	-.TYAHLFDDKVMK(9)--DKQSGK(2).-	Cas9_	Cas9_
T-12524-58.08	1.70107	0.000642424	0.000459776	-.SDNVPSEEVVKK(11)--LVDSTDKADLR(7).-	Cas9_	Cas9_
T-24815-93.92	1.69726	0.000642424	0.000465857	-.KNLIGALLFDSGETAEATR(1)--LVDSTDKADLR(7).-	Cas9_	Cas9_
T-11864-55.97	1.69502	0.000642424	0.000469455	-.GKSDNVPSEEVVK(2)--EDYFKK(5).-	Cas9_	Cas9_
T-14469-63.39	1.688	0.000642424	0.000480936	-.SKLVSDFR(2)--KDWDPK(1).-	Cas9_	Cas9_
T-16394-68.63	1.68331	0.000642424	0.000488765	-.DDSIDNKVLTR(7)--NSDKLIAR(4).-	Cas9_	Cas9_
T-12029-56.54	1.6828	0.000642424	0.00048962	-.NSDKLIAR(4)--KGILQTVK(1).-	Cas9_	Cas9_
T-13454-60.72	1.67843	0.000642424	0.000497044	-.MIAKSEQEIGK(4)--YDENDKLIR(6).-	Cas9_	Cas9_
T-10753-52.43	1.66959	0.000642424	0.000512404	-.KGILQTVK(1)--DKPIR(2).-	Cas9_	Cas9_
T-7911-41.16	1.66695	0.000642424	0.000517091	-.LVDSTDKADLR(7)--GQKNSR(3).-	Cas9_	Cas9_
T-8023-41.66	1.66694	0.000642424	0.000517103	-.LVDSTDKADLR(7)--GQKNSR(3).-	Cas9_	Cas9_
T-14282-62.87	1.65416	0.000642424	0.000540365	-.DDSIDNKVLTR(7)--DKPIR(2).-	Cas9_	Cas9_
T-18929-75.47	1.64609	0.000642424	0.000555589	-.MDGTEELLVKLNR(10)--EKIEK(2).-	Cas9_	Cas9_
T-13466-60.75	1.64586	0.000642424	0.000556025	-.NSDKLIAR(4)--KDLIIK(1).-	Cas9_	Cas9_
T-21516-83.07	1.64539	0.000642424	0.00055693	-.TEVQTGGFSKESILPK(10)--FIKPILEK(3).-	Cas9_	Cas9_
T-13368-60.48	1.64351	0.000642424	0.000560549	-.LVDSTDKADLR(7)--AGFIKR(5).-	Cas9_	Cas9_
T-18974-75.61	1.64043	0.000642424	0.000566526	-.QLLNAKLITQR(6)--QLKEDYFK(3).-	Cas9_	Cas9_
T-14760-64.17	1.63003	0.000642424	0.000587177	-.DDSIDNKVLTR(7)--NSDKLIAR(4).-	Cas9_	Cas9_
T-16694-69.39	1.62909	0.000642424	0.000589075	-.SKLVSDFR(2)--SKLVSDFR(2).-	Cas9_	Cas9_
T-11855-55.94	1.61488	0.000642424	0.000618608	-.GKSDNVPSEEVVK(2)--EDYFKK(5).-	Cas9_	Cas9_
T-11187-53.75	1.60972	0.000642424	0.000629698	-.SDNVPSEEVVKK(11)--AGFIKR(5).-	Cas9_	Cas9_
T-15957-67.57	1.60816	0.000642424	0.000633093	-.MTNFDKNLPNEK(6)--SKLVSDFR(2).-	Cas9_	Cas9_
T-10847-52.77	1.59767	0.000642424	0.000656359	-.LVDSTDKADLR(7)--GYKEVK(3).-	Cas9_	Cas9_
T-10622-51.93	1.59751	0.000642424	0.000656717	-.KGILQTVK(1)--DKPIR(2).-	Cas9_	Cas9_
T-23189-88.28	1.59571	0.000642424	0.000660798	-.KNLIGALLFDSGETAEATR(1)--GYKEVK(3).-	Cas9_	Cas9_
T-14512-63.51	1.59314	0.000642424	0.000666683	-.FKVLGNTDR(2)--ESILPKR(6).-	Cas9_	Cas9_
T-8368-43.21	1.5925	0.000642424	0.000668143	-.NSDKLIAR(4)--LSKSR(3).-	Cas9_	Cas9_
T-21038-81.64	1.5919	0.000642424	0.000669528	-.QEDFYPFLKDNR(9)--EDYFKK(5).-	Cas9_	Cas9_
T-13456-60.72	1.58918	0.000642424	0.000675828	-.MIAKSEQEIGK(4)--YDENDKLIR(6).-	Cas9_	Cas9_
T-15280-65.72	1.58674	0.000642424	0.000681525	-.HKPENIVIEMAR(2)--FDNLTKAER(6).-	Cas9_	Cas9_
T-13198-59.97	1.58659	0.000642424	0.000681875	-.LVDSTDKADLR(7)--AGFIKR(5).-	Cas9_	Cas9_
T-17469-71.34	1.5862	0.000642424	0.000682791	-.LPKYSLFELENGR(3)--SDKNR(3).-	Cas9_	Cas9_
T-21423-82.79	1.58575	0.000642424	0.000683868	-.SSFEKNPIDFLEAK(5)--KLVDSTDK(1).-	Cas9_	Cas9_
T-14106-62.46	1.58172	0.000642424	0.000693402	-.TEVQTGGFSKESILPK(10)--SDKNR(3).-	Cas9_	Cas9_
T-6553-35.03	1.57967	0.000642424	0.000698324	-.LKGSPEDNEQK(2)--IIKDK(3).-	Cas9_	Cas9_
T-19977-78.45	1.57889	0.000642424	0.000700196	-.FDNLTKAER(6)--DFQFYKVR(6).-	Cas9_	Cas9_
T-19331-76.55	1.57755	0.000642424	0.000703434	-.MDGTEELLVKLNR(10)--EKIEK(2).-	Cas9_	Cas9_
T-7921-41.20	1.57709	0.000642424	0.000704554	-.NSDKLIAR(4)--LSKSR(3).-	Cas9_	Cas9_
T-22812-87.04	1.57599	0.000642424	0.000707217	-.KSEETITPWNFEEVVDK(1)--KDWDPK(1).-	Cas9_	Cas9_
T-7770-40.66	1.57544	0.000642424	0.000708576	-.LVDSTDKADLR(7)--GQKNSR(3).-	Cas9_	Cas9_
T-5690-30.57	1.57387	0.000642424	0.000712399	-.GQKNSR(3)--AGFIKR(5).-	Cas9_	Cas9_
T-11674-55.35	1.5719	0.000642424	0.000717252	-.LVDSTDKADLR(7)--VMKQLK(3).-	Cas9_	Cas9_
T-19102-75.98	1.57098	0.000642424	0.000719534	-.MDGTEELLVKLNR(10)--EKIEK(2).-	Cas9_	Cas9_
T-19256-76.38	1.56992	0.000642424	0.000722148	-.FDNLTKAER(6)--DFQFYKVR(6).-	Cas9_	Cas9_
T-11880-56.02	1.56979	0.000642424	0.000722477	-.MIAKSEQEIGK(4)--FDNLTKAER(6).-	Cas9_	Cas9_
T-16034-67.74	1.56832	0.000642424	0.000726141	-.QEDFYPFLKDNR(9)--VPSKK(4).-	Cas9_	Cas9_
T-12512-58.03	1.56823	0.000642424	0.000726359	-.FDNLTKAER(6)--FDNLTKAER(6).-	Cas9_	Cas9_
T-8147-42.20	1.56752	0.000642424	0.000728144	-.NSDKLIAR(4)--LSKSR(3).-	Cas9_	Cas9_
T-7907-41.15	1.55124	0.000642424	0.000770131	-.LVDSTDKADLR(7)--GQKNSR(3).-	Cas9_	Cas9_
T-18538-74.36	1.54946	0.000642424	0.000774854	-.MDGTEELLVKLNR(10)--KVTVK(1).-	Cas9_	Cas9_
T-11967-56.31	1.54921	0.000642424	0.000775523	-.DDSIDNKVLTR(7)--LSKSR(3).-	Cas9_	Cas9_
T-11680-55.37	1.54727	0.000642424	0.000780721	-.LVDSTDKADLR(7)--VMKQLK(3).-	Cas9_	Cas9_
T-15649-66.79	1.54489	0.000642424	0.000787145	-.QITKHVAQILDSR(4)--SKLVSDFR(2).-	Cas9_	Cas9_
T-20651-80.36	1.54231	0.000642424	0.000794163	-.QEDFYPFLKDNR(9)--VKYVTEGMR(2).-	Cas9_	Cas9_
T-22658-86.61	1.53908	0.000642424	0.000803028	-.QSGKTILDFLK(4)--NLPNEKVLPK(6).-	Cas9_	Cas9_
T-16042-67.76	1.53487	0.000642424	0.000814749	-.LEESFLVEEDKK(11)--VEKGK(3).-	Cas9_	Cas9_
T-16077-67.85	1.53383	0.000642424	0.000817679	-.GGLSELDKAGFIK(8)--EKIEK(2).-	Cas9_	Cas9_
T-21324-82.54	1.52038	0.000642424	0.000856437	-.TEVQTGGFSKESILPK(10)--FIKPILEK(3).-	Cas9_	Cas9_
T-10619-51.92	1.51682	0.000642424	0.000866975	-.KGILQTVK(1)--DKPIR(2).-	Cas9_	Cas9_
T-13520-60.90	1.51155	0.000642424	0.000882843	-.MIAKSEQEIGK(4)--YDENDKLIR(6).-	Cas9_	Cas9_
T-13112-59.76	1.50952	0.000642424	0.000889031	-.SKLVSDFR(2)--QQLPEKYK(6).-	Cas9_	Cas9_
T-15909-67.46	1.508	0.000642424	0.000893711	-.DDSIDNKVLTR(7)--NSDKLIAR(4).-	Cas9_	Cas9_
T-10000-49.76	1.50794	0.000642424	0.000893899	-.NSDKLIAR(4)--DKPIR(2).-	Cas9_	Cas9_
T-16187-68.11	1.50718	0.000642424	0.000896223	-.KLVDSTDK(1)--IEKILTFR(3).-	Cas9_	Cas9_
T-14299-62.92	1.50598	0.000642424	0.000899937	-.MTNFDKNLPNEK(6)--KDWDPK(1).-	Cas9_	Cas9_
T-23524-89.29	1.50521	0.000642424	0.000902319	-.MDGTEELLVKLNR(10)--QLKEDYFK(3).-	Cas9_	Cas9_
T-11660-55.31	1.50501	0.000642424	0.000902955	-.GKSDNVPSEEVVK(2)--VKYVTEGMR(2).-	Cas9_	Cas9_
T-17558-71.63	1.50394	0.000642424	0.000906287	-.DDSIDNKVLTR(7)--MKNYWR(2).-	Cas9_	Cas9_
T-5788-31.07	1.50224	0.000642424	0.000911593	-.GQKNSR(3)--AGFIKR(5).-	Cas9_	Cas9_
T-10179-50.36	1.5	0.000642424	0.000918644	-.SEQEIGKATAK(7)--ESILPKR(6).-	Cas9_	Cas9_
T-12460-57.88	1.49727	0.000642424	0.000927329	-.QLLNAKLITQR(6)--KVTVK(1).-	Cas9_	Cas9_
T-19764-77.81	1.49557	0.000642424	0.000932761	-.DLIIKLPK(5)--ESILPKR(6).-	Cas9_	Cas9_
T-10467-51.34	1.49135	0.000642424	0.000946419	-.GKSDNVPSEEVVK(2)--VEKGK(3).-	Cas9_	Cas9_
T-12025-56.53	1.47737	0.000642424	0.000993062	-.MIAKSEQEIGK(4)--FDNLTKAER(6).-	Cas9_	Cas9_
T-19394-76.75	1.47672	0.000642424	0.000995283	-.KIECFDSVEISGVEDR(1)--HKPENIVIEMAR(2).-	Cas9_	Cas9_
T-22471-86.00	1.47537	0.000642424	0.000999916	-.NPIDFLEAKGYK(9)--KFDNLTK(1).-	Cas9_	Cas9_
T-23834-90.29	1.47276	0.000642424	0.00100897	-.MDGTEELLVKLNR(10)--QLKEDYFK(3).-	Cas9_	Cas9_
T-9396-47.47	1.47102	0.000642424	0.00101501	-.SDNVPSEEVVKK(11)--GYKEVK(3).-	Cas9_	Cas9_
T-12835-58.96	1.47083	0.000642424	0.00101569	-.LVDSTDKADLR(7)--AGFIKR(5).-	Cas9_	Cas9_
T-21594-83.34	1.46867	0.000642424	0.00102327	-.MDGTEELLVKLNR(10)--VITLKSK(5).-	Cas9_	Cas9_
T-21674-83.62	1.46671	0.000642424	0.00103018	-.KNLIGALLFDSGETAEATR(1)--GQKNSR(3).-	Cas9_	Cas9_
T-13247-60.10	1.46025	0.000642424	0.00105335	-.SDNVPSEEVVKK(11)--LVDSTDKADLR(7).-	Cas9_	Cas9_
T-22319-85.52	1.45509	0.000642424	0.00107222	-.NPIDFLEAKGYK(9)--KFDNLTK(1).-	Cas9_	Cas9_
T-9842-49.18	1.45128	0.000642424	0.00108636	-.NSDKLIAR(4)--DKPIR(2).-	Cas9_	Cas9_
T-22237-85.24	1.44936	0.000642424	0.00109357	-.MLASAGELQKGNELALPSK(10)--VVDELVKVMGR(7).-	Cas9_	Cas9_
T-16113-67.94	1.44165	0.000642424	0.00112298	-.MTNFDKNLPNEK(6)--SKLVSDFR(2).-	Cas9_	Cas9_
T-11352-54.22	1.43931	0.000642424	0.00113207	-.SDNVPSEEVVKK(11)--AGFIKR(5).-	Cas9_	Cas9_
T-10931-53.06	1.43738	0.000642424	0.0011396	-.QLKEDYFK(3)--EKIEK(2).-	Cas9_	Cas9_
T-18256-73.63	1.43288	0.000642424	0.00115736	-.NPIDFLEAKGYK(9)--SDKNR(3).-	Cas9_	Cas9_
T-7742-40.53	1.43096	0.000642424	0.00116505	-.VLSAYNKHR(7)--KLVDSTDK(1).-	Cas9_	Cas9_
T-18465-74.17	1.42868	0.000642424	0.00117425	-.YDEHHQDLTLLKALVR(12)--SEQEIGKATAK(7).-	Cas9_	Cas9_
T-15833-67.27	1.42709	0.000642424	0.00118068	-.LENLIAQLPGEKK(12)--IIKDK(3).-	Cas9_	Cas9_
T-12878-59.08	1.42626	0.000642424	0.00118406	-.FDNLTKAER(6)--FDNLTKAER(6).-	Cas9_	Cas9_
T-15846-67.30	1.42371	0.000642424	0.00119447	-.GKSDNVPSEEVVK(2)--LEESFLVEEDKK(11).-	Cas9_	Cas9_
T-16126-67.97	1.41862	0.000642424	0.00121559	-.DDSIDNKVLTR(7)--NSDKLIAR(4).-	Cas9_	Cas9_
T-13081-59.68	1.41795	0.000642424	0.00121842	-.QITKHVAQILDSR(4)--QQLPEKYK(6).-	Cas9_	Cas9_
T-18053-73.10	1.41719	0.000642424	0.0012216	-.MIAKSEQEIGK(4)--DFQFYKVR(6).-	Cas9_	Cas9_
T-17978-72.91	1.41539	0.000642424	0.00122918	-.APLSASMIKR(9)--FIKPILEK(3).-	Cas9_	Cas9_
T-13431-60.64	1.41392	0.000642424	0.0012354	-.SDNVPSEEVVKK(11)--LVDSTDKADLR(7).-	Cas9_	Cas9_
T-16648-69.28	1.41091	0.000642424	0.00124825	-.DDSIDNKVLTR(7)--MKNYWR(2).-	Cas9_	Cas9_
T-13079-59.67	1.40967	0.000642424	0.00125361	-.KDFQFYK(1)--GYKEVK(3).-	Cas9_	Cas9_
T-21377-82.68	1.40958	0.000642424	0.00125399	-.LENLIAQLPGEKK(12)--VPSKK(4).-	Cas9_	Cas9_
T-8255-42.71	1.40956	0.000642424	0.0012541	-.NSDKLIAR(4)--LSKSR(3).-	Cas9_	Cas9_
T-7633-40.15	1.40587	0.000642424	0.0012701	-.LVDSTDKADLR(7)--GQKNSR(3).-	Cas9_	Cas9_
T-20691-80.50	1.40277	0.000642424	0.00128373	-.YDENDKLIR(6)--DFQFYKVR(6).-	Cas9_	Cas9_
T-6655-35.53	1.39649	0.000642424	0.00131178	-.LKGSPEDNEQK(2)--IIKDK(3).-	Cas9_	Cas9_
T-12220-57.17	1.39302	0.000642424	0.00132754	-.SDNVPSEEVVKK(11)--LVDSTDKADLR(7).-	Cas9_	Cas9_
T-15932-67.51	1.39183	0.000642424	0.00133296	-.MTNFDKNLPNEK(6)--MTNFDKNLPNEK(6).-	Cas9_	Cas9_
T-14482-63.43	1.38827	0.000642424	0.00134938	-.SKLVSDFR(2)--KDWDPK(1).-	Cas9_	Cas9_
T-12744-58.70	1.3881	0.000642424	0.00135018	-.LVDSTDKADLR(7)--NSDKLIAR(4).-	Cas9_	Cas9_
T-18065-73.12	1.3861	0.000642424	0.00135953	-.NPIDFLEAKGYK(9)--SDKNR(3).-	Cas9_	Cas9_
T-13057-59.60	1.38606	0.000642424	0.00135973	-.SDNVPSEEVVKK(11)--LVDSTDKADLR(7).-	Cas9_	Cas9_
T-12697-58.57	1.38478	0.000642424	0.00136571	-.FDNLTKAER(6)--FDNLTKAER(6).-	Cas9_	Cas9_
T-19327-76.54	1.38148	0.000642424	0.00138129	-.MDGTEELLVKLNR(10)--EKIEK(2).-	Cas9_	Cas9_
T-15571-66.56	1.37812	0.000642424	0.00139734	-.QITKHVAQILDSR(4)--MTNFDKNLPNEK(6).-	Cas9_	Cas9_
T-8595-44.13	1.37705	0.000642424	0.00140253	-.NSDKLIAR(4)--LSKSR(3).-	Cas9_	Cas9_
T-18735-74.96	1.37631	0.000642424	0.00140611	-.SSFEKNPIDFLEAK(5)--VLSAYNKHR(7).-	Cas9_	Cas9_
T-15432-66.18	1.3753	0.000642424	0.001411	-.VNTEITKAPLSASMIK(7)--SEQEIGKATAK(7).-	Cas9_	Cas9_
T-18222-73.55	1.3732	0.000642424	0.0014212	-.NPIDFLEAKGYK(9)--SDKNR(3).-	Cas9_	Cas9_
T-15366-66.00	1.3724	0.000642424	0.00142513	-.KPAFLSGEQK(1)--KPAFLSGEQK(1).-	Cas9_	Cas9_
T-27558-105.25	1.36383	0.000642424	0.00146777	-.SSFEKNPIDFLEAK(5)--SSFEKNPIDFLEAK(5).-	Cas9_	Cas9_
T-16178-68.09	1.36319	0.000642424	0.00147102	-.KLVDSTDK(1)--IEKILTFR(3).-	Cas9_	Cas9_
T-14702-64.02	1.36104	0.000642424	0.00148195	-.FKVLGNTDR(2)--ESILPKR(6).-	Cas9_	Cas9_
T-12647-58.46	1.35336	0.000642424	0.00152163	-.LVDSTDKADLR(7)--AGFIKR(5).-	Cas9_	Cas9_
T-21788-83.95	1.35218	0.000642424	0.00152777	-.MLASAGELQKGNELALPSK(10)--MLASAGELQKGNELALPSK(10).-	Cas9_	Cas9_
T-22902-87.34	1.34665	0.000642424	0.00155712	-.KSEETITPWNFEEVVDK(1)--MTNFDKNLPNEK(6).-	Cas9_	Cas9_
T-15092-65.15	1.34662	0.000642424	0.00155732	-.DDSIDNKVLTR(7)--DKPIR(2).-	Cas9_	Cas9_
T-16828-69.68	1.34636	0.000642424	0.0015587	-.MTNFDKNLPNEK(6)--SKLVSDFR(2).-	Cas9_	Cas9_
T-23066-87.85	1.34636	0.000642424	0.00155872	-.KSEETITPWNFEEVVDK(1)--MTNFDKNLPNEK(6).-	Cas9_	Cas9_
T-11820-55.81	1.34501	0.000642424	0.00156595	-.DDSIDNKVLTR(7)--LSKSR(3).-	Cas9_	Cas9_
T-21585-83.31	1.34262	0.000642424	0.0015789	-.MDGTEELLVKLNR(10)--VITLKSK(5).-	Cas9_	Cas9_
T-7640-40.18	1.33792	0.000642424	0.0016046	-.SEQEIGKATAK(7)--QQLPEKYK(6).-	Cas9_	Cas9_
T-11504-54.73	1.32181	0.000642424	0.00169603	-.SDNVPSEEVVKK(11)--AGFIKR(5).-	Cas9_	Cas9_
T-14317-62.96	1.32107	0.000642424	0.00170034	-.LVDSTDKADLR(7)--LVDSTDKADLR(7).-	Cas9_	Cas9_
T-11838-55.87	1.31787	0.000642424	0.00171916	-.GKSDNVPSEEVVK(2)--VKYVTEGMR(2).-	Cas9_	Cas9_
T-7779-40.69	1.31454	0.000642424	0.00173898	-.NSDKLIAR(4)--LSKSR(3).-	Cas9_	Cas9_
T-10572-51.75	1.31432	0.000642424	0.00174028	-.LVDSTDKADLR(7)--GYKEVK(3).-	Cas9_	Cas9_
T-10270-50.67	1.31277	0.000642424	0.00174964	-.NSDKLIAR(4)--LSKSRR(3).-	Cas9_	Cas9_
T-17178-70.58	1.31225	0.000642424	0.00175273	-.LKTYAHLFDDK(2)--FKVLGNTDR(2).-	Cas9_	Cas9_
T-22048-84.70	1.31182	0.000642424	0.00175537	-.KSEETITPWNFEEVVDK(1)--QITKHVAQILDSR(4).-	Cas9_	Cas9_
T-16914-69.88	1.30772	0.000642424	0.00178025	-.DDSIDNKVLTR(7)--KGILQTVK(1).-	Cas9_	Cas9_
T-8845-45.22	1.30529	0.000642424	0.00179521	-.GYKEVK(3)--AGFIKR(5).-	Cas9_	Cas9_
T-19128-76.05	1.30529	0.000642424	0.00179523	-.TEVQTGGFSKESILPK(10)--KFDNLTK(1).-	Cas9_	Cas9_
T-11686-55.39	1.30511	0.000642424	0.00179629	-.SDKNRGKSDNVPSEEVVK(3)--KDWDPK(1).-	Cas9_	Cas9_
T-12882-59.09	1.29886	0.000642424	0.00183536	-.SDNVPSEEVVKK(11)--LVDSTDKADLR(7).-	Cas9_	Cas9_
T-18127-73.31	1.29576	0.000642424	0.00185502	-.VNTEITKAPLSASMIK(7)--ESILPKR(6).-	Cas9_	Cas9_
T-13637-61.25	1.29473	0.000642424	0.00186158	-.NSDKLIAR(4)--KDLIIK(1).-	Cas9_	Cas9_
T-14672-63.93	1.29468	0.000642424	0.00186196	-.SKLVSDFR(2)--KDWDPK(1).-	Cas9_	Cas9_
T-13149-59.83	1.29393	0.000642424	0.00186673	-.MTNFDKNLPNEK(6)--QQLPEKYK(6).-	Cas9_	Cas9_
T-14720-64.06	1.29189	0.000642424	0.00187986	-.YDENDKLIR(6)--FDNLTKAER(6).-	Cas9_	Cas9_
T-24370-92.23	1.29067	0.000642424	0.00188781	-.NPIDFLEAKGYK(9)--FIKPILEK(3).-	Cas9_	Cas9_
T-14441-63.30	1.29048	0.000642424	0.00188903	-.YDENDKLIR(6)--FDNLTKAER(6).-	Cas9_	Cas9_
T-16443-68.74	1.28458	0.000642424	0.0019277	-.HKPENIVIEMAR(2)--HKPENIVIEMAR(2).-	Cas9_	Cas9_
T-17352-71.01	1.28025	0.000642424	0.00195666	-.FIKPILEK(3)--KFDNLTK(1).-	Cas9_	Cas9_
T-12522-58.07	1.27608	0.000642424	0.00198493	-.FDNLTKAER(6)--FDNLTKAER(6).-	Cas9_	Cas9_
T-17146-70.49	1.26878	0.000642424	0.00203537	-.FIKPILEK(3)--KFDNLTK(1).-	Cas9_	Cas9_
T-19870-78.14	1.25794	0.000642424	0.00211268	-.GKSDNVPSEEVVK(2)--QEDFYPFLKDNR(9).-	Cas9_	Cas9_
T-14840-64.42	1.25789	0.000642424	0.00211303	-.SKLVSDFR(2)--KDWDPK(1).-	Cas9_	Cas9_
T-10805-52.62	1.25375	0.000642424	0.00214331	-.QLKEDYFK(3)--KVTVK(1).-	Cas9_	Cas9_
T-26518-100.74	1.25276	0.000642424	0.00215064	-.TILDFLKSDGFANR(7)--YDENDKLIR(6).-	Cas9_	Cas9_
T-8172-42.33	1.24902	0.000642424	0.00217846	-.KFDNLTK(1)--SDKNR(3).-	Cas9_	Cas9_
T-17200-70.63	1.24428	0.000642424	0.00221428	-.SKLVSDFR(2)--SKLVSDFR(2).-	Cas9_	Cas9_
T-13123-59.78	1.24368	0.000642424	0.00221881	-.MTNFDKNLPNEK(6)--QQLPEKYK(6).-	Cas9_	Cas9_
T-13615-61.19	1.24348	0.000642424	0.00222032	-.KGILQTVK(1)--MKNYWR(2).-	Cas9_	Cas9_
T-20248-79.31	1.23897	0.000642424	0.00225504	-.SEQEIGKATAK(7)--AIVDLLFKTNR(8).-	Cas9_	Cas9_
T-10679-52.12	1.23878	0.000642424	0.00225654	-.GKSDNVPSEEVVK(2)--VTVKQLK(4).-	Cas9_	Cas9_
T-16423-68.70	1.23864	0.000642424	0.00225759	-.LKTYAHLFDDK(2)--ESILPKR(6).-	Cas9_	Cas9_
T-15737-67.00	1.23549	0.000642424	0.00228222	-.MTNFDKNLPNEK(6)--MTNFDKNLPNEK(6).-	Cas9_	Cas9_
T-15039-65.01	1.23043	0.000642424	0.00232221	-.LVDSTDKADLR(7)--LVDSTDKADLR(7).-	Cas9_	Cas9_
T-14503-63.48	1.22798	0.000642424	0.00234184	-.DDSIDNKVLTR(7)--DKPIR(2).-	Cas9_	Cas9_
T-10875-52.87	1.2218	0.000642424	0.00239219	-.SEQEIGKATAK(7)--FKVLGNTDR(2).-	Cas9_	Cas9_
T-16608-69.19	1.21569	0.000642424	0.00244293	-.MTNFDKNLPNEK(6)--SKLVSDFR(2).-	Cas9_	Cas9_
T-22778-86.96	1.21236	0.000642424	0.00247104	-.KSEETITPWNFEEVVDK(1)--KDWDPK(1).-	Cas9_	Cas9_
T-13208-59.99	1.21132	0.000642424	0.0024799	-.LVDSTDKADLR(7)--AGFIKR(5).-	Cas9_	Cas9_
T-16557-69.05	1.21125	0.000642424	0.00248054	-.HKPENIVIEMAR(2)--HKPENIVIEMAR(2).-	Cas9_	Cas9_
T-20045-78.65	1.2059	0.000642424	0.00252657	-.QSGKTILDFLK(4)--DKQSGK(2).-	Cas9_	Cas9_
T-10963-53.14	1.19408	0.000642424	0.00263131	-.QLKEDYFK(3)--KVTVK(1).-	Cas9_	Cas9_
T-16801-69.62	1.18759	0.000642424	0.00269058	-.MTNFDKNLPNEK(6)--SKLVSDFR(2).-	Cas9_	Cas9_
T-18879-75.33	1.18698	0.000642424	0.00269627	-.VNTEITKAPLSASMIK(7)--FKVLGNTDR(2).-	Cas9_	Cas9_
T-11172-53.72	1.18575	0.000642424	0.00270765	-.SDNVPSEEVVKK(11)--AGFIKR(5).-	Cas9_	Cas9_
T-21419-82.77	1.175	0.000642424	0.00280961	-.SSFEKNPIDFLEAK(5)--KLVDSTDK(1).-	Cas9_	Cas9_
T-12931-59.25	1.17099	0.000642424	0.00284856	-.SKLVSDFR(2)--QQLPEKYK(6).-	Cas9_	Cas9_
T-8407-43.39	1.16623	0.000642424	0.0028955	-.VKYVTEGMR(2)--VPSKK(4).-	Cas9_	Cas9_
T-9703-48.68	1.16542	0.000642424	0.00290356	-.NSDKLIAR(4)--DKPIR(2).-	Cas9_	Cas9_
T-8965-45.72	1.16267	0.000642424	0.00293111	-.GYKEVK(3)--AGFIKR(5).-	Cas9_	Cas9_
T-14251-62.81	1.15959	0.000642424	0.00296235	-.NSDKLIAR(4)--KKDWDPK(2).-	Cas9_	Cas9_
T-13291-60.24	1.14732	0.000642424	0.00308983	-.NSDKLIAR(4)--MKNYWR(2).-	Cas9_	Cas9_
T-19903-78.21	1.14435	0.000642424	0.00312156	-.DDSIDNKVLTR(7)--DDSIDNKVLTR(7).-	Cas9_	Cas9_
T-14492-63.45	1.13239	0.000642424	0.00325247	-.MTNFDKNLPNEK(6)--KDWDPK(1).-	Cas9_	Cas9_
T-10195-50.41	1.12841	0.000642424	0.00329723	-.FKVLGNTDR(2)--KMIAK(1).-	Cas9_	Cas9_
T-15718-66.95	1.12228	0.000642424	0.00336728	-.APLSASMIKR(9)--APLSASMIKR(9).-	Cas9_	Cas9_
T-17424-71.22	1.12033	0.000642424	0.00338996	-.SKLVSDFR(2)--SKLVSDFR(2).-	Cas9_	Cas9_
T-26727-101.61	1.11944	0.000642424	0.00340036	-.TILDFLKSDGFANR(7)--YDENDKLIR(6).-	Cas9_	Cas9_
T-12860-59.03	1.10512	0.000642424	0.00357174	-.NSDKLIAR(4)--KGILQTVK(1).-	Cas9_	Cas9_
T-15005-64.89	1.10034	0.000642424	0.00363082	-.HKPENIVIEMAR(2)--FDNLTKAER(6).-	Cas9_	Cas9_
T-13044-59.56	1.09371	0.000642424	0.00371437	-.NSDKLIAR(4)--MKNYWR(2).-	Cas9_	Cas9_
T-7762-40.63	1.09274	0.000642424	0.00372678	-.KLINGIR(1)--SDKNR(3).-	Cas9_	Cas9_
T-7277-38.51	1.07928	0.000642424	0.00390292	-.SEQEIGKATAK(7)--KMIAK(1).-	Cas9_	Cas9_
T-21522-83.09	1.07612	0.000642424	0.00394548	-.KNLIGALLFDSGETAEATR(1)--GQKNSR(3).-	Cas9_	Cas9_
T-9282-46.97	1.07547	0.000642424	0.00395434	-.SDNVPSEEVVKK(11)--GYKEVK(3).-	Cas9_	Cas9_
T-19873-78.14	1.07402	0.000642424	0.003974	-.TEVQTGGFSKESILPK(10)--APLSASMIKR(9).-	Cas9_	Cas9_
T-14812-64.33	1.07188	0.000642424	0.00400328	-.APLSASMIKR(9)--KFDNLTK(1).-	Cas9_	Cas9_
T-14936-64.70	1.06824	0.000642424	0.00405372	-.APLSASMIKR(9)--KLINGIR(1).-	Cas9_	Cas9_
T-9708-48.69	1.06741	0.000642424	0.00406518	-.VMKQLK(3)--AGFIKR(5).-	Cas9_	Cas9_
T-13882-61.87	1.06377	0.000642424	0.00411634	-.HKPENIVIEMAR(2)--MIAKSEQEIGK(4).-	Cas9_	Cas9_
T-24610-93.17	1.05646	0.000642424	0.0042209	-.TILDFLKSDGFANR(7)--MIAKSEQEIGK(4).-	Cas9_	Cas9_
T-11337-54.17	1.05347	0.000642424	0.00426433	-.GKSDNVPSEEVVK(2)--GKSDNVPSEEVVK(2).-	Cas9_	Cas9_
T-12456-57.87	1.04864	0.000642424	0.00433559	-.QLLNAKLITQR(6)--KVTVK(1).-	Cas9_	Cas9_
T-13486-60.81	1.047	0.000642424	0.00436013	-.KLINGIR(1)--KFDNLTK(1).-	Cas9_	Cas9_
T-7792-40.75	1.03797	0.000642424	0.00449723	-.VLSAYNKHR(7)--KLVDSTDK(1).-	Cas9_	Cas9_
T-6465-34.58	1.03678	0.000642424	0.00451555	-.LKGSPEDNEQK(2)--LKSVK(2).-	Cas9_	Cas9_
T-15968-67.59	1.03397	0.000642424	0.00455935	-.GGLSELDKAGFIK(8)--EKIEK(2).-	Cas9_	Cas9_
T-9696-48.65	1.03083	0.000642424	0.00460871	-.NSDKLIAR(4)--DKPIR(2).-	Cas9_	Cas9_
T-17156-70.52	1.02488	0.000642424	0.00470371	-.FIKPILEK(3)--KFDNLTK(1).-	Cas9_	Cas9_
T-20129-78.92	1.02367	0.000642424	0.00472333	-.LENLIAQLPGEKK(12)--KDWDPK(1).-	Cas9_	Cas9_
T-22191-85.11	1.01861	0.000642424	0.00480587	-.SVKELLGITIMER(3)--DKQSGK(2).-	Cas9_	Cas9_
T-14656-63.89	1.01697	0.000642424	0.00483294	-.SDNVPSEEVVKK(11)--LVDSTDKADLR(7).-	Cas9_	Cas9_
T-23633-89.63	1.00707	0.000642424	0.00499986	-.GGLSELDKAGFIK(8)--GGLSELDKAGFIK(8).-	Cas9_	Cas9_
T-10175-50.35	1.00483	0.000642424	0.00503847	-.NSDKLIAR(4)--DKPIR(2).-	Cas9_	Cas9_
T-10886-52.91	1.00481	0.000642424	0.0050388	-.AGFIKR(5)--AGFIKR(5).-	Cas9_	Cas9_
T-17438-71.25	1.0028	0.000642424	0.00507359	-.TYAHLFDDKVMK(9)--NLPNEKVLPK(6).-	Cas9_	Cas9_
T-12687-58.56	1.00101	0.000642424	0.00510487	-.NSDKLIAR(4)--MKNYWR(2).-	Cas9_	Cas9_
T-23401-88.94	0.999179	0.000642424	0.00513693	-.VVDELVKVMGR(7)--VVDELVKVMGR(7).-	Cas9_	Cas9_
T-17630-71.81	0.998416	0.000642424	0.00515038	-.LPKYSLFELENGR(3)--SDKNR(3).-	Cas9_	Cas9_
T-10518-51.52	0.992509	0.000642424	0.00525571	-.QQLPEKYK(6)--QQLPEKYK(6).-	Cas9_	Cas9_
T-13465-60.75	0.989279	0.000642424	0.0053142	-.NSDKLIAR(4)--MKNYWR(2).-	Cas9_	Cas9_
T-13323-60.34	0.988144	0.000642424	0.00533491	-.MTNFDKNLPNEK(6)--QQLPEKYK(6).-	Cas9_	Cas9_
T-22528-86.15-2	0.982152	0.000642424	0.00544557	-.LENLIAQLPGEKK(12)--VPSKK(4).-	Cas9_	Cas9_
T-12688-58.56	0.978412	0.000642424	0.00551579	-.NSDKLIAR(4)--MKNYWR(2).-	Cas9_	Cas9_
T-22788-86.99	0.976546	0.000642424	0.00555117	-.KSEETITPWNFEEVVDK(1)--KDWDPK(1).-	Cas9_	Cas9_
T-23902-90.54	0.976435	0.000642424	0.00555329	-.SVKELLGITIMER(3)--NLPNEKVLPK(6).-	Cas9_	Cas9_
T-17228-70.70	0.970117	0.000642424	0.00567477	-.LKTYAHLFDDK(2)--LSKSR(3).-	Cas9_	Cas9_
T-16179-68.09	0.960327	0.000642424	0.00586827	-.SKLVSDFR(2)--SKLVSDFR(2).-	Cas9_	Cas9_
T-7427-39.22	0.96023	0.000642424	0.00587023	-.LVDSTDKADLR(7)--GQKNSR(3).-	Cas9_	Cas9_
T-12859-59.03	0.948179	0.000642424	0.00611753	-.LVDSTDKADLR(7)--AGFIKR(5).-	Cas9_	Cas9_
T-10957-53.12	0.943673	0.000642424	0.00621262	-.QLKEDYFK(3)--KVTVK(1).-	Cas9_	Cas9_
T-7919-41.19	0.943338	0.000642424	0.00621975	-.VLSAYNKHR(7)--KLVDSTDK(1).-	Cas9_	Cas9_
T-24759-93.69	0.941903	0.000642424	0.00625039	-.TEVQTGGFSKESILPK(10)--NPIDFLEAKGYK(9).-	Cas9_	Cas9_
T-11826-55.83	0.941606	0.000642424	0.00625675	-.DDSIDNKVLTR(7)--LSKSR(3).-	Cas9_	Cas9_
T-15811-67.21	0.939814	0.000642424	0.00629525	-.LENLIAQLPGEKK(12)--IIKDK(3).-	Cas9_	Cas9_
T-8020-41.65	0.937001	0.000642424	0.00635616	-.LVDSTDKADLR(7)--GQKNSR(3).-	Cas9_	Cas9_
T-14245-62.79	0.932875	0.000642424	0.00644655	-.YDENDKLIR(6)--FDNLTKAER(6).-	Cas9_	Cas9_
T-16646-69.28	0.929352	0.000642424	0.00652473	-.HKPENIVIEMAR(2)--YDENDKLIR(6).-	Cas9_	Cas9_
T-24496-92.75	0.928914	0.000642424	0.00653451	-.NPIDFLEAKGYK(9)--FIKPILEK(3).-	Cas9_	Cas9_
T-7434-39.24	0.928431	0.000642424	0.00654532	-.LVDSTDKADLR(7)--GQKNSR(3).-	Cas9_	Cas9_
T-9547-48.15	0.924622	0.000642424	0.0066312	-.NSDKLIAR(4)--DKPIR(2).-	Cas9_	Cas9_
T-11537-54.87	0.924175	0.000642424	0.00664136	-.LVDSTDKADLR(7)--VMKQLK(3).-	Cas9_	Cas9_
T-16439-68.73	0.912698	0.000642424	0.00690731	-.YDENDKLIR(6)--YDENDKLIR(6).-	Cas9_	Cas9_
T-14949-64.74	0.908006	0.000642424	0.00701907	-.APLSASMIKR(9)--KLINGIR(1).-	Cas9_	Cas9_
T-11123-53.57	0.907354	0.000642424	0.00703474	-.QLKEDYFK(3)--EKIEK(2).-	Cas9_	Cas9_
T-7917-41.19	0.906562	0.000642424	0.00705381	-.NSDKLIAR(4)--LSKSR(3).-	Cas9_	Cas9_
T-24071-91.14	0.905014	0.000642424	0.00709127	-.DFQFYKVR(6)--DFQFYKVR(6).-	Cas9_	Cas9_
T-7631-40.15	0.904976	0.000642424	0.00709219	-.LVDSTDKADLR(7)--GQKNSR(3).-	Cas9_	Cas9_
T-21443-82.85	0.904914	0.000642424	0.00709368	-.YDENDKLIR(6)--DFQFYKVR(6).-	Cas9_	Cas9_
T-11289-54.03	0.89909	0.000642424	0.00723637	-.QQLPEKYK(6)--KDWDPK(1).-	Cas9_	Cas9_
T-26595-101.11	0.898639	0.000642424	0.00724755	-.TILDFLKSDGFANR(7)--YDENDKLIR(6).-	Cas9_	Cas9_
T-10705-52.24	0.897368	0.000642424	0.00727912	-.LVDSTDKADLR(7)--GYKEVK(3).-	Cas9_	Cas9_
T-12489-57.94	0.889935	0.000642424	0.00746646	-.LVDSTDKADLR(7)--AGFIKR(5).-	Cas9_	Cas9_
T-20384-79.67	0.889739	0.000642424	0.00747148	-.LVDSTDKADLR(7)--DDSIDNKVLTR(7).-	Cas9_	Cas9_
T-19576-77.30	0.887926	0.000642424	0.00751794	-.MIAKSEQEIGK(4)--DFQFYKVR(6).-	Cas9_	Cas9_
T-22367-85.71-2	0.882405	0.000642424	0.00766114	-.NPIDFLEAKGYK(9)--KLINGIR(1).-	Cas9_	Cas9_
T-13017-59.49	0.87956	0.000642424	0.00773601	-.LVDSTDKADLR(7)--AGFIKR(5).-	Cas9_	Cas9_
T-16024-67.72	0.878146	0.000642424	0.00777347	-.LENLIAQLPGEKK(12)--IIKDK(3).-	Cas9_	Cas9_
T-14846-64.44	0.873294	0.000642424	0.00790345	-.SKLVSDFR(2)--KDWDPK(1).-	Cas9_	Cas9_
T-16987-70.07	0.868707	0.000642424	0.00802828	-.LEESFLVEEDKK(11)--VKYVTEGMR(2).-	Cas9_	Cas9_
T-21051-81.67	0.857828	0.000642424	0.00833223	-.QEDFYPFLKDNR(9)--EDYFKK(5).-	Cas9_	Cas9_
T-8323-43.03	0.85707	0.000642424	0.00835385	-.SDNVPSEEVVKK(11)--GQKNSR(3).-	Cas9_	Cas9_
T-11998-56.44	0.85641	0.000642424	0.00837268	-.KDLIIK(1)--DKPIR(2).-	Cas9_	Cas9_
T-16667-69.33	0.854847	0.000642424	0.00841751	-.QEDFYPFLKDNR(9)--VPSKK(4).-	Cas9_	Cas9_
T-13971-62.09	0.85299	0.000642424	0.00847106	-.NSDKLIAR(4)--KKDWDPK(2).-	Cas9_	Cas9_
T-17032-70.18	0.852784	0.000642424	0.00847701	-.YPKLESEFVYGDYK(3)--LKSVK(2).-	Cas9_	Cas9_
T-16883-69.82	0.851878	0.000642424	0.00850329	-.DDSIDNKVLTR(7)--KGILQTVK(1).-	Cas9_	Cas9_
T-12447-57.84	0.846564	0.000642424	0.00865899	-.QLLNAKLITQR(6)--KVTVK(1).-	Cas9_	Cas9_
T-9782-48.95	0.846061	0.000642424	0.00867385	-.KDLIIK(1)--LSKSR(3).-	Cas9_	Cas9_
T-23571-89.44	0.845584	0.000642424	0.00868799	-.VVDELVKVMGR(7)--VVDELVKVMGR(7).-	Cas9_	Cas9_
T-22100-84.87	0.842834	0.000642424	0.00876993	-.LENLIAQLPGEKK(12)--VPSKK(4).-	Cas9_	Cas9_
T-10645-52.01	0.842505	0.000642424	0.0087798	-.SEQEIGKATAK(7)--ESILPKR(6).-	Cas9_	Cas9_
T-19389-76.73	0.837274	0.000642424	0.00893798	-.KIECFDSVEISGVEDR(1)--HKPENIVIEMAR(2).-	Cas9_	Cas9_
T-10850-52.78	0.834479	0.000642424	0.00902362	-.DDSIDNKVLTR(7)--LSKSR(3).-	Cas9_	Cas9_
T-12244-57.25	0.830471	0.000642424	0.0091479	-.NSDKLIAR(4)--DKPIR(2).-	Cas9_	Cas9_
T-23923-90.62	0.829193	0.000642424	0.00918789	-.DFQFYKVR(6)--DFQFYKVR(6).-	Cas9_	Cas9_
T-17028-70.17	0.827056	0.000642424	0.0092551	-.MTNFDKNLPNEK(6)--SKLVSDFR(2).-	Cas9_	Cas9_
T-15824-67.25	0.826352	0.000642424	0.00927736	-.LENLIAQLPGEKK(12)--IIKDK(3).-	Cas9_	Cas9_
T-13639-61.26	0.824494	0.000642424	0.00933638	-.NSDKLIAR(4)--KDLIIK(1).-	Cas9_	Cas9_
T-25377-96.05	0.821424	0.000642424	0.00943466	-.NPIDFLEAKGYKEVK(9)--ERMKR(4).-	Cas9_	Cas9_
T-18304-73.77	0.810725	0.000642424	0.00978528	-.VNTEITKAPLSASMIK(7)--ESILPKR(6).-	Cas9_	Cas9_
T-13470-60.76	0.806102	0.000642424	0.00994074	-.NSDKLIAR(4)--KDLIIK(1).-	Cas9_	Cas9_
T-12204-57.12	0.801623	0.000642424	0.0100937	-.TYAHLFDDKVMK(9)--DKQSGK(2).-	Cas9_	Cas9_
T-12152-56.96	0.799164	0.000642424	0.0101786	-.LEESFLVEEDKK(11)--VPSKK(4).-	Cas9_	Cas9_
T-14977-64.80	0.798437	0.000642424	0.0102039	-.FKVLGNTDR(2)--FKVLGNTDR(2).-	Cas9_	Cas9_
T-10121-50.17	0.791774	0.000642424	0.0104382	-.NSDKLIAR(4)--DKPIR(2).-	Cas9_	Cas9_
T-14423-63.25	0.789386	0.000642424	0.0105235	-.KGILQTVK(1)--KDLIIK(1).-	Cas9_	Cas9_
T-10128-50.18	0.786845	0.000642424	0.010615	-.DWDPKK(5)--IIKDK(3).-	Cas9_	Cas9_
T-5181-27.89	0.78455	0.000642424	0.0106983	-.VMKQLK(3)--GQKNSR(3).-	Cas9_	Cas9_
T-22706-86.74	0.783243	0.000642424	0.010746	-.KNLIGALLFDSGETAEATR(1)--AGFIKR(5).-	Cas9_	Cas9_
T-20931-81.27	0.781437	0.000642424	0.0108123	-.LENLIAQLPGEKK(12)--VPSKK(4).-	Cas9_	Cas9_
T-16016-67.70	0.781338	0.000642424	0.010816	-.QEDFYPFLKDNR(9)--VPSKK(4).-	Cas9_	Cas9_
T-10597-51.84	0.777091	0.000642424	0.0109736	-.GKSDNVPSEEVVK(2)--VEKGK(3).-	Cas9_	Cas9_
T-12783-58.81	0.776755	0.000642424	0.0109861	-.VKYVTEGMR(2)--EDYFKK(5).-	Cas9_	Cas9_
T-11354-54.23	0.775657	0.000642424	0.0110273	-.VKYVTEGMR(2)--VTVKQLK(4).-	Cas9_	Cas9_
T-7767-40.65	0.772556	0.000642424	0.0111443	-.LVDSTDKADLR(7)--GQKNSR(3).-	Cas9_	Cas9_
T-11306-54.08	0.769147	0.000642424	0.0112744	-.MKNYWR(2)--DKPIR(2).-	Cas9_	Cas9_
T-20197-79.16	0.766311	0.000642424	0.0113837	-.QSGKTILDFLK(4)--DKQSGK(2).-	Cas9_	Cas9_
T-12515-58.04	0.760965	0.000642424	0.0115927	-.FDNLTKAER(6)--FDNLTKAER(6).-	Cas9_	Cas9_
T-12669-58.52	0.755179	0.000642424	0.0118232	-.NSDKLIAR(4)--KGILQTVK(1).-	Cas9_	Cas9_
T-10279-50.69	0.752345	0.000642424	0.0119377	-.NSDKLIAR(4)--DKPIR(2).-	Cas9_	Cas9_
T-22375-85.73	0.747837	0.000642424	0.0121222	-.NPIDFLEAKGYK(9)--APLSASMIKR(9).-	Cas9_	Cas9_
T-12314-57.47	0.74678	0.000642424	0.0121658	-.LEESFLVEEDKK(11)--VPSKK(4).-	Cas9_	Cas9_
T-10895-52.95	0.744388	0.000642424	0.0122652	-.FIKPILEK(3)--SDKNR(3).-	Cas9_	Cas9_
T-10751-52.42	0.737946	0.000642424	0.0125368	-.KGILQTVK(1)--DKPIR(2).-	Cas9_	Cas9_
T-16227-68.20	0.727395	0.000642424	0.0129944	-.QEDFYPFLKDNR(9)--VPSKK(4).-	Cas9_	Cas9_
T-10746-52.41	0.726139	0.000642424	0.01305	-.AGFIKR(5)--AGFIKR(5).-	Cas9_	Cas9_
T-7935-41.26	0.718677	0.000642424	0.0133849	-.NLPNEKVLPK(6)--HSIKK(4).-	Cas9_	Cas9_
T-13093-59.71	0.717384	0.000642424	0.0134438	-.NSDKLIAR(4)--MKNYWR(2).-	Cas9_	Cas9_
T-13373-60.50	0.716727	0.000642424	0.0134738	-.LVDSTDKADLR(7)--AGFIKR(5).-	Cas9_	Cas9_
T-15655-66.81	0.716325	0.000642424	0.0134922	-.GGLSELDKAGFIK(8)--KVTVK(1).-	Cas9_	Cas9_
T-17045-70.21	0.714657	0.000642424	0.0135689	-.MTNFDKNLPNEK(6)--SKLVSDFR(2).-	Cas9_	Cas9_
T-10974-53.17	0.711353	0.000642424	0.0137219	-.GKSDNVPSEEVVK(2)--GKSDNVPSEEVVK(2).-	Cas9_	Cas9_
T-21333-82.56	0.708664	0.000642424	0.0138477	-.TEVQTGGFSKESILPK(10)--FIKPILEK(3).-	Cas9_	Cas9_
T-8103-42.00	0.701331	0.000642424	0.0141966	-.GKSDNVPSEEVVK(2)--VPSKK(4).-	Cas9_	Cas9_
T-12491-57.95	0.700423	0.000642424	0.0142404	-.TYAHLFDDKVMK(9)--DKQSGK(2).-	Cas9_	Cas9_
T-11411-54.40	0.695479	0.000642424	0.0144812	-.MIAKSEQEIGK(4)--LVDSTDKADLR(7).-	Cas9_	Cas9_
T-11857-55.94	0.695222	0.000642424	0.0144938	-.GKSDNVPSEEVVK(2)--EDYFKK(5).-	Cas9_	Cas9_
T-19136-76.07	0.692113	0.000642424	0.0146474	-.GGLSELDKAGFIK(8)--VITLKSK(5).-	Cas9_	Cas9_
T-9090-46.22	0.690192	0.000642424	0.0147431	-.APLSASMIKR(9)--SDKNR(3).-	Cas9_	Cas9_
T-20516-79.99	0.687287	0.000642424	0.014889	-.YDENDKLIR(6)--DFQFYKVR(6).-	Cas9_	Cas9_
T-12869-59.06	0.686174	0.000642424	0.0149453	-.NSDKLIAR(4)--MKNYWR(2).-	Cas9_	Cas9_
T-13482-60.80	0.673615	0.000642424	0.015595	-.ESILPKR(6)--ESILPKR(6).-	Cas9_	Cas9_
T-7502-39.55	0.670591	0.000642424	0.0157555	-.KFDNLTK(1)--SDKNR(3).-	Cas9_	Cas9_
T-10350-50.89	0.669139	0.000642424	0.0158331	-.FKVLGNTDR(2)--KMIAK(1).-	Cas9_	Cas9_
T-8252-42.69	0.667728	0.000642424	0.015909	-.NSDKLIAR(4)--LSKSR(3).-	Cas9_	Cas9_
T-16230-68.21	0.666111	0.000642424	0.0159963	-.YDENDKLIR(6)--YDENDKLIR(6).-	Cas9_	Cas9_
T-13732-61.49	0.664276	0.000642424	0.016096	-.NSDKLIAR(4)--MKNYWR(2).-	Cas9_	Cas9_
T-12705-58.59	0.663249	0.000642424	0.016152	-.LKTYAHLFDDK(2)--LSKSR(3).-	Cas9_	Cas9_
T-20452-79.84	0.661915	0.000642424	0.0162251	-.QEDFYPFLKDNR(9)--VKYVTEGMR(2).-	Cas9_	Cas9_
T-12655-58.48	0.661089	0.000642424	0.0162705	-.LVDSTDKADLR(7)--AGFIKR(5).-	Cas9_	Cas9_
T-16229-68.21	0.651869	0.000642424	0.016786	-.MIAKSEQEIGK(4)--FDNLTKAER(6).-	Cas9_	Cas9_
T-12200-57.10	0.65094	0.000642424	0.0168388	-.MIAKSEQEIGK(4)--FDNLTKAER(6).-	Cas9_	Cas9_
T-12843-58.98	0.647978	0.000642424	0.0170083	-.LVDSTDKADLR(7)--AGFIKR(5).-	Cas9_	Cas9_
T-12730-58.66	0.644362	0.000642424	0.0172176	-.FDNLTKAER(6)--FDNLTKAER(6).-	Cas9_	Cas9_
T-19066-75.88	0.64363	0.000642424	0.0172602	-.GKSDNVPSEEVVK(2)--QEDFYPFLKDNR(9).-	Cas9_	Cas9_
T-20884-81.10	0.635041	0.000642424	0.0177685	-.QEDFYPFLKDNR(9)--VKYVTEGMR(2).-	Cas9_	Cas9_
T-16175-68.08	0.633975	0.000642424	0.0178326	-.SKLVSDFR(2)--SKLVSDFR(2).-	Cas9_	Cas9_
T-15441-66.20	0.633747	0.000642424	0.0178463	-.LENLIAQLPGEKK(12)--LKSVK(2).-	Cas9_	Cas9_
T-19687-77.61	0.625071	0.000642424	0.0183769	-.HKPENIVIEMAR(2)--DFQFYKVR(6).-	Cas9_	Cas9_
T-11093-53.48	0.623348	0.000642424	0.0184841	-.SDNVPSEEVVKK(11)--SDNVPSEEVVKK(11).-	Cas9_	Cas9_
T-21389-82.70	0.616712	0.000642424	0.0189026	-.MLASAGELQKGNELALPSK(10)--MLASAGELQKGNELALPSK(10).-	Cas9_	Cas9_
T-20587-80.18	0.615705	0.000642424	0.0189669	-.LVDSTDKADLR(7)--DDSIDNKVLTR(7).-	Cas9_	Cas9_
T-10511-51.50	0.613302	0.000642424	0.0191213	-.QQLPEKYK(6)--QQLPEKYK(6).-	Cas9_	Cas9_
T-17462-71.32	0.611185	0.000642424	0.0192583	-.YPKLESEFVYGDYK(3)--IIKDK(3).-	Cas9_	Cas9_
T-11876-56.01	0.610746	0.000642424	0.0192868	-.SDNVPSEEVVKK(11)--AGFIKR(5).-	Cas9_	Cas9_
T-19120-76.03	0.606302	0.000642424	0.0195779	-.GGLSELDKAGFIK(8)--VITLKSK(5).-	Cas9_	Cas9_
T-14286-62.88	0.605791	0.000642424	0.0196117	-.DDSIDNKVLTR(7)--DKPIR(2).-	Cas9_	Cas9_
T-16244-68.24	0.605699	0.000642424	0.0196177	-.QEDFYPFLKDNR(9)--VPSKK(4).-	Cas9_	Cas9_
T-16458-68.77	0.603814	0.000642424	0.0197428	-.HKPENIVIEMAR(2)--YDENDKLIR(6).-	Cas9_	Cas9_
T-9280-46.96	0.601522	0.000642424	0.0198959	-.SDNVPSEEVVKK(11)--GYKEVK(3).-	Cas9_	Cas9_
T-9183-46.56	0.594764	0.000642424	0.0203539	-.MKNYWR(2)--LSKSR(3).-	Cas9_	Cas9_
T-10934-53.07	0.593312	0.000642424	0.0204537	-.QLKEDYFK(3)--EKIEK(2).-	Cas9_	Cas9_
T-17890-72.60	0.589709	0.000642424	0.0207033	-.MIAKSEQEIGK(4)--DFQFYKVR(6).-	Cas9_	Cas9_
T-12530-58.10	0.589696	0.000642424	0.0207042	-.FDNLTKAER(6)--FDNLTKAER(6).-	Cas9_	Cas9_
T-14221-62.73	0.586848	0.000642424	0.0209036	-.NSDKLIAR(4)--KDLIIK(1).-	Cas9_	Cas9_
T-14254-62.81	0.586647	0.000642424	0.0209177	-.QITKHVAQILDSR(4)--KDWDPK(1).-	Cas9_	Cas9_
T-13459-60.73	0.586558	0.000642424	0.020924	-.NSDKLIAR(4)--MKNYWR(2).-	Cas9_	Cas9_
T-9307-47.07	0.583396	0.000642424	0.0211478	-.MKNYWR(2)--LSKSR(3).-	Cas9_	Cas9_
T-12361-57.60	0.581932	0.000642424	0.0212522	-.VKYVTEGMR(2)--VKYVTEGMR(2).-	Cas9_	Cas9_
T-12333-57.52	0.580587	0.000642424	0.0213486	-.DDSIDNKVLTR(7)--LSKSR(3).-	Cas9_	Cas9_
T-15167-65.38	0.579226	0.000642424	0.0214465	-.MKNYWR(2)--KDLIIK(1).-	Cas9_	Cas9_
T-18113-73.27	0.577619	0.000642424	0.0215627	-.VNTEITKAPLSASMIK(7)--ESILPKR(6).-	Cas9_	Cas9_
T-10984-53.19	0.576759	0.000642424	0.0216251	-.FIKPILEK(3)--SDKNR(3).-	Cas9_	Cas9_
T-4553-24.59	0.574713	0.000642424	0.0217745	-.GYKEVK(3)--GQKNSR(3).-	Cas9_	Cas9_
T-12367-57.61	0.574316	0.000642424	0.0218035	-.VKYVTEGMR(2)--VKYVTEGMR(2).-	Cas9_	Cas9_
T-19910-78.23	0.563767	0.000642424	0.0225901	-.DDSIDNKVLTR(7)--DDSIDNKVLTR(7).-	Cas9_	Cas9_
T-8293-42.89	0.559197	0.000642424	0.0229394	-.VKYVTEGMR(2)--VPSKK(4).-	Cas9_	Cas9_
T-11163-53.70	0.558412	0.000642424	0.0229999	-.FIKPILEK(3)--SDKNR(3).-	Cas9_	Cas9_
T-14931-64.69	0.549774	0.000642424	0.0236762	-.SDNVPSEEVVKK(11)--LVDSTDKADLR(7).-	Cas9_	Cas9_
T-14513-63.51	0.54594	0.000642424	0.0239826	-.QQLPEKYK(6)--MKNYWR(2).-	Cas9_	Cas9_
T-13204-59.98	0.538199	0.000642424	0.0246128	-.MTNFDKNLPNEK(6)--DNREKIEK(5).-	Cas9_	Cas9_
T-10050-49.91	0.533843	0.000642424	0.0249745	-.DWDPKK(5)--LKSVK(2).-	Cas9_	Cas9_
T-15905-67.45	0.533227	0.000642424	0.025026	-.SEQEIGKATAK(7)--NSDKLIAR(4).-	Cas9_	Cas9_
T-12875-59.07	0.518116	0.000642424	0.0263236	-.QLLNAKLITQR(6)--EKIEK(2).-	Cas9_	Cas9_
T-11868-55.98	0.516038	0.000642424	0.026507	-.SDNVPSEEVVKK(11)--AGFIKR(5).-	Cas9_	Cas9_
T-11681-55.37	0.510966	0.000642424	0.0269599	-.GKSDNVPSEEVVK(2)--VKYVTEGMR(2).-	Cas9_	Cas9_
T-14888-64.56	0.509869	0.000642424	0.0270588	-.VNTEITKAPLSASMIK(7)--KMIAK(1).-	Cas9_	Cas9_
T-11905-56.10	0.507738	0.000642424	0.0272521	-.LVDSTDKADLR(7)--VMKQLK(3).-	Cas9_	Cas9_
T-16106-67.92	0.507416	0.000642424	0.0272814	-.GKSDNVPSEEVVKK(13)--SDKNR(3).-	Cas9_	Cas9_
T-8031-41.69	0.506752	0.000642424	0.0273419	-.NSDKLIAR(4)--LSKSR(3).-	Cas9_	Cas9_
T-12499-57.97	0.504825	0.000642424	0.0275184	-.LVDSTDKADLR(7)--AGFIKR(5).-	Cas9_	Cas9_
T-14479-63.42	0.503206	0.000642424	0.0276674	-.NLPNEKVLPK(6)--NLPNEKVLPK(6).-	Cas9_	Cas9_
T-6535-34.94	0.502585	0.000642424	0.0277248	-.LSKSR(3)--DKPIR(2).-	Cas9_	Cas9_
T-12317-57.48	0.501543	0.000642424	0.0278213	-.LEESFLVEEDKK(11)--VPSKK(4).-	Cas9_	Cas9_
T-10941-53.08	0.49188	0.000642424	0.0287323	-.SEQEIGKATAK(7)--ESILPKR(6).-	Cas9_	Cas9_
T-13627-61.23	0.491761	0.000642424	0.0287436	-.NSDKLIAR(4)--KKDWDPK(2).-	Cas9_	Cas9_
T-9969-49.66	0.486771	0.000642424	0.0292253	-.NSDKLIAR(4)--DKPIR(2).-	Cas9_	Cas9_
T-20490-79.93	0.486097	0.000642424	0.0292911	-.LEESFLVEEDKK(11)--LEESFLVEEDKK(11).-	Cas9_	Cas9_
T-13676-61.37	0.485234	0.000642424	0.0293753	-.NSDKLIAR(4)--MKNYWR(2).-	Cas9_	Cas9_
T-8660-44.42	0.479078	0.000642424	0.0299833	-.KGILQTVK(1)--LSKSR(3).-	Cas9_	Cas9_
T-11170-53.71	0.476292	0.000642424	0.0302625	-.DDSIDNKVLTR(7)--KMIAK(1).-	Cas9_	Cas9_
T-9894-49.41	0.466897	0.000642424	0.0312223	-.DWDPKK(5)--LKSVK(2).-	Cas9_	Cas9_
T-8959-45.70	0.464333	0.000642424	0.0314892	-.APLSASMIKR(9)--SDKNR(3).-	Cas9_	Cas9_
T-18121-73.29	0.463107	0.000642424	0.0316176	-.VNTEITKAPLSASMIK(7)--ESILPKR(6).-	Cas9_	Cas9_
T-6438-34.44	0.460341	0.000642424	0.0319092	-.LSKSR(3)--DKPIR(2).-	Cas9_	Cas9_
T-20185-79.13	0.459688	0.000642424	0.0319785	-.HKPENIVIEMAR(2)--DFQFYKVR(6).-	Cas9_	Cas9_
T-11018-53.28	0.458691	0.000642424	0.0320844	-.LVDSTDKADLR(7)--GYKEVK(3).-	Cas9_	Cas9_
T-16181-68.10	0.458092	0.000642424	0.0321482	-.DDSIDNKVLTR(7)--KKDWDPK(1).-	Cas9_	Cas9_
T-14644-63.85	0.457595	0.000642424	0.0322013	-.SDNVPSEEVVKK(11)--LVDSTDKADLR(7).-	Cas9_	Cas9_
T-12679-58.54	0.454975	0.000642424	0.0324823	-.GKSDNVPSEEVVK(2)--QLKR(3).-	Cas9_	Cas9_
T-9836-49.16	0.44942	0.000642424	0.0330858	-.NSDKLIAR(4)--DKPIR(2).-	Cas9_	Cas9_
T-14908-64.62	0.444749	0.000642424	0.0336016	-.QLKEDYFK(3)--VITLKSK(5).-	Cas9_	Cas9_
T-11266-53.95	0.444466	0.000642424	0.0336332	-.SDNVPSEEVVKK(11)--SDNVPSEEVVKK(11).-	Cas9_	Cas9_
T-17041-70.21	0.444454	0.000642424	0.0336345	-.SKLVSDFR(2)--SKLVSDFR(2).-	Cas9_	Cas9_
T-5126-27.62	0.443593	0.000642424	0.0337305	-.KVTVK(1)--EKIEK(2).-	Cas9_	Cas9_
T-9303-47.06	0.438135	0.000642424	0.0343452	-.MKNYWR(2)--LSKSR(3).-	Cas9_	Cas9_
T-21345-82.59	0.433579	0.000642424	0.0348665	-.LENLIAQLPGEKK(12)--VPSKK(4).-	Cas9_	Cas9_
T-14970-64.79	0.425715	0.000642424	0.0357841	-.FKVLGNTDR(2)--FKVLGNTDR(2).-	Cas9_	Cas9_
T-23329-88.73	0.423318	0.000642424	0.0360683	-.QEDFYPFLKDNR(9)--LEESFLVEEDKK(11).-	Cas9_	Cas9_
T-12155-56.97	0.416424	0.00207406	0.0368978	-.KDLIIK(1)--DKPIR(2).-	Cas9_	Cas9_
T-2248-12.16	0.412257	0.00207406	0.037408	-.GQKNSR(3)--GQKNSR(3).-	Cas9_	Cas9_
T-7775-40.68	0.407145	0.00207406	0.0380429	-.NSDKLIAR(4)--LSKSR(3).-	Cas9_	Cas9_
T-22310-85.49	0.405862	0.00207406	0.0382039	-.NPIDFLEAKGYK(9)--KFDNLTK(1).-	Cas9_	Cas9_
T-16215-68.18	0.404702	0.00207406	0.03835	-.SKLVSDFR(2)--SKLVSDFR(2).-	Cas9_	Cas9_
T-10901-52.97	0.393695	0.00207406	0.0397629	-.SDNVPSEEVVKK(11)--SDNVPSEEVVKK(11).-	Cas9_	Cas9_
T-16277-68.32	0.39264	0.00207406	0.0399009	-.SEQEIGKATAK(7)--DLIIKLPK(5).-	Cas9_	Cas9_
T-7894-41.10	0.39163	0.00207406	0.0400334	-.NSDKLIAR(4)--RKNR(2).-	Cas9_	Cas9_
T-10371-50.96	0.388999	0.00207406	0.0403806	-.ESILPKRNSDK(6)--KMIAK(1).-	Cas9_	Cas9_
T-12689-58.56	0.388331	0.00207406	0.0404691	-.QLLNAKLITQR(6)--EKIEK(2).-	Cas9_	Cas9_
T-11515-54.77	0.386727	0.00207406	0.0406827	-.SDNVPSEEVVKK(11)--AGFIKR(5).-	Cas9_	Cas9_
T-25563-96.70	0.385415	0.00207406	0.0408581	-.TILDFLKSDGFANR(7)--FDNLTKAER(6).-	Cas9_	Cas9_
T-15910-67.46	0.379493	0.00207406	0.0416588	-.APLSASMIKR(9)--APLSASMIKR(9).-	Cas9_	Cas9_
T-17227-70.69	0.379025	0.00207406	0.0417227	-.LKTYAHLFDDK(2)--LSKSR(3).-	Cas9_	Cas9_
T-10653-52.03	0.376969	0.00207406	0.0420045	-.QQLPEKYK(6)--QQLPEKYK(6).-	Cas9_	Cas9_
T-2827-15.28	0.370493	0.00207406	0.0429042	-.DKQSGK(2)--HSIKK(4).-	Cas9_	Cas9_
T-19420-76.84	0.369058	0.00207406	0.0431059	-.QEDFYPFLKDNR(9)--VTVKQLK(4).-	Cas9_	Cas9_
T-9572-48.24	0.367221	0.00207406	0.0433655	-.APLSASMIKR(9)--SDKNR(3).-	Cas9_	Cas9_
T-14640-63.83	0.364062	0.00207406	0.0438154	-.YDENDKLIR(6)--FDNLTKAER(6).-	Cas9_	Cas9_
T-9832-49.15	0.363978	0.00207406	0.0438275	-.APLSASMIKR(9)--SDKNR(3).-	Cas9_	Cas9_
T-16249-68.25	0.361304	0.00207406	0.0442118	-.SEQEIGKATAK(7)--DLIIKLPK(5).-	Cas9_	Cas9_
T-23232-88.41	0.356389	0.00207406	0.0449267	-.KNLIGALLFDSGETAEATR(1)--SDNVPSEEVVKK(11).-	Cas9_	Cas9_
T-15487-66.34	0.352423	0.00207406	0.0455114	-.KDFQFYK(1)--AGFIKR(5).-	Cas9_	Cas9_
T-13672-61.36	0.351149	0.00207406	0.0457007	-.ESILPKR(6)--ESILPKR(6).-	Cas9_	Cas9_
T-11513-54.76	0.349914	0.00207406	0.0458849	-.SDNVPSEEVVKK(11)--SDNVPSEEVVKK(11).-	Cas9_	Cas9_
T-15144-65.29	0.344724	0.00207406	0.0466669	-.FKVLGNTDR(2)--FKVLGNTDR(2).-	Cas9_	Cas9_
T-9762-48.88	0.34429	0.00207406	0.0467329	-.RNSDKLIAR(5)--LSKSR(3).-	Cas9_	Cas9_
T-10277-50.69	0.342178	0.00207406	0.047055	-.DWDPKK(5)--IIKDK(3).-	Cas9_	Cas9_
T-19560-77.25	0.342164	0.00207406	0.0470572	-.MIAKSEQEIGK(4)--DFQFYKVR(6).-	Cas9_	Cas9_
T-14996-64.87	0.339947	0.00207406	0.0473976	-.SDNVPSEEVVKK(11)--KDFQFYK(1).-	Cas9_	Cas9_
T-17719-72.09	0.338591	0.00207406	0.047607	-.MIAKSEQEIGK(4)--DFQFYKVR(6).-	Cas9_	Cas9_
T-10839-52.75	0.329978	0.00207406	0.0489572	-.LVDSTDKADLR(7)--GYKEVK(3).-	Cas9_	Cas9_
T-8096-41.98	0.329691	0.00207406	0.0490028	-.VMKQLK(3)--GYKEVK(3).-	Cas9_	Cas9_
T-11464-54.58	0.328411	0.00207406	0.0492068	-.MKNYWR(2)--DKPIR(2).-	Cas9_	Cas9_
T-10125-50.18-3	0.327904	0.00207406	0.0492878	-.SDNVPSEEVVKKMK(12)--EVKK(3).-	Cas9_	Cas9_
T-22309-85.49	0.327091	0.00207406	0.0494178	-.VTVKQLKEDYFK(7)--KDFQFYK(1).-	Cas9_	Cas9_
T-16000-67.66	0.325344	0.00207406	0.0496984	-.SKLVSDFR(2)--KDWDPK(1).-	Cas9_	Cas9_
T-14340-63.02	0.322637	0.00207406	0.0501364	-.MKNYWR(2)--MKNYWR(2).-	Cas9_	Cas9_
T-17199-70.63	0.31882	0.00207406	0.0507598	-.FIKPILEK(3)--KLINGIR(1).-	Cas9_	Cas9_
T-14827-64.38	0.314057	0.00331379	0.0515479	-.HKPENIVIEMAR(2)--FDNLTKAER(6).-	Cas9_	Cas9_
T-18707-74.88	0.311832	0.00331379	0.05192	-.FDNLTKAER(6)--DFQFYKVR(6).-	Cas9_	Cas9_
T-9570-48.23	0.311381	0.00331379	0.0519958	-.KDFQFYK(1)--GQKNSR(3).-	Cas9_	Cas9_
T-13355-60.44	0.309637	0.00331379	0.0522896	-.NSDKLIARKK(9)--QLKRR(3).-	Cas9_	Cas9_
T-9186-46.58	0.306312	0.00331379	0.052854	-.SDNVPSEEVVKKMK(12)--EVKK(3).-	Cas9_	Cas9_
T-14314-62.95	0.29983	0.00331379	0.0539704	-.MKNYWR(2)--MKNYWR(2).-	Cas9_	Cas9_
T-13406-60.58	0.292035	0.00331379	0.0553423	-.KFDNLTK(1)--KFDNLTK(1).-	Cas9_	Cas9_
T-6423-34.37	0.291035	0.00331379	0.0555206	-.KMIAK(1)--KMIAK(1).-	Cas9_	Cas9_
T-17636-71.83	0.290706	0.00331379	0.0555793	-.KDFQFYK(1)--GYKEVK(3).-	Cas9_	Cas9_
T-16555-69.05	0.290381	0.00331379	0.0556374	-.MTNFDKNLPNEK(6)--SKLVSDFR(2).-	Cas9_	Cas9_
T-7794-40.76	0.288999	0.00331379	0.0558853	-.NLPNEKVLPK(6)--HSIKK(4).-	Cas9_	Cas9_
T-8365-43.20	0.288679	0.00331379	0.0559428	-.NSDKLIAR(4)--LSKSR(3).-	Cas9_	Cas9_
T-10125-50.18-4	0.287217	0.00331379	0.0562062	-.SDNVPSEEVVKKMK(11)--EVKK(3).-	Cas9_	Cas9_
T-17249-70.74	0.284839	0.00331379	0.0566373	-.TYAHLFDDKVMK(9)--NLPNEKVLPK(6).-	Cas9_	Cas9_
T-8144-42.19	0.28358	0.00331379	0.0568666	-.NSDKLIAR(4)--LSKSR(3).-	Cas9_	Cas9_
T-11532-54.84	0.283513	0.00331379	0.0568789	-.LVDSTDKADLR(7)--VMKQLK(3).-	Cas9_	Cas9_
T-16417-68.69	0.281331	0.00331379	0.0572786	-.SKLVSDFR(2)--SKLVSDFR(2).-	Cas9_	Cas9_
T-20464-79.87	0.280079	0.00331379	0.0575092	-.SKLVSDFR(2)--SDKNRGK(3).-	Cas9_	Cas9_
T-6557-35.05	0.277777	0.00331379	0.0579352	-.LKGSPEDNEQK(2)--IIKDK(3).-	Cas9_	Cas9_
T-16278-68.32	0.27735	0.00331379	0.0580146	-.SKLVSDFR(2)--KDWDPK(1).-	Cas9_	Cas9_
T-11841-55.88	0.276795	0.00331379	0.0581179	-.QEDFYPFLKDNR(9)--NSDKLIAR(4).-	Cas9_	Cas9_
T-12462-57.88	0.275134	0.00331379	0.0584281	-.LVDSTDKADLR(7)--MKNYWR(2).-	Cas9_	Cas9_
T-17448-71.28	0.270981	0.00331379	0.0592103	-.KDFQFYK(1)--GYKEVK(3).-	Cas9_	Cas9_
T-13147-59.83	0.269041	0.00331379	0.0595791	-.QITKHVAQILDSR(4)--QQLPEKYK(6).-	Cas9_	Cas9_
T-22309-85.49-2	0.265388	0.00331379	0.0602792	-.VTVKQLKEDYFK(4)--KDFQFYK(1).-	Cas9_	Cas9_
T-9208-46.64	0.264494	0.00331379	0.0604516	-.NLPNEKVLPK(6)--DKQSGK(2).-	Cas9_	Cas9_
T-6816-36.28	0.2573	0.00331379	0.0618561	-.LKGSPEDNEQK(2)--LKGSPEDNEQK(2).-	Cas9_	Cas9_
T-19119-76.03	0.253052	0.00331379	0.0626992	-.GGLSELDKAGFIK(8)--VITLKSK(5).-	Cas9_	Cas9_
T-23336-88.75	0.251674	0.00331379	0.0629751	-.RIEEGIKELGSQILK(7)--AASMDKK(6).-	Cas9_	Cas9_
T-21950-84.39	0.247687	0.00331379	0.0637795	-.SKLVSDFR(2)--VMKQLKR(6).-	Cas9_	Cas9_
T-11668-55.33	0.247066	0.00331379	0.0639055	-.MKNYWR(2)--DKPIR(2).-	Cas9_	Cas9_
T-13407-60.58	0.246736	0.00331379	0.0639727	-.KFDNLTK(1)--KFDNLTK(1).-	Cas9_	Cas9_
T-16611-69.19	0.2455	0.00331379	0.0642246	-.SKLVSDFR(2)--SKLVSDFR(2).-	Cas9_	Cas9_
T-25877-97.91	0.243709	0.00331379	0.0645912	-.QEDFYPFLKDNR(9)--QEDFYPFLKDNR(9).-	Cas9_	Cas9_
T-11421-54.43	0.240636	0.00331379	0.0652248	-.MIAKSEQEIGK(4)--LVDSTDKADLR(7).-	Cas9_	Cas9_
T-17355-71.02	0.239984	0.00331379	0.0653599	-.HKPENIVIEMAR(2)--YDENDKLIR(6).-	Cas9_	Cas9_
T-20111-78.85-2	0.239587	0.00331379	0.0654424	-.SDNVPSEEVVKKMK(12)--MKNYWRQLLNAK(2).-	Cas9_	Cas9_
T-8038-41.71	0.239522	0.00331379	0.0654558	-.VITLKSK(5)--KVTVK(1).-	Cas9_	Cas9_
T-6637-35.44	0.238423	0.00331379	0.0656846	-.LSKSR(3)--DKPIR(2).-	Cas9_	Cas9_
T-19277-76.42	0.237202	0.00331379	0.0659394	-.FDNLTKAER(6)--DFQFYKVR(6).-	Cas9_	Cas9_
T-25245-95.55-2	0.23679	0.00331379	0.0660258	-.NPIDFLEAKGYKEVK(9)--ERMKR(4).-	Cas9_	Cas9_
T-11073-53.42	0.229449	0.00331379	0.0675794	-.VKYVTEGMR(2)--VPSKK(4).-	Cas9_	Cas9_
T-13306-60.29	0.228104	0.00331379	0.0678677	-.ESILPKR(6)--ESILPKR(6).-	Cas9_	Cas9_
T-16833-69.70	0.227857	0.00331379	0.0679209	-.SKLVSDFR(2)--SKLVSDFR(2).-	Cas9_	Cas9_
T-16240-68.23	0.227698	0.00331379	0.0679549	-.MNTKYDENDK(4)--VMKQLKRR(6).-	Cas9_	Cas9_
T-19025-75.76	0.226102	0.00331379	0.068299	-.TEVQTGGFSKESILPK(10)--KLINGIR(1).-	Cas9_	Cas9_
T-17235-70.71	0.224829	0.00331379	0.0685742	-.SKLVSDFR(2)--SKLVSDFR(2).-	Cas9_	Cas9_
T-11549-54.91	0.223946	0.00463017	0.068766	-.NSDKLIARKK(9)--DKQSGK(2).-	Cas9_	Cas9_
T-11974-56.33	0.223017	0.00463017	0.068968	-.DDSIDNKVLTR(7)--LSKSR(3).-	Cas9_	Cas9_
T-14298-62.92	0.22242	0.00463017	0.0690982	-.MTNFDKNLPNEK(6)--KDWDPK(1).-	Cas9_	Cas9_
T-11146-53.64	0.221012	0.00463017	0.0694062	-.LVDSTDKADLR(7)--GYKEVK(3).-	Cas9_	Cas9_
T-13941-62.00	0.216348	0.00463017	0.0704352	-.NSDKLIAR(4)--KKDWDPK(2).-	Cas9_	Cas9_
T-8006-41.60	0.215846	0.00463017	0.0705467	-.SEQEIGKATAK(7)--SEQEIGKATAK(7).-	Cas9_	Cas9_
T-11086-53.46	0.215318	0.00463017	0.0706642	-.FIKPILEK(3)--SDKNR(3).-	Cas9_	Cas9_
T-7389-39.04	0.210333	0.00463017	0.0717824	-.KFDNLTK(1)--SDKNR(3).-	Cas9_	Cas9_
T-12540-58.13	0.210287	0.00463017	0.0717929	-.VKYVTEGMR(2)--VKYVTEGMR(2).-	Cas9_	Cas9_
T-23619-89.60	0.201312	0.00564973	0.0738468	-.KSEETITPWNFEEVVDK(1)--SKLVSDFR(2).-	Cas9_	Cas9_
T-22987-87.61	0.197969	0.00564973	0.0746252	-.KIECFDSVEISGVEDR(1)--DFQFYKVR(6).-	Cas9_	Cas9_
T-13232-60.06	0.197495	0.00564973	0.074736	-.SDNVPSEEVVKK(11)--AGFIKR(5).-	Cas9_	Cas9_
T-16906-69.87	0.196137	0.00564973	0.0750548	-.SKLVSDFR(2)--KDWDPK(1).-	Cas9_	Cas9_
T-21149-82.01	0.191462	0.00564973	0.0761614	-.GGLSELDKAGFIK(8)--QLKEDYFK(3).-	Cas9_	Cas9_
T-10897-52.95	0.191307	0.00564973	0.0761984	-.FIKPILEK(3)--SDKNR(3).-	Cas9_	Cas9_
T-17272-70.79	0.19122	0.00564973	0.0762191	-.SKLVSDFR(2)--SKLVSDFR(2).-	Cas9_	Cas9_
T-14858-64.48	0.190649	0.00564973	0.0763554	-.LVDSTDKADLR(7)--LVDSTDKADLR(7).-	Cas9_	Cas9_
T-12197-57.09	0.189018	0.00564973	0.0767458	-.SDNVPSEEVVKK(11)--LVDSTDKADLR(7).-	Cas9_	Cas9_
T-7500-39.54	0.182082	0.00564973	0.078426	-.KFDNLTK(1)--SDKNR(3).-	Cas9_	Cas9_
T-11459-54.57	0.181187	0.00564973	0.0786451	-.MKNYWR(2)--DKPIR(2).-	Cas9_	Cas9_
T-12700-58.58	0.178442	0.00564973	0.0793208	-.LKTYAHLFDDK(2)--KMIAK(1).-	Cas9_	Cas9_
T-8777-44.92	0.178081	0.00564973	0.07941	-.KGILQTVK(1)--LSKSR(3).-	Cas9_	Cas9_
T-20111-78.85	0.177884	0.00564973	0.0794587	-.SDNVPSEEVVKKMK(11)--MKNYWRQLLNAK(2).-	Cas9_	Cas9_
T-8589-44.10	0.176961	0.00564973	0.0796874	-.NSDKLIAR(4)--LSKSR(3).-	Cas9_	Cas9_
T-13096-59.72	0.172037	0.00564973	0.0809175	-.SDNVPSEEVVKK(11)--LVDSTDKADLR(7).-	Cas9_	Cas9_
T-23508-89.24	0.169786	0.00564973	0.0814852	-.QEDFYPFLKDNR(9)--LEESFLVEEDKK(11).-	Cas9_	Cas9_
T-18898-75.38	0.16555	0.00564973	0.0825634	-.FDNLTKAER(6)--DFQFYKVR(6).-	Cas9_	Cas9_
T-9172-46.52	0.165475	0.00564973	0.0825828	-.SDNVPSEEVVKKMK(11)--EVKK(3).-	Cas9_	Cas9_
T-6560-35.06	0.155998	0.00564973	0.0850414	-.LKGSPEDNEQK(2)--LKSVK(2).-	Cas9_	Cas9_
T-23886-90.49	0.155677	0.00564973	0.0851258	-.SVKELLGITIMER(3)--NLPNEKVLPK(6).-	Cas9_	Cas9_
T-18349-73.87	0.153128	0.00564973	0.0857986	-.MIAKSEQEIGK(4)--DFQFYKVR(6).-	Cas9_	Cas9_
T-17357-71.03	0.151972	0.00564973	0.0861054	-.FIKPILEK(3)--KFDNLTK(1).-	Cas9_	Cas9_
T-11168-53.71	0.14825	0.00564973	0.0870994	-.RNSDKLIAR(5)--VEKGK(3).-	Cas9_	Cas9_
T-16447-68.75	0.147328	0.00564973	0.0873472	-.QEDFYPFLKDNR(9)--VPSKK(4).-	Cas9_	Cas9_
T-16301-68.37	0.14517	0.00564973	0.0879295	-.RNSDKLIAR(5)--KKDWDPK(2).-	Cas9_	Cas9_
T-21514-83.06	0.142905	0.00564973	0.0885442	-.KNLIGALLFDSGETAEATR(1)--GQKNSR(3).-	Cas9_	Cas9_
T-14123-62.51	0.141501	0.00564973	0.0889274	-.FKVLGNTDR(2)--ESILPKR(6).-	Cas9_	Cas9_
T-11779-55.69	0.138843	0.00564973	0.0896564	-.SDNVPSEEVVKKMK(11)--NSDKLIAR(4).-	Cas9_	Cas9_
T-10212-50.47	0.136978	0.00564973	0.0901712	-.NLPNEKVLPK(6)--DKQSGK(2).-	Cas9_	Cas9_
T-15242-65.63	0.131931	0.00564973	0.0915772	-.FDNLTKAER(6)--KFDNLTK(1).-	Cas9_	Cas9_
T-15251-65.65	0.130425	0.00564973	0.0920003	-.VNTEITKAPLSASMIK(7)--SEQEIGKATAK(7).-	Cas9_	Cas9_
T-20447-79.83	0.130099	0.00564973	0.0920922	-.QEDFYPFLKDNR(9)--VKYVTEGMR(2).-	Cas9_	Cas9_
T-16011-67.69	0.124842	0.00564973	0.0935841	-.SDNVPSEEVVKK(11)--EKIEK(2).-	Cas9_	Cas9_
T-20275-79.39	0.113719	0.00564973	0.0968095	-.RIEEGIKELGSQILK(7)--AASMDKK(6).-	Cas9_	Cas9_
T-16823-69.67	0.113551	0.00564973	0.0968592	-.YPKLESEFVYGDYK(3)--LKSVK(2).-	Cas9_	Cas9_
T-16949-69.97	0.113169	0.00564973	0.0969718	-.SKLVSDFR(2)--KDWDPK(1).-	Cas9_	Cas9_
T-22325-85.55	0.107623	0.00564973	0.0986177	-.MLASAGELQKGNELALPSK(10)--VVDELVKVMGR(7).-	Cas9_	Cas9_
T-11080-53.44	0.104864	0.00564973	0.0994457	-.SDNVPSEEVVKK(11)--SDNVPSEEVVKK(11).-	Cas9_	Cas9_
T-15310-65.81	0.0909187	0.00564973	0.103721	-.MIAKSEQEIGK(4)--LVDSTDKADLR(7).-	Cas9_	Cas9_
T-21896-84.23	0.0894292	0.00564973	0.104187	-.GKSDNVPSEEVVK(2)--RNSDKLIAR(5).-	Cas9_	Cas9_
T-14229-62.76	0.0729046	0.00564973	0.109474	-.SDKNRGKSDNVPSEEVVK(7)--KDWDPK(1).-	Cas9_	Cas9_
T-24194-91.55	0.0698434	0.00564973	0.110478	-.GQKNSRER(3)--DFQFYKVR(6).-	Cas9_	Cas9_
T-16362-68.54	0.0673671	0.00564973	0.111295	-.SKLVSDFR(2)--GQKNSRER(3).-	Cas9_	Cas9_
T-9213-46.66	0.0646166	0.00670686	0.112209	-.NLPNEKVLPK(6)--DKQSGK(2).-	Cas9_	Cas9_
T-6286-33.68	0.0594744	0.00670686	0.113935	-.KVTVK(1)--IIKDK(3).-	Cas9_	Cas9_
T-7835-40.93	0.0563514	0.00670686	0.114994	-.SDKNRGK(3)--LSKSR(3).-	Cas9_	Cas9_
T-17981-72.92	0.0526859	0.00670686	0.116246	-.APLSASMIKR(9)--FIKPILEK(3).-	Cas9_	Cas9_
T-18320-73.81	0.0526411	0.00670686	0.116262	-.DDSIDNKVLTR(7)--KDLIIK(1).-	Cas9_	Cas9_
T-9451-47.71	0.0520709	0.00670686	0.116458	-.APLSASMIKR(9)--SDKNR(3).-	Cas9_	Cas9_
T-12336-57.53	0.0506537	0.00670686	0.116946	-.KDWDPK(1)--DWDPKK(5).-	Cas9_	Cas9_
T-14965-64.78	0.0494022	0.00670686	0.117378	-.KDFQFYKVR(7)--NSDKLIAR(4).-	Cas9_	Cas9_
T-11699-55.43	0.0481071	0.00670686	0.117827	-.LVDSTDKADLR(7)--NSDKLIAR(4).-	Cas9_	Cas9_
T-20102-78.82	0.0475535	0.00670686	0.11802	-.SDNVPSEEVVKKMK(11)--MKNYWRQLLNAK(2).-	Cas9_	Cas9_
T-9181-46.56	0.043038	0.00670686	0.119598	-.MKNYWR(2)--LSKSR(3).-	Cas9_	Cas9_
T-10231-50.53	0.0414518	0.00670686	0.120156	-.KFKVLGNTDR(3)--GAASMDKK(7).-	Cas9_	Cas9_
T-13285-60.23	0.0401731	0.00670686	0.120608	-.NSDKLIAR(4)--MKNYWR(2).-	Cas9_	Cas9_
T-14499-63.47	0.0376324	0.00670686	0.12151	-.LVDSTDKADLR(7)--LVDSTDKADLR(7).-	Cas9_	Cas9_
T-14229-62.76-2	0.0351292	0.00670686	0.122404	-.SDKNRGKSDNVPSEEVVK(3)--KDWDPK(1).-	Cas9_	Cas9_
T-18596-74.55	0.029993	0.00670686	0.124254	-.VKYVTEGMR(2)--DFQFYKVR(6).-	Cas9_	Cas9_
T-19178-76.20	0.0297205	0.00670686	0.124353	-.MTNFDKNLPNEK(6)--QQLPEKYK(6).-	Cas9_	Cas9_
T-18871-75.30	0.0232654	0.00670686	0.126712	-.FDNLTKAER(6)--GQKNSRER(3).-	Cas9_	Cas9_
T-11277-53.99	0.0223654	0.00670686	0.127044	-.SDNVPSEEVVKK(11)--SDNVPSEEVVKK(11).-	Cas9_	Cas9_
T-13654-61.31	0.0174946	0.00670686	0.128852	-.MIAKSEQEIGK(4)--AGFIKR(5).-	Cas9_	Cas9_
T-19913-78.24	0.0167398	0.00670686	0.129134	-.MIAKSEQEIGK(4)--AGFIKR(5).-	Cas9_	Cas9_
T-14668-63.92-2	0.0154088	0.00670686	0.129632	-.SDKNRGKSDNVPSEEVVK(7)--KDWDPK(1).-	Cas9_	Cas9_
T-12328-57.51	0.00741828	0.00670686	0.132656	-.MTNFDKNLPNEK(6)--FKVLGNTDR(2).-	Cas9_	Cas9_
T-9965-49.65	0.00528089	0.00670686	0.133475	-.APLSASMIKR(9)--SDKNR(3).-	Cas9_	Cas9_
T-6462-34.56	0.00391389	0.00670686	0.134	-.LKGSPEDNEQK(2)--LKSVK(2).-	Cas9_	Cas9_
T-12483-57.93	0.00250593	0.00670686	0.134543	-.TYAHLFDDKVMK(9)--DKQSGK(2).-	Cas9_	Cas9_
T-18207-73.51	0	0.00792637	0.135514	-.KDFQFYK(1)--ESILPKR(6).-	Cas9_	Cas9_
T-10183-50.38	0	0.00792637	0.135514	-.SEQEIGKATAK(7)--ESILPKR(6).-	Cas9_	Cas9_
T-17238-70.72	-0.0142728	0.00915116	0.141146	-.SDNVPSEEVVKKMK(11)--KDFQFYK(1).-	Cas9_	Cas9_
T-10892-52.94	-0.0152179	0.0103729	0.141525	-.SDNVPSEEVVKK(11)--SDNVPSEEVVKK(11).-	Cas9_	Cas9_
T-17145-70.49	-0.019931	0.0115917	0.143428	-.FIKPILEK(3)--KLINGIR(1).-	Cas9_	Cas9_
T-14176-62.64	-0.021804	0.012776	0.144189	-.VLTRSDKNR(7)--KDFQFYK(1).-	Cas9_	Cas9_
T-8175-42.34	-0.0225898	0.012776	0.14451	-.KFDNLTK(1)--SDKNR(3).-	Cas9_	Cas9_
T-14322-62.97	-0.0236031	0.012776	0.144924	-.LVDSTDKADLR(7)--LVDSTDKADLR(7).-	Cas9_	Cas9_
T-14336-63.01	-0.0328126	0.0139858	0.148728	-.FKVLGNTDR(2)--ESILPKR(6).-	Cas9_	Cas9_
T-21330-82.55	-0.0363678	0.0151003	0.150216	-.GGLSELDKAGFIK(8)--QLKEDYFK(3).-	Cas9_	Cas9_
T-15816-67.22	-0.0364556	0.0151003	0.150253	-.FKVLGNTDR(2)--DKPIR(2).-	Cas9_	Cas9_
T-21595-83.34	-0.0387884	0.0151003	0.151236	-.MLASAGELQKGNELALPSK(10)--MLASAGELQKGNELALPSK(10).-	Cas9_	Cas9_
T-7789-40.74	-0.038843	0.0151003	0.151259	-.NLPNEKVLPK(6)--HSIKK(4).-	Cas9_	Cas9_
T-19086-75.94	-0.0417674	0.0151003	0.152498	-.LINGIRDKQSGK(8)--QLKRR(3).-	Cas9_	Cas9_
T-18633-74.64	-0.0419841	0.0151003	0.15259	-.RNSDKLIAR(5)--LIARKK(5).-	Cas9_	Cas9_
T-14670-63.92	-0.0441163	0.0162575	0.153499	-.NLPNEKVLPK(6)--NLPNEKVLPK(6).-	Cas9_	Cas9_
T-14668-63.92	-0.0462944	0.0162575	0.154431	-.SDKNRGKSDNVPSEEVVK(3)--KDWDPK(1).-	Cas9_	Cas9_
T-17722-72.10	-0.0495755	0.0162575	0.155844	-.EVKKDLIIK(3)--DKPIR(2).-	Cas9_	Cas9_
T-12812-58.89	-0.0595328	0.0173853	0.160189	-.VKYVTEGMR(2)--EDYFKK(5).-	Cas9_	Cas9_
T-9076-46.16	-0.0625792	0.0173853	0.161536	-.NLPNEKVLPK(6)--DKQSGK(2).-	Cas9_	Cas9_
T-15859-67.33	-0.0652528	0.0173853	0.162725	-.DDSIDNKVLTRSDK(7)--LSKSR(3).-	Cas9_	Cas9_
T-11487-54.66	-0.0656821	0.0173853	0.162916	-.SDNVPSEEVVKK(11)--SDNVPSEEVVKK(11).-	Cas9_	Cas9_
T-7657-40.25	-0.0768272	0.0196086	0.167946	-.VLSAYNKHR(7)--KLVDSTDK(1).-	Cas9_	Cas9_
T-14110-62.46	-0.0786258	0.0196086	0.168768	-.LVDSTDKADLR(7)--LVDSTDKADLR(7).-	Cas9_	Cas9_
T-7753-40.58	-0.078774	0.0196086	0.168836	-.VLSAYNKHR(7)--KLVDSTDK(1).-	Cas9_	Cas9_
T-15885-67.39	-0.0794495	0.0196086	0.169145	-.QSGKTILDFLK(4)--HSIKK(4).-	Cas9_	Cas9_
T-6190-33.18	-0.0798427	0.0196086	0.169326	-.KVTVK(1)--IIKDK(3).-	Cas9_	Cas9_
T-13782-61.60	-0.0842334	0.0196086	0.17135	-.MTNFDKNLPNEK(6)--QQLPEKYK(6).-	Cas9_	Cas9_
T-18075-73.15	-0.084775	0.0196086	0.1716	-.QQLPEKYK(6)--KFDNLTK(1).-	Cas9_	Cas9_
T-13060-59.61	-0.0884212	0.0196086	0.173296	-.EVKVITLK(3)--DKPIR(2).-	Cas9_	Cas9_
T-6750-35.98	-0.0949612	0.0204611	0.176367	-.LSKSR(3)--DKPIR(2).-	Cas9_	Cas9_
T-7931-41.24	-0.0979205	0.0204611	0.177769	-.NLPNEKVLPK(6)--HSIKK(4).-	Cas9_	Cas9_
T-19059-75.86	-0.100791	0.0204611	0.179137	-.TEVQTGGFSKESILPK(10)--KLINGIR(1).-	Cas9_	Cas9_
T-19778-77.86	-0.103369	0.0204611	0.180371	-.DLIIKLPK(5)--ESILPKR(6).-	Cas9_	Cas9_
T-21430-82.81	-0.105271	0.0204611	0.181286	-.QLKEDYFK(3)--NSRERMKR(7).-	Cas9_	Cas9_
T-17013-70.13	-0.109687	0.0204611	0.183422	-.NSRERMKR(7)--LKRTARR(2).-	Cas9_	Cas9_
T-21001-81.51	-0.111595	0.0204611	0.184351	-.SDKNRGKSDNVPSEEVVK(7)--KDWDPK(1).-	Cas9_	Cas9_
T-14531-63.56	-0.111886	0.0204611	0.184493	-.FKVLGNTDR(2)--ESILPKR(6).-	Cas9_	Cas9_
T-10215-50.48	-0.118332	0.0204611	0.187655	-.SDNVPSEEVVKK(11)--VMKQLK(3).-	Cas9_	Cas9_
T-13090-59.70	-0.121001	0.0204611	0.188975	-.VMGRHKPENIVIEMAR(6)--GAASMDKK(7).-	Cas9_	Cas9_
T-24070-91.14	-0.122138	0.0204611	0.18954	-.MDGTEELLVKLNREDLLRK(10)--QLKR(3).-	Cas9_	Cas9_
T-11309-54.09	-0.122184	0.0204611	0.189562	-.AASMDKK(6)--GQKNSR(3).-	Cas9_	Cas9_
T-10812-52.64	-0.125374	0.0204611	0.191152	-.ESILPKRNSDK(6)--ERMKR(4).-	Cas9_	Cas9_
T-10348-50.89	-0.127922	0.0204611	0.192428	-.MKNYWR(2)--EKIEK(2).-	Cas9_	Cas9_
T-13258-60.14	-0.133999	0.0216108	0.195496	-.KFKVLGNTDR(3)--DKPIR(2).-	Cas9_	Cas9_
T-10186-50.38	-0.138964	0.0251025	0.198026	-.FKVLGNTDR(2)--KMIAK(1).-	Cas9_	Cas9_
T-9398-47.47	-0.143333	0.0262441	0.200271	-.SDNVPSEEVVKK(11)--GYKEVK(3).-	Cas9_	Cas9_
T-23638-89.64	-0.144505	0.027383	0.200876	-.KSEETITPWNFEEVVDK(1)--SKLVSDFR(2).-	Cas9_	Cas9_
T-10568-51.74	-0.148946	0.0283207	0.203179	-.LVDSTDKADLR(7)--GYKEVK(3).-	Cas9_	Cas9_
T-21703-83.73	-0.150654	0.0283207	0.20407	-.MIAKSEQEIGK(4)--KDFQFYKVR(7).-	Cas9_	Cas9_
T-18054-73.10	-0.159602	0.0283207	0.208778	-.MIAKSEQEIGKATAK(11)--SEQEIGKATAK(7).-	Cas9_	Cas9_
T-13130-59.79	-0.160949	0.0283207	0.209493	-.YTRRKNR(5)--KDFQFYK(1).-	Cas9_	Cas9_
T-19809-77.96	-0.160997	0.0283207	0.209519	-.LINGIRDKQSGK(8)--QLKRR(3).-	Cas9_	Cas9_
T-19917-78.25	-0.168685	0.0283207	0.21363	-.SEQEIGKATAK(7)--KKLVDSTDK(2).-	Cas9_	Cas9_
T-15409-66.11	-0.169561	0.0283207	0.214102	-.ENQTTQKGQK(7)--FKVLGNTDR(2).-	Cas9_	Cas9_
T-11829-55.84	-0.173717	0.028845	0.216349	-.SDNVPSEEVVKK(11)--SDNVPSEEVVKK(11).-	Cas9_	Cas9_
T-13396-60.55	-0.174608	0.028845	0.216833	-.EVKKDLIIK(3)--RKNR(2).-	Cas9_	Cas9_
T-19070-75.89	-0.17553	0.028845	0.217334	-.FDNLTKAER(6)--DFQFYKVR(6).-	Cas9_	Cas9_
T-10628-51.94	-0.176349	0.028845	0.21778	-.NRGKSDNVPSEEVVK(4)--EDYFKK(5).-	Cas9_	Cas9_
T-6965-36.95	-0.178187	0.028845	0.218783	-.LSKSR(3)--DKPIR(2).-	Cas9_	Cas9_
T-13892-61.90	-0.18197	0.028845	0.220857	-.QQLPEKYK(6)--NSDKLIAR(4).-	Cas9_	Cas9_
T-14724-64.07	-0.184537	0.028845	0.222271	-.FKVLGNTDR(2)--ESILPKR(6).-	Cas9_	Cas9_
T-17606-71.75	-0.186687	0.028845	0.223459	-.QEDFYPFLKDNR(9)--KDWDPKK(1).-	Cas9_	Cas9_
T-19355-76.62	-0.188416	0.028845	0.224419	-.SKLVSDFR(2)--GAASMDKK(7).-	Cas9_	Cas9_
T-11180-53.73	-0.188796	0.028845	0.22463	-.GKSDNVPSEEVVK(2)--VEKGK(3).-	Cas9_	Cas9_
T-13067-59.63	-0.189421	0.028845	0.224977	-.KDFQFYK(1)--GYKEVK(3).-	Cas9_	Cas9_
T-16772-69.56	-0.192029	0.028845	0.226431	-.YPKLESEFVYGDYK(3)--LKSVK(2).-	Cas9_	Cas9_
T-10198-50.42	-0.192065	0.028845	0.226451	-.NRGKSDNVPSEEVVK(4)--EDYFKK(5).-	Cas9_	Cas9_
T-10463-51.32	-0.195131	0.028845	0.228167	-.FKVLGNTDR(2)--QQLPEKYK(6).-	Cas9_	Cas9_
T-14688-63.98	-0.195838	0.028845	0.228565	-.LVDSTDKADLR(7)--LVDSTDKADLR(7).-	Cas9_	Cas9_
T-5158-27.77	-0.199266	0.028845	0.230496	-.EKIEK(2)--EKIEK(2).-	Cas9_	Cas9_
T-13143-59.82	-0.202093	0.028845	0.232096	-.DDSIDNKVLTR(7)--KLINGIR(1).-	Cas9_	Cas9_
T-25959-98.26	-0.209618	0.028845	0.236389	-.LESEFVYGDYKVYDVR(11)--VLSAYNKHR(7).-	Cas9_	Cas9_
T-8688-44.54	-0.210397	0.028845	0.236836	-.GAASMDKK(7)--GQKNSR(3).-	Cas9_	Cas9_
T-19014-75.74	-0.213932	0.0298109	0.238871	-.KSEETITPWNFEEVVDK(1)--SDKNR(3).-	Cas9_	Cas9_
T-15726-66.97	-0.217507	0.0298109	0.240941	-.APLSASMIKR(9)--APLSASMIKR(9).-	Cas9_	Cas9_
T-13526-60.92	-0.218741	0.0298109	0.241658	-.MIAKSEQEIGK(4)--FDNLTKAER(6).-	Cas9_	Cas9_
T-14136-62.54	-0.219852	0.0298109	0.242304	-.LVDSTDKADLR(7)--KDFQFYKVR(1).-	Cas9_	Cas9_
T-10510-51.49	-0.21992	0.0298109	0.242344	-.VLSAYNKHR(7)--NSDKLIAR(4).-	Cas9_	Cas9_
T-15947-67.55	-0.227589	0.0309047	0.246835	-.MTNFDKNLPNEK(6)--MTNFDKNLPNEK(6).-	Cas9_	Cas9_
T-22164-85.04	-0.236006	0.0342097	0.25182	-.SKLVSDFR(2)--VMKQLKR(6).-	Cas9_	Cas9_
T-12023-56.52	-0.237465	0.0342097	0.25269	-.KKDWDPK(2)--LSKSRR(3).-	Cas9_	Cas9_
T-13063-59.62	-0.244809	0.0352157	0.257096	-.NRGKSDNVPSEEVVK(4)--EDYFKK(5).-	Cas9_	Cas9_
T-27290-103.93	-0.245069	0.0352157	0.257253	-.KDFQFYKVR(7)--DFQFYKVR(6).-	Cas9_	Cas9_
T-9754-48.85	-0.247344	0.0352157	0.258627	-.SDNVPSEEVVKK(11)--GYKEVK(3).-	Cas9_	Cas9_
T-26996-102.65	-0.256267	0.0373741	0.264057	-.LEESFLVEEDKK(11)--EDYFKK(5).-	Cas9_	Cas9_
T-18193-73.48	-0.259565	0.0373741	0.26608	-.KDFQFYK(1)--ESILPKR(6).-	Cas9_	Cas9_
T-19301-76.47	-0.260265	0.0383212	0.266511	-.GKSDNVPSEEVVK(2)--QEDFYPFLKDNR(9).-	Cas9_	Cas9_
T-9757-48.86	-0.260306	0.0383212	0.266536	-.ESILPKRNSDK(6)--KMIAK(1).-	Cas9_	Cas9_
T-14984-64.82	-0.263159	0.0383212	0.268295	-.FKVLGNTDR(2)--KDWDPK(1).-	Cas9_	Cas9_
T-16834-69.70	-0.266756	0.0383212	0.270522	-.YKEIFFDQSK(2)--FKVLGNTDR(2).-	Cas9_	Cas9_
T-6317-33.84	-0.270478	0.0393909	0.272836	-.KDLIIK(1)--EVKK(3).-	Cas9_	Cas9_
T-12482-57.93	-0.274962	0.0414772	0.275639	-.NSRERMKR(7)--VEKGKSK(3).-	Cas9_	Cas9_
T-14843-64.43	-0.284503	0.0414772	0.281655	-.SDKNRGKSDNVPSEEVVK(3)--KDWDPK(1).-	Cas9_	Cas9_
T-11201-53.77	-0.287231	0.0414772	0.283388	-.RNSDKLIAR(5)--EKIEK(2).-	Cas9_	Cas9_
T-14224-62.74	-0.288708	0.0424916	0.284329	-.QITKHVAQILDSR(4)--KDWDPK(1).-	Cas9_	Cas9_
T-12348-57.56	-0.289275	0.0424916	0.28469	-.GAASMDKK(7)--KLKSVK(3).-	Cas9_	Cas9_
T-17335-70.96	-0.290226	0.0434536	0.285297	-.QQLPEKYK(6)--KFDNLTK(1).-	Cas9_	Cas9_
T-15992-67.64	-0.290905	0.0434536	0.285731	-.MTNFDKNLPNEK(6)--GYKEVKK(3).-	Cas9_	Cas9_
T-26752-101.72	-0.294627	0.0434536	0.288115	-.KAIVDLLFKTNR(1)--QLKEDYFKK(8).-	Cas9_	Cas9_
T-7986-41.50	-0.296595	0.0443605	0.28938	-.GKSDNVPSEEVVK(2)--VPSKK(4).-	Cas9_	Cas9_
T-19428-76.86	-0.29969	0.0443605	0.291374	-.QQLPEKYK(6)--LSKSR(3).-	Cas9_	Cas9_
T-14028-62.25	-0.300158	0.0443605	0.291677	-.SDKNRGKSDNVPSEEVVK(3)--KDWDPK(1).-	Cas9_	Cas9_
T-13835-61.75-2	-0.300163	0.0443605	0.29168	-.SDKNRGKSDNVPSEEVVK(7)--KDWDPK(1).-	Cas9_	Cas9_
T-8904-45.47	-0.30291	0.0459506	0.293457	-.VMKQLK(3)--LSKSRR(3).-	Cas9_	Cas9_
T-14556-63.62	-0.304974	0.0459506	0.294796	-.KKDWDPK(2)--KVTVK(1).-	Cas9_	Cas9_
T-7994-41.54	-0.306239	0.0459506	0.295619	-.EDYFKK(5)--VPSKK(4).-	Cas9_	Cas9_
T-17590-71.70	-0.307758	0.0459506	0.296608	-.SKLVSDFR(2)--NSRERMKR(7).-	Cas9_	Cas9_
T-13762-61.55	-0.307881	0.0459506	0.296688	-.KYPKLESEFVYGDYK(4)--SDKNR(3).-	Cas9_	Cas9_
T-10579-51.78	-0.308573	0.0459506	0.29714	-.KFKVLGNTDR(3)--GAASMDKK(7).-	Cas9_	Cas9_
T-13904-61.93	-0.312997	0.0459506	0.300032	-.GQKNSRERMK(3)--FKVLGNTDR(2).-	Cas9_	Cas9_
T-16139-68.00	-0.313638	0.0459506	0.300453	-.GKSDNVPSEEVVK(2)--QLKR(3).-	Cas9_	Cas9_
T-23941-90.68	-0.314005	0.0459506	0.300694	-.DFQFYKVR(6)--DFQFYKVR(6).-	Cas9_	Cas9_
T-16635-69.25	-0.314155	0.0459506	0.300792	-.KMKNYWR(3)--EVKK(3).-	Cas9_	Cas9_
T-14342-63.02	-0.31521	0.0459506	0.301485	-.FKVLGNTDR(2)--DNREKIEK(5).-	Cas9_	Cas9_
T-21055-81.68	-0.315948	0.0459506	0.30197	-.YDENDKLIR(6)--DFQFYKVR(6).-	Cas9_	Cas9_
T-12996-59.44	-0.322409	0.0480654	0.306235	-.SDNVPSEEVVKK(11)--SDNVPSEEVVKK(11).-	Cas9_	Cas9_
T-13019-59.49	-0.325943	0.0489886	0.30858	-.KKDWDPK(2)--LSKSR(3).-	Cas9_	Cas9_
T-11773-55.67	-0.328771	0.0489886	0.310464	-.SDNVPSEEVVKKMK(12)--NSDKLIAR(4).-	Cas9_	Cas9_
T-19144-76.08	-0.329854	0.0489886	0.311186	-.SDNVPSEEVVKK(11)--LEESFLVEEDKK(11).-	Cas9_	Cas9_
T-14914-64.63	-0.332408	0.051036	0.312894	-.QLKEDYFK(3)--VITLKSK(5).-	Cas9_	Cas9_
T-22225-85.21	-0.337154	0.051036	0.31608	-.RMLASAGELQKGNELALPSK(11)--KPAFLSGEQK(1).-	Cas9_	Cas9_
T-14518-63.53	-0.337924	0.0520005	0.316598	-.KMKNYWR(3)--ERMKR(4).-	Cas9_	Cas9_
T-13835-61.75	-0.337938	0.0520005	0.316607	-.SDKNRGKSDNVPSEEVVK(3)--KDWDPK(1).-	Cas9_	Cas9_
T-17179-70.58	-0.345753	0.0527911	0.321891	-.SDNVPSEEVVKK(11)--IIKDK(3).-	Cas9_	Cas9_
T-14604-63.73	-0.34581	0.0527911	0.32193	-.SDKNRGKSDNVPSEEVVK(7)--KDWDPK(1).-	Cas9_	Cas9_
T-5706-30.65	-0.347435	0.0527911	0.323035	-.LSKSR(3)--ERMKR(4).-	Cas9_	Cas9_
T-20856-81.00	-0.348923	0.0527911	0.324047	-.YDENDKLIR(6)--DFQFYKVR(6).-	Cas9_	Cas9_
T-17033-70.18	-0.350204	0.0527911	0.32492	-.NSRERMKR(7)--LKRTARR(2).-	Cas9_	Cas9_
T-27005-102.69	-0.352245	0.0536303	0.326313	-.TYAHLFDDKVMK(9)--EDYFKK(5).-	Cas9_	Cas9_
T-24867-94.11	-0.353857	0.0536303	0.327416	-.NSDKLIAR(4)--SDKNR(3).-	Cas9_	Cas9_
T-19078-75.91	-0.354853	0.0536303	0.328098	-.LINGIRDKQSGK(8)--QLKRR(3).-	Cas9_	Cas9_
T-15233-65.61	-0.356726	0.0536303	0.329382	-.KLVDSTDKADLR(1)--GQKNSR(3).-	Cas9_	Cas9_
T-11783-55.70	-0.358364	0.0554043	0.330507	-.SDNVPSEEVVKKMK(12)--NSDKLIAR(4).-	Cas9_	Cas9_
T-17895-72.62	-0.35909	0.0554043	0.331007	-.GAASMDKK(7)--AASMDKK(6).-	Cas9_	Cas9_
T-7848-40.97	-0.360101	0.0554043	0.331703	-.KKDWDPK(2)--RKNR(2).-	Cas9_	Cas9_
T-19639-77.48	-0.36044	0.0554043	0.331936	-.FDNLTKAER(6)--DFQFYKVR(6).-	Cas9_	Cas9_
T-23113-88.02	-0.36199	0.0554043	0.333005	-.LEESFLVEEDKK(11)--EDYFKK(5).-	Cas9_	Cas9_
T-16890-69.84	-0.366345	0.0554043	0.336016	-.KVTVKQLKEDYFK(1)--EDYFKK(5).-	Cas9_	Cas9_
T-24191-91.54	-0.370681	0.0562829	0.339026	-.GQKNSRER(3)--KLINGIR(1).-	Cas9_	Cas9_
T-20698-80.52	-0.378496	0.0562829	0.344484	-.NSDKLIAR(4)--VMKQLK(3).-	Cas9_	Cas9_
T-15965-67.58	-0.379321	0.0562829	0.345062	-.MTNFDKNLPNEK(6)--MTNFDKNLPNEK(6).-	Cas9_	Cas9_
T-13316-60.31	-0.383865	0.057216	0.348256	-.ESILPKR(6)--ESILPKR(6).-	Cas9_	Cas9_
T-18339-73.85-2	-0.386067	0.057216	0.349808	-.KKDWDPK(2)--MKNYWR(2).-	Cas9_	Cas9_
T-6207-33.27	-0.390093	0.0582063	0.352654	-.LKSVK(2)--EVKK(3).-	Cas9_	Cas9_
T-11773-55.67-2	-0.390474	0.0591946	0.352925	-.SDNVPSEEVVKKMK(11)--NSDKLIAR(4).-	Cas9_	Cas9_
T-23627-89.62	-0.391607	0.0594948	0.353728	-.DSTRTQINKVVR(9)--MKMEEK(2).-	sp|OVAL_CHICK|_	sp|OVAL_CHICK|_
T-21310-82.50	-0.39396	0.0594948	0.355398	-.IEKILTFR(3)--KQYRSTK(1).-	Cas9_	Cas9_
T-22527-86.15	-0.395168	0.0594948	0.356257	-.RNSDKLIAR(5)--DFQFYKVR(6).-	Cas9_	Cas9_
T-11783-55.70-2	-0.396139	0.0594948	0.356948	-.SDNVPSEEVVKKMK(11)--NSDKLIAR(4).-	Cas9_	Cas9_
T-24096-91.20	-0.397592	0.0594948	0.357983	-.MDGTEELLVKLNR(10)--QLLNAKLITQR(6).-	Cas9_	Cas9_
T-19868-78.13	-0.3978	0.0594948	0.358132	-.NLPNEKVLPK(6)--KLKSVK(3).-	Cas9_	Cas9_
T-18306-73.77	-0.398361	0.0594948	0.358532	-.DDSIDNKVLTR(7)--KDLIIK(1).-	Cas9_	Cas9_
T-15570-66.56-2	-0.398644	0.0594948	0.358734	-.SDNVPSEEVVKKMK(12)--KDWDPKK(1).-	Cas9_	Cas9_
T-18618-74.61	-0.398936	0.0594948	0.358942	-.KGILQTVK(1)--EKIEK(2).-	Cas9_	Cas9_
T-2769-14.97	-0.401529	0.0594948	0.360795	-.DKQSGK(2)--DKQSGK(2).-	Cas9_	Cas9_
T-9325-47.15	-0.401566	0.0594948	0.360822	-.NLPNEKVLPK(6)--DKQSGK(2).-	Cas9_	Cas9_
T-18690-74.84	-0.407394	0.0594948	0.365001	-.VNTEITKAPLSASMIK(7)--FKVLGNTDR(2).-	Cas9_	Cas9_
T-14604-63.73-2	-0.407513	0.0603434	0.365087	-.SDKNRGKSDNVPSEEVVK(3)--KDWDPK(1).-	Cas9_	Cas9_
T-15647-66.78	-0.409203	0.0603434	0.366303	-.QITKHVAQILDSR(4)--SKLVSDFR(2).-	Cas9_	Cas9_
T-13385-60.52	-0.410089	0.0603434	0.366941	-.NSDKLIAR(4)--KQYR(1).-	Cas9_	Cas9_
T-21926-84.32	-0.410345	0.0611239	0.367125	-.YDEHHQDLTLLKALVR(12)--LSKSR(3).-	Cas9_	Cas9_
T-17276-70.80	-0.412546	0.0611239	0.368713	-.SKLVSDFR(2)--IEKILTFR(3).-	Cas9_	Cas9_
T-14530-63.56	-0.412884	0.0611239	0.368957	-.NSDKLIAR(4)--EVKVITLK(3).-	Cas9_	Cas9_
T-15442-66.20-2	-0.414547	0.0611239	0.370159	-.KQYRSTK(1)--KDWDPK(1).-	Cas9_	Cas9_
T-23717-89.88	-0.417126	0.0620251	0.372026	-.KNLIGALLFDSGETAEATR(1)--VMKQLK(3).-	Cas9_	Cas9_
T-8891-45.42	-0.419921	0.0620251	0.374053	-.SDKNR(3)--KYPK(1).-	Cas9_	Cas9_
T-14625-63.79	-0.421845	0.0629226	0.375452	-.MIAKSEQEIGKATAK(11)--SEQEIGKATAK(7).-	Cas9_	Cas9_
T-16558-69.06	-0.422205	0.0629226	0.375714	-.DMASNYKELGFQG(7)--FKHLK(2).-	sp|MYG_HUMAN|_	sp|MYG_HUMAN|_
T-22869-87.22	-0.42289	0.0634918	0.376213	-.GYKEVKK(6)--KHER(1).-	Cas9_	Cas9_
T-9069-46.14	-0.426088	0.0634918	0.378544	-.NLPNEKVLPK(6)--DKQSGK(2).-	Cas9_	Cas9_
T-17428-71.23	-0.429002	0.0634918	0.380673	-.ESILPKRNSDK(6)--SDKNR(3).-	Cas9_	Cas9_
T-10777-52.52	-0.432719	0.0634918	0.383395	-.MKNYWR(2)--RKNR(2).-	Cas9_	Cas9_
T-18339-73.85	-0.434565	0.0634918	0.384751	-.KMKNYWR(3)--KDWDPK(1).-	Cas9_	Cas9_
T-6387-34.20	-0.435791	0.0634918	0.385652	-.LKSVK(2)--IIKDK(3).-	Cas9_	Cas9_
T-15570-66.56	-0.436419	0.0634918	0.386114	-.SDNVPSEEVVKKMK(11)--KDWDPKK(1).-	Cas9_	Cas9_
T-7337-38.78	-0.43805	0.0642477	0.387314	-.VMKQLKR(3)--VEKGK(3).-	Cas9_	Cas9_
T-12663-58.50	-0.438584	0.0642477	0.387707	-.SDKNR(3)--KYPK(1).-	Cas9_	Cas9_
T-7346-38.81	-0.438642	0.0642477	0.38775	-.VMKQLKR(6)--VEKGK(3).-	Cas9_	Cas9_
T-16638-69.26	-0.439786	0.0642477	0.388593	-.MTNFDKNLPNEK(6)--DNREKIEK(5).-	Cas9_	Cas9_
T-16444-68.74	-0.441903	0.0650631	0.390155	-.YKEIFFDQSK(2)--VMKQLK(3).-	Cas9_	Cas9_
T-15472-66.30	-0.442262	0.0650631	0.390421	-.KLVDSTDKADLR(1)--ENQTTQKGQK(7).-	Cas9_	Cas9_
T-12560-58.21	-0.444393	0.0650631	0.391996	-.VLTRSDKNR(7)--KFDNLTK(1).-	Cas9_	Cas9_
T-10122-50.17	-0.44633	0.0680247	0.39343	-.LKGSPEDNEQK(2)--DWDPKK(5).-	Cas9_	Cas9_
T-9340-47.22	-0.446635	0.0688947	0.393656	-.NLPNEKVLPK(6)--DKQSGK(2).-	Cas9_	Cas9_
T-12757-58.74	-0.447537	0.0688947	0.394325	-.FDNLTKAER(6)--AASMDKK(6).-	Cas9_	Cas9_
T-12970-59.36	-0.455315	0.0748616	0.400107	-.HKPENIVIEMAR(2)--SDKNR(3).-	Cas9_	Cas9_
T-22017-84.60	-0.459659	0.0767964	0.40335	-.MKRIEEGIK(2)--QLKR(3).-	Cas9_	Cas9_
T-24088-91.18	-0.466309	0.0786484	0.408331	-.MDGTEELLVKLNR(10)--QLLNAKLITQR(6).-	Cas9_	Cas9_
T-10592-51.83	-0.467358	0.0786484	0.409119	-.VMKQLKR(6)--IIKDK(3).-	Cas9_	Cas9_
T-16526-68.96	-0.472459	0.0810074	0.412958	-.QLKEDYFK(3)--LSKSRR(3).-	Cas9_	Cas9_
T-27738-106.16	-0.474556	0.0810074	0.41454	-.MNTKYDENDKLIR(4)--RNSDKLIAR(5).-	Cas9_	Cas9_
T-20545-80.07	-0.476245	0.0810074	0.415816	-.GGLSELDKAGFIKR(13)--KKDWDPKK(1).-	Cas9_	Cas9_
T-21161-82.05	-0.48318	0.0810074	0.421067	-.SDKNRGKSDNVPSEEVVK(3)--KDWDPK(1).-	Cas9_	Cas9_
T-13602-61.16	-0.483636	0.0810074	0.421414	-.KFDNLTK(1)--KFDNLTK(1).-	Cas9_	Cas9_
T-26904-102.35	-0.484213	0.0810074	0.421852	-.MKNYWRQLLNAK(2)--DFQFYKVR(6).-	Cas9_	Cas9_
T-18250-73.61-2	-0.487017	0.0810074	0.423983	-.ESILPKRNSDK(6)--KQYR(1).-	Cas9_	Cas9_
T-17786-72.28	-0.487071	0.0810074	0.424024	-.IEEGIKELGSQILK(6)--VLSAYNKHR(7).-	Cas9_	Cas9_
T-13701-61.43	-0.489388	0.0818396	0.425789	-.SKLVSDFR(2)--QQLPEKYK(6).-	Cas9_	Cas9_
T-11173-53.72	-0.489658	0.0818396	0.425995	-.QLKEDYFK(3)--LKRTAR(2).-	Cas9_	Cas9_
T-17187-70.60	-0.491656	0.0820181	0.427518	-.LKTYAHLFDDK(2)--FKVLGNTDR(2).-	Cas9_	Cas9_
T-19487-77.02	-0.493178	0.0820181	0.42868	-.ESILPKRNSDK(6)--RKNR(2).-	Cas9_	Cas9_
T-13413-60.59	-0.49483	0.0820181	0.429942	-.KMKNYWR(3)--KHER(1).-	Cas9_	Cas9_
T-19768-77.82	-0.495902	0.0820181	0.430762	-.HKPENIVIEMAR(2)--DFQFYKVR(6).-	Cas9_	Cas9_
T-16921-69.89	-0.496186	0.0820181	0.43098	-.QLLNAKLITQR(6)--ERMKR(4).-	Cas9_	Cas9_
T-12059-56.65	-0.496384	0.0820181	0.431131	-.SDKNRGK(3)--KMKNYWR(3).-	Cas9_	Cas9_
T-10247-50.59	-0.497401	0.0820181	0.43191	-.GQKNSRER(3)--KLINGIR(1).-	Cas9_	Cas9_
T-10648-52.01	-0.497663	0.0820181	0.432111	-.TYAHLFDDKVMK(9)--HSIKK(4).-	Cas9_	Cas9_
T-24228-91.69	-0.498032	0.0820181	0.432393	-.YPTIYHLRKK(9)--QQLPEKYK(6).-	Cas9_	Cas9_
T-18709-74.88	-0.498997	0.0820181	0.433132	-.SKLVSDFR(2)--NSRERMKR(7).-	Cas9_	Cas9_
T-13809-61.67	-0.49938	0.0827573	0.433426	-.KDLIIKLPK(6)--SDKNR(3).-	Cas9_	Cas9_
T-17601-71.74	-0.499871	0.0827573	0.433803	-.KMKNYWR(3)--HRDKPIR(4).-	Cas9_	Cas9_
T-15162-65.36	-0.500038	0.0827573	0.433931	-.MKNYWR(2)--KDLIIK(1).-	Cas9_	Cas9_
T-12652-58.47	-0.504596	0.0834921	0.437432	-.SDKNRGK(3)--VEKGK(3).-	Cas9_	Cas9_
T-13000-59.45	-0.506417	0.0834921	0.438833	-.NSDKLIARKK(9)--QLKRR(3).-	Cas9_	Cas9_
T-12765-58.76	-0.507034	0.0834921	0.439308	-.MNTKYDENDK(4)--GAASMDKK(7).-	Cas9_	Cas9_
T-13910-61.94	-0.508028	0.086172	0.440074	-.HKPENIVIEMAR(2)--EVKK(3).-	Cas9_	Cas9_
T-19629-77.46	-0.50936	0.086172	0.441101	-.LINGIRDKQSGK(8)--QLKRR(3).-	Cas9_	Cas9_
T-17003-70.11	-0.509434	0.086172	0.441158	-.NSRERMKR(7)--LKRTARR(2).-	Cas9_	Cas9_
T-13299-60.27	-0.513292	0.0870618	0.444137	-.SKLVSDFR(2)--QQLPEKYK(6).-	Cas9_	Cas9_
T-10605-51.87	-0.518327	0.0889226	0.448035	-.EDYFKK(5)--KHER(1).-	Cas9_	Cas9_
T-13386-60.52	-0.525034	0.0901664	0.453246	-.GKSDNVPSEEVVK(2)--SDNVPSEEVVKK(11).-	Cas9_	Cas9_
T-17792-72.29	-0.526991	0.0901664	0.45477	-.KFDNLTKAER(7)--NSRERMKR(7).-	Cas9_	Cas9_
T-23735-89.94	-0.530281	0.0901664	0.457335	-.FDNLTKAER(6)--SDKNR(3).-	Cas9_	Cas9_
T-13445-60.68	-0.530749	0.0901664	0.457701	-.SDKNRGKSDNVPSEEVVK(7)--KDWDPK(1).-	Cas9_	Cas9_
T-20291-79.43	-0.531833	0.0901664	0.458547	-.KSEETITPWNFEEVVDK(1)--SDKNR(3).-	Cas9_	Cas9_
T-13124-59.78	-0.533022	0.0901664	0.459476	-.SDKNRGK(3)--VEKGK(3).-	Cas9_	Cas9_
T-25556-96.68	-0.533138	0.0901664	0.459568	-.NPIDFLEAKGYK(9)--NSRERMKR(7).-	Cas9_	Cas9_
T-13490-60.82	-0.535856	0.0901664	0.461694	-.ESILPKR(6)--ESILPKR(6).-	Cas9_	Cas9_
T-12101-56.81	-0.537649	0.0909561	0.463099	-.HSIKK(4)--ERMKR(4).-	Cas9_	Cas9_
T-14544-63.58	-0.537706	0.0909561	0.463143	-.KQYRSTK(1)--HRDKPIR(4).-	Cas9_	Cas9_
T-21925-84.32	-0.539534	0.0913912	0.464577	-.KDFQFYKVR(7)--KYPK(1).-	Cas9_	Cas9_
T-23818-90.22	-0.539912	0.0913912	0.464874	-.VSSFRVKENFDK(7)--ENFDKAR(5).-	sp|RETBP_HUMAN|_	sp|RETBP_HUMAN|_
T-9721-48.74	-0.540779	0.0913912	0.465554	-.NLPNEKVLPK(6)--DKQSGK(2).-	Cas9_	Cas9_
T-18188-73.47	-0.543055	0.0913912	0.467343	-.DFQFYKVR(6)--KKDWDPK(2).-	Cas9_	Cas9_
T-15855-67.32	-0.544599	0.0913912	0.468557	-.DDSIDNKVLTR(7)--HRDKPIR(4).-	Cas9_	Cas9_
T-13462-60.74	-0.544759	0.0913912	0.468683	-.HKPENIVIEMAR(2)--SDKNR(3).-	Cas9_	Cas9_
T-21247-82.31	-0.546453	0.0922607	0.470017	-.SKLVSDFR(2)--KDWDPK(1).-	Cas9_	Cas9_
T-8896-45.43	-0.550045	0.0930396	0.472849	-.VMKQLK(3)--LSKSRR(3).-	Cas9_	Cas9_
T-8334-43.06	-0.551155	0.0930396	0.473725	-.KLVDSTDK(1)--SDKNRGK(3).-	Cas9_	Cas9_
T-16494-68.85	-0.554056	0.0935479	0.476018	-.NSDKLIAR(4)--KQYR(1).-	Cas9_	Cas9_
T-15081-65.12	-0.554963	0.0935479	0.476735	-.KKDWDPKK(2)--SDKNR(3).-	Cas9_	Cas9_
T-8083-41.91	-0.556964	0.0935479	0.478319	-.AASMDKK(6)--QLKR(3).-	Cas9_	Cas9_
T-9972-49.67	-0.557568	0.0935479	0.478797	-.KKDWDPK(2)--IIKDK(3).-	Cas9_	Cas9_
T-21835-84.06	-0.558203	0.0935479	0.479301	-.SKLVSDFR(2)--KLVDSTDK(1).-	Cas9_	Cas9_
T-11710-55.47	-0.560052	0.0940515	0.480767	-.NRGKSDNVPSEEVVK(4)--KYPK(1).-	Cas9_	Cas9_
T-4478-24.20	-0.560644	0.0940515	0.481237	-.VPSKK(4)--VPSKK(4).-	Cas9_	Cas9_
T-18588-74.53	-0.560879	0.0940515	0.481423	-.TILDFLKSDGFANR(7)--KYPK(1).-	Cas9_	Cas9_
T-14386-63.13	-0.561524	0.0940515	0.481935	-.NRGKSDNVPSEEVVK(4)--EDYFKK(5).-	Cas9_	Cas9_
T-18564-74.46	-0.562016	0.0940515	0.482326	-.VEKGKSKK(5)--KMKNYWR(3).-	Cas9_	Cas9_
T-11433-54.48	-0.567125	0.0948182	0.486389	-.KQYRSTK(1)--VEKGK(3).-	Cas9_	Cas9_
T-8100-41.99	-0.567875	0.0948182	0.486986	-.VMKQLK(3)--GYKEVK(3).-	Cas9_	Cas9_
T-21270-82.38	-0.569907	0.0960717	0.488605	-.MKNYWR(2)--DKPIR(2).-	Cas9_	Cas9_
T-15030-64.98	-0.572321	0.0960717	0.490531	-.MIAKSEQEIGK(4)--LVDSTDKADLR(7).-	Cas9_	Cas9_
T-20999-81.51	-0.575924	0.0960717	0.49341	-.MTNFDKNLPNEK(6)--KLVDSTDK(1).-	Cas9_	Cas9_
T-11789-55.72	-0.576465	0.0960717	0.493842	-.VKYVTEGMR(2)--VPSKK(4).-	Cas9_	Cas9_
T-25897-97.98	-0.57715	0.0960717	0.494391	-.QEDFYPFLKDNR(9)--QEDFYPFLKDNR(9).-	Cas9_	Cas9_
T-13668-61.35	-0.577657	0.0960717	0.494796	-.NRGKSDNVPSEEVVK(4)--EDYFKK(5).-	Cas9_	Cas9_
T-19935-78.31	-0.578829	0.0960717	0.495735	-.SDNVPSEEVVKK(11)--ERMKR(4).-	Cas9_	Cas9_
T-12359-57.59	-0.58601	0.0983325	0.501495	-.QLKRRR(3)--RKNR(2).-	Cas9_	Cas9_
T-17325-70.93	-0.587033	0.0983325	0.502317	-.SDNVPSEEVVKK(11)--GYKEVKK(6).-	Cas9_	Cas9_
T-15587-66.60-2	-0.587592	0.0983325	0.502767	-.LEESFLVEEDKKHER(12)--ERMKR(4).-	Cas9_	Cas9_
T-23125-88.05	-0.587615	0.0983325	0.502785	-.LEESFLVEEDKK(11)--EDYFKK(5).-	Cas9_	Cas9_
T-11760-55.63	-0.588008	0.0983325	0.503102	-.VITLKSK(5)--VITLKSK(5).-	Cas9_	Cas9_
T-9228-46.72	-0.588075	0.0983325	0.503155	-.APLSASMIKR(9)--SDKNR(3).-	Cas9_	Cas9_
T-17233-70.71	-0.591304	0.0999185	0.505754	-.GGLSELDKAGFIK(8)--KHER(1).-	Cas9_	Cas9_
T-8651-44.37	-0.591345	0.0999185	0.505787	-.SDKNR(3)--IIKDK(3).-	Cas9_	Cas9_
T-23728-89.92	-0.594784	0.0999185	0.50856	-.FDNLTKAER(6)--SDKNR(3).-	Cas9_	Cas9_
T-25714-97.22	-0.601667	0.100568	0.514121	-.FKVLGNTDR(2)--NSRERMKR(7).-	Cas9_	Cas9_
T-16171-68.07	-0.601678	0.100568	0.51413	-.KNHEEEMK(1)--KREI(1).-	sp|K1C15_SHEEP|_	sp|K1C15_SHEEP|_
T-12060-56.65	-0.602034	0.100568	0.514418	-.RNSDKLIAR(5)--KYPK(1).-	Cas9_	Cas9_
T-17782-72.27-2	-0.605154	0.101027	0.516945	-.DFQFYKVR(6)--DKPIR(2).-	Cas9_	Cas9_
T-19940-78.33	-0.605482	0.101027	0.517211	-.LPKYSLFELENGR(3)--KDFQFYKVR(7).-	Cas9_	Cas9_
T-23077-87.89	-0.606626	0.101027	0.518138	-.LEESFLVEEDKK(11)--EDYFKK(5).-	Cas9_	Cas9_
T-19729-77.72	-0.608029	0.101027	0.519276	-.DKQSGKTILDFLK(6)--KDWDPK(1).-	Cas9_	Cas9_
T-21352-82.61	-0.609735	0.101027	0.520661	-.LPKYSLFELENGR(3)--KFDNLTK(1).-	Cas9_	Cas9_
T-14952-64.75	-0.611005	0.101296	0.521692	-.MIAKSEQEIGK(4)--KHER(1).-	Cas9_	Cas9_
T-4575-24.70	-0.611932	0.101296	0.522445	-.VPSKK(4)--VPSKK(4).-	Cas9_	Cas9_
T-23370-88.85	-0.61399	0.101296	0.524119	-.VSSFRVKENFDK(7)--ENFDKAR(5).-	sp|RETBP_HUMAN|_	sp|RETBP_HUMAN|_
T-11449-54.54	-0.615833	0.101296	0.525618	-.MKNYWR(2)--RKNR(2).-	Cas9_	Cas9_
T-26396-100.17	-0.616265	0.101296	0.52597	-.YPKLESEFVYGDYK(3)--GYKEVKK(6).-	Cas9_	Cas9_
T-10989-53.20	-0.617626	0.101296	0.527079	-.GKSDNVPSEEVVK(2)--GKSDNVPSEEVVK(2).-	Cas9_	Cas9_
T-26256-99.58	-0.618593	0.101296	0.527866	-.FKVLGNTDR(2)--ESILPKR(6).-	Cas9_	Cas9_
T-13181-59.93	-0.621379	0.103858	0.530137	-.MTNFDKNLPNEK(6)--FKVLGNTDR(2).-	Cas9_	Cas9_
T-15115-65.21	-0.621568	0.103858	0.530291	-.NRGKSDNVPSEEVVK(4)--EDYFKK(5).-	Cas9_	Cas9_
T-21979-84.49	-0.624645	0.104677	0.532803	-.KKLVDSTDK(2)--IEKILTFR(3).-	Cas9_	Cas9_
T-14693-63.99	-0.625068	0.105446	0.533148	-.GKSDNVPSEEVVKK(13)--ERMKR(4).-	Cas9_	Cas9_
T-14823-64.37	-0.627618	0.105446	0.535233	-.HKPENIVIEMAR(2)--FDNLTKAER(6).-	Cas9_	Cas9_
T-14647-63.85	-0.629695	0.105446	0.536931	-.FDNLTKAER(6)--KDFQFYK(1).-	Cas9_	Cas9_
T-19459-76.95	-0.630108	0.105446	0.537269	-.LINGIRDKQSGK(8)--QLKRR(3).-	Cas9_	Cas9_
T-13577-61.08	-0.63104	0.105446	0.538031	-.LSRKLINGIR(4)--KHER(1).-	Cas9_	Cas9_
T-14030-62.25	-0.631308	0.105446	0.538251	-.KLVDSTDKADLR(8)--EVKK(3).-	Cas9_	Cas9_
T-17659-71.89	-0.631477	0.105446	0.538389	-.NSRERMKR(7)--GYKEVK(3).-	Cas9_	Cas9_
T-21108-81.87	-0.633592	0.105446	0.540121	-.LKTYAHLFDDK(2)--SDKNR(3).-	Cas9_	Cas9_
T-14730-64.09	-0.633672	0.105446	0.540187	-.KLINGIRDK(1)--FDNLTKAER(6).-	Cas9_	Cas9_
T-17735-72.13	-0.633977	0.105446	0.540437	-.FKVLGNTDR(2)--KDWDPK(1).-	Cas9_	Cas9_
T-21962-84.43	-0.634076	0.105446	0.540518	-.KMKNYWR(3)--HRDKPIR(4).-	Cas9_	Cas9_
T-16651-69.29	-0.634517	0.106256	0.540879	-.KMKNYWR(3)--EVKK(3).-	Cas9_	Cas9_
T-15813-67.22	-0.635431	0.10687	0.541629	-.LKGSPEDNEQK(2)--SDKNR(3).-	Cas9_	Cas9_
T-14253-62.81	-0.635762	0.10687	0.541899	-.SDKNRGK(3)--VEKGK(3).-	Cas9_	Cas9_
T-26784-101.87	-0.636466	0.10687	0.542476	-.MKNYWRQLLNAK(2)--KHER(1).-	Cas9_	Cas9_
T-23678-89.76	-0.637305	0.107415	0.543165	-.VVDELVKVMGR(7)--KMIAK(1).-	Cas9_	Cas9_
T-25585-96.77	-0.641873	0.107415	0.546915	-.LVSDFRKDFQFYK(7)--KHER(1).-	Cas9_	Cas9_
T-18032-73.05	-0.641879	0.107415	0.546919	-.YPTIYHLRKK(9)--DKPIR(2).-	Cas9_	Cas9_
T-14236-62.77	-0.643897	0.107415	0.548577	-.SKLVSDFR(2)--EVKK(3).-	Cas9_	Cas9_
T-15850-67.31	-0.643953	0.107415	0.548624	-.KMKNYWR(3)--KYPK(1).-	Cas9_	Cas9_
T-27733-106.14	-0.644385	0.107415	0.548979	-.KPAFLSGEQKK(10)--NLPNEKVLPK(6).-	Cas9_	Cas9_
T-8613-44.20	-0.644436	0.107415	0.54902	-.KDWDPK(1)--ERMKR(4).-	Cas9_	Cas9_
T-19845-78.08	-0.644809	0.107415	0.549327	-.LVDSTDKADLR(7)--KDWDPK(1).-	Cas9_	Cas9_
T-25776-97.48	-0.645324	0.107415	0.549751	-.QEDFYPFLKDNR(9)--QEDFYPFLKDNR(9).-	Cas9_	Cas9_
T-13410-60.59	-0.64673	0.107415	0.550907	-.QLKRRR(3)--HSIKK(4).-	Cas9_	Cas9_
T-15862-67.34	-0.64766	0.107415	0.551672	-.AGFIKR(5)--VEKGK(3).-	Cas9_	Cas9_
T-11052-53.38	-0.647753	0.107415	0.551748	-.KMKNYWR(3)--IIKDK(3).-	Cas9_	Cas9_
T-13966-62.08	-0.648038	0.107415	0.551983	-.NRGKSDNVPSEEVVK(4)--EDYFKK(5).-	Cas9_	Cas9_
T-15587-66.60	-0.649296	0.108211	0.553018	-.LEESFLVEEDKKHER(11)--ERMKR(4).-	Cas9_	Cas9_
T-18887-75.35	-0.649699	0.108426	0.55335	-.FDNLTKAER(6)--GQKNSRER(3).-	Cas9_	Cas9_
T-10346-50.89	-0.650839	0.108426	0.554289	-.VLSAYNKHR(7)--NSDKLIAR(4).-	Cas9_	Cas9_
T-18856-75.27	-0.65265	0.108426	0.55578	-.NPIDFLEAKGYK(9)--RKNR(2).-	Cas9_	Cas9_
T-9772-48.91	-0.653979	0.108426	0.556876	-.GQKNSR(3)--KYPK(1).-	Cas9_	Cas9_
T-17260-70.76	-0.654442	0.108426	0.557258	-.TYAHLFDDKVMK(9)--NLPNEKVLPK(6).-	Cas9_	Cas9_
T-17851-72.47	-0.655467	0.108426	0.558102	-.SEQEIGKATAK(7)--DNREKIEK(5).-	Cas9_	Cas9_
T-16189-68.11	-0.655731	0.108426	0.55832	-.KVTVKQLK(5)--GAASMDKK(7).-	Cas9_	Cas9_
T-13943-62.01	-0.656868	0.108829	0.559258	-.FKVLGNTDR(2)--KDWDPKK(1).-	Cas9_	Cas9_
T-8410-43.40	-0.657603	0.108829	0.559864	-.RNSDKLIAR(5)--KHER(1).-	Cas9_	Cas9_
T-11025-53.30	-0.659455	0.108829	0.561392	-.YDENDKLIR(6)--KYPK(1).-	Cas9_	Cas9_
T-14921-64.65	-0.659594	0.108829	0.561507	-.LIARKK(5)--LSKSR(3).-	Cas9_	Cas9_
T-18299-73.76	-0.659895	0.108829	0.561755	-.SKLVSDFR(2)--GQKNSRER(3).-	Cas9_	Cas9_
T-15388-66.06	-0.660532	0.109326	0.562281	-.GGLSELDKAGFIK(8)--LSKSR(3).-	Cas9_	Cas9_
T-24594-93.10	-0.661096	0.109326	0.562746	-.NSDKLIAR(4)--SDKNR(3).-	Cas9_	Cas9_
T-18137-73.34	-0.661724	0.109326	0.563265	-.NSRERMKR(7)--RKNR(2).-	Cas9_	Cas9_
T-10072-49.99	-0.661953	0.109326	0.563454	-.MKNYWR(2)--RKNR(2).-	Cas9_	Cas9_
T-13022-59.50	-0.665545	0.110985	0.56642	-.KQYRSTK(1)--KQYRSTK(1).-	Cas9_	Cas9_
T-15802-67.18-2	-0.6687	0.111667	0.569028	-.FDKFK(3)--FDKFK(3).-	sp|MYG_HUMAN|_	sp|MYG_HUMAN|_
T-16897-69.85	-0.670397	0.111667	0.570431	-.DNREKIEK(5)--VEKGK(3).-	Cas9_	Cas9_
T-25349-95.93	-0.673515	0.112347	0.573009	-.EQYEAMAEKNRR(9)--MLLDIKTR(6).-	sp|K1C15_SHEEP|_	sp|K1C15_SHEEP|_
T-9216-46.67	-0.674209	0.112347	0.573584	-.NSDKLIAR(4)--LKSVK(2).-	Cas9_	Cas9_
T-27158-103.33	-0.675212	0.113123	0.574414	-.NSDKLIAR(4)--KDWDPKK(6).-	Cas9_	Cas9_
T-10465-51.33	-0.676649	0.113897	0.575603	-.FKVLGNTDR(2)--QQLPEKYK(6).-	Cas9_	Cas9_
T-14526-63.55	-0.679248	0.115543	0.577754	-.QQLPEKYK(6)--NSDKLIAR(4).-	Cas9_	Cas9_
T-10460-51.31	-0.682374	0.116314	0.580341	-.VVDELVKVMGR(7)--QLKR(3).-	Cas9_	Cas9_
T-10842-52.76	-0.684163	0.11688	0.581822	-.SEQEIGKATAK(7)--NSDKLIAR(4).-	Cas9_	Cas9_
T-16663-69.32	-0.686494	0.11688	0.583752	-.EDYFKK(5)--VPSKK(4).-	Cas9_	Cas9_
T-9059-46.10	-0.686808	0.11688	0.584012	-.GQKNSRER(3)--EKIEK(2).-	Cas9_	Cas9_
T-21766-83.89	-0.692607	0.118311	0.588815	-.MNTKYDENDK(4)--LKRTAR(2).-	Cas9_	Cas9_
T-13924-61.96	-0.69366	0.118311	0.589687	-.MIAKSEQEIGK(4)--LVDSTDKADLR(7).-	Cas9_	Cas9_
T-18559-74.44	-0.694542	0.118311	0.590417	-.GQKNSR(3)--DKQSGK(2).-	Cas9_	Cas9_
T-19329-76.54	-0.695866	0.118664	0.591514	-.GAASMDKK(7)--AASMDKK(6).-	Cas9_	Cas9_
T-20981-81.46	-0.695882	0.118664	0.591527	-.GQKNSR(3)--DKQSGK(2).-	Cas9_	Cas9_
T-15838-67.29	-0.696044	0.118664	0.591661	-.LIARKKDWDPK(5)--QLKRR(3).-	Cas9_	Cas9_
T-18497-74.24	-0.696415	0.118664	0.591968	-.TYAHLFDDKVMK(9)--DKPIR(2).-	Cas9_	Cas9_
T-17382-71.11	-0.696781	0.118664	0.592272	-.KMKNYWR(3)--EVKK(3).-	Cas9_	Cas9_
T-18379-73.95	-0.699304	0.119218	0.594361	-.ENQTTQKGQK(7)--NSDKLIAR(4).-	Cas9_	Cas9_
T-17798-72.31	-0.702	0.119218	0.596594	-.MKNYWR(2)--VEKGK(3).-	Cas9_	Cas9_
T-8975-45.76	-0.702271	0.119218	0.596818	-.VEKGK(3)--ERMKR(4).-	Cas9_	Cas9_
T-25896-97.98	-0.704916	0.120837	0.599007	-.DDSIDNKVLTRSDK(7)--GYKEVKK(6).-	Cas9_	Cas9_
T-13877-61.86	-0.706497	0.121488	0.600316	-.MKNYWR(2)--VPSKK(4).-	Cas9_	Cas9_
T-11450-54.54	-0.708152	0.121488	0.601686	-.NSRERMKR(7)--ESILPKR(6).-	Cas9_	Cas9_
T-11892-56.06	-0.709194	0.123959	0.602548	-.YDENDKLIR(6)--VEKGK(3).-	Cas9_	Cas9_
T-21393-82.71	-0.711977	0.126317	0.60485	-.GYKEVKK(6)--MKNYWR(2).-	Cas9_	Cas9_
T-14692-63.99	-0.712176	0.126317	0.605015	-.SDKNRGK(3)--VEKGK(3).-	Cas9_	Cas9_
T-10273-50.68	-0.714326	0.127922	0.606793	-.QLKEDYFK(3)--LKRTAR(2).-	Cas9_	Cas9_
T-23277-88.55	-0.71693	0.128424	0.608946	-.KSEETITPWNFEEVVDK(1)--SDKNRGK(3).-	Cas9_	Cas9_
T-22088-84.84	-0.717148	0.128424	0.609126	-.FKVLGNTDR(2)--AASMDKK(6).-	Cas9_	Cas9_
T-15619-66.70	-0.718985	0.128424	0.610644	-.DKQSGK(2)--ERMKR(4).-	Cas9_	Cas9_
T-11205-53.78	-0.720859	0.128424	0.612193	-.VKENFDKAR(2)--FKMK(2).-	sp|RETBP_HUMAN|_	sp|RETBP_HUMAN|_
T-9136-46.39	-0.722322	0.128424	0.6134	-.KMKNYWR(3)--GQKNSR(3).-	Cas9_	Cas9_
T-7869-41.03	-0.723082	0.128424	0.614028	-.GKSKK(4)--EKIEK(2).-	Cas9_	Cas9_
T-25063-94.95-2	-0.72376	0.128424	0.614588	-.NSDKLIAR(4)--SDKNR(3).-	Cas9_	Cas9_
T-27572-105.32	-0.723785	0.128424	0.614608	-.SSFEKNPIDFLEAK(5)--SSFEKNPIDFLEAK(5).-	Cas9_	Cas9_
T-21125-81.93	-0.724023	0.128424	0.614805	-.GQKNSRERMK(3)--KDFQFYK(1).-	Cas9_	Cas9_
T-24274-91.84	-0.727317	0.128424	0.617523	-.YDENDKLIR(6)--KMKNYWR(3).-	Cas9_	Cas9_
T-17801-72.32	-0.72844	0.128424	0.618449	-.KFDNLTKAER(7)--NSRERMKR(7).-	Cas9_	Cas9_
T-9807-49.05	-0.730632	0.129054	0.620256	-.GAASMDKK(7)--QLKRR(3).-	Cas9_	Cas9_
T-27048-102.83	-0.731247	0.129054	0.620762	-.MDGTEELLVKLNR(10)--MDGTEELLVKLNR(10).-	Cas9_	Cas9_
T-12820-58.91	-0.732069	0.129791	0.62144	-.LEESFLVEEDKK(11)--RKNR(2).-	Cas9_	Cas9_
T-13216-60.02	-0.733273	0.131371	0.622432	-.SEQEIGKATAK(7)--LKTYAHLFDDK(2).-	Cas9_	Cas9_
T-18575-74.50	-0.734681	0.13166	0.623591	-.DDSIDNKVLTRSDKNR(7)--DWDPKK(5).-	Cas9_	Cas9_
T-9165-46.50	-0.735867	0.13166	0.624568	-.GQKNSR(3)--KHER(1).-	Cas9_	Cas9_
T-7997-41.55	-0.736548	0.13166	0.625128	-.NSRERMKR(7)--QLKR(3).-	Cas9_	Cas9_
T-18043-73.07	-0.736621	0.13166	0.625188	-.DDSIDNKVLTRSDKNR(7)--DWDPKK(5).-	Cas9_	Cas9_
T-6705-35.78	-0.73667	0.13166	0.625228	-.VEKGKSK(5)--EDYFKK(5).-	Cas9_	Cas9_
T-12437-57.81	-0.737022	0.131726	0.625518	-.FDKFKHLK(5)--ASEDLKK(6).-	sp|MYG_HUMAN|_	sp|MYG_HUMAN|_
T-17378-71.10	-0.740081	0.131726	0.628033	-.LEESFLVEEDKKHER(12)--KDWDPK(1).-	Cas9_	Cas9_
T-17904-72.65	-0.740143	0.131726	0.628084	-.VLSAYNKHR(7)--KFDNLTK(1).-	Cas9_	Cas9_
T-15431-66.17	-0.741126	0.131726	0.628892	-.KLVDSTDKADLR(1)--ENQTTQKGQK(7).-	Cas9_	Cas9_
T-13498-60.84	-0.742044	0.131726	0.629646	-.NRGKSDNVPSEEVVK(4)--EDYFKK(5).-	Cas9_	Cas9_
T-18713-74.89	-0.744063	0.131726	0.631303	-.LVDSTDKADLR(7)--EKIEK(2).-	Cas9_	Cas9_
T-10647-52.01	-0.744282	0.131726	0.631483	-.MKNYWR(2)--RKNR(2).-	Cas9_	Cas9_
T-21517-83.07	-0.748617	0.132452	0.635038	-.SDKNRGKSDNVPSEEVVK(7)--KDWDPK(1).-	Cas9_	Cas9_
T-12554-58.18	-0.7505	0.133177	0.63658	-.VKYVTEGMR(2)--GAASMDKK(7).-	Cas9_	Cas9_
T-15450-66.23	-0.751038	0.133677	0.637021	-.VLTRSDKNR(7)--DLIIKLPK(5).-	Cas9_	Cas9_
T-10341-50.88	-0.751768	0.133677	0.637618	-.GAASMDKK(7)--YTRRKNR(5).-	Cas9_	Cas9_
T-20566-80.12	-0.75196	0.133677	0.637775	-.GQKNSRER(3)--DNREKIEK(5).-	Cas9_	Cas9_
T-19987-78.47	-0.752021	0.134287	0.637825	-.ERMKRIEEGIK(4)--SDKNRGK(3).-	Cas9_	Cas9_
T-14348-63.04	-0.753108	0.134287	0.638714	-.ENQTTQKGQK(7)--SDKNRGK(3).-	Cas9_	Cas9_
T-9637-48.48	-0.75386	0.135006	0.639329	-.MKNYWR(2)--MKNYWR(2).-	Cas9_	Cas9_
T-22539-86.19	-0.754764	0.135387	0.640068	-.KTEVQTGGFSK(1)--KVTVKQLK(5).-	Cas9_	Cas9_
T-20209-79.20	-0.754878	0.135387	0.640161	-.GKSDNVPSEEVVK(2)--KMIAKSEQEIGK(5).-	Cas9_	Cas9_
T-18744-75.00	-0.754998	0.135387	0.640259	-.KDWDPKK(6)--EDYFKK(5).-	Cas9_	Cas9_
T-12976-59.37	-0.756588	0.135387	0.641557	-.KQYR(1)--KQYR(1).-	Cas9_	Cas9_
T-17236-70.71	-0.760282	0.137531	0.644571	-.ENFDKARFSGTWYAMAK(5)--ENFDKAR(5).-	sp|RETBP_HUMAN|_	sp|RETBP_HUMAN|_
T-16600-69.16	-0.760844	0.137531	0.645028	-.GKSDNVPSEEVVK(2)--NSDKLIAR(4).-	Cas9_	Cas9_
T-11044-53.36	-0.761762	0.137531	0.645776	-.KQYRSTK(1)--VEKGK(3).-	Cas9_	Cas9_
T-9669-48.56-2	-0.763065	0.138015	0.646837	-.GAASMDKK(7)--QLKRR(3).-	Cas9_	Cas9_
T-14696-64.00	-0.763453	0.138015	0.647153	-.NLPNEKVLPK(6)--NLPNEKVLPK(6).-	Cas9_	Cas9_
T-11033-53.33	-0.763884	0.138015	0.647503	-.VEKGK(3)--KHER(1).-	Cas9_	Cas9_
T-18983-75.64	-0.766058	0.139434	0.64927	-.KKDWDPKK(2)--VMKQLKR(6).-	Cas9_	Cas9_
T-11236-53.87	-0.766476	0.139434	0.64961	-.VVDELVKVMGR(7)--QLKR(3).-	Cas9_	Cas9_
T-13535-60.95	-0.768156	0.139912	0.650973	-.SDKNRGK(3)--VEKGK(3).-	Cas9_	Cas9_
T-20180-79.12	-0.771177	0.139912	0.653422	-.GKSDNVPSEEVVK(2)--KPAFLSGEQKK(1).-	Cas9_	Cas9_
T-10044-49.89	-0.772539	0.139912	0.654525	-.ENQTTQKGQK(7)--KKLVDSTDK(2).-	Cas9_	Cas9_
T-15518-66.42	-0.774245	0.140502	0.655905	-.KKLVDSTDK(1)--SKLVSDFR(2).-	Cas9_	Cas9_
T-24740-93.61	-0.774501	0.140502	0.656112	-.NSDKLIAR(4)--SDKNR(3).-	Cas9_	Cas9_
T-18056-73.10	-0.775914	0.142025	0.657253	-.RNSDKLIAR(5)--LIARKK(5).-	Cas9_	Cas9_
T-18845-75.24	-0.776616	0.143545	0.65782	-.FDNLTKAER(6)--AGFIKR(5).-	Cas9_	Cas9_
T-8450-43.55	-0.780385	0.14459	0.660857	-.LVDSTDKADLR(7)--GQKNSR(3).-	Cas9_	Cas9_
T-17294-70.84	-0.781253	0.14459	0.661556	-.VEKGKSKK(5)--KMKNYWR(3).-	Cas9_	Cas9_
T-20035-78.62	-0.781929	0.14459	0.662099	-.QSGKTILDFLK(4)--DKQSGK(2).-	Cas9_	Cas9_
T-25141-95.23	-0.783992	0.14459	0.663757	-.GKSDNVPSEEVVK(2)--MTNFDKNLPNEK(6).-	Cas9_	Cas9_
T-19800-77.93	-0.784505	0.14459	0.664168	-.MTNFDKNLPNEK(6)--DKQSGK(2).-	Cas9_	Cas9_
T-16749-69.51	-0.784873	0.145051	0.664464	-.KQYRSTK(1)--LKRTAR(2).-	Cas9_	Cas9_
T-11587-55.05	-0.785252	0.145051	0.664768	-.GAASMDKK(7)--ERMKR(4).-	Cas9_	Cas9_
T-21573-83.27	-0.785381	0.145051	0.664871	-.KRMLASAGELQK(1)--ERMKR(4).-	Cas9_	Cas9_
T-11840-55.88	-0.78774	0.145627	0.666761	-.NSRERMKR(7)--VEKGKSK(3).-	Cas9_	Cas9_
T-13348-60.42	-0.788734	0.145627	0.667557	-.HSIKK(4)--HSIKK(4).-	Cas9_	Cas9_
T-18334-73.84	-0.791113	0.14632	0.669457	-.DYSPYFKTTDELRDK(7)--KNHEEEMK(1).-	sp|K1C15_SHEEP|_	sp|K1C15_SHEEP|_
T-7953-41.34	-0.79358	0.147344	0.671424	-.LSKSRR(3)--EKIEK(2).-	Cas9_	Cas9_
T-15420-66.14	-0.799288	0.147344	0.67596	-.DMASNYKELGFQG(7)--FKHLK(2).-	sp|MYG_HUMAN|_	sp|MYG_HUMAN|_
T-15913-67.47	-0.799533	0.147344	0.676154	-.GYKEVKK(6)--AASMDKK(6).-	Cas9_	Cas9_
T-14232-62.77	-0.799716	0.147344	0.676299	-.VLSAYNKHR(7)--KHER(1).-	Cas9_	Cas9_
T-7811-40.84	-0.799835	0.147344	0.676394	-.LSKSRR(3)--EKIEK(2).-	Cas9_	Cas9_
T-14974-64.80	-0.801925	0.14884	0.678047	-.LKTYAHLFDDK(2)--VPSKK(4).-	Cas9_	Cas9_
T-23290-88.60	-0.802589	0.149526	0.678572	-.ITKVFGDEAS(3)--ITKVFGDEAS(3).-	sp|SRPP_HEVBR|_	sp|SRPP_HEVBR|_
T-23334-88.74	-0.805237	0.14997	0.680661	-.KNLIGALLFDSGETAEATR(1)--GQKNSR(3).-	Cas9_	Cas9_
T-24409-92.38	-0.805478	0.14997	0.680851	-.FDNLTKAER(6)--DKQSGK(2).-	Cas9_	Cas9_
T-17097-70.37	-0.806221	0.14997	0.681437	-.KDFQFYKVR(7)--DKPIR(2).-	Cas9_	Cas9_
T-12330-57.51	-0.809005	0.151965	0.683625	-.GAASMDKK(7)--DLIIKLPK(5).-	Cas9_	Cas9_
T-20194-79.15	-0.809657	0.151965	0.684136	-.QSGKTILDFLK(4)--DKQSGK(2).-	Cas9_	Cas9_
T-11017-53.28	-0.81221	0.151965	0.686136	-.VKENFDKAR(7)--FKMK(2).-	sp|RETBP_HUMAN|_	sp|RETBP_HUMAN|_
T-19005-75.71	-0.812683	0.151965	0.686506	-.FDKFK(3)--FDKFK(3).-	sp|MYG_HUMAN|_	sp|MYG_HUMAN|_
T-23626-89.62	-0.813438	0.151965	0.687096	-.KDFQFYKVR(7)--KQYR(1).-	Cas9_	Cas9_
T-11593-55.08	-0.814951	0.151965	0.688278	-.GAASMDKK(7)--ERMKR(4).-	Cas9_	Cas9_
T-12951-59.31	-0.815422	0.151965	0.688645	-.FKVLGNTDR(2)--DKQSGK(2).-	Cas9_	Cas9_
T-18684-74.81	-0.815543	0.151965	0.688739	-.LKTYAHLFDDKVMKQLK(2)--DWDPKK(5).-	Cas9_	Cas9_
T-6963-36.95	-0.816279	0.151965	0.689312	-.VLSAYNKHR(7)--KHER(1).-	Cas9_	Cas9_
T-15757-67.04	-0.817112	0.151965	0.689961	-.LEESFLVEEDKK(11)--EVKK(3).-	Cas9_	Cas9_
T-7281-38.53-2	-0.820638	0.154236	0.692698	-.SDKNRGK(3)--VEKGK(3).-	Cas9_	Cas9_
T-9811-49.06	-0.821639	0.15491	0.693474	-.GAASMDKK(7)--QLKRR(3).-	Cas9_	Cas9_
T-20967-81.41	-0.825644	0.155583	0.696566	-.ENQTTQKGQK(7)--DLIIKLPK(5).-	Cas9_	Cas9_
T-26672-101.44	-0.828409	0.156801	0.698691	-.NSRERMKR(7)--KDWDPKK(6).-	Cas9_	Cas9_
T-16859-69.76	-0.828633	0.156801	0.698863	-.NSDKLIARKK(9)--QLKRR(3).-	Cas9_	Cas9_
T-26929-102.44	-0.829535	0.156801	0.699554	-.TILDFLKSDGFANR(7)--NSDKLIAR(4).-	Cas9_	Cas9_
T-16298-68.36	-0.830835	0.156848	0.700549	-.LKTYAHLFDDK(2)--ERMKR(4).-	Cas9_	Cas9_
T-10545-51.63	-0.832368	0.156848	0.701721	-.YDENDKLIR(6)--DWDPKK(5).-	Cas9_	Cas9_
T-10014-49.80	-0.832488	0.156848	0.701813	-.AASMDKK(6)--IIKDK(3).-	Cas9_	Cas9_
T-20308-79.48	-0.832735	0.156848	0.702001	-.LKTYAHLFDDK(2)--SDKNR(3).-	Cas9_	Cas9_
T-17310-70.89	-0.832991	0.156848	0.702197	-.QEDFYPFLKDNR(9)--KDWDPKK(1).-	Cas9_	Cas9_
T-23110-88.01	-0.836075	0.156848	0.704544	-.KFDNLTKAER(7)--ENQTTQKGQK(7).-	Cas9_	Cas9_
T-22378-85.74	-0.83742	0.157929	0.705564	-.ENQTTQKGQKNSRER(10)--KQYRSTK(1).-	Cas9_	Cas9_
T-26903-102.35	-0.83791	0.157929	0.705935	-.TILDFLKSDGFANR(7)--KDFQFYK(1).-	Cas9_	Cas9_
T-21501-83.03	-0.839046	0.157929	0.706795	-.LKGSPEDNEQK(2)--ENQTTQKGQK(7).-	Cas9_	Cas9_
T-20357-79.60	-0.840047	0.157929	0.707551	-.GKSDNVPSEEVVKK(13)--SDKNR(3).-	Cas9_	Cas9_
T-13739-61.50	-0.841402	0.158592	0.708574	-.QLKEDYFKK(8)--SDKNR(3).-	Cas9_	Cas9_
T-16605-69.18	-0.845057	0.162019	0.71132	-.MNTKYDENDK(4)--APLSASMIKR(9).-	Cas9_	Cas9_
T-12263-57.31	-0.845411	0.162019	0.711585	-.MNTKYDENDKLIR(4)--RKNR(2).-	Cas9_	Cas9_
T-10946-53.10	-0.845419	0.162019	0.711591	-.GKSDNVPSEEVVK(2)--VEKGK(3).-	Cas9_	Cas9_
T-16898-69.85	-0.846348	0.162019	0.712286	-.KKLVDSTDK(2)--KFDNLTK(1).-	Cas9_	Cas9_
T-13142-59.82	-0.848324	0.163205	0.713762	-.EDYFKK(5)--EKIEK(2).-	Cas9_	Cas9_
T-26039-98.62	-0.850025	0.163205	0.715028	-.TYAHLFDDKVMK(9)--QEDFYPFLKDNR(9).-	Cas9_	Cas9_
T-14367-63.08	-0.851355	0.163205	0.716016	-.LVDSTDKADLR(7)--ERMKR(4).-	Cas9_	Cas9_
T-18595-74.55	-0.853209	0.163859	0.717389	-.FDNLTKAER(6)--AGFIKR(5).-	Cas9_	Cas9_
T-18444-74.11	-0.856109	0.166077	0.719529	-.ERMKRIEEGIK(4)--MNTKYDENDK(4).-	Cas9_	Cas9_
T-15889-67.40	-0.857966	0.166728	0.720893	-.DDSIDNKVLTRSDKNR(7)--DWDPKK(5).-	Cas9_	Cas9_
T-13366-60.48	-0.860288	0.167248	0.722593	-.NSDKLIARKK(9)--QLKRR(3).-	Cas9_	Cas9_
T-21870-84.16	-0.861341	0.167248	0.723361	-.FKVLGNTDR(2)--GAASMDKK(7).-	Cas9_	Cas9_
T-17856-72.49	-0.863665	0.168677	0.725051	-.DDSIDNKVLTRSDK(7)--RKNR(2).-	Cas9_	Cas9_
T-12817-58.90	-0.865927	0.170616	0.726691	-.KDFQFYKVR(1)--AGFIKR(5).-	Cas9_	Cas9_
T-11230-53.85	-0.866044	0.170616	0.726775	-.SEQEIGKATAK(7)--DKPIR(2).-	Cas9_	Cas9_
T-17954-72.83	-0.867161	0.170616	0.727582	-.KDFQFYK(1)--GYKEVK(3).-	Cas9_	Cas9_
T-14158-62.60	-0.869909	0.171904	0.729558	-.AASMDKK(6)--QLKRR(3).-	Cas9_	Cas9_
T-25135-95.21	-0.8716	0.171904	0.730769	-.LVDSTDKADLR(7)--ESILPKR(6).-	Cas9_	Cas9_
T-23500-89.21	-0.872712	0.172519	0.731564	-.AIVDLLFKTNRK(8)--DKPIR(2).-	Cas9_	Cas9_
T-16986-70.07	-0.873105	0.172519	0.731844	-.LEESFLVEEDKK(11)--VKYVTEGMR(2).-	Cas9_	Cas9_
T-23091-87.94	-0.873228	0.172519	0.731932	-.DDSIDNKVLTR(7)--KLVDSTDK(1).-	Cas9_	Cas9_
T-26215-99.40	-0.874193	0.172519	0.732619	-.YPKLESEFVYGDYK(3)--GYKEVKK(6).-	Cas9_	Cas9_
T-15219-65.58	-0.875494	0.172519	0.733543	-.LVDSTDKADLR(7)--DDSIDNKVLTR(7).-	Cas9_	Cas9_
T-22544-86.21	-0.876021	0.172519	0.733916	-.YDENDKLIR(6)--SDKNR(3).-	Cas9_	Cas9_
T-18738-74.97	-0.876684	0.172519	0.734386	-.GKSDNVPSEEVVKK(13)--KDWDPKK(6).-	Cas9_	Cas9_
T-21603-83.37	-0.878483	0.173158	0.735657	-.RMLASAGELQKGNELALPSK(11)--KPAFLSGEQK(1).-	Cas9_	Cas9_
T-21589-83.32	-0.879384	0.175067	0.736291	-.MDGTEELLVKLNR(10)--VPSKK(4).-	Cas9_	Cas9_
T-23020-87.72	-0.880648	0.175067	0.737179	-.ENQTTQKGQKNSR(7)--VTVKQLK(4).-	Cas9_	Cas9_
T-13011-59.47	-0.881207	0.175067	0.737571	-.DNREKIEK(5)--SDKNRGK(3).-	Cas9_	Cas9_
T-15377-66.03	-0.882532	0.175567	0.738498	-.FKVLGNTDR(2)--NSRERMKR(7).-	Cas9_	Cas9_
T-12684-58.55	-0.882653	0.175567	0.738583	-.VLSAYNKHR(7)--QLKRRR(3).-	Cas9_	Cas9_
T-8749-44.80	-0.884996	0.177192	0.740216	-.GQKNSR(3)--KHER(1).-	Cas9_	Cas9_
T-17106-70.39	-0.885253	0.177192	0.740395	-.VKYVTEGMR(2)--KDFQFYK(1).-	Cas9_	Cas9_
T-8375-43.24	-0.885562	0.177192	0.740609	-.GQKNSRER(3)--DKQSGK(2).-	Cas9_	Cas9_
T-18220-73.54	-0.887688	0.177192	0.742082	-.FKVLGNTDR(2)--DNREKIEK(5).-	Cas9_	Cas9_
T-17186-70.60	-0.88784	0.177192	0.742187	-.KMKNYWR(3)--EVKK(3).-	Cas9_	Cas9_
T-24087-91.18	-0.890406	0.17845	0.743954	-.MTNFDKNLPNEK(6)--GAASMDKK(7).-	Cas9_	Cas9_
T-14864-64.49	-0.890577	0.17845	0.744071	-.NRGKSDNVPSEEVVK(4)--EDYFKK(5).-	Cas9_	Cas9_
T-12840-58.97	-0.890824	0.178532	0.74424	-.TYAHLFDDKVMK(9)--DKQSGK(2).-	Cas9_	Cas9_
T-19641-77.48	-0.892064	0.178532	0.74509	-.VEKGKSK(5)--AASMDKK(6).-	Cas9_	Cas9_
T-16763-69.54	-0.892088	0.178532	0.745106	-.KKDWDPKK(7)--SKKLK(2).-	Cas9_	Cas9_
T-21964-84.44	-0.893749	0.178532	0.74624	-.MKYWGVASFLQK(2)--ENFDKAR(5).-	sp|RETBP_HUMAN|_	sp|RETBP_HUMAN|_
T-18657-74.73	-0.894043	0.178532	0.74644	-.RQEDFYPFLKDNR(10)--ERMKR(4).-	Cas9_	Cas9_
T-9975-49.68	-0.897224	0.180679	0.748597	-.QQLPEKYK(6)--KYPK(1).-	Cas9_	Cas9_
T-11126-53.58	-0.89846	0.181302	0.749431	-.GKSDNVPSEEVVK(2)--GKSDNVPSEEVVK(2).-	Cas9_	Cas9_
T-7850-40.97	-0.899103	0.182684	0.749863	-.KMKNYWR(1)--EVKK(3).-	Cas9_	Cas9_
T-11744-55.57	-0.904366	0.185301	0.753378	-.LKRTARR(2)--EDYFKK(5).-	Cas9_	Cas9_
T-24566-93.00	-0.904431	0.185301	0.753421	-.GKSDNVPSEEVVK(2)--MTNFDKNLPNEK(6).-	Cas9_	Cas9_
T-20181-79.12	-0.904942	0.185301	0.75376	-.LVDSTDKADLR(7)--GAASMDKK(7).-	Cas9_	Cas9_
T-19427-76.86	-0.907259	0.187434	0.755289	-.LKGSPEDNEQK(2)--LSKSRR(3).-	Cas9_	Cas9_
T-15504-66.38	-0.909976	0.188049	0.757071	-.ERMKRIEEGIK(4)--DKQSGK(2).-	Cas9_	Cas9_
T-15287-65.74	-0.910849	0.188378	0.75764	-.VLSAYNKHR(7)--KFDNLTK(1).-	Cas9_	Cas9_
T-16716-69.44	-0.911075	0.188378	0.757788	-.YKEIFFDQSK(2)--VMKQLK(3).-	Cas9_	Cas9_
T-8775-44.91	-0.911103	0.188378	0.757806	-.VLSAYNKHR(7)--GQKNSR(3).-	Cas9_	Cas9_
T-19912-78.24	-0.912741	0.188991	0.75887	-.KPAFLSGEQKK(10)--MNTKYDENDK(4).-	Cas9_	Cas9_
T-12678-58.54	-0.917233	0.189927	0.761764	-.VMKQLKR(6)--MKNYWR(2).-	Cas9_	Cas9_
T-19294-76.45	-0.917426	0.189927	0.761888	-.QEDFYPFLKDNR(9)--KDWDPKK(1).-	Cas9_	Cas9_
T-12278-57.37	-0.918298	0.189927	0.762445	-.KDFQFYKVR(7)--VEKGKSK(3).-	Cas9_	Cas9_
T-25298-95.73	-0.918454	0.189927	0.762544	-.GKSDNVPSEEVVK(2)--MTNFDKNLPNEK(6).-	Cas9_	Cas9_
T-14052-62.30	-0.919011	0.190536	0.7629	-.GSPEDNEQKQLFVEQHK(9)--EKIEK(2).-	Cas9_	Cas9_
T-16803-69.62	-0.922752	0.194149	0.765269	-.NSDKLIARK(4)--HSIKK(4).-	Cas9_	Cas9_
T-9660-48.54	-0.929927	0.198508	0.769738	-.VKENFDKAR(7)--FKMK(2).-	sp|RETBP_HUMAN|_	sp|RETBP_HUMAN|_
T-23239-88.43	-0.931847	0.199859	0.770916	-.ENFDKAR(5)--ENFDKAR(5).-	sp|RETBP_HUMAN|_	sp|RETBP_HUMAN|_
T-14409-63.20	-0.933533	0.200459	0.771946	-.NRGKSDNVPSEEVVK(4)--EDYFKK(5).-	Cas9_	Cas9_
T-18830-75.21	-0.935855	0.200757	0.773354	-.YTRRKNR(5)--KFDNLTK(1).-	Cas9_	Cas9_
T-16712-69.43	-0.936699	0.200757	0.773863	-.GKSDNVPSEEVVKK(13)--FDNLTKAER(6).-	Cas9_	Cas9_
T-21403-82.73	-0.939004	0.200757	0.775246	-.GQKNSR(3)--GQKNSR(3).-	Cas9_	Cas9_
T-20599-80.21	-0.939137	0.201054	0.775326	-.DDSIDNKVLTRSDK(7)--MKNYWR(2).-	Cas9_	Cas9_
T-15073-65.10	-0.940583	0.201054	0.776187	-.DFQFYKVR(6)--AASMDKK(6).-	Cas9_	Cas9_
T-15373-66.02	-0.940778	0.201054	0.776304	-.RQEDFYPFLKDNR(10)--GQKNSR(3).-	Cas9_	Cas9_
T-20022-78.58	-0.94368	0.20165	0.778019	-.LVSDFRKDFQFYK(7)--MKNYWR(2).-	Cas9_	Cas9_
T-16597-69.15	-0.949499	0.207461	0.781408	-.HRDKPIR(4)--KYPK(1).-	Cas9_	Cas9_
T-16062-67.81	-0.952594	0.208051	0.783182	-.ERMKRIEEGIK(4)--DKQSGK(2).-	Cas9_	Cas9_
T-16365-68.55	-0.953757	0.20864	0.783843	-.YDENDKLIR(6)--FKVLGNTDR(2).-	Cas9_	Cas9_
T-19446-76.92	-0.955213	0.208763	0.784666	-.DDSIDNKVLTRSDKNR(7)--DWDPKK(5).-	Cas9_	Cas9_
T-8894-45.43	-0.956441	0.208763	0.785358	-.MIAKSEQEIGK(4)--EDYFKK(5).-	Cas9_	Cas9_
T-23506-89.23	-0.956872	0.208763	0.7856	-.KKDWDPKK(7)--EDYFKK(5).-	Cas9_	Cas9_
T-11099-53.50	-0.957749	0.208763	0.786091	-.AIVDLLFKTNR(8)--SDKNR(3).-	Cas9_	Cas9_
T-14561-63.63	-0.958888	0.209349	0.786726	-.FKVLGNTDR(2)--GQKNSRER(3).-	Cas9_	Cas9_
T-14164-62.61	-0.961367	0.213639	0.788099	-.KFDNLTK(1)--LSKSR(3).-	Cas9_	Cas9_
T-13048-59.57	-0.962531	0.215223	0.788739	-.NSDKLIAR(4)--MKNYWR(2).-	Cas9_	Cas9_
T-20970-81.42	-0.963531	0.215223	0.789286	-.ENQTTQKGQKNSR(10)--SDKNRGK(3).-	Cas9_	Cas9_
T-20112-78.85	-0.964548	0.215223	0.789841	-.TEVQTGGFSKESILPK(10)--KDWDPKK(1).-	Cas9_	Cas9_
T-15470-66.29	-0.964708	0.215223	0.789928	-.DWDPKK(5)--DWDPKK(5).-	Cas9_	Cas9_
T-22467-85.99	-0.966934	0.216541	0.791134	-.GQKNSRER(3)--KDWDPK(1).-	Cas9_	Cas9_
T-20609-80.23	-0.969448	0.218432	0.792483	-.YKEIFFDQSK(2)--RKNR(2).-	Cas9_	Cas9_
T-23132-88.08	-0.972009	0.218432	0.793842	-.VKYVTEGMR(2)--KDFQFYK(1).-	Cas9_	Cas9_
T-18492-74.23	-0.979012	0.221953	0.797487	-.RQEDFYPFLKDNREK(10)--DKQSGK(2).-	Cas9_	Cas9_
T-24554-92.95	-0.982031	0.222362	0.799025	-.RMLASAGELQKGNELALPSK(11)--ENQTTQKGQKNSRER(10).-	Cas9_	Cas9_
T-8898-45.44	-0.982354	0.222362	0.799188	-.GQKNSR(3)--KHER(1).-	Cas9_	Cas9_
T-17268-70.78	-0.984953	0.222933	0.800494	-.NSDKLIARKK(9)--QLKRR(3).-	Cas9_	Cas9_
T-21825-84.04	-0.988114	0.223504	0.802062	-.MNTKYDENDKLIR(4)--EDYFKK(5).-	Cas9_	Cas9_
T-18975-75.61	-0.989789	0.223745	0.802885	-.SEQEIGKATAK(7)--KQYRSTK(1).-	Cas9_	Cas9_
T-11392-54.34	-0.990047	0.223745	0.80301	-.FKVLGNTDR(2)--KKDWDPKK(7).-	Cas9_	Cas9_
T-16147-68.02	-0.990402	0.223745	0.803184	-.DMASNYKELGFQG(7)--FKHLK(2).-	sp|MYG_HUMAN|_	sp|MYG_HUMAN|_
T-16564-69.07	-0.996437	0.225778	0.806085	-.DDSIDNKVLTR(7)--NSDKLIAR(4).-	Cas9_	Cas9_
T-14435-63.28	-0.99887	0.227076	0.807232	-.GAASMDKK(7)--GYKEVKK(6).-	Cas9_	Cas9_
T-23541-89.35	-1.00183	0.229834	0.808611	-.NSDKLIAR(4)--DLIIKLPK(5).-	Cas9_	Cas9_
T-17625-71.80	-1.00307	0.23006	0.80918	-.QLKEDYFKK(3)--NSRERMKR(7).-	Cas9_	Cas9_
T-11669-55.34-2	-1.00351	0.23006	0.80938	-.SDNVPSEEVVKKMK(12)--KDFQFYK(1).-	Cas9_	Cas9_
T-20597-80.21	-1.00543	0.23006	0.810258	-.MNTKYDENDK(4)--KKLVDSTDK(1).-	Cas9_	Cas9_
T-16209-68.16	-1.00759	0.233367	0.811233	-.MNTKYDENDK(4)--LKSVK(2).-	Cas9_	Cas9_
T-18661-74.74	-1.00787	0.233367	0.81136	-.KKLVDSTDK(2)--KQYR(1).-	Cas9_	Cas9_
T-12172-57.02	-1.00822	0.233754	0.811517	-.KKDWDPK(2)--GKSKK(2).-	Cas9_	Cas9_
T-16386-68.61	-1.00842	0.233754	0.811606	-.DMASNYKELGFQG(7)--FKHLK(2).-	sp|MYG_HUMAN|_	sp|MYG_HUMAN|_
T-15536-66.48	-1.01199	0.235423	0.813186	-.KTEVQTGGFSK(1)--KDWDPK(1).-	Cas9_	Cas9_
T-15266-65.69	-1.01254	0.235423	0.813427	-.VLSAYNKHR(7)--KHER(1).-	Cas9_	Cas9_
T-15553-66.52	-1.01301	0.235423	0.813635	-.VITLKSK(5)--ESILPKR(6).-	Cas9_	Cas9_
T-20803-80.83	-1.01334	0.235977	0.813778	-.KKDWDPKK(7)--VMKQLKR(6).-	Cas9_	Cas9_
T-18160-73.39	-1.01371	0.236188	0.813937	-.GGLSELDKAGFIKR(8)--SEQEIGKATAK(7).-	Cas9_	Cas9_
T-22795-87.00	-1.01427	0.236188	0.814183	-.DDSIDNKVLTR(7)--GAASMDKK(7).-	Cas9_	Cas9_
T-11688-55.40	-1.01501	0.236188	0.814501	-.LVDSTDKADLR(7)--NSDKLIAR(4).-	Cas9_	Cas9_
T-23104-87.99	-1.0171	0.237121	0.815401	-.SEQEIGKATAK(7)--KMKNYWR(3).-	Cas9_	Cas9_
T-14575-63.66	-1.01837	0.237121	0.815941	-.VLSAYNKHR(7)--KDWDPKK(6).-	Cas9_	Cas9_
T-17834-72.42	-1.01892	0.237121	0.816176	-.SDKNRGK(3)--MKNYWR(2).-	Cas9_	Cas9_
T-13402-60.57	-1.0206	0.239114	0.816883	-.EVKKDLIIK(4)--RKNR(2).-	Cas9_	Cas9_
T-20379-79.66	-1.02283	0.239663	0.817814	-.ENQTTQKGQK(7)--KYPK(1).-	Cas9_	Cas9_
T-17612-71.76	-1.025	0.240211	0.81871	-.SEQEIGKATAK(7)--YDENDKLIR(6).-	Cas9_	Cas9_
T-7072-37.47	-1.03059	0.242938	0.820966	-.VLSAYNKHR(7)--KHER(1).-	Cas9_	Cas9_
T-13206-59.99	-1.03332	0.242938	0.822043	-.ERMKRIEEGIK(4)--VEKGK(3).-	Cas9_	Cas9_
T-19365-76.66	-1.03457	0.242938	0.822529	-.SDNVPSEEVVKK(11)--LEESFLVEEDKK(11).-	Cas9_	Cas9_
T-15964-67.58	-1.03722	0.242938	0.823554	-.KFKVLGNTDR(3)--GAASMDKK(7).-	Cas9_	Cas9_
T-26665-101.42	-1.03927	0.242938	0.824331	-.FDNLTKAER(6)--DKPIR(2).-	Cas9_	Cas9_
T-25501-96.52	-1.03954	0.244198	0.824435	-.SSFEKNPIDFLEAK(5)--IEKILTFR(3).-	Cas9_	Cas9_
T-6946-36.87	-1.03999	0.24439	0.824605	-.VLSAYNKHR(7)--KHER(1).-	Cas9_	Cas9_
T-13191-59.96-2	-1.04017	0.24439	0.82467	-.MNTKYDENDK(4)--LSKSRR(3).-	Cas9_	Cas9_
T-24189-91.53	-1.04069	0.24439	0.824866	-.LESEFVYGDYKVYDVRKMIAK(11)--KMIAKSEQEIGK(5).-	Cas9_	Cas9_
T-13697-61.42	-1.04367	0.244755	0.825973	-.VITLKSK(5)--DKQSGK(2).-	Cas9_	Cas9_
T-11669-55.34	-1.04419	0.244755	0.826167	-.SDNVPSEEVVKKMK(11)--KDFQFYK(1).-	Cas9_	Cas9_
T-19069-75.89	-1.04578	0.245833	0.826747	-.FDNLTKAER(6)--FDNLTKAER(6).-	Cas9_	Cas9_
T-18247-73.61	-1.0499	0.245833	0.828227	-.VMKQLKRR(3)--LKRTAR(2).-	Cas9_	Cas9_
T-18123-73.29	-1.05215	0.247084	0.829019	-.LVDSTDKADLR(7)--GAASMDKK(7).-	Cas9_	Cas9_
T-29891-117.14	-1.05307	0.247621	0.829339	-.KDFQFYK(1)--DKQSGK(2).-	Cas9_	Cas9_
T-10928-53.05	-1.05379	0.248157	0.829592	-.ENQTTQKGQKNSR(10)--AGFIKR(5).-	Cas9_	Cas9_
T-21937-84.35	-1.05618	0.249583	0.83041	-.GAASMDKK(7)--QLKRRR(3).-	Cas9_	Cas9_
T-21079-81.76	-1.05665	0.249583	0.830573	-.KMIAKSEQEIGK(5)--FDNLTKAER(6).-	Cas9_	Cas9_
T-16036-67.74	-1.05666	0.249583	0.830577	-.VMKQLK(3)--ERMKR(4).-	Cas9_	Cas9_
T-16325-68.44	-1.05756	0.249583	0.830879	-.ERMKRIEEGIK(4)--DKQSGK(2).-	Cas9_	Cas9_
T-19380-76.71	-1.06031	0.251349	0.8318	-.EMIEERLKTYAHLFDDK(8)--KDLIIK(1).-	Cas9_	Cas9_
T-13402-60.57-2	-1.06128	0.251349	0.832123	-.EVKKDLIIK(3)--RKNR(2).-	Cas9_	Cas9_
T-8507-43.76	-1.06588	0.251349	0.833618	-.HRDKPIR(4)--DWDPKK(5).-	Cas9_	Cas9_
T-14637-63.82	-1.06597	0.251349	0.833645	-.KLVDSTDK(1)--DFQFYKVR(6).-	Cas9_	Cas9_
T-10977-53.17	-1.06678	0.251349	0.833903	-.KKDWDPKK(7)--VEKGKSK(5).-	Cas9_	Cas9_
T-14757-64.16	-1.06757	0.251349	0.834154	-.GAASMDKK(7)--KQYRSTK(1).-	Cas9_	Cas9_
T-20465-79.87	-1.06936	0.251349	0.834717	-.APLSASMIKR(9)--GAASMDKK(7).-	Cas9_	Cas9_
T-23909-90.57	-1.07158	0.251349	0.835405	-.VLSAYNKHR(7)--FKVLGNTDR(2).-	Cas9_	Cas9_
T-19730-77.73	-1.07184	0.251349	0.835484	-.YDENDKLIR(6)--NSDKLIARK(4).-	Cas9_	Cas9_
T-14145-62.57	-1.07235	0.251349	0.835642	-.KIECFDSVEISGVEDR(1)--GKSKKLK(4).-	Cas9_	Cas9_
T-23802-90.18	-1.07832	0.253812	0.83743	-.TILDFLKSDGFANR(7)--KHER(1).-	Cas9_	Cas9_
T-25726-97.27	-1.0789	0.253812	0.837601	-.FKVLGNTDR(2)--NSRERMKR(7).-	Cas9_	Cas9_
T-20270-79.37	-1.08158	0.254861	0.838374	-.SDNVPSEEVVKKMK(11)--KLINGIRDK(1).-	Cas9_	Cas9_
T-23536-89.33	-1.08272	0.254861	0.838699	-.TILDFLKSDGFANR(7)--KHER(1).-	Cas9_	Cas9_
T-17914-72.69	-1.08449	0.255205	0.839199	-.KPAFLSGEQK(1)--ERMKR(4).-	Cas9_	Cas9_
T-13221-60.02-2	-1.086	0.255205	0.839621	-.TYAHLFDDKVMK(9)--DNREKIEK(5).-	Cas9_	Cas9_
T-25533-96.62	-1.08878	0.25643	0.840382	-.EQYEAMAEKNRR(9)--MLLDIKTR(6).-	sp|K1C15_SHEEP|_	sp|K1C15_SHEEP|_
T-12732-58.66	-1.09191	0.257631	0.841219	-.MNTKYDENDK(4)--LKSVK(2).-	Cas9_	Cas9_
T-23361-88.82	-1.09441	0.257631	0.841874	-.TILDFLKSDGFANR(7)--KHER(1).-	Cas9_	Cas9_
T-21079-81.76-2	-1.09443	0.257631	0.841879	-.KMIAKSEQEIGK(1)--FDNLTKAER(6).-	Cas9_	Cas9_
T-24688-93.42	-1.09484	0.257631	0.841986	-.FKVLGNTDRHSIK(2)--KFDNLTKAER(7).-	Cas9_	Cas9_
T-14942-64.72	-1.09506	0.257631	0.842043	-.GAASMDKK(7)--KQYRSTK(1).-	Cas9_	Cas9_
T-24874-94.14	-1.10104	0.258849	0.843548	-.SSFEKNPIDFLEAK(5)--GQKNSR(3).-	Cas9_	Cas9_
T-7299-38.59	-1.10242	0.259185	0.843884	-.QQLPEKYK(6)--LSKSR(3).-	Cas9_	Cas9_
T-14310-62.94	-1.1029	0.259185	0.844001	-.FDNLTKAER(6)--EDLLRKQR(6).-	Cas9_	Cas9_
T-10852-52.79	-1.1052	0.260218	0.844551	-.KLVDSTDKADLR(1)--ERMKR(4).-	Cas9_	Cas9_
T-19488-77.02	-1.10561	0.260218	0.844647	-.YDENDKLIR(6)--NSDKLIARK(4).-	Cas9_	Cas9_
T-25860-97.84	-1.10632	0.260733	0.844814	-.TYAHLFDDKVMK(9)--SDKNRGK(3).-	Cas9_	Cas9_
T-9978-49.68	-1.10844	0.262274	0.845309	-.GAASMDKK(7)--QLKRR(3).-	Cas9_	Cas9_
T-18305-73.77	-1.10893	0.262274	0.84542	-.VEKGKSKK(7)--KMKNYWR(3).-	Cas9_	Cas9_
T-25651-96.99	-1.10922	0.262274	0.845486	-.ENQTTQKGQKNSR(10)--KHER(1).-	Cas9_	Cas9_
T-8326-43.03	-1.11128	0.262786	0.845954	-.VLSAYNKHR(7)--KHER(1).-	Cas9_	Cas9_
T-14735-64.10	-1.11779	0.264686	0.847373	-.FDNLTKAER(6)--QQLPEKYK(6).-	Cas9_	Cas9_
T-16376-68.58	-1.12027	0.264829	0.847889	-.QQLPEKYK(6)--QLKRRR(3).-	Cas9_	Cas9_
T-14618-63.77	-1.12057	0.264829	0.847952	-.VLSAYNKHR(7)--KHER(1).-	Cas9_	Cas9_
T-20830-80.91	-1.12095	0.264829	0.848029	-.GGLSELDKAGFIK(8)--VMKQLK(3).-	Cas9_	Cas9_
T-25615-96.86	-1.12285	0.265337	0.848416	-.GKSDNVPSEEVVK(2)--MTNFDKNLPNEK(6).-	Cas9_	Cas9_
T-25955-98.24	-1.12352	0.265662	0.84855	-.LIARKKDWDPK(6)--KKLVDSTDK(2).-	Cas9_	Cas9_
T-13536-60.95	-1.12396	0.265662	0.848638	-.KGILQTVK(1)--VPSKK(4).-	Cas9_	Cas9_
T-16853-69.74	-1.12538	0.266124	0.848919	-.HKPENIVIEMAR(2)--YDENDKLIR(6).-	Cas9_	Cas9_
T-16965-70.02	-1.12762	0.266124	0.849353	-.HKPENIVIEMAR(2)--KHER(1).-	Cas9_	Cas9_
T-18445-74.11	-1.1283	0.266124	0.849483	-.KLVDSTDKADLR(1)--LKGSPEDNEQK(2).-	Cas9_	Cas9_
T-21288-82.44	-1.12886	0.266124	0.84959	-.EVKVITLKSK(8)--HSIKK(4).-	Cas9_	Cas9_
T-25187-95.36	-1.12932	0.266124	0.849676	-.MTNFDKNLPNEK(6)--KHER(1).-	Cas9_	Cas9_
T-8321-43.02	-1.13065	0.266263	0.849924	-.VLSAYNKHR(7)--KHER(1).-	Cas9_	Cas9_
T-19679-77.59	-1.13263	0.266263	0.850289	-.MKRIEEGIK(2)--AASMDKK(6).-	Cas9_	Cas9_
T-13109-59.75	-1.13328	0.266263	0.850407	-.QQLPEKYK(6)--GQKNSRER(3).-	Cas9_	Cas9_
T-25559-96.69	-1.13872	0.269514	0.85136	-.KFKVLGNTDR(1)--GQKNSRER(3).-	Cas9_	Cas9_
T-18482-74.21	-1.14049	0.270015	0.851659	-.NSRERMKR(7)--RKNR(2).-	Cas9_	Cas9_
T-26861-102.20	-1.14276	0.270331	0.852032	-.LKGSPEDNEQK(2)--GAASMDKK(7).-	Cas9_	Cas9_
T-10113-50.14	-1.14563	0.270331	0.85249	-.MIAKSEQEIGKATAK(4)--DKQSGK(2).-	Cas9_	Cas9_
T-19113-76.01	-1.146	0.27083	0.852548	-.GKSDNVPSEEVVK(2)--TYAHLFDDKVMK(9).-	Cas9_	Cas9_
T-23161-88.17	-1.14641	0.272014	0.852611	-.VLTRSDKNRGK(7)--FDNLTKAER(6).-	Cas9_	Cas9_
T-12925-59.23	-1.15207	0.272326	0.85346	-.GAASMDKK(7)--DLIIKLPK(5).-	Cas9_	Cas9_
T-12894-59.13	-1.15248	0.272326	0.85352	-.EDLLRKQR(6)--AGFIKR(5).-	Cas9_	Cas9_
T-23669-89.74-2	-1.15855	0.272823	0.854358	-.GYKEVKKDLIIK(7)--KQYR(1).-	Cas9_	Cas9_
T-21842-84.07	-1.15914	0.273133	0.854436	-.DDSIDNKVLTR(7)--KLVDSTDK(1).-	Cas9_	Cas9_
T-13297-60.26	-1.15918	0.273133	0.854441	-.VVDELVKVMGR(7)--QLKRR(3).-	Cas9_	Cas9_
T-27287-103.92	-1.16242	0.273628	0.854858	-.MLASAGELQKGNELALPSK(10)--NSRERMKR(7).-	Cas9_	Cas9_
T-13908-61.93	-1.16501	0.275534	0.855176	-.YPTIYHLRKK(9)--LIARKK(5).-	Cas9_	Cas9_
T-13015-59.48	-1.16715	0.275534	0.85543	-.DNREKIEK(5)--KMKNYWR(3).-	Cas9_	Cas9_
T-20108-78.84-2	-1.16797	0.275534	0.855526	-.LEESFLVEEDKKHER(12)--ERMKR(4).-	Cas9_	Cas9_
T-14273-62.85	-1.16898	0.275534	0.855641	-.FKVLGNTDR(2)--KFDNLTK(1).-	Cas9_	Cas9_
T-11572-55.00	-1.17052	0.275534	0.855813	-.MNTKYDENDKLIR(10)--RKNR(2).-	Cas9_	Cas9_
T-18147-73.36	-1.17129	0.275534	0.855898	-.MKRIEEGIK(2)--QLKRR(3).-	Cas9_	Cas9_
T-17920-72.72	-1.17137	0.275534	0.855907	-.MTNFDKNLPNEK(6)--SKLVSDFR(2).-	Cas9_	Cas9_
T-12695-58.57	-1.17181	0.275534	0.855954	-.VLTRSDKNR(7)--QLKRRR(3).-	Cas9_	Cas9_
T-15844-67.30	-1.17275	0.275838	0.856056	-.NSDKLIARK(4)--ESILPKR(6).-	Cas9_	Cas9_
T-21653-83.54	-1.17287	0.275838	0.856069	-.TNRKVTVK(4)--QLKRRR(3).-	Cas9_	Cas9_
T-21887-84.21	-1.17553	0.276141	0.856346	-.YVTEGMRKPAFLSGEQK(8)--MKNYWR(2).-	Cas9_	Cas9_
T-18467-74.17	-1.17671	0.276141	0.856465	-.FDNLTKAER(6)--FDNLTKAER(6).-	Cas9_	Cas9_
T-7051-37.37	-1.18421	0.277232	0.857162	-.VLSAYNKHR(7)--KHER(1).-	Cas9_	Cas9_
T-11055-53.38	-1.18544	0.277232	0.857268	-.LENLIAQLPGEKK(12)--VPSKK(4).-	Cas9_	Cas9_
T-16480-68.81	-1.18583	0.277232	0.8573	-.KTEVQTGGFSK(1)--DKQSGK(2).-	Cas9_	Cas9_
T-19946-78.35	-1.1865	0.277232	0.857356	-.VLTRSDKNRGK(7)--FDNLTKAER(6).-	Cas9_	Cas9_
T-21381-82.69	-1.1875	0.277232	0.857437	-.LVSDFRKDFQFYK(7)--DKQSGK(2).-	Cas9_	Cas9_
T-18399-73.99	-1.19386	0.280224	0.857917	-.DDSIDNKVLTRSDKNR(7)--DWDPKK(5).-	Cas9_	Cas9_
T-13710-61.45	-1.19408	0.280224	0.857932	-.FKVLGNTDR(2)--NSDKLIAR(4).-	Cas9_	Cas9_
T-18857-75.27	-1.19689	0.281024	0.858121	-.YDENDKLIR(6)--DKQSGK(2).-	Cas9_	Cas9_
T-20336-79.55	-1.19761	0.281024	0.858166	-.MIAKSEQEIGK(4)--QLKR(3).-	Cas9_	Cas9_
T-12903-59.16	-1.19775	0.281024	0.858176	-.ESILPKR(6)--DKQSGK(2).-	Cas9_	Cas9_
T-28094-107.95	-1.19967	0.281024	0.858294	-.FKVLGNTDR(2)--GQKNSRER(3).-	Cas9_	Cas9_
T-25718-97.23	-1.20117	0.281024	0.858382	-.HKPENIVIEMAR(2)--YDENDKLIR(6).-	Cas9_	Cas9_
T-22602-86.41	-1.20402	0.281024	0.85854	-.VVDELVKVMGR(7)--KFDNLTK(1).-	Cas9_	Cas9_
T-9955-49.62	-1.20427	0.281024	0.858552	-.APLSASMIKR(9)--SDKNR(3).-	Cas9_	Cas9_
T-20108-78.84	-1.20575	0.281024	0.858628	-.LEESFLVEEDKKHER(11)--ERMKR(4).-	Cas9_	Cas9_
T-22221-85.20	-1.20648	0.281024	0.858664	-.KDFQFYKVR(7)--HSIKK(4).-	Cas9_	Cas9_
T-9049-46.06	-1.20887	0.281024	0.858776	-.GAASMDKK(7)--QLKRR(3).-	Cas9_	Cas9_
T-14773-64.21	-1.21303	0.282652	0.858949	-.YTRRKNR(5)--KDWDPKK(1).-	Cas9_	Cas9_
T-27150-103.29	-1.21394	0.282652	0.858983	-.MDGTEELLVKLNR(10)--MDGTEELLVKLNR(10).-	Cas9_	Cas9_
T-23127-88.06	-1.21793	0.283806	0.859116	-.TEVQTGGFSKESILPK(10)--DKQSGK(2).-	Cas9_	Cas9_
T-25620-96.88	-1.21902	0.283806	0.859148	-.GKSDNVPSEEVVK(2)--TYAHLFDDKVMK(9).-	Cas9_	Cas9_
T-13099-59.72	-1.22011	0.283806	0.859178	-.KKDWDPKK(7)--KQYRSTK(1).-	Cas9_	Cas9_
T-23669-89.74	-1.22025	0.283806	0.859182	-.GYKEVKKDLIIK(6)--KQYR(1).-	Cas9_	Cas9_
T-15562-66.54	-1.22069	0.283806	0.859193	-.KLVDSTDKADLR(1)--LKGSPEDNEQK(2).-	Cas9_	Cas9_
T-24724-93.55	-1.22149	0.283806	0.859214	-.SSFEKNPIDFLEAKGYKEVK(5)--MIAKSEQEIGK(4).-	Cas9_	Cas9_
T-22999-87.66	-1.22171	0.283806	0.859219	-.VNTEITKAPLSASMIK(7)--DKQSGK(2).-	Cas9_	Cas9_
T-13658-61.31	-1.22249	0.283806	0.859237	-.SKLVSDFR(2)--QQLPEKYK(6).-	Cas9_	Cas9_
T-21105-81.86	-1.22554	0.285419	0.8593	-.KFKVLGNTDR(3)--SDKNRGK(3).-	Cas9_	Cas9_
T-14746-64.13	-1.22572	0.285419	0.859303	-.FKVLGNTDR(2)--GQKNSRER(3).-	Cas9_	Cas9_
T-18737-74.97	-1.22675	0.285893	0.859321	-.KTEVQTGGFSK(1)--FDNLTKAER(6).-	Cas9_	Cas9_
T-12578-58.25	-1.22794	0.28769	0.859339	-.DDSIDNKVLTR(7)--KDWDPKK(6).-	Cas9_	Cas9_
T-21508-83.05	-1.23007	0.288162	0.859366	-.FKVLGNTDR(2)--AASMDKK(6).-	Cas9_	Cas9_
T-23199-88.31	-1.23187	0.288442	0.859383	-.TILDFLKSDGFANR(7)--KHER(1).-	Cas9_	Cas9_
T-22218-85.19	-1.23323	0.288442	0.859393	-.SKLVSDFR(2)--KMKNYWR(3).-	Cas9_	Cas9_
T-22137-84.97	-1.23452	0.289572	0.8594	-.FDNLTKAER(6)--GYKEVKK(6).-	Cas9_	Cas9_
T-26473-100.54	-1.23595	0.290041	0.859404	-.LEESFLVEEDKK(11)--KHER(1).-	Cas9_	Cas9_
T-15004-64.89	-1.2385	0.290977	0.859405	-.HKPENIVIEMAR(2)--FDNLTKAER(6).-	Cas9_	Cas9_
T-14353-63.05	-1.24131	0.290977	0.859405	-.MIAKSEQEIGK(4)--KHER(1).-	Cas9_	Cas9_
T-21470-82.94	-1.24793	0.292762	0.859405	-.NLPNEKVLPK(6)--GQKNSR(3).-	Cas9_	Cas9_
T-10906-52.98	-1.24935	0.295008	0.859405	-.LVDSTDKADLR(7)--VMKQLKR(6).-	Cas9_	Cas9_
T-10127-50.18	-1.24958	0.295008	0.859405	-.QQLPEKYK(6)--KYPK(1).-	Cas9_	Cas9_
T-25160-95.28	-1.25031	0.295472	0.859405	-.KSEETITPWNFEEVVDK(1)--SDKNRGK(3).-	Cas9_	Cas9_
T-14626-63.79	-1.25284	0.29574	0.859405	-.LVDSTDKADLR(7)--GQKNSRER(3).-	Cas9_	Cas9_
T-25706-97.20	-1.2529	0.29574	0.859405	-.KFKVLGNTDR(3)--GQKNSRER(3).-	Cas9_	Cas9_
T-10134-50.20-2	-1.25499	0.296664	0.859405	-.EVKVITLKSK(8)--SDKNR(3).-	Cas9_	Cas9_
T-15088-65.14	-1.25512	0.296664	0.859405	-.VLSAYNKHR(7)--KHER(1).-	Cas9_	Cas9_
T-16997-70.09	-1.25744	0.29693	0.859405	-.KTEVQTGGFSK(1)--VEKGKSK(3).-	Cas9_	Cas9_
T-8921-45.54	-1.25789	0.29693	0.859405	-.GAASMDKK(7)--QLKRR(3).-	Cas9_	Cas9_
T-13345-60.41	-1.25883	0.297655	0.859405	-.VLSAYNKHR(7)--KHER(1).-	Cas9_	Cas9_
T-21760-83.88	-1.26085	0.297655	0.859405	-.GKSDNVPSEEVVKKMK(13)--FDNLTKAER(6).-	Cas9_	Cas9_
T-15769-67.09	-1.26274	0.297655	0.859405	-.GGLSELDKAGFIK(8)--EKIEK(2).-	Cas9_	Cas9_
T-19244-76.35	-1.27056	0.300073	0.859405	-.DDSIDNKVLTRSDKNR(7)--DWDPKK(5).-	Cas9_	Cas9_
T-20718-80.58	-1.27197	0.300987	0.859405	-.DKQSGKTILDFLK(2)--KDWDPK(1).-	Cas9_	Cas9_
T-21192-82.14	-1.27387	0.300987	0.859405	-.VLTRSDKNRGK(7)--KHER(1).-	Cas9_	Cas9_
T-20750-80.67	-1.27958	0.303121	0.859405	-.FKVLGNTDR(2)--DLIIKLPK(5).-	Cas9_	Cas9_
T-20892-81.13	-1.28011	0.303121	0.859405	-.VEKGKSKK(3)--SKLVSDFR(2).-	Cas9_	Cas9_
T-14496-63.46	-1.28053	0.303121	0.859405	-.DYSPYFKTTDELR(7)--VVSSRKR(6).-	sp|K1C15_SHEEP|_	sp|K1C15_SHEEP|_
T-13100-59.73	-1.28113	0.303121	0.859405	-.DDSIDNKVLTRSDKNR(7)--DWDPKK(5).-	Cas9_	Cas9_
T-19108-76.00	-1.28194	0.303121	0.859405	-.MLASAGELQKGNELALPSK(10)--KPAFLSGEQK(1).-	Cas9_	Cas9_
T-14821-64.36-2	-1.28286	0.303121	0.859405	-.KLVDSTDKADLR(8)--KQYR(1).-	Cas9_	Cas9_
T-16046-67.77	-1.28424	0.303121	0.859405	-.MKRIEEGIK(2)--MKNYWR(2).-	Cas9_	Cas9_
T-22483-86.03	-1.29017	0.303121	0.859405	-.GAASMDKK(7)--QLKRRR(3).-	Cas9_	Cas9_
T-17986-72.93	-1.29029	0.303121	0.859405	-.YKEIFFDQSK(2)--YDENDKLIR(6).-	Cas9_	Cas9_
T-7887-41.08	-1.29342	0.303376	0.859405	-.KKDWDPK(2)--LKSVK(2).-	Cas9_	Cas9_
T-14700-64.01	-1.29367	0.303376	0.859405	-.NSRERMKR(7)--AASMDKK(6).-	Cas9_	Cas9_
T-11454-54.55	-1.29939	0.305121	0.859405	-.DFQFYKVR(6)--MKNYWR(2).-	Cas9_	Cas9_
T-18941-75.51	-1.30094	0.305427	0.859405	-.DDSIDNKVLTRSDKNR(7)--DWDPKK(5).-	Cas9_	Cas9_
T-23888-90.49	-1.30215	0.305427	0.859405	-.SVKELLGITIMER(3)--NLPNEKVLPK(6).-	Cas9_	Cas9_
T-23095-87.95	-1.30385	0.305427	0.859405	-.SDNVPSEEVVKKMK(12)--MKNYWR(2).-	Cas9_	Cas9_
T-20938-81.29	-1.30508	0.305427	0.859405	-.QLLNAKLITQR(6)--KYPK(1).-	Cas9_	Cas9_
T-18392-73.98	-1.30613	0.305427	0.859405	-.VLSAYNKHR(7)--GYKEVK(3).-	Cas9_	Cas9_
T-13816-61.70	-1.30882	0.30652	0.859405	-.DDSIDNKVLTRSDKNR(7)--DWDPKK(5).-	Cas9_	Cas9_
T-21070-81.73	-1.30976	0.306967	0.859405	-.SDNVPSEEVVKK(11)--ERMKR(4).-	Cas9_	Cas9_
T-23582-89.49	-1.3121	0.307413	0.859405	-.VMKQLKR(3)--VMKQLKR(6).-	Cas9_	Cas9_
T-20522-80.00	-1.3136	0.308947	0.859405	-.VKYVTEGMR(2)--QLKEDYFKK(3).-	Cas9_	Cas9_
T-25447-96.34	-1.31502	0.308947	0.859405	-.GKSDNVPSEEVVK(2)--MTNFDKNLPNEK(6).-	Cas9_	Cas9_
T-14049-62.29	-1.31825	0.309391	0.859405	-.NLPNEKVLPK(6)--KHER(1).-	Cas9_	Cas9_
T-15430-66.17	-1.31888	0.309835	0.859405	-.SEQEIGKATAK(7)--ENQTTQKGQK(7).-	Cas9_	Cas9_
T-20062-78.70	-1.32421	0.310521	0.859405	-.NLPNEKVLPK(6)--GQKNSR(3).-	Cas9_	Cas9_
T-27663-105.78	-1.32423	0.310521	0.859405	-.TILDFLKSDGFANR(7)--KDFQFYK(1).-	Cas9_	Cas9_
T-21961-84.43	-1.32673	0.310521	0.859405	-.FKVLGNTDR(2)--GAASMDKK(7).-	Cas9_	Cas9_
T-18454-74.13	-1.32869	0.310608	0.859405	-.KIECFDSVEISGVEDR(1)--FDNLTKAER(6).-	Cas9_	Cas9_
T-14020-62.23	-1.33369	0.310608	0.859405	-.KDFQFYK(1)--LKRTAR(2).-	Cas9_	Cas9_
T-20907-81.18	-1.33388	0.310608	0.859405	-.SDNVPSEEVVKKMK(12)--KDFQFYK(1).-	Cas9_	Cas9_
T-13217-60.02	-1.34091	0.310608	0.859405	-.TYAHLFDDKVMK(9)--KKDWDPKK(2).-	Cas9_	Cas9_
T-25988-98.39	-1.34378	0.310608	0.859405	-.TYAHLFDDKVMK(9)--SDKNRGK(3).-	Cas9_	Cas9_
T-21257-82.34	-1.34503	0.310608	0.859405	-.KSEETITPWNFEEVVDK(1)--QQLPEKYK(6).-	Cas9_	Cas9_
T-25553-96.67	-1.34643	0.311686	0.859405	-.KDFQFYKVR(7)--KDWDPKK(1).-	Cas9_	Cas9_
T-18469-74.17	-1.34819	0.312763	0.859405	-.KMKNYWR(1)--ESILPKR(6).-	Cas9_	Cas9_
T-21746-83.84	-1.34924	0.313201	0.859405	-.VYDVRKMIAK(6)--VITLKSK(5).-	Cas9_	Cas9_
T-19547-77.23	-1.35164	0.313676	0.859405	-.LEESFLVEEDKK(11)--DKQSGK(2).-	Cas9_	Cas9_
T-24098-91.21	-1.35621	0.313676	0.859405	-.MLASAGELQKGNELALPSK(10)--MLASAGELQKGNELALPSK(10).-	Cas9_	Cas9_
T-17297-70.85	-1.35723	0.313676	0.859405	-.DDSIDNKVLTRSDKNR(7)--DWDPKK(5).-	Cas9_	Cas9_
T-16520-68.94	-1.35981	0.313676	0.859405	-.VLSAYNKHR(7)--GQKNSRER(3).-	Cas9_	Cas9_
T-24808-93.89	-1.36367	0.314548	0.859405	-.GQKNSRER(3)--VMKQLK(3).-	Cas9_	Cas9_
T-25753-97.39	-1.36505	0.314548	0.859405	-.GKSDNVPSEEVVK(2)--TYAHLFDDKVMK(9).-	Cas9_	Cas9_
T-23095-87.95-2	-1.36555	0.314983	0.859405	-.SDNVPSEEVVKKMK(11)--MKNYWR(2).-	Cas9_	Cas9_
T-22383-85.76	-1.36821	0.315017	0.859405	-.YTRRKNR(5)--KDFQFYK(1).-	Cas9_	Cas9_
T-16578-69.10	-1.36882	0.315017	0.859405	-.QSGKTILDFLK(4)--KHER(1).-	Cas9_	Cas9_
T-24287-91.88	-1.37021	0.315017	0.859405	-.SKKLKSVK(2)--EDLLRKQR(6).-	Cas9_	Cas9_
T-10017-49.81	-1.3723	0.316084	0.859405	-.KLVDSTDKADLR(8)--GQKNSR(3).-	Cas9_	Cas9_
T-20426-79.77	-1.37381	0.316948	0.859405	-.KLVDSTDKADLR(8)--VEKGK(3).-	Cas9_	Cas9_
T-19819-77.99	-1.37448	0.316948	0.859405	-.YTRRKNR(5)--KDFQFYK(1).-	Cas9_	Cas9_
T-19262-76.39	-1.3775	0.31738	0.859405	-.LEESFLVEEDKKHER(12)--KQYRSTK(1).-	Cas9_	Cas9_
T-25716-97.23	-1.38336	0.318498	0.859405	-.KNLIGALLFDSGETAEATR(1)--LVDSTDKADLR(7).-	Cas9_	Cas9_
T-16428-68.71	-1.38389	0.318498	0.859405	-.KKLVDSTDK(2)--KMKNYWR(3).-	Cas9_	Cas9_
T-12956-59.33	-1.38405	0.318498	0.859405	-.NSRERMKR(7)--KMIAK(1).-	Cas9_	Cas9_
T-23367-88.85	-1.38556	0.318498	0.859405	-.TILDFLKSDGFANR(7)--IEKILTFR(3).-	Cas9_	Cas9_
T-22915-87.39	-1.38716	0.318498	0.859405	-.KVLSMPQVNIVK(1)--KTEVQTGGFSK(1).-	Cas9_	Cas9_
T-14606-63.74	-1.38756	0.318498	0.859405	-.GKSDNVPSEEVVK(2)--KQYR(1).-	Cas9_	Cas9_
T-13791-61.62	-1.38783	0.318498	0.859405	-.RNSDKLIAR(5)--SDKNRGK(3).-	Cas9_	Cas9_
T-21808-84.00	-1.39139	0.318927	0.859405	-.RQEDFYPFLKDNREK(10)--DKQSGK(2).-	Cas9_	Cas9_
T-20907-81.18-2	-1.39559	0.319154	0.859405	-.SDNVPSEEVVKKMK(11)--KDFQFYK(1).-	Cas9_	Cas9_
T-19338-76.57	-1.39765	0.319154	0.859405	-.NSDKLIAR(4)--DLIIKLPK(5).-	Cas9_	Cas9_
T-20768-80.74	-1.39826	0.319581	0.859405	-.VLTRSDKNRGK(7)--FDNLTKAER(6).-	Cas9_	Cas9_
T-10358-50.92	-1.39919	0.320008	0.859405	-.VEKGKSK(3)--KFDNLTK(1).-	Cas9_	Cas9_
T-16259-68.27	-1.40477	0.32153	0.859405	-.MTNFDKNLPNEK(6)--LKSVK(2).-	Cas9_	Cas9_
T-15308-65.80	-1.40604	0.32153	0.859405	-.DDSIDNKVLTRSDKNR(7)--DWDPKK(5).-	Cas9_	Cas9_
T-14969-64.79	-1.40684	0.32153	0.859405	-.DDSIDNKVLTRSDKNR(7)--DWDPKK(5).-	Cas9_	Cas9_
T-12421-57.77	-1.41369	0.32153	0.859405	-.GKSDNVPSEEVVK(2)--IIKDK(3).-	Cas9_	Cas9_
T-16680-69.36	-1.41483	0.32153	0.859405	-.SDNVPSEEVVKKMK(12)--VEKGKSK(5).-	Cas9_	Cas9_
T-17096-70.36	-1.41641	0.32153	0.859405	-.FKVLGNTDR(2)--QLKRR(3).-	Cas9_	Cas9_
T-15867-67.35	-1.41692	0.32153	0.859405	-.YDENDKLIREVK(6)--MKNYWR(2).-	Cas9_	Cas9_
T-17117-70.41	-1.41732	0.32153	0.859405	-.FKVLGNTDRHSIKK(2)--SDKNR(3).-	Cas9_	Cas9_
T-13711-61.45	-1.42135	0.3232	0.859405	-.AIVDLLFKTNR(8)--SDKNR(3).-	Cas9_	Cas9_
T-14147-62.58	-1.42617	0.324245	0.859405	-.QLKEDYFK(3)--YTRRKNR(5).-	Cas9_	Cas9_
T-21916-84.30	-1.43028	0.324463	0.859405	-.MIAKSEQEIGK(4)--MKNYWR(2).-	Cas9_	Cas9_
T-16676-69.35	-1.43164	0.324463	0.859405	-.TNRKVTVK(4)--SDKNRGK(3).-	Cas9_	Cas9_
T-19262-76.39-2	-1.4392	0.325505	0.859405	-.LEESFLVEEDKKHER(11)--KQYRSTK(1).-	Cas9_	Cas9_
T-15369-66.01	-1.44223	0.325924	0.859405	-.GGLSELDKAGFIK(8)--EKIEK(2).-	Cas9_	Cas9_
T-16700-69.40	-1.45575	0.326382	0.859405	-.MTNFDKNLPNEK(6)--IIKDK(3).-	Cas9_	Cas9_
T-17195-70.62	-1.45771	0.326382	0.859405	-.VLGNTDRHSIKK(11)--SDKNR(3).-	Cas9_	Cas9_
T-12681-58.54	-1.4624	0.326382	0.859405	-.LEESFLVEEDKK(11)--DKPIR(2).-	Cas9_	Cas9_
T-7307-38.63	-1.46307	0.326382	0.859405	-.VLSAYNKHR(7)--VLSAYNKHR(7).-	Cas9_	Cas9_
T-16094-67.89	-1.4674	0.326382	0.859405	-.VEKGKSK(5)--AASMDKK(6).-	Cas9_	Cas9_
T-20536-80.04	-1.46749	0.326382	0.859405	-.MIAKSEQEIGK(4)--KMKNYWR(3).-	Cas9_	Cas9_
T-9938-49.56	-1.46965	0.326382	0.859405	-.YFDTTIDRKQYR(9)--GAASMDKK(7).-	Cas9_	Cas9_
T-15550-66.51	-1.47402	0.326382	0.859405	-.FDNLTKAER(6)--SKLVSDFR(2).-	Cas9_	Cas9_
T-17291-70.83	-1.47426	0.326382	0.859405	-.ENQTTQKGQKNSRER(7)--KDFQFYK(1).-	Cas9_	Cas9_
T-15469-66.29	-1.47634	0.326382	0.859405	-.KTEVQTGGFSK(1)--DKQSGK(2).-	Cas9_	Cas9_
T-28043-107.70	-1.47816	0.326408	0.859405	-.LINGIRDKQSGK(8)--MKNYWR(2).-	Cas9_	Cas9_
T-17188-70.60	-1.48044	0.326408	0.859405	-.NRGKSDNVPSEEVVK(4)--EDYFKK(5).-	Cas9_	Cas9_
T-15434-66.18	-1.48197	0.326408	0.859405	-.NRGKSDNVPSEEVVK(4)--GAASMDKK(7).-	Cas9_	Cas9_
T-24236-91.71	-1.48537	0.326408	0.859405	-.RMLASAGELQKGNELALPSK(11)--ENQTTQKGQKNSRER(10).-	Cas9_	Cas9_
T-13474-60.77	-1.48664	0.326408	0.859405	-.SKLVSDFR(2)--QQLPEKYK(6).-	Cas9_	Cas9_
T-12786-58.81	-1.49083	0.326408	0.859405	-.FKVLGNTDR(2)--AASMDKK(6).-	Cas9_	Cas9_
T-16683-69.37	-1.49758	0.327058	0.859405	-.DDSIDNKVLTRSDKNR(7)--DWDPKK(5).-	Cas9_	Cas9_
T-21362-82.64	-1.49934	0.327058	0.859405	-.SEQEIGKATAK(7)--ENQTTQKGQK(7).-	Cas9_	Cas9_
T-14729-64.09	-1.49958	0.327058	0.859405	-.SDNVPSEEVVKKMK(12)--VEKGK(3).-	Cas9_	Cas9_
T-26264-99.61	-1.50223	0.327058	0.859405	-.KMKNYWRQLLNAK(3)--ENQTTQKGQKNSR(10).-	Cas9_	Cas9_
T-10237-50.55	-1.50249	0.327058	0.859405	-.MIAKSEQEIGK(4)--MNTKYDENDK(4).-	Cas9_	Cas9_
T-15740-67.00	-1.50517	0.327058	0.859405	-.YFDTTIDRKQYRSTK(9)--VEKGKSK(3).-	Cas9_	Cas9_
T-20536-80.04-2	-1.50817	0.327058	0.859405	-.MIAKSEQEIGK(4)--KMKNYWR(1).-	Cas9_	Cas9_
T-15069-65.09	-1.51131	0.327058	0.859405	-.VVDELVKVMGR(7)--AASMDKK(6).-	Cas9_	Cas9_
T-12534-58.11	-1.51221	0.327058	0.859405	-.EDLLRKQR(6)--AGFIKR(5).-	Cas9_	Cas9_
T-25336-95.88	-1.52491	0.327544	0.859405	-.LIARKKDWDPK(6)--NSDKLIAR(4).-	Cas9_	Cas9_
T-13647-61.28	-1.52753	0.327544	0.859405	-.RQEDFYPFLKDNREK(10)--ERMKR(4).-	Cas9_	Cas9_
T-21137-81.97	-1.53021	0.327544	0.859405	-.MNTKYDENDKLIR(4)--SDKNRGK(3).-	Cas9_	Cas9_
T-14124-62.51	-1.53091	0.327544	0.859405	-.QLLNAKLITQR(6)--VPSKK(4).-	Cas9_	Cas9_
T-21898-84.24	-1.53214	0.327544	0.859405	-.LPKYSLFELENGR(3)--GQKNSRER(3).-	Cas9_	Cas9_
T-20403-79.72	-1.53247	0.327544	0.859405	-.SDNVPSEEVVKKMKNYWR(14)--ESILPKR(6).-	Cas9_	Cas9_
T-26264-99.61-2	-1.54291	0.327544	0.859405	-.KMKNYWRQLLNAK(1)--ENQTTQKGQKNSR(10).-	Cas9_	Cas9_
T-14172-62.63	-1.54538	0.327544	0.859405	-.RQEDFYPFLKDNR(10)--KDWDPKK(6).-	Cas9_	Cas9_
T-15539-66.49	-1.5502	0.327544	0.859405	-.KDFQFYKVR(7)--GAASMDKK(7).-	Cas9_	Cas9_
T-16110-67.93	-1.5535	0.327544	0.859405	-.GKSDNVPSEEVVKK(13)--GKSDNVPSEEVVK(2).-	Cas9_	Cas9_
T-16081-67.86	-1.55354	0.327544	0.859405	-.KIECFDSVEISGVEDR(1)--KYPK(1).-	Cas9_	Cas9_
T-22789-86.99	-1.55948	0.327544	0.859405	-.MTNFDKNLPNEK(6)--NLPNEKVLPK(6).-	Cas9_	Cas9_
T-24816-93.92	-1.56115	0.327544	0.859405	-.VNTEITKAPLSASMIKR(16)--VEKGKSK(3).-	Cas9_	Cas9_
T-14432-63.27	-1.56258	0.327544	0.859405	-.DDSIDNKVLTRSDKNR(7)--DWDPKK(5).-	Cas9_	Cas9_
T-14962-64.77	-1.5626	0.327544	0.859405	-.LEESFLVEEDKK(11)--DKPIR(2).-	Cas9_	Cas9_
T-20086-78.77	-1.56503	0.327544	0.859405	-.KLVDSTDKADLR(8)--DKQSGK(2).-	Cas9_	Cas9_
T-26830-102.06	-1.56556	0.327544	0.859405	-.RQEDFYPFLKDNR(10)--YSLFELENGRKR(11).-	Cas9_	Cas9_
T-18849-75.25	-1.56866	0.327544	0.859405	-.SVKELLGITIMER(3)--SVKELLGITIMER(3).-	Cas9_	Cas9_
T-25292-95.71	-1.5689	0.327544	0.859405	-.ENQTTQKGQKNSRER(10)--AASMDKK(6).-	Cas9_	Cas9_
T-26424-100.29	-1.57081	0.327544	0.859405	-.TNRKVTVK(4)--DFQFYKVR(6).-	Cas9_	Cas9_
T-20301-79.46	-1.57285	0.327544	0.859405	-.VYDVRKMIAKSEQEIGK(10)--ENQTTQKGQK(7).-	Cas9_	Cas9_
T-22188-85.11	-1.57452	0.327544	0.859405	-.NSDKLIARKK(4)--KDWDPK(1).-	Cas9_	Cas9_
T-26749-101.71	-1.57815	0.327752	0.859405	-.SSFEKNPIDFLEAKGYK(5)--SDKNR(3).-	Cas9_	Cas9_
T-16303-68.37	-1.57871	0.327752	0.859405	-.KFKVLGNTDR(3)--GYKEVK(3).-	Cas9_	Cas9_
T-24532-92.87	-1.58529	0.32876	0.859405	-.ENQTTQKGQKNSR(10)--KLINGIR(1).-	Cas9_	Cas9_
T-16633-69.24	-1.58933	0.329164	0.859405	-.SDNVPSEEVVKK(11)--GYKEVK(3).-	Cas9_	Cas9_
T-25516-96.56-2	-1.59061	0.329194	0.859405	-.TEVQTGGFSKESILPKRNSDK(16)--DFQFYKVR(6).-	Cas9_	Cas9_
T-13507-60.86	-1.59506	0.329194	0.859405	-.MTNFDKNLPNEK(6)--QQLPEKYK(6).-	Cas9_	Cas9_
T-14067-62.34	-1.5982	0.329194	0.859405	-.GKSDNVPSEEVVK(2)--DFQFYKVR(6).-	Cas9_	Cas9_
T-18990-75.66	-1.60013	0.329194	0.859405	-.TYAHLFDDKVMK(9)--QLKR(3).-	Cas9_	Cas9_
T-13151-59.84	-1.60201	0.329194	0.859405	-.KDFQFYKVR(7)--GAASMDKK(7).-	Cas9_	Cas9_
T-21339-82.58	-1.60544	0.329194	0.859405	-.MLASAGELQKGNELALPSK(10)--MLASAGELQKGNELALPSK(10).-	Cas9_	Cas9_
T-14706-64.03	-1.60807	0.329194	0.859405	-.SDKNRGK(3)--HRDKPIR(4).-	Cas9_	Cas9_
T-18249-73.61	-1.61376	0.329194	0.859405	-.SKLVSDFRKDFQFYK(9)--KYPK(1).-	Cas9_	Cas9_
T-10016-49.81	-1.61832	0.329194	0.859405	-.GKSDNVPSEEVVK(2)--VEKGK(3).-	Cas9_	Cas9_
T-26496-100.65	-1.61845	0.329194	0.859405	-.SDKNRGKSDNVPSEEVVK(7)--EDLLRKQR(6).-	Cas9_	Cas9_
T-20630-80.30	-1.62138	0.329194	0.859405	-.SEQEIGKATAK(7)--ENQTTQKGQK(7).-	Cas9_	Cas9_
T-21782-83.93	-1.62143	0.329194	0.859405	-.SEQEIGKATAK(7)--AASMDKK(6).-	Cas9_	Cas9_
T-15399-66.09	-1.62689	0.329995	0.859405	-.SDNVPSEEVVKKMK(12)--KYPK(1).-	Cas9_	Cas9_
T-12392-57.68	-1.62718	0.329995	0.859405	-.KLVDSTDKADLR(8)--KQYR(1).-	Cas9_	Cas9_
T-25516-96.56	-1.6313	0.332585	0.859405	-.TEVQTGGFSKESILPKRNSDK(10)--DFQFYKVR(6).-	Cas9_	Cas9_
T-14006-62.19	-1.63428	0.332585	0.859405	-.RNSDKLIAR(5)--SDKNRGK(3).-	Cas9_	Cas9_
T-22273-85.37	-1.63547	0.332983	0.859405	-.KIECFDSVEISGVEDR(1)--EVKK(3).-	Cas9_	Cas9_
T-20000-78.51	-1.63709	0.33338	0.859405	-.KIECFDSVEISGVEDR(1)--YDENDKLIR(6).-	Cas9_	Cas9_
T-19033-75.79	-1.64744	0.334568	0.859405	-.LIARKKDWDPK(6)--VPSKK(4).-	Cas9_	Cas9_
T-24304-91.95	-1.64785	0.334568	0.859405	-.NPIDFLEAKGYK(9)--YDENDKLIR(6).-	Cas9_	Cas9_
T-7282-38.53	-1.65806	0.334568	0.859405	-.AASMDKK(6)--LSKSRR(3).-	Cas9_	Cas9_
T-18329-73.83	-1.65975	0.334568	0.859405	-.NYWRQLLNAKLITQR(10)--DKPIR(2).-	Cas9_	Cas9_
T-22636-86.53	-1.65984	0.334568	0.859405	-.QEDFYPFLKDNREK(9)--ERMKR(4).-	Cas9_	Cas9_
T-24015-90.96	-1.66339	0.334568	0.859405	-.VDDSFFHRLEESFLVEEDKK(19)--KLVDSTDK(1).-	Cas9_	Cas9_
T-24636-93.26	-1.66753	0.334762	0.859405	-.DDSIDNKVLTRSDKNR(14)--VMKQLKR(6).-	Cas9_	Cas9_
T-21968-84.45	-1.67028	0.334762	0.859405	-.GKSDNVPSEEVVKKMK(13)--FDNLTKAER(6).-	Cas9_	Cas9_
T-18079-73.16	-1.67122	0.334762	0.859405	-.FDNLTKAER(6)--FDNLTKAER(6).-	Cas9_	Cas9_
T-21634-83.48	-1.6727	0.334762	0.859405	-.KPAFLSGEQKK(1)--EDYFKK(5).-	Cas9_	Cas9_
T-26912-102.38	-1.67285	0.334762	0.859405	-.FIKPILEKMDGTEELLVK(3)--MNTKYDENDK(4).-	Cas9_	Cas9_
T-15399-66.09-2	-1.68859	0.336532	0.859405	-.SDNVPSEEVVKKMK(11)--KYPK(1).-	Cas9_	Cas9_
T-11903-56.10	-1.69205	0.336532	0.859405	-.KIECFDSVEISGVEDR(1)--GYKEVK(3).-	Cas9_	Cas9_
T-12080-56.73	-1.69299	0.336532	0.859405	-.FDNLTKAER(6)--EKIEK(2).-	Cas9_	Cas9_
T-22043-84.69	-1.69448	0.336924	0.859405	-.LIARKKDWDPK(5)--NSDKLIAR(4).-	Cas9_	Cas9_
T-20743-80.66-2	-1.70736	0.337116	0.859405	-.ENQTTQKGQKNSR(10)--MKRIEEGIK(2).-	Cas9_	Cas9_
T-9974-49.67	-1.71067	0.337116	0.859405	-.RKNRICYLQEIFSNEMAK(2)--KYPK(1).-	Cas9_	Cas9_
T-14566-63.64	-1.71759	0.337507	0.859405	-.NSDKLIAR(4)--EDYFKK(5).-	Cas9_	Cas9_
T-21535-83.14	-1.72627	0.337699	0.859405	-.FKVLGNTDRHSIKK(13)--SDKNRGK(3).-	Cas9_	Cas9_
T-15028-64.98	-1.72906	0.337699	0.859405	-.LKTYAHLFDDKVMK(2)--DKQSGK(2).-	Cas9_	Cas9_
T-14790-64.27	-1.74169	0.338867	0.859405	-.TQINKVVRFDK(5)--TQINKVVR(5).-	sp|OVAL_CHICK|_	sp|OVAL_CHICK|_
T-9153-46.46	-1.74345	0.338867	0.859405	-.KMIAKSEQEIGK(1)--LKGSPEDNEQK(2).-	Cas9_	Cas9_
T-20743-80.66	-1.74513	0.338867	0.859405	-.ENQTTQKGQKNSR(7)--MKRIEEGIK(2).-	Cas9_	Cas9_
T-20991-81.49	-1.76127	0.339643	0.859405	-.RNSDKLIAR(5)--MKNYWR(2).-	Cas9_	Cas9_
T-16403-68.65	-1.76332	0.339643	0.859405	-.QQLPEKYK(6)--DNREKIEK(5).-	Cas9_	Cas9_
T-19272-76.41	-1.77563	0.340019	0.859405	-.VPSKKFK(5)--KMKNYWR(3).-	Cas9_	Cas9_
T-11038-53.34	-1.7796	0.340019	0.859405	-.KLINGIRDKQSGK(1)--KDWDPK(1).-	Cas9_	Cas9_
T-24323-92.02	-1.78023	0.340019	0.859405	-.KGILQTVK(1)--KDWDPK(1).-	Cas9_	Cas9_
T-27350-104.22	-1.78147	0.340019	0.859405	-.KKLVDSTDKADLR(9)--GKSKK(4).-	Cas9_	Cas9_
T-28047-107.71	-1.78266	0.340206	0.859405	-.NSDKLIARKK(4)--ENQTTQKGQK(7).-	Cas9_	Cas9_
T-14826-64.38	-1.78278	0.340206	0.859405	-.HKPENIVIEMAR(2)--FDNLTKAER(6).-	Cas9_	Cas9_
T-28418-109.56-2	-1.79314	0.340579	0.859405	-.LPKYSLFELENGRKR(14)--VEKGKSK(5).-	Cas9_	Cas9_
T-23788-90.14	-1.7943	0.340579	0.859405	-.NRGKSDNVPSEEVVK(4)--DKQSGK(2).-	Cas9_	Cas9_
T-24455-92.57	-1.80149	0.340579	0.859405	-.KRMLASAGELQK(1)--VYDVRKMIAK(6).-	Cas9_	Cas9_
T-13690-61.41	-1.80543	0.340579	0.859405	-.FDNLTKAER(6)--QLKRR(3).-	Cas9_	Cas9_
T-12899-59.14	-1.81704	0.342131	0.859405	-.KLVDSTDKADLR(1)--KQYR(1).-	Cas9_	Cas9_
T-28418-109.56	-1.83383	0.343047	0.859405	-.LPKYSLFELENGRKR(14)--VEKGKSK(3).-	Cas9_	Cas9_
T-21307-82.49	-1.83466	0.343047	0.859405	-.FNASLGTYHDLLKIIK(13)--MNTKYDENDK(4).-	Cas9_	Cas9_
T-23745-89.98	-1.8353	0.343047	0.859405	-.KVLSMPQVNIVKK(12)--MKNYWR(2).-	Cas9_	Cas9_
T-20793-80.80	-1.84951	0.343047	0.859405	-.SEQEIGKATAK(7)--KQYR(1).-	Cas9_	Cas9_
T-9915-49.48-3	-1.85071	0.343047	0.859405	-.SDKNRGK(3)--GYKEVKK(3).-	Cas9_	Cas9_
T-17561-71.63	-1.85257	0.343047	0.859405	-.KFKVLGNTDR(3)--GAASMDKK(7).-	Cas9_	Cas9_
T-26459-100.47	-1.85277	0.343047	0.859405	-.KVLSMPQVNIVK(1)--SKKLK(3).-	Cas9_	Cas9_
T-23532-89.32	-1.85287	0.343047	0.859405	-.KKLVDSTDKADLR(1)--KHER(1).-	Cas9_	Cas9_
T-24460-92.59	-1.85306	0.343047	0.859405	-.LEESFLVEEDKK(11)--FDNLTKAER(6).-	Cas9_	Cas9_
T-14075-62.36	-1.85485	0.343047	0.859405	-.DDSIDNKVLTRSDK(7)--MKNYWR(2).-	Cas9_	Cas9_
T-16191-68.11	-1.85923	0.343427	0.859405	-.DDSIDNKVLTRSDK(7)--MKNYWR(2).-	Cas9_	Cas9_
T-26108-98.95	-1.86661	0.343609	0.859405	-.DDSIDNKVLTR(7)--RKNR(2).-	Cas9_	Cas9_
T-15230-65.61	-1.86722	0.343609	0.859405	-.HKPENIVIEMAR(2)--FDNLTKAER(6).-	Cas9_	Cas9_
T-24778-93.77	-1.87191	0.343989	0.859405	-.YFDTTIDRKQYR(9)--NSDKLIARKK(9).-	Cas9_	Cas9_
T-14723-64.07	-1.87955	0.345525	0.859405	-.VTEFKYGAK(5)--VTEFKYGAK(5).-	sp|AMYS_HUMAN|_	sp|AMYS_HUMAN|_
T-16007-67.68	-1.88872	0.346481	0.859405	-.DDSIDNKVLTRSDKNR(7)--GQKNSR(3).-	Cas9_	Cas9_
T-20831-80.92	-1.89719	0.346988	0.859405	-.YTRRKNR(5)--KDFQFYK(1).-	Cas9_	Cas9_
T-16771-69.56	-1.90153	0.346988	0.859405	-.KMIAKSEQEIGK(5)--KQYR(1).-	Cas9_	Cas9_
T-15821-67.24	-1.91579	0.346988	0.859405	-.DNREKIEK(5)--IIKDK(3).-	Cas9_	Cas9_
T-18404-74.00	-1.91892	0.346988	0.859405	-.ENQTTQKGQKNSRER(7)--KDFQFYK(1).-	Cas9_	Cas9_
T-21722-83.79	-1.92212	0.346988	0.859405	-.GAASMDKK(7)--QLKRRR(3).-	Cas9_	Cas9_
T-18483-74.21	-1.92502	0.346988	0.859405	-.KYPKLESEFVYGDYK(1)--SDKNR(3).-	Cas9_	Cas9_
T-23159-88.16	-1.9577	0.346988	0.859405	-.KMIAKSEQEIGK(5)--MKRIEEGIK(2).-	Cas9_	Cas9_
T-14303-62.92	-1.95888	0.346988	0.859405	-.DDSIDNKVLTRSDKNR(7)--GQKNSR(3).-	Cas9_	Cas9_
T-20865-81.03	-1.96021	0.346988	0.859405	-.LIARKKDWDPK(6)--VPSKK(4).-	Cas9_	Cas9_
T-17086-70.34	-1.97292	0.347363	0.859405	-.DDSIDNKVLTRSDKNR(7)--DWDPKK(5).-	Cas9_	Cas9_
T-25601-96.82	-1.98344	0.347539	0.859405	-.QITKHVAQILDSR(4)--QLKR(3).-	Cas9_	Cas9_
T-20865-81.03-2	-1.99719	0.347539	0.859405	-.NLPNEKVLPK(6)--VEKGKSK(5).-	Cas9_	Cas9_
T-27028-102.75	-1.99896	0.347714	0.859405	-.KTEVQTGGFSK(1)--RNSDKLIARK(5).-	Cas9_	Cas9_
T-16097-67.90	-2.00983	0.347714	0.859405	-.NSDKLIARKK(9)--NSRERMKR(7).-	Cas9_	Cas9_
T-15188-65.48	-2.01185	0.347863	0.859405	-.TYAHLFDDKVMK(9)--KHER(1).-	Cas9_	Cas9_
T-10668-52.09	-2.01774	0.347863	0.859405	-.KTEVQTGGFSK(1)--YKEIFFDQSK(2).-	Cas9_	Cas9_
T-13477-60.78	-2.02154	0.347863	0.859405	-.KLVDSTDKADLR(8)--KQYR(1).-	Cas9_	Cas9_
T-14662-63.90	-2.02475	0.347863	0.859405	-.VKYVTEGMR(2)--KQYRSTK(1).-	Cas9_	Cas9_
T-22400-85.80	-2.02732	0.347863	0.859405	-.VMGRHKPENIVIEMAR(6)--KKDWDPK(2).-	Cas9_	Cas9_
T-15009-64.91	-2.05811	0.351263	0.859405	-.VLSAYNKHR(7)--KKDWDPKK(7).-	Cas9_	Cas9_
T-19509-77.09	-2.05908	0.351263	0.859405	-.KLVDSTDKADLR(8)--DDSIDNKVLTR(7).-	Cas9_	Cas9_
T-19894-78.19	-2.08153	0.351263	0.859405	-.HKPENIVIEMAR(2)--DFQFYKVR(6).-	Cas9_	Cas9_
T-16837-69.71	-2.1376	0.352507	0.859405	-.DDSIDNKVLTRSDKNR(7)--GQKNSR(3).-	Cas9_	Cas9_
T-22090-84.84	-2.14803	0.352507	0.859405	-.TEVQTGGFSKESILPKRNSDK(10)--GQKNSRER(3).-	Cas9_	Cas9_
T-25466-96.40	-2.15159	0.352507	0.859405	-.NRGKSDNVPSEEVVKK(4)--AASMDKK(6).-	Cas9_	Cas9_
T-20590-80.19	-2.16837	0.352507	0.859405	-.NPIDFLEAKGYK(9)--LSKSRR(3).-	Cas9_	Cas9_
T-30943-122.68	-2.17268	0.352507	0.859405	-.TRLEQEIATYHSLLEGQDARMAGIGTGEASLGGGGGGKVR(38)--LAADDFRLKYENEMALRQSVEADINGLR(9).-	sp|K1C15_SHEEP|_	sp|K1C15_SHEEP|_
T-25626-96.90	-2.18464	0.352507	0.859405	-.LIARKKDWDPK(6)--NSDKLIAR(4).-	Cas9_	Cas9_
T-15800-67.17	-2.19941	0.352507	0.859405	-.DDSIDNKVLTRSDKNR(7)--GQKNSR(3).-	Cas9_	Cas9_
T-17460-71.31	-2.21427	0.352507	0.859405	-.FDKFKHLKSEDEMK(5)--FDKFK(3).-	sp|MYG_HUMAN|_	sp|MYG_HUMAN|_
T-25129-95.20	-2.25459	0.352674	0.859405	-.KPAFLSGEQKK(10)--ESILPKRNSDK(6).-	Cas9_	Cas9_
T-17460-71.31-2	-2.27597	0.352674	0.859405	-.FDKFKHLKSEDEMK(3)--FDKFK(3).-	sp|MYG_HUMAN|_	sp|MYG_HUMAN|_
T-19856-78.11	-2.30928	0.353609	0.859405	-.DNREKIEK(5)--KQYRSTK(1).-	Cas9_	Cas9_
T-18267-73.66	-2.43566	0.353775	0.859405	-.FDNLTKAER(6)--FDNLTKAER(6).-	Cas9_	Cas9_
T-9016-45.93	-2.46528	0.353775	0.859405	-.KGILQTVK(1)--GAASMDKK(7).-	Cas9_	Cas9_
T-22881-87.27	-2.52244	0.354141	0.859405	-.KAIVDLLFKTNR(1)--KLVDSTDK(1).-	Cas9_	Cas9_
T-22697-86.71	-2.5968	0.354306	0.859405	-.VILADANLDKVLSAYNK(10)--DKQSGK(2).-	Cas9_	Cas9_
T-13457-60.73	-2.6196	0.354306	0.859405	-.DFQFYKVR(6)--HRDKPIR(4).-	Cas9_	Cas9_
T-23697-89.82	-2.76214	0.354953	0.859405	-.NSDKLIARKK(9)--NSDKLIAR(4).-	Cas9_	Cas9_
