# Supplementary material for: A synthetic peptide library for benchmarking crosslinking-mass spectrometry search engines for proteins and protein complexes
Source: Nat Commun. 2020 Feb 6;11:742. doi: 10.1038/s41467-020-14608-2 (PMC7005041; doi:10.1038/s41467-020-14608-2)
Supplement: Supplementary file 3 — Supplementary Data 1 [file 41467_2020_14608_MOESM3_ESM.zip › CSVfiles/kojak_percolator_R2_uniqueCSM.csv]

PSMId	score	q-value	posterior_error_prob	peptide	proteinIds
T-25562-96.70	6.96386	0.00242199	7.68E-09	-.KNLIGALLFDSGETAEATR(1)--LVDSTDKADLR(7).-	Cas9_	Cas9_
T-24111-91.25	5.31736	0.00242199	4.98E-07	-.KNLIGALLFDSGETAEATR(1)--SDNVPSEEVVKK(11).-	Cas9_	Cas9_
T-22332-85.58	5.02015	0.00242199	1.06E-06	-.MLASAGELQKGNELALPSK(10)--VVDELVKVMGR(7).-	Cas9_	Cas9_
T-25532-96.61	4.86156	0.00242199	1.58E-06	-.MDGTEELLVKLNR(10)--GGLSELDKAGFIK(8).-	Cas9_	Cas9_
T-19573-77.29	4.55125	0.00242199	3.47E-06	-.KIECFDSVEISGVEDR(1)--HKPENIVIEMAR(2).-	Cas9_	Cas9_
T-26972-102.58	4.33369	0.00242199	6.03E-06	-.SNFDLAEDAKLQLSK(10)--SSFEKNPIDFLEAK(5).-	Cas9_	Cas9_
T-16618-69.21	4.27638	0.00242199	6.97E-06	-.HKPENIVIEMAR(2)--YDENDKLIR(6).-	Cas9_	Cas9_
T-22201-85.14	4.22437	0.00242199	7.95E-06	-.KIECFDSVEISGVEDR(1)--KIECFDSVEISGVEDR(1).-	Cas9_	Cas9_
T-14986-64.83	3.90424	0.00242199	1.79E-05	-.HKPENIVIEMAR(2)--FDNLTKAER(6).-	Cas9_	Cas9_
T-26782-101.86	3.88251	0.00242199	1.89E-05	-.SSFEKNPIDFLEAK(5)--IEEGIKELGSQILK(6).-	Cas9_	Cas9_
T-24325-92.03	3.82089	0.00242199	2.21E-05	-.LESEFVYGDYKVYDVR(11)--VVDELVKVMGR(7).-	Cas9_	Cas9_
T-22076-84.79	3.77516	0.00242199	2.48E-05	-.KSEETITPWNFEEVVDK(1)--QITKHVAQILDSR(4).-	Cas9_	Cas9_
T-21373-82.67	3.67446	0.00242199	3.21E-05	-.LPKYSLFELENGR(3)--KFDNLTK(1).-	Cas9_	Cas9_
T-17598-71.73	3.62815	0.00242199	3.60E-05	-.KIECFDSVEISGVEDR(1)--MIAKSEQEIGK(4).-	Cas9_	Cas9_
T-20244-79.30	3.61611	0.00242199	3.72E-05	-.SEQEIGKATAK(7)--AIVDLLFKTNR(8).-	Cas9_	Cas9_
T-27457-104.74	3.59533	0.00242199	3.92E-05	-.KIECFDSVEISGVEDR(1)--TILDFLKSDGFANR(7).-	Cas9_	Cas9_
T-24615-93.19	3.58339	0.00242199	4.04E-05	-.KNLIGALLFDSGETAEATR(1)--AGFIKR(5).-	Cas9_	Cas9_
T-27133-103.21	3.57349	0.00242199	4.14E-05	-.MDGTEELLVKLNR(10)--MDGTEELLVKLNR(10).-	Cas9_	Cas9_
T-19101-75.98	3.50739	0.00242199	4.90E-05	-.TEVQTGGFSKESILPK(10)--KFDNLTK(1).-	Cas9_	Cas9_
T-22406-85.82	3.50452	0.00242199	4.93E-05	-.NPIDFLEAKGYK(9)--APLSASMIKR(9).-	Cas9_	Cas9_
T-25525-96.59	3.48879	0.00242199	5.13E-05	-.TILDFLKSDGFANR(7)--FDNLTKAER(6).-	Cas9_	Cas9_
T-14267-62.84	3.464	0.00242199	5.46E-05	-.YDENDKLIR(6)--FDNLTKAER(6).-	Cas9_	Cas9_
T-11881-56.02	3.42405	0.00242199	6.05E-05	-.MIAKSEQEIGK(4)--FDNLTKAER(6).-	Cas9_	Cas9_
T-12544-58.15	3.29352	0.00242199	8.42E-05	-.SDNVPSEEVVKK(11)--LVDSTDKADLR(7).-	Cas9_	Cas9_
T-18939-75.50	3.28421	0.00242199	8.62E-05	-.MDGTEELLVKLNR(10)--EKIEK(2).-	Cas9_	Cas9_
T-20982-81.46	3.27331	0.00242199	8.86E-05	-.YDEHHQDLTLLKALVR(12)--ESILPKR(6).-	Cas9_	Cas9_
T-15245-65.64	3.26812	0.00242199	8.98E-05	-.VNTEITKAPLSASMIK(7)--SEQEIGKATAK(7).-	Cas9_	Cas9_
T-18616-74.60	3.20742	0.00242199	0.000104707	-.KIECFDSVEISGVEDR(1)--FDNLTKAER(6).-	Cas9_	Cas9_
T-15640-66.76	3.20226	0.00242199	0.000106084	-.GKSDNVPSEEVVK(2)--LEESFLVEEDKK(11).-	Cas9_	Cas9_
T-14105-62.45	3.20189	0.00242199	0.000106186	-.LVDSTDKADLR(7)--LVDSTDKADLR(7).-	Cas9_	Cas9_
T-23356-88.81	3.13512	0.00242199	0.000125764	-.MLASAGELQKGNELALPSK(10)--LESEFVYGDYKVYDVR(11).-	Cas9_	Cas9_
T-19886-78.17	3.13005	0.00242199	0.00012739	-.VVDELVKVMGR(7)--KPAFLSGEQK(1).-	Cas9_	Cas9_
T-15743-67.01	3.12794	0.00242199	0.000128074	-.LENLIAQLPGEKK(12)--LKGSPEDNEQK(2).-	Cas9_	Cas9_
T-19180-76.20	3.03231	0.00242199	0.000163195	-.MLASAGELQKGNELALPSK(10)--KPAFLSGEQK(1).-	Cas9_	Cas9_
T-21864-84.14	2.99315	0.00242199	0.000180223	-.LESEFVYGDYKVYDVR(11)--KPAFLSGEQK(1).-	Cas9_	Cas9_
T-23762-90.05	2.97909	0.00242199	0.000186761	-.KSEETITPWNFEEVVDK(1)--SKLVSDFR(2).-	Cas9_	Cas9_
T-19861-78.12	2.97021	0.00242199	0.00019101	-.HKPENIVIEMAR(2)--DFQFYKVR(6).-	Cas9_	Cas9_
T-20819-80.88	2.93842	0.00242199	0.000207036	-.SNFDLAEDAKLQLSK(10)--KLVDSTDK(1).-	Cas9_	Cas9_
T-14856-64.47	2.92988	0.00242199	0.000211569	-.MIAKSEQEIGK(4)--LVDSTDKADLR(7).-	Cas9_	Cas9_
T-22181-85.09	2.92987	0.00242199	0.000211576	-.SVKELLGITIMER(3)--DKQSGK(2).-	Cas9_	Cas9_
T-23117-88.04	2.92653	0.00242199	0.000213373	-.KIECFDSVEISGVEDR(1)--DFQFYKVR(6).-	Cas9_	Cas9_
T-19260-76.39	2.91933	0.00242199	0.000217304	-.GKSDNVPSEEVVK(2)--QEDFYPFLKDNR(9).-	Cas9_	Cas9_
T-15569-66.55	2.91488	0.00242199	0.000219769	-.QITKHVAQILDSR(4)--MTNFDKNLPNEK(6).-	Cas9_	Cas9_
T-21158-82.05	2.88961	0.00242199	0.000234303	-.GGLSELDKAGFIK(8)--QLKEDYFK(3).-	Cas9_	Cas9_
T-16589-69.13	2.86368	0.00242199	0.000250218	-.DDSIDNKVLTR(7)--NSDKLIAR(4).-	Cas9_	Cas9_
T-21773-83.91	2.84765	0.00242199	0.000260589	-.LPKYSLFELENGR(3)--APLSASMIKR(9).-	Cas9_	Cas9_
T-15000-64.88	2.81515	0.00242199	0.000282961	-.SDNVPSEEVVKK(11)--KDFQFYK(1).-	Cas9_	Cas9_
T-14056-62.31	2.81264	0.00242199	0.000284769	-.HKPENIVIEMAR(2)--MIAKSEQEIGK(4).-	Cas9_	Cas9_
T-19643-77.49	2.80428	0.00242199	0.000290864	-.TEVQTGGFSKESILPK(10)--APLSASMIKR(9).-	Cas9_	Cas9_
T-12033-56.55	2.79468	0.00242199	0.000298026	-.NSDKLIAR(4)--KGILQTVK(1).-	Cas9_	Cas9_
T-24623-93.21	2.75568	0.00242199	0.000328989	-.TILDFLKSDGFANR(7)--MIAKSEQEIGK(4).-	Cas9_	Cas9_
T-24103-91.22	2.73835	0.00242199	0.000343757	-.MDGTEELLVKLNR(10)--QLLNAKLITQR(6).-	Cas9_	Cas9_
T-18981-75.63	2.72753	0.00242199	0.00035331	-.TEVQTGGFSKESILPK(10)--KLINGIR(1).-	Cas9_	Cas9_
T-21878-84.19	2.69075	0.00242199	0.000387827	-.GGLSELDKAGFIK(8)--QLLNAKLITQR(6).-	Cas9_	Cas9_
T-23628-89.62	2.64868	0.00242199	0.000431461	-.GGLSELDKAGFIK(8)--GGLSELDKAGFIK(8).-	Cas9_	Cas9_
T-14890-64.57	2.64491	0.00242199	0.000435606	-.VNTEITKAPLSASMIK(7)--KMIAK(1).-	Cas9_	Cas9_
T-21486-82.98	2.60021	0.00242199	0.000487846	-.YDEHHQDLTLLKALVR(12)--FKVLGNTDR(2).-	Cas9_	Cas9_
T-18687-74.82	2.59747	0.00242199	0.000491252	-.VNTEITKAPLSASMIK(7)--FKVLGNTDR(2).-	Cas9_	Cas9_
T-11814-55.80	2.56772	0.00242199	0.000529716	-.GKSDNVPSEEVVK(2)--VKYVTEGMR(2).-	Cas9_	Cas9_
T-10340-50.88	2.56689	0.00242199	0.000530836	-.SEQEIGKATAK(7)--ESILPKR(6).-	Cas9_	Cas9_
T-20681-80.46	2.562	0.00242199	0.000537448	-.YDENDKLIR(6)--DFQFYKVR(6).-	Cas9_	Cas9_
T-26625-101.24	2.56103	0.00242199	0.000538771	-.TILDFLKSDGFANR(7)--YDENDKLIR(6).-	Cas9_	Cas9_
T-25515-96.56	2.54705	0.00242199	0.000558195	-.SSFEKNPIDFLEAK(5)--IEKILTFR(3).-	Cas9_	Cas9_
T-11062-53.40	2.54427	0.00242199	0.000562151	-.SEQEIGKATAK(7)--FKVLGNTDR(2).-	Cas9_	Cas9_
T-18889-75.36	2.52138	0.00242199	0.000595715	-.FDNLTKAER(6)--DFQFYKVR(6).-	Cas9_	Cas9_
T-8661-44.42	2.51188	0.00242199	0.000610237	-.KGILQTVK(1)--LSKSR(3).-	Cas9_	Cas9_
T-21576-83.28	2.50384	0.00242199	0.000622797	-.SSFEKNPIDFLEAK(5)--KLVDSTDK(1).-	Cas9_	Cas9_
T-9575-48.24	2.47761	0.00242199	0.000665593	-.KDFQFYK(1)--GQKNSR(3).-	Cas9_	Cas9_
T-15479-66.31	2.46765	0.00242199	0.000682609	-.KDFQFYK(1)--AGFIKR(5).-	Cas9_	Cas9_
T-15866-67.35	2.44368	0.00242199	0.000725338	-.GGLSELDKAGFIK(8)--EKIEK(2).-	Cas9_	Cas9_
T-21528-83.12	2.40232	0.00242199	0.000805487	-.KNLIGALLFDSGETAEATR(1)--GQKNSR(3).-	Cas9_	Cas9_
T-7010-37.16	2.39511	0.00242199	0.000820331	-.SDNVPSEEVVKK(11)--GQKNSR(3).-	Cas9_	Cas9_
T-13189-59.96	2.38279	0.00242199	0.000846356	-.SEQEIGKATAK(7)--LKTYAHLFDDK(2).-	Cas9_	Cas9_
T-17887-72.59	2.35288	0.00242199	0.000912977	-.MIAKSEQEIGK(4)--DFQFYKVR(6).-	Cas9_	Cas9_
T-17729-72.12	2.33886	0.00242199	0.000945986	-.DDSIDNKVLTR(7)--MKNYWR(2).-	Cas9_	Cas9_
T-14433-63.28	2.32613	0.00242199	0.000976985	-.KGILQTVK(1)--KDLIIK(1).-	Cas9_	Cas9_
T-27658-105.76	2.32303	0.00242199	0.000984706	-.SSFEKNPIDFLEAK(5)--SSFEKNPIDFLEAK(5).-	Cas9_	Cas9_
T-16170-68.07	2.31962	0.00242199	0.000993248	-.MTNFDKNLPNEK(6)--SKLVSDFR(2).-	Cas9_	Cas9_
T-13467-60.75	2.31011	0.00242199	0.00101746	-.MIAKSEQEIGK(4)--YDENDKLIR(6).-	Cas9_	Cas9_
T-23438-89.04	2.29393	0.00242199	0.00106004	-.LPKYSLFELENGR(3)--FIKPILEK(3).-	Cas9_	Cas9_
T-21372-82.67	2.27251	0.00242199	0.00111915	-.MLASAGELQKGNELALPSK(10)--MLASAGELQKGNELALPSK(10).-	Cas9_	Cas9_
T-18702-74.87	2.26917	0.00242199	0.00112865	-.MDGTEELLVKLNR(10)--KVTVK(1).-	Cas9_	Cas9_
T-8105-42.01	2.22836	0.00242199	0.00125159	-.GKSDNVPSEEVVK(2)--VPSKK(4).-	Cas9_	Cas9_
T-23389-88.90	2.21993	0.00242199	0.0012786	-.VVDELVKVMGR(7)--VVDELVKVMGR(7).-	Cas9_	Cas9_
T-10683-52.14	2.21274	0.00242199	0.00130212	-.GKSDNVPSEEVVK(2)--VTVKQLK(4).-	Cas9_	Cas9_
T-13309-60.30	2.16996	0.00242199	0.00145114	-.MTNFDKNLPNEK(6)--QQLPEKYK(6).-	Cas9_	Cas9_
T-23685-89.79	2.1688	0.00242199	0.00145541	-.MDGTEELLVKLNR(10)--QLKEDYFK(3).-	Cas9_	Cas9_
T-18287-73.72	2.14926	0.00242199	0.00152925	-.YDEHHQDLTLLKALVR(12)--KMIAK(1).-	Cas9_	Cas9_
T-14664-63.91	2.14406	0.00242199	0.00154952	-.SKLVSDFR(2)--KDWDPK(1).-	Cas9_	Cas9_
T-16951-69.98	2.1235	0.00242199	0.00163235	-.LVDSTDKADLR(7)--KDFQFYK(1).-	Cas9_	Cas9_
T-21507-83.04	2.12331	0.00242199	0.00163313	-.TEVQTGGFSKESILPK(10)--FIKPILEK(3).-	Cas9_	Cas9_
T-18508-74.27	2.12254	0.00242199	0.00163631	-.YDEHHQDLTLLKALVR(12)--SEQEIGKATAK(7).-	Cas9_	Cas9_
T-18928-75.47	2.11776	0.00242199	0.00165623	-.SSFEKNPIDFLEAK(5)--VLSAYNKHR(7).-	Cas9_	Cas9_
T-24885-94.19	2.09897	0.00242199	0.00173695	-.TEVQTGGFSKESILPK(10)--NPIDFLEAKGYK(9).-	Cas9_	Cas9_
T-14968-64.79	2.07259	0.00242199	0.00185695	-.APLSASMIKR(9)--KFDNLTK(1).-	Cas9_	Cas9_
T-14334-63.00	2.05645	0.00242199	0.00193442	-.FKVLGNTDR(2)--ESILPKR(6).-	Cas9_	Cas9_
T-13707-61.44	2.05557	0.00242199	0.00193875	-.SKLVSDFR(2)--QQLPEKYK(6).-	Cas9_	Cas9_
T-15641-66.77	2.04715	0.00242199	0.00198054	-.QITKHVAQILDSR(4)--SKLVSDFR(2).-	Cas9_	Cas9_
T-15483-66.33	2.04338	0.00242199	0.00199951	-.GGLSELDKAGFIK(8)--KVTVK(1).-	Cas9_	Cas9_
T-18423-74.05	2.03739	0.00242199	0.00203008	-.NPIDFLEAKGYK(9)--SDKNR(3).-	Cas9_	Cas9_
T-11154-53.67	2.00763	0.00242199	0.00218893	-.GKSDNVPSEEVVK(2)--GKSDNVPSEEVVK(2).-	Cas9_	Cas9_
T-20238-79.29	1.99211	0.00242199	0.00227669	-.QEDFYPFLKDNR(9)--VKYVTEGMR(2).-	Cas9_	Cas9_
T-20958-81.37	1.95693	0.00242199	0.00248871	-.VNTEITKAPLSASMIK(7)--VNTEITKAPLSASMIK(7).-	Cas9_	Cas9_
T-12874-59.06	1.92662	0.00242199	0.00268721	-.NSDKLIAR(4)--MKNYWR(2).-	Cas9_	Cas9_
T-10991-53.21	1.91052	0.00242199	0.00279894	-.SDNVPSEEVVKK(11)--AGFIKR(5).-	Cas9_	Cas9_
T-18409-74.01	1.90629	0.00242199	0.00282908	-.SNFDLAEDAKLQLSK(10)--VLSAYNKHR(7).-	Cas9_	Cas9_
T-13620-61.21	1.89271	0.00242199	0.00292796	-.KGILQTVK(1)--MKNYWR(2).-	Cas9_	Cas9_
T-6565-35.08	1.88312	0.00242199	0.00299993	-.LKGSPEDNEQK(2)--LKSVK(2).-	Cas9_	Cas9_
T-17290-70.83	1.86705	0.00242199	0.0031244	-.TYAHLFDDKVMK(9)--NLPNEKVLPK(6).-	Cas9_	Cas9_
T-22558-86.25	1.84066	0.00242199	0.00334016	-.MDGTEELLVKLNR(10)--DKPIR(2).-	Cas9_	Cas9_
T-14978-64.81	1.83356	0.00242199	0.00340068	-.APLSASMIKR(9)--KLINGIR(1).-	Cas9_	Cas9_
T-17210-70.66	1.83314	0.00242199	0.0034043	-.LKTYAHLFDDK(2)--FKVLGNTDR(2).-	Cas9_	Cas9_
T-8034-41.70	1.82371	0.00242199	0.00348649	-.NSDKLIAR(4)--LSKSR(3).-	Cas9_	Cas9_
T-10710-52.26	1.81852	0.00242199	0.00353262	-.LVDSTDKADLR(7)--GYKEVK(3).-	Cas9_	Cas9_
T-14231-62.76	1.79747	0.00242199	0.0037258	-.QITKHVAQILDSR(4)--KDWDPK(1).-	Cas9_	Cas9_
T-20612-80.24	1.77757	0.00242199	0.00391807	-.LEESFLVEEDKKHER(12)--DKQSGK(2).-	Cas9_	Cas9_
T-16220-68.19	1.77667	0.00242199	0.003927	-.YDENDKLIR(6)--YDENDKLIR(6).-	Cas9_	Cas9_
T-14243-62.79	1.77647	0.00242199	0.00392902	-.RNSDKLIAR(5)--NSDKLIAR(4).-	Cas9_	Cas9_
T-13006-59.46	1.76339	0.00242199	0.00406115	-.LVDSTDKADLR(7)--AGFIKR(5).-	Cas9_	Cas9_
T-16502-68.88	1.76221	0.00242199	0.00407331	-.SKLVSDFR(2)--SKLVSDFR(2).-	Cas9_	Cas9_
T-17015-70.13	1.75632	0.00242199	0.00413436	-.LEESFLVEEDKK(11)--VKYVTEGMR(2).-	Cas9_	Cas9_
T-17529-71.53	1.75238	0.00242199	0.00417575	-.YPKLESEFVYGDYK(3)--IIKDK(3).-	Cas9_	Cas9_
T-15439-66.19	1.74473	0.00242199	0.0042573	-.LENLIAQLPGEKK(12)--LKSVK(2).-	Cas9_	Cas9_
T-20612-80.24-2	1.7398	0.00242199	0.00431078	-.LEESFLVEEDKKHER(11)--DKQSGK(2).-	Cas9_	Cas9_
T-13483-60.80	1.73739	0.00242199	0.00433707	-.KLINGIR(1)--KFDNLTK(1).-	Cas9_	Cas9_
T-18171-73.42	1.73301	0.00242199	0.0043854	-.APLSASMIKR(9)--FIKPILEK(3).-	Cas9_	Cas9_
T-16238-68.23	1.71793	0.00242199	0.00455576	-.SEQEIGKATAK(7)--DLIIKLPK(5).-	Cas9_	Cas9_
T-22371-85.72	1.70687	0.00242199	0.00468493	-.TEVQTGGFSKESILPK(10)--TEVQTGGFSKESILPK(10).-	Cas9_	Cas9_
T-12466-57.89	1.7014	0.00242199	0.00475014	-.TYAHLFDDKVMK(9)--DKQSGK(2).-	Cas9_	Cas9_
T-11864-55.97	1.69502	0.00242199	0.00482738	-.GKSDNVPSEEVVK(2)--EDYFKK(5).-	Cas9_	Cas9_
T-10753-52.43	1.66959	0.00242199	0.00514775	-.KGILQTVK(1)--DKPIR(2).-	Cas9_	Cas9_
T-7911-41.16	1.66695	0.00242199	0.00518226	-.LVDSTDKADLR(7)--GQKNSR(3).-	Cas9_	Cas9_
T-14282-62.87	1.65416	0.00242199	0.00535243	-.DDSIDNKVLTR(7)--DKPIR(2).-	Cas9_	Cas9_
T-13466-60.75	1.64586	0.00242199	0.00546583	-.NSDKLIAR(4)--KDLIIK(1).-	Cas9_	Cas9_
T-18974-75.61	1.64043	0.00242199	0.00554138	-.QLLNAKLITQR(6)--QLKEDYFK(3).-	Cas9_	Cas9_
T-23189-88.28	1.59571	0.00242199	0.00620379	-.KNLIGALLFDSGETAEATR(1)--GYKEVK(3).-	Cas9_	Cas9_
T-21038-81.64	1.5919	0.00242199	0.00626379	-.QEDFYPFLKDNR(9)--EDYFKK(5).-	Cas9_	Cas9_
T-17469-71.34	1.5862	0.00242199	0.00635455	-.LPKYSLFELENGR(3)--SDKNR(3).-	Cas9_	Cas9_
T-14106-62.46	1.58172	0.00242199	0.00642682	-.TEVQTGGFSKESILPK(10)--SDKNR(3).-	Cas9_	Cas9_
T-6553-35.03	1.57967	0.00242199	0.00646024	-.LKGSPEDNEQK(2)--IIKDK(3).-	Cas9_	Cas9_
T-22812-87.04	1.57599	0.00242199	0.00652047	-.KSEETITPWNFEEVVDK(1)--KDWDPK(1).-	Cas9_	Cas9_
T-5690-30.57	1.57387	0.00242199	0.00655546	-.GQKNSR(3)--AGFIKR(5).-	Cas9_	Cas9_
T-11674-55.35	1.5719	0.00242199	0.00658818	-.LVDSTDKADLR(7)--VMKQLK(3).-	Cas9_	Cas9_
T-16034-67.74	1.56832	0.00242199	0.00664794	-.QEDFYPFLKDNR(9)--VPSKK(4).-	Cas9_	Cas9_
T-12512-58.03	1.56823	0.00242199	0.0066494	-.FDNLTKAER(6)--FDNLTKAER(6).-	Cas9_	Cas9_
T-11967-56.31	1.54921	0.00242199	0.00697645	-.DDSIDNKVLTR(7)--LSKSR(3).-	Cas9_	Cas9_
T-22658-86.61	1.53908	0.00242199	0.00715696	-.QSGKTILDFLK(4)--NLPNEKVLPK(6).-	Cas9_	Cas9_
T-16042-67.76	1.53487	0.00242199	0.00723338	-.LEESFLVEEDKK(11)--VEKGK(3).-	Cas9_	Cas9_
T-10000-49.76	1.50794	0.00242199	0.00774185	-.NSDKLIAR(4)--DKPIR(2).-	Cas9_	Cas9_
T-16187-68.11	1.50718	0.00242199	0.00775659	-.KLVDSTDK(1)--IEKILTFR(3).-	Cas9_	Cas9_
T-14299-62.92	1.50598	0.00242199	0.00778013	-.MTNFDKNLPNEK(6)--KDWDPK(1).-	Cas9_	Cas9_
T-12460-57.88	1.49727	0.00242199	0.0079529	-.QLLNAKLITQR(6)--KVTVK(1).-	Cas9_	Cas9_
T-19764-77.81	1.49557	0.00242199	0.007987	-.DLIIKLPK(5)--ESILPKR(6).-	Cas9_	Cas9_
T-10467-51.34	1.49135	0.00242199	0.00807249	-.GKSDNVPSEEVVK(2)--VEKGK(3).-	Cas9_	Cas9_
T-22471-86.00	1.47537	0.00242199	0.00840419	-.NPIDFLEAKGYK(9)--KFDNLTK(1).-	Cas9_	Cas9_
T-9396-47.47	1.47102	0.00242199	0.00849689	-.SDNVPSEEVVKK(11)--GYKEVK(3).-	Cas9_	Cas9_
T-21594-83.34	1.46867	0.00242199	0.00854746	-.MDGTEELLVKLNR(10)--VITLKSK(5).-	Cas9_	Cas9_
T-10931-53.06	1.43738	0.00242199	0.00924842	-.QLKEDYFK(3)--EKIEK(2).-	Cas9_	Cas9_
T-7742-40.53	1.43096	0.00242199	0.00939908	-.VLSAYNKHR(7)--KLVDSTDK(1).-	Cas9_	Cas9_
T-15833-67.27	1.42709	0.00242199	0.00949117	-.LENLIAQLPGEKK(12)--IIKDK(3).-	Cas9_	Cas9_
T-13081-59.68	1.41795	0.00242199	0.00971218	-.QITKHVAQILDSR(4)--QQLPEKYK(6).-	Cas9_	Cas9_
T-13079-59.67	1.40967	0.00242199	0.0099166	-.KDFQFYK(1)--GYKEVK(3).-	Cas9_	Cas9_
T-21377-82.68	1.40958	0.00242199	0.00991879	-.LENLIAQLPGEKK(12)--VPSKK(4).-	Cas9_	Cas9_
T-15932-67.51	1.39183	0.00242199	0.0103718	-.MTNFDKNLPNEK(6)--MTNFDKNLPNEK(6).-	Cas9_	Cas9_
T-12744-58.70	1.3881	0.00242199	0.0104696	-.LVDSTDKADLR(7)--NSDKLIAR(4).-	Cas9_	Cas9_
T-15366-66.00	1.3724	0.00242199	0.0108913	-.KPAFLSGEQK(1)--KPAFLSGEQK(1).-	Cas9_	Cas9_
T-22902-87.34	1.34665	0.00242199	0.0116195	-.KSEETITPWNFEEVVDK(1)--MTNFDKNLPNEK(6).-	Cas9_	Cas9_
T-7640-40.18	1.33792	0.00242199	0.0118772	-.SEQEIGKATAK(7)--QQLPEKYK(6).-	Cas9_	Cas9_
T-10270-50.67	1.31277	0.00242199	0.0126518	-.NSDKLIAR(4)--LSKSRR(3).-	Cas9_	Cas9_
T-16914-69.88	1.30772	0.00242199	0.012813	-.DDSIDNKVLTR(7)--KGILQTVK(1).-	Cas9_	Cas9_
T-8845-45.22	1.30529	0.00242199	0.0128915	-.GYKEVK(3)--AGFIKR(5).-	Cas9_	Cas9_
T-11686-55.39	1.30511	0.00242199	0.0128971	-.SDKNRGKSDNVPSEEVVK(3)--KDWDPK(1).-	Cas9_	Cas9_
T-18127-73.31	1.29576	0.00242199	0.0132034	-.VNTEITKAPLSASMIK(7)--ESILPKR(6).-	Cas9_	Cas9_
T-24370-92.23	1.29067	0.00242199	0.0133733	-.NPIDFLEAKGYK(9)--FIKPILEK(3).-	Cas9_	Cas9_
T-16443-68.74	1.28458	0.00242199	0.0135788	-.HKPENIVIEMAR(2)--HKPENIVIEMAR(2).-	Cas9_	Cas9_
T-17352-71.01	1.28025	0.00242199	0.0137273	-.FIKPILEK(3)--KFDNLTK(1).-	Cas9_	Cas9_
T-10805-52.62	1.25375	0.00242199	0.01467	-.QLKEDYFK(3)--KVTVK(1).-	Cas9_	Cas9_
T-8172-42.33	1.24902	0.00242199	0.0148449	-.KFDNLTK(1)--SDKNR(3).-	Cas9_	Cas9_
T-16423-68.70	1.23864	0.00242199	0.0152357	-.LKTYAHLFDDK(2)--ESILPKR(6).-	Cas9_	Cas9_
T-20045-78.65	1.2059	0.00242199	0.0165368	-.QSGKTILDFLK(4)--DKQSGK(2).-	Cas9_	Cas9_
T-8407-43.39	1.16623	0.00242199	0.0182595	-.VKYVTEGMR(2)--VPSKK(4).-	Cas9_	Cas9_
T-14251-62.81	1.15959	0.00242199	0.0185648	-.NSDKLIAR(4)--KKDWDPK(2).-	Cas9_	Cas9_
T-19903-78.21	1.14435	0.00242199	0.0192842	-.DDSIDNKVLTR(7)--DDSIDNKVLTR(7).-	Cas9_	Cas9_
T-10195-50.41	1.12841	0.00242199	0.0200658	-.FKVLGNTDR(2)--KMIAK(1).-	Cas9_	Cas9_
T-15718-66.95	1.12228	0.00242199	0.0203742	-.APLSASMIKR(9)--APLSASMIKR(9).-	Cas9_	Cas9_
T-7762-40.63	1.09274	0.00242199	0.0219289	-.KLINGIR(1)--SDKNR(3).-	Cas9_	Cas9_
T-7277-38.51	1.07928	0.00242199	0.0226746	-.SEQEIGKATAK(7)--KMIAK(1).-	Cas9_	Cas9_
T-9708-48.69	1.06741	0.00242199	0.0233532	-.VMKQLK(3)--AGFIKR(5).-	Cas9_	Cas9_
T-20129-78.92	1.02367	0.00242199	0.0260289	-.LENLIAQLPGEKK(12)--KDWDPK(1).-	Cas9_	Cas9_
T-10886-52.91	1.00481	0.00242199	0.0272723	-.AGFIKR(5)--AGFIKR(5).-	Cas9_	Cas9_
T-10518-51.52	0.992509	0.00242199	0.028114	-.QQLPEKYK(6)--QQLPEKYK(6).-	Cas9_	Cas9_
T-23902-90.54	0.976435	0.00242199	0.0292523	-.SVKELLGITIMER(3)--NLPNEKVLPK(6).-	Cas9_	Cas9_
T-17228-70.70	0.970117	0.00242199	0.0297118	-.LKTYAHLFDDK(2)--LSKSR(3).-	Cas9_	Cas9_
T-24071-91.14	0.905014	0.00242199	0.0348726	-.DFQFYKVR(6)--DFQFYKVR(6).-	Cas9_	Cas9_
T-11289-54.03	0.89909	0.00242199	0.035383	-.QQLPEKYK(6)--KDWDPK(1).-	Cas9_	Cas9_
T-20384-79.67	0.889739	0.00242199	0.0362033	-.LVDSTDKADLR(7)--DDSIDNKVLTR(7).-	Cas9_	Cas9_
T-22367-85.71-2	0.882405	0.00242199	0.0368594	-.NPIDFLEAKGYK(9)--KLINGIR(1).-	Cas9_	Cas9_
T-11998-56.44	0.85641	0.00242199	0.0392785	-.KDLIIK(1)--DKPIR(2).-	Cas9_	Cas9_
T-17032-70.18	0.852784	0.00242199	0.0396278	-.YPKLESEFVYGDYK(3)--LKSVK(2).-	Cas9_	Cas9_
T-9782-48.95	0.846061	0.00242199	0.0402834	-.KDLIIK(1)--LSKSR(3).-	Cas9_	Cas9_
T-25377-96.05	0.821424	0.00242199	0.0427758	-.NPIDFLEAKGYKEVK(9)--ERMKR(4).-	Cas9_	Cas9_
T-12152-56.96	0.799164	0.00242199	0.0451539	-.LEESFLVEEDKK(11)--VPSKK(4).-	Cas9_	Cas9_
T-14977-64.80	0.798437	0.00242199	0.0452336	-.FKVLGNTDR(2)--FKVLGNTDR(2).-	Cas9_	Cas9_
T-10128-50.18	0.786845	0.00242199	0.0465237	-.DWDPKK(5)--IIKDK(3).-	Cas9_	Cas9_
T-5181-27.89	0.78455	0.00242199	0.0467832	-.VMKQLK(3)--GQKNSR(3).-	Cas9_	Cas9_
T-12783-58.81	0.776755	0.00242199	0.047675	-.VKYVTEGMR(2)--EDYFKK(5).-	Cas9_	Cas9_
T-11354-54.23	0.775657	0.00242199	0.0478019	-.VKYVTEGMR(2)--VTVKQLK(4).-	Cas9_	Cas9_
T-11306-54.08	0.769147	0.00242199	0.048561	-.MKNYWR(2)--DKPIR(2).-	Cas9_	Cas9_
T-10895-52.95	0.744388	0.00242199	0.0515538	-.FIKPILEK(3)--SDKNR(3).-	Cas9_	Cas9_
T-7935-41.26	0.718677	0.00242199	0.054846	-.NLPNEKVLPK(6)--HSIKK(4).-	Cas9_	Cas9_
T-19136-76.07	0.692113	0.00242199	0.0584551	-.GGLSELDKAGFIK(8)--VITLKSK(5).-	Cas9_	Cas9_
T-9090-46.22	0.690192	0.00242199	0.0587245	-.APLSASMIKR(9)--SDKNR(3).-	Cas9_	Cas9_
T-13482-60.80	0.673615	0.00242199	0.0610988	-.ESILPKR(6)--ESILPKR(6).-	Cas9_	Cas9_
T-11093-53.48	0.623348	0.00242199	0.0688582	-.SDNVPSEEVVKK(11)--SDNVPSEEVVKK(11).-	Cas9_	Cas9_
T-9183-46.56	0.594764	0.00242199	0.0736692	-.MKNYWR(2)--LSKSR(3).-	Cas9_	Cas9_
T-12361-57.60	0.581932	0.00242199	0.0759282	-.VKYVTEGMR(2)--VKYVTEGMR(2).-	Cas9_	Cas9_
T-15167-65.38	0.579226	0.00242199	0.0764128	-.MKNYWR(2)--KDLIIK(1).-	Cas9_	Cas9_
T-4553-24.59	0.574713	0.00242199	0.0772271	-.GYKEVK(3)--GQKNSR(3).-	Cas9_	Cas9_
T-14513-63.51	0.54594	0.00242199	0.0826084	-.QQLPEKYK(6)--MKNYWR(2).-	Cas9_	Cas9_
T-13204-59.98	0.538199	0.00242199	0.0841135	-.MTNFDKNLPNEK(6)--DNREKIEK(5).-	Cas9_	Cas9_
T-10050-49.91	0.533843	0.00242199	0.0849714	-.DWDPKK(5)--LKSVK(2).-	Cas9_	Cas9_
T-15905-67.45	0.533227	0.00242199	0.0850935	-.SEQEIGKATAK(7)--NSDKLIAR(4).-	Cas9_	Cas9_
T-12875-59.07	0.518116	0.00242199	0.0881354	-.QLLNAKLITQR(6)--EKIEK(2).-	Cas9_	Cas9_
T-16106-67.92	0.507416	0.00242199	0.0903486	-.GKSDNVPSEEVVKK(13)--SDKNR(3).-	Cas9_	Cas9_
T-14479-63.42	0.503206	0.00242199	0.0912331	-.NLPNEKVLPK(6)--NLPNEKVLPK(6).-	Cas9_	Cas9_
T-6535-34.94	0.502585	0.00242199	0.0913642	-.LSKSR(3)--DKPIR(2).-	Cas9_	Cas9_
T-20490-79.93	0.486097	0.00242199	0.0949082	-.LEESFLVEEDKK(11)--LEESFLVEEDKK(11).-	Cas9_	Cas9_
T-11170-53.71	0.476292	0.00242199	0.0970736	-.DDSIDNKVLTR(7)--KMIAK(1).-	Cas9_	Cas9_
T-16181-68.10	0.458092	0.00242199	0.10121	-.DDSIDNKVLTR(7)--KKDWDPK(1).-	Cas9_	Cas9_
T-12679-58.54	0.454975	0.00242199	0.101934	-.GKSDNVPSEEVVK(2)--QLKR(3).-	Cas9_	Cas9_
T-14908-64.62	0.444749	0.00242199	0.104342	-.QLKEDYFK(3)--VITLKSK(5).-	Cas9_	Cas9_
T-5126-27.62	0.443593	0.00242199	0.104617	-.KVTVK(1)--EKIEK(2).-	Cas9_	Cas9_
T-23329-88.73	0.423318	0.00242199	0.10955	-.QEDFYPFLKDNR(9)--LEESFLVEEDKK(11).-	Cas9_	Cas9_
T-2248-12.16	0.412257	0.00641117	0.112327	-.GQKNSR(3)--GQKNSR(3).-	Cas9_	Cas9_
T-7894-41.10	0.39163	0.00641117	0.117668	-.NSDKLIAR(4)--RKNR(2).-	Cas9_	Cas9_
T-10371-50.96	0.388999	0.00641117	0.118364	-.ESILPKRNSDK(6)--KMIAK(1).-	Cas9_	Cas9_
T-2827-15.28	0.370493	0.00641117	0.123366	-.DKQSGK(2)--HSIKK(4).-	Cas9_	Cas9_
T-19420-76.84	0.369058	0.00641117	0.123762	-.QEDFYPFLKDNR(9)--VTVKQLK(4).-	Cas9_	Cas9_
T-9762-48.88	0.34429	0.00641117	0.130758	-.RNSDKLIAR(5)--LSKSR(3).-	Cas9_	Cas9_
T-8096-41.98	0.329691	0.00641117	0.135036	-.VMKQLK(3)--GYKEVK(3).-	Cas9_	Cas9_
T-10125-50.18-3	0.327904	0.00641117	0.135568	-.SDNVPSEEVVKKMK(12)--EVKK(3).-	Cas9_	Cas9_
T-22309-85.49	0.327091	0.00641117	0.13581	-.VTVKQLKEDYFK(7)--KDFQFYK(1).-	Cas9_	Cas9_
T-14340-63.02	0.322637	0.00641117	0.137145	-.MKNYWR(2)--MKNYWR(2).-	Cas9_	Cas9_
T-17199-70.63	0.31882	0.00641117	0.138298	-.FIKPILEK(3)--KLINGIR(1).-	Cas9_	Cas9_
T-13355-60.44	0.309637	0.00986279	0.141104	-.NSDKLIARKK(9)--QLKRR(3).-	Cas9_	Cas9_
T-13406-60.58	0.292035	0.00986279	0.146615	-.KFDNLTK(1)--KFDNLTK(1).-	Cas9_	Cas9_
T-6423-34.37	0.291035	0.00986279	0.146934	-.KMIAK(1)--KMIAK(1).-	Cas9_	Cas9_
T-10125-50.18-4	0.287217	0.00986279	0.148154	-.SDNVPSEEVVKKMK(11)--EVKK(3).-	Cas9_	Cas9_
T-20464-79.87	0.280079	0.00986279	0.150459	-.SKLVSDFR(2)--SDKNRGK(3).-	Cas9_	Cas9_
T-11841-55.88	0.276795	0.00986279	0.151529	-.QEDFYPFLKDNR(9)--NSDKLIAR(4).-	Cas9_	Cas9_
T-12462-57.88	0.275134	0.00986279	0.152072	-.LVDSTDKADLR(7)--MKNYWR(2).-	Cas9_	Cas9_
T-22309-85.49-2	0.265388	0.00986279	0.155294	-.VTVKQLKEDYFK(4)--KDFQFYK(1).-	Cas9_	Cas9_
T-9208-46.64	0.264494	0.00986279	0.155593	-.NLPNEKVLPK(6)--DKQSGK(2).-	Cas9_	Cas9_
T-6816-36.28	0.2573	0.00986279	0.15801	-.LKGSPEDNEQK(2)--LKGSPEDNEQK(2).-	Cas9_	Cas9_
T-23336-88.75	0.251674	0.00986279	0.159921	-.RIEEGIKELGSQILK(7)--AASMDKK(6).-	Cas9_	Cas9_
T-21950-84.39	0.247687	0.00986279	0.161287	-.SKLVSDFR(2)--VMKQLKR(6).-	Cas9_	Cas9_
T-25877-97.91	0.243709	0.00986279	0.162658	-.QEDFYPFLKDNR(9)--QEDFYPFLKDNR(9).-	Cas9_	Cas9_
T-20111-78.85-2	0.239587	0.00986279	0.164089	-.SDNVPSEEVVKKMK(12)--MKNYWRQLLNAK(2).-	Cas9_	Cas9_
T-8038-41.71	0.239522	0.00986279	0.164112	-.VITLKSK(5)--KVTVK(1).-	Cas9_	Cas9_
T-16240-68.23	0.227698	0.00986279	0.168274	-.MNTKYDENDK(4)--VMKQLKRR(6).-	Cas9_	Cas9_
T-11549-54.91	0.223946	0.0136043	0.169612	-.NSDKLIARKK(9)--DKQSGK(2).-	Cas9_	Cas9_
T-8006-41.60	0.215846	0.0136043	0.172528	-.SEQEIGKATAK(7)--SEQEIGKATAK(7).-	Cas9_	Cas9_
T-12700-58.58	0.178442	0.0167191	0.186501	-.LKTYAHLFDDK(2)--KMIAK(1).-	Cas9_	Cas9_
T-20111-78.85	0.177884	0.0167191	0.186716	-.SDNVPSEEVVKKMK(11)--MKNYWRQLLNAK(2).-	Cas9_	Cas9_
T-11168-53.71	0.14825	0.0167191	0.198389	-.RNSDKLIAR(5)--VEKGK(3).-	Cas9_	Cas9_
T-16301-68.37	0.14517	0.0167191	0.199632	-.RNSDKLIAR(5)--KKDWDPK(2).-	Cas9_	Cas9_
T-11779-55.69	0.138843	0.0167191	0.202203	-.SDNVPSEEVVKKMK(11)--NSDKLIAR(4).-	Cas9_	Cas9_
T-15242-65.63	0.131931	0.0167191	0.20504	-.FDNLTKAER(6)--KFDNLTK(1).-	Cas9_	Cas9_
T-16011-67.69	0.124842	0.0167191	0.207979	-.SDNVPSEEVVKK(11)--EKIEK(2).-	Cas9_	Cas9_
T-21896-84.23	0.0894292	0.0167191	0.223104	-.GKSDNVPSEEVVK(2)--RNSDKLIAR(5).-	Cas9_	Cas9_
T-14229-62.76	0.0729046	0.0167191	0.230412	-.SDKNRGKSDNVPSEEVVK(7)--KDWDPK(1).-	Cas9_	Cas9_
T-24194-91.55	0.0698434	0.0167191	0.231783	-.GQKNSRER(3)--DFQFYKVR(6).-	Cas9_	Cas9_
T-16362-68.54	0.0673671	0.0167191	0.232895	-.SKLVSDFR(2)--GQKNSRER(3).-	Cas9_	Cas9_
T-6286-33.68	0.0594744	0.0196619	0.236466	-.KVTVK(1)--IIKDK(3).-	Cas9_	Cas9_
T-7835-40.93	0.0563514	0.0196619	0.237888	-.SDKNRGK(3)--LSKSR(3).-	Cas9_	Cas9_
T-18320-73.81	0.0526411	0.0196619	0.239586	-.DDSIDNKVLTR(7)--KDLIIK(1).-	Cas9_	Cas9_
T-12336-57.53	0.0506537	0.0196619	0.240498	-.KDWDPK(1)--DWDPKK(5).-	Cas9_	Cas9_
T-14965-64.78	0.0494022	0.0196619	0.241073	-.KDFQFYKVR(7)--NSDKLIAR(4).-	Cas9_	Cas9_
T-10231-50.53	0.0414518	0.0196619	0.24475	-.KFKVLGNTDR(3)--GAASMDKK(7).-	Cas9_	Cas9_
T-18596-74.55	0.029993	0.0196619	0.25011	-.VKYVTEGMR(2)--DFQFYKVR(6).-	Cas9_	Cas9_
T-18871-75.30	0.0232654	0.0196619	0.25329	-.FDNLTKAER(6)--GQKNSRER(3).-	Cas9_	Cas9_
T-13654-61.31	0.0174946	0.0196619	0.256037	-.MIAKSEQEIGK(4)--AGFIKR(5).-	Cas9_	Cas9_
T-12328-57.51	0.00741828	0.0196619	0.260876	-.MTNFDKNLPNEK(6)--FKVLGNTDR(2).-	Cas9_	Cas9_
T-18207-73.51	0	0.0231138	0.264471	-.KDFQFYK(1)--ESILPKR(6).-	Cas9_	Cas9_
T-17238-70.72	-0.0142728	0.0265415	0.271466	-.SDNVPSEEVVKKMK(11)--KDFQFYK(1).-	Cas9_	Cas9_
T-14176-62.64	-0.021804	0.0369382	0.275197	-.VLTRSDKNR(7)--KDFQFYK(1).-	Cas9_	Cas9_
T-15816-67.22	-0.0364556	0.0434752	0.282532	-.FKVLGNTDR(2)--DKPIR(2).-	Cas9_	Cas9_
T-19086-75.94	-0.0417674	0.0434752	0.285216	-.LINGIRDKQSGK(8)--QLKRR(3).-	Cas9_	Cas9_
T-18633-74.64	-0.0419841	0.0434752	0.285326	-.RNSDKLIAR(5)--LIARKK(5).-	Cas9_	Cas9_
T-17722-72.10	-0.0495755	0.0467735	0.289185	-.EVKKDLIIK(3)--DKPIR(2).-	Cas9_	Cas9_
T-15859-67.33	-0.0652528	0.0500492	0.297234	-.DDSIDNKVLTRSDK(7)--LSKSR(3).-	Cas9_	Cas9_
T-15885-67.39	-0.0794495	0.0563412	0.304615	-.QSGKTILDFLK(4)--HSIKK(4).-	Cas9_	Cas9_
T-18075-73.15	-0.084775	0.0563412	0.307405	-.QQLPEKYK(6)--KFDNLTK(1).-	Cas9_	Cas9_
T-13060-59.61	-0.0884212	0.0563412	0.309322	-.EVKVITLK(3)--DKPIR(2).-	Cas9_	Cas9_
T-21430-82.81	-0.105271	0.05816	0.318251	-.QLKEDYFK(3)--NSRERMKR(7).-	Cas9_	Cas9_
T-17013-70.13	-0.109687	0.05816	0.32061	-.NSRERMKR(7)--LKRTARR(2).-	Cas9_	Cas9_
T-10215-50.48	-0.118332	0.05816	0.325248	-.SDNVPSEEVVKK(11)--VMKQLK(3).-	Cas9_	Cas9_
T-13090-59.70	-0.121001	0.05816	0.326686	-.VMGRHKPENIVIEMAR(6)--GAASMDKK(7).-	Cas9_	Cas9_
T-24070-91.14	-0.122138	0.05816	0.3273	-.MDGTEELLVKLNREDLLRK(10)--QLKR(3).-	Cas9_	Cas9_
T-11309-54.09	-0.122184	0.05816	0.327324	-.AASMDKK(6)--GQKNSR(3).-	Cas9_	Cas9_
T-10812-52.64	-0.125374	0.05816	0.329048	-.ESILPKRNSDK(6)--ERMKR(4).-	Cas9_	Cas9_
T-10348-50.89	-0.127922	0.05816	0.330427	-.MKNYWR(2)--EKIEK(2).-	Cas9_	Cas9_
T-13258-60.14	-0.133999	0.0612684	0.333726	-.KFKVLGNTDR(3)--DKPIR(2).-	Cas9_	Cas9_
T-21703-83.73	-0.150654	0.0765075	0.342833	-.MIAKSEQEIGK(4)--KDFQFYKVR(7).-	Cas9_	Cas9_
T-18054-73.10	-0.159602	0.0765075	0.347765	-.MIAKSEQEIGKATAK(11)--SEQEIGKATAK(7).-	Cas9_	Cas9_
T-13130-59.79	-0.160949	0.0765075	0.34851	-.YTRRKNR(5)--KDFQFYK(1).-	Cas9_	Cas9_
T-19917-78.25	-0.168685	0.0765075	0.352798	-.SEQEIGKATAK(7)--KKLVDSTDK(2).-	Cas9_	Cas9_
T-15409-66.11	-0.169561	0.0765075	0.353285	-.ENQTTQKGQK(7)--FKVLGNTDR(2).-	Cas9_	Cas9_
T-13396-60.55	-0.174608	0.0772463	0.356095	-.EVKKDLIIK(3)--RKNR(2).-	Cas9_	Cas9_
T-10628-51.94	-0.176349	0.0772463	0.357065	-.NRGKSDNVPSEEVVK(4)--EDYFKK(5).-	Cas9_	Cas9_
T-13892-61.90	-0.18197	0.0772463	0.360207	-.QQLPEKYK(6)--NSDKLIAR(4).-	Cas9_	Cas9_
T-17606-71.75	-0.186687	0.0772463	0.362851	-.QEDFYPFLKDNR(9)--KDWDPKK(1).-	Cas9_	Cas9_
T-19355-76.62	-0.188416	0.0772463	0.363822	-.SKLVSDFR(2)--GAASMDKK(7).-	Cas9_	Cas9_
T-10463-51.32	-0.195131	0.0772463	0.3676	-.FKVLGNTDR(2)--QQLPEKYK(6).-	Cas9_	Cas9_
T-5158-27.77	-0.199266	0.0772463	0.369934	-.EKIEK(2)--EKIEK(2).-	Cas9_	Cas9_
T-13143-59.82	-0.202093	0.0772463	0.371532	-.DDSIDNKVLTR(7)--KLINGIR(1).-	Cas9_	Cas9_
T-25959-98.26	-0.209618	0.0772463	0.375796	-.LESEFVYGDYKVYDVR(11)--VLSAYNKHR(7).-	Cas9_	Cas9_
T-8688-44.54	-0.210397	0.0772463	0.376239	-.GAASMDKK(7)--GQKNSR(3).-	Cas9_	Cas9_
T-19014-75.74	-0.213932	0.0796396	0.378248	-.KSEETITPWNFEEVVDK(1)--SDKNR(3).-	Cas9_	Cas9_
T-14136-62.54	-0.219852	0.0796396	0.381621	-.LVDSTDKADLR(7)--KDFQFYKVR(1).-	Cas9_	Cas9_
T-10510-51.49	-0.21992	0.0796396	0.38166	-.VLSAYNKHR(7)--NSDKLIAR(4).-	Cas9_	Cas9_
T-12023-56.52	-0.237465	0.0918147	0.391707	-.KKDWDPK(2)--LSKSRR(3).-	Cas9_	Cas9_
T-27290-103.93	-0.245069	0.0946264	0.396085	-.KDFQFYKVR(7)--DFQFYKVR(6).-	Cas9_	Cas9_
T-26996-102.65	-0.256267	0.0974208	0.402554	-.LEESFLVEEDKK(11)--EDYFKK(5).-	Cas9_	Cas9_
T-14984-64.82	-0.263159	0.0998906	0.40655	-.FKVLGNTDR(2)--KDWDPK(1).-	Cas9_	Cas9_
T-16834-69.70	-0.266756	0.0998906	0.408639	-.YKEIFFDQSK(2)--FKVLGNTDR(2).-	Cas9_	Cas9_
T-6317-33.84	-0.270478	0.102643	0.410803	-.KDLIIK(1)--EVKK(3).-	Cas9_	Cas9_
T-12482-57.93	-0.274962	0.107771	0.413414	-.NSRERMKR(7)--VEKGKSK(3).-	Cas9_	Cas9_
T-11201-53.77	-0.287231	0.107771	0.420578	-.RNSDKLIAR(5)--EKIEK(2).-	Cas9_	Cas9_
T-12348-57.56	-0.289275	0.107771	0.421775	-.GAASMDKK(7)--KLKSVK(3).-	Cas9_	Cas9_
T-15992-67.64	-0.290905	0.110134	0.422729	-.MTNFDKNLPNEK(6)--GYKEVKK(3).-	Cas9_	Cas9_
T-26752-101.72	-0.294627	0.110134	0.424911	-.KAIVDLLFKTNR(1)--QLKEDYFKK(8).-	Cas9_	Cas9_
T-19428-76.86	-0.29969	0.112806	0.427883	-.QQLPEKYK(6)--LSKSR(3).-	Cas9_	Cas9_
T-8904-45.47	-0.30291	0.113092	0.429775	-.VMKQLK(3)--LSKSRR(3).-	Cas9_	Cas9_
T-14556-63.62	-0.304974	0.113092	0.430989	-.KKDWDPK(2)--KVTVK(1).-	Cas9_	Cas9_
T-7994-41.54	-0.306239	0.113092	0.431733	-.EDYFKK(5)--VPSKK(4).-	Cas9_	Cas9_
T-17590-71.70	-0.307758	0.113092	0.432628	-.SKLVSDFR(2)--NSRERMKR(7).-	Cas9_	Cas9_
T-13762-61.55	-0.307881	0.113092	0.4327	-.KYPKLESEFVYGDYK(4)--SDKNR(3).-	Cas9_	Cas9_
T-13904-61.93	-0.312997	0.113092	0.435715	-.GQKNSRERMK(3)--FKVLGNTDR(2).-	Cas9_	Cas9_
T-16635-69.25	-0.314155	0.113092	0.436397	-.KMKNYWR(3)--EVKK(3).-	Cas9_	Cas9_
T-14342-63.02	-0.31521	0.113092	0.43702	-.FKVLGNTDR(2)--DNREKIEK(5).-	Cas9_	Cas9_
T-13019-59.49	-0.325943	0.120827	0.443363	-.KKDWDPK(2)--LSKSR(3).-	Cas9_	Cas9_
T-11773-55.67	-0.328771	0.120827	0.445037	-.SDNVPSEEVVKKMK(12)--NSDKLIAR(4).-	Cas9_	Cas9_
T-19144-76.08	-0.329854	0.120827	0.445679	-.SDNVPSEEVVKK(11)--LEESFLVEEDKK(11).-	Cas9_	Cas9_
T-22225-85.21	-0.337154	0.123375	0.450008	-.RMLASAGELQKGNELALPSK(11)--KPAFLSGEQK(1).-	Cas9_	Cas9_
T-14518-63.53	-0.337924	0.125908	0.450465	-.KMKNYWR(3)--ERMKR(4).-	Cas9_	Cas9_
T-17179-70.58	-0.345753	0.128058	0.455117	-.SDNVPSEEVVKK(11)--IIKDK(3).-	Cas9_	Cas9_
T-5706-30.65	-0.347435	0.128058	0.456118	-.LSKSR(3)--ERMKR(4).-	Cas9_	Cas9_
T-27005-102.69	-0.352245	0.129813	0.458983	-.TYAHLFDDKVMK(9)--EDYFKK(5).-	Cas9_	Cas9_
T-24867-94.11	-0.353857	0.129813	0.459943	-.NSDKLIAR(4)--SDKNR(3).-	Cas9_	Cas9_
T-15233-65.61	-0.356726	0.129813	0.461654	-.KLVDSTDKADLR(1)--GQKNSR(3).-	Cas9_	Cas9_
T-17895-72.62	-0.35909	0.134362	0.463065	-.GAASMDKK(7)--AASMDKK(6).-	Cas9_	Cas9_
T-7848-40.97	-0.360101	0.134362	0.463668	-.KKDWDPK(2)--RKNR(2).-	Cas9_	Cas9_
T-16890-69.84	-0.366345	0.134362	0.467398	-.KVTVKQLKEDYFK(1)--EDYFKK(5).-	Cas9_	Cas9_
T-24191-91.54	-0.370681	0.136417	0.469991	-.GQKNSRER(3)--KLINGIR(1).-	Cas9_	Cas9_
T-20698-80.52	-0.378496	0.136417	0.474672	-.NSDKLIAR(4)--VMKQLK(3).-	Cas9_	Cas9_
T-18339-73.85-2	-0.386067	0.138836	0.479216	-.KKDWDPK(2)--MKNYWR(2).-	Cas9_	Cas9_
T-6207-33.27	-0.390093	0.141241	0.481634	-.LKSVK(2)--EVKK(3).-	Cas9_	Cas9_
T-23627-89.62	-0.391607	0.141272	0.482545	-.DSTRTQINKVVR(9)--MKMEEK(2).-	sp|OVAL_CHICK|_	sp|OVAL_CHICK|_
T-21310-82.50	-0.39396	0.141272	0.48396	-.IEKILTFR(3)--KQYRSTK(1).-	Cas9_	Cas9_
T-22527-86.15	-0.395168	0.141272	0.484687	-.RNSDKLIAR(5)--DFQFYKVR(6).-	Cas9_	Cas9_
T-19868-78.13	-0.3978	0.141272	0.486271	-.NLPNEKVLPK(6)--KLKSVK(3).-	Cas9_	Cas9_
T-15570-66.56-2	-0.398644	0.141272	0.486779	-.SDNVPSEEVVKKMK(12)--KDWDPKK(1).-	Cas9_	Cas9_
T-18618-74.61	-0.398936	0.141272	0.486955	-.KGILQTVK(1)--EKIEK(2).-	Cas9_	Cas9_
T-2769-14.97	-0.401529	0.141272	0.488518	-.DKQSGK(2)--DKQSGK(2).-	Cas9_	Cas9_
T-13385-60.52	-0.410089	0.143618	0.493681	-.NSDKLIAR(4)--KQYR(1).-	Cas9_	Cas9_
T-21926-84.32	-0.410345	0.14399	0.493836	-.YDEHHQDLTLLKALVR(12)--LSKSR(3).-	Cas9_	Cas9_
T-17276-70.80	-0.412546	0.14399	0.495165	-.SKLVSDFR(2)--IEKILTFR(3).-	Cas9_	Cas9_
T-14530-63.56	-0.412884	0.14399	0.495369	-.NSDKLIAR(4)--EVKVITLK(3).-	Cas9_	Cas9_
T-15442-66.20-2	-0.414547	0.14399	0.496374	-.KQYRSTK(1)--KDWDPK(1).-	Cas9_	Cas9_
T-23717-89.88	-0.417126	0.14399	0.497933	-.KNLIGALLFDSGETAEATR(1)--VMKQLK(3).-	Cas9_	Cas9_
T-8891-45.42	-0.419921	0.14399	0.499623	-.SDKNR(3)--KYPK(1).-	Cas9_	Cas9_
T-16558-69.06	-0.422205	0.145838	0.501006	-.DMASNYKELGFQG(7)--FKHLK(2).-	sp|MYG_HUMAN|_	sp|MYG_HUMAN|_
T-22869-87.22	-0.42289	0.145838	0.50142	-.GYKEVKK(6)--KHER(1).-	Cas9_	Cas9_
T-17428-71.23	-0.429002	0.145838	0.505123	-.ESILPKRNSDK(6)--SDKNR(3).-	Cas9_	Cas9_
T-10777-52.52	-0.432719	0.145838	0.507376	-.MKNYWR(2)--RKNR(2).-	Cas9_	Cas9_
T-18339-73.85	-0.434565	0.145838	0.508496	-.KMKNYWR(3)--KDWDPK(1).-	Cas9_	Cas9_
T-6387-34.20	-0.435791	0.145838	0.509241	-.LKSVK(2)--IIKDK(3).-	Cas9_	Cas9_
T-15570-66.56	-0.436419	0.145838	0.509622	-.SDNVPSEEVVKKMK(11)--KDWDPKK(1).-	Cas9_	Cas9_
T-7337-38.78	-0.43805	0.145838	0.510612	-.VMKQLKR(3)--VEKGK(3).-	Cas9_	Cas9_
T-7346-38.81	-0.438642	0.145838	0.510972	-.VMKQLKR(6)--VEKGK(3).-	Cas9_	Cas9_
T-16444-68.74	-0.441903	0.147303	0.512952	-.YKEIFFDQSK(2)--VMKQLK(3).-	Cas9_	Cas9_
T-15472-66.30	-0.442262	0.147303	0.51317	-.KLVDSTDKADLR(1)--ENQTTQKGQK(7).-	Cas9_	Cas9_
T-12560-58.21	-0.444393	0.147303	0.514465	-.VLTRSDKNR(7)--KFDNLTK(1).-	Cas9_	Cas9_
T-10122-50.17	-0.44633	0.152115	0.515643	-.LKGSPEDNEQK(2)--DWDPKK(5).-	Cas9_	Cas9_
T-12757-58.74	-0.447537	0.154312	0.516377	-.FDNLTKAER(6)--AASMDKK(6).-	Cas9_	Cas9_
T-12970-59.36	-0.455315	0.156497	0.521111	-.HKPENIVIEMAR(2)--SDKNR(3).-	Cas9_	Cas9_
T-22017-84.60	-0.459659	0.161248	0.523757	-.MKRIEEGIK(2)--QLKR(3).-	Cas9_	Cas9_
T-10592-51.83	-0.467358	0.165975	0.528452	-.VMKQLKR(6)--IIKDK(3).-	Cas9_	Cas9_
T-16526-68.96	-0.472459	0.165986	0.531565	-.QLKEDYFK(3)--LSKSRR(3).-	Cas9_	Cas9_
T-27738-106.16	-0.474556	0.165986	0.532846	-.MNTKYDENDKLIR(4)--RNSDKLIAR(5).-	Cas9_	Cas9_
T-20545-80.07	-0.476245	0.165986	0.533877	-.GGLSELDKAGFIKR(13)--KKDWDPKK(1).-	Cas9_	Cas9_
T-26904-102.35	-0.484213	0.165986	0.538748	-.MKNYWRQLLNAK(2)--DFQFYKVR(6).-	Cas9_	Cas9_
T-18250-73.61-2	-0.487017	0.165986	0.540463	-.ESILPKRNSDK(6)--KQYR(1).-	Cas9_	Cas9_
T-17786-72.28	-0.487071	0.165986	0.540496	-.IEEGIKELGSQILK(6)--VLSAYNKHR(7).-	Cas9_	Cas9_
T-11173-53.72	-0.489658	0.16807	0.54208	-.QLKEDYFK(3)--LKRTAR(2).-	Cas9_	Cas9_
T-19487-77.02	-0.493178	0.16807	0.544235	-.ESILPKRNSDK(6)--RKNR(2).-	Cas9_	Cas9_
T-13413-60.59	-0.49483	0.16807	0.545246	-.KMKNYWR(3)--KHER(1).-	Cas9_	Cas9_
T-16921-69.89	-0.496186	0.16807	0.546077	-.QLLNAKLITQR(6)--ERMKR(4).-	Cas9_	Cas9_
T-12059-56.65	-0.496384	0.16807	0.546199	-.SDKNRGK(3)--KMKNYWR(3).-	Cas9_	Cas9_
T-10648-52.01	-0.497663	0.16807	0.546982	-.TYAHLFDDKVMK(9)--HSIKK(4).-	Cas9_	Cas9_
T-24228-91.69	-0.498032	0.16807	0.547208	-.YPTIYHLRKK(9)--QQLPEKYK(6).-	Cas9_	Cas9_
T-13809-61.67	-0.49938	0.169714	0.548034	-.KDLIIKLPK(6)--SDKNR(3).-	Cas9_	Cas9_
T-17601-71.74	-0.499871	0.169714	0.548336	-.KMKNYWR(3)--HRDKPIR(4).-	Cas9_	Cas9_
T-12652-58.47	-0.504596	0.171341	0.551233	-.SDKNRGK(3)--VEKGK(3).-	Cas9_	Cas9_
T-12765-58.76	-0.507034	0.171341	0.552728	-.MNTKYDENDK(4)--GAASMDKK(7).-	Cas9_	Cas9_
T-13910-61.94	-0.508028	0.175834	0.553338	-.HKPENIVIEMAR(2)--EVKK(3).-	Cas9_	Cas9_
T-10605-51.87	-0.518327	0.180305	0.559661	-.EDYFKK(5)--KHER(1).-	Cas9_	Cas9_
T-13386-60.52	-0.525034	0.183409	0.563783	-.GKSDNVPSEEVVK(2)--SDNVPSEEVVKK(11).-	Cas9_	Cas9_
T-17792-72.29	-0.526991	0.183409	0.564986	-.KFDNLTKAER(7)--NSRERMKR(7).-	Cas9_	Cas9_
T-23735-89.94	-0.530281	0.183409	0.567009	-.FDNLTKAER(6)--SDKNR(3).-	Cas9_	Cas9_
T-25556-96.68	-0.533138	0.183409	0.568767	-.NPIDFLEAKGYK(9)--NSRERMKR(7).-	Cas9_	Cas9_
T-12101-56.81	-0.537649	0.184938	0.571543	-.HSIKK(4)--ERMKR(4).-	Cas9_	Cas9_
T-14544-63.58	-0.537706	0.184938	0.571578	-.KQYRSTK(1)--HRDKPIR(4).-	Cas9_	Cas9_
T-21925-84.32	-0.539534	0.185561	0.572704	-.KDFQFYKVR(7)--KYPK(1).-	Cas9_	Cas9_
T-23818-90.22	-0.539912	0.185561	0.572937	-.VSSFRVKENFDK(7)--ENFDKAR(5).-	sp|RETBP_HUMAN|_	sp|RETBP_HUMAN|_
T-18188-73.47	-0.543055	0.185561	0.574872	-.DFQFYKVR(6)--KKDWDPK(2).-	Cas9_	Cas9_
T-15855-67.32	-0.544599	0.185561	0.575823	-.DDSIDNKVLTR(7)--HRDKPIR(4).-	Cas9_	Cas9_
T-8334-43.06	-0.551155	0.189891	0.579863	-.KLVDSTDK(1)--SDKNRGK(3).-	Cas9_	Cas9_
T-15081-65.12	-0.554963	0.190459	0.582211	-.KKDWDPKK(2)--SDKNR(3).-	Cas9_	Cas9_
T-8083-41.91	-0.556964	0.190459	0.583444	-.AASMDKK(6)--QLKR(3).-	Cas9_	Cas9_
T-9972-49.67	-0.557568	0.190459	0.583817	-.KKDWDPK(2)--IIKDK(3).-	Cas9_	Cas9_
T-21835-84.06	-0.558203	0.190459	0.584209	-.SKLVSDFR(2)--KLVDSTDK(1).-	Cas9_	Cas9_
T-11710-55.47	-0.560052	0.191017	0.585349	-.NRGKSDNVPSEEVVK(4)--KYPK(1).-	Cas9_	Cas9_
T-4478-24.20	-0.560644	0.191017	0.585715	-.VPSKK(4)--VPSKK(4).-	Cas9_	Cas9_
T-18588-74.53	-0.560879	0.191017	0.58586	-.TILDFLKSDGFANR(7)--KYPK(1).-	Cas9_	Cas9_
T-18564-74.46	-0.562016	0.191017	0.586562	-.VEKGKSKK(5)--KMKNYWR(3).-	Cas9_	Cas9_
T-11433-54.48	-0.567125	0.192907	0.589715	-.KQYRSTK(1)--VEKGK(3).-	Cas9_	Cas9_
T-20999-81.51	-0.575924	0.196661	0.595148	-.MTNFDKNLPNEK(6)--KLVDSTDK(1).-	Cas9_	Cas9_
T-19935-78.31	-0.578829	0.196661	0.596943	-.SDNVPSEEVVKK(11)--ERMKR(4).-	Cas9_	Cas9_
T-12359-57.59	-0.58601	0.199457	0.601381	-.QLKRRR(3)--RKNR(2).-	Cas9_	Cas9_
T-17325-70.93	-0.587033	0.199457	0.602013	-.SDNVPSEEVVKK(11)--GYKEVKK(6).-	Cas9_	Cas9_
T-15587-66.60-2	-0.587592	0.199457	0.60236	-.LEESFLVEEDKKHER(12)--ERMKR(4).-	Cas9_	Cas9_
T-11760-55.63	-0.588008	0.199457	0.602617	-.VITLKSK(5)--VITLKSK(5).-	Cas9_	Cas9_
T-17233-70.71	-0.591304	0.203129	0.604654	-.GGLSELDKAGFIK(8)--KHER(1).-	Cas9_	Cas9_
T-8651-44.37	-0.591345	0.203129	0.60468	-.SDKNR(3)--IIKDK(3).-	Cas9_	Cas9_
T-25714-97.22	-0.601667	0.204019	0.611065	-.FKVLGNTDR(2)--NSRERMKR(7).-	Cas9_	Cas9_
T-16171-68.07	-0.601678	0.204019	0.611072	-.KNHEEEMK(1)--KREI(1).-	sp|K1C15_SHEEP|_	sp|K1C15_SHEEP|_
T-12060-56.65	-0.602034	0.204019	0.611292	-.RNSDKLIAR(5)--KYPK(1).-	Cas9_	Cas9_
T-17782-72.27-2	-0.605154	0.204897	0.613223	-.DFQFYKVR(6)--DKPIR(2).-	Cas9_	Cas9_
T-19940-78.33	-0.605482	0.204897	0.613426	-.LPKYSLFELENGR(3)--KDFQFYKVR(7).-	Cas9_	Cas9_
T-19729-77.72	-0.608029	0.204897	0.615002	-.DKQSGKTILDFLK(6)--KDWDPK(1).-	Cas9_	Cas9_
T-14952-64.75	-0.611005	0.206226	0.616844	-.MIAKSEQEIGK(4)--KHER(1).-	Cas9_	Cas9_
T-26396-100.17	-0.616265	0.206226	0.620101	-.YPKLESEFVYGDYK(3)--GYKEVKK(6).-	Cas9_	Cas9_
T-21979-84.49	-0.624645	0.207942	0.625292	-.KKLVDSTDK(2)--IEKILTFR(3).-	Cas9_	Cas9_
T-14693-63.99	-0.625068	0.207942	0.625554	-.GKSDNVPSEEVVKK(13)--ERMKR(4).-	Cas9_	Cas9_
T-14647-63.85	-0.629695	0.207942	0.62842	-.FDNLTKAER(6)--KDFQFYK(1).-	Cas9_	Cas9_
T-13577-61.08	-0.63104	0.207942	0.629254	-.LSRKLINGIR(4)--KHER(1).-	Cas9_	Cas9_
T-14030-62.25	-0.631308	0.207942	0.62942	-.KLVDSTDKADLR(8)--EVKK(3).-	Cas9_	Cas9_
T-17659-71.89	-0.631477	0.207942	0.629524	-.NSRERMKR(7)--GYKEVK(3).-	Cas9_	Cas9_
T-21108-81.87	-0.633592	0.207942	0.630835	-.LKTYAHLFDDK(2)--SDKNR(3).-	Cas9_	Cas9_
T-14730-64.09	-0.633672	0.207942	0.630885	-.KLINGIRDK(1)--FDNLTKAER(6).-	Cas9_	Cas9_
T-15813-67.22	-0.635431	0.207942	0.631975	-.LKGSPEDNEQK(2)--SDKNR(3).-	Cas9_	Cas9_
T-26784-101.87	-0.636466	0.207942	0.632616	-.MKNYWRQLLNAK(2)--KHER(1).-	Cas9_	Cas9_
T-23678-89.76	-0.637305	0.207942	0.633136	-.VVDELVKVMGR(7)--KMIAK(1).-	Cas9_	Cas9_
T-25585-96.77	-0.641873	0.207942	0.635967	-.LVSDFRKDFQFYK(7)--KHER(1).-	Cas9_	Cas9_
T-18032-73.05	-0.641879	0.207942	0.635971	-.YPTIYHLRKK(9)--DKPIR(2).-	Cas9_	Cas9_
T-14236-62.77	-0.643897	0.207942	0.637222	-.SKLVSDFR(2)--EVKK(3).-	Cas9_	Cas9_
T-15850-67.31	-0.643953	0.207942	0.637256	-.KMKNYWR(3)--KYPK(1).-	Cas9_	Cas9_
T-27733-106.14	-0.644385	0.207942	0.637524	-.KPAFLSGEQKK(10)--NLPNEKVLPK(6).-	Cas9_	Cas9_
T-8613-44.20	-0.644436	0.207942	0.637555	-.KDWDPK(1)--ERMKR(4).-	Cas9_	Cas9_
T-19845-78.08	-0.644809	0.207942	0.637787	-.LVDSTDKADLR(7)--KDWDPK(1).-	Cas9_	Cas9_
T-13410-60.59	-0.64673	0.207942	0.638977	-.QLKRRR(3)--HSIKK(4).-	Cas9_	Cas9_
T-15862-67.34	-0.64766	0.207942	0.639554	-.AGFIKR(5)--VEKGK(3).-	Cas9_	Cas9_
T-11052-53.38	-0.647753	0.207942	0.639611	-.KMKNYWR(3)--IIKDK(3).-	Cas9_	Cas9_
T-15587-66.60	-0.649296	0.207942	0.640568	-.LEESFLVEEDKKHER(11)--ERMKR(4).-	Cas9_	Cas9_
T-18856-75.27	-0.65265	0.207942	0.642647	-.NPIDFLEAKGYK(9)--RKNR(2).-	Cas9_	Cas9_
T-9772-48.91	-0.653979	0.207942	0.643471	-.GQKNSR(3)--KYPK(1).-	Cas9_	Cas9_
T-17851-72.47	-0.655467	0.207942	0.644393	-.SEQEIGKATAK(7)--DNREKIEK(5).-	Cas9_	Cas9_
T-16189-68.11	-0.655731	0.207942	0.644557	-.KVTVKQLK(5)--GAASMDKK(7).-	Cas9_	Cas9_
T-13943-62.01	-0.656868	0.207942	0.645262	-.FKVLGNTDR(2)--KDWDPKK(1).-	Cas9_	Cas9_
T-8410-43.40	-0.657603	0.207942	0.645717	-.RNSDKLIAR(5)--KHER(1).-	Cas9_	Cas9_
T-11025-53.30	-0.659455	0.207942	0.646865	-.YDENDKLIR(6)--KYPK(1).-	Cas9_	Cas9_
T-14921-64.65	-0.659594	0.207942	0.646951	-.LIARKK(5)--LSKSR(3).-	Cas9_	Cas9_
T-15388-66.06	-0.660532	0.209169	0.647532	-.GGLSELDKAGFIK(8)--LSKSR(3).-	Cas9_	Cas9_
T-18137-73.34	-0.661724	0.209169	0.648271	-.NSRERMKR(7)--RKNR(2).-	Cas9_	Cas9_
T-13022-59.50	-0.665545	0.210827	0.650638	-.KQYRSTK(1)--KQYRSTK(1).-	Cas9_	Cas9_
T-15802-67.18-2	-0.6687	0.212034	0.652592	-.FDKFK(3)--FDKFK(3).-	sp|MYG_HUMAN|_	sp|MYG_HUMAN|_
T-16897-69.85	-0.670397	0.212034	0.653643	-.DNREKIEK(5)--VEKGK(3).-	Cas9_	Cas9_
T-25349-95.93	-0.673515	0.213231	0.655574	-.EQYEAMAEKNRR(9)--MLLDIKTR(6).-	sp|K1C15_SHEEP|_	sp|K1C15_SHEEP|_
T-9216-46.67	-0.674209	0.213231	0.656004	-.NSDKLIAR(4)--LKSVK(2).-	Cas9_	Cas9_
T-27158-103.33	-0.675212	0.214864	0.656625	-.NSDKLIAR(4)--KDWDPKK(6).-	Cas9_	Cas9_
T-10460-51.31	-0.682374	0.220174	0.661056	-.VVDELVKVMGR(7)--QLKR(3).-	Cas9_	Cas9_
T-9059-46.10	-0.686808	0.220174	0.663796	-.GQKNSRER(3)--EKIEK(2).-	Cas9_	Cas9_
T-21766-83.89	-0.692607	0.221326	0.667378	-.MNTKYDENDK(4)--LKRTAR(2).-	Cas9_	Cas9_
T-18559-74.44	-0.694542	0.221326	0.668572	-.GQKNSR(3)--DKQSGK(2).-	Cas9_	Cas9_
T-15838-67.29	-0.696044	0.222468	0.669498	-.LIARKKDWDPK(5)--QLKRR(3).-	Cas9_	Cas9_
T-18497-74.24	-0.696415	0.222468	0.669727	-.TYAHLFDDKVMK(9)--DKPIR(2).-	Cas9_	Cas9_
T-18379-73.95	-0.699304	0.223145	0.671508	-.ENQTTQKGQK(7)--NSDKLIAR(4).-	Cas9_	Cas9_
T-17798-72.31	-0.702	0.223145	0.673169	-.MKNYWR(2)--VEKGK(3).-	Cas9_	Cas9_
T-8975-45.76	-0.702271	0.223145	0.673336	-.VEKGK(3)--ERMKR(4).-	Cas9_	Cas9_
T-25896-97.98	-0.704916	0.224724	0.674964	-.DDSIDNKVLTRSDK(7)--GYKEVKK(6).-	Cas9_	Cas9_
T-13877-61.86	-0.706497	0.225839	0.675937	-.MKNYWR(2)--VPSKK(4).-	Cas9_	Cas9_
T-11450-54.54	-0.708152	0.225839	0.676955	-.NSRERMKR(7)--ESILPKR(6).-	Cas9_	Cas9_
T-11892-56.06	-0.709194	0.231443	0.677596	-.YDENDKLIR(6)--VEKGK(3).-	Cas9_	Cas9_
T-21393-82.71	-0.711977	0.237025	0.679306	-.GYKEVKK(6)--MKNYWR(2).-	Cas9_	Cas9_
T-23277-88.55	-0.71693	0.239215	0.682346	-.KSEETITPWNFEEVVDK(1)--SDKNRGK(3).-	Cas9_	Cas9_
T-22088-84.84	-0.717148	0.239215	0.682479	-.FKVLGNTDR(2)--AASMDKK(6).-	Cas9_	Cas9_
T-15619-66.70	-0.718985	0.239215	0.683605	-.DKQSGK(2)--ERMKR(4).-	Cas9_	Cas9_
T-11205-53.78	-0.720859	0.239215	0.684754	-.VKENFDKAR(2)--FKMK(2).-	sp|RETBP_HUMAN|_	sp|RETBP_HUMAN|_
T-9136-46.39	-0.722322	0.239215	0.685649	-.KMKNYWR(3)--GQKNSR(3).-	Cas9_	Cas9_
T-7869-41.03	-0.723082	0.239215	0.686114	-.GKSKK(4)--EKIEK(2).-	Cas9_	Cas9_
T-21125-81.93	-0.724023	0.239215	0.68669	-.GQKNSRERMK(3)--KDFQFYK(1).-	Cas9_	Cas9_
T-24274-91.84	-0.727317	0.239215	0.688704	-.YDENDKLIR(6)--KMKNYWR(3).-	Cas9_	Cas9_
T-9807-49.05	-0.730632	0.240246	0.690728	-.GAASMDKK(7)--QLKRR(3).-	Cas9_	Cas9_
T-12820-58.91	-0.732069	0.240246	0.691605	-.LEESFLVEEDKK(11)--RKNR(2).-	Cas9_	Cas9_
T-18575-74.50	-0.734681	0.240398	0.693197	-.DDSIDNKVLTRSDKNR(7)--DWDPKK(5).-	Cas9_	Cas9_
T-9165-46.50	-0.735867	0.240398	0.69392	-.GQKNSR(3)--KHER(1).-	Cas9_	Cas9_
T-7997-41.55	-0.736548	0.240398	0.694335	-.NSRERMKR(7)--QLKR(3).-	Cas9_	Cas9_
T-6705-35.78	-0.73667	0.240398	0.694408	-.VEKGKSK(5)--EDYFKK(5).-	Cas9_	Cas9_
T-12437-57.81	-0.737022	0.240398	0.694623	-.FDKFKHLK(5)--ASEDLKK(6).-	sp|MYG_HUMAN|_	sp|MYG_HUMAN|_
T-17378-71.10	-0.740081	0.240398	0.696484	-.LEESFLVEEDKKHER(12)--KDWDPK(1).-	Cas9_	Cas9_
T-17904-72.65	-0.740143	0.240398	0.696521	-.VLSAYNKHR(7)--KFDNLTK(1).-	Cas9_	Cas9_
T-18713-74.89	-0.744063	0.240398	0.698902	-.LVDSTDKADLR(7)--EKIEK(2).-	Cas9_	Cas9_
T-12554-58.18	-0.7505	0.243393	0.702802	-.VKYVTEGMR(2)--GAASMDKK(7).-	Cas9_	Cas9_
T-15450-66.23	-0.751038	0.243393	0.703127	-.VLTRSDKNR(7)--DLIIKLPK(5).-	Cas9_	Cas9_
T-10341-50.88	-0.751768	0.243393	0.703569	-.GAASMDKK(7)--YTRRKNR(5).-	Cas9_	Cas9_
T-20566-80.12	-0.75196	0.243393	0.703685	-.GQKNSRER(3)--DNREKIEK(5).-	Cas9_	Cas9_
T-19987-78.47	-0.752021	0.243393	0.703721	-.ERMKRIEEGIK(4)--SDKNRGK(3).-	Cas9_	Cas9_
T-14348-63.04	-0.753108	0.243393	0.704378	-.ENQTTQKGQK(7)--SDKNRGK(3).-	Cas9_	Cas9_
T-22539-86.19	-0.754764	0.243443	0.705378	-.KTEVQTGGFSK(1)--KVTVKQLK(5).-	Cas9_	Cas9_
T-20209-79.20	-0.754878	0.243443	0.705447	-.GKSDNVPSEEVVK(2)--KMIAKSEQEIGK(5).-	Cas9_	Cas9_
T-18744-75.00	-0.754998	0.243443	0.705519	-.KDWDPKK(6)--EDYFKK(5).-	Cas9_	Cas9_
T-12976-59.37	-0.756588	0.243443	0.706478	-.KQYR(1)--KQYR(1).-	Cas9_	Cas9_
T-17236-70.71	-0.760282	0.247281	0.708703	-.ENFDKARFSGTWYAMAK(5)--ENFDKAR(5).-	sp|RETBP_HUMAN|_	sp|RETBP_HUMAN|_
T-16600-69.16	-0.760844	0.247281	0.709041	-.GKSDNVPSEEVVK(2)--NSDKLIAR(4).-	Cas9_	Cas9_
T-11033-53.33	-0.763884	0.247281	0.710868	-.VEKGK(3)--KHER(1).-	Cas9_	Cas9_
T-18983-75.64	-0.766058	0.247281	0.712172	-.KKDWDPKK(2)--VMKQLKR(6).-	Cas9_	Cas9_
T-20180-79.12	-0.771177	0.247767	0.715236	-.GKSDNVPSEEVVK(2)--KPAFLSGEQKK(1).-	Cas9_	Cas9_
T-10044-49.89	-0.772539	0.247767	0.716049	-.ENQTTQKGQK(7)--KKLVDSTDK(2).-	Cas9_	Cas9_
T-15518-66.42	-0.774245	0.247767	0.717067	-.KKLVDSTDK(1)--SKLVSDFR(2).-	Cas9_	Cas9_
T-18845-75.24	-0.776616	0.25294	0.71848	-.FDNLTKAER(6)--AGFIKR(5).-	Cas9_	Cas9_
T-25141-95.23	-0.783992	0.255738	0.722858	-.GKSDNVPSEEVVK(2)--MTNFDKNLPNEK(6).-	Cas9_	Cas9_
T-19800-77.93	-0.784505	0.255738	0.723161	-.MTNFDKNLPNEK(6)--DKQSGK(2).-	Cas9_	Cas9_
T-16749-69.51	-0.784873	0.256172	0.72338	-.KQYRSTK(1)--LKRTAR(2).-	Cas9_	Cas9_
T-11587-55.05	-0.785252	0.256172	0.723604	-.GAASMDKK(7)--ERMKR(4).-	Cas9_	Cas9_
T-21573-83.27	-0.785381	0.256172	0.72368	-.KRMLASAGELQK(1)--ERMKR(4).-	Cas9_	Cas9_
T-13348-60.42	-0.788734	0.257499	0.72566	-.HSIKK(4)--HSIKK(4).-	Cas9_	Cas9_
T-18334-73.84	-0.791113	0.257499	0.727061	-.DYSPYFKTTDELRDK(7)--KNHEEEMK(1).-	sp|K1C15_SHEEP|_	sp|K1C15_SHEEP|_
T-7953-41.34	-0.79358	0.257499	0.728511	-.LSKSRR(3)--EKIEK(2).-	Cas9_	Cas9_
T-15913-67.47	-0.799533	0.257499	0.731999	-.GYKEVKK(6)--AASMDKK(6).-	Cas9_	Cas9_
T-14232-62.77	-0.799716	0.257499	0.732105	-.VLSAYNKHR(7)--KHER(1).-	Cas9_	Cas9_
T-14974-64.80	-0.801925	0.258866	0.733394	-.LKTYAHLFDDK(2)--VPSKK(4).-	Cas9_	Cas9_
T-23290-88.60	-0.802589	0.259275	0.733781	-.ITKVFGDEAS(3)--ITKVFGDEAS(3).-	sp|SRPP_HEVBR|_	sp|SRPP_HEVBR|_
T-24409-92.38	-0.805478	0.259275	0.735461	-.FDNLTKAER(6)--DKQSGK(2).-	Cas9_	Cas9_
T-17097-70.37	-0.806221	0.259275	0.735893	-.KDFQFYKVR(7)--DKPIR(2).-	Cas9_	Cas9_
T-12330-57.51	-0.809005	0.261892	0.737507	-.GAASMDKK(7)--DLIIKLPK(5).-	Cas9_	Cas9_
T-11017-53.28	-0.81221	0.261892	0.739359	-.VKENFDKAR(7)--FKMK(2).-	sp|RETBP_HUMAN|_	sp|RETBP_HUMAN|_
T-23626-89.62	-0.813438	0.261892	0.740067	-.KDFQFYKVR(7)--KQYR(1).-	Cas9_	Cas9_
T-12951-59.31	-0.815422	0.261892	0.741209	-.FKVLGNTDR(2)--DKQSGK(2).-	Cas9_	Cas9_
T-18684-74.81	-0.815543	0.261892	0.741278	-.LKTYAHLFDDKVMKQLK(2)--DWDPKK(5).-	Cas9_	Cas9_
T-15757-67.04	-0.817112	0.261892	0.74218	-.LEESFLVEEDKK(11)--EVKK(3).-	Cas9_	Cas9_
T-20967-81.41	-0.825644	0.266843	0.747052	-.ENQTTQKGQK(7)--DLIIKLPK(5).-	Cas9_	Cas9_
T-26672-101.44	-0.828409	0.267557	0.748621	-.NSRERMKR(7)--KDWDPKK(6).-	Cas9_	Cas9_
T-26929-102.44	-0.829535	0.267557	0.749258	-.TILDFLKSDGFANR(7)--NSDKLIAR(4).-	Cas9_	Cas9_
T-16298-68.36	-0.830835	0.267557	0.749993	-.LKTYAHLFDDK(2)--ERMKR(4).-	Cas9_	Cas9_
T-10545-51.63	-0.832368	0.267557	0.750857	-.YDENDKLIR(6)--DWDPKK(5).-	Cas9_	Cas9_
T-10014-49.80	-0.832488	0.267557	0.750925	-.AASMDKK(6)--IIKDK(3).-	Cas9_	Cas9_
T-23110-88.01	-0.836075	0.267557	0.752942	-.KFDNLTKAER(7)--ENQTTQKGQK(7).-	Cas9_	Cas9_
T-22378-85.74	-0.83742	0.267908	0.753695	-.ENQTTQKGQKNSRER(10)--KQYRSTK(1).-	Cas9_	Cas9_
T-26903-102.35	-0.83791	0.267908	0.753969	-.TILDFLKSDGFANR(7)--KDFQFYK(1).-	Cas9_	Cas9_
T-21501-83.03	-0.839046	0.267908	0.754605	-.LKGSPEDNEQK(2)--ENQTTQKGQK(7).-	Cas9_	Cas9_
T-13739-61.50	-0.841402	0.269208	0.755919	-.QLKEDYFKK(8)--SDKNR(3).-	Cas9_	Cas9_
T-16605-69.18	-0.845057	0.271315	0.757949	-.MNTKYDENDK(4)--APLSASMIKR(9).-	Cas9_	Cas9_
T-12263-57.31	-0.845411	0.271315	0.758145	-.MNTKYDENDKLIR(4)--RKNR(2).-	Cas9_	Cas9_
T-16898-69.85	-0.846348	0.271315	0.758663	-.KKLVDSTDK(2)--KFDNLTK(1).-	Cas9_	Cas9_
T-13142-59.82	-0.848324	0.271642	0.759754	-.EDYFKK(5)--EKIEK(2).-	Cas9_	Cas9_
T-26039-98.62	-0.850025	0.271642	0.76069	-.TYAHLFDDKVMK(9)--QEDFYPFLKDNR(9).-	Cas9_	Cas9_
T-14367-63.08	-0.851355	0.271642	0.761421	-.LVDSTDKADLR(7)--ERMKR(4).-	Cas9_	Cas9_
T-18444-74.11	-0.856109	0.274674	0.764021	-.ERMKRIEEGIK(4)--MNTKYDENDK(4).-	Cas9_	Cas9_
T-21870-84.16	-0.861341	0.277696	0.766859	-.FKVLGNTDR(2)--GAASMDKK(7).-	Cas9_	Cas9_
T-17856-72.49	-0.863665	0.280707	0.768111	-.DDSIDNKVLTRSDK(7)--RKNR(2).-	Cas9_	Cas9_
T-12817-58.90	-0.865927	0.283213	0.769326	-.KDFQFYKVR(1)--AGFIKR(5).-	Cas9_	Cas9_
T-11230-53.85	-0.866044	0.283213	0.769389	-.SEQEIGKATAK(7)--DKPIR(2).-	Cas9_	Cas9_
T-14158-62.60	-0.869909	0.283732	0.771452	-.AASMDKK(6)--QLKRR(3).-	Cas9_	Cas9_
T-25135-95.21	-0.8716	0.283732	0.772351	-.LVDSTDKADLR(7)--ESILPKR(6).-	Cas9_	Cas9_
T-23500-89.21	-0.872712	0.283732	0.77294	-.AIVDLLFKTNRK(8)--DKPIR(2).-	Cas9_	Cas9_
T-23091-87.94	-0.873228	0.283732	0.773213	-.DDSIDNKVLTR(7)--KLVDSTDK(1).-	Cas9_	Cas9_
T-22544-86.21	-0.876021	0.283732	0.774686	-.YDENDKLIR(6)--SDKNR(3).-	Cas9_	Cas9_
T-18738-74.97	-0.876684	0.283732	0.775035	-.GKSDNVPSEEVVKK(13)--KDWDPKK(6).-	Cas9_	Cas9_
T-21589-83.32	-0.879384	0.286925	0.77645	-.MDGTEELLVKLNR(10)--VPSKK(4).-	Cas9_	Cas9_
T-23020-87.72	-0.880648	0.286925	0.77711	-.ENQTTQKGQKNSR(7)--VTVKQLK(4).-	Cas9_	Cas9_
T-13011-59.47	-0.881207	0.286925	0.777401	-.DNREKIEK(5)--SDKNRGK(3).-	Cas9_	Cas9_
T-12684-58.55	-0.882653	0.286925	0.778153	-.VLSAYNKHR(7)--QLKRRR(3).-	Cas9_	Cas9_
T-17106-70.39	-0.885253	0.291065	0.7795	-.VKYVTEGMR(2)--KDFQFYK(1).-	Cas9_	Cas9_
T-8375-43.24	-0.885562	0.291065	0.77966	-.GQKNSRER(3)--DKQSGK(2).-	Cas9_	Cas9_
T-24087-91.18	-0.890406	0.291987	0.782149	-.MTNFDKNLPNEK(6)--GAASMDKK(7).-	Cas9_	Cas9_
T-19641-77.48	-0.892064	0.291987	0.782995	-.VEKGKSK(5)--AASMDKK(6).-	Cas9_	Cas9_
T-16763-69.54	-0.892088	0.291987	0.783007	-.KKDWDPKK(7)--SKKLK(2).-	Cas9_	Cas9_
T-21964-84.44	-0.893749	0.291987	0.783851	-.MKYWGVASFLQK(2)--ENFDKAR(5).-	sp|RETBP_HUMAN|_	sp|RETBP_HUMAN|_
T-18657-74.73	-0.894043	0.291987	0.784	-.RQEDFYPFLKDNR(10)--ERMKR(4).-	Cas9_	Cas9_
T-9975-49.68	-0.897224	0.296561	0.785608	-.QQLPEKYK(6)--KYPK(1).-	Cas9_	Cas9_
T-7850-40.97	-0.899103	0.30112	0.786552	-.KMKNYWR(1)--EVKK(3).-	Cas9_	Cas9_
T-11744-55.57	-0.904366	0.303469	0.789175	-.LKRTARR(2)--EDYFKK(5).-	Cas9_	Cas9_
T-20181-79.12	-0.904942	0.303469	0.78946	-.LVDSTDKADLR(7)--GAASMDKK(7).-	Cas9_	Cas9_
T-19427-76.86	-0.907259	0.307478	0.790603	-.LKGSPEDNEQK(2)--LSKSRR(3).-	Cas9_	Cas9_
T-15504-66.38	-0.909976	0.307478	0.791935	-.ERMKRIEEGIK(4)--DKQSGK(2).-	Cas9_	Cas9_
T-8775-44.91	-0.911103	0.308636	0.792485	-.VLSAYNKHR(7)--GQKNSR(3).-	Cas9_	Cas9_
T-19912-78.24	-0.912741	0.30979	0.793281	-.KPAFLSGEQKK(10)--MNTKYDENDK(4).-	Cas9_	Cas9_
T-12678-58.54	-0.917233	0.312087	0.795449	-.VMKQLKR(6)--MKNYWR(2).-	Cas9_	Cas9_
T-12278-57.37	-0.918298	0.312087	0.795959	-.KDFQFYKVR(7)--VEKGKSK(3).-	Cas9_	Cas9_
T-14052-62.30	-0.919011	0.31323	0.7963	-.GSPEDNEQKQLFVEQHK(9)--EKIEK(2).-	Cas9_	Cas9_
T-16803-69.62	-0.922752	0.317685	0.798077	-.NSDKLIARK(4)--HSIKK(4).-	Cas9_	Cas9_
T-23239-88.43	-0.931847	0.328749	0.802323	-.ENFDKAR(5)--ENFDKAR(5).-	sp|RETBP_HUMAN|_	sp|RETBP_HUMAN|_
T-18830-75.21	-0.935855	0.328794	0.80416	-.YTRRKNR(5)--KFDNLTK(1).-	Cas9_	Cas9_
T-16712-69.43	-0.936699	0.328794	0.804544	-.GKSDNVPSEEVVKK(13)--FDNLTKAER(6).-	Cas9_	Cas9_
T-20599-80.21	-0.939137	0.328794	0.805648	-.DDSIDNKVLTRSDK(7)--MKNYWR(2).-	Cas9_	Cas9_
T-15073-65.10	-0.940583	0.328794	0.806299	-.DFQFYKVR(6)--AASMDKK(6).-	Cas9_	Cas9_
T-15373-66.02	-0.940778	0.328794	0.806387	-.RQEDFYPFLKDNR(10)--GQKNSR(3).-	Cas9_	Cas9_
T-20022-78.58	-0.94368	0.328794	0.807684	-.LVSDFRKDFQFYK(7)--MKNYWR(2).-	Cas9_	Cas9_
T-16597-69.15	-0.949499	0.339712	0.81025	-.HRDKPIR(4)--KYPK(1).-	Cas9_	Cas9_
T-16365-68.55	-0.953757	0.340755	0.812099	-.YDENDKLIR(6)--FKVLGNTDR(2).-	Cas9_	Cas9_
T-8894-45.43	-0.956441	0.340755	0.813251	-.MIAKSEQEIGK(4)--EDYFKK(5).-	Cas9_	Cas9_
T-23506-89.23	-0.956872	0.340755	0.813435	-.KKDWDPKK(7)--EDYFKK(5).-	Cas9_	Cas9_
T-11099-53.50	-0.957749	0.340755	0.813809	-.AIVDLLFKTNR(8)--SDKNR(3).-	Cas9_	Cas9_
T-14561-63.63	-0.958888	0.341825	0.814293	-.FKVLGNTDR(2)--GQKNSRER(3).-	Cas9_	Cas9_
T-14164-62.61	-0.961367	0.343904	0.815339	-.KFDNLTK(1)--LSKSR(3).-	Cas9_	Cas9_
T-20970-81.42	-0.963531	0.343904	0.816245	-.ENQTTQKGQKNSR(10)--SDKNRGK(3).-	Cas9_	Cas9_
T-20112-78.85	-0.964548	0.343904	0.816669	-.TEVQTGGFSKESILPK(10)--KDWDPKK(1).-	Cas9_	Cas9_
T-15470-66.29	-0.964708	0.343904	0.816736	-.DWDPKK(5)--DWDPKK(5).-	Cas9_	Cas9_
T-22467-85.99	-0.966934	0.343904	0.817658	-.GQKNSRER(3)--KDWDPK(1).-	Cas9_	Cas9_
T-20609-80.23	-0.969448	0.344959	0.81869	-.YKEIFFDQSK(2)--RKNR(2).-	Cas9_	Cas9_
T-18492-74.23	-0.979012	0.350826	0.822534	-.RQEDFYPFLKDNREK(10)--DKQSGK(2).-	Cas9_	Cas9_
T-24554-92.95	-0.982031	0.351866	0.823719	-.RMLASAGELQKGNELALPSK(11)--ENQTTQKGQKNSRER(10).-	Cas9_	Cas9_
T-21825-84.04	-0.988114	0.352903	0.826067	-.MNTKYDENDKLIR(4)--EDYFKK(5).-	Cas9_	Cas9_
T-18975-75.61	-0.989789	0.353372	0.826704	-.SEQEIGKATAK(7)--KQYRSTK(1).-	Cas9_	Cas9_
T-11392-54.34	-0.990047	0.353372	0.826801	-.FKVLGNTDR(2)--KKDWDPKK(7).-	Cas9_	Cas9_
T-14435-63.28	-0.99887	0.359179	0.830082	-.GAASMDKK(7)--GYKEVKK(6).-	Cas9_	Cas9_
T-23541-89.35	-1.00183	0.361652	0.831158	-.NSDKLIAR(4)--DLIIKLPK(5).-	Cas9_	Cas9_
T-17625-71.80	-1.00307	0.361652	0.831603	-.QLKEDYFKK(3)--NSRERMKR(7).-	Cas9_	Cas9_
T-11669-55.34-2	-1.00351	0.361652	0.831759	-.SDNVPSEEVVKKMK(12)--KDFQFYK(1).-	Cas9_	Cas9_
T-20597-80.21	-1.00543	0.361652	0.832446	-.MNTKYDENDK(4)--KKLVDSTDK(1).-	Cas9_	Cas9_
T-16209-68.16	-1.00759	0.368398	0.833209	-.MNTKYDENDK(4)--LKSVK(2).-	Cas9_	Cas9_
T-18661-74.74	-1.00787	0.368398	0.833309	-.KKLVDSTDK(2)--KQYR(1).-	Cas9_	Cas9_
T-12172-57.02	-1.00822	0.369393	0.833432	-.KKDWDPK(2)--GKSKK(2).-	Cas9_	Cas9_
T-15536-66.48	-1.01199	0.371373	0.834742	-.KTEVQTGGFSK(1)--KDWDPK(1).-	Cas9_	Cas9_
T-15553-66.52	-1.01301	0.371373	0.835096	-.VITLKSK(5)--ESILPKR(6).-	Cas9_	Cas9_
T-20803-80.83	-1.01334	0.372358	0.835208	-.KKDWDPKK(7)--VMKQLKR(6).-	Cas9_	Cas9_
T-18160-73.39	-1.01371	0.372757	0.835333	-.GGLSELDKAGFIKR(8)--SEQEIGKATAK(7).-	Cas9_	Cas9_
T-22795-87.00	-1.01427	0.372757	0.835526	-.DDSIDNKVLTR(7)--GAASMDKK(7).-	Cas9_	Cas9_
T-23104-87.99	-1.0171	0.374128	0.836487	-.SEQEIGKATAK(7)--KMKNYWR(3).-	Cas9_	Cas9_
T-14575-63.66	-1.01837	0.374128	0.836913	-.VLSAYNKHR(7)--KDWDPKK(6).-	Cas9_	Cas9_
T-17834-72.42	-1.01892	0.374128	0.837098	-.SDKNRGK(3)--MKNYWR(2).-	Cas9_	Cas9_
T-13402-60.57	-1.0206	0.378205	0.837657	-.EVKKDLIIK(4)--RKNR(2).-	Cas9_	Cas9_
T-20379-79.66	-1.02283	0.379169	0.838394	-.ENQTTQKGQK(7)--KYPK(1).-	Cas9_	Cas9_
T-17612-71.76	-1.025	0.380131	0.839104	-.SEQEIGKATAK(7)--YDENDKLIR(6).-	Cas9_	Cas9_
T-13206-59.99	-1.03332	0.386673	0.841756	-.ERMKRIEEGIK(4)--VEKGK(3).-	Cas9_	Cas9_
T-26665-101.42	-1.03927	0.386673	0.843586	-.FDNLTKAER(6)--DKPIR(2).-	Cas9_	Cas9_
T-13191-59.96-2	-1.04017	0.38856	0.843858	-.MNTKYDENDK(4)--LSKSRR(3).-	Cas9_	Cas9_
T-24189-91.53	-1.04069	0.38856	0.844015	-.LESEFVYGDYKVYDVRKMIAK(11)--KMIAKSEQEIGK(5).-	Cas9_	Cas9_
T-13697-61.42	-1.04367	0.3895	0.844905	-.VITLKSK(5)--DKQSGK(2).-	Cas9_	Cas9_
T-18247-73.61	-1.0499	0.39197	0.846723	-.VMKQLKRR(3)--LKRTAR(2).-	Cas9_	Cas9_
T-29891-117.14	-1.05307	0.394432	0.847624	-.KDFQFYK(1)--DKQSGK(2).-	Cas9_	Cas9_
T-10928-53.05	-1.05379	0.395358	0.84783	-.ENQTTQKGQKNSR(10)--AGFIKR(5).-	Cas9_	Cas9_
T-21937-84.35	-1.05618	0.395742	0.848494	-.GAASMDKK(7)--QLKRRR(3).-	Cas9_	Cas9_
T-21079-81.76	-1.05665	0.395742	0.848627	-.KMIAKSEQEIGK(5)--FDNLTKAER(6).-	Cas9_	Cas9_
T-16036-67.74	-1.05666	0.395742	0.84863	-.VMKQLK(3)--ERMKR(4).-	Cas9_	Cas9_
T-19380-76.71	-1.06031	0.395742	0.849627	-.EMIEERLKTYAHLFDDK(8)--KDLIIK(1).-	Cas9_	Cas9_
T-8507-43.76	-1.06588	0.395742	0.851115	-.HRDKPIR(4)--DWDPKK(5).-	Cas9_	Cas9_
T-14637-63.82	-1.06597	0.395742	0.851138	-.KLVDSTDK(1)--DFQFYKVR(6).-	Cas9_	Cas9_
T-10977-53.17	-1.06678	0.395742	0.85135	-.KKDWDPKK(7)--VEKGKSK(5).-	Cas9_	Cas9_
T-14757-64.16	-1.06757	0.395742	0.851556	-.GAASMDKK(7)--KQYRSTK(1).-	Cas9_	Cas9_
T-20465-79.87	-1.06936	0.395742	0.85202	-.APLSASMIKR(9)--GAASMDKK(7).-	Cas9_	Cas9_
T-23909-90.57	-1.07158	0.395742	0.852587	-.VLSAYNKHR(7)--FKVLGNTDR(2).-	Cas9_	Cas9_
T-19730-77.73	-1.07184	0.395742	0.852653	-.YDENDKLIR(6)--NSDKLIARK(4).-	Cas9_	Cas9_
T-14145-62.57	-1.07235	0.395742	0.852783	-.KIECFDSVEISGVEDR(1)--GKSKKLK(4).-	Cas9_	Cas9_
T-23802-90.18	-1.07832	0.401146	0.854267	-.TILDFLKSDGFANR(7)--KHER(1).-	Cas9_	Cas9_
T-20270-79.37	-1.08158	0.402042	0.855054	-.SDNVPSEEVVKKMK(11)--KLINGIRDK(1).-	Cas9_	Cas9_
T-17914-72.69	-1.08449	0.402335	0.855744	-.KPAFLSGEQK(1)--ERMKR(4).-	Cas9_	Cas9_
T-13221-60.02-2	-1.086	0.402335	0.856098	-.TYAHLFDDKVMK(9)--DNREKIEK(5).-	Cas9_	Cas9_
T-21079-81.76-2	-1.09443	0.40709	0.858005	-.KMIAKSEQEIGK(1)--FDNLTKAER(6).-	Cas9_	Cas9_
T-24688-93.42	-1.09484	0.40709	0.858096	-.FKVLGNTDRHSIK(2)--KFDNLTKAER(7).-	Cas9_	Cas9_
T-24874-94.14	-1.10104	0.407971	0.859428	-.SSFEKNPIDFLEAK(5)--GQKNSR(3).-	Cas9_	Cas9_
T-14310-62.94	-1.1029	0.408849	0.859817	-.FDNLTKAER(6)--EDLLRKQR(6).-	Cas9_	Cas9_
T-10852-52.79	-1.1052	0.411206	0.860291	-.KLVDSTDKADLR(1)--ERMKR(4).-	Cas9_	Cas9_
T-25860-97.84	-1.10632	0.412077	0.860518	-.TYAHLFDDKVMK(9)--SDKNRGK(3).-	Cas9_	Cas9_
T-18305-73.77	-1.10893	0.412337	0.861042	-.VEKGKSKK(7)--KMKNYWR(3).-	Cas9_	Cas9_
T-25651-96.99	-1.10922	0.412337	0.8611	-.ENQTTQKGQKNSR(10)--KHER(1).-	Cas9_	Cas9_
T-14735-64.10	-1.11779	0.413457	0.862749	-.FDNLTKAER(6)--QQLPEKYK(6).-	Cas9_	Cas9_
T-16376-68.58	-1.12027	0.413457	0.863205	-.QQLPEKYK(6)--QLKRRR(3).-	Cas9_	Cas9_
T-20830-80.91	-1.12095	0.413457	0.863329	-.GGLSELDKAGFIK(8)--VMKQLK(3).-	Cas9_	Cas9_
T-25955-98.24	-1.12352	0.415175	0.863791	-.LIARKKDWDPK(6)--KKLVDSTDK(2).-	Cas9_	Cas9_
T-13536-60.95	-1.12396	0.415175	0.86387	-.KGILQTVK(1)--VPSKK(4).-	Cas9_	Cas9_
T-16965-70.02	-1.12762	0.415669	0.86451	-.HKPENIVIEMAR(2)--KHER(1).-	Cas9_	Cas9_
T-18445-74.11	-1.1283	0.415669	0.864627	-.KLVDSTDKADLR(1)--LKGSPEDNEQK(2).-	Cas9_	Cas9_
T-21288-82.44	-1.12886	0.415669	0.864723	-.EVKVITLKSK(8)--HSIKK(4).-	Cas9_	Cas9_
T-25187-95.36	-1.12932	0.415669	0.864801	-.MTNFDKNLPNEK(6)--KHER(1).-	Cas9_	Cas9_
T-19679-77.59	-1.13263	0.415913	0.865356	-.MKRIEEGIK(2)--AASMDKK(6).-	Cas9_	Cas9_
T-13109-59.75	-1.13328	0.415913	0.865463	-.QQLPEKYK(6)--GQKNSRER(3).-	Cas9_	Cas9_
T-25559-96.69	-1.13872	0.418209	0.866336	-.KFKVLGNTDR(1)--GQKNSRER(3).-	Cas9_	Cas9_
T-26861-102.20	-1.14276	0.419285	0.866959	-.LKGSPEDNEQK(2)--GAASMDKK(7).-	Cas9_	Cas9_
T-10113-50.14	-1.14563	0.419285	0.867387	-.MIAKSEQEIGKATAK(4)--DKQSGK(2).-	Cas9_	Cas9_
T-19113-76.01	-1.146	0.419285	0.867442	-.GKSDNVPSEEVVK(2)--TYAHLFDDKVMK(9).-	Cas9_	Cas9_
T-23161-88.17	-1.14641	0.419748	0.867501	-.VLTRSDKNRGK(7)--FDNLTKAER(6).-	Cas9_	Cas9_
T-12894-59.13	-1.15248	0.419748	0.868364	-.EDLLRKQR(6)--AGFIKR(5).-	Cas9_	Cas9_
T-23669-89.74-2	-1.15855	0.419748	0.869176	-.GYKEVKKDLIIK(7)--KQYR(1).-	Cas9_	Cas9_
T-13297-60.26	-1.15918	0.419748	0.869257	-.VVDELVKVMGR(7)--QLKRR(3).-	Cas9_	Cas9_
T-27287-103.92	-1.16242	0.419836	0.869668	-.MLASAGELQKGNELALPSK(10)--NSRERMKR(7).-	Cas9_	Cas9_
T-13908-61.93	-1.16501	0.419836	0.869986	-.YPTIYHLRKK(9)--LIARKK(5).-	Cas9_	Cas9_
T-13015-59.48	-1.16715	0.419836	0.870242	-.DNREKIEK(5)--KMKNYWR(3).-	Cas9_	Cas9_
T-14273-62.85	-1.16898	0.419836	0.870456	-.FKVLGNTDR(2)--KFDNLTK(1).-	Cas9_	Cas9_
T-11572-55.00	-1.17052	0.419836	0.870633	-.MNTKYDENDKLIR(10)--RKNR(2).-	Cas9_	Cas9_
T-18147-73.36	-1.17129	0.419836	0.87072	-.MKRIEEGIK(2)--QLKRR(3).-	Cas9_	Cas9_
T-12695-58.57	-1.17181	0.419836	0.870778	-.VLTRSDKNR(7)--QLKRRR(3).-	Cas9_	Cas9_
T-15844-67.30	-1.17275	0.420063	0.870883	-.NSDKLIARK(4)--ESILPKR(6).-	Cas9_	Cas9_
T-21653-83.54	-1.17287	0.420063	0.870896	-.TNRKVTVK(4)--QLKRRR(3).-	Cas9_	Cas9_
T-21887-84.21	-1.17553	0.420883	0.871187	-.YVTEGMRKPAFLSGEQK(8)--MKNYWR(2).-	Cas9_	Cas9_
T-16480-68.81	-1.18583	0.422517	0.87222	-.KTEVQTGGFSK(1)--DKQSGK(2).-	Cas9_	Cas9_
T-21381-82.69	-1.1875	0.422517	0.872374	-.LVSDFRKDFQFYK(7)--DKQSGK(2).-	Cas9_	Cas9_
T-13710-61.45	-1.19408	0.428964	0.872947	-.FKVLGNTDR(2)--NSDKLIAR(4).-	Cas9_	Cas9_
T-18857-75.27	-1.19689	0.429354	0.873175	-.YDENDKLIR(6)--DKQSGK(2).-	Cas9_	Cas9_
T-20336-79.55	-1.19761	0.429354	0.873231	-.MIAKSEQEIGK(4)--QLKR(3).-	Cas9_	Cas9_
T-12903-59.16	-1.19775	0.429354	0.873243	-.ESILPKR(6)--DKQSGK(2).-	Cas9_	Cas9_
T-22602-86.41	-1.20402	0.429354	0.873707	-.VVDELVKVMGR(7)--KFDNLTK(1).-	Cas9_	Cas9_
T-22221-85.20	-1.20648	0.429354	0.873875	-.KDFQFYKVR(7)--HSIKK(4).-	Cas9_	Cas9_
T-14773-64.21	-1.21303	0.429354	0.874287	-.YTRRKNR(5)--KDWDPKK(1).-	Cas9_	Cas9_
T-23127-88.06	-1.21793	0.429354	0.874559	-.TEVQTGGFSKESILPK(10)--DKQSGK(2).-	Cas9_	Cas9_
T-13099-59.72	-1.22011	0.429354	0.874671	-.KKDWDPKK(7)--KQYRSTK(1).-	Cas9_	Cas9_
T-23669-89.74	-1.22025	0.429354	0.874677	-.GYKEVKKDLIIK(6)--KQYR(1).-	Cas9_	Cas9_
T-24724-93.55	-1.22149	0.429354	0.874738	-.SSFEKNPIDFLEAKGYKEVK(5)--MIAKSEQEIGK(4).-	Cas9_	Cas9_
T-22999-87.66	-1.22171	0.429354	0.874748	-.VNTEITKAPLSASMIK(7)--DKQSGK(2).-	Cas9_	Cas9_
T-21105-81.86	-1.22554	0.430933	0.874923	-.KFKVLGNTDR(3)--SDKNRGK(3).-	Cas9_	Cas9_
T-18737-74.97	-1.22675	0.430933	0.874974	-.KTEVQTGGFSK(1)--FDNLTKAER(6).-	Cas9_	Cas9_
T-12578-58.25	-1.22794	0.433882	0.875022	-.DDSIDNKVLTR(7)--KDWDPKK(6).-	Cas9_	Cas9_
T-22218-85.19	-1.23323	0.433882	0.875217	-.SKLVSDFR(2)--KMKNYWR(3).-	Cas9_	Cas9_
T-22137-84.97	-1.23452	0.434064	0.87526	-.FDNLTKAER(6)--GYKEVKK(6).-	Cas9_	Cas9_
T-26473-100.54	-1.23595	0.434064	0.875304	-.LEESFLVEEDKK(11)--KHER(1).-	Cas9_	Cas9_
T-21470-82.94	-1.24793	0.437588	0.87558	-.NLPNEKVLPK(6)--GQKNSR(3).-	Cas9_	Cas9_
T-10906-52.98	-1.24935	0.441103	0.875601	-.LVDSTDKADLR(7)--VMKQLKR(6).-	Cas9_	Cas9_
T-14626-63.79	-1.25284	0.441264	0.875643	-.LVDSTDKADLR(7)--GQKNSRER(3).-	Cas9_	Cas9_
T-25706-97.20	-1.2529	0.441264	0.875644	-.KFKVLGNTDR(3)--GQKNSRER(3).-	Cas9_	Cas9_
T-10134-50.20-2	-1.25499	0.443394	0.875662	-.EVKVITLKSK(8)--SDKNR(3).-	Cas9_	Cas9_
T-16997-70.09	-1.25744	0.444153	0.875677	-.KTEVQTGGFSK(1)--VEKGKSK(3).-	Cas9_	Cas9_
T-21760-83.88	-1.26085	0.446273	0.875685	-.GKSDNVPSEEVVKKMK(13)--FDNLTKAER(6).-	Cas9_	Cas9_
T-20718-80.58	-1.27197	0.450495	0.875685	-.DKQSGKTILDFLK(2)--KDWDPK(1).-	Cas9_	Cas9_
T-21192-82.14	-1.27387	0.450495	0.875685	-.VLTRSDKNRGK(7)--KHER(1).-	Cas9_	Cas9_
T-20750-80.67	-1.27958	0.452243	0.875685	-.FKVLGNTDR(2)--DLIIKLPK(5).-	Cas9_	Cas9_
T-20892-81.13	-1.28011	0.452243	0.875685	-.VEKGKSKK(3)--SKLVSDFR(2).-	Cas9_	Cas9_
T-14496-63.46	-1.28053	0.452243	0.875685	-.DYSPYFKTTDELR(7)--VVSSRKR(6).-	sp|K1C15_SHEEP|_	sp|K1C15_SHEEP|_
T-14821-64.36-2	-1.28286	0.452243	0.875685	-.KLVDSTDKADLR(8)--KQYR(1).-	Cas9_	Cas9_
T-16046-67.77	-1.28424	0.452243	0.875685	-.MKRIEEGIK(2)--MKNYWR(2).-	Cas9_	Cas9_
T-17986-72.93	-1.29029	0.452243	0.875685	-.YKEIFFDQSK(2)--YDENDKLIR(6).-	Cas9_	Cas9_
T-7887-41.08	-1.29342	0.452371	0.875685	-.KKDWDPK(2)--LKSVK(2).-	Cas9_	Cas9_
T-14700-64.01	-1.29367	0.452371	0.875685	-.NSRERMKR(7)--AASMDKK(6).-	Cas9_	Cas9_
T-11454-54.55	-1.29939	0.4553	0.875685	-.DFQFYKVR(6)--MKNYWR(2).-	Cas9_	Cas9_
T-23095-87.95	-1.30385	0.4553	0.875685	-.SDNVPSEEVVKKMK(12)--MKNYWR(2).-	Cas9_	Cas9_
T-20938-81.29	-1.30508	0.4553	0.875685	-.QLLNAKLITQR(6)--KYPK(1).-	Cas9_	Cas9_
T-18392-73.98	-1.30613	0.4553	0.875685	-.VLSAYNKHR(7)--GYKEVK(3).-	Cas9_	Cas9_
T-23582-89.49	-1.3121	0.460032	0.875685	-.VMKQLKR(3)--VMKQLKR(6).-	Cas9_	Cas9_
T-20522-80.00	-1.3136	0.462086	0.875685	-.VKYVTEGMR(2)--QLKEDYFKK(3).-	Cas9_	Cas9_
T-14049-62.29	-1.31825	0.462187	0.875685	-.NLPNEKVLPK(6)--KHER(1).-	Cas9_	Cas9_
T-15430-66.17	-1.31888	0.462187	0.875685	-.SEQEIGKATAK(7)--ENQTTQKGQK(7).-	Cas9_	Cas9_
T-14020-62.23	-1.33369	0.463709	0.875685	-.KDFQFYK(1)--LKRTAR(2).-	Cas9_	Cas9_
T-13217-60.02	-1.34091	0.463709	0.875685	-.TYAHLFDDKVMK(9)--KKDWDPKK(2).-	Cas9_	Cas9_
T-21257-82.34	-1.34503	0.463709	0.875685	-.KSEETITPWNFEEVVDK(1)--QQLPEKYK(6).-	Cas9_	Cas9_
T-25553-96.67	-1.34643	0.463709	0.875685	-.KDFQFYKVR(7)--KDWDPKK(1).-	Cas9_	Cas9_
T-18469-74.17	-1.34819	0.465739	0.875685	-.KMKNYWR(1)--ESILPKR(6).-	Cas9_	Cas9_
T-21746-83.84	-1.34924	0.466444	0.875685	-.VYDVRKMIAK(6)--VITLKSK(5).-	Cas9_	Cas9_
T-19547-77.23	-1.35164	0.467848	0.875685	-.LEESFLVEEDKK(11)--DKQSGK(2).-	Cas9_	Cas9_
T-16520-68.94	-1.35981	0.467848	0.875685	-.VLSAYNKHR(7)--GQKNSRER(3).-	Cas9_	Cas9_
T-24808-93.89	-1.36367	0.468547	0.875685	-.GQKNSRER(3)--VMKQLK(3).-	Cas9_	Cas9_
T-23095-87.95-2	-1.36555	0.469245	0.875685	-.SDNVPSEEVVKKMK(11)--MKNYWR(2).-	Cas9_	Cas9_
T-16578-69.10	-1.36882	0.469325	0.875685	-.QSGKTILDFLK(4)--KHER(1).-	Cas9_	Cas9_
T-24287-91.88	-1.37021	0.469325	0.875685	-.SKKLKSVK(2)--EDLLRKQR(6).-	Cas9_	Cas9_
T-10017-49.81	-1.3723	0.471326	0.875685	-.KLVDSTDKADLR(8)--GQKNSR(3).-	Cas9_	Cas9_
T-20426-79.77	-1.37381	0.471401	0.875685	-.KLVDSTDKADLR(8)--VEKGK(3).-	Cas9_	Cas9_
T-19262-76.39	-1.3775	0.471401	0.875685	-.LEESFLVEEDKKHER(12)--KQYRSTK(1).-	Cas9_	Cas9_
T-16428-68.71	-1.38389	0.471623	0.875685	-.KKLVDSTDK(2)--KMKNYWR(3).-	Cas9_	Cas9_
T-12956-59.33	-1.38405	0.471623	0.875685	-.NSRERMKR(7)--KMIAK(1).-	Cas9_	Cas9_
T-23367-88.85	-1.38556	0.471623	0.875685	-.TILDFLKSDGFANR(7)--IEKILTFR(3).-	Cas9_	Cas9_
T-22915-87.39	-1.38716	0.471623	0.875685	-.KVLSMPQVNIVK(1)--KTEVQTGGFSK(1).-	Cas9_	Cas9_
T-14606-63.74	-1.38756	0.471623	0.875685	-.GKSDNVPSEEVVK(2)--KQYR(1).-	Cas9_	Cas9_
T-13791-61.62	-1.38783	0.471623	0.875685	-.RNSDKLIAR(5)--SDKNRGK(3).-	Cas9_	Cas9_
T-10358-50.92	-1.39919	0.474889	0.875685	-.VEKGKSK(3)--KFDNLTK(1).-	Cas9_	Cas9_
T-16259-68.27	-1.40477	0.476365	0.875685	-.MTNFDKNLPNEK(6)--LKSVK(2).-	Cas9_	Cas9_
T-12421-57.77	-1.41369	0.476365	0.875685	-.GKSDNVPSEEVVK(2)--IIKDK(3).-	Cas9_	Cas9_
T-16680-69.36	-1.41483	0.476365	0.875685	-.SDNVPSEEVVKKMK(12)--VEKGKSK(5).-	Cas9_	Cas9_
T-17096-70.36	-1.41641	0.476365	0.875685	-.FKVLGNTDR(2)--QLKRR(3).-	Cas9_	Cas9_
T-15867-67.35	-1.41692	0.476365	0.875685	-.YDENDKLIREVK(6)--MKNYWR(2).-	Cas9_	Cas9_
T-17117-70.41	-1.41732	0.476365	0.875685	-.FKVLGNTDRHSIKK(2)--SDKNR(3).-	Cas9_	Cas9_
T-14147-62.58	-1.42617	0.480005	0.875685	-.QLKEDYFK(3)--YTRRKNR(5).-	Cas9_	Cas9_
T-21916-84.30	-1.43028	0.480005	0.875685	-.MIAKSEQEIGK(4)--MKNYWR(2).-	Cas9_	Cas9_
T-16676-69.35	-1.43164	0.480005	0.875685	-.TNRKVTVK(4)--SDKNRGK(3).-	Cas9_	Cas9_
T-19262-76.39-2	-1.4392	0.480005	0.875685	-.LEESFLVEEDKKHER(11)--KQYRSTK(1).-	Cas9_	Cas9_
T-16700-69.40	-1.45575	0.480005	0.875685	-.MTNFDKNLPNEK(6)--IIKDK(3).-	Cas9_	Cas9_
T-17195-70.62	-1.45771	0.480005	0.875685	-.VLGNTDRHSIKK(11)--SDKNR(3).-	Cas9_	Cas9_
T-12681-58.54	-1.4624	0.480005	0.875685	-.LEESFLVEEDKK(11)--DKPIR(2).-	Cas9_	Cas9_
T-7307-38.63	-1.46307	0.480005	0.875685	-.VLSAYNKHR(7)--VLSAYNKHR(7).-	Cas9_	Cas9_
T-20536-80.04	-1.46749	0.480005	0.875685	-.MIAKSEQEIGK(4)--KMKNYWR(3).-	Cas9_	Cas9_
T-9938-49.56	-1.46965	0.480005	0.875685	-.YFDTTIDRKQYR(9)--GAASMDKK(7).-	Cas9_	Cas9_
T-15550-66.51	-1.47402	0.480005	0.875685	-.FDNLTKAER(6)--SKLVSDFR(2).-	Cas9_	Cas9_
T-17291-70.83	-1.47426	0.480005	0.875685	-.ENQTTQKGQKNSRER(7)--KDFQFYK(1).-	Cas9_	Cas9_
T-28043-107.70	-1.47816	0.480005	0.875685	-.LINGIRDKQSGK(8)--MKNYWR(2).-	Cas9_	Cas9_
T-15434-66.18	-1.48197	0.480005	0.875685	-.NRGKSDNVPSEEVVK(4)--GAASMDKK(7).-	Cas9_	Cas9_
T-14729-64.09	-1.49958	0.480005	0.875685	-.SDNVPSEEVVKKMK(12)--VEKGK(3).-	Cas9_	Cas9_
T-26264-99.61	-1.50223	0.480005	0.875685	-.KMKNYWRQLLNAK(3)--ENQTTQKGQKNSR(10).-	Cas9_	Cas9_
T-10237-50.55	-1.50249	0.480005	0.875685	-.MIAKSEQEIGK(4)--MNTKYDENDK(4).-	Cas9_	Cas9_
T-15740-67.00	-1.50517	0.480005	0.875685	-.YFDTTIDRKQYRSTK(9)--VEKGKSK(3).-	Cas9_	Cas9_
T-20536-80.04-2	-1.50817	0.480005	0.875685	-.MIAKSEQEIGK(4)--KMKNYWR(1).-	Cas9_	Cas9_
T-15069-65.09	-1.51131	0.480005	0.875685	-.VVDELVKVMGR(7)--AASMDKK(6).-	Cas9_	Cas9_
T-25336-95.88	-1.52491	0.480005	0.875685	-.LIARKKDWDPK(6)--NSDKLIAR(4).-	Cas9_	Cas9_
T-13647-61.28	-1.52753	0.480005	0.875685	-.RQEDFYPFLKDNREK(10)--ERMKR(4).-	Cas9_	Cas9_
T-21137-81.97	-1.53021	0.480005	0.875685	-.MNTKYDENDKLIR(4)--SDKNRGK(3).-	Cas9_	Cas9_
T-14124-62.51	-1.53091	0.480005	0.875685	-.QLLNAKLITQR(6)--VPSKK(4).-	Cas9_	Cas9_
T-21898-84.24	-1.53214	0.480005	0.875685	-.LPKYSLFELENGR(3)--GQKNSRER(3).-	Cas9_	Cas9_
T-20403-79.72	-1.53247	0.480005	0.875685	-.SDNVPSEEVVKKMKNYWR(14)--ESILPKR(6).-	Cas9_	Cas9_
T-26264-99.61-2	-1.54291	0.480005	0.875685	-.KMKNYWRQLLNAK(1)--ENQTTQKGQKNSR(10).-	Cas9_	Cas9_
T-14172-62.63	-1.54538	0.480005	0.875685	-.RQEDFYPFLKDNR(10)--KDWDPKK(6).-	Cas9_	Cas9_
T-15539-66.49	-1.5502	0.480005	0.875685	-.KDFQFYKVR(7)--GAASMDKK(7).-	Cas9_	Cas9_
T-16110-67.93	-1.5535	0.480005	0.875685	-.GKSDNVPSEEVVKK(13)--GKSDNVPSEEVVK(2).-	Cas9_	Cas9_
T-16081-67.86	-1.55354	0.480005	0.875685	-.KIECFDSVEISGVEDR(1)--KYPK(1).-	Cas9_	Cas9_
T-22789-86.99	-1.55948	0.480005	0.875685	-.MTNFDKNLPNEK(6)--NLPNEKVLPK(6).-	Cas9_	Cas9_
T-24816-93.92	-1.56115	0.480005	0.875685	-.VNTEITKAPLSASMIKR(16)--VEKGKSK(3).-	Cas9_	Cas9_
T-20086-78.77	-1.56503	0.480005	0.875685	-.KLVDSTDKADLR(8)--DKQSGK(2).-	Cas9_	Cas9_
T-26830-102.06	-1.56556	0.480005	0.875685	-.RQEDFYPFLKDNR(10)--YSLFELENGRKR(11).-	Cas9_	Cas9_
T-18849-75.25	-1.56866	0.480005	0.875685	-.SVKELLGITIMER(3)--SVKELLGITIMER(3).-	Cas9_	Cas9_
T-25292-95.71	-1.5689	0.480005	0.875685	-.ENQTTQKGQKNSRER(10)--AASMDKK(6).-	Cas9_	Cas9_
T-26424-100.29	-1.57081	0.480005	0.875685	-.TNRKVTVK(4)--DFQFYKVR(6).-	Cas9_	Cas9_
T-20301-79.46	-1.57285	0.480005	0.875685	-.VYDVRKMIAKSEQEIGK(10)--ENQTTQKGQK(7).-	Cas9_	Cas9_
T-22188-85.11	-1.57452	0.480005	0.875685	-.NSDKLIARKK(4)--KDWDPK(1).-	Cas9_	Cas9_
T-26749-101.71	-1.57815	0.480005	0.875685	-.SSFEKNPIDFLEAKGYK(5)--SDKNR(3).-	Cas9_	Cas9_
T-16303-68.37	-1.57871	0.480005	0.875685	-.KFKVLGNTDR(3)--GYKEVK(3).-	Cas9_	Cas9_
T-24532-92.87	-1.58529	0.481852	0.875685	-.ENQTTQKGQKNSR(10)--KLINGIR(1).-	Cas9_	Cas9_
T-25516-96.56-2	-1.59061	0.482608	0.875685	-.TEVQTGGFSKESILPKRNSDK(16)--DFQFYKVR(6).-	Cas9_	Cas9_
T-14067-62.34	-1.5982	0.482608	0.875685	-.GKSDNVPSEEVVK(2)--DFQFYKVR(6).-	Cas9_	Cas9_
T-18990-75.66	-1.60013	0.482608	0.875685	-.TYAHLFDDKVMK(9)--QLKR(3).-	Cas9_	Cas9_
T-14706-64.03	-1.60807	0.482608	0.875685	-.SDKNRGK(3)--HRDKPIR(4).-	Cas9_	Cas9_
T-18249-73.61	-1.61376	0.482608	0.875685	-.SKLVSDFRKDFQFYK(9)--KYPK(1).-	Cas9_	Cas9_
T-26496-100.65	-1.61845	0.482608	0.875685	-.SDKNRGKSDNVPSEEVVK(7)--EDLLRKQR(6).-	Cas9_	Cas9_
T-21782-83.93	-1.62143	0.482608	0.875685	-.SEQEIGKATAK(7)--AASMDKK(6).-	Cas9_	Cas9_
T-15399-66.09	-1.62689	0.48323	0.875685	-.SDNVPSEEVVKKMK(12)--KYPK(1).-	Cas9_	Cas9_
T-25516-96.56	-1.6313	0.488072	0.875685	-.TEVQTGGFSKESILPKRNSDK(10)--DFQFYKVR(6).-	Cas9_	Cas9_
T-22273-85.37	-1.63547	0.488072	0.875685	-.KIECFDSVEISGVEDR(1)--EVKK(3).-	Cas9_	Cas9_
T-20000-78.51	-1.63709	0.488686	0.875685	-.KIECFDSVEISGVEDR(1)--YDENDKLIR(6).-	Cas9_	Cas9_
T-19033-75.79	-1.64744	0.488767	0.875685	-.LIARKKDWDPK(6)--VPSKK(4).-	Cas9_	Cas9_
T-24304-91.95	-1.64785	0.488767	0.875685	-.NPIDFLEAKGYK(9)--YDENDKLIR(6).-	Cas9_	Cas9_
T-7282-38.53	-1.65806	0.488767	0.875685	-.AASMDKK(6)--LSKSRR(3).-	Cas9_	Cas9_
T-18329-73.83	-1.65975	0.488767	0.875685	-.NYWRQLLNAKLITQR(10)--DKPIR(2).-	Cas9_	Cas9_
T-22636-86.53	-1.65984	0.488767	0.875685	-.QEDFYPFLKDNREK(9)--ERMKR(4).-	Cas9_	Cas9_
T-24015-90.96	-1.66339	0.488767	0.875685	-.VDDSFFHRLEESFLVEEDKK(19)--KLVDSTDK(1).-	Cas9_	Cas9_
T-24636-93.26	-1.66753	0.489375	0.875685	-.DDSIDNKVLTRSDKNR(14)--VMKQLKR(6).-	Cas9_	Cas9_
T-21634-83.48	-1.6727	0.4894	0.875685	-.KPAFLSGEQKK(1)--EDYFKK(5).-	Cas9_	Cas9_
T-26912-102.38	-1.67285	0.4894	0.875685	-.FIKPILEKMDGTEELLVK(3)--MNTKYDENDK(4).-	Cas9_	Cas9_
T-15399-66.09-2	-1.68859	0.489549	0.875685	-.SDNVPSEEVVKKMK(11)--KYPK(1).-	Cas9_	Cas9_
T-11903-56.10	-1.69205	0.489549	0.875685	-.KIECFDSVEISGVEDR(1)--GYKEVK(3).-	Cas9_	Cas9_
T-12080-56.73	-1.69299	0.489549	0.875685	-.FDNLTKAER(6)--EKIEK(2).-	Cas9_	Cas9_
T-22043-84.69	-1.69448	0.489549	0.875685	-.LIARKKDWDPK(5)--NSDKLIAR(4).-	Cas9_	Cas9_
T-20743-80.66-2	-1.70736	0.489549	0.875685	-.ENQTTQKGQKNSR(10)--MKRIEEGIK(2).-	Cas9_	Cas9_
T-9974-49.67	-1.71067	0.489549	0.875685	-.RKNRICYLQEIFSNEMAK(2)--KYPK(1).-	Cas9_	Cas9_
T-14566-63.64	-1.71759	0.489549	0.875685	-.NSDKLIAR(4)--EDYFKK(5).-	Cas9_	Cas9_
T-21535-83.14	-1.72627	0.489549	0.875685	-.FKVLGNTDRHSIKK(13)--SDKNRGK(3).-	Cas9_	Cas9_
T-15028-64.98	-1.72906	0.489549	0.875685	-.LKTYAHLFDDKVMK(2)--DKQSGK(2).-	Cas9_	Cas9_
T-14790-64.27	-1.74169	0.489549	0.875685	-.TQINKVVRFDK(5)--TQINKVVR(5).-	sp|OVAL_CHICK|_	sp|OVAL_CHICK|_
T-9153-46.46	-1.74345	0.489549	0.875685	-.KMIAKSEQEIGK(1)--LKGSPEDNEQK(2).-	Cas9_	Cas9_
T-20743-80.66	-1.74513	0.489549	0.875685	-.ENQTTQKGQKNSR(7)--MKRIEEGIK(2).-	Cas9_	Cas9_
T-20991-81.49	-1.76127	0.489622	0.875685	-.RNSDKLIAR(5)--MKNYWR(2).-	Cas9_	Cas9_
T-16403-68.65	-1.76332	0.489622	0.875685	-.QQLPEKYK(6)--DNREKIEK(5).-	Cas9_	Cas9_
T-19272-76.41	-1.77563	0.489622	0.875685	-.VPSKKFK(5)--KMKNYWR(3).-	Cas9_	Cas9_
T-11038-53.34	-1.7796	0.489622	0.875685	-.KLINGIRDKQSGK(1)--KDWDPK(1).-	Cas9_	Cas9_
T-24323-92.02	-1.78023	0.489622	0.875685	-.KGILQTVK(1)--KDWDPK(1).-	Cas9_	Cas9_
T-27350-104.22	-1.78147	0.489622	0.875685	-.KKLVDSTDKADLR(9)--GKSKK(4).-	Cas9_	Cas9_
T-28047-107.71	-1.78266	0.490214	0.875685	-.NSDKLIARKK(4)--ENQTTQKGQK(7).-	Cas9_	Cas9_
T-28418-109.56-2	-1.79314	0.490259	0.875685	-.LPKYSLFELENGRKR(14)--VEKGKSK(5).-	Cas9_	Cas9_
T-23788-90.14	-1.7943	0.490259	0.875685	-.NRGKSDNVPSEEVVK(4)--DKQSGK(2).-	Cas9_	Cas9_
T-24455-92.57	-1.80149	0.490259	0.875685	-.KRMLASAGELQK(1)--VYDVRKMIAK(6).-	Cas9_	Cas9_
T-13690-61.41	-1.80543	0.490259	0.875685	-.FDNLTKAER(6)--QLKRR(3).-	Cas9_	Cas9_
T-12899-59.14	-1.81704	0.492	0.875685	-.KLVDSTDKADLR(1)--KQYR(1).-	Cas9_	Cas9_
T-28418-109.56	-1.83383	0.492074	0.875685	-.LPKYSLFELENGRKR(14)--VEKGKSK(3).-	Cas9_	Cas9_
T-21307-82.49	-1.83466	0.492074	0.875685	-.FNASLGTYHDLLKIIK(13)--MNTKYDENDK(4).-	Cas9_	Cas9_
T-23745-89.98	-1.8353	0.492074	0.875685	-.KVLSMPQVNIVKK(12)--MKNYWR(2).-	Cas9_	Cas9_
T-20793-80.80	-1.84951	0.492074	0.875685	-.SEQEIGKATAK(7)--KQYR(1).-	Cas9_	Cas9_
T-9915-49.48-3	-1.85071	0.492074	0.875685	-.SDKNRGK(3)--GYKEVKK(3).-	Cas9_	Cas9_
T-26459-100.47	-1.85277	0.492074	0.875685	-.KVLSMPQVNIVK(1)--SKKLK(3).-	Cas9_	Cas9_
T-23532-89.32	-1.85287	0.492074	0.875685	-.KKLVDSTDKADLR(1)--KHER(1).-	Cas9_	Cas9_
T-24460-92.59	-1.85306	0.492074	0.875685	-.LEESFLVEEDKK(11)--FDNLTKAER(6).-	Cas9_	Cas9_
T-26108-98.95	-1.86661	0.492653	0.875685	-.DDSIDNKVLTR(7)--RKNR(2).-	Cas9_	Cas9_
T-24778-93.77	-1.87191	0.493232	0.875685	-.YFDTTIDRKQYR(9)--NSDKLIARKK(9).-	Cas9_	Cas9_
T-14723-64.07	-1.87955	0.493809	0.875685	-.VTEFKYGAK(5)--VTEFKYGAK(5).-	sp|AMYS_HUMAN|_	sp|AMYS_HUMAN|_
T-16007-67.68	-1.88872	0.494241	0.875685	-.DDSIDNKVLTRSDKNR(7)--GQKNSR(3).-	Cas9_	Cas9_
T-16771-69.56	-1.90153	0.494241	0.875685	-.KMIAKSEQEIGK(5)--KQYR(1).-	Cas9_	Cas9_
T-15821-67.24	-1.91579	0.494241	0.875685	-.DNREKIEK(5)--IIKDK(3).-	Cas9_	Cas9_
T-18483-74.21	-1.92502	0.494241	0.875685	-.KYPKLESEFVYGDYK(1)--SDKNR(3).-	Cas9_	Cas9_
T-23159-88.16	-1.9577	0.494241	0.875685	-.KMIAKSEQEIGK(5)--MKRIEEGIK(2).-	Cas9_	Cas9_
T-25601-96.82	-1.98344	0.494241	0.875685	-.QITKHVAQILDSR(4)--QLKR(3).-	Cas9_	Cas9_
T-20865-81.03-2	-1.99719	0.494241	0.875685	-.NLPNEKVLPK(6)--VEKGKSK(5).-	Cas9_	Cas9_
T-27028-102.75	-1.99896	0.494241	0.875685	-.KTEVQTGGFSK(1)--RNSDKLIARK(5).-	Cas9_	Cas9_
T-16097-67.90	-2.00983	0.494241	0.875685	-.NSDKLIARKK(9)--NSRERMKR(7).-	Cas9_	Cas9_
T-15188-65.48	-2.01185	0.494241	0.875685	-.TYAHLFDDKVMK(9)--KHER(1).-	Cas9_	Cas9_
T-10668-52.09	-2.01774	0.494241	0.875685	-.KTEVQTGGFSK(1)--YKEIFFDQSK(2).-	Cas9_	Cas9_
T-14662-63.90	-2.02475	0.494241	0.875685	-.VKYVTEGMR(2)--KQYRSTK(1).-	Cas9_	Cas9_
T-22400-85.80	-2.02732	0.494241	0.875685	-.VMGRHKPENIVIEMAR(6)--KKDWDPK(2).-	Cas9_	Cas9_
T-15009-64.91	-2.05811	0.500349	0.875685	-.VLSAYNKHR(7)--KKDWDPKK(7).-	Cas9_	Cas9_
T-19509-77.09	-2.05908	0.500349	0.875685	-.KLVDSTDKADLR(8)--DDSIDNKVLTR(7).-	Cas9_	Cas9_
T-22090-84.84	-2.14803	0.502013	0.875685	-.TEVQTGGFSKESILPKRNSDK(10)--GQKNSRER(3).-	Cas9_	Cas9_
T-25466-96.40	-2.15159	0.502013	0.875685	-.NRGKSDNVPSEEVVKK(4)--AASMDKK(6).-	Cas9_	Cas9_
T-20590-80.19	-2.16837	0.502013	0.875685	-.NPIDFLEAKGYK(9)--LSKSRR(3).-	Cas9_	Cas9_
T-30943-122.68	-2.17268	0.502013	0.875685	-.TRLEQEIATYHSLLEGQDARMAGIGTGEASLGGGGGGKVR(38)--LAADDFRLKYENEMALRQSVEADINGLR(9).-	sp|K1C15_SHEEP|_	sp|K1C15_SHEEP|_
T-17460-71.31	-2.21427	0.502013	0.875685	-.FDKFKHLKSEDEMK(5)--FDKFK(3).-	sp|MYG_HUMAN|_	sp|MYG_HUMAN|_
T-25129-95.20	-2.25459	0.502013	0.875685	-.KPAFLSGEQKK(10)--ESILPKRNSDK(6).-	Cas9_	Cas9_
T-17460-71.31-2	-2.27597	0.502013	0.875685	-.FDKFKHLKSEDEMK(3)--FDKFK(3).-	sp|MYG_HUMAN|_	sp|MYG_HUMAN|_
T-19856-78.11	-2.30928	0.503517	0.875685	-.DNREKIEK(5)--KQYRSTK(1).-	Cas9_	Cas9_
T-9016-45.93	-2.46528	0.504068	0.875685	-.KGILQTVK(1)--GAASMDKK(7).-	Cas9_	Cas9_
T-22881-87.27	-2.52244	0.504607	0.875685	-.KAIVDLLFKTNR(1)--KLVDSTDK(1).-	Cas9_	Cas9_
T-22697-86.71	-2.5968	0.504607	0.875685	-.VILADANLDKVLSAYNK(10)--DKQSGK(2).-	Cas9_	Cas9_
T-13457-60.73	-2.6196	0.504607	0.875685	-.DFQFYKVR(6)--HRDKPIR(4).-	Cas9_	Cas9_
T-23697-89.82	-2.76214	0.505776	0.875685	-.NSDKLIARKK(9)--NSDKLIAR(4).-	Cas9_	Cas9_
