# Supplementary material for: A synthetic peptide library for benchmarking crosslinking-mass spectrometry search engines for proteins and protein complexes
Source: Nat Commun. 2020 Feb 6;11:742. doi: 10.1038/s41467-020-14608-2 (PMC7005041; doi:10.1038/s41467-020-14608-2)
Supplement: Supplementary file 3 — Supplementary Data 1 [file 41467_2020_14608_MOESM3_ESM.zip › CSVfiles/kojak_percolator_R2_uniqueCSM_crapome.csv]

PSMId	score	q-value	posterior_error_prob	peptide	proteinIds
T-22201-85.14	23.032	0.00896861	6.31E-16	-.KIECFDSVEISGVEDR(1)--KIECFDSVEISGVEDR(1).-	Cas9_	Cas9_
T-22332-85.58	20.983	0.00896861	6.31E-16	-.MLASAGELQKGNELALPSK(10)--VVDELVKVMGR(7).-	Cas9_	Cas9_
T-16618-69.21	16.0547	0.00896861	6.31E-16	-.HKPENIVIEMAR(2)--YDENDKLIR(6).-	Cas9_	Cas9_
T-23628-89.62	15.0839	0.00896861	6.31E-16	-.GGLSELDKAGFIK(8)--GGLSELDKAGFIK(8).-	Cas9_	Cas9_
T-19260-76.39	14.9776	0.00896861	6.31E-16	-.GKSDNVPSEEVVK(2)--QEDFYPFLKDNR(9).-	Cas9_	Cas9_
T-14105-62.45	14.6898	0.00896861	6.31E-16	-.LVDSTDKADLR(7)--LVDSTDKADLR(7).-	Cas9_	Cas9_
T-23950-90.72	14.5322	0.00896861	6.31E-16	-.KNLIGALLFDSGETAEATR(1)--SDNVPSEEVVKK(11).-	Cas9_	Cas9_
T-20982-81.46	13.9546	0.00896861	6.31E-16	-.YDEHHQDLTLLKALVR(12)--ESILPKR(6).-	Cas9_	Cas9_
T-19848-78.08	13.2587	0.00896861	6.31E-16	-.VVDELVKVMGR(7)--KPAFLSGEQK(1).-	Cas9_	Cas9_
T-21372-82.67	13.1348	0.00896861	6.31E-16	-.MLASAGELQKGNELALPSK(10)--MLASAGELQKGNELALPSK(10).-	Cas9_	Cas9_
T-20958-81.37	13.0554	0.00896861	6.31E-16	-.VNTEITKAPLSASMIK(7)--VNTEITKAPLSASMIK(7).-	Cas9_	Cas9_
T-21773-83.91	12.8836	0.00896861	6.31E-16	-.LPKYSLFELENGR(3)--APLSASMIKR(9).-	Cas9_	Cas9_
T-11881-56.02	12.76	0.00896861	6.31E-16	-.MIAKSEQEIGK(4)--FDNLTKAER(6).-	Cas9_	Cas9_
T-24623-93.21	12.6554	0.00896861	6.31E-16	-.TILDFLKSDGFANR(7)--MIAKSEQEIGK(4).-	Cas9_	Cas9_
T-23389-88.90	12.5634	0.00896861	6.31E-16	-.VVDELVKVMGR(7)--VVDELVKVMGR(7).-	Cas9_	Cas9_
T-20244-79.30	12.5396	0.00896861	6.31E-16	-.SEQEIGKATAK(7)--AIVDLLFKTNR(8).-	Cas9_	Cas9_
T-14454-63.34	12.4364	0.00896861	6.31E-16	-.YDENDKLIR(6)--FDNLTKAER(6).-	Cas9_	Cas9_
T-22546-86.22	11.7402	0.00896861	1.88E-15	-.NPIDFLEAKGYK(9)--APLSASMIKR(9).-	Cas9_	Cas9_
T-11154-53.67	11.6874	0.00896861	2.18E-15	-.GKSDNVPSEEVVK(2)--GKSDNVPSEEVVK(2).-	Cas9_	Cas9_
T-12033-56.55	11.5381	0.00896861	3.28E-15	-.NSDKLIAR(4)--KGILQTVK(1).-	Cas9_	Cas9_
T-24615-93.19	11.3814	0.00896861	5.04E-15	-.KNLIGALLFDSGETAEATR(1)--AGFIKR(5).-	Cas9_	Cas9_
T-19499-77.06	11.2497	0.00896861	7.23E-15	-.KIECFDSVEISGVEDR(1)--HKPENIVIEMAR(2).-	Cas9_	Cas9_
T-21579-83.29	11.1942	0.00896861	8.42E-15	-.SSFEKNPIDFLEAK(5)--KLVDSTDK(1).-	Cas9_	Cas9_
T-10340-50.88	10.9803	0.00896861	1.51E-14	-.SEQEIGKATAK(7)--ESILPKR(6).-	Cas9_	Cas9_
T-11814-55.80	10.9569	0.00896861	1.61E-14	-.GKSDNVPSEEVVK(2)--VKYVTEGMR(2).-	Cas9_	Cas9_
T-23685-89.79	10.9376	0.00896861	1.70E-14	-.MDGTEELLVKLNR(10)--QLKEDYFK(3).-	Cas9_	Cas9_
T-22371-85.72	10.884	0.00896861	1.97E-14	-.TEVQTGGFSKESILPK(10)--TEVQTGGFSKESILPK(10).-	Cas9_	Cas9_
T-8011-41.61	10.6204	0.00896861	4.06E-14	-.SEQEIGKATAK(7)--SEQEIGKATAK(7).-	Cas9_	Cas9_
T-21158-82.05	10.5523	0.00896861	4.90E-14	-.GGLSELDKAGFIK(8)--QLKEDYFK(3).-	Cas9_	Cas9_
T-15912-67.47	10.4209	0.00896861	7.03E-14	-.DDSIDNKVLTR(7)--NSDKLIAR(4).-	Cas9_	Cas9_
T-18287-73.72	10.192	0.00896861	1.32E-13	-.YDEHHQDLTLLKALVR(12)--KMIAK(1).-	Cas9_	Cas9_
T-20681-80.46	10.0425	0.00896861	1.98E-13	-.YDENDKLIR(6)--DFQFYKVR(6).-	Cas9_	Cas9_
T-18939-75.50	10.0118	0.00896861	2.16E-13	-.MDGTEELLVKLNR(10)--EKIEK(2).-	Cas9_	Cas9_
T-15900-67.44	9.96467	0.00896861	2.46E-13	-.MTNFDKNLPNEK(6)--SKLVSDFR(2).-	Cas9_	Cas9_
T-18889-75.36	9.82999	0.00896861	3.55E-13	-.FDNLTKAER(6)--DFQFYKVR(6).-	Cas9_	Cas9_
T-17210-70.66	9.81936	0.00896861	3.66E-13	-.LKTYAHLFDDK(2)--FKVLGNTDR(2).-	Cas9_	Cas9_
T-20238-79.29	9.78367	0.00896861	4.04E-13	-.QEDFYPFLKDNR(9)--VKYVTEGMR(2).-	Cas9_	Cas9_
T-14275-62.86	9.54791	0.00896861	7.70E-13	-.QITKHVAQILDSR(4)--KDWDPK(1).-	Cas9_	Cas9_
T-16178-68.09	9.50767	0.00896861	8.60E-13	-.KLVDSTDK(1)--IEKILTFR(3).-	Cas9_	Cas9_
T-14243-62.79	9.26292	0.00896861	1.68E-12	-.RNSDKLIAR(5)--NSDKLIAR(4).-	Cas9_	Cas9_
T-15666-66.83	9.19993	0.00896861	2.00E-12	-.GGLSELDKAGFIK(8)--KVTVK(1).-	Cas9_	Cas9_
T-12522-58.07	9.18582	0.00896861	2.08E-12	-.FDNLTKAER(6)--FDNLTKAER(6).-	Cas9_	Cas9_
T-18538-74.36	8.96815	0.00896861	3.78E-12	-.MDGTEELLVKLNR(10)--KVTVK(1).-	Cas9_	Cas9_
T-13620-61.21	8.92703	0.00896861	4.23E-12	-.KGILQTVK(1)--MKNYWR(2).-	Cas9_	Cas9_
T-16439-68.73	8.79026	0.00896861	6.16E-12	-.YDENDKLIR(6)--YDENDKLIR(6).-	Cas9_	Cas9_
T-15641-66.77	8.74317	0.00896861	7.01E-12	-.QITKHVAQILDSR(4)--SKLVSDFR(2).-	Cas9_	Cas9_
T-14664-63.91	8.61111	0.00896861	1.01E-11	-.SKLVSDFR(2)--KDWDPK(1).-	Cas9_	Cas9_
T-13790-61.62	8.56861	0.00896861	1.13E-11	-.SDNVPSEEVVKK(11)--LVDSTDKADLR(7).-	Cas9_	Cas9_
T-11054-53.38	8.4393	0.00896861	1.61E-11	-.SEQEIGKATAK(7)--FKVLGNTDR(2).-	Cas9_	Cas9_
T-11410-54.40	8.42755	0.00896861	1.67E-11	-.NSDKLIAR(4)--NSDKLIAR(4).-	Cas9_	Cas9_
T-6792-36.17	8.41201	0.00896861	1.74E-11	-.LKGSPEDNEQK(2)--LKGSPEDNEQK(2).-	Cas9_	Cas9_
T-7010-37.16	8.30546	0.00896861	2.33E-11	-.SDNVPSEEVVKK(11)--GQKNSR(3).-	Cas9_	Cas9_
T-11864-55.97	8.09335	0.00896861	4.17E-11	-.GKSDNVPSEEVVK(2)--EDYFKK(5).-	Cas9_	Cas9_
T-23598-89.54	8.05007	0.00896861	4.69E-11	-.KSEETITPWNFEEVVDK(1)--SKLVSDFR(2).-	Cas9_	Cas9_
T-22658-86.61	7.94961	0.00896861	6.18E-11	-.QSGKTILDFLK(4)--NLPNEKVLPK(6).-	Cas9_	Cas9_
T-17156-70.52	7.8411	0.00896861	8.32E-11	-.FIKPILEK(3)--KFDNLTK(1).-	Cas9_	Cas9_
T-22812-87.04	7.44215	0.00896861	2.49E-10	-.KSEETITPWNFEEVVDK(1)--KDWDPK(1).-	Cas9_	Cas9_
T-12945-59.29	7.39183	0.00896861	2.85E-10	-.SKLVSDFR(2)--QQLPEKYK(6).-	Cas9_	Cas9_
T-13123-59.78	7.2737	0.00896861	3.95E-10	-.MTNFDKNLPNEK(6)--QQLPEKYK(6).-	Cas9_	Cas9_
T-13483-60.80	7.23753	0.00896861	4.36E-10	-.KLINGIR(1)--KFDNLTK(1).-	Cas9_	Cas9_
T-12361-57.60	7.09378	0.00896861	6.46E-10	-.VKYVTEGMR(2)--VKYVTEGMR(2).-	Cas9_	Cas9_
T-7988-41.51	7.04621	0.00896861	7.37E-10	-.GKSDNVPSEEVVK(2)--VPSKK(4).-	Cas9_	Cas9_
T-10211-50.47	6.98766	0.00896861	8.65E-10	-.SDNVPSEEVVKK(11)--VMKQLK(3).-	Cas9_	Cas9_
T-6553-35.03	6.9707	0.00896861	9.06E-10	-.LKGSPEDNEQK(2)--IIKDK(3).-	Cas9_	Cas9_
T-25562-96.70	6.93286	0.00896861	1.01E-09	-.KNLIGALLFDSGETAEATR(1)--LVDSTDKADLR(7).-	Cas9_	Cas9_
T-14796-64.28	6.88196	0.00896861	1.16E-09	-.APLSASMIKR(9)--KFDNLTK(1).-	Cas9_	Cas9_
T-9842-49.18	6.79622	0.00896861	1.46E-09	-.NSDKLIAR(4)--DKPIR(2).-	Cas9_	Cas9_
T-11680-55.37	6.64028	0.00896861	2.24E-09	-.LVDSTDKADLR(7)--VMKQLK(3).-	Cas9_	Cas9_
T-14512-63.51	6.5591	0.00896861	2.80E-09	-.FKVLGNTDR(2)--ESILPKR(6).-	Cas9_	Cas9_
T-13637-61.25	6.5545	0.00896861	2.84E-09	-.NSDKLIAR(4)--KDLIIK(1).-	Cas9_	Cas9_
T-12869-59.06	6.5295	0.00896861	3.04E-09	-.NSDKLIAR(4)--MKNYWR(2).-	Cas9_	Cas9_
T-22902-87.34	6.52029	0.00896861	3.12E-09	-.KSEETITPWNFEEVVDK(1)--MTNFDKNLPNEK(6).-	Cas9_	Cas9_
T-7742-40.53	6.46617	0.00896861	3.62E-09	-.VLSAYNKHR(7)--KLVDSTDK(1).-	Cas9_	Cas9_
T-17997-72.97	6.4561	0.00896861	3.72E-09	-.QLKEDYFK(3)--QLKEDYFK(3).-	Cas9_	Cas9_
T-5690-30.57	6.45596	0.00896861	3.72E-09	-.GQKNSR(3)--AGFIKR(5).-	Cas9_	Cas9_
T-13081-59.68	6.2858	0.00896861	5.93E-09	-.QITKHVAQILDSR(4)--QQLPEKYK(6).-	Cas9_	Cas9_
T-8255-42.71	6.2056	0.00896861	7.39E-09	-.NSDKLIAR(4)--LSKSR(3).-	Cas9_	Cas9_
T-16175-68.08	6.07702	0.00896861	1.05E-08	-.SKLVSDFR(2)--SKLVSDFR(2).-	Cas9_	Cas9_
T-17554-71.61	6.00697	0.00896861	1.27E-08	-.DDSIDNKVLTR(7)--MKNYWR(2).-	Cas9_	Cas9_
T-10886-52.91	5.97815	0.00896861	1.38E-08	-.AGFIKR(5)--AGFIKR(5).-	Cas9_	Cas9_
T-18974-75.61	5.9016	0.00896861	1.70E-08	-.QLLNAKLITQR(6)--QLKEDYFK(3).-	Cas9_	Cas9_
T-10518-51.52	5.80341	0.00896861	2.23E-08	-.QQLPEKYK(6)--QQLPEKYK(6).-	Cas9_	Cas9_
T-14977-64.80	5.75213	0.00896861	2.56E-08	-.FKVLGNTDR(2)--FKVLGNTDR(2).-	Cas9_	Cas9_
T-10850-52.78	5.74068	0.00896861	2.65E-08	-.DDSIDNKVLTR(7)--LSKSR(3).-	Cas9_	Cas9_
T-10901-52.97	5.65868	0.00896861	3.31E-08	-.SDNVPSEEVVKK(11)--SDNVPSEEVVKK(11).-	Cas9_	Cas9_
T-7911-41.16	5.6016	0.00896861	3.87E-08	-.LVDSTDKADLR(7)--GQKNSR(3).-	Cas9_	Cas9_
T-8965-45.72	5.49591	0.00896861	5.18E-08	-.GYKEVK(3)--AGFIKR(5).-	Cas9_	Cas9_
T-13406-60.58	5.47414	0.00896861	5.50E-08	-.KFDNLTK(1)--KFDNLTK(1).-	Cas9_	Cas9_
T-23923-90.62	5.29564	0.00896861	8.97E-08	-.DFQFYKVR(6)--DFQFYKVR(6).-	Cas9_	Cas9_
T-10195-50.41	5.16146	0.00896861	1.30E-07	-.FKVLGNTDR(2)--KMIAK(1).-	Cas9_	Cas9_
T-14492-63.45	5.04865	0.00896861	1.77E-07	-.MTNFDKNLPNEK(6)--KDWDPK(1).-	Cas9_	Cas9_
T-10934-53.07	4.88869	0.00896861	2.74E-07	-.QLKEDYFK(3)--EKIEK(2).-	Cas9_	Cas9_
T-11998-56.44	4.73225	0.00896861	4.21E-07	-.KDLIIK(1)--DKPIR(2).-	Cas9_	Cas9_
T-10963-53.14	4.67733	0.00896861	4.89E-07	-.QLKEDYFK(3)--KVTVK(1).-	Cas9_	Cas9_
T-5181-27.89	4.6289	0.00896861	5.59E-07	-.VMKQLK(3)--GQKNSR(3).-	Cas9_	Cas9_
T-12905-59.16	4.57941	0.00896861	6.40E-07	-.KGILQTVK(1)--KGILQTVK(1).-	Cas9_	Cas9_
T-10270-50.67	4.54424	0.00896861	7.05E-07	-.NSDKLIAR(4)--LSKSRR(3).-	Cas9_	Cas9_
T-11306-54.08	4.53376	0.00896861	7.25E-07	-.MKNYWR(2)--DKPIR(2).-	Cas9_	Cas9_
T-19687-77.61	4.52793	0.00896861	7.37E-07	-.HKPENIVIEMAR(2)--DFQFYKVR(6).-	Cas9_	Cas9_
T-27457-104.74	4.35304	0.00896861	1.19E-06	-.KIECFDSVEISGVEDR(1)--TILDFLKSDGFANR(7).-	Cas9_	Cas9_
T-25525-96.59	4.35179	0.00896861	1.19E-06	-.TILDFLKSDGFANR(7)--FDNLTKAER(6).-	Cas9_	Cas9_
T-24325-92.03	4.29815	0.00896861	1.38E-06	-.LESEFVYGDYKVYDVR(11)--VVDELVKVMGR(7).-	Cas9_	Cas9_
T-17598-71.73	4.22367	0.00896861	1.70E-06	-.KIECFDSVEISGVEDR(1)--MIAKSEQEIGK(4).-	Cas9_	Cas9_
T-27133-103.21	4.18036	0.00896861	1.91E-06	-.MDGTEELLVKLNR(10)--MDGTEELLVKLNR(10).-	Cas9_	Cas9_
T-9183-46.56	4.0699	0.00896861	2.59E-06	-.MKNYWR(2)--LSKSR(3).-	Cas9_	Cas9_
T-20819-80.88	4.05056	0.00896861	2.73E-06	-.SNFDLAEDAKLQLSK(10)--KLVDSTDK(1).-	Cas9_	Cas9_
T-18616-74.60	3.77517	0.00896861	5.81E-06	-.KIECFDSVEISGVEDR(1)--FDNLTKAER(6).-	Cas9_	Cas9_
T-13189-59.96	3.76046	0.00896861	6.05E-06	-.SEQEIGKATAK(7)--LKTYAHLFDDK(2).-	Cas9_	Cas9_
T-19180-76.20	3.7124	0.00896861	6.90E-06	-.MLASAGELQKGNELALPSK(10)--KPAFLSGEQK(1).-	Cas9_	Cas9_
T-10897-52.95	3.69035	0.00896861	7.33E-06	-.FIKPILEK(3)--SDKNR(3).-	Cas9_	Cas9_
T-24103-91.22	3.49859	0.00896861	1.24E-05	-.MDGTEELLVKLNR(10)--QLLNAKLITQR(6).-	Cas9_	Cas9_
T-15245-65.64	3.44745	0.00896861	1.43E-05	-.VNTEITKAPLSASMIK(7)--SEQEIGKATAK(7).-	Cas9_	Cas9_
T-15000-64.88	3.38026	0.00896861	1.72E-05	-.SDNVPSEEVVKK(11)--KDFQFYK(1).-	Cas9_	Cas9_
T-26972-102.58	3.31791	0.00896861	2.04E-05	-.SNFDLAEDAKLQLSK(10)--SSFEKNPIDFLEAK(5).-	Cas9_	Cas9_
T-27658-105.76	3.31345	0.00896861	2.06E-05	-.SSFEKNPIDFLEAK(5)--SSFEKNPIDFLEAK(5).-	Cas9_	Cas9_
T-18981-75.63	3.22982	0.00896861	2.59E-05	-.TEVQTGGFSKESILPK(10)--KLINGIR(1).-	Cas9_	Cas9_
T-9832-49.15	3.20376	0.00896861	2.79E-05	-.APLSASMIKR(9)--SDKNR(3).-	Cas9_	Cas9_
T-14670-63.92	3.20132	0.00896861	2.80E-05	-.NLPNEKVLPK(6)--NLPNEKVLPK(6).-	Cas9_	Cas9_
T-22956-87.53	3.18461	0.00896861	2.94E-05	-.KIECFDSVEISGVEDR(1)--DFQFYKVR(6).-	Cas9_	Cas9_
T-25532-96.61	3.12778	0.00896861	3.43E-05	-.MDGTEELLVKLNR(10)--GGLSELDKAGFIK(8).-	Cas9_	Cas9_
T-17887-72.59	3.066	0.00896861	4.06E-05	-.MIAKSEQEIGK(4)--DFQFYKVR(6).-	Cas9_	Cas9_
T-7389-39.04	3.05522	0.00896861	4.19E-05	-.KFDNLTK(1)--SDKNR(3).-	Cas9_	Cas9_
T-19101-75.98	3.00578	0.00896861	4.80E-05	-.TEVQTGGFSKESILPK(10)--KFDNLTK(1).-	Cas9_	Cas9_
T-14986-64.83	2.96598	0.00896861	5.35E-05	-.HKPENIVIEMAR(2)--FDNLTKAER(6).-	Cas9_	Cas9_
T-21878-84.19	2.95443	0.00896861	5.52E-05	-.GGLSELDKAGFIK(8)--QLLNAKLITQR(6).-	Cas9_	Cas9_
T-14908-64.62	2.91597	0.00896861	6.13E-05	-.QLKEDYFK(3)--VITLKSK(5).-	Cas9_	Cas9_
T-8780-44.93	2.9099	0.00896861	6.24E-05	-.KGILQTVK(1)--LSKSR(3).-	Cas9_	Cas9_
T-14890-64.57	2.90369	0.00896861	6.34E-05	-.VNTEITKAPLSASMIK(7)--KMIAK(1).-	Cas9_	Cas9_
T-15743-67.01	2.87264	0.00896861	6.91E-05	-.LENLIAQLPGEKK(12)--LKGSPEDNEQK(2).-	Cas9_	Cas9_
T-6438-34.44	2.78418	0.00896861	8.81E-05	-.LSKSR(3)--DKPIR(2).-	Cas9_	Cas9_
T-21864-84.14	2.78293	0.00896861	8.84E-05	-.LESEFVYGDYKVYDVR(11)--KPAFLSGEQK(1).-	Cas9_	Cas9_
T-23438-89.04	2.72568	0.00896861	0.000103393	-.LPKYSLFELENGR(3)--FIKPILEK(3).-	Cas9_	Cas9_
T-18879-75.33	2.71247	0.00896861	0.00010721	-.VNTEITKAPLSASMIK(7)--FKVLGNTDR(2).-	Cas9_	Cas9_
T-7283-38.53	2.67565	0.00896861	0.000118605	-.GYKEVK(3)--GYKEVK(3).-	Cas9_	Cas9_
T-10095-50.07	2.65386	0.00896861	0.000125908	-.SDNVPSEEVVKKMK(11)--EVKK(3).-	Cas9_	Cas9_
T-21507-83.04	2.53281	0.00896861	0.000175496	-.TEVQTGGFSKESILPK(10)--FIKPILEK(3).-	Cas9_	Cas9_
T-16951-69.98	2.49675	0.00896861	0.000193743	-.LVDSTDKADLR(7)--KDFQFYK(1).-	Cas9_	Cas9_
T-7835-40.93	2.44289	0.00896861	0.000224588	-.SDKNRGK(3)--LSKSR(3).-	Cas9_	Cas9_
T-15640-66.76	2.40728	0.00896861	0.000247639	-.GKSDNVPSEEVVK(2)--LEESFLVEEDKK(11).-	Cas9_	Cas9_
T-26782-101.86	2.3909	0.00896861	0.000259014	-.SSFEKNPIDFLEAK(5)--IEEGIKELGSQILK(6).-	Cas9_	Cas9_
T-17015-70.13	2.38228	0.00896861	0.000265211	-.LEESFLVEEDKK(11)--VKYVTEGMR(2).-	Cas9_	Cas9_
T-21373-82.67	2.28817	0.00896861	0.000343322	-.LPKYSLFELENGR(3)--KFDNLTK(1).-	Cas9_	Cas9_
T-13454-60.72	2.23051	0.00896861	0.000402152	-.MIAKSEQEIGK(4)--YDENDKLIR(6).-	Cas9_	Cas9_
T-10622-51.93	2.17275	0.00896861	0.000471177	-.KGILQTVK(1)--DKPIR(2).-	Cas9_	Cas9_
T-18423-74.05	2.15962	0.00896861	0.000488462	-.NPIDFLEAKGYK(9)--SDKNR(3).-	Cas9_	Cas9_
T-24370-92.23	2.12305	0.00896861	0.000539987	-.NPIDFLEAKGYK(9)--FIKPILEK(3).-	Cas9_	Cas9_
T-14503-63.48	2.12288	0.00896861	0.000540245	-.DDSIDNKVLTR(7)--DKPIR(2).-	Cas9_	Cas9_
T-15374-66.02	2.08973	0.00896861	0.000591659	-.KPAFLSGEQK(1)--KPAFLSGEQK(1).-	Cas9_	Cas9_
T-12466-57.89	2.04486	0.00896861	0.000669133	-.TYAHLFDDKVMK(9)--DKQSGK(2).-	Cas9_	Cas9_
T-18409-74.01	2.00963	0.00896861	0.000736999	-.SNFDLAEDAKLQLSK(10)--VLSAYNKHR(7).-	Cas9_	Cas9_
T-17145-70.49	1.99185	0.00896861	0.00077383	-.FIKPILEK(3)--KLINGIR(1).-	Cas9_	Cas9_
T-15932-67.51	1.98975	0.00896861	0.000778289	-.MTNFDKNLPNEK(6)--MTNFDKNLPNEK(6).-	Cas9_	Cas9_
T-14056-62.31	1.98115	0.00896861	0.000796879	-.HKPENIVIEMAR(2)--MIAKSEQEIGK(4).-	Cas9_	Cas9_
T-24885-94.19	1.90589	0.00896861	0.000979522	-.TEVQTGGFSKESILPK(10)--NPIDFLEAKGYK(9).-	Cas9_	Cas9_
T-15718-66.95	1.89681	0.00896861	0.00100422	-.APLSASMIKR(9)--APLSASMIKR(9).-	Cas9_	Cas9_
T-25515-96.56	1.87519	0.00896861	0.00106553	-.SSFEKNPIDFLEAK(5)--IEKILTFR(3).-	Cas9_	Cas9_
T-15576-66.57	1.79941	0.00896861	0.00131158	-.QITKHVAQILDSR(4)--MTNFDKNLPNEK(6).-	Cas9_	Cas9_
T-22319-85.52	1.77543	0.00896861	0.00140068	-.NPIDFLEAKGYK(9)--KFDNLTK(1).-	Cas9_	Cas9_
T-16443-68.74	1.71574	0.00896861	0.00164965	-.HKPENIVIEMAR(2)--HKPENIVIEMAR(2).-	Cas9_	Cas9_
T-14433-63.28	1.70285	0.00896861	0.00170895	-.KGILQTVK(1)--KDLIIK(1).-	Cas9_	Cas9_
T-10679-52.12	1.6539	0.00896861	0.00195428	-.GKSDNVPSEEVVK(2)--VTVKQLK(4).-	Cas9_	Cas9_
T-17469-71.34	1.64866	0.00896861	0.00198253	-.LPKYSLFELENGR(3)--SDKNR(3).-	Cas9_	Cas9_
T-17529-71.53	1.64143	0.00896861	0.00202222	-.YPKLESEFVYGDYK(3)--IIKDK(3).-	Cas9_	Cas9_
T-6565-35.08	1.62738	0.00896861	0.00210158	-.LKGSPEDNEQK(2)--LKSVK(2).-	Cas9_	Cas9_
T-15479-66.31	1.6068	0.00896861	0.0022235	-.KDFQFYK(1)--AGFIKR(5).-	Cas9_	Cas9_
T-26625-101.24	1.55187	0.00896861	0.00258454	-.TILDFLKSDGFANR(7)--YDENDKLIR(6).-	Cas9_	Cas9_
T-9575-48.24	1.54122	0.00896861	0.00266102	-.KDFQFYK(1)--GQKNSR(3).-	Cas9_	Cas9_
T-13399-60.56	1.53521	0.00896861	0.00270518	-.KAKTSTR(3)--GADGKTK(5).-	spTAU_HUMAN|_	spTAU_HUMAN|_
T-8386-43.28	1.50578	0.00896861	0.00293221	-.KLVDSTDK(1)--KLVDSTDK(1).-	Cas9_	Cas9_
T-16238-68.23	1.46323	0.00896861	0.00329454	-.SEQEIGKATAK(7)--DLIIKLPK(5).-	Cas9_	Cas9_
T-17978-72.91	1.43138	0.00896861	0.00359458	-.APLSASMIKR(9)--FIKPILEK(3).-	Cas9_	Cas9_
T-20047-78.65	1.29861	0.00896861	0.00516866	-.FIKPILEK(3)--FIKPILEK(3).-	Cas9_	Cas9_
T-7935-41.26	1.2755	0.00896861	0.00550558	-.NLPNEKVLPK(6)--HSIKK(4).-	Cas9_	Cas9_
T-14684-63.97	1.23827	0.00896861	0.00609505	-.MIAKSEQEIGK(4)--LVDSTDKADLR(7).-	Cas9_	Cas9_
T-7277-38.51	1.15178	0.00896861	0.00771847	-.SEQEIGKATAK(7)--KMIAK(1).-	Cas9_	Cas9_
T-15167-65.38	1.1093	0.00896861	0.00866642	-.MKNYWR(2)--KDLIIK(1).-	Cas9_	Cas9_
T-14978-64.81	1.1031	0.00896861	0.00881434	-.APLSASMIKR(9)--KLINGIR(1).-	Cas9_	Cas9_
T-19910-78.23	1.08786	0.00896861	0.00918823	-.DDSIDNKVLTR(7)--DDSIDNKVLTR(7).-	Cas9_	Cas9_
T-12460-57.88	1.04264	0.00896861	0.0103926	-.QLLNAKLITQR(6)--KVTVK(1).-	Cas9_	Cas9_
T-19764-77.81	1.01211	0.00896861	0.0112935	-.DLIIKLPK(5)--ESILPKR(6).-	Cas9_	Cas9_
T-20490-79.93	1.00142	0.00896861	0.0116268	-.LEESFLVEEDKK(11)--LEESFLVEEDKK(11).-	Cas9_	Cas9_
T-13306-60.29	0.978029	0.00896861	0.0123905	-.ESILPKR(6)--ESILPKR(6).-	Cas9_	Cas9_
T-19136-76.07	0.936255	0.00896861	0.0138802	-.GGLSELDKAGFIK(8)--VITLKSK(5).-	Cas9_	Cas9_
T-12691-58.56	0.925816	0.00896861	0.0142793	-.KKEER(2)--KKEER(2).-	spCYC_HUMAN|_	spCYC_HUMAN|_
T-2769-14.97	0.916025	0.00896861	0.014664	-.DKQSGK(2)--DKQSGK(2).-	Cas9_	Cas9_
T-16914-69.88	0.914986	0.00896861	0.0147054	-.DDSIDNKVLTR(7)--KGILQTVK(1).-	Cas9_	Cas9_
T-21038-81.64	0.895833	0.00896861	0.01549	-.QEDFYPFLKDNR(9)--EDYFKK(5).-	Cas9_	Cas9_
T-11421-54.43	0.86468	0.00896861	0.0168554	-.MIAKSEQEIGK(4)--MIAKSEQEIGK(4).-	Cas9_	Cas9_
T-17438-71.25	0.849732	0.00896861	0.0175522	-.TYAHLFDDKVMK(9)--NLPNEKVLPK(6).-	Cas9_	Cas9_
T-10050-49.91	0.784776	0.00896861	0.0209243	-.DWDPKK(5)--LKSVK(2).-	Cas9_	Cas9_
T-12783-58.81	0.75004	0.00896861	0.0229813	-.VKYVTEGMR(2)--EDYFKK(5).-	Cas9_	Cas9_
T-8407-43.39	0.743418	0.00896861	0.0233954	-.VKYVTEGMR(2)--VPSKK(4).-	Cas9_	Cas9_
T-13079-59.67	0.726095	0.00896861	0.0245136	-.KDFQFYK(1)--GYKEVK(3).-	Cas9_	Cas9_
T-9708-48.69	0.673143	0.00896861	0.028266	-.VMKQLK(3)--AGFIKR(5).-	Cas9_	Cas9_
T-19178-76.20	0.662408	0.00896861	0.0290925	-.RVDQLKSDQSR(6)--NKYEDEINK(2).-	spK2C1_HUMAN|_	spK2C1_HUMAN|_
T-15833-67.27	0.649496	0.00896861	0.0301178	-.LENLIAQLPGEKK(12)--IIKDK(3).-	Cas9_	Cas9_
T-8904-45.47	0.63202	0.00896861	0.0315618	-.VMKQLK(3)--VMKQLK(3).-	Cas9_	Cas9_
T-2827-15.28	0.600331	0.00896861	0.0343537	-.DKQSGK(2)--HSIKK(4).-	Cas9_	Cas9_
T-14314-62.95	0.596565	0.00896861	0.034701	-.MKNYWR(2)--MKNYWR(2).-	Cas9_	Cas9_
T-10208-50.46	0.593778	0.00896861	0.0349602	-.VTVKQLK(4)--VTVKQLK(4).-	Cas9_	Cas9_
T-21585-83.31	0.575602	0.00896861	0.0366974	-.MDGTEELLVKLNR(10)--VITLKSK(5).-	Cas9_	Cas9_
T-7762-40.63	0.560365	0.00896861	0.0382178	-.KLINGIR(1)--SDKNR(3).-	Cas9_	Cas9_
T-5126-27.62	0.533204	0.00896861	0.04108	-.KVTVK(1)--EKIEK(2).-	Cas9_	Cas9_
T-8096-41.98	0.402968	0.00896861	0.0578996	-.VMKQLK(3)--GYKEVK(3).-	Cas9_	Cas9_
T-4553-24.59	0.398874	0.00896861	0.0585219	-.GYKEVK(3)--GQKNSR(3).-	Cas9_	Cas9_
T-21950-84.39	0.378734	0.00896861	0.0616761	-.SKLVSDFR(2)--VMKQLKR(6).-	Cas9_	Cas9_
T-23902-90.54	0.371924	0.00896861	0.0627783	-.SVKELLGITIMER(3)--NLPNEKVLPK(6).-	Cas9_	Cas9_
T-19873-78.14	0.34941	0.00896861	0.0665547	-.TEVQTGGFSKESILPK(10)--APLSASMIKR(9).-	Cas9_	Cas9_
T-10371-50.96	0.348314	0.00896861	0.0667439	-.ESILPKRNSDK(6)--KMIAK(1).-	Cas9_	Cas9_
T-25877-97.91	0.333386	0.00896861	0.0693704	-.QEDFYPFLKDNR(9)--QEDFYPFLKDNR(9).-	Cas9_	Cas9_
T-8038-41.71	0.293815	0.00896861	0.0768032	-.VITLKSK(5)--KVTVK(1).-	Cas9_	Cas9_
T-18113-73.27	0.29216	0.00896861	0.0771294	-.VKRDEKEQIK(2)--VKRDEKEQIK(2).-	spKRHB2_HUMAN|_	spKRHB2_HUMAN|_
T-11289-54.03	0.286505	0.00896861	0.078254	-.QQLPEKYK(6)--KDWDPK(1).-	Cas9_	Cas9_
T-12336-57.53	0.267291	0.00896861	0.0821875	-.KDWDPK(1)--DWDPKK(5).-	Cas9_	Cas9_
T-10277-50.69	0.260262	0.00896861	0.0836709	-.DWDPKK(5)--IIKDK(3).-	Cas9_	Cas9_
T-11738-55.56	0.137353	0.00896861	0.113779	-.VITLKSK(5)--VITLKSK(5).-	Cas9_	Cas9_
T-4575-24.70	0.0564993	0.00896861	0.138331	-.VPSKK(4)--VPSKK(4).-	Cas9_	Cas9_
T-12663-58.50	0.0271577	0.00896861	0.148258	-.SDKNR(3)--KYPK(1).-	Cas9_	Cas9_
T-5158-27.77	0.0217808	0.00896861	0.150138	-.EKIEK(2)--EKIEK(2).-	Cas9_	Cas9_
T-18121-73.29	0.0112895	0.00896861	0.15386	-.VNTEITKAPLSASMIK(7)--ESILPKR(6).-	Cas9_	Cas9_
T-13776-61.58	0.00768402	0.00896861	0.155156	-.DLKWWELR(3)--LCKLR(3).-	spEGF_HUMAN|_	spEGF_HUMAN|_
T-11779-55.69	0	0.00896861	0.157946	-.SDNVPSEEVVKKMK(11)--NSDKLIAR(4).-	Cas9_	Cas9_
T-7304-38.62	0	0.00896861	0.157946	-.VLSAYNKHR(7)--VLSAYNKHR(7).-	Cas9_	Cas9_
T-16106-67.92	-0.16007	0.0264317	0.225117	-.GKSDNVPSEEVVKK(13)--SDKNR(3).-	Cas9_	Cas9_
T-6387-34.20-2	-0.190068	0.0264317	0.239697	-.LKSVK(2)--IIKDK(3).-	Cas9_	Cas9_
T-7994-41.54	-0.203507	0.0264317	0.246442	-.EDYFKK(5)--VPSKK(4).-	Cas9_	Cas9_
T-10777-52.52	-0.217828	0.0264317	0.25378	-.MKNYWR(2)--RKNR(2).-	Cas9_	Cas9_
T-19636-77.48	-0.316455	0.030303	0.308562	-.FKHTHDK(2)--FKHTHDK(2).-	spPDGFB_HUMAN|_	spPDGFB_HUMAN|_
T-31211-123.77	-0.343036	0.030303	0.324642	-.HQTVPQNTGGKNPDPWAK(11)--HQTVPQNTGGKNPDPWAK(11).-	spTRFE_HUMAN|_	spTRFE_HUMAN|_
T-10742-52.39	-0.346983	0.030303	0.327079	-.DIKER(3)--DIKER(3).-	spGSTA1_HUMAN|_	spGSTA1_HUMAN|_
T-6190-33.18	-0.376103	0.030303	0.345455	-.KVTVK(1)--IIKDK(3).-	Cas9_	Cas9_
T-18317-73.80	-0.493503	0.0344828	0.426704	-.SLASDITDEQKK(11)--SLASDITDEQKK(11).-	spNQO2_HUMAN|_	spNQO2_HUMAN|_
T-11309-54.09	-0.576806	0.0382979	0.491371	-.AASMDKK(6)--GQKNSR(3).-	Cas9_	Cas9_
T-30006-117.72	-0.583021	0.0382979	0.496434	-.SCQISCKSR(7)--KQCK(1).-	spK22E_HUMAN|_	spK22E_HUMAN|_
T-24867-94.11	-0.66801	0.0382979	0.569081	-.NSDKLIAR(4)--SDKNR(3).-	Cas9_	Cas9_
T-15945-67.54	-0.72913	0.0421941	0.625262	-.GGNEESTKTGNAGSR(8)--KHGGPKDEER(1).-	spSODC_HUMAN|_	spSODC_HUMAN|_
T-11033-53.33	-0.776567	0.0421941	0.671118	-.VEKGK(3)--KHER(1).-	Cas9_	Cas9_
T-9016-45.93	-0.818918	0.0495868	0.713708	-.NKGITWK(2)--NKGITWK(2).-	spCYC_HORSE|_	spCYC_HORSE|_
T-15816-67.22	-0.876314	0.0495868	0.773951	-.FKVLGNTDR(2)--DKPIR(2).-	Cas9_	Cas9_
T-12191-57.07	-0.899326	0.0495868	0.798929	-.KQYRSTK(1)--KQYRSTK(1).-	Cas9_	Cas9_
T-23508-89.24	-0.916238	0.0495868	0.817587	-.QEDFYPFLKDNR(9)--LEESFLVEEDKK(11).-	Cas9_	Cas9_
T-10605-51.87	-0.982947	0.0495868	0.893559	-.EDYFKK(5)--KHER(1).-	Cas9_	Cas9_
T-9653-48.52	-1.12626	0.0693878	1	-.GQKNSRERMK(3)--DWDPKK(5).-	Cas9_	Cas9_
T-20970-81.42	-1.19452	0.0693878	1	-.ILCAKSENAR(5)--ILCAKSENAR(5).-	spK1M1_SHEEP|_	spK1M1_SHEEP|_
T-13831-61.74	-1.21522	0.0693878	1	-.VIKVPLKKLK(8)--VIKVPLKK(7).-	spPEPC_PIG|_	spPEPC_PIG|_
T-14200-62.69	-1.34246	0.0772358	1	-.YSSSKHYSSSR(5)--KNHEEEMKDLR(8).-	spK1C10_HUMAN|_	spK1C10_HUMAN|_
T-17382-71.11	-1.59603	0.0809717	1	-.KMKNYWR(3)--EVKK(3).-	Cas9_	Cas9_
T-22869-87.22	-1.68627	0.0846774	1	-.GYKEVKK(6)--KHER(1).-	Cas9_	Cas9_
T-20844-80.97	-1.76031	0.092	1	-.MDKVER(3)--FGKDK(3).-	spTRFL_HUMAN|_	spTRFL_HUMAN|_
T-8892-45.42	-1.76508	0.092	1	-.GADGKTK(5)--GKPVSR(2).-	spTAU_HUMAN|_	spTAU_HUMAN|_
T-23808-90.20	-2.99469	0.119522	1	-.CCKHPEAKR(3)--VGSKCCK(4).-	spALBU_HUMAN|_	spALBU_HUMAN|_
