# Supplementary material for: A synthetic peptide library for benchmarking crosslinking-mass spectrometry search engines for proteins and protein complexes
Source: Nat Commun. 2020 Feb 6;11:742. doi: 10.1038/s41467-020-14608-2 (PMC7005041; doi:10.1038/s41467-020-14608-2)
Supplement: Supplementary file 3 — Supplementary Data 1 [file 41467_2020_14608_MOESM3_ESM.zip › CSVfiles/kojak_percolator_R3_allCSM.csv]

PSMId	score	q-value	posterior_error_prob	peptide	proteinIds
T-23739-91.45	7.3164	0.000682087	5.27E-12	-.KNLIGALLFDSGETAEATR(1)--SDNVPSEEVVKK(11).-	Cas9_	Cas9_
T-25148-96.82	7.1983	0.000682087	7.80E-12	-.KNLIGALLFDSGETAEATR(1)--LVDSTDKADLR(7).-	Cas9_	Cas9_
T-23975-92.32	6.2093	0.000682087	2.10E-10	-.LESEFVYGDYKVYDVR(11)--VVDELVKVMGR(7).-	Cas9_	Cas9_
T-25288-97.32	5.92359	0.000682087	5.44E-10	-.KNLIGALLFDSGETAEATR(1)--LVDSTDKADLR(7).-	Cas9_	Cas9_
T-23255-89.73	5.34311	0.000682087	3.76E-09	-.KSEETITPWNFEEVVDK(1)--SKLVSDFR(2).-	Cas9_	Cas9_
T-14889-64.95	5.11452	0.000682087	8.04E-09	-.HKPENIVIEMAR(2)--FDNLTKAER(6).-	Cas9_	Cas9_
T-23883-91.95	4.79824	0.000682087	2.31E-08	-.KNLIGALLFDSGETAEATR(1)--SDNVPSEEVVKK(11).-	Cas9_	Cas9_
T-14623-64.18	4.74065	0.000682087	2.79E-08	-.MIAKSEQEIGK(4)--LVDSTDKADLR(7).-	Cas9_	Cas9_
T-26953-104.68	4.72477	0.000682087	2.95E-08	-.KIECFDSVEISGVEDR(1)--TILDFLKSDGFANR(7).-	Cas9_	Cas9_
T-14192-63.05	4.50058	0.000682087	6.21E-08	-.YDENDKLIR(6)--FDNLTKAER(6).-	Cas9_	Cas9_
T-23014-88.94	4.42079	0.000682087	8.10E-08	-.MLASAGELQKGNELALPSK(10)--LESEFVYGDYKVYDVR(11).-	Cas9_	Cas9_
T-19223-76.90	4.31858	0.000682087	1.14E-07	-.KIECFDSVEISGVEDR(1)--HKPENIVIEMAR(2).-	Cas9_	Cas9_
T-24312-93.63	4.28147	0.000682087	1.29E-07	-.KNLIGALLFDSGETAEATR(1)--AGFIKR(5).-	Cas9_	Cas9_
T-15063-65.48	4.26832	0.000682087	1.35E-07	-.HKPENIVIEMAR(2)--FDNLTKAER(6).-	Cas9_	Cas9_
T-13881-62.24	4.07915	0.000682087	2.53E-07	-.HKPENIVIEMAR(2)--MIAKSEQEIGK(4).-	Cas9_	Cas9_
T-19382-77.40	4.06376	0.000682087	2.66E-07	-.KIECFDSVEISGVEDR(1)--HKPENIVIEMAR(2).-	Cas9_	Cas9_
T-18739-75.56	3.99067	0.000682087	3.39E-07	-.TEVQTGGFSKESILPK(10)--KFDNLTK(1).-	Cas9_	Cas9_
T-24010-92.47	3.96243	0.000682087	3.73E-07	-.KNLIGALLFDSGETAEATR(1)--SDNVPSEEVVKK(11).-	Cas9_	Cas9_
T-24978-96.24	3.95616	0.000682087	3.81E-07	-.MDGTEELLVKLNR(10)--GGLSELDKAGFIK(8).-	Cas9_	Cas9_
T-16487-69.26	3.89078	0.000682087	4.73E-07	-.HKPENIVIEMAR(2)--YDENDKLIR(6).-	Cas9_	Cas9_
T-21884-85.19	3.88391	0.000682087	4.84E-07	-.KIECFDSVEISGVEDR(1)--KIECFDSVEISGVEDR(1).-	Cas9_	Cas9_
T-18284-74.22	3.81505	0.000682087	6.09E-07	-.KIECFDSVEISGVEDR(1)--FDNLTKAER(6).-	Cas9_	Cas9_
T-21991-85.57	3.63112	0.000682087	1.12E-06	-.MLASAGELQKGNELALPSK(10)--VVDELVKVMGR(7).-	Cas9_	Cas9_
T-23590-90.94	3.61391	0.000682087	1.19E-06	-.KNLIGALLFDSGETAEATR(1)--SDNVPSEEVVKK(11).-	Cas9_	Cas9_
T-18909-76.07	3.57373	0.000682087	1.36E-06	-.TEVQTGGFSKESILPK(10)--KFDNLTK(1).-	Cas9_	Cas9_
T-20972-82.32	3.55787	0.000682087	1.43E-06	-.KSEETITPWNFEEVVDK(1)--QQLPEKYK(6).-	Cas9_	Cas9_
T-22824-88.31	3.53673	0.000682087	1.54E-06	-.KNLIGALLFDSGETAEATR(1)--GYKEVK(3).-	Cas9_	Cas9_
T-19239-76.95	3.51238	0.000682087	1.67E-06	-.GKSDNVPSEEVVK(2)--QEDFYPFLKDNR(9).-	Cas9_	Cas9_
T-14378-63.54	3.49298	0.000682087	1.78E-06	-.YDENDKLIR(6)--FDNLTKAER(6).-	Cas9_	Cas9_
T-19467-77.68	3.48416	0.000682087	1.83E-06	-.TEVQTGGFSKESILPK(10)--APLSASMIKR(9).-	Cas9_	Cas9_
T-14081-62.77	3.47434	0.000682087	1.89E-06	-.HKPENIVIEMAR(2)--MIAKSEQEIGK(4).-	Cas9_	Cas9_
T-16136-68.34	3.43741	0.000682087	2.14E-06	-.MTNFDKNLPNEK(6)--SKLVSDFR(2).-	Cas9_	Cas9_
T-22875-88.49	3.40286	0.000682087	2.40E-06	-.KNLIGALLFDSGETAEATR(1)--GYKEVK(3).-	Cas9_	Cas9_
T-18910-76.07	3.38873	0.000682087	2.52E-06	-.MDGTEELLVKLNR(10)--EKIEK(2).-	Cas9_	Cas9_
T-23957-92.24	3.38619	0.000682087	2.54E-06	-.LESEFVYGDYKVYDVR(11)--VVDELVKVMGR(7).-	Cas9_	Cas9_
T-13120-60.02	3.3838	0.000682087	2.56E-06	-.SEQEIGKATAK(7)--LKTYAHLFDDK(2).-	Cas9_	Cas9_
T-18896-76.04	3.37762	0.000682087	2.61E-06	-.MLASAGELQKGNELALPSK(10)--KPAFLSGEQK(1).-	Cas9_	Cas9_
T-15933-67.83	3.37261	0.000682087	2.66E-06	-.MTNFDKNLPNEK(6)--SKLVSDFR(2).-	Cas9_	Cas9_
T-16409-69.06	3.33288	0.000682087	3.03E-06	-.DDSIDNKVLTR(7)--NSDKLIAR(4).-	Cas9_	Cas9_
T-18740-75.56	3.32216	0.000682087	3.14E-06	-.MDGTEELLVKLNR(10)--EKIEK(2).-	Cas9_	Cas9_
T-16071-68.20	3.3187	0.000682087	3.18E-06	-.KLVDSTDK(1)--IEKILTFR(3).-	Cas9_	Cas9_
T-24281-93.56	3.31725	0.000682087	3.20E-06	-.TILDFLKSDGFANR(7)--MIAKSEQEIGK(4).-	Cas9_	Cas9_
T-26504-102.59	3.3134	0.000682087	3.24E-06	-.SNFDLAEDAKLQLSK(10)--SSFEKNPIDFLEAK(5).-	Cas9_	Cas9_
T-20549-80.83	3.31078	0.000682087	3.26E-06	-.SNFDLAEDAKLQLSK(10)--KLVDSTDK(1).-	Cas9_	Cas9_
T-15845-67.63	3.30832	0.000682087	3.29E-06	-.DDSIDNKVLTR(7)--NSDKLIAR(4).-	Cas9_	Cas9_
T-24982-96.25	3.30795	0.000682087	3.30E-06	-.TILDFLKSDGFANR(7)--FDNLTKAER(6).-	Cas9_	Cas9_
T-22719-87.94	3.30388	0.000682087	3.34E-06	-.KIECFDSVEISGVEDR(1)--DFQFYKVR(6).-	Cas9_	Cas9_
T-12331-57.73	3.295	0.000682087	3.44E-06	-.SDNVPSEEVVKK(11)--LVDSTDKADLR(7).-	Cas9_	Cas9_
T-25127-96.77	3.2716	0.000682087	3.72E-06	-.MDGTEELLVKLNR(10)--GGLSELDKAGFIK(8).-	Cas9_	Cas9_
T-22605-87.58	3.26326	0.000682087	3.82E-06	-.KIECFDSVEISGVEDR(1)--DFQFYKVR(6).-	Cas9_	Cas9_
T-24354-93.79	3.23935	0.000682087	4.14E-06	-.KNLIGALLFDSGETAEATR(1)--SDNVPSEEVVKK(11).-	Cas9_	Cas9_
T-11021-53.54	3.22842	0.000682087	4.29E-06	-.SEQEIGKATAK(7)--FKVLGNTDR(2).-	Cas9_	Cas9_
T-13223-60.29	3.19022	0.000682087	4.88E-06	-.SDNVPSEEVVKK(11)--LVDSTDKADLR(7).-	Cas9_	Cas9_
T-6856-36.37	3.16023	0.000682087	5.39E-06	-.SDNVPSEEVVKK(11)--GQKNSR(3).-	Cas9_	Cas9_
T-15532-66.87	3.15994	0.000682087	5.39E-06	-.GKSDNVPSEEVVK(2)--LEESFLVEEDKK(11).-	Cas9_	Cas9_
T-22988-88.87	3.14224	0.000682087	5.72E-06	-.MLASAGELQKGNELALPSK(10)--LESEFVYGDYKVYDVR(11).-	Cas9_	Cas9_
T-19654-78.25	3.13792	0.000682087	5.81E-06	-.VVDELVKVMGR(7)--KPAFLSGEQK(1).-	Cas9_	Cas9_
T-26290-101.76	3.12821	0.000682087	6.00E-06	-.SSFEKNPIDFLEAK(5)--IEEGIKELGSQILK(6).-	Cas9_	Cas9_
T-19047-76.44	3.10016	0.000682087	6.58E-06	-.GKSDNVPSEEVVK(2)--QEDFYPFLKDNR(9).-	Cas9_	Cas9_
T-14902-64.98	3.09293	0.000682087	6.74E-06	-.SDNVPSEEVVKK(11)--KDFQFYK(1).-	Cas9_	Cas9_
T-21219-83.08	3.08226	0.000682087	6.99E-06	-.TEVQTGGFSKESILPK(10)--FIKPILEK(3).-	Cas9_	Cas9_
T-14802-64.71	3.05461	0.000682087	7.66E-06	-.VNTEITKAPLSASMIK(7)--KMIAK(1).-	Cas9_	Cas9_
T-26657-103.25	3.03936	0.000682087	8.06E-06	-.MDGTEELLVKLNR(10)--MDGTEELLVKLNR(10).-	Cas9_	Cas9_
T-23293-89.84	3.03308	0.000682087	8.23E-06	-.GGLSELDKAGFIK(8)--GGLSELDKAGFIK(8).-	Cas9_	Cas9_
T-22095-85.92	3.01442	0.000682087	8.76E-06	-.NPIDFLEAKGYK(9)--APLSASMIKR(9).-	Cas9_	Cas9_
T-13802-62.06	3.00119	0.000682087	9.15E-06	-.HKPENIVIEMAR(2)--MIAKSEQEIGK(4).-	Cas9_	Cas9_
T-23149-89.35	2.98582	0.000682087	9.63E-06	-.MDGTEELLVKLNR(10)--QLKEDYFK(3).-	Cas9_	Cas9_
T-17456-71.77	2.97296	0.000682087	1.01E-05	-.KIECFDSVEISGVEDR(1)--MIAKSEQEIGK(4).-	Cas9_	Cas9_
T-16279-68.75	2.96569	0.000682087	1.03E-05	-.HKPENIVIEMAR(2)--YDENDKLIR(6).-	Cas9_	Cas9_
T-8182-42.32	2.95798	0.000682087	1.06E-05	-.GKSDNVPSEEVVK(2)--VPSKK(4).-	Cas9_	Cas9_
T-15802-67.54	2.94174	0.000682087	1.12E-05	-.GGLSELDKAGFIK(8)--EKIEK(2).-	Cas9_	Cas9_
T-21627-84.38	2.94033	0.000682087	1.12E-05	-.GGLSELDKAGFIK(8)--QLLNAKLITQR(6).-	Cas9_	Cas9_
T-12156-57.21	2.94012	0.000682087	1.12E-05	-.NSDKLIAR(4)--KGILQTVK(1).-	Cas9_	Cas9_
T-21879-85.18	2.93447	0.000682087	1.14E-05	-.SVKELLGITIMER(3)--DKQSGK(2).-	Cas9_	Cas9_
T-6748-35.87	2.93245	0.000682087	1.15E-05	-.SDNVPSEEVVKK(11)--GQKNSR(3).-	Cas9_	Cas9_
T-14717-64.45	2.91241	0.000682087	1.23E-05	-.HKPENIVIEMAR(2)--FDNLTKAER(6).-	Cas9_	Cas9_
T-19493-77.76	2.87946	0.000682087	1.37E-05	-.VVDELVKVMGR(7)--KPAFLSGEQK(1).-	Cas9_	Cas9_
T-21045-82.56	2.87307	0.000682087	1.40E-05	-.MLASAGELQKGNELALPSK(10)--MLASAGELQKGNELALPSK(10).-	Cas9_	Cas9_
T-15733-67.38	2.86588	0.000682087	1.44E-05	-.GKSDNVPSEEVVK(2)--LEESFLVEEDKK(11).-	Cas9_	Cas9_
T-21549-84.12	2.85711	0.000682087	1.48E-05	-.LESEFVYGDYKVYDVR(11)--KPAFLSGEQK(1).-	Cas9_	Cas9_
T-16126-68.32	2.85625	0.000682087	1.48E-05	-.YDENDKLIR(6)--YDENDKLIR(6).-	Cas9_	Cas9_
T-16133-68.33	2.85238	0.000682087	1.50E-05	-.SEQEIGKATAK(7)--DLIIKLPK(5).-	Cas9_	Cas9_
T-15403-66.51	2.85233	0.000682087	1.50E-05	-.KDFQFYK(1)--AGFIKR(5).-	Cas9_	Cas9_
T-26543-102.74	2.84929	0.000682087	1.52E-05	-.MDGTEELLVKLNR(10)--MDGTEELLVKLNR(10).-	Cas9_	Cas9_
T-12412-57.94	2.84891	0.000682087	1.52E-05	-.TYAHLFDDKVMK(9)--DKQSGK(2).-	Cas9_	Cas9_
T-15170-65.82	2.84747	0.000682087	1.53E-05	-.VNTEITKAPLSASMIK(7)--SEQEIGKATAK(7).-	Cas9_	Cas9_
T-19385-77.41	2.84359	0.000682087	1.55E-05	-.KIECFDSVEISGVEDR(1)--HKPENIVIEMAR(2).-	Cas9_	Cas9_
T-27152-105.68	2.80877	0.000682087	1.74E-05	-.SSFEKNPIDFLEAK(5)--SSFEKNPIDFLEAK(5).-	Cas9_	Cas9_
T-23302-89.86	2.80667	0.000682087	1.75E-05	-.MDGTEELLVKLNR(10)--QLKEDYFK(3).-	Cas9_	Cas9_
T-24277-93.55	2.7877	0.000682087	1.86E-05	-.KNLIGALLFDSGETAEATR(1)--AGFIKR(5).-	Cas9_	Cas9_
T-26808-103.98	2.74219	0.000682087	2.17E-05	-.MDGTEELLVKLNR(10)--MDGTEELLVKLNR(10).-	Cas9_	Cas9_
T-21106-82.74	2.73795	0.000682087	2.20E-05	-.LPKYSLFELENGR(3)--KFDNLTK(1).-	Cas9_	Cas9_
T-22164-86.11	2.71715	0.000682087	2.36E-05	-.TEVQTGGFSKESILPK(10)--TEVQTGGFSKESILPK(10).-	Cas9_	Cas9_
T-20898-82.08	2.71591	0.000682087	2.37E-05	-.GGLSELDKAGFIK(8)--QLKEDYFK(3).-	Cas9_	Cas9_
T-15625-67.09	2.71545	0.000682087	2.37E-05	-.LENLIAQLPGEKK(12)--LKGSPEDNEQK(2).-	Cas9_	Cas9_
T-12843-59.20	2.70901	0.000682087	2.42E-05	-.NSDKLIAR(4)--MKNYWR(2).-	Cas9_	Cas9_
T-17595-72.22	2.70414	0.000682087	2.46E-05	-.MIAKSEQEIGK(4)--DFQFYKVR(6).-	Cas9_	Cas9_
T-20533-80.78	2.70163	0.000682087	2.48E-05	-.SNFDLAEDAKLQLSK(10)--KLVDSTDK(1).-	Cas9_	Cas9_
T-12862-59.26	2.70128	0.000682087	2.48E-05	-.SDNVPSEEVVKK(11)--LVDSTDKADLR(7).-	Cas9_	Cas9_
T-25084-96.64	2.67673	0.000682087	2.70E-05	-.SSFEKNPIDFLEAK(5)--IEKILTFR(3).-	Cas9_	Cas9_
T-11987-56.70	2.66904	0.000682087	2.77E-05	-.NSDKLIAR(4)--KGILQTVK(1).-	Cas9_	Cas9_
T-21868-85.14	2.61041	0.000682087	3.36E-05	-.SVKELLGITIMER(3)--DKQSGK(2).-	Cas9_	Cas9_
T-13376-60.77	2.58706	0.000682087	3.63E-05	-.SKLVSDFR(2)--QQLPEKYK(6).-	Cas9_	Cas9_
T-24252-93.47	2.56852	0.000682087	3.87E-05	-.TILDFLKSDGFANR(7)--MIAKSEQEIGK(4).-	Cas9_	Cas9_
T-13423-60.92	2.56752	0.000682087	3.88E-05	-.KLINGIR(1)--KFDNLTK(1).-	Cas9_	Cas9_
T-13069-59.87	2.56686	0.000682087	3.89E-05	-.MTNFDKNLPNEK(6)--QQLPEKYK(6).-	Cas9_	Cas9_
T-17896-73.13	2.53301	0.000682087	4.35E-05	-.NPIDFLEAKGYK(9)--SDKNR(3).-	Cas9_	Cas9_
T-11758-55.87	2.53251	0.000682087	4.36E-05	-.GKSDNVPSEEVVK(2)--VKYVTEGMR(2).-	Cas9_	Cas9_
T-16723-69.79	2.52872	0.000682087	4.41E-05	-.MTNFDKNLPNEK(6)--SKLVSDFR(2).-	Cas9_	Cas9_
T-18718-75.50	2.5272	0.000682087	4.44E-05	-.FDNLTKAER(6)--DFQFYKVR(6).-	Cas9_	Cas9_
T-18445-74.73	2.52032	0.000682087	4.54E-05	-.KIECFDSVEISGVEDR(1)--FDNLTKAER(6).-	Cas9_	Cas9_
T-17425-71.70	2.51122	0.000682087	4.68E-05	-.DDSIDNKVLTR(7)--MKNYWR(2).-	Cas9_	Cas9_
T-14422-63.67	2.49077	0.000682087	5.01E-05	-.LVDSTDKADLR(7)--LVDSTDKADLR(7).-	Cas9_	Cas9_
T-14830-64.78	2.48539	0.000682087	5.10E-05	-.MIAKSEQEIGK(4)--LVDSTDKADLR(7).-	Cas9_	Cas9_
T-8747-44.78	2.47594	0.000682087	5.26E-05	-.KGILQTVK(1)--LSKSR(3).-	Cas9_	Cas9_
T-21214-83.07	2.46808	0.000682087	5.40E-05	-.MLASAGELQKGNELALPSK(10)--MLASAGELQKGNELALPSK(10).-	Cas9_	Cas9_
T-14882-64.94	2.446	0.000682087	5.81E-05	-.APLSASMIKR(9)--KFDNLTK(1).-	Cas9_	Cas9_
T-16330-68.87	2.43469	0.000682087	6.04E-05	-.MTNFDKNLPNEK(6)--SKLVSDFR(2).-	Cas9_	Cas9_
T-21358-83.54	2.4242	0.000682087	6.25E-05	-.LESEFVYGDYKVYDVR(11)--KPAFLSGEQK(1).-	Cas9_	Cas9_
T-18824-75.81	2.42377	0.000682087	6.26E-05	-.TEVQTGGFSKESILPK(10)--KLINGIR(1).-	Cas9_	Cas9_
T-9652-48.68	2.42122	0.000682087	6.31E-05	-.KDFQFYK(1)--GQKNSR(3).-	Cas9_	Cas9_
T-6967-36.88	2.42025	0.000682087	6.33E-05	-.SDNVPSEEVVKK(11)--GQKNSR(3).-	Cas9_	Cas9_
T-16039-68.13	2.4105	0.000682087	6.54E-05	-.KLVDSTDK(1)--IEKILTFR(3).-	Cas9_	Cas9_
T-16005-68.03	2.40484	0.000682087	6.67E-05	-.MTNFDKNLPNEK(6)--SKLVSDFR(2).-	Cas9_	Cas9_
T-13878-62.23	2.39183	0.000682087	6.96E-05	-.HKPENIVIEMAR(2)--MIAKSEQEIGK(4).-	Cas9_	Cas9_
T-26137-101.13	2.38787	0.000682087	7.05E-05	-.TILDFLKSDGFANR(7)--YDENDKLIR(6).-	Cas9_	Cas9_
T-13248-60.38	2.37907	0.000682087	7.26E-05	-.MTNFDKNLPNEK(6)--QQLPEKYK(6).-	Cas9_	Cas9_
T-13111-59.99	2.37556	0.000682087	7.35E-05	-.LVDSTDKADLR(7)--AGFIKR(5).-	Cas9_	Cas9_
T-18886-76.01	2.36523	0.000682087	7.61E-05	-.FDNLTKAER(6)--DFQFYKVR(6).-	Cas9_	Cas9_
T-23065-89.09	2.35875	0.000682087	7.77E-05	-.VVDELVKVMGR(7)--VVDELVKVMGR(7).-	Cas9_	Cas9_
T-19488-77.75	2.34995	0.000682087	8.00E-05	-.VVDELVKVMGR(7)--KPAFLSGEQK(1).-	Cas9_	Cas9_
T-21055-82.59	2.3492	0.000682087	8.02E-05	-.GGLSELDKAGFIK(8)--QLKEDYFK(3).-	Cas9_	Cas9_
T-17208-71.03	2.34811	0.000682087	8.05E-05	-.TYAHLFDDKVMK(9)--NLPNEKVLPK(6).-	Cas9_	Cas9_
T-10217-50.70	2.34174	0.000682087	8.22E-05	-.SEQEIGKATAK(7)--ESILPKR(6).-	Cas9_	Cas9_
T-17756-72.72	2.33205	0.000682087	8.49E-05	-.MIAKSEQEIGK(4)--DFQFYKVR(6).-	Cas9_	Cas9_
T-18524-75.00	2.33154	0.000682087	8.51E-05	-.FDNLTKAER(6)--DFQFYKVR(6).-	Cas9_	Cas9_
T-20143-79.69	2.32208	0.000682087	8.78E-05	-.LVDSTDKADLR(7)--DDSIDNKVLTR(7).-	Cas9_	Cas9_
T-21290-83.29	2.30545	0.000682087	9.28E-05	-.SSFEKNPIDFLEAK(5)--KLVDSTDK(1).-	Cas9_	Cas9_
T-12665-58.69	2.29586	0.000682087	9.58E-05	-.NSDKLIAR(4)--MKNYWR(2).-	Cas9_	Cas9_
T-13623-61.53	2.29266	0.000682087	9.68E-05	-.SKLVSDFR(2)--QQLPEKYK(6).-	Cas9_	Cas9_
T-17283-71.25	2.27984	0.000682087	0.000101072	-.YPKLESEFVYGDYK(3)--LKGSPEDNEQK(2).-	Cas9_	Cas9_
T-21344-83.50	2.27656	0.000682087	0.000102184	-.MDGTEELLVKLNR(10)--VITLKSK(5).-	Cas9_	Cas9_
T-15458-66.64	2.26563	0.000682087	0.000105971	-.QITKHVAQILDSR(4)--MTNFDKNLPNEK(6).-	Cas9_	Cas9_
T-7079-37.39	2.25547	0.000682087	0.000109615	-.SDNVPSEEVVKK(11)--GQKNSR(3).-	Cas9_	Cas9_
T-10378-51.20	2.24797	0.000682087	0.000112388	-.SEQEIGKATAK(7)--ESILPKR(6).-	Cas9_	Cas9_
T-10961-53.37	2.24544	0.000682087	0.000113339	-.SDNVPSEEVVKK(11)--AGFIKR(5).-	Cas9_	Cas9_
T-23299-89.86	2.23055	0.000682087	0.000119101	-.MDGTEELLVKLNR(10)--QLKEDYFK(3).-	Cas9_	Cas9_
T-15226-65.99	2.22956	0.000682087	0.000119492	-.HKPENIVIEMAR(2)--FDNLTKAER(6).-	Cas9_	Cas9_
T-14790-64.68	2.22777	0.000682087	0.000120209	-.VNTEITKAPLSASMIK(7)--KMIAK(1).-	Cas9_	Cas9_
T-23744-91.46	2.22288	0.000682087	0.000122182	-.MDGTEELLVKLNR(10)--QLLNAKLITQR(6).-	Cas9_	Cas9_
T-18511-74.97	2.2133	0.000682087	0.00012614	-.MDGTEELLVKLNR(10)--KVTVK(1).-	Cas9_	Cas9_
T-15819-67.57	2.21268	0.000682087	0.000126403	-.DDSIDNKVLTR(7)--NSDKLIAR(4).-	Cas9_	Cas9_
T-14800-64.71	2.21112	0.000682087	0.00012706	-.MIAKSEQEIGK(4)--LVDSTDKADLR(7).-	Cas9_	Cas9_
T-13391-60.81	2.20552	0.000682087	0.00012945	-.NSDKLIAR(4)--KDLIIK(1).-	Cas9_	Cas9_
T-20184-79.81	2.19903	0.000682087	0.000132277	-.QEDFYPFLKDNR(9)--VKYVTEGMR(2).-	Cas9_	Cas9_
T-27051-105.18	2.18896	0.000682087	0.000136789	-.SSFEKNPIDFLEAK(5)--SSFEKNPIDFLEAK(5).-	Cas9_	Cas9_
T-19721-78.42	2.17721	0.000682087	0.000142245	-.HKPENIVIEMAR(2)--DFQFYKVR(6).-	Cas9_	Cas9_
T-21299-83.33	2.16607	0.000682087	0.000147622	-.SSFEKNPIDFLEAK(5)--KLVDSTDK(1).-	Cas9_	Cas9_
T-11840-56.19	2.16409	0.000682087	0.000148596	-.MIAKSEQEIGK(4)--FDNLTKAER(6).-	Cas9_	Cas9_
T-12277-57.59	2.16167	0.000682087	0.0001498	-.SDNVPSEEVVKK(11)--LVDSTDKADLR(7).-	Cas9_	Cas9_
T-14166-62.98	2.15673	0.000682087	0.000152284	-.QITKHVAQILDSR(4)--KDWDPK(1).-	Cas9_	Cas9_
T-15573-66.96	2.15139	0.000682087	0.000155016	-.GGLSELDKAGFIK(8)--KVTVK(1).-	Cas9_	Cas9_
T-16061-68.18	2.14289	0.000682087	0.000159468	-.KLVDSTDK(1)--IEKILTFR(3).-	Cas9_	Cas9_
T-14022-62.61	2.14058	0.000682087	0.000160695	-.TEVQTGGFSKESILPK(10)--SDKNR(3).-	Cas9_	Cas9_
T-21760-84.82	2.12099	0.000682087	0.000171529	-.KSEETITPWNFEEVVDK(1)--QITKHVAQILDSR(4).-	Cas9_	Cas9_
T-16758-69.87	2.11947	0.000682087	0.000172399	-.DDSIDNKVLTR(7)--KGILQTVK(1).-	Cas9_	Cas9_
T-12687-58.75	2.11514	0.000682087	0.000174904	-.SDNVPSEEVVKK(11)--LVDSTDKADLR(7).-	Cas9_	Cas9_
T-12934-59.49	2.11326	0.000682087	0.000175997	-.LVDSTDKADLR(7)--AGFIKR(5).-	Cas9_	Cas9_
T-13712-61.78	2.11122	0.000682087	0.0001772	-.MTNFDKNLPNEK(6)--QQLPEKYK(6).-	Cas9_	Cas9_
T-24412-94.05	2.10678	0.000682087	0.000179836	-.KNLIGALLFDSGETAEATR(1)--LVDSTDKADLR(7).-	Cas9_	Cas9_
T-25292-97.34	2.10591	0.000682087	0.000180361	-.MDGTEELLVKLNR(10)--GGLSELDKAGFIK(8).-	Cas9_	Cas9_
T-14632-64.21	2.07437	0.000682087	0.000200334	-.LVDSTDKADLR(7)--LVDSTDKADLR(7).-	Cas9_	Cas9_
T-11981-56.69	2.05208	0.000682087	0.000215762	-.MIAKSEQEIGK(4)--FDNLTKAER(6).-	Cas9_	Cas9_
T-17072-70.70	2.05159	0.000682087	0.000216117	-.HKPENIVIEMAR(2)--MIAKSEQEIGK(4).-	Cas9_	Cas9_
T-18257-74.15	2.04216	0.000682087	0.000223006	-.NPIDFLEAKGYK(9)--SDKNR(3).-	Cas9_	Cas9_
T-17022-70.55	2.04093	0.000682087	0.000223924	-.FIKPILEK(3)--KFDNLTK(1).-	Cas9_	Cas9_
T-20652-81.19	2.02712	0.000682087	0.000234457	-.QEDFYPFLKDNR(9)--VKYVTEGMR(2).-	Cas9_	Cas9_
T-14368-63.52	2.02563	0.000682087	0.000235623	-.KGILQTVK(1)--KDLIIK(1).-	Cas9_	Cas9_
T-13850-62.16	2.02083	0.000682087	0.000239426	-.LVDSTDKADLR(7)--LVDSTDKADLR(7).-	Cas9_	Cas9_
T-14710-64.43	2.01689	0.000682087	0.000242584	-.APLSASMIKR(9)--KFDNLTK(1).-	Cas9_	Cas9_
T-12584-58.48	2.01265	0.000682087	0.00024603	-.LVDSTDKADLR(7)--AGFIKR(5).-	Cas9_	Cas9_
T-14267-63.23	2.00654	0.000682087	0.000251088	-.FKVLGNTDR(2)--ESILPKR(6).-	Cas9_	Cas9_
T-19682-78.31	2.00495	0.000682087	0.000252422	-.DDSIDNKVLTR(7)--DDSIDNKVLTR(7).-	Cas9_	Cas9_
T-16286-68.77	2.00004	0.000682087	0.000256581	-.LKTYAHLFDDK(2)--ESILPKR(6).-	Cas9_	Cas9_
T-11136-53.87	1.99773	0.000682087	0.000258563	-.SDNVPSEEVVKK(11)--AGFIKR(5).-	Cas9_	Cas9_
T-15451-66.63	1.98494	0.000682087	0.000269814	-.QITKHVAQILDSR(4)--MTNFDKNLPNEK(6).-	Cas9_	Cas9_
T-16354-68.92	1.98036	0.000682087	0.00027396	-.HKPENIVIEMAR(2)--YDENDKLIR(6).-	Cas9_	Cas9_
T-20604-81.02	1.97549	0.000682087	0.000278431	-.YDENDKLIR(6)--DFQFYKVR(6).-	Cas9_	Cas9_
T-16810-70.00	1.96986	0.000682087	0.000283699	-.LVDSTDKADLR(7)--KDFQFYK(1).-	Cas9_	Cas9_
T-13021-59.76	1.9698	0.000682087	0.000283762	-.SKLVSDFR(2)--QQLPEKYK(6).-	Cas9_	Cas9_
T-13541-61.29	1.96521	0.000682087	0.000288128	-.MIAKSEQEIGK(4)--YDENDKLIR(6).-	Cas9_	Cas9_
T-18321-74.33	1.96346	0.000682087	0.000289809	-.YDEHHQDLTLLKALVR(12)--SEQEIGKATAK(7).-	Cas9_	Cas9_
T-18370-74.47	1.95994	0.000682087	0.000293229	-.MDGTEELLVKLNR(10)--KVTVK(1).-	Cas9_	Cas9_
T-8098-41.95	1.95196	0.000682087	0.000301122	-.LVDSTDKADLR(7)--GQKNSR(3).-	Cas9_	Cas9_
T-11321-54.38	1.9414	0.000682087	0.000311895	-.SDNVPSEEVVKK(11)--AGFIKR(5).-	Cas9_	Cas9_
T-22695-87.88	1.94134	0.000682087	0.000311962	-.KSEETITPWNFEEVVDK(1)--MTNFDKNLPNEK(6).-	Cas9_	Cas9_
T-18905-76.06	1.936	0.000682087	0.00031756	-.MDGTEELLVKLNR(10)--EKIEK(2).-	Cas9_	Cas9_
T-14217-63.10	1.93307	0.000682087	0.000320674	-.DDSIDNKVLTR(7)--DKPIR(2).-	Cas9_	Cas9_
T-17587-72.20	1.9236	0.000682087	0.000330948	-.DDSIDNKVLTR(7)--MKNYWR(2).-	Cas9_	Cas9_
T-10510-51.71	1.92277	0.000682087	0.00033186	-.SEQEIGKATAK(7)--ESILPKR(6).-	Cas9_	Cas9_
T-18899-76.04	1.91251	0.000682087	0.000343391	-.TEVQTGGFSKESILPK(10)--KFDNLTK(1).-	Cas9_	Cas9_
T-14450-63.74	1.90474	0.000682087	0.000352384	-.FKVLGNTDR(2)--ESILPKR(6).-	Cas9_	Cas9_
T-9496-47.97	1.90089	0.000682087	0.000356931	-.SDNVPSEEVVKK(11)--GYKEVK(3).-	Cas9_	Cas9_
T-8859-45.28	1.89264	0.000682087	0.000366876	-.KGILQTVK(1)--LSKSR(3).-	Cas9_	Cas9_
T-16754-69.86	1.89241	0.000682087	0.000367154	-.DDSIDNKVLTR(7)--KGILQTVK(1).-	Cas9_	Cas9_
T-21892-85.21	1.87833	0.000682087	0.000384774	-.SVKELLGITIMER(3)--DKQSGK(2).-	Cas9_	Cas9_
T-23309-89.88	1.87493	0.000682087	0.000389158	-.MDGTEELLVKLNR(10)--QLKEDYFK(3).-	Cas9_	Cas9_
T-11609-55.39	1.87132	0.000682087	0.000393862	-.SDNVPSEEVVKK(11)--AGFIKR(5).-	Cas9_	Cas9_
T-17945-73.27	1.86822	0.000682087	0.000397953	-.VNTEITKAPLSASMIK(7)--ESILPKR(6).-	Cas9_	Cas9_
T-13052-59.83	1.86025	0.000682087	0.00040865	-.MTNFDKNLPNEK(6)--QQLPEKYK(6).-	Cas9_	Cas9_
T-12771-58.99	1.85487	0.000682087	0.000416027	-.LVDSTDKADLR(7)--AGFIKR(5).-	Cas9_	Cas9_
T-8068-41.82	1.85425	0.000682087	0.000416894	-.GKSDNVPSEEVVK(2)--VPSKK(4).-	Cas9_	Cas9_
T-16509-69.31	1.85322	0.000682087	0.000418331	-.DDSIDNKVLTR(7)--NSDKLIAR(4).-	Cas9_	Cas9_
T-18516-74.98	1.8513	0.000682087	0.000421004	-.MDGTEELLVKLNR(10)--KVTVK(1).-	Cas9_	Cas9_
T-19563-77.96	1.84249	0.000682087	0.000433536	-.DLIIKLPK(5)--ESILPKR(6).-	Cas9_	Cas9_
T-11841-56.19	1.84107	0.000682087	0.000435598	-.MIAKSEQEIGK(4)--FDNLTKAER(6).-	Cas9_	Cas9_
T-11817-56.10	1.83277	0.000682087	0.000447793	-.GKSDNVPSEEVVK(2)--EDYFKK(5).-	Cas9_	Cas9_
T-21388-83.65	1.82677	0.000682087	0.000456825	-.KNLIGALLFDSGETAEATR(1)--GQKNSR(3).-	Cas9_	Cas9_
T-14417-63.66	1.82632	0.000682087	0.00045751	-.SKLVSDFR(2)--KDWDPK(1).-	Cas9_	Cas9_
T-19224-76.90	1.82621	0.000682087	0.000457682	-.KIECFDSVEISGVEDR(1)--HKPENIVIEMAR(2).-	Cas9_	Cas9_
T-7985-41.45	1.82162	0.000682087	0.000464737	-.LVDSTDKADLR(7)--GQKNSR(3).-	Cas9_	Cas9_
T-7717-40.45	1.81503	0.000682087	0.000475046	-.LVDSTDKADLR(7)--GQKNSR(3).-	Cas9_	Cas9_
T-12425-57.98	1.8111	0.000682087	0.000481296	-.LVDSTDKADLR(7)--AGFIKR(5).-	Cas9_	Cas9_
T-13284-60.50	1.80902	0.000682087	0.000484639	-.LVDSTDKADLR(7)--AGFIKR(5).-	Cas9_	Cas9_
T-11912-56.44	1.8055	0.000682087	0.000490356	-.DDSIDNKVLTR(7)--LSKSR(3).-	Cas9_	Cas9_
T-10165-50.50	1.80499	0.000682087	0.000491193	-.LKGSPEDNEQK(2)--DWDPKK(5).-	Cas9_	Cas9_
T-21998-85.60	1.80083	0.000682087	0.00049803	-.TEVQTGGFSKESILPK(10)--TEVQTGGFSKESILPK(10).-	Cas9_	Cas9_
T-13011-59.74	1.78347	0.000682087	0.00052766	-.QITKHVAQILDSR(4)--QQLPEKYK(6).-	Cas9_	Cas9_
T-15641-67.13	1.78236	0.000682087	0.000529627	-.DDSIDNKVLTR(7)--NSDKLIAR(4).-	Cas9_	Cas9_
T-15614-67.06	1.78195	0.000682087	0.000530351	-.DDSIDNKVLTR(7)--NSDKLIAR(4).-	Cas9_	Cas9_
T-14257-63.21	1.78192	0.000682087	0.000530396	-.MTNFDKNLPNEK(6)--KDWDPK(1).-	Cas9_	Cas9_
T-20387-80.34	1.78048	0.000682087	0.000532945	-.QEDFYPFLKDNR(9)--VKYVTEGMR(2).-	Cas9_	Cas9_
T-15355-66.39	1.77767	0.000682087	0.000537958	-.VNTEITKAPLSASMIK(7)--SEQEIGKATAK(7).-	Cas9_	Cas9_
T-13215-60.27	1.77496	0.000682087	0.000542831	-.SKLVSDFR(2)--QQLPEKYK(6).-	Cas9_	Cas9_
T-20443-80.52	1.77409	0.000682087	0.000544406	-.YDENDKLIR(6)--DFQFYKVR(6).-	Cas9_	Cas9_
T-12645-58.65	1.77309	0.000682087	0.000546211	-.NSDKLIAR(4)--MKNYWR(2).-	Cas9_	Cas9_
T-20000-79.30	1.7728	0.000682087	0.000546752	-.QEDFYPFLKDNR(9)--VKYVTEGMR(2).-	Cas9_	Cas9_
T-11986-56.70	1.77184	0.000682087	0.000548492	-.MIAKSEQEIGK(4)--FDNLTKAER(6).-	Cas9_	Cas9_
T-10866-53.04	1.7708	0.000682087	0.000550402	-.SEQEIGKATAK(7)--FKVLGNTDR(2).-	Cas9_	Cas9_
T-20218-79.88	1.76816	0.000682087	0.000555264	-.LEESFLVEEDKK(11)--VEKGK(3).-	Cas9_	Cas9_
T-21392-83.66	1.76165	0.000682087	0.000567427	-.LENLIAQLPGEKK(12)--VPSKK(4).-	Cas9_	Cas9_
T-21437-83.82	1.7588	0.000682087	0.000572839	-.SSFEKNPIDFLEAK(5)--KLVDSTDK(1).-	Cas9_	Cas9_
T-18774-75.66	1.7581	0.000682087	0.000574168	-.QLLNAKLITQR(6)--QLKEDYFK(3).-	Cas9_	Cas9_
T-11530-55.10	1.75554	0.000682087	0.000579088	-.SEQEIGKATAK(7)--FKVLGNTDR(2).-	Cas9_	Cas9_
T-8115-42.02	1.74722	0.000682087	0.000595335	-.NSDKLIAR(4)--LSKSR(3).-	Cas9_	Cas9_
T-13163-60.12	1.74701	0.000682087	0.00059575	-.SDNVPSEEVVKK(11)--LVDSTDKADLR(7).-	Cas9_	Cas9_
T-14671-64.32	1.74553	0.000682087	0.000598692	-.DDSIDNKVLTR(7)--NSDKLIAR(4).-	Cas9_	Cas9_
T-20786-81.67	1.74392	0.000682087	0.000601914	-.QEDFYPFLKDNR(9)--EDYFKK(5).-	Cas9_	Cas9_
T-14278-63.26	1.74073	0.000682087	0.000608338	-.MTNFDKNLPNEK(6)--KDWDPK(1).-	Cas9_	Cas9_
T-7850-40.95	1.74029	0.000682087	0.00060923	-.LVDSTDKADLR(7)--GQKNSR(3).-	Cas9_	Cas9_
T-12647-58.65	1.73066	0.000682087	0.000629084	-.NSDKLIAR(4)--KGILQTVK(1).-	Cas9_	Cas9_
T-8337-43.03	1.7272	0.000682087	0.000636377	-.NSDKLIAR(4)--LSKSR(3).-	Cas9_	Cas9_
T-22678-87.82	1.72259	0.000682087	0.00064622	-.VVDELVKVMGR(7)--KPAFLSGEQK(1).-	Cas9_	Cas9_
T-14066-62.73	1.72117	0.000682087	0.000649277	-.FKVLGNTDR(2)--ESILPKR(6).-	Cas9_	Cas9_
T-12153-57.20	1.7211	0.000682087	0.000649427	-.NSDKLIAR(4)--KGILQTVK(1).-	Cas9_	Cas9_
T-17347-71.44	1.71757	0.000682087	0.000657101	-.YPKLESEFVYGDYK(3)--IIKDK(3).-	Cas9_	Cas9_
T-21249-83.17	1.71745	0.000682087	0.000657359	-.YDEHHQDLTLLKALVR(12)--FKVLGNTDR(2).-	Cas9_	Cas9_
T-10731-52.55	1.70724	0.000682087	0.000680083	-.LVDSTDKADLR(7)--GYKEVK(3).-	Cas9_	Cas9_
T-16761-69.88	1.7071	0.000682087	0.000680404	-.DDSIDNKVLTR(7)--KGILQTVK(1).-	Cas9_	Cas9_
T-17402-71.63	1.68652	0.000682087	0.000728663	-.DDSIDNKVLTR(7)--MKNYWR(2).-	Cas9_	Cas9_
T-20223-79.90	1.68411	0.000682087	0.000734519	-.YDENDKLIR(6)--DFQFYKVR(6).-	Cas9_	Cas9_
T-15798-67.53	1.68347	0.000682087	0.000736092	-.MTNFDKNLPNEK(6)--SKLVSDFR(2).-	Cas9_	Cas9_
T-10969-53.40	1.68142	0.000682087	0.000741131	-.GKSDNVPSEEVVK(2)--GKSDNVPSEEVVK(2).-	Cas9_	Cas9_
T-14039-62.66	1.66293	0.000682087	0.000788186	-.LVDSTDKADLR(7)--LVDSTDKADLR(7).-	Cas9_	Cas9_
T-17751-72.71	1.66214	0.000682087	0.000790258	-.MIAKSEQEIGK(4)--DFQFYKVR(6).-	Cas9_	Cas9_
T-13009-59.73	1.65974	0.000682087	0.00079659	-.KDFQFYK(1)--GYKEVK(3).-	Cas9_	Cas9_
T-12998-59.70	1.65621	0.000682087	0.000806	-.KDFQFYK(1)--GYKEVK(3).-	Cas9_	Cas9_
T-18079-73.64	1.64853	0.000682087	0.000826877	-.NPIDFLEAKGYK(9)--SDKNR(3).-	Cas9_	Cas9_
T-16014-68.06	1.64621	0.000682087	0.000833284	-.GGLSELDKAGFIK(8)--EKIEK(2).-	Cas9_	Cas9_
T-17231-71.09	1.64236	0.000682087	0.000844015	-.YPKLESEFVYGDYK(3)--LKGSPEDNEQK(2).-	Cas9_	Cas9_
T-10689-52.39	1.64017	0.000682087	0.000850214	-.GKSDNVPSEEVVK(2)--VTVKQLK(4).-	Cas9_	Cas9_
T-19280-77.07	1.63509	0.000682087	0.000864709	-.KIECFDSVEISGVEDR(1)--HKPENIVIEMAR(2).-	Cas9_	Cas9_
T-23863-91.88	1.62811	0.000682087	0.000885026	-.RMLASAGELQKGNELALPSK(11)--ENQTTQKGQKNSRER(10).-	Cas9_	Cas9_
T-12498-58.24	1.62375	0.000682087	0.000897971	-.SDNVPSEEVVKK(11)--LVDSTDKADLR(7).-	Cas9_	Cas9_
T-23546-90.76	1.62203	0.000682087	0.000903129	-.SVKELLGITIMER(3)--NLPNEKVLPK(6).-	Cas9_	Cas9_
T-9783-49.13	1.61767	0.000682087	0.000916318	-.NSDKLIAR(4)--DKPIR(2).-	Cas9_	Cas9_
T-24159-93.09	1.61262	0.000682087	0.000931857	-.KNLIGALLFDSGETAEATR(1)--SDNVPSEEVVKK(11).-	Cas9_	Cas9_
T-11982-56.69	1.60952	0.000682087	0.000941523	-.NSDKLIAR(4)--KGILQTVK(1).-	Cas9_	Cas9_
T-10930-53.29	1.59981	0.000682087	0.00097243	-.QLKEDYFK(3)--EKIEK(2).-	Cas9_	Cas9_
T-8002-41.52	1.59814	0.000682087	0.000977869	-.NSDKLIAR(4)--LSKSR(3).-	Cas9_	Cas9_
T-16248-68.67	1.59658	0.000682087	0.000982948	-.SKLVSDFR(2)--SKLVSDFR(2).-	Cas9_	Cas9_
T-18893-76.03	1.59451	0.000682087	0.000989753	-.FDNLTKAER(6)--DFQFYKVR(6).-	Cas9_	Cas9_
T-14982-65.25	1.58628	0.000682087	0.00101722	-.DDSIDNKVLTR(7)--DKPIR(2).-	Cas9_	Cas9_
T-11830-56.15	1.57645	0.000682087	0.00105107	-.SDNVPSEEVVKK(11)--AGFIKR(5).-	Cas9_	Cas9_
T-10935-53.30	1.56703	0.000682087	0.00108452	-.QLKEDYFK(3)--KVTVK(1).-	Cas9_	Cas9_
T-15838-67.61	1.56571	0.000682087	0.00108929	-.MTNFDKNLPNEK(6)--MTNFDKNLPNEK(6).-	Cas9_	Cas9_
T-12464-58.10	1.56011	0.000682087	0.00110979	-.SDNVPSEEVVKK(11)--LVDSTDKADLR(7).-	Cas9_	Cas9_
T-10781-52.73	1.55925	0.000682087	0.00111297	-.KGILQTVK(1)--DKPIR(2).-	Cas9_	Cas9_
T-16791-69.95	1.55399	0.000682087	0.00113264	-.MTNFDKNLPNEK(6)--SKLVSDFR(2).-	Cas9_	Cas9_
T-17418-71.68	1.54737	0.000682087	0.00115787	-.DDSIDNKVLTR(7)--MKNYWR(2).-	Cas9_	Cas9_
T-9922-49.63	1.54314	0.000682087	0.00117428	-.NSDKLIAR(4)--DKPIR(2).-	Cas9_	Cas9_
T-19725-78.43	1.54308	0.000682087	0.00117452	-.FDNLTKAER(6)--DFQFYKVR(6).-	Cas9_	Cas9_
T-18119-73.77	1.54128	0.000682087	0.00118155	-.VNTEITKAPLSASMIK(7)--ESILPKR(6).-	Cas9_	Cas9_
T-20270-80.01	1.53931	0.000682087	0.00118933	-.YDENDKLIR(6)--DFQFYKVR(6).-	Cas9_	Cas9_
T-14383-63.55	1.537	0.000682087	0.00119852	-.YDENDKLIR(6)--FDNLTKAER(6).-	Cas9_	Cas9_
T-22545-87.38	1.53371	0.000682087	0.0012117	-.KSEETITPWNFEEVVDK(1)--MTNFDKNLPNEK(6).-	Cas9_	Cas9_
T-16558-69.42	1.53123	0.000682087	0.00122173	-.HKPENIVIEMAR(2)--YDENDKLIR(6).-	Cas9_	Cas9_
T-16912-70.26	1.5262	0.000682087	0.00124236	-.SKLVSDFR(2)--SKLVSDFR(2).-	Cas9_	Cas9_
T-11029-53.56	1.51869	0.000682087	0.0012738	-.SEQEIGKATAK(7)--FKVLGNTDR(2).-	Cas9_	Cas9_
T-10996-53.47	1.51685	0.000682087	0.00128162	-.SDNVPSEEVVKK(11)--NSDKLIAR(4).-	Cas9_	Cas9_
T-8229-42.53	1.51522	0.000682087	0.0012886	-.NSDKLIAR(4)--LSKSR(3).-	Cas9_	Cas9_
T-13242-60.36	1.51154	0.000682087	0.00130446	-.MTNFDKNLPNEK(6)--QQLPEKYK(6).-	Cas9_	Cas9_
T-14241-63.17	1.50459	0.000682087	0.001335	-.LVDSTDKADLR(7)--LVDSTDKADLR(7).-	Cas9_	Cas9_
T-6624-35.26	1.49196	0.000682087	0.00139227	-.LKGSPEDNEQK(2)--IIKDK(3).-	Cas9_	Cas9_
T-12777-59.00	1.49105	0.000682087	0.00139652	-.LVDSTDKADLR(7)--AGFIKR(5).-	Cas9_	Cas9_
T-12430-57.99	1.48804	0.000682087	0.0014106	-.LVDSTDKADLR(7)--AGFIKR(5).-	Cas9_	Cas9_
T-18570-75.15	1.48771	0.000682087	0.00141211	-.SSFEKNPIDFLEAK(5)--VLSAYNKHR(7).-	Cas9_	Cas9_
T-16203-68.54	1.48301	0.000682087	0.0014344	-.MTNFDKNLPNEK(6)--SKLVSDFR(2).-	Cas9_	Cas9_
T-12275-57.58	1.4825	0.000682087	0.00143683	-.SDNVPSEEVVKK(11)--LVDSTDKADLR(7).-	Cas9_	Cas9_
T-20185-79.81	1.48084	0.000682087	0.00144476	-.QEDFYPFLKDNR(9)--VKYVTEGMR(2).-	Cas9_	Cas9_
T-22005-85.63	1.47699	0.000682087	0.00146338	-.NPIDFLEAKGYK(9)--KFDNLTK(1).-	Cas9_	Cas9_
T-17821-72.94	1.475	0.000682087	0.00147313	-.APLSASMIKR(9)--FIKPILEK(3).-	Cas9_	Cas9_
T-5794-30.99	1.47134	0.000682087	0.00149117	-.GQKNSR(3)--AGFIKR(5).-	Cas9_	Cas9_
T-11144-53.90	1.45964	0.000682087	0.00155038	-.GKSDNVPSEEVVK(2)--GKSDNVPSEEVVK(2).-	Cas9_	Cas9_
T-7374-38.89	1.45559	0.000682087	0.00157139	-.SEQEIGKATAK(7)--KMIAK(1).-	Cas9_	Cas9_
T-15875-67.69	1.45173	0.000682087	0.0015917	-.HKPENIVIEMAR(2)--FDNLTKAER(6).-	Cas9_	Cas9_
T-14616-64.16	1.45032	0.000682087	0.00159917	-.SKLVSDFR(2)--KDWDPK(1).-	Cas9_	Cas9_
T-22699-87.89	1.44545	0.000682087	0.00162534	-.KSEETITPWNFEEVVDK(1)--MTNFDKNLPNEK(6).-	Cas9_	Cas9_
T-12871-59.28	1.43033	0.000682087	0.00170917	-.SKLVSDFR(2)--QQLPEKYK(6).-	Cas9_	Cas9_
T-11111-53.79	1.42107	0.000682087	0.0017626	-.QLKEDYFK(3)--EKIEK(2).-	Cas9_	Cas9_
T-14222-63.12	1.41772	0.000682087	0.00178236	-.DDSIDNKVLTR(7)--DKPIR(2).-	Cas9_	Cas9_
T-11603-55.37	1.41767	0.000682087	0.00178265	-.GKSDNVPSEEVVK(2)--VKYVTEGMR(2).-	Cas9_	Cas9_
T-15385-66.46	1.41282	0.000682087	0.00181168	-.GGLSELDKAGFIK(8)--KVTVK(1).-	Cas9_	Cas9_
T-19093-76.54	1.40278	0.000682087	0.00187317	-.FDNLTKAER(6)--DFQFYKVR(6).-	Cas9_	Cas9_
T-10928-53.28	1.40141	0.000682087	0.00188175	-.QLKEDYFK(3)--EKIEK(2).-	Cas9_	Cas9_
T-7877-41.07	1.40091	0.000682087	0.00188486	-.VLSAYNKHR(7)--KLVDSTDK(1).-	Cas9_	Cas9_
T-9380-47.47	1.40089	0.000682087	0.00188497	-.SDNVPSEEVVKK(11)--GYKEVK(3).-	Cas9_	Cas9_
T-13555-61.32	1.393	0.000682087	0.00193513	-.KGILQTVK(1)--MKNYWR(2).-	Cas9_	Cas9_
T-21137-82.82	1.38887	0.000682087	0.00196188	-.SSFEKNPIDFLEAK(5)--KLVDSTDK(1).-	Cas9_	Cas9_
T-13342-60.65	1.38761	0.000682087	0.0019701	-.SDNVPSEEVVKK(11)--LVDSTDKADLR(7).-	Cas9_	Cas9_
T-10640-52.21	1.38655	0.000682087	0.00197706	-.KGILQTVK(1)--DKPIR(2).-	Cas9_	Cas9_
T-10802-52.80	1.37311	0.000682087	0.00206746	-.QLKEDYFK(3)--KVTVK(1).-	Cas9_	Cas9_
T-13293-60.52	1.37233	0.000682087	0.00207284	-.LVDSTDKADLR(7)--AGFIKR(5).-	Cas9_	Cas9_
T-10643-52.22	1.37174	0.000682087	0.00207689	-.KGILQTVK(1)--DKPIR(2).-	Cas9_	Cas9_
T-21245-83.16	1.36942	0.000682087	0.00209303	-.KNLIGALLFDSGETAEATR(1)--GQKNSR(3).-	Cas9_	Cas9_
T-18366-74.47	1.36942	0.000682087	0.00209303	-.MDGTEELLVKLNR(10)--KVTVK(1).-	Cas9_	Cas9_
T-6725-35.76	1.36852	0.000682087	0.00209926	-.LKGSPEDNEQK(2)--IIKDK(3).-	Cas9_	Cas9_
T-15562-66.94	1.36652	0.000682087	0.00211331	-.QITKHVAQILDSR(4)--SKLVSDFR(2).-	Cas9_	Cas9_
T-12397-57.90	1.36644	0.000682087	0.00211382	-.DDSIDNKVLTR(7)--LSKSR(3).-	Cas9_	Cas9_
T-14191-63.05	1.3597	0.000682087	0.00216178	-.YDENDKLIR(6)--FDNLTKAER(6).-	Cas9_	Cas9_
T-14407-63.63	1.35741	0.000682087	0.00217831	-.DDSIDNKVLTR(7)--DKPIR(2).-	Cas9_	Cas9_
T-12623-58.60	1.35071	0.000682087	0.00222733	-.SDNVPSEEVVKK(11)--LVDSTDKADLR(7).-	Cas9_	Cas9_
T-5696-30.50	1.34876	0.000682087	0.00224187	-.GQKNSR(3)--AGFIKR(5).-	Cas9_	Cas9_
T-14538-63.94	1.34504	0.000682087	0.00226978	-.SDNVPSEEVVKK(11)--LVDSTDKADLR(7).-	Cas9_	Cas9_
T-11778-55.93	1.33922	0.000682087	0.00231412	-.DDSIDNKVLTR(7)--LSKSR(3).-	Cas9_	Cas9_
T-19119-76.60	1.33152	0.000682087	0.00237415	-.MDGTEELLVKLNR(10)--EKIEK(2).-	Cas9_	Cas9_
T-12658-58.68	1.331	0.000682087	0.00237824	-.NSDKLIAR(4)--KGILQTVK(1).-	Cas9_	Cas9_
T-14204-63.07	1.32641	0.000682087	0.0024148	-.RNSDKLIAR(5)--NSDKLIAR(4).-	Cas9_	Cas9_
T-20897-82.08	1.32608	0.000682087	0.00241746	-.GGLSELDKAGFIK(8)--QLKEDYFK(3).-	Cas9_	Cas9_
T-15727-67.38	1.32215	0.000682087	0.00244926	-.LENLIAQLPGEKK(12)--IIKDK(3).-	Cas9_	Cas9_
T-13029-59.78	1.31566	0.000682087	0.0025027	-.SKLVSDFR(2)--QQLPEKYK(6).-	Cas9_	Cas9_
T-8272-42.74	1.3116	0.000682087	0.00253673	-.KFDNLTK(1)--SDKNR(3).-	Cas9_	Cas9_
T-18771-75.65	1.31149	0.000682087	0.00253759	-.SSFEKNPIDFLEAK(5)--VLSAYNKHR(7).-	Cas9_	Cas9_
T-7506-39.48	1.30803	0.000682087	0.00256697	-.LVDSTDKADLR(7)--GQKNSR(3).-	Cas9_	Cas9_
T-16275-68.74	1.30774	0.000682087	0.00256944	-.LKTYAHLFDDK(2)--ESILPKR(6).-	Cas9_	Cas9_
T-8452-43.53	1.30646	0.000682087	0.00258042	-.NSDKLIAR(4)--LSKSR(3).-	Cas9_	Cas9_
T-10203-50.64	1.30151	0.000682087	0.00262325	-.NSDKLIAR(4)--DKPIR(2).-	Cas9_	Cas9_
T-12374-57.83	1.29684	0.000682087	0.00266428	-.NSDKLIAR(4)--KGILQTVK(1).-	Cas9_	Cas9_
T-19394-77.44	1.29426	0.000682087	0.00268726	-.MIAKSEQEIGK(4)--DFQFYKVR(6).-	Cas9_	Cas9_
T-13380-60.78	1.2935	0.000682087	0.00269404	-.MIAKSEQEIGK(4)--YDENDKLIR(6).-	Cas9_	Cas9_
T-8096-41.95	1.28934	0.000682087	0.00273158	-.LVDSTDKADLR(7)--GQKNSR(3).-	Cas9_	Cas9_
T-23151-89.36	1.28437	0.000682087	0.00277702	-.MDGTEELLVKLNR(10)--QLKEDYFK(3).-	Cas9_	Cas9_
T-16450-69.18	1.27819	0.000682087	0.00283465	-.SKLVSDFR(2)--SKLVSDFR(2).-	Cas9_	Cas9_
T-15892-67.73	1.27799	0.000682087	0.00283654	-.GGLSELDKAGFIK(8)--EKIEK(2).-	Cas9_	Cas9_
T-17332-71.39	1.27612	0.000682087	0.00285421	-.LPKYSLFELENGR(3)--SDKNR(3).-	Cas9_	Cas9_
T-12799-59.07	1.27329	0.000682087	0.00288126	-.FDNLTKAER(6)--FDNLTKAER(6).-	Cas9_	Cas9_
T-15335-66.33	1.26995	0.000682087	0.00291335	-.LENLIAQLPGEKK(12)--LKSVK(2).-	Cas9_	Cas9_
T-16884-70.19	1.2693	0.000682087	0.00291971	-.YPKLESEFVYGDYK(3)--LKSVK(2).-	Cas9_	Cas9_
T-13551-61.31	1.26138	0.000682087	0.00299759	-.NSDKLIAR(4)--KDLIIK(1).-	Cas9_	Cas9_
T-9913-49.60	1.26001	0.000682087	0.00301123	-.NSDKLIAR(4)--DKPIR(2).-	Cas9_	Cas9_
T-16893-70.21-2	1.25595	0.000682087	0.00305217	-.YPKLESEFVYGDYK(3)--LKSVK(2).-	Cas9_	Cas9_
T-17269-71.22	1.25499	0.000682087	0.00306192	-.HKPENIVIEMAR(2)--YDENDKLIR(6).-	Cas9_	Cas9_
T-17424-71.69	1.25307	0.000682087	0.00308147	-.YPKLESEFVYGDYK(3)--IIKDK(3).-	Cas9_	Cas9_
T-13788-62.02	1.2494	0.000682087	0.00311928	-.LVDSTDKADLR(7)--AGFIKR(5).-	Cas9_	Cas9_
T-12610-58.56	1.24926	0.000682087	0.00312081	-.FDNLTKAER(6)--FDNLTKAER(6).-	Cas9_	Cas9_
T-16890-70.20	1.23995	0.000682087	0.00321886	-.SKLVSDFR(2)--SKLVSDFR(2).-	Cas9_	Cas9_
T-16102-68.27	1.23699	0.000682087	0.00325066	-.YDENDKLIR(6)--YDENDKLIR(6).-	Cas9_	Cas9_
T-18230-74.08	1.23531	0.000682087	0.0032689	-.MTNFDKNLPNEK(6)--SKLVSDFR(2).-	Cas9_	Cas9_
T-14423-63.67	1.23041	0.000682087	0.00332247	-.SKLVSDFR(2)--KDWDPK(1).-	Cas9_	Cas9_
T-12863-59.26	1.22489	0.000682087	0.00338397	-.SKLVSDFR(2)--QQLPEKYK(6).-	Cas9_	Cas9_
T-22309-86.60	1.221	0.000682087	0.00342807	-.QSGKTILDFLK(4)--NLPNEKVLPK(6).-	Cas9_	Cas9_
T-18528-75.01	1.21616	0.000682087	0.00348362	-.FDNLTKAER(6)--DFQFYKVR(6).-	Cas9_	Cas9_
T-12811-59.11	1.21311	0.000682087	0.00351911	-.SDNVPSEEVVKK(11)--LVDSTDKADLR(7).-	Cas9_	Cas9_
T-17095-70.75	1.2098	0.000682087	0.00355797	-.LKTYAHLFDDK(2)--FKVLGNTDR(2).-	Cas9_	Cas9_
T-12972-59.61	1.20791	0.000682087	0.00358044	-.SDNVPSEEVVKK(11)--LVDSTDKADLR(7).-	Cas9_	Cas9_
T-10231-50.74	1.20652	0.000682087	0.00359693	-.SDNVPSEEVVKK(11)--VMKQLK(3).-	Cas9_	Cas9_
T-21625-84.38	1.20652	0.000682087	0.00359699	-.AERGGLSELDKAGFIK(11)--KVTVKQLK(5).-	Cas9_	Cas9_
T-15722-67.36	1.20513	0.000682087	0.00361362	-.LENLIAQLPGEKK(12)--IIKDK(3).-	Cas9_	Cas9_
T-12590-58.50	1.19907	0.000682087	0.00368715	-.LVDSTDKADLR(7)--AGFIKR(5).-	Cas9_	Cas9_
T-23461-90.42	1.19583	0.000682087	0.003727	-.MDGTEELLVKLNR(10)--QLKEDYFK(3).-	Cas9_	Cas9_
T-22436-87.01	1.19439	0.000682087	0.00374488	-.KSEETITPWNFEEVVDK(1)--KDWDPK(1).-	Cas9_	Cas9_
T-10594-52.05	1.18326	0.000682087	0.00388586	-.LVDSTDKADLR(7)--GYKEVK(3).-	Cas9_	Cas9_
T-18736-75.55	1.18295	0.000682087	0.00388991	-.MDGTEELLVKLNR(10)--EKIEK(2).-	Cas9_	Cas9_
T-14735-64.50	1.18223	0.000682087	0.00389923	-.APLSASMIKR(9)--KFDNLTK(1).-	Cas9_	Cas9_
T-13506-61.18	1.17718	0.000682087	0.00396518	-.SDNVPSEEVVKK(11)--LVDSTDKADLR(7).-	Cas9_	Cas9_
T-6521-34.74	1.17445	0.000682087	0.00400122	-.LKGSPEDNEQK(2)--LKSVK(2).-	Cas9_	Cas9_
T-8933-45.62	1.17118	0.000682087	0.00404493	-.GYKEVK(3)--AGFIKR(5).-	Cas9_	Cas9_
T-11476-54.90	1.17097	0.000682087	0.00404779	-.SDNVPSEEVVKK(11)--AGFIKR(5).-	Cas9_	Cas9_
T-12078-57.00	1.16735	0.000682087	0.00409677	-.LEESFLVEEDKK(11)--VPSKK(4).-	Cas9_	Cas9_
T-10778-52.72	1.14968	0.000682087	0.00434424	-.KGILQTVK(1)--DKPIR(2).-	Cas9_	Cas9_
T-17212-71.04	1.14581	0.000682087	0.00440042	-.FIKPILEK(3)--KFDNLTK(1).-	Cas9_	Cas9_
T-20338-80.20	1.14236	0.000682087	0.0044512	-.LVDSTDKADLR(7)--DDSIDNKVLTR(7).-	Cas9_	Cas9_
T-17016-70.53	1.13591	0.000682087	0.00454748	-.FIKPILEK(3)--KFDNLTK(1).-	Cas9_	Cas9_
T-21050-82.58	1.13586	0.000682087	0.00454827	-.TEVQTGGFSKESILPK(10)--FIKPILEK(3).-	Cas9_	Cas9_
T-6620-35.24	1.13293	0.000682087	0.00459265	-.LKGSPEDNEQK(2)--LKSVK(2).-	Cas9_	Cas9_
T-12451-58.05	1.13226	0.000682087	0.00460298	-.FDNLTKAER(6)--FDNLTKAER(6).-	Cas9_	Cas9_
T-14622-64.18	1.13082	0.000682087	0.00462493	-.SKLVSDFR(2)--KDWDPK(1).-	Cas9_	Cas9_
T-14223-63.12	1.13055	0.000682087	0.00462906	-.DDSIDNKVLTR(7)--DKPIR(2).-	Cas9_	Cas9_
T-13349-60.67	1.12894	0.000682087	0.00465394	-.NSDKLIAR(4)--MKNYWR(2).-	Cas9_	Cas9_
T-11961-56.62	1.12889	0.000682087	0.00465475	-.KDLIIK(1)--DKPIR(2).-	Cas9_	Cas9_
T-14919-65.03	1.1242	0.000682087	0.00472772	-.HKPENIVIEMAR(2)--FDNLTKAER(6).-	Cas9_	Cas9_
T-12418-57.95	1.12402	0.000682087	0.00473057	-.QLLNAKLITQR(6)--KVTVK(1).-	Cas9_	Cas9_
T-16541-69.39	1.11746	0.000682087	0.00483463	-.MTNFDKNLPNEK(6)--SKLVSDFR(2).-	Cas9_	Cas9_
T-14894-64.97	1.11103	0.000682087	0.00493892	-.FKVLGNTDR(2)--FKVLGNTDR(2).-	Cas9_	Cas9_
T-24027-92.53	1.10819	0.000682087	0.00498564	-.LESEFVYGDYKVYDVR(11)--VVDELVKVMGR(7).-	Cas9_	Cas9_
T-13386-60.80	1.10476	0.000682087	0.0050428	-.MIAKSEQEIGK(4)--YDENDKLIR(6).-	Cas9_	Cas9_
T-13116-60.01	1.10398	0.000682087	0.0050559	-.LVDSTDKADLR(7)--AGFIKR(5).-	Cas9_	Cas9_
T-8661-44.38	1.10365	0.000682087	0.00506141	-.NSDKLIAR(4)--LSKSR(3).-	Cas9_	Cas9_
T-23280-89.80	1.10088	0.000682087	0.00510816	-.GGLSELDKAGFIK(8)--GGLSELDKAGFIK(8).-	Cas9_	Cas9_
T-22007-85.64	1.09956	0.000682087	0.00513046	-.NPIDFLEAKGYK(9)--KFDNLTK(1).-	Cas9_	Cas9_
T-16681-69.69	1.09138	0.000682087	0.00527169	-.SKLVSDFR(2)--SKLVSDFR(2).-	Cas9_	Cas9_
T-12163-57.23	1.09099	0.000682087	0.00527842	-.SDNVPSEEVVKK(11)--LVDSTDKADLR(7).-	Cas9_	Cas9_
T-19681-78.31	1.089	0.000682087	0.00531341	-.DDSIDNKVLTR(7)--DDSIDNKVLTR(7).-	Cas9_	Cas9_
T-20669-81.26	1.08822	0.000682087	0.0053272	-.LENLIAQLPGEKK(12)--VPSKK(4).-	Cas9_	Cas9_
T-17579-72.18	1.0826	0.000682087	0.00542742	-.DDSIDNKVLTR(7)--MKNYWR(2).-	Cas9_	Cas9_
T-20015-79.35	1.07531	0.000682087	0.00556037	-.IEEGIKELGSQILK(6)--KLVDSTDK(1).-	Cas9_	Cas9_
T-22961-88.79	1.07337	0.000682087	0.00559624	-.QEDFYPFLKDNR(9)--LEESFLVEEDKK(11).-	Cas9_	Cas9_
T-16493-69.28	1.06492	0.000682087	0.00575529	-.MTNFDKNLPNEK(6)--SKLVSDFR(2).-	Cas9_	Cas9_
T-14617-64.16	1.06321	0.000682087	0.00578794	-.YDENDKLIR(6)--FDNLTKAER(6).-	Cas9_	Cas9_
T-17312-71.34	1.05826	0.000682087	0.00588368	-.TYAHLFDDKVMK(9)--NLPNEKVLPK(6).-	Cas9_	Cas9_
T-11075-53.68	1.05809	0.000682087	0.00588717	-.GKSDNVPSEEVVK(2)--VEKGK(3).-	Cas9_	Cas9_
T-15577-66.98	1.0546	0.000682087	0.00595552	-.GGLSELDKAGFIK(8)--KVTVK(1).-	Cas9_	Cas9_
T-19835-78.75	1.05207	0.000682087	0.00600585	-.QSGKTILDFLK(4)--DKQSGK(2).-	Cas9_	Cas9_
T-20036-79.40	1.04792	0.000682087	0.00608899	-.RIEEGIKELGSQILK(7)--AASMDKK(6).-	Cas9_	Cas9_
T-12646-58.65	1.04456	0.000682087	0.00615709	-.NSDKLIAR(4)--MKNYWR(2).-	Cas9_	Cas9_
T-7836-40.89	1.04313	0.000682087	0.00618635	-.VLSAYNKHR(7)--KLVDSTDK(1).-	Cas9_	Cas9_
T-14745-64.53	1.04164	0.000682087	0.00621704	-.HKPENIVIEMAR(2)--FDNLTKAER(6).-	Cas9_	Cas9_
T-11625-55.43	1.03914	0.000682087	0.00626889	-.LVDSTDKADLR(7)--VMKQLK(3).-	Cas9_	Cas9_
T-13184-60.16	1.03899	0.000682087	0.00627182	-.NSDKLIAR(4)--MKNYWR(2).-	Cas9_	Cas9_
T-16073-68.20	1.03898	0.000682087	0.00627221	-.LVDSTDKADLR(7)--AASMDKK(6).-	Cas9_	Cas9_
T-8492-43.71	1.03717	0.000682087	0.00630991	-.VKYVTEGMR(2)--VPSKK(4).-	Cas9_	Cas9_
T-10691-52.40	1.03017	0.000682087	0.00645791	-.GKSDNVPSEEVVK(2)--VTVKQLK(4).-	Cas9_	Cas9_
T-13548-61.30	1.02317	0.000682087	0.00660944	-.KGILQTVK(1)--MKNYWR(2).-	Cas9_	Cas9_
T-15634-67.11	1.0203	0.000682087	0.00667259	-.MTNFDKNLPNEK(6)--MTNFDKNLPNEK(6).-	Cas9_	Cas9_
T-12285-57.60	1.01518	0.000682087	0.0067869	-.VKYVTEGMR(2)--VKYVTEGMR(2).-	Cas9_	Cas9_
T-17024-70.56	1.00266	0.000682087	0.00707417	-.FIKPILEK(3)--KFDNLTK(1).-	Cas9_	Cas9_
T-17950-73.27	1.00181	0.000682087	0.00709418	-.VNTEITKAPLSASMIK(7)--ESILPKR(6).-	Cas9_	Cas9_
T-7983-41.44	0.995255	0.000682087	0.00724989	-.LVDSTDKADLR(7)--GQKNSR(3).-	Cas9_	Cas9_
T-11240-54.15	0.994904	0.000682087	0.00725833	-.QQLPEKYK(6)--KDWDPK(1).-	Cas9_	Cas9_
T-7847-40.94	0.993661	0.000682087	0.00728827	-.LVDSTDKADLR(7)--GQKNSR(3).-	Cas9_	Cas9_
T-10949-53.34	0.983433	0.000682087	0.00753934	-.QLKEDYFK(3)--EKIEK(2).-	Cas9_	Cas9_
T-14599-64.11	0.982179	0.000682087	0.00757069	-.YDENDKLIR(6)--FDNLTKAER(6).-	Cas9_	Cas9_
T-22000-85.61	0.981373	0.000682087	0.00759093	-.NPIDFLEAKGYK(9)--KFDNLTK(1).-	Cas9_	Cas9_
T-15721-67.36	0.979353	0.000682087	0.00764186	-.LENLIAQLPGEKK(12)--IIKDK(3).-	Cas9_	Cas9_
T-6964-36.87	0.972134	0.000682087	0.0078267	-.SDNVPSEEVVKK(11)--GQKNSR(3).-	Cas9_	Cas9_
T-10872-53.06	0.970076	0.000682087	0.00788019	-.LVDSTDKADLR(7)--GYKEVK(3).-	Cas9_	Cas9_
T-11471-54.88	0.965253	0.000682087	0.008007	-.SDNVPSEEVVKK(11)--AGFIKR(5).-	Cas9_	Cas9_
T-16805-69.99	0.959191	0.000682087	0.00816924	-.LVDSTDKADLR(7)--KDFQFYK(1).-	Cas9_	Cas9_
T-14235-63.15	0.958446	0.000682087	0.00818941	-.DDSIDNKVLTR(7)--DKPIR(2).-	Cas9_	Cas9_
T-7714-40.44	0.957761	0.000682087	0.008208	-.LVDSTDKADLR(7)--GQKNSR(3).-	Cas9_	Cas9_
T-15100-65.62	0.956012	0.000682087	0.00825564	-.MKNYWR(2)--KDLIIK(1).-	Cas9_	Cas9_
T-16095-68.26	0.954247	0.000682087	0.00830399	-.QEDFYPFLKDNR(9)--VPSKK(4).-	Cas9_	Cas9_
T-13427-60.93	0.951083	0.000682087	0.00839137	-.KLINGIR(1)--KFDNLTK(1).-	Cas9_	Cas9_
T-9050-46.12	0.947953	0.000682087	0.00847872	-.GYKEVK(3)--AGFIKR(5).-	Cas9_	Cas9_
T-21753-84.80	0.937147	0.000682087	0.00878726	-.SSFEKNPIDFLEAK(5)--KLVDSTDK(1).-	Cas9_	Cas9_
T-19408-77.49	0.926469	0.000682087	0.00910306	-.GKSDNVPSEEVVK(2)--QEDFYPFLKDNR(9).-	Cas9_	Cas9_
T-21126-82.79	0.921121	0.000682087	0.00926544	-.SSFEKNPIDFLEAK(5)--KLVDSTDK(1).-	Cas9_	Cas9_
T-13554-61.32	0.919607	0.000682087	0.00931191	-.NSDKLIAR(4)--KDLIIK(1).-	Cas9_	Cas9_
T-17258-71.19	0.918643	0.000682087	0.00934165	-.YPKLESEFVYGDYK(3)--IIKDK(3).-	Cas9_	Cas9_
T-15074-65.53	0.916776	0.000682087	0.00939948	-.MKNYWR(2)--KDLIIK(1).-	Cas9_	Cas9_
T-11069-53.67	0.913681	0.000682087	0.00949613	-.SDNVPSEEVVKK(11)--SDNVPSEEVVKK(11).-	Cas9_	Cas9_
T-18238-74.11	0.913667	0.000682087	0.00949657	-.SNFDLAEDAKLQLSK(10)--VLSAYNKHR(7).-	Cas9_	Cas9_
T-19889-78.93	0.913082	0.000682087	0.00951493	-.LENLIAQLPGEKK(12)--KDWDPK(1).-	Cas9_	Cas9_
T-14069-62.74	0.910311	0.000682087	0.00960247	-.FKVLGNTDR(2)--ESILPKR(6).-	Cas9_	Cas9_
T-15527-66.85	0.902986	0.000682087	0.00983774	-.LENLIAQLPGEKK(12)--LKSVK(2).-	Cas9_	Cas9_
T-12986-59.66	0.901862	0.000682087	0.00987434	-.NSDKLIAR(4)--MKNYWR(2).-	Cas9_	Cas9_
T-10966-53.39	0.898773	0.000682087	0.00997562	-.SDNVPSEEVVKK(11)--AGFIKR(5).-	Cas9_	Cas9_
T-12090-57.03	0.895196	0.000682087	0.0100942	-.SDNVPSEEVVKK(11)--LVDSTDKADLR(7).-	Cas9_	Cas9_
T-15594-67.02	0.887699	0.000682087	0.0103473	-.QITKHVAQILDSR(4)--SKLVSDFR(2).-	Cas9_	Cas9_
T-15915-67.79-2	0.875378	0.000682087	0.0107769	-.QEDFYPFLKDNR(9)--VPSKK(4).-	Cas9_	Cas9_
T-4563-24.56	0.866332	0.000682087	0.0111035	-.GYKEVK(3)--GQKNSR(3).-	Cas9_	Cas9_
T-19102-76.56	0.865309	0.000682087	0.0111411	-.FDNLTKAER(6)--DFQFYKVR(6).-	Cas9_	Cas9_
T-18860-75.93	0.863789	0.000682087	0.0111971	-.GKSDNVPSEEVVK(2)--QEDFYPFLKDNR(9).-	Cas9_	Cas9_
T-10198-50.63	0.861085	0.000682087	0.0112975	-.NSDKLIAR(4)--DKPIR(2).-	Cas9_	Cas9_
T-11486-54.93	0.85866	0.000682087	0.0113882	-.LVDSTDKADLR(7)--VMKQLK(3).-	Cas9_	Cas9_
T-12938-59.50	0.854206	0.000682087	0.0115568	-.LVDSTDKADLR(7)--AGFIKR(5).-	Cas9_	Cas9_
T-16887-70.19	0.852597	0.000682087	0.0116183	-.YPKLESEFVYGDYK(3)--LKSVK(2).-	Cas9_	Cas9_
T-23057-89.06	0.849337	0.000682087	0.0117439	-.VVDELVKVMGR(7)--VVDELVKVMGR(7).-	Cas9_	Cas9_
T-19104-76.56	0.847129	0.000682087	0.0118297	-.FDNLTKAER(6)--DFQFYKVR(6).-	Cas9_	Cas9_
T-17327-71.38	0.841833	0.000682087	0.0120381	-.LPKYSLFELENGR(3)--SDKNR(3).-	Cas9_	Cas9_
T-16139-68.34	0.8327	0.000682087	0.0124061	-.DDSIDNKVLTR(7)--NSDKLIAR(4).-	Cas9_	Cas9_
T-12439-58.01	0.830322	0.000682087	0.0125037	-.TYAHLFDDKVMK(9)--DKQSGK(2).-	Cas9_	Cas9_
T-11847-56.21	0.829083	0.000682087	0.0125548	-.SDNVPSEEVVKK(11)--AGFIKR(5).-	Cas9_	Cas9_
T-14791-64.68	0.826117	0.000682087	0.0126782	-.VNTEITKAPLSASMIK(7)--KMIAK(1).-	Cas9_	Cas9_
T-21266-83.22	0.821282	0.000682087	0.0128817	-.TEVQTGGFSKESILPK(10)--FIKPILEK(3).-	Cas9_	Cas9_
T-13205-60.23	0.818788	0.000682087	0.0129881	-.SDNVPSEEVVKK(11)--LVDSTDKADLR(7).-	Cas9_	Cas9_
T-14201-63.07	0.816437	0.000682087	0.013089	-.QITKHVAQILDSR(4)--KDWDPK(1).-	Cas9_	Cas9_
T-17883-73.10	0.811196	0.000682087	0.0133169	-.NPIDFLEAKGYK(9)--SDKNR(3).-	Cas9_	Cas9_
T-24044-92.60	0.80674	0.000682087	0.0135138	-.NPIDFLEAKGYK(9)--FIKPILEK(3).-	Cas9_	Cas9_
T-15790-67.51	0.804358	0.000682087	0.0136202	-.MTNFDKNLPNEK(6)--SKLVSDFR(2).-	Cas9_	Cas9_
T-7508-39.48	0.803896	0.000682087	0.0136409	-.LVDSTDKADLR(7)--GQKNSR(3).-	Cas9_	Cas9_
T-21075-82.64	0.803463	0.000682087	0.0136604	-.LENLIAQLPGEKK(12)--VPSKK(4).-	Cas9_	Cas9_
T-8339-43.04	0.795816	0.000682087	0.0140086	-.NSDKLIAR(4)--LSKSR(3).-	Cas9_	Cas9_
T-10686-52.38	0.795314	0.000682087	0.0140318	-.RNSDKLIAR(5)--LSKSR(3).-	Cas9_	Cas9_
T-9907-49.58	0.793532	0.000682087	0.0141143	-.APLSASMIKR(9)--SDKNR(3).-	Cas9_	Cas9_
T-10761-52.67	0.792307	0.000682087	0.0141713	-.AGFIKR(5)--AGFIKR(5).-	Cas9_	Cas9_
T-11295-54.30	0.788031	0.000682087	0.0143721	-.VKYVTEGMR(2)--VTVKQLK(4).-	Cas9_	Cas9_
T-12826-59.15	0.786768	0.000682087	0.0144319	-.NSDKLIAR(4)--MKNYWR(2).-	Cas9_	Cas9_
T-9419-47.64	0.783375	0.000682087	0.0145939	-.APLSASMIKR(9)--SDKNR(3).-	Cas9_	Cas9_
T-9770-49.09	0.779522	0.000682087	0.01478	-.NSDKLIAR(4)--DKPIR(2).-	Cas9_	Cas9_
T-11243-54.16	0.773613	0.000682087	0.01507	-.QQLPEKYK(6)--KDWDPK(1).-	Cas9_	Cas9_
T-10223-50.71	0.76491	0.000682087	0.0155073	-.FKVLGNTDR(2)--KMIAK(1).-	Cas9_	Cas9_
T-16844-70.10	0.76456	0.000682087	0.0155252	-.LEESFLVEEDKK(11)--VKYVTEGMR(2).-	Cas9_	Cas9_
T-24272-93.54	0.759685	0.000682087	0.0157759	-.TILDFLKSDGFANR(7)--MIAKSEQEIGK(4).-	Cas9_	Cas9_
T-21326-83.44	0.757733	0.000682087	0.0158774	-.MDGTEELLVKLNR(10)--VITLKSK(5).-	Cas9_	Cas9_
T-16554-69.42	0.751084	0.000682087	0.016228	-.QEDFYPFLKDNR(9)--VPSKK(4).-	Cas9_	Cas9_
T-13057-59.84	0.749782	0.000682087	0.0162975	-.DDSIDNKVLTR(7)--DKPIR(2).-	Cas9_	Cas9_
T-17165-70.91	0.748493	0.000682087	0.0163666	-.TYAHLFDDKVMK(9)--NLPNEKVLPK(6).-	Cas9_	Cas9_
T-13362-60.72	0.741022	0.000682087	0.016773	-.SDKNRGKSDNVPSEEVVK(7)--KDWDPK(1).-	Cas9_	Cas9_
T-16309-68.82	0.73785	0.000682087	0.0169486	-.HKPENIVIEMAR(2)--YDENDKLIR(6).-	Cas9_	Cas9_
T-11327-54.40	0.736374	0.000682087	0.0170308	-.SDNVPSEEVVKK(11)--AGFIKR(5).-	Cas9_	Cas9_
T-11629-55.45	0.732271	0.000682087	0.0172616	-.SDKNRGKSDNVPSEEVVK(3)--DWDPKK(5).-	Cas9_	Cas9_
T-22781-88.16	0.723084	0.000682087	0.0177897	-.SKLVSDFR(2)--NSRERMKR(7).-	Cas9_	Cas9_
T-2901-15.60	0.717193	0.000682087	0.0181367	-.DKQSGK(2)--HSIKK(4).-	Cas9_	Cas9_
T-13453-61.00	0.714044	0.000682087	0.0183248	-.LVDSTDKADLR(7)--AGFIKR(5).-	Cas9_	Cas9_
T-10226-50.72	0.713694	0.000682087	0.0183459	-.NRGKSDNVPSEEVVK(4)--EDYFKK(5).-	Cas9_	Cas9_
T-12653-58.67	0.713325	0.000682087	0.0183681	-.LKTYAHLFDDK(2)--LSKSR(3).-	Cas9_	Cas9_
T-9629-48.59	0.710077	0.000682087	0.0185646	-.NSDKLIAR(4)--DKPIR(2).-	Cas9_	Cas9_
T-11066-53.66	0.709514	0.000682087	0.0185989	-.FIKPILEK(3)--SDKNR(3).-	Cas9_	Cas9_
T-16151-68.38	0.701021	0.000682087	0.0191236	-.SEQEIGKATAK(7)--DLIIKLPK(5).-	Cas9_	Cas9_
T-14177-63.01	0.700669	0.000682087	0.0191457	-.NSDKLIAR(4)--KDLIIK(1).-	Cas9_	Cas9_
T-11373-54.55	0.696813	0.000682087	0.0193889	-.GKSDNVPSEEVVK(2)--GKSDNVPSEEVVK(2).-	Cas9_	Cas9_
T-10897-53.17	0.691415	0.000682087	0.0197346	-.AGFIKR(5)--AGFIKR(5).-	Cas9_	Cas9_
T-10052-50.13	0.685926	0.000682087	0.0200923	-.NSDKLIAR(4)--DKPIR(2).-	Cas9_	Cas9_
T-5154-27.68	0.68376	0.000682087	0.0202351	-.KVTVK(1)--EKIEK(2).-	Cas9_	Cas9_
T-22987-88.87	0.683731	0.000682087	0.020237	-.TYAHLFDDKVMK(9)--QEDFYPFLKDNR(9).-	Cas9_	Cas9_
T-18944-76.14	0.681829	0.000682087	0.0203633	-.GGLSELDKAGFIK(8)--VITLKSK(5).-	Cas9_	Cas9_
T-8664-44.40	0.67781	0.000682087	0.0206328	-.NSDKLIAR(4)--LSKSR(3).-	Cas9_	Cas9_
T-20571-80.90	0.676867	0.000682087	0.0206965	-.LEESFLVEEDKK(11)--VEKGK(3).-	Cas9_	Cas9_
T-19546-77.92	0.676177	0.000682087	0.0207433	-.HKPENIVIEMAR(2)--DFQFYKVR(6).-	Cas9_	Cas9_
T-7580-39.82	0.674719	0.000682087	0.0208423	-.KFDNLTK(1)--SDKNR(3).-	Cas9_	Cas9_
T-8117-42.03	0.671998	0.000682087	0.0210286	-.NSDKLIAR(4)--LSKSR(3).-	Cas9_	Cas9_
T-10384-51.22	0.668769	0.000682087	0.0212516	-.FKVLGNTDR(2)--KMIAK(1).-	Cas9_	Cas9_
T-19954-79.17	0.667905	0.000682087	0.0213118	-.LENLIAQLPGEKK(12)--KDWDPK(1).-	Cas9_	Cas9_
T-11450-54.80	0.667638	0.000682087	0.0213304	-.SDNVPSEEVVKK(11)--SDNVPSEEVVKK(11).-	Cas9_	Cas9_
T-15793-67.51	0.665181	0.000682087	0.0215023	-.SEQEIGKATAK(7)--NSDKLIAR(4).-	Cas9_	Cas9_
T-7841-40.91	0.66029	0.000682087	0.0218486	-.KLINGIR(1)--SDKNR(3).-	Cas9_	Cas9_
T-12823-59.14	0.65834	0.000682087	0.0219882	-.QLLNAKLITQR(6)--EKIEK(2).-	Cas9_	Cas9_
T-9378-47.47	0.655292	0.000682087	0.0222081	-.SDNVPSEEVVKK(11)--GYKEVK(3).-	Cas9_	Cas9_
T-12291-57.62	0.655135	0.000682087	0.0222195	-.VKYVTEGMR(2)--VKYVTEGMR(2).-	Cas9_	Cas9_
T-6626-35.26	0.649556	0.000682087	0.0226278	-.LKGSPEDNEQK(2)--IIKDK(3).-	Cas9_	Cas9_
T-8184-42.33	0.647028	0.000682087	0.0228153	-.GKSDNVPSEEVVK(2)--VPSKK(4).-	Cas9_	Cas9_
T-15630-67.10	0.645133	0.000682087	0.0229568	-.APLSASMIKR(9)--APLSASMIKR(9).-	Cas9_	Cas9_
T-12459-58.08	0.645041	0.000682087	0.0229637	-.FDNLTKAER(6)--FDNLTKAER(6).-	Cas9_	Cas9_
T-17845-73.02	0.640893	0.000682087	0.0232765	-.APLSASMIKR(9)--FIKPILEK(3).-	Cas9_	Cas9_
T-11904-56.42	0.639687	0.000682087	0.0233682	-.DDSIDNKVLTR(7)--LSKSR(3).-	Cas9_	Cas9_
T-12257-57.53	0.638112	0.000682087	0.0234886	-.LEESFLVEEDKK(11)--VPSKK(4).-	Cas9_	Cas9_
T-14272-63.24	0.637703	0.000682087	0.0235199	-.FKVLGNTDR(2)--ESILPKR(6).-	Cas9_	Cas9_
T-24981-96.25	0.637177	0.000682087	0.0235603	-.TILDFLKSDGFANR(7)--FDNLTKAER(6).-	Cas9_	Cas9_
T-16273-68.74	0.635808	0.000682087	0.0236657	-.SKLVSDFR(2)--SKLVSDFR(2).-	Cas9_	Cas9_
T-8003-41.52	0.631169	0.000682087	0.0240262	-.NSDKLIAR(4)--LSKSR(3).-	Cas9_	Cas9_
T-12723-58.85	0.621091	0.000682087	0.0248281	-.VKYVTEGMR(2)--EDYFKK(5).-	Cas9_	Cas9_
T-13461-61.03	0.6209	0.000682087	0.0248436	-.SDNVPSEEVVKK(11)--LVDSTDKADLR(7).-	Cas9_	Cas9_
T-19314-77.17	0.614503	0.000682087	0.0253664	-.TEVQTGGFSKESILPK(10)--APLSASMIKR(9).-	Cas9_	Cas9_
T-8231-42.53	0.608243	0.000682087	0.0258883	-.NSDKLIAR(4)--LSKSR(3).-	Cas9_	Cas9_
T-11255-54.18	0.607383	0.000682087	0.0259608	-.FIKPILEK(3)--SDKNR(3).-	Cas9_	Cas9_
T-21246-83.16	0.603982	0.000682087	0.0262496	-.MLASAGELQKGNELALPSK(10)--MLASAGELQKGNELALPSK(10).-	Cas9_	Cas9_
T-14043-62.67	0.603078	0.000682087	0.0263268	-.LVDSTDKADLR(7)--LVDSTDKADLR(7).-	Cas9_	Cas9_
T-9588-48.41	0.600809	0.000682087	0.0265217	-.ESILPKR(6)--KMIAK(1).-	Cas9_	Cas9_
T-14909-65.00	0.591674	0.000682087	0.0273208	-.SDNVPSEEVVKK(11)--KDFQFYK(1).-	Cas9_	Cas9_
T-12618-58.58	0.59026	0.000682087	0.0274465	-.FDNLTKAER(6)--FDNLTKAER(6).-	Cas9_	Cas9_
T-8858-45.28	0.587418	0.000682087	0.027701	-.KGILQTVK(1)--LSKSR(3).-	Cas9_	Cas9_
T-14290-63.30	0.58397	0.000682087	0.0280128	-.YDENDKLIR(6)--VKYVTEGMR(2).-	Cas9_	Cas9_
T-7708-40.41	0.581418	0.000682087	0.0282457	-.SEQEIGKATAK(7)--QQLPEKYK(6).-	Cas9_	Cas9_
T-13301-60.53	0.578259	0.000682087	0.0285367	-.NSDKLIARKK(9)--QLKRR(3).-	Cas9_	Cas9_
T-8162-42.23	0.577239	0.000682087	0.0286313	-.VITLKSK(5)--EKIEK(2).-	Cas9_	Cas9_
T-10535-51.81	0.576602	0.000682087	0.0286905	-.QQLPEKYK(6)--QQLPEKYK(6).-	Cas9_	Cas9_
T-20235-79.93	0.574083	0.000682087	0.0289259	-.LEESFLVEEDKK(11)--LEESFLVEEDKK(11).-	Cas9_	Cas9_
T-15276-66.16	0.573228	0.000682087	0.0290062	-.KPAFLSGEQK(1)--KPAFLSGEQK(1).-	Cas9_	Cas9_
T-9272-47.03	0.564139	0.000682087	0.0298733	-.SDNVPSEEVVKKMK(11)--EVKK(3).-	Cas9_	Cas9_
T-8124-42.06	0.56373	0.000682087	0.0299129	-.VITLKSK(5)--KVTVK(1).-	Cas9_	Cas9_
T-6495-34.61	0.560247	0.000682087	0.0302522	-.LSKSR(3)--DKPIR(2).-	Cas9_	Cas9_
T-9273-47.03	0.558973	0.000682087	0.0303773	-.MKNYWR(2)--LSKSR(3).-	Cas9_	Cas9_
T-11050-53.62	0.550683	0.000682087	0.0312032	-.LVDSTDKADLR(7)--GYKEVK(3).-	Cas9_	Cas9_
T-13042-59.81	0.547505	0.000682087	0.0315257	-.QITKHVAQILDSR(4)--QQLPEKYK(6).-	Cas9_	Cas9_
T-18281-74.21	0.538617	0.000682087	0.0324444	-.ENQTTQKGQK(7)--KGILQTVK(1).-	Cas9_	Cas9_
T-16101-68.27	0.536707	0.000682087	0.0326451	-.YDENDKLIR(6)--YDENDKLIR(6).-	Cas9_	Cas9_
T-12318-57.70-2	0.533055	0.000682087	0.0330325	-.LVDSTDKADLR(7)--NSDKLIAR(4).-	Cas9_	Cas9_
T-16091-68.25	0.530821	0.000682087	0.0332715	-.SKLVSDFR(2)--KDWDPK(1).-	Cas9_	Cas9_
T-16077-68.21	0.529939	0.000682087	0.0333664	-.SKLVSDFR(2)--SKLVSDFR(2).-	Cas9_	Cas9_
T-13336-60.64	0.527592	0.000682087	0.0336201	-.KFDNLTK(1)--KFDNLTK(1).-	Cas9_	Cas9_
T-13833-62.12	0.523099	0.000682087	0.0341109	-.RNSDKLIAR(5)--NSRERMKR(7).-	Cas9_	Cas9_
T-12419-57.95	0.522652	0.000682087	0.03416	-.TYAHLFDDKVMK(9)--DKQSGK(2).-	Cas9_	Cas9_
T-16677-69.68	0.521258	0.000682087	0.0343139	-.YPKLESEFVYGDYK(3)--LKSVK(2).-	Cas9_	Cas9_
T-9395-47.54	0.521131	0.000682087	0.034328	-.MKNYWR(2)--LSKSR(3).-	Cas9_	Cas9_
T-18667-75.39	0.517823	0.000682087	0.034696	-.FDNLTKAER(6)--GQKNSRER(3).-	Cas9_	Cas9_
T-8378-43.21	0.517521	0.000682087	0.0347297	-.VKYVTEGMR(2)--VPSKK(4).-	Cas9_	Cas9_
T-11453-54.81	0.515914	0.000682087	0.0349101	-.SDNVPSEEVVKK(11)--SDNVPSEEVVKK(11).-	Cas9_	Cas9_
T-8456-43.54	0.515438	0.000682087	0.0349636	-.NSDKLIAR(4)--LSKSR(3).-	Cas9_	Cas9_
T-10390-51.23	0.513842	0.000682087	0.0351438	-.FKVLGNTDR(2)--KMIAK(1).-	Cas9_	Cas9_
T-20452-80.54	0.512319	0.000682087	0.0353167	-.YDENDKLIR(6)--DFQFYKVR(6).-	Cas9_	Cas9_
T-14545-63.96	0.511072	0.000682087	0.0354588	-.SDNVPSEEVVKK(11)--LVDSTDKADLR(7).-	Cas9_	Cas9_
T-9958-49.78	0.506026	0.000682087	0.0360394	-.DWDPKK(5)--LKSVK(2).-	Cas9_	Cas9_
T-9053-46.13	0.503363	0.000682087	0.0363496	-.APLSASMIKR(9)--SDKNR(3).-	Cas9_	Cas9_
T-20618-81.07	0.500275	0.000682087	0.0367124	-.QEDFYPFLKDNR(9)--VEKGK(3).-	Cas9_	Cas9_
T-7865-41.02	0.49997	0.000682087	0.0367484	-.NSDKLIAR(4)--LSKSR(3).-	Cas9_	Cas9_
T-17219-71.06	0.492117	0.000682087	0.0376877	-.FIKPILEK(3)--KFDNLTK(1).-	Cas9_	Cas9_
T-20488-80.65	0.488794	0.000682087	0.038092	-.YDENDKLIR(6)--GQKNSRER(3).-	Cas9_	Cas9_
T-11272-54.23	0.486995	0.000682087	0.0383126	-.MKNYWR(2)--DKPIR(2).-	Cas9_	Cas9_
T-15899-67.75	0.486545	0.000682087	0.038368	-.QEDFYPFLKDNR(9)--VPSKK(4).-	Cas9_	Cas9_
T-11773-55.92	0.485372	0.000682087	0.0385127	-.DDSIDNKVLTR(7)--LSKSR(3).-	Cas9_	Cas9_
T-18726-75.52	0.485055	0.000682087	0.038552	-.FDNLTKAER(6)--DFQFYKVR(6).-	Cas9_	Cas9_
T-2303-12.39	0.484156	0.000682087	0.0386633	-.GQKNSR(3)--GQKNSR(3).-	Cas9_	Cas9_
T-16863-70.14	0.481669	0.000682087	0.038973	-.LEESFLVEEDKK(11)--VKYVTEGMR(2).-	Cas9_	Cas9_
T-10540-51.82	0.480995	0.000682087	0.0390573	-.QQLPEKYK(6)--QQLPEKYK(6).-	Cas9_	Cas9_
T-14195-63.06	0.472616	0.000682087	0.0401206	-.QITKHVAQILDSR(4)--KDWDPK(1).-	Cas9_	Cas9_
T-22073-85.85	0.467255	0.000682087	0.0408153	-.NPIDFLEAKGYK(9)--APLSASMIKR(9).-	Cas9_	Cas9_
T-18557-75.12	0.466949	0.000682087	0.0408554	-.LVDSTDKADLR(7)--DFQFYKVR(6).-	Cas9_	Cas9_
T-9535-48.14	0.462939	0.000682087	0.041383	-.APLSASMIKR(9)--SDKNR(3).-	Cas9_	Cas9_
T-9270-47.02	0.461397	0.000682087	0.0415876	-.NLPNEKVLPK(6)--DKQSGK(2).-	Cas9_	Cas9_
T-13092-59.94	0.459669	0.000682087	0.041818	-.DDSIDNKVLTR(7)--DKPIR(2).-	Cas9_	Cas9_
T-7890-41.13	0.457477	0.000682087	0.0421121	-.NLPNEKVLPK(6)--HSIKK(4).-	Cas9_	Cas9_
T-14221-63.12	0.455736	0.000682087	0.042347	-.TEVQTGGFSKESILPK(10)--SDKNR(3).-	Cas9_	Cas9_
T-19220-76.89	0.451571	0.000682087	0.0429142	-.QEDFYPFLKDNR(9)--VTVKQLK(4).-	Cas9_	Cas9_
T-16474-69.24	0.44828	0.000682087	0.0433675	-.SKLVSDFR(2)--SKLVSDFR(2).-	Cas9_	Cas9_
T-11617-55.41	0.447883	0.000682087	0.0434225	-.LVDSTDKADLR(7)--VMKQLK(3).-	Cas9_	Cas9_
T-8094-41.94	0.446413	0.000682087	0.0436267	-.SEQEIGKATAK(7)--SEQEIGKATAK(7).-	Cas9_	Cas9_
T-11816-56.10	0.446214	0.000682087	0.0436544	-.GKSDNVPSEEVVK(2)--EDYFKK(5).-	Cas9_	Cas9_
T-20281-80.04	0.438799	0.000682087	0.0446988	-.YDENDKLIR(6)--DFQFYKVR(6).-	Cas9_	Cas9_
T-18067-73.61	0.4353	0.000682087	0.0451999	-.NPIDFLEAKGYK(9)--SDKNR(3).-	Cas9_	Cas9_
T-8745-44.77	0.434599	0.000682087	0.045301	-.KGILQTVK(1)--LSKSR(3).-	Cas9_	Cas9_
T-14880-64.93	0.423007	0.000682087	0.0470029	-.KDFQFYKVR(1)--NSDKLIAR(4).-	Cas9_	Cas9_
T-16936-70.32	0.422228	0.000682087	0.0471194	-.SKLVSDFR(2)--SKLVSDFR(2).-	Cas9_	Cas9_
T-9654-48.69	0.421608	0.000682087	0.0472123	-.KDFQFYK(1)--GQKNSR(3).-	Cas9_	Cas9_
T-17103-70.76	0.416685	0.000682087	0.0479563	-.SKLVSDFR(2)--SKLVSDFR(2).-	Cas9_	Cas9_
T-17394-71.60	0.411783	0.000682087	0.0487081	-.SKLVSDFR(2)--NSRERMKR(7).-	Cas9_	Cas9_
T-9278-47.05	0.411115	0.000682087	0.0488115	-.NLPNEKVLPK(6)--DKQSGK(2).-	Cas9_	Cas9_
T-6518-34.73	0.402196	0.000682087	0.0502108	-.LKGSPEDNEQK(2)--LKSVK(2).-	Cas9_	Cas9_
T-10316-51.02	0.398567	0.000682087	0.0507909	-.DWDPKK(5)--IIKDK(3).-	Cas9_	Cas9_
T-19759-78.51	0.397516	0.000682087	0.05096	-.FDNLTKAER(6)--DFQFYKVR(6).-	Cas9_	Cas9_
T-11410-54.68	0.395054	0.000682087	0.0513584	-.QQLPEKYK(6)--KDWDPK(1).-	Cas9_	Cas9_
T-26291-101.76	0.388465	0.000682087	0.0524388	-.KSEETITPWNFEEVVDK(1)--KFDNLTK(1).-	Cas9_	Cas9_
T-16245-68.66	0.385608	0.000682087	0.052914	-.LKTYAHLFDDK(2)--ESILPKR(6).-	Cas9_	Cas9_
T-21653-84.44	0.382307	0.000682087	0.0534679	-.SKLVSDFR(2)--VMKQLKR(6).-	Cas9_	Cas9_
T-10893-53.16	0.381777	0.000682087	0.0535575	-.FIKPILEK(3)--SDKNR(3).-	Cas9_	Cas9_
T-13335-60.64	0.377016	0.000682087	0.0543672	-.KFDNLTK(1)--KFDNLTK(1).-	Cas9_	Cas9_
T-14819-64.76	0.375182	0.000682087	0.0546822	-.QLKEDYFK(3)--VITLKSK(5).-	Cas9_	Cas9_
T-23579-90.90	0.373673	0.000682087	0.0549427	-.DFQFYKVR(6)--DFQFYKVR(6).-	Cas9_	Cas9_
T-13497-61.15	0.369256	0.00220488	0.0557117	-.KFDNLTK(1)--KFDNLTK(1).-	Cas9_	Cas9_
T-12639-58.63	0.367553	0.00220488	0.0560109	-.QLLNAKLITQR(6)--EKIEK(2).-	Cas9_	Cas9_
T-13732-61.85	0.361788	0.00220488	0.0570347	-.ESILPKR(6)--ESILPKR(6).-	Cas9_	Cas9_
T-10827-52.88	0.360616	0.00220488	0.057245	-.SDNVPSEEVVKK(11)--AGFIKR(5).-	Cas9_	Cas9_
T-10836-52.91	0.359767	0.00220488	0.0573977	-.DDSIDNKVLTR(7)--LSKSR(3).-	Cas9_	Cas9_
T-13692-61.72	0.352368	0.00220488	0.0587452	-.LVDSTDKADLR(7)--AGFIKR(5).-	Cas9_	Cas9_
T-14293-63.30	0.349393	0.00371688	0.0592954	-.NLPNEKVLPK(6)--NLPNEKVLPK(6).-	Cas9_	Cas9_
T-16659-69.65-2	0.344949	0.00371688	0.0601259	-.QEDFYPFLKDNR(9)--VPSKK(4).-	Cas9_	Cas9_
T-12805-59.09	0.344406	0.00371688	0.0602281	-.FDNLTKAER(6)--FDNLTKAER(6).-	Cas9_	Cas9_
T-14625-64.18	0.342985	0.00494539	0.0604964	-.LVDSTDKADLR(7)--LVDSTDKADLR(7).-	Cas9_	Cas9_
T-14499-63.86	0.341477	0.00494539	0.0607823	-.GAASMDKK(7)--KMKNYWR(3).-	Cas9_	Cas9_
T-21864-85.13	0.340565	0.00494539	0.0609558	-.MLASAGELQKGNELALPSK(10)--VVDELVKVMGR(7).-	Cas9_	Cas9_
T-18919-76.09	0.339734	0.00494539	0.0611143	-.GGLSELDKAGFIK(8)--VITLKSK(5).-	Cas9_	Cas9_
T-11156-53.93	0.334976	0.00494539	0.0620291	-.RNSDKLIAR(5)--EKIEK(2).-	Cas9_	Cas9_
T-17195-71.00	0.333339	0.00494539	0.0623467	-.VMGRHKPENIVIEMAR(6)--GAASMDKK(7).-	Cas9_	Cas9_
T-11128-53.84	0.331343	0.00494539	0.0627363	-.QLKEDYFK(3)--EKIEK(2).-	Cas9_	Cas9_
T-17514-71.93	0.325535	0.00494539	0.063882	-.SDNVPSEEVVKK(11)--GQKNSRERMK(3).-	Cas9_	Cas9_
T-11351-54.47	0.32057	0.00494539	0.0648768	-.MIAKSEQEIGK(4)--MIAKSEQEIGK(4).-	Cas9_	Cas9_
T-21239-83.14	0.32053	0.00494539	0.0648848	-.KNLIGALLFDSGETAEATR(1)--GQKNSR(3).-	Cas9_	Cas9_
T-13291-60.51	0.315955	0.00494539	0.0658143	-.SEQEIGKATAK(7)--FKVLGNTDR(2).-	Cas9_	Cas9_
T-26280-101.71	0.315794	0.00494539	0.0658473	-.KSEETITPWNFEEVVDK(1)--KFDNLTK(1).-	Cas9_	Cas9_
T-10598-52.06	0.315022	0.00494539	0.0660052	-.GKSDNVPSEEVVK(2)--VEKGK(3).-	Cas9_	Cas9_
T-7470-39.32	0.307607	0.00494539	0.0675418	-.KFDNLTK(1)--SDKNR(3).-	Cas9_	Cas9_
T-11999-56.74	0.306025	0.00494539	0.0678737	-.FIKPILEK(3)--SDKNR(3).-	Cas9_	Cas9_
T-17474-71.82	0.304075	0.00494539	0.0682851	-.MTNFDKNLPNEK(6)--MKNYWR(2).-	Cas9_	Cas9_
T-11906-56.42	0.30229	0.00494539	0.0686636	-.LVDSTDKADLR(7)--VMKQLK(3).-	Cas9_	Cas9_
T-16656-69.64	0.300077	0.00494539	0.0691356	-.SEQEIGKATAK(7)--LKTYAHLFDDK(2).-	Cas9_	Cas9_
T-9176-46.63	0.290154	0.00494539	0.0712887	-.APLSASMIKR(9)--SDKNR(3).-	Cas9_	Cas9_
T-13853-62.17	0.28336	0.00494539	0.072798	-.LVDSTDKADLR(7)--LVDSTDKADLR(7).-	Cas9_	Cas9_
T-14249-63.18	0.282774	0.00494539	0.0729296	-.MTNFDKNLPNEK(6)--KDWDPK(1).-	Cas9_	Cas9_
T-13059-59.85	0.281926	0.00494539	0.0731203	-.MTNFDKNLPNEK(6)--QQLPEKYK(6).-	Cas9_	Cas9_
T-16125-68.32	0.279125	0.00494539	0.0737536	-.QEDFYPFLKDNR(9)--VPSKK(4).-	Cas9_	Cas9_
T-11024-53.55	0.275456	0.00494539	0.0745908	-.LVDSTDKADLR(7)--GYKEVK(3).-	Cas9_	Cas9_
T-11077-53.69	0.273599	0.00494539	0.0750176	-.FIKPILEK(3)--SDKNR(3).-	Cas9_	Cas9_
T-11589-55.31	0.265598	0.00494539	0.0768829	-.SDNVPSEEVVKK(11)--SDNVPSEEVVKK(11).-	Cas9_	Cas9_
T-16865-70.14	0.263309	0.00494539	0.0774242	-.KKLVDSTDK(1)--SKLVSDFR(2).-	Cas9_	Cas9_
T-22437-87.01	0.256627	0.00494539	0.0790243	-.KSEETITPWNFEEVVDK(1)--KDWDPK(1).-	Cas9_	Cas9_
T-13147-60.08	0.255841	0.00494539	0.0792145	-.ESILPKRNSDK(6)--LSKSR(3).-	Cas9_	Cas9_
T-9660-48.71-2	0.255034	0.00494539	0.0794101	-.GKSDNVPSEEVVK(2)--VEKGK(3).-	Cas9_	Cas9_
T-16747-69.85	0.25291	0.00494539	0.0799272	-.GAASMDKK(7)--ESILPKR(6).-	Cas9_	Cas9_
T-7582-39.83	0.252127	0.00494539	0.0801186	-.KFDNLTK(1)--SDKNR(3).-	Cas9_	Cas9_
T-10105-50.29	0.252009	0.00494539	0.0801474	-.DWDPKK(5)--LKSVK(2).-	Cas9_	Cas9_
T-13547-61.30	0.251994	0.00494539	0.0801512	-.MIAKSEQEIGK(4)--YDENDKLIR(6).-	Cas9_	Cas9_
T-6617-35.23	0.249138	0.00494539	0.0808532	-.LKGSPEDNEQK(2)--LKSVK(2).-	Cas9_	Cas9_
T-10224-50.71	0.246678	0.00494539	0.0814621	-.FKVLGNTDR(2)--KMIAK(1).-	Cas9_	Cas9_
T-13562-61.34	0.242403	0.00494539	0.0825305	-.ESILPKR(6)--ESILPKR(6).-	Cas9_	Cas9_
T-19917-79.03	0.241133	0.00494539	0.0828501	-.QEDFYPFLKDNR(9)--VEKGK(3).-	Cas9_	Cas9_
T-14219-63.11	0.23942	0.00494539	0.0832832	-.QITKHVAQILDSR(4)--KDWDPK(1).-	Cas9_	Cas9_
T-8199-42.40	0.238032	0.00588343	0.0836357	-.VMKQLK(3)--GYKEVK(3).-	Cas9_	Cas9_
T-19754-78.50	0.237763	0.00588343	0.083704	-.YDENDKLIR(6)--KDFQFYKVR(7).-	Cas9_	Cas9_
T-9391-47.53	0.234982	0.00588343	0.0844148	-.NLPNEKVLPK(6)--DKQSGK(2).-	Cas9_	Cas9_
T-25450-98.02	0.231303	0.00588343	0.0853632	-.KSEETITPWNFEEVVDK(1)--MTNFDKNLPNEK(6).-	Cas9_	Cas9_
T-14104-62.84	0.228908	0.00588343	0.0859859	-.VLTRSDKNR(7)--KDFQFYK(1).-	Cas9_	Cas9_
T-18696-75.46	0.223188	0.00588343	0.0874895	-.SSFEKNPIDFLEAK(5)--VLSAYNKHR(7).-	Cas9_	Cas9_
T-19977-79.24	0.223119	0.00588343	0.0875076	-.QSGKTILDFLK(4)--DKQSGK(2).-	Cas9_	Cas9_
T-15669-67.21	0.218796	0.00588343	0.0886597	-.DDSIDNKVLTR(7)--HRDKPIR(4).-	Cas9_	Cas9_
T-12410-57.93	0.21683	0.00588343	0.0891881	-.QLLNAKLITQR(6)--KVTVK(1).-	Cas9_	Cas9_
T-17178-70.95	0.213456	0.00588343	0.0901017	-.TYAHLFDDKVMK(9)--NLPNEKVLPK(6).-	Cas9_	Cas9_
T-14439-63.71	0.207953	0.00588343	0.0916094	-.NSDKLIAR(4)--RKNR(2).-	Cas9_	Cas9_
T-9706-48.91	0.207817	0.00588343	0.0916468	-.ESILPKR(6)--KMIAK(1).-	Cas9_	Cas9_
T-11235-54.13	0.207096	0.00588343	0.091846	-.SKKLKSVK(5)--NSDKLIAR(4).-	Cas9_	Cas9_
T-14793-64.69	0.205286	0.00588343	0.092348	-.LVDSTDKADLR(7)--LVDSTDKADLR(7).-	Cas9_	Cas9_
T-13329-60.62	0.205135	0.00588343	0.0923899	-.KFDNLTK(1)--KFDNLTK(1).-	Cas9_	Cas9_
T-13481-61.10	0.203701	0.00588343	0.0927895	-.LVDSTDKADLR(7)--AGFIKR(5).-	Cas9_	Cas9_
T-14435-63.70	0.203292	0.00588343	0.0929037	-.MTNFDKNLPNEK(6)--KDWDPK(1).-	Cas9_	Cas9_
T-17690-72.51	0.202441	0.00588343	0.093142	-.SEQEIGKATAK(7)--DNREKIEK(5).-	Cas9_	Cas9_
T-11056-53.64	0.201889	0.00588343	0.0932966	-.SDNVPSEEVVKK(11)--SDNVPSEEVVKK(11).-	Cas9_	Cas9_
T-20192-79.83	0.198786	0.00588343	0.094171	-.SKLVSDFR(2)--SDKNRGK(3).-	Cas9_	Cas9_
T-13399-60.84	0.198055	0.00588343	0.0943778	-.ESILPKR(6)--ESILPKR(6).-	Cas9_	Cas9_
T-9643-48.65	0.19464	0.00588343	0.09535	-.APLSASMIKR(9)--SDKNR(3).-	Cas9_	Cas9_
T-10220-50.71	0.194113	0.00588343	0.095501	-.SEQEIGKATAK(7)--ESILPKR(6).-	Cas9_	Cas9_
T-15270-66.15	0.186545	0.00588343	0.0976903	-.GGLSELDKAGFIK(8)--EKIEK(2).-	Cas9_	Cas9_
T-12272-57.57	0.182217	0.00588343	0.0989622	-.LEESFLVEEDKK(11)--VPSKK(4).-	Cas9_	Cas9_
T-2854-15.35	0.181339	0.00588343	0.0992221	-.DKQSGK(2)--DKQSGK(2).-	Cas9_	Cas9_
T-17233-71.10	0.179578	0.00588343	0.099745	-.SKLVSDFR(2)--SKLVSDFR(2).-	Cas9_	Cas9_
T-13654-61.61	0.174195	0.00588343	0.101358	-.KKDWDPK(2)--MKNYWR(2).-	Cas9_	Cas9_
T-16789-69.95	0.172102	0.00588343	0.101992	-.SKLVSDFR(2)--KDWDPK(1).-	Cas9_	Cas9_
T-13433-60.94-2	0.171196	0.00588343	0.102267	-.SDNVPSEEVVKK(11)--KQYR(1).-	Cas9_	Cas9_
T-21098-82.71	0.170763	0.00588343	0.102399	-.TEVQTGGFSKESILPK(10)--FIKPILEK(3).-	Cas9_	Cas9_
T-14245-63.17	0.168899	0.00588343	0.102968	-.LVDSTDKADLR(7)--LVDSTDKADLR(7).-	Cas9_	Cas9_
T-13053-59.83	0.166467	0.00588343	0.103715	-.MTNFDKNLPNEK(6)--QQLPEKYK(6).-	Cas9_	Cas9_
T-15420-66.55	0.163306	0.00588343	0.104692	-.SDNVPSEEVVKK(11)--MIAKSEQEIGK(4).-	Cas9_	Cas9_
T-11899-56.40	0.162752	0.00588343	0.104864	-.GKSDNVPSEEVVK(2)--VKYVTEGMR(2).-	Cas9_	Cas9_
T-10887-53.13	0.15849	0.00588343	0.106197	-.SDNVPSEEVVKK(11)--SDNVPSEEVVKK(11).-	Cas9_	Cas9_
T-7746-40.57	0.158151	0.00588343	0.106304	-.VLSAYNKHR(7)--KLVDSTDK(1).-	Cas9_	Cas9_
T-13612-61.51	0.146	0.00588343	0.110187	-.NSDKLIAR(4)--MKNYWR(2).-	Cas9_	Cas9_
T-8494-43.72	0.144969	0.00588343	0.110523	-.VKYVTEGMR(2)--VPSKK(4).-	Cas9_	Cas9_
T-7845-40.93	0.144644	0.00588343	0.110628	-.VLSAYNKHR(7)--KLVDSTDK(1).-	Cas9_	Cas9_
T-17480-71.83	0.141616	0.00588343	0.111618	-.KFDNLTKAER(1)--NSRERMKR(7).-	Cas9_	Cas9_
T-6715-35.71	0.140514	0.00588343	0.111981	-.LSKSR(3)--DKPIR(2).-	Cas9_	Cas9_
T-19511-77.80	0.136779	0.00588343	0.113216	-.RMLASAGELQKGNELALPSK(11)--KPAFLSGEQK(1).-	Cas9_	Cas9_
T-14899-64.98	0.132689	0.00588343	0.114582	-.SDNVPSEEVVKK(11)--KDFQFYK(1).-	Cas9_	Cas9_
T-6481-34.55	0.130522	0.00588343	0.115311	-.KMIAK(1)--KMIAK(1).-	Cas9_	Cas9_
T-13235-60.34	0.130401	0.00588343	0.115353	-.ESILPKR(6)--ESILPKR(6).-	Cas9_	Cas9_
T-15002-65.30	0.130275	0.00588343	0.115395	-.LVDSTDKADLR(7)--LVDSTDKADLR(7).-	Cas9_	Cas9_
T-9398-47.55	0.129485	0.00588343	0.115662	-.MKNYWR(2)--LSKSR(3).-	Cas9_	Cas9_
T-14426-63.68	0.128931	0.00588343	0.11585	-.LVDSTDKADLR(7)--LVDSTDKADLR(7).-	Cas9_	Cas9_
T-11730-55.78	0.124353	0.00588343	0.11741	-.SDNVPSEEVVKKMK(11)--NSDKLIAR(4).-	Cas9_	Cas9_
T-17588-72.21	0.122482	0.00588343	0.118053	-.MIAKSEQEIGK(4)--DFQFYKVR(6).-	Cas9_	Cas9_
T-23466-90.44	0.115151	0.00588343	0.120601	-.VSSFRVKENFDK(7)--ENFDKAR(5).-	sp|RETBP_HUMAN|_	sp|RETBP_HUMAN|_
T-13183-60.16	0.114581	0.00588343	0.120801	-.KFDNLTKAER(7)--FKVLGNTDR(2).-	Cas9_	Cas9_
T-13823-62.11	0.114342	0.00588343	0.120885	-.TEVQTGGFSKESILPK(10)--SDKNR(3).-	Cas9_	Cas9_
T-15695-67.28	0.112321	0.00588343	0.121597	-.LENLIAQLPGEKK(12)--LKGSPEDNEQK(2).-	Cas9_	Cas9_
T-9846-49.34	0.110479	0.00588343	0.122249	-.NSDKLIAR(4)--LSKSRR(3).-	Cas9_	Cas9_
T-15378-66.44	0.107479	0.00588343	0.123317	-.KDFQFYK(1)--AGFIKR(5).-	Cas9_	Cas9_
T-17567-72.13	0.100394	0.00588343	0.12587	-.MTNFDKNLPNEK(6)--SKLVSDFR(2).-	Cas9_	Cas9_
T-14885-64.94	0.08892	0.00588343	0.1301	-.FKVLGNTDR(2)--FKVLGNTDR(2).-	Cas9_	Cas9_
T-14567-64.02	0.0722549	0.00706752	0.136451	-.SDKNRGK(3)--KMKNYWR(3).-	Cas9_	Cas9_
T-8028-41.63	0.0712817	0.00706752	0.13683	-.NLPNEKVLPK(6)--HSIKK(4).-	Cas9_	Cas9_
T-6595-35.12	0.0712674	0.00706752	0.136836	-.LSKSR(3)--DKPIR(2).-	Cas9_	Cas9_
T-11764-55.89	0.0696483	0.00706752	0.137467	-.GKSDNVPSEEVVK(2)--VKYVTEGMR(2).-	Cas9_	Cas9_
T-23959-92.25	0.0694943	0.00706752	0.137528	-.TEVQTGGFSKESILPK(10)--KKDWDPKK(2).-	Cas9_	Cas9_
T-12313-57.69	0.0637786	0.00706752	0.139778	-.KDWDPK(1)--DWDPKK(5).-	Cas9_	Cas9_
T-10169-50.52	0.0613346	0.00706752	0.140749	-.DWDPKK(5)--IIKDK(3).-	Cas9_	Cas9_
T-11131-53.85	0.0572003	0.00706752	0.142405	-.VKYVTEGMR(2)--VEKGK(3).-	Cas9_	Cas9_
T-9274-47.03	0.054118	0.00706752	0.14365	-.MKNYWR(2)--LSKSR(3).-	Cas9_	Cas9_
T-15739-67.40	0.053238	0.00706752	0.144006	-.GAASMDKK(7)--KMKNYWR(3).-	Cas9_	Cas9_
T-8790-44.98	0.0459726	0.00706752	0.14698	-.AASMDKK(6)--GQKNSR(3).-	Cas9_	Cas9_
T-17337-71.41	0.0426626	0.00706752	0.148351	-.KDFQFYK(1)--GYKEVK(3).-	Cas9_	Cas9_
T-6250-33.39	0.0407973	0.00706752	0.149128	-.LKSVK(2)--IIKDK(3).-	Cas9_	Cas9_
T-13581-61.40	0.0393701	0.00706752	0.149725	-.KFDNLTK(1)--HRDKPIR(4).-	Cas9_	Cas9_
T-16736-69.82	0.0389432	0.00706752	0.149904	-.SKLVSDFR(2)--SKLVSDFR(2).-	Cas9_	Cas9_
T-9303-47.14	0.0338476	0.00822732	0.152052	-.APLSASMIKR(9)--SDKNR(3).-	Cas9_	Cas9_
T-18146-73.85	0.03228	0.00822732	0.152718	-.DDSIDNKVLTR(7)--KDLIIK(1).-	Cas9_	Cas9_
T-10895-53.17	0.0290982	0.00822732	0.154076	-.SDNVPSEEVVKK(11)--SDNVPSEEVVKK(11).-	Cas9_	Cas9_
T-14282-63.27	0.0244556	0.00822732	0.156075	-.MKNYWR(2)--MKNYWR(2).-	Cas9_	Cas9_
T-23959-92.25-2	0.0203487	0.00822732	0.15786	-.TEVQTGGFSKESILPK(10)--KKDWDPKK(1).-	Cas9_	Cas9_
T-11591-55.32	0.0197406	0.00822732	0.158125	-.SDNVPSEEVVKK(11)--SDNVPSEEVVKK(11).-	Cas9_	Cas9_
T-10310-51.00	0.0135975	0.00822732	0.160828	-.ESILPKRNSDK(6)--KMIAK(1).-	Cas9_	Cas9_
T-11923-56.48	0.0117825	0.00822732	0.161633	-.SDNVPSEEVVKKMK(11)--NSDKLIAR(4).-	Cas9_	Cas9_
T-14457-63.76	0.0114179	0.00822732	0.161795	-.FKVLGNTDR(2)--ESILPKR(6).-	Cas9_	Cas9_
T-17137-70.84	0.00401015	0.00822732	0.165117	-.TYAHLFDDKVMK(9)--NLPNEKVLPK(6).-	Cas9_	Cas9_
T-19811-78.67	0	0.00822732	0.166936	-.ERMKRIEEGIK(4)--SDKNRGK(3).-	Cas9_	Cas9_
T-16998-70.49	0	0.00822732	0.166936	-.LEESFLVEEDKK(11)--VKYVTEGMR(2).-	Cas9_	Cas9_
T-8069-41.82	0	0.00822732	0.166936	-.GKSDNVPSEEVVK(2)--VPSKK(4).-	Cas9_	Cas9_
T-7933-41.30	-0.00103416	0.0107404	0.167408	-.NSDKLIAR(4)--RKNR(2).-	Cas9_	Cas9_
T-14771-64.62	-0.00110685	0.0107404	0.167441	-.FDNLTKAER(6)--KFDNLTK(1).-	Cas9_	Cas9_
T-17941-73.25	-0.00291674	0.0107404	0.168269	-.SKLVSDFR(2)--SKLVSDFR(2).-	Cas9_	Cas9_
T-10302-50.99	-0.0234126	0.0157693	0.177861	-.KFKVLGNTDR(3)--GAASMDKK(7).-	Cas9_	Cas9_
T-19344-77.27	-0.024935	0.0157693	0.178589	-.TEVQTGGFSKESILPK(10)--APLSASMIKR(9).-	Cas9_	Cas9_
T-25109-96.71	-0.0313277	0.0157693	0.181671	-.SSFEKNPIDFLEAK(5)--IEKILTFR(3).-	Cas9_	Cas9_
T-13558-61.33	-0.0419591	0.0182118	0.186881	-.MIAKSEQEIGK(4)--YDENDKLIR(6).-	Cas9_	Cas9_
T-15725-67.37	-0.0419689	0.0182118	0.186886	-.LKGSPEDNEQK(2)--SDKNR(3).-	Cas9_	Cas9_
T-13140-60.06	-0.0449141	0.0182118	0.188349	-.SDNVPSEEVVKK(11)--AGFIKR(5).-	Cas9_	Cas9_
T-12268-57.56	-0.0453414	0.0182118	0.188561	-.MTNFDKNLPNEK(6)--FKVLGNTDR(2).-	Cas9_	Cas9_
T-21840-85.07	-0.0542893	0.0219396	0.193058	-.QITKHVAQILDSRMNTK(4)--KFDNLTKAER(1).-	Cas9_	Cas9_
T-15890-67.73	-0.0575419	0.0219396	0.194711	-.DDSIDNKVLTRSDK(7)--LSKSR(3).-	Cas9_	Cas9_
T-10455-51.49	-0.0665893	0.0229378	0.199362	-.RNSDKLIAR(5)--VPSKK(4).-	Cas9_	Cas9_
T-13473-61.07	-0.0671035	0.0229378	0.199628	-.HRDKPIR(4)--KDLIIK(1).-	Cas9_	Cas9_
T-15882-67.71	-0.0694315	0.0229378	0.200838	-.GAASMDKK(7)--KQYRSTK(1).-	Cas9_	Cas9_
T-18525-75.01	-0.0704224	0.0229378	0.201355	-.VNTEITKAPLSASMIK(7)--FKVLGNTDR(2).-	Cas9_	Cas9_
T-14602-64.12	-0.076163	0.0229378	0.204367	-.SDKNRGKSDNVPSEEVVK(3)--KDWDPK(1).-	Cas9_	Cas9_
T-23690-91.29	-0.0762789	0.0229378	0.204428	-.QEDFYPFLKDNREK(9)--SVKELLGITIMER(3).-	Cas9_	Cas9_
T-20136-79.67	-0.0763658	0.0229378	0.204474	-.LVDSTDKADLR(7)--AGFIKR(5).-	Cas9_	Cas9_
T-13175-60.14	-0.080599	0.0229378	0.206715	-.KFKVLGNTDR(3)--DKPIR(2).-	Cas9_	Cas9_
T-16042-68.13-2	-0.08815	0.0229378	0.210755	-.KKDWDPK(2)--KDWDPKK(1).-	Cas9_	Cas9_
T-11643-55.50	-0.0902307	0.0240917	0.211878	-.LVDSTDKADLR(7)--NSDKLIAR(4).-	Cas9_	Cas9_
T-18507-74.95	-0.0919831	0.0240917	0.212826	-.LVDSTDKADLR(7)--EKIEK(2).-	Cas9_	Cas9_
T-15897-67.74	-0.0982551	0.0240917	0.216245	-.KKDWDPK(2)--MKNYWR(2).-	Cas9_	Cas9_
T-15853-67.64	-0.109853	0.0250208	0.222664	-.GKSDNVPSEEVVK(2)--AGFIKR(5).-	Cas9_	Cas9_
T-19254-76.99	-0.109941	0.0250208	0.222714	-.LINGIRDKQSGK(8)--QLKRR(3).-	Cas9_	Cas9_
T-20766-81.61	-0.110784	0.0250208	0.223185	-.QEDFYPFLKDNR(9)--VEKGK(3).-	Cas9_	Cas9_
T-11727-55.77-2	-0.114629	0.0250208	0.225344	-.SDNVPSEEVVKKMK(12)--NSDKLIAR(4).-	Cas9_	Cas9_
T-25298-97.36	-0.120434	0.0250208	0.228629	-.KNLIGALLFDSGETAEATR(1)--SDNVPSEEVVKK(11).-	Cas9_	Cas9_
T-7884-41.10	-0.126461	0.0250208	0.232074	-.NLPNEKVLPK(6)--HSIKK(4).-	Cas9_	Cas9_
T-13717-61.79	-0.126636	0.0250208	0.232175	-.SDKNRGKSDNVPSEEVVK(3)--KDWDPK(1).-	Cas9_	Cas9_
T-15062-65.48	-0.128845	0.0250208	0.233446	-.FDNLTKAER(6)--KFDNLTK(1).-	Cas9_	Cas9_
T-23970-92.30	-0.129118	0.0250208	0.233603	-.LESEFVYGDYKVYDVR(11)--VVDELVKVMGR(7).-	Cas9_	Cas9_
T-23267-89.76	-0.129383	0.0250208	0.233756	-.KSEETITPWNFEEVVDK(1)--SKLVSDFR(2).-	Cas9_	Cas9_
T-11585-55.30	-0.137413	0.0271695	0.238418	-.VLSAYNKHR(7)--LIARKK(5).-	Cas9_	Cas9_
T-21881-85.18	-0.13882	0.0271695	0.239241	-.KLVDSTDK(1)--EDLLRKQR(6).-	Cas9_	Cas9_
T-14628-64.19	-0.142894	0.0271695	0.241634	-.KTEVQTGGFSK(1)--QLKR(3).-	Cas9_	Cas9_
T-20803-81.74	-0.143435	0.0271695	0.241953	-.YDENDKLIR(6)--DFQFYKVR(6).-	Cas9_	Cas9_
T-16042-68.13	-0.145719	0.0271695	0.243302	-.KKDWDPKK(2)--KDWDPK(1).-	Cas9_	Cas9_
T-8284-42.79	-0.152552	0.0271695	0.247367	-.LVDSTDKADLR(7)--GQKNSR(3).-	Cas9_	Cas9_
T-10489-51.62	-0.152909	0.0271695	0.24758	-.FKVLGNTDR(2)--QQLPEKYK(6).-	Cas9_	Cas9_
T-13240-60.35	-0.15407	0.0271695	0.248276	-.NSDKLIAR(4)--MKNYWR(2).-	Cas9_	Cas9_
T-15674-67.23	-0.154421	0.0271695	0.248486	-.GGLSELDKAGFIK(8)--EKIEK(2).-	Cas9_	Cas9_
T-11297-54.31	-0.161707	0.0283458	0.252878	-.NSRERMKR(7)--AASMDKK(6).-	Cas9_	Cas9_
T-11727-55.77	-0.163775	0.0293069	0.254134	-.SDNVPSEEVVKKMK(11)--NSDKLIAR(4).-	Cas9_	Cas9_
T-17221-71.06	-0.16504	0.0293069	0.254904	-.QQLPEKYK(6)--KFDNLTK(1).-	Cas9_	Cas9_
T-22680-87.82	-0.165282	0.0293069	0.255051	-.VSSFRVKENFDK(7)--ENFDKAR(5).-	sp|RETBP_HUMAN|_	sp|RETBP_HUMAN|_
T-8099-41.95	-0.165347	0.0293069	0.255091	-.QQLPEKYK(6)--VEKGK(3).-	Cas9_	Cas9_
T-11742-55.82	-0.167238	0.0293069	0.256244	-.VKYVTEGMR(2)--VPSKK(4).-	Cas9_	Cas9_
T-16871-70.16	-0.167908	0.0293069	0.256654	-.NSRERMKR(7)--LKRTARR(2).-	Cas9_	Cas9_
T-15667-67.21	-0.172573	0.0293069	0.259516	-.GAASMDKK(7)--KQYRSTK(1).-	Cas9_	Cas9_
T-15660-67.19	-0.177255	0.0301445	0.262408	-.APLSASMIKR(9)--APLSASMIKR(9).-	Cas9_	Cas9_
T-9145-46.52	-0.178054	0.0301445	0.262903	-.NLPNEKVLPK(6)--DKQSGK(2).-	Cas9_	Cas9_
T-12437-58.01	-0.179768	0.0301445	0.263968	-.SDKNRGK(3)--KMKNYWR(3).-	Cas9_	Cas9_
T-11480-54.91	-0.18214	0.0301445	0.265446	-.LVDSTDKADLR(7)--VMKQLK(3).-	Cas9_	Cas9_
T-18892-76.03	-0.184433	0.0301445	0.266878	-.FDNLTKAER(6)--DFQFYKVR(6).-	Cas9_	Cas9_
T-10901-53.19	-0.185629	0.0301445	0.267628	-.FIKPILEK(3)--SDKNR(3).-	Cas9_	Cas9_
T-13126-60.04	-0.186107	0.0301445	0.267927	-.SEQEIGKATAK(7)--LKTYAHLFDDK(2).-	Cas9_	Cas9_
T-23421-90.27	-0.18821	0.0301445	0.269248	-.KSEETITPWNFEEVVDK(1)--SKLVSDFR(2).-	Cas9_	Cas9_
T-24990-96.28-2	-0.191812	0.0301445	0.271519	-.NPIDFLEAKGYKEVK(9)--ERMKR(4).-	Cas9_	Cas9_
T-12849-59.22	-0.197336	0.0301445	0.275024	-.SDNVPSEEVVKK(11)--SDNVPSEEVVKK(11).-	Cas9_	Cas9_
T-12684-58.74	-0.201013	0.0311449	0.277371	-.HRDKPIR(4)--MKNYWR(2).-	Cas9_	Cas9_
T-18874-75.97	-0.201856	0.0311449	0.27791	-.LINGIRDKQSGK(8)--QLKRR(3).-	Cas9_	Cas9_
T-21986-85.56	-0.202869	0.0311449	0.27856	-.VTVKQLKEDYFK(4)--KDFQFYK(1).-	Cas9_	Cas9_
T-16079-68.22	-0.202994	0.0311449	0.27864	-.SDNVPSEEVVKKMK(12)--KDWDPKK(1).-	Cas9_	Cas9_
T-10380-51.20	-0.203045	0.0311449	0.278672	-.VLSAYNKHR(7)--NSDKLIAR(4).-	Cas9_	Cas9_
T-19329-77.22	-0.209854	0.0329954	0.283059	-.LVDSTDKADLR(7)--AGFIKR(5).-	Cas9_	Cas9_
T-18858-75.93	-0.211037	0.0329954	0.283824	-.SDNVPSEEVVKK(11)--LEESFLVEEDKK(11).-	Cas9_	Cas9_
T-8020-41.60	-0.2115	0.0329954	0.284124	-.NLPNEKVLPK(6)--HSIKK(4).-	Cas9_	Cas9_
T-11761-55.88	-0.217615	0.0329954	0.288104	-.SDNVPSEEVVKK(11)--SDNVPSEEVVKK(11).-	Cas9_	Cas9_
T-16864-70.14	-0.218794	0.0329954	0.288874	-.NSRERMKR(7)--LKRTARR(2).-	Cas9_	Cas9_
T-13406-60.86	-0.22201	0.0329954	0.290981	-.NSDKLIAR(4)--MKNYWR(2).-	Cas9_	Cas9_
T-16609-69.54	-0.222154	0.0329954	0.291076	-.SDNVPSEEVVKK(11)--ENQTTQKGQK(7).-	Cas9_	Cas9_
T-14578-64.05	-0.224398	0.0329954	0.292552	-.YDENDKLIR(6)--FDNLTKAER(6).-	Cas9_	Cas9_
T-6452-34.41	-0.226523	0.0329954	0.293953	-.LKSVK(2)--IIKDK(3).-	Cas9_	Cas9_
T-8778-44.93	-0.228704	0.0329954	0.295394	-.GAASMDKK(7)--GQKNSR(3).-	Cas9_	Cas9_
T-16623-69.57	-0.230872	0.0329954	0.296831	-.LEESFLVEEDKK(11)--FKVLGNTDR(2).-	Cas9_	Cas9_
T-17457-71.77	-0.231313	0.0329954	0.297123	-.MTNFDKNLPNEK(6)--MKNYWR(2).-	Cas9_	Cas9_
T-17924-73.20	-0.231623	0.0329954	0.297329	-.QQLPEKYK(6)--KFDNLTK(1).-	Cas9_	Cas9_
T-25488-98.15	-0.236881	0.0352338	0.30083	-.KPAFLSGEQKK(10)--NLPNEKVLPK(6).-	Cas9_	Cas9_
T-18127-73.79	-0.242724	0.0352338	0.304745	-.YGAKLGTVIR(4)--KWNGEK(1).-	sp|AMYS_HUMAN|_	sp|AMYS_HUMAN|_
T-16079-68.22-2	-0.25214	0.0374619	0.311104	-.SDNVPSEEVVKKMK(11)--KDWDPKK(1).-	Cas9_	Cas9_
T-24483-94.33	-0.252692	0.0374619	0.311479	-.NSDKLIAR(4)--SDKNR(3).-	Cas9_	Cas9_
T-17736-72.66	-0.261295	0.0396797	0.317347	-.GAASMDKK(7)--AASMDKK(6).-	Cas9_	Cas9_
T-13145-60.07	-0.262647	0.0396797	0.318274	-.SEQEIGKATAK(7)--LKTYAHLFDDK(2).-	Cas9_	Cas9_
T-10701-52.44	-0.269335	0.0406445	0.322876	-.RNSDKLIAR(5)--LSKSR(3).-	Cas9_	Cas9_
T-14480-63.81	-0.270736	0.0406445	0.323843	-.NLPNEKVLPK(6)--NLPNEKVLPK(6).-	Cas9_	Cas9_
T-21051-82.58	-0.270968	0.0406445	0.324004	-.LVSDFRKDFQFYKVR(13)--YDENDKLIR(6).-	Cas9_	Cas9_
T-18409-74.62	-0.271563	0.0406445	0.324415	-.KGILQTVK(1)--EKIEK(2).-	Cas9_	Cas9_
T-6348-33.89	-0.272487	0.0416004	0.325055	-.KVTVK(1)--IIKDK(3).-	Cas9_	Cas9_
T-11434-54.74	-0.272869	0.0416004	0.325319	-.MKNYWR(2)--DKPIR(2).-	Cas9_	Cas9_
T-11258-54.19	-0.285374	0.0416004	0.334028	-.SDNVPSEEVVKK(11)--SDNVPSEEVVKK(11).-	Cas9_	Cas9_
T-10153-50.46	-0.286578	0.0416004	0.334872	-.LKGSPEDNEQK(2)--KDWDPK(1).-	Cas9_	Cas9_
T-13604-61.48	-0.295615	0.0438335	0.34123	-.SDNVPSEEVVKK(11)--SDNVPSEEVVKK(11).-	Cas9_	Cas9_
T-7966-41.39	-0.302575	0.0448714	0.346158	-.NSDKLIAR(4)--VEKGK(3).-	Cas9_	Cas9_
T-13918-62.34	-0.302936	0.0448714	0.346415	-.RNSDKLIAR(5)--DKPIR(2).-	Cas9_	Cas9_
T-21393-83.66	-0.30695	0.0458526	0.34927	-.MIAKSEQEIGK(4)--KDFQFYK(1).-	Cas9_	Cas9_
T-16304-68.81	-0.309431	0.0458526	0.351038	-.QEDFYPFLKDNR(9)--VPSKK(4).-	Cas9_	Cas9_
T-11610-55.39	-0.310318	0.0458526	0.351672	-.VLSAYNKHR(7)--LIARKK(5).-	Cas9_	Cas9_
T-9288-47.08	-0.319389	0.0469332	0.358169	-.SDNVPSEEVVKKMK(12)--EVKK(3).-	Cas9_	Cas9_
T-14358-63.48	-0.328075	0.0479029	0.364428	-.GKSDNVPSEEVVK(2)--DLIIKLPK(5).-	Cas9_	Cas9_
T-13493-61.14	-0.334121	0.0479029	0.368804	-.KFDNLTK(1)--KFDNLTK(1).-	Cas9_	Cas9_
T-11212-54.07	-0.334368	0.0479029	0.368983	-.QLKEDYFK(3)--LKRTAR(2).-	Cas9_	Cas9_
T-14175-63.00	-0.337027	0.0489212	0.370913	-.NRGKSDNVPSEEVVK(4)--EDYFKK(5).-	Cas9_	Cas9_
T-20806-81.75	-0.345301	0.0489212	0.376937	-.QEDFYPFLKDNR(9)--VKYVTEGMR(2).-	Cas9_	Cas9_
T-14071-62.74	-0.352253	0.049991	0.382018	-.SEQEIGKATAK(7)--GAASMDKK(7).-	Cas9_	Cas9_
T-19580-78.02	-0.353093	0.0510011	0.382633	-.KFDNLTK(1)--KDWDPK(1).-	Cas9_	Cas9_
T-12700-58.79	-0.35449	0.0510011	0.383657	-.TYAHLFDDKVMK(9)--DKQSGK(2).-	Cas9_	Cas9_
T-25563-98.49	-0.360057	0.0531861	0.387742	-.TYAHLFDDKVMK(9)--QEDFYPFLKDNR(9).-	Cas9_	Cas9_
T-23291-89.83-2	-0.360371	0.0541251	0.387973	-.LENLIAQLPGEKK(12)--VPSKK(4).-	Cas9_	Cas9_
T-14638-64.22	-0.361779	0.0541251	0.389008	-.ERMKRIEEGIK(4)--DKQSGK(2).-	Cas9_	Cas9_
T-20758-81.59	-0.362879	0.0541251	0.389817	-.MTNFDKNLPNEK(6)--KLVDSTDK(1).-	Cas9_	Cas9_
T-13627-61.54	-0.365208	0.057031	0.391531	-.SKLVSDFR(2)--QQLPEKYK(6).-	Cas9_	Cas9_
T-14458-63.76	-0.367406	0.057031	0.393151	-.KYPKLESEFVYGDYK(4)--SDKNR(3).-	Cas9_	Cas9_
T-13298-60.53	-0.367708	0.057031	0.393373	-.GKSDNVPSEEVVK(2)--SDNVPSEEVVKK(11).-	Cas9_	Cas9_
T-23183-89.49	-0.370201	0.057031	0.395211	-.QEDFYPFLKDNR(9)--KKLVDSTDK(2).-	Cas9_	Cas9_
T-19579-78.02	-0.370974	0.057031	0.395782	-.DLIIKLPK(5)--ESILPKR(6).-	Cas9_	Cas9_
T-20140-79.68	-0.372365	0.057031	0.396809	-.GQKNSRER(3)--KDWDPK(1).-	Cas9_	Cas9_
T-19999-79.30	-0.372382	0.057031	0.396821	-.YDENDKLIR(6)--LSKSRR(3).-	Cas9_	Cas9_
T-23595-90.96	-0.378086	0.0580111	0.401037	-.DFQFYKVR(6)--DFQFYKVR(6).-	Cas9_	Cas9_
T-20610-81.04	-0.383165	0.0580111	0.404798	-.YDENDKLIR(6)--DFQFYKVR(6).-	Cas9_	Cas9_
T-10127-50.37	-0.384779	0.0589217	0.405994	-.SDNVPSEEVVKKMK(12)--EVKK(3).-	Cas9_	Cas9_
T-11253-54.18	-0.385428	0.0589217	0.406475	-.VMKQLK(3)--GYKEVK(3).-	Cas9_	Cas9_
T-15575-66.97	-0.387109	0.0589217	0.407723	-.QITKHVAQILDSR(4)--SKLVSDFR(2).-	Cas9_	Cas9_
T-22494-87.19	-0.39088	0.0596298	0.410521	-.VSSFRVKENFDK(7)--ENFDKAR(5).-	sp|RETBP_HUMAN|_	sp|RETBP_HUMAN|_
T-22176-86.14	-0.391207	0.0596298	0.410765	-.NPIDFLEAKGYK(9)--KFDNLTK(1).-	Cas9_	Cas9_
T-14116-62.87	-0.393217	0.0596298	0.412258	-.VMKQLKR(3)--KDWDPK(1).-	Cas9_	Cas9_
T-8999-45.91	-0.397344	0.0596298	0.415327	-.VMKQLK(3)--LSKSRR(3).-	Cas9_	Cas9_
T-15386-66.47	-0.401339	0.0596298	0.4183	-.KKDWDPKK(7)--SKKLK(3).-	Cas9_	Cas9_
T-6267-33.47	-0.403581	0.0596298	0.419969	-.LKSVK(2)--EVKK(3).-	Cas9_	Cas9_
T-21645-84.43	-0.409135	0.0614167	0.424108	-.LPKYSLFELENGR(3)--GQKNSRER(3).-	Cas9_	Cas9_
T-8201-42.41	-0.416449	0.0614167	0.429563	-.VMKQLK(3)--GYKEVK(3).-	Cas9_	Cas9_
T-16592-69.51	-0.416909	0.0614167	0.429906	-.MTNFDKNLPNEK(6)--GQKNSR(3).-	Cas9_	Cas9_
T-15863-67.66	-0.417699	0.0614167	0.430496	-.MTNFDKNLPNEK(6)--MTNFDKNLPNEK(6).-	Cas9_	Cas9_
T-10127-50.37-2	-0.417971	0.0614167	0.430699	-.SDNVPSEEVVKKMK(11)--EVKK(3).-	Cas9_	Cas9_
T-16937-70.33	-0.420796	0.0614167	0.432807	-.MTNFDKNLPNEK(6)--SKLVSDFR(2).-	Cas9_	Cas9_
T-5190-27.85	-0.423871	0.0633174	0.435103	-.EKIEK(2)--EKIEK(2).-	Cas9_	Cas9_
T-9875-49.45	-0.425242	0.0633174	0.436127	-.KLVDSTDK(1)--QLKR(3).-	Cas9_	Cas9_
T-17307-71.32	-0.425322	0.0633174	0.436187	-.ESILPKRNSDK(6)--SDKNR(3).-	Cas9_	Cas9_
T-13068-59.87	-0.426219	0.0633174	0.436857	-.FKVLGNTDR(2)--NSDKLIAR(4).-	Cas9_	Cas9_
T-13332-60.63	-0.430808	0.0643312	0.440284	-.EVKKDLIIK(3)--RKNR(2).-	Cas9_	Cas9_
T-13743-61.88	-0.436241	0.0683642	0.444341	-.NRGKSDNVPSEEVVK(4)--EDYFKK(5).-	Cas9_	Cas9_
T-26798-103.93	-0.436867	0.0683642	0.444809	-.KIECFDSVEISGVEDR(1)--FIKPILEK(3).-	Cas9_	Cas9_
T-24569-94.73	-0.43712	0.0683642	0.444998	-.LVDSTDKADLR(7)--ESILPKR(6).-	Cas9_	Cas9_
T-6790-36.07	-0.442174	0.0683642	0.448772	-.VLSAYNKHR(7)--DKQSGK(2).-	Cas9_	Cas9_
T-7802-40.74	-0.443594	0.0692925	0.449832	-.GQKNSRER(3)--KKDWDPK(2).-	Cas9_	Cas9_
T-7428-39.12	-0.444854	0.0692925	0.450773	-.VMKQLKR(6)--VEKGK(3).-	Cas9_	Cas9_
T-20205-79.86	-0.451789	0.0718998	0.455948	-.FDNLTKAER(6)--DFQFYKVR(6).-	Cas9_	Cas9_
T-17389-71.58	-0.454332	0.0718998	0.457844	-.RNSDKLIAR(5)--GAASMDKK(7).-	Cas9_	Cas9_
T-11118-53.81	-0.45559	0.0718998	0.458783	-.MKNYWR(2)--EVKK(3).-	Cas9_	Cas9_
T-8976-45.80	-0.457251	0.0718998	0.460021	-.SDKNR(3)--KYPK(1).-	Cas9_	Cas9_
T-18039-73.53	-0.458073	0.0718998	0.460634	-.KDFQFYK(1)--ESILPKR(6).-	Cas9_	Cas9_
T-19657-78.25	-0.458596	0.0718998	0.461023	-.GGLSELDKAGFIK(8)--KMIAK(1).-	Cas9_	Cas9_
T-11540-55.14	-0.459157	0.0718998	0.461441	-.QLKRRR(3)--DWDPKK(5).-	Cas9_	Cas9_
T-15642-67.13	-0.459818	0.0718998	0.461934	-.MTNFDKNLPNEK(6)--MTNFDKNLPNEK(6).-	Cas9_	Cas9_
T-13723-61.82	-0.465818	0.0728882	0.466403	-.RQEDFYPFLKDNR(10)--SDKNRGK(3).-	Cas9_	Cas9_
T-19692-78.34	-0.472264	0.073796	0.471196	-.MIAKSEQEIGK(4)--AGFIKR(5).-	Cas9_	Cas9_
T-7908-41.21	-0.473308	0.073796	0.471972	-.GAASMDKK(7)--RKNR(2).-	Cas9_	Cas9_
T-14976-65.24	-0.479415	0.0746999	0.476505	-.SDNVPSEEVVKK(11)--KHER(1).-	Cas9_	Cas9_
T-13113-60.00	-0.480953	0.0746999	0.477645	-.SDKNRGK(3)--VEKGK(3).-	Cas9_	Cas9_
T-13842-62.14	-0.48271	0.0767394	0.478948	-.NSDKLIAR(4)--MKNYWR(2).-	Cas9_	Cas9_
T-15181-65.85	-0.485259	0.0787746	0.480835	-.NSDKLIAR(4)--MKNYWR(2).-	Cas9_	Cas9_
T-16228-68.62	-0.488607	0.0797484	0.483312	-.KDWDPK(1)--GQKNSR(3).-	Cas9_	Cas9_
T-10277-50.91	-0.492337	0.0803806	0.486069	-.GQKNSRER(3)--KLINGIR(1).-	Cas9_	Cas9_
T-17575-72.17	-0.495748	0.0803806	0.488585	-.FKVLGNTDR(2)--KDWDPK(1).-	Cas9_	Cas9_
T-9902-49.56	-0.496673	0.0803806	0.489267	-.ENQTTQKGQK(7)--KMIAK(1).-	Cas9_	Cas9_
T-10638-52.20	-0.496708	0.0803806	0.489293	-.EDYFKK(5)--KHER(1).-	Cas9_	Cas9_
T-17870-73.07	-0.497502	0.0803806	0.489878	-.RNSDKLIAR(5)--LIARKK(5).-	Cas9_	Cas9_
T-8281-42.78	-0.501898	0.0823106	0.493114	-.AASMDKK(6)--QLKR(3).-	Cas9_	Cas9_
T-22565-87.45	-0.502372	0.0823106	0.493463	-.GAASMDKK(7)--ERMKR(4).-	Cas9_	Cas9_
T-19599-78.08	-0.50608	0.0843207	0.496187	-.YTRRKNR(5)--KDFQFYK(1).-	Cas9_	Cas9_
T-15343-66.35	-0.509614	0.0862364	0.498778	-.KQYRSTK(1)--KDWDPK(1).-	Cas9_	Cas9_
T-21036-82.53	-0.511127	0.0862364	0.499886	-.APLSASMIKR(9)--KKDWDPKK(1).-	Cas9_	Cas9_
T-11197-54.03	-0.512703	0.0871912	0.50104	-.VKENFDKAR(2)--FKMK(2).-	sp|RETBP_HUMAN|_	sp|RETBP_HUMAN|_
T-21078-82.65	-0.518975	0.0890949	0.505621	-.SDKNRGKSDNVPSEEVVK(7)--KDWDPK(1).-	Cas9_	Cas9_
T-15760-67.45	-0.519042	0.0890949	0.505669	-.AGFIKR(5)--VEKGK(3).-	Cas9_	Cas9_
T-14366-63.51	-0.520642	0.090896	0.506836	-.NRGKSDNVPSEEVVK(4)--EDYFKK(5).-	Cas9_	Cas9_
T-12183-57.29	-0.522536	0.090896	0.508215	-.SDKNRGK(3)--KMKNYWR(3).-	Cas9_	Cas9_
T-16045-68.14	-0.522592	0.090896	0.508255	-.MKNYWR(2)--KDWDPK(1).-	Cas9_	Cas9_
T-4579-24.64	-0.525196	0.0918401	0.510148	-.VPSKK(4)--VPSKK(4).-	Cas9_	Cas9_
T-17861-73.05	-0.526509	0.0938195	0.511102	-.MIAKSEQEIGKATAK(4)--ENQTTQKGQK(7).-	Cas9_	Cas9_
T-11250-54.17	-0.527761	0.0947585	0.512011	-.SDNVPSEEVVKK(11)--IIKDK(3).-	Cas9_	Cas9_
T-16264-68.71	-0.52953	0.0967308	0.513293	-.DMASNYKELGFQG(7)--FKHLK(2).-	sp|MYG_HUMAN|_	sp|MYG_HUMAN|_
T-18915-76.08	-0.530662	0.0973629	0.514113	-.MLASAGELQKGNELALPSK(10)--KPAFLSGEQK(1).-	Cas9_	Cas9_
T-15606-67.05	-0.530832	0.0973629	0.514236	-.DMASNYKELGFQG(7)--FKHLK(2).-	sp|MYG_HUMAN|_	sp|MYG_HUMAN|_
T-15752-67.43	-0.534258	0.0973629	0.516714	-.KMKNYWR(3)--KYPK(1).-	Cas9_	Cas9_
T-14051-62.69-2	-0.534858	0.0973629	0.517147	-.EDYFKK(5)--SDKNR(3).-	Cas9_	Cas9_
T-23356-90.03	-0.537875	0.0979897	0.519324	-.FDNLTKAER(6)--SDKNR(3).-	Cas9_	Cas9_
T-18702-75.47	-0.538254	0.0979897	0.519597	-.FDNLTKAER(6)--AGFIKR(5).-	Cas9_	Cas9_
T-15553-66.92	-0.539748	0.0979897	0.520673	-.QQLPEKYK(6)--QLKRRR(3).-	Cas9_	Cas9_
T-14698-64.39	-0.542542	0.0979897	0.522683	-.NRGKSDNVPSEEVVK(4)--EDYFKK(5).-	Cas9_	Cas9_
T-15581-66.99	-0.547235	0.0989149	0.526049	-.GKSDNVPSEEVVK(2)--LEESFLVEEDKK(11).-	Cas9_	Cas9_
T-13706-61.76	-0.548281	0.0998381	0.526798	-.ESILPKRNSDK(6)--YDENDKLIR(6).-	Cas9_	Cas9_
T-13397-60.83	-0.553124	0.101783	0.530257	-.ESILPKR(6)--ESILPKR(6).-	Cas9_	Cas9_
T-17822-72.94	-0.560476	0.103618	0.535485	-.KGILQTVK(1)--KKDWDPK(2).-	Cas9_	Cas9_
T-4483-24.14	-0.560519	0.103618	0.535516	-.VPSKK(4)--VPSKK(4).-	Cas9_	Cas9_
T-5720-30.62	-0.562079	0.105553	0.536621	-.LSKSR(3)--ERMKR(4).-	Cas9_	Cas9_
T-14818-64.76	-0.565086	0.105925	0.538748	-.QLKEDYFK(3)--VITLKSK(5).-	Cas9_	Cas9_
T-16162-68.40	-0.565366	0.105925	0.538946	-.RNSDKLIAR(5)--LKRTAR(2).-	Cas9_	Cas9_
T-25129-96.77	-0.565866	0.105925	0.539299	-.KDFQFYKVR(7)--KDWDPKK(1).-	Cas9_	Cas9_
T-21078-82.65-2	-0.568121	0.105925	0.54089	-.SDKNRGKSDNVPSEEVVK(3)--KDWDPK(1).-	Cas9_	Cas9_
T-13967-62.47	-0.573916	0.105925	0.544964	-.KDFQFYK(1)--LKRTAR(2).-	Cas9_	Cas9_
T-17052-70.64	-0.574477	0.105925	0.545358	-.LEESFLVEEDKK(11)--VKYVTEGMR(2).-	Cas9_	Cas9_
T-14816-64.75	-0.577868	0.108637	0.547731	-.KKDWDPKK(2)--SDKNR(3).-	Cas9_	Cas9_
T-13193-60.19	-0.578101	0.108637	0.547894	-.MKNYWR(2)--EVKK(3).-	Cas9_	Cas9_
T-9308-47.15	-0.578327	0.108637	0.548052	-.APLSASMIKR(9)--SDKNR(3).-	Cas9_	Cas9_
T-11549-55.17	-0.581995	0.109537	0.55061	-.GAASMDKK(7)--ERMKR(4).-	Cas9_	Cas9_
T-21568-84.19	-0.585352	0.111445	0.552944	-.GKSDNVPSEEVVK(2)--RNSDKLIAR(5).-	Cas9_	Cas9_
T-17289-71.27	-0.58735	0.112228	0.554331	-.QLKEDYFKK(8)--GYKEVKK(6).-	Cas9_	Cas9_
T-16454-69.18	-0.587612	0.112228	0.554512	-.KLINGIR(1)--SDKNR(3).-	Cas9_	Cas9_
T-22126-86.00	-0.589191	0.113121	0.555605	-.LIARKKDWDPK(5)--NSDKLIAR(4).-	Cas9_	Cas9_
T-16176-68.45	-0.590451	0.114012	0.556477	-.RNSDKLIAR(5)--KKDWDPK(2).-	Cas9_	Cas9_
T-18641-75.33	-0.591624	0.114442	0.557287	-.NSRERMKR(7)--GQKNSRER(3).-	Cas9_	Cas9_
T-13516-61.21	-0.59307	0.114442	0.558285	-.GKSDNVPSEEVVK(2)--SDNVPSEEVVKK(11).-	Cas9_	Cas9_
T-17446-71.75	-0.59375	0.114442	0.558753	-.SKLVSDFR(2)--NSRERMKR(7).-	Cas9_	Cas9_
T-7791-40.70	-0.594987	0.114442	0.559605	-.KLVDSTDK(1)--SDKNRGK(3).-	Cas9_	Cas9_
T-14517-63.90	-0.595201	0.114442	0.559752	-.FKVLGNTDR(2)--GQKNSRER(3).-	Cas9_	Cas9_
T-10163-50.50	-0.59637	0.115097	0.560556	-.KDWDPKK(1)--EVKK(3).-	Cas9_	Cas9_
T-10475-51.56	-0.597017	0.115097	0.561	-.VVDELVKVMGR(7)--QLKR(3).-	Cas9_	Cas9_
T-21109-82.75	-0.597937	0.115097	0.561632	-.KDFQFYKVR(1)--SDKNRGK(3).-	Cas9_	Cas9_
T-10358-51.13	-0.598608	0.115289	0.562092	-.GAASMDKK(7)--YTRRKNR(5).-	Cas9_	Cas9_
T-16431-69.13	-0.598887	0.115289	0.562284	-.ENQTTQKGQK(7)--NSDKLIARK(4).-	Cas9_	Cas9_
T-12172-57.26	-0.599039	0.115289	0.562388	-.ENQTTQKGQK(7)--SDKNRGK(3).-	Cas9_	Cas9_
T-24916-95.96	-0.599418	0.115289	0.562647	-.KPAFLSGEQKK(10)--ESILPKRNSDK(6).-	Cas9_	Cas9_
T-11232-54.13	-0.599917	0.115289	0.562989	-.KQYRSTK(1)--VEKGK(3).-	Cas9_	Cas9_
T-17886-73.11	-0.599934	0.115289	0.563001	-.VLTRSDKNR(7)--FIKPILEK(3).-	Cas9_	Cas9_
T-13559-61.33	-0.601471	0.115289	0.564053	-.GAASMDKK(7)--KQYRSTK(1).-	Cas9_	Cas9_
T-11163-53.94	-0.603598	0.116164	0.565506	-.GKSDNVPSEEVVK(2)--GKSDNVPSEEVVK(2).-	Cas9_	Cas9_
T-20829-81.83	-0.606379	0.11953	0.567401	-.QQLPEKYK(6)--EDYFKK(5).-	Cas9_	Cas9_
T-17045-70.62	-0.608053	0.11953	0.56854	-.RNSDKLIAR(5)--IIKDK(3).-	Cas9_	Cas9_
T-18849-75.90	-0.608573	0.11953	0.568892	-.KFDNLTK(1)--KDWDPK(1).-	Cas9_	Cas9_
T-16051-68.16	-0.610608	0.11953	0.570273	-.SDNVPSEEVVKK(11)--RKNR(2).-	Cas9_	Cas9_
T-14164-62.98	-0.612975	0.11953	0.571875	-.SKLVSDFR(2)--EVKK(3).-	Cas9_	Cas9_
T-20119-79.63	-0.613712	0.120395	0.572373	-.LEESFLVEEDKK(11)--KMKNYWR(3).-	Cas9_	Cas9_
T-20707-81.43	-0.616401	0.122122	0.574186	-.QLKEDYFKK(8)--VEKGKSKK(5).-	Cas9_	Cas9_
T-19707-78.38	-0.617292	0.122122	0.574786	-.MIAKSEQEIGK(4)--GYKEVK(3).-	Cas9_	Cas9_
T-11283-54.26	-0.620489	0.122862	0.576933	-.NSRERMKR(7)--AASMDKK(6).-	Cas9_	Cas9_
T-13776-62.00	-0.622966	0.122862	0.578593	-.MKNYWR(2)--VPSKK(4).-	Cas9_	Cas9_
T-11210-54.07	-0.625023	0.123118	0.579966	-.VKYVTEGMR(2)--AGFIKR(5).-	Cas9_	Cas9_
T-14003-62.55	-0.626692	0.123118	0.581079	-.NSDKLIAR(4)--DLIIKLPK(5).-	Cas9_	Cas9_
T-21228-83.10	-0.626958	0.123118	0.581256	-.FKVLGNTDR(2)--AASMDKK(6).-	Cas9_	Cas9_
T-14996-65.29	-0.627778	0.123118	0.581802	-.NRGKSDNVPSEEVVK(4)--EDYFKK(5).-	Cas9_	Cas9_
T-21060-82.60	-0.628536	0.123118	0.582306	-.SDKNRGKSDNVPSEEVVK(3)--KDWDPK(1).-	Cas9_	Cas9_
T-15637-67.12	-0.628699	0.123118	0.582415	-.MTNFDKNLPNEK(6)--MTNFDKNLPNEK(6).-	Cas9_	Cas9_
T-14746-64.53	-0.630087	0.12385	0.583336	-.KLVDSTDKADLR(8)--KQYR(1).-	Cas9_	Cas9_
T-14431-63.69	-0.631264	0.12385	0.584117	-.NLPNEKVLPK(6)--NLPNEKVLPK(6).-	Cas9_	Cas9_
T-13005-59.71	-0.635184	0.12652	0.586708	-.NRGKSDNVPSEEVVK(4)--EDYFKK(5).-	Cas9_	Cas9_
T-20493-80.66	-0.637508	0.12652	0.58824	-.VKYVTEGMR(2)--KKDWDPK(1).-	Cas9_	Cas9_
T-14774-64.63	-0.638219	0.127366	0.588707	-.FKVLGNTDRHSIK(2)--SDNVPSEEVVKK(11).-	Cas9_	Cas9_
T-14884-64.94	-0.645147	0.129896	0.593242	-.YDENDKLIR(6)--VLSAYNKHR(7).-	Cas9_	Cas9_
T-25194-96.98	-0.646314	0.129896	0.594003	-.LVSDFRKDFQFYK(7)--KHER(1).-	Cas9_	Cas9_
T-19082-76.52	-0.646962	0.129896	0.594425	-.KSEETITPWNFEEVVDK(1)--SDKNR(3).-	Cas9_	Cas9_
T-19300-77.12	-0.650431	0.130484	0.596677	-.KGILQTVK(1)--KMKNYWR(3).-	Cas9_	Cas9_
T-19054-76.46	-0.651684	0.130484	0.597488	-.SDNVPSEEVVKK(11)--ERMKR(4).-	Cas9_	Cas9_
T-17969-73.33	-0.653311	0.130484	0.598539	-.MKRIEEGIK(2)--QLKRR(3).-	Cas9_	Cas9_
T-14372-63.53	-0.658418	0.132029	0.601825	-.DDSIDNKVLTR(7)--DKQSGK(2).-	Cas9_	Cas9_
T-18928-76.11	-0.65972	0.132029	0.602659	-.GKSDNVPSEEVVK(2)--TYAHLFDDKVMK(9).-	Cas9_	Cas9_
T-15488-66.74	-0.661559	0.132029	0.603835	-.YDENDKLIR(6)--EKIEK(2).-	Cas9_	Cas9_
T-20900-82.08	-0.668844	0.132862	0.608467	-.SDKNRGKSDNVPSEEVVK(3)--KDWDPK(1).-	Cas9_	Cas9_
T-10272-50.90	-0.673575	0.135611	0.611451	-.ESILPKR(6)--ERMKR(4).-	Cas9_	Cas9_
T-20732-81.51	-0.676155	0.137397	0.613071	-.GQKNSR(3)--DKQSGK(2).-	Cas9_	Cas9_
T-24914-95.95	-0.678693	0.141778	0.614658	-.GKSDNVPSEEVVK(2)--MTNFDKNLPNEK(6).-	Cas9_	Cas9_
T-9149-46.54	-0.679013	0.141778	0.614858	-.NLPNEKVLPK(6)--DKQSGK(2).-	Cas9_	Cas9_
T-18385-74.53	-0.681363	0.141778	0.616322	-.GQKNSR(3)--DKQSGK(2).-	Cas9_	Cas9_
T-17334-71.40	-0.684153	0.142326	0.618055	-.LSKSRR(3)--HSIKK(4).-	Cas9_	Cas9_
T-18785-75.70	-0.684369	0.142326	0.618188	-.KSEETITPWNFEEVVDK(1)--SDKNR(3).-	Cas9_	Cas9_
T-10279-50.92	-0.685114	0.142326	0.618649	-.QLKRRR(3)--KDWDPK(1).-	Cas9_	Cas9_
T-22706-87.91	-0.6862	0.143956	0.619321	-.LEESFLVEEDKK(11)--EDYFKK(5).-	Cas9_	Cas9_
T-23088-89.15	-0.691101	0.143956	0.62234	-.AIVDLLFKTNRK(8)--DKPIR(2).-	Cas9_	Cas9_
T-16180-68.46	-0.695671	0.14488	0.625136	-.KQYRSTK(1)--KDWDPK(1).-	Cas9_	Cas9_
T-9887-49.49	-0.696374	0.14488	0.625565	-.GAASMDKK(7)--QLKRR(3).-	Cas9_	Cas9_
T-18197-73.99	-0.697069	0.14488	0.625988	-.VLSAYNKHR(7)--GYKEVK(3).-	Cas9_	Cas9_
T-17771-72.77	-0.70206	0.14488	0.629016	-.KPAFLSGEQK(1)--ERMKR(4).-	Cas9_	Cas9_
T-17833-72.98	-0.702608	0.14488	0.629346	-.LKGSPEDNEQK(2)--SDKNRGK(3).-	Cas9_	Cas9_
T-14353-63.47	-0.702818	0.14488	0.629473	-.GAASMDKK(7)--GYKEVKK(6).-	Cas9_	Cas9_
T-20744-81.55	-0.703604	0.14488	0.629948	-.SDKNRGKSDNVPSEEVVK(3)--KDWDPK(1).-	Cas9_	Cas9_
T-8079-41.87	-0.705246	0.14488	0.630937	-.GAASMDKK(7)--KLINGIR(1).-	Cas9_	Cas9_
T-16471-69.23	-0.707269	0.14488	0.632152	-.GKSDNVPSEEVVK(2)--NSDKLIAR(4).-	Cas9_	Cas9_
T-11238-54.14	-0.707466	0.14488	0.63227	-.SDNVPSEEVVKK(11)--IIKDK(3).-	Cas9_	Cas9_
T-19149-76.68	-0.708201	0.14488	0.632711	-.GAASMDKK(7)--AASMDKK(6).-	Cas9_	Cas9_
T-17142-70.86	-0.709632	0.14488	0.633567	-.NSDKLIARKK(9)--QLKRR(3).-	Cas9_	Cas9_
T-14582-64.06	-0.709985	0.14488	0.633778	-.NRGKSDNVPSEEVVK(4)--EDYFKK(5).-	Cas9_	Cas9_
T-19145-76.67	-0.711936	0.14488	0.634942	-.NSDKLIAR(4)--DLIIKLPK(5).-	Cas9_	Cas9_
T-10982-53.44	-0.712526	0.145545	0.635294	-.GKSDNVPSEEVVK(2)--GKSDNVPSEEVVK(2).-	Cas9_	Cas9_
T-23503-90.59	-0.714574	0.145545	0.636511	-.SSFEKNPIDFLEAK(5)--KLVDSTDK(1).-	Cas9_	Cas9_
T-22207-86.24	-0.714813	0.146071	0.636653	-.KLVDSTDKADLR(8)--GKSKK(4).-	Cas9_	Cas9_
T-18201-74.00	-0.714817	0.146071	0.636655	-.EDYFKK(5)--VPSKK(4).-	Cas9_	Cas9_
T-11623-55.43	-0.714897	0.146071	0.636703	-.KTEVQTGGFSK(1)--YKEIFFDQSK(2).-	Cas9_	Cas9_
T-7424-39.10	-0.71556	0.147663	0.637096	-.VMKQLKR(3)--VEKGK(3).-	Cas9_	Cas9_
T-22735-88.00	-0.715943	0.147663	0.637323	-.VLSAYNKHR(7)--FDNLTKAER(6).-	Cas9_	Cas9_
T-7902-41.19	-0.716593	0.147905	0.637707	-.LSKSRR(3)--EKIEK(2).-	Cas9_	Cas9_
T-21374-83.61	-0.716692	0.147905	0.637766	-.MIAKSEQEIGK(4)--KDFQFYK(1).-	Cas9_	Cas9_
T-11419-54.71	-0.717055	0.147905	0.637981	-.KLVDSTDKADLR(1)--VEKGK(3).-	Cas9_	Cas9_
T-11400-54.65	-0.717426	0.147905	0.6382	-.KLVDSTDKADLR(8)--VEKGK(3).-	Cas9_	Cas9_
T-16512-69.32	-0.71791	0.147905	0.638486	-.RNSDKLIAR(5)--SDKNR(3).-	Cas9_	Cas9_
T-18768-75.65	-0.722841	0.15027	0.641388	-.KKDWDPKK(7)--KDWDPK(1).-	Cas9_	Cas9_
T-16533-69.37	-0.724654	0.15027	0.642449	-.EDYFKK(5)--VPSKK(4).-	Cas9_	Cas9_
T-17160-70.90	-0.725696	0.15027	0.643058	-.EDLLRKQR(6)--KKDWDPK(2).-	Cas9_	Cas9_
T-11008-53.50	-0.728437	0.151699	0.644654	-.VKENFDKAR(7)--FKMK(2).-	sp|RETBP_HUMAN|_	sp|RETBP_HUMAN|_
T-22638-87.68	-0.729247	0.151699	0.645125	-.VLTRSDKNRGK(7)--FDNLTKAER(6).-	Cas9_	Cas9_
T-19286-77.08	-0.731051	0.151699	0.646171	-.MTNFDKNLPNEK(6)--DKQSGK(2).-	Cas9_	Cas9_
T-17100-70.76	-0.733431	0.15298	0.647546	-.GGLSELDKAGFIK(8)--KHER(1).-	Cas9_	Cas9_
T-16072-68.20	-0.733563	0.15298	0.647622	-.DMASNYKELGFQG(7)--FKHLK(2).-	sp|MYG_HUMAN|_	sp|MYG_HUMAN|_
T-22247-86.38	-0.734307	0.15298	0.648051	-.VVDELVKVMGR(7)--KFDNLTK(1).-	Cas9_	Cas9_
T-13939-62.39	-0.7345	0.15298	0.648162	-.NRGKSDNVPSEEVVK(4)--EDYFKK(5).-	Cas9_	Cas9_
T-12308-57.67	-0.735034	0.153758	0.648469	-.FKVLGNTDR(2)--EKIEK(2).-	Cas9_	Cas9_
T-14593-64.09-2	-0.739447	0.157142	0.650999	-.NSRERMKR(7)--SKKLK(2).-	Cas9_	Cas9_
T-11206-54.06	-0.740774	0.157142	0.651756	-.VVDELVKVMGR(7)--EVKK(3).-	Cas9_	Cas9_
T-11661-55.56	-0.743302	0.157625	0.653195	-.NRGKSDNVPSEEVVK(4)--KYPK(1).-	Cas9_	Cas9_
T-12681-58.73	-0.743728	0.157625	0.653436	-.VKYVTEGMR(2)--VKYVTEGMR(2).-	Cas9_	Cas9_
T-12260-57.54	-0.744269	0.157625	0.653744	-.FKVLGNTDR(2)--VEKGKSK(3).-	Cas9_	Cas9_
T-18784-75.70	-0.745522	0.158395	0.654453	-.KSEETITPWNFEEVVDK(1)--SDKNR(3).-	Cas9_	Cas9_
T-15986-67.98	-0.746338	0.158872	0.654914	-.ESILPKRNSDK(6)--RKNR(2).-	Cas9_	Cas9_
T-21932-85.35	-0.746777	0.158872	0.655162	-.KTEVQTGGFSK(1)--SDKNR(3).-	Cas9_	Cas9_
T-18645-75.34	-0.74717	0.158872	0.655384	-.VPSKKFK(4)--KMKNYWR(3).-	Cas9_	Cas9_
T-19306-77.14	-0.749011	0.159348	0.656422	-.ENQTTQKGQKNSR(10)--SDKNRGK(3).-	Cas9_	Cas9_
T-9744-49.01	-0.749707	0.159348	0.656813	-.GAASMDKK(7)--QLKRR(3).-	Cas9_	Cas9_
T-24363-93.83	-0.753169	0.159348	0.658753	-.NSDKLIAR(4)--SDKNR(3).-	Cas9_	Cas9_
T-14740-64.51	-0.755366	0.161018	0.659978	-.HKPENIVIEMAR(2)--FDNLTKAER(6).-	Cas9_	Cas9_
T-23078-89.12	-0.75623	0.162685	0.660459	-.TYAHLFDDKVMK(9)--EDYFKK(5).-	Cas9_	Cas9_
T-17298-71.29	-0.757171	0.163296	0.660982	-.FKVLGNTDR(2)--KQYR(1).-	Cas9_	Cas9_
T-25125-96.76	-0.758615	0.163296	0.661782	-.ENQTTQKGQKNSR(10)--QLKEDYFK(3).-	Cas9_	Cas9_
T-14296-63.31	-0.760187	0.164052	0.662652	-.SDKNRGKSDNVPSEEVVK(3)--KDWDPK(1).-	Cas9_	Cas9_
T-15010-65.33-2	-0.763802	0.164808	0.664642	-.NSRERMKR(7)--SKKLK(2).-	Cas9_	Cas9_
T-12735-58.89	-0.765726	0.165263	0.665697	-.AASMDKK(6)--DKQSGK(2).-	Cas9_	Cas9_
T-19891-78.93	-0.766943	0.165263	0.666362	-.TYAHLFDDKVMK(9)--QLKRRR(3).-	Cas9_	Cas9_
T-16940-70.33	-0.76758	0.165263	0.666709	-.VLTRSDKNR(7)--KDFQFYK(1).-	Cas9_	Cas9_
T-11555-55.19	-0.772838	0.16826	0.669565	-.GAASMDKK(7)--ERMKR(4).-	Cas9_	Cas9_
T-16535-69.37	-0.772859	0.16826	0.669576	-.KQYRSTK(1)--GYKEVK(3).-	Cas9_	Cas9_
T-10992-53.46	-0.772881	0.16826	0.669588	-.KKLVDSTDK(2)--GQKNSRER(3).-	Cas9_	Cas9_
T-15095-65.61	-0.773649	0.16826	0.670002	-.LVDSTDKADLR(7)--KHER(1).-	Cas9_	Cas9_
T-8741-44.76	-0.776993	0.168855	0.671802	-.SDKNRGK(3)--VEKGK(3).-	Cas9_	Cas9_
T-14841-64.82	-0.777909	0.168855	0.672293	-.MIAKSEQEIGK(4)--EDYFKK(5).-	Cas9_	Cas9_
T-15728-67.38	-0.779627	0.169599	0.673212	-.LIARKKDWDPK(5)--QLKRR(3).-	Cas9_	Cas9_
T-20927-82.17	-0.780859	0.169886	0.67387	-.SEQEIGKATAK(7)--AASMDKK(6).-	Cas9_	Cas9_
T-20918-82.14	-0.781354	0.169886	0.674134	-.VLTRSDKNRGK(7)--KHER(1).-	Cas9_	Cas9_
T-19476-77.71	-0.783965	0.169886	0.675521	-.MTNFDKNLPNEK(6)--KDFQFYK(1).-	Cas9_	Cas9_
T-24669-95.15	-0.786176	0.169886	0.676691	-.NSDKLIAR(4)--SDKNR(3).-	Cas9_	Cas9_
T-10504-51.68	-0.787201	0.170626	0.677232	-.SKLVSDFR(2)--MKNYWR(2).-	Cas9_	Cas9_
T-15974-67.95	-0.78805	0.170908	0.677679	-.KQYRSTK(1)--KDWDPK(1).-	Cas9_	Cas9_
T-13600-61.47	-0.788316	0.170908	0.677819	-.MIAKSEQEIGK(4)--GQKNSR(3).-	Cas9_	Cas9_
T-23385-90.15	-0.788649	0.170908	0.677994	-.SDNVPSEEVVKKMKNYWR(14)--EDLLRKQR(6).-	Cas9_	Cas9_
T-19993-79.28	-0.789254	0.170908	0.678312	-.YTRRKNR(5)--KDFQFYK(1).-	Cas9_	Cas9_
T-18866-75.95	-0.791157	0.171315	0.67931	-.SDNVPSEEVVKK(11)--ERMKR(4).-	Cas9_	Cas9_
T-16121-68.31	-0.792205	0.171315	0.679858	-.NSDKLIARK(4)--IEKILTFR(3).-	Cas9_	Cas9_
T-12438-58.01	-0.792565	0.171315	0.680046	-.ESILPKRNSDK(6)--GQKNSR(3).-	Cas9_	Cas9_
T-13756-61.93	-0.79393	0.171315	0.680758	-.KFKVLGNTDR(3)--GAASMDKK(7).-	Cas9_	Cas9_
T-20040-79.41	-0.794022	0.171315	0.680805	-.KSEETITPWNFEEVVDK(1)--SDKNR(3).-	Cas9_	Cas9_
T-8596-44.09	-0.794569	0.171315	0.68109	-.FDNLTKAER(6)--EVKK(3).-	Cas9_	Cas9_
T-18318-74.32	-0.795859	0.171315	0.681761	-.ENQTTQKGQKNSRER(10)--ERMKR(4).-	Cas9_	Cas9_
T-17978-73.35	-0.797329	0.171315	0.682522	-.RNSDKLIAR(5)--KKDWDPK(2).-	Cas9_	Cas9_
T-12537-58.35	-0.800403	0.171315	0.684109	-.DDSIDNKVLTR(7)--KDWDPKK(6).-	Cas9_	Cas9_
T-23931-92.14	-0.803599	0.171591	0.685749	-.NSRERMKR(7)--SDKNR(3).-	Cas9_	Cas9_
T-21435-83.81	-0.803755	0.171591	0.685829	-.KMKNYWR(3)--KDFQFYK(1).-	Cas9_	Cas9_
T-13251-60.39	-0.805257	0.171591	0.686597	-.GAASMDKK(7)--DLIIKLPK(5).-	Cas9_	Cas9_
T-15013-65.34	-0.805578	0.171591	0.68676	-.KDFQFYKVR(7)--GAASMDKK(7).-	Cas9_	Cas9_
T-22810-88.25	-0.806729	0.173195	0.687346	-.LVDSTDKADLR(7)--MNTKYDENDK(4).-	Cas9_	Cas9_
T-19035-76.42	-0.809696	0.175059	0.688851	-.YFDTTIDRKQYR(9)--MKNYWRQLLNAK(2).-	Cas9_	Cas9_
T-13670-61.64-2	-0.810058	0.175059	0.689035	-.GKSDNVPSEEVVKKMK(14)--EDYFKK(5).-	Cas9_	Cas9_
T-14558-64.00	-0.811819	0.175059	0.689923	-.SDNVPSEEVVKK(11)--LVDSTDKADLR(7).-	Cas9_	Cas9_
T-13296-60.52	-0.811857	0.175059	0.689942	-.GKSDNVPSEEVVKKMK(14)--EDYFKK(5).-	Cas9_	Cas9_
T-14827-64.78	-0.813122	0.175059	0.690579	-.LKRTAR(2)--KVTVK(1).-	Cas9_	Cas9_
T-8945-45.67	-0.813759	0.175778	0.690899	-.GQKNSR(3)--KHER(1).-	Cas9_	Cas9_
T-19478-77.72	-0.815148	0.175988	0.691595	-.VEKGKSK(5)--AASMDKK(6).-	Cas9_	Cas9_
T-15313-66.27	-0.815986	0.175988	0.692014	-.GQKNSRER(3)--IIKDK(3).-	Cas9_	Cas9_
T-18800-75.75	-0.8167	0.175988	0.692371	-.QEDFYPFLKDNR(9)--KVTVK(1).-	Cas9_	Cas9_
T-13408-60.86	-0.816896	0.175988	0.692468	-.NRGKSDNVPSEEVVK(4)--EDYFKK(5).-	Cas9_	Cas9_
T-7039-37.21	-0.817161	0.175988	0.692601	-.VLSAYNKHR(7)--KHER(1).-	Cas9_	Cas9_
T-12707-58.80	-0.817459	0.175988	0.692749	-.MNTKYDENDK(4)--GAASMDKK(7).-	Cas9_	Cas9_
T-15092-65.60	-0.818217	0.175988	0.693127	-.RQEDFYPFLKDNR(10)--GQKNSR(3).-	Cas9_	Cas9_
T-10839-52.93	-0.818872	0.175988	0.693453	-.KLVDSTDKADLR(1)--ERMKR(4).-	Cas9_	Cas9_
T-17161-70.90	-0.81968	0.175988	0.693854	-.TYAHLFDDKVMK(9)--NLPNEKVLPK(6).-	Cas9_	Cas9_
T-6773-35.99-2	-0.821527	0.175988	0.694769	-.VEKGKSK(5)--EDYFKK(5).-	Cas9_	Cas9_
T-9799-49.19	-0.823806	0.177564	0.695893	-.GAASMDKK(7)--EKIEK(2).-	Cas9_	Cas9_
T-25055-96.54	-0.824271	0.178275	0.696122	-.LIARKKDWDPK(6)--NSDKLIAR(4).-	Cas9_	Cas9_
T-15744-67.42	-0.826046	0.179846	0.696993	-.DDSIDNKVLTRSDKNR(7)--DWDPKK(5).-	Cas9_	Cas9_
T-19740-78.47	-0.830204	0.181416	0.699022	-.RQEDFYPFLKDNREK(10)--DKQSGK(2).-	Cas9_	Cas9_
T-9803-49.20	-0.834485	0.186107	0.701093	-.KKDWDPK(2)--KMIAK(1).-	Cas9_	Cas9_
T-14044-62.67	-0.834599	0.186107	0.701148	-.ESILPKRNSDK(6)--QLKRR(3).-	Cas9_	Cas9_
T-10141-50.42	-0.834645	0.186107	0.70117	-.ENQTTQKGQK(7)--MKRIEEGIK(2).-	Cas9_	Cas9_
T-15558-66.93	-0.835483	0.186645	0.701573	-.DMASNYKELGFQG(7)--FKHLK(2).-	sp|MYG_HUMAN|_	sp|MYG_HUMAN|_
T-15766-67.46	-0.835565	0.186645	0.701613	-.LKGSPEDNEQK(2)--SDKNR(3).-	Cas9_	Cas9_
T-24708-95.29	-0.838101	0.188573	0.702828	-.EQYEAMAEKNRR(9)--MLLDIKTR(6).-	sp|K1C15_SHEEP|_	sp|K1C15_SHEEP|_
T-16022-68.08	-0.838335	0.188573	0.70294	-.YDENDKLIR(6)--SDKNRGK(3).-	Cas9_	Cas9_
T-11202-54.04	-0.840123	0.188573	0.703793	-.KMKNYWR(3)--KLINGIR(1).-	Cas9_	Cas9_
T-24218-93.33	-0.840262	0.188573	0.703859	-.NSDKLIAR(4)--SDKNR(3).-	Cas9_	Cas9_
T-10975-53.41	-0.840505	0.188944	0.703975	-.ENQTTQKGQK(7)--KMIAK(1).-	Cas9_	Cas9_
T-11784-55.96	-0.842607	0.188944	0.704972	-.GAASMDKK(7)--KQYRSTK(1).-	Cas9_	Cas9_
T-13296-60.52-2	-0.845049	0.188944	0.706126	-.GKSDNVPSEEVVKKMK(13)--EDYFKK(5).-	Cas9_	Cas9_
T-19705-78.37	-0.846602	0.189474	0.706856	-.ARFSGTWYAMAKK(12)--ENFDKAR(5).-	sp|RETBP_HUMAN|_	sp|RETBP_HUMAN|_
T-8505-43.75	-0.84687	0.189474	0.706982	-.KDWDPK(1)--ERMKR(4).-	Cas9_	Cas9_
T-23805-91.67	-0.84966	0.192553	0.708288	-.VLSAYNKHR(7)--QLKRR(3).-	Cas9_	Cas9_
T-15496-66.76	-0.850034	0.192553	0.708462	-.ESILPKRNSDK(6)--KLVDSTDK(1).-	Cas9_	Cas9_
T-22979-88.84	-0.853644	0.193239	0.710138	-.SPDWGYDDKNGPEQWSK(9)--TKGKR(2).-	sp|CAH1_HUMAN|_	sp|CAH1_HUMAN|_
T-17059-70.66	-0.853723	0.193924	0.710175	-.QQLPEKYK(6)--KDFQFYK(1).-	Cas9_	Cas9_
T-15813-67.56	-0.855442	0.194607	0.710968	-.DMASNYKELGFQG(7)--FKHLK(2).-	sp|MYG_HUMAN|_	sp|MYG_HUMAN|_
T-16084-68.23	-0.856626	0.19529	0.711513	-.KKLVDSTDK(1)--SKLVSDFR(2).-	Cas9_	Cas9_
T-11035-53.58	-0.857816	0.195475	0.712059	-.LVDSTDKADLR(7)--VMKQLK(3).-	Cas9_	Cas9_
T-25215-97.05	-0.85875	0.195475	0.712487	-.VLSAYNKHRDKPIR(7)--LSKSR(3).-	Cas9_	Cas9_
T-13670-61.64	-0.859204	0.195475	0.712695	-.GKSDNVPSEEVVKKMK(13)--EDYFKK(5).-	Cas9_	Cas9_
T-20965-82.30	-0.862899	0.195475	0.714376	-.ENQTTQKGQKNSR(10)--AASMDKK(6).-	Cas9_	Cas9_
T-22502-87.21	-0.869489	0.199361	0.717341	-.GYKEVKK(6)--KHER(1).-	Cas9_	Cas9_
T-15416-66.54	-0.870343	0.199361	0.717722	-.KKLVDSTDK(1)--SKLVSDFR(2).-	Cas9_	Cas9_
T-22831-88.34	-0.871234	0.200035	0.718119	-.KKDWDPKK(7)--KDWDPKK(1).-	Cas9_	Cas9_
T-10049-50.12	-0.873817	0.20054	0.719265	-.AASMDKK(6)--IIKDK(3).-	Cas9_	Cas9_
T-18193-73.98	-0.873985	0.20054	0.71934	-.ENQTTQKGQKNSR(7)--VEKGK(3).-	Cas9_	Cas9_
T-16559-69.43	-0.87662	0.201544	0.720501	-.KYPKLESEFVYGDYK(4)--SDKNR(3).-	Cas9_	Cas9_
T-12487-58.19	-0.877268	0.201544	0.720786	-.KKDWDPKK(7)--KQYRSTK(1).-	Cas9_	Cas9_
T-15611-67.05	-0.877319	0.201544	0.720808	-.DMASNYKELGFQG(7)--FKHLK(2).-	sp|MYG_HUMAN|_	sp|MYG_HUMAN|_
T-23142-89.33	-0.877567	0.201544	0.720917	-.LKGSPEDNEQKQLFVEQHK(2)--GQKNSR(3).-	Cas9_	Cas9_
T-12321-57.71	-0.880152	0.20288	0.722048	-.MKNYWR(2)--RKNR(2).-	Cas9_	Cas9_
T-21499-83.98	-0.882004	0.20288	0.722854	-.KPAFLSGEQK(1)--MKNYWR(2).-	Cas9_	Cas9_
T-14398-63.60-2	-0.884066	0.203547	0.723747	-.FDKFK(3)--FDKFK(3).-	sp|MYG_HUMAN|_	sp|MYG_HUMAN|_
T-22091-85.91	-0.890695	0.205027	0.726589	-.GAASMDKK(7)--QLKRRR(3).-	Cas9_	Cas9_
T-13632-61.56	-0.891855	0.205027	0.727082	-.LKSVK(2)--EKIEK(2).-	Cas9_	Cas9_
T-25202-97.01	-0.894954	0.205027	0.728393	-.GKSDNVPSEEVVK(2)--TYAHLFDDKVMK(9).-	Cas9_	Cas9_
T-10033-50.06	-0.898407	0.205027	0.729842	-.ENQTTQKGQK(7)--KMIAK(1).-	Cas9_	Cas9_
T-26569-102.85	-0.898442	0.205027	0.729857	-.MDGTEELLVKLNR(10)--MDGTEELLVKLNR(10).-	Cas9_	Cas9_
T-21220-83.08	-0.899473	0.205027	0.730287	-.QEDFYPFLKDNR(9)--KDWDPKK(1).-	Cas9_	Cas9_
T-18562-75.13	-0.902263	0.206519	0.731446	-.KDWDPKK(6)--EDYFKK(5).-	Cas9_	Cas9_
T-15908-67.77	-0.902489	0.207006	0.73154	-.VPSKKFK(5)--MKNYWR(2).-	Cas9_	Cas9_
T-12552-58.38	-0.904296	0.207006	0.732286	-.VEKGKSKK(3)--GQKNSRER(3).-	Cas9_	Cas9_
T-11759-55.87	-0.905006	0.20732	0.732579	-.EDYFKK(5)--EKIEK(2).-	Cas9_	Cas9_
T-19659-78.26	-0.905676	0.20732	0.732854	-.MTNFDKNLPNEK(6)--KDFQFYK(1).-	Cas9_	Cas9_
T-14563-64.01	-0.905844	0.20732	0.732923	-.NSDKLIAR(4)--MKNYWR(2).-	Cas9_	Cas9_
T-25053-96.54	-0.906893	0.20863	0.733353	-.GKSDNVPSEEVVK(2)--MTNFDKNLPNEK(6).-	Cas9_	Cas9_
T-20997-82.41	-0.906943	0.20863	0.733374	-.MNTKYDENDK(4)--DKPIR(2).-	Cas9_	Cas9_
T-12045-56.90	-0.90793	0.208999	0.733778	-.SDKNRGK(3)--HSIKK(4).-	Cas9_	Cas9_
T-13285-60.50	-0.90804	0.208999	0.733822	-.SEQEIGKATAK(7)--FKVLGNTDR(2).-	Cas9_	Cas9_
T-12577-58.46	-0.909754	0.208999	0.734521	-.KMKNYWR(3)--RKNR(2).-	Cas9_	Cas9_
T-8827-45.15	-0.911913	0.208999	0.735397	-.GQKNSR(3)--KHER(1).-	Cas9_	Cas9_
T-24293-93.59	-0.912523	0.208999	0.735644	-.SNFDLAEDAKLQLSK(10)--IEKILTFR(3).-	Cas9_	Cas9_
T-27284-106.35	-0.914485	0.208999	0.736435	-.KTEVQTGGFSKESILPK(11)--SDKNRGK(3).-	Cas9_	Cas9_
T-14674-64.32	-0.914887	0.208999	0.736597	-.TQINKVVRFDK(5)--TQINKVVR(5).-	sp|OVAL_CHICK|_	sp|OVAL_CHICK|_
T-24758-95.45	-0.915367	0.208999	0.736789	-.GKSDNVPSEEVVK(2)--MTNFDKNLPNEK(6).-	Cas9_	Cas9_
T-25354-97.59	-0.916119	0.208999	0.737091	-.QEDFYPFLKDNR(9)--QEDFYPFLKDNR(9).-	Cas9_	Cas9_
T-13871-62.21	-0.917466	0.208999	0.73763	-.FKVLGNTDR(2)--KDWDPKK(1).-	Cas9_	Cas9_
T-10492-51.63	-0.918236	0.208999	0.737937	-.GAASMDKK(7)--YTRRKNR(5).-	Cas9_	Cas9_
T-22687-87.85	-0.91978	0.208999	0.738551	-.TILDFLKSDGFANR(7)--KHER(1).-	Cas9_	Cas9_
T-22766-88.11	-0.920006	0.208999	0.738641	-.KMKNYWR(3)--GQKNSR(3).-	Cas9_	Cas9_
T-19137-76.64	-0.922899	0.208999	0.739785	-.MLASAGELQKGNELALPSK(10)--KPAFLSGEQK(1).-	Cas9_	Cas9_
T-14337-63.42	-0.92381	0.208999	0.740143	-.GAASMDKK(7)--KQYRSTK(1).-	Cas9_	Cas9_
T-23586-90.93	-0.925064	0.208999	0.740636	-.LKGSPEDNEQK(2)--EDYFKK(5).-	Cas9_	Cas9_
T-7786-40.68	-0.925265	0.208999	0.740715	-.DFQFYKVR(6)--SDKNRGK(3).-	Cas9_	Cas9_
T-11747-55.84	-0.926871	0.209473	0.741342	-.RNSDKLIAR(5)--KHER(1).-	Cas9_	Cas9_
T-9779-49.12	-0.927351	0.209473	0.741529	-.NLPNEKVLPK(6)--DKQSGK(2).-	Cas9_	Cas9_
T-10293-50.96	-0.927999	0.210115	0.741782	-.NLPNEKVLPK(6)--DKQSGK(2).-	Cas9_	Cas9_
T-12408-57.93	-0.930708	0.211398	0.742832	-.SKLVSDFRKDFQFYK(9)--DKQSGK(2).-	Cas9_	Cas9_
T-15764-67.46-2	-0.931336	0.211398	0.743074	-.FDKFK(3)--FDKFK(3).-	sp|MYG_HUMAN|_	sp|MYG_HUMAN|_
T-16735-69.82	-0.934577	0.212848	0.74432	-.NSDKLIARKK(9)--QLKRR(3).-	Cas9_	Cas9_
T-21648-84.43	-0.938232	0.213035	0.745711	-.KKLVDSTDK(2)--IEKILTFR(3).-	Cas9_	Cas9_
T-21190-82.99	-0.938311	0.213035	0.745741	-.RMLASAGELQKGNELALPSK(11)--KPAFLSGEQK(1).-	Cas9_	Cas9_
T-13032-59.79	-0.938641	0.213035	0.745866	-.ESILPKR(6)--DKQSGK(2).-	Cas9_	Cas9_
T-12299-57.64	-0.939999	0.213035	0.74638	-.VLTRSDKNR(7)--KFDNLTK(1).-	Cas9_	Cas9_
T-18368-74.47	-0.940841	0.213035	0.746697	-.DDSIDNKVLTRSDKNR(7)--DWDPKK(5).-	Cas9_	Cas9_
T-21100-82.72	-0.941526	0.213035	0.746954	-.GAASMDKK(7)--QLKRRR(3).-	Cas9_	Cas9_
T-16967-70.41	-0.944277	0.213035	0.747984	-.KDFQFYKVR(7)--DKPIR(2).-	Cas9_	Cas9_
T-16798-69.97	-0.947158	0.213035	0.749055	-.VITLKSK(5)--ESILPKR(6).-	Cas9_	Cas9_
T-16965-70.41	-0.947326	0.213035	0.749117	-.KFKVLGNTDR(3)--GAASMDKK(7).-	Cas9_	Cas9_
T-15219-65.97	-0.947753	0.213035	0.749275	-.KDFQFYK(1)--KQYR(1).-	Cas9_	Cas9_
T-15757-67.44	-0.948262	0.213035	0.749463	-.KLVDSTDKADLR(1)--LKGSPEDNEQK(2).-	Cas9_	Cas9_
T-11750-55.85	-0.948326	0.213035	0.749486	-.YTRRKNR(5)--VEKGK(3).-	Cas9_	Cas9_
T-7380-38.91	-0.948423	0.213035	0.749522	-.SDKNRGK(3)--VEKGK(3).-	Cas9_	Cas9_
T-11032-53.57	-0.949294	0.214296	0.749843	-.VEKGK(3)--KHER(1).-	Cas9_	Cas9_
T-26427-102.32	-0.949877	0.214296	0.750058	-.KTEVQTGGFSKESILPK(11)--ESILPKR(6).-	Cas9_	Cas9_
T-15247-66.07	-0.951551	0.214754	0.750671	-.MNTKYDENDKLIR(10)--SDKNR(3).-	Cas9_	Cas9_
T-12044-56.90	-0.951619	0.214754	0.750696	-.EDYFKK(5)--EKIEK(2).-	Cas9_	Cas9_
T-20462-80.57	-0.952867	0.216181	0.751152	-.KDFQFYKVR(7)--KMKNYWR(1).-	Cas9_	Cas9_
T-25556-98.45	-0.95603	0.216807	0.7523	-.LIARKKDWDPK(6)--KKLVDSTDK(2).-	Cas9_	Cas9_
T-20810-81.77	-0.958071	0.217085	0.753035	-.NSRERMKR(7)--GQKNSRER(3).-	Cas9_	Cas9_
T-26677-103.35	-0.959926	0.217085	0.7537	-.NSDKLIAR(4)--KDWDPKK(1).-	Cas9_	Cas9_
T-14871-64.91	-0.960694	0.217085	0.753974	-.FKVLGNTDR(2)--GQKNSRER(3).-	Cas9_	Cas9_
T-10146-50.44	-0.96226	0.218505	0.754531	-.MKNYWR(2)--RKNR(2).-	Cas9_	Cas9_
T-15137-65.74	-0.963284	0.219126	0.754894	-.DDSIDNKVLTRSDKNR(7)--DWDPKK(5).-	Cas9_	Cas9_
T-25485-98.13	-0.966451	0.219398	0.75601	-.QEDFYPFLKDNREK(9)--VPSKK(4).-	Cas9_	Cas9_
T-15829-67.60	-0.967425	0.219398	0.756351	-.LPKYSLFELENGR(3)--MKNYWR(2).-	Cas9_	Cas9_
T-24772-95.48	-0.967488	0.219398	0.756373	-.KSEETITPWNFEEVVDK(1)--SDKNRGK(3).-	Cas9_	Cas9_
T-15750-67.43	-0.967952	0.219669	0.756535	-.NSDKLIARK(4)--ESILPKR(6).-	Cas9_	Cas9_
T-16994-70.47	-0.967955	0.219669	0.756536	-.MNTKYDENDK(4)--VMKQLKRR(6).-	Cas9_	Cas9_
T-26856-104.21	-0.968238	0.219669	0.756635	-.LPKYSLFELENGR(3)--MNTKYDENDK(4).-	Cas9_	Cas9_
T-12429-57.99	-0.968687	0.219938	0.756792	-.GQKNSRERMK(3)--MKNYWR(2).-	Cas9_	Cas9_
T-19152-76.69	-0.971658	0.219938	0.757822	-.APLSASMIKR(9)--DKQSGK(2).-	Cas9_	Cas9_
T-26134-101.12	-0.972436	0.219938	0.758091	-.TILDFLKSDGFANR(7)--YDENDKLIR(6).-	Cas9_	Cas9_
T-15583-66.99	-0.973573	0.220554	0.758482	-.FIKPILEK(3)--KKDWDPK(2).-	Cas9_	Cas9_
T-22913-88.62	-0.977388	0.223535	0.759785	-.KSEETITPWNFEEVVDK(1)--SDKNRGK(3).-	Cas9_	Cas9_
T-14608-64.14	-0.979334	0.22397	0.760443	-.NSRERMKR(7)--AASMDKK(6).-	Cas9_	Cas9_
T-12539-58.35	-0.979496	0.22397	0.760498	-.VEKGKSKK(3)--GAASMDKK(7).-	Cas9_	Cas9_
T-18435-74.70	-0.980808	0.224581	0.760939	-.FDNLTKAER(6)--AGFIKR(5).-	Cas9_	Cas9_
T-19055-76.46	-0.988806	0.228716	0.763593	-.SDNVPSEEVVKK(11)--LEESFLVEEDKK(11).-	Cas9_	Cas9_
T-22700-87.89	-0.989189	0.228716	0.763718	-.ENQTTQKGQKNSR(7)--VTVKQLK(4).-	Cas9_	Cas9_
T-19646-78.23	-0.989247	0.228716	0.763737	-.MTNFDKNLPNEK(6)--KDFQFYK(1).-	Cas9_	Cas9_
T-18627-75.29	-0.989316	0.228716	0.76376	-.KDFQFYK(1)--KDWDPK(1).-	Cas9_	Cas9_
T-19211-76.86	-0.989516	0.228716	0.763825	-.DDSIDNKVLTRSDKNR(7)--DWDPKK(5).-	Cas9_	Cas9_
T-13083-59.91	-0.992056	0.228716	0.764651	-.KDFQFYKVR(7)--GAASMDKK(7).-	Cas9_	Cas9_
T-21200-83.02	-0.992495	0.228716	0.764794	-.RMLASAGELQKGNELALPSK(11)--KPAFLSGEQK(1).-	Cas9_	Cas9_
T-17428-71.70	-0.992933	0.228716	0.764935	-.KFDNLTKAER(7)--NSRERMKR(7).-	Cas9_	Cas9_
T-13597-61.46	-0.99298	0.228716	0.76495	-.RQEDFYPFLKDNREK(10)--ERMKR(4).-	Cas9_	Cas9_
T-17182-70.97	-0.993415	0.228716	0.765091	-.DDSIDNKVLTRSDKNR(7)--DWDPKK(5).-	Cas9_	Cas9_
T-10822-52.87	-0.994788	0.228716	0.765533	-.SDNVPSEEVVKK(11)--AGFIKR(5).-	Cas9_	Cas9_
T-15093-65.60-2	-0.996149	0.228716	0.765969	-.EDYFKK(5)--DKPIR(2).-	Cas9_	Cas9_
T-19334-77.24	-1.00652	0.233029	0.769228	-.VNTEITKAPLSASMIK(7)--LSKSR(3).-	Cas9_	Cas9_
T-14857-64.87	-1.00693	0.233029	0.769356	-.KNHEEEMK(1)--KREI(1).-	sp|K1C15_SHEEP|_	sp|K1C15_SHEEP|_
T-9869-49.43	-1.00864	0.233625	0.769879	-.MKNYWR(2)--RKNR(2).-	Cas9_	Cas9_
T-19026-76.40	-1.01088	0.235592	0.770564	-.VLSAYNKHR(7)--KYPK(1).-	Cas9_	Cas9_
T-17055-70.65	-1.01184	0.235592	0.770858	-.KMKNYWR(3)--EVKK(3).-	Cas9_	Cas9_
T-20974-82.32	-1.01407	0.236593	0.771529	-.QEDFYPFLKDNR(9)--KDWDPKK(1).-	Cas9_	Cas9_
T-16552-69.41	-1.0152	0.236593	0.771868	-.FDNLTKAER(6)--NSDKLIAR(4).-	Cas9_	Cas9_
T-10706-52.45	-1.01529	0.236593	0.771897	-.MKNYWR(2)--RKNR(2).-	Cas9_	Cas9_
T-12982-59.65	-1.01885	0.237958	0.772954	-.NRGKSDNVPSEEVVK(4)--EDYFKK(5).-	Cas9_	Cas9_
T-28599-113.04	-1.02069	0.238548	0.773498	-.YDENDKLIR(6)--MKNYWR(2).-	Cas9_	Cas9_
T-21233-83.12	-1.02308	0.239909	0.774196	-.FKVLGNTDR(2)--AASMDKK(6).-	Cas9_	Cas9_
T-16660-69.65	-1.02412	0.240496	0.774498	-.MTNFDKNLPNEK(6)--GQKNSR(3).-	Cas9_	Cas9_
T-26538-102.72	-1.02631	0.242625	0.775131	-.NSRERMKR(7)--KDWDPKK(1).-	Cas9_	Cas9_
T-16365-68.95	-1.03747	0.246103	0.778274	-.HRDKPIR(4)--KYPK(1).-	Cas9_	Cas9_
T-20628-81.11	-1.03755	0.246103	0.778297	-.YPTIYHLRKK(9)--KYPK(1).-	Cas9_	Cas9_
T-16571-69.45	-1.03968	0.247073	0.77888	-.FKHLKSEDEMK(5)--HLKSEDEMK(3).-	sp|MYG_HUMAN|_	sp|MYG_HUMAN|_
T-13574-61.37	-1.03986	0.247073	0.778931	-.NRGKSDNVPSEEVVK(4)--EDYFKK(5).-	Cas9_	Cas9_
T-17867-73.07	-1.04105	0.247073	0.779256	-.YPTIYHLRKK(9)--DKPIR(2).-	Cas9_	Cas9_
T-19675-78.29	-1.04562	0.250723	0.780485	-.QQLPEKYK(6)--KQYR(1).-	Cas9_	Cas9_
T-15217-65.97	-1.04635	0.251299	0.78068	-.KMIAKSEQEIGK(5)--GQKNSRER(3).-	Cas9_	Cas9_
T-18967-76.22	-1.04686	0.251487	0.780817	-.EMIEERLKTYAHLFDDK(8)--KDLIIK(1).-	Cas9_	Cas9_
T-23733-91.43	-1.04738	0.251487	0.780956	-.GHPETLEKFDK(8)--KDMASNYK(1).-	sp|MYG_HUMAN|_	sp|MYG_HUMAN|_
T-23196-89.54	-1.04815	0.251487	0.781159	-.VYDVRKMIAKSEQEIGK(10)--QLKR(3).-	Cas9_	Cas9_
T-26027-100.61	-1.05135	0.25206	0.782	-.LEESFLVEEDKK(11)--KHER(1).-	Cas9_	Cas9_
T-16145-68.36	-1.05445	0.254161	0.782805	-.DDSIDNKVLTR(7)--VEKGKSK(3).-	Cas9_	Cas9_
T-16737-69.82	-1.05527	0.25473	0.783016	-.LVDSTDKADLR(7)--KDFQFYKVR(7).-	Cas9_	Cas9_
T-14992-65.28	-1.05626	0.255104	0.783271	-.VLSAYNKHR(7)--KHER(1).-	Cas9_	Cas9_
T-19611-78.11	-1.05655	0.255104	0.783345	-.DDSIDNKVLTRSDKNR(7)--DWDPKK(5).-	Cas9_	Cas9_
T-20969-82.31	-1.06065	0.257959	0.784388	-.AIVDLLFKTNR(8)--AGFIKR(5).-	Cas9_	Cas9_
T-22021-85.70	-1.06145	0.258327	0.784587	-.SKKLKSVK(5)--KDFQFYK(1).-	Cas9_	Cas9_
T-11181-53.99	-1.06231	0.258327	0.784803	-.VMKQLKRR(6)--DKQSGK(2).-	Cas9_	Cas9_
T-16522-69.34	-1.06402	0.259454	0.78523	-.DDSIDNKVLTRSDKNR(7)--DWDPKK(5).-	Cas9_	Cas9_
T-18028-73.50	-1.06425	0.259454	0.785287	-.VLSAYNKHR(7)--SDKNRGK(3).-	Cas9_	Cas9_
T-23550-90.78	-1.06498	0.260017	0.785468	-.SVKELLGITIMER(3)--NLPNEKVLPK(6).-	Cas9_	Cas9_
T-26624-103.10	-1.06668	0.260578	0.785888	-.KNLIGALLFDSGETAEATR(1)--GQKNSRERMK(3).-	Cas9_	Cas9_
T-9001-45.91	-1.07923	0.262655	0.788897	-.GAASMDKK(7)--QLKRR(3).-	Cas9_	Cas9_
T-21809-84.98	-1.08082	0.262815	0.789266	-.QITKHVAQILDSR(4)--QLKR(3).-	Cas9_	Cas9_
T-13263-60.42	-1.08147	0.262815	0.789418	-.VLSAYNKHR(7)--KHER(1).-	Cas9_	Cas9_
T-17341-71.42	-1.08184	0.262815	0.789504	-.LITQRKFDNLTKAER(12)--KDWDPK(1).-	Cas9_	Cas9_
T-14304-63.33	-1.08641	0.263134	0.790552	-.GQKNSRERMK(3)--FDNLTKAER(6).-	Cas9_	Cas9_
T-12265-57.55	-1.0869	0.263134	0.790663	-.YDENDKLIR(6)--LKRTAR(2).-	Cas9_	Cas9_
T-17842-73.01	-1.08772	0.263134	0.790848	-.KKDWDPKK(2)--KMKNYWR(1).-	Cas9_	Cas9_
T-16571-69.45-2	-1.08882	0.263134	0.791096	-.FKHLKSEDEMK(2)--HLKSEDEMK(3).-	sp|MYG_HUMAN|_	sp|MYG_HUMAN|_
T-21369-83.59	-1.08945	0.263134	0.791238	-.LESEFVYGDYKVYDVR(11)--KPAFLSGEQK(1).-	Cas9_	Cas9_
T-15430-66.57	-1.09193	0.263134	0.79179	-.ERMKRIEEGIK(4)--DKQSGK(2).-	Cas9_	Cas9_
T-20835-81.85-2	-1.09457	0.26349	0.792374	-.LEESFLVEEDKKHER(12)--DKQSGK(2).-	Cas9_	Cas9_
T-22194-86.20	-1.09601	0.26349	0.792689	-.KTEVQTGGFSK(1)--KVTVKQLK(5).-	Cas9_	Cas9_
T-20333-80.19	-1.09902	0.264398	0.793344	-.MNTKYDENDK(4)--KKLVDSTDK(1).-	Cas9_	Cas9_
T-12510-58.27	-1.09938	0.264398	0.793421	-.FKVLGNTDR(2)--DKQSGK(2).-	Cas9_	Cas9_
T-14654-64.26	-1.10038	0.264398	0.793635	-.VTEFKYGAK(5)--VTEFKYGAK(5).-	sp|AMYS_HUMAN|_	sp|AMYS_HUMAN|_
T-19250-76.98	-1.10247	0.267198	0.794083	-.VLSAYNKHR(7)--KYPK(1).-	Cas9_	Cas9_
T-17143-70.86	-1.10295	0.267346	0.794184	-.SDNVPSEEVVKK(11)--MKNYWR(2).-	Cas9_	Cas9_
T-14648-64.25	-1.10678	0.267346	0.794993	-.NLPNEKVLPK(6)--NLPNEKVLPK(6).-	Cas9_	Cas9_
T-16027-68.09	-1.10772	0.267346	0.795189	-.MIAKSEQEIGK(4)--KHER(1).-	Cas9_	Cas9_
T-19052-76.45	-1.11046	0.268641	0.795756	-.SDNVPSEEVVKK(11)--LEESFLVEEDKK(11).-	Cas9_	Cas9_
T-22408-86.93	-1.11512	0.268987	0.796709	-.KMKNYWR(3)--DKQSGK(2).-	Cas9_	Cas9_
T-12125-57.12	-1.11537	0.268987	0.796758	-.KQYRSTK(1)--QLKR(3).-	Cas9_	Cas9_
T-13536-61.27	-1.11618	0.269532	0.796923	-.GKSDNVPSEEVVK(2)--SDNVPSEEVVKK(11).-	Cas9_	Cas9_
T-12932-59.48	-1.11768	0.269674	0.797224	-.ENQTTQKGQKNSRER(7)--DWDPKK(5).-	Cas9_	Cas9_
T-14931-65.09	-1.11919	0.269674	0.797524	-.RQEDFYPFLKDNR(10)--GQKNSR(3).-	Cas9_	Cas9_
T-10206-50.65	-1.11924	0.269674	0.797535	-.SNFDLAEDAKLQLSK(10)--EDYFKK(5).-	Cas9_	Cas9_
T-17764-72.75	-1.12182	0.271704	0.798047	-.VLSAYNKHR(7)--KFDNLTK(1).-	Cas9_	Cas9_
T-16763-69.88	-1.1227	0.272245	0.798219	-.KKLVDSTDK(2)--KFDNLTK(1).-	Cas9_	Cas9_
T-13430-60.94	-1.12335	0.272516	0.798346	-.SDNVPSEEVVKK(11)--GKSKK(4).-	Cas9_	Cas9_
T-23521-90.66	-1.12343	0.272516	0.798361	-.MNTKYDENDK(4)--EKIEK(2).-	Cas9_	Cas9_
T-15423-66.56	-1.12658	0.272516	0.798974	-.KKDWDPKK(2)--SDKNRGK(3).-	Cas9_	Cas9_
T-15884-67.71-2	-1.12674	0.272516	0.799005	-.QLKEDYFK(3)--NSDKLIAR(4).-	Cas9_	Cas9_
T-19529-77.86	-1.12681	0.272516	0.799018	-.MTNFDKNLPNEK(6)--KKDWDPKK(7).-	Cas9_	Cas9_
T-14252-63.19-2	-1.12704	0.272516	0.799063	-.YDENDKLIR(6)--VKYVTEGMR(2).-	Cas9_	Cas9_
T-16483-69.25	-1.12745	0.273187	0.799142	-.GKSDNVPSEEVVK(2)--NSDKLIAR(4).-	Cas9_	Cas9_
T-16974-70.43	-1.12771	0.273187	0.799192	-.TNRKVTVK(4)--SDKNRGK(3).-	Cas9_	Cas9_
T-21629-84.38	-1.12923	0.273187	0.799484	-.LPKYSLFELENGR(3)--GQKNSRER(3).-	Cas9_	Cas9_
T-25007-96.36	-1.12987	0.273187	0.799605	-.KNLIGALLFDSGETAEATR(1)--LVDSTDKADLR(7).-	Cas9_	Cas9_
T-22844-88.39	-1.13297	0.27446	0.800193	-.TILDFLKSDGFANR(7)--KHER(1).-	Cas9_	Cas9_
T-12115-57.10	-1.13363	0.274994	0.800317	-.EVKKDLIIK(4)--DKQSGK(2).-	Cas9_	Cas9_
T-19172-76.75	-1.13664	0.275049	0.80088	-.IEKILTFR(3)--KQYRSTK(1).-	Cas9_	Cas9_
T-15514-66.81	-1.13666	0.275049	0.800883	-.FDKFK(3)--FDKFK(3).-	sp|MYG_HUMAN|_	sp|MYG_HUMAN|_
T-11234-54.13	-1.13875	0.275049	0.80127	-.NLPNEKVLPK(6)--DKQSGK(2).-	Cas9_	Cas9_
T-20082-79.53	-1.13899	0.275049	0.801314	-.VMKQLKR(6)--KDWDPK(1).-	Cas9_	Cas9_
T-19243-76.96	-1.13903	0.275049	0.801322	-.KDFQFYKVR(7)--KYPK(1).-	Cas9_	Cas9_
T-14079-62.77	-1.13994	0.275049	0.801488	-.VLSAYNKHR(7)--KHER(1).-	Cas9_	Cas9_
T-26794-103.91	-1.14084	0.275049	0.801652	-.RQEDFYPFLKDNR(10)--MKRIEEGIK(2).-	Cas9_	Cas9_
T-17749-72.71	-1.14241	0.275908	0.801939	-.KSEETITPWNFEEVVDK(1)--AASMDKK(6).-	Cas9_	Cas9_
T-23013-88.94	-1.14311	0.275908	0.802066	-.SDKNRGKSDNVPSEEVVK(7)--EDLLRKQR(6).-	Cas9_	Cas9_
T-20835-81.85	-1.14371	0.275908	0.802175	-.LEESFLVEEDKKHER(11)--DKQSGK(2).-	Cas9_	Cas9_
T-17622-72.31	-1.14568	0.276235	0.802528	-.RQEDFYPFLKDNR(10)--VEKGKSK(5).-	Cas9_	Cas9_
T-21105-82.74	-1.14572	0.276235	0.802535	-.HVAQILDSRMNTKYDENDK(13)--VEKGK(3).-	Cas9_	Cas9_
T-18881-76.00	-1.15074	0.27729	0.803426	-.MNTKYDENDK(4)--EVKVITLK(3).-	Cas9_	Cas9_
T-25036-96.47	-1.15148	0.27729	0.803555	-.LVSDFRKDFQFYK(7)--KHER(1).-	Cas9_	Cas9_
T-11259-54.19	-1.15218	0.278135	0.803677	-.VMKQLKR(6)--KFDNLTK(1).-	Cas9_	Cas9_
T-19412-77.50	-1.1523	0.278135	0.803698	-.KIECFDSVEISGVEDR(1)--KYPK(1).-	Cas9_	Cas9_
T-12676-58.72	-1.15355	0.278135	0.803917	-.EDYFKK(5)--EKIEK(2).-	Cas9_	Cas9_
T-13763-61.96	-1.15805	0.278135	0.80469	-.DDSIDNKVLTRSDKNR(7)--DWDPKK(5).-	Cas9_	Cas9_
T-19677-78.30	-1.15854	0.278135	0.804774	-.ERMKRIEEGIK(4)--SDKNRGK(3).-	Cas9_	Cas9_
T-19792-78.62	-1.16012	0.278135	0.805042	-.KVLSMPQVNIVKK(12)--SDKNRGK(3).-	Cas9_	Cas9_
T-12585-58.48	-1.16087	0.278135	0.805169	-.LKGSPEDNEQK(2)--NSDKLIARK(4).-	Cas9_	Cas9_
T-13594-61.45	-1.16341	0.278135	0.805595	-.VLSAYNKHR(7)--KHER(1).-	Cas9_	Cas9_
T-15442-66.61	-1.16507	0.278135	0.805871	-.KIECFDSVEISGVEDR(1)--KYPK(1).-	Cas9_	Cas9_
T-13154-60.09	-1.16591	0.278135	0.80601	-.YDENDKLIR(6)--NSDKLIAR(4).-	Cas9_	Cas9_
T-10075-50.18	-1.16607	0.278135	0.806037	-.ENQTTQKGQK(7)--KKLVDSTDK(2).-	Cas9_	Cas9_
T-15304-66.24	-1.16634	0.278135	0.806081	-.DMASNYKELGFQG(7)--FKHLK(2).-	sp|MYG_HUMAN|_	sp|MYG_HUMAN|_
T-19994-79.28	-1.16748	0.278135	0.80627	-.DKQSGKTILDFLK(2)--KDWDPK(1).-	Cas9_	Cas9_
T-22398-86.90	-1.16831	0.278135	0.806405	-.ERMKRIEEGIK(4)--MNTKYDENDK(4).-	Cas9_	Cas9_
T-11254-54.18	-1.16858	0.278135	0.80645	-.SDNVPSEEVVKK(11)--IIKDK(3).-	Cas9_	Cas9_
T-15339-66.34	-1.16945	0.278135	0.806591	-.YDENDKLIR(6)--FKVLGNTDR(2).-	Cas9_	Cas9_
T-13972-62.48	-1.17158	0.278135	0.806938	-.NLPNEKVLPK(6)--KHER(1).-	Cas9_	Cas9_
T-14095-62.82	-1.17191	0.278135	0.80699	-.KFDNLTK(1)--KQYR(1).-	Cas9_	Cas9_
T-12942-59.51	-1.17631	0.278135	0.807695	-.ENQTTQKGQKNSRER(7)--DWDPKK(5).-	Cas9_	Cas9_
T-18715-75.50	-1.17662	0.278135	0.807745	-.FDNLTKAER(6)--GQKNSRER(3).-	Cas9_	Cas9_
T-22213-86.26	-1.17703	0.278135	0.807808	-.YDENDKLIR(6)--LSKSRR(3).-	Cas9_	Cas9_
T-22983-88.85	-1.17723	0.27937	0.807841	-.NSDKLIARKK(9)--KDWDPKK(6).-	Cas9_	Cas9_
T-20611-81.05	-1.18557	0.281119	0.809137	-.INGNCTGIKIYVSDDGK(9)--LGTVIRKWNGEK(7).-	sp|AMYS_HUMAN|_	sp|AMYS_HUMAN|_
T-21108-82.74	-1.18573	0.281119	0.809161	-.GYKEVKK(6)--MKNYWR(2).-	Cas9_	Cas9_
T-25673-99.00-2	-1.19022	0.283781	0.809842	-.DDSIDNKVLTR(7)--RKNR(2).-	Cas9_	Cas9_
T-19362-77.34	-1.20125	0.288585	0.811457	-.LKGSPEDNEQK(2)--LSKSRR(3).-	Cas9_	Cas9_
T-22420-86.97	-1.2056	0.289788	0.812075	-.MDGTEELLVKLNR(10)--DKPIR(2).-	Cas9_	Cas9_
T-19296-77.11	-1.20721	0.289788	0.812302	-.ESILPKRNSDK(6)--RKNR(2).-	Cas9_	Cas9_
T-16445-69.17	-1.20763	0.289788	0.81236	-.RQEDFYPFLKDNR(10)--KKDWDPK(1).-	Cas9_	Cas9_
T-7352-38.78	-1.20766	0.289788	0.812364	-.VLTRSDKNR(7)--KHER(1).-	Cas9_	Cas9_
T-13644-61.58	-1.21074	0.289788	0.812792	-.KFDNLTKAER(1)--KQYR(1).-	Cas9_	Cas9_
T-22400-86.91	-1.2127	0.289788	0.81306	-.MDGTEELLVKLNR(10)--LKGSPEDNEQK(2).-	Cas9_	Cas9_
T-21279-83.26	-1.21438	0.289788	0.81329	-.SKLVSDFRK(2)--DWDPKK(5).-	Cas9_	Cas9_
T-10075-50.18-2	-1.21522	0.289788	0.813404	-.ENQTTQKGQK(7)--KKLVDSTDK(1).-	Cas9_	Cas9_
T-10131-50.38	-1.22081	0.290797	0.814152	-.MIAKSEQEIGKATAK(4)--DKQSGK(2).-	Cas9_	Cas9_
T-21918-85.29	-1.22154	0.290797	0.81425	-.ENQTTQKGQKNSRER(10)--KQYRSTK(1).-	Cas9_	Cas9_
T-15319-66.29	-1.2237	0.291803	0.814534	-.DMASNYKELGFQG(7)--FKHLK(2).-	sp|MYG_HUMAN|_	sp|MYG_HUMAN|_
T-17607-72.26	-1.22429	0.291803	0.814611	-.KLVDSTDKADLR(8)--GYKEVK(3).-	Cas9_	Cas9_
T-19718-78.41	-1.22766	0.292305	0.815048	-.LEESFLVEEDKKHER(12)--ERMKR(4).-	Cas9_	Cas9_
T-15671-67.22-2	-1.22875	0.292445	0.815188	-.RQEDFYPFLKDNREK(10)--DKPIR(2).-	Cas9_	Cas9_
T-22055-85.81	-1.22889	0.292445	0.815206	-.MTNFDKNLPNEK(6)--GAASMDKK(7).-	Cas9_	Cas9_
T-13892-62.27	-1.22911	0.292445	0.815234	-.RNSDKLIAR(5)--SDKNRGK(3).-	Cas9_	Cas9_
T-24297-93.59	-1.23021	0.292445	0.815376	-.VLSAYNKHR(7)--ESILPKR(6).-	Cas9_	Cas9_
T-19614-78.12	-1.23036	0.292445	0.815394	-.LENLIAQLPGEKK(12)--KDWDPKK(1).-	Cas9_	Cas9_
T-21508-84.00	-1.23074	0.292445	0.815443	-.ENQTTQKGQKNSRER(10)--QLKR(3).-	Cas9_	Cas9_
T-30695-123.72	-1.2341	0.292445	0.815868	-.MLASAGELQKGNELALPSK(10)--FDNLTKAER(6).-	Cas9_	Cas9_
T-10468-51.54-2	-1.2357	0.292445	0.816069	-.GKSDNVPSEEVVKK(13)--DNREKIEK(5).-	Cas9_	Cas9_
T-27556-107.73	-1.23651	0.292445	0.81617	-.LINGIRDKQSGK(8)--MKNYWR(2).-	Cas9_	Cas9_
T-24440-94.16	-1.23769	0.292445	0.816317	-.GQKNSRER(3)--VMKQLK(3).-	Cas9_	Cas9_
T-11676-55.61	-1.23776	0.292445	0.816326	-.YFDTTIDRKQYR(9)--SDKNRGK(3).-	Cas9_	Cas9_
T-10562-51.92	-1.23847	0.292445	0.816413	-.YDENDKLIR(6)--DWDPKK(5).-	Cas9_	Cas9_
T-23411-90.24	-1.2439	0.292445	0.817078	-.DFQFYKVR(6)--GYKEVKK(6).-	Cas9_	Cas9_
T-15342-66.35	-1.24924	0.294345	0.817719	-.NRGKSDNVPSEEVVK(4)--GAASMDKK(7).-	Cas9_	Cas9_
T-8984-45.84	-1.25414	0.294633	0.818295	-.GQKNSRERMK(3)--EDYFKK(5).-	Cas9_	Cas9_
T-23529-90.70	-1.25445	0.294633	0.818331	-.FDNLTKAERGGLSELDK(6)--IIKDK(3).-	Cas9_	Cas9_
T-10256-50.83	-1.25839	0.295127	0.818787	-.YTRRKNR(5)--KHER(1).-	Cas9_	Cas9_
T-8408-43.34	-1.26064	0.295414	0.819043	-.VLSAYNKHR(7)--KHER(1).-	Cas9_	Cas9_
T-19718-78.41-2	-1.26085	0.295414	0.819067	-.LEESFLVEEDKKHER(11)--ERMKR(4).-	Cas9_	Cas9_
T-14376-63.53	-1.26398	0.296063	0.81942	-.DDSIDNKVLTRSDKNR(7)--DWDPKK(5).-	Cas9_	Cas9_
T-21293-83.30	-1.264	0.296063	0.819423	-.SEDEMKASEDLK(6)--GHPETLEKFDK(8).-	sp|MYG_HUMAN|_	sp|MYG_HUMAN|_
T-11916-56.45	-1.26457	0.296063	0.819487	-.GKSDNVPSEEVVK(2)--KPAFLSGEQKK(1).-	Cas9_	Cas9_
T-14531-63.93	-1.26784	0.296063	0.819851	-.GAASMDKK(7)--KQYRSTK(1).-	Cas9_	Cas9_
T-12250-57.52	-1.26798	0.296063	0.819867	-.ESILPKRNSDK(6)--GQKNSR(3).-	Cas9_	Cas9_
T-15167-65.82	-1.26903	0.296063	0.819983	-.QLKEDYFK(3)--HRDKPIR(4).-	Cas9_	Cas9_
T-9633-48.61	-1.26953	0.296063	0.820038	-.GQKNSRER(3)--KDWDPK(1).-	Cas9_	Cas9_
T-19824-78.71	-1.27035	0.296552	0.820128	-.DFQFYKVR(6)--GYKEVK(3).-	Cas9_	Cas9_
T-25113-96.72	-1.27081	0.297041	0.820178	-.DFQFYKVR(6)--AGFIKR(5).-	Cas9_	Cas9_
T-10349-51.10	-1.27358	0.298017	0.82048	-.SKLVSDFR(2)--QQLPEKYK(6).-	Cas9_	Cas9_
T-14405-63.62-7	-1.27382	0.298017	0.820506	-.VMKQLKR(6)--DKPIR(2).-	Cas9_	Cas9_
T-17280-71.24	-1.27837	0.299197	0.820994	-.SDNVPSEEVVKK(11)--GYKEVKK(6).-	Cas9_	Cas9_
T-12845-59.20	-1.27941	0.299475	0.821105	-.NLPNEKVLPK(6)--KHER(1).-	Cas9_	Cas9_
T-19232-76.93	-1.27981	0.299475	0.821147	-.KIECFDSVEISGVEDR(1)--KYPK(1).-	Cas9_	Cas9_
T-13588-61.43	-1.28138	0.299752	0.821314	-.KIECFDSVEISGVEDR(1)--DKPIR(2).-	Cas9_	Cas9_
T-24192-93.22	-1.28271	0.299752	0.821453	-.RQEDFYPFLKDNR(10)--KDWDPKK(6).-	Cas9_	Cas9_
T-13700-61.74	-1.2868	0.300236	0.821878	-.NSRERMKR(7)--ESILPKR(6).-	Cas9_	Cas9_
T-10338-51.07	-1.29062	0.30072	0.82227	-.QQLPEKYK(6)--KYPK(1).-	Cas9_	Cas9_
T-22643-87.69	-1.2929	0.300787	0.822501	-.GILQTVKVVDELVK(7)--KDWDPK(1).-	Cas9_	Cas9_
T-21322-83.42	-1.29378	0.300787	0.82259	-.MDGTEELLVKLNR(10)--VPSKK(4).-	Cas9_	Cas9_
T-26307-101.83	-1.29441	0.300787	0.822653	-.YDENDKLIR(6)--VPSKK(4).-	Cas9_	Cas9_
T-22746-88.05	-1.30018	0.301128	0.823226	-.SEQEIGKATAK(7)--FKVLGNTDR(2).-	Cas9_	Cas9_
T-20747-81.55	-1.30059	0.301128	0.823266	-.RNSDKLIAR(5)--MKNYWR(2).-	Cas9_	Cas9_
T-18115-73.76	-1.30248	0.301128	0.823451	-.KKDWDPK(2)--HRDKPIR(4).-	Cas9_	Cas9_
T-25212-97.04	-1.30665	0.301128	0.823855	-.GKSDNVPSEEVVK(2)--MTNFDKNLPNEK(6).-	Cas9_	Cas9_
T-14405-63.62-8	-1.30702	0.301128	0.82389	-.VMKQLKR(3)--DKPIR(2).-	Cas9_	Cas9_
T-12782-59.01	-1.31108	0.301607	0.824278	-.NPIDFLEAKGYK(9)--SKLVSDFR(2).-	Cas9_	Cas9_
T-22768-88.12	-1.31563	0.302086	0.824704	-.KSEETITPWNFEEVVDK(1)--SDKNRGK(3).-	Cas9_	Cas9_
T-10337-51.07	-1.32107	0.302358	0.825205	-.KLVDSTDKADLR(8)--VPSKK(4).-	Cas9_	Cas9_
T-13004-59.71	-1.32209	0.302358	0.825299	-.NSDKLIAR(4)--MKNYWR(2).-	Cas9_	Cas9_
T-19829-78.73	-1.32477	0.303581	0.825541	-.LVSDFRKDFQFYK(7)--MKNYWR(2).-	Cas9_	Cas9_
T-23317-89.90	-1.32512	0.303581	0.825572	-.SDKNRGKSDNVPSEEVVK(7)--EDLLRKQR(6).-	Cas9_	Cas9_
T-18692-75.45	-1.32531	0.303581	0.825589	-.LVSDFRKDFQFYKVR(13)--KHER(1).-	Cas9_	Cas9_
T-16375-68.97	-1.32558	0.303581	0.825614	-.KKLVDSTDK(2)--ERMKR(4).-	Cas9_	Cas9_
T-13451-61.00	-1.32789	0.303849	0.825821	-.HKPENIVIEMAR(2)--SDKNR(3).-	Cas9_	Cas9_
T-21605-84.31	-1.32953	0.303849	0.825966	-.HVAQILDSRMNTKYDENDK(13)--VEKGK(3).-	Cas9_	Cas9_
T-18187-73.96	-1.33046	0.303909	0.826048	-.DDSIDNKVLTRSDKNR(7)--DWDPKK(5).-	Cas9_	Cas9_
T-23951-92.22	-1.33344	0.303909	0.826309	-.KGILQTVK(1)--DWDPKK(5).-	Cas9_	Cas9_
T-16877-70.18	-1.33413	0.303909	0.82637	-.LKGSPEDNEQK(2)--GYKEVKK(6).-	Cas9_	Cas9_
T-18583-75.18	-1.33804	0.304855	0.826708	-.QEDFYPFLKDNR(9)--EKIEK(2).-	Cas9_	Cas9_
T-20709-81.44	-1.33845	0.304855	0.826743	-.ENQTTQKGQKNSR(7)--SDKNRGK(3).-	Cas9_	Cas9_
T-18018-73.46	-1.34614	0.306478	0.827393	-.DDSIDNKVLTRSDKNR(7)--DWDPKK(5).-	Cas9_	Cas9_
T-21849-85.09	-1.34626	0.306478	0.827403	-.LEESFLVEEDKKHER(12)--AGFIKRQLVETR(5).-	Cas9_	Cas9_
T-20332-80.19	-1.34742	0.30674	0.827499	-.KIECFDSVEISGVEDR(1)--EVKK(3).-	Cas9_	Cas9_
T-14866-64.89	-1.34959	0.30674	0.827678	-.MIAKSEQEIGK(4)--KHER(1).-	Cas9_	Cas9_
T-24971-96.20	-1.35699	0.307679	0.82828	-.AIVDLLFKTNRK(8)--KQYR(1).-	Cas9_	Cas9_
T-23169-89.44	-1.35765	0.307679	0.828332	-.KLVDSTDKADLR(8)--KFDNLTKAER(7).-	Cas9_	Cas9_
T-21828-85.04	-1.36297	0.308824	0.828753	-.AGFIKRQLVETR(5)--DKPIR(2).-	Cas9_	Cas9_
T-18855-75.92	-1.36537	0.31132	0.82894	-.YTRRKNR(5)--KDFQFYK(1).-	Cas9_	Cas9_
T-16476-69.24	-1.36855	0.31225	0.829186	-.GKSDNVPSEEVVKK(13)--KYPK(1).-	Cas9_	Cas9_
T-23121-89.26	-1.3708	0.31225	0.829358	-.LKGSPEDNEQK(2)--DKPIR(2).-	Cas9_	Cas9_
T-13149-60.08	-1.3723	0.312714	0.829472	-.TILDFLKSDGFANR(7)--KKDWDPK(2).-	Cas9_	Cas9_
T-14424-63.67	-1.37689	0.313177	0.829817	-.KMIAKSEQEIGKATAK(1)--SDKNR(3).-	Cas9_	Cas9_
T-14179-63.01	-1.37724	0.31364	0.829843	-.LKRTARR(2)--DKQSGK(2).-	Cas9_	Cas9_
T-16826-70.05	-1.38041	0.314102	0.830078	-.TYAHLFDDKVMK(9)--VLSAYNKHR(7).-	Cas9_	Cas9_
T-18814-75.79-2	-1.38225	0.314564	0.830212	-.KKDWDPKK(7)--VMKQLKR(6).-	Cas9_	Cas9_
T-14828-64.78	-1.38276	0.314813	0.830249	-.KMKNYWR(3)--GYKEVK(3).-	Cas9_	Cas9_
T-18317-74.32	-1.38311	0.314813	0.830276	-.YTRRKNR(5)--KDFQFYK(1).-	Cas9_	Cas9_
T-9100-46.33	-1.3843	0.31485	0.830362	-.KGILQTVK(1)--GAASMDKK(7).-	Cas9_	Cas9_
T-21488-83.95	-1.38479	0.31485	0.830397	-.RPLIETNGETGEIVWDKGRDFATVRK(17)--KPAFLSGEQK(1).-	Cas9_	Cas9_
T-15105-65.64	-1.38603	0.31485	0.830487	-.DDSIDNKVLTRSDKNR(7)--DWDPKK(5).-	Cas9_	Cas9_
T-14313-63.35	-1.39205	0.31665	0.830917	-.KKDWDPKK(7)--KMKNYWR(3).-	Cas9_	Cas9_
T-14050-62.69	-1.39566	0.317778	0.831171	-.LEESFLVEEDKK(11)--KMKNYWR(3).-	Cas9_	Cas9_
T-15473-66.69	-1.39849	0.318021	0.831368	-.MKRIEEGIK(2)--MKNYWR(2).-	Cas9_	Cas9_
T-19390-77.43	-1.3991	0.318021	0.831411	-.GAASMDKK(7)--ESILPKR(6).-	Cas9_	Cas9_
T-16935-70.32	-1.4027	0.318749	0.831658	-.NSDKLIARKK(9)--QLKRR(3).-	Cas9_	Cas9_
T-16706-69.75	-1.40523	0.318749	0.83183	-.GGLSELDKAGFIK(8)--KHER(1).-	Cas9_	Cas9_
T-9840-49.32	-1.40543	0.318749	0.831844	-.NSRERMKR(7)--KDFQFYK(1).-	Cas9_	Cas9_
T-19520-77.83	-1.40651	0.318749	0.831917	-.YDENDKLIR(6)--NSDKLIARK(4).-	Cas9_	Cas9_
T-22570-87.47	-1.40744	0.318749	0.83198	-.QQLPEKYK(6)--MKNYWR(2).-	Cas9_	Cas9_
T-22927-88.67	-1.40766	0.318749	0.831995	-.QEDFYPFLKDNR(9)--VEKGK(3).-	Cas9_	Cas9_
T-27679-108.34	-1.41037	0.319443	0.832176	-.LEESFLVEEDKK(11)--VKYVTEGMR(2).-	Cas9_	Cas9_
T-30643-123.61	-1.41621	0.319443	0.832563	-.LVSDFRKDFQFYKVR(13)--VITLKSKLVSDFRK(7).-	Cas9_	Cas9_
T-13577-61.39	-1.41707	0.319443	0.832619	-.RQEDFYPFLKDNREK(10)--ERMKR(4).-	Cas9_	Cas9_
T-12736-58.89	-1.42448	0.31947	0.8331	-.QLKEDYFK(3)--QLKR(3).-	Cas9_	Cas9_
T-18071-73.62	-1.42765	0.31947	0.833302	-.HKPENIVIEMAR(2)--LKGSPEDNEQK(2).-	Cas9_	Cas9_
T-9014-45.97	-1.42893	0.31947	0.833384	-.QLKEDYFKK(3)--KHER(1).-	Cas9_	Cas9_
T-18814-75.79	-1.43139	0.31971	0.83354	-.KKDWDPKK(2)--VMKQLKR(6).-	Cas9_	Cas9_
T-19983-79.26	-1.43141	0.31971	0.833541	-.VYDVRKMIAKSEQEIGK(10)--ENQTTQKGQK(7).-	Cas9_	Cas9_
T-19848-78.78	-1.43809	0.321272	0.833958	-.VYDVRKMIAKSEQEIGK(10)--ENQTTQKGQK(7).-	Cas9_	Cas9_
T-18206-74.01	-1.43869	0.321272	0.833995	-.GKSDNVPSEEVVKK(13)--KDWDPKK(6).-	Cas9_	Cas9_
T-22701-87.89	-1.44782	0.321721	0.834554	-.NSDKLIARK(4)--MKNYWR(2).-	Cas9_	Cas9_
T-22464-87.08	-1.45512	0.32283	0.834992	-.KIECFDSVEISGVEDR(1)--EVKK(3).-	Cas9_	Cas9_
T-22277-86.47	-1.45898	0.323938	0.835221	-.NRGKSDNVPSEEVVKK(15)--MNTKYDENDK(4).-	Cas9_	Cas9_
T-25739-99.28-2	-1.46798	0.325489	0.835748	-.QEDFYPFLKDNR(9)--KKLVDSTDK(2).-	Cas9_	Cas9_
T-16709-69.76-2	-1.46871	0.325489	0.835791	-.KDFQFYKVR(7)--DKPIR(2).-	Cas9_	Cas9_
T-21905-85.25	-1.4722	0.326021	0.835992	-.GAASMDKK(7)--QLKRRR(3).-	Cas9_	Cas9_
T-21431-83.79	-1.47453	0.326021	0.836127	-.DYSPYFKTTDELRDK(7)--KNHEEEMK(1).-	sp|K1C15_SHEEP|_	sp|K1C15_SHEEP|_
T-16271-68.73	-1.47711	0.326021	0.836275	-.QQLPEKYK(6)--DNREKIEK(5).-	Cas9_	Cas9_
T-20593-80.98	-1.48267	0.326021	0.836592	-.KKLVDSTDK(2)--AGFIKR(5).-	Cas9_	Cas9_
T-22076-85.86	-1.48287	0.326021	0.836604	-.ENQTTQKGQKNSR(7)--SDKNRGK(3).-	Cas9_	Cas9_
T-24267-93.52	-1.4832	0.326021	0.836622	-.YFDTTIDRKQYRSTK(9)--KYPK(1).-	Cas9_	Cas9_
T-14035-62.65-2	-1.48523	0.326021	0.836737	-.YDENDKLIR(6)--ESILPKR(6).-	Cas9_	Cas9_
T-21080-82.65	-1.49441	0.326021	0.837256	-.MLASAGELQKGNELALPSK(10)--MLASAGELQKGNELALPSK(10).-	Cas9_	Cas9_
T-24099-92.85	-1.49446	0.326021	0.837259	-.KRMLASAGELQK(1)--VYDVRKMIAK(6).-	Cas9_	Cas9_
T-12385-57.86	-1.49546	0.326021	0.837315	-.DFPAVPYSGWDFNDGKCK(16)--KWNGEK(1).-	sp|AMYS_HUMAN|_	sp|AMYS_HUMAN|_
T-12319-57.70	-1.49881	0.326021	0.837503	-.MDGTEELLVKLNR(10)--MKNYWR(2).-	Cas9_	Cas9_
T-19802-78.64	-1.50227	0.326021	0.837697	-.DDSIDNKVLTRSDK(7)--MKNYWR(2).-	Cas9_	Cas9_
T-27109-105.46	-1.5041	0.326021	0.8378	-.KIECFDSVEISGVEDR(1)--KHER(1).-	Cas9_	Cas9_
T-22846-88.40	-1.50593	0.326021	0.837902	-.YVTEGMRKPAFLSGEQKK(8)--QLKR(3).-	Cas9_	Cas9_
T-21462-83.88	-1.5087	0.326021	0.838056	-.KIECFDSVEISGVEDR(1)--EVKK(3).-	Cas9_	Cas9_
T-20561-80.86	-1.50954	0.326021	0.838104	-.GGLSELDKAGFIK(8)--VMKQLK(3).-	Cas9_	Cas9_
T-12354-57.78	-1.51077	0.326021	0.838172	-.KIECFDSVEISGVEDR(1)--ERMKR(4).-	Cas9_	Cas9_
T-20881-82.02	-1.5123	0.326021	0.838258	-.MNTKYDENDKLIR(4)--SDKNRGK(3).-	Cas9_	Cas9_
T-25739-99.28	-1.51713	0.326021	0.838527	-.QEDFYPFLKDNR(9)--KKLVDSTDK(1).-	Cas9_	Cas9_
T-25275-97.28	-1.52005	0.327123	0.83869	-.KDFQFYKVR(7)--KDWDPKK(1).-	Cas9_	Cas9_
T-20319-80.15	-1.52038	0.327123	0.838708	-.QEDFYPFLKDNR(9)--KDWDPKK(1).-	Cas9_	Cas9_
T-10955-53.36-2	-1.52241	0.327123	0.838822	-.SKKLKSVK(3)--GQKNSR(3).-	Cas9_	Cas9_
T-21661-84.47	-1.52298	0.327123	0.838853	-.KIECFDSVEISGVEDR(1)--EVKK(3).-	Cas9_	Cas9_
T-19915-79.02-2	-1.52576	0.32756	0.839008	-.LEESFLVEEDKKHER(12)--ERMKR(4).-	Cas9_	Cas9_
T-20097-79.57	-1.53012	0.327996	0.839251	-.KFKVLGNTDR(3)--SDKNRGK(3).-	Cas9_	Cas9_
T-13209-60.25	-1.53581	0.329302	0.839568	-.VLTRSDKNR(7)--VEKGK(3).-	Cas9_	Cas9_
T-16174-68.44	-1.53585	0.329302	0.83957	-.LKTYAHLFDDK(2)--ERMKR(4).-	Cas9_	Cas9_
T-14532-63.93	-1.53913	0.329302	0.839753	-.VVDELVKVMGR(7)--EVKK(3).-	Cas9_	Cas9_
T-16154-68.38	-1.54784	0.330176	0.840238	-.GKSDNVPSEEVVKK(13)--DNREKIEK(5).-	Cas9_	Cas9_
T-17056-70.65	-1.54976	0.330176	0.840345	-.KKDWDPKK(7)--GQKNSR(3).-	Cas9_	Cas9_
T-19266-77.03	-1.55017	0.330176	0.840368	-.NSDKLIAR(4)--KMKNYWR(3).-	Cas9_	Cas9_
T-12201-57.36	-1.55118	0.330176	0.840424	-.LVSDFRKDFQFYKVR(13)--GQKNSR(3).-	Cas9_	Cas9_
T-25130-96.77	-1.55282	0.330176	0.840516	-.AIVDLLFKTNRK(8)--KQYR(1).-	Cas9_	Cas9_
T-19915-79.02	-1.55895	0.330182	0.840859	-.LEESFLVEEDKKHER(11)--ERMKR(4).-	Cas9_	Cas9_
T-10955-53.36	-1.55916	0.330182	0.840871	-.SKKLKSVK(2)--GQKNSR(3).-	Cas9_	Cas9_
T-24477-94.31	-1.56148	0.330182	0.841001	-.SEDEMKASEDLK(6)--FDKFKHLK(5).-	sp|MYG_HUMAN|_	sp|MYG_HUMAN|_
T-17539-72.02	-1.57318	0.330831	0.841657	-.KYPKLESEFVYGDYK(1)--SDKNR(3).-	Cas9_	Cas9_
T-15993-68.00	-1.57615	0.330831	0.841824	-.MTNFDKNLPNEK(6)--GQKNSRER(3).-	Cas9_	Cas9_
T-20419-80.44	-1.57765	0.330831	0.841908	-.LPKYSLFELENGR(3)--GQKNSR(3).-	Cas9_	Cas9_
T-22769-88.12	-1.5844	0.330836	0.842288	-.SDNVPSEEVVKKMK(11)--MKNYWR(2).-	Cas9_	Cas9_
T-21893-85.21	-1.58463	0.330836	0.842301	-.MKRIEEGIK(2)--FKVLGNTDR(2).-	Cas9_	Cas9_
T-17767-72.76	-1.58481	0.330836	0.842312	-.LESEFVYGDYKVYDVR(11)--GYKEVK(3).-	Cas9_	Cas9_
T-10799-52.79-2	-1.58829	0.331053	0.842508	-.KKLVDSTDK(2)--KKDWDPK(1).-	Cas9_	Cas9_
T-25302-97.38	-1.58843	0.331053	0.842516	-.KNLIGALLFDSGETAEATR(1)--LVDSTDKADLR(7).-	Cas9_	Cas9_
T-15638-67.12	-1.60167	0.33234	0.843264	-.DDSIDNKVLTRSDKNR(7)--GQKNSR(3).-	Cas9_	Cas9_
T-11428-54.73	-1.60439	0.33234	0.843418	-.YSLFELENGRKR(11)--MKNYWR(2).-	Cas9_	Cas9_
T-21989-85.57	-1.60591	0.33234	0.843505	-.LKTYAHLFDDK(2)--KQYRSTK(1).-	Cas9_	Cas9_
T-16846-70.10	-1.61315	0.33234	0.843916	-.DNREKIEK(5)--EVKK(3).-	Cas9_	Cas9_
T-11973-56.66	-1.61979	0.33234	0.844293	-.KFKVLGNTDR(3)--AASMDKK(6).-	Cas9_	Cas9_
T-16217-68.59	-1.62022	0.33234	0.844317	-.KTEVQTGGFSK(1)--DNREKIEK(5).-	Cas9_	Cas9_
T-10799-52.79	-1.62149	0.33234	0.844389	-.KKLVDSTDK(2)--KDWDPKK(1).-	Cas9_	Cas9_
T-21130-82.80	-1.62503	0.33234	0.84459	-.MLASAGELQKGNELALPSK(10)--MLASAGELQKGNELALPSK(10).-	Cas9_	Cas9_
T-18694-75.45	-1.62657	0.33234	0.844679	-.VITLKSKLVSDFR(5)--KDWDPK(1).-	Cas9_	Cas9_
T-15617-67.07	-1.63165	0.332342	0.844967	-.LVDSTDKADLR(7)--GKSKKLK(5).-	Cas9_	Cas9_
T-17081-70.72	-1.6321	0.332342	0.844993	-.NRGKSDNVPSEEVVK(4)--EDYFKK(5).-	Cas9_	Cas9_
T-30596-123.48	-1.63217	0.332342	0.844997	-.FKHLKSEDEMKASEDLK(2)--FKHLKSEDEMK(5).-	sp|MYG_HUMAN|_	sp|MYG_HUMAN|_
T-12361-57.80-2	-1.64235	0.333191	0.845576	-.VLTRSDKNR(7)--KDWDPKK(1).-	Cas9_	Cas9_
T-18756-75.61	-1.64331	0.333191	0.84563	-.VLTRSDKNR(7)--KDFQFYK(1).-	Cas9_	Cas9_
T-24352-93.78	-1.64714	0.333614	0.845848	-.RQEDFYPFLKDNR(10)--KDWDPKK(6).-	Cas9_	Cas9_
T-21943-85.39	-1.65146	0.334671	0.846093	-.HYLDEIIEQISEFSKR(15)--ESILPKRNSDK(6).-	Cas9_	Cas9_
T-20959-82.29-3	-1.66417	0.334878	0.846812	-.EKIEKILTFR(5)--LKRTAR(2).-	Cas9_	Cas9_
T-18517-74.98	-1.66437	0.334878	0.846823	-.FDNLTKAER(6)--FDNLTKAER(6).-	Cas9_	Cas9_
T-18617-75.26	-1.66493	0.334878	0.846855	-.KQYRSTK(1)--KMKNYWR(3).-	Cas9_	Cas9_
T-15732-67.38	-1.66884	0.334878	0.847075	-.ENQTTQKGQKNSR(7)--DFQFYKVR(6).-	Cas9_	Cas9_
T-30596-123.48-2	-1.66892	0.334878	0.847079	-.FKHLKSEDEMKASEDLK(2)--FKHLKSEDEMK(2).-	sp|MYG_HUMAN|_	sp|MYG_HUMAN|_
T-30690-123.71	-1.67473	0.335087	0.847405	-.MIAKSEQEIGK(4)--NLPNEKVLPK(6).-	Cas9_	Cas9_
T-12582-58.47	-1.67746	0.335087	0.847557	-.LVSDFRKDFQFYK(7)--KQYR(1).-	Cas9_	Cas9_
T-16693-69.72	-1.68579	0.336769	0.84802	-.KVTVKQLKEDYFK(1)--EDYFKK(5).-	Cas9_	Cas9_
T-19083-76.52	-1.6949	0.338023	0.848521	-.KPAFLSGEQK(1)--KFDNLTK(1).-	Cas9_	Cas9_
T-12233-57.46	-1.69537	0.338023	0.848547	-.KLVDSTDK(1)--KDWDPKK(1).-	Cas9_	Cas9_
T-21145-82.85	-1.69882	0.338023	0.848735	-.MLASAGELQKGNELALPSK(10)--MLASAGELQKGNELALPSK(10).-	Cas9_	Cas9_
T-17652-72.40	-1.70681	0.33844	0.849167	-.VLTRSDKNR(7)--FKVLGNTDR(2).-	Cas9_	Cas9_
T-14156-62.96	-1.71419	0.339485	0.849561	-.NSRERMKR(7)--VPSKK(4).-	Cas9_	Cas9_
T-18163-73.89	-1.72179	0.340516	0.849962	-.NYWRQLLNAKLITQR(10)--DKPIR(2).-	Cas9_	Cas9_
T-18496-74.91	-1.72219	0.340516	0.849982	-.KIECFDSVEISGVEDR(1)--KYPK(1).-	Cas9_	Cas9_
T-30635-123.59	-1.72502	0.340516	0.85013	-.KGILQTVKVVDELVKVMGR(1)--LPKYSLFELENGRKR(14).-	Cas9_	Cas9_
T-20249-79.96	-1.72506	0.340516	0.850132	-.YDENDKLIREVK(6)--AASMDKK(6).-	Cas9_	Cas9_
T-18676-75.41	-1.72653	0.341557	0.850208	-.ENQTTQKGQKNSR(7)--KDWDPK(1).-	Cas9_	Cas9_
T-23093-89.16	-1.72811	0.34174	0.85029	-.KSEETITPWNFEEVVDK(1)--SDKNRGK(3).-	Cas9_	Cas9_
T-24811-95.60	-1.7298	0.34174	0.850377	-.QEDFYPFLKDNR(9)--KKLVDSTDK(2).-	Cas9_	Cas9_
T-15080-65.55	-1.73095	0.34174	0.850436	-.DDSIDNKVLTR(7)--IIKDK(3).-	Cas9_	Cas9_
T-24593-94.83	-1.73181	0.34174	0.85048	-.FNASLGTYHDLLKIIKDK(16)--VPSKK(4).-	Cas9_	Cas9_
T-25856-99.78	-1.73584	0.34174	0.850686	-.YDEHHQDLTLLKALVR(12)--DFQFYKVR(6).-	Cas9_	Cas9_
T-15578-66.98	-1.73961	0.342776	0.850878	-.DDSIDNKVLTR(7)--DDSIDNKVLTR(7).-	Cas9_	Cas9_
T-21261-83.21	-1.7451	0.343382	0.851153	-.LPKYSLFELENGRK(3)--GKSKK(4).-	Cas9_	Cas9_
T-14508-63.88	-1.7467	0.343382	0.851232	-.YKEIFFDQSK(2)--QLKRR(3).-	Cas9_	Cas9_
T-9986-49.89	-1.75096	0.343382	0.851442	-.KKLVDSTDK(2)--EDYFKK(5).-	Cas9_	Cas9_
T-15672-67.22	-1.7619	0.343792	0.851972	-.KYPKLESEFVYGDYK(4)--KHER(1).-	Cas9_	Cas9_
T-20959-82.29-4	-1.76246	0.344824	0.851999	-.EKIEKILTFR(2)--LKRTAR(2).-	Cas9_	Cas9_
T-24811-95.60-2	-1.76655	0.345017	0.852192	-.QEDFYPFLKDNR(9)--KKLVDSTDK(1).-	Cas9_	Cas9_
T-11562-55.22	-1.76699	0.345017	0.852213	-.ENQTTQKGQKNSR(10)--GYKEVKK(6).-	Cas9_	Cas9_
T-17955-73.29	-1.77163	0.345424	0.85243	-.VLGNTDRHSIKK(11)--SDKNR(3).-	Cas9_	Cas9_
T-25190-96.97	-1.77305	0.345616	0.852496	-.QITKHVAQILDSR(4)--QLKR(3).-	Cas9_	Cas9_
T-14890-64.96	-1.77445	0.345616	0.852561	-.DNREKIEK(5)--GYKEVK(3).-	Cas9_	Cas9_
T-7032-37.18	-1.77618	0.345808	0.85264	-.VLSEMREQYEAMAEKNR(15)--VLSEMREQYEAMAEKNR(15).-	sp|K1C15_SHEEP|_	sp|K1C15_SHEEP|_
T-17702-72.55	-1.77703	0.345808	0.852679	-.SDNVPSEEVVKKMK(12)--MKNYWR(2).-	Cas9_	Cas9_
T-21261-83.21-2	-1.78185	0.346198	0.852897	-.LPKYSLFELENGRK(3)--GKSKK(2).-	Cas9_	Cas9_
T-27515-107.53	-1.78542	0.347207	0.853057	-.FDNLTKAER(6)--KFDNLTK(1).-	Cas9_	Cas9_
T-15746-67.42	-1.79893	0.347611	0.853643	-.LPKYSLFELENGRK(3)--KDWDPKK(1).-	Cas9_	Cas9_
T-17601-72.23	-1.81314	0.348418	0.854227	-.LESEFVYGDYKVYDVR(11)--GYKEVK(3).-	Cas9_	Cas9_
T-20260-79.99	-1.81334	0.348418	0.854235	-.VLTRSDKNRGK(7)--KDFQFYKVR(7).-	Cas9_	Cas9_
T-15902-67.75	-1.82608	0.34981	0.854729	-.DDSIDNKVLTRSDKNR(7)--GQKNSR(3).-	Cas9_	Cas9_
T-16166-68.41	-1.83286	0.34981	0.854981	-.GKSDNVPSEEVVKK(2)--GYKEVKK(6).-	Cas9_	Cas9_
T-22784-88.17	-1.83641	0.34981	0.855109	-.KLVDSTDKADLR(8)--KFDNLTKAER(7).-	Cas9_	Cas9_
T-23008-88.92	-1.84472	0.34981	0.8554	-.LKGSPEDNEQKQLFVEQHK(2)--GQKNSR(3).-	Cas9_	Cas9_
T-14328-63.39	-1.84808	0.34981	0.855513	-.DFQFYKVR(6)--HRDKPIR(4).-	Cas9_	Cas9_
T-25555-98.45	-1.85608	0.35019	0.855775	-.GYKEVKKDLIIK(7)--KTEVQTGGFSK(1).-	Cas9_	Cas9_
T-18181-73.94	-1.85762	0.350569	0.855825	-.GKSDNVPSEEVVKK(13)--KDWDPKK(6).-	Cas9_	Cas9_
T-16606-69.53	-1.8708	0.351562	0.856225	-.KLVDSTDKADLR(1)--MKNYWR(2).-	Cas9_	Cas9_
T-12914-59.43	-1.88418	0.352973	0.856596	-.KKLVDSTDK(2)--VEKGKSK(3).-	Cas9_	Cas9_
T-16751-69.86	-1.88752	0.352973	0.856683	-.LKGSPEDNEQK(2)--TNRKVTVK(4).-	Cas9_	Cas9_
T-28981-115.02	-1.89299	0.353154	0.85682	-.LESEFVYGDYKVYDVR(11)--LSKSR(3).-	Cas9_	Cas9_
T-9158-46.57	-1.89521	0.353154	0.856874	-.MTNFDKNLPNEK(6)--KQYR(1).-	Cas9_	Cas9_
T-23637-91.13	-1.92178	0.353947	0.857436	-.SNFDLAEDAKLQLSK(10)--SNFDLAEDAKLQLSK(10).-	Cas9_	Cas9_
T-26399-102.22	-1.924	0.353947	0.857476	-.FDNLTKAER(6)--KFDNLTK(1).-	Cas9_	Cas9_
T-13218-60.27	-1.93156	0.354343	0.857603	-.VLSAYNKHR(7)--QLKRRR(3).-	Cas9_	Cas9_
T-26505-102.59	-1.93802	0.354521	0.857701	-.RQEDFYPFLKDNR(10)--YSLFELENGRKR(11).-	Cas9_	Cas9_
T-17078-70.71	-1.94537	0.354521	0.857801	-.KIECFDSVEISGVEDR(1)--VITLKSK(5).-	Cas9_	Cas9_
T-10352-51.12	-1.99989	0.35711	0.858128	-.GGLSELDKAGFIK(8)--RKNR(2).-	Cas9_	Cas9_
T-15483-66.72	-2.01605	0.35711	0.858128	-.KDFQFYKVR(7)--GAASMDKK(7).-	Cas9_	Cas9_
T-17115-70.79	-2.03275	0.357503	0.858128	-.DDSIDNKVLTRSDKNR(7)--GQKNSR(3).-	Cas9_	Cas9_
T-12462-58.09	-2.07772	0.360337	0.858128	-.QLKEDYFKK(3)--SKLVSDFR(2).-	Cas9_	Cas9_
T-19772-78.56	-2.07977	0.360578	0.858128	-.ERMKRIEEGIK(4)--KQYR(1).-	Cas9_	Cas9_
T-20812-81.77	-2.14145	0.360578	0.858128	-.LKTYAHLFDDK(2)--KQYR(1).-	Cas9_	Cas9_
T-6972-36.90	-2.19912	0.360578	0.858128	-.EIFFDQSKNGYAGYIDGGASQEEFYK(8)--GQKNSRERMK(3).-	Cas9_	Cas9_
T-22833-88.34	-2.21381	0.360578	0.858128	-.KLVDSTDKADLR(8)--KFDNLTKAER(1).-	Cas9_	Cas9_
T-15668-67.21	-2.21604	0.360578	0.858128	-.QEDFYPFLKDNR(9)--YTRRKNR(5).-	Cas9_	Cas9_
T-16718-69.78	-2.23888	0.360578	0.858128	-.DDSIDNKVLTRSDKNR(7)--GQKNSR(3).-	Cas9_	Cas9_
T-24500-94.41	-2.24557	0.360578	0.858128	-.MKNYWRQLLNAK(2)--YKEIFFDQSK(2).-	Cas9_	Cas9_
T-13718-61.80	-2.25381	0.360578	0.858128	-.QEDFYPFLKDNR(9)--YTRRKNR(5).-	Cas9_	Cas9_
T-10957-53.36	-2.30171	0.360578	0.858128	-.KPAFLSGEQK(1)--KDWDPKK(6).-	Cas9_	Cas9_
T-18417-74.64	-2.30258	0.360578	0.858128	-.FDNLTKAERGGLSELDK(6)--DWDPKK(5).-	Cas9_	Cas9_
T-11908-56.43	-2.32036	0.360966	0.858128	-.YKEIFFDQSK(2)--YKEIFFDQSK(2).-	Cas9_	Cas9_
T-9283-47.06-2	-2.52708	0.361134	0.858128	-.FKVLGNTDR(2)--KKDWDPKK(2).-	Cas9_	Cas9_
T-9283-47.06	-2.57623	0.361134	0.858128	-.FKVLGNTDR(2)--KKDWDPKK(1).-	Cas9_	Cas9_
