# Supplementary material for: A synthetic peptide library for benchmarking crosslinking-mass spectrometry search engines for proteins and protein complexes
Source: Nat Commun. 2020 Feb 6;11:742. doi: 10.1038/s41467-020-14608-2 (PMC7005041; doi:10.1038/s41467-020-14608-2)
Supplement: Supplementary file 3 — Supplementary Data 1 [file 41467_2020_14608_MOESM3_ESM.zip › CSVfiles/kojak_percolator_R3_uniqueCSM.csv]

PSMId	score	q-value	posterior_error_prob	peptide	proteinIds
T-23739-91.45	7.3164	0.00262762	1.57E-09	-.KNLIGALLFDSGETAEATR(1)--SDNVPSEEVVKK(11).-	Cas9_	Cas9_
T-25148-96.82	7.1983	0.00262762	2.15E-09	-.KNLIGALLFDSGETAEATR(1)--LVDSTDKADLR(7).-	Cas9_	Cas9_
T-23975-92.32	6.2093	0.00262762	2.95E-08	-.LESEFVYGDYKVYDVR(11)--VVDELVKVMGR(7).-	Cas9_	Cas9_
T-23255-89.73	5.34311	0.00262762	2.93E-07	-.KSEETITPWNFEEVVDK(1)--SKLVSDFR(2).-	Cas9_	Cas9_
T-14889-64.95	5.11452	0.00262762	5.37E-07	-.HKPENIVIEMAR(2)--FDNLTKAER(6).-	Cas9_	Cas9_
T-14623-64.18	4.74065	0.00262762	1.45E-06	-.MIAKSEQEIGK(4)--LVDSTDKADLR(7).-	Cas9_	Cas9_
T-26953-104.68	4.72477	0.00262762	1.51E-06	-.KIECFDSVEISGVEDR(1)--TILDFLKSDGFANR(7).-	Cas9_	Cas9_
T-14192-63.05	4.50058	0.00262762	2.73E-06	-.YDENDKLIR(6)--FDNLTKAER(6).-	Cas9_	Cas9_
T-23014-88.94	4.42079	0.00262762	3.38E-06	-.MLASAGELQKGNELALPSK(10)--LESEFVYGDYKVYDVR(11).-	Cas9_	Cas9_
T-19223-76.90	4.31858	0.00262762	4.43E-06	-.KIECFDSVEISGVEDR(1)--HKPENIVIEMAR(2).-	Cas9_	Cas9_
T-24312-93.63	4.28147	0.00262762	4.89E-06	-.KNLIGALLFDSGETAEATR(1)--AGFIKR(5).-	Cas9_	Cas9_
T-13881-62.24	4.07915	0.00262762	8.35E-06	-.HKPENIVIEMAR(2)--MIAKSEQEIGK(4).-	Cas9_	Cas9_
T-18739-75.56	3.99067	0.00262762	1.06E-05	-.TEVQTGGFSKESILPK(10)--KFDNLTK(1).-	Cas9_	Cas9_
T-24978-96.24	3.95616	0.00262762	1.16E-05	-.MDGTEELLVKLNR(10)--GGLSELDKAGFIK(8).-	Cas9_	Cas9_
T-16487-69.26	3.89078	0.00262762	1.38E-05	-.HKPENIVIEMAR(2)--YDENDKLIR(6).-	Cas9_	Cas9_
T-21884-85.19	3.88391	0.00262762	1.40E-05	-.KIECFDSVEISGVEDR(1)--KIECFDSVEISGVEDR(1).-	Cas9_	Cas9_
T-18284-74.22	3.81505	0.00262762	1.68E-05	-.KIECFDSVEISGVEDR(1)--FDNLTKAER(6).-	Cas9_	Cas9_
T-21991-85.57	3.63112	0.00262762	2.74E-05	-.MLASAGELQKGNELALPSK(10)--VVDELVKVMGR(7).-	Cas9_	Cas9_
T-20972-82.32	3.55787	0.00262762	3.33E-05	-.KSEETITPWNFEEVVDK(1)--QQLPEKYK(6).-	Cas9_	Cas9_
T-22824-88.31	3.53673	0.00262762	3.52E-05	-.KNLIGALLFDSGETAEATR(1)--GYKEVK(3).-	Cas9_	Cas9_
T-19239-76.95	3.51238	0.00262762	3.75E-05	-.GKSDNVPSEEVVK(2)--QEDFYPFLKDNR(9).-	Cas9_	Cas9_
T-19467-77.68	3.48416	0.00262762	4.04E-05	-.TEVQTGGFSKESILPK(10)--APLSASMIKR(9).-	Cas9_	Cas9_
T-16136-68.34	3.43741	0.00262762	4.58E-05	-.MTNFDKNLPNEK(6)--SKLVSDFR(2).-	Cas9_	Cas9_
T-18910-76.07	3.38873	0.00262762	5.21E-05	-.MDGTEELLVKLNR(10)--EKIEK(2).-	Cas9_	Cas9_
T-13120-60.02	3.3838	0.00262762	5.27E-05	-.SEQEIGKATAK(7)--LKTYAHLFDDK(2).-	Cas9_	Cas9_
T-18896-76.04	3.37762	0.00262762	5.36E-05	-.MLASAGELQKGNELALPSK(10)--KPAFLSGEQK(1).-	Cas9_	Cas9_
T-16409-69.06	3.33288	0.00262762	6.04E-05	-.DDSIDNKVLTR(7)--NSDKLIAR(4).-	Cas9_	Cas9_
T-16071-68.20	3.3187	0.00262762	6.27E-05	-.KLVDSTDK(1)--IEKILTFR(3).-	Cas9_	Cas9_
T-24281-93.56	3.31725	0.00262762	6.29E-05	-.TILDFLKSDGFANR(7)--MIAKSEQEIGK(4).-	Cas9_	Cas9_
T-26504-102.59	3.3134	0.00262762	6.36E-05	-.SNFDLAEDAKLQLSK(10)--SSFEKNPIDFLEAK(5).-	Cas9_	Cas9_
T-20549-80.83	3.31078	0.00262762	6.40E-05	-.SNFDLAEDAKLQLSK(10)--KLVDSTDK(1).-	Cas9_	Cas9_
T-24982-96.25	3.30795	0.00262762	6.45E-05	-.TILDFLKSDGFANR(7)--FDNLTKAER(6).-	Cas9_	Cas9_
T-22719-87.94	3.30388	0.00262762	6.52E-05	-.KIECFDSVEISGVEDR(1)--DFQFYKVR(6).-	Cas9_	Cas9_
T-12331-57.73	3.295	0.00262762	6.67E-05	-.SDNVPSEEVVKK(11)--LVDSTDKADLR(7).-	Cas9_	Cas9_
T-11021-53.54	3.22842	0.00262762	7.96E-05	-.SEQEIGKATAK(7)--FKVLGNTDR(2).-	Cas9_	Cas9_
T-6856-36.37	3.16023	0.00262762	9.54E-05	-.SDNVPSEEVVKK(11)--GQKNSR(3).-	Cas9_	Cas9_
T-15532-66.87	3.15994	0.00262762	9.55E-05	-.GKSDNVPSEEVVK(2)--LEESFLVEEDKK(11).-	Cas9_	Cas9_
T-19654-78.25	3.13792	0.00262762	0.000101189	-.VVDELVKVMGR(7)--KPAFLSGEQK(1).-	Cas9_	Cas9_
T-26290-101.76	3.12821	0.00262762	0.000103829	-.SSFEKNPIDFLEAK(5)--IEEGIKELGSQILK(6).-	Cas9_	Cas9_
T-14902-64.98	3.09293	0.00262762	0.000114004	-.SDNVPSEEVVKK(11)--KDFQFYK(1).-	Cas9_	Cas9_
T-21219-83.08	3.08226	0.00262762	0.000117273	-.TEVQTGGFSKESILPK(10)--FIKPILEK(3).-	Cas9_	Cas9_
T-14802-64.71	3.05461	0.00262762	0.00012619	-.VNTEITKAPLSASMIK(7)--KMIAK(1).-	Cas9_	Cas9_
T-26657-103.25	3.03936	0.00262762	0.000131394	-.MDGTEELLVKLNR(10)--MDGTEELLVKLNR(10).-	Cas9_	Cas9_
T-23293-89.84	3.03308	0.00262762	0.000133596	-.GGLSELDKAGFIK(8)--GGLSELDKAGFIK(8).-	Cas9_	Cas9_
T-22095-85.92	3.01442	0.00262762	0.000140369	-.NPIDFLEAKGYK(9)--APLSASMIKR(9).-	Cas9_	Cas9_
T-23149-89.35	2.98582	0.00262762	0.000151423	-.MDGTEELLVKLNR(10)--QLKEDYFK(3).-	Cas9_	Cas9_
T-17456-71.77	2.97296	0.00262762	0.000156671	-.KIECFDSVEISGVEDR(1)--MIAKSEQEIGK(4).-	Cas9_	Cas9_
T-8182-42.32	2.95798	0.00262762	0.000163017	-.GKSDNVPSEEVVK(2)--VPSKK(4).-	Cas9_	Cas9_
T-15802-67.54	2.94174	0.00262762	0.000170186	-.GGLSELDKAGFIK(8)--EKIEK(2).-	Cas9_	Cas9_
T-21627-84.38	2.94033	0.00262762	0.000170823	-.GGLSELDKAGFIK(8)--QLLNAKLITQR(6).-	Cas9_	Cas9_
T-12156-57.21	2.94012	0.00262762	0.000170917	-.NSDKLIAR(4)--KGILQTVK(1).-	Cas9_	Cas9_
T-21879-85.18	2.93447	0.00262762	0.000173496	-.SVKELLGITIMER(3)--DKQSGK(2).-	Cas9_	Cas9_
T-21045-82.56	2.87307	0.00262762	0.000204153	-.MLASAGELQKGNELALPSK(10)--MLASAGELQKGNELALPSK(10).-	Cas9_	Cas9_
T-21549-84.12	2.85711	0.00262762	0.00021297	-.LESEFVYGDYKVYDVR(11)--KPAFLSGEQK(1).-	Cas9_	Cas9_
T-16126-68.32	2.85625	0.00262762	0.000213458	-.YDENDKLIR(6)--YDENDKLIR(6).-	Cas9_	Cas9_
T-16133-68.33	2.85238	0.00262762	0.000215656	-.SEQEIGKATAK(7)--DLIIKLPK(5).-	Cas9_	Cas9_
T-15403-66.51	2.85233	0.00262762	0.000215688	-.KDFQFYK(1)--AGFIKR(5).-	Cas9_	Cas9_
T-12412-57.94	2.84891	0.00262762	0.000217649	-.TYAHLFDDKVMK(9)--DKQSGK(2).-	Cas9_	Cas9_
T-15170-65.82	2.84747	0.00262762	0.000218485	-.VNTEITKAPLSASMIK(7)--SEQEIGKATAK(7).-	Cas9_	Cas9_
T-27152-105.68	2.80877	0.00262762	0.000242082	-.SSFEKNPIDFLEAK(5)--SSFEKNPIDFLEAK(5).-	Cas9_	Cas9_
T-21106-82.74	2.73795	0.00262762	0.000292051	-.LPKYSLFELENGR(3)--KFDNLTK(1).-	Cas9_	Cas9_
T-22164-86.11	2.71715	0.00262762	0.000308603	-.TEVQTGGFSKESILPK(10)--TEVQTGGFSKESILPK(10).-	Cas9_	Cas9_
T-20898-82.08	2.71591	0.00262762	0.000309615	-.GGLSELDKAGFIK(8)--QLKEDYFK(3).-	Cas9_	Cas9_
T-15625-67.09	2.71545	0.00262762	0.00031	-.LENLIAQLPGEKK(12)--LKGSPEDNEQK(2).-	Cas9_	Cas9_
T-12843-59.20	2.70901	0.00262762	0.000315332	-.NSDKLIAR(4)--MKNYWR(2).-	Cas9_	Cas9_
T-17595-72.22	2.70414	0.00262762	0.000319432	-.MIAKSEQEIGK(4)--DFQFYKVR(6).-	Cas9_	Cas9_
T-25084-96.64	2.67673	0.00262762	0.000343497	-.SSFEKNPIDFLEAK(5)--IEKILTFR(3).-	Cas9_	Cas9_
T-13376-60.77	2.58706	0.00262762	0.000435621	-.SKLVSDFR(2)--QQLPEKYK(6).-	Cas9_	Cas9_
T-13423-60.92	2.56752	0.00262762	0.000458778	-.KLINGIR(1)--KFDNLTK(1).-	Cas9_	Cas9_
T-13069-59.87	2.56686	0.00262762	0.000459575	-.MTNFDKNLPNEK(6)--QQLPEKYK(6).-	Cas9_	Cas9_
T-17896-73.13	2.53301	0.00262762	0.000502706	-.NPIDFLEAKGYK(9)--SDKNR(3).-	Cas9_	Cas9_
T-11758-55.87	2.53251	0.00262762	0.000503365	-.GKSDNVPSEEVVK(2)--VKYVTEGMR(2).-	Cas9_	Cas9_
T-18718-75.50	2.5272	0.00262762	0.000510506	-.FDNLTKAER(6)--DFQFYKVR(6).-	Cas9_	Cas9_
T-17425-71.70	2.51122	0.00262762	0.000532584	-.DDSIDNKVLTR(7)--MKNYWR(2).-	Cas9_	Cas9_
T-14422-63.67	2.49077	0.00262762	0.000562235	-.LVDSTDKADLR(7)--LVDSTDKADLR(7).-	Cas9_	Cas9_
T-8747-44.78	2.47594	0.00262762	0.000584769	-.KGILQTVK(1)--LSKSR(3).-	Cas9_	Cas9_
T-14882-64.94	2.446	0.00262762	0.000633053	-.APLSASMIKR(9)--KFDNLTK(1).-	Cas9_	Cas9_
T-18824-75.81	2.42377	0.00262762	0.000671452	-.TEVQTGGFSKESILPK(10)--KLINGIR(1).-	Cas9_	Cas9_
T-9652-48.68	2.42122	0.00262762	0.000676001	-.KDFQFYK(1)--GQKNSR(3).-	Cas9_	Cas9_
T-26137-101.13	2.38787	0.00262762	0.000738454	-.TILDFLKSDGFANR(7)--YDENDKLIR(6).-	Cas9_	Cas9_
T-13111-59.99	2.37556	0.00262762	0.000762942	-.LVDSTDKADLR(7)--AGFIKR(5).-	Cas9_	Cas9_
T-23065-89.09	2.35875	0.00262762	0.000797673	-.VVDELVKVMGR(7)--VVDELVKVMGR(7).-	Cas9_	Cas9_
T-17208-71.03	2.34811	0.00262762	0.000820494	-.TYAHLFDDKVMK(9)--NLPNEKVLPK(6).-	Cas9_	Cas9_
T-10217-50.70	2.34174	0.00262762	0.000834464	-.SEQEIGKATAK(7)--ESILPKR(6).-	Cas9_	Cas9_
T-20143-79.69	2.32208	0.00262762	0.00087906	-.LVDSTDKADLR(7)--DDSIDNKVLTR(7).-	Cas9_	Cas9_
T-21290-83.29	2.30545	0.00262762	0.00091867	-.SSFEKNPIDFLEAK(5)--KLVDSTDK(1).-	Cas9_	Cas9_
T-17283-71.25	2.27984	0.00262762	0.000983145	-.YPKLESEFVYGDYK(3)--LKGSPEDNEQK(2).-	Cas9_	Cas9_
T-21344-83.50	2.27656	0.00262762	0.000991736	-.MDGTEELLVKLNR(10)--VITLKSK(5).-	Cas9_	Cas9_
T-15458-66.64	2.26563	0.00262762	0.00102087	-.QITKHVAQILDSR(4)--MTNFDKNLPNEK(6).-	Cas9_	Cas9_
T-10961-53.37	2.24544	0.00262762	0.00107695	-.SDNVPSEEVVKK(11)--AGFIKR(5).-	Cas9_	Cas9_
T-23744-91.46	2.22288	0.00262762	0.00114329	-.MDGTEELLVKLNR(10)--QLLNAKLITQR(6).-	Cas9_	Cas9_
T-18511-74.97	2.2133	0.00262762	0.00117266	-.MDGTEELLVKLNR(10)--KVTVK(1).-	Cas9_	Cas9_
T-13391-60.81	2.20552	0.00262762	0.00119707	-.NSDKLIAR(4)--KDLIIK(1).-	Cas9_	Cas9_
T-20184-79.81	2.19903	0.00262762	0.00121782	-.QEDFYPFLKDNR(9)--VKYVTEGMR(2).-	Cas9_	Cas9_
T-19721-78.42	2.17721	0.00262762	0.00129029	-.HKPENIVIEMAR(2)--DFQFYKVR(6).-	Cas9_	Cas9_
T-11840-56.19	2.16409	0.00262762	0.00133591	-.MIAKSEQEIGK(4)--FDNLTKAER(6).-	Cas9_	Cas9_
T-14166-62.98	2.15673	0.00262762	0.00136222	-.QITKHVAQILDSR(4)--KDWDPK(1).-	Cas9_	Cas9_
T-15573-66.96	2.15139	0.00262762	0.00138163	-.GGLSELDKAGFIK(8)--KVTVK(1).-	Cas9_	Cas9_
T-14022-62.61	2.14058	0.00262762	0.00142174	-.TEVQTGGFSKESILPK(10)--SDKNR(3).-	Cas9_	Cas9_
T-21760-84.82	2.12099	0.00262762	0.00149747	-.KSEETITPWNFEEVVDK(1)--QITKHVAQILDSR(4).-	Cas9_	Cas9_
T-16758-69.87	2.11947	0.00262762	0.00150351	-.DDSIDNKVLTR(7)--KGILQTVK(1).-	Cas9_	Cas9_
T-17022-70.55	2.04093	0.00262762	0.00185113	-.FIKPILEK(3)--KFDNLTK(1).-	Cas9_	Cas9_
T-14368-63.52	2.02563	0.00262762	0.00192764	-.KGILQTVK(1)--KDLIIK(1).-	Cas9_	Cas9_
T-14267-63.23	2.00654	0.00262762	0.0020276	-.FKVLGNTDR(2)--ESILPKR(6).-	Cas9_	Cas9_
T-19682-78.31	2.00495	0.00262762	0.00203616	-.DDSIDNKVLTR(7)--DDSIDNKVLTR(7).-	Cas9_	Cas9_
T-16286-68.77	2.00004	0.00262762	0.0020628	-.LKTYAHLFDDK(2)--ESILPKR(6).-	Cas9_	Cas9_
T-20604-81.02	1.97549	0.00262762	0.00220131	-.YDENDKLIR(6)--DFQFYKVR(6).-	Cas9_	Cas9_
T-16810-70.00	1.96986	0.00262762	0.00223436	-.LVDSTDKADLR(7)--KDFQFYK(1).-	Cas9_	Cas9_
T-13541-61.29	1.96521	0.00262762	0.00226206	-.MIAKSEQEIGK(4)--YDENDKLIR(6).-	Cas9_	Cas9_
T-18321-74.33	1.96346	0.00262762	0.00227254	-.YDEHHQDLTLLKALVR(12)--SEQEIGKATAK(7).-	Cas9_	Cas9_
T-8098-41.95	1.95196	0.00262762	0.0023428	-.LVDSTDKADLR(7)--GQKNSR(3).-	Cas9_	Cas9_
T-22695-87.88	1.94134	0.00262762	0.00240962	-.KSEETITPWNFEEVVDK(1)--MTNFDKNLPNEK(6).-	Cas9_	Cas9_
T-14217-63.10	1.93307	0.00262762	0.00246297	-.DDSIDNKVLTR(7)--DKPIR(2).-	Cas9_	Cas9_
T-9496-47.97	1.90089	0.00262762	0.00268192	-.SDNVPSEEVVKK(11)--GYKEVK(3).-	Cas9_	Cas9_
T-17945-73.27	1.86822	0.00262762	0.00292419	-.VNTEITKAPLSASMIK(7)--ESILPKR(6).-	Cas9_	Cas9_
T-19563-77.96	1.84249	0.00262762	0.00313017	-.DLIIKLPK(5)--ESILPKR(6).-	Cas9_	Cas9_
T-11817-56.10	1.83277	0.00262762	0.00321172	-.GKSDNVPSEEVVK(2)--EDYFKK(5).-	Cas9_	Cas9_
T-21388-83.65	1.82677	0.00262762	0.0032631	-.KNLIGALLFDSGETAEATR(1)--GQKNSR(3).-	Cas9_	Cas9_
T-14417-63.66	1.82632	0.00262762	0.00326698	-.SKLVSDFR(2)--KDWDPK(1).-	Cas9_	Cas9_
T-11912-56.44	1.8055	0.00262762	0.00345205	-.DDSIDNKVLTR(7)--LSKSR(3).-	Cas9_	Cas9_
T-10165-50.50	1.80499	0.00262762	0.00345673	-.LKGSPEDNEQK(2)--DWDPKK(5).-	Cas9_	Cas9_
T-13011-59.74	1.78347	0.00262762	0.00365916	-.QITKHVAQILDSR(4)--QQLPEKYK(6).-	Cas9_	Cas9_
T-14257-63.21	1.78192	0.00262762	0.00367423	-.MTNFDKNLPNEK(6)--KDWDPK(1).-	Cas9_	Cas9_
T-20218-79.88	1.76816	0.00262762	0.00381046	-.LEESFLVEEDKK(11)--VEKGK(3).-	Cas9_	Cas9_
T-21392-83.66	1.76165	0.00262762	0.00387663	-.LENLIAQLPGEKK(12)--VPSKK(4).-	Cas9_	Cas9_
T-18774-75.66	1.7581	0.00262762	0.00391318	-.QLLNAKLITQR(6)--QLKEDYFK(3).-	Cas9_	Cas9_
T-8115-42.02	1.74722	0.00262762	0.00402737	-.NSDKLIAR(4)--LSKSR(3).-	Cas9_	Cas9_
T-20786-81.67	1.74392	0.00262762	0.00406269	-.QEDFYPFLKDNR(9)--EDYFKK(5).-	Cas9_	Cas9_
T-17347-71.44	1.71757	0.00262762	0.0043559	-.YPKLESEFVYGDYK(3)--IIKDK(3).-	Cas9_	Cas9_
T-21249-83.17	1.71745	0.00262762	0.00435726	-.YDEHHQDLTLLKALVR(12)--FKVLGNTDR(2).-	Cas9_	Cas9_
T-10731-52.55	1.70724	0.00262762	0.00447649	-.LVDSTDKADLR(7)--GYKEVK(3).-	Cas9_	Cas9_
T-10969-53.40	1.68142	0.00262762	0.00479279	-.GKSDNVPSEEVVK(2)--GKSDNVPSEEVVK(2).-	Cas9_	Cas9_
T-13009-59.73	1.65974	0.00262762	0.00507546	-.KDFQFYK(1)--GYKEVK(3).-	Cas9_	Cas9_
T-10689-52.39	1.64017	0.00262762	0.00534491	-.GKSDNVPSEEVVK(2)--VTVKQLK(4).-	Cas9_	Cas9_
T-23863-91.88	1.62811	0.00262762	0.00551793	-.RMLASAGELQKGNELALPSK(11)--ENQTTQKGQKNSRER(10).-	Cas9_	Cas9_
T-23546-90.76	1.62203	0.00262762	0.00560735	-.SVKELLGITIMER(3)--NLPNEKVLPK(6).-	Cas9_	Cas9_
T-9783-49.13	1.61767	0.00262762	0.00567226	-.NSDKLIAR(4)--DKPIR(2).-	Cas9_	Cas9_
T-10930-53.29	1.59981	0.00262762	0.00594627	-.QLKEDYFK(3)--EKIEK(2).-	Cas9_	Cas9_
T-16248-68.67	1.59658	0.00262762	0.00599726	-.SKLVSDFR(2)--SKLVSDFR(2).-	Cas9_	Cas9_
T-10935-53.30	1.56703	0.00262762	0.00648403	-.QLKEDYFK(3)--KVTVK(1).-	Cas9_	Cas9_
T-15838-67.61	1.56571	0.00262762	0.00650665	-.MTNFDKNLPNEK(6)--MTNFDKNLPNEK(6).-	Cas9_	Cas9_
T-10781-52.73	1.55925	0.00262762	0.0066186	-.KGILQTVK(1)--DKPIR(2).-	Cas9_	Cas9_
T-10996-53.47	1.51685	0.00262762	0.00740245	-.SDNVPSEEVVKK(11)--NSDKLIAR(4).-	Cas9_	Cas9_
T-6624-35.26	1.49196	0.00262762	0.0079049	-.LKGSPEDNEQK(2)--IIKDK(3).-	Cas9_	Cas9_
T-18570-75.15	1.48771	0.00262762	0.00799408	-.SSFEKNPIDFLEAK(5)--VLSAYNKHR(7).-	Cas9_	Cas9_
T-22005-85.63	1.47699	0.00262762	0.00822332	-.NPIDFLEAKGYK(9)--KFDNLTK(1).-	Cas9_	Cas9_
T-17821-72.94	1.475	0.00262762	0.00826671	-.APLSASMIKR(9)--FIKPILEK(3).-	Cas9_	Cas9_
T-5794-30.99	1.47134	0.00262762	0.00834685	-.GQKNSR(3)--AGFIKR(5).-	Cas9_	Cas9_
T-7374-38.89	1.45559	0.00262762	0.00870084	-.SEQEIGKATAK(7)--KMIAK(1).-	Cas9_	Cas9_
T-7877-41.07	1.40091	0.00262762	0.0100496	-.VLSAYNKHR(7)--KLVDSTDK(1).-	Cas9_	Cas9_
T-13555-61.32	1.393	0.00262762	0.0102613	-.KGILQTVK(1)--MKNYWR(2).-	Cas9_	Cas9_
T-15562-66.94	1.36652	0.00262762	0.0110025	-.QITKHVAQILDSR(4)--SKLVSDFR(2).-	Cas9_	Cas9_
T-14204-63.07	1.32641	0.00262762	0.0122272	-.RNSDKLIAR(5)--NSDKLIAR(4).-	Cas9_	Cas9_
T-15727-67.38	1.32215	0.00262762	0.0123651	-.LENLIAQLPGEKK(12)--IIKDK(3).-	Cas9_	Cas9_
T-8272-42.74	1.3116	0.00262762	0.0127131	-.KFDNLTK(1)--SDKNR(3).-	Cas9_	Cas9_
T-17332-71.39	1.27612	0.00262762	0.0139556	-.LPKYSLFELENGR(3)--SDKNR(3).-	Cas9_	Cas9_
T-12799-59.07	1.27329	0.00262762	0.01406	-.FDNLTKAER(6)--FDNLTKAER(6).-	Cas9_	Cas9_
T-15335-66.33	1.26995	0.00262762	0.0141836	-.LENLIAQLPGEKK(12)--LKSVK(2).-	Cas9_	Cas9_
T-16884-70.19	1.2693	0.00262762	0.0142081	-.YPKLESEFVYGDYK(3)--LKSVK(2).-	Cas9_	Cas9_
T-22309-86.60	1.221	0.00262762	0.0161292	-.QSGKTILDFLK(4)--NLPNEKVLPK(6).-	Cas9_	Cas9_
T-17095-70.75	1.2098	0.00262762	0.0166099	-.LKTYAHLFDDK(2)--FKVLGNTDR(2).-	Cas9_	Cas9_
T-10231-50.74	1.20652	0.00262762	0.0167533	-.SDNVPSEEVVKK(11)--VMKQLK(3).-	Cas9_	Cas9_
T-21625-84.38	1.20652	0.00262762	0.0167535	-.AERGGLSELDKAGFIK(11)--KVTVKQLK(5).-	Cas9_	Cas9_
T-22436-87.01	1.19439	0.00262762	0.017295	-.KSEETITPWNFEEVVDK(1)--KDWDPK(1).-	Cas9_	Cas9_
T-6521-34.74	1.17445	0.00262762	0.0182226	-.LKGSPEDNEQK(2)--LKSVK(2).-	Cas9_	Cas9_
T-8933-45.62	1.17118	0.00262762	0.0183794	-.GYKEVK(3)--AGFIKR(5).-	Cas9_	Cas9_
T-12078-57.00	1.16735	0.00262762	0.018565	-.LEESFLVEEDKK(11)--VPSKK(4).-	Cas9_	Cas9_
T-11961-56.62	1.12889	0.00262762	0.0205315	-.KDLIIK(1)--DKPIR(2).-	Cas9_	Cas9_
T-12418-57.95	1.12402	0.00262762	0.0207946	-.QLLNAKLITQR(6)--KVTVK(1).-	Cas9_	Cas9_
T-14894-64.97	1.11103	0.00262762	0.0215129	-.FKVLGNTDR(2)--FKVLGNTDR(2).-	Cas9_	Cas9_
T-20015-79.35	1.07531	0.00262762	0.0236173	-.IEEGIKELGSQILK(6)--KLVDSTDK(1).-	Cas9_	Cas9_
T-22961-88.79	1.07337	0.00262762	0.0237371	-.QEDFYPFLKDNR(9)--LEESFLVEEDKK(11).-	Cas9_	Cas9_
T-11075-53.68	1.05809	0.00262762	0.0247028	-.GKSDNVPSEEVVK(2)--VEKGK(3).-	Cas9_	Cas9_
T-19835-78.75	1.05207	0.00262762	0.0250938	-.QSGKTILDFLK(4)--DKQSGK(2).-	Cas9_	Cas9_
T-20036-79.40	1.04792	0.00262762	0.0253666	-.RIEEGIKELGSQILK(7)--AASMDKK(6).-	Cas9_	Cas9_
T-11625-55.43	1.03914	0.00262762	0.0259541	-.LVDSTDKADLR(7)--VMKQLK(3).-	Cas9_	Cas9_
T-16073-68.20	1.03898	0.00262762	0.0259649	-.LVDSTDKADLR(7)--AASMDKK(6).-	Cas9_	Cas9_
T-8492-43.71	1.03717	0.00262762	0.0260876	-.VKYVTEGMR(2)--VPSKK(4).-	Cas9_	Cas9_
T-12285-57.60	1.01518	0.00262762	0.0276254	-.VKYVTEGMR(2)--VKYVTEGMR(2).-	Cas9_	Cas9_
T-11240-54.15	0.994904	0.00262762	0.0291218	-.QQLPEKYK(6)--KDWDPK(1).-	Cas9_	Cas9_
T-15100-65.62	0.956012	0.00262762	0.0322178	-.MKNYWR(2)--KDLIIK(1).-	Cas9_	Cas9_
T-16095-68.26	0.954247	0.00262762	0.0323657	-.QEDFYPFLKDNR(9)--VPSKK(4).-	Cas9_	Cas9_
T-11069-53.67	0.913681	0.00262762	0.0359532	-.SDNVPSEEVVKK(11)--SDNVPSEEVVKK(11).-	Cas9_	Cas9_
T-18238-74.11	0.913667	0.00262762	0.0359545	-.SNFDLAEDAKLQLSK(10)--VLSAYNKHR(7).-	Cas9_	Cas9_
T-19889-78.93	0.913082	0.00262762	0.0360089	-.LENLIAQLPGEKK(12)--KDWDPK(1).-	Cas9_	Cas9_
T-4563-24.56	0.866332	0.00262762	0.0406319	-.GYKEVK(3)--GQKNSR(3).-	Cas9_	Cas9_
T-24044-92.60	0.80674	0.00262762	0.0473653	-.NPIDFLEAKGYK(9)--FIKPILEK(3).-	Cas9_	Cas9_
T-10686-52.38	0.795314	0.00262762	0.0487743	-.RNSDKLIAR(5)--LSKSR(3).-	Cas9_	Cas9_
T-9907-49.58	0.793532	0.00262762	0.0489976	-.APLSASMIKR(9)--SDKNR(3).-	Cas9_	Cas9_
T-10761-52.67	0.792307	0.00262762	0.0491518	-.AGFIKR(5)--AGFIKR(5).-	Cas9_	Cas9_
T-11295-54.30	0.788031	0.00262762	0.0496933	-.VKYVTEGMR(2)--VTVKQLK(4).-	Cas9_	Cas9_
T-10223-50.71	0.76491	0.00262762	0.052723	-.FKVLGNTDR(2)--KMIAK(1).-	Cas9_	Cas9_
T-16844-70.10	0.76456	0.00262762	0.0527702	-.LEESFLVEEDKK(11)--VKYVTEGMR(2).-	Cas9_	Cas9_
T-13362-60.72	0.741022	0.00262762	0.0560395	-.SDKNRGKSDNVPSEEVVK(7)--KDWDPK(1).-	Cas9_	Cas9_
T-11629-55.45	0.732271	0.00262762	0.0573037	-.SDKNRGKSDNVPSEEVVK(3)--DWDPKK(5).-	Cas9_	Cas9_
T-22781-88.16	0.723084	0.00262762	0.0586605	-.SKLVSDFR(2)--NSRERMKR(7).-	Cas9_	Cas9_
T-2901-15.60	0.717193	0.00262762	0.0595466	-.DKQSGK(2)--HSIKK(4).-	Cas9_	Cas9_
T-10226-50.72	0.713694	0.00262762	0.0600789	-.NRGKSDNVPSEEVVK(4)--EDYFKK(5).-	Cas9_	Cas9_
T-12653-58.67	0.713325	0.00262762	0.0601353	-.LKTYAHLFDDK(2)--LSKSR(3).-	Cas9_	Cas9_
T-11066-53.66	0.709514	0.00262762	0.0607208	-.FIKPILEK(3)--SDKNR(3).-	Cas9_	Cas9_
T-5154-27.68	0.68376	0.00262762	0.0648226	-.KVTVK(1)--EKIEK(2).-	Cas9_	Cas9_
T-22987-88.87	0.683731	0.00262762	0.0648274	-.TYAHLFDDKVMK(9)--QEDFYPFLKDNR(9).-	Cas9_	Cas9_
T-18944-76.14	0.681829	0.00262762	0.0651406	-.GGLSELDKAGFIK(8)--VITLKSK(5).-	Cas9_	Cas9_
T-15793-67.51	0.665181	0.00262762	0.067944	-.SEQEIGKATAK(7)--NSDKLIAR(4).-	Cas9_	Cas9_
T-7841-40.91	0.66029	0.00262762	0.0687891	-.KLINGIR(1)--SDKNR(3).-	Cas9_	Cas9_
T-12823-59.14	0.65834	0.00262762	0.0691288	-.QLLNAKLITQR(6)--EKIEK(2).-	Cas9_	Cas9_
T-15630-67.10	0.645133	0.00262762	0.0714718	-.APLSASMIKR(9)--APLSASMIKR(9).-	Cas9_	Cas9_
T-12723-58.85	0.621091	0.00262762	0.0759308	-.VKYVTEGMR(2)--EDYFKK(5).-	Cas9_	Cas9_
T-9588-48.41	0.600809	0.00262762	0.0798945	-.ESILPKR(6)--KMIAK(1).-	Cas9_	Cas9_
T-14290-63.30	0.58397	0.00262762	0.0833319	-.YDENDKLIR(6)--VKYVTEGMR(2).-	Cas9_	Cas9_
T-7708-40.41	0.581418	0.00262762	0.0838648	-.SEQEIGKATAK(7)--QQLPEKYK(6).-	Cas9_	Cas9_
T-13301-60.53	0.578259	0.00262762	0.0845288	-.NSDKLIARKK(9)--QLKRR(3).-	Cas9_	Cas9_
T-8162-42.23	0.577239	0.00262762	0.0847443	-.VITLKSK(5)--EKIEK(2).-	Cas9_	Cas9_
T-10535-51.81	0.576602	0.00262762	0.0848789	-.QQLPEKYK(6)--QQLPEKYK(6).-	Cas9_	Cas9_
T-20235-79.93	0.574083	0.00262762	0.0854141	-.LEESFLVEEDKK(11)--LEESFLVEEDKK(11).-	Cas9_	Cas9_
T-15276-66.16	0.573228	0.00262762	0.0855964	-.KPAFLSGEQK(1)--KPAFLSGEQK(1).-	Cas9_	Cas9_
T-9272-47.03	0.564139	0.00262762	0.087557	-.SDNVPSEEVVKKMK(11)--EVKK(3).-	Cas9_	Cas9_
T-8124-42.06	0.56373	0.00262762	0.0876462	-.VITLKSK(5)--KVTVK(1).-	Cas9_	Cas9_
T-6495-34.61	0.560247	0.00262762	0.0884092	-.LSKSR(3)--DKPIR(2).-	Cas9_	Cas9_
T-9273-47.03	0.558973	0.00262762	0.0886899	-.MKNYWR(2)--LSKSR(3).-	Cas9_	Cas9_
T-18281-74.21	0.538617	0.00262762	0.093287	-.ENQTTQKGQK(7)--KGILQTVK(1).-	Cas9_	Cas9_
T-12318-57.70-2	0.533055	0.00262762	0.094581	-.LVDSTDKADLR(7)--NSDKLIAR(4).-	Cas9_	Cas9_
T-13336-60.64	0.527592	0.00262762	0.0958679	-.KFDNLTK(1)--KFDNLTK(1).-	Cas9_	Cas9_
T-13833-62.12	0.523099	0.00262762	0.0969382	-.RNSDKLIAR(5)--NSRERMKR(7).-	Cas9_	Cas9_
T-18667-75.39	0.517823	0.00262762	0.0982091	-.FDNLTKAER(6)--GQKNSRER(3).-	Cas9_	Cas9_
T-9958-49.78	0.506026	0.00262762	0.101106	-.DWDPKK(5)--LKSVK(2).-	Cas9_	Cas9_
T-20618-81.07	0.500275	0.00262762	0.102547	-.QEDFYPFLKDNR(9)--VEKGK(3).-	Cas9_	Cas9_
T-20488-80.65	0.488794	0.00262762	0.105478	-.YDENDKLIR(6)--GQKNSRER(3).-	Cas9_	Cas9_
T-11272-54.23	0.486995	0.00262762	0.105944	-.MKNYWR(2)--DKPIR(2).-	Cas9_	Cas9_
T-2303-12.39	0.484156	0.00262762	0.106683	-.GQKNSR(3)--GQKNSR(3).-	Cas9_	Cas9_
T-18557-75.12	0.466949	0.00262762	0.111266	-.LVDSTDKADLR(7)--DFQFYKVR(6).-	Cas9_	Cas9_
T-9270-47.02	0.461397	0.00262762	0.112781	-.NLPNEKVLPK(6)--DKQSGK(2).-	Cas9_	Cas9_
T-7890-41.13	0.457477	0.00262762	0.113863	-.NLPNEKVLPK(6)--HSIKK(4).-	Cas9_	Cas9_
T-19220-76.89	0.451571	0.00262762	0.115509	-.QEDFYPFLKDNR(9)--VTVKQLK(4).-	Cas9_	Cas9_
T-8094-41.94	0.446413	0.00262762	0.116965	-.SEQEIGKATAK(7)--SEQEIGKATAK(7).-	Cas9_	Cas9_
T-14880-64.93	0.423007	0.00262762	0.123775	-.KDFQFYKVR(1)--NSDKLIAR(4).-	Cas9_	Cas9_
T-10316-51.02	0.398567	0.00262762	0.131255	-.DWDPKK(5)--IIKDK(3).-	Cas9_	Cas9_
T-26291-101.76	0.388465	0.00262762	0.134459	-.KSEETITPWNFEEVVDK(1)--KFDNLTK(1).-	Cas9_	Cas9_
T-21653-84.44	0.382307	0.00262762	0.136445	-.SKLVSDFR(2)--VMKQLKR(6).-	Cas9_	Cas9_
T-14819-64.76	0.375182	0.00262762	0.138775	-.QLKEDYFK(3)--VITLKSK(5).-	Cas9_	Cas9_
T-23579-90.90	0.373673	0.00262762	0.139273	-.DFQFYKVR(6)--DFQFYKVR(6).-	Cas9_	Cas9_
T-13732-61.85	0.361788	0.00674899	0.143246	-.ESILPKR(6)--ESILPKR(6).-	Cas9_	Cas9_
T-14293-63.30	0.349393	0.0108364	0.147492	-.NLPNEKVLPK(6)--NLPNEKVLPK(6).-	Cas9_	Cas9_
T-14499-63.86	0.341477	0.0144177	0.150258	-.GAASMDKK(7)--KMKNYWR(3).-	Cas9_	Cas9_
T-11156-53.93	0.334976	0.0144177	0.152562	-.RNSDKLIAR(5)--EKIEK(2).-	Cas9_	Cas9_
T-17195-71.00	0.333339	0.0144177	0.153147	-.VMGRHKPENIVIEMAR(6)--GAASMDKK(7).-	Cas9_	Cas9_
T-17514-71.93	0.325535	0.0144177	0.155961	-.SDNVPSEEVVKK(11)--GQKNSRERMK(3).-	Cas9_	Cas9_
T-11351-54.47	0.32057	0.0144177	0.157774	-.MIAKSEQEIGK(4)--MIAKSEQEIGK(4).-	Cas9_	Cas9_
T-17474-71.82	0.304075	0.0144177	0.163921	-.MTNFDKNLPNEK(6)--MKNYWR(2).-	Cas9_	Cas9_
T-16865-70.14	0.263309	0.0144177	0.179954	-.KKLVDSTDK(1)--SKLVSDFR(2).-	Cas9_	Cas9_
T-13147-60.08	0.255841	0.0144177	0.183024	-.ESILPKRNSDK(6)--LSKSR(3).-	Cas9_	Cas9_
T-16747-69.85	0.25291	0.0144177	0.18424	-.GAASMDKK(7)--ESILPKR(6).-	Cas9_	Cas9_
T-8199-42.40	0.238032	0.0170969	0.19051	-.VMKQLK(3)--GYKEVK(3).-	Cas9_	Cas9_
T-19754-78.50	0.237763	0.0170969	0.190625	-.YDENDKLIR(6)--KDFQFYKVR(7).-	Cas9_	Cas9_
T-14104-62.84	0.228908	0.0170969	0.194438	-.VLTRSDKNR(7)--KDFQFYK(1).-	Cas9_	Cas9_
T-15669-67.21	0.218796	0.0170969	0.198864	-.DDSIDNKVLTR(7)--HRDKPIR(4).-	Cas9_	Cas9_
T-14439-63.71	0.207953	0.0170969	0.203696	-.NSDKLIAR(4)--RKNR(2).-	Cas9_	Cas9_
T-11235-54.13	0.207096	0.0170969	0.204082	-.SKKLKSVK(5)--NSDKLIAR(4).-	Cas9_	Cas9_
T-17690-72.51	0.202441	0.0170969	0.206187	-.SEQEIGKATAK(7)--DNREKIEK(5).-	Cas9_	Cas9_
T-20192-79.83	0.198786	0.0170969	0.207851	-.SKLVSDFR(2)--SDKNRGK(3).-	Cas9_	Cas9_
T-2854-15.35	0.181339	0.0170969	0.215935	-.DKQSGK(2)--DKQSGK(2).-	Cas9_	Cas9_
T-13654-61.61	0.174195	0.0170969	0.219312	-.KKDWDPK(2)--MKNYWR(2).-	Cas9_	Cas9_
T-13433-60.94-2	0.171196	0.0170969	0.220741	-.SDNVPSEEVVKK(11)--KQYR(1).-	Cas9_	Cas9_
T-15420-66.55	0.163306	0.0170969	0.224534	-.SDNVPSEEVVKK(11)--MIAKSEQEIGK(4).-	Cas9_	Cas9_
T-17480-71.83	0.141616	0.0170969	0.235205	-.KFDNLTKAER(1)--NSRERMKR(7).-	Cas9_	Cas9_
T-19511-77.80	0.136779	0.0170969	0.237633	-.RMLASAGELQKGNELALPSK(11)--KPAFLSGEQK(1).-	Cas9_	Cas9_
T-6481-34.55	0.130522	0.0170969	0.2408	-.KMIAK(1)--KMIAK(1).-	Cas9_	Cas9_
T-11730-55.78	0.124353	0.0170969	0.243952	-.SDNVPSEEVVKKMK(11)--NSDKLIAR(4).-	Cas9_	Cas9_
T-23466-90.44	0.115151	0.0170969	0.248706	-.VSSFRVKENFDK(7)--ENFDKAR(5).-	sp|RETBP_HUMAN|_	sp|RETBP_HUMAN|_
T-13183-60.16	0.114581	0.0170969	0.249002	-.KFDNLTKAER(7)--FKVLGNTDR(2).-	Cas9_	Cas9_
T-9846-49.34	0.110479	0.0170969	0.251143	-.NSDKLIAR(4)--LSKSRR(3).-	Cas9_	Cas9_
T-14567-64.02	0.0722549	0.0202635	0.271685	-.SDKNRGK(3)--KMKNYWR(3).-	Cas9_	Cas9_
T-23959-92.25	0.0694943	0.0202635	0.273209	-.TEVQTGGFSKESILPK(10)--KKDWDPKK(2).-	Cas9_	Cas9_
T-12313-57.69	0.0637786	0.0202635	0.276382	-.KDWDPK(1)--DWDPKK(5).-	Cas9_	Cas9_
T-11131-53.85	0.0572003	0.0202635	0.280061	-.VKYVTEGMR(2)--VEKGK(3).-	Cas9_	Cas9_
T-8790-44.98	0.0459726	0.0202635	0.28641	-.AASMDKK(6)--GQKNSR(3).-	Cas9_	Cas9_
T-6250-33.39	0.0407973	0.0202635	0.289365	-.LKSVK(2)--IIKDK(3).-	Cas9_	Cas9_
T-13581-61.40	0.0393701	0.0202635	0.290183	-.KFDNLTK(1)--HRDKPIR(4).-	Cas9_	Cas9_
T-18146-73.85	0.03228	0.0234391	0.294267	-.DDSIDNKVLTR(7)--KDLIIK(1).-	Cas9_	Cas9_
T-14282-63.27	0.0244556	0.0234391	0.298812	-.MKNYWR(2)--MKNYWR(2).-	Cas9_	Cas9_
T-23959-92.25-2	0.0203487	0.0234391	0.301213	-.TEVQTGGFSKESILPK(10)--KKDWDPKK(1).-	Cas9_	Cas9_
T-10310-51.00	0.0135975	0.0234391	0.305183	-.ESILPKRNSDK(6)--KMIAK(1).-	Cas9_	Cas9_
T-19811-78.67	0	0.0234391	0.313265	-.ERMKRIEEGIK(4)--SDKNRGK(3).-	Cas9_	Cas9_
T-14771-64.62	-0.00110685	0.0303988	0.313927	-.FDNLTKAER(6)--KFDNLTK(1).-	Cas9_	Cas9_
T-10302-50.99	-0.0234126	0.0443272	0.327432	-.KFKVLGNTDR(3)--GAASMDKK(7).-	Cas9_	Cas9_
T-15725-67.37	-0.0419689	0.050987	0.338874	-.LKGSPEDNEQK(2)--SDKNR(3).-	Cas9_	Cas9_
T-12268-57.56	-0.0453414	0.050987	0.340972	-.MTNFDKNLPNEK(6)--FKVLGNTDR(2).-	Cas9_	Cas9_
T-21840-85.07	-0.0542893	0.0610147	0.346568	-.QITKHVAQILDSRMNTK(4)--KFDNLTKAER(1).-	Cas9_	Cas9_
T-15890-67.73	-0.0575419	0.0610147	0.348612	-.DDSIDNKVLTRSDK(7)--LSKSR(3).-	Cas9_	Cas9_
T-10455-51.49	-0.0665893	0.0627382	0.354324	-.RNSDKLIAR(5)--VPSKK(4).-	Cas9_	Cas9_
T-13473-61.07	-0.0671035	0.0627382	0.354649	-.HRDKPIR(4)--KDLIIK(1).-	Cas9_	Cas9_
T-15882-67.71	-0.0694315	0.0627382	0.356126	-.GAASMDKK(7)--KQYRSTK(1).-	Cas9_	Cas9_
T-18525-75.01	-0.0704224	0.0627382	0.356755	-.VNTEITKAPLSASMIK(7)--FKVLGNTDR(2).-	Cas9_	Cas9_
T-14602-64.12	-0.076163	0.0627382	0.360409	-.SDKNRGKSDNVPSEEVVK(3)--KDWDPK(1).-	Cas9_	Cas9_
T-23690-91.29	-0.0762789	0.0627382	0.360483	-.QEDFYPFLKDNREK(9)--SVKELLGITIMER(3).-	Cas9_	Cas9_
T-13175-60.14	-0.080599	0.0627382	0.363243	-.KFKVLGNTDR(3)--DKPIR(2).-	Cas9_	Cas9_
T-16042-68.13-2	-0.08815	0.0627382	0.368087	-.KKDWDPK(2)--KDWDPKK(1).-	Cas9_	Cas9_
T-18507-74.95	-0.0919831	0.0658834	0.370555	-.LVDSTDKADLR(7)--EKIEK(2).-	Cas9_	Cas9_
T-15853-67.64	-0.109853	0.068549	0.38214	-.GKSDNVPSEEVVK(2)--AGFIKR(5).-	Cas9_	Cas9_
T-19254-76.99	-0.109941	0.068549	0.382198	-.LINGIRDKQSGK(8)--QLKRR(3).-	Cas9_	Cas9_
T-11727-55.77-2	-0.114629	0.068549	0.385258	-.SDNVPSEEVVKKMK(12)--NSDKLIAR(4).-	Cas9_	Cas9_
T-11585-55.30	-0.137413	0.0739649	0.40024	-.VLSAYNKHR(7)--LIARKK(5).-	Cas9_	Cas9_
T-21881-85.18	-0.13882	0.0739649	0.40117	-.KLVDSTDK(1)--EDLLRKQR(6).-	Cas9_	Cas9_
T-14628-64.19	-0.142894	0.0739649	0.403869	-.KTEVQTGGFSK(1)--QLKR(3).-	Cas9_	Cas9_
T-16042-68.13	-0.145719	0.0739649	0.405744	-.KKDWDPKK(2)--KDWDPK(1).-	Cas9_	Cas9_
T-10489-51.62	-0.152909	0.0739649	0.410524	-.FKVLGNTDR(2)--QQLPEKYK(6).-	Cas9_	Cas9_
T-11297-54.31	-0.161707	0.0769813	0.416394	-.NSRERMKR(7)--AASMDKK(6).-	Cas9_	Cas9_
T-17221-71.06	-0.16504	0.0792066	0.418623	-.QQLPEKYK(6)--KFDNLTK(1).-	Cas9_	Cas9_
T-8099-41.95	-0.165347	0.0792066	0.418829	-.QQLPEKYK(6)--VEKGK(3).-	Cas9_	Cas9_
T-16871-70.16	-0.167908	0.0792066	0.420543	-.NSRERMKR(7)--LKRTARR(2).-	Cas9_	Cas9_
T-24990-96.28-2	-0.191812	0.0792066	0.436617	-.NPIDFLEAKGYKEVK(9)--ERMKR(4).-	Cas9_	Cas9_
T-12684-58.74	-0.201013	0.0813754	0.442832	-.HRDKPIR(4)--MKNYWR(2).-	Cas9_	Cas9_
T-21986-85.56	-0.202869	0.0813754	0.444088	-.VTVKQLKEDYFK(4)--KDFQFYK(1).-	Cas9_	Cas9_
T-16079-68.22	-0.202994	0.0813754	0.444172	-.SDNVPSEEVVKKMK(12)--KDWDPKK(1).-	Cas9_	Cas9_
T-10380-51.20	-0.203045	0.0813754	0.444206	-.VLSAYNKHR(7)--NSDKLIAR(4).-	Cas9_	Cas9_
T-18858-75.93	-0.211037	0.0834898	0.449617	-.SDNVPSEEVVKK(11)--LEESFLVEEDKK(11).-	Cas9_	Cas9_
T-16609-69.54	-0.222154	0.0834898	0.457157	-.SDNVPSEEVVKK(11)--ENQTTQKGQK(7).-	Cas9_	Cas9_
T-8778-44.93	-0.228704	0.0834898	0.461603	-.GAASMDKK(7)--GQKNSR(3).-	Cas9_	Cas9_
T-16623-69.57	-0.230872	0.0834898	0.463076	-.LEESFLVEEDKK(11)--FKVLGNTDR(2).-	Cas9_	Cas9_
T-25488-98.15	-0.236881	0.0892002	0.467159	-.KPAFLSGEQKK(10)--NLPNEKVLPK(6).-	Cas9_	Cas9_
T-18127-73.79	-0.242724	0.0892002	0.47113	-.YGAKLGTVIR(4)--KWNGEK(1).-	sp|AMYS_HUMAN|_	sp|AMYS_HUMAN|_
T-16079-68.22-2	-0.25214	0.0948398	0.47753	-.SDNVPSEEVVKKMK(11)--KDWDPKK(1).-	Cas9_	Cas9_
T-24483-94.33	-0.252692	0.0948398	0.477906	-.NSDKLIAR(4)--SDKNR(3).-	Cas9_	Cas9_
T-17736-72.66	-0.261295	0.10072	0.483752	-.GAASMDKK(7)--AASMDKK(6).-	Cas9_	Cas9_
T-21051-82.58	-0.270968	0.103169	0.490322	-.LVSDFRKDFQFYKVR(13)--YDENDKLIR(6).-	Cas9_	Cas9_
T-18409-74.62	-0.271563	0.103169	0.490726	-.KGILQTVK(1)--EKIEK(2).-	Cas9_	Cas9_
T-6348-33.89	-0.272487	0.105589	0.491353	-.KVTVK(1)--IIKDK(3).-	Cas9_	Cas9_
T-10153-50.46	-0.286578	0.105589	0.500908	-.LKGSPEDNEQK(2)--KDWDPK(1).-	Cas9_	Cas9_
T-7966-41.39	-0.302575	0.10798	0.511725	-.NSDKLIAR(4)--VEKGK(3).-	Cas9_	Cas9_
T-13918-62.34	-0.302936	0.10798	0.511969	-.RNSDKLIAR(5)--DKPIR(2).-	Cas9_	Cas9_
T-21393-83.66	-0.30695	0.110674	0.514676	-.MIAKSEQEIGK(4)--KDFQFYK(1).-	Cas9_	Cas9_
T-9288-47.08	-0.319389	0.113353	0.523047	-.SDNVPSEEVVKKMK(12)--EVKK(3).-	Cas9_	Cas9_
T-14358-63.48	-0.328075	0.115668	0.52887	-.GKSDNVPSEEVVK(2)--DLIIKLPK(5).-	Cas9_	Cas9_
T-11212-54.07	-0.334368	0.115668	0.533078	-.QLKEDYFK(3)--LKRTAR(2).-	Cas9_	Cas9_
T-14071-62.74	-0.352253	0.117956	0.544973	-.SEQEIGKATAK(7)--GAASMDKK(7).-	Cas9_	Cas9_
T-19580-78.02	-0.353093	0.117956	0.545529	-.KFDNLTK(1)--KDWDPK(1).-	Cas9_	Cas9_
T-14638-64.22	-0.361779	0.126134	0.551266	-.ERMKRIEEGIK(4)--DKQSGK(2).-	Cas9_	Cas9_
T-20758-81.59	-0.362879	0.126134	0.55199	-.MTNFDKNLPNEK(6)--KLVDSTDK(1).-	Cas9_	Cas9_
T-14458-63.76	-0.367406	0.127211	0.554968	-.KYPKLESEFVYGDYK(4)--SDKNR(3).-	Cas9_	Cas9_
T-13298-60.53	-0.367708	0.127211	0.555166	-.GKSDNVPSEEVVK(2)--SDNVPSEEVVKK(11).-	Cas9_	Cas9_
T-23183-89.49	-0.370201	0.127211	0.556802	-.QEDFYPFLKDNR(9)--KKLVDSTDK(2).-	Cas9_	Cas9_
T-20140-79.68	-0.372365	0.127211	0.55822	-.GQKNSRER(3)--KDWDPK(1).-	Cas9_	Cas9_
T-19999-79.30	-0.372382	0.127211	0.558231	-.YDENDKLIR(6)--LSKSRR(3).-	Cas9_	Cas9_
T-14116-62.87	-0.393217	0.131508	0.571784	-.VMKQLKR(3)--KDWDPK(1).-	Cas9_	Cas9_
T-8999-45.91	-0.397344	0.131508	0.574445	-.VMKQLK(3)--LSKSRR(3).-	Cas9_	Cas9_
T-15386-66.47	-0.401339	0.131508	0.577014	-.KKDWDPKK(7)--SKKLK(3).-	Cas9_	Cas9_
T-6267-33.47	-0.403581	0.131508	0.578452	-.LKSVK(2)--EVKK(3).-	Cas9_	Cas9_
T-21645-84.43	-0.409135	0.136485	0.582003	-.LPKYSLFELENGR(3)--GQKNSRER(3).-	Cas9_	Cas9_
T-16592-69.51	-0.416909	0.136485	0.586948	-.MTNFDKNLPNEK(6)--GQKNSR(3).-	Cas9_	Cas9_
T-5190-27.85	-0.423871	0.137771	0.591349	-.EKIEK(2)--EKIEK(2).-	Cas9_	Cas9_
T-9875-49.45	-0.425242	0.137771	0.592213	-.KLVDSTDK(1)--QLKR(3).-	Cas9_	Cas9_
T-17307-71.32	-0.425322	0.137771	0.592263	-.ESILPKRNSDK(6)--SDKNR(3).-	Cas9_	Cas9_
T-13068-59.87	-0.426219	0.137771	0.592827	-.FKVLGNTDR(2)--NSDKLIAR(4).-	Cas9_	Cas9_
T-13332-60.63	-0.430808	0.140207	0.595707	-.EVKKDLIIK(3)--RKNR(2).-	Cas9_	Cas9_
T-26798-103.93	-0.436867	0.147432	0.599491	-.KIECFDSVEISGVEDR(1)--FIKPILEK(3).-	Cas9_	Cas9_
T-24569-94.73	-0.43712	0.147432	0.599648	-.LVDSTDKADLR(7)--ESILPKR(6).-	Cas9_	Cas9_
T-6790-36.07	-0.442174	0.147432	0.602787	-.VLSAYNKHR(7)--DKQSGK(2).-	Cas9_	Cas9_
T-7802-40.74	-0.443594	0.149396	0.603666	-.GQKNSRER(3)--KKDWDPK(2).-	Cas9_	Cas9_
T-7428-39.12	-0.444854	0.149396	0.604445	-.VMKQLKR(6)--VEKGK(3).-	Cas9_	Cas9_
T-17389-71.58	-0.454332	0.15516	0.610271	-.RNSDKLIAR(5)--GAASMDKK(7).-	Cas9_	Cas9_
T-11118-53.81	-0.45559	0.15516	0.611041	-.MKNYWR(2)--EVKK(3).-	Cas9_	Cas9_
T-8976-45.80	-0.457251	0.15516	0.612054	-.SDKNR(3)--KYPK(1).-	Cas9_	Cas9_
T-18039-73.53	-0.458073	0.15516	0.612555	-.KDFQFYK(1)--ESILPKR(6).-	Cas9_	Cas9_
T-19657-78.25	-0.458596	0.15516	0.612874	-.GGLSELDKAGFIK(8)--KMIAK(1).-	Cas9_	Cas9_
T-11540-55.14	-0.459157	0.15516	0.613215	-.QLKRRR(3)--DWDPKK(5).-	Cas9_	Cas9_
T-13723-61.82	-0.465818	0.157468	0.617254	-.RQEDFYPFLKDNR(10)--SDKNRGK(3).-	Cas9_	Cas9_
T-19692-78.34	-0.472264	0.158468	0.621133	-.MIAKSEQEIGK(4)--AGFIKR(5).-	Cas9_	Cas9_
T-7908-41.21	-0.473308	0.158468	0.621759	-.GAASMDKK(7)--RKNR(2).-	Cas9_	Cas9_
T-14976-65.24	-0.479415	0.158468	0.625402	-.SDNVPSEEVVKK(11)--KHER(1).-	Cas9_	Cas9_
T-13113-60.00	-0.480953	0.158468	0.626315	-.SDKNRGK(3)--VEKGK(3).-	Cas9_	Cas9_
T-16228-68.62	-0.488607	0.168823	0.630834	-.KDWDPK(1)--GQKNSR(3).-	Cas9_	Cas9_
T-10277-50.91	-0.492337	0.169237	0.63302	-.GQKNSRER(3)--KLINGIR(1).-	Cas9_	Cas9_
T-17575-72.17	-0.495748	0.169237	0.63501	-.FKVLGNTDR(2)--KDWDPK(1).-	Cas9_	Cas9_
T-9902-49.56	-0.496673	0.169237	0.635548	-.ENQTTQKGQK(7)--KMIAK(1).-	Cas9_	Cas9_
T-10638-52.20	-0.496708	0.169237	0.635569	-.EDYFKK(5)--KHER(1).-	Cas9_	Cas9_
T-17870-73.07	-0.497502	0.169237	0.63603	-.RNSDKLIAR(5)--LIARKK(5).-	Cas9_	Cas9_
T-8281-42.78	-0.501898	0.170987	0.638575	-.AASMDKK(6)--QLKR(3).-	Cas9_	Cas9_
T-22565-87.45	-0.502372	0.170987	0.638848	-.GAASMDKK(7)--ERMKR(4).-	Cas9_	Cas9_
T-19599-78.08	-0.50608	0.175813	0.640982	-.YTRRKNR(5)--KDFQFYK(1).-	Cas9_	Cas9_
T-15343-66.35	-0.509614	0.179668	0.643004	-.KQYRSTK(1)--KDWDPK(1).-	Cas9_	Cas9_
T-21036-82.53	-0.511127	0.179668	0.643867	-.APLSASMIKR(9)--KKDWDPKK(1).-	Cas9_	Cas9_
T-11197-54.03	-0.512703	0.179668	0.644764	-.VKENFDKAR(2)--FKMK(2).-	sp|RETBP_HUMAN|_	sp|RETBP_HUMAN|_
T-15760-67.45	-0.519042	0.18181	0.64835	-.AGFIKR(5)--VEKGK(3).-	Cas9_	Cas9_
T-16045-68.14	-0.522592	0.186545	0.650344	-.MKNYWR(2)--KDWDPK(1).-	Cas9_	Cas9_
T-4579-24.64	-0.525196	0.188658	0.651799	-.VPSKK(4)--VPSKK(4).-	Cas9_	Cas9_
T-17861-73.05	-0.526509	0.19076	0.652531	-.MIAKSEQEIGKATAK(4)--ENQTTQKGQK(7).-	Cas9_	Cas9_
T-11250-54.17	-0.527761	0.192851	0.653228	-.SDNVPSEEVVKK(11)--IIKDK(3).-	Cas9_	Cas9_
T-16264-68.71	-0.52953	0.196496	0.654209	-.DMASNYKELGFQG(7)--FKHLK(2).-	sp|MYG_HUMAN|_	sp|MYG_HUMAN|_
T-15752-67.43	-0.534258	0.196496	0.656819	-.KMKNYWR(3)--KYPK(1).-	Cas9_	Cas9_
T-14051-62.69-2	-0.534858	0.196496	0.657148	-.EDYFKK(5)--SDKNR(3).-	Cas9_	Cas9_
T-23356-90.03	-0.537875	0.19754	0.658802	-.FDNLTKAER(6)--SDKNR(3).-	Cas9_	Cas9_
T-18702-75.47	-0.538254	0.19754	0.659009	-.FDNLTKAER(6)--AGFIKR(5).-	Cas9_	Cas9_
T-15553-66.92	-0.539748	0.19754	0.659824	-.QQLPEKYK(6)--QLKRRR(3).-	Cas9_	Cas9_
T-13706-61.76	-0.548281	0.202115	0.664442	-.ESILPKRNSDK(6)--YDENDKLIR(6).-	Cas9_	Cas9_
T-17822-72.94	-0.560476	0.21173	0.670926	-.KGILQTVK(1)--KKDWDPK(2).-	Cas9_	Cas9_
T-5720-30.62	-0.562079	0.216246	0.671768	-.LSKSR(3)--ERMKR(4).-	Cas9_	Cas9_
T-16162-68.40	-0.565366	0.217126	0.673488	-.RNSDKLIAR(5)--LKRTAR(2).-	Cas9_	Cas9_
T-25129-96.77	-0.565866	0.217126	0.673748	-.KDFQFYKVR(7)--KDWDPKK(1).-	Cas9_	Cas9_
T-13967-62.47	-0.573916	0.217126	0.677911	-.KDFQFYK(1)--LKRTAR(2).-	Cas9_	Cas9_
T-14816-64.75	-0.577868	0.224083	0.679932	-.KKDWDPKK(2)--SDKNR(3).-	Cas9_	Cas9_
T-21568-84.19	-0.585352	0.231006	0.683719	-.GKSDNVPSEEVVK(2)--RNSDKLIAR(5).-	Cas9_	Cas9_
T-17289-71.27	-0.58735	0.232919	0.684721	-.QLKEDYFKK(8)--GYKEVKK(6).-	Cas9_	Cas9_
T-22126-86.00	-0.589191	0.234695	0.685641	-.LIARKKDWDPK(5)--NSDKLIAR(4).-	Cas9_	Cas9_
T-16176-68.45	-0.590451	0.234695	0.686269	-.RNSDKLIAR(5)--KKDWDPK(2).-	Cas9_	Cas9_
T-18641-75.33	-0.591624	0.234695	0.686851	-.NSRERMKR(7)--GQKNSRER(3).-	Cas9_	Cas9_
T-7791-40.70	-0.594987	0.234695	0.688515	-.KLVDSTDK(1)--SDKNRGK(3).-	Cas9_	Cas9_
T-14517-63.90	-0.595201	0.234695	0.688621	-.FKVLGNTDR(2)--GQKNSRER(3).-	Cas9_	Cas9_
T-10163-50.50	-0.59637	0.234695	0.689196	-.KDWDPKK(1)--EVKK(3).-	Cas9_	Cas9_
T-10475-51.56	-0.597017	0.234695	0.689514	-.VVDELVKVMGR(7)--QLKR(3).-	Cas9_	Cas9_
T-21109-82.75	-0.597937	0.234695	0.689966	-.KDFQFYKVR(1)--SDKNRGK(3).-	Cas9_	Cas9_
T-10358-51.13	-0.598608	0.234695	0.690294	-.GAASMDKK(7)--YTRRKNR(5).-	Cas9_	Cas9_
T-16431-69.13	-0.598887	0.234695	0.690431	-.ENQTTQKGQK(7)--NSDKLIARK(4).-	Cas9_	Cas9_
T-12172-57.26	-0.599039	0.234695	0.690505	-.ENQTTQKGQK(7)--SDKNRGK(3).-	Cas9_	Cas9_
T-24916-95.96	-0.599418	0.234695	0.690691	-.KPAFLSGEQKK(10)--ESILPKRNSDK(6).-	Cas9_	Cas9_
T-11232-54.13	-0.599917	0.234695	0.690934	-.KQYRSTK(1)--VEKGK(3).-	Cas9_	Cas9_
T-17886-73.11	-0.599934	0.234695	0.690943	-.VLTRSDKNR(7)--FIKPILEK(3).-	Cas9_	Cas9_
T-20829-81.83	-0.606379	0.244365	0.694071	-.QQLPEKYK(6)--EDYFKK(5).-	Cas9_	Cas9_
T-17045-70.62	-0.608053	0.244365	0.694877	-.RNSDKLIAR(5)--IIKDK(3).-	Cas9_	Cas9_
T-16051-68.16	-0.610608	0.244365	0.696101	-.SDNVPSEEVVKK(11)--RKNR(2).-	Cas9_	Cas9_
T-14164-62.98	-0.612975	0.244365	0.69723	-.SKLVSDFR(2)--EVKK(3).-	Cas9_	Cas9_
T-20119-79.63	-0.613712	0.24616	0.69758	-.LEESFLVEEDKK(11)--KMKNYWR(3).-	Cas9_	Cas9_
T-20707-81.43	-0.616401	0.249724	0.698855	-.QLKEDYFKK(8)--VEKGKSKK(5).-	Cas9_	Cas9_
T-19707-78.38	-0.617292	0.249724	0.699275	-.MIAKSEQEIGK(4)--GYKEVK(3).-	Cas9_	Cas9_
T-13776-62.00	-0.622966	0.251494	0.701936	-.MKNYWR(2)--VPSKK(4).-	Cas9_	Cas9_
T-11210-54.07	-0.625023	0.252069	0.702892	-.VKYVTEGMR(2)--AGFIKR(5).-	Cas9_	Cas9_
T-14003-62.55	-0.626692	0.252069	0.703665	-.NSDKLIAR(4)--DLIIKLPK(5).-	Cas9_	Cas9_
T-21228-83.10	-0.626958	0.252069	0.703788	-.FKVLGNTDR(2)--AASMDKK(6).-	Cas9_	Cas9_
T-14746-64.53	-0.630087	0.253816	0.70523	-.KLVDSTDKADLR(8)--KQYR(1).-	Cas9_	Cas9_
T-20493-80.66	-0.637508	0.255555	0.708611	-.VKYVTEGMR(2)--KKDWDPK(1).-	Cas9_	Cas9_
T-14774-64.63	-0.638219	0.257287	0.708932	-.FKVLGNTDRHSIK(2)--SDNVPSEEVVKK(11).-	Cas9_	Cas9_
T-14884-64.94	-0.645147	0.262432	0.712035	-.YDENDKLIR(6)--VLSAYNKHR(7).-	Cas9_	Cas9_
T-25194-96.98	-0.646314	0.262432	0.712553	-.LVSDFRKDFQFYK(7)--KHER(1).-	Cas9_	Cas9_
T-19082-76.52	-0.646962	0.262432	0.71284	-.KSEETITPWNFEEVVDK(1)--SDKNR(3).-	Cas9_	Cas9_
T-19300-77.12	-0.650431	0.26292	0.71437	-.KGILQTVK(1)--KMKNYWR(3).-	Cas9_	Cas9_
T-19054-76.46	-0.651684	0.26292	0.71492	-.SDNVPSEEVVKK(11)--ERMKR(4).-	Cas9_	Cas9_
T-17969-73.33	-0.653311	0.26292	0.715631	-.MKRIEEGIK(2)--QLKRR(3).-	Cas9_	Cas9_
T-14372-63.53	-0.658418	0.265679	0.717848	-.DDSIDNKVLTR(7)--DKQSGK(2).-	Cas9_	Cas9_
T-18928-76.11	-0.65972	0.265679	0.718409	-.GKSDNVPSEEVVK(2)--TYAHLFDDKVMK(9).-	Cas9_	Cas9_
T-15488-66.74	-0.661559	0.265679	0.719199	-.YDENDKLIR(6)--EKIEK(2).-	Cas9_	Cas9_
T-10272-50.90	-0.673575	0.274166	0.724278	-.ESILPKR(6)--ERMKR(4).-	Cas9_	Cas9_
T-20732-81.51	-0.676155	0.275812	0.725351	-.GQKNSR(3)--DKQSGK(2).-	Cas9_	Cas9_
T-24914-95.95	-0.678693	0.280706	0.726399	-.GKSDNVPSEEVVK(2)--MTNFDKNLPNEK(6).-	Cas9_	Cas9_
T-17334-71.40	-0.684153	0.280706	0.728634	-.LSKSRR(3)--HSIKK(4).-	Cas9_	Cas9_
T-10279-50.92	-0.685114	0.280706	0.729024	-.QLKRRR(3)--KDWDPK(1).-	Cas9_	Cas9_
T-22706-87.91	-0.6862	0.283931	0.729465	-.LEESFLVEEDKK(11)--EDYFKK(5).-	Cas9_	Cas9_
T-23088-89.15	-0.691101	0.283931	0.731437	-.AIVDLLFKTNRK(8)--DKPIR(2).-	Cas9_	Cas9_
T-9887-49.49	-0.696374	0.283959	0.733533	-.GAASMDKK(7)--QLKRR(3).-	Cas9_	Cas9_
T-18197-73.99	-0.697069	0.283959	0.733808	-.VLSAYNKHR(7)--GYKEVK(3).-	Cas9_	Cas9_
T-17771-72.77	-0.70206	0.283959	0.735765	-.KPAFLSGEQK(1)--ERMKR(4).-	Cas9_	Cas9_
T-17833-72.98	-0.702608	0.283959	0.735978	-.LKGSPEDNEQK(2)--SDKNRGK(3).-	Cas9_	Cas9_
T-14353-63.47	-0.702818	0.283959	0.73606	-.GAASMDKK(7)--GYKEVKK(6).-	Cas9_	Cas9_
T-8079-41.87	-0.705246	0.283959	0.737002	-.GAASMDKK(7)--KLINGIR(1).-	Cas9_	Cas9_
T-16471-69.23	-0.707269	0.283959	0.737782	-.GKSDNVPSEEVVK(2)--NSDKLIAR(4).-	Cas9_	Cas9_
T-22207-86.24	-0.714813	0.286476	0.74066	-.KLVDSTDKADLR(8)--GKSKK(4).-	Cas9_	Cas9_
T-18201-74.00	-0.714817	0.286476	0.740662	-.EDYFKK(5)--VPSKK(4).-	Cas9_	Cas9_
T-11623-55.43	-0.714897	0.286476	0.740692	-.KTEVQTGGFSK(1)--YKEIFFDQSK(2).-	Cas9_	Cas9_
T-7424-39.10	-0.71556	0.287085	0.740942	-.VMKQLKR(3)--VEKGK(3).-	Cas9_	Cas9_
T-22735-88.00	-0.715943	0.287085	0.741087	-.VLSAYNKHR(7)--FDNLTKAER(6).-	Cas9_	Cas9_
T-7902-41.19	-0.716593	0.287085	0.741332	-.LSKSRR(3)--EKIEK(2).-	Cas9_	Cas9_
T-11419-54.71	-0.717055	0.287085	0.741505	-.KLVDSTDKADLR(1)--VEKGK(3).-	Cas9_	Cas9_
T-11400-54.65	-0.717426	0.287085	0.741645	-.KLVDSTDKADLR(8)--VEKGK(3).-	Cas9_	Cas9_
T-16512-69.32	-0.71791	0.287085	0.741826	-.RNSDKLIAR(5)--SDKNR(3).-	Cas9_	Cas9_
T-18768-75.65	-0.722841	0.292313	0.743665	-.KKDWDPKK(7)--KDWDPK(1).-	Cas9_	Cas9_
T-17160-70.90	-0.725696	0.292313	0.744719	-.EDLLRKQR(6)--KKDWDPK(2).-	Cas9_	Cas9_
T-11008-53.50	-0.728437	0.294718	0.745725	-.VKENFDKAR(7)--FKMK(2).-	sp|RETBP_HUMAN|_	sp|RETBP_HUMAN|_
T-22638-87.68	-0.729247	0.294718	0.746021	-.VLTRSDKNRGK(7)--FDNLTKAER(6).-	Cas9_	Cas9_
T-19286-77.08	-0.731051	0.294718	0.746677	-.MTNFDKNLPNEK(6)--DKQSGK(2).-	Cas9_	Cas9_
T-17100-70.76	-0.733431	0.297725	0.747539	-.GGLSELDKAGFIK(8)--KHER(1).-	Cas9_	Cas9_
T-22247-86.38	-0.734307	0.297725	0.747855	-.VVDELVKVMGR(7)--KFDNLTK(1).-	Cas9_	Cas9_
T-12308-57.67	-0.735034	0.29922	0.748117	-.FKVLGNTDR(2)--EKIEK(2).-	Cas9_	Cas9_
T-14593-64.09-2	-0.739447	0.304308	0.749695	-.NSRERMKR(7)--SKKLK(2).-	Cas9_	Cas9_
T-11206-54.06	-0.740774	0.304308	0.750166	-.VVDELVKVMGR(7)--EVKK(3).-	Cas9_	Cas9_
T-11661-55.56	-0.743302	0.305133	0.751059	-.NRGKSDNVPSEEVVK(4)--KYPK(1).-	Cas9_	Cas9_
T-12260-57.54	-0.744269	0.305133	0.751399	-.FKVLGNTDR(2)--VEKGKSK(3).-	Cas9_	Cas9_
T-15986-67.98	-0.746338	0.307407	0.752124	-.ESILPKRNSDK(6)--RKNR(2).-	Cas9_	Cas9_
T-21932-85.35	-0.746777	0.307407	0.752277	-.KTEVQTGGFSK(1)--SDKNR(3).-	Cas9_	Cas9_
T-18645-75.34	-0.74717	0.307407	0.752414	-.VPSKKFK(4)--KMKNYWR(3).-	Cas9_	Cas9_
T-19306-77.14	-0.749011	0.308856	0.753054	-.ENQTTQKGQKNSR(10)--SDKNRGK(3).-	Cas9_	Cas9_
T-23078-89.12	-0.75623	0.312387	0.755537	-.TYAHLFDDKVMK(9)--EDYFKK(5).-	Cas9_	Cas9_
T-17298-71.29	-0.757171	0.313167	0.755857	-.FKVLGNTDR(2)--KQYR(1).-	Cas9_	Cas9_
T-25125-96.76	-0.758615	0.313167	0.756347	-.ENQTTQKGQKNSR(10)--QLKEDYFK(3).-	Cas9_	Cas9_
T-12735-58.89	-0.765726	0.316011	0.758733	-.AASMDKK(6)--DKQSGK(2).-	Cas9_	Cas9_
T-19891-78.93	-0.766943	0.316011	0.759137	-.TYAHLFDDKVMK(9)--QLKRRR(3).-	Cas9_	Cas9_
T-16535-69.37	-0.772859	0.316118	0.761083	-.KQYRSTK(1)--GYKEVK(3).-	Cas9_	Cas9_
T-10992-53.46	-0.772881	0.316118	0.76109	-.KKLVDSTDK(2)--GQKNSRER(3).-	Cas9_	Cas9_
T-15095-65.61	-0.773649	0.316118	0.761341	-.LVDSTDKADLR(7)--KHER(1).-	Cas9_	Cas9_
T-14841-64.82	-0.777909	0.317522	0.76272	-.MIAKSEQEIGK(4)--EDYFKK(5).-	Cas9_	Cas9_
T-15728-67.38	-0.779627	0.318921	0.763273	-.LIARKKDWDPK(5)--QLKRR(3).-	Cas9_	Cas9_
T-20927-82.17	-0.780859	0.319009	0.763667	-.SEQEIGKATAK(7)--AASMDKK(6).-	Cas9_	Cas9_
T-20918-82.14	-0.781354	0.319009	0.763826	-.VLTRSDKNRGK(7)--KHER(1).-	Cas9_	Cas9_
T-19476-77.71	-0.783965	0.319009	0.764656	-.MTNFDKNLPNEK(6)--KDFQFYK(1).-	Cas9_	Cas9_
T-10504-51.68	-0.787201	0.31935	0.765678	-.SKLVSDFR(2)--MKNYWR(2).-	Cas9_	Cas9_
T-13600-61.47	-0.788316	0.31935	0.766028	-.MIAKSEQEIGK(4)--GQKNSR(3).-	Cas9_	Cas9_
T-23385-90.15	-0.788649	0.31935	0.766133	-.SDNVPSEEVVKKMKNYWR(14)--EDLLRKQR(6).-	Cas9_	Cas9_
T-16121-68.31	-0.792205	0.31935	0.767241	-.NSDKLIARK(4)--IEKILTFR(3).-	Cas9_	Cas9_
T-12438-58.01	-0.792565	0.31935	0.767353	-.ESILPKRNSDK(6)--GQKNSR(3).-	Cas9_	Cas9_
T-8596-44.09	-0.794569	0.31935	0.767973	-.FDNLTKAER(6)--EVKK(3).-	Cas9_	Cas9_
T-18318-74.32	-0.795859	0.31935	0.76837	-.ENQTTQKGQKNSRER(10)--ERMKR(4).-	Cas9_	Cas9_
T-12537-58.35	-0.800403	0.31935	0.769758	-.DDSIDNKVLTR(7)--KDWDPKK(6).-	Cas9_	Cas9_
T-23931-92.14	-0.803599	0.31935	0.770724	-.NSRERMKR(7)--SDKNR(3).-	Cas9_	Cas9_
T-21435-83.81	-0.803755	0.31935	0.770771	-.KMKNYWR(3)--KDFQFYK(1).-	Cas9_	Cas9_
T-13251-60.39	-0.805257	0.31935	0.771223	-.GAASMDKK(7)--DLIIKLPK(5).-	Cas9_	Cas9_
T-15013-65.34	-0.805578	0.31935	0.771319	-.KDFQFYKVR(7)--GAASMDKK(7).-	Cas9_	Cas9_
T-22810-88.25	-0.806729	0.322685	0.771663	-.LVDSTDKADLR(7)--MNTKYDENDK(4).-	Cas9_	Cas9_
T-19035-76.42	-0.809696	0.322933	0.772545	-.YFDTTIDRKQYR(9)--MKNYWRQLLNAK(2).-	Cas9_	Cas9_
T-13670-61.64-2	-0.810058	0.322933	0.772653	-.GKSDNVPSEEVVKKMK(14)--EDYFKK(5).-	Cas9_	Cas9_
T-14827-64.78	-0.813122	0.322933	0.773555	-.LKRTAR(2)--KVTVK(1).-	Cas9_	Cas9_
T-8945-45.67	-0.813759	0.322933	0.773742	-.GQKNSR(3)--KHER(1).-	Cas9_	Cas9_
T-19478-77.72	-0.815148	0.322933	0.774148	-.VEKGKSK(5)--AASMDKK(6).-	Cas9_	Cas9_
T-15313-66.27	-0.815986	0.322933	0.774393	-.GQKNSRER(3)--IIKDK(3).-	Cas9_	Cas9_
T-18800-75.75	-0.8167	0.322933	0.7746	-.QEDFYPFLKDNR(9)--KVTVK(1).-	Cas9_	Cas9_
T-7039-37.21	-0.817161	0.322933	0.774734	-.VLSAYNKHR(7)--KHER(1).-	Cas9_	Cas9_
T-12707-58.80	-0.817459	0.322933	0.774821	-.MNTKYDENDK(4)--GAASMDKK(7).-	Cas9_	Cas9_
T-15092-65.60	-0.818217	0.322933	0.77504	-.RQEDFYPFLKDNR(10)--GQKNSR(3).-	Cas9_	Cas9_
T-10839-52.93	-0.818872	0.322933	0.77523	-.KLVDSTDKADLR(1)--ERMKR(4).-	Cas9_	Cas9_
T-6773-35.99-2	-0.821527	0.322933	0.775994	-.VEKGKSK(5)--EDYFKK(5).-	Cas9_	Cas9_
T-9799-49.19	-0.823806	0.324242	0.776646	-.GAASMDKK(7)--EKIEK(2).-	Cas9_	Cas9_
T-25055-96.54	-0.824271	0.325547	0.776778	-.LIARKKDWDPK(6)--NSDKLIAR(4).-	Cas9_	Cas9_
T-15744-67.42	-0.826046	0.328773	0.777282	-.DDSIDNKVLTRSDKNR(7)--DWDPKK(5).-	Cas9_	Cas9_
T-19740-78.47	-0.830204	0.331987	0.778452	-.RQEDFYPFLKDNREK(10)--DKQSGK(2).-	Cas9_	Cas9_
T-9803-49.20	-0.834485	0.339643	0.779643	-.KKDWDPK(2)--KMIAK(1).-	Cas9_	Cas9_
T-14044-62.67	-0.834599	0.339643	0.779674	-.ESILPKRNSDK(6)--QLKRR(3).-	Cas9_	Cas9_
T-10141-50.42	-0.834645	0.339643	0.779687	-.ENQTTQKGQK(7)--MKRIEEGIK(2).-	Cas9_	Cas9_
T-24708-95.29	-0.838101	0.343409	0.780637	-.EQYEAMAEKNRR(9)--MLLDIKTR(6).-	sp|K1C15_SHEEP|_	sp|K1C15_SHEEP|_
T-16022-68.08	-0.838335	0.343409	0.780701	-.YDENDKLIR(6)--SDKNRGK(3).-	Cas9_	Cas9_
T-11202-54.04	-0.840123	0.343409	0.781189	-.KMKNYWR(3)--KLINGIR(1).-	Cas9_	Cas9_
T-13296-60.52-2	-0.845049	0.344655	0.782519	-.GKSDNVPSEEVVKKMK(13)--EDYFKK(5).-	Cas9_	Cas9_
T-19705-78.37	-0.846602	0.345242	0.782934	-.ARFSGTWYAMAKK(12)--ENFDKAR(5).-	sp|RETBP_HUMAN|_	sp|RETBP_HUMAN|_
T-8505-43.75	-0.84687	0.345242	0.783006	-.KDWDPK(1)--ERMKR(4).-	Cas9_	Cas9_
T-23805-91.67	-0.84966	0.349592	0.783747	-.VLSAYNKHR(7)--QLKRR(3).-	Cas9_	Cas9_
T-15496-66.76	-0.850034	0.349592	0.783846	-.ESILPKRNSDK(6)--KLVDSTDK(1).-	Cas9_	Cas9_
T-22979-88.84	-0.853644	0.350814	0.784794	-.SPDWGYDDKNGPEQWSK(9)--TKGKR(2).-	sp|CAH1_HUMAN|_	sp|CAH1_HUMAN|_
T-17059-70.66	-0.853723	0.352032	0.784815	-.QQLPEKYK(6)--KDFQFYK(1).-	Cas9_	Cas9_
T-25215-97.05	-0.85875	0.352586	0.786119	-.VLSAYNKHRDKPIR(7)--LSKSR(3).-	Cas9_	Cas9_
T-20965-82.30	-0.862899	0.352586	0.78718	-.ENQTTQKGQKNSR(10)--AASMDKK(6).-	Cas9_	Cas9_
T-22502-87.21	-0.869489	0.356069	0.788839	-.GYKEVKK(6)--KHER(1).-	Cas9_	Cas9_
T-22831-88.34	-0.871234	0.356069	0.789273	-.KKDWDPKK(7)--KDWDPKK(1).-	Cas9_	Cas9_
T-10049-50.12	-0.873817	0.356069	0.789911	-.AASMDKK(6)--IIKDK(3).-	Cas9_	Cas9_
T-18193-73.98	-0.873985	0.356069	0.789953	-.ENQTTQKGQKNSR(7)--VEKGK(3).-	Cas9_	Cas9_
T-12487-58.19	-0.877268	0.356069	0.790756	-.KKDWDPKK(7)--KQYRSTK(1).-	Cas9_	Cas9_
T-23142-89.33	-0.877567	0.356069	0.790829	-.LKGSPEDNEQKQLFVEQHK(2)--GQKNSR(3).-	Cas9_	Cas9_
T-12321-57.71	-0.880152	0.356599	0.791455	-.MKNYWR(2)--RKNR(2).-	Cas9_	Cas9_
T-21499-83.98	-0.882004	0.356599	0.791901	-.KPAFLSGEQK(1)--MKNYWR(2).-	Cas9_	Cas9_
T-14398-63.60-2	-0.884066	0.357782	0.792394	-.FDKFK(3)--FDKFK(3).-	sp|MYG_HUMAN|_	sp|MYG_HUMAN|_
T-22091-85.91	-0.890695	0.359333	0.793959	-.GAASMDKK(7)--QLKRRR(3).-	Cas9_	Cas9_
T-13632-61.56	-0.891855	0.359333	0.794229	-.LKSVK(2)--EKIEK(2).-	Cas9_	Cas9_
T-21220-83.08	-0.899473	0.359333	0.795982	-.QEDFYPFLKDNR(9)--KDWDPKK(1).-	Cas9_	Cas9_
T-18562-75.13	-0.902263	0.359333	0.796613	-.KDWDPKK(6)--EDYFKK(5).-	Cas9_	Cas9_
T-15908-67.77	-0.902489	0.359333	0.796664	-.VPSKKFK(5)--MKNYWR(2).-	Cas9_	Cas9_
T-12552-58.38	-0.904296	0.359333	0.79707	-.VEKGKSKK(3)--GQKNSRER(3).-	Cas9_	Cas9_
T-11759-55.87	-0.905006	0.360496	0.797229	-.EDYFKK(5)--EKIEK(2).-	Cas9_	Cas9_
T-20997-82.41	-0.906943	0.361693	0.79766	-.MNTKYDENDK(4)--DKPIR(2).-	Cas9_	Cas9_
T-12045-56.90	-0.90793	0.361693	0.797879	-.SDKNRGK(3)--HSIKK(4).-	Cas9_	Cas9_
T-12577-58.46	-0.909754	0.361693	0.798281	-.KMKNYWR(3)--RKNR(2).-	Cas9_	Cas9_
T-24293-93.59	-0.912523	0.361693	0.798888	-.SNFDLAEDAKLQLSK(10)--IEKILTFR(3).-	Cas9_	Cas9_
T-27284-106.35	-0.914485	0.361693	0.799314	-.KTEVQTGGFSKESILPK(11)--SDKNRGK(3).-	Cas9_	Cas9_
T-14674-64.32	-0.914887	0.361693	0.799402	-.TQINKVVRFDK(5)--TQINKVVR(5).-	sp|OVAL_CHICK|_	sp|OVAL_CHICK|_
T-25354-97.59	-0.916119	0.361693	0.799668	-.QEDFYPFLKDNR(9)--QEDFYPFLKDNR(9).-	Cas9_	Cas9_
T-13871-62.21	-0.917466	0.361693	0.799958	-.FKVLGNTDR(2)--KDWDPKK(1).-	Cas9_	Cas9_
T-22687-87.85	-0.91978	0.361693	0.800453	-.TILDFLKSDGFANR(7)--KHER(1).-	Cas9_	Cas9_
T-22766-88.11	-0.920006	0.361693	0.800501	-.KMKNYWR(3)--GQKNSR(3).-	Cas9_	Cas9_
T-23586-90.93	-0.925064	0.361693	0.801569	-.LKGSPEDNEQK(2)--EDYFKK(5).-	Cas9_	Cas9_
T-7786-40.68	-0.925265	0.361693	0.801611	-.DFQFYKVR(6)--SDKNRGK(3).-	Cas9_	Cas9_
T-11747-55.84	-0.926871	0.362825	0.801946	-.RNSDKLIAR(5)--KHER(1).-	Cas9_	Cas9_
T-12408-57.93	-0.930708	0.363953	0.80274	-.SKLVSDFRKDFQFYK(9)--DKQSGK(2).-	Cas9_	Cas9_
T-21648-84.43	-0.938232	0.365852	0.804267	-.KKLVDSTDK(2)--IEKILTFR(3).-	Cas9_	Cas9_
T-13032-59.79	-0.938641	0.365852	0.804349	-.ESILPKR(6)--DKQSGK(2).-	Cas9_	Cas9_
T-12299-57.64	-0.939999	0.365852	0.80462	-.VLTRSDKNR(7)--KFDNLTK(1).-	Cas9_	Cas9_
T-16967-70.41	-0.944277	0.365852	0.805466	-.KDFQFYKVR(7)--DKPIR(2).-	Cas9_	Cas9_
T-16798-69.97	-0.947158	0.365852	0.806028	-.VITLKSK(5)--ESILPKR(6).-	Cas9_	Cas9_
T-15219-65.97	-0.947753	0.365852	0.806143	-.KDFQFYK(1)--KQYR(1).-	Cas9_	Cas9_
T-15757-67.44	-0.948262	0.365852	0.806242	-.KLVDSTDKADLR(1)--LKGSPEDNEQK(2).-	Cas9_	Cas9_
T-11750-55.85	-0.948326	0.365852	0.806254	-.YTRRKNR(5)--VEKGK(3).-	Cas9_	Cas9_
T-11032-53.57	-0.949294	0.367419	0.806441	-.VEKGK(3)--KHER(1).-	Cas9_	Cas9_
T-26427-102.32	-0.949877	0.367419	0.806554	-.KTEVQTGGFSKESILPK(11)--ESILPKR(6).-	Cas9_	Cas9_
T-15247-66.07	-0.951551	0.367419	0.806875	-.MNTKYDENDKLIR(10)--SDKNR(3).-	Cas9_	Cas9_
T-20462-80.57	-0.952867	0.368515	0.807126	-.KDFQFYKVR(7)--KMKNYWR(1).-	Cas9_	Cas9_
T-25556-98.45	-0.95603	0.368969	0.807724	-.LIARKKDWDPK(6)--KKLVDSTDK(2).-	Cas9_	Cas9_
T-26677-103.35	-0.959926	0.368969	0.808452	-.NSDKLIAR(4)--KDWDPKK(1).-	Cas9_	Cas9_
T-25485-98.13	-0.966451	0.370125	0.809648	-.QEDFYPFLKDNREK(9)--VPSKK(4).-	Cas9_	Cas9_
T-15829-67.60	-0.967425	0.370125	0.809824	-.LPKYSLFELENGR(3)--MKNYWR(2).-	Cas9_	Cas9_
T-24772-95.48	-0.967488	0.370125	0.809835	-.KSEETITPWNFEEVVDK(1)--SDKNRGK(3).-	Cas9_	Cas9_
T-15750-67.43	-0.967952	0.370125	0.809919	-.NSDKLIARK(4)--ESILPKR(6).-	Cas9_	Cas9_
T-16994-70.47	-0.967955	0.370125	0.809919	-.MNTKYDENDK(4)--VMKQLKRR(6).-	Cas9_	Cas9_
T-26856-104.21	-0.968238	0.370125	0.80997	-.LPKYSLFELENGR(3)--MNTKYDENDK(4).-	Cas9_	Cas9_
T-12429-57.99	-0.968687	0.370125	0.810051	-.GQKNSRERMK(3)--MKNYWR(2).-	Cas9_	Cas9_
T-19152-76.69	-0.971658	0.370125	0.810581	-.APLSASMIKR(9)--DKQSGK(2).-	Cas9_	Cas9_
T-15583-66.99	-0.973573	0.370125	0.810919	-.FIKPILEK(3)--KKDWDPK(2).-	Cas9_	Cas9_
T-12539-58.35	-0.979496	0.37459	0.81195	-.VEKGKSKK(3)--GAASMDKK(7).-	Cas9_	Cas9_
T-22700-87.89	-0.989189	0.383221	0.813583	-.ENQTTQKGQKNSR(7)--VTVKQLK(4).-	Cas9_	Cas9_
T-18627-75.29	-0.989316	0.383221	0.813604	-.KDFQFYK(1)--KDWDPK(1).-	Cas9_	Cas9_
T-17428-71.70	-0.992933	0.383221	0.814196	-.KFDNLTKAER(7)--NSRERMKR(7).-	Cas9_	Cas9_
T-13597-61.46	-0.99298	0.383221	0.814204	-.RQEDFYPFLKDNREK(10)--ERMKR(4).-	Cas9_	Cas9_
T-15093-65.60-2	-0.996149	0.383221	0.814715	-.EDYFKK(5)--DKPIR(2).-	Cas9_	Cas9_
T-19334-77.24	-1.00652	0.388646	0.816338	-.VNTEITKAPLSASMIK(7)--LSKSR(3).-	Cas9_	Cas9_
T-14857-64.87	-1.00693	0.388646	0.816402	-.KNHEEEMK(1)--KREI(1).-	sp|K1C15_SHEEP|_	sp|K1C15_SHEEP|_
T-19026-76.40	-1.01088	0.390691	0.816998	-.VLSAYNKHR(7)--KYPK(1).-	Cas9_	Cas9_
T-17055-70.65	-1.01184	0.390691	0.817142	-.KMKNYWR(3)--EVKK(3).-	Cas9_	Cas9_
T-16552-69.41	-1.0152	0.393378	0.817639	-.FDNLTKAER(6)--NSDKLIAR(4).-	Cas9_	Cas9_
T-28599-113.04	-1.02069	0.397722	0.818435	-.YDENDKLIR(6)--MKNYWR(2).-	Cas9_	Cas9_
T-26538-102.72	-1.02631	0.402052	0.819228	-.NSRERMKR(7)--KDWDPKK(1).-	Cas9_	Cas9_
T-16365-68.95	-1.03747	0.406005	0.820739	-.HRDKPIR(4)--KYPK(1).-	Cas9_	Cas9_
T-20628-81.11	-1.03755	0.406005	0.82075	-.YPTIYHLRKK(9)--KYPK(1).-	Cas9_	Cas9_
T-16571-69.45	-1.03968	0.406005	0.821028	-.FKHLKSEDEMK(5)--HLKSEDEMK(3).-	sp|MYG_HUMAN|_	sp|MYG_HUMAN|_
T-17867-73.07	-1.04105	0.406005	0.821207	-.YPTIYHLRKK(9)--DKPIR(2).-	Cas9_	Cas9_
T-19675-78.29	-1.04562	0.410874	0.82179	-.QQLPEKYK(6)--KQYR(1).-	Cas9_	Cas9_
T-15217-65.97	-1.04635	0.410874	0.821882	-.KMIAKSEQEIGK(5)--GQKNSRER(3).-	Cas9_	Cas9_
T-18967-76.22	-1.04686	0.410874	0.821947	-.EMIEERLKTYAHLFDDK(8)--KDLIIK(1).-	Cas9_	Cas9_
T-23733-91.43	-1.04738	0.410874	0.822013	-.GHPETLEKFDK(8)--KDMASNYK(1).-	sp|MYG_HUMAN|_	sp|MYG_HUMAN|_
T-23196-89.54	-1.04815	0.410874	0.822108	-.VYDVRKMIAKSEQEIGK(10)--QLKR(3).-	Cas9_	Cas9_
T-26027-100.61	-1.05135	0.411838	0.822504	-.LEESFLVEEDKK(11)--KHER(1).-	Cas9_	Cas9_
T-16145-68.36	-1.05445	0.414433	0.822882	-.DDSIDNKVLTR(7)--VEKGKSK(3).-	Cas9_	Cas9_
T-16737-69.82	-1.05527	0.415389	0.822981	-.LVDSTDKADLR(7)--KDFQFYKVR(7).-	Cas9_	Cas9_
T-20969-82.31	-1.06065	0.421227	0.82362	-.AIVDLLFKTNR(8)--AGFIKR(5).-	Cas9_	Cas9_
T-22021-85.70	-1.06145	0.421483	0.823713	-.SKKLKSVK(5)--KDFQFYK(1).-	Cas9_	Cas9_
T-11181-53.99	-1.06231	0.421483	0.823813	-.VMKQLKRR(6)--DKQSGK(2).-	Cas9_	Cas9_
T-18028-73.50	-1.06425	0.424041	0.824037	-.VLSAYNKHR(7)--SDKNRGK(3).-	Cas9_	Cas9_
T-26624-103.10	-1.06668	0.426591	0.824316	-.KNLIGALLFDSGETAEATR(1)--GQKNSRERMK(3).-	Cas9_	Cas9_
T-21809-84.98	-1.08082	0.430054	0.825864	-.QITKHVAQILDSR(4)--QLKR(3).-	Cas9_	Cas9_
T-17341-71.42	-1.08184	0.430054	0.825973	-.LITQRKFDNLTKAER(12)--KDWDPK(1).-	Cas9_	Cas9_
T-14304-63.33	-1.08641	0.430502	0.826448	-.GQKNSRERMK(3)--FDNLTKAER(6).-	Cas9_	Cas9_
T-12265-57.55	-1.0869	0.430502	0.826498	-.YDENDKLIR(6)--LKRTAR(2).-	Cas9_	Cas9_
T-17842-73.01	-1.08772	0.430502	0.826582	-.KKDWDPKK(2)--KMKNYWR(1).-	Cas9_	Cas9_
T-16571-69.45-2	-1.08882	0.430502	0.826694	-.FKHLKSEDEMK(2)--HLKSEDEMK(3).-	sp|MYG_HUMAN|_	sp|MYG_HUMAN|_
T-20835-81.85-2	-1.09457	0.430724	0.827271	-.LEESFLVEEDKKHER(12)--DKQSGK(2).-	Cas9_	Cas9_
T-22194-86.20	-1.09601	0.430724	0.827412	-.KTEVQTGGFSK(1)--KVTVKQLK(5).-	Cas9_	Cas9_
T-20333-80.19	-1.09902	0.431849	0.827706	-.MNTKYDENDK(4)--KKLVDSTDK(1).-	Cas9_	Cas9_
T-12510-58.27	-1.09938	0.431849	0.827741	-.FKVLGNTDR(2)--DKQSGK(2).-	Cas9_	Cas9_
T-14654-64.26	-1.10038	0.431849	0.827837	-.VTEFKYGAK(5)--VTEFKYGAK(5).-	sp|AMYS_HUMAN|_	sp|AMYS_HUMAN|_
T-17143-70.86	-1.10295	0.435235	0.828083	-.SDNVPSEEVVKK(11)--MKNYWR(2).-	Cas9_	Cas9_
T-16027-68.09	-1.10772	0.435235	0.828532	-.MIAKSEQEIGK(4)--KHER(1).-	Cas9_	Cas9_
T-22408-86.93	-1.11512	0.437019	0.829209	-.KMKNYWR(3)--DKQSGK(2).-	Cas9_	Cas9_
T-12125-57.12	-1.11537	0.437019	0.829231	-.KQYRSTK(1)--QLKR(3).-	Cas9_	Cas9_
T-12932-59.48	-1.11768	0.437218	0.829438	-.ENQTTQKGQKNSRER(7)--DWDPKK(5).-	Cas9_	Cas9_
T-10206-50.65	-1.11924	0.437218	0.829577	-.SNFDLAEDAKLQLSK(10)--EDYFKK(5).-	Cas9_	Cas9_
T-17764-72.75	-1.12182	0.438681	0.829804	-.VLSAYNKHR(7)--KFDNLTK(1).-	Cas9_	Cas9_
T-16763-69.88	-1.1227	0.438681	0.829881	-.KKLVDSTDK(2)--KFDNLTK(1).-	Cas9_	Cas9_
T-13430-60.94	-1.12335	0.438681	0.829937	-.SDNVPSEEVVKK(11)--GKSKK(4).-	Cas9_	Cas9_
T-23521-90.66	-1.12343	0.438681	0.829943	-.MNTKYDENDK(4)--EKIEK(2).-	Cas9_	Cas9_
T-15423-66.56	-1.12658	0.438681	0.830216	-.KKDWDPKK(2)--SDKNRGK(3).-	Cas9_	Cas9_
T-15884-67.71-2	-1.12674	0.438681	0.830229	-.QLKEDYFK(3)--NSDKLIAR(4).-	Cas9_	Cas9_
T-19529-77.86	-1.12681	0.438681	0.830235	-.MTNFDKNLPNEK(6)--KKDWDPKK(7).-	Cas9_	Cas9_
T-16974-70.43	-1.12771	0.441109	0.830313	-.TNRKVTVK(4)--SDKNRGK(3).-	Cas9_	Cas9_
T-12115-57.10	-1.13363	0.441335	0.830812	-.EVKKDLIIK(4)--DKQSGK(2).-	Cas9_	Cas9_
T-19172-76.75	-1.13664	0.441335	0.831062	-.IEKILTFR(3)--KQYRSTK(1).-	Cas9_	Cas9_
T-20082-79.53	-1.13899	0.441335	0.831254	-.VMKQLKR(6)--KDWDPK(1).-	Cas9_	Cas9_
T-19243-76.96	-1.13903	0.441335	0.831258	-.KDFQFYKVR(7)--KYPK(1).-	Cas9_	Cas9_
T-26794-103.91	-1.14084	0.441335	0.831405	-.RQEDFYPFLKDNR(10)--MKRIEEGIK(2).-	Cas9_	Cas9_
T-17749-72.71	-1.14241	0.441335	0.831533	-.KSEETITPWNFEEVVDK(1)--AASMDKK(6).-	Cas9_	Cas9_
T-23013-88.94	-1.14311	0.441335	0.831589	-.SDKNRGKSDNVPSEEVVK(7)--EDLLRKQR(6).-	Cas9_	Cas9_
T-20835-81.85	-1.14371	0.441335	0.831637	-.LEESFLVEEDKKHER(11)--DKQSGK(2).-	Cas9_	Cas9_
T-17622-72.31	-1.14568	0.441335	0.831795	-.RQEDFYPFLKDNR(10)--VEKGKSK(5).-	Cas9_	Cas9_
T-21105-82.74	-1.14572	0.441335	0.831798	-.HVAQILDSRMNTKYDENDK(13)--VEKGK(3).-	Cas9_	Cas9_
T-18881-76.00	-1.15074	0.441335	0.832195	-.MNTKYDENDK(4)--EVKVITLK(3).-	Cas9_	Cas9_
T-11259-54.19	-1.15218	0.441554	0.832308	-.VMKQLKR(6)--KFDNLTK(1).-	Cas9_	Cas9_
T-19412-77.50	-1.1523	0.441554	0.832317	-.KIECFDSVEISGVEDR(1)--KYPK(1).-	Cas9_	Cas9_
T-19792-78.62	-1.16012	0.441554	0.83292	-.KVLSMPQVNIVKK(12)--SDKNRGK(3).-	Cas9_	Cas9_
T-12585-58.48	-1.16087	0.441554	0.832977	-.LKGSPEDNEQK(2)--NSDKLIARK(4).-	Cas9_	Cas9_
T-13154-60.09	-1.16591	0.441554	0.833357	-.YDENDKLIR(6)--NSDKLIAR(4).-	Cas9_	Cas9_
T-10075-50.18	-1.16607	0.441554	0.833369	-.ENQTTQKGQK(7)--KKLVDSTDK(2).-	Cas9_	Cas9_
T-19994-79.28	-1.16748	0.441554	0.833474	-.DKQSGKTILDFLK(2)--KDWDPK(1).-	Cas9_	Cas9_
T-22398-86.90	-1.16831	0.441554	0.833536	-.ERMKRIEEGIK(4)--MNTKYDENDK(4).-	Cas9_	Cas9_
T-15339-66.34	-1.16945	0.441554	0.83362	-.YDENDKLIR(6)--FKVLGNTDR(2).-	Cas9_	Cas9_
T-13972-62.48	-1.17158	0.441554	0.833778	-.NLPNEKVLPK(6)--KHER(1).-	Cas9_	Cas9_
T-14095-62.82	-1.17191	0.441554	0.833802	-.KFDNLTK(1)--KQYR(1).-	Cas9_	Cas9_
T-22983-88.85	-1.17723	0.442392	0.834191	-.NSDKLIARKK(9)--KDWDPKK(6).-	Cas9_	Cas9_
T-20611-81.05	-1.18557	0.442565	0.834789	-.INGNCTGIKIYVSDDGK(9)--LGTVIRKWNGEK(7).-	sp|AMYS_HUMAN|_	sp|AMYS_HUMAN|_
T-21108-82.74	-1.18573	0.442565	0.834801	-.GYKEVKK(6)--MKNYWR(2).-	Cas9_	Cas9_
T-25673-99.00-2	-1.19022	0.446388	0.835118	-.DDSIDNKVLTR(7)--RKNR(2).-	Cas9_	Cas9_
T-19362-77.34	-1.20125	0.449039	0.835883	-.LKGSPEDNEQK(2)--LSKSRR(3).-	Cas9_	Cas9_
T-22420-86.97	-1.2056	0.449039	0.83618	-.MDGTEELLVKLNR(10)--DKPIR(2).-	Cas9_	Cas9_
T-16445-69.17	-1.20763	0.449039	0.836318	-.RQEDFYPFLKDNR(10)--KKDWDPK(1).-	Cas9_	Cas9_
T-7352-38.78	-1.20766	0.449039	0.836321	-.VLTRSDKNR(7)--KHER(1).-	Cas9_	Cas9_
T-13644-61.58	-1.21074	0.449039	0.836529	-.KFDNLTKAER(1)--KQYR(1).-	Cas9_	Cas9_
T-22400-86.91	-1.2127	0.449039	0.836661	-.MDGTEELLVKLNR(10)--LKGSPEDNEQK(2).-	Cas9_	Cas9_
T-21279-83.26	-1.21438	0.449039	0.836774	-.SKLVSDFRK(2)--DWDPKK(5).-	Cas9_	Cas9_
T-10075-50.18-2	-1.21522	0.449039	0.83683	-.ENQTTQKGQK(7)--KKLVDSTDK(1).-	Cas9_	Cas9_
T-10131-50.38	-1.22081	0.449039	0.837204	-.MIAKSEQEIGKATAK(4)--DKQSGK(2).-	Cas9_	Cas9_
T-21918-85.29	-1.22154	0.449039	0.837253	-.ENQTTQKGQKNSRER(10)--KQYRSTK(1).-	Cas9_	Cas9_
T-17607-72.26	-1.22429	0.449039	0.837435	-.KLVDSTDKADLR(8)--GYKEVK(3).-	Cas9_	Cas9_
T-19718-78.41	-1.22766	0.449039	0.837659	-.LEESFLVEEDKKHER(12)--ERMKR(4).-	Cas9_	Cas9_
T-15671-67.22-2	-1.22875	0.449039	0.83773	-.RQEDFYPFLKDNREK(10)--DKPIR(2).-	Cas9_	Cas9_
T-22055-85.81	-1.22889	0.449039	0.83774	-.MTNFDKNLPNEK(6)--GAASMDKK(7).-	Cas9_	Cas9_
T-13892-62.27	-1.22911	0.449039	0.837754	-.RNSDKLIAR(5)--SDKNRGK(3).-	Cas9_	Cas9_
T-24297-93.59	-1.23021	0.449039	0.837827	-.VLSAYNKHR(7)--ESILPKR(6).-	Cas9_	Cas9_
T-19614-78.12	-1.23036	0.449039	0.837837	-.LENLIAQLPGEKK(12)--KDWDPKK(1).-	Cas9_	Cas9_
T-21508-84.00	-1.23074	0.449039	0.837862	-.ENQTTQKGQKNSRER(10)--QLKR(3).-	Cas9_	Cas9_
T-30695-123.72	-1.2341	0.449039	0.838084	-.MLASAGELQKGNELALPSK(10)--FDNLTKAER(6).-	Cas9_	Cas9_
T-10468-51.54-2	-1.2357	0.449039	0.838189	-.GKSDNVPSEEVVKK(13)--DNREKIEK(5).-	Cas9_	Cas9_
T-27556-107.73	-1.23651	0.449039	0.838242	-.LINGIRDKQSGK(8)--MKNYWR(2).-	Cas9_	Cas9_
T-24440-94.16	-1.23769	0.449039	0.83832	-.GQKNSRER(3)--VMKQLK(3).-	Cas9_	Cas9_
T-11676-55.61	-1.23776	0.449039	0.838324	-.YFDTTIDRKQYR(9)--SDKNRGK(3).-	Cas9_	Cas9_
T-10562-51.92	-1.23847	0.449039	0.838371	-.YDENDKLIR(6)--DWDPKK(5).-	Cas9_	Cas9_
T-23411-90.24	-1.2439	0.449039	0.838727	-.DFQFYKVR(6)--GYKEVKK(6).-	Cas9_	Cas9_
T-15342-66.35	-1.24924	0.449976	0.839076	-.NRGKSDNVPSEEVVK(4)--GAASMDKK(7).-	Cas9_	Cas9_
T-8984-45.84	-1.25414	0.449976	0.839395	-.GQKNSRERMK(3)--EDYFKK(5).-	Cas9_	Cas9_
T-23529-90.70	-1.25445	0.449976	0.839415	-.FDNLTKAERGGLSELDK(6)--IIKDK(3).-	Cas9_	Cas9_
T-10256-50.83	-1.25839	0.450605	0.839672	-.YTRRKNR(5)--KHER(1).-	Cas9_	Cas9_
T-19718-78.41-2	-1.26085	0.450605	0.839832	-.LEESFLVEEDKKHER(11)--ERMKR(4).-	Cas9_	Cas9_
T-21293-83.30	-1.264	0.450605	0.840036	-.SEDEMKASEDLK(6)--GHPETLEKFDK(8).-	sp|MYG_HUMAN|_	sp|MYG_HUMAN|_
T-11916-56.45	-1.26457	0.450605	0.840073	-.GKSDNVPSEEVVK(2)--KPAFLSGEQKK(1).-	Cas9_	Cas9_
T-15167-65.82	-1.26903	0.450605	0.840362	-.QLKEDYFK(3)--HRDKPIR(4).-	Cas9_	Cas9_
T-19824-78.71	-1.27035	0.450605	0.840447	-.DFQFYKVR(6)--GYKEVK(3).-	Cas9_	Cas9_
T-25113-96.72	-1.27081	0.450605	0.840477	-.DFQFYKVR(6)--AGFIKR(5).-	Cas9_	Cas9_
T-14405-63.62-7	-1.27382	0.450605	0.840672	-.VMKQLKR(6)--DKPIR(2).-	Cas9_	Cas9_
T-17280-71.24	-1.27837	0.450605	0.840966	-.SDNVPSEEVVKK(11)--GYKEVKK(6).-	Cas9_	Cas9_
T-13588-61.43	-1.28138	0.450605	0.84116	-.KIECFDSVEISGVEDR(1)--DKPIR(2).-	Cas9_	Cas9_
T-24192-93.22	-1.28271	0.450605	0.841246	-.RQEDFYPFLKDNR(10)--KDWDPKK(6).-	Cas9_	Cas9_
T-13700-61.74	-1.2868	0.450605	0.841509	-.NSRERMKR(7)--ESILPKR(6).-	Cas9_	Cas9_
T-10338-51.07	-1.29062	0.450605	0.841755	-.QQLPEKYK(6)--KYPK(1).-	Cas9_	Cas9_
T-22643-87.69	-1.2929	0.450605	0.841902	-.GILQTVKVVDELVK(7)--KDWDPK(1).-	Cas9_	Cas9_
T-21322-83.42	-1.29378	0.450605	0.841958	-.MDGTEELLVKLNR(10)--VPSKK(4).-	Cas9_	Cas9_
T-26307-101.83	-1.29441	0.450605	0.841999	-.YDENDKLIR(6)--VPSKK(4).-	Cas9_	Cas9_
T-20747-81.55	-1.30059	0.450605	0.842395	-.RNSDKLIAR(5)--MKNYWR(2).-	Cas9_	Cas9_
T-18115-73.76	-1.30248	0.450605	0.842516	-.KKDWDPK(2)--HRDKPIR(4).-	Cas9_	Cas9_
T-14405-63.62-8	-1.30702	0.450605	0.842806	-.VMKQLKR(3)--DKPIR(2).-	Cas9_	Cas9_
T-12782-59.01	-1.31108	0.451371	0.843066	-.NPIDFLEAKGYK(9)--SKLVSDFR(2).-	Cas9_	Cas9_
T-10337-51.07	-1.32107	0.452532	0.8437	-.KLVDSTDKADLR(8)--VPSKK(4).-	Cas9_	Cas9_
T-19829-78.73	-1.32477	0.452532	0.843935	-.LVSDFRKDFQFYK(7)--MKNYWR(2).-	Cas9_	Cas9_
T-18692-75.45	-1.32531	0.452532	0.843968	-.LVSDFRKDFQFYKVR(13)--KHER(1).-	Cas9_	Cas9_
T-16375-68.97	-1.32558	0.452532	0.843985	-.KKLVDSTDK(2)--ERMKR(4).-	Cas9_	Cas9_
T-13451-61.00	-1.32789	0.452532	0.844131	-.HKPENIVIEMAR(2)--SDKNR(3).-	Cas9_	Cas9_
T-23951-92.22	-1.33344	0.452532	0.84448	-.KGILQTVK(1)--DWDPKK(5).-	Cas9_	Cas9_
T-16877-70.18	-1.33413	0.452532	0.844523	-.LKGSPEDNEQK(2)--GYKEVKK(6).-	Cas9_	Cas9_
T-18583-75.18	-1.33804	0.45404	0.844767	-.QEDFYPFLKDNR(9)--EKIEK(2).-	Cas9_	Cas9_
T-20709-81.44	-1.33845	0.45404	0.844793	-.ENQTTQKGQKNSR(7)--SDKNRGK(3).-	Cas9_	Cas9_
T-21849-85.09	-1.34626	0.457542	0.845277	-.LEESFLVEEDKKHER(12)--AGFIKRQLVETR(5).-	Cas9_	Cas9_
T-20332-80.19	-1.34742	0.458287	0.845349	-.KIECFDSVEISGVEDR(1)--EVKK(3).-	Cas9_	Cas9_
T-24971-96.20	-1.35699	0.458402	0.845935	-.AIVDLLFKTNRK(8)--KQYR(1).-	Cas9_	Cas9_
T-23169-89.44	-1.35765	0.458402	0.845975	-.KLVDSTDKADLR(8)--KFDNLTKAER(7).-	Cas9_	Cas9_
T-21828-85.04	-1.36297	0.460511	0.846297	-.AGFIKRQLVETR(5)--DKPIR(2).-	Cas9_	Cas9_
T-16476-69.24	-1.36855	0.464711	0.846632	-.GKSDNVPSEEVVKK(13)--KYPK(1).-	Cas9_	Cas9_
T-23121-89.26	-1.3708	0.464711	0.846766	-.LKGSPEDNEQK(2)--DKPIR(2).-	Cas9_	Cas9_
T-13149-60.08	-1.3723	0.464807	0.846855	-.TILDFLKSDGFANR(7)--KKDWDPK(2).-	Cas9_	Cas9_
T-14424-63.67	-1.37689	0.464807	0.847127	-.KMIAKSEQEIGKATAK(1)--SDKNR(3).-	Cas9_	Cas9_
T-14179-63.01	-1.37724	0.465534	0.847148	-.LKRTARR(2)--DKQSGK(2).-	Cas9_	Cas9_
T-16826-70.05	-1.38041	0.465628	0.847334	-.TYAHLFDDKVMK(9)--VLSAYNKHR(7).-	Cas9_	Cas9_
T-18814-75.79-2	-1.38225	0.465628	0.847442	-.KKDWDPKK(7)--VMKQLKR(6).-	Cas9_	Cas9_
T-14828-64.78	-1.38276	0.466351	0.847471	-.KMKNYWR(3)--GYKEVK(3).-	Cas9_	Cas9_
T-9100-46.33	-1.3843	0.466442	0.847561	-.KGILQTVK(1)--GAASMDKK(7).-	Cas9_	Cas9_
T-21488-83.95	-1.38479	0.466442	0.84759	-.RPLIETNGETGEIVWDKGRDFATVRK(17)--KPAFLSGEQK(1).-	Cas9_	Cas9_
T-14313-63.35	-1.39205	0.468508	0.848009	-.KKDWDPKK(7)--KMKNYWR(3).-	Cas9_	Cas9_
T-15473-66.69	-1.39849	0.471916	0.848377	-.MKRIEEGIK(2)--MKNYWR(2).-	Cas9_	Cas9_
T-9840-49.32	-1.40543	0.472844	0.848768	-.NSRERMKR(7)--KDFQFYK(1).-	Cas9_	Cas9_
T-19520-77.83	-1.40651	0.472844	0.848828	-.YDENDKLIR(6)--NSDKLIARK(4).-	Cas9_	Cas9_
T-22570-87.47	-1.40744	0.472844	0.84888	-.QQLPEKYK(6)--MKNYWR(2).-	Cas9_	Cas9_
T-30643-123.61	-1.41621	0.472844	0.849365	-.LVSDFRKDFQFYKVR(13)--VITLKSKLVSDFRK(7).-	Cas9_	Cas9_
T-12736-58.89	-1.42448	0.472844	0.849816	-.QLKEDYFK(3)--QLKR(3).-	Cas9_	Cas9_
T-18071-73.62	-1.42765	0.472844	0.849986	-.HKPENIVIEMAR(2)--LKGSPEDNEQK(2).-	Cas9_	Cas9_
T-9014-45.97	-1.42893	0.472844	0.850055	-.QLKEDYFKK(3)--KHER(1).-	Cas9_	Cas9_
T-18814-75.79	-1.43139	0.472917	0.850186	-.KKDWDPKK(2)--VMKQLKR(6).-	Cas9_	Cas9_
T-19983-79.26	-1.43141	0.472917	0.850187	-.VYDVRKMIAKSEQEIGK(10)--ENQTTQKGQK(7).-	Cas9_	Cas9_
T-18206-74.01	-1.43869	0.473617	0.850572	-.GKSDNVPSEEVVKK(13)--KDWDPKK(6).-	Cas9_	Cas9_
T-22701-87.89	-1.44782	0.474315	0.851047	-.NSDKLIARK(4)--MKNYWR(2).-	Cas9_	Cas9_
T-22277-86.47	-1.45898	0.476335	0.851614	-.NRGKSDNVPSEEVVKK(15)--MNTKYDENDK(4).-	Cas9_	Cas9_
T-21431-83.79	-1.47453	0.480043	0.85238	-.DYSPYFKTTDELRDK(7)--KNHEEEMK(1).-	sp|K1C15_SHEEP|_	sp|K1C15_SHEEP|_
T-16271-68.73	-1.47711	0.480043	0.852504	-.QQLPEKYK(6)--DNREKIEK(5).-	Cas9_	Cas9_
T-20593-80.98	-1.48267	0.480043	0.85277	-.KKLVDSTDK(2)--AGFIKR(5).-	Cas9_	Cas9_
T-24267-93.52	-1.4832	0.480043	0.852795	-.YFDTTIDRKQYRSTK(9)--KYPK(1).-	Cas9_	Cas9_
T-14035-62.65-2	-1.48523	0.480043	0.852891	-.YDENDKLIR(6)--ESILPKR(6).-	Cas9_	Cas9_
T-24099-92.85	-1.49446	0.480043	0.853322	-.KRMLASAGELQK(1)--VYDVRKMIAK(6).-	Cas9_	Cas9_
T-12385-57.86	-1.49546	0.480043	0.853368	-.DFPAVPYSGWDFNDGKCK(16)--KWNGEK(1).-	sp|AMYS_HUMAN|_	sp|AMYS_HUMAN|_
T-12319-57.70	-1.49881	0.480043	0.853523	-.MDGTEELLVKLNR(10)--MKNYWR(2).-	Cas9_	Cas9_
T-19802-78.64	-1.50227	0.480043	0.853681	-.DDSIDNKVLTRSDK(7)--MKNYWR(2).-	Cas9_	Cas9_
T-27109-105.46	-1.5041	0.480043	0.853764	-.KIECFDSVEISGVEDR(1)--KHER(1).-	Cas9_	Cas9_
T-22846-88.40	-1.50593	0.480043	0.853847	-.YVTEGMRKPAFLSGEQKK(8)--QLKR(3).-	Cas9_	Cas9_
T-20561-80.86	-1.50954	0.480043	0.854009	-.GGLSELDKAGFIK(8)--VMKQLK(3).-	Cas9_	Cas9_
T-12354-57.78	-1.51077	0.480043	0.854064	-.KIECFDSVEISGVEDR(1)--ERMKR(4).-	Cas9_	Cas9_
T-20881-82.02	-1.5123	0.480043	0.854133	-.MNTKYDENDKLIR(4)--SDKNRGK(3).-	Cas9_	Cas9_
T-25739-99.28	-1.51713	0.480043	0.854346	-.QEDFYPFLKDNR(9)--KKLVDSTDK(1).-	Cas9_	Cas9_
T-10955-53.36-2	-1.52241	0.48139	0.854578	-.SKKLKSVK(3)--GQKNSR(3).-	Cas9_	Cas9_
T-20097-79.57	-1.53012	0.48139	0.85491	-.KFKVLGNTDR(3)--SDKNRGK(3).-	Cas9_	Cas9_
T-13209-60.25	-1.53581	0.484022	0.855152	-.VLTRSDKNR(7)--VEKGK(3).-	Cas9_	Cas9_
T-16174-68.44	-1.53585	0.484022	0.855154	-.LKTYAHLFDDK(2)--ERMKR(4).-	Cas9_	Cas9_
T-17056-70.65	-1.54976	0.484727	0.855729	-.KKDWDPKK(7)--GQKNSR(3).-	Cas9_	Cas9_
T-19266-77.03	-1.55017	0.484727	0.855746	-.NSDKLIAR(4)--KMKNYWR(3).-	Cas9_	Cas9_
T-12201-57.36	-1.55118	0.484727	0.855786	-.LVSDFRKDFQFYKVR(13)--GQKNSR(3).-	Cas9_	Cas9_
T-10955-53.36	-1.55916	0.484767	0.856105	-.SKKLKSVK(2)--GQKNSR(3).-	Cas9_	Cas9_
T-24477-94.31	-1.56148	0.484767	0.856196	-.SEDEMKASEDLK(6)--FDKFKHLK(5).-	sp|MYG_HUMAN|_	sp|MYG_HUMAN|_
T-17539-72.02	-1.57318	0.484883	0.856646	-.KYPKLESEFVYGDYK(1)--SDKNR(3).-	Cas9_	Cas9_
T-15993-68.00	-1.57615	0.484883	0.856757	-.MTNFDKNLPNEK(6)--GQKNSRER(3).-	Cas9_	Cas9_
T-20419-80.44	-1.57765	0.484883	0.856813	-.LPKYSLFELENGR(3)--GQKNSR(3).-	Cas9_	Cas9_
T-22769-88.12	-1.5844	0.484883	0.857061	-.SDNVPSEEVVKKMK(11)--MKNYWR(2).-	Cas9_	Cas9_
T-21893-85.21	-1.58463	0.484883	0.857069	-.MKRIEEGIK(2)--FKVLGNTDR(2).-	Cas9_	Cas9_
T-17767-72.76	-1.58481	0.484883	0.857076	-.LESEFVYGDYKVYDVR(11)--GYKEVK(3).-	Cas9_	Cas9_
T-10799-52.79-2	-1.58829	0.485538	0.857201	-.KKLVDSTDK(2)--KKDWDPK(1).-	Cas9_	Cas9_
T-15638-67.12	-1.60167	0.485684	0.857665	-.DDSIDNKVLTRSDKNR(7)--GQKNSR(3).-	Cas9_	Cas9_
T-11428-54.73	-1.60439	0.485684	0.857756	-.YSLFELENGRKR(11)--MKNYWR(2).-	Cas9_	Cas9_
T-21989-85.57	-1.60591	0.485684	0.857807	-.LKTYAHLFDDK(2)--KQYRSTK(1).-	Cas9_	Cas9_
T-16846-70.10	-1.61315	0.485684	0.858041	-.DNREKIEK(5)--EVKK(3).-	Cas9_	Cas9_
T-11973-56.66	-1.61979	0.485684	0.858249	-.KFKVLGNTDR(3)--AASMDKK(6).-	Cas9_	Cas9_
T-16217-68.59	-1.62022	0.485684	0.858263	-.KTEVQTGGFSK(1)--DNREKIEK(5).-	Cas9_	Cas9_
T-10799-52.79	-1.62149	0.485684	0.858301	-.KKLVDSTDK(2)--KDWDPKK(1).-	Cas9_	Cas9_
T-18694-75.45	-1.62657	0.485684	0.858454	-.VITLKSKLVSDFR(5)--KDWDPK(1).-	Cas9_	Cas9_
T-15617-67.07	-1.63165	0.48572	0.858602	-.LVDSTDKADLR(7)--GKSKKLK(5).-	Cas9_	Cas9_
T-30596-123.48	-1.63217	0.48572	0.858617	-.FKHLKSEDEMKASEDLK(2)--FKHLKSEDEMK(5).-	sp|MYG_HUMAN|_	sp|MYG_HUMAN|_
T-12361-57.80-2	-1.64235	0.487599	0.858896	-.VLTRSDKNR(7)--KDWDPKK(1).-	Cas9_	Cas9_
T-21943-85.39	-1.65146	0.489494	0.859128	-.HYLDEIIEQISEFSKR(15)--ESILPKRNSDK(6).-	Cas9_	Cas9_
T-20959-82.29-3	-1.66417	0.489547	0.859419	-.EKIEKILTFR(5)--LKRTAR(2).-	Cas9_	Cas9_
T-18617-75.26	-1.66493	0.489547	0.859435	-.KQYRSTK(1)--KMKNYWR(3).-	Cas9_	Cas9_
T-15732-67.38	-1.66884	0.489547	0.859516	-.ENQTTQKGQKNSR(7)--DFQFYKVR(6).-	Cas9_	Cas9_
T-30596-123.48-2	-1.66892	0.489547	0.859518	-.FKHLKSEDEMKASEDLK(2)--FKHLKSEDEMK(2).-	sp|MYG_HUMAN|_	sp|MYG_HUMAN|_
T-30690-123.71	-1.67473	0.489549	0.85963	-.MIAKSEQEIGK(4)--NLPNEKVLPK(6).-	Cas9_	Cas9_
T-12582-58.47	-1.67746	0.489549	0.85968	-.LVSDFRKDFQFYK(7)--KQYR(1).-	Cas9_	Cas9_
T-16693-69.72	-1.68579	0.492595	0.859819	-.KVTVKQLKEDYFK(1)--EDYFKK(5).-	Cas9_	Cas9_
T-19083-76.52	-1.6949	0.493242	0.859949	-.KPAFLSGEQK(1)--KFDNLTK(1).-	Cas9_	Cas9_
T-12233-57.46	-1.69537	0.493242	0.859955	-.KLVDSTDK(1)--KDWDPKK(1).-	Cas9_	Cas9_
T-17652-72.40	-1.70681	0.493242	0.860079	-.VLTRSDKNR(7)--FKVLGNTDR(2).-	Cas9_	Cas9_
T-14156-62.96	-1.71419	0.495078	0.860137	-.NSRERMKR(7)--VPSKK(4).-	Cas9_	Cas9_
T-18163-73.89	-1.72179	0.496943	0.860177	-.NYWRQLLNAKLITQR(10)--DKPIR(2).-	Cas9_	Cas9_
T-30635-123.59	-1.72502	0.496943	0.860189	-.KGILQTVKVVDELVKVMGR(1)--LPKYSLFELENGRKR(14).-	Cas9_	Cas9_
T-20249-79.96	-1.72506	0.496943	0.860189	-.YDENDKLIREVK(6)--AASMDKK(6).-	Cas9_	Cas9_
T-18676-75.41	-1.72653	0.498792	0.860192	-.ENQTTQKGQKNSR(7)--KDWDPK(1).-	Cas9_	Cas9_
T-15080-65.55	-1.73095	0.499409	0.860199	-.DDSIDNKVLTR(7)--IIKDK(3).-	Cas9_	Cas9_
T-24593-94.83	-1.73181	0.499409	0.8602	-.FNASLGTYHDLLKIIKDK(16)--VPSKK(4).-	Cas9_	Cas9_
T-25856-99.78	-1.73584	0.499409	0.8602	-.YDEHHQDLTLLKALVR(12)--DFQFYKVR(6).-	Cas9_	Cas9_
T-21261-83.21	-1.7451	0.501243	0.8602	-.LPKYSLFELENGRK(3)--GKSKK(4).-	Cas9_	Cas9_
T-14508-63.88	-1.7467	0.501243	0.8602	-.YKEIFFDQSK(2)--QLKRR(3).-	Cas9_	Cas9_
T-9986-49.89	-1.75096	0.501243	0.8602	-.KKLVDSTDK(2)--EDYFKK(5).-	Cas9_	Cas9_
T-15672-67.22	-1.7619	0.501851	0.8602	-.KYPKLESEFVYGDYK(4)--KHER(1).-	Cas9_	Cas9_
T-20959-82.29-4	-1.76246	0.502458	0.8602	-.EKIEKILTFR(2)--LKRTAR(2).-	Cas9_	Cas9_
T-11562-55.22	-1.76699	0.503049	0.8602	-.ENQTTQKGQKNSR(10)--GYKEVKK(6).-	Cas9_	Cas9_
T-17955-73.29	-1.77163	0.503049	0.8602	-.VLGNTDRHSIKK(11)--SDKNR(3).-	Cas9_	Cas9_
T-14890-64.96	-1.77445	0.503049	0.8602	-.DNREKIEK(5)--GYKEVK(3).-	Cas9_	Cas9_
T-7032-37.18	-1.77618	0.503049	0.8602	-.VLSEMREQYEAMAEKNR(15)--VLSEMREQYEAMAEKNR(15).-	sp|K1C15_SHEEP|_	sp|K1C15_SHEEP|_
T-17702-72.55	-1.77703	0.503049	0.8602	-.SDNVPSEEVVKKMK(12)--MKNYWR(2).-	Cas9_	Cas9_
T-21261-83.21-2	-1.78185	0.503569	0.8602	-.LPKYSLFELENGRK(3)--GKSKK(2).-	Cas9_	Cas9_
T-15746-67.42	-1.79893	0.506457	0.8602	-.LPKYSLFELENGRK(3)--KDWDPKK(1).-	Cas9_	Cas9_
T-20260-79.99	-1.81334	0.508259	0.8602	-.VLTRSDKNRGK(7)--KDFQFYKVR(7).-	Cas9_	Cas9_
T-16166-68.41	-1.83286	0.50883	0.8602	-.GKSDNVPSEEVVKK(2)--GYKEVKK(6).-	Cas9_	Cas9_
T-14328-63.39	-1.84808	0.50883	0.8602	-.DFQFYKVR(6)--HRDKPIR(4).-	Cas9_	Cas9_
T-25555-98.45	-1.85608	0.50883	0.8602	-.GYKEVKKDLIIK(7)--KTEVQTGGFSK(1).-	Cas9_	Cas9_
T-16606-69.53	-1.8708	0.511821	0.8602	-.KLVDSTDKADLR(1)--MKNYWR(2).-	Cas9_	Cas9_
T-12914-59.43	-1.88418	0.514154	0.8602	-.KKLVDSTDK(2)--VEKGKSK(3).-	Cas9_	Cas9_
T-16751-69.86	-1.88752	0.514154	0.8602	-.LKGSPEDNEQK(2)--TNRKVTVK(4).-	Cas9_	Cas9_
T-28981-115.02	-1.89299	0.514154	0.8602	-.LESEFVYGDYKVYDVR(11)--LSKSR(3).-	Cas9_	Cas9_
T-9158-46.57	-1.89521	0.514154	0.8602	-.MTNFDKNLPNEK(6)--KQYR(1).-	Cas9_	Cas9_
T-23637-91.13	-1.92178	0.515927	0.8602	-.SNFDLAEDAKLQLSK(10)--SNFDLAEDAKLQLSK(10).-	Cas9_	Cas9_
T-13218-60.27	-1.93156	0.516465	0.8602	-.VLSAYNKHR(7)--QLKRRR(3).-	Cas9_	Cas9_
T-26505-102.59	-1.93802	0.516465	0.8602	-.RQEDFYPFLKDNR(10)--YSLFELENGRKR(11).-	Cas9_	Cas9_
T-17078-70.71	-1.94537	0.516465	0.8602	-.KIECFDSVEISGVEDR(1)--VITLKSK(5).-	Cas9_	Cas9_
T-10352-51.12	-1.99989	0.520602	0.8602	-.GGLSELDKAGFIK(8)--RKNR(2).-	Cas9_	Cas9_
T-12462-58.09	-2.07772	0.521483	0.8602	-.QLKEDYFKK(3)--SKLVSDFR(2).-	Cas9_	Cas9_
T-19772-78.56	-2.07977	0.521483	0.8602	-.ERMKRIEEGIK(4)--KQYR(1).-	Cas9_	Cas9_
T-20812-81.77	-2.14145	0.521483	0.8602	-.LKTYAHLFDDK(2)--KQYR(1).-	Cas9_	Cas9_
T-6972-36.90	-2.19912	0.521483	0.8602	-.EIFFDQSKNGYAGYIDGGASQEEFYK(8)--GQKNSRERMK(3).-	Cas9_	Cas9_
T-22833-88.34	-2.21381	0.521483	0.8602	-.KLVDSTDKADLR(8)--KFDNLTKAER(1).-	Cas9_	Cas9_
T-15668-67.21	-2.21604	0.521483	0.8602	-.QEDFYPFLKDNR(9)--YTRRKNR(5).-	Cas9_	Cas9_
T-24500-94.41	-2.24557	0.521483	0.8602	-.MKNYWRQLLNAK(2)--YKEIFFDQSK(2).-	Cas9_	Cas9_
T-10957-53.36	-2.30171	0.521483	0.8602	-.KPAFLSGEQK(1)--KDWDPKK(6).-	Cas9_	Cas9_
T-18417-74.64	-2.30258	0.521483	0.8602	-.FDNLTKAERGGLSELDK(6)--DWDPKK(5).-	Cas9_	Cas9_
T-11908-56.43	-2.32036	0.521483	0.8602	-.YKEIFFDQSK(2)--YKEIFFDQSK(2).-	Cas9_	Cas9_
T-9283-47.06-2	-2.52708	0.521483	0.8602	-.FKVLGNTDR(2)--KKDWDPKK(2).-	Cas9_	Cas9_
T-9283-47.06	-2.57623	0.521483	0.8602	-.FKVLGNTDR(2)--KKDWDPKK(1).-	Cas9_	Cas9_
