# Supplementary material for: A synthetic peptide library for benchmarking crosslinking-mass spectrometry search engines for proteins and protein complexes
Source: Nat Commun. 2020 Feb 6;11:742. doi: 10.1038/s41467-020-14608-2 (PMC7005041; doi:10.1038/s41467-020-14608-2)
Supplement: Supplementary file 3 — Supplementary Data 1 [file 41467_2020_14608_MOESM3_ESM.zip › CSVfiles/kojak_percolator_R3_uniqueCSM_crapome.csv]

PSMId	score	q-value	posterior_error_prob	peptide	proteinIds
T-23739-91.45	10.7889	0.00465116	7.49E-12	-.KNLIGALLFDSGETAEATR(1)--SDNVPSEEVVKK(11).-	Cas9_	Cas9_
T-25288-97.32	9.56768	0.00465116	1.09E-10	-.KNLIGALLFDSGETAEATR(1)--LVDSTDKADLR(7).-	Cas9_	Cas9_
T-21991-85.57	8.66565	0.00465116	7.89E-10	-.MLASAGELQKGNELALPSK(10)--VVDELVKVMGR(7).-	Cas9_	Cas9_
T-14889-64.95	8.37513	0.00465116	1.49E-09	-.HKPENIVIEMAR(2)--FDNLTKAER(6).-	Cas9_	Cas9_
T-26504-102.59	8.26956	0.00465116	1.88E-09	-.SNFDLAEDAKLQLSK(10)--SSFEKNPIDFLEAK(5).-	Cas9_	Cas9_
T-22988-88.87	8.10375	0.00465116	2.71E-09	-.MLASAGELQKGNELALPSK(10)--LESEFVYGDYKVYDVR(11).-	Cas9_	Cas9_
T-26953-104.68	8.07368	0.00465116	2.89E-09	-.KIECFDSVEISGVEDR(1)--TILDFLKSDGFANR(7).-	Cas9_	Cas9_
T-18896-76.04	8.01157	0.00465116	3.31E-09	-.MLASAGELQKGNELALPSK(10)--KPAFLSGEQK(1).-	Cas9_	Cas9_
T-16487-69.26	7.56195	0.00465116	8.88E-09	-.HKPENIVIEMAR(2)--YDENDKLIR(6).-	Cas9_	Cas9_
T-18909-76.07	7.44519	0.00465116	1.15E-08	-.TEVQTGGFSKESILPK(10)--KFDNLTK(1).-	Cas9_	Cas9_
T-18284-74.22	7.19247	0.00465116	2.00E-08	-.KIECFDSVEISGVEDR(1)--FDNLTKAER(6).-	Cas9_	Cas9_
T-23957-92.24	7.14288	0.00465116	2.23E-08	-.LESEFVYGDYKVYDVR(11)--VVDELVKVMGR(7).-	Cas9_	Cas9_
T-17208-71.03	7.02956	0.00465116	2.86E-08	-.TYAHLFDDKVMK(9)--NLPNEKVLPK(6).-	Cas9_	Cas9_
T-13120-60.02	7.01108	0.00465116	2.97E-08	-.SEQEIGKATAK(7)--LKTYAHLFDDK(2).-	Cas9_	Cas9_
T-17456-71.77	6.93456	0.00465116	3.52E-08	-.KIECFDSVEISGVEDR(1)--MIAKSEQEIGK(4).-	Cas9_	Cas9_
T-25127-96.77	6.86587	0.00465116	4.09E-08	-.MDGTEELLVKLNR(10)--GGLSELDKAGFIK(8).-	Cas9_	Cas9_
T-13881-62.24	6.81441	0.00465116	4.58E-08	-.HKPENIVIEMAR(2)--MIAKSEQEIGK(4).-	Cas9_	Cas9_
T-22164-86.11	6.77805	0.00465116	4.96E-08	-.TEVQTGGFSKESILPK(10)--TEVQTGGFSKESILPK(10).-	Cas9_	Cas9_
T-19385-77.41	6.77502	0.00465116	4.99E-08	-.KIECFDSVEISGVEDR(1)--HKPENIVIEMAR(2).-	Cas9_	Cas9_
T-21884-85.19	6.74633	0.00465116	5.32E-08	-.KIECFDSVEISGVEDR(1)--KIECFDSVEISGVEDR(1).-	Cas9_	Cas9_
T-22719-87.94	6.38035	0.00465116	1.19E-07	-.KIECFDSVEISGVEDR(1)--DFQFYKVR(6).-	Cas9_	Cas9_
T-14902-64.98	6.07995	0.00465116	2.29E-07	-.SDNVPSEEVVKK(11)--KDFQFYK(1).-	Cas9_	Cas9_
T-21214-83.07	6.06776	0.00465116	2.35E-07	-.MLASAGELQKGNELALPSK(10)--MLASAGELQKGNELALPSK(10).-	Cas9_	Cas9_
T-15170-65.82	6.05776	0.00465116	2.41E-07	-.VNTEITKAPLSASMIK(7)--SEQEIGKATAK(7).-	Cas9_	Cas9_
T-23149-89.35	5.95997	0.00465116	2.98E-07	-.MDGTEELLVKLNR(10)--QLKEDYFK(3).-	Cas9_	Cas9_
T-26137-101.13	5.93104	0.00465116	3.18E-07	-.TILDFLKSDGFANR(7)--YDENDKLIR(6).-	Cas9_	Cas9_
T-19493-77.76	5.86647	0.00465116	3.66E-07	-.VVDELVKVMGR(7)--KPAFLSGEQK(1).-	Cas9_	Cas9_
T-21290-83.29	5.68088	0.00465116	5.50E-07	-.SSFEKNPIDFLEAK(5)--KLVDSTDK(1).-	Cas9_	Cas9_
T-11758-55.87	5.59428	0.00465116	6.65E-07	-.GKSDNVPSEEVVK(2)--VKYVTEGMR(2).-	Cas9_	Cas9_
T-21106-82.74	5.52076	0.00465116	7.82E-07	-.LPKYSLFELENGR(3)--KFDNLTK(1).-	Cas9_	Cas9_
T-18824-75.81	5.51453	0.00465116	7.93E-07	-.TEVQTGGFSKESILPK(10)--KLINGIR(1).-	Cas9_	Cas9_
T-24252-93.47	5.49737	0.00465116	8.23E-07	-.TILDFLKSDGFANR(7)--MIAKSEQEIGK(4).-	Cas9_	Cas9_
T-13248-60.38	5.48866	0.00465116	8.39E-07	-.MTNFDKNLPNEK(6)--QQLPEKYK(6).-	Cas9_	Cas9_
T-15733-67.38	5.45553	0.00465116	9.02E-07	-.GKSDNVPSEEVVK(2)--LEESFLVEEDKK(11).-	Cas9_	Cas9_
T-26543-102.74	5.41831	0.00465116	9.79E-07	-.MDGTEELLVKLNR(10)--MDGTEELLVKLNR(10).-	Cas9_	Cas9_
T-14192-63.05	5.38705	0.00465116	1.05E-06	-.YDENDKLIR(6)--FDNLTKAER(6).-	Cas9_	Cas9_
T-14166-62.98	5.24297	0.00465116	1.44E-06	-.QITKHVAQILDSR(4)--KDWDPK(1).-	Cas9_	Cas9_
T-15845-67.63	5.23872	0.00465116	1.45E-06	-.DDSIDNKVLTR(7)--NSDKLIAR(4).-	Cas9_	Cas9_
T-21219-83.08	4.95942	0.00465116	2.68E-06	-.TEVQTGGFSKESILPK(10)--FIKPILEK(3).-	Cas9_	Cas9_
T-13376-60.77	4.94452	0.00465116	2.77E-06	-.SKLVSDFR(2)--QQLPEKYK(6).-	Cas9_	Cas9_
T-16005-68.03	4.9281	0.00465116	2.87E-06	-.MTNFDKNLPNEK(6)--SKLVSDFR(2).-	Cas9_	Cas9_
T-13163-60.12	4.92448	0.00465116	2.89E-06	-.SDNVPSEEVVKK(11)--LVDSTDKADLR(7).-	Cas9_	Cas9_
T-14802-64.71	4.89913	0.00465116	3.06E-06	-.VNTEITKAPLSASMIK(7)--KMIAK(1).-	Cas9_	Cas9_
T-20786-81.67	4.89101	0.00465116	3.11E-06	-.QEDFYPFLKDNR(9)--EDYFKK(5).-	Cas9_	Cas9_
T-8182-42.32	4.80613	0.00465116	3.75E-06	-.GKSDNVPSEEVVK(2)--VPSKK(4).-	Cas9_	Cas9_
T-19721-78.42	4.70882	0.00465116	4.64E-06	-.HKPENIVIEMAR(2)--DFQFYKVR(6).-	Cas9_	Cas9_
T-15625-67.09	4.6917	0.00465116	4.82E-06	-.LENLIAQLPGEKK(12)--LKGSPEDNEQK(2).-	Cas9_	Cas9_
T-17231-71.09	4.65201	0.00465116	5.26E-06	-.YPKLESEFVYGDYK(3)--LKGSPEDNEQK(2).-	Cas9_	Cas9_
T-12153-57.20	4.64767	0.00465116	5.31E-06	-.NSDKLIAR(4)--KGILQTVK(1).-	Cas9_	Cas9_
T-12412-57.94	4.6184	0.00465116	5.66E-06	-.TYAHLFDDKVMK(9)--DKQSGK(2).-	Cas9_	Cas9_
T-16810-70.00	4.6072	0.00465116	5.80E-06	-.LVDSTDKADLR(7)--KDFQFYK(1).-	Cas9_	Cas9_
T-22095-85.92	4.60518	0.00465116	5.83E-06	-.NPIDFLEAKGYK(9)--APLSASMIKR(9).-	Cas9_	Cas9_
T-11144-53.90	4.57795	0.00465116	6.18E-06	-.GKSDNVPSEEVVK(2)--GKSDNVPSEEVVK(2).-	Cas9_	Cas9_
T-18905-76.06	4.49769	0.00465116	7.37E-06	-.MDGTEELLVKLNR(10)--EKIEK(2).-	Cas9_	Cas9_
T-20000-79.30	4.49062	0.00465116	7.49E-06	-.QEDFYPFLKDNR(9)--VKYVTEGMR(2).-	Cas9_	Cas9_
T-23280-89.80	4.48518	0.00465116	7.58E-06	-.GGLSELDKAGFIK(8)--GGLSELDKAGFIK(8).-	Cas9_	Cas9_
T-11986-56.70	4.46708	0.00465116	7.89E-06	-.MIAKSEQEIGK(4)--FDNLTKAER(6).-	Cas9_	Cas9_
T-17751-72.71	4.45945	0.00465116	8.02E-06	-.MIAKSEQEIGK(4)--DFQFYKVR(6).-	Cas9_	Cas9_
T-24312-93.63	4.41137	0.00465116	8.91E-06	-.KNLIGALLFDSGETAEATR(1)--AGFIKR(5).-	Cas9_	Cas9_
T-10640-52.21	4.35124	0.00465116	1.02E-05	-.KGILQTVK(1)--DKPIR(2).-	Cas9_	Cas9_
T-20898-82.08	4.31265	0.00465116	1.11E-05	-.GGLSELDKAGFIK(8)--QLKEDYFK(3).-	Cas9_	Cas9_
T-17425-71.70	4.31191	0.00465116	1.11E-05	-.DDSIDNKVLTR(7)--MKNYWR(2).-	Cas9_	Cas9_
T-6748-35.87	4.2591	0.00465116	1.24E-05	-.SDNVPSEEVVKK(11)--GQKNSR(3).-	Cas9_	Cas9_
T-7877-41.07	4.25696	0.00465116	1.25E-05	-.VLSAYNKHR(7)--KLVDSTDK(1).-	Cas9_	Cas9_
T-22545-87.38	4.23178	0.00465116	1.32E-05	-.KSEETITPWNFEEVVDK(1)--MTNFDKNLPNEK(6).-	Cas9_	Cas9_
T-13427-60.93	4.15334	0.00465116	1.57E-05	-.KLINGIR(1)--KFDNLTK(1).-	Cas9_	Cas9_
T-14422-63.67	4.13663	0.00465116	1.63E-05	-.LVDSTDKADLR(7)--LVDSTDKADLR(7).-	Cas9_	Cas9_
T-12843-59.20	4.13607	0.00465116	1.63E-05	-.NSDKLIAR(4)--MKNYWR(2).-	Cas9_	Cas9_
T-19408-77.49	4.11331	0.00465116	1.71E-05	-.GKSDNVPSEEVVK(2)--QEDFYPFLKDNR(9).-	Cas9_	Cas9_
T-10378-51.20	4.09867	0.00465116	1.77E-05	-.SEQEIGKATAK(7)--ESILPKR(6).-	Cas9_	Cas9_
T-13386-60.80	4.09773	0.00465116	1.77E-05	-.MIAKSEQEIGK(4)--YDENDKLIR(6).-	Cas9_	Cas9_
T-18528-75.01	4.07468	0.00465116	1.87E-05	-.FDNLTKAER(6)--DFQFYKVR(6).-	Cas9_	Cas9_
T-17332-71.39	4.05219	0.00465116	1.96E-05	-.LPKYSLFELENGR(3)--SDKNR(3).-	Cas9_	Cas9_
T-23065-89.09	4.01143	0.00465116	2.14E-05	-.VVDELVKVMGR(7)--VVDELVKVMGR(7).-	Cas9_	Cas9_
T-15727-67.38	4.00838	0.00465116	2.16E-05	-.LENLIAQLPGEKK(12)--IIKDK(3).-	Cas9_	Cas9_
T-8859-45.28	3.97427	0.00465116	2.32E-05	-.KGILQTVK(1)--LSKSR(3).-	Cas9_	Cas9_
T-16039-68.13	3.94345	0.00465116	2.49E-05	-.KLVDSTDK(1)--IEKILTFR(3).-	Cas9_	Cas9_
T-15802-67.54	3.93367	0.00465116	2.54E-05	-.GGLSELDKAGFIK(8)--EKIEK(2).-	Cas9_	Cas9_
T-15385-66.46	3.91633	0.00465116	2.64E-05	-.GGLSELDKAGFIK(8)--KVTVK(1).-	Cas9_	Cas9_
T-15283-66.19	3.87516	0.00465116	2.89E-05	-.KPAFLSGEQK(1)--KPAFLSGEQK(1).-	Cas9_	Cas9_
T-15562-66.94	3.86827	0.00465116	2.93E-05	-.QITKHVAQILDSR(4)--SKLVSDFR(2).-	Cas9_	Cas9_
T-14622-64.18	3.85604	0.00465116	3.01E-05	-.SKLVSDFR(2)--KDWDPK(1).-	Cas9_	Cas9_
T-20015-79.35	3.84491	0.00465116	3.09E-05	-.IEEGIKELGSQILK(6)--KLVDSTDK(1).-	Cas9_	Cas9_
T-12418-57.95	3.82236	0.00465116	3.24E-05	-.QLLNAKLITQR(6)--KVTVK(1).-	Cas9_	Cas9_
T-11056-53.64	3.73171	0.00465116	3.96E-05	-.SDNVPSEEVVKK(11)--SDNVPSEEVVKK(11).-	Cas9_	Cas9_
T-8101-41.96	3.67849	0.00465116	4.45E-05	-.SEQEIGKATAK(7)--SEQEIGKATAK(7).-	Cas9_	Cas9_
T-22000-85.61	3.66795	0.00465116	4.55E-05	-.NPIDFLEAKGYK(9)--KFDNLTK(1).-	Cas9_	Cas9_
T-17883-73.10	3.65167	0.00465116	4.72E-05	-.NPIDFLEAKGYK(9)--SDKNR(3).-	Cas9_	Cas9_
T-22309-86.60	3.64081	0.00465116	4.83E-05	-.QSGKTILDFLK(4)--NLPNEKVLPK(6).-	Cas9_	Cas9_
T-23546-90.76	3.6311	0.00465116	4.93E-05	-.SVKELLGITIMER(3)--NLPNEKVLPK(6).-	Cas9_	Cas9_
T-17024-70.56	3.58409	0.00465116	5.47E-05	-.FIKPILEK(3)--KFDNLTK(1).-	Cas9_	Cas9_
T-14368-63.52	3.54968	0.00465116	5.90E-05	-.KGILQTVK(1)--KDLIIK(1).-	Cas9_	Cas9_
T-11912-56.44	3.54358	0.00465116	5.98E-05	-.DDSIDNKVLTR(7)--LSKSR(3).-	Cas9_	Cas9_
T-11817-56.10	3.53203	0.00465116	6.13E-05	-.GKSDNVPSEEVVK(2)--EDYFKK(5).-	Cas9_	Cas9_
T-20270-80.01	3.47695	0.00465116	6.92E-05	-.YDENDKLIR(6)--DFQFYKVR(6).-	Cas9_	Cas9_
T-11548-55.16	3.44244	0.00465116	7.46E-05	-.NSDKLIAR(4)--NSDKLIAR(4).-	Cas9_	Cas9_
T-14278-63.26	3.4249	0.00465116	7.76E-05	-.MTNFDKNLPNEK(6)--KDWDPK(1).-	Cas9_	Cas9_
T-16101-68.27	3.38377	0.00465116	8.49E-05	-.YDENDKLIR(6)--YDENDKLIR(6).-	Cas9_	Cas9_
T-14882-64.94	3.34662	0.00465116	9.21E-05	-.APLSASMIKR(9)--KFDNLTK(1).-	Cas9_	Cas9_
T-14267-63.23	3.33467	0.00465116	9.45E-05	-.FKVLGNTDR(2)--ESILPKR(6).-	Cas9_	Cas9_
T-19563-77.96	3.30262	0.00465116	0.000101434	-.DLIIKLPK(5)--ESILPKR(6).-	Cas9_	Cas9_
T-15074-65.53	3.28708	0.00465116	0.000104951	-.MKNYWR(2)--KDLIIK(1).-	Cas9_	Cas9_
T-9652-48.68	3.27936	0.00465116	0.000106743	-.KDFQFYK(1)--GQKNSR(3).-	Cas9_	Cas9_
T-17709-72.58	3.20688	0.00465116	0.000125136	-.QLKEDYFK(3)--QLKEDYFK(3).-	Cas9_	Cas9_
T-23255-89.73	3.20345	0.00465116	0.00012608	-.KSEETITPWNFEEVVDK(1)--SKLVSDFR(2).-	Cas9_	Cas9_
T-16273-68.74	3.19417	0.00465116	0.000128674	-.SKLVSDFR(2)--SKLVSDFR(2).-	Cas9_	Cas9_
T-20549-80.83	3.16893	0.00465116	0.000136	-.SNFDLAEDAKLQLSK(10)--KLVDSTDK(1).-	Cas9_	Cas9_
T-6624-35.26	3.14059	0.00465116	0.00014472	-.LKGSPEDNEQK(2)--IIKDK(3).-	Cas9_	Cas9_
T-12285-57.60	3.13463	0.00465116	0.000146625	-.VKYVTEGMR(2)--VKYVTEGMR(2).-	Cas9_	Cas9_
T-10691-52.40	3.08917	0.00465116	0.000161996	-.GKSDNVPSEEVVK(2)--VTVKQLK(4).-	Cas9_	Cas9_
T-15403-66.51	3.07543	0.00465116	0.000166954	-.KDFQFYK(1)--AGFIKR(5).-	Cas9_	Cas9_
T-17424-71.69	3.04548	0.00465116	0.000178289	-.YPKLESEFVYGDYK(3)--IIKDK(3).-	Cas9_	Cas9_
T-11021-53.54	3.02912	0.00465116	0.000184803	-.SEQEIGKATAK(7)--FKVLGNTDR(2).-	Cas9_	Cas9_
T-8339-43.04	3.01349	0.00465116	0.000191248	-.NSDKLIAR(4)--LSKSR(3).-	Cas9_	Cas9_
T-14222-63.12	2.99557	0.00465116	0.000198913	-.DDSIDNKVLTR(7)--DKPIR(2).-	Cas9_	Cas9_
T-7983-41.44	2.94358	0.00465116	0.000222941	-.LVDSTDKADLR(7)--GQKNSR(3).-	Cas9_	Cas9_
T-12805-59.09	2.87825	0.00465116	0.000257281	-.FDNLTKAER(6)--FDNLTKAER(6).-	Cas9_	Cas9_
T-10930-53.29	2.87253	0.00465116	0.000260528	-.QLKEDYFK(3)--EKIEK(2).-	Cas9_	Cas9_
T-20972-82.32	2.85652	0.00465116	0.000269843	-.KSEETITPWNFEEVVDK(1)--QQLPEKYK(6).-	Cas9_	Cas9_
T-18570-75.15	2.82597	0.00465116	0.000288536	-.SSFEKNPIDFLEAK(5)--VLSAYNKHR(7).-	Cas9_	Cas9_
T-8463-43.57	2.81469	0.00465116	0.000295763	-.KLVDSTDK(1)--KLVDSTDK(1).-	Cas9_	Cas9_
T-11243-54.16	2.76428	0.00465116	0.000330338	-.QQLPEKYK(6)--KDWDPK(1).-	Cas9_	Cas9_
T-21549-84.12	2.7335	0.00465116	0.000353407	-.LESEFVYGDYKVYDVR(11)--KPAFLSGEQK(1).-	Cas9_	Cas9_
T-10224-50.71	2.71522	0.00465116	0.000367862	-.FKVLGNTDR(2)--KMIAK(1).-	Cas9_	Cas9_
T-26290-101.76	2.67973	0.00465116	0.000397633	-.SSFEKNPIDFLEAK(5)--IEEGIKELGSQILK(6).-	Cas9_	Cas9_
T-13551-61.31	2.64864	0.00465116	0.000425685	-.NSDKLIAR(4)--KDLIIK(1).-	Cas9_	Cas9_
T-14204-63.07	2.62557	0.00465116	0.000447771	-.RNSDKLIAR(5)--NSDKLIAR(4).-	Cas9_	Cas9_
T-11272-54.23	2.61726	0.00465116	0.000456009	-.MKNYWR(2)--DKPIR(2).-	Cas9_	Cas9_
T-7374-38.89	2.58687	0.00465116	0.000487429	-.SEQEIGKATAK(7)--KMIAK(1).-	Cas9_	Cas9_
T-9783-49.13	2.57822	0.00465116	0.000496758	-.NSDKLIAR(4)--DKPIR(2).-	Cas9_	Cas9_
T-16151-68.38	2.54635	0.00465116	0.000532707	-.SEQEIGKATAK(7)--DLIIKLPK(5).-	Cas9_	Cas9_
T-24982-96.25	2.50498	0.00465116	0.00058329	-.TILDFLKSDGFANR(7)--FDNLTKAER(6).-	Cas9_	Cas9_
T-10935-53.30	2.48112	0.00465116	0.00061462	-.QLKEDYFK(3)--KVTVK(1).-	Cas9_	Cas9_
T-17950-73.27	2.44972	0.00465116	0.00065841	-.VNTEITKAPLSASMIK(7)--ESILPKR(6).-	Cas9_	Cas9_
T-10535-51.81	2.4261	0.00465116	0.000693396	-.QQLPEKYK(6)--QQLPEKYK(6).-	Cas9_	Cas9_
T-7470-39.32	2.42539	0.00465116	0.000694485	-.KFDNLTK(1)--SDKNR(3).-	Cas9_	Cas9_
T-12998-59.70	2.41826	0.00465116	0.000705429	-.KDFQFYK(1)--GYKEVK(3).-	Cas9_	Cas9_
T-5794-30.99	2.3977	0.00465116	0.000737939	-.GQKNSR(3)--AGFIKR(5).-	Cas9_	Cas9_
T-10996-53.47	2.36741	0.00465116	0.000788597	-.SDNVPSEEVVKK(11)--NSDKLIAR(4).-	Cas9_	Cas9_
T-25084-96.64	2.33669	0.00465116	0.000843532	-.SSFEKNPIDFLEAK(5)--IEKILTFR(3).-	Cas9_	Cas9_
T-9274-47.03	2.33025	0.00465116	0.000855529	-.MKNYWR(2)--LSKSR(3).-	Cas9_	Cas9_
T-13497-61.15	2.28793	0.00465116	0.000938667	-.KFDNLTK(1)--KFDNLTK(1).-	Cas9_	Cas9_
T-18516-74.98	2.25938	0.00465116	0.000999284	-.MDGTEELLVKLNR(10)--KVTVK(1).-	Cas9_	Cas9_
T-9272-47.03	2.24147	0.00465116	0.00103928	-.SDNVPSEEVVKKMK(11)--EVKK(3).-	Cas9_	Cas9_
T-6620-35.24	2.2156	0.00465116	0.0010999	-.LKGSPEDNEQK(2)--LKSVK(2).-	Cas9_	Cas9_
T-14623-64.18	2.20796	0.00465116	0.00111848	-.MIAKSEQEIGK(4)--LVDSTDKADLR(7).-	Cas9_	Cas9_
T-12866-59.27	2.1176	0.00465116	0.00136335	-.KGILQTVK(1)--KGILQTVK(1).-	Cas9_	Cas9_
T-20235-79.93	2.10989	0.00465116	0.00138657	-.LEESFLVEEDKK(11)--LEESFLVEEDKK(11).-	Cas9_	Cas9_
T-14885-64.94	2.10395	0.00465116	0.00140475	-.FKVLGNTDR(2)--FKVLGNTDR(2).-	Cas9_	Cas9_
T-19851-78.79	2.09405	0.00465116	0.00143554	-.FIKPILEK(3)--FIKPILEK(3).-	Cas9_	Cas9_
T-17474-71.82	2.07225	0.00465116	0.00150575	-.MTNFDKNLPNEK(6)--MKNYWR(2).-	Cas9_	Cas9_
T-4563-24.56	2.04209	0.00465116	0.00160858	-.GYKEVK(3)--GQKNSR(3).-	Cas9_	Cas9_
T-19467-77.68	1.99906	0.00465116	0.00176753	-.TEVQTGGFSKESILPK(10)--APLSASMIKR(9).-	Cas9_	Cas9_
T-27152-105.68	1.86936	0.00465116	0.0023479	-.SSFEKNPIDFLEAK(5)--SSFEKNPIDFLEAK(5).-	Cas9_	Cas9_
T-23595-90.96	1.81536	0.00465116	0.00264243	-.DFQFYKVR(6)--DFQFYKVR(6).-	Cas9_	Cas9_
T-13555-61.32	1.78026	0.00465116	0.00285334	-.KGILQTVK(1)--MKNYWR(2).-	Cas9_	Cas9_
T-18525-75.01	1.75756	0.00465116	0.00299859	-.VNTEITKAPLSASMIK(7)--FKVLGNTDR(2).-	Cas9_	Cas9_
T-15838-67.61	1.72151	0.00465116	0.00324452	-.MTNFDKNLPNEK(6)--MTNFDKNLPNEK(6).-	Cas9_	Cas9_
T-14293-63.30	1.71064	0.00465116	0.00332261	-.NLPNEKVLPK(6)--NLPNEKVLPK(6).-	Cas9_	Cas9_
T-13562-61.34	1.70375	0.00465116	0.00337303	-.ESILPKR(6)--ESILPKR(6).-	Cas9_	Cas9_
T-10231-50.74	1.68561	0.00465116	0.0035095	-.SDNVPSEEVVKK(11)--VMKQLK(3).-	Cas9_	Cas9_
T-22436-87.01	1.68101	0.00465116	0.00354493	-.KSEETITPWNFEEVVDK(1)--KDWDPK(1).-	Cas9_	Cas9_
T-8124-42.06	1.6789	0.00465116	0.00356136	-.VITLKSK(5)--KVTVK(1).-	Cas9_	Cas9_
T-16761-69.88	1.55347	0.00465116	0.00468417	-.DDSIDNKVLTR(7)--KGILQTVK(1).-	Cas9_	Cas9_
T-12313-57.69	1.51446	0.00465116	0.00510069	-.KDWDPK(1)--DWDPKK(5).-	Cas9_	Cas9_
T-25446-98.00	1.50671	0.00465116	0.00518773	-.QEDFYPFLKDNR(9)--QEDFYPFLKDNR(9).-	Cas9_	Cas9_
T-6875-36.47	1.50276	0.00465116	0.00523262	-.LKGSPEDNEQK(2)--LKGSPEDNEQK(2).-	Cas9_	Cas9_
T-11351-54.47	1.4512	0.00465116	0.00585574	-.MIAKSEQEIGK(4)--MIAKSEQEIGK(4).-	Cas9_	Cas9_
T-17095-70.75	1.43717	0.00465116	0.00603773	-.LKTYAHLFDDK(2)--FKVLGNTDR(2).-	Cas9_	Cas9_
T-10165-50.50	1.42608	0.00465116	0.00618556	-.LKGSPEDNEQK(2)--DWDPKK(5).-	Cas9_	Cas9_
T-16079-68.22	1.40594	0.00465116	0.00646313	-.SDNVPSEEVVKKMK(12)--KDWDPKK(1).-	Cas9_	Cas9_
T-9588-48.41	1.3796	0.00465116	0.00684519	-.ESILPKR(6)--KMIAK(1).-	Cas9_	Cas9_
T-13175-60.14	1.34118	0.00465116	0.0074429	-.KFKVLGNTDR(3)--DKPIR(2).-	Cas9_	Cas9_
T-9907-49.58	1.33847	0.00465116	0.00748701	-.APLSASMIKR(9)--SDKNR(3).-	Cas9_	Cas9_
T-16079-68.22-2	1.32282	0.00465116	0.00774644	-.SDNVPSEEVVKKMK(11)--KDWDPKK(1).-	Cas9_	Cas9_
T-8999-45.91	1.3065	0.00465116	0.00802677	-.VMKQLK(3)--VMKQLK(3).-	Cas9_	Cas9_
T-16286-68.77	1.29099	0.00465116	0.00830239	-.LKTYAHLFDDK(2)--ESILPKR(6).-	Cas9_	Cas9_
T-7841-40.91	1.26617	0.00465116	0.00876307	-.KLINGIR(1)--SDKNR(3).-	Cas9_	Cas9_
T-10761-52.67	1.25178	0.00465116	0.00904181	-.AGFIKR(5)--AGFIKR(5).-	Cas9_	Cas9_
T-14819-64.76	1.22599	0.00465116	0.00956336	-.QLKEDYFK(3)--VITLKSK(5).-	Cas9_	Cas9_
T-7933-41.30	1.19834	0.00465116	0.0101557	-.NSDKLIAR(4)--RKNR(2).-	Cas9_	Cas9_
T-24044-92.60	1.1645	0.00465116	0.0109302	-.NPIDFLEAKGYK(9)--FIKPILEK(3).-	Cas9_	Cas9_
T-19681-78.31	1.14729	0.00465116	0.0113463	-.DDSIDNKVLTR(7)--DDSIDNKVLTR(7).-	Cas9_	Cas9_
T-16045-68.14	1.1412	0.00465116	0.0114973	-.MKNYWR(2)--KDWDPK(1).-	Cas9_	Cas9_
T-2854-15.35	1.10172	0.00465116	0.0125253	-.DKQSGK(2)--DKQSGK(2).-	Cas9_	Cas9_
T-21868-85.14	1.02016	0.00465116	0.0149449	-.SVKELLGITIMER(3)--DKQSGK(2).-	Cas9_	Cas9_
T-22961-88.79	1.01971	0.00465116	0.0149593	-.QEDFYPFLKDNR(9)--LEESFLVEEDKK(11).-	Cas9_	Cas9_
T-15660-67.19	0.975539	0.00465116	0.0164578	-.APLSASMIKR(9)--APLSASMIKR(9).-	Cas9_	Cas9_
T-10169-50.52	0.961114	0.00465116	0.0169784	-.DWDPKK(5)--IIKDK(3).-	Cas9_	Cas9_
T-11923-56.48	0.959238	0.00465116	0.0170473	-.SDNVPSEEVVKKMK(11)--NSDKLIAR(4).-	Cas9_	Cas9_
T-14282-63.27	0.954299	0.00465116	0.0172299	-.MKNYWR(2)--MKNYWR(2).-	Cas9_	Cas9_
T-10686-52.38	0.944186	0.00465116	0.01761	-.RNSDKLIAR(5)--LSKSR(3).-	Cas9_	Cas9_
T-8492-43.71	0.913898	0.00465116	0.0187982	-.VKYVTEGMR(2)--VPSKK(4).-	Cas9_	Cas9_
T-7890-41.13	0.896715	0.00465116	0.0195069	-.NLPNEKVLPK(6)--HSIKK(4).-	Cas9_	Cas9_
T-17821-72.94	0.876298	0.00465116	0.0203831	-.APLSASMIKR(9)--FIKPILEK(3).-	Cas9_	Cas9_
T-18774-75.66	0.805985	0.00465116	0.0237054	-.QLLNAKLITQR(6)--QLKEDYFK(3).-	Cas9_	Cas9_
T-5154-27.68	0.784066	0.00465116	0.0248452	-.KVTVK(1)--EKIEK(2).-	Cas9_	Cas9_
T-8199-42.40	0.756298	0.00465116	0.0263659	-.VMKQLK(3)--GYKEVK(3).-	Cas9_	Cas9_
T-6495-34.61	0.74265	0.00465116	0.0271462	-.LSKSR(3)--DKPIR(2).-	Cas9_	Cas9_
T-2303-12.39	0.686084	0.00465116	0.0306259	-.GQKNSR(3)--GQKNSR(3).-	Cas9_	Cas9_
T-8933-45.62	0.657249	0.00465116	0.032562	-.GYKEVK(3)--AGFIKR(5).-	Cas9_	Cas9_
T-13453-61.00	0.569356	0.00465116	0.0392193	-.LVDSTDKADLR(7)--AGFIKR(5).-	Cas9_	Cas9_
T-14051-62.69-2	0.520359	0.00465116	0.0434782	-.EDYFKK(5)--SDKNR(3).-	Cas9_	Cas9_
T-18919-76.09	0.482347	0.00465116	0.0470825	-.GGLSELDKAGFIK(8)--VITLKSK(5).-	Cas9_	Cas9_
T-13147-60.08	0.477288	0.00465116	0.0475831	-.ESILPKRNSDK(6)--LSKSR(3).-	Cas9_	Cas9_
T-4579-24.64	0.455458	0.00465116	0.0498017	-.VPSKK(4)--VPSKK(4).-	Cas9_	Cas9_
T-9317-47.18	0.444367	0.00465116	0.0509662	-.HTGKDMVR(4)--TGKDR(3).-	spEGF_HUMAN|_	spEGF_HUMAN|_
T-2901-15.60	0.439336	0.00465116	0.0515028	-.DKQSGK(2)--HSIKK(4).-	Cas9_	Cas9_
T-21653-84.44	0.436906	0.00465116	0.0517639	-.SKLVSDFR(2)--VMKQLKR(6).-	Cas9_	Cas9_
T-11961-56.62	0.389684	0.00465116	0.0570926	-.KDLIIK(1)--DKPIR(2).-	Cas9_	Cas9_
T-18119-73.77	0.210983	0.00465116	0.0822362	-.VKRDEKEQIK(2)--VKRDEKEQIK(2).-	spKRHB2_HUMAN|_	spKRHB2_HUMAN|_
T-19754-78.50	0.186341	0.00465116	0.0864067	-.YDENDKLIR(6)--KDFQFYKVR(7).-	Cas9_	Cas9_
T-9100-46.33	0.125435	0.00465116	0.0975448	-.NKGITWK(2)--NKGITWK(2).-	spCYC_HORSE|_	spCYC_HORSE|_
T-6481-34.55	0.0412372	0.00465116	0.11504	-.KMIAK(1)--KMIAK(1).-	Cas9_	Cas9_
T-9958-49.78	0.0320431	0.00465116	0.117108	-.DWDPKK(5)--LKSVK(2).-	Cas9_	Cas9_
T-12723-58.85	-0.0986971	0.00925926	0.15014	-.VKYVTEGMR(2)--EDYFKK(5).-	Cas9_	Cas9_
T-6250-33.39	-0.244083	0.0138249	0.195667	-.LKSVK(2)--IIKDK(3).-	Cas9_	Cas9_
T-10638-52.20	-0.317255	0.0177778	0.222528	-.EDYFKK(5)--KHER(1).-	Cas9_	Cas9_
T-23047-89.04	-0.408928	0.0177778	0.260335	-.VGSKCCK(4)--YTKK(3).-	spALBU_HUMAN|_	spALBU_HUMAN|_
T-7606-39.94	-0.438553	0.0177778	0.273613	-.LKEFMR(2)--LKEFMR(2).-	spPEPA_BOVIN|_	spPEPA_BOVIN|_
T-23078-89.12	-0.44878	0.0177778	0.278323	-.TYAHLFDDKVMK(9)--EDYFKK(5).-	Cas9_	Cas9_
T-19404-77.48	-0.493789	0.0177778	0.299838	-.KNHEEEVNSLR(1)--TLCSKAENAR(5).-	spK1H5_HUMAN|_	spK1H5_HUMAN|_
T-18779-75.68	-0.557705	0.0177778	0.332676	-.KDWDPKK(6)--EDYFKK(5).-	Cas9_	Cas9_
T-20396-80.36	-0.558806	0.0177778	0.333266	-.SKDGTGSDDKK(10)--DGTGSDDKK(8).-	spTAU_HUMAN|_	spTAU_HUMAN|_
T-15003-65.31	-0.659321	0.0177778	0.390683	-.THKYNLGSK(3)--KKSLR(2).-	spPEPA_PIG|_	spPEPA_BOVIN|_	spPEPA_BOVIN|_
T-10163-50.50	-0.739978	0.0220264	0.442006	-.KDWDPKK(1)--EVKK(3).-	Cas9_	Cas9_
T-11032-53.57	-0.778013	0.0220264	0.46788	-.VEKGK(3)--KHER(1).-	Cas9_	Cas9_
T-26291-101.76	-0.865714	0.0263158	0.531689	-.KSEETITPWNFEEVVDK(1)--KFDNLTK(1).-	Cas9_	Cas9_
T-10765-52.68	-0.945241	0.0305677	0.594611	-.DIKER(3)--DIKER(3).-	spGSTA1_HUMAN|_	spGSTA1_HUMAN|_
T-8827-45.15	-1.05607	0.0478261	0.690426	-.GQKNSR(3)--KHER(1).-	Cas9_	Cas9_
T-12321-57.71	-1.13933	0.0515021	0.768947	-.MKNYWR(2)--RKNR(2).-	Cas9_	Cas9_
T-24483-94.33	-1.21696	0.0515021	0.847765	-.NSDKLIAR(4)--SDKNR(3).-	Cas9_	Cas9_
T-18109-73.74	-1.24317	0.0515021	0.875697	-.SLASDITDEQKK(11)--SLASDITDEQKK(11).-	spNQO2_HUMAN|_	spNQO2_HUMAN|_
T-9114-46.38	-1.4696	0.0635593	1	-.VEYEKR(5)--KFAPS(1).-	spUBE2I_HUMAN|_	spUBE2I_HUMAN|_
T-21013-82.46	-1.47955	0.0635593	1	-.ILCAKSENAR(5)--ILCAKSENAR(5).-	spK1M1_SHEEP|_	spK1M1_SHEEP|_
T-22502-87.21	-1.56737	0.0635593	1	-.GYKEVKK(6)--KHER(1).-	Cas9_	Cas9_
T-18201-74.00	-1.714	0.0672269	1	-.EDYFKK(5)--VPSKK(4).-	Cas9_	Cas9_
T-10445-51.45	-1.85143	0.0672269	1	-.MGDVEKGK(6)--KTER(1).-	spCYC_HORSE|_	spCYC_HORSE|_
T-7908-41.21	-2.1156	0.0711297	1	-.GAASMDKK(7)--RKNR(2).-	Cas9_	Cas9_
