# Supplementary material for: A synthetic peptide library for benchmarking crosslinking-mass spectrometry search engines for proteins and protein complexes
Source: Nat Commun. 2020 Feb 6;11:742. doi: 10.1038/s41467-020-14608-2 (PMC7005041; doi:10.1038/s41467-020-14608-2)
Supplement: Supplementary file 3 — Supplementary Data 1 [file 41467_2020_14608_MOESM3_ESM.zip › CSVfiles/MeroX_DSBU_rise.csv]

Nr.	score	Q-value	Pepscore (1)	Pepscore (2)	XL-score	m/z	z	M+H+	calc.	Dev (ppm)	Peptide(1)	Protein(1)	From	To	Peptide(2)	Protein(2)	From	To	Site(1)	Site(2)		Scan	RT	Misc.	Sel.
1	266	0	126	126	349	794.74	3	2382.206	2382.205	0.47	[FDNLTKAER]	>Cas9	901	909	[FDNLTKAER]	>Cas9	901	909	K6	K6		20190423_QExHFX4_RSLC5_Beveridge_Clausen_IMP_DSBU_alone.13892.13892.3 File:"20190423_QExHFX4_RSLC5_Beveridge_Clausen_IMP_DSBU_alone.raw", NativeID:"controllerType=0 controllerNumber=1 scan=13892"	3497.99508		FALSE
2	266	0	245	245	357	840.106	3	2518.302	2518.3	1.03	[SEQEIGKATAK]	>Cas9	1029	1039	[SEQEIGKATAK]	>Cas9	1029	1039	K7	K7		20190423_QExHFX4_RSLC5_Beveridge_Clausen_IMP_DSBU_alone.8692.8692.3 File:"20190423_QExHFX4_RSLC5_Beveridge_Clausen_IMP_DSBU_alone.raw", NativeID:"controllerType=0 controllerNumber=1 scan=8692"	2478.8487		FALSE
3	261	0	85	85	356	627.371	3	1880.097	1880.096	0.34	[ESILPKR]	>Cas9	1112	1118	[ESILPKR]	>Cas9	1112	1118	K6	K6		20190423_QExHFX4_RSLC5_Beveridge_Clausen_IMP_DSBU_alone.14410.14410.3 File:"20190423_QExHFX4_RSLC5_Beveridge_Clausen_IMP_DSBU_alone.raw", NativeID:"controllerType=0 controllerNumber=1 scan=14410"	3589.49382		FALSE
4	254	0	121	121	327	887.463	3	2660.375	2660.374	0.61	[LVDSTDKADLR]	>Cas9	146	156	[LVDSTDKADLR]	>Cas9	146	156	K7	K7		20190423_QExHFX4_RSLC5_Beveridge_Clausen_IMP_DSBU_alone.15212.15212.3 File:"20190423_QExHFX4_RSLC5_Beveridge_Clausen_IMP_DSBU_alone.raw", NativeID:"controllerType=0 controllerNumber=1 scan=15212"	3739.48932		FALSE
5	253	0	106	106	324	887.463	3	2660.375	2660.374	0.45	[LVDSTDKADLR]	>Cas9	146	156	[LVDSTDKADLR]	>Cas9	146	156	K7	K7		20190423_QExHFX4_RSLC5_Beveridge_Clausen_IMP_DSBU_alone.14864.14864.3 File:"20190423_QExHFX4_RSLC5_Beveridge_Clausen_IMP_DSBU_alone.raw", NativeID:"controllerType=0 controllerNumber=1 scan=14864"	3676.38138		FALSE
6	253	0	116	116	326	887.463	3	2660.376	2660.374	0.71	[LVDSTDKADLR]	>Cas9	146	156	[LVDSTDKADLR]	>Cas9	146	156	K7	K7		20190423_QExHFX4_RSLC5_Beveridge_Clausen_IMP_DSBU_alone.15035.15035.3 File:"20190423_QExHFX4_RSLC5_Beveridge_Clausen_IMP_DSBU_alone.raw", NativeID:"controllerType=0 controllerNumber=1 scan=15035"	3707.82576		FALSE
7	252	0	143	143	316	1034.26	3	3100.765	3100.762	0.97	[LENLIAQLPGEKK]	>Cas9	226	238	[LENLIAQLPGEKK]	>Cas9	226	238	K12	K12		20190423_QExHFX4_RSLC5_Beveridge_Clausen_IMP_DSBU_alone.23487.23487.3 File:"20190423_QExHFX4_RSLC5_Beveridge_Clausen_IMP_DSBU_alone.raw", NativeID:"controllerType=0 controllerNumber=1 scan=23487"	5285.53176		FALSE
8	244	0	72	72	320	627.371	3	1880.098	1880.096	0.9	[ESILPKR]	>Cas9	1112	1118	[ESILPKR]	>Cas9	1112	1118	K6	K6		20190423_QExHFX4_RSLC5_Beveridge_Clausen_IMP_DSBU_alone.14190.14190.3 File:"20190423_QExHFX4_RSLC5_Beveridge_Clausen_IMP_DSBU_alone.raw", NativeID:"controllerType=0 controllerNumber=1 scan=14190"	3551.99754		FALSE
9	241	0	69	69	320	627.371	3	1880.1	1880.096	1.67	[ESILPKR]	>Cas9	1112	1118	[ESILPKR]	>Cas9	1112	1118	K6	K6		20190423_QExHFX4_RSLC5_Beveridge_Clausen_IMP_DSBU_alone.14575.14575.3 File:"20190423_QExHFX4_RSLC5_Beveridge_Clausen_IMP_DSBU_alone.raw", NativeID:"controllerType=0 controllerNumber=1 scan=14575"	3621.2202		FALSE
10	239	0	128	128	320	781.441	3	2342.308	2342.305	1.53	[APLSASMIKR]	>Cas9	319	328	[APLSASMIKR]	>Cas9	319	328	K9	K9		20190423_QExHFX4_RSLC5_Beveridge_Clausen_IMP_DSBU_alone.16560.16560.3 File:"20190423_QExHFX4_RSLC5_Beveridge_Clausen_IMP_DSBU_alone.raw", NativeID:"controllerType=0 controllerNumber=1 scan=16560"	3986.88942		FALSE
11	236	0	122	122	353	547.966	3	1641.883	1641.885	-0.84	[GYKEVK]	>Cas9	1190	1195	[GYKEVK]	>Cas9	1190	1195	K3	K3		20190423_QExHFX4_RSLC5_Beveridge_Clausen_IMP_DSBU_alone.7476.7476.3 File:"20190423_QExHFX4_RSLC5_Beveridge_Clausen_IMP_DSBU_alone.raw", NativeID:"controllerType=0 controllerNumber=1 scan=7476"	2226.38268		FALSE
12	232	0	329	316	298	1082.895	3	3246.67	3246.671	-0.41	[mDGTEELLVKLNR]	>Cas9	387	399	[MDGTEELLVKLNR]	>Cas9	387	399	K10	K10		20190423_QExHFX4_RSLC5_Beveridge_Clausen_IMP_DSBU_alone.27686.27686.3 File:"20190423_QExHFX4_RSLC5_Beveridge_Clausen_IMP_DSBU_alone.raw", NativeID:"controllerType=0 controllerNumber=1 scan=27686"	6187.5438		FALSE
13	230	0	52	52	312	395.238	4	1577.928	1577.927	0.5	[AGFIKR]	>Cas9	918	923	[AGFIKR]	>Cas9	918	923	K5	K5		20190423_QExHFX4_RSLC5_Beveridge_Clausen_IMP_DSBU_alone.11472.11472.4 File:"20190423_QExHFX4_RSLC5_Beveridge_Clausen_IMP_DSBU_alone.raw", NativeID:"controllerType=0 controllerNumber=1 scan=11472"	3035.61852		FALSE
14	230	0	72	72	303	794.74	3	2382.206	2382.205	0.48	[FDNLTKAER]	>Cas9	901	909	[FDNLTKAER]	>Cas9	901	909	K6	K6		20190423_QExHFX4_RSLC5_Beveridge_Clausen_IMP_DSBU_alone.13718.13718.3 File:"20190423_QExHFX4_RSLC5_Beveridge_Clausen_IMP_DSBU_alone.raw", NativeID:"controllerType=0 controllerNumber=1 scan=13718"	3467.08074		FALSE
15	230	0	111	111	325	669.36	3	2006.066	2006.065	0.6	[KLVDSTDK]	>Cas9	145	152	[KLVDSTDK]	>Cas9	145	152	K1	K1		20190423_QExHFX4_RSLC5_Beveridge_Clausen_IMP_DSBU_alone.8899.8899.3 File:"20190423_QExHFX4_RSLC5_Beveridge_Clausen_IMP_DSBU_alone.raw", NativeID:"controllerType=0 controllerNumber=1 scan=8899"	2520.68316		FALSE
16	226	0	100	59	304	733.739	3	2199.201	2199.198	1.57	[SEQEIGKATAK]	>Cas9	1029	1039	[ESILPKR]	>Cas9	1112	1118	K7	K6		20190423_QExHFX4_RSLC5_Beveridge_Clausen_IMP_DSBU_alone.11154.11154.3 File:"20190423_QExHFX4_RSLC5_Beveridge_Clausen_IMP_DSBU_alone.raw", NativeID:"controllerType=0 controllerNumber=1 scan=11154"	2973.44364		FALSE
17	224	0	108	108	302	888.132	3	2662.383	2662.379	1.34	[MIAKSEQEIGK]	>Cas9	1025	1035	[MIAKSEQEIGK]	>Cas9	1025	1035	K4	K4		20190423_QExHFX4_RSLC5_Beveridge_Clausen_IMP_DSBU_alone.12450.12450.3 File:"20190423_QExHFX4_RSLC5_Beveridge_Clausen_IMP_DSBU_alone.raw", NativeID:"controllerType=0 controllerNumber=1 scan=12450"	3224.2374		FALSE
18	223	0	108	108	276	596.307	4	2382.206	2382.205	0.48	[FDNLTKAER]	>Cas9	901	909	[FDNLTKAER]	>Cas9	901	909	K6	K6		20190423_QExHFX4_RSLC5_Beveridge_Clausen_IMP_DSBU_alone.13717.13717.4 File:"20190423_QExHFX4_RSLC5_Beveridge_Clausen_IMP_DSBU_alone.raw", NativeID:"controllerType=0 controllerNumber=1 scan=13717"	3466.8108		FALSE
19	219	0	64	64	313	990.836	3	2970.493	2970.49	1.02	[GKSDNVPSEEVVK]	>Cas9	869	881	[GKSDNVPSEEVVK]	>Cas9	869	881	K2	K2		20190423_QExHFX4_RSLC5_Beveridge_Clausen_IMP_DSBU_alone.12714.12714.3 File:"20190423_QExHFX4_RSLC5_Beveridge_Clausen_IMP_DSBU_alone.raw", NativeID:"controllerType=0 controllerNumber=1 scan=12714"	3275.5926		FALSE
20	219	0	156	156	285	630.331	4	2518.302	2518.3	1.03	[SEQEIGKATAK]	>Cas9	1029	1039	[SEQEIGKATAK]	>Cas9	1029	1039	K7	K7		20190423_QExHFX4_RSLC5_Beveridge_Clausen_IMP_DSBU_alone.8693.8693.4 File:"20190423_QExHFX4_RSLC5_Beveridge_Clausen_IMP_DSBU_alone.raw", NativeID:"controllerType=0 controllerNumber=1 scan=8693"	2479.11888		FALSE
21	217	0	135	135	299	492.811	4	1968.223	1968.222	0.71	[KGILQTVK]	>Cas9	739	746	[KGILQTVK]	>Cas9	739	746	K1	K1		20190423_QExHFX4_RSLC5_Beveridge_Clausen_IMP_DSBU_alone.14035.14035.4 File:"20190423_QExHFX4_RSLC5_Beveridge_Clausen_IMP_DSBU_alone.raw", NativeID:"controllerType=0 controllerNumber=1 scan=14035"	3525.67938		FALSE
22	214	0	159	159	290	754.743	3	2262.214	2262.213	0.47	[QQLPEKYK]	>Cas9	345	352	[QQLPEKYK]	>Cas9	345	352	K6	K6		20190423_QExHFX4_RSLC5_Beveridge_Clausen_IMP_DSBU_alone.11550.11550.3 File:"20190423_QExHFX4_RSLC5_Beveridge_Clausen_IMP_DSBU_alone.raw", NativeID:"controllerType=0 controllerNumber=1 scan=11550"	3050.7342		FALSE
23	214	0	137	137	313	842.754	3	2526.248	2526.247	0.52	[YDENDKLIR]	>Cas9	947	955	[YDENDKLIR]	>Cas9	947	955	K6	K6		20190423_QExHFX4_RSLC5_Beveridge_Clausen_IMP_DSBU_alone.16776.16776.3 File:"20190423_QExHFX4_RSLC5_Beveridge_Clausen_IMP_DSBU_alone.raw", NativeID:"controllerType=0 controllerNumber=1 scan=16776"	4024.6458		FALSE
24	213	0	86	86	344	459.277	3	1375.817	1375.816	0.57	[KMIAK]	>Cas9	1024	1028	[KMIAK]	>Cas9	1024	1028	K1	K1		20190423_QExHFX4_RSLC5_Beveridge_Clausen_IMP_DSBU_alone.6422.6422.3 File:"20190423_QExHFX4_RSLC5_Beveridge_Clausen_IMP_DSBU_alone.raw", NativeID:"controllerType=0 controllerNumber=1 scan=6422"	1992.59172		FALSE
25	210	0	99	99	260	596.307	4	2382.206	2382.205	0.47	[FDNLTKAER]	>Cas9	901	909	[FDNLTKAER]	>Cas9	901	909	K6	K6		20190423_QExHFX4_RSLC5_Beveridge_Clausen_IMP_DSBU_alone.13891.13891.4 File:"20190423_QExHFX4_RSLC5_Beveridge_Clausen_IMP_DSBU_alone.raw", NativeID:"controllerType=0 controllerNumber=1 scan=13891"	3497.89344		FALSE
26	210	0	128	165	281	818.747	3	2454.228	2454.226	0.66	[YDENDKLIR]	>Cas9	947	955	[FDNLTKAER]	>Cas9	901	909	K6	K6		20190423_QExHFX4_RSLC5_Beveridge_Clausen_IMP_DSBU_alone.15214.15214.3 File:"20190423_QExHFX4_RSLC5_Beveridge_Clausen_IMP_DSBU_alone.raw", NativeID:"controllerType=0 controllerNumber=1 scan=15214"	3739.70874		FALSE
27	208	0	92	92	277	1032.83	3	3096.475	3096.476	-0.42	[MTNFDKNLPNEK]	>Cas9	499	510	[MTNFDKNLPNEK]	>Cas9	499	510	K6	K6		20190423_QExHFX4_RSLC5_Beveridge_Clausen_IMP_DSBU_alone.16691.16691.3 File:"20190423_QExHFX4_RSLC5_Beveridge_Clausen_IMP_DSBU_alone.raw", NativeID:"controllerType=0 controllerNumber=1 scan=16691"	4010.15766		FALSE
28	207	0	126	126	257	665.849	4	2660.375	2660.374	0.61	[LVDSTDKADLR]	>Cas9	146	156	[LVDSTDKADLR]	>Cas9	146	156	K7	K7		20190423_QExHFX4_RSLC5_Beveridge_Clausen_IMP_DSBU_alone.15211.15211.4 File:"20190423_QExHFX4_RSLC5_Beveridge_Clausen_IMP_DSBU_alone.raw", NativeID:"controllerType=0 controllerNumber=1 scan=15211"	3739.21884		FALSE
29	206	0	94	94	294	656.746	3	1968.225	1968.222	1.56	[KGILQTVK]	>Cas9	739	746	[KGILQTVK]	>Cas9	739	746	K1	K1		20190423_QExHFX4_RSLC5_Beveridge_Clausen_IMP_DSBU_alone.14031.14031.3 File:"20190423_QExHFX4_RSLC5_Beveridge_Clausen_IMP_DSBU_alone.raw", NativeID:"controllerType=0 controllerNumber=1 scan=14031"	3525.0348		FALSE
30	206	0	57	57	270	794.74	3	2382.206	2382.205	0.32	[FDNLTKAER]	>Cas9	901	909	[FDNLTKAER]	>Cas9	901	909	K6	K6		20190423_QExHFX4_RSLC5_Beveridge_Clausen_IMP_DSBU_alone.14060.14060.3 File:"20190423_QExHFX4_RSLC5_Beveridge_Clausen_IMP_DSBU_alone.raw", NativeID:"controllerType=0 controllerNumber=1 scan=14060"	3529.52208		FALSE
31	205	0	137	74	278	865.443	3	2594.314	2594.313	0.46	[MIAKSEQEIGK]	>Cas9	1025	1035	[YDENDKLIR]	>Cas9	947	955	K4	K6		20190423_QExHFX4_RSLC5_Beveridge_Clausen_IMP_DSBU_alone.14453.14453.3 File:"20190423_QExHFX4_RSLC5_Beveridge_Clausen_IMP_DSBU_alone.raw", NativeID:"controllerType=0 controllerNumber=1 scan=14453"	3597.65058		FALSE
32	205	0	196	189	268	1082.896	3	3246.674	3246.671	0.84	[mDGTEELLVKLNR]	>Cas9	387	399	[MDGTEELLVKLNR]	>Cas9	387	399	K10	K10		20190423_QExHFX4_RSLC5_Beveridge_Clausen_IMP_DSBU_alone.26843.26843.3 File:"20190423_QExHFX4_RSLC5_Beveridge_Clausen_IMP_DSBU_alone.raw", NativeID:"controllerType=0 controllerNumber=1 scan=26843"	5991.43704		FALSE
33	205	0	186	186	285	840.105	3	2518.3	2518.3	0.34	[SEQEIGKATAK]	>Cas9	1029	1039	[SEQEIGKATAK]	>Cas9	1029	1039	K7	K7		20190423_QExHFX4_RSLC5_Beveridge_Clausen_IMP_DSBU_alone.8858.8858.3 File:"20190423_QExHFX4_RSLC5_Beveridge_Clausen_IMP_DSBU_alone.raw", NativeID:"controllerType=0 controllerNumber=1 scan=8858"	2511.84384		FALSE
34	204	0	119	125	273	818.748	3	2454.229	2454.226	1.42	[YDENDKLIR]	>Cas9	947	955	[FDNLTKAER]	>Cas9	901	909	K6	K6		20190423_QExHFX4_RSLC5_Beveridge_Clausen_IMP_DSBU_alone.15398.15398.3 File:"20190423_QExHFX4_RSLC5_Beveridge_Clausen_IMP_DSBU_alone.raw", NativeID:"controllerType=0 controllerNumber=1 scan=15398"	3771.32934		FALSE
35	201	0	89	89	308	676.712	3	2028.121	2028.12	0.45	[NSDKLIAR]	>Cas9	1119	1126	[NSDKLIAR]	>Cas9	1119	1126	K4	K4		20190423_QExHFX4_RSLC5_Beveridge_Clausen_IMP_DSBU_alone.11946.11946.3 File:"20190423_QExHFX4_RSLC5_Beveridge_Clausen_IMP_DSBU_alone.raw", NativeID:"controllerType=0 controllerNumber=1 scan=11946"	3126.51666		FALSE
36	201	0	136	109	272	1004.229	3	3010.673	3010.672	0.52	[MDGTEELLVKLNR]	>Cas9	387	399	[QLLNAKLITQR]	>Cas9	889	899	K10	K6		20190423_QExHFX4_RSLC5_Beveridge_Clausen_IMP_DSBU_alone.24567.24567.3 File:"20190423_QExHFX4_RSLC5_Beveridge_Clausen_IMP_DSBU_alone.raw", NativeID:"controllerType=0 controllerNumber=1 scan=24567"	5507.21256		FALSE
37	201	0	125	125	264	1113.531	3	3338.579	3338.575	1.18	[QEDFYPFLKDNR]	>Cas9	430	441	[QEDFYPFLKDNR]	>Cas9	430	441	K9	K9		20190423_QExHFX4_RSLC5_Beveridge_Clausen_IMP_DSBU_alone.26590.26590.3 File:"20190423_QExHFX4_RSLC5_Beveridge_Clausen_IMP_DSBU_alone.raw", NativeID:"controllerType=0 controllerNumber=1 scan=26590"	5935.4712		FALSE
38	201	0	302	302	250	808.425	4	3230.679	3230.676	0.94	[MDGTEELLVKLNR]	>Cas9	387	399	[MDGTEELLVKLNR]	>Cas9	387	399	K10	K10		20190423_QExHFX4_RSLC5_Beveridge_Clausen_IMP_DSBU_alone.27761.27761.4 File:"20190423_QExHFX4_RSLC5_Beveridge_Clausen_IMP_DSBU_alone.raw", NativeID:"controllerType=0 controllerNumber=1 scan=27761"	6205.629		FALSE
39	200	0	118	118	248	665.849	4	2660.376	2660.374	0.71	[LVDSTDKADLR]	>Cas9	146	156	[LVDSTDKADLR]	>Cas9	146	156	K7	K7		20190423_QExHFX4_RSLC5_Beveridge_Clausen_IMP_DSBU_alone.15034.15034.4 File:"20190423_QExHFX4_RSLC5_Beveridge_Clausen_IMP_DSBU_alone.raw", NativeID:"controllerType=0 controllerNumber=1 scan=15034"	3707.6994		FALSE
40	199	0	156	37	274	730.062	3	2188.172	2188.172	-0.02	[VLSAYNKHR]	>Cas9	1294	1302	[KLVDSTDK]	>Cas9	145	152	K7	K1		20190423_QExHFX4_RSLC5_Beveridge_Clausen_IMP_DSBU_alone.8306.8306.3 File:"20190423_QExHFX4_RSLC5_Beveridge_Clausen_IMP_DSBU_alone.raw", NativeID:"controllerType=0 controllerNumber=1 scan=8306"	2398.70184		FALSE
41	198	0	100	100	248	952.822	3	2856.45	2856.447	1.03	[SDNVPSEEVVKK]	>Cas9	871	882	[SDNVPSEEVVKK]	>Cas9	871	882	K11	K11		20190423_QExHFX4_RSLC5_Beveridge_Clausen_IMP_DSBU_alone.12344.12344.3 File:"20190423_QExHFX4_RSLC5_Beveridge_Clausen_IMP_DSBU_alone.raw", NativeID:"controllerType=0 controllerNumber=1 scan=12344"	3203.4966		FALSE
42	197	0	181	61	266	1145.266	3	3433.785	3433.781	1.1	[KNLIGALLFDSGETAEATR]	>Cas9	49	67	[LVDSTDKADLR]	>Cas9	146	156	K1	K7		20190423_QExHFX4_RSLC5_Beveridge_Clausen_IMP_DSBU_alone.26118.26118.3 File:"20190423_QExHFX4_RSLC5_Beveridge_Clausen_IMP_DSBU_alone.raw", NativeID:"controllerType=0 controllerNumber=1 scan=26118"	5835.58416		FALSE
43	196	0	185	68	265	1145.266	3	3433.783	3433.781	0.64	[KNLIGALLFDSGETAEATR]	>Cas9	49	67	[LVDSTDKADLR]	>Cas9	146	156	K1	K7		20190423_QExHFX4_RSLC5_Beveridge_Clausen_IMP_DSBU_alone.26278.26278.3 File:"20190423_QExHFX4_RSLC5_Beveridge_Clausen_IMP_DSBU_alone.raw", NativeID:"controllerType=0 controllerNumber=1 scan=26278"	5867.25762		FALSE
44	192	0	76	34	293	620.652	3	1859.942	1859.94	1.05	[KDFQFYK]	>Cas9	972	978	[GQKNSR]	>Cas9	777	782	K1	K3		20190423_QExHFX4_RSLC5_Beveridge_Clausen_IMP_DSBU_alone.10464.10464.3 File:"20190423_QExHFX4_RSLC5_Beveridge_Clausen_IMP_DSBU_alone.raw", NativeID:"controllerType=0 controllerNumber=1 scan=10464"	2837.88624		FALSE
45	192	0	58	37	260	733.738	3	2199.201	2199.198	1.21	[SEQEIGKATAK]	>Cas9	1029	1039	[ESILPKR]	>Cas9	1112	1118	K7	K6		20190423_QExHFX4_RSLC5_Beveridge_Clausen_IMP_DSBU_alone.11316.11316.3 File:"20190423_QExHFX4_RSLC5_Beveridge_Clausen_IMP_DSBU_alone.raw", NativeID:"controllerType=0 controllerNumber=1 scan=11316"	3005.4384		FALSE
46	191	0	216	53	263	1016.542	3	3047.61	3047.608	0.71	[MDGTEELLVKLNR]	>Cas9	387	399	[GGLSELDKAGFIK]	>Cas9	910	922	K10	K8		20190423_QExHFX4_RSLC5_Beveridge_Clausen_IMP_DSBU_alone.25927.25927.3 File:"20190423_QExHFX4_RSLC5_Beveridge_Clausen_IMP_DSBU_alone.raw", NativeID:"controllerType=0 controllerNumber=1 scan=25927"	5796.12972		FALSE
47	190	0	48	48	247	525.288	4	2098.132	2098.129	1.26	[SKLVSDFR]	>Cas9	964	971	[SKLVSDFR]	>Cas9	964	971	K2	K2		20190423_QExHFX4_RSLC5_Beveridge_Clausen_IMP_DSBU_alone.17762.17762.4 File:"20190423_QExHFX4_RSLC5_Beveridge_Clausen_IMP_DSBU_alone.raw", NativeID:"controllerType=0 controllerNumber=1 scan=17762"	4197.4116		FALSE
48	189	0	82	82	241	743.379	4	2970.493	2970.49	1.02	[GKSDNVPSEEVVK]	>Cas9	869	881	[GKSDNVPSEEVVK]	>Cas9	869	881	K2	K2		20190423_QExHFX4_RSLC5_Beveridge_Clausen_IMP_DSBU_alone.12713.12713.4 File:"20190423_QExHFX4_RSLC5_Beveridge_Clausen_IMP_DSBU_alone.raw", NativeID:"controllerType=0 controllerNumber=1 scan=12713"	3275.38182		FALSE
49	189	0	98	98	245	887.464	3	2660.377	2660.374	1.21	[LVDSTDKADLR]	>Cas9	146	156	[LVDSTDKADLR]	>Cas9	146	156	K7	K7		20190423_QExHFX4_RSLC5_Beveridge_Clausen_IMP_DSBU_alone.15415.15415.3 File:"20190423_QExHFX4_RSLC5_Beveridge_Clausen_IMP_DSBU_alone.raw", NativeID:"controllerType=0 controllerNumber=1 scan=15415"	3774.96348		FALSE
50	189	0	104	104	265	502.272	4	2006.066	2006.065	0.6	[KLVDSTDK]	>Cas9	145	152	[KLVDSTDK]	>Cas9	145	152	K1	K1		20190423_QExHFX4_RSLC5_Beveridge_Clausen_IMP_DSBU_alone.8901.8901.4 File:"20190423_QExHFX4_RSLC5_Beveridge_Clausen_IMP_DSBU_alone.raw", NativeID:"controllerType=0 controllerNumber=1 scan=8901"	2521.07136		FALSE
51	188	0	102	77	258	846.768	3	2538.291	2538.287	1.54	[mIAKSEQEIGK]	>Cas9	1025	1035	[FDNLTKAER]	>Cas9	901	909	K4	K6		20190423_QExHFX4_RSLC5_Beveridge_Clausen_IMP_DSBU_alone.11968.11968.3 File:"20190423_QExHFX4_RSLC5_Beveridge_Clausen_IMP_DSBU_alone.raw", NativeID:"controllerType=0 controllerNumber=1 scan=11968"	3131.18226		FALSE
52	188	0	107	84	259	846.766	3	2538.284	2538.287	-1.09	[mIAKSEQEIGK]	>Cas9	1025	1035	[FDNLTKAER]	>Cas9	901	909	K4	K6		20190423_QExHFX4_RSLC5_Beveridge_Clausen_IMP_DSBU_alone.13041.13041.3 File:"20190423_QExHFX4_RSLC5_Beveridge_Clausen_IMP_DSBU_alone.raw", NativeID:"controllerType=0 controllerNumber=1 scan=13041"	3338.50446		FALSE
53	188	0	79	79	275	627.37	3	1880.095	1880.096	-0.64	[ESILPKR]	>Cas9	1112	1118	[ESILPKR]	>Cas9	1112	1118	K6	K6		20190423_QExHFX4_RSLC5_Beveridge_Clausen_IMP_DSBU_alone.14745.14745.3 File:"20190423_QExHFX4_RSLC5_Beveridge_Clausen_IMP_DSBU_alone.raw", NativeID:"controllerType=0 controllerNumber=1 scan=14745"	3654.06558		FALSE
54	188	0	150	150	240	671.877	4	2684.485	2684.484	0.53	[VVDELVKVMGR]	>Cas9	747	757	[VVDELVKVMGR]	>Cas9	747	757	K7	K7		20190423_QExHFX4_RSLC5_Beveridge_Clausen_IMP_DSBU_alone.24379.24379.4 File:"20190423_QExHFX4_RSLC5_Beveridge_Clausen_IMP_DSBU_alone.raw", NativeID:"controllerType=0 controllerNumber=1 scan=24379"	5467.72854		FALSE
55	187	0	70	46	281	570.681	3	1710.028	1710.027	0.42	[KGILQTVK]	>Cas9	739	746	[DKPIR]	>Cas9	1303	1307	K1	K2		20190423_QExHFX4_RSLC5_Beveridge_Clausen_IMP_DSBU_alone.11385.11385.3 File:"20190423_QExHFX4_RSLC5_Beveridge_Clausen_IMP_DSBU_alone.raw", NativeID:"controllerType=0 controllerNumber=1 scan=11385"	3019.32252		FALSE
56	187	0	169	86	254	1052.184	3	3154.536	3154.533	1.04	[QEDFYPFLKDNR]	>Cas9	430	441	[GKSDNVPSEEVVK]	>Cas9	869	881	K9	K2		20190423_QExHFX4_RSLC5_Beveridge_Clausen_IMP_DSBU_alone.20149.20149.3 File:"20190423_QExHFX4_RSLC5_Beveridge_Clausen_IMP_DSBU_alone.raw", NativeID:"controllerType=0 controllerNumber=1 scan=20149"	4645.03902		FALSE
57	185	0	110	95	262	1016.847	3	3048.527	3048.526	0.29	[LEESFLVEEDKK]	>Cas9	105	116	[GKSDNVPSEEVVK]	>Cas9	869	881	K11	K2		20190423_QExHFX4_RSLC5_Beveridge_Clausen_IMP_DSBU_alone.17027.17027.3 File:"20190423_QExHFX4_RSLC5_Beveridge_Clausen_IMP_DSBU_alone.raw", NativeID:"controllerType=0 controllerNumber=1 scan=17027"	4069.33464		FALSE
58	184	0	72	133	265	707.404	3	2120.197	2120.196	0.62	[IEKILTFR]	>Cas9	444	451	[KLVDSTDK]	>Cas9	145	152	K3	K1		20190423_QExHFX4_RSLC5_Beveridge_Clausen_IMP_DSBU_alone.16801.16801.3 File:"20190423_QExHFX4_RSLC5_Beveridge_Clausen_IMP_DSBU_alone.raw", NativeID:"controllerType=0 controllerNumber=1 scan=16801"	4028.5548		FALSE
59	184	0	39	39	270	344.706	4	1375.802	1375.802	0.04	[LSKSR]	>Cas9	220	224	[LSKSR]	>Cas9	220	224	K3	K3		20190423_QExHFX4_RSLC5_Beveridge_Clausen_IMP_DSBU_alone.4999.4999.4 File:"20190423_QExHFX4_RSLC5_Beveridge_Clausen_IMP_DSBU_alone.raw", NativeID:"controllerType=0 controllerNumber=1 scan=4999"	1642.73118		FALSE
60	183	0	58	58	272	990.836	3	2970.495	2970.49	1.58	[GKSDNVPSEEVVK]	>Cas9	869	881	[GKSDNVPSEEVVK]	>Cas9	869	881	K2	K2		20190423_QExHFX4_RSLC5_Beveridge_Clausen_IMP_DSBU_alone.12554.12554.3 File:"20190423_QExHFX4_RSLC5_Beveridge_Clausen_IMP_DSBU_alone.raw", NativeID:"controllerType=0 controllerNumber=1 scan=12554"	3244.32816		FALSE
61	181	0	116	55	253	870.774	3	2610.307	2610.308	-0.52	[mIAKSEQEIGK]	>Cas9	1025	1035	[YDENDKLIR]	>Cas9	947	955	K4	K6		20190423_QExHFX4_RSLC5_Beveridge_Clausen_IMP_DSBU_alone.14477.14477.3 File:"20190423_QExHFX4_RSLC5_Beveridge_Clausen_IMP_DSBU_alone.raw", NativeID:"controllerType=0 controllerNumber=1 scan=14477"	3602.17458		FALSE
62	180	0	62	62	241	1032.831	3	3096.479	3096.476	0.91	[MTNFDKNLPNEK]	>Cas9	499	510	[MTNFDKNLPNEK]	>Cas9	499	510	K6	K6		20190423_QExHFX4_RSLC5_Beveridge_Clausen_IMP_DSBU_alone.16872.16872.3 File:"20190423_QExHFX4_RSLC5_Beveridge_Clausen_IMP_DSBU_alone.raw", NativeID:"controllerType=0 controllerNumber=1 scan=16872"	4040.82768		FALSE
63	180	0	365	365	230	808.425	4	3230.678	3230.676	0.57	[MDGTEELLVKLNR]	>Cas9	387	399	[MDGTEELLVKLNR]	>Cas9	387	399	K10	K10		20190423_QExHFX4_RSLC5_Beveridge_Clausen_IMP_DSBU_alone.27632.27632.4 File:"20190423_QExHFX4_RSLC5_Beveridge_Clausen_IMP_DSBU_alone.raw", NativeID:"controllerType=0 controllerNumber=1 scan=27632"	6174.1548		FALSE
64	180	0	70	70	246	1148.913	3	3444.724	3444.721	0.99	[SSFEKNPIDFLEAK]	>Cas9	1176	1189	[SSFEKNPIDFLEAK]	>Cas9	1176	1189	K5	K5		20190423_QExHFX4_RSLC5_Beveridge_Clausen_IMP_DSBU_alone.28645.28645.3 File:"20190423_QExHFX4_RSLC5_Beveridge_Clausen_IMP_DSBU_alone.raw", NativeID:"controllerType=0 controllerNumber=1 scan=28645"	6422.85		FALSE
65	179	0	89	119	273	797.742	3	2391.212	2391.209	1.23	[DFQFYKVR]	>Cas9	973	980	[FDNLTKAER]	>Cas9	901	909	K6	K6		20190423_QExHFX4_RSLC5_Beveridge_Clausen_IMP_DSBU_alone.19622.19622.3 File:"20190423_QExHFX4_RSLC5_Beveridge_Clausen_IMP_DSBU_alone.raw", NativeID:"controllerType=0 controllerNumber=1 scan=19622"	4543.14918		FALSE
66	179	0	106	106	228	1370.393	3	4109.166	4109.162	0.87	[MLASAGELQKGNELALPSK]	>Cas9	1217	1235	[MLASAGELQKGNELALPSK]	>Cas9	1217	1235	K10	K10		20190423_QExHFX4_RSLC5_Beveridge_Clausen_IMP_DSBU_alone.22156.22156.3 File:"20190423_QExHFX4_RSLC5_Beveridge_Clausen_IMP_DSBU_alone.raw", NativeID:"controllerType=0 controllerNumber=1 scan=22156"	5026.38726		FALSE
67	178	0	151	39	254	964.85	3	2892.534	2892.531	0.96	[LENLIAQLPGEKK]	>Cas9	226	238	[LKGSPEDNEQK]	>Cas9	1249	1259	K12	K2		20190423_QExHFX4_RSLC5_Beveridge_Clausen_IMP_DSBU_alone.16788.16788.3 File:"20190423_QExHFX4_RSLC5_Beveridge_Clausen_IMP_DSBU_alone.raw", NativeID:"controllerType=0 controllerNumber=1 scan=16788"	4026.71064		FALSE
68	178	0	70	70	245	394.209	4	1573.815	1573.815	-0.24	[GQKNSR]	>Cas9	777	782	[GQKNSR]	>Cas9	777	782	K3	K3		20190423_QExHFX4_RSLC5_Beveridge_Clausen_IMP_DSBU_alone.2199.2199.4 File:"20190423_QExHFX4_RSLC5_Beveridge_Clausen_IMP_DSBU_alone.raw", NativeID:"controllerType=0 controllerNumber=1 scan=2199"	796.41888		FALSE
69	177	0	51	51	260	526.648	3	1577.93	1577.927	1.86	[AGFIKR]	>Cas9	918	923	[AGFIKR]	>Cas9	918	923	K5	K5		20190423_QExHFX4_RSLC5_Beveridge_Clausen_IMP_DSBU_alone.11438.11438.3 File:"20190423_QExHFX4_RSLC5_Beveridge_Clausen_IMP_DSBU_alone.raw", NativeID:"controllerType=0 controllerNumber=1 scan=11438"	3029.38818		FALSE
70	177	0	72	72	237	591.292	3	1771.862	1771.865	-1.48	[KDWDPK]	>Cas9	1128	1133	[KDWDPK]	>Cas9	1128	1133	K1	K1		20190423_QExHFX4_RSLC5_Beveridge_Clausen_IMP_DSBU_alone.12830.12830.3 File:"20190423_QExHFX4_RSLC5_Beveridge_Clausen_IMP_DSBU_alone.raw", NativeID:"controllerType=0 controllerNumber=1 scan=12830"	3297.5859		FALSE
71	176	0	58	58	226	1038.162	3	3112.472	3112.471	0.35	[mTNFDKNLPNEK]	>Cas9	499	510	[MTNFDKNLPNEK]	>Cas9	499	510	K6	K6		20190423_QExHFX4_RSLC5_Beveridge_Clausen_IMP_DSBU_alone.16702.16702.3 File:"20190423_QExHFX4_RSLC5_Beveridge_Clausen_IMP_DSBU_alone.raw", NativeID:"controllerType=0 controllerNumber=1 scan=16702"	4011.99108		FALSE
72	176	0	49	49	242	700.049	3	2098.132	2098.129	1.26	[SKLVSDFR]	>Cas9	964	971	[SKLVSDFR]	>Cas9	964	971	K2	K2		20190423_QExHFX4_RSLC5_Beveridge_Clausen_IMP_DSBU_alone.17763.17763.3 File:"20190423_QExHFX4_RSLC5_Beveridge_Clausen_IMP_DSBU_alone.raw", NativeID:"controllerType=0 controllerNumber=1 scan=17763"	4197.47622		FALSE
73	176	0	38	38	246	359.183	4	1433.71	1433.709	0.25	[SDKNR]	>Cas9	864	868	[SDKNR]	>Cas9	864	868	K3	K3		20190423_QExHFX4_RSLC5_Beveridge_Clausen_IMP_DSBU_alone.2475.2475.4 File:"20190423_QExHFX4_RSLC5_Beveridge_Clausen_IMP_DSBU_alone.raw", NativeID:"controllerType=0 controllerNumber=1 scan=2475"	879.70374		FALSE
74	176	0	180	64	225	1177.945	3	3531.82	3531.818	0.7	[KNLIGALLFDSGETAEATR]	>Cas9	49	67	[SDNVPSEEVVKK]	>Cas9	871	882	K1	K11		20190423_QExHFX4_RSLC5_Beveridge_Clausen_IMP_DSBU_alone.24814.24814.3 File:"20190423_QExHFX4_RSLC5_Beveridge_Clausen_IMP_DSBU_alone.raw", NativeID:"controllerType=0 controllerNumber=1 scan=24814"	5559.6396		FALSE
75	176	0	62	62	262	669.361	3	2006.069	2006.065	1.85	[KLVDSTDK]	>Cas9	145	152	[KLVDSTDK]	>Cas9	145	152	K1	K1		20190423_QExHFX4_RSLC5_Beveridge_Clausen_IMP_DSBU_alone.9052.9052.3 File:"20190423_QExHFX4_RSLC5_Beveridge_Clausen_IMP_DSBU_alone.raw", NativeID:"controllerType=0 controllerNumber=1 scan=9052"	2552.84562		FALSE
76	175	0	59	59	267	526.647	3	1577.928	1577.927	0.29	[AGFIKR]	>Cas9	918	923	[AGFIKR]	>Cas9	918	923	K5	K5		20190423_QExHFX4_RSLC5_Beveridge_Clausen_IMP_DSBU_alone.11626.11626.3 File:"20190423_QExHFX4_RSLC5_Beveridge_Clausen_IMP_DSBU_alone.raw", NativeID:"controllerType=0 controllerNumber=1 scan=11626"	3064.84536		FALSE
77	174	0	127	127	218	665.849	4	2660.375	2660.374	0.45	[LVDSTDKADLR]	>Cas9	146	156	[LVDSTDKADLR]	>Cas9	146	156	K7	K7		20190423_QExHFX4_RSLC5_Beveridge_Clausen_IMP_DSBU_alone.14861.14861.4 File:"20190423_QExHFX4_RSLC5_Beveridge_Clausen_IMP_DSBU_alone.raw", NativeID:"controllerType=0 controllerNumber=1 scan=14861"	3675.7473		FALSE
78	174	0	50	50	229	525.288	4	2098.131	2098.129	0.88	[SKLVSDFR]	>Cas9	964	971	[SKLVSDFR]	>Cas9	964	971	K2	K2		20190423_QExHFX4_RSLC5_Beveridge_Clausen_IMP_DSBU_alone.17041.17041.4 File:"20190423_QExHFX4_RSLC5_Beveridge_Clausen_IMP_DSBU_alone.raw", NativeID:"controllerType=0 controllerNumber=1 scan=17041"	4072.01058		FALSE
79	174	0	60	60	275	344.706	4	1375.801	1375.802	-0.15	[LSKSR]	>Cas9	220	224	[LSKSR]	>Cas9	220	224	K3	K3		20190423_QExHFX4_RSLC5_Beveridge_Clausen_IMP_DSBU_alone.5123.5123.4 File:"20190423_QExHFX4_RSLC5_Beveridge_Clausen_IMP_DSBU_alone.raw", NativeID:"controllerType=0 controllerNumber=1 scan=5123"	1672.89408		FALSE
80	173	0	342	342	239	716.891	4	2864.543	2864.54	1.07	[GGLSELDKAGFIK]	>Cas9	910	922	[GGLSELDKAGFIK]	>Cas9	910	922	K8	K8		20190423_QExHFX4_RSLC5_Beveridge_Clausen_IMP_DSBU_alone.24046.24046.4 File:"20190423_QExHFX4_RSLC5_Beveridge_Clausen_IMP_DSBU_alone.raw", NativeID:"controllerType=0 controllerNumber=1 scan=24046"	5400.88296		FALSE
81	172	0	86	86	224	596.307	4	2382.206	2382.205	0.44	[FDNLTKAER]	>Cas9	901	909	[FDNLTKAER]	>Cas9	901	909	K6	K6		20190423_QExHFX4_RSLC5_Beveridge_Clausen_IMP_DSBU_alone.14869.14869.4 File:"20190423_QExHFX4_RSLC5_Beveridge_Clausen_IMP_DSBU_alone.raw", NativeID:"controllerType=0 controllerNumber=1 scan=14869"	3677.51994		FALSE
82	172	0	48	48	262	484.616	3	1451.833	1451.833	0.32	[DKPIR]	>Cas9	1303	1307	[DKPIR]	>Cas9	1303	1307	K2	K2		20190423_QExHFX4_RSLC5_Beveridge_Clausen_IMP_DSBU_alone.8176.8176.3 File:"20190423_QExHFX4_RSLC5_Beveridge_Clausen_IMP_DSBU_alone.raw", NativeID:"controllerType=0 controllerNumber=1 scan=8176"	2374.74792		FALSE
83	172	0	131	131	227	630.331	4	2518.301	2518.3	0.72	[SEQEIGKATAK]	>Cas9	1029	1039	[SEQEIGKATAK]	>Cas9	1029	1039	K7	K7		20190423_QExHFX4_RSLC5_Beveridge_Clausen_IMP_DSBU_alone.8854.8854.4 File:"20190423_QExHFX4_RSLC5_Beveridge_Clausen_IMP_DSBU_alone.raw", NativeID:"controllerType=0 controllerNumber=1 scan=8854"	2510.93934		FALSE
84	171	0	85	28	248	694.747	3	2082.225	2082.222	1.64	[APLSASMIKR]	>Cas9	319	328	[KLINGIR]	>Cas9	669	675	K9	K1		20190423_QExHFX4_RSLC5_Beveridge_Clausen_IMP_DSBU_alone.15743.15743.3 File:"20190423_QExHFX4_RSLC5_Beveridge_Clausen_IMP_DSBU_alone.raw", NativeID:"controllerType=0 controllerNumber=1 scan=15743"	3834.51366		FALSE
85	170	0	139	59	240	1057.848	3	3171.528	3171.526	0.6	[KIEcFDSVEISGVEDR]	>Cas9	575	590	[FDNLTKAER]	>Cas9	901	909	K1	K6		20190423_QExHFX4_RSLC5_Beveridge_Clausen_IMP_DSBU_alone.19644.19644.3 File:"20190423_QExHFX4_RSLC5_Beveridge_Clausen_IMP_DSBU_alone.raw", NativeID:"controllerType=0 controllerNumber=1 scan=19644"	4547.8833		FALSE
86	170	0	136	104	258	1225.606	3	3674.805	3674.801	1.14	[KIEcFDSVEISGVEDR]	>Cas9	575	590	[TILDFLKSDGFANR]	>Cas9	682	695	K1	K7		20190423_QExHFX4_RSLC5_Beveridge_Clausen_IMP_DSBU_alone.28608.28608.3 File:"20190423_QExHFX4_RSLC5_Beveridge_Clausen_IMP_DSBU_alone.raw", NativeID:"controllerType=0 controllerNumber=1 scan=28608"	6414.207		FALSE
87	169	0	56	56	235	700.049	3	2098.131	2098.129	0.88	[SKLVSDFR]	>Cas9	964	971	[SKLVSDFR]	>Cas9	964	971	K2	K2		20190423_QExHFX4_RSLC5_Beveridge_Clausen_IMP_DSBU_alone.17040.17040.3 File:"20190423_QExHFX4_RSLC5_Beveridge_Clausen_IMP_DSBU_alone.raw", NativeID:"controllerType=0 controllerNumber=1 scan=17040"	4071.87312		FALSE
88	168	0	109	109	278	676.712	3	2028.123	2028.12	1.63	[NSDKLIAR]	>Cas9	1119	1126	[NSDKLIAR]	>Cas9	1119	1126	K4	K4		20190423_QExHFX4_RSLC5_Beveridge_Clausen_IMP_DSBU_alone.12434.12434.3 File:"20190423_QExHFX4_RSLC5_Beveridge_Clausen_IMP_DSBU_alone.raw", NativeID:"controllerType=0 controllerNumber=1 scan=12434"	3220.8897		FALSE
89	168	0	115	40	229	874.471	3	2621.399	2621.397	0.87	[VVDELVKVMGR]	>Cas9	747	757	[KTEVQTGGFSK]	>Cas9	1101	1111	K7	K1		20190423_QExHFX4_RSLC5_Beveridge_Clausen_IMP_DSBU_alone.18063.18063.3 File:"20190423_QExHFX4_RSLC5_Beveridge_Clausen_IMP_DSBU_alone.raw", NativeID:"controllerType=0 controllerNumber=1 scan=18063"	4253.48802		FALSE
90	166	0	329	76	238	928.482	3	2783.431	2783.428	1.01	[MDGTEELLVKLNR]	>Cas9	387	399	[QLKEDYFK]	>Cas9	567	574	K10	K3		20190423_QExHFX4_RSLC5_Beveridge_Clausen_IMP_DSBU_alone.23764.23764.3 File:"20190423_QExHFX4_RSLC5_Beveridge_Clausen_IMP_DSBU_alone.raw", NativeID:"controllerType=0 controllerNumber=1 scan=23764"	5341.7229		FALSE
91	166	0	105	105	218	861.937	4	3444.724	3444.721	0.99	[SSFEKNPIDFLEAK]	>Cas9	1176	1189	[SSFEKNPIDFLEAK]	>Cas9	1176	1189	K5	K5		20190423_QExHFX4_RSLC5_Beveridge_Clausen_IMP_DSBU_alone.28644.28644.4 File:"20190423_QExHFX4_RSLC5_Beveridge_Clausen_IMP_DSBU_alone.raw", NativeID:"controllerType=0 controllerNumber=1 scan=28644"	6422.5776		FALSE
92	166	0	111	111	276	344.71	4	1375.817	1375.816	0.75	[KMIAK]	>Cas9	1024	1028	[KMIAK]	>Cas9	1024	1028	K1	K1		20190423_QExHFX4_RSLC5_Beveridge_Clausen_IMP_DSBU_alone.6423.6423.4 File:"20190423_QExHFX4_RSLC5_Beveridge_Clausen_IMP_DSBU_alone.raw", NativeID:"controllerType=0 controllerNumber=1 scan=6423"	1992.77982		FALSE
93	166	0	158	37	255	655.022	3	1963.053	1963.053	-0.01	[SEQEIGKATAK]	>Cas9	1029	1039	[KmIAK]	>Cas9	1024	1028	K7	K1		20190423_QExHFX4_RSLC5_Beveridge_Clausen_IMP_DSBU_alone.7677.7677.3 File:"20190423_QExHFX4_RSLC5_Beveridge_Clausen_IMP_DSBU_alone.raw", NativeID:"controllerType=0 controllerNumber=1 scan=7677"	2267.95506		FALSE
94	165	0	149	43	238	927.152	3	2779.442	2779.436	2.19	[SNFDLAEDAKLQLSK]	>Cas9	258	272	[KLVDSTDK]	>Cas9	145	152	K10	K1		20190423_QExHFX4_RSLC5_Beveridge_Clausen_IMP_DSBU_alone.21208.21208.3 File:"20190423_QExHFX4_RSLC5_Beveridge_Clausen_IMP_DSBU_alone.raw", NativeID:"controllerType=0 controllerNumber=1 scan=21208"	4840.48236		FALSE
95	164	0	56	56	286	526.648	3	1577.929	1577.927	1.04	[AGFIKR]	>Cas9	918	923	[AGFIKR]	>Cas9	918	923	K5	K5		20190423_QExHFX4_RSLC5_Beveridge_Clausen_IMP_DSBU_alone.12051.12051.3 File:"20190423_QExHFX4_RSLC5_Beveridge_Clausen_IMP_DSBU_alone.raw", NativeID:"controllerType=0 controllerNumber=1 scan=12051"	3148.21026		FALSE
96	164	0	47	47	253	484.616	3	1451.834	1451.833	0.61	[DKPIR]	>Cas9	1303	1307	[DKPIR]	>Cas9	1303	1307	K2	K2		20190423_QExHFX4_RSLC5_Beveridge_Clausen_IMP_DSBU_alone.8500.8500.3 File:"20190423_QExHFX4_RSLC5_Beveridge_Clausen_IMP_DSBU_alone.raw", NativeID:"controllerType=0 controllerNumber=1 scan=8500"	2437.84644		FALSE
97	163	0	70	42	251	570.681	3	1710.027	1710.027	0.08	[KGILQTVK]	>Cas9	739	746	[DKPIR]	>Cas9	1303	1307	K1	K2		20190423_QExHFX4_RSLC5_Beveridge_Clausen_IMP_DSBU_alone.11727.11727.3 File:"20190423_QExHFX4_RSLC5_Beveridge_Clausen_IMP_DSBU_alone.raw", NativeID:"controllerType=0 controllerNumber=1 scan=11727"	3084.22734		FALSE
98	163	0	89	23	251	700.375	3	2099.11	2099.109	0.62	[DDSIDNKVLTR]	>Cas9	853	863	[DKPIR]	>Cas9	1303	1307	K7	K2		20190423_QExHFX4_RSLC5_Beveridge_Clausen_IMP_DSBU_alone.14935.14935.3 File:"20190423_QExHFX4_RSLC5_Beveridge_Clausen_IMP_DSBU_alone.raw", NativeID:"controllerType=0 controllerNumber=1 scan=14935"	3688.74102		FALSE
99	163	0	118	118	280	802.101	3	2404.288	2404.287	0.44	[KPAFLSGEQK]	>Cas9	540	549	[KPAFLSGEQK]	>Cas9	540	549	K1	K1		20190423_QExHFX4_RSLC5_Beveridge_Clausen_IMP_DSBU_alone.15983.15983.3 File:"20190423_QExHFX4_RSLC5_Beveridge_Clausen_IMP_DSBU_alone.raw", NativeID:"controllerType=0 controllerNumber=1 scan=15983"	3877.70718		FALSE
100	163	0	140	69	274	796.423	3	2387.256	2387.252	1.43	[DDSIDNKVLTR]	>Cas9	853	863	[NSDKLIAR]	>Cas9	1119	1126	K7	K4		20190423_QExHFX4_RSLC5_Beveridge_Clausen_IMP_DSBU_alone.16370.16370.3 File:"20190423_QExHFX4_RSLC5_Beveridge_Clausen_IMP_DSBU_alone.raw", NativeID:"controllerType=0 controllerNumber=1 scan=16370"	3951.12606		FALSE
101	163	0	128	85	220	1093.887	3	3279.645	3279.642	0.93	[KSEETITPWNFEEVVDK]	>Cas9	472	488	[QQLPEKYK]	>Cas9	345	352	K1	K6		20190423_QExHFX4_RSLC5_Beveridge_Clausen_IMP_DSBU_alone.22323.22323.3 File:"20190423_QExHFX4_RSLC5_Beveridge_Clausen_IMP_DSBU_alone.raw", NativeID:"controllerType=0 controllerNumber=1 scan=22323"	5059.37028		FALSE
102	163	0	119	74	247	1166.927	3	3498.768	3498.764	1.08	[SNFDLAEDAKLQLSK]	>Cas9	258	272	[SSFEKNPIDFLEAK]	>Cas9	1176	1189	K10	K5		20190423_QExHFX4_RSLC5_Beveridge_Clausen_IMP_DSBU_alone.27685.27685.3 File:"20190423_QExHFX4_RSLC5_Beveridge_Clausen_IMP_DSBU_alone.raw", NativeID:"controllerType=0 controllerNumber=1 scan=27685"	6187.2714		FALSE
103	163	0	311	371	209	812.424	4	3246.673	3246.671	0.73	[mDGTEELLVKLNR]	>Cas9	387	399	[MDGTEELLVKLNR]	>Cas9	387	399	K10	K10		20190423_QExHFX4_RSLC5_Beveridge_Clausen_IMP_DSBU_alone.27772.27772.4 File:"20190423_QExHFX4_RSLC5_Beveridge_Clausen_IMP_DSBU_alone.raw", NativeID:"controllerType=0 controllerNumber=1 scan=27772"	6208.29		FALSE
104	163	0	34	34	251	478.575	3	1433.709	1433.709	0.07	[SDKNR]	>Cas9	864	868	[SDKNR]	>Cas9	864	868	K3	K3		20190423_QExHFX4_RSLC5_Beveridge_Clausen_IMP_DSBU_alone.2793.2793.3 File:"20190423_QExHFX4_RSLC5_Beveridge_Clausen_IMP_DSBU_alone.raw", NativeID:"controllerType=0 controllerNumber=1 scan=2793"	973.7307		FALSE
105	163	0	159	37	249	655.023	3	1963.055	1963.053	1.01	[SEQEIGKATAK]	>Cas9	1029	1039	[KmIAK]	>Cas9	1024	1028	K7	K1		20190423_QExHFX4_RSLC5_Beveridge_Clausen_IMP_DSBU_alone.6738.6738.3 File:"20190423_QExHFX4_RSLC5_Beveridge_Clausen_IMP_DSBU_alone.raw", NativeID:"controllerType=0 controllerNumber=1 scan=6738"	2060.35266		FALSE
106	163	0	52	52	234	363.714	4	1451.833	1451.833	0.38	[DKPIR]	>Cas9	1303	1307	[DKPIR]	>Cas9	1303	1307	K2	K2		20190423_QExHFX4_RSLC5_Beveridge_Clausen_IMP_DSBU_alone.8177.8177.4 File:"20190423_QExHFX4_RSLC5_Beveridge_Clausen_IMP_DSBU_alone.raw", NativeID:"controllerType=0 controllerNumber=1 scan=8177"	2374.90188		FALSE
107	162	0	52	52	225	700.049	3	2098.131	2098.129	0.99	[SKLVSDFR]	>Cas9	964	971	[SKLVSDFR]	>Cas9	964	971	K2	K2		20190423_QExHFX4_RSLC5_Beveridge_Clausen_IMP_DSBU_alone.18342.18342.3 File:"20190423_QExHFX4_RSLC5_Beveridge_Clausen_IMP_DSBU_alone.raw", NativeID:"controllerType=0 controllerNumber=1 scan=18342"	4304.10504		FALSE
108	162	0	189	48	254	1081.855	3	3243.55	3243.547	0.84	[KIEcFDSVEISGVEDR]	>Cas9	575	590	[YDENDKLIR]	>Cas9	947	955	K1	K6		20190423_QExHFX4_RSLC5_Beveridge_Clausen_IMP_DSBU_alone.20980.20980.3 File:"20190423_QExHFX4_RSLC5_Beveridge_Clausen_IMP_DSBU_alone.raw", NativeID:"controllerType=0 controllerNumber=1 scan=20980"	4796.55192		FALSE
109	162	0	69	60	220	1232.931	3	3696.779	3696.774	1.29	[KSEETITPWNFEEVVDK]	>Cas9	472	488	[MTNFDKNLPNEK]	>Cas9	499	510	K1	K6		20190423_QExHFX4_RSLC5_Beveridge_Clausen_IMP_DSBU_alone.23916.23916.3 File:"20190423_QExHFX4_RSLC5_Beveridge_Clausen_IMP_DSBU_alone.raw", NativeID:"controllerType=0 controllerNumber=1 scan=23916"	5373.96006		FALSE
110	162	0	33	33	259	459.272	3	1375.802	1375.802	-0.01	[LSKSR]	>Cas9	220	224	[LSKSR]	>Cas9	220	224	K3	K3		20190423_QExHFX4_RSLC5_Beveridge_Clausen_IMP_DSBU_alone.4995.4995.3 File:"20190423_QExHFX4_RSLC5_Beveridge_Clausen_IMP_DSBU_alone.raw", NativeID:"controllerType=0 controllerNumber=1 scan=4995"	1641.96792		FALSE
111	161	0	52	52	216	525.287	4	2098.127	2098.129	-0.93	[SKLVSDFR]	>Cas9	964	971	[SKLVSDFR]	>Cas9	964	971	K2	K2		20190423_QExHFX4_RSLC5_Beveridge_Clausen_IMP_DSBU_alone.17414.17414.4 File:"20190423_QExHFX4_RSLC5_Beveridge_Clausen_IMP_DSBU_alone.raw", NativeID:"controllerType=0 controllerNumber=1 scan=17414"	4135.3776		FALSE
112	161	0	48	76	211	789.389	4	3154.536	3154.533	0.89	[QEDFYPFLKDNR]	>Cas9	430	441	[GKSDNVPSEEVVK]	>Cas9	869	881	K9	K2		20190423_QExHFX4_RSLC5_Beveridge_Clausen_IMP_DSBU_alone.20139.20139.4 File:"20190423_QExHFX4_RSLC5_Beveridge_Clausen_IMP_DSBU_alone.raw", NativeID:"controllerType=0 controllerNumber=1 scan=20139"	4643.3004		FALSE
113	161	0	89	44	230	909.137	3	2725.396	2725.393	1.03	[SSFEKNPIDFLEAK]	>Cas9	1176	1189	[KLVDSTDK]	>Cas9	145	152	K5	K1		20190423_QExHFX4_RSLC5_Beveridge_Clausen_IMP_DSBU_alone.22140.22140.3 File:"20190423_QExHFX4_RSLC5_Beveridge_Clausen_IMP_DSBU_alone.raw", NativeID:"controllerType=0 controllerNumber=1 scan=22140"	5023.85562		FALSE
114	161	0	128	105	232	682.104	4	2725.395	2725.393	0.89	[SSFEKNPIDFLEAK]	>Cas9	1176	1189	[KLVDSTDK]	>Cas9	145	152	K5	K1		20190423_QExHFX4_RSLC5_Beveridge_Clausen_IMP_DSBU_alone.22151.22151.4 File:"20190423_QExHFX4_RSLC5_Beveridge_Clausen_IMP_DSBU_alone.raw", NativeID:"controllerType=0 controllerNumber=1 scan=22151"	5025.70584		FALSE
115	159	0	52	52	211	420.432	5	2098.131	2098.129	0.79	[SKLVSDFR]	>Cas9	964	971	[SKLVSDFR]	>Cas9	964	971	K2	K2		20190423_QExHFX4_RSLC5_Beveridge_Clausen_IMP_DSBU_alone.17089.17089.5 File:"20190423_QExHFX4_RSLC5_Beveridge_Clausen_IMP_DSBU_alone.raw", NativeID:"controllerType=0 controllerNumber=1 scan=17089"	4079.61636		FALSE
116	158	0	68	78	220	666.729	3	1998.171	1998.171	0.22	[NSDKLIAR]	>Cas9	1119	1126	[KGILQTVK]	>Cas9	739	746	K4	K1		20190423_QExHFX4_RSLC5_Beveridge_Clausen_IMP_DSBU_alone.13068.13068.3 File:"20190423_QExHFX4_RSLC5_Beveridge_Clausen_IMP_DSBU_alone.raw", NativeID:"controllerType=0 controllerNumber=1 scan=13068"	3343.76178		FALSE
117	158	0	123	69	225	1020.549	3	3059.632	3059.629	0.99	[VNTEITKAPLSASMIK]	>Cas9	312	327	[SEQEIGKATAK]	>Cas9	1029	1039	K7	K7		20190423_QExHFX4_RSLC5_Beveridge_Clausen_IMP_DSBU_alone.16425.16425.3 File:"20190423_QExHFX4_RSLC5_Beveridge_Clausen_IMP_DSBU_alone.raw", NativeID:"controllerType=0 controllerNumber=1 scan=16425"	3961.70154		FALSE
118	158	0	356	413	200	812.424	4	3246.675	3246.671	1.22	[mDGTEELLVKLNR]	>Cas9	387	399	[MDGTEELLVKLNR]	>Cas9	387	399	K10	K10		20190423_QExHFX4_RSLC5_Beveridge_Clausen_IMP_DSBU_alone.27642.27642.4 File:"20190423_QExHFX4_RSLC5_Beveridge_Clausen_IMP_DSBU_alone.raw", NativeID:"controllerType=0 controllerNumber=1 scan=27642"	6176.5854		FALSE
119	157	0	51	51	210	525.289	4	2098.133	2098.129	1.73	[SKLVSDFR]	>Cas9	964	971	[SKLVSDFR]	>Cas9	964	971	K2	K2		20190423_QExHFX4_RSLC5_Beveridge_Clausen_IMP_DSBU_alone.16843.16843.4 File:"20190423_QExHFX4_RSLC5_Beveridge_Clausen_IMP_DSBU_alone.raw", NativeID:"controllerType=0 controllerNumber=1 scan=16843"	4035.88908		FALSE
120	157	0	170	170	258	779.399	3	2336.182	2336.181	0.56	[QLKEDYFK]	>Cas9	567	574	[QLKEDYFK]	>Cas9	567	574	K3	K3		20190423_QExHFX4_RSLC5_Beveridge_Clausen_IMP_DSBU_alone.18303.18303.3 File:"20190423_QExHFX4_RSLC5_Beveridge_Clausen_IMP_DSBU_alone.raw", NativeID:"controllerType=0 controllerNumber=1 scan=18303"	4296.74928		FALSE
121	156	0	73	68	221	733.738	3	2199.2	2199.198	1.04	[SEQEIGKATAK]	>Cas9	1029	1039	[ESILPKR]	>Cas9	1112	1118	K7	K6		20190423_QExHFX4_RSLC5_Beveridge_Clausen_IMP_DSBU_alone.11481.11481.3 File:"20190423_QExHFX4_RSLC5_Beveridge_Clausen_IMP_DSBU_alone.raw", NativeID:"controllerType=0 controllerNumber=1 scan=11481"	3037.58016		FALSE
122	156	0	50	50	205	525.288	4	2098.13	2098.129	0.54	[SKLVSDFR]	>Cas9	964	971	[SKLVSDFR]	>Cas9	964	971	K2	K2		20190423_QExHFX4_RSLC5_Beveridge_Clausen_IMP_DSBU_alone.17223.17223.4 File:"20190423_QExHFX4_RSLC5_Beveridge_Clausen_IMP_DSBU_alone.raw", NativeID:"controllerType=0 controllerNumber=1 scan=17223"	4103.48346		FALSE
123	156	0	106	49	207	1132.946	3	3396.824	3396.823	0.21	[MLASAGELQKGNELALPSK]	>Cas9	1217	1235	[VVDELVKVMGR]	>Cas9	747	757	K10	K7		20190423_QExHFX4_RSLC5_Beveridge_Clausen_IMP_DSBU_alone.23114.23114.3 File:"20190423_QExHFX4_RSLC5_Beveridge_Clausen_IMP_DSBU_alone.raw", NativeID:"controllerType=0 controllerNumber=1 scan=23114"	5213.11956		FALSE
124	156	0	84	33	229	617.678	3	1851.02	1851.016	2.09	[FKVLGNTDR]	>Cas9	36	44	[KmIAK]	>Cas9	1024	1028	K2	K1		20190423_QExHFX4_RSLC5_Beveridge_Clausen_IMP_DSBU_alone.9887.9887.3 File:"20190423_QExHFX4_RSLC5_Beveridge_Clausen_IMP_DSBU_alone.raw", NativeID:"controllerType=0 controllerNumber=1 scan=9887"	2724.61632		FALSE
125	155	0	46	46	206	525.288	4	2098.131	2098.129	0.91	[SKLVSDFR]	>Cas9	964	971	[SKLVSDFR]	>Cas9	964	971	K2	K2		20190423_QExHFX4_RSLC5_Beveridge_Clausen_IMP_DSBU_alone.17587.17587.4 File:"20190423_QExHFX4_RSLC5_Beveridge_Clausen_IMP_DSBU_alone.raw", NativeID:"controllerType=0 controllerNumber=1 scan=17587"	4165.95342		FALSE
126	155	0	42	74	209	630.663	3	1889.976	1889.976	0.06	[FGKDKSPK]	>spTRFL_HUMAN|	297	304	[KDWDPK]	>Cas9	1128	1133	K5	K1		20190423_QExHFX4_RSLC5_Beveridge_Clausen_IMP_DSBU_alone.20355.20355.3 File:"20190423_QExHFX4_RSLC5_Beveridge_Clausen_IMP_DSBU_alone.raw", NativeID:"controllerType=0 controllerNumber=1 scan=20355"	4680.36396		FALSE
127	155	0	83	93	252	821.749	3	2463.232	2463.23	0.85	[YDENDKLIR]	>Cas9	947	955	[DFQFYKVR]	>Cas9	973	980	K6	K6		20190423_QExHFX4_RSLC5_Beveridge_Clausen_IMP_DSBU_alone.21139.21139.3 File:"20190423_QExHFX4_RSLC5_Beveridge_Clausen_IMP_DSBU_alone.raw", NativeID:"controllerType=0 controllerNumber=1 scan=21139"	4828.32972		FALSE
128	155	0	84	78	233	888.48	3	2663.424	2663.423	0.55	[NPIDFLEAKGYK]	>Cas9	1181	1192	[APLSASMIKR]	>Cas9	319	328	K9	K9		20190423_QExHFX4_RSLC5_Beveridge_Clausen_IMP_DSBU_alone.22616.22616.3 File:"20190423_QExHFX4_RSLC5_Beveridge_Clausen_IMP_DSBU_alone.raw", NativeID:"controllerType=0 controllerNumber=1 scan=22616"	5116.35636		FALSE
129	155	0	28	28	244	478.575	3	1433.709	1433.709	0.18	[SDKNR]	>Cas9	864	868	[SDKNR]	>Cas9	864	868	K3	K3		20190423_QExHFX4_RSLC5_Beveridge_Clausen_IMP_DSBU_alone.2886.2886.3 File:"20190423_QExHFX4_RSLC5_Beveridge_Clausen_IMP_DSBU_alone.raw", NativeID:"controllerType=0 controllerNumber=1 scan=2886"	1003.7997		FALSE
130	155	0	35	35	244	484.616	3	1451.834	1451.833	0.52	[DKPIR]	>Cas9	1303	1307	[DKPIR]	>Cas9	1303	1307	K2	K2		20190423_QExHFX4_RSLC5_Beveridge_Clausen_IMP_DSBU_alone.8339.8339.3 File:"20190423_QExHFX4_RSLC5_Beveridge_Clausen_IMP_DSBU_alone.raw", NativeID:"controllerType=0 controllerNumber=1 scan=8339"	2405.31816		FALSE
131	154	0	52	52	221	669.36	3	2006.066	2006.065	0.52	[KLVDSTDK]	>Cas9	145	152	[KLVDSTDK]	>Cas9	145	152	K1	K1		20190423_QExHFX4_RSLC5_Beveridge_Clausen_IMP_DSBU_alone.10725.10725.3 File:"20190423_QExHFX4_RSLC5_Beveridge_Clausen_IMP_DSBU_alone.raw", NativeID:"controllerType=0 controllerNumber=1 scan=10725"	2889.55218		FALSE
132	154	0	74	50	216	920.141	3	2758.41	2758.411	-0.22	[SDNVPSEEVVKK]	>Cas9	871	882	[LVDSTDKADLR]	>Cas9	146	156	K11	K7		20190423_QExHFX4_RSLC5_Beveridge_Clausen_IMP_DSBU_alone.13541.13541.3 File:"20190423_QExHFX4_RSLC5_Beveridge_Clausen_IMP_DSBU_alone.raw", NativeID:"controllerType=0 controllerNumber=1 scan=13541"	3433.86444		FALSE
133	154	0	65	65	206	394.209	4	1573.815	1573.815	-0.24	[GQKNSR]	>Cas9	777	782	[GQKNSR]	>Cas9	777	782	K3	K3		20190423_QExHFX4_RSLC5_Beveridge_Clausen_IMP_DSBU_alone.2090.2090.4 File:"20190423_QExHFX4_RSLC5_Beveridge_Clausen_IMP_DSBU_alone.raw", NativeID:"controllerType=0 controllerNumber=1 scan=2090"	765.86466		FALSE
134	154	0	32	32	241	478.575	3	1433.71	1433.709	0.31	[SDKNR]	>Cas9	864	868	[SDKNR]	>Cas9	864	868	K3	K3		20190423_QExHFX4_RSLC5_Beveridge_Clausen_IMP_DSBU_alone.2356.2356.3 File:"20190423_QExHFX4_RSLC5_Beveridge_Clausen_IMP_DSBU_alone.raw", NativeID:"controllerType=0 controllerNumber=1 scan=2356"	848.12544		FALSE
135	154	0	38	38	236	473.953	3	1419.843	1419.843	-0.03	[HSIKK]	>Cas9	45	49	[HSIKK]	>Cas9	45	49	K4	K4		20190423_QExHFX4_RSLC5_Beveridge_Clausen_IMP_DSBU_alone.2772.2772.3 File:"20190423_QExHFX4_RSLC5_Beveridge_Clausen_IMP_DSBU_alone.raw", NativeID:"controllerType=0 controllerNumber=1 scan=2772"	966.9507		FALSE
136	154	0	32	40	231	525.962	3	1575.872	1575.871	0.56	[AGFIKR]	>Cas9	918	923	[GQKNSR]	>Cas9	777	782	K5	K3		20190423_QExHFX4_RSLC5_Beveridge_Clausen_IMP_DSBU_alone.7505.7505.3 File:"20190423_QExHFX4_RSLC5_Beveridge_Clausen_IMP_DSBU_alone.raw", NativeID:"controllerType=0 controllerNumber=1 scan=7505"	2233.09548		FALSE
137	154	0	88	45	232	548.654	3	1643.948	1643.951	-2	[ESILPKR]	>Cas9	1112	1118	[KmIAK]	>Cas9	1024	1028	K6	K1		20190423_QExHFX4_RSLC5_Beveridge_Clausen_IMP_DSBU_alone.9604.9604.3 File:"20190423_QExHFX4_RSLC5_Beveridge_Clausen_IMP_DSBU_alone.raw", NativeID:"controllerType=0 controllerNumber=1 scan=9604"	2664.74184		FALSE
138	153	0	170	86	246	666.082	3	1996.233	1996.232	0.56	[FIKPILEK]	>Cas9	379	386	[KLINGIR]	>Cas9	669	675	K3	K1		20190423_QExHFX4_RSLC5_Beveridge_Clausen_IMP_DSBU_alone.17529.17529.3 File:"20190423_QExHFX4_RSLC5_Beveridge_Clausen_IMP_DSBU_alone.raw", NativeID:"controllerType=0 controllerNumber=1 scan=17529"	4156.42332		FALSE
139	153	0	90	27	234	1066.539	3	3197.603	3197.6	0.84	[KSEETITPWNFEEVVDK]	>Cas9	472	488	[SKLVSDFR]	>Cas9	964	971	K1	K2		20190423_QExHFX4_RSLC5_Beveridge_Clausen_IMP_DSBU_alone.24613.24613.3 File:"20190423_QExHFX4_RSLC5_Beveridge_Clausen_IMP_DSBU_alone.raw", NativeID:"controllerType=0 controllerNumber=1 scan=24613"	5515.47282		FALSE
140	153	0	201	49	197	1177.944	3	3531.818	3531.818	0.05	[KNLIGALLFDSGETAEATR]	>Cas9	49	67	[SDNVPSEEVVKK]	>Cas9	871	882	K1	K11		20190423_QExHFX4_RSLC5_Beveridge_Clausen_IMP_DSBU_alone.24668.24668.3 File:"20190423_QExHFX4_RSLC5_Beveridge_Clausen_IMP_DSBU_alone.raw", NativeID:"controllerType=0 controllerNumber=1 scan=24668"	5527.20288		FALSE
141	152	0	98	98	201	666.351	4	2662.381	2662.379	0.72	[MIAKSEQEIGK]	>Cas9	1025	1035	[MIAKSEQEIGK]	>Cas9	1025	1035	K4	K4		20190423_QExHFX4_RSLC5_Beveridge_Clausen_IMP_DSBU_alone.12433.12433.4 File:"20190423_QExHFX4_RSLC5_Beveridge_Clausen_IMP_DSBU_alone.raw", NativeID:"controllerType=0 controllerNumber=1 scan=12433"	3220.62012		FALSE
142	152	0	66	95	209	786.772	3	2358.302	2358.3	1.15	[APLSASmIKR]	>Cas9	319	328	[APLSASMIKR]	>Cas9	319	328	K9	K9		20190423_QExHFX4_RSLC5_Beveridge_Clausen_IMP_DSBU_alone.16578.16578.3 File:"20190423_QExHFX4_RSLC5_Beveridge_Clausen_IMP_DSBU_alone.raw", NativeID:"controllerType=0 controllerNumber=1 scan=16578"	3989.81994		FALSE
143	152	0	89	47	227	909.139	3	2725.402	2725.393	3.39	[SSFEKNPIDFLEAK]	>Cas9	1176	1189	[KLVDSTDK]	>Cas9	145	152	K5	K1		20190423_QExHFX4_RSLC5_Beveridge_Clausen_IMP_DSBU_alone.21991.21991.3 File:"20190423_QExHFX4_RSLC5_Beveridge_Clausen_IMP_DSBU_alone.raw", NativeID:"controllerType=0 controllerNumber=1 scan=21991"	4992.342		FALSE
144	151	0	117	35	221	962.499	3	2885.482	2885.479	1.02	[TILDFLKSDGFANR]	>Cas9	682	695	[FDNLTKAER]	>Cas9	901	909	K7	K6		20190423_QExHFX4_RSLC5_Beveridge_Clausen_IMP_DSBU_alone.26089.26089.3 File:"20190423_QExHFX4_RSLC5_Beveridge_Clausen_IMP_DSBU_alone.raw", NativeID:"controllerType=0 controllerNumber=1 scan=26089"	5829.80106		FALSE
145	151	0	28	28	237	478.575	3	1433.71	1433.709	0.28	[SDKNR]	>Cas9	864	868	[SDKNR]	>Cas9	864	868	K3	K3		20190423_QExHFX4_RSLC5_Beveridge_Clausen_IMP_DSBU_alone.3254.3254.3 File:"20190423_QExHFX4_RSLC5_Beveridge_Clausen_IMP_DSBU_alone.raw", NativeID:"controllerType=0 controllerNumber=1 scan=3254"	1125.26352		FALSE
146	150	0	93	67	224	459.511	4	1835.023	1835.021	1.41	[FKVLGNTDR]	>Cas9	36	44	[KMIAK]	>Cas9	1024	1028	K2	K1		20190423_QExHFX4_RSLC5_Beveridge_Clausen_IMP_DSBU_alone.11179.11179.4 File:"20190423_QExHFX4_RSLC5_Beveridge_Clausen_IMP_DSBU_alone.raw", NativeID:"controllerType=0 controllerNumber=1 scan=11179"	2978.7369		FALSE
147	150	0	110	95	204	649.334	4	2594.315	2594.313	0.69	[MIAKSEQEIGK]	>Cas9	1025	1035	[YDENDKLIR]	>Cas9	947	955	K4	K6		20190423_QExHFX4_RSLC5_Beveridge_Clausen_IMP_DSBU_alone.14446.14446.4 File:"20190423_QExHFX4_RSLC5_Beveridge_Clausen_IMP_DSBU_alone.raw", NativeID:"controllerType=0 controllerNumber=1 scan=14446"	3595.9905		FALSE
148	150	0	114	114	193	767.909	4	3068.616	3068.613	0.77	[HKPENIVIEMAR]	>Cas9	758	769	[HKPENIVIEMAR]	>Cas9	758	769	K2	K2		20190423_QExHFX4_RSLC5_Beveridge_Clausen_IMP_DSBU_alone.17664.17664.4 File:"20190423_QExHFX4_RSLC5_Beveridge_Clausen_IMP_DSBU_alone.raw", NativeID:"controllerType=0 controllerNumber=1 scan=17664"	4180.89858		FALSE
149	149	0	59	32	206	893.787	3	2679.346	2679.345	0.38	[MTNFDKNLPNEK]	>Cas9	499	510	[QQLPEKYK]	>Cas9	345	352	K6	K6		20190423_QExHFX4_RSLC5_Beveridge_Clausen_IMP_DSBU_alone.14305.14305.3 File:"20190423_QExHFX4_RSLC5_Beveridge_Clausen_IMP_DSBU_alone.raw", NativeID:"controllerType=0 controllerNumber=1 scan=14305"	3570.24972		FALSE
150	149	0	194	87	279	712.062	3	2134.17	2134.169	0.69	[APLSASMIKR]	>Cas9	319	328	[KFDNLTK]	>Cas9	900	906	K9	K1		20190423_QExHFX4_RSLC5_Beveridge_Clausen_IMP_DSBU_alone.15554.15554.3 File:"20190423_QExHFX4_RSLC5_Beveridge_Clausen_IMP_DSBU_alone.raw", NativeID:"controllerType=0 controllerNumber=1 scan=15554"	3800.89596		FALSE
151	149	0	81	49	200	522.546	4	2087.162	2087.161	0.8	[FKVLGNTDR]	>Cas9	36	44	[ESILPKR]	>Cas9	1112	1118	K2	K6		20190423_QExHFX4_RSLC5_Beveridge_Clausen_IMP_DSBU_alone.15650.15650.4 File:"20190423_QExHFX4_RSLC5_Beveridge_Clausen_IMP_DSBU_alone.raw", NativeID:"controllerType=0 controllerNumber=1 scan=15650"	3818.57148		FALSE
152	149	0	239	239	245	990.969	4	3960.852	3960.848	1.12	[KIEcFDSVEISGVEDR]	>Cas9	575	590	[KIEcFDSVEISGVEDR]	>Cas9	575	590	K1	K1		20190423_QExHFX4_RSLC5_Beveridge_Clausen_IMP_DSBU_alone.23616.23616.4 File:"20190423_QExHFX4_RSLC5_Beveridge_Clausen_IMP_DSBU_alone.raw", NativeID:"controllerType=0 controllerNumber=1 scan=23616"	5312.03352		FALSE
153	149	0	171	71	200	924.95	4	3696.777	3696.774	1	[KSEETITPWNFEEVVDK]	>Cas9	472	488	[MTNFDKNLPNEK]	>Cas9	499	510	K1	K6		20190423_QExHFX4_RSLC5_Beveridge_Clausen_IMP_DSBU_alone.23891.23891.4 File:"20190423_QExHFX4_RSLC5_Beveridge_Clausen_IMP_DSBU_alone.raw", NativeID:"controllerType=0 controllerNumber=1 scan=23891"	5368.39698		FALSE
154	148	0	46	42	192	484.505	4	1934.999	1934.997	1.09	[SKLVSDFR]	>Cas9	964	971	[KDWDPK]	>Cas9	1128	1133	K2	K1		20190423_QExHFX4_RSLC5_Beveridge_Clausen_IMP_DSBU_alone.15276.15276.4 File:"20190423_QExHFX4_RSLC5_Beveridge_Clausen_IMP_DSBU_alone.raw", NativeID:"controllerType=0 controllerNumber=1 scan=15276"	3749.35866		FALSE
155	148	0	44	50	195	1038.162	3	3112.471	3112.471	-0.01	[mTNFDKNLPNEK]	>Cas9	499	510	[MTNFDKNLPNEK]	>Cas9	499	510	K6	K6		20190423_QExHFX4_RSLC5_Beveridge_Clausen_IMP_DSBU_alone.15889.15889.3 File:"20190423_QExHFX4_RSLC5_Beveridge_Clausen_IMP_DSBU_alone.raw", NativeID:"controllerType=0 controllerNumber=1 scan=15889"	3860.69682		FALSE
156	148	0	116	32	219	1059.848	3	3177.53	3177.526	1.14	[YPKLESEFVYGDYK]	>Cas9	1005	1018	[LKGSPEDNEQK]	>Cas9	1249	1259	K3	K2		20190423_QExHFX4_RSLC5_Beveridge_Clausen_IMP_DSBU_alone.18678.18678.3 File:"20190423_QExHFX4_RSLC5_Beveridge_Clausen_IMP_DSBU_alone.raw", NativeID:"controllerType=0 controllerNumber=1 scan=18678"	4365.6966		FALSE
157	148	0	99	45	201	685.888	4	2740.53	2740.528	0.67	[VNTEITKAPLSASMIK]	>Cas9	312	327	[ESILPKR]	>Cas9	1112	1118	K7	K6		20190423_QExHFX4_RSLC5_Beveridge_Clausen_IMP_DSBU_alone.18818.18818.4 File:"20190423_QExHFX4_RSLC5_Beveridge_Clausen_IMP_DSBU_alone.raw", NativeID:"controllerType=0 controllerNumber=1 scan=18818"	4391.52222		FALSE
158	148	0	111	33	204	1086.247	3	3256.728	3256.725	0.95	[MLASAGELQKGNELALPSK]	>Cas9	1217	1235	[KPAFLSGEQK]	>Cas9	540	549	K10	K1		20190423_QExHFX4_RSLC5_Beveridge_Clausen_IMP_DSBU_alone.19778.19778.3 File:"20190423_QExHFX4_RSLC5_Beveridge_Clausen_IMP_DSBU_alone.raw", NativeID:"controllerType=0 controllerNumber=1 scan=19778"	4573.52448		FALSE
159	148	0	119	38	216	848.801	3	2544.387	2544.385	0.74	[VVDELVKVMGR]	>Cas9	747	757	[KPAFLSGEQK]	>Cas9	540	549	K7	K1		20190423_QExHFX4_RSLC5_Beveridge_Clausen_IMP_DSBU_alone.20646.20646.3 File:"20190423_QExHFX4_RSLC5_Beveridge_Clausen_IMP_DSBU_alone.raw", NativeID:"controllerType=0 controllerNumber=1 scan=20646"	4732.39596		FALSE
160	148	0	136	161	217	682.105	4	2725.396	2725.393	1.16	[SSFEKNPIDFLEAK]	>Cas9	1176	1189	[KLVDSTDK]	>Cas9	145	152	K5	K1		20190423_QExHFX4_RSLC5_Beveridge_Clausen_IMP_DSBU_alone.21999.21999.4 File:"20190423_QExHFX4_RSLC5_Beveridge_Clausen_IMP_DSBU_alone.raw", NativeID:"controllerType=0 controllerNumber=1 scan=21999"	4994.22576		FALSE
161	148	0	142	49	202	916.851	3	2748.539	2748.533	1.84	[LPKYSLFELENGR]	>Cas9	1202	1214	[FIKPILEK]	>Cas9	379	386	K3	K3		20190423_QExHFX4_RSLC5_Beveridge_Clausen_IMP_DSBU_alone.23813.23813.3 File:"20190423_QExHFX4_RSLC5_Beveridge_Clausen_IMP_DSBU_alone.raw", NativeID:"controllerType=0 controllerNumber=1 scan=23813"	5351.06448		FALSE
162	148	0	368	407	195	812.424	4	3246.673	3246.671	0.61	[mDGTEELLVKLNR]	>Cas9	387	399	[MDGTEELLVKLNR]	>Cas9	387	399	K10	K10		20190423_QExHFX4_RSLC5_Beveridge_Clausen_IMP_DSBU_alone.26828.26828.4 File:"20190423_QExHFX4_RSLC5_Beveridge_Clausen_IMP_DSBU_alone.raw", NativeID:"controllerType=0 controllerNumber=1 scan=26828"	5987.83734		FALSE
163	148	0	51	51	211	363.714	4	1451.833	1451.833	0.26	[DKPIR]	>Cas9	1303	1307	[DKPIR]	>Cas9	1303	1307	K2	K2		20190423_QExHFX4_RSLC5_Beveridge_Clausen_IMP_DSBU_alone.8655.8655.4 File:"20190423_QExHFX4_RSLC5_Beveridge_Clausen_IMP_DSBU_alone.raw", NativeID:"controllerType=0 controllerNumber=1 scan=8655"	2470.72146		FALSE
164	147	0	78	45	226	580.664	3	1739.977	1739.976	0.39	[NSDKLIAR]	>Cas9	1119	1126	[DKPIR]	>Cas9	1303	1307	K4	K2		20190423_QExHFX4_RSLC5_Beveridge_Clausen_IMP_DSBU_alone.10308.10308.3 File:"20190423_QExHFX4_RSLC5_Beveridge_Clausen_IMP_DSBU_alone.raw", NativeID:"controllerType=0 controllerNumber=1 scan=10308"	2805.64212		FALSE
165	147	0	131	131	245	842.755	3	2526.252	2526.247	1.82	[YDENDKLIR]	>Cas9	947	955	[YDENDKLIR]	>Cas9	947	955	K6	K6		20190423_QExHFX4_RSLC5_Beveridge_Clausen_IMP_DSBU_alone.16967.16967.3 File:"20190423_QExHFX4_RSLC5_Beveridge_Clausen_IMP_DSBU_alone.raw", NativeID:"controllerType=0 controllerNumber=1 scan=16967"	4057.90056		FALSE
166	147	0	27	27	231	525.277	3	1573.817	1573.815	1.13	[GQKNSR]	>Cas9	777	782	[GQKNSR]	>Cas9	777	782	K3	K3		20190423_QExHFX4_RSLC5_Beveridge_Clausen_IMP_DSBU_alone.2462.2462.3 File:"20190423_QExHFX4_RSLC5_Beveridge_Clausen_IMP_DSBU_alone.raw", NativeID:"controllerType=0 controllerNumber=1 scan=2462"	876.52746		FALSE
167	147	0	33	33	228	459.272	3	1375.801	1375.802	-0.12	[LSKSR]	>Cas9	220	224	[LSKSR]	>Cas9	220	224	K3	K3		20190423_QExHFX4_RSLC5_Beveridge_Clausen_IMP_DSBU_alone.5120.5120.3 File:"20190423_QExHFX4_RSLC5_Beveridge_Clausen_IMP_DSBU_alone.raw", NativeID:"controllerType=0 controllerNumber=1 scan=5120"	1672.16076		FALSE
168	146	0	51	51	212	363.714	4	1451.834	1451.833	0.52	[DKPIR]	>Cas9	1303	1307	[DKPIR]	>Cas9	1303	1307	K2	K2		20190423_QExHFX4_RSLC5_Beveridge_Clausen_IMP_DSBU_alone.8340.8340.4 File:"20190423_QExHFX4_RSLC5_Beveridge_Clausen_IMP_DSBU_alone.raw", NativeID:"controllerType=0 controllerNumber=1 scan=8340"	2405.35338		FALSE
169	145	0	63	62	237	802.76	3	2406.265	2406.262	1.05	[SEQEIGKATAK]	>Cas9	1029	1039	[FKVLGNTDR]	>Cas9	36	44	K7	K2		20190423_QExHFX4_RSLC5_Beveridge_Clausen_IMP_DSBU_alone.12207.12207.3 File:"20190423_QExHFX4_RSLC5_Beveridge_Clausen_IMP_DSBU_alone.raw", NativeID:"controllerType=0 controllerNumber=1 scan=12207"	3176.42118		FALSE
170	145	0	60	46	225	574.304	3	1720.896	1720.895	0.57	[MKNYWR]	>Cas9	883	888	[DKPIR]	>Cas9	1303	1307	K2	K2		20190423_QExHFX4_RSLC5_Beveridge_Clausen_IMP_DSBU_alone.12328.12328.3 File:"20190423_QExHFX4_RSLC5_Beveridge_Clausen_IMP_DSBU_alone.raw", NativeID:"controllerType=0 controllerNumber=1 scan=12328"	3200.34552		FALSE
171	145	0	245	245	215	687.352	4	2746.385	2746.385	0.03	[DDSIDNKVLTR]	>Cas9	853	863	[DDSIDNKVLTR]	>Cas9	853	863	K7	K7		20190423_QExHFX4_RSLC5_Beveridge_Clausen_IMP_DSBU_alone.20120.20120.4 File:"20190423_QExHFX4_RSLC5_Beveridge_Clausen_IMP_DSBU_alone.raw", NativeID:"controllerType=0 controllerNumber=1 scan=20120"	4639.39896		FALSE
172	145	0	83	76	185	853.961	4	3412.821	3412.818	0.98	[mLASAGELQKGNELALPSK]	>Cas9	1217	1235	[VVDELVKVMGR]	>Cas9	747	757	K10	K7		20190423_QExHFX4_RSLC5_Beveridge_Clausen_IMP_DSBU_alone.22406.22406.4 File:"20190423_QExHFX4_RSLC5_Beveridge_Clausen_IMP_DSBU_alone.raw", NativeID:"controllerType=0 controllerNumber=1 scan=22406"	5076.52626		FALSE
173	145	0	88	30	200	1094.551	3	3281.639	3281.636	0.62	[LESEFVYGDYKVYDVR]	>Cas9	1008	1023	[KPAFLSGEQK]	>Cas9	540	549	K11	K1		20190423_QExHFX4_RSLC5_Beveridge_Clausen_IMP_DSBU_alone.22484.22484.3 File:"20190423_QExHFX4_RSLC5_Beveridge_Clausen_IMP_DSBU_alone.raw", NativeID:"controllerType=0 controllerNumber=1 scan=22484"	5091.37932		FALSE
174	145	0	28	28	230	478.575	3	1433.709	1433.709	0.16	[SDKNR]	>Cas9	864	868	[SDKNR]	>Cas9	864	868	K3	K3		20190423_QExHFX4_RSLC5_Beveridge_Clausen_IMP_DSBU_alone.2576.2576.3 File:"20190423_QExHFX4_RSLC5_Beveridge_Clausen_IMP_DSBU_alone.raw", NativeID:"controllerType=0 controllerNumber=1 scan=2576"	908.8542		FALSE
175	145	0	64	64	198	1148.913	3	3444.724	3444.721	0.81	[SSFEKNPIDFLEAK]	>Cas9	1176	1189	[SSFEKNPIDFLEAK]	>Cas9	1176	1189	K5	K5		20190423_QExHFX4_RSLC5_Beveridge_Clausen_IMP_DSBU_alone.28510.28510.3 File:"20190423_QExHFX4_RSLC5_Beveridge_Clausen_IMP_DSBU_alone.raw", NativeID:"controllerType=0 controllerNumber=1 scan=28510"	6390.9054		FALSE
176	144	0	62	45	209	866.44	3	2597.304	2597.303	0.54	[MTNFDKNLPNEK]	>Cas9	499	510	[SKLVSDFR]	>Cas9	964	971	K6	K2		20190423_QExHFX4_RSLC5_Beveridge_Clausen_IMP_DSBU_alone.16874.16874.3 File:"20190423_QExHFX4_RSLC5_Beveridge_Clausen_IMP_DSBU_alone.raw", NativeID:"controllerType=0 controllerNumber=1 scan=16874"	4041.1866		FALSE
177	144	0	51	50	195	650.082	4	2597.304	2597.303	0.64	[MTNFDKNLPNEK]	>Cas9	499	510	[SKLVSDFR]	>Cas9	964	971	K6	K2		20190423_QExHFX4_RSLC5_Beveridge_Clausen_IMP_DSBU_alone.17036.17036.4 File:"20190423_QExHFX4_RSLC5_Beveridge_Clausen_IMP_DSBU_alone.raw", NativeID:"controllerType=0 controllerNumber=1 scan=17036"	4071.2922		FALSE
178	143	0	49	37	210	866.44	3	2597.304	2597.303	0.62	[MTNFDKNLPNEK]	>Cas9	499	510	[SKLVSDFR]	>Cas9	964	971	K6	K2		20190423_QExHFX4_RSLC5_Beveridge_Clausen_IMP_DSBU_alone.17048.17048.3 File:"20190423_QExHFX4_RSLC5_Beveridge_Clausen_IMP_DSBU_alone.raw", NativeID:"controllerType=0 controllerNumber=1 scan=17048"	4073.35722		FALSE
179	143	0	116	34	208	1104.544	3	3311.618	3311.613	1.35	[KIEcFDSVEISGVEDR]	>Cas9	575	590	[MIAKSEQEIGK]	>Cas9	1025	1035	K1	K4		20190423_QExHFX4_RSLC5_Beveridge_Clausen_IMP_DSBU_alone.18726.18726.3 File:"20190423_QExHFX4_RSLC5_Beveridge_Clausen_IMP_DSBU_alone.raw", NativeID:"controllerType=0 controllerNumber=1 scan=18726"	4374.1704		FALSE
180	142	0	114	58	200	472.758	4	1888.009	1888.007	1.2	[APLSASMIKR]	>Cas9	319	328	[SDKNR]	>Cas9	864	868	K9	K3		20190423_QExHFX4_RSLC5_Beveridge_Clausen_IMP_DSBU_alone.10008.10008.4 File:"20190423_QExHFX4_RSLC5_Beveridge_Clausen_IMP_DSBU_alone.raw", NativeID:"controllerType=0 controllerNumber=1 scan=10008"	2748.07854		FALSE
181	142	0	69	28	198	893.787	3	2679.348	2679.345	1.08	[MTNFDKNLPNEK]	>Cas9	499	510	[QQLPEKYK]	>Cas9	345	352	K6	K6		20190423_QExHFX4_RSLC5_Beveridge_Clausen_IMP_DSBU_alone.14474.14474.3 File:"20190423_QExHFX4_RSLC5_Beveridge_Clausen_IMP_DSBU_alone.raw", NativeID:"controllerType=0 controllerNumber=1 scan=14474"	3601.5732		FALSE
182	142	0	78	26	210	1025.881	3	3075.627	3075.624	0.99	[VNTEITKAPLSASmIK]	>Cas9	312	327	[SEQEIGKATAK]	>Cas9	1029	1039	K7	K7		20190423_QExHFX4_RSLC5_Beveridge_Clausen_IMP_DSBU_alone.16449.16449.3 File:"20190423_QExHFX4_RSLC5_Beveridge_Clausen_IMP_DSBU_alone.raw", NativeID:"controllerType=0 controllerNumber=1 scan=16449"	3966.66432		FALSE
183	142	0	74	51	186	1378.698	3	4134.078	4134.074	1.07	[LESEFVYGDYKVYDVR]	>Cas9	1008	1023	[MLASAGELQKGNELALPSK]	>Cas9	1217	1235	K11	K10		20190423_QExHFX4_RSLC5_Beveridge_Clausen_IMP_DSBU_alone.24270.24270.3 File:"20190423_QExHFX4_RSLC5_Beveridge_Clausen_IMP_DSBU_alone.raw", NativeID:"controllerType=0 controllerNumber=1 scan=24270"	5447.44326		FALSE
184	142	0	26	26	228	478.575	3	1433.71	1433.709	0.33	[SDKNR]	>Cas9	864	868	[SDKNR]	>Cas9	864	868	K3	K3		20190423_QExHFX4_RSLC5_Beveridge_Clausen_IMP_DSBU_alone.2470.2470.3 File:"20190423_QExHFX4_RSLC5_Beveridge_Clausen_IMP_DSBU_alone.raw", NativeID:"controllerType=0 controllerNumber=1 scan=2470"	878.47026		FALSE
185	141	0	102	64	204	612.346	3	1835.023	1835.021	1.41	[FKVLGNTDR]	>Cas9	36	44	[KMIAK]	>Cas9	1024	1028	K2	K1		20190423_QExHFX4_RSLC5_Beveridge_Clausen_IMP_DSBU_alone.11177.11177.3 File:"20190423_QExHFX4_RSLC5_Beveridge_Clausen_IMP_DSBU_alone.raw", NativeID:"controllerType=0 controllerNumber=1 scan=11177"	2978.22462		FALSE
186	141	0	90	42	196	696.392	3	2087.162	2087.161	0.44	[FKVLGNTDR]	>Cas9	36	44	[ESILPKR]	>Cas9	1112	1118	K2	K6		20190423_QExHFX4_RSLC5_Beveridge_Clausen_IMP_DSBU_alone.15507.15507.3 File:"20190423_QExHFX4_RSLC5_Beveridge_Clausen_IMP_DSBU_alone.raw", NativeID:"controllerType=0 controllerNumber=1 scan=15507"	3792.19086		FALSE
187	141	0	107	107	225	601.827	4	2404.288	2404.287	0.44	[KPAFLSGEQK]	>Cas9	540	549	[KPAFLSGEQK]	>Cas9	540	549	K1	K1		20190423_QExHFX4_RSLC5_Beveridge_Clausen_IMP_DSBU_alone.15982.15982.4 File:"20190423_QExHFX4_RSLC5_Beveridge_Clausen_IMP_DSBU_alone.raw", NativeID:"controllerType=0 controllerNumber=1 scan=15982"	3877.437		FALSE
188	141	0	135	63	182	636.853	4	2544.39	2544.385	1.78	[VVDELVKVMGR]	>Cas9	747	757	[KPAFLSGEQK]	>Cas9	540	549	K7	K1		20190423_QExHFX4_RSLC5_Beveridge_Clausen_IMP_DSBU_alone.20475.20475.4 File:"20190423_QExHFX4_RSLC5_Beveridge_Clausen_IMP_DSBU_alone.raw", NativeID:"controllerType=0 controllerNumber=1 scan=20475"	4701.66408		FALSE
189	141	0	34	34	221	525.277	3	1573.816	1573.815	0.31	[GQKNSR]	>Cas9	777	782	[GQKNSR]	>Cas9	777	782	K3	K3		20190423_QExHFX4_RSLC5_Beveridge_Clausen_IMP_DSBU_alone.2270.2270.3 File:"20190423_QExHFX4_RSLC5_Beveridge_Clausen_IMP_DSBU_alone.raw", NativeID:"controllerType=0 controllerNumber=1 scan=2270"	820.5102		FALSE
190	141	0	52	52	187	411.226	4	1641.884	1641.885	-0.58	[GYKEVK]	>Cas9	1190	1195	[GYKEVK]	>Cas9	1190	1195	K3	K3		20190423_QExHFX4_RSLC5_Beveridge_Clausen_IMP_DSBU_alone.7487.7487.4 File:"20190423_QExHFX4_RSLC5_Beveridge_Clausen_IMP_DSBU_alone.raw", NativeID:"controllerType=0 controllerNumber=1 scan=7487"	2228.79294		FALSE
191	141	0	50	50	197	363.714	4	1451.834	1451.833	0.61	[DKPIR]	>Cas9	1303	1307	[DKPIR]	>Cas9	1303	1307	K2	K2		20190423_QExHFX4_RSLC5_Beveridge_Clausen_IMP_DSBU_alone.8502.8502.4 File:"20190423_QExHFX4_RSLC5_Beveridge_Clausen_IMP_DSBU_alone.raw", NativeID:"controllerType=0 controllerNumber=1 scan=8502"	2438.022		FALSE
192	141	0	72	20	209	548.655	3	1643.952	1643.951	0.31	[ESILPKR]	>Cas9	1112	1118	[KmIAK]	>Cas9	1024	1028	K6	K1		20190423_QExHFX4_RSLC5_Beveridge_Clausen_IMP_DSBU_alone.8942.8942.3 File:"20190423_QExHFX4_RSLC5_Beveridge_Clausen_IMP_DSBU_alone.raw", NativeID:"controllerType=0 controllerNumber=1 scan=8942"	2530.49328		FALSE
193	140	0	328	165	199	762.658	4	3047.612	3047.608	1.27	[MDGTEELLVKLNR]	>Cas9	387	399	[GGLSELDKAGFIK]	>Cas9	910	922	K10	K8		20190423_QExHFX4_RSLC5_Beveridge_Clausen_IMP_DSBU_alone.26067.26067.4 File:"20190423_QExHFX4_RSLC5_Beveridge_Clausen_IMP_DSBU_alone.raw", NativeID:"controllerType=0 controllerNumber=1 scan=26067"	5825.41776		FALSE
194	139	0	32	32	211	990.835	3	2970.489	2970.49	-0.28	[GKSDNVPSEEVVK]	>Cas9	869	881	[GKSDNVPSEEVVK]	>Cas9	869	881	K2	K2		20190423_QExHFX4_RSLC5_Beveridge_Clausen_IMP_DSBU_alone.12879.12879.3 File:"20190423_QExHFX4_RSLC5_Beveridge_Clausen_IMP_DSBU_alone.raw", NativeID:"controllerType=0 controllerNumber=1 scan=12879"	3307.86102		FALSE
195	139	0	77	114	208	797.742	3	2391.21	2391.209	0.55	[DFQFYKVR]	>Cas9	973	980	[FDNLTKAER]	>Cas9	901	909	K6	K6		20190423_QExHFX4_RSLC5_Beveridge_Clausen_IMP_DSBU_alone.19453.19453.3 File:"20190423_QExHFX4_RSLC5_Beveridge_Clausen_IMP_DSBU_alone.raw", NativeID:"controllerType=0 controllerNumber=1 scan=19453"	4512.20778		FALSE
196	139	0	22	22	203	359.183	4	1433.71	1433.709	0.39	[SDKNR]	>Cas9	864	868	[SDKNR]	>Cas9	864	868	K3	K3		20190423_QExHFX4_RSLC5_Beveridge_Clausen_IMP_DSBU_alone.2580.2580.4 File:"20190423_QExHFX4_RSLC5_Beveridge_Clausen_IMP_DSBU_alone.raw", NativeID:"controllerType=0 controllerNumber=1 scan=2580"	909.86178		FALSE
197	139	0	34	39	207	525.962	3	1575.872	1575.871	0.56	[AGFIKR]	>Cas9	918	923	[GQKNSR]	>Cas9	777	782	K5	K3		20190423_QExHFX4_RSLC5_Beveridge_Clausen_IMP_DSBU_alone.5957.5957.3 File:"20190423_QExHFX4_RSLC5_Beveridge_Clausen_IMP_DSBU_alone.raw", NativeID:"controllerType=0 controllerNumber=1 scan=5957"	1890.42714		FALSE
198	139	0	111	111	196	671.832	4	2684.304	2684.301	1.22	[LKGSPEDNEQK]	>Cas9	1249	1259	[LKGSPEDNEQK]	>Cas9	1249	1259	K2	K2		20190423_QExHFX4_RSLC5_Beveridge_Clausen_IMP_DSBU_alone.7218.7218.4 File:"20190423_QExHFX4_RSLC5_Beveridge_Clausen_IMP_DSBU_alone.raw", NativeID:"controllerType=0 controllerNumber=1 scan=7218"	2168.73966		FALSE
199	139	0	50	50	198	363.714	4	1451.833	1451.833	0.03	[DKPIR]	>Cas9	1303	1307	[DKPIR]	>Cas9	1303	1307	K2	K2		20190423_QExHFX4_RSLC5_Beveridge_Clausen_IMP_DSBU_alone.8836.8836.4 File:"20190423_QExHFX4_RSLC5_Beveridge_Clausen_IMP_DSBU_alone.raw", NativeID:"controllerType=0 controllerNumber=1 scan=8836"	2507.1417		FALSE
200	138	0	59	60	174	778.874	4	3112.473	3112.471	0.46	[mTNFDKNLPNEK]	>Cas9	499	510	[MTNFDKNLPNEK]	>Cas9	499	510	K6	K6		20190423_QExHFX4_RSLC5_Beveridge_Clausen_IMP_DSBU_alone.16039.16039.4 File:"20190423_QExHFX4_RSLC5_Beveridge_Clausen_IMP_DSBU_alone.raw", NativeID:"controllerType=0 controllerNumber=1 scan=16039"	3889.57068		FALSE
201	138	0	99	99	192	632.318	4	2526.249	2526.247	0.6	[YDENDKLIR]	>Cas9	947	955	[YDENDKLIR]	>Cas9	947	955	K6	K6		20190423_QExHFX4_RSLC5_Beveridge_Clausen_IMP_DSBU_alone.16765.16765.4 File:"20190423_QExHFX4_RSLC5_Beveridge_Clausen_IMP_DSBU_alone.raw", NativeID:"controllerType=0 controllerNumber=1 scan=16765"	4022.41506		FALSE
202	138	0	70	175	187	943.208	3	2827.609	2827.604	1.7	[GGLSELDKAGFIK]	>Cas9	910	922	[QLLNAKLITQR]	>Cas9	889	899	K8	K6		20190423_QExHFX4_RSLC5_Beveridge_Clausen_IMP_DSBU_alone.22539.22539.3 File:"20190423_QExHFX4_RSLC5_Beveridge_Clausen_IMP_DSBU_alone.raw", NativeID:"controllerType=0 controllerNumber=1 scan=22539"	5101.5837		FALSE
203	138	0	133	69	203	472.758	4	1888.008	1888.007	0.76	[APLSASMIKR]	>Cas9	319	328	[SDKNR]	>Cas9	864	868	K9	K3		20190423_QExHFX4_RSLC5_Beveridge_Clausen_IMP_DSBU_alone.9822.9822.4 File:"20190423_QExHFX4_RSLC5_Beveridge_Clausen_IMP_DSBU_alone.raw", NativeID:"controllerType=0 controllerNumber=1 scan=9822"	2711.31348		FALSE
204	137	0	90	47	254	889.122	3	2665.352	2665.35	0.76	[GKSDNVPSEEVVK]	>Cas9	869	881	[VKYVTEGMR]	>Cas9	531	539	K2	K2		20190423_QExHFX4_RSLC5_Beveridge_Clausen_IMP_DSBU_alone.13211.13211.3 File:"20190423_QExHFX4_RSLC5_Beveridge_Clausen_IMP_DSBU_alone.raw", NativeID:"controllerType=0 controllerNumber=1 scan=13211"	3370.50918		FALSE
205	137	0	104	28	214	700.375	3	2099.111	2099.109	1.05	[DDSIDNKVLTR]	>Cas9	853	863	[DKPIR]	>Cas9	1303	1307	K7	K2		20190423_QExHFX4_RSLC5_Beveridge_Clausen_IMP_DSBU_alone.14014.14014.3 File:"20190423_QExHFX4_RSLC5_Beveridge_Clausen_IMP_DSBU_alone.raw", NativeID:"controllerType=0 controllerNumber=1 scan=14014"	3521.02338		FALSE
206	137	0	23	61	189	727.396	3	2180.173	2180.171	1.1	[QQLPEKYK]	>Cas9	345	352	[SKLVSDFR]	>Cas9	964	971	K6	K2		20190423_QExHFX4_RSLC5_Beveridge_Clausen_IMP_DSBU_alone.14452.14452.3 File:"20190423_QExHFX4_RSLC5_Beveridge_Clausen_IMP_DSBU_alone.raw", NativeID:"controllerType=0 controllerNumber=1 scan=14452"	3597.3801		FALSE
207	137	0	93	77	192	752.777	3	2256.317	2256.315	0.98	[APLSASMIKR]	>Cas9	319	328	[FIKPILEK]	>Cas9	379	386	K9	K3		20190423_QExHFX4_RSLC5_Beveridge_Clausen_IMP_DSBU_alone.18362.18362.3 File:"20190423_QExHFX4_RSLC5_Beveridge_Clausen_IMP_DSBU_alone.raw", NativeID:"controllerType=0 controllerNumber=1 scan=18362"	4307.34864		FALSE
208	137	0	101	118	189	900.831	3	2700.48	2700.479	0.37	[VVDELVKVmGR]	>Cas9	747	757	[VVDELVKVMGR]	>Cas9	747	757	K7	K7		20190423_QExHFX4_RSLC5_Beveridge_Clausen_IMP_DSBU_alone.24381.24381.3 File:"20190423_QExHFX4_RSLC5_Beveridge_Clausen_IMP_DSBU_alone.raw", NativeID:"controllerType=0 controllerNumber=1 scan=24381"	5468.2683		FALSE
209	137	0	25	25	217	478.575	3	1433.709	1433.709	-0.05	[SDKNR]	>Cas9	864	868	[SDKNR]	>Cas9	864	868	K3	K3		20190423_QExHFX4_RSLC5_Beveridge_Clausen_IMP_DSBU_alone.2976.2976.3 File:"20190423_QExHFX4_RSLC5_Beveridge_Clausen_IMP_DSBU_alone.raw", NativeID:"controllerType=0 controllerNumber=1 scan=2976"	1034.45376		FALSE
210	136	0	70	70	246	526.647	3	1577.927	1577.927	-0.39	[AGFIKR]	>Cas9	918	923	[AGFIKR]	>Cas9	918	923	K5	K5		20190423_QExHFX4_RSLC5_Beveridge_Clausen_IMP_DSBU_alone.11280.11280.3 File:"20190423_QExHFX4_RSLC5_Beveridge_Clausen_IMP_DSBU_alone.raw", NativeID:"controllerType=0 controllerNumber=1 scan=11280"	2998.5228		FALSE
211	136	0	33	33	216	459.272	3	1375.801	1375.802	-0.17	[LSKSR]	>Cas9	220	224	[LSKSR]	>Cas9	220	224	K3	K3		20190423_QExHFX4_RSLC5_Beveridge_Clausen_IMP_DSBU_alone.4863.4863.3 File:"20190423_QExHFX4_RSLC5_Beveridge_Clausen_IMP_DSBU_alone.raw", NativeID:"controllerType=0 controllerNumber=1 scan=4863"	1611.4269		FALSE
212	135	0	41	80	193	660.369	3	1979.091	1979.09	0.87	[MKNYWR]	>Cas9	883	888	[KGILQTVK]	>Cas9	739	746	K2	K1		20190423_QExHFX4_RSLC5_Beveridge_Clausen_IMP_DSBU_alone.14872.14872.3 File:"20190423_QExHFX4_RSLC5_Beveridge_Clausen_IMP_DSBU_alone.raw", NativeID:"controllerType=0 controllerNumber=1 scan=14872"	3677.88768		FALSE
213	135	0	33	33	213	525.277	3	1573.816	1573.815	0.54	[GQKNSR]	>Cas9	777	782	[GQKNSR]	>Cas9	777	782	K3	K3		20190423_QExHFX4_RSLC5_Beveridge_Clausen_IMP_DSBU_alone.2180.2180.3 File:"20190423_QExHFX4_RSLC5_Beveridge_Clausen_IMP_DSBU_alone.raw", NativeID:"controllerType=0 controllerNumber=1 scan=2180"	790.25874		FALSE
214	135	0	94	22	210	945.514	3	2834.526	2834.523	1.03	[LPKYSLFELENGR]	>Cas9	1202	1214	[APLSASMIKR]	>Cas9	319	328	K3	K9		20190423_QExHFX4_RSLC5_Beveridge_Clausen_IMP_DSBU_alone.22357.22357.3 File:"20190423_QExHFX4_RSLC5_Beveridge_Clausen_IMP_DSBU_alone.raw", NativeID:"controllerType=0 controllerNumber=1 scan=22357"	5066.32668		FALSE
215	135	0	70	80	175	675.875	4	2700.478	2700.479	-0.3	[VVDELVKVmGR]	>Cas9	747	757	[VVDELVKVMGR]	>Cas9	747	757	K7	K7		20190423_QExHFX4_RSLC5_Beveridge_Clausen_IMP_DSBU_alone.24389.24389.4 File:"20190423_QExHFX4_RSLC5_Beveridge_Clausen_IMP_DSBU_alone.raw", NativeID:"controllerType=0 controllerNumber=1 scan=24389"	5469.61698		FALSE
216	135	0	195	138	194	919.457	4	3674.805	3674.801	1.14	[KIEcFDSVEISGVEDR]	>Cas9	575	590	[TILDFLKSDGFANR]	>Cas9	682	695	K1	K7		20190423_QExHFX4_RSLC5_Beveridge_Clausen_IMP_DSBU_alone.28602.28602.4 File:"20190423_QExHFX4_RSLC5_Beveridge_Clausen_IMP_DSBU_alone.raw", NativeID:"controllerType=0 controllerNumber=1 scan=28602"	6413.0454		FALSE
217	134	0	97	49	260	570.681	3	1710.027	1710.027	0	[KGILQTVK]	>Cas9	739	746	[DKPIR]	>Cas9	1303	1307	K1	K2		20190423_QExHFX4_RSLC5_Beveridge_Clausen_IMP_DSBU_alone.11894.11894.3 File:"20190423_QExHFX4_RSLC5_Beveridge_Clausen_IMP_DSBU_alone.raw", NativeID:"controllerType=0 controllerNumber=1 scan=11894"	3116.80152		FALSE
218	134	0	51	29	185	899.118	3	2695.34	2695.34	0.2	[mTNFDKNLPNEK]	>Cas9	499	510	[QQLPEKYK]	>Cas9	345	352	K6	K6		20190423_QExHFX4_RSLC5_Beveridge_Clausen_IMP_DSBU_alone.14368.14368.3 File:"20190423_QExHFX4_RSLC5_Beveridge_Clausen_IMP_DSBU_alone.raw", NativeID:"controllerType=0 controllerNumber=1 scan=14368"	3581.94018		FALSE
219	134	0	80	95	178	530.805	4	2120.197	2120.196	0.62	[IEKILTFR]	>Cas9	444	451	[KLVDSTDK]	>Cas9	145	152	K3	K1		20190423_QExHFX4_RSLC5_Beveridge_Clausen_IMP_DSBU_alone.16797.16797.4 File:"20190423_QExHFX4_RSLC5_Beveridge_Clausen_IMP_DSBU_alone.raw", NativeID:"controllerType=0 controllerNumber=1 scan=16797"	4027.88886		FALSE
220	134	0	114	72	193	854.131	3	2560.379	2560.38	-0.43	[VVDELVKVmGR]	>Cas9	747	757	[KPAFLSGEQK]	>Cas9	540	549	K7	K1		20190423_QExHFX4_RSLC5_Beveridge_Clausen_IMP_DSBU_alone.20558.20558.3 File:"20190423_QExHFX4_RSLC5_Beveridge_Clausen_IMP_DSBU_alone.raw", NativeID:"controllerType=0 controllerNumber=1 scan=20558"	4716.58446		FALSE
221	134	0	82	64	203	909.137	3	2725.395	2725.393	0.8	[SSFEKNPIDFLEAK]	>Cas9	1176	1189	[KLVDSTDK]	>Cas9	145	152	K5	K1		20190423_QExHFX4_RSLC5_Beveridge_Clausen_IMP_DSBU_alone.22328.22328.3 File:"20190423_QExHFX4_RSLC5_Beveridge_Clausen_IMP_DSBU_alone.raw", NativeID:"controllerType=0 controllerNumber=1 scan=22328"	5060.4363		FALSE
222	134	0	88	84	196	394.724	4	1575.872	1575.871	0.67	[AGFIKR]	>Cas9	918	923	[GQKNSR]	>Cas9	777	782	K5	K3		20190423_QExHFX4_RSLC5_Beveridge_Clausen_IMP_DSBU_alone.5741.5741.4 File:"20190423_QExHFX4_RSLC5_Beveridge_Clausen_IMP_DSBU_alone.raw", NativeID:"controllerType=0 controllerNumber=1 scan=5741"	1832.38176		FALSE
223	133	0	69	137	178	495.527	4	1979.086	1979.09	-1.54	[MKNYWR]	>Cas9	883	888	[KGILQTVK]	>Cas9	739	746	K2	K1		20190423_QExHFX4_RSLC5_Beveridge_Clausen_IMP_DSBU_alone.14854.14854.4 File:"20190423_QExHFX4_RSLC5_Beveridge_Clausen_IMP_DSBU_alone.raw", NativeID:"controllerType=0 controllerNumber=1 scan=14854"	3674.70186		FALSE
224	133	0	48	48	199	700.049	3	2098.133	2098.129	1.73	[SKLVSDFR]	>Cas9	964	971	[SKLVSDFR]	>Cas9	964	971	K2	K2		20190423_QExHFX4_RSLC5_Beveridge_Clausen_IMP_DSBU_alone.16849.16849.3 File:"20190423_QExHFX4_RSLC5_Beveridge_Clausen_IMP_DSBU_alone.raw", NativeID:"controllerType=0 controllerNumber=1 scan=16849"	4036.78896		FALSE
225	133	0	124	92	256	844.437	3	2531.297	2531.296	0.46	[MIAKSEQEIGK]	>Cas9	1025	1035	[DFQFYKVR]	>Cas9	973	980	K4	K6		20190423_QExHFX4_RSLC5_Beveridge_Clausen_IMP_DSBU_alone.18426.18426.3 File:"20190423_QExHFX4_RSLC5_Beveridge_Clausen_IMP_DSBU_alone.raw", NativeID:"controllerType=0 controllerNumber=1 scan=18426"	4318.33746		FALSE
226	133	0	139	50	231	886.493	3	2657.463	2657.461	0.94	[IEEGIKELGSQILK]	>Cas9	788	801	[KLVDSTDK]	>Cas9	145	152	K6	K1		20190423_QExHFX4_RSLC5_Beveridge_Clausen_IMP_DSBU_alone.20825.20825.3 File:"20190423_QExHFX4_RSLC5_Beveridge_Clausen_IMP_DSBU_alone.raw", NativeID:"controllerType=0 controllerNumber=1 scan=20825"	4766.24916		FALSE
227	133	0	224	58	185	933.813	3	2799.425	2799.423	0.52	[mDGTEELLVKLNR]	>Cas9	387	399	[QLKEDYFK]	>Cas9	567	574	K10	K3		20190423_QExHFX4_RSLC5_Beveridge_Clausen_IMP_DSBU_alone.23783.23783.3 File:"20190423_QExHFX4_RSLC5_Beveridge_Clausen_IMP_DSBU_alone.raw", NativeID:"controllerType=0 controllerNumber=1 scan=23783"	5345.26692		FALSE
228	133	0	92	33	181	740.131	4	2957.503	2957.5	0.98	[TILDFLKSDGFANR]	>Cas9	682	695	[YDENDKLIR]	>Cas9	947	955	K7	K6		20190423_QExHFX4_RSLC5_Beveridge_Clausen_IMP_DSBU_alone.27409.27409.4 File:"20190423_QExHFX4_RSLC5_Beveridge_Clausen_IMP_DSBU_alone.raw", NativeID:"controllerType=0 controllerNumber=1 scan=27409"	6119.8878		FALSE
229	133	0	93	72	197	394.724	4	1575.873	1575.871	0.75	[AGFIKR]	>Cas9	918	923	[GQKNSR]	>Cas9	777	782	K5	K3		20190423_QExHFX4_RSLC5_Beveridge_Clausen_IMP_DSBU_alone.5853.5853.4 File:"20190423_QExHFX4_RSLC5_Beveridge_Clausen_IMP_DSBU_alone.raw", NativeID:"controllerType=0 controllerNumber=1 scan=5853"	1862.85606		FALSE
230	132	0	40	35	187	543.324	3	1627.958	1627.956	1.07	[ESILPKR]	>Cas9	1112	1118	[KMIAK]	>Cas9	1024	1028	K6	K1		20190423_QExHFX4_RSLC5_Beveridge_Clausen_IMP_DSBU_alone.10174.10174.3 File:"20190423_QExHFX4_RSLC5_Beveridge_Clausen_IMP_DSBU_alone.raw", NativeID:"controllerType=0 controllerNumber=1 scan=10174"	2780.81328		FALSE
231	132	0	131	25	199	601.344	3	1802.019	1802.017	0.82	[FIKPILEK]	>Cas9	379	386	[SDKNR]	>Cas9	864	868	K3	K3		20190423_QExHFX4_RSLC5_Beveridge_Clausen_IMP_DSBU_alone.11803.11803.3 File:"20190423_QExHFX4_RSLC5_Beveridge_Clausen_IMP_DSBU_alone.raw", NativeID:"controllerType=0 controllerNumber=1 scan=11803"	3099.49266		FALSE
232	132	0	34	63	170	613.297	4	2450.166	2450.166	0.09	[mTNFDKNLPNEK]	>Cas9	499	510	[KDWDPK]	>Cas9	1128	1133	K6	K1		20190423_QExHFX4_RSLC5_Beveridge_Clausen_IMP_DSBU_alone.15159.15159.4 File:"20190423_QExHFX4_RSLC5_Beveridge_Clausen_IMP_DSBU_alone.raw", NativeID:"controllerType=0 controllerNumber=1 scan=15159"	3729.36912		FALSE
233	132	0	99	99	176	665.849	4	2660.375	2660.374	0.36	[LVDSTDKADLR]	>Cas9	146	156	[LVDSTDKADLR]	>Cas9	146	156	K7	K7		20190423_QExHFX4_RSLC5_Beveridge_Clausen_IMP_DSBU_alone.15399.15399.4 File:"20190423_QExHFX4_RSLC5_Beveridge_Clausen_IMP_DSBU_alone.raw", NativeID:"controllerType=0 controllerNumber=1 scan=15399"	3771.6		FALSE
234	132	0	34	45	195	866.44	3	2597.304	2597.303	0.5	[MTNFDKNLPNEK]	>Cas9	499	510	[SKLVSDFR]	>Cas9	964	971	K6	K2		20190423_QExHFX4_RSLC5_Beveridge_Clausen_IMP_DSBU_alone.16689.16689.3 File:"20190423_QExHFX4_RSLC5_Beveridge_Clausen_IMP_DSBU_alone.raw", NativeID:"controllerType=0 controllerNumber=1 scan=16689"	4009.64292		FALSE
235	132	0	46	46	190	871.771	3	2613.298	2613.298	0.04	[mTNFDKNLPNEK]	>Cas9	499	510	[SKLVSDFR]	>Cas9	964	971	K6	K2		20190423_QExHFX4_RSLC5_Beveridge_Clausen_IMP_DSBU_alone.16895.16895.3 File:"20190423_QExHFX4_RSLC5_Beveridge_Clausen_IMP_DSBU_alone.raw", NativeID:"controllerType=0 controllerNumber=1 scan=16895"	4044.7125		FALSE
236	132	0	117	22	196	986.506	3	2957.505	2957.5	1.43	[TILDFLKSDGFANR]	>Cas9	682	695	[YDENDKLIR]	>Cas9	947	955	K7	K6		20190423_QExHFX4_RSLC5_Beveridge_Clausen_IMP_DSBU_alone.27420.27420.3 File:"20190423_QExHFX4_RSLC5_Beveridge_Clausen_IMP_DSBU_alone.raw", NativeID:"controllerType=0 controllerNumber=1 scan=27420"	6122.6226		FALSE
237	132	0	41	43	230	464.609	3	1391.813	1391.811	1	[KmIAK]	>Cas9	1024	1028	[KMIAK]	>Cas9	1024	1028	K1	K1		20190423_QExHFX4_RSLC5_Beveridge_Clausen_IMP_DSBU_alone.6424.6424.3 File:"20190423_QExHFX4_RSLC5_Beveridge_Clausen_IMP_DSBU_alone.raw", NativeID:"controllerType=0 controllerNumber=1 scan=6424"	1992.89502		FALSE
238	131	0	102	50	195	696.393	3	2087.164	2087.161	1.5	[FKVLGNTDR]	>Cas9	36	44	[ESILPKR]	>Cas9	1112	1118	K2	K6		20190423_QExHFX4_RSLC5_Beveridge_Clausen_IMP_DSBU_alone.15689.15689.3 File:"20190423_QExHFX4_RSLC5_Beveridge_Clausen_IMP_DSBU_alone.raw", NativeID:"controllerType=0 controllerNumber=1 scan=15689"	3824.07168		FALSE
239	131	0	49	43	192	871.77	3	2613.296	2613.298	-0.59	[mTNFDKNLPNEK]	>Cas9	499	510	[SKLVSDFR]	>Cas9	964	971	K6	K2		20190423_QExHFX4_RSLC5_Beveridge_Clausen_IMP_DSBU_alone.15917.15917.3 File:"20190423_QExHFX4_RSLC5_Beveridge_Clausen_IMP_DSBU_alone.raw", NativeID:"controllerType=0 controllerNumber=1 scan=15917"	3866.30682		FALSE
240	131	0	36	36	195	700.048	3	2098.13	2098.129	0.54	[SKLVSDFR]	>Cas9	964	971	[SKLVSDFR]	>Cas9	964	971	K2	K2		20190423_QExHFX4_RSLC5_Beveridge_Clausen_IMP_DSBU_alone.17224.17224.3 File:"20190423_QExHFX4_RSLC5_Beveridge_Clausen_IMP_DSBU_alone.raw", NativeID:"controllerType=0 controllerNumber=1 scan=17224"	4103.5188		FALSE
241	131	0	157	157	183	543.337	4	2170.328	2170.325	1.47	[FIKPILEK]	>Cas9	379	386	[FIKPILEK]	>Cas9	379	386	K3	K3		20190423_QExHFX4_RSLC5_Beveridge_Clausen_IMP_DSBU_alone.20089.20089.4 File:"20190423_QExHFX4_RSLC5_Beveridge_Clausen_IMP_DSBU_alone.raw", NativeID:"controllerType=0 controllerNumber=1 scan=20089"	4633.53594		FALSE
242	131	0	29	28	208	525.962	3	1575.873	1575.871	0.91	[AGFIKR]	>Cas9	918	923	[GQKNSR]	>Cas9	777	782	K5	K3		20190423_QExHFX4_RSLC5_Beveridge_Clausen_IMP_DSBU_alone.5730.5730.3 File:"20190423_QExHFX4_RSLC5_Beveridge_Clausen_IMP_DSBU_alone.raw", NativeID:"controllerType=0 controllerNumber=1 scan=5730"	1829.73876		FALSE
243	131	0	94	32	203	649.692	3	1947.062	1947.058	1.99	[SEQEIGKATAK]	>Cas9	1029	1039	[KMIAK]	>Cas9	1024	1028	K7	K1		20190423_QExHFX4_RSLC5_Beveridge_Clausen_IMP_DSBU_alone.7814.7814.3 File:"20190423_QExHFX4_RSLC5_Beveridge_Clausen_IMP_DSBU_alone.raw", NativeID:"controllerType=0 controllerNumber=1 scan=7814"	2298.06216		FALSE
244	130	0	97	20	207	796.769	3	2388.293	2388.292	0.52	[LKTYAHLFDDK]	>Cas9	640	650	[ESILPKR]	>Cas9	1112	1118	K2	K6		20190423_QExHFX4_RSLC5_Beveridge_Clausen_IMP_DSBU_alone.17142.17142.3 File:"20190423_QExHFX4_RSLC5_Beveridge_Clausen_IMP_DSBU_alone.raw", NativeID:"controllerType=0 controllerNumber=1 scan=17142"	4088.84694		FALSE
245	130	0	24	24	202	459.272	3	1375.802	1375.802	-0.05	[LSKSR]	>Cas9	220	224	[LSKSR]	>Cas9	220	224	K3	K3		20190423_QExHFX4_RSLC5_Beveridge_Clausen_IMP_DSBU_alone.5471.5471.3 File:"20190423_QExHFX4_RSLC5_Beveridge_Clausen_IMP_DSBU_alone.raw", NativeID:"controllerType=0 controllerNumber=1 scan=5471"	1763.33034		FALSE
246	129	0	250	90	179	762.658	4	3047.61	3047.608	0.77	[MDGTEELLVKLNR]	>Cas9	387	399	[GGLSELDKAGFIK]	>Cas9	910	922	K10	K8		20190423_QExHFX4_RSLC5_Beveridge_Clausen_IMP_DSBU_alone.25915.25915.4 File:"20190423_QExHFX4_RSLC5_Beveridge_Clausen_IMP_DSBU_alone.raw", NativeID:"controllerType=0 controllerNumber=1 scan=25915"	5793.62898		FALSE
247	128	0	118	13	205	717.715	3	2151.131	2151.129	1.06	[LVDSTDKADLR]	>Cas9	146	156	[GYKEVK]	>Cas9	1190	1195	K7	K3		20190423_QExHFX4_RSLC5_Beveridge_Clausen_IMP_DSBU_alone.11437.11437.3 File:"20190423_QExHFX4_RSLC5_Beveridge_Clausen_IMP_DSBU_alone.raw", NativeID:"controllerType=0 controllerNumber=1 scan=11437"	3029.3529		FALSE
248	128	0	139	139	248	507.786	4	2028.123	2028.12	1.63	[NSDKLIAR]	>Cas9	1119	1126	[NSDKLIAR]	>Cas9	1119	1126	K4	K4		20190423_QExHFX4_RSLC5_Beveridge_Clausen_IMP_DSBU_alone.12430.12430.4 File:"20190423_QExHFX4_RSLC5_Beveridge_Clausen_IMP_DSBU_alone.raw", NativeID:"controllerType=0 controllerNumber=1 scan=12430"	3219.81282		FALSE
249	128	0	69	69	222	955.519	3	2864.543	2864.54	0.93	[GGLSELDKAGFIK]	>Cas9	910	922	[GGLSELDKAGFIK]	>Cas9	910	922	K8	K8		20190423_QExHFX4_RSLC5_Beveridge_Clausen_IMP_DSBU_alone.24057.24057.3 File:"20190423_QExHFX4_RSLC5_Beveridge_Clausen_IMP_DSBU_alone.raw", NativeID:"controllerType=0 controllerNumber=1 scan=24057"	5403.51318		FALSE
250	128	0	30	25	201	525.962	3	1575.872	1575.871	0.22	[AGFIKR]	>Cas9	918	923	[GQKNSR]	>Cas9	777	782	K5	K3		20190423_QExHFX4_RSLC5_Beveridge_Clausen_IMP_DSBU_alone.6086.6086.3 File:"20190423_QExHFX4_RSLC5_Beveridge_Clausen_IMP_DSBU_alone.raw", NativeID:"controllerType=0 controllerNumber=1 scan=6086"	1920.82026		FALSE
251	128	0	48	48	192	484.616	3	1451.833	1451.833	-0.22	[DKPIR]	>Cas9	1303	1307	[DKPIR]	>Cas9	1303	1307	K2	K2		20190423_QExHFX4_RSLC5_Beveridge_Clausen_IMP_DSBU_alone.8643.8643.3 File:"20190423_QExHFX4_RSLC5_Beveridge_Clausen_IMP_DSBU_alone.raw", NativeID:"controllerType=0 controllerNumber=1 scan=8643"	2468.23308		FALSE
252	127	0	42	25	181	899.119	3	2695.342	2695.34	0.76	[mTNFDKNLPNEK]	>Cas9	499	510	[QQLPEKYK]	>Cas9	345	352	K6	K6		20190423_QExHFX4_RSLC5_Beveridge_Clausen_IMP_DSBU_alone.13421.13421.3 File:"20190423_QExHFX4_RSLC5_Beveridge_Clausen_IMP_DSBU_alone.raw", NativeID:"controllerType=0 controllerNumber=1 scan=13421"	3412.23924		FALSE
253	127	0	81	32	222	915.134	3	2743.388	2743.386	0.83	[LEESFLVEEDKK]	>Cas9	105	116	[VKYVTEGMR]	>Cas9	531	539	K11	K2		20190423_QExHFX4_RSLC5_Beveridge_Clausen_IMP_DSBU_alone.18031.18031.3 File:"20190423_QExHFX4_RSLC5_Beveridge_Clausen_IMP_DSBU_alone.raw", NativeID:"controllerType=0 controllerNumber=1 scan=18031"	4247.43564		FALSE
254	127	0	147	85	183	687.89	4	2748.538	2748.533	1.59	[LPKYSLFELENGR]	>Cas9	1202	1214	[FIKPILEK]	>Cas9	379	386	K3	K3		20190423_QExHFX4_RSLC5_Beveridge_Clausen_IMP_DSBU_alone.23793.23793.4 File:"20190423_QExHFX4_RSLC5_Beveridge_Clausen_IMP_DSBU_alone.raw", NativeID:"controllerType=0 controllerNumber=1 scan=23793"	5347.24596		FALSE
255	127	0	228	73	185	696.614	4	2783.433	2783.428	1.49	[MDGTEELLVKLNR]	>Cas9	387	399	[QLKEDYFK]	>Cas9	567	574	K10	K3		20190423_QExHFX4_RSLC5_Beveridge_Clausen_IMP_DSBU_alone.23911.23911.4 File:"20190423_QExHFX4_RSLC5_Beveridge_Clausen_IMP_DSBU_alone.raw", NativeID:"controllerType=0 controllerNumber=1 scan=23911"	5372.85972		FALSE
256	127	0	37	36	167	1078.195	3	3232.57	3232.568	0.59	[QEDFYPFLKDNR]	>Cas9	430	441	[LEESFLVEEDKK]	>Cas9	105	116	K9	K11		20190423_QExHFX4_RSLC5_Beveridge_Clausen_IMP_DSBU_alone.24147.24147.3 File:"20190423_QExHFX4_RSLC5_Beveridge_Clausen_IMP_DSBU_alone.raw", NativeID:"controllerType=0 controllerNumber=1 scan=24147"	5422.75488		FALSE
257	127	0	116	123	229	348.708	4	1391.812	1391.811	0.55	[KmIAK]	>Cas9	1024	1028	[KMIAK]	>Cas9	1024	1028	K1	K1		20190423_QExHFX4_RSLC5_Beveridge_Clausen_IMP_DSBU_alone.6420.6420.4 File:"20190423_QExHFX4_RSLC5_Beveridge_Clausen_IMP_DSBU_alone.raw", NativeID:"controllerType=0 controllerNumber=1 scan=6420"	1992.33882		FALSE
258	127	0	49	19	202	543.313	3	1627.924	1627.924	0.25	[KLINGIR]	>Cas9	669	675	[SDKNR]	>Cas9	864	868	K1	K3		20190423_QExHFX4_RSLC5_Beveridge_Clausen_IMP_DSBU_alone.8194.8194.3 File:"20190423_QExHFX4_RSLC5_Beveridge_Clausen_IMP_DSBU_alone.raw", NativeID:"controllerType=0 controllerNumber=1 scan=8194"	2378.38488		FALSE
259	127	0	51	51	195	484.616	3	1451.833	1451.833	0.01	[DKPIR]	>Cas9	1303	1307	[DKPIR]	>Cas9	1303	1307	K2	K2		20190423_QExHFX4_RSLC5_Beveridge_Clausen_IMP_DSBU_alone.8940.8940.3 File:"20190423_QExHFX4_RSLC5_Beveridge_Clausen_IMP_DSBU_alone.raw", NativeID:"controllerType=0 controllerNumber=1 scan=8940"	2530.1388		FALSE
260	126	0	50	75	162	645.671	3	1934.998	1934.997	0.56	[SKLVSDFR]	>Cas9	964	971	[KDWDPK]	>Cas9	1128	1133	K2	K1		20190423_QExHFX4_RSLC5_Beveridge_Clausen_IMP_DSBU_alone.15097.15097.3 File:"20190423_QExHFX4_RSLC5_Beveridge_Clausen_IMP_DSBU_alone.raw", NativeID:"controllerType=0 controllerNumber=1 scan=15097"	3718.60068		FALSE
261	126	0	119	31	192	962.499	3	2885.482	2885.479	1.07	[TILDFLKSDGFANR]	>Cas9	682	695	[FDNLTKAER]	>Cas9	901	909	K7	K6		20190423_QExHFX4_RSLC5_Beveridge_Clausen_IMP_DSBU_alone.26255.26255.3 File:"20190423_QExHFX4_RSLC5_Beveridge_Clausen_IMP_DSBU_alone.raw", NativeID:"controllerType=0 controllerNumber=1 scan=26255"	5862.48756		FALSE
262	125	0	73	106	170	500.299	4	1998.173	1998.171	1.43	[NSDKLIAR]	>Cas9	1119	1126	[KGILQTVK]	>Cas9	739	746	K4	K1		20190423_QExHFX4_RSLC5_Beveridge_Clausen_IMP_DSBU_alone.13232.13232.4 File:"20190423_QExHFX4_RSLC5_Beveridge_Clausen_IMP_DSBU_alone.raw", NativeID:"controllerType=0 controllerNumber=1 scan=13232"	3375.37932		FALSE
263	125	0	110	76	160	682.108	4	2725.41	2725.409	0.46	[HKPENIVIEMAR]	>Cas9	758	769	[FDNLTKAER]	>Cas9	901	909	K2	K6		20190423_QExHFX4_RSLC5_Beveridge_Clausen_IMP_DSBU_alone.16035.16035.4 File:"20190423_QExHFX4_RSLC5_Beveridge_Clausen_IMP_DSBU_alone.raw", NativeID:"controllerType=0 controllerNumber=1 scan=16035"	3888.76842		FALSE
264	124	0	98	23	181	463.51	4	1851.018	1851.016	1.05	[FKVLGNTDR]	>Cas9	36	44	[KmIAK]	>Cas9	1024	1028	K2	K1		20190423_QExHFX4_RSLC5_Beveridge_Clausen_IMP_DSBU_alone.11317.11317.4 File:"20190423_QExHFX4_RSLC5_Beveridge_Clausen_IMP_DSBU_alone.raw", NativeID:"controllerType=0 controllerNumber=1 scan=11317"	3005.56914		FALSE
265	124	0	101	26	229	700.375	3	2099.111	2099.109	1.1	[DDSIDNKVLTR]	>Cas9	853	863	[DKPIR]	>Cas9	1303	1307	K7	K2		20190423_QExHFX4_RSLC5_Beveridge_Clausen_IMP_DSBU_alone.15577.15577.3 File:"20190423_QExHFX4_RSLC5_Beveridge_Clausen_IMP_DSBU_alone.raw", NativeID:"controllerType=0 controllerNumber=1 scan=15577"	3805.1703		FALSE
266	124	0	79	18	203	914.181	3	2740.53	2740.528	0.67	[VNTEITKAPLSASMIK]	>Cas9	312	327	[ESILPKR]	>Cas9	1112	1118	K7	K6		20190423_QExHFX4_RSLC5_Beveridge_Clausen_IMP_DSBU_alone.18809.18809.3 File:"20190423_QExHFX4_RSLC5_Beveridge_Clausen_IMP_DSBU_alone.raw", NativeID:"controllerType=0 controllerNumber=1 scan=18809"	4389.83226		FALSE
267	124	0	234	234	208	687.352	4	2746.385	2746.385	-0.15	[DDSIDNKVLTR]	>Cas9	853	863	[DDSIDNKVLTR]	>Cas9	853	863	K7	K7		20190423_QExHFX4_RSLC5_Beveridge_Clausen_IMP_DSBU_alone.20111.20111.4 File:"20190423_QExHFX4_RSLC5_Beveridge_Clausen_IMP_DSBU_alone.raw", NativeID:"controllerType=0 controllerNumber=1 scan=20111"	4637.71326		FALSE
268	124	0	69	105	192	598.558	4	2391.212	2391.209	1.25	[DFQFYKVR]	>Cas9	973	980	[FDNLTKAER]	>Cas9	901	909	K6	K6		20190423_QExHFX4_RSLC5_Beveridge_Clausen_IMP_DSBU_alone.20680.20680.4 File:"20190423_QExHFX4_RSLC5_Beveridge_Clausen_IMP_DSBU_alone.raw", NativeID:"controllerType=0 controllerNumber=1 scan=20680"	4738.56006		FALSE
269	124	0	114	30	171	968.544	3	2903.616	2903.613	1.25	[TEVQTGGFSKESILPK]	>Cas9	1102	1117	[FIKPILEK]	>Cas9	379	386	K10	K3		20190423_QExHFX4_RSLC5_Beveridge_Clausen_IMP_DSBU_alone.21519.21519.3 File:"20190423_QExHFX4_RSLC5_Beveridge_Clausen_IMP_DSBU_alone.raw", NativeID:"controllerType=0 controllerNumber=1 scan=21519"	4901.99862		FALSE
270	124	0	64	64	173	909.982	4	3636.904	3636.901	1.03	[TEVQTGGFSKESILPK]	>Cas9	1102	1117	[TEVQTGGFSKESILPK]	>Cas9	1102	1117	K10	K10		20190423_QExHFX4_RSLC5_Beveridge_Clausen_IMP_DSBU_alone.22736.22736.4 File:"20190423_QExHFX4_RSLC5_Beveridge_Clausen_IMP_DSBU_alone.raw", NativeID:"controllerType=0 controllerNumber=1 scan=22736"	5139.43848		FALSE
271	124	0	92	92	167	679.874	4	2716.473	2716.474	-0.08	[VVDELVKVmGR]	>Cas9	747	757	[VVDELVKVmGR]	>Cas9	747	757	K7	K7		20190423_QExHFX4_RSLC5_Beveridge_Clausen_IMP_DSBU_alone.24421.24421.4 File:"20190423_QExHFX4_RSLC5_Beveridge_Clausen_IMP_DSBU_alone.raw", NativeID:"controllerType=0 controllerNumber=1 scan=24421"	5475.83742		FALSE
272	123	0	82	41	189	463.51	4	1851.017	1851.016	0.71	[FKVLGNTDR]	>Cas9	36	44	[KmIAK]	>Cas9	1024	1028	K2	K1		20190423_QExHFX4_RSLC5_Beveridge_Clausen_IMP_DSBU_alone.10051.10051.4 File:"20190423_QExHFX4_RSLC5_Beveridge_Clausen_IMP_DSBU_alone.raw", NativeID:"controllerType=0 controllerNumber=1 scan=10051"	2756.5284		FALSE
273	123	0	39	32	181	866.44	3	2597.304	2597.303	0.63	[MTNFDKNLPNEK]	>Cas9	499	510	[SKLVSDFR]	>Cas9	964	971	K6	K2		20190423_QExHFX4_RSLC5_Beveridge_Clausen_IMP_DSBU_alone.17449.17449.3 File:"20190423_QExHFX4_RSLC5_Beveridge_Clausen_IMP_DSBU_alone.raw", NativeID:"controllerType=0 controllerNumber=1 scan=17449"	4140.90906		FALSE
274	123	0	36	36	226	459.272	3	1375.801	1375.802	-0.53	[LSKSR]	>Cas9	220	224	[LSKSR]	>Cas9	220	224	K3	K3		20190423_QExHFX4_RSLC5_Beveridge_Clausen_IMP_DSBU_alone.5242.5242.3 File:"20190423_QExHFX4_RSLC5_Beveridge_Clausen_IMP_DSBU_alone.raw", NativeID:"controllerType=0 controllerNumber=1 scan=5242"	1702.23816		FALSE
275	123	0	29	24	197	525.963	3	1575.874	1575.871	1.49	[AGFIKR]	>Cas9	918	923	[GQKNSR]	>Cas9	777	782	K5	K3		20190423_QExHFX4_RSLC5_Beveridge_Clausen_IMP_DSBU_alone.5842.5842.3 File:"20190423_QExHFX4_RSLC5_Beveridge_Clausen_IMP_DSBU_alone.raw", NativeID:"controllerType=0 controllerNumber=1 scan=5842"	1860.14382		FALSE
276	122	0	122	66	161	656.105	4	2621.399	2621.397	1.03	[VVDELVKVMGR]	>Cas9	747	757	[KTEVQTGGFSK]	>Cas9	1101	1111	K7	K1		20190423_QExHFX4_RSLC5_Beveridge_Clausen_IMP_DSBU_alone.18055.18055.4 File:"20190423_QExHFX4_RSLC5_Beveridge_Clausen_IMP_DSBU_alone.raw", NativeID:"controllerType=0 controllerNumber=1 scan=18055"	4251.57786		FALSE
277	121	0	150	143	208	903.137	3	2707.396	2707.394	0.72	[LKTYAHLFDDK]	>Cas9	640	650	[SEQEIGKATAK]	>Cas9	1029	1039	K2	K7		20190423_QExHFX4_RSLC5_Beveridge_Clausen_IMP_DSBU_alone.14435.14435.3 File:"20190423_QExHFX4_RSLC5_Beveridge_Clausen_IMP_DSBU_alone.raw", NativeID:"controllerType=0 controllerNumber=1 scan=14435"	3594.1683		FALSE
278	121	0	33	40	176	866.44	3	2597.304	2597.303	0.65	[MTNFDKNLPNEK]	>Cas9	499	510	[SKLVSDFR]	>Cas9	964	971	K6	K2		20190423_QExHFX4_RSLC5_Beveridge_Clausen_IMP_DSBU_alone.17234.17234.3 File:"20190423_QExHFX4_RSLC5_Beveridge_Clausen_IMP_DSBU_alone.raw", NativeID:"controllerType=0 controllerNumber=1 scan=17234"	4104.55026		FALSE
279	121	0	28	35	184	525.963	3	1575.874	1575.871	1.61	[AGFIKR]	>Cas9	918	923	[GQKNSR]	>Cas9	777	782	K5	K3		20190423_QExHFX4_RSLC5_Beveridge_Clausen_IMP_DSBU_alone.5616.5616.3 File:"20190423_QExHFX4_RSLC5_Beveridge_Clausen_IMP_DSBU_alone.raw", NativeID:"controllerType=0 controllerNumber=1 scan=5616"	1799.41242		FALSE
280	120	0	172	172	239	507.785	4	2028.12	2028.12	0.14	[NSDKLIAR]	>Cas9	1119	1126	[NSDKLIAR]	>Cas9	1119	1126	K4	K4		20190423_QExHFX4_RSLC5_Beveridge_Clausen_IMP_DSBU_alone.11937.11937.4 File:"20190423_QExHFX4_RSLC5_Beveridge_Clausen_IMP_DSBU_alone.raw", NativeID:"controllerType=0 controllerNumber=1 scan=11937"	3124.8087		FALSE
281	120	0	204	97	216	590.082	4	2357.307	2357.303	1.46	[DDSIDNKVLTR]	>Cas9	853	863	[KGILQTVK]	>Cas9	739	746	K7	K1		20190423_QExHFX4_RSLC5_Beveridge_Clausen_IMP_DSBU_alone.17474.17474.4 File:"20190423_QExHFX4_RSLC5_Beveridge_Clausen_IMP_DSBU_alone.raw", NativeID:"controllerType=0 controllerNumber=1 scan=17474"	4146.09822		FALSE
282	120	0	75	87	175	644.366	4	2574.443	2574.44	1.14	[LPKYSLFELENGR]	>Cas9	1202	1214	[KLINGIR]	>Cas9	669	675	K3	K1		20190423_QExHFX4_RSLC5_Beveridge_Clausen_IMP_DSBU_alone.21890.21890.4 File:"20190423_QExHFX4_RSLC5_Beveridge_Clausen_IMP_DSBU_alone.raw", NativeID:"controllerType=0 controllerNumber=1 scan=21890"	4972.03398		FALSE
283	120	0	70	16	212	560.63	3	1679.875	1679.871	2.07	[KFDNLTK]	>Cas9	900	906	[SDKNR]	>Cas9	864	868	K1	K3		20190423_QExHFX4_RSLC5_Beveridge_Clausen_IMP_DSBU_alone.7671.7671.3 File:"20190423_QExHFX4_RSLC5_Beveridge_Clausen_IMP_DSBU_alone.raw", NativeID:"controllerType=0 controllerNumber=1 scan=7671"	2267.07354		FALSE
284	120	0	65	32	189	426.246	4	1701.961	1701.961	0.28	[NSDKLIAR]	>Cas9	1119	1126	[LSKSR]	>Cas9	220	224	K4	K3		20190423_QExHFX4_RSLC5_Beveridge_Clausen_IMP_DSBU_alone.8431.8431.4 File:"20190423_QExHFX4_RSLC5_Beveridge_Clausen_IMP_DSBU_alone.raw", NativeID:"controllerType=0 controllerNumber=1 scan=8431"	2424.10914		FALSE
285	119	0	128	55	234	639.682	3	1917.031	1917.03	0.32	[KDFQFYK]	>Cas9	972	978	[VMKQLK]	>Cas9	651	656	K1	K3		20190423_QExHFX4_RSLC5_Beveridge_Clausen_IMP_DSBU_alone.14852.14852.3 File:"20190423_QExHFX4_RSLC5_Beveridge_Clausen_IMP_DSBU_alone.raw", NativeID:"controllerType=0 controllerNumber=1 scan=14852"	3674.16438		FALSE
286	119	0	56	25	182	871.771	3	2613.3	2613.298	0.84	[mTNFDKNLPNEK]	>Cas9	499	510	[SKLVSDFR]	>Cas9	964	971	K6	K2		20190423_QExHFX4_RSLC5_Beveridge_Clausen_IMP_DSBU_alone.16080.16080.3 File:"20190423_QExHFX4_RSLC5_Beveridge_Clausen_IMP_DSBU_alone.raw", NativeID:"controllerType=0 controllerNumber=1 scan=16080"	3897.8946		FALSE
287	119	0	66	66	201	765.413	3	2294.225	2294.225	-0.23	[FKVLGNTDR]	>Cas9	36	44	[FKVLGNTDR]	>Cas9	36	44	K2	K2		20190423_QExHFX4_RSLC5_Beveridge_Clausen_IMP_DSBU_alone.16310.16310.3 File:"20190423_QExHFX4_RSLC5_Beveridge_Clausen_IMP_DSBU_alone.raw", NativeID:"controllerType=0 controllerNumber=1 scan=16310"	3940.41804		FALSE
288	119	0	83	62	162	854.131	3	2560.379	2560.38	-0.4	[VVDELVKVmGR]	>Cas9	747	757	[KPAFLSGEQK]	>Cas9	540	549	K7	K1		20190423_QExHFX4_RSLC5_Beveridge_Clausen_IMP_DSBU_alone.17121.17121.3 File:"20190423_QExHFX4_RSLC5_Beveridge_Clausen_IMP_DSBU_alone.raw", NativeID:"controllerType=0 controllerNumber=1 scan=17121"	4085.26188		FALSE
289	119	0	109	37	198	920.466	3	2759.384	2759.381	1.11	[LEESFLVEEDKK]	>Cas9	105	116	[VKYVTEGmR]	>Cas9	531	539	K11	K2		20190423_QExHFX4_RSLC5_Beveridge_Clausen_IMP_DSBU_alone.18049.18049.3 File:"20190423_QExHFX4_RSLC5_Beveridge_Clausen_IMP_DSBU_alone.raw", NativeID:"controllerType=0 controllerNumber=1 scan=18049"	4250.6784		FALSE
290	119	0	55	93	189	411.743	4	1643.952	1643.951	0.23	[ESILPKR]	>Cas9	1112	1118	[KmIAK]	>Cas9	1024	1028	K6	K1		20190423_QExHFX4_RSLC5_Beveridge_Clausen_IMP_DSBU_alone.9361.9361.4 File:"20190423_QExHFX4_RSLC5_Beveridge_Clausen_IMP_DSBU_alone.raw", NativeID:"controllerType=0 controllerNumber=1 scan=9361"	2614.29324		FALSE
291	118	0	204	35	211	795.393	3	2384.165	2384.166	-0.74	[DDSIDNKVLTR]	>Cas9	853	863	[mKNYWR]	>Cas9	883	888	K7	K2		20190423_QExHFX4_RSLC5_Beveridge_Clausen_IMP_DSBU_alone.18214.18214.3 File:"20190423_QExHFX4_RSLC5_Beveridge_Clausen_IMP_DSBU_alone.raw", NativeID:"controllerType=0 controllerNumber=1 scan=18214"	4280.26782		FALSE
292	118	0	41	41	272	507.262	3	1519.772	1519.771	0.62	[DKQSGK]	>Cas9	676	681	[DKQSGK]	>Cas9	676	681	K2	K2		20190423_QExHFX4_RSLC5_Beveridge_Clausen_IMP_DSBU_alone.2526.2526.3 File:"20190423_QExHFX4_RSLC5_Beveridge_Clausen_IMP_DSBU_alone.raw", NativeID:"controllerType=0 controllerNumber=1 scan=2526"	894.72342		FALSE
293	118	0	22	38	172	536.622	3	1607.851	1607.85	0.92	[GYKEVK]	>Cas9	1190	1195	[GQKNSR]	>Cas9	777	782	K3	K3		20190423_QExHFX4_RSLC5_Beveridge_Clausen_IMP_DSBU_alone.4388.4388.3 File:"20190423_QExHFX4_RSLC5_Beveridge_Clausen_IMP_DSBU_alone.raw", NativeID:"controllerType=0 controllerNumber=1 scan=4388"	1477.48452		FALSE
294	117	0	75	26	190	894.454	3	2681.347	2681.345	0.86	[GKSDNVPSEEVVK]	>Cas9	869	881	[VKYVTEGmR]	>Cas9	531	539	K2	K2		20190423_QExHFX4_RSLC5_Beveridge_Clausen_IMP_DSBU_alone.11629.11629.3 File:"20190423_QExHFX4_RSLC5_Beveridge_Clausen_IMP_DSBU_alone.raw", NativeID:"controllerType=0 controllerNumber=1 scan=11629"	3065.63268		FALSE
295	117	0	35	35	233	526.648	3	1577.928	1577.927	0.65	[AGFIKR]	>Cas9	918	923	[AGFIKR]	>Cas9	918	923	K5	K5		20190423_QExHFX4_RSLC5_Beveridge_Clausen_IMP_DSBU_alone.11829.11829.3 File:"20190423_QExHFX4_RSLC5_Beveridge_Clausen_IMP_DSBU_alone.raw", NativeID:"controllerType=0 controllerNumber=1 scan=11829"	3104.73378		FALSE
296	117	0	91	71	157	614.313	4	2454.228	2454.226	1.02	[YDENDKLIR]	>Cas9	947	955	[FDNLTKAER]	>Cas9	901	909	K6	K6		20190423_QExHFX4_RSLC5_Beveridge_Clausen_IMP_DSBU_alone.14995.14995.4 File:"20190423_QExHFX4_RSLC5_Beveridge_Clausen_IMP_DSBU_alone.raw", NativeID:"controllerType=0 controllerNumber=1 scan=14995"	3699.57384		FALSE
297	117	0	82	82	178	584.802	4	2336.185	2336.181	1.74	[QLKEDYFK]	>Cas9	567	574	[QLKEDYFK]	>Cas9	567	574	K3	K3		20190423_QExHFX4_RSLC5_Beveridge_Clausen_IMP_DSBU_alone.18294.18294.4 File:"20190423_QExHFX4_RSLC5_Beveridge_Clausen_IMP_DSBU_alone.raw", NativeID:"controllerType=0 controllerNumber=1 scan=18294"	4294.78764		FALSE
298	117	0	69	45	199	969.839	3	2907.503	2907.5	1.09	[SSFEKNPIDFLEAK]	>Cas9	1176	1189	[VLSAYNKHR]	>Cas9	1294	1302	K5	K7		20190423_QExHFX4_RSLC5_Beveridge_Clausen_IMP_DSBU_alone.19417.19417.3 File:"20190423_QExHFX4_RSLC5_Beveridge_Clausen_IMP_DSBU_alone.raw", NativeID:"controllerType=0 controllerNumber=1 scan=19417"	4506.29376		FALSE
299	117	0	69	103	179	598.558	4	2391.212	2391.209	1.23	[DFQFYKVR]	>Cas9	973	980	[FDNLTKAER]	>Cas9	901	909	K6	K6		20190423_QExHFX4_RSLC5_Beveridge_Clausen_IMP_DSBU_alone.19621.19621.4 File:"20190423_QExHFX4_RSLC5_Beveridge_Clausen_IMP_DSBU_alone.raw", NativeID:"controllerType=0 controllerNumber=1 scan=19621"	4543.09104		FALSE
300	117	0	101	121	158	900.83	3	2700.476	2700.479	-0.87	[VVDELVKVmGR]	>Cas9	747	757	[VVDELVKVMGR]	>Cas9	747	757	K7	K7		20190423_QExHFX4_RSLC5_Beveridge_Clausen_IMP_DSBU_alone.21442.21442.3 File:"20190423_QExHFX4_RSLC5_Beveridge_Clausen_IMP_DSBU_alone.raw", NativeID:"controllerType=0 controllerNumber=1 scan=21442"	4886.5365		FALSE
301	116	0	35	27	170	871.771	3	2613.299	2613.298	0.57	[mTNFDKNLPNEK]	>Cas9	499	510	[SKLVSDFR]	>Cas9	964	971	K6	K2		20190423_QExHFX4_RSLC5_Beveridge_Clausen_IMP_DSBU_alone.16420.16420.3 File:"20190423_QExHFX4_RSLC5_Beveridge_Clausen_IMP_DSBU_alone.raw", NativeID:"controllerType=0 controllerNumber=1 scan=16420"	3960.60948		FALSE
302	116	0	95	93	172	769.662	4	3075.626	3075.624	0.48	[VNTEITKAPLSASmIK]	>Cas9	312	327	[SEQEIGKATAK]	>Cas9	1029	1039	K7	K7		20190423_QExHFX4_RSLC5_Beveridge_Clausen_IMP_DSBU_alone.16434.16434.4 File:"20190423_QExHFX4_RSLC5_Beveridge_Clausen_IMP_DSBU_alone.raw", NativeID:"controllerType=0 controllerNumber=1 scan=16434"	3963.4716		FALSE
303	116	0	39	29	182	525.963	3	1575.873	1575.871	1.15	[AGFIKR]	>Cas9	918	923	[GQKNSR]	>Cas9	777	782	K5	K3		20190423_QExHFX4_RSLC5_Beveridge_Clausen_IMP_DSBU_alone.6919.6919.3 File:"20190423_QExHFX4_RSLC5_Beveridge_Clausen_IMP_DSBU_alone.raw", NativeID:"controllerType=0 controllerNumber=1 scan=6919"	2099.51376		FALSE
304	115	0	72	72	290	787.409	3	2360.212	2360.21	0.74	[VKYVTEGMR]	>Cas9	531	539	[VKYVTEGMR]	>Cas9	531	539	K2	K2		20190423_QExHFX4_RSLC5_Beveridge_Clausen_IMP_DSBU_alone.13882.13882.3 File:"20190423_QExHFX4_RSLC5_Beveridge_Clausen_IMP_DSBU_alone.raw", NativeID:"controllerType=0 controllerNumber=1 scan=13882"	3496.10892		FALSE
305	115	0	95	54	155	834.19	4	3333.74	3333.736	1.16	[MLASAGELQKGNELALPSK]	>Cas9	1217	1235	[KTEVQTGGFSK]	>Cas9	1101	1111	K10	K1		20190423_QExHFX4_RSLC5_Beveridge_Clausen_IMP_DSBU_alone.17798.17798.4 File:"20190423_QExHFX4_RSLC5_Beveridge_Clausen_IMP_DSBU_alone.raw", NativeID:"controllerType=0 controllerNumber=1 scan=17798"	4203.55698		FALSE
306	115	0	49	13	198	543.313	3	1627.925	1627.924	0.81	[KLINGIR]	>Cas9	669	675	[SDKNR]	>Cas9	864	868	K1	K3		20190423_QExHFX4_RSLC5_Beveridge_Clausen_IMP_DSBU_alone.8368.8368.3 File:"20190423_QExHFX4_RSLC5_Beveridge_Clausen_IMP_DSBU_alone.raw", NativeID:"controllerType=0 controllerNumber=1 scan=8368"	2412.23664		FALSE
307	114	0	55	44	249	388.991	4	1552.942	1552.942	0.12	[KDLIIK]	>Cas9	1196	1201	[DKPIR]	>Cas9	1303	1307	K1	K2		20190423_QExHFX4_RSLC5_Beveridge_Clausen_IMP_DSBU_alone.12549.12549.4 File:"20190423_QExHFX4_RSLC5_Beveridge_Clausen_IMP_DSBU_alone.raw", NativeID:"controllerType=0 controllerNumber=1 scan=12549"	3243.2955		FALSE
308	114	0	69	71	176	664.621	4	2655.461	2655.458	1.14	[QITKHVAQILDSR]	>Cas9	930	942	[SKLVSDFR]	>Cas9	964	971	K4	K2		20190423_QExHFX4_RSLC5_Beveridge_Clausen_IMP_DSBU_alone.16722.16722.4 File:"20190423_QExHFX4_RSLC5_Beveridge_Clausen_IMP_DSBU_alone.raw", NativeID:"controllerType=0 controllerNumber=1 scan=16722"	4015.51626		FALSE
309	114	0	52	22	193	988.534	3	2963.588	2963.587	0.23	[VNTEITKAPLSASmIK]	>Cas9	312	327	[FKVLGNTDR]	>Cas9	36	44	K7	K2		20190423_QExHFX4_RSLC5_Beveridge_Clausen_IMP_DSBU_alone.19556.19556.3 File:"20190423_QExHFX4_RSLC5_Beveridge_Clausen_IMP_DSBU_alone.raw", NativeID:"controllerType=0 controllerNumber=1 scan=19556"	4531.24062		FALSE
310	113	0	61	61	140	952.822	3	2856.453	2856.447	1.86	[SDNVPSEEVVKK]	>Cas9	871	882	[SDNVPSEEVVKK]	>Cas9	871	882	K11	K11		20190423_QExHFX4_RSLC5_Beveridge_Clausen_IMP_DSBU_alone.12505.12505.3 File:"20190423_QExHFX4_RSLC5_Beveridge_Clausen_IMP_DSBU_alone.raw", NativeID:"controllerType=0 controllerNumber=1 scan=12505"	3235.10256		FALSE
311	113	0	113	86	163	765.664	4	3059.632	3059.629	0.99	[VNTEITKAPLSASMIK]	>Cas9	312	327	[SEQEIGKATAK]	>Cas9	1029	1039	K7	K7		20190423_QExHFX4_RSLC5_Beveridge_Clausen_IMP_DSBU_alone.16422.16422.4 File:"20190423_QExHFX4_RSLC5_Beveridge_Clausen_IMP_DSBU_alone.raw", NativeID:"controllerType=0 controllerNumber=1 scan=16422"	3960.93486		FALSE
312	113	0	41	21	181	987.853	3	2961.544	2961.543	0.28	[SNFDLAEDAKLQLSK]	>Cas9	258	272	[VLSAYNKHR]	>Cas9	1294	1302	K10	K7		20190423_QExHFX4_RSLC5_Beveridge_Clausen_IMP_DSBU_alone.18940.18940.3 File:"20190423_QExHFX4_RSLC5_Beveridge_Clausen_IMP_DSBU_alone.raw", NativeID:"controllerType=0 controllerNumber=1 scan=18940"	4413.87396		FALSE
313	113	0	85	18	205	560.629	3	1679.873	1679.871	0.84	[KFDNLTK]	>Cas9	900	906	[SDKNR]	>Cas9	864	868	K1	K3		20190423_QExHFX4_RSLC5_Beveridge_Clausen_IMP_DSBU_alone.7969.7969.3 File:"20190423_QExHFX4_RSLC5_Beveridge_Clausen_IMP_DSBU_alone.raw", NativeID:"controllerType=0 controllerNumber=1 scan=7969"	2331.20526		FALSE
314	113	0	54	54	163	484.616	3	1451.832	1451.833	-0.46	[DKPIR]	>Cas9	1303	1307	[DKPIR]	>Cas9	1303	1307	K2	K2		20190423_QExHFX4_RSLC5_Beveridge_Clausen_IMP_DSBU_alone.8786.8786.3 File:"20190423_QExHFX4_RSLC5_Beveridge_Clausen_IMP_DSBU_alone.raw", NativeID:"controllerType=0 controllerNumber=1 scan=8786"	2498.70636		FALSE
315	112	0	74	29	167	617.677	3	1851.017	1851.016	0.78	[FKVLGNTDR]	>Cas9	36	44	[KmIAK]	>Cas9	1024	1028	K2	K1		20190423_QExHFX4_RSLC5_Beveridge_Clausen_IMP_DSBU_alone.10449.10449.3 File:"20190423_QExHFX4_RSLC5_Beveridge_Clausen_IMP_DSBU_alone.raw", NativeID:"controllerType=0 controllerNumber=1 scan=10449"	2834.33586		FALSE
316	112	0	137	180	162	766.657	4	3063.605	3063.603	0.48	[mDGTEELLVKLNR]	>Cas9	387	399	[GGLSELDKAGFIK]	>Cas9	910	922	K10	K8		20190423_QExHFX4_RSLC5_Beveridge_Clausen_IMP_DSBU_alone.25932.25932.4 File:"20190423_QExHFX4_RSLC5_Beveridge_Clausen_IMP_DSBU_alone.raw", NativeID:"controllerType=0 controllerNumber=1 scan=25932"	5797.19418		FALSE
317	112	0	56	34	170	548.655	3	1643.952	1643.951	0.22	[ESILPKR]	>Cas9	1112	1118	[KmIAK]	>Cas9	1024	1028	K6	K1		20190423_QExHFX4_RSLC5_Beveridge_Clausen_IMP_DSBU_alone.9261.9261.3 File:"20190423_QExHFX4_RSLC5_Beveridge_Clausen_IMP_DSBU_alone.raw", NativeID:"controllerType=0 controllerNumber=1 scan=9261"	2595.90402		FALSE
318	111	0	65	65	212	787.407	3	2360.208	2360.21	-0.95	[VKYVTEGMR]	>Cas9	531	539	[VKYVTEGMR]	>Cas9	531	539	K2	K2		20190423_QExHFX4_RSLC5_Beveridge_Clausen_IMP_DSBU_alone.14045.14045.3 File:"20190423_QExHFX4_RSLC5_Beveridge_Clausen_IMP_DSBU_alone.raw", NativeID:"controllerType=0 controllerNumber=1 scan=14045"	3527.45382		FALSE
319	111	0	90	28	205	717.393	3	2150.165	2150.164	0.45	[APLSASmIKR]	>Cas9	319	328	[KFDNLTK]	>Cas9	900	906	K9	K1		20190423_QExHFX4_RSLC5_Beveridge_Clausen_IMP_DSBU_alone.15575.15575.3 File:"20190423_QExHFX4_RSLC5_Beveridge_Clausen_IMP_DSBU_alone.raw", NativeID:"controllerType=0 controllerNumber=1 scan=15575"	3804.99096		FALSE
320	111	0	58	22	157	1091.579	3	3272.721	3272.72	0.49	[mLASAGELQKGNELALPSK]	>Cas9	1217	1235	[KPAFLSGEQK]	>Cas9	540	549	K10	K1		20190423_QExHFX4_RSLC5_Beveridge_Clausen_IMP_DSBU_alone.19819.19819.3 File:"20190423_QExHFX4_RSLC5_Beveridge_Clausen_IMP_DSBU_alone.raw", NativeID:"controllerType=0 controllerNumber=1 scan=19819"	4581.15354		FALSE
321	111	0	56	41	156	657.354	4	2626.392	2626.388	1.84	[LPKYSLFELENGR]	>Cas9	1202	1214	[KFDNLTK]	>Cas9	900	906	K3	K1		20190423_QExHFX4_RSLC5_Beveridge_Clausen_IMP_DSBU_alone.21923.21923.4 File:"20190423_QExHFX4_RSLC5_Beveridge_Clausen_IMP_DSBU_alone.raw", NativeID:"controllerType=0 controllerNumber=1 scan=21923"	4978.47198		FALSE
322	110	0	43	53	154	435.75	4	1739.977	1739.976	0.44	[NSDKLIAR]	>Cas9	1119	1126	[DKPIR]	>Cas9	1303	1307	K4	K2		20190423_QExHFX4_RSLC5_Beveridge_Clausen_IMP_DSBU_alone.10516.10516.4 File:"20190423_QExHFX4_RSLC5_Beveridge_Clausen_IMP_DSBU_alone.raw", NativeID:"controllerType=0 controllerNumber=1 scan=10516"	2849.18106		FALSE
323	110	0	49	33	163	841.436	3	2522.293	2522.292	0.56	[MIAKSEQEIGK]	>Cas9	1025	1035	[FDNLTKAER]	>Cas9	901	909	K4	K6		20190423_QExHFX4_RSLC5_Beveridge_Clausen_IMP_DSBU_alone.13134.13134.3 File:"20190423_QExHFX4_RSLC5_Beveridge_Clausen_IMP_DSBU_alone.raw", NativeID:"controllerType=0 controllerNumber=1 scan=13134"	3355.96032		FALSE
324	110	0	58	28	220	670.352	3	2009.04	2009.039	0.83	[NSDKLIAR]	>Cas9	1119	1126	[MKNYWR]	>Cas9	883	888	K4	K2		20190423_QExHFX4_RSLC5_Beveridge_Clausen_IMP_DSBU_alone.13879.13879.3 File:"20190423_QExHFX4_RSLC5_Beveridge_Clausen_IMP_DSBU_alone.raw", NativeID:"controllerType=0 controllerNumber=1 scan=13879"	3495.73074		FALSE
325	110	0	89	74	142	547.799	4	2188.174	2188.172	0.83	[VLSAYNKHR]	>Cas9	1294	1302	[KLVDSTDK]	>Cas9	145	152	K7	K1		20190423_QExHFX4_RSLC5_Beveridge_Clausen_IMP_DSBU_alone.8133.8133.4 File:"20190423_QExHFX4_RSLC5_Beveridge_Clausen_IMP_DSBU_alone.raw", NativeID:"controllerType=0 controllerNumber=1 scan=8133"	2365.39176		FALSE
326	109	0	113	34	165	786.44	3	2357.306	2357.303	0.92	[DDSIDNKVLTR]	>Cas9	853	863	[KGILQTVK]	>Cas9	739	746	K7	K1		20190423_QExHFX4_RSLC5_Beveridge_Clausen_IMP_DSBU_alone.18119.18119.3 File:"20190423_QExHFX4_RSLC5_Beveridge_Clausen_IMP_DSBU_alone.raw", NativeID:"controllerType=0 controllerNumber=1 scan=18119"	4263.84786		FALSE
327	109	0	110	110	180	779.399	3	2336.183	2336.181	0.93	[QLKEDYFK]	>Cas9	567	574	[QLKEDYFK]	>Cas9	567	574	K3	K3		20190423_QExHFX4_RSLC5_Beveridge_Clausen_IMP_DSBU_alone.18477.18477.3 File:"20190423_QExHFX4_RSLC5_Beveridge_Clausen_IMP_DSBU_alone.raw", NativeID:"controllerType=0 controllerNumber=1 scan=18477"	4328.82936		FALSE
328	109	0	54	54	297	476.632	3	1427.881	1427.883	-1.7	[IIKDK]	>Cas9	604	608	[IIKDK]	>Cas9	604	608	K3	K3		20190423_QExHFX4_RSLC5_Beveridge_Clausen_IMP_DSBU_alone.6372.6372.3 File:"20190423_QExHFX4_RSLC5_Beveridge_Clausen_IMP_DSBU_alone.raw", NativeID:"controllerType=0 controllerNumber=1 scan=6372"	1981.23666		FALSE
329	109	0	48	16	194	560.629	3	1679.872	1679.871	0.64	[KFDNLTK]	>Cas9	900	906	[SDKNR]	>Cas9	864	868	K1	K3		20190423_QExHFX4_RSLC5_Beveridge_Clausen_IMP_DSBU_alone.6991.6991.3 File:"20190423_QExHFX4_RSLC5_Beveridge_Clausen_IMP_DSBU_alone.raw", NativeID:"controllerType=0 controllerNumber=1 scan=6991"	2115.93978		FALSE
330	108	0	36	62	164	625.367	3	1874.088	1874.086	0.99	[KFDNLTK]	>Cas9	900	906	[KLINGIR]	>Cas9	669	675	K1	K1		20190423_QExHFX4_RSLC5_Beveridge_Clausen_IMP_DSBU_alone.14425.14425.3 File:"20190423_QExHFX4_RSLC5_Beveridge_Clausen_IMP_DSBU_alone.raw", NativeID:"controllerType=0 controllerNumber=1 scan=14425"	3592.14366		FALSE
331	108	0	97	28	217	790.063	3	2368.173	2368.171	0.77	[DDSIDNKVLTR]	>Cas9	853	863	[MKNYWR]	>Cas9	883	888	K7	K2		20190423_QExHFX4_RSLC5_Beveridge_Clausen_IMP_DSBU_alone.18791.18791.3 File:"20190423_QExHFX4_RSLC5_Beveridge_Clausen_IMP_DSBU_alone.raw", NativeID:"controllerType=0 controllerNumber=1 scan=18791"	4386.75888		FALSE
332	107	0	101	18	167	750.395	3	2249.171	2249.166	2.24	[SDNVPSEEVVKK]	>Cas9	871	882	[GYKEVK]	>Cas9	1190	1195	K11	K3		20190423_QExHFX4_RSLC5_Beveridge_Clausen_IMP_DSBU_alone.10192.10192.3 File:"20190423_QExHFX4_RSLC5_Beveridge_Clausen_IMP_DSBU_alone.raw", NativeID:"controllerType=0 controllerNumber=1 scan=10192"	2784.07656		FALSE
333	107	0	83	56	197	534.794	4	2136.154	2136.152	1.08	[LKTYAHLFDDK]	>Cas9	640	650	[KMIAK]	>Cas9	1024	1028	K2	K1		20190423_QExHFX4_RSLC5_Beveridge_Clausen_IMP_DSBU_alone.13766.13766.4 File:"20190423_QExHFX4_RSLC5_Beveridge_Clausen_IMP_DSBU_alone.raw", NativeID:"controllerType=0 controllerNumber=1 scan=13766"	3475.06338		FALSE
334	107	0	42	70	150	654.08	4	2613.298	2613.298	-0.07	[mTNFDKNLPNEK]	>Cas9	499	510	[SKLVSDFR]	>Cas9	964	971	K6	K2		20190423_QExHFX4_RSLC5_Beveridge_Clausen_IMP_DSBU_alone.15907.15907.4 File:"20190423_QExHFX4_RSLC5_Beveridge_Clausen_IMP_DSBU_alone.raw", NativeID:"controllerType=0 controllerNumber=1 scan=15907"	3864.18678		FALSE
335	107	0	60	112	141	686.107	4	2741.406	2741.404	0.68	[HKPENIVIEmAR]	>Cas9	758	769	[FDNLTKAER]	>Cas9	901	909	K2	K6		20190423_QExHFX4_RSLC5_Beveridge_Clausen_IMP_DSBU_alone.16079.16079.4 File:"20190423_QExHFX4_RSLC5_Beveridge_Clausen_IMP_DSBU_alone.raw", NativeID:"controllerType=0 controllerNumber=1 scan=16079"	3897.62412		FALSE
336	107	0	24	35	154	871.771	3	2613.299	2613.298	0.35	[mTNFDKNLPNEK]	>Cas9	499	510	[SKLVSDFR]	>Cas9	964	971	K6	K2		20190423_QExHFX4_RSLC5_Beveridge_Clausen_IMP_DSBU_alone.16244.16244.3 File:"20190423_QExHFX4_RSLC5_Beveridge_Clausen_IMP_DSBU_alone.raw", NativeID:"controllerType=0 controllerNumber=1 scan=16244"	3929.04318		FALSE
337	107	0	40	49	164	818.746	3	2454.224	2454.226	-0.84	[YDENDKLIR]	>Cas9	947	955	[FDNLTKAER]	>Cas9	901	909	K6	K6		20190423_QExHFX4_RSLC5_Beveridge_Clausen_IMP_DSBU_alone.16389.16389.3 File:"20190423_QExHFX4_RSLC5_Beveridge_Clausen_IMP_DSBU_alone.raw", NativeID:"controllerType=0 controllerNumber=1 scan=16389"	3954.6939		FALSE
338	107	0	89	71	154	633.58	4	2531.297	2531.296	0.46	[MIAKSEQEIGK]	>Cas9	1025	1035	[DFQFYKVR]	>Cas9	973	980	K4	K6		20190423_QExHFX4_RSLC5_Beveridge_Clausen_IMP_DSBU_alone.18425.18425.4 File:"20190423_QExHFX4_RSLC5_Beveridge_Clausen_IMP_DSBU_alone.raw", NativeID:"controllerType=0 controllerNumber=1 scan=18425"	4318.06716		FALSE
339	107	0	39	42	164	425.473	4	1698.871	1698.874	-1.81	[mKNYWR]	>Cas9	883	888	[LSKSR]	>Cas9	220	224	K2	K3		20190423_QExHFX4_RSLC5_Beveridge_Clausen_IMP_DSBU_alone.8803.8803.4 File:"20190423_QExHFX4_RSLC5_Beveridge_Clausen_IMP_DSBU_alone.raw", NativeID:"controllerType=0 controllerNumber=1 scan=8803"	2500.77072		FALSE
340	106	0	61	61	185	469.941	3	1407.807	1407.806	0.71	[KmIAK]	>Cas9	1024	1028	[KmIAK]	>Cas9	1024	1028	K1	K1		20190423_QExHFX4_RSLC5_Beveridge_Clausen_IMP_DSBU_alone.5463.5463.3 File:"20190423_QExHFX4_RSLC5_Beveridge_Clausen_IMP_DSBU_alone.raw", NativeID:"controllerType=0 controllerNumber=1 scan=5463"	1761.45		FALSE
341	106	0	67	74	155	537.307	3	1609.908	1609.906	0.94	[GYKEVK]	>Cas9	1190	1195	[AGFIKR]	>Cas9	918	923	K3	K5		20190423_QExHFX4_RSLC5_Beveridge_Clausen_IMP_DSBU_alone.9547.9547.3 File:"20190423_QExHFX4_RSLC5_Beveridge_Clausen_IMP_DSBU_alone.raw", NativeID:"controllerType=0 controllerNumber=1 scan=9547"	2652.46038		FALSE
342	105	0	34	47	149	435.75	4	1739.977	1739.976	0.39	[NSDKLIAR]	>Cas9	1119	1126	[DKPIR]	>Cas9	1303	1307	K4	K2		20190423_QExHFX4_RSLC5_Beveridge_Clausen_IMP_DSBU_alone.10307.10307.4 File:"20190423_QExHFX4_RSLC5_Beveridge_Clausen_IMP_DSBU_alone.raw", NativeID:"controllerType=0 controllerNumber=1 scan=10307"	2805.6033		FALSE
343	105	0	116	15	203	725.401	3	2174.188	2174.185	1.29	[LVDSTDKADLR]	>Cas9	146	156	[VMKQLK]	>Cas9	651	656	K7	K3		20190423_QExHFX4_RSLC5_Beveridge_Clausen_IMP_DSBU_alone.12353.12353.3 File:"20190423_QExHFX4_RSLC5_Beveridge_Clausen_IMP_DSBU_alone.raw", NativeID:"controllerType=0 controllerNumber=1 scan=12353"	3205.18146		FALSE
344	105	0	29	48	144	654.08	4	2613.299	2613.298	0.53	[mTNFDKNLPNEK]	>Cas9	499	510	[SKLVSDFR]	>Cas9	964	971	K6	K2		20190423_QExHFX4_RSLC5_Beveridge_Clausen_IMP_DSBU_alone.16068.16068.4 File:"20190423_QExHFX4_RSLC5_Beveridge_Clausen_IMP_DSBU_alone.raw", NativeID:"controllerType=0 controllerNumber=1 scan=16068"	3895.21062		FALSE
345	105	0	84	41	161	962.5	3	2885.484	2885.479	1.65	[TILDFLKSDGFANR]	>Cas9	682	695	[FDNLTKAER]	>Cas9	901	909	K7	K6		20190423_QExHFX4_RSLC5_Beveridge_Clausen_IMP_DSBU_alone.26280.26280.3 File:"20190423_QExHFX4_RSLC5_Beveridge_Clausen_IMP_DSBU_alone.raw", NativeID:"controllerType=0 controllerNumber=1 scan=26280"	5867.73318		FALSE
346	105	0	110	17	176	986.506	3	2957.504	2957.5	1.27	[TILDFLKSDGFANR]	>Cas9	682	695	[YDENDKLIR]	>Cas9	947	955	K7	K6		20190423_QExHFX4_RSLC5_Beveridge_Clausen_IMP_DSBU_alone.27290.27290.3 File:"20190423_QExHFX4_RSLC5_Beveridge_Clausen_IMP_DSBU_alone.raw", NativeID:"controllerType=0 controllerNumber=1 scan=27290"	6090.381		FALSE
347	105	0	61	61	182	352.707	4	1407.806	1407.806	0.17	[KmIAK]	>Cas9	1024	1028	[KmIAK]	>Cas9	1024	1028	K1	K1		20190423_QExHFX4_RSLC5_Beveridge_Clausen_IMP_DSBU_alone.6432.6432.4 File:"20190423_QExHFX4_RSLC5_Beveridge_Clausen_IMP_DSBU_alone.raw", NativeID:"controllerType=0 controllerNumber=1 scan=6432"	1994.79942		FALSE
348	104	0	48	57	221	518.319	3	1552.942	1552.942	0.12	[KDLIIK]	>Cas9	1196	1201	[DKPIR]	>Cas9	1303	1307	K1	K2		20190423_QExHFX4_RSLC5_Beveridge_Clausen_IMP_DSBU_alone.12548.12548.3 File:"20190423_QExHFX4_RSLC5_Beveridge_Clausen_IMP_DSBU_alone.raw", NativeID:"controllerType=0 controllerNumber=1 scan=12548"	3243.21036		FALSE
349	104	0	29	68	156	650.081	4	2597.304	2597.303	0.43	[MTNFDKNLPNEK]	>Cas9	499	510	[SKLVSDFR]	>Cas9	964	971	K6	K2		20190423_QExHFX4_RSLC5_Beveridge_Clausen_IMP_DSBU_alone.17415.17415.4 File:"20190423_QExHFX4_RSLC5_Beveridge_Clausen_IMP_DSBU_alone.raw", NativeID:"controllerType=0 controllerNumber=1 scan=17415"	4135.55838		FALSE
350	103	0	72	37	156	696.392	3	2087.163	2087.161	0.88	[FKVLGNTDR]	>Cas9	36	44	[ESILPKR]	>Cas9	1112	1118	K2	K6		20190423_QExHFX4_RSLC5_Beveridge_Clausen_IMP_DSBU_alone.15342.15342.3 File:"20190423_QExHFX4_RSLC5_Beveridge_Clausen_IMP_DSBU_alone.raw", NativeID:"controllerType=0 controllerNumber=1 scan=15342"	3761.2539		FALSE
351	103	0	123	39	202	525.533	4	2099.111	2099.109	1.1	[DDSIDNKVLTR]	>Cas9	853	863	[DKPIR]	>Cas9	1303	1307	K7	K2		20190423_QExHFX4_RSLC5_Beveridge_Clausen_IMP_DSBU_alone.15581.15581.4 File:"20190423_QExHFX4_RSLC5_Beveridge_Clausen_IMP_DSBU_alone.raw", NativeID:"controllerType=0 controllerNumber=1 scan=15581"	3805.84194		FALSE
352	103	0	69	69	158	700.048	3	2098.13	2098.129	0.4	[SKLVSDFR]	>Cas9	964	971	[SKLVSDFR]	>Cas9	964	971	K2	K2		20190423_QExHFX4_RSLC5_Beveridge_Clausen_IMP_DSBU_alone.17589.17589.3 File:"20190423_QExHFX4_RSLC5_Beveridge_Clausen_IMP_DSBU_alone.raw", NativeID:"controllerType=0 controllerNumber=1 scan=17589"	4166.09754		FALSE
353	103	0	105	37	201	609.834	4	2436.316	2436.313	1.13	[LENLIAQLPGEKK]	>Cas9	226	238	[DWDPKK]	>Cas9	1129	1134	K12	K5		20190423_QExHFX4_RSLC5_Beveridge_Clausen_IMP_DSBU_alone.20528.20528.4 File:"20190423_QExHFX4_RSLC5_Beveridge_Clausen_IMP_DSBU_alone.raw", NativeID:"controllerType=0 controllerNumber=1 scan=20528"	4710.99606		FALSE
354	103	0	86	86	245	800.743	3	2400.215	2400.214	0.8	[DFQFYKVR]	>Cas9	973	980	[DFQFYKVR]	>Cas9	973	980	K6	K6		20190423_QExHFX4_RSLC5_Beveridge_Clausen_IMP_DSBU_alone.24591.24591.3 File:"20190423_QExHFX4_RSLC5_Beveridge_Clausen_IMP_DSBU_alone.raw", NativeID:"controllerType=0 controllerNumber=1 scan=24591"	5511.6387		FALSE
355	103	0	185	127	196	487.521	4	1947.061	1947.058	1.46	[SEQEIGKATAK]	>Cas9	1029	1039	[KMIAK]	>Cas9	1024	1028	K7	K1		20190423_QExHFX4_RSLC5_Beveridge_Clausen_IMP_DSBU_alone.7660.7660.4 File:"20190423_QExHFX4_RSLC5_Beveridge_Clausen_IMP_DSBU_alone.raw", NativeID:"controllerType=0 controllerNumber=1 scan=7660"	2265.06318		FALSE
356	103	0	59	83	163	555.652	3	1664.941	1664.94	0.49	[VMKQLK]	>Cas9	651	656	[GYKEVK]	>Cas9	1190	1195	K3	K3		20190423_QExHFX4_RSLC5_Beveridge_Clausen_IMP_DSBU_alone.8435.8435.3 File:"20190423_QExHFX4_RSLC5_Beveridge_Clausen_IMP_DSBU_alone.raw", NativeID:"controllerType=0 controllerNumber=1 scan=8435"	2424.56112		FALSE
357	102	0	101	101	166	507.786	4	2028.121	2028.12	0.81	[NSDKLIAR]	>Cas9	1119	1126	[NSDKLIAR]	>Cas9	1119	1126	K4	K4		20190423_QExHFX4_RSLC5_Beveridge_Clausen_IMP_DSBU_alone.12098.12098.4 File:"20190423_QExHFX4_RSLC5_Beveridge_Clausen_IMP_DSBU_alone.raw", NativeID:"controllerType=0 controllerNumber=1 scan=12098"	3156.32424		FALSE
358	102	0	76	76	238	470.779	4	1880.095	1880.096	-0.77	[ESILPKR]	>Cas9	1112	1118	[ESILPKR]	>Cas9	1112	1118	K6	K6		20190423_QExHFX4_RSLC5_Beveridge_Clausen_IMP_DSBU_alone.14991.14991.4 File:"20190423_QExHFX4_RSLC5_Beveridge_Clausen_IMP_DSBU_alone.raw", NativeID:"controllerType=0 controllerNumber=1 scan=14991"	3698.81448		FALSE
359	102	0	40	69	139	797.742	3	2391.213	2391.209	1.54	[DFQFYKVR]	>Cas9	973	980	[FDNLTKAER]	>Cas9	901	909	K6	K6		20190423_QExHFX4_RSLC5_Beveridge_Clausen_IMP_DSBU_alone.19790.19790.3 File:"20190423_QExHFX4_RSLC5_Beveridge_Clausen_IMP_DSBU_alone.raw", NativeID:"controllerType=0 controllerNumber=1 scan=19790"	4575.37962		FALSE
360	102	0	152	37	229	1060.852	3	3180.54	3180.531	2.97	[KIEcFDSVEISGVEDR]	>Cas9	575	590	[DFQFYKVR]	>Cas9	973	980	K1	K6		20190423_QExHFX4_RSLC5_Beveridge_Clausen_IMP_DSBU_alone.24027.24027.3 File:"20190423_QExHFX4_RSLC5_Beveridge_Clausen_IMP_DSBU_alone.raw", NativeID:"controllerType=0 controllerNumber=1 scan=24027"	5397.21384		FALSE
361	101	0	41	41	192	443.721	4	1771.862	1771.865	-1.48	[KDWDPK]	>Cas9	1128	1133	[KDWDPK]	>Cas9	1128	1133	K1	K1		20190423_QExHFX4_RSLC5_Beveridge_Clausen_IMP_DSBU_alone.12828.12828.4 File:"20190423_QExHFX4_RSLC5_Beveridge_Clausen_IMP_DSBU_alone.raw", NativeID:"controllerType=0 controllerNumber=1 scan=12828"	3297.04668		FALSE
362	101	0	24	52	152	593.557	4	2371.208	2371.207	0.23	[FDNLTKAER]	>Cas9	901	909	[VKYVTEGMR]	>Cas9	531	539	K6	K2		20190423_QExHFX4_RSLC5_Beveridge_Clausen_IMP_DSBU_alone.13926.13926.4 File:"20190423_QExHFX4_RSLC5_Beveridge_Clausen_IMP_DSBU_alone.raw", NativeID:"controllerType=0 controllerNumber=1 scan=13926"	3504.17256		FALSE
363	101	0	19	19	161	478.574	3	1433.709	1433.709	-0.2	[SDKNR]	>Cas9	864	868	[SDKNR]	>Cas9	864	868	K3	K3		20190423_QExHFX4_RSLC5_Beveridge_Clausen_IMP_DSBU_alone.3071.3071.3 File:"20190423_QExHFX4_RSLC5_Beveridge_Clausen_IMP_DSBU_alone.raw", NativeID:"controllerType=0 controllerNumber=1 scan=3071"	1065.19314		FALSE
364	100	0	20	24	156	428.263	4	1710.031	1710.027	2	[KGILQTVK]	>Cas9	739	746	[DKPIR]	>Cas9	1303	1307	K1	K2		20190423_QExHFX4_RSLC5_Beveridge_Clausen_IMP_DSBU_alone.11362.11362.4 File:"20190423_QExHFX4_RSLC5_Beveridge_Clausen_IMP_DSBU_alone.raw", NativeID:"controllerType=0 controllerNumber=1 scan=11362"	3014.8509		FALSE
365	100	0	34	57	137	654.081	4	2613.302	2613.298	1.7	[mTNFDKNLPNEK]	>Cas9	499	510	[SKLVSDFR]	>Cas9	964	971	K6	K2		20190423_QExHFX4_RSLC5_Beveridge_Clausen_IMP_DSBU_alone.16464.16464.4 File:"20190423_QExHFX4_RSLC5_Beveridge_Clausen_IMP_DSBU_alone.raw", NativeID:"controllerType=0 controllerNumber=1 scan=16464"	3969.85176		FALSE
366	100	0	23	38	139	650.082	4	2597.305	2597.303	0.73	[MTNFDKNLPNEK]	>Cas9	499	510	[SKLVSDFR]	>Cas9	964	971	K6	K2		20190423_QExHFX4_RSLC5_Beveridge_Clausen_IMP_DSBU_alone.17225.17225.4 File:"20190423_QExHFX4_RSLC5_Beveridge_Clausen_IMP_DSBU_alone.raw", NativeID:"controllerType=0 controllerNumber=1 scan=17225"	4103.59956		FALSE
367	100	0	61	15	171	919.513	3	2756.525	2756.523	0.68	[VNTEITKAPLSASmIK]	>Cas9	312	327	[ESILPKR]	>Cas9	1112	1118	K7	K6		20190423_QExHFX4_RSLC5_Beveridge_Clausen_IMP_DSBU_alone.18816.18816.3 File:"20190423_QExHFX4_RSLC5_Beveridge_Clausen_IMP_DSBU_alone.raw", NativeID:"controllerType=0 controllerNumber=1 scan=18816"	4391.18964		FALSE
368	100	0	43	66	140	598.558	4	2391.209	2391.209	0.14	[DFQFYKVR]	>Cas9	973	980	[FDNLTKAER]	>Cas9	901	909	K6	K6		20190423_QExHFX4_RSLC5_Beveridge_Clausen_IMP_DSBU_alone.19968.19968.4 File:"20190423_QExHFX4_RSLC5_Beveridge_Clausen_IMP_DSBU_alone.raw", NativeID:"controllerType=0 controllerNumber=1 scan=19968"	4609.3413		FALSE
369	100	0	87	108	136	707.658	4	2827.608	2827.604	1.5	[GGLSELDKAGFIK]	>Cas9	910	922	[QLLNAKLITQR]	>Cas9	889	899	K8	K6		20190423_QExHFX4_RSLC5_Beveridge_Clausen_IMP_DSBU_alone.22690.22690.4 File:"20190423_QExHFX4_RSLC5_Beveridge_Clausen_IMP_DSBU_alone.raw", NativeID:"controllerType=0 controllerNumber=1 scan=22690"	5130.78372		FALSE
370	100	0	94	24	149	928.948	4	3712.77	3712.769	0.36	[KSEETITPWNFEEVVDK]	>Cas9	472	488	[mTNFDKNLPNEK]	>Cas9	499	510	K1	K6		20190423_QExHFX4_RSLC5_Beveridge_Clausen_IMP_DSBU_alone.23924.23924.4 File:"20190423_QExHFX4_RSLC5_Beveridge_Clausen_IMP_DSBU_alone.raw", NativeID:"controllerType=0 controllerNumber=1 scan=23924"	5375.58552		FALSE
371	100	0	115	23	149	1145.266	3	3433.785	3433.781	1.09	[KNLIGALLFDSGETAEATR]	>Cas9	49	67	[LVDSTDKADLR]	>Cas9	146	156	K1	K7		20190423_QExHFX4_RSLC5_Beveridge_Clausen_IMP_DSBU_alone.26431.26431.3 File:"20190423_QExHFX4_RSLC5_Beveridge_Clausen_IMP_DSBU_alone.raw", NativeID:"controllerType=0 controllerNumber=1 scan=26431"	5899.47564		FALSE
372	100	0	63	30	246	505.647	3	1514.925	1514.926	-0.66	[KDLIIK]	>Cas9	1196	1201	[LSKSR]	>Cas9	220	224	K1	K3		20190423_QExHFX4_RSLC5_Beveridge_Clausen_IMP_DSBU_alone.9976.9976.3 File:"20190423_QExHFX4_RSLC5_Beveridge_Clausen_IMP_DSBU_alone.raw", NativeID:"controllerType=0 controllerNumber=1 scan=9976"	2742.04416		FALSE
373	99	0	74	41	140	476.756	4	1904.001	1904.002	-0.39	[APLSASmIKR]	>Cas9	319	328	[SDKNR]	>Cas9	864	868	K9	K3		20190423_QExHFX4_RSLC5_Beveridge_Clausen_IMP_DSBU_alone.10029.10029.4 File:"20190423_QExHFX4_RSLC5_Beveridge_Clausen_IMP_DSBU_alone.raw", NativeID:"controllerType=0 controllerNumber=1 scan=10029"	2752.08864		FALSE
374	99	0	72	23	165	743.366	3	2228.084	2228.083	0.33	[LKGSPEDNEQK]	>Cas9	1249	1259	[DWDPKK]	>Cas9	1129	1134	K2	K5		20190423_QExHFX4_RSLC5_Beveridge_Clausen_IMP_DSBU_alone.10829.10829.3 File:"20190423_QExHFX4_RSLC5_Beveridge_Clausen_IMP_DSBU_alone.raw", NativeID:"controllerType=0 controllerNumber=1 scan=10829"	2909.19048		FALSE
375	99	0	20	39	141	593.557	4	2371.207	2371.207	-0.07	[FDNLTKAER]	>Cas9	901	909	[VKYVTEGMR]	>Cas9	531	539	K6	K2		20190423_QExHFX4_RSLC5_Beveridge_Clausen_IMP_DSBU_alone.13910.13910.4 File:"20190423_QExHFX4_RSLC5_Beveridge_Clausen_IMP_DSBU_alone.raw", NativeID:"controllerType=0 controllerNumber=1 scan=13910"	3501.0726		FALSE
376	99	0	87	45	184	801.744	3	2403.219	2403.219	-0.22	[LVDSTDKADLR]	>Cas9	146	156	[KDFQFYK]	>Cas9	972	978	K7	K1		20190423_QExHFX4_RSLC5_Beveridge_Clausen_IMP_DSBU_alone.17405.17405.3 File:"20190423_QExHFX4_RSLC5_Beveridge_Clausen_IMP_DSBU_alone.raw", NativeID:"controllerType=0 controllerNumber=1 scan=17405"	4134.04182		FALSE
377	99	0	35	35	151	525.288	4	2098.13	2098.129	0.57	[SKLVSDFR]	>Cas9	964	971	[SKLVSDFR]	>Cas9	964	971	K2	K2		20190423_QExHFX4_RSLC5_Beveridge_Clausen_IMP_DSBU_alone.17968.17968.4 File:"20190423_QExHFX4_RSLC5_Beveridge_Clausen_IMP_DSBU_alone.raw", NativeID:"controllerType=0 controllerNumber=1 scan=17968"	4235.46768		FALSE
378	99	0	60	39	155	928.482	3	2783.433	2783.428	1.49	[MDGTEELLVKLNR]	>Cas9	387	399	[QLKEDYFK]	>Cas9	567	574	K10	K3		20190423_QExHFX4_RSLC5_Beveridge_Clausen_IMP_DSBU_alone.23913.23913.3 File:"20190423_QExHFX4_RSLC5_Beveridge_Clausen_IMP_DSBU_alone.raw", NativeID:"controllerType=0 controllerNumber=1 scan=23913"	5373.26106		FALSE
379	99	0	115	73	159	491.519	4	1963.055	1963.053	1.11	[SEQEIGKATAK]	>Cas9	1029	1039	[KmIAK]	>Cas9	1024	1028	K7	K1		20190423_QExHFX4_RSLC5_Beveridge_Clausen_IMP_DSBU_alone.7692.7692.4 File:"20190423_QExHFX4_RSLC5_Beveridge_Clausen_IMP_DSBU_alone.raw", NativeID:"controllerType=0 controllerNumber=1 scan=7692"	2271.36462		FALSE
380	99	0	66	12	168	548.656	3	1643.952	1643.951	0.65	[ESILPKR]	>Cas9	1112	1118	[KmIAK]	>Cas9	1024	1028	K6	K1		20190423_QExHFX4_RSLC5_Beveridge_Clausen_IMP_DSBU_alone.9096.9096.3 File:"20190423_QExHFX4_RSLC5_Beveridge_Clausen_IMP_DSBU_alone.raw", NativeID:"controllerType=0 controllerNumber=1 scan=9096"	2562.52848		FALSE
381	98	0	69	71	187	538.297	4	2150.165	2150.164	0.4	[APLSASmIKR]	>Cas9	319	328	[KFDNLTK]	>Cas9	900	906	K9	K1		20190423_QExHFX4_RSLC5_Beveridge_Clausen_IMP_DSBU_alone.15586.15586.4 File:"20190423_QExHFX4_RSLC5_Beveridge_Clausen_IMP_DSBU_alone.raw", NativeID:"controllerType=0 controllerNumber=1 scan=15586"	3806.64768		FALSE
382	98	0	67	67	219	849.769	3	2547.293	2547.291	0.68	[mIAKSEQEIGK]	>Cas9	1025	1035	[DFQFYKVR]	>Cas9	973	980	K4	K6		20190423_QExHFX4_RSLC5_Beveridge_Clausen_IMP_DSBU_alone.17407.17407.3 File:"20190423_QExHFX4_RSLC5_Beveridge_Clausen_IMP_DSBU_alone.raw", NativeID:"controllerType=0 controllerNumber=1 scan=17407"	4134.5817		FALSE
383	98	0	191	178	137	753.424	4	3010.674	3010.672	0.79	[MDGTEELLVKLNR]	>Cas9	387	399	[QLLNAKLITQR]	>Cas9	889	899	K10	K6		20190423_QExHFX4_RSLC5_Beveridge_Clausen_IMP_DSBU_alone.24551.24551.4 File:"20190423_QExHFX4_RSLC5_Beveridge_Clausen_IMP_DSBU_alone.raw", NativeID:"controllerType=0 controllerNumber=1 scan=24551"	5503.8591		FALSE
384	98	0	56	69	154	416.991	4	1664.941	1664.94	0.18	[VMKQLK]	>Cas9	651	656	[GYKEVK]	>Cas9	1190	1195	K3	K3		20190423_QExHFX4_RSLC5_Beveridge_Clausen_IMP_DSBU_alone.8415.8415.4 File:"20190423_QExHFX4_RSLC5_Beveridge_Clausen_IMP_DSBU_alone.raw", NativeID:"controllerType=0 controllerNumber=1 scan=8415"	2421.36204		FALSE
385	97	0	18	176	118	580.563	4	2319.232	2319.242	-4.13	[EQIKSLNSR]	>spKRHB1_HUMAN|(>spKRHB3_HUMAN|/>spKRHB5_HUMAN|/>spKRHB6_HUMAN|)	108	116	[FKVLGNTDR]	>Cas9	36	44	K4	K2		20190423_QExHFX4_RSLC5_Beveridge_Clausen_IMP_DSBU_alone.12135.12135.4 File:"20190423_QExHFX4_RSLC5_Beveridge_Clausen_IMP_DSBU_alone.raw", NativeID:"controllerType=0 controllerNumber=1 scan=12135"	3163.08936		FALSE
386	97	0	94	53	236	889.123	3	2665.354	2665.35	1.51	[GKSDNVPSEEVVK]	>Cas9	869	881	[VKYVTEGMR]	>Cas9	531	539	K2	K2		20190423_QExHFX4_RSLC5_Beveridge_Clausen_IMP_DSBU_alone.13362.13362.3 File:"20190423_QExHFX4_RSLC5_Beveridge_Clausen_IMP_DSBU_alone.raw", NativeID:"controllerType=0 controllerNumber=1 scan=13362"	3401.5728		FALSE
387	97	0	58	79	170	821.749	3	2463.233	2463.23	1.26	[YDENDKLIR]	>Cas9	947	955	[DFQFYKVR]	>Cas9	973	980	K6	K6		20190423_QExHFX4_RSLC5_Beveridge_Clausen_IMP_DSBU_alone.21675.21675.3 File:"20190423_QExHFX4_RSLC5_Beveridge_Clausen_IMP_DSBU_alone.raw", NativeID:"controllerType=0 controllerNumber=1 scan=21675"	4931.13168		FALSE
388	97	0	44	32	155	354.21	4	1413.819	1413.817	1.26	[DKPIR]	>Cas9	1303	1307	[LSKSR]	>Cas9	220	224	K2	K3		20190423_QExHFX4_RSLC5_Beveridge_Clausen_IMP_DSBU_alone.6320.6320.4 File:"20190423_QExHFX4_RSLC5_Beveridge_Clausen_IMP_DSBU_alone.raw", NativeID:"controllerType=0 controllerNumber=1 scan=6320"	1970.72496		FALSE
389	97	0	60	67	132	411.743	4	1643.951	1643.951	-0.36	[ESILPKR]	>Cas9	1112	1118	[KmIAK]	>Cas9	1024	1028	K6	K1		20190423_QExHFX4_RSLC5_Beveridge_Clausen_IMP_DSBU_alone.8954.8954.4 File:"20190423_QExHFX4_RSLC5_Beveridge_Clausen_IMP_DSBU_alone.raw", NativeID:"controllerType=0 controllerNumber=1 scan=8954"	2532.76008		FALSE
390	96	0	81	53	209	580.664	3	1739.977	1739.976	0.61	[NSDKLIAR]	>Cas9	1119	1126	[DKPIR]	>Cas9	1303	1307	K4	K2		20190423_QExHFX4_RSLC5_Beveridge_Clausen_IMP_DSBU_alone.10870.10870.3 File:"20190423_QExHFX4_RSLC5_Beveridge_Clausen_IMP_DSBU_alone.raw", NativeID:"controllerType=0 controllerNumber=1 scan=10870"	2916.41526		FALSE
391	96	0	100	46	159	848.801	3	2544.39	2544.385	1.78	[VVDELVKVMGR]	>Cas9	747	757	[KPAFLSGEQK]	>Cas9	540	549	K7	K1		20190423_QExHFX4_RSLC5_Beveridge_Clausen_IMP_DSBU_alone.20474.20474.3 File:"20190423_QExHFX4_RSLC5_Beveridge_Clausen_IMP_DSBU_alone.raw", NativeID:"controllerType=0 controllerNumber=1 scan=20474"	4701.39372		FALSE
392	96	0	115	73	184	682.104	4	2725.395	2725.393	0.8	[SSFEKNPIDFLEAK]	>Cas9	1176	1189	[KLVDSTDK]	>Cas9	145	152	K5	K1		20190423_QExHFX4_RSLC5_Beveridge_Clausen_IMP_DSBU_alone.22320.22320.4 File:"20190423_QExHFX4_RSLC5_Beveridge_Clausen_IMP_DSBU_alone.raw", NativeID:"controllerType=0 controllerNumber=1 scan=22320"	5058.58476		FALSE
393	96	0	53	38	132	537.307	3	1609.906	1609.906	-0.03	[GYKEVK]	>Cas9	1190	1195	[AGFIKR]	>Cas9	918	923	K3	K5		20190423_QExHFX4_RSLC5_Beveridge_Clausen_IMP_DSBU_alone.9393.9393.3 File:"20190423_QExHFX4_RSLC5_Beveridge_Clausen_IMP_DSBU_alone.raw", NativeID:"controllerType=0 controllerNumber=1 scan=9393"	2620.1148		FALSE
394	95	0	75	46	153	612.345	3	1835.021	1835.021	0.36	[FKVLGNTDR]	>Cas9	36	44	[KMIAK]	>Cas9	1024	1028	K2	K1		20190423_QExHFX4_RSLC5_Beveridge_Clausen_IMP_DSBU_alone.11339.11339.3 File:"20190423_QExHFX4_RSLC5_Beveridge_Clausen_IMP_DSBU_alone.raw", NativeID:"controllerType=0 controllerNumber=1 scan=11339"	3009.99672		FALSE
395	95	0	93	43	243	889.122	3	2665.35	2665.35	0.11	[GKSDNVPSEEVVK]	>Cas9	869	881	[VKYVTEGMR]	>Cas9	531	539	K2	K2		20190423_QExHFX4_RSLC5_Beveridge_Clausen_IMP_DSBU_alone.13206.13206.3 File:"20190423_QExHFX4_RSLC5_Beveridge_Clausen_IMP_DSBU_alone.raw", NativeID:"controllerType=0 controllerNumber=1 scan=13206"	3369.76386		FALSE
396	95	0	35	70	143	650.081	4	2597.304	2597.303	0.4	[MTNFDKNLPNEK]	>Cas9	499	510	[SKLVSDFR]	>Cas9	964	971	K6	K2		20190423_QExHFX4_RSLC5_Beveridge_Clausen_IMP_DSBU_alone.16666.16666.4 File:"20190423_QExHFX4_RSLC5_Beveridge_Clausen_IMP_DSBU_alone.raw", NativeID:"controllerType=0 controllerNumber=1 scan=16666"	4005.2151		FALSE
397	95	0	111	111	121	767.91	4	3068.617	3068.613	1.15	[HKPENIVIEMAR]	>Cas9	758	769	[HKPENIVIEMAR]	>Cas9	758	769	K2	K2		20190423_QExHFX4_RSLC5_Beveridge_Clausen_IMP_DSBU_alone.17859.17859.4 File:"20190423_QExHFX4_RSLC5_Beveridge_Clausen_IMP_DSBU_alone.raw", NativeID:"controllerType=0 controllerNumber=1 scan=17859"	4214.80782		FALSE
398	95	0	25	25	147	1077.565	3	3230.681	3230.676	1.51	[MDGTEELLVKLNR]	>Cas9	387	399	[MDGTEELLVKLNR]	>Cas9	387	399	K10	K10		20190423_QExHFX4_RSLC5_Beveridge_Clausen_IMP_DSBU_alone.27821.27821.3 File:"20190423_QExHFX4_RSLC5_Beveridge_Clausen_IMP_DSBU_alone.raw", NativeID:"controllerType=0 controllerNumber=1 scan=27821"	6220.2588		FALSE
399	94	0	79	38	124	522.546	4	2087.162	2087.161	0.58	[FKVLGNTDR]	>Cas9	36	44	[ESILPKR]	>Cas9	1112	1118	K2	K6		20190423_QExHFX4_RSLC5_Beveridge_Clausen_IMP_DSBU_alone.15485.15485.4 File:"20190423_QExHFX4_RSLC5_Beveridge_Clausen_IMP_DSBU_alone.raw", NativeID:"controllerType=0 controllerNumber=1 scan=15485"	3788.04438		FALSE
400	94	0	22	27	142	871.772	3	2613.3	2613.298	1.01	[mTNFDKNLPNEK]	>Cas9	499	510	[SKLVSDFR]	>Cas9	964	971	K6	K2		20190423_QExHFX4_RSLC5_Beveridge_Clausen_IMP_DSBU_alone.17069.17069.3 File:"20190423_QExHFX4_RSLC5_Beveridge_Clausen_IMP_DSBU_alone.raw", NativeID:"controllerType=0 controllerNumber=1 scan=17069"	4077.25746		FALSE
401	94	0	136	25	157	882.821	3	2646.447	2646.446	0.35	[AIVDLLFKTNR]	>Cas9	551	561	[SEQEIGKATAK]	>Cas9	1029	1039	K8	K7		20190423_QExHFX4_RSLC5_Beveridge_Clausen_IMP_DSBU_alone.20716.20716.3 File:"20190423_QExHFX4_RSLC5_Beveridge_Clausen_IMP_DSBU_alone.raw", NativeID:"controllerType=0 controllerNumber=1 scan=20716"	4744.98174		FALSE
402	94	0	30	30	139	895.44	3	2684.304	2684.301	1.22	[LKGSPEDNEQK]	>Cas9	1249	1259	[LKGSPEDNEQK]	>Cas9	1249	1259	K2	K2		20190423_QExHFX4_RSLC5_Beveridge_Clausen_IMP_DSBU_alone.7221.7221.3 File:"20190423_QExHFX4_RSLC5_Beveridge_Clausen_IMP_DSBU_alone.raw", NativeID:"controllerType=0 controllerNumber=1 scan=7221"	2169.33402		FALSE
403	93	0	48	51	123	499.527	4	1995.084	1995.084	-0.07	[mKNYWR]	>Cas9	883	888	[KGILQTVK]	>Cas9	739	746	K2	K1		20190423_QExHFX4_RSLC5_Beveridge_Clausen_IMP_DSBU_alone.13678.13678.4 File:"20190423_QExHFX4_RSLC5_Beveridge_Clausen_IMP_DSBU_alone.raw", NativeID:"controllerType=0 controllerNumber=1 scan=13678"	3459.58506		FALSE
404	93	0	115	115	356	496.615	3	1487.832	1487.832	-0.03	[EKIEK]	>Cas9	442	446	[EKIEK]	>Cas9	442	446	K2	K2		20190423_QExHFX4_RSLC5_Beveridge_Clausen_IMP_DSBU_alone.5006.5006.3 File:"20190423_QExHFX4_RSLC5_Beveridge_Clausen_IMP_DSBU_alone.raw", NativeID:"controllerType=0 controllerNumber=1 scan=5006"	1644.55014		FALSE
405	92	0	61	47	230	388.991	4	1552.944	1552.942	1.12	[KDLIIK]	>Cas9	1196	1201	[DKPIR]	>Cas9	1303	1307	K1	K2		20190423_QExHFX4_RSLC5_Beveridge_Clausen_IMP_DSBU_alone.12387.12387.4 File:"20190423_QExHFX4_RSLC5_Beveridge_Clausen_IMP_DSBU_alone.raw", NativeID:"controllerType=0 controllerNumber=1 scan=12387"	3211.33374		FALSE
406	92	0	80	80	191	498.245	4	1989.958	1989.957	0.37	[MKNYWR]	>Cas9	883	888	[MKNYWR]	>Cas9	883	888	K2	K2		20190423_QExHFX4_RSLC5_Beveridge_Clausen_IMP_DSBU_alone.15635.15635.4 File:"20190423_QExHFX4_RSLC5_Beveridge_Clausen_IMP_DSBU_alone.raw", NativeID:"controllerType=0 controllerNumber=1 scan=15635"	3815.52438		FALSE
407	92	0	37	61	171	866.163	3	2596.474	2596.471	1.14	[QSGKTILDFLK]	>Cas9	678	688	[NLPNEKVLPK]	>Cas9	505	514	K4	K6		20190423_QExHFX4_RSLC5_Beveridge_Clausen_IMP_DSBU_alone.23164.23164.3 File:"20190423_QExHFX4_RSLC5_Beveridge_Clausen_IMP_DSBU_alone.raw", NativeID:"controllerType=0 controllerNumber=1 scan=23164"	5222.34372		FALSE
408	92	0	107	18	178	1141.25	3	3421.735	3421.735	0.09	[LESEFVYGDYKVYDVR]	>Cas9	1008	1023	[VVDELVKVMGR]	>Cas9	747	757	K11	K7		20190423_QExHFX4_RSLC5_Beveridge_Clausen_IMP_DSBU_alone.25379.25379.3 File:"20190423_QExHFX4_RSLC5_Beveridge_Clausen_IMP_DSBU_alone.raw", NativeID:"controllerType=0 controllerNumber=1 scan=25379"	5679.4329		FALSE
409	91	0	78	51	243	390.221	4	1557.863	1557.864	-0.3	[DWDPKK]	>Cas9	1129	1134	[LKSVK]	>Cas9	1161	1165	K5	K2		20190423_QExHFX4_RSLC5_Beveridge_Clausen_IMP_DSBU_alone.10398.10398.4 File:"20190423_QExHFX4_RSLC5_Beveridge_Clausen_IMP_DSBU_alone.raw", NativeID:"controllerType=0 controllerNumber=1 scan=10398"	2823.25266		FALSE
410	91	0	84	84	149	406.43	5	2028.121	2028.12	0.57	[NSDKLIAR]	>Cas9	1119	1126	[NSDKLIAR]	>Cas9	1119	1126	K4	K4		20190423_QExHFX4_RSLC5_Beveridge_Clausen_IMP_DSBU_alone.11980.11980.5 File:"20190423_QExHFX4_RSLC5_Beveridge_Clausen_IMP_DSBU_alone.raw", NativeID:"controllerType=0 controllerNumber=1 scan=11980"	3133.43496		FALSE
411	91	0	43	25	144	885.826	3	2655.463	2655.458	2.1	[QITKHVAQILDSR]	>Cas9	930	942	[SKLVSDFR]	>Cas9	964	971	K4	K2		20190423_QExHFX4_RSLC5_Beveridge_Clausen_IMP_DSBU_alone.16745.16745.3 File:"20190423_QExHFX4_RSLC5_Beveridge_Clausen_IMP_DSBU_alone.raw", NativeID:"controllerType=0 controllerNumber=1 scan=16745"	4019.16594		FALSE
412	91	0	91	91	280	476.632	3	1427.883	1427.883	-0.46	[IIKDK]	>Cas9	604	608	[IIKDK]	>Cas9	604	608	K3	K3		20190423_QExHFX4_RSLC5_Beveridge_Clausen_IMP_DSBU_alone.6510.6510.3 File:"20190423_QExHFX4_RSLC5_Beveridge_Clausen_IMP_DSBU_alone.raw", NativeID:"controllerType=0 controllerNumber=1 scan=6510"	2011.54944		FALSE
413	90	0	55	39	149	666.729	3	1998.171	1998.171	0.24	[NSDKLIAR]	>Cas9	1119	1126	[KGILQTVK]	>Cas9	739	746	K4	K1		20190423_QExHFX4_RSLC5_Beveridge_Clausen_IMP_DSBU_alone.13599.13599.3 File:"20190423_QExHFX4_RSLC5_Beveridge_Clausen_IMP_DSBU_alone.raw", NativeID:"controllerType=0 controllerNumber=1 scan=13599"	3445.62054		FALSE
414	90	0	126	98	280	604.384	3	1811.137	1811.136	0.55	[KGILQTVK]	>Cas9	739	746	[KDLIIK]	>Cas9	1196	1201	K1	K1		20190423_QExHFX4_RSLC5_Beveridge_Clausen_IMP_DSBU_alone.15113.15113.3 File:"20190423_QExHFX4_RSLC5_Beveridge_Clausen_IMP_DSBU_alone.raw", NativeID:"controllerType=0 controllerNumber=1 scan=15113"	3721.45038		FALSE
415	90	0	83	83	197	765.413	3	2294.224	2294.225	-0.58	[FKVLGNTDR]	>Cas9	36	44	[FKVLGNTDR]	>Cas9	36	44	K2	K2		20190423_QExHFX4_RSLC5_Beveridge_Clausen_IMP_DSBU_alone.16137.16137.3 File:"20190423_QExHFX4_RSLC5_Beveridge_Clausen_IMP_DSBU_alone.raw", NativeID:"controllerType=0 controllerNumber=1 scan=16137"	3909.13596		FALSE
416	90	0	19	68	126	654.08	4	2613.298	2613.298	0.21	[mTNFDKNLPNEK]	>Cas9	499	510	[SKLVSDFR]	>Cas9	964	971	K6	K2		20190423_QExHFX4_RSLC5_Beveridge_Clausen_IMP_DSBU_alone.17037.17037.4 File:"20190423_QExHFX4_RSLC5_Beveridge_Clausen_IMP_DSBU_alone.raw", NativeID:"controllerType=0 controllerNumber=1 scan=17037"	4071.43206		FALSE
417	90	0	48	60	125	849.961	4	3396.824	3396.823	0.21	[MLASAGELQKGNELALPSK]	>Cas9	1217	1235	[VVDELVKVMGR]	>Cas9	747	757	K10	K7		20190423_QExHFX4_RSLC5_Beveridge_Clausen_IMP_DSBU_alone.23110.23110.4 File:"20190423_QExHFX4_RSLC5_Beveridge_Clausen_IMP_DSBU_alone.raw", NativeID:"controllerType=0 controllerNumber=1 scan=23110"	5212.45296		FALSE
418	90	0	63	63	252	344.706	4	1375.802	1375.802	0.13	[LSKSR]	>Cas9	220	224	[LSKSR]	>Cas9	220	224	K3	K3		20190423_QExHFX4_RSLC5_Beveridge_Clausen_IMP_DSBU_alone.5475.5475.4 File:"20190423_QExHFX4_RSLC5_Beveridge_Clausen_IMP_DSBU_alone.raw", NativeID:"controllerType=0 controllerNumber=1 scan=5475"	1764.34002		FALSE
419	90	0	22	22	148	352.707	4	1407.806	1407.806	-0.1	[KmIAK]	>Cas9	1024	1028	[KmIAK]	>Cas9	1024	1028	K1	K1		20190423_QExHFX4_RSLC5_Beveridge_Clausen_IMP_DSBU_alone.5632.5632.4 File:"20190423_QExHFX4_RSLC5_Beveridge_Clausen_IMP_DSBU_alone.raw", NativeID:"controllerType=0 controllerNumber=1 scan=5632"	1803.23382		FALSE
420	89	0	59	21	197	505.646	3	1514.924	1514.926	-1.88	[KDLIIK]	>Cas9	1196	1201	[LSKSR]	>Cas9	220	224	K1	K3		20190423_QExHFX4_RSLC5_Beveridge_Clausen_IMP_DSBU_alone.10140.10140.3 File:"20190423_QExHFX4_RSLC5_Beveridge_Clausen_IMP_DSBU_alone.raw", NativeID:"controllerType=0 controllerNumber=1 scan=10140"	2773.86804		FALSE
421	89	0	54	87	156	411.743	4	1643.951	1643.951	-0.04	[ESILPKR]	>Cas9	1112	1118	[KmIAK]	>Cas9	1024	1028	K6	K1		20190423_QExHFX4_RSLC5_Beveridge_Clausen_IMP_DSBU_alone.10293.10293.4 File:"20190423_QExHFX4_RSLC5_Beveridge_Clausen_IMP_DSBU_alone.raw", NativeID:"controllerType=0 controllerNumber=1 scan=10293"	2803.13658		FALSE
422	89	0	52	127	112	500.298	4	1998.171	1998.171	0.22	[NSDKLIAR]	>Cas9	1119	1126	[KGILQTVK]	>Cas9	739	746	K4	K1		20190423_QExHFX4_RSLC5_Beveridge_Clausen_IMP_DSBU_alone.13067.13067.4 File:"20190423_QExHFX4_RSLC5_Beveridge_Clausen_IMP_DSBU_alone.raw", NativeID:"controllerType=0 controllerNumber=1 scan=13067"	3343.71276		FALSE
423	89	0	97	34	189	876.134	3	2626.388	2626.388	0.06	[LPKYSLFELENGR]	>Cas9	1202	1214	[KFDNLTK]	>Cas9	900	906	K3	K1		20190423_QExHFX4_RSLC5_Beveridge_Clausen_IMP_DSBU_alone.21935.21935.3 File:"20190423_QExHFX4_RSLC5_Beveridge_Clausen_IMP_DSBU_alone.raw", NativeID:"controllerType=0 controllerNumber=1 scan=21935"	4980.6612		FALSE
424	89	0	38	19	132	1138.278	3	3412.818	3412.818	0.13	[mLASAGELQKGNELALPSK]	>Cas9	1217	1235	[VVDELVKVMGR]	>Cas9	747	757	K10	K7		20190423_QExHFX4_RSLC5_Beveridge_Clausen_IMP_DSBU_alone.22380.22380.3 File:"20190423_QExHFX4_RSLC5_Beveridge_Clausen_IMP_DSBU_alone.raw", NativeID:"controllerType=0 controllerNumber=1 scan=22380"	5071.01592		FALSE
425	89	0	82	37	147	951.204	3	2851.598	2851.596	0.73	[SVKELLGITImER]	>Cas9	1163	1175	[NLPNEKVLPK]	>Cas9	505	514	K3	K6		20190423_QExHFX4_RSLC5_Beveridge_Clausen_IMP_DSBU_alone.24192.24192.3 File:"20190423_QExHFX4_RSLC5_Beveridge_Clausen_IMP_DSBU_alone.raw", NativeID:"controllerType=0 controllerNumber=1 scan=24192"	5431.94634		FALSE
426	89	0	27	27	221	507.262	3	1519.771	1519.771	0.23	[DKQSGK]	>Cas9	676	681	[DKQSGK]	>Cas9	676	681	K2	K2		20190423_QExHFX4_RSLC5_Beveridge_Clausen_IMP_DSBU_alone.2635.2635.3 File:"20190423_QExHFX4_RSLC5_Beveridge_Clausen_IMP_DSBU_alone.raw", NativeID:"controllerType=0 controllerNumber=1 scan=2635"	925.02534		FALSE
427	89	0	83	24	131	740.132	4	2957.507	2957.5	2.34	[TILDFLKSDGFANR]	>Cas9	682	695	[YDENDKLIR]	>Cas9	947	955	K7	K6		20190423_QExHFX4_RSLC5_Beveridge_Clausen_IMP_DSBU_alone.27283.27283.4 File:"20190423_QExHFX4_RSLC5_Beveridge_Clausen_IMP_DSBU_alone.raw", NativeID:"controllerType=0 controllerNumber=1 scan=27283"	6088.644		FALSE
428	89	0	71	71	340	437.938	3	1311.8	1311.799	0.3	[VPSKK]	>Cas9	31	35	[VPSKK]	>Cas9	31	35	K4	K4		20190423_QExHFX4_RSLC5_Beveridge_Clausen_IMP_DSBU_alone.4248.4248.3 File:"20190423_QExHFX4_RSLC5_Beveridge_Clausen_IMP_DSBU_alone.raw", NativeID:"controllerType=0 controllerNumber=1 scan=4248"	1440.50616		FALSE
429	88	0	88	61	210	773.451	3	2318.337	2318.333	1.76	[GGLSELDKAGFIK]	>Cas9	910	922	[VITLKSK]	>Cas9	959	965	K8	K5		20190423_QExHFX4_RSLC5_Beveridge_Clausen_IMP_DSBU_alone.19492.19492.3 File:"20190423_QExHFX4_RSLC5_Beveridge_Clausen_IMP_DSBU_alone.raw", NativeID:"controllerType=0 controllerNumber=1 scan=19492"	4519.47024		FALSE
430	88	0	97	33	215	983.201	3	2947.589	2947.592	-1.14	[VNTEITKAPLSASMIK]	>Cas9	312	327	[FKVLGNTDR]	>Cas9	36	44	K7	K2		20190423_QExHFX4_RSLC5_Beveridge_Clausen_IMP_DSBU_alone.19531.19531.3 File:"20190423_QExHFX4_RSLC5_Beveridge_Clausen_IMP_DSBU_alone.raw", NativeID:"controllerType=0 controllerNumber=1 scan=19531"	4526.39352		FALSE
431	88	0	59	59	202	448.625	3	1343.862	1343.862	-0.35	[LKSVK]	>Cas9	1161	1165	[LKSVK]	>Cas9	1161	1165	K2	K2		20190423_QExHFX4_RSLC5_Beveridge_Clausen_IMP_DSBU_alone.6092.6092.3 File:"20190423_QExHFX4_RSLC5_Beveridge_Clausen_IMP_DSBU_alone.raw", NativeID:"controllerType=0 controllerNumber=1 scan=6092"	1922.09352		FALSE
432	87	0	34	46	205	518.32	3	1552.944	1552.942	1.35	[KDLIIK]	>Cas9	1196	1201	[DKPIR]	>Cas9	1303	1307	K1	K2		20190423_QExHFX4_RSLC5_Beveridge_Clausen_IMP_DSBU_alone.12386.12386.3 File:"20190423_QExHFX4_RSLC5_Beveridge_Clausen_IMP_DSBU_alone.raw", NativeID:"controllerType=0 controllerNumber=1 scan=12386"	3211.06506		FALSE
433	87	0	46	46	157	598.805	4	2392.198	2392.2	-0.88	[VKYVTEGmR]	>Cas9	531	539	[VKYVTEGmR]	>Cas9	531	539	K2	K2		20190423_QExHFX4_RSLC5_Beveridge_Clausen_IMP_DSBU_alone.13916.13916.4 File:"20190423_QExHFX4_RSLC5_Beveridge_Clausen_IMP_DSBU_alone.raw", NativeID:"controllerType=0 controllerNumber=1 scan=13916"	3502.45176		FALSE
434	87	0	77	14	159	786.44	3	2357.306	2357.303	0.99	[DDSIDNKVLTR]	>Cas9	853	863	[KGILQTVK]	>Cas9	739	746	K7	K1		20190423_QExHFX4_RSLC5_Beveridge_Clausen_IMP_DSBU_alone.17556.17556.3 File:"20190423_QExHFX4_RSLC5_Beveridge_Clausen_IMP_DSBU_alone.raw", NativeID:"controllerType=0 controllerNumber=1 scan=17556"	4160.94486		FALSE
435	87	0	61	44	125	853.961	4	3412.821	3412.818	0.95	[MLASAGELQKGNELALPSK]	>Cas9	1217	1235	[VVDELVKVmGR]	>Cas9	747	757	K10	K7		20190423_QExHFX4_RSLC5_Beveridge_Clausen_IMP_DSBU_alone.23113.23113.4 File:"20190423_QExHFX4_RSLC5_Beveridge_Clausen_IMP_DSBU_alone.raw", NativeID:"controllerType=0 controllerNumber=1 scan=23113"	5212.84716		FALSE
436	87	0	18	18	139	478.575	3	1433.709	1433.709	0.02	[SDKNR]	>Cas9	864	868	[SDKNR]	>Cas9	864	868	K3	K3		20190423_QExHFX4_RSLC5_Beveridge_Clausen_IMP_DSBU_alone.3167.3167.3 File:"20190423_QExHFX4_RSLC5_Beveridge_Clausen_IMP_DSBU_alone.raw", NativeID:"controllerType=0 controllerNumber=1 scan=3167"	1095.18162		FALSE
437	87	0	26	26	151	478.575	3	1433.709	1433.709	0.12	[SDKNR]	>Cas9	864	868	[SDKNR]	>Cas9	864	868	K3	K3		20190423_QExHFX4_RSLC5_Beveridge_Clausen_IMP_DSBU_alone.4008.4008.3 File:"20190423_QExHFX4_RSLC5_Beveridge_Clausen_IMP_DSBU_alone.raw", NativeID:"controllerType=0 controllerNumber=1 scan=4008"	1368.75174		FALSE
438	87	0	37	79	128	412.481	4	1646.9	1646.901	-0.22	[VmKQLK]	>Cas9	651	656	[GQKNSR]	>Cas9	777	782	K3	K3		20190423_QExHFX4_RSLC5_Beveridge_Clausen_IMP_DSBU_alone.5015.5015.4 File:"20190423_QExHFX4_RSLC5_Beveridge_Clausen_IMP_DSBU_alone.raw", NativeID:"controllerType=0 controllerNumber=1 scan=5015"	1646.63958		FALSE
439	87	0	90	90	274	357.726	4	1427.883	1427.883	-0.07	[IIKDK]	>Cas9	604	608	[IIKDK]	>Cas9	604	608	K3	K3		20190423_QExHFX4_RSLC5_Beveridge_Clausen_IMP_DSBU_alone.6222.6222.4 File:"20190423_QExHFX4_RSLC5_Beveridge_Clausen_IMP_DSBU_alone.raw", NativeID:"controllerType=0 controllerNumber=1 scan=6222"	1950.64776		FALSE
440	86	0	72	34	164	700.375	3	2099.111	2099.109	0.73	[DDSIDNKVLTR]	>Cas9	853	863	[DKPIR]	>Cas9	1303	1307	K7	K2		20190423_QExHFX4_RSLC5_Beveridge_Clausen_IMP_DSBU_alone.16175.16175.3 File:"20190423_QExHFX4_RSLC5_Beveridge_Clausen_IMP_DSBU_alone.raw", NativeID:"controllerType=0 controllerNumber=1 scan=16175"	3916.48794		FALSE
441	86	0	143	143	328	414.268	4	1654.051	1654.051	-0.21	[KDLIIK]	>Cas9	1196	1201	[KDLIIK]	>Cas9	1196	1201	K1	K1		20190423_QExHFX4_RSLC5_Beveridge_Clausen_IMP_DSBU_alone.16345.16345.4 File:"20190423_QExHFX4_RSLC5_Beveridge_Clausen_IMP_DSBU_alone.raw", NativeID:"controllerType=0 controllerNumber=1 scan=16345"	3946.94238		FALSE
442	86	0	17	17	130	525.277	3	1573.816	1573.815	0.43	[GQKNSR]	>Cas9	777	782	[GQKNSR]	>Cas9	777	782	K3	K3		20190423_QExHFX4_RSLC5_Beveridge_Clausen_IMP_DSBU_alone.2590.2590.3 File:"20190423_QExHFX4_RSLC5_Beveridge_Clausen_IMP_DSBU_alone.raw", NativeID:"controllerType=0 controllerNumber=1 scan=2590"	912.65106		FALSE
443	86	0	62	32	133	1126.269	3	3376.794	3376.789	1.46	[SSFEKNPIDFLEAK]	>Cas9	1176	1189	[IEEGIKELGSQILK]	>Cas9	788	801	K5	K6		20190423_QExHFX4_RSLC5_Beveridge_Clausen_IMP_DSBU_alone.27591.27591.3 File:"20190423_QExHFX4_RSLC5_Beveridge_Clausen_IMP_DSBU_alone.raw", NativeID:"controllerType=0 controllerNumber=1 scan=27591"	6163.4532		FALSE
444	86	0	23	23	205	357.726	4	1427.881	1427.883	-1.7	[IIKDK]	>Cas9	604	608	[IIKDK]	>Cas9	604	608	K3	K3		20190423_QExHFX4_RSLC5_Beveridge_Clausen_IMP_DSBU_alone.6373.6373.4 File:"20190423_QExHFX4_RSLC5_Beveridge_Clausen_IMP_DSBU_alone.raw", NativeID:"controllerType=0 controllerNumber=1 scan=6373"	1981.36176		FALSE
445	86	0	32	17	147	471.944	3	1413.818	1413.817	0.25	[DKPIR]	>Cas9	1303	1307	[LSKSR]	>Cas9	220	224	K2	K3		20190423_QExHFX4_RSLC5_Beveridge_Clausen_IMP_DSBU_alone.6589.6589.3 File:"20190423_QExHFX4_RSLC5_Beveridge_Clausen_IMP_DSBU_alone.raw", NativeID:"controllerType=0 controllerNumber=1 scan=6589"	2030.35836		FALSE
446	86	0	59	18	200	714.387	3	2141.147	2141.145	0.83	[GKSDNVPSEEVVK]	>Cas9	869	881	[VPSKK]	>Cas9	31	35	K2	K4		20190423_QExHFX4_RSLC5_Beveridge_Clausen_IMP_DSBU_alone.8852.8852.3 File:"20190423_QExHFX4_RSLC5_Beveridge_Clausen_IMP_DSBU_alone.raw", NativeID:"controllerType=0 controllerNumber=1 scan=8852"	2510.59764		FALSE
447	85	0	119	105	117	682.108	4	2725.411	2725.409	0.82	[HKPENIVIEMAR]	>Cas9	758	769	[FDNLTKAER]	>Cas9	901	909	K2	K6		20190423_QExHFX4_RSLC5_Beveridge_Clausen_IMP_DSBU_alone.15863.15863.4 File:"20190423_QExHFX4_RSLC5_Beveridge_Clausen_IMP_DSBU_alone.raw", NativeID:"controllerType=0 controllerNumber=1 scan=15863"	3856.07406		FALSE
448	85	0	48	48	146	916.133	3	2746.385	2746.385	0.03	[DDSIDNKVLTR]	>Cas9	853	863	[DDSIDNKVLTR]	>Cas9	853	863	K7	K7		20190423_QExHFX4_RSLC5_Beveridge_Clausen_IMP_DSBU_alone.20129.20129.3 File:"20190423_QExHFX4_RSLC5_Beveridge_Clausen_IMP_DSBU_alone.raw", NativeID:"controllerType=0 controllerNumber=1 scan=20129"	4641.38604		FALSE
449	85	0	79	103	207	821.748	3	2463.23	2463.23	-0.13	[YDENDKLIR]	>Cas9	947	955	[DFQFYKVR]	>Cas9	973	980	K6	K6		20190423_QExHFX4_RSLC5_Beveridge_Clausen_IMP_DSBU_alone.21309.21309.3 File:"20190423_QExHFX4_RSLC5_Beveridge_Clausen_IMP_DSBU_alone.raw", NativeID:"controllerType=0 controllerNumber=1 scan=21309"	4860.56328		FALSE
450	85	0	99	21	117	1177.944	3	3531.817	3531.818	-0.06	[KNLIGALLFDSGETAEATR]	>Cas9	49	67	[SDNVPSEEVVKK]	>Cas9	871	882	K1	K11		20190423_QExHFX4_RSLC5_Beveridge_Clausen_IMP_DSBU_alone.25570.25570.3 File:"20190423_QExHFX4_RSLC5_Beveridge_Clausen_IMP_DSBU_alone.raw", NativeID:"controllerType=0 controllerNumber=1 scan=25570"	5718.6771		FALSE
451	85	0	45	37	153	354.21	4	1413.817	1413.817	-0.25	[DKPIR]	>Cas9	1303	1307	[LSKSR]	>Cas9	220	224	K2	K3		20190423_QExHFX4_RSLC5_Beveridge_Clausen_IMP_DSBU_alone.6600.6600.4 File:"20190423_QExHFX4_RSLC5_Beveridge_Clausen_IMP_DSBU_alone.raw", NativeID:"controllerType=0 controllerNumber=1 scan=6600"	2032.46736		FALSE
452	84	0	233	80	173	597.569	4	2387.254	2387.252	0.52	[DDSIDNKVLTR]	>Cas9	853	863	[NSDKLIAR]	>Cas9	1119	1126	K7	K4		20190423_QExHFX4_RSLC5_Beveridge_Clausen_IMP_DSBU_alone.17026.17026.4 File:"20190423_QExHFX4_RSLC5_Beveridge_Clausen_IMP_DSBU_alone.raw", NativeID:"controllerType=0 controllerNumber=1 scan=17026"	4069.06326		FALSE
453	84	0	52	32	155	504.276	4	2014.082	2014.082	0.31	[LKGSPEDNEQK]	>Cas9	1249	1259	[LKSVK]	>Cas9	1161	1165	K2	K2		20190423_QExHFX4_RSLC5_Beveridge_Clausen_IMP_DSBU_alone.6650.6650.4 File:"20190423_QExHFX4_RSLC5_Beveridge_Clausen_IMP_DSBU_alone.raw", NativeID:"controllerType=0 controllerNumber=1 scan=6650"	2042.75592		FALSE
454	84	0	77	77	204	476.633	3	1427.884	1427.883	0.34	[IIKDK]	>Cas9	604	608	[IIKDK]	>Cas9	604	608	K3	K3		20190423_QExHFX4_RSLC5_Beveridge_Clausen_IMP_DSBU_alone.7373.7373.3 File:"20190423_QExHFX4_RSLC5_Beveridge_Clausen_IMP_DSBU_alone.raw", NativeID:"controllerType=0 controllerNumber=1 scan=7373"	2203.90032		FALSE
455	84	0	69	26	120	424.225	5	2117.096	2117.095	0.81	[LVDSTDKADLR]	>Cas9	146	156	[GQKNSR]	>Cas9	777	782	K7	K3		20190423_QExHFX4_RSLC5_Beveridge_Clausen_IMP_DSBU_alone.8214.8214.5 File:"20190423_QExHFX4_RSLC5_Beveridge_Clausen_IMP_DSBU_alone.raw", NativeID:"controllerType=0 controllerNumber=1 scan=8214"	2382.2643		FALSE
456	84	0	37	37	140	363.714	4	1451.832	1451.833	-0.3	[DKPIR]	>Cas9	1303	1307	[DKPIR]	>Cas9	1303	1307	K2	K2		20190423_QExHFX4_RSLC5_Beveridge_Clausen_IMP_DSBU_alone.8987.8987.4 File:"20190423_QExHFX4_RSLC5_Beveridge_Clausen_IMP_DSBU_alone.raw", NativeID:"controllerType=0 controllerNumber=1 scan=8987"	2539.90554		FALSE
457	83	0	234	55	232	850.444	3	2549.318	2549.317	0.2	[YPKLESEFVYGDYK]	>Cas9	1005	1018	[IIKDK]	>Cas9	604	608	K3	K3		20190423_QExHFX4_RSLC5_Beveridge_Clausen_IMP_DSBU_alone.18786.18786.3 File:"20190423_QExHFX4_RSLC5_Beveridge_Clausen_IMP_DSBU_alone.raw", NativeID:"controllerType=0 controllerNumber=1 scan=18786"	4385.94756		FALSE
458	83	0	76	26	166	659.742	3	1977.212	1977.211	0.56	[DLIIKLPK]	>Cas9	1197	1204	[ESILPKR]	>Cas9	1112	1118	K5	K6		20190423_QExHFX4_RSLC5_Beveridge_Clausen_IMP_DSBU_alone.20562.20562.3 File:"20190423_QExHFX4_RSLC5_Beveridge_Clausen_IMP_DSBU_alone.raw", NativeID:"controllerType=0 controllerNumber=1 scan=20562"	4716.84324		FALSE
459	82	0	121	21	166	955.801	3	2865.389	2865.388	0.6	[QEDFYPFLKDNR]	>Cas9	430	441	[VKYVTEGmR]	>Cas9	531	539	K9	K2		20190423_QExHFX4_RSLC5_Beveridge_Clausen_IMP_DSBU_alone.21043.21043.3 File:"20190423_QExHFX4_RSLC5_Beveridge_Clausen_IMP_DSBU_alone.raw", NativeID:"controllerType=0 controllerNumber=1 scan=21043"	4809.27222		FALSE
460	82	0	17	17	133	478.574	3	1433.709	1433.709	-0.18	[SDKNR]	>Cas9	864	868	[SDKNR]	>Cas9	864	868	K3	K3		20190423_QExHFX4_RSLC5_Beveridge_Clausen_IMP_DSBU_alone.3344.3344.3 File:"20190423_QExHFX4_RSLC5_Beveridge_Clausen_IMP_DSBU_alone.raw", NativeID:"controllerType=0 controllerNumber=1 scan=3344"	1155.81948		FALSE
461	82	0	18	18	131	478.575	3	1433.709	1433.709	0.04	[SDKNR]	>Cas9	864	868	[SDKNR]	>Cas9	864	868	K3	K3		20190423_QExHFX4_RSLC5_Beveridge_Clausen_IMP_DSBU_alone.3622.3622.3 File:"20190423_QExHFX4_RSLC5_Beveridge_Clausen_IMP_DSBU_alone.raw", NativeID:"controllerType=0 controllerNumber=1 scan=3622"	1247.06508		FALSE
462	81	0	72	21	122	617.677	3	1851.018	1851.016	1.14	[FKVLGNTDR]	>Cas9	36	44	[KmIAK]	>Cas9	1024	1028	K2	K1		20190423_QExHFX4_RSLC5_Beveridge_Clausen_IMP_DSBU_alone.10286.10286.3 File:"20190423_QExHFX4_RSLC5_Beveridge_Clausen_IMP_DSBU_alone.raw", NativeID:"controllerType=0 controllerNumber=1 scan=10286"	2801.64714		FALSE
463	81	0	25	25	145	395.238	4	1577.928	1577.927	0.65	[AGFIKR]	>Cas9	918	923	[AGFIKR]	>Cas9	918	923	K5	K5		20190423_QExHFX4_RSLC5_Beveridge_Clausen_IMP_DSBU_alone.11826.11826.4 File:"20190423_QExHFX4_RSLC5_Beveridge_Clausen_IMP_DSBU_alone.raw", NativeID:"controllerType=0 controllerNumber=1 scan=11826"	3104.11878		FALSE
464	81	0	118	118	346	336.721	4	1343.862	1343.862	-0.08	[KVTVK]	>Cas9	562	566	[KVTVK]	>Cas9	562	566	K1	K1		20190423_QExHFX4_RSLC5_Beveridge_Clausen_IMP_DSBU_alone.5013.5013.4 File:"20190423_QExHFX4_RSLC5_Beveridge_Clausen_IMP_DSBU_alone.raw", NativeID:"controllerType=0 controllerNumber=1 scan=5013"	1646.10228		FALSE
465	81	0	36	36	130	363.713	4	1451.831	1451.833	-1.23	[DKPIR]	>Cas9	1303	1307	[DKPIR]	>Cas9	1303	1307	K2	K2		20190423_QExHFX4_RSLC5_Beveridge_Clausen_IMP_DSBU_alone.9138.9138.4 File:"20190423_QExHFX4_RSLC5_Beveridge_Clausen_IMP_DSBU_alone.raw", NativeID:"controllerType=0 controllerNumber=1 scan=9138"	2571.0846		FALSE
466	80	0	31	17	116	1091.579	3	3272.723	3272.72	1.08	[mLASAGELQKGNELALPSK]	>Cas9	1217	1235	[KPAFLSGEQK]	>Cas9	540	549	K10	K1		20190423_QExHFX4_RSLC5_Beveridge_Clausen_IMP_DSBU_alone.18958.18958.3 File:"20190423_QExHFX4_RSLC5_Beveridge_Clausen_IMP_DSBU_alone.raw", NativeID:"controllerType=0 controllerNumber=1 scan=18958"	4417.7025		FALSE
467	80	0	92	92	341	448.625	3	1343.862	1343.862	-0.26	[KVTVK]	>Cas9	562	566	[KVTVK]	>Cas9	562	566	K1	K1		20190423_QExHFX4_RSLC5_Beveridge_Clausen_IMP_DSBU_alone.4966.4966.3 File:"20190423_QExHFX4_RSLC5_Beveridge_Clausen_IMP_DSBU_alone.raw", NativeID:"controllerType=0 controllerNumber=1 scan=4966"	1634.34786		FALSE
468	80	0	70	23	234	714.387	3	2141.147	2141.145	0.98	[GKSDNVPSEEVVK]	>Cas9	869	881	[VPSKK]	>Cas9	31	35	K2	K4		20190423_QExHFX4_RSLC5_Beveridge_Clausen_IMP_DSBU_alone.8687.8687.3 File:"20190423_QExHFX4_RSLC5_Beveridge_Clausen_IMP_DSBU_alone.raw", NativeID:"controllerType=0 controllerNumber=1 scan=8687"	2478.13656		FALSE
469	79	0	20	55	108	500.299	4	1998.173	1998.171	1	[NSDKLIAR]	>Cas9	1119	1126	[KGILQTVK]	>Cas9	739	746	K4	K1		20190423_QExHFX4_RSLC5_Beveridge_Clausen_IMP_DSBU_alone.13589.13589.4 File:"20190423_QExHFX4_RSLC5_Beveridge_Clausen_IMP_DSBU_alone.raw", NativeID:"controllerType=0 controllerNumber=1 scan=13589"	3444.0225		FALSE
470	79	0	20	46	124	871.774	3	2613.307	2613.298	3.4	[mTNFDKNLPNEK]	>Cas9	499	510	[SKLVSDFR]	>Cas9	964	971	K6	K2		20190423_QExHFX4_RSLC5_Beveridge_Clausen_IMP_DSBU_alone.16707.16707.3 File:"20190423_QExHFX4_RSLC5_Beveridge_Clausen_IMP_DSBU_alone.raw", NativeID:"controllerType=0 controllerNumber=1 scan=16707"	4012.9869		FALSE
471	79	0	36	23	120	997.206	3	2989.604	2989.603	0.49	[TEVQTGGFSKESILPK]	>Cas9	1102	1117	[APLSASMIKR]	>Cas9	319	328	K10	K9		20190423_QExHFX4_RSLC5_Beveridge_Clausen_IMP_DSBU_alone.20050.20050.3 File:"20190423_QExHFX4_RSLC5_Beveridge_Clausen_IMP_DSBU_alone.raw", NativeID:"controllerType=0 controllerNumber=1 scan=20050"	4625.90688		FALSE
472	79	0	109	109	327	336.721	4	1343.862	1343.862	-0.36	[KVTVK]	>Cas9	562	566	[KVTVK]	>Cas9	562	566	K1	K1		20190423_QExHFX4_RSLC5_Beveridge_Clausen_IMP_DSBU_alone.4881.4881.4 File:"20190423_QExHFX4_RSLC5_Beveridge_Clausen_IMP_DSBU_alone.raw", NativeID:"controllerType=0 controllerNumber=1 scan=4881"	1615.79088		FALSE
473	79	0	32	23	130	354.21	4	1413.817	1413.817	-0.12	[DKPIR]	>Cas9	1303	1307	[LSKSR]	>Cas9	220	224	K2	K3		20190423_QExHFX4_RSLC5_Beveridge_Clausen_IMP_DSBU_alone.6898.6898.4 File:"20190423_QExHFX4_RSLC5_Beveridge_Clausen_IMP_DSBU_alone.raw", NativeID:"controllerType=0 controllerNumber=1 scan=6898"	2095.41516		FALSE
474	79	0	79	36	253	520.003	3	1557.995	1557.994	0.86	[VITLKSK]	>Cas9	959	965	[KVTVK]	>Cas9	562	566	K5	K1		20190423_QExHFX4_RSLC5_Beveridge_Clausen_IMP_DSBU_alone.8409.8409.3 File:"20190423_QExHFX4_RSLC5_Beveridge_Clausen_IMP_DSBU_alone.raw", NativeID:"controllerType=0 controllerNumber=1 scan=8409"	2420.24172		FALSE
475	78	0	83	60	183	611.563	4	2443.232	2443.229	1.27	[YDENDKLIR]	>Cas9	947	955	[VKYVTEGMR]	>Cas9	531	539	K6	K2		20190423_QExHFX4_RSLC5_Beveridge_Clausen_IMP_DSBU_alone.15401.15401.4 File:"20190423_QExHFX4_RSLC5_Beveridge_Clausen_IMP_DSBU_alone.raw", NativeID:"controllerType=0 controllerNumber=1 scan=15401"	3771.90972		FALSE
476	78	0	90	48	290	702.072	3	2104.202	2104.201	0.4	[GGLSELDKAGFIK]	>Cas9	910	922	[KVTVK]	>Cas9	562	566	K8	K1		20190423_QExHFX4_RSLC5_Beveridge_Clausen_IMP_DSBU_alone.16543.16543.3 File:"20190423_QExHFX4_RSLC5_Beveridge_Clausen_IMP_DSBU_alone.raw", NativeID:"controllerType=0 controllerNumber=1 scan=16543"	3983.87418		FALSE
477	78	0	178	36	232	836.441	3	2507.309	2507.307	0.89	[YPKLESEFVYGDYK]	>Cas9	1005	1018	[LKSVK]	>Cas9	1161	1165	K3	K2		20190423_QExHFX4_RSLC5_Beveridge_Clausen_IMP_DSBU_alone.18225.18225.3 File:"20190423_QExHFX4_RSLC5_Beveridge_Clausen_IMP_DSBU_alone.raw", NativeID:"controllerType=0 controllerNumber=1 scan=18225"	4282.2204		FALSE
478	78	0	25	25	173	464.609	3	1391.812	1391.811	0.74	[KmIAK]	>Cas9	1024	1028	[KMIAK]	>Cas9	1024	1028	K1	K1		20190423_QExHFX4_RSLC5_Beveridge_Clausen_IMP_DSBU_alone.5707.5707.3 File:"20190423_QExHFX4_RSLC5_Beveridge_Clausen_IMP_DSBU_alone.raw", NativeID:"controllerType=0 controllerNumber=1 scan=5707"	1822.8258		FALSE
479	77	0	32	36	131	802.76	3	2406.265	2406.262	0.91	[SEQEIGKATAK]	>Cas9	1029	1039	[FKVLGNTDR]	>Cas9	36	44	K7	K2		20190423_QExHFX4_RSLC5_Beveridge_Clausen_IMP_DSBU_alone.12372.12372.3 File:"20190423_QExHFX4_RSLC5_Beveridge_Clausen_IMP_DSBU_alone.raw", NativeID:"controllerType=0 controllerNumber=1 scan=12372"	3208.70784		FALSE
480	77	0	118	118	104	767.908	4	3068.61	3068.613	-0.93	[HKPENIVIEMAR]	>Cas9	758	769	[HKPENIVIEMAR]	>Cas9	758	769	K2	K2		20190423_QExHFX4_RSLC5_Beveridge_Clausen_IMP_DSBU_alone.17496.17496.4 File:"20190423_QExHFX4_RSLC5_Beveridge_Clausen_IMP_DSBU_alone.raw", NativeID:"controllerType=0 controllerNumber=1 scan=17496"	4149.66354		FALSE
481	77	0	48	59	105	849.962	4	3396.826	3396.823	0.78	[MLASAGELQKGNELALPSK]	>Cas9	1217	1235	[VVDELVKVMGR]	>Cas9	747	757	K10	K7		20190423_QExHFX4_RSLC5_Beveridge_Clausen_IMP_DSBU_alone.23273.23273.4 File:"20190423_QExHFX4_RSLC5_Beveridge_Clausen_IMP_DSBU_alone.raw", NativeID:"controllerType=0 controllerNumber=1 scan=23273"	5244.19374		FALSE
482	77	0	17	17	124	478.574	3	1433.708	1433.709	-0.59	[SDKNR]	>Cas9	864	868	[SDKNR]	>Cas9	864	868	K3	K3		20190423_QExHFX4_RSLC5_Beveridge_Clausen_IMP_DSBU_alone.3438.3438.3 File:"20190423_QExHFX4_RSLC5_Beveridge_Clausen_IMP_DSBU_alone.raw", NativeID:"controllerType=0 controllerNumber=1 scan=3438"	1186.46994		FALSE
483	76	0	45	51	114	665.7	3	1995.084	1995.084	-0.07	[mKNYWR]	>Cas9	883	888	[KGILQTVK]	>Cas9	739	746	K2	K1		20190423_QExHFX4_RSLC5_Beveridge_Clausen_IMP_DSBU_alone.13681.13681.3 File:"20190423_QExHFX4_RSLC5_Beveridge_Clausen_IMP_DSBU_alone.raw", NativeID:"controllerType=0 controllerNumber=1 scan=13681"	3460.19628		FALSE
484	76	0	36	36	154	627.37	3	1880.095	1880.096	-0.77	[ESILPKR]	>Cas9	1112	1118	[ESILPKR]	>Cas9	1112	1118	K6	K6		20190423_QExHFX4_RSLC5_Beveridge_Clausen_IMP_DSBU_alone.14988.14988.3 File:"20190423_QExHFX4_RSLC5_Beveridge_Clausen_IMP_DSBU_alone.raw", NativeID:"controllerType=0 controllerNumber=1 scan=14988"	3698.20494		FALSE
485	76	0	144	18	203	763.095	3	2287.27	2287.269	0.46	[MDGTEELLVKLNR]	>Cas9	387	399	[KVTVK]	>Cas9	562	566	K10	K1		20190423_QExHFX4_RSLC5_Beveridge_Clausen_IMP_DSBU_alone.19303.19303.3 File:"20190423_QExHFX4_RSLC5_Beveridge_Clausen_IMP_DSBU_alone.raw", NativeID:"controllerType=0 controllerNumber=1 scan=19303"	4482.64272		FALSE
486	76	0	41	41	166	459.271	3	1375.799	1375.802	-1.96	[LSKSR]	>Cas9	220	224	[LSKSR]	>Cas9	220	224	K3	K3		20190423_QExHFX4_RSLC5_Beveridge_Clausen_IMP_DSBU_alone.5613.5613.3 File:"20190423_QExHFX4_RSLC5_Beveridge_Clausen_IMP_DSBU_alone.raw", NativeID:"controllerType=0 controllerNumber=1 scan=5613"	1798.81338		FALSE
487	76	0	52	103	218	476.633	3	1427.883	1427.883	0.21	[KILDK]	>spLALBA_BOVIN|	113	117	[IIKDK]	>Cas9	604	608	K1	K3		20190423_QExHFX4_RSLC5_Beveridge_Clausen_IMP_DSBU_alone.6809.6809.3 File:"20190423_QExHFX4_RSLC5_Beveridge_Clausen_IMP_DSBU_alone.raw", NativeID:"controllerType=0 controllerNumber=1 scan=6809"	2076.21378		FALSE
488	76	0	124	71	112	491.519	4	1963.055	1963.053	0.87	[SEQEIGKATAK]	>Cas9	1029	1039	[KmIAK]	>Cas9	1024	1028	K7	K1		20190423_QExHFX4_RSLC5_Beveridge_Clausen_IMP_DSBU_alone.7154.7154.4 File:"20190423_QExHFX4_RSLC5_Beveridge_Clausen_IMP_DSBU_alone.raw", NativeID:"controllerType=0 controllerNumber=1 scan=7154"	2153.62632		FALSE
489	76	0	58	23	193	618.005	3	1852.002	1852	1.17	[VKYVTEGmR]	>Cas9	531	539	[VPSKK]	>Cas9	31	35	K2	K4		20190423_QExHFX4_RSLC5_Beveridge_Clausen_IMP_DSBU_alone.7322.7322.3 File:"20190423_QExHFX4_RSLC5_Beveridge_Clausen_IMP_DSBU_alone.raw", NativeID:"controllerType=0 controllerNumber=1 scan=7322"	2192.23926		FALSE
490	76	0	32	32	109	790.766	3	2370.283	2370.279	1.76	[VLSAYNKHR]	>Cas9	1294	1302	[VLSAYNKHR]	>Cas9	1294	1302	K7	K7		20190423_QExHFX4_RSLC5_Beveridge_Clausen_IMP_DSBU_alone.7827.7827.3 File:"20190423_QExHFX4_RSLC5_Beveridge_Clausen_IMP_DSBU_alone.raw", NativeID:"controllerType=0 controllerNumber=1 scan=7827"	2300.73024		FALSE
491	76	0	34	16	116	730.063	3	2188.174	2188.172	0.82	[VLSAYNKHR]	>Cas9	1294	1302	[KLVDSTDK]	>Cas9	145	152	K7	K1		20190423_QExHFX4_RSLC5_Beveridge_Clausen_IMP_DSBU_alone.8137.8137.3 File:"20190423_QExHFX4_RSLC5_Beveridge_Clausen_IMP_DSBU_alone.raw", NativeID:"controllerType=0 controllerNumber=1 scan=8137"	2366.26494		FALSE
492	76	0	97	7	177	706.37	3	2117.097	2117.095	1.02	[LVDSTDKADLR]	>Cas9	146	156	[GQKNSR]	>Cas9	777	782	K7	K3		20190423_QExHFX4_RSLC5_Beveridge_Clausen_IMP_DSBU_alone.8394.8394.3 File:"20190423_QExHFX4_RSLC5_Beveridge_Clausen_IMP_DSBU_alone.raw", NativeID:"controllerType=0 controllerNumber=1 scan=8394"	2417.17194		FALSE
493	76	0	41	41	127	484.616	3	1451.833	1451.833	0.36	[DKPIR]	>Cas9	1303	1307	[DKPIR]	>Cas9	1303	1307	K2	K2		20190423_QExHFX4_RSLC5_Beveridge_Clausen_IMP_DSBU_alone.9278.9278.3 File:"20190423_QExHFX4_RSLC5_Beveridge_Clausen_IMP_DSBU_alone.raw", NativeID:"controllerType=0 controllerNumber=1 scan=9278"	2599.4793		FALSE
494	75	0	22	23	128	580.664	3	1739.979	1739.976	1.52	[NSDKLIAR]	>Cas9	1119	1126	[DKPIR]	>Cas9	1303	1307	K4	K2		20190423_QExHFX4_RSLC5_Beveridge_Clausen_IMP_DSBU_alone.10681.10681.3 File:"20190423_QExHFX4_RSLC5_Beveridge_Clausen_IMP_DSBU_alone.raw", NativeID:"controllerType=0 controllerNumber=1 scan=10681"	2881.33596		FALSE
495	75	0	12	14	133	428.262	4	1710.028	1710.027	0.45	[KGILQTVK]	>Cas9	739	746	[DKPIR]	>Cas9	1303	1307	K1	K2		20190423_QExHFX4_RSLC5_Beveridge_Clausen_IMP_DSBU_alone.11889.11889.4 File:"20190423_QExHFX4_RSLC5_Beveridge_Clausen_IMP_DSBU_alone.raw", NativeID:"controllerType=0 controllerNumber=1 scan=11889"	3116.0193		FALSE
496	75	0	86	14	138	712.062	3	2134.172	2134.169	1.5	[APLSASMIKR]	>Cas9	319	328	[KFDNLTK]	>Cas9	900	906	K9	K1		20190423_QExHFX4_RSLC5_Beveridge_Clausen_IMP_DSBU_alone.15778.15778.3 File:"20190423_QExHFX4_RSLC5_Beveridge_Clausen_IMP_DSBU_alone.raw", NativeID:"controllerType=0 controllerNumber=1 scan=15778"	3841.605		FALSE
497	75	0	119	87	93	682.108	4	2725.411	2725.409	0.84	[HKPENIVIEMAR]	>Cas9	758	769	[FDNLTKAER]	>Cas9	901	909	K2	K6		20190423_QExHFX4_RSLC5_Beveridge_Clausen_IMP_DSBU_alone.16200.16200.4 File:"20190423_QExHFX4_RSLC5_Beveridge_Clausen_IMP_DSBU_alone.raw", NativeID:"controllerType=0 controllerNumber=1 scan=16200"	3921.10026		FALSE
498	75	0	51	70	96	847.194	4	3385.756	3385.757	-0.3	[YPKLESEFVYGDYK]	>Cas9	1005	1018	[LENLIAQLPGEKK]	>Cas9	226	238	K3	K12		20190423_QExHFX4_RSLC5_Beveridge_Clausen_IMP_DSBU_alone.24487.24487.4 File:"20190423_QExHFX4_RSLC5_Beveridge_Clausen_IMP_DSBU_alone.raw", NativeID:"controllerType=0 controllerNumber=1 scan=24487"	5490.1944		FALSE
499	75	0	72	21	113	1145.268	3	3433.788	3433.781	2.12	[KNLIGALLFDSGETAEATR]	>Cas9	49	67	[LVDSTDKADLR]	>Cas9	146	156	K1	K7		20190423_QExHFX4_RSLC5_Beveridge_Clausen_IMP_DSBU_alone.26674.26674.3 File:"20190423_QExHFX4_RSLC5_Beveridge_Clausen_IMP_DSBU_alone.raw", NativeID:"controllerType=0 controllerNumber=1 scan=26674"	5954.16198		FALSE
500	75	0	72	18	172	612.674	3	1836.006	1836.005	0.65	[VKYVTEGMR]	>Cas9	531	539	[VPSKK]	>Cas9	31	35	K2	K4		20190423_QExHFX4_RSLC5_Beveridge_Clausen_IMP_DSBU_alone.8977.8977.3 File:"20190423_QExHFX4_RSLC5_Beveridge_Clausen_IMP_DSBU_alone.raw", NativeID:"controllerType=0 controllerNumber=1 scan=8977"	2537.91462		FALSE
501	74	0	24	68	148	471.293	3	1411.863	1411.863	0	[KPLER]	>spCO5_HUMAN|	618	622	[LKSVK]	>Cas9	1161	1165	K1	K2		20190423_QExHFX4_RSLC5_Beveridge_Clausen_IMP_DSBU_alone.13237.13237.3 File:"20190423_QExHFX4_RSLC5_Beveridge_Clausen_IMP_DSBU_alone.raw", NativeID:"controllerType=0 controllerNumber=1 scan=13237"	3376.58046		FALSE
502	74	0	94	137	135	677.604	4	2707.396	2707.394	0.72	[LKTYAHLFDDK]	>Cas9	640	650	[SEQEIGKATAK]	>Cas9	1029	1039	K2	K7		20190423_QExHFX4_RSLC5_Beveridge_Clausen_IMP_DSBU_alone.14432.14432.4 File:"20190423_QExHFX4_RSLC5_Beveridge_Clausen_IMP_DSBU_alone.raw", NativeID:"controllerType=0 controllerNumber=1 scan=14432"	3593.53488		FALSE
503	74	0	115	85	92	700.113	4	2797.432	2797.43	0.61	[HKPENIVIEMAR]	>Cas9	758	769	[YDENDKLIR]	>Cas9	947	955	K2	K6		20190423_QExHFX4_RSLC5_Beveridge_Clausen_IMP_DSBU_alone.17432.17432.4 File:"20190423_QExHFX4_RSLC5_Beveridge_Clausen_IMP_DSBU_alone.raw", NativeID:"controllerType=0 controllerNumber=1 scan=17432"	4138.4649		FALSE
504	74	0	76	24	202	786.44	3	2357.307	2357.303	1.46	[DDSIDNKVLTR]	>Cas9	853	863	[KGILQTVK]	>Cas9	739	746	K7	K1		20190423_QExHFX4_RSLC5_Beveridge_Clausen_IMP_DSBU_alone.17473.17473.3 File:"20190423_QExHFX4_RSLC5_Beveridge_Clausen_IMP_DSBU_alone.raw", NativeID:"controllerType=0 controllerNumber=1 scan=17473"	4145.8461		FALSE
505	74	0	76	14	160	672.033	3	2014.084	2014.082	1.47	[LKGSPEDNEQK]	>Cas9	1249	1259	[LKSVK]	>Cas9	1161	1165	K2	K2		20190423_QExHFX4_RSLC5_Beveridge_Clausen_IMP_DSBU_alone.6802.6802.3 File:"20190423_QExHFX4_RSLC5_Beveridge_Clausen_IMP_DSBU_alone.raw", NativeID:"controllerType=0 controllerNumber=1 scan=6802"	2074.83408		FALSE
506	74	0	24	24	109	840.106	3	2518.302	2518.3	1.16	[SEQEIGKATAK]	>Cas9	1029	1039	[SEQEIGKATAK]	>Cas9	1029	1039	K7	K7		20190423_QExHFX4_RSLC5_Beveridge_Clausen_IMP_DSBU_alone.9521.9521.3 File:"20190423_QExHFX4_RSLC5_Beveridge_Clausen_IMP_DSBU_alone.raw", NativeID:"controllerType=0 controllerNumber=1 scan=9521"	2647.00158		FALSE
507	74	0	35	36	176	379.476	4	1514.88	1514.88	0.16	[AGFIKR]	>Cas9	918	923	[DKPIR]	>Cas9	1303	1307	K5	K2		20190423_QExHFX4_RSLC5_Beveridge_Clausen_IMP_DSBU_alone.9846.9846.4 File:"20190423_QExHFX4_RSLC5_Beveridge_Clausen_IMP_DSBU_alone.raw", NativeID:"controllerType=0 controllerNumber=1 scan=9846"	2716.80948		FALSE
508	73	0	239	52	228	850.445	3	2549.321	2549.317	1.25	[YPKLESEFVYGDYK]	>Cas9	1005	1018	[IIKDK]	>Cas9	604	608	K3	K3		20190423_QExHFX4_RSLC5_Beveridge_Clausen_IMP_DSBU_alone.18620.18620.3 File:"20190423_QExHFX4_RSLC5_Beveridge_Clausen_IMP_DSBU_alone.raw", NativeID:"controllerType=0 controllerNumber=1 scan=18620"	4354.73922		FALSE
509	72	0	62	50	180	580.664	3	1739.977	1739.976	0.44	[NSDKLIAR]	>Cas9	1119	1126	[DKPIR]	>Cas9	1303	1307	K4	K2		20190423_QExHFX4_RSLC5_Beveridge_Clausen_IMP_DSBU_alone.10515.10515.3 File:"20190423_QExHFX4_RSLC5_Beveridge_Clausen_IMP_DSBU_alone.raw", NativeID:"controllerType=0 controllerNumber=1 scan=10515"	2849.01654		FALSE
510	72	0	140	109	296	638.007	3	1912.005	1912.006	-0.49	[QLKEDYFK]	>Cas9	567	574	[EKIEK]	>Cas9	442	446	K3	K2		20190423_QExHFX4_RSLC5_Beveridge_Clausen_IMP_DSBU_alone.11901.11901.3 File:"20190423_QExHFX4_RSLC5_Beveridge_Clausen_IMP_DSBU_alone.raw", NativeID:"controllerType=0 controllerNumber=1 scan=11901"	3117.87642		FALSE
511	72	0	41	30	144	675.683	3	2025.035	2025.033	0.57	[NSDKLIAR]	>Cas9	1119	1126	[mKNYWR]	>Cas9	883	888	K4	K2		20190423_QExHFX4_RSLC5_Beveridge_Clausen_IMP_DSBU_alone.12665.12665.3 File:"20190423_QExHFX4_RSLC5_Beveridge_Clausen_IMP_DSBU_alone.raw", NativeID:"controllerType=0 controllerNumber=1 scan=12665"	3266.0562		FALSE
512	72	0	62	52	108	507.014	4	2025.036	2025.033	1.23	[NSDKLIAR]	>Cas9	1119	1126	[mKNYWR]	>Cas9	883	888	K4	K2		20190423_QExHFX4_RSLC5_Beveridge_Clausen_IMP_DSBU_alone.12834.12834.4 File:"20190423_QExHFX4_RSLC5_Beveridge_Clausen_IMP_DSBU_alone.raw", NativeID:"controllerType=0 controllerNumber=1 scan=12834"	3298.22868		FALSE
513	72	0	53	18	149	950.47	3	2849.395	2849.393	0.89	[QEDFYPFLKDNR]	>Cas9	430	441	[VKYVTEGMR]	>Cas9	531	539	K9	K2		20190423_QExHFX4_RSLC5_Beveridge_Clausen_IMP_DSBU_alone.21022.21022.3 File:"20190423_QExHFX4_RSLC5_Beveridge_Clausen_IMP_DSBU_alone.raw", NativeID:"controllerType=0 controllerNumber=1 scan=21022"	4804.95078		FALSE
514	72	0	46	46	183	895.5	3	2684.485	2684.484	0.53	[VVDELVKVMGR]	>Cas9	747	757	[VVDELVKVMGR]	>Cas9	747	757	K7	K7		20190423_QExHFX4_RSLC5_Beveridge_Clausen_IMP_DSBU_alone.24378.24378.3 File:"20190423_QExHFX4_RSLC5_Beveridge_Clausen_IMP_DSBU_alone.raw", NativeID:"controllerType=0 controllerNumber=1 scan=24378"	5467.5495		FALSE
515	72	0	112	10	142	1021.873	3	3063.605	3063.603	0.78	[mDGTEELLVKLNR]	>Cas9	387	399	[GGLSELDKAGFIK]	>Cas9	910	922	K10	K8		20190423_QExHFX4_RSLC5_Beveridge_Clausen_IMP_DSBU_alone.25941.25941.3 File:"20190423_QExHFX4_RSLC5_Beveridge_Clausen_IMP_DSBU_alone.raw", NativeID:"controllerType=0 controllerNumber=1 scan=25941"	5799.31836		FALSE
516	72	0	54	51	189	462.629	3	1385.874	1385.873	0.64	[KILDK]	>spLALBA_BOVIN|	113	117	[LKSVK]	>Cas9	1161	1165	K1	K2		20190423_QExHFX4_RSLC5_Beveridge_Clausen_IMP_DSBU_alone.6221.6221.3 File:"20190423_QExHFX4_RSLC5_Beveridge_Clausen_IMP_DSBU_alone.raw", NativeID:"controllerType=0 controllerNumber=1 scan=6221"	1950.3792		FALSE
517	72	0	32	20	122	471.944	3	1413.818	1413.817	0.54	[DKPIR]	>Cas9	1303	1307	[LSKSR]	>Cas9	220	224	K2	K3		20190423_QExHFX4_RSLC5_Beveridge_Clausen_IMP_DSBU_alone.6752.6752.3 File:"20190423_QExHFX4_RSLC5_Beveridge_Clausen_IMP_DSBU_alone.raw", NativeID:"controllerType=0 controllerNumber=1 scan=6752"	2063.20956		FALSE
518	71	0	41	54	117	579.635	3	1736.89	1736.89	-0.15	[mKNYWR]	>Cas9	883	888	[DKPIR]	>Cas9	1303	1307	K2	K2		20190423_QExHFX4_RSLC5_Beveridge_Clausen_IMP_DSBU_alone.12331.12331.3 File:"20190423_QExHFX4_RSLC5_Beveridge_Clausen_IMP_DSBU_alone.raw", NativeID:"controllerType=0 controllerNumber=1 scan=12331"	3200.61288		FALSE
519	71	0	39	55	150	594.807	4	2376.206	2376.205	0.21	[VKYVTEGmR]	>Cas9	531	539	[VKYVTEGMR]	>Cas9	531	539	K2	K2		20190423_QExHFX4_RSLC5_Beveridge_Clausen_IMP_DSBU_alone.13884.13884.4 File:"20190423_QExHFX4_RSLC5_Beveridge_Clausen_IMP_DSBU_alone.raw", NativeID:"controllerType=0 controllerNumber=1 scan=13884"	3496.64802		FALSE
520	71	0	82	9	136	909.142	3	2725.41	2725.409	0.46	[HKPENIVIEMAR]	>Cas9	758	769	[FDNLTKAER]	>Cas9	901	909	K2	K6		20190423_QExHFX4_RSLC5_Beveridge_Clausen_IMP_DSBU_alone.16036.16036.3 File:"20190423_QExHFX4_RSLC5_Beveridge_Clausen_IMP_DSBU_alone.raw", NativeID:"controllerType=0 controllerNumber=1 scan=16036"	3888.81366		FALSE
521	71	0	120	74	154	683.399	3	2048.182	2048.179	1.45	[FIKPILEK]	>Cas9	379	386	[KFDNLTK]	>Cas9	900	906	K3	K1		20190423_QExHFX4_RSLC5_Beveridge_Clausen_IMP_DSBU_alone.17435.17435.3 File:"20190423_QExHFX4_RSLC5_Beveridge_Clausen_IMP_DSBU_alone.raw", NativeID:"controllerType=0 controllerNumber=1 scan=17435"	4138.95246		FALSE
522	71	0	51	51	114	816.423	4	3262.67	3262.666	1.32	[mDGTEELLVKLNR]	>Cas9	387	399	[mDGTEELLVKLNR]	>Cas9	387	399	K10	K10		20190423_QExHFX4_RSLC5_Beveridge_Clausen_IMP_DSBU_alone.26852.26852.4 File:"20190423_QExHFX4_RSLC5_Beveridge_Clausen_IMP_DSBU_alone.raw", NativeID:"controllerType=0 controllerNumber=1 scan=26852"	5993.47278		FALSE
523	71	0	23	16	109	549.638	3	1646.9	1646.901	-0.28	[VmKQLK]	>Cas9	651	656	[GQKNSR]	>Cas9	777	782	K3	K3		20190423_QExHFX4_RSLC5_Beveridge_Clausen_IMP_DSBU_alone.5011.5011.3 File:"20190423_QExHFX4_RSLC5_Beveridge_Clausen_IMP_DSBU_alone.raw", NativeID:"controllerType=0 controllerNumber=1 scan=5011"	1645.69044		FALSE
524	71	0	28	20	132	341.198	5	1701.962	1701.961	0.78	[NSDKLIAR]	>Cas9	1119	1126	[LSKSR]	>Cas9	220	224	K4	K3		20190423_QExHFX4_RSLC5_Beveridge_Clausen_IMP_DSBU_alone.8100.8100.5 File:"20190423_QExHFX4_RSLC5_Beveridge_Clausen_IMP_DSBU_alone.raw", NativeID:"controllerType=0 controllerNumber=1 scan=8100"	2358.55356		FALSE
525	70	0	53	37	103	827.772	3	2481.301	2481.298	0.93	[KTEVQTGGFSK]	>Cas9	1101	1111	[KPAFLSGEQK]	>Cas9	540	549	K1	K1		20190423_QExHFX4_RSLC5_Beveridge_Clausen_IMP_DSBU_alone.13144.13144.3 File:"20190423_QExHFX4_RSLC5_Beveridge_Clausen_IMP_DSBU_alone.raw", NativeID:"controllerType=0 controllerNumber=1 scan=13144"	3357.76494		FALSE
526	70	0	11	11	162	359.183	4	1433.709	1433.709	-0.27	[SDKNR]	>Cas9	864	868	[SDKNR]	>Cas9	864	868	K3	K3		20190423_QExHFX4_RSLC5_Beveridge_Clausen_IMP_DSBU_alone.2693.2693.4 File:"20190423_QExHFX4_RSLC5_Beveridge_Clausen_IMP_DSBU_alone.raw", NativeID:"controllerType=0 controllerNumber=1 scan=2693"	942.57222		FALSE
527	70	0.001912046	15	15	118	478.574	3	1433.709	1433.709	-0.18	[SDKNR]	>Cas9	864	868	[SDKNR]	>Cas9	864	868	K3	K3		20190423_QExHFX4_RSLC5_Beveridge_Clausen_IMP_DSBU_alone.3718.3718.3 File:"20190423_QExHFX4_RSLC5_Beveridge_Clausen_IMP_DSBU_alone.raw", NativeID:"controllerType=0 controllerNumber=1 scan=3718"	1277.29704		FALSE
528	70	0	73	80	181	464.609	3	1391.812	1391.811	0.19	[KmIAK]	>Cas9	1024	1028	[KMIAK]	>Cas9	1024	1028	K1	K1		20190423_QExHFX4_RSLC5_Beveridge_Clausen_IMP_DSBU_alone.5821.5821.3 File:"20190423_QExHFX4_RSLC5_Beveridge_Clausen_IMP_DSBU_alone.raw", NativeID:"controllerType=0 controllerNumber=1 scan=5821"	1854.5295		FALSE
529	70	0.001908397	59	32	211	618.005	3	1852.002	1852	1.02	[VKYVTEGmR]	>Cas9	531	539	[VPSKK]	>Cas9	31	35	K2	K4		20190423_QExHFX4_RSLC5_Beveridge_Clausen_IMP_DSBU_alone.8997.8997.3 File:"20190423_QExHFX4_RSLC5_Beveridge_Clausen_IMP_DSBU_alone.raw", NativeID:"controllerType=0 controllerNumber=1 scan=8997"	2542.07994		FALSE
530	69	0.001886792	88	70	145	503.016	4	2009.041	2009.039	1.08	[NSDKLIAR]	>Cas9	1119	1126	[MKNYWR]	>Cas9	883	888	K4	K2		20190423_QExHFX4_RSLC5_Beveridge_Clausen_IMP_DSBU_alone.13925.13925.4 File:"20190423_QExHFX4_RSLC5_Beveridge_Clausen_IMP_DSBU_alone.raw", NativeID:"controllerType=0 controllerNumber=1 scan=13925"	3504.07506		FALSE
531	69	0.001901141	77	21	92	522.546	4	2087.162	2087.161	0.6	[FKVLGNTDR]	>Cas9	36	44	[ESILPKR]	>Cas9	1112	1118	K2	K6		20190423_QExHFX4_RSLC5_Beveridge_Clausen_IMP_DSBU_alone.15320.15320.4 File:"20190423_QExHFX4_RSLC5_Beveridge_Clausen_IMP_DSBU_alone.raw", NativeID:"controllerType=0 controllerNumber=1 scan=15320"	3756.73302		FALSE
532	69	0.001879699	146	51	287	726.068	3	2176.19	2176.186	1.64	[GGLSELDKAGFIK]	>Cas9	910	922	[EKIEK]	>Cas9	442	446	K8	K2		20190423_QExHFX4_RSLC5_Beveridge_Clausen_IMP_DSBU_alone.16775.16775.3 File:"20190423_QExHFX4_RSLC5_Beveridge_Clausen_IMP_DSBU_alone.raw", NativeID:"controllerType=0 controllerNumber=1 scan=16775"	4024.37556		FALSE
533	69	0.001897533	121	12	127	986.506	3	2957.505	2957.5	1.45	[TILDFLKSDGFANR]	>Cas9	682	695	[YDENDKLIR]	>Cas9	947	955	K7	K6		20190423_QExHFX4_RSLC5_Beveridge_Clausen_IMP_DSBU_alone.27123.27123.3 File:"20190423_QExHFX4_RSLC5_Beveridge_Clausen_IMP_DSBU_alone.raw", NativeID:"controllerType=0 controllerNumber=1 scan=27123"	6052.5192		FALSE
534	69	0.001890359	69	69	255	437.938	3	1311.799	1311.799	0	[VPSKK]	>Cas9	31	35	[VPSKK]	>Cas9	31	35	K4	K4		20190423_QExHFX4_RSLC5_Beveridge_Clausen_IMP_DSBU_alone.4149.4149.3 File:"20190423_QExHFX4_RSLC5_Beveridge_Clausen_IMP_DSBU_alone.raw", NativeID:"controllerType=0 controllerNumber=1 scan=4149"	1410.25518		FALSE
535	69	0.001883239	48	48	113	478.574	3	1433.709	1433.709	-0.15	[SDKNR]	>Cas9	864	868	[SDKNR]	>Cas9	864	868	K3	K3		20190423_QExHFX4_RSLC5_Beveridge_Clausen_IMP_DSBU_alone.5915.5915.3 File:"20190423_QExHFX4_RSLC5_Beveridge_Clausen_IMP_DSBU_alone.raw", NativeID:"controllerType=0 controllerNumber=1 scan=5915"	1878.65952		FALSE
536	69	0.001876173	28	16	117	471.944	3	1413.818	1413.817	0.86	[DKPIR]	>Cas9	1303	1307	[LSKSR]	>Cas9	220	224	K2	K3		20190423_QExHFX4_RSLC5_Beveridge_Clausen_IMP_DSBU_alone.6309.6309.3 File:"20190423_QExHFX4_RSLC5_Beveridge_Clausen_IMP_DSBU_alone.raw", NativeID:"controllerType=0 controllerNumber=1 scan=6309"	1969.25928		FALSE
537	69	0.001893939	32	17	148	471.944	3	1413.817	1413.817	0.02	[DKPIR]	>Cas9	1303	1307	[LSKSR]	>Cas9	220	224	K2	K3		20190423_QExHFX4_RSLC5_Beveridge_Clausen_IMP_DSBU_alone.6456.6456.3 File:"20190423_QExHFX4_RSLC5_Beveridge_Clausen_IMP_DSBU_alone.raw", NativeID:"controllerType=0 controllerNumber=1 scan=6456"	1999.77384		FALSE
538	69	0.001872659	25	25	147	448.626	3	1343.862	1343.862	0.27	[LKSVK]	>Cas9	1161	1165	[LKSVK]	>Cas9	1161	1165	K2	K2		20190423_QExHFX4_RSLC5_Beveridge_Clausen_IMP_DSBU_alone.7142.7142.3 File:"20190423_QExHFX4_RSLC5_Beveridge_Clausen_IMP_DSBU_alone.raw", NativeID:"controllerType=0 controllerNumber=1 scan=7142"	2150.73144		FALSE
539	69	0.001904762	33	33	152	505.632	3	1514.88	1514.88	0.16	[AGFIKR]	>Cas9	918	923	[DKPIR]	>Cas9	1303	1307	K5	K2		20190423_QExHFX4_RSLC5_Beveridge_Clausen_IMP_DSBU_alone.9845.9845.3 File:"20190423_QExHFX4_RSLC5_Beveridge_Clausen_IMP_DSBU_alone.raw", NativeID:"controllerType=0 controllerNumber=1 scan=9845"	2716.56288		FALSE
540	68	0.001865672	95	13	115	933.149	3	2797.432	2797.43	0.83	[HKPENIVIEMAR]	>Cas9	758	769	[YDENDKLIR]	>Cas9	947	955	K2	K6		20190423_QExHFX4_RSLC5_Beveridge_Clausen_IMP_DSBU_alone.17258.17258.3 File:"20190423_QExHFX4_RSLC5_Beveridge_Clausen_IMP_DSBU_alone.raw", NativeID:"controllerType=0 controllerNumber=1 scan=17258"	4108.56324		FALSE
541	68	0.001869159	14	14	116	478.574	3	1433.709	1433.709	-0.25	[SDKNR]	>Cas9	864	868	[SDKNR]	>Cas9	864	868	K3	K3		20190423_QExHFX4_RSLC5_Beveridge_Clausen_IMP_DSBU_alone.3532.3532.3 File:"20190423_QExHFX4_RSLC5_Beveridge_Clausen_IMP_DSBU_alone.raw", NativeID:"controllerType=0 controllerNumber=1 scan=3532"	1216.83348		FALSE
542	67	0.003717472	116	117	266	614.012	3	1840.023	1840.021	0.6	[QLKEDYFK]	>Cas9	567	574	[KVTVK]	>Cas9	562	566	K3	K1		20190423_QExHFX4_RSLC5_Beveridge_Clausen_IMP_DSBU_alone.11948.11948.3 File:"20190423_QExHFX4_RSLC5_Beveridge_Clausen_IMP_DSBU_alone.raw", NativeID:"controllerType=0 controllerNumber=1 scan=11948"	3127.01592		FALSE
543	67	0.003710575	95	10	119	634.582	4	2535.305	2535.305	0.2	[TEVQTGGFSKESILPK]	>Cas9	1102	1117	[SDKNR]	>Cas9	864	868	K10	K3		20190423_QExHFX4_RSLC5_Beveridge_Clausen_IMP_DSBU_alone.15254.15254.4 File:"20190423_QExHFX4_RSLC5_Beveridge_Clausen_IMP_DSBU_alone.raw", NativeID:"controllerType=0 controllerNumber=1 scan=15254"	3745.75428		FALSE
544	67	0.003724395	75	101	225	685.39	3	2054.156	2054.153	1.14	[QLKEDYFK]	>Cas9	567	574	[VITLKSK]	>Cas9	959	965	K3	K5		20190423_QExHFX4_RSLC5_Beveridge_Clausen_IMP_DSBU_alone.15520.15520.3 File:"20190423_QExHFX4_RSLC5_Beveridge_Clausen_IMP_DSBU_alone.raw", NativeID:"controllerType=0 controllerNumber=1 scan=15520"	3794.56212		FALSE
545	67	0.003703704	37	12	131	947.179	3	2839.523	2839.524	-0.36	[SSFEKNPIDFLEAK]	>Cas9	1176	1189	[IEKILTFR]	>Cas9	444	451	K5	K3		20190423_QExHFX4_RSLC5_Beveridge_Clausen_IMP_DSBU_alone.26062.26062.3 File:"20190423_QExHFX4_RSLC5_Beveridge_Clausen_IMP_DSBU_alone.raw", NativeID:"controllerType=0 controllerNumber=1 scan=26062"	5824.6221		FALSE
546	67	0.003696858	18	18	120	459.272	3	1375.802	1375.802	0.06	[LSKSR]	>Cas9	220	224	[LSKSR]	>Cas9	220	224	K3	K3		20190423_QExHFX4_RSLC5_Beveridge_Clausen_IMP_DSBU_alone.4571.4571.3 File:"20190423_QExHFX4_RSLC5_Beveridge_Clausen_IMP_DSBU_alone.raw", NativeID:"controllerType=0 controllerNumber=1 scan=4571"	1525.5108		FALSE
547	66	0.003663004	95	46	117	938.834	3	2814.488	2814.486	0.83	[TYAHLFDDKVMK]	>Cas9	642	653	[NLPNEKVLPK]	>Cas9	505	514	K9	K6		20190423_QExHFX4_RSLC5_Beveridge_Clausen_IMP_DSBU_alone.18000.18000.3 File:"20190423_QExHFX4_RSLC5_Beveridge_Clausen_IMP_DSBU_alone.raw", NativeID:"controllerType=0 controllerNumber=1 scan=18000"	4241.59428		FALSE
548	66	0.003683241	69	15	107	912.143	3	2734.415	2734.413	0.54	[HKPENIVIEMAR]	>Cas9	758	769	[DFQFYKVR]	>Cas9	973	980	K2	K6		20190423_QExHFX4_RSLC5_Beveridge_Clausen_IMP_DSBU_alone.20768.20768.3 File:"20190423_QExHFX4_RSLC5_Beveridge_Clausen_IMP_DSBU_alone.raw", NativeID:"controllerType=0 controllerNumber=1 scan=20768"	4755.13668		FALSE
549	66	0.003676471	21	16	112	354.21	4	1413.818	1413.817	0.36	[DKPIR]	>Cas9	1303	1307	[LSKSR]	>Cas9	220	224	K2	K3		20190423_QExHFX4_RSLC5_Beveridge_Clausen_IMP_DSBU_alone.6751.6751.4 File:"20190423_QExHFX4_RSLC5_Beveridge_Clausen_IMP_DSBU_alone.raw", NativeID:"controllerType=0 controllerNumber=1 scan=6751"	2063.1081		FALSE
550	66	0.003669725	35	66	81	547.798	4	2188.171	2188.172	-0.5	[VLSAYNKHR]	>Cas9	1294	1302	[KLVDSTDK]	>Cas9	145	152	K7	K1		20190423_QExHFX4_RSLC5_Beveridge_Clausen_IMP_DSBU_alone.8295.8295.4 File:"20190423_QExHFX4_RSLC5_Beveridge_Clausen_IMP_DSBU_alone.raw", NativeID:"controllerType=0 controllerNumber=1 scan=8295"	2396.19504		FALSE
551	66	0.003690037	73	10	113	548.655	3	1643.951	1643.951	0.13	[ESILPKR]	>Cas9	1112	1118	[KmIAK]	>Cas9	1024	1028	K6	K1		20190423_QExHFX4_RSLC5_Beveridge_Clausen_IMP_DSBU_alone.9755.9755.3 File:"20190423_QExHFX4_RSLC5_Beveridge_Clausen_IMP_DSBU_alone.raw", NativeID:"controllerType=0 controllerNumber=1 scan=9755"	2695.79328		FALSE
552	65	0.003597122	33	20	111	894.454	3	2681.347	2681.345	0.62	[GKSDNVPSEEVVK]	>Cas9	869	881	[VKYVTEGmR]	>Cas9	531	539	K2	K2		20190423_QExHFX4_RSLC5_Beveridge_Clausen_IMP_DSBU_alone.11790.11790.3 File:"20190423_QExHFX4_RSLC5_Beveridge_Clausen_IMP_DSBU_alone.raw", NativeID:"controllerType=0 controllerNumber=1 scan=11790"	3096.63114		FALSE
553	65	0.003590664	50	48	202	388.991	4	1552.943	1552.942	0.54	[KDLIIK]	>Cas9	1196	1201	[DKPIR]	>Cas9	1303	1307	K1	K2		20190423_QExHFX4_RSLC5_Beveridge_Clausen_IMP_DSBU_alone.12726.12726.4 File:"20190423_QExHFX4_RSLC5_Beveridge_Clausen_IMP_DSBU_alone.raw", NativeID:"controllerType=0 controllerNumber=1 scan=12726"	3278.04792		FALSE
554	65	0.003656307	22	38	141	889.123	3	2665.354	2665.35	1.27	[GKSDNVPSEEVVK]	>Cas9	869	881	[VKYVTEGMR]	>Cas9	531	539	K2	K2		20190423_QExHFX4_RSLC5_Beveridge_Clausen_IMP_DSBU_alone.13544.13544.3 File:"20190423_QExHFX4_RSLC5_Beveridge_Clausen_IMP_DSBU_alone.raw", NativeID:"controllerType=0 controllerNumber=1 scan=13544"	3434.46528		FALSE
555	65	0.003642987	88	67	177	534.298	4	2134.17	2134.169	0.69	[APLSASMIKR]	>Cas9	319	328	[KFDNLTK]	>Cas9	900	906	K9	K1		20190423_QExHFX4_RSLC5_Beveridge_Clausen_IMP_DSBU_alone.15557.15557.4 File:"20190423_QExHFX4_RSLC5_Beveridge_Clausen_IMP_DSBU_alone.raw", NativeID:"controllerType=0 controllerNumber=1 scan=15557"	3801.39846		FALSE
556	65	0.003649635	80	11	107	909.141	3	2725.41	2725.409	0.29	[HKPENIVIEMAR]	>Cas9	758	769	[FDNLTKAER]	>Cas9	901	909	K2	K6		20190423_QExHFX4_RSLC5_Beveridge_Clausen_IMP_DSBU_alone.15877.15877.3 File:"20190423_QExHFX4_RSLC5_Beveridge_Clausen_IMP_DSBU_alone.raw", NativeID:"controllerType=0 controllerNumber=1 scan=15877"	3858.43038		FALSE
557	65	0.003629764	44	39	86	748.156	4	2989.604	2989.603	0.46	[TEVQTGGFSKESILPK]	>Cas9	1102	1117	[APLSASMIKR]	>Cas9	319	328	K10	K9		20190423_QExHFX4_RSLC5_Beveridge_Clausen_IMP_DSBU_alone.20062.20062.4 File:"20190423_QExHFX4_RSLC5_Beveridge_Clausen_IMP_DSBU_alone.raw", NativeID:"controllerType=0 controllerNumber=1 scan=20062"	4628.43462		FALSE
558	65	0.003636364	16	16	108	478.575	3	1433.709	1433.709	-0.1	[SDKNR]	>Cas9	864	868	[SDKNR]	>Cas9	864	868	K3	K3		20190423_QExHFX4_RSLC5_Beveridge_Clausen_IMP_DSBU_alone.3913.3913.3 File:"20190423_QExHFX4_RSLC5_Beveridge_Clausen_IMP_DSBU_alone.raw", NativeID:"controllerType=0 controllerNumber=1 scan=3913"	1338.09438		FALSE
559	65	0.003603604	87	119	282	472.62	3	1415.847	1415.847	-0.21	[EKIEK]	>Cas9	442	446	[KVTVK]	>Cas9	562	566	K2	K1		20190423_QExHFX4_RSLC5_Beveridge_Clausen_IMP_DSBU_alone.5083.5083.3 File:"20190423_QExHFX4_RSLC5_Beveridge_Clausen_IMP_DSBU_alone.raw", NativeID:"controllerType=0 controllerNumber=1 scan=5083"	1662.47706		FALSE
560	65	0.003610108	81	81	283	448.625	3	1343.862	1343.862	-0.29	[KVTVK]	>Cas9	562	566	[KVTVK]	>Cas9	562	566	K1	K1		20190423_QExHFX4_RSLC5_Beveridge_Clausen_IMP_DSBU_alone.5094.5094.3 File:"20190423_QExHFX4_RSLC5_Beveridge_Clausen_IMP_DSBU_alone.raw", NativeID:"controllerType=0 controllerNumber=1 scan=5094"	1665.00774		FALSE
561	65	0.003616637	22	22	123	459.273	3	1375.803	1375.802	1.26	[LSKSR]	>Cas9	220	224	[LSKSR]	>Cas9	220	224	K3	K3		20190423_QExHFX4_RSLC5_Beveridge_Clausen_IMP_DSBU_alone.5352.5352.3 File:"20190423_QExHFX4_RSLC5_Beveridge_Clausen_IMP_DSBU_alone.raw", NativeID:"controllerType=0 controllerNumber=1 scan=5352"	1732.43496		FALSE
562	65	0.003584229	77	77	225	336.721	4	1343.862	1343.862	0.1	[LKSVK]	>Cas9	1161	1165	[LKSVK]	>Cas9	1161	1165	K2	K2		20190423_QExHFX4_RSLC5_Beveridge_Clausen_IMP_DSBU_alone.6140.6140.4 File:"20190423_QExHFX4_RSLC5_Beveridge_Clausen_IMP_DSBU_alone.raw", NativeID:"controllerType=0 controllerNumber=1 scan=6140"	1932.23028		FALSE
563	65	0.003623188	21	13	122	525.962	3	1575.872	1575.871	0.33	[AGFIKR]	>Cas9	918	923	[GQKNSR]	>Cas9	777	782	K5	K3		20190423_QExHFX4_RSLC5_Beveridge_Clausen_IMP_DSBU_alone.7067.7067.3 File:"20190423_QExHFX4_RSLC5_Beveridge_Clausen_IMP_DSBU_alone.raw", NativeID:"controllerType=0 controllerNumber=1 scan=7067"	2132.27436		FALSE
564	64	0.003565062	255	62	282	713.756	3	2139.254	2139.25	2.29	[QLLNAKLITQR]	>Cas9	889	899	[EKIEK]	>Cas9	442	446	K6	K2		20190423_QExHFX4_RSLC5_Beveridge_Clausen_IMP_DSBU_alone.14133.14133.3 File:"20190423_QExHFX4_RSLC5_Beveridge_Clausen_IMP_DSBU_alone.raw", NativeID:"controllerType=0 controllerNumber=1 scan=14133"	3542.19246		FALSE
565	64	0.003546099	15	51	103	654.08	4	2613.299	2613.298	0.5	[mTNFDKNLPNEK]	>Cas9	499	510	[SKLVSDFR]	>Cas9	964	971	K6	K2		20190423_QExHFX4_RSLC5_Beveridge_Clausen_IMP_DSBU_alone.16291.16291.4 File:"20190423_QExHFX4_RSLC5_Beveridge_Clausen_IMP_DSBU_alone.raw", NativeID:"controllerType=0 controllerNumber=1 scan=16291"	3937.08876		FALSE
566	64	0.003577818	112	88	258	702.072	3	2104.203	2104.201	0.81	[GGLSELDKAGFIK]	>Cas9	910	922	[KVTVK]	>Cas9	562	566	K8	K1		20190423_QExHFX4_RSLC5_Beveridge_Clausen_IMP_DSBU_alone.16718.16718.3 File:"20190423_QExHFX4_RSLC5_Beveridge_Clausen_IMP_DSBU_alone.raw", NativeID:"controllerType=0 controllerNumber=1 scan=16718"	4015.0062		FALSE
567	64	0.003558719	18	18	93	995.518	3	2984.54	2984.54	-0.15	[NPIDFLEAKGYK]	>Cas9	1181	1192	[NPIDFLEAKGYK]	>Cas9	1181	1192	K9	K9		20190423_QExHFX4_RSLC5_Beveridge_Clausen_IMP_DSBU_alone.27396.27396.3 File:"20190423_QExHFX4_RSLC5_Beveridge_Clausen_IMP_DSBU_alone.raw", NativeID:"controllerType=0 controllerNumber=1 scan=27396"	6116.8782		FALSE
568	64	0.003571429	29	29	117	861.937	4	3444.725	3444.721	1.14	[SSFEKNPIDFLEAK]	>Cas9	1176	1189	[SSFEKNPIDFLEAK]	>Cas9	1176	1189	K5	K5		20190423_QExHFX4_RSLC5_Beveridge_Clausen_IMP_DSBU_alone.28777.28777.4 File:"20190423_QExHFX4_RSLC5_Beveridge_Clausen_IMP_DSBU_alone.raw", NativeID:"controllerType=0 controllerNumber=1 scan=28777"	6455.2662		FALSE
569	64	0.003539823	13	13	108	478.575	3	1433.71	1433.709	0.39	[SDKNR]	>Cas9	864	868	[SDKNR]	>Cas9	864	868	K3	K3		20190423_QExHFX4_RSLC5_Beveridge_Clausen_IMP_DSBU_alone.3813.3813.3 File:"20190423_QExHFX4_RSLC5_Beveridge_Clausen_IMP_DSBU_alone.raw", NativeID:"controllerType=0 controllerNumber=1 scan=3813"	1307.78106		FALSE
570	64	0.003533569	16	16	103	478.575	3	1433.709	1433.709	-0.03	[SDKNR]	>Cas9	864	868	[SDKNR]	>Cas9	864	868	K3	K3		20190423_QExHFX4_RSLC5_Beveridge_Clausen_IMP_DSBU_alone.4572.4572.3 File:"20190423_QExHFX4_RSLC5_Beveridge_Clausen_IMP_DSBU_alone.raw", NativeID:"controllerType=0 controllerNumber=1 scan=4572"	1525.77924		FALSE
571	64	0.003552398	16	16	102	478.574	3	1433.708	1433.709	-0.54	[SDKNR]	>Cas9	864	868	[SDKNR]	>Cas9	864	868	K3	K3		20190423_QExHFX4_RSLC5_Beveridge_Clausen_IMP_DSBU_alone.5055.5055.3 File:"20190423_QExHFX4_RSLC5_Beveridge_Clausen_IMP_DSBU_alone.raw", NativeID:"controllerType=0 controllerNumber=1 scan=5055"	1655.607		FALSE
572	63	0.005199307	67	50	125	579.636	3	1736.892	1736.89	1.2	[mKNYWR]	>Cas9	883	888	[DKPIR]	>Cas9	1303	1307	K2	K2		20190423_QExHFX4_RSLC5_Beveridge_Clausen_IMP_DSBU_alone.10936.10936.3 File:"20190423_QExHFX4_RSLC5_Beveridge_Clausen_IMP_DSBU_alone.raw", NativeID:"controllerType=0 controllerNumber=1 scan=10936"	2930.57532		FALSE
573	63	0.003527337	64	53	132	579.635	3	1736.891	1736.89	0.39	[mKNYWR]	>Cas9	883	888	[DKPIR]	>Cas9	1303	1307	K2	K2		20190423_QExHFX4_RSLC5_Beveridge_Clausen_IMP_DSBU_alone.11099.11099.3 File:"20190423_QExHFX4_RSLC5_Beveridge_Clausen_IMP_DSBU_alone.raw", NativeID:"controllerType=0 controllerNumber=1 scan=11099"	2962.31412		FALSE
574	63	0.005235602	61	13	119	804.736	3	2412.193	2412.193	0.14	[GKSDNVPSEEVVK]	>Cas9	869	881	[EDYFKK]	>Cas9	570	575	K2	K5		20190423_QExHFX4_RSLC5_Beveridge_Clausen_IMP_DSBU_alone.13192.13192.3 File:"20190423_QExHFX4_RSLC5_Beveridge_Clausen_IMP_DSBU_alone.raw", NativeID:"controllerType=0 controllerNumber=1 scan=13192"	3367.2714		FALSE
575	63	0.003508772	23	12	127	712.722	3	2136.152	2136.152	-0.13	[LKTYAHLFDDK]	>Cas9	640	650	[KMIAK]	>Cas9	1024	1028	K2	K1		20190423_QExHFX4_RSLC5_Beveridge_Clausen_IMP_DSBU_alone.13777.13777.3 File:"20190423_QExHFX4_RSLC5_Beveridge_Clausen_IMP_DSBU_alone.raw", NativeID:"controllerType=0 controllerNumber=1 scan=13777"	3477.11328		FALSE
576	63	0.003521127	94	11	125	927.828	3	2781.468	2781.467	0.56	[TEVQTGGFSKESILPK]	>Cas9	1102	1117	[KFDNLTK]	>Cas9	900	906	K10	K1		20190423_QExHFX4_RSLC5_Beveridge_Clausen_IMP_DSBU_alone.19446.19446.3 File:"20190423_QExHFX4_RSLC5_Beveridge_Clausen_IMP_DSBU_alone.raw", NativeID:"controllerType=0 controllerNumber=1 scan=19446"	4511.24952		FALSE
577	63	0.005208333	42	26	107	845.12	3	2533.346	2533.344	0.84	[VVDELVKVMGR]	>Cas9	747	757	[FDNLTKAER]	>Cas9	901	909	K7	K6		20190423_QExHFX4_RSLC5_Beveridge_Clausen_IMP_DSBU_alone.19707.19707.3 File:"20190423_QExHFX4_RSLC5_Beveridge_Clausen_IMP_DSBU_alone.raw", NativeID:"controllerType=0 controllerNumber=1 scan=19707"	4560.86244		FALSE
578	63	0.003496503	148	46	206	590.569	4	2359.255	2359.254	0.54	[MDGTEELLVKLNR]	>Cas9	387	399	[EKIEK]	>Cas9	442	446	K10	K2		20190423_QExHFX4_RSLC5_Beveridge_Clausen_IMP_DSBU_alone.19766.19766.4 File:"20190423_QExHFX4_RSLC5_Beveridge_Clausen_IMP_DSBU_alone.raw", NativeID:"controllerType=0 controllerNumber=1 scan=19766"	4571.30424		FALSE
579	63	0.005217391	55	127	87	766.656	4	3063.602	3063.603	-0.36	[mDGTEELLVKLNR]	>Cas9	387	399	[GGLSELDKAGFIK]	>Cas9	910	922	K10	K8		20190423_QExHFX4_RSLC5_Beveridge_Clausen_IMP_DSBU_alone.25031.25031.4 File:"20190423_QExHFX4_RSLC5_Beveridge_Clausen_IMP_DSBU_alone.raw", NativeID:"controllerType=0 controllerNumber=1 scan=25031"	5608.33404		FALSE
580	63	0.005226481	25	25	97	478.575	3	1433.709	1433.709	-0.12	[SDKNR]	>Cas9	864	868	[SDKNR]	>Cas9	864	868	K3	K3		20190423_QExHFX4_RSLC5_Beveridge_Clausen_IMP_DSBU_alone.5435.5435.3 File:"20190423_QExHFX4_RSLC5_Beveridge_Clausen_IMP_DSBU_alone.raw", NativeID:"controllerType=0 controllerNumber=1 scan=5435"	1753.96524		FALSE
581	63	0.003514938	33	18	118	471.944	3	1413.817	1413.817	0.15	[DKPIR]	>Cas9	1303	1307	[LSKSR]	>Cas9	220	224	K2	K3		20190423_QExHFX4_RSLC5_Beveridge_Clausen_IMP_DSBU_alone.7037.7037.3 File:"20190423_QExHFX4_RSLC5_Beveridge_Clausen_IMP_DSBU_alone.raw", NativeID:"controllerType=0 controllerNumber=1 scan=7037"	2125.62486		FALSE
582	63	0.003502627	57	15	160	618.004	3	1851.999	1852	-0.49	[VKYVTEGmR]	>Cas9	531	539	[VPSKK]	>Cas9	31	35	K2	K4		20190423_QExHFX4_RSLC5_Beveridge_Clausen_IMP_DSBU_alone.9149.9149.3 File:"20190423_QExHFX4_RSLC5_Beveridge_Clausen_IMP_DSBU_alone.raw", NativeID:"controllerType=0 controllerNumber=1 scan=9149"	2573.4282		FALSE
583	62	0.005172414	11	11	115	676.713	3	2028.123	2028.12	1.75	[NSDKLIAR]	>Cas9	1119	1126	[NSDKLIAR]	>Cas9	1119	1126	K4	K4		20190423_QExHFX4_RSLC5_Beveridge_Clausen_IMP_DSBU_alone.12108.12108.3 File:"20190423_QExHFX4_RSLC5_Beveridge_Clausen_IMP_DSBU_alone.raw", NativeID:"controllerType=0 controllerNumber=1 scan=12108"	3158.01072		FALSE
584	62	0.005181347	67	85	179	815.082	3	2443.232	2443.229	1.27	[YDENDKLIR]	>Cas9	947	955	[VKYVTEGMR]	>Cas9	531	539	K6	K2		20190423_QExHFX4_RSLC5_Beveridge_Clausen_IMP_DSBU_alone.15405.15405.3 File:"20190423_QExHFX4_RSLC5_Beveridge_Clausen_IMP_DSBU_alone.raw", NativeID:"controllerType=0 controllerNumber=1 scan=15405"	3772.90116		FALSE
585	62	0.005163511	29	35	87	909.137	3	2725.395	2725.393	0.71	[SSFEKNPIDFLEAK]	>Cas9	1176	1189	[KLVDSTDK]	>Cas9	145	152	K5	K1		20190423_QExHFX4_RSLC5_Beveridge_Clausen_IMP_DSBU_alone.24035.24035.3 File:"20190423_QExHFX4_RSLC5_Beveridge_Clausen_IMP_DSBU_alone.raw", NativeID:"controllerType=0 controllerNumber=1 scan=24035"	5398.94178		FALSE
586	62	0.005190311	47	75	79	547.799	4	2188.173	2188.172	0.64	[VLSAYNKHR]	>Cas9	1294	1302	[KLVDSTDK]	>Cas9	145	152	K7	K1		20190423_QExHFX4_RSLC5_Beveridge_Clausen_IMP_DSBU_alone.8456.8456.4 File:"20190423_QExHFX4_RSLC5_Beveridge_Clausen_IMP_DSBU_alone.raw", NativeID:"controllerType=0 controllerNumber=1 scan=8456"	2427.98664		FALSE
587	61	0.005145798	58	47	141	530.805	4	2120.198	2120.196	1	[IEKILTFR]	>Cas9	444	451	[KLVDSTDK]	>Cas9	145	152	K3	K1		20190423_QExHFX4_RSLC5_Beveridge_Clausen_IMP_DSBU_alone.17003.17003.4 File:"20190423_QExHFX4_RSLC5_Beveridge_Clausen_IMP_DSBU_alone.raw", NativeID:"controllerType=0 controllerNumber=1 scan=17003"	4064.45652		FALSE
588	61	0.005136986	16	16	98	1148.911	3	3444.717	3444.721	-1.04	[SSFEKNPIDFLEAK]	>Cas9	1176	1189	[SSFEKNPIDFLEAK]	>Cas9	1176	1189	K5	K5		20190423_QExHFX4_RSLC5_Beveridge_Clausen_IMP_DSBU_alone.30198.30198.3 File:"20190423_QExHFX4_RSLC5_Beveridge_Clausen_IMP_DSBU_alone.raw", NativeID:"controllerType=0 controllerNumber=1 scan=30198"	6798.1596		FALSE
589	61	0.005154639	79	79	182	336.721	4	1343.861	1343.862	-0.77	[LKSVK]	>Cas9	1161	1165	[LKSVK]	>Cas9	1161	1165	K2	K2		20190423_QExHFX4_RSLC5_Beveridge_Clausen_IMP_DSBU_alone.6113.6113.4 File:"20190423_QExHFX4_RSLC5_Beveridge_Clausen_IMP_DSBU_alone.raw", NativeID:"controllerType=0 controllerNumber=1 scan=6113"	1926.918		FALSE
590	60	0.005102041	114	7	150	707.056	3	2119.154	2119.151	1.52	[LVDSTDKADLR]	>Cas9	146	156	[AGFIKR]	>Cas9	918	923	K7	K5		20190423_QExHFX4_RSLC5_Beveridge_Clausen_IMP_DSBU_alone.13780.13780.3 File:"20190423_QExHFX4_RSLC5_Beveridge_Clausen_IMP_DSBU_alone.raw", NativeID:"controllerType=0 controllerNumber=1 scan=13780"	3477.71364		FALSE
591	60	0.005128205	53	75	191	514.294	4	2054.155	2054.153	0.95	[QLKEDYFK]	>Cas9	567	574	[VITLKSK]	>Cas9	959	965	K3	K5		20190423_QExHFX4_RSLC5_Beveridge_Clausen_IMP_DSBU_alone.15515.15515.4 File:"20190423_QExHFX4_RSLC5_Beveridge_Clausen_IMP_DSBU_alone.raw", NativeID:"controllerType=0 controllerNumber=1 scan=15515"	3793.54944		FALSE
592	60	0.005084746	64	64	101	574.312	4	2294.225	2294.225	-0.01	[FKVLGNTDR]	>Cas9	36	44	[FKVLGNTDR]	>Cas9	36	44	K2	K2		20190423_QExHFX4_RSLC5_Beveridge_Clausen_IMP_DSBU_alone.16147.16147.4 File:"20190423_QExHFX4_RSLC5_Beveridge_Clausen_IMP_DSBU_alone.raw", NativeID:"controllerType=0 controllerNumber=1 scan=16147"	3911.08476		FALSE
593	60	0.005119454	66	95	114	821.749	3	2463.232	2463.23	0.51	[YDENDKLIR]	>Cas9	947	955	[DFQFYKVR]	>Cas9	973	980	K6	K6		20190423_QExHFX4_RSLC5_Beveridge_Clausen_IMP_DSBU_alone.21487.21487.3 File:"20190423_QExHFX4_RSLC5_Beveridge_Clausen_IMP_DSBU_alone.raw", NativeID:"controllerType=0 controllerNumber=1 scan=21487"	4895.87454		FALSE
594	60	0.005110733	21	23	94	549.639	3	1646.902	1646.901	0.72	[VmKQLK]	>Cas9	651	656	[GQKNSR]	>Cas9	777	782	K3	K3		20190423_QExHFX4_RSLC5_Beveridge_Clausen_IMP_DSBU_alone.4199.4199.3 File:"20190423_QExHFX4_RSLC5_Beveridge_Clausen_IMP_DSBU_alone.raw", NativeID:"controllerType=0 controllerNumber=1 scan=4199"	1425.52794		FALSE
595	60	0.005093379	52	52	168	563.337	3	1687.997	1687.996	0.73	[VMKQLK]	>Cas9	651	656	[VMKQLK]	>Cas9	651	656	K3	K3		20190423_QExHFX4_RSLC5_Beveridge_Clausen_IMP_DSBU_alone.9383.9383.3 File:"20190423_QExHFX4_RSLC5_Beveridge_Clausen_IMP_DSBU_alone.raw", NativeID:"controllerType=0 controllerNumber=1 scan=9383"	2618.24646		FALSE
596	59	0.006677796	43	48	111	544.992	3	1632.962	1632.962	0.35	[VMKQLK]	>Cas9	651	656	[AGFIKR]	>Cas9	918	923	K3	K5		20190423_QExHFX4_RSLC5_Beveridge_Clausen_IMP_DSBU_alone.10273.10273.3 File:"20190423_QExHFX4_RSLC5_Beveridge_Clausen_IMP_DSBU_alone.raw", NativeID:"controllerType=0 controllerNumber=1 scan=10273"	2799.2121		FALSE
597	59	0.005059022	37	19	160	379.488	4	1514.928	1514.926	1.28	[KDLIIK]	>Cas9	1196	1201	[LSKSR]	>Cas9	220	224	K1	K3		20190423_QExHFX4_RSLC5_Beveridge_Clausen_IMP_DSBU_alone.10306.10306.4 File:"20190423_QExHFX4_RSLC5_Beveridge_Clausen_IMP_DSBU_alone.raw", NativeID:"controllerType=0 controllerNumber=1 scan=10306"	2805.56628		FALSE
598	59	0.005067568	157	33	247	713.755	3	2139.251	2139.25	0.8	[QLLNAKLITQR]	>Cas9	889	899	[EKIEK]	>Cas9	442	446	K6	K2		20190423_QExHFX4_RSLC5_Beveridge_Clausen_IMP_DSBU_alone.14320.14320.3 File:"20190423_QExHFX4_RSLC5_Beveridge_Clausen_IMP_DSBU_alone.raw", NativeID:"controllerType=0 controllerNumber=1 scan=14320"	3572.8488		FALSE
599	59	0.005016722	70	9	112	634.583	4	2535.309	2535.305	1.67	[TEVQTGGFSKESILPK]	>Cas9	1102	1117	[SDKNR]	>Cas9	864	868	K10	K3		20190423_QExHFX4_RSLC5_Beveridge_Clausen_IMP_DSBU_alone.15430.15430.4 File:"20190423_QExHFX4_RSLC5_Beveridge_Clausen_IMP_DSBU_alone.raw", NativeID:"controllerType=0 controllerNumber=1 scan=15430"	3778.09782		FALSE
600	59	0.005076142	102	65	97	710.649	4	2839.573	2839.568	1.95	[IEEGIKELGSQILK]	>Cas9	788	801	[VLSAYNKHR]	>Cas9	1294	1302	K6	K7		20190423_QExHFX4_RSLC5_Beveridge_Clausen_IMP_DSBU_alone.18493.18493.4 File:"20190423_QExHFX4_RSLC5_Beveridge_Clausen_IMP_DSBU_alone.raw", NativeID:"controllerType=0 controllerNumber=1 scan=18493"	4331.46756		FALSE
601	59	0.005025126	115	82	120	684.359	4	2734.414	2734.413	0.06	[HKPENIVIEMAR]	>Cas9	758	769	[DFQFYKVR]	>Cas9	973	980	K2	K6		20190423_QExHFX4_RSLC5_Beveridge_Clausen_IMP_DSBU_alone.20622.20622.4 File:"20190423_QExHFX4_RSLC5_Beveridge_Clausen_IMP_DSBU_alone.raw", NativeID:"controllerType=0 controllerNumber=1 scan=20622"	4727.27376		FALSE
602	59	0.005042017	22	26	91	665.121	4	2657.463	2657.461	0.69	[IEEGIKELGSQILK]	>Cas9	788	801	[KLVDSTDK]	>Cas9	145	152	K6	K1		20190423_QExHFX4_RSLC5_Beveridge_Clausen_IMP_DSBU_alone.20844.20844.4 File:"20190423_QExHFX4_RSLC5_Beveridge_Clausen_IMP_DSBU_alone.raw", NativeID:"controllerType=0 controllerNumber=1 scan=20844"	4769.81388		FALSE
603	59	0.005050505	15	15	104	478.575	3	1433.71	1433.709	0.42	[SDKNR]	>Cas9	864	868	[SDKNR]	>Cas9	864	868	K3	K3		20190423_QExHFX4_RSLC5_Beveridge_Clausen_IMP_DSBU_alone.4446.4446.3 File:"20190423_QExHFX4_RSLC5_Beveridge_Clausen_IMP_DSBU_alone.raw", NativeID:"controllerType=0 controllerNumber=1 scan=4446"	1491.69168		FALSE
604	59	0.005033557	43	38	91	476.756	4	1904.003	1904.002	0.8	[APLSASmIKR]	>Cas9	319	328	[SDKNR]	>Cas9	864	868	K9	K3		20190423_QExHFX4_RSLC5_Beveridge_Clausen_IMP_DSBU_alone.8001.8001.4 File:"20190423_QExHFX4_RSLC5_Beveridge_Clausen_IMP_DSBU_alone.raw", NativeID:"controllerType=0 controllerNumber=1 scan=8001"	2338.11294		FALSE
605	58	0.006666667	31	15	186	558.008	3	1672.01	1672.012	-1.02	[KGILQTVK]	>Cas9	739	746	[LSKSR]	>Cas9	220	224	K1	K3		20190423_QExHFX4_RSLC5_Beveridge_Clausen_IMP_DSBU_alone.11562.11562.3 File:"20190423_QExHFX4_RSLC5_Beveridge_Clausen_IMP_DSBU_alone.raw", NativeID:"controllerType=0 controllerNumber=1 scan=11562"	3052.52322		FALSE
606	58	0.006644518	62	36	141	790.062	3	2368.172	2368.171	0.18	[DDSIDNKVLTR]	>Cas9	853	863	[MKNYWR]	>Cas9	883	888	K7	K2		20190423_QExHFX4_RSLC5_Beveridge_Clausen_IMP_DSBU_alone.18182.18182.3 File:"20190423_QExHFX4_RSLC5_Beveridge_Clausen_IMP_DSBU_alone.raw", NativeID:"controllerType=0 controllerNumber=1 scan=18182"	4273.75728		FALSE
607	58	0.006655574	111	42	258	686.036	3	2056.094	2056.092	0.81	[LKGSPEDNEQK]	>Cas9	1249	1259	[IIKDK]	>Cas9	604	608	K2	K3		20190423_QExHFX4_RSLC5_Beveridge_Clausen_IMP_DSBU_alone.6755.6755.3 File:"20190423_QExHFX4_RSLC5_Beveridge_Clausen_IMP_DSBU_alone.raw", NativeID:"controllerType=0 controllerNumber=1 scan=6755"	2064.01668		FALSE
608	57	0.008169935	42	25	89	543.325	3	1627.959	1627.956	1.63	[ESILPKR]	>Cas9	1112	1118	[KMIAK]	>Cas9	1024	1028	K6	K1		20190423_QExHFX4_RSLC5_Beveridge_Clausen_IMP_DSBU_alone.10337.10337.3 File:"20190423_QExHFX4_RSLC5_Beveridge_Clausen_IMP_DSBU_alone.raw", NativeID:"controllerType=0 controllerNumber=1 scan=10337"	2811.51006		FALSE
609	57	0.008278146	56	68	145	574.304	3	1720.897	1720.895	1.08	[MKNYWR]	>Cas9	883	888	[DKPIR]	>Cas9	1303	1307	K2	K2		20190423_QExHFX4_RSLC5_Beveridge_Clausen_IMP_DSBU_alone.12159.12159.3 File:"20190423_QExHFX4_RSLC5_Beveridge_Clausen_IMP_DSBU_alone.raw", NativeID:"controllerType=0 controllerNumber=1 scan=12159"	3167.79732		FALSE
610	57	0.008237232	16	16	113	443.722	4	1771.866	1771.865	0.62	[DWDPKK]	>Cas9	1129	1134	[DWDPKK]	>Cas9	1129	1134	K5	K5		20190423_QExHFX4_RSLC5_Beveridge_Clausen_IMP_DSBU_alone.15595.15595.4 File:"20190423_QExHFX4_RSLC5_Beveridge_Clausen_IMP_DSBU_alone.raw", NativeID:"controllerType=0 controllerNumber=1 scan=15595"	3808.10676		FALSE
611	57	0.008183306	89	26	109	696.392	3	2087.161	2087.161	0.33	[FKVLGNTDR]	>Cas9	36	44	[ESILPKR]	>Cas9	1112	1118	K2	K6		20190423_QExHFX4_RSLC5_Beveridge_Clausen_IMP_DSBU_alone.15878.15878.3 File:"20190423_QExHFX4_RSLC5_Beveridge_Clausen_IMP_DSBU_alone.raw", NativeID:"controllerType=0 controllerNumber=1 scan=15878"	3858.70008		FALSE
612	57	0.008264463	57	12	96	645.671	3	1934.999	1934.997	0.77	[SKLVSDFR]	>Cas9	964	971	[KDWDPK]	>Cas9	1128	1133	K2	K1		20190423_QExHFX4_RSLC5_Beveridge_Clausen_IMP_DSBU_alone.17239.17239.3 File:"20190423_QExHFX4_RSLC5_Beveridge_Clausen_IMP_DSBU_alone.raw", NativeID:"controllerType=0 controllerNumber=1 scan=17239"	4105.52736		FALSE
613	57	0.008196721	81	45	183	766.112	3	2296.322	2296.312	4.09	[SEQEIGKATAK]	>Cas9	1029	1039	[DLIIKLPK]	>Cas9	1197	1204	K7	K5		20190423_QExHFX4_RSLC5_Beveridge_Clausen_IMP_DSBU_alone.17419.17419.3 File:"20190423_QExHFX4_RSLC5_Beveridge_Clausen_IMP_DSBU_alone.raw", NativeID:"controllerType=0 controllerNumber=1 scan=17419"	4136.45262		FALSE
614	57	0.008250825	53	14	101	634.582	4	2535.308	2535.305	1.07	[TEVQTGGFSKESILPK]	>Cas9	1102	1117	[SDKNR]	>Cas9	864	868	K10	K3		20190423_QExHFX4_RSLC5_Beveridge_Clausen_IMP_DSBU_alone.18062.18062.4 File:"20190423_QExHFX4_RSLC5_Beveridge_Clausen_IMP_DSBU_alone.raw", NativeID:"controllerType=0 controllerNumber=1 scan=18062"	4253.21754		FALSE
615	57	0.008291874	151	56	227	763.095	3	2287.272	2287.269	1.11	[MDGTEELLVKLNR]	>Cas9	387	399	[KVTVK]	>Cas9	562	566	K10	K1		20190423_QExHFX4_RSLC5_Beveridge_Clausen_IMP_DSBU_alone.19138.19138.3 File:"20190423_QExHFX4_RSLC5_Beveridge_Clausen_IMP_DSBU_alone.raw", NativeID:"controllerType=0 controllerNumber=1 scan=19138"	4451.39862		FALSE
616	57	0.008210181	13	13	100	478.574	3	1433.709	1433.709	-0.15	[SDKNR]	>Cas9	864	868	[SDKNR]	>Cas9	864	868	K3	K3		20190423_QExHFX4_RSLC5_Beveridge_Clausen_IMP_DSBU_alone.4672.4672.3 File:"20190423_QExHFX4_RSLC5_Beveridge_Clausen_IMP_DSBU_alone.raw", NativeID:"controllerType=0 controllerNumber=1 scan=4672"	1556.31444		FALSE
617	57	0.008223684	95	95	194	476.633	3	1427.885	1427.883	1.19	[IIKDK]	>Cas9	604	608	[IIKDK]	>Cas9	604	608	K3	K3		20190423_QExHFX4_RSLC5_Beveridge_Clausen_IMP_DSBU_alone.6648.6648.3 File:"20190423_QExHFX4_RSLC5_Beveridge_Clausen_IMP_DSBU_alone.raw", NativeID:"controllerType=0 controllerNumber=1 scan=6648"	2042.3001		FALSE
618	56	0.011345219	53	23	86	617.678	3	1851.018	1851.016	1.47	[FKVLGNTDR]	>Cas9	36	44	[KmIAK]	>Cas9	1024	1028	K2	K1		20190423_QExHFX4_RSLC5_Beveridge_Clausen_IMP_DSBU_alone.10817.10817.3 File:"20190423_QExHFX4_RSLC5_Beveridge_Clausen_IMP_DSBU_alone.raw", NativeID:"controllerType=0 controllerNumber=1 scan=10817"	2906.68362		FALSE
619	56	0.009756098	44	47	126	503.015	4	2009.039	2009.039	0.44	[NSDKLIAR]	>Cas9	1119	1126	[MKNYWR]	>Cas9	883	888	K4	K2		20190423_QExHFX4_RSLC5_Beveridge_Clausen_IMP_DSBU_alone.14099.14099.4 File:"20190423_QExHFX4_RSLC5_Beveridge_Clausen_IMP_DSBU_alone.raw", NativeID:"controllerType=0 controllerNumber=1 scan=14099"	3535.80612		FALSE
620	56	0.009787928	95	49	214	763.096	3	2287.272	2287.269	1.38	[MDGTEELLVKLNR]	>Cas9	387	399	[KVTVK]	>Cas9	562	566	K10	K1		20190423_QExHFX4_RSLC5_Beveridge_Clausen_IMP_DSBU_alone.19468.19468.3 File:"20190423_QExHFX4_RSLC5_Beveridge_Clausen_IMP_DSBU_alone.raw", NativeID:"controllerType=0 controllerNumber=1 scan=19468"	4515.13512		FALSE
621	56	0.00974026	115	115	130	724.114	3	2170.327	2170.325	1.07	[FIKPILEK]	>Cas9	379	386	[FIKPILEK]	>Cas9	379	386	K3	K3		20190423_QExHFX4_RSLC5_Beveridge_Clausen_IMP_DSBU_alone.20099.20099.3 File:"20190423_QExHFX4_RSLC5_Beveridge_Clausen_IMP_DSBU_alone.raw", NativeID:"controllerType=0 controllerNumber=1 scan=20099"	4635.56838		FALSE
622	56	0.009771987	8	27	116	490.607	3	1469.807	1469.807	0.1	[DKQSGK]	>Cas9	676	681	[HSIKK]	>Cas9	45	49	K2	K4		20190423_QExHFX4_RSLC5_Beveridge_Clausen_IMP_DSBU_alone.2724.2724.3 File:"20190423_QExHFX4_RSLC5_Beveridge_Clausen_IMP_DSBU_alone.raw", NativeID:"controllerType=0 controllerNumber=1 scan=2724"	951.8862		FALSE
623	56	0.012944984	60	67	250	528.289	3	1582.852	1582.848	2.87	[EDYFKK]	>Cas9	570	575	[VPSKK]	>Cas9	31	35	K5	K4		20190423_QExHFX4_RSLC5_Beveridge_Clausen_IMP_DSBU_alone.8321.8321.3 File:"20190423_QExHFX4_RSLC5_Beveridge_Clausen_IMP_DSBU_alone.raw", NativeID:"controllerType=0 controllerNumber=1 scan=8321"	2401.32276		FALSE
624	55	0.012861736	61	8	148	687.703	3	2061.095	2061.093	0.95	[DDSIDNKVLTR]	>Cas9	853	863	[LSKSR]	>Cas9	220	224	K7	K3		20190423_QExHFX4_RSLC5_Beveridge_Clausen_IMP_DSBU_alone.12573.12573.3 File:"20190423_QExHFX4_RSLC5_Beveridge_Clausen_IMP_DSBU_alone.raw", NativeID:"controllerType=0 controllerNumber=1 scan=12573"	3248.1282		FALSE
625	55	0.012924071	71	18	134	717.394	3	2150.166	2150.164	1.08	[APLSASmIKR]	>Cas9	319	328	[KFDNLTK]	>Cas9	900	906	K9	K1		20190423_QExHFX4_RSLC5_Beveridge_Clausen_IMP_DSBU_alone.13357.13357.3 File:"20190423_QExHFX4_RSLC5_Beveridge_Clausen_IMP_DSBU_alone.raw", NativeID:"controllerType=0 controllerNumber=1 scan=13357"	3400.60302		FALSE
626	55	0.012903226	96	5	152	707.055	3	2119.151	2119.151	0.01	[LVDSTDKADLR]	>Cas9	146	156	[AGFIKR]	>Cas9	918	923	K7	K5		20190423_QExHFX4_RSLC5_Beveridge_Clausen_IMP_DSBU_alone.13605.13605.3 File:"20190423_QExHFX4_RSLC5_Beveridge_Clausen_IMP_DSBU_alone.raw", NativeID:"controllerType=0 controllerNumber=1 scan=13605"	3446.82798		FALSE
627	55	0.012841091	14	14	87	591.294	3	1771.869	1771.865	2.11	[DWDPKK]	>Cas9	1129	1134	[DWDPKK]	>Cas9	1129	1134	K5	K5		20190423_QExHFX4_RSLC5_Beveridge_Clausen_IMP_DSBU_alone.15568.15568.3 File:"20190423_QExHFX4_RSLC5_Beveridge_Clausen_IMP_DSBU_alone.raw", NativeID:"controllerType=0 controllerNumber=1 scan=15568"	3803.58462		FALSE
628	55	0.012882448	80	80	84	614.529	5	3068.615	3068.613	0.55	[HKPENIVIEMAR]	>Cas9	758	769	[HKPENIVIEMAR]	>Cas9	758	769	K2	K2		20190423_QExHFX4_RSLC5_Beveridge_Clausen_IMP_DSBU_alone.17543.17543.5 File:"20190423_QExHFX4_RSLC5_Beveridge_Clausen_IMP_DSBU_alone.raw", NativeID:"controllerType=0 controllerNumber=1 scan=17543"	4158.90558		FALSE
629	55	0.012820513	58	25	156	893.812	3	2679.42	2679.417	0.97	[NPIDFLEAKGYK]	>Cas9	1181	1192	[APLSASmIKR]	>Cas9	319	328	K9	K9		20190423_QExHFX4_RSLC5_Beveridge_Clausen_IMP_DSBU_alone.22651.22651.3 File:"20190423_QExHFX4_RSLC5_Beveridge_Clausen_IMP_DSBU_alone.raw", NativeID:"controllerType=0 controllerNumber=1 scan=22651"	5123.16858		FALSE
630	54	0.012738854	31	48	108	435.75	4	1739.976	1739.976	0.11	[NSDKLIAR]	>Cas9	1119	1126	[DKPIR]	>Cas9	1303	1307	K4	K2		20190423_QExHFX4_RSLC5_Beveridge_Clausen_IMP_DSBU_alone.10889.10889.4 File:"20190423_QExHFX4_RSLC5_Beveridge_Clausen_IMP_DSBU_alone.raw", NativeID:"controllerType=0 controllerNumber=1 scan=10889"	2920.73274		FALSE
631	54	0.012718601	80	7	105	933.149	3	2797.432	2797.43	0.66	[HKPENIVIEMAR]	>Cas9	758	769	[YDENDKLIR]	>Cas9	947	955	K2	K6		20190423_QExHFX4_RSLC5_Beveridge_Clausen_IMP_DSBU_alone.17443.17443.3 File:"20190423_QExHFX4_RSLC5_Beveridge_Clausen_IMP_DSBU_alone.raw", NativeID:"controllerType=0 controllerNumber=1 scan=17443"	4140.30318		FALSE
632	54	0.0128	126	64	209	572.573	4	2287.27	2287.269	0.46	[MDGTEELLVKLNR]	>Cas9	387	399	[KVTVK]	>Cas9	562	566	K10	K1		20190423_QExHFX4_RSLC5_Beveridge_Clausen_IMP_DSBU_alone.19302.19302.4 File:"20190423_QExHFX4_RSLC5_Beveridge_Clausen_IMP_DSBU_alone.raw", NativeID:"controllerType=0 controllerNumber=1 scan=19302"	4482.5457		FALSE
633	54	0.012779553	16	16	89	478.575	3	1433.709	1433.709	-0.09	[SDKNR]	>Cas9	864	868	[SDKNR]	>Cas9	864	868	K3	K3		20190423_QExHFX4_RSLC5_Beveridge_Clausen_IMP_DSBU_alone.5552.5552.3 File:"20190423_QExHFX4_RSLC5_Beveridge_Clausen_IMP_DSBU_alone.raw", NativeID:"controllerType=0 controllerNumber=1 scan=5552"	1785.15372		FALSE
634	54	0.012759171	80	5	153	706.37	3	2117.096	2117.095	0.48	[LVDSTDKADLR]	>Cas9	146	156	[GQKNSR]	>Cas9	777	782	K7	K3		20190423_QExHFX4_RSLC5_Beveridge_Clausen_IMP_DSBU_alone.8230.8230.3 File:"20190423_QExHFX4_RSLC5_Beveridge_Clausen_IMP_DSBU_alone.raw", NativeID:"controllerType=0 controllerNumber=1 scan=8230"	2384.64936		FALSE
635	53	0.012698413	141	54	246	726.068	3	2176.189	2176.186	1.47	[GGLSELDKAGFIK]	>Cas9	910	922	[EKIEK]	>Cas9	442	446	K8	K2		20190423_QExHFX4_RSLC5_Beveridge_Clausen_IMP_DSBU_alone.16960.16960.3 File:"20190423_QExHFX4_RSLC5_Beveridge_Clausen_IMP_DSBU_alone.raw", NativeID:"controllerType=0 controllerNumber=1 scan=16960"	4056.20586		FALSE
636	53	0.015847861	104	99	79	700.114	4	2797.433	2797.43	1.02	[HKPENIVIEMAR]	>Cas9	758	769	[YDENDKLIR]	>Cas9	947	955	K2	K6		20190423_QExHFX4_RSLC5_Beveridge_Clausen_IMP_DSBU_alone.17608.17608.4 File:"20190423_QExHFX4_RSLC5_Beveridge_Clausen_IMP_DSBU_alone.raw", NativeID:"controllerType=0 controllerNumber=1 scan=17608"	4170.0522		FALSE
637	53	0.015822785	49	64	77	688.358	4	2750.412	2750.408	1.38	[HKPENIVIEmAR]	>Cas9	758	769	[DFQFYKVR]	>Cas9	973	980	K2	K6		20190423_QExHFX4_RSLC5_Beveridge_Clausen_IMP_DSBU_alone.20766.20766.4 File:"20190423_QExHFX4_RSLC5_Beveridge_Clausen_IMP_DSBU_alone.raw", NativeID:"controllerType=0 controllerNumber=1 scan=20766"	4754.5941		FALSE
638	53	0.015797788	133	91	184	514.779	4	2056.094	2056.092	0.81	[LKGSPEDNEQK]	>Cas9	1249	1259	[IIKDK]	>Cas9	604	608	K2	K3		20190423_QExHFX4_RSLC5_Beveridge_Clausen_IMP_DSBU_alone.6754.6754.4 File:"20190423_QExHFX4_RSLC5_Beveridge_Clausen_IMP_DSBU_alone.raw", NativeID:"controllerType=0 controllerNumber=1 scan=6754"	2063.74728		FALSE
639	52	0.015772871	26	63	112	614.577	4	2455.288	2455.287	0.34	[NPIDFLEAKGYK]	>Cas9	1181	1192	[KFDNLTK]	>Cas9	900	906	K9	K1		20190423_QExHFX4_RSLC5_Beveridge_Clausen_IMP_DSBU_alone.22435.22435.4 File:"20190423_QExHFX4_RSLC5_Beveridge_Clausen_IMP_DSBU_alone.raw", NativeID:"controllerType=0 controllerNumber=1 scan=22435"	5081.98302		FALSE
640	51	0.017268446	40	63	99	579.635	3	1736.89	1736.89	0.09	[mKNYWR]	>Cas9	883	888	[DKPIR]	>Cas9	1303	1307	K2	K2		20190423_QExHFX4_RSLC5_Beveridge_Clausen_IMP_DSBU_alone.12170.12170.3 File:"20190423_QExHFX4_RSLC5_Beveridge_Clausen_IMP_DSBU_alone.raw", NativeID:"controllerType=0 controllerNumber=1 scan=12170"	3169.99734		FALSE
641	51	0.017322835	40	40	92	798.071	3	2392.198	2392.2	-0.88	[VKYVTEGmR]	>Cas9	531	539	[VKYVTEGmR]	>Cas9	531	539	K2	K2		20190423_QExHFX4_RSLC5_Beveridge_Clausen_IMP_DSBU_alone.13915.13915.3 File:"20190423_QExHFX4_RSLC5_Beveridge_Clausen_IMP_DSBU_alone.raw", NativeID:"controllerType=0 controllerNumber=1 scan=13915"	3502.23768		FALSE
642	51	0.017160686	89	41	228	703.052	3	2107.141	2107.139	0.85	[QSGKTILDFLK]	>Cas9	678	688	[DKQSGK]	>Cas9	676	681	K4	K2		20190423_QExHFX4_RSLC5_Beveridge_Clausen_IMP_DSBU_alone.20765.20765.3 File:"20190423_QExHFX4_RSLC5_Beveridge_Clausen_IMP_DSBU_alone.raw", NativeID:"controllerType=0 controllerNumber=1 scan=20765"	4754.37246		FALSE
643	51	0.0171875	17	17	85	478.574	3	1433.709	1433.709	-0.28	[SDKNR]	>Cas9	864	868	[SDKNR]	>Cas9	864	868	K3	K3		20190423_QExHFX4_RSLC5_Beveridge_Clausen_IMP_DSBU_alone.5788.5788.3 File:"20190423_QExHFX4_RSLC5_Beveridge_Clausen_IMP_DSBU_alone.raw", NativeID:"controllerType=0 controllerNumber=1 scan=5788"	1845.76788		FALSE
644	51	0.017241379	21	21	97	459.27	3	1375.795	1375.802	-4.59	[LSKSR]	>Cas9	220	224	[LSKSR]	>Cas9	220	224	K3	K3		20190423_QExHFX4_RSLC5_Beveridge_Clausen_IMP_DSBU_alone.5974.5974.3 File:"20190423_QExHFX4_RSLC5_Beveridge_Clausen_IMP_DSBU_alone.raw", NativeID:"controllerType=0 controllerNumber=1 scan=5974"	1894.43874		FALSE
645	51	0.017295597	76	7	127	706.371	3	2117.099	2117.095	2.03	[LVDSTDKADLR]	>Cas9	146	156	[GQKNSR]	>Cas9	777	782	K7	K3		20190423_QExHFX4_RSLC5_Beveridge_Clausen_IMP_DSBU_alone.8709.8709.3 File:"20190423_QExHFX4_RSLC5_Beveridge_Clausen_IMP_DSBU_alone.raw", NativeID:"controllerType=0 controllerNumber=1 scan=8709"	2482.84386		FALSE
646	51	0.017214397	32	32	91	484.616	3	1451.833	1451.833	-0.06	[DKPIR]	>Cas9	1303	1307	[DKPIR]	>Cas9	1303	1307	K2	K2		20190423_QExHFX4_RSLC5_Beveridge_Clausen_IMP_DSBU_alone.9094.9094.3 File:"20190423_QExHFX4_RSLC5_Beveridge_Clausen_IMP_DSBU_alone.raw", NativeID:"controllerType=0 controllerNumber=1 scan=9094"	2562.1581		FALSE
647	50	0.017133956	76	16	81	617.677	3	1851.017	1851.016	0.44	[FKVLGNTDR]	>Cas9	36	44	[KmIAK]	>Cas9	1024	1028	K2	K1		20190423_QExHFX4_RSLC5_Beveridge_Clausen_IMP_DSBU_alone.11198.11198.3 File:"20190423_QExHFX4_RSLC5_Beveridge_Clausen_IMP_DSBU_alone.raw", NativeID:"controllerType=0 controllerNumber=1 scan=11198"	2981.95308		FALSE
648	50	0.020030817	36	20	93	518.32	3	1552.944	1552.942	1.35	[KDLIIK]	>Cas9	1196	1201	[DKPIR]	>Cas9	1303	1307	K1	K2		20190423_QExHFX4_RSLC5_Beveridge_Clausen_IMP_DSBU_alone.12717.12717.3 File:"20190423_QExHFX4_RSLC5_Beveridge_Clausen_IMP_DSBU_alone.raw", NativeID:"controllerType=0 controllerNumber=1 scan=12717"	3276.2415		FALSE
649	50	0.020061728	56	68	136	574.305	3	1720.901	1720.895	3.29	[MKNYWR]	>Cas9	883	888	[DKPIR]	>Cas9	1303	1307	K2	K2		20190423_QExHFX4_RSLC5_Beveridge_Clausen_IMP_DSBU_alone.12760.12760.3 File:"20190423_QExHFX4_RSLC5_Beveridge_Clausen_IMP_DSBU_alone.raw", NativeID:"controllerType=0 controllerNumber=1 scan=12760"	3284.49924		FALSE
650	50	0.018575851	116	106	107	512.801	4	2048.184	2048.179	2.32	[FIKPILEK]	>Cas9	379	386	[KFDNLTK]	>Cas9	900	906	K3	K1		20190423_QExHFX4_RSLC5_Beveridge_Clausen_IMP_DSBU_alone.17429.17429.4 File:"20190423_QExHFX4_RSLC5_Beveridge_Clausen_IMP_DSBU_alone.raw", NativeID:"controllerType=0 controllerNumber=1 scan=17429"	4137.95724		FALSE
651	50	0.018547141	35	77	68	704.112	4	2813.426	2813.425	0.34	[HKPENIVIEmAR]	>Cas9	758	769	[YDENDKLIR]	>Cas9	947	955	K2	K6		20190423_QExHFX4_RSLC5_Beveridge_Clausen_IMP_DSBU_alone.17445.17445.4 File:"20190423_QExHFX4_RSLC5_Beveridge_Clausen_IMP_DSBU_alone.raw", NativeID:"controllerType=0 controllerNumber=1 scan=17445"	4140.41424		FALSE
652	50	0.01863354	98	98	76	614.53	5	3068.619	3068.613	1.73	[HKPENIVIEMAR]	>Cas9	758	769	[HKPENIVIEMAR]	>Cas9	758	769	K2	K2		20190423_QExHFX4_RSLC5_Beveridge_Clausen_IMP_DSBU_alone.17719.17719.5 File:"20190423_QExHFX4_RSLC5_Beveridge_Clausen_IMP_DSBU_alone.raw", NativeID:"controllerType=0 controllerNumber=1 scan=17719"	4190.66766		FALSE
653	50	0.018662519	40	40	119	448.626	3	1343.862	1343.862	0.16	[LKSVK]	>Cas9	1161	1165	[LKSVK]	>Cas9	1161	1165	K2	K2		20190423_QExHFX4_RSLC5_Beveridge_Clausen_IMP_DSBU_alone.6234.6234.3 File:"20190423_QExHFX4_RSLC5_Beveridge_Clausen_IMP_DSBU_alone.raw", NativeID:"controllerType=0 controllerNumber=1 scan=6234"	1952.99808		FALSE
654	50	0.018604651	63	63	141	448.625	3	1343.861	1343.862	-0.81	[LKSVK]	>Cas9	1161	1165	[LKSVK]	>Cas9	1161	1165	K2	K2		20190423_QExHFX4_RSLC5_Beveridge_Clausen_IMP_DSBU_alone.6384.6384.3 File:"20190423_QExHFX4_RSLC5_Beveridge_Clausen_IMP_DSBU_alone.raw", NativeID:"controllerType=0 controllerNumber=1 scan=6384"	1984.07454		FALSE
655	49	0.021276596	20	11	93	620.651	3	1859.938	1859.94	-1.1	[KDFQFYK]	>Cas9	972	978	[GQKNSR]	>Cas9	777	782	K1	K3		20190423_QExHFX4_RSLC5_Beveridge_Clausen_IMP_DSBU_alone.10612.10612.3 File:"20190423_QExHFX4_RSLC5_Beveridge_Clausen_IMP_DSBU_alone.raw", NativeID:"controllerType=0 controllerNumber=1 scan=10612"	2868.75282		FALSE
656	49	0.02130898	70	40	74	717.13	4	2865.498	2865.496	0.52	[HKPENIVIEMAR]	>Cas9	758	769	[MIAKSEQEIGK]	>Cas9	1025	1035	K2	K4		20190423_QExHFX4_RSLC5_Beveridge_Clausen_IMP_DSBU_alone.15287.15287.4 File:"20190423_QExHFX4_RSLC5_Beveridge_Clausen_IMP_DSBU_alone.raw", NativeID:"controllerType=0 controllerNumber=1 scan=15287"	3750.9912		FALSE
657	49	0.021374046	39	9	101	634.582	4	2535.306	2535.305	0.36	[TEVQTGGFSKESILPK]	>Cas9	1102	1117	[SDKNR]	>Cas9	864	868	K10	K3		20190423_QExHFX4_RSLC5_Beveridge_Clausen_IMP_DSBU_alone.16277.16277.4 File:"20190423_QExHFX4_RSLC5_Beveridge_Clausen_IMP_DSBU_alone.raw", NativeID:"controllerType=0 controllerNumber=1 scan=16277"	3935.10744		FALSE
658	49	0.02	69	7	129	910.512	3	2729.521	2729.52	0.36	[TEVQTGGFSKESILPK]	>Cas9	1102	1117	[KLINGIR]	>Cas9	669	675	K10	K1		20190423_QExHFX4_RSLC5_Beveridge_Clausen_IMP_DSBU_alone.19524.19524.3 File:"20190423_QExHFX4_RSLC5_Beveridge_Clausen_IMP_DSBU_alone.raw", NativeID:"controllerType=0 controllerNumber=1 scan=19524"	4525.25142		FALSE
659	49	0.021341463	19	11	87	997.206	3	2989.604	2989.603	0.31	[TEVQTGGFSKESILPK]	>Cas9	1102	1117	[APLSASMIKR]	>Cas9	319	328	K10	K9		20190423_QExHFX4_RSLC5_Beveridge_Clausen_IMP_DSBU_alone.19890.19890.3 File:"20190423_QExHFX4_RSLC5_Beveridge_Clausen_IMP_DSBU_alone.raw", NativeID:"controllerType=0 controllerNumber=1 scan=19890"	4593.48714		FALSE
660	49	0.02143951	29	19	92	471.945	3	1413.819	1413.817	1.33	[DKPIR]	>Cas9	1303	1307	[LSKSR]	>Cas9	220	224	K2	K3		20190423_QExHFX4_RSLC5_Beveridge_Clausen_IMP_DSBU_alone.6164.6164.3 File:"20190423_QExHFX4_RSLC5_Beveridge_Clausen_IMP_DSBU_alone.raw", NativeID:"controllerType=0 controllerNumber=1 scan=6164"	1938.18942		FALSE
661	49	0.021505376	34	34	87	336.721	4	1343.862	1343.862	-0.14	[LKSVK]	>Cas9	1161	1165	[LKSVK]	>Cas9	1161	1165	K2	K2		20190423_QExHFX4_RSLC5_Beveridge_Clausen_IMP_DSBU_alone.7148.7148.4 File:"20190423_QExHFX4_RSLC5_Beveridge_Clausen_IMP_DSBU_alone.raw", NativeID:"controllerType=0 controllerNumber=1 scan=7148"	2152.34874		FALSE
662	49	0.021472393	20	9	104	560.629	3	1679.873	1679.871	1.38	[KFDNLTK]	>Cas9	900	906	[SDKNR]	>Cas9	864	868	K1	K3		20190423_QExHFX4_RSLC5_Beveridge_Clausen_IMP_DSBU_alone.7821.7821.3 File:"20190423_QExHFX4_RSLC5_Beveridge_Clausen_IMP_DSBU_alone.raw", NativeID:"controllerType=0 controllerNumber=1 scan=7821"	2299.3056		FALSE
663	49	0.021406728	14	16	71	730.063	3	2188.176	2188.172	1.59	[VLSAYNKHR]	>Cas9	1294	1302	[KLVDSTDK]	>Cas9	145	152	K7	K1		20190423_QExHFX4_RSLC5_Beveridge_Clausen_IMP_DSBU_alone.8506.8506.3 File:"20190423_QExHFX4_RSLC5_Beveridge_Clausen_IMP_DSBU_alone.raw", NativeID:"controllerType=0 controllerNumber=1 scan=8506"	2438.73252		FALSE
664	48	0.02118003	43	55	128	865.791	3	2595.358	2595.357	0.59	[LKTYAHLFDDK]	>Cas9	640	650	[FKVLGNTDR]	>Cas9	36	44	K2	K2		20190423_QExHFX4_RSLC5_Beveridge_Clausen_IMP_DSBU_alone.18022.18022.3 File:"20190423_QExHFX4_RSLC5_Beveridge_Clausen_IMP_DSBU_alone.raw", NativeID:"controllerType=0 controllerNumber=1 scan=18022"	4245.55572		FALSE
665	48	0.02124431	40	19	151	566.962	3	1698.873	1698.874	-0.94	[mKNYWR]	>Cas9	883	888	[LSKSR]	>Cas9	220	224	K2	K3		20190423_QExHFX4_RSLC5_Beveridge_Clausen_IMP_DSBU_alone.8806.8806.3 File:"20190423_QExHFX4_RSLC5_Beveridge_Clausen_IMP_DSBU_alone.raw", NativeID:"controllerType=0 controllerNumber=1 scan=8806"	2501.20332		FALSE
666	48	0.021212121	51	28	79	537.307	3	1609.907	1609.906	0.44	[GYKEVK]	>Cas9	1190	1195	[AGFIKR]	>Cas9	918	923	K3	K5		20190423_QExHFX4_RSLC5_Beveridge_Clausen_IMP_DSBU_alone.9860.9860.3 File:"20190423_QExHFX4_RSLC5_Beveridge_Clausen_IMP_DSBU_alone.raw", NativeID:"controllerType=0 controllerNumber=1 scan=9860"	2719.7325		FALSE
667	47	0.021021021	44	9	158	561.631	3	1682.88	1682.88	0.2	[MKNYWR]	>Cas9	883	888	[LSKSR]	>Cas9	220	224	K2	K3		20190423_QExHFX4_RSLC5_Beveridge_Clausen_IMP_DSBU_alone.10030.10030.3 File:"20190423_QExHFX4_RSLC5_Beveridge_Clausen_IMP_DSBU_alone.raw", NativeID:"controllerType=0 controllerNumber=1 scan=10030"	2752.15536		FALSE
668	47	0.021148036	49	19	75	938.48	3	2813.425	2813.425	-0.12	[HKPENIVIEmAR]	>Cas9	758	769	[YDENDKLIR]	>Cas9	947	955	K2	K6		20190423_QExHFX4_RSLC5_Beveridge_Clausen_IMP_DSBU_alone.17318.17318.3 File:"20190423_QExHFX4_RSLC5_Beveridge_Clausen_IMP_DSBU_alone.raw", NativeID:"controllerType=0 controllerNumber=1 scan=17318"	4118.76654		FALSE
669	47	0.021084337	29	32	65	938.834	3	2814.486	2814.486	0.06	[TYAHLFDDKVMK]	>Cas9	642	653	[NLPNEKVLPK]	>Cas9	505	514	K9	K6		20190423_QExHFX4_RSLC5_Beveridge_Clausen_IMP_DSBU_alone.18180.18180.3 File:"20190423_QExHFX4_RSLC5_Beveridge_Clausen_IMP_DSBU_alone.raw", NativeID:"controllerType=0 controllerNumber=1 scan=18180"	4273.41996		FALSE
670	47	0.021116139	32	22	92	471.944	3	1413.818	1413.817	0.74	[DKPIR]	>Cas9	1303	1307	[LSKSR]	>Cas9	220	224	K2	K3		20190423_QExHFX4_RSLC5_Beveridge_Clausen_IMP_DSBU_alone.7308.7308.3 File:"20190423_QExHFX4_RSLC5_Beveridge_Clausen_IMP_DSBU_alone.raw", NativeID:"controllerType=0 controllerNumber=1 scan=7308"	2188.89468		FALSE
671	47	0.021052632	33	21	160	566.962	3	1698.872	1698.874	-1.42	[mKNYWR]	>Cas9	883	888	[LSKSR]	>Cas9	220	224	K2	K3		20190423_QExHFX4_RSLC5_Beveridge_Clausen_IMP_DSBU_alone.9862.9862.3 File:"20190423_QExHFX4_RSLC5_Beveridge_Clausen_IMP_DSBU_alone.raw", NativeID:"controllerType=0 controllerNumber=1 scan=9862"	2720.2455		FALSE
672	46	0.020926756	30	49	79	430.98	4	1720.897	1720.895	1.08	[MKNYWR]	>Cas9	883	888	[DKPIR]	>Cas9	1303	1307	K2	K2		20190423_QExHFX4_RSLC5_Beveridge_Clausen_IMP_DSBU_alone.12155.12155.4 File:"20190423_QExHFX4_RSLC5_Beveridge_Clausen_IMP_DSBU_alone.raw", NativeID:"controllerType=0 controllerNumber=1 scan=12155"	3167.04936		FALSE
673	46	0.020989505	22	66	131	792.74	3	2376.207	2376.205	0.67	[VKYVTEGmR]	>Cas9	531	539	[VKYVTEGMR]	>Cas9	531	539	K2	K2		20190423_QExHFX4_RSLC5_Beveridge_Clausen_IMP_DSBU_alone.12210.12210.3 File:"20190423_QExHFX4_RSLC5_Beveridge_Clausen_IMP_DSBU_alone.raw", NativeID:"controllerType=0 controllerNumber=1 scan=12210"	3176.77392		FALSE
674	46	0.023845007	117	4	136	707.056	3	2119.152	2119.151	0.72	[LVDSTDKADLR]	>Cas9	146	156	[AGFIKR]	>Cas9	918	923	K7	K5		20190423_QExHFX4_RSLC5_Beveridge_Clausen_IMP_DSBU_alone.13957.13957.3 File:"20190423_QExHFX4_RSLC5_Beveridge_Clausen_IMP_DSBU_alone.raw", NativeID:"controllerType=0 controllerNumber=1 scan=13957"	3509.65788		FALSE
675	46	0.02238806	26	37	60	944.167	3	2830.485	2830.481	1.48	[TYAHLFDDKVmK]	>Cas9	642	653	[NLPNEKVLPK]	>Cas9	505	514	K9	K6		20190423_QExHFX4_RSLC5_Beveridge_Clausen_IMP_DSBU_alone.18013.18013.3 File:"20190423_QExHFX4_RSLC5_Beveridge_Clausen_IMP_DSBU_alone.raw", NativeID:"controllerType=0 controllerNumber=1 scan=18013"	4243.90638		FALSE
676	46	0.020958084	52	8	140	567.992	3	1701.961	1701.961	0.52	[NSDKLIAR]	>Cas9	1119	1126	[LSKSR]	>Cas9	220	224	K4	K3		20190423_QExHFX4_RSLC5_Beveridge_Clausen_IMP_DSBU_alone.8734.8734.3 File:"20190423_QExHFX4_RSLC5_Beveridge_Clausen_IMP_DSBU_alone.raw", NativeID:"controllerType=0 controllerNumber=1 scan=8734"	2488.78038		FALSE
677	45	0.025297619	96	65	62	684.359	4	2734.415	2734.413	0.68	[HKPENIVIEMAR]	>Cas9	758	769	[DFQFYKVR]	>Cas9	973	980	K2	K6		20190423_QExHFX4_RSLC5_Beveridge_Clausen_IMP_DSBU_alone.20788.20788.4 File:"20190423_QExHFX4_RSLC5_Beveridge_Clausen_IMP_DSBU_alone.raw", NativeID:"controllerType=0 controllerNumber=1 scan=20788"	4758.84948		FALSE
678	45	0.02526003	66	28	94	962.499	3	2885.483	2885.479	1.37	[TILDFLKSDGFANR]	>Cas9	682	695	[FDNLTKAER]	>Cas9	901	909	K7	K6		20190423_QExHFX4_RSLC5_Beveridge_Clausen_IMP_DSBU_alone.25888.25888.3 File:"20190423_QExHFX4_RSLC5_Beveridge_Clausen_IMP_DSBU_alone.raw", NativeID:"controllerType=0 controllerNumber=1 scan=25888"	5788.06068		FALSE
679	45	0.025222552	7	27	94	490.607	3	1469.807	1469.807	-0.18	[DKQSGK]	>Cas9	676	681	[HSIKK]	>Cas9	45	49	K2	K4		20190423_QExHFX4_RSLC5_Beveridge_Clausen_IMP_DSBU_alone.2622.2622.3 File:"20190423_QExHFX4_RSLC5_Beveridge_Clausen_IMP_DSBU_alone.raw", NativeID:"controllerType=0 controllerNumber=1 scan=2622"	921.61404		FALSE
680	44	0.024926686	86	70	130	557.776	4	2228.084	2228.083	0.33	[LKGSPEDNEQK]	>Cas9	1249	1259	[DWDPKK]	>Cas9	1129	1134	K2	K5		20190423_QExHFX4_RSLC5_Beveridge_Clausen_IMP_DSBU_alone.10825.10825.4 File:"20190423_QExHFX4_RSLC5_Beveridge_Clausen_IMP_DSBU_alone.raw", NativeID:"controllerType=0 controllerNumber=1 scan=10825"	2908.26126		FALSE
681	44	0.025036819	90	71	221	614.367	3	1841.086	1841.085	0.12	[NSDKLIAR]	>Cas9	1119	1126	[KDLIIK]	>Cas9	1196	1201	K4	K1		20190423_QExHFX4_RSLC5_Beveridge_Clausen_IMP_DSBU_alone.14079.14079.3 File:"20190423_QExHFX4_RSLC5_Beveridge_Clausen_IMP_DSBU_alone.raw", NativeID:"controllerType=0 controllerNumber=1 scan=14079"	3532.66692		FALSE
682	44	0.025185185	80	115	253	608.007	3	1822.006	1822.004	0.69	[MKNYWR]	>Cas9	883	888	[KDLIIK]	>Cas9	1196	1201	K2	K1		20190423_QExHFX4_RSLC5_Beveridge_Clausen_IMP_DSBU_alone.15905.15905.3 File:"20190423_QExHFX4_RSLC5_Beveridge_Clausen_IMP_DSBU_alone.raw", NativeID:"controllerType=0 controllerNumber=1 scan=15905"	3863.68908		FALSE
683	44	0.025147929	81	10	133	720.065	3	2158.18	2158.187	-2.96	[GGLSELDKAGFIK]	>Cas9	910	922	[DKPIR]	>Cas9	1303	1307	K8	K2		20190423_QExHFX4_RSLC5_Beveridge_Clausen_IMP_DSBU_alone.20161.20161.3 File:"20190423_QExHFX4_RSLC5_Beveridge_Clausen_IMP_DSBU_alone.raw", NativeID:"controllerType=0 controllerNumber=1 scan=20161"	4647.11934		FALSE
684	44	0.025110783	32	32	74	478.575	3	1433.71	1433.709	0.81	[SDKNR]	>Cas9	864	868	[SDKNR]	>Cas9	864	868	K3	K3		20190423_QExHFX4_RSLC5_Beveridge_Clausen_IMP_DSBU_alone.7799.7799.3 File:"20190423_QExHFX4_RSLC5_Beveridge_Clausen_IMP_DSBU_alone.raw", NativeID:"controllerType=0 controllerNumber=1 scan=7799"	2294.69232		FALSE
685	44	0.025	48	7	143	567.992	3	1701.962	1701.961	0.82	[NSDKLIAR]	>Cas9	1119	1126	[LSKSR]	>Cas9	220	224	K4	K3		20190423_QExHFX4_RSLC5_Beveridge_Clausen_IMP_DSBU_alone.8083.8083.3 File:"20190423_QExHFX4_RSLC5_Beveridge_Clausen_IMP_DSBU_alone.raw", NativeID:"controllerType=0 controllerNumber=1 scan=8083"	2354.66664		FALSE
686	44	0.025073746	25	16	111	426.246	4	1701.961	1701.961	0.14	[NSDKLIAR]	>Cas9	1119	1126	[LSKSR]	>Cas9	220	224	K4	K3		20190423_QExHFX4_RSLC5_Beveridge_Clausen_IMP_DSBU_alone.8519.8519.4 File:"20190423_QExHFX4_RSLC5_Beveridge_Clausen_IMP_DSBU_alone.raw", NativeID:"controllerType=0 controllerNumber=1 scan=8519"	2441.8458		FALSE
687	44	0.024963289	57	29	203	561.631	3	1682.878	1682.88	-0.99	[MKNYWR]	>Cas9	883	888	[LSKSR]	>Cas9	220	224	K2	K3		20190423_QExHFX4_RSLC5_Beveridge_Clausen_IMP_DSBU_alone.9859.9859.3 File:"20190423_QExHFX4_RSLC5_Beveridge_Clausen_IMP_DSBU_alone.raw", NativeID:"controllerType=0 controllerNumber=1 scan=9859"	2719.46382		FALSE
688	43	0.026162791	32	50	106	544.992	3	1632.963	1632.962	0.57	[VMKQLK]	>Cas9	651	656	[AGFIKR]	>Cas9	918	923	K3	K5		20190423_QExHFX4_RSLC5_Beveridge_Clausen_IMP_DSBU_alone.10443.10443.3 File:"20190423_QExHFX4_RSLC5_Beveridge_Clausen_IMP_DSBU_alone.raw", NativeID:"controllerType=0 controllerNumber=1 scan=10443"	2833.0695		FALSE
689	43	0.024781341	78	46	156	726.067	3	2176.188	2176.186	0.8	[GGLSELDKAGFIK]	>Cas9	910	922	[EKIEK]	>Cas9	442	446	K8	K2		20190423_QExHFX4_RSLC5_Beveridge_Clausen_IMP_DSBU_alone.17136.17136.3 File:"20190423_QExHFX4_RSLC5_Beveridge_Clausen_IMP_DSBU_alone.raw", NativeID:"controllerType=0 controllerNumber=1 scan=17136"	4088.17854		FALSE
690	43	0.024853801	14	24	95	564.835	4	2256.317	2256.315	0.98	[APLSASMIKR]	>Cas9	319	328	[FIKPILEK]	>Cas9	379	386	K9	K3		20190423_QExHFX4_RSLC5_Beveridge_Clausen_IMP_DSBU_alone.18365.18365.4 File:"20190423_QExHFX4_RSLC5_Beveridge_Clausen_IMP_DSBU_alone.raw", NativeID:"controllerType=0 controllerNumber=1 scan=18365"	4307.71674		FALSE
691	43	0.026124819	66	62	169	794.077	3	2380.218	2380.212	2.55	[DFQFYKVR]	>Cas9	973	980	[VKYVTEGMR]	>Cas9	531	539	K6	K2		20190423_QExHFX4_RSLC5_Beveridge_Clausen_IMP_DSBU_alone.19403.19403.3 File:"20190423_QExHFX4_RSLC5_Beveridge_Clausen_IMP_DSBU_alone.raw", NativeID:"controllerType=0 controllerNumber=1 scan=19403"	4503.38928		FALSE
692	43	0.024817518	48	10	126	950.47	3	2849.395	2849.393	0.89	[QEDFYPFLKDNR]	>Cas9	430	441	[VKYVTEGMR]	>Cas9	531	539	K9	K2		20190423_QExHFX4_RSLC5_Beveridge_Clausen_IMP_DSBU_alone.21184.21184.3 File:"20190423_QExHFX4_RSLC5_Beveridge_Clausen_IMP_DSBU_alone.raw", NativeID:"controllerType=0 controllerNumber=1 scan=21184"	4836.06252		FALSE
693	43	0.026200873	78	85	165	472.62	3	1415.847	1415.847	0.03	[EKIEK]	>Cas9	442	446	[KVTVK]	>Cas9	562	566	K2	K1		20190423_QExHFX4_RSLC5_Beveridge_Clausen_IMP_DSBU_alone.5202.5202.3 File:"20190423_QExHFX4_RSLC5_Beveridge_Clausen_IMP_DSBU_alone.raw", NativeID:"controllerType=0 controllerNumber=1 scan=5202"	1692.72402		FALSE
694	43	0.02489019	16	23	105	525.963	3	1575.873	1575.871	1.26	[AGFIKR]	>Cas9	918	923	[GQKNSR]	>Cas9	777	782	K5	K3		20190423_QExHFX4_RSLC5_Beveridge_Clausen_IMP_DSBU_alone.7211.7211.3 File:"20190423_QExHFX4_RSLC5_Beveridge_Clausen_IMP_DSBU_alone.raw", NativeID:"controllerType=0 controllerNumber=1 scan=7211"	2167.29162		FALSE
695	43	0.026086957	18	26	75	525.962	3	1575.872	1575.871	0.12	[AGFIKR]	>Cas9	918	923	[GQKNSR]	>Cas9	777	782	K5	K3		20190423_QExHFX4_RSLC5_Beveridge_Clausen_IMP_DSBU_alone.7351.7351.3 File:"20190423_QExHFX4_RSLC5_Beveridge_Clausen_IMP_DSBU_alone.raw", NativeID:"controllerType=0 controllerNumber=1 scan=7351"	2198.47926		FALSE
696	42	0.025787966	56	10	65	617.678	3	1851.018	1851.016	1.24	[FKVLGNTDR]	>Cas9	36	44	[KmIAK]	>Cas9	1024	1028	K2	K1		20190423_QExHFX4_RSLC5_Beveridge_Clausen_IMP_DSBU_alone.11378.11378.3 File:"20190423_QExHFX4_RSLC5_Beveridge_Clausen_IMP_DSBU_alone.raw", NativeID:"controllerType=0 controllerNumber=1 scan=11378"	3018.64356		FALSE
697	42	0.025974026	89	89	148	590.808	4	2360.211	2360.21	0.56	[VKYVTEGMR]	>Cas9	531	539	[VKYVTEGMR]	>Cas9	531	539	K2	K2		20190423_QExHFX4_RSLC5_Beveridge_Clausen_IMP_DSBU_alone.13871.13871.4 File:"20190423_QExHFX4_RSLC5_Beveridge_Clausen_IMP_DSBU_alone.raw", NativeID:"controllerType=0 controllerNumber=1 scan=13871"	3494.74848		FALSE
698	42	0.025936599	40	21	72	696.393	3	2087.163	2087.161	1.19	[FKVLGNTDR]	>Cas9	36	44	[ESILPKR]	>Cas9	1112	1118	K2	K6		20190423_QExHFX4_RSLC5_Beveridge_Clausen_IMP_DSBU_alone.15157.15157.3 File:"20190423_QExHFX4_RSLC5_Beveridge_Clausen_IMP_DSBU_alone.raw", NativeID:"controllerType=0 controllerNumber=1 scan=15157"	3729.09888		FALSE
699	42	0.026049204	136	95	62	682.108	4	2725.41	2725.409	0.33	[HKPENIVIEMAR]	>Cas9	758	769	[FDNLTKAER]	>Cas9	901	909	K2	K6		20190423_QExHFX4_RSLC5_Beveridge_Clausen_IMP_DSBU_alone.16541.16541.4 File:"20190423_QExHFX4_RSLC5_Beveridge_Clausen_IMP_DSBU_alone.raw", NativeID:"controllerType=0 controllerNumber=1 scan=16541"	3983.55594		FALSE
700	42	0.025824964	70	70	203	380.698	4	1519.772	1519.771	0.33	[DKQSGK]	>Cas9	676	681	[DKQSGK]	>Cas9	676	681	K2	K2		20190423_QExHFX4_RSLC5_Beveridge_Clausen_IMP_DSBU_alone.2532.2532.4 File:"20190423_QExHFX4_RSLC5_Beveridge_Clausen_IMP_DSBU_alone.raw", NativeID:"controllerType=0 controllerNumber=1 scan=2532"	896.5008		FALSE
701	42	0.026011561	27	27	68	344.706	4	1375.802	1375.802	0.41	[LSKSR]	>Cas9	220	224	[LSKSR]	>Cas9	220	224	K3	K3		20190423_QExHFX4_RSLC5_Beveridge_Clausen_IMP_DSBU_alone.5358.5358.4 File:"20190423_QExHFX4_RSLC5_Beveridge_Clausen_IMP_DSBU_alone.raw", NativeID:"controllerType=0 controllerNumber=1 scan=5358"	1733.89236		FALSE
702	42	0.025862069	73	5	121	655.024	3	1963.057	1963.053	2.15	[SEQEIGKATAK]	>Cas9	1029	1039	[KmIAK]	>Cas9	1024	1028	K7	K1		20190423_QExHFX4_RSLC5_Beveridge_Clausen_IMP_DSBU_alone.7171.7171.3 File:"20190423_QExHFX4_RSLC5_Beveridge_Clausen_IMP_DSBU_alone.raw", NativeID:"controllerType=0 controllerNumber=1 scan=7171"	2157.8019		FALSE
703	42	0.025899281	47	7	135	567.992	3	1701.962	1701.961	0.82	[NSDKLIAR]	>Cas9	1119	1126	[LSKSR]	>Cas9	220	224	K4	K3		20190423_QExHFX4_RSLC5_Beveridge_Clausen_IMP_DSBU_alone.8271.8271.3 File:"20190423_QExHFX4_RSLC5_Beveridge_Clausen_IMP_DSBU_alone.raw", NativeID:"controllerType=0 controllerNumber=1 scan=8271"	2392.29384		FALSE
704	41	0.029957204	28	31	121	580.665	3	1739.979	1739.976	1.61	[NSDKLIAR]	>Cas9	1119	1126	[DKPIR]	>Cas9	1303	1307	K4	K2		20190423_QExHFX4_RSLC5_Beveridge_Clausen_IMP_DSBU_alone.10084.10084.3 File:"20190423_QExHFX4_RSLC5_Beveridge_Clausen_IMP_DSBU_alone.raw", NativeID:"controllerType=0 controllerNumber=1 scan=10084"	2763.7509		FALSE
705	41	0.029787234	48	22	69	472.758	4	1888.009	1888.007	0.96	[APLSASMIKR]	>Cas9	319	328	[SDKNR]	>Cas9	864	868	K9	K3		20190423_QExHFX4_RSLC5_Beveridge_Clausen_IMP_DSBU_alone.10999.10999.4 File:"20190423_QExHFX4_RSLC5_Beveridge_Clausen_IMP_DSBU_alone.raw", NativeID:"controllerType=0 controllerNumber=1 scan=10999"	2942.48244		FALSE
706	41	0.02991453	8	24	63	635.326	4	2538.284	2538.287	-1.09	[mIAKSEQEIGK]	>Cas9	1025	1035	[FDNLTKAER]	>Cas9	901	909	K4	K6		20190423_QExHFX4_RSLC5_Beveridge_Clausen_IMP_DSBU_alone.13037.13037.4 File:"20190423_QExHFX4_RSLC5_Beveridge_Clausen_IMP_DSBU_alone.raw", NativeID:"controllerType=0 controllerNumber=1 scan=13037"	3337.72494		FALSE
707	41	0.029871977	22	36	58	521.311	4	2082.224	2082.222	1.23	[APLSASMIKR]	>Cas9	319	328	[KLINGIR]	>Cas9	669	675	K9	K1		20190423_QExHFX4_RSLC5_Beveridge_Clausen_IMP_DSBU_alone.15817.15817.4 File:"20190423_QExHFX4_RSLC5_Beveridge_Clausen_IMP_DSBU_alone.raw", NativeID:"controllerType=0 controllerNumber=1 scan=15817"	3848.2377		FALSE
708	41	0.028571429	49	38	113	525.533	4	2099.111	2099.109	0.73	[DDSIDNKVLTR]	>Cas9	853	863	[DKPIR]	>Cas9	1303	1307	K7	K2		20190423_QExHFX4_RSLC5_Beveridge_Clausen_IMP_DSBU_alone.16176.16176.4 File:"20190423_QExHFX4_RSLC5_Beveridge_Clausen_IMP_DSBU_alone.raw", NativeID:"controllerType=0 controllerNumber=1 scan=16176"	3916.7574		FALSE
709	41	0.031161473	13	17	76	536.622	3	1607.851	1607.85	0.35	[GYKEVK]	>Cas9	1190	1195	[GQKNSR]	>Cas9	777	782	K3	K3		20190423_QExHFX4_RSLC5_Beveridge_Clausen_IMP_DSBU_alone.4510.4510.3 File:"20190423_QExHFX4_RSLC5_Beveridge_Clausen_IMP_DSBU_alone.raw", NativeID:"controllerType=0 controllerNumber=1 scan=4510"	1507.7865		FALSE
710	41	0.029829545	28	28	142	336.721	4	1343.862	1343.862	-0.2	[KVTVK]	>Cas9	562	566	[KVTVK]	>Cas9	562	566	K1	K1		20190423_QExHFX4_RSLC5_Beveridge_Clausen_IMP_DSBU_alone.5980.5980.4 File:"20190423_QExHFX4_RSLC5_Beveridge_Clausen_IMP_DSBU_alone.raw", NativeID:"controllerType=0 controllerNumber=1 scan=5980"	1896.1578		FALSE
711	41	0.028612303	19	19	75	669.36	3	2006.065	2006.065	0.03	[KLVDSTDK]	>Cas9	145	152	[KLVDSTDK]	>Cas9	145	152	K1	K1		20190423_QExHFX4_RSLC5_Beveridge_Clausen_IMP_DSBU_alone.9675.9675.3 File:"20190423_QExHFX4_RSLC5_Beveridge_Clausen_IMP_DSBU_alone.raw", NativeID:"controllerType=0 controllerNumber=1 scan=9675"	2678.83728		FALSE
712	40	0.032485876	73	73	135	590.808	4	2360.21	2360.21	-0.03	[VKYVTEGMR]	>Cas9	531	539	[VKYVTEGMR]	>Cas9	531	539	K2	K2		20190423_QExHFX4_RSLC5_Beveridge_Clausen_IMP_DSBU_alone.14033.14033.4 File:"20190423_QExHFX4_RSLC5_Beveridge_Clausen_IMP_DSBU_alone.raw", NativeID:"controllerType=0 controllerNumber=1 scan=14033"	3525.39102		FALSE
713	40	0.035161744	23	31	55	769.663	4	3075.63	3075.624	1.79	[VNTEITKAPLSASmIK]	>Cas9	312	327	[SEQEIGKATAK]	>Cas9	1029	1039	K7	K7		20190423_QExHFX4_RSLC5_Beveridge_Clausen_IMP_DSBU_alone.14568.14568.4 File:"20190423_QExHFX4_RSLC5_Beveridge_Clausen_IMP_DSBU_alone.raw", NativeID:"controllerType=0 controllerNumber=1 scan=14568"	3620.3247		FALSE
714	40	0.03511236	21	21	110	552.022	3	1654.052	1654.051	0.44	[KDLIIK]	>Cas9	1196	1201	[KDLIIK]	>Cas9	1196	1201	K1	K1		20190423_QExHFX4_RSLC5_Beveridge_Clausen_IMP_DSBU_alone.16324.16324.3 File:"20190423_QExHFX4_RSLC5_Beveridge_Clausen_IMP_DSBU_alone.raw", NativeID:"controllerType=0 controllerNumber=1 scan=16324"	3943.40148		FALSE
715	40	0.032531825	31	33	75	412.481	4	1646.9	1646.901	-0.22	[VmKQLK]	>Cas9	651	656	[GQKNSR]	>Cas9	777	782	K3	K3		20190423_QExHFX4_RSLC5_Beveridge_Clausen_IMP_DSBU_alone.4201.4201.4 File:"20190423_QExHFX4_RSLC5_Beveridge_Clausen_IMP_DSBU_alone.raw", NativeID:"controllerType=0 controllerNumber=1 scan=4201"	1425.9102		FALSE
716	40	0.035063114	10	10	77	478.575	3	1433.71	1433.709	0.87	[SDKNR]	>Cas9	864	868	[SDKNR]	>Cas9	864	868	K3	K3		20190423_QExHFX4_RSLC5_Beveridge_Clausen_IMP_DSBU_alone.4332.4332.3 File:"20190423_QExHFX4_RSLC5_Beveridge_Clausen_IMP_DSBU_alone.raw", NativeID:"controllerType=0 controllerNumber=1 scan=4332"	1461.67716		FALSE
717	40	0.035211268	17	17	81	448.625	3	1343.862	1343.862	-0.22	[LKSVK]	>Cas9	1161	1165	[LKSVK]	>Cas9	1161	1165	K2	K2		20190423_QExHFX4_RSLC5_Beveridge_Clausen_IMP_DSBU_alone.7011.7011.3 File:"20190423_QExHFX4_RSLC5_Beveridge_Clausen_IMP_DSBU_alone.raw", NativeID:"controllerType=0 controllerNumber=1 scan=7011"	2120.06388		FALSE
718	40	0.032440056	34	8	80	653.718	3	1959.14	1959.139	0.65	[NLPNEKVLPK]	>Cas9	505	514	[HSIKK]	>Cas9	45	49	K6	K4		20190423_QExHFX4_RSLC5_Beveridge_Clausen_IMP_DSBU_alone.8555.8555.3 File:"20190423_QExHFX4_RSLC5_Beveridge_Clausen_IMP_DSBU_alone.raw", NativeID:"controllerType=0 controllerNumber=1 scan=8555"	2449.32804		FALSE
719	39	0.035014006	68	19	79	717.392	3	2150.161	2150.164	-1.18	[APLSASmIKR]	>Cas9	319	328	[KFDNLTK]	>Cas9	900	906	K9	K1		20190423_QExHFX4_RSLC5_Beveridge_Clausen_IMP_DSBU_alone.13573.13573.3 File:"20190423_QExHFX4_RSLC5_Beveridge_Clausen_IMP_DSBU_alone.raw", NativeID:"controllerType=0 controllerNumber=1 scan=13573"	3440.64192		FALSE
720	39	0.034867503	45	69	54	597.556	4	2387.2	2387.202	-0.8	[VKYVTEGmR]	>Cas9	531	539	[FDNLTKAER]	>Cas9	901	909	K2	K6		20190423_QExHFX4_RSLC5_Beveridge_Clausen_IMP_DSBU_alone.13940.13940.4 File:"20190423_QExHFX4_RSLC5_Beveridge_Clausen_IMP_DSBU_alone.raw", NativeID:"controllerType=0 controllerNumber=1 scan=13940"	3506.97834		FALSE
721	39	0.034818942	51	16	83	962.498	3	2885.479	2885.479	-0.13	[TILDFLKSDGFANR]	>Cas9	682	695	[FDNLTKAER]	>Cas9	901	909	K7	K6		20190423_QExHFX4_RSLC5_Beveridge_Clausen_IMP_DSBU_alone.25882.25882.3 File:"20190423_QExHFX4_RSLC5_Beveridge_Clausen_IMP_DSBU_alone.raw", NativeID:"controllerType=0 controllerNumber=1 scan=25882"	5787.14034		FALSE
722	39	0.034916201	14	14	62	478.574	3	1433.708	1433.709	-0.79	[SDKNR]	>Cas9	864	868	[SDKNR]	>Cas9	864	868	K3	K3		20190423_QExHFX4_RSLC5_Beveridge_Clausen_IMP_DSBU_alone.6042.6042.3 File:"20190423_QExHFX4_RSLC5_Beveridge_Clausen_IMP_DSBU_alone.raw", NativeID:"controllerType=0 controllerNumber=1 scan=6042"	1909.97718		FALSE
723	39	0.034965035	31	5	119	543.313	3	1627.926	1627.924	1.07	[KLINGIR]	>Cas9	669	675	[SDKNR]	>Cas9	864	868	K1	K3		20190423_QExHFX4_RSLC5_Beveridge_Clausen_IMP_DSBU_alone.8535.8535.3 File:"20190423_QExHFX4_RSLC5_Beveridge_Clausen_IMP_DSBU_alone.raw", NativeID:"controllerType=0 controllerNumber=1 scan=8535"	2444.98974		FALSE
724	38	0.034674064	14	40	63	1172.25	3	3514.735	3514.73	1.28	[KIEcFDSVEISGVEDR]	>Cas9	575	590	[HKPENIVIEMAR]	>Cas9	758	769	K1	K2		20190423_QExHFX4_RSLC5_Beveridge_Clausen_IMP_DSBU_alone.20652.20652.3 File:"20190423_QExHFX4_RSLC5_Beveridge_Clausen_IMP_DSBU_alone.raw", NativeID:"controllerType=0 controllerNumber=1 scan=20652"	4733.5311		FALSE
725	38	0.034770515	21	21	68	478.574	3	1433.709	1433.709	-0.34	[SDKNR]	>Cas9	864	868	[SDKNR]	>Cas9	864	868	K3	K3		20190423_QExHFX4_RSLC5_Beveridge_Clausen_IMP_DSBU_alone.7546.7546.3 File:"20190423_QExHFX4_RSLC5_Beveridge_Clausen_IMP_DSBU_alone.raw", NativeID:"controllerType=0 controllerNumber=1 scan=7546"	2242.10034		FALSE
726	38	0.034722222	34	34	65	363.714	4	1451.833	1451.833	0.07	[DKPIR]	>Cas9	1303	1307	[DKPIR]	>Cas9	1303	1307	K2	K2		20190423_QExHFX4_RSLC5_Beveridge_Clausen_IMP_DSBU_alone.9419.9419.4 File:"20190423_QExHFX4_RSLC5_Beveridge_Clausen_IMP_DSBU_alone.raw", NativeID:"controllerType=0 controllerNumber=1 scan=9419"	2625.05316		FALSE
727	37	0.03862069	113	2	134	707.055	3	2119.151	2119.151	0.31	[LVDSTDKADLR]	>Cas9	146	156	[AGFIKR]	>Cas9	918	923	K7	K5		20190423_QExHFX4_RSLC5_Beveridge_Clausen_IMP_DSBU_alone.13439.13439.3 File:"20190423_QExHFX4_RSLC5_Beveridge_Clausen_IMP_DSBU_alone.raw", NativeID:"controllerType=0 controllerNumber=1 scan=13439"	3416.06442		FALSE
728	37	0.035911602	42	12	81	796.423	3	2387.254	2387.252	0.76	[DDSIDNKVLTR]	>Cas9	853	863	[NSDKLIAR]	>Cas9	1119	1126	K7	K4		20190423_QExHFX4_RSLC5_Beveridge_Clausen_IMP_DSBU_alone.17049.17049.3 File:"20190423_QExHFX4_RSLC5_Beveridge_Clausen_IMP_DSBU_alone.raw", NativeID:"controllerType=0 controllerNumber=1 scan=17049"	4073.44326		FALSE
729	37	0.03601108	34	9	106	945.873	3	2835.605	2835.601	1.44	[SVKELLGITIMER]	>Cas9	1163	1175	[NLPNEKVLPK]	>Cas9	505	514	K3	K6		20190423_QExHFX4_RSLC5_Beveridge_Clausen_IMP_DSBU_alone.24165.24165.3 File:"20190423_QExHFX4_RSLC5_Beveridge_Clausen_IMP_DSBU_alone.raw", NativeID:"controllerType=0 controllerNumber=1 scan=24165"	5426.26392		FALSE
730	37	0.035961272	10	10	107	507.262	3	1519.771	1519.771	0.03	[DKQSGK]	>Cas9	676	681	[DKQSGK]	>Cas9	676	681	K2	K2		20190423_QExHFX4_RSLC5_Beveridge_Clausen_IMP_DSBU_alone.3258.3258.3 File:"20190423_QExHFX4_RSLC5_Beveridge_Clausen_IMP_DSBU_alone.raw", NativeID:"controllerType=0 controllerNumber=1 scan=3258"	1126.39638		FALSE
731	37	0.038567493	19	9	66	549.639	3	1646.901	1646.901	0.49	[VmKQLK]	>Cas9	651	656	[GQKNSR]	>Cas9	777	782	K3	K3		20190423_QExHFX4_RSLC5_Beveridge_Clausen_IMP_DSBU_alone.4096.4096.3 File:"20190423_QExHFX4_RSLC5_Beveridge_Clausen_IMP_DSBU_alone.raw", NativeID:"controllerType=0 controllerNumber=1 scan=4096"	1395.2046		FALSE
732	37	0.038514443	53	53	96	336.721	4	1343.862	1343.862	0.04	[LKSVK]	>Cas9	1161	1165	[LKSVK]	>Cas9	1161	1165	K2	K2		20190423_QExHFX4_RSLC5_Beveridge_Clausen_IMP_DSBU_alone.6452.6452.4 File:"20190423_QExHFX4_RSLC5_Beveridge_Clausen_IMP_DSBU_alone.raw", NativeID:"controllerType=0 controllerNumber=1 scan=6452"	1998.90018		FALSE
733	36	0.040983607	26	46	56	434.978	4	1736.891	1736.89	0.32	[mKNYWR]	>Cas9	883	888	[DKPIR]	>Cas9	1303	1307	K2	K2		20190423_QExHFX4_RSLC5_Beveridge_Clausen_IMP_DSBU_alone.11307.11307.4 File:"20190423_QExHFX4_RSLC5_Beveridge_Clausen_IMP_DSBU_alone.raw", NativeID:"controllerType=0 controllerNumber=1 scan=11307"	3003.6087		FALSE
734	36	0.041152263	18	33	51	704.112	4	2813.427	2813.425	0.85	[HKPENIVIEmAR]	>Cas9	758	769	[YDENDKLIR]	>Cas9	947	955	K2	K6		20190423_QExHFX4_RSLC5_Beveridge_Clausen_IMP_DSBU_alone.14507.14507.4 File:"20190423_QExHFX4_RSLC5_Beveridge_Clausen_IMP_DSBU_alone.raw", NativeID:"controllerType=0 controllerNumber=1 scan=14507"	3608.52786		FALSE
735	36	0.04109589	44	9	62	909.142	3	2725.411	2725.409	0.84	[HKPENIVIEMAR]	>Cas9	758	769	[FDNLTKAER]	>Cas9	901	909	K2	K6		20190423_QExHFX4_RSLC5_Beveridge_Clausen_IMP_DSBU_alone.16202.16202.3 File:"20190423_QExHFX4_RSLC5_Beveridge_Clausen_IMP_DSBU_alone.raw", NativeID:"controllerType=0 controllerNumber=1 scan=16202"	3921.29472		FALSE
736	36	0.041039672	55	89	48	771.907	4	3084.607	3084.608	-0.43	[HKPENIVIEmAR]	>Cas9	758	769	[HKPENIVIEMAR]	>Cas9	758	769	K2	K2		20190423_QExHFX4_RSLC5_Beveridge_Clausen_IMP_DSBU_alone.17774.17774.4 File:"20190423_QExHFX4_RSLC5_Beveridge_Clausen_IMP_DSBU_alone.raw", NativeID:"controllerType=0 controllerNumber=1 scan=17774"	4199.25774		FALSE
737	35	0.040927694	55	39	91	579.635	3	1736.892	1736.89	1.02	[mKNYWR]	>Cas9	883	888	[DKPIR]	>Cas9	1303	1307	K2	K2		20190423_QExHFX4_RSLC5_Beveridge_Clausen_IMP_DSBU_alone.11604.11604.3 File:"20190423_QExHFX4_RSLC5_Beveridge_Clausen_IMP_DSBU_alone.raw", NativeID:"controllerType=0 controllerNumber=1 scan=11604"	3061.1337		FALSE
738	35	0.040871935	27	45	63	430.98	4	1720.897	1720.895	0.78	[MKNYWR]	>Cas9	883	888	[DKPIR]	>Cas9	1303	1307	K2	K2		20190423_QExHFX4_RSLC5_Beveridge_Clausen_IMP_DSBU_alone.12352.12352.4 File:"20190423_QExHFX4_RSLC5_Beveridge_Clausen_IMP_DSBU_alone.raw", NativeID:"controllerType=0 controllerNumber=1 scan=12352"	3205.05342		FALSE
739	35	0.042062415	10	10	69	525.277	3	1573.816	1573.815	0.43	[GQKNSR]	>Cas9	777	782	[GQKNSR]	>Cas9	777	782	K3	K3		20190423_QExHFX4_RSLC5_Beveridge_Clausen_IMP_DSBU_alone.2071.2071.3 File:"20190423_QExHFX4_RSLC5_Beveridge_Clausen_IMP_DSBU_alone.raw", NativeID:"controllerType=0 controllerNumber=1 scan=2071"	759.92556		FALSE
740	35	0.042176871	11	11	85	1077.564	3	3230.679	3230.676	0.89	[MDGTEELLVKLNR]	>Cas9	387	399	[MDGTEELLVKLNR]	>Cas9	387	399	K10	K10		20190423_QExHFX4_RSLC5_Beveridge_Clausen_IMP_DSBU_alone.27941.27941.3 File:"20190423_QExHFX4_RSLC5_Beveridge_Clausen_IMP_DSBU_alone.raw", NativeID:"controllerType=0 controllerNumber=1 scan=27941"	6251.1492		FALSE
741	35	0.042119565	94	50	152	347.224	4	1385.873	1385.873	0.43	[IIKDK]	>Cas9	604	608	[LKSVK]	>Cas9	1161	1165	K3	K2		20190423_QExHFX4_RSLC5_Beveridge_Clausen_IMP_DSBU_alone.6231.6231.4 File:"20190423_QExHFX4_RSLC5_Beveridge_Clausen_IMP_DSBU_alone.raw", NativeID:"controllerType=0 controllerNumber=1 scan=6231"	1952.34636		FALSE
742	34	0.043301759	48	90	142	461.027	4	1841.085	1841.085	0	[NSDKLIAR]	>Cas9	1119	1126	[KDLIIK]	>Cas9	1196	1201	K4	K1		20190423_QExHFX4_RSLC5_Beveridge_Clausen_IMP_DSBU_alone.14090.14090.4 File:"20190423_QExHFX4_RSLC5_Beveridge_Clausen_IMP_DSBU_alone.raw", NativeID:"controllerType=0 controllerNumber=1 scan=14090"	3534.21306		FALSE
743	34	0.043184885	31	12	63	914.473	3	2741.403	2741.404	-0.27	[HKPENIVIEmAR]	>Cas9	758	769	[FDNLTKAER]	>Cas9	901	909	K2	K6		20190423_QExHFX4_RSLC5_Beveridge_Clausen_IMP_DSBU_alone.16086.16086.3 File:"20190423_QExHFX4_RSLC5_Beveridge_Clausen_IMP_DSBU_alone.raw", NativeID:"controllerType=0 controllerNumber=1 scan=16086"	3899.00604		FALSE
744	34	0.04200542	8	8	83	469.94	3	1407.806	1407.806	-0.27	[KmIAK]	>Cas9	1024	1028	[KmIAK]	>Cas9	1024	1028	K1	K1		20190423_QExHFX4_RSLC5_Beveridge_Clausen_IMP_DSBU_alone.5743.5743.3 File:"20190423_QExHFX4_RSLC5_Beveridge_Clausen_IMP_DSBU_alone.raw", NativeID:"controllerType=0 controllerNumber=1 scan=5743"	1832.76972		FALSE
745	34	0.043126685	70	40	194	686.036	3	2056.093	2056.092	0.64	[LKGSPEDNEQK]	>Cas9	1249	1259	[IIKDK]	>Cas9	604	608	K2	K3		20190423_QExHFX4_RSLC5_Beveridge_Clausen_IMP_DSBU_alone.6896.6896.3 File:"20190423_QExHFX4_RSLC5_Beveridge_Clausen_IMP_DSBU_alone.raw", NativeID:"controllerType=0 controllerNumber=1 scan=6896"	2095.1613		FALSE
746	34	0.043243243	35	35	68	478.575	3	1433.71	1433.709	0.56	[SDKNR]	>Cas9	864	868	[SDKNR]	>Cas9	864	868	K3	K3		20190423_QExHFX4_RSLC5_Beveridge_Clausen_IMP_DSBU_alone.8387.8387.3 File:"20190423_QExHFX4_RSLC5_Beveridge_Clausen_IMP_DSBU_alone.raw", NativeID:"controllerType=0 controllerNumber=1 scan=8387"	2416.00848		FALSE
747	33	0.042780749	59	29	134	421.475	4	1682.88	1682.88	0.29	[MKNYWR]	>Cas9	883	888	[LSKSR]	>Cas9	220	224	K2	K3		20190423_QExHFX4_RSLC5_Beveridge_Clausen_IMP_DSBU_alone.10018.10018.4 File:"20190423_QExHFX4_RSLC5_Beveridge_Clausen_IMP_DSBU_alone.raw", NativeID:"controllerType=0 controllerNumber=1 scan=10018"	2749.92888		FALSE
748	33	0.042723632	42	13	54	617.676	3	1851.015	1851.016	-0.57	[FKVLGNTDR]	>Cas9	36	44	[KmIAK]	>Cas9	1024	1028	K2	K1		20190423_QExHFX4_RSLC5_Beveridge_Clausen_IMP_DSBU_alone.10608.10608.3 File:"20190423_QExHFX4_RSLC5_Beveridge_Clausen_IMP_DSBU_alone.raw", NativeID:"controllerType=0 controllerNumber=1 scan=10608"	2868.07608		FALSE
749	33	0.04295302	88	30	147	505.647	3	1514.926	1514.926	-0.09	[KDLIIK]	>Cas9	1196	1201	[LSKSR]	>Cas9	220	224	K1	K3		20190423_QExHFX4_RSLC5_Beveridge_Clausen_IMP_DSBU_alone.10647.10647.3 File:"20190423_QExHFX4_RSLC5_Beveridge_Clausen_IMP_DSBU_alone.raw", NativeID:"controllerType=0 controllerNumber=1 scan=10647"	2875.46442		FALSE
750	33	0.045152722	91	91	94	590.807	4	2360.207	2360.21	-1.42	[VKYVTEGMR]	>Cas9	531	539	[VKYVTEGMR]	>Cas9	531	539	K2	K2		20190423_QExHFX4_RSLC5_Beveridge_Clausen_IMP_DSBU_alone.14317.14317.4 File:"20190423_QExHFX4_RSLC5_Beveridge_Clausen_IMP_DSBU_alone.raw", NativeID:"controllerType=0 controllerNumber=1 scan=14317"	3572.3718		FALSE
751	33	0.043010753	34	58	172	456.256	4	1822.003	1822.004	-0.99	[MKNYWR]	>Cas9	883	888	[KDLIIK]	>Cas9	1196	1201	K2	K1		20190423_QExHFX4_RSLC5_Beveridge_Clausen_IMP_DSBU_alone.15900.15900.4 File:"20190423_QExHFX4_RSLC5_Beveridge_Clausen_IMP_DSBU_alone.raw", NativeID:"controllerType=0 controllerNumber=1 scan=15900"	3862.79856		FALSE
752	33	0.042838019	60	9	60	933.148	3	2797.431	2797.43	0.24	[HKPENIVIEMAR]	>Cas9	758	769	[YDENDKLIR]	>Cas9	947	955	K2	K6		20190423_QExHFX4_RSLC5_Beveridge_Clausen_IMP_DSBU_alone.17623.17623.3 File:"20190423_QExHFX4_RSLC5_Beveridge_Clausen_IMP_DSBU_alone.raw", NativeID:"controllerType=0 controllerNumber=1 scan=17623"	4172.8023		FALSE
753	33	0.042895442	67	4	116	858.819	3	2574.443	2574.44	1.14	[LPKYSLFELENGR]	>Cas9	1202	1214	[KLINGIR]	>Cas9	669	675	K3	K1		20190423_QExHFX4_RSLC5_Beveridge_Clausen_IMP_DSBU_alone.21891.21891.3 File:"20190423_QExHFX4_RSLC5_Beveridge_Clausen_IMP_DSBU_alone.raw", NativeID:"controllerType=0 controllerNumber=1 scan=21891"	4972.30434		FALSE
754	33	0.043882979	49	17	110	1138.278	3	3412.819	3412.818	0.23	[MLASAGELQKGNELALPSK]	>Cas9	1217	1235	[VVDELVKVmGR]	>Cas9	747	757	K10	K7		20190423_QExHFX4_RSLC5_Beveridge_Clausen_IMP_DSBU_alone.23126.23126.3 File:"20190423_QExHFX4_RSLC5_Beveridge_Clausen_IMP_DSBU_alone.raw", NativeID:"controllerType=0 controllerNumber=1 scan=23126"	5215.53138		FALSE
755	33	0.042609854	5	5	76	359.183	4	1433.709	1433.709	0.03	[SDKNR]	>Cas9	864	868	[SDKNR]	>Cas9	864	868	K3	K3		20190423_QExHFX4_RSLC5_Beveridge_Clausen_IMP_DSBU_alone.2360.2360.4 File:"20190423_QExHFX4_RSLC5_Beveridge_Clausen_IMP_DSBU_alone.raw", NativeID:"controllerType=0 controllerNumber=1 scan=2360"	849.20532		FALSE
756	33	0.042666667	54	6	96	706.372	3	2117.101	2117.095	3.18	[LVDSTDKADLR]	>Cas9	146	156	[GQKNSR]	>Cas9	777	782	K7	K3		20190423_QExHFX4_RSLC5_Beveridge_Clausen_IMP_DSBU_alone.7922.7922.3 File:"20190423_QExHFX4_RSLC5_Beveridge_Clausen_IMP_DSBU_alone.raw", NativeID:"controllerType=0 controllerNumber=1 scan=7922"	2321.80146		FALSE
757	33	0.043068641	54	11	166	558.009	3	1672.013	1672.012	0.56	[KGILQTVK]	>Cas9	739	746	[LSKSR]	>Cas9	220	224	K1	K3		20190423_QExHFX4_RSLC5_Beveridge_Clausen_IMP_DSBU_alone.9328.9328.3 File:"20190423_QExHFX4_RSLC5_Beveridge_Clausen_IMP_DSBU_alone.raw", NativeID:"controllerType=0 controllerNumber=1 scan=9328"	2607.80478		FALSE
758	32	0.044973545	132	23	172	472.757	4	1888.006	1888.007	-0.25	[APLSASMIKR]	>Cas9	319	328	[SDKNR]	>Cas9	864	868	K9	K3		20190423_QExHFX4_RSLC5_Beveridge_Clausen_IMP_DSBU_alone.10827.10827.4 File:"20190423_QExHFX4_RSLC5_Beveridge_Clausen_IMP_DSBU_alone.raw", NativeID:"controllerType=0 controllerNumber=1 scan=10827"	2908.65162		FALSE
759	32	0.047493404	11	11	60	743.379	4	2970.495	2970.49	1.58	[GKSDNVPSEEVVK]	>Cas9	869	881	[GKSDNVPSEEVVK]	>Cas9	869	881	K2	K2		20190423_QExHFX4_RSLC5_Beveridge_Clausen_IMP_DSBU_alone.12551.12551.4 File:"20190423_QExHFX4_RSLC5_Beveridge_Clausen_IMP_DSBU_alone.raw", NativeID:"controllerType=0 controllerNumber=1 scan=12551"	3243.519		FALSE
760	32	0.048684211	31	28	82	696.39	3	2087.155	2087.161	-2.55	[FKVLGNTDR]	>Cas9	36	44	[ESILPKR]	>Cas9	1112	1118	K2	K6		20190423_QExHFX4_RSLC5_Beveridge_Clausen_IMP_DSBU_alone.16231.16231.3 File:"20190423_QExHFX4_RSLC5_Beveridge_Clausen_IMP_DSBU_alone.raw", NativeID:"controllerType=0 controllerNumber=1 scan=16231"	3926.7417		FALSE
761	32	0.044914135	15	14	49	722.125	4	2885.479	2885.479	-0.13	[TILDFLKSDGFANR]	>Cas9	682	695	[FDNLTKAER]	>Cas9	901	909	K7	K6		20190423_QExHFX4_RSLC5_Beveridge_Clausen_IMP_DSBU_alone.25875.25875.4 File:"20190423_QExHFX4_RSLC5_Beveridge_Clausen_IMP_DSBU_alone.raw", NativeID:"controllerType=0 controllerNumber=1 scan=25875"	5785.57506		FALSE
762	32	0.045033113	11	11	59	478.574	3	1433.709	1433.709	-0.43	[SDKNR]	>Cas9	864	868	[SDKNR]	>Cas9	864	868	K3	K3		20190423_QExHFX4_RSLC5_Beveridge_Clausen_IMP_DSBU_alone.4782.4782.3 File:"20190423_QExHFX4_RSLC5_Beveridge_Clausen_IMP_DSBU_alone.raw", NativeID:"controllerType=0 controllerNumber=1 scan=4782"	1588.70406		FALSE
763	32	0.045092838	31	11	88	471.944	3	1413.817	1413.817	-0.06	[DKPIR]	>Cas9	1303	1307	[LSKSR]	>Cas9	220	224	K2	K3		20190423_QExHFX4_RSLC5_Beveridge_Clausen_IMP_DSBU_alone.7165.7165.3 File:"20190423_QExHFX4_RSLC5_Beveridge_Clausen_IMP_DSBU_alone.raw", NativeID:"controllerType=0 controllerNumber=1 scan=7165"	2156.38668		FALSE
764	32	0.048748353	39	11	110	543.998	3	1629.98	1629.979	0.75	[VITLKSK]	>Cas9	959	965	[EKIEK]	>Cas9	442	446	K5	K2		20190423_QExHFX4_RSLC5_Beveridge_Clausen_IMP_DSBU_alone.8430.8430.3 File:"20190423_QExHFX4_RSLC5_Beveridge_Clausen_IMP_DSBU_alone.raw", NativeID:"controllerType=0 controllerNumber=1 scan=8430"	2424.03576		FALSE
765	31	0.047182176	23	60	42	686.107	4	2741.406	2741.404	0.93	[HKPENIVIEmAR]	>Cas9	758	769	[FDNLTKAER]	>Cas9	901	909	K2	K6		20190423_QExHFX4_RSLC5_Beveridge_Clausen_IMP_DSBU_alone.13056.13056.4 File:"20190423_QExHFX4_RSLC5_Beveridge_Clausen_IMP_DSBU_alone.raw", NativeID:"controllerType=0 controllerNumber=1 scan=13056"	3341.6751		FALSE
766	31	0.048620237	118	3	112	1021.873	3	3063.605	3063.603	0.52	[mDGTEELLVKLNR]	>Cas9	387	399	[GGLSELDKAGFIK]	>Cas9	910	922	K10	K8		20190423_QExHFX4_RSLC5_Beveridge_Clausen_IMP_DSBU_alone.25045.25045.3 File:"20190423_QExHFX4_RSLC5_Beveridge_Clausen_IMP_DSBU_alone.raw", NativeID:"controllerType=0 controllerNumber=1 scan=25045"	5611.37142		FALSE
767	31	0.047120419	17	17	54	344.706	4	1375.802	1375.802	0.23	[LSKSR]	>Cas9	220	224	[LSKSR]	>Cas9	220	224	K3	K3		20190423_QExHFX4_RSLC5_Beveridge_Clausen_IMP_DSBU_alone.4711.4711.4 File:"20190423_QExHFX4_RSLC5_Beveridge_Clausen_IMP_DSBU_alone.raw", NativeID:"controllerType=0 controllerNumber=1 scan=4711"	1569.35238		FALSE
768	31	0.04855643	46	1	128	739.049	3	2215.133	2215.131	0.92	[SDNVPSEEVVKK]	>Cas9	871	882	[GQKNSR]	>Cas9	777	782	K11	K3		20190423_QExHFX4_RSLC5_Beveridge_Clausen_IMP_DSBU_alone.7153.7153.3 File:"20190423_QExHFX4_RSLC5_Beveridge_Clausen_IMP_DSBU_alone.raw", NativeID:"controllerType=0 controllerNumber=1 scan=7153"	2153.3571		FALSE
769	31	0.046997389	33	33	130	476.633	3	1427.884	1427.883	0.74	[IIKDK]	>Cas9	604	608	[IIKDK]	>Cas9	604	608	K3	K3		20190423_QExHFX4_RSLC5_Beveridge_Clausen_IMP_DSBU_alone.7971.7971.3 File:"20190423_QExHFX4_RSLC5_Beveridge_Clausen_IMP_DSBU_alone.raw", NativeID:"controllerType=0 controllerNumber=1 scan=7971"	2331.6912		FALSE
770	31	0.048239896	60	1	109	706.37	3	2117.097	2117.095	0.94	[LVDSTDKADLR]	>Cas9	146	156	[GQKNSR]	>Cas9	777	782	K7	K3		20190423_QExHFX4_RSLC5_Beveridge_Clausen_IMP_DSBU_alone.8076.8076.3 File:"20190423_QExHFX4_RSLC5_Beveridge_Clausen_IMP_DSBU_alone.raw", NativeID:"controllerType=0 controllerNumber=1 scan=8076"	2353.37016		FALSE
771	30	0.048051948	30	3	83	548.655	3	1643.951	1643.951	-0.04	[ESILPKR]	>Cas9	1112	1118	[KmIAK]	>Cas9	1024	1028	K6	K1		20190423_QExHFX4_RSLC5_Beveridge_Clausen_IMP_DSBU_alone.10294.10294.3 File:"20190423_QExHFX4_RSLC5_Beveridge_Clausen_IMP_DSBU_alone.raw", NativeID:"controllerType=0 controllerNumber=1 scan=10294"	2803.22718		FALSE
772	30	0.048177083	63	68	96	628.582	4	2511.305	2511.295	4.25	[MIAKSEQEIGK]	>Cas9	1025	1035	[VKYVTEGMR]	>Cas9	531	539	K4	K2		20190423_QExHFX4_RSLC5_Beveridge_Clausen_IMP_DSBU_alone.13181.13181.4 File:"20190423_QExHFX4_RSLC5_Beveridge_Clausen_IMP_DSBU_alone.raw", NativeID:"controllerType=0 controllerNumber=1 scan=13181"	3364.53852		FALSE
773	30	0.047927461	70	98	185	613.337	3	1837.998	1837.999	-0.83	[mKNYWR]	>Cas9	883	888	[KDLIIK]	>Cas9	1196	1201	K2	K1		20190423_QExHFX4_RSLC5_Beveridge_Clausen_IMP_DSBU_alone.14751.14751.3 File:"20190423_QExHFX4_RSLC5_Beveridge_Clausen_IMP_DSBU_alone.raw", NativeID:"controllerType=0 controllerNumber=1 scan=14751"	3655.2444		FALSE
774	30	0.047865459	85	16	57	912.143	3	2734.415	2734.413	0.69	[HKPENIVIEMAR]	>Cas9	758	769	[DFQFYKVR]	>Cas9	973	980	K2	K6		20190423_QExHFX4_RSLC5_Beveridge_Clausen_IMP_DSBU_alone.20597.20597.3 File:"20190423_QExHFX4_RSLC5_Beveridge_Clausen_IMP_DSBU_alone.raw", NativeID:"controllerType=0 controllerNumber=1 scan=20597"	4722.86622		FALSE
775	30	0.047989624	22	19	106	354.21	4	1413.819	1413.817	1.01	[DKPIR]	>Cas9	1303	1307	[LSKSR]	>Cas9	220	224	K2	K3		20190423_QExHFX4_RSLC5_Beveridge_Clausen_IMP_DSBU_alone.6172.6172.4 File:"20190423_QExHFX4_RSLC5_Beveridge_Clausen_IMP_DSBU_alone.raw", NativeID:"controllerType=0 controllerNumber=1 scan=6172"	1940.06634		FALSE
776	30	0.049032258	16	16	67	478.574	3	1433.709	1433.709	-0.34	[SDKNR]	>Cas9	864	868	[SDKNR]	>Cas9	864	868	K3	K3		20190423_QExHFX4_RSLC5_Beveridge_Clausen_IMP_DSBU_alone.6869.6869.3 File:"20190423_QExHFX4_RSLC5_Beveridge_Clausen_IMP_DSBU_alone.raw", NativeID:"controllerType=0 controllerNumber=1 scan=6869"	2089.54308		FALSE
777	30	0.048969072	44	1	125	630.008	3	1888.009	1888.007	1.18	[APLSASMIKR]	>Cas9	319	328	[SDKNR]	>Cas9	864	868	K9	K3		20190423_QExHFX4_RSLC5_Beveridge_Clausen_IMP_DSBU_alone.9009.9009.3 File:"20190423_QExHFX4_RSLC5_Beveridge_Clausen_IMP_DSBU_alone.raw", NativeID:"controllerType=0 controllerNumber=1 scan=9009"	2544.70476		FALSE
778	30	0.048114434	32	1	119	635.339	3	1904.002	1904.002	0.12	[APLSASmIKR]	>Cas9	319	328	[SDKNR]	>Cas9	864	868	K9	K3		20190423_QExHFX4_RSLC5_Beveridge_Clausen_IMP_DSBU_alone.9227.9227.3 File:"20190423_QExHFX4_RSLC5_Beveridge_Clausen_IMP_DSBU_alone.raw", NativeID:"controllerType=0 controllerNumber=1 scan=9227"	2588.379		FALSE
779	96	0	102	14	131	621.324	4	2482.276	2482.28	-1.61	[MTNFDKNLPNEK]	>Cas9	499	510	[KAFVFPK]	>spCRP_HUMAN|	25	31	K6	K1		20190423_QExHFX4_RSLC5_Beveridge_Clausen_IMP_DSBU_alone.16890.16890.4 File:"20190423_QExHFX4_RSLC5_Beveridge_Clausen_IMP_DSBU_alone.raw", NativeID:"controllerType=0 controllerNumber=1 scan=16890"	4043.62602		FALSE
780	87	0	64	15	117	661.707	3	1983.105	1983.106	-0.38	[SKLVSDFR]	>Cas9	964	971	[KAFVFPK]	>spCRP_HUMAN|	25	31	K2	K1		20190423_QExHFX4_RSLC5_Beveridge_Clausen_IMP_DSBU_alone.17300.17300.3 File:"20190423_QExHFX4_RSLC5_Beveridge_Clausen_IMP_DSBU_alone.raw", NativeID:"controllerType=0 controllerNumber=1 scan=17300"	4115.61036		FALSE
781	84	0	69	1	119	661.706	3	1983.103	1983.106	-1.52	[SKLVSDFR]	>Cas9	964	971	[KAFVFPK]	>spCRP_HUMAN|	25	31	K2	K1		20190423_QExHFX4_RSLC5_Beveridge_Clausen_IMP_DSBU_alone.17010.17010.3 File:"20190423_QExHFX4_RSLC5_Beveridge_Clausen_IMP_DSBU_alone.raw", NativeID:"controllerType=0 controllerNumber=1 scan=17010"	4065.73146		FALSE
782	78	0	78	18	114	621.325	4	2482.276	2482.28	-1.46	[MTNFDKNLPNEK]	>Cas9	499	510	[KAFVFPK]	>spCRP_HUMAN|	25	31	K6	K1		20190423_QExHFX4_RSLC5_Beveridge_Clausen_IMP_DSBU_alone.17127.17127.4 File:"20190423_QExHFX4_RSLC5_Beveridge_Clausen_IMP_DSBU_alone.raw", NativeID:"controllerType=0 controllerNumber=1 scan=17127"	4086.36336		FALSE
783	120	0	162	14	147	811.095	3	2431.271	2431.279	-3.19	[SEQEIGKATAK]	>Cas9	1029	1039	[EQIKSLNSR]	>spKRHB1_HUMAN|(>spKRHB3_HUMAN|/>spKRHB5_HUMAN|/>spKRHB6_HUMAN|)	108	116	K7	K4		20190423_QExHFX4_RSLC5_Beveridge_Clausen_IMP_DSBU_alone.8661.8661.3 File:"20190423_QExHFX4_RSLC5_Beveridge_Clausen_IMP_DSBU_alone.raw", NativeID:"controllerType=0 controllerNumber=1 scan=8661"	2472.1275		FALSE
784	82	0	116	10	110	857.466	3	2570.383	2570.386	-1.19	[VVDELVKVMGR]	>Cas9	747	757	[EDLVEEIKR]	>spSYH_HUMAN|	492	500	K7	K8		20190423_QExHFX4_RSLC5_Beveridge_Clausen_IMP_DSBU_alone.26221.26221.3 File:"20190423_QExHFX4_RSLC5_Beveridge_Clausen_IMP_DSBU_alone.raw", NativeID:"controllerType=0 controllerNumber=1 scan=26221"	5855.31318		FALSE
