# Supplementary material for: A synthetic peptide library for benchmarking crosslinking-mass spectrometry search engines for proteins and protein complexes
Source: Nat Commun. 2020 Feb 6;11:742. doi: 10.1038/s41467-020-14608-2 (PMC7005041; doi:10.1038/s41467-020-14608-2)
Supplement: Supplementary file 3 — Supplementary Data 1 [file 41467_2020_14608_MOESM3_ESM.zip › CSVfiles/Merox_DSBU_riseup.csv]

Nr.	score	Q-value	Pepscore (1)	Pepscore (2)	XL-score	m/z	z	M+H+	calc.	Dev (ppm)	Peptide(1)	Protein(1)	From	To	Peptide(2)	Protein(2)	From	To	Site(1)	Site(2)		Scan	RT	Misc.	Sel.
1	266	0	126	126	349	794.74	3	2382.206	2382.205	0.47	[FDNLTKAER]	>Cas9	901	909	[FDNLTKAER]	>Cas9	901	909	K6	K6		20190423_QExHFX4_RSLC5_Beveridge_Clausen_IMP_DSBU_alone.13892.13892.3 File:"20190423_QExHFX4_RSLC5_Beveridge_Clausen_IMP_DSBU_alone.raw", NativeID:"controllerType=0 controllerNumber=1 scan=13892"	3497.99508		FALSE
2	266	0	245	245	357	840.106	3	2518.302	2518.3	1.03	[SEQEIGKATAK]	>Cas9	1029	1039	[SEQEIGKATAK]	>Cas9	1029	1039	K7	K7		20190423_QExHFX4_RSLC5_Beveridge_Clausen_IMP_DSBU_alone.8692.8692.3 File:"20190423_QExHFX4_RSLC5_Beveridge_Clausen_IMP_DSBU_alone.raw", NativeID:"controllerType=0 controllerNumber=1 scan=8692"	2478.8487		FALSE
3	261	0	85	85	356	627.371	3	1880.097	1880.096	0.34	[ESILPKR]	>Cas9	1112	1118	[ESILPKR]	>Cas9	1112	1118	K6	K6		20190423_QExHFX4_RSLC5_Beveridge_Clausen_IMP_DSBU_alone.14410.14410.3 File:"20190423_QExHFX4_RSLC5_Beveridge_Clausen_IMP_DSBU_alone.raw", NativeID:"controllerType=0 controllerNumber=1 scan=14410"	3589.49382		FALSE
4	254	0	121	121	327	887.463	3	2660.375	2660.374	0.61	[LVDSTDKADLR]	>Cas9	146	156	[LVDSTDKADLR]	>Cas9	146	156	K7	K7		20190423_QExHFX4_RSLC5_Beveridge_Clausen_IMP_DSBU_alone.15212.15212.3 File:"20190423_QExHFX4_RSLC5_Beveridge_Clausen_IMP_DSBU_alone.raw", NativeID:"controllerType=0 controllerNumber=1 scan=15212"	3739.48932		FALSE
5	253	0	106	106	324	887.463	3	2660.375	2660.374	0.45	[LVDSTDKADLR]	>Cas9	146	156	[LVDSTDKADLR]	>Cas9	146	156	K7	K7		20190423_QExHFX4_RSLC5_Beveridge_Clausen_IMP_DSBU_alone.14864.14864.3 File:"20190423_QExHFX4_RSLC5_Beveridge_Clausen_IMP_DSBU_alone.raw", NativeID:"controllerType=0 controllerNumber=1 scan=14864"	3676.38138		FALSE
6	253	0	116	116	326	887.463	3	2660.376	2660.374	0.71	[LVDSTDKADLR]	>Cas9	146	156	[LVDSTDKADLR]	>Cas9	146	156	K7	K7		20190423_QExHFX4_RSLC5_Beveridge_Clausen_IMP_DSBU_alone.15035.15035.3 File:"20190423_QExHFX4_RSLC5_Beveridge_Clausen_IMP_DSBU_alone.raw", NativeID:"controllerType=0 controllerNumber=1 scan=15035"	3707.82576		FALSE
7	252	0	143	143	316	1034.26	3	3100.765	3100.762	0.97	[LENLIAQLPGEKK]	>Cas9	226	238	[LENLIAQLPGEKK]	>Cas9	226	238	K12	K12		20190423_QExHFX4_RSLC5_Beveridge_Clausen_IMP_DSBU_alone.23487.23487.3 File:"20190423_QExHFX4_RSLC5_Beveridge_Clausen_IMP_DSBU_alone.raw", NativeID:"controllerType=0 controllerNumber=1 scan=23487"	5285.53176		FALSE
8	244	0	72	72	320	627.371	3	1880.098	1880.096	0.9	[ESILPKR]	>Cas9	1112	1118	[ESILPKR]	>Cas9	1112	1118	K6	K6		20190423_QExHFX4_RSLC5_Beveridge_Clausen_IMP_DSBU_alone.14190.14190.3 File:"20190423_QExHFX4_RSLC5_Beveridge_Clausen_IMP_DSBU_alone.raw", NativeID:"controllerType=0 controllerNumber=1 scan=14190"	3551.99754		FALSE
9	241	0	69	69	320	627.371	3	1880.1	1880.096	1.67	[ESILPKR]	>Cas9	1112	1118	[ESILPKR]	>Cas9	1112	1118	K6	K6		20190423_QExHFX4_RSLC5_Beveridge_Clausen_IMP_DSBU_alone.14575.14575.3 File:"20190423_QExHFX4_RSLC5_Beveridge_Clausen_IMP_DSBU_alone.raw", NativeID:"controllerType=0 controllerNumber=1 scan=14575"	3621.2202		FALSE
10	239	0	128	128	320	781.441	3	2342.308	2342.305	1.53	[APLSASMIKR]	>Cas9	319	328	[APLSASMIKR]	>Cas9	319	328	K9	K9		20190423_QExHFX4_RSLC5_Beveridge_Clausen_IMP_DSBU_alone.16560.16560.3 File:"20190423_QExHFX4_RSLC5_Beveridge_Clausen_IMP_DSBU_alone.raw", NativeID:"controllerType=0 controllerNumber=1 scan=16560"	3986.88942		FALSE
11	236	0	122	122	353	547.966	3	1641.883	1641.885	-0.84	[GYKEVK]	>Cas9	1190	1195	[GYKEVK]	>Cas9	1190	1195	K3	K3		20190423_QExHFX4_RSLC5_Beveridge_Clausen_IMP_DSBU_alone.7476.7476.3 File:"20190423_QExHFX4_RSLC5_Beveridge_Clausen_IMP_DSBU_alone.raw", NativeID:"controllerType=0 controllerNumber=1 scan=7476"	2226.38268		FALSE
12	232	0	329	316	298	1082.895	3	3246.67	3246.671	-0.41	[mDGTEELLVKLNR]	>Cas9	387	399	[MDGTEELLVKLNR]	>Cas9	387	399	K10	K10		20190423_QExHFX4_RSLC5_Beveridge_Clausen_IMP_DSBU_alone.27686.27686.3 File:"20190423_QExHFX4_RSLC5_Beveridge_Clausen_IMP_DSBU_alone.raw", NativeID:"controllerType=0 controllerNumber=1 scan=27686"	6187.5438		FALSE
13	230	0	52	52	312	395.238	4	1577.928	1577.927	0.5	[AGFIKR]	>Cas9	918	923	[AGFIKR]	>Cas9	918	923	K5	K5		20190423_QExHFX4_RSLC5_Beveridge_Clausen_IMP_DSBU_alone.11472.11472.4 File:"20190423_QExHFX4_RSLC5_Beveridge_Clausen_IMP_DSBU_alone.raw", NativeID:"controllerType=0 controllerNumber=1 scan=11472"	3035.61852		FALSE
14	230	0	72	72	303	794.74	3	2382.206	2382.205	0.48	[FDNLTKAER]	>Cas9	901	909	[FDNLTKAER]	>Cas9	901	909	K6	K6		20190423_QExHFX4_RSLC5_Beveridge_Clausen_IMP_DSBU_alone.13718.13718.3 File:"20190423_QExHFX4_RSLC5_Beveridge_Clausen_IMP_DSBU_alone.raw", NativeID:"controllerType=0 controllerNumber=1 scan=13718"	3467.08074		FALSE
15	230	0	111	111	325	669.36	3	2006.066	2006.065	0.6	[KLVDSTDK]	>Cas9	145	152	[KLVDSTDK]	>Cas9	145	152	K1	K1		20190423_QExHFX4_RSLC5_Beveridge_Clausen_IMP_DSBU_alone.8899.8899.3 File:"20190423_QExHFX4_RSLC5_Beveridge_Clausen_IMP_DSBU_alone.raw", NativeID:"controllerType=0 controllerNumber=1 scan=8899"	2520.68316		FALSE
16	226	0	100	59	304	733.739	3	2199.201	2199.198	1.57	[SEQEIGKATAK]	>Cas9	1029	1039	[ESILPKR]	>Cas9	1112	1118	K7	K6		20190423_QExHFX4_RSLC5_Beveridge_Clausen_IMP_DSBU_alone.11154.11154.3 File:"20190423_QExHFX4_RSLC5_Beveridge_Clausen_IMP_DSBU_alone.raw", NativeID:"controllerType=0 controllerNumber=1 scan=11154"	2973.44364		FALSE
17	223	0	108	108	276	596.307	4	2382.206	2382.205	0.48	[FDNLTKAER]	>Cas9	901	909	[FDNLTKAER]	>Cas9	901	909	K6	K6		20190423_QExHFX4_RSLC5_Beveridge_Clausen_IMP_DSBU_alone.13717.13717.4 File:"20190423_QExHFX4_RSLC5_Beveridge_Clausen_IMP_DSBU_alone.raw", NativeID:"controllerType=0 controllerNumber=1 scan=13717"	3466.8108		FALSE
18	219	0	64	64	313	990.836	3	2970.493	2970.49	1.02	[GKSDNVPSEEVVK]	>Cas9	869	881	[GKSDNVPSEEVVK]	>Cas9	869	881	K2	K2		20190423_QExHFX4_RSLC5_Beveridge_Clausen_IMP_DSBU_alone.12714.12714.3 File:"20190423_QExHFX4_RSLC5_Beveridge_Clausen_IMP_DSBU_alone.raw", NativeID:"controllerType=0 controllerNumber=1 scan=12714"	3275.5926		FALSE
19	219	0	156	156	285	630.331	4	2518.302	2518.3	1.03	[SEQEIGKATAK]	>Cas9	1029	1039	[SEQEIGKATAK]	>Cas9	1029	1039	K7	K7		20190423_QExHFX4_RSLC5_Beveridge_Clausen_IMP_DSBU_alone.8693.8693.4 File:"20190423_QExHFX4_RSLC5_Beveridge_Clausen_IMP_DSBU_alone.raw", NativeID:"controllerType=0 controllerNumber=1 scan=8693"	2479.11888		FALSE
20	217	0	135	135	299	492.811	4	1968.223	1968.222	0.71	[KGILQTVK]	>Cas9	739	746	[KGILQTVK]	>Cas9	739	746	K1	K1		20190423_QExHFX4_RSLC5_Beveridge_Clausen_IMP_DSBU_alone.14035.14035.4 File:"20190423_QExHFX4_RSLC5_Beveridge_Clausen_IMP_DSBU_alone.raw", NativeID:"controllerType=0 controllerNumber=1 scan=14035"	3525.67938		FALSE
21	214	0	159	159	290	754.743	3	2262.214	2262.213	0.47	[QQLPEKYK]	>Cas9	345	352	[QQLPEKYK]	>Cas9	345	352	K6	K6		20190423_QExHFX4_RSLC5_Beveridge_Clausen_IMP_DSBU_alone.11550.11550.3 File:"20190423_QExHFX4_RSLC5_Beveridge_Clausen_IMP_DSBU_alone.raw", NativeID:"controllerType=0 controllerNumber=1 scan=11550"	3050.7342		FALSE
22	214	0	137	137	313	842.754	3	2526.248	2526.247	0.52	[YDENDKLIR]	>Cas9	947	955	[YDENDKLIR]	>Cas9	947	955	K6	K6		20190423_QExHFX4_RSLC5_Beveridge_Clausen_IMP_DSBU_alone.16776.16776.3 File:"20190423_QExHFX4_RSLC5_Beveridge_Clausen_IMP_DSBU_alone.raw", NativeID:"controllerType=0 controllerNumber=1 scan=16776"	4024.6458		FALSE
23	213	0	86	86	344	459.277	3	1375.817	1375.816	0.57	[KMIAK]	>Cas9	1024	1028	[KMIAK]	>Cas9	1024	1028	K1	K1		20190423_QExHFX4_RSLC5_Beveridge_Clausen_IMP_DSBU_alone.6422.6422.3 File:"20190423_QExHFX4_RSLC5_Beveridge_Clausen_IMP_DSBU_alone.raw", NativeID:"controllerType=0 controllerNumber=1 scan=6422"	1992.59172		FALSE
24	210	0	99	99	260	596.307	4	2382.206	2382.205	0.47	[FDNLTKAER]	>Cas9	901	909	[FDNLTKAER]	>Cas9	901	909	K6	K6		20190423_QExHFX4_RSLC5_Beveridge_Clausen_IMP_DSBU_alone.13891.13891.4 File:"20190423_QExHFX4_RSLC5_Beveridge_Clausen_IMP_DSBU_alone.raw", NativeID:"controllerType=0 controllerNumber=1 scan=13891"	3497.89344		FALSE
25	210	0	128	165	281	818.747	3	2454.228	2454.226	0.66	[YDENDKLIR]	>Cas9	947	955	[FDNLTKAER]	>Cas9	901	909	K6	K6		20190423_QExHFX4_RSLC5_Beveridge_Clausen_IMP_DSBU_alone.15214.15214.3 File:"20190423_QExHFX4_RSLC5_Beveridge_Clausen_IMP_DSBU_alone.raw", NativeID:"controllerType=0 controllerNumber=1 scan=15214"	3739.70874		FALSE
26	208	0	92	92	277	1032.83	3	3096.475	3096.476	-0.42	[MTNFDKNLPNEK]	>Cas9	499	510	[MTNFDKNLPNEK]	>Cas9	499	510	K6	K6		20190423_QExHFX4_RSLC5_Beveridge_Clausen_IMP_DSBU_alone.16691.16691.3 File:"20190423_QExHFX4_RSLC5_Beveridge_Clausen_IMP_DSBU_alone.raw", NativeID:"controllerType=0 controllerNumber=1 scan=16691"	4010.15766		FALSE
27	207	0	126	126	257	665.849	4	2660.375	2660.374	0.61	[LVDSTDKADLR]	>Cas9	146	156	[LVDSTDKADLR]	>Cas9	146	156	K7	K7		20190423_QExHFX4_RSLC5_Beveridge_Clausen_IMP_DSBU_alone.15211.15211.4 File:"20190423_QExHFX4_RSLC5_Beveridge_Clausen_IMP_DSBU_alone.raw", NativeID:"controllerType=0 controllerNumber=1 scan=15211"	3739.21884		FALSE
28	206	0	94	94	294	656.746	3	1968.225	1968.222	1.56	[KGILQTVK]	>Cas9	739	746	[KGILQTVK]	>Cas9	739	746	K1	K1		20190423_QExHFX4_RSLC5_Beveridge_Clausen_IMP_DSBU_alone.14031.14031.3 File:"20190423_QExHFX4_RSLC5_Beveridge_Clausen_IMP_DSBU_alone.raw", NativeID:"controllerType=0 controllerNumber=1 scan=14031"	3525.0348		FALSE
29	206	0	57	57	270	794.74	3	2382.206	2382.205	0.32	[FDNLTKAER]	>Cas9	901	909	[FDNLTKAER]	>Cas9	901	909	K6	K6		20190423_QExHFX4_RSLC5_Beveridge_Clausen_IMP_DSBU_alone.14060.14060.3 File:"20190423_QExHFX4_RSLC5_Beveridge_Clausen_IMP_DSBU_alone.raw", NativeID:"controllerType=0 controllerNumber=1 scan=14060"	3529.52208		FALSE
30	205	0	137	74	278	865.443	3	2594.314	2594.313	0.46	[MIAKSEQEIGK]	>Cas9	1025	1035	[YDENDKLIR]	>Cas9	947	955	K4	K6		20190423_QExHFX4_RSLC5_Beveridge_Clausen_IMP_DSBU_alone.14453.14453.3 File:"20190423_QExHFX4_RSLC5_Beveridge_Clausen_IMP_DSBU_alone.raw", NativeID:"controllerType=0 controllerNumber=1 scan=14453"	3597.65058		FALSE
31	205	0	196	189	268	1082.896	3	3246.674	3246.671	0.84	[mDGTEELLVKLNR]	>Cas9	387	399	[MDGTEELLVKLNR]	>Cas9	387	399	K10	K10		20190423_QExHFX4_RSLC5_Beveridge_Clausen_IMP_DSBU_alone.26843.26843.3 File:"20190423_QExHFX4_RSLC5_Beveridge_Clausen_IMP_DSBU_alone.raw", NativeID:"controllerType=0 controllerNumber=1 scan=26843"	5991.43704		FALSE
32	205	0	186	186	285	840.105	3	2518.3	2518.3	0.34	[SEQEIGKATAK]	>Cas9	1029	1039	[SEQEIGKATAK]	>Cas9	1029	1039	K7	K7		20190423_QExHFX4_RSLC5_Beveridge_Clausen_IMP_DSBU_alone.8858.8858.3 File:"20190423_QExHFX4_RSLC5_Beveridge_Clausen_IMP_DSBU_alone.raw", NativeID:"controllerType=0 controllerNumber=1 scan=8858"	2511.84384		FALSE
33	204	0	119	125	273	818.748	3	2454.229	2454.226	1.42	[YDENDKLIR]	>Cas9	947	955	[FDNLTKAER]	>Cas9	901	909	K6	K6		20190423_QExHFX4_RSLC5_Beveridge_Clausen_IMP_DSBU_alone.15398.15398.3 File:"20190423_QExHFX4_RSLC5_Beveridge_Clausen_IMP_DSBU_alone.raw", NativeID:"controllerType=0 controllerNumber=1 scan=15398"	3771.32934		FALSE
34	201	0	89	89	308	676.712	3	2028.121	2028.12	0.45	[NSDKLIAR]	>Cas9	1119	1126	[NSDKLIAR]	>Cas9	1119	1126	K4	K4		20190423_QExHFX4_RSLC5_Beveridge_Clausen_IMP_DSBU_alone.11946.11946.3 File:"20190423_QExHFX4_RSLC5_Beveridge_Clausen_IMP_DSBU_alone.raw", NativeID:"controllerType=0 controllerNumber=1 scan=11946"	3126.51666		FALSE
35	201	0	136	109	272	1004.229	3	3010.673	3010.672	0.52	[MDGTEELLVKLNR]	>Cas9	387	399	[QLLNAKLITQR]	>Cas9	889	899	K10	K6		20190423_QExHFX4_RSLC5_Beveridge_Clausen_IMP_DSBU_alone.24567.24567.3 File:"20190423_QExHFX4_RSLC5_Beveridge_Clausen_IMP_DSBU_alone.raw", NativeID:"controllerType=0 controllerNumber=1 scan=24567"	5507.21256		FALSE
36	201	0	125	125	264	1113.531	3	3338.579	3338.575	1.18	[QEDFYPFLKDNR]	>Cas9	430	441	[QEDFYPFLKDNR]	>Cas9	430	441	K9	K9		20190423_QExHFX4_RSLC5_Beveridge_Clausen_IMP_DSBU_alone.26590.26590.3 File:"20190423_QExHFX4_RSLC5_Beveridge_Clausen_IMP_DSBU_alone.raw", NativeID:"controllerType=0 controllerNumber=1 scan=26590"	5935.4712		FALSE
37	201	0	302	302	250	808.425	4	3230.679	3230.676	0.94	[MDGTEELLVKLNR]	>Cas9	387	399	[MDGTEELLVKLNR]	>Cas9	387	399	K10	K10		20190423_QExHFX4_RSLC5_Beveridge_Clausen_IMP_DSBU_alone.27761.27761.4 File:"20190423_QExHFX4_RSLC5_Beveridge_Clausen_IMP_DSBU_alone.raw", NativeID:"controllerType=0 controllerNumber=1 scan=27761"	6205.629		FALSE
38	200	0	118	118	248	665.849	4	2660.376	2660.374	0.71	[LVDSTDKADLR]	>Cas9	146	156	[LVDSTDKADLR]	>Cas9	146	156	K7	K7		20190423_QExHFX4_RSLC5_Beveridge_Clausen_IMP_DSBU_alone.15034.15034.4 File:"20190423_QExHFX4_RSLC5_Beveridge_Clausen_IMP_DSBU_alone.raw", NativeID:"controllerType=0 controllerNumber=1 scan=15034"	3707.6994		FALSE
39	199	0	156	37	274	730.062	3	2188.172	2188.172	-0.02	[VLSAYNKHR]	>Cas9	1294	1302	[KLVDSTDK]	>Cas9	145	152	K7	K1		20190423_QExHFX4_RSLC5_Beveridge_Clausen_IMP_DSBU_alone.8306.8306.3 File:"20190423_QExHFX4_RSLC5_Beveridge_Clausen_IMP_DSBU_alone.raw", NativeID:"controllerType=0 controllerNumber=1 scan=8306"	2398.70184		FALSE
40	198	0	100	100	248	952.822	3	2856.45	2856.447	1.03	[SDNVPSEEVVKK]	>Cas9	871	882	[SDNVPSEEVVKK]	>Cas9	871	882	K11	K11		20190423_QExHFX4_RSLC5_Beveridge_Clausen_IMP_DSBU_alone.12344.12344.3 File:"20190423_QExHFX4_RSLC5_Beveridge_Clausen_IMP_DSBU_alone.raw", NativeID:"controllerType=0 controllerNumber=1 scan=12344"	3203.4966		FALSE
41	197	0	181	61	266	1145.266	3	3433.785	3433.781	1.1	[KNLIGALLFDSGETAEATR]	>Cas9	49	67	[LVDSTDKADLR]	>Cas9	146	156	K1	K7		20190423_QExHFX4_RSLC5_Beveridge_Clausen_IMP_DSBU_alone.26118.26118.3 File:"20190423_QExHFX4_RSLC5_Beveridge_Clausen_IMP_DSBU_alone.raw", NativeID:"controllerType=0 controllerNumber=1 scan=26118"	5835.58416		FALSE
42	196	0	108	108	302	888.132	3	2662.383	2662.379	1.34	[MIAKSEQEIGK]	>Cas9	1025	1035	[MIAKSEQEIGK]	>Cas9	1025	1035	K4	K4		20190423_QExHFX4_RSLC5_Beveridge_Clausen_IMP_DSBU_alone.12450.12450.3 File:"20190423_QExHFX4_RSLC5_Beveridge_Clausen_IMP_DSBU_alone.raw", NativeID:"controllerType=0 controllerNumber=1 scan=12450"	3224.2374		FALSE
43	196	0	185	68	265	1145.266	3	3433.783	3433.781	0.64	[KNLIGALLFDSGETAEATR]	>Cas9	49	67	[LVDSTDKADLR]	>Cas9	146	156	K1	K7		20190423_QExHFX4_RSLC5_Beveridge_Clausen_IMP_DSBU_alone.26278.26278.3 File:"20190423_QExHFX4_RSLC5_Beveridge_Clausen_IMP_DSBU_alone.raw", NativeID:"controllerType=0 controllerNumber=1 scan=26278"	5867.25762		FALSE
44	192	0	76	34	293	620.652	3	1859.942	1859.94	1.05	[KDFQFYK]	>Cas9	972	978	[GQKNSR]	>Cas9	777	782	K1	K3		20190423_QExHFX4_RSLC5_Beveridge_Clausen_IMP_DSBU_alone.10464.10464.3 File:"20190423_QExHFX4_RSLC5_Beveridge_Clausen_IMP_DSBU_alone.raw", NativeID:"controllerType=0 controllerNumber=1 scan=10464"	2837.88624		FALSE
45	192	0	58	37	260	733.738	3	2199.201	2199.198	1.21	[SEQEIGKATAK]	>Cas9	1029	1039	[ESILPKR]	>Cas9	1112	1118	K7	K6		20190423_QExHFX4_RSLC5_Beveridge_Clausen_IMP_DSBU_alone.11316.11316.3 File:"20190423_QExHFX4_RSLC5_Beveridge_Clausen_IMP_DSBU_alone.raw", NativeID:"controllerType=0 controllerNumber=1 scan=11316"	3005.4384		FALSE
46	191	0	216	53	263	1016.542	3	3047.61	3047.608	0.71	[MDGTEELLVKLNR]	>Cas9	387	399	[GGLSELDKAGFIK]	>Cas9	910	922	K10	K8		20190423_QExHFX4_RSLC5_Beveridge_Clausen_IMP_DSBU_alone.25927.25927.3 File:"20190423_QExHFX4_RSLC5_Beveridge_Clausen_IMP_DSBU_alone.raw", NativeID:"controllerType=0 controllerNumber=1 scan=25927"	5796.12972		FALSE
47	190	0	48	48	247	525.288	4	2098.132	2098.129	1.26	[SKLVSDFR]	>Cas9	964	971	[SKLVSDFR]	>Cas9	964	971	K2	K2		20190423_QExHFX4_RSLC5_Beveridge_Clausen_IMP_DSBU_alone.17762.17762.4 File:"20190423_QExHFX4_RSLC5_Beveridge_Clausen_IMP_DSBU_alone.raw", NativeID:"controllerType=0 controllerNumber=1 scan=17762"	4197.4116		FALSE
48	189	0	82	82	241	743.379	4	2970.493	2970.49	1.02	[GKSDNVPSEEVVK]	>Cas9	869	881	[GKSDNVPSEEVVK]	>Cas9	869	881	K2	K2		20190423_QExHFX4_RSLC5_Beveridge_Clausen_IMP_DSBU_alone.12713.12713.4 File:"20190423_QExHFX4_RSLC5_Beveridge_Clausen_IMP_DSBU_alone.raw", NativeID:"controllerType=0 controllerNumber=1 scan=12713"	3275.38182		FALSE
49	189	0	98	98	245	887.464	3	2660.377	2660.374	1.21	[LVDSTDKADLR]	>Cas9	146	156	[LVDSTDKADLR]	>Cas9	146	156	K7	K7		20190423_QExHFX4_RSLC5_Beveridge_Clausen_IMP_DSBU_alone.15415.15415.3 File:"20190423_QExHFX4_RSLC5_Beveridge_Clausen_IMP_DSBU_alone.raw", NativeID:"controllerType=0 controllerNumber=1 scan=15415"	3774.96348		FALSE
50	189	0	104	104	265	502.272	4	2006.066	2006.065	0.6	[KLVDSTDK]	>Cas9	145	152	[KLVDSTDK]	>Cas9	145	152	K1	K1		20190423_QExHFX4_RSLC5_Beveridge_Clausen_IMP_DSBU_alone.8901.8901.4 File:"20190423_QExHFX4_RSLC5_Beveridge_Clausen_IMP_DSBU_alone.raw", NativeID:"controllerType=0 controllerNumber=1 scan=8901"	2521.07136		FALSE
51	188	0	102	77	258	846.768	3	2538.291	2538.287	1.54	[mIAKSEQEIGK]	>Cas9	1025	1035	[FDNLTKAER]	>Cas9	901	909	K4	K6		20190423_QExHFX4_RSLC5_Beveridge_Clausen_IMP_DSBU_alone.11968.11968.3 File:"20190423_QExHFX4_RSLC5_Beveridge_Clausen_IMP_DSBU_alone.raw", NativeID:"controllerType=0 controllerNumber=1 scan=11968"	3131.18226		FALSE
52	188	0	107	84	259	846.766	3	2538.284	2538.287	-1.09	[mIAKSEQEIGK]	>Cas9	1025	1035	[FDNLTKAER]	>Cas9	901	909	K4	K6		20190423_QExHFX4_RSLC5_Beveridge_Clausen_IMP_DSBU_alone.13041.13041.3 File:"20190423_QExHFX4_RSLC5_Beveridge_Clausen_IMP_DSBU_alone.raw", NativeID:"controllerType=0 controllerNumber=1 scan=13041"	3338.50446		FALSE
53	188	0	79	79	275	627.37	3	1880.095	1880.096	-0.64	[ESILPKR]	>Cas9	1112	1118	[ESILPKR]	>Cas9	1112	1118	K6	K6		20190423_QExHFX4_RSLC5_Beveridge_Clausen_IMP_DSBU_alone.14745.14745.3 File:"20190423_QExHFX4_RSLC5_Beveridge_Clausen_IMP_DSBU_alone.raw", NativeID:"controllerType=0 controllerNumber=1 scan=14745"	3654.06558		FALSE
54	188	0	150	150	240	671.877	4	2684.485	2684.484	0.53	[VVDELVKVMGR]	>Cas9	747	757	[VVDELVKVMGR]	>Cas9	747	757	K7	K7		20190423_QExHFX4_RSLC5_Beveridge_Clausen_IMP_DSBU_alone.24379.24379.4 File:"20190423_QExHFX4_RSLC5_Beveridge_Clausen_IMP_DSBU_alone.raw", NativeID:"controllerType=0 controllerNumber=1 scan=24379"	5467.72854		FALSE
55	187	0	70	46	281	570.681	3	1710.028	1710.027	0.42	[KGILQTVK]	>Cas9	739	746	[DKPIR]	>Cas9	1303	1307	K1	K2		20190423_QExHFX4_RSLC5_Beveridge_Clausen_IMP_DSBU_alone.11385.11385.3 File:"20190423_QExHFX4_RSLC5_Beveridge_Clausen_IMP_DSBU_alone.raw", NativeID:"controllerType=0 controllerNumber=1 scan=11385"	3019.32252		FALSE
56	187	0	169	86	254	1052.184	3	3154.536	3154.533	1.04	[QEDFYPFLKDNR]	>Cas9	430	441	[GKSDNVPSEEVVK]	>Cas9	869	881	K9	K2		20190423_QExHFX4_RSLC5_Beveridge_Clausen_IMP_DSBU_alone.20149.20149.3 File:"20190423_QExHFX4_RSLC5_Beveridge_Clausen_IMP_DSBU_alone.raw", NativeID:"controllerType=0 controllerNumber=1 scan=20149"	4645.03902		FALSE
57	186	0	79	82	232	778.874	4	3112.472	3112.471	0.35	[mTNFDKNLPNEK]	>Cas9	499	510	[MTNFDKNLPNEK]	>Cas9	499	510	K6	K6		20190423_QExHFX4_RSLC5_Beveridge_Clausen_IMP_DSBU_alone.16699.16699.4 File:"20190423_QExHFX4_RSLC5_Beveridge_Clausen_IMP_DSBU_alone.raw", NativeID:"controllerType=0 controllerNumber=1 scan=16699"	4011.45318		FALSE
58	185	0	110	95	262	1016.847	3	3048.527	3048.526	0.29	[LEESFLVEEDKK]	>Cas9	105	116	[GKSDNVPSEEVVK]	>Cas9	869	881	K11	K2		20190423_QExHFX4_RSLC5_Beveridge_Clausen_IMP_DSBU_alone.17027.17027.3 File:"20190423_QExHFX4_RSLC5_Beveridge_Clausen_IMP_DSBU_alone.raw", NativeID:"controllerType=0 controllerNumber=1 scan=17027"	4069.33464		FALSE
59	184	0	72	133	265	707.404	3	2120.197	2120.196	0.62	[IEKILTFR]	>Cas9	444	451	[KLVDSTDK]	>Cas9	145	152	K3	K1		20190423_QExHFX4_RSLC5_Beveridge_Clausen_IMP_DSBU_alone.16801.16801.3 File:"20190423_QExHFX4_RSLC5_Beveridge_Clausen_IMP_DSBU_alone.raw", NativeID:"controllerType=0 controllerNumber=1 scan=16801"	4028.5548		FALSE
60	184	0	39	39	270	344.706	4	1375.802	1375.802	0.04	[LSKSR]	>Cas9	220	224	[LSKSR]	>Cas9	220	224	K3	K3		20190423_QExHFX4_RSLC5_Beveridge_Clausen_IMP_DSBU_alone.4999.4999.4 File:"20190423_QExHFX4_RSLC5_Beveridge_Clausen_IMP_DSBU_alone.raw", NativeID:"controllerType=0 controllerNumber=1 scan=4999"	1642.73118		FALSE
61	183	0	58	58	272	990.836	3	2970.495	2970.49	1.58	[GKSDNVPSEEVVK]	>Cas9	869	881	[GKSDNVPSEEVVK]	>Cas9	869	881	K2	K2		20190423_QExHFX4_RSLC5_Beveridge_Clausen_IMP_DSBU_alone.12554.12554.3 File:"20190423_QExHFX4_RSLC5_Beveridge_Clausen_IMP_DSBU_alone.raw", NativeID:"controllerType=0 controllerNumber=1 scan=12554"	3244.32816		FALSE
62	181	0	116	55	253	870.774	3	2610.307	2610.308	-0.52	[mIAKSEQEIGK]	>Cas9	1025	1035	[YDENDKLIR]	>Cas9	947	955	K4	K6		20190423_QExHFX4_RSLC5_Beveridge_Clausen_IMP_DSBU_alone.14477.14477.3 File:"20190423_QExHFX4_RSLC5_Beveridge_Clausen_IMP_DSBU_alone.raw", NativeID:"controllerType=0 controllerNumber=1 scan=14477"	3602.17458		FALSE
63	180	0	62	62	241	1032.831	3	3096.479	3096.476	0.91	[MTNFDKNLPNEK]	>Cas9	499	510	[MTNFDKNLPNEK]	>Cas9	499	510	K6	K6		20190423_QExHFX4_RSLC5_Beveridge_Clausen_IMP_DSBU_alone.16872.16872.3 File:"20190423_QExHFX4_RSLC5_Beveridge_Clausen_IMP_DSBU_alone.raw", NativeID:"controllerType=0 controllerNumber=1 scan=16872"	4040.82768		FALSE
64	180	0	365	365	230	808.425	4	3230.678	3230.676	0.57	[MDGTEELLVKLNR]	>Cas9	387	399	[MDGTEELLVKLNR]	>Cas9	387	399	K10	K10		20190423_QExHFX4_RSLC5_Beveridge_Clausen_IMP_DSBU_alone.27632.27632.4 File:"20190423_QExHFX4_RSLC5_Beveridge_Clausen_IMP_DSBU_alone.raw", NativeID:"controllerType=0 controllerNumber=1 scan=27632"	6174.1548		FALSE
65	180	0	70	70	246	1148.913	3	3444.724	3444.721	0.99	[SSFEKNPIDFLEAK]	>Cas9	1176	1189	[SSFEKNPIDFLEAK]	>Cas9	1176	1189	K5	K5		20190423_QExHFX4_RSLC5_Beveridge_Clausen_IMP_DSBU_alone.28645.28645.3 File:"20190423_QExHFX4_RSLC5_Beveridge_Clausen_IMP_DSBU_alone.raw", NativeID:"controllerType=0 controllerNumber=1 scan=28645"	6422.85		FALSE
66	179	0	89	119	273	797.742	3	2391.212	2391.209	1.23	[DFQFYKVR]	>Cas9	973	980	[FDNLTKAER]	>Cas9	901	909	K6	K6		20190423_QExHFX4_RSLC5_Beveridge_Clausen_IMP_DSBU_alone.19622.19622.3 File:"20190423_QExHFX4_RSLC5_Beveridge_Clausen_IMP_DSBU_alone.raw", NativeID:"controllerType=0 controllerNumber=1 scan=19622"	4543.14918		FALSE
67	179	0	106	106	228	1370.393	3	4109.166	4109.162	0.87	[MLASAGELQKGNELALPSK]	>Cas9	1217	1235	[MLASAGELQKGNELALPSK]	>Cas9	1217	1235	K10	K10		20190423_QExHFX4_RSLC5_Beveridge_Clausen_IMP_DSBU_alone.22156.22156.3 File:"20190423_QExHFX4_RSLC5_Beveridge_Clausen_IMP_DSBU_alone.raw", NativeID:"controllerType=0 controllerNumber=1 scan=22156"	5026.38726		FALSE
68	178	0	151	39	254	964.85	3	2892.534	2892.531	0.96	[LENLIAQLPGEKK]	>Cas9	226	238	[LKGSPEDNEQK]	>Cas9	1249	1259	K12	K2		20190423_QExHFX4_RSLC5_Beveridge_Clausen_IMP_DSBU_alone.16788.16788.3 File:"20190423_QExHFX4_RSLC5_Beveridge_Clausen_IMP_DSBU_alone.raw", NativeID:"controllerType=0 controllerNumber=1 scan=16788"	4026.71064		FALSE
69	178	0	70	70	245	394.209	4	1573.815	1573.815	-0.24	[GQKNSR]	>Cas9	777	782	[GQKNSR]	>Cas9	777	782	K3	K3		20190423_QExHFX4_RSLC5_Beveridge_Clausen_IMP_DSBU_alone.2199.2199.4 File:"20190423_QExHFX4_RSLC5_Beveridge_Clausen_IMP_DSBU_alone.raw", NativeID:"controllerType=0 controllerNumber=1 scan=2199"	796.41888		FALSE
70	178	0	151	51	267	649.692	3	1947.063	1947.058	2.36	[SEQEIGKATAK]	>Cas9	1029	1039	[KMIAK]	>Cas9	1024	1028	K7	K1		20190423_QExHFX4_RSLC5_Beveridge_Clausen_IMP_DSBU_alone.7672.7672.3 File:"20190423_QExHFX4_RSLC5_Beveridge_Clausen_IMP_DSBU_alone.raw", NativeID:"controllerType=0 controllerNumber=1 scan=7672"	2267.14848		FALSE
71	177	0	51	51	260	526.648	3	1577.93	1577.927	1.86	[AGFIKR]	>Cas9	918	923	[AGFIKR]	>Cas9	918	923	K5	K5		20190423_QExHFX4_RSLC5_Beveridge_Clausen_IMP_DSBU_alone.11438.11438.3 File:"20190423_QExHFX4_RSLC5_Beveridge_Clausen_IMP_DSBU_alone.raw", NativeID:"controllerType=0 controllerNumber=1 scan=11438"	3029.38818		FALSE
72	177	0	72	72	237	591.292	3	1771.862	1771.865	-1.48	[KDWDPK]	>Cas9	1128	1133	[KDWDPK]	>Cas9	1128	1133	K1	K1		20190423_QExHFX4_RSLC5_Beveridge_Clausen_IMP_DSBU_alone.12830.12830.3 File:"20190423_QExHFX4_RSLC5_Beveridge_Clausen_IMP_DSBU_alone.raw", NativeID:"controllerType=0 controllerNumber=1 scan=12830"	3297.5859		FALSE
73	176	0	58	58	226	1038.162	3	3112.472	3112.471	0.35	[mTNFDKNLPNEK]	>Cas9	499	510	[MTNFDKNLPNEK]	>Cas9	499	510	K6	K6		20190423_QExHFX4_RSLC5_Beveridge_Clausen_IMP_DSBU_alone.16702.16702.3 File:"20190423_QExHFX4_RSLC5_Beveridge_Clausen_IMP_DSBU_alone.raw", NativeID:"controllerType=0 controllerNumber=1 scan=16702"	4011.99108		FALSE
74	176	0	49	49	242	700.049	3	2098.132	2098.129	1.26	[SKLVSDFR]	>Cas9	964	971	[SKLVSDFR]	>Cas9	964	971	K2	K2		20190423_QExHFX4_RSLC5_Beveridge_Clausen_IMP_DSBU_alone.17763.17763.3 File:"20190423_QExHFX4_RSLC5_Beveridge_Clausen_IMP_DSBU_alone.raw", NativeID:"controllerType=0 controllerNumber=1 scan=17763"	4197.47622		FALSE
75	176	0	38	38	246	359.183	4	1433.71	1433.709	0.25	[SDKNR]	>Cas9	864	868	[SDKNR]	>Cas9	864	868	K3	K3		20190423_QExHFX4_RSLC5_Beveridge_Clausen_IMP_DSBU_alone.2475.2475.4 File:"20190423_QExHFX4_RSLC5_Beveridge_Clausen_IMP_DSBU_alone.raw", NativeID:"controllerType=0 controllerNumber=1 scan=2475"	879.70374		FALSE
76	176	0	180	64	225	1177.945	3	3531.82	3531.818	0.7	[KNLIGALLFDSGETAEATR]	>Cas9	49	67	[SDNVPSEEVVKK]	>Cas9	871	882	K1	K11		20190423_QExHFX4_RSLC5_Beveridge_Clausen_IMP_DSBU_alone.24814.24814.3 File:"20190423_QExHFX4_RSLC5_Beveridge_Clausen_IMP_DSBU_alone.raw", NativeID:"controllerType=0 controllerNumber=1 scan=24814"	5559.6396		FALSE
77	176	0	62	62	262	669.361	3	2006.069	2006.065	1.85	[KLVDSTDK]	>Cas9	145	152	[KLVDSTDK]	>Cas9	145	152	K1	K1		20190423_QExHFX4_RSLC5_Beveridge_Clausen_IMP_DSBU_alone.9052.9052.3 File:"20190423_QExHFX4_RSLC5_Beveridge_Clausen_IMP_DSBU_alone.raw", NativeID:"controllerType=0 controllerNumber=1 scan=9052"	2552.84562		FALSE
78	175	0	59	59	267	526.647	3	1577.928	1577.927	0.29	[AGFIKR]	>Cas9	918	923	[AGFIKR]	>Cas9	918	923	K5	K5		20190423_QExHFX4_RSLC5_Beveridge_Clausen_IMP_DSBU_alone.11626.11626.3 File:"20190423_QExHFX4_RSLC5_Beveridge_Clausen_IMP_DSBU_alone.raw", NativeID:"controllerType=0 controllerNumber=1 scan=11626"	3064.84536		FALSE
79	175	0	119	119	229	861.936	4	3444.724	3444.721	0.81	[SSFEKNPIDFLEAK]	>Cas9	1176	1189	[SSFEKNPIDFLEAK]	>Cas9	1176	1189	K5	K5		20190423_QExHFX4_RSLC5_Beveridge_Clausen_IMP_DSBU_alone.28508.28508.4 File:"20190423_QExHFX4_RSLC5_Beveridge_Clausen_IMP_DSBU_alone.raw", NativeID:"controllerType=0 controllerNumber=1 scan=28508"	6390.3612		FALSE
80	174	0	127	127	218	665.849	4	2660.375	2660.374	0.45	[LVDSTDKADLR]	>Cas9	146	156	[LVDSTDKADLR]	>Cas9	146	156	K7	K7		20190423_QExHFX4_RSLC5_Beveridge_Clausen_IMP_DSBU_alone.14861.14861.4 File:"20190423_QExHFX4_RSLC5_Beveridge_Clausen_IMP_DSBU_alone.raw", NativeID:"controllerType=0 controllerNumber=1 scan=14861"	3675.7473		FALSE
81	174	0	50	50	229	525.288	4	2098.131	2098.129	0.88	[SKLVSDFR]	>Cas9	964	971	[SKLVSDFR]	>Cas9	964	971	K2	K2		20190423_QExHFX4_RSLC5_Beveridge_Clausen_IMP_DSBU_alone.17041.17041.4 File:"20190423_QExHFX4_RSLC5_Beveridge_Clausen_IMP_DSBU_alone.raw", NativeID:"controllerType=0 controllerNumber=1 scan=17041"	4072.01058		FALSE
82	174	0	60	60	275	344.706	4	1375.801	1375.802	-0.15	[LSKSR]	>Cas9	220	224	[LSKSR]	>Cas9	220	224	K3	K3		20190423_QExHFX4_RSLC5_Beveridge_Clausen_IMP_DSBU_alone.5123.5123.4 File:"20190423_QExHFX4_RSLC5_Beveridge_Clausen_IMP_DSBU_alone.raw", NativeID:"controllerType=0 controllerNumber=1 scan=5123"	1672.89408		FALSE
83	173	0	342	342	239	716.891	4	2864.543	2864.54	1.07	[GGLSELDKAGFIK]	>Cas9	910	922	[GGLSELDKAGFIK]	>Cas9	910	922	K8	K8		20190423_QExHFX4_RSLC5_Beveridge_Clausen_IMP_DSBU_alone.24046.24046.4 File:"20190423_QExHFX4_RSLC5_Beveridge_Clausen_IMP_DSBU_alone.raw", NativeID:"controllerType=0 controllerNumber=1 scan=24046"	5400.88296		FALSE
84	172	0	86	86	224	596.307	4	2382.206	2382.205	0.44	[FDNLTKAER]	>Cas9	901	909	[FDNLTKAER]	>Cas9	901	909	K6	K6		20190423_QExHFX4_RSLC5_Beveridge_Clausen_IMP_DSBU_alone.14869.14869.4 File:"20190423_QExHFX4_RSLC5_Beveridge_Clausen_IMP_DSBU_alone.raw", NativeID:"controllerType=0 controllerNumber=1 scan=14869"	3677.51994		FALSE
85	172	0	48	48	262	484.616	3	1451.833	1451.833	0.32	[DKPIR]	>Cas9	1303	1307	[DKPIR]	>Cas9	1303	1307	K2	K2		20190423_QExHFX4_RSLC5_Beveridge_Clausen_IMP_DSBU_alone.8176.8176.3 File:"20190423_QExHFX4_RSLC5_Beveridge_Clausen_IMP_DSBU_alone.raw", NativeID:"controllerType=0 controllerNumber=1 scan=8176"	2374.74792		FALSE
86	172	0	131	131	227	630.331	4	2518.301	2518.3	0.72	[SEQEIGKATAK]	>Cas9	1029	1039	[SEQEIGKATAK]	>Cas9	1029	1039	K7	K7		20190423_QExHFX4_RSLC5_Beveridge_Clausen_IMP_DSBU_alone.8854.8854.4 File:"20190423_QExHFX4_RSLC5_Beveridge_Clausen_IMP_DSBU_alone.raw", NativeID:"controllerType=0 controllerNumber=1 scan=8854"	2510.93934		FALSE
87	171	0	85	28	248	694.747	3	2082.225	2082.222	1.64	[APLSASMIKR]	>Cas9	319	328	[KLINGIR]	>Cas9	669	675	K9	K1		20190423_QExHFX4_RSLC5_Beveridge_Clausen_IMP_DSBU_alone.15743.15743.3 File:"20190423_QExHFX4_RSLC5_Beveridge_Clausen_IMP_DSBU_alone.raw", NativeID:"controllerType=0 controllerNumber=1 scan=15743"	3834.51366		FALSE
88	171	0	109	52	238	727.631	4	2907.503	2907.5	1.06	[SSFEKNPIDFLEAK]	>Cas9	1176	1189	[VLSAYNKHR]	>Cas9	1294	1302	K5	K7		20190423_QExHFX4_RSLC5_Beveridge_Clausen_IMP_DSBU_alone.19522.19522.4 File:"20190423_QExHFX4_RSLC5_Beveridge_Clausen_IMP_DSBU_alone.raw", NativeID:"controllerType=0 controllerNumber=1 scan=19522"	4524.94176		FALSE
89	170	0	139	59	240	1057.848	3	3171.528	3171.526	0.6	[KIEcFDSVEISGVEDR]	>Cas9	575	590	[FDNLTKAER]	>Cas9	901	909	K1	K6		20190423_QExHFX4_RSLC5_Beveridge_Clausen_IMP_DSBU_alone.19644.19644.3 File:"20190423_QExHFX4_RSLC5_Beveridge_Clausen_IMP_DSBU_alone.raw", NativeID:"controllerType=0 controllerNumber=1 scan=19644"	4547.8833		FALSE
90	170	0	136	104	258	1225.606	3	3674.805	3674.801	1.14	[KIEcFDSVEISGVEDR]	>Cas9	575	590	[TILDFLKSDGFANR]	>Cas9	682	695	K1	K7		20190423_QExHFX4_RSLC5_Beveridge_Clausen_IMP_DSBU_alone.28608.28608.3 File:"20190423_QExHFX4_RSLC5_Beveridge_Clausen_IMP_DSBU_alone.raw", NativeID:"controllerType=0 controllerNumber=1 scan=28608"	6414.207		FALSE
91	169	0	56	56	235	700.049	3	2098.131	2098.129	0.88	[SKLVSDFR]	>Cas9	964	971	[SKLVSDFR]	>Cas9	964	971	K2	K2		20190423_QExHFX4_RSLC5_Beveridge_Clausen_IMP_DSBU_alone.17040.17040.3 File:"20190423_QExHFX4_RSLC5_Beveridge_Clausen_IMP_DSBU_alone.raw", NativeID:"controllerType=0 controllerNumber=1 scan=17040"	4071.87312		FALSE
92	168	0	109	109	278	676.712	3	2028.123	2028.12	1.63	[NSDKLIAR]	>Cas9	1119	1126	[NSDKLIAR]	>Cas9	1119	1126	K4	K4		20190423_QExHFX4_RSLC5_Beveridge_Clausen_IMP_DSBU_alone.12434.12434.3 File:"20190423_QExHFX4_RSLC5_Beveridge_Clausen_IMP_DSBU_alone.raw", NativeID:"controllerType=0 controllerNumber=1 scan=12434"	3220.8897		FALSE
93	168	0	115	40	229	874.471	3	2621.399	2621.397	0.87	[VVDELVKVMGR]	>Cas9	747	757	[KTEVQTGGFSK]	>Cas9	1101	1111	K7	K1		20190423_QExHFX4_RSLC5_Beveridge_Clausen_IMP_DSBU_alone.18063.18063.3 File:"20190423_QExHFX4_RSLC5_Beveridge_Clausen_IMP_DSBU_alone.raw", NativeID:"controllerType=0 controllerNumber=1 scan=18063"	4253.48802		FALSE
94	167	0	241	63	225	859.201	4	3433.783	3433.781	0.65	[KNLIGALLFDSGETAEATR]	>Cas9	49	67	[LVDSTDKADLR]	>Cas9	146	156	K1	K7		20190423_QExHFX4_RSLC5_Beveridge_Clausen_IMP_DSBU_alone.26276.26276.4 File:"20190423_QExHFX4_RSLC5_Beveridge_Clausen_IMP_DSBU_alone.raw", NativeID:"controllerType=0 controllerNumber=1 scan=26276"	5866.93128		FALSE
95	166	0	329	76	238	928.482	3	2783.431	2783.428	1.01	[MDGTEELLVKLNR]	>Cas9	387	399	[QLKEDYFK]	>Cas9	567	574	K10	K3		20190423_QExHFX4_RSLC5_Beveridge_Clausen_IMP_DSBU_alone.23764.23764.3 File:"20190423_QExHFX4_RSLC5_Beveridge_Clausen_IMP_DSBU_alone.raw", NativeID:"controllerType=0 controllerNumber=1 scan=23764"	5341.7229		FALSE
96	166	0	105	105	218	861.937	4	3444.724	3444.721	0.99	[SSFEKNPIDFLEAK]	>Cas9	1176	1189	[SSFEKNPIDFLEAK]	>Cas9	1176	1189	K5	K5		20190423_QExHFX4_RSLC5_Beveridge_Clausen_IMP_DSBU_alone.28644.28644.4 File:"20190423_QExHFX4_RSLC5_Beveridge_Clausen_IMP_DSBU_alone.raw", NativeID:"controllerType=0 controllerNumber=1 scan=28644"	6422.5776		FALSE
97	166	0	111	111	276	344.71	4	1375.817	1375.816	0.75	[KMIAK]	>Cas9	1024	1028	[KMIAK]	>Cas9	1024	1028	K1	K1		20190423_QExHFX4_RSLC5_Beveridge_Clausen_IMP_DSBU_alone.6423.6423.4 File:"20190423_QExHFX4_RSLC5_Beveridge_Clausen_IMP_DSBU_alone.raw", NativeID:"controllerType=0 controllerNumber=1 scan=6423"	1992.77982		FALSE
98	166	0	158	37	255	655.022	3	1963.053	1963.053	-0.01	[SEQEIGKATAK]	>Cas9	1029	1039	[KmIAK]	>Cas9	1024	1028	K7	K1		20190423_QExHFX4_RSLC5_Beveridge_Clausen_IMP_DSBU_alone.7677.7677.3 File:"20190423_QExHFX4_RSLC5_Beveridge_Clausen_IMP_DSBU_alone.raw", NativeID:"controllerType=0 controllerNumber=1 scan=7677"	2267.95506		FALSE
99	165	0	149	43	238	927.152	3	2779.442	2779.436	2.19	[SNFDLAEDAKLQLSK]	>Cas9	258	272	[KLVDSTDK]	>Cas9	145	152	K10	K1		20190423_QExHFX4_RSLC5_Beveridge_Clausen_IMP_DSBU_alone.21208.21208.3 File:"20190423_QExHFX4_RSLC5_Beveridge_Clausen_IMP_DSBU_alone.raw", NativeID:"controllerType=0 controllerNumber=1 scan=21208"	4840.48236		FALSE
100	164	0	56	56	286	526.648	3	1577.929	1577.927	1.04	[AGFIKR]	>Cas9	918	923	[AGFIKR]	>Cas9	918	923	K5	K5		20190423_QExHFX4_RSLC5_Beveridge_Clausen_IMP_DSBU_alone.12051.12051.3 File:"20190423_QExHFX4_RSLC5_Beveridge_Clausen_IMP_DSBU_alone.raw", NativeID:"controllerType=0 controllerNumber=1 scan=12051"	3148.21026		FALSE
101	164	0	47	47	253	484.616	3	1451.834	1451.833	0.61	[DKPIR]	>Cas9	1303	1307	[DKPIR]	>Cas9	1303	1307	K2	K2		20190423_QExHFX4_RSLC5_Beveridge_Clausen_IMP_DSBU_alone.8500.8500.3 File:"20190423_QExHFX4_RSLC5_Beveridge_Clausen_IMP_DSBU_alone.raw", NativeID:"controllerType=0 controllerNumber=1 scan=8500"	2437.84644		FALSE
102	163	0	70	42	251	570.681	3	1710.027	1710.027	0.08	[KGILQTVK]	>Cas9	739	746	[DKPIR]	>Cas9	1303	1307	K1	K2		20190423_QExHFX4_RSLC5_Beveridge_Clausen_IMP_DSBU_alone.11727.11727.3 File:"20190423_QExHFX4_RSLC5_Beveridge_Clausen_IMP_DSBU_alone.raw", NativeID:"controllerType=0 controllerNumber=1 scan=11727"	3084.22734		FALSE
103	163	0	89	23	251	700.375	3	2099.11	2099.109	0.62	[DDSIDNKVLTR]	>Cas9	853	863	[DKPIR]	>Cas9	1303	1307	K7	K2		20190423_QExHFX4_RSLC5_Beveridge_Clausen_IMP_DSBU_alone.14935.14935.3 File:"20190423_QExHFX4_RSLC5_Beveridge_Clausen_IMP_DSBU_alone.raw", NativeID:"controllerType=0 controllerNumber=1 scan=14935"	3688.74102		FALSE
104	163	0	118	118	280	802.101	3	2404.288	2404.287	0.44	[KPAFLSGEQK]	>Cas9	540	549	[KPAFLSGEQK]	>Cas9	540	549	K1	K1		20190423_QExHFX4_RSLC5_Beveridge_Clausen_IMP_DSBU_alone.15983.15983.3 File:"20190423_QExHFX4_RSLC5_Beveridge_Clausen_IMP_DSBU_alone.raw", NativeID:"controllerType=0 controllerNumber=1 scan=15983"	3877.70718		FALSE
105	163	0	140	69	274	796.423	3	2387.256	2387.252	1.43	[DDSIDNKVLTR]	>Cas9	853	863	[NSDKLIAR]	>Cas9	1119	1126	K7	K4		20190423_QExHFX4_RSLC5_Beveridge_Clausen_IMP_DSBU_alone.16370.16370.3 File:"20190423_QExHFX4_RSLC5_Beveridge_Clausen_IMP_DSBU_alone.raw", NativeID:"controllerType=0 controllerNumber=1 scan=16370"	3951.12606		FALSE
106	163	0	128	85	220	1093.887	3	3279.645	3279.642	0.93	[KSEETITPWNFEEVVDK]	>Cas9	472	488	[QQLPEKYK]	>Cas9	345	352	K1	K6		20190423_QExHFX4_RSLC5_Beveridge_Clausen_IMP_DSBU_alone.22323.22323.3 File:"20190423_QExHFX4_RSLC5_Beveridge_Clausen_IMP_DSBU_alone.raw", NativeID:"controllerType=0 controllerNumber=1 scan=22323"	5059.37028		FALSE
107	163	0	119	74	247	1166.927	3	3498.768	3498.764	1.08	[SNFDLAEDAKLQLSK]	>Cas9	258	272	[SSFEKNPIDFLEAK]	>Cas9	1176	1189	K10	K5		20190423_QExHFX4_RSLC5_Beveridge_Clausen_IMP_DSBU_alone.27685.27685.3 File:"20190423_QExHFX4_RSLC5_Beveridge_Clausen_IMP_DSBU_alone.raw", NativeID:"controllerType=0 controllerNumber=1 scan=27685"	6187.2714		FALSE
108	163	0	311	371	209	812.424	4	3246.673	3246.671	0.73	[mDGTEELLVKLNR]	>Cas9	387	399	[MDGTEELLVKLNR]	>Cas9	387	399	K10	K10		20190423_QExHFX4_RSLC5_Beveridge_Clausen_IMP_DSBU_alone.27772.27772.4 File:"20190423_QExHFX4_RSLC5_Beveridge_Clausen_IMP_DSBU_alone.raw", NativeID:"controllerType=0 controllerNumber=1 scan=27772"	6208.29		FALSE
109	163	0	34	34	251	478.575	3	1433.709	1433.709	0.07	[SDKNR]	>Cas9	864	868	[SDKNR]	>Cas9	864	868	K3	K3		20190423_QExHFX4_RSLC5_Beveridge_Clausen_IMP_DSBU_alone.2793.2793.3 File:"20190423_QExHFX4_RSLC5_Beveridge_Clausen_IMP_DSBU_alone.raw", NativeID:"controllerType=0 controllerNumber=1 scan=2793"	973.7307		FALSE
110	163	0	159	37	249	655.023	3	1963.055	1963.053	1.01	[SEQEIGKATAK]	>Cas9	1029	1039	[KmIAK]	>Cas9	1024	1028	K7	K1		20190423_QExHFX4_RSLC5_Beveridge_Clausen_IMP_DSBU_alone.6738.6738.3 File:"20190423_QExHFX4_RSLC5_Beveridge_Clausen_IMP_DSBU_alone.raw", NativeID:"controllerType=0 controllerNumber=1 scan=6738"	2060.35266		FALSE
111	163	0	52	52	234	363.714	4	1451.833	1451.833	0.38	[DKPIR]	>Cas9	1303	1307	[DKPIR]	>Cas9	1303	1307	K2	K2		20190423_QExHFX4_RSLC5_Beveridge_Clausen_IMP_DSBU_alone.8177.8177.4 File:"20190423_QExHFX4_RSLC5_Beveridge_Clausen_IMP_DSBU_alone.raw", NativeID:"controllerType=0 controllerNumber=1 scan=8177"	2374.90188		FALSE
112	162	0	52	52	225	700.049	3	2098.131	2098.129	0.99	[SKLVSDFR]	>Cas9	964	971	[SKLVSDFR]	>Cas9	964	971	K2	K2		20190423_QExHFX4_RSLC5_Beveridge_Clausen_IMP_DSBU_alone.18342.18342.3 File:"20190423_QExHFX4_RSLC5_Beveridge_Clausen_IMP_DSBU_alone.raw", NativeID:"controllerType=0 controllerNumber=1 scan=18342"	4304.10504		FALSE
113	162	0	189	48	254	1081.855	3	3243.55	3243.547	0.84	[KIEcFDSVEISGVEDR]	>Cas9	575	590	[YDENDKLIR]	>Cas9	947	955	K1	K6		20190423_QExHFX4_RSLC5_Beveridge_Clausen_IMP_DSBU_alone.20980.20980.3 File:"20190423_QExHFX4_RSLC5_Beveridge_Clausen_IMP_DSBU_alone.raw", NativeID:"controllerType=0 controllerNumber=1 scan=20980"	4796.55192		FALSE
114	162	0	69	60	220	1232.931	3	3696.779	3696.774	1.29	[KSEETITPWNFEEVVDK]	>Cas9	472	488	[MTNFDKNLPNEK]	>Cas9	499	510	K1	K6		20190423_QExHFX4_RSLC5_Beveridge_Clausen_IMP_DSBU_alone.23916.23916.3 File:"20190423_QExHFX4_RSLC5_Beveridge_Clausen_IMP_DSBU_alone.raw", NativeID:"controllerType=0 controllerNumber=1 scan=23916"	5373.96006		FALSE
115	162	0	33	33	259	459.272	3	1375.802	1375.802	-0.01	[LSKSR]	>Cas9	220	224	[LSKSR]	>Cas9	220	224	K3	K3		20190423_QExHFX4_RSLC5_Beveridge_Clausen_IMP_DSBU_alone.4995.4995.3 File:"20190423_QExHFX4_RSLC5_Beveridge_Clausen_IMP_DSBU_alone.raw", NativeID:"controllerType=0 controllerNumber=1 scan=4995"	1641.96792		FALSE
116	161	0	52	52	216	525.287	4	2098.127	2098.129	-0.93	[SKLVSDFR]	>Cas9	964	971	[SKLVSDFR]	>Cas9	964	971	K2	K2		20190423_QExHFX4_RSLC5_Beveridge_Clausen_IMP_DSBU_alone.17414.17414.4 File:"20190423_QExHFX4_RSLC5_Beveridge_Clausen_IMP_DSBU_alone.raw", NativeID:"controllerType=0 controllerNumber=1 scan=17414"	4135.3776		FALSE
117	161	0	48	76	211	789.389	4	3154.536	3154.533	0.89	[QEDFYPFLKDNR]	>Cas9	430	441	[GKSDNVPSEEVVK]	>Cas9	869	881	K9	K2		20190423_QExHFX4_RSLC5_Beveridge_Clausen_IMP_DSBU_alone.20139.20139.4 File:"20190423_QExHFX4_RSLC5_Beveridge_Clausen_IMP_DSBU_alone.raw", NativeID:"controllerType=0 controllerNumber=1 scan=20139"	4643.3004		FALSE
118	161	0	89	44	230	909.137	3	2725.396	2725.393	1.03	[SSFEKNPIDFLEAK]	>Cas9	1176	1189	[KLVDSTDK]	>Cas9	145	152	K5	K1		20190423_QExHFX4_RSLC5_Beveridge_Clausen_IMP_DSBU_alone.22140.22140.3 File:"20190423_QExHFX4_RSLC5_Beveridge_Clausen_IMP_DSBU_alone.raw", NativeID:"controllerType=0 controllerNumber=1 scan=22140"	5023.85562		FALSE
119	161	0	128	105	232	682.104	4	2725.395	2725.393	0.89	[SSFEKNPIDFLEAK]	>Cas9	1176	1189	[KLVDSTDK]	>Cas9	145	152	K5	K1		20190423_QExHFX4_RSLC5_Beveridge_Clausen_IMP_DSBU_alone.22151.22151.4 File:"20190423_QExHFX4_RSLC5_Beveridge_Clausen_IMP_DSBU_alone.raw", NativeID:"controllerType=0 controllerNumber=1 scan=22151"	5025.70584		FALSE
120	160	0	62	65	202	778.874	4	3112.473	3112.471	0.56	[mTNFDKNLPNEK]	>Cas9	499	510	[MTNFDKNLPNEK]	>Cas9	499	510	K6	K6		20190423_QExHFX4_RSLC5_Beveridge_Clausen_IMP_DSBU_alone.15862.15862.4 File:"20190423_QExHFX4_RSLC5_Beveridge_Clausen_IMP_DSBU_alone.raw", NativeID:"controllerType=0 controllerNumber=1 scan=15862"	3855.80346		FALSE
121	159	0	52	52	211	420.432	5	2098.131	2098.129	0.79	[SKLVSDFR]	>Cas9	964	971	[SKLVSDFR]	>Cas9	964	971	K2	K2		20190423_QExHFX4_RSLC5_Beveridge_Clausen_IMP_DSBU_alone.17089.17089.5 File:"20190423_QExHFX4_RSLC5_Beveridge_Clausen_IMP_DSBU_alone.raw", NativeID:"controllerType=0 controllerNumber=1 scan=17089"	4079.61636		FALSE
122	158	0	68	78	220	666.729	3	1998.171	1998.171	0.22	[NSDKLIAR]	>Cas9	1119	1126	[KGILQTVK]	>Cas9	739	746	K4	K1		20190423_QExHFX4_RSLC5_Beveridge_Clausen_IMP_DSBU_alone.13068.13068.3 File:"20190423_QExHFX4_RSLC5_Beveridge_Clausen_IMP_DSBU_alone.raw", NativeID:"controllerType=0 controllerNumber=1 scan=13068"	3343.76178		FALSE
123	158	0	123	69	225	1020.549	3	3059.632	3059.629	0.99	[VNTEITKAPLSASMIK]	>Cas9	312	327	[SEQEIGKATAK]	>Cas9	1029	1039	K7	K7		20190423_QExHFX4_RSLC5_Beveridge_Clausen_IMP_DSBU_alone.16425.16425.3 File:"20190423_QExHFX4_RSLC5_Beveridge_Clausen_IMP_DSBU_alone.raw", NativeID:"controllerType=0 controllerNumber=1 scan=16425"	3961.70154		FALSE
124	158	0	356	413	200	812.424	4	3246.675	3246.671	1.22	[mDGTEELLVKLNR]	>Cas9	387	399	[MDGTEELLVKLNR]	>Cas9	387	399	K10	K10		20190423_QExHFX4_RSLC5_Beveridge_Clausen_IMP_DSBU_alone.27642.27642.4 File:"20190423_QExHFX4_RSLC5_Beveridge_Clausen_IMP_DSBU_alone.raw", NativeID:"controllerType=0 controllerNumber=1 scan=27642"	6176.5854		FALSE
125	157	0	51	51	210	525.289	4	2098.133	2098.129	1.73	[SKLVSDFR]	>Cas9	964	971	[SKLVSDFR]	>Cas9	964	971	K2	K2		20190423_QExHFX4_RSLC5_Beveridge_Clausen_IMP_DSBU_alone.16843.16843.4 File:"20190423_QExHFX4_RSLC5_Beveridge_Clausen_IMP_DSBU_alone.raw", NativeID:"controllerType=0 controllerNumber=1 scan=16843"	4035.88908		FALSE
126	157	0	170	170	258	779.399	3	2336.182	2336.181	0.56	[QLKEDYFK]	>Cas9	567	574	[QLKEDYFK]	>Cas9	567	574	K3	K3		20190423_QExHFX4_RSLC5_Beveridge_Clausen_IMP_DSBU_alone.18303.18303.3 File:"20190423_QExHFX4_RSLC5_Beveridge_Clausen_IMP_DSBU_alone.raw", NativeID:"controllerType=0 controllerNumber=1 scan=18303"	4296.74928		FALSE
127	156	0	73	68	221	733.738	3	2199.2	2199.198	1.04	[SEQEIGKATAK]	>Cas9	1029	1039	[ESILPKR]	>Cas9	1112	1118	K7	K6		20190423_QExHFX4_RSLC5_Beveridge_Clausen_IMP_DSBU_alone.11481.11481.3 File:"20190423_QExHFX4_RSLC5_Beveridge_Clausen_IMP_DSBU_alone.raw", NativeID:"controllerType=0 controllerNumber=1 scan=11481"	3037.58016		FALSE
128	156	0	39	98	230	469.277	4	1874.088	1874.086	0.99	[KFDNLTK]	>Cas9	900	906	[KLINGIR]	>Cas9	669	675	K1	K1		20190423_QExHFX4_RSLC5_Beveridge_Clausen_IMP_DSBU_alone.14422.14422.4 File:"20190423_QExHFX4_RSLC5_Beveridge_Clausen_IMP_DSBU_alone.raw", NativeID:"controllerType=0 controllerNumber=1 scan=14422"	3591.80394		FALSE
129	156	0	50	50	205	525.288	4	2098.13	2098.129	0.54	[SKLVSDFR]	>Cas9	964	971	[SKLVSDFR]	>Cas9	964	971	K2	K2		20190423_QExHFX4_RSLC5_Beveridge_Clausen_IMP_DSBU_alone.17223.17223.4 File:"20190423_QExHFX4_RSLC5_Beveridge_Clausen_IMP_DSBU_alone.raw", NativeID:"controllerType=0 controllerNumber=1 scan=17223"	4103.48346		FALSE
130	156	0	119	119	198	900.996	4	3600.961	3600.959	0.65	[VNTEITKAPLSASMIK]	>Cas9	312	327	[VNTEITKAPLSASMIK]	>Cas9	312	327	K7	K7		20190423_QExHFX4_RSLC5_Beveridge_Clausen_IMP_DSBU_alone.21628.21628.4 File:"20190423_QExHFX4_RSLC5_Beveridge_Clausen_IMP_DSBU_alone.raw", NativeID:"controllerType=0 controllerNumber=1 scan=21628"	4921.94004		FALSE
131	156	0	106	49	207	1132.946	3	3396.824	3396.823	0.21	[MLASAGELQKGNELALPSK]	>Cas9	1217	1235	[VVDELVKVMGR]	>Cas9	747	757	K10	K7		20190423_QExHFX4_RSLC5_Beveridge_Clausen_IMP_DSBU_alone.23114.23114.3 File:"20190423_QExHFX4_RSLC5_Beveridge_Clausen_IMP_DSBU_alone.raw", NativeID:"controllerType=0 controllerNumber=1 scan=23114"	5213.11956		FALSE
132	156	0	84	33	229	617.678	3	1851.02	1851.016	2.09	[FKVLGNTDR]	>Cas9	36	44	[KmIAK]	>Cas9	1024	1028	K2	K1		20190423_QExHFX4_RSLC5_Beveridge_Clausen_IMP_DSBU_alone.9887.9887.3 File:"20190423_QExHFX4_RSLC5_Beveridge_Clausen_IMP_DSBU_alone.raw", NativeID:"controllerType=0 controllerNumber=1 scan=9887"	2724.61632		FALSE
133	155	0	46	46	206	525.288	4	2098.131	2098.129	0.91	[SKLVSDFR]	>Cas9	964	971	[SKLVSDFR]	>Cas9	964	971	K2	K2		20190423_QExHFX4_RSLC5_Beveridge_Clausen_IMP_DSBU_alone.17587.17587.4 File:"20190423_QExHFX4_RSLC5_Beveridge_Clausen_IMP_DSBU_alone.raw", NativeID:"controllerType=0 controllerNumber=1 scan=17587"	4165.95342		FALSE
134	155	0	42	74	209	630.663	3	1889.976	1889.976	0.06	[FGKDKSPK]	>spTRFL_HUMAN|	297	304	[KDWDPK]	>Cas9	1128	1133	K5	K1		20190423_QExHFX4_RSLC5_Beveridge_Clausen_IMP_DSBU_alone.20355.20355.3 File:"20190423_QExHFX4_RSLC5_Beveridge_Clausen_IMP_DSBU_alone.raw", NativeID:"controllerType=0 controllerNumber=1 scan=20355"	4680.36396		FALSE
135	155	0	196	85	213	879.438	4	3514.732	3514.73	0.48	[KIEcFDSVEISGVEDR]	>Cas9	575	590	[HKPENIVIEMAR]	>Cas9	758	769	K1	K2		20190423_QExHFX4_RSLC5_Beveridge_Clausen_IMP_DSBU_alone.20787.20787.4 File:"20190423_QExHFX4_RSLC5_Beveridge_Clausen_IMP_DSBU_alone.raw", NativeID:"controllerType=0 controllerNumber=1 scan=20787"	4758.75438		FALSE
136	155	0	83	93	252	821.749	3	2463.232	2463.23	0.85	[YDENDKLIR]	>Cas9	947	955	[DFQFYKVR]	>Cas9	973	980	K6	K6		20190423_QExHFX4_RSLC5_Beveridge_Clausen_IMP_DSBU_alone.21139.21139.3 File:"20190423_QExHFX4_RSLC5_Beveridge_Clausen_IMP_DSBU_alone.raw", NativeID:"controllerType=0 controllerNumber=1 scan=21139"	4828.32972		FALSE
137	155	0	84	78	233	888.48	3	2663.424	2663.423	0.55	[NPIDFLEAKGYK]	>Cas9	1181	1192	[APLSASMIKR]	>Cas9	319	328	K9	K9		20190423_QExHFX4_RSLC5_Beveridge_Clausen_IMP_DSBU_alone.22616.22616.3 File:"20190423_QExHFX4_RSLC5_Beveridge_Clausen_IMP_DSBU_alone.raw", NativeID:"controllerType=0 controllerNumber=1 scan=22616"	5116.35636		FALSE
138	155	0	28	28	244	478.575	3	1433.709	1433.709	0.18	[SDKNR]	>Cas9	864	868	[SDKNR]	>Cas9	864	868	K3	K3		20190423_QExHFX4_RSLC5_Beveridge_Clausen_IMP_DSBU_alone.2886.2886.3 File:"20190423_QExHFX4_RSLC5_Beveridge_Clausen_IMP_DSBU_alone.raw", NativeID:"controllerType=0 controllerNumber=1 scan=2886"	1003.7997		FALSE
139	155	0	35	35	244	484.616	3	1451.834	1451.833	0.52	[DKPIR]	>Cas9	1303	1307	[DKPIR]	>Cas9	1303	1307	K2	K2		20190423_QExHFX4_RSLC5_Beveridge_Clausen_IMP_DSBU_alone.8339.8339.3 File:"20190423_QExHFX4_RSLC5_Beveridge_Clausen_IMP_DSBU_alone.raw", NativeID:"controllerType=0 controllerNumber=1 scan=8339"	2405.31816		FALSE
140	154	0	52	52	221	669.36	3	2006.066	2006.065	0.52	[KLVDSTDK]	>Cas9	145	152	[KLVDSTDK]	>Cas9	145	152	K1	K1		20190423_QExHFX4_RSLC5_Beveridge_Clausen_IMP_DSBU_alone.10725.10725.3 File:"20190423_QExHFX4_RSLC5_Beveridge_Clausen_IMP_DSBU_alone.raw", NativeID:"controllerType=0 controllerNumber=1 scan=10725"	2889.55218		FALSE
141	154	0	74	50	216	920.141	3	2758.41	2758.411	-0.22	[SDNVPSEEVVKK]	>Cas9	871	882	[LVDSTDKADLR]	>Cas9	146	156	K11	K7		20190423_QExHFX4_RSLC5_Beveridge_Clausen_IMP_DSBU_alone.13541.13541.3 File:"20190423_QExHFX4_RSLC5_Beveridge_Clausen_IMP_DSBU_alone.raw", NativeID:"controllerType=0 controllerNumber=1 scan=13541"	3433.86444		FALSE
142	154	0	65	65	206	394.209	4	1573.815	1573.815	-0.24	[GQKNSR]	>Cas9	777	782	[GQKNSR]	>Cas9	777	782	K3	K3		20190423_QExHFX4_RSLC5_Beveridge_Clausen_IMP_DSBU_alone.2090.2090.4 File:"20190423_QExHFX4_RSLC5_Beveridge_Clausen_IMP_DSBU_alone.raw", NativeID:"controllerType=0 controllerNumber=1 scan=2090"	765.86466		FALSE
143	154	0	32	32	241	478.575	3	1433.71	1433.709	0.31	[SDKNR]	>Cas9	864	868	[SDKNR]	>Cas9	864	868	K3	K3		20190423_QExHFX4_RSLC5_Beveridge_Clausen_IMP_DSBU_alone.2356.2356.3 File:"20190423_QExHFX4_RSLC5_Beveridge_Clausen_IMP_DSBU_alone.raw", NativeID:"controllerType=0 controllerNumber=1 scan=2356"	848.12544		FALSE
144	154	0	38	38	236	473.953	3	1419.843	1419.843	-0.03	[HSIKK]	>Cas9	45	49	[HSIKK]	>Cas9	45	49	K4	K4		20190423_QExHFX4_RSLC5_Beveridge_Clausen_IMP_DSBU_alone.2772.2772.3 File:"20190423_QExHFX4_RSLC5_Beveridge_Clausen_IMP_DSBU_alone.raw", NativeID:"controllerType=0 controllerNumber=1 scan=2772"	966.9507		FALSE
145	154	0	300	300	208	808.425	4	3230.68	3230.676	1.22	[MDGTEELLVKLNR]	>Cas9	387	399	[MDGTEELLVKLNR]	>Cas9	387	399	K10	K10		20190423_QExHFX4_RSLC5_Beveridge_Clausen_IMP_DSBU_alone.27893.27893.4 File:"20190423_QExHFX4_RSLC5_Beveridge_Clausen_IMP_DSBU_alone.raw", NativeID:"controllerType=0 controllerNumber=1 scan=27893"	6238.9584		FALSE
146	154	0	32	40	231	525.962	3	1575.872	1575.871	0.56	[AGFIKR]	>Cas9	918	923	[GQKNSR]	>Cas9	777	782	K5	K3		20190423_QExHFX4_RSLC5_Beveridge_Clausen_IMP_DSBU_alone.7505.7505.3 File:"20190423_QExHFX4_RSLC5_Beveridge_Clausen_IMP_DSBU_alone.raw", NativeID:"controllerType=0 controllerNumber=1 scan=7505"	2233.09548		FALSE
147	154	0	88	45	232	548.654	3	1643.948	1643.951	-2	[ESILPKR]	>Cas9	1112	1118	[KmIAK]	>Cas9	1024	1028	K6	K1		20190423_QExHFX4_RSLC5_Beveridge_Clausen_IMP_DSBU_alone.9604.9604.3 File:"20190423_QExHFX4_RSLC5_Beveridge_Clausen_IMP_DSBU_alone.raw", NativeID:"controllerType=0 controllerNumber=1 scan=9604"	2664.74184		FALSE
148	153	0	48	64	221	727.396	3	2180.173	2180.171	0.82	[QQLPEKYK]	>Cas9	345	352	[SKLVSDFR]	>Cas9	964	971	K6	K2		20190423_QExHFX4_RSLC5_Beveridge_Clausen_IMP_DSBU_alone.14092.14092.3 File:"20190423_QExHFX4_RSLC5_Beveridge_Clausen_IMP_DSBU_alone.raw", NativeID:"controllerType=0 controllerNumber=1 scan=14092"	3534.55134		FALSE
149	153	0	170	86	246	666.082	3	1996.233	1996.232	0.56	[FIKPILEK]	>Cas9	379	386	[KLINGIR]	>Cas9	669	675	K3	K1		20190423_QExHFX4_RSLC5_Beveridge_Clausen_IMP_DSBU_alone.17529.17529.3 File:"20190423_QExHFX4_RSLC5_Beveridge_Clausen_IMP_DSBU_alone.raw", NativeID:"controllerType=0 controllerNumber=1 scan=17529"	4156.42332		FALSE
150	153	0	90	27	234	1066.539	3	3197.603	3197.6	0.84	[KSEETITPWNFEEVVDK]	>Cas9	472	488	[SKLVSDFR]	>Cas9	964	971	K1	K2		20190423_QExHFX4_RSLC5_Beveridge_Clausen_IMP_DSBU_alone.24613.24613.3 File:"20190423_QExHFX4_RSLC5_Beveridge_Clausen_IMP_DSBU_alone.raw", NativeID:"controllerType=0 controllerNumber=1 scan=24613"	5515.47282		FALSE
151	153	0	201	49	197	1177.944	3	3531.818	3531.818	0.05	[KNLIGALLFDSGETAEATR]	>Cas9	49	67	[SDNVPSEEVVKK]	>Cas9	871	882	K1	K11		20190423_QExHFX4_RSLC5_Beveridge_Clausen_IMP_DSBU_alone.24668.24668.3 File:"20190423_QExHFX4_RSLC5_Beveridge_Clausen_IMP_DSBU_alone.raw", NativeID:"controllerType=0 controllerNumber=1 scan=24668"	5527.20288		FALSE
152	152	0	66	95	209	786.772	3	2358.302	2358.3	1.15	[APLSASmIKR]	>Cas9	319	328	[APLSASMIKR]	>Cas9	319	328	K9	K9		20190423_QExHFX4_RSLC5_Beveridge_Clausen_IMP_DSBU_alone.16578.16578.3 File:"20190423_QExHFX4_RSLC5_Beveridge_Clausen_IMP_DSBU_alone.raw", NativeID:"controllerType=0 controllerNumber=1 scan=16578"	3989.81994		FALSE
153	152	0	89	47	227	909.139	3	2725.402	2725.393	3.39	[SSFEKNPIDFLEAK]	>Cas9	1176	1189	[KLVDSTDK]	>Cas9	145	152	K5	K1		20190423_QExHFX4_RSLC5_Beveridge_Clausen_IMP_DSBU_alone.21991.21991.3 File:"20190423_QExHFX4_RSLC5_Beveridge_Clausen_IMP_DSBU_alone.raw", NativeID:"controllerType=0 controllerNumber=1 scan=21991"	4992.342		FALSE
154	152	0	111	111	192	1028.047	4	4109.166	4109.162	0.85	[MLASAGELQKGNELALPSK]	>Cas9	1217	1235	[MLASAGELQKGNELALPSK]	>Cas9	1217	1235	K10	K10		20190423_QExHFX4_RSLC5_Beveridge_Clausen_IMP_DSBU_alone.22131.22131.4 File:"20190423_QExHFX4_RSLC5_Beveridge_Clausen_IMP_DSBU_alone.raw", NativeID:"controllerType=0 controllerNumber=1 scan=22131"	5021.7474		FALSE
155	151	0	117	35	221	962.499	3	2885.482	2885.479	1.02	[TILDFLKSDGFANR]	>Cas9	682	695	[FDNLTKAER]	>Cas9	901	909	K7	K6		20190423_QExHFX4_RSLC5_Beveridge_Clausen_IMP_DSBU_alone.26089.26089.3 File:"20190423_QExHFX4_RSLC5_Beveridge_Clausen_IMP_DSBU_alone.raw", NativeID:"controllerType=0 controllerNumber=1 scan=26089"	5829.80106		FALSE
156	151	0	28	28	237	478.575	3	1433.71	1433.709	0.28	[SDKNR]	>Cas9	864	868	[SDKNR]	>Cas9	864	868	K3	K3		20190423_QExHFX4_RSLC5_Beveridge_Clausen_IMP_DSBU_alone.3254.3254.3 File:"20190423_QExHFX4_RSLC5_Beveridge_Clausen_IMP_DSBU_alone.raw", NativeID:"controllerType=0 controllerNumber=1 scan=3254"	1125.26352		FALSE
157	150	0	93	67	224	459.511	4	1835.023	1835.021	1.41	[FKVLGNTDR]	>Cas9	36	44	[KMIAK]	>Cas9	1024	1028	K2	K1		20190423_QExHFX4_RSLC5_Beveridge_Clausen_IMP_DSBU_alone.11179.11179.4 File:"20190423_QExHFX4_RSLC5_Beveridge_Clausen_IMP_DSBU_alone.raw", NativeID:"controllerType=0 controllerNumber=1 scan=11179"	2978.7369		FALSE
158	150	0	110	95	204	649.334	4	2594.315	2594.313	0.69	[MIAKSEQEIGK]	>Cas9	1025	1035	[YDENDKLIR]	>Cas9	947	955	K4	K6		20190423_QExHFX4_RSLC5_Beveridge_Clausen_IMP_DSBU_alone.14446.14446.4 File:"20190423_QExHFX4_RSLC5_Beveridge_Clausen_IMP_DSBU_alone.raw", NativeID:"controllerType=0 controllerNumber=1 scan=14446"	3595.9905		FALSE
159	150	0	114	114	193	767.909	4	3068.616	3068.613	0.77	[HKPENIVIEMAR]	>Cas9	758	769	[HKPENIVIEMAR]	>Cas9	758	769	K2	K2		20190423_QExHFX4_RSLC5_Beveridge_Clausen_IMP_DSBU_alone.17664.17664.4 File:"20190423_QExHFX4_RSLC5_Beveridge_Clausen_IMP_DSBU_alone.raw", NativeID:"controllerType=0 controllerNumber=1 scan=17664"	4180.89858		FALSE
160	149	0	59	32	206	893.787	3	2679.346	2679.345	0.38	[MTNFDKNLPNEK]	>Cas9	499	510	[QQLPEKYK]	>Cas9	345	352	K6	K6		20190423_QExHFX4_RSLC5_Beveridge_Clausen_IMP_DSBU_alone.14305.14305.3 File:"20190423_QExHFX4_RSLC5_Beveridge_Clausen_IMP_DSBU_alone.raw", NativeID:"controllerType=0 controllerNumber=1 scan=14305"	3570.24972		FALSE
161	149	0	194	87	279	712.062	3	2134.17	2134.169	0.69	[APLSASMIKR]	>Cas9	319	328	[KFDNLTK]	>Cas9	900	906	K9	K1		20190423_QExHFX4_RSLC5_Beveridge_Clausen_IMP_DSBU_alone.15554.15554.3 File:"20190423_QExHFX4_RSLC5_Beveridge_Clausen_IMP_DSBU_alone.raw", NativeID:"controllerType=0 controllerNumber=1 scan=15554"	3800.89596		FALSE
162	149	0	81	49	200	522.546	4	2087.162	2087.161	0.8	[FKVLGNTDR]	>Cas9	36	44	[ESILPKR]	>Cas9	1112	1118	K2	K6		20190423_QExHFX4_RSLC5_Beveridge_Clausen_IMP_DSBU_alone.15650.15650.4 File:"20190423_QExHFX4_RSLC5_Beveridge_Clausen_IMP_DSBU_alone.raw", NativeID:"controllerType=0 controllerNumber=1 scan=15650"	3818.57148		FALSE
163	149	0	239	239	245	990.969	4	3960.852	3960.848	1.12	[KIEcFDSVEISGVEDR]	>Cas9	575	590	[KIEcFDSVEISGVEDR]	>Cas9	575	590	K1	K1		20190423_QExHFX4_RSLC5_Beveridge_Clausen_IMP_DSBU_alone.23616.23616.4 File:"20190423_QExHFX4_RSLC5_Beveridge_Clausen_IMP_DSBU_alone.raw", NativeID:"controllerType=0 controllerNumber=1 scan=23616"	5312.03352		FALSE
164	149	0	171	71	200	924.95	4	3696.777	3696.774	1	[KSEETITPWNFEEVVDK]	>Cas9	472	488	[MTNFDKNLPNEK]	>Cas9	499	510	K1	K6		20190423_QExHFX4_RSLC5_Beveridge_Clausen_IMP_DSBU_alone.23891.23891.4 File:"20190423_QExHFX4_RSLC5_Beveridge_Clausen_IMP_DSBU_alone.raw", NativeID:"controllerType=0 controllerNumber=1 scan=23891"	5368.39698		FALSE
165	148	0	98	98	193	532.881	5	2660.375	2660.374	0.58	[LVDSTDKADLR]	>Cas9	146	156	[LVDSTDKADLR]	>Cas9	146	156	K7	K7		20190423_QExHFX4_RSLC5_Beveridge_Clausen_IMP_DSBU_alone.14895.14895.5 File:"20190423_QExHFX4_RSLC5_Beveridge_Clausen_IMP_DSBU_alone.raw", NativeID:"controllerType=0 controllerNumber=1 scan=14895"	3681.99372		FALSE
166	148	0	46	42	192	484.505	4	1934.999	1934.997	1.09	[SKLVSDFR]	>Cas9	964	971	[KDWDPK]	>Cas9	1128	1133	K2	K1		20190423_QExHFX4_RSLC5_Beveridge_Clausen_IMP_DSBU_alone.15276.15276.4 File:"20190423_QExHFX4_RSLC5_Beveridge_Clausen_IMP_DSBU_alone.raw", NativeID:"controllerType=0 controllerNumber=1 scan=15276"	3749.35866		FALSE
167	148	0	44	50	195	1038.162	3	3112.471	3112.471	-0.01	[mTNFDKNLPNEK]	>Cas9	499	510	[MTNFDKNLPNEK]	>Cas9	499	510	K6	K6		20190423_QExHFX4_RSLC5_Beveridge_Clausen_IMP_DSBU_alone.15889.15889.3 File:"20190423_QExHFX4_RSLC5_Beveridge_Clausen_IMP_DSBU_alone.raw", NativeID:"controllerType=0 controllerNumber=1 scan=15889"	3860.69682		FALSE
168	148	0	116	32	219	1059.848	3	3177.53	3177.526	1.14	[YPKLESEFVYGDYK]	>Cas9	1005	1018	[LKGSPEDNEQK]	>Cas9	1249	1259	K3	K2		20190423_QExHFX4_RSLC5_Beveridge_Clausen_IMP_DSBU_alone.18678.18678.3 File:"20190423_QExHFX4_RSLC5_Beveridge_Clausen_IMP_DSBU_alone.raw", NativeID:"controllerType=0 controllerNumber=1 scan=18678"	4365.6966		FALSE
169	148	0	99	45	201	685.888	4	2740.53	2740.528	0.67	[VNTEITKAPLSASMIK]	>Cas9	312	327	[ESILPKR]	>Cas9	1112	1118	K7	K6		20190423_QExHFX4_RSLC5_Beveridge_Clausen_IMP_DSBU_alone.18818.18818.4 File:"20190423_QExHFX4_RSLC5_Beveridge_Clausen_IMP_DSBU_alone.raw", NativeID:"controllerType=0 controllerNumber=1 scan=18818"	4391.52222		FALSE
170	148	0	111	33	204	1086.247	3	3256.728	3256.725	0.95	[MLASAGELQKGNELALPSK]	>Cas9	1217	1235	[KPAFLSGEQK]	>Cas9	540	549	K10	K1		20190423_QExHFX4_RSLC5_Beveridge_Clausen_IMP_DSBU_alone.19778.19778.3 File:"20190423_QExHFX4_RSLC5_Beveridge_Clausen_IMP_DSBU_alone.raw", NativeID:"controllerType=0 controllerNumber=1 scan=19778"	4573.52448		FALSE
171	148	0	119	38	216	848.801	3	2544.387	2544.385	0.74	[VVDELVKVMGR]	>Cas9	747	757	[KPAFLSGEQK]	>Cas9	540	549	K7	K1		20190423_QExHFX4_RSLC5_Beveridge_Clausen_IMP_DSBU_alone.20646.20646.3 File:"20190423_QExHFX4_RSLC5_Beveridge_Clausen_IMP_DSBU_alone.raw", NativeID:"controllerType=0 controllerNumber=1 scan=20646"	4732.39596		FALSE
172	148	0	136	161	217	682.105	4	2725.396	2725.393	1.16	[SSFEKNPIDFLEAK]	>Cas9	1176	1189	[KLVDSTDK]	>Cas9	145	152	K5	K1		20190423_QExHFX4_RSLC5_Beveridge_Clausen_IMP_DSBU_alone.21999.21999.4 File:"20190423_QExHFX4_RSLC5_Beveridge_Clausen_IMP_DSBU_alone.raw", NativeID:"controllerType=0 controllerNumber=1 scan=21999"	4994.22576		FALSE
173	148	0	142	49	202	916.851	3	2748.539	2748.533	1.84	[LPKYSLFELENGR]	>Cas9	1202	1214	[FIKPILEK]	>Cas9	379	386	K3	K3		20190423_QExHFX4_RSLC5_Beveridge_Clausen_IMP_DSBU_alone.23813.23813.3 File:"20190423_QExHFX4_RSLC5_Beveridge_Clausen_IMP_DSBU_alone.raw", NativeID:"controllerType=0 controllerNumber=1 scan=23813"	5351.06448		FALSE
174	148	0	51	51	211	363.714	4	1451.833	1451.833	0.26	[DKPIR]	>Cas9	1303	1307	[DKPIR]	>Cas9	1303	1307	K2	K2		20190423_QExHFX4_RSLC5_Beveridge_Clausen_IMP_DSBU_alone.8655.8655.4 File:"20190423_QExHFX4_RSLC5_Beveridge_Clausen_IMP_DSBU_alone.raw", NativeID:"controllerType=0 controllerNumber=1 scan=8655"	2470.72146		FALSE
175	147	0	78	45	226	580.664	3	1739.977	1739.976	0.39	[NSDKLIAR]	>Cas9	1119	1126	[DKPIR]	>Cas9	1303	1307	K4	K2		20190423_QExHFX4_RSLC5_Beveridge_Clausen_IMP_DSBU_alone.10308.10308.3 File:"20190423_QExHFX4_RSLC5_Beveridge_Clausen_IMP_DSBU_alone.raw", NativeID:"controllerType=0 controllerNumber=1 scan=10308"	2805.64212		FALSE
176	147	0	131	131	245	842.755	3	2526.252	2526.247	1.82	[YDENDKLIR]	>Cas9	947	955	[YDENDKLIR]	>Cas9	947	955	K6	K6		20190423_QExHFX4_RSLC5_Beveridge_Clausen_IMP_DSBU_alone.16967.16967.3 File:"20190423_QExHFX4_RSLC5_Beveridge_Clausen_IMP_DSBU_alone.raw", NativeID:"controllerType=0 controllerNumber=1 scan=16967"	4057.90056		FALSE
177	147	0	91	95	185	1032.045	4	4125.16	4125.157	0.62	[mLASAGELQKGNELALPSK]	>Cas9	1217	1235	[MLASAGELQKGNELALPSK]	>Cas9	1217	1235	K10	K10		20190423_QExHFX4_RSLC5_Beveridge_Clausen_IMP_DSBU_alone.21497.21497.4 File:"20190423_QExHFX4_RSLC5_Beveridge_Clausen_IMP_DSBU_alone.raw", NativeID:"controllerType=0 controllerNumber=1 scan=21497"	4897.71582		FALSE
178	147	0	108	108	186	1028.046	4	4109.163	4109.162	0.34	[MLASAGELQKGNELALPSK]	>Cas9	1217	1235	[MLASAGELQKGNELALPSK]	>Cas9	1217	1235	K10	K10		20190423_QExHFX4_RSLC5_Beveridge_Clausen_IMP_DSBU_alone.22294.22294.4 File:"20190423_QExHFX4_RSLC5_Beveridge_Clausen_IMP_DSBU_alone.raw", NativeID:"controllerType=0 controllerNumber=1 scan=22294"	5053.79418		FALSE
179	147	0	27	27	231	525.277	3	1573.817	1573.815	1.13	[GQKNSR]	>Cas9	777	782	[GQKNSR]	>Cas9	777	782	K3	K3		20190423_QExHFX4_RSLC5_Beveridge_Clausen_IMP_DSBU_alone.2462.2462.3 File:"20190423_QExHFX4_RSLC5_Beveridge_Clausen_IMP_DSBU_alone.raw", NativeID:"controllerType=0 controllerNumber=1 scan=2462"	876.52746		FALSE
180	147	0	33	33	228	459.272	3	1375.801	1375.802	-0.12	[LSKSR]	>Cas9	220	224	[LSKSR]	>Cas9	220	224	K3	K3		20190423_QExHFX4_RSLC5_Beveridge_Clausen_IMP_DSBU_alone.5120.5120.3 File:"20190423_QExHFX4_RSLC5_Beveridge_Clausen_IMP_DSBU_alone.raw", NativeID:"controllerType=0 controllerNumber=1 scan=5120"	1672.16076		FALSE
181	147	0	87	37	222	420.724	4	1679.873	1679.871	1.3	[KFDNLTK]	>Cas9	900	906	[SDKNR]	>Cas9	864	868	K1	K3		20190423_QExHFX4_RSLC5_Beveridge_Clausen_IMP_DSBU_alone.7828.7828.4 File:"20190423_QExHFX4_RSLC5_Beveridge_Clausen_IMP_DSBU_alone.raw", NativeID:"controllerType=0 controllerNumber=1 scan=7828"	2300.79048		FALSE
182	146	0	54	45	206	428.262	4	1710.028	1710.027	0.53	[KGILQTVK]	>Cas9	739	746	[DKPIR]	>Cas9	1303	1307	K1	K2		20190423_QExHFX4_RSLC5_Beveridge_Clausen_IMP_DSBU_alone.11525.11525.4 File:"20190423_QExHFX4_RSLC5_Beveridge_Clausen_IMP_DSBU_alone.raw", NativeID:"controllerType=0 controllerNumber=1 scan=11525"	3046.20036		FALSE
183	146	0	51	51	212	363.714	4	1451.834	1451.833	0.52	[DKPIR]	>Cas9	1303	1307	[DKPIR]	>Cas9	1303	1307	K2	K2		20190423_QExHFX4_RSLC5_Beveridge_Clausen_IMP_DSBU_alone.8340.8340.4 File:"20190423_QExHFX4_RSLC5_Beveridge_Clausen_IMP_DSBU_alone.raw", NativeID:"controllerType=0 controllerNumber=1 scan=8340"	2405.35338		FALSE
184	145	0	63	62	237	802.76	3	2406.265	2406.262	1.05	[SEQEIGKATAK]	>Cas9	1029	1039	[FKVLGNTDR]	>Cas9	36	44	K7	K2		20190423_QExHFX4_RSLC5_Beveridge_Clausen_IMP_DSBU_alone.12207.12207.3 File:"20190423_QExHFX4_RSLC5_Beveridge_Clausen_IMP_DSBU_alone.raw", NativeID:"controllerType=0 controllerNumber=1 scan=12207"	3176.42118		FALSE
185	145	0	60	46	225	574.304	3	1720.896	1720.895	0.57	[MKNYWR]	>Cas9	883	888	[DKPIR]	>Cas9	1303	1307	K2	K2		20190423_QExHFX4_RSLC5_Beveridge_Clausen_IMP_DSBU_alone.12328.12328.3 File:"20190423_QExHFX4_RSLC5_Beveridge_Clausen_IMP_DSBU_alone.raw", NativeID:"controllerType=0 controllerNumber=1 scan=12328"	3200.34552		FALSE
186	145	0	245	245	215	687.352	4	2746.385	2746.385	0.03	[DDSIDNKVLTR]	>Cas9	853	863	[DDSIDNKVLTR]	>Cas9	853	863	K7	K7		20190423_QExHFX4_RSLC5_Beveridge_Clausen_IMP_DSBU_alone.20120.20120.4 File:"20190423_QExHFX4_RSLC5_Beveridge_Clausen_IMP_DSBU_alone.raw", NativeID:"controllerType=0 controllerNumber=1 scan=20120"	4639.39896		FALSE
187	145	0	83	76	185	853.961	4	3412.821	3412.818	0.98	[mLASAGELQKGNELALPSK]	>Cas9	1217	1235	[VVDELVKVMGR]	>Cas9	747	757	K10	K7		20190423_QExHFX4_RSLC5_Beveridge_Clausen_IMP_DSBU_alone.22406.22406.4 File:"20190423_QExHFX4_RSLC5_Beveridge_Clausen_IMP_DSBU_alone.raw", NativeID:"controllerType=0 controllerNumber=1 scan=22406"	5076.52626		FALSE
188	145	0	88	30	200	1094.551	3	3281.639	3281.636	0.62	[LESEFVYGDYKVYDVR]	>Cas9	1008	1023	[KPAFLSGEQK]	>Cas9	540	549	K11	K1		20190423_QExHFX4_RSLC5_Beveridge_Clausen_IMP_DSBU_alone.22484.22484.3 File:"20190423_QExHFX4_RSLC5_Beveridge_Clausen_IMP_DSBU_alone.raw", NativeID:"controllerType=0 controllerNumber=1 scan=22484"	5091.37932		FALSE
189	145	0	28	28	230	478.575	3	1433.709	1433.709	0.16	[SDKNR]	>Cas9	864	868	[SDKNR]	>Cas9	864	868	K3	K3		20190423_QExHFX4_RSLC5_Beveridge_Clausen_IMP_DSBU_alone.2576.2576.3 File:"20190423_QExHFX4_RSLC5_Beveridge_Clausen_IMP_DSBU_alone.raw", NativeID:"controllerType=0 controllerNumber=1 scan=2576"	908.8542		FALSE
190	145	0	64	64	198	1148.913	3	3444.724	3444.721	0.81	[SSFEKNPIDFLEAK]	>Cas9	1176	1189	[SSFEKNPIDFLEAK]	>Cas9	1176	1189	K5	K5		20190423_QExHFX4_RSLC5_Beveridge_Clausen_IMP_DSBU_alone.28510.28510.3 File:"20190423_QExHFX4_RSLC5_Beveridge_Clausen_IMP_DSBU_alone.raw", NativeID:"controllerType=0 controllerNumber=1 scan=28510"	6390.9054		FALSE
191	144	0	62	45	209	866.44	3	2597.304	2597.303	0.54	[MTNFDKNLPNEK]	>Cas9	499	510	[SKLVSDFR]	>Cas9	964	971	K6	K2		20190423_QExHFX4_RSLC5_Beveridge_Clausen_IMP_DSBU_alone.16874.16874.3 File:"20190423_QExHFX4_RSLC5_Beveridge_Clausen_IMP_DSBU_alone.raw", NativeID:"controllerType=0 controllerNumber=1 scan=16874"	4041.1866		FALSE
192	144	0	51	50	195	650.082	4	2597.304	2597.303	0.64	[MTNFDKNLPNEK]	>Cas9	499	510	[SKLVSDFR]	>Cas9	964	971	K6	K2		20190423_QExHFX4_RSLC5_Beveridge_Clausen_IMP_DSBU_alone.17036.17036.4 File:"20190423_QExHFX4_RSLC5_Beveridge_Clausen_IMP_DSBU_alone.raw", NativeID:"controllerType=0 controllerNumber=1 scan=17036"	4071.2922		FALSE
193	143	0	49	37	210	866.44	3	2597.304	2597.303	0.62	[MTNFDKNLPNEK]	>Cas9	499	510	[SKLVSDFR]	>Cas9	964	971	K6	K2		20190423_QExHFX4_RSLC5_Beveridge_Clausen_IMP_DSBU_alone.17048.17048.3 File:"20190423_QExHFX4_RSLC5_Beveridge_Clausen_IMP_DSBU_alone.raw", NativeID:"controllerType=0 controllerNumber=1 scan=17048"	4073.35722		FALSE
194	142	0	114	58	200	472.758	4	1888.009	1888.007	1.2	[APLSASMIKR]	>Cas9	319	328	[SDKNR]	>Cas9	864	868	K9	K3		20190423_QExHFX4_RSLC5_Beveridge_Clausen_IMP_DSBU_alone.10008.10008.4 File:"20190423_QExHFX4_RSLC5_Beveridge_Clausen_IMP_DSBU_alone.raw", NativeID:"controllerType=0 controllerNumber=1 scan=10008"	2748.07854		FALSE
195	142	0	69	28	198	893.787	3	2679.348	2679.345	1.08	[MTNFDKNLPNEK]	>Cas9	499	510	[QQLPEKYK]	>Cas9	345	352	K6	K6		20190423_QExHFX4_RSLC5_Beveridge_Clausen_IMP_DSBU_alone.14474.14474.3 File:"20190423_QExHFX4_RSLC5_Beveridge_Clausen_IMP_DSBU_alone.raw", NativeID:"controllerType=0 controllerNumber=1 scan=14474"	3601.5732		FALSE
196	142	0	78	26	210	1025.881	3	3075.627	3075.624	0.99	[VNTEITKAPLSASmIK]	>Cas9	312	327	[SEQEIGKATAK]	>Cas9	1029	1039	K7	K7		20190423_QExHFX4_RSLC5_Beveridge_Clausen_IMP_DSBU_alone.16449.16449.3 File:"20190423_QExHFX4_RSLC5_Beveridge_Clausen_IMP_DSBU_alone.raw", NativeID:"controllerType=0 controllerNumber=1 scan=16449"	3966.66432		FALSE
197	142	0	74	51	186	1378.698	3	4134.078	4134.074	1.07	[LESEFVYGDYKVYDVR]	>Cas9	1008	1023	[MLASAGELQKGNELALPSK]	>Cas9	1217	1235	K11	K10		20190423_QExHFX4_RSLC5_Beveridge_Clausen_IMP_DSBU_alone.24270.24270.3 File:"20190423_QExHFX4_RSLC5_Beveridge_Clausen_IMP_DSBU_alone.raw", NativeID:"controllerType=0 controllerNumber=1 scan=24270"	5447.44326		FALSE
198	142	0	26	26	228	478.575	3	1433.71	1433.709	0.33	[SDKNR]	>Cas9	864	868	[SDKNR]	>Cas9	864	868	K3	K3		20190423_QExHFX4_RSLC5_Beveridge_Clausen_IMP_DSBU_alone.2470.2470.3 File:"20190423_QExHFX4_RSLC5_Beveridge_Clausen_IMP_DSBU_alone.raw", NativeID:"controllerType=0 controllerNumber=1 scan=2470"	878.47026		FALSE
199	141	0	102	64	204	612.346	3	1835.023	1835.021	1.41	[FKVLGNTDR]	>Cas9	36	44	[KMIAK]	>Cas9	1024	1028	K2	K1		20190423_QExHFX4_RSLC5_Beveridge_Clausen_IMP_DSBU_alone.11177.11177.3 File:"20190423_QExHFX4_RSLC5_Beveridge_Clausen_IMP_DSBU_alone.raw", NativeID:"controllerType=0 controllerNumber=1 scan=11177"	2978.22462		FALSE
200	141	0	90	42	196	696.392	3	2087.162	2087.161	0.44	[FKVLGNTDR]	>Cas9	36	44	[ESILPKR]	>Cas9	1112	1118	K2	K6		20190423_QExHFX4_RSLC5_Beveridge_Clausen_IMP_DSBU_alone.15507.15507.3 File:"20190423_QExHFX4_RSLC5_Beveridge_Clausen_IMP_DSBU_alone.raw", NativeID:"controllerType=0 controllerNumber=1 scan=15507"	3792.19086		FALSE
201	141	0	107	107	225	601.827	4	2404.288	2404.287	0.44	[KPAFLSGEQK]	>Cas9	540	549	[KPAFLSGEQK]	>Cas9	540	549	K1	K1		20190423_QExHFX4_RSLC5_Beveridge_Clausen_IMP_DSBU_alone.15982.15982.4 File:"20190423_QExHFX4_RSLC5_Beveridge_Clausen_IMP_DSBU_alone.raw", NativeID:"controllerType=0 controllerNumber=1 scan=15982"	3877.437		FALSE
202	141	0	84	58	189	987.854	3	2961.546	2961.556	-3.33	[MIAKSEQEIGKATAK]	>Cas9	1025	1039	[SEQEIGKATAK]	>Cas9	1029	1039	K11	K7		20190423_QExHFX4_RSLC5_Beveridge_Clausen_IMP_DSBU_alone.19194.19194.3 File:"20190423_QExHFX4_RSLC5_Beveridge_Clausen_IMP_DSBU_alone.raw", NativeID:"controllerType=0 controllerNumber=1 scan=19194"	4461.4494		FALSE
203	141	0	135	63	182	636.853	4	2544.39	2544.385	1.78	[VVDELVKVMGR]	>Cas9	747	757	[KPAFLSGEQK]	>Cas9	540	549	K7	K1		20190423_QExHFX4_RSLC5_Beveridge_Clausen_IMP_DSBU_alone.20475.20475.4 File:"20190423_QExHFX4_RSLC5_Beveridge_Clausen_IMP_DSBU_alone.raw", NativeID:"controllerType=0 controllerNumber=1 scan=20475"	4701.66408		FALSE
204	141	0	34	34	221	525.277	3	1573.816	1573.815	0.31	[GQKNSR]	>Cas9	777	782	[GQKNSR]	>Cas9	777	782	K3	K3		20190423_QExHFX4_RSLC5_Beveridge_Clausen_IMP_DSBU_alone.2270.2270.3 File:"20190423_QExHFX4_RSLC5_Beveridge_Clausen_IMP_DSBU_alone.raw", NativeID:"controllerType=0 controllerNumber=1 scan=2270"	820.5102		FALSE
205	141	0	52	52	187	411.226	4	1641.884	1641.885	-0.58	[GYKEVK]	>Cas9	1190	1195	[GYKEVK]	>Cas9	1190	1195	K3	K3		20190423_QExHFX4_RSLC5_Beveridge_Clausen_IMP_DSBU_alone.7487.7487.4 File:"20190423_QExHFX4_RSLC5_Beveridge_Clausen_IMP_DSBU_alone.raw", NativeID:"controllerType=0 controllerNumber=1 scan=7487"	2228.79294		FALSE
206	141	0	50	50	197	363.714	4	1451.834	1451.833	0.61	[DKPIR]	>Cas9	1303	1307	[DKPIR]	>Cas9	1303	1307	K2	K2		20190423_QExHFX4_RSLC5_Beveridge_Clausen_IMP_DSBU_alone.8502.8502.4 File:"20190423_QExHFX4_RSLC5_Beveridge_Clausen_IMP_DSBU_alone.raw", NativeID:"controllerType=0 controllerNumber=1 scan=8502"	2438.022		FALSE
207	141	0	72	20	209	548.655	3	1643.952	1643.951	0.31	[ESILPKR]	>Cas9	1112	1118	[KmIAK]	>Cas9	1024	1028	K6	K1		20190423_QExHFX4_RSLC5_Beveridge_Clausen_IMP_DSBU_alone.8942.8942.3 File:"20190423_QExHFX4_RSLC5_Beveridge_Clausen_IMP_DSBU_alone.raw", NativeID:"controllerType=0 controllerNumber=1 scan=8942"	2530.49328		FALSE
208	140	0	117	68	192	879.439	4	3514.733	3514.73	0.78	[KIEcFDSVEISGVEDR]	>Cas9	575	590	[HKPENIVIEMAR]	>Cas9	758	769	K1	K2		20190423_QExHFX4_RSLC5_Beveridge_Clausen_IMP_DSBU_alone.20625.20625.4 File:"20190423_QExHFX4_RSLC5_Beveridge_Clausen_IMP_DSBU_alone.raw", NativeID:"controllerType=0 controllerNumber=1 scan=20625"	4728.02844		FALSE
209	140	0	91	75	184	1034.275	4	4134.079	4134.074	1.33	[LESEFVYGDYKVYDVR]	>Cas9	1008	1023	[MLASAGELQKGNELALPSK]	>Cas9	1217	1235	K11	K10		20190423_QExHFX4_RSLC5_Beveridge_Clausen_IMP_DSBU_alone.24244.24244.4 File:"20190423_QExHFX4_RSLC5_Beveridge_Clausen_IMP_DSBU_alone.raw", NativeID:"controllerType=0 controllerNumber=1 scan=24244"	5441.95392		FALSE
210	140	0	328	165	199	762.658	4	3047.612	3047.608	1.27	[MDGTEELLVKLNR]	>Cas9	387	399	[GGLSELDKAGFIK]	>Cas9	910	922	K10	K8		20190423_QExHFX4_RSLC5_Beveridge_Clausen_IMP_DSBU_alone.26067.26067.4 File:"20190423_QExHFX4_RSLC5_Beveridge_Clausen_IMP_DSBU_alone.raw", NativeID:"controllerType=0 controllerNumber=1 scan=26067"	5825.41776		FALSE
211	139	0	32	32	211	990.835	3	2970.489	2970.49	-0.28	[GKSDNVPSEEVVK]	>Cas9	869	881	[GKSDNVPSEEVVK]	>Cas9	869	881	K2	K2		20190423_QExHFX4_RSLC5_Beveridge_Clausen_IMP_DSBU_alone.12879.12879.3 File:"20190423_QExHFX4_RSLC5_Beveridge_Clausen_IMP_DSBU_alone.raw", NativeID:"controllerType=0 controllerNumber=1 scan=12879"	3307.86102		FALSE
212	139	0	77	114	208	797.742	3	2391.21	2391.209	0.55	[DFQFYKVR]	>Cas9	973	980	[FDNLTKAER]	>Cas9	901	909	K6	K6		20190423_QExHFX4_RSLC5_Beveridge_Clausen_IMP_DSBU_alone.19453.19453.3 File:"20190423_QExHFX4_RSLC5_Beveridge_Clausen_IMP_DSBU_alone.raw", NativeID:"controllerType=0 controllerNumber=1 scan=19453"	4512.20778		FALSE
213	139	0	22	22	203	359.183	4	1433.71	1433.709	0.39	[SDKNR]	>Cas9	864	868	[SDKNR]	>Cas9	864	868	K3	K3		20190423_QExHFX4_RSLC5_Beveridge_Clausen_IMP_DSBU_alone.2580.2580.4 File:"20190423_QExHFX4_RSLC5_Beveridge_Clausen_IMP_DSBU_alone.raw", NativeID:"controllerType=0 controllerNumber=1 scan=2580"	909.86178		FALSE
214	139	0	34	39	207	525.962	3	1575.872	1575.871	0.56	[AGFIKR]	>Cas9	918	923	[GQKNSR]	>Cas9	777	782	K5	K3		20190423_QExHFX4_RSLC5_Beveridge_Clausen_IMP_DSBU_alone.5957.5957.3 File:"20190423_QExHFX4_RSLC5_Beveridge_Clausen_IMP_DSBU_alone.raw", NativeID:"controllerType=0 controllerNumber=1 scan=5957"	1890.42714		FALSE
215	139	0	111	111	196	671.832	4	2684.304	2684.301	1.22	[LKGSPEDNEQK]	>Cas9	1249	1259	[LKGSPEDNEQK]	>Cas9	1249	1259	K2	K2		20190423_QExHFX4_RSLC5_Beveridge_Clausen_IMP_DSBU_alone.7218.7218.4 File:"20190423_QExHFX4_RSLC5_Beveridge_Clausen_IMP_DSBU_alone.raw", NativeID:"controllerType=0 controllerNumber=1 scan=7218"	2168.73966		FALSE
216	139	0	50	50	198	363.714	4	1451.833	1451.833	0.03	[DKPIR]	>Cas9	1303	1307	[DKPIR]	>Cas9	1303	1307	K2	K2		20190423_QExHFX4_RSLC5_Beveridge_Clausen_IMP_DSBU_alone.8836.8836.4 File:"20190423_QExHFX4_RSLC5_Beveridge_Clausen_IMP_DSBU_alone.raw", NativeID:"controllerType=0 controllerNumber=1 scan=8836"	2507.1417		FALSE
217	138	0	59	60	174	778.874	4	3112.473	3112.471	0.46	[mTNFDKNLPNEK]	>Cas9	499	510	[MTNFDKNLPNEK]	>Cas9	499	510	K6	K6		20190423_QExHFX4_RSLC5_Beveridge_Clausen_IMP_DSBU_alone.16039.16039.4 File:"20190423_QExHFX4_RSLC5_Beveridge_Clausen_IMP_DSBU_alone.raw", NativeID:"controllerType=0 controllerNumber=1 scan=16039"	3889.57068		FALSE
218	138	0	99	99	192	632.318	4	2526.249	2526.247	0.6	[YDENDKLIR]	>Cas9	947	955	[YDENDKLIR]	>Cas9	947	955	K6	K6		20190423_QExHFX4_RSLC5_Beveridge_Clausen_IMP_DSBU_alone.16765.16765.4 File:"20190423_QExHFX4_RSLC5_Beveridge_Clausen_IMP_DSBU_alone.raw", NativeID:"controllerType=0 controllerNumber=1 scan=16765"	4022.41506		FALSE
219	138	0	70	175	187	943.208	3	2827.609	2827.604	1.7	[GGLSELDKAGFIK]	>Cas9	910	922	[QLLNAKLITQR]	>Cas9	889	899	K8	K6		20190423_QExHFX4_RSLC5_Beveridge_Clausen_IMP_DSBU_alone.22539.22539.3 File:"20190423_QExHFX4_RSLC5_Beveridge_Clausen_IMP_DSBU_alone.raw", NativeID:"controllerType=0 controllerNumber=1 scan=22539"	5101.5837		FALSE
220	138	0	282	74	210	859.202	4	3433.785	3433.781	1.09	[KNLIGALLFDSGETAEATR]	>Cas9	49	67	[LVDSTDKADLR]	>Cas9	146	156	K1	K7		20190423_QExHFX4_RSLC5_Beveridge_Clausen_IMP_DSBU_alone.26430.26430.4 File:"20190423_QExHFX4_RSLC5_Beveridge_Clausen_IMP_DSBU_alone.raw", NativeID:"controllerType=0 controllerNumber=1 scan=26430"	5899.2033		FALSE
221	138	0	133	69	203	472.758	4	1888.008	1888.007	0.76	[APLSASMIKR]	>Cas9	319	328	[SDKNR]	>Cas9	864	868	K9	K3		20190423_QExHFX4_RSLC5_Beveridge_Clausen_IMP_DSBU_alone.9822.9822.4 File:"20190423_QExHFX4_RSLC5_Beveridge_Clausen_IMP_DSBU_alone.raw", NativeID:"controllerType=0 controllerNumber=1 scan=9822"	2711.31348		FALSE
222	137	0	90	47	254	889.122	3	2665.352	2665.35	0.76	[GKSDNVPSEEVVK]	>Cas9	869	881	[VKYVTEGMR]	>Cas9	531	539	K2	K2		20190423_QExHFX4_RSLC5_Beveridge_Clausen_IMP_DSBU_alone.13211.13211.3 File:"20190423_QExHFX4_RSLC5_Beveridge_Clausen_IMP_DSBU_alone.raw", NativeID:"controllerType=0 controllerNumber=1 scan=13211"	3370.50918		FALSE
223	137	0	104	28	214	700.375	3	2099.111	2099.109	1.05	[DDSIDNKVLTR]	>Cas9	853	863	[DKPIR]	>Cas9	1303	1307	K7	K2		20190423_QExHFX4_RSLC5_Beveridge_Clausen_IMP_DSBU_alone.14014.14014.3 File:"20190423_QExHFX4_RSLC5_Beveridge_Clausen_IMP_DSBU_alone.raw", NativeID:"controllerType=0 controllerNumber=1 scan=14014"	3521.02338		FALSE
224	137	0	23	61	189	727.396	3	2180.173	2180.171	1.1	[QQLPEKYK]	>Cas9	345	352	[SKLVSDFR]	>Cas9	964	971	K6	K2		20190423_QExHFX4_RSLC5_Beveridge_Clausen_IMP_DSBU_alone.14452.14452.3 File:"20190423_QExHFX4_RSLC5_Beveridge_Clausen_IMP_DSBU_alone.raw", NativeID:"controllerType=0 controllerNumber=1 scan=14452"	3597.3801		FALSE
225	137	0	115	36	198	525.533	4	2099.11	2099.109	0.62	[DDSIDNKVLTR]	>Cas9	853	863	[DKPIR]	>Cas9	1303	1307	K7	K2		20190423_QExHFX4_RSLC5_Beveridge_Clausen_IMP_DSBU_alone.14936.14936.4 File:"20190423_QExHFX4_RSLC5_Beveridge_Clausen_IMP_DSBU_alone.raw", NativeID:"controllerType=0 controllerNumber=1 scan=14936"	3688.77636		FALSE
226	137	0	93	77	192	752.777	3	2256.317	2256.315	0.98	[APLSASMIKR]	>Cas9	319	328	[FIKPILEK]	>Cas9	379	386	K9	K3		20190423_QExHFX4_RSLC5_Beveridge_Clausen_IMP_DSBU_alone.18362.18362.3 File:"20190423_QExHFX4_RSLC5_Beveridge_Clausen_IMP_DSBU_alone.raw", NativeID:"controllerType=0 controllerNumber=1 scan=18362"	4307.34864		FALSE
227	137	0	101	118	189	900.831	3	2700.48	2700.479	0.37	[VVDELVKVmGR]	>Cas9	747	757	[VVDELVKVMGR]	>Cas9	747	757	K7	K7		20190423_QExHFX4_RSLC5_Beveridge_Clausen_IMP_DSBU_alone.24381.24381.3 File:"20190423_QExHFX4_RSLC5_Beveridge_Clausen_IMP_DSBU_alone.raw", NativeID:"controllerType=0 controllerNumber=1 scan=24381"	5468.2683		FALSE
228	137	0	25	25	217	478.575	3	1433.709	1433.709	-0.05	[SDKNR]	>Cas9	864	868	[SDKNR]	>Cas9	864	868	K3	K3		20190423_QExHFX4_RSLC5_Beveridge_Clausen_IMP_DSBU_alone.2976.2976.3 File:"20190423_QExHFX4_RSLC5_Beveridge_Clausen_IMP_DSBU_alone.raw", NativeID:"controllerType=0 controllerNumber=1 scan=2976"	1034.45376		FALSE
229	136	0	70	70	246	526.647	3	1577.927	1577.927	-0.39	[AGFIKR]	>Cas9	918	923	[AGFIKR]	>Cas9	918	923	K5	K5		20190423_QExHFX4_RSLC5_Beveridge_Clausen_IMP_DSBU_alone.11280.11280.3 File:"20190423_QExHFX4_RSLC5_Beveridge_Clausen_IMP_DSBU_alone.raw", NativeID:"controllerType=0 controllerNumber=1 scan=11280"	2998.5228		FALSE
230	136	0	102	38	181	662.367	4	2646.447	2646.446	0.35	[AIVDLLFKTNR]	>Cas9	551	561	[SEQEIGKATAK]	>Cas9	1029	1039	K8	K7		20190423_QExHFX4_RSLC5_Beveridge_Clausen_IMP_DSBU_alone.20717.20717.4 File:"20190423_QExHFX4_RSLC5_Beveridge_Clausen_IMP_DSBU_alone.raw", NativeID:"controllerType=0 controllerNumber=1 scan=20717"	4745.25324		FALSE
231	136	0	33	33	216	459.272	3	1375.801	1375.802	-0.17	[LSKSR]	>Cas9	220	224	[LSKSR]	>Cas9	220	224	K3	K3		20190423_QExHFX4_RSLC5_Beveridge_Clausen_IMP_DSBU_alone.4863.4863.3 File:"20190423_QExHFX4_RSLC5_Beveridge_Clausen_IMP_DSBU_alone.raw", NativeID:"controllerType=0 controllerNumber=1 scan=4863"	1611.4269		FALSE
232	135	0	41	80	193	660.369	3	1979.091	1979.09	0.87	[MKNYWR]	>Cas9	883	888	[KGILQTVK]	>Cas9	739	746	K2	K1		20190423_QExHFX4_RSLC5_Beveridge_Clausen_IMP_DSBU_alone.14872.14872.3 File:"20190423_QExHFX4_RSLC5_Beveridge_Clausen_IMP_DSBU_alone.raw", NativeID:"controllerType=0 controllerNumber=1 scan=14872"	3677.88768		FALSE
233	135	0	33	33	213	525.277	3	1573.816	1573.815	0.54	[GQKNSR]	>Cas9	777	782	[GQKNSR]	>Cas9	777	782	K3	K3		20190423_QExHFX4_RSLC5_Beveridge_Clausen_IMP_DSBU_alone.2180.2180.3 File:"20190423_QExHFX4_RSLC5_Beveridge_Clausen_IMP_DSBU_alone.raw", NativeID:"controllerType=0 controllerNumber=1 scan=2180"	790.25874		FALSE
234	135	0	94	22	210	945.514	3	2834.526	2834.523	1.03	[LPKYSLFELENGR]	>Cas9	1202	1214	[APLSASMIKR]	>Cas9	319	328	K3	K9		20190423_QExHFX4_RSLC5_Beveridge_Clausen_IMP_DSBU_alone.22357.22357.3 File:"20190423_QExHFX4_RSLC5_Beveridge_Clausen_IMP_DSBU_alone.raw", NativeID:"controllerType=0 controllerNumber=1 scan=22357"	5066.32668		FALSE
235	135	0	70	80	175	675.875	4	2700.478	2700.479	-0.3	[VVDELVKVmGR]	>Cas9	747	757	[VVDELVKVMGR]	>Cas9	747	757	K7	K7		20190423_QExHFX4_RSLC5_Beveridge_Clausen_IMP_DSBU_alone.24389.24389.4 File:"20190423_QExHFX4_RSLC5_Beveridge_Clausen_IMP_DSBU_alone.raw", NativeID:"controllerType=0 controllerNumber=1 scan=24389"	5469.61698		FALSE
236	135	0	195	138	194	919.457	4	3674.805	3674.801	1.14	[KIEcFDSVEISGVEDR]	>Cas9	575	590	[TILDFLKSDGFANR]	>Cas9	682	695	K1	K7		20190423_QExHFX4_RSLC5_Beveridge_Clausen_IMP_DSBU_alone.28602.28602.4 File:"20190423_QExHFX4_RSLC5_Beveridge_Clausen_IMP_DSBU_alone.raw", NativeID:"controllerType=0 controllerNumber=1 scan=28602"	6413.0454		FALSE
237	134	0	97	49	260	570.681	3	1710.027	1710.027	0	[KGILQTVK]	>Cas9	739	746	[DKPIR]	>Cas9	1303	1307	K1	K2		20190423_QExHFX4_RSLC5_Beveridge_Clausen_IMP_DSBU_alone.11894.11894.3 File:"20190423_QExHFX4_RSLC5_Beveridge_Clausen_IMP_DSBU_alone.raw", NativeID:"controllerType=0 controllerNumber=1 scan=11894"	3116.80152		FALSE
238	134	0	51	29	185	899.118	3	2695.34	2695.34	0.2	[mTNFDKNLPNEK]	>Cas9	499	510	[QQLPEKYK]	>Cas9	345	352	K6	K6		20190423_QExHFX4_RSLC5_Beveridge_Clausen_IMP_DSBU_alone.14368.14368.3 File:"20190423_QExHFX4_RSLC5_Beveridge_Clausen_IMP_DSBU_alone.raw", NativeID:"controllerType=0 controllerNumber=1 scan=14368"	3581.94018		FALSE
239	134	0	80	95	178	530.805	4	2120.197	2120.196	0.62	[IEKILTFR]	>Cas9	444	451	[KLVDSTDK]	>Cas9	145	152	K3	K1		20190423_QExHFX4_RSLC5_Beveridge_Clausen_IMP_DSBU_alone.16797.16797.4 File:"20190423_QExHFX4_RSLC5_Beveridge_Clausen_IMP_DSBU_alone.raw", NativeID:"controllerType=0 controllerNumber=1 scan=16797"	4027.88886		FALSE
240	134	0	114	72	193	854.131	3	2560.379	2560.38	-0.43	[VVDELVKVmGR]	>Cas9	747	757	[KPAFLSGEQK]	>Cas9	540	549	K7	K1		20190423_QExHFX4_RSLC5_Beveridge_Clausen_IMP_DSBU_alone.20558.20558.3 File:"20190423_QExHFX4_RSLC5_Beveridge_Clausen_IMP_DSBU_alone.raw", NativeID:"controllerType=0 controllerNumber=1 scan=20558"	4716.58446		FALSE
241	134	0	74	72	192	616.564	4	2463.232	2463.23	0.85	[YDENDKLIR]	>Cas9	947	955	[DFQFYKVR]	>Cas9	973	980	K6	K6		20190423_QExHFX4_RSLC5_Beveridge_Clausen_IMP_DSBU_alone.21140.21140.4 File:"20190423_QExHFX4_RSLC5_Beveridge_Clausen_IMP_DSBU_alone.raw", NativeID:"controllerType=0 controllerNumber=1 scan=21140"	4828.38972		FALSE
242	134	0	82	64	203	909.137	3	2725.395	2725.393	0.8	[SSFEKNPIDFLEAK]	>Cas9	1176	1189	[KLVDSTDK]	>Cas9	145	152	K5	K1		20190423_QExHFX4_RSLC5_Beveridge_Clausen_IMP_DSBU_alone.22328.22328.3 File:"20190423_QExHFX4_RSLC5_Beveridge_Clausen_IMP_DSBU_alone.raw", NativeID:"controllerType=0 controllerNumber=1 scan=22328"	5060.4363		FALSE
243	134	0	88	84	196	394.724	4	1575.872	1575.871	0.67	[AGFIKR]	>Cas9	918	923	[GQKNSR]	>Cas9	777	782	K5	K3		20190423_QExHFX4_RSLC5_Beveridge_Clausen_IMP_DSBU_alone.5741.5741.4 File:"20190423_QExHFX4_RSLC5_Beveridge_Clausen_IMP_DSBU_alone.raw", NativeID:"controllerType=0 controllerNumber=1 scan=5741"	1832.38176		FALSE
244	133	0	69	137	178	495.527	4	1979.086	1979.09	-1.54	[MKNYWR]	>Cas9	883	888	[KGILQTVK]	>Cas9	739	746	K2	K1		20190423_QExHFX4_RSLC5_Beveridge_Clausen_IMP_DSBU_alone.14854.14854.4 File:"20190423_QExHFX4_RSLC5_Beveridge_Clausen_IMP_DSBU_alone.raw", NativeID:"controllerType=0 controllerNumber=1 scan=14854"	3674.70186		FALSE
245	133	0	48	48	199	700.049	3	2098.133	2098.129	1.73	[SKLVSDFR]	>Cas9	964	971	[SKLVSDFR]	>Cas9	964	971	K2	K2		20190423_QExHFX4_RSLC5_Beveridge_Clausen_IMP_DSBU_alone.16849.16849.3 File:"20190423_QExHFX4_RSLC5_Beveridge_Clausen_IMP_DSBU_alone.raw", NativeID:"controllerType=0 controllerNumber=1 scan=16849"	4036.78896		FALSE
246	133	0	124	92	256	844.437	3	2531.297	2531.296	0.46	[MIAKSEQEIGK]	>Cas9	1025	1035	[DFQFYKVR]	>Cas9	973	980	K4	K6		20190423_QExHFX4_RSLC5_Beveridge_Clausen_IMP_DSBU_alone.18426.18426.3 File:"20190423_QExHFX4_RSLC5_Beveridge_Clausen_IMP_DSBU_alone.raw", NativeID:"controllerType=0 controllerNumber=1 scan=18426"	4318.33746		FALSE
247	133	0	139	50	231	886.493	3	2657.463	2657.461	0.94	[IEEGIKELGSQILK]	>Cas9	788	801	[KLVDSTDK]	>Cas9	145	152	K6	K1		20190423_QExHFX4_RSLC5_Beveridge_Clausen_IMP_DSBU_alone.20825.20825.3 File:"20190423_QExHFX4_RSLC5_Beveridge_Clausen_IMP_DSBU_alone.raw", NativeID:"controllerType=0 controllerNumber=1 scan=20825"	4766.24916		FALSE
248	133	0	224	58	185	933.813	3	2799.425	2799.423	0.52	[mDGTEELLVKLNR]	>Cas9	387	399	[QLKEDYFK]	>Cas9	567	574	K10	K3		20190423_QExHFX4_RSLC5_Beveridge_Clausen_IMP_DSBU_alone.23783.23783.3 File:"20190423_QExHFX4_RSLC5_Beveridge_Clausen_IMP_DSBU_alone.raw", NativeID:"controllerType=0 controllerNumber=1 scan=23783"	5345.26692		FALSE
249	133	0	92	33	181	740.131	4	2957.503	2957.5	0.98	[TILDFLKSDGFANR]	>Cas9	682	695	[YDENDKLIR]	>Cas9	947	955	K7	K6		20190423_QExHFX4_RSLC5_Beveridge_Clausen_IMP_DSBU_alone.27409.27409.4 File:"20190423_QExHFX4_RSLC5_Beveridge_Clausen_IMP_DSBU_alone.raw", NativeID:"controllerType=0 controllerNumber=1 scan=27409"	6119.8878		FALSE
250	133	0	93	72	197	394.724	4	1575.873	1575.871	0.75	[AGFIKR]	>Cas9	918	923	[GQKNSR]	>Cas9	777	782	K5	K3		20190423_QExHFX4_RSLC5_Beveridge_Clausen_IMP_DSBU_alone.5853.5853.4 File:"20190423_QExHFX4_RSLC5_Beveridge_Clausen_IMP_DSBU_alone.raw", NativeID:"controllerType=0 controllerNumber=1 scan=5853"	1862.85606		FALSE
251	132	0	40	35	187	543.324	3	1627.958	1627.956	1.07	[ESILPKR]	>Cas9	1112	1118	[KMIAK]	>Cas9	1024	1028	K6	K1		20190423_QExHFX4_RSLC5_Beveridge_Clausen_IMP_DSBU_alone.10174.10174.3 File:"20190423_QExHFX4_RSLC5_Beveridge_Clausen_IMP_DSBU_alone.raw", NativeID:"controllerType=0 controllerNumber=1 scan=10174"	2780.81328		FALSE
252	132	0	131	25	199	601.344	3	1802.019	1802.017	0.82	[FIKPILEK]	>Cas9	379	386	[SDKNR]	>Cas9	864	868	K3	K3		20190423_QExHFX4_RSLC5_Beveridge_Clausen_IMP_DSBU_alone.11803.11803.3 File:"20190423_QExHFX4_RSLC5_Beveridge_Clausen_IMP_DSBU_alone.raw", NativeID:"controllerType=0 controllerNumber=1 scan=11803"	3099.49266		FALSE
253	132	0	34	63	170	613.297	4	2450.166	2450.166	0.09	[mTNFDKNLPNEK]	>Cas9	499	510	[KDWDPK]	>Cas9	1128	1133	K6	K1		20190423_QExHFX4_RSLC5_Beveridge_Clausen_IMP_DSBU_alone.15159.15159.4 File:"20190423_QExHFX4_RSLC5_Beveridge_Clausen_IMP_DSBU_alone.raw", NativeID:"controllerType=0 controllerNumber=1 scan=15159"	3729.36912		FALSE
254	132	0	99	99	176	665.849	4	2660.375	2660.374	0.36	[LVDSTDKADLR]	>Cas9	146	156	[LVDSTDKADLR]	>Cas9	146	156	K7	K7		20190423_QExHFX4_RSLC5_Beveridge_Clausen_IMP_DSBU_alone.15399.15399.4 File:"20190423_QExHFX4_RSLC5_Beveridge_Clausen_IMP_DSBU_alone.raw", NativeID:"controllerType=0 controllerNumber=1 scan=15399"	3771.6		FALSE
255	132	0	34	45	195	866.44	3	2597.304	2597.303	0.5	[MTNFDKNLPNEK]	>Cas9	499	510	[SKLVSDFR]	>Cas9	964	971	K6	K2		20190423_QExHFX4_RSLC5_Beveridge_Clausen_IMP_DSBU_alone.16689.16689.3 File:"20190423_QExHFX4_RSLC5_Beveridge_Clausen_IMP_DSBU_alone.raw", NativeID:"controllerType=0 controllerNumber=1 scan=16689"	4009.64292		FALSE
256	132	0	46	46	190	871.771	3	2613.298	2613.298	0.04	[mTNFDKNLPNEK]	>Cas9	499	510	[SKLVSDFR]	>Cas9	964	971	K6	K2		20190423_QExHFX4_RSLC5_Beveridge_Clausen_IMP_DSBU_alone.16895.16895.3 File:"20190423_QExHFX4_RSLC5_Beveridge_Clausen_IMP_DSBU_alone.raw", NativeID:"controllerType=0 controllerNumber=1 scan=16895"	4044.7125		FALSE
257	132	0	108	107	181	904.996	4	3616.963	3616.954	2.57	[VNTEITKAPLSASmIK]	>Cas9	312	327	[VNTEITKAPLSASMIK]	>Cas9	312	327	K7	K7		20190423_QExHFX4_RSLC5_Beveridge_Clausen_IMP_DSBU_alone.21642.21642.4 File:"20190423_QExHFX4_RSLC5_Beveridge_Clausen_IMP_DSBU_alone.raw", NativeID:"controllerType=0 controllerNumber=1 scan=21642"	4924.28784		FALSE
258	132	0	117	22	196	986.506	3	2957.505	2957.5	1.43	[TILDFLKSDGFANR]	>Cas9	682	695	[YDENDKLIR]	>Cas9	947	955	K7	K6		20190423_QExHFX4_RSLC5_Beveridge_Clausen_IMP_DSBU_alone.27420.27420.3 File:"20190423_QExHFX4_RSLC5_Beveridge_Clausen_IMP_DSBU_alone.raw", NativeID:"controllerType=0 controllerNumber=1 scan=27420"	6122.6226		FALSE
259	132	0	29	41	196	315.98	5	1575.872	1575.871	0.2	[AGFIKR]	>Cas9	918	923	[GQKNSR]	>Cas9	777	782	K5	K3		20190423_QExHFX4_RSLC5_Beveridge_Clausen_IMP_DSBU_alone.5569.5569.5 File:"20190423_QExHFX4_RSLC5_Beveridge_Clausen_IMP_DSBU_alone.raw", NativeID:"controllerType=0 controllerNumber=1 scan=5569"	1789.41876		FALSE
260	132	0	41	43	230	464.609	3	1391.813	1391.811	1	[KmIAK]	>Cas9	1024	1028	[KMIAK]	>Cas9	1024	1028	K1	K1		20190423_QExHFX4_RSLC5_Beveridge_Clausen_IMP_DSBU_alone.6424.6424.3 File:"20190423_QExHFX4_RSLC5_Beveridge_Clausen_IMP_DSBU_alone.raw", NativeID:"controllerType=0 controllerNumber=1 scan=6424"	1992.89502		FALSE
261	131	0	102	50	195	696.393	3	2087.164	2087.161	1.5	[FKVLGNTDR]	>Cas9	36	44	[ESILPKR]	>Cas9	1112	1118	K2	K6		20190423_QExHFX4_RSLC5_Beveridge_Clausen_IMP_DSBU_alone.15689.15689.3 File:"20190423_QExHFX4_RSLC5_Beveridge_Clausen_IMP_DSBU_alone.raw", NativeID:"controllerType=0 controllerNumber=1 scan=15689"	3824.07168		FALSE
262	131	0	49	43	192	871.77	3	2613.296	2613.298	-0.59	[mTNFDKNLPNEK]	>Cas9	499	510	[SKLVSDFR]	>Cas9	964	971	K6	K2		20190423_QExHFX4_RSLC5_Beveridge_Clausen_IMP_DSBU_alone.15917.15917.3 File:"20190423_QExHFX4_RSLC5_Beveridge_Clausen_IMP_DSBU_alone.raw", NativeID:"controllerType=0 controllerNumber=1 scan=15917"	3866.30682		FALSE
263	131	0	72	72	175	774.875	4	3096.479	3096.476	0.75	[MTNFDKNLPNEK]	>Cas9	499	510	[MTNFDKNLPNEK]	>Cas9	499	510	K6	K6		20190423_QExHFX4_RSLC5_Beveridge_Clausen_IMP_DSBU_alone.16860.16860.4 File:"20190423_QExHFX4_RSLC5_Beveridge_Clausen_IMP_DSBU_alone.raw", NativeID:"controllerType=0 controllerNumber=1 scan=16860"	4039.05558		FALSE
264	131	0	36	36	195	700.048	3	2098.13	2098.129	0.54	[SKLVSDFR]	>Cas9	964	971	[SKLVSDFR]	>Cas9	964	971	K2	K2		20190423_QExHFX4_RSLC5_Beveridge_Clausen_IMP_DSBU_alone.17224.17224.3 File:"20190423_QExHFX4_RSLC5_Beveridge_Clausen_IMP_DSBU_alone.raw", NativeID:"controllerType=0 controllerNumber=1 scan=17224"	4103.5188		FALSE
265	131	0	71	107	170	598.558	4	2391.21	2391.209	0.55	[DFQFYKVR]	>Cas9	973	980	[FDNLTKAER]	>Cas9	901	909	K6	K6		20190423_QExHFX4_RSLC5_Beveridge_Clausen_IMP_DSBU_alone.19450.19450.4 File:"20190423_QExHFX4_RSLC5_Beveridge_Clausen_IMP_DSBU_alone.raw", NativeID:"controllerType=0 controllerNumber=1 scan=19450"	4511.7228		FALSE
266	131	0	157	157	183	543.337	4	2170.328	2170.325	1.47	[FIKPILEK]	>Cas9	379	386	[FIKPILEK]	>Cas9	379	386	K3	K3		20190423_QExHFX4_RSLC5_Beveridge_Clausen_IMP_DSBU_alone.20089.20089.4 File:"20190423_QExHFX4_RSLC5_Beveridge_Clausen_IMP_DSBU_alone.raw", NativeID:"controllerType=0 controllerNumber=1 scan=20089"	4633.53594		FALSE
267	131	0	29	28	208	525.962	3	1575.873	1575.871	0.91	[AGFIKR]	>Cas9	918	923	[GQKNSR]	>Cas9	777	782	K5	K3		20190423_QExHFX4_RSLC5_Beveridge_Clausen_IMP_DSBU_alone.5730.5730.3 File:"20190423_QExHFX4_RSLC5_Beveridge_Clausen_IMP_DSBU_alone.raw", NativeID:"controllerType=0 controllerNumber=1 scan=5730"	1829.73876		FALSE
268	131	0	94	32	203	649.692	3	1947.062	1947.058	1.99	[SEQEIGKATAK]	>Cas9	1029	1039	[KMIAK]	>Cas9	1024	1028	K7	K1		20190423_QExHFX4_RSLC5_Beveridge_Clausen_IMP_DSBU_alone.7814.7814.3 File:"20190423_QExHFX4_RSLC5_Beveridge_Clausen_IMP_DSBU_alone.raw", NativeID:"controllerType=0 controllerNumber=1 scan=7814"	2298.06216		FALSE
269	130	0	97	20	207	796.769	3	2388.293	2388.292	0.52	[LKTYAHLFDDK]	>Cas9	640	650	[ESILPKR]	>Cas9	1112	1118	K2	K6		20190423_QExHFX4_RSLC5_Beveridge_Clausen_IMP_DSBU_alone.17142.17142.3 File:"20190423_QExHFX4_RSLC5_Beveridge_Clausen_IMP_DSBU_alone.raw", NativeID:"controllerType=0 controllerNumber=1 scan=17142"	4088.84694		FALSE
270	130	0	24	24	202	459.272	3	1375.802	1375.802	-0.05	[LSKSR]	>Cas9	220	224	[LSKSR]	>Cas9	220	224	K3	K3		20190423_QExHFX4_RSLC5_Beveridge_Clausen_IMP_DSBU_alone.5471.5471.3 File:"20190423_QExHFX4_RSLC5_Beveridge_Clausen_IMP_DSBU_alone.raw", NativeID:"controllerType=0 controllerNumber=1 scan=5471"	1763.33034		FALSE
271	129	0	98	98	201	666.351	4	2662.381	2662.379	0.72	[MIAKSEQEIGK]	>Cas9	1025	1035	[MIAKSEQEIGK]	>Cas9	1025	1035	K4	K4		20190423_QExHFX4_RSLC5_Beveridge_Clausen_IMP_DSBU_alone.12433.12433.4 File:"20190423_QExHFX4_RSLC5_Beveridge_Clausen_IMP_DSBU_alone.raw", NativeID:"controllerType=0 controllerNumber=1 scan=12433"	3220.62012		FALSE
272	129	0	250	90	179	762.658	4	3047.61	3047.608	0.77	[MDGTEELLVKLNR]	>Cas9	387	399	[GGLSELDKAGFIK]	>Cas9	910	922	K10	K8		20190423_QExHFX4_RSLC5_Beveridge_Clausen_IMP_DSBU_alone.25915.25915.4 File:"20190423_QExHFX4_RSLC5_Beveridge_Clausen_IMP_DSBU_alone.raw", NativeID:"controllerType=0 controllerNumber=1 scan=25915"	5793.62898		FALSE
273	129	0	149	45	189	859.202	4	3433.786	3433.781	1.57	[KNLIGALLFDSGETAEATR]	>Cas9	49	67	[LVDSTDKADLR]	>Cas9	146	156	K1	K7		20190423_QExHFX4_RSLC5_Beveridge_Clausen_IMP_DSBU_alone.26879.26879.4 File:"20190423_QExHFX4_RSLC5_Beveridge_Clausen_IMP_DSBU_alone.raw", NativeID:"controllerType=0 controllerNumber=1 scan=26879"	5999.63766		FALSE
274	128	0	118	13	205	717.715	3	2151.131	2151.129	1.06	[LVDSTDKADLR]	>Cas9	146	156	[GYKEVK]	>Cas9	1190	1195	K7	K3		20190423_QExHFX4_RSLC5_Beveridge_Clausen_IMP_DSBU_alone.11437.11437.3 File:"20190423_QExHFX4_RSLC5_Beveridge_Clausen_IMP_DSBU_alone.raw", NativeID:"controllerType=0 controllerNumber=1 scan=11437"	3029.3529		FALSE
275	128	0	139	139	248	507.786	4	2028.123	2028.12	1.63	[NSDKLIAR]	>Cas9	1119	1126	[NSDKLIAR]	>Cas9	1119	1126	K4	K4		20190423_QExHFX4_RSLC5_Beveridge_Clausen_IMP_DSBU_alone.12430.12430.4 File:"20190423_QExHFX4_RSLC5_Beveridge_Clausen_IMP_DSBU_alone.raw", NativeID:"controllerType=0 controllerNumber=1 scan=12430"	3219.81282		FALSE
276	128	0	57	102	172	653.333	4	2610.31	2610.308	0.63	[mIAKSEQEIGK]	>Cas9	1025	1035	[YDENDKLIR]	>Cas9	947	955	K4	K6		20190423_QExHFX4_RSLC5_Beveridge_Clausen_IMP_DSBU_alone.14467.14467.4 File:"20190423_QExHFX4_RSLC5_Beveridge_Clausen_IMP_DSBU_alone.raw", NativeID:"controllerType=0 controllerNumber=1 scan=14467"	3600.56418		FALSE
277	128	0	69	69	222	955.519	3	2864.543	2864.54	0.93	[GGLSELDKAGFIK]	>Cas9	910	922	[GGLSELDKAGFIK]	>Cas9	910	922	K8	K8		20190423_QExHFX4_RSLC5_Beveridge_Clausen_IMP_DSBU_alone.24057.24057.3 File:"20190423_QExHFX4_RSLC5_Beveridge_Clausen_IMP_DSBU_alone.raw", NativeID:"controllerType=0 controllerNumber=1 scan=24057"	5403.51318		FALSE
278	128	0	30	25	201	525.962	3	1575.872	1575.871	0.22	[AGFIKR]	>Cas9	918	923	[GQKNSR]	>Cas9	777	782	K5	K3		20190423_QExHFX4_RSLC5_Beveridge_Clausen_IMP_DSBU_alone.6086.6086.3 File:"20190423_QExHFX4_RSLC5_Beveridge_Clausen_IMP_DSBU_alone.raw", NativeID:"controllerType=0 controllerNumber=1 scan=6086"	1920.82026		FALSE
279	128	0	48	48	192	484.616	3	1451.833	1451.833	-0.22	[DKPIR]	>Cas9	1303	1307	[DKPIR]	>Cas9	1303	1307	K2	K2		20190423_QExHFX4_RSLC5_Beveridge_Clausen_IMP_DSBU_alone.8643.8643.3 File:"20190423_QExHFX4_RSLC5_Beveridge_Clausen_IMP_DSBU_alone.raw", NativeID:"controllerType=0 controllerNumber=1 scan=8643"	2468.23308		FALSE
280	127	0	129	21	182	451.26	4	1802.018	1802.017	0.34	[FIKPILEK]	>Cas9	379	386	[SDKNR]	>Cas9	864	868	K3	K3		20190423_QExHFX4_RSLC5_Beveridge_Clausen_IMP_DSBU_alone.11813.11813.4 File:"20190423_QExHFX4_RSLC5_Beveridge_Clausen_IMP_DSBU_alone.raw", NativeID:"controllerType=0 controllerNumber=1 scan=11813"	3101.73768		FALSE
281	127	0	46	46	194	743.378	4	2970.489	2970.49	-0.28	[GKSDNVPSEEVVK]	>Cas9	869	881	[GKSDNVPSEEVVK]	>Cas9	869	881	K2	K2		20190423_QExHFX4_RSLC5_Beveridge_Clausen_IMP_DSBU_alone.12878.12878.4 File:"20190423_QExHFX4_RSLC5_Beveridge_Clausen_IMP_DSBU_alone.raw", NativeID:"controllerType=0 controllerNumber=1 scan=12878"	3307.58958		FALSE
282	127	0	42	25	181	899.119	3	2695.342	2695.34	0.76	[mTNFDKNLPNEK]	>Cas9	499	510	[QQLPEKYK]	>Cas9	345	352	K6	K6		20190423_QExHFX4_RSLC5_Beveridge_Clausen_IMP_DSBU_alone.13421.13421.3 File:"20190423_QExHFX4_RSLC5_Beveridge_Clausen_IMP_DSBU_alone.raw", NativeID:"controllerType=0 controllerNumber=1 scan=13421"	3412.23924		FALSE
283	127	0	81	32	222	915.134	3	2743.388	2743.386	0.83	[LEESFLVEEDKK]	>Cas9	105	116	[VKYVTEGMR]	>Cas9	531	539	K11	K2		20190423_QExHFX4_RSLC5_Beveridge_Clausen_IMP_DSBU_alone.18031.18031.3 File:"20190423_QExHFX4_RSLC5_Beveridge_Clausen_IMP_DSBU_alone.raw", NativeID:"controllerType=0 controllerNumber=1 scan=18031"	4247.43564		FALSE
284	127	0	122	38	178	821.165	4	3281.639	3281.636	0.62	[LESEFVYGDYKVYDVR]	>Cas9	1008	1023	[KPAFLSGEQK]	>Cas9	540	549	K11	K1		20190423_QExHFX4_RSLC5_Beveridge_Clausen_IMP_DSBU_alone.22483.22483.4 File:"20190423_QExHFX4_RSLC5_Beveridge_Clausen_IMP_DSBU_alone.raw", NativeID:"controllerType=0 controllerNumber=1 scan=22483"	5091.10734		FALSE
285	127	0	147	85	183	687.89	4	2748.538	2748.533	1.59	[LPKYSLFELENGR]	>Cas9	1202	1214	[FIKPILEK]	>Cas9	379	386	K3	K3		20190423_QExHFX4_RSLC5_Beveridge_Clausen_IMP_DSBU_alone.23793.23793.4 File:"20190423_QExHFX4_RSLC5_Beveridge_Clausen_IMP_DSBU_alone.raw", NativeID:"controllerType=0 controllerNumber=1 scan=23793"	5347.24596		FALSE
286	127	0	228	73	185	696.614	4	2783.433	2783.428	1.49	[MDGTEELLVKLNR]	>Cas9	387	399	[QLKEDYFK]	>Cas9	567	574	K10	K3		20190423_QExHFX4_RSLC5_Beveridge_Clausen_IMP_DSBU_alone.23911.23911.4 File:"20190423_QExHFX4_RSLC5_Beveridge_Clausen_IMP_DSBU_alone.raw", NativeID:"controllerType=0 controllerNumber=1 scan=23911"	5372.85972		FALSE
287	127	0	37	36	167	1078.195	3	3232.57	3232.568	0.59	[QEDFYPFLKDNR]	>Cas9	430	441	[LEESFLVEEDKK]	>Cas9	105	116	K9	K11		20190423_QExHFX4_RSLC5_Beveridge_Clausen_IMP_DSBU_alone.24147.24147.3 File:"20190423_QExHFX4_RSLC5_Beveridge_Clausen_IMP_DSBU_alone.raw", NativeID:"controllerType=0 controllerNumber=1 scan=24147"	5422.75488		FALSE
288	127	0	104	47	203	800.157	4	3197.606	3197.6	1.78	[KSEETITPWNFEEVVDK]	>Cas9	472	488	[SKLVSDFR]	>Cas9	964	971	K1	K2		20190423_QExHFX4_RSLC5_Beveridge_Clausen_IMP_DSBU_alone.24747.24747.4 File:"20190423_QExHFX4_RSLC5_Beveridge_Clausen_IMP_DSBU_alone.raw", NativeID:"controllerType=0 controllerNumber=1 scan=24747"	5545.23462		FALSE
289	127	0	116	123	229	348.708	4	1391.812	1391.811	0.55	[KmIAK]	>Cas9	1024	1028	[KMIAK]	>Cas9	1024	1028	K1	K1		20190423_QExHFX4_RSLC5_Beveridge_Clausen_IMP_DSBU_alone.6420.6420.4 File:"20190423_QExHFX4_RSLC5_Beveridge_Clausen_IMP_DSBU_alone.raw", NativeID:"controllerType=0 controllerNumber=1 scan=6420"	1992.33882		FALSE
290	127	0	47	24	192	407.736	4	1627.923	1627.924	-0.3	[KLINGIR]	>Cas9	669	675	[SDKNR]	>Cas9	864	868	K1	K3		20190423_QExHFX4_RSLC5_Beveridge_Clausen_IMP_DSBU_alone.8178.8178.4 File:"20190423_QExHFX4_RSLC5_Beveridge_Clausen_IMP_DSBU_alone.raw", NativeID:"controllerType=0 controllerNumber=1 scan=8178"	2375.04264		FALSE
291	127	0	49	19	202	543.313	3	1627.924	1627.924	0.25	[KLINGIR]	>Cas9	669	675	[SDKNR]	>Cas9	864	868	K1	K3		20190423_QExHFX4_RSLC5_Beveridge_Clausen_IMP_DSBU_alone.8194.8194.3 File:"20190423_QExHFX4_RSLC5_Beveridge_Clausen_IMP_DSBU_alone.raw", NativeID:"controllerType=0 controllerNumber=1 scan=8194"	2378.38488		FALSE
292	127	0	51	51	195	484.616	3	1451.833	1451.833	0.01	[DKPIR]	>Cas9	1303	1307	[DKPIR]	>Cas9	1303	1307	K2	K2		20190423_QExHFX4_RSLC5_Beveridge_Clausen_IMP_DSBU_alone.8940.8940.3 File:"20190423_QExHFX4_RSLC5_Beveridge_Clausen_IMP_DSBU_alone.raw", NativeID:"controllerType=0 controllerNumber=1 scan=8940"	2530.1388		FALSE
293	126	0	50	75	162	645.671	3	1934.998	1934.997	0.56	[SKLVSDFR]	>Cas9	964	971	[KDWDPK]	>Cas9	1128	1133	K2	K1		20190423_QExHFX4_RSLC5_Beveridge_Clausen_IMP_DSBU_alone.15097.15097.3 File:"20190423_QExHFX4_RSLC5_Beveridge_Clausen_IMP_DSBU_alone.raw", NativeID:"controllerType=0 controllerNumber=1 scan=15097"	3718.60068		FALSE
294	126	0	112	35	178	545.888	5	2725.41	2725.409	0.44	[HKPENIVIEMAR]	>Cas9	758	769	[FDNLTKAER]	>Cas9	901	909	K2	K6		20190423_QExHFX4_RSLC5_Beveridge_Clausen_IMP_DSBU_alone.15960.15960.5 File:"20190423_QExHFX4_RSLC5_Beveridge_Clausen_IMP_DSBU_alone.raw", NativeID:"controllerType=0 controllerNumber=1 scan=15960"	3873.94212		FALSE
295	126	0	207	35	165	883.71	4	3531.819	3531.818	0.47	[KNLIGALLFDSGETAEATR]	>Cas9	49	67	[SDNVPSEEVVKK]	>Cas9	871	882	K1	K11		20190423_QExHFX4_RSLC5_Beveridge_Clausen_IMP_DSBU_alone.24802.24802.4 File:"20190423_QExHFX4_RSLC5_Beveridge_Clausen_IMP_DSBU_alone.raw", NativeID:"controllerType=0 controllerNumber=1 scan=24802"	5557.23168		FALSE
296	126	0	119	31	192	962.499	3	2885.482	2885.479	1.07	[TILDFLKSDGFANR]	>Cas9	682	695	[FDNLTKAER]	>Cas9	901	909	K7	K6		20190423_QExHFX4_RSLC5_Beveridge_Clausen_IMP_DSBU_alone.26255.26255.3 File:"20190423_QExHFX4_RSLC5_Beveridge_Clausen_IMP_DSBU_alone.raw", NativeID:"controllerType=0 controllerNumber=1 scan=26255"	5862.48756		FALSE
297	125	0	73	106	170	500.299	4	1998.173	1998.171	1.43	[NSDKLIAR]	>Cas9	1119	1126	[KGILQTVK]	>Cas9	739	746	K4	K1		20190423_QExHFX4_RSLC5_Beveridge_Clausen_IMP_DSBU_alone.13232.13232.4 File:"20190423_QExHFX4_RSLC5_Beveridge_Clausen_IMP_DSBU_alone.raw", NativeID:"controllerType=0 controllerNumber=1 scan=13232"	3375.37932		FALSE
298	125	0	110	76	160	682.108	4	2725.41	2725.409	0.46	[HKPENIVIEMAR]	>Cas9	758	769	[FDNLTKAER]	>Cas9	901	909	K2	K6		20190423_QExHFX4_RSLC5_Beveridge_Clausen_IMP_DSBU_alone.16035.16035.4 File:"20190423_QExHFX4_RSLC5_Beveridge_Clausen_IMP_DSBU_alone.raw", NativeID:"controllerType=0 controllerNumber=1 scan=16035"	3888.76842		FALSE
299	124	0	98	23	181	463.51	4	1851.018	1851.016	1.05	[FKVLGNTDR]	>Cas9	36	44	[KmIAK]	>Cas9	1024	1028	K2	K1		20190423_QExHFX4_RSLC5_Beveridge_Clausen_IMP_DSBU_alone.11317.11317.4 File:"20190423_QExHFX4_RSLC5_Beveridge_Clausen_IMP_DSBU_alone.raw", NativeID:"controllerType=0 controllerNumber=1 scan=11317"	3005.56914		FALSE
300	124	0	32	53	179	727.396	3	2180.174	2180.171	1.3	[QQLPEKYK]	>Cas9	345	352	[SKLVSDFR]	>Cas9	964	971	K6	K2		20190423_QExHFX4_RSLC5_Beveridge_Clausen_IMP_DSBU_alone.14617.14617.3 File:"20190423_QExHFX4_RSLC5_Beveridge_Clausen_IMP_DSBU_alone.raw", NativeID:"controllerType=0 controllerNumber=1 scan=14617"	3628.4697		FALSE
301	124	0	101	26	229	700.375	3	2099.111	2099.109	1.1	[DDSIDNKVLTR]	>Cas9	853	863	[DKPIR]	>Cas9	1303	1307	K7	K2		20190423_QExHFX4_RSLC5_Beveridge_Clausen_IMP_DSBU_alone.15577.15577.3 File:"20190423_QExHFX4_RSLC5_Beveridge_Clausen_IMP_DSBU_alone.raw", NativeID:"controllerType=0 controllerNumber=1 scan=15577"	3805.1703		FALSE
302	124	0	79	18	203	914.181	3	2740.53	2740.528	0.67	[VNTEITKAPLSASMIK]	>Cas9	312	327	[ESILPKR]	>Cas9	1112	1118	K7	K6		20190423_QExHFX4_RSLC5_Beveridge_Clausen_IMP_DSBU_alone.18809.18809.3 File:"20190423_QExHFX4_RSLC5_Beveridge_Clausen_IMP_DSBU_alone.raw", NativeID:"controllerType=0 controllerNumber=1 scan=18809"	4389.83226		FALSE
303	124	0	92	63	173	652.152	5	3256.729	3256.725	1.33	[MLASAGELQKGNELALPSK]	>Cas9	1217	1235	[KPAFLSGEQK]	>Cas9	540	549	K10	K1		20190423_QExHFX4_RSLC5_Beveridge_Clausen_IMP_DSBU_alone.19805.19805.5 File:"20190423_QExHFX4_RSLC5_Beveridge_Clausen_IMP_DSBU_alone.raw", NativeID:"controllerType=0 controllerNumber=1 scan=19805"	4578.30876		FALSE
304	124	0	234	234	208	687.352	4	2746.385	2746.385	-0.15	[DDSIDNKVLTR]	>Cas9	853	863	[DDSIDNKVLTR]	>Cas9	853	863	K7	K7		20190423_QExHFX4_RSLC5_Beveridge_Clausen_IMP_DSBU_alone.20111.20111.4 File:"20190423_QExHFX4_RSLC5_Beveridge_Clausen_IMP_DSBU_alone.raw", NativeID:"controllerType=0 controllerNumber=1 scan=20111"	4637.71326		FALSE
305	124	0	69	105	192	598.558	4	2391.212	2391.209	1.25	[DFQFYKVR]	>Cas9	973	980	[FDNLTKAER]	>Cas9	901	909	K6	K6		20190423_QExHFX4_RSLC5_Beveridge_Clausen_IMP_DSBU_alone.20680.20680.4 File:"20190423_QExHFX4_RSLC5_Beveridge_Clausen_IMP_DSBU_alone.raw", NativeID:"controllerType=0 controllerNumber=1 scan=20680"	4738.56006		FALSE
306	124	0	114	30	171	968.544	3	2903.616	2903.613	1.25	[TEVQTGGFSKESILPK]	>Cas9	1102	1117	[FIKPILEK]	>Cas9	379	386	K10	K3		20190423_QExHFX4_RSLC5_Beveridge_Clausen_IMP_DSBU_alone.21519.21519.3 File:"20190423_QExHFX4_RSLC5_Beveridge_Clausen_IMP_DSBU_alone.raw", NativeID:"controllerType=0 controllerNumber=1 scan=21519"	4901.99862		FALSE
307	124	0	64	64	173	909.982	4	3636.904	3636.901	1.03	[TEVQTGGFSKESILPK]	>Cas9	1102	1117	[TEVQTGGFSKESILPK]	>Cas9	1102	1117	K10	K10		20190423_QExHFX4_RSLC5_Beveridge_Clausen_IMP_DSBU_alone.22736.22736.4 File:"20190423_QExHFX4_RSLC5_Beveridge_Clausen_IMP_DSBU_alone.raw", NativeID:"controllerType=0 controllerNumber=1 scan=22736"	5139.43848		FALSE
308	124	0	92	92	167	679.874	4	2716.473	2716.474	-0.08	[VVDELVKVmGR]	>Cas9	747	757	[VVDELVKVmGR]	>Cas9	747	757	K7	K7		20190423_QExHFX4_RSLC5_Beveridge_Clausen_IMP_DSBU_alone.24421.24421.4 File:"20190423_QExHFX4_RSLC5_Beveridge_Clausen_IMP_DSBU_alone.raw", NativeID:"controllerType=0 controllerNumber=1 scan=24421"	5475.83742		FALSE
309	124	0	230	70	199	859.202	4	3433.785	3433.781	1.1	[KNLIGALLFDSGETAEATR]	>Cas9	49	67	[LVDSTDKADLR]	>Cas9	146	156	K1	K7		20190423_QExHFX4_RSLC5_Beveridge_Clausen_IMP_DSBU_alone.26113.26113.4 File:"20190423_QExHFX4_RSLC5_Beveridge_Clausen_IMP_DSBU_alone.raw", NativeID:"controllerType=0 controllerNumber=1 scan=26113"	5834.3847		FALSE
310	123	0	82	41	189	463.51	4	1851.017	1851.016	0.71	[FKVLGNTDR]	>Cas9	36	44	[KmIAK]	>Cas9	1024	1028	K2	K1		20190423_QExHFX4_RSLC5_Beveridge_Clausen_IMP_DSBU_alone.10051.10051.4 File:"20190423_QExHFX4_RSLC5_Beveridge_Clausen_IMP_DSBU_alone.raw", NativeID:"controllerType=0 controllerNumber=1 scan=10051"	2756.5284		FALSE
311	123	0	61	35	179	428.036	5	2136.152	2136.152	-0.13	[LKTYAHLFDDK]	>Cas9	640	650	[KMIAK]	>Cas9	1024	1028	K2	K1		20190423_QExHFX4_RSLC5_Beveridge_Clausen_IMP_DSBU_alone.13775.13775.5 File:"20190423_QExHFX4_RSLC5_Beveridge_Clausen_IMP_DSBU_alone.raw", NativeID:"controllerType=0 controllerNumber=1 scan=13775"	3476.64276		FALSE
312	123	0	39	32	181	866.44	3	2597.304	2597.303	0.63	[MTNFDKNLPNEK]	>Cas9	499	510	[SKLVSDFR]	>Cas9	964	971	K6	K2		20190423_QExHFX4_RSLC5_Beveridge_Clausen_IMP_DSBU_alone.17449.17449.3 File:"20190423_QExHFX4_RSLC5_Beveridge_Clausen_IMP_DSBU_alone.raw", NativeID:"controllerType=0 controllerNumber=1 scan=17449"	4140.90906		FALSE
313	123	0	94	40	164	814.938	4	3256.728	3256.725	1.16	[MLASAGELQKGNELALPSK]	>Cas9	1217	1235	[KPAFLSGEQK]	>Cas9	540	549	K10	K1		20190423_QExHFX4_RSLC5_Beveridge_Clausen_IMP_DSBU_alone.19767.19767.4 File:"20190423_QExHFX4_RSLC5_Beveridge_Clausen_IMP_DSBU_alone.raw", NativeID:"controllerType=0 controllerNumber=1 scan=19767"	4571.42376		FALSE
314	123	0	90	68	222	710.636	4	2839.523	2839.524	-0.36	[SSFEKNPIDFLEAK]	>Cas9	1176	1189	[IEKILTFR]	>Cas9	444	451	K5	K3		20190423_QExHFX4_RSLC5_Beveridge_Clausen_IMP_DSBU_alone.26061.26061.4 File:"20190423_QExHFX4_RSLC5_Beveridge_Clausen_IMP_DSBU_alone.raw", NativeID:"controllerType=0 controllerNumber=1 scan=26061"	5824.35114		FALSE
315	123	0	36	36	226	459.272	3	1375.801	1375.802	-0.53	[LSKSR]	>Cas9	220	224	[LSKSR]	>Cas9	220	224	K3	K3		20190423_QExHFX4_RSLC5_Beveridge_Clausen_IMP_DSBU_alone.5242.5242.3 File:"20190423_QExHFX4_RSLC5_Beveridge_Clausen_IMP_DSBU_alone.raw", NativeID:"controllerType=0 controllerNumber=1 scan=5242"	1702.23816		FALSE
316	123	0	29	24	197	525.963	3	1575.874	1575.871	1.49	[AGFIKR]	>Cas9	918	923	[GQKNSR]	>Cas9	777	782	K5	K3		20190423_QExHFX4_RSLC5_Beveridge_Clausen_IMP_DSBU_alone.5842.5842.3 File:"20190423_QExHFX4_RSLC5_Beveridge_Clausen_IMP_DSBU_alone.raw", NativeID:"controllerType=0 controllerNumber=1 scan=5842"	1860.14382		FALSE
317	122	0	37	48	175	727.395	3	2180.171	2180.171	0.13	[QQLPEKYK]	>Cas9	345	352	[SKLVSDFR]	>Cas9	964	971	K6	K2		20190423_QExHFX4_RSLC5_Beveridge_Clausen_IMP_DSBU_alone.13898.13898.3 File:"20190423_QExHFX4_RSLC5_Beveridge_Clausen_IMP_DSBU_alone.raw", NativeID:"controllerType=0 controllerNumber=1 scan=13898"	3498.66924		FALSE
318	122	0	122	66	161	656.105	4	2621.399	2621.397	1.03	[VVDELVKVMGR]	>Cas9	747	757	[KTEVQTGGFSK]	>Cas9	1101	1111	K7	K1		20190423_QExHFX4_RSLC5_Beveridge_Clausen_IMP_DSBU_alone.18055.18055.4 File:"20190423_QExHFX4_RSLC5_Beveridge_Clausen_IMP_DSBU_alone.raw", NativeID:"controllerType=0 controllerNumber=1 scan=18055"	4251.57786		FALSE
319	122	0	64	81	176	411.743	4	1643.951	1643.951	-0.41	[ESILPKR]	>Cas9	1112	1118	[KmIAK]	>Cas9	1024	1028	K6	K1		20190423_QExHFX4_RSLC5_Beveridge_Clausen_IMP_DSBU_alone.9559.9559.4 File:"20190423_QExHFX4_RSLC5_Beveridge_Clausen_IMP_DSBU_alone.raw", NativeID:"controllerType=0 controllerNumber=1 scan=9559"	2654.6997		FALSE
320	121	0	150	143	208	903.137	3	2707.396	2707.394	0.72	[LKTYAHLFDDK]	>Cas9	640	650	[SEQEIGKATAK]	>Cas9	1029	1039	K2	K7		20190423_QExHFX4_RSLC5_Beveridge_Clausen_IMP_DSBU_alone.14435.14435.3 File:"20190423_QExHFX4_RSLC5_Beveridge_Clausen_IMP_DSBU_alone.raw", NativeID:"controllerType=0 controllerNumber=1 scan=14435"	3594.1683		FALSE
321	121	0	95	112	167	491.652	5	2454.23	2454.226	1.84	[YDENDKLIR]	>Cas9	947	955	[FDNLTKAER]	>Cas9	901	909	K6	K6		20190423_QExHFX4_RSLC5_Beveridge_Clausen_IMP_DSBU_alone.15259.15259.5 File:"20190423_QExHFX4_RSLC5_Beveridge_Clausen_IMP_DSBU_alone.raw", NativeID:"controllerType=0 controllerNumber=1 scan=15259"	3746.47878		FALSE
322	121	0	100	73	160	640.85	4	2560.379	2560.38	-0.4	[VVDELVKVmGR]	>Cas9	747	757	[KPAFLSGEQK]	>Cas9	540	549	K7	K1		20190423_QExHFX4_RSLC5_Beveridge_Clausen_IMP_DSBU_alone.17120.17120.4 File:"20190423_QExHFX4_RSLC5_Beveridge_Clausen_IMP_DSBU_alone.raw", NativeID:"controllerType=0 controllerNumber=1 scan=17120"	4084.95636		FALSE
323	121	0	33	40	176	866.44	3	2597.304	2597.303	0.65	[MTNFDKNLPNEK]	>Cas9	499	510	[SKLVSDFR]	>Cas9	964	971	K6	K2		20190423_QExHFX4_RSLC5_Beveridge_Clausen_IMP_DSBU_alone.17234.17234.3 File:"20190423_QExHFX4_RSLC5_Beveridge_Clausen_IMP_DSBU_alone.raw", NativeID:"controllerType=0 controllerNumber=1 scan=17234"	4104.55026		FALSE
324	121	0	80	32	184	741.652	4	2963.588	2963.587	0.23	[VNTEITKAPLSASmIK]	>Cas9	312	327	[FKVLGNTDR]	>Cas9	36	44	K7	K2		20190423_QExHFX4_RSLC5_Beveridge_Clausen_IMP_DSBU_alone.19547.19547.4 File:"20190423_QExHFX4_RSLC5_Beveridge_Clausen_IMP_DSBU_alone.raw", NativeID:"controllerType=0 controllerNumber=1 scan=19547"	4529.5077		FALSE
325	121	0	28	35	184	525.963	3	1575.874	1575.871	1.61	[AGFIKR]	>Cas9	918	923	[GQKNSR]	>Cas9	777	782	K5	K3		20190423_QExHFX4_RSLC5_Beveridge_Clausen_IMP_DSBU_alone.5616.5616.3 File:"20190423_QExHFX4_RSLC5_Beveridge_Clausen_IMP_DSBU_alone.raw", NativeID:"controllerType=0 controllerNumber=1 scan=5616"	1799.41242		FALSE
326	121	0	64	40	165	411.743	4	1643.952	1643.951	0.15	[ESILPKR]	>Cas9	1112	1118	[KmIAK]	>Cas9	1024	1028	K6	K1		20190423_QExHFX4_RSLC5_Beveridge_Clausen_IMP_DSBU_alone.9723.9723.4 File:"20190423_QExHFX4_RSLC5_Beveridge_Clausen_IMP_DSBU_alone.raw", NativeID:"controllerType=0 controllerNumber=1 scan=9723"	2689.14084		FALSE
327	120	0	172	172	239	507.785	4	2028.12	2028.12	0.14	[NSDKLIAR]	>Cas9	1119	1126	[NSDKLIAR]	>Cas9	1119	1126	K4	K4		20190423_QExHFX4_RSLC5_Beveridge_Clausen_IMP_DSBU_alone.11937.11937.4 File:"20190423_QExHFX4_RSLC5_Beveridge_Clausen_IMP_DSBU_alone.raw", NativeID:"controllerType=0 controllerNumber=1 scan=11937"	3124.8087		FALSE
328	120	0	204	97	216	590.082	4	2357.307	2357.303	1.46	[DDSIDNKVLTR]	>Cas9	853	863	[KGILQTVK]	>Cas9	739	746	K7	K1		20190423_QExHFX4_RSLC5_Beveridge_Clausen_IMP_DSBU_alone.17474.17474.4 File:"20190423_QExHFX4_RSLC5_Beveridge_Clausen_IMP_DSBU_alone.raw", NativeID:"controllerType=0 controllerNumber=1 scan=17474"	4146.09822		FALSE
329	120	0	83	51	160	818.936	4	3272.724	3272.72	1.24	[mLASAGELQKGNELALPSK]	>Cas9	1217	1235	[KPAFLSGEQK]	>Cas9	540	549	K10	K1		20190423_QExHFX4_RSLC5_Beveridge_Clausen_IMP_DSBU_alone.19782.19782.4 File:"20190423_QExHFX4_RSLC5_Beveridge_Clausen_IMP_DSBU_alone.raw", NativeID:"controllerType=0 controllerNumber=1 scan=19782"	4574.23494		FALSE
330	120	0	75	87	175	644.366	4	2574.443	2574.44	1.14	[LPKYSLFELENGR]	>Cas9	1202	1214	[KLINGIR]	>Cas9	669	675	K3	K1		20190423_QExHFX4_RSLC5_Beveridge_Clausen_IMP_DSBU_alone.21890.21890.4 File:"20190423_QExHFX4_RSLC5_Beveridge_Clausen_IMP_DSBU_alone.raw", NativeID:"controllerType=0 controllerNumber=1 scan=21890"	4972.03398		FALSE
331	120	0	70	16	212	560.63	3	1679.875	1679.871	2.07	[KFDNLTK]	>Cas9	900	906	[SDKNR]	>Cas9	864	868	K1	K3		20190423_QExHFX4_RSLC5_Beveridge_Clausen_IMP_DSBU_alone.7671.7671.3 File:"20190423_QExHFX4_RSLC5_Beveridge_Clausen_IMP_DSBU_alone.raw", NativeID:"controllerType=0 controllerNumber=1 scan=7671"	2267.07354		FALSE
332	119	0	128	55	234	639.682	3	1917.031	1917.03	0.32	[KDFQFYK]	>Cas9	972	978	[VMKQLK]	>Cas9	651	656	K1	K3		20190423_QExHFX4_RSLC5_Beveridge_Clausen_IMP_DSBU_alone.14852.14852.3 File:"20190423_QExHFX4_RSLC5_Beveridge_Clausen_IMP_DSBU_alone.raw", NativeID:"controllerType=0 controllerNumber=1 scan=14852"	3674.16438		FALSE
333	119	0	56	25	182	871.771	3	2613.3	2613.298	0.84	[mTNFDKNLPNEK]	>Cas9	499	510	[SKLVSDFR]	>Cas9	964	971	K6	K2		20190423_QExHFX4_RSLC5_Beveridge_Clausen_IMP_DSBU_alone.16080.16080.3 File:"20190423_QExHFX4_RSLC5_Beveridge_Clausen_IMP_DSBU_alone.raw", NativeID:"controllerType=0 controllerNumber=1 scan=16080"	3897.8946		FALSE
334	119	0	66	66	201	765.413	3	2294.225	2294.225	-0.23	[FKVLGNTDR]	>Cas9	36	44	[FKVLGNTDR]	>Cas9	36	44	K2	K2		20190423_QExHFX4_RSLC5_Beveridge_Clausen_IMP_DSBU_alone.16310.16310.3 File:"20190423_QExHFX4_RSLC5_Beveridge_Clausen_IMP_DSBU_alone.raw", NativeID:"controllerType=0 controllerNumber=1 scan=16310"	3940.41804		FALSE
335	119	0	83	62	162	854.131	3	2560.379	2560.38	-0.4	[VVDELVKVmGR]	>Cas9	747	757	[KPAFLSGEQK]	>Cas9	540	549	K7	K1		20190423_QExHFX4_RSLC5_Beveridge_Clausen_IMP_DSBU_alone.17121.17121.3 File:"20190423_QExHFX4_RSLC5_Beveridge_Clausen_IMP_DSBU_alone.raw", NativeID:"controllerType=0 controllerNumber=1 scan=17121"	4085.26188		FALSE
336	119	0	109	37	198	920.466	3	2759.384	2759.381	1.11	[LEESFLVEEDKK]	>Cas9	105	116	[VKYVTEGmR]	>Cas9	531	539	K11	K2		20190423_QExHFX4_RSLC5_Beveridge_Clausen_IMP_DSBU_alone.18049.18049.3 File:"20190423_QExHFX4_RSLC5_Beveridge_Clausen_IMP_DSBU_alone.raw", NativeID:"controllerType=0 controllerNumber=1 scan=18049"	4250.6784		FALSE
337	119	0	55	93	189	411.743	4	1643.952	1643.951	0.23	[ESILPKR]	>Cas9	1112	1118	[KmIAK]	>Cas9	1024	1028	K6	K1		20190423_QExHFX4_RSLC5_Beveridge_Clausen_IMP_DSBU_alone.9361.9361.4 File:"20190423_QExHFX4_RSLC5_Beveridge_Clausen_IMP_DSBU_alone.raw", NativeID:"controllerType=0 controllerNumber=1 scan=9361"	2614.29324		FALSE
338	118	0	86	21	172	530.543	4	2119.151	2119.151	0.29	[LVDSTDKADLR]	>Cas9	146	156	[AGFIKR]	>Cas9	918	923	K7	K5		20190423_QExHFX4_RSLC5_Beveridge_Clausen_IMP_DSBU_alone.13428.13428.4 File:"20190423_QExHFX4_RSLC5_Beveridge_Clausen_IMP_DSBU_alone.raw", NativeID:"controllerType=0 controllerNumber=1 scan=13428"	3413.90274		FALSE
339	118	0	204	35	211	795.393	3	2384.165	2384.166	-0.74	[DDSIDNKVLTR]	>Cas9	853	863	[mKNYWR]	>Cas9	883	888	K7	K2		20190423_QExHFX4_RSLC5_Beveridge_Clausen_IMP_DSBU_alone.18214.18214.3 File:"20190423_QExHFX4_RSLC5_Beveridge_Clausen_IMP_DSBU_alone.raw", NativeID:"controllerType=0 controllerNumber=1 scan=18214"	4280.26782		FALSE
340	118	0	74	36	166	1052.183	3	3154.536	3154.533	0.9	[QEDFYPFLKDNR]	>Cas9	430	441	[GKSDNVPSEEVVK]	>Cas9	869	881	K9	K2		20190423_QExHFX4_RSLC5_Beveridge_Clausen_IMP_DSBU_alone.19990.19990.3 File:"20190423_QExHFX4_RSLC5_Beveridge_Clausen_IMP_DSBU_alone.raw", NativeID:"controllerType=0 controllerNumber=1 scan=19990"	4613.36688		FALSE
341	118	0	41	41	272	507.262	3	1519.772	1519.771	0.62	[DKQSGK]	>Cas9	676	681	[DKQSGK]	>Cas9	676	681	K2	K2		20190423_QExHFX4_RSLC5_Beveridge_Clausen_IMP_DSBU_alone.2526.2526.3 File:"20190423_QExHFX4_RSLC5_Beveridge_Clausen_IMP_DSBU_alone.raw", NativeID:"controllerType=0 controllerNumber=1 scan=2526"	894.72342		FALSE
342	118	0	22	38	172	536.622	3	1607.851	1607.85	0.92	[GYKEVK]	>Cas9	1190	1195	[GQKNSR]	>Cas9	777	782	K3	K3		20190423_QExHFX4_RSLC5_Beveridge_Clausen_IMP_DSBU_alone.4388.4388.3 File:"20190423_QExHFX4_RSLC5_Beveridge_Clausen_IMP_DSBU_alone.raw", NativeID:"controllerType=0 controllerNumber=1 scan=4388"	1477.48452		FALSE
343	117	0	75	26	190	894.454	3	2681.347	2681.345	0.86	[GKSDNVPSEEVVK]	>Cas9	869	881	[VKYVTEGmR]	>Cas9	531	539	K2	K2		20190423_QExHFX4_RSLC5_Beveridge_Clausen_IMP_DSBU_alone.11629.11629.3 File:"20190423_QExHFX4_RSLC5_Beveridge_Clausen_IMP_DSBU_alone.raw", NativeID:"controllerType=0 controllerNumber=1 scan=11629"	3065.63268		FALSE
344	117	0	35	35	233	526.648	3	1577.928	1577.927	0.65	[AGFIKR]	>Cas9	918	923	[AGFIKR]	>Cas9	918	923	K5	K5		20190423_QExHFX4_RSLC5_Beveridge_Clausen_IMP_DSBU_alone.11829.11829.3 File:"20190423_QExHFX4_RSLC5_Beveridge_Clausen_IMP_DSBU_alone.raw", NativeID:"controllerType=0 controllerNumber=1 scan=11829"	3104.73378		FALSE
345	117	0	91	71	157	614.313	4	2454.228	2454.226	1.02	[YDENDKLIR]	>Cas9	947	955	[FDNLTKAER]	>Cas9	901	909	K6	K6		20190423_QExHFX4_RSLC5_Beveridge_Clausen_IMP_DSBU_alone.14995.14995.4 File:"20190423_QExHFX4_RSLC5_Beveridge_Clausen_IMP_DSBU_alone.raw", NativeID:"controllerType=0 controllerNumber=1 scan=14995"	3699.57384		FALSE
346	117	0	69	45	199	969.839	3	2907.503	2907.5	1.09	[SSFEKNPIDFLEAK]	>Cas9	1176	1189	[VLSAYNKHR]	>Cas9	1294	1302	K5	K7		20190423_QExHFX4_RSLC5_Beveridge_Clausen_IMP_DSBU_alone.19417.19417.3 File:"20190423_QExHFX4_RSLC5_Beveridge_Clausen_IMP_DSBU_alone.raw", NativeID:"controllerType=0 controllerNumber=1 scan=19417"	4506.29376		FALSE
347	117	0	69	103	179	598.558	4	2391.212	2391.209	1.23	[DFQFYKVR]	>Cas9	973	980	[FDNLTKAER]	>Cas9	901	909	K6	K6		20190423_QExHFX4_RSLC5_Beveridge_Clausen_IMP_DSBU_alone.19621.19621.4 File:"20190423_QExHFX4_RSLC5_Beveridge_Clausen_IMP_DSBU_alone.raw", NativeID:"controllerType=0 controllerNumber=1 scan=19621"	4543.09104		FALSE
348	117	0	101	121	158	900.83	3	2700.476	2700.479	-0.87	[VVDELVKVmGR]	>Cas9	747	757	[VVDELVKVMGR]	>Cas9	747	757	K7	K7		20190423_QExHFX4_RSLC5_Beveridge_Clausen_IMP_DSBU_alone.21442.21442.3 File:"20190423_QExHFX4_RSLC5_Beveridge_Clausen_IMP_DSBU_alone.raw", NativeID:"controllerType=0 controllerNumber=1 scan=21442"	4886.5365		FALSE
349	117	0	100	102	149	680.171	5	3396.826	3396.823	0.8	[MLASAGELQKGNELALPSK]	>Cas9	1217	1235	[VVDELVKVMGR]	>Cas9	747	757	K10	K7		20190423_QExHFX4_RSLC5_Beveridge_Clausen_IMP_DSBU_alone.23124.23124.5 File:"20190423_QExHFX4_RSLC5_Beveridge_Clausen_IMP_DSBU_alone.raw", NativeID:"controllerType=0 controllerNumber=1 scan=23124"	5215.00206		FALSE
350	117	0	143	32	156	883.71	4	3531.818	3531.818	0.09	[KNLIGALLFDSGETAEATR]	>Cas9	49	67	[SDNVPSEEVVKK]	>Cas9	871	882	K1	K11		20190423_QExHFX4_RSLC5_Beveridge_Clausen_IMP_DSBU_alone.25583.25583.4 File:"20190423_QExHFX4_RSLC5_Beveridge_Clausen_IMP_DSBU_alone.raw", NativeID:"controllerType=0 controllerNumber=1 scan=25583"	5721.79488		FALSE
351	117	0	139	85	242	420.724	4	1679.874	1679.871	1.74	[KFDNLTK]	>Cas9	900	906	[SDKNR]	>Cas9	864	868	K1	K3		20190423_QExHFX4_RSLC5_Beveridge_Clausen_IMP_DSBU_alone.7676.7676.4 File:"20190423_QExHFX4_RSLC5_Beveridge_Clausen_IMP_DSBU_alone.raw", NativeID:"controllerType=0 controllerNumber=1 scan=7676"	2267.77542		FALSE
352	116	0	127	43	179	451.26	4	1802.019	1802.017	1.06	[FIKPILEK]	>Cas9	379	386	[SDKNR]	>Cas9	864	868	K3	K3		20190423_QExHFX4_RSLC5_Beveridge_Clausen_IMP_DSBU_alone.12190.12190.4 File:"20190423_QExHFX4_RSLC5_Beveridge_Clausen_IMP_DSBU_alone.raw", NativeID:"controllerType=0 controllerNumber=1 scan=12190"	3173.87838		FALSE
353	116	0	53	50	193	817.394	3	2450.166	2450.166	0.14	[mTNFDKNLPNEK]	>Cas9	499	510	[KDWDPK]	>Cas9	1128	1133	K6	K1		20190423_QExHFX4_RSLC5_Beveridge_Clausen_IMP_DSBU_alone.15178.15178.3 File:"20190423_QExHFX4_RSLC5_Beveridge_Clausen_IMP_DSBU_alone.raw", NativeID:"controllerType=0 controllerNumber=1 scan=15178"	3733.34688		FALSE
354	116	0	35	27	170	871.771	3	2613.299	2613.298	0.57	[mTNFDKNLPNEK]	>Cas9	499	510	[SKLVSDFR]	>Cas9	964	971	K6	K2		20190423_QExHFX4_RSLC5_Beveridge_Clausen_IMP_DSBU_alone.16420.16420.3 File:"20190423_QExHFX4_RSLC5_Beveridge_Clausen_IMP_DSBU_alone.raw", NativeID:"controllerType=0 controllerNumber=1 scan=16420"	3960.60948		FALSE
355	116	0	95	93	172	769.662	4	3075.626	3075.624	0.48	[VNTEITKAPLSASmIK]	>Cas9	312	327	[SEQEIGKATAK]	>Cas9	1029	1039	K7	K7		20190423_QExHFX4_RSLC5_Beveridge_Clausen_IMP_DSBU_alone.16434.16434.4 File:"20190423_QExHFX4_RSLC5_Beveridge_Clausen_IMP_DSBU_alone.raw", NativeID:"controllerType=0 controllerNumber=1 scan=16434"	3963.4716		FALSE
356	116	0	39	29	182	525.963	3	1575.873	1575.871	1.15	[AGFIKR]	>Cas9	918	923	[GQKNSR]	>Cas9	777	782	K5	K3		20190423_QExHFX4_RSLC5_Beveridge_Clausen_IMP_DSBU_alone.6919.6919.3 File:"20190423_QExHFX4_RSLC5_Beveridge_Clausen_IMP_DSBU_alone.raw", NativeID:"controllerType=0 controllerNumber=1 scan=6919"	2099.51376		FALSE
357	115	0	72	72	290	787.409	3	2360.212	2360.21	0.74	[VKYVTEGMR]	>Cas9	531	539	[VKYVTEGMR]	>Cas9	531	539	K2	K2		20190423_QExHFX4_RSLC5_Beveridge_Clausen_IMP_DSBU_alone.13882.13882.3 File:"20190423_QExHFX4_RSLC5_Beveridge_Clausen_IMP_DSBU_alone.raw", NativeID:"controllerType=0 controllerNumber=1 scan=13882"	3496.10892		FALSE
358	115	0	44	37	151	484.504	4	1934.995	1934.997	-1.26	[SKLVSDFR]	>Cas9	964	971	[KDWDPK]	>Cas9	1128	1133	K2	K1		20190423_QExHFX4_RSLC5_Beveridge_Clausen_IMP_DSBU_alone.15725.15725.4 File:"20190423_QExHFX4_RSLC5_Beveridge_Clausen_IMP_DSBU_alone.raw", NativeID:"controllerType=0 controllerNumber=1 scan=15725"	3831.60564		FALSE
359	115	0	95	54	155	834.19	4	3333.74	3333.736	1.16	[MLASAGELQKGNELALPSK]	>Cas9	1217	1235	[KTEVQTGGFSK]	>Cas9	1101	1111	K10	K1		20190423_QExHFX4_RSLC5_Beveridge_Clausen_IMP_DSBU_alone.17798.17798.4 File:"20190423_QExHFX4_RSLC5_Beveridge_Clausen_IMP_DSBU_alone.raw", NativeID:"controllerType=0 controllerNumber=1 scan=17798"	4203.55698		FALSE
360	115	0	49	13	198	543.313	3	1627.925	1627.924	0.81	[KLINGIR]	>Cas9	669	675	[SDKNR]	>Cas9	864	868	K1	K3		20190423_QExHFX4_RSLC5_Beveridge_Clausen_IMP_DSBU_alone.8368.8368.3 File:"20190423_QExHFX4_RSLC5_Beveridge_Clausen_IMP_DSBU_alone.raw", NativeID:"controllerType=0 controllerNumber=1 scan=8368"	2412.23664		FALSE
361	114	0	132	39	174	451.26	4	1802.019	1802.017	0.99	[FIKPILEK]	>Cas9	379	386	[SDKNR]	>Cas9	864	868	K3	K3		20190423_QExHFX4_RSLC5_Beveridge_Clausen_IMP_DSBU_alone.12368.12368.4 File:"20190423_QExHFX4_RSLC5_Beveridge_Clausen_IMP_DSBU_alone.raw", NativeID:"controllerType=0 controllerNumber=1 scan=12368"	3207.96138		FALSE
362	114	0	55	44	249	388.991	4	1552.942	1552.942	0.12	[KDLIIK]	>Cas9	1196	1201	[DKPIR]	>Cas9	1303	1307	K1	K2		20190423_QExHFX4_RSLC5_Beveridge_Clausen_IMP_DSBU_alone.12549.12549.4 File:"20190423_QExHFX4_RSLC5_Beveridge_Clausen_IMP_DSBU_alone.raw", NativeID:"controllerType=0 controllerNumber=1 scan=12549"	3243.2955		FALSE
363	114	0	69	71	176	664.621	4	2655.461	2655.458	1.14	[QITKHVAQILDSR]	>Cas9	930	942	[SKLVSDFR]	>Cas9	964	971	K4	K2		20190423_QExHFX4_RSLC5_Beveridge_Clausen_IMP_DSBU_alone.16722.16722.4 File:"20190423_QExHFX4_RSLC5_Beveridge_Clausen_IMP_DSBU_alone.raw", NativeID:"controllerType=0 controllerNumber=1 scan=16722"	4015.51626		FALSE
364	114	0	116	34	208	1104.544	3	3311.618	3311.613	1.35	[KIEcFDSVEISGVEDR]	>Cas9	575	590	[MIAKSEQEIGK]	>Cas9	1025	1035	K1	K4		20190423_QExHFX4_RSLC5_Beveridge_Clausen_IMP_DSBU_alone.18726.18726.3 File:"20190423_QExHFX4_RSLC5_Beveridge_Clausen_IMP_DSBU_alone.raw", NativeID:"controllerType=0 controllerNumber=1 scan=18726"	4374.1704		FALSE
365	114	0	52	22	193	988.534	3	2963.588	2963.587	0.23	[VNTEITKAPLSASmIK]	>Cas9	312	327	[FKVLGNTDR]	>Cas9	36	44	K7	K2		20190423_QExHFX4_RSLC5_Beveridge_Clausen_IMP_DSBU_alone.19556.19556.3 File:"20190423_QExHFX4_RSLC5_Beveridge_Clausen_IMP_DSBU_alone.raw", NativeID:"controllerType=0 controllerNumber=1 scan=19556"	4531.24062		FALSE
366	114	0	89	65	161	844.953	4	3376.791	3376.789	0.65	[SSFEKNPIDFLEAK]	>Cas9	1176	1189	[IEEGIKELGSQILK]	>Cas9	788	801	K5	K6		20190423_QExHFX4_RSLC5_Beveridge_Clausen_IMP_DSBU_alone.27568.27568.4 File:"20190423_QExHFX4_RSLC5_Beveridge_Clausen_IMP_DSBU_alone.raw", NativeID:"controllerType=0 controllerNumber=1 scan=27568"	6157.5762		FALSE
367	113	0	75	68	168	407.745	4	1627.958	1627.956	1.07	[ESILPKR]	>Cas9	1112	1118	[KMIAK]	>Cas9	1024	1028	K6	K1		20190423_QExHFX4_RSLC5_Beveridge_Clausen_IMP_DSBU_alone.10175.10175.4 File:"20190423_QExHFX4_RSLC5_Beveridge_Clausen_IMP_DSBU_alone.raw", NativeID:"controllerType=0 controllerNumber=1 scan=10175"	2780.84862		FALSE
368	113	0	61	61	140	952.822	3	2856.453	2856.447	1.86	[SDNVPSEEVVKK]	>Cas9	871	882	[SDNVPSEEVVKK]	>Cas9	871	882	K11	K11		20190423_QExHFX4_RSLC5_Beveridge_Clausen_IMP_DSBU_alone.12505.12505.3 File:"20190423_QExHFX4_RSLC5_Beveridge_Clausen_IMP_DSBU_alone.raw", NativeID:"controllerType=0 controllerNumber=1 scan=12505"	3235.10256		FALSE
369	113	0	113	86	163	765.664	4	3059.632	3059.629	0.99	[VNTEITKAPLSASMIK]	>Cas9	312	327	[SEQEIGKATAK]	>Cas9	1029	1039	K7	K7		20190423_QExHFX4_RSLC5_Beveridge_Clausen_IMP_DSBU_alone.16422.16422.4 File:"20190423_QExHFX4_RSLC5_Beveridge_Clausen_IMP_DSBU_alone.raw", NativeID:"controllerType=0 controllerNumber=1 scan=16422"	3960.93486		FALSE
370	113	0	59	48	164	689.887	4	2756.525	2756.523	0.68	[VNTEITKAPLSASmIK]	>Cas9	312	327	[ESILPKR]	>Cas9	1112	1118	K7	K6		20190423_QExHFX4_RSLC5_Beveridge_Clausen_IMP_DSBU_alone.18810.18810.4 File:"20190423_QExHFX4_RSLC5_Beveridge_Clausen_IMP_DSBU_alone.raw", NativeID:"controllerType=0 controllerNumber=1 scan=18810"	4389.94842		FALSE
371	113	0	41	21	181	987.853	3	2961.544	2961.543	0.28	[SNFDLAEDAKLQLSK]	>Cas9	258	272	[VLSAYNKHR]	>Cas9	1294	1302	K10	K7		20190423_QExHFX4_RSLC5_Beveridge_Clausen_IMP_DSBU_alone.18940.18940.3 File:"20190423_QExHFX4_RSLC5_Beveridge_Clausen_IMP_DSBU_alone.raw", NativeID:"controllerType=0 controllerNumber=1 scan=18940"	4413.87396		FALSE
372	113	0	77	55	174	582.306	5	2907.502	2907.5	0.81	[SSFEKNPIDFLEAK]	>Cas9	1176	1189	[VLSAYNKHR]	>Cas9	1294	1302	K5	K7		20190423_QExHFX4_RSLC5_Beveridge_Clausen_IMP_DSBU_alone.19545.19545.5 File:"20190423_QExHFX4_RSLC5_Beveridge_Clausen_IMP_DSBU_alone.raw", NativeID:"controllerType=0 controllerNumber=1 scan=19545"	4529.30652		FALSE
373	113	0	269	132	174	709.387	4	2834.525	2834.523	0.62	[LPKYSLFELENGR]	>Cas9	1202	1214	[APLSASMIKR]	>Cas9	319	328	K3	K9		20190423_QExHFX4_RSLC5_Beveridge_Clausen_IMP_DSBU_alone.22345.22345.4 File:"20190423_QExHFX4_RSLC5_Beveridge_Clausen_IMP_DSBU_alone.raw", NativeID:"controllerType=0 controllerNumber=1 scan=22345"	5064.0831		FALSE
374	113	0	20	20	180	739.049	3	2215.133	2215.131	0.92	[SDNVPSEEVVKK]	>Cas9	871	882	[GQKNSR]	>Cas9	777	782	K11	K3		20190423_QExHFX4_RSLC5_Beveridge_Clausen_IMP_DSBU_alone.7153.7153.3 File:"20190423_QExHFX4_RSLC5_Beveridge_Clausen_IMP_DSBU_alone.raw", NativeID:"controllerType=0 controllerNumber=1 scan=7153"	2153.3571		FALSE
375	113	0	85	18	205	560.629	3	1679.873	1679.871	0.84	[KFDNLTK]	>Cas9	900	906	[SDKNR]	>Cas9	864	868	K1	K3		20190423_QExHFX4_RSLC5_Beveridge_Clausen_IMP_DSBU_alone.7969.7969.3 File:"20190423_QExHFX4_RSLC5_Beveridge_Clausen_IMP_DSBU_alone.raw", NativeID:"controllerType=0 controllerNumber=1 scan=7969"	2331.20526		FALSE
376	113	0	54	54	163	484.616	3	1451.832	1451.833	-0.46	[DKPIR]	>Cas9	1303	1307	[DKPIR]	>Cas9	1303	1307	K2	K2		20190423_QExHFX4_RSLC5_Beveridge_Clausen_IMP_DSBU_alone.8786.8786.3 File:"20190423_QExHFX4_RSLC5_Beveridge_Clausen_IMP_DSBU_alone.raw", NativeID:"controllerType=0 controllerNumber=1 scan=8786"	2498.70636		FALSE
377	112	0	74	29	167	617.677	3	1851.017	1851.016	0.78	[FKVLGNTDR]	>Cas9	36	44	[KmIAK]	>Cas9	1024	1028	K2	K1		20190423_QExHFX4_RSLC5_Beveridge_Clausen_IMP_DSBU_alone.10449.10449.3 File:"20190423_QExHFX4_RSLC5_Beveridge_Clausen_IMP_DSBU_alone.raw", NativeID:"controllerType=0 controllerNumber=1 scan=10449"	2834.33586		FALSE
378	112	0	100	30	171	530.543	4	2119.152	2119.151	0.49	[LVDSTDKADLR]	>Cas9	146	156	[AGFIKR]	>Cas9	918	923	K7	K5		20190423_QExHFX4_RSLC5_Beveridge_Clausen_IMP_DSBU_alone.13769.13769.4 File:"20190423_QExHFX4_RSLC5_Beveridge_Clausen_IMP_DSBU_alone.raw", NativeID:"controllerType=0 controllerNumber=1 scan=13769"	3475.55652		FALSE
379	112	0	47	17	154	484.505	4	1934.997	1934.997	0.22	[SKLVSDFR]	>Cas9	964	971	[KDWDPK]	>Cas9	1128	1133	K2	K1		20190423_QExHFX4_RSLC5_Beveridge_Clausen_IMP_DSBU_alone.16682.16682.4 File:"20190423_QExHFX4_RSLC5_Beveridge_Clausen_IMP_DSBU_alone.raw", NativeID:"controllerType=0 controllerNumber=1 scan=16682"	4008.2628		FALSE
380	112	0	137	180	162	766.657	4	3063.605	3063.603	0.48	[mDGTEELLVKLNR]	>Cas9	387	399	[GGLSELDKAGFIK]	>Cas9	910	922	K10	K8		20190423_QExHFX4_RSLC5_Beveridge_Clausen_IMP_DSBU_alone.25932.25932.4 File:"20190423_QExHFX4_RSLC5_Beveridge_Clausen_IMP_DSBU_alone.raw", NativeID:"controllerType=0 controllerNumber=1 scan=25932"	5797.19418		FALSE
381	112	0	56	40	184	426.246	4	1701.961	1701.961	0.24	[NSDKLIAR]	>Cas9	1119	1126	[LSKSR]	>Cas9	220	224	K4	K3		20190423_QExHFX4_RSLC5_Beveridge_Clausen_IMP_DSBU_alone.8050.8050.4 File:"20190423_QExHFX4_RSLC5_Beveridge_Clausen_IMP_DSBU_alone.raw", NativeID:"controllerType=0 controllerNumber=1 scan=8050"	2347.98282		FALSE
382	112	0	56	34	170	548.655	3	1643.952	1643.951	0.22	[ESILPKR]	>Cas9	1112	1118	[KmIAK]	>Cas9	1024	1028	K6	K1		20190423_QExHFX4_RSLC5_Beveridge_Clausen_IMP_DSBU_alone.9261.9261.3 File:"20190423_QExHFX4_RSLC5_Beveridge_Clausen_IMP_DSBU_alone.raw", NativeID:"controllerType=0 controllerNumber=1 scan=9261"	2595.90402		FALSE
383	111	0	141	66	176	525.533	4	2099.111	2099.109	0.73	[DDSIDNKVLTR]	>Cas9	853	863	[DKPIR]	>Cas9	1303	1307	K7	K2		20190423_QExHFX4_RSLC5_Beveridge_Clausen_IMP_DSBU_alone.14006.14006.4 File:"20190423_QExHFX4_RSLC5_Beveridge_Clausen_IMP_DSBU_alone.raw", NativeID:"controllerType=0 controllerNumber=1 scan=14006"	3519.35826		FALSE
384	111	0	65	65	212	787.407	3	2360.208	2360.21	-0.95	[VKYVTEGMR]	>Cas9	531	539	[VKYVTEGMR]	>Cas9	531	539	K2	K2		20190423_QExHFX4_RSLC5_Beveridge_Clausen_IMP_DSBU_alone.14045.14045.3 File:"20190423_QExHFX4_RSLC5_Beveridge_Clausen_IMP_DSBU_alone.raw", NativeID:"controllerType=0 controllerNumber=1 scan=14045"	3527.45382		FALSE
385	111	0	90	28	205	717.393	3	2150.165	2150.164	0.45	[APLSASmIKR]	>Cas9	319	328	[KFDNLTK]	>Cas9	900	906	K9	K1		20190423_QExHFX4_RSLC5_Beveridge_Clausen_IMP_DSBU_alone.15575.15575.3 File:"20190423_QExHFX4_RSLC5_Beveridge_Clausen_IMP_DSBU_alone.raw", NativeID:"controllerType=0 controllerNumber=1 scan=15575"	3804.99096		FALSE
386	111	0	176	62	185	793.638	4	3171.528	3171.526	0.6	[KIEcFDSVEISGVEDR]	>Cas9	575	590	[FDNLTKAER]	>Cas9	901	909	K1	K6		20190423_QExHFX4_RSLC5_Beveridge_Clausen_IMP_DSBU_alone.19635.19635.4 File:"20190423_QExHFX4_RSLC5_Beveridge_Clausen_IMP_DSBU_alone.raw", NativeID:"controllerType=0 controllerNumber=1 scan=19635"	4545.62154		FALSE
387	111	0	58	22	157	1091.579	3	3272.721	3272.72	0.49	[mLASAGELQKGNELALPSK]	>Cas9	1217	1235	[KPAFLSGEQK]	>Cas9	540	549	K10	K1		20190423_QExHFX4_RSLC5_Beveridge_Clausen_IMP_DSBU_alone.19819.19819.3 File:"20190423_QExHFX4_RSLC5_Beveridge_Clausen_IMP_DSBU_alone.raw", NativeID:"controllerType=0 controllerNumber=1 scan=19819"	4581.15354		FALSE
388	111	0	56	41	156	657.354	4	2626.392	2626.388	1.84	[LPKYSLFELENGR]	>Cas9	1202	1214	[KFDNLTK]	>Cas9	900	906	K3	K1		20190423_QExHFX4_RSLC5_Beveridge_Clausen_IMP_DSBU_alone.21923.21923.4 File:"20190423_QExHFX4_RSLC5_Beveridge_Clausen_IMP_DSBU_alone.raw", NativeID:"controllerType=0 controllerNumber=1 scan=21923"	4978.47198		FALSE
389	111	0	87	71	163	700.611	4	2799.423	2799.423	-0.02	[mDGTEELLVKLNR]	>Cas9	387	399	[QLKEDYFK]	>Cas9	567	574	K10	K3		20190423_QExHFX4_RSLC5_Beveridge_Clausen_IMP_DSBU_alone.23773.23773.4 File:"20190423_QExHFX4_RSLC5_Beveridge_Clausen_IMP_DSBU_alone.raw", NativeID:"controllerType=0 controllerNumber=1 scan=23773"	5343.21432		FALSE
390	111	0	55	32	167	394.724	4	1575.873	1575.871	1.21	[AGFIKR]	>Cas9	918	923	[GQKNSR]	>Cas9	777	782	K5	K3		20190423_QExHFX4_RSLC5_Beveridge_Clausen_IMP_DSBU_alone.6613.6613.4 File:"20190423_QExHFX4_RSLC5_Beveridge_Clausen_IMP_DSBU_alone.raw", NativeID:"controllerType=0 controllerNumber=1 scan=6613"	2035.2147		FALSE
391	110	0	43	53	154	435.75	4	1739.977	1739.976	0.44	[NSDKLIAR]	>Cas9	1119	1126	[DKPIR]	>Cas9	1303	1307	K4	K2		20190423_QExHFX4_RSLC5_Beveridge_Clausen_IMP_DSBU_alone.10516.10516.4 File:"20190423_QExHFX4_RSLC5_Beveridge_Clausen_IMP_DSBU_alone.raw", NativeID:"controllerType=0 controllerNumber=1 scan=10516"	2849.18106		FALSE
392	110	0	17	27	142	673.018	3	2017.04	2017.039	0.5	[QQLPEKYK]	>Cas9	345	352	[KDWDPK]	>Cas9	1128	1133	K6	K1		20190423_QExHFX4_RSLC5_Beveridge_Clausen_IMP_DSBU_alone.12154.12154.3 File:"20190423_QExHFX4_RSLC5_Beveridge_Clausen_IMP_DSBU_alone.raw", NativeID:"controllerType=0 controllerNumber=1 scan=12154"	3166.7805		FALSE
393	110	0	49	33	163	841.436	3	2522.293	2522.292	0.56	[MIAKSEQEIGK]	>Cas9	1025	1035	[FDNLTKAER]	>Cas9	901	909	K4	K6		20190423_QExHFX4_RSLC5_Beveridge_Clausen_IMP_DSBU_alone.13134.13134.3 File:"20190423_QExHFX4_RSLC5_Beveridge_Clausen_IMP_DSBU_alone.raw", NativeID:"controllerType=0 controllerNumber=1 scan=13134"	3355.96032		FALSE
394	110	0	100	46	180	507.014	4	2025.035	2025.033	0.6	[NSDKLIAR]	>Cas9	1119	1126	[mKNYWR]	>Cas9	883	888	K4	K2		20190423_QExHFX4_RSLC5_Beveridge_Clausen_IMP_DSBU_alone.13830.13830.4 File:"20190423_QExHFX4_RSLC5_Beveridge_Clausen_IMP_DSBU_alone.raw", NativeID:"controllerType=0 controllerNumber=1 scan=13830"	3487.53768		FALSE
395	110	0	58	28	220	670.352	3	2009.04	2009.039	0.83	[NSDKLIAR]	>Cas9	1119	1126	[MKNYWR]	>Cas9	883	888	K4	K2		20190423_QExHFX4_RSLC5_Beveridge_Clausen_IMP_DSBU_alone.13879.13879.3 File:"20190423_QExHFX4_RSLC5_Beveridge_Clausen_IMP_DSBU_alone.raw", NativeID:"controllerType=0 controllerNumber=1 scan=13879"	3495.73074		FALSE
396	110	0	89	43	164	709.657	4	2835.604	2835.601	1.07	[SVKELLGITIMER]	>Cas9	1163	1175	[NLPNEKVLPK]	>Cas9	505	514	K3	K6		20190423_QExHFX4_RSLC5_Beveridge_Clausen_IMP_DSBU_alone.24166.24166.4 File:"20190423_QExHFX4_RSLC5_Beveridge_Clausen_IMP_DSBU_alone.raw", NativeID:"controllerType=0 controllerNumber=1 scan=24166"	5426.42004		FALSE
397	110	0	114	36	151	883.71	4	3531.818	3531.818	0.05	[KNLIGALLFDSGETAEATR]	>Cas9	49	67	[SDNVPSEEVVKK]	>Cas9	871	882	K1	K11		20190423_QExHFX4_RSLC5_Beveridge_Clausen_IMP_DSBU_alone.24662.24662.4 File:"20190423_QExHFX4_RSLC5_Beveridge_Clausen_IMP_DSBU_alone.raw", NativeID:"controllerType=0 controllerNumber=1 scan=24662"	5525.5419		FALSE
398	110	0	89	74	142	547.799	4	2188.174	2188.172	0.83	[VLSAYNKHR]	>Cas9	1294	1302	[KLVDSTDK]	>Cas9	145	152	K7	K1		20190423_QExHFX4_RSLC5_Beveridge_Clausen_IMP_DSBU_alone.8133.8133.4 File:"20190423_QExHFX4_RSLC5_Beveridge_Clausen_IMP_DSBU_alone.raw", NativeID:"controllerType=0 controllerNumber=1 scan=8133"	2365.39176		FALSE
399	110	0	20	20	176	630.008	3	1888.009	1888.007	1.18	[APLSASMIKR]	>Cas9	319	328	[SDKNR]	>Cas9	864	868	K9	K3		20190423_QExHFX4_RSLC5_Beveridge_Clausen_IMP_DSBU_alone.9009.9009.3 File:"20190423_QExHFX4_RSLC5_Beveridge_Clausen_IMP_DSBU_alone.raw", NativeID:"controllerType=0 controllerNumber=1 scan=9009"	2544.70476		FALSE
400	109	0	30	24	165	428.262	4	1710.027	1710.027	0.08	[KGILQTVK]	>Cas9	739	746	[DKPIR]	>Cas9	1303	1307	K1	K2		20190423_QExHFX4_RSLC5_Beveridge_Clausen_IMP_DSBU_alone.11728.11728.4 File:"20190423_QExHFX4_RSLC5_Beveridge_Clausen_IMP_DSBU_alone.raw", NativeID:"controllerType=0 controllerNumber=1 scan=11728"	3084.32982		FALSE
401	109	0	113	34	165	786.44	3	2357.306	2357.303	0.92	[DDSIDNKVLTR]	>Cas9	853	863	[KGILQTVK]	>Cas9	739	746	K7	K1		20190423_QExHFX4_RSLC5_Beveridge_Clausen_IMP_DSBU_alone.18119.18119.3 File:"20190423_QExHFX4_RSLC5_Beveridge_Clausen_IMP_DSBU_alone.raw", NativeID:"controllerType=0 controllerNumber=1 scan=18119"	4263.84786		FALSE
402	109	0	110	110	180	779.399	3	2336.183	2336.181	0.93	[QLKEDYFK]	>Cas9	567	574	[QLKEDYFK]	>Cas9	567	574	K3	K3		20190423_QExHFX4_RSLC5_Beveridge_Clausen_IMP_DSBU_alone.18477.18477.3 File:"20190423_QExHFX4_RSLC5_Beveridge_Clausen_IMP_DSBU_alone.raw", NativeID:"controllerType=0 controllerNumber=1 scan=18477"	4328.82936		FALSE
403	109	0	76	27	154	626.106	4	2501.403	2501.401	0.8	[MDGTEELLVKLNR]	>Cas9	387	399	[VITLKSK]	>Cas9	959	965	K10	K5		20190423_QExHFX4_RSLC5_Beveridge_Clausen_IMP_DSBU_alone.21827.21827.4 File:"20190423_QExHFX4_RSLC5_Beveridge_Clausen_IMP_DSBU_alone.raw", NativeID:"controllerType=0 controllerNumber=1 scan=21827"	4959.01044		FALSE
404	109	0	125	77	152	696.613	4	2783.431	2783.428	0.87	[MDGTEELLVKLNR]	>Cas9	387	399	[QLKEDYFK]	>Cas9	567	574	K10	K3		20190423_QExHFX4_RSLC5_Beveridge_Clausen_IMP_DSBU_alone.24066.24066.4 File:"20190423_QExHFX4_RSLC5_Beveridge_Clausen_IMP_DSBU_alone.raw", NativeID:"controllerType=0 controllerNumber=1 scan=24066"	5405.2419		FALSE
405	109	0	54	54	297	476.632	3	1427.881	1427.883	-1.7	[IIKDK]	>Cas9	604	608	[IIKDK]	>Cas9	604	608	K3	K3		20190423_QExHFX4_RSLC5_Beveridge_Clausen_IMP_DSBU_alone.6372.6372.3 File:"20190423_QExHFX4_RSLC5_Beveridge_Clausen_IMP_DSBU_alone.raw", NativeID:"controllerType=0 controllerNumber=1 scan=6372"	1981.23666		FALSE
406	109	0	48	16	194	560.629	3	1679.872	1679.871	0.64	[KFDNLTK]	>Cas9	900	906	[SDKNR]	>Cas9	864	868	K1	K3		20190423_QExHFX4_RSLC5_Beveridge_Clausen_IMP_DSBU_alone.6991.6991.3 File:"20190423_QExHFX4_RSLC5_Beveridge_Clausen_IMP_DSBU_alone.raw", NativeID:"controllerType=0 controllerNumber=1 scan=6991"	2115.93978		FALSE
407	108	0	36	62	164	625.367	3	1874.088	1874.086	0.99	[KFDNLTK]	>Cas9	900	906	[KLINGIR]	>Cas9	669	675	K1	K1		20190423_QExHFX4_RSLC5_Beveridge_Clausen_IMP_DSBU_alone.14425.14425.3 File:"20190423_QExHFX4_RSLC5_Beveridge_Clausen_IMP_DSBU_alone.raw", NativeID:"controllerType=0 controllerNumber=1 scan=14425"	3592.14366		FALSE
408	108	0	97	28	217	790.063	3	2368.173	2368.171	0.77	[DDSIDNKVLTR]	>Cas9	853	863	[MKNYWR]	>Cas9	883	888	K7	K2		20190423_QExHFX4_RSLC5_Beveridge_Clausen_IMP_DSBU_alone.18791.18791.3 File:"20190423_QExHFX4_RSLC5_Beveridge_Clausen_IMP_DSBU_alone.raw", NativeID:"controllerType=0 controllerNumber=1 scan=18791"	4386.75888		FALSE
409	108	0	135	55	186	795.889	4	3180.533	3180.531	0.75	[KIEcFDSVEISGVEDR]	>Cas9	575	590	[DFQFYKVR]	>Cas9	973	980	K1	K6		20190423_QExHFX4_RSLC5_Beveridge_Clausen_IMP_DSBU_alone.24175.24175.4 File:"20190423_QExHFX4_RSLC5_Beveridge_Clausen_IMP_DSBU_alone.raw", NativeID:"controllerType=0 controllerNumber=1 scan=24175"	5428.57962		FALSE
410	108	0	81	39	153	740.131	4	2957.504	2957.5	1.2	[TILDFLKSDGFANR]	>Cas9	682	695	[YDENDKLIR]	>Cas9	947	955	K7	K6		20190423_QExHFX4_RSLC5_Beveridge_Clausen_IMP_DSBU_alone.27112.27112.4 File:"20190423_QExHFX4_RSLC5_Beveridge_Clausen_IMP_DSBU_alone.raw", NativeID:"controllerType=0 controllerNumber=1 scan=27112"	6049.7976		FALSE
411	107	0	101	18	167	750.395	3	2249.171	2249.166	2.24	[SDNVPSEEVVKK]	>Cas9	871	882	[GYKEVK]	>Cas9	1190	1195	K11	K3		20190423_QExHFX4_RSLC5_Beveridge_Clausen_IMP_DSBU_alone.10192.10192.3 File:"20190423_QExHFX4_RSLC5_Beveridge_Clausen_IMP_DSBU_alone.raw", NativeID:"controllerType=0 controllerNumber=1 scan=10192"	2784.07656		FALSE
412	107	0	79	114	172	690.358	4	2758.41	2758.411	-0.22	[SDNVPSEEVVKK]	>Cas9	871	882	[LVDSTDKADLR]	>Cas9	146	156	K11	K7		20190423_QExHFX4_RSLC5_Beveridge_Clausen_IMP_DSBU_alone.13540.13540.4 File:"20190423_QExHFX4_RSLC5_Beveridge_Clausen_IMP_DSBU_alone.raw", NativeID:"controllerType=0 controllerNumber=1 scan=13540"	3433.59372		FALSE
413	107	0	83	56	197	534.794	4	2136.154	2136.152	1.08	[LKTYAHLFDDK]	>Cas9	640	650	[KMIAK]	>Cas9	1024	1028	K2	K1		20190423_QExHFX4_RSLC5_Beveridge_Clausen_IMP_DSBU_alone.13766.13766.4 File:"20190423_QExHFX4_RSLC5_Beveridge_Clausen_IMP_DSBU_alone.raw", NativeID:"controllerType=0 controllerNumber=1 scan=13766"	3475.06338		FALSE
414	107	0	23	34	151	727.395	3	2180.172	2180.171	0.25	[QQLPEKYK]	>Cas9	345	352	[SKLVSDFR]	>Cas9	964	971	K6	K2		20190423_QExHFX4_RSLC5_Beveridge_Clausen_IMP_DSBU_alone.14276.14276.3 File:"20190423_QExHFX4_RSLC5_Beveridge_Clausen_IMP_DSBU_alone.raw", NativeID:"controllerType=0 controllerNumber=1 scan=14276"	3565.5156		FALSE
415	107	0	42	70	150	654.08	4	2613.298	2613.298	-0.07	[mTNFDKNLPNEK]	>Cas9	499	510	[SKLVSDFR]	>Cas9	964	971	K6	K2		20190423_QExHFX4_RSLC5_Beveridge_Clausen_IMP_DSBU_alone.15907.15907.4 File:"20190423_QExHFX4_RSLC5_Beveridge_Clausen_IMP_DSBU_alone.raw", NativeID:"controllerType=0 controllerNumber=1 scan=15907"	3864.18678		FALSE
416	107	0	60	112	141	686.107	4	2741.406	2741.404	0.68	[HKPENIVIEmAR]	>Cas9	758	769	[FDNLTKAER]	>Cas9	901	909	K2	K6		20190423_QExHFX4_RSLC5_Beveridge_Clausen_IMP_DSBU_alone.16079.16079.4 File:"20190423_QExHFX4_RSLC5_Beveridge_Clausen_IMP_DSBU_alone.raw", NativeID:"controllerType=0 controllerNumber=1 scan=16079"	3897.62412		FALSE
417	107	0	24	35	154	871.771	3	2613.299	2613.298	0.35	[mTNFDKNLPNEK]	>Cas9	499	510	[SKLVSDFR]	>Cas9	964	971	K6	K2		20190423_QExHFX4_RSLC5_Beveridge_Clausen_IMP_DSBU_alone.16244.16244.3 File:"20190423_QExHFX4_RSLC5_Beveridge_Clausen_IMP_DSBU_alone.raw", NativeID:"controllerType=0 controllerNumber=1 scan=16244"	3929.04318		FALSE
418	107	0	40	49	164	818.746	3	2454.224	2454.226	-0.84	[YDENDKLIR]	>Cas9	947	955	[FDNLTKAER]	>Cas9	901	909	K6	K6		20190423_QExHFX4_RSLC5_Beveridge_Clausen_IMP_DSBU_alone.16389.16389.3 File:"20190423_QExHFX4_RSLC5_Beveridge_Clausen_IMP_DSBU_alone.raw", NativeID:"controllerType=0 controllerNumber=1 scan=16389"	3954.6939		FALSE
419	107	0	89	71	154	633.58	4	2531.297	2531.296	0.46	[MIAKSEQEIGK]	>Cas9	1025	1035	[DFQFYKVR]	>Cas9	973	980	K4	K6		20190423_QExHFX4_RSLC5_Beveridge_Clausen_IMP_DSBU_alone.18425.18425.4 File:"20190423_QExHFX4_RSLC5_Beveridge_Clausen_IMP_DSBU_alone.raw", NativeID:"controllerType=0 controllerNumber=1 scan=18425"	4318.06716		FALSE
420	107	0	39	42	164	425.473	4	1698.871	1698.874	-1.81	[mKNYWR]	>Cas9	883	888	[LSKSR]	>Cas9	220	224	K2	K3		20190423_QExHFX4_RSLC5_Beveridge_Clausen_IMP_DSBU_alone.8803.8803.4 File:"20190423_QExHFX4_RSLC5_Beveridge_Clausen_IMP_DSBU_alone.raw", NativeID:"controllerType=0 controllerNumber=1 scan=8803"	2500.77072		FALSE
421	106	0	101	18	157	451.26	4	1802.017	1802.017	0.01	[FIKPILEK]	>Cas9	379	386	[SDKNR]	>Cas9	864	868	K3	K3		20190423_QExHFX4_RSLC5_Beveridge_Clausen_IMP_DSBU_alone.11989.11989.4 File:"20190423_QExHFX4_RSLC5_Beveridge_Clausen_IMP_DSBU_alone.raw", NativeID:"controllerType=0 controllerNumber=1 scan=11989"	3134.9661		FALSE
422	106	0	61	61	185	469.941	3	1407.807	1407.806	0.71	[KmIAK]	>Cas9	1024	1028	[KmIAK]	>Cas9	1024	1028	K1	K1		20190423_QExHFX4_RSLC5_Beveridge_Clausen_IMP_DSBU_alone.5463.5463.3 File:"20190423_QExHFX4_RSLC5_Beveridge_Clausen_IMP_DSBU_alone.raw", NativeID:"controllerType=0 controllerNumber=1 scan=5463"	1761.45		FALSE
423	106	0	20	20	175	635.339	3	1904.002	1904.002	0.12	[APLSASmIKR]	>Cas9	319	328	[SDKNR]	>Cas9	864	868	K9	K3		20190423_QExHFX4_RSLC5_Beveridge_Clausen_IMP_DSBU_alone.9227.9227.3 File:"20190423_QExHFX4_RSLC5_Beveridge_Clausen_IMP_DSBU_alone.raw", NativeID:"controllerType=0 controllerNumber=1 scan=9227"	2588.379		FALSE
424	106	0	67	74	155	537.307	3	1609.908	1609.906	0.94	[GYKEVK]	>Cas9	1190	1195	[AGFIKR]	>Cas9	918	923	K3	K5		20190423_QExHFX4_RSLC5_Beveridge_Clausen_IMP_DSBU_alone.9547.9547.3 File:"20190423_QExHFX4_RSLC5_Beveridge_Clausen_IMP_DSBU_alone.raw", NativeID:"controllerType=0 controllerNumber=1 scan=9547"	2652.46038		FALSE
425	105	0	34	47	149	435.75	4	1739.977	1739.976	0.39	[NSDKLIAR]	>Cas9	1119	1126	[DKPIR]	>Cas9	1303	1307	K4	K2		20190423_QExHFX4_RSLC5_Beveridge_Clausen_IMP_DSBU_alone.10307.10307.4 File:"20190423_QExHFX4_RSLC5_Beveridge_Clausen_IMP_DSBU_alone.raw", NativeID:"controllerType=0 controllerNumber=1 scan=10307"	2805.6033		FALSE
426	105	0	52	21	158	418.238	5	2087.162	2087.161	0.4	[FKVLGNTDR]	>Cas9	36	44	[ESILPKR]	>Cas9	1112	1118	K2	K6		20190423_QExHFX4_RSLC5_Beveridge_Clausen_IMP_DSBU_alone.15235.15235.5 File:"20190423_QExHFX4_RSLC5_Beveridge_Clausen_IMP_DSBU_alone.raw", NativeID:"controllerType=0 controllerNumber=1 scan=15235"	3743.0628		FALSE
427	105	0	29	48	144	654.08	4	2613.299	2613.298	0.53	[mTNFDKNLPNEK]	>Cas9	499	510	[SKLVSDFR]	>Cas9	964	971	K6	K2		20190423_QExHFX4_RSLC5_Beveridge_Clausen_IMP_DSBU_alone.16068.16068.4 File:"20190423_QExHFX4_RSLC5_Beveridge_Clausen_IMP_DSBU_alone.raw", NativeID:"controllerType=0 controllerNumber=1 scan=16068"	3895.21062		FALSE
428	105	0	94	22	154	545.888	5	2725.411	2725.409	0.67	[HKPENIVIEMAR]	>Cas9	758	769	[FDNLTKAER]	>Cas9	901	909	K2	K6		20190423_QExHFX4_RSLC5_Beveridge_Clausen_IMP_DSBU_alone.16123.16123.5 File:"20190423_QExHFX4_RSLC5_Beveridge_Clausen_IMP_DSBU_alone.raw", NativeID:"controllerType=0 controllerNumber=1 scan=16123"	3907.09062		FALSE
429	105	0	60	40	143	807.927	4	3228.686	3228.683	0.91	[TILDFLKSDGFANR]	>Cas9	682	695	[HKPENIVIEMAR]	>Cas9	758	769	K7	K2		20190423_QExHFX4_RSLC5_Beveridge_Clausen_IMP_DSBU_alone.26271.26271.4 File:"20190423_QExHFX4_RSLC5_Beveridge_Clausen_IMP_DSBU_alone.raw", NativeID:"controllerType=0 controllerNumber=1 scan=26271"	5865.90138		FALSE
430	105	0	84	41	161	962.5	3	2885.484	2885.479	1.65	[TILDFLKSDGFANR]	>Cas9	682	695	[FDNLTKAER]	>Cas9	901	909	K7	K6		20190423_QExHFX4_RSLC5_Beveridge_Clausen_IMP_DSBU_alone.26280.26280.3 File:"20190423_QExHFX4_RSLC5_Beveridge_Clausen_IMP_DSBU_alone.raw", NativeID:"controllerType=0 controllerNumber=1 scan=26280"	5867.73318		FALSE
431	105	0	110	17	176	986.506	3	2957.504	2957.5	1.27	[TILDFLKSDGFANR]	>Cas9	682	695	[YDENDKLIR]	>Cas9	947	955	K7	K6		20190423_QExHFX4_RSLC5_Beveridge_Clausen_IMP_DSBU_alone.27290.27290.3 File:"20190423_QExHFX4_RSLC5_Beveridge_Clausen_IMP_DSBU_alone.raw", NativeID:"controllerType=0 controllerNumber=1 scan=27290"	6090.381		FALSE
432	105	0	61	61	182	352.707	4	1407.806	1407.806	0.17	[KmIAK]	>Cas9	1024	1028	[KmIAK]	>Cas9	1024	1028	K1	K1		20190423_QExHFX4_RSLC5_Beveridge_Clausen_IMP_DSBU_alone.6432.6432.4 File:"20190423_QExHFX4_RSLC5_Beveridge_Clausen_IMP_DSBU_alone.raw", NativeID:"controllerType=0 controllerNumber=1 scan=6432"	1994.79942		FALSE
433	104	0	48	57	221	518.319	3	1552.942	1552.942	0.12	[KDLIIK]	>Cas9	1196	1201	[DKPIR]	>Cas9	1303	1307	K1	K2		20190423_QExHFX4_RSLC5_Beveridge_Clausen_IMP_DSBU_alone.12548.12548.3 File:"20190423_QExHFX4_RSLC5_Beveridge_Clausen_IMP_DSBU_alone.raw", NativeID:"controllerType=0 controllerNumber=1 scan=12548"	3243.21036		FALSE
434	104	0	29	68	156	650.081	4	2597.304	2597.303	0.43	[MTNFDKNLPNEK]	>Cas9	499	510	[SKLVSDFR]	>Cas9	964	971	K6	K2		20190423_QExHFX4_RSLC5_Beveridge_Clausen_IMP_DSBU_alone.17415.17415.4 File:"20190423_QExHFX4_RSLC5_Beveridge_Clausen_IMP_DSBU_alone.raw", NativeID:"controllerType=0 controllerNumber=1 scan=17415"	4135.55838		FALSE
435	104	0	74	62	174	580.34	4	2318.337	2318.333	1.76	[GGLSELDKAGFIK]	>Cas9	910	922	[VITLKSK]	>Cas9	959	965	K8	K5		20190423_QExHFX4_RSLC5_Beveridge_Clausen_IMP_DSBU_alone.19491.19491.4 File:"20190423_QExHFX4_RSLC5_Beveridge_Clausen_IMP_DSBU_alone.raw", NativeID:"controllerType=0 controllerNumber=1 scan=19491"	4519.37772		FALSE
436	104	0	74	57	165	793.638	4	3171.532	3171.526	1.85	[KIEcFDSVEISGVEDR]	>Cas9	575	590	[FDNLTKAER]	>Cas9	901	909	K1	K6		20190423_QExHFX4_RSLC5_Beveridge_Clausen_IMP_DSBU_alone.19822.19822.4 File:"20190423_QExHFX4_RSLC5_Beveridge_Clausen_IMP_DSBU_alone.raw", NativeID:"controllerType=0 controllerNumber=1 scan=19822"	4581.4632		FALSE
437	104	0	76	46	138	722.126	4	2885.48	2885.479	0.42	[TILDFLKSDGFANR]	>Cas9	682	695	[FDNLTKAER]	>Cas9	901	909	K7	K6		20190423_QExHFX4_RSLC5_Beveridge_Clausen_IMP_DSBU_alone.26243.26243.4 File:"20190423_QExHFX4_RSLC5_Beveridge_Clausen_IMP_DSBU_alone.raw", NativeID:"controllerType=0 controllerNumber=1 scan=26243"	5859.79344		FALSE
438	103	0	117	29	181	516.029	4	2061.095	2061.093	0.95	[DDSIDNKVLTR]	>Cas9	853	863	[LSKSR]	>Cas9	220	224	K7	K3		20190423_QExHFX4_RSLC5_Beveridge_Clausen_IMP_DSBU_alone.12574.12574.4 File:"20190423_QExHFX4_RSLC5_Beveridge_Clausen_IMP_DSBU_alone.raw", NativeID:"controllerType=0 controllerNumber=1 scan=12574"	3248.22378		FALSE
439	103	0	72	37	156	696.392	3	2087.163	2087.161	0.88	[FKVLGNTDR]	>Cas9	36	44	[ESILPKR]	>Cas9	1112	1118	K2	K6		20190423_QExHFX4_RSLC5_Beveridge_Clausen_IMP_DSBU_alone.15342.15342.3 File:"20190423_QExHFX4_RSLC5_Beveridge_Clausen_IMP_DSBU_alone.raw", NativeID:"controllerType=0 controllerNumber=1 scan=15342"	3761.2539		FALSE
440	103	0	123	39	202	525.533	4	2099.111	2099.109	1.1	[DDSIDNKVLTR]	>Cas9	853	863	[DKPIR]	>Cas9	1303	1307	K7	K2		20190423_QExHFX4_RSLC5_Beveridge_Clausen_IMP_DSBU_alone.15581.15581.4 File:"20190423_QExHFX4_RSLC5_Beveridge_Clausen_IMP_DSBU_alone.raw", NativeID:"controllerType=0 controllerNumber=1 scan=15581"	3805.84194		FALSE
441	103	0	101	52	141	723.889	4	2892.534	2892.531	1.09	[LENLIAQLPGEKK]	>Cas9	226	238	[LKGSPEDNEQK]	>Cas9	1249	1259	K12	K2		20190423_QExHFX4_RSLC5_Beveridge_Clausen_IMP_DSBU_alone.16777.16777.4 File:"20190423_QExHFX4_RSLC5_Beveridge_Clausen_IMP_DSBU_alone.raw", NativeID:"controllerType=0 controllerNumber=1 scan=16777"	4024.82118		FALSE
442	103	0	69	69	158	700.048	3	2098.13	2098.129	0.4	[SKLVSDFR]	>Cas9	964	971	[SKLVSDFR]	>Cas9	964	971	K2	K2		20190423_QExHFX4_RSLC5_Beveridge_Clausen_IMP_DSBU_alone.17589.17589.3 File:"20190423_QExHFX4_RSLC5_Beveridge_Clausen_IMP_DSBU_alone.raw", NativeID:"controllerType=0 controllerNumber=1 scan=17589"	4166.09754		FALSE
443	103	0	105	37	201	609.834	4	2436.316	2436.313	1.13	[LENLIAQLPGEKK]	>Cas9	226	238	[DWDPKK]	>Cas9	1129	1134	K12	K5		20190423_QExHFX4_RSLC5_Beveridge_Clausen_IMP_DSBU_alone.20528.20528.4 File:"20190423_QExHFX4_RSLC5_Beveridge_Clausen_IMP_DSBU_alone.raw", NativeID:"controllerType=0 controllerNumber=1 scan=20528"	4710.99606		FALSE
444	103	0	24	24	151	716.89	4	2864.54	2864.54	-0.11	[GGLSELDKAGFIK]	>Cas9	910	922	[GGLSELDKAGFIK]	>Cas9	910	922	K8	K8		20190423_QExHFX4_RSLC5_Beveridge_Clausen_IMP_DSBU_alone.24198.24198.4 File:"20190423_QExHFX4_RSLC5_Beveridge_Clausen_IMP_DSBU_alone.raw", NativeID:"controllerType=0 controllerNumber=1 scan=24198"	5433.31776		FALSE
445	103	0	86	86	245	800.743	3	2400.215	2400.214	0.8	[DFQFYKVR]	>Cas9	973	980	[DFQFYKVR]	>Cas9	973	980	K6	K6		20190423_QExHFX4_RSLC5_Beveridge_Clausen_IMP_DSBU_alone.24591.24591.3 File:"20190423_QExHFX4_RSLC5_Beveridge_Clausen_IMP_DSBU_alone.raw", NativeID:"controllerType=0 controllerNumber=1 scan=24591"	5511.6387		FALSE
446	103	0	185	127	196	487.521	4	1947.061	1947.058	1.46	[SEQEIGKATAK]	>Cas9	1029	1039	[KMIAK]	>Cas9	1024	1028	K7	K1		20190423_QExHFX4_RSLC5_Beveridge_Clausen_IMP_DSBU_alone.7660.7660.4 File:"20190423_QExHFX4_RSLC5_Beveridge_Clausen_IMP_DSBU_alone.raw", NativeID:"controllerType=0 controllerNumber=1 scan=7660"	2265.06318		FALSE
447	103	0	59	83	163	555.652	3	1664.941	1664.94	0.49	[VMKQLK]	>Cas9	651	656	[GYKEVK]	>Cas9	1190	1195	K3	K3		20190423_QExHFX4_RSLC5_Beveridge_Clausen_IMP_DSBU_alone.8435.8435.3 File:"20190423_QExHFX4_RSLC5_Beveridge_Clausen_IMP_DSBU_alone.raw", NativeID:"controllerType=0 controllerNumber=1 scan=8435"	2424.56112		FALSE
448	102	0	20	20	161	630.009	3	1888.012	1888.007	2.79	[APLSASMIKR]	>Cas9	319	328	[SDKNR]	>Cas9	864	868	K9	K3		20190423_QExHFX4_RSLC5_Beveridge_Clausen_IMP_DSBU_alone.10007.10007.3 File:"20190423_QExHFX4_RSLC5_Beveridge_Clausen_IMP_DSBU_alone.raw", NativeID:"controllerType=0 controllerNumber=1 scan=10007"	2748.04326		FALSE
449	102	0	101	101	166	507.786	4	2028.121	2028.12	0.81	[NSDKLIAR]	>Cas9	1119	1126	[NSDKLIAR]	>Cas9	1119	1126	K4	K4		20190423_QExHFX4_RSLC5_Beveridge_Clausen_IMP_DSBU_alone.12098.12098.4 File:"20190423_QExHFX4_RSLC5_Beveridge_Clausen_IMP_DSBU_alone.raw", NativeID:"controllerType=0 controllerNumber=1 scan=12098"	3156.32424		FALSE
450	102	0	76	76	238	470.779	4	1880.095	1880.096	-0.77	[ESILPKR]	>Cas9	1112	1118	[ESILPKR]	>Cas9	1112	1118	K6	K6		20190423_QExHFX4_RSLC5_Beveridge_Clausen_IMP_DSBU_alone.14991.14991.4 File:"20190423_QExHFX4_RSLC5_Beveridge_Clausen_IMP_DSBU_alone.raw", NativeID:"controllerType=0 controllerNumber=1 scan=14991"	3698.81448		FALSE
451	102	0	40	69	139	797.742	3	2391.213	2391.209	1.54	[DFQFYKVR]	>Cas9	973	980	[FDNLTKAER]	>Cas9	901	909	K6	K6		20190423_QExHFX4_RSLC5_Beveridge_Clausen_IMP_DSBU_alone.19790.19790.3 File:"20190423_QExHFX4_RSLC5_Beveridge_Clausen_IMP_DSBU_alone.raw", NativeID:"controllerType=0 controllerNumber=1 scan=19790"	4575.37962		FALSE
452	102	0	39	34	147	682.104	4	2725.395	2725.393	0.83	[SSFEKNPIDFLEAK]	>Cas9	1176	1189	[KLVDSTDK]	>Cas9	145	152	K5	K1		20190423_QExHFX4_RSLC5_Beveridge_Clausen_IMP_DSBU_alone.22670.22670.4 File:"20190423_QExHFX4_RSLC5_Beveridge_Clausen_IMP_DSBU_alone.raw", NativeID:"controllerType=0 controllerNumber=1 scan=22670"	5126.94336		FALSE
453	102	0	151	42	176	795.89	4	3180.54	3180.531	2.97	[KIEcFDSVEISGVEDR]	>Cas9	575	590	[DFQFYKVR]	>Cas9	973	980	K1	K6		20190423_QExHFX4_RSLC5_Beveridge_Clausen_IMP_DSBU_alone.24025.24025.4 File:"20190423_QExHFX4_RSLC5_Beveridge_Clausen_IMP_DSBU_alone.raw", NativeID:"controllerType=0 controllerNumber=1 scan=24025"	5396.89056		FALSE
454	102	0	152	37	229	1060.852	3	3180.54	3180.531	2.97	[KIEcFDSVEISGVEDR]	>Cas9	575	590	[DFQFYKVR]	>Cas9	973	980	K1	K6		20190423_QExHFX4_RSLC5_Beveridge_Clausen_IMP_DSBU_alone.24027.24027.3 File:"20190423_QExHFX4_RSLC5_Beveridge_Clausen_IMP_DSBU_alone.raw", NativeID:"controllerType=0 controllerNumber=1 scan=24027"	5397.21384		FALSE
455	102	0	20	20	162	630.007	3	1888.007	1888.007	0.25	[APLSASMIKR]	>Cas9	319	328	[SDKNR]	>Cas9	864	868	K9	K3		20190423_QExHFX4_RSLC5_Beveridge_Clausen_IMP_DSBU_alone.9218.9218.3 File:"20190423_QExHFX4_RSLC5_Beveridge_Clausen_IMP_DSBU_alone.raw", NativeID:"controllerType=0 controllerNumber=1 scan=9218"	2586.69168		FALSE
456	101	0	41	41	192	443.721	4	1771.862	1771.865	-1.48	[KDWDPK]	>Cas9	1128	1133	[KDWDPK]	>Cas9	1128	1133	K1	K1		20190423_QExHFX4_RSLC5_Beveridge_Clausen_IMP_DSBU_alone.12828.12828.4 File:"20190423_QExHFX4_RSLC5_Beveridge_Clausen_IMP_DSBU_alone.raw", NativeID:"controllerType=0 controllerNumber=1 scan=12828"	3297.04668		FALSE
457	101	0	24	52	152	593.557	4	2371.208	2371.207	0.23	[FDNLTKAER]	>Cas9	901	909	[VKYVTEGMR]	>Cas9	531	539	K6	K2		20190423_QExHFX4_RSLC5_Beveridge_Clausen_IMP_DSBU_alone.13926.13926.4 File:"20190423_QExHFX4_RSLC5_Beveridge_Clausen_IMP_DSBU_alone.raw", NativeID:"controllerType=0 controllerNumber=1 scan=13926"	3504.17256		FALSE
458	101	0	19	19	161	478.574	3	1433.709	1433.709	-0.2	[SDKNR]	>Cas9	864	868	[SDKNR]	>Cas9	864	868	K3	K3		20190423_QExHFX4_RSLC5_Beveridge_Clausen_IMP_DSBU_alone.3071.3071.3 File:"20190423_QExHFX4_RSLC5_Beveridge_Clausen_IMP_DSBU_alone.raw", NativeID:"controllerType=0 controllerNumber=1 scan=3071"	1065.19314		FALSE
459	100	0.002155172	20	24	156	428.263	4	1710.031	1710.027	2	[KGILQTVK]	>Cas9	739	746	[DKPIR]	>Cas9	1303	1307	K1	K2		20190423_QExHFX4_RSLC5_Beveridge_Clausen_IMP_DSBU_alone.11362.11362.4 File:"20190423_QExHFX4_RSLC5_Beveridge_Clausen_IMP_DSBU_alone.raw", NativeID:"controllerType=0 controllerNumber=1 scan=11362"	3014.8509		FALSE
460	100	0.002159827	93	36	142	530.543	4	2119.15	2119.151	-0.49	[LVDSTDKADLR]	>Cas9	146	156	[AGFIKR]	>Cas9	918	923	K7	K5		20190423_QExHFX4_RSLC5_Beveridge_Clausen_IMP_DSBU_alone.13945.13945.4 File:"20190423_QExHFX4_RSLC5_Beveridge_Clausen_IMP_DSBU_alone.raw", NativeID:"controllerType=0 controllerNumber=1 scan=13945"	3507.85812		FALSE
461	100	0.002150538	70	20	162	527.519	4	2107.055	2107.053	0.88	[VKYVTEGMR]	>Cas9	531	539	[EDYFKK]	>Cas9	570	575	K2	K5		20190423_QExHFX4_RSLC5_Beveridge_Clausen_IMP_DSBU_alone.14025.14025.4 File:"20190423_QExHFX4_RSLC5_Beveridge_Clausen_IMP_DSBU_alone.raw", NativeID:"controllerType=0 controllerNumber=1 scan=14025"	3523.60032		FALSE
462	100	0.002164502	34	57	137	654.081	4	2613.302	2613.298	1.7	[mTNFDKNLPNEK]	>Cas9	499	510	[SKLVSDFR]	>Cas9	964	971	K6	K2		20190423_QExHFX4_RSLC5_Beveridge_Clausen_IMP_DSBU_alone.16464.16464.4 File:"20190423_QExHFX4_RSLC5_Beveridge_Clausen_IMP_DSBU_alone.raw", NativeID:"controllerType=0 controllerNumber=1 scan=16464"	3969.85176		FALSE
463	100	0.002178649	23	38	139	650.082	4	2597.305	2597.303	0.73	[MTNFDKNLPNEK]	>Cas9	499	510	[SKLVSDFR]	>Cas9	964	971	K6	K2		20190423_QExHFX4_RSLC5_Beveridge_Clausen_IMP_DSBU_alone.17225.17225.4 File:"20190423_QExHFX4_RSLC5_Beveridge_Clausen_IMP_DSBU_alone.raw", NativeID:"controllerType=0 controllerNumber=1 scan=17225"	4103.59956		FALSE
464	100	0.002173913	61	15	171	919.513	3	2756.525	2756.523	0.68	[VNTEITKAPLSASmIK]	>Cas9	312	327	[ESILPKR]	>Cas9	1112	1118	K7	K6		20190423_QExHFX4_RSLC5_Beveridge_Clausen_IMP_DSBU_alone.18816.18816.3 File:"20190423_QExHFX4_RSLC5_Beveridge_Clausen_IMP_DSBU_alone.raw", NativeID:"controllerType=0 controllerNumber=1 scan=18816"	4391.18964		FALSE
465	100	0.002145923	87	108	136	707.658	4	2827.608	2827.604	1.5	[GGLSELDKAGFIK]	>Cas9	910	922	[QLLNAKLITQR]	>Cas9	889	899	K8	K6		20190423_QExHFX4_RSLC5_Beveridge_Clausen_IMP_DSBU_alone.22690.22690.4 File:"20190423_QExHFX4_RSLC5_Beveridge_Clausen_IMP_DSBU_alone.raw", NativeID:"controllerType=0 controllerNumber=1 scan=22690"	5130.78372		FALSE
466	100	0.002183406	115	23	149	1145.266	3	3433.785	3433.781	1.09	[KNLIGALLFDSGETAEATR]	>Cas9	49	67	[LVDSTDKADLR]	>Cas9	146	156	K1	K7		20190423_QExHFX4_RSLC5_Beveridge_Clausen_IMP_DSBU_alone.26431.26431.3 File:"20190423_QExHFX4_RSLC5_Beveridge_Clausen_IMP_DSBU_alone.raw", NativeID:"controllerType=0 controllerNumber=1 scan=26431"	5899.47564		FALSE
467	100	0.002169197	63	30	246	505.647	3	1514.925	1514.926	-0.66	[KDLIIK]	>Cas9	1196	1201	[LSKSR]	>Cas9	220	224	K1	K3		20190423_QExHFX4_RSLC5_Beveridge_Clausen_IMP_DSBU_alone.9976.9976.3 File:"20190423_QExHFX4_RSLC5_Beveridge_Clausen_IMP_DSBU_alone.raw", NativeID:"controllerType=0 controllerNumber=1 scan=9976"	2742.04416		FALSE
468	99	0.002132196	74	41	140	476.756	4	1904.001	1904.002	-0.39	[APLSASmIKR]	>Cas9	319	328	[SDKNR]	>Cas9	864	868	K9	K3		20190423_QExHFX4_RSLC5_Beveridge_Clausen_IMP_DSBU_alone.10029.10029.4 File:"20190423_QExHFX4_RSLC5_Beveridge_Clausen_IMP_DSBU_alone.raw", NativeID:"controllerType=0 controllerNumber=1 scan=10029"	2752.08864		FALSE
469	99	0.00210084	72	23	165	743.366	3	2228.084	2228.083	0.33	[LKGSPEDNEQK]	>Cas9	1249	1259	[DWDPKK]	>Cas9	1129	1134	K2	K5		20190423_QExHFX4_RSLC5_Beveridge_Clausen_IMP_DSBU_alone.10829.10829.3 File:"20190423_QExHFX4_RSLC5_Beveridge_Clausen_IMP_DSBU_alone.raw", NativeID:"controllerType=0 controllerNumber=1 scan=10829"	2909.19048		FALSE
470	99	0.002105263	20	39	141	593.557	4	2371.207	2371.207	-0.07	[FDNLTKAER]	>Cas9	901	909	[VKYVTEGMR]	>Cas9	531	539	K6	K2		20190423_QExHFX4_RSLC5_Beveridge_Clausen_IMP_DSBU_alone.13910.13910.4 File:"20190423_QExHFX4_RSLC5_Beveridge_Clausen_IMP_DSBU_alone.raw", NativeID:"controllerType=0 controllerNumber=1 scan=13910"	3501.0726		FALSE
471	99	0.002136752	87	45	184	801.744	3	2403.219	2403.219	-0.22	[LVDSTDKADLR]	>Cas9	146	156	[KDFQFYK]	>Cas9	972	978	K7	K1		20190423_QExHFX4_RSLC5_Beveridge_Clausen_IMP_DSBU_alone.17405.17405.3 File:"20190423_QExHFX4_RSLC5_Beveridge_Clausen_IMP_DSBU_alone.raw", NativeID:"controllerType=0 controllerNumber=1 scan=17405"	4134.04182		FALSE
472	99	0.002141328	35	35	151	525.288	4	2098.13	2098.129	0.57	[SKLVSDFR]	>Cas9	964	971	[SKLVSDFR]	>Cas9	964	971	K2	K2		20190423_QExHFX4_RSLC5_Beveridge_Clausen_IMP_DSBU_alone.17968.17968.4 File:"20190423_QExHFX4_RSLC5_Beveridge_Clausen_IMP_DSBU_alone.raw", NativeID:"controllerType=0 controllerNumber=1 scan=17968"	4235.46768		FALSE
473	99	0.00212766	61	34	134	814.937	4	3256.725	3256.725	0.1	[MLASAGELQKGNELALPSK]	>Cas9	1217	1235	[KPAFLSGEQK]	>Cas9	540	549	K10	K1		20190423_QExHFX4_RSLC5_Beveridge_Clausen_IMP_DSBU_alone.19941.19941.4 File:"20190423_QExHFX4_RSLC5_Beveridge_Clausen_IMP_DSBU_alone.raw", NativeID:"controllerType=0 controllerNumber=1 scan=19941"	4603.94934		FALSE
474	99	0.002114165	60	39	155	928.482	3	2783.433	2783.428	1.49	[MDGTEELLVKLNR]	>Cas9	387	399	[QLKEDYFK]	>Cas9	567	574	K10	K3		20190423_QExHFX4_RSLC5_Beveridge_Clausen_IMP_DSBU_alone.23913.23913.3 File:"20190423_QExHFX4_RSLC5_Beveridge_Clausen_IMP_DSBU_alone.raw", NativeID:"controllerType=0 controllerNumber=1 scan=23913"	5373.26106		FALSE
475	99	0.002123142	51	48	130	1038.273	4	4150.072	4150.069	0.64	[LESEFVYGDYKVYDVR]	>Cas9	1008	1023	[mLASAGELQKGNELALPSK]	>Cas9	1217	1235	K11	K10		20190423_QExHFX4_RSLC5_Beveridge_Clausen_IMP_DSBU_alone.24266.24266.4 File:"20190423_QExHFX4_RSLC5_Beveridge_Clausen_IMP_DSBU_alone.raw", NativeID:"controllerType=0 controllerNumber=1 scan=24266"	5446.69482		FALSE
476	99	0.002096436	115	73	159	491.519	4	1963.055	1963.053	1.11	[SEQEIGKATAK]	>Cas9	1029	1039	[KmIAK]	>Cas9	1024	1028	K7	K1		20190423_QExHFX4_RSLC5_Beveridge_Clausen_IMP_DSBU_alone.7692.7692.4 File:"20190423_QExHFX4_RSLC5_Beveridge_Clausen_IMP_DSBU_alone.raw", NativeID:"controllerType=0 controllerNumber=1 scan=7692"	2271.36462		FALSE
477	99	0.002109705	43	13	157	653.718	3	1959.14	1959.139	0.8	[NLPNEKVLPK]	>Cas9	505	514	[HSIKK]	>Cas9	45	49	K6	K4		20190423_QExHFX4_RSLC5_Beveridge_Clausen_IMP_DSBU_alone.8398.8398.3 File:"20190423_QExHFX4_RSLC5_Beveridge_Clausen_IMP_DSBU_alone.raw", NativeID:"controllerType=0 controllerNumber=1 scan=8398"	2418.02574		FALSE
478	99	0.002118644	66	12	168	548.656	3	1643.952	1643.951	0.65	[ESILPKR]	>Cas9	1112	1118	[KmIAK]	>Cas9	1024	1028	K6	K1		20190423_QExHFX4_RSLC5_Beveridge_Clausen_IMP_DSBU_alone.9096.9096.3 File:"20190423_QExHFX4_RSLC5_Beveridge_Clausen_IMP_DSBU_alone.raw", NativeID:"controllerType=0 controllerNumber=1 scan=9096"	2562.52848		FALSE
479	98	0.002079002	80	85	184	538.792	4	2152.146	2152.147	-0.38	[LKTYAHLFDDK]	>Cas9	640	650	[KmIAK]	>Cas9	1024	1028	K2	K1		20190423_QExHFX4_RSLC5_Beveridge_Clausen_IMP_DSBU_alone.13788.13788.4 File:"20190423_QExHFX4_RSLC5_Beveridge_Clausen_IMP_DSBU_alone.raw", NativeID:"controllerType=0 controllerNumber=1 scan=13788"	3479.29122		FALSE
480	98	0.002074689	69	71	187	538.297	4	2150.165	2150.164	0.4	[APLSASmIKR]	>Cas9	319	328	[KFDNLTK]	>Cas9	900	906	K9	K1		20190423_QExHFX4_RSLC5_Beveridge_Clausen_IMP_DSBU_alone.15586.15586.4 File:"20190423_QExHFX4_RSLC5_Beveridge_Clausen_IMP_DSBU_alone.raw", NativeID:"controllerType=0 controllerNumber=1 scan=15586"	3806.64768		FALSE
481	98	0.00209205	67	67	219	849.769	3	2547.293	2547.291	0.68	[mIAKSEQEIGK]	>Cas9	1025	1035	[DFQFYKVR]	>Cas9	973	980	K4	K6		20190423_QExHFX4_RSLC5_Beveridge_Clausen_IMP_DSBU_alone.17407.17407.3 File:"20190423_QExHFX4_RSLC5_Beveridge_Clausen_IMP_DSBU_alone.raw", NativeID:"controllerType=0 controllerNumber=1 scan=17407"	4134.5817		FALSE
482	98	0.002083333	46	76	141	789.39	4	3154.536	3154.533	1.17	[QEDFYPFLKDNR]	>Cas9	430	441	[GKSDNVPSEEVVK]	>Cas9	869	881	K9	K2		20190423_QExHFX4_RSLC5_Beveridge_Clausen_IMP_DSBU_alone.20326.20326.4 File:"20190423_QExHFX4_RSLC5_Beveridge_Clausen_IMP_DSBU_alone.raw", NativeID:"controllerType=0 controllerNumber=1 scan=20326"	4675.59072		FALSE
483	98	0.002061856	82	84	163	616.563	4	2463.23	2463.23	-0.13	[YDENDKLIR]	>Cas9	947	955	[DFQFYKVR]	>Cas9	973	980	K6	K6		20190423_QExHFX4_RSLC5_Beveridge_Clausen_IMP_DSBU_alone.21307.21307.4 File:"20190423_QExHFX4_RSLC5_Beveridge_Clausen_IMP_DSBU_alone.raw", NativeID:"controllerType=0 controllerNumber=1 scan=21307"	4860.02076		FALSE
484	98	0.002070393	191	178	137	753.424	4	3010.674	3010.672	0.79	[MDGTEELLVKLNR]	>Cas9	387	399	[QLLNAKLITQR]	>Cas9	889	899	K10	K6		20190423_QExHFX4_RSLC5_Beveridge_Clausen_IMP_DSBU_alone.24551.24551.4 File:"20190423_QExHFX4_RSLC5_Beveridge_Clausen_IMP_DSBU_alone.raw", NativeID:"controllerType=0 controllerNumber=1 scan=24551"	5503.8591		FALSE
485	98	0.002066116	56	69	154	416.991	4	1664.941	1664.94	0.18	[VMKQLK]	>Cas9	651	656	[GYKEVK]	>Cas9	1190	1195	K3	K3		20190423_QExHFX4_RSLC5_Beveridge_Clausen_IMP_DSBU_alone.8415.8415.4 File:"20190423_QExHFX4_RSLC5_Beveridge_Clausen_IMP_DSBU_alone.raw", NativeID:"controllerType=0 controllerNumber=1 scan=8415"	2421.36204		FALSE
486	98	0.002087683	20	20	165	635.339	3	1904.004	1904.002	1.04	[APLSASmIKR]	>Cas9	319	328	[SDKNR]	>Cas9	864	868	K9	K3		20190423_QExHFX4_RSLC5_Beveridge_Clausen_IMP_DSBU_alone.9710.9710.3 File:"20190423_QExHFX4_RSLC5_Beveridge_Clausen_IMP_DSBU_alone.raw", NativeID:"controllerType=0 controllerNumber=1 scan=9710"	2686.54548		FALSE
487	97	0	18	176	118	580.563	4	2319.232	2319.242	-4.13	[EQIKSLNSR]	>spKRHB1_HUMAN|(>spKRHB3_HUMAN|/>spKRHB5_HUMAN|/>spKRHB6_HUMAN|)	108	116	[FKVLGNTDR]	>Cas9	36	44	K4	K2		20190423_QExHFX4_RSLC5_Beveridge_Clausen_IMP_DSBU_alone.12135.12135.4 File:"20190423_QExHFX4_RSLC5_Beveridge_Clausen_IMP_DSBU_alone.raw", NativeID:"controllerType=0 controllerNumber=1 scan=12135"	3163.08936		FALSE
488	97	0.002040816	94	53	236	889.123	3	2665.354	2665.35	1.51	[GKSDNVPSEEVVK]	>Cas9	869	881	[VKYVTEGMR]	>Cas9	531	539	K2	K2		20190423_QExHFX4_RSLC5_Beveridge_Clausen_IMP_DSBU_alone.13362.13362.3 File:"20190423_QExHFX4_RSLC5_Beveridge_Clausen_IMP_DSBU_alone.raw", NativeID:"controllerType=0 controllerNumber=1 scan=13362"	3401.5728		FALSE
489	97	0.00204918	43	54	143	530.544	4	2119.153	2119.151	1.06	[LVDSTDKADLR]	>Cas9	146	156	[AGFIKR]	>Cas9	918	923	K7	K5		20190423_QExHFX4_RSLC5_Beveridge_Clausen_IMP_DSBU_alone.14121.14121.4 File:"20190423_QExHFX4_RSLC5_Beveridge_Clausen_IMP_DSBU_alone.raw", NativeID:"controllerType=0 controllerNumber=1 scan=14121"	3540.33024		FALSE
490	97	0.00204499	70	81	138	675.875	4	2700.476	2700.479	-0.87	[VVDELVKVmGR]	>Cas9	747	757	[VVDELVKVMGR]	>Cas9	747	757	K7	K7		20190423_QExHFX4_RSLC5_Beveridge_Clausen_IMP_DSBU_alone.21439.21439.4 File:"20190423_QExHFX4_RSLC5_Beveridge_Clausen_IMP_DSBU_alone.raw", NativeID:"controllerType=0 controllerNumber=1 scan=21439"	4885.78482		FALSE
491	97	0.00203252	58	79	170	821.749	3	2463.233	2463.23	1.26	[YDENDKLIR]	>Cas9	947	955	[DFQFYKVR]	>Cas9	973	980	K6	K6		20190423_QExHFX4_RSLC5_Beveridge_Clausen_IMP_DSBU_alone.21675.21675.3 File:"20190423_QExHFX4_RSLC5_Beveridge_Clausen_IMP_DSBU_alone.raw", NativeID:"controllerType=0 controllerNumber=1 scan=21675"	4931.13168		FALSE
492	97	0.00203666	44	32	155	354.21	4	1413.819	1413.817	1.26	[DKPIR]	>Cas9	1303	1307	[LSKSR]	>Cas9	220	224	K2	K3		20190423_QExHFX4_RSLC5_Beveridge_Clausen_IMP_DSBU_alone.6320.6320.4 File:"20190423_QExHFX4_RSLC5_Beveridge_Clausen_IMP_DSBU_alone.raw", NativeID:"controllerType=0 controllerNumber=1 scan=6320"	1970.72496		FALSE
493	97	0.002053388	20	20	157	739.049	3	2215.133	2215.131	0.59	[SDNVPSEEVVKK]	>Cas9	871	882	[GQKNSR]	>Cas9	777	782	K11	K3		20190423_QExHFX4_RSLC5_Beveridge_Clausen_IMP_DSBU_alone.7296.7296.3 File:"20190423_QExHFX4_RSLC5_Beveridge_Clausen_IMP_DSBU_alone.raw", NativeID:"controllerType=0 controllerNumber=1 scan=7296"	2186.07102		FALSE
494	97	0.002028398	20	20	150	706.37	3	2117.097	2117.095	0.94	[LVDSTDKADLR]	>Cas9	146	156	[GQKNSR]	>Cas9	777	782	K7	K3		20190423_QExHFX4_RSLC5_Beveridge_Clausen_IMP_DSBU_alone.8076.8076.3 File:"20190423_QExHFX4_RSLC5_Beveridge_Clausen_IMP_DSBU_alone.raw", NativeID:"controllerType=0 controllerNumber=1 scan=8076"	2353.37016		FALSE
495	97	0.002057613	60	67	132	411.743	4	1643.951	1643.951	-0.36	[ESILPKR]	>Cas9	1112	1118	[KmIAK]	>Cas9	1024	1028	K6	K1		20190423_QExHFX4_RSLC5_Beveridge_Clausen_IMP_DSBU_alone.8954.8954.4 File:"20190423_QExHFX4_RSLC5_Beveridge_Clausen_IMP_DSBU_alone.raw", NativeID:"controllerType=0 controllerNumber=1 scan=8954"	2532.76008		FALSE
496	96	0.002004008	81	53	209	580.664	3	1739.977	1739.976	0.61	[NSDKLIAR]	>Cas9	1119	1126	[DKPIR]	>Cas9	1303	1307	K4	K2		20190423_QExHFX4_RSLC5_Beveridge_Clausen_IMP_DSBU_alone.10870.10870.3 File:"20190423_QExHFX4_RSLC5_Beveridge_Clausen_IMP_DSBU_alone.raw", NativeID:"controllerType=0 controllerNumber=1 scan=10870"	2916.41526		FALSE
497	96	0.002016129	81	56	144	765.664	4	3059.635	3059.629	1.91	[VNTEITKAPLSASMIK]	>Cas9	312	327	[SEQEIGKATAK]	>Cas9	1029	1039	K7	K7		20190423_QExHFX4_RSLC5_Beveridge_Clausen_IMP_DSBU_alone.16597.16597.4 File:"20190423_QExHFX4_RSLC5_Beveridge_Clausen_IMP_DSBU_alone.raw", NativeID:"controllerType=0 controllerNumber=1 scan=16597"	3993.59004		FALSE
498	96	0.002024291	100	46	159	848.801	3	2544.39	2544.385	1.78	[VVDELVKVMGR]	>Cas9	747	757	[KPAFLSGEQK]	>Cas9	540	549	K7	K1		20190423_QExHFX4_RSLC5_Beveridge_Clausen_IMP_DSBU_alone.20474.20474.3 File:"20190423_QExHFX4_RSLC5_Beveridge_Clausen_IMP_DSBU_alone.raw", NativeID:"controllerType=0 controllerNumber=1 scan=20474"	4701.39372		FALSE
499	96	0.002012072	115	73	184	682.104	4	2725.395	2725.393	0.8	[SSFEKNPIDFLEAK]	>Cas9	1176	1189	[KLVDSTDK]	>Cas9	145	152	K5	K1		20190423_QExHFX4_RSLC5_Beveridge_Clausen_IMP_DSBU_alone.22320.22320.4 File:"20190423_QExHFX4_RSLC5_Beveridge_Clausen_IMP_DSBU_alone.raw", NativeID:"controllerType=0 controllerNumber=1 scan=22320"	5058.58476		FALSE
500	96	0.002020202	170	16	167	731.89	4	2924.539	2924.536	1	[KNLIGALLFDSGETAEATR]	>Cas9	49	67	[GYKEVK]	>Cas9	1190	1195	K1	K3		20190423_QExHFX4_RSLC5_Beveridge_Clausen_IMP_DSBU_alone.23933.23933.4 File:"20190423_QExHFX4_RSLC5_Beveridge_Clausen_IMP_DSBU_alone.raw", NativeID:"controllerType=0 controllerNumber=1 scan=23933"	5377.53258		FALSE
501	96	0.002	20	20	142	525.277	3	1573.816	1573.815	0.43	[GQKNSR]	>Cas9	777	782	[GQKNSR]	>Cas9	777	782	K3	K3		20190423_QExHFX4_RSLC5_Beveridge_Clausen_IMP_DSBU_alone.2590.2590.3 File:"20190423_QExHFX4_RSLC5_Beveridge_Clausen_IMP_DSBU_alone.raw", NativeID:"controllerType=0 controllerNumber=1 scan=2590"	912.65106		FALSE
502	96	0.001996008	74	38	134	722.126	4	2885.482	2885.479	1.02	[TILDFLKSDGFANR]	>Cas9	682	695	[FDNLTKAER]	>Cas9	901	909	K7	K6		20190423_QExHFX4_RSLC5_Beveridge_Clausen_IMP_DSBU_alone.26081.26081.4 File:"20190423_QExHFX4_RSLC5_Beveridge_Clausen_IMP_DSBU_alone.raw", NativeID:"controllerType=0 controllerNumber=1 scan=26081"	5828.01948		FALSE
503	96	0.002008032	53	38	132	537.307	3	1609.906	1609.906	-0.03	[GYKEVK]	>Cas9	1190	1195	[AGFIKR]	>Cas9	918	923	K3	K5		20190423_QExHFX4_RSLC5_Beveridge_Clausen_IMP_DSBU_alone.9393.9393.3 File:"20190423_QExHFX4_RSLC5_Beveridge_Clausen_IMP_DSBU_alone.raw", NativeID:"controllerType=0 controllerNumber=1 scan=9393"	2620.1148		FALSE
504	95	0.001984127	75	46	153	612.345	3	1835.021	1835.021	0.36	[FKVLGNTDR]	>Cas9	36	44	[KMIAK]	>Cas9	1024	1028	K2	K1		20190423_QExHFX4_RSLC5_Beveridge_Clausen_IMP_DSBU_alone.11339.11339.3 File:"20190423_QExHFX4_RSLC5_Beveridge_Clausen_IMP_DSBU_alone.raw", NativeID:"controllerType=0 controllerNumber=1 scan=11339"	3009.99672		FALSE
505	95	0.001988072	93	43	243	889.122	3	2665.35	2665.35	0.11	[GKSDNVPSEEVVK]	>Cas9	869	881	[VKYVTEGMR]	>Cas9	531	539	K2	K2		20190423_QExHFX4_RSLC5_Beveridge_Clausen_IMP_DSBU_alone.13206.13206.3 File:"20190423_QExHFX4_RSLC5_Beveridge_Clausen_IMP_DSBU_alone.raw", NativeID:"controllerType=0 controllerNumber=1 scan=13206"	3369.76386		FALSE
506	95	0.001980198	35	70	143	650.081	4	2597.304	2597.303	0.4	[MTNFDKNLPNEK]	>Cas9	499	510	[SKLVSDFR]	>Cas9	964	971	K6	K2		20190423_QExHFX4_RSLC5_Beveridge_Clausen_IMP_DSBU_alone.16666.16666.4 File:"20190423_QExHFX4_RSLC5_Beveridge_Clausen_IMP_DSBU_alone.raw", NativeID:"controllerType=0 controllerNumber=1 scan=16666"	4005.2151		FALSE
507	95	0.001976285	173	83	198	478.465	5	2388.293	2388.292	0.52	[LKTYAHLFDDK]	>Cas9	640	650	[ESILPKR]	>Cas9	1112	1118	K2	K6		20190423_QExHFX4_RSLC5_Beveridge_Clausen_IMP_DSBU_alone.17144.17144.5 File:"20190423_QExHFX4_RSLC5_Beveridge_Clausen_IMP_DSBU_alone.raw", NativeID:"controllerType=0 controllerNumber=1 scan=17144"	4089.15222		FALSE
508	95	0.001992032	111	111	121	767.91	4	3068.617	3068.613	1.15	[HKPENIVIEMAR]	>Cas9	758	769	[HKPENIVIEMAR]	>Cas9	758	769	K2	K2		20190423_QExHFX4_RSLC5_Beveridge_Clausen_IMP_DSBU_alone.17859.17859.4 File:"20190423_QExHFX4_RSLC5_Beveridge_Clausen_IMP_DSBU_alone.raw", NativeID:"controllerType=0 controllerNumber=1 scan=17859"	4214.80782		FALSE
509	95	0.001972387	25	25	147	1077.565	3	3230.681	3230.676	1.51	[MDGTEELLVKLNR]	>Cas9	387	399	[MDGTEELLVKLNR]	>Cas9	387	399	K10	K10		20190423_QExHFX4_RSLC5_Beveridge_Clausen_IMP_DSBU_alone.27821.27821.3 File:"20190423_QExHFX4_RSLC5_Beveridge_Clausen_IMP_DSBU_alone.raw", NativeID:"controllerType=0 controllerNumber=1 scan=27821"	6220.2588		FALSE
510	94	0.001964637	36	34	161	817.394	3	2450.167	2450.166	0.38	[mTNFDKNLPNEK]	>Cas9	499	510	[KDWDPK]	>Cas9	1128	1133	K6	K1		20190423_QExHFX4_RSLC5_Beveridge_Clausen_IMP_DSBU_alone.15192.15192.3 File:"20190423_QExHFX4_RSLC5_Beveridge_Clausen_IMP_DSBU_alone.raw", NativeID:"controllerType=0 controllerNumber=1 scan=15192"	3735.97308		FALSE
511	94	0.001953125	79	38	124	522.546	4	2087.162	2087.161	0.58	[FKVLGNTDR]	>Cas9	36	44	[ESILPKR]	>Cas9	1112	1118	K2	K6		20190423_QExHFX4_RSLC5_Beveridge_Clausen_IMP_DSBU_alone.15485.15485.4 File:"20190423_QExHFX4_RSLC5_Beveridge_Clausen_IMP_DSBU_alone.raw", NativeID:"controllerType=0 controllerNumber=1 scan=15485"	3788.04438		FALSE
512	94	0.001956947	81	15	182	755.446	3	2264.324	2264.322	0.68	[LENLIAQLPGEKK]	>Cas9	226	238	[IIKDK]	>Cas9	604	608	K12	K3		20190423_QExHFX4_RSLC5_Beveridge_Clausen_IMP_DSBU_alone.16905.16905.3 File:"20190423_QExHFX4_RSLC5_Beveridge_Clausen_IMP_DSBU_alone.raw", NativeID:"controllerType=0 controllerNumber=1 scan=16905"	4046.80512		FALSE
513	94	0.001949318	22	27	142	871.772	3	2613.3	2613.298	1.01	[mTNFDKNLPNEK]	>Cas9	499	510	[SKLVSDFR]	>Cas9	964	971	K6	K2		20190423_QExHFX4_RSLC5_Beveridge_Clausen_IMP_DSBU_alone.17069.17069.3 File:"20190423_QExHFX4_RSLC5_Beveridge_Clausen_IMP_DSBU_alone.raw", NativeID:"controllerType=0 controllerNumber=1 scan=17069"	4077.25746		FALSE
514	94	0.001937984	41	18	158	442.631	5	2209.125	2209.125	0.16	[NPIDFLEAKGYK]	>Cas9	1181	1192	[SDKNR]	>Cas9	864	868	K9	K3		20190423_QExHFX4_RSLC5_Beveridge_Clausen_IMP_DSBU_alone.18800.18800.5 File:"20190423_QExHFX4_RSLC5_Beveridge_Clausen_IMP_DSBU_alone.raw", NativeID:"controllerType=0 controllerNumber=1 scan=18800"	4388.02728		FALSE
515	94	0.001968504	64	47	125	818.935	4	3272.719	3272.72	-0.31	[mLASAGELQKGNELALPSK]	>Cas9	1217	1235	[KPAFLSGEQK]	>Cas9	540	549	K10	K1		20190423_QExHFX4_RSLC5_Beveridge_Clausen_IMP_DSBU_alone.18915.18915.4 File:"20190423_QExHFX4_RSLC5_Beveridge_Clausen_IMP_DSBU_alone.raw", NativeID:"controllerType=0 controllerNumber=1 scan=18915"	4408.55814		FALSE
516	94	0.001941748	28	49	127	789.389	4	3154.536	3154.533	0.9	[QEDFYPFLKDNR]	>Cas9	430	441	[GKSDNVPSEEVVK]	>Cas9	869	881	K9	K2		20190423_QExHFX4_RSLC5_Beveridge_Clausen_IMP_DSBU_alone.19986.19986.4 File:"20190423_QExHFX4_RSLC5_Beveridge_Clausen_IMP_DSBU_alone.raw", NativeID:"controllerType=0 controllerNumber=1 scan=19986"	4612.45176		FALSE
517	94	0.001934236	136	25	157	882.821	3	2646.447	2646.446	0.35	[AIVDLLFKTNR]	>Cas9	551	561	[SEQEIGKATAK]	>Cas9	1029	1039	K8	K7		20190423_QExHFX4_RSLC5_Beveridge_Clausen_IMP_DSBU_alone.20716.20716.3 File:"20190423_QExHFX4_RSLC5_Beveridge_Clausen_IMP_DSBU_alone.raw", NativeID:"controllerType=0 controllerNumber=1 scan=20716"	4744.98174		FALSE
518	94	0.001960784	30	30	139	895.44	3	2684.304	2684.301	1.22	[LKGSPEDNEQK]	>Cas9	1249	1259	[LKGSPEDNEQK]	>Cas9	1249	1259	K2	K2		20190423_QExHFX4_RSLC5_Beveridge_Clausen_IMP_DSBU_alone.7221.7221.3 File:"20190423_QExHFX4_RSLC5_Beveridge_Clausen_IMP_DSBU_alone.raw", NativeID:"controllerType=0 controllerNumber=1 scan=7221"	2169.33402		FALSE
519	94	0.001945525	65	32	189	426.246	4	1701.961	1701.961	0.28	[NSDKLIAR]	>Cas9	1119	1126	[LSKSR]	>Cas9	220	224	K4	K3		20190423_QExHFX4_RSLC5_Beveridge_Clausen_IMP_DSBU_alone.8431.8431.4 File:"20190423_QExHFX4_RSLC5_Beveridge_Clausen_IMP_DSBU_alone.raw", NativeID:"controllerType=0 controllerNumber=1 scan=8431"	2424.10914		FALSE
520	93	0.001926782	49	15	152	555.053	4	2217.189	2217.187	0.77	[SDNVPSEEVVKK]	>Cas9	871	882	[AGFIKR]	>Cas9	918	923	K11	K5		20190423_QExHFX4_RSLC5_Beveridge_Clausen_IMP_DSBU_alone.12042.12042.4 File:"20190423_QExHFX4_RSLC5_Beveridge_Clausen_IMP_DSBU_alone.raw", NativeID:"controllerType=0 controllerNumber=1 scan=12042"	3146.3592		FALSE
521	93	0.001930502	48	51	123	499.527	4	1995.084	1995.084	-0.07	[mKNYWR]	>Cas9	883	888	[KGILQTVK]	>Cas9	739	746	K2	K1		20190423_QExHFX4_RSLC5_Beveridge_Clausen_IMP_DSBU_alone.13678.13678.4 File:"20190423_QExHFX4_RSLC5_Beveridge_Clausen_IMP_DSBU_alone.raw", NativeID:"controllerType=0 controllerNumber=1 scan=13678"	3459.58506		FALSE
522	93	0.001923077	123	19	160	731.89	4	2924.539	2924.536	0.88	[KNLIGALLFDSGETAEATR]	>Cas9	49	67	[GYKEVK]	>Cas9	1190	1195	K1	K3		20190423_QExHFX4_RSLC5_Beveridge_Clausen_IMP_DSBU_alone.23782.23782.4 File:"20190423_QExHFX4_RSLC5_Beveridge_Clausen_IMP_DSBU_alone.raw", NativeID:"controllerType=0 controllerNumber=1 scan=23782"	5344.99608		FALSE
523	93	0.001919386	115	115	356	496.615	3	1487.832	1487.832	-0.03	[EKIEK]	>Cas9	442	446	[EKIEK]	>Cas9	442	446	K2	K2		20190423_QExHFX4_RSLC5_Beveridge_Clausen_IMP_DSBU_alone.5006.5006.3 File:"20190423_QExHFX4_RSLC5_Beveridge_Clausen_IMP_DSBU_alone.raw", NativeID:"controllerType=0 controllerNumber=1 scan=5006"	1644.55014		FALSE
524	92	0.001915709	116	15	203	725.401	3	2174.188	2174.185	1.29	[LVDSTDKADLR]	>Cas9	146	156	[VMKQLK]	>Cas9	651	656	K7	K3		20190423_QExHFX4_RSLC5_Beveridge_Clausen_IMP_DSBU_alone.12353.12353.3 File:"20190423_QExHFX4_RSLC5_Beveridge_Clausen_IMP_DSBU_alone.raw", NativeID:"controllerType=0 controllerNumber=1 scan=12353"	3205.18146		FALSE
525	92	0.001893939	61	47	230	388.991	4	1552.944	1552.942	1.12	[KDLIIK]	>Cas9	1196	1201	[DKPIR]	>Cas9	1303	1307	K1	K2		20190423_QExHFX4_RSLC5_Beveridge_Clausen_IMP_DSBU_alone.12387.12387.4 File:"20190423_QExHFX4_RSLC5_Beveridge_Clausen_IMP_DSBU_alone.raw", NativeID:"controllerType=0 controllerNumber=1 scan=12387"	3211.33374		FALSE
526	92	0.001890359	80	80	191	498.245	4	1989.958	1989.957	0.37	[MKNYWR]	>Cas9	883	888	[MKNYWR]	>Cas9	883	888	K2	K2		20190423_QExHFX4_RSLC5_Beveridge_Clausen_IMP_DSBU_alone.15635.15635.4 File:"20190423_QExHFX4_RSLC5_Beveridge_Clausen_IMP_DSBU_alone.raw", NativeID:"controllerType=0 controllerNumber=1 scan=15635"	3815.52438		FALSE
527	92	0.001897533	134	23	243	775.735	3	2325.19	2325.187	1.01	[QEDFYPFLKDNR]	>Cas9	430	441	[VPSKK]	>Cas9	31	35	K9	K4		20190423_QExHFX4_RSLC5_Beveridge_Clausen_IMP_DSBU_alone.17058.17058.3 File:"20190423_QExHFX4_RSLC5_Beveridge_Clausen_IMP_DSBU_alone.raw", NativeID:"controllerType=0 controllerNumber=1 scan=17058"	4075.04658		FALSE
528	92	0.001912046	24	43	130	553.037	4	2209.126	2209.125	0.63	[NPIDFLEAKGYK]	>Cas9	1181	1192	[SDKNR]	>Cas9	864	868	K9	K3		20190423_QExHFX4_RSLC5_Beveridge_Clausen_IMP_DSBU_alone.18862.18862.4 File:"20190423_QExHFX4_RSLC5_Beveridge_Clausen_IMP_DSBU_alone.raw", NativeID:"controllerType=0 controllerNumber=1 scan=18862"	4400.01636		FALSE
529	92	0.001908397	37	61	171	866.163	3	2596.474	2596.471	1.14	[QSGKTILDFLK]	>Cas9	678	688	[NLPNEKVLPK]	>Cas9	505	514	K4	K6		20190423_QExHFX4_RSLC5_Beveridge_Clausen_IMP_DSBU_alone.23164.23164.3 File:"20190423_QExHFX4_RSLC5_Beveridge_Clausen_IMP_DSBU_alone.raw", NativeID:"controllerType=0 controllerNumber=1 scan=23164"	5222.34372		FALSE
530	92	0.001904762	107	18	178	1141.25	3	3421.735	3421.735	0.09	[LESEFVYGDYKVYDVR]	>Cas9	1008	1023	[VVDELVKVMGR]	>Cas9	747	757	K11	K7		20190423_QExHFX4_RSLC5_Beveridge_Clausen_IMP_DSBU_alone.25379.25379.3 File:"20190423_QExHFX4_RSLC5_Beveridge_Clausen_IMP_DSBU_alone.raw", NativeID:"controllerType=0 controllerNumber=1 scan=25379"	5679.4329		FALSE
531	92	0.001901141	20	20	156	635.339	3	1904.004	1904.002	0.99	[APLSASmIKR]	>Cas9	319	328	[SDKNR]	>Cas9	864	868	K9	K3		20190423_QExHFX4_RSLC5_Beveridge_Clausen_IMP_DSBU_alone.9391.9391.3 File:"20190423_QExHFX4_RSLC5_Beveridge_Clausen_IMP_DSBU_alone.raw", NativeID:"controllerType=0 controllerNumber=1 scan=9391"	2619.80994		FALSE
532	91	0.001883239	78	51	243	390.221	4	1557.863	1557.864	-0.3	[DWDPKK]	>Cas9	1129	1134	[LKSVK]	>Cas9	1161	1165	K5	K2		20190423_QExHFX4_RSLC5_Beveridge_Clausen_IMP_DSBU_alone.10398.10398.4 File:"20190423_QExHFX4_RSLC5_Beveridge_Clausen_IMP_DSBU_alone.raw", NativeID:"controllerType=0 controllerNumber=1 scan=10398"	2823.25266		FALSE
533	91	0.001886792	84	84	149	406.43	5	2028.121	2028.12	0.57	[NSDKLIAR]	>Cas9	1119	1126	[NSDKLIAR]	>Cas9	1119	1126	K4	K4		20190423_QExHFX4_RSLC5_Beveridge_Clausen_IMP_DSBU_alone.11980.11980.5 File:"20190423_QExHFX4_RSLC5_Beveridge_Clausen_IMP_DSBU_alone.raw", NativeID:"controllerType=0 controllerNumber=1 scan=11980"	3133.43496		FALSE
534	91	0.001879699	43	25	144	885.826	3	2655.463	2655.458	2.1	[QITKHVAQILDSR]	>Cas9	930	942	[SKLVSDFR]	>Cas9	964	971	K4	K2		20190423_QExHFX4_RSLC5_Beveridge_Clausen_IMP_DSBU_alone.16745.16745.3 File:"20190423_QExHFX4_RSLC5_Beveridge_Clausen_IMP_DSBU_alone.raw", NativeID:"controllerType=0 controllerNumber=1 scan=16745"	4019.16594		FALSE
535	91	0.001862197	105	35	193	453.671	5	2264.324	2264.322	0.85	[LENLIAQLPGEKK]	>Cas9	226	238	[IIKDK]	>Cas9	604	608	K12	K3		20190423_QExHFX4_RSLC5_Beveridge_Clausen_IMP_DSBU_alone.16756.16756.5 File:"20190423_QExHFX4_RSLC5_Beveridge_Clausen_IMP_DSBU_alone.raw", NativeID:"controllerType=0 controllerNumber=1 scan=16756"	4020.99504		FALSE
536	91	0.001876173	20	20	131	812.424	4	3246.673	3246.671	0.61	[mDGTEELLVKLNR]	>Cas9	387	399	[MDGTEELLVKLNR]	>Cas9	387	399	K10	K10		20190423_QExHFX4_RSLC5_Beveridge_Clausen_IMP_DSBU_alone.26828.26828.4 File:"20190423_QExHFX4_RSLC5_Beveridge_Clausen_IMP_DSBU_alone.raw", NativeID:"controllerType=0 controllerNumber=1 scan=26828"	5987.83734		FALSE
537	91	0.001865672	91	91	280	476.632	3	1427.883	1427.883	-0.46	[IIKDK]	>Cas9	604	608	[IIKDK]	>Cas9	604	608	K3	K3		20190423_QExHFX4_RSLC5_Beveridge_Clausen_IMP_DSBU_alone.6510.6510.3 File:"20190423_QExHFX4_RSLC5_Beveridge_Clausen_IMP_DSBU_alone.raw", NativeID:"controllerType=0 controllerNumber=1 scan=6510"	2011.54944		FALSE
538	91	0.001869159	70	93	155	487.521	4	1947.062	1947.058	1.92	[SEQEIGKATAK]	>Cas9	1029	1039	[KMIAK]	>Cas9	1024	1028	K7	K1		20190423_QExHFX4_RSLC5_Beveridge_Clausen_IMP_DSBU_alone.7804.7804.4 File:"20190423_QExHFX4_RSLC5_Beveridge_Clausen_IMP_DSBU_alone.raw", NativeID:"controllerType=0 controllerNumber=1 scan=7804"	2295.70554		FALSE
539	91	0.001872659	56	51	189	426.246	4	1701.961	1701.961	0.35	[NSDKLIAR]	>Cas9	1119	1126	[LSKSR]	>Cas9	220	224	K4	K3		20190423_QExHFX4_RSLC5_Beveridge_Clausen_IMP_DSBU_alone.8270.8270.4 File:"20190423_QExHFX4_RSLC5_Beveridge_Clausen_IMP_DSBU_alone.raw", NativeID:"controllerType=0 controllerNumber=1 scan=8270"	2392.22058		FALSE
540	90	0.001828154	55	39	149	666.729	3	1998.171	1998.171	0.24	[NSDKLIAR]	>Cas9	1119	1126	[KGILQTVK]	>Cas9	739	746	K4	K1		20190423_QExHFX4_RSLC5_Beveridge_Clausen_IMP_DSBU_alone.13599.13599.3 File:"20190423_QExHFX4_RSLC5_Beveridge_Clausen_IMP_DSBU_alone.raw", NativeID:"controllerType=0 controllerNumber=1 scan=13599"	3445.62054		FALSE
541	90	0.001858736	126	98	280	604.384	3	1811.137	1811.136	0.55	[KGILQTVK]	>Cas9	739	746	[KDLIIK]	>Cas9	1196	1201	K1	K1		20190423_QExHFX4_RSLC5_Beveridge_Clausen_IMP_DSBU_alone.15113.15113.3 File:"20190423_QExHFX4_RSLC5_Beveridge_Clausen_IMP_DSBU_alone.raw", NativeID:"controllerType=0 controllerNumber=1 scan=15113"	3721.45038		FALSE
542	90	0.001848429	83	83	197	765.413	3	2294.224	2294.225	-0.58	[FKVLGNTDR]	>Cas9	36	44	[FKVLGNTDR]	>Cas9	36	44	K2	K2		20190423_QExHFX4_RSLC5_Beveridge_Clausen_IMP_DSBU_alone.16137.16137.3 File:"20190423_QExHFX4_RSLC5_Beveridge_Clausen_IMP_DSBU_alone.raw", NativeID:"controllerType=0 controllerNumber=1 scan=16137"	3909.13596		FALSE
543	90	0.001855288	19	68	126	654.08	4	2613.298	2613.298	0.21	[mTNFDKNLPNEK]	>Cas9	499	510	[SKLVSDFR]	>Cas9	964	971	K6	K2		20190423_QExHFX4_RSLC5_Beveridge_Clausen_IMP_DSBU_alone.17037.17037.4 File:"20190423_QExHFX4_RSLC5_Beveridge_Clausen_IMP_DSBU_alone.raw", NativeID:"controllerType=0 controllerNumber=1 scan=17037"	4071.43206		FALSE
544	90	0.001845018	76	19	146	955.804	3	2865.396	2865.388	2.92	[QEDFYPFLKDNR]	>Cas9	430	441	[VKYVTEGmR]	>Cas9	531	539	K9	K2		20190423_QExHFX4_RSLC5_Beveridge_Clausen_IMP_DSBU_alone.19573.19573.3 File:"20190423_QExHFX4_RSLC5_Beveridge_Clausen_IMP_DSBU_alone.raw", NativeID:"controllerType=0 controllerNumber=1 scan=19573"	4534.39026		FALSE
545	90	0.001851852	48	60	125	849.961	4	3396.824	3396.823	0.21	[MLASAGELQKGNELALPSK]	>Cas9	1217	1235	[VVDELVKVMGR]	>Cas9	747	757	K10	K7		20190423_QExHFX4_RSLC5_Beveridge_Clausen_IMP_DSBU_alone.23110.23110.4 File:"20190423_QExHFX4_RSLC5_Beveridge_Clausen_IMP_DSBU_alone.raw", NativeID:"controllerType=0 controllerNumber=1 scan=23110"	5212.45296		FALSE
546	90	0.001834862	63	63	252	344.706	4	1375.802	1375.802	0.13	[LSKSR]	>Cas9	220	224	[LSKSR]	>Cas9	220	224	K3	K3		20190423_QExHFX4_RSLC5_Beveridge_Clausen_IMP_DSBU_alone.5475.5475.4 File:"20190423_QExHFX4_RSLC5_Beveridge_Clausen_IMP_DSBU_alone.raw", NativeID:"controllerType=0 controllerNumber=1 scan=5475"	1764.34002		FALSE
547	90	0.001838235	43	33	146	354.21	4	1413.818	1413.817	0.24	[DKPIR]	>Cas9	1303	1307	[LSKSR]	>Cas9	220	224	K2	K3		20190423_QExHFX4_RSLC5_Beveridge_Clausen_IMP_DSBU_alone.6468.6468.4 File:"20190423_QExHFX4_RSLC5_Beveridge_Clausen_IMP_DSBU_alone.raw", NativeID:"controllerType=0 controllerNumber=1 scan=6468"	2001.90108		FALSE
548	90	0.001841621	20	20	154	635.339	3	1904.002	1904.002	0.19	[APLSASmIKR]	>Cas9	319	328	[SDKNR]	>Cas9	864	868	K9	K3		20190423_QExHFX4_RSLC5_Beveridge_Clausen_IMP_DSBU_alone.8753.8753.3 File:"20190423_QExHFX4_RSLC5_Beveridge_Clausen_IMP_DSBU_alone.raw", NativeID:"controllerType=0 controllerNumber=1 scan=8753"	2492.72886		FALSE
549	90	0.001831502	20	20	151	635.339	3	1904.003	1904.002	0.51	[APLSASmIKR]	>Cas9	319	328	[SDKNR]	>Cas9	864	868	K9	K3		20190423_QExHFX4_RSLC5_Beveridge_Clausen_IMP_DSBU_alone.9073.9073.3 File:"20190423_QExHFX4_RSLC5_Beveridge_Clausen_IMP_DSBU_alone.raw", NativeID:"controllerType=0 controllerNumber=1 scan=9073"	2557.61406		FALSE
550	89	0.001792115	59	21	197	505.646	3	1514.924	1514.926	-1.88	[KDLIIK]	>Cas9	1196	1201	[LSKSR]	>Cas9	220	224	K1	K3		20190423_QExHFX4_RSLC5_Beveridge_Clausen_IMP_DSBU_alone.10140.10140.3 File:"20190423_QExHFX4_RSLC5_Beveridge_Clausen_IMP_DSBU_alone.raw", NativeID:"controllerType=0 controllerNumber=1 scan=10140"	2773.86804		FALSE
551	89	0.001814882	54	87	156	411.743	4	1643.951	1643.951	-0.04	[ESILPKR]	>Cas9	1112	1118	[KmIAK]	>Cas9	1024	1028	K6	K1		20190423_QExHFX4_RSLC5_Beveridge_Clausen_IMP_DSBU_alone.10293.10293.4 File:"20190423_QExHFX4_RSLC5_Beveridge_Clausen_IMP_DSBU_alone.raw", NativeID:"controllerType=0 controllerNumber=1 scan=10293"	2803.13658		FALSE
552	89	0.001805054	52	127	112	500.298	4	1998.171	1998.171	0.22	[NSDKLIAR]	>Cas9	1119	1126	[KGILQTVK]	>Cas9	739	746	K4	K1		20190423_QExHFX4_RSLC5_Beveridge_Clausen_IMP_DSBU_alone.13067.13067.4 File:"20190423_QExHFX4_RSLC5_Beveridge_Clausen_IMP_DSBU_alone.raw", NativeID:"controllerType=0 controllerNumber=1 scan=13067"	3343.71276		FALSE
553	89	0.001785714	20	20	143	845.774	3	2535.306	2535.305	0.53	[TEVQTGGFSKESILPK]	>Cas9	1102	1117	[SDKNR]	>Cas9	864	868	K10	K3		20190423_QExHFX4_RSLC5_Beveridge_Clausen_IMP_DSBU_alone.15232.15232.3 File:"20190423_QExHFX4_RSLC5_Beveridge_Clausen_IMP_DSBU_alone.raw", NativeID:"controllerType=0 controllerNumber=1 scan=15232"	3742.83564		FALSE
554	89	0.001795332	97	34	189	876.134	3	2626.388	2626.388	0.06	[LPKYSLFELENGR]	>Cas9	1202	1214	[KFDNLTK]	>Cas9	900	906	K3	K1		20190423_QExHFX4_RSLC5_Beveridge_Clausen_IMP_DSBU_alone.21935.21935.3 File:"20190423_QExHFX4_RSLC5_Beveridge_Clausen_IMP_DSBU_alone.raw", NativeID:"controllerType=0 controllerNumber=1 scan=21935"	4980.6612		FALSE
555	89	0.001808318	38	19	132	1138.278	3	3412.818	3412.818	0.13	[mLASAGELQKGNELALPSK]	>Cas9	1217	1235	[VVDELVKVMGR]	>Cas9	747	757	K10	K7		20190423_QExHFX4_RSLC5_Beveridge_Clausen_IMP_DSBU_alone.22380.22380.3 File:"20190423_QExHFX4_RSLC5_Beveridge_Clausen_IMP_DSBU_alone.raw", NativeID:"controllerType=0 controllerNumber=1 scan=22380"	5071.01592		FALSE
556	89	0.001801802	91	42	154	933.813	3	2799.425	2799.423	0.53	[mDGTEELLVKLNR]	>Cas9	387	399	[QLKEDYFK]	>Cas9	567	574	K10	K3		20190423_QExHFX4_RSLC5_Beveridge_Clausen_IMP_DSBU_alone.22684.22684.3 File:"20190423_QExHFX4_RSLC5_Beveridge_Clausen_IMP_DSBU_alone.raw", NativeID:"controllerType=0 controllerNumber=1 scan=22684"	5129.388		FALSE
557	89	0.001824818	82	37	147	951.204	3	2851.598	2851.596	0.73	[SVKELLGITImER]	>Cas9	1163	1175	[NLPNEKVLPK]	>Cas9	505	514	K3	K6		20190423_QExHFX4_RSLC5_Beveridge_Clausen_IMP_DSBU_alone.24192.24192.3 File:"20190423_QExHFX4_RSLC5_Beveridge_Clausen_IMP_DSBU_alone.raw", NativeID:"controllerType=0 controllerNumber=1 scan=24192"	5431.94634		FALSE
558	89	0.001811594	27	27	221	507.262	3	1519.771	1519.771	0.23	[DKQSGK]	>Cas9	676	681	[DKQSGK]	>Cas9	676	681	K2	K2		20190423_QExHFX4_RSLC5_Beveridge_Clausen_IMP_DSBU_alone.2635.2635.3 File:"20190423_QExHFX4_RSLC5_Beveridge_Clausen_IMP_DSBU_alone.raw", NativeID:"controllerType=0 controllerNumber=1 scan=2635"	925.02534		FALSE
559	89	0.001821494	83	24	131	740.132	4	2957.507	2957.5	2.34	[TILDFLKSDGFANR]	>Cas9	682	695	[YDENDKLIR]	>Cas9	947	955	K7	K6		20190423_QExHFX4_RSLC5_Beveridge_Clausen_IMP_DSBU_alone.27283.27283.4 File:"20190423_QExHFX4_RSLC5_Beveridge_Clausen_IMP_DSBU_alone.raw", NativeID:"controllerType=0 controllerNumber=1 scan=27283"	6088.644		FALSE
560	89	0.001782531	71	71	340	437.938	3	1311.8	1311.799	0.3	[VPSKK]	>Cas9	31	35	[VPSKK]	>Cas9	31	35	K4	K4		20190423_QExHFX4_RSLC5_Beveridge_Clausen_IMP_DSBU_alone.4248.4248.3 File:"20190423_QExHFX4_RSLC5_Beveridge_Clausen_IMP_DSBU_alone.raw", NativeID:"controllerType=0 controllerNumber=1 scan=4248"	1440.50616		FALSE
561	89	0.001818182	20	20	145	655.024	3	1963.056	1963.053	1.77	[SEQEIGKATAK]	>Cas9	1029	1039	[KmIAK]	>Cas9	1024	1028	K7	K1		20190423_QExHFX4_RSLC5_Beveridge_Clausen_IMP_DSBU_alone.7823.7823.3 File:"20190423_QExHFX4_RSLC5_Beveridge_Clausen_IMP_DSBU_alone.raw", NativeID:"controllerType=0 controllerNumber=1 scan=7823"	2299.65486		FALSE
562	89	0.001788909	20	20	153	635.339	3	1904.003	1904.002	0.6	[APLSASmIKR]	>Cas9	319	328	[SDKNR]	>Cas9	864	868	K9	K3		20190423_QExHFX4_RSLC5_Beveridge_Clausen_IMP_DSBU_alone.8919.8919.3 File:"20190423_QExHFX4_RSLC5_Beveridge_Clausen_IMP_DSBU_alone.raw", NativeID:"controllerType=0 controllerNumber=1 scan=8919"	2525.05746		FALSE
563	89	0.001798561	67	24	129	463.51	4	1851.02	1851.016	2.09	[FKVLGNTDR]	>Cas9	36	44	[KmIAK]	>Cas9	1024	1028	K2	K1		20190423_QExHFX4_RSLC5_Beveridge_Clausen_IMP_DSBU_alone.9882.9882.4 File:"20190423_QExHFX4_RSLC5_Beveridge_Clausen_IMP_DSBU_alone.raw", NativeID:"controllerType=0 controllerNumber=1 scan=9882"	2723.50008		FALSE
564	88	0.00177305	111	78	211	575.696	3	1725.073	1725.071	1.4	[DLIIKLPK]	>Cas9	1197	1204	[KMIAK]	>Cas9	1024	1028	K5	K1		20190423_QExHFX4_RSLC5_Beveridge_Clausen_IMP_DSBU_alone.17065.17065.3 File:"20190423_QExHFX4_RSLC5_Beveridge_Clausen_IMP_DSBU_alone.raw", NativeID:"controllerType=0 controllerNumber=1 scan=17065"	4076.43498		FALSE
565	88	0.001766784	88	61	210	773.451	3	2318.337	2318.333	1.76	[GGLSELDKAGFIK]	>Cas9	910	922	[VITLKSK]	>Cas9	959	965	K8	K5		20190423_QExHFX4_RSLC5_Beveridge_Clausen_IMP_DSBU_alone.19492.19492.3 File:"20190423_QExHFX4_RSLC5_Beveridge_Clausen_IMP_DSBU_alone.raw", NativeID:"controllerType=0 controllerNumber=1 scan=19492"	4519.47024		FALSE
566	88	0.001779359	97	33	215	983.201	3	2947.589	2947.592	-1.14	[VNTEITKAPLSASMIK]	>Cas9	312	327	[FKVLGNTDR]	>Cas9	36	44	K7	K2		20190423_QExHFX4_RSLC5_Beveridge_Clausen_IMP_DSBU_alone.19531.19531.3 File:"20190423_QExHFX4_RSLC5_Beveridge_Clausen_IMP_DSBU_alone.raw", NativeID:"controllerType=0 controllerNumber=1 scan=19531"	4526.39352		FALSE
567	88	0.001769912	162	31	233	787.091	3	2359.258	2359.254	1.6	[MDGTEELLVKLNR]	>Cas9	387	399	[EKIEK]	>Cas9	442	446	K10	K2		20190423_QExHFX4_RSLC5_Beveridge_Clausen_IMP_DSBU_alone.19600.19600.3 File:"20190423_QExHFX4_RSLC5_Beveridge_Clausen_IMP_DSBU_alone.raw", NativeID:"controllerType=0 controllerNumber=1 scan=19600"	4539.41394		FALSE
568	88	0.001757469	120	32	176	727.631	4	2907.501	2907.5	0.5	[SSFEKNPIDFLEAK]	>Cas9	1176	1189	[VLSAYNKHR]	>Cas9	1294	1302	K5	K7		20190423_QExHFX4_RSLC5_Beveridge_Clausen_IMP_DSBU_alone.19699.19699.4 File:"20190423_QExHFX4_RSLC5_Beveridge_Clausen_IMP_DSBU_alone.raw", NativeID:"controllerType=0 controllerNumber=1 scan=19699"	4559.23836		FALSE
569	88	0.001754386	80	23	146	761.147	4	3041.567	3041.561	2.01	[TILDFLKSDGFANR]	>Cas9	682	695	[mIAKSEQEIGK]	>Cas9	1025	1035	K7	K4		20190423_QExHFX4_RSLC5_Beveridge_Clausen_IMP_DSBU_alone.24491.24491.4 File:"20190423_QExHFX4_RSLC5_Beveridge_Clausen_IMP_DSBU_alone.raw", NativeID:"controllerType=0 controllerNumber=1 scan=24491"	5491.0806		FALSE
570	88	0.001751313	131	77	161	856.191	4	3421.74	3421.735	1.6	[LESEFVYGDYKVYDVR]	>Cas9	1008	1023	[VVDELVKVMGR]	>Cas9	747	757	K11	K7		20190423_QExHFX4_RSLC5_Beveridge_Clausen_IMP_DSBU_alone.25518.25518.4 File:"20190423_QExHFX4_RSLC5_Beveridge_Clausen_IMP_DSBU_alone.raw", NativeID:"controllerType=0 controllerNumber=1 scan=25518"	5707.74594		FALSE
571	88	0.001760563	59	59	202	448.625	3	1343.862	1343.862	-0.35	[LKSVK]	>Cas9	1161	1165	[LKSVK]	>Cas9	1161	1165	K2	K2		20190423_QExHFX4_RSLC5_Beveridge_Clausen_IMP_DSBU_alone.6092.6092.3 File:"20190423_QExHFX4_RSLC5_Beveridge_Clausen_IMP_DSBU_alone.raw", NativeID:"controllerType=0 controllerNumber=1 scan=6092"	1922.09352		FALSE
572	88	0.001763668	20	20	149	635.34	3	1904.005	1904.002	1.87	[APLSASmIKR]	>Cas9	319	328	[SDKNR]	>Cas9	864	868	K9	K3		20190423_QExHFX4_RSLC5_Beveridge_Clausen_IMP_DSBU_alone.7990.7990.3 File:"20190423_QExHFX4_RSLC5_Beveridge_Clausen_IMP_DSBU_alone.raw", NativeID:"controllerType=0 controllerNumber=1 scan=7990"	2335.88298		FALSE
573	88	0.001776199	20	20	150	635.339	3	1904.002	1904.002	0.24	[APLSASmIKR]	>Cas9	319	328	[SDKNR]	>Cas9	864	868	K9	K3		20190423_QExHFX4_RSLC5_Beveridge_Clausen_IMP_DSBU_alone.8610.8610.3 File:"20190423_QExHFX4_RSLC5_Beveridge_Clausen_IMP_DSBU_alone.raw", NativeID:"controllerType=0 controllerNumber=1 scan=8610"	2461.12926		FALSE
574	87	0.001718213	34	46	205	518.32	3	1552.944	1552.942	1.35	[KDLIIK]	>Cas9	1196	1201	[DKPIR]	>Cas9	1303	1307	K1	K2		20190423_QExHFX4_RSLC5_Beveridge_Clausen_IMP_DSBU_alone.12386.12386.3 File:"20190423_QExHFX4_RSLC5_Beveridge_Clausen_IMP_DSBU_alone.raw", NativeID:"controllerType=0 controllerNumber=1 scan=12386"	3211.06506		FALSE
575	87	0.001745201	46	46	157	598.805	4	2392.198	2392.2	-0.88	[VKYVTEGmR]	>Cas9	531	539	[VKYVTEGmR]	>Cas9	531	539	K2	K2		20190423_QExHFX4_RSLC5_Beveridge_Clausen_IMP_DSBU_alone.13916.13916.4 File:"20190423_QExHFX4_RSLC5_Beveridge_Clausen_IMP_DSBU_alone.raw", NativeID:"controllerType=0 controllerNumber=1 scan=13916"	3502.45176		FALSE
576	87	0.001727116	66	80	109	614.31	4	2454.218	2454.226	-3.31	[YDENDKLIR]	>Cas9	947	955	[FDNLTKAER]	>Cas9	901	909	K6	K6		20190423_QExHFX4_RSLC5_Beveridge_Clausen_IMP_DSBU_alone.15552.15552.4 File:"20190423_QExHFX4_RSLC5_Beveridge_Clausen_IMP_DSBU_alone.raw", NativeID:"controllerType=0 controllerNumber=1 scan=15552"	3800.60094		FALSE
577	87	0.001748252	77	14	159	786.44	3	2357.306	2357.303	0.99	[DDSIDNKVLTR]	>Cas9	853	863	[KGILQTVK]	>Cas9	739	746	K7	K1		20190423_QExHFX4_RSLC5_Beveridge_Clausen_IMP_DSBU_alone.17556.17556.3 File:"20190423_QExHFX4_RSLC5_Beveridge_Clausen_IMP_DSBU_alone.raw", NativeID:"controllerType=0 controllerNumber=1 scan=17556"	4160.94486		FALSE
578	87	0.001715266	70	32	146	595.812	4	2380.227	2380.226	0.67	[LPKYSLFELENGR]	>Cas9	1202	1214	[SDKNR]	>Cas9	864	868	K3	K3		20190423_QExHFX4_RSLC5_Beveridge_Clausen_IMP_DSBU_alone.18939.18939.4 File:"20190423_QExHFX4_RSLC5_Beveridge_Clausen_IMP_DSBU_alone.raw", NativeID:"controllerType=0 controllerNumber=1 scan=18939"	4413.6027		FALSE
579	87	0.001724138	77	40	119	683.136	4	2729.522	2729.52	0.78	[TEVQTGGFSKESILPK]	>Cas9	1102	1117	[KLINGIR]	>Cas9	669	675	K10	K1		20190423_QExHFX4_RSLC5_Beveridge_Clausen_IMP_DSBU_alone.19500.19500.4 File:"20190423_QExHFX4_RSLC5_Beveridge_Clausen_IMP_DSBU_alone.raw", NativeID:"controllerType=0 controllerNumber=1 scan=19500"	4520.73414		FALSE
580	87	0.00174216	177	130	200	650.846	4	2600.363	2600.361	0.96	[GGLSELDKAGFIK]	>Cas9	910	922	[QLKEDYFK]	>Cas9	567	574	K8	K3		20190423_QExHFX4_RSLC5_Beveridge_Clausen_IMP_DSBU_alone.21593.21593.4 File:"20190423_QExHFX4_RSLC5_Beveridge_Clausen_IMP_DSBU_alone.raw", NativeID:"controllerType=0 controllerNumber=1 scan=21593"	4915.62978		FALSE
581	87	0.001712329	61	44	125	853.961	4	3412.821	3412.818	0.95	[MLASAGELQKGNELALPSK]	>Cas9	1217	1235	[VVDELVKVmGR]	>Cas9	747	757	K10	K7		20190423_QExHFX4_RSLC5_Beveridge_Clausen_IMP_DSBU_alone.23113.23113.4 File:"20190423_QExHFX4_RSLC5_Beveridge_Clausen_IMP_DSBU_alone.raw", NativeID:"controllerType=0 controllerNumber=1 scan=23113"	5212.84716		FALSE
582	87	0.00172117	190	26	178	859.201	4	3433.783	3433.781	0.7	[KNLIGALLFDSGETAEATR]	>Cas9	49	67	[LVDSTDKADLR]	>Cas9	146	156	K1	K7		20190423_QExHFX4_RSLC5_Beveridge_Clausen_IMP_DSBU_alone.26573.26573.4 File:"20190423_QExHFX4_RSLC5_Beveridge_Clausen_IMP_DSBU_alone.raw", NativeID:"controllerType=0 controllerNumber=1 scan=26573"	5931.71832		FALSE
583	87	0.001730104	18	18	139	478.575	3	1433.709	1433.709	0.02	[SDKNR]	>Cas9	864	868	[SDKNR]	>Cas9	864	868	K3	K3		20190423_QExHFX4_RSLC5_Beveridge_Clausen_IMP_DSBU_alone.3167.3167.3 File:"20190423_QExHFX4_RSLC5_Beveridge_Clausen_IMP_DSBU_alone.raw", NativeID:"controllerType=0 controllerNumber=1 scan=3167"	1095.18162		FALSE
584	87	0.001733102	26	26	151	478.575	3	1433.709	1433.709	0.12	[SDKNR]	>Cas9	864	868	[SDKNR]	>Cas9	864	868	K3	K3		20190423_QExHFX4_RSLC5_Beveridge_Clausen_IMP_DSBU_alone.4008.4008.3 File:"20190423_QExHFX4_RSLC5_Beveridge_Clausen_IMP_DSBU_alone.raw", NativeID:"controllerType=0 controllerNumber=1 scan=4008"	1368.75174		FALSE
585	87	0.00173913	37	79	128	412.481	4	1646.9	1646.901	-0.22	[VmKQLK]	>Cas9	651	656	[GQKNSR]	>Cas9	777	782	K3	K3		20190423_QExHFX4_RSLC5_Beveridge_Clausen_IMP_DSBU_alone.5015.5015.4 File:"20190423_QExHFX4_RSLC5_Beveridge_Clausen_IMP_DSBU_alone.raw", NativeID:"controllerType=0 controllerNumber=1 scan=5015"	1646.63958		FALSE
586	87	0.001736111	90	90	274	357.726	4	1427.883	1427.883	-0.07	[IIKDK]	>Cas9	604	608	[IIKDK]	>Cas9	604	608	K3	K3		20190423_QExHFX4_RSLC5_Beveridge_Clausen_IMP_DSBU_alone.6222.6222.4 File:"20190423_QExHFX4_RSLC5_Beveridge_Clausen_IMP_DSBU_alone.raw", NativeID:"controllerType=0 controllerNumber=1 scan=6222"	1950.64776		FALSE
587	86	0.001706485	72	34	164	700.375	3	2099.111	2099.109	0.73	[DDSIDNKVLTR]	>Cas9	853	863	[DKPIR]	>Cas9	1303	1307	K7	K2		20190423_QExHFX4_RSLC5_Beveridge_Clausen_IMP_DSBU_alone.16175.16175.3 File:"20190423_QExHFX4_RSLC5_Beveridge_Clausen_IMP_DSBU_alone.raw", NativeID:"controllerType=0 controllerNumber=1 scan=16175"	3916.48794		FALSE
588	86	0.00170068	143	143	328	414.268	4	1654.051	1654.051	-0.21	[KDLIIK]	>Cas9	1196	1201	[KDLIIK]	>Cas9	1196	1201	K1	K1		20190423_QExHFX4_RSLC5_Beveridge_Clausen_IMP_DSBU_alone.16345.16345.4 File:"20190423_QExHFX4_RSLC5_Beveridge_Clausen_IMP_DSBU_alone.raw", NativeID:"controllerType=0 controllerNumber=1 scan=16345"	3946.94238		FALSE
589	86	0.001692047	127	40	191	627.583	4	2507.309	2507.307	0.89	[YPKLESEFVYGDYK]	>Cas9	1005	1018	[LKSVK]	>Cas9	1161	1165	K3	K2		20190423_QExHFX4_RSLC5_Beveridge_Clausen_IMP_DSBU_alone.18224.18224.4 File:"20190423_QExHFX4_RSLC5_Beveridge_Clausen_IMP_DSBU_alone.raw", NativeID:"controllerType=0 controllerNumber=1 scan=18224"	4282.11096		FALSE
590	86	0.001697793	43	44	113	871.211	4	3481.821	3481.821	-0.11	[TEVQTGGFSKESILPK]	>Cas9	1102	1117	[LPKYSLFELENGR]	>Cas9	1202	1214	K10	K3		20190423_QExHFX4_RSLC5_Beveridge_Clausen_IMP_DSBU_alone.24572.24572.4 File:"20190423_QExHFX4_RSLC5_Beveridge_Clausen_IMP_DSBU_alone.raw", NativeID:"controllerType=0 controllerNumber=1 scan=24572"	5508.38838		FALSE
591	86	0.001709402	117	79	132	860.188	4	3437.729	3437.73	-0.22	[LESEFVYGDYKVYDVR]	>Cas9	1008	1023	[VVDELVKVmGR]	>Cas9	747	757	K11	K7		20190423_QExHFX4_RSLC5_Beveridge_Clausen_IMP_DSBU_alone.25387.25387.4 File:"20190423_QExHFX4_RSLC5_Beveridge_Clausen_IMP_DSBU_alone.raw", NativeID:"controllerType=0 controllerNumber=1 scan=25387"	5681.38728		FALSE
592	86	0.001703578	62	32	133	1126.269	3	3376.794	3376.789	1.46	[SSFEKNPIDFLEAK]	>Cas9	1176	1189	[IEEGIKELGSQILK]	>Cas9	788	801	K5	K6		20190423_QExHFX4_RSLC5_Beveridge_Clausen_IMP_DSBU_alone.27591.27591.3 File:"20190423_QExHFX4_RSLC5_Beveridge_Clausen_IMP_DSBU_alone.raw", NativeID:"controllerType=0 controllerNumber=1 scan=27591"	6163.4532		FALSE
593	86	0.001689189	23	23	205	357.726	4	1427.881	1427.883	-1.7	[IIKDK]	>Cas9	604	608	[IIKDK]	>Cas9	604	608	K3	K3		20190423_QExHFX4_RSLC5_Beveridge_Clausen_IMP_DSBU_alone.6373.6373.4 File:"20190423_QExHFX4_RSLC5_Beveridge_Clausen_IMP_DSBU_alone.raw", NativeID:"controllerType=0 controllerNumber=1 scan=6373"	1981.36176		FALSE
594	86	0.001694915	59	18	200	714.387	3	2141.147	2141.145	0.83	[GKSDNVPSEEVVK]	>Cas9	869	881	[VPSKK]	>Cas9	31	35	K2	K4		20190423_QExHFX4_RSLC5_Beveridge_Clausen_IMP_DSBU_alone.8852.8852.3 File:"20190423_QExHFX4_RSLC5_Beveridge_Clausen_IMP_DSBU_alone.raw", NativeID:"controllerType=0 controllerNumber=1 scan=8852"	2510.59764		FALSE
595	85	0.001655629	20	20	136	845.774	3	2535.309	2535.305	1.54	[TEVQTGGFSKESILPK]	>Cas9	1102	1117	[SDKNR]	>Cas9	864	868	K10	K3		20190423_QExHFX4_RSLC5_Beveridge_Clausen_IMP_DSBU_alone.15408.15408.3 File:"20190423_QExHFX4_RSLC5_Beveridge_Clausen_IMP_DSBU_alone.raw", NativeID:"controllerType=0 controllerNumber=1 scan=15408"	3773.505		FALSE
596	85	0.001666667	119	105	117	682.108	4	2725.411	2725.409	0.82	[HKPENIVIEMAR]	>Cas9	758	769	[FDNLTKAER]	>Cas9	901	909	K2	K6		20190423_QExHFX4_RSLC5_Beveridge_Clausen_IMP_DSBU_alone.15863.15863.4 File:"20190423_QExHFX4_RSLC5_Beveridge_Clausen_IMP_DSBU_alone.raw", NativeID:"controllerType=0 controllerNumber=1 scan=15863"	3856.07406		FALSE
597	85	0.001680672	194	29	225	594.568	4	2375.249	2375.249	0.1	[mDGTEELLVKLNR]	>Cas9	387	399	[EKIEK]	>Cas9	442	446	K10	K2		20190423_QExHFX4_RSLC5_Beveridge_Clausen_IMP_DSBU_alone.19452.19452.4 File:"20190423_QExHFX4_RSLC5_Beveridge_Clausen_IMP_DSBU_alone.raw", NativeID:"controllerType=0 controllerNumber=1 scan=19452"	4512.10206		FALSE
598	85	0.001669449	48	48	146	916.133	3	2746.385	2746.385	0.03	[DDSIDNKVLTR]	>Cas9	853	863	[DDSIDNKVLTR]	>Cas9	853	863	K7	K7		20190423_QExHFX4_RSLC5_Beveridge_Clausen_IMP_DSBU_alone.20129.20129.3 File:"20190423_QExHFX4_RSLC5_Beveridge_Clausen_IMP_DSBU_alone.raw", NativeID:"controllerType=0 controllerNumber=1 scan=20129"	4641.38604		FALSE
599	85	0.00166113	90	83	174	713.104	4	2849.394	2849.393	0.54	[QEDFYPFLKDNR]	>Cas9	430	441	[VKYVTEGMR]	>Cas9	531	539	K9	K2		20190423_QExHFX4_RSLC5_Beveridge_Clausen_IMP_DSBU_alone.21011.21011.4 File:"20190423_QExHFX4_RSLC5_Beveridge_Clausen_IMP_DSBU_alone.raw", NativeID:"controllerType=0 controllerNumber=1 scan=21011"	4802.95158		FALSE
600	85	0.001683502	87	58	137	717.103	4	2865.39	2865.388	0.86	[QEDFYPFLKDNR]	>Cas9	430	441	[VKYVTEGmR]	>Cas9	531	539	K9	K2		20190423_QExHFX4_RSLC5_Beveridge_Clausen_IMP_DSBU_alone.21032.21032.4 File:"20190423_QExHFX4_RSLC5_Beveridge_Clausen_IMP_DSBU_alone.raw", NativeID:"controllerType=0 controllerNumber=1 scan=21032"	4806.63498		FALSE
601	85	0.001686341	79	103	207	821.748	3	2463.23	2463.23	-0.13	[YDENDKLIR]	>Cas9	947	955	[DFQFYKVR]	>Cas9	973	980	K6	K6		20190423_QExHFX4_RSLC5_Beveridge_Clausen_IMP_DSBU_alone.21309.21309.3 File:"20190423_QExHFX4_RSLC5_Beveridge_Clausen_IMP_DSBU_alone.raw", NativeID:"controllerType=0 controllerNumber=1 scan=21309"	4860.56328		FALSE
602	85	0.001677852	63	84	118	825.838	5	4125.162	4125.157	1.15	[mLASAGELQKGNELALPSK]	>Cas9	1217	1235	[MLASAGELQKGNELALPSK]	>Cas9	1217	1235	K10	K10		20190423_QExHFX4_RSLC5_Beveridge_Clausen_IMP_DSBU_alone.21511.21511.5 File:"20190423_QExHFX4_RSLC5_Beveridge_Clausen_IMP_DSBU_alone.raw", NativeID:"controllerType=0 controllerNumber=1 scan=21511"	4900.45554		FALSE
603	85	0.001658375	41	21	134	696.613	4	2783.431	2783.428	1.01	[MDGTEELLVKLNR]	>Cas9	387	399	[QLKEDYFK]	>Cas9	567	574	K10	K3		20190423_QExHFX4_RSLC5_Beveridge_Clausen_IMP_DSBU_alone.23759.23759.4 File:"20190423_QExHFX4_RSLC5_Beveridge_Clausen_IMP_DSBU_alone.raw", NativeID:"controllerType=0 controllerNumber=1 scan=23759"	5340.92112		FALSE
604	85	0.001675042	99	21	117	1177.944	3	3531.817	3531.818	-0.06	[KNLIGALLFDSGETAEATR]	>Cas9	49	67	[SDNVPSEEVVKK]	>Cas9	871	882	K1	K11		20190423_QExHFX4_RSLC5_Beveridge_Clausen_IMP_DSBU_alone.25570.25570.3 File:"20190423_QExHFX4_RSLC5_Beveridge_Clausen_IMP_DSBU_alone.raw", NativeID:"controllerType=0 controllerNumber=1 scan=25570"	5718.6771		FALSE
605	85	0.001672241	45	37	153	354.21	4	1413.817	1413.817	-0.25	[DKPIR]	>Cas9	1303	1307	[LSKSR]	>Cas9	220	224	K2	K3		20190423_QExHFX4_RSLC5_Beveridge_Clausen_IMP_DSBU_alone.6600.6600.4 File:"20190423_QExHFX4_RSLC5_Beveridge_Clausen_IMP_DSBU_alone.raw", NativeID:"controllerType=0 controllerNumber=1 scan=6600"	2032.46736		FALSE
606	85	0.001663894	41	56	154	425.474	4	1698.875	1698.874	0.45	[mKNYWR]	>Cas9	883	888	[LSKSR]	>Cas9	220	224	K2	K3		20190423_QExHFX4_RSLC5_Beveridge_Clausen_IMP_DSBU_alone.8952.8952.4 File:"20190423_QExHFX4_RSLC5_Beveridge_Clausen_IMP_DSBU_alone.raw", NativeID:"controllerType=0 controllerNumber=1 scan=8952"	2532.58776		FALSE
607	84	0.001652893	47	21	163	830.135	3	2488.389	2488.388	0.6	[VNTEITKAPLSASMIK]	>Cas9	312	327	[KMIAK]	>Cas9	1024	1028	K7	K1		20190423_QExHFX4_RSLC5_Beveridge_Clausen_IMP_DSBU_alone.15942.15942.3 File:"20190423_QExHFX4_RSLC5_Beveridge_Clausen_IMP_DSBU_alone.raw", NativeID:"controllerType=0 controllerNumber=1 scan=15942"	3870.78414		FALSE
608	84	0.001636661	233	80	173	597.569	4	2387.254	2387.252	0.52	[DDSIDNKVLTR]	>Cas9	853	863	[NSDKLIAR]	>Cas9	1119	1126	K7	K4		20190423_QExHFX4_RSLC5_Beveridge_Clausen_IMP_DSBU_alone.17026.17026.4 File:"20190423_QExHFX4_RSLC5_Beveridge_Clausen_IMP_DSBU_alone.raw", NativeID:"controllerType=0 controllerNumber=1 scan=17026"	4069.06326		FALSE
609	84	0.001644737	119	23	145	828.66	4	3311.618	3311.613	1.32	[KIEcFDSVEISGVEDR]	>Cas9	575	590	[MIAKSEQEIGK]	>Cas9	1025	1035	K1	K4		20190423_QExHFX4_RSLC5_Beveridge_Clausen_IMP_DSBU_alone.18712.18712.4 File:"20190423_QExHFX4_RSLC5_Beveridge_Clausen_IMP_DSBU_alone.raw", NativeID:"controllerType=0 controllerNumber=1 scan=18712"	4371.2319		FALSE
610	84	0.001650165	58	44	147	368.207	4	1469.807	1469.807	-0.36	[DKQSGK]	>Cas9	676	681	[HSIKK]	>Cas9	45	49	K2	K4		20190423_QExHFX4_RSLC5_Beveridge_Clausen_IMP_DSBU_alone.2626.2626.4 File:"20190423_QExHFX4_RSLC5_Beveridge_Clausen_IMP_DSBU_alone.raw", NativeID:"controllerType=0 controllerNumber=1 scan=2626"	922.59078		FALSE
611	84	0.001639344	52	32	155	504.276	4	2014.082	2014.082	0.31	[LKGSPEDNEQK]	>Cas9	1249	1259	[LKSVK]	>Cas9	1161	1165	K2	K2		20190423_QExHFX4_RSLC5_Beveridge_Clausen_IMP_DSBU_alone.6650.6650.4 File:"20190423_QExHFX4_RSLC5_Beveridge_Clausen_IMP_DSBU_alone.raw", NativeID:"controllerType=0 controllerNumber=1 scan=6650"	2042.75592		FALSE
612	84	0.001642036	77	77	204	476.633	3	1427.884	1427.883	0.34	[IIKDK]	>Cas9	604	608	[IIKDK]	>Cas9	604	608	K3	K3		20190423_QExHFX4_RSLC5_Beveridge_Clausen_IMP_DSBU_alone.7373.7373.3 File:"20190423_QExHFX4_RSLC5_Beveridge_Clausen_IMP_DSBU_alone.raw", NativeID:"controllerType=0 controllerNumber=1 scan=7373"	2203.90032		FALSE
613	84	0.001647446	37	37	140	363.714	4	1451.832	1451.833	-0.3	[DKPIR]	>Cas9	1303	1307	[DKPIR]	>Cas9	1303	1307	K2	K2		20190423_QExHFX4_RSLC5_Beveridge_Clausen_IMP_DSBU_alone.8987.8987.4 File:"20190423_QExHFX4_RSLC5_Beveridge_Clausen_IMP_DSBU_alone.raw", NativeID:"controllerType=0 controllerNumber=1 scan=8987"	2539.90554		FALSE
614	83	0.001631321	234	55	232	850.444	3	2549.318	2549.317	0.2	[YPKLESEFVYGDYK]	>Cas9	1005	1018	[IIKDK]	>Cas9	604	608	K3	K3		20190423_QExHFX4_RSLC5_Beveridge_Clausen_IMP_DSBU_alone.18786.18786.3 File:"20190423_QExHFX4_RSLC5_Beveridge_Clausen_IMP_DSBU_alone.raw", NativeID:"controllerType=0 controllerNumber=1 scan=18786"	4385.94756		FALSE
615	83	0.001633987	76	26	166	659.742	3	1977.212	1977.211	0.56	[DLIIKLPK]	>Cas9	1197	1204	[ESILPKR]	>Cas9	1112	1118	K5	K6		20190423_QExHFX4_RSLC5_Beveridge_Clausen_IMP_DSBU_alone.20562.20562.3 File:"20190423_QExHFX4_RSLC5_Beveridge_Clausen_IMP_DSBU_alone.raw", NativeID:"controllerType=0 controllerNumber=1 scan=20562"	4716.84324		FALSE
616	83	0.001628664	60	18	164	819.102	3	2455.291	2455.287	1.81	[NPIDFLEAKGYK]	>Cas9	1181	1192	[KFDNLTK]	>Cas9	900	906	K9	K1		20190423_QExHFX4_RSLC5_Beveridge_Clausen_IMP_DSBU_alone.22459.22459.3 File:"20190423_QExHFX4_RSLC5_Beveridge_Clausen_IMP_DSBU_alone.raw", NativeID:"controllerType=0 controllerNumber=1 scan=22459"	5086.54974		FALSE
617	82	0.001626016	29	20	133	671.093	4	2681.348	2681.345	1.26	[GKSDNVPSEEVVK]	>Cas9	869	881	[VKYVTEGmR]	>Cas9	531	539	K2	K2		20190423_QExHFX4_RSLC5_Beveridge_Clausen_IMP_DSBU_alone.11621.11621.4 File:"20190423_QExHFX4_RSLC5_Beveridge_Clausen_IMP_DSBU_alone.raw", NativeID:"controllerType=0 controllerNumber=1 scan=11621"	3064.0431		FALSE
618	82	0.001615509	20	23	113	673.018	3	2017.04	2017.039	0.32	[QQLPEKYK]	>Cas9	345	352	[KDWDPK]	>Cas9	1128	1133	K6	K1		20190423_QExHFX4_RSLC5_Beveridge_Clausen_IMP_DSBU_alone.12071.12071.3 File:"20190423_QExHFX4_RSLC5_Beveridge_Clausen_IMP_DSBU_alone.raw", NativeID:"controllerType=0 controllerNumber=1 scan=12071"	3151.68114		FALSE
619	82	0.001610306	24	34	124	667.094	4	2665.354	2665.35	1.42	[GKSDNVPSEEVVK]	>Cas9	869	881	[VKYVTEGMR]	>Cas9	531	539	K2	K2		20190423_QExHFX4_RSLC5_Beveridge_Clausen_IMP_DSBU_alone.13351.13351.4 File:"20190423_QExHFX4_RSLC5_Beveridge_Clausen_IMP_DSBU_alone.raw", NativeID:"controllerType=0 controllerNumber=1 scan=13351"	3399.51936		FALSE
620	82	0.001612903	121	21	166	955.801	3	2865.389	2865.388	0.6	[QEDFYPFLKDNR]	>Cas9	430	441	[VKYVTEGmR]	>Cas9	531	539	K9	K2		20190423_QExHFX4_RSLC5_Beveridge_Clausen_IMP_DSBU_alone.21043.21043.3 File:"20190423_QExHFX4_RSLC5_Beveridge_Clausen_IMP_DSBU_alone.raw", NativeID:"controllerType=0 controllerNumber=1 scan=21043"	4809.27222		FALSE
621	82	0.001623377	17	17	133	478.574	3	1433.709	1433.709	-0.18	[SDKNR]	>Cas9	864	868	[SDKNR]	>Cas9	864	868	K3	K3		20190423_QExHFX4_RSLC5_Beveridge_Clausen_IMP_DSBU_alone.3344.3344.3 File:"20190423_QExHFX4_RSLC5_Beveridge_Clausen_IMP_DSBU_alone.raw", NativeID:"controllerType=0 controllerNumber=1 scan=3344"	1155.81948		FALSE
622	82	0.001618123	18	18	131	478.575	3	1433.709	1433.709	0.04	[SDKNR]	>Cas9	864	868	[SDKNR]	>Cas9	864	868	K3	K3		20190423_QExHFX4_RSLC5_Beveridge_Clausen_IMP_DSBU_alone.3622.3622.3 File:"20190423_QExHFX4_RSLC5_Beveridge_Clausen_IMP_DSBU_alone.raw", NativeID:"controllerType=0 controllerNumber=1 scan=3622"	1247.06508		FALSE
623	82	0.001607717	20	20	137	352.707	4	1407.806	1407.806	-0.1	[KmIAK]	>Cas9	1024	1028	[KmIAK]	>Cas9	1024	1028	K1	K1		20190423_QExHFX4_RSLC5_Beveridge_Clausen_IMP_DSBU_alone.5632.5632.4 File:"20190423_QExHFX4_RSLC5_Beveridge_Clausen_IMP_DSBU_alone.raw", NativeID:"controllerType=0 controllerNumber=1 scan=5632"	1803.23382		FALSE
624	82	0.001620746	20	20	139	635.34	3	1904.006	1904.002	2.05	[APLSASmIKR]	>Cas9	319	328	[SDKNR]	>Cas9	864	868	K9	K3		20190423_QExHFX4_RSLC5_Beveridge_Clausen_IMP_DSBU_alone.7706.7706.3 File:"20190423_QExHFX4_RSLC5_Beveridge_Clausen_IMP_DSBU_alone.raw", NativeID:"controllerType=0 controllerNumber=1 scan=7706"	2273.98476		FALSE
625	81	0.0016	72	21	122	617.677	3	1851.018	1851.016	1.14	[FKVLGNTDR]	>Cas9	36	44	[KmIAK]	>Cas9	1024	1028	K2	K1		20190423_QExHFX4_RSLC5_Beveridge_Clausen_IMP_DSBU_alone.10286.10286.3 File:"20190423_QExHFX4_RSLC5_Beveridge_Clausen_IMP_DSBU_alone.raw", NativeID:"controllerType=0 controllerNumber=1 scan=10286"	2801.64714		FALSE
626	81	0.001594896	25	25	145	395.238	4	1577.928	1577.927	0.65	[AGFIKR]	>Cas9	918	923	[AGFIKR]	>Cas9	918	923	K5	K5		20190423_QExHFX4_RSLC5_Beveridge_Clausen_IMP_DSBU_alone.11826.11826.4 File:"20190423_QExHFX4_RSLC5_Beveridge_Clausen_IMP_DSBU_alone.raw", NativeID:"controllerType=0 controllerNumber=1 scan=11826"	3104.11878		FALSE
627	81	0.001602564	140	31	228	768.426	3	2303.264	2303.264	-0.09	[mDGTEELLVKLNR]	>Cas9	387	399	[KVTVK]	>Cas9	562	566	K10	K1		20190423_QExHFX4_RSLC5_Beveridge_Clausen_IMP_DSBU_alone.19163.19163.3 File:"20190423_QExHFX4_RSLC5_Beveridge_Clausen_IMP_DSBU_alone.raw", NativeID:"controllerType=0 controllerNumber=1 scan=19163"	4455.54882		FALSE
628	81	0.001597444	38	65	105	707.658	4	2827.608	2827.604	1.5	[GGLSELDKAGFIK]	>Cas9	910	922	[QLLNAKLITQR]	>Cas9	889	899	K8	K6		20190423_QExHFX4_RSLC5_Beveridge_Clausen_IMP_DSBU_alone.22531.22531.4 File:"20190423_QExHFX4_RSLC5_Beveridge_Clausen_IMP_DSBU_alone.raw", NativeID:"controllerType=0 controllerNumber=1 scan=22531"	5100.18258		FALSE
629	81	0.001605136	36	36	130	363.713	4	1451.831	1451.833	-1.23	[DKPIR]	>Cas9	1303	1307	[DKPIR]	>Cas9	1303	1307	K2	K2		20190423_QExHFX4_RSLC5_Beveridge_Clausen_IMP_DSBU_alone.9138.9138.4 File:"20190423_QExHFX4_RSLC5_Beveridge_Clausen_IMP_DSBU_alone.raw", NativeID:"controllerType=0 controllerNumber=1 scan=9138"	2571.0846		FALSE
630	80	0.001582278	48	25	186	379.487	4	1514.926	1514.926	-0.24	[KDLIIK]	>Cas9	1196	1201	[LSKSR]	>Cas9	220	224	K1	K3		20190423_QExHFX4_RSLC5_Beveridge_Clausen_IMP_DSBU_alone.10139.10139.4 File:"20190423_QExHFX4_RSLC5_Beveridge_Clausen_IMP_DSBU_alone.raw", NativeID:"controllerType=0 controllerNumber=1 scan=10139"	2773.79946		FALSE
631	80	0.001579779	31	17	116	1091.579	3	3272.723	3272.72	1.08	[mLASAGELQKGNELALPSK]	>Cas9	1217	1235	[KPAFLSGEQK]	>Cas9	540	549	K10	K1		20190423_QExHFX4_RSLC5_Beveridge_Clausen_IMP_DSBU_alone.18958.18958.3 File:"20190423_QExHFX4_RSLC5_Beveridge_Clausen_IMP_DSBU_alone.raw", NativeID:"controllerType=0 controllerNumber=1 scan=18958"	4417.7025		FALSE
632	80	0.001587302	31	48	120	741.141	4	2961.543	2961.543	0.15	[SNFDLAEDAKLQLSK]	>Cas9	258	272	[VLSAYNKHR]	>Cas9	1294	1302	K10	K7		20190423_QExHFX4_RSLC5_Beveridge_Clausen_IMP_DSBU_alone.18972.18972.4 File:"20190423_QExHFX4_RSLC5_Beveridge_Clausen_IMP_DSBU_alone.raw", NativeID:"controllerType=0 controllerNumber=1 scan=18972"	4420.7163		FALSE
633	80	0.001589825	92	92	341	448.625	3	1343.862	1343.862	-0.26	[KVTVK]	>Cas9	562	566	[KVTVK]	>Cas9	562	566	K1	K1		20190423_QExHFX4_RSLC5_Beveridge_Clausen_IMP_DSBU_alone.4966.4966.3 File:"20190423_QExHFX4_RSLC5_Beveridge_Clausen_IMP_DSBU_alone.raw", NativeID:"controllerType=0 controllerNumber=1 scan=4966"	1634.34786		FALSE
634	80	0.001584786	20	20	136	635.34	3	1904.004	1904.002	1.18	[APLSASmIKR]	>Cas9	319	328	[SDKNR]	>Cas9	864	868	K9	K3		20190423_QExHFX4_RSLC5_Beveridge_Clausen_IMP_DSBU_alone.8467.8467.3 File:"20190423_QExHFX4_RSLC5_Beveridge_Clausen_IMP_DSBU_alone.raw", NativeID:"controllerType=0 controllerNumber=1 scan=8467"	2430.36198		FALSE
635	80	0.001592357	70	23	234	714.387	3	2141.147	2141.145	0.98	[GKSDNVPSEEVVK]	>Cas9	869	881	[VPSKK]	>Cas9	31	35	K2	K4		20190423_QExHFX4_RSLC5_Beveridge_Clausen_IMP_DSBU_alone.8687.8687.3 File:"20190423_QExHFX4_RSLC5_Beveridge_Clausen_IMP_DSBU_alone.raw", NativeID:"controllerType=0 controllerNumber=1 scan=8687"	2478.13656		FALSE
636	79	0.001560062	20	55	108	500.299	4	1998.173	1998.171	1	[NSDKLIAR]	>Cas9	1119	1126	[KGILQTVK]	>Cas9	739	746	K4	K1		20190423_QExHFX4_RSLC5_Beveridge_Clausen_IMP_DSBU_alone.13589.13589.4 File:"20190423_QExHFX4_RSLC5_Beveridge_Clausen_IMP_DSBU_alone.raw", NativeID:"controllerType=0 controllerNumber=1 scan=13589"	3444.0225		FALSE
637	79	0.001572327	84	14	129	530.543	4	2119.151	2119.151	-0.02	[LVDSTDKADLR]	>Cas9	146	156	[AGFIKR]	>Cas9	918	923	K7	K5		20190423_QExHFX4_RSLC5_Beveridge_Clausen_IMP_DSBU_alone.13593.13593.4 File:"20190423_QExHFX4_RSLC5_Beveridge_Clausen_IMP_DSBU_alone.raw", NativeID:"controllerType=0 controllerNumber=1 scan=13593"	3444.6993		FALSE
638	79	0.001574803	162	95	268	453.54	4	1811.137	1811.136	0.55	[KGILQTVK]	>Cas9	739	746	[KDLIIK]	>Cas9	1196	1201	K1	K1		20190423_QExHFX4_RSLC5_Beveridge_Clausen_IMP_DSBU_alone.15114.15114.4 File:"20190423_QExHFX4_RSLC5_Beveridge_Clausen_IMP_DSBU_alone.raw", NativeID:"controllerType=0 controllerNumber=1 scan=15114"	3721.4997		FALSE
639	79	0.001564945	33	48	111	614.313	4	2454.229	2454.226	1.12	[YDENDKLIR]	>Cas9	947	955	[FDNLTKAER]	>Cas9	901	909	K6	K6		20190423_QExHFX4_RSLC5_Beveridge_Clausen_IMP_DSBU_alone.15386.15386.4 File:"20190423_QExHFX4_RSLC5_Beveridge_Clausen_IMP_DSBU_alone.raw", NativeID:"controllerType=0 controllerNumber=1 scan=15386"	3769.24914		FALSE
640	79	0.001557632	20	46	124	871.774	3	2613.307	2613.298	3.4	[mTNFDKNLPNEK]	>Cas9	499	510	[SKLVSDFR]	>Cas9	964	971	K6	K2		20190423_QExHFX4_RSLC5_Beveridge_Clausen_IMP_DSBU_alone.16707.16707.3 File:"20190423_QExHFX4_RSLC5_Beveridge_Clausen_IMP_DSBU_alone.raw", NativeID:"controllerType=0 controllerNumber=1 scan=16707"	4012.9869		FALSE
641	79	0	118	118	104	767.908	4	3068.61	3068.613	-0.93	[HKPENIVIEMAR]	>Cas9	758	769	[HKPENIVIEMAR]	>Cas9	758	769	K2	K2		20190423_QExHFX4_RSLC5_Beveridge_Clausen_IMP_DSBU_alone.17496.17496.4 File:"20190423_QExHFX4_RSLC5_Beveridge_Clausen_IMP_DSBU_alone.raw", NativeID:"controllerType=0 controllerNumber=1 scan=17496"	4149.66354		FALSE
642	79	0.001569859	36	23	120	997.206	3	2989.604	2989.603	0.49	[TEVQTGGFSKESILPK]	>Cas9	1102	1117	[APLSASMIKR]	>Cas9	319	328	K10	K9		20190423_QExHFX4_RSLC5_Beveridge_Clausen_IMP_DSBU_alone.20050.20050.3 File:"20190423_QExHFX4_RSLC5_Beveridge_Clausen_IMP_DSBU_alone.raw", NativeID:"controllerType=0 controllerNumber=1 scan=20050"	4625.90688		FALSE
643	79	0	109	109	327	336.721	4	1343.862	1343.862	-0.36	[KVTVK]	>Cas9	562	566	[KVTVK]	>Cas9	562	566	K1	K1		20190423_QExHFX4_RSLC5_Beveridge_Clausen_IMP_DSBU_alone.4881.4881.4 File:"20190423_QExHFX4_RSLC5_Beveridge_Clausen_IMP_DSBU_alone.raw", NativeID:"controllerType=0 controllerNumber=1 scan=4881"	1615.79088		FALSE
644	79	0.001577287	32	23	130	354.21	4	1413.817	1413.817	-0.12	[DKPIR]	>Cas9	1303	1307	[LSKSR]	>Cas9	220	224	K2	K3		20190423_QExHFX4_RSLC5_Beveridge_Clausen_IMP_DSBU_alone.6898.6898.4 File:"20190423_QExHFX4_RSLC5_Beveridge_Clausen_IMP_DSBU_alone.raw", NativeID:"controllerType=0 controllerNumber=1 scan=6898"	2095.41516		FALSE
645	79	0.0015625	79	36	253	520.003	3	1557.995	1557.994	0.86	[VITLKSK]	>Cas9	959	965	[KVTVK]	>Cas9	562	566	K5	K1		20190423_QExHFX4_RSLC5_Beveridge_Clausen_IMP_DSBU_alone.8409.8409.3 File:"20190423_QExHFX4_RSLC5_Beveridge_Clausen_IMP_DSBU_alone.raw", NativeID:"controllerType=0 controllerNumber=1 scan=8409"	2420.24172		FALSE
646	79	0.001567398	31	51	136	425.474	4	1698.874	1698.874	-0.52	[mKNYWR]	>Cas9	883	888	[LSKSR]	>Cas9	220	224	K2	K3		20190423_QExHFX4_RSLC5_Beveridge_Clausen_IMP_DSBU_alone.9886.9886.4 File:"20190423_QExHFX4_RSLC5_Beveridge_Clausen_IMP_DSBU_alone.raw", NativeID:"controllerType=0 controllerNumber=1 scan=9886"	2724.34722		FALSE
647	78	0	102	49	133	563.048	4	2249.171	2249.166	2.24	[SDNVPSEEVVKK]	>Cas9	871	882	[GYKEVK]	>Cas9	1190	1195	K11	K3		20190423_QExHFX4_RSLC5_Beveridge_Clausen_IMP_DSBU_alone.10189.10189.4 File:"20190423_QExHFX4_RSLC5_Beveridge_Clausen_IMP_DSBU_alone.raw", NativeID:"controllerType=0 controllerNumber=1 scan=10189"	2783.29788		FALSE
648	78	0	64	20	112	424.636	5	2119.151	2119.151	0.29	[LVDSTDKADLR]	>Cas9	146	156	[AGFIKR]	>Cas9	918	923	K7	K5		20190423_QExHFX4_RSLC5_Beveridge_Clausen_IMP_DSBU_alone.13419.13419.5 File:"20190423_QExHFX4_RSLC5_Beveridge_Clausen_IMP_DSBU_alone.raw", NativeID:"controllerType=0 controllerNumber=1 scan=13419"	3411.8928		FALSE
649	78	0	83	60	183	611.563	4	2443.232	2443.229	1.27	[YDENDKLIR]	>Cas9	947	955	[VKYVTEGMR]	>Cas9	531	539	K6	K2		20190423_QExHFX4_RSLC5_Beveridge_Clausen_IMP_DSBU_alone.15401.15401.4 File:"20190423_QExHFX4_RSLC5_Beveridge_Clausen_IMP_DSBU_alone.raw", NativeID:"controllerType=0 controllerNumber=1 scan=15401"	3771.90972		FALSE
650	78	0	90	48	290	702.072	3	2104.202	2104.201	0.4	[GGLSELDKAGFIK]	>Cas9	910	922	[KVTVK]	>Cas9	562	566	K8	K1		20190423_QExHFX4_RSLC5_Beveridge_Clausen_IMP_DSBU_alone.16543.16543.3 File:"20190423_QExHFX4_RSLC5_Beveridge_Clausen_IMP_DSBU_alone.raw", NativeID:"controllerType=0 controllerNumber=1 scan=16543"	3983.87418		FALSE
651	78	0	67	45	112	597.829	4	2388.292	2388.292	0.03	[LKTYAHLFDDK]	>Cas9	640	650	[ESILPKR]	>Cas9	1112	1118	K2	K6		20190423_QExHFX4_RSLC5_Beveridge_Clausen_IMP_DSBU_alone.17133.17133.4 File:"20190423_QExHFX4_RSLC5_Beveridge_Clausen_IMP_DSBU_alone.raw", NativeID:"controllerType=0 controllerNumber=1 scan=17133"	4087.59624		FALSE
652	78	0	178	36	232	836.441	3	2507.309	2507.307	0.89	[YPKLESEFVYGDYK]	>Cas9	1005	1018	[LKSVK]	>Cas9	1161	1165	K3	K2		20190423_QExHFX4_RSLC5_Beveridge_Clausen_IMP_DSBU_alone.18225.18225.3 File:"20190423_QExHFX4_RSLC5_Beveridge_Clausen_IMP_DSBU_alone.raw", NativeID:"controllerType=0 controllerNumber=1 scan=18225"	4282.2204		FALSE
653	78	0	25	25	173	464.609	3	1391.812	1391.811	0.74	[KmIAK]	>Cas9	1024	1028	[KMIAK]	>Cas9	1024	1028	K1	K1		20190423_QExHFX4_RSLC5_Beveridge_Clausen_IMP_DSBU_alone.5707.5707.3 File:"20190423_QExHFX4_RSLC5_Beveridge_Clausen_IMP_DSBU_alone.raw", NativeID:"controllerType=0 controllerNumber=1 scan=5707"	1822.8258		FALSE
654	78	0	20	20	133	635.34	3	1904.005	1904.002	1.75	[APLSASmIKR]	>Cas9	319	328	[SDKNR]	>Cas9	864	868	K9	K3		20190423_QExHFX4_RSLC5_Beveridge_Clausen_IMP_DSBU_alone.7850.7850.3 File:"20190423_QExHFX4_RSLC5_Beveridge_Clausen_IMP_DSBU_alone.raw", NativeID:"controllerType=0 controllerNumber=1 scan=7850"	2305.30338		FALSE
655	78	0	20	20	130	635.339	3	1904.002	1904.002	0.02	[APLSASmIKR]	>Cas9	319	328	[SDKNR]	>Cas9	864	868	K9	K3		20190423_QExHFX4_RSLC5_Beveridge_Clausen_IMP_DSBU_alone.9558.9558.3 File:"20190423_QExHFX4_RSLC5_Beveridge_Clausen_IMP_DSBU_alone.raw", NativeID:"controllerType=0 controllerNumber=1 scan=9558"	2654.4696		FALSE
656	77	0	32	36	131	802.76	3	2406.265	2406.262	0.91	[SEQEIGKATAK]	>Cas9	1029	1039	[FKVLGNTDR]	>Cas9	36	44	K7	K2		20190423_QExHFX4_RSLC5_Beveridge_Clausen_IMP_DSBU_alone.12372.12372.3 File:"20190423_QExHFX4_RSLC5_Beveridge_Clausen_IMP_DSBU_alone.raw", NativeID:"controllerType=0 controllerNumber=1 scan=12372"	3208.70784		FALSE
657	77	0	76	57	122	530.543	4	2119.15	2119.151	-0.2	[LVDSTDKADLR]	>Cas9	146	156	[AGFIKR]	>Cas9	918	923	K7	K5		20190423_QExHFX4_RSLC5_Beveridge_Clausen_IMP_DSBU_alone.14321.14321.4 File:"20190423_QExHFX4_RSLC5_Beveridge_Clausen_IMP_DSBU_alone.raw", NativeID:"controllerType=0 controllerNumber=1 scan=14321"	3573.11832		FALSE
658	77	0	48	59	105	849.962	4	3396.826	3396.823	0.78	[MLASAGELQKGNELALPSK]	>Cas9	1217	1235	[VVDELVKVMGR]	>Cas9	747	757	K10	K7		20190423_QExHFX4_RSLC5_Beveridge_Clausen_IMP_DSBU_alone.23273.23273.4 File:"20190423_QExHFX4_RSLC5_Beveridge_Clausen_IMP_DSBU_alone.raw", NativeID:"controllerType=0 controllerNumber=1 scan=23273"	5244.19374		FALSE
659	77	0	17	17	124	478.574	3	1433.708	1433.709	-0.59	[SDKNR]	>Cas9	864	868	[SDKNR]	>Cas9	864	868	K3	K3		20190423_QExHFX4_RSLC5_Beveridge_Clausen_IMP_DSBU_alone.3438.3438.3 File:"20190423_QExHFX4_RSLC5_Beveridge_Clausen_IMP_DSBU_alone.raw", NativeID:"controllerType=0 controllerNumber=1 scan=3438"	1186.46994		FALSE
660	76	0	20	20	116	548.655	3	1643.952	1643.951	0.17	[ESILPKR]	>Cas9	1112	1118	[KmIAK]	>Cas9	1024	1028	K6	K1		20190423_QExHFX4_RSLC5_Beveridge_Clausen_IMP_DSBU_alone.10134.10134.3 File:"20190423_QExHFX4_RSLC5_Beveridge_Clausen_IMP_DSBU_alone.raw", NativeID:"controllerType=0 controllerNumber=1 scan=10134"	2772.62454		FALSE
661	76	0	45	51	114	665.7	3	1995.084	1995.084	-0.07	[mKNYWR]	>Cas9	883	888	[KGILQTVK]	>Cas9	739	746	K2	K1		20190423_QExHFX4_RSLC5_Beveridge_Clausen_IMP_DSBU_alone.13681.13681.3 File:"20190423_QExHFX4_RSLC5_Beveridge_Clausen_IMP_DSBU_alone.raw", NativeID:"controllerType=0 controllerNumber=1 scan=13681"	3460.19628		FALSE
662	76	0	36	36	154	627.37	3	1880.095	1880.096	-0.77	[ESILPKR]	>Cas9	1112	1118	[ESILPKR]	>Cas9	1112	1118	K6	K6		20190423_QExHFX4_RSLC5_Beveridge_Clausen_IMP_DSBU_alone.14988.14988.3 File:"20190423_QExHFX4_RSLC5_Beveridge_Clausen_IMP_DSBU_alone.raw", NativeID:"controllerType=0 controllerNumber=1 scan=14988"	3698.20494		FALSE
663	76	0	60	69	123	499.814	4	1996.233	1996.232	0.56	[FIKPILEK]	>Cas9	379	386	[KLINGIR]	>Cas9	669	675	K3	K1		20190423_QExHFX4_RSLC5_Beveridge_Clausen_IMP_DSBU_alone.17524.17524.4 File:"20190423_QExHFX4_RSLC5_Beveridge_Clausen_IMP_DSBU_alone.raw", NativeID:"controllerType=0 controllerNumber=1 scan=17524"	4155.14532		FALSE
664	76	0	144	18	203	763.095	3	2287.27	2287.269	0.46	[MDGTEELLVKLNR]	>Cas9	387	399	[KVTVK]	>Cas9	562	566	K10	K1		20190423_QExHFX4_RSLC5_Beveridge_Clausen_IMP_DSBU_alone.19303.19303.3 File:"20190423_QExHFX4_RSLC5_Beveridge_Clausen_IMP_DSBU_alone.raw", NativeID:"controllerType=0 controllerNumber=1 scan=19303"	4482.64272		FALSE
665	76	0	38	49	109	825.837	5	4125.156	4125.157	-0.31	[mLASAGELQKGNELALPSK]	>Cas9	1217	1235	[MLASAGELQKGNELALPSK]	>Cas9	1217	1235	K10	K10		20190423_QExHFX4_RSLC5_Beveridge_Clausen_IMP_DSBU_alone.21520.21520.5 File:"20190423_QExHFX4_RSLC5_Beveridge_Clausen_IMP_DSBU_alone.raw", NativeID:"controllerType=0 controllerNumber=1 scan=21520"	4902.27234		FALSE
666	76	0	31	22	131	801.785	3	2403.341	2403.339	0.84	[NPIDFLEAKGYK]	>Cas9	1181	1192	[KLINGIR]	>Cas9	669	675	K9	K1		20190423_QExHFX4_RSLC5_Beveridge_Clausen_IMP_DSBU_alone.22489.22489.3 File:"20190423_QExHFX4_RSLC5_Beveridge_Clausen_IMP_DSBU_alone.raw", NativeID:"controllerType=0 controllerNumber=1 scan=22489"	5092.55568		FALSE
667	76	0	20	20	117	928.948	4	3712.77	3712.769	0.36	[KSEETITPWNFEEVVDK]	>Cas9	472	488	[mTNFDKNLPNEK]	>Cas9	499	510	K1	K6		20190423_QExHFX4_RSLC5_Beveridge_Clausen_IMP_DSBU_alone.23924.23924.4 File:"20190423_QExHFX4_RSLC5_Beveridge_Clausen_IMP_DSBU_alone.raw", NativeID:"controllerType=0 controllerNumber=1 scan=23924"	5375.58552		FALSE
668	76	0	41	41	166	459.271	3	1375.799	1375.802	-1.96	[LSKSR]	>Cas9	220	224	[LSKSR]	>Cas9	220	224	K3	K3		20190423_QExHFX4_RSLC5_Beveridge_Clausen_IMP_DSBU_alone.5613.5613.3 File:"20190423_QExHFX4_RSLC5_Beveridge_Clausen_IMP_DSBU_alone.raw", NativeID:"controllerType=0 controllerNumber=1 scan=5613"	1798.81338		FALSE
669	76	0	124	71	112	491.519	4	1963.055	1963.053	0.87	[SEQEIGKATAK]	>Cas9	1029	1039	[KmIAK]	>Cas9	1024	1028	K7	K1		20190423_QExHFX4_RSLC5_Beveridge_Clausen_IMP_DSBU_alone.7154.7154.4 File:"20190423_QExHFX4_RSLC5_Beveridge_Clausen_IMP_DSBU_alone.raw", NativeID:"controllerType=0 controllerNumber=1 scan=7154"	2153.62632		FALSE
670	76	0	58	23	193	618.005	3	1852.002	1852	1.17	[VKYVTEGmR]	>Cas9	531	539	[VPSKK]	>Cas9	31	35	K2	K4		20190423_QExHFX4_RSLC5_Beveridge_Clausen_IMP_DSBU_alone.7322.7322.3 File:"20190423_QExHFX4_RSLC5_Beveridge_Clausen_IMP_DSBU_alone.raw", NativeID:"controllerType=0 controllerNumber=1 scan=7322"	2192.23926		FALSE
671	76	0	48	14	132	554.539	4	2215.133	2215.131	0.96	[SDNVPSEEVVKK]	>Cas9	871	882	[GQKNSR]	>Cas9	777	782	K11	K3		20190423_QExHFX4_RSLC5_Beveridge_Clausen_IMP_DSBU_alone.7452.7452.4 File:"20190423_QExHFX4_RSLC5_Beveridge_Clausen_IMP_DSBU_alone.raw", NativeID:"controllerType=0 controllerNumber=1 scan=7452"	2220.86478		FALSE
672	76	0	34	16	116	730.063	3	2188.174	2188.172	0.82	[VLSAYNKHR]	>Cas9	1294	1302	[KLVDSTDK]	>Cas9	145	152	K7	K1		20190423_QExHFX4_RSLC5_Beveridge_Clausen_IMP_DSBU_alone.8137.8137.3 File:"20190423_QExHFX4_RSLC5_Beveridge_Clausen_IMP_DSBU_alone.raw", NativeID:"controllerType=0 controllerNumber=1 scan=8137"	2366.26494		FALSE
673	76	0	97	7	177	706.37	3	2117.097	2117.095	1.02	[LVDSTDKADLR]	>Cas9	146	156	[GQKNSR]	>Cas9	777	782	K7	K3		20190423_QExHFX4_RSLC5_Beveridge_Clausen_IMP_DSBU_alone.8394.8394.3 File:"20190423_QExHFX4_RSLC5_Beveridge_Clausen_IMP_DSBU_alone.raw", NativeID:"controllerType=0 controllerNumber=1 scan=8394"	2417.17194		FALSE
674	76	0	41	41	127	484.616	3	1451.833	1451.833	0.36	[DKPIR]	>Cas9	1303	1307	[DKPIR]	>Cas9	1303	1307	K2	K2		20190423_QExHFX4_RSLC5_Beveridge_Clausen_IMP_DSBU_alone.9278.9278.3 File:"20190423_QExHFX4_RSLC5_Beveridge_Clausen_IMP_DSBU_alone.raw", NativeID:"controllerType=0 controllerNumber=1 scan=9278"	2599.4793		FALSE
675	75	0	22	23	128	580.664	3	1739.979	1739.976	1.52	[NSDKLIAR]	>Cas9	1119	1126	[DKPIR]	>Cas9	1303	1307	K4	K2		20190423_QExHFX4_RSLC5_Beveridge_Clausen_IMP_DSBU_alone.10681.10681.3 File:"20190423_QExHFX4_RSLC5_Beveridge_Clausen_IMP_DSBU_alone.raw", NativeID:"controllerType=0 controllerNumber=1 scan=10681"	2881.33596		FALSE
676	75	0	12	14	133	428.262	4	1710.028	1710.027	0.45	[KGILQTVK]	>Cas9	739	746	[DKPIR]	>Cas9	1303	1307	K1	K2		20190423_QExHFX4_RSLC5_Beveridge_Clausen_IMP_DSBU_alone.11889.11889.4 File:"20190423_QExHFX4_RSLC5_Beveridge_Clausen_IMP_DSBU_alone.raw", NativeID:"controllerType=0 controllerNumber=1 scan=11889"	3116.0193		FALSE
677	75	0	86	14	138	712.062	3	2134.172	2134.169	1.5	[APLSASMIKR]	>Cas9	319	328	[KFDNLTK]	>Cas9	900	906	K9	K1		20190423_QExHFX4_RSLC5_Beveridge_Clausen_IMP_DSBU_alone.15778.15778.3 File:"20190423_QExHFX4_RSLC5_Beveridge_Clausen_IMP_DSBU_alone.raw", NativeID:"controllerType=0 controllerNumber=1 scan=15778"	3841.605		FALSE
678	75	0	16	30	100	1038.274	4	4150.074	4150.069	1.28	[LESEFVYGDYKVYDVR]	>Cas9	1008	1023	[mLASAGELQKGNELALPSK]	>Cas9	1217	1235	K11	K10		20190423_QExHFX4_RSLC5_Beveridge_Clausen_IMP_DSBU_alone.23664.23664.4 File:"20190423_QExHFX4_RSLC5_Beveridge_Clausen_IMP_DSBU_alone.raw", NativeID:"controllerType=0 controllerNumber=1 scan=23664"	5322.13488		FALSE
679	75	0	51	70	96	847.194	4	3385.756	3385.757	-0.3	[YPKLESEFVYGDYK]	>Cas9	1005	1018	[LENLIAQLPGEKK]	>Cas9	226	238	K3	K12		20190423_QExHFX4_RSLC5_Beveridge_Clausen_IMP_DSBU_alone.24487.24487.4 File:"20190423_QExHFX4_RSLC5_Beveridge_Clausen_IMP_DSBU_alone.raw", NativeID:"controllerType=0 controllerNumber=1 scan=24487"	5490.1944		FALSE
680	75	0	72	21	113	1145.268	3	3433.788	3433.781	2.12	[KNLIGALLFDSGETAEATR]	>Cas9	49	67	[LVDSTDKADLR]	>Cas9	146	156	K1	K7		20190423_QExHFX4_RSLC5_Beveridge_Clausen_IMP_DSBU_alone.26674.26674.3 File:"20190423_QExHFX4_RSLC5_Beveridge_Clausen_IMP_DSBU_alone.raw", NativeID:"controllerType=0 controllerNumber=1 scan=26674"	5954.16198		FALSE
681	75	0	64	29	120	392.634	5	1959.14	1959.139	0.49	[NLPNEKVLPK]	>Cas9	505	514	[HSIKK]	>Cas9	45	49	K6	K4		20190423_QExHFX4_RSLC5_Beveridge_Clausen_IMP_DSBU_alone.8413.8413.5 File:"20190423_QExHFX4_RSLC5_Beveridge_Clausen_IMP_DSBU_alone.raw", NativeID:"controllerType=0 controllerNumber=1 scan=8413"	2421.07056		FALSE
682	75	0	72	18	172	612.674	3	1836.006	1836.005	0.65	[VKYVTEGMR]	>Cas9	531	539	[VPSKK]	>Cas9	31	35	K2	K4		20190423_QExHFX4_RSLC5_Beveridge_Clausen_IMP_DSBU_alone.8977.8977.3 File:"20190423_QExHFX4_RSLC5_Beveridge_Clausen_IMP_DSBU_alone.raw", NativeID:"controllerType=0 controllerNumber=1 scan=8977"	2537.91462		FALSE
683	74	0	94	137	135	677.604	4	2707.396	2707.394	0.72	[LKTYAHLFDDK]	>Cas9	640	650	[SEQEIGKATAK]	>Cas9	1029	1039	K2	K7		20190423_QExHFX4_RSLC5_Beveridge_Clausen_IMP_DSBU_alone.14432.14432.4 File:"20190423_QExHFX4_RSLC5_Beveridge_Clausen_IMP_DSBU_alone.raw", NativeID:"controllerType=0 controllerNumber=1 scan=14432"	3593.53488		FALSE
684	74	0	20	20	132	860.451	3	2579.338	2579.35	-4.77	[LKTYAHLFDDK]	>Cas9	640	650	[QQLPEKYK]	>Cas9	345	352	K2	K6		20190423_QExHFX4_RSLC5_Beveridge_Clausen_IMP_DSBU_alone.14533.14533.3 File:"20190423_QExHFX4_RSLC5_Beveridge_Clausen_IMP_DSBU_alone.raw", NativeID:"controllerType=0 controllerNumber=1 scan=14533"	3613.6449		FALSE
685	74	0	105	14	173	582.053	4	2325.189	2325.187	0.67	[QEDFYPFLKDNR]	>Cas9	430	441	[VPSKK]	>Cas9	31	35	K9	K4		20190423_QExHFX4_RSLC5_Beveridge_Clausen_IMP_DSBU_alone.17047.17047.4 File:"20190423_QExHFX4_RSLC5_Beveridge_Clausen_IMP_DSBU_alone.raw", NativeID:"controllerType=0 controllerNumber=1 scan=17047"	4073.27796		FALSE
686	74	0	76	24	202	786.44	3	2357.307	2357.303	1.46	[DDSIDNKVLTR]	>Cas9	853	863	[KGILQTVK]	>Cas9	739	746	K7	K1		20190423_QExHFX4_RSLC5_Beveridge_Clausen_IMP_DSBU_alone.17473.17473.3 File:"20190423_QExHFX4_RSLC5_Beveridge_Clausen_IMP_DSBU_alone.raw", NativeID:"controllerType=0 controllerNumber=1 scan=17473"	4145.8461		FALSE
687	74	0	38	21	136	695.616	4	2779.442	2779.436	2.19	[SNFDLAEDAKLQLSK]	>Cas9	258	272	[KLVDSTDK]	>Cas9	145	152	K10	K1		20190423_QExHFX4_RSLC5_Beveridge_Clausen_IMP_DSBU_alone.21210.21210.4 File:"20190423_QExHFX4_RSLC5_Beveridge_Clausen_IMP_DSBU_alone.raw", NativeID:"controllerType=0 controllerNumber=1 scan=21210"	4840.91316		FALSE
688	74	0	76	14	160	672.033	3	2014.084	2014.082	1.47	[LKGSPEDNEQK]	>Cas9	1249	1259	[LKSVK]	>Cas9	1161	1165	K2	K2		20190423_QExHFX4_RSLC5_Beveridge_Clausen_IMP_DSBU_alone.6802.6802.3 File:"20190423_QExHFX4_RSLC5_Beveridge_Clausen_IMP_DSBU_alone.raw", NativeID:"controllerType=0 controllerNumber=1 scan=6802"	2074.83408		FALSE
689	74	0	58	18	115	530.031	4	2117.101	2117.095	3.18	[LVDSTDKADLR]	>Cas9	146	156	[GQKNSR]	>Cas9	777	782	K7	K3		20190423_QExHFX4_RSLC5_Beveridge_Clausen_IMP_DSBU_alone.7924.7924.4 File:"20190423_QExHFX4_RSLC5_Beveridge_Clausen_IMP_DSBU_alone.raw", NativeID:"controllerType=0 controllerNumber=1 scan=7924"	2322.2808		FALSE
690	74	0	35	36	176	379.476	4	1514.88	1514.88	0.16	[AGFIKR]	>Cas9	918	923	[DKPIR]	>Cas9	1303	1307	K5	K2		20190423_QExHFX4_RSLC5_Beveridge_Clausen_IMP_DSBU_alone.9846.9846.4 File:"20190423_QExHFX4_RSLC5_Beveridge_Clausen_IMP_DSBU_alone.raw", NativeID:"controllerType=0 controllerNumber=1 scan=9846"	2716.80948		FALSE
691	73	0	239	52	228	850.445	3	2549.321	2549.317	1.25	[YPKLESEFVYGDYK]	>Cas9	1005	1018	[IIKDK]	>Cas9	604	608	K3	K3		20190423_QExHFX4_RSLC5_Beveridge_Clausen_IMP_DSBU_alone.18620.18620.3 File:"20190423_QExHFX4_RSLC5_Beveridge_Clausen_IMP_DSBU_alone.raw", NativeID:"controllerType=0 controllerNumber=1 scan=18620"	4354.73922		FALSE
692	73	0	38	33	144	800.156	4	3197.604	3197.6	1.07	[KSEETITPWNFEEVVDK]	>Cas9	472	488	[SKLVSDFR]	>Cas9	964	971	K1	K2		20190423_QExHFX4_RSLC5_Beveridge_Clausen_IMP_DSBU_alone.24598.24598.4 File:"20190423_QExHFX4_RSLC5_Beveridge_Clausen_IMP_DSBU_alone.raw", NativeID:"controllerType=0 controllerNumber=1 scan=24598"	5512.90764		FALSE
693	73	0	19	19	118	525.963	3	1575.874	1575.871	1.38	[AGFIKR]	>Cas9	918	923	[GQKNSR]	>Cas9	777	782	K5	K3		20190423_QExHFX4_RSLC5_Beveridge_Clausen_IMP_DSBU_alone.6470.6470.3 File:"20190423_QExHFX4_RSLC5_Beveridge_Clausen_IMP_DSBU_alone.raw", NativeID:"controllerType=0 controllerNumber=1 scan=6470"	2001.97362		FALSE
694	73	0	43	74	104	443.832	5	2215.133	2215.131	0.92	[SDNVPSEEVVKK]	>Cas9	871	882	[GQKNSR]	>Cas9	777	782	K11	K3		20190423_QExHFX4_RSLC5_Beveridge_Clausen_IMP_DSBU_alone.7151.7151.5 File:"20190423_QExHFX4_RSLC5_Beveridge_Clausen_IMP_DSBU_alone.raw", NativeID:"controllerType=0 controllerNumber=1 scan=7151"	2153.0208		FALSE
695	73	0	20	20	123	635.339	3	1904.003	1904.002	0.73	[APLSASmIKR]	>Cas9	319	328	[SDKNR]	>Cas9	864	868	K9	K3		20190423_QExHFX4_RSLC5_Beveridge_Clausen_IMP_DSBU_alone.8141.8141.3 File:"20190423_QExHFX4_RSLC5_Beveridge_Clausen_IMP_DSBU_alone.raw", NativeID:"controllerType=0 controllerNumber=1 scan=8141"	2367.16992		FALSE
696	73	0	88	10	143	530.029	4	2117.096	2117.095	0.48	[LVDSTDKADLR]	>Cas9	146	156	[GQKNSR]	>Cas9	777	782	K7	K3		20190423_QExHFX4_RSLC5_Beveridge_Clausen_IMP_DSBU_alone.8229.8229.4 File:"20190423_QExHFX4_RSLC5_Beveridge_Clausen_IMP_DSBU_alone.raw", NativeID:"controllerType=0 controllerNumber=1 scan=8229"	2384.61414		FALSE
697	72	0	62	50	180	580.664	3	1739.977	1739.976	0.44	[NSDKLIAR]	>Cas9	1119	1126	[DKPIR]	>Cas9	1303	1307	K4	K2		20190423_QExHFX4_RSLC5_Beveridge_Clausen_IMP_DSBU_alone.10515.10515.3 File:"20190423_QExHFX4_RSLC5_Beveridge_Clausen_IMP_DSBU_alone.raw", NativeID:"controllerType=0 controllerNumber=1 scan=10515"	2849.01654		FALSE
698	72	0	140	109	296	638.007	3	1912.005	1912.006	-0.49	[QLKEDYFK]	>Cas9	567	574	[EKIEK]	>Cas9	442	446	K3	K2		20190423_QExHFX4_RSLC5_Beveridge_Clausen_IMP_DSBU_alone.11901.11901.3 File:"20190423_QExHFX4_RSLC5_Beveridge_Clausen_IMP_DSBU_alone.raw", NativeID:"controllerType=0 controllerNumber=1 scan=11901"	3117.87642		FALSE
699	72	0	41	30	144	675.683	3	2025.035	2025.033	0.57	[NSDKLIAR]	>Cas9	1119	1126	[mKNYWR]	>Cas9	883	888	K4	K2		20190423_QExHFX4_RSLC5_Beveridge_Clausen_IMP_DSBU_alone.12665.12665.3 File:"20190423_QExHFX4_RSLC5_Beveridge_Clausen_IMP_DSBU_alone.raw", NativeID:"controllerType=0 controllerNumber=1 scan=12665"	3266.0562		FALSE
700	72	0	62	52	108	507.014	4	2025.036	2025.033	1.23	[NSDKLIAR]	>Cas9	1119	1126	[mKNYWR]	>Cas9	883	888	K4	K2		20190423_QExHFX4_RSLC5_Beveridge_Clausen_IMP_DSBU_alone.12834.12834.4 File:"20190423_QExHFX4_RSLC5_Beveridge_Clausen_IMP_DSBU_alone.raw", NativeID:"controllerType=0 controllerNumber=1 scan=12834"	3298.22868		FALSE
701	72	0	84	51	129	626.852	4	2504.385	2504.383	0.93	[VNTEITKAPLSASMIK]	>Cas9	312	327	[KmIAK]	>Cas9	1024	1028	K7	K1		20190423_QExHFX4_RSLC5_Beveridge_Clausen_IMP_DSBU_alone.15029.15029.4 File:"20190423_QExHFX4_RSLC5_Beveridge_Clausen_IMP_DSBU_alone.raw", NativeID:"controllerType=0 controllerNumber=1 scan=15029"	3706.6047		FALSE
702	72	0	119	87	93	682.108	4	2725.411	2725.409	0.84	[HKPENIVIEMAR]	>Cas9	758	769	[FDNLTKAER]	>Cas9	901	909	K2	K6		20190423_QExHFX4_RSLC5_Beveridge_Clausen_IMP_DSBU_alone.16200.16200.4 File:"20190423_QExHFX4_RSLC5_Beveridge_Clausen_IMP_DSBU_alone.raw", NativeID:"controllerType=0 controllerNumber=1 scan=16200"	3921.10026		FALSE
703	72	0	115	85	92	700.113	4	2797.432	2797.43	0.61	[HKPENIVIEMAR]	>Cas9	758	769	[YDENDKLIR]	>Cas9	947	955	K2	K6		20190423_QExHFX4_RSLC5_Beveridge_Clausen_IMP_DSBU_alone.17432.17432.4 File:"20190423_QExHFX4_RSLC5_Beveridge_Clausen_IMP_DSBU_alone.raw", NativeID:"controllerType=0 controllerNumber=1 scan=17432"	4138.4649		FALSE
704	72	0	20	20	124	584.802	4	2336.185	2336.181	1.74	[QLKEDYFK]	>Cas9	567	574	[QLKEDYFK]	>Cas9	567	574	K3	K3		20190423_QExHFX4_RSLC5_Beveridge_Clausen_IMP_DSBU_alone.18294.18294.4 File:"20190423_QExHFX4_RSLC5_Beveridge_Clausen_IMP_DSBU_alone.raw", NativeID:"controllerType=0 controllerNumber=1 scan=18294"	4294.78764		FALSE
705	72	0	53	18	149	950.47	3	2849.395	2849.393	0.89	[QEDFYPFLKDNR]	>Cas9	430	441	[VKYVTEGMR]	>Cas9	531	539	K9	K2		20190423_QExHFX4_RSLC5_Beveridge_Clausen_IMP_DSBU_alone.21022.21022.3 File:"20190423_QExHFX4_RSLC5_Beveridge_Clausen_IMP_DSBU_alone.raw", NativeID:"controllerType=0 controllerNumber=1 scan=21022"	4804.95078		FALSE
706	72	0	46	46	183	895.5	3	2684.485	2684.484	0.53	[VVDELVKVMGR]	>Cas9	747	757	[VVDELVKVMGR]	>Cas9	747	757	K7	K7		20190423_QExHFX4_RSLC5_Beveridge_Clausen_IMP_DSBU_alone.24378.24378.3 File:"20190423_QExHFX4_RSLC5_Beveridge_Clausen_IMP_DSBU_alone.raw", NativeID:"controllerType=0 controllerNumber=1 scan=24378"	5467.5495		FALSE
707	72	0	112	10	142	1021.873	3	3063.605	3063.603	0.78	[mDGTEELLVKLNR]	>Cas9	387	399	[GGLSELDKAGFIK]	>Cas9	910	922	K10	K8		20190423_QExHFX4_RSLC5_Beveridge_Clausen_IMP_DSBU_alone.25941.25941.3 File:"20190423_QExHFX4_RSLC5_Beveridge_Clausen_IMP_DSBU_alone.raw", NativeID:"controllerType=0 controllerNumber=1 scan=25941"	5799.31836		FALSE
708	71	0	102	49	131	563.048	4	2249.169	2249.166	1.35	[SDNVPSEEVVKK]	>Cas9	871	882	[GYKEVK]	>Cas9	1190	1195	K11	K3		20190423_QExHFX4_RSLC5_Beveridge_Clausen_IMP_DSBU_alone.10726.10726.4 File:"20190423_QExHFX4_RSLC5_Beveridge_Clausen_IMP_DSBU_alone.raw", NativeID:"controllerType=0 controllerNumber=1 scan=10726"	2889.82182		FALSE
709	71	0	20	20	118	635.339	3	1904.004	1904.002	1.01	[APLSASmIKR]	>Cas9	319	328	[SDKNR]	>Cas9	864	868	K9	K3		20190423_QExHFX4_RSLC5_Beveridge_Clausen_IMP_DSBU_alone.10857.10857.3 File:"20190423_QExHFX4_RSLC5_Beveridge_Clausen_IMP_DSBU_alone.raw", NativeID:"controllerType=0 controllerNumber=1 scan=10857"	2914.21038		FALSE
710	71	0	41	54	117	579.635	3	1736.89	1736.89	-0.15	[mKNYWR]	>Cas9	883	888	[DKPIR]	>Cas9	1303	1307	K2	K2		20190423_QExHFX4_RSLC5_Beveridge_Clausen_IMP_DSBU_alone.12331.12331.3 File:"20190423_QExHFX4_RSLC5_Beveridge_Clausen_IMP_DSBU_alone.raw", NativeID:"controllerType=0 controllerNumber=1 scan=12331"	3200.61288		FALSE
711	71	0	39	55	150	594.807	4	2376.206	2376.205	0.21	[VKYVTEGmR]	>Cas9	531	539	[VKYVTEGMR]	>Cas9	531	539	K2	K2		20190423_QExHFX4_RSLC5_Beveridge_Clausen_IMP_DSBU_alone.13884.13884.4 File:"20190423_QExHFX4_RSLC5_Beveridge_Clausen_IMP_DSBU_alone.raw", NativeID:"controllerType=0 controllerNumber=1 scan=13884"	3496.64802		FALSE
712	71	0	82	9	136	909.142	3	2725.41	2725.409	0.46	[HKPENIVIEMAR]	>Cas9	758	769	[FDNLTKAER]	>Cas9	901	909	K2	K6		20190423_QExHFX4_RSLC5_Beveridge_Clausen_IMP_DSBU_alone.16036.16036.3 File:"20190423_QExHFX4_RSLC5_Beveridge_Clausen_IMP_DSBU_alone.raw", NativeID:"controllerType=0 controllerNumber=1 scan=16036"	3888.81366		FALSE
713	71	0	120	74	154	683.399	3	2048.182	2048.179	1.45	[FIKPILEK]	>Cas9	379	386	[KFDNLTK]	>Cas9	900	906	K3	K1		20190423_QExHFX4_RSLC5_Beveridge_Clausen_IMP_DSBU_alone.17435.17435.3 File:"20190423_QExHFX4_RSLC5_Beveridge_Clausen_IMP_DSBU_alone.raw", NativeID:"controllerType=0 controllerNumber=1 scan=17435"	4138.95246		FALSE
714	71	0	20	20	125	1146.581	3	3437.729	3437.73	-0.22	[LESEFVYGDYKVYDVR]	>Cas9	1008	1023	[VVDELVKVmGR]	>Cas9	747	757	K11	K7		20190423_QExHFX4_RSLC5_Beveridge_Clausen_IMP_DSBU_alone.25392.25392.3 File:"20190423_QExHFX4_RSLC5_Beveridge_Clausen_IMP_DSBU_alone.raw", NativeID:"controllerType=0 controllerNumber=1 scan=25392"	5682.59604		FALSE
715	71	0	28	20	132	341.198	5	1701.962	1701.961	0.78	[NSDKLIAR]	>Cas9	1119	1126	[LSKSR]	>Cas9	220	224	K4	K3		20190423_QExHFX4_RSLC5_Beveridge_Clausen_IMP_DSBU_alone.8100.8100.5 File:"20190423_QExHFX4_RSLC5_Beveridge_Clausen_IMP_DSBU_alone.raw", NativeID:"controllerType=0 controllerNumber=1 scan=8100"	2358.55356		FALSE
716	70	0.001392758	70	11	127	361.209	5	1802.016	1802.017	-0.74	[FIKPILEK]	>Cas9	379	386	[SDKNR]	>Cas9	864	868	K3	K3		20190423_QExHFX4_RSLC5_Beveridge_Clausen_IMP_DSBU_alone.11860.11860.5 File:"20190423_QExHFX4_RSLC5_Beveridge_Clausen_IMP_DSBU_alone.raw", NativeID:"controllerType=0 controllerNumber=1 scan=11860"	3111.04818		FALSE
717	70	0	98	8	147	601.344	3	1802.018	1802.017	0.62	[FIKPILEK]	>Cas9	379	386	[SDKNR]	>Cas9	864	868	K3	K3		20190423_QExHFX4_RSLC5_Beveridge_Clausen_IMP_DSBU_alone.11965.11965.3 File:"20190423_QExHFX4_RSLC5_Beveridge_Clausen_IMP_DSBU_alone.raw", NativeID:"controllerType=0 controllerNumber=1 scan=11965"	3130.52964		FALSE
718	70	0	53	37	103	827.772	3	2481.301	2481.298	0.93	[KTEVQTGGFSK]	>Cas9	1101	1111	[KPAFLSGEQK]	>Cas9	540	549	K1	K1		20190423_QExHFX4_RSLC5_Beveridge_Clausen_IMP_DSBU_alone.13144.13144.3 File:"20190423_QExHFX4_RSLC5_Beveridge_Clausen_IMP_DSBU_alone.raw", NativeID:"controllerType=0 controllerNumber=1 scan=13144"	3357.76494		FALSE
719	70	0	11	11	162	359.183	4	1433.709	1433.709	-0.27	[SDKNR]	>Cas9	864	868	[SDKNR]	>Cas9	864	868	K3	K3		20190423_QExHFX4_RSLC5_Beveridge_Clausen_IMP_DSBU_alone.2693.2693.4 File:"20190423_QExHFX4_RSLC5_Beveridge_Clausen_IMP_DSBU_alone.raw", NativeID:"controllerType=0 controllerNumber=1 scan=2693"	942.57222		FALSE
720	70	0.001390821	15	15	118	478.574	3	1433.709	1433.709	-0.18	[SDKNR]	>Cas9	864	868	[SDKNR]	>Cas9	864	868	K3	K3		20190423_QExHFX4_RSLC5_Beveridge_Clausen_IMP_DSBU_alone.3718.3718.3 File:"20190423_QExHFX4_RSLC5_Beveridge_Clausen_IMP_DSBU_alone.raw", NativeID:"controllerType=0 controllerNumber=1 scan=3718"	1277.29704		FALSE
721	70	0	73	80	181	464.609	3	1391.812	1391.811	0.19	[KmIAK]	>Cas9	1024	1028	[KMIAK]	>Cas9	1024	1028	K1	K1		20190423_QExHFX4_RSLC5_Beveridge_Clausen_IMP_DSBU_alone.5821.5821.3 File:"20190423_QExHFX4_RSLC5_Beveridge_Clausen_IMP_DSBU_alone.raw", NativeID:"controllerType=0 controllerNumber=1 scan=5821"	1854.5295		FALSE
722	70	0.001388889	59	32	211	618.005	3	1852.002	1852	1.02	[VKYVTEGmR]	>Cas9	531	539	[VPSKK]	>Cas9	31	35	K2	K4		20190423_QExHFX4_RSLC5_Beveridge_Clausen_IMP_DSBU_alone.8997.8997.3 File:"20190423_QExHFX4_RSLC5_Beveridge_Clausen_IMP_DSBU_alone.raw", NativeID:"controllerType=0 controllerNumber=1 scan=8997"	2542.07994		FALSE
723	69	0.001385042	24	12	120	472.758	4	1888.009	1888.007	1.07	[APLSASMIKR]	>Cas9	319	328	[SDKNR]	>Cas9	864	868	K9	K3		20190423_QExHFX4_RSLC5_Beveridge_Clausen_IMP_DSBU_alone.10176.10176.4 File:"20190423_QExHFX4_RSLC5_Beveridge_Clausen_IMP_DSBU_alone.raw", NativeID:"controllerType=0 controllerNumber=1 scan=10176"	2780.90622		FALSE
724	69	0.001371742	88	70	145	503.016	4	2009.041	2009.039	1.08	[NSDKLIAR]	>Cas9	1119	1126	[MKNYWR]	>Cas9	883	888	K4	K2		20190423_QExHFX4_RSLC5_Beveridge_Clausen_IMP_DSBU_alone.13925.13925.4 File:"20190423_QExHFX4_RSLC5_Beveridge_Clausen_IMP_DSBU_alone.raw", NativeID:"controllerType=0 controllerNumber=1 scan=13925"	3504.07506		FALSE
725	69	0.001383126	77	21	92	522.546	4	2087.162	2087.161	0.6	[FKVLGNTDR]	>Cas9	36	44	[ESILPKR]	>Cas9	1112	1118	K2	K6		20190423_QExHFX4_RSLC5_Beveridge_Clausen_IMP_DSBU_alone.15320.15320.4 File:"20190423_QExHFX4_RSLC5_Beveridge_Clausen_IMP_DSBU_alone.raw", NativeID:"controllerType=0 controllerNumber=1 scan=15320"	3756.73302		FALSE
726	69	0.001367989	146	51	287	726.068	3	2176.19	2176.186	1.64	[GGLSELDKAGFIK]	>Cas9	910	922	[EKIEK]	>Cas9	442	446	K8	K2		20190423_QExHFX4_RSLC5_Beveridge_Clausen_IMP_DSBU_alone.16775.16775.3 File:"20190423_QExHFX4_RSLC5_Beveridge_Clausen_IMP_DSBU_alone.raw", NativeID:"controllerType=0 controllerNumber=1 scan=16775"	4024.37556		FALSE
727	69	0.00136612	128	50	191	638.086	4	2549.321	2549.317	1.25	[YPKLESEFVYGDYK]	>Cas9	1005	1018	[IIKDK]	>Cas9	604	608	K3	K3		20190423_QExHFX4_RSLC5_Beveridge_Clausen_IMP_DSBU_alone.18621.18621.4 File:"20190423_QExHFX4_RSLC5_Beveridge_Clausen_IMP_DSBU_alone.raw", NativeID:"controllerType=0 controllerNumber=1 scan=18621"	4354.88472		FALSE
728	69	0.001364256	30	46	90	828.435	4	3310.719	3310.721	-0.57	[TEVQTGGFSKESILPK]	>Cas9	1102	1117	[NPIDFLEAKGYK]	>Cas9	1181	1192	K10	K9		20190423_QExHFX4_RSLC5_Beveridge_Clausen_IMP_DSBU_alone.24961.24961.4 File:"20190423_QExHFX4_RSLC5_Beveridge_Clausen_IMP_DSBU_alone.raw", NativeID:"controllerType=0 controllerNumber=1 scan=24961"	5593.17642		FALSE
729	69	0.00137931	121	12	127	986.506	3	2957.505	2957.5	1.45	[TILDFLKSDGFANR]	>Cas9	682	695	[YDENDKLIR]	>Cas9	947	955	K7	K6		20190423_QExHFX4_RSLC5_Beveridge_Clausen_IMP_DSBU_alone.27123.27123.3 File:"20190423_QExHFX4_RSLC5_Beveridge_Clausen_IMP_DSBU_alone.raw", NativeID:"controllerType=0 controllerNumber=1 scan=27123"	6052.5192		FALSE
730	69	0.001373626	69	69	255	437.938	3	1311.799	1311.799	0	[VPSKK]	>Cas9	31	35	[VPSKK]	>Cas9	31	35	K4	K4		20190423_QExHFX4_RSLC5_Beveridge_Clausen_IMP_DSBU_alone.4149.4149.3 File:"20190423_QExHFX4_RSLC5_Beveridge_Clausen_IMP_DSBU_alone.raw", NativeID:"controllerType=0 controllerNumber=1 scan=4149"	1410.25518		FALSE
731	69	0.001369863	48	48	113	478.574	3	1433.709	1433.709	-0.15	[SDKNR]	>Cas9	864	868	[SDKNR]	>Cas9	864	868	K3	K3		20190423_QExHFX4_RSLC5_Beveridge_Clausen_IMP_DSBU_alone.5915.5915.3 File:"20190423_QExHFX4_RSLC5_Beveridge_Clausen_IMP_DSBU_alone.raw", NativeID:"controllerType=0 controllerNumber=1 scan=5915"	1878.65952		FALSE
732	69	0.001375516	32	17	148	471.944	3	1413.817	1413.817	0.02	[DKPIR]	>Cas9	1303	1307	[LSKSR]	>Cas9	220	224	K2	K3		20190423_QExHFX4_RSLC5_Beveridge_Clausen_IMP_DSBU_alone.6456.6456.3 File:"20190423_QExHFX4_RSLC5_Beveridge_Clausen_IMP_DSBU_alone.raw", NativeID:"controllerType=0 controllerNumber=1 scan=6456"	1999.77384		FALSE
733	69	0.001362398	25	25	147	448.626	3	1343.862	1343.862	0.27	[LKSVK]	>Cas9	1161	1165	[LKSVK]	>Cas9	1161	1165	K2	K2		20190423_QExHFX4_RSLC5_Beveridge_Clausen_IMP_DSBU_alone.7142.7142.3 File:"20190423_QExHFX4_RSLC5_Beveridge_Clausen_IMP_DSBU_alone.raw", NativeID:"controllerType=0 controllerNumber=1 scan=7142"	2150.73144		FALSE
734	69	0.001381215	20	20	112	543.313	3	1627.925	1627.924	0.67	[KLINGIR]	>Cas9	669	675	[SDKNR]	>Cas9	864	868	K1	K3		20190423_QExHFX4_RSLC5_Beveridge_Clausen_IMP_DSBU_alone.7458.7458.3 File:"20190423_QExHFX4_RSLC5_Beveridge_Clausen_IMP_DSBU_alone.raw", NativeID:"controllerType=0 controllerNumber=1 scan=7458"	2222.27898		FALSE
735	69	0.00137741	45	43	117	425.475	4	1698.877	1698.874	1.46	[mKNYWR]	>Cas9	883	888	[LSKSR]	>Cas9	220	224	K2	K3		20190423_QExHFX4_RSLC5_Beveridge_Clausen_IMP_DSBU_alone.9468.9468.4 File:"20190423_QExHFX4_RSLC5_Beveridge_Clausen_IMP_DSBU_alone.raw", NativeID:"controllerType=0 controllerNumber=1 scan=9468"	2635.75068		FALSE
736	69	0.001386963	33	33	152	505.632	3	1514.88	1514.88	0.16	[AGFIKR]	>Cas9	918	923	[DKPIR]	>Cas9	1303	1307	K5	K2		20190423_QExHFX4_RSLC5_Beveridge_Clausen_IMP_DSBU_alone.9845.9845.3 File:"20190423_QExHFX4_RSLC5_Beveridge_Clausen_IMP_DSBU_alone.raw", NativeID:"controllerType=0 controllerNumber=1 scan=9845"	2716.56288		FALSE
737	68	0.001360544	16	27	106	671.093	4	2681.349	2681.345	1.38	[GKSDNVPSEEVVK]	>Cas9	869	881	[VKYVTEGmR]	>Cas9	531	539	K2	K2		20190423_QExHFX4_RSLC5_Beveridge_Clausen_IMP_DSBU_alone.12306.12306.4 File:"20190423_QExHFX4_RSLC5_Beveridge_Clausen_IMP_DSBU_alone.raw", NativeID:"controllerType=0 controllerNumber=1 scan=12306"	3195.7191		FALSE
738	68	0.001356852	28	37	95	484.505	4	1934.998	1934.997	0.56	[SKLVSDFR]	>Cas9	964	971	[KDWDPK]	>Cas9	1128	1133	K2	K1		20190423_QExHFX4_RSLC5_Beveridge_Clausen_IMP_DSBU_alone.15095.15095.4 File:"20190423_QExHFX4_RSLC5_Beveridge_Clausen_IMP_DSBU_alone.raw", NativeID:"controllerType=0 controllerNumber=1 scan=15095"	3718.19358		FALSE
739	68	0.001351351	95	13	115	933.149	3	2797.432	2797.43	0.83	[HKPENIVIEMAR]	>Cas9	758	769	[YDENDKLIR]	>Cas9	947	955	K2	K6		20190423_QExHFX4_RSLC5_Beveridge_Clausen_IMP_DSBU_alone.17258.17258.3 File:"20190423_QExHFX4_RSLC5_Beveridge_Clausen_IMP_DSBU_alone.raw", NativeID:"controllerType=0 controllerNumber=1 scan=17258"	4108.56324		FALSE
740	68	0.001355014	69	15	128	793.638	4	3171.53	3171.526	1.23	[KIEcFDSVEISGVEDR]	>Cas9	575	590	[FDNLTKAER]	>Cas9	901	909	K1	K6		20190423_QExHFX4_RSLC5_Beveridge_Clausen_IMP_DSBU_alone.19797.19797.4 File:"20190423_QExHFX4_RSLC5_Beveridge_Clausen_IMP_DSBU_alone.raw", NativeID:"controllerType=0 controllerNumber=1 scan=19797"	4576.6998		FALSE
741	68	0.001349528	126	91	144	875.447	4	3498.767	3498.764	0.8	[SNFDLAEDAKLQLSK]	>Cas9	258	272	[SSFEKNPIDFLEAK]	>Cas9	1176	1189	K10	K5		20190423_QExHFX4_RSLC5_Beveridge_Clausen_IMP_DSBU_alone.27666.27666.4 File:"20190423_QExHFX4_RSLC5_Beveridge_Clausen_IMP_DSBU_alone.raw", NativeID:"controllerType=0 controllerNumber=1 scan=27666"	6182.5788		FALSE
742	68	0.00135318	14	14	116	478.574	3	1433.709	1433.709	-0.25	[SDKNR]	>Cas9	864	868	[SDKNR]	>Cas9	864	868	K3	K3		20190423_QExHFX4_RSLC5_Beveridge_Clausen_IMP_DSBU_alone.3532.3532.3 File:"20190423_QExHFX4_RSLC5_Beveridge_Clausen_IMP_DSBU_alone.raw", NativeID:"controllerType=0 controllerNumber=1 scan=3532"	1216.83348		FALSE
743	68	0.001358696	24	24	109	840.106	3	2518.302	2518.3	1.16	[SEQEIGKATAK]	>Cas9	1029	1039	[SEQEIGKATAK]	>Cas9	1029	1039	K7	K7		20190423_QExHFX4_RSLC5_Beveridge_Clausen_IMP_DSBU_alone.9521.9521.3 File:"20190423_QExHFX4_RSLC5_Beveridge_Clausen_IMP_DSBU_alone.raw", NativeID:"controllerType=0 controllerNumber=1 scan=9521"	2647.00158		FALSE
744	67	0.001344086	116	117	266	614.012	3	1840.023	1840.021	0.6	[QLKEDYFK]	>Cas9	567	574	[KVTVK]	>Cas9	562	566	K3	K1		20190423_QExHFX4_RSLC5_Beveridge_Clausen_IMP_DSBU_alone.11948.11948.3 File:"20190423_QExHFX4_RSLC5_Beveridge_Clausen_IMP_DSBU_alone.raw", NativeID:"controllerType=0 controllerNumber=1 scan=11948"	3127.01592		FALSE
745	67	0.001342282	95	10	119	634.582	4	2535.305	2535.305	0.2	[TEVQTGGFSKESILPK]	>Cas9	1102	1117	[SDKNR]	>Cas9	864	868	K10	K3		20190423_QExHFX4_RSLC5_Beveridge_Clausen_IMP_DSBU_alone.15254.15254.4 File:"20190423_QExHFX4_RSLC5_Beveridge_Clausen_IMP_DSBU_alone.raw", NativeID:"controllerType=0 controllerNumber=1 scan=15254"	3745.75428		FALSE
746	67	0.001345895	75	101	225	685.39	3	2054.156	2054.153	1.14	[QLKEDYFK]	>Cas9	567	574	[VITLKSK]	>Cas9	959	965	K3	K5		20190423_QExHFX4_RSLC5_Beveridge_Clausen_IMP_DSBU_alone.15520.15520.3 File:"20190423_QExHFX4_RSLC5_Beveridge_Clausen_IMP_DSBU_alone.raw", NativeID:"controllerType=0 controllerNumber=1 scan=15520"	3794.56212		FALSE
747	67	0.001335113	191	29	171	811.643	4	3243.551	3243.547	1.05	[KIEcFDSVEISGVEDR]	>Cas9	575	590	[YDENDKLIR]	>Cas9	947	955	K1	K6		20190423_QExHFX4_RSLC5_Beveridge_Clausen_IMP_DSBU_alone.20968.20968.4 File:"20190423_QExHFX4_RSLC5_Beveridge_Clausen_IMP_DSBU_alone.raw", NativeID:"controllerType=0 controllerNumber=1 scan=20968"	4794.0504		FALSE
748	67	0.001340483	37	12	131	947.179	3	2839.523	2839.524	-0.36	[SSFEKNPIDFLEAK]	>Cas9	1176	1189	[IEKILTFR]	>Cas9	444	451	K5	K3		20190423_QExHFX4_RSLC5_Beveridge_Clausen_IMP_DSBU_alone.26062.26062.3 File:"20190423_QExHFX4_RSLC5_Beveridge_Clausen_IMP_DSBU_alone.raw", NativeID:"controllerType=0 controllerNumber=1 scan=26062"	5824.6221		FALSE
749	67	0.001338688	18	18	120	459.272	3	1375.802	1375.802	0.06	[LSKSR]	>Cas9	220	224	[LSKSR]	>Cas9	220	224	K3	K3		20190423_QExHFX4_RSLC5_Beveridge_Clausen_IMP_DSBU_alone.4571.4571.3 File:"20190423_QExHFX4_RSLC5_Beveridge_Clausen_IMP_DSBU_alone.raw", NativeID:"controllerType=0 controllerNumber=1 scan=4571"	1525.5108		FALSE
750	67	0.001347709	61	14	111	530.03	4	2117.098	2117.095	1.5	[LVDSTDKADLR]	>Cas9	146	156	[GQKNSR]	>Cas9	777	782	K7	K3		20190423_QExHFX4_RSLC5_Beveridge_Clausen_IMP_DSBU_alone.8689.8689.4 File:"20190423_QExHFX4_RSLC5_Beveridge_Clausen_IMP_DSBU_alone.raw", NativeID:"controllerType=0 controllerNumber=1 scan=8689"	2478.372		FALSE
751	67	0.001336898	41	61	145	425.476	4	1698.882	1698.874	4.46	[mKNYWR]	>Cas9	883	888	[LSKSR]	>Cas9	220	224	K2	K3		20190423_QExHFX4_RSLC5_Beveridge_Clausen_IMP_DSBU_alone.9309.9309.4 File:"20190423_QExHFX4_RSLC5_Beveridge_Clausen_IMP_DSBU_alone.raw", NativeID:"controllerType=0 controllerNumber=1 scan=9309"	2605.11186		FALSE
752	66	0.001331558	129	27	173	516.029	4	2061.095	2061.093	0.86	[DDSIDNKVLTR]	>Cas9	853	863	[LSKSR]	>Cas9	220	224	K7	K3		20190423_QExHFX4_RSLC5_Beveridge_Clausen_IMP_DSBU_alone.12736.12736.4 File:"20190423_QExHFX4_RSLC5_Beveridge_Clausen_IMP_DSBU_alone.raw", NativeID:"controllerType=0 controllerNumber=1 scan=12736"	3280.40166		FALSE
753	66	0.001321004	95	46	117	938.834	3	2814.488	2814.486	0.83	[TYAHLFDDKVMK]	>Cas9	642	653	[NLPNEKVLPK]	>Cas9	505	514	K9	K6		20190423_QExHFX4_RSLC5_Beveridge_Clausen_IMP_DSBU_alone.18000.18000.3 File:"20190423_QExHFX4_RSLC5_Beveridge_Clausen_IMP_DSBU_alone.raw", NativeID:"controllerType=0 controllerNumber=1 scan=18000"	4241.59428		FALSE
754	66	0.001322751	20	20	106	914.181	3	2740.529	2740.528	0.35	[VNTEITKAPLSASMIK]	>Cas9	312	327	[ESILPKR]	>Cas9	1112	1118	K7	K6		20190423_QExHFX4_RSLC5_Beveridge_Clausen_IMP_DSBU_alone.18973.18973.3 File:"20190423_QExHFX4_RSLC5_Beveridge_Clausen_IMP_DSBU_alone.raw", NativeID:"controllerType=0 controllerNumber=1 scan=18973"	4420.98696		FALSE
755	66	0.001329787	69	15	107	912.143	3	2734.415	2734.413	0.54	[HKPENIVIEMAR]	>Cas9	758	769	[DFQFYKVR]	>Cas9	973	980	K2	K6		20190423_QExHFX4_RSLC5_Beveridge_Clausen_IMP_DSBU_alone.20768.20768.3 File:"20190423_QExHFX4_RSLC5_Beveridge_Clausen_IMP_DSBU_alone.raw", NativeID:"controllerType=0 controllerNumber=1 scan=20768"	4755.13668		FALSE
756	66	0.001324503	125	102	112	491.519	4	1963.054	1963.053	0.55	[SEQEIGKATAK]	>Cas9	1029	1039	[KmIAK]	>Cas9	1024	1028	K7	K1		20190423_QExHFX4_RSLC5_Beveridge_Clausen_IMP_DSBU_alone.7022.7022.4 File:"20190423_QExHFX4_RSLC5_Beveridge_Clausen_IMP_DSBU_alone.raw", NativeID:"controllerType=0 controllerNumber=1 scan=7022"	2122.60152		FALSE
757	66	0.001328021	35	66	81	547.798	4	2188.171	2188.172	-0.5	[VLSAYNKHR]	>Cas9	1294	1302	[KLVDSTDK]	>Cas9	145	152	K7	K1		20190423_QExHFX4_RSLC5_Beveridge_Clausen_IMP_DSBU_alone.8295.8295.4 File:"20190423_QExHFX4_RSLC5_Beveridge_Clausen_IMP_DSBU_alone.raw", NativeID:"controllerType=0 controllerNumber=1 scan=8295"	2396.19504		FALSE
758	66	0.00132626	89	16	199	418.758	4	1672.012	1672.019	-4.24	[KGILQTVK]	>Cas9	739	746	[KMIAK]	>Cas9	1024	1028	K1	K1		20190423_QExHFX4_RSLC5_Beveridge_Clausen_IMP_DSBU_alone.9373.9373.4 File:"20190423_QExHFX4_RSLC5_Beveridge_Clausen_IMP_DSBU_alone.raw", NativeID:"controllerType=0 controllerNumber=1 scan=9373"	2616.57276		FALSE
759	66	0.001333333	73	10	113	548.655	3	1643.951	1643.951	0.13	[ESILPKR]	>Cas9	1112	1118	[KmIAK]	>Cas9	1024	1028	K6	K1		20190423_QExHFX4_RSLC5_Beveridge_Clausen_IMP_DSBU_alone.9755.9755.3 File:"20190423_QExHFX4_RSLC5_Beveridge_Clausen_IMP_DSBU_alone.raw", NativeID:"controllerType=0 controllerNumber=1 scan=9755"	2695.79328		FALSE
760	65	0.001302083	44	52	127	435.75	4	1739.978	1739.976	1.12	[NSDKLIAR]	>Cas9	1119	1126	[DKPIR]	>Cas9	1303	1307	K4	K2		20190423_QExHFX4_RSLC5_Beveridge_Clausen_IMP_DSBU_alone.10727.10727.4 File:"20190423_QExHFX4_RSLC5_Beveridge_Clausen_IMP_DSBU_alone.raw", NativeID:"controllerType=0 controllerNumber=1 scan=10727"	2890.09074		FALSE
761	65	0.001305483	33	20	111	894.454	3	2681.347	2681.345	0.62	[GKSDNVPSEEVVK]	>Cas9	869	881	[VKYVTEGmR]	>Cas9	531	539	K2	K2		20190423_QExHFX4_RSLC5_Beveridge_Clausen_IMP_DSBU_alone.11790.11790.3 File:"20190423_QExHFX4_RSLC5_Beveridge_Clausen_IMP_DSBU_alone.raw", NativeID:"controllerType=0 controllerNumber=1 scan=11790"	3096.63114		FALSE
762	65	0.00130039	50	48	202	388.991	4	1552.943	1552.942	0.54	[KDLIIK]	>Cas9	1196	1201	[DKPIR]	>Cas9	1303	1307	K1	K2		20190423_QExHFX4_RSLC5_Beveridge_Clausen_IMP_DSBU_alone.12726.12726.4 File:"20190423_QExHFX4_RSLC5_Beveridge_Clausen_IMP_DSBU_alone.raw", NativeID:"controllerType=0 controllerNumber=1 scan=12726"	3278.04792		FALSE
763	65	0.001319261	22	38	141	889.123	3	2665.354	2665.35	1.27	[GKSDNVPSEEVVK]	>Cas9	869	881	[VKYVTEGMR]	>Cas9	531	539	K2	K2		20190423_QExHFX4_RSLC5_Beveridge_Clausen_IMP_DSBU_alone.13544.13544.3 File:"20190423_QExHFX4_RSLC5_Beveridge_Clausen_IMP_DSBU_alone.raw", NativeID:"controllerType=0 controllerNumber=1 scan=13544"	3434.46528		FALSE
764	65	0.001303781	28	17	112	631.997	3	1893.977	1893.975	1.31	[KDFQFYK]	>Cas9	972	978	[GYKEVK]	>Cas9	1190	1195	K1	K3		20190423_QExHFX4_RSLC5_Beveridge_Clausen_IMP_DSBU_alone.13850.13850.3 File:"20190423_QExHFX4_RSLC5_Beveridge_Clausen_IMP_DSBU_alone.raw", NativeID:"controllerType=0 controllerNumber=1 scan=13850"	3491.38014		FALSE
765	65	0.001317523	80	11	107	909.141	3	2725.41	2725.409	0.29	[HKPENIVIEMAR]	>Cas9	758	769	[FDNLTKAER]	>Cas9	901	909	K2	K6		20190423_QExHFX4_RSLC5_Beveridge_Clausen_IMP_DSBU_alone.15877.15877.3 File:"20190423_QExHFX4_RSLC5_Beveridge_Clausen_IMP_DSBU_alone.raw", NativeID:"controllerType=0 controllerNumber=1 scan=15877"	3858.43038		FALSE
766	65	0.00131406	44	39	86	748.156	4	2989.604	2989.603	0.46	[TEVQTGGFSKESILPK]	>Cas9	1102	1117	[APLSASMIKR]	>Cas9	319	328	K10	K9		20190423_QExHFX4_RSLC5_Beveridge_Clausen_IMP_DSBU_alone.20062.20062.4 File:"20190423_QExHFX4_RSLC5_Beveridge_Clausen_IMP_DSBU_alone.raw", NativeID:"controllerType=0 controllerNumber=1 scan=20062"	4628.43462		FALSE
767	65	0.001315789	16	16	108	478.575	3	1433.709	1433.709	-0.1	[SDKNR]	>Cas9	864	868	[SDKNR]	>Cas9	864	868	K3	K3		20190423_QExHFX4_RSLC5_Beveridge_Clausen_IMP_DSBU_alone.3913.3913.3 File:"20190423_QExHFX4_RSLC5_Beveridge_Clausen_IMP_DSBU_alone.raw", NativeID:"controllerType=0 controllerNumber=1 scan=3913"	1338.09438		FALSE
768	65	0.00130719	87	119	282	472.62	3	1415.847	1415.847	-0.21	[EKIEK]	>Cas9	442	446	[KVTVK]	>Cas9	562	566	K2	K1		20190423_QExHFX4_RSLC5_Beveridge_Clausen_IMP_DSBU_alone.5083.5083.3 File:"20190423_QExHFX4_RSLC5_Beveridge_Clausen_IMP_DSBU_alone.raw", NativeID:"controllerType=0 controllerNumber=1 scan=5083"	1662.47706		FALSE
769	65	0.001308901	81	81	283	448.625	3	1343.862	1343.862	-0.29	[KVTVK]	>Cas9	562	566	[KVTVK]	>Cas9	562	566	K1	K1		20190423_QExHFX4_RSLC5_Beveridge_Clausen_IMP_DSBU_alone.5094.5094.3 File:"20190423_QExHFX4_RSLC5_Beveridge_Clausen_IMP_DSBU_alone.raw", NativeID:"controllerType=0 controllerNumber=1 scan=5094"	1665.00774		FALSE
770	65	0.001310616	22	22	123	459.273	3	1375.803	1375.802	1.26	[LSKSR]	>Cas9	220	224	[LSKSR]	>Cas9	220	224	K3	K3		20190423_QExHFX4_RSLC5_Beveridge_Clausen_IMP_DSBU_alone.5352.5352.3 File:"20190423_QExHFX4_RSLC5_Beveridge_Clausen_IMP_DSBU_alone.raw", NativeID:"controllerType=0 controllerNumber=1 scan=5352"	1732.43496		FALSE
771	65	0.001298701	77	77	225	336.721	4	1343.862	1343.862	0.1	[LKSVK]	>Cas9	1161	1165	[LKSVK]	>Cas9	1161	1165	K2	K2		20190423_QExHFX4_RSLC5_Beveridge_Clausen_IMP_DSBU_alone.6140.6140.4 File:"20190423_QExHFX4_RSLC5_Beveridge_Clausen_IMP_DSBU_alone.raw", NativeID:"controllerType=0 controllerNumber=1 scan=6140"	1932.23028		FALSE
772	65	0.001312336	21	13	122	525.962	3	1575.872	1575.871	0.33	[AGFIKR]	>Cas9	918	923	[GQKNSR]	>Cas9	777	782	K5	K3		20190423_QExHFX4_RSLC5_Beveridge_Clausen_IMP_DSBU_alone.7067.7067.3 File:"20190423_QExHFX4_RSLC5_Beveridge_Clausen_IMP_DSBU_alone.raw", NativeID:"controllerType=0 controllerNumber=1 scan=7067"	2132.27436		FALSE
773	64	0.001297017	27	19	109	671.092	4	2681.345	2681.345	0.06	[GKSDNVPSEEVVK]	>Cas9	869	881	[VKYVTEGmR]	>Cas9	531	539	K2	K2		20190423_QExHFX4_RSLC5_Beveridge_Clausen_IMP_DSBU_alone.12143.12143.4 File:"20190423_QExHFX4_RSLC5_Beveridge_Clausen_IMP_DSBU_alone.raw", NativeID:"controllerType=0 controllerNumber=1 scan=12143"	3164.54262		FALSE
774	64	0.001290323	255	62	282	713.756	3	2139.254	2139.25	2.29	[QLLNAKLITQR]	>Cas9	889	899	[EKIEK]	>Cas9	442	446	K6	K2		20190423_QExHFX4_RSLC5_Beveridge_Clausen_IMP_DSBU_alone.14133.14133.3 File:"20190423_QExHFX4_RSLC5_Beveridge_Clausen_IMP_DSBU_alone.raw", NativeID:"controllerType=0 controllerNumber=1 scan=14133"	3542.19246		FALSE
775	64	0.001285347	15	51	103	654.08	4	2613.299	2613.298	0.5	[mTNFDKNLPNEK]	>Cas9	499	510	[SKLVSDFR]	>Cas9	964	971	K6	K2		20190423_QExHFX4_RSLC5_Beveridge_Clausen_IMP_DSBU_alone.16291.16291.4 File:"20190423_QExHFX4_RSLC5_Beveridge_Clausen_IMP_DSBU_alone.raw", NativeID:"controllerType=0 controllerNumber=1 scan=16291"	3937.08876		FALSE
776	64	0.001295337	112	88	258	702.072	3	2104.203	2104.201	0.81	[GGLSELDKAGFIK]	>Cas9	910	922	[KVTVK]	>Cas9	562	566	K8	K1		20190423_QExHFX4_RSLC5_Beveridge_Clausen_IMP_DSBU_alone.16718.16718.3 File:"20190423_QExHFX4_RSLC5_Beveridge_Clausen_IMP_DSBU_alone.raw", NativeID:"controllerType=0 controllerNumber=1 scan=16718"	4015.0062		FALSE
777	64	0.001293661	56	10	148	755.447	3	2264.325	2264.322	1.36	[LENLIAQLPGEKK]	>Cas9	226	238	[IIKDK]	>Cas9	604	608	K12	K3		20190423_QExHFX4_RSLC5_Beveridge_Clausen_IMP_DSBU_alone.16720.16720.3 File:"20190423_QExHFX4_RSLC5_Beveridge_Clausen_IMP_DSBU_alone.raw", NativeID:"controllerType=0 controllerNumber=1 scan=16720"	4015.17486		FALSE
778	64	0.00128866	18	18	93	995.518	3	2984.54	2984.54	-0.15	[NPIDFLEAKGYK]	>Cas9	1181	1192	[NPIDFLEAKGYK]	>Cas9	1181	1192	K9	K9		20190423_QExHFX4_RSLC5_Beveridge_Clausen_IMP_DSBU_alone.27396.27396.3 File:"20190423_QExHFX4_RSLC5_Beveridge_Clausen_IMP_DSBU_alone.raw", NativeID:"controllerType=0 controllerNumber=1 scan=27396"	6116.8782		FALSE
779	64	0.00129199	29	29	117	861.937	4	3444.725	3444.721	1.14	[SSFEKNPIDFLEAK]	>Cas9	1176	1189	[SSFEKNPIDFLEAK]	>Cas9	1176	1189	K5	K5		20190423_QExHFX4_RSLC5_Beveridge_Clausen_IMP_DSBU_alone.28777.28777.4 File:"20190423_QExHFX4_RSLC5_Beveridge_Clausen_IMP_DSBU_alone.raw", NativeID:"controllerType=0 controllerNumber=1 scan=28777"	6455.2662		FALSE
780	64	0.001283697	13	13	108	478.575	3	1433.71	1433.709	0.39	[SDKNR]	>Cas9	864	868	[SDKNR]	>Cas9	864	868	K3	K3		20190423_QExHFX4_RSLC5_Beveridge_Clausen_IMP_DSBU_alone.3813.3813.3 File:"20190423_QExHFX4_RSLC5_Beveridge_Clausen_IMP_DSBU_alone.raw", NativeID:"controllerType=0 controllerNumber=1 scan=3813"	1307.78106		FALSE
781	64	0.001282051	16	16	103	478.575	3	1433.709	1433.709	-0.03	[SDKNR]	>Cas9	864	868	[SDKNR]	>Cas9	864	868	K3	K3		20190423_QExHFX4_RSLC5_Beveridge_Clausen_IMP_DSBU_alone.4572.4572.3 File:"20190423_QExHFX4_RSLC5_Beveridge_Clausen_IMP_DSBU_alone.raw", NativeID:"controllerType=0 controllerNumber=1 scan=4572"	1525.77924		FALSE
782	64	0.001287001	16	16	102	478.574	3	1433.708	1433.709	-0.54	[SDKNR]	>Cas9	864	868	[SDKNR]	>Cas9	864	868	K3	K3		20190423_QExHFX4_RSLC5_Beveridge_Clausen_IMP_DSBU_alone.5055.5055.3 File:"20190423_QExHFX4_RSLC5_Beveridge_Clausen_IMP_DSBU_alone.raw", NativeID:"controllerType=0 controllerNumber=1 scan=5055"	1655.607		FALSE
783	63	0.002522068	67	50	125	579.636	3	1736.892	1736.89	1.2	[mKNYWR]	>Cas9	883	888	[DKPIR]	>Cas9	1303	1307	K2	K2		20190423_QExHFX4_RSLC5_Beveridge_Clausen_IMP_DSBU_alone.10936.10936.3 File:"20190423_QExHFX4_RSLC5_Beveridge_Clausen_IMP_DSBU_alone.raw", NativeID:"controllerType=0 controllerNumber=1 scan=10936"	2930.57532		FALSE
784	63	0.001273885	71	29	157	568.811	4	2272.222	2272.222	0.03	[SDNVPSEEVVKK]	>Cas9	871	882	[VMKQLK]	>Cas9	651	656	K11	K3		20190423_QExHFX4_RSLC5_Beveridge_Clausen_IMP_DSBU_alone.11091.11091.4 File:"20190423_QExHFX4_RSLC5_Beveridge_Clausen_IMP_DSBU_alone.raw", NativeID:"controllerType=0 controllerNumber=1 scan=11091"	2960.53056		FALSE
785	63	0.001278772	64	53	132	579.635	3	1736.891	1736.89	0.39	[mKNYWR]	>Cas9	883	888	[DKPIR]	>Cas9	1303	1307	K2	K2		20190423_QExHFX4_RSLC5_Beveridge_Clausen_IMP_DSBU_alone.11099.11099.3 File:"20190423_QExHFX4_RSLC5_Beveridge_Clausen_IMP_DSBU_alone.raw", NativeID:"controllerType=0 controllerNumber=1 scan=11099"	2962.31412		FALSE
786	63	0.002534854	61	13	119	804.736	3	2412.193	2412.193	0.14	[GKSDNVPSEEVVK]	>Cas9	869	881	[EDYFKK]	>Cas9	570	575	K2	K5		20190423_QExHFX4_RSLC5_Beveridge_Clausen_IMP_DSBU_alone.13192.13192.3 File:"20190423_QExHFX4_RSLC5_Beveridge_Clausen_IMP_DSBU_alone.raw", NativeID:"controllerType=0 controllerNumber=1 scan=13192"	3367.2714		FALSE
787	63	0.00128041	20	20	98	910.51	3	2729.517	2729.52	-1.08	[TEVQTGGFSKESILPK]	>Cas9	1102	1117	[KLINGIR]	>Cas9	669	675	K10	K1		20190423_QExHFX4_RSLC5_Beveridge_Clausen_IMP_DSBU_alone.19357.19357.3 File:"20190423_QExHFX4_RSLC5_Beveridge_Clausen_IMP_DSBU_alone.raw", NativeID:"controllerType=0 controllerNumber=1 scan=19357"	4493.73498		FALSE
788	63	0.001277139	94	11	125	927.828	3	2781.468	2781.467	0.56	[TEVQTGGFSKESILPK]	>Cas9	1102	1117	[KFDNLTK]	>Cas9	900	906	K10	K1		20190423_QExHFX4_RSLC5_Beveridge_Clausen_IMP_DSBU_alone.19446.19446.3 File:"20190423_QExHFX4_RSLC5_Beveridge_Clausen_IMP_DSBU_alone.raw", NativeID:"controllerType=0 controllerNumber=1 scan=19446"	4511.24952		FALSE
789	63	0.002525253	42	26	107	845.12	3	2533.346	2533.344	0.84	[VVDELVKVMGR]	>Cas9	747	757	[FDNLTKAER]	>Cas9	901	909	K7	K6		20190423_QExHFX4_RSLC5_Beveridge_Clausen_IMP_DSBU_alone.19707.19707.3 File:"20190423_QExHFX4_RSLC5_Beveridge_Clausen_IMP_DSBU_alone.raw", NativeID:"controllerType=0 controllerNumber=1 scan=19707"	4560.86244		FALSE
790	63	0.001269036	148	46	206	590.569	4	2359.255	2359.254	0.54	[MDGTEELLVKLNR]	>Cas9	387	399	[EKIEK]	>Cas9	442	446	K10	K2		20190423_QExHFX4_RSLC5_Beveridge_Clausen_IMP_DSBU_alone.19766.19766.4 File:"20190423_QExHFX4_RSLC5_Beveridge_Clausen_IMP_DSBU_alone.raw", NativeID:"controllerType=0 controllerNumber=1 scan=19766"	4571.30424		FALSE
791	63	0.002518892	133	19	130	811.643	4	3243.549	3243.547	0.43	[KIEcFDSVEISGVEDR]	>Cas9	575	590	[YDENDKLIR]	>Cas9	947	955	K1	K6		20190423_QExHFX4_RSLC5_Beveridge_Clausen_IMP_DSBU_alone.21130.21130.4 File:"20190423_QExHFX4_RSLC5_Beveridge_Clausen_IMP_DSBU_alone.raw", NativeID:"controllerType=0 controllerNumber=1 scan=21130"	4826.30118		FALSE
792	63	0.002528445	55	127	87	766.656	4	3063.602	3063.603	-0.36	[mDGTEELLVKLNR]	>Cas9	387	399	[GGLSELDKAGFIK]	>Cas9	910	922	K10	K8		20190423_QExHFX4_RSLC5_Beveridge_Clausen_IMP_DSBU_alone.25031.25031.4 File:"20190423_QExHFX4_RSLC5_Beveridge_Clausen_IMP_DSBU_alone.raw", NativeID:"controllerType=0 controllerNumber=1 scan=25031"	5608.33404		FALSE
793	63	0.002531646	25	25	97	478.575	3	1433.709	1433.709	-0.12	[SDKNR]	>Cas9	864	868	[SDKNR]	>Cas9	864	868	K3	K3		20190423_QExHFX4_RSLC5_Beveridge_Clausen_IMP_DSBU_alone.5435.5435.3 File:"20190423_QExHFX4_RSLC5_Beveridge_Clausen_IMP_DSBU_alone.raw", NativeID:"controllerType=0 controllerNumber=1 scan=5435"	1753.96524		FALSE
794	63	0.002515723	105	7	146	655.023	3	1963.054	1963.053	0.68	[SEQEIGKATAK]	>Cas9	1029	1039	[KmIAK]	>Cas9	1024	1028	K7	K1		20190423_QExHFX4_RSLC5_Beveridge_Clausen_IMP_DSBU_alone.6875.6875.3 File:"20190423_QExHFX4_RSLC5_Beveridge_Clausen_IMP_DSBU_alone.raw", NativeID:"controllerType=0 controllerNumber=1 scan=6875"	2090.99244		FALSE
795	63	0.00127551	33	18	118	471.944	3	1413.817	1413.817	0.15	[DKPIR]	>Cas9	1303	1307	[LSKSR]	>Cas9	220	224	K2	K3		20190423_QExHFX4_RSLC5_Beveridge_Clausen_IMP_DSBU_alone.7037.7037.3 File:"20190423_QExHFX4_RSLC5_Beveridge_Clausen_IMP_DSBU_alone.raw", NativeID:"controllerType=0 controllerNumber=1 scan=7037"	2125.62486		FALSE
796	63	0.001270648	20	20	94	424.225	5	2117.096	2117.095	0.81	[LVDSTDKADLR]	>Cas9	146	156	[GQKNSR]	>Cas9	777	782	K7	K3		20190423_QExHFX4_RSLC5_Beveridge_Clausen_IMP_DSBU_alone.8214.8214.5 File:"20190423_QExHFX4_RSLC5_Beveridge_Clausen_IMP_DSBU_alone.raw", NativeID:"controllerType=0 controllerNumber=1 scan=8214"	2382.2643		FALSE
797	63	0.001272265	57	15	160	618.004	3	1851.999	1852	-0.49	[VKYVTEGmR]	>Cas9	531	539	[VPSKK]	>Cas9	31	35	K2	K4		20190423_QExHFX4_RSLC5_Beveridge_Clausen_IMP_DSBU_alone.9149.9149.3 File:"20190423_QExHFX4_RSLC5_Beveridge_Clausen_IMP_DSBU_alone.raw", NativeID:"controllerType=0 controllerNumber=1 scan=9149"	2573.4282		FALSE
798	62	0.002506266	73	22	128	563.047	4	2249.166	2249.166	0.06	[SDNVPSEEVVKK]	>Cas9	871	882	[GYKEVK]	>Cas9	1190	1195	K11	K3		20190423_QExHFX4_RSLC5_Beveridge_Clausen_IMP_DSBU_alone.10348.10348.4 File:"20190423_QExHFX4_RSLC5_Beveridge_Clausen_IMP_DSBU_alone.raw", NativeID:"controllerType=0 controllerNumber=1 scan=10348"	2813.74542		FALSE
799	62	0.00250941	11	11	115	676.713	3	2028.123	2028.12	1.75	[NSDKLIAR]	>Cas9	1119	1126	[NSDKLIAR]	>Cas9	1119	1126	K4	K4		20190423_QExHFX4_RSLC5_Beveridge_Clausen_IMP_DSBU_alone.12108.12108.3 File:"20190423_QExHFX4_RSLC5_Beveridge_Clausen_IMP_DSBU_alone.raw", NativeID:"controllerType=0 controllerNumber=1 scan=12108"	3158.01072		FALSE
800	62	0.002512563	67	85	179	815.082	3	2443.232	2443.229	1.27	[YDENDKLIR]	>Cas9	947	955	[VKYVTEGMR]	>Cas9	531	539	K6	K2		20190423_QExHFX4_RSLC5_Beveridge_Clausen_IMP_DSBU_alone.15405.15405.3 File:"20190423_QExHFX4_RSLC5_Beveridge_Clausen_IMP_DSBU_alone.raw", NativeID:"controllerType=0 controllerNumber=1 scan=15405"	3772.90116		FALSE
801	62	0.002503129	20	20	106	655.023	3	1963.055	1963.053	0.89	[SEQEIGKATAK]	>Cas9	1029	1039	[KmIAK]	>Cas9	1024	1028	K7	K1		20190423_QExHFX4_RSLC5_Beveridge_Clausen_IMP_DSBU_alone.7338.7338.3 File:"20190423_QExHFX4_RSLC5_Beveridge_Clausen_IMP_DSBU_alone.raw", NativeID:"controllerType=0 controllerNumber=1 scan=7338"	2195.86872		FALSE
802	62	0.0025	33	23	102	420.723	4	1679.872	1679.871	0.37	[KFDNLTK]	>Cas9	900	906	[SDKNR]	>Cas9	864	868	K1	K3		20190423_QExHFX4_RSLC5_Beveridge_Clausen_IMP_DSBU_alone.8566.8566.4 File:"20190423_QExHFX4_RSLC5_Beveridge_Clausen_IMP_DSBU_alone.raw", NativeID:"controllerType=0 controllerNumber=1 scan=8566"	2451.7863		FALSE
803	61	0.00249066	20	20	105	379.487	4	1514.927	1514.934	-4.73	[KDLIIK]	>Cas9	1196	1201	[KMIAK]	>Cas9	1024	1028	K1	K1		20190423_QExHFX4_RSLC5_Beveridge_Clausen_IMP_DSBU_alone.10687.10687.4 File:"20190423_QExHFX4_RSLC5_Beveridge_Clausen_IMP_DSBU_alone.raw", NativeID:"controllerType=0 controllerNumber=1 scan=10687"	2882.30262		FALSE
804	61	0.002496879	20	20	117	730.733	3	2190.184	2190.18	1.99	[LVDSTDKADLR]	>Cas9	146	156	[VmKQLK]	>Cas9	651	656	K7	K3		20190423_QExHFX4_RSLC5_Beveridge_Clausen_IMP_DSBU_alone.12355.12355.3 File:"20190423_QExHFX4_RSLC5_Beveridge_Clausen_IMP_DSBU_alone.raw", NativeID:"controllerType=0 controllerNumber=1 scan=12355"	3205.45806		FALSE
805	61	0.002484472	58	47	141	530.805	4	2120.198	2120.196	1	[IEKILTFR]	>Cas9	444	451	[KLVDSTDK]	>Cas9	145	152	K3	K1		20190423_QExHFX4_RSLC5_Beveridge_Clausen_IMP_DSBU_alone.17003.17003.4 File:"20190423_QExHFX4_RSLC5_Beveridge_Clausen_IMP_DSBU_alone.raw", NativeID:"controllerType=0 controllerNumber=1 scan=17003"	4064.45652		FALSE
806	61	0.002493766	55	23	114	592.307	5	2957.505	2957.5	1.43	[TILDFLKSDGFANR]	>Cas9	682	695	[YDENDKLIR]	>Cas9	947	955	K7	K6		20190423_QExHFX4_RSLC5_Beveridge_Clausen_IMP_DSBU_alone.27328.27328.5 File:"20190423_QExHFX4_RSLC5_Beveridge_Clausen_IMP_DSBU_alone.raw", NativeID:"controllerType=0 controllerNumber=1 scan=27328"	6099.8676		FALSE
807	61	0.00248139	16	16	98	1148.911	3	3444.717	3444.721	-1.04	[SSFEKNPIDFLEAK]	>Cas9	1176	1189	[SSFEKNPIDFLEAK]	>Cas9	1176	1189	K5	K5		20190423_QExHFX4_RSLC5_Beveridge_Clausen_IMP_DSBU_alone.30198.30198.3 File:"20190423_QExHFX4_RSLC5_Beveridge_Clausen_IMP_DSBU_alone.raw", NativeID:"controllerType=0 controllerNumber=1 scan=30198"	6798.1596		FALSE
808	61	0.002487562	79	79	182	336.721	4	1343.861	1343.862	-0.77	[LKSVK]	>Cas9	1161	1165	[LKSVK]	>Cas9	1161	1165	K2	K2		20190423_QExHFX4_RSLC5_Beveridge_Clausen_IMP_DSBU_alone.6113.6113.4 File:"20190423_QExHFX4_RSLC5_Beveridge_Clausen_IMP_DSBU_alone.raw", NativeID:"controllerType=0 controllerNumber=1 scan=6113"	1926.918		FALSE
809	60	0.002466091	20	20	116	687.703	3	2061.093	2061.101	-3.73	[DDSIDNKVLTR]	>Cas9	853	863	[KMIAK]	>Cas9	1024	1028	K7	K1		20190423_QExHFX4_RSLC5_Beveridge_Clausen_IMP_DSBU_alone.11875.11875.3 File:"20190423_QExHFX4_RSLC5_Beveridge_Clausen_IMP_DSBU_alone.raw", NativeID:"controllerType=0 controllerNumber=1 scan=11875"	3113.67426		FALSE
810	60	0.002453988	73	43	108	603.804	4	2412.193	2412.193	0.14	[GKSDNVPSEEVVK]	>Cas9	869	881	[EDYFKK]	>Cas9	570	575	K2	K5		20190423_QExHFX4_RSLC5_Beveridge_Clausen_IMP_DSBU_alone.13190.13190.4 File:"20190423_QExHFX4_RSLC5_Beveridge_Clausen_IMP_DSBU_alone.raw", NativeID:"controllerType=0 controllerNumber=1 scan=13190"	3366.79272		FALSE
811	60	0.002469136	114	7	150	707.056	3	2119.154	2119.151	1.52	[LVDSTDKADLR]	>Cas9	146	156	[AGFIKR]	>Cas9	918	923	K7	K5		20190423_QExHFX4_RSLC5_Beveridge_Clausen_IMP_DSBU_alone.13780.13780.3 File:"20190423_QExHFX4_RSLC5_Beveridge_Clausen_IMP_DSBU_alone.raw", NativeID:"controllerType=0 controllerNumber=1 scan=13780"	3477.71364		FALSE
812	60	0.002478315	53	75	191	514.294	4	2054.155	2054.153	0.95	[QLKEDYFK]	>Cas9	567	574	[VITLKSK]	>Cas9	959	965	K3	K5		20190423_QExHFX4_RSLC5_Beveridge_Clausen_IMP_DSBU_alone.15515.15515.4 File:"20190423_QExHFX4_RSLC5_Beveridge_Clausen_IMP_DSBU_alone.raw", NativeID:"controllerType=0 controllerNumber=1 scan=15515"	3793.54944		FALSE
813	60	0.00245098	64	64	101	574.312	4	2294.225	2294.225	-0.01	[FKVLGNTDR]	>Cas9	36	44	[FKVLGNTDR]	>Cas9	36	44	K2	K2		20190423_QExHFX4_RSLC5_Beveridge_Clausen_IMP_DSBU_alone.16147.16147.4 File:"20190423_QExHFX4_RSLC5_Beveridge_Clausen_IMP_DSBU_alone.raw", NativeID:"controllerType=0 controllerNumber=1 scan=16147"	3911.08476		FALSE
814	60	0.002475248	66	95	114	821.749	3	2463.232	2463.23	0.51	[YDENDKLIR]	>Cas9	947	955	[DFQFYKVR]	>Cas9	973	980	K6	K6		20190423_QExHFX4_RSLC5_Beveridge_Clausen_IMP_DSBU_alone.21487.21487.3 File:"20190423_QExHFX4_RSLC5_Beveridge_Clausen_IMP_DSBU_alone.raw", NativeID:"controllerType=0 controllerNumber=1 scan=21487"	4895.87454		FALSE
815	60	0.002463054	20	20	103	1016.542	3	3047.612	3047.608	1.32	[MDGTEELLVKLNR]	>Cas9	387	399	[GGLSELDKAGFIK]	>Cas9	910	922	K10	K8		20190423_QExHFX4_RSLC5_Beveridge_Clausen_IMP_DSBU_alone.26078.26078.3 File:"20190423_QExHFX4_RSLC5_Beveridge_Clausen_IMP_DSBU_alone.raw", NativeID:"controllerType=0 controllerNumber=1 scan=26078"	5827.66488		FALSE
816	60	0.002472188	21	23	94	549.639	3	1646.902	1646.901	0.72	[VmKQLK]	>Cas9	651	656	[GQKNSR]	>Cas9	777	782	K3	K3		20190423_QExHFX4_RSLC5_Beveridge_Clausen_IMP_DSBU_alone.4199.4199.3 File:"20190423_QExHFX4_RSLC5_Beveridge_Clausen_IMP_DSBU_alone.raw", NativeID:"controllerType=0 controllerNumber=1 scan=4199"	1425.52794		FALSE
817	60	0.002460025	60	69	85	411.743	4	1643.95	1643.951	-0.72	[ESILPKR]	>Cas9	1112	1118	[KmIAK]	>Cas9	1024	1028	K6	K1		20190423_QExHFX4_RSLC5_Beveridge_Clausen_IMP_DSBU_alone.9151.9151.4 File:"20190423_QExHFX4_RSLC5_Beveridge_Clausen_IMP_DSBU_alone.raw", NativeID:"controllerType=0 controllerNumber=1 scan=9151"	2573.7753		FALSE
818	60	0.002457002	52	52	168	563.337	3	1687.997	1687.996	0.73	[VMKQLK]	>Cas9	651	656	[VMKQLK]	>Cas9	651	656	K3	K3		20190423_QExHFX4_RSLC5_Beveridge_Clausen_IMP_DSBU_alone.9383.9383.3 File:"20190423_QExHFX4_RSLC5_Beveridge_Clausen_IMP_DSBU_alone.raw", NativeID:"controllerType=0 controllerNumber=1 scan=9383"	2618.24646		FALSE
819	59	0.003618818	43	48	111	544.992	3	1632.962	1632.962	0.35	[VMKQLK]	>Cas9	651	656	[AGFIKR]	>Cas9	918	923	K3	K5		20190423_QExHFX4_RSLC5_Beveridge_Clausen_IMP_DSBU_alone.10273.10273.3 File:"20190423_QExHFX4_RSLC5_Beveridge_Clausen_IMP_DSBU_alone.raw", NativeID:"controllerType=0 controllerNumber=1 scan=10273"	2799.2121		FALSE
820	59	0.002436054	37	19	160	379.488	4	1514.928	1514.926	1.28	[KDLIIK]	>Cas9	1196	1201	[LSKSR]	>Cas9	220	224	K1	K3		20190423_QExHFX4_RSLC5_Beveridge_Clausen_IMP_DSBU_alone.10306.10306.4 File:"20190423_QExHFX4_RSLC5_Beveridge_Clausen_IMP_DSBU_alone.raw", NativeID:"controllerType=0 controllerNumber=1 scan=10306"	2805.56628		FALSE
821	59	0.002430134	62	9	116	750.394	3	2249.167	2249.166	0.28	[SDNVPSEEVVKK]	>Cas9	871	882	[GYKEVK]	>Cas9	1190	1195	K11	K3		20190423_QExHFX4_RSLC5_Beveridge_Clausen_IMP_DSBU_alone.10359.10359.3 File:"20190423_QExHFX4_RSLC5_Beveridge_Clausen_IMP_DSBU_alone.raw", NativeID:"controllerType=0 controllerNumber=1 scan=10359"	2816.08314		FALSE
822	59	0.002421308	43	151	81	621.081	4	2481.3	2481.298	0.82	[KTEVQTGGFSK]	>Cas9	1101	1111	[KPAFLSGEQK]	>Cas9	540	549	K1	K1		20190423_QExHFX4_RSLC5_Beveridge_Clausen_IMP_DSBU_alone.13347.13347.4 File:"20190423_QExHFX4_RSLC5_Beveridge_Clausen_IMP_DSBU_alone.raw", NativeID:"controllerType=0 controllerNumber=1 scan=13347"	3398.6472		FALSE
823	59	0.002439024	157	33	247	713.755	3	2139.251	2139.25	0.8	[QLLNAKLITQR]	>Cas9	889	899	[EKIEK]	>Cas9	442	446	K6	K2		20190423_QExHFX4_RSLC5_Beveridge_Clausen_IMP_DSBU_alone.14320.14320.3 File:"20190423_QExHFX4_RSLC5_Beveridge_Clausen_IMP_DSBU_alone.raw", NativeID:"controllerType=0 controllerNumber=1 scan=14320"	3572.8488		FALSE
824	59	0.002415459	70	9	112	634.583	4	2535.309	2535.305	1.67	[TEVQTGGFSKESILPK]	>Cas9	1102	1117	[SDKNR]	>Cas9	864	868	K10	K3		20190423_QExHFX4_RSLC5_Beveridge_Clausen_IMP_DSBU_alone.15430.15430.4 File:"20190423_QExHFX4_RSLC5_Beveridge_Clausen_IMP_DSBU_alone.raw", NativeID:"controllerType=0 controllerNumber=1 scan=15430"	3778.09782		FALSE
825	59	0.002444988	102	65	97	710.649	4	2839.573	2839.568	1.95	[IEEGIKELGSQILK]	>Cas9	788	801	[VLSAYNKHR]	>Cas9	1294	1302	K6	K7		20190423_QExHFX4_RSLC5_Beveridge_Clausen_IMP_DSBU_alone.18493.18493.4 File:"20190423_QExHFX4_RSLC5_Beveridge_Clausen_IMP_DSBU_alone.raw", NativeID:"controllerType=0 controllerNumber=1 scan=18493"	4331.46756		FALSE
826	59	0.00241838	115	82	120	684.359	4	2734.414	2734.413	0.06	[HKPENIVIEMAR]	>Cas9	758	769	[DFQFYKVR]	>Cas9	973	980	K2	K6		20190423_QExHFX4_RSLC5_Beveridge_Clausen_IMP_DSBU_alone.20622.20622.4 File:"20190423_QExHFX4_RSLC5_Beveridge_Clausen_IMP_DSBU_alone.raw", NativeID:"controllerType=0 controllerNumber=1 scan=20622"	4727.27376		FALSE
827	59	0.002442002	51	20	86	636.852	4	2544.388	2544.385	0.93	[VVDELVKVMGR]	>Cas9	747	757	[KPAFLSGEQK]	>Cas9	540	549	K7	K1		20190423_QExHFX4_RSLC5_Beveridge_Clausen_IMP_DSBU_alone.20647.20647.4 File:"20190423_QExHFX4_RSLC5_Beveridge_Clausen_IMP_DSBU_alone.raw", NativeID:"controllerType=0 controllerNumber=1 scan=20647"	4732.45788		FALSE
828	59	0.002427184	22	26	91	665.121	4	2657.463	2657.461	0.69	[IEEGIKELGSQILK]	>Cas9	788	801	[KLVDSTDK]	>Cas9	145	152	K6	K1		20190423_QExHFX4_RSLC5_Beveridge_Clausen_IMP_DSBU_alone.20844.20844.4 File:"20190423_QExHFX4_RSLC5_Beveridge_Clausen_IMP_DSBU_alone.raw", NativeID:"controllerType=0 controllerNumber=1 scan=20844"	4769.81388		FALSE
829	59	0.00244798	34	24	113	368.207	4	1469.808	1469.807	0.7	[DKQSGK]	>Cas9	676	681	[HSIKK]	>Cas9	45	49	K2	K4		20190423_QExHFX4_RSLC5_Beveridge_Clausen_IMP_DSBU_alone.2728.2728.4 File:"20190423_QExHFX4_RSLC5_Beveridge_Clausen_IMP_DSBU_alone.raw", NativeID:"controllerType=0 controllerNumber=1 scan=2728"	953.01102		FALSE
830	59	0.00243309	15	15	104	478.575	3	1433.71	1433.709	0.42	[SDKNR]	>Cas9	864	868	[SDKNR]	>Cas9	864	868	K3	K3		20190423_QExHFX4_RSLC5_Beveridge_Clausen_IMP_DSBU_alone.4446.4446.3 File:"20190423_QExHFX4_RSLC5_Beveridge_Clausen_IMP_DSBU_alone.raw", NativeID:"controllerType=0 controllerNumber=1 scan=4446"	1491.69168		FALSE
831	59	0.002424242	43	38	91	476.756	4	1904.003	1904.002	0.8	[APLSASmIKR]	>Cas9	319	328	[SDKNR]	>Cas9	864	868	K9	K3		20190423_QExHFX4_RSLC5_Beveridge_Clausen_IMP_DSBU_alone.8001.8001.4 File:"20190423_QExHFX4_RSLC5_Beveridge_Clausen_IMP_DSBU_alone.raw", NativeID:"controllerType=0 controllerNumber=1 scan=8001"	2338.11294		FALSE
832	58	0.003614458	31	15	186	558.008	3	1672.01	1672.012	-1.02	[KGILQTVK]	>Cas9	739	746	[LSKSR]	>Cas9	220	224	K1	K3		20190423_QExHFX4_RSLC5_Beveridge_Clausen_IMP_DSBU_alone.11562.11562.3 File:"20190423_QExHFX4_RSLC5_Beveridge_Clausen_IMP_DSBU_alone.raw", NativeID:"controllerType=0 controllerNumber=1 scan=11562"	3052.52322		FALSE
833	58	0.003605769	62	36	141	790.062	3	2368.172	2368.171	0.18	[DDSIDNKVLTR]	>Cas9	853	863	[MKNYWR]	>Cas9	883	888	K7	K2		20190423_QExHFX4_RSLC5_Beveridge_Clausen_IMP_DSBU_alone.18182.18182.3 File:"20190423_QExHFX4_RSLC5_Beveridge_Clausen_IMP_DSBU_alone.raw", NativeID:"controllerType=0 controllerNumber=1 scan=18182"	4273.75728		FALSE
834	58	0.003592814	144	55	178	638.085	4	2549.318	2549.317	0.2	[YPKLESEFVYGDYK]	>Cas9	1005	1018	[IIKDK]	>Cas9	604	608	K3	K3		20190423_QExHFX4_RSLC5_Beveridge_Clausen_IMP_DSBU_alone.18787.18787.4 File:"20190423_QExHFX4_RSLC5_Beveridge_Clausen_IMP_DSBU_alone.raw", NativeID:"controllerType=0 controllerNumber=1 scan=18787"	4386.09816		FALSE
835	58	0.003601441	25	21	82	722.126	4	2885.481	2885.479	0.46	[TILDFLKSDGFANR]	>Cas9	682	695	[FDNLTKAER]	>Cas9	901	909	K7	K6		20190423_QExHFX4_RSLC5_Beveridge_Clausen_IMP_DSBU_alone.25894.25894.4 File:"20190423_QExHFX4_RSLC5_Beveridge_Clausen_IMP_DSBU_alone.raw", NativeID:"controllerType=0 controllerNumber=1 scan=25894"	5789.38242		FALSE
836	58	0.003610108	111	42	258	686.036	3	2056.094	2056.092	0.81	[LKGSPEDNEQK]	>Cas9	1249	1259	[IIKDK]	>Cas9	604	608	K2	K3		20190423_QExHFX4_RSLC5_Beveridge_Clausen_IMP_DSBU_alone.6755.6755.3 File:"20190423_QExHFX4_RSLC5_Beveridge_Clausen_IMP_DSBU_alone.raw", NativeID:"controllerType=0 controllerNumber=1 scan=6755"	2064.01668		FALSE
837	58	0.003597122	47	75	79	547.799	4	2188.173	2188.172	0.64	[VLSAYNKHR]	>Cas9	1294	1302	[KLVDSTDK]	>Cas9	145	152	K7	K1		20190423_QExHFX4_RSLC5_Beveridge_Clausen_IMP_DSBU_alone.8456.8456.4 File:"20190423_QExHFX4_RSLC5_Beveridge_Clausen_IMP_DSBU_alone.raw", NativeID:"controllerType=0 controllerNumber=1 scan=8456"	2427.98664		FALSE
838	58	0.003588517	32	31	76	403.232	4	1609.906	1609.906	0.14	[GYKEVK]	>Cas9	1190	1195	[AGFIKR]	>Cas9	918	923	K3	K5		20190423_QExHFX4_RSLC5_Beveridge_Clausen_IMP_DSBU_alone.9421.9421.4 File:"20190423_QExHFX4_RSLC5_Beveridge_Clausen_IMP_DSBU_alone.raw", NativeID:"controllerType=0 controllerNumber=1 scan=9421"	2625.36588		FALSE
839	57	0.00472255	42	25	89	543.325	3	1627.959	1627.956	1.63	[ESILPKR]	>Cas9	1112	1118	[KMIAK]	>Cas9	1024	1028	K6	K1		20190423_QExHFX4_RSLC5_Beveridge_Clausen_IMP_DSBU_alone.10337.10337.3 File:"20190423_QExHFX4_RSLC5_Beveridge_Clausen_IMP_DSBU_alone.raw", NativeID:"controllerType=0 controllerNumber=1 scan=10337"	2811.51006		FALSE
840	57	0.004756243	77	10	104	538.538	4	2151.132	2151.129	1.35	[LVDSTDKADLR]	>Cas9	146	156	[GYKEVK]	>Cas9	1190	1195	K7	K3		20190423_QExHFX4_RSLC5_Beveridge_Clausen_IMP_DSBU_alone.11448.11448.4 File:"20190423_QExHFX4_RSLC5_Beveridge_Clausen_IMP_DSBU_alone.raw", NativeID:"controllerType=0 controllerNumber=1 scan=11448"	3031.56228		FALSE
841	57	0.00476758	56	68	145	574.304	3	1720.897	1720.895	1.08	[MKNYWR]	>Cas9	883	888	[DKPIR]	>Cas9	1303	1307	K2	K2		20190423_QExHFX4_RSLC5_Beveridge_Clausen_IMP_DSBU_alone.12159.12159.3 File:"20190423_QExHFX4_RSLC5_Beveridge_Clausen_IMP_DSBU_alone.raw", NativeID:"controllerType=0 controllerNumber=1 scan=12159"	3167.79732		FALSE
842	57	0.004728132	89	26	109	696.392	3	2087.161	2087.161	0.33	[FKVLGNTDR]	>Cas9	36	44	[ESILPKR]	>Cas9	1112	1118	K2	K6		20190423_QExHFX4_RSLC5_Beveridge_Clausen_IMP_DSBU_alone.15878.15878.3 File:"20190423_QExHFX4_RSLC5_Beveridge_Clausen_IMP_DSBU_alone.raw", NativeID:"controllerType=0 controllerNumber=1 scan=15878"	3858.70008		FALSE
843	57	0.004733728	81	45	183	766.112	3	2296.322	2296.312	4.09	[SEQEIGKATAK]	>Cas9	1029	1039	[DLIIKLPK]	>Cas9	1197	1204	K7	K5		20190423_QExHFX4_RSLC5_Beveridge_Clausen_IMP_DSBU_alone.17419.17419.3 File:"20190423_QExHFX4_RSLC5_Beveridge_Clausen_IMP_DSBU_alone.raw", NativeID:"controllerType=0 controllerNumber=1 scan=17419"	4136.45262		FALSE
844	57	0.004761905	53	14	101	634.582	4	2535.308	2535.305	1.07	[TEVQTGGFSKESILPK]	>Cas9	1102	1117	[SDKNR]	>Cas9	864	868	K10	K3		20190423_QExHFX4_RSLC5_Beveridge_Clausen_IMP_DSBU_alone.18062.18062.4 File:"20190423_QExHFX4_RSLC5_Beveridge_Clausen_IMP_DSBU_alone.raw", NativeID:"controllerType=0 controllerNumber=1 scan=18062"	4253.21754		FALSE
845	57	0.00477327	151	56	227	763.095	3	2287.272	2287.269	1.11	[MDGTEELLVKLNR]	>Cas9	387	399	[KVTVK]	>Cas9	562	566	K10	K1		20190423_QExHFX4_RSLC5_Beveridge_Clausen_IMP_DSBU_alone.19138.19138.3 File:"20190423_QExHFX4_RSLC5_Beveridge_Clausen_IMP_DSBU_alone.raw", NativeID:"controllerType=0 controllerNumber=1 scan=19138"	4451.39862		FALSE
846	57	0.004739336	13	13	100	478.574	3	1433.709	1433.709	-0.15	[SDKNR]	>Cas9	864	868	[SDKNR]	>Cas9	864	868	K3	K3		20190423_QExHFX4_RSLC5_Beveridge_Clausen_IMP_DSBU_alone.4672.4672.3 File:"20190423_QExHFX4_RSLC5_Beveridge_Clausen_IMP_DSBU_alone.raw", NativeID:"controllerType=0 controllerNumber=1 scan=4672"	1556.31444		FALSE
847	57	0.004750594	95	95	194	476.633	3	1427.885	1427.883	1.19	[IIKDK]	>Cas9	604	608	[IIKDK]	>Cas9	604	608	K3	K3		20190423_QExHFX4_RSLC5_Beveridge_Clausen_IMP_DSBU_alone.6648.6648.3 File:"20190423_QExHFX4_RSLC5_Beveridge_Clausen_IMP_DSBU_alone.raw", NativeID:"controllerType=0 controllerNumber=1 scan=6648"	2042.3001		FALSE
848	57	0.004778973	20	20	98	635.339	3	1904.003	1904.002	0.38	[APLSASmIKR]	>Cas9	319	328	[SDKNR]	>Cas9	864	868	K9	K3		20190423_QExHFX4_RSLC5_Beveridge_Clausen_IMP_DSBU_alone.8308.8308.3 File:"20190423_QExHFX4_RSLC5_Beveridge_Clausen_IMP_DSBU_alone.raw", NativeID:"controllerType=0 controllerNumber=1 scan=8308"	2399.01714		FALSE
849	57	0.004744958	52	16	143	463.755	4	1852	1852	0.06	[VKYVTEGmR]	>Cas9	531	539	[VPSKK]	>Cas9	31	35	K2	K4		20190423_QExHFX4_RSLC5_Beveridge_Clausen_IMP_DSBU_alone.9019.9019.4 File:"20190423_QExHFX4_RSLC5_Beveridge_Clausen_IMP_DSBU_alone.raw", NativeID:"controllerType=0 controllerNumber=1 scan=9019"	2546.63382		FALSE
850	56	0.007009346	53	23	86	617.678	3	1851.018	1851.016	1.47	[FKVLGNTDR]	>Cas9	36	44	[KmIAK]	>Cas9	1024	1028	K2	K1		20190423_QExHFX4_RSLC5_Beveridge_Clausen_IMP_DSBU_alone.10817.10817.3 File:"20190423_QExHFX4_RSLC5_Beveridge_Clausen_IMP_DSBU_alone.raw", NativeID:"controllerType=0 controllerNumber=1 scan=10817"	2906.68362		FALSE
851	56	0.005875441	52	27	105	474.249	4	1893.975	1893.975	0.47	[KDFQFYK]	>Cas9	972	978	[GYKEVK]	>Cas9	1190	1195	K1	K3		20190423_QExHFX4_RSLC5_Beveridge_Clausen_IMP_DSBU_alone.13861.13861.4 File:"20190423_QExHFX4_RSLC5_Beveridge_Clausen_IMP_DSBU_alone.raw", NativeID:"controllerType=0 controllerNumber=1 scan=13861"	3493.52664		FALSE
852	56	0.005868545	44	47	126	503.015	4	2009.039	2009.039	0.44	[NSDKLIAR]	>Cas9	1119	1126	[MKNYWR]	>Cas9	883	888	K4	K2		20190423_QExHFX4_RSLC5_Beveridge_Clausen_IMP_DSBU_alone.14099.14099.4 File:"20190423_QExHFX4_RSLC5_Beveridge_Clausen_IMP_DSBU_alone.raw", NativeID:"controllerType=0 controllerNumber=1 scan=14099"	3535.80612		FALSE
853	56	0.005889282	95	49	214	763.096	3	2287.272	2287.269	1.38	[MDGTEELLVKLNR]	>Cas9	387	399	[KVTVK]	>Cas9	562	566	K10	K1		20190423_QExHFX4_RSLC5_Beveridge_Clausen_IMP_DSBU_alone.19468.19468.3 File:"20190423_QExHFX4_RSLC5_Beveridge_Clausen_IMP_DSBU_alone.raw", NativeID:"controllerType=0 controllerNumber=1 scan=19468"	4515.13512		FALSE
854	56	0.005854801	115	115	130	724.114	3	2170.327	2170.325	1.07	[FIKPILEK]	>Cas9	379	386	[FIKPILEK]	>Cas9	379	386	K3	K3		20190423_QExHFX4_RSLC5_Beveridge_Clausen_IMP_DSBU_alone.20099.20099.3 File:"20190423_QExHFX4_RSLC5_Beveridge_Clausen_IMP_DSBU_alone.raw", NativeID:"controllerType=0 controllerNumber=1 scan=20099"	4635.56838		FALSE
855	56	0.005882353	8	27	116	490.607	3	1469.807	1469.807	0.1	[DKQSGK]	>Cas9	676	681	[HSIKK]	>Cas9	45	49	K2	K4		20190423_QExHFX4_RSLC5_Beveridge_Clausen_IMP_DSBU_alone.2724.2724.3 File:"20190423_QExHFX4_RSLC5_Beveridge_Clausen_IMP_DSBU_alone.raw", NativeID:"controllerType=0 controllerNumber=1 scan=2724"	951.8862		FALSE
856	56	0.005861665	20	20	93	490.607	3	1469.808	1469.807	0.36	[DKQSGK]	>Cas9	676	681	[HSIKK]	>Cas9	45	49	K2	K4		20190423_QExHFX4_RSLC5_Beveridge_Clausen_IMP_DSBU_alone.2819.2819.3 File:"20190423_QExHFX4_RSLC5_Beveridge_Clausen_IMP_DSBU_alone.raw", NativeID:"controllerType=0 controllerNumber=1 scan=2819"	982.6254		FALSE
857	56	0.005896226	32	17	147	471.944	3	1413.818	1413.817	0.25	[DKPIR]	>Cas9	1303	1307	[LSKSR]	>Cas9	220	224	K2	K3		20190423_QExHFX4_RSLC5_Beveridge_Clausen_IMP_DSBU_alone.6589.6589.3 File:"20190423_QExHFX4_RSLC5_Beveridge_Clausen_IMP_DSBU_alone.raw", NativeID:"controllerType=0 controllerNumber=1 scan=6589"	2030.35836		FALSE
858	56	0.008158508	60	67	250	528.289	3	1582.852	1582.848	2.87	[EDYFKK]	>Cas9	570	575	[VPSKK]	>Cas9	31	35	K5	K4		20190423_QExHFX4_RSLC5_Beveridge_Clausen_IMP_DSBU_alone.8321.8321.3 File:"20190423_QExHFX4_RSLC5_Beveridge_Clausen_IMP_DSBU_alone.raw", NativeID:"controllerType=0 controllerNumber=1 scan=8321"	2401.32276		FALSE
859	56	0.005847953	41	23	85	490.541	4	1959.14	1959.139	0.93	[NLPNEKVLPK]	>Cas9	505	514	[HSIKK]	>Cas9	45	49	K6	K4		20190423_QExHFX4_RSLC5_Beveridge_Clausen_IMP_DSBU_alone.8694.8694.4 File:"20190423_QExHFX4_RSLC5_Beveridge_Clausen_IMP_DSBU_alone.raw", NativeID:"controllerType=0 controllerNumber=1 scan=8694"	2479.3881		FALSE
860	56	0.008168028	60	8	160	418.758	4	1672.009	1672.012	-1.39	[KGILQTVK]	>Cas9	739	746	[LSKSR]	>Cas9	220	224	K1	K3		20190423_QExHFX4_RSLC5_Beveridge_Clausen_IMP_DSBU_alone.9184.9184.4 File:"20190423_QExHFX4_RSLC5_Beveridge_Clausen_IMP_DSBU_alone.raw", NativeID:"controllerType=0 controllerNumber=1 scan=9184"	2579.91792		FALSE
861	55	0.008130081	71	18	134	717.394	3	2150.166	2150.164	1.08	[APLSASmIKR]	>Cas9	319	328	[KFDNLTK]	>Cas9	900	906	K9	K1		20190423_QExHFX4_RSLC5_Beveridge_Clausen_IMP_DSBU_alone.13357.13357.3 File:"20190423_QExHFX4_RSLC5_Beveridge_Clausen_IMP_DSBU_alone.raw", NativeID:"controllerType=0 controllerNumber=1 scan=13357"	3400.60302		FALSE
862	55	0.00811124	96	5	152	707.055	3	2119.151	2119.151	0.01	[LVDSTDKADLR]	>Cas9	146	156	[AGFIKR]	>Cas9	918	923	K7	K5		20190423_QExHFX4_RSLC5_Beveridge_Clausen_IMP_DSBU_alone.13605.13605.3 File:"20190423_QExHFX4_RSLC5_Beveridge_Clausen_IMP_DSBU_alone.raw", NativeID:"controllerType=0 controllerNumber=1 scan=13605"	3446.82798		FALSE
863	55	0.008092486	14	14	87	591.294	3	1771.869	1771.865	2.11	[DWDPKK]	>Cas9	1129	1134	[DWDPKK]	>Cas9	1129	1134	K5	K5		20190423_QExHFX4_RSLC5_Beveridge_Clausen_IMP_DSBU_alone.15568.15568.3 File:"20190423_QExHFX4_RSLC5_Beveridge_Clausen_IMP_DSBU_alone.raw", NativeID:"controllerType=0 controllerNumber=1 scan=15568"	3803.58462		FALSE
864	55	0.008055236	107	69	204	576.571	4	2303.262	2303.264	-0.85	[mDGTEELLVKLNR]	>Cas9	387	399	[KVTVK]	>Cas9	562	566	K10	K1		20190423_QExHFX4_RSLC5_Beveridge_Clausen_IMP_DSBU_alone.17672.17672.4 File:"20190423_QExHFX4_RSLC5_Beveridge_Clausen_IMP_DSBU_alone.raw", NativeID:"controllerType=0 controllerNumber=1 scan=17672"	4182.38436		FALSE
865	55	0.008073818	34	37	79	683.136	4	2729.52	2729.52	0.31	[TEVQTGGFSKESILPK]	>Cas9	1102	1117	[KLINGIR]	>Cas9	669	675	K10	K1		20190423_QExHFX4_RSLC5_Beveridge_Clausen_IMP_DSBU_alone.19340.19340.4 File:"20190423_QExHFX4_RSLC5_Beveridge_Clausen_IMP_DSBU_alone.raw", NativeID:"controllerType=0 controllerNumber=1 scan=19340"	4490.39022		FALSE
866	55	0.00814901	144	38	175	790.887	4	3160.527	3160.529	-0.56	[KIEcFDSVEISGVEDR]	>Cas9	575	590	[VKYVTEGMR]	>Cas9	531	539	K1	K2		20190423_QExHFX4_RSLC5_Beveridge_Clausen_IMP_DSBU_alone.19540.19540.4 File:"20190423_QExHFX4_RSLC5_Beveridge_Clausen_IMP_DSBU_alone.raw", NativeID:"controllerType=0 controllerNumber=1 scan=19540"	4528.3239		FALSE
867	55	0.008064516	58	25	156	893.812	3	2679.42	2679.417	0.97	[NPIDFLEAKGYK]	>Cas9	1181	1192	[APLSASmIKR]	>Cas9	319	328	K9	K9		20190423_QExHFX4_RSLC5_Beveridge_Clausen_IMP_DSBU_alone.22651.22651.3 File:"20190423_QExHFX4_RSLC5_Beveridge_Clausen_IMP_DSBU_alone.raw", NativeID:"controllerType=0 controllerNumber=1 scan=22651"	5123.16858		FALSE
868	55	0.008139535	172	13	129	723.379	4	2890.495	2890.502	-2.21	[KNLIGALLFDSGETAEATR]	>Cas9	49	67	[GQKNSR]	>Cas9	777	782	K1	K3		20190423_QExHFX4_RSLC5_Beveridge_Clausen_IMP_DSBU_alone.23207.23207.4 File:"20190423_QExHFX4_RSLC5_Beveridge_Clausen_IMP_DSBU_alone.raw", NativeID:"controllerType=0 controllerNumber=1 scan=23207"	5230.77756		FALSE
869	55	0.00812065	29	12	98	394.724	4	1575.876	1575.871	2.61	[AGFIKR]	>Cas9	918	923	[GQKNSR]	>Cas9	777	782	K5	K3		20190423_QExHFX4_RSLC5_Beveridge_Clausen_IMP_DSBU_alone.6439.6439.4 File:"20190423_QExHFX4_RSLC5_Beveridge_Clausen_IMP_DSBU_alone.raw", NativeID:"controllerType=0 controllerNumber=1 scan=6439"	1995.82152		FALSE
870	55	0.008045977	32	20	122	471.944	3	1413.818	1413.817	0.54	[DKPIR]	>Cas9	1303	1307	[LSKSR]	>Cas9	220	224	K2	K3		20190423_QExHFX4_RSLC5_Beveridge_Clausen_IMP_DSBU_alone.6752.6752.3 File:"20190423_QExHFX4_RSLC5_Beveridge_Clausen_IMP_DSBU_alone.raw", NativeID:"controllerType=0 controllerNumber=1 scan=6752"	2063.20956		FALSE
871	55	0.008101852	51	7	122	407.736	4	1627.923	1627.924	-0.29	[KLINGIR]	>Cas9	669	675	[SDKNR]	>Cas9	864	868	K1	K3		20190423_QExHFX4_RSLC5_Beveridge_Clausen_IMP_DSBU_alone.7483.7483.4 File:"20190423_QExHFX4_RSLC5_Beveridge_Clausen_IMP_DSBU_alone.raw", NativeID:"controllerType=0 controllerNumber=1 scan=7483"	2227.88796		FALSE
872	55	0.008083141	66	14	91	530.03	4	2117.097	2117.095	0.97	[LVDSTDKADLR]	>Cas9	146	156	[GQKNSR]	>Cas9	777	782	K7	K3		20190423_QExHFX4_RSLC5_Beveridge_Clausen_IMP_DSBU_alone.8545.8545.4 File:"20190423_QExHFX4_RSLC5_Beveridge_Clausen_IMP_DSBU_alone.raw", NativeID:"controllerType=0 controllerNumber=1 scan=8545"	2447.19168		FALSE
873	54	0.008018328	20	20	91	635.339	3	1904.003	1904.002	0.66	[APLSASmIKR]	>Cas9	319	328	[SDKNR]	>Cas9	864	868	K9	K3		20190423_QExHFX4_RSLC5_Beveridge_Clausen_IMP_DSBU_alone.10285.10285.3 File:"20190423_QExHFX4_RSLC5_Beveridge_Clausen_IMP_DSBU_alone.raw", NativeID:"controllerType=0 controllerNumber=1 scan=10285"	2801.44458		FALSE
874	54	0.007981756	31	48	108	435.75	4	1739.976	1739.976	0.11	[NSDKLIAR]	>Cas9	1119	1126	[DKPIR]	>Cas9	1303	1307	K4	K2		20190423_QExHFX4_RSLC5_Beveridge_Clausen_IMP_DSBU_alone.10889.10889.4 File:"20190423_QExHFX4_RSLC5_Beveridge_Clausen_IMP_DSBU_alone.raw", NativeID:"controllerType=0 controllerNumber=1 scan=10889"	2920.73274		FALSE
875	54	0.007963595	68	10	122	758.079	3	2272.222	2272.222	0.03	[SDNVPSEEVVKK]	>Cas9	871	882	[VMKQLK]	>Cas9	651	656	K11	K3		20190423_QExHFX4_RSLC5_Beveridge_Clausen_IMP_DSBU_alone.11090.11090.3 File:"20190423_QExHFX4_RSLC5_Beveridge_Clausen_IMP_DSBU_alone.raw", NativeID:"controllerType=0 controllerNumber=1 scan=11090"	2960.26074		FALSE
876	54	0.008036739	33	33	71	789.413	4	3154.631	3154.631	-0.03	[QITKHVAQILDSR]	>Cas9	930	942	[MTNFDKNLPNEK]	>Cas9	499	510	K4	K6		20190423_QExHFX4_RSLC5_Beveridge_Clausen_IMP_DSBU_alone.16633.16633.4 File:"20190423_QExHFX4_RSLC5_Beveridge_Clausen_IMP_DSBU_alone.raw", NativeID:"controllerType=0 controllerNumber=1 scan=16633"	3999.43566		FALSE
877	54	0.007972665	80	7	105	933.149	3	2797.432	2797.43	0.66	[HKPENIVIEMAR]	>Cas9	758	769	[YDENDKLIR]	>Cas9	947	955	K2	K6		20190423_QExHFX4_RSLC5_Beveridge_Clausen_IMP_DSBU_alone.17443.17443.3 File:"20190423_QExHFX4_RSLC5_Beveridge_Clausen_IMP_DSBU_alone.raw", NativeID:"controllerType=0 controllerNumber=1 scan=17443"	4140.30318		FALSE
878	54	0.008027523	126	64	209	572.573	4	2287.27	2287.269	0.46	[MDGTEELLVKLNR]	>Cas9	387	399	[KVTVK]	>Cas9	562	566	K10	K1		20190423_QExHFX4_RSLC5_Beveridge_Clausen_IMP_DSBU_alone.19302.19302.4 File:"20190423_QExHFX4_RSLC5_Beveridge_Clausen_IMP_DSBU_alone.raw", NativeID:"controllerType=0 controllerNumber=1 scan=19302"	4482.5457		FALSE
879	54	0.008009153	16	16	89	478.575	3	1433.709	1433.709	-0.09	[SDKNR]	>Cas9	864	868	[SDKNR]	>Cas9	864	868	K3	K3		20190423_QExHFX4_RSLC5_Beveridge_Clausen_IMP_DSBU_alone.5552.5552.3 File:"20190423_QExHFX4_RSLC5_Beveridge_Clausen_IMP_DSBU_alone.raw", NativeID:"controllerType=0 controllerNumber=1 scan=5552"	1785.15372		FALSE
880	54	0.008	32	32	109	790.766	3	2370.283	2370.279	1.76	[VLSAYNKHR]	>Cas9	1294	1302	[VLSAYNKHR]	>Cas9	1294	1302	K7	K7		20190423_QExHFX4_RSLC5_Beveridge_Clausen_IMP_DSBU_alone.7827.7827.3 File:"20190423_QExHFX4_RSLC5_Beveridge_Clausen_IMP_DSBU_alone.raw", NativeID:"controllerType=0 controllerNumber=1 scan=7827"	2300.73024		FALSE
881	54	0.007990868	80	5	153	706.37	3	2117.096	2117.095	0.48	[LVDSTDKADLR]	>Cas9	146	156	[GQKNSR]	>Cas9	777	782	K7	K3		20190423_QExHFX4_RSLC5_Beveridge_Clausen_IMP_DSBU_alone.8230.8230.3 File:"20190423_QExHFX4_RSLC5_Beveridge_Clausen_IMP_DSBU_alone.raw", NativeID:"controllerType=0 controllerNumber=1 scan=8230"	2384.64936		FALSE
882	53	0.007945516	81	83	227	638.698	3	1914.079	1914.077	1.06	[RNSDKLIAR]	>Cas9	1118	1126	[EKIEK]	>Cas9	442	446	K5	K2		20190423_QExHFX4_RSLC5_Beveridge_Clausen_IMP_DSBU_alone.11982.11982.3 File:"20190423_QExHFX4_RSLC5_Beveridge_Clausen_IMP_DSBU_alone.raw", NativeID:"controllerType=0 controllerNumber=1 scan=11982"	3133.7505		FALSE
883	53	0.010192525	113	74	212	517.572	4	2067.265	2067.265	0.28	[QLLNAKLITQR]	>Cas9	889	899	[KVTVK]	>Cas9	562	566	K6	K1		20190423_QExHFX4_RSLC5_Beveridge_Clausen_IMP_DSBU_alone.13894.13894.4 File:"20190423_QExHFX4_RSLC5_Beveridge_Clausen_IMP_DSBU_alone.raw", NativeID:"controllerType=0 controllerNumber=1 scan=13894"	3498.18684		FALSE
884	53	0.010180995	16	16	113	443.722	4	1771.866	1771.865	0.62	[DWDPKK]	>Cas9	1129	1134	[DWDPKK]	>Cas9	1129	1134	K5	K5		20190423_QExHFX4_RSLC5_Beveridge_Clausen_IMP_DSBU_alone.15595.15595.4 File:"20190423_QExHFX4_RSLC5_Beveridge_Clausen_IMP_DSBU_alone.raw", NativeID:"controllerType=0 controllerNumber=1 scan=15595"	3808.10676		FALSE
885	53	0.010169492	90	7	135	741.443	3	2222.315	2222.312	1.27	[LENLIAQLPGEKK]	>Cas9	226	238	[LKSVK]	>Cas9	1161	1165	K12	K2		20190423_QExHFX4_RSLC5_Beveridge_Clausen_IMP_DSBU_alone.16369.16369.3 File:"20190423_QExHFX4_RSLC5_Beveridge_Clausen_IMP_DSBU_alone.raw", NativeID:"controllerType=0 controllerNumber=1 scan=16369"	3950.85582		FALSE
886	53	0.007954545	141	54	246	726.068	3	2176.189	2176.186	1.47	[GGLSELDKAGFIK]	>Cas9	910	922	[EKIEK]	>Cas9	442	446	K8	K2		20190423_QExHFX4_RSLC5_Beveridge_Clausen_IMP_DSBU_alone.16960.16960.3 File:"20190423_QExHFX4_RSLC5_Beveridge_Clausen_IMP_DSBU_alone.raw", NativeID:"controllerType=0 controllerNumber=1 scan=16960"	4056.20586		FALSE
887	53	0.010204082	104	99	79	700.114	4	2797.433	2797.43	1.02	[HKPENIVIEMAR]	>Cas9	758	769	[YDENDKLIR]	>Cas9	947	955	K2	K6		20190423_QExHFX4_RSLC5_Beveridge_Clausen_IMP_DSBU_alone.17608.17608.4 File:"20190423_QExHFX4_RSLC5_Beveridge_Clausen_IMP_DSBU_alone.raw", NativeID:"controllerType=0 controllerNumber=1 scan=17608"	4170.0522		FALSE
888	53	0.010158014	49	64	77	688.358	4	2750.412	2750.408	1.38	[HKPENIVIEmAR]	>Cas9	758	769	[DFQFYKVR]	>Cas9	973	980	K2	K6		20190423_QExHFX4_RSLC5_Beveridge_Clausen_IMP_DSBU_alone.20766.20766.4 File:"20190423_QExHFX4_RSLC5_Beveridge_Clausen_IMP_DSBU_alone.raw", NativeID:"controllerType=0 controllerNumber=1 scan=20766"	4754.5941		FALSE
889	53	0.010146561	133	91	184	514.779	4	2056.094	2056.092	0.81	[LKGSPEDNEQK]	>Cas9	1249	1259	[IIKDK]	>Cas9	604	608	K2	K3		20190423_QExHFX4_RSLC5_Beveridge_Clausen_IMP_DSBU_alone.6754.6754.4 File:"20190423_QExHFX4_RSLC5_Beveridge_Clausen_IMP_DSBU_alone.raw", NativeID:"controllerType=0 controllerNumber=1 scan=6754"	2063.74728		FALSE
890	52	0.01010101	52	18	99	413.025	5	2061.096	2061.093	1.08	[DDSIDNKVLTR]	>Cas9	853	863	[LSKSR]	>Cas9	220	224	K7	K3		20190423_QExHFX4_RSLC5_Beveridge_Clausen_IMP_DSBU_alone.12625.12625.5 File:"20190423_QExHFX4_RSLC5_Beveridge_Clausen_IMP_DSBU_alone.raw", NativeID:"controllerType=0 controllerNumber=1 scan=12625"	3258.48552		FALSE
891	52	0.010089686	45	32	142	700.374	3	2099.108	2099.109	-0.32	[DDSIDNKVLTR]	>Cas9	853	863	[DKPIR]	>Cas9	1303	1307	K7	K2		20190423_QExHFX4_RSLC5_Beveridge_Clausen_IMP_DSBU_alone.14110.14110.3 File:"20190423_QExHFX4_RSLC5_Beveridge_Clausen_IMP_DSBU_alone.raw", NativeID:"controllerType=0 controllerNumber=1 scan=14110"	3537.88962		FALSE
892	52	0.010078387	26	63	112	614.577	4	2455.288	2455.287	0.34	[NPIDFLEAKGYK]	>Cas9	1181	1192	[KFDNLTK]	>Cas9	900	906	K9	K1		20190423_QExHFX4_RSLC5_Beveridge_Clausen_IMP_DSBU_alone.22435.22435.4 File:"20190423_QExHFX4_RSLC5_Beveridge_Clausen_IMP_DSBU_alone.raw", NativeID:"controllerType=0 controllerNumber=1 scan=22435"	5081.98302		FALSE
893	52	0.010055866	125	17	178	587.324	4	2346.272	2346.27	1.08	[SVKELLGITIMER]	>Cas9	1163	1175	[DKQSGK]	>Cas9	676	681	K3	K2		20190423_QExHFX4_RSLC5_Beveridge_Clausen_IMP_DSBU_alone.22728.22728.4 File:"20190423_QExHFX4_RSLC5_Beveridge_Clausen_IMP_DSBU_alone.raw", NativeID:"controllerType=0 controllerNumber=1 scan=22728"	5138.27568		FALSE
894	52	0.010067114	29	35	87	909.137	3	2725.395	2725.393	0.71	[SSFEKNPIDFLEAK]	>Cas9	1176	1189	[KLVDSTDK]	>Cas9	145	152	K5	K1		20190423_QExHFX4_RSLC5_Beveridge_Clausen_IMP_DSBU_alone.24035.24035.3 File:"20190423_QExHFX4_RSLC5_Beveridge_Clausen_IMP_DSBU_alone.raw", NativeID:"controllerType=0 controllerNumber=1 scan=24035"	5398.94178		FALSE
895	52	0.01011236	24	34	80	491.519	4	1963.054	1963.053	0.68	[SEQEIGKATAK]	>Cas9	1029	1039	[KmIAK]	>Cas9	1024	1028	K7	K1		20190423_QExHFX4_RSLC5_Beveridge_Clausen_IMP_DSBU_alone.6876.6876.4 File:"20190423_QExHFX4_RSLC5_Beveridge_Clausen_IMP_DSBU_alone.raw", NativeID:"controllerType=0 controllerNumber=1 scan=6876"	2091.10086		FALSE
896	52	0.010123735	65	11	92	530.03	4	2117.097	2117.095	0.98	[LVDSTDKADLR]	>Cas9	146	156	[GQKNSR]	>Cas9	777	782	K7	K3		20190423_QExHFX4_RSLC5_Beveridge_Clausen_IMP_DSBU_alone.8383.8383.4 File:"20190423_QExHFX4_RSLC5_Beveridge_Clausen_IMP_DSBU_alone.raw", NativeID:"controllerType=0 controllerNumber=1 scan=8383"	2414.95176		FALSE
897	52	0.010135135	26	17	94	392.634	5	1959.14	1959.139	0.67	[NLPNEKVLPK]	>Cas9	505	514	[HSIKK]	>Cas9	45	49	K6	K4		20190423_QExHFX4_RSLC5_Beveridge_Clausen_IMP_DSBU_alone.8567.8567.5 File:"20190423_QExHFX4_RSLC5_Beveridge_Clausen_IMP_DSBU_alone.raw", NativeID:"controllerType=0 controllerNumber=1 scan=8567"	2452.05552		FALSE
898	52	0.011160714	62	49	129	426.246	4	1701.962	1701.961	1.06	[NSDKLIAR]	>Cas9	1119	1126	[LSKSR]	>Cas9	220	224	K4	K3		20190423_QExHFX4_RSLC5_Beveridge_Clausen_IMP_DSBU_alone.8679.8679.4 File:"20190423_QExHFX4_RSLC5_Beveridge_Clausen_IMP_DSBU_alone.raw", NativeID:"controllerType=0 controllerNumber=1 scan=8679"	2476.3419		FALSE
899	51	0.011037528	115	74	235	614.012	3	1840.022	1840.021	0.45	[QLKEDYFK]	>Cas9	567	574	[KVTVK]	>Cas9	562	566	K3	K1		20190423_QExHFX4_RSLC5_Beveridge_Clausen_IMP_DSBU_alone.11781.11781.3 File:"20190423_QExHFX4_RSLC5_Beveridge_Clausen_IMP_DSBU_alone.raw", NativeID:"controllerType=0 controllerNumber=1 scan=11781"	3094.40298		FALSE
900	51	0.011111111	40	63	99	579.635	3	1736.89	1736.89	0.09	[mKNYWR]	>Cas9	883	888	[DKPIR]	>Cas9	1303	1307	K2	K2		20190423_QExHFX4_RSLC5_Beveridge_Clausen_IMP_DSBU_alone.12170.12170.3 File:"20190423_QExHFX4_RSLC5_Beveridge_Clausen_IMP_DSBU_alone.raw", NativeID:"controllerType=0 controllerNumber=1 scan=12170"	3169.99734		FALSE
901	51	0.0110011	26	37	102	667.094	4	2665.353	2665.35	1.08	[GKSDNVPSEEVVK]	>Cas9	869	881	[VKYVTEGMR]	>Cas9	531	539	K2	K2		20190423_QExHFX4_RSLC5_Beveridge_Clausen_IMP_DSBU_alone.13528.13528.4 File:"20190423_QExHFX4_RSLC5_Beveridge_Clausen_IMP_DSBU_alone.raw", NativeID:"controllerType=0 controllerNumber=1 scan=13528"	3431.38464		FALSE
902	51	0.011135857	40	40	92	798.071	3	2392.198	2392.2	-0.88	[VKYVTEGmR]	>Cas9	531	539	[VKYVTEGmR]	>Cas9	531	539	K2	K2		20190423_QExHFX4_RSLC5_Beveridge_Clausen_IMP_DSBU_alone.13915.13915.3 File:"20190423_QExHFX4_RSLC5_Beveridge_Clausen_IMP_DSBU_alone.raw", NativeID:"controllerType=0 controllerNumber=1 scan=13915"	3502.23768		FALSE
903	51	0.011025358	45	36	69	748.157	4	2989.607	2989.603	1.58	[TEVQTGGFSKESILPK]	>Cas9	1102	1117	[APLSASMIKR]	>Cas9	319	328	K10	K9		20190423_QExHFX4_RSLC5_Beveridge_Clausen_IMP_DSBU_alone.19910.19910.4 File:"20190423_QExHFX4_RSLC5_Beveridge_Clausen_IMP_DSBU_alone.raw", NativeID:"controllerType=0 controllerNumber=1 scan=19910"	4597.6182		FALSE
904	51	0.011049724	89	41	228	703.052	3	2107.141	2107.139	0.85	[QSGKTILDFLK]	>Cas9	678	688	[DKQSGK]	>Cas9	676	681	K4	K2		20190423_QExHFX4_RSLC5_Beveridge_Clausen_IMP_DSBU_alone.20765.20765.3 File:"20190423_QExHFX4_RSLC5_Beveridge_Clausen_IMP_DSBU_alone.raw", NativeID:"controllerType=0 controllerNumber=1 scan=20765"	4754.37246		FALSE
905	51	0.011013216	125	10	136	723.382	4	2890.505	2890.502	1.27	[KNLIGALLFDSGETAEATR]	>Cas9	49	67	[GQKNSR]	>Cas9	777	782	K1	K3		20190423_QExHFX4_RSLC5_Beveridge_Clausen_IMP_DSBU_alone.22878.22878.4 File:"20190423_QExHFX4_RSLC5_Beveridge_Clausen_IMP_DSBU_alone.raw", NativeID:"controllerType=0 controllerNumber=1 scan=22878"	5167.45152		FALSE
906	51	0.011086475	167	8	131	975.518	3	2924.538	2924.536	0.58	[KNLIGALLFDSGETAEATR]	>Cas9	49	67	[GYKEVK]	>Cas9	1190	1195	K1	K3		20190423_QExHFX4_RSLC5_Beveridge_Clausen_IMP_DSBU_alone.23938.23938.3 File:"20190423_QExHFX4_RSLC5_Beveridge_Clausen_IMP_DSBU_alone.raw", NativeID:"controllerType=0 controllerNumber=1 scan=23938"	5378.3001		FALSE
907	51	0.011148272	87	40	108	685.153	5	3421.738	3421.735	0.88	[LESEFVYGDYKVYDVR]	>Cas9	1008	1023	[VVDELVKVMGR]	>Cas9	747	757	K11	K7		20190423_QExHFX4_RSLC5_Beveridge_Clausen_IMP_DSBU_alone.25405.25405.5 File:"20190423_QExHFX4_RSLC5_Beveridge_Clausen_IMP_DSBU_alone.raw", NativeID:"controllerType=0 controllerNumber=1 scan=25405"	5685.54786		FALSE
908	51	0.011061947	17	17	85	478.574	3	1433.709	1433.709	-0.28	[SDKNR]	>Cas9	864	868	[SDKNR]	>Cas9	864	868	K3	K3		20190423_QExHFX4_RSLC5_Beveridge_Clausen_IMP_DSBU_alone.5788.5788.3 File:"20190423_QExHFX4_RSLC5_Beveridge_Clausen_IMP_DSBU_alone.raw", NativeID:"controllerType=0 controllerNumber=1 scan=5788"	1845.76788		FALSE
909	51	0.011098779	21	21	97	459.27	3	1375.795	1375.802	-4.59	[LSKSR]	>Cas9	220	224	[LSKSR]	>Cas9	220	224	K3	K3		20190423_QExHFX4_RSLC5_Beveridge_Clausen_IMP_DSBU_alone.5974.5974.3 File:"20190423_QExHFX4_RSLC5_Beveridge_Clausen_IMP_DSBU_alone.raw", NativeID:"controllerType=0 controllerNumber=1 scan=5974"	1894.43874		FALSE
910	51	0.011123471	76	7	127	706.371	3	2117.099	2117.095	2.03	[LVDSTDKADLR]	>Cas9	146	156	[GQKNSR]	>Cas9	777	782	K7	K3		20190423_QExHFX4_RSLC5_Beveridge_Clausen_IMP_DSBU_alone.8709.8709.3 File:"20190423_QExHFX4_RSLC5_Beveridge_Clausen_IMP_DSBU_alone.raw", NativeID:"controllerType=0 controllerNumber=1 scan=8709"	2482.84386		FALSE
911	51	0.011074197	32	32	91	484.616	3	1451.833	1451.833	-0.06	[DKPIR]	>Cas9	1303	1307	[DKPIR]	>Cas9	1303	1307	K2	K2		20190423_QExHFX4_RSLC5_Beveridge_Clausen_IMP_DSBU_alone.9094.9094.3 File:"20190423_QExHFX4_RSLC5_Beveridge_Clausen_IMP_DSBU_alone.raw", NativeID:"controllerType=0 controllerNumber=1 scan=9094"	2562.1581		FALSE
912	50	0.011956522	66	59	117	407.744	4	1627.956	1627.956	-0.18	[ESILPKR]	>Cas9	1112	1118	[KMIAK]	>Cas9	1024	1028	K6	K1		20190423_QExHFX4_RSLC5_Beveridge_Clausen_IMP_DSBU_alone.10399.10399.4 File:"20190423_QExHFX4_RSLC5_Beveridge_Clausen_IMP_DSBU_alone.raw", NativeID:"controllerType=0 controllerNumber=1 scan=10399"	2823.3375		FALSE
913	50	0.010989011	76	16	81	617.677	3	1851.017	1851.016	0.44	[FKVLGNTDR]	>Cas9	36	44	[KmIAK]	>Cas9	1024	1028	K2	K1		20190423_QExHFX4_RSLC5_Beveridge_Clausen_IMP_DSBU_alone.11198.11198.3 File:"20190423_QExHFX4_RSLC5_Beveridge_Clausen_IMP_DSBU_alone.raw", NativeID:"controllerType=0 controllerNumber=1 scan=11198"	2981.95308		FALSE
914	50	0.011969532	90	132	217	460.761	4	1840.022	1840.021	0.45	[QLKEDYFK]	>Cas9	567	574	[KVTVK]	>Cas9	562	566	K3	K1		20190423_QExHFX4_RSLC5_Beveridge_Clausen_IMP_DSBU_alone.11780.11780.4 File:"20190423_QExHFX4_RSLC5_Beveridge_Clausen_IMP_DSBU_alone.raw", NativeID:"controllerType=0 controllerNumber=1 scan=11780"	3094.32588		FALSE
915	50	0.011904762	36	20	93	518.32	3	1552.944	1552.942	1.35	[KDLIIK]	>Cas9	1196	1201	[DKPIR]	>Cas9	1303	1307	K1	K2		20190423_QExHFX4_RSLC5_Beveridge_Clausen_IMP_DSBU_alone.12717.12717.3 File:"20190423_QExHFX4_RSLC5_Beveridge_Clausen_IMP_DSBU_alone.raw", NativeID:"controllerType=0 controllerNumber=1 scan=12717"	3276.2415		FALSE
916	50	0.01191766	56	68	136	574.305	3	1720.901	1720.895	3.29	[MKNYWR]	>Cas9	883	888	[DKPIR]	>Cas9	1303	1307	K2	K2		20190423_QExHFX4_RSLC5_Beveridge_Clausen_IMP_DSBU_alone.12760.12760.3 File:"20190423_QExHFX4_RSLC5_Beveridge_Clausen_IMP_DSBU_alone.raw", NativeID:"controllerType=0 controllerNumber=1 scan=12760"	3284.49924		FALSE
917	50	0.011930586	19	25	73	621.081	4	2481.301	2481.298	0.93	[KTEVQTGGFSK]	>Cas9	1101	1111	[KPAFLSGEQK]	>Cas9	540	549	K1	K1		20190423_QExHFX4_RSLC5_Beveridge_Clausen_IMP_DSBU_alone.13136.13136.4 File:"20190423_QExHFX4_RSLC5_Beveridge_Clausen_IMP_DSBU_alone.raw", NativeID:"controllerType=0 controllerNumber=1 scan=13136"	3356.26596		FALSE
918	50	0.012021858	20	19	86	637.578	4	2547.292	2547.291	0.37	[mIAKSEQEIGK]	>Cas9	1025	1035	[DFQFYKVR]	>Cas9	973	980	K4	K6		20190423_QExHFX4_RSLC5_Beveridge_Clausen_IMP_DSBU_alone.17395.17395.4 File:"20190423_QExHFX4_RSLC5_Beveridge_Clausen_IMP_DSBU_alone.raw", NativeID:"controllerType=0 controllerNumber=1 scan=17395"	4132.39338		FALSE
919	50	0.012008734	116	106	107	512.801	4	2048.184	2048.179	2.32	[FIKPILEK]	>Cas9	379	386	[KFDNLTK]	>Cas9	900	906	K3	K1		20190423_QExHFX4_RSLC5_Beveridge_Clausen_IMP_DSBU_alone.17429.17429.4 File:"20190423_QExHFX4_RSLC5_Beveridge_Clausen_IMP_DSBU_alone.raw", NativeID:"controllerType=0 controllerNumber=1 scan=17429"	4137.95724		FALSE
920	50	0.011995638	35	77	68	704.112	4	2813.426	2813.425	0.34	[HKPENIVIEmAR]	>Cas9	758	769	[YDENDKLIR]	>Cas9	947	955	K2	K6		20190423_QExHFX4_RSLC5_Beveridge_Clausen_IMP_DSBU_alone.17445.17445.4 File:"20190423_QExHFX4_RSLC5_Beveridge_Clausen_IMP_DSBU_alone.raw", NativeID:"controllerType=0 controllerNumber=1 scan=17445"	4140.41424		FALSE
921	50	0.012061404	98	98	76	614.53	5	3068.619	3068.613	1.73	[HKPENIVIEMAR]	>Cas9	758	769	[HKPENIVIEMAR]	>Cas9	758	769	K2	K2		20190423_QExHFX4_RSLC5_Beveridge_Clausen_IMP_DSBU_alone.17719.17719.5 File:"20190423_QExHFX4_RSLC5_Beveridge_Clausen_IMP_DSBU_alone.raw", NativeID:"controllerType=0 controllerNumber=1 scan=17719"	4190.66766		FALSE
922	50	0.011982571	40	45	179	572.573	4	2287.269	2287.269	0.11	[MDGTEELLVKLNR]	>Cas9	387	399	[KVTVK]	>Cas9	562	566	K10	K1		20190423_QExHFX4_RSLC5_Beveridge_Clausen_IMP_DSBU_alone.19139.19139.4 File:"20190423_QExHFX4_RSLC5_Beveridge_Clausen_IMP_DSBU_alone.raw", NativeID:"controllerType=0 controllerNumber=1 scan=19139"	4451.5089		FALSE
923	50	0.012074643	40	40	119	448.626	3	1343.862	1343.862	0.16	[LKSVK]	>Cas9	1161	1165	[LKSVK]	>Cas9	1161	1165	K2	K2		20190423_QExHFX4_RSLC5_Beveridge_Clausen_IMP_DSBU_alone.6234.6234.3 File:"20190423_QExHFX4_RSLC5_Beveridge_Clausen_IMP_DSBU_alone.raw", NativeID:"controllerType=0 controllerNumber=1 scan=6234"	1952.99808		FALSE
924	50	0.012048193	63	63	141	448.625	3	1343.861	1343.862	-0.81	[LKSVK]	>Cas9	1161	1165	[LKSVK]	>Cas9	1161	1165	K2	K2		20190423_QExHFX4_RSLC5_Beveridge_Clausen_IMP_DSBU_alone.6384.6384.3 File:"20190423_QExHFX4_RSLC5_Beveridge_Clausen_IMP_DSBU_alone.raw", NativeID:"controllerType=0 controllerNumber=1 scan=6384"	1984.07454		FALSE
925	50	0.012035011	20	20	90	482.952	3	1446.843	1446.843	0.03	[AGFIKR]	>Cas9	918	923	[VEKGK]	>Cas9	1153	1157	K5	K3		20190423_QExHFX4_RSLC5_Beveridge_Clausen_IMP_DSBU_alone.7120.7120.3 File:"20190423_QExHFX4_RSLC5_Beveridge_Clausen_IMP_DSBU_alone.raw", NativeID:"controllerType=0 controllerNumber=1 scan=7120"	2145.38562		FALSE
926	50	0.01194354	44	12	90	554.536	4	2215.121	2215.131	-4.79	[SDNVPSEEVVKK]	>Cas9	871	882	[GQKNSR]	>Cas9	777	782	K11	K3		20190423_QExHFX4_RSLC5_Beveridge_Clausen_IMP_DSBU_alone.8088.8088.4 File:"20190423_QExHFX4_RSLC5_Beveridge_Clausen_IMP_DSBU_alone.raw", NativeID:"controllerType=0 controllerNumber=1 scan=8088"	2355.92556		FALSE
927	49	0.01391863	20	11	93	620.651	3	1859.938	1859.94	-1.1	[KDFQFYK]	>Cas9	972	978	[GQKNSR]	>Cas9	777	782	K1	K3		20190423_QExHFX4_RSLC5_Beveridge_Clausen_IMP_DSBU_alone.10612.10612.3 File:"20190423_QExHFX4_RSLC5_Beveridge_Clausen_IMP_DSBU_alone.raw", NativeID:"controllerType=0 controllerNumber=1 scan=10612"	2868.75282		FALSE
928	49	0.013948498	39	9	101	634.582	4	2535.306	2535.305	0.36	[TEVQTGGFSKESILPK]	>Cas9	1102	1117	[SDKNR]	>Cas9	864	868	K10	K3		20190423_QExHFX4_RSLC5_Beveridge_Clausen_IMP_DSBU_alone.16277.16277.4 File:"20190423_QExHFX4_RSLC5_Beveridge_Clausen_IMP_DSBU_alone.raw", NativeID:"controllerType=0 controllerNumber=1 scan=16277"	3935.10744		FALSE
929	49	0.011891892	69	7	129	910.512	3	2729.521	2729.52	0.36	[TEVQTGGFSKESILPK]	>Cas9	1102	1117	[KLINGIR]	>Cas9	669	675	K10	K1		20190423_QExHFX4_RSLC5_Beveridge_Clausen_IMP_DSBU_alone.19524.19524.3 File:"20190423_QExHFX4_RSLC5_Beveridge_Clausen_IMP_DSBU_alone.raw", NativeID:"controllerType=0 controllerNumber=1 scan=19524"	4525.25142		FALSE
930	49	0.012944984	15	30	74	726.659	4	2903.616	2903.613	1.1	[TEVQTGGFSKESILPK]	>Cas9	1102	1117	[FIKPILEK]	>Cas9	379	386	K10	K3		20190423_QExHFX4_RSLC5_Beveridge_Clausen_IMP_DSBU_alone.21496.21496.4 File:"20190423_QExHFX4_RSLC5_Beveridge_Clausen_IMP_DSBU_alone.raw", NativeID:"controllerType=0 controllerNumber=1 scan=21496"	4897.4421		FALSE
931	49	0.01187905	28	27	75	821.166	4	3281.641	3281.636	1.32	[LESEFVYGDYKVYDVR]	>Cas9	1008	1023	[KPAFLSGEQK]	>Cas9	540	549	K11	K1		20190423_QExHFX4_RSLC5_Beveridge_Clausen_IMP_DSBU_alone.22658.22658.4 File:"20190423_QExHFX4_RSLC5_Beveridge_Clausen_IMP_DSBU_alone.raw", NativeID:"controllerType=0 controllerNumber=1 scan=22658"	5124.89004		FALSE
932	49	0.013978495	20	20	83	1016.542	3	3047.612	3047.608	1.32	[MDGTEELLVKLNR]	>Cas9	387	399	[GGLSELDKAGFIK]	>Cas9	910	922	K10	K8		20190423_QExHFX4_RSLC5_Beveridge_Clausen_IMP_DSBU_alone.26274.26274.3 File:"20190423_QExHFX4_RSLC5_Beveridge_Clausen_IMP_DSBU_alone.raw", NativeID:"controllerType=0 controllerNumber=1 scan=26274"	5866.59522		FALSE
933	49	0.01396348	29	19	92	471.945	3	1413.819	1413.817	1.33	[DKPIR]	>Cas9	1303	1307	[LSKSR]	>Cas9	220	224	K2	K3		20190423_QExHFX4_RSLC5_Beveridge_Clausen_IMP_DSBU_alone.6164.6164.3 File:"20190423_QExHFX4_RSLC5_Beveridge_Clausen_IMP_DSBU_alone.raw", NativeID:"controllerType=0 controllerNumber=1 scan=6164"	1938.18942		FALSE
934	49	0.012931034	34	34	87	336.721	4	1343.862	1343.862	-0.14	[LKSVK]	>Cas9	1161	1165	[LKSVK]	>Cas9	1161	1165	K2	K2		20190423_QExHFX4_RSLC5_Beveridge_Clausen_IMP_DSBU_alone.7148.7148.4 File:"20190423_QExHFX4_RSLC5_Beveridge_Clausen_IMP_DSBU_alone.raw", NativeID:"controllerType=0 controllerNumber=1 scan=7148"	2152.34874		FALSE
935	49	0.013993541	20	9	104	560.629	3	1679.873	1679.871	1.38	[KFDNLTK]	>Cas9	900	906	[SDKNR]	>Cas9	864	868	K1	K3		20190423_QExHFX4_RSLC5_Beveridge_Clausen_IMP_DSBU_alone.7821.7821.3 File:"20190423_QExHFX4_RSLC5_Beveridge_Clausen_IMP_DSBU_alone.raw", NativeID:"controllerType=0 controllerNumber=1 scan=7821"	2299.3056		FALSE
936	49	0.013933548	20	20	87	706.37	3	2117.096	2117.095	0.53	[LVDSTDKADLR]	>Cas9	146	156	[GQKNSR]	>Cas9	777	782	K7	K3		20190423_QExHFX4_RSLC5_Beveridge_Clausen_IMP_DSBU_alone.8557.8557.3 File:"20190423_QExHFX4_RSLC5_Beveridge_Clausen_IMP_DSBU_alone.raw", NativeID:"controllerType=0 controllerNumber=1 scan=8557"	2449.69026		FALSE
937	48	0.013859275	46	18	120	459.511	4	1835.023	1835.021	1.09	[FKVLGNTDR]	>Cas9	36	44	[KMIAK]	>Cas9	1024	1028	K2	K1		20190423_QExHFX4_RSLC5_Beveridge_Clausen_IMP_DSBU_alone.11417.11417.4 File:"20190423_QExHFX4_RSLC5_Beveridge_Clausen_IMP_DSBU_alone.raw", NativeID:"controllerType=0 controllerNumber=1 scan=11417"	3025.0512		FALSE
938	48	0.013888889	89	84	190	638.007	3	1912.007	1912.006	0.25	[QLKEDYFK]	>Cas9	567	574	[EKIEK]	>Cas9	442	446	K3	K2		20190423_QExHFX4_RSLC5_Beveridge_Clausen_IMP_DSBU_alone.12054.12054.3 File:"20190423_QExHFX4_RSLC5_Beveridge_Clausen_IMP_DSBU_alone.raw", NativeID:"controllerType=0 controllerNumber=1 scan=12054"	3148.81176		FALSE
939	48	0.013844515	43	55	128	865.791	3	2595.358	2595.357	0.59	[LKTYAHLFDDK]	>Cas9	640	650	[FKVLGNTDR]	>Cas9	36	44	K2	K2		20190423_QExHFX4_RSLC5_Beveridge_Clausen_IMP_DSBU_alone.18022.18022.3 File:"20190423_QExHFX4_RSLC5_Beveridge_Clausen_IMP_DSBU_alone.raw", NativeID:"controllerType=0 controllerNumber=1 scan=18022"	4245.55572		FALSE
940	48	0.01381509	149	19	164	723.381	4	2890.503	2890.502	0.39	[KNLIGALLFDSGETAEATR]	>Cas9	49	67	[GQKNSR]	>Cas9	777	782	K1	K3		20190423_QExHFX4_RSLC5_Beveridge_Clausen_IMP_DSBU_alone.22712.22712.4 File:"20190423_QExHFX4_RSLC5_Beveridge_Clausen_IMP_DSBU_alone.raw", NativeID:"controllerType=0 controllerNumber=1 scan=22712"	5135.53014		FALSE
941	48	0.013829787	20	20	83	816.423	4	3262.67	3262.666	1.32	[mDGTEELLVKLNR]	>Cas9	387	399	[mDGTEELLVKLNR]	>Cas9	387	399	K10	K10		20190423_QExHFX4_RSLC5_Beveridge_Clausen_IMP_DSBU_alone.26852.26852.4 File:"20190423_QExHFX4_RSLC5_Beveridge_Clausen_IMP_DSBU_alone.raw", NativeID:"controllerType=0 controllerNumber=1 scan=26852"	5993.47278		FALSE
942	48	0.013903743	40	19	151	566.962	3	1698.873	1698.874	-0.94	[mKNYWR]	>Cas9	883	888	[LSKSR]	>Cas9	220	224	K2	K3		20190423_QExHFX4_RSLC5_Beveridge_Clausen_IMP_DSBU_alone.8806.8806.3 File:"20190423_QExHFX4_RSLC5_Beveridge_Clausen_IMP_DSBU_alone.raw", NativeID:"controllerType=0 controllerNumber=1 scan=8806"	2501.20332		FALSE
943	48	0.013874066	51	28	79	537.307	3	1609.907	1609.906	0.44	[GYKEVK]	>Cas9	1190	1195	[AGFIKR]	>Cas9	918	923	K3	K5		20190423_QExHFX4_RSLC5_Beveridge_Clausen_IMP_DSBU_alone.9860.9860.3 File:"20190423_QExHFX4_RSLC5_Beveridge_Clausen_IMP_DSBU_alone.raw", NativeID:"controllerType=0 controllerNumber=1 scan=9860"	2719.7325		FALSE
944	47	0.01369863	44	9	158	561.631	3	1682.88	1682.88	0.2	[MKNYWR]	>Cas9	883	888	[LSKSR]	>Cas9	220	224	K2	K3		20190423_QExHFX4_RSLC5_Beveridge_Clausen_IMP_DSBU_alone.10030.10030.3 File:"20190423_QExHFX4_RSLC5_Beveridge_Clausen_IMP_DSBU_alone.raw", NativeID:"controllerType=0 controllerNumber=1 scan=10030"	2752.15536		FALSE
945	47	0.013756614	8	44	77	595.812	4	2380.225	2380.226	-0.14	[LPKYSLFELENGR]	>Cas9	1202	1214	[SDKNR]	>Cas9	864	868	K3	K3		20190423_QExHFX4_RSLC5_Beveridge_Clausen_IMP_DSBU_alone.19226.19226.4 File:"20190423_QExHFX4_RSLC5_Beveridge_Clausen_IMP_DSBU_alone.raw", NativeID:"controllerType=0 controllerNumber=1 scan=19226"	4468.12722		FALSE
946	47	0.013800425	59	43	63	879.439	4	3514.733	3514.73	0.77	[KIEcFDSVEISGVEDR]	>Cas9	575	590	[HKPENIVIEMAR]	>Cas9	758	769	K1	K2		20190423_QExHFX4_RSLC5_Beveridge_Clausen_IMP_DSBU_alone.20986.20986.4 File:"20190423_QExHFX4_RSLC5_Beveridge_Clausen_IMP_DSBU_alone.raw", NativeID:"controllerType=0 controllerNumber=1 scan=20986"	4797.8853		FALSE
947	47	0.013771186	28	16	117	471.944	3	1413.818	1413.817	0.86	[DKPIR]	>Cas9	1303	1307	[LSKSR]	>Cas9	220	224	K2	K3		20190423_QExHFX4_RSLC5_Beveridge_Clausen_IMP_DSBU_alone.6309.6309.3 File:"20190423_QExHFX4_RSLC5_Beveridge_Clausen_IMP_DSBU_alone.raw", NativeID:"controllerType=0 controllerNumber=1 scan=6309"	1969.25928		FALSE
948	47	0.013727561	23	19	78	394.724	4	1575.876	1575.871	2.81	[AGFIKR]	>Cas9	918	923	[GQKNSR]	>Cas9	777	782	K5	K3		20190423_QExHFX4_RSLC5_Beveridge_Clausen_IMP_DSBU_alone.7580.7580.4 File:"20190423_QExHFX4_RSLC5_Beveridge_Clausen_IMP_DSBU_alone.raw", NativeID:"controllerType=0 controllerNumber=1 scan=7580"	2250.04134		FALSE
949	47	0.01371308	20	20	164	567.992	3	1701.962	1701.968	-3.53	[NSDKLIAR]	>Cas9	1119	1126	[KMIAK]	>Cas9	1024	1028	K4	K1		20190423_QExHFX4_RSLC5_Beveridge_Clausen_IMP_DSBU_alone.8083.8083.3 File:"20190423_QExHFX4_RSLC5_Beveridge_Clausen_IMP_DSBU_alone.raw", NativeID:"controllerType=0 controllerNumber=1 scan=8083"	2354.66664		FALSE
950	47	0.01378579	49	66	108	425.474	4	1698.876	1698.874	0.74	[mKNYWR]	>Cas9	883	888	[LSKSR]	>Cas9	220	224	K2	K3		20190423_QExHFX4_RSLC5_Beveridge_Clausen_IMP_DSBU_alone.9107.9107.4 File:"20190423_QExHFX4_RSLC5_Beveridge_Clausen_IMP_DSBU_alone.raw", NativeID:"controllerType=0 controllerNumber=1 scan=9107"	2564.86194		FALSE
951	47	0.013742072	33	21	160	566.962	3	1698.872	1698.874	-1.42	[mKNYWR]	>Cas9	883	888	[LSKSR]	>Cas9	220	224	K2	K3		20190423_QExHFX4_RSLC5_Beveridge_Clausen_IMP_DSBU_alone.9862.9862.3 File:"20190423_QExHFX4_RSLC5_Beveridge_Clausen_IMP_DSBU_alone.raw", NativeID:"controllerType=0 controllerNumber=1 scan=9862"	2720.2455		FALSE
952	46	0.013655462	30	49	79	430.98	4	1720.897	1720.895	1.08	[MKNYWR]	>Cas9	883	888	[DKPIR]	>Cas9	1303	1307	K2	K2		20190423_QExHFX4_RSLC5_Beveridge_Clausen_IMP_DSBU_alone.12155.12155.4 File:"20190423_QExHFX4_RSLC5_Beveridge_Clausen_IMP_DSBU_alone.raw", NativeID:"controllerType=0 controllerNumber=1 scan=12155"	3167.04936		FALSE
953	46	0.013684211	22	66	131	792.74	3	2376.207	2376.205	0.67	[VKYVTEGmR]	>Cas9	531	539	[VKYVTEGMR]	>Cas9	531	539	K2	K2		20190423_QExHFX4_RSLC5_Beveridge_Clausen_IMP_DSBU_alone.12210.12210.3 File:"20190423_QExHFX4_RSLC5_Beveridge_Clausen_IMP_DSBU_alone.raw", NativeID:"controllerType=0 controllerNumber=1 scan=12210"	3176.77392		FALSE
954	46	0.015706806	117	4	136	707.056	3	2119.152	2119.151	0.72	[LVDSTDKADLR]	>Cas9	146	156	[AGFIKR]	>Cas9	918	923	K7	K5		20190423_QExHFX4_RSLC5_Beveridge_Clausen_IMP_DSBU_alone.13957.13957.3 File:"20190423_QExHFX4_RSLC5_Beveridge_Clausen_IMP_DSBU_alone.raw", NativeID:"controllerType=0 controllerNumber=1 scan=13957"	3509.65788		FALSE
955	46	0.016718913	60	22	78	530.544	4	2119.153	2119.151	1.08	[LVDSTDKADLR]	>Cas9	146	156	[AGFIKR]	>Cas9	918	923	K7	K5		20190423_QExHFX4_RSLC5_Beveridge_Clausen_IMP_DSBU_alone.14491.14491.4 File:"20190423_QExHFX4_RSLC5_Beveridge_Clausen_IMP_DSBU_alone.raw", NativeID:"controllerType=0 controllerNumber=1 scan=14491"	3605.30694		FALSE
956	46	0.016736402	129	52	206	421.646	5	2104.203	2104.201	0.77	[GGLSELDKAGFIK]	>Cas9	910	922	[KVTVK]	>Cas9	562	566	K8	K1		20190423_QExHFX4_RSLC5_Beveridge_Clausen_IMP_DSBU_alone.16572.16572.5 File:"20190423_QExHFX4_RSLC5_Beveridge_Clausen_IMP_DSBU_alone.raw", NativeID:"controllerType=0 controllerNumber=1 scan=16572"	3988.7655		FALSE
957	46	0.014690451	26	37	60	944.167	3	2830.485	2830.481	1.48	[TYAHLFDDKVmK]	>Cas9	642	653	[NLPNEKVLPK]	>Cas9	505	514	K9	K6		20190423_QExHFX4_RSLC5_Beveridge_Clausen_IMP_DSBU_alone.18013.18013.3 File:"20190423_QExHFX4_RSLC5_Beveridge_Clausen_IMP_DSBU_alone.raw", NativeID:"controllerType=0 controllerNumber=1 scan=18013"	4243.90638		FALSE
958	46	0.013669821	73	7	107	595.812	4	2380.228	2380.226	0.85	[LPKYSLFELENGR]	>Cas9	1202	1214	[SDKNR]	>Cas9	864	868	K3	K3		20190423_QExHFX4_RSLC5_Beveridge_Clausen_IMP_DSBU_alone.18763.18763.4 File:"20190423_QExHFX4_RSLC5_Beveridge_Clausen_IMP_DSBU_alone.raw", NativeID:"controllerType=0 controllerNumber=1 scan=18763"	4381.82868		FALSE
959	46	0.014675052	48	22	175	379.487	4	1514.927	1514.926	0.41	[KDLIIK]	>Cas9	1196	1201	[LSKSR]	>Cas9	220	224	K1	K3		20190423_QExHFX4_RSLC5_Beveridge_Clausen_IMP_DSBU_alone.9977.9977.4 File:"20190423_QExHFX4_RSLC5_Beveridge_Clausen_IMP_DSBU_alone.raw", NativeID:"controllerType=0 controllerNumber=1 scan=9977"	2742.09954		FALSE
960	45	0.016580311	20	20	72	635.339	3	1904.002	1904.002	0.31	[APLSASmIKR]	>Cas9	319	328	[SDKNR]	>Cas9	864	868	K9	K3		20190423_QExHFX4_RSLC5_Beveridge_Clausen_IMP_DSBU_alone.10106.10106.3 File:"20190423_QExHFX4_RSLC5_Beveridge_Clausen_IMP_DSBU_alone.raw", NativeID:"controllerType=0 controllerNumber=1 scan=10106"	2767.39116		FALSE
961	45	0.016649324	104	22	116	538.538	4	2151.132	2151.129	1.31	[LVDSTDKADLR]	>Cas9	146	156	[GYKEVK]	>Cas9	1190	1195	K7	K3		20190423_QExHFX4_RSLC5_Beveridge_Clausen_IMP_DSBU_alone.11782.11782.4 File:"20190423_QExHFX4_RSLC5_Beveridge_Clausen_IMP_DSBU_alone.raw", NativeID:"controllerType=0 controllerNumber=1 scan=11782"	3094.6725		FALSE
962	45	0.016666667	70	40	74	717.13	4	2865.498	2865.496	0.52	[HKPENIVIEMAR]	>Cas9	758	769	[MIAKSEQEIGK]	>Cas9	1025	1035	K2	K4		20190423_QExHFX4_RSLC5_Beveridge_Clausen_IMP_DSBU_alone.15287.15287.4 File:"20190423_QExHFX4_RSLC5_Beveridge_Clausen_IMP_DSBU_alone.raw", NativeID:"controllerType=0 controllerNumber=1 scan=15287"	3750.9912		FALSE
963	45	0.016684046	119	38	122	592.798	4	2368.17	2368.171	-0.51	[DDSIDNKVLTR]	>Cas9	853	863	[MKNYWR]	>Cas9	883	888	K7	K2		20190423_QExHFX4_RSLC5_Beveridge_Clausen_IMP_DSBU_alone.17548.17548.4 File:"20190423_QExHFX4_RSLC5_Beveridge_Clausen_IMP_DSBU_alone.raw", NativeID:"controllerType=0 controllerNumber=1 scan=17548"	4159.88178		FALSE
964	45	0.01659751	96	65	62	684.359	4	2734.415	2734.413	0.68	[HKPENIVIEMAR]	>Cas9	758	769	[DFQFYKVR]	>Cas9	973	980	K2	K6		20190423_QExHFX4_RSLC5_Beveridge_Clausen_IMP_DSBU_alone.20788.20788.4 File:"20190423_QExHFX4_RSLC5_Beveridge_Clausen_IMP_DSBU_alone.raw", NativeID:"controllerType=0 controllerNumber=1 scan=20788"	4758.84948		FALSE
965	45	0.016614746	66	28	94	962.499	3	2885.483	2885.479	1.37	[TILDFLKSDGFANR]	>Cas9	682	695	[FDNLTKAER]	>Cas9	901	909	K7	K6		20190423_QExHFX4_RSLC5_Beveridge_Clausen_IMP_DSBU_alone.25888.25888.3 File:"20190423_QExHFX4_RSLC5_Beveridge_Clausen_IMP_DSBU_alone.raw", NativeID:"controllerType=0 controllerNumber=1 scan=25888"	5788.06068		FALSE
966	45	0.016563147	7	27	94	490.607	3	1469.807	1469.807	-0.18	[DKQSGK]	>Cas9	676	681	[HSIKK]	>Cas9	45	49	K2	K4		20190423_QExHFX4_RSLC5_Beveridge_Clausen_IMP_DSBU_alone.2622.2622.3 File:"20190423_QExHFX4_RSLC5_Beveridge_Clausen_IMP_DSBU_alone.raw", NativeID:"controllerType=0 controllerNumber=1 scan=2622"	921.61404		FALSE
967	45	0.016632017	21	16	112	354.21	4	1413.818	1413.817	0.36	[DKPIR]	>Cas9	1303	1307	[LSKSR]	>Cas9	220	224	K2	K3		20190423_QExHFX4_RSLC5_Beveridge_Clausen_IMP_DSBU_alone.6751.6751.4 File:"20190423_QExHFX4_RSLC5_Beveridge_Clausen_IMP_DSBU_alone.raw", NativeID:"controllerType=0 controllerNumber=1 scan=6751"	2063.1081		FALSE
968	45	0.016546019	58	6	118	554.539	4	2215.133	2215.131	0.6	[SDNVPSEEVVKK]	>Cas9	871	882	[GQKNSR]	>Cas9	777	782	K11	K3		20190423_QExHFX4_RSLC5_Beveridge_Clausen_IMP_DSBU_alone.7164.7164.4 File:"20190423_QExHFX4_RSLC5_Beveridge_Clausen_IMP_DSBU_alone.raw", NativeID:"controllerType=0 controllerNumber=1 scan=7164"	2156.11818		FALSE
969	45	0.016701461	41	41	59	671.832	4	2684.305	2684.301	1.34	[LKGSPEDNEQK]	>Cas9	1249	1259	[LKGSPEDNEQK]	>Cas9	1249	1259	K2	K2		20190423_QExHFX4_RSLC5_Beveridge_Clausen_IMP_DSBU_alone.7363.7363.4 File:"20190423_QExHFX4_RSLC5_Beveridge_Clausen_IMP_DSBU_alone.raw", NativeID:"controllerType=0 controllerNumber=1 scan=7363"	2201.65494		FALSE
970	44	0.017364658	9	86	74	412.994	4	1648.955	1648.957	-0.9	[VmKQLK]	>Cas9	651	656	[AGFIKR]	>Cas9	918	923	K3	K5		20190423_QExHFX4_RSLC5_Beveridge_Clausen_IMP_DSBU_alone.10332.10332.4 File:"20190423_QExHFX4_RSLC5_Beveridge_Clausen_IMP_DSBU_alone.raw", NativeID:"controllerType=0 controllerNumber=1 scan=10332"	2810.62794		FALSE
971	44	0.017311609	86	70	130	557.776	4	2228.084	2228.083	0.33	[LKGSPEDNEQK]	>Cas9	1249	1259	[DWDPKK]	>Cas9	1129	1134	K2	K5		20190423_QExHFX4_RSLC5_Beveridge_Clausen_IMP_DSBU_alone.10825.10825.4 File:"20190423_QExHFX4_RSLC5_Beveridge_Clausen_IMP_DSBU_alone.raw", NativeID:"controllerType=0 controllerNumber=1 scan=10825"	2908.26126		FALSE
972	44	0.017293998	40	26	71	463.51	4	1851.018	1851.016	1.45	[FKVLGNTDR]	>Cas9	36	44	[KmIAK]	>Cas9	1024	1028	K2	K1		20190423_QExHFX4_RSLC5_Beveridge_Clausen_IMP_DSBU_alone.10871.10871.4 File:"20190423_QExHFX4_RSLC5_Beveridge_Clausen_IMP_DSBU_alone.raw", NativeID:"controllerType=0 controllerNumber=1 scan=10871"	2916.6843		FALSE
973	44	0.016528926	20	20	163	687.703	3	2061.095	2061.101	-2.63	[DDSIDNKVLTR]	>Cas9	853	863	[KMIAK]	>Cas9	1024	1028	K7	K1		20190423_QExHFX4_RSLC5_Beveridge_Clausen_IMP_DSBU_alone.12573.12573.3 File:"20190423_QExHFX4_RSLC5_Beveridge_Clausen_IMP_DSBU_alone.raw", NativeID:"controllerType=0 controllerNumber=1 scan=12573"	3248.1282		FALSE
974	44	0.016410256	90	71	221	614.367	3	1841.086	1841.085	0.12	[NSDKLIAR]	>Cas9	1119	1126	[KDLIIK]	>Cas9	1196	1201	K4	K1		20190423_QExHFX4_RSLC5_Beveridge_Clausen_IMP_DSBU_alone.14079.14079.3 File:"20190423_QExHFX4_RSLC5_Beveridge_Clausen_IMP_DSBU_alone.raw", NativeID:"controllerType=0 controllerNumber=1 scan=14079"	3532.66692		FALSE
975	44	0.016494845	80	115	253	608.007	3	1822.006	1822.004	0.69	[MKNYWR]	>Cas9	883	888	[KDLIIK]	>Cas9	1196	1201	K2	K1		20190423_QExHFX4_RSLC5_Beveridge_Clausen_IMP_DSBU_alone.15905.15905.3 File:"20190423_QExHFX4_RSLC5_Beveridge_Clausen_IMP_DSBU_alone.raw", NativeID:"controllerType=0 controllerNumber=1 scan=15905"	3863.68908		FALSE
976	44	0.016393443	29	32	65	938.834	3	2814.486	2814.486	0.06	[TYAHLFDDKVMK]	>Cas9	642	653	[NLPNEKVLPK]	>Cas9	505	514	K9	K6		20190423_QExHFX4_RSLC5_Beveridge_Clausen_IMP_DSBU_alone.18180.18180.3 File:"20190423_QExHFX4_RSLC5_Beveridge_Clausen_IMP_DSBU_alone.raw", NativeID:"controllerType=0 controllerNumber=1 scan=18180"	4273.41996		FALSE
977	44	0.016511868	28	30	162	458.26	5	2287.271	2287.269	0.72	[MDGTEELLVKLNR]	>Cas9	387	399	[KVTVK]	>Cas9	562	566	K10	K1		20190423_QExHFX4_RSLC5_Beveridge_Clausen_IMP_DSBU_alone.19175.19175.5 File:"20190423_QExHFX4_RSLC5_Beveridge_Clausen_IMP_DSBU_alone.raw", NativeID:"controllerType=0 controllerNumber=1 scan=19175"	4457.92926		FALSE
978	44	0.016376663	19	11	87	997.206	3	2989.604	2989.603	0.31	[TEVQTGGFSKESILPK]	>Cas9	1102	1117	[APLSASMIKR]	>Cas9	319	328	K10	K9		20190423_QExHFX4_RSLC5_Beveridge_Clausen_IMP_DSBU_alone.19890.19890.3 File:"20190423_QExHFX4_RSLC5_Beveridge_Clausen_IMP_DSBU_alone.raw", NativeID:"controllerType=0 controllerNumber=1 scan=19890"	4593.48714		FALSE
979	44	0.017346939	20	20	102	598.558	4	2391.209	2391.209	0.14	[DFQFYKVR]	>Cas9	973	980	[FDNLTKAER]	>Cas9	901	909	K6	K6		20190423_QExHFX4_RSLC5_Beveridge_Clausen_IMP_DSBU_alone.19968.19968.4 File:"20190423_QExHFX4_RSLC5_Beveridge_Clausen_IMP_DSBU_alone.raw", NativeID:"controllerType=0 controllerNumber=1 scan=19968"	4609.3413		FALSE
980	44	0.016477858	81	10	133	720.065	3	2158.18	2158.187	-2.96	[GGLSELDKAGFIK]	>Cas9	910	922	[DKPIR]	>Cas9	1303	1307	K8	K2		20190423_QExHFX4_RSLC5_Beveridge_Clausen_IMP_DSBU_alone.20161.20161.3 File:"20190423_QExHFX4_RSLC5_Beveridge_Clausen_IMP_DSBU_alone.raw", NativeID:"controllerType=0 controllerNumber=1 scan=20161"	4647.11934		FALSE
981	44	0.016460905	32	32	74	478.575	3	1433.71	1433.709	0.81	[SDKNR]	>Cas9	864	868	[SDKNR]	>Cas9	864	868	K3	K3		20190423_QExHFX4_RSLC5_Beveridge_Clausen_IMP_DSBU_alone.7799.7799.3 File:"20190423_QExHFX4_RSLC5_Beveridge_Clausen_IMP_DSBU_alone.raw", NativeID:"controllerType=0 controllerNumber=1 scan=7799"	2294.69232		FALSE
982	44	0.016427105	25	16	111	426.246	4	1701.961	1701.961	0.14	[NSDKLIAR]	>Cas9	1119	1126	[LSKSR]	>Cas9	220	224	K4	K3		20190423_QExHFX4_RSLC5_Beveridge_Clausen_IMP_DSBU_alone.8519.8519.4 File:"20190423_QExHFX4_RSLC5_Beveridge_Clausen_IMP_DSBU_alone.raw", NativeID:"controllerType=0 controllerNumber=1 scan=8519"	2441.8458		FALSE
983	44	0.017382413	20	20	64	548.655	3	1643.952	1643.951	0.3	[ESILPKR]	>Cas9	1112	1118	[KmIAK]	>Cas9	1024	1028	K6	K1		20190423_QExHFX4_RSLC5_Beveridge_Clausen_IMP_DSBU_alone.9449.9449.3 File:"20190423_QExHFX4_RSLC5_Beveridge_Clausen_IMP_DSBU_alone.raw", NativeID:"controllerType=0 controllerNumber=1 scan=9449"	2631.4068		FALSE
984	44	0.016443988	24	21	65	403.232	4	1609.908	1609.906	0.9	[GYKEVK]	>Cas9	1190	1195	[AGFIKR]	>Cas9	918	923	K3	K5		20190423_QExHFX4_RSLC5_Beveridge_Clausen_IMP_DSBU_alone.9567.9567.4 File:"20190423_QExHFX4_RSLC5_Beveridge_Clausen_IMP_DSBU_alone.raw", NativeID:"controllerType=0 controllerNumber=1 scan=9567"	2656.67778		FALSE
985	44	0.017329256	57	29	203	561.631	3	1682.878	1682.88	-0.99	[MKNYWR]	>Cas9	883	888	[LSKSR]	>Cas9	220	224	K2	K3		20190423_QExHFX4_RSLC5_Beveridge_Clausen_IMP_DSBU_alone.9859.9859.3 File:"20190423_QExHFX4_RSLC5_Beveridge_Clausen_IMP_DSBU_alone.raw", NativeID:"controllerType=0 controllerNumber=1 scan=9859"	2719.46382		FALSE
986	43	0.020120724	32	50	106	544.992	3	1632.963	1632.962	0.57	[VMKQLK]	>Cas9	651	656	[AGFIKR]	>Cas9	918	923	K3	K5		20190423_QExHFX4_RSLC5_Beveridge_Clausen_IMP_DSBU_alone.10443.10443.3 File:"20190423_QExHFX4_RSLC5_Beveridge_Clausen_IMP_DSBU_alone.raw", NativeID:"controllerType=0 controllerNumber=1 scan=10443"	2833.0695		FALSE
987	43	0.02016129	20	20	74	781.054	3	2341.148	2341.149	-0.38	[TYAHLFDDKVmK]	>Cas9	642	653	[DKQSGK]	>Cas9	676	681	K9	K2		20190423_QExHFX4_RSLC5_Beveridge_Clausen_IMP_DSBU_alone.11839.11839.3 File:"20190423_QExHFX4_RSLC5_Beveridge_Clausen_IMP_DSBU_alone.raw", NativeID:"controllerType=0 controllerNumber=1 scan=11839"	3106.79244		FALSE
988	43	0.017223911	20	20	77	802.759	3	2406.264	2406.262	0.67	[SEQEIGKATAK]	>Cas9	1029	1039	[FKVLGNTDR]	>Cas9	36	44	K7	K2		20190423_QExHFX4_RSLC5_Beveridge_Clausen_IMP_DSBU_alone.12567.12567.3 File:"20190423_QExHFX4_RSLC5_Beveridge_Clausen_IMP_DSBU_alone.raw", NativeID:"controllerType=0 controllerNumber=1 scan=12567"	3247.25004		FALSE
989	43	0.018200202	78	46	156	726.067	3	2176.188	2176.186	0.8	[GGLSELDKAGFIK]	>Cas9	910	922	[EKIEK]	>Cas9	442	446	K8	K2		20190423_QExHFX4_RSLC5_Beveridge_Clausen_IMP_DSBU_alone.17136.17136.3 File:"20190423_QExHFX4_RSLC5_Beveridge_Clausen_IMP_DSBU_alone.raw", NativeID:"controllerType=0 controllerNumber=1 scan=17136"	4088.17854		FALSE
990	43	0.018181818	77	9	91	560.292	5	2797.432	2797.43	0.66	[HKPENIVIEMAR]	>Cas9	758	769	[YDENDKLIR]	>Cas9	947	955	K2	K6		20190423_QExHFX4_RSLC5_Beveridge_Clausen_IMP_DSBU_alone.17444.17444.5 File:"20190423_QExHFX4_RSLC5_Beveridge_Clausen_IMP_DSBU_alone.raw", NativeID:"controllerType=0 controllerNumber=1 scan=17444"	4140.34422		FALSE
991	43	0.017206478	20	20	100	564.835	4	2256.317	2256.315	0.98	[APLSASMIKR]	>Cas9	319	328	[FIKPILEK]	>Cas9	379	386	K9	K3		20190423_QExHFX4_RSLC5_Beveridge_Clausen_IMP_DSBU_alone.18365.18365.4 File:"20190423_QExHFX4_RSLC5_Beveridge_Clausen_IMP_DSBU_alone.raw", NativeID:"controllerType=0 controllerNumber=1 scan=18365"	4307.71674		FALSE
992	43	0.020100503	66	62	169	794.077	3	2380.218	2380.212	2.55	[DFQFYKVR]	>Cas9	973	980	[VKYVTEGMR]	>Cas9	531	539	K6	K2		20190423_QExHFX4_RSLC5_Beveridge_Clausen_IMP_DSBU_alone.19403.19403.3 File:"20190423_QExHFX4_RSLC5_Beveridge_Clausen_IMP_DSBU_alone.raw", NativeID:"controllerType=0 controllerNumber=1 scan=19403"	4503.38928		FALSE
993	43	0.018163471	103	63	173	572.574	4	2287.275	2287.269	2.53	[MDGTEELLVKLNR]	>Cas9	387	399	[KVTVK]	>Cas9	562	566	K10	K1		20190423_QExHFX4_RSLC5_Beveridge_Clausen_IMP_DSBU_alone.19662.19662.4 File:"20190423_QExHFX4_RSLC5_Beveridge_Clausen_IMP_DSBU_alone.raw", NativeID:"controllerType=0 controllerNumber=1 scan=19662"	4551.23772		FALSE
994	43	0.017241379	48	10	126	950.47	3	2849.395	2849.393	0.89	[QEDFYPFLKDNR]	>Cas9	430	441	[VKYVTEGMR]	>Cas9	531	539	K9	K2		20190423_QExHFX4_RSLC5_Beveridge_Clausen_IMP_DSBU_alone.21184.21184.3 File:"20190423_QExHFX4_RSLC5_Beveridge_Clausen_IMP_DSBU_alone.raw", NativeID:"controllerType=0 controllerNumber=1 scan=21184"	4836.06252		FALSE
995	43	0.020140987	78	85	165	472.62	3	1415.847	1415.847	0.03	[EKIEK]	>Cas9	442	446	[KVTVK]	>Cas9	562	566	K2	K1		20190423_QExHFX4_RSLC5_Beveridge_Clausen_IMP_DSBU_alone.5202.5202.3 File:"20190423_QExHFX4_RSLC5_Beveridge_Clausen_IMP_DSBU_alone.raw", NativeID:"controllerType=0 controllerNumber=1 scan=5202"	1692.72402		FALSE
996	43	0.017276423	16	23	105	525.963	3	1575.873	1575.871	1.26	[AGFIKR]	>Cas9	918	923	[GQKNSR]	>Cas9	777	782	K5	K3		20190423_QExHFX4_RSLC5_Beveridge_Clausen_IMP_DSBU_alone.7211.7211.3 File:"20190423_QExHFX4_RSLC5_Beveridge_Clausen_IMP_DSBU_alone.raw", NativeID:"controllerType=0 controllerNumber=1 scan=7211"	2167.29162		FALSE
997	43	0.020080321	18	26	75	525.962	3	1575.872	1575.871	0.12	[AGFIKR]	>Cas9	918	923	[GQKNSR]	>Cas9	777	782	K5	K3		20190423_QExHFX4_RSLC5_Beveridge_Clausen_IMP_DSBU_alone.7351.7351.3 File:"20190423_QExHFX4_RSLC5_Beveridge_Clausen_IMP_DSBU_alone.raw", NativeID:"controllerType=0 controllerNumber=1 scan=7351"	2198.47926		FALSE
998	43	0.017258883	20	20	158	567.992	3	1701.961	1701.968	-3.82	[NSDKLIAR]	>Cas9	1119	1126	[KMIAK]	>Cas9	1024	1028	K4	K1		20190423_QExHFX4_RSLC5_Beveridge_Clausen_IMP_DSBU_alone.8734.8734.3 File:"20190423_QExHFX4_RSLC5_Beveridge_Clausen_IMP_DSBU_alone.raw", NativeID:"controllerType=0 controllerNumber=1 scan=8734"	2488.78038		FALSE
999	42	0.019900498	56	10	65	617.678	3	1851.018	1851.016	1.24	[FKVLGNTDR]	>Cas9	36	44	[KmIAK]	>Cas9	1024	1028	K2	K1		20190423_QExHFX4_RSLC5_Beveridge_Clausen_IMP_DSBU_alone.11378.11378.3 File:"20190423_QExHFX4_RSLC5_Beveridge_Clausen_IMP_DSBU_alone.raw", NativeID:"controllerType=0 controllerNumber=1 scan=11378"	3018.64356		FALSE
1000	42	0.019880716	60	85	103	459.511	4	1835.022	1835.021	0.51	[FKVLGNTDR]	>Cas9	36	44	[KMIAK]	>Cas9	1024	1028	K2	K1		20190423_QExHFX4_RSLC5_Beveridge_Clausen_IMP_DSBU_alone.11592.11592.4 File:"20190423_QExHFX4_RSLC5_Beveridge_Clausen_IMP_DSBU_alone.raw", NativeID:"controllerType=0 controllerNumber=1 scan=11592"	3058.66956		FALSE
1001	42	0.02002002	89	89	148	590.808	4	2360.211	2360.21	0.56	[VKYVTEGMR]	>Cas9	531	539	[VKYVTEGMR]	>Cas9	531	539	K2	K2		20190423_QExHFX4_RSLC5_Beveridge_Clausen_IMP_DSBU_alone.13871.13871.4 File:"20190423_QExHFX4_RSLC5_Beveridge_Clausen_IMP_DSBU_alone.raw", NativeID:"controllerType=0 controllerNumber=1 scan=13871"	3494.74848		FALSE
1002	42	0.02	40	21	72	696.393	3	2087.163	2087.161	1.19	[FKVLGNTDR]	>Cas9	36	44	[ESILPKR]	>Cas9	1112	1118	K2	K6		20190423_QExHFX4_RSLC5_Beveridge_Clausen_IMP_DSBU_alone.15157.15157.3 File:"20190423_QExHFX4_RSLC5_Beveridge_Clausen_IMP_DSBU_alone.raw", NativeID:"controllerType=0 controllerNumber=1 scan=15157"	3729.09888		FALSE
1003	42	0.02004008	76	48	77	545.888	5	2725.409	2725.409	0.06	[HKPENIVIEMAR]	>Cas9	758	769	[FDNLTKAER]	>Cas9	901	909	K2	K6		20190423_QExHFX4_RSLC5_Beveridge_Clausen_IMP_DSBU_alone.16299.16299.5 File:"20190423_QExHFX4_RSLC5_Beveridge_Clausen_IMP_DSBU_alone.raw", NativeID:"controllerType=0 controllerNumber=1 scan=16299"	3938.65914		FALSE
1004	42	0.020060181	136	95	62	682.108	4	2725.41	2725.409	0.33	[HKPENIVIEMAR]	>Cas9	758	769	[FDNLTKAER]	>Cas9	901	909	K2	K6		20190423_QExHFX4_RSLC5_Beveridge_Clausen_IMP_DSBU_alone.16541.16541.4 File:"20190423_QExHFX4_RSLC5_Beveridge_Clausen_IMP_DSBU_alone.raw", NativeID:"controllerType=0 controllerNumber=1 scan=16541"	3983.55594		FALSE
1005	42	0.01996008	20	20	82	996.881	3	2988.629	2988.627	0.91	[YDEHHQDLTLLKALVR]	>Cas9	329	344	[ESILPKR]	>Cas9	1112	1118	K12	K6		20190423_QExHFX4_RSLC5_Beveridge_Clausen_IMP_DSBU_alone.21645.21645.3 File:"20190423_QExHFX4_RSLC5_Beveridge_Clausen_IMP_DSBU_alone.raw", NativeID:"controllerType=0 controllerNumber=1 scan=21645"	4924.90266		FALSE
1006	42	0.019940179	104	8	111	723.381	4	2890.501	2890.502	-0.19	[KNLIGALLFDSGETAEATR]	>Cas9	49	67	[GQKNSR]	>Cas9	777	782	K1	K3		20190423_QExHFX4_RSLC5_Beveridge_Clausen_IMP_DSBU_alone.22549.22549.4 File:"20190423_QExHFX4_RSLC5_Beveridge_Clausen_IMP_DSBU_alone.raw", NativeID:"controllerType=0 controllerNumber=1 scan=22549"	5103.69822		FALSE
1007	42	0.019920319	70	70	203	380.698	4	1519.772	1519.771	0.33	[DKQSGK]	>Cas9	676	681	[DKQSGK]	>Cas9	676	681	K2	K2		20190423_QExHFX4_RSLC5_Beveridge_Clausen_IMP_DSBU_alone.2532.2532.4 File:"20190423_QExHFX4_RSLC5_Beveridge_Clausen_IMP_DSBU_alone.raw", NativeID:"controllerType=0 controllerNumber=1 scan=2532"	896.5008		FALSE
1008	42	0.01998002	73	5	121	655.024	3	1963.057	1963.053	2.15	[SEQEIGKATAK]	>Cas9	1029	1039	[KmIAK]	>Cas9	1024	1028	K7	K1		20190423_QExHFX4_RSLC5_Beveridge_Clausen_IMP_DSBU_alone.7171.7171.3 File:"20190423_QExHFX4_RSLC5_Beveridge_Clausen_IMP_DSBU_alone.raw", NativeID:"controllerType=0 controllerNumber=1 scan=7171"	2157.8019		FALSE
1009	41	0.022749753	28	31	121	580.665	3	1739.979	1739.976	1.61	[NSDKLIAR]	>Cas9	1119	1126	[DKPIR]	>Cas9	1303	1307	K4	K2		20190423_QExHFX4_RSLC5_Beveridge_Clausen_IMP_DSBU_alone.10084.10084.3 File:"20190423_QExHFX4_RSLC5_Beveridge_Clausen_IMP_DSBU_alone.raw", NativeID:"controllerType=0 controllerNumber=1 scan=10084"	2763.7509		FALSE
1010	41	0.022571148	48	22	69	472.758	4	1888.009	1888.007	0.96	[APLSASMIKR]	>Cas9	319	328	[SDKNR]	>Cas9	864	868	K9	K3		20190423_QExHFX4_RSLC5_Beveridge_Clausen_IMP_DSBU_alone.10999.10999.4 File:"20190423_QExHFX4_RSLC5_Beveridge_Clausen_IMP_DSBU_alone.raw", NativeID:"controllerType=0 controllerNumber=1 scan=10999"	2942.48244		FALSE
1011	41	0.022660099	80	89	178	478.757	4	1912.008	1912.006	0.93	[QLKEDYFK]	>Cas9	567	574	[EKIEK]	>Cas9	442	446	K3	K2		20190423_QExHFX4_RSLC5_Beveridge_Clausen_IMP_DSBU_alone.12043.12043.4 File:"20190423_QExHFX4_RSLC5_Beveridge_Clausen_IMP_DSBU_alone.raw", NativeID:"controllerType=0 controllerNumber=1 scan=12043"	3146.46726		FALSE
1012	41	0.022727273	8	24	63	635.326	4	2538.284	2538.287	-1.09	[mIAKSEQEIGK]	>Cas9	1025	1035	[FDNLTKAER]	>Cas9	901	909	K4	K6		20190423_QExHFX4_RSLC5_Beveridge_Clausen_IMP_DSBU_alone.13037.13037.4 File:"20190423_QExHFX4_RSLC5_Beveridge_Clausen_IMP_DSBU_alone.raw", NativeID:"controllerType=0 controllerNumber=1 scan=13037"	3337.72494		FALSE
1013	41	0.022704837	22	36	58	521.311	4	2082.224	2082.222	1.23	[APLSASMIKR]	>Cas9	319	328	[KLINGIR]	>Cas9	669	675	K9	K1		20190423_QExHFX4_RSLC5_Beveridge_Clausen_IMP_DSBU_alone.15817.15817.4 File:"20190423_QExHFX4_RSLC5_Beveridge_Clausen_IMP_DSBU_alone.raw", NativeID:"controllerType=0 controllerNumber=1 scan=15817"	3848.2377		FALSE
1014	41	0.021782178	49	38	113	525.533	4	2099.111	2099.109	0.73	[DDSIDNKVLTR]	>Cas9	853	863	[DKPIR]	>Cas9	1303	1307	K7	K2		20190423_QExHFX4_RSLC5_Beveridge_Clausen_IMP_DSBU_alone.16176.16176.4 File:"20190423_QExHFX4_RSLC5_Beveridge_Clausen_IMP_DSBU_alone.raw", NativeID:"controllerType=0 controllerNumber=1 scan=16176"	3916.7574		FALSE
1015	41	0.022682446	50	25	87	752.156	4	3005.604	3005.598	2.13	[TEVQTGGFSKESILPK]	>Cas9	1102	1117	[APLSASmIKR]	>Cas9	319	328	K10	K9		20190423_QExHFX4_RSLC5_Beveridge_Clausen_IMP_DSBU_alone.20084.20084.4 File:"20190423_QExHFX4_RSLC5_Beveridge_Clausen_IMP_DSBU_alone.raw", NativeID:"controllerType=0 controllerNumber=1 scan=20084"	4632.4596		FALSE
1016	41	0.022615536	32	93	134	713.105	4	2849.399	2849.393	2.23	[QEDFYPFLKDNR]	>Cas9	430	441	[VKYVTEGMR]	>Cas9	531	539	K9	K2		20190423_QExHFX4_RSLC5_Beveridge_Clausen_IMP_DSBU_alone.21174.21174.4 File:"20190423_QExHFX4_RSLC5_Beveridge_Clausen_IMP_DSBU_alone.raw", NativeID:"controllerType=0 controllerNumber=1 scan=21174"	4834.38258		FALSE
1017	41	0.020833333	66	11	92	687.563	5	3433.787	3433.781	1.65	[KNLIGALLFDSGETAEATR]	>Cas9	49	67	[LVDSTDKADLR]	>Cas9	146	156	K1	K7		20190423_QExHFX4_RSLC5_Beveridge_Clausen_IMP_DSBU_alone.26149.26149.5 File:"20190423_QExHFX4_RSLC5_Beveridge_Clausen_IMP_DSBU_alone.raw", NativeID:"controllerType=0 controllerNumber=1 scan=26149"	5841.73296		FALSE
1018	41	0.023529412	13	17	76	536.622	3	1607.851	1607.85	0.35	[GYKEVK]	>Cas9	1190	1195	[GQKNSR]	>Cas9	777	782	K3	K3		20190423_QExHFX4_RSLC5_Beveridge_Clausen_IMP_DSBU_alone.4510.4510.3 File:"20190423_QExHFX4_RSLC5_Beveridge_Clausen_IMP_DSBU_alone.raw", NativeID:"controllerType=0 controllerNumber=1 scan=4510"	1507.7865		FALSE
1019	41	0.02259332	28	28	142	336.721	4	1343.862	1343.862	-0.2	[KVTVK]	>Cas9	562	566	[KVTVK]	>Cas9	562	566	K1	K1		20190423_QExHFX4_RSLC5_Beveridge_Clausen_IMP_DSBU_alone.5980.5980.4 File:"20190423_QExHFX4_RSLC5_Beveridge_Clausen_IMP_DSBU_alone.raw", NativeID:"controllerType=0 controllerNumber=1 scan=5980"	1896.1578		FALSE
1020	41	0.022637795	27	11	90	504.277	4	2014.084	2014.082	1.47	[LKGSPEDNEQK]	>Cas9	1249	1259	[LKSVK]	>Cas9	1161	1165	K2	K2		20190423_QExHFX4_RSLC5_Beveridge_Clausen_IMP_DSBU_alone.6801.6801.4 File:"20190423_QExHFX4_RSLC5_Beveridge_Clausen_IMP_DSBU_alone.raw", NativeID:"controllerType=0 controllerNumber=1 scan=6801"	2074.63026		FALSE
1021	41	0.019860973	54	9	103	459.756	4	1836.003	1836.005	-1.19	[VKYVTEGMR]	>Cas9	531	539	[VPSKK]	>Cas9	31	35	K2	K4		20190423_QExHFX4_RSLC5_Beveridge_Clausen_IMP_DSBU_alone.9127.9127.4 File:"20190423_QExHFX4_RSLC5_Beveridge_Clausen_IMP_DSBU_alone.raw", NativeID:"controllerType=0 controllerNumber=1 scan=9127"	2568.76542		FALSE
1022	41	0.021803766	19	19	75	669.36	3	2006.065	2006.065	0.03	[KLVDSTDK]	>Cas9	145	152	[KLVDSTDK]	>Cas9	145	152	K1	K1		20190423_QExHFX4_RSLC5_Beveridge_Clausen_IMP_DSBU_alone.9675.9675.3 File:"20190423_QExHFX4_RSLC5_Beveridge_Clausen_IMP_DSBU_alone.raw", NativeID:"controllerType=0 controllerNumber=1 scan=9675"	2678.83728		FALSE
1023	40	0.025365854	73	73	135	590.808	4	2360.21	2360.21	-0.03	[VKYVTEGMR]	>Cas9	531	539	[VKYVTEGMR]	>Cas9	531	539	K2	K2		20190423_QExHFX4_RSLC5_Beveridge_Clausen_IMP_DSBU_alone.14033.14033.4 File:"20190423_QExHFX4_RSLC5_Beveridge_Clausen_IMP_DSBU_alone.raw", NativeID:"controllerType=0 controllerNumber=1 scan=14033"	3525.39102		FALSE
1024	40	0.025440313	104	60	143	525.533	4	2099.111	2099.109	0.7	[DDSIDNKVLTR]	>Cas9	853	863	[DKPIR]	>Cas9	1303	1307	K7	K2		20190423_QExHFX4_RSLC5_Beveridge_Clausen_IMP_DSBU_alone.15111.15111.4 File:"20190423_QExHFX4_RSLC5_Beveridge_Clausen_IMP_DSBU_alone.raw", NativeID:"controllerType=0 controllerNumber=1 scan=15111"	3721.32282		FALSE
1025	40	0.027184466	21	21	110	552.022	3	1654.052	1654.051	0.44	[KDLIIK]	>Cas9	1196	1201	[KDLIIK]	>Cas9	1196	1201	K1	K1		20190423_QExHFX4_RSLC5_Beveridge_Clausen_IMP_DSBU_alone.16324.16324.3 File:"20190423_QExHFX4_RSLC5_Beveridge_Clausen_IMP_DSBU_alone.raw", NativeID:"controllerType=0 controllerNumber=1 scan=16324"	3943.40148		FALSE
1026	40	0.025415445	86	48	185	436.043	5	2176.187	2176.186	0.52	[GGLSELDKAGFIK]	>Cas9	910	922	[EKIEK]	>Cas9	442	446	K8	K2		20190423_QExHFX4_RSLC5_Beveridge_Clausen_IMP_DSBU_alone.16841.16841.5 File:"20190423_QExHFX4_RSLC5_Beveridge_Clausen_IMP_DSBU_alone.raw", NativeID:"controllerType=0 controllerNumber=1 scan=16841"	4035.60972		FALSE
1027	40	0.027237354	59	7	86	927.828	3	2781.47	2781.467	1.1	[TEVQTGGFSKESILPK]	>Cas9	1102	1117	[KFDNLTK]	>Cas9	900	906	K10	K1		20190423_QExHFX4_RSLC5_Beveridge_Clausen_IMP_DSBU_alone.19287.19287.3 File:"20190423_QExHFX4_RSLC5_Beveridge_Clausen_IMP_DSBU_alone.raw", NativeID:"controllerType=0 controllerNumber=1 scan=19287"	4479.57552		FALSE
1028	40	0.025390625	20	20	65	799.678	4	3195.692	3195.691	0.36	[YDEHHQDLTLLKALVR]	>Cas9	329	344	[FKVLGNTDR]	>Cas9	36	44	K12	K2		20190423_QExHFX4_RSLC5_Beveridge_Clausen_IMP_DSBU_alone.22255.22255.4 File:"20190423_QExHFX4_RSLC5_Beveridge_Clausen_IMP_DSBU_alone.raw", NativeID:"controllerType=0 controllerNumber=1 scan=22255"	5046.38718		FALSE
1029	40	0.02546523	31	33	75	412.481	4	1646.9	1646.901	-0.22	[VmKQLK]	>Cas9	651	656	[GQKNSR]	>Cas9	777	782	K3	K3		20190423_QExHFX4_RSLC5_Beveridge_Clausen_IMP_DSBU_alone.4201.4201.4 File:"20190423_QExHFX4_RSLC5_Beveridge_Clausen_IMP_DSBU_alone.raw", NativeID:"controllerType=0 controllerNumber=1 scan=4201"	1425.9102		FALSE
1030	40	0.027158099	10	10	77	478.575	3	1433.71	1433.709	0.87	[SDKNR]	>Cas9	864	868	[SDKNR]	>Cas9	864	868	K3	K3		20190423_QExHFX4_RSLC5_Beveridge_Clausen_IMP_DSBU_alone.4332.4332.3 File:"20190423_QExHFX4_RSLC5_Beveridge_Clausen_IMP_DSBU_alone.raw", NativeID:"controllerType=0 controllerNumber=1 scan=4332"	1461.67716		FALSE
1031	40	0.027263875	17	17	81	448.625	3	1343.862	1343.862	-0.22	[LKSVK]	>Cas9	1161	1165	[LKSVK]	>Cas9	1161	1165	K2	K2		20190423_QExHFX4_RSLC5_Beveridge_Clausen_IMP_DSBU_alone.7011.7011.3 File:"20190423_QExHFX4_RSLC5_Beveridge_Clausen_IMP_DSBU_alone.raw", NativeID:"controllerType=0 controllerNumber=1 scan=7011"	2120.06388		FALSE
1032	40	0.028100775	64	64	81	476.756	4	1904.003	1904.002	0.66	[APLSASmIKR]	>Cas9	319	328	[SDKNR]	>Cas9	864	868	K9	K3		20190423_QExHFX4_RSLC5_Beveridge_Clausen_IMP_DSBU_alone.8155.8155.4 File:"20190423_QExHFX4_RSLC5_Beveridge_Clausen_IMP_DSBU_alone.raw", NativeID:"controllerType=0 controllerNumber=1 scan=8155"	2369.8638		FALSE
1033	40	0.027210884	14	16	71	730.063	3	2188.176	2188.172	1.59	[VLSAYNKHR]	>Cas9	1294	1302	[KLVDSTDK]	>Cas9	145	152	K7	K1		20190423_QExHFX4_RSLC5_Beveridge_Clausen_IMP_DSBU_alone.8506.8506.3 File:"20190423_QExHFX4_RSLC5_Beveridge_Clausen_IMP_DSBU_alone.raw", NativeID:"controllerType=0 controllerNumber=1 scan=8506"	2438.73252		FALSE
1034	40	0.025341131	34	8	80	653.718	3	1959.14	1959.139	0.65	[NLPNEKVLPK]	>Cas9	505	514	[HSIKK]	>Cas9	45	49	K6	K4		20190423_QExHFX4_RSLC5_Beveridge_Clausen_IMP_DSBU_alone.8555.8555.3 File:"20190423_QExHFX4_RSLC5_Beveridge_Clausen_IMP_DSBU_alone.raw", NativeID:"controllerType=0 controllerNumber=1 scan=8555"	2449.32804		FALSE
1035	39	0.028073572	68	19	79	717.392	3	2150.161	2150.164	-1.18	[APLSASmIKR]	>Cas9	319	328	[KFDNLTK]	>Cas9	900	906	K9	K1		20190423_QExHFX4_RSLC5_Beveridge_Clausen_IMP_DSBU_alone.13573.13573.3 File:"20190423_QExHFX4_RSLC5_Beveridge_Clausen_IMP_DSBU_alone.raw", NativeID:"controllerType=0 controllerNumber=1 scan=13573"	3440.64192		FALSE
1036	39	0.028957529	45	69	54	597.556	4	2387.2	2387.202	-0.8	[VKYVTEGmR]	>Cas9	531	539	[FDNLTKAER]	>Cas9	901	909	K2	K6		20190423_QExHFX4_RSLC5_Beveridge_Clausen_IMP_DSBU_alone.13940.13940.4 File:"20190423_QExHFX4_RSLC5_Beveridge_Clausen_IMP_DSBU_alone.raw", NativeID:"controllerType=0 controllerNumber=1 scan=13940"	3506.97834		FALSE
1037	39	0.028929605	18	35	50	704.377	4	2814.486	2814.486	0.17	[TYAHLFDDKVMK]	>Cas9	642	653	[NLPNEKVLPK]	>Cas9	505	514	K9	K6		20190423_QExHFX4_RSLC5_Beveridge_Clausen_IMP_DSBU_alone.18159.18159.4 File:"20190423_QExHFX4_RSLC5_Beveridge_Clausen_IMP_DSBU_alone.raw", NativeID:"controllerType=0 controllerNumber=1 scan=18159"	4270.38378		FALSE
1038	39	0.028901734	51	16	83	962.498	3	2885.479	2885.479	-0.13	[TILDFLKSDGFANR]	>Cas9	682	695	[FDNLTKAER]	>Cas9	901	909	K7	K6		20190423_QExHFX4_RSLC5_Beveridge_Clausen_IMP_DSBU_alone.25882.25882.3 File:"20190423_QExHFX4_RSLC5_Beveridge_Clausen_IMP_DSBU_alone.raw", NativeID:"controllerType=0 controllerNumber=1 scan=25882"	5787.14034		FALSE
1039	39	0.028019324	14	14	62	478.574	3	1433.708	1433.709	-0.79	[SDKNR]	>Cas9	864	868	[SDKNR]	>Cas9	864	868	K3	K3		20190423_QExHFX4_RSLC5_Beveridge_Clausen_IMP_DSBU_alone.6042.6042.3 File:"20190423_QExHFX4_RSLC5_Beveridge_Clausen_IMP_DSBU_alone.raw", NativeID:"controllerType=0 controllerNumber=1 scan=6042"	1909.97718		FALSE
1040	39	0.028873917	13	10	79	354.21	4	1413.817	1413.817	-0.14	[DKPIR]	>Cas9	1303	1307	[LSKSR]	>Cas9	220	224	K2	K3		20190423_QExHFX4_RSLC5_Beveridge_Clausen_IMP_DSBU_alone.7043.7043.4 File:"20190423_QExHFX4_RSLC5_Beveridge_Clausen_IMP_DSBU_alone.raw", NativeID:"controllerType=0 controllerNumber=1 scan=7043"	2127.0414		FALSE
1041	39	0.028046422	31	5	119	543.313	3	1627.926	1627.924	1.07	[KLINGIR]	>Cas9	669	675	[SDKNR]	>Cas9	864	868	K1	K3		20190423_QExHFX4_RSLC5_Beveridge_Clausen_IMP_DSBU_alone.8535.8535.3 File:"20190423_QExHFX4_RSLC5_Beveridge_Clausen_IMP_DSBU_alone.raw", NativeID:"controllerType=0 controllerNumber=1 scan=8535"	2444.98974		FALSE
1042	38	0.031639501	28	11	114	519.96	3	1557.866	1557.864	1.35	[DWDPKK]	>Cas9	1129	1134	[LKSVK]	>Cas9	1161	1165	K5	K2		20190423_QExHFX4_RSLC5_Beveridge_Clausen_IMP_DSBU_alone.10339.10339.3 File:"20190423_QExHFX4_RSLC5_Beveridge_Clausen_IMP_DSBU_alone.raw", NativeID:"controllerType=0 controllerNumber=1 scan=10339"	2812.04778		FALSE
1043	38	0.030769231	80	91	178	478.757	4	1912.005	1912.006	-0.51	[QLKEDYFK]	>Cas9	567	574	[EKIEK]	>Cas9	442	446	K3	K2		20190423_QExHFX4_RSLC5_Beveridge_Clausen_IMP_DSBU_alone.11886.11886.4 File:"20190423_QExHFX4_RSLC5_Beveridge_Clausen_IMP_DSBU_alone.raw", NativeID:"controllerType=0 controllerNumber=1 scan=11886"	3115.41864		FALSE
1044	38	0.031518625	20	20	85	700.375	3	2099.111	2099.109	0.7	[DDSIDNKVLTR]	>Cas9	853	863	[DKPIR]	>Cas9	1303	1307	K7	K2		20190423_QExHFX4_RSLC5_Beveridge_Clausen_IMP_DSBU_alone.15112.15112.3 File:"20190423_QExHFX4_RSLC5_Beveridge_Clausen_IMP_DSBU_alone.raw", NativeID:"controllerType=0 controllerNumber=1 scan=15112"	3721.39848		FALSE
1045	38	0.031669866	62	9	92	1060.849	3	3180.534	3180.531	0.99	[KIEcFDSVEISGVEDR]	>Cas9	575	590	[DFQFYKVR]	>Cas9	973	980	K1	K6		20190423_QExHFX4_RSLC5_Beveridge_Clausen_IMP_DSBU_alone.24217.24217.3 File:"20190423_QExHFX4_RSLC5_Beveridge_Clausen_IMP_DSBU_alone.raw", NativeID:"controllerType=0 controllerNumber=1 scan=24217"	5436.7263		FALSE
1046	38	0.031700288	57	48	163	514.779	4	2056.093	2056.092	0.64	[LKGSPEDNEQK]	>Cas9	1249	1259	[IIKDK]	>Cas9	604	608	K2	K3		20190423_QExHFX4_RSLC5_Beveridge_Clausen_IMP_DSBU_alone.6897.6897.4 File:"20190423_QExHFX4_RSLC5_Beveridge_Clausen_IMP_DSBU_alone.raw", NativeID:"controllerType=0 controllerNumber=1 scan=6897"	2095.27338		FALSE
1047	38	0.031578947	21	21	68	478.574	3	1433.709	1433.709	-0.34	[SDKNR]	>Cas9	864	868	[SDKNR]	>Cas9	864	868	K3	K3		20190423_QExHFX4_RSLC5_Beveridge_Clausen_IMP_DSBU_alone.7546.7546.3 File:"20190423_QExHFX4_RSLC5_Beveridge_Clausen_IMP_DSBU_alone.raw", NativeID:"controllerType=0 controllerNumber=1 scan=7546"	2242.10034		FALSE
1048	38	0.031609195	20	20	67	643.678	3	1929.021	1929.03	-4.89	[KKDWDPKK]	>Cas9	1127	1134	[GQKNSR]	>Cas9	777	782	K7	K3		20190423_QExHFX4_RSLC5_Beveridge_Clausen_IMP_DSBU_alone.8039.8039.3 File:"20190423_QExHFX4_RSLC5_Beveridge_Clausen_IMP_DSBU_alone.raw", NativeID:"controllerType=0 controllerNumber=1 scan=8039"	2345.57418		FALSE
1049	38	0.031548757	34	34	65	363.714	4	1451.833	1451.833	0.07	[DKPIR]	>Cas9	1303	1307	[DKPIR]	>Cas9	1303	1307	K2	K2		20190423_QExHFX4_RSLC5_Beveridge_Clausen_IMP_DSBU_alone.9419.9419.4 File:"20190423_QExHFX4_RSLC5_Beveridge_Clausen_IMP_DSBU_alone.raw", NativeID:"controllerType=0 controllerNumber=1 scan=9419"	2625.05316		FALSE
1050	37	0.033238367	30	53	78	579.635	3	1736.891	1736.89	0.68	[mKNYWR]	>Cas9	883	888	[DKPIR]	>Cas9	1303	1307	K2	K2		20190423_QExHFX4_RSLC5_Beveridge_Clausen_IMP_DSBU_alone.11430.11430.3 File:"20190423_QExHFX4_RSLC5_Beveridge_Clausen_IMP_DSBU_alone.raw", NativeID:"controllerType=0 controllerNumber=1 scan=11430"	3028.01118		FALSE
1051	37	0.03500473	113	2	134	707.055	3	2119.151	2119.151	0.31	[LVDSTDKADLR]	>Cas9	146	156	[AGFIKR]	>Cas9	918	923	K7	K5		20190423_QExHFX4_RSLC5_Beveridge_Clausen_IMP_DSBU_alone.13439.13439.3 File:"20190423_QExHFX4_RSLC5_Beveridge_Clausen_IMP_DSBU_alone.raw", NativeID:"controllerType=0 controllerNumber=1 scan=13439"	3416.06442		FALSE
1052	37	0.034123223	82	22	148	535.568	4	2139.251	2139.25	0.8	[QLLNAKLITQR]	>Cas9	889	899	[EKIEK]	>Cas9	442	446	K6	K2		20190423_QExHFX4_RSLC5_Beveridge_Clausen_IMP_DSBU_alone.14319.14319.4 File:"20190423_QExHFX4_RSLC5_Beveridge_Clausen_IMP_DSBU_alone.raw", NativeID:"controllerType=0 controllerNumber=1 scan=14319"	3572.70378		FALSE
1053	37	0.033269962	23	31	55	769.663	4	3075.63	3075.624	1.79	[VNTEITKAPLSASmIK]	>Cas9	312	327	[SEQEIGKATAK]	>Cas9	1029	1039	K7	K7		20190423_QExHFX4_RSLC5_Beveridge_Clausen_IMP_DSBU_alone.14568.14568.4 File:"20190423_QExHFX4_RSLC5_Beveridge_Clausen_IMP_DSBU_alone.raw", NativeID:"controllerType=0 controllerNumber=1 scan=14568"	3620.3247		FALSE
1054	37	0.033206831	42	12	81	796.423	3	2387.254	2387.252	0.76	[DDSIDNKVLTR]	>Cas9	853	863	[NSDKLIAR]	>Cas9	1119	1126	K7	K4		20190423_QExHFX4_RSLC5_Beveridge_Clausen_IMP_DSBU_alone.17049.17049.3 File:"20190423_QExHFX4_RSLC5_Beveridge_Clausen_IMP_DSBU_alone.raw", NativeID:"controllerType=0 controllerNumber=1 scan=17049"	4073.44326		FALSE
1055	37	0.034971645	60	37	134	576.571	4	2303.263	2303.264	-0.33	[mDGTEELLVKLNR]	>Cas9	387	399	[KVTVK]	>Cas9	562	566	K10	K1		20190423_QExHFX4_RSLC5_Beveridge_Clausen_IMP_DSBU_alone.17856.17856.4 File:"20190423_QExHFX4_RSLC5_Beveridge_Clausen_IMP_DSBU_alone.raw", NativeID:"controllerType=0 controllerNumber=1 scan=17856"	4214.10186		FALSE
1056	37	0.03148855	33	32	59	553.037	4	2209.127	2209.125	0.8	[NPIDFLEAKGYK]	>Cas9	1181	1192	[SDKNR]	>Cas9	864	868	K9	K3		20190423_QExHFX4_RSLC5_Beveridge_Clausen_IMP_DSBU_alone.19815.19815.4 File:"20190423_QExHFX4_RSLC5_Beveridge_Clausen_IMP_DSBU_alone.raw", NativeID:"controllerType=0 controllerNumber=1 scan=19815"	4580.10744		FALSE
1057	37	0.035037879	96	71	168	527.541	4	2107.141	2107.139	0.69	[QSGKTILDFLK]	>Cas9	678	688	[DKQSGK]	>Cas9	676	681	K4	K2		20190423_QExHFX4_RSLC5_Beveridge_Clausen_IMP_DSBU_alone.20721.20721.4 File:"20190423_QExHFX4_RSLC5_Beveridge_Clausen_IMP_DSBU_alone.raw", NativeID:"controllerType=0 controllerNumber=1 scan=20721"	4746.05184		FALSE
1058	37	0.033333333	34	9	106	945.873	3	2835.605	2835.601	1.44	[SVKELLGITIMER]	>Cas9	1163	1175	[NLPNEKVLPK]	>Cas9	505	514	K3	K6		20190423_QExHFX4_RSLC5_Beveridge_Clausen_IMP_DSBU_alone.24165.24165.3 File:"20190423_QExHFX4_RSLC5_Beveridge_Clausen_IMP_DSBU_alone.raw", NativeID:"controllerType=0 controllerNumber=1 scan=24165"	5426.26392		FALSE
1059	37	0.033301618	10	10	107	507.262	3	1519.771	1519.771	0.03	[DKQSGK]	>Cas9	676	681	[DKQSGK]	>Cas9	676	681	K2	K2		20190423_QExHFX4_RSLC5_Beveridge_Clausen_IMP_DSBU_alone.3258.3258.3 File:"20190423_QExHFX4_RSLC5_Beveridge_Clausen_IMP_DSBU_alone.raw", NativeID:"controllerType=0 controllerNumber=1 scan=3258"	1126.39638		FALSE
1060	37	0.032411821	23	16	109	549.638	3	1646.9	1646.901	-0.28	[VmKQLK]	>Cas9	651	656	[GQKNSR]	>Cas9	777	782	K3	K3		20190423_QExHFX4_RSLC5_Beveridge_Clausen_IMP_DSBU_alone.5011.5011.3 File:"20190423_QExHFX4_RSLC5_Beveridge_Clausen_IMP_DSBU_alone.raw", NativeID:"controllerType=0 controllerNumber=1 scan=5011"	1645.69044		FALSE
1061	36	0.037558685	26	46	56	434.978	4	1736.891	1736.89	0.32	[mKNYWR]	>Cas9	883	888	[DKPIR]	>Cas9	1303	1307	K2	K2		20190423_QExHFX4_RSLC5_Beveridge_Clausen_IMP_DSBU_alone.11307.11307.4 File:"20190423_QExHFX4_RSLC5_Beveridge_Clausen_IMP_DSBU_alone.raw", NativeID:"controllerType=0 controllerNumber=1 scan=11307"	3003.6087		FALSE
1062	36	0.036757776	39	33	153	572.573	4	2287.272	2287.269	1.11	[MDGTEELLVKLNR]	>Cas9	387	399	[KVTVK]	>Cas9	562	566	K10	K1		20190423_QExHFX4_RSLC5_Beveridge_Clausen_IMP_DSBU_alone.19135.19135.4 File:"20190423_QExHFX4_RSLC5_Beveridge_Clausen_IMP_DSBU_alone.raw", NativeID:"controllerType=0 controllerNumber=1 scan=19135"	4450.66098		FALSE
1063	36	0.036688617	44	11	96	463.756	4	1852.001	1852	0.75	[VKYVTEGmR]	>Cas9	531	539	[VPSKK]	>Cas9	31	35	K2	K4		20190423_QExHFX4_RSLC5_Beveridge_Clausen_IMP_DSBU_alone.7343.7343.4 File:"20190423_QExHFX4_RSLC5_Beveridge_Clausen_IMP_DSBU_alone.raw", NativeID:"controllerType=0 controllerNumber=1 scan=7343"	2196.7437		FALSE
1064	36	0.036827195	51	12	85	618.005	3	1852.002	1852	1.1	[VKYVTEGmR]	>Cas9	531	539	[VPSKK]	>Cas9	31	35	K2	K4		20190423_QExHFX4_RSLC5_Beveridge_Clausen_IMP_DSBU_alone.7801.7801.3 File:"20190423_QExHFX4_RSLC5_Beveridge_Clausen_IMP_DSBU_alone.raw", NativeID:"controllerType=0 controllerNumber=1 scan=7801"	2295.0402		FALSE
1065	36	0.037593985	20	20	148	567.992	3	1701.962	1701.968	-3.52	[NSDKLIAR]	>Cas9	1119	1126	[KMIAK]	>Cas9	1024	1028	K4	K1		20190423_QExHFX4_RSLC5_Beveridge_Clausen_IMP_DSBU_alone.8271.8271.3 File:"20190423_QExHFX4_RSLC5_Beveridge_Clausen_IMP_DSBU_alone.raw", NativeID:"controllerType=0 controllerNumber=1 scan=8271"	2392.29384		FALSE
1066	36	0.036792453	20	12	66	378.407	5	1888.008	1888.007	0.53	[APLSASMIKR]	>Cas9	319	328	[SDKNR]	>Cas9	864	868	K9	K3		20190423_QExHFX4_RSLC5_Beveridge_Clausen_IMP_DSBU_alone.9959.9959.5 File:"20190423_QExHFX4_RSLC5_Beveridge_Clausen_IMP_DSBU_alone.raw", NativeID:"controllerType=0 controllerNumber=1 scan=9959"	2739.11004		FALSE
1067	35	0.04	21	10	99	519.96	3	1557.864	1557.864	0.42	[DWDPKK]	>Cas9	1129	1134	[LKSVK]	>Cas9	1161	1165	K5	K2		20190423_QExHFX4_RSLC5_Beveridge_Clausen_IMP_DSBU_alone.10491.10491.3 File:"20190423_QExHFX4_RSLC5_Beveridge_Clausen_IMP_DSBU_alone.raw", NativeID:"controllerType=0 controllerNumber=1 scan=10491"	2843.29464		FALSE
1068	35	0.038461538	55	39	91	579.635	3	1736.892	1736.89	1.02	[mKNYWR]	>Cas9	883	888	[DKPIR]	>Cas9	1303	1307	K2	K2		20190423_QExHFX4_RSLC5_Beveridge_Clausen_IMP_DSBU_alone.11604.11604.3 File:"20190423_QExHFX4_RSLC5_Beveridge_Clausen_IMP_DSBU_alone.raw", NativeID:"controllerType=0 controllerNumber=1 scan=11604"	3061.1337		FALSE
1069	35	0.041044776	43	13	65	538.538	4	2151.131	2151.129	1	[LVDSTDKADLR]	>Cas9	146	156	[GYKEVK]	>Cas9	1190	1195	K7	K3		20190423_QExHFX4_RSLC5_Beveridge_Clausen_IMP_DSBU_alone.11614.11614.4 File:"20190423_QExHFX4_RSLC5_Beveridge_Clausen_IMP_DSBU_alone.raw", NativeID:"controllerType=0 controllerNumber=1 scan=11614"	3062.6601		FALSE
1070	35	0.038425492	27	45	63	430.98	4	1720.897	1720.895	0.78	[MKNYWR]	>Cas9	883	888	[DKPIR]	>Cas9	1303	1307	K2	K2		20190423_QExHFX4_RSLC5_Beveridge_Clausen_IMP_DSBU_alone.12352.12352.4 File:"20190423_QExHFX4_RSLC5_Beveridge_Clausen_IMP_DSBU_alone.raw", NativeID:"controllerType=0 controllerNumber=1 scan=12352"	3205.05342		FALSE
1071	35	0.0410831	2	49	51	727.396	3	2180.172	2180.171	0.54	[QQLPEKYK]	>Cas9	345	352	[SKLVSDFR]	>Cas9	964	971	K6	K2		20190423_QExHFX4_RSLC5_Beveridge_Clausen_IMP_DSBU_alone.15298.15298.3 File:"20190423_QExHFX4_RSLC5_Beveridge_Clausen_IMP_DSBU_alone.raw", NativeID:"controllerType=0 controllerNumber=1 scan=15298"	3752.84934		FALSE
1072	35	0.040262172	57	12	96	645.671	3	1934.999	1934.997	0.77	[SKLVSDFR]	>Cas9	964	971	[KDWDPK]	>Cas9	1128	1133	K2	K1		20190423_QExHFX4_RSLC5_Beveridge_Clausen_IMP_DSBU_alone.17239.17239.3 File:"20190423_QExHFX4_RSLC5_Beveridge_Clausen_IMP_DSBU_alone.raw", NativeID:"controllerType=0 controllerNumber=1 scan=17239"	4105.52736		FALSE
1073	35	0.040186916	55	2	140	737.047	3	2209.125	2209.125	0.32	[NPIDFLEAKGYK]	>Cas9	1181	1192	[SDKNR]	>Cas9	864	868	K9	K3		20190423_QExHFX4_RSLC5_Beveridge_Clausen_IMP_DSBU_alone.18841.18841.3 File:"20190423_QExHFX4_RSLC5_Beveridge_Clausen_IMP_DSBU_alone.raw", NativeID:"controllerType=0 controllerNumber=1 scan=18841"	4395.522		FALSE
1074	35	0.039962825	10	10	69	525.277	3	1573.816	1573.815	0.43	[GQKNSR]	>Cas9	777	782	[GQKNSR]	>Cas9	777	782	K3	K3		20190423_QExHFX4_RSLC5_Beveridge_Clausen_IMP_DSBU_alone.2071.2071.3 File:"20190423_QExHFX4_RSLC5_Beveridge_Clausen_IMP_DSBU_alone.raw", NativeID:"controllerType=0 controllerNumber=1 scan=2071"	759.92556		FALSE
1075	35	0.040224509	11	11	85	1077.564	3	3230.679	3230.676	0.89	[MDGTEELLVKLNR]	>Cas9	387	399	[MDGTEELLVKLNR]	>Cas9	387	399	K10	K10		20190423_QExHFX4_RSLC5_Beveridge_Clausen_IMP_DSBU_alone.27941.27941.3 File:"20190423_QExHFX4_RSLC5_Beveridge_Clausen_IMP_DSBU_alone.raw", NativeID:"controllerType=0 controllerNumber=1 scan=27941"	6251.1492		FALSE
1076	35	0.041006524	20	20	70	536.622	3	1607.851	1607.85	0.8	[GYKEVK]	>Cas9	1190	1195	[GQKNSR]	>Cas9	777	782	K3	K3		20190423_QExHFX4_RSLC5_Beveridge_Clausen_IMP_DSBU_alone.5029.5029.3 File:"20190423_QExHFX4_RSLC5_Beveridge_Clausen_IMP_DSBU_alone.raw", NativeID:"controllerType=0 controllerNumber=1 scan=5029"	1649.9361		FALSE
1077	35	0.040037244	94	50	152	347.224	4	1385.873	1385.873	0.43	[IIKDK]	>Cas9	604	608	[LKSVK]	>Cas9	1161	1165	K3	K2		20190423_QExHFX4_RSLC5_Beveridge_Clausen_IMP_DSBU_alone.6231.6231.4 File:"20190423_QExHFX4_RSLC5_Beveridge_Clausen_IMP_DSBU_alone.raw", NativeID:"controllerType=0 controllerNumber=1 scan=6231"	1952.34636		FALSE
1078	35	0.038997214	82	57	79	476.756	4	1904.002	1904.002	0.35	[APLSASmIKR]	>Cas9	319	328	[SDKNR]	>Cas9	864	868	K9	K3		20190423_QExHFX4_RSLC5_Beveridge_Clausen_IMP_DSBU_alone.9110.9110.4 File:"20190423_QExHFX4_RSLC5_Beveridge_Clausen_IMP_DSBU_alone.raw", NativeID:"controllerType=0 controllerNumber=1 scan=9110"	2565.62184		FALSE
1079	34	0.041474654	11	10	72	472.757	4	1888.007	1888.007	-0.07	[APLSASMIKR]	>Cas9	319	328	[SDKNR]	>Cas9	864	868	K9	K3		20190423_QExHFX4_RSLC5_Beveridge_Clausen_IMP_DSBU_alone.10361.10361.4 File:"20190423_QExHFX4_RSLC5_Beveridge_Clausen_IMP_DSBU_alone.raw", NativeID:"controllerType=0 controllerNumber=1 scan=10361"	2816.40492		FALSE
1080	34	0.041360294	42	11	62	463.51	4	1851.017	1851.016	0.94	[FKVLGNTDR]	>Cas9	36	44	[KmIAK]	>Cas9	1024	1028	K2	K1		20190423_QExHFX4_RSLC5_Beveridge_Clausen_IMP_DSBU_alone.10524.10524.4 File:"20190423_QExHFX4_RSLC5_Beveridge_Clausen_IMP_DSBU_alone.raw", NativeID:"controllerType=0 controllerNumber=1 scan=10524"	2851.16934		FALSE
1081	34	0.041322314	48	90	142	461.027	4	1841.085	1841.085	0	[NSDKLIAR]	>Cas9	1119	1126	[KDLIIK]	>Cas9	1196	1201	K4	K1		20190423_QExHFX4_RSLC5_Beveridge_Clausen_IMP_DSBU_alone.14090.14090.4 File:"20190423_QExHFX4_RSLC5_Beveridge_Clausen_IMP_DSBU_alone.raw", NativeID:"controllerType=0 controllerNumber=1 scan=14090"	3534.21306		FALSE
1082	34	0.039814815	72	33	158	535.568	4	2139.249	2139.25	-0.22	[QLLNAKLITQR]	>Cas9	889	899	[EKIEK]	>Cas9	442	446	K6	K2		20190423_QExHFX4_RSLC5_Beveridge_Clausen_IMP_DSBU_alone.14484.14484.4 File:"20190423_QExHFX4_RSLC5_Beveridge_Clausen_IMP_DSBU_alone.raw", NativeID:"controllerType=0 controllerNumber=1 scan=14484"	3603.60804		FALSE
1083	34	0.040590406	35	79	141	460.255	4	1837.998	1837.999	-0.94	[mKNYWR]	>Cas9	883	888	[KDLIIK]	>Cas9	1196	1201	K2	K1		20190423_QExHFX4_RSLC5_Beveridge_Clausen_IMP_DSBU_alone.14761.14761.4 File:"20190423_QExHFX4_RSLC5_Beveridge_Clausen_IMP_DSBU_alone.raw", NativeID:"controllerType=0 controllerNumber=1 scan=14761"	3656.35482		FALSE
1084	34	0.039777983	92	105	138	526.806	4	2104.202	2104.201	0.4	[GGLSELDKAGFIK]	>Cas9	910	922	[KVTVK]	>Cas9	562	566	K8	K1		20190423_QExHFX4_RSLC5_Beveridge_Clausen_IMP_DSBU_alone.16695.16695.4 File:"20190423_QExHFX4_RSLC5_Beveridge_Clausen_IMP_DSBU_alone.raw", NativeID:"controllerType=0 controllerNumber=1 scan=16695"	4010.99436		FALSE
1085	34	0.040627886	82	49	172	436.043	5	2176.187	2176.186	0.63	[GGLSELDKAGFIK]	>Cas9	910	922	[EKIEK]	>Cas9	442	446	K8	K2		20190423_QExHFX4_RSLC5_Beveridge_Clausen_IMP_DSBU_alone.16818.16818.5 File:"20190423_QExHFX4_RSLC5_Beveridge_Clausen_IMP_DSBU_alone.raw", NativeID:"controllerType=0 controllerNumber=1 scan=16818"	4032.0543		FALSE
1086	34	0.039851715	49	19	75	938.48	3	2813.425	2813.425	-0.12	[HKPENIVIEmAR]	>Cas9	758	769	[YDENDKLIR]	>Cas9	947	955	K2	K6		20190423_QExHFX4_RSLC5_Beveridge_Clausen_IMP_DSBU_alone.17318.17318.3 File:"20190423_QExHFX4_RSLC5_Beveridge_Clausen_IMP_DSBU_alone.raw", NativeID:"controllerType=0 controllerNumber=1 scan=17318"	4118.76654		FALSE
1087	34	0.041436464	11	24	45	704.377	4	2814.488	2814.486	0.76	[TYAHLFDDKVMK]	>Cas9	642	653	[NLPNEKVLPK]	>Cas9	505	514	K9	K6		20190423_QExHFX4_RSLC5_Beveridge_Clausen_IMP_DSBU_alone.17985.17985.4 File:"20190423_QExHFX4_RSLC5_Beveridge_Clausen_IMP_DSBU_alone.raw", NativeID:"controllerType=0 controllerNumber=1 scan=17985"	4238.45916		FALSE
1088	34	0.041246563	3	45	58	553.037	4	2209.126	2209.125	0.49	[NPIDFLEAKGYK]	>Cas9	1181	1192	[SDKNR]	>Cas9	864	868	K9	K3		20190423_QExHFX4_RSLC5_Beveridge_Clausen_IMP_DSBU_alone.19203.19203.4 File:"20190423_QExHFX4_RSLC5_Beveridge_Clausen_IMP_DSBU_alone.raw", NativeID:"controllerType=0 controllerNumber=1 scan=19203"	4463.19444		FALSE
1089	34	0.041398344	141	5	120	723.897	4	2892.565	2892.558	2.44	[KNLIGALLFDSGETAEATR]	>Cas9	49	67	[AGFIKR]	>Cas9	918	923	K1	K5		20190423_QExHFX4_RSLC5_Beveridge_Clausen_IMP_DSBU_alone.25179.25179.4 File:"20190423_QExHFX4_RSLC5_Beveridge_Clausen_IMP_DSBU_alone.raw", NativeID:"controllerType=0 controllerNumber=1 scan=25179"	5638.94718		FALSE
1090	34	0.039888683	8	8	83	469.94	3	1407.806	1407.806	-0.27	[KmIAK]	>Cas9	1024	1028	[KmIAK]	>Cas9	1024	1028	K1	K1		20190423_QExHFX4_RSLC5_Beveridge_Clausen_IMP_DSBU_alone.5743.5743.3 File:"20190423_QExHFX4_RSLC5_Beveridge_Clausen_IMP_DSBU_alone.raw", NativeID:"controllerType=0 controllerNumber=1 scan=5743"	1832.76972		FALSE
1091	34	0.041171089	20	20	67	478.574	3	1433.709	1433.709	-0.41	[SDKNR]	>Cas9	864	868	[SDKNR]	>Cas9	864	868	K3	K3		20190423_QExHFX4_RSLC5_Beveridge_Clausen_IMP_DSBU_alone.6661.6661.3 File:"20190423_QExHFX4_RSLC5_Beveridge_Clausen_IMP_DSBU_alone.raw", NativeID:"controllerType=0 controllerNumber=1 scan=6661"	2045.07012		FALSE
1092	34	0.041133455	70	40	194	686.036	3	2056.093	2056.092	0.64	[LKGSPEDNEQK]	>Cas9	1249	1259	[IIKDK]	>Cas9	604	608	K2	K3		20190423_QExHFX4_RSLC5_Beveridge_Clausen_IMP_DSBU_alone.6896.6896.3 File:"20190423_QExHFX4_RSLC5_Beveridge_Clausen_IMP_DSBU_alone.raw", NativeID:"controllerType=0 controllerNumber=1 scan=6896"	2095.1613		FALSE
1093	34	0.041284404	35	35	68	478.575	3	1433.71	1433.709	0.56	[SDKNR]	>Cas9	864	868	[SDKNR]	>Cas9	864	868	K3	K3		20190423_QExHFX4_RSLC5_Beveridge_Clausen_IMP_DSBU_alone.8387.8387.3 File:"20190423_QExHFX4_RSLC5_Beveridge_Clausen_IMP_DSBU_alone.raw", NativeID:"controllerType=0 controllerNumber=1 scan=8387"	2416.00848		FALSE
1094	34	0.041208791	33	35	113	390.254	4	1557.994	1557.994	-0.16	[VITLKSK]	>Cas9	959	965	[KVTVK]	>Cas9	562	566	K5	K1		20190423_QExHFX4_RSLC5_Beveridge_Clausen_IMP_DSBU_alone.8408.8408.4 File:"20190423_QExHFX4_RSLC5_Beveridge_Clausen_IMP_DSBU_alone.raw", NativeID:"controllerType=0 controllerNumber=1 scan=8408"	2420.17608		FALSE
1095	34	0.040665434	24	8	106	418.759	4	1672.015	1672.012	2.21	[KGILQTVK]	>Cas9	739	746	[LSKSR]	>Cas9	220	224	K1	K3		20190423_QExHFX4_RSLC5_Beveridge_Clausen_IMP_DSBU_alone.9730.9730.4 File:"20190423_QExHFX4_RSLC5_Beveridge_Clausen_IMP_DSBU_alone.raw", NativeID:"controllerType=0 controllerNumber=1 scan=9730"	2691.0573		FALSE
1096	33	0.040871935	59	29	134	421.475	4	1682.88	1682.88	0.29	[MKNYWR]	>Cas9	883	888	[LSKSR]	>Cas9	220	224	K2	K3		20190423_QExHFX4_RSLC5_Beveridge_Clausen_IMP_DSBU_alone.10018.10018.4 File:"20190423_QExHFX4_RSLC5_Beveridge_Clausen_IMP_DSBU_alone.raw", NativeID:"controllerType=0 controllerNumber=1 scan=10018"	2749.92888		FALSE
1097	33	0.040834846	42	13	54	617.676	3	1851.015	1851.016	-0.57	[FKVLGNTDR]	>Cas9	36	44	[KmIAK]	>Cas9	1024	1028	K2	K1		20190423_QExHFX4_RSLC5_Beveridge_Clausen_IMP_DSBU_alone.10608.10608.3 File:"20190423_QExHFX4_RSLC5_Beveridge_Clausen_IMP_DSBU_alone.raw", NativeID:"controllerType=0 controllerNumber=1 scan=10608"	2868.07608		FALSE
1098	33	0.040983607	88	30	147	505.647	3	1514.926	1514.926	-0.09	[KDLIIK]	>Cas9	1196	1201	[LSKSR]	>Cas9	220	224	K1	K3		20190423_QExHFX4_RSLC5_Beveridge_Clausen_IMP_DSBU_alone.10647.10647.3 File:"20190423_QExHFX4_RSLC5_Beveridge_Clausen_IMP_DSBU_alone.raw", NativeID:"controllerType=0 controllerNumber=1 scan=10647"	2875.46442		FALSE
1099	33	0.042380523	91	91	94	590.807	4	2360.207	2360.21	-1.42	[VKYVTEGMR]	>Cas9	531	539	[VKYVTEGMR]	>Cas9	531	539	K2	K2		20190423_QExHFX4_RSLC5_Beveridge_Clausen_IMP_DSBU_alone.14317.14317.4 File:"20190423_QExHFX4_RSLC5_Beveridge_Clausen_IMP_DSBU_alone.raw", NativeID:"controllerType=0 controllerNumber=1 scan=14317"	3572.3718		FALSE
1100	33	0.041020966	34	58	172	456.256	4	1822.003	1822.004	-0.99	[MKNYWR]	>Cas9	883	888	[KDLIIK]	>Cas9	1196	1201	K2	K1		20190423_QExHFX4_RSLC5_Beveridge_Clausen_IMP_DSBU_alone.15900.15900.4 File:"20190423_QExHFX4_RSLC5_Beveridge_Clausen_IMP_DSBU_alone.raw", NativeID:"controllerType=0 controllerNumber=1 scan=15900"	3862.79856		FALSE
1101	33	0.04159132	109	77	178	544.802	4	2176.185	2176.186	-0.35	[GGLSELDKAGFIK]	>Cas9	910	922	[EKIEK]	>Cas9	442	446	K8	K2		20190423_QExHFX4_RSLC5_Beveridge_Clausen_IMP_DSBU_alone.16766.16766.4 File:"20190423_QExHFX4_RSLC5_Beveridge_Clausen_IMP_DSBU_alone.raw", NativeID:"controllerType=0 controllerNumber=1 scan=16766"	4022.60904		FALSE
1102	33	0.042342342	20	20	58	614.529	5	3068.615	3068.613	0.55	[HKPENIVIEMAR]	>Cas9	758	769	[HKPENIVIEMAR]	>Cas9	758	769	K2	K2		20190423_QExHFX4_RSLC5_Beveridge_Clausen_IMP_DSBU_alone.17543.17543.5 File:"20190423_QExHFX4_RSLC5_Beveridge_Clausen_IMP_DSBU_alone.raw", NativeID:"controllerType=0 controllerNumber=1 scan=17543"	4158.90558		FALSE
1103	33	0.04109589	51	7	68	814.938	4	3256.731	3256.725	2.06	[MLASAGELQKGNELALPSK]	>Cas9	1217	1235	[KPAFLSGEQK]	>Cas9	540	549	K10	K1		20190423_QExHFX4_RSLC5_Beveridge_Clausen_IMP_DSBU_alone.21081.21081.4 File:"20190423_QExHFX4_RSLC5_Beveridge_Clausen_IMP_DSBU_alone.raw", NativeID:"controllerType=0 controllerNumber=1 scan=21081"	4816.59396		FALSE
1104	33	0.040946315	67	4	116	858.819	3	2574.443	2574.44	1.14	[LPKYSLFELENGR]	>Cas9	1202	1214	[KLINGIR]	>Cas9	669	675	K3	K1		20190423_QExHFX4_RSLC5_Beveridge_Clausen_IMP_DSBU_alone.21891.21891.3 File:"20190423_QExHFX4_RSLC5_Beveridge_Clausen_IMP_DSBU_alone.raw", NativeID:"controllerType=0 controllerNumber=1 scan=21891"	4972.30434		FALSE
1105	33	0.041553749	49	17	110	1138.278	3	3412.819	3412.818	0.23	[MLASAGELQKGNELALPSK]	>Cas9	1217	1235	[VVDELVKVmGR]	>Cas9	747	757	K10	K7		20190423_QExHFX4_RSLC5_Beveridge_Clausen_IMP_DSBU_alone.23126.23126.3 File:"20190423_QExHFX4_RSLC5_Beveridge_Clausen_IMP_DSBU_alone.raw", NativeID:"controllerType=0 controllerNumber=1 scan=23126"	5215.53138		FALSE
1106	33	0.04076087	5	5	76	359.183	4	1433.709	1433.709	0.03	[SDKNR]	>Cas9	864	868	[SDKNR]	>Cas9	864	868	K3	K3		20190423_QExHFX4_RSLC5_Beveridge_Clausen_IMP_DSBU_alone.2360.2360.4 File:"20190423_QExHFX4_RSLC5_Beveridge_Clausen_IMP_DSBU_alone.raw", NativeID:"controllerType=0 controllerNumber=1 scan=2360"	849.20532		FALSE
1107	33	0.041516245	35	15	69	859.203	4	3433.791	3433.781	2.82	[KNLIGALLFDSGETAEATR]	>Cas9	49	67	[LVDSTDKADLR]	>Cas9	146	156	K1	K7		20190423_QExHFX4_RSLC5_Beveridge_Clausen_IMP_DSBU_alone.25421.25421.4 File:"20190423_QExHFX4_RSLC5_Beveridge_Clausen_IMP_DSBU_alone.raw", NativeID:"controllerType=0 controllerNumber=1 scan=25421"	5688.71058		FALSE
1108	33	0.041628959	57	11	57	740.131	4	2957.502	2957.5	0.69	[TILDFLKSDGFANR]	>Cas9	682	695	[YDENDKLIR]	>Cas9	947	955	K7	K6		20190423_QExHFX4_RSLC5_Beveridge_Clausen_IMP_DSBU_alone.27542.27542.4 File:"20190423_QExHFX4_RSLC5_Beveridge_Clausen_IMP_DSBU_alone.raw", NativeID:"controllerType=0 controllerNumber=1 scan=27542"	6151.47		FALSE
1109	33	0.040797824	54	6	96	706.372	3	2117.101	2117.095	3.18	[LVDSTDKADLR]	>Cas9	146	156	[GQKNSR]	>Cas9	777	782	K7	K3		20190423_QExHFX4_RSLC5_Beveridge_Clausen_IMP_DSBU_alone.7922.7922.3 File:"20190423_QExHFX4_RSLC5_Beveridge_Clausen_IMP_DSBU_alone.raw", NativeID:"controllerType=0 controllerNumber=1 scan=7922"	2321.80146		FALSE
1110	33	0.040909091	41	14	73	560.628	3	1679.87	1679.871	-0.58	[KFDNLTK]	>Cas9	900	906	[SDKNR]	>Cas9	864	868	K1	K3		20190423_QExHFX4_RSLC5_Beveridge_Clausen_IMP_DSBU_alone.8296.8296.3 File:"20190423_QExHFX4_RSLC5_Beveridge_Clausen_IMP_DSBU_alone.raw", NativeID:"controllerType=0 controllerNumber=1 scan=8296"	2396.40054		FALSE
1111	33	0.041058394	54	11	166	558.009	3	1672.013	1672.012	0.56	[KGILQTVK]	>Cas9	739	746	[LSKSR]	>Cas9	220	224	K1	K3		20190423_QExHFX4_RSLC5_Beveridge_Clausen_IMP_DSBU_alone.9328.9328.3 File:"20190423_QExHFX4_RSLC5_Beveridge_Clausen_IMP_DSBU_alone.raw", NativeID:"controllerType=0 controllerNumber=1 scan=9328"	2607.80478		FALSE
1112	32	0.042001787	132	23	172	472.757	4	1888.006	1888.007	-0.25	[APLSASMIKR]	>Cas9	319	328	[SDKNR]	>Cas9	864	868	K9	K3		20190423_QExHFX4_RSLC5_Beveridge_Clausen_IMP_DSBU_alone.10827.10827.4 File:"20190423_QExHFX4_RSLC5_Beveridge_Clausen_IMP_DSBU_alone.raw", NativeID:"controllerType=0 controllerNumber=1 scan=10827"	2908.65162		FALSE
1113	32	0.044404973	29	29	79	395.237	4	1577.928	1577.927	0.32	[AGFIKR]	>Cas9	918	923	[AGFIKR]	>Cas9	918	923	K5	K5		20190423_QExHFX4_RSLC5_Beveridge_Clausen_IMP_DSBU_alone.11289.11289.4 File:"20190423_QExHFX4_RSLC5_Beveridge_Clausen_IMP_DSBU_alone.raw", NativeID:"controllerType=0 controllerNumber=1 scan=11289"	2999.81934		FALSE
1114	32	0.042190305	56	118	125	460.761	4	1840.021	1840.021	-0.45	[QLKEDYFK]	>Cas9	567	574	[KVTVK]	>Cas9	562	566	K3	K1		20190423_QExHFX4_RSLC5_Beveridge_Clausen_IMP_DSBU_alone.11943.11943.4 File:"20190423_QExHFX4_RSLC5_Beveridge_Clausen_IMP_DSBU_alone.raw", NativeID:"controllerType=0 controllerNumber=1 scan=11943"	3126.03132		FALSE
1115	32	0.043633126	11	11	60	743.379	4	2970.495	2970.49	1.58	[GKSDNVPSEEVVK]	>Cas9	869	881	[GKSDNVPSEEVVK]	>Cas9	869	881	K2	K2		20190423_QExHFX4_RSLC5_Beveridge_Clausen_IMP_DSBU_alone.12551.12551.4 File:"20190423_QExHFX4_RSLC5_Beveridge_Clausen_IMP_DSBU_alone.raw", NativeID:"controllerType=0 controllerNumber=1 scan=12551"	3243.519		FALSE
1116	32	0.042152466	18	33	51	704.112	4	2813.427	2813.425	0.85	[HKPENIVIEmAR]	>Cas9	758	769	[YDENDKLIR]	>Cas9	947	955	K2	K6		20190423_QExHFX4_RSLC5_Beveridge_Clausen_IMP_DSBU_alone.14507.14507.4 File:"20190423_QExHFX4_RSLC5_Beveridge_Clausen_IMP_DSBU_alone.raw", NativeID:"controllerType=0 controllerNumber=1 scan=14507"	3608.52786		FALSE
1117	32	0.044365572	31	28	82	696.39	3	2087.155	2087.161	-2.55	[FKVLGNTDR]	>Cas9	36	44	[ESILPKR]	>Cas9	1112	1118	K2	K6		20190423_QExHFX4_RSLC5_Beveridge_Clausen_IMP_DSBU_alone.16231.16231.3 File:"20190423_QExHFX4_RSLC5_Beveridge_Clausen_IMP_DSBU_alone.raw", NativeID:"controllerType=0 controllerNumber=1 scan=16231"	3926.7417		FALSE
1118	32	0.042266187	59	7	80	566.903	5	2830.485	2830.481	1.48	[TYAHLFDDKVmK]	>Cas9	642	653	[NLPNEKVLPK]	>Cas9	505	514	K9	K6		20190423_QExHFX4_RSLC5_Beveridge_Clausen_IMP_DSBU_alone.18016.18016.5 File:"20190423_QExHFX4_RSLC5_Beveridge_Clausen_IMP_DSBU_alone.raw", NativeID:"controllerType=0 controllerNumber=1 scan=18016"	4244.33874		FALSE
1119	32	0.043710972	43	31	79	812.777	3	2436.316	2436.313	1.13	[LENLIAQLPGEKK]	>Cas9	226	238	[KDWDPK]	>Cas9	1128	1133	K12	K1		20190423_QExHFX4_RSLC5_Beveridge_Clausen_IMP_DSBU_alone.20532.20532.3 File:"20190423_QExHFX4_RSLC5_Beveridge_Clausen_IMP_DSBU_alone.raw", NativeID:"controllerType=0 controllerNumber=1 scan=20532"	4711.99212		FALSE
1120	32	0.042228212	14	40	63	1172.25	3	3514.735	3514.73	1.28	[KIEcFDSVEISGVEDR]	>Cas9	575	590	[HKPENIVIEMAR]	>Cas9	758	769	K1	K2		20190423_QExHFX4_RSLC5_Beveridge_Clausen_IMP_DSBU_alone.20652.20652.3 File:"20190423_QExHFX4_RSLC5_Beveridge_Clausen_IMP_DSBU_alone.raw", NativeID:"controllerType=0 controllerNumber=1 scan=20652"	4733.5311		FALSE
1121	32	0.043672014	17	49	59	853.961	4	3412.822	3412.818	1.26	[mLASAGELQKGNELALPSK]	>Cas9	1217	1235	[VVDELVKVMGR]	>Cas9	747	757	K10	K7		20190423_QExHFX4_RSLC5_Beveridge_Clausen_IMP_DSBU_alone.22581.22581.4 File:"20190423_QExHFX4_RSLC5_Beveridge_Clausen_IMP_DSBU_alone.raw", NativeID:"controllerType=0 controllerNumber=1 scan=22581"	5109.90786		FALSE
1122	32	0.042039356	11	11	59	478.574	3	1433.709	1433.709	-0.43	[SDKNR]	>Cas9	864	868	[SDKNR]	>Cas9	864	868	K3	K3		20190423_QExHFX4_RSLC5_Beveridge_Clausen_IMP_DSBU_alone.4782.4782.3 File:"20190423_QExHFX4_RSLC5_Beveridge_Clausen_IMP_DSBU_alone.raw", NativeID:"controllerType=0 controllerNumber=1 scan=4782"	1588.70406		FALSE
1123	32	0.044483986	20	20	62	544.307	3	1630.906	1630.91	-1.9	[LSKSRR]	>Cas9	220	225	[GQKNSR]	>Cas9	777	782	K3	K3		20190423_QExHFX4_RSLC5_Beveridge_Clausen_IMP_DSBU_alone.5000.5000.3 File:"20190423_QExHFX4_RSLC5_Beveridge_Clausen_IMP_DSBU_alone.raw", NativeID:"controllerType=0 controllerNumber=1 scan=5000"	1643.03886		FALSE
1124	32	0.04230423	31	11	88	471.944	3	1413.817	1413.817	-0.06	[DKPIR]	>Cas9	1303	1307	[LSKSR]	>Cas9	220	224	K2	K3		20190423_QExHFX4_RSLC5_Beveridge_Clausen_IMP_DSBU_alone.7165.7165.3 File:"20190423_QExHFX4_RSLC5_Beveridge_Clausen_IMP_DSBU_alone.raw", NativeID:"controllerType=0 controllerNumber=1 scan=7165"	2156.38668		FALSE
1125	32	0.042857143	20	20	85	462.629	3	1385.872	1385.873	-0.51	[IIKDK]	>Cas9	604	608	[KVTVK]	>Cas9	562	566	K3	K1		20190423_QExHFX4_RSLC5_Beveridge_Clausen_IMP_DSBU_alone.7176.7176.3 File:"20190423_QExHFX4_RSLC5_Beveridge_Clausen_IMP_DSBU_alone.raw", NativeID:"controllerType=0 controllerNumber=1 scan=7176"	2158.86264		FALSE
1126	32	0.044444444	39	11	110	543.998	3	1629.98	1629.979	0.75	[VITLKSK]	>Cas9	959	965	[EKIEK]	>Cas9	442	446	K5	K2		20190423_QExHFX4_RSLC5_Beveridge_Clausen_IMP_DSBU_alone.8430.8430.3 File:"20190423_QExHFX4_RSLC5_Beveridge_Clausen_IMP_DSBU_alone.raw", NativeID:"controllerType=0 controllerNumber=1 scan=8430"	2424.03576		FALSE
1127	32	0.044326241	20	20	108	567.992	3	1701.962	1701.968	-3.73	[NSDKLIAR]	>Cas9	1119	1126	[KMIAK]	>Cas9	1024	1028	K4	K1		20190423_QExHFX4_RSLC5_Beveridge_Clausen_IMP_DSBU_alone.8432.8432.3 File:"20190423_QExHFX4_RSLC5_Beveridge_Clausen_IMP_DSBU_alone.raw", NativeID:"controllerType=0 controllerNumber=1 scan=8432"	2424.18108		FALSE
1128	32	0.042114695	12	16	59	407.737	4	1627.927	1627.924	1.72	[KLINGIR]	>Cas9	669	675	[SDKNR]	>Cas9	864	868	K1	K3		20190423_QExHFX4_RSLC5_Beveridge_Clausen_IMP_DSBU_alone.8581.8581.4 File:"20190423_QExHFX4_RSLC5_Beveridge_Clausen_IMP_DSBU_alone.raw", NativeID:"controllerType=0 controllerNumber=1 scan=8581"	2455.04226		FALSE
1129	32	0.042076992	51	61	76	421.475	4	1682.878	1682.88	-0.99	[MKNYWR]	>Cas9	883	888	[LSKSR]	>Cas9	220	224	K2	K3		20190423_QExHFX4_RSLC5_Beveridge_Clausen_IMP_DSBU_alone.9856.9856.4 File:"20190423_QExHFX4_RSLC5_Beveridge_Clausen_IMP_DSBU_alone.raw", NativeID:"controllerType=0 controllerNumber=1 scan=9856"	2718.67302		FALSE
1130	31	0.045895852	39	40	61	579.635	3	1736.891	1736.89	0.77	[mKNYWR]	>Cas9	883	888	[DKPIR]	>Cas9	1303	1307	K2	K2		20190423_QExHFX4_RSLC5_Beveridge_Clausen_IMP_DSBU_alone.11806.11806.3 File:"20190423_QExHFX4_RSLC5_Beveridge_Clausen_IMP_DSBU_alone.raw", NativeID:"controllerType=0 controllerNumber=1 scan=11806"	3100.29894		FALSE
1131	31	0.045936396	22	48	48	434.978	4	1736.891	1736.89	0.6	[mKNYWR]	>Cas9	883	888	[DKPIR]	>Cas9	1303	1307	K2	K2		20190423_QExHFX4_RSLC5_Beveridge_Clausen_IMP_DSBU_alone.12329.12329.4 File:"20190423_QExHFX4_RSLC5_Beveridge_Clausen_IMP_DSBU_alone.raw", NativeID:"controllerType=0 controllerNumber=1 scan=12329"	3200.4165		FALSE
1132	31	0.045814978	23	12	127	712.722	3	2136.152	2136.152	-0.13	[LKTYAHLFDDK]	>Cas9	640	650	[KMIAK]	>Cas9	1024	1028	K2	K1		20190423_QExHFX4_RSLC5_Beveridge_Clausen_IMP_DSBU_alone.13777.13777.3 File:"20190423_QExHFX4_RSLC5_Beveridge_Clausen_IMP_DSBU_alone.raw", NativeID:"controllerType=0 controllerNumber=1 scan=13777"	3477.11328		FALSE
1133	31	0.046017699	24	16	61	696.123	4	2781.469	2781.467	0.92	[TEVQTGGFSKESILPK]	>Cas9	1102	1117	[KFDNLTK]	>Cas9	900	906	K10	K1		20190423_QExHFX4_RSLC5_Beveridge_Clausen_IMP_DSBU_alone.19381.19381.4 File:"20190423_QExHFX4_RSLC5_Beveridge_Clausen_IMP_DSBU_alone.raw", NativeID:"controllerType=0 controllerNumber=1 scan=19381"	4498.75062		FALSE
1134	31	0.046058459	118	3	112	1021.873	3	3063.605	3063.603	0.52	[mDGTEELLVKLNR]	>Cas9	387	399	[GGLSELDKAGFIK]	>Cas9	910	922	K10	K8		20190423_QExHFX4_RSLC5_Beveridge_Clausen_IMP_DSBU_alone.25045.25045.3 File:"20190423_QExHFX4_RSLC5_Beveridge_Clausen_IMP_DSBU_alone.raw", NativeID:"controllerType=0 controllerNumber=1 scan=25045"	5611.37142		FALSE
1135	31	0.045977011	20	20	60	490.607	3	1469.807	1469.807	0.02	[DKQSGK]	>Cas9	676	681	[HSIKK]	>Cas9	45	49	K2	K4		20190423_QExHFX4_RSLC5_Beveridge_Clausen_IMP_DSBU_alone.3126.3126.3 File:"20190423_QExHFX4_RSLC5_Beveridge_Clausen_IMP_DSBU_alone.raw", NativeID:"controllerType=0 controllerNumber=1 scan=3126"	1081.86888		FALSE
1136	31	0.045774648	17	17	54	344.706	4	1375.802	1375.802	0.23	[LSKSR]	>Cas9	220	224	[LSKSR]	>Cas9	220	224	K3	K3		20190423_QExHFX4_RSLC5_Beveridge_Clausen_IMP_DSBU_alone.4711.4711.4 File:"20190423_QExHFX4_RSLC5_Beveridge_Clausen_IMP_DSBU_alone.raw", NativeID:"controllerType=0 controllerNumber=1 scan=4711"	1569.35238		FALSE
1137	31	0.045855379	20	20	60	462.629	3	1385.872	1385.873	-0.4	[IIKDK]	>Cas9	604	608	[KVTVK]	>Cas9	562	566	K3	K1		20190423_QExHFX4_RSLC5_Beveridge_Clausen_IMP_DSBU_alone.6655.6655.3 File:"20190423_QExHFX4_RSLC5_Beveridge_Clausen_IMP_DSBU_alone.raw", NativeID:"controllerType=0 controllerNumber=1 scan=6655"	2043.77226		FALSE
1138	31	0.0456942	33	33	130	476.633	3	1427.884	1427.883	0.74	[IIKDK]	>Cas9	604	608	[IIKDK]	>Cas9	604	608	K3	K3		20190423_QExHFX4_RSLC5_Beveridge_Clausen_IMP_DSBU_alone.7971.7971.3 File:"20190423_QExHFX4_RSLC5_Beveridge_Clausen_IMP_DSBU_alone.raw", NativeID:"controllerType=0 controllerNumber=1 scan=7971"	2331.6912		FALSE
1139	30	0.048526863	46	10	103	670.373	3	2009.104	2009.103	0.8	[NLPNEKVLPK]	>Cas9	505	514	[DKQSGK]	>Cas9	676	681	K6	K2		20190423_QExHFX4_RSLC5_Beveridge_Clausen_IMP_DSBU_alone.10020.10020.3 File:"20190423_QExHFX4_RSLC5_Beveridge_Clausen_IMP_DSBU_alone.raw", NativeID:"controllerType=0 controllerNumber=1 scan=10020"	2750.2695		FALSE
1140	30	0.048161121	30	3	83	548.655	3	1643.951	1643.951	-0.04	[ESILPKR]	>Cas9	1112	1118	[KmIAK]	>Cas9	1024	1028	K6	K1		20190423_QExHFX4_RSLC5_Beveridge_Clausen_IMP_DSBU_alone.10294.10294.3 File:"20190423_QExHFX4_RSLC5_Beveridge_Clausen_IMP_DSBU_alone.raw", NativeID:"controllerType=0 controllerNumber=1 scan=10294"	2803.22718		FALSE
1141	30	0.047993019	23	60	42	686.107	4	2741.406	2741.404	0.93	[HKPENIVIEmAR]	>Cas9	758	769	[FDNLTKAER]	>Cas9	901	909	K2	K6		20190423_QExHFX4_RSLC5_Beveridge_Clausen_IMP_DSBU_alone.13056.13056.4 File:"20190423_QExHFX4_RSLC5_Beveridge_Clausen_IMP_DSBU_alone.raw", NativeID:"controllerType=0 controllerNumber=1 scan=13056"	3341.6751		FALSE
1142	30	0.048287972	63	68	96	628.582	4	2511.305	2511.295	4.25	[MIAKSEQEIGK]	>Cas9	1025	1035	[VKYVTEGMR]	>Cas9	531	539	K4	K2		20190423_QExHFX4_RSLC5_Beveridge_Clausen_IMP_DSBU_alone.13181.13181.4 File:"20190423_QExHFX4_RSLC5_Beveridge_Clausen_IMP_DSBU_alone.raw", NativeID:"controllerType=0 controllerNumber=1 scan=13181"	3364.53852		FALSE
1143	30	0.048245614	16	26	56	570.681	3	1710.03	1710.027	1.37	[KGILQTVK]	>Cas9	739	746	[DKPIR]	>Cas9	1303	1307	K1	K2		20190423_QExHFX4_RSLC5_Beveridge_Clausen_IMP_DSBU_alone.14308.14308.3 File:"20190423_QExHFX4_RSLC5_Beveridge_Clausen_IMP_DSBU_alone.raw", NativeID:"controllerType=0 controllerNumber=1 scan=14308"	3570.84984		FALSE
1144	30	0.04820333	87	23	170	713.755	3	2139.249	2139.25	-0.22	[QLLNAKLITQR]	>Cas9	889	899	[EKIEK]	>Cas9	442	446	K6	K2		20190423_QExHFX4_RSLC5_Beveridge_Clausen_IMP_DSBU_alone.14485.14485.3 File:"20190423_QExHFX4_RSLC5_Beveridge_Clausen_IMP_DSBU_alone.raw", NativeID:"controllerType=0 controllerNumber=1 scan=14485"	3603.8775		FALSE
1145	30	0.048076923	70	98	185	613.337	3	1837.998	1837.999	-0.83	[mKNYWR]	>Cas9	883	888	[KDLIIK]	>Cas9	1196	1201	K2	K1		20190423_QExHFX4_RSLC5_Beveridge_Clausen_IMP_DSBU_alone.14751.14751.3 File:"20190423_QExHFX4_RSLC5_Beveridge_Clausen_IMP_DSBU_alone.raw", NativeID:"controllerType=0 controllerNumber=1 scan=14751"	3655.2444		FALSE
1146	30	0.047951177	66	50	145	544.802	4	2176.188	2176.186	0.92	[GGLSELDKAGFIK]	>Cas9	910	922	[EKIEK]	>Cas9	442	446	K8	K2		20190423_QExHFX4_RSLC5_Beveridge_Clausen_IMP_DSBU_alone.16948.16948.4 File:"20190423_QExHFX4_RSLC5_Beveridge_Clausen_IMP_DSBU_alone.raw", NativeID:"controllerType=0 controllerNumber=1 scan=16948"	4054.26762		FALSE
1147	30	0.048034934	52	37	60	696.123	4	2781.47	2781.467	0.98	[TEVQTGGFSKESILPK]	>Cas9	1102	1117	[KFDNLTK]	>Cas9	900	906	K10	K1		20190423_QExHFX4_RSLC5_Beveridge_Clausen_IMP_DSBU_alone.19414.19414.4 File:"20190423_QExHFX4_RSLC5_Beveridge_Clausen_IMP_DSBU_alone.raw", NativeID:"controllerType=0 controllerNumber=1 scan=19414"	4505.71548		FALSE
1148	30	0.048484848	19	21	63	752.157	4	3005.605	3005.598	2.46	[TEVQTGGFSKESILPK]	>Cas9	1102	1117	[APLSASmIKR]	>Cas9	319	328	K10	K9		20190423_QExHFX4_RSLC5_Beveridge_Clausen_IMP_DSBU_alone.19924.19924.4 File:"20190423_QExHFX4_RSLC5_Beveridge_Clausen_IMP_DSBU_alone.raw", NativeID:"controllerType=0 controllerNumber=1 scan=19924"	4600.05186		FALSE
1149	30	0.047909408	85	16	57	912.143	3	2734.415	2734.413	0.69	[HKPENIVIEMAR]	>Cas9	758	769	[DFQFYKVR]	>Cas9	973	980	K2	K6		20190423_QExHFX4_RSLC5_Beveridge_Clausen_IMP_DSBU_alone.20597.20597.3 File:"20190423_QExHFX4_RSLC5_Beveridge_Clausen_IMP_DSBU_alone.raw", NativeID:"controllerType=0 controllerNumber=1 scan=20597"	4722.86622		FALSE
1150	30	0.048695652	8	8	59	689.75	5	3444.723	3444.721	0.7	[SSFEKNPIDFLEAK]	>Cas9	1176	1189	[SSFEKNPIDFLEAK]	>Cas9	1176	1189	K5	K5		20190423_QExHFX4_RSLC5_Beveridge_Clausen_IMP_DSBU_alone.28565.28565.5 File:"20190423_QExHFX4_RSLC5_Beveridge_Clausen_IMP_DSBU_alone.raw", NativeID:"controllerType=0 controllerNumber=1 scan=28565"	6404.4696		FALSE
1151	30	0.048653345	20	20	236	336.721	4	1343.862	1343.862	-0.08	[KVTVK]	>Cas9	562	566	[KVTVK]	>Cas9	562	566	K1	K1		20190423_QExHFX4_RSLC5_Beveridge_Clausen_IMP_DSBU_alone.5013.5013.4 File:"20190423_QExHFX4_RSLC5_Beveridge_Clausen_IMP_DSBU_alone.raw", NativeID:"controllerType=0 controllerNumber=1 scan=5013"	1646.10228		FALSE
1152	30	0.048118985	22	19	106	354.21	4	1413.819	1413.817	1.01	[DKPIR]	>Cas9	1303	1307	[LSKSR]	>Cas9	220	224	K2	K3		20190423_QExHFX4_RSLC5_Beveridge_Clausen_IMP_DSBU_alone.6172.6172.4 File:"20190423_QExHFX4_RSLC5_Beveridge_Clausen_IMP_DSBU_alone.raw", NativeID:"controllerType=0 controllerNumber=1 scan=6172"	1940.06634		FALSE
1153	30	0.048611111	16	16	67	478.574	3	1433.709	1433.709	-0.34	[SDKNR]	>Cas9	864	868	[SDKNR]	>Cas9	864	868	K3	K3		20190423_QExHFX4_RSLC5_Beveridge_Clausen_IMP_DSBU_alone.6869.6869.3 File:"20190423_QExHFX4_RSLC5_Beveridge_Clausen_IMP_DSBU_alone.raw", NativeID:"controllerType=0 controllerNumber=1 scan=6869"	2089.54308		FALSE
1154	30	0.048568951	49	8	64	407.736	4	1627.924	1627.924	-0.06	[KLINGIR]	>Cas9	669	675	[SDKNR]	>Cas9	864	868	K1	K3		20190423_QExHFX4_RSLC5_Beveridge_Clausen_IMP_DSBU_alone.8369.8369.4 File:"20190423_QExHFX4_RSLC5_Beveridge_Clausen_IMP_DSBU_alone.raw", NativeID:"controllerType=0 controllerNumber=1 scan=8369"	2412.32808		FALSE
1155	106	0	120	6	134	664.698	3	1992.078	1992.076	0.99	[LVDSTDKADLR]	>Cas9	146	156	[KAAFK]	>spCATG_HUMAN|	194	198	K7	K1		20190423_QExHFX4_RSLC5_Beveridge_Clausen_IMP_DSBU_alone.15184.15184.3 File:"20190423_QExHFX4_RSLC5_Beveridge_Clausen_IMP_DSBU_alone.raw", NativeID:"controllerType=0 controllerNumber=1 scan=15184"	3734.4576		FALSE
1156	128	0	20	20	161	661.706	3	1983.103	1983.106	-1.52	[SKLVSDFR]	>Cas9	964	971	[KAFVFPK]	>spCRP_HUMAN|	25	31	K2	K1		20190423_QExHFX4_RSLC5_Beveridge_Clausen_IMP_DSBU_alone.17010.17010.3 File:"20190423_QExHFX4_RSLC5_Beveridge_Clausen_IMP_DSBU_alone.raw", NativeID:"controllerType=0 controllerNumber=1 scan=17010"	4065.73146		FALSE
1157	96	0	102	14	131	621.324	4	2482.276	2482.28	-1.61	[MTNFDKNLPNEK]	>Cas9	499	510	[KAFVFPK]	>spCRP_HUMAN|	25	31	K6	K1		20190423_QExHFX4_RSLC5_Beveridge_Clausen_IMP_DSBU_alone.16890.16890.4 File:"20190423_QExHFX4_RSLC5_Beveridge_Clausen_IMP_DSBU_alone.raw", NativeID:"controllerType=0 controllerNumber=1 scan=16890"	4043.62602		FALSE
1158	87	0	64	15	117	661.707	3	1983.105	1983.106	-0.38	[SKLVSDFR]	>Cas9	964	971	[KAFVFPK]	>spCRP_HUMAN|	25	31	K2	K1		20190423_QExHFX4_RSLC5_Beveridge_Clausen_IMP_DSBU_alone.17300.17300.3 File:"20190423_QExHFX4_RSLC5_Beveridge_Clausen_IMP_DSBU_alone.raw", NativeID:"controllerType=0 controllerNumber=1 scan=17300"	4115.61036		FALSE
1159	86	0	20	20	110	496.531	4	1983.101	1983.106	-2.84	[SKLVSDFR]	>Cas9	964	971	[KAFVFPK]	>spCRP_HUMAN|	25	31	K2	K1		20190423_QExHFX4_RSLC5_Beveridge_Clausen_IMP_DSBU_alone.16999.16999.4 File:"20190423_QExHFX4_RSLC5_Beveridge_Clausen_IMP_DSBU_alone.raw", NativeID:"controllerType=0 controllerNumber=1 scan=16999"	4063.54962		FALSE
1160	120	0	162	14	147	811.095	3	2431.271	2431.279	-3.19	[SEQEIGKATAK]	>Cas9	1029	1039	[EQIKSLNSR]	>spKRHB1_HUMAN|(>spKRHB3_HUMAN|/>spKRHB5_HUMAN|/>spKRHB6_HUMAN|)	108	116	K7	K4		20190423_QExHFX4_RSLC5_Beveridge_Clausen_IMP_DSBU_alone.8661.8661.3 File:"20190423_QExHFX4_RSLC5_Beveridge_Clausen_IMP_DSBU_alone.raw", NativeID:"controllerType=0 controllerNumber=1 scan=8661"	2472.1275		FALSE
1161	82	0.1	116	10	110	857.466	3	2570.383	2570.386	-1.19	[VVDELVKVMGR]	>Cas9	747	757	[EDLVEEIKR]	>spSYH_HUMAN|	492	500	K7	K8		20190423_QExHFX4_RSLC5_Beveridge_Clausen_IMP_DSBU_alone.26221.26221.3 File:"20190423_QExHFX4_RSLC5_Beveridge_Clausen_IMP_DSBU_alone.raw", NativeID:"controllerType=0 controllerNumber=1 scan=26221"	5855.31318		FALSE
1162	99	0	39	10	131	662.012	3	1984.021	1984.017	2.06	[SKLVSDFR]	>Cas9	964	971	[KDSSLcK]	>spTRFE_HUMAN|	509	515	K2	K1		20190423_QExHFX4_RSLC5_Beveridge_Clausen_IMP_DSBU_alone.19289.19289.3 File:"20190423_QExHFX4_RSLC5_Beveridge_Clausen_IMP_DSBU_alone.raw", NativeID:"controllerType=0 controllerNumber=1 scan=19289"	4480.15044		FALSE
