# Supplementary material for: A synthetic peptide library for benchmarking crosslinking-mass spectrometry search engines for proteins and protein complexes
Source: Nat Commun. 2020 Feb 6;11:742. doi: 10.1038/s41467-020-14608-2 (PMC7005041; doi:10.1038/s41467-020-14608-2)
Supplement: Supplementary file 3 — Supplementary Data 1 [file 41467_2020_14608_MOESM3_ESM.zip › CSVfiles/Merox_DSSO_RISE.csv]

Nr.	score	Q-value	Pepscore (1)	Pepscore (2)	XL-score	m/z	z	M+H+	calc.	Dev (ppm)	Peptide(1)	Protein(1)	From	To	Peptide(2)	Protein(2)	From	To	Site(1)	Site(2)		Scan	RT	Misc.	Sel.
1	280	0	120	120	353	940.128	3	2818.371	2818.366	1.58	[SDNVPSEEVVKK]	>Cas9	871	882	[SDNVPSEEVVKK]	>Cas9	871	882	K11	K11		20190423_QExHFX4_RSLC5_Beveridge_Clausen_IMP_DSSO_alone.21616.21616.3 File:"20190423_QExHFX4_RSLC5_Beveridge_Clausen_IMP_DSSO_alone.raw", NativeID:"controllerType=0 controllerNumber=1 scan=21616"	3139.0479		FALSE
2	267	0	165	165	349	874.769	3	2622.293	2622.293	0.13	[LVDSTDKADLR]	>Cas9	146	156	[LVDSTDKADLR]	>Cas9	146	156	K7	K7		20190423_QExHFX4_RSLC5_Beveridge_Clausen_IMP_DSSO_alone.26438.26438.3 File:"20190423_QExHFX4_RSLC5_Beveridge_Clausen_IMP_DSSO_alone.raw", NativeID:"controllerType=0 controllerNumber=1 scan=26438"	3677.82648		FALSE
3	261	0	99	99	331	385.717	4	1539.845	1539.846	-0.7	[AGFIKR]	>Cas9	918	923	[AGFIKR]	>Cas9	918	923	K5	K5		20190423_QExHFX4_RSLC5_Beveridge_Clausen_IMP_DSSO_alone.19890.19890.4 File:"20190423_QExHFX4_RSLC5_Beveridge_Clausen_IMP_DSSO_alone.raw", NativeID:"controllerType=0 controllerNumber=1 scan=19890"	2942.47002		FALSE
4	261	0	102	102	328	940.128	3	2818.368	2818.366	0.66	[SDNVPSEEVVKK]	>Cas9	871	882	[SDNVPSEEVVKK]	>Cas9	871	882	K11	K11		20190423_QExHFX4_RSLC5_Beveridge_Clausen_IMP_DSSO_alone.21908.21908.3 File:"20190423_QExHFX4_RSLC5_Beveridge_Clausen_IMP_DSSO_alone.raw", NativeID:"controllerType=0 controllerNumber=1 scan=21908"	3169.39098		FALSE
5	260	0	122	122	349	874.77	3	2622.296	2622.293	1.07	[LVDSTDKADLR]	>Cas9	146	156	[LVDSTDKADLR]	>Cas9	146	156	K7	K7		20190423_QExHFX4_RSLC5_Beveridge_Clausen_IMP_DSSO_alone.25651.25651.3 File:"20190423_QExHFX4_RSLC5_Beveridge_Clausen_IMP_DSSO_alone.raw", NativeID:"controllerType=0 controllerNumber=1 scan=25651"	3590.06448		FALSE
6	259	0	134	134	349	874.77	3	2622.295	2622.293	0.78	[LVDSTDKADLR]	>Cas9	146	156	[LVDSTDKADLR]	>Cas9	146	156	K7	K7		20190423_QExHFX4_RSLC5_Beveridge_Clausen_IMP_DSSO_alone.26720.26720.3 File:"20190423_QExHFX4_RSLC5_Beveridge_Clausen_IMP_DSSO_alone.raw", NativeID:"controllerType=0 controllerNumber=1 scan=26720"	3708.6219		FALSE
7	258	0	133	133	349	874.77	3	2622.295	2622.293	0.69	[LVDSTDKADLR]	>Cas9	146	156	[LVDSTDKADLR]	>Cas9	146	156	K7	K7		20190423_QExHFX4_RSLC5_Beveridge_Clausen_IMP_DSSO_alone.25869.25869.3 File:"20190423_QExHFX4_RSLC5_Beveridge_Clausen_IMP_DSSO_alone.raw", NativeID:"controllerType=0 controllerNumber=1 scan=25869"	3617.22438		FALSE
8	254	0	93	93	364	664.018	3	1990.038	1990.039	-0.24	[NSDKLIAR]	>Cas9	1119	1126	[NSDKLIAR]	>Cas9	1119	1126	K4	K4		20190423_QExHFX4_RSLC5_Beveridge_Clausen_IMP_DSSO_alone.21126.21126.3 File:"20190423_QExHFX4_RSLC5_Beveridge_Clausen_IMP_DSSO_alone.raw", NativeID:"controllerType=0 controllerNumber=1 scan=21126"	3081.7014		FALSE
9	252	0	178	178	322	622.799	4	2488.173	2488.166	2.6	[YDENDKLIR]	>Cas9	947	955	[YDENDKLIR]	>Cas9	947	955	K6	K6		20190423_QExHFX4_RSLC5_Beveridge_Clausen_IMP_DSSO_alone.28958.28958.4 File:"20190423_QExHFX4_RSLC5_Beveridge_Clausen_IMP_DSSO_alone.raw", NativeID:"controllerType=0 controllerNumber=1 scan=28958"	3953.70402		FALSE
10	250	0	165	165	322	825.881	4	3300.501	3300.494	1.93	[QEDFYPFLKDNR]	>Cas9	430	441	[QEDFYPFLKDNR]	>Cas9	430	441	K9	K9		20190423_QExHFX4_RSLC5_Beveridge_Clausen_IMP_DSSO_alone.47057.47057.4 File:"20190423_QExHFX4_RSLC5_Beveridge_Clausen_IMP_DSSO_alone.raw", NativeID:"controllerType=0 controllerNumber=1 scan=47057"	5984.80758		FALSE
11	243	0	83	83	307	385.718	4	1539.848	1539.846	1.2	[AGFIKR]	>Cas9	918	923	[AGFIKR]	>Cas9	918	923	K5	K5		20190423_QExHFX4_RSLC5_Beveridge_Clausen_IMP_DSSO_alone.19609.19609.4 File:"20190423_QExHFX4_RSLC5_Beveridge_Clausen_IMP_DSSO_alone.raw", NativeID:"controllerType=0 controllerNumber=1 scan=19609"	2911.26696		FALSE
12	243	0	92	92	352	664.017	3	1990.038	1990.039	-0.39	[NSDKLIAR]	>Cas9	1119	1126	[NSDKLIAR]	>Cas9	1119	1126	K4	K4		20190423_QExHFX4_RSLC5_Beveridge_Clausen_IMP_DSSO_alone.20883.20883.3 File:"20190423_QExHFX4_RSLC5_Beveridge_Clausen_IMP_DSSO_alone.raw", NativeID:"controllerType=0 controllerNumber=1 scan=20883"	3050.9508		FALSE
13	241	0	104	104	323	782.045	3	2344.122	2344.124	-0.94	[FDNLTKAER]	>Cas9	901	909	[FDNLTKAER]	>Cas9	901	909	K6	K6		20190423_QExHFX4_RSLC5_Beveridge_Clausen_IMP_DSSO_alone.23848.23848.3 File:"20190423_QExHFX4_RSLC5_Beveridge_Clausen_IMP_DSSO_alone.raw", NativeID:"controllerType=0 controllerNumber=1 scan=23848"	3386.3019		FALSE
14	240	0	162	162	299	656.329	4	2622.294	2622.293	0.65	[LVDSTDKADLR]	>Cas9	146	156	[LVDSTDKADLR]	>Cas9	146	156	K7	K7		20190423_QExHFX4_RSLC5_Beveridge_Clausen_IMP_DSSO_alone.26204.26204.4 File:"20190423_QExHFX4_RSLC5_Beveridge_Clausen_IMP_DSSO_alone.raw", NativeID:"controllerType=0 controllerNumber=1 scan=26204"	3653.63142		FALSE
15	235	0	57	57	316	513.954	3	1539.846	1539.846	0.01	[AGFIKR]	>Cas9	918	923	[AGFIKR]	>Cas9	918	923	K5	K5		20190423_QExHFX4_RSLC5_Beveridge_Clausen_IMP_DSSO_alone.19453.19453.3 File:"20190423_QExHFX4_RSLC5_Beveridge_Clausen_IMP_DSSO_alone.raw", NativeID:"controllerType=0 controllerNumber=1 scan=19453"	2892.02616		FALSE
16	231	0	267	267	296	586.786	4	2344.122	2344.124	-0.94	[FDNLTKAER]	>Cas9	901	909	[FDNLTKAER]	>Cas9	901	909	K6	K6		20190423_QExHFX4_RSLC5_Beveridge_Clausen_IMP_DSSO_alone.23849.23849.4 File:"20190423_QExHFX4_RSLC5_Beveridge_Clausen_IMP_DSSO_alone.raw", NativeID:"controllerType=0 controllerNumber=1 scan=23849"	3386.36916		FALSE
17	230	0	72	72	325	1020.136	3	3058.393	3058.395	-0.96	[MTNFDKNLPNEK]	>Cas9	499	510	[MTNFDKNLPNEK]	>Cas9	499	510	K6	K6		20190423_QExHFX4_RSLC5_Beveridge_Clausen_IMP_DSSO_alone.29298.29298.3 File:"20190423_QExHFX4_RSLC5_Beveridge_Clausen_IMP_DSSO_alone.raw", NativeID:"controllerType=0 controllerNumber=1 scan=29298"	3989.78946		FALSE
18	229	0	86	86	290	662.31	4	2646.218	2646.22	-0.65	[LKGSPEDNEQK]	>Cas9	1249	1259	[LKGSPEDNEQK]	>Cas9	1249	1259	K2	K2		20190423_QExHFX4_RSLC5_Beveridge_Clausen_IMP_DSSO_alone.12734.12734.4 File:"20190423_QExHFX4_RSLC5_Beveridge_Clausen_IMP_DSSO_alone.raw", NativeID:"controllerType=0 controllerNumber=1 scan=12734"	2060.95752		FALSE
19	229	0	156	156	282	656.329	4	2622.292	2622.293	-0.15	[LVDSTDKADLR]	>Cas9	146	156	[LVDSTDKADLR]	>Cas9	146	156	K7	K7		20190423_QExHFX4_RSLC5_Beveridge_Clausen_IMP_DSSO_alone.26496.26496.4 File:"20190423_QExHFX4_RSLC5_Beveridge_Clausen_IMP_DSSO_alone.raw", NativeID:"controllerType=0 controllerNumber=1 scan=26496"	3683.84172		FALSE
20	227	0	112	112	305	385.717	4	1539.847	1539.846	0.09	[AGFIKR]	>Cas9	918	923	[AGFIKR]	>Cas9	918	923	K5	K5		20190423_QExHFX4_RSLC5_Beveridge_Clausen_IMP_DSSO_alone.20179.20179.4 File:"20190423_QExHFX4_RSLC5_Beveridge_Clausen_IMP_DSSO_alone.raw", NativeID:"controllerType=0 controllerNumber=1 scan=20179"	2973.28284		FALSE
21	226	0	88	88	328	513.954	3	1539.847	1539.846	0.62	[AGFIKR]	>Cas9	918	923	[AGFIKR]	>Cas9	918	923	K5	K5		20190423_QExHFX4_RSLC5_Beveridge_Clausen_IMP_DSSO_alone.19987.19987.3 File:"20190423_QExHFX4_RSLC5_Beveridge_Clausen_IMP_DSSO_alone.raw", NativeID:"controllerType=0 controllerNumber=1 scan=19987"	2952.88692		FALSE
22	226	0	149	149	278	656.329	4	2622.295	2622.293	0.92	[LVDSTDKADLR]	>Cas9	146	156	[LVDSTDKADLR]	>Cas9	146	156	K7	K7		20190423_QExHFX4_RSLC5_Beveridge_Clausen_IMP_DSSO_alone.25910.25910.4 File:"20190423_QExHFX4_RSLC5_Beveridge_Clausen_IMP_DSSO_alone.raw", NativeID:"controllerType=0 controllerNumber=1 scan=25910"	3622.59864		FALSE
23	224	0	102	102	318	782.047	3	2344.126	2344.124	0.82	[FDNLTKAER]	>Cas9	901	909	[FDNLTKAER]	>Cas9	901	909	K6	K6		20190423_QExHFX4_RSLC5_Beveridge_Clausen_IMP_DSSO_alone.24412.24412.3 File:"20190423_QExHFX4_RSLC5_Beveridge_Clausen_IMP_DSSO_alone.raw", NativeID:"controllerType=0 controllerNumber=1 scan=24412"	3453.87642		FALSE
24	221	0	118	118	304	874.77	3	2622.294	2622.293	0.67	[LVDSTDKADLR]	>Cas9	146	156	[LVDSTDKADLR]	>Cas9	146	156	K7	K7		20190423_QExHFX4_RSLC5_Beveridge_Clausen_IMP_DSSO_alone.26145.26145.3 File:"20190423_QExHFX4_RSLC5_Beveridge_Clausen_IMP_DSSO_alone.raw", NativeID:"controllerType=0 controllerNumber=1 scan=26145"	3647.41542		FALSE
25	220	0	129	129	291	498.265	4	1990.037	1990.039	-1.05	[NSDKLIAR]	>Cas9	1119	1126	[NSDKLIAR]	>Cas9	1119	1126	K4	K4		20190423_QExHFX4_RSLC5_Beveridge_Clausen_IMP_DSSO_alone.21113.21113.4 File:"20190423_QExHFX4_RSLC5_Beveridge_Clausen_IMP_DSSO_alone.raw", NativeID:"controllerType=0 controllerNumber=1 scan=21113"	3080.02992		FALSE
26	216	0	80	80	317	513.955	3	1539.85	1539.846	2.29	[AGFIKR]	>Cas9	918	923	[AGFIKR]	>Cas9	918	923	K5	K5		20190423_QExHFX4_RSLC5_Beveridge_Clausen_IMP_DSSO_alone.20265.20265.3 File:"20190423_QExHFX4_RSLC5_Beveridge_Clausen_IMP_DSSO_alone.raw", NativeID:"controllerType=0 controllerNumber=1 scan=20265"	2983.19082		FALSE
27	215	0	103	128	312	806.055	3	2416.15	2416.145	2.11	[YDENDKLIR]	>Cas9	947	955	[FDNLTKAER]	>Cas9	901	909	K6	K6		20190423_QExHFX4_RSLC5_Beveridge_Clausen_IMP_DSSO_alone.26300.26300.3 File:"20190423_QExHFX4_RSLC5_Beveridge_Clausen_IMP_DSSO_alone.raw", NativeID:"controllerType=0 controllerNumber=1 scan=26300"	3663.73128		FALSE
28	213	0	87	87	294	875.438	3	2624.298	2624.298	0.1	[MIAKSEQEIGK]	>Cas9	1025	1035	[MIAKSEQEIGK]	>Cas9	1025	1035	K4	K4		20190423_QExHFX4_RSLC5_Beveridge_Clausen_IMP_DSSO_alone.21798.21798.3 File:"20190423_QExHFX4_RSLC5_Beveridge_Clausen_IMP_DSSO_alone.raw", NativeID:"controllerType=0 controllerNumber=1 scan=21798"	3157.56612		FALSE
29	212	0	69	69	281	687.355	3	2060.051	2060.048	1.32	[SKLVSDFR]	>Cas9	964	971	[SKLVSDFR]	>Cas9	964	971	K2	K2		20190423_QExHFX4_RSLC5_Beveridge_Clausen_IMP_DSSO_alone.29184.29184.3 File:"20190423_QExHFX4_RSLC5_Beveridge_Clausen_IMP_DSSO_alone.raw", NativeID:"controllerType=0 controllerNumber=1 scan=29184"	3977.58582		FALSE
30	210	0	99	99	302	513.956	3	1539.852	1539.846	3.83	[AGFIKR]	>Cas9	918	923	[AGFIKR]	>Cas9	918	923	K5	K5		20190423_QExHFX4_RSLC5_Beveridge_Clausen_IMP_DSSO_alone.20591.20591.3 File:"20190423_QExHFX4_RSLC5_Beveridge_Clausen_IMP_DSSO_alone.raw", NativeID:"controllerType=0 controllerNumber=1 scan=20591"	3018.76446		FALSE
31	209	0	146	146	260	656.329	4	2622.294	2622.293	0.63	[LVDSTDKADLR]	>Cas9	146	156	[LVDSTDKADLR]	>Cas9	146	156	K7	K7		20190423_QExHFX4_RSLC5_Beveridge_Clausen_IMP_DSSO_alone.25672.25672.4 File:"20190423_QExHFX4_RSLC5_Beveridge_Clausen_IMP_DSSO_alone.raw", NativeID:"controllerType=0 controllerNumber=1 scan=25672"	3592.23486		FALSE
32	205	0	71	71	309	472.745	4	1887.957	1887.952	2.77	[KFDNLTK]	>Cas9	900	906	[KFDNLTK]	>Cas9	900	906	K1	K1		20190423_QExHFX4_RSLC5_Beveridge_Clausen_IMP_DSSO_alone.24370.24370.4 File:"20190423_QExHFX4_RSLC5_Beveridge_Clausen_IMP_DSSO_alone.raw", NativeID:"controllerType=0 controllerNumber=1 scan=24370"	3448.05558		FALSE
33	204	0	68	68	299	513.954	3	1539.848	1539.846	0.74	[AGFIKR]	>Cas9	918	923	[AGFIKR]	>Cas9	918	923	K5	K5		20190423_QExHFX4_RSLC5_Beveridge_Clausen_IMP_DSSO_alone.19718.19718.3 File:"20190423_QExHFX4_RSLC5_Beveridge_Clausen_IMP_DSSO_alone.raw", NativeID:"controllerType=0 controllerNumber=1 scan=19718"	2922.59208		FALSE
34	204	0	93	93	296	830.06	3	2488.167	2488.166	0.21	[YDENDKLIR]	>Cas9	947	955	[YDENDKLIR]	>Cas9	947	955	K6	K6		20190423_QExHFX4_RSLC5_Beveridge_Clausen_IMP_DSSO_alone.28913.28913.3 File:"20190423_QExHFX4_RSLC5_Beveridge_Clausen_IMP_DSSO_alone.raw", NativeID:"controllerType=0 controllerNumber=1 scan=28913"	3948.82968		FALSE
35	204	0	106	106	302	830.063	3	2488.173	2488.166	2.8	[YDENDKLIR]	>Cas9	947	955	[YDENDKLIR]	>Cas9	947	955	K6	K6		20190423_QExHFX4_RSLC5_Beveridge_Clausen_IMP_DSSO_alone.29083.29083.3 File:"20190423_QExHFX4_RSLC5_Beveridge_Clausen_IMP_DSSO_alone.raw", NativeID:"controllerType=0 controllerNumber=1 scan=29083"	3967.25334		FALSE
36	203	0	87	87	262	765.351	4	3058.384	3058.395	-3.85	[MTNFDKNLPNEK]	>Cas9	499	510	[MTNFDKNLPNEK]	>Cas9	499	510	K6	K6		20190423_QExHFX4_RSLC5_Beveridge_Clausen_IMP_DSSO_alone.29294.29294.4 File:"20190423_QExHFX4_RSLC5_Beveridge_Clausen_IMP_DSSO_alone.raw", NativeID:"controllerType=0 controllerNumber=1 scan=29294"	3989.31984		FALSE
37	203	0	115	55	291	783.73	3	2349.174	2349.171	1.11	[DDSIDNKVLTR]	>Cas9	853	863	[NSDKLIAR]	>Cas9	1119	1126	K7	K4		20190423_QExHFX4_RSLC5_Beveridge_Clausen_IMP_DSSO_alone.29491.29491.3 File:"20190423_QExHFX4_RSLC5_Beveridge_Clausen_IMP_DSSO_alone.raw", NativeID:"controllerType=0 controllerNumber=1 scan=29491"	4010.29884		FALSE
38	200	0	87	87	261	765.353	4	3058.391	3058.395	-1.38	[MTNFDKNLPNEK]	>Cas9	499	510	[MTNFDKNLPNEK]	>Cas9	499	510	K6	K6		20190423_QExHFX4_RSLC5_Beveridge_Clausen_IMP_DSSO_alone.29576.29576.4 File:"20190423_QExHFX4_RSLC5_Beveridge_Clausen_IMP_DSSO_alone.raw", NativeID:"controllerType=0 controllerNumber=1 scan=29576"	4019.82102		FALSE
39	199	0	134	77	269	456.219	4	1821.856	1821.859	-1.51	[KDFQFYK]	>Cas9	972	978	[GQKNSR]	>Cas9	777	782	K1	K3		20190423_QExHFX4_RSLC5_Beveridge_Clausen_IMP_DSSO_alone.17832.17832.4 File:"20190423_QExHFX4_RSLC5_Beveridge_Clausen_IMP_DSSO_alone.raw", NativeID:"controllerType=0 controllerNumber=1 scan=17832"	2701.4019		FALSE
40	198	0	90	90	268	687.354	3	2060.048	2060.048	0.13	[SKLVSDFR]	>Cas9	964	971	[SKLVSDFR]	>Cas9	964	971	K2	K2		20190423_QExHFX4_RSLC5_Beveridge_Clausen_IMP_DSSO_alone.29555.29555.3 File:"20190423_QExHFX4_RSLC5_Beveridge_Clausen_IMP_DSSO_alone.raw", NativeID:"controllerType=0 controllerNumber=1 scan=29555"	4017.64272		FALSE
41	198	0	41	41	281	465.881	3	1395.629	1395.628	0.29	[SDKNR]	>Cas9	864	868	[SDKNR]	>Cas9	864	868	K3	K3		20190423_QExHFX4_RSLC5_Beveridge_Clausen_IMP_DSSO_alone.4545.4545.3 File:"20190423_QExHFX4_RSLC5_Beveridge_Clausen_IMP_DSSO_alone.raw", NativeID:"controllerType=0 controllerNumber=1 scan=4545"	752.41104		FALSE
42	194	0	55	55	275	664.017	3	1990.037	1990.039	-0.95	[NSDKLIAR]	>Cas9	1119	1126	[NSDKLIAR]	>Cas9	1119	1126	K4	K4		20190423_QExHFX4_RSLC5_Beveridge_Clausen_IMP_DSSO_alone.21124.21124.3 File:"20190423_QExHFX4_RSLC5_Beveridge_Clausen_IMP_DSSO_alone.raw", NativeID:"controllerType=0 controllerNumber=1 scan=21124"	3081.41328		FALSE
43	194	0	63	63	255	592.307	4	2366.206	2366.206	-0.04	[KPAFLSGEQK]	>Cas9	540	549	[KPAFLSGEQK]	>Cas9	540	549	K1	K1		20190423_QExHFX4_RSLC5_Beveridge_Clausen_IMP_DSSO_alone.27705.27705.4 File:"20190423_QExHFX4_RSLC5_Beveridge_Clausen_IMP_DSSO_alone.raw", NativeID:"controllerType=0 controllerNumber=1 scan=27705"	3818.26254		FALSE
44	193	0	123	123	251	498.265	4	1990.039	1990.039	0.06	[NSDKLIAR]	>Cas9	1119	1126	[NSDKLIAR]	>Cas9	1119	1126	K4	K4		20190423_QExHFX4_RSLC5_Beveridge_Clausen_IMP_DSSO_alone.20872.20872.4 File:"20190423_QExHFX4_RSLC5_Beveridge_Clausen_IMP_DSSO_alone.raw", NativeID:"controllerType=0 controllerNumber=1 scan=20872"	3049.8225		FALSE
45	191	0	75	75	293	664.019	3	1990.043	1990.039	2.18	[NSDKLIAR]	>Cas9	1119	1126	[NSDKLIAR]	>Cas9	1119	1126	K4	K4		20190423_QExHFX4_RSLC5_Beveridge_Clausen_IMP_DSSO_alone.20327.20327.3 File:"20190423_QExHFX4_RSLC5_Beveridge_Clausen_IMP_DSSO_alone.raw", NativeID:"controllerType=0 controllerNumber=1 scan=20327"	2990.40126		FALSE
46	191	0	134	134	235	656.329	4	2622.293	2622.293	0.25	[LVDSTDKADLR]	>Cas9	146	156	[LVDSTDKADLR]	>Cas9	146	156	K7	K7		20190423_QExHFX4_RSLC5_Beveridge_Clausen_IMP_DSSO_alone.26777.26777.4 File:"20190423_QExHFX4_RSLC5_Beveridge_Clausen_IMP_DSSO_alone.raw", NativeID:"controllerType=0 controllerNumber=1 scan=26777"	3714.72444		FALSE
47	189	0	79	79	239	385.716	4	1539.844	1539.846	-1.55	[AGFIKR]	>Cas9	918	923	[AGFIKR]	>Cas9	918	923	K5	K5		20190423_QExHFX4_RSLC5_Beveridge_Clausen_IMP_DSSO_alone.19359.19359.4 File:"20190423_QExHFX4_RSLC5_Beveridge_Clausen_IMP_DSSO_alone.raw", NativeID:"controllerType=0 controllerNumber=1 scan=19359"	2880.62928		FALSE
48	187	0	70	70	267	586.788	4	2344.132	2344.124	3.5	[FDNLTKAER]	>Cas9	901	909	[FDNLTKAER]	>Cas9	901	909	K6	K6		20190423_QExHFX4_RSLC5_Beveridge_Clausen_IMP_DSSO_alone.24421.24421.4 File:"20190423_QExHFX4_RSLC5_Beveridge_Clausen_IMP_DSSO_alone.raw", NativeID:"controllerType=0 controllerNumber=1 scan=24421"	3454.86864		FALSE
49	186	0	116	116	242	820.789	3	2460.353	2460.353	0.02	[NLPNEKVLPK]	>Cas9	505	514	[NLPNEKVLPK]	>Cas9	505	514	K6	K6		20190423_QExHFX4_RSLC5_Beveridge_Clausen_IMP_DSSO_alone.27181.27181.3 File:"20190423_QExHFX4_RSLC5_Beveridge_Clausen_IMP_DSSO_alone.raw", NativeID:"controllerType=0 controllerNumber=1 scan=27181"	3757.95588		FALSE
50	185	0	101	101	316	664.018	3	1990.041	1990.039	1.17	[NSDKLIAR]	>Cas9	1119	1126	[NSDKLIAR]	>Cas9	1119	1126	K4	K4		20190423_QExHFX4_RSLC5_Beveridge_Clausen_IMP_DSSO_alone.21648.21648.3 File:"20190423_QExHFX4_RSLC5_Beveridge_Clausen_IMP_DSSO_alone.raw", NativeID:"controllerType=0 controllerNumber=1 scan=21648"	3142.27638		FALSE
51	184	0	40	40	260	465.881	3	1395.628	1395.628	0.13	[SDKNR]	>Cas9	864	868	[SDKNR]	>Cas9	864	868	K3	K3		20190423_QExHFX4_RSLC5_Beveridge_Clausen_IMP_DSSO_alone.4362.4362.3 File:"20190423_QExHFX4_RSLC5_Beveridge_Clausen_IMP_DSSO_alone.raw", NativeID:"controllerType=0 controllerNumber=1 scan=4362"	722.28468		FALSE
52	182	0	128	24	271	1039.489	3	3116.454	3116.452	0.61	[QEDFYPFLKDNR]	>Cas9	430	441	[GKSDNVPSEEVVK]	>Cas9	869	881	K9	K2		20190423_QExHFX4_RSLC5_Beveridge_Clausen_IMP_DSSO_alone.35189.35189.3 File:"20190423_QExHFX4_RSLC5_Beveridge_Clausen_IMP_DSSO_alone.raw", NativeID:"controllerType=0 controllerNumber=1 scan=35189"	4624.39782		FALSE
53	181	0	77	41	243	463.237	4	1849.928	1849.926	1.12	[APLSASMIKR]	>Cas9	319	328	[SDKNR]	>Cas9	864	868	K9	K3		20190423_QExHFX4_RSLC5_Beveridge_Clausen_IMP_DSSO_alone.17371.17371.4 File:"20190423_QExHFX4_RSLC5_Beveridge_Clausen_IMP_DSSO_alone.raw", NativeID:"controllerType=0 controllerNumber=1 scan=17371"	2644.83072		FALSE
54	179	0	43	43	246	978.141	3	2932.409	2932.409	-0.1	[GKSDNVPSEEVVK]	>Cas9	869	881	[GKSDNVPSEEVVK]	>Cas9	869	881	K2	K2		20190423_QExHFX4_RSLC5_Beveridge_Clausen_IMP_DSSO_alone.22014.22014.3 File:"20190423_QExHFX4_RSLC5_Beveridge_Clausen_IMP_DSSO_alone.raw", NativeID:"controllerType=0 controllerNumber=1 scan=22014"	3180.70152		FALSE
55	179	0	89	41	257	852.749	3	2556.233	2556.232	0.4	[MIAKSEQEIGK]	>Cas9	1025	1035	[YDENDKLIR]	>Cas9	947	955	K4	K6		20190423_QExHFX4_RSLC5_Beveridge_Clausen_IMP_DSSO_alone.24899.24899.3 File:"20190423_QExHFX4_RSLC5_Beveridge_Clausen_IMP_DSSO_alone.raw", NativeID:"controllerType=0 controllerNumber=1 scan=24899"	3511.13682		FALSE
56	178	0	77	77	226	515.769	4	2060.054	2060.048	2.66	[SKLVSDFR]	>Cas9	964	971	[SKLVSDFR]	>Cas9	964	971	K2	K2		20190423_QExHFX4_RSLC5_Beveridge_Clausen_IMP_DSSO_alone.29840.29840.4 File:"20190423_QExHFX4_RSLC5_Beveridge_Clausen_IMP_DSSO_alone.raw", NativeID:"controllerType=0 controllerNumber=1 scan=29840"	4048.0254		FALSE
57	174	0	83	83	233	498.265	4	1990.039	1990.039	0.06	[NSDKLIAR]	>Cas9	1119	1126	[NSDKLIAR]	>Cas9	1119	1126	K4	K4		20190423_QExHFX4_RSLC5_Beveridge_Clausen_IMP_DSSO_alone.20315.20315.4 File:"20190423_QExHFX4_RSLC5_Beveridge_Clausen_IMP_DSSO_alone.raw", NativeID:"controllerType=0 controllerNumber=1 scan=20315"	2989.16046		FALSE
58	172	0	54	54	246	1025.467	3	3074.387	3074.39	-1.24	[mTNFDKNLPNEK]	>Cas9	499	510	[MTNFDKNLPNEK]	>Cas9	499	510	K6	K6		20190423_QExHFX4_RSLC5_Beveridge_Clausen_IMP_DSSO_alone.27894.27894.3 File:"20190423_QExHFX4_RSLC5_Beveridge_Clausen_IMP_DSSO_alone.raw", NativeID:"controllerType=0 controllerNumber=1 scan=27894"	3838.70142		FALSE
59	171	0	65	65	225	820.789	3	2460.352	2460.353	-0.31	[NLPNEKVLPK]	>Cas9	505	514	[NLPNEKVLPK]	>Cas9	505	514	K6	K6		20190423_QExHFX4_RSLC5_Beveridge_Clausen_IMP_DSSO_alone.27459.27459.3 File:"20190423_QExHFX4_RSLC5_Beveridge_Clausen_IMP_DSSO_alone.raw", NativeID:"controllerType=0 controllerNumber=1 scan=27459"	3788.43594		FALSE
60	170	0	67	69	219	769.354	4	3074.395	3074.39	1.48	[mTNFDKNLPNEK]	>Cas9	499	510	[MTNFDKNLPNEK]	>Cas9	499	510	K6	K6		20190423_QExHFX4_RSLC5_Beveridge_Clausen_IMP_DSSO_alone.27876.27876.4 File:"20190423_QExHFX4_RSLC5_Beveridge_Clausen_IMP_DSSO_alone.raw", NativeID:"controllerType=0 controllerNumber=1 scan=27876"	3836.69664		FALSE
61	168	0	76	34	248	907.449	3	2720.332	2720.329	0.99	[SDNVPSEEVVKK]	>Cas9	871	882	[LVDSTDKADLR]	>Cas9	146	156	K11	K7		20190423_QExHFX4_RSLC5_Beveridge_Clausen_IMP_DSSO_alone.24488.24488.3 File:"20190423_QExHFX4_RSLC5_Beveridge_Clausen_IMP_DSSO_alone.raw", NativeID:"controllerType=0 controllerNumber=1 scan=24488"	3462.4662		FALSE
62	167	0	67	67	217	662.31	4	2646.217	2646.22	-1.04	[LKGSPEDNEQK]	>Cas9	1249	1259	[LKGSPEDNEQK]	>Cas9	1249	1259	K2	K2		20190423_QExHFX4_RSLC5_Beveridge_Clausen_IMP_DSSO_alone.12535.12535.4 File:"20190423_QExHFX4_RSLC5_Beveridge_Clausen_IMP_DSSO_alone.raw", NativeID:"controllerType=0 controllerNumber=1 scan=12535"	2030.68656		FALSE
63	167	0	73	73	232	664.018	3	1990.04	1990.039	0.63	[NSDKLIAR]	>Cas9	1119	1126	[NSDKLIAR]	>Cas9	1119	1126	K4	K4		20190423_QExHFX4_RSLC5_Beveridge_Clausen_IMP_DSSO_alone.21374.21374.3 File:"20190423_QExHFX4_RSLC5_Beveridge_Clausen_IMP_DSSO_alone.raw", NativeID:"controllerType=0 controllerNumber=1 scan=21374"	3112.11882		FALSE
64	166	0	80	80	264	664.018	3	1990.04	1990.039	0.54	[NSDKLIAR]	>Cas9	1119	1126	[NSDKLIAR]	>Cas9	1119	1126	K4	K4		20190423_QExHFX4_RSLC5_Beveridge_Clausen_IMP_DSSO_alone.21937.21937.3 File:"20190423_QExHFX4_RSLC5_Beveridge_Clausen_IMP_DSSO_alone.raw", NativeID:"controllerType=0 controllerNumber=1 scan=21937"	3172.39026		FALSE
65	164	0	109	109	215	656.829	4	2624.296	2624.298	-0.72	[MIAKSEQEIGK]	>Cas9	1025	1035	[MIAKSEQEIGK]	>Cas9	1025	1035	K4	K4		20190423_QExHFX4_RSLC5_Beveridge_Clausen_IMP_DSSO_alone.21689.21689.4 File:"20190423_QExHFX4_RSLC5_Beveridge_Clausen_IMP_DSSO_alone.raw", NativeID:"controllerType=0 controllerNumber=1 scan=21689"	3146.622		FALSE
66	163	0	56	28	236	952.156	3	2854.453	2854.45	0.84	[LENLIAQLPGEKK]	>Cas9	226	238	[LKGSPEDNEQK]	>Cas9	1249	1259	K12	K2		20190423_QExHFX4_RSLC5_Beveridge_Clausen_IMP_DSSO_alone.29242.29242.3 File:"20190423_QExHFX4_RSLC5_Beveridge_Clausen_IMP_DSSO_alone.raw", NativeID:"controllerType=0 controllerNumber=1 scan=29242"	3984.05316		FALSE
67	162	0	62	62	208	515.767	4	2060.047	2060.048	-0.47	[SKLVSDFR]	>Cas9	964	971	[SKLVSDFR]	>Cas9	964	971	K2	K2		20190423_QExHFX4_RSLC5_Beveridge_Clausen_IMP_DSSO_alone.29172.29172.4 File:"20190423_QExHFX4_RSLC5_Beveridge_Clausen_IMP_DSSO_alone.raw", NativeID:"controllerType=0 controllerNumber=1 scan=29172"	3976.33584		FALSE
68	161	0	49	49	218	578.6	3	1733.786	1733.784	1.34	[KDWDPK]	>Cas9	1128	1133	[KDWDPK]	>Cas9	1128	1133	K1	K1		20190423_QExHFX4_RSLC5_Beveridge_Clausen_IMP_DSSO_alone.21891.21891.3 File:"20190423_QExHFX4_RSLC5_Beveridge_Clausen_IMP_DSSO_alone.raw", NativeID:"controllerType=0 controllerNumber=1 scan=21891"	3167.62272		FALSE
69	161	0	54	54	223	687.354	3	2060.048	2060.048	-0.25	[SKLVSDFR]	>Cas9	964	971	[SKLVSDFR]	>Cas9	964	971	K2	K2		20190423_QExHFX4_RSLC5_Beveridge_Clausen_IMP_DSSO_alone.30737.30737.3 File:"20190423_QExHFX4_RSLC5_Beveridge_Clausen_IMP_DSSO_alone.raw", NativeID:"controllerType=0 controllerNumber=1 scan=30737"	4142.69658		FALSE
70	161	0	74	50	234	703.584	4	2811.314	2811.312	0.96	[QEDFYPFLKDNR]	>Cas9	430	441	[VKYVTEGMR]	>Cas9	531	539	K9	K2		20190423_QExHFX4_RSLC5_Beveridge_Clausen_IMP_DSSO_alone.36729.36729.4 File:"20190423_QExHFX4_RSLC5_Beveridge_Clausen_IMP_DSSO_alone.raw", NativeID:"controllerType=0 controllerNumber=1 scan=36729"	4794.73326		FALSE
71	160	0	109	57	253	567.969	3	1701.893	1701.895	-1.12	[NSDKLIAR]	>Cas9	1119	1126	[DKPIR]	>Cas9	1303	1307	K4	K2		20190423_QExHFX4_RSLC5_Beveridge_Clausen_IMP_DSSO_alone.17743.17743.3 File:"20190423_QExHFX4_RSLC5_Beveridge_Clausen_IMP_DSSO_alone.raw", NativeID:"controllerType=0 controllerNumber=1 scan=17743"	2691.81294		FALSE
72	160	0	54	126	222	785.048	3	2353.129	2353.128	0.46	[DFQFYKVR]	>Cas9	973	980	[FDNLTKAER]	>Cas9	901	909	K6	K6		20190423_QExHFX4_RSLC5_Beveridge_Clausen_IMP_DSSO_alone.36129.36129.3 File:"20190423_QExHFX4_RSLC5_Beveridge_Clausen_IMP_DSSO_alone.raw", NativeID:"controllerType=0 controllerNumber=1 scan=36129"	4728.10194		FALSE
73	159	0	52	30	236	853.746	3	2559.224	2559.222	0.89	[MTNFDKNLPNEK]	>Cas9	499	510	[SKLVSDFR]	>Cas9	964	971	K6	K2		20190423_QExHFX4_RSLC5_Beveridge_Clausen_IMP_DSSO_alone.29691.29691.3 File:"20190423_QExHFX4_RSLC5_Beveridge_Clausen_IMP_DSSO_alone.raw", NativeID:"controllerType=0 controllerNumber=1 scan=29691"	4031.84502		FALSE
74	158	0	52	89	204	640.561	4	2559.223	2559.222	0.37	[MTNFDKNLPNEK]	>Cas9	499	510	[SKLVSDFR]	>Cas9	964	971	K6	K2		20190423_QExHFX4_RSLC5_Beveridge_Clausen_IMP_DSSO_alone.29408.29408.4 File:"20190423_QExHFX4_RSLC5_Beveridge_Clausen_IMP_DSSO_alone.raw", NativeID:"controllerType=0 controllerNumber=1 scan=29408"	4001.61138		FALSE
75	158	0	102	115	283	809.054	3	2425.147	2425.149	-1.01	[YDENDKLIR]	>Cas9	947	955	[DFQFYKVR]	>Cas9	973	980	K6	K6		20190423_QExHFX4_RSLC5_Beveridge_Clausen_IMP_DSSO_alone.36912.36912.3 File:"20190423_QExHFX4_RSLC5_Beveridge_Clausen_IMP_DSSO_alone.raw", NativeID:"controllerType=0 controllerNumber=1 scan=36912"	4815.94332		FALSE
76	156	0	54	54	206	515.768	4	2060.048	2060.048	0.13	[SKLVSDFR]	>Cas9	964	971	[SKLVSDFR]	>Cas9	964	971	K2	K2		20190423_QExHFX4_RSLC5_Beveridge_Clausen_IMP_DSSO_alone.29554.29554.4 File:"20190423_QExHFX4_RSLC5_Beveridge_Clausen_IMP_DSSO_alone.raw", NativeID:"controllerType=0 controllerNumber=1 scan=29554"	4017.57546		FALSE
77	156	0	73	115	263	785.045	3	2353.119	2353.128	-3.74	[DFQFYKVR]	>Cas9	973	980	[FDNLTKAER]	>Cas9	901	909	K6	K6		20190423_QExHFX4_RSLC5_Beveridge_Clausen_IMP_DSSO_alone.36126.36126.3 File:"20190423_QExHFX4_RSLC5_Beveridge_Clausen_IMP_DSSO_alone.raw", NativeID:"controllerType=0 controllerNumber=1 scan=36126"	4727.78388		FALSE
78	155	0	70	70	225	874.766	3	2622.282	2622.293	-3.91	[LVDSTDKADLR]	>Cas9	146	156	[LVDSTDKADLR]	>Cas9	146	156	K7	K7		20190423_QExHFX4_RSLC5_Beveridge_Clausen_IMP_DSSO_alone.26907.26907.3 File:"20190423_QExHFX4_RSLC5_Beveridge_Clausen_IMP_DSSO_alone.raw", NativeID:"controllerType=0 controllerNumber=1 scan=26907"	3728.47956		FALSE
79	155	0	46	52	201	456.735	4	1823.918	1823.915	1.77	[KDFQFYK]	>Cas9	972	978	[AGFIKR]	>Cas9	918	923	K1	K5		20190423_QExHFX4_RSLC5_Beveridge_Clausen_IMP_DSSO_alone.27828.27828.4 File:"20190423_QExHFX4_RSLC5_Beveridge_Clausen_IMP_DSSO_alone.raw", NativeID:"controllerType=0 controllerNumber=1 scan=27828"	3831.28014		FALSE
80	153	0	78	25	237	1081.859	3	3243.561	3243.555	1.78	[LESEFVYGDYKVYDVR]	>Cas9	1008	1023	[KPAFLSGEQK]	>Cas9	540	549	K11	K1		20190423_QExHFX4_RSLC5_Beveridge_Clausen_IMP_DSSO_alone.39563.39563.3 File:"20190423_QExHFX4_RSLC5_Beveridge_Clausen_IMP_DSSO_alone.raw", NativeID:"controllerType=0 controllerNumber=1 scan=39563"	5117.96928		FALSE
81	152	0	29	48	223	451.915	3	1353.73	1353.73	-0.31	[KmIAK]	>Cas9	1024	1028	[KMIAK]	>Cas9	1024	1028	K1	K1		20190423_QExHFX4_RSLC5_Beveridge_Clausen_IMP_DSSO_alone.11003.11003.3 File:"20190423_QExHFX4_RSLC5_Beveridge_Clausen_IMP_DSSO_alone.raw", NativeID:"controllerType=0 controllerNumber=1 scan=11003"	1805.0748		FALSE
82	151	0	30	38	214	1004.157	3	3010.456	3010.445	3.52	[LEESFLVEEDKK]	>Cas9	105	116	[GKSDNVPSEEVVK]	>Cas9	869	881	K11	K2		20190423_QExHFX4_RSLC5_Beveridge_Clausen_IMP_DSSO_alone.29660.29660.3 File:"20190423_QExHFX4_RSLC5_Beveridge_Clausen_IMP_DSSO_alone.raw", NativeID:"controllerType=0 controllerNumber=1 scan=29660"	4028.57718		FALSE
83	150	0	49	32	211	799.37	3	2396.095	2396.09	2.13	[MTNFDKNLPNEK]	>Cas9	499	510	[KDWDPK]	>Cas9	1128	1133	K6	K1		20190423_QExHFX4_RSLC5_Beveridge_Clausen_IMP_DSSO_alone.26276.26276.3 File:"20190423_QExHFX4_RSLC5_Beveridge_Clausen_IMP_DSSO_alone.raw", NativeID:"controllerType=0 controllerNumber=1 scan=26276"	3661.21308		FALSE
84	150	0	49	53	196	769.355	4	3074.396	3074.39	1.95	[mTNFDKNLPNEK]	>Cas9	499	510	[MTNFDKNLPNEK]	>Cas9	499	510	K6	K6		20190423_QExHFX4_RSLC5_Beveridge_Clausen_IMP_DSSO_alone.29296.29296.4 File:"20190423_QExHFX4_RSLC5_Beveridge_Clausen_IMP_DSSO_alone.raw", NativeID:"controllerType=0 controllerNumber=1 scan=29296"	3989.54898		FALSE
85	149	0	59	27	226	853.746	3	2559.223	2559.222	0.37	[MTNFDKNLPNEK]	>Cas9	499	510	[SKLVSDFR]	>Cas9	964	971	K6	K2		20190423_QExHFX4_RSLC5_Beveridge_Clausen_IMP_DSSO_alone.29401.29401.3 File:"20190423_QExHFX4_RSLC5_Beveridge_Clausen_IMP_DSSO_alone.raw", NativeID:"controllerType=0 controllerNumber=1 scan=29401"	4000.8354		FALSE
86	148	0	32	37	210	790.067	3	2368.188	2368.181	2.79	[SEQEIGKATAK]	>Cas9	1029	1039	[FKVLGNTDR]	>Cas9	36	44	K7	K2		20190423_QExHFX4_RSLC5_Beveridge_Clausen_IMP_DSSO_alone.21041.21041.3 File:"20190423_QExHFX4_RSLC5_Beveridge_Clausen_IMP_DSSO_alone.raw", NativeID:"controllerType=0 controllerNumber=1 scan=21041"	3071.2374		FALSE
87	148	0	51	52	212	886.421	3	2657.249	2657.259	-3.77	[mTNFDKNLPNEK]	>Cas9	499	510	[QQLPEKYK]	>Cas9	345	352	K6	K6		20190423_QExHFX4_RSLC5_Beveridge_Clausen_IMP_DSSO_alone.25033.25033.3 File:"20190423_QExHFX4_RSLC5_Beveridge_Clausen_IMP_DSSO_alone.raw", NativeID:"controllerType=0 controllerNumber=1 scan=25033"	3526.27074		FALSE
88	148	0	31	46	204	806.053	3	2416.143	2416.145	-0.6	[YDENDKLIR]	>Cas9	947	955	[FDNLTKAER]	>Cas9	901	909	K6	K6		20190423_QExHFX4_RSLC5_Beveridge_Clausen_IMP_DSSO_alone.26596.26596.3 File:"20190423_QExHFX4_RSLC5_Beveridge_Clausen_IMP_DSSO_alone.raw", NativeID:"controllerType=0 controllerNumber=1 scan=26596"	3694.07184		FALSE
89	147	0	133	21	213	1165.252	3	3493.74	3493.737	1.05	[KNLIGALLFDSGETAEATR]	>Cas9	49	67	[SDNVPSEEVVKK]	>Cas9	871	882	K1	K11		20190423_QExHFX4_RSLC5_Beveridge_Clausen_IMP_DSSO_alone.43567.43567.3 File:"20190423_QExHFX4_RSLC5_Beveridge_Clausen_IMP_DSSO_alone.raw", NativeID:"controllerType=0 controllerNumber=1 scan=43567"	5574.24294		FALSE
90	146	0	46	25	201	441.739	4	1763.936	1763.936	-0.26	[FIKPILEK]	>Cas9	379	386	[SDKNR]	>Cas9	864	868	K3	K3		20190423_QExHFX4_RSLC5_Beveridge_Clausen_IMP_DSSO_alone.20638.20638.4 File:"20190423_QExHFX4_RSLC5_Beveridge_Clausen_IMP_DSSO_alone.raw", NativeID:"controllerType=0 controllerNumber=1 scan=20638"	3023.61744		FALSE
91	146	0	121	121	208	498.265	4	1990.037	1990.039	-0.82	[NSDKLIAR]	>Cas9	1119	1126	[NSDKLIAR]	>Cas9	1119	1126	K4	K4		20190423_QExHFX4_RSLC5_Beveridge_Clausen_IMP_DSSO_alone.22486.22486.4 File:"20190423_QExHFX4_RSLC5_Beveridge_Clausen_IMP_DSSO_alone.raw", NativeID:"controllerType=0 controllerNumber=1 scan=22486"	3234.95046		FALSE
92	145	0	48	48	215	742.05	3	2224.134	2224.132	1.01	[QQLPEKYK]	>Cas9	345	352	[QQLPEKYK]	>Cas9	345	352	K6	K6		20190423_QExHFX4_RSLC5_Beveridge_Clausen_IMP_DSSO_alone.20170.20170.3 File:"20190423_QExHFX4_RSLC5_Beveridge_Clausen_IMP_DSSO_alone.raw", NativeID:"controllerType=0 controllerNumber=1 scan=20170"	2972.2842		FALSE
93	145	0	60	34	216	907.449	3	2720.334	2720.329	1.61	[SDNVPSEEVVKK]	>Cas9	871	882	[LVDSTDKADLR]	>Cas9	146	156	K11	K7		20190423_QExHFX4_RSLC5_Beveridge_Clausen_IMP_DSSO_alone.23970.23970.3 File:"20190423_QExHFX4_RSLC5_Beveridge_Clausen_IMP_DSSO_alone.raw", NativeID:"controllerType=0 controllerNumber=1 scan=23970"	3398.39334		FALSE
94	145	0	52	52	216	874.77	3	2622.296	2622.293	1.15	[LVDSTDKADLR]	>Cas9	146	156	[LVDSTDKADLR]	>Cas9	146	156	K7	K7		20190423_QExHFX4_RSLC5_Beveridge_Clausen_IMP_DSSO_alone.27030.27030.3 File:"20190423_QExHFX4_RSLC5_Beveridge_Clausen_IMP_DSSO_alone.raw", NativeID:"controllerType=0 controllerNumber=1 scan=27030"	3741.78984		FALSE
95	145	0	97	97	179	615.843	4	2460.351	2460.353	-0.91	[NLPNEKVLPK]	>Cas9	505	514	[NLPNEKVLPK]	>Cas9	505	514	K6	K6		20190423_QExHFX4_RSLC5_Beveridge_Clausen_IMP_DSSO_alone.27472.27472.4 File:"20190423_QExHFX4_RSLC5_Beveridge_Clausen_IMP_DSSO_alone.raw", NativeID:"controllerType=0 controllerNumber=1 scan=27472"	3789.70182		FALSE
96	145	0	59	36	208	707.582	4	2827.308	2827.307	0.36	[QEDFYPFLKDNR]	>Cas9	430	441	[VKYVTEGmR]	>Cas9	531	539	K9	K2		20190423_QExHFX4_RSLC5_Beveridge_Clausen_IMP_DSSO_alone.34086.34086.4 File:"20190423_QExHFX4_RSLC5_Beveridge_Clausen_IMP_DSSO_alone.raw", NativeID:"controllerType=0 controllerNumber=1 scan=34086"	4504.36704		FALSE
97	143	0	55	31	205	418.741	4	1671.943	1671.946	-1.87	[KGILQTVK]	>Cas9	739	746	[DKPIR]	>Cas9	1303	1307	K1	K2		20190423_QExHFX4_RSLC5_Beveridge_Clausen_IMP_DSSO_alone.19337.19337.4 File:"20190423_QExHFX4_RSLC5_Beveridge_Clausen_IMP_DSSO_alone.raw", NativeID:"controllerType=0 controllerNumber=1 scan=19337"	2877.29364		FALSE
98	142	0	58	73	191	592.802	4	2368.188	2368.181	2.79	[SEQEIGKATAK]	>Cas9	1029	1039	[FKVLGNTDR]	>Cas9	36	44	K7	K2		20190423_QExHFX4_RSLC5_Beveridge_Clausen_IMP_DSSO_alone.21040.21040.4 File:"20190423_QExHFX4_RSLC5_Beveridge_Clausen_IMP_DSSO_alone.raw", NativeID:"controllerType=0 controllerNumber=1 scan=21040"	3071.11746		FALSE
99	142	0	40	40	200	978.141	3	2932.408	2932.409	-0.26	[GKSDNVPSEEVVK]	>Cas9	869	881	[GKSDNVPSEEVVK]	>Cas9	869	881	K2	K2		20190423_QExHFX4_RSLC5_Beveridge_Clausen_IMP_DSSO_alone.22269.22269.3 File:"20190423_QExHFX4_RSLC5_Beveridge_Clausen_IMP_DSSO_alone.raw", NativeID:"controllerType=0 controllerNumber=1 scan=22269"	3211.34226		FALSE
100	141	0	45	35	183	753.369	4	3010.456	3010.445	3.52	[LEESFLVEEDKK]	>Cas9	105	116	[GKSDNVPSEEVVK]	>Cas9	869	881	K11	K2		20190423_QExHFX4_RSLC5_Beveridge_Clausen_IMP_DSSO_alone.29658.29658.4 File:"20190423_QExHFX4_RSLC5_Beveridge_Clausen_IMP_DSSO_alone.raw", NativeID:"controllerType=0 controllerNumber=1 scan=29658"	4028.38788		FALSE
101	141	0	107	139	305	809.056	3	2425.152	2425.149	1.3	[YDENDKLIR]	>Cas9	947	955	[DFQFYKVR]	>Cas9	973	980	K6	K6		20190423_QExHFX4_RSLC5_Beveridge_Clausen_IMP_DSSO_alone.36639.36639.3 File:"20190423_QExHFX4_RSLC5_Beveridge_Clausen_IMP_DSSO_alone.raw", NativeID:"controllerType=0 controllerNumber=1 scan=36639"	4785.29526		FALSE
102	139	0	202	16	235	915.787	3	2745.345	2745.347	-0.68	[MDGTEELLVKLNR]	>Cas9	387	399	[QLKEDYFK]	>Cas9	567	574	K10	K3		20190423_QExHFX4_RSLC5_Beveridge_Clausen_IMP_DSSO_alone.41537.41537.3 File:"20190423_QExHFX4_RSLC5_Beveridge_Clausen_IMP_DSSO_alone.raw", NativeID:"controllerType=0 controllerNumber=1 scan=41537"	5341.64436		FALSE
103	138	0	51	46	180	463.237	4	1849.926	1849.926	0.22	[APLSASMIKR]	>Cas9	319	328	[SDKNR]	>Cas9	864	868	K9	K3		20190423_QExHFX4_RSLC5_Beveridge_Clausen_IMP_DSSO_alone.17119.17119.4 File:"20190423_QExHFX4_RSLC5_Beveridge_Clausen_IMP_DSSO_alone.raw", NativeID:"controllerType=0 controllerNumber=1 scan=17119"	2613.89046		FALSE
104	137	0	58	58	194	664.018	3	1990.04	1990.039	0.75	[NSDKLIAR]	>Cas9	1119	1126	[NSDKLIAR]	>Cas9	1119	1126	K4	K4		20190423_QExHFX4_RSLC5_Beveridge_Clausen_IMP_DSSO_alone.20607.20607.3 File:"20190423_QExHFX4_RSLC5_Beveridge_Clausen_IMP_DSSO_alone.raw", NativeID:"controllerType=0 controllerNumber=1 scan=20607"	3020.55918		FALSE
105	137	0	57	22	217	859.076	3	2575.215	2575.217	-0.76	[mTNFDKNLPNEK]	>Cas9	499	510	[SKLVSDFR]	>Cas9	964	971	K6	K2		20190423_QExHFX4_RSLC5_Beveridge_Clausen_IMP_DSSO_alone.27790.27790.3 File:"20190423_QExHFX4_RSLC5_Beveridge_Clausen_IMP_DSSO_alone.raw", NativeID:"controllerType=0 controllerNumber=1 scan=27790"	3827.13192		FALSE
106	137	0	211	136	198	588.049	4	2349.176	2349.171	1.73	[DDSIDNKVLTR]	>Cas9	853	863	[NSDKLIAR]	>Cas9	1119	1126	K7	K4		20190423_QExHFX4_RSLC5_Beveridge_Clausen_IMP_DSSO_alone.29435.29435.4 File:"20190423_QExHFX4_RSLC5_Beveridge_Clausen_IMP_DSSO_alone.raw", NativeID:"controllerType=0 controllerNumber=1 scan=29435"	4004.57502		FALSE
107	137	0	47	23	213	859.075	3	2575.212	2575.217	-1.96	[mTNFDKNLPNEK]	>Cas9	499	510	[SKLVSDFR]	>Cas9	964	971	K6	K2		20190423_QExHFX4_RSLC5_Beveridge_Clausen_IMP_DSSO_alone.29446.29446.3 File:"20190423_QExHFX4_RSLC5_Beveridge_Clausen_IMP_DSSO_alone.raw", NativeID:"controllerType=0 controllerNumber=1 scan=29446"	4005.66396		FALSE
108	136	0	83	20	205	721.045	3	2161.119	2161.117	1.19	[SEQEIGKATAK]	>Cas9	1029	1039	[ESILPKR]	>Cas9	1112	1118	K7	K6		20190423_QExHFX4_RSLC5_Beveridge_Clausen_IMP_DSSO_alone.19239.19239.3 File:"20190423_QExHFX4_RSLC5_Beveridge_Clausen_IMP_DSSO_alone.raw", NativeID:"controllerType=0 controllerNumber=1 scan=19239"	2864.8479		FALSE
109	136	0	103	103	188	820.788	3	2460.349	2460.353	-1.79	[NLPNEKVLPK]	>Cas9	505	514	[NLPNEKVLPK]	>Cas9	505	514	K6	K6		20190423_QExHFX4_RSLC5_Beveridge_Clausen_IMP_DSSO_alone.29326.29326.3 File:"20190423_QExHFX4_RSLC5_Beveridge_Clausen_IMP_DSSO_alone.raw", NativeID:"controllerType=0 controllerNumber=1 scan=29326"	3992.84574		FALSE
110	135	0	62	23	216	494.756	4	1976.002	1976	0.76	[LKGSPEDNEQK]	>Cas9	1249	1259	[LKSVK]	>Cas9	1161	1165	K2	K2		20190423_QExHFX4_RSLC5_Beveridge_Clausen_IMP_DSSO_alone.11615.11615.4 File:"20190423_QExHFX4_RSLC5_Beveridge_Clausen_IMP_DSSO_alone.raw", NativeID:"controllerType=0 controllerNumber=1 scan=11615"	1900.43112		FALSE
111	134	0	88	17	253	937.777	3	2811.316	2811.312	1.61	[QEDFYPFLKDNR]	>Cas9	430	441	[VKYVTEGMR]	>Cas9	531	539	K9	K2		20190423_QExHFX4_RSLC5_Beveridge_Clausen_IMP_DSSO_alone.36780.36780.3 File:"20190423_QExHFX4_RSLC5_Beveridge_Clausen_IMP_DSSO_alone.raw", NativeID:"controllerType=0 controllerNumber=1 scan=36780"	4800.49098		FALSE
112	133	0	122	181	168	625.806	4	2500.201	2500.206	-1.79	[mIAKSEQEIGK]	>Cas9	1025	1035	[FDNLTKAER]	>Cas9	901	909	K4	K6		20190423_QExHFX4_RSLC5_Beveridge_Clausen_IMP_DSSO_alone.22741.22741.4 File:"20190423_QExHFX4_RSLC5_Beveridge_Clausen_IMP_DSSO_alone.raw", NativeID:"controllerType=0 controllerNumber=1 scan=22741"	3264.82296		FALSE
113	133	0	45	60	193	668.085	4	2669.317	2669.313	1.74	[LKTYAHLFDDK]	>Cas9	640	650	[SEQEIGKATAK]	>Cas9	1029	1039	K2	K7		20190423_QExHFX4_RSLC5_Beveridge_Clausen_IMP_DSSO_alone.24966.24966.4 File:"20190423_QExHFX4_RSLC5_Beveridge_Clausen_IMP_DSSO_alone.raw", NativeID:"controllerType=0 controllerNumber=1 scan=24966"	3519.61758		FALSE
114	133	0	48	23	203	859.076	3	2575.215	2575.217	-0.72	[mTNFDKNLPNEK]	>Cas9	499	510	[SKLVSDFR]	>Cas9	964	971	K6	K2		20190423_QExHFX4_RSLC5_Beveridge_Clausen_IMP_DSSO_alone.28049.28049.3 File:"20190423_QExHFX4_RSLC5_Beveridge_Clausen_IMP_DSSO_alone.raw", NativeID:"controllerType=0 controllerNumber=1 scan=28049"	3857.4909		FALSE
115	131	0	43	28	210	557.988	3	1671.948	1671.946	1.13	[KGILQTVK]	>Cas9	739	746	[DKPIR]	>Cas9	1303	1307	K1	K2		20190423_QExHFX4_RSLC5_Beveridge_Clausen_IMP_DSSO_alone.19566.19566.3 File:"20190423_QExHFX4_RSLC5_Beveridge_Clausen_IMP_DSSO_alone.raw", NativeID:"controllerType=0 controllerNumber=1 scan=19566"	2906.06526		FALSE
116	131	0	39	38	198	876.429	3	2627.273	2627.269	1.6	[GKSDNVPSEEVVK]	>Cas9	869	881	[VKYVTEGMR]	>Cas9	531	539	K2	K2		20190423_QExHFX4_RSLC5_Beveridge_Clausen_IMP_DSSO_alone.23155.23155.3 File:"20190423_QExHFX4_RSLC5_Beveridge_Clausen_IMP_DSSO_alone.raw", NativeID:"controllerType=0 controllerNumber=1 scan=23155"	3309.59268		FALSE
117	131	0	125	125	181	656.329	4	2622.293	2622.293	0.16	[LVDSTDKADLR]	>Cas9	146	156	[LVDSTDKADLR]	>Cas9	146	156	K7	K7		20190423_QExHFX4_RSLC5_Beveridge_Clausen_IMP_DSSO_alone.27062.27062.4 File:"20190423_QExHFX4_RSLC5_Beveridge_Clausen_IMP_DSSO_alone.raw", NativeID:"controllerType=0 controllerNumber=1 scan=27062"	3745.21188		FALSE
118	131	0	36	37	191	1025.469	3	3074.392	3074.39	0.67	[mTNFDKNLPNEK]	>Cas9	499	510	[MTNFDKNLPNEK]	>Cas9	499	510	K6	K6		20190423_QExHFX4_RSLC5_Beveridge_Clausen_IMP_DSSO_alone.29321.29321.3 File:"20190423_QExHFX4_RSLC5_Beveridge_Clausen_IMP_DSSO_alone.raw", NativeID:"controllerType=0 controllerNumber=1 scan=29321"	3992.36334		FALSE
119	130	0	58	94	158	621.806	4	2484.203	2484.211	-3.18	[MIAKSEQEIGK]	>Cas9	1025	1035	[FDNLTKAER]	>Cas9	901	909	K4	K6		20190423_QExHFX4_RSLC5_Beveridge_Clausen_IMP_DSSO_alone.22676.22676.4 File:"20190423_QExHFX4_RSLC5_Beveridge_Clausen_IMP_DSSO_alone.raw", NativeID:"controllerType=0 controllerNumber=1 scan=22676"	3256.35408		FALSE
120	130	0	64	34	186	907.448	3	2720.331	2720.329	0.4	[SDNVPSEEVVKK]	>Cas9	871	882	[LVDSTDKADLR]	>Cas9	146	156	K11	K7		20190423_QExHFX4_RSLC5_Beveridge_Clausen_IMP_DSSO_alone.23693.23693.3 File:"20190423_QExHFX4_RSLC5_Beveridge_Clausen_IMP_DSSO_alone.raw", NativeID:"controllerType=0 controllerNumber=1 scan=23693"	3368.11284		FALSE
121	127	0	87	32	198	567.972	3	1701.901	1701.895	3.2	[NSDKLIAR]	>Cas9	1119	1126	[DKPIR]	>Cas9	1303	1307	K4	K2		20190423_QExHFX4_RSLC5_Beveridge_Clausen_IMP_DSSO_alone.18017.18017.3 File:"20190423_QExHFX4_RSLC5_Beveridge_Clausen_IMP_DSSO_alone.raw", NativeID:"controllerType=0 controllerNumber=1 scan=18017"	2722.03956		FALSE
122	127	0	27	22	199	557.988	3	1671.949	1671.946	1.46	[KGILQTVK]	>Cas9	739	746	[DKPIR]	>Cas9	1303	1307	K1	K2		20190423_QExHFX4_RSLC5_Beveridge_Clausen_IMP_DSSO_alone.19326.19326.3 File:"20190423_QExHFX4_RSLC5_Beveridge_Clausen_IMP_DSSO_alone.raw", NativeID:"controllerType=0 controllerNumber=1 scan=19326"	2875.99206		FALSE
123	126	0	45	37	235	379.47	4	1514.86	1514.861	-0.89	[KDLIIK]	>Cas9	1196	1201	[DKPIR]	>Cas9	1303	1307	K1	K2		20190423_QExHFX4_RSLC5_Beveridge_Clausen_IMP_DSSO_alone.21005.21005.4 File:"20190423_QExHFX4_RSLC5_Beveridge_Clausen_IMP_DSSO_alone.raw", NativeID:"controllerType=0 controllerNumber=1 scan=21005"	3067.20666		FALSE
124	126	0	37	26	168	779.87	4	3116.457	3116.452	1.82	[QEDFYPFLKDNR]	>Cas9	430	441	[GKSDNVPSEEVVK]	>Cas9	869	881	K9	K2		20190423_QExHFX4_RSLC5_Beveridge_Clausen_IMP_DSSO_alone.35234.35234.4 File:"20190423_QExHFX4_RSLC5_Beveridge_Clausen_IMP_DSSO_alone.raw", NativeID:"controllerType=0 controllerNumber=1 scan=35234"	4629.29694		FALSE
125	125	0	88	86	208	680.839	4	2720.333	2720.329	1.42	[SDNVPSEEVVKK]	>Cas9	871	882	[LVDSTDKADLR]	>Cas9	146	156	K11	K7		20190423_QExHFX4_RSLC5_Beveridge_Clausen_IMP_DSSO_alone.24496.24496.4 File:"20190423_QExHFX4_RSLC5_Beveridge_Clausen_IMP_DSSO_alone.raw", NativeID:"controllerType=0 controllerNumber=1 scan=24496"	3463.32948		FALSE
126	124	0	22	22	196	656.667	3	1967.986	1967.984	0.84	[KLVDSTDK]	>Cas9	145	152	[KLVDSTDK]	>Cas9	145	152	K1	K1		20190423_QExHFX4_RSLC5_Beveridge_Clausen_IMP_DSSO_alone.14951.14951.3 File:"20190423_QExHFX4_RSLC5_Beveridge_Clausen_IMP_DSSO_alone.raw", NativeID:"controllerType=0 controllerNumber=1 scan=14951"	2354.47842		FALSE
127	124	0	47	23	213	1081.862	3	3243.571	3243.555	4.8	[LESEFVYGDYKVYDVR]	>Cas9	1008	1023	[KPAFLSGEQK]	>Cas9	540	549	K11	K1		20190423_QExHFX4_RSLC5_Beveridge_Clausen_IMP_DSSO_alone.39510.39510.3 File:"20190423_QExHFX4_RSLC5_Beveridge_Clausen_IMP_DSSO_alone.raw", NativeID:"controllerType=0 controllerNumber=1 scan=39510"	5111.3937		FALSE
128	123	0	41	57	175	785.048	3	2353.131	2353.128	1.17	[DFQFYKVR]	>Cas9	973	980	[FDNLTKAER]	>Cas9	901	909	K6	K6		20190423_QExHFX4_RSLC5_Beveridge_Clausen_IMP_DSSO_alone.33944.33944.3 File:"20190423_QExHFX4_RSLC5_Beveridge_Clausen_IMP_DSSO_alone.raw", NativeID:"controllerType=0 controllerNumber=1 scan=33944"	4489.16634		FALSE
129	122	0	44	22	190	859.077	3	2575.217	2575.217	0.23	[mTNFDKNLPNEK]	>Cas9	499	510	[SKLVSDFR]	>Cas9	964	971	K6	K2		20190423_QExHFX4_RSLC5_Beveridge_Clausen_IMP_DSSO_alone.28079.28079.3 File:"20190423_QExHFX4_RSLC5_Beveridge_Clausen_IMP_DSSO_alone.raw", NativeID:"controllerType=0 controllerNumber=1 scan=28079"	3860.6223		FALSE
130	122	0	53	53	179	687.356	3	2060.054	2060.048	2.66	[SKLVSDFR]	>Cas9	964	971	[SKLVSDFR]	>Cas9	964	971	K2	K2		20190423_QExHFX4_RSLC5_Beveridge_Clausen_IMP_DSSO_alone.29841.29841.3 File:"20190423_QExHFX4_RSLC5_Beveridge_Clausen_IMP_DSSO_alone.raw", NativeID:"controllerType=0 controllerNumber=1 scan=29841"	4048.09266		FALSE
131	121	0	50	41	196	567.969	3	1701.892	1701.895	-1.86	[NSDKLIAR]	>Cas9	1119	1126	[DKPIR]	>Cas9	1303	1307	K4	K2		20190423_QExHFX4_RSLC5_Beveridge_Clausen_IMP_DSSO_alone.18527.18527.3 File:"20190423_QExHFX4_RSLC5_Beveridge_Clausen_IMP_DSSO_alone.raw", NativeID:"controllerType=0 controllerNumber=1 scan=18527"	2780.5647		FALSE
132	121	0	41	59	154	644.559	4	2575.213	2575.217	-1.57	[mTNFDKNLPNEK]	>Cas9	499	510	[SKLVSDFR]	>Cas9	964	971	K6	K2		20190423_QExHFX4_RSLC5_Beveridge_Clausen_IMP_DSSO_alone.29459.29459.4 File:"20190423_QExHFX4_RSLC5_Beveridge_Clausen_IMP_DSSO_alone.raw", NativeID:"controllerType=0 controllerNumber=1 scan=29459"	4006.96488		FALSE
133	121	0	68	33	162	690.593	4	2759.351	2759.349	0.68	[HKPENIVIEMAR]	>Cas9	758	769	[YDENDKLIR]	>Cas9	947	955	K2	K6		20190423_QExHFX4_RSLC5_Beveridge_Clausen_IMP_DSSO_alone.30239.30239.4 File:"20190423_QExHFX4_RSLC5_Beveridge_Clausen_IMP_DSSO_alone.raw", NativeID:"controllerType=0 controllerNumber=1 scan=30239"	4090.78434		FALSE
134	121	0	71	21	191	831.744	3	2493.217	2493.215	0.89	[MIAKSEQEIGK]	>Cas9	1025	1035	[DFQFYKVR]	>Cas9	973	980	K4	K6		20190423_QExHFX4_RSLC5_Beveridge_Clausen_IMP_DSSO_alone.32041.32041.3 File:"20190423_QExHFX4_RSLC5_Beveridge_Clausen_IMP_DSSO_alone.raw", NativeID:"controllerType=0 controllerNumber=1 scan=32041"	4281.94122		FALSE
135	120	0	31	31	245	789.409	3	2366.212	2366.206	2.65	[KPAFLSGEQK]	>Cas9	540	549	[KPAFLSGEQK]	>Cas9	540	549	K1	K1		20190423_QExHFX4_RSLC5_Beveridge_Clausen_IMP_DSSO_alone.27714.27714.3 File:"20190423_QExHFX4_RSLC5_Beveridge_Clausen_IMP_DSSO_alone.raw", NativeID:"controllerType=0 controllerNumber=1 scan=27714"	3819.1809		FALSE
136	120	0	47	47	187	515.767	4	2060.047	2060.048	-0.62	[SKLVSDFR]	>Cas9	964	971	[SKLVSDFR]	>Cas9	964	971	K2	K2		20190423_QExHFX4_RSLC5_Beveridge_Clausen_IMP_DSSO_alone.30697.30697.4 File:"20190423_QExHFX4_RSLC5_Beveridge_Clausen_IMP_DSSO_alone.raw", NativeID:"controllerType=0 controllerNumber=1 scan=30697"	4138.29966		FALSE
137	119	0	64	19	187	453.99	4	1812.939	1812.935	2.21	[FKVLGNTDR]	>Cas9	36	44	[KmIAK]	>Cas9	1024	1028	K2	K1		20190423_QExHFX4_RSLC5_Beveridge_Clausen_IMP_DSSO_alone.19222.19222.4 File:"20190423_QExHFX4_RSLC5_Beveridge_Clausen_IMP_DSSO_alone.raw", NativeID:"controllerType=0 controllerNumber=1 scan=19222"	2862.61134		FALSE
138	119	0	32	27	176	881.759	3	2643.263	2643.264	-0.23	[GKSDNVPSEEVVK]	>Cas9	869	881	[VKYVTEGmR]	>Cas9	531	539	K2	K2		20190423_QExHFX4_RSLC5_Beveridge_Clausen_IMP_DSSO_alone.20344.20344.3 File:"20190423_QExHFX4_RSLC5_Beveridge_Clausen_IMP_DSSO_alone.raw", NativeID:"controllerType=0 controllerNumber=1 scan=20344"	2992.10604		FALSE
139	119	0	41	40	157	769.354	4	3074.393	3074.39	1	[mTNFDKNLPNEK]	>Cas9	499	510	[MTNFDKNLPNEK]	>Cas9	499	510	K6	K6		20190423_QExHFX4_RSLC5_Beveridge_Clausen_IMP_DSSO_alone.28141.28141.4 File:"20190423_QExHFX4_RSLC5_Beveridge_Clausen_IMP_DSSO_alone.raw", NativeID:"controllerType=0 controllerNumber=1 scan=28141"	3867.13956		FALSE
140	119	0	30	68	153	640.561	4	2559.224	2559.222	0.75	[MTNFDKNLPNEK]	>Cas9	499	510	[SKLVSDFR]	>Cas9	964	971	K6	K2		20190423_QExHFX4_RSLC5_Beveridge_Clausen_IMP_DSSO_alone.29702.29702.4 File:"20190423_QExHFX4_RSLC5_Beveridge_Clausen_IMP_DSSO_alone.raw", NativeID:"controllerType=0 controllerNumber=1 scan=29702"	4033.03248		FALSE
141	118	0	82	120	150	621.809	4	2484.214	2484.211	1.3	[MIAKSEQEIGK]	>Cas9	1025	1035	[FDNLTKAER]	>Cas9	901	909	K4	K6		20190423_QExHFX4_RSLC5_Beveridge_Clausen_IMP_DSSO_alone.22946.22946.4 File:"20190423_QExHFX4_RSLC5_Beveridge_Clausen_IMP_DSSO_alone.raw", NativeID:"controllerType=0 controllerNumber=1 scan=22946"	3287.53662		FALSE
142	118	0	125	28	190	497.493	4	1986.949	1986.952	-1.97	[NSDKLIAR]	>Cas9	1119	1126	[mKNYWR]	>Cas9	883	888	K4	K2		20190423_QExHFX4_RSLC5_Beveridge_Clausen_IMP_DSSO_alone.23873.23873.4 File:"20190423_QExHFX4_RSLC5_Beveridge_Clausen_IMP_DSSO_alone.raw", NativeID:"controllerType=0 controllerNumber=1 scan=23873"	3388.76328		FALSE
143	118	0	22	22	175	942.825	3	2826.461	2826.459	0.51	[GGLSELDKAGFIK]	>Cas9	910	922	[GGLSELDKAGFIK]	>Cas9	910	922	K8	K8		20190423_QExHFX4_RSLC5_Beveridge_Clausen_IMP_DSSO_alone.42341.42341.3 File:"20190423_QExHFX4_RSLC5_Beveridge_Clausen_IMP_DSSO_alone.raw", NativeID:"controllerType=0 controllerNumber=1 scan=42341"	5431.5726		FALSE
144	116	0	27	27	191	435.932	3	1305.781	1305.781	0.05	[LKSVK]	>Cas9	1161	1165	[LKSVK]	>Cas9	1161	1165	K2	K2		20190423_QExHFX4_RSLC5_Beveridge_Clausen_IMP_DSSO_alone.10479.10479.3 File:"20190423_QExHFX4_RSLC5_Beveridge_Clausen_IMP_DSSO_alone.raw", NativeID:"controllerType=0 controllerNumber=1 scan=10479"	1723.75056		FALSE
145	115	0	91	24	175	398.216	4	1589.842	1589.843	-0.23	[KLINGIR]	>Cas9	669	675	[SDKNR]	>Cas9	864	868	K1	K3		20190423_QExHFX4_RSLC5_Beveridge_Clausen_IMP_DSSO_alone.13748.13748.4 File:"20190423_QExHFX4_RSLC5_Beveridge_Clausen_IMP_DSSO_alone.raw", NativeID:"controllerType=0 controllerNumber=1 scan=13748"	2200.45908		FALSE
146	115	0	63	18	192	1039.488	3	3116.45	3116.452	-0.67	[QEDFYPFLKDNR]	>Cas9	430	441	[GKSDNVPSEEVVK]	>Cas9	869	881	K9	K2		20190423_QExHFX4_RSLC5_Beveridge_Clausen_IMP_DSSO_alone.34984.34984.3 File:"20190423_QExHFX4_RSLC5_Beveridge_Clausen_IMP_DSSO_alone.raw", NativeID:"controllerType=0 controllerNumber=1 scan=34984"	4601.67012		FALSE
147	114	0	49	49	187	463.939	3	1389.803	1389.802	0.54	[IIKDK]	>Cas9	604	608	[IIKDK]	>Cas9	604	608	K3	K3		20190423_QExHFX4_RSLC5_Beveridge_Clausen_IMP_DSSO_alone.10995.10995.3 File:"20190423_QExHFX4_RSLC5_Beveridge_Clausen_IMP_DSSO_alone.raw", NativeID:"controllerType=0 controllerNumber=1 scan=10995"	1803.76908		FALSE
148	112	0	39	29	164	532.299	3	1594.882	1594.881	0.57	[VMKQLK]	>Cas9	651	656	[AGFIKR]	>Cas9	918	923	K3	K5		20190423_QExHFX4_RSLC5_Beveridge_Clausen_IMP_DSSO_alone.17599.17599.3 File:"20190423_QExHFX4_RSLC5_Beveridge_Clausen_IMP_DSSO_alone.raw", NativeID:"controllerType=0 controllerNumber=1 scan=17599"	2673.84282		FALSE
149	111	0	42	20	153	524.613	3	1571.825	1571.825	0.29	[GYKEVK]	>Cas9	1190	1195	[AGFIKR]	>Cas9	918	923	K3	K5		20190423_QExHFX4_RSLC5_Beveridge_Clausen_IMP_DSSO_alone.15919.15919.3 File:"20190423_QExHFX4_RSLC5_Beveridge_Clausen_IMP_DSSO_alone.raw", NativeID:"controllerType=0 controllerNumber=1 scan=15919"	2472.52524		FALSE
150	111	0	20	34	172	451.916	3	1353.732	1353.73	1.64	[KmIAK]	>Cas9	1024	1028	[KMIAK]	>Cas9	1024	1028	K1	K1		20190423_QExHFX4_RSLC5_Beveridge_Clausen_IMP_DSSO_alone.9631.9631.3 File:"20190423_QExHFX4_RSLC5_Beveridge_Clausen_IMP_DSSO_alone.raw", NativeID:"controllerType=0 controllerNumber=1 scan=9631"	1588.2105		FALSE
151	108	0	25	25	167	614.677	3	1842.016	1842.015	0.4	[ESILPKR]	>Cas9	1112	1118	[ESILPKR]	>Cas9	1112	1118	K6	K6		20190423_QExHFX4_RSLC5_Beveridge_Clausen_IMP_DSSO_alone.24734.24734.3 File:"20190423_QExHFX4_RSLC5_Beveridge_Clausen_IMP_DSSO_alone.raw", NativeID:"controllerType=0 controllerNumber=1 scan=24734"	3489.45996		FALSE
152	106	0	20	45	154	714.703	3	2142.095	2142.09	2.56	[QQLPEKYK]	>Cas9	345	352	[SKLVSDFR]	>Cas9	964	971	K6	K2		20190423_QExHFX4_RSLC5_Beveridge_Clausen_IMP_DSSO_alone.24341.24341.3 File:"20190423_QExHFX4_RSLC5_Beveridge_Clausen_IMP_DSSO_alone.raw", NativeID:"controllerType=0 controllerNumber=1 scan=24341"	3444.18048		FALSE
153	105	0	33	29	142	785.616	4	3139.444	3139.445	-0.35	[YPKLESEFVYGDYK]	>Cas9	1005	1018	[LKGSPEDNEQK]	>Cas9	1249	1259	K3	K2		20190423_QExHFX4_RSLC5_Beveridge_Clausen_IMP_DSSO_alone.32867.32867.4 File:"20190423_QExHFX4_RSLC5_Beveridge_Clausen_IMP_DSSO_alone.raw", NativeID:"controllerType=0 controllerNumber=1 scan=32867"	4372.67646		FALSE
154	104	0	26	29	134	599.778	4	2396.091	2396.09	0.34	[MTNFDKNLPNEK]	>Cas9	499	510	[KDWDPK]	>Cas9	1128	1133	K6	K1		20190423_QExHFX4_RSLC5_Beveridge_Clausen_IMP_DSSO_alone.26265.26265.4 File:"20190423_QExHFX4_RSLC5_Beveridge_Clausen_IMP_DSSO_alone.raw", NativeID:"controllerType=0 controllerNumber=1 scan=26265"	3659.99958		FALSE
155	103	0	66	28	192	601.672	3	1803	1803.004	-2.38	[NSDKLIAR]	>Cas9	1119	1126	[KDLIIK]	>Cas9	1196	1201	K4	K1		20190423_QExHFX4_RSLC5_Beveridge_Clausen_IMP_DSSO_alone.24070.24070.3 File:"20190423_QExHFX4_RSLC5_Beveridge_Clausen_IMP_DSSO_alone.raw", NativeID:"controllerType=0 controllerNumber=1 scan=24070"	3410.95164		FALSE
156	103	0	51	22	186	837.074	3	2509.208	2509.21	-0.77	[mIAKSEQEIGK]	>Cas9	1025	1035	[DFQFYKVR]	>Cas9	973	980	K4	K6		20190423_QExHFX4_RSLC5_Beveridge_Clausen_IMP_DSSO_alone.32074.32074.3 File:"20190423_QExHFX4_RSLC5_Beveridge_Clausen_IMP_DSSO_alone.raw", NativeID:"controllerType=0 controllerNumber=1 scan=32074"	4285.57524		FALSE
157	103	0	36	95	180	809.058	3	2425.16	2425.149	4.48	[YDENDKLIR]	>Cas9	947	955	[DFQFYKVR]	>Cas9	973	980	K6	K6		20190423_QExHFX4_RSLC5_Beveridge_Clausen_IMP_DSSO_alone.38260.38260.3 File:"20190423_QExHFX4_RSLC5_Beveridge_Clausen_IMP_DSSO_alone.raw", NativeID:"controllerType=0 controllerNumber=1 scan=38260"	4962.8883		FALSE
158	102	0	21	27	150	886.426	3	2657.263	2657.259	1.72	[mTNFDKNLPNEK]	>Cas9	499	510	[QQLPEKYK]	>Cas9	345	352	K6	K6		20190423_QExHFX4_RSLC5_Beveridge_Clausen_IMP_DSSO_alone.23529.23529.3 File:"20190423_QExHFX4_RSLC5_Beveridge_Clausen_IMP_DSSO_alone.raw", NativeID:"controllerType=0 controllerNumber=1 scan=23529"	3350.68722		FALSE
159	102	0	31	19	153	672.584	4	2687.316	2687.312	1.43	[SSFEKNPIDFLEAK]	>Cas9	1176	1189	[KLVDSTDK]	>Cas9	145	152	K5	K1		20190423_QExHFX4_RSLC5_Beveridge_Clausen_IMP_DSSO_alone.38728.38728.4 File:"20190423_QExHFX4_RSLC5_Beveridge_Clausen_IMP_DSSO_alone.raw", NativeID:"controllerType=0 controllerNumber=1 scan=38728"	5016.39852		FALSE
160	102	0	126	12	185	1132.572	3	3395.702	3395.7	0.74	[KNLIGALLFDSGETAEATR]	>Cas9	49	67	[LVDSTDKADLR]	>Cas9	146	156	K1	K7		20190423_QExHFX4_RSLC5_Beveridge_Clausen_IMP_DSSO_alone.45991.45991.3 File:"20190423_QExHFX4_RSLC5_Beveridge_Clausen_IMP_DSSO_alone.raw", NativeID:"controllerType=0 controllerNumber=1 scan=45991"	5857.23024		FALSE
161	102	0	27	27	212	425.244	3	1273.719	1273.718	0.26	[VPSKK]	>Cas9	31	35	[VPSKK]	>Cas9	31	35	K4	K4		20190423_QExHFX4_RSLC5_Beveridge_Clausen_IMP_DSSO_alone.7888.7888.3 File:"20190423_QExHFX4_RSLC5_Beveridge_Clausen_IMP_DSSO_alone.raw", NativeID:"controllerType=0 controllerNumber=1 scan=7888"	1303.15896		FALSE
162	101	0	74	31	128	513.026	4	2049.082	2049.08	1.17	[FKVLGNTDR]	>Cas9	36	44	[ESILPKR]	>Cas9	1112	1118	K2	K6		20190423_QExHFX4_RSLC5_Beveridge_Clausen_IMP_DSSO_alone.26905.26905.4 File:"20190423_QExHFX4_RSLC5_Beveridge_Clausen_IMP_DSSO_alone.raw", NativeID:"controllerType=0 controllerNumber=1 scan=26905"	3728.23746		FALSE
163	101	0	27	27	219	425.244	3	1273.719	1273.718	0.28	[VPSKK]	>Cas9	31	35	[VPSKK]	>Cas9	31	35	K4	K4		20190423_QExHFX4_RSLC5_Beveridge_Clausen_IMP_DSSO_alone.7702.7702.3 File:"20190423_QExHFX4_RSLC5_Beveridge_Clausen_IMP_DSSO_alone.raw", NativeID:"controllerType=0 controllerNumber=1 scan=7702"	1273.14294		FALSE
164	100	0	19	31	165	505.625	3	1514.861	1514.861	0.19	[KDLIIK]	>Cas9	1196	1201	[DKPIR]	>Cas9	1303	1307	K1	K2		20190423_QExHFX4_RSLC5_Beveridge_Clausen_IMP_DSSO_alone.20992.20992.3 File:"20190423_QExHFX4_RSLC5_Beveridge_Clausen_IMP_DSSO_alone.raw", NativeID:"controllerType=0 controllerNumber=1 scan=20992"	3065.50122		FALSE
165	100	0	34	34	125	733.859	4	2932.414	2932.409	1.71	[GKSDNVPSEEVVK]	>Cas9	869	881	[GKSDNVPSEEVVK]	>Cas9	869	881	K2	K2		20190423_QExHFX4_RSLC5_Beveridge_Clausen_IMP_DSSO_alone.22279.22279.4 File:"20190423_QExHFX4_RSLC5_Beveridge_Clausen_IMP_DSSO_alone.raw", NativeID:"controllerType=0 controllerNumber=1 scan=22279"	3212.3784		FALSE
166	100	0	32	32	259	435.932	3	1305.78	1305.781	-0.78	[KVTVK]	>Cas9	562	566	[KVTVK]	>Cas9	562	566	K1	K1		20190423_QExHFX4_RSLC5_Beveridge_Clausen_IMP_DSSO_alone.9060.9060.3 File:"20190423_QExHFX4_RSLC5_Beveridge_Clausen_IMP_DSSO_alone.raw", NativeID:"controllerType=0 controllerNumber=1 scan=9060"	1494.27426		FALSE
167	99	0	42	42	169	463.939	3	1389.802	1389.802	-0.14	[IIKDK]	>Cas9	604	608	[IIKDK]	>Cas9	604	608	K3	K3		20190423_QExHFX4_RSLC5_Beveridge_Clausen_IMP_DSSO_alone.12568.12568.3 File:"20190423_QExHFX4_RSLC5_Beveridge_Clausen_IMP_DSSO_alone.raw", NativeID:"controllerType=0 controllerNumber=1 scan=12568"	2035.656		FALSE
168	99	0	41	14	188	530.629	3	1589.873	1589.875	-1.19	[ESILPKR]	>Cas9	1112	1118	[KMIAK]	>Cas9	1024	1028	K6	K1		20190423_QExHFX4_RSLC5_Beveridge_Clausen_IMP_DSSO_alone.17541.17541.3 File:"20190423_QExHFX4_RSLC5_Beveridge_Clausen_IMP_DSSO_alone.raw", NativeID:"controllerType=0 controllerNumber=1 scan=17541"	2667.13542		FALSE
169	99	0	33	60	131	640.56	4	2559.218	2559.222	-1.51	[MTNFDKNLPNEK]	>Cas9	499	510	[SKLVSDFR]	>Cas9	964	971	K6	K2		20190423_QExHFX4_RSLC5_Beveridge_Clausen_IMP_DSSO_alone.29982.29982.4 File:"20190423_QExHFX4_RSLC5_Beveridge_Clausen_IMP_DSSO_alone.raw", NativeID:"controllerType=0 controllerNumber=1 scan=29982"	4063.37352		FALSE
170	98	0	71	71	119	615.844	4	2460.355	2460.353	0.9	[NLPNEKVLPK]	>Cas9	505	514	[NLPNEKVLPK]	>Cas9	505	514	K6	K6		20190423_QExHFX4_RSLC5_Beveridge_Clausen_IMP_DSSO_alone.27195.27195.4 File:"20190423_QExHFX4_RSLC5_Beveridge_Clausen_IMP_DSSO_alone.raw", NativeID:"controllerType=0 controllerNumber=1 scan=27195"	3759.4968		FALSE
171	96	0	44	35	124	672.588	4	2687.328	2687.328	0.14	[HKPENIVIEMAR]	>Cas9	758	769	[FDNLTKAER]	>Cas9	901	909	K2	K6		20190423_QExHFX4_RSLC5_Beveridge_Clausen_IMP_DSSO_alone.27771.27771.4 File:"20190423_QExHFX4_RSLC5_Beveridge_Clausen_IMP_DSSO_alone.raw", NativeID:"controllerType=0 controllerNumber=1 scan=27771"	3825.18678		FALSE
172	96	0	21	21	141	465.881	3	1395.627	1395.628	-0.46	[SDKNR]	>Cas9	864	868	[SDKNR]	>Cas9	864	868	K3	K3		20190423_QExHFX4_RSLC5_Beveridge_Clausen_IMP_DSSO_alone.4179.4179.3 File:"20190423_QExHFX4_RSLC5_Beveridge_Clausen_IMP_DSSO_alone.raw", NativeID:"controllerType=0 controllerNumber=1 scan=4179"	692.29986		FALSE
173	95	0	19	82	125	403.475	4	1610.877	1610.876	0.65	[VmKQLK]	>Cas9	651	656	[AGFIKR]	>Cas9	918	923	K3	K5		20190423_QExHFX4_RSLC5_Beveridge_Clausen_IMP_DSSO_alone.17627.17627.4 File:"20190423_QExHFX4_RSLC5_Beveridge_Clausen_IMP_DSSO_alone.raw", NativeID:"controllerType=0 controllerNumber=1 scan=17627"	2677.2675		FALSE
174	95	0	51	66	216	780.047	3	2338.126	2338.124	1.06	[VKYVTEGmR]	>Cas9	531	539	[VKYVTEGMR]	>Cas9	531	539	K2	K2		20190423_QExHFX4_RSLC5_Beveridge_Clausen_IMP_DSSO_alone.21239.21239.3 File:"20190423_QExHFX4_RSLC5_Beveridge_Clausen_IMP_DSSO_alone.raw", NativeID:"controllerType=0 controllerNumber=1 scan=21239"	3097.39968		FALSE
175	95	0	39	27	148	886.424	3	2657.257	2657.259	-0.41	[mTNFDKNLPNEK]	>Cas9	499	510	[QQLPEKYK]	>Cas9	345	352	K6	K6		20190423_QExHFX4_RSLC5_Beveridge_Clausen_IMP_DSSO_alone.24995.24995.3 File:"20190423_QExHFX4_RSLC5_Beveridge_Clausen_IMP_DSSO_alone.raw", NativeID:"controllerType=0 controllerNumber=1 scan=24995"	3522.6222		FALSE
176	95	0	74	19	154	831.744	3	2493.218	2493.215	1.3	[MIAKSEQEIGK]	>Cas9	1025	1035	[DFQFYKVR]	>Cas9	973	980	K4	K6		20190423_QExHFX4_RSLC5_Beveridge_Clausen_IMP_DSSO_alone.32327.32327.3 File:"20190423_QExHFX4_RSLC5_Beveridge_Clausen_IMP_DSSO_alone.raw", NativeID:"controllerType=0 controllerNumber=1 scan=32327"	4312.82448		FALSE
177	95	0	36	21	151	655.601	4	2619.383	2619.38	1.3	[IEEGIKELGSQILK]	>Cas9	788	801	[KLVDSTDK]	>Cas9	145	152	K6	K1		20190423_QExHFX4_RSLC5_Beveridge_Clausen_IMP_DSSO_alone.36296.36296.4 File:"20190423_QExHFX4_RSLC5_Beveridge_Clausen_IMP_DSSO_alone.raw", NativeID:"controllerType=0 controllerNumber=1 scan=36296"	4747.40058		FALSE
178	94	0	21	27	141	876.429	3	2627.272	2627.269	1.07	[GKSDNVPSEEVVK]	>Cas9	869	881	[VKYVTEGMR]	>Cas9	531	539	K2	K2		20190423_QExHFX4_RSLC5_Beveridge_Clausen_IMP_DSSO_alone.23718.23718.3 File:"20190423_QExHFX4_RSLC5_Beveridge_Clausen_IMP_DSSO_alone.raw", NativeID:"controllerType=0 controllerNumber=1 scan=23718"	3370.95294		FALSE
179	94	0	56	75	166	584.04	4	2333.138	2333.126	4.75	[FDNLTKAER]	>Cas9	901	909	[VKYVTEGMR]	>Cas9	531	539	K6	K2		20190423_QExHFX4_RSLC5_Beveridge_Clausen_IMP_DSSO_alone.24164.24164.4 File:"20190423_QExHFX4_RSLC5_Beveridge_Clausen_IMP_DSSO_alone.raw", NativeID:"controllerType=0 controllerNumber=1 scan=24164"	3421.81704		FALSE
180	94	0	57	40	124	672.588	4	2687.332	2687.328	1.38	[HKPENIVIEMAR]	>Cas9	758	769	[FDNLTKAER]	>Cas9	901	909	K2	K6		20190423_QExHFX4_RSLC5_Beveridge_Clausen_IMP_DSSO_alone.27742.27742.4 File:"20190423_QExHFX4_RSLC5_Beveridge_Clausen_IMP_DSSO_alone.raw", NativeID:"controllerType=0 controllerNumber=1 scan=27742"	3822.18858		FALSE
181	93	0	37	37	132	882.746	3	2646.222	2646.22	0.9	[LKGSPEDNEQK]	>Cas9	1249	1259	[LKGSPEDNEQK]	>Cas9	1249	1259	K2	K2		20190423_QExHFX4_RSLC5_Beveridge_Clausen_IMP_DSSO_alone.12740.12740.3 File:"20190423_QExHFX4_RSLC5_Beveridge_Clausen_IMP_DSSO_alone.raw", NativeID:"controllerType=0 controllerNumber=1 scan=12740"	2061.63648		FALSE
182	92	0	25	25	132	471.922	3	1413.752	1413.752	0.16	[DKPIR]	>Cas9	1303	1307	[DKPIR]	>Cas9	1303	1307	K2	K2		20190423_QExHFX4_RSLC5_Beveridge_Clausen_IMP_DSSO_alone.13827.13827.3 File:"20190423_QExHFX4_RSLC5_Beveridge_Clausen_IMP_DSSO_alone.raw", NativeID:"controllerType=0 controllerNumber=1 scan=13827"	2209.77264		FALSE
183	92	0	118	15	187	409.238	4	1633.93	1633.931	-0.38	[KGILQTVK]	>Cas9	739	746	[LSKSR]	>Cas9	220	224	K1	K3		20190423_QExHFX4_RSLC5_Beveridge_Clausen_IMP_DSSO_alone.15454.15454.4 File:"20190423_QExHFX4_RSLC5_Beveridge_Clausen_IMP_DSSO_alone.raw", NativeID:"controllerType=0 controllerNumber=1 scan=15454"	2415.4278		FALSE
184	92	0	49	20	132	694.706	3	2082.105	2082.115	-5	[IEKILTFR]	>Cas9	444	451	[KLVDSTDK]	>Cas9	145	152	K3	K1		20190423_QExHFX4_RSLC5_Beveridge_Clausen_IMP_DSSO_alone.29114.29114.3 File:"20190423_QExHFX4_RSLC5_Beveridge_Clausen_IMP_DSSO_alone.raw", NativeID:"controllerType=0 controllerNumber=1 scan=29114"	3970.38228		FALSE
185	92	0	32	30	129	694.592	4	2775.346	2775.344	0.85	[HKPENIVIEmAR]	>Cas9	758	769	[YDENDKLIR]	>Cas9	947	955	K2	K6		20190423_QExHFX4_RSLC5_Beveridge_Clausen_IMP_DSSO_alone.30272.30272.4 File:"20190423_QExHFX4_RSLC5_Beveridge_Clausen_IMP_DSSO_alone.raw", NativeID:"controllerType=0 controllerNumber=1 scan=30272"	4094.22222		FALSE
186	91	0	23	23	122	556.789	4	2224.135	2224.132	1.59	[QQLPEKYK]	>Cas9	345	352	[QQLPEKYK]	>Cas9	345	352	K6	K6		20190423_QExHFX4_RSLC5_Beveridge_Clausen_IMP_DSSO_alone.20207.20207.4 File:"20190423_QExHFX4_RSLC5_Beveridge_Clausen_IMP_DSSO_alone.raw", NativeID:"controllerType=0 controllerNumber=1 scan=20207"	2976.7125		FALSE
187	91	0	45	45	210	664.018	3	1990.039	1990.039	0.34	[NSDKLIAR]	>Cas9	1119	1126	[NSDKLIAR]	>Cas9	1119	1126	K4	K4		20190423_QExHFX4_RSLC5_Beveridge_Clausen_IMP_DSSO_alone.22248.22248.3 File:"20190423_QExHFX4_RSLC5_Beveridge_Clausen_IMP_DSSO_alone.raw", NativeID:"controllerType=0 controllerNumber=1 scan=22248"	3209.09658		FALSE
188	90	0	58	40	118	538.279	4	2150.095	2150.091	1.66	[VLSAYNKHR]	>Cas9	1294	1302	[KLVDSTDK]	>Cas9	145	152	K7	K1		20190423_QExHFX4_RSLC5_Beveridge_Clausen_IMP_DSSO_alone.14339.14339.4 File:"20190423_QExHFX4_RSLC5_Beveridge_Clausen_IMP_DSSO_alone.raw", NativeID:"controllerType=0 controllerNumber=1 scan=14339"	2274.52206		FALSE
189	90	0	31	21	134	881.76	3	2643.266	2643.264	0.83	[GKSDNVPSEEVVK]	>Cas9	869	881	[VKYVTEGmR]	>Cas9	531	539	K2	K2		20190423_QExHFX4_RSLC5_Beveridge_Clausen_IMP_DSSO_alone.23217.23217.3 File:"20190423_QExHFX4_RSLC5_Beveridge_Clausen_IMP_DSSO_alone.raw", NativeID:"controllerType=0 controllerNumber=1 scan=23217"	3315.2703		FALSE
190	89	0	40	51	111	639.815	4	2556.236	2556.232	1.74	[MIAKSEQEIGK]	>Cas9	1025	1035	[YDENDKLIR]	>Cas9	947	955	K4	K6		20190423_QExHFX4_RSLC5_Beveridge_Clausen_IMP_DSSO_alone.24913.24913.4 File:"20190423_QExHFX4_RSLC5_Beveridge_Clausen_IMP_DSSO_alone.raw", NativeID:"controllerType=0 controllerNumber=1 scan=24913"	3513.22914		FALSE
191	88	0	37	37	118	820.789	3	2460.352	2460.353	-0.32	[NLPNEKVLPK]	>Cas9	505	514	[NLPNEKVLPK]	>Cas9	505	514	K6	K6		20190423_QExHFX4_RSLC5_Beveridge_Clausen_IMP_DSSO_alone.28388.28388.3 File:"20190423_QExHFX4_RSLC5_Beveridge_Clausen_IMP_DSSO_alone.raw", NativeID:"controllerType=0 controllerNumber=1 scan=28388"	3893.19978		FALSE
192	85	0	25	19	121	467.236	4	1865.92	1865.921	-0.16	[APLSASmIKR]	>Cas9	319	328	[SDKNR]	>Cas9	864	868	K9	K3		20190423_QExHFX4_RSLC5_Beveridge_Clausen_IMP_DSSO_alone.13599.13599.4 File:"20190423_QExHFX4_RSLC5_Beveridge_Clausen_IMP_DSSO_alone.raw", NativeID:"controllerType=0 controllerNumber=1 scan=13599"	2182.20906		FALSE
193	85	0	34	17	136	441.74	4	1763.939	1763.936	1.74	[FIKPILEK]	>Cas9	379	386	[SDKNR]	>Cas9	864	868	K3	K3		20190423_QExHFX4_RSLC5_Beveridge_Clausen_IMP_DSSO_alone.22209.22209.4 File:"20190423_QExHFX4_RSLC5_Beveridge_Clausen_IMP_DSSO_alone.raw", NativeID:"controllerType=0 controllerNumber=1 scan=22209"	3204.53442		FALSE
194	85	0	37	35	110	672.587	4	2687.327	2687.328	-0.53	[HKPENIVIEMAR]	>Cas9	758	769	[FDNLTKAER]	>Cas9	901	909	K2	K6		20190423_QExHFX4_RSLC5_Beveridge_Clausen_IMP_DSSO_alone.28034.28034.4 File:"20190423_QExHFX4_RSLC5_Beveridge_Clausen_IMP_DSSO_alone.raw", NativeID:"controllerType=0 controllerNumber=1 scan=28034"	3855.80376		FALSE
195	82	0	14	14	168	461.259	3	1381.763	1381.762	0.45	[HSIKK]	>Cas9	45	49	[HSIKK]	>Cas9	45	49	K4	K4		20190423_QExHFX4_RSLC5_Beveridge_Clausen_IMP_DSSO_alone.5124.5124.3 File:"20190423_QExHFX4_RSLC5_Beveridge_Clausen_IMP_DSSO_alone.raw", NativeID:"controllerType=0 controllerNumber=1 scan=5124"	847.83018		FALSE
196	82	0	40	40	281	435.933	3	1305.783	1305.781	1.63	[KVTVK]	>Cas9	562	566	[KVTVK]	>Cas9	562	566	K1	K1		20190423_QExHFX4_RSLC5_Beveridge_Clausen_IMP_DSSO_alone.8874.8874.3 File:"20190423_QExHFX4_RSLC5_Beveridge_Clausen_IMP_DSSO_alone.raw", NativeID:"controllerType=0 controllerNumber=1 scan=8874"	1464.33948		FALSE
197	81	0	22	27	119	880.769	3	2640.292	2640.293	-0.44	[mIAKSEQEIGK]	>Cas9	1025	1035	[MIAKSEQEIGK]	>Cas9	1025	1035	K4	K4		20190423_QExHFX4_RSLC5_Beveridge_Clausen_IMP_DSSO_alone.19976.19976.3 File:"20190423_QExHFX4_RSLC5_Beveridge_Clausen_IMP_DSSO_alone.raw", NativeID:"controllerType=0 controllerNumber=1 scan=19976"	2951.86104		FALSE
198	81	0	30	30	127	785.379	3	2354.122	2354.119	1.39	[VKYVTEGmR]	>Cas9	531	539	[VKYVTEGmR]	>Cas9	531	539	K2	K2		20190423_QExHFX4_RSLC5_Beveridge_Clausen_IMP_DSSO_alone.21251.21251.3 File:"20190423_QExHFX4_RSLC5_Beveridge_Clausen_IMP_DSSO_alone.raw", NativeID:"controllerType=0 controllerNumber=1 scan=21251"	3098.7447		FALSE
199	81	0	32	15	146	740.083	3	2218.236	2218.234	0.8	[APLSASMIKR]	>Cas9	319	328	[FIKPILEK]	>Cas9	379	386	K9	K3		20190423_QExHFX4_RSLC5_Beveridge_Clausen_IMP_DSSO_alone.32055.32055.3 File:"20190423_QExHFX4_RSLC5_Beveridge_Clausen_IMP_DSSO_alone.raw", NativeID:"controllerType=0 controllerNumber=1 scan=32055"	4283.51064		FALSE
200	80	0	37	21	158	657.657	3	1970.956	1970.958	-0.92	[NSDKLIAR]	>Cas9	1119	1126	[MKNYWR]	>Cas9	883	888	K4	K2		20190423_QExHFX4_RSLC5_Beveridge_Clausen_IMP_DSSO_alone.23852.23852.3 File:"20190423_QExHFX4_RSLC5_Beveridge_Clausen_IMP_DSSO_alone.raw", NativeID:"controllerType=0 controllerNumber=1 scan=23852"	3386.70054		FALSE
201	80	0	18	29	121	691.092	4	2761.345	2761.342	0.84	[mDGTEELLVKLNR]	>Cas9	387	399	[QLKEDYFK]	>Cas9	567	574	K10	K3		20190423_QExHFX4_RSLC5_Beveridge_Clausen_IMP_DSSO_alone.39518.39518.4 File:"20190423_QExHFX4_RSLC5_Beveridge_Clausen_IMP_DSSO_alone.raw", NativeID:"controllerType=0 controllerNumber=1 scan=39518"	5112.20214		FALSE
202	78	0	17	28	138	380.7	4	1519.779	1519.782	-2.27	[DWDPKK]	>Cas9	1129	1134	[LKSVK]	>Cas9	1161	1165	K5	K2		20190423_QExHFX4_RSLC5_Beveridge_Clausen_IMP_DSSO_alone.17539.17539.4 File:"20190423_QExHFX4_RSLC5_Beveridge_Clausen_IMP_DSSO_alone.raw", NativeID:"controllerType=0 controllerNumber=1 scan=17539"	2666.93682		FALSE
203	78	0	12	36	131	778.384	3	2333.138	2333.126	4.75	[FDNLTKAER]	>Cas9	901	909	[VKYVTEGMR]	>Cas9	531	539	K6	K2		20190423_QExHFX4_RSLC5_Beveridge_Clausen_IMP_DSSO_alone.24165.24165.3 File:"20190423_QExHFX4_RSLC5_Beveridge_Clausen_IMP_DSSO_alone.raw", NativeID:"controllerType=0 controllerNumber=1 scan=24165"	3421.93812		FALSE
204	78	0	35	29	112	644.559	4	2575.214	2575.217	-0.95	[mTNFDKNLPNEK]	>Cas9	499	510	[SKLVSDFR]	>Cas9	964	971	K6	K2		20190423_QExHFX4_RSLC5_Beveridge_Clausen_IMP_DSSO_alone.28559.28559.4 File:"20190423_QExHFX4_RSLC5_Beveridge_Clausen_IMP_DSSO_alone.raw", NativeID:"controllerType=0 controllerNumber=1 scan=28559"	3911.31066		FALSE
205	78	0	52	13	140	1081.192	3	3241.561	3241.561	0.09	[KSEETITPWNFEEVVDK]	>Cas9	472	488	[QQLPEKYK]	>Cas9	345	352	K1	K6		20190423_QExHFX4_RSLC5_Beveridge_Clausen_IMP_DSSO_alone.39164.39164.3 File:"20190423_QExHFX4_RSLC5_Beveridge_Clausen_IMP_DSSO_alone.raw", NativeID:"controllerType=0 controllerNumber=1 scan=39164"	5072.14926		FALSE
206	78	0	29	16	129	687.092	4	2745.347	2745.347	-0.17	[MDGTEELLVKLNR]	>Cas9	387	399	[QLKEDYFK]	>Cas9	567	574	K10	K3		20190423_QExHFX4_RSLC5_Beveridge_Clausen_IMP_DSSO_alone.41756.41756.4 File:"20190423_QExHFX4_RSLC5_Beveridge_Clausen_IMP_DSSO_alone.raw", NativeID:"controllerType=0 controllerNumber=1 scan=41756"	5366.36934		FALSE
207	76	0	40	37	96	672.589	4	2687.336	2687.328	2.97	[HKPENIVIEMAR]	>Cas9	758	769	[FDNLTKAER]	>Cas9	901	909	K2	K6		20190423_QExHFX4_RSLC5_Beveridge_Clausen_IMP_DSSO_alone.28321.28321.4 File:"20190423_QExHFX4_RSLC5_Beveridge_Clausen_IMP_DSSO_alone.raw", NativeID:"controllerType=0 controllerNumber=1 scan=28321"	3886.43616		FALSE
208	75	0	32	16	119	567.971	3	1701.897	1701.895	1.26	[NSDKLIAR]	>Cas9	1119	1126	[DKPIR]	>Cas9	1303	1307	K4	K2		20190423_QExHFX4_RSLC5_Beveridge_Clausen_IMP_DSSO_alone.17238.17238.3 File:"20190423_QExHFX4_RSLC5_Beveridge_Clausen_IMP_DSSO_alone.raw", NativeID:"controllerType=0 controllerNumber=1 scan=17238"	2629.34406		FALSE
209	75	0	35	35	104	1136.219	3	3406.643	3406.64	0.8	[SSFEKNPIDFLEAK]	>Cas9	1176	1189	[SSFEKNPIDFLEAK]	>Cas9	1176	1189	K5	K5		20190423_QExHFX4_RSLC5_Beveridge_Clausen_IMP_DSSO_alone.50458.50458.3 File:"20190423_QExHFX4_RSLC5_Beveridge_Clausen_IMP_DSSO_alone.raw", NativeID:"controllerType=0 controllerNumber=1 scan=50458"	6443.6646		FALSE
210	74	0	50	38	91	393.712	4	1571.825	1571.825	0.12	[GYKEVK]	>Cas9	1190	1195	[AGFIKR]	>Cas9	918	923	K3	K5		20190423_QExHFX4_RSLC5_Beveridge_Clausen_IMP_DSSO_alone.15980.15980.4 File:"20190423_QExHFX4_RSLC5_Beveridge_Clausen_IMP_DSSO_alone.raw", NativeID:"controllerType=0 controllerNumber=1 scan=15980"	2479.22526		FALSE
211	74	0	24	32	110	567.97	3	1701.894	1701.895	-0.44	[NSDKLIAR]	>Cas9	1119	1126	[DKPIR]	>Cas9	1303	1307	K4	K2		20190423_QExHFX4_RSLC5_Beveridge_Clausen_IMP_DSSO_alone.18520.18520.3 File:"20190423_QExHFX4_RSLC5_Beveridge_Clausen_IMP_DSSO_alone.raw", NativeID:"controllerType=0 controllerNumber=1 scan=18520"	2779.8258		FALSE
212	73	0	39	39	123	463.939	3	1389.803	1389.802	0.92	[IIKDK]	>Cas9	604	608	[IIKDK]	>Cas9	604	608	K3	K3		20190423_QExHFX4_RSLC5_Beveridge_Clausen_IMP_DSSO_alone.13383.13383.3 File:"20190423_QExHFX4_RSLC5_Beveridge_Clausen_IMP_DSSO_alone.raw", NativeID:"controllerType=0 controllerNumber=1 scan=13383"	2152.2465		FALSE
213	73	0	18	18	112	467.236	4	1865.922	1865.921	0.59	[APLSASmIKR]	>Cas9	319	328	[SDKNR]	>Cas9	864	868	K9	K3		20190423_QExHFX4_RSLC5_Beveridge_Clausen_IMP_DSSO_alone.17306.17306.4 File:"20190423_QExHFX4_RSLC5_Beveridge_Clausen_IMP_DSSO_alone.raw", NativeID:"controllerType=0 controllerNumber=1 scan=17306"	2638.15068		FALSE
214	73	0	17	38	107	714.703	3	2142.093	2142.09	1.45	[QQLPEKYK]	>Cas9	345	352	[SKLVSDFR]	>Cas9	964	971	K6	K2		20190423_QExHFX4_RSLC5_Beveridge_Clausen_IMP_DSSO_alone.25352.25352.3 File:"20190423_QExHFX4_RSLC5_Beveridge_Clausen_IMP_DSSO_alone.raw", NativeID:"controllerType=0 controllerNumber=1 scan=25352"	3559.04166		FALSE
215	72	0	14	14	131	435.932	3	1305.781	1305.781	-0.22	[LKSVK]	>Cas9	1161	1165	[LKSVK]	>Cas9	1161	1165	K2	K2		20190423_QExHFX4_RSLC5_Beveridge_Clausen_IMP_DSSO_alone.11037.11037.3 File:"20190423_QExHFX4_RSLC5_Beveridge_Clausen_IMP_DSSO_alone.raw", NativeID:"controllerType=0 controllerNumber=1 scan=11037"	1810.69122		FALSE
216	72	0	37	12	124	520.509	4	2079.013	2079.014	-0.08	[LVDSTDKADLR]	>Cas9	146	156	[GQKNSR]	>Cas9	777	782	K7	K3		20190423_QExHFX4_RSLC5_Beveridge_Clausen_IMP_DSSO_alone.14742.14742.4 File:"20190423_QExHFX4_RSLC5_Beveridge_Clausen_IMP_DSSO_alone.raw", NativeID:"controllerType=0 controllerNumber=1 scan=14742"	2326.32768		FALSE
217	72	0	97	8	152	705.022	3	2113.052	2113.048	1.61	[LVDSTDKADLR]	>Cas9	146	156	[GYKEVK]	>Cas9	1190	1195	K7	K3		20190423_QExHFX4_RSLC5_Beveridge_Clausen_IMP_DSSO_alone.19749.19749.3 File:"20190423_QExHFX4_RSLC5_Beveridge_Clausen_IMP_DSSO_alone.raw", NativeID:"controllerType=0 controllerNumber=1 scan=19749"	2925.687		FALSE
218	72	0	73	11	149	654.035	3	1960.091	1960.09	0.98	[NSDKLIAR]	>Cas9	1119	1126	[KGILQTVK]	>Cas9	739	746	K4	K1		20190423_QExHFX4_RSLC5_Beveridge_Clausen_IMP_DSSO_alone.22772.22772.3 File:"20190423_QExHFX4_RSLC5_Beveridge_Clausen_IMP_DSSO_alone.raw", NativeID:"controllerType=0 controllerNumber=1 scan=22772"	3268.72848		FALSE
219	71	0	23	15	109	524.778	4	2096.09	2096.088	1.1	[APLSASMIKR]	>Cas9	319	328	[KFDNLTK]	>Cas9	900	906	K9	K1		20190423_QExHFX4_RSLC5_Beveridge_Clausen_IMP_DSSO_alone.26897.26897.4 File:"20190423_QExHFX4_RSLC5_Beveridge_Clausen_IMP_DSSO_alone.raw", NativeID:"controllerType=0 controllerNumber=1 scan=26897"	3727.39302		FALSE
220	70	0	24	24	98	820.791	3	2460.358	2460.353	1.91	[NLPNEKVLPK]	>Cas9	505	514	[NLPNEKVLPK]	>Cas9	505	514	K6	K6		20190423_QExHFX4_RSLC5_Beveridge_Clausen_IMP_DSSO_alone.27993.27993.3 File:"20190423_QExHFX4_RSLC5_Beveridge_Clausen_IMP_DSSO_alone.raw", NativeID:"controllerType=0 controllerNumber=1 scan=27993"	3851.08722		FALSE
221	70	0	45	15	121	628.566	4	2511.244	2511.236	2.99	[YPKLESEFVYGDYK]	>Cas9	1005	1018	[IIKDK]	>Cas9	604	608	K3	K3		20190423_QExHFX4_RSLC5_Beveridge_Clausen_IMP_DSSO_alone.32842.32842.4 File:"20190423_QExHFX4_RSLC5_Beveridge_Clausen_IMP_DSSO_alone.raw", NativeID:"controllerType=0 controllerNumber=1 scan=32842"	4369.72104		FALSE
222	69	0	28	12	115	632.092	4	2525.347	2525.343	1.38	[QLLNAKLITQR]	>Cas9	889	899	[QLKEDYFK]	>Cas9	567	574	K6	K3		20190423_QExHFX4_RSLC5_Beveridge_Clausen_IMP_DSSO_alone.34256.34256.4 File:"20190423_QExHFX4_RSLC5_Beveridge_Clausen_IMP_DSSO_alone.raw", NativeID:"controllerType=0 controllerNumber=1 scan=34256"	4522.71624		FALSE
223	68	0	101	7	161	693.677	3	2079.015	2079.014	0.91	[LVDSTDKADLR]	>Cas9	146	156	[GQKNSR]	>Cas9	777	782	K7	K3		20190423_QExHFX4_RSLC5_Beveridge_Clausen_IMP_DSSO_alone.14508.14508.3 File:"20190423_QExHFX4_RSLC5_Beveridge_Clausen_IMP_DSSO_alone.raw", NativeID:"controllerType=0 controllerNumber=1 scan=14508"	2297.71314		FALSE
224	68	0	25	20	120	561.61	3	1682.815	1682.814	0.31	[MKNYWR]	>Cas9	883	888	[DKPIR]	>Cas9	1303	1307	K2	K2		20190423_QExHFX4_RSLC5_Beveridge_Clausen_IMP_DSSO_alone.20787.20787.3 File:"20190423_QExHFX4_RSLC5_Beveridge_Clausen_IMP_DSSO_alone.raw", NativeID:"controllerType=0 controllerNumber=1 scan=20787"	3040.40016		FALSE
225	68	0	63	12	139	842.454	3	2525.347	2525.343	1.38	[QLLNAKLITQR]	>Cas9	889	899	[QLKEDYFK]	>Cas9	567	574	K6	K3		20190423_QExHFX4_RSLC5_Beveridge_Clausen_IMP_DSSO_alone.34259.34259.3 File:"20190423_QExHFX4_RSLC5_Beveridge_Clausen_IMP_DSSO_alone.raw", NativeID:"controllerType=0 controllerNumber=1 scan=34259"	4523.06208		FALSE
226	67	0	95	17	134	497.494	4	1986.954	1986.952	0.67	[NSDKLIAR]	>Cas9	1119	1126	[mKNYWR]	>Cas9	883	888	K4	K2		20190423_QExHFX4_RSLC5_Beveridge_Clausen_IMP_DSSO_alone.22940.22940.4 File:"20190423_QExHFX4_RSLC5_Beveridge_Clausen_IMP_DSSO_alone.raw", NativeID:"controllerType=0 controllerNumber=1 scan=22940"	3286.91472		FALSE
227	67	0	24	43	89	676.587	4	2703.325	2703.323	0.76	[HKPENIVIEmAR]	>Cas9	758	769	[FDNLTKAER]	>Cas9	901	909	K2	K6		20190423_QExHFX4_RSLC5_Beveridge_Clausen_IMP_DSSO_alone.28041.28041.4 File:"20190423_QExHFX4_RSLC5_Beveridge_Clausen_IMP_DSSO_alone.raw", NativeID:"controllerType=0 controllerNumber=1 scan=28041"	3856.7112		FALSE
228	67	0	10	21	104	853.746	3	2559.225	2559.222	1.13	[MTNFDKNLPNEK]	>Cas9	499	510	[SKLVSDFR]	>Cas9	964	971	K6	K2		20190423_QExHFX4_RSLC5_Beveridge_Clausen_IMP_DSSO_alone.30215.30215.3 File:"20190423_QExHFX4_RSLC5_Beveridge_Clausen_IMP_DSSO_alone.raw", NativeID:"controllerType=0 controllerNumber=1 scan=30215"	4088.17146		FALSE
229	67	0	19	19	123	446.579	3	1337.721	1337.721	0.42	[LSKSR]	>Cas9	220	224	[LSKSR]	>Cas9	220	224	K3	K3		20190423_QExHFX4_RSLC5_Beveridge_Clausen_IMP_DSSO_alone.8951.8951.3 File:"20190423_QExHFX4_RSLC5_Beveridge_Clausen_IMP_DSSO_alone.raw", NativeID:"controllerType=0 controllerNumber=1 scan=8951"	1476.60162		FALSE
230	66	0	7	24	98	790.066	3	2368.185	2368.181	1.46	[SEQEIGKATAK]	>Cas9	1029	1039	[FKVLGNTDR]	>Cas9	36	44	K7	K2		20190423_QExHFX4_RSLC5_Beveridge_Clausen_IMP_DSSO_alone.21277.21277.3 File:"20190423_QExHFX4_RSLC5_Beveridge_Clausen_IMP_DSSO_alone.raw", NativeID:"controllerType=0 controllerNumber=1 scan=21277"	3101.76426		FALSE
231	65	0	33	28	101	411.955	4	1644.799	1644.798	0.29	[MKNYWR]	>Cas9	883	888	[LSKSR]	>Cas9	220	224	K2	K3		20190423_QExHFX4_RSLC5_Beveridge_Clausen_IMP_DSSO_alone.16972.16972.4 File:"20190423_QExHFX4_RSLC5_Beveridge_Clausen_IMP_DSSO_alone.raw", NativeID:"controllerType=0 controllerNumber=1 scan=16972"	2596.9401		FALSE
232	64	0	58	10	139	581.049	4	2321.174	2321.173	0.6	[MDGTEELLVKLNR]	>Cas9	387	399	[EKIEK]	>Cas9	442	446	K10	K2		20190423_QExHFX4_RSLC5_Beveridge_Clausen_IMP_DSSO_alone.34225.34225.4 File:"20190423_QExHFX4_RSLC5_Beveridge_Clausen_IMP_DSSO_alone.raw", NativeID:"controllerType=0 controllerNumber=1 scan=34225"	4519.24158		FALSE
233	64	0	22	32	105	753.138	4	3009.529	3009.527	0.77	[MDGTEELLVKLNR]	>Cas9	387	399	[GGLSELDKAGFIK]	>Cas9	910	922	K10	K8		20190423_QExHFX4_RSLC5_Beveridge_Clausen_IMP_DSSO_alone.45710.45710.4 File:"20190423_QExHFX4_RSLC5_Beveridge_Clausen_IMP_DSSO_alone.raw", NativeID:"controllerType=0 controllerNumber=1 scan=45710"	5823.25662		FALSE
234	63	0	91	6	158	693.676	3	2079.015	2079.014	0.68	[LVDSTDKADLR]	>Cas9	146	156	[GQKNSR]	>Cas9	777	782	K7	K3		20190423_QExHFX4_RSLC5_Beveridge_Clausen_IMP_DSSO_alone.14285.14285.3 File:"20190423_QExHFX4_RSLC5_Beveridge_Clausen_IMP_DSSO_alone.raw", NativeID:"controllerType=0 controllerNumber=1 scan=14285"	2267.14662		FALSE
235	63	0	59	57	208	459.927	3	1377.766	1377.766	0.12	[EKIEK]	>Cas9	442	446	[KVTVK]	>Cas9	562	566	K2	K1		20190423_QExHFX4_RSLC5_Beveridge_Clausen_IMP_DSSO_alone.9022.9022.3 File:"20190423_QExHFX4_RSLC5_Beveridge_Clausen_IMP_DSSO_alone.raw", NativeID:"controllerType=0 controllerNumber=1 scan=9022"	1488.25638		FALSE
236	62	0	25	32	96	785.617	4	3139.447	3139.445	0.57	[YPKLESEFVYGDYK]	>Cas9	1005	1018	[LKGSPEDNEQK]	>Cas9	1249	1259	K3	K2		20190423_QExHFX4_RSLC5_Beveridge_Clausen_IMP_DSSO_alone.32597.32597.4 File:"20190423_QExHFX4_RSLC5_Beveridge_Clausen_IMP_DSSO_alone.raw", NativeID:"controllerType=0 controllerNumber=1 scan=32597"	4342.43946		FALSE
237	61	0	50	26	79	513.026	4	2049.081	2049.08	0.77	[FKVLGNTDR]	>Cas9	36	44	[ESILPKR]	>Cas9	1112	1118	K2	K6		20190423_QExHFX4_RSLC5_Beveridge_Clausen_IMP_DSSO_alone.26635.26635.4 File:"20190423_QExHFX4_RSLC5_Beveridge_Clausen_IMP_DSSO_alone.raw", NativeID:"controllerType=0 controllerNumber=1 scan=26635"	3697.96608		FALSE
238	61	0	35	59	85	840.442	4	3358.746	3358.742	1.08	[MLASAGELQKGNELALPSK]	>Cas9	1217	1235	[VVDELVKVMGR]	>Cas9	747	757	K10	K7		20190423_QExHFX4_RSLC5_Beveridge_Clausen_IMP_DSSO_alone.40618.40618.4 File:"20190423_QExHFX4_RSLC5_Beveridge_Clausen_IMP_DSSO_alone.raw", NativeID:"controllerType=0 controllerNumber=1 scan=40618"	5237.57022		FALSE
239	60	0	14	14	91	827.414	3	2480.228	2480.218	3.77	[SEQEIGKATAK]	>Cas9	1029	1039	[SEQEIGKATAK]	>Cas9	1029	1039	K7	K7		20190423_QExHFX4_RSLC5_Beveridge_Clausen_IMP_DSSO_alone.14999.14999.3 File:"20190423_QExHFX4_RSLC5_Beveridge_Clausen_IMP_DSSO_alone.raw", NativeID:"controllerType=0 controllerNumber=1 scan=14999"	2360.5248		FALSE
240	60	0	9	34	84	425.457	4	1698.808	1698.809	-0.76	[mKNYWR]	>Cas9	883	888	[DKPIR]	>Cas9	1303	1307	K2	K2		20190423_QExHFX4_RSLC5_Beveridge_Clausen_IMP_DSSO_alone.20826.20826.4 File:"20190423_QExHFX4_RSLC5_Beveridge_Clausen_IMP_DSSO_alone.raw", NativeID:"controllerType=0 controllerNumber=1 scan=20826"	3044.37474		FALSE
241	60	0	41	11	135	837.074	3	2509.207	2509.21	-1.38	[mIAKSEQEIGK]	>Cas9	1025	1035	[DFQFYKVR]	>Cas9	973	980	K4	K6		20190423_QExHFX4_RSLC5_Beveridge_Clausen_IMP_DSSO_alone.30226.30226.3 File:"20190423_QExHFX4_RSLC5_Beveridge_Clausen_IMP_DSSO_alone.raw", NativeID:"controllerType=0 controllerNumber=1 scan=30226"	4089.40374		FALSE
242	58	0	34	16	97	463.237	4	1849.927	1849.926	0.42	[APLSASMIKR]	>Cas9	319	328	[SDKNR]	>Cas9	864	868	K9	K3		20190423_QExHFX4_RSLC5_Beveridge_Clausen_IMP_DSSO_alone.18564.18564.4 File:"20190423_QExHFX4_RSLC5_Beveridge_Clausen_IMP_DSSO_alone.raw", NativeID:"controllerType=0 controllerNumber=1 scan=18564"	2784.43422		FALSE
243	58	0	28	9	115	841.438	3	2522.301	2522.299	0.48	[VVDELVKVmGR]	>Cas9	747	757	[KPAFLSGEQK]	>Cas9	540	549	K7	K1		20190423_QExHFX4_RSLC5_Beveridge_Clausen_IMP_DSSO_alone.29682.29682.3 File:"20190423_QExHFX4_RSLC5_Beveridge_Clausen_IMP_DSSO_alone.raw", NativeID:"controllerType=0 controllerNumber=1 scan=29682"	4030.81944		FALSE
244	57	0	31	11	96	411.203	4	1641.791	1641.79	0.72	[KFDNLTK]	>Cas9	900	906	[SDKNR]	>Cas9	864	868	K1	K3		20190423_QExHFX4_RSLC5_Beveridge_Clausen_IMP_DSSO_alone.12989.12989.4 File:"20190423_QExHFX4_RSLC5_Beveridge_Clausen_IMP_DSSO_alone.raw", NativeID:"controllerType=0 controllerNumber=1 scan=12989"	2096.88528		FALSE
245	57	0	55	11	138	555.298	3	1663.878	1663.88	-0.68	[NSDKLIAR]	>Cas9	1119	1126	[LSKSR]	>Cas9	220	224	K4	K3		20190423_QExHFX4_RSLC5_Beveridge_Clausen_IMP_DSSO_alone.13543.13543.3 File:"20190423_QExHFX4_RSLC5_Beveridge_Clausen_IMP_DSSO_alone.raw", NativeID:"controllerType=0 controllerNumber=1 scan=13543"	2175.26298		FALSE
246	56	0	34	25	160	601.319	3	1801.942	1801.94	0.83	[QLKEDYFK]	>Cas9	567	574	[KVTVK]	>Cas9	562	566	K3	K1		20190423_QExHFX4_RSLC5_Beveridge_Clausen_IMP_DSSO_alone.20584.20584.3 File:"20190423_QExHFX4_RSLC5_Beveridge_Clausen_IMP_DSSO_alone.raw", NativeID:"controllerType=0 controllerNumber=1 scan=20584"	3018.06954		FALSE
247	56	0	91	5	138	712.708	3	2136.109	2136.104	2.53	[LVDSTDKADLR]	>Cas9	146	156	[VMKQLK]	>Cas9	651	656	K7	K3		20190423_QExHFX4_RSLC5_Beveridge_Clausen_IMP_DSSO_alone.21534.21534.3 File:"20190423_QExHFX4_RSLC5_Beveridge_Clausen_IMP_DSSO_alone.raw", NativeID:"controllerType=0 controllerNumber=1 scan=21534"	3129.93036		FALSE
248	56	0	125	35	195	458.22	5	2287.072	2287.073	-0.53	[TYAHLFDDKVMK]	>Cas9	642	653	[DKQSGK]	>Cas9	676	681	K9	K2		20190423_QExHFX4_RSLC5_Beveridge_Clausen_IMP_DSSO_alone.23826.23826.5 File:"20190423_QExHFX4_RSLC5_Beveridge_Clausen_IMP_DSSO_alone.raw", NativeID:"controllerType=0 controllerNumber=1 scan=23826"	3383.91438		FALSE
249	56	0	98	6	138	1045.151	3	3133.439	3133.445	-1.97	[KIEcFDSVEISGVEDR]	>Cas9	575	590	[FDNLTKAER]	>Cas9	901	909	K1	K6		20190423_QExHFX4_RSLC5_Beveridge_Clausen_IMP_DSSO_alone.34407.34407.3 File:"20190423_QExHFX4_RSLC5_Beveridge_Clausen_IMP_DSSO_alone.raw", NativeID:"controllerType=0 controllerNumber=1 scan=34407"	4538.91792		FALSE
250	55	0	28	12	99	1078.885	3	3234.64	3234.638	0.59	[mLASAGELQKGNELALPSK]	>Cas9	1217	1235	[KPAFLSGEQK]	>Cas9	540	549	K10	K1		20190423_QExHFX4_RSLC5_Beveridge_Clausen_IMP_DSSO_alone.33128.33128.3 File:"20190423_QExHFX4_RSLC5_Beveridge_Clausen_IMP_DSSO_alone.raw", NativeID:"controllerType=0 controllerNumber=1 scan=33128"	4401.25674		FALSE
251	54	0	43	29	121	449.934	3	1347.789	1347.792	-2.08	[IIKDK]	>Cas9	604	608	[LKSVK]	>Cas9	1161	1165	K3	K2		20190423_QExHFX4_RSLC5_Beveridge_Clausen_IMP_DSSO_alone.10598.10598.3 File:"20190423_QExHFX4_RSLC5_Beveridge_Clausen_IMP_DSSO_alone.raw", NativeID:"controllerType=0 controllerNumber=1 scan=10598"	1742.66526		FALSE
252	54	0	103	4	162	693.677	3	2079.016	2079.014	1.35	[LVDSTDKADLR]	>Cas9	146	156	[GQKNSR]	>Cas9	777	782	K7	K3		20190423_QExHFX4_RSLC5_Beveridge_Clausen_IMP_DSSO_alone.13976.13976.3 File:"20190423_QExHFX4_RSLC5_Beveridge_Clausen_IMP_DSSO_alone.raw", NativeID:"controllerType=0 controllerNumber=1 scan=13976"	2229.45996		FALSE
253	54	0	9	26	79	415.954	4	1660.793	1660.793	-0.47	[mKNYWR]	>Cas9	883	888	[LSKSR]	>Cas9	220	224	K2	K3		20190423_QExHFX4_RSLC5_Beveridge_Clausen_IMP_DSSO_alone.14779.14779.4 File:"20190423_QExHFX4_RSLC5_Beveridge_Clausen_IMP_DSSO_alone.raw", NativeID:"controllerType=0 controllerNumber=1 scan=14779"	2330.09202		FALSE
254	54	0	32	9	124	409.236	4	1633.924	1633.931	-4.03	[KGILQTVK]	>Cas9	739	746	[LSKSR]	>Cas9	220	224	K1	K3		20190423_QExHFX4_RSLC5_Beveridge_Clausen_IMP_DSSO_alone.15710.15710.4 File:"20190423_QExHFX4_RSLC5_Beveridge_Clausen_IMP_DSSO_alone.raw", NativeID:"controllerType=0 controllerNumber=1 scan=15710"	2445.66834		FALSE
255	54	0	58	8	109	834.073	3	2500.203	2500.206	-1.13	[mIAKSEQEIGK]	>Cas9	1025	1035	[FDNLTKAER]	>Cas9	901	909	K4	K6		20190423_QExHFX4_RSLC5_Beveridge_Clausen_IMP_DSSO_alone.20869.20869.3 File:"20190423_QExHFX4_RSLC5_Beveridge_Clausen_IMP_DSSO_alone.raw", NativeID:"controllerType=0 controllerNumber=1 scan=20869"	3049.51578		FALSE
256	54	0	35	21	80	714.367	4	2854.447	2854.45	-1.27	[LENLIAQLPGEKK]	>Cas9	226	238	[LKGSPEDNEQK]	>Cas9	1249	1259	K12	K2		20190423_QExHFX4_RSLC5_Beveridge_Clausen_IMP_DSSO_alone.29229.29229.4 File:"20190423_QExHFX4_RSLC5_Beveridge_Clausen_IMP_DSSO_alone.raw", NativeID:"controllerType=0 controllerNumber=1 scan=29229"	3982.59648		FALSE
257	53	0	18	18	72	940.128	3	2818.37	2818.366	1.38	[SDNVPSEEVVKK]	>Cas9	871	882	[SDNVPSEEVVKK]	>Cas9	871	882	K11	K11		20190423_QExHFX4_RSLC5_Beveridge_Clausen_IMP_DSSO_alone.22391.22391.3 File:"20190423_QExHFX4_RSLC5_Beveridge_Clausen_IMP_DSSO_alone.raw", NativeID:"controllerType=0 controllerNumber=1 scan=22391"	3225.03024		FALSE
258	52	0	22	27	80	411.956	4	1644.801	1644.798	1.78	[MKNYWR]	>Cas9	883	888	[LSKSR]	>Cas9	220	224	K2	K3		20190423_QExHFX4_RSLC5_Beveridge_Clausen_IMP_DSSO_alone.16693.16693.4 File:"20190423_QExHFX4_RSLC5_Beveridge_Clausen_IMP_DSSO_alone.raw", NativeID:"controllerType=0 controllerNumber=1 scan=16693"	2566.43028		FALSE
259	52	0	26	7	112	654.035	3	1960.09	1960.09	0.44	[NSDKLIAR]	>Cas9	1119	1126	[KGILQTVK]	>Cas9	739	746	K4	K1		20190423_QExHFX4_RSLC5_Beveridge_Clausen_IMP_DSSO_alone.22519.22519.3 File:"20190423_QExHFX4_RSLC5_Beveridge_Clausen_IMP_DSSO_alone.raw", NativeID:"controllerType=0 controllerNumber=1 scan=22519"	3238.41246		FALSE
260	52	0	22	22	95	766.706	3	2298.104	2298.1	1.96	[QLKEDYFK]	>Cas9	567	574	[QLKEDYFK]	>Cas9	567	574	K3	K3		20190423_QExHFX4_RSLC5_Beveridge_Clausen_IMP_DSSO_alone.31578.31578.3 File:"20190423_QExHFX4_RSLC5_Beveridge_Clausen_IMP_DSSO_alone.raw", NativeID:"controllerType=0 controllerNumber=1 scan=31578"	4232.80992		FALSE
261	52	0	28	28	127	483.919	3	1449.744	1449.751	-4.75	[EKIEK]	>Cas9	442	446	[EKIEK]	>Cas9	442	446	K2	K2		20190423_QExHFX4_RSLC5_Beveridge_Clausen_IMP_DSSO_alone.8940.8940.3 File:"20190423_QExHFX4_RSLC5_Beveridge_Clausen_IMP_DSSO_alone.raw", NativeID:"controllerType=0 controllerNumber=1 scan=8940"	1474.95564		FALSE
262	51	0	26	32	65	707.608	4	2827.412	2827.415	-1.13	[HKPENIVIEMAR]	>Cas9	758	769	[MIAKSEQEIGK]	>Cas9	1025	1035	K2	K4		20190423_QExHFX4_RSLC5_Beveridge_Clausen_IMP_DSSO_alone.26537.26537.4 File:"20190423_QExHFX4_RSLC5_Beveridge_Clausen_IMP_DSSO_alone.raw", NativeID:"controllerType=0 controllerNumber=1 scan=26537"	3687.99396		FALSE
263	51	0	54	7	118	873.799	3	2619.382	2619.38	0.91	[IEEGIKELGSQILK]	>Cas9	788	801	[KLVDSTDK]	>Cas9	145	152	K6	K1		20190423_QExHFX4_RSLC5_Beveridge_Clausen_IMP_DSSO_alone.36300.36300.3 File:"20190423_QExHFX4_RSLC5_Beveridge_Clausen_IMP_DSSO_alone.raw", NativeID:"controllerType=0 controllerNumber=1 scan=36300"	4747.90044		FALSE
264	50	0	55	5	126	636.998	3	1908.979	1908.977	1.21	[SEQEIGKATAK]	>Cas9	1029	1039	[KMIAK]	>Cas9	1024	1028	K7	K1		20190423_QExHFX4_RSLC5_Beveridge_Clausen_IMP_DSSO_alone.13307.13307.3 File:"20190423_QExHFX4_RSLC5_Beveridge_Clausen_IMP_DSSO_alone.raw", NativeID:"controllerType=0 controllerNumber=1 scan=13307"	2141.51388		FALSE
265	50	0	99	3	157	693.677	3	2079.016	2079.014	1.01	[LVDSTDKADLR]	>Cas9	146	156	[GQKNSR]	>Cas9	777	782	K7	K3		20190423_QExHFX4_RSLC5_Beveridge_Clausen_IMP_DSSO_alone.14038.14038.3 File:"20190423_QExHFX4_RSLC5_Beveridge_Clausen_IMP_DSSO_alone.raw", NativeID:"controllerType=0 controllerNumber=1 scan=14038"	2236.75248		FALSE
266	50	0	20	20	68	820.79	3	2460.355	2460.353	0.62	[NLPNEKVLPK]	>Cas9	505	514	[NLPNEKVLPK]	>Cas9	505	514	K6	K6		20190423_QExHFX4_RSLC5_Beveridge_Clausen_IMP_DSSO_alone.26961.26961.3 File:"20190423_QExHFX4_RSLC5_Beveridge_Clausen_IMP_DSSO_alone.raw", NativeID:"controllerType=0 controllerNumber=1 scan=26961"	3734.24778		FALSE
267	50	0	80	27	90	513.026	4	2049.084	2049.08	2.14	[FKVLGNTDR]	>Cas9	36	44	[ESILPKR]	>Cas9	1112	1118	K2	K6		20190423_QExHFX4_RSLC5_Beveridge_Clausen_IMP_DSSO_alone.27831.27831.4 File:"20190423_QExHFX4_RSLC5_Beveridge_Clausen_IMP_DSSO_alone.raw", NativeID:"controllerType=0 controllerNumber=1 scan=27831"	3831.53514		FALSE
268	50	0	41	18	74	690.592	4	2759.347	2759.349	-0.83	[HKPENIVIEMAR]	>Cas9	758	769	[YDENDKLIR]	>Cas9	947	955	K2	K6		20190423_QExHFX4_RSLC5_Beveridge_Clausen_IMP_DSSO_alone.30823.30823.4 File:"20190423_QExHFX4_RSLC5_Beveridge_Clausen_IMP_DSSO_alone.raw", NativeID:"controllerType=0 controllerNumber=1 scan=30823"	4151.57172		FALSE
269	50	0	97	5	135	1045.155	3	3133.452	3133.445	2.04	[KIEcFDSVEISGVEDR]	>Cas9	575	590	[FDNLTKAER]	>Cas9	901	909	K1	K6		20190423_QExHFX4_RSLC5_Beveridge_Clausen_IMP_DSSO_alone.34416.34416.3 File:"20190423_QExHFX4_RSLC5_Beveridge_Clausen_IMP_DSSO_alone.raw", NativeID:"controllerType=0 controllerNumber=1 scan=34416"	4539.9777		FALSE
270	49	0	38	7	108	659.339	3	1976.003	1976	1.19	[LKGSPEDNEQK]	>Cas9	1249	1259	[LKSVK]	>Cas9	1161	1165	K2	K2		20190423_QExHFX4_RSLC5_Beveridge_Clausen_IMP_DSSO_alone.11617.11617.3 File:"20190423_QExHFX4_RSLC5_Beveridge_Clausen_IMP_DSSO_alone.raw", NativeID:"controllerType=0 controllerNumber=1 scan=11617"	1900.7646		FALSE
271	49	0	35	35	72	820.786	3	2460.343	2460.353	-4.2	[NLPNEKVLPK]	>Cas9	505	514	[NLPNEKVLPK]	>Cas9	505	514	K6	K6		20190423_QExHFX4_RSLC5_Beveridge_Clausen_IMP_DSSO_alone.28754.28754.3 File:"20190423_QExHFX4_RSLC5_Beveridge_Clausen_IMP_DSSO_alone.raw", NativeID:"controllerType=0 controllerNumber=1 scan=28754"	3931.92198		FALSE
272	48	0	34	15	134	625.316	3	1873.933	1873.925	4.12	[QLKEDYFK]	>Cas9	567	574	[EKIEK]	>Cas9	442	446	K3	K2		20190423_QExHFX4_RSLC5_Beveridge_Clausen_IMP_DSSO_alone.20415.20415.3 File:"20190423_QExHFX4_RSLC5_Beveridge_Clausen_IMP_DSSO_alone.raw", NativeID:"controllerType=0 controllerNumber=1 scan=20415"	2999.6448		FALSE
273	48	0	77	7	139	921.117	3	2761.336	2761.342	-2.37	[mDGTEELLVKLNR]	>Cas9	387	399	[QLKEDYFK]	>Cas9	567	574	K10	K3		20190423_QExHFX4_RSLC5_Beveridge_Clausen_IMP_DSSO_alone.39524.39524.3 File:"20190423_QExHFX4_RSLC5_Beveridge_Clausen_IMP_DSSO_alone.raw", NativeID:"controllerType=0 controllerNumber=1 scan=39524"	5112.9252		FALSE
274	47	0	120	23	193	526.048	4	2101.171	2101.169	1.3	[QLLNAKLITQR]	>Cas9	889	899	[EKIEK]	>Cas9	442	446	K6	K2		20190423_QExHFX4_RSLC5_Beveridge_Clausen_IMP_DSSO_alone.24644.24644.4 File:"20190423_QExHFX4_RSLC5_Beveridge_Clausen_IMP_DSSO_alone.raw", NativeID:"controllerType=0 controllerNumber=1 scan=24644"	3479.34384		FALSE
275	47	0	32	10	136	859.078	3	2575.22	2575.217	1.25	[mTNFDKNLPNEK]	>Cas9	499	510	[SKLVSDFR]	>Cas9	964	971	K6	K2		20190423_QExHFX4_RSLC5_Beveridge_Clausen_IMP_DSSO_alone.27756.27756.3 File:"20190423_QExHFX4_RSLC5_Beveridge_Clausen_IMP_DSSO_alone.raw", NativeID:"controllerType=0 controllerNumber=1 scan=27756"	3823.67922		FALSE
276	46	0	81	4	141	693.677	3	2079.015	2079.014	0.86	[LVDSTDKADLR]	>Cas9	146	156	[GQKNSR]	>Cas9	777	782	K7	K3		20190423_QExHFX4_RSLC5_Beveridge_Clausen_IMP_DSSO_alone.14762.14762.3 File:"20190423_QExHFX4_RSLC5_Beveridge_Clausen_IMP_DSSO_alone.raw", NativeID:"controllerType=0 controllerNumber=1 scan=14762"	2328.36072		FALSE
277	46	0	56	6	130	699.367	3	2096.088	2096.088	-0.04	[APLSASMIKR]	>Cas9	319	328	[KFDNLTK]	>Cas9	900	906	K9	K1		20190423_QExHFX4_RSLC5_Beveridge_Clausen_IMP_DSSO_alone.26864.26864.3 File:"20190423_QExHFX4_RSLC5_Beveridge_Clausen_IMP_DSSO_alone.raw", NativeID:"controllerType=0 controllerNumber=1 scan=26864"	3723.81138		FALSE
278	46	0	20	20	69	820.79	3	2460.355	2460.353	0.59	[NLPNEKVLPK]	>Cas9	505	514	[NLPNEKVLPK]	>Cas9	505	514	K6	K6		20190423_QExHFX4_RSLC5_Beveridge_Clausen_IMP_DSSO_alone.29287.29287.3 File:"20190423_QExHFX4_RSLC5_Beveridge_Clausen_IMP_DSSO_alone.raw", NativeID:"controllerType=0 controllerNumber=1 scan=29287"	3988.53144		FALSE
279	44	0	9	9	90	547.934	3	1641.789	1641.79	-0.91	[KFDNLTK]	>Cas9	900	906	[SDKNR]	>Cas9	864	868	K1	K3		20190423_QExHFX4_RSLC5_Beveridge_Clausen_IMP_DSSO_alone.12976.12976.3 File:"20190423_QExHFX4_RSLC5_Beveridge_Clausen_IMP_DSSO_alone.raw", NativeID:"controllerType=0 controllerNumber=1 scan=12976"	2095.21848		FALSE
280	44	0	21	9	93	641.025	3	1921.061	1921.058	1.56	[NLPNEKVLPK]	>Cas9	505	514	[HSIKK]	>Cas9	45	49	K6	K4		20190423_QExHFX4_RSLC5_Beveridge_Clausen_IMP_DSSO_alone.14479.14479.3 File:"20190423_QExHFX4_RSLC5_Beveridge_Clausen_IMP_DSSO_alone.raw", NativeID:"controllerType=0 controllerNumber=1 scan=14479"	2294.30886		FALSE
281	44	0	70	23	126	458.22	5	2287.07	2287.073	-1.32	[TYAHLFDDKVMK]	>Cas9	642	653	[DKQSGK]	>Cas9	676	681	K9	K2		20190423_QExHFX4_RSLC5_Beveridge_Clausen_IMP_DSSO_alone.23801.23801.5 File:"20190423_QExHFX4_RSLC5_Beveridge_Clausen_IMP_DSSO_alone.raw", NativeID:"controllerType=0 controllerNumber=1 scan=23801"	3381.09126		FALSE
282	43	0	11	35	83	566.942	3	1698.811	1698.809	1.11	[mKNYWR]	>Cas9	883	888	[DKPIR]	>Cas9	1303	1307	K2	K2		20190423_QExHFX4_RSLC5_Beveridge_Clausen_IMP_DSSO_alone.20816.20816.3 File:"20190423_QExHFX4_RSLC5_Beveridge_Clausen_IMP_DSSO_alone.raw", NativeID:"controllerType=0 controllerNumber=1 scan=20816"	3043.39572		FALSE
283	43	0	55	5	142	779.729	3	2337.173	2337.168	2.23	[mDGTEELLVKLNR]	>Cas9	387	399	[EKIEK]	>Cas9	442	446	K10	K2		20190423_QExHFX4_RSLC5_Beveridge_Clausen_IMP_DSSO_alone.30922.30922.3 File:"20190423_QExHFX4_RSLC5_Beveridge_Clausen_IMP_DSSO_alone.raw", NativeID:"controllerType=0 controllerNumber=1 scan=30922"	4162.11156		FALSE
284	43	0	68	4	125	914.453	3	2741.344	2741.355	-4.1	[SNFDLAEDAKLQLSK]	>Cas9	258	272	[KLVDSTDK]	>Cas9	145	152	K10	K1		20190423_QExHFX4_RSLC5_Beveridge_Clausen_IMP_DSSO_alone.36782.36782.3 File:"20190423_QExHFX4_RSLC5_Beveridge_Clausen_IMP_DSSO_alone.raw", NativeID:"controllerType=0 controllerNumber=1 scan=36782"	4800.80592		FALSE
285	43	0	18	23	65	707.582	4	2827.308	2827.307	0.42	[QEDFYPFLKDNR]	>Cas9	430	441	[VKYVTEGmR]	>Cas9	531	539	K9	K2		20190423_QExHFX4_RSLC5_Beveridge_Clausen_IMP_DSSO_alone.36803.36803.4 File:"20190423_QExHFX4_RSLC5_Beveridge_Clausen_IMP_DSSO_alone.raw", NativeID:"controllerType=0 controllerNumber=1 scan=36803"	4803.58086		FALSE
286	42	0	56	4	151	617.313	3	1849.926	1849.926	-0.1	[APLSASMIKR]	>Cas9	319	328	[SDKNR]	>Cas9	864	868	K9	K3		20190423_QExHFX4_RSLC5_Beveridge_Clausen_IMP_DSSO_alone.17586.17586.3 File:"20190423_QExHFX4_RSLC5_Beveridge_Clausen_IMP_DSSO_alone.raw", NativeID:"controllerType=0 controllerNumber=1 scan=17586"	2672.36388		FALSE
287	42	0	8	20	67	687.683	3	2061.033	2061.028	2.44	[DDSIDNKVLTR]	>Cas9	853	863	[DKPIR]	>Cas9	1303	1307	K7	K2		20190423_QExHFX4_RSLC5_Beveridge_Clausen_IMP_DSSO_alone.26757.26757.3 File:"20190423_QExHFX4_RSLC5_Beveridge_Clausen_IMP_DSSO_alone.raw", NativeID:"controllerType=0 controllerNumber=1 scan=26757"	3712.58904		FALSE
288	42	0	33	8	128	689.378	3	2066.121	2066.12	0.33	[GGLSELDKAGFIK]	>Cas9	910	922	[KVTVK]	>Cas9	562	566	K8	K1		20190423_QExHFX4_RSLC5_Beveridge_Clausen_IMP_DSSO_alone.28854.28854.3 File:"20190423_QExHFX4_RSLC5_Beveridge_Clausen_IMP_DSSO_alone.raw", NativeID:"controllerType=0 controllerNumber=1 scan=28854"	3942.51876		FALSE
289	42	0	16	8	134	836.106	3	2506.304	2506.304	-0.14	[VVDELVKVMGR]	>Cas9	747	757	[KPAFLSGEQK]	>Cas9	540	549	K7	K1		20190423_QExHFX4_RSLC5_Beveridge_Clausen_IMP_DSSO_alone.35744.35744.3 File:"20190423_QExHFX4_RSLC5_Beveridge_Clausen_IMP_DSSO_alone.raw", NativeID:"controllerType=0 controllerNumber=1 scan=35744"	4685.22228		FALSE
290	40	0	58	23	169	449.935	3	1347.792	1347.792	0.19	[IIKDK]	>Cas9	604	608	[LKSVK]	>Cas9	1161	1165	K3	K2		20190423_QExHFX4_RSLC5_Beveridge_Clausen_IMP_DSSO_alone.10786.10786.3 File:"20190423_QExHFX4_RSLC5_Beveridge_Clausen_IMP_DSSO_alone.raw", NativeID:"controllerType=0 controllerNumber=1 scan=10786"	1772.7246		FALSE
291	40	0	34	3	128	717.369	3	2150.091	2150.091	0.09	[VLSAYNKHR]	>Cas9	1294	1302	[KLVDSTDK]	>Cas9	145	152	K7	K1		20190423_QExHFX4_RSLC5_Beveridge_Clausen_IMP_DSSO_alone.14103.14103.3 File:"20190423_QExHFX4_RSLC5_Beveridge_Clausen_IMP_DSSO_alone.raw", NativeID:"controllerType=0 controllerNumber=1 scan=14103"	2243.85048		FALSE
292	40	0	60	4	128	675.012	3	2023.022	2023.012	4.8	[DDSIDNKVLTR]	>Cas9	853	863	[LSKSR]	>Cas9	220	224	K7	K3		20190423_QExHFX4_RSLC5_Beveridge_Clausen_IMP_DSSO_alone.21574.21574.3 File:"20190423_QExHFX4_RSLC5_Beveridge_Clausen_IMP_DSSO_alone.raw", NativeID:"controllerType=0 controllerNumber=1 scan=21574"	3134.65734		FALSE
293	39	0	84	7	103	497.495	4	1986.957	1986.952	2.07	[NSDKLIAR]	>Cas9	1119	1126	[mKNYWR]	>Cas9	883	888	K4	K2		20190423_QExHFX4_RSLC5_Beveridge_Clausen_IMP_DSSO_alone.21985.21985.4 File:"20190423_QExHFX4_RSLC5_Beveridge_Clausen_IMP_DSSO_alone.raw", NativeID:"controllerType=0 controllerNumber=1 scan=21985"	3177.60666		FALSE
294	39	0.003367003	15	13	75	790.066	3	2368.182	2368.181	0.38	[SEQEIGKATAK]	>Cas9	1029	1039	[FKVLGNTDR]	>Cas9	36	44	K7	K2		20190423_QExHFX4_RSLC5_Beveridge_Clausen_IMP_DSSO_alone.22187.22187.3 File:"20190423_QExHFX4_RSLC5_Beveridge_Clausen_IMP_DSSO_alone.raw", NativeID:"controllerType=0 controllerNumber=1 scan=22187"	3202.14546		FALSE
295	39	0	13	13	80	581.289	4	2322.133	2322.129	1.57	[VKYVTEGMR]	>Cas9	531	539	[VKYVTEGMR]	>Cas9	531	539	K2	K2		20190423_QExHFX4_RSLC5_Beveridge_Clausen_IMP_DSSO_alone.24170.24170.4 File:"20190423_QExHFX4_RSLC5_Beveridge_Clausen_IMP_DSSO_alone.raw", NativeID:"controllerType=0 controllerNumber=1 scan=24170"	3422.37618		FALSE
296	39	0.003378378	15	15	79	614.677	3	1842.016	1842.015	0.31	[ESILPKR]	>Cas9	1112	1118	[ESILPKR]	>Cas9	1112	1118	K6	K6		20190423_QExHFX4_RSLC5_Beveridge_Clausen_IMP_DSSO_alone.25293.25293.3 File:"20190423_QExHFX4_RSLC5_Beveridge_Clausen_IMP_DSSO_alone.raw", NativeID:"controllerType=0 controllerNumber=1 scan=25293"	3552.79056		FALSE
297	39	0.003389831	17	16	67	859.08	3	2575.226	2575.217	3.49	[mTNFDKNLPNEK]	>Cas9	499	510	[SKLVSDFR]	>Cas9	964	971	K6	K2		20190423_QExHFX4_RSLC5_Beveridge_Clausen_IMP_DSSO_alone.28458.28458.3 File:"20190423_QExHFX4_RSLC5_Beveridge_Clausen_IMP_DSSO_alone.raw", NativeID:"controllerType=0 controllerNumber=1 scan=28458"	3900.59082		FALSE
298	38	0.003355705	4	24	58	415.954	4	1660.793	1660.793	-0.18	[mKNYWR]	>Cas9	883	888	[LSKSR]	>Cas9	220	224	K2	K3		20190423_QExHFX4_RSLC5_Beveridge_Clausen_IMP_DSSO_alone.16713.16713.4 File:"20190423_QExHFX4_RSLC5_Beveridge_Clausen_IMP_DSSO_alone.raw", NativeID:"controllerType=0 controllerNumber=1 scan=16713"	2568.5076		FALSE
299	38	0.003311258	63	46	176	469.237	4	1873.926	1873.925	0.37	[QLKEDYFK]	>Cas9	567	574	[EKIEK]	>Cas9	442	446	K3	K2		20190423_QExHFX4_RSLC5_Beveridge_Clausen_IMP_DSSO_alone.20422.20422.4 File:"20190423_QExHFX4_RSLC5_Beveridge_Clausen_IMP_DSSO_alone.raw", NativeID:"controllerType=0 controllerNumber=1 scan=20422"	3000.43938		FALSE
300	38	0.003344482	9	10	73	528.777	4	2112.086	2112.083	1.33	[APLSASmIKR]	>Cas9	319	328	[KFDNLTK]	>Cas9	900	906	K9	K1		20190423_QExHFX4_RSLC5_Beveridge_Clausen_IMP_DSSO_alone.23461.23461.4 File:"20190423_QExHFX4_RSLC5_Beveridge_Clausen_IMP_DSSO_alone.raw", NativeID:"controllerType=0 controllerNumber=1 scan=23461"	3342.77028		FALSE
301	38	0.003333333	53	4	132	750.4	3	2249.185	2249.188	-1.11	[MDGTEELLVKLNR]	>Cas9	387	399	[KVTVK]	>Cas9	562	566	K10	K1		20190423_QExHFX4_RSLC5_Beveridge_Clausen_IMP_DSSO_alone.33329.33329.3 File:"20190423_QExHFX4_RSLC5_Beveridge_Clausen_IMP_DSSO_alone.raw", NativeID:"controllerType=0 controllerNumber=1 scan=33329"	4422.1392		FALSE
302	38	0.003322259	35	5	89	896.443	3	2687.315	2687.312	0.98	[SSFEKNPIDFLEAK]	>Cas9	1176	1189	[KLVDSTDK]	>Cas9	145	152	K5	K1		20190423_QExHFX4_RSLC5_Beveridge_Clausen_IMP_DSSO_alone.38743.38743.3 File:"20190423_QExHFX4_RSLC5_Beveridge_Clausen_IMP_DSSO_alone.raw", NativeID:"controllerType=0 controllerNumber=1 scan=38743"	5018.33586		FALSE
303	37	0.00330033	85	110	82	625.808	4	2500.211	2500.206	1.92	[mIAKSEQEIGK]	>Cas9	1025	1035	[FDNLTKAER]	>Cas9	901	909	K4	K6		20190423_QExHFX4_RSLC5_Beveridge_Clausen_IMP_DSSO_alone.20913.20913.4 File:"20190423_QExHFX4_RSLC5_Beveridge_Clausen_IMP_DSSO_alone.raw", NativeID:"controllerType=0 controllerNumber=1 scan=20913"	3054.67998		FALSE
304	37	0.003289474	26	7	75	1081.191	3	3241.558	3241.561	-0.82	[KSEETITPWNFEEVVDK]	>Cas9	472	488	[QQLPEKYK]	>Cas9	345	352	K1	K6		20190423_QExHFX4_RSLC5_Beveridge_Clausen_IMP_DSSO_alone.39213.39213.3 File:"20190423_QExHFX4_RSLC5_Beveridge_Clausen_IMP_DSSO_alone.raw", NativeID:"controllerType=0 controllerNumber=1 scan=39213"	5077.75464		FALSE
305	36	0.003267974	10	22	66	825.074	3	2473.206	2473.214	-2.86	[MIAKSEQEIGK]	>Cas9	1025	1035	[VKYVTEGMR]	>Cas9	531	539	K4	K2		20190423_QExHFX4_RSLC5_Beveridge_Clausen_IMP_DSSO_alone.22909.22909.3 File:"20190423_QExHFX4_RSLC5_Beveridge_Clausen_IMP_DSSO_alone.raw", NativeID:"controllerType=0 controllerNumber=1 scan=22909"	3283.59084		FALSE
306	36	0.003278689	50	5	87	828.741	3	2484.209	2484.211	-0.88	[MIAKSEQEIGK]	>Cas9	1025	1035	[FDNLTKAER]	>Cas9	901	909	K4	K6		20190423_QExHFX4_RSLC5_Beveridge_Clausen_IMP_DSSO_alone.22929.22929.3 File:"20190423_QExHFX4_RSLC5_Beveridge_Clausen_IMP_DSSO_alone.raw", NativeID:"controllerType=0 controllerNumber=1 scan=22929"	3285.84264		FALSE
307	35	0.003236246	9	7	91	547.935	3	1641.79	1641.79	-0.35	[KFDNLTK]	>Cas9	900	906	[SDKNR]	>Cas9	864	868	K1	K3		20190423_QExHFX4_RSLC5_Beveridge_Clausen_IMP_DSSO_alone.14143.14143.3 File:"20190423_QExHFX4_RSLC5_Beveridge_Clausen_IMP_DSSO_alone.raw", NativeID:"controllerType=0 controllerNumber=1 scan=14143"	2248.68444		FALSE
308	35	0.003257329	33	5	113	548.938	3	1644.801	1644.798	1.45	[MKNYWR]	>Cas9	883	888	[LSKSR]	>Cas9	220	224	K2	K3		20190423_QExHFX4_RSLC5_Beveridge_Clausen_IMP_DSSO_alone.16703.16703.3 File:"20190423_QExHFX4_RSLC5_Beveridge_Clausen_IMP_DSSO_alone.raw", NativeID:"controllerType=0 controllerNumber=1 scan=16703"	2567.48946		FALSE
309	35	0.003215434	30	16	111	521.269	3	1561.791	1561.793	-1.08	[DWDPKK]	>Cas9	1129	1134	[IIKDK]	>Cas9	604	608	K5	K3		20190423_QExHFX4_RSLC5_Beveridge_Clausen_IMP_DSSO_alone.17770.17770.3 File:"20190423_QExHFX4_RSLC5_Beveridge_Clausen_IMP_DSSO_alone.raw", NativeID:"controllerType=0 controllerNumber=1 scan=17770"	2694.63252		FALSE
310	35	0.006410256	39	4	114	1013.186	3	3037.543	3037.543	0.1	[VNTEITKAPLSASmIK]	>Cas9	312	327	[SEQEIGKATAK]	>Cas9	1029	1039	K7	K7		20190423_QExHFX4_RSLC5_Beveridge_Clausen_IMP_DSSO_alone.28815.28815.3 File:"20190423_QExHFX4_RSLC5_Beveridge_Clausen_IMP_DSSO_alone.raw", NativeID:"controllerType=0 controllerNumber=1 scan=28815"	3938.19978		FALSE
311	35	0.003225806	31	7	136	837.752	3	2511.243	2511.236	2.56	[YPKLESEFVYGDYK]	>Cas9	1005	1018	[IIKDK]	>Cas9	604	608	K3	K3		20190423_QExHFX4_RSLC5_Beveridge_Clausen_IMP_DSSO_alone.32922.32922.3 File:"20190423_QExHFX4_RSLC5_Beveridge_Clausen_IMP_DSSO_alone.raw", NativeID:"controllerType=0 controllerNumber=1 scan=32922"	4379.39076		FALSE
312	35	0.003246753	119	1	127	962.824	3	2886.458	2886.455	0.91	[KNLIGALLFDSGETAEATR]	>Cas9	49	67	[GYKEVK]	>Cas9	1190	1195	K1	K3		20190423_QExHFX4_RSLC5_Beveridge_Clausen_IMP_DSSO_alone.41806.41806.3 File:"20190423_QExHFX4_RSLC5_Beveridge_Clausen_IMP_DSSO_alone.raw", NativeID:"controllerType=0 controllerNumber=1 scan=41806"	5371.87878		FALSE
313	34	0.006369427	34	4	92	411.204	4	1641.794	1641.79	2.13	[KFDNLTK]	>Cas9	900	906	[SDKNR]	>Cas9	864	868	K1	K3		20190423_QExHFX4_RSLC5_Beveridge_Clausen_IMP_DSSO_alone.14359.14359.4 File:"20190423_QExHFX4_RSLC5_Beveridge_Clausen_IMP_DSSO_alone.raw", NativeID:"controllerType=0 controllerNumber=1 scan=14359"	2277.21054		FALSE
314	34	0.006309148	53	3	117	858.081	3	2572.227	2572.227	0.01	[mIAKSEQEIGK]	>Cas9	1025	1035	[YDENDKLIR]	>Cas9	947	955	K4	K6		20190423_QExHFX4_RSLC5_Beveridge_Clausen_IMP_DSSO_alone.23106.23106.3 File:"20190423_QExHFX4_RSLC5_Beveridge_Clausen_IMP_DSSO_alone.raw", NativeID:"controllerType=0 controllerNumber=1 scan=23106"	3304.60536		FALSE
315	34	0.006289308	48	10	109	662.988	3	1986.949	1986.952	-1.9	[NSDKLIAR]	>Cas9	1119	1126	[mKNYWR]	>Cas9	883	888	K4	K2		20190423_QExHFX4_RSLC5_Beveridge_Clausen_IMP_DSSO_alone.23880.23880.3 File:"20190423_QExHFX4_RSLC5_Beveridge_Clausen_IMP_DSSO_alone.raw", NativeID:"controllerType=0 controllerNumber=1 scan=23880"	3389.44662		FALSE
316	34	0.006349206	46	1	116	920.456	3	2759.352	2759.349	1.13	[HKPENIVIEMAR]	>Cas9	758	769	[YDENDKLIR]	>Cas9	947	955	K2	K6		20190423_QExHFX4_RSLC5_Beveridge_Clausen_IMP_DSSO_alone.30274.30274.3 File:"20190423_QExHFX4_RSLC5_Beveridge_Clausen_IMP_DSSO_alone.raw", NativeID:"controllerType=0 controllerNumber=1 scan=30274"	4094.46336		FALSE
317	34	0.006329114	63	1	139	724.354	3	2171.046	2171.044	1.08	[NPIDFLEAKGYK]	>Cas9	1181	1192	[SDKNR]	>Cas9	864	868	K9	K3		20190423_QExHFX4_RSLC5_Beveridge_Clausen_IMP_DSSO_alone.32703.32703.3 File:"20190423_QExHFX4_RSLC5_Beveridge_Clausen_IMP_DSSO_alone.raw", NativeID:"controllerType=0 controllerNumber=1 scan=32703"	4354.17078		FALSE
318	34	0.006389776	7	16	68	523.928	3	1569.77	1569.769	0.85	[GYKEVK]	>Cas9	1190	1195	[GQKNSR]	>Cas9	777	782	K3	K3		20190423_QExHFX4_RSLC5_Beveridge_Clausen_IMP_DSSO_alone.7951.7951.3 File:"20190423_QExHFX4_RSLC5_Beveridge_Clausen_IMP_DSSO_alone.raw", NativeID:"controllerType=0 controllerNumber=1 scan=7951"	1313.2953		FALSE
319	33	0.009345794	35	8	103	701.693	3	2103.065	2103.064	0.63	[GKSDNVPSEEVVK]	>Cas9	869	881	[VPSKK]	>Cas9	31	35	K2	K4		20190423_QExHFX4_RSLC5_Beveridge_Clausen_IMP_DSSO_alone.14933.14933.3 File:"20190423_QExHFX4_RSLC5_Beveridge_Clausen_IMP_DSSO_alone.raw", NativeID:"controllerType=0 controllerNumber=1 scan=14933"	2351.7309		FALSE
320	33	0.006269592	9	9	65	827.413	3	2480.224	2480.218	2.29	[SEQEIGKATAK]	>Cas9	1029	1039	[SEQEIGKATAK]	>Cas9	1029	1039	K7	K7		20190423_QExHFX4_RSLC5_Beveridge_Clausen_IMP_DSSO_alone.15354.15354.3 File:"20190423_QExHFX4_RSLC5_Beveridge_Clausen_IMP_DSSO_alone.raw", NativeID:"controllerType=0 controllerNumber=1 scan=15354"	2402.78184		FALSE
321	33	0.009375	102	2	125	718.041	3	2152.109	2152.099	4.84	[LVDSTDKADLR]	>Cas9	146	156	[VmKQLK]	>Cas9	651	656	K7	K3		20190423_QExHFX4_RSLC5_Beveridge_Clausen_IMP_DSSO_alone.21482.21482.3 File:"20190423_QExHFX4_RSLC5_Beveridge_Clausen_IMP_DSSO_alone.raw", NativeID:"controllerType=0 controllerNumber=1 scan=21482"	3123.82434		FALSE
322	32	0.01552795	11	16	64	566.941	3	1698.81	1698.809	0.36	[mKNYWR]	>Cas9	883	888	[DKPIR]	>Cas9	1303	1307	K2	K2		20190423_QExHFX4_RSLC5_Beveridge_Clausen_IMP_DSSO_alone.18515.18515.3 File:"20190423_QExHFX4_RSLC5_Beveridge_Clausen_IMP_DSSO_alone.raw", NativeID:"controllerType=0 controllerNumber=1 scan=18515"	2779.31226		FALSE
323	31	0.015479876	34	12	99	449.935	3	1347.792	1347.792	0.01	[IIKDK]	>Cas9	604	608	[LKSVK]	>Cas9	1161	1165	K3	K2		20190423_QExHFX4_RSLC5_Beveridge_Clausen_IMP_DSSO_alone.10988.10988.3 File:"20190423_QExHFX4_RSLC5_Beveridge_Clausen_IMP_DSSO_alone.raw", NativeID:"controllerType=0 controllerNumber=1 scan=10988"	1802.8533		FALSE
324	31	0.015432099	38	4	115	777.368	3	2330.09	2330.09	-0.19	[DDSIDNKVLTR]	>Cas9	853	863	[MKNYWR]	>Cas9	883	888	K7	K2		20190423_QExHFX4_RSLC5_Beveridge_Clausen_IMP_DSSO_alone.31446.31446.3 File:"20190423_QExHFX4_RSLC5_Beveridge_Clausen_IMP_DSSO_alone.raw", NativeID:"controllerType=0 controllerNumber=1 scan=31446"	4218.50964		FALSE
325	30	0.015197568	20	8	60	459.25	3	1375.737	1375.736	0.27	[DKPIR]	>Cas9	1303	1307	[LSKSR]	>Cas9	220	224	K2	K3		20190423_QExHFX4_RSLC5_Beveridge_Clausen_IMP_DSSO_alone.10951.10951.3 File:"20190423_QExHFX4_RSLC5_Beveridge_Clausen_IMP_DSSO_alone.raw", NativeID:"controllerType=0 controllerNumber=1 scan=10951"	1797.15342		FALSE
326	30	0.01529052	10	5	77	547.935	3	1641.791	1641.79	0.77	[KFDNLTK]	>Cas9	900	906	[SDKNR]	>Cas9	864	868	K1	K3		20190423_QExHFX4_RSLC5_Beveridge_Clausen_IMP_DSSO_alone.13197.13197.3 File:"20190423_QExHFX4_RSLC5_Beveridge_Clausen_IMP_DSSO_alone.raw", NativeID:"controllerType=0 controllerNumber=1 scan=13197"	2125.54668		FALSE
327	30	0.015337423	48	4	106	701.693	3	2103.065	2103.064	0.8	[GKSDNVPSEEVVK]	>Cas9	869	881	[VPSKK]	>Cas9	31	35	K2	K4		20190423_QExHFX4_RSLC5_Beveridge_Clausen_IMP_DSSO_alone.15168.15168.3 File:"20190423_QExHFX4_RSLC5_Beveridge_Clausen_IMP_DSSO_alone.raw", NativeID:"controllerType=0 controllerNumber=1 scan=15168"	2382.27144		FALSE
328	30	0.015384615	56	0	124	727.042	3	2179.111	2179.106	2.01	[SDNVPSEEVVKK]	>Cas9	871	882	[AGFIKR]	>Cas9	918	923	K11	K5		20190423_QExHFX4_RSLC5_Beveridge_Clausen_IMP_DSSO_alone.22023.22023.3 File:"20190423_QExHFX4_RSLC5_Beveridge_Clausen_IMP_DSSO_alone.raw", NativeID:"controllerType=0 controllerNumber=1 scan=22023"	3181.71102		FALSE
329	30	0.015151515	113	3	118	694.362	3	2081.073	2081.07	1.52	[LVDSTDKADLR]	>Cas9	146	156	[AGFIKR]	>Cas9	918	923	K7	K5		20190423_QExHFX4_RSLC5_Beveridge_Clausen_IMP_DSSO_alone.24495.24495.3 File:"20190423_QExHFX4_RSLC5_Beveridge_Clausen_IMP_DSSO_alone.raw", NativeID:"controllerType=0 controllerNumber=1 scan=24495"	3463.26144		FALSE
330	30	0.015243902	30	7	106	755.732	3	2265.182	2265.183	-0.23	[mDGTEELLVKLNR]	>Cas9	387	399	[KVTVK]	>Cas9	562	566	K10	K1		20190423_QExHFX4_RSLC5_Beveridge_Clausen_IMP_DSSO_alone.30647.30647.3 File:"20190423_QExHFX4_RSLC5_Beveridge_Clausen_IMP_DSSO_alone.raw", NativeID:"controllerType=0 controllerNumber=1 scan=30647"	4133.25864		FALSE
331	29	0.021084337	2	9	60	411.204	4	1641.792	1641.79	1.39	[KFDNLTK]	>Cas9	900	906	[SDKNR]	>Cas9	864	868	K1	K3		20190423_QExHFX4_RSLC5_Beveridge_Clausen_IMP_DSSO_alone.11839.11839.4 File:"20190423_QExHFX4_RSLC5_Beveridge_Clausen_IMP_DSSO_alone.raw", NativeID:"controllerType=0 controllerNumber=1 scan=11839"	1932.74628		FALSE
332	29	0.021148036	10	10	40	662.308	4	2646.211	2646.22	-3.25	[LKGSPEDNEQK]	>Cas9	1249	1259	[LKGSPEDNEQK]	>Cas9	1249	1259	K2	K2		20190423_QExHFX4_RSLC5_Beveridge_Clausen_IMP_DSSO_alone.13825.13825.4 File:"20190423_QExHFX4_RSLC5_Beveridge_Clausen_IMP_DSSO_alone.raw", NativeID:"controllerType=0 controllerNumber=1 scan=13825"	2209.57404		FALSE
333	28	0.020958084	49	0	110	642.329	3	1924.974	1924.972	1.05	[SEQEIGKATAK]	>Cas9	1029	1039	[KmIAK]	>Cas9	1024	1028	K7	K1		20190423_QExHFX4_RSLC5_Beveridge_Clausen_IMP_DSSO_alone.11682.11682.3 File:"20190423_QExHFX4_RSLC5_Beveridge_Clausen_IMP_DSSO_alone.raw", NativeID:"controllerType=0 controllerNumber=1 scan=11682"	1910.96274		FALSE
334	28	0.029761905	49	1	108	693.676	3	2079.014	2079.014	0.01	[LVDSTDKADLR]	>Cas9	146	156	[GQKNSR]	>Cas9	777	782	K7	K3		20190423_QExHFX4_RSLC5_Beveridge_Clausen_IMP_DSSO_alone.14986.14986.3 File:"20190423_QExHFX4_RSLC5_Beveridge_Clausen_IMP_DSSO_alone.raw", NativeID:"controllerType=0 controllerNumber=1 scan=14986"	2358.87582		FALSE
335	28	0.021021021	38	1	105	901.487	3	2702.447	2702.447	0.25	[VNTEITKAPLSASMIK]	>Cas9	312	327	[ESILPKR]	>Cas9	1112	1118	K7	K6		20190423_QExHFX4_RSLC5_Beveridge_Clausen_IMP_DSSO_alone.32981.32981.3 File:"20190423_QExHFX4_RSLC5_Beveridge_Clausen_IMP_DSSO_alone.raw", NativeID:"controllerType=0 controllerNumber=1 scan=32981"	4385.53332		FALSE
336	28	0.026865672	31	5	108	774.396	3	2321.174	2321.173	0.6	[MDGTEELLVKLNR]	>Cas9	387	399	[EKIEK]	>Cas9	442	446	K10	K2		20190423_QExHFX4_RSLC5_Beveridge_Clausen_IMP_DSSO_alone.34216.34216.3 File:"20190423_QExHFX4_RSLC5_Beveridge_Clausen_IMP_DSSO_alone.raw", NativeID:"controllerType=0 controllerNumber=1 scan=34216"	4518.25902		FALSE
337	27	0.029585799	16	16	52	401.706	4	1603.804	1603.804	0.07	[GYKEVK]	>Cas9	1190	1195	[GYKEVK]	>Cas9	1190	1195	K3	K3		20190423_QExHFX4_RSLC5_Beveridge_Clausen_IMP_DSSO_alone.12785.12785.4 File:"20190423_QExHFX4_RSLC5_Beveridge_Clausen_IMP_DSSO_alone.raw", NativeID:"controllerType=0 controllerNumber=1 scan=12785"	2068.03524		FALSE
338	27	0.029498525	43	1	123	617.314	3	1849.927	1849.926	0.4	[APLSASMIKR]	>Cas9	319	328	[SDKNR]	>Cas9	864	868	K9	K3		20190423_QExHFX4_RSLC5_Beveridge_Clausen_IMP_DSSO_alone.17344.17344.3 File:"20190423_QExHFX4_RSLC5_Beveridge_Clausen_IMP_DSSO_alone.raw", NativeID:"controllerType=0 controllerNumber=1 scan=17344"	2641.9254		FALSE
339	27	0.029411765	13	12	53	567.969	3	1701.892	1701.895	-1.86	[NSDKLIAR]	>Cas9	1119	1126	[DKPIR]	>Cas9	1303	1307	K4	K2		20190423_QExHFX4_RSLC5_Beveridge_Clausen_IMP_DSSO_alone.17490.17490.3 File:"20190423_QExHFX4_RSLC5_Beveridge_Clausen_IMP_DSSO_alone.raw", NativeID:"controllerType=0 controllerNumber=1 scan=17490"	2659.42248		FALSE
340	27	0.029239766	13	15	39	621.807	4	2484.207	2484.211	-1.49	[MIAKSEQEIGK]	>Cas9	1025	1035	[FDNLTKAER]	>Cas9	901	909	K4	K6		20190423_QExHFX4_RSLC5_Beveridge_Clausen_IMP_DSSO_alone.23319.23319.4 File:"20190423_QExHFX4_RSLC5_Beveridge_Clausen_IMP_DSSO_alone.raw", NativeID:"controllerType=0 controllerNumber=1 scan=23319"	3327.21642		FALSE
341	27	0.029673591	54	4	95	618.064	4	2469.233	2469.226	2.83	[YPKLESEFVYGDYK]	>Cas9	1005	1018	[LKSVK]	>Cas9	1161	1165	K3	K2		20190423_QExHFX4_RSLC5_Beveridge_Clausen_IMP_DSSO_alone.31994.31994.4 File:"20190423_QExHFX4_RSLC5_Beveridge_Clausen_IMP_DSSO_alone.raw", NativeID:"controllerType=0 controllerNumber=1 scan=31994"	4277.04348		FALSE
342	27	0.029325513	107	0	120	951.478	3	2852.42	2852.421	-0.16	[KNLIGALLFDSGETAEATR]	>Cas9	49	67	[GQKNSR]	>Cas9	777	782	K1	K3		20190423_QExHFX4_RSLC5_Beveridge_Clausen_IMP_DSSO_alone.39740.39740.3 File:"20190423_QExHFX4_RSLC5_Beveridge_Clausen_IMP_DSSO_alone.raw", NativeID:"controllerType=0 controllerNumber=1 scan=39740"	5137.50756		FALSE
343	26	0.029154519	15	50	40	619.059	4	2473.215	2473.214	0.55	[MIAKSEQEIGK]	>Cas9	1025	1035	[VKYVTEGMR]	>Cas9	531	539	K4	K2		20190423_QExHFX4_RSLC5_Beveridge_Clausen_IMP_DSSO_alone.22911.22911.4 File:"20190423_QExHFX4_RSLC5_Beveridge_Clausen_IMP_DSSO_alone.raw", NativeID:"controllerType=0 controllerNumber=1 scan=22911"	3283.81248		FALSE
344	26	0.028985507	22	10	40	632.979	3	1896.924	1896.916	4.11	[SKLVSDFR]	>Cas9	964	971	[KDWDPK]	>Cas9	1128	1133	K2	K1		20190423_QExHFX4_RSLC5_Beveridge_Clausen_IMP_DSSO_alone.27112.27112.3 File:"20190423_QExHFX4_RSLC5_Beveridge_Clausen_IMP_DSSO_alone.raw", NativeID:"controllerType=0 controllerNumber=1 scan=27112"	3750.7761		FALSE
345	26	0.028901734	52	4	72	1165.251	3	3493.738	3493.737	0.46	[KNLIGALLFDSGETAEATR]	>Cas9	49	67	[SDNVPSEEVVKK]	>Cas9	871	882	K1	K11		20190423_QExHFX4_RSLC5_Beveridge_Clausen_IMP_DSSO_alone.44946.44946.3 File:"20190423_QExHFX4_RSLC5_Beveridge_Clausen_IMP_DSSO_alone.raw", NativeID:"controllerType=0 controllerNumber=1 scan=44946"	5735.73396		FALSE
346	26	0.029069767	16	25	40	398.961	4	1592.823	1592.825	-0.83	[VMKQLK]	>Cas9	651	656	[GQKNSR]	>Cas9	777	782	K3	K3		20190423_QExHFX4_RSLC5_Beveridge_Clausen_IMP_DSSO_alone.8936.8936.4 File:"20190423_QExHFX4_RSLC5_Beveridge_Clausen_IMP_DSSO_alone.raw", NativeID:"controllerType=0 controllerNumber=1 scan=8936"	1474.48086		FALSE
347	25	0.028571429	56	3	90	693.678	3	2079.02	2079.014	2.91	[LVDSTDKADLR]	>Cas9	146	156	[GQKNSR]	>Cas9	777	782	K7	K3		20190423_QExHFX4_RSLC5_Beveridge_Clausen_IMP_DSSO_alone.13518.13518.3 File:"20190423_QExHFX4_RSLC5_Beveridge_Clausen_IMP_DSSO_alone.raw", NativeID:"controllerType=0 controllerNumber=1 scan=13518"	2171.72862		FALSE
348	25	0.028653295	6	12	63	790.064	3	2368.176	2368.181	-2.14	[SEQEIGKATAK]	>Cas9	1029	1039	[FKVLGNTDR]	>Cas9	36	44	K7	K2		20190423_QExHFX4_RSLC5_Beveridge_Clausen_IMP_DSSO_alone.21556.21556.3 File:"20190423_QExHFX4_RSLC5_Beveridge_Clausen_IMP_DSSO_alone.raw", NativeID:"controllerType=0 controllerNumber=1 scan=21556"	3132.49602		FALSE
349	25	0.028409091	43	2	122	662.99	3	1986.957	1986.952	2.07	[NSDKLIAR]	>Cas9	1119	1126	[mKNYWR]	>Cas9	883	888	K4	K2		20190423_QExHFX4_RSLC5_Beveridge_Clausen_IMP_DSSO_alone.21986.21986.3 File:"20190423_QExHFX4_RSLC5_Beveridge_Clausen_IMP_DSSO_alone.raw", NativeID:"controllerType=0 controllerNumber=1 scan=21986"	3177.67398		FALSE
350	25	0.028490028	65	0	105	694.361	3	2081.07	2081.07	0.14	[LVDSTDKADLR]	>Cas9	146	156	[AGFIKR]	>Cas9	918	923	K7	K5		20190423_QExHFX4_RSLC5_Beveridge_Clausen_IMP_DSSO_alone.23448.23448.3 File:"20190423_QExHFX4_RSLC5_Beveridge_Clausen_IMP_DSSO_alone.raw", NativeID:"controllerType=0 controllerNumber=1 scan=23448"	3341.26008		FALSE
351	25	0.028818444	21	8	60	632.978	3	1896.918	1896.916	1.17	[SKLVSDFR]	>Cas9	964	971	[KDWDPK]	>Cas9	1128	1133	K2	K1		20190423_QExHFX4_RSLC5_Beveridge_Clausen_IMP_DSSO_alone.26225.26225.3 File:"20190423_QExHFX4_RSLC5_Beveridge_Clausen_IMP_DSSO_alone.raw", NativeID:"controllerType=0 controllerNumber=1 scan=26225"	3655.76856		FALSE
352	25	0.028735632	73	2	106	921.12	3	2761.344	2761.342	0.67	[mDGTEELLVKLNR]	>Cas9	387	399	[QLKEDYFK]	>Cas9	567	574	K10	K3		20190423_QExHFX4_RSLC5_Beveridge_Clausen_IMP_DSSO_alone.41629.41629.3 File:"20190423_QExHFX4_RSLC5_Beveridge_Clausen_IMP_DSSO_alone.raw", NativeID:"controllerType=0 controllerNumber=1 scan=41629"	5351.6931		FALSE
353	24	0.030898876	1	41	74	513.268	3	1537.789	1537.79	-0.58	[AGFIKR]	>Cas9	918	923	[GQKNSR]	>Cas9	777	782	K5	K3		20190423_QExHFX4_RSLC5_Beveridge_Clausen_IMP_DSSO_alone.10217.10217.3 File:"20190423_QExHFX4_RSLC5_Beveridge_Clausen_IMP_DSSO_alone.raw", NativeID:"controllerType=0 controllerNumber=1 scan=10217"	1682.43768		FALSE
354	24	0.030812325	40	0	102	642.329	3	1924.973	1924.972	0.67	[SEQEIGKATAK]	>Cas9	1029	1039	[KmIAK]	>Cas9	1024	1028	K7	K1		20190423_QExHFX4_RSLC5_Beveridge_Clausen_IMP_DSSO_alone.11894.11894.3 File:"20190423_QExHFX4_RSLC5_Beveridge_Clausen_IMP_DSSO_alone.raw", NativeID:"controllerType=0 controllerNumber=1 scan=11894"	1940.89278		FALSE
355	24	0.036111111	31	0	75	641.024	3	1921.058	1921.058	0.31	[NLPNEKVLPK]	>Cas9	505	514	[HSIKK]	>Cas9	45	49	K6	K4		20190423_QExHFX4_RSLC5_Beveridge_Clausen_IMP_DSSO_alone.14727.14727.3 File:"20190423_QExHFX4_RSLC5_Beveridge_Clausen_IMP_DSSO_alone.raw", NativeID:"controllerType=0 controllerNumber=1 scan=14727"	2324.4474		FALSE
356	24	0.031161473	72	1	103	693.675	3	2079.012	2079.014	-0.93	[LVDSTDKADLR]	>Cas9	146	156	[GQKNSR]	>Cas9	777	782	K7	K3		20190423_QExHFX4_RSLC5_Beveridge_Clausen_IMP_DSSO_alone.16061.16061.3 File:"20190423_QExHFX4_RSLC5_Beveridge_Clausen_IMP_DSSO_alone.raw", NativeID:"controllerType=0 controllerNumber=1 scan=16061"	2488.32936		FALSE
357	24	0.033519553	68	0	105	694.362	3	2081.072	2081.07	0.99	[LVDSTDKADLR]	>Cas9	146	156	[AGFIKR]	>Cas9	918	923	K7	K5		20190423_QExHFX4_RSLC5_Beveridge_Clausen_IMP_DSSO_alone.24003.24003.3 File:"20190423_QExHFX4_RSLC5_Beveridge_Clausen_IMP_DSSO_alone.raw", NativeID:"controllerType=0 controllerNumber=1 scan=24003"	3402.10638		FALSE
358	24	0.033426184	24	4	101	890.442	3	2669.311	2669.313	-0.78	[LKTYAHLFDDK]	>Cas9	640	650	[SEQEIGKATAK]	>Cas9	1029	1039	K2	K7		20190423_QExHFX4_RSLC5_Beveridge_Clausen_IMP_DSSO_alone.24983.24983.3 File:"20190423_QExHFX4_RSLC5_Beveridge_Clausen_IMP_DSSO_alone.raw", NativeID:"controllerType=0 controllerNumber=1 scan=24983"	3521.30112		FALSE
359	24	0.031073446	75	0	115	833.081	3	2497.228	2497.224	1.51	[TEVQTGGFSKESILPK]	>Cas9	1102	1117	[SDKNR]	>Cas9	864	868	K10	K3		20190423_QExHFX4_RSLC5_Beveridge_Clausen_IMP_DSSO_alone.26365.26365.3 File:"20190423_QExHFX4_RSLC5_Beveridge_Clausen_IMP_DSSO_alone.raw", NativeID:"controllerType=0 controllerNumber=1 scan=26365"	3670.2729		FALSE
360	24	0.030985915	17	4	84	943.107	3	2827.308	2827.307	0.36	[QEDFYPFLKDNR]	>Cas9	430	441	[VKYVTEGmR]	>Cas9	531	539	K9	K2		20190423_QExHFX4_RSLC5_Beveridge_Clausen_IMP_DSSO_alone.34087.34087.3 File:"20190423_QExHFX4_RSLC5_Beveridge_Clausen_IMP_DSSO_alone.raw", NativeID:"controllerType=0 controllerNumber=1 scan=34087"	4504.4883		FALSE
361	23	0.038251366	25	2	80	717.37	3	2150.097	2150.091	2.65	[VLSAYNKHR]	>Cas9	1294	1302	[KLVDSTDK]	>Cas9	145	152	K7	K1		20190423_QExHFX4_RSLC5_Beveridge_Clausen_IMP_DSSO_alone.14335.14335.3 File:"20190423_QExHFX4_RSLC5_Beveridge_Clausen_IMP_DSSO_alone.raw", NativeID:"controllerType=0 controllerNumber=1 scan=14335"	2274.06492		FALSE
362	23	0.03601108	24	1	94	617.313	3	1849.925	1849.926	-0.4	[APLSASMIKR]	>Cas9	319	328	[SDKNR]	>Cas9	864	868	K9	K3		20190423_QExHFX4_RSLC5_Beveridge_Clausen_IMP_DSSO_alone.16803.16803.3 File:"20190423_QExHFX4_RSLC5_Beveridge_Clausen_IMP_DSSO_alone.raw", NativeID:"controllerType=0 controllerNumber=1 scan=16803"	2578.19244		FALSE
363	23	0.038356164	52	0	100	727.041	3	2179.108	2179.106	0.92	[SDNVPSEEVVKK]	>Cas9	871	882	[AGFIKR]	>Cas9	918	923	K11	K5		20190423_QExHFX4_RSLC5_Beveridge_Clausen_IMP_DSSO_alone.21180.21180.3 File:"20190423_QExHFX4_RSLC5_Beveridge_Clausen_IMP_DSSO_alone.raw", NativeID:"controllerType=0 controllerNumber=1 scan=21180"	3089.47482		FALSE
364	23	0.038461538	96	0	101	694.362	3	2081.071	2081.07	0.56	[LVDSTDKADLR]	>Cas9	146	156	[AGFIKR]	>Cas9	918	923	K7	K5		20190423_QExHFX4_RSLC5_Beveridge_Clausen_IMP_DSSO_alone.23168.23168.3 File:"20190423_QExHFX4_RSLC5_Beveridge_Clausen_IMP_DSSO_alone.raw", NativeID:"controllerType=0 controllerNumber=1 scan=23168"	3310.77942		FALSE
365	23	0.035911602	140	0	126	718.041	3	2152.107	2152.099	3.82	[LVDSTDKADLR]	>Cas9	146	156	[VmKQLK]	>Cas9	651	656	K7	K3		20190423_QExHFX4_RSLC5_Beveridge_Clausen_IMP_DSSO_alone.23299.23299.3 File:"20190423_QExHFX4_RSLC5_Beveridge_Clausen_IMP_DSSO_alone.raw", NativeID:"controllerType=0 controllerNumber=1 scan=23299"	3325.16292		FALSE
366	23	0.038147139	141	1	104	694.36	3	2081.067	2081.07	-1.3	[LVDSTDKADLR]	>Cas9	146	156	[AGFIKR]	>Cas9	918	923	K7	K5		20190423_QExHFX4_RSLC5_Beveridge_Clausen_IMP_DSSO_alone.23724.23724.3 File:"20190423_QExHFX4_RSLC5_Beveridge_Clausen_IMP_DSSO_alone.raw", NativeID:"controllerType=0 controllerNumber=1 scan=23724"	3371.62482		FALSE
367	23	0.035812672	41	1	99	858.08	3	2572.225	2572.227	-0.56	[mIAKSEQEIGK]	>Cas9	1025	1035	[YDENDKLIR]	>Cas9	947	955	K4	K6		20190423_QExHFX4_RSLC5_Beveridge_Clausen_IMP_DSSO_alone.24956.24956.3 File:"20190423_QExHFX4_RSLC5_Beveridge_Clausen_IMP_DSSO_alone.raw", NativeID:"controllerType=0 controllerNumber=1 scan=24956"	3518.54262		FALSE
368	22	0.040214477	11	8	44	494.756	4	1976.003	1976	1.25	[LKGSPEDNEQK]	>Cas9	1249	1259	[LKSVK]	>Cas9	1161	1165	K2	K2		20190423_QExHFX4_RSLC5_Beveridge_Clausen_IMP_DSSO_alone.11822.11822.4 File:"20190423_QExHFX4_RSLC5_Beveridge_Clausen_IMP_DSSO_alone.raw", NativeID:"controllerType=0 controllerNumber=1 scan=11822"	1930.74624		FALSE
369	22	0.037837838	13	3	48	542.959	3	1626.862	1626.859	1.76	[VMKQLK]	>Cas9	651	656	[GYKEVK]	>Cas9	1190	1195	K3	K3		20190423_QExHFX4_RSLC5_Beveridge_Clausen_IMP_DSSO_alone.14353.14353.3 File:"20190423_QExHFX4_RSLC5_Beveridge_Clausen_IMP_DSSO_alone.raw", NativeID:"controllerType=0 controllerNumber=1 scan=14353"	2276.47032		FALSE
370	22	0.037940379	27	0	95	535.963	3	1605.874	1605.87	2.06	[ESILPKR]	>Cas9	1112	1118	[KmIAK]	>Cas9	1024	1028	K6	K1		20190423_QExHFX4_RSLC5_Beveridge_Clausen_IMP_DSSO_alone.15641.15641.3 File:"20190423_QExHFX4_RSLC5_Beveridge_Clausen_IMP_DSSO_alone.raw", NativeID:"controllerType=0 controllerNumber=1 scan=15641"	2437.80066		FALSE
371	22	0.040322581	44	1	98	617.314	3	1849.926	1849.926	0.26	[APLSASMIKR]	>Cas9	319	328	[SDKNR]	>Cas9	864	868	K9	K3		20190423_QExHFX4_RSLC5_Beveridge_Clausen_IMP_DSSO_alone.17098.17098.3 File:"20190423_QExHFX4_RSLC5_Beveridge_Clausen_IMP_DSSO_alone.raw", NativeID:"controllerType=0 controllerNumber=1 scan=17098"	2611.57518		FALSE
372	22	0.038043478	31	4	70	730.673	3	2190.003	2190.002	0.46	[LKGSPEDNEQK]	>Cas9	1249	1259	[DWDPKK]	>Cas9	1129	1134	K2	K5		20190423_QExHFX4_RSLC5_Beveridge_Clausen_IMP_DSSO_alone.18533.18533.3 File:"20190423_QExHFX4_RSLC5_Beveridge_Clausen_IMP_DSSO_alone.raw", NativeID:"controllerType=0 controllerNumber=1 scan=18533"	2781.21258		FALSE
373	22	0.037735849	28	4	50	670.705	3	2010.1	2010.098	0.91	[FIKPILEK]	>Cas9	379	386	[KFDNLTK]	>Cas9	900	906	K3	K1		20190423_QExHFX4_RSLC5_Beveridge_Clausen_IMP_DSSO_alone.30232.30232.3 File:"20190423_QExHFX4_RSLC5_Beveridge_Clausen_IMP_DSSO_alone.raw", NativeID:"controllerType=0 controllerNumber=1 scan=30232"	4090.00788		FALSE
374	22	0.040106952	36	4	109	837.752	3	2511.241	2511.236	1.76	[YPKLESEFVYGDYK]	>Cas9	1005	1018	[IIKDK]	>Cas9	604	608	K3	K3		20190423_QExHFX4_RSLC5_Beveridge_Clausen_IMP_DSSO_alone.32647.32647.3 File:"20190423_QExHFX4_RSLC5_Beveridge_Clausen_IMP_DSSO_alone.raw", NativeID:"controllerType=0 controllerNumber=1 scan=32647"	4347.95376		FALSE
375	21	0.045092838	0	18	60	513.269	3	1537.793	1537.79	1.46	[AGFIKR]	>Cas9	918	923	[GQKNSR]	>Cas9	777	782	K5	K3		20190423_QExHFX4_RSLC5_Beveridge_Clausen_IMP_DSSO_alone.10429.10429.3 File:"20190423_QExHFX4_RSLC5_Beveridge_Clausen_IMP_DSSO_alone.raw", NativeID:"controllerType=0 controllerNumber=1 scan=10429"	1715.56854		FALSE
376	21	0.047244094	29	0	92	535.962	3	1605.871	1605.87	0.33	[ESILPKR]	>Cas9	1112	1118	[KmIAK]	>Cas9	1024	1028	K6	K1		20190423_QExHFX4_RSLC5_Beveridge_Clausen_IMP_DSSO_alone.15394.15394.3 File:"20190423_QExHFX4_RSLC5_Beveridge_Clausen_IMP_DSSO_alone.raw", NativeID:"controllerType=0 controllerNumber=1 scan=15394"	2407.2192		FALSE
377	21	0.045212766	43	0	94	727.041	3	2179.108	2179.106	0.54	[SDNVPSEEVVKK]	>Cas9	871	882	[AGFIKR]	>Cas9	918	923	K11	K5		20190423_QExHFX4_RSLC5_Beveridge_Clausen_IMP_DSSO_alone.20944.20944.3 File:"20190423_QExHFX4_RSLC5_Beveridge_Clausen_IMP_DSSO_alone.raw", NativeID:"controllerType=0 controllerNumber=1 scan=20944"	3059.2086		FALSE
378	21	0.045333333	16	5	70	654.038	3	1960.098	1960.09	4.39	[NSDKLIAR]	>Cas9	1119	1126	[KGILQTVK]	>Cas9	739	746	K4	K1		20190423_QExHFX4_RSLC5_Beveridge_Clausen_IMP_DSSO_alone.23429.23429.3 File:"20190423_QExHFX4_RSLC5_Beveridge_Clausen_IMP_DSSO_alone.raw", NativeID:"controllerType=0 controllerNumber=1 scan=23429"	3339.32928		FALSE
379	21	0.044973545	10	14	41	859.076	3	2575.212	2575.217	-1.77	[mTNFDKNLPNEK]	>Cas9	499	510	[SKLVSDFR]	>Cas9	964	971	K6	K2		20190423_QExHFX4_RSLC5_Beveridge_Clausen_IMP_DSSO_alone.29738.29738.3 File:"20190423_QExHFX4_RSLC5_Beveridge_Clausen_IMP_DSSO_alone.raw", NativeID:"controllerType=0 controllerNumber=1 scan=29738"	4036.8183		FALSE
380	21	0.047493404	46	2	86	915.132	3	2743.38	2743.386	-2.08	[TEVQTGGFSKESILPK]	>Cas9	1102	1117	[KFDNLTK]	>Cas9	900	906	K10	K1		20190423_QExHFX4_RSLC5_Beveridge_Clausen_IMP_DSSO_alone.33759.33759.3 File:"20190423_QExHFX4_RSLC5_Beveridge_Clausen_IMP_DSSO_alone.raw", NativeID:"controllerType=0 controllerNumber=1 scan=33759"	4468.63278		FALSE
381	21	0.047368421	33	4	70	896.441	3	2687.309	2687.312	-1.07	[SSFEKNPIDFLEAK]	>Cas9	1176	1189	[KLVDSTDK]	>Cas9	145	152	K5	K1		20190423_QExHFX4_RSLC5_Beveridge_Clausen_IMP_DSSO_alone.38491.38491.3 File:"20190423_QExHFX4_RSLC5_Beveridge_Clausen_IMP_DSSO_alone.raw", NativeID:"controllerType=0 controllerNumber=1 scan=38491"	4988.29932		FALSE
382	78	0	83	25	119	626.005	3	1876	1875.996	2.36	[NSDKLIAR]	>Cas9	1119	1126	[NLGKVGSK]	>spALBU_HUMAN|	453	460	K4	K4		20190423_QExHFX4_RSLC5_Beveridge_Clausen_IMP_DSSO_alone.23302.23302.3 File:"20190423_QExHFX4_RSLC5_Beveridge_Clausen_IMP_DSSO_alone.raw", NativeID:"controllerType=0 controllerNumber=1 scan=23302"	3325.46844		FALSE
