# Supplementary material for: A synthetic peptide library for benchmarking crosslinking-mass spectrometry search engines for proteins and protein complexes
Source: Nat Commun. 2020 Feb 6;11:742. doi: 10.1038/s41467-020-14608-2 (PMC7005041; doi:10.1038/s41467-020-14608-2)
Supplement: Supplementary file 3 — Supplementary Data 1 [file 41467_2020_14608_MOESM3_ESM.zip › CSVfiles/Merox_DSSO_riseup.csv]

Nr.	score	Q-value	Pepscore (1)	Pepscore (2)	XL-score	m/z	z	M+H+	calc.	Dev (ppm)	Peptide(1)	Protein(1)	From	To	Peptide(2)	Protein(2)	From	To	Site(1)	Site(2)		Scan	RT	Misc.	Sel.
1	280	0	120	120	353	940.128	3	2818.371	2818.366	1.58	[SDNVPSEEVVKK]	>Cas9	871	882	[SDNVPSEEVVKK]	>Cas9	871	882	K11	K11		20190423_QExHFX4_RSLC5_Beveridge_Clausen_IMP_DSSO_alone.21616.21616.3 File:"20190423_QExHFX4_RSLC5_Beveridge_Clausen_IMP_DSSO_alone.raw", NativeID:"controllerType=0 controllerNumber=1 scan=21616"	3139.0479		FALSE
2	267	0	165	165	349	874.769	3	2622.293	2622.293	0.13	[LVDSTDKADLR]	>Cas9	146	156	[LVDSTDKADLR]	>Cas9	146	156	K7	K7		20190423_QExHFX4_RSLC5_Beveridge_Clausen_IMP_DSSO_alone.26438.26438.3 File:"20190423_QExHFX4_RSLC5_Beveridge_Clausen_IMP_DSSO_alone.raw", NativeID:"controllerType=0 controllerNumber=1 scan=26438"	3677.82648		FALSE
3	261	0	99	99	331	385.717	4	1539.845	1539.846	-0.7	[AGFIKR]	>Cas9	918	923	[AGFIKR]	>Cas9	918	923	K5	K5		20190423_QExHFX4_RSLC5_Beveridge_Clausen_IMP_DSSO_alone.19890.19890.4 File:"20190423_QExHFX4_RSLC5_Beveridge_Clausen_IMP_DSSO_alone.raw", NativeID:"controllerType=0 controllerNumber=1 scan=19890"	2942.47002		FALSE
4	261	0	102	102	328	940.128	3	2818.368	2818.366	0.66	[SDNVPSEEVVKK]	>Cas9	871	882	[SDNVPSEEVVKK]	>Cas9	871	882	K11	K11		20190423_QExHFX4_RSLC5_Beveridge_Clausen_IMP_DSSO_alone.21908.21908.3 File:"20190423_QExHFX4_RSLC5_Beveridge_Clausen_IMP_DSSO_alone.raw", NativeID:"controllerType=0 controllerNumber=1 scan=21908"	3169.39098		FALSE
5	260	0	122	122	349	874.77	3	2622.296	2622.293	1.07	[LVDSTDKADLR]	>Cas9	146	156	[LVDSTDKADLR]	>Cas9	146	156	K7	K7		20190423_QExHFX4_RSLC5_Beveridge_Clausen_IMP_DSSO_alone.25651.25651.3 File:"20190423_QExHFX4_RSLC5_Beveridge_Clausen_IMP_DSSO_alone.raw", NativeID:"controllerType=0 controllerNumber=1 scan=25651"	3590.06448		FALSE
6	259	0	134	134	349	874.77	3	2622.295	2622.293	0.78	[LVDSTDKADLR]	>Cas9	146	156	[LVDSTDKADLR]	>Cas9	146	156	K7	K7		20190423_QExHFX4_RSLC5_Beveridge_Clausen_IMP_DSSO_alone.26720.26720.3 File:"20190423_QExHFX4_RSLC5_Beveridge_Clausen_IMP_DSSO_alone.raw", NativeID:"controllerType=0 controllerNumber=1 scan=26720"	3708.6219		FALSE
7	258	0	133	133	349	874.77	3	2622.295	2622.293	0.69	[LVDSTDKADLR]	>Cas9	146	156	[LVDSTDKADLR]	>Cas9	146	156	K7	K7		20190423_QExHFX4_RSLC5_Beveridge_Clausen_IMP_DSSO_alone.25869.25869.3 File:"20190423_QExHFX4_RSLC5_Beveridge_Clausen_IMP_DSSO_alone.raw", NativeID:"controllerType=0 controllerNumber=1 scan=25869"	3617.22438		FALSE
8	254	0	93	93	364	664.018	3	1990.038	1990.039	-0.24	[NSDKLIAR]	>Cas9	1119	1126	[NSDKLIAR]	>Cas9	1119	1126	K4	K4		20190423_QExHFX4_RSLC5_Beveridge_Clausen_IMP_DSSO_alone.21126.21126.3 File:"20190423_QExHFX4_RSLC5_Beveridge_Clausen_IMP_DSSO_alone.raw", NativeID:"controllerType=0 controllerNumber=1 scan=21126"	3081.7014		FALSE
9	252	0	178	178	322	622.799	4	2488.173	2488.166	2.6	[YDENDKLIR]	>Cas9	947	955	[YDENDKLIR]	>Cas9	947	955	K6	K6		20190423_QExHFX4_RSLC5_Beveridge_Clausen_IMP_DSSO_alone.28958.28958.4 File:"20190423_QExHFX4_RSLC5_Beveridge_Clausen_IMP_DSSO_alone.raw", NativeID:"controllerType=0 controllerNumber=1 scan=28958"	3953.70402		FALSE
10	250	0	165	165	322	825.881	4	3300.501	3300.494	1.93	[QEDFYPFLKDNR]	>Cas9	430	441	[QEDFYPFLKDNR]	>Cas9	430	441	K9	K9		20190423_QExHFX4_RSLC5_Beveridge_Clausen_IMP_DSSO_alone.47057.47057.4 File:"20190423_QExHFX4_RSLC5_Beveridge_Clausen_IMP_DSSO_alone.raw", NativeID:"controllerType=0 controllerNumber=1 scan=47057"	5984.80758		FALSE
11	243	0	83	83	307	385.718	4	1539.848	1539.846	1.2	[AGFIKR]	>Cas9	918	923	[AGFIKR]	>Cas9	918	923	K5	K5		20190423_QExHFX4_RSLC5_Beveridge_Clausen_IMP_DSSO_alone.19609.19609.4 File:"20190423_QExHFX4_RSLC5_Beveridge_Clausen_IMP_DSSO_alone.raw", NativeID:"controllerType=0 controllerNumber=1 scan=19609"	2911.26696		FALSE
12	243	0	92	92	352	664.017	3	1990.038	1990.039	-0.39	[NSDKLIAR]	>Cas9	1119	1126	[NSDKLIAR]	>Cas9	1119	1126	K4	K4		20190423_QExHFX4_RSLC5_Beveridge_Clausen_IMP_DSSO_alone.20883.20883.3 File:"20190423_QExHFX4_RSLC5_Beveridge_Clausen_IMP_DSSO_alone.raw", NativeID:"controllerType=0 controllerNumber=1 scan=20883"	3050.9508		FALSE
13	241	0	104	104	323	782.045	3	2344.122	2344.124	-0.94	[FDNLTKAER]	>Cas9	901	909	[FDNLTKAER]	>Cas9	901	909	K6	K6		20190423_QExHFX4_RSLC5_Beveridge_Clausen_IMP_DSSO_alone.23848.23848.3 File:"20190423_QExHFX4_RSLC5_Beveridge_Clausen_IMP_DSSO_alone.raw", NativeID:"controllerType=0 controllerNumber=1 scan=23848"	3386.3019		FALSE
14	240	0	162	162	299	656.329	4	2622.294	2622.293	0.65	[LVDSTDKADLR]	>Cas9	146	156	[LVDSTDKADLR]	>Cas9	146	156	K7	K7		20190423_QExHFX4_RSLC5_Beveridge_Clausen_IMP_DSSO_alone.26204.26204.4 File:"20190423_QExHFX4_RSLC5_Beveridge_Clausen_IMP_DSSO_alone.raw", NativeID:"controllerType=0 controllerNumber=1 scan=26204"	3653.63142		FALSE
15	235	0	57	57	316	513.954	3	1539.846	1539.846	0.01	[AGFIKR]	>Cas9	918	923	[AGFIKR]	>Cas9	918	923	K5	K5		20190423_QExHFX4_RSLC5_Beveridge_Clausen_IMP_DSSO_alone.19453.19453.3 File:"20190423_QExHFX4_RSLC5_Beveridge_Clausen_IMP_DSSO_alone.raw", NativeID:"controllerType=0 controllerNumber=1 scan=19453"	2892.02616		FALSE
16	231	0	267	267	296	586.786	4	2344.122	2344.124	-0.94	[FDNLTKAER]	>Cas9	901	909	[FDNLTKAER]	>Cas9	901	909	K6	K6		20190423_QExHFX4_RSLC5_Beveridge_Clausen_IMP_DSSO_alone.23849.23849.4 File:"20190423_QExHFX4_RSLC5_Beveridge_Clausen_IMP_DSSO_alone.raw", NativeID:"controllerType=0 controllerNumber=1 scan=23849"	3386.36916		FALSE
17	230	0	72	72	325	1020.136	3	3058.393	3058.395	-0.96	[MTNFDKNLPNEK]	>Cas9	499	510	[MTNFDKNLPNEK]	>Cas9	499	510	K6	K6		20190423_QExHFX4_RSLC5_Beveridge_Clausen_IMP_DSSO_alone.29298.29298.3 File:"20190423_QExHFX4_RSLC5_Beveridge_Clausen_IMP_DSSO_alone.raw", NativeID:"controllerType=0 controllerNumber=1 scan=29298"	3989.78946		FALSE
18	229	0	86	86	290	662.31	4	2646.218	2646.22	-0.65	[LKGSPEDNEQK]	>Cas9	1249	1259	[LKGSPEDNEQK]	>Cas9	1249	1259	K2	K2		20190423_QExHFX4_RSLC5_Beveridge_Clausen_IMP_DSSO_alone.12734.12734.4 File:"20190423_QExHFX4_RSLC5_Beveridge_Clausen_IMP_DSSO_alone.raw", NativeID:"controllerType=0 controllerNumber=1 scan=12734"	2060.95752		FALSE
19	229	0	156	156	282	656.329	4	2622.292	2622.293	-0.15	[LVDSTDKADLR]	>Cas9	146	156	[LVDSTDKADLR]	>Cas9	146	156	K7	K7		20190423_QExHFX4_RSLC5_Beveridge_Clausen_IMP_DSSO_alone.26496.26496.4 File:"20190423_QExHFX4_RSLC5_Beveridge_Clausen_IMP_DSSO_alone.raw", NativeID:"controllerType=0 controllerNumber=1 scan=26496"	3683.84172		FALSE
20	227	0	112	112	305	385.717	4	1539.847	1539.846	0.09	[AGFIKR]	>Cas9	918	923	[AGFIKR]	>Cas9	918	923	K5	K5		20190423_QExHFX4_RSLC5_Beveridge_Clausen_IMP_DSSO_alone.20179.20179.4 File:"20190423_QExHFX4_RSLC5_Beveridge_Clausen_IMP_DSSO_alone.raw", NativeID:"controllerType=0 controllerNumber=1 scan=20179"	2973.28284		FALSE
21	226	0	88	88	328	513.954	3	1539.847	1539.846	0.62	[AGFIKR]	>Cas9	918	923	[AGFIKR]	>Cas9	918	923	K5	K5		20190423_QExHFX4_RSLC5_Beveridge_Clausen_IMP_DSSO_alone.19987.19987.3 File:"20190423_QExHFX4_RSLC5_Beveridge_Clausen_IMP_DSSO_alone.raw", NativeID:"controllerType=0 controllerNumber=1 scan=19987"	2952.88692		FALSE
22	226	0	149	149	278	656.329	4	2622.295	2622.293	0.92	[LVDSTDKADLR]	>Cas9	146	156	[LVDSTDKADLR]	>Cas9	146	156	K7	K7		20190423_QExHFX4_RSLC5_Beveridge_Clausen_IMP_DSSO_alone.25910.25910.4 File:"20190423_QExHFX4_RSLC5_Beveridge_Clausen_IMP_DSSO_alone.raw", NativeID:"controllerType=0 controllerNumber=1 scan=25910"	3622.59864		FALSE
23	224	0	102	102	318	782.047	3	2344.126	2344.124	0.82	[FDNLTKAER]	>Cas9	901	909	[FDNLTKAER]	>Cas9	901	909	K6	K6		20190423_QExHFX4_RSLC5_Beveridge_Clausen_IMP_DSSO_alone.24412.24412.3 File:"20190423_QExHFX4_RSLC5_Beveridge_Clausen_IMP_DSSO_alone.raw", NativeID:"controllerType=0 controllerNumber=1 scan=24412"	3453.87642		FALSE
24	221	0	118	118	304	874.77	3	2622.294	2622.293	0.67	[LVDSTDKADLR]	>Cas9	146	156	[LVDSTDKADLR]	>Cas9	146	156	K7	K7		20190423_QExHFX4_RSLC5_Beveridge_Clausen_IMP_DSSO_alone.26145.26145.3 File:"20190423_QExHFX4_RSLC5_Beveridge_Clausen_IMP_DSSO_alone.raw", NativeID:"controllerType=0 controllerNumber=1 scan=26145"	3647.41542		FALSE
25	220	0	129	129	291	498.265	4	1990.037	1990.039	-1.05	[NSDKLIAR]	>Cas9	1119	1126	[NSDKLIAR]	>Cas9	1119	1126	K4	K4		20190423_QExHFX4_RSLC5_Beveridge_Clausen_IMP_DSSO_alone.21113.21113.4 File:"20190423_QExHFX4_RSLC5_Beveridge_Clausen_IMP_DSSO_alone.raw", NativeID:"controllerType=0 controllerNumber=1 scan=21113"	3080.02992		FALSE
26	216	0	80	80	317	513.955	3	1539.85	1539.846	2.29	[AGFIKR]	>Cas9	918	923	[AGFIKR]	>Cas9	918	923	K5	K5		20190423_QExHFX4_RSLC5_Beveridge_Clausen_IMP_DSSO_alone.20265.20265.3 File:"20190423_QExHFX4_RSLC5_Beveridge_Clausen_IMP_DSSO_alone.raw", NativeID:"controllerType=0 controllerNumber=1 scan=20265"	2983.19082		FALSE
27	215	0	103	128	312	806.055	3	2416.15	2416.145	2.11	[YDENDKLIR]	>Cas9	947	955	[FDNLTKAER]	>Cas9	901	909	K6	K6		20190423_QExHFX4_RSLC5_Beveridge_Clausen_IMP_DSSO_alone.26300.26300.3 File:"20190423_QExHFX4_RSLC5_Beveridge_Clausen_IMP_DSSO_alone.raw", NativeID:"controllerType=0 controllerNumber=1 scan=26300"	3663.73128		FALSE
28	212	0	69	69	281	687.355	3	2060.051	2060.048	1.32	[SKLVSDFR]	>Cas9	964	971	[SKLVSDFR]	>Cas9	964	971	K2	K2		20190423_QExHFX4_RSLC5_Beveridge_Clausen_IMP_DSSO_alone.29184.29184.3 File:"20190423_QExHFX4_RSLC5_Beveridge_Clausen_IMP_DSSO_alone.raw", NativeID:"controllerType=0 controllerNumber=1 scan=29184"	3977.58582		FALSE
29	210	0	99	99	302	513.956	3	1539.852	1539.846	3.83	[AGFIKR]	>Cas9	918	923	[AGFIKR]	>Cas9	918	923	K5	K5		20190423_QExHFX4_RSLC5_Beveridge_Clausen_IMP_DSSO_alone.20591.20591.3 File:"20190423_QExHFX4_RSLC5_Beveridge_Clausen_IMP_DSSO_alone.raw", NativeID:"controllerType=0 controllerNumber=1 scan=20591"	3018.76446		FALSE
30	209	0	146	146	260	656.329	4	2622.294	2622.293	0.63	[LVDSTDKADLR]	>Cas9	146	156	[LVDSTDKADLR]	>Cas9	146	156	K7	K7		20190423_QExHFX4_RSLC5_Beveridge_Clausen_IMP_DSSO_alone.25672.25672.4 File:"20190423_QExHFX4_RSLC5_Beveridge_Clausen_IMP_DSSO_alone.raw", NativeID:"controllerType=0 controllerNumber=1 scan=25672"	3592.23486		FALSE
31	205	0	71	71	309	472.745	4	1887.957	1887.952	2.77	[KFDNLTK]	>Cas9	900	906	[KFDNLTK]	>Cas9	900	906	K1	K1		20190423_QExHFX4_RSLC5_Beveridge_Clausen_IMP_DSSO_alone.24370.24370.4 File:"20190423_QExHFX4_RSLC5_Beveridge_Clausen_IMP_DSSO_alone.raw", NativeID:"controllerType=0 controllerNumber=1 scan=24370"	3448.05558		FALSE
32	204	0	68	68	299	513.954	3	1539.848	1539.846	0.74	[AGFIKR]	>Cas9	918	923	[AGFIKR]	>Cas9	918	923	K5	K5		20190423_QExHFX4_RSLC5_Beveridge_Clausen_IMP_DSSO_alone.19718.19718.3 File:"20190423_QExHFX4_RSLC5_Beveridge_Clausen_IMP_DSSO_alone.raw", NativeID:"controllerType=0 controllerNumber=1 scan=19718"	2922.59208		FALSE
33	204	0	93	93	296	830.06	3	2488.167	2488.166	0.21	[YDENDKLIR]	>Cas9	947	955	[YDENDKLIR]	>Cas9	947	955	K6	K6		20190423_QExHFX4_RSLC5_Beveridge_Clausen_IMP_DSSO_alone.28913.28913.3 File:"20190423_QExHFX4_RSLC5_Beveridge_Clausen_IMP_DSSO_alone.raw", NativeID:"controllerType=0 controllerNumber=1 scan=28913"	3948.82968		FALSE
34	204	0	106	106	302	830.063	3	2488.173	2488.166	2.8	[YDENDKLIR]	>Cas9	947	955	[YDENDKLIR]	>Cas9	947	955	K6	K6		20190423_QExHFX4_RSLC5_Beveridge_Clausen_IMP_DSSO_alone.29083.29083.3 File:"20190423_QExHFX4_RSLC5_Beveridge_Clausen_IMP_DSSO_alone.raw", NativeID:"controllerType=0 controllerNumber=1 scan=29083"	3967.25334		FALSE
35	203	0	87	87	262	765.351	4	3058.384	3058.395	-3.85	[MTNFDKNLPNEK]	>Cas9	499	510	[MTNFDKNLPNEK]	>Cas9	499	510	K6	K6		20190423_QExHFX4_RSLC5_Beveridge_Clausen_IMP_DSSO_alone.29294.29294.4 File:"20190423_QExHFX4_RSLC5_Beveridge_Clausen_IMP_DSSO_alone.raw", NativeID:"controllerType=0 controllerNumber=1 scan=29294"	3989.31984		FALSE
36	203	0	115	55	291	783.73	3	2349.174	2349.171	1.11	[DDSIDNKVLTR]	>Cas9	853	863	[NSDKLIAR]	>Cas9	1119	1126	K7	K4		20190423_QExHFX4_RSLC5_Beveridge_Clausen_IMP_DSSO_alone.29491.29491.3 File:"20190423_QExHFX4_RSLC5_Beveridge_Clausen_IMP_DSSO_alone.raw", NativeID:"controllerType=0 controllerNumber=1 scan=29491"	4010.29884		FALSE
37	200	0	87	87	261	765.353	4	3058.391	3058.395	-1.38	[MTNFDKNLPNEK]	>Cas9	499	510	[MTNFDKNLPNEK]	>Cas9	499	510	K6	K6		20190423_QExHFX4_RSLC5_Beveridge_Clausen_IMP_DSSO_alone.29576.29576.4 File:"20190423_QExHFX4_RSLC5_Beveridge_Clausen_IMP_DSSO_alone.raw", NativeID:"controllerType=0 controllerNumber=1 scan=29576"	4019.82102		FALSE
38	199	0	134	77	269	456.219	4	1821.856	1821.859	-1.51	[KDFQFYK]	>Cas9	972	978	[GQKNSR]	>Cas9	777	782	K1	K3		20190423_QExHFX4_RSLC5_Beveridge_Clausen_IMP_DSSO_alone.17832.17832.4 File:"20190423_QExHFX4_RSLC5_Beveridge_Clausen_IMP_DSSO_alone.raw", NativeID:"controllerType=0 controllerNumber=1 scan=17832"	2701.4019		FALSE
39	198	0	90	90	268	687.354	3	2060.048	2060.048	0.13	[SKLVSDFR]	>Cas9	964	971	[SKLVSDFR]	>Cas9	964	971	K2	K2		20190423_QExHFX4_RSLC5_Beveridge_Clausen_IMP_DSSO_alone.29555.29555.3 File:"20190423_QExHFX4_RSLC5_Beveridge_Clausen_IMP_DSSO_alone.raw", NativeID:"controllerType=0 controllerNumber=1 scan=29555"	4017.64272		FALSE
40	198	0	41	41	281	465.881	3	1395.629	1395.628	0.29	[SDKNR]	>Cas9	864	868	[SDKNR]	>Cas9	864	868	K3	K3		20190423_QExHFX4_RSLC5_Beveridge_Clausen_IMP_DSSO_alone.4545.4545.3 File:"20190423_QExHFX4_RSLC5_Beveridge_Clausen_IMP_DSSO_alone.raw", NativeID:"controllerType=0 controllerNumber=1 scan=4545"	752.41104		FALSE
41	194	0	55	55	275	664.017	3	1990.037	1990.039	-0.95	[NSDKLIAR]	>Cas9	1119	1126	[NSDKLIAR]	>Cas9	1119	1126	K4	K4		20190423_QExHFX4_RSLC5_Beveridge_Clausen_IMP_DSSO_alone.21124.21124.3 File:"20190423_QExHFX4_RSLC5_Beveridge_Clausen_IMP_DSSO_alone.raw", NativeID:"controllerType=0 controllerNumber=1 scan=21124"	3081.41328		FALSE
42	194	0	63	63	255	592.307	4	2366.206	2366.206	-0.04	[KPAFLSGEQK]	>Cas9	540	549	[KPAFLSGEQK]	>Cas9	540	549	K1	K1		20190423_QExHFX4_RSLC5_Beveridge_Clausen_IMP_DSSO_alone.27705.27705.4 File:"20190423_QExHFX4_RSLC5_Beveridge_Clausen_IMP_DSSO_alone.raw", NativeID:"controllerType=0 controllerNumber=1 scan=27705"	3818.26254		FALSE
43	193	0	123	123	251	498.265	4	1990.039	1990.039	0.06	[NSDKLIAR]	>Cas9	1119	1126	[NSDKLIAR]	>Cas9	1119	1126	K4	K4		20190423_QExHFX4_RSLC5_Beveridge_Clausen_IMP_DSSO_alone.20872.20872.4 File:"20190423_QExHFX4_RSLC5_Beveridge_Clausen_IMP_DSSO_alone.raw", NativeID:"controllerType=0 controllerNumber=1 scan=20872"	3049.8225		FALSE
44	191	0	75	75	293	664.019	3	1990.043	1990.039	2.18	[NSDKLIAR]	>Cas9	1119	1126	[NSDKLIAR]	>Cas9	1119	1126	K4	K4		20190423_QExHFX4_RSLC5_Beveridge_Clausen_IMP_DSSO_alone.20327.20327.3 File:"20190423_QExHFX4_RSLC5_Beveridge_Clausen_IMP_DSSO_alone.raw", NativeID:"controllerType=0 controllerNumber=1 scan=20327"	2990.40126		FALSE
45	191	0	134	134	235	656.329	4	2622.293	2622.293	0.25	[LVDSTDKADLR]	>Cas9	146	156	[LVDSTDKADLR]	>Cas9	146	156	K7	K7		20190423_QExHFX4_RSLC5_Beveridge_Clausen_IMP_DSSO_alone.26777.26777.4 File:"20190423_QExHFX4_RSLC5_Beveridge_Clausen_IMP_DSSO_alone.raw", NativeID:"controllerType=0 controllerNumber=1 scan=26777"	3714.72444		FALSE
46	189	0	79	79	239	385.716	4	1539.844	1539.846	-1.55	[AGFIKR]	>Cas9	918	923	[AGFIKR]	>Cas9	918	923	K5	K5		20190423_QExHFX4_RSLC5_Beveridge_Clausen_IMP_DSSO_alone.19359.19359.4 File:"20190423_QExHFX4_RSLC5_Beveridge_Clausen_IMP_DSSO_alone.raw", NativeID:"controllerType=0 controllerNumber=1 scan=19359"	2880.62928		FALSE
47	187	0	70	70	267	586.788	4	2344.132	2344.124	3.5	[FDNLTKAER]	>Cas9	901	909	[FDNLTKAER]	>Cas9	901	909	K6	K6		20190423_QExHFX4_RSLC5_Beveridge_Clausen_IMP_DSSO_alone.24421.24421.4 File:"20190423_QExHFX4_RSLC5_Beveridge_Clausen_IMP_DSSO_alone.raw", NativeID:"controllerType=0 controllerNumber=1 scan=24421"	3454.86864		FALSE
48	186	0	87	87	294	875.438	3	2624.298	2624.298	0.1	[MIAKSEQEIGK]	>Cas9	1025	1035	[MIAKSEQEIGK]	>Cas9	1025	1035	K4	K4		20190423_QExHFX4_RSLC5_Beveridge_Clausen_IMP_DSSO_alone.21798.21798.3 File:"20190423_QExHFX4_RSLC5_Beveridge_Clausen_IMP_DSSO_alone.raw", NativeID:"controllerType=0 controllerNumber=1 scan=21798"	3157.56612		FALSE
49	186	0	116	116	242	820.789	3	2460.353	2460.353	0.02	[NLPNEKVLPK]	>Cas9	505	514	[NLPNEKVLPK]	>Cas9	505	514	K6	K6		20190423_QExHFX4_RSLC5_Beveridge_Clausen_IMP_DSSO_alone.27181.27181.3 File:"20190423_QExHFX4_RSLC5_Beveridge_Clausen_IMP_DSSO_alone.raw", NativeID:"controllerType=0 controllerNumber=1 scan=27181"	3757.95588		FALSE
50	185	0	101	101	316	664.018	3	1990.041	1990.039	1.17	[NSDKLIAR]	>Cas9	1119	1126	[NSDKLIAR]	>Cas9	1119	1126	K4	K4		20190423_QExHFX4_RSLC5_Beveridge_Clausen_IMP_DSSO_alone.21648.21648.3 File:"20190423_QExHFX4_RSLC5_Beveridge_Clausen_IMP_DSSO_alone.raw", NativeID:"controllerType=0 controllerNumber=1 scan=21648"	3142.27638		FALSE
51	184	0	40	40	260	465.881	3	1395.628	1395.628	0.13	[SDKNR]	>Cas9	864	868	[SDKNR]	>Cas9	864	868	K3	K3		20190423_QExHFX4_RSLC5_Beveridge_Clausen_IMP_DSSO_alone.4362.4362.3 File:"20190423_QExHFX4_RSLC5_Beveridge_Clausen_IMP_DSSO_alone.raw", NativeID:"controllerType=0 controllerNumber=1 scan=4362"	722.28468		FALSE
52	182	0	128	24	271	1039.489	3	3116.454	3116.452	0.61	[QEDFYPFLKDNR]	>Cas9	430	441	[GKSDNVPSEEVVK]	>Cas9	869	881	K9	K2		20190423_QExHFX4_RSLC5_Beveridge_Clausen_IMP_DSSO_alone.35189.35189.3 File:"20190423_QExHFX4_RSLC5_Beveridge_Clausen_IMP_DSSO_alone.raw", NativeID:"controllerType=0 controllerNumber=1 scan=35189"	4624.39782		FALSE
53	181	0	77	41	243	463.237	4	1849.928	1849.926	1.12	[APLSASMIKR]	>Cas9	319	328	[SDKNR]	>Cas9	864	868	K9	K3		20190423_QExHFX4_RSLC5_Beveridge_Clausen_IMP_DSSO_alone.17371.17371.4 File:"20190423_QExHFX4_RSLC5_Beveridge_Clausen_IMP_DSSO_alone.raw", NativeID:"controllerType=0 controllerNumber=1 scan=17371"	2644.83072		FALSE
54	179	0	43	43	246	978.141	3	2932.409	2932.409	-0.1	[GKSDNVPSEEVVK]	>Cas9	869	881	[GKSDNVPSEEVVK]	>Cas9	869	881	K2	K2		20190423_QExHFX4_RSLC5_Beveridge_Clausen_IMP_DSSO_alone.22014.22014.3 File:"20190423_QExHFX4_RSLC5_Beveridge_Clausen_IMP_DSSO_alone.raw", NativeID:"controllerType=0 controllerNumber=1 scan=22014"	3180.70152		FALSE
55	179	0	89	41	257	852.749	3	2556.233	2556.232	0.4	[MIAKSEQEIGK]	>Cas9	1025	1035	[YDENDKLIR]	>Cas9	947	955	K4	K6		20190423_QExHFX4_RSLC5_Beveridge_Clausen_IMP_DSSO_alone.24899.24899.3 File:"20190423_QExHFX4_RSLC5_Beveridge_Clausen_IMP_DSSO_alone.raw", NativeID:"controllerType=0 controllerNumber=1 scan=24899"	3511.13682		FALSE
56	178	0	77	77	226	515.769	4	2060.054	2060.048	2.66	[SKLVSDFR]	>Cas9	964	971	[SKLVSDFR]	>Cas9	964	971	K2	K2		20190423_QExHFX4_RSLC5_Beveridge_Clausen_IMP_DSSO_alone.29840.29840.4 File:"20190423_QExHFX4_RSLC5_Beveridge_Clausen_IMP_DSSO_alone.raw", NativeID:"controllerType=0 controllerNumber=1 scan=29840"	4048.0254		FALSE
57	174	0	83	83	233	498.265	4	1990.039	1990.039	0.06	[NSDKLIAR]	>Cas9	1119	1126	[NSDKLIAR]	>Cas9	1119	1126	K4	K4		20190423_QExHFX4_RSLC5_Beveridge_Clausen_IMP_DSSO_alone.20315.20315.4 File:"20190423_QExHFX4_RSLC5_Beveridge_Clausen_IMP_DSSO_alone.raw", NativeID:"controllerType=0 controllerNumber=1 scan=20315"	2989.16046		FALSE
58	172	0	54	54	246	1025.467	3	3074.387	3074.39	-1.24	[mTNFDKNLPNEK]	>Cas9	499	510	[MTNFDKNLPNEK]	>Cas9	499	510	K6	K6		20190423_QExHFX4_RSLC5_Beveridge_Clausen_IMP_DSSO_alone.27894.27894.3 File:"20190423_QExHFX4_RSLC5_Beveridge_Clausen_IMP_DSSO_alone.raw", NativeID:"controllerType=0 controllerNumber=1 scan=27894"	3838.70142		FALSE
59	171	0	65	65	225	820.789	3	2460.352	2460.353	-0.31	[NLPNEKVLPK]	>Cas9	505	514	[NLPNEKVLPK]	>Cas9	505	514	K6	K6		20190423_QExHFX4_RSLC5_Beveridge_Clausen_IMP_DSSO_alone.27459.27459.3 File:"20190423_QExHFX4_RSLC5_Beveridge_Clausen_IMP_DSSO_alone.raw", NativeID:"controllerType=0 controllerNumber=1 scan=27459"	3788.43594		FALSE
60	170	0	67	69	219	769.354	4	3074.395	3074.39	1.48	[mTNFDKNLPNEK]	>Cas9	499	510	[MTNFDKNLPNEK]	>Cas9	499	510	K6	K6		20190423_QExHFX4_RSLC5_Beveridge_Clausen_IMP_DSSO_alone.27876.27876.4 File:"20190423_QExHFX4_RSLC5_Beveridge_Clausen_IMP_DSSO_alone.raw", NativeID:"controllerType=0 controllerNumber=1 scan=27876"	3836.69664		FALSE
61	168	0	76	34	248	907.449	3	2720.332	2720.329	0.99	[SDNVPSEEVVKK]	>Cas9	871	882	[LVDSTDKADLR]	>Cas9	146	156	K11	K7		20190423_QExHFX4_RSLC5_Beveridge_Clausen_IMP_DSSO_alone.24488.24488.3 File:"20190423_QExHFX4_RSLC5_Beveridge_Clausen_IMP_DSSO_alone.raw", NativeID:"controllerType=0 controllerNumber=1 scan=24488"	3462.4662		FALSE
62	167	0	67	67	217	662.31	4	2646.217	2646.22	-1.04	[LKGSPEDNEQK]	>Cas9	1249	1259	[LKGSPEDNEQK]	>Cas9	1249	1259	K2	K2		20190423_QExHFX4_RSLC5_Beveridge_Clausen_IMP_DSSO_alone.12535.12535.4 File:"20190423_QExHFX4_RSLC5_Beveridge_Clausen_IMP_DSSO_alone.raw", NativeID:"controllerType=0 controllerNumber=1 scan=12535"	2030.68656		FALSE
63	167	0	73	73	232	664.018	3	1990.04	1990.039	0.63	[NSDKLIAR]	>Cas9	1119	1126	[NSDKLIAR]	>Cas9	1119	1126	K4	K4		20190423_QExHFX4_RSLC5_Beveridge_Clausen_IMP_DSSO_alone.21374.21374.3 File:"20190423_QExHFX4_RSLC5_Beveridge_Clausen_IMP_DSSO_alone.raw", NativeID:"controllerType=0 controllerNumber=1 scan=21374"	3112.11882		FALSE
64	166	0	80	80	264	664.018	3	1990.04	1990.039	0.54	[NSDKLIAR]	>Cas9	1119	1126	[NSDKLIAR]	>Cas9	1119	1126	K4	K4		20190423_QExHFX4_RSLC5_Beveridge_Clausen_IMP_DSSO_alone.21937.21937.3 File:"20190423_QExHFX4_RSLC5_Beveridge_Clausen_IMP_DSSO_alone.raw", NativeID:"controllerType=0 controllerNumber=1 scan=21937"	3172.39026		FALSE
65	165	0	255	43	224	849.681	4	3395.7	3395.7	0.09	[KNLIGALLFDSGETAEATR]	>Cas9	49	67	[LVDSTDKADLR]	>Cas9	146	156	K1	K7		20190423_QExHFX4_RSLC5_Beveridge_Clausen_IMP_DSSO_alone.46228.46228.4 File:"20190423_QExHFX4_RSLC5_Beveridge_Clausen_IMP_DSSO_alone.raw", NativeID:"controllerType=0 controllerNumber=1 scan=46228"	5884.7178		FALSE
66	163	0	88	41	217	385.203	4	1537.791	1537.79	0.47	[AGFIKR]	>Cas9	918	923	[GQKNSR]	>Cas9	777	782	K5	K3		20190423_QExHFX4_RSLC5_Beveridge_Clausen_IMP_DSSO_alone.10023.10023.4 File:"20190423_QExHFX4_RSLC5_Beveridge_Clausen_IMP_DSSO_alone.raw", NativeID:"controllerType=0 controllerNumber=1 scan=10023"	1650.79698		FALSE
67	163	0	56	28	236	952.156	3	2854.453	2854.45	0.84	[LENLIAQLPGEKK]	>Cas9	226	238	[LKGSPEDNEQK]	>Cas9	1249	1259	K12	K2		20190423_QExHFX4_RSLC5_Beveridge_Clausen_IMP_DSSO_alone.29242.29242.3 File:"20190423_QExHFX4_RSLC5_Beveridge_Clausen_IMP_DSSO_alone.raw", NativeID:"controllerType=0 controllerNumber=1 scan=29242"	3984.05316		FALSE
68	162	0	62	62	208	515.767	4	2060.047	2060.048	-0.47	[SKLVSDFR]	>Cas9	964	971	[SKLVSDFR]	>Cas9	964	971	K2	K2		20190423_QExHFX4_RSLC5_Beveridge_Clausen_IMP_DSSO_alone.29172.29172.4 File:"20190423_QExHFX4_RSLC5_Beveridge_Clausen_IMP_DSSO_alone.raw", NativeID:"controllerType=0 controllerNumber=1 scan=29172"	3976.33584		FALSE
69	161	0	54	54	223	687.354	3	2060.048	2060.048	-0.25	[SKLVSDFR]	>Cas9	964	971	[SKLVSDFR]	>Cas9	964	971	K2	K2		20190423_QExHFX4_RSLC5_Beveridge_Clausen_IMP_DSSO_alone.30737.30737.3 File:"20190423_QExHFX4_RSLC5_Beveridge_Clausen_IMP_DSSO_alone.raw", NativeID:"controllerType=0 controllerNumber=1 scan=30737"	4142.69658		FALSE
70	161	0	74	50	234	703.584	4	2811.314	2811.312	0.96	[QEDFYPFLKDNR]	>Cas9	430	441	[VKYVTEGMR]	>Cas9	531	539	K9	K2		20190423_QExHFX4_RSLC5_Beveridge_Clausen_IMP_DSSO_alone.36729.36729.4 File:"20190423_QExHFX4_RSLC5_Beveridge_Clausen_IMP_DSSO_alone.raw", NativeID:"controllerType=0 controllerNumber=1 scan=36729"	4794.73326		FALSE
71	160	0	109	57	253	567.969	3	1701.893	1701.895	-1.12	[NSDKLIAR]	>Cas9	1119	1126	[DKPIR]	>Cas9	1303	1307	K4	K2		20190423_QExHFX4_RSLC5_Beveridge_Clausen_IMP_DSSO_alone.17743.17743.3 File:"20190423_QExHFX4_RSLC5_Beveridge_Clausen_IMP_DSSO_alone.raw", NativeID:"controllerType=0 controllerNumber=1 scan=17743"	2691.81294		FALSE
72	160	0	78	49	216	474.985	4	1896.919	1896.916	1.82	[SKLVSDFR]	>Cas9	964	971	[KDWDPK]	>Cas9	1128	1133	K2	K1		20190423_QExHFX4_RSLC5_Beveridge_Clausen_IMP_DSSO_alone.26209.26209.4 File:"20190423_QExHFX4_RSLC5_Beveridge_Clausen_IMP_DSSO_alone.raw", NativeID:"controllerType=0 controllerNumber=1 scan=26209"	3654.11394		FALSE
73	160	0	54	126	222	785.048	3	2353.129	2353.128	0.46	[DFQFYKVR]	>Cas9	973	980	[FDNLTKAER]	>Cas9	901	909	K6	K6		20190423_QExHFX4_RSLC5_Beveridge_Clausen_IMP_DSSO_alone.36129.36129.3 File:"20190423_QExHFX4_RSLC5_Beveridge_Clausen_IMP_DSSO_alone.raw", NativeID:"controllerType=0 controllerNumber=1 scan=36129"	4728.10194		FALSE
74	159	0	157	40	217	553.527	4	2211.084	2211.085	-0.3	[SDNVPSEEVVKK]	>Cas9	871	882	[GYKEVK]	>Cas9	1190	1195	K11	K3		20190423_QExHFX4_RSLC5_Beveridge_Clausen_IMP_DSSO_alone.17685.17685.4 File:"20190423_QExHFX4_RSLC5_Beveridge_Clausen_IMP_DSSO_alone.raw", NativeID:"controllerType=0 controllerNumber=1 scan=17685"	2684.6586		FALSE
75	159	0	52	30	236	853.746	3	2559.224	2559.222	0.89	[MTNFDKNLPNEK]	>Cas9	499	510	[SKLVSDFR]	>Cas9	964	971	K6	K2		20190423_QExHFX4_RSLC5_Beveridge_Clausen_IMP_DSSO_alone.29691.29691.3 File:"20190423_QExHFX4_RSLC5_Beveridge_Clausen_IMP_DSSO_alone.raw", NativeID:"controllerType=0 controllerNumber=1 scan=29691"	4031.84502		FALSE
76	158	0	52	89	204	640.561	4	2559.223	2559.222	0.37	[MTNFDKNLPNEK]	>Cas9	499	510	[SKLVSDFR]	>Cas9	964	971	K6	K2		20190423_QExHFX4_RSLC5_Beveridge_Clausen_IMP_DSSO_alone.29408.29408.4 File:"20190423_QExHFX4_RSLC5_Beveridge_Clausen_IMP_DSSO_alone.raw", NativeID:"controllerType=0 controllerNumber=1 scan=29408"	4001.61138		FALSE
77	158	0	102	115	283	809.054	3	2425.147	2425.149	-1.01	[YDENDKLIR]	>Cas9	947	955	[DFQFYKVR]	>Cas9	973	980	K6	K6		20190423_QExHFX4_RSLC5_Beveridge_Clausen_IMP_DSSO_alone.36912.36912.3 File:"20190423_QExHFX4_RSLC5_Beveridge_Clausen_IMP_DSSO_alone.raw", NativeID:"controllerType=0 controllerNumber=1 scan=36912"	4815.94332		FALSE
78	156	0	117	24	221	545.018	4	2177.051	2177.05	0.43	[SDNVPSEEVVKK]	>Cas9	871	882	[GQKNSR]	>Cas9	777	782	K11	K3		20190423_QExHFX4_RSLC5_Beveridge_Clausen_IMP_DSSO_alone.12373.12373.4 File:"20190423_QExHFX4_RSLC5_Beveridge_Clausen_IMP_DSSO_alone.raw", NativeID:"controllerType=0 controllerNumber=1 scan=12373"	2009.86056		FALSE
79	156	0	54	54	206	515.768	4	2060.048	2060.048	0.13	[SKLVSDFR]	>Cas9	964	971	[SKLVSDFR]	>Cas9	964	971	K2	K2		20190423_QExHFX4_RSLC5_Beveridge_Clausen_IMP_DSSO_alone.29554.29554.4 File:"20190423_QExHFX4_RSLC5_Beveridge_Clausen_IMP_DSSO_alone.raw", NativeID:"controllerType=0 controllerNumber=1 scan=29554"	4017.57546		FALSE
80	156	0	73	115	263	785.045	3	2353.119	2353.128	-3.74	[DFQFYKVR]	>Cas9	973	980	[FDNLTKAER]	>Cas9	901	909	K6	K6		20190423_QExHFX4_RSLC5_Beveridge_Clausen_IMP_DSSO_alone.36126.36126.3 File:"20190423_QExHFX4_RSLC5_Beveridge_Clausen_IMP_DSSO_alone.raw", NativeID:"controllerType=0 controllerNumber=1 scan=36126"	4727.78388		FALSE
81	155	0	70	70	225	874.766	3	2622.282	2622.293	-3.91	[LVDSTDKADLR]	>Cas9	146	156	[LVDSTDKADLR]	>Cas9	146	156	K7	K7		20190423_QExHFX4_RSLC5_Beveridge_Clausen_IMP_DSSO_alone.26907.26907.3 File:"20190423_QExHFX4_RSLC5_Beveridge_Clausen_IMP_DSSO_alone.raw", NativeID:"controllerType=0 controllerNumber=1 scan=26907"	3728.47956		FALSE
82	155	0	46	52	201	456.735	4	1823.918	1823.915	1.77	[KDFQFYK]	>Cas9	972	978	[AGFIKR]	>Cas9	918	923	K1	K5		20190423_QExHFX4_RSLC5_Beveridge_Clausen_IMP_DSSO_alone.27828.27828.4 File:"20190423_QExHFX4_RSLC5_Beveridge_Clausen_IMP_DSSO_alone.raw", NativeID:"controllerType=0 controllerNumber=1 scan=27828"	3831.28014		FALSE
83	153	0	73	32	209	474.985	4	1896.918	1896.916	1.11	[SKLVSDFR]	>Cas9	964	971	[KDWDPK]	>Cas9	1128	1133	K2	K1		20190423_QExHFX4_RSLC5_Beveridge_Clausen_IMP_DSSO_alone.25920.25920.4 File:"20190423_QExHFX4_RSLC5_Beveridge_Clausen_IMP_DSSO_alone.raw", NativeID:"controllerType=0 controllerNumber=1 scan=25920"	3623.6994		FALSE
84	153	0	78	25	237	1081.859	3	3243.561	3243.555	1.78	[LESEFVYGDYKVYDVR]	>Cas9	1008	1023	[KPAFLSGEQK]	>Cas9	540	549	K11	K1		20190423_QExHFX4_RSLC5_Beveridge_Clausen_IMP_DSSO_alone.39563.39563.3 File:"20190423_QExHFX4_RSLC5_Beveridge_Clausen_IMP_DSSO_alone.raw", NativeID:"controllerType=0 controllerNumber=1 scan=39563"	5117.96928		FALSE
85	152	0	29	48	223	451.915	3	1353.73	1353.73	-0.31	[KmIAK]	>Cas9	1024	1028	[KMIAK]	>Cas9	1024	1028	K1	K1		20190423_QExHFX4_RSLC5_Beveridge_Clausen_IMP_DSSO_alone.11003.11003.3 File:"20190423_QExHFX4_RSLC5_Beveridge_Clausen_IMP_DSSO_alone.raw", NativeID:"controllerType=0 controllerNumber=1 scan=11003"	1805.0748		FALSE
86	152	0	113	42	202	529.018	4	2113.052	2113.048	1.62	[LVDSTDKADLR]	>Cas9	146	156	[GYKEVK]	>Cas9	1190	1195	K7	K3		20190423_QExHFX4_RSLC5_Beveridge_Clausen_IMP_DSSO_alone.19675.19675.4 File:"20190423_QExHFX4_RSLC5_Beveridge_Clausen_IMP_DSSO_alone.raw", NativeID:"controllerType=0 controllerNumber=1 scan=19675"	2918.13942		FALSE
87	151	0	30	38	214	1004.157	3	3010.456	3010.445	3.52	[LEESFLVEEDKK]	>Cas9	105	116	[GKSDNVPSEEVVK]	>Cas9	869	881	K11	K2		20190423_QExHFX4_RSLC5_Beveridge_Clausen_IMP_DSSO_alone.29660.29660.3 File:"20190423_QExHFX4_RSLC5_Beveridge_Clausen_IMP_DSSO_alone.raw", NativeID:"controllerType=0 controllerNumber=1 scan=29660"	4028.57718		FALSE
88	150	0	49	53	196	769.355	4	3074.396	3074.39	1.95	[mTNFDKNLPNEK]	>Cas9	499	510	[MTNFDKNLPNEK]	>Cas9	499	510	K6	K6		20190423_QExHFX4_RSLC5_Beveridge_Clausen_IMP_DSSO_alone.29296.29296.4 File:"20190423_QExHFX4_RSLC5_Beveridge_Clausen_IMP_DSSO_alone.raw", NativeID:"controllerType=0 controllerNumber=1 scan=29296"	3989.54898		FALSE
89	149	0	59	27	226	853.746	3	2559.223	2559.222	0.37	[MTNFDKNLPNEK]	>Cas9	499	510	[SKLVSDFR]	>Cas9	964	971	K6	K2		20190423_QExHFX4_RSLC5_Beveridge_Clausen_IMP_DSSO_alone.29401.29401.3 File:"20190423_QExHFX4_RSLC5_Beveridge_Clausen_IMP_DSSO_alone.raw", NativeID:"controllerType=0 controllerNumber=1 scan=29401"	4000.8354		FALSE
90	148	0	32	37	210	790.067	3	2368.188	2368.181	2.79	[SEQEIGKATAK]	>Cas9	1029	1039	[FKVLGNTDR]	>Cas9	36	44	K7	K2		20190423_QExHFX4_RSLC5_Beveridge_Clausen_IMP_DSSO_alone.21041.21041.3 File:"20190423_QExHFX4_RSLC5_Beveridge_Clausen_IMP_DSSO_alone.raw", NativeID:"controllerType=0 controllerNumber=1 scan=21041"	3071.2374		FALSE
91	148	0	51	52	212	886.421	3	2657.249	2657.259	-3.77	[mTNFDKNLPNEK]	>Cas9	499	510	[QQLPEKYK]	>Cas9	345	352	K6	K6		20190423_QExHFX4_RSLC5_Beveridge_Clausen_IMP_DSSO_alone.25033.25033.3 File:"20190423_QExHFX4_RSLC5_Beveridge_Clausen_IMP_DSSO_alone.raw", NativeID:"controllerType=0 controllerNumber=1 scan=25033"	3526.27074		FALSE
92	148	0	31	46	204	806.053	3	2416.143	2416.145	-0.6	[YDENDKLIR]	>Cas9	947	955	[FDNLTKAER]	>Cas9	901	909	K6	K6		20190423_QExHFX4_RSLC5_Beveridge_Clausen_IMP_DSSO_alone.26596.26596.3 File:"20190423_QExHFX4_RSLC5_Beveridge_Clausen_IMP_DSSO_alone.raw", NativeID:"controllerType=0 controllerNumber=1 scan=26596"	3694.07184		FALSE
93	147	0	133	21	213	1165.252	3	3493.74	3493.737	1.05	[KNLIGALLFDSGETAEATR]	>Cas9	49	67	[SDNVPSEEVVKK]	>Cas9	871	882	K1	K11		20190423_QExHFX4_RSLC5_Beveridge_Clausen_IMP_DSSO_alone.43567.43567.3 File:"20190423_QExHFX4_RSLC5_Beveridge_Clausen_IMP_DSSO_alone.raw", NativeID:"controllerType=0 controllerNumber=1 scan=43567"	5574.24294		FALSE
94	146	0	46	25	201	441.739	4	1763.936	1763.936	-0.26	[FIKPILEK]	>Cas9	379	386	[SDKNR]	>Cas9	864	868	K3	K3		20190423_QExHFX4_RSLC5_Beveridge_Clausen_IMP_DSSO_alone.20638.20638.4 File:"20190423_QExHFX4_RSLC5_Beveridge_Clausen_IMP_DSSO_alone.raw", NativeID:"controllerType=0 controllerNumber=1 scan=20638"	3023.61744		FALSE
95	146	0	121	121	208	498.265	4	1990.037	1990.039	-0.82	[NSDKLIAR]	>Cas9	1119	1126	[NSDKLIAR]	>Cas9	1119	1126	K4	K4		20190423_QExHFX4_RSLC5_Beveridge_Clausen_IMP_DSSO_alone.22486.22486.4 File:"20190423_QExHFX4_RSLC5_Beveridge_Clausen_IMP_DSSO_alone.raw", NativeID:"controllerType=0 controllerNumber=1 scan=22486"	3234.95046		FALSE
96	145	0	48	48	215	742.05	3	2224.134	2224.132	1.01	[QQLPEKYK]	>Cas9	345	352	[QQLPEKYK]	>Cas9	345	352	K6	K6		20190423_QExHFX4_RSLC5_Beveridge_Clausen_IMP_DSSO_alone.20170.20170.3 File:"20190423_QExHFX4_RSLC5_Beveridge_Clausen_IMP_DSSO_alone.raw", NativeID:"controllerType=0 controllerNumber=1 scan=20170"	2972.2842		FALSE
97	145	0	60	34	216	907.449	3	2720.334	2720.329	1.61	[SDNVPSEEVVKK]	>Cas9	871	882	[LVDSTDKADLR]	>Cas9	146	156	K11	K7		20190423_QExHFX4_RSLC5_Beveridge_Clausen_IMP_DSSO_alone.23970.23970.3 File:"20190423_QExHFX4_RSLC5_Beveridge_Clausen_IMP_DSSO_alone.raw", NativeID:"controllerType=0 controllerNumber=1 scan=23970"	3398.39334		FALSE
98	145	0	52	52	216	874.77	3	2622.296	2622.293	1.15	[LVDSTDKADLR]	>Cas9	146	156	[LVDSTDKADLR]	>Cas9	146	156	K7	K7		20190423_QExHFX4_RSLC5_Beveridge_Clausen_IMP_DSSO_alone.27030.27030.3 File:"20190423_QExHFX4_RSLC5_Beveridge_Clausen_IMP_DSSO_alone.raw", NativeID:"controllerType=0 controllerNumber=1 scan=27030"	3741.78984		FALSE
99	145	0	97	97	179	615.843	4	2460.351	2460.353	-0.91	[NLPNEKVLPK]	>Cas9	505	514	[NLPNEKVLPK]	>Cas9	505	514	K6	K6		20190423_QExHFX4_RSLC5_Beveridge_Clausen_IMP_DSSO_alone.27472.27472.4 File:"20190423_QExHFX4_RSLC5_Beveridge_Clausen_IMP_DSSO_alone.raw", NativeID:"controllerType=0 controllerNumber=1 scan=27472"	3789.70182		FALSE
100	145	0	59	36	208	707.582	4	2827.308	2827.307	0.36	[QEDFYPFLKDNR]	>Cas9	430	441	[VKYVTEGmR]	>Cas9	531	539	K9	K2		20190423_QExHFX4_RSLC5_Beveridge_Clausen_IMP_DSSO_alone.34086.34086.4 File:"20190423_QExHFX4_RSLC5_Beveridge_Clausen_IMP_DSSO_alone.raw", NativeID:"controllerType=0 controllerNumber=1 scan=34086"	4504.36704		FALSE
101	143	0	55	31	205	418.741	4	1671.943	1671.946	-1.87	[KGILQTVK]	>Cas9	739	746	[DKPIR]	>Cas9	1303	1307	K1	K2		20190423_QExHFX4_RSLC5_Beveridge_Clausen_IMP_DSSO_alone.19337.19337.4 File:"20190423_QExHFX4_RSLC5_Beveridge_Clausen_IMP_DSSO_alone.raw", NativeID:"controllerType=0 controllerNumber=1 scan=19337"	2877.29364		FALSE
102	142	0	58	73	191	592.802	4	2368.188	2368.181	2.79	[SEQEIGKATAK]	>Cas9	1029	1039	[FKVLGNTDR]	>Cas9	36	44	K7	K2		20190423_QExHFX4_RSLC5_Beveridge_Clausen_IMP_DSSO_alone.21040.21040.4 File:"20190423_QExHFX4_RSLC5_Beveridge_Clausen_IMP_DSSO_alone.raw", NativeID:"controllerType=0 controllerNumber=1 scan=21040"	3071.11746		FALSE
103	142	0	40	40	200	978.141	3	2932.408	2932.409	-0.26	[GKSDNVPSEEVVK]	>Cas9	869	881	[GKSDNVPSEEVVK]	>Cas9	869	881	K2	K2		20190423_QExHFX4_RSLC5_Beveridge_Clausen_IMP_DSSO_alone.22269.22269.3 File:"20190423_QExHFX4_RSLC5_Beveridge_Clausen_IMP_DSSO_alone.raw", NativeID:"controllerType=0 controllerNumber=1 scan=22269"	3211.34226		FALSE
104	141	0	45	35	183	753.369	4	3010.456	3010.445	3.52	[LEESFLVEEDKK]	>Cas9	105	116	[GKSDNVPSEEVVK]	>Cas9	869	881	K11	K2		20190423_QExHFX4_RSLC5_Beveridge_Clausen_IMP_DSSO_alone.29658.29658.4 File:"20190423_QExHFX4_RSLC5_Beveridge_Clausen_IMP_DSSO_alone.raw", NativeID:"controllerType=0 controllerNumber=1 scan=29658"	4028.38788		FALSE
105	141	0	107	139	305	809.056	3	2425.152	2425.149	1.3	[YDENDKLIR]	>Cas9	947	955	[DFQFYKVR]	>Cas9	973	980	K6	K6		20190423_QExHFX4_RSLC5_Beveridge_Clausen_IMP_DSSO_alone.36639.36639.3 File:"20190423_QExHFX4_RSLC5_Beveridge_Clausen_IMP_DSSO_alone.raw", NativeID:"controllerType=0 controllerNumber=1 scan=36639"	4785.29526		FALSE
106	140	0	109	109	215	656.829	4	2624.296	2624.298	-0.72	[MIAKSEQEIGK]	>Cas9	1025	1035	[MIAKSEQEIGK]	>Cas9	1025	1035	K4	K4		20190423_QExHFX4_RSLC5_Beveridge_Clausen_IMP_DSSO_alone.21689.21689.4 File:"20190423_QExHFX4_RSLC5_Beveridge_Clausen_IMP_DSSO_alone.raw", NativeID:"controllerType=0 controllerNumber=1 scan=21689"	3146.622		FALSE
107	140	0	41	46	185	470.848	5	2350.21	2350.211	-0.43	[LKTYAHLFDDK]	>Cas9	640	650	[ESILPKR]	>Cas9	1112	1118	K2	K6		20190423_QExHFX4_RSLC5_Beveridge_Clausen_IMP_DSSO_alone.29792.29792.5 File:"20190423_QExHFX4_RSLC5_Beveridge_Clausen_IMP_DSSO_alone.raw", NativeID:"controllerType=0 controllerNumber=1 scan=29792"	4042.68504		FALSE
108	140	0	66	42	184	385.203	4	1537.791	1537.79	0.17	[AGFIKR]	>Cas9	918	923	[GQKNSR]	>Cas9	777	782	K5	K3		20190423_QExHFX4_RSLC5_Beveridge_Clausen_IMP_DSSO_alone.9836.9836.4 File:"20190423_QExHFX4_RSLC5_Beveridge_Clausen_IMP_DSSO_alone.raw", NativeID:"controllerType=0 controllerNumber=1 scan=9836"	1620.66414		FALSE
109	139	0	202	16	235	915.787	3	2745.345	2745.347	-0.68	[MDGTEELLVKLNR]	>Cas9	387	399	[QLKEDYFK]	>Cas9	567	574	K10	K3		20190423_QExHFX4_RSLC5_Beveridge_Clausen_IMP_DSSO_alone.41537.41537.3 File:"20190423_QExHFX4_RSLC5_Beveridge_Clausen_IMP_DSSO_alone.raw", NativeID:"controllerType=0 controllerNumber=1 scan=41537"	5341.64436		FALSE
110	137	0	58	58	194	664.018	3	1990.04	1990.039	0.75	[NSDKLIAR]	>Cas9	1119	1126	[NSDKLIAR]	>Cas9	1119	1126	K4	K4		20190423_QExHFX4_RSLC5_Beveridge_Clausen_IMP_DSSO_alone.20607.20607.3 File:"20190423_QExHFX4_RSLC5_Beveridge_Clausen_IMP_DSSO_alone.raw", NativeID:"controllerType=0 controllerNumber=1 scan=20607"	3020.55918		FALSE
111	137	0	81	81	175	498.265	4	1990.04	1990.039	0.62	[NSDKLIAR]	>Cas9	1119	1126	[NSDKLIAR]	>Cas9	1119	1126	K4	K4		20190423_QExHFX4_RSLC5_Beveridge_Clausen_IMP_DSSO_alone.21361.21361.4 File:"20190423_QExHFX4_RSLC5_Beveridge_Clausen_IMP_DSSO_alone.raw", NativeID:"controllerType=0 controllerNumber=1 scan=21361"	3110.87568		FALSE
112	137	0	57	22	217	859.076	3	2575.215	2575.217	-0.76	[mTNFDKNLPNEK]	>Cas9	499	510	[SKLVSDFR]	>Cas9	964	971	K6	K2		20190423_QExHFX4_RSLC5_Beveridge_Clausen_IMP_DSSO_alone.27790.27790.3 File:"20190423_QExHFX4_RSLC5_Beveridge_Clausen_IMP_DSSO_alone.raw", NativeID:"controllerType=0 controllerNumber=1 scan=27790"	3827.13192		FALSE
113	137	0	211	136	198	588.049	4	2349.176	2349.171	1.73	[DDSIDNKVLTR]	>Cas9	853	863	[NSDKLIAR]	>Cas9	1119	1126	K7	K4		20190423_QExHFX4_RSLC5_Beveridge_Clausen_IMP_DSSO_alone.29435.29435.4 File:"20190423_QExHFX4_RSLC5_Beveridge_Clausen_IMP_DSSO_alone.raw", NativeID:"controllerType=0 controllerNumber=1 scan=29435"	4004.57502		FALSE
114	137	0	47	23	213	859.075	3	2575.212	2575.217	-1.96	[mTNFDKNLPNEK]	>Cas9	499	510	[SKLVSDFR]	>Cas9	964	971	K6	K2		20190423_QExHFX4_RSLC5_Beveridge_Clausen_IMP_DSSO_alone.29446.29446.3 File:"20190423_QExHFX4_RSLC5_Beveridge_Clausen_IMP_DSSO_alone.raw", NativeID:"controllerType=0 controllerNumber=1 scan=29446"	4005.66396		FALSE
115	136	0	83	20	205	721.045	3	2161.119	2161.117	1.19	[SEQEIGKATAK]	>Cas9	1029	1039	[ESILPKR]	>Cas9	1112	1118	K7	K6		20190423_QExHFX4_RSLC5_Beveridge_Clausen_IMP_DSSO_alone.19239.19239.3 File:"20190423_QExHFX4_RSLC5_Beveridge_Clausen_IMP_DSSO_alone.raw", NativeID:"controllerType=0 controllerNumber=1 scan=19239"	2864.8479		FALSE
116	136	0	103	103	188	820.788	3	2460.349	2460.353	-1.79	[NLPNEKVLPK]	>Cas9	505	514	[NLPNEKVLPK]	>Cas9	505	514	K6	K6		20190423_QExHFX4_RSLC5_Beveridge_Clausen_IMP_DSSO_alone.29326.29326.3 File:"20190423_QExHFX4_RSLC5_Beveridge_Clausen_IMP_DSSO_alone.raw", NativeID:"controllerType=0 controllerNumber=1 scan=29326"	3992.84574		FALSE
117	135	0	62	23	216	494.756	4	1976.002	1976	0.76	[LKGSPEDNEQK]	>Cas9	1249	1259	[LKSVK]	>Cas9	1161	1165	K2	K2		20190423_QExHFX4_RSLC5_Beveridge_Clausen_IMP_DSSO_alone.11615.11615.4 File:"20190423_QExHFX4_RSLC5_Beveridge_Clausen_IMP_DSSO_alone.raw", NativeID:"controllerType=0 controllerNumber=1 scan=11615"	1900.43112		FALSE
118	134	0	88	17	253	937.777	3	2811.316	2811.312	1.61	[QEDFYPFLKDNR]	>Cas9	430	441	[VKYVTEGMR]	>Cas9	531	539	K9	K2		20190423_QExHFX4_RSLC5_Beveridge_Clausen_IMP_DSSO_alone.36780.36780.3 File:"20190423_QExHFX4_RSLC5_Beveridge_Clausen_IMP_DSSO_alone.raw", NativeID:"controllerType=0 controllerNumber=1 scan=36780"	4800.49098		FALSE
119	133	0	49	49	218	578.6	3	1733.786	1733.784	1.34	[KDWDPK]	>Cas9	1128	1133	[KDWDPK]	>Cas9	1128	1133	K1	K1		20190423_QExHFX4_RSLC5_Beveridge_Clausen_IMP_DSSO_alone.21891.21891.3 File:"20190423_QExHFX4_RSLC5_Beveridge_Clausen_IMP_DSSO_alone.raw", NativeID:"controllerType=0 controllerNumber=1 scan=21891"	3167.62272		FALSE
120	133	0	122	181	168	625.806	4	2500.201	2500.206	-1.79	[mIAKSEQEIGK]	>Cas9	1025	1035	[FDNLTKAER]	>Cas9	901	909	K4	K6		20190423_QExHFX4_RSLC5_Beveridge_Clausen_IMP_DSSO_alone.22741.22741.4 File:"20190423_QExHFX4_RSLC5_Beveridge_Clausen_IMP_DSSO_alone.raw", NativeID:"controllerType=0 controllerNumber=1 scan=22741"	3264.82296		FALSE
121	133	0	45	60	193	668.085	4	2669.317	2669.313	1.74	[LKTYAHLFDDK]	>Cas9	640	650	[SEQEIGKATAK]	>Cas9	1029	1039	K2	K7		20190423_QExHFX4_RSLC5_Beveridge_Clausen_IMP_DSSO_alone.24966.24966.4 File:"20190423_QExHFX4_RSLC5_Beveridge_Clausen_IMP_DSSO_alone.raw", NativeID:"controllerType=0 controllerNumber=1 scan=24966"	3519.61758		FALSE
122	133	0	48	23	203	859.076	3	2575.215	2575.217	-0.72	[mTNFDKNLPNEK]	>Cas9	499	510	[SKLVSDFR]	>Cas9	964	971	K6	K2		20190423_QExHFX4_RSLC5_Beveridge_Clausen_IMP_DSSO_alone.28049.28049.3 File:"20190423_QExHFX4_RSLC5_Beveridge_Clausen_IMP_DSSO_alone.raw", NativeID:"controllerType=0 controllerNumber=1 scan=28049"	3857.4909		FALSE
123	131	0	43	28	210	557.988	3	1671.948	1671.946	1.13	[KGILQTVK]	>Cas9	739	746	[DKPIR]	>Cas9	1303	1307	K1	K2		20190423_QExHFX4_RSLC5_Beveridge_Clausen_IMP_DSSO_alone.19566.19566.3 File:"20190423_QExHFX4_RSLC5_Beveridge_Clausen_IMP_DSSO_alone.raw", NativeID:"controllerType=0 controllerNumber=1 scan=19566"	2906.06526		FALSE
124	131	0	39	38	198	876.429	3	2627.273	2627.269	1.6	[GKSDNVPSEEVVK]	>Cas9	869	881	[VKYVTEGMR]	>Cas9	531	539	K2	K2		20190423_QExHFX4_RSLC5_Beveridge_Clausen_IMP_DSSO_alone.23155.23155.3 File:"20190423_QExHFX4_RSLC5_Beveridge_Clausen_IMP_DSSO_alone.raw", NativeID:"controllerType=0 controllerNumber=1 scan=23155"	3309.59268		FALSE
125	131	0	125	125	181	656.329	4	2622.293	2622.293	0.16	[LVDSTDKADLR]	>Cas9	146	156	[LVDSTDKADLR]	>Cas9	146	156	K7	K7		20190423_QExHFX4_RSLC5_Beveridge_Clausen_IMP_DSSO_alone.27062.27062.4 File:"20190423_QExHFX4_RSLC5_Beveridge_Clausen_IMP_DSSO_alone.raw", NativeID:"controllerType=0 controllerNumber=1 scan=27062"	3745.21188		FALSE
126	131	0	36	37	191	1025.469	3	3074.392	3074.39	0.67	[mTNFDKNLPNEK]	>Cas9	499	510	[MTNFDKNLPNEK]	>Cas9	499	510	K6	K6		20190423_QExHFX4_RSLC5_Beveridge_Clausen_IMP_DSSO_alone.29321.29321.3 File:"20190423_QExHFX4_RSLC5_Beveridge_Clausen_IMP_DSSO_alone.raw", NativeID:"controllerType=0 controllerNumber=1 scan=29321"	3992.36334		FALSE
127	130	0	58	94	158	621.806	4	2484.203	2484.211	-3.18	[MIAKSEQEIGK]	>Cas9	1025	1035	[FDNLTKAER]	>Cas9	901	909	K4	K6		20190423_QExHFX4_RSLC5_Beveridge_Clausen_IMP_DSSO_alone.22676.22676.4 File:"20190423_QExHFX4_RSLC5_Beveridge_Clausen_IMP_DSSO_alone.raw", NativeID:"controllerType=0 controllerNumber=1 scan=22676"	3256.35408		FALSE
128	130	0	64	34	186	907.448	3	2720.331	2720.329	0.4	[SDNVPSEEVVKK]	>Cas9	871	882	[LVDSTDKADLR]	>Cas9	146	156	K11	K7		20190423_QExHFX4_RSLC5_Beveridge_Clausen_IMP_DSSO_alone.23693.23693.3 File:"20190423_QExHFX4_RSLC5_Beveridge_Clausen_IMP_DSSO_alone.raw", NativeID:"controllerType=0 controllerNumber=1 scan=23693"	3368.11284		FALSE
129	128	0	53	22	190	402.223	4	1605.869	1605.87	-0.53	[ESILPKR]	>Cas9	1112	1118	[KmIAK]	>Cas9	1024	1028	K6	K1		20190423_QExHFX4_RSLC5_Beveridge_Clausen_IMP_DSSO_alone.15643.15643.4 File:"20190423_QExHFX4_RSLC5_Beveridge_Clausen_IMP_DSSO_alone.raw", NativeID:"controllerType=0 controllerNumber=1 scan=15643"	2438.01768		FALSE
130	128	0	110	79	179	680.839	4	2720.334	2720.329	1.72	[SDNVPSEEVVKK]	>Cas9	871	882	[LVDSTDKADLR]	>Cas9	146	156	K11	K7		20190423_QExHFX4_RSLC5_Beveridge_Clausen_IMP_DSSO_alone.23947.23947.4 File:"20190423_QExHFX4_RSLC5_Beveridge_Clausen_IMP_DSSO_alone.raw", NativeID:"controllerType=0 controllerNumber=1 scan=23947"	3395.9766		FALSE
131	127	0	87	32	198	567.972	3	1701.901	1701.895	3.2	[NSDKLIAR]	>Cas9	1119	1126	[DKPIR]	>Cas9	1303	1307	K4	K2		20190423_QExHFX4_RSLC5_Beveridge_Clausen_IMP_DSSO_alone.18017.18017.3 File:"20190423_QExHFX4_RSLC5_Beveridge_Clausen_IMP_DSSO_alone.raw", NativeID:"controllerType=0 controllerNumber=1 scan=18017"	2722.03956		FALSE
132	127	0	27	22	199	557.988	3	1671.949	1671.946	1.46	[KGILQTVK]	>Cas9	739	746	[DKPIR]	>Cas9	1303	1307	K1	K2		20190423_QExHFX4_RSLC5_Beveridge_Clausen_IMP_DSSO_alone.19326.19326.3 File:"20190423_QExHFX4_RSLC5_Beveridge_Clausen_IMP_DSSO_alone.raw", NativeID:"controllerType=0 controllerNumber=1 scan=19326"	2875.99206		FALSE
133	127	0	26	44	168	628.059	4	2509.213	2509.21	0.94	[mIAKSEQEIGK]	>Cas9	1025	1035	[DFQFYKVR]	>Cas9	973	980	K4	K6		20190423_QExHFX4_RSLC5_Beveridge_Clausen_IMP_DSSO_alone.30250.30250.4 File:"20190423_QExHFX4_RSLC5_Beveridge_Clausen_IMP_DSSO_alone.raw", NativeID:"controllerType=0 controllerNumber=1 scan=30250"	4091.87064		FALSE
134	126	0	55	20	198	398.224	4	1589.875	1589.875	-0.28	[ESILPKR]	>Cas9	1112	1118	[KMIAK]	>Cas9	1024	1028	K6	K1		20190423_QExHFX4_RSLC5_Beveridge_Clausen_IMP_DSSO_alone.17559.17559.4 File:"20190423_QExHFX4_RSLC5_Beveridge_Clausen_IMP_DSSO_alone.raw", NativeID:"controllerType=0 controllerNumber=1 scan=17559"	2669.01096		FALSE
135	126	0	45	37	235	379.47	4	1514.86	1514.861	-0.89	[KDLIIK]	>Cas9	1196	1201	[DKPIR]	>Cas9	1303	1307	K1	K2		20190423_QExHFX4_RSLC5_Beveridge_Clausen_IMP_DSSO_alone.21005.21005.4 File:"20190423_QExHFX4_RSLC5_Beveridge_Clausen_IMP_DSSO_alone.raw", NativeID:"controllerType=0 controllerNumber=1 scan=21005"	3067.20666		FALSE
136	126	0	37	26	168	779.87	4	3116.457	3116.452	1.82	[QEDFYPFLKDNR]	>Cas9	430	441	[GKSDNVPSEEVVK]	>Cas9	869	881	K9	K2		20190423_QExHFX4_RSLC5_Beveridge_Clausen_IMP_DSSO_alone.35234.35234.4 File:"20190423_QExHFX4_RSLC5_Beveridge_Clausen_IMP_DSSO_alone.raw", NativeID:"controllerType=0 controllerNumber=1 scan=35234"	4629.29694		FALSE
137	126	0	175	21	172	874.19	4	3493.739	3493.737	0.59	[KNLIGALLFDSGETAEATR]	>Cas9	49	67	[SDNVPSEEVVKK]	>Cas9	871	882	K1	K11		20190423_QExHFX4_RSLC5_Beveridge_Clausen_IMP_DSSO_alone.43540.43540.4 File:"20190423_QExHFX4_RSLC5_Beveridge_Clausen_IMP_DSSO_alone.raw", NativeID:"controllerType=0 controllerNumber=1 scan=43540"	5571.32616		FALSE
138	125	0	88	86	208	680.839	4	2720.333	2720.329	1.42	[SDNVPSEEVVKK]	>Cas9	871	882	[LVDSTDKADLR]	>Cas9	146	156	K11	K7		20190423_QExHFX4_RSLC5_Beveridge_Clausen_IMP_DSSO_alone.24496.24496.4 File:"20190423_QExHFX4_RSLC5_Beveridge_Clausen_IMP_DSSO_alone.raw", NativeID:"controllerType=0 controllerNumber=1 scan=24496"	3463.32948		FALSE
139	124	0	22	22	196	656.667	3	1967.986	1967.984	0.84	[KLVDSTDK]	>Cas9	145	152	[KLVDSTDK]	>Cas9	145	152	K1	K1		20190423_QExHFX4_RSLC5_Beveridge_Clausen_IMP_DSSO_alone.14951.14951.3 File:"20190423_QExHFX4_RSLC5_Beveridge_Clausen_IMP_DSSO_alone.raw", NativeID:"controllerType=0 controllerNumber=1 scan=14951"	2354.47842		FALSE
140	124	0	47	23	213	1081.862	3	3243.571	3243.555	4.8	[LESEFVYGDYKVYDVR]	>Cas9	1008	1023	[KPAFLSGEQK]	>Cas9	540	549	K11	K1		20190423_QExHFX4_RSLC5_Beveridge_Clausen_IMP_DSSO_alone.39510.39510.3 File:"20190423_QExHFX4_RSLC5_Beveridge_Clausen_IMP_DSSO_alone.raw", NativeID:"controllerType=0 controllerNumber=1 scan=39510"	5111.3937		FALSE
141	123	0	41	57	175	785.048	3	2353.131	2353.128	1.17	[DFQFYKVR]	>Cas9	973	980	[FDNLTKAER]	>Cas9	901	909	K6	K6		20190423_QExHFX4_RSLC5_Beveridge_Clausen_IMP_DSSO_alone.33944.33944.3 File:"20190423_QExHFX4_RSLC5_Beveridge_Clausen_IMP_DSSO_alone.raw", NativeID:"controllerType=0 controllerNumber=1 scan=33944"	4489.16634		FALSE
142	122	0	44	22	190	859.077	3	2575.217	2575.217	0.23	[mTNFDKNLPNEK]	>Cas9	499	510	[SKLVSDFR]	>Cas9	964	971	K6	K2		20190423_QExHFX4_RSLC5_Beveridge_Clausen_IMP_DSSO_alone.28079.28079.3 File:"20190423_QExHFX4_RSLC5_Beveridge_Clausen_IMP_DSSO_alone.raw", NativeID:"controllerType=0 controllerNumber=1 scan=28079"	3860.6223		FALSE
143	122	0	92	51	164	588.049	4	2349.175	2349.171	1.47	[DDSIDNKVLTR]	>Cas9	853	863	[NSDKLIAR]	>Cas9	1119	1126	K7	K4		20190423_QExHFX4_RSLC5_Beveridge_Clausen_IMP_DSSO_alone.28553.28553.4 File:"20190423_QExHFX4_RSLC5_Beveridge_Clausen_IMP_DSSO_alone.raw", NativeID:"controllerType=0 controllerNumber=1 scan=28553"	3910.7046		FALSE
144	122	0	53	53	179	687.356	3	2060.054	2060.048	2.66	[SKLVSDFR]	>Cas9	964	971	[SKLVSDFR]	>Cas9	964	971	K2	K2		20190423_QExHFX4_RSLC5_Beveridge_Clausen_IMP_DSSO_alone.29841.29841.3 File:"20190423_QExHFX4_RSLC5_Beveridge_Clausen_IMP_DSSO_alone.raw", NativeID:"controllerType=0 controllerNumber=1 scan=29841"	4048.09266		FALSE
145	121	0	50	41	196	567.969	3	1701.892	1701.895	-1.86	[NSDKLIAR]	>Cas9	1119	1126	[DKPIR]	>Cas9	1303	1307	K4	K2		20190423_QExHFX4_RSLC5_Beveridge_Clausen_IMP_DSSO_alone.18527.18527.3 File:"20190423_QExHFX4_RSLC5_Beveridge_Clausen_IMP_DSSO_alone.raw", NativeID:"controllerType=0 controllerNumber=1 scan=18527"	2780.5647		FALSE
146	121	0	41	59	154	644.559	4	2575.213	2575.217	-1.57	[mTNFDKNLPNEK]	>Cas9	499	510	[SKLVSDFR]	>Cas9	964	971	K6	K2		20190423_QExHFX4_RSLC5_Beveridge_Clausen_IMP_DSSO_alone.29459.29459.4 File:"20190423_QExHFX4_RSLC5_Beveridge_Clausen_IMP_DSSO_alone.raw", NativeID:"controllerType=0 controllerNumber=1 scan=29459"	4006.96488		FALSE
147	121	0	68	33	162	690.593	4	2759.351	2759.349	0.68	[HKPENIVIEMAR]	>Cas9	758	769	[YDENDKLIR]	>Cas9	947	955	K2	K6		20190423_QExHFX4_RSLC5_Beveridge_Clausen_IMP_DSSO_alone.30239.30239.4 File:"20190423_QExHFX4_RSLC5_Beveridge_Clausen_IMP_DSSO_alone.raw", NativeID:"controllerType=0 controllerNumber=1 scan=30239"	4090.78434		FALSE
148	121	0	71	21	191	831.744	3	2493.217	2493.215	0.89	[MIAKSEQEIGK]	>Cas9	1025	1035	[DFQFYKVR]	>Cas9	973	980	K4	K6		20190423_QExHFX4_RSLC5_Beveridge_Clausen_IMP_DSSO_alone.32041.32041.3 File:"20190423_QExHFX4_RSLC5_Beveridge_Clausen_IMP_DSSO_alone.raw", NativeID:"controllerType=0 controllerNumber=1 scan=32041"	4281.94122		FALSE
149	120	0	31	31	245	789.409	3	2366.212	2366.206	2.65	[KPAFLSGEQK]	>Cas9	540	549	[KPAFLSGEQK]	>Cas9	540	549	K1	K1		20190423_QExHFX4_RSLC5_Beveridge_Clausen_IMP_DSSO_alone.27714.27714.3 File:"20190423_QExHFX4_RSLC5_Beveridge_Clausen_IMP_DSSO_alone.raw", NativeID:"controllerType=0 controllerNumber=1 scan=27714"	3819.1809		FALSE
150	120	0	47	47	187	515.767	4	2060.047	2060.048	-0.62	[SKLVSDFR]	>Cas9	964	971	[SKLVSDFR]	>Cas9	964	971	K2	K2		20190423_QExHFX4_RSLC5_Beveridge_Clausen_IMP_DSSO_alone.30697.30697.4 File:"20190423_QExHFX4_RSLC5_Beveridge_Clausen_IMP_DSSO_alone.raw", NativeID:"controllerType=0 controllerNumber=1 scan=30697"	4138.29966		FALSE
151	119	0	64	19	187	453.99	4	1812.939	1812.935	2.21	[FKVLGNTDR]	>Cas9	36	44	[KmIAK]	>Cas9	1024	1028	K2	K1		20190423_QExHFX4_RSLC5_Beveridge_Clausen_IMP_DSSO_alone.19222.19222.4 File:"20190423_QExHFX4_RSLC5_Beveridge_Clausen_IMP_DSSO_alone.raw", NativeID:"controllerType=0 controllerNumber=1 scan=19222"	2862.61134		FALSE
152	119	0	32	27	176	881.759	3	2643.263	2643.264	-0.23	[GKSDNVPSEEVVK]	>Cas9	869	881	[VKYVTEGmR]	>Cas9	531	539	K2	K2		20190423_QExHFX4_RSLC5_Beveridge_Clausen_IMP_DSSO_alone.20344.20344.3 File:"20190423_QExHFX4_RSLC5_Beveridge_Clausen_IMP_DSSO_alone.raw", NativeID:"controllerType=0 controllerNumber=1 scan=20344"	2992.10604		FALSE
153	119	0	49	32	211	799.37	3	2396.095	2396.09	2.13	[MTNFDKNLPNEK]	>Cas9	499	510	[KDWDPK]	>Cas9	1128	1133	K6	K1		20190423_QExHFX4_RSLC5_Beveridge_Clausen_IMP_DSSO_alone.26276.26276.3 File:"20190423_QExHFX4_RSLC5_Beveridge_Clausen_IMP_DSSO_alone.raw", NativeID:"controllerType=0 controllerNumber=1 scan=26276"	3661.21308		FALSE
154	119	0	41	40	157	769.354	4	3074.393	3074.39	1	[mTNFDKNLPNEK]	>Cas9	499	510	[MTNFDKNLPNEK]	>Cas9	499	510	K6	K6		20190423_QExHFX4_RSLC5_Beveridge_Clausen_IMP_DSSO_alone.28141.28141.4 File:"20190423_QExHFX4_RSLC5_Beveridge_Clausen_IMP_DSSO_alone.raw", NativeID:"controllerType=0 controllerNumber=1 scan=28141"	3867.13956		FALSE
155	119	0	30	68	153	640.561	4	2559.224	2559.222	0.75	[MTNFDKNLPNEK]	>Cas9	499	510	[SKLVSDFR]	>Cas9	964	971	K6	K2		20190423_QExHFX4_RSLC5_Beveridge_Clausen_IMP_DSSO_alone.29702.29702.4 File:"20190423_QExHFX4_RSLC5_Beveridge_Clausen_IMP_DSSO_alone.raw", NativeID:"controllerType=0 controllerNumber=1 scan=29702"	4033.03248		FALSE
156	118	0	82	120	150	621.809	4	2484.214	2484.211	1.3	[MIAKSEQEIGK]	>Cas9	1025	1035	[FDNLTKAER]	>Cas9	901	909	K4	K6		20190423_QExHFX4_RSLC5_Beveridge_Clausen_IMP_DSSO_alone.22946.22946.4 File:"20190423_QExHFX4_RSLC5_Beveridge_Clausen_IMP_DSSO_alone.raw", NativeID:"controllerType=0 controllerNumber=1 scan=22946"	3287.53662		FALSE
157	118	0	125	28	190	497.493	4	1986.949	1986.952	-1.97	[NSDKLIAR]	>Cas9	1119	1126	[mKNYWR]	>Cas9	883	888	K4	K2		20190423_QExHFX4_RSLC5_Beveridge_Clausen_IMP_DSSO_alone.23873.23873.4 File:"20190423_QExHFX4_RSLC5_Beveridge_Clausen_IMP_DSSO_alone.raw", NativeID:"controllerType=0 controllerNumber=1 scan=23873"	3388.76328		FALSE
158	118	0	22	22	175	942.825	3	2826.461	2826.459	0.51	[GGLSELDKAGFIK]	>Cas9	910	922	[GGLSELDKAGFIK]	>Cas9	910	922	K8	K8		20190423_QExHFX4_RSLC5_Beveridge_Clausen_IMP_DSSO_alone.42341.42341.3 File:"20190423_QExHFX4_RSLC5_Beveridge_Clausen_IMP_DSSO_alone.raw", NativeID:"controllerType=0 controllerNumber=1 scan=42341"	5431.5726		FALSE
159	117	0	20	20	190	724.354	3	2171.046	2171.044	1.08	[NPIDFLEAKGYK]	>Cas9	1181	1192	[SDKNR]	>Cas9	864	868	K9	K3		20190423_QExHFX4_RSLC5_Beveridge_Clausen_IMP_DSSO_alone.32703.32703.3 File:"20190423_QExHFX4_RSLC5_Beveridge_Clausen_IMP_DSSO_alone.raw", NativeID:"controllerType=0 controllerNumber=1 scan=32703"	4354.17078		FALSE
160	116	0	27	27	191	435.932	3	1305.781	1305.781	0.05	[LKSVK]	>Cas9	1161	1165	[LKSVK]	>Cas9	1161	1165	K2	K2		20190423_QExHFX4_RSLC5_Beveridge_Clausen_IMP_DSSO_alone.10479.10479.3 File:"20190423_QExHFX4_RSLC5_Beveridge_Clausen_IMP_DSSO_alone.raw", NativeID:"controllerType=0 controllerNumber=1 scan=10479"	1723.75056		FALSE
161	116	0	99	15	178	520.509	4	2079.014	2079.014	0.33	[LVDSTDKADLR]	>Cas9	146	156	[GQKNSR]	>Cas9	777	782	K7	K3		20190423_QExHFX4_RSLC5_Beveridge_Clausen_IMP_DSSO_alone.14026.14026.4 File:"20190423_QExHFX4_RSLC5_Beveridge_Clausen_IMP_DSSO_alone.raw", NativeID:"controllerType=0 controllerNumber=1 scan=14026"	2235.55836		FALSE
162	116	0	65	86	172	607.044	4	2425.153	2425.149	1.53	[YDENDKLIR]	>Cas9	947	955	[DFQFYKVR]	>Cas9	973	980	K6	K6		20190423_QExHFX4_RSLC5_Beveridge_Clausen_IMP_DSSO_alone.36821.36821.4 File:"20190423_QExHFX4_RSLC5_Beveridge_Clausen_IMP_DSSO_alone.raw", NativeID:"controllerType=0 controllerNumber=1 scan=36821"	4805.68122		FALSE
163	115	0	91	24	175	398.216	4	1589.842	1589.843	-0.23	[KLINGIR]	>Cas9	669	675	[SDKNR]	>Cas9	864	868	K1	K3		20190423_QExHFX4_RSLC5_Beveridge_Clausen_IMP_DSSO_alone.13748.13748.4 File:"20190423_QExHFX4_RSLC5_Beveridge_Clausen_IMP_DSSO_alone.raw", NativeID:"controllerType=0 controllerNumber=1 scan=13748"	2200.45908		FALSE
164	115	0	19	34	170	876.429	3	2627.273	2627.269	1.35	[GKSDNVPSEEVVK]	>Cas9	869	881	[VKYVTEGMR]	>Cas9	531	539	K2	K2		20190423_QExHFX4_RSLC5_Beveridge_Clausen_IMP_DSSO_alone.28809.28809.3 File:"20190423_QExHFX4_RSLC5_Beveridge_Clausen_IMP_DSSO_alone.raw", NativeID:"controllerType=0 controllerNumber=1 scan=28809"	3937.52604		FALSE
165	115	0	63	18	192	1039.488	3	3116.45	3116.452	-0.67	[QEDFYPFLKDNR]	>Cas9	430	441	[GKSDNVPSEEVVK]	>Cas9	869	881	K9	K2		20190423_QExHFX4_RSLC5_Beveridge_Clausen_IMP_DSSO_alone.34984.34984.3 File:"20190423_QExHFX4_RSLC5_Beveridge_Clausen_IMP_DSSO_alone.raw", NativeID:"controllerType=0 controllerNumber=1 scan=34984"	4601.67012		FALSE
166	114	0	49	49	187	463.939	3	1389.803	1389.802	0.54	[IIKDK]	>Cas9	604	608	[IIKDK]	>Cas9	604	608	K3	K3		20190423_QExHFX4_RSLC5_Beveridge_Clausen_IMP_DSSO_alone.10995.10995.3 File:"20190423_QExHFX4_RSLC5_Beveridge_Clausen_IMP_DSSO_alone.raw", NativeID:"controllerType=0 controllerNumber=1 scan=10995"	1803.76908		FALSE
167	114	0	95	95	143	498.265	4	1990.04	1990.039	0.64	[NSDKLIAR]	>Cas9	1119	1126	[NSDKLIAR]	>Cas9	1119	1126	K4	K4		20190423_QExHFX4_RSLC5_Beveridge_Clausen_IMP_DSSO_alone.20599.20599.4 File:"20190423_QExHFX4_RSLC5_Beveridge_Clausen_IMP_DSSO_alone.raw", NativeID:"controllerType=0 controllerNumber=1 scan=20599"	3019.61226		FALSE
168	114	0	95	76	156	680.838	4	2720.331	2720.329	0.69	[SDNVPSEEVVKK]	>Cas9	871	882	[LVDSTDKADLR]	>Cas9	146	156	K11	K7		20190423_QExHFX4_RSLC5_Beveridge_Clausen_IMP_DSSO_alone.24210.24210.4 File:"20190423_QExHFX4_RSLC5_Beveridge_Clausen_IMP_DSSO_alone.raw", NativeID:"controllerType=0 controllerNumber=1 scan=24210"	3426.24762		FALSE
169	112	0	39	29	164	532.299	3	1594.882	1594.881	0.57	[VMKQLK]	>Cas9	651	656	[AGFIKR]	>Cas9	918	923	K3	K5		20190423_QExHFX4_RSLC5_Beveridge_Clausen_IMP_DSSO_alone.17599.17599.3 File:"20190423_QExHFX4_RSLC5_Beveridge_Clausen_IMP_DSSO_alone.raw", NativeID:"controllerType=0 controllerNumber=1 scan=17599"	2673.84282		FALSE
170	112	0	20	20	170	962.824	3	2886.458	2886.455	0.91	[KNLIGALLFDSGETAEATR]	>Cas9	49	67	[GYKEVK]	>Cas9	1190	1195	K1	K3		20190423_QExHFX4_RSLC5_Beveridge_Clausen_IMP_DSSO_alone.41806.41806.3 File:"20190423_QExHFX4_RSLC5_Beveridge_Clausen_IMP_DSSO_alone.raw", NativeID:"controllerType=0 controllerNumber=1 scan=41806"	5371.87878		FALSE
171	111	0	42	20	153	524.613	3	1571.825	1571.825	0.29	[GYKEVK]	>Cas9	1190	1195	[AGFIKR]	>Cas9	918	923	K3	K5		20190423_QExHFX4_RSLC5_Beveridge_Clausen_IMP_DSSO_alone.15919.15919.3 File:"20190423_QExHFX4_RSLC5_Beveridge_Clausen_IMP_DSSO_alone.raw", NativeID:"controllerType=0 controllerNumber=1 scan=15919"	2472.52524		FALSE
172	111	0	20	34	172	451.916	3	1353.732	1353.73	1.64	[KmIAK]	>Cas9	1024	1028	[KMIAK]	>Cas9	1024	1028	K1	K1		20190423_QExHFX4_RSLC5_Beveridge_Clausen_IMP_DSSO_alone.9631.9631.3 File:"20190423_QExHFX4_RSLC5_Beveridge_Clausen_IMP_DSSO_alone.raw", NativeID:"controllerType=0 controllerNumber=1 scan=9631"	1588.2105		FALSE
173	110	0	62	15	181	402.223	4	1605.87	1605.87	-0.08	[ESILPKR]	>Cas9	1112	1118	[KmIAK]	>Cas9	1024	1028	K6	K1		20190423_QExHFX4_RSLC5_Beveridge_Clausen_IMP_DSSO_alone.15395.15395.4 File:"20190423_QExHFX4_RSLC5_Beveridge_Clausen_IMP_DSSO_alone.raw", NativeID:"controllerType=0 controllerNumber=1 scan=15395"	2407.31886		FALSE
174	108	0	20	20	172	727.042	3	2179.111	2179.106	2.01	[SDNVPSEEVVKK]	>Cas9	871	882	[AGFIKR]	>Cas9	918	923	K11	K5		20190423_QExHFX4_RSLC5_Beveridge_Clausen_IMP_DSSO_alone.22023.22023.3 File:"20190423_QExHFX4_RSLC5_Beveridge_Clausen_IMP_DSSO_alone.raw", NativeID:"controllerType=0 controllerNumber=1 scan=22023"	3181.71102		FALSE
175	108	0	25	25	167	614.677	3	1842.016	1842.015	0.4	[ESILPKR]	>Cas9	1112	1118	[ESILPKR]	>Cas9	1112	1118	K6	K6		20190423_QExHFX4_RSLC5_Beveridge_Clausen_IMP_DSSO_alone.24734.24734.3 File:"20190423_QExHFX4_RSLC5_Beveridge_Clausen_IMP_DSSO_alone.raw", NativeID:"controllerType=0 controllerNumber=1 scan=24734"	3489.45996		FALSE
176	108	0	128	19	160	811.146	4	3241.564	3241.561	0.98	[KSEETITPWNFEEVVDK]	>Cas9	472	488	[QQLPEKYK]	>Cas9	345	352	K1	K6		20190423_QExHFX4_RSLC5_Beveridge_Clausen_IMP_DSSO_alone.39222.39222.4 File:"20190423_QExHFX4_RSLC5_Beveridge_Clausen_IMP_DSSO_alone.raw", NativeID:"controllerType=0 controllerNumber=1 scan=39222"	5079.08796		FALSE
177	106	0	68	26	144	529.018	4	2113.05	2113.048	0.87	[LVDSTDKADLR]	>Cas9	146	156	[GYKEVK]	>Cas9	1190	1195	K7	K3		20190423_QExHFX4_RSLC5_Beveridge_Clausen_IMP_DSSO_alone.19950.19950.4 File:"20190423_QExHFX4_RSLC5_Beveridge_Clausen_IMP_DSSO_alone.raw", NativeID:"controllerType=0 controllerNumber=1 scan=19950"	2948.95398		FALSE
178	106	0	38	23	144	426.228	4	1701.89	1701.895	-3.12	[NSDKLIAR]	>Cas9	1119	1126	[DKPIR]	>Cas9	1303	1307	K4	K2		20190423_QExHFX4_RSLC5_Beveridge_Clausen_IMP_DSSO_alone.21633.21633.4 File:"20190423_QExHFX4_RSLC5_Beveridge_Clausen_IMP_DSSO_alone.raw", NativeID:"controllerType=0 controllerNumber=1 scan=21633"	3140.75088		FALSE
179	106	0	127	77	183	680.838	4	2720.332	2720.329	0.95	[SDNVPSEEVVKK]	>Cas9	871	882	[LVDSTDKADLR]	>Cas9	146	156	K11	K7		20190423_QExHFX4_RSLC5_Beveridge_Clausen_IMP_DSSO_alone.23667.23667.4 File:"20190423_QExHFX4_RSLC5_Beveridge_Clausen_IMP_DSSO_alone.raw", NativeID:"controllerType=0 controllerNumber=1 scan=23667"	3365.5053		FALSE
180	106	0	20	45	154	714.703	3	2142.095	2142.09	2.56	[QQLPEKYK]	>Cas9	345	352	[SKLVSDFR]	>Cas9	964	971	K6	K2		20190423_QExHFX4_RSLC5_Beveridge_Clausen_IMP_DSSO_alone.24341.24341.3 File:"20190423_QExHFX4_RSLC5_Beveridge_Clausen_IMP_DSSO_alone.raw", NativeID:"controllerType=0 controllerNumber=1 scan=24341"	3444.18048		FALSE
181	106	0	36	66	140	504.773	4	2016.071	2016.072	-0.53	[QLKEDYFK]	>Cas9	567	574	[VITLKSK]	>Cas9	959	965	K3	K5		20190423_QExHFX4_RSLC5_Beveridge_Clausen_IMP_DSSO_alone.26742.26742.4 File:"20190423_QExHFX4_RSLC5_Beveridge_Clausen_IMP_DSSO_alone.raw", NativeID:"controllerType=0 controllerNumber=1 scan=26742"	3711.03684		FALSE
182	105	0	33	29	142	785.616	4	3139.444	3139.445	-0.35	[YPKLESEFVYGDYK]	>Cas9	1005	1018	[LKGSPEDNEQK]	>Cas9	1249	1259	K3	K2		20190423_QExHFX4_RSLC5_Beveridge_Clausen_IMP_DSSO_alone.32867.32867.4 File:"20190423_QExHFX4_RSLC5_Beveridge_Clausen_IMP_DSSO_alone.raw", NativeID:"controllerType=0 controllerNumber=1 scan=32867"	4372.67646		FALSE
183	104	0	47	27	151	416.725	4	1663.879	1663.88	-0.1	[NSDKLIAR]	>Cas9	1119	1126	[LSKSR]	>Cas9	220	224	K4	K3		20190423_QExHFX4_RSLC5_Beveridge_Clausen_IMP_DSSO_alone.14286.14286.4 File:"20190423_QExHFX4_RSLC5_Beveridge_Clausen_IMP_DSSO_alone.raw", NativeID:"controllerType=0 controllerNumber=1 scan=14286"	2267.21394		FALSE
184	104	0	55	37	139	592.801	4	2368.183	2368.181	0.52	[SEQEIGKATAK]	>Cas9	1029	1039	[FKVLGNTDR]	>Cas9	36	44	K7	K2		20190423_QExHFX4_RSLC5_Beveridge_Clausen_IMP_DSSO_alone.21271.21271.4 File:"20190423_QExHFX4_RSLC5_Beveridge_Clausen_IMP_DSSO_alone.raw", NativeID:"controllerType=0 controllerNumber=1 scan=21271"	3101.19234		FALSE
185	103	0	66	28	192	601.672	3	1803	1803.004	-2.38	[NSDKLIAR]	>Cas9	1119	1126	[KDLIIK]	>Cas9	1196	1201	K4	K1		20190423_QExHFX4_RSLC5_Beveridge_Clausen_IMP_DSSO_alone.24070.24070.3 File:"20190423_QExHFX4_RSLC5_Beveridge_Clausen_IMP_DSSO_alone.raw", NativeID:"controllerType=0 controllerNumber=1 scan=24070"	3410.95164		FALSE
186	103	0	51	22	186	837.074	3	2509.208	2509.21	-0.77	[mIAKSEQEIGK]	>Cas9	1025	1035	[DFQFYKVR]	>Cas9	973	980	K4	K6		20190423_QExHFX4_RSLC5_Beveridge_Clausen_IMP_DSSO_alone.32074.32074.3 File:"20190423_QExHFX4_RSLC5_Beveridge_Clausen_IMP_DSSO_alone.raw", NativeID:"controllerType=0 controllerNumber=1 scan=32074"	4285.57524		FALSE
187	103	0	36	95	180	809.058	3	2425.16	2425.149	4.48	[YDENDKLIR]	>Cas9	947	955	[DFQFYKVR]	>Cas9	973	980	K6	K6		20190423_QExHFX4_RSLC5_Beveridge_Clausen_IMP_DSSO_alone.38260.38260.3 File:"20190423_QExHFX4_RSLC5_Beveridge_Clausen_IMP_DSSO_alone.raw", NativeID:"controllerType=0 controllerNumber=1 scan=38260"	4962.8883		FALSE
188	102	0	20	20	174	617.314	3	1849.927	1849.926	0.4	[APLSASMIKR]	>Cas9	319	328	[SDKNR]	>Cas9	864	868	K9	K3		20190423_QExHFX4_RSLC5_Beveridge_Clausen_IMP_DSSO_alone.17344.17344.3 File:"20190423_QExHFX4_RSLC5_Beveridge_Clausen_IMP_DSSO_alone.raw", NativeID:"controllerType=0 controllerNumber=1 scan=17344"	2641.9254		FALSE
189	102	0	37	31	141	426.229	4	1701.894	1701.895	-0.47	[NSDKLIAR]	>Cas9	1119	1126	[DKPIR]	>Cas9	1303	1307	K4	K2		20190423_QExHFX4_RSLC5_Beveridge_Clausen_IMP_DSSO_alone.17981.17981.4 File:"20190423_QExHFX4_RSLC5_Beveridge_Clausen_IMP_DSSO_alone.raw", NativeID:"controllerType=0 controllerNumber=1 scan=17981"	2717.32992		FALSE
190	102	0	21	27	150	886.426	3	2657.263	2657.259	1.72	[mTNFDKNLPNEK]	>Cas9	499	510	[QQLPEKYK]	>Cas9	345	352	K6	K6		20190423_QExHFX4_RSLC5_Beveridge_Clausen_IMP_DSSO_alone.23529.23529.3 File:"20190423_QExHFX4_RSLC5_Beveridge_Clausen_IMP_DSSO_alone.raw", NativeID:"controllerType=0 controllerNumber=1 scan=23529"	3350.68722		FALSE
191	102	0	31	19	153	672.584	4	2687.316	2687.312	1.43	[SSFEKNPIDFLEAK]	>Cas9	1176	1189	[KLVDSTDK]	>Cas9	145	152	K5	K1		20190423_QExHFX4_RSLC5_Beveridge_Clausen_IMP_DSSO_alone.38728.38728.4 File:"20190423_QExHFX4_RSLC5_Beveridge_Clausen_IMP_DSSO_alone.raw", NativeID:"controllerType=0 controllerNumber=1 scan=38728"	5016.39852		FALSE
192	102	0	126	12	185	1132.572	3	3395.702	3395.7	0.74	[KNLIGALLFDSGETAEATR]	>Cas9	49	67	[LVDSTDKADLR]	>Cas9	146	156	K1	K7		20190423_QExHFX4_RSLC5_Beveridge_Clausen_IMP_DSSO_alone.45991.45991.3 File:"20190423_QExHFX4_RSLC5_Beveridge_Clausen_IMP_DSSO_alone.raw", NativeID:"controllerType=0 controllerNumber=1 scan=45991"	5857.23024		FALSE
193	102	0	27	27	212	425.244	3	1273.719	1273.718	0.26	[VPSKK]	>Cas9	31	35	[VPSKK]	>Cas9	31	35	K4	K4		20190423_QExHFX4_RSLC5_Beveridge_Clausen_IMP_DSSO_alone.7888.7888.3 File:"20190423_QExHFX4_RSLC5_Beveridge_Clausen_IMP_DSSO_alone.raw", NativeID:"controllerType=0 controllerNumber=1 scan=7888"	1303.15896		FALSE
194	101	0	29	31	135	426.23	4	1701.897	1701.895	0.82	[NSDKLIAR]	>Cas9	1119	1126	[DKPIR]	>Cas9	1303	1307	K4	K2		20190423_QExHFX4_RSLC5_Beveridge_Clausen_IMP_DSSO_alone.17471.17471.4 File:"20190423_QExHFX4_RSLC5_Beveridge_Clausen_IMP_DSSO_alone.raw", NativeID:"controllerType=0 controllerNumber=1 scan=17471"	2656.72104		FALSE
195	101	0	74	31	128	513.026	4	2049.082	2049.08	1.17	[FKVLGNTDR]	>Cas9	36	44	[ESILPKR]	>Cas9	1112	1118	K2	K6		20190423_QExHFX4_RSLC5_Beveridge_Clausen_IMP_DSSO_alone.26905.26905.4 File:"20190423_QExHFX4_RSLC5_Beveridge_Clausen_IMP_DSSO_alone.raw", NativeID:"controllerType=0 controllerNumber=1 scan=26905"	3728.23746		FALSE
196	101	0	27	27	219	425.244	3	1273.719	1273.718	0.28	[VPSKK]	>Cas9	31	35	[VPSKK]	>Cas9	31	35	K4	K4		20190423_QExHFX4_RSLC5_Beveridge_Clausen_IMP_DSSO_alone.7702.7702.3 File:"20190423_QExHFX4_RSLC5_Beveridge_Clausen_IMP_DSSO_alone.raw", NativeID:"controllerType=0 controllerNumber=1 scan=7702"	1273.14294		FALSE
197	100	0	19	31	165	505.625	3	1514.861	1514.861	0.19	[KDLIIK]	>Cas9	1196	1201	[DKPIR]	>Cas9	1303	1307	K1	K2		20190423_QExHFX4_RSLC5_Beveridge_Clausen_IMP_DSSO_alone.20992.20992.3 File:"20190423_QExHFX4_RSLC5_Beveridge_Clausen_IMP_DSSO_alone.raw", NativeID:"controllerType=0 controllerNumber=1 scan=20992"	3065.50122		FALSE
198	100	0	34	34	125	733.859	4	2932.414	2932.409	1.71	[GKSDNVPSEEVVK]	>Cas9	869	881	[GKSDNVPSEEVVK]	>Cas9	869	881	K2	K2		20190423_QExHFX4_RSLC5_Beveridge_Clausen_IMP_DSSO_alone.22279.22279.4 File:"20190423_QExHFX4_RSLC5_Beveridge_Clausen_IMP_DSSO_alone.raw", NativeID:"controllerType=0 controllerNumber=1 scan=22279"	3212.3784		FALSE
199	100	0	32	32	259	435.932	3	1305.78	1305.781	-0.78	[KVTVK]	>Cas9	562	566	[KVTVK]	>Cas9	562	566	K1	K1		20190423_QExHFX4_RSLC5_Beveridge_Clausen_IMP_DSSO_alone.9060.9060.3 File:"20190423_QExHFX4_RSLC5_Beveridge_Clausen_IMP_DSSO_alone.raw", NativeID:"controllerType=0 controllerNumber=1 scan=9060"	1494.27426		FALSE
200	99	0	33	60	131	640.56	4	2559.218	2559.222	-1.51	[MTNFDKNLPNEK]	>Cas9	499	510	[SKLVSDFR]	>Cas9	964	971	K6	K2		20190423_QExHFX4_RSLC5_Beveridge_Clausen_IMP_DSSO_alone.29982.29982.4 File:"20190423_QExHFX4_RSLC5_Beveridge_Clausen_IMP_DSSO_alone.raw", NativeID:"controllerType=0 controllerNumber=1 scan=29982"	4063.37352		FALSE
201	99	0	20	20	163	920.456	3	2759.352	2759.349	1.13	[HKPENIVIEMAR]	>Cas9	758	769	[YDENDKLIR]	>Cas9	947	955	K2	K6		20190423_QExHFX4_RSLC5_Beveridge_Clausen_IMP_DSSO_alone.30274.30274.3 File:"20190423_QExHFX4_RSLC5_Beveridge_Clausen_IMP_DSSO_alone.raw", NativeID:"controllerType=0 controllerNumber=1 scan=30274"	4094.46336		FALSE
202	99	0	20	20	163	951.478	3	2852.42	2852.421	-0.16	[KNLIGALLFDSGETAEATR]	>Cas9	49	67	[GQKNSR]	>Cas9	777	782	K1	K3		20190423_QExHFX4_RSLC5_Beveridge_Clausen_IMP_DSSO_alone.39740.39740.3 File:"20190423_QExHFX4_RSLC5_Beveridge_Clausen_IMP_DSSO_alone.raw", NativeID:"controllerType=0 controllerNumber=1 scan=39740"	5137.50756		FALSE
203	98	0	47	15	165	402.223	4	1605.87	1605.87	0.08	[ESILPKR]	>Cas9	1112	1118	[KmIAK]	>Cas9	1024	1028	K6	K1		20190423_QExHFX4_RSLC5_Beveridge_Clausen_IMP_DSSO_alone.17323.17323.4 File:"20190423_QExHFX4_RSLC5_Beveridge_Clausen_IMP_DSSO_alone.raw", NativeID:"controllerType=0 controllerNumber=1 scan=17323"	2639.89302		FALSE
204	98	0	71	71	119	615.844	4	2460.355	2460.353	0.9	[NLPNEKVLPK]	>Cas9	505	514	[NLPNEKVLPK]	>Cas9	505	514	K6	K6		20190423_QExHFX4_RSLC5_Beveridge_Clausen_IMP_DSSO_alone.27195.27195.4 File:"20190423_QExHFX4_RSLC5_Beveridge_Clausen_IMP_DSSO_alone.raw", NativeID:"controllerType=0 controllerNumber=1 scan=27195"	3759.4968		FALSE
205	96	0	20	20	155	642.329	3	1924.974	1924.972	1.05	[SEQEIGKATAK]	>Cas9	1029	1039	[KmIAK]	>Cas9	1024	1028	K7	K1		20190423_QExHFX4_RSLC5_Beveridge_Clausen_IMP_DSSO_alone.11682.11682.3 File:"20190423_QExHFX4_RSLC5_Beveridge_Clausen_IMP_DSSO_alone.raw", NativeID:"controllerType=0 controllerNumber=1 scan=11682"	1910.96274		FALSE
206	96	0	20	20	171	718.041	3	2152.107	2152.099	3.82	[LVDSTDKADLR]	>Cas9	146	156	[VmKQLK]	>Cas9	651	656	K7	K3		20190423_QExHFX4_RSLC5_Beveridge_Clausen_IMP_DSSO_alone.23299.23299.3 File:"20190423_QExHFX4_RSLC5_Beveridge_Clausen_IMP_DSSO_alone.raw", NativeID:"controllerType=0 controllerNumber=1 scan=23299"	3325.16292		FALSE
207	96	0	20	20	158	833.081	3	2497.228	2497.224	1.51	[TEVQTGGFSKESILPK]	>Cas9	1102	1117	[SDKNR]	>Cas9	864	868	K10	K3		20190423_QExHFX4_RSLC5_Beveridge_Clausen_IMP_DSSO_alone.26365.26365.3 File:"20190423_QExHFX4_RSLC5_Beveridge_Clausen_IMP_DSSO_alone.raw", NativeID:"controllerType=0 controllerNumber=1 scan=26365"	3670.2729		FALSE
208	96	0	44	35	124	672.588	4	2687.328	2687.328	0.14	[HKPENIVIEMAR]	>Cas9	758	769	[FDNLTKAER]	>Cas9	901	909	K2	K6		20190423_QExHFX4_RSLC5_Beveridge_Clausen_IMP_DSSO_alone.27771.27771.4 File:"20190423_QExHFX4_RSLC5_Beveridge_Clausen_IMP_DSSO_alone.raw", NativeID:"controllerType=0 controllerNumber=1 scan=27771"	3825.18678		FALSE
209	96	0	21	21	141	465.881	3	1395.627	1395.628	-0.46	[SDKNR]	>Cas9	864	868	[SDKNR]	>Cas9	864	868	K3	K3		20190423_QExHFX4_RSLC5_Beveridge_Clausen_IMP_DSSO_alone.4179.4179.3 File:"20190423_QExHFX4_RSLC5_Beveridge_Clausen_IMP_DSSO_alone.raw", NativeID:"controllerType=0 controllerNumber=1 scan=4179"	692.29986		FALSE
210	95	0	54	23	140	520.509	4	2079.016	2079.014	1.04	[LVDSTDKADLR]	>Cas9	146	156	[GQKNSR]	>Cas9	777	782	K7	K3		20190423_QExHFX4_RSLC5_Beveridge_Clausen_IMP_DSSO_alone.14495.14495.4 File:"20190423_QExHFX4_RSLC5_Beveridge_Clausen_IMP_DSSO_alone.raw", NativeID:"controllerType=0 controllerNumber=1 scan=14495"	2296.12284		FALSE
211	95	0	20	20	132	463.237	4	1849.926	1849.926	0.22	[APLSASMIKR]	>Cas9	319	328	[SDKNR]	>Cas9	864	868	K9	K3		20190423_QExHFX4_RSLC5_Beveridge_Clausen_IMP_DSSO_alone.17119.17119.4 File:"20190423_QExHFX4_RSLC5_Beveridge_Clausen_IMP_DSSO_alone.raw", NativeID:"controllerType=0 controllerNumber=1 scan=17119"	2613.89046		FALSE
212	95	0	19	82	125	403.475	4	1610.877	1610.876	0.65	[VmKQLK]	>Cas9	651	656	[AGFIKR]	>Cas9	918	923	K3	K5		20190423_QExHFX4_RSLC5_Beveridge_Clausen_IMP_DSSO_alone.17627.17627.4 File:"20190423_QExHFX4_RSLC5_Beveridge_Clausen_IMP_DSSO_alone.raw", NativeID:"controllerType=0 controllerNumber=1 scan=17627"	2677.2675		FALSE
213	95	0	51	66	216	780.047	3	2338.126	2338.124	1.06	[VKYVTEGmR]	>Cas9	531	539	[VKYVTEGMR]	>Cas9	531	539	K2	K2		20190423_QExHFX4_RSLC5_Beveridge_Clausen_IMP_DSSO_alone.21239.21239.3 File:"20190423_QExHFX4_RSLC5_Beveridge_Clausen_IMP_DSSO_alone.raw", NativeID:"controllerType=0 controllerNumber=1 scan=21239"	3097.39968		FALSE
214	95	0	39	27	148	886.424	3	2657.257	2657.259	-0.41	[mTNFDKNLPNEK]	>Cas9	499	510	[QQLPEKYK]	>Cas9	345	352	K6	K6		20190423_QExHFX4_RSLC5_Beveridge_Clausen_IMP_DSSO_alone.24995.24995.3 File:"20190423_QExHFX4_RSLC5_Beveridge_Clausen_IMP_DSSO_alone.raw", NativeID:"controllerType=0 controllerNumber=1 scan=24995"	3522.6222		FALSE
215	95	0	74	19	154	831.744	3	2493.218	2493.215	1.3	[MIAKSEQEIGK]	>Cas9	1025	1035	[DFQFYKVR]	>Cas9	973	980	K4	K6		20190423_QExHFX4_RSLC5_Beveridge_Clausen_IMP_DSSO_alone.32327.32327.3 File:"20190423_QExHFX4_RSLC5_Beveridge_Clausen_IMP_DSSO_alone.raw", NativeID:"controllerType=0 controllerNumber=1 scan=32327"	4312.82448		FALSE
216	95	0	36	21	151	655.601	4	2619.383	2619.38	1.3	[IEEGIKELGSQILK]	>Cas9	788	801	[KLVDSTDK]	>Cas9	145	152	K6	K1		20190423_QExHFX4_RSLC5_Beveridge_Clausen_IMP_DSSO_alone.36296.36296.4 File:"20190423_QExHFX4_RSLC5_Beveridge_Clausen_IMP_DSSO_alone.raw", NativeID:"controllerType=0 controllerNumber=1 scan=36296"	4747.40058		FALSE
217	94	0	21	27	141	876.429	3	2627.272	2627.269	1.07	[GKSDNVPSEEVVK]	>Cas9	869	881	[VKYVTEGMR]	>Cas9	531	539	K2	K2		20190423_QExHFX4_RSLC5_Beveridge_Clausen_IMP_DSSO_alone.23718.23718.3 File:"20190423_QExHFX4_RSLC5_Beveridge_Clausen_IMP_DSSO_alone.raw", NativeID:"controllerType=0 controllerNumber=1 scan=23718"	3370.95294		FALSE
218	94	0	56	75	166	584.04	4	2333.138	2333.126	4.75	[FDNLTKAER]	>Cas9	901	909	[VKYVTEGMR]	>Cas9	531	539	K6	K2		20190423_QExHFX4_RSLC5_Beveridge_Clausen_IMP_DSSO_alone.24164.24164.4 File:"20190423_QExHFX4_RSLC5_Beveridge_Clausen_IMP_DSSO_alone.raw", NativeID:"controllerType=0 controllerNumber=1 scan=24164"	3421.81704		FALSE
219	94	0	57	40	124	672.588	4	2687.332	2687.328	1.38	[HKPENIVIEMAR]	>Cas9	758	769	[FDNLTKAER]	>Cas9	901	909	K2	K6		20190423_QExHFX4_RSLC5_Beveridge_Clausen_IMP_DSSO_alone.27742.27742.4 File:"20190423_QExHFX4_RSLC5_Beveridge_Clausen_IMP_DSSO_alone.raw", NativeID:"controllerType=0 controllerNumber=1 scan=27742"	3822.18858		FALSE
220	93	0	37	37	132	882.746	3	2646.222	2646.22	0.9	[LKGSPEDNEQK]	>Cas9	1249	1259	[LKGSPEDNEQK]	>Cas9	1249	1259	K2	K2		20190423_QExHFX4_RSLC5_Beveridge_Clausen_IMP_DSSO_alone.12740.12740.3 File:"20190423_QExHFX4_RSLC5_Beveridge_Clausen_IMP_DSSO_alone.raw", NativeID:"controllerType=0 controllerNumber=1 scan=12740"	2061.63648		FALSE
221	93	0	116	15	141	625.061	4	2497.224	2497.224	0.02	[TEVQTGGFSKESILPK]	>Cas9	1102	1117	[SDKNR]	>Cas9	864	868	K10	K3		20190423_QExHFX4_RSLC5_Beveridge_Clausen_IMP_DSSO_alone.26477.26477.4 File:"20190423_QExHFX4_RSLC5_Beveridge_Clausen_IMP_DSSO_alone.raw", NativeID:"controllerType=0 controllerNumber=1 scan=26477"	3681.92748		FALSE
222	93	0	92	16	138	641.327	4	2562.286	2562.28	2.51	[GGLSELDKAGFIK]	>Cas9	910	922	[QLKEDYFK]	>Cas9	567	574	K8	K3		20190423_QExHFX4_RSLC5_Beveridge_Clausen_IMP_DSSO_alone.37771.37771.4 File:"20190423_QExHFX4_RSLC5_Beveridge_Clausen_IMP_DSSO_alone.raw", NativeID:"controllerType=0 controllerNumber=1 scan=37771"	4909.21068		FALSE
223	92	0	25	25	132	471.922	3	1413.752	1413.752	0.16	[DKPIR]	>Cas9	1303	1307	[DKPIR]	>Cas9	1303	1307	K2	K2		20190423_QExHFX4_RSLC5_Beveridge_Clausen_IMP_DSSO_alone.13827.13827.3 File:"20190423_QExHFX4_RSLC5_Beveridge_Clausen_IMP_DSSO_alone.raw", NativeID:"controllerType=0 controllerNumber=1 scan=13827"	2209.77264		FALSE
224	92	0	20	20	150	693.676	3	2079.014	2079.014	0.01	[LVDSTDKADLR]	>Cas9	146	156	[GQKNSR]	>Cas9	777	782	K7	K3		20190423_QExHFX4_RSLC5_Beveridge_Clausen_IMP_DSSO_alone.14986.14986.3 File:"20190423_QExHFX4_RSLC5_Beveridge_Clausen_IMP_DSSO_alone.raw", NativeID:"controllerType=0 controllerNumber=1 scan=14986"	2358.87582		FALSE
225	92	0	118	15	187	409.238	4	1633.93	1633.931	-0.38	[KGILQTVK]	>Cas9	739	746	[LSKSR]	>Cas9	220	224	K1	K3		20190423_QExHFX4_RSLC5_Beveridge_Clausen_IMP_DSSO_alone.15454.15454.4 File:"20190423_QExHFX4_RSLC5_Beveridge_Clausen_IMP_DSSO_alone.raw", NativeID:"controllerType=0 controllerNumber=1 scan=15454"	2415.4278		FALSE
226	92	0	49	20	132	694.706	3	2082.105	2082.115	-5	[IEKILTFR]	>Cas9	444	451	[KLVDSTDK]	>Cas9	145	152	K3	K1		20190423_QExHFX4_RSLC5_Beveridge_Clausen_IMP_DSSO_alone.29114.29114.3 File:"20190423_QExHFX4_RSLC5_Beveridge_Clausen_IMP_DSSO_alone.raw", NativeID:"controllerType=0 controllerNumber=1 scan=29114"	3970.38228		FALSE
227	92	0	32	30	129	694.592	4	2775.346	2775.344	0.85	[HKPENIVIEmAR]	>Cas9	758	769	[YDENDKLIR]	>Cas9	947	955	K2	K6		20190423_QExHFX4_RSLC5_Beveridge_Clausen_IMP_DSSO_alone.30272.30272.4 File:"20190423_QExHFX4_RSLC5_Beveridge_Clausen_IMP_DSSO_alone.raw", NativeID:"controllerType=0 controllerNumber=1 scan=30272"	4094.22222		FALSE
228	92	0	20	20	150	901.487	3	2702.447	2702.447	0.25	[VNTEITKAPLSASMIK]	>Cas9	312	327	[ESILPKR]	>Cas9	1112	1118	K7	K6		20190423_QExHFX4_RSLC5_Beveridge_Clausen_IMP_DSSO_alone.32981.32981.3 File:"20190423_QExHFX4_RSLC5_Beveridge_Clausen_IMP_DSSO_alone.raw", NativeID:"controllerType=0 controllerNumber=1 scan=32981"	4385.53332		FALSE
229	91	0	23	23	122	556.789	4	2224.135	2224.132	1.59	[QQLPEKYK]	>Cas9	345	352	[QQLPEKYK]	>Cas9	345	352	K6	K6		20190423_QExHFX4_RSLC5_Beveridge_Clausen_IMP_DSSO_alone.20207.20207.4 File:"20190423_QExHFX4_RSLC5_Beveridge_Clausen_IMP_DSSO_alone.raw", NativeID:"controllerType=0 controllerNumber=1 scan=20207"	2976.7125		FALSE
230	91	0	45	45	210	664.018	3	1990.039	1990.039	0.34	[NSDKLIAR]	>Cas9	1119	1126	[NSDKLIAR]	>Cas9	1119	1126	K4	K4		20190423_QExHFX4_RSLC5_Beveridge_Clausen_IMP_DSSO_alone.22248.22248.3 File:"20190423_QExHFX4_RSLC5_Beveridge_Clausen_IMP_DSSO_alone.raw", NativeID:"controllerType=0 controllerNumber=1 scan=22248"	3209.09658		FALSE
231	90	0	58	40	118	538.279	4	2150.095	2150.091	1.66	[VLSAYNKHR]	>Cas9	1294	1302	[KLVDSTDK]	>Cas9	145	152	K7	K1		20190423_QExHFX4_RSLC5_Beveridge_Clausen_IMP_DSSO_alone.14339.14339.4 File:"20190423_QExHFX4_RSLC5_Beveridge_Clausen_IMP_DSSO_alone.raw", NativeID:"controllerType=0 controllerNumber=1 scan=14339"	2274.52206		FALSE
232	90	0	31	21	134	881.76	3	2643.266	2643.264	0.83	[GKSDNVPSEEVVK]	>Cas9	869	881	[VKYVTEGmR]	>Cas9	531	539	K2	K2		20190423_QExHFX4_RSLC5_Beveridge_Clausen_IMP_DSSO_alone.23217.23217.3 File:"20190423_QExHFX4_RSLC5_Beveridge_Clausen_IMP_DSSO_alone.raw", NativeID:"controllerType=0 controllerNumber=1 scan=23217"	3315.2703		FALSE
233	90	0	20	20	145	694.361	3	2081.07	2081.07	0.14	[LVDSTDKADLR]	>Cas9	146	156	[AGFIKR]	>Cas9	918	923	K7	K5		20190423_QExHFX4_RSLC5_Beveridge_Clausen_IMP_DSSO_alone.23448.23448.3 File:"20190423_QExHFX4_RSLC5_Beveridge_Clausen_IMP_DSSO_alone.raw", NativeID:"controllerType=0 controllerNumber=1 scan=23448"	3341.26008		FALSE
234	90	0	20	20	145	694.362	3	2081.072	2081.07	0.99	[LVDSTDKADLR]	>Cas9	146	156	[AGFIKR]	>Cas9	918	923	K7	K5		20190423_QExHFX4_RSLC5_Beveridge_Clausen_IMP_DSSO_alone.24003.24003.3 File:"20190423_QExHFX4_RSLC5_Beveridge_Clausen_IMP_DSSO_alone.raw", NativeID:"controllerType=0 controllerNumber=1 scan=24003"	3402.10638		FALSE
235	90	0	51	16	142	680.367	4	2718.446	2718.442	1.5	[VNTEITKAPLSASmIK]	>Cas9	312	327	[ESILPKR]	>Cas9	1112	1118	K7	K6		20190423_QExHFX4_RSLC5_Beveridge_Clausen_IMP_DSSO_alone.29612.29612.4 File:"20190423_QExHFX4_RSLC5_Beveridge_Clausen_IMP_DSSO_alone.raw", NativeID:"controllerType=0 controllerNumber=1 scan=29612"	4023.68556		FALSE
236	89	0	20	20	147	642.329	3	1924.973	1924.972	0.67	[SEQEIGKATAK]	>Cas9	1029	1039	[KmIAK]	>Cas9	1024	1028	K7	K1		20190423_QExHFX4_RSLC5_Beveridge_Clausen_IMP_DSSO_alone.11894.11894.3 File:"20190423_QExHFX4_RSLC5_Beveridge_Clausen_IMP_DSSO_alone.raw", NativeID:"controllerType=0 controllerNumber=1 scan=11894"	1940.89278		FALSE
237	89	0	37	39	143	493.495	4	1970.957	1970.958	-0.23	[NSDKLIAR]	>Cas9	1119	1126	[MKNYWR]	>Cas9	883	888	K4	K2		20190423_QExHFX4_RSLC5_Beveridge_Clausen_IMP_DSSO_alone.24738.24738.4 File:"20190423_QExHFX4_RSLC5_Beveridge_Clausen_IMP_DSSO_alone.raw", NativeID:"controllerType=0 controllerNumber=1 scan=24738"	3489.84576		FALSE
238	89	0	40	51	111	639.815	4	2556.236	2556.232	1.74	[MIAKSEQEIGK]	>Cas9	1025	1035	[YDENDKLIR]	>Cas9	947	955	K4	K6		20190423_QExHFX4_RSLC5_Beveridge_Clausen_IMP_DSSO_alone.24913.24913.4 File:"20190423_QExHFX4_RSLC5_Beveridge_Clausen_IMP_DSSO_alone.raw", NativeID:"controllerType=0 controllerNumber=1 scan=24913"	3513.22914		FALSE
239	88	0	37	37	118	820.789	3	2460.352	2460.353	-0.32	[NLPNEKVLPK]	>Cas9	505	514	[NLPNEKVLPK]	>Cas9	505	514	K6	K6		20190423_QExHFX4_RSLC5_Beveridge_Clausen_IMP_DSSO_alone.28388.28388.3 File:"20190423_QExHFX4_RSLC5_Beveridge_Clausen_IMP_DSSO_alone.raw", NativeID:"controllerType=0 controllerNumber=1 scan=28388"	3893.19978		FALSE
240	87	0	20	20	145	617.313	3	1849.925	1849.926	-0.4	[APLSASMIKR]	>Cas9	319	328	[SDKNR]	>Cas9	864	868	K9	K3		20190423_QExHFX4_RSLC5_Beveridge_Clausen_IMP_DSSO_alone.16803.16803.3 File:"20190423_QExHFX4_RSLC5_Beveridge_Clausen_IMP_DSSO_alone.raw", NativeID:"controllerType=0 controllerNumber=1 scan=16803"	2578.19244		FALSE
241	87	0	20	20	140	727.041	3	2179.108	2179.106	0.92	[SDNVPSEEVVKK]	>Cas9	871	882	[AGFIKR]	>Cas9	918	923	K11	K5		20190423_QExHFX4_RSLC5_Beveridge_Clausen_IMP_DSSO_alone.21180.21180.3 File:"20190423_QExHFX4_RSLC5_Beveridge_Clausen_IMP_DSSO_alone.raw", NativeID:"controllerType=0 controllerNumber=1 scan=21180"	3089.47482		FALSE
242	86	0	81	28	112	521.023	4	2081.071	2081.07	0.56	[LVDSTDKADLR]	>Cas9	146	156	[AGFIKR]	>Cas9	918	923	K7	K5		20190423_QExHFX4_RSLC5_Beveridge_Clausen_IMP_DSSO_alone.23167.23167.4 File:"20190423_QExHFX4_RSLC5_Beveridge_Clausen_IMP_DSSO_alone.raw", NativeID:"controllerType=0 controllerNumber=1 scan=23167"	3310.71216		FALSE
243	86	0	25	89	124	624.06	4	2493.217	2493.215	0.66	[MIAKSEQEIGK]	>Cas9	1025	1035	[DFQFYKVR]	>Cas9	973	980	K4	K6		20190423_QExHFX4_RSLC5_Beveridge_Clausen_IMP_DSSO_alone.32296.32296.4 File:"20190423_QExHFX4_RSLC5_Beveridge_Clausen_IMP_DSSO_alone.raw", NativeID:"controllerType=0 controllerNumber=1 scan=32296"	4309.5087		FALSE
244	85	0	20	20	130	530.62	3	1589.844	1589.843	0.85	[KLINGIR]	>Cas9	669	675	[SDKNR]	>Cas9	864	868	K1	K3		20190423_QExHFX4_RSLC5_Beveridge_Clausen_IMP_DSSO_alone.13747.13747.3 File:"20190423_QExHFX4_RSLC5_Beveridge_Clausen_IMP_DSSO_alone.raw", NativeID:"controllerType=0 controllerNumber=1 scan=13747"	2200.35192		FALSE
245	85	0	38	15	136	416.725	4	1663.879	1663.88	-0.1	[NSDKLIAR]	>Cas9	1119	1126	[LSKSR]	>Cas9	220	224	K4	K3		20190423_QExHFX4_RSLC5_Beveridge_Clausen_IMP_DSSO_alone.13799.13799.4 File:"20190423_QExHFX4_RSLC5_Beveridge_Clausen_IMP_DSSO_alone.raw", NativeID:"controllerType=0 controllerNumber=1 scan=13799"	2206.51044		FALSE
246	85	0	20	20	144	535.963	3	1605.874	1605.87	2.06	[ESILPKR]	>Cas9	1112	1118	[KmIAK]	>Cas9	1024	1028	K6	K1		20190423_QExHFX4_RSLC5_Beveridge_Clausen_IMP_DSSO_alone.15641.15641.3 File:"20190423_QExHFX4_RSLC5_Beveridge_Clausen_IMP_DSSO_alone.raw", NativeID:"controllerType=0 controllerNumber=1 scan=15641"	2437.80066		FALSE
247	85	0	34	17	136	441.74	4	1763.939	1763.936	1.74	[FIKPILEK]	>Cas9	379	386	[SDKNR]	>Cas9	864	868	K3	K3		20190423_QExHFX4_RSLC5_Beveridge_Clausen_IMP_DSSO_alone.22209.22209.4 File:"20190423_QExHFX4_RSLC5_Beveridge_Clausen_IMP_DSSO_alone.raw", NativeID:"controllerType=0 controllerNumber=1 scan=22209"	3204.53442		FALSE
248	85	0	20	20	138	694.362	3	2081.071	2081.07	0.56	[LVDSTDKADLR]	>Cas9	146	156	[AGFIKR]	>Cas9	918	923	K7	K5		20190423_QExHFX4_RSLC5_Beveridge_Clausen_IMP_DSSO_alone.23168.23168.3 File:"20190423_QExHFX4_RSLC5_Beveridge_Clausen_IMP_DSSO_alone.raw", NativeID:"controllerType=0 controllerNumber=1 scan=23168"	3310.77942		FALSE
249	85	0	20	20	141	694.36	3	2081.067	2081.07	-1.3	[LVDSTDKADLR]	>Cas9	146	156	[AGFIKR]	>Cas9	918	923	K7	K5		20190423_QExHFX4_RSLC5_Beveridge_Clausen_IMP_DSSO_alone.23724.23724.3 File:"20190423_QExHFX4_RSLC5_Beveridge_Clausen_IMP_DSSO_alone.raw", NativeID:"controllerType=0 controllerNumber=1 scan=23724"	3371.62482		FALSE
250	84	0	20	20	140	693.675	3	2079.012	2079.014	-0.93	[LVDSTDKADLR]	>Cas9	146	156	[GQKNSR]	>Cas9	777	782	K7	K3		20190423_QExHFX4_RSLC5_Beveridge_Clausen_IMP_DSSO_alone.16061.16061.3 File:"20190423_QExHFX4_RSLC5_Beveridge_Clausen_IMP_DSSO_alone.raw", NativeID:"controllerType=0 controllerNumber=1 scan=16061"	2488.32936		FALSE
251	83	0	20	20	133	727.041	3	2179.108	2179.106	0.54	[SDNVPSEEVVKK]	>Cas9	871	882	[AGFIKR]	>Cas9	918	923	K11	K5		20190423_QExHFX4_RSLC5_Beveridge_Clausen_IMP_DSSO_alone.20944.20944.3 File:"20190423_QExHFX4_RSLC5_Beveridge_Clausen_IMP_DSSO_alone.raw", NativeID:"controllerType=0 controllerNumber=1 scan=20944"	3059.2086		FALSE
252	82	0	59	20	118	430.825	5	2150.095	2150.091	1.76	[VLSAYNKHR]	>Cas9	1294	1302	[KLVDSTDK]	>Cas9	145	152	K7	K1		20190423_QExHFX4_RSLC5_Beveridge_Clausen_IMP_DSSO_alone.14129.14129.5 File:"20190423_QExHFX4_RSLC5_Beveridge_Clausen_IMP_DSSO_alone.raw", NativeID:"controllerType=0 controllerNumber=1 scan=14129"	2247.04362		FALSE
253	82	0	20	20	138	617.314	3	1849.926	1849.926	0.26	[APLSASMIKR]	>Cas9	319	328	[SDKNR]	>Cas9	864	868	K9	K3		20190423_QExHFX4_RSLC5_Beveridge_Clausen_IMP_DSSO_alone.17098.17098.3 File:"20190423_QExHFX4_RSLC5_Beveridge_Clausen_IMP_DSSO_alone.raw", NativeID:"controllerType=0 controllerNumber=1 scan=17098"	2611.57518		FALSE
254	82	0	20	20	147	622.645	3	1865.92	1865.921	-0.25	[APLSASmIKR]	>Cas9	319	328	[SDKNR]	>Cas9	864	868	K9	K3		20190423_QExHFX4_RSLC5_Beveridge_Clausen_IMP_DSSO_alone.17294.17294.3 File:"20190423_QExHFX4_RSLC5_Beveridge_Clausen_IMP_DSSO_alone.raw", NativeID:"controllerType=0 controllerNumber=1 scan=17294"	2636.72808		FALSE
255	82	0	14	14	168	461.259	3	1381.763	1381.762	0.45	[HSIKK]	>Cas9	45	49	[HSIKK]	>Cas9	45	49	K4	K4		20190423_QExHFX4_RSLC5_Beveridge_Clausen_IMP_DSSO_alone.5124.5124.3 File:"20190423_QExHFX4_RSLC5_Beveridge_Clausen_IMP_DSSO_alone.raw", NativeID:"controllerType=0 controllerNumber=1 scan=5124"	847.83018		FALSE
256	82	0	40	40	281	435.933	3	1305.783	1305.781	1.63	[KVTVK]	>Cas9	562	566	[KVTVK]	>Cas9	562	566	K1	K1		20190423_QExHFX4_RSLC5_Beveridge_Clausen_IMP_DSSO_alone.8874.8874.3 File:"20190423_QExHFX4_RSLC5_Beveridge_Clausen_IMP_DSSO_alone.raw", NativeID:"controllerType=0 controllerNumber=1 scan=8874"	1464.33948		FALSE
257	81	0	20	20	115	467.236	4	1865.92	1865.921	-0.16	[APLSASmIKR]	>Cas9	319	328	[SDKNR]	>Cas9	864	868	K9	K3		20190423_QExHFX4_RSLC5_Beveridge_Clausen_IMP_DSSO_alone.13599.13599.4 File:"20190423_QExHFX4_RSLC5_Beveridge_Clausen_IMP_DSSO_alone.raw", NativeID:"controllerType=0 controllerNumber=1 scan=13599"	2182.20906		FALSE
258	81	0	20	20	137	535.962	3	1605.871	1605.87	0.33	[ESILPKR]	>Cas9	1112	1118	[KmIAK]	>Cas9	1024	1028	K6	K1		20190423_QExHFX4_RSLC5_Beveridge_Clausen_IMP_DSSO_alone.15394.15394.3 File:"20190423_QExHFX4_RSLC5_Beveridge_Clausen_IMP_DSSO_alone.raw", NativeID:"controllerType=0 controllerNumber=1 scan=15394"	2407.2192		FALSE
259	81	0	30	27	125	453.989	4	1812.933	1812.935	-1.01	[FKVLGNTDR]	>Cas9	36	44	[KmIAK]	>Cas9	1024	1028	K2	K1		20190423_QExHFX4_RSLC5_Beveridge_Clausen_IMP_DSSO_alone.17720.17720.4 File:"20190423_QExHFX4_RSLC5_Beveridge_Clausen_IMP_DSSO_alone.raw", NativeID:"controllerType=0 controllerNumber=1 scan=17720"	2689.18446		FALSE
260	81	0	28	31	109	441.992	4	1764.944	1764.943	1.04	[NSDKLIAR]	>Cas9	1119	1126	[AGFIKR]	>Cas9	918	923	K4	K5		20190423_QExHFX4_RSLC5_Beveridge_Clausen_IMP_DSSO_alone.20030.20030.4 File:"20190423_QExHFX4_RSLC5_Beveridge_Clausen_IMP_DSSO_alone.raw", NativeID:"controllerType=0 controllerNumber=1 scan=20030"	2957.54682		FALSE
261	81	0	30	30	127	785.379	3	2354.122	2354.119	1.39	[VKYVTEGmR]	>Cas9	531	539	[VKYVTEGmR]	>Cas9	531	539	K2	K2		20190423_QExHFX4_RSLC5_Beveridge_Clausen_IMP_DSSO_alone.21251.21251.3 File:"20190423_QExHFX4_RSLC5_Beveridge_Clausen_IMP_DSSO_alone.raw", NativeID:"controllerType=0 controllerNumber=1 scan=21251"	3098.7447		FALSE
262	81	0	32	15	146	740.083	3	2218.236	2218.234	0.8	[APLSASMIKR]	>Cas9	319	328	[FIKPILEK]	>Cas9	379	386	K9	K3		20190423_QExHFX4_RSLC5_Beveridge_Clausen_IMP_DSSO_alone.32055.32055.3 File:"20190423_QExHFX4_RSLC5_Beveridge_Clausen_IMP_DSSO_alone.raw", NativeID:"controllerType=0 controllerNumber=1 scan=32055"	4283.51064		FALSE
263	81	0	27	27	108	384.689	4	1535.735	1535.734	0.21	[GQKNSR]	>Cas9	777	782	[GQKNSR]	>Cas9	777	782	K3	K3		20190423_QExHFX4_RSLC5_Beveridge_Clausen_IMP_DSSO_alone.4220.4220.4 File:"20190423_QExHFX4_RSLC5_Beveridge_Clausen_IMP_DSSO_alone.raw", NativeID:"controllerType=0 controllerNumber=1 scan=4220"	699.05004		FALSE
264	80	0	42	42	169	463.939	3	1389.802	1389.802	-0.14	[IIKDK]	>Cas9	604	608	[IIKDK]	>Cas9	604	608	K3	K3		20190423_QExHFX4_RSLC5_Beveridge_Clausen_IMP_DSSO_alone.12568.12568.3 File:"20190423_QExHFX4_RSLC5_Beveridge_Clausen_IMP_DSSO_alone.raw", NativeID:"controllerType=0 controllerNumber=1 scan=12568"	2035.656		FALSE
265	80	0	20	20	147	622.645	3	1865.921	1865.921	0.24	[APLSASmIKR]	>Cas9	319	328	[SDKNR]	>Cas9	864	868	K9	K3		20190423_QExHFX4_RSLC5_Beveridge_Clausen_IMP_DSSO_alone.14290.14290.3 File:"20190423_QExHFX4_RSLC5_Beveridge_Clausen_IMP_DSSO_alone.raw", NativeID:"controllerType=0 controllerNumber=1 scan=14290"	2267.60772		FALSE
266	80	0	37	21	158	657.657	3	1970.956	1970.958	-0.92	[NSDKLIAR]	>Cas9	1119	1126	[MKNYWR]	>Cas9	883	888	K4	K2		20190423_QExHFX4_RSLC5_Beveridge_Clausen_IMP_DSSO_alone.23852.23852.3 File:"20190423_QExHFX4_RSLC5_Beveridge_Clausen_IMP_DSSO_alone.raw", NativeID:"controllerType=0 controllerNumber=1 scan=23852"	3386.70054		FALSE
267	80	0	40	66	108	680.837	4	2720.325	2720.329	-1.61	[SDNVPSEEVVKK]	>Cas9	871	882	[LVDSTDKADLR]	>Cas9	146	156	K11	K7		20190423_QExHFX4_RSLC5_Beveridge_Clausen_IMP_DSSO_alone.24780.24780.4 File:"20190423_QExHFX4_RSLC5_Beveridge_Clausen_IMP_DSSO_alone.raw", NativeID:"controllerType=0 controllerNumber=1 scan=24780"	3494.64072		FALSE
268	80	0	20	20	140	858.08	3	2572.225	2572.227	-0.56	[mIAKSEQEIGK]	>Cas9	1025	1035	[YDENDKLIR]	>Cas9	947	955	K4	K6		20190423_QExHFX4_RSLC5_Beveridge_Clausen_IMP_DSSO_alone.24956.24956.3 File:"20190423_QExHFX4_RSLC5_Beveridge_Clausen_IMP_DSSO_alone.raw", NativeID:"controllerType=0 controllerNumber=1 scan=24956"	3518.54262		FALSE
269	80	0	26	29	134	599.778	4	2396.091	2396.09	0.34	[MTNFDKNLPNEK]	>Cas9	499	510	[KDWDPK]	>Cas9	1128	1133	K6	K1		20190423_QExHFX4_RSLC5_Beveridge_Clausen_IMP_DSSO_alone.26265.26265.4 File:"20190423_QExHFX4_RSLC5_Beveridge_Clausen_IMP_DSSO_alone.raw", NativeID:"controllerType=0 controllerNumber=1 scan=26265"	3659.99958		FALSE
270	80	0	18	29	121	691.092	4	2761.345	2761.342	0.84	[mDGTEELLVKLNR]	>Cas9	387	399	[QLKEDYFK]	>Cas9	567	574	K10	K3		20190423_QExHFX4_RSLC5_Beveridge_Clausen_IMP_DSSO_alone.39518.39518.4 File:"20190423_QExHFX4_RSLC5_Beveridge_Clausen_IMP_DSSO_alone.raw", NativeID:"controllerType=0 controllerNumber=1 scan=39518"	5112.20214		FALSE
271	79	0	20	20	123	411.204	4	1641.794	1641.79	2.13	[KFDNLTK]	>Cas9	900	906	[SDKNR]	>Cas9	864	868	K1	K3		20190423_QExHFX4_RSLC5_Beveridge_Clausen_IMP_DSSO_alone.14359.14359.4 File:"20190423_QExHFX4_RSLC5_Beveridge_Clausen_IMP_DSSO_alone.raw", NativeID:"controllerType=0 controllerNumber=1 scan=14359"	2277.21054		FALSE
272	79	0	67	32	107	529.018	4	2113.052	2113.048	1.75	[LVDSTDKADLR]	>Cas9	146	156	[GYKEVK]	>Cas9	1190	1195	K7	K3		20190423_QExHFX4_RSLC5_Beveridge_Clausen_IMP_DSSO_alone.20514.20514.4 File:"20190423_QExHFX4_RSLC5_Beveridge_Clausen_IMP_DSSO_alone.raw", NativeID:"controllerType=0 controllerNumber=1 scan=20514"	3010.6683		FALSE
273	79	0	159	30	233	572.531	4	2287.101	2287.106	-2.35	[QEDFYPFLKDNR]	>Cas9	430	441	[VPSKK]	>Cas9	31	35	K9	K4		20190423_QExHFX4_RSLC5_Beveridge_Clausen_IMP_DSSO_alone.29527.29527.4 File:"20190423_QExHFX4_RSLC5_Beveridge_Clausen_IMP_DSSO_alone.raw", NativeID:"controllerType=0 controllerNumber=1 scan=29527"	4014.29844		FALSE
274	78	0	20	20	140	622.646	3	1865.922	1865.921	0.88	[APLSASmIKR]	>Cas9	319	328	[SDKNR]	>Cas9	864	868	K9	K3		20190423_QExHFX4_RSLC5_Beveridge_Clausen_IMP_DSSO_alone.15999.15999.3 File:"20190423_QExHFX4_RSLC5_Beveridge_Clausen_IMP_DSSO_alone.raw", NativeID:"controllerType=0 controllerNumber=1 scan=15999"	2481.60774		FALSE
275	78	0	17	28	138	380.7	4	1519.779	1519.782	-2.27	[DWDPKK]	>Cas9	1129	1134	[LKSVK]	>Cas9	1161	1165	K5	K2		20190423_QExHFX4_RSLC5_Beveridge_Clausen_IMP_DSSO_alone.17539.17539.4 File:"20190423_QExHFX4_RSLC5_Beveridge_Clausen_IMP_DSSO_alone.raw", NativeID:"controllerType=0 controllerNumber=1 scan=17539"	2666.93682		FALSE
276	78	0	47	30	104	545.532	4	2179.108	2179.106	0.78	[SDNVPSEEVVKK]	>Cas9	871	882	[AGFIKR]	>Cas9	918	923	K11	K5		20190423_QExHFX4_RSLC5_Beveridge_Clausen_IMP_DSSO_alone.20949.20949.4 File:"20190423_QExHFX4_RSLC5_Beveridge_Clausen_IMP_DSSO_alone.raw", NativeID:"controllerType=0 controllerNumber=1 scan=20949"	3059.88348		FALSE
277	78	0	12	36	131	778.384	3	2333.138	2333.126	4.75	[FDNLTKAER]	>Cas9	901	909	[VKYVTEGMR]	>Cas9	531	539	K6	K2		20190423_QExHFX4_RSLC5_Beveridge_Clausen_IMP_DSSO_alone.24165.24165.3 File:"20190423_QExHFX4_RSLC5_Beveridge_Clausen_IMP_DSSO_alone.raw", NativeID:"controllerType=0 controllerNumber=1 scan=24165"	3421.93812		FALSE
278	78	0	35	29	112	644.559	4	2575.214	2575.217	-0.95	[mTNFDKNLPNEK]	>Cas9	499	510	[SKLVSDFR]	>Cas9	964	971	K6	K2		20190423_QExHFX4_RSLC5_Beveridge_Clausen_IMP_DSSO_alone.28559.28559.4 File:"20190423_QExHFX4_RSLC5_Beveridge_Clausen_IMP_DSSO_alone.raw", NativeID:"controllerType=0 controllerNumber=1 scan=28559"	3911.31066		FALSE
279	78	0	52	13	140	1081.192	3	3241.561	3241.561	0.09	[KSEETITPWNFEEVVDK]	>Cas9	472	488	[QQLPEKYK]	>Cas9	345	352	K1	K6		20190423_QExHFX4_RSLC5_Beveridge_Clausen_IMP_DSSO_alone.39164.39164.3 File:"20190423_QExHFX4_RSLC5_Beveridge_Clausen_IMP_DSSO_alone.raw", NativeID:"controllerType=0 controllerNumber=1 scan=39164"	5072.14926		FALSE
280	78	0	29	16	129	687.092	4	2745.347	2745.347	-0.17	[MDGTEELLVKLNR]	>Cas9	387	399	[QLKEDYFK]	>Cas9	567	574	K10	K3		20190423_QExHFX4_RSLC5_Beveridge_Clausen_IMP_DSSO_alone.41756.41756.4 File:"20190423_QExHFX4_RSLC5_Beveridge_Clausen_IMP_DSSO_alone.raw", NativeID:"controllerType=0 controllerNumber=1 scan=41756"	5366.36934		FALSE
281	77	0	30	20	114	426.229	4	1701.893	1701.895	-1.11	[NSDKLIAR]	>Cas9	1119	1126	[DKPIR]	>Cas9	1303	1307	K4	K2		20190423_QExHFX4_RSLC5_Beveridge_Clausen_IMP_DSSO_alone.17702.17702.4 File:"20190423_QExHFX4_RSLC5_Beveridge_Clausen_IMP_DSSO_alone.raw", NativeID:"controllerType=0 controllerNumber=1 scan=17702"	2686.92468		FALSE
282	77	0	50	37	108	521.023	4	2081.069	2081.07	-0.39	[LVDSTDKADLR]	>Cas9	146	156	[AGFIKR]	>Cas9	918	923	K7	K5		20190423_QExHFX4_RSLC5_Beveridge_Clausen_IMP_DSSO_alone.24002.24002.4 File:"20190423_QExHFX4_RSLC5_Beveridge_Clausen_IMP_DSSO_alone.raw", NativeID:"controllerType=0 controllerNumber=1 scan=24002"	3402.03912		FALSE
283	76	0	20	20	121	726.356	3	2177.053	2177.05	1.09	[SDNVPSEEVVKK]	>Cas9	871	882	[GQKNSR]	>Cas9	777	782	K11	K3		20190423_QExHFX4_RSLC5_Beveridge_Clausen_IMP_DSSO_alone.12593.12593.3 File:"20190423_QExHFX4_RSLC5_Beveridge_Clausen_IMP_DSSO_alone.raw", NativeID:"controllerType=0 controllerNumber=1 scan=12593"	2039.65398		FALSE
284	76	0	20	20	112	641.024	3	1921.058	1921.058	0.31	[NLPNEKVLPK]	>Cas9	505	514	[HSIKK]	>Cas9	45	49	K6	K4		20190423_QExHFX4_RSLC5_Beveridge_Clausen_IMP_DSSO_alone.14727.14727.3 File:"20190423_QExHFX4_RSLC5_Beveridge_Clausen_IMP_DSSO_alone.raw", NativeID:"controllerType=0 controllerNumber=1 scan=14727"	2324.4474		FALSE
285	76	0	20	20	127	617.314	3	1849.929	1849.926	1.48	[APLSASMIKR]	>Cas9	319	328	[SDKNR]	>Cas9	864	868	K9	K3		20190423_QExHFX4_RSLC5_Beveridge_Clausen_IMP_DSSO_alone.18650.18650.3 File:"20190423_QExHFX4_RSLC5_Beveridge_Clausen_IMP_DSSO_alone.raw", NativeID:"controllerType=0 controllerNumber=1 scan=18650"	2794.31214		FALSE
286	75	0	32	16	119	567.971	3	1701.897	1701.895	1.26	[NSDKLIAR]	>Cas9	1119	1126	[DKPIR]	>Cas9	1303	1307	K4	K2		20190423_QExHFX4_RSLC5_Beveridge_Clausen_IMP_DSSO_alone.17238.17238.3 File:"20190423_QExHFX4_RSLC5_Beveridge_Clausen_IMP_DSSO_alone.raw", NativeID:"controllerType=0 controllerNumber=1 scan=17238"	2629.34406		FALSE
287	74	0	50	38	91	393.712	4	1571.825	1571.825	0.12	[GYKEVK]	>Cas9	1190	1195	[AGFIKR]	>Cas9	918	923	K3	K5		20190423_QExHFX4_RSLC5_Beveridge_Clausen_IMP_DSSO_alone.15980.15980.4 File:"20190423_QExHFX4_RSLC5_Beveridge_Clausen_IMP_DSSO_alone.raw", NativeID:"controllerType=0 controllerNumber=1 scan=15980"	2479.22526		FALSE
288	74	0	24	32	110	567.97	3	1701.894	1701.895	-0.44	[NSDKLIAR]	>Cas9	1119	1126	[DKPIR]	>Cas9	1303	1307	K4	K2		20190423_QExHFX4_RSLC5_Beveridge_Clausen_IMP_DSSO_alone.18520.18520.3 File:"20190423_QExHFX4_RSLC5_Beveridge_Clausen_IMP_DSSO_alone.raw", NativeID:"controllerType=0 controllerNumber=1 scan=18520"	2779.8258		FALSE
289	74	0	31	19	103	490.778	4	1960.091	1960.09	0.83	[NSDKLIAR]	>Cas9	1119	1126	[KGILQTVK]	>Cas9	739	746	K4	K1		20190423_QExHFX4_RSLC5_Beveridge_Clausen_IMP_DSSO_alone.23018.23018.4 File:"20190423_QExHFX4_RSLC5_Beveridge_Clausen_IMP_DSSO_alone.raw", NativeID:"controllerType=0 controllerNumber=1 scan=23018"	3295.36518		FALSE
290	74	0	92	42	125	521.022	4	2081.066	2081.07	-1.92	[LVDSTDKADLR]	>Cas9	146	156	[AGFIKR]	>Cas9	918	923	K7	K5		20190423_QExHFX4_RSLC5_Beveridge_Clausen_IMP_DSSO_alone.25132.25132.4 File:"20190423_QExHFX4_RSLC5_Beveridge_Clausen_IMP_DSSO_alone.raw", NativeID:"controllerType=0 controllerNumber=1 scan=25132"	3536.23206		FALSE
291	74	0	20	20	127	694.361	3	2081.067	2081.07	-1.12	[LVDSTDKADLR]	>Cas9	146	156	[AGFIKR]	>Cas9	918	923	K7	K5		20190423_QExHFX4_RSLC5_Beveridge_Clausen_IMP_DSSO_alone.26138.26138.3 File:"20190423_QExHFX4_RSLC5_Beveridge_Clausen_IMP_DSSO_alone.raw", NativeID:"controllerType=0 controllerNumber=1 scan=26138"	3646.7112		FALSE
292	73	0	20	20	128	535.962	3	1605.87	1605.87	0.1	[ESILPKR]	>Cas9	1112	1118	[KmIAK]	>Cas9	1024	1028	K6	K1		20190423_QExHFX4_RSLC5_Beveridge_Clausen_IMP_DSSO_alone.15121.15121.3 File:"20190423_QExHFX4_RSLC5_Beveridge_Clausen_IMP_DSSO_alone.raw", NativeID:"controllerType=0 controllerNumber=1 scan=15121"	2376.67884		FALSE
293	73	0	18	18	112	467.236	4	1865.922	1865.921	0.59	[APLSASmIKR]	>Cas9	319	328	[SDKNR]	>Cas9	864	868	K9	K3		20190423_QExHFX4_RSLC5_Beveridge_Clausen_IMP_DSSO_alone.17306.17306.4 File:"20190423_QExHFX4_RSLC5_Beveridge_Clausen_IMP_DSSO_alone.raw", NativeID:"controllerType=0 controllerNumber=1 scan=17306"	2638.15068		FALSE
294	73	0	34	34	88	733.858	4	2932.408	2932.409	-0.26	[GKSDNVPSEEVVK]	>Cas9	869	881	[GKSDNVPSEEVVK]	>Cas9	869	881	K2	K2		20190423_QExHFX4_RSLC5_Beveridge_Clausen_IMP_DSSO_alone.22262.22262.4 File:"20190423_QExHFX4_RSLC5_Beveridge_Clausen_IMP_DSSO_alone.raw", NativeID:"controllerType=0 controllerNumber=1 scan=22262"	3210.72318		FALSE
295	73	0	17	38	107	714.703	3	2142.093	2142.09	1.45	[QQLPEKYK]	>Cas9	345	352	[SKLVSDFR]	>Cas9	964	971	K6	K2		20190423_QExHFX4_RSLC5_Beveridge_Clausen_IMP_DSSO_alone.25352.25352.3 File:"20190423_QExHFX4_RSLC5_Beveridge_Clausen_IMP_DSSO_alone.raw", NativeID:"controllerType=0 controllerNumber=1 scan=25352"	3559.04166		FALSE
296	72	0	67	46	158	416.726	4	1663.881	1663.88	0.56	[NSDKLIAR]	>Cas9	1119	1126	[LSKSR]	>Cas9	220	224	K4	K3		20190423_QExHFX4_RSLC5_Beveridge_Clausen_IMP_DSSO_alone.14580.14580.4 File:"20190423_QExHFX4_RSLC5_Beveridge_Clausen_IMP_DSSO_alone.raw", NativeID:"controllerType=0 controllerNumber=1 scan=14580"	2306.65434		FALSE
297	72	0	37	12	124	520.509	4	2079.013	2079.014	-0.08	[LVDSTDKADLR]	>Cas9	146	156	[GQKNSR]	>Cas9	777	782	K7	K3		20190423_QExHFX4_RSLC5_Beveridge_Clausen_IMP_DSSO_alone.14742.14742.4 File:"20190423_QExHFX4_RSLC5_Beveridge_Clausen_IMP_DSSO_alone.raw", NativeID:"controllerType=0 controllerNumber=1 scan=14742"	2326.32768		FALSE
298	72	0	97	8	152	705.022	3	2113.052	2113.048	1.61	[LVDSTDKADLR]	>Cas9	146	156	[GYKEVK]	>Cas9	1190	1195	K7	K3		20190423_QExHFX4_RSLC5_Beveridge_Clausen_IMP_DSSO_alone.19749.19749.3 File:"20190423_QExHFX4_RSLC5_Beveridge_Clausen_IMP_DSSO_alone.raw", NativeID:"controllerType=0 controllerNumber=1 scan=19749"	2925.687		FALSE
299	72	0	73	11	149	654.035	3	1960.091	1960.09	0.98	[NSDKLIAR]	>Cas9	1119	1126	[KGILQTVK]	>Cas9	739	746	K4	K1		20190423_QExHFX4_RSLC5_Beveridge_Clausen_IMP_DSSO_alone.22772.22772.3 File:"20190423_QExHFX4_RSLC5_Beveridge_Clausen_IMP_DSSO_alone.raw", NativeID:"controllerType=0 controllerNumber=1 scan=22772"	3268.72848		FALSE
300	72	0	89	13	112	521.022	4	2081.067	2081.07	-1.33	[LVDSTDKADLR]	>Cas9	146	156	[AGFIKR]	>Cas9	918	923	K7	K5		20190423_QExHFX4_RSLC5_Beveridge_Clausen_IMP_DSSO_alone.23723.23723.4 File:"20190423_QExHFX4_RSLC5_Beveridge_Clausen_IMP_DSSO_alone.raw", NativeID:"controllerType=0 controllerNumber=1 scan=23723"	3371.5575		FALSE
301	71	0	20	20	122	694.361	3	2081.069	2081.07	-0.42	[LVDSTDKADLR]	>Cas9	146	156	[AGFIKR]	>Cas9	918	923	K7	K5		20190423_QExHFX4_RSLC5_Beveridge_Clausen_IMP_DSSO_alone.22877.22877.3 File:"20190423_QExHFX4_RSLC5_Beveridge_Clausen_IMP_DSSO_alone.raw", NativeID:"controllerType=0 controllerNumber=1 scan=22877"	3280.33398		FALSE
302	71	0	23	15	109	524.778	4	2096.09	2096.088	1.1	[APLSASMIKR]	>Cas9	319	328	[KFDNLTK]	>Cas9	900	906	K9	K1		20190423_QExHFX4_RSLC5_Beveridge_Clausen_IMP_DSSO_alone.26897.26897.4 File:"20190423_QExHFX4_RSLC5_Beveridge_Clausen_IMP_DSSO_alone.raw", NativeID:"controllerType=0 controllerNumber=1 scan=26897"	3727.39302		FALSE
303	71	0	37	35	110	672.587	4	2687.327	2687.328	-0.53	[HKPENIVIEMAR]	>Cas9	758	769	[FDNLTKAER]	>Cas9	901	909	K2	K6		20190423_QExHFX4_RSLC5_Beveridge_Clausen_IMP_DSSO_alone.28034.28034.4 File:"20190423_QExHFX4_RSLC5_Beveridge_Clausen_IMP_DSSO_alone.raw", NativeID:"controllerType=0 controllerNumber=1 scan=28034"	3855.80376		FALSE
304	71	0	37	19	153	517.286	4	2066.12	2066.12	-0.02	[GGLSELDKAGFIK]	>Cas9	910	922	[KVTVK]	>Cas9	562	566	K8	K1		20190423_QExHFX4_RSLC5_Beveridge_Clausen_IMP_DSSO_alone.29112.29112.4 File:"20190423_QExHFX4_RSLC5_Beveridge_Clausen_IMP_DSSO_alone.raw", NativeID:"controllerType=0 controllerNumber=1 scan=29112"	3970.143		FALSE
305	70	0	20	20	126	622.645	3	1865.92	1865.921	-0.35	[APLSASmIKR]	>Cas9	319	328	[SDKNR]	>Cas9	864	868	K9	K3		20190423_QExHFX4_RSLC5_Beveridge_Clausen_IMP_DSSO_alone.15490.15490.3 File:"20190423_QExHFX4_RSLC5_Beveridge_Clausen_IMP_DSSO_alone.raw", NativeID:"controllerType=0 controllerNumber=1 scan=15490"	2420.69688		FALSE
306	70	0	179	10	143	718.366	3	2153.085	2153.088	-1.35	[VVDELVKVmGR]	>Cas9	747	757	[ERmKR]	>Cas9	783	787	K7	K4		20190423_QExHFX4_RSLC5_Beveridge_Clausen_IMP_DSSO_alone.26639.26639.3 File:"20190423_QExHFX4_RSLC5_Beveridge_Clausen_IMP_DSSO_alone.raw", NativeID:"controllerType=0 controllerNumber=1 scan=26639"	3698.39268		FALSE
307	70	0	24	24	98	820.791	3	2460.358	2460.353	1.91	[NLPNEKVLPK]	>Cas9	505	514	[NLPNEKVLPK]	>Cas9	505	514	K6	K6		20190423_QExHFX4_RSLC5_Beveridge_Clausen_IMP_DSSO_alone.27993.27993.3 File:"20190423_QExHFX4_RSLC5_Beveridge_Clausen_IMP_DSSO_alone.raw", NativeID:"controllerType=0 controllerNumber=1 scan=27993"	3851.08722		FALSE
308	70	0	45	15	121	628.566	4	2511.244	2511.236	2.99	[YPKLESEFVYGDYK]	>Cas9	1005	1018	[IIKDK]	>Cas9	604	608	K3	K3		20190423_QExHFX4_RSLC5_Beveridge_Clausen_IMP_DSSO_alone.32842.32842.4 File:"20190423_QExHFX4_RSLC5_Beveridge_Clausen_IMP_DSSO_alone.raw", NativeID:"controllerType=0 controllerNumber=1 scan=32842"	4369.72104		FALSE
309	69	0	20	20	133	622.645	3	1865.921	1865.921	0.24	[APLSASmIKR]	>Cas9	319	328	[SDKNR]	>Cas9	864	868	K9	K3		20190423_QExHFX4_RSLC5_Beveridge_Clausen_IMP_DSSO_alone.13551.13551.3 File:"20190423_QExHFX4_RSLC5_Beveridge_Clausen_IMP_DSSO_alone.raw", NativeID:"controllerType=0 controllerNumber=1 scan=13551"	2176.41438		FALSE
310	69	0	62	30	85	393.712	4	1571.825	1571.825	-0.11	[GYKEVK]	>Cas9	1190	1195	[AGFIKR]	>Cas9	918	923	K3	K5		20190423_QExHFX4_RSLC5_Beveridge_Clausen_IMP_DSSO_alone.15737.15737.4 File:"20190423_QExHFX4_RSLC5_Beveridge_Clausen_IMP_DSSO_alone.raw", NativeID:"controllerType=0 controllerNumber=1 scan=15737"	2449.05834		FALSE
311	69	0	43	9	132	631.331	4	2522.301	2522.299	0.48	[VVDELVKVmGR]	>Cas9	747	757	[KPAFLSGEQK]	>Cas9	540	549	K7	K1		20190423_QExHFX4_RSLC5_Beveridge_Clausen_IMP_DSSO_alone.29684.29684.4 File:"20190423_QExHFX4_RSLC5_Beveridge_Clausen_IMP_DSSO_alone.raw", NativeID:"controllerType=0 controllerNumber=1 scan=29684"	4031.01738		FALSE
312	69	0	28	12	115	632.092	4	2525.347	2525.343	1.38	[QLLNAKLITQR]	>Cas9	889	899	[QLKEDYFK]	>Cas9	567	574	K6	K3		20190423_QExHFX4_RSLC5_Beveridge_Clausen_IMP_DSSO_alone.34256.34256.4 File:"20190423_QExHFX4_RSLC5_Beveridge_Clausen_IMP_DSSO_alone.raw", NativeID:"controllerType=0 controllerNumber=1 scan=34256"	4522.71624		FALSE
313	68	0	101	7	161	693.677	3	2079.015	2079.014	0.91	[LVDSTDKADLR]	>Cas9	146	156	[GQKNSR]	>Cas9	777	782	K7	K3		20190423_QExHFX4_RSLC5_Beveridge_Clausen_IMP_DSSO_alone.14508.14508.3 File:"20190423_QExHFX4_RSLC5_Beveridge_Clausen_IMP_DSSO_alone.raw", NativeID:"controllerType=0 controllerNumber=1 scan=14508"	2297.71314		FALSE
314	68	0	20	20	128	622.646	3	1865.922	1865.921	0.83	[APLSASmIKR]	>Cas9	319	328	[SDKNR]	>Cas9	864	868	K9	K3		20190423_QExHFX4_RSLC5_Beveridge_Clausen_IMP_DSSO_alone.14768.14768.3 File:"20190423_QExHFX4_RSLC5_Beveridge_Clausen_IMP_DSSO_alone.raw", NativeID:"controllerType=0 controllerNumber=1 scan=14768"	2329.01682		FALSE
315	68	0	20	20	116	605.312	3	1813.923	1813.919	2.26	[VKYVTEGmR]	>Cas9	531	539	[VPSKK]	>Cas9	31	35	K2	K4		20190423_QExHFX4_RSLC5_Beveridge_Clausen_IMP_DSSO_alone.15635.15635.3 File:"20190423_QExHFX4_RSLC5_Beveridge_Clausen_IMP_DSSO_alone.raw", NativeID:"controllerType=0 controllerNumber=1 scan=15635"	2437.1787		FALSE
316	68	0	25	20	120	561.61	3	1682.815	1682.814	0.31	[MKNYWR]	>Cas9	883	888	[DKPIR]	>Cas9	1303	1307	K2	K2		20190423_QExHFX4_RSLC5_Beveridge_Clausen_IMP_DSSO_alone.20787.20787.3 File:"20190423_QExHFX4_RSLC5_Beveridge_Clausen_IMP_DSSO_alone.raw", NativeID:"controllerType=0 controllerNumber=1 scan=20787"	3040.40016		FALSE
317	68	0	20	20	109	727.041	3	2179.108	2179.106	0.9	[SDNVPSEEVVKK]	>Cas9	871	882	[AGFIKR]	>Cas9	918	923	K11	K5		20190423_QExHFX4_RSLC5_Beveridge_Clausen_IMP_DSSO_alone.21733.21733.3 File:"20190423_QExHFX4_RSLC5_Beveridge_Clausen_IMP_DSSO_alone.raw", NativeID:"controllerType=0 controllerNumber=1 scan=21733"	3151.08696		FALSE
318	68	0	79	17	107	534.781	4	2136.104	2136.104	0	[LVDSTDKADLR]	>Cas9	146	156	[VMKQLK]	>Cas9	651	656	K7	K3		20190423_QExHFX4_RSLC5_Beveridge_Clausen_IMP_DSSO_alone.21817.21817.4 File:"20190423_QExHFX4_RSLC5_Beveridge_Clausen_IMP_DSSO_alone.raw", NativeID:"controllerType=0 controllerNumber=1 scan=21817"	3159.73194		FALSE
319	68	0	63	12	139	842.454	3	2525.347	2525.343	1.38	[QLLNAKLITQR]	>Cas9	889	899	[QLKEDYFK]	>Cas9	567	574	K6	K3		20190423_QExHFX4_RSLC5_Beveridge_Clausen_IMP_DSSO_alone.34259.34259.3 File:"20190423_QExHFX4_RSLC5_Beveridge_Clausen_IMP_DSSO_alone.raw", NativeID:"controllerType=0 controllerNumber=1 scan=34259"	4523.06208		FALSE
320	67	0	20	20	105	513.268	3	1537.789	1537.79	-0.58	[AGFIKR]	>Cas9	918	923	[GQKNSR]	>Cas9	777	782	K5	K3		20190423_QExHFX4_RSLC5_Beveridge_Clausen_IMP_DSSO_alone.10217.10217.3 File:"20190423_QExHFX4_RSLC5_Beveridge_Clausen_IMP_DSSO_alone.raw", NativeID:"controllerType=0 controllerNumber=1 scan=10217"	1682.43768		FALSE
321	67	0	95	17	134	497.494	4	1986.954	1986.952	0.67	[NSDKLIAR]	>Cas9	1119	1126	[mKNYWR]	>Cas9	883	888	K4	K2		20190423_QExHFX4_RSLC5_Beveridge_Clausen_IMP_DSSO_alone.22940.22940.4 File:"20190423_QExHFX4_RSLC5_Beveridge_Clausen_IMP_DSSO_alone.raw", NativeID:"controllerType=0 controllerNumber=1 scan=22940"	3286.91472		FALSE
322	67	0	20	20	106	833.082	3	2497.23	2497.224	2.48	[TEVQTGGFSKESILPK]	>Cas9	1102	1117	[SDKNR]	>Cas9	864	868	K10	K3		20190423_QExHFX4_RSLC5_Beveridge_Clausen_IMP_DSSO_alone.26073.26073.3 File:"20190423_QExHFX4_RSLC5_Beveridge_Clausen_IMP_DSSO_alone.raw", NativeID:"controllerType=0 controllerNumber=1 scan=26073"	3639.74178		FALSE
323	67	0	24	43	89	676.587	4	2703.325	2703.323	0.76	[HKPENIVIEmAR]	>Cas9	758	769	[FDNLTKAER]	>Cas9	901	909	K2	K6		20190423_QExHFX4_RSLC5_Beveridge_Clausen_IMP_DSSO_alone.28041.28041.4 File:"20190423_QExHFX4_RSLC5_Beveridge_Clausen_IMP_DSSO_alone.raw", NativeID:"controllerType=0 controllerNumber=1 scan=28041"	3856.7112		FALSE
324	67	0	40	37	96	672.589	4	2687.336	2687.328	2.97	[HKPENIVIEMAR]	>Cas9	758	769	[FDNLTKAER]	>Cas9	901	909	K2	K6		20190423_QExHFX4_RSLC5_Beveridge_Clausen_IMP_DSSO_alone.28321.28321.4 File:"20190423_QExHFX4_RSLC5_Beveridge_Clausen_IMP_DSSO_alone.raw", NativeID:"controllerType=0 controllerNumber=1 scan=28321"	3886.43616		FALSE
325	67	0	19	19	123	446.579	3	1337.721	1337.721	0.42	[LSKSR]	>Cas9	220	224	[LSKSR]	>Cas9	220	224	K3	K3		20190423_QExHFX4_RSLC5_Beveridge_Clausen_IMP_DSSO_alone.8951.8951.3 File:"20190423_QExHFX4_RSLC5_Beveridge_Clausen_IMP_DSSO_alone.raw", NativeID:"controllerType=0 controllerNumber=1 scan=8951"	1476.60162		FALSE
326	66	0	20	20	101	513.269	3	1537.793	1537.79	1.46	[AGFIKR]	>Cas9	918	923	[GQKNSR]	>Cas9	777	782	K5	K3		20190423_QExHFX4_RSLC5_Beveridge_Clausen_IMP_DSSO_alone.10429.10429.3 File:"20190423_QExHFX4_RSLC5_Beveridge_Clausen_IMP_DSSO_alone.raw", NativeID:"controllerType=0 controllerNumber=1 scan=10429"	1715.56854		FALSE
327	66	0	64	38	202	517.286	4	2066.12	2066.12	-0.01	[GGLSELDKAGFIK]	>Cas9	910	922	[KVTVK]	>Cas9	562	566	K8	K1		20190423_QExHFX4_RSLC5_Beveridge_Clausen_IMP_DSSO_alone.28825.28825.4 File:"20190423_QExHFX4_RSLC5_Beveridge_Clausen_IMP_DSSO_alone.raw", NativeID:"controllerType=0 controllerNumber=1 scan=28825"	3939.24492		FALSE
328	66	0	35	35	104	1136.219	3	3406.643	3406.64	0.8	[SSFEKNPIDFLEAK]	>Cas9	1176	1189	[SSFEKNPIDFLEAK]	>Cas9	1176	1189	K5	K5		20190423_QExHFX4_RSLC5_Beveridge_Clausen_IMP_DSSO_alone.50458.50458.3 File:"20190423_QExHFX4_RSLC5_Beveridge_Clausen_IMP_DSSO_alone.raw", NativeID:"controllerType=0 controllerNumber=1 scan=50458"	6443.6646		FALSE
329	65	0	20	20	121	952.165	3	2854.481	2854.477	1.37	[KNLIGALLFDSGETAEATR]	>Cas9	49	67	[AGFIKR]	>Cas9	918	923	K1	K5		20190423_QExHFX4_RSLC5_Beveridge_Clausen_IMP_DSSO_alone.44295.44295.3 File:"20190423_QExHFX4_RSLC5_Beveridge_Clausen_IMP_DSSO_alone.raw", NativeID:"controllerType=0 controllerNumber=1 scan=44295"	5659.29474		FALSE
330	64	0	20	20	118	750.717	3	2250.136	2250.136	0.19	[SDNVPSEEVVKK]	>Cas9	871	882	[VmKQLK]	>Cas9	651	656	K11	K3		20190423_QExHFX4_RSLC5_Beveridge_Clausen_IMP_DSSO_alone.21032.21032.3 File:"20190423_QExHFX4_RSLC5_Beveridge_Clausen_IMP_DSSO_alone.raw", NativeID:"controllerType=0 controllerNumber=1 scan=21032"	3070.15206		FALSE
331	64	0	47	9	109	631.331	4	2522.301	2522.299	0.63	[VVDELVKVmGR]	>Cas9	747	757	[KPAFLSGEQK]	>Cas9	540	549	K7	K1		20190423_QExHFX4_RSLC5_Beveridge_Clausen_IMP_DSSO_alone.29717.29717.4 File:"20190423_QExHFX4_RSLC5_Beveridge_Clausen_IMP_DSSO_alone.raw", NativeID:"controllerType=0 controllerNumber=1 scan=29717"	4034.5302		FALSE
332	64	0	58	10	139	581.049	4	2321.174	2321.173	0.6	[MDGTEELLVKLNR]	>Cas9	387	399	[EKIEK]	>Cas9	442	446	K10	K2		20190423_QExHFX4_RSLC5_Beveridge_Clausen_IMP_DSSO_alone.34225.34225.4 File:"20190423_QExHFX4_RSLC5_Beveridge_Clausen_IMP_DSSO_alone.raw", NativeID:"controllerType=0 controllerNumber=1 scan=34225"	4519.24158		FALSE
333	64	0	20	20	103	785.05	3	2353.136	2353.128	3.15	[DFQFYKVR]	>Cas9	973	980	[FDNLTKAER]	>Cas9	901	909	K6	K6		20190423_QExHFX4_RSLC5_Beveridge_Clausen_IMP_DSSO_alone.34227.34227.3 File:"20190423_QExHFX4_RSLC5_Beveridge_Clausen_IMP_DSSO_alone.raw", NativeID:"controllerType=0 controllerNumber=1 scan=34227"	4519.44024		FALSE
334	64	0	22	32	105	753.138	4	3009.529	3009.527	0.77	[MDGTEELLVKLNR]	>Cas9	387	399	[GGLSELDKAGFIK]	>Cas9	910	922	K10	K8		20190423_QExHFX4_RSLC5_Beveridge_Clausen_IMP_DSSO_alone.45710.45710.4 File:"20190423_QExHFX4_RSLC5_Beveridge_Clausen_IMP_DSSO_alone.raw", NativeID:"controllerType=0 controllerNumber=1 scan=45710"	5823.25662		FALSE
335	63	0	91	6	158	693.676	3	2079.015	2079.014	0.68	[LVDSTDKADLR]	>Cas9	146	156	[GQKNSR]	>Cas9	777	782	K7	K3		20190423_QExHFX4_RSLC5_Beveridge_Clausen_IMP_DSSO_alone.14285.14285.3 File:"20190423_QExHFX4_RSLC5_Beveridge_Clausen_IMP_DSSO_alone.raw", NativeID:"controllerType=0 controllerNumber=1 scan=14285"	2267.14662		FALSE
336	63	0	20	20	117	535.961	3	1605.867	1605.87	-1.93	[ESILPKR]	>Cas9	1112	1118	[KmIAK]	>Cas9	1024	1028	K6	K1		20190423_QExHFX4_RSLC5_Beveridge_Clausen_IMP_DSSO_alone.15887.15887.3 File:"20190423_QExHFX4_RSLC5_Beveridge_Clausen_IMP_DSSO_alone.raw", NativeID:"controllerType=0 controllerNumber=1 scan=15887"	2469.22266		FALSE
337	63	0	59	57	208	459.927	3	1377.766	1377.766	0.12	[EKIEK]	>Cas9	442	446	[KVTVK]	>Cas9	562	566	K2	K1		20190423_QExHFX4_RSLC5_Beveridge_Clausen_IMP_DSSO_alone.9022.9022.3 File:"20190423_QExHFX4_RSLC5_Beveridge_Clausen_IMP_DSSO_alone.raw", NativeID:"controllerType=0 controllerNumber=1 scan=9022"	1488.25638		FALSE
338	62	0	34	26	84	534.669	5	2669.317	2669.313	1.74	[LKTYAHLFDDK]	>Cas9	640	650	[SEQEIGKATAK]	>Cas9	1029	1039	K2	K7		20190423_QExHFX4_RSLC5_Beveridge_Clausen_IMP_DSSO_alone.24965.24965.5 File:"20190423_QExHFX4_RSLC5_Beveridge_Clausen_IMP_DSSO_alone.raw", NativeID:"controllerType=0 controllerNumber=1 scan=24965"	3519.49704		FALSE
339	62	0	25	32	96	785.617	4	3139.447	3139.445	0.57	[YPKLESEFVYGDYK]	>Cas9	1005	1018	[LKGSPEDNEQK]	>Cas9	1249	1259	K3	K2		20190423_QExHFX4_RSLC5_Beveridge_Clausen_IMP_DSSO_alone.32597.32597.4 File:"20190423_QExHFX4_RSLC5_Beveridge_Clausen_IMP_DSSO_alone.raw", NativeID:"controllerType=0 controllerNumber=1 scan=32597"	4342.43946		FALSE
340	61	0	20	20	114	622.645	3	1865.921	1865.921	0.14	[APLSASmIKR]	>Cas9	319	328	[SDKNR]	>Cas9	864	868	K9	K3		20190423_QExHFX4_RSLC5_Beveridge_Clausen_IMP_DSSO_alone.13329.13329.3 File:"20190423_QExHFX4_RSLC5_Beveridge_Clausen_IMP_DSSO_alone.raw", NativeID:"controllerType=0 controllerNumber=1 scan=13329"	2144.77878		FALSE
341	61	0	68	103	109	680.839	4	2720.335	2720.329	2.16	[SDNVPSEEVVKK]	>Cas9	871	882	[LVDSTDKADLR]	>Cas9	146	156	K11	K7		20190423_QExHFX4_RSLC5_Beveridge_Clausen_IMP_DSSO_alone.25070.25070.4 File:"20190423_QExHFX4_RSLC5_Beveridge_Clausen_IMP_DSSO_alone.raw", NativeID:"controllerType=0 controllerNumber=1 scan=25070"	3529.97316		FALSE
342	61	0	50	26	79	513.026	4	2049.081	2049.08	0.77	[FKVLGNTDR]	>Cas9	36	44	[ESILPKR]	>Cas9	1112	1118	K2	K6		20190423_QExHFX4_RSLC5_Beveridge_Clausen_IMP_DSSO_alone.26635.26635.4 File:"20190423_QExHFX4_RSLC5_Beveridge_Clausen_IMP_DSSO_alone.raw", NativeID:"controllerType=0 controllerNumber=1 scan=26635"	3697.96608		FALSE
343	61	0	28	28	78	384.689	4	1535.735	1535.734	0.26	[GQKNSR]	>Cas9	777	782	[GQKNSR]	>Cas9	777	782	K3	K3		20190423_QExHFX4_RSLC5_Beveridge_Clausen_IMP_DSSO_alone.3859.3859.4 File:"20190423_QExHFX4_RSLC5_Beveridge_Clausen_IMP_DSSO_alone.raw", NativeID:"controllerType=0 controllerNumber=1 scan=3859"	639.53898		FALSE
344	61	0	35	59	85	840.442	4	3358.746	3358.742	1.08	[MLASAGELQKGNELALPSK]	>Cas9	1217	1235	[VVDELVKVMGR]	>Cas9	747	757	K10	K7		20190423_QExHFX4_RSLC5_Beveridge_Clausen_IMP_DSSO_alone.40618.40618.4 File:"20190423_QExHFX4_RSLC5_Beveridge_Clausen_IMP_DSSO_alone.raw", NativeID:"controllerType=0 controllerNumber=1 scan=40618"	5237.57022		FALSE
345	60	0	14	14	91	827.414	3	2480.228	2480.218	3.77	[SEQEIGKATAK]	>Cas9	1029	1039	[SEQEIGKATAK]	>Cas9	1029	1039	K7	K7		20190423_QExHFX4_RSLC5_Beveridge_Clausen_IMP_DSSO_alone.14999.14999.3 File:"20190423_QExHFX4_RSLC5_Beveridge_Clausen_IMP_DSSO_alone.raw", NativeID:"controllerType=0 controllerNumber=1 scan=14999"	2360.5248		FALSE
346	60	0	20	20	100	617.314	3	1849.927	1849.926	0.79	[APLSASMIKR]	>Cas9	319	328	[SDKNR]	>Cas9	864	868	K9	K3		20190423_QExHFX4_RSLC5_Beveridge_Clausen_IMP_DSSO_alone.19260.19260.3 File:"20190423_QExHFX4_RSLC5_Beveridge_Clausen_IMP_DSSO_alone.raw", NativeID:"controllerType=0 controllerNumber=1 scan=19260"	2867.6871		FALSE
347	60	0	9	34	84	425.457	4	1698.808	1698.809	-0.76	[mKNYWR]	>Cas9	883	888	[DKPIR]	>Cas9	1303	1307	K2	K2		20190423_QExHFX4_RSLC5_Beveridge_Clausen_IMP_DSSO_alone.20826.20826.4 File:"20190423_QExHFX4_RSLC5_Beveridge_Clausen_IMP_DSSO_alone.raw", NativeID:"controllerType=0 controllerNumber=1 scan=20826"	3044.37474		FALSE
348	60	0	10	21	104	853.746	3	2559.225	2559.222	1.13	[MTNFDKNLPNEK]	>Cas9	499	510	[SKLVSDFR]	>Cas9	964	971	K6	K2		20190423_QExHFX4_RSLC5_Beveridge_Clausen_IMP_DSSO_alone.30215.30215.3 File:"20190423_QExHFX4_RSLC5_Beveridge_Clausen_IMP_DSSO_alone.raw", NativeID:"controllerType=0 controllerNumber=1 scan=30215"	4088.17146		FALSE
349	60	0	41	11	135	837.074	3	2509.207	2509.21	-1.38	[mIAKSEQEIGK]	>Cas9	1025	1035	[DFQFYKVR]	>Cas9	973	980	K4	K6		20190423_QExHFX4_RSLC5_Beveridge_Clausen_IMP_DSSO_alone.30226.30226.3 File:"20190423_QExHFX4_RSLC5_Beveridge_Clausen_IMP_DSSO_alone.raw", NativeID:"controllerType=0 controllerNumber=1 scan=30226"	4089.40374		FALSE
350	59	0	20	20	112	851.086	3	2551.244	2551.256	-4.4	[LVDSTDKADLR]	>Cas9	146	156	[SEQEIGKATAK]	>Cas9	1029	1039	K7	K7		20190423_QExHFX4_RSLC5_Beveridge_Clausen_IMP_DSSO_alone.24754.24754.3 File:"20190423_QExHFX4_RSLC5_Beveridge_Clausen_IMP_DSSO_alone.raw", NativeID:"controllerType=0 controllerNumber=1 scan=24754"	3491.5341		FALSE
351	58	0	20	20	91	792.043	3	2374.113	2374.112	0.5	[GKSDNVPSEEVVK]	>Cas9	869	881	[EDYFKK]	>Cas9	570	575	K2	K5		20190423_QExHFX4_RSLC5_Beveridge_Clausen_IMP_DSSO_alone.22978.22978.3 File:"20190423_QExHFX4_RSLC5_Beveridge_Clausen_IMP_DSSO_alone.raw", NativeID:"controllerType=0 controllerNumber=1 scan=22978"	3291.02106		FALSE
352	58	0	28	9	115	841.438	3	2522.301	2522.299	0.48	[VVDELVKVmGR]	>Cas9	747	757	[KPAFLSGEQK]	>Cas9	540	549	K7	K1		20190423_QExHFX4_RSLC5_Beveridge_Clausen_IMP_DSSO_alone.29682.29682.3 File:"20190423_QExHFX4_RSLC5_Beveridge_Clausen_IMP_DSSO_alone.raw", NativeID:"controllerType=0 controllerNumber=1 scan=29682"	4030.81944		FALSE
353	57	0	31	11	96	411.203	4	1641.791	1641.79	0.72	[KFDNLTK]	>Cas9	900	906	[SDKNR]	>Cas9	864	868	K1	K3		20190423_QExHFX4_RSLC5_Beveridge_Clausen_IMP_DSSO_alone.12989.12989.4 File:"20190423_QExHFX4_RSLC5_Beveridge_Clausen_IMP_DSSO_alone.raw", NativeID:"controllerType=0 controllerNumber=1 scan=12989"	2096.88528		FALSE
354	57	0	55	11	138	555.298	3	1663.878	1663.88	-0.68	[NSDKLIAR]	>Cas9	1119	1126	[LSKSR]	>Cas9	220	224	K4	K3		20190423_QExHFX4_RSLC5_Beveridge_Clausen_IMP_DSSO_alone.13543.13543.3 File:"20190423_QExHFX4_RSLC5_Beveridge_Clausen_IMP_DSSO_alone.raw", NativeID:"controllerType=0 controllerNumber=1 scan=13543"	2175.26298		FALSE
355	57	0	41	14	188	530.629	3	1589.873	1589.875	-1.19	[ESILPKR]	>Cas9	1112	1118	[KMIAK]	>Cas9	1024	1028	K6	K1		20190423_QExHFX4_RSLC5_Beveridge_Clausen_IMP_DSSO_alone.17541.17541.3 File:"20190423_QExHFX4_RSLC5_Beveridge_Clausen_IMP_DSSO_alone.raw", NativeID:"controllerType=0 controllerNumber=1 scan=17541"	2667.13542		FALSE
356	57	0	50	14	98	506.509	4	2023.012	2023.012	-0.05	[DDSIDNKVLTR]	>Cas9	853	863	[LSKSR]	>Cas9	220	224	K7	K3		20190423_QExHFX4_RSLC5_Beveridge_Clausen_IMP_DSSO_alone.22643.22643.4 File:"20190423_QExHFX4_RSLC5_Beveridge_Clausen_IMP_DSSO_alone.raw", NativeID:"controllerType=0 controllerNumber=1 scan=22643"	3251.97468		FALSE
357	56	0	20	20	105	673.343	3	2018.014	2018.011	1.35	[LKGSPEDNEQK]	>Cas9	1249	1259	[IIKDK]	>Cas9	604	608	K2	K3		20190423_QExHFX4_RSLC5_Beveridge_Clausen_IMP_DSSO_alone.11706.11706.3 File:"20190423_QExHFX4_RSLC5_Beveridge_Clausen_IMP_DSSO_alone.raw", NativeID:"controllerType=0 controllerNumber=1 scan=11706"	1914.66888		FALSE
358	56	0	34	25	160	601.319	3	1801.942	1801.94	0.83	[QLKEDYFK]	>Cas9	567	574	[KVTVK]	>Cas9	562	566	K3	K1		20190423_QExHFX4_RSLC5_Beveridge_Clausen_IMP_DSSO_alone.20584.20584.3 File:"20190423_QExHFX4_RSLC5_Beveridge_Clausen_IMP_DSSO_alone.raw", NativeID:"controllerType=0 controllerNumber=1 scan=20584"	3018.06954		FALSE
359	56	0	125	35	195	458.22	5	2287.072	2287.073	-0.53	[TYAHLFDDKVMK]	>Cas9	642	653	[DKQSGK]	>Cas9	676	681	K9	K2		20190423_QExHFX4_RSLC5_Beveridge_Clausen_IMP_DSSO_alone.23826.23826.5 File:"20190423_QExHFX4_RSLC5_Beveridge_Clausen_IMP_DSSO_alone.raw", NativeID:"controllerType=0 controllerNumber=1 scan=23826"	3383.91438		FALSE
360	56	0	98	6	138	1045.151	3	3133.439	3133.445	-1.97	[KIEcFDSVEISGVEDR]	>Cas9	575	590	[FDNLTKAER]	>Cas9	901	909	K1	K6		20190423_QExHFX4_RSLC5_Beveridge_Clausen_IMP_DSSO_alone.34407.34407.3 File:"20190423_QExHFX4_RSLC5_Beveridge_Clausen_IMP_DSSO_alone.raw", NativeID:"controllerType=0 controllerNumber=1 scan=34407"	4538.91792		FALSE
361	54	0	43	29	121	449.934	3	1347.789	1347.792	-2.08	[IIKDK]	>Cas9	604	608	[LKSVK]	>Cas9	1161	1165	K3	K2		20190423_QExHFX4_RSLC5_Beveridge_Clausen_IMP_DSSO_alone.10598.10598.3 File:"20190423_QExHFX4_RSLC5_Beveridge_Clausen_IMP_DSSO_alone.raw", NativeID:"controllerType=0 controllerNumber=1 scan=10598"	1742.66526		FALSE
362	54	0	20	20	92	642.328	3	1924.97	1924.972	-1.14	[SEQEIGKATAK]	>Cas9	1029	1039	[KmIAK]	>Cas9	1024	1028	K7	K1		20190423_QExHFX4_RSLC5_Beveridge_Clausen_IMP_DSSO_alone.13311.13311.3 File:"20190423_QExHFX4_RSLC5_Beveridge_Clausen_IMP_DSSO_alone.raw", NativeID:"controllerType=0 controllerNumber=1 scan=13311"	2142.06072		FALSE
363	54	0	103	4	162	693.677	3	2079.016	2079.014	1.35	[LVDSTDKADLR]	>Cas9	146	156	[GQKNSR]	>Cas9	777	782	K7	K3		20190423_QExHFX4_RSLC5_Beveridge_Clausen_IMP_DSSO_alone.13976.13976.3 File:"20190423_QExHFX4_RSLC5_Beveridge_Clausen_IMP_DSSO_alone.raw", NativeID:"controllerType=0 controllerNumber=1 scan=13976"	2229.45996		FALSE
364	54	0	32	9	124	409.236	4	1633.924	1633.931	-4.03	[KGILQTVK]	>Cas9	739	746	[LSKSR]	>Cas9	220	224	K1	K3		20190423_QExHFX4_RSLC5_Beveridge_Clausen_IMP_DSSO_alone.15710.15710.4 File:"20190423_QExHFX4_RSLC5_Beveridge_Clausen_IMP_DSSO_alone.raw", NativeID:"controllerType=0 controllerNumber=1 scan=15710"	2445.66834		FALSE
365	54	0	58	8	109	834.073	3	2500.203	2500.206	-1.13	[mIAKSEQEIGK]	>Cas9	1025	1035	[FDNLTKAER]	>Cas9	901	909	K4	K6		20190423_QExHFX4_RSLC5_Beveridge_Clausen_IMP_DSSO_alone.20869.20869.3 File:"20190423_QExHFX4_RSLC5_Beveridge_Clausen_IMP_DSSO_alone.raw", NativeID:"controllerType=0 controllerNumber=1 scan=20869"	3049.51578		FALSE
366	54	0	81	10	103	534.783	4	2136.109	2136.104	2.53	[LVDSTDKADLR]	>Cas9	146	156	[VMKQLK]	>Cas9	651	656	K7	K3		20190423_QExHFX4_RSLC5_Beveridge_Clausen_IMP_DSSO_alone.21531.21531.4 File:"20190423_QExHFX4_RSLC5_Beveridge_Clausen_IMP_DSSO_alone.raw", NativeID:"controllerType=0 controllerNumber=1 scan=21531"	3129.61242		FALSE
367	54	0	35	21	80	714.367	4	2854.447	2854.45	-1.27	[LENLIAQLPGEKK]	>Cas9	226	238	[LKGSPEDNEQK]	>Cas9	1249	1259	K12	K2		20190423_QExHFX4_RSLC5_Beveridge_Clausen_IMP_DSSO_alone.29229.29229.4 File:"20190423_QExHFX4_RSLC5_Beveridge_Clausen_IMP_DSSO_alone.raw", NativeID:"controllerType=0 controllerNumber=1 scan=29229"	3982.59648		FALSE
368	54	0	20	20	161	750.4	3	2249.185	2249.188	-1.11	[MDGTEELLVKLNR]	>Cas9	387	399	[LKSVK]	>Cas9	1161	1165	K10	K2		20190423_QExHFX4_RSLC5_Beveridge_Clausen_IMP_DSSO_alone.33329.33329.3 File:"20190423_QExHFX4_RSLC5_Beveridge_Clausen_IMP_DSSO_alone.raw", NativeID:"controllerType=0 controllerNumber=1 scan=33329"	4422.1392		FALSE
369	54	0	20	20	124	1069.161	3	3205.469	3205.466	0.84	[KIEcFDSVEISGVEDR]	>Cas9	575	590	[YDENDKLIR]	>Cas9	947	955	K1	K6		20190423_QExHFX4_RSLC5_Beveridge_Clausen_IMP_DSSO_alone.36650.36650.3 File:"20190423_QExHFX4_RSLC5_Beveridge_Clausen_IMP_DSSO_alone.raw", NativeID:"controllerType=0 controllerNumber=1 scan=36650"	4786.4838		FALSE
370	53	0	20	20	91	563.98	3	1689.927	1689.92	3.83	[NSDKLIAR]	>Cas9	1119	1126	[IIKDK]	>Cas9	604	608	K4	K3		20190423_QExHFX4_RSLC5_Beveridge_Clausen_IMP_DSSO_alone.16274.16274.3 File:"20190423_QExHFX4_RSLC5_Beveridge_Clausen_IMP_DSSO_alone.raw", NativeID:"controllerType=0 controllerNumber=1 scan=16274"	2512.7481		FALSE
371	53	0	18	18	72	940.128	3	2818.37	2818.366	1.38	[SDNVPSEEVVKK]	>Cas9	871	882	[SDNVPSEEVVKK]	>Cas9	871	882	K11	K11		20190423_QExHFX4_RSLC5_Beveridge_Clausen_IMP_DSSO_alone.22391.22391.3 File:"20190423_QExHFX4_RSLC5_Beveridge_Clausen_IMP_DSSO_alone.raw", NativeID:"controllerType=0 controllerNumber=1 scan=22391"	3225.03024		FALSE
372	53	0	52	19	97	521.023	4	2081.071	2081.07	0.66	[LVDSTDKADLR]	>Cas9	146	156	[AGFIKR]	>Cas9	918	923	K7	K5		20190423_QExHFX4_RSLC5_Beveridge_Clausen_IMP_DSSO_alone.24857.24857.4 File:"20190423_QExHFX4_RSLC5_Beveridge_Clausen_IMP_DSSO_alone.raw", NativeID:"controllerType=0 controllerNumber=1 scan=24857"	3504.93798		FALSE
373	53	0	20	20	97	965.169	3	2893.493	2893.505	-4.22	[VNTEITKAPLSASMIK]	>Cas9	312	327	[QQLPEKYK]	>Cas9	345	352	K7	K6		20190423_QExHFX4_RSLC5_Beveridge_Clausen_IMP_DSSO_alone.28969.28969.3 File:"20190423_QExHFX4_RSLC5_Beveridge_Clausen_IMP_DSSO_alone.raw", NativeID:"controllerType=0 controllerNumber=1 scan=28969"	3954.87618		FALSE
374	53	0	20	20	102	921.118	3	2761.341	2761.342	-0.54	[mDGTEELLVKLNR]	>Cas9	387	399	[QLKEDYFK]	>Cas9	567	574	K10	K3		20190423_QExHFX4_RSLC5_Beveridge_Clausen_IMP_DSSO_alone.39690.39690.3 File:"20190423_QExHFX4_RSLC5_Beveridge_Clausen_IMP_DSSO_alone.raw", NativeID:"controllerType=0 controllerNumber=1 scan=39690"	5132.19096		FALSE
375	52	0	20	20	97	622.646	3	1865.923	1865.921	0.93	[APLSASmIKR]	>Cas9	319	328	[SDKNR]	>Cas9	864	868	K9	K3		20190423_QExHFX4_RSLC5_Beveridge_Clausen_IMP_DSSO_alone.18830.18830.3 File:"20190423_QExHFX4_RSLC5_Beveridge_Clausen_IMP_DSSO_alone.raw", NativeID:"controllerType=0 controllerNumber=1 scan=18830"	2816.14914		FALSE
376	52	0	20	20	87	588.649	3	1763.933	1763.936	-1.74	[FIKPILEK]	>Cas9	379	386	[SDKNR]	>Cas9	864	868	K3	K3		20190423_QExHFX4_RSLC5_Beveridge_Clausen_IMP_DSSO_alone.20349.20349.3 File:"20190423_QExHFX4_RSLC5_Beveridge_Clausen_IMP_DSSO_alone.raw", NativeID:"controllerType=0 controllerNumber=1 scan=20349"	2992.62618		FALSE
377	52	0	20	20	86	727.042	3	2179.111	2179.106	2.22	[SDNVPSEEVVKK]	>Cas9	871	882	[AGFIKR]	>Cas9	918	923	K11	K5		20190423_QExHFX4_RSLC5_Beveridge_Clausen_IMP_DSSO_alone.21449.21449.3 File:"20190423_QExHFX4_RSLC5_Beveridge_Clausen_IMP_DSSO_alone.raw", NativeID:"controllerType=0 controllerNumber=1 scan=21449"	3120.5547		FALSE
378	52	0	26	7	112	654.035	3	1960.09	1960.09	0.44	[NSDKLIAR]	>Cas9	1119	1126	[KGILQTVK]	>Cas9	739	746	K4	K1		20190423_QExHFX4_RSLC5_Beveridge_Clausen_IMP_DSSO_alone.22519.22519.3 File:"20190423_QExHFX4_RSLC5_Beveridge_Clausen_IMP_DSSO_alone.raw", NativeID:"controllerType=0 controllerNumber=1 scan=22519"	3238.41246		FALSE
379	52	0	22	22	95	766.706	3	2298.104	2298.1	1.96	[QLKEDYFK]	>Cas9	567	574	[QLKEDYFK]	>Cas9	567	574	K3	K3		20190423_QExHFX4_RSLC5_Beveridge_Clausen_IMP_DSSO_alone.31578.31578.3 File:"20190423_QExHFX4_RSLC5_Beveridge_Clausen_IMP_DSSO_alone.raw", NativeID:"controllerType=0 controllerNumber=1 scan=31578"	4232.80992		FALSE
380	52	0	28	28	127	483.919	3	1449.744	1449.751	-4.75	[EKIEK]	>Cas9	442	446	[EKIEK]	>Cas9	442	446	K2	K2		20190423_QExHFX4_RSLC5_Beveridge_Clausen_IMP_DSSO_alone.8940.8940.3 File:"20190423_QExHFX4_RSLC5_Beveridge_Clausen_IMP_DSSO_alone.raw", NativeID:"controllerType=0 controllerNumber=1 scan=8940"	1474.95564		FALSE
381	51	0	20	20	84	784.727	3	2352.168	2352.175	-3.11	[SEQEIGKATAK]	>Cas9	1029	1039	[QQLPEKYK]	>Cas9	345	352	K7	K6		20190423_QExHFX4_RSLC5_Beveridge_Clausen_IMP_DSSO_alone.14913.14913.3 File:"20190423_QExHFX4_RSLC5_Beveridge_Clausen_IMP_DSSO_alone.raw", NativeID:"controllerType=0 controllerNumber=1 scan=14913"	2348.73954		FALSE
382	51	0	20	20	113	675.011	3	2023.018	2023.02	-0.89	[DDSIDNKVLTR]	>Cas9	853	863	[KMIAK]	>Cas9	1024	1028	K7	K1		20190423_QExHFX4_RSLC5_Beveridge_Clausen_IMP_DSSO_alone.22617.22617.3 File:"20190423_QExHFX4_RSLC5_Beveridge_Clausen_IMP_DSSO_alone.raw", NativeID:"controllerType=0 controllerNumber=1 scan=22617"	3248.61264		FALSE
383	51	0	54	7	118	873.799	3	2619.382	2619.38	0.91	[IEEGIKELGSQILK]	>Cas9	788	801	[KLVDSTDK]	>Cas9	145	152	K6	K1		20190423_QExHFX4_RSLC5_Beveridge_Clausen_IMP_DSSO_alone.36300.36300.3 File:"20190423_QExHFX4_RSLC5_Beveridge_Clausen_IMP_DSSO_alone.raw", NativeID:"controllerType=0 controllerNumber=1 scan=36300"	4747.90044		FALSE
384	51	0	20	20	87	494.567	3	1481.688	1481.69	-1.42	[DKQSGK]	>Cas9	676	681	[DKQSGK]	>Cas9	676	681	K2	K2		20190423_QExHFX4_RSLC5_Beveridge_Clausen_IMP_DSSO_alone.4334.4334.3 File:"20190423_QExHFX4_RSLC5_Beveridge_Clausen_IMP_DSSO_alone.raw", NativeID:"controllerType=0 controllerNumber=1 scan=4334"	717.78864		FALSE
385	50	0	20	20	78	513.269	3	1537.791	1537.79	0.46	[AGFIKR]	>Cas9	918	923	[GQKNSR]	>Cas9	777	782	K5	K3		20190423_QExHFX4_RSLC5_Beveridge_Clausen_IMP_DSSO_alone.10028.10028.3 File:"20190423_QExHFX4_RSLC5_Beveridge_Clausen_IMP_DSSO_alone.raw", NativeID:"controllerType=0 controllerNumber=1 scan=10028"	1651.46526		FALSE
386	50	0	20	20	89	669.997	3	2007.976	2007.976	0.04	[SEQEIGKATAK]	>Cas9	1029	1039	[GQKNSR]	>Cas9	777	782	K7	K3		20190423_QExHFX4_RSLC5_Beveridge_Clausen_IMP_DSSO_alone.12619.12619.3 File:"20190423_QExHFX4_RSLC5_Beveridge_Clausen_IMP_DSSO_alone.raw", NativeID:"controllerType=0 controllerNumber=1 scan=12619"	2043.74052		FALSE
387	50	0	46	7	111	481.998	4	1924.971	1924.972	-0.63	[SEQEIGKATAK]	>Cas9	1029	1039	[KmIAK]	>Cas9	1024	1028	K7	K1		20190423_QExHFX4_RSLC5_Beveridge_Clausen_IMP_DSSO_alone.13115.13115.4 File:"20190423_QExHFX4_RSLC5_Beveridge_Clausen_IMP_DSSO_alone.raw", NativeID:"controllerType=0 controllerNumber=1 scan=13115"	2114.33856		FALSE
388	50	0	55	5	126	636.998	3	1908.979	1908.977	1.21	[SEQEIGKATAK]	>Cas9	1029	1039	[KMIAK]	>Cas9	1024	1028	K7	K1		20190423_QExHFX4_RSLC5_Beveridge_Clausen_IMP_DSSO_alone.13307.13307.3 File:"20190423_QExHFX4_RSLC5_Beveridge_Clausen_IMP_DSSO_alone.raw", NativeID:"controllerType=0 controllerNumber=1 scan=13307"	2141.51388		FALSE
389	50	0	39	39	123	463.939	3	1389.803	1389.802	0.92	[IIKDK]	>Cas9	604	608	[IIKDK]	>Cas9	604	608	K3	K3		20190423_QExHFX4_RSLC5_Beveridge_Clausen_IMP_DSSO_alone.13383.13383.3 File:"20190423_QExHFX4_RSLC5_Beveridge_Clausen_IMP_DSSO_alone.raw", NativeID:"controllerType=0 controllerNumber=1 scan=13383"	2152.2465		FALSE
390	50	0	99	3	157	693.677	3	2079.016	2079.014	1.01	[LVDSTDKADLR]	>Cas9	146	156	[GQKNSR]	>Cas9	777	782	K7	K3		20190423_QExHFX4_RSLC5_Beveridge_Clausen_IMP_DSSO_alone.14038.14038.3 File:"20190423_QExHFX4_RSLC5_Beveridge_Clausen_IMP_DSSO_alone.raw", NativeID:"controllerType=0 controllerNumber=1 scan=14038"	2236.75248		FALSE
391	50	0	22	27	119	880.769	3	2640.292	2640.293	-0.44	[mIAKSEQEIGK]	>Cas9	1025	1035	[MIAKSEQEIGK]	>Cas9	1025	1035	K4	K4		20190423_QExHFX4_RSLC5_Beveridge_Clausen_IMP_DSSO_alone.19976.19976.3 File:"20190423_QExHFX4_RSLC5_Beveridge_Clausen_IMP_DSSO_alone.raw", NativeID:"controllerType=0 controllerNumber=1 scan=19976"	2951.86104		FALSE
392	50	0	38	43	172	451.24	4	1801.94	1801.94	-0.43	[QLKEDYFK]	>Cas9	567	574	[KVTVK]	>Cas9	562	566	K3	K1		20190423_QExHFX4_RSLC5_Beveridge_Clausen_IMP_DSSO_alone.20567.20567.4 File:"20190423_QExHFX4_RSLC5_Beveridge_Clausen_IMP_DSSO_alone.raw", NativeID:"controllerType=0 controllerNumber=1 scan=20567"	3016.39422		FALSE
393	50	0	20	20	68	820.79	3	2460.355	2460.353	0.62	[NLPNEKVLPK]	>Cas9	505	514	[NLPNEKVLPK]	>Cas9	505	514	K6	K6		20190423_QExHFX4_RSLC5_Beveridge_Clausen_IMP_DSSO_alone.26961.26961.3 File:"20190423_QExHFX4_RSLC5_Beveridge_Clausen_IMP_DSSO_alone.raw", NativeID:"controllerType=0 controllerNumber=1 scan=26961"	3734.24778		FALSE
394	50	0	20	20	86	896.448	3	2687.331	2687.328	1.09	[HKPENIVIEMAR]	>Cas9	758	769	[FDNLTKAER]	>Cas9	901	909	K2	K6		20190423_QExHFX4_RSLC5_Beveridge_Clausen_IMP_DSSO_alone.27758.27758.3 File:"20190423_QExHFX4_RSLC5_Beveridge_Clausen_IMP_DSSO_alone.raw", NativeID:"controllerType=0 controllerNumber=1 scan=27758"	3823.86816		FALSE
395	50	0	80	27	90	513.026	4	2049.084	2049.08	2.14	[FKVLGNTDR]	>Cas9	36	44	[ESILPKR]	>Cas9	1112	1118	K2	K6		20190423_QExHFX4_RSLC5_Beveridge_Clausen_IMP_DSSO_alone.27831.27831.4 File:"20190423_QExHFX4_RSLC5_Beveridge_Clausen_IMP_DSSO_alone.raw", NativeID:"controllerType=0 controllerNumber=1 scan=27831"	3831.53514		FALSE
396	50	0	97	5	135	1045.155	3	3133.452	3133.445	2.04	[KIEcFDSVEISGVEDR]	>Cas9	575	590	[FDNLTKAER]	>Cas9	901	909	K1	K6		20190423_QExHFX4_RSLC5_Beveridge_Clausen_IMP_DSSO_alone.34416.34416.3 File:"20190423_QExHFX4_RSLC5_Beveridge_Clausen_IMP_DSSO_alone.raw", NativeID:"controllerType=0 controllerNumber=1 scan=34416"	4539.9777		FALSE
397	50	0	20	20	79	513.268	3	1537.791	1537.79	0.22	[AGFIKR]	>Cas9	918	923	[GQKNSR]	>Cas9	777	782	K5	K3		20190423_QExHFX4_RSLC5_Beveridge_Clausen_IMP_DSSO_alone.9839.9839.3 File:"20190423_QExHFX4_RSLC5_Beveridge_Clausen_IMP_DSSO_alone.raw", NativeID:"controllerType=0 controllerNumber=1 scan=9839"	1621.02366		FALSE
398	49	0	71	13	77	521.023	4	2081.07	2081.07	0.14	[LVDSTDKADLR]	>Cas9	146	156	[AGFIKR]	>Cas9	918	923	K7	K5		20190423_QExHFX4_RSLC5_Beveridge_Clausen_IMP_DSSO_alone.23447.23447.4 File:"20190423_QExHFX4_RSLC5_Beveridge_Clausen_IMP_DSSO_alone.raw", NativeID:"controllerType=0 controllerNumber=1 scan=23447"	3341.19276		FALSE
399	49	0	20	20	85	833.082	3	2497.231	2497.224	2.92	[TEVQTGGFSKESILPK]	>Cas9	1102	1117	[SDKNR]	>Cas9	864	868	K10	K3		20190423_QExHFX4_RSLC5_Beveridge_Clausen_IMP_DSSO_alone.28020.28020.3 File:"20190423_QExHFX4_RSLC5_Beveridge_Clausen_IMP_DSSO_alone.raw", NativeID:"controllerType=0 controllerNumber=1 scan=28020"	3854.26584		FALSE
400	49	0	35	35	72	820.786	3	2460.343	2460.353	-4.2	[NLPNEKVLPK]	>Cas9	505	514	[NLPNEKVLPK]	>Cas9	505	514	K6	K6		20190423_QExHFX4_RSLC5_Beveridge_Clausen_IMP_DSSO_alone.28754.28754.3 File:"20190423_QExHFX4_RSLC5_Beveridge_Clausen_IMP_DSSO_alone.raw", NativeID:"controllerType=0 controllerNumber=1 scan=28754"	3931.92198		FALSE
401	49	0	20	20	81	513.269	3	1537.793	1537.79	1.43	[AGFIKR]	>Cas9	918	923	[GQKNSR]	>Cas9	777	782	K5	K3		20190423_QExHFX4_RSLC5_Beveridge_Clausen_IMP_DSSO_alone.9648.9648.3 File:"20190423_QExHFX4_RSLC5_Beveridge_Clausen_IMP_DSSO_alone.raw", NativeID:"controllerType=0 controllerNumber=1 scan=9648"	1590.98202		FALSE
402	48	0	34	15	134	625.316	3	1873.933	1873.925	4.12	[QLKEDYFK]	>Cas9	567	574	[EKIEK]	>Cas9	442	446	K3	K2		20190423_QExHFX4_RSLC5_Beveridge_Clausen_IMP_DSSO_alone.20415.20415.3 File:"20190423_QExHFX4_RSLC5_Beveridge_Clausen_IMP_DSSO_alone.raw", NativeID:"controllerType=0 controllerNumber=1 scan=20415"	2999.6448		FALSE
403	48	0	20	20	90	694.362	3	2081.072	2081.07	1.01	[LVDSTDKADLR]	>Cas9	146	156	[AGFIKR]	>Cas9	918	923	K7	K5		20190423_QExHFX4_RSLC5_Beveridge_Clausen_IMP_DSSO_alone.26013.26013.3 File:"20190423_QExHFX4_RSLC5_Beveridge_Clausen_IMP_DSSO_alone.raw", NativeID:"controllerType=0 controllerNumber=1 scan=26013"	3633.468		FALSE
404	48	0	28	12	99	1078.885	3	3234.64	3234.638	0.59	[mLASAGELQKGNELALPSK]	>Cas9	1217	1235	[KPAFLSGEQK]	>Cas9	540	549	K10	K1		20190423_QExHFX4_RSLC5_Beveridge_Clausen_IMP_DSSO_alone.33128.33128.3 File:"20190423_QExHFX4_RSLC5_Beveridge_Clausen_IMP_DSSO_alone.raw", NativeID:"controllerType=0 controllerNumber=1 scan=33128"	4401.25674		FALSE
405	48	0	77	7	139	921.117	3	2761.336	2761.342	-2.37	[mDGTEELLVKLNR]	>Cas9	387	399	[QLKEDYFK]	>Cas9	567	574	K10	K3		20190423_QExHFX4_RSLC5_Beveridge_Clausen_IMP_DSSO_alone.39524.39524.3 File:"20190423_QExHFX4_RSLC5_Beveridge_Clausen_IMP_DSSO_alone.raw", NativeID:"controllerType=0 controllerNumber=1 scan=39524"	5112.9252		FALSE
406	47	0	20	20	75	459.25	3	1375.736	1375.736	-0.02	[DKPIR]	>Cas9	1303	1307	[LSKSR]	>Cas9	220	224	K2	K3		20190423_QExHFX4_RSLC5_Beveridge_Clausen_IMP_DSSO_alone.11143.11143.3 File:"20190423_QExHFX4_RSLC5_Beveridge_Clausen_IMP_DSSO_alone.raw", NativeID:"controllerType=0 controllerNumber=1 scan=11143"	1827.63078		FALSE
407	47	0	20	20	80	547.933	3	1641.784	1641.79	-3.86	[KFDNLTK]	>Cas9	900	906	[SDKNR]	>Cas9	864	868	K1	K3		20190423_QExHFX4_RSLC5_Beveridge_Clausen_IMP_DSSO_alone.13891.13891.3 File:"20190423_QExHFX4_RSLC5_Beveridge_Clausen_IMP_DSSO_alone.raw", NativeID:"controllerType=0 controllerNumber=1 scan=13891"	2218.53648		FALSE
408	47	0	120	23	193	526.048	4	2101.171	2101.169	1.3	[QLLNAKLITQR]	>Cas9	889	899	[EKIEK]	>Cas9	442	446	K6	K2		20190423_QExHFX4_RSLC5_Beveridge_Clausen_IMP_DSSO_alone.24644.24644.4 File:"20190423_QExHFX4_RSLC5_Beveridge_Clausen_IMP_DSSO_alone.raw", NativeID:"controllerType=0 controllerNumber=1 scan=24644"	3479.34384		FALSE
409	47	0	32	10	136	859.078	3	2575.22	2575.217	1.25	[mTNFDKNLPNEK]	>Cas9	499	510	[SKLVSDFR]	>Cas9	964	971	K6	K2		20190423_QExHFX4_RSLC5_Beveridge_Clausen_IMP_DSSO_alone.27756.27756.3 File:"20190423_QExHFX4_RSLC5_Beveridge_Clausen_IMP_DSSO_alone.raw", NativeID:"controllerType=0 controllerNumber=1 scan=27756"	3823.67922		FALSE
410	47	0	39	19	66	681.083	4	2721.31	2721.3	3.87	[LEESFLVEEDKK]	>Cas9	105	116	[VKYVTEGmR]	>Cas9	531	539	K11	K2		20190423_QExHFX4_RSLC5_Beveridge_Clausen_IMP_DSSO_alone.31406.31406.4 File:"20190423_QExHFX4_RSLC5_Beveridge_Clausen_IMP_DSSO_alone.raw", NativeID:"controllerType=0 controllerNumber=1 scan=31406"	4213.87716		FALSE
411	46	0	21	16	77	520.509	4	2079.016	2079.014	0.98	[LVDSTDKADLR]	>Cas9	146	156	[GQKNSR]	>Cas9	777	782	K7	K3		20190423_QExHFX4_RSLC5_Beveridge_Clausen_IMP_DSSO_alone.13785.13785.4 File:"20190423_QExHFX4_RSLC5_Beveridge_Clausen_IMP_DSSO_alone.raw", NativeID:"controllerType=0 controllerNumber=1 scan=13785"	2204.93208		FALSE
412	46	0	81	4	141	693.677	3	2079.015	2079.014	0.86	[LVDSTDKADLR]	>Cas9	146	156	[GQKNSR]	>Cas9	777	782	K7	K3		20190423_QExHFX4_RSLC5_Beveridge_Clausen_IMP_DSSO_alone.14762.14762.3 File:"20190423_QExHFX4_RSLC5_Beveridge_Clausen_IMP_DSSO_alone.raw", NativeID:"controllerType=0 controllerNumber=1 scan=14762"	2328.36072		FALSE
413	46	0	20	20	84	622.646	3	1865.922	1865.921	0.71	[APLSASmIKR]	>Cas9	319	328	[SDKNR]	>Cas9	864	868	K9	K3		20190423_QExHFX4_RSLC5_Beveridge_Clausen_IMP_DSSO_alone.14991.14991.3 File:"20190423_QExHFX4_RSLC5_Beveridge_Clausen_IMP_DSSO_alone.raw", NativeID:"controllerType=0 controllerNumber=1 scan=14991"	2359.4301		FALSE
414	46	0	20	20	85	622.645	3	1865.92	1865.921	-0.45	[APLSASmIKR]	>Cas9	319	328	[SDKNR]	>Cas9	864	868	K9	K3		20190423_QExHFX4_RSLC5_Beveridge_Clausen_IMP_DSSO_alone.16267.16267.3 File:"20190423_QExHFX4_RSLC5_Beveridge_Clausen_IMP_DSSO_alone.raw", NativeID:"controllerType=0 controllerNumber=1 scan=16267"	2511.98334		FALSE
415	46	0	56	6	130	699.367	3	2096.088	2096.088	-0.04	[APLSASMIKR]	>Cas9	319	328	[KFDNLTK]	>Cas9	900	906	K9	K1		20190423_QExHFX4_RSLC5_Beveridge_Clausen_IMP_DSSO_alone.26864.26864.3 File:"20190423_QExHFX4_RSLC5_Beveridge_Clausen_IMP_DSSO_alone.raw", NativeID:"controllerType=0 controllerNumber=1 scan=26864"	3723.81138		FALSE
416	46	0	20	20	69	820.79	3	2460.355	2460.353	0.59	[NLPNEKVLPK]	>Cas9	505	514	[NLPNEKVLPK]	>Cas9	505	514	K6	K6		20190423_QExHFX4_RSLC5_Beveridge_Clausen_IMP_DSSO_alone.29287.29287.3 File:"20190423_QExHFX4_RSLC5_Beveridge_Clausen_IMP_DSSO_alone.raw", NativeID:"controllerType=0 controllerNumber=1 scan=29287"	3988.53144		FALSE
417	45	0	20	20	81	547.937	3	1641.795	1641.79	3.11	[KFDNLTK]	>Cas9	900	906	[SDKNR]	>Cas9	864	868	K1	K3		20190423_QExHFX4_RSLC5_Beveridge_Clausen_IMP_DSSO_alone.14371.14371.3 File:"20190423_QExHFX4_RSLC5_Beveridge_Clausen_IMP_DSSO_alone.raw", NativeID:"controllerType=0 controllerNumber=1 scan=14371"	2278.97586		FALSE
418	45	0	36	18	63	398.224	4	1589.874	1589.875	-0.97	[ESILPKR]	>Cas9	1112	1118	[KMIAK]	>Cas9	1024	1028	K6	K1		20190423_QExHFX4_RSLC5_Beveridge_Clausen_IMP_DSSO_alone.17312.17312.4 File:"20190423_QExHFX4_RSLC5_Beveridge_Clausen_IMP_DSSO_alone.raw", NativeID:"controllerType=0 controllerNumber=1 scan=17312"	2638.68726		FALSE
419	45	0	20	20	91	463.237	4	1849.927	1849.926	0.42	[APLSASMIKR]	>Cas9	319	328	[SDKNR]	>Cas9	864	868	K9	K3		20190423_QExHFX4_RSLC5_Beveridge_Clausen_IMP_DSSO_alone.18564.18564.4 File:"20190423_QExHFX4_RSLC5_Beveridge_Clausen_IMP_DSSO_alone.raw", NativeID:"controllerType=0 controllerNumber=1 scan=18564"	2784.43422		FALSE
420	45	0	20	20	87	721.04	3	2161.107	2161.117	-4.64	[SEQEIGKATAK]	>Cas9	1029	1039	[ESILPKR]	>Cas9	1112	1118	K7	K6		20190423_QExHFX4_RSLC5_Beveridge_Clausen_IMP_DSSO_alone.19516.19516.3 File:"20190423_QExHFX4_RSLC5_Beveridge_Clausen_IMP_DSSO_alone.raw", NativeID:"controllerType=0 controllerNumber=1 scan=19516"	2899.15794		FALSE
421	45	0	46	17	75	521.023	4	2081.069	2081.07	-0.31	[LVDSTDKADLR]	>Cas9	146	156	[AGFIKR]	>Cas9	918	923	K7	K5		20190423_QExHFX4_RSLC5_Beveridge_Clausen_IMP_DSSO_alone.26169.26169.4 File:"20190423_QExHFX4_RSLC5_Beveridge_Clausen_IMP_DSSO_alone.raw", NativeID:"controllerType=0 controllerNumber=1 scan=26169"	3650.00016		FALSE
422	45	0	20	20	119	618.064	4	2469.233	2469.226	2.83	[YPKLESEFVYGDYK]	>Cas9	1005	1018	[KVTVK]	>Cas9	562	566	K3	K1		20190423_QExHFX4_RSLC5_Beveridge_Clausen_IMP_DSSO_alone.31994.31994.4 File:"20190423_QExHFX4_RSLC5_Beveridge_Clausen_IMP_DSSO_alone.raw", NativeID:"controllerType=0 controllerNumber=1 scan=31994"	4277.04348		FALSE
423	45	0.75	8	122	79	788.717	3	2364.138	2364.148	-4.43	[TYSKPFHPK]	>spIL8_HUMAN|	39	47	[DFQFYKVR]	>Cas9	973	980	K4	K6		20190423_QExHFX4_RSLC5_Beveridge_Clausen_IMP_DSSO_alone.43328.43328.3 File:"20190423_QExHFX4_RSLC5_Beveridge_Clausen_IMP_DSSO_alone.raw", NativeID:"controllerType=0 controllerNumber=1 scan=43328"	5546.95116		FALSE
424	44	0	20	20	76	726.354	3	2177.048	2177.05	-1.13	[SDNVPSEEVVKK]	>Cas9	871	882	[GQKNSR]	>Cas9	777	782	K11	K3		20190423_QExHFX4_RSLC5_Beveridge_Clausen_IMP_DSSO_alone.12800.12800.3 File:"20190423_QExHFX4_RSLC5_Beveridge_Clausen_IMP_DSSO_alone.raw", NativeID:"controllerType=0 controllerNumber=1 scan=12800"	2069.9151		FALSE
425	44	0	9	9	90	547.934	3	1641.789	1641.79	-0.91	[KFDNLTK]	>Cas9	900	906	[SDKNR]	>Cas9	864	868	K1	K3		20190423_QExHFX4_RSLC5_Beveridge_Clausen_IMP_DSSO_alone.12976.12976.3 File:"20190423_QExHFX4_RSLC5_Beveridge_Clausen_IMP_DSSO_alone.raw", NativeID:"controllerType=0 controllerNumber=1 scan=12976"	2095.21848		FALSE
426	44	0	21	9	93	641.025	3	1921.061	1921.058	1.56	[NLPNEKVLPK]	>Cas9	505	514	[HSIKK]	>Cas9	45	49	K6	K4		20190423_QExHFX4_RSLC5_Beveridge_Clausen_IMP_DSSO_alone.14479.14479.3 File:"20190423_QExHFX4_RSLC5_Beveridge_Clausen_IMP_DSSO_alone.raw", NativeID:"controllerType=0 controllerNumber=1 scan=14479"	2294.30886		FALSE
427	44	0	20	20	94	617.314	3	1849.927	1849.926	0.69	[APLSASMIKR]	>Cas9	319	328	[SDKNR]	>Cas9	864	868	K9	K3		20190423_QExHFX4_RSLC5_Beveridge_Clausen_IMP_DSSO_alone.15687.15687.3 File:"20190423_QExHFX4_RSLC5_Beveridge_Clausen_IMP_DSSO_alone.raw", NativeID:"controllerType=0 controllerNumber=1 scan=15687"	2442.95382		FALSE
428	44	0	113	6	141	563.291	4	2250.143	2250.136	3.17	[SDNVPSEEVVKK]	>Cas9	871	882	[VmKQLK]	>Cas9	651	656	K11	K3		20190423_QExHFX4_RSLC5_Beveridge_Clausen_IMP_DSSO_alone.19327.19327.4 File:"20190423_QExHFX4_RSLC5_Beveridge_Clausen_IMP_DSSO_alone.raw", NativeID:"controllerType=0 controllerNumber=1 scan=19327"	2876.10402		FALSE
429	44	0	20	20	145	675.012	3	2023.022	2023.02	1.15	[DDSIDNKVLTR]	>Cas9	853	863	[KMIAK]	>Cas9	1024	1028	K7	K1		20190423_QExHFX4_RSLC5_Beveridge_Clausen_IMP_DSSO_alone.21574.21574.3 File:"20190423_QExHFX4_RSLC5_Beveridge_Clausen_IMP_DSSO_alone.raw", NativeID:"controllerType=0 controllerNumber=1 scan=21574"	3134.65734		FALSE
430	44	0	20	20	67	683.697	3	2049.078	2049.08	-0.94	[FKVLGNTDR]	>Cas9	36	44	[ESILPKR]	>Cas9	1112	1118	K2	K6		20190423_QExHFX4_RSLC5_Beveridge_Clausen_IMP_DSSO_alone.26620.26620.3 File:"20190423_QExHFX4_RSLC5_Beveridge_Clausen_IMP_DSSO_alone.raw", NativeID:"controllerType=0 controllerNumber=1 scan=26620"	3696.60738		FALSE
431	43	0	11	35	83	566.942	3	1698.811	1698.809	1.11	[mKNYWR]	>Cas9	883	888	[DKPIR]	>Cas9	1303	1307	K2	K2		20190423_QExHFX4_RSLC5_Beveridge_Clausen_IMP_DSSO_alone.20816.20816.3 File:"20190423_QExHFX4_RSLC5_Beveridge_Clausen_IMP_DSSO_alone.raw", NativeID:"controllerType=0 controllerNumber=1 scan=20816"	3043.39572		FALSE
432	43	0	7	24	98	790.066	3	2368.185	2368.181	1.46	[SEQEIGKATAK]	>Cas9	1029	1039	[FKVLGNTDR]	>Cas9	36	44	K7	K2		20190423_QExHFX4_RSLC5_Beveridge_Clausen_IMP_DSSO_alone.21277.21277.3 File:"20190423_QExHFX4_RSLC5_Beveridge_Clausen_IMP_DSSO_alone.raw", NativeID:"controllerType=0 controllerNumber=1 scan=21277"	3101.76426		FALSE
433	43	0	26	32	65	707.608	4	2827.412	2827.415	-1.13	[HKPENIVIEMAR]	>Cas9	758	769	[MIAKSEQEIGK]	>Cas9	1025	1035	K2	K4		20190423_QExHFX4_RSLC5_Beveridge_Clausen_IMP_DSSO_alone.26537.26537.4 File:"20190423_QExHFX4_RSLC5_Beveridge_Clausen_IMP_DSSO_alone.raw", NativeID:"controllerType=0 controllerNumber=1 scan=26537"	3687.99396		FALSE
434	43	0	20	20	106	713.374	3	2138.109	2138.105	1.85	[GGLSELDKAGFIK]	>Cas9	910	922	[EKIEK]	>Cas9	442	446	K8	K2		20190423_QExHFX4_RSLC5_Beveridge_Clausen_IMP_DSSO_alone.29219.29219.3 File:"20190423_QExHFX4_RSLC5_Beveridge_Clausen_IMP_DSSO_alone.raw", NativeID:"controllerType=0 controllerNumber=1 scan=29219"	3981.47868		FALSE
435	43	0	55	5	142	779.729	3	2337.173	2337.168	2.23	[mDGTEELLVKLNR]	>Cas9	387	399	[EKIEK]	>Cas9	442	446	K10	K2		20190423_QExHFX4_RSLC5_Beveridge_Clausen_IMP_DSSO_alone.30922.30922.3 File:"20190423_QExHFX4_RSLC5_Beveridge_Clausen_IMP_DSSO_alone.raw", NativeID:"controllerType=0 controllerNumber=1 scan=30922"	4162.11156		FALSE
436	43	0	20	20	64	1047.153	3	3139.445	3139.445	-0.1	[YPKLESEFVYGDYK]	>Cas9	1005	1018	[LKGSPEDNEQK]	>Cas9	1249	1259	K3	K2		20190423_QExHFX4_RSLC5_Beveridge_Clausen_IMP_DSSO_alone.32707.32707.3 File:"20190423_QExHFX4_RSLC5_Beveridge_Clausen_IMP_DSSO_alone.raw", NativeID:"controllerType=0 controllerNumber=1 scan=32707"	4354.57854		FALSE
437	43	0	68	4	125	914.453	3	2741.344	2741.355	-4.1	[SNFDLAEDAKLQLSK]	>Cas9	258	272	[KLVDSTDK]	>Cas9	145	152	K10	K1		20190423_QExHFX4_RSLC5_Beveridge_Clausen_IMP_DSSO_alone.36782.36782.3 File:"20190423_QExHFX4_RSLC5_Beveridge_Clausen_IMP_DSSO_alone.raw", NativeID:"controllerType=0 controllerNumber=1 scan=36782"	4800.80592		FALSE
438	43	0	18	23	65	707.582	4	2827.308	2827.307	0.42	[QEDFYPFLKDNR]	>Cas9	430	441	[VKYVTEGmR]	>Cas9	531	539	K9	K2		20190423_QExHFX4_RSLC5_Beveridge_Clausen_IMP_DSSO_alone.36803.36803.4 File:"20190423_QExHFX4_RSLC5_Beveridge_Clausen_IMP_DSSO_alone.raw", NativeID:"controllerType=0 controllerNumber=1 scan=36803"	4803.58086		FALSE
439	42	0	20	20	83	555.298	3	1663.879	1663.887	-4.97	[NSDKLIAR]	>Cas9	1119	1126	[KMIAK]	>Cas9	1024	1028	K4	K1		20190423_QExHFX4_RSLC5_Beveridge_Clausen_IMP_DSSO_alone.14500.14500.3 File:"20190423_QExHFX4_RSLC5_Beveridge_Clausen_IMP_DSSO_alone.raw", NativeID:"controllerType=0 controllerNumber=1 scan=14500"	2296.59144		FALSE
440	42	0	56	4	151	617.313	3	1849.926	1849.926	-0.1	[APLSASMIKR]	>Cas9	319	328	[SDKNR]	>Cas9	864	868	K9	K3		20190423_QExHFX4_RSLC5_Beveridge_Clausen_IMP_DSSO_alone.17586.17586.3 File:"20190423_QExHFX4_RSLC5_Beveridge_Clausen_IMP_DSSO_alone.raw", NativeID:"controllerType=0 controllerNumber=1 scan=17586"	2672.36388		FALSE
441	42	0	50	24	93	521.023	4	2081.07	2081.07	-0.02	[LVDSTDKADLR]	>Cas9	146	156	[AGFIKR]	>Cas9	918	923	K7	K5		20190423_QExHFX4_RSLC5_Beveridge_Clausen_IMP_DSSO_alone.24599.24599.4 File:"20190423_QExHFX4_RSLC5_Beveridge_Clausen_IMP_DSSO_alone.raw", NativeID:"controllerType=0 controllerNumber=1 scan=24599"	3474.11514		FALSE
442	42	0	8	20	67	687.683	3	2061.033	2061.028	2.44	[DDSIDNKVLTR]	>Cas9	853	863	[DKPIR]	>Cas9	1303	1307	K7	K2		20190423_QExHFX4_RSLC5_Beveridge_Clausen_IMP_DSSO_alone.26757.26757.3 File:"20190423_QExHFX4_RSLC5_Beveridge_Clausen_IMP_DSSO_alone.raw", NativeID:"controllerType=0 controllerNumber=1 scan=26757"	3712.58904		FALSE
443	42	0	33	8	128	689.378	3	2066.121	2066.12	0.33	[GGLSELDKAGFIK]	>Cas9	910	922	[KVTVK]	>Cas9	562	566	K8	K1		20190423_QExHFX4_RSLC5_Beveridge_Clausen_IMP_DSSO_alone.28854.28854.3 File:"20190423_QExHFX4_RSLC5_Beveridge_Clausen_IMP_DSSO_alone.raw", NativeID:"controllerType=0 controllerNumber=1 scan=28854"	3942.51876		FALSE
444	42	0	16	8	134	836.106	3	2506.304	2506.304	-0.14	[VVDELVKVMGR]	>Cas9	747	757	[KPAFLSGEQK]	>Cas9	540	549	K7	K1		20190423_QExHFX4_RSLC5_Beveridge_Clausen_IMP_DSSO_alone.35744.35744.3 File:"20190423_QExHFX4_RSLC5_Beveridge_Clausen_IMP_DSSO_alone.raw", NativeID:"controllerType=0 controllerNumber=1 scan=35744"	4685.22228		FALSE
445	41	0	5	24	58	416.725	4	1663.878	1663.88	-1.2	[NSDKLIAR]	>Cas9	1119	1126	[LSKSR]	>Cas9	220	224	K4	K3		20190423_QExHFX4_RSLC5_Beveridge_Clausen_IMP_DSSO_alone.14835.14835.4 File:"20190423_QExHFX4_RSLC5_Beveridge_Clausen_IMP_DSSO_alone.raw", NativeID:"controllerType=0 controllerNumber=1 scan=14835"	2337.03762		FALSE
446	41	0	28	16	71	481.02	4	1921.058	1921.058	0.37	[NLPNEKVLPK]	>Cas9	505	514	[HSIKK]	>Cas9	45	49	K6	K4		20190423_QExHFX4_RSLC5_Beveridge_Clausen_IMP_DSSO_alone.14957.14957.4 File:"20190423_QExHFX4_RSLC5_Beveridge_Clausen_IMP_DSSO_alone.raw", NativeID:"controllerType=0 controllerNumber=1 scan=14957"	2355.16812		FALSE
447	41	0	20	20	137	548.938	3	1644.801	1644.806	-3.05	[MKNYWR]	>Cas9	883	888	[KMIAK]	>Cas9	1024	1028	K2	K1		20190423_QExHFX4_RSLC5_Beveridge_Clausen_IMP_DSSO_alone.16703.16703.3 File:"20190423_QExHFX4_RSLC5_Beveridge_Clausen_IMP_DSSO_alone.raw", NativeID:"controllerType=0 controllerNumber=1 scan=16703"	2567.48946		FALSE
448	41	0	20	20	74	657.678	3	1971.019	1971.022	-1.1	[NLPNEKVLPK]	>Cas9	505	514	[DKQSGK]	>Cas9	676	681	K6	K2		20190423_QExHFX4_RSLC5_Beveridge_Clausen_IMP_DSSO_alone.18699.18699.3 File:"20190423_QExHFX4_RSLC5_Beveridge_Clausen_IMP_DSSO_alone.raw", NativeID:"controllerType=0 controllerNumber=1 scan=18699"	2800.13472		FALSE
449	41	0	24	8	80	745.385	3	2234.142	2234.141	0.56	[SDNVPSEEVVKK]	>Cas9	871	882	[VMKQLK]	>Cas9	651	656	K11	K3		20190423_QExHFX4_RSLC5_Beveridge_Clausen_IMP_DSSO_alone.25264.25264.3 File:"20190423_QExHFX4_RSLC5_Beveridge_Clausen_IMP_DSSO_alone.raw", NativeID:"controllerType=0 controllerNumber=1 scan=25264"	3549.76068		FALSE
450	41	0.5	20	20	75	834.402	3	2501.19	2501.195	-1.7	[NLGKVGSKccK]	>spALBU_HUMAN|	453	463	[FDNLTKAER]	>Cas9	901	909	K8	K6		20190423_QExHFX4_RSLC5_Beveridge_Clausen_IMP_DSSO_alone.28288.28288.3 File:"20190423_QExHFX4_RSLC5_Beveridge_Clausen_IMP_DSSO_alone.raw", NativeID:"controllerType=0 controllerNumber=1 scan=28288"	3882.942		FALSE
451	40	0	58	23	169	449.935	3	1347.792	1347.792	0.19	[IIKDK]	>Cas9	604	608	[LKSVK]	>Cas9	1161	1165	K3	K2		20190423_QExHFX4_RSLC5_Beveridge_Clausen_IMP_DSSO_alone.10786.10786.3 File:"20190423_QExHFX4_RSLC5_Beveridge_Clausen_IMP_DSSO_alone.raw", NativeID:"controllerType=0 controllerNumber=1 scan=10786"	1772.7246		FALSE
452	40	0	34	3	128	717.369	3	2150.091	2150.091	0.09	[VLSAYNKHR]	>Cas9	1294	1302	[KLVDSTDK]	>Cas9	145	152	K7	K1		20190423_QExHFX4_RSLC5_Beveridge_Clausen_IMP_DSSO_alone.14103.14103.3 File:"20190423_QExHFX4_RSLC5_Beveridge_Clausen_IMP_DSSO_alone.raw", NativeID:"controllerType=0 controllerNumber=1 scan=14103"	2243.85048		FALSE
453	40	0.363636364	20	20	65	678.357	3	2033.057	2033.052	2.73	[mEKGQIVGR]	>spADH1_YEAST|	333	341	[ESILPKR]	>Cas9	1112	1118	K3	K6		20190423_QExHFX4_RSLC5_Beveridge_Clausen_IMP_DSSO_alone.19262.19262.3 File:"20190423_QExHFX4_RSLC5_Beveridge_Clausen_IMP_DSSO_alone.raw", NativeID:"controllerType=0 controllerNumber=1 scan=19262"	2867.9259		FALSE
454	40	0.4	20	20	71	913.113	3	2737.323	2737.31	4.89	[HNGTGGKSIYGEK]	>spPPIA_HUMAN|	69	81	[LVDSTDKADLR]	>Cas9	146	156	K7	K7		20190423_QExHFX4_RSLC5_Beveridge_Clausen_IMP_DSSO_alone.26181.26181.3 File:"20190423_QExHFX4_RSLC5_Beveridge_Clausen_IMP_DSSO_alone.raw", NativeID:"controllerType=0 controllerNumber=1 scan=26181"	3651.28116		FALSE
455	39	0	20	20	72	555.298	3	1663.879	1663.88	-0.2	[NSDKLIAR]	>Cas9	1119	1126	[LSKSR]	>Cas9	220	224	K4	K3		20190423_QExHFX4_RSLC5_Beveridge_Clausen_IMP_DSSO_alone.14972.14972.3 File:"20190423_QExHFX4_RSLC5_Beveridge_Clausen_IMP_DSSO_alone.raw", NativeID:"controllerType=0 controllerNumber=1 scan=14972"	2357.151		FALSE
456	39	0	30	74	68	399.475	4	1594.879	1594.881	-1.15	[VMKQLK]	>Cas9	651	656	[AGFIKR]	>Cas9	918	923	K3	K5		20190423_QExHFX4_RSLC5_Beveridge_Clausen_IMP_DSSO_alone.17910.17910.4 File:"20190423_QExHFX4_RSLC5_Beveridge_Clausen_IMP_DSSO_alone.raw", NativeID:"controllerType=0 controllerNumber=1 scan=17910"	2709.6396		FALSE
457	39	0	84	7	103	497.495	4	1986.957	1986.952	2.07	[NSDKLIAR]	>Cas9	1119	1126	[mKNYWR]	>Cas9	883	888	K4	K2		20190423_QExHFX4_RSLC5_Beveridge_Clausen_IMP_DSSO_alone.21985.21985.4 File:"20190423_QExHFX4_RSLC5_Beveridge_Clausen_IMP_DSSO_alone.raw", NativeID:"controllerType=0 controllerNumber=1 scan=21985"	3177.60666		FALSE
458	39	0.002188184	15	13	75	790.066	3	2368.182	2368.181	0.38	[SEQEIGKATAK]	>Cas9	1029	1039	[FKVLGNTDR]	>Cas9	36	44	K7	K2		20190423_QExHFX4_RSLC5_Beveridge_Clausen_IMP_DSSO_alone.22187.22187.3 File:"20190423_QExHFX4_RSLC5_Beveridge_Clausen_IMP_DSSO_alone.raw", NativeID:"controllerType=0 controllerNumber=1 scan=22187"	3202.14546		FALSE
459	39	0	13	13	80	581.289	4	2322.133	2322.129	1.57	[VKYVTEGMR]	>Cas9	531	539	[VKYVTEGMR]	>Cas9	531	539	K2	K2		20190423_QExHFX4_RSLC5_Beveridge_Clausen_IMP_DSSO_alone.24170.24170.4 File:"20190423_QExHFX4_RSLC5_Beveridge_Clausen_IMP_DSSO_alone.raw", NativeID:"controllerType=0 controllerNumber=1 scan=24170"	3422.37618		FALSE
460	39	0.002192982	15	15	79	614.677	3	1842.016	1842.015	0.31	[ESILPKR]	>Cas9	1112	1118	[ESILPKR]	>Cas9	1112	1118	K6	K6		20190423_QExHFX4_RSLC5_Beveridge_Clausen_IMP_DSSO_alone.25293.25293.3 File:"20190423_QExHFX4_RSLC5_Beveridge_Clausen_IMP_DSSO_alone.raw", NativeID:"controllerType=0 controllerNumber=1 scan=25293"	3552.79056		FALSE
461	39	0	41	18	74	690.592	4	2759.347	2759.349	-0.83	[HKPENIVIEMAR]	>Cas9	758	769	[YDENDKLIR]	>Cas9	947	955	K2	K6		20190423_QExHFX4_RSLC5_Beveridge_Clausen_IMP_DSSO_alone.30823.30823.4 File:"20190423_QExHFX4_RSLC5_Beveridge_Clausen_IMP_DSSO_alone.raw", NativeID:"controllerType=0 controllerNumber=1 scan=30823"	4151.57172		FALSE
462	38	0.002164502	17	19	66	385.203	4	1537.791	1537.79	0.25	[AGFIKR]	>Cas9	918	923	[GQKNSR]	>Cas9	777	782	K5	K3		20190423_QExHFX4_RSLC5_Beveridge_Clausen_IMP_DSSO_alone.10477.10477.4 File:"20190423_QExHFX4_RSLC5_Beveridge_Clausen_IMP_DSSO_alone.raw", NativeID:"controllerType=0 controllerNumber=1 scan=10477"	1723.41744		FALSE
463	38	0.002141328	20	20	60	547.936	3	1641.792	1641.79	1.33	[KFDNLTK]	>Cas9	900	906	[SDKNR]	>Cas9	864	868	K1	K3		20190423_QExHFX4_RSLC5_Beveridge_Clausen_IMP_DSSO_alone.13407.13407.3 File:"20190423_QExHFX4_RSLC5_Beveridge_Clausen_IMP_DSSO_alone.raw", NativeID:"controllerType=0 controllerNumber=1 scan=13407"	2155.80012		FALSE
464	38	0.002183406	20	20	95	415.954	4	1660.793	1660.793	-0.47	[mKNYWR]	>Cas9	883	888	[LSKSR]	>Cas9	220	224	K2	K3		20190423_QExHFX4_RSLC5_Beveridge_Clausen_IMP_DSSO_alone.14779.14779.4 File:"20190423_QExHFX4_RSLC5_Beveridge_Clausen_IMP_DSSO_alone.raw", NativeID:"controllerType=0 controllerNumber=1 scan=14779"	2330.09202		FALSE
465	38	0.002173913	20	20	81	657.679	3	1971.023	1971.022	0.66	[NLPNEKVLPK]	>Cas9	505	514	[DKQSGK]	>Cas9	676	681	K6	K2		20190423_QExHFX4_RSLC5_Beveridge_Clausen_IMP_DSSO_alone.19584.19584.3 File:"20190423_QExHFX4_RSLC5_Beveridge_Clausen_IMP_DSSO_alone.raw", NativeID:"controllerType=0 controllerNumber=1 scan=19584"	2908.18908		FALSE
466	38	0.002169197	20	20	72	721.045	3	2161.121	2161.117	1.7	[SEQEIGKATAK]	>Cas9	1029	1039	[ESILPKR]	>Cas9	1112	1118	K7	K6		20190423_QExHFX4_RSLC5_Beveridge_Clausen_IMP_DSSO_alone.19792.19792.3 File:"20190423_QExHFX4_RSLC5_Beveridge_Clausen_IMP_DSSO_alone.raw", NativeID:"controllerType=0 controllerNumber=1 scan=19792"	2930.08914		FALSE
467	38	0.002145923	63	46	176	469.237	4	1873.926	1873.925	0.37	[QLKEDYFK]	>Cas9	567	574	[EKIEK]	>Cas9	442	446	K3	K2		20190423_QExHFX4_RSLC5_Beveridge_Clausen_IMP_DSSO_alone.20422.20422.4 File:"20190423_QExHFX4_RSLC5_Beveridge_Clausen_IMP_DSSO_alone.raw", NativeID:"controllerType=0 controllerNumber=1 scan=20422"	3000.43938		FALSE
468	38	0.002178649	9	10	73	528.777	4	2112.086	2112.083	1.33	[APLSASmIKR]	>Cas9	319	328	[KFDNLTK]	>Cas9	900	906	K9	K1		20190423_QExHFX4_RSLC5_Beveridge_Clausen_IMP_DSSO_alone.23461.23461.4 File:"20190423_QExHFX4_RSLC5_Beveridge_Clausen_IMP_DSSO_alone.raw", NativeID:"controllerType=0 controllerNumber=1 scan=23461"	3342.77028		FALSE
469	38	0.002159827	42	28	154	451.507	4	1803.006	1803.004	0.96	[NSDKLIAR]	>Cas9	1119	1126	[KDLIIK]	>Cas9	1196	1201	K4	K1		20190423_QExHFX4_RSLC5_Beveridge_Clausen_IMP_DSSO_alone.24081.24081.4 File:"20190423_QExHFX4_RSLC5_Beveridge_Clausen_IMP_DSSO_alone.raw", NativeID:"controllerType=0 controllerNumber=1 scan=24081"	3412.45992		FALSE
470	38	0.285714286	20	20	72	638.685	3	1914.039	1914.048	-4.53	[QNLIKNGK]	>spPEPA_PIG|	29	36	[ESILPKR]	>Cas9	1112	1118	K5	K6		20190423_QExHFX4_RSLC5_Beveridge_Clausen_IMP_DSSO_alone.27211.27211.3 File:"20190423_QExHFX4_RSLC5_Beveridge_Clausen_IMP_DSSO_alone.raw", NativeID:"controllerType=0 controllerNumber=1 scan=27211"	3761.07768		FALSE
471	38	0.002155172	20	20	115	823.748	3	2469.229	2469.226	1.19	[YPKLESEFVYGDYK]	>Cas9	1005	1018	[KVTVK]	>Cas9	562	566	K3	K1		20190423_QExHFX4_RSLC5_Beveridge_Clausen_IMP_DSSO_alone.31970.31970.3 File:"20190423_QExHFX4_RSLC5_Beveridge_Clausen_IMP_DSSO_alone.raw", NativeID:"controllerType=0 controllerNumber=1 scan=31970"	4274.74548		FALSE
472	38	0.002136752	3	18	73	902.438	3	2705.299	2705.305	-2.14	[LEESFLVEEDKK]	>Cas9	105	116	[VKYVTEGMR]	>Cas9	531	539	K11	K2		20190423_QExHFX4_RSLC5_Beveridge_Clausen_IMP_DSSO_alone.37036.37036.3 File:"20190423_QExHFX4_RSLC5_Beveridge_Clausen_IMP_DSSO_alone.raw", NativeID:"controllerType=0 controllerNumber=1 scan=37036"	4829.0346		FALSE
473	38	0.002150538	35	5	89	896.443	3	2687.315	2687.312	0.98	[SSFEKNPIDFLEAK]	>Cas9	1176	1189	[KLVDSTDK]	>Cas9	145	152	K5	K1		20190423_QExHFX4_RSLC5_Beveridge_Clausen_IMP_DSSO_alone.38743.38743.3 File:"20190423_QExHFX4_RSLC5_Beveridge_Clausen_IMP_DSSO_alone.raw", NativeID:"controllerType=0 controllerNumber=1 scan=38743"	5018.33586		FALSE
474	37	0.00212766	19	11	66	545.018	4	2177.051	2177.05	0.33	[SDNVPSEEVVKK]	>Cas9	871	882	[GQKNSR]	>Cas9	777	782	K11	K3		20190423_QExHFX4_RSLC5_Beveridge_Clausen_IMP_DSSO_alone.12595.12595.4 File:"20190423_QExHFX4_RSLC5_Beveridge_Clausen_IMP_DSSO_alone.raw", NativeID:"controllerType=0 controllerNumber=1 scan=12595"	2039.85258		FALSE
475	37	0.002132196	20	20	94	555.298	3	1663.88	1663.887	-4.02	[NSDKLIAR]	>Cas9	1119	1126	[KMIAK]	>Cas9	1024	1028	K4	K1		20190423_QExHFX4_RSLC5_Beveridge_Clausen_IMP_DSSO_alone.14278.14278.3 File:"20190423_QExHFX4_RSLC5_Beveridge_Clausen_IMP_DSSO_alone.raw", NativeID:"controllerType=0 controllerNumber=1 scan=14278"	2266.1895		FALSE
476	37	0.002123142	85	110	82	625.808	4	2500.211	2500.206	1.92	[mIAKSEQEIGK]	>Cas9	1025	1035	[FDNLTKAER]	>Cas9	901	909	K4	K6		20190423_QExHFX4_RSLC5_Beveridge_Clausen_IMP_DSSO_alone.20913.20913.4 File:"20190423_QExHFX4_RSLC5_Beveridge_Clausen_IMP_DSSO_alone.raw", NativeID:"controllerType=0 controllerNumber=1 scan=20913"	3054.67998		FALSE
477	37	0.002118644	43	14	61	521.023	4	2081.069	2081.07	-0.42	[LVDSTDKADLR]	>Cas9	146	156	[AGFIKR]	>Cas9	918	923	K7	K5		20190423_QExHFX4_RSLC5_Beveridge_Clausen_IMP_DSSO_alone.22875.22875.4 File:"20190423_QExHFX4_RSLC5_Beveridge_Clausen_IMP_DSSO_alone.raw", NativeID:"controllerType=0 controllerNumber=1 scan=22875"	3280.09506		FALSE
478	37	0.002114165	26	7	75	1081.191	3	3241.558	3241.561	-0.82	[KSEETITPWNFEEVVDK]	>Cas9	472	488	[QQLPEKYK]	>Cas9	345	352	K1	K6		20190423_QExHFX4_RSLC5_Beveridge_Clausen_IMP_DSSO_alone.39213.39213.3 File:"20190423_QExHFX4_RSLC5_Beveridge_Clausen_IMP_DSSO_alone.raw", NativeID:"controllerType=0 controllerNumber=1 scan=39213"	5077.75464		FALSE
479	36	0.002109705	20	20	144	435.932	3	1305.781	1305.781	-0.22	[LKSVK]	>Cas9	1161	1165	[KVTVK]	>Cas9	562	566	K2	K1		20190423_QExHFX4_RSLC5_Beveridge_Clausen_IMP_DSSO_alone.11037.11037.3 File:"20190423_QExHFX4_RSLC5_Beveridge_Clausen_IMP_DSSO_alone.raw", NativeID:"controllerType=0 controllerNumber=1 scan=11037"	1810.69122		FALSE
480	36	0.002087683	20	20	56	411.203	4	1641.789	1641.79	-0.91	[KFDNLTK]	>Cas9	900	906	[SDKNR]	>Cas9	864	868	K1	K3		20190423_QExHFX4_RSLC5_Beveridge_Clausen_IMP_DSSO_alone.13580.13580.4 File:"20190423_QExHFX4_RSLC5_Beveridge_Clausen_IMP_DSSO_alone.raw", NativeID:"controllerType=0 controllerNumber=1 scan=13580"	2179.93158		FALSE
481	36	0.002083333	20	20	64	622.645	3	1865.92	1865.921	-0.25	[APLSASmIKR]	>Cas9	319	328	[SDKNR]	>Cas9	864	868	K9	K3		20190423_QExHFX4_RSLC5_Beveridge_Clausen_IMP_DSSO_alone.17853.17853.3 File:"20190423_QExHFX4_RSLC5_Beveridge_Clausen_IMP_DSSO_alone.raw", NativeID:"controllerType=0 controllerNumber=1 scan=17853"	2703.74934		FALSE
482	36	0.002105263	19	63	51	585.284	4	2338.113	2338.124	-4.84	[VKYVTEGmR]	>Cas9	531	539	[VKYVTEGMR]	>Cas9	531	539	K2	K2		20190423_QExHFX4_RSLC5_Beveridge_Clausen_IMP_DSSO_alone.24203.24203.4 File:"20190423_QExHFX4_RSLC5_Beveridge_Clausen_IMP_DSSO_alone.raw", NativeID:"controllerType=0 controllerNumber=1 scan=24203"	3425.59056		FALSE
483	36	0.00209205	37	8	64	552.675	5	2759.346	2759.349	-1.08	[HKPENIVIEMAR]	>Cas9	758	769	[YDENDKLIR]	>Cas9	947	955	K2	K6		20190423_QExHFX4_RSLC5_Beveridge_Clausen_IMP_DSSO_alone.29997.29997.5 File:"20190423_QExHFX4_RSLC5_Beveridge_Clausen_IMP_DSSO_alone.raw", NativeID:"controllerType=0 controllerNumber=1 scan=29997"	4064.94258		FALSE
484	36	0.00210084	20	20	65	831.743	3	2493.213	2493.215	-0.86	[MIAKSEQEIGK]	>Cas9	1025	1035	[DFQFYKVR]	>Cas9	973	980	K4	K6		20190423_QExHFX4_RSLC5_Beveridge_Clausen_IMP_DSSO_alone.32003.32003.3 File:"20190423_QExHFX4_RSLC5_Beveridge_Clausen_IMP_DSSO_alone.raw", NativeID:"controllerType=0 controllerNumber=1 scan=32003"	4277.9685		FALSE
485	36	0.002096436	29	5	84	830.748	3	2490.229	2490.227	0.63	[KDFQFYKVR]	>Cas9	972	980	[DFQFYKVR]	>Cas9	973	980	K7	K6		20190423_QExHFX4_RSLC5_Beveridge_Clausen_IMP_DSSO_alone.49645.49645.3 File:"20190423_QExHFX4_RSLC5_Beveridge_Clausen_IMP_DSSO_alone.raw", NativeID:"controllerType=0 controllerNumber=1 scan=49645"	6326.7042		FALSE
486	35	0.002061856	20	20	57	513.269	3	1537.792	1537.79	1	[AGFIKR]	>Cas9	918	923	[GQKNSR]	>Cas9	777	782	K5	K3		20190423_QExHFX4_RSLC5_Beveridge_Clausen_IMP_DSSO_alone.10637.10637.3 File:"20190423_QExHFX4_RSLC5_Beveridge_Clausen_IMP_DSSO_alone.raw", NativeID:"controllerType=0 controllerNumber=1 scan=10637"	1749.18594		FALSE
487	35	0.002070393	9	7	91	547.935	3	1641.79	1641.79	-0.35	[KFDNLTK]	>Cas9	900	906	[SDKNR]	>Cas9	864	868	K1	K3		20190423_QExHFX4_RSLC5_Beveridge_Clausen_IMP_DSSO_alone.14143.14143.3 File:"20190423_QExHFX4_RSLC5_Beveridge_Clausen_IMP_DSSO_alone.raw", NativeID:"controllerType=0 controllerNumber=1 scan=14143"	2248.68444		FALSE
488	35	0.002079002	79	33	161	398.73	4	1591.898	1591.898	0.59	[VITLKSK]	>Cas9	959	965	[EKIEK]	>Cas9	442	446	K5	K2		20190423_QExHFX4_RSLC5_Beveridge_Clausen_IMP_DSSO_alone.14207.14207.4 File:"20190423_QExHFX4_RSLC5_Beveridge_Clausen_IMP_DSSO_alone.raw", NativeID:"controllerType=0 controllerNumber=1 scan=14207"	2256.7776		FALSE
489	35	0.002074689	20	20	145	712.708	3	2136.109	2136.108	0.74	[LVDSTDKADLR]	>Cas9	146	156	[LSKSRR]	>Cas9	220	225	K7	K3		20190423_QExHFX4_RSLC5_Beveridge_Clausen_IMP_DSSO_alone.21534.21534.3 File:"20190423_QExHFX4_RSLC5_Beveridge_Clausen_IMP_DSSO_alone.raw", NativeID:"controllerType=0 controllerNumber=1 scan=21534"	3129.93036		FALSE
490	35	0.004115226	39	4	114	1013.186	3	3037.543	3037.543	0.1	[VNTEITKAPLSASmIK]	>Cas9	312	327	[SEQEIGKATAK]	>Cas9	1029	1039	K7	K7		20190423_QExHFX4_RSLC5_Beveridge_Clausen_IMP_DSSO_alone.28815.28815.3 File:"20190423_QExHFX4_RSLC5_Beveridge_Clausen_IMP_DSSO_alone.raw", NativeID:"controllerType=0 controllerNumber=1 scan=28815"	3938.19978		FALSE
491	35	0.002066116	31	7	136	837.752	3	2511.243	2511.236	2.56	[YPKLESEFVYGDYK]	>Cas9	1005	1018	[IIKDK]	>Cas9	604	608	K3	K3		20190423_QExHFX4_RSLC5_Beveridge_Clausen_IMP_DSSO_alone.32922.32922.3 File:"20190423_QExHFX4_RSLC5_Beveridge_Clausen_IMP_DSSO_alone.raw", NativeID:"controllerType=0 controllerNumber=1 scan=32922"	4379.39076		FALSE
492	34	0.004106776	20	20	60	605.31	3	1813.914	1813.919	-2.59	[VKYVTEGmR]	>Cas9	531	539	[VPSKK]	>Cas9	31	35	K2	K4		20190423_QExHFX4_RSLC5_Beveridge_Clausen_IMP_DSSO_alone.15389.15389.3 File:"20190423_QExHFX4_RSLC5_Beveridge_Clausen_IMP_DSSO_alone.raw", NativeID:"controllerType=0 controllerNumber=1 scan=15389"	2406.63354		FALSE
493	34	0.004065041	20	20	61	622.645	3	1865.92	1865.921	-0.35	[APLSASmIKR]	>Cas9	319	328	[SDKNR]	>Cas9	864	868	K9	K3		20190423_QExHFX4_RSLC5_Beveridge_Clausen_IMP_DSSO_alone.18195.18195.3 File:"20190423_QExHFX4_RSLC5_Beveridge_Clausen_IMP_DSSO_alone.raw", NativeID:"controllerType=0 controllerNumber=1 scan=18195"	2743.02546		FALSE
494	34	0.004081633	53	3	117	858.081	3	2572.227	2572.227	0.01	[mIAKSEQEIGK]	>Cas9	1025	1035	[YDENDKLIR]	>Cas9	947	955	K4	K6		20190423_QExHFX4_RSLC5_Beveridge_Clausen_IMP_DSSO_alone.23106.23106.3 File:"20190423_QExHFX4_RSLC5_Beveridge_Clausen_IMP_DSSO_alone.raw", NativeID:"controllerType=0 controllerNumber=1 scan=23106"	3304.60536		FALSE
495	34	0.00407332	48	10	109	662.988	3	1986.949	1986.952	-1.9	[NSDKLIAR]	>Cas9	1119	1126	[mKNYWR]	>Cas9	883	888	K4	K2		20190423_QExHFX4_RSLC5_Beveridge_Clausen_IMP_DSSO_alone.23880.23880.3 File:"20190423_QExHFX4_RSLC5_Beveridge_Clausen_IMP_DSSO_alone.raw", NativeID:"controllerType=0 controllerNumber=1 scan=23880"	3389.44662		FALSE
496	34	0.004098361	16	19	49	672.583	4	2687.31	2687.312	-0.73	[SSFEKNPIDFLEAK]	>Cas9	1176	1189	[KLVDSTDK]	>Cas9	145	152	K5	K1		20190423_QExHFX4_RSLC5_Beveridge_Clausen_IMP_DSSO_alone.38965.38965.4 File:"20190423_QExHFX4_RSLC5_Beveridge_Clausen_IMP_DSSO_alone.raw", NativeID:"controllerType=0 controllerNumber=1 scan=38965"	5047.1118		FALSE
497	34	0.19047619	20	20	59	716.682	3	2148.031	2148.039	-3.46	[LmVEmEKK]	>spKCRM_HUMAN|	359	366	[SKLVSDFR]	>Cas9	964	971	K7	K2		20190423_QExHFX4_RSLC5_Beveridge_Clausen_IMP_DSSO_alone.39463.39463.3 File:"20190423_QExHFX4_RSLC5_Beveridge_Clausen_IMP_DSSO_alone.raw", NativeID:"controllerType=0 controllerNumber=1 scan=39463"	5106.32664		FALSE
498	34	0.00408998	7	16	68	523.928	3	1569.77	1569.769	0.85	[GYKEVK]	>Cas9	1190	1195	[GQKNSR]	>Cas9	777	782	K3	K3		20190423_QExHFX4_RSLC5_Beveridge_Clausen_IMP_DSSO_alone.7951.7951.3 File:"20190423_QExHFX4_RSLC5_Beveridge_Clausen_IMP_DSSO_alone.raw", NativeID:"controllerType=0 controllerNumber=1 scan=7951"	1313.2953		FALSE
499	33	0.006036217	35	8	103	701.693	3	2103.065	2103.064	0.63	[GKSDNVPSEEVVK]	>Cas9	869	881	[VPSKK]	>Cas9	31	35	K2	K4		20190423_QExHFX4_RSLC5_Beveridge_Clausen_IMP_DSSO_alone.14933.14933.3 File:"20190423_QExHFX4_RSLC5_Beveridge_Clausen_IMP_DSSO_alone.raw", NativeID:"controllerType=0 controllerNumber=1 scan=14933"	2351.7309		FALSE
500	33	0.006024096	22	27	80	411.956	4	1644.801	1644.798	1.78	[MKNYWR]	>Cas9	883	888	[LSKSR]	>Cas9	220	224	K2	K3		20190423_QExHFX4_RSLC5_Beveridge_Clausen_IMP_DSSO_alone.16693.16693.4 File:"20190423_QExHFX4_RSLC5_Beveridge_Clausen_IMP_DSSO_alone.raw", NativeID:"controllerType=0 controllerNumber=1 scan=16693"	2566.43028		FALSE
501	33	0.006048387	102	2	125	718.041	3	2152.109	2152.099	4.84	[LVDSTDKADLR]	>Cas9	146	156	[VmKQLK]	>Cas9	651	656	K7	K3		20190423_QExHFX4_RSLC5_Beveridge_Clausen_IMP_DSSO_alone.21482.21482.3 File:"20190423_QExHFX4_RSLC5_Beveridge_Clausen_IMP_DSSO_alone.raw", NativeID:"controllerType=0 controllerNumber=1 scan=21482"	3123.82434		FALSE
502	33	0.006060606	50	5	87	828.741	3	2484.209	2484.211	-0.88	[MIAKSEQEIGK]	>Cas9	1025	1035	[FDNLTKAER]	>Cas9	901	909	K4	K6		20190423_QExHFX4_RSLC5_Beveridge_Clausen_IMP_DSSO_alone.22929.22929.3 File:"20190423_QExHFX4_RSLC5_Beveridge_Clausen_IMP_DSSO_alone.raw", NativeID:"controllerType=0 controllerNumber=1 scan=22929"	3285.84264		FALSE
503	33	0.004048583	20	20	72	822.773	3	2466.304	2466.302	0.94	[VNTEITKAPLSASMIK]	>Cas9	312	327	[KmIAK]	>Cas9	1024	1028	K7	K1		20190423_QExHFX4_RSLC5_Beveridge_Clausen_IMP_DSSO_alone.26258.26258.3 File:"20190423_QExHFX4_RSLC5_Beveridge_Clausen_IMP_DSSO_alone.raw", NativeID:"controllerType=0 controllerNumber=1 scan=26258"	3659.25708		FALSE
504	33	0.004056795	40	9	94	563.052	4	2249.185	2249.188	-1.29	[MDGTEELLVKLNR]	>Cas9	387	399	[KVTVK]	>Cas9	562	566	K10	K1		20190423_QExHFX4_RSLC5_Beveridge_Clausen_IMP_DSSO_alone.33255.33255.4 File:"20190423_QExHFX4_RSLC5_Beveridge_Clausen_IMP_DSSO_alone.raw", NativeID:"controllerType=0 controllerNumber=1 scan=33255"	4414.27488		FALSE
505	32	0.009960159	11	16	64	566.941	3	1698.81	1698.809	0.36	[mKNYWR]	>Cas9	883	888	[DKPIR]	>Cas9	1303	1307	K2	K2		20190423_QExHFX4_RSLC5_Beveridge_Clausen_IMP_DSSO_alone.18515.18515.3 File:"20190423_QExHFX4_RSLC5_Beveridge_Clausen_IMP_DSSO_alone.raw", NativeID:"controllerType=0 controllerNumber=1 scan=18515"	2779.31226		FALSE
506	32	0.008	17	23	111	451.241	4	1801.944	1801.94	2.04	[QLKEDYFK]	>Cas9	567	574	[KVTVK]	>Cas9	562	566	K3	K1		20190423_QExHFX4_RSLC5_Beveridge_Clausen_IMP_DSSO_alone.20287.20287.4 File:"20190423_QExHFX4_RSLC5_Beveridge_Clausen_IMP_DSSO_alone.raw", NativeID:"controllerType=0 controllerNumber=1 scan=20287"	2986.13856		FALSE
507	32	0.00998004	20	20	101	458.22	5	2287.07	2287.073	-1.32	[TYAHLFDDKVMK]	>Cas9	642	653	[DKQSGK]	>Cas9	676	681	K9	K2		20190423_QExHFX4_RSLC5_Beveridge_Clausen_IMP_DSSO_alone.23801.23801.5 File:"20190423_QExHFX4_RSLC5_Beveridge_Clausen_IMP_DSSO_alone.raw", NativeID:"controllerType=0 controllerNumber=1 scan=23801"	3381.09126		FALSE
508	32	0.008016032	20	20	76	451.915	3	1353.73	1353.73	-0.52	[KmIAK]	>Cas9	1024	1028	[KMIAK]	>Cas9	1024	1028	K1	K1		20190423_QExHFX4_RSLC5_Beveridge_Clausen_IMP_DSSO_alone.9884.9884.3 File:"20190423_QExHFX4_RSLC5_Beveridge_Clausen_IMP_DSSO_alone.raw", NativeID:"controllerType=0 controllerNumber=1 scan=9884"	1628.46792		FALSE
509	31	0.00984252	20	20	72	659.338	3	1975.999	1976	-0.55	[LKGSPEDNEQK]	>Cas9	1249	1259	[KVTVK]	>Cas9	562	566	K2	K1		20190423_QExHFX4_RSLC5_Beveridge_Clausen_IMP_DSSO_alone.11825.11825.3 File:"20190423_QExHFX4_RSLC5_Beveridge_Clausen_IMP_DSSO_alone.raw", NativeID:"controllerType=0 controllerNumber=1 scan=11825"	1931.07996		FALSE
510	31	0.009940358	20	20	88	673.342	3	2018.012	2018.011	0.35	[LKGSPEDNEQK]	>Cas9	1249	1259	[IIKDK]	>Cas9	604	608	K2	K3		20190423_QExHFX4_RSLC5_Beveridge_Clausen_IMP_DSSO_alone.11919.11919.3 File:"20190423_QExHFX4_RSLC5_Beveridge_Clausen_IMP_DSSO_alone.raw", NativeID:"controllerType=0 controllerNumber=1 scan=11919"	1944.75894		FALSE
511	31	0.009881423	20	20	54	471.922	3	1413.752	1413.752	0.03	[DKPIR]	>Cas9	1303	1307	[DKPIR]	>Cas9	1303	1307	K2	K2		20190423_QExHFX4_RSLC5_Beveridge_Clausen_IMP_DSSO_alone.14940.14940.3 File:"20190423_QExHFX4_RSLC5_Beveridge_Clausen_IMP_DSSO_alone.raw", NativeID:"controllerType=0 controllerNumber=1 scan=14940"	2352.90678		FALSE
512	31	0.133333333	20	20	67	649.018	3	1945.038	1945.042	-2.2	[ETNTPKKK]	>spUB2E1_HUMAN|	25	32	[ESILPKR]	>Cas9	1112	1118	K7	K6		20190423_QExHFX4_RSLC5_Beveridge_Clausen_IMP_DSSO_alone.19340.19340.3 File:"20190423_QExHFX4_RSLC5_Beveridge_Clausen_IMP_DSSO_alone.raw", NativeID:"controllerType=0 controllerNumber=1 scan=19340"	2877.79374		FALSE
513	31	0.009784736	20	20	79	418.742	4	1671.944	1671.946	-1.1	[KGILQTVK]	>Cas9	739	746	[DKPIR]	>Cas9	1303	1307	K1	K2		20190423_QExHFX4_RSLC5_Beveridge_Clausen_IMP_DSSO_alone.19581.19581.4 File:"20190423_QExHFX4_RSLC5_Beveridge_Clausen_IMP_DSSO_alone.raw", NativeID:"controllerType=0 controllerNumber=1 scan=19581"	2907.885		FALSE
514	31	0.009920635	20	20	58	683.696	3	2049.074	2049.08	-2.91	[FKVLGNTDR]	>Cas9	36	44	[ESILPKR]	>Cas9	1112	1118	K2	K6		20190423_QExHFX4_RSLC5_Beveridge_Clausen_IMP_DSSO_alone.27278.27278.3 File:"20190423_QExHFX4_RSLC5_Beveridge_Clausen_IMP_DSSO_alone.raw", NativeID:"controllerType=0 controllerNumber=1 scan=27278"	3768.6063		FALSE
515	31	0.009861933	38	4	115	777.368	3	2330.09	2330.09	-0.19	[DDSIDNKVLTR]	>Cas9	853	863	[MKNYWR]	>Cas9	883	888	K7	K2		20190423_QExHFX4_RSLC5_Beveridge_Clausen_IMP_DSSO_alone.31446.31446.3 File:"20190423_QExHFX4_RSLC5_Beveridge_Clausen_IMP_DSSO_alone.raw", NativeID:"controllerType=0 controllerNumber=1 scan=31446"	4218.50964		FALSE
516	31	0.009803922	36	7	84	581.05	4	2321.18	2321.173	3.01	[MDGTEELLVKLNR]	>Cas9	387	399	[EKIEK]	>Cas9	442	446	K10	K2		20190423_QExHFX4_RSLC5_Beveridge_Clausen_IMP_DSSO_alone.33941.33941.4 File:"20190423_QExHFX4_RSLC5_Beveridge_Clausen_IMP_DSSO_alone.raw", NativeID:"controllerType=0 controllerNumber=1 scan=33941"	4488.82968		FALSE
517	31	0.00990099	18	13	70	686.091	4	2741.343	2741.355	-4.22	[SNFDLAEDAKLQLSK]	>Cas9	258	272	[KLVDSTDK]	>Cas9	145	152	K10	K1		20190423_QExHFX4_RSLC5_Beveridge_Clausen_IMP_DSSO_alone.36775.36775.4 File:"20190423_QExHFX4_RSLC5_Beveridge_Clausen_IMP_DSSO_alone.raw", NativeID:"controllerType=0 controllerNumber=1 scan=36775"	4799.715		FALSE
518	31	0.125	20	20	54	716.683	3	2148.034	2148.039	-2.26	[LmVEmEKK]	>spKCRM_HUMAN|	359	366	[SKLVSDFR]	>Cas9	964	971	K7	K2		20190423_QExHFX4_RSLC5_Beveridge_Clausen_IMP_DSSO_alone.39811.39811.3 File:"20190423_QExHFX4_RSLC5_Beveridge_Clausen_IMP_DSSO_alone.raw", NativeID:"controllerType=0 controllerNumber=1 scan=39811"	5146.71696		FALSE
519	31	0.009823183	36	3	105	863.439	3	2588.304	2588.307	-1.11	[LPKYSLFELENGR]	>Cas9	1202	1214	[KFDNLTK]	>Cas9	900	906	K3	K1		20190423_QExHFX4_RSLC5_Beveridge_Clausen_IMP_DSSO_alone.44326.44326.3 File:"20190423_QExHFX4_RSLC5_Beveridge_Clausen_IMP_DSSO_alone.raw", NativeID:"controllerType=0 controllerNumber=1 scan=44326"	5662.77228		FALSE
520	30	0.011605416	13	6	70	385.203	4	1537.79	1537.79	-0.15	[AGFIKR]	>Cas9	918	923	[GQKNSR]	>Cas9	777	782	K5	K3		20190423_QExHFX4_RSLC5_Beveridge_Clausen_IMP_DSSO_alone.10369.10369.4 File:"20190423_QExHFX4_RSLC5_Beveridge_Clausen_IMP_DSSO_alone.raw", NativeID:"controllerType=0 controllerNumber=1 scan=10369"	1706.0697		FALSE
521	30	0.011627907	20	8	60	459.25	3	1375.737	1375.736	0.27	[DKPIR]	>Cas9	1303	1307	[LSKSR]	>Cas9	220	224	K2	K3		20190423_QExHFX4_RSLC5_Beveridge_Clausen_IMP_DSSO_alone.10951.10951.3 File:"20190423_QExHFX4_RSLC5_Beveridge_Clausen_IMP_DSSO_alone.raw", NativeID:"controllerType=0 controllerNumber=1 scan=10951"	1797.15342		FALSE
522	30	0.011650485	10	5	77	547.935	3	1641.791	1641.79	0.77	[KFDNLTK]	>Cas9	900	906	[SDKNR]	>Cas9	864	868	K1	K3		20190423_QExHFX4_RSLC5_Beveridge_Clausen_IMP_DSSO_alone.13197.13197.3 File:"20190423_QExHFX4_RSLC5_Beveridge_Clausen_IMP_DSSO_alone.raw", NativeID:"controllerType=0 controllerNumber=1 scan=13197"	2125.54668		FALSE
523	30	0.011673152	48	4	106	701.693	3	2103.065	2103.064	0.8	[GKSDNVPSEEVVK]	>Cas9	869	881	[VPSKK]	>Cas9	31	35	K2	K4		20190423_QExHFX4_RSLC5_Beveridge_Clausen_IMP_DSSO_alone.15168.15168.3 File:"20190423_QExHFX4_RSLC5_Beveridge_Clausen_IMP_DSSO_alone.raw", NativeID:"controllerType=0 controllerNumber=1 scan=15168"	2382.27144		FALSE
524	30	0.01171875	20	20	67	545.315	3	1633.929	1633.931	-0.73	[KGILQTVK]	>Cas9	739	746	[LSKSR]	>Cas9	220	224	K1	K3		20190423_QExHFX4_RSLC5_Beveridge_Clausen_IMP_DSSO_alone.15881.15881.3 File:"20190423_QExHFX4_RSLC5_Beveridge_Clausen_IMP_DSSO_alone.raw", NativeID:"controllerType=0 controllerNumber=1 scan=15881"	2468.6007		FALSE
525	30	0.011538462	20	20	54	622.644	3	1865.918	1865.921	-1.53	[APLSASmIKR]	>Cas9	319	328	[SDKNR]	>Cas9	864	868	K9	K3		20190423_QExHFX4_RSLC5_Beveridge_Clausen_IMP_DSSO_alone.16575.16575.3 File:"20190423_QExHFX4_RSLC5_Beveridge_Clausen_IMP_DSSO_alone.raw", NativeID:"controllerType=0 controllerNumber=1 scan=16575"	2553.5307		FALSE
526	30	0.011583012	18	8	52	661.571	4	2643.261	2643.264	-1.07	[GKSDNVPSEEVVK]	>Cas9	869	881	[VKYVTEGmR]	>Cas9	531	539	K2	K2		20190423_QExHFX4_RSLC5_Beveridge_Clausen_IMP_DSSO_alone.20336.20336.4 File:"20190423_QExHFX4_RSLC5_Beveridge_Clausen_IMP_DSSO_alone.raw", NativeID:"controllerType=0 controllerNumber=1 scan=20336"	2991.4011		FALSE
527	30	0.011560694	113	3	118	694.362	3	2081.073	2081.07	1.52	[LVDSTDKADLR]	>Cas9	146	156	[AGFIKR]	>Cas9	918	923	K7	K5		20190423_QExHFX4_RSLC5_Beveridge_Clausen_IMP_DSSO_alone.24495.24495.3 File:"20190423_QExHFX4_RSLC5_Beveridge_Clausen_IMP_DSSO_alone.raw", NativeID:"controllerType=0 controllerNumber=1 scan=24495"	3463.26144		FALSE
528	30	0.011695906	5	24	45	624.06	4	2493.219	2493.215	1.48	[MIAKSEQEIGK]	>Cas9	1025	1035	[DFQFYKVR]	>Cas9	973	980	K4	K6		20190423_QExHFX4_RSLC5_Beveridge_Clausen_IMP_DSSO_alone.32009.32009.4 File:"20190423_QExHFX4_RSLC5_Beveridge_Clausen_IMP_DSSO_alone.raw", NativeID:"controllerType=0 controllerNumber=1 scan=32009"	4278.58008		FALSE
529	29	0.017013233	20	20	115	659.339	3	1976.003	1976	1.19	[LKGSPEDNEQK]	>Cas9	1249	1259	[KVTVK]	>Cas9	562	566	K2	K1		20190423_QExHFX4_RSLC5_Beveridge_Clausen_IMP_DSSO_alone.11617.11617.3 File:"20190423_QExHFX4_RSLC5_Beveridge_Clausen_IMP_DSSO_alone.raw", NativeID:"controllerType=0 controllerNumber=1 scan=11617"	1900.7646		FALSE
530	29	0.016981132	2	9	60	411.204	4	1641.792	1641.79	1.39	[KFDNLTK]	>Cas9	900	906	[SDKNR]	>Cas9	864	868	K1	K3		20190423_QExHFX4_RSLC5_Beveridge_Clausen_IMP_DSSO_alone.11839.11839.4 File:"20190423_QExHFX4_RSLC5_Beveridge_Clausen_IMP_DSSO_alone.raw", NativeID:"controllerType=0 controllerNumber=1 scan=11839"	1932.74628		FALSE
531	29	0.017077799	10	10	40	662.308	4	2646.211	2646.22	-3.25	[LKGSPEDNEQK]	>Cas9	1249	1259	[LKGSPEDNEQK]	>Cas9	1249	1259	K2	K2		20190423_QExHFX4_RSLC5_Beveridge_Clausen_IMP_DSSO_alone.13825.13825.4 File:"20190423_QExHFX4_RSLC5_Beveridge_Clausen_IMP_DSSO_alone.raw", NativeID:"controllerType=0 controllerNumber=1 scan=13825"	2209.57404		FALSE
532	29	0.017175573	37	4	86	416.725	4	1663.88	1663.88	0.2	[NSDKLIAR]	>Cas9	1119	1126	[LSKSR]	>Cas9	220	224	K4	K3		20190423_QExHFX4_RSLC5_Beveridge_Clausen_IMP_DSSO_alone.14039.14039.4 File:"20190423_QExHFX4_RSLC5_Beveridge_Clausen_IMP_DSSO_alone.raw", NativeID:"controllerType=0 controllerNumber=1 scan=14039"	2236.8198		FALSE
533	29	0.017045455	12	23	40	520.509	4	2079.014	2079.014	0.41	[LVDSTDKADLR]	>Cas9	146	156	[GQKNSR]	>Cas9	777	782	K7	K3		20190423_QExHFX4_RSLC5_Beveridge_Clausen_IMP_DSSO_alone.14276.14276.4 File:"20190423_QExHFX4_RSLC5_Beveridge_Clausen_IMP_DSSO_alone.raw", NativeID:"controllerType=0 controllerNumber=1 scan=14276"	2265.99084		FALSE
534	29	0.013384321	36	5	81	402.223	4	1605.87	1605.87	0	[ESILPKR]	>Cas9	1112	1118	[KmIAK]	>Cas9	1024	1028	K6	K1		20190423_QExHFX4_RSLC5_Beveridge_Clausen_IMP_DSSO_alone.15122.15122.4 File:"20190423_QExHFX4_RSLC5_Beveridge_Clausen_IMP_DSSO_alone.raw", NativeID:"controllerType=0 controllerNumber=1 scan=15122"	2376.79764		FALSE
535	29	0.017142857	20	20	69	567.969	3	1701.892	1701.895	-1.86	[NSDKLIAR]	>Cas9	1119	1126	[DKPIR]	>Cas9	1303	1307	K4	K2		20190423_QExHFX4_RSLC5_Beveridge_Clausen_IMP_DSSO_alone.16990.16990.3 File:"20190423_QExHFX4_RSLC5_Beveridge_Clausen_IMP_DSSO_alone.raw", NativeID:"controllerType=0 controllerNumber=1 scan=16990"	2598.90906		FALSE
536	29	0.013409962	30	16	111	521.269	3	1561.791	1561.793	-1.08	[DWDPKK]	>Cas9	1129	1134	[IIKDK]	>Cas9	604	608	K5	K3		20190423_QExHFX4_RSLC5_Beveridge_Clausen_IMP_DSSO_alone.17770.17770.3 File:"20190423_QExHFX4_RSLC5_Beveridge_Clausen_IMP_DSSO_alone.raw", NativeID:"controllerType=0 controllerNumber=1 scan=17770"	2694.63252		FALSE
537	29	0.016949153	20	20	56	657.679	3	1971.023	1971.022	0.94	[NLPNEKVLPK]	>Cas9	505	514	[DKQSGK]	>Cas9	676	681	K6	K2		20190423_QExHFX4_RSLC5_Beveridge_Clausen_IMP_DSSO_alone.18075.18075.3 File:"20190423_QExHFX4_RSLC5_Beveridge_Clausen_IMP_DSSO_alone.raw", NativeID:"controllerType=0 controllerNumber=1 scan=18075"	2729.76276		FALSE
538	29	0.013435701	14	11	51	632.975	3	1896.912	1896.916	-2.3	[SKLVSDFR]	>Cas9	964	971	[KDWDPK]	>Cas9	1128	1133	K2	K1		20190423_QExHFX4_RSLC5_Beveridge_Clausen_IMP_DSSO_alone.34258.34258.3 File:"20190423_QExHFX4_RSLC5_Beveridge_Clausen_IMP_DSSO_alone.raw", NativeID:"controllerType=0 controllerNumber=1 scan=34258"	4522.94166		FALSE
539	29	0.017110266	20	20	44	523.928	3	1569.77	1569.769	0.97	[GYKEVK]	>Cas9	1190	1195	[GQKNSR]	>Cas9	777	782	K3	K3		20190423_QExHFX4_RSLC5_Beveridge_Clausen_IMP_DSSO_alone.7765.7765.3 File:"20190423_QExHFX4_RSLC5_Beveridge_Clausen_IMP_DSSO_alone.raw", NativeID:"controllerType=0 controllerNumber=1 scan=7765"	1283.35374		FALSE
540	28	0.016791045	20	20	62	494.756	4	1976.003	1976	1.25	[LKGSPEDNEQK]	>Cas9	1249	1259	[KVTVK]	>Cas9	562	566	K2	K1		20190423_QExHFX4_RSLC5_Beveridge_Clausen_IMP_DSSO_alone.11822.11822.4 File:"20190423_QExHFX4_RSLC5_Beveridge_Clausen_IMP_DSSO_alone.raw", NativeID:"controllerType=0 controllerNumber=1 scan=11822"	1930.74624		FALSE
541	28	0.016885553	20	20	46	547.937	3	1641.795	1641.79	3.11	[KFDNLTK]	>Cas9	900	906	[SDKNR]	>Cas9	864	868	K1	K3		20190423_QExHFX4_RSLC5_Beveridge_Clausen_IMP_DSSO_alone.12223.12223.3 File:"20190423_QExHFX4_RSLC5_Beveridge_Clausen_IMP_DSSO_alone.raw", NativeID:"controllerType=0 controllerNumber=1 scan=12223"	1989.61584		FALSE
542	28	0.018552876	20	20	50	605.313	3	1813.923	1813.919	2.41	[VKYVTEGmR]	>Cas9	531	539	[VPSKK]	>Cas9	31	35	K2	K4		20190423_QExHFX4_RSLC5_Beveridge_Clausen_IMP_DSSO_alone.12589.12589.3 File:"20190423_QExHFX4_RSLC5_Beveridge_Clausen_IMP_DSSO_alone.raw", NativeID:"controllerType=0 controllerNumber=1 scan=12589"	2039.11914		FALSE
543	28	0.018518519	14	7	72	716.708	3	2148.108	2148.108	0.12	[LINGIRDKQSGK]	>Cas9	670	681	[DKQSGK]	>Cas9	676	681	K8	K2		20190423_QExHFX4_RSLC5_Beveridge_Clausen_IMP_DSSO_alone.17427.17427.3 File:"20190423_QExHFX4_RSLC5_Beveridge_Clausen_IMP_DSSO_alone.raw", NativeID:"controllerType=0 controllerNumber=1 scan=17427"	2650.91796		FALSE
544	28	0.016917293	20	20	55	657.678	3	1971.021	1971.022	-0.31	[NLPNEKVLPK]	>Cas9	505	514	[DKQSGK]	>Cas9	676	681	K6	K2		20190423_QExHFX4_RSLC5_Beveridge_Clausen_IMP_DSSO_alone.17555.17555.3 File:"20190423_QExHFX4_RSLC5_Beveridge_Clausen_IMP_DSSO_alone.raw", NativeID:"controllerType=0 controllerNumber=1 scan=17555"	2668.62024		FALSE
545	28	0.016853933	20	20	43	441.74	4	1763.936	1763.936	0.08	[FIKPILEK]	>Cas9	379	386	[SDKNR]	>Cas9	864	868	K3	K3		20190423_QExHFX4_RSLC5_Beveridge_Clausen_IMP_DSSO_alone.21017.21017.4 File:"20190423_QExHFX4_RSLC5_Beveridge_Clausen_IMP_DSSO_alone.raw", NativeID:"controllerType=0 controllerNumber=1 scan=21017"	3068.3244		FALSE
546	28	0.01682243	17	16	67	859.08	3	2575.226	2575.217	3.49	[mTNFDKNLPNEK]	>Cas9	499	510	[SKLVSDFR]	>Cas9	964	971	K6	K2		20190423_QExHFX4_RSLC5_Beveridge_Clausen_IMP_DSSO_alone.28458.28458.3 File:"20190423_QExHFX4_RSLC5_Beveridge_Clausen_IMP_DSSO_alone.raw", NativeID:"controllerType=0 controllerNumber=1 scan=28458"	3900.59082		FALSE
547	28	0.016759777	20	20	45	695.345	3	2084.021	2084.016	2.48	[KDFQFYK]	>Cas9	972	978	[SKLVSDFR]	>Cas9	964	971	K1	K2		20190423_QExHFX4_RSLC5_Beveridge_Clausen_IMP_DSSO_alone.29615.29615.3 File:"20190423_QExHFX4_RSLC5_Beveridge_Clausen_IMP_DSSO_alone.raw", NativeID:"controllerType=0 controllerNumber=1 scan=29615"	4023.92568		FALSE
548	28	0.018587361	31	5	108	774.396	3	2321.174	2321.173	0.6	[MDGTEELLVKLNR]	>Cas9	387	399	[EKIEK]	>Cas9	442	446	K10	K2		20190423_QExHFX4_RSLC5_Beveridge_Clausen_IMP_DSSO_alone.34216.34216.3 File:"20190423_QExHFX4_RSLC5_Beveridge_Clausen_IMP_DSSO_alone.raw", NativeID:"controllerType=0 controllerNumber=1 scan=34216"	4518.25902		FALSE
549	27	0.018450185	16	16	52	401.706	4	1603.804	1603.804	0.07	[GYKEVK]	>Cas9	1190	1195	[GYKEVK]	>Cas9	1190	1195	K3	K3		20190423_QExHFX4_RSLC5_Beveridge_Clausen_IMP_DSSO_alone.12785.12785.4 File:"20190423_QExHFX4_RSLC5_Beveridge_Clausen_IMP_DSSO_alone.raw", NativeID:"controllerType=0 controllerNumber=1 scan=12785"	2068.03524		FALSE
550	27	0.018348624	20	20	50	617.313	3	1849.926	1849.926	-0.2	[APLSASMIKR]	>Cas9	319	328	[SDKNR]	>Cas9	864	868	K9	K3		20190423_QExHFX4_RSLC5_Beveridge_Clausen_IMP_DSSO_alone.15347.15347.3 File:"20190423_QExHFX4_RSLC5_Beveridge_Clausen_IMP_DSSO_alone.raw", NativeID:"controllerType=0 controllerNumber=1 scan=15347"	2402.01606		FALSE
551	27	0.018382353	9	9	65	827.413	3	2480.224	2480.218	2.29	[SEQEIGKATAK]	>Cas9	1029	1039	[SEQEIGKATAK]	>Cas9	1029	1039	K7	K7		20190423_QExHFX4_RSLC5_Beveridge_Clausen_IMP_DSSO_alone.15354.15354.3 File:"20190423_QExHFX4_RSLC5_Beveridge_Clausen_IMP_DSSO_alone.raw", NativeID:"controllerType=0 controllerNumber=1 scan=15354"	2402.78184		FALSE
552	27	0.018315018	13	12	53	567.969	3	1701.892	1701.895	-1.86	[NSDKLIAR]	>Cas9	1119	1126	[DKPIR]	>Cas9	1303	1307	K4	K2		20190423_QExHFX4_RSLC5_Beveridge_Clausen_IMP_DSSO_alone.17490.17490.3 File:"20190423_QExHFX4_RSLC5_Beveridge_Clausen_IMP_DSSO_alone.raw", NativeID:"controllerType=0 controllerNumber=1 scan=17490"	2659.42248		FALSE
553	27	0.018484288	20	20	53	622.646	3	1865.923	1865.921	1.32	[APLSASmIKR]	>Cas9	319	328	[SDKNR]	>Cas9	864	868	K9	K3		20190423_QExHFX4_RSLC5_Beveridge_Clausen_IMP_DSSO_alone.17542.17542.3 File:"20190423_QExHFX4_RSLC5_Beveridge_Clausen_IMP_DSSO_alone.raw", NativeID:"controllerType=0 controllerNumber=1 scan=17542"	2667.24168		FALSE
554	27	0.088888889	20	20	77	843.756	3	2529.253	2529.248	2	[KDVDcAYLRK]	>spK2M1_SHEEP|(>spK2M3_SHEEP|/>spKRHB1_HUMAN|/>spKRHB3_HUMAN|/>spKRHB5_HUMAN|/>spKRHB6_HUMAN|)	72	81	[KPAFLSGEQK]	>Cas9	540	549	K1	K1		20190423_QExHFX4_RSLC5_Beveridge_Clausen_IMP_DSSO_alone.24576.24576.3 File:"20190423_QExHFX4_RSLC5_Beveridge_Clausen_IMP_DSSO_alone.raw", NativeID:"controllerType=0 controllerNumber=1 scan=24576"	3471.82422		FALSE
555	27	0.090909091	7	79	50	709.361	3	2126.069	2126.08	-4.99	[KDEKEQIK]	>spKRHB4_HUMAN|	163	170	[SKLVSDFR]	>Cas9	964	971	K1	K2		20190423_QExHFX4_RSLC5_Beveridge_Clausen_IMP_DSSO_alone.30675.30675.3 File:"20190423_QExHFX4_RSLC5_Beveridge_Clausen_IMP_DSSO_alone.raw", NativeID:"controllerType=0 controllerNumber=1 scan=30675"	4136.22114		FALSE
556	27	0.018416206	5	60	74	831.41	3	2492.215	2492.213	0.96	[LVDSTDKADLR]	>Cas9	146	156	[DFQFYKVR]	>Cas9	973	980	K7	K6		20190423_QExHFX4_RSLC5_Beveridge_Clausen_IMP_DSSO_alone.38538.38538.3 File:"20190423_QExHFX4_RSLC5_Beveridge_Clausen_IMP_DSSO_alone.raw", NativeID:"controllerType=0 controllerNumber=1 scan=38538"	4993.63248		FALSE
557	27	0.093023256	20	20	60	842.097	3	2524.278	2524.285	-2.86	[EKGLLEEFLK]	>spPEPC_PIG|	19	28	[SEQEIGKATAK]	>Cas9	1029	1039	K2	K7		20190423_QExHFX4_RSLC5_Beveridge_Clausen_IMP_DSSO_alone.42390.42390.3 File:"20190423_QExHFX4_RSLC5_Beveridge_Clausen_IMP_DSSO_alone.raw", NativeID:"controllerType=0 controllerNumber=1 scan=42390"	5437.07718		FALSE
558	26	0.018248175	20	20	48	605.312	3	1813.923	1813.919	2.16	[VKYVTEGmR]	>Cas9	531	539	[VPSKK]	>Cas9	31	35	K2	K4		20190423_QExHFX4_RSLC5_Beveridge_Clausen_IMP_DSSO_alone.12801.12801.3 File:"20190423_QExHFX4_RSLC5_Beveridge_Clausen_IMP_DSSO_alone.raw", NativeID:"controllerType=0 controllerNumber=1 scan=12801"	2070.04992		FALSE
559	26	0.01814882	20	20	97	555.299	3	1663.881	1663.88	0.86	[NSDKLIAR]	>Cas9	1119	1126	[LSKSR]	>Cas9	220	224	K4	K3		20190423_QExHFX4_RSLC5_Beveridge_Clausen_IMP_DSSO_alone.13790.13790.3 File:"20190423_QExHFX4_RSLC5_Beveridge_Clausen_IMP_DSSO_alone.raw", NativeID:"controllerType=0 controllerNumber=1 scan=13790"	2205.50808		FALSE
560	26	0.018281536	20	20	46	717.369	3	2150.094	2150.091	1.23	[VLSAYNKHR]	>Cas9	1294	1302	[KLVDSTDK]	>Cas9	145	152	K7	K1		20190423_QExHFX4_RSLC5_Beveridge_Clausen_IMP_DSSO_alone.13855.13855.3 File:"20190423_QExHFX4_RSLC5_Beveridge_Clausen_IMP_DSSO_alone.raw", NativeID:"controllerType=0 controllerNumber=1 scan=13855"	2213.67894		FALSE
561	26	0.018083183	39	4	83	617.33	4	2466.299	2466.302	-1.07	[VNTEITKAPLSASMIK]	>Cas9	312	327	[KmIAK]	>Cas9	1024	1028	K7	K1		20190423_QExHFX4_RSLC5_Beveridge_Clausen_IMP_DSSO_alone.26236.26236.4 File:"20190423_QExHFX4_RSLC5_Beveridge_Clausen_IMP_DSSO_alone.raw", NativeID:"controllerType=0 controllerNumber=1 scan=26236"	3656.91264		FALSE
562	26	0.018115942	20	20	39	880.436	3	2639.294	2639.29	1.6	[mIAKSEQEIGK]	>Cas9	1025	1035	[LVDSTDKADLR]	>Cas9	146	156	K4	K7		20190423_QExHFX4_RSLC5_Beveridge_Clausen_IMP_DSSO_alone.26822.26822.3 File:"20190423_QExHFX4_RSLC5_Beveridge_Clausen_IMP_DSSO_alone.raw", NativeID:"controllerType=0 controllerNumber=1 scan=26822"	3719.3556		FALSE
563	26	0.075471698	20	20	47	513.273	4	2050.069	2050.075	-3.12	[HTHDKTALK]	>spPDGFB_HUMAN|	228	236	[ESILPKR]	>Cas9	1112	1118	K5	K6		20190423_QExHFX4_RSLC5_Beveridge_Clausen_IMP_DSSO_alone.29325.29325.4 File:"20190423_QExHFX4_RSLC5_Beveridge_Clausen_IMP_DSSO_alone.raw", NativeID:"controllerType=0 controllerNumber=1 scan=29325"	3992.7255		FALSE
564	26	0.018214936	20	20	121	755.732	3	2265.182	2265.183	-0.23	[mDGTEELLVKLNR]	>Cas9	387	399	[LKSVK]	>Cas9	1161	1165	K10	K2		20190423_QExHFX4_RSLC5_Beveridge_Clausen_IMP_DSSO_alone.30647.30647.3 File:"20190423_QExHFX4_RSLC5_Beveridge_Clausen_IMP_DSSO_alone.raw", NativeID:"controllerType=0 controllerNumber=1 scan=30647"	4133.25864		FALSE
565	26	0.081632653	20	20	48	916.11	3	2746.314	2746.327	-4.76	{MYSNVIGTVTSGK]	>spANT3_HUMAN|	0	13	[LVDSTDKADLR]	>Cas9	146	156	{0	K7		20190423_QExHFX4_RSLC5_Beveridge_Clausen_IMP_DSSO_alone.36137.36137.3 File:"20190423_QExHFX4_RSLC5_Beveridge_Clausen_IMP_DSSO_alone.raw", NativeID:"controllerType=0 controllerNumber=1 scan=36137"	4728.97056		FALSE
566	26	0.018181818	52	4	72	1165.251	3	3493.738	3493.737	0.46	[KNLIGALLFDSGETAEATR]	>Cas9	49	67	[SDNVPSEEVVKK]	>Cas9	871	882	K1	K11		20190423_QExHFX4_RSLC5_Beveridge_Clausen_IMP_DSSO_alone.44946.44946.3 File:"20190423_QExHFX4_RSLC5_Beveridge_Clausen_IMP_DSSO_alone.raw", NativeID:"controllerType=0 controllerNumber=1 scan=44946"	5735.73396		FALSE
567	25	0.072727273	20	20	50	403.208	4	1609.809	1609.816	-4.21	[KWNGEK]	>spAMYS_HUMAN|	283	288	[AGFIKR]	>Cas9	918	923	K1	K5		20190423_QExHFX4_RSLC5_Beveridge_Clausen_IMP_DSSO_alone.10888.10888.4 File:"20190423_QExHFX4_RSLC5_Beveridge_Clausen_IMP_DSSO_alone.raw", NativeID:"controllerType=0 controllerNumber=1 scan=10888"	1787.92116		FALSE
568	25	0.017953321	56	3	90	693.678	3	2079.02	2079.014	2.91	[LVDSTDKADLR]	>Cas9	146	156	[GQKNSR]	>Cas9	777	782	K7	K3		20190423_QExHFX4_RSLC5_Beveridge_Clausen_IMP_DSSO_alone.13518.13518.3 File:"20190423_QExHFX4_RSLC5_Beveridge_Clausen_IMP_DSSO_alone.raw", NativeID:"controllerType=0 controllerNumber=1 scan=13518"	2171.72862		FALSE
569	25	0.017921147	20	20	84	730.673	3	2190.003	2190.002	0.46	[LKGSPEDNEQK]	>Cas9	1249	1259	[KDWDPK]	>Cas9	1128	1133	K2	K1		20190423_QExHFX4_RSLC5_Beveridge_Clausen_IMP_DSSO_alone.18533.18533.3 File:"20190423_QExHFX4_RSLC5_Beveridge_Clausen_IMP_DSSO_alone.raw", NativeID:"controllerType=0 controllerNumber=1 scan=18533"	2781.21258		FALSE
570	25	0.019607843	43	2	122	662.99	3	1986.957	1986.952	2.07	[NSDKLIAR]	>Cas9	1119	1126	[mKNYWR]	>Cas9	883	888	K4	K2		20190423_QExHFX4_RSLC5_Beveridge_Clausen_IMP_DSSO_alone.21986.21986.3 File:"20190423_QExHFX4_RSLC5_Beveridge_Clausen_IMP_DSSO_alone.raw", NativeID:"controllerType=0 controllerNumber=1 scan=21986"	3177.67398		FALSE
571	25	0.019642857	49	17	74	521.022	4	2081.066	2081.07	-1.8	[LVDSTDKADLR]	>Cas9	146	156	[AGFIKR]	>Cas9	918	923	K7	K5		20190423_QExHFX4_RSLC5_Beveridge_Clausen_IMP_DSSO_alone.26555.26555.4 File:"20190423_QExHFX4_RSLC5_Beveridge_Clausen_IMP_DSSO_alone.raw", NativeID:"controllerType=0 controllerNumber=1 scan=26555"	3689.81394		FALSE
572	25	0.070175439	6	53	64	1020.803	3	3060.395	3060.408	-4.19	[KDAEAWFNEKSK]	>spK1C10_HUMAN|	334	345	[MTNFDKNLPNEK]	>Cas9	499	510	K1	K6		20190423_QExHFX4_RSLC5_Beveridge_Clausen_IMP_DSSO_alone.29589.29589.3 File:"20190423_QExHFX4_RSLC5_Beveridge_Clausen_IMP_DSSO_alone.raw", NativeID:"controllerType=0 controllerNumber=1 scan=29589"	4021.39662		FALSE
573	25	0.017985612	20	20	69	768.393	3	2303.164	2303.173	-3.87	[MDGTEELLVKLNR]	>Cas9	387	399	[DKPIR]	>Cas9	1303	1307	K10	K2		20190423_QExHFX4_RSLC5_Beveridge_Clausen_IMP_DSSO_alone.39645.39645.3 File:"20190423_QExHFX4_RSLC5_Beveridge_Clausen_IMP_DSSO_alone.raw", NativeID:"controllerType=0 controllerNumber=1 scan=39645"	5127.53982		FALSE
574	25	0.018018018	73	2	106	921.12	3	2761.344	2761.342	0.67	[mDGTEELLVKLNR]	>Cas9	387	399	[QLKEDYFK]	>Cas9	567	574	K10	K3		20190423_QExHFX4_RSLC5_Beveridge_Clausen_IMP_DSSO_alone.41629.41629.3 File:"20190423_QExHFX4_RSLC5_Beveridge_Clausen_IMP_DSSO_alone.raw", NativeID:"controllerType=0 controllerNumber=1 scan=41629"	5351.6931		FALSE
575	25	0.017889088	29	13	35	712.607	4	2847.407	2847.398	3.23	[TILDFLKSDGFANR]	>Cas9	682	695	[FDNLTKAER]	>Cas9	901	909	K7	K6		20190423_QExHFX4_RSLC5_Beveridge_Clausen_IMP_DSSO_alone.46050.46050.4 File:"20190423_QExHFX4_RSLC5_Beveridge_Clausen_IMP_DSSO_alone.raw", NativeID:"controllerType=0 controllerNumber=1 scan=46050"	5863.6791		FALSE
576	24	0.063492063	20	20	59	693.334	3	2077.986	2077.993	-3.32	[AQNEDIAQKSK]	>spK2C1_HUMAN|	355	365	[GQKNSR]	>Cas9	777	782	K9	K3		20190423_QExHFX4_RSLC5_Beveridge_Clausen_IMP_DSSO_alone.10541.10541.3 File:"20190423_QExHFX4_RSLC5_Beveridge_Clausen_IMP_DSSO_alone.raw", NativeID:"controllerType=0 controllerNumber=1 scan=10541"	1733.70558		FALSE
577	24	0.022887324	20	20	62	550.642	3	1649.913	1649.919	-3.71	[LSKSRR]	>Cas9	220	225	[VMKQLK]	>Cas9	651	656	K3	K3		20190423_QExHFX4_RSLC5_Beveridge_Clausen_IMP_DSSO_alone.16086.16086.3 File:"20190423_QExHFX4_RSLC5_Beveridge_Clausen_IMP_DSSO_alone.raw", NativeID:"controllerType=0 controllerNumber=1 scan=16086"	2490.96792		FALSE
578	24	0.019503546	20	20	48	604.984	3	1812.936	1812.935	0.95	[FKVLGNTDR]	>Cas9	36	44	[KmIAK]	>Cas9	1024	1028	K2	K1		20190423_QExHFX4_RSLC5_Beveridge_Clausen_IMP_DSSO_alone.16922.16922.3 File:"20190423_QExHFX4_RSLC5_Beveridge_Clausen_IMP_DSSO_alone.raw", NativeID:"controllerType=0 controllerNumber=1 scan=16922"	2591.11314		FALSE
579	24	0.06557377	20	20	53	529.956	3	1587.854	1587.852	1.06	[NLGKVGSK]	>spALBU_HUMAN|	453	460	[DKPIR]	>Cas9	1303	1307	K4	K2		20190423_QExHFX4_RSLC5_Beveridge_Clausen_IMP_DSSO_alone.17330.17330.3 File:"20190423_QExHFX4_RSLC5_Beveridge_Clausen_IMP_DSSO_alone.raw", NativeID:"controllerType=0 controllerNumber=1 scan=17330"	2640.5838		FALSE
580	24	0.021164021	14	5	43	530.63	3	1589.875	1589.875	-0.16	[ESILPKR]	>Cas9	1112	1118	[KMIAK]	>Cas9	1024	1028	K6	K1		20190423_QExHFX4_RSLC5_Beveridge_Clausen_IMP_DSSO_alone.17805.17805.3 File:"20190423_QExHFX4_RSLC5_Beveridge_Clausen_IMP_DSSO_alone.raw", NativeID:"controllerType=0 controllerNumber=1 scan=17805"	2698.29708		FALSE
581	24	0.019469027	83	3	87	538.78	4	2152.1	2152.099	0.48	[LVDSTDKADLR]	>Cas9	146	156	[VmKQLK]	>Cas9	651	656	K7	K3		20190423_QExHFX4_RSLC5_Beveridge_Clausen_IMP_DSSO_alone.21419.21419.4 File:"20190423_QExHFX4_RSLC5_Beveridge_Clausen_IMP_DSSO_alone.raw", NativeID:"controllerType=0 controllerNumber=1 scan=21419"	3117.22782		FALSE
582	24	0.021201413	24	4	101	890.442	3	2669.311	2669.313	-0.78	[LKTYAHLFDDK]	>Cas9	640	650	[SEQEIGKATAK]	>Cas9	1029	1039	K2	K7		20190423_QExHFX4_RSLC5_Beveridge_Clausen_IMP_DSSO_alone.24983.24983.3 File:"20190423_QExHFX4_RSLC5_Beveridge_Clausen_IMP_DSSO_alone.raw", NativeID:"controllerType=0 controllerNumber=1 scan=24983"	3521.30112		FALSE
583	24	0.019572954	17	4	84	943.107	3	2827.308	2827.307	0.36	[QEDFYPFLKDNR]	>Cas9	430	441	[VKYVTEGmR]	>Cas9	531	539	K9	K2		20190423_QExHFX4_RSLC5_Beveridge_Clausen_IMP_DSSO_alone.34087.34087.3 File:"20190423_QExHFX4_RSLC5_Beveridge_Clausen_IMP_DSSO_alone.raw", NativeID:"controllerType=0 controllerNumber=1 scan=34087"	4504.4883		FALSE
584	24	0.019538188	20	20	74	446.579	3	1337.723	1337.728	-3.96	[KMIAK]	>Cas9	1024	1028	[LSKSR]	>Cas9	220	224	K1	K3		20190423_QExHFX4_RSLC5_Beveridge_Clausen_IMP_DSSO_alone.9613.9613.3 File:"20190423_QExHFX4_RSLC5_Beveridge_Clausen_IMP_DSSO_alone.raw", NativeID:"controllerType=0 controllerNumber=1 scan=9613"	1585.287		FALSE
585	23	0.026132404	27	3	74	481.998	4	1924.969	1924.972	-1.58	[SEQEIGKATAK]	>Cas9	1029	1039	[KmIAK]	>Cas9	1024	1028	K7	K1		20190423_QExHFX4_RSLC5_Beveridge_Clausen_IMP_DSSO_alone.13107.13107.4 File:"20190423_QExHFX4_RSLC5_Beveridge_Clausen_IMP_DSSO_alone.raw", NativeID:"controllerType=0 controllerNumber=1 scan=13107"	2113.24272		FALSE
586	23	0.059701493	20	20	65	517.284	3	1549.836	1549.837	-0.2	[NLGKVGSK]	>spALBU_HUMAN|	453	460	[LSKSR]	>Cas9	220	224	K4	K3		20190423_QExHFX4_RSLC5_Beveridge_Clausen_IMP_DSSO_alone.13744.13744.3 File:"20190423_QExHFX4_RSLC5_Beveridge_Clausen_IMP_DSSO_alone.raw", NativeID:"controllerType=0 controllerNumber=1 scan=13744"	2199.95298		FALSE
587	23	0.026086957	25	2	80	717.37	3	2150.097	2150.091	2.65	[VLSAYNKHR]	>Cas9	1294	1302	[KLVDSTDK]	>Cas9	145	152	K7	K1		20190423_QExHFX4_RSLC5_Beveridge_Clausen_IMP_DSSO_alone.14335.14335.3 File:"20190423_QExHFX4_RSLC5_Beveridge_Clausen_IMP_DSSO_alone.raw", NativeID:"controllerType=0 controllerNumber=1 scan=14335"	2274.06492		FALSE
588	23	0.026269702	20	20	83	411.955	4	1644.799	1644.798	0.29	[MKNYWR]	>Cas9	883	888	[LSKSR]	>Cas9	220	224	K2	K3		20190423_QExHFX4_RSLC5_Beveridge_Clausen_IMP_DSSO_alone.16972.16972.4 File:"20190423_QExHFX4_RSLC5_Beveridge_Clausen_IMP_DSSO_alone.raw", NativeID:"controllerType=0 controllerNumber=1 scan=16972"	2596.9401		FALSE
589	23	0.026223776	20	20	48	607.959	3	1821.862	1821.859	1.53	[KDFQFYK]	>Cas9	972	978	[GQKNSR]	>Cas9	777	782	K1	K3		20190423_QExHFX4_RSLC5_Beveridge_Clausen_IMP_DSSO_alone.17808.17808.3 File:"20190423_QExHFX4_RSLC5_Beveridge_Clausen_IMP_DSSO_alone.raw", NativeID:"controllerType=0 controllerNumber=1 scan=17808"	2698.75326		FALSE
590	23	0.022807018	6	12	63	790.064	3	2368.176	2368.181	-2.14	[SEQEIGKATAK]	>Cas9	1029	1039	[FKVLGNTDR]	>Cas9	36	44	K7	K2		20190423_QExHFX4_RSLC5_Beveridge_Clausen_IMP_DSSO_alone.21556.21556.3 File:"20190423_QExHFX4_RSLC5_Beveridge_Clausen_IMP_DSSO_alone.raw", NativeID:"controllerType=0 controllerNumber=1 scan=21556"	3132.49602		FALSE
591	23	0.02617801	20	20	56	632.978	3	1896.918	1896.916	1.11	[SKLVSDFR]	>Cas9	964	971	[DWDPKK]	>Cas9	1129	1134	K2	K5		20190423_QExHFX4_RSLC5_Beveridge_Clausen_IMP_DSSO_alone.25921.25921.3 File:"20190423_QExHFX4_RSLC5_Beveridge_Clausen_IMP_DSSO_alone.raw", NativeID:"controllerType=0 controllerNumber=1 scan=25921"	3623.76666		FALSE
592	23	0.026041667	20	20	34	789.405	3	2366.201	2366.206	-2.33	[KPAFLSGEQK]	>Cas9	540	549	[KPAFLSGEQK]	>Cas9	540	549	K1	K1		20190423_QExHFX4_RSLC5_Beveridge_Clausen_IMP_DSSO_alone.34354.34354.3 File:"20190423_QExHFX4_RSLC5_Beveridge_Clausen_IMP_DSSO_alone.raw", NativeID:"controllerType=0 controllerNumber=1 scan=34354"	4533.1551		FALSE
593	23	0.0228471	20	20	60	855.176	4	3417.682	3417.688	-1.9	[QQLPEKYKEIFFDQSK]	>Cas9	345	360	[LVDSTDKADLR]	>Cas9	146	156	K6	K7		20190423_QExHFX4_RSLC5_Beveridge_Clausen_IMP_DSSO_alone.46053.46053.4 File:"20190423_QExHFX4_RSLC5_Beveridge_Clausen_IMP_DSSO_alone.raw", NativeID:"controllerType=0 controllerNumber=1 scan=46053"	5864.0418		FALSE
594	22	0.028911565	34	12	99	449.935	3	1347.792	1347.792	0.01	[IIKDK]	>Cas9	604	608	[LKSVK]	>Cas9	1161	1165	K3	K2		20190423_QExHFX4_RSLC5_Beveridge_Clausen_IMP_DSSO_alone.10988.10988.3 File:"20190423_QExHFX4_RSLC5_Beveridge_Clausen_IMP_DSSO_alone.raw", NativeID:"controllerType=0 controllerNumber=1 scan=10988"	1802.8533		FALSE
595	22	0.027350427	20	20	39	513.268	3	1537.789	1537.79	-1.07	[AGFIKR]	>Cas9	918	923	[GQKNSR]	>Cas9	777	782	K5	K3		20190423_QExHFX4_RSLC5_Beveridge_Clausen_IMP_DSSO_alone.11914.11914.3 File:"20190423_QExHFX4_RSLC5_Beveridge_Clausen_IMP_DSSO_alone.raw", NativeID:"controllerType=0 controllerNumber=1 scan=11914"	1944.05562		FALSE
596	22	0.027538726	20	20	92	555.298	3	1663.881	1663.88	0.64	[NSDKLIAR]	>Cas9	1119	1126	[LSKSR]	>Cas9	220	224	K4	K3		20190423_QExHFX4_RSLC5_Beveridge_Clausen_IMP_DSSO_alone.14030.14030.3 File:"20190423_QExHFX4_RSLC5_Beveridge_Clausen_IMP_DSSO_alone.raw", NativeID:"controllerType=0 controllerNumber=1 scan=14030"	2235.97068		FALSE
597	22	0.025951557	20	20	49	604.981	3	1812.929	1812.935	-2.99	[FKVLGNTDR]	>Cas9	36	44	[KmIAK]	>Cas9	1024	1028	K2	K1		20190423_QExHFX4_RSLC5_Beveridge_Clausen_IMP_DSSO_alone.17299.17299.3 File:"20190423_QExHFX4_RSLC5_Beveridge_Clausen_IMP_DSSO_alone.raw", NativeID:"controllerType=0 controllerNumber=1 scan=17299"	2637.41946		FALSE
598	22	0.025996534	10	25	37	657.575	4	2627.277	2627.269	2.81	[GKSDNVPSEEVVK]	>Cas9	869	881	[VKYVTEGMR]	>Cas9	531	539	K2	K2		20190423_QExHFX4_RSLC5_Beveridge_Clausen_IMP_DSSO_alone.23706.23706.4 File:"20190423_QExHFX4_RSLC5_Beveridge_Clausen_IMP_DSSO_alone.raw", NativeID:"controllerType=0 controllerNumber=1 scan=23706"	3369.50814		FALSE
599	22	0.027586207	20	20	68	804.699	3	2412.082	2412.085	-1.16	[mTNFDKNLPNEK]	>Cas9	499	510	[DWDPKK]	>Cas9	1129	1134	K6	K5		20190423_QExHFX4_RSLC5_Beveridge_Clausen_IMP_DSSO_alone.24481.24481.3 File:"20190423_QExHFX4_RSLC5_Beveridge_Clausen_IMP_DSSO_alone.raw", NativeID:"controllerType=0 controllerNumber=1 scan=24481"	3461.63748		FALSE
600	22	0.056338028	20	20	34	685.086	4	2737.323	2737.31	4.89	[HNGTGGKSIYGEK]	>spPPIA_HUMAN|	69	81	[LVDSTDKADLR]	>Cas9	146	156	K7	K7		20190423_QExHFX4_RSLC5_Beveridge_Clausen_IMP_DSSO_alone.26180.26180.4 File:"20190423_QExHFX4_RSLC5_Beveridge_Clausen_IMP_DSSO_alone.raw", NativeID:"controllerType=0 controllerNumber=1 scan=26180"	3651.16032		FALSE
601	22	0.027444254	20	20	52	595.313	3	1783.924	1783.923	0.49	[MKNYWR]	>Cas9	883	888	[KDLIIK]	>Cas9	1196	1201	K2	K1		20190423_QExHFX4_RSLC5_Beveridge_Clausen_IMP_DSSO_alone.27403.27403.3 File:"20190423_QExHFX4_RSLC5_Beveridge_Clausen_IMP_DSSO_alone.raw", NativeID:"controllerType=0 controllerNumber=1 scan=27403"	3782.68692		FALSE
602	22	0.02739726	20	20	40	674.331	4	2694.302	2694.297	1.8	[YKEIFFDQSK]	>Cas9	351	360	[LVDSTDKADLR]	>Cas9	146	156	K2	K7		20190423_QExHFX4_RSLC5_Beveridge_Clausen_IMP_DSSO_alone.27476.27476.4 File:"20190423_QExHFX4_RSLC5_Beveridge_Clausen_IMP_DSSO_alone.raw", NativeID:"controllerType=0 controllerNumber=1 scan=27476"	3790.08846		FALSE
603	22	0.057142857	20	20	46	513.272	4	2050.067	2050.075	-3.86	[HTHDKTALK]	>spPDGFB_HUMAN|	228	236	[ESILPKR]	>Cas9	1112	1118	K5	K6		20190423_QExHFX4_RSLC5_Beveridge_Clausen_IMP_DSSO_alone.27936.27936.4 File:"20190423_QExHFX4_RSLC5_Beveridge_Clausen_IMP_DSSO_alone.raw", NativeID:"controllerType=0 controllerNumber=1 scan=27936"	3843.76242		FALSE
604	22	0.027491409	28	4	50	670.705	3	2010.1	2010.098	0.91	[FIKPILEK]	>Cas9	379	386	[KFDNLTK]	>Cas9	900	906	K3	K1		20190423_QExHFX4_RSLC5_Beveridge_Clausen_IMP_DSSO_alone.30232.30232.3 File:"20190423_QExHFX4_RSLC5_Beveridge_Clausen_IMP_DSSO_alone.raw", NativeID:"controllerType=0 controllerNumber=1 scan=30232"	4090.00788		FALSE
605	22	0.02725724	36	4	109	837.752	3	2511.241	2511.236	1.76	[YPKLESEFVYGDYK]	>Cas9	1005	1018	[IIKDK]	>Cas9	604	608	K3	K3		20190423_QExHFX4_RSLC5_Beveridge_Clausen_IMP_DSSO_alone.32647.32647.3 File:"20190423_QExHFX4_RSLC5_Beveridge_Clausen_IMP_DSSO_alone.raw", NativeID:"controllerType=0 controllerNumber=1 scan=32647"	4347.95376		FALSE
606	22	0.057971014	20	20	45	744.029	3	2230.071	2230.08	-4.15	[LmVEmEKK]	>spKCRM_HUMAN|	359	366	[QQLPEKYK]	>Cas9	345	352	K7	K6		20190423_QExHFX4_RSLC5_Beveridge_Clausen_IMP_DSSO_alone.33379.33379.3 File:"20190423_QExHFX4_RSLC5_Beveridge_Clausen_IMP_DSSO_alone.raw", NativeID:"controllerType=0 controllerNumber=1 scan=33379"	4427.49954		FALSE
607	22	0.027303754	16	25	40	398.961	4	1592.823	1592.825	-0.83	[VMKQLK]	>Cas9	651	656	[GQKNSR]	>Cas9	777	782	K3	K3		20190423_QExHFX4_RSLC5_Beveridge_Clausen_IMP_DSSO_alone.8936.8936.4 File:"20190423_QExHFX4_RSLC5_Beveridge_Clausen_IMP_DSSO_alone.raw", NativeID:"controllerType=0 controllerNumber=1 scan=8936"	1474.48086		FALSE
608	21	0.030201342	20	20	61	542.959	3	1626.862	1626.863	-0.6	[LSKSRR]	>Cas9	220	225	[GYKEVK]	>Cas9	1190	1195	K3	K3		20190423_QExHFX4_RSLC5_Beveridge_Clausen_IMP_DSSO_alone.14353.14353.3 File:"20190423_QExHFX4_RSLC5_Beveridge_Clausen_IMP_DSSO_alone.raw", NativeID:"controllerType=0 controllerNumber=1 scan=14353"	2276.47032		FALSE
609	21	0.030354132	20	20	41	415.954	4	1660.793	1660.793	0.04	[mKNYWR]	>Cas9	883	888	[LSKSR]	>Cas9	220	224	K2	K3		20190423_QExHFX4_RSLC5_Beveridge_Clausen_IMP_DSSO_alone.15823.15823.4 File:"20190423_QExHFX4_RSLC5_Beveridge_Clausen_IMP_DSSO_alone.raw", NativeID:"controllerType=0 controllerNumber=1 scan=15823"	2460.4329		FALSE
610	21	0.028862479	16	5	70	654.038	3	1960.098	1960.09	4.39	[NSDKLIAR]	>Cas9	1119	1126	[KGILQTVK]	>Cas9	739	746	K4	K1		20190423_QExHFX4_RSLC5_Beveridge_Clausen_IMP_DSSO_alone.23429.23429.3 File:"20190423_QExHFX4_RSLC5_Beveridge_Clausen_IMP_DSSO_alone.raw", NativeID:"controllerType=0 controllerNumber=1 scan=23429"	3339.32928		FALSE
611	21	0.030508475	20	20	38	612.673	3	1836.005	1836.005	-0.02	[KFDNLTK]	>Cas9	900	906	[KLINGIR]	>Cas9	669	675	K1	K1		20190423_QExHFX4_RSLC5_Beveridge_Clausen_IMP_DSSO_alone.24854.24854.3 File:"20190423_QExHFX4_RSLC5_Beveridge_Clausen_IMP_DSSO_alone.raw", NativeID:"controllerType=0 controllerNumber=1 scan=24854"	3504.59178		FALSE
612	21	0.030456853	46	2	82	518.768	4	2072.051	2072.048	1.41	[FKVLGNTDR]	>Cas9	36	44	[KFDNLTK]	>Cas9	900	906	K2	K1		20190423_QExHFX4_RSLC5_Beveridge_Clausen_IMP_DSSO_alone.26423.26423.4 File:"20190423_QExHFX4_RSLC5_Beveridge_Clausen_IMP_DSSO_alone.raw", NativeID:"controllerType=0 controllerNumber=1 scan=26423"	3676.2462		FALSE
613	21	0.030405405	10	14	41	859.076	3	2575.212	2575.217	-1.77	[mTNFDKNLPNEK]	>Cas9	499	510	[SKLVSDFR]	>Cas9	964	971	K6	K2		20190423_QExHFX4_RSLC5_Beveridge_Clausen_IMP_DSSO_alone.29738.29738.3 File:"20190423_QExHFX4_RSLC5_Beveridge_Clausen_IMP_DSSO_alone.raw", NativeID:"controllerType=0 controllerNumber=1 scan=29738"	4036.8183		FALSE
614	21	0.03030303	46	2	86	915.132	3	2743.38	2743.386	-2.08	[TEVQTGGFSKESILPK]	>Cas9	1102	1117	[KFDNLTK]	>Cas9	900	906	K10	K1		20190423_QExHFX4_RSLC5_Beveridge_Clausen_IMP_DSSO_alone.33759.33759.3 File:"20190423_QExHFX4_RSLC5_Beveridge_Clausen_IMP_DSSO_alone.raw", NativeID:"controllerType=0 controllerNumber=1 scan=33759"	4468.63278		FALSE
615	21	0.030252101	33	4	70	896.441	3	2687.309	2687.312	-1.07	[SSFEKNPIDFLEAK]	>Cas9	1176	1189	[KLVDSTDK]	>Cas9	145	152	K5	K1		20190423_QExHFX4_RSLC5_Beveridge_Clausen_IMP_DSSO_alone.38491.38491.3 File:"20190423_QExHFX4_RSLC5_Beveridge_Clausen_IMP_DSSO_alone.raw", NativeID:"controllerType=0 controllerNumber=1 scan=38491"	4988.29932		FALSE
616	20	0.030100334	20	20	51	641.023	3	1921.053	1921.058	-2.26	[NLPNEKVLPK]	>Cas9	505	514	[HSIKK]	>Cas9	45	49	K6	K4		20190423_QExHFX4_RSLC5_Beveridge_Clausen_IMP_DSSO_alone.15752.15752.3 File:"20190423_QExHFX4_RSLC5_Beveridge_Clausen_IMP_DSSO_alone.raw", NativeID:"controllerType=0 controllerNumber=1 scan=15752"	2451.0582		FALSE
617	20	0.031613977	6	22	68	626.006	3	1876.005	1875.996	4.71	[RNSDKLIAR]	>Cas9	1118	1126	[EKIEK]	>Cas9	442	446	K5	K2		20190423_QExHFX4_RSLC5_Beveridge_Clausen_IMP_DSSO_alone.20527.20527.3 File:"20190423_QExHFX4_RSLC5_Beveridge_Clausen_IMP_DSSO_alone.raw", NativeID:"controllerType=0 controllerNumber=1 scan=20527"	3012.0351		FALSE
618	20	0.030150754	15	50	40	619.059	4	2473.215	2473.214	0.55	[MIAKSEQEIGK]	>Cas9	1025	1035	[VKYVTEGMR]	>Cas9	531	539	K4	K2		20190423_QExHFX4_RSLC5_Beveridge_Clausen_IMP_DSSO_alone.22911.22911.4 File:"20190423_QExHFX4_RSLC5_Beveridge_Clausen_IMP_DSSO_alone.raw", NativeID:"controllerType=0 controllerNumber=1 scan=22911"	3283.81248		FALSE
619	20	0.030050083	20	3	98	763.028	3	2287.07	2287.073	-1.32	[TYAHLFDDKVMK]	>Cas9	642	653	[DKQSGK]	>Cas9	676	681	K9	K2		20190423_QExHFX4_RSLC5_Beveridge_Clausen_IMP_DSSO_alone.23802.23802.3 File:"20190423_QExHFX4_RSLC5_Beveridge_Clausen_IMP_DSSO_alone.raw", NativeID:"controllerType=0 controllerNumber=1 scan=23802"	3381.21174		FALSE
620	20	0.031666667	40	5	53	683.699	3	2049.082	2049.08	0.97	[FKVLGNTDR]	>Cas9	36	44	[ESILPKR]	>Cas9	1112	1118	K2	K6		20190423_QExHFX4_RSLC5_Beveridge_Clausen_IMP_DSSO_alone.26894.26894.3 File:"20190423_QExHFX4_RSLC5_Beveridge_Clausen_IMP_DSSO_alone.raw", NativeID:"controllerType=0 controllerNumber=1 scan=26894"	3727.03932		FALSE
621	20	0.052631579	20	20	42	696.357	3	2087.057	2087.063	-2.97	[GLWEKAFK]	>spOVAL_CHICK|	183	190	[SKLVSDFR]	>Cas9	964	971	K5	K2		20190423_QExHFX4_RSLC5_Beveridge_Clausen_IMP_DSSO_alone.29302.29302.3 File:"20190423_QExHFX4_RSLC5_Beveridge_Clausen_IMP_DSSO_alone.raw", NativeID:"controllerType=0 controllerNumber=1 scan=29302"	3990.21642		FALSE
622	20	0.051948052	12	93	48	668.094	4	2669.353	2669.354	-0.23	[HGGYKPTDKHK]	>spKCRM_HUMAN|	97	107	[VVDELVKVMGR]	>Cas9	747	757	K9	K7		20190423_QExHFX4_RSLC5_Beveridge_Clausen_IMP_DSSO_alone.33562.33562.4 File:"20190423_QExHFX4_RSLC5_Beveridge_Clausen_IMP_DSSO_alone.raw", NativeID:"controllerType=0 controllerNumber=1 scan=33562"	4447.19916		FALSE
623	20	0.051282051	2	58	52	709.687	3	2127.048	2127.039	4.19	[KSEEEVAAR]	>spTRFL_HUMAN|	352	360	[SKLVSDFR]	>Cas9	964	971	K1	K2		20190423_QExHFX4_RSLC5_Beveridge_Clausen_IMP_DSSO_alone.39428.39428.3 File:"20190423_QExHFX4_RSLC5_Beveridge_Clausen_IMP_DSSO_alone.raw", NativeID:"controllerType=0 controllerNumber=1 scan=39428"	5102.58714		FALSE
624	19	0.046511628	20	20	48	388.214	4	1549.836	1549.837	-0.33	[NLGKVGSK]	>spALBU_HUMAN|	453	460	[LSKSR]	>Cas9	220	224	K4	K3		20190423_QExHFX4_RSLC5_Beveridge_Clausen_IMP_DSSO_alone.13515.13515.4 File:"20190423_QExHFX4_RSLC5_Beveridge_Clausen_IMP_DSSO_alone.raw", NativeID:"controllerType=0 controllerNumber=1 scan=13515"	2171.32758		FALSE
625	19	0.032840722	23	2	84	622.645	3	1865.921	1865.921	0.04	[APLSASmIKR]	>Cas9	319	328	[SDKNR]	>Cas9	864	868	K9	K3		20190423_QExHFX4_RSLC5_Beveridge_Clausen_IMP_DSSO_alone.14515.14515.3 File:"20190423_QExHFX4_RSLC5_Beveridge_Clausen_IMP_DSSO_alone.raw", NativeID:"controllerType=0 controllerNumber=1 scan=14515"	2298.3519		FALSE
626	19	0.033057851	23	3	84	622.646	3	1865.922	1865.921	0.83	[APLSASmIKR]	>Cas9	319	328	[SDKNR]	>Cas9	864	868	K9	K3		20190423_QExHFX4_RSLC5_Beveridge_Clausen_IMP_DSSO_alone.15750.15750.3 File:"20190423_QExHFX4_RSLC5_Beveridge_Clausen_IMP_DSSO_alone.raw", NativeID:"controllerType=0 controllerNumber=1 scan=15750"	2450.82054		FALSE
627	19	0.033167496	20	20	41	588.65	3	1763.936	1763.936	-0.29	[FIKPILEK]	>Cas9	379	386	[SDKNR]	>Cas9	864	868	K3	K3		20190423_QExHFX4_RSLC5_Beveridge_Clausen_IMP_DSSO_alone.21825.21825.3 File:"20190423_QExHFX4_RSLC5_Beveridge_Clausen_IMP_DSSO_alone.raw", NativeID:"controllerType=0 controllerNumber=1 scan=21825"	3160.57992		FALSE
628	19	0.033112583	20	20	64	943.144	3	2827.416	2827.415	0.31	[HKPENIVIEMAR]	>Cas9	758	769	[MIAKSEQEIGK]	>Cas9	1025	1035	K2	K4		20190423_QExHFX4_RSLC5_Beveridge_Clausen_IMP_DSSO_alone.26559.26559.3 File:"20190423_QExHFX4_RSLC5_Beveridge_Clausen_IMP_DSSO_alone.raw", NativeID:"controllerType=0 controllerNumber=1 scan=26559"	3690.28194		FALSE
629	19	0.045977011	20	20	46	541.632	3	1622.881	1622.88	0.77	[VKSRER]	>spK2C1_HUMAN|	175	180	[AGFIKR]	>Cas9	918	923	K2	K5		20190423_QExHFX4_RSLC5_Beveridge_Clausen_IMP_DSSO_alone.27964.27964.3 File:"20190423_QExHFX4_RSLC5_Beveridge_Clausen_IMP_DSSO_alone.raw", NativeID:"controllerType=0 controllerNumber=1 scan=27964"	3847.23642		FALSE
630	19	0.047619048	20	20	33	882.422	3	2645.251	2645.243	2.87	[MVSKSKDGTGSDDK]	>spTAU_HUMAN|	377	390	[QQLPEKYK]	>Cas9	345	352	K6	K6		20190423_QExHFX4_RSLC5_Beveridge_Clausen_IMP_DSSO_alone.31275.31275.3 File:"20190423_QExHFX4_RSLC5_Beveridge_Clausen_IMP_DSSO_alone.raw", NativeID:"controllerType=0 controllerNumber=1 scan=31275"	4199.07378		FALSE
631	19	0.048780488	7	83	58	692.372	3	2075.101	2075.107	-2.74	[ALKAWSVAR]	>spALBU_BOVIN|	233	241	[NSDKLIAR]	>Cas9	1119	1126	K3	K4		20190423_QExHFX4_RSLC5_Beveridge_Clausen_IMP_DSSO_alone.31648.31648.3 File:"20190423_QExHFX4_RSLC5_Beveridge_Clausen_IMP_DSSO_alone.raw", NativeID:"controllerType=0 controllerNumber=1 scan=31648"	4240.35024		FALSE
632	19	0.047058824	20	20	41	837.406	3	2510.204	2510.199	2.04	[NLGKVGSKccK]	>spALBU_HUMAN|	453	463	[DFQFYKVR]	>Cas9	973	980	K8	K6		20190423_QExHFX4_RSLC5_Beveridge_Clausen_IMP_DSSO_alone.37020.37020.3 File:"20190423_QExHFX4_RSLC5_Beveridge_Clausen_IMP_DSSO_alone.raw", NativeID:"controllerType=0 controllerNumber=1 scan=37020"	4827.25944		FALSE
633	19	0.032948929	20	20	55	855.176	4	3417.681	3417.688	-2.21	[QQLPEKYKEIFFDQSK]	>Cas9	345	360	[LVDSTDKADLR]	>Cas9	146	156	K6	K7		20190423_QExHFX4_RSLC5_Beveridge_Clausen_IMP_DSSO_alone.46028.46028.4 File:"20190423_QExHFX4_RSLC5_Beveridge_Clausen_IMP_DSSO_alone.raw", NativeID:"controllerType=0 controllerNumber=1 scan=46028"	5861.2809		FALSE
634	19	0.033222591	3	3	48	465.881	3	1395.627	1395.628	-0.59	[SDKNR]	>Cas9	864	868	[SDKNR]	>Cas9	864	868	K3	K3		20190423_QExHFX4_RSLC5_Beveridge_Clausen_IMP_DSSO_alone.4951.4951.3 File:"20190423_QExHFX4_RSLC5_Beveridge_Clausen_IMP_DSSO_alone.raw", NativeID:"controllerType=0 controllerNumber=1 scan=4951"	819.26868		FALSE
635	19	0.032786885	20	20	62	446.578	3	1337.721	1337.721	-0.02	[LSKSR]	>Cas9	220	224	[LSKSR]	>Cas9	220	224	K3	K3		20190423_QExHFX4_RSLC5_Beveridge_Clausen_IMP_DSSO_alone.8763.8763.3 File:"20190423_QExHFX4_RSLC5_Beveridge_Clausen_IMP_DSSO_alone.raw", NativeID:"controllerType=0 controllerNumber=1 scan=8763"	1446.37134		FALSE
636	18	0.034313725	3	38	30	505.259	4	2018.012	2018.011	0.68	[LKGSPEDNEQK]	>Cas9	1249	1259	[IIKDK]	>Cas9	604	608	K2	K3		20190423_QExHFX4_RSLC5_Beveridge_Clausen_IMP_DSSO_alone.11922.11922.4 File:"20190423_QExHFX4_RSLC5_Beveridge_Clausen_IMP_DSSO_alone.raw", NativeID:"controllerType=0 controllerNumber=1 scan=11922"	1945.12896		FALSE
637	18	0.043478261	20	20	40	554.504	4	2214.995	2214.987	3.88	[EQYEAMAEKNR]	>spK1C15_SHEEP|	278	288	[GQKNSR]	>Cas9	777	782	K9	K3		20190423_QExHFX4_RSLC5_Beveridge_Clausen_IMP_DSSO_alone.12413.12413.4 File:"20190423_QExHFX4_RSLC5_Beveridge_Clausen_IMP_DSSO_alone.raw", NativeID:"controllerType=0 controllerNumber=1 scan=12413"	2015.30394		FALSE
638	18	0.034201954	20	20	57	547.934	3	1641.788	1641.79	-1.46	[KFDNLTK]	>Cas9	900	906	[SDKNR]	>Cas9	864	868	K1	K3		20190423_QExHFX4_RSLC5_Beveridge_Clausen_IMP_DSSO_alone.12766.12766.3 File:"20190423_QExHFX4_RSLC5_Beveridge_Clausen_IMP_DSSO_alone.raw", NativeID:"controllerType=0 controllerNumber=1 scan=12766"	2065.13952		FALSE
639	18	0.041733547	10	12	49	416.725	4	1663.879	1663.88	-0.54	[NSDKLIAR]	>Cas9	1119	1126	[LSKSR]	>Cas9	220	224	K4	K3		20190423_QExHFX4_RSLC5_Beveridge_Clausen_IMP_DSSO_alone.15269.15269.4 File:"20190423_QExHFX4_RSLC5_Beveridge_Clausen_IMP_DSSO_alone.raw", NativeID:"controllerType=0 controllerNumber=1 scan=15269"	2393.19264		FALSE
640	18	0.037277147	12	30	42	403.475	4	1610.879	1610.876	2.25	[VmKQLK]	>Cas9	651	656	[AGFIKR]	>Cas9	918	923	K3	K5		20190423_QExHFX4_RSLC5_Beveridge_Clausen_IMP_DSSO_alone.15585.15585.4 File:"20190423_QExHFX4_RSLC5_Beveridge_Clausen_IMP_DSSO_alone.raw", NativeID:"controllerType=0 controllerNumber=1 scan=15585"	2431.59498		FALSE
641	18	0.038772213	27	2	78	622.645	3	1865.922	1865.921	0.44	[APLSASmIKR]	>Cas9	319	328	[SDKNR]	>Cas9	864	868	K9	K3		20190423_QExHFX4_RSLC5_Beveridge_Clausen_IMP_DSSO_alone.18554.18554.3 File:"20190423_QExHFX4_RSLC5_Beveridge_Clausen_IMP_DSSO_alone.raw", NativeID:"controllerType=0 controllerNumber=1 scan=18554"	2783.358		FALSE
642	18	0.040322581	23	3	62	588.651	3	1763.937	1763.936	0.75	[FIKPILEK]	>Cas9	379	386	[SDKNR]	>Cas9	864	868	K3	K3		20190423_QExHFX4_RSLC5_Beveridge_Clausen_IMP_DSSO_alone.20628.20628.3 File:"20190423_QExHFX4_RSLC5_Beveridge_Clausen_IMP_DSSO_alone.raw", NativeID:"controllerType=0 controllerNumber=1 scan=20628"	3022.77192		FALSE
643	18	0.034257749	20	20	86	712.706	3	2136.104	2136.108	-1.93	[LVDSTDKADLR]	>Cas9	146	156	[LSKSRR]	>Cas9	220	225	K7	K3		20190423_QExHFX4_RSLC5_Beveridge_Clausen_IMP_DSSO_alone.22110.22110.3 File:"20190423_QExHFX4_RSLC5_Beveridge_Clausen_IMP_DSSO_alone.raw", NativeID:"controllerType=0 controllerNumber=1 scan=22110"	3193.5852		FALSE
644	18	0.035772358	8	17	36	545.531	4	2179.102	2179.106	-1.9	[SDNVPSEEVVKK]	>Cas9	871	882	[AGFIKR]	>Cas9	918	923	K11	K5		20190423_QExHFX4_RSLC5_Beveridge_Clausen_IMP_DSSO_alone.22650.22650.4 File:"20190423_QExHFX4_RSLC5_Beveridge_Clausen_IMP_DSSO_alone.raw", NativeID:"controllerType=0 controllerNumber=1 scan=22650"	3252.76362		FALSE
645	18	0.041666667	16	8	53	493.496	4	1970.962	1970.958	2.34	[NSDKLIAR]	>Cas9	1119	1126	[MKNYWR]	>Cas9	883	888	K4	K2		20190423_QExHFX4_RSLC5_Beveridge_Clausen_IMP_DSSO_alone.24107.24107.4 File:"20190423_QExHFX4_RSLC5_Beveridge_Clausen_IMP_DSSO_alone.raw", NativeID:"controllerType=0 controllerNumber=1 scan=24107"	3415.88244		FALSE
646	18	0.038834951	89	2	91	694.359	3	2081.061	2081.07	-4.02	[LVDSTDKADLR]	>Cas9	146	156	[AGFIKR]	>Cas9	918	923	K7	K5		20190423_QExHFX4_RSLC5_Beveridge_Clausen_IMP_DSSO_alone.25090.25090.3 File:"20190423_QExHFX4_RSLC5_Beveridge_Clausen_IMP_DSSO_alone.raw", NativeID:"controllerType=0 controllerNumber=1 scan=25090"	3532.02756		FALSE
647	18	0.040257649	20	20	69	896.449	3	2687.332	2687.328	1.64	[HKPENIVIEMAR]	>Cas9	758	769	[FDNLTKAER]	>Cas9	901	909	K2	K6		20190423_QExHFX4_RSLC5_Beveridge_Clausen_IMP_DSSO_alone.28022.28022.3 File:"20190423_QExHFX4_RSLC5_Beveridge_Clausen_IMP_DSSO_alone.raw", NativeID:"controllerType=0 controllerNumber=1 scan=28022"	3854.46516		FALSE
648	18	0.037337662	28	4	65	563.052	4	2249.187	2249.188	-0.47	[MDGTEELLVKLNR]	>Cas9	387	399	[KVTVK]	>Cas9	562	566	K10	K1		20190423_QExHFX4_RSLC5_Beveridge_Clausen_IMP_DSSO_alone.33545.33545.4 File:"20190423_QExHFX4_RSLC5_Beveridge_Clausen_IMP_DSSO_alone.raw", NativeID:"controllerType=0 controllerNumber=1 scan=33545"	4445.54256		FALSE
649	18	0.04494382	20	20	43	916.426	3	2747.263	2747.275	-4.34	[ETLMGKYGEDSK]	>spSYH_HUMAN|	101	112	[LVDSTDKADLR]	>Cas9	146	156	K6	K7		20190423_QExHFX4_RSLC5_Beveridge_Clausen_IMP_DSSO_alone.34651.34651.3 File:"20190423_QExHFX4_RSLC5_Beveridge_Clausen_IMP_DSSO_alone.raw", NativeID:"controllerType=0 controllerNumber=1 scan=34651"	4565.27712		FALSE
650	18	0.044444444	20	20	44	1013.511	3	3038.519	3038.529	-3.03	[QNLIENGKLKEFMR]	>spPEPA_BOVIN|	16	29	[SEQEIGKATAK]	>Cas9	1029	1039	K10	K7		20190423_QExHFX4_RSLC5_Beveridge_Clausen_IMP_DSSO_alone.34707.34707.3 File:"20190423_QExHFX4_RSLC5_Beveridge_Clausen_IMP_DSSO_alone.raw", NativeID:"controllerType=0 controllerNumber=1 scan=34707"	4571.29944		FALSE
651	18	0.052083333	20	20	39	1013.517	3	3038.535	3038.529	2.27	[QNLIENGKLKEFMR]	>spPEPA_BOVIN|	16	29	[SEQEIGKATAK]	>Cas9	1029	1039	K10	K7		20190423_QExHFX4_RSLC5_Beveridge_Clausen_IMP_DSSO_alone.35123.35123.3 File:"20190423_QExHFX4_RSLC5_Beveridge_Clausen_IMP_DSSO_alone.raw", NativeID:"controllerType=0 controllerNumber=1 scan=35123"	4617.03252		FALSE
652	18	0.041800643	3	3	44	465.881	3	1395.627	1395.628	-0.59	[SDKNR]	>Cas9	864	868	[SDKNR]	>Cas9	864	868	K3	K3		20190423_QExHFX4_RSLC5_Beveridge_Clausen_IMP_DSSO_alone.5183.5183.3 File:"20190423_QExHFX4_RSLC5_Beveridge_Clausen_IMP_DSSO_alone.raw", NativeID:"controllerType=0 controllerNumber=1 scan=5183"	857.5761		FALSE
653	17	0.046325879	2	2	64	457.246	3	1369.725	1369.725	-0.39	[KmIAK]	>Cas9	1024	1028	[KmIAK]	>Cas9	1024	1028	K1	K1		20190423_QExHFX4_RSLC5_Beveridge_Clausen_IMP_DSSO_alone.11013.11013.3 File:"20190423_QExHFX4_RSLC5_Beveridge_Clausen_IMP_DSSO_alone.raw", NativeID:"controllerType=0 controllerNumber=1 scan=11013"	1806.70788		FALSE
654	17	0.047393365	20	20	31	881.757	3	2643.256	2643.264	-3.06	[GKSDNVPSEEVVK]	>Cas9	869	881	[VKYVTEGmR]	>Cas9	531	539	K2	K2		20190423_QExHFX4_RSLC5_Beveridge_Clausen_IMP_DSSO_alone.21929.21929.3 File:"20190423_QExHFX4_RSLC5_Beveridge_Clausen_IMP_DSSO_alone.raw", NativeID:"controllerType=0 controllerNumber=1 scan=21929"	3171.5679		FALSE
655	17	0.058823529	3	74	42	705.338	4	2818.33	2818.335	-1.63	[KNHEEEMKDLR]	>spK1C10_HUMAN|	285	295	[LVDSTDKADLR]	>Cas9	146	156	K8	K7		20190423_QExHFX4_RSLC5_Beveridge_Clausen_IMP_DSSO_alone.22426.22426.4 File:"20190423_QExHFX4_RSLC5_Beveridge_Clausen_IMP_DSSO_alone.raw", NativeID:"controllerType=0 controllerNumber=1 scan=22426"	3228.61332		FALSE
656	17	0.047468354	19	6	52	528.777	4	2112.088	2112.083	2.38	[APLSASmIKR]	>Cas9	319	328	[KFDNLTK]	>Cas9	900	906	K9	K1		20190423_QExHFX4_RSLC5_Beveridge_Clausen_IMP_DSSO_alone.23097.23097.4 File:"20190423_QExHFX4_RSLC5_Beveridge_Clausen_IMP_DSSO_alone.raw", NativeID:"controllerType=0 controllerNumber=1 scan=23097"	3303.60852		FALSE
657	17	0.047619048	20	20	64	632.979	3	1896.921	1896.916	2.62	[SKLVSDFR]	>Cas9	964	971	[KDWDPK]	>Cas9	1128	1133	K2	K1		20190423_QExHFX4_RSLC5_Beveridge_Clausen_IMP_DSSO_alone.26937.26937.3 File:"20190423_QExHFX4_RSLC5_Beveridge_Clausen_IMP_DSSO_alone.raw", NativeID:"controllerType=0 controllerNumber=1 scan=26937"	3731.6859		FALSE
658	17	0.047318612	22	10	40	632.979	3	1896.924	1896.916	4.11	[SKLVSDFR]	>Cas9	964	971	[KDWDPK]	>Cas9	1128	1133	K2	K1		20190423_QExHFX4_RSLC5_Beveridge_Clausen_IMP_DSSO_alone.27112.27112.3 File:"20190423_QExHFX4_RSLC5_Beveridge_Clausen_IMP_DSSO_alone.raw", NativeID:"controllerType=0 controllerNumber=1 scan=27112"	3750.7761		FALSE
659	17	0.046251994	20	20	76	783.729	3	2349.173	2349.171	0.5	[DDSIDNKVLTR]	>Cas9	853	863	[NSDKLIAR]	>Cas9	1119	1126	K7	K4		20190423_QExHFX4_RSLC5_Beveridge_Clausen_IMP_DSSO_alone.28340.28340.3 File:"20190423_QExHFX4_RSLC5_Beveridge_Clausen_IMP_DSSO_alone.raw", NativeID:"controllerType=0 controllerNumber=1 scan=28340"	3888.42342		FALSE
660	17	0.0432	20	20	31	694.36	3	2081.065	2081.07	-2.09	[LVDSTDKADLR]	>Cas9	146	156	[AGFIKR]	>Cas9	918	923	K7	K5		20190423_QExHFX4_RSLC5_Beveridge_Clausen_IMP_DSSO_alone.28855.28855.3 File:"20190423_QExHFX4_RSLC5_Beveridge_Clausen_IMP_DSSO_alone.raw", NativeID:"controllerType=0 controllerNumber=1 scan=28855"	3942.63834		FALSE
661	17	0.057692308	20	20	35	673.017	3	2017.037	2017.038	-0.86	[VDENGKISR]	>spRS27A_HUMAN|	108	116	[ESILPKR]	>Cas9	1112	1118	K6	K6		20190423_QExHFX4_RSLC5_Beveridge_Clausen_IMP_DSSO_alone.29945.29945.3 File:"20190423_QExHFX4_RSLC5_Beveridge_Clausen_IMP_DSSO_alone.raw", NativeID:"controllerType=0 controllerNumber=1 scan=29945"	4059.504		FALSE
662	17	0.055045872	20	20	37	630.803	4	2520.189	2520.196	-2.45	[TVDMESTEVFTKKTK]	>spCAS2_BOVIN|	153	167	[SDKNR]	>Cas9	864	868	K13	K3		20190423_QExHFX4_RSLC5_Beveridge_Clausen_IMP_DSSO_alone.32475.32475.4 File:"20190423_QExHFX4_RSLC5_Beveridge_Clausen_IMP_DSSO_alone.raw", NativeID:"controllerType=0 controllerNumber=1 scan=32475"	4329.36726		FALSE
663	17	0.047694754	20	20	100	1091.849	3	3273.533	3273.532	0.27	[KIEcFDSVEISGVEDR]	>Cas9	575	590	[MIAKSEQEIGK]	>Cas9	1025	1035	K1	K4		20190423_QExHFX4_RSLC5_Beveridge_Clausen_IMP_DSSO_alone.32729.32729.3 File:"20190423_QExHFX4_RSLC5_Beveridge_Clausen_IMP_DSSO_alone.raw", NativeID:"controllerType=0 controllerNumber=1 scan=32729"	4356.82632		FALSE
664	17	0.058252427	2	65	35	709.363	3	2126.075	2126.08	-2.12	[KDEKEQIK]	>spKRHB4_HUMAN|	163	170	[SKLVSDFR]	>Cas9	964	971	K1	K2		20190423_QExHFX4_RSLC5_Beveridge_Clausen_IMP_DSSO_alone.33532.33532.3 File:"20190423_QExHFX4_RSLC5_Beveridge_Clausen_IMP_DSSO_alone.raw", NativeID:"controllerType=0 controllerNumber=1 scan=33532"	4444.21386		FALSE
665	17	0.047543582	20	20	59	689.69	3	2067.057	2067.058	-0.58	[KKDWDPKK]	>Cas9	1127	1134	[KFDNLTK]	>Cas9	900	906	K1	K1		20190423_QExHFX4_RSLC5_Beveridge_Clausen_IMP_DSSO_alone.36513.36513.3 File:"20190423_QExHFX4_RSLC5_Beveridge_Clausen_IMP_DSSO_alone.raw", NativeID:"controllerType=0 controllerNumber=1 scan=36513"	4772.07984		FALSE
666	17	0.056603774	20	20	37	897.167	4	3585.645	3585.651	-1.82	[AKQDmAcLIREYQEVmNSK]	>spKRHB1_HUMAN|(>spKRHB3_HUMAN|/>spKRHB6_HUMAN|)	378	396	[VKYVTEGMR]	>Cas9	531	539	K2	K2		20190423_QExHFX4_RSLC5_Beveridge_Clausen_IMP_DSSO_alone.41127.41127.4 File:"20190423_QExHFX4_RSLC5_Beveridge_Clausen_IMP_DSSO_alone.raw", NativeID:"controllerType=0 controllerNumber=1 scan=41127"	5295.1812		FALSE
667	17	0.059405941	20	20	39	980.5	3	2939.487	2939.478	3.07	[RTNAENEFVTIKK]	>spK2C1_HUMAN|	276	288	[LVDSTDKADLR]	>Cas9	146	156	K12	K7		20190423_QExHFX4_RSLC5_Beveridge_Clausen_IMP_DSSO_alone.50574.50574.3 File:"20190423_QExHFX4_RSLC5_Beveridge_Clausen_IMP_DSSO_alone.raw", NativeID:"controllerType=0 controllerNumber=1 scan=50574"	6459.1662		FALSE
668	17	0.047770701	20	20	39	477.915	3	1431.729	1431.726	2.27	[DKQSGK]	>Cas9	676	681	[HSIKK]	>Cas9	45	49	K2	K4		20190423_QExHFX4_RSLC5_Beveridge_Clausen_IMP_DSSO_alone.5548.5548.3 File:"20190423_QExHFX4_RSLC5_Beveridge_Clausen_IMP_DSSO_alone.raw", NativeID:"controllerType=0 controllerNumber=1 scan=5548"	917.5959		FALSE
669	16	0.07079646	20	20	40	529.628	3	1586.869	1586.868	0.14	[ERQIKK]	>spALBU_HUMAN|	544	549	[DKPIR]	>Cas9	1303	1307	K5	K2		20190423_QExHFX4_RSLC5_Beveridge_Clausen_IMP_DSSO_alone.15603.15603.3 File:"20190423_QExHFX4_RSLC5_Beveridge_Clausen_IMP_DSSO_alone.raw", NativeID:"controllerType=0 controllerNumber=1 scan=15603"	2433.67338		FALSE
670	16	0.069565217	20	20	53	598.966	3	1794.883	1794.884	-0.12	[MDKVERLK]	>spTRFL_HUMAN|	622	629	[SDKNR]	>Cas9	864	868	K3	K3		20190423_QExHFX4_RSLC5_Beveridge_Clausen_IMP_DSSO_alone.24707.24707.3 File:"20190423_QExHFX4_RSLC5_Beveridge_Clausen_IMP_DSSO_alone.raw", NativeID:"controllerType=0 controllerNumber=1 scan=24707"	3486.4947		FALSE
671	16	0.063636364	20	20	37	780.391	4	3118.543	3118.542	0.3	[VFGRcELAAAMKR]	>spLYSC_CHICK|	20	32	[HKPENIVIEmAR]	>Cas9	758	769	K12	K2		20190423_QExHFX4_RSLC5_Beveridge_Clausen_IMP_DSSO_alone.27927.27927.4 File:"20190423_QExHFX4_RSLC5_Beveridge_Clausen_IMP_DSSO_alone.raw", NativeID:"controllerType=0 controllerNumber=1 scan=27927"	3842.68416		FALSE
672	16	0.072072072	20	20	35	711.362	3	2132.073	2132.073	-0.01	[KESKVSMSK]	>spUB2E1_HUMAN|	32	40	[SKLVSDFR]	>Cas9	964	971	K1	K2		20190423_QExHFX4_RSLC5_Beveridge_Clausen_IMP_DSSO_alone.32279.32279.3 File:"20190423_QExHFX4_RSLC5_Beveridge_Clausen_IMP_DSSO_alone.raw", NativeID:"controllerType=0 controllerNumber=1 scan=32279"	4307.69328		FALSE
673	16	0.068965517	20	20	39	1053.847	3	3159.527	3159.534	-2.22	[FKHLKSEDEmKASEDLK]	>spMYG_HUMAN|	46	62	[SKLVSDFR]	>Cas9	964	971	K11	K2		20190423_QExHFX4_RSLC5_Beveridge_Clausen_IMP_DSSO_alone.43584.43584.3 File:"20190423_QExHFX4_RSLC5_Beveridge_Clausen_IMP_DSSO_alone.raw", NativeID:"controllerType=0 controllerNumber=1 scan=43584"	5576.16204		FALSE
674	15	0.066115702	20	20	46	590.294	3	1768.869	1768.869	0.04	[DGKIFVWK]	>spGELS_HUMAN|	339	346	[SDKNR]	>Cas9	864	868	K3	K3		20190423_QExHFX4_RSLC5_Beveridge_Clausen_IMP_DSSO_alone.15599.15599.3 File:"20190423_QExHFX4_RSLC5_Beveridge_Clausen_IMP_DSSO_alone.raw", NativeID:"controllerType=0 controllerNumber=1 scan=15599"	2433.15108		FALSE
675	15	0.066666667	20	20	34	655.324	3	1963.959	1963.95	4.32	[GENALKDAKNK]	>spK2C1_HUMAN|	432	442	[SDKNR]	>Cas9	864	868	K9	K3		20190423_QExHFX4_RSLC5_Beveridge_Clausen_IMP_DSSO_alone.24507.24507.3 File:"20190423_QExHFX4_RSLC5_Beveridge_Clausen_IMP_DSSO_alone.raw", NativeID:"controllerType=0 controllerNumber=1 scan=24507"	3464.59404		FALSE
676	15	0.062992126	20	20	37	684.028	3	2050.069	2050.075	-3.12	[HTHDKTALK]	>spPDGFB_HUMAN|	228	236	[ESILPKR]	>Cas9	1112	1118	K5	K6		20190423_QExHFX4_RSLC5_Beveridge_Clausen_IMP_DSSO_alone.29327.29327.3 File:"20190423_QExHFX4_RSLC5_Beveridge_Clausen_IMP_DSSO_alone.raw", NativeID:"controllerType=0 controllerNumber=1 scan=29327"	3992.96202		FALSE
677	14	0.058394161	20	20	35	641.016	3	1921.034	1921.025	4.72	[KKESKVSMSK]	>spUB2E1_HUMAN|	31	40	[HSIKK]	>Cas9	45	49	K1	K4		20190423_QExHFX4_RSLC5_Beveridge_Clausen_IMP_DSSO_alone.19706.19706.3 File:"20190423_QExHFX4_RSLC5_Beveridge_Clausen_IMP_DSSO_alone.raw", NativeID:"controllerType=0 controllerNumber=1 scan=19706"	2921.3004		FALSE
678	14	0.059259259	20	20	30	538.601	3	1613.79	1613.785	3.07	{mGIPmGK]	>spIGF2_HUMAN|	0	7	[AGFIKR]	>Cas9	918	923	{0	K5		20190423_QExHFX4_RSLC5_Beveridge_Clausen_IMP_DSSO_alone.24648.24648.3 File:"20190423_QExHFX4_RSLC5_Beveridge_Clausen_IMP_DSSO_alone.raw", NativeID:"controllerType=0 controllerNumber=1 scan=24648"	3479.8236		FALSE
679	14	0.055172414	6	25	32	881.763	3	2643.275	2643.276	-0.21	[KDAEAWFNEKSK]	>spK1C10_HUMAN|	334	345	[QQLPEKYK]	>Cas9	345	352	K1	K6		20190423_QExHFX4_RSLC5_Beveridge_Clausen_IMP_DSSO_alone.24935.24935.3 File:"20190423_QExHFX4_RSLC5_Beveridge_Clausen_IMP_DSSO_alone.raw", NativeID:"controllerType=0 controllerNumber=1 scan=24935"	3516.00744		FALSE
680	14	0.061068702	11	37	29	641.062	4	2561.225	2561.234	-3.44	[KDAEAWFNEKSK]	>spK1C10_HUMAN|	334	345	[SKLVSDFR]	>Cas9	964	971	K1	K2		20190423_QExHFX4_RSLC5_Beveridge_Clausen_IMP_DSSO_alone.30292.30292.4 File:"20190423_QExHFX4_RSLC5_Beveridge_Clausen_IMP_DSSO_alone.raw", NativeID:"controllerType=0 controllerNumber=1 scan=30292"	4096.2873		FALSE
681	14	0.061538462	20	20	28	590.82	4	2360.26	2360.249	4.61	[SKLAGLEEALQK]	>spK2M3_SHEEP|	382	393	[NSDKLIAR]	>Cas9	1119	1126	K2	K4		20190423_QExHFX4_RSLC5_Beveridge_Clausen_IMP_DSSO_alone.30503.30503.4 File:"20190423_QExHFX4_RSLC5_Beveridge_Clausen_IMP_DSSO_alone.raw", NativeID:"controllerType=0 controllerNumber=1 scan=30503"	4118.367		FALSE
682	14	0.057971014	20	20	29	800.694	3	2400.068	2400.069	-0.53	[MVSKSKDGTGSDDK]	>spTAU_HUMAN|	377	390	[KDWDPK]	>Cas9	1128	1133	K4	K1		20190423_QExHFX4_RSLC5_Beveridge_Clausen_IMP_DSSO_alone.33579.33579.3 File:"20190423_QExHFX4_RSLC5_Beveridge_Clausen_IMP_DSSO_alone.raw", NativeID:"controllerType=0 controllerNumber=1 scan=33579"	4449.01212		FALSE
683	14	0.055555556	20	20	30	682.072	4	2725.267	2725.272	-1.79	[SPEKKATEDEGSEQK]	>spANT3_HUMAN|	57	71	[KLVDSTDK]	>Cas9	145	152	K5	K1		20190423_QExHFX4_RSLC5_Beveridge_Clausen_IMP_DSSO_alone.38632.38632.4 File:"20190423_QExHFX4_RSLC5_Beveridge_Clausen_IMP_DSSO_alone.raw", NativeID:"controllerType=0 controllerNumber=1 scan=38632"	5004.1218		FALSE
684	14	0.059701493	20	20	39	1053.847	3	3159.526	3159.534	-2.34	[FKHLKSEDEmKASEDLK]	>spMYG_HUMAN|	46	62	[SKLVSDFR]	>Cas9	964	971	K11	K2		20190423_QExHFX4_RSLC5_Beveridge_Clausen_IMP_DSSO_alone.43371.43371.3 File:"20190423_QExHFX4_RSLC5_Beveridge_Clausen_IMP_DSSO_alone.raw", NativeID:"controllerType=0 controllerNumber=1 scan=43371"	5551.72152		FALSE
685	14	0.058823529	20	20	33	687.536	5	3433.649	3433.654	-1.31	[LASDDFRSKYQTEQSLR]	>spK1H4_HUMAN|	136	152	[LVDSTDKADLR]	>Cas9	146	156	K9	K7		20190423_QExHFX4_RSLC5_Beveridge_Clausen_IMP_DSSO_alone.46069.46069.5 File:"20190423_QExHFX4_RSLC5_Beveridge_Clausen_IMP_DSSO_alone.raw", NativeID:"controllerType=0 controllerNumber=1 scan=46069"	5865.93366		FALSE
686	13	0.051612903	20	20	37	529.957	3	1587.855	1587.852	1.98	[NLGKVGSK]	>spALBU_HUMAN|	453	460	[DKPIR]	>Cas9	1303	1307	K4	K2		20190423_QExHFX4_RSLC5_Beveridge_Clausen_IMP_DSSO_alone.18093.18093.3 File:"20190423_QExHFX4_RSLC5_Beveridge_Clausen_IMP_DSSO_alone.raw", NativeID:"controllerType=0 controllerNumber=1 scan=18093"	2731.93308		FALSE
687	13	0.055555556	20	20	32	740.05	3	2218.134	2218.125	4.44	[LEQWLcEKL}	>spLALBA_HUMAN|	134	143	[ESILPKR]	>Cas9	1112	1118	K8	K6		20190423_QExHFX4_RSLC5_Beveridge_Clausen_IMP_DSSO_alone.19229.19229.3 File:"20190423_QExHFX4_RSLC5_Beveridge_Clausen_IMP_DSSO_alone.raw", NativeID:"controllerType=0 controllerNumber=1 scan=19229"	2863.5018		FALSE
688	13	0.050955414	20	20	46	920.097	3	2758.276	2758.266	3.59	[EQYEAMAEKNR]	>spK1C15_SHEEP|	278	288	[LVDSTDKADLR]	>Cas9	146	156	K9	K7		20190423_QExHFX4_RSLC5_Beveridge_Clausen_IMP_DSSO_alone.23649.23649.3 File:"20190423_QExHFX4_RSLC5_Beveridge_Clausen_IMP_DSSO_alone.raw", NativeID:"controllerType=0 controllerNumber=1 scan=23649"	3363.6144		FALSE
689	13	0.05	20	20	37	665.351	3	1994.038	1994.032	3.24	[DLKWWELR]	>spEGF_HUMAN|	1016	1023	[AGFIKR]	>Cas9	918	923	K3	K5		20190423_QExHFX4_RSLC5_Beveridge_Clausen_IMP_DSSO_alone.23789.23789.3 File:"20190423_QExHFX4_RSLC5_Beveridge_Clausen_IMP_DSSO_alone.raw", NativeID:"controllerType=0 controllerNumber=1 scan=23789"	3379.39902		FALSE
690	13	0.052287582	20	20	84	575.287	3	1723.846	1723.847	-0.09	[LKcASLQK]	>spALBU_HUMAN|	222	229	[SDKNR]	>Cas9	864	868	K2	K3		20190423_QExHFX4_RSLC5_Beveridge_Clausen_IMP_DSSO_alone.25025.25025.3 File:"20190423_QExHFX4_RSLC5_Beveridge_Clausen_IMP_DSSO_alone.raw", NativeID:"controllerType=0 controllerNumber=1 scan=25025"	3525.56064		FALSE
691	13	0.053691275	5	66	45	715.7	3	2145.086	2145.097	-4.87	[AKTSTRSSAK]	>spTAU_HUMAN|	392	401	[SKLVSDFR]	>Cas9	964	971	K2	K2		20190423_QExHFX4_RSLC5_Beveridge_Clausen_IMP_DSSO_alone.25621.25621.3 File:"20190423_QExHFX4_RSLC5_Beveridge_Clausen_IMP_DSSO_alone.raw", NativeID:"controllerType=0 controllerNumber=1 scan=25621"	3586.90134		FALSE
692	13	0.054878049	20	20	26	530.785	4	2120.118	2120.124	-2.78	[mKTIWIANK]	>spEGF_HUMAN|	266	274	[ESILPKR]	>Cas9	1112	1118	K2	K6		20190423_QExHFX4_RSLC5_Beveridge_Clausen_IMP_DSSO_alone.26630.26630.4 File:"20190423_QExHFX4_RSLC5_Beveridge_Clausen_IMP_DSSO_alone.raw", NativeID:"controllerType=0 controllerNumber=1 scan=26630"	3697.52682		FALSE
693	13	0.055900621	20	20	32	838.429	3	2513.272	2513.278	-2.49	[LDQWLcEKL}	>spLALBA_BOVIN|	134	143	[NLPNEKVLPK]	>Cas9	505	514	K8	K6		20190423_QExHFX4_RSLC5_Beveridge_Clausen_IMP_DSSO_alone.27231.27231.3 File:"20190423_QExHFX4_RSLC5_Beveridge_Clausen_IMP_DSSO_alone.raw", NativeID:"controllerType=0 controllerNumber=1 scan=27231"	3763.26594		FALSE
694	13	0.052631579	20	20	35	804.066	3	2410.185	2410.193	-3.62	[IFYSTWKMK]	>spEGF_HUMAN|	259	267	[FKVLGNTDR]	>Cas9	36	44	K7	K2		20190423_QExHFX4_RSLC5_Beveridge_Clausen_IMP_DSSO_alone.28092.28092.3 File:"20190423_QExHFX4_RSLC5_Beveridge_Clausen_IMP_DSSO_alone.raw", NativeID:"controllerType=0 controllerNumber=1 scan=28092"	3862.0098		FALSE
695	13	0.055214724	20	20	32	836.416	3	2507.233	2507.223	3.91	[TKLTEEEKNR]	>spCAS2_BOVIN|	166	175	[DFQFYKVR]	>Cas9	973	980	K8	K6		20190423_QExHFX4_RSLC5_Beveridge_Clausen_IMP_DSSO_alone.32376.32376.3 File:"20190423_QExHFX4_RSLC5_Beveridge_Clausen_IMP_DSSO_alone.raw", NativeID:"controllerType=0 controllerNumber=1 scan=32376"	4318.43472		FALSE
696	13	0.051282051	20	20	30	828.44	3	2483.304	2483.292	4.88	[KSEEEVAARR]	>spTRFL_HUMAN|	352	361	[NLPNEKVLPK]	>Cas9	505	514	K1	K6		20190423_QExHFX4_RSLC5_Beveridge_Clausen_IMP_DSSO_alone.33457.33457.3 File:"20190423_QExHFX4_RSLC5_Beveridge_Clausen_IMP_DSSO_alone.raw", NativeID:"controllerType=0 controllerNumber=1 scan=33457"	4435.9218		FALSE
697	13	0.053333333	2	57	43	709.363	3	2126.075	2126.08	-2.46	[KDEKEQIK]	>spKRHB4_HUMAN|	163	170	[SKLVSDFR]	>Cas9	964	971	K1	K2		20190423_QExHFX4_RSLC5_Beveridge_Clausen_IMP_DSSO_alone.34235.34235.3 File:"20190423_QExHFX4_RSLC5_Beveridge_Clausen_IMP_DSSO_alone.raw", NativeID:"controllerType=0 controllerNumber=1 scan=34235"	4520.40156		FALSE
698	30	0.117647059	20	20	52	747.377	3	2240.117	2240.116	0.54	[FKVLGNTDR]	>Cas9	36	44	[mEKGQIVGR]	>spADH1_YEAST|	333	341	K2	K3		20190423_QExHFX4_RSLC5_Beveridge_Clausen_IMP_DSSO_alone.21105.21105.3 File:"20190423_QExHFX4_RSLC5_Beveridge_Clausen_IMP_DSSO_alone.raw", NativeID:"controllerType=0 controllerNumber=1 scan=21105"	3078.99162		FALSE
699	17	0.057142857	20	20	38	786.042	3	2356.112	2356.122	-4.52	[GKSDNVPSEEVVK]	>Cas9	869	881	[YVVDTSK}	>spADH1_YEAST|	342	349	K2	K7		20190423_QExHFX4_RSLC5_Beveridge_Clausen_IMP_DSSO_alone.27879.27879.3 File:"20190423_QExHFX4_RSLC5_Beveridge_Clausen_IMP_DSSO_alone.raw", NativeID:"controllerType=0 controllerNumber=1 scan=27879"	3836.97804		FALSE
700	78	0	83	25	119	626.005	3	1876	1875.996	2.36	[NSDKLIAR]	>Cas9	1119	1126	[NLGKVGSK]	>spALBU_HUMAN|	453	460	K4	K4		20190423_QExHFX4_RSLC5_Beveridge_Clausen_IMP_DSSO_alone.23302.23302.3 File:"20190423_QExHFX4_RSLC5_Beveridge_Clausen_IMP_DSSO_alone.raw", NativeID:"controllerType=0 controllerNumber=1 scan=23302"	3325.46844		FALSE
701	26	0.08	20	20	73	626.003	3	1875.993	1875.996	-1.31	[NSDKLIAR]	>Cas9	1119	1126	[NLGKVGSK]	>spALBU_HUMAN|	453	460	K4	K4		20190423_QExHFX4_RSLC5_Beveridge_Clausen_IMP_DSSO_alone.21660.21660.3 File:"20190423_QExHFX4_RSLC5_Beveridge_Clausen_IMP_DSSO_alone.raw", NativeID:"controllerType=0 controllerNumber=1 scan=21660"	3143.69754		FALSE
702	25	0.071428571	20	20	54	462.267	4	1846.046	1846.047	-0.15	[KGILQTVK]	>Cas9	739	746	[NLGKVGSK]	>spALBU_HUMAN|	453	460	K1	K4		20190423_QExHFX4_RSLC5_Beveridge_Clausen_IMP_DSSO_alone.22567.22567.4 File:"20190423_QExHFX4_RSLC5_Beveridge_Clausen_IMP_DSSO_alone.raw", NativeID:"controllerType=0 controllerNumber=1 scan=22567"	3243.3606		FALSE
703	14	0.055944056	20	20	35	464.984	4	1856.915	1856.915	0.37	[MKNYWR]	>Cas9	883	888	[NLGKVGSK]	>spALBU_HUMAN|	453	460	K2	K4		20190423_QExHFX4_RSLC5_Beveridge_Clausen_IMP_DSSO_alone.23949.23949.4 File:"20190423_QExHFX4_RSLC5_Beveridge_Clausen_IMP_DSSO_alone.raw", NativeID:"controllerType=0 controllerNumber=1 scan=23949"	3396.20688		FALSE
704	13	0.054054054	227	3	50	719.036	3	2155.094	2155.1	-2.69	[VVDELVKVmGR]	>Cas9	747	757	[HPEAKR]	>spALBU_HUMAN|	464	469	K7	K5		20190423_QExHFX4_RSLC5_Beveridge_Clausen_IMP_DSSO_alone.26787.26787.3 File:"20190423_QExHFX4_RSLC5_Beveridge_Clausen_IMP_DSSO_alone.raw", NativeID:"controllerType=0 controllerNumber=1 scan=26787"	3715.6203		FALSE
705	13	0.050314465	20	20	27	745.714	3	2235.126	2235.129	-1.16	[DDSIDNKVLTR]	>Cas9	853	863	[NLGKVGSK]	>spALBU_HUMAN|	453	460	K7	K4		20190423_QExHFX4_RSLC5_Beveridge_Clausen_IMP_DSSO_alone.28570.28570.3 File:"20190423_QExHFX4_RSLC5_Beveridge_Clausen_IMP_DSSO_alone.raw", NativeID:"controllerType=0 controllerNumber=1 scan=28570"	3912.45894		FALSE
706	33	0.153846154	20	20	58	699.69	3	2097.056	2097.064	-4.13	[LVDSTDKADLR]	>Cas9	146	156	[KEFRK]	>spANXA5_HUMAN|	285	289	K7	K1		20190423_QExHFX4_RSLC5_Beveridge_Clausen_IMP_DSSO_alone.21267.21267.3 File:"20190423_QExHFX4_RSLC5_Beveridge_Clausen_IMP_DSSO_alone.raw", NativeID:"controllerType=0 controllerNumber=1 scan=21267"	3100.7544		FALSE
707	28	0.105263158	20	20	46	699.694	3	2097.066	2097.064	0.76	[LVDSTDKADLR]	>Cas9	146	156	[KEFRK]	>spANXA5_HUMAN|	285	289	K7	K1		20190423_QExHFX4_RSLC5_Beveridge_Clausen_IMP_DSSO_alone.22899.22899.3 File:"20190423_QExHFX4_RSLC5_Beveridge_Clausen_IMP_DSSO_alone.raw", NativeID:"controllerType=0 controllerNumber=1 scan=22899"	3282.65502		FALSE
708	15	0.062015504	20	20	29	699.693	3	2097.064	2097.064	-0.02	[LVDSTDKADLR]	>Cas9	146	156	[KEFRK]	>spANXA5_HUMAN|	285	289	K7	K1		20190423_QExHFX4_RSLC5_Beveridge_Clausen_IMP_DSSO_alone.20500.20500.3 File:"20190423_QExHFX4_RSLC5_Beveridge_Clausen_IMP_DSSO_alone.raw", NativeID:"controllerType=0 controllerNumber=1 scan=20500"	3009.25674		FALSE
709	13	0.054794521	20	20	78	578.977	3	1734.916	1734.921	-2.9	[NSDKLIAR]	>Cas9	1119	1126	[WSIKK]	>spBGAL_ECOLI|	519	523	K4	K4		20190423_QExHFX4_RSLC5_Beveridge_Clausen_IMP_DSSO_alone.14089.14089.3 File:"20190423_QExHFX4_RSLC5_Beveridge_Clausen_IMP_DSSO_alone.raw", NativeID:"controllerType=0 controllerNumber=1 scan=14089"	2242.37406		FALSE
710	46	1	339	6	87	928.134	3	2782.386	2782.382	1.64	[SNFDLAEDAKLQLSK]	>Cas9	258	272	[EKVNELSK]	>spCAS1_BOVIN|	50	57	K10	K2		20190423_QExHFX4_RSLC5_Beveridge_Clausen_IMP_DSSO_alone.42088.42088.3 File:"20190423_QExHFX4_RSLC5_Beveridge_Clausen_IMP_DSSO_alone.raw", NativeID:"controllerType=0 controllerNumber=1 scan=42088"	5403.81606		FALSE
711	44	0.6	20	20	79	748.365	3	2243.08	2243.091	-5	[FDNLTKAER]	>Cas9	901	909	[SSKcVRQK]	>spCO5_HUMAN|	880	887	K6	K3		20190423_QExHFX4_RSLC5_Beveridge_Clausen_IMP_DSSO_alone.23438.23438.3 File:"20190423_QExHFX4_RSLC5_Beveridge_Clausen_IMP_DSSO_alone.raw", NativeID:"controllerType=0 controllerNumber=1 scan=23438"	3340.29396		FALSE
712	37	0.210526316	20	20	60	719.034	3	2155.088	2155.077	4.85	[VVDELVKVmGR]	>Cas9	747	757	[SYPDKK]	>spCO5_HUMAN|	58	63	K7	K5		20190423_QExHFX4_RSLC5_Beveridge_Clausen_IMP_DSSO_alone.29787.29787.3 File:"20190423_QExHFX4_RSLC5_Beveridge_Clausen_IMP_DSSO_alone.raw", NativeID:"controllerType=0 controllerNumber=1 scan=29787"	4042.14642		FALSE
713	31	0.129032258	20	20	136	873.417	3	2618.237	2618.246	-3.31	[QEDFYPFLKDNR]	>Cas9	430	441	[HFSKSKR]	>spCO5_HUMAN|	110	116	K9	K6		20190423_QExHFX4_RSLC5_Beveridge_Clausen_IMP_DSSO_alone.42539.42539.3 File:"20190423_QExHFX4_RSLC5_Beveridge_Clausen_IMP_DSSO_alone.raw", NativeID:"controllerType=0 controllerNumber=1 scan=42539"	5454.72942		FALSE
714	24	0.066666667	20	20	51	838.079	3	2512.221	2512.232	-4.23	[YPKLESEFVYGDYK]	>Cas9	1005	1018	[TLQKK]	>spCO5_HUMAN|	678	682	K3	K4		20190423_QExHFX4_RSLC5_Beveridge_Clausen_IMP_DSSO_alone.38691.38691.3 File:"20190423_QExHFX4_RSLC5_Beveridge_Clausen_IMP_DSSO_alone.raw", NativeID:"controllerType=0 controllerNumber=1 scan=38691"	5011.506		FALSE
715	19	0.045454545	20	20	84	873.416	3	2618.233	2618.246	-4.78	[QEDFYPFLKDNR]	>Cas9	430	441	[HFSKSKR]	>spCO5_HUMAN|	110	116	K9	K6		20190423_QExHFX4_RSLC5_Beveridge_Clausen_IMP_DSSO_alone.41907.41907.3 File:"20190423_QExHFX4_RSLC5_Beveridge_Clausen_IMP_DSSO_alone.raw", NativeID:"controllerType=0 controllerNumber=1 scan=41907"	5383.39506		FALSE
716	18	0.051546392	169	4	54	743.08	3	2227.226	2227.237	-4.98	[LENLIAQLPGEKK]	>Cas9	226	238	[TLQKK]	>spCO5_HUMAN|	678	682	K12	K4		20190423_QExHFX4_RSLC5_Beveridge_Clausen_IMP_DSSO_alone.35644.35644.3 File:"20190423_QExHFX4_RSLC5_Beveridge_Clausen_IMP_DSSO_alone.raw", NativeID:"controllerType=0 controllerNumber=1 scan=35644"	4674.42318		FALSE
717	14	0.056737589	20	20	30	673.671	3	2018.998	2019.006	-4.31	[LKGSPEDNEQK]	>Cas9	1249	1259	[TLQKK]	>spCO5_HUMAN|	678	682	K2	K4		20190423_QExHFX4_RSLC5_Beveridge_Clausen_IMP_DSSO_alone.17945.17945.3 File:"20190423_QExHFX4_RSLC5_Beveridge_Clausen_IMP_DSSO_alone.raw", NativeID:"controllerType=0 controllerNumber=1 scan=17945"	2713.30674		FALSE
718	15	0.0625	20	20	51	449.276	3	1345.813	1345.812	0.66	[IIKDK]	>Cas9	604	608	[LKIAK]	>spCTRA_BOVIN|	83	87	K3	K2		20190423_QExHFX4_RSLC5_Beveridge_Clausen_IMP_DSSO_alone.10399.10399.3 File:"20190423_QExHFX4_RSLC5_Beveridge_Clausen_IMP_DSSO_alone.raw", NativeID:"controllerType=0 controllerNumber=1 scan=10399"	1710.7359		FALSE
719	16	0.070175439	20	20	54	761.052	3	2281.14	2281.149	-3.99	[EQIKSLNSR]	>spKRHB1_HUMAN|(>spKRHB3_HUMAN|/>spKRHB5_HUMAN|/>spKRHB6_HUMAN|)	108	116	[YNALKTPDK]	>spCTRB_BOVIN|	146	154	K4	K5		20190423_QExHFX4_RSLC5_Beveridge_Clausen_IMP_DSSO_alone.21104.21104.3 File:"20190423_QExHFX4_RSLC5_Beveridge_Clausen_IMP_DSSO_alone.raw", NativeID:"controllerType=0 controllerNumber=1 scan=21104"	3078.89232		FALSE
720	19	0.048192771	20	20	37	750.712	3	2250.122	2250.128	-2.71	[LVDSTDKADLR]	>Cas9	146	156	{GDVEKGKK]	>spCYC_HUMAN|	0	8	K7	K7		20190423_QExHFX4_RSLC5_Beveridge_Clausen_IMP_DSSO_alone.24720.24720.3 File:"20190423_QExHFX4_RSLC5_Beveridge_Clausen_IMP_DSSO_alone.raw", NativeID:"controllerType=0 controllerNumber=1 scan=24720"	3487.97454		FALSE
721	33	0.166666667	20	20	60	650.991	3	1950.96	1950.962	-1.38	[KLVDSTDK]	>Cas9	145	152	[TPcKGGIR]	>spDHE3_BOVIN|	144	151	K1	K4		20190423_QExHFX4_RSLC5_Beveridge_Clausen_IMP_DSSO_alone.26817.26817.3 File:"20190423_QExHFX4_RSLC5_Beveridge_Clausen_IMP_DSSO_alone.raw", NativeID:"controllerType=0 controllerNumber=1 scan=26817"	3718.8597		FALSE
722	27	0.086956522	20	20	53	650.991	3	1950.958	1950.962	-2.23	[KLVDSTDK]	>Cas9	145	152	[TPcKGGIR]	>spDHE3_BOVIN|	144	151	K1	K4		20190423_QExHFX4_RSLC5_Beveridge_Clausen_IMP_DSSO_alone.22842.22842.3 File:"20190423_QExHFX4_RSLC5_Beveridge_Clausen_IMP_DSSO_alone.raw", NativeID:"controllerType=0 controllerNumber=1 scan=22842"	3276.73908		FALSE
723	27	0.097560976	20	20	49	890.767	3	2670.287	2670.29	-1.24	[SSFEKNPIDFLEAK]	>Cas9	1176	1189	[TPcKGGIR]	>spDHE3_BOVIN|	144	151	K5	K4		20190423_QExHFX4_RSLC5_Beveridge_Clausen_IMP_DSSO_alone.47074.47074.3 File:"20190423_QExHFX4_RSLC5_Beveridge_Clausen_IMP_DSSO_alone.raw", NativeID:"controllerType=0 controllerNumber=1 scan=47074"	5986.77432		FALSE
724	22	0.058823529	20	20	47	650.99	3	1950.956	1950.962	-3.45	[KLVDSTDK]	>Cas9	145	152	[TPcKGGIR]	>spDHE3_BOVIN|	144	151	K1	K4		20190423_QExHFX4_RSLC5_Beveridge_Clausen_IMP_DSSO_alone.23654.23654.3 File:"20190423_QExHFX4_RSLC5_Beveridge_Clausen_IMP_DSSO_alone.raw", NativeID:"controllerType=0 controllerNumber=1 scan=23654"	3364.17258		FALSE
725	19	0.05	20	20	36	689.035	3	2065.09	2065.093	-1.68	[IEKILTFR]	>Cas9	444	451	[TPcKGGIR]	>spDHE3_BOVIN|	144	151	K3	K4		20190423_QExHFX4_RSLC5_Beveridge_Clausen_IMP_DSSO_alone.39709.39709.3 File:"20190423_QExHFX4_RSLC5_Beveridge_Clausen_IMP_DSSO_alone.raw", NativeID:"controllerType=0 controllerNumber=1 scan=39709"	5134.11108		FALSE
726	19	0.049382716	20	20	39	890.769	3	2670.293	2670.29	1.11	[SSFEKNPIDFLEAK]	>Cas9	1176	1189	[TPcKGGIR]	>spDHE3_BOVIN|	144	151	K5	K4		20190423_QExHFX4_RSLC5_Beveridge_Clausen_IMP_DSSO_alone.47292.47292.3 File:"20190423_QExHFX4_RSLC5_Beveridge_Clausen_IMP_DSSO_alone.raw", NativeID:"controllerType=0 controllerNumber=1 scan=47292"	6017.0262		FALSE
727	15	0.06557377	35	9	31	534.024	4	2133.075	2133.069	2.65	[VLSAYNKHR]	>Cas9	1294	1302	[TPcKGGIR]	>spDHE3_BOVIN|	144	151	K7	K4		20190423_QExHFX4_RSLC5_Beveridge_Clausen_IMP_DSSO_alone.18783.18783.4 File:"20190423_QExHFX4_RSLC5_Beveridge_Clausen_IMP_DSSO_alone.raw", NativeID:"controllerType=0 controllerNumber=1 scan=18783"	2810.04672		FALSE
728	15	0.067226891	20	20	36	908.78	3	2724.324	2724.333	-3.19	[SNFDLAEDAKLQLSK]	>Cas9	258	272	[TPcKGGIR]	>spDHE3_BOVIN|	144	151	K10	K4		20190423_QExHFX4_RSLC5_Beveridge_Clausen_IMP_DSSO_alone.44960.44960.3 File:"20190423_QExHFX4_RSLC5_Beveridge_Clausen_IMP_DSSO_alone.raw", NativeID:"controllerType=0 controllerNumber=1 scan=44960"	5737.32342		FALSE
729	39	0.333333333	20	20	106	626.007	3	1876.005	1876.007	-1.01	[NSDKLIAR]	>Cas9	1119	1126	[VNKRTGK]	>spEGF_HUMAN|	710	716	K4	K3		20190423_QExHFX4_RSLC5_Beveridge_Clausen_IMP_DSSO_alone.20815.20815.3 File:"20190423_QExHFX4_RSLC5_Beveridge_Clausen_IMP_DSSO_alone.raw", NativeID:"controllerType=0 controllerNumber=1 scan=20815"	3043.27674		FALSE
730	26	0.076923077	119	9	61	671.335	3	2011.991	2011.994	-1.44	[YDENDKLIR]	>Cas9	947	955	[LcKLR]	>spEGF_HUMAN|	317	321	K6	K3		20190423_QExHFX4_RSLC5_Beveridge_Clausen_IMP_DSSO_alone.25431.25431.3 File:"20190423_QExHFX4_RSLC5_Beveridge_Clausen_IMP_DSSO_alone.raw", NativeID:"controllerType=0 controllerNumber=1 scan=25431"	3567.16728		FALSE
731	36	0.2	20	20	75	789.4	3	2366.184	2366.185	-0.21	[KPAFLSGEQK]	>Cas9	540	549	[TYSKPFHPK]	>spIL8_HUMAN|	39	47	K1	K4		20190423_QExHFX4_RSLC5_Beveridge_Clausen_IMP_DSSO_alone.34832.34832.3 File:"20190423_QExHFX4_RSLC5_Beveridge_Clausen_IMP_DSSO_alone.raw", NativeID:"controllerType=0 controllerNumber=1 scan=34832"	4585.10856		FALSE
732	15	0.064	20	20	72	784.398	3	2351.179	2351.183	-1.93	[SEQEIGKATAK]	>Cas9	1029	1039	[EELIcLKK]	>spK1H4_HUMAN|	185	192	K7	K7		20190423_QExHFX4_RSLC5_Beveridge_Clausen_IMP_DSSO_alone.14177.14177.3 File:"20190423_QExHFX4_RSLC5_Beveridge_Clausen_IMP_DSSO_alone.raw", NativeID:"controllerType=0 controllerNumber=1 scan=14177"	2252.96184		FALSE
733	21	0.054054054	20	20	42	650.012	3	1948.022	1948.017	2.7	[NSDKLIAR]	>Cas9	1119	1126	[IKLESER]	>spK1H7_HUMAN|(>spK1H8_HUMAN|)	191	197	K4	K2		20190423_QExHFX4_RSLC5_Beveridge_Clausen_IMP_DSSO_alone.32557.32557.3 File:"20190423_QExHFX4_RSLC5_Beveridge_Clausen_IMP_DSSO_alone.raw", NativeID:"controllerType=0 controllerNumber=1 scan=32557"	4337.95356		FALSE
734	27	0.1	20	20	53	1104.221	3	3310.649	3310.637	3.81	[MLASAGELQKGNELALPSK]	>Cas9	1217	1235	[KDVDNAYMIK]	>spK22E_HUMAN|	293	302	K10	K1		20190423_QExHFX4_RSLC5_Beveridge_Clausen_IMP_DSSO_alone.32162.32162.3 File:"20190423_QExHFX4_RSLC5_Beveridge_Clausen_IMP_DSSO_alone.raw", NativeID:"controllerType=0 controllerNumber=1 scan=32162"	4295.36334		FALSE
735	17	0.06	20	20	37	642.831	4	2568.304	2568.305	-0.28	[VVDELVKVMGR]	>Cas9	747	757	[KKYEDEINK]	>spK22E_HUMAN|	272	280	K7	K1		20190423_QExHFX4_RSLC5_Beveridge_Clausen_IMP_DSSO_alone.33504.33504.4 File:"20190423_QExHFX4_RSLC5_Beveridge_Clausen_IMP_DSSO_alone.raw", NativeID:"controllerType=0 controllerNumber=1 scan=33504"	4441.07196		FALSE
736	66	0.5	20	20	84	940.117	3	2818.335	2818.342	-2.63	[SDNVPSEEVVKK]	>Cas9	871	882	{SRQFSSRSGYR]	>spK2C1_HUMAN|	0	11	K11	{0		20190423_QExHFX4_RSLC5_Beveridge_Clausen_IMP_DSSO_alone.26908.26908.3 File:"20190423_QExHFX4_RSLC5_Beveridge_Clausen_IMP_DSSO_alone.raw", NativeID:"controllerType=0 controllerNumber=1 scan=26908"	3728.54778		FALSE
737	42	0.571428571	20	20	66	907.106	3	2719.303	2719.309	-2.32	[SDNVPSEEVVKK]	>Cas9	871	882	[AQNEDIAQKSK]	>spK2C1_HUMAN|	355	365	K11	K9		20190423_QExHFX4_RSLC5_Beveridge_Clausen_IMP_DSSO_alone.19975.19975.3 File:"20190423_QExHFX4_RSLC5_Beveridge_Clausen_IMP_DSSO_alone.raw", NativeID:"controllerType=0 controllerNumber=1 scan=19975"	2951.74056		FALSE
738	30	0.114285714	20	20	49	1132.23	3	3394.676	3394.679	-1.08	[KNLIGALLFDSGETAEATR]	>Cas9	49	67	[AQNEDIAQKSK]	>spK2C1_HUMAN|	355	365	K1	K9		20190423_QExHFX4_RSLC5_Beveridge_Clausen_IMP_DSSO_alone.43103.43103.3 File:"20190423_QExHFX4_RSLC5_Beveridge_Clausen_IMP_DSSO_alone.raw", NativeID:"controllerType=0 controllerNumber=1 scan=43103"	5520.46206		FALSE
739	27	0.085106383	39	3	41	774.722	3	2322.15	2322.149	0.34	[LVDSTDKADLR]	>Cas9	146	156	[SEIDNVKK]	>spK2C1_HUMAN|	409	416	K7	K7		20190423_QExHFX4_RSLC5_Beveridge_Clausen_IMP_DSSO_alone.25164.25164.3 File:"20190423_QExHFX4_RSLC5_Beveridge_Clausen_IMP_DSSO_alone.raw", NativeID:"controllerType=0 controllerNumber=1 scan=25164"	3539.7696		FALSE
740	23	0.060606061	118	2	70	874.432	3	2621.281	2621.272	3.36	[LVDSTDKADLR]	>Cas9	146	156	[AQNEDIAQKSK]	>spK2C1_HUMAN|	355	365	K7	K9		20190423_QExHFX4_RSLC5_Beveridge_Clausen_IMP_DSSO_alone.25802.25802.3 File:"20190423_QExHFX4_RSLC5_Beveridge_Clausen_IMP_DSSO_alone.raw", NativeID:"controllerType=0 controllerNumber=1 scan=25802"	3608.91792		FALSE
741	17	0.055555556	138	3	45	656.327	4	2622.284	2622.275	3.58	[MIAKSEQEIGK]	>Cas9	1025	1035	[AQNEDIAQKSK]	>spK2C1_HUMAN|	355	365	K4	K9		20190423_QExHFX4_RSLC5_Beveridge_Clausen_IMP_DSSO_alone.21772.21772.4 File:"20190423_QExHFX4_RSLC5_Beveridge_Clausen_IMP_DSSO_alone.raw", NativeID:"controllerType=0 controllerNumber=1 scan=21772"	3155.04246		FALSE
742	17	0.060606061	148	2	52	656.075	4	2621.278	2621.272	2.17	[LVDSTDKADLR]	>Cas9	146	156	[AQNEDIAQKSK]	>spK2C1_HUMAN|	355	365	K7	K9		20190423_QExHFX4_RSLC5_Beveridge_Clausen_IMP_DSSO_alone.25762.25762.4 File:"20190423_QExHFX4_RSLC5_Beveridge_Clausen_IMP_DSSO_alone.raw", NativeID:"controllerType=0 controllerNumber=1 scan=25762"	3604.26078		FALSE
743	15	0.063492063	79	10	29	656.071	4	2621.263	2621.272	-3.68	[LVDSTDKADLR]	>Cas9	146	156	[AQNEDIAQKSK]	>spK2C1_HUMAN|	355	365	K7	K9		20190423_QExHFX4_RSLC5_Beveridge_Clausen_IMP_DSSO_alone.22101.22101.4 File:"20190423_QExHFX4_RSLC5_Beveridge_Clausen_IMP_DSSO_alone.raw", NativeID:"controllerType=0 controllerNumber=1 scan=22101"	3192.51432		FALSE
744	32	0.148148148	20	20	79	1136.206	3	3406.605	3406.597	2.23	[LESEFVYGDYKVYDVR]	>Cas9	1008	1023	[KDVDcAYLRK]	>spK2M1_SHEEP|(>spK2M3_SHEEP|/>spKRHB1_HUMAN|/>spKRHB3_HUMAN|/>spKRHB5_HUMAN|/>spKRHB6_HUMAN|)	72	81	K11	K1		20190423_QExHFX4_RSLC5_Beveridge_Clausen_IMP_DSSO_alone.38099.38099.3 File:"20190423_QExHFX4_RSLC5_Beveridge_Clausen_IMP_DSSO_alone.raw", NativeID:"controllerType=0 controllerNumber=1 scan=38099"	4944.89172		FALSE
745	22	0.055555556	20	20	60	898.102	3	2692.292	2692.297	-1.94	[HGGYKPTDKHK]	>spKCRM_HUMAN|	97	107	[KDVDcAYLRK]	>spK2M1_SHEEP|(>spK2M3_SHEEP|/>spKRHB1_HUMAN|/>spKRHB3_HUMAN|/>spKRHB5_HUMAN|/>spKRHB6_HUMAN|)	72	81	K9	K1		20190423_QExHFX4_RSLC5_Beveridge_Clausen_IMP_DSSO_alone.22203.22203.3 File:"20190423_QExHFX4_RSLC5_Beveridge_Clausen_IMP_DSSO_alone.raw", NativeID:"controllerType=0 controllerNumber=1 scan=22203"	3203.96982		FALSE
746	18	0.043010753	20	20	60	1127.902	3	3381.691	3381.685	1.87	[MLASAGELQKGNELALPSK]	>Cas9	1217	1235	[KDVDcAYLRK]	>spK2M1_SHEEP|(>spK2M3_SHEEP|/>spKRHB1_HUMAN|/>spKRHB3_HUMAN|/>spKRHB5_HUMAN|/>spKRHB6_HUMAN|)	72	81	K10	K1		20190423_QExHFX4_RSLC5_Beveridge_Clausen_IMP_DSSO_alone.32831.32831.3 File:"20190423_QExHFX4_RSLC5_Beveridge_Clausen_IMP_DSSO_alone.raw", NativeID:"controllerType=0 controllerNumber=1 scan=32831"	4368.25272		FALSE
747	17	0.06122449	20	20	46	1127.902	3	3381.69	3381.685	1.5	[MLASAGELQKGNELALPSK]	>Cas9	1217	1235	[KDVDcAYLRK]	>spK2M1_SHEEP|(>spK2M3_SHEEP|/>spKRHB1_HUMAN|/>spKRHB3_HUMAN|/>spKRHB5_HUMAN|/>spKRHB6_HUMAN|)	72	81	K10	K1		20190423_QExHFX4_RSLC5_Beveridge_Clausen_IMP_DSSO_alone.32776.32776.3 File:"20190423_QExHFX4_RSLC5_Beveridge_Clausen_IMP_DSSO_alone.raw", NativeID:"controllerType=0 controllerNumber=1 scan=32776"	4361.72706		FALSE
748	32	0.137931034	20	20	54	910.113	3	2728.323	2728.31	4.83	[MDGTEELLVKLNR]	>Cas9	387	399	[GGNmKEVFR]	>spKCRM_HUMAN|	243	251	K10	K5		20190423_QExHFX4_RSLC5_Beveridge_Clausen_IMP_DSSO_alone.50357.50357.3 File:"20190423_QExHFX4_RSLC5_Beveridge_Clausen_IMP_DSSO_alone.raw", NativeID:"controllerType=0 controllerNumber=1 scan=50357"	6428.436		FALSE
749	25	0.068965517	20	20	53	883.076	3	2647.215	2647.212	1.01	[MTNFDKNLPNEK]	>Cas9	499	510	[LmVEmEKK]	>spKCRM_HUMAN|	359	366	K6	K7		20190423_QExHFX4_RSLC5_Beveridge_Clausen_IMP_DSSO_alone.38028.38028.3 File:"20190423_QExHFX4_RSLC5_Beveridge_Clausen_IMP_DSSO_alone.raw", NativeID:"controllerType=0 controllerNumber=1 scan=38028"	4936.91688		FALSE
750	24	0.0625	20	20	44	915.443	3	2744.315	2744.305	3.56	[mDGTEELLVKLNR]	>Cas9	387	399	[GGNmKEVFR]	>spKCRM_HUMAN|	243	251	K10	K5		20190423_QExHFX4_RSLC5_Beveridge_Clausen_IMP_DSSO_alone.50061.50061.3 File:"20190423_QExHFX4_RSLC5_Beveridge_Clausen_IMP_DSSO_alone.raw", NativeID:"controllerType=0 controllerNumber=1 scan=50061"	6383.5164		FALSE
751	18	0.053191489	20	20	38	761.029	3	2281.073	2281.063	4.31	[QLKEDYFK]	>Cas9	567	574	[GGNmKEVFR]	>spKCRM_HUMAN|	243	251	K3	K5		20190423_QExHFX4_RSLC5_Beveridge_Clausen_IMP_DSSO_alone.41957.41957.3 File:"20190423_QExHFX4_RSLC5_Beveridge_Clausen_IMP_DSSO_alone.raw", NativeID:"controllerType=0 controllerNumber=1 scan=41957"	5388.98862		FALSE
752	16	0.071428571	20	20	32	1128.234	3	3382.689	3382.674	4.53	[LASELDHVQEVLEGYKK]	>spK2M3_SHEEP|	192	208	[HGGYKPTDKHK]	>spKCRM_HUMAN|	97	107	K16	K9		20190423_QExHFX4_RSLC5_Beveridge_Clausen_IMP_DSSO_alone.38851.38851.3 File:"20190423_QExHFX4_RSLC5_Beveridge_Clausen_IMP_DSSO_alone.raw", NativeID:"controllerType=0 controllerNumber=1 scan=38851"	5034.45708		FALSE
753	31	0.121212121	20	20	42	798.4	3	2393.186	2393.198	-4.69	[SEQEIGKATAK]	>Cas9	1029	1039	[EQIKSLNSR]	>spKRHB1_HUMAN|(>spKRHB3_HUMAN|/>spKRHB5_HUMAN|/>spKRHB6_HUMAN|)	108	116	K7	K4		20190423_QExHFX4_RSLC5_Beveridge_Clausen_IMP_DSSO_alone.14908.14908.3 File:"20190423_QExHFX4_RSLC5_Beveridge_Clausen_IMP_DSSO_alone.raw", NativeID:"controllerType=0 controllerNumber=1 scan=14908"	2348.00226		FALSE
754	26	0.074074074	29	10	79	699.695	3	2097.072	2097.069	1.64	[QQLPEKYK]	>Cas9	345	352	[FLEQKNK]	>spKRHB2_HUMAN|	140	146	K6	K5		20190423_QExHFX4_RSLC5_Beveridge_Clausen_IMP_DSSO_alone.32298.32298.3 File:"20190423_QExHFX4_RSLC5_Beveridge_Clausen_IMP_DSSO_alone.raw", NativeID:"controllerType=0 controllerNumber=1 scan=32298"	4309.64328		FALSE
755	15	0.068376068	119	3	45	756.06	3	2266.167	2266.175	-3.55	[GGLSELDKAGFIK]	>Cas9	910	922	[VKRDEK]	>spKRHB2_HUMAN|	116	121	K8	K2		20190423_QExHFX4_RSLC5_Beveridge_Clausen_IMP_DSSO_alone.40386.40386.3 File:"20190423_QExHFX4_RSLC5_Beveridge_Clausen_IMP_DSSO_alone.raw", NativeID:"controllerType=0 controllerNumber=1 scan=40386"	5211.02448		FALSE
756	14	0.060606061	20	20	75	838.738	3	2514.2	2514.2	-0.3	[MTNFDKNLPNEK]	>Cas9	499	510	[FLEQKNK]	>spKRHB2_HUMAN|	140	146	K6	K5		20190423_QExHFX4_RSLC5_Beveridge_Clausen_IMP_DSSO_alone.37093.37093.3 File:"20190423_QExHFX4_RSLC5_Beveridge_Clausen_IMP_DSSO_alone.raw", NativeID:"controllerType=0 controllerNumber=1 scan=37093"	4835.50764		FALSE
757	14	0.057553957	20	20	43	673.341	3	2018.007	2018.011	-2.01	[LKGSPEDNEQK]	>Cas9	1249	1259	[KILDK]	>spLALBA_BOVIN|	113	117	K2	K1		20190423_QExHFX4_RSLC5_Beveridge_Clausen_IMP_DSSO_alone.13634.13634.3 File:"20190423_QExHFX4_RSLC5_Beveridge_Clausen_IMP_DSSO_alone.raw", NativeID:"controllerType=0 controllerNumber=1 scan=13634"	2186.42964		FALSE
758	29	0.108108108	10	21	75	451.506	4	1803.001	1803.004	-1.78	[NSDKLIAR]	>Cas9	1119	1126	[KILDIK]	>spLALBA_HUMAN|	113	118	K4	K1		20190423_QExHFX4_RSLC5_Beveridge_Clausen_IMP_DSSO_alone.24075.24075.4 File:"20190423_QExHFX4_RSLC5_Beveridge_Clausen_IMP_DSSO_alone.raw", NativeID:"controllerType=0 controllerNumber=1 scan=24075"	3411.65214		FALSE
759	28	0.102564103	34	2	37	421.876	3	1263.615	1263.618	-2.79	[DKPIR]	>Cas9	1303	1307	{mVGR]	>spNQO1_HUMAN|	0	4	K2	{0		20190423_QExHFX4_RSLC5_Beveridge_Clausen_IMP_DSSO_alone.17206.17206.3 File:"20190423_QExHFX4_RSLC5_Beveridge_Clausen_IMP_DSSO_alone.raw", NativeID:"controllerType=0 controllerNumber=1 scan=17206"	2625.08682		FALSE
760	41	0.444444444	20	20	77	841.747	3	2523.226	2523.233	-2.81	[LVDSTDKADLR]	>Cas9	146	156	[KGMVAAWSQR]	>spNQO2_HUMAN|	201	210	K7	K1		20190423_QExHFX4_RSLC5_Beveridge_Clausen_IMP_DSSO_alone.25097.25097.3 File:"20190423_QExHFX4_RSLC5_Beveridge_Clausen_IMP_DSSO_alone.raw", NativeID:"controllerType=0 controllerNumber=1 scan=25097"	3532.7739		FALSE
761	38	0.235294118	20	20	66	596.992	3	1788.961	1788.954	4.21	[NSDKLIAR]	>Cas9	1119	1126	[HRKFK]	>spPDGFB_HUMAN|	223	227	K4	K3		20190423_QExHFX4_RSLC5_Beveridge_Clausen_IMP_DSSO_alone.21457.21457.3 File:"20190423_QExHFX4_RSLC5_Beveridge_Clausen_IMP_DSSO_alone.raw", NativeID:"controllerType=0 controllerNumber=1 scan=21457"	3121.35768		FALSE
762	38	0.25	20	20	66	810.739	3	2430.202	2430.208	-2.57	[LVDSTDKADLR]	>Cas9	146	156	[KFKHTHDK]	>spPDGFB_HUMAN|	225	232	K7	K3		20190423_QExHFX4_RSLC5_Beveridge_Clausen_IMP_DSSO_alone.31210.31210.3 File:"20190423_QExHFX4_RSLC5_Beveridge_Clausen_IMP_DSSO_alone.raw", NativeID:"controllerType=0 controllerNumber=1 scan=31210"	4192.47042		FALSE
763	43	0.5	20	20	79	763.371	3	2288.1	2288.102	-0.75	[QEDFYPFLKDNR]	>Cas9	430	441	[NGKLK]	>spPEPA_PIG|	34	38	K9	K3		20190423_QExHFX4_RSLC5_Beveridge_Clausen_IMP_DSSO_alone.36112.36112.3 File:"20190423_QExHFX4_RSLC5_Beveridge_Clausen_IMP_DSSO_alone.raw", NativeID:"controllerType=0 controllerNumber=1 scan=36112"	4726.37088		FALSE
764	24	0.064516129	20	20	42	600.308	3	1798.911	1798.919	-4.63	[VKYVTEGMR]	>Cas9	531	539	[NGKLK]	>spPEPA_PIG|	34	38	K2	K3		20190423_QExHFX4_RSLC5_Beveridge_Clausen_IMP_DSSO_alone.20714.20714.3 File:"20190423_QExHFX4_RSLC5_Beveridge_Clausen_IMP_DSSO_alone.raw", NativeID:"controllerType=0 controllerNumber=1 scan=20714"	3032.79222		FALSE
765	23	0.061538462	20	20	47	605.64	3	1814.905	1814.914	-4.74	[VKYVTEGmR]	>Cas9	531	539	[NGKLK]	>spPEPA_PIG|	34	38	K2	K3		20190423_QExHFX4_RSLC5_Beveridge_Clausen_IMP_DSSO_alone.17220.17220.3 File:"20190423_QExHFX4_RSLC5_Beveridge_Clausen_IMP_DSSO_alone.raw", NativeID:"controllerType=0 controllerNumber=1 scan=17220"	2626.90134		FALSE
766	13	0.054421769	20	20	24	702.021	3	2104.05	2104.059	-4.52	[GKSDNVPSEEVVK]	>Cas9	869	881	[NGKLK]	>spPEPA_PIG|	34	38	K2	K3		20190423_QExHFX4_RSLC5_Beveridge_Clausen_IMP_DSSO_alone.19872.19872.3 File:"20190423_QExHFX4_RSLC5_Beveridge_Clausen_IMP_DSSO_alone.raw", NativeID:"controllerType=0 controllerNumber=1 scan=19872"	2940.2016		FALSE
767	29	0.111111111	37	2	51	766.056	3	2296.153	2296.142	4.61	[MTNFDKNLPNEK]	>Cas9	499	510	[KGKSIR]	>spPEPB_PIG|	8	13	K6	K1		20190423_QExHFX4_RSLC5_Beveridge_Clausen_IMP_DSSO_alone.29732.29732.3 File:"20190423_QExHFX4_RSLC5_Beveridge_Clausen_IMP_DSSO_alone.raw", NativeID:"controllerType=0 controllerNumber=1 scan=29732"	4036.10868		FALSE
768	15	0.06504065	20	20	44	467.935	3	1401.791	1401.788	1.96	[DKPIR]	>Cas9	1303	1307	[LKSIR]	>spPEPC_PIG|	10	14	K2	K2		20190423_QExHFX4_RSLC5_Beveridge_Clausen_IMP_DSSO_alone.13023.13023.3 File:"20190423_QExHFX4_RSLC5_Beveridge_Clausen_IMP_DSSO_alone.raw", NativeID:"controllerType=0 controllerNumber=1 scan=13023"	2101.85016		FALSE
769	18	0.043956044	20	20	30	1007.51	3	3020.517	3020.532	-4.95	[VNTEITKAPLSASmIK]	>Cas9	312	327	[SKEYFSKQK}	>spPRDX1_HUMAN|	191	200	K7	K9		20190423_QExHFX4_RSLC5_Beveridge_Clausen_IMP_DSSO_alone.37232.37232.3 File:"20190423_QExHFX4_RSLC5_Beveridge_Clausen_IMP_DSSO_alone.raw", NativeID:"controllerType=0 controllerNumber=1 scan=37232"	4851.53802		FALSE
770	13	0.052980132	20	20	27	908.778	3	2724.319	2724.307	4.21	[SNFDLAEDAKLQLSK]	>Cas9	258	272	[SKEYFSK]	>spPRDX1_HUMAN|	191	197	K10	K2		20190423_QExHFX4_RSLC5_Beveridge_Clausen_IMP_DSSO_alone.45228.45228.3 File:"20190423_QExHFX4_RSLC5_Beveridge_Clausen_IMP_DSSO_alone.raw", NativeID:"controllerType=0 controllerNumber=1 scan=45228"	5767.80984		FALSE
771	33	0.16	20	20	60	487.28	4	1946.099	1946.096	1.16	[NSDKLIAR]	>Cas9	1119	1126	[GGAKKRKK]	>spRS27A_HUMAN|	75	82	K4	K7		20190423_QExHFX4_RSLC5_Beveridge_Clausen_IMP_DSSO_alone.18279.18279.4 File:"20190423_QExHFX4_RSLC5_Beveridge_Clausen_IMP_DSSO_alone.raw", NativeID:"controllerType=0 controllerNumber=1 scan=18279"	2752.06476		FALSE
772	21	0.054794521	20	20	47	618.984	3	1854.938	1854.945	-4.08	[NSDKLIAR]	>Cas9	1119	1126	{mQIFVK]	>spRS27A_HUMAN|	0	6	K4	{0		20190423_QExHFX4_RSLC5_Beveridge_Clausen_IMP_DSSO_alone.29851.29851.3 File:"20190423_QExHFX4_RSLC5_Beveridge_Clausen_IMP_DSSO_alone.raw", NativeID:"controllerType=0 controllerNumber=1 scan=29851"	4049.1561		FALSE
773	14	0.056338028	20	20	30	422.217	3	1264.638	1264.639	-0.97	[DKPIR]	>Cas9	1303	1307	{mKGK]	>spSSPA_STAAU|	0	4	K2	K2		20190423_QExHFX4_RSLC5_Beveridge_Clausen_IMP_DSSO_alone.10867.10867.3 File:"20190423_QExHFX4_RSLC5_Beveridge_Clausen_IMP_DSSO_alone.raw", NativeID:"controllerType=0 controllerNumber=1 scan=10867"	1784.943		FALSE
774	26	0.078431373	20	20	45	937.449	3	2810.332	2810.343	-4.19	[GKSDNVPSEEVVK]	>Cas9	869	881	[TIcSSVDKLDK]	>spSYH_HUMAN|	233	243	K2	K8		20190423_QExHFX4_RSLC5_Beveridge_Clausen_IMP_DSSO_alone.34344.34344.3 File:"20190423_QExHFX4_RSLC5_Beveridge_Clausen_IMP_DSSO_alone.raw", NativeID:"controllerType=0 controllerNumber=1 scan=34344"	4532.08728		FALSE
775	18	0.052631579	20	20	34	1157.895	3	3471.67	3471.669	0.17	[MLASAGELQKGNELALPSK]	>Cas9	1217	1235	[ETLMGKYGEDSK]	>spSYH_HUMAN|	101	112	K10	K6		20190423_QExHFX4_RSLC5_Beveridge_Clausen_IMP_DSSO_alone.36935.36935.3 File:"20190423_QExHFX4_RSLC5_Beveridge_Clausen_IMP_DSSO_alone.raw", NativeID:"controllerType=0 controllerNumber=1 scan=36935"	4818.32802		FALSE
776	15	0.06779661	20	20	62	907.449	3	2720.333	2720.334	-0.06	[SDNVPSEEVVKK]	>Cas9	871	882	[LDKVSWEEVK]	>spSYH_HUMAN|	241	250	K11	K3		20190423_QExHFX4_RSLC5_Beveridge_Clausen_IMP_DSSO_alone.27359.27359.3 File:"20190423_QExHFX4_RSLC5_Beveridge_Clausen_IMP_DSSO_alone.raw", NativeID:"controllerType=0 controllerNumber=1 scan=27359"	3778.16286		FALSE
777	39	0.307692308	20	20	73	499.606	3	1496.802	1496.796	3.99	[AGFIKR]	>Cas9	918	923	[EMKLK]	>spTAU_HUMAN|	455	459	K5	K3		20190423_QExHFX4_RSLC5_Beveridge_Clausen_IMP_DSSO_alone.26875.26875.3 File:"20190423_QExHFX4_RSLC5_Beveridge_Clausen_IMP_DSSO_alone.raw", NativeID:"controllerType=0 controllerNumber=1 scan=26875"	3724.87956		FALSE
778	37	0.222222222	20	20	67	631.99	3	1893.954	1893.959	-2.46	[SEQEIGKATAK]	>Cas9	1029	1039	[NVKSK]	>spTAU_HUMAN|	571	575	K7	K3		20190423_QExHFX4_RSLC5_Beveridge_Clausen_IMP_DSSO_alone.25721.25721.3 File:"20190423_QExHFX4_RSLC5_Beveridge_Clausen_IMP_DSSO_alone.raw", NativeID:"controllerType=0 controllerNumber=1 scan=25721"	3598.78344		FALSE
779	32	0.142857143	20	20	56	680.014	3	2038.028	2038.02	4.4	[LVDSTDKADLR]	>Cas9	146	156	[EMKLK]	>spTAU_HUMAN|	455	459	K7	K3		20190423_QExHFX4_RSLC5_Beveridge_Clausen_IMP_DSSO_alone.29874.29874.3 File:"20190423_QExHFX4_RSLC5_Beveridge_Clausen_IMP_DSSO_alone.raw", NativeID:"controllerType=0 controllerNumber=1 scan=29874"	4051.53858		FALSE
780	33	0.173913043	20	20	62	758.713	3	2274.123	2274.129	-2.61	[VKYVTEGMR]	>Cas9	531	539	[mDKVERLK]	>spTRFL_HUMAN|	622	629	K2	K3		20190423_QExHFX4_RSLC5_Beveridge_Clausen_IMP_DSSO_alone.14842.14842.3 File:"20190423_QExHFX4_RSLC5_Beveridge_Clausen_IMP_DSSO_alone.raw", NativeID:"controllerType=0 controllerNumber=1 scan=14842"	2338.1205		FALSE
781	21	0.053333333	20	20	42	886.755	3	2658.249	2658.257	-2.93	[mTNFDKNLPNEK]	>Cas9	499	510	[mDKVERLK]	>spTRFL_HUMAN|	622	629	K6	K3		20190423_QExHFX4_RSLC5_Beveridge_Clausen_IMP_DSSO_alone.30419.30419.3 File:"20190423_QExHFX4_RSLC5_Beveridge_Clausen_IMP_DSSO_alone.raw", NativeID:"controllerType=0 controllerNumber=1 scan=30419"	4109.64924		FALSE
782	38	0.266666667	20	20	79	738.711	3	2214.117	2214.114	1.3	[QQLPEKYK]	>Cas9	345	352	[KESKVSMSK]	>spUB2E1_HUMAN|	32	40	K6	K1		20190423_QExHFX4_RSLC5_Beveridge_Clausen_IMP_DSSO_alone.26703.26703.3 File:"20190423_QExHFX4_RSLC5_Beveridge_Clausen_IMP_DSSO_alone.raw", NativeID:"controllerType=0 controllerNumber=1 scan=26703"	3706.31718		FALSE
783	20	0.050632911	20	20	43	761.033	3	2281.085	2281.096	-4.71	[QLKEDYFK]	>Cas9	567	574	[QWTKRYAT}	>spUB2E1_HUMAN|	186	194	K3	K4		20190423_QExHFX4_RSLC5_Beveridge_Clausen_IMP_DSSO_alone.39408.39408.3 File:"20190423_QExHFX4_RSLC5_Beveridge_Clausen_IMP_DSSO_alone.raw", NativeID:"controllerType=0 controllerNumber=1 scan=39408"	5100.53982		FALSE
784	34	0.181818182	20	20	53	747.368	3	2240.09	2240.08	4.36	[VKYVTEGMR]	>Cas9	531	539	[KGAEPSGGAAR]	>spUBE2C_HUMAN|	18	28	K2	K1		20190423_QExHFX4_RSLC5_Beveridge_Clausen_IMP_DSSO_alone.26616.26616.3 File:"20190423_QExHFX4_RSLC5_Beveridge_Clausen_IMP_DSSO_alone.raw", NativeID:"controllerType=0 controllerNumber=1 scan=26616"	3696.17076		FALSE
