# Supplementary material for: A synthetic peptide library for benchmarking crosslinking-mass spectrometry search engines for proteins and protein complexes
Source: Nat Commun. 2020 Feb 6;11:742. doi: 10.1038/s41467-020-14608-2 (PMC7005041; doi:10.1038/s41467-020-14608-2)
Supplement: Supplementary file 3 — Supplementary Data 1 [file 41467_2020_14608_MOESM3_ESM.zip › CSVfiles/pLink_R1_1perFDR.csv]

Peptide_Order	Peptide	Peptide_Mass	Modifications	Proteins	Protein_Type
	Spectrum_Order	Title	Charge	Precursor_Mass	Evalue	Score	Precursor_Mass_Error(Da)	Precursor_Mass_Error(ppm)	Alpha_Evalue	Beta_Evalue
1	AGFIKR(5)-AGFIKR(5)	1519.910672	null	Cas9(922)-Cas9(922)/	Inter-Protein
	1	20190410_QExHFX1_RSLC1_Beveridge_Clausen_IMP_DSS_JRmethod_R1.10370.10370.3 File:"20190410_QExHFX1_RSLC1_Beveridge_Clausen_IMP_DSS_JRmethod_R1.raw", NativeID:"controllerType=0 controllerNumber=1 scan=10370"	3	1519.910854	1.000000e+000	3.164565e-003	0.000182	0.119744	1.000000e+000	1.000000e+000
	2	20190410_QExHFX1_RSLC1_Beveridge_Clausen_IMP_DSS_JRmethod_R1.10261.10261.3 File:"20190410_QExHFX1_RSLC1_Beveridge_Clausen_IMP_DSS_JRmethod_R1.raw", NativeID:"controllerType=0 controllerNumber=1 scan=10261"	3	1519.912340	1.000000e+000	9.357644e-003	0.001668	1.097433	1.000000e+000	1.000000e+000
2	AGFIKR(5)-GQKNSR(3)	1517.854613	null	Cas9(922)-Cas9(779)/	Intra-Protein
	1	20190410_QExHFX1_RSLC1_Beveridge_Clausen_IMP_DSS_JRmethod_R1.5772.5772.3 File:"20190410_QExHFX1_RSLC1_Beveridge_Clausen_IMP_DSS_JRmethod_R1.raw", NativeID:"controllerType=0 controllerNumber=1 scan=5772"	3	1517.854887	1.000000e+000	1.749560e-003	0.000274	0.180518	1.000000e+000	1.000000e+000
	2	20190410_QExHFX1_RSLC1_Beveridge_Clausen_IMP_DSS_JRmethod_R1.5675.5675.3 File:"20190410_QExHFX1_RSLC1_Beveridge_Clausen_IMP_DSS_JRmethod_R1.raw", NativeID:"controllerType=0 controllerNumber=1 scan=5675"	3	1517.855071	1.000000e+000	2.782054e-003	0.000458	0.301742	1.000000e+000	1.000000e+000
3	APLSASMIKR(9)-APLSASMIKR(9)	2300.282757	Oxidation[M](7)	Cas9(327)-Cas9(327)/	Inter-Protein
	1	20190410_QExHFX1_RSLC1_Beveridge_Clausen_IMP_DSS_JRmethod_R1.14253.14253.3 File:"20190410_QExHFX1_RSLC1_Beveridge_Clausen_IMP_DSS_JRmethod_R1.raw", NativeID:"controllerType=0 controllerNumber=1 scan=14253"	3	2300.282383	1.000000e+000	1.807791e-003	-0.000374	-0.162589	1.000000e+000	1.000000e+000
	2	20190410_QExHFX1_RSLC1_Beveridge_Clausen_IMP_DSS_JRmethod_R1.14223.14223.3 File:"20190410_QExHFX1_RSLC1_Beveridge_Clausen_IMP_DSS_JRmethod_R1.raw", NativeID:"controllerType=0 controllerNumber=1 scan=14223"	3	2284.289036	1.000000e+000	2.587970e-003	0.001194	0.522701	1.000000e+000	1.000000e+000
	3	20190410_QExHFX1_RSLC1_Beveridge_Clausen_IMP_DSS_JRmethod_R1.12869.12869.3 File:"20190410_QExHFX1_RSLC1_Beveridge_Clausen_IMP_DSS_JRmethod_R1.raw", NativeID:"controllerType=0 controllerNumber=1 scan=12869"	3	2300.281834	1.000000e+000	2.931394e-002	-0.000923	-0.401255	1.000000e+000	1.000000e+000
	4	20190410_QExHFX1_RSLC1_Beveridge_Clausen_IMP_DSS_JRmethod_R1.14262.14262.4 File:"20190410_QExHFX1_RSLC1_Beveridge_Clausen_IMP_DSS_JRmethod_R1.raw", NativeID:"controllerType=0 controllerNumber=1 scan=14262"	4	2300.282304	1.000000e+000	6.944023e-002	-0.000453	-0.196932	1.000000e+000	1.000000e+000
	5	20190410_QExHFX1_RSLC1_Beveridge_Clausen_IMP_DSS_JRmethod_R1.12642.12642.4 File:"20190410_QExHFX1_RSLC1_Beveridge_Clausen_IMP_DSS_JRmethod_R1.raw", NativeID:"controllerType=0 controllerNumber=1 scan=12642"	4	2300.283193	1.000000e+000	2.048260e-001	0.000436	0.189542	1.000000e+000	1.000000e+000
4	APLSASMIKR(9)-FIKPILEK(3)	2198.298002	null	Cas9(327)-Cas9(381)/	Intra-Protein
	1	20190410_QExHFX1_RSLC1_Beveridge_Clausen_IMP_DSS_JRmethod_R1.16073.16073.3 File:"20190410_QExHFX1_RSLC1_Beveridge_Clausen_IMP_DSS_JRmethod_R1.raw", NativeID:"controllerType=0 controllerNumber=1 scan=16073"	3	2198.298189	1.000000e+000	1.567758e-003	0.000187	0.085066	1.000000e+000	1.000000e+000
	2	20190410_QExHFX1_RSLC1_Beveridge_Clausen_IMP_DSS_JRmethod_R1.15949.15949.4 File:"20190410_QExHFX1_RSLC1_Beveridge_Clausen_IMP_DSS_JRmethod_R1.raw", NativeID:"controllerType=0 controllerNumber=1 scan=15949"	4	2198.296732	1.000000e+000	3.528040e-002	-0.001270	-0.577720	1.000000e+000	1.000000e+000
5	APLSASMIKR(9)-KFDNLTK(1)	2076.152074	null	Cas9(327)-Cas9(900)/	Intra-Protein
	1	20190410_QExHFX1_RSLC1_Beveridge_Clausen_IMP_DSS_JRmethod_R1.13606.13606.3 File:"20190410_QExHFX1_RSLC1_Beveridge_Clausen_IMP_DSS_JRmethod_R1.raw", NativeID:"controllerType=0 controllerNumber=1 scan=13606"	3	2076.152894	1.000000e+000	3.390683e-004	0.000820	0.394961	1.000000e+000	1.000000e+000
	2	20190410_QExHFX1_RSLC1_Beveridge_Clausen_IMP_DSS_JRmethod_R1.13513.13513.3 File:"20190410_QExHFX1_RSLC1_Beveridge_Clausen_IMP_DSS_JRmethod_R1.raw", NativeID:"controllerType=0 controllerNumber=1 scan=13513"	3	2092.146544	1.000000e+000	6.558461e-002	-0.000444	-0.212222	1.000000e+000	1.000000e+000
	3	20190410_QExHFX1_RSLC1_Beveridge_Clausen_IMP_DSS_JRmethod_R1.13527.13527.4 File:"20190410_QExHFX1_RSLC1_Beveridge_Clausen_IMP_DSS_JRmethod_R1.raw", NativeID:"controllerType=0 controllerNumber=1 scan=13527"	4	2092.147772	1.000000e+000	7.298133e-002	0.000784	0.374735	1.000000e+000	1.000000e+000
6	APLSASMIKR(9)-KLINGIR(1)	2024.204776	null	Cas9(327)-Cas9(669)/	Intra-Protein
	1	20190410_QExHFX1_RSLC1_Beveridge_Clausen_IMP_DSS_JRmethod_R1.13616.13616.3 File:"20190410_QExHFX1_RSLC1_Beveridge_Clausen_IMP_DSS_JRmethod_R1.raw", NativeID:"controllerType=0 controllerNumber=1 scan=13616"	3	2024.205479	1.000000e+000	1.699446e-001	0.000703	0.347297	1.000000e+000	1.000000e+000
	2	20190410_QExHFX1_RSLC1_Beveridge_Clausen_IMP_DSS_JRmethod_R1.13650.13650.4 File:"20190410_QExHFX1_RSLC1_Beveridge_Clausen_IMP_DSS_JRmethod_R1.raw", NativeID:"controllerType=0 controllerNumber=1 scan=13650"	4	2024.205319	1.000000e+000	2.152627e-001	0.000543	0.268253	1.000000e+000	1.000000e+000
7	APLSASMIKR(9)-SDKNR(3)	1829.990104	null	Cas9(327)-Cas9(866)/	Intra-Protein
	1	20190410_QExHFX1_RSLC1_Beveridge_Clausen_IMP_DSS_JRmethod_R1.8884.8884.4 File:"20190410_QExHFX1_RSLC1_Beveridge_Clausen_IMP_DSS_JRmethod_R1.raw", NativeID:"controllerType=0 controllerNumber=1 scan=8884"	4	1829.989157	1.000000e+000	2.961407e-001	-0.000947	-0.517489	1.000000e+000	1.000000e+000
	2	20190410_QExHFX1_RSLC1_Beveridge_Clausen_IMP_DSS_JRmethod_R1.8989.8989.3 File:"20190410_QExHFX1_RSLC1_Beveridge_Clausen_IMP_DSS_JRmethod_R1.raw", NativeID:"controllerType=0 controllerNumber=1 scan=8989"	3	1829.990830	1.000000e+000	3.271572e-001	0.000726	0.396723	1.000000e+000	1.000000e+000
8	DDSIDNKVLTR(7)-DDSIDNKVLTR(7)	2688.368516	null	Cas9(859)-Cas9(859)/	Inter-Protein
	1	20190410_QExHFX1_RSLC1_Beveridge_Clausen_IMP_DSS_JRmethod_R1.17378.17378.4 File:"20190410_QExHFX1_RSLC1_Beveridge_Clausen_IMP_DSS_JRmethod_R1.raw", NativeID:"controllerType=0 controllerNumber=1 scan=17378"	4	2688.370260	1.000000e+000	3.997980e-002	0.001744	0.648721	1.000000e+000	1.000000e+000
9	DDSIDNKVLTR(7)-DKPIR(2)	2041.092312	null	Cas9(859)-Cas9(1304)/	Intra-Protein
	1	20190410_QExHFX1_RSLC1_Beveridge_Clausen_IMP_DSS_JRmethod_R1.13114.13114.4 File:"20190410_QExHFX1_RSLC1_Beveridge_Clausen_IMP_DSS_JRmethod_R1.raw", NativeID:"controllerType=0 controllerNumber=1 scan=13114"	4	2041.092571	1.000000e+000	4.471588e-002	0.000259	0.126893	1.000000e+000	1.000000e+000
10	DDSIDNKVLTR(7)-KDLIIK(1)	2142.201522	null	Cas9(859)-Cas9(1196)/	Intra-Protein
	1	20190410_QExHFX1_RSLC1_Beveridge_Clausen_IMP_DSS_JRmethod_R1.16198.16198.4 File:"20190410_QExHFX1_RSLC1_Beveridge_Clausen_IMP_DSS_JRmethod_R1.raw", NativeID:"controllerType=0 controllerNumber=1 scan=16198"	4	2142.201872	1.000000e+000	3.887512e-002	0.000350	0.163383	1.000000e+000	1.000000e+000
11	DDSIDNKVLTR(7)-KGILQTVK(1)	2299.286640	null	Cas9(859)-Cas9(739)/	Intra-Protein
	1	20190410_QExHFX1_RSLC1_Beveridge_Clausen_IMP_DSS_JRmethod_R1.15128.15128.4 File:"20190410_QExHFX1_RSLC1_Beveridge_Clausen_IMP_DSS_JRmethod_R1.raw", NativeID:"controllerType=0 controllerNumber=1 scan=15128"	4	2299.287218	1.000000e+000	1.417744e-003	0.000578	0.251382	1.000000e+000	1.000000e+000
	2	20190410_QExHFX1_RSLC1_Beveridge_Clausen_IMP_DSS_JRmethod_R1.15124.15124.3 File:"20190410_QExHFX1_RSLC1_Beveridge_Clausen_IMP_DSS_JRmethod_R1.raw", NativeID:"controllerType=0 controllerNumber=1 scan=15124"	3	2299.287205	1.000000e+000	1.990534e-003	0.000565	0.245728	1.000000e+000	1.000000e+000
12	DDSIDNKVLTR(7)-LSKSR(3)	2003.076663	null	Cas9(859)-Cas9(222)/	Intra-Protein
	1	20190410_QExHFX1_RSLC1_Beveridge_Clausen_IMP_DSS_JRmethod_R1.11231.11231.3 File:"20190410_QExHFX1_RSLC1_Beveridge_Clausen_IMP_DSS_JRmethod_R1.raw", NativeID:"controllerType=0 controllerNumber=1 scan=11231"	3	2003.077104	1.000000e+000	3.716276e-003	0.000441	0.220161	1.000000e+000	1.000000e+000
	2	20190410_QExHFX1_RSLC1_Beveridge_Clausen_IMP_DSS_JRmethod_R1.11117.11117.3 File:"20190410_QExHFX1_RSLC1_Beveridge_Clausen_IMP_DSS_JRmethod_R1.raw", NativeID:"controllerType=0 controllerNumber=1 scan=11117"	3	2003.077777	1.000000e+000	1.596850e-002	0.001114	0.556144	1.000000e+000	1.000000e+000
	3	20190410_QExHFX1_RSLC1_Beveridge_Clausen_IMP_DSS_JRmethod_R1.11229.11229.4 File:"20190410_QExHFX1_RSLC1_Beveridge_Clausen_IMP_DSS_JRmethod_R1.raw", NativeID:"controllerType=0 controllerNumber=1 scan=11229"	4	2003.077104	1.000000e+000	3.850409e-001	0.000441	0.220161	1.000000e+000	1.000000e+000
13	DDSIDNKVLTR(7)-MKNYWR(2)	2310.154586	null	Cas9(859)-Cas9(884)/	Intra-Protein
	1	20190410_QExHFX1_RSLC1_Beveridge_Clausen_IMP_DSS_JRmethod_R1.15626.15626.3 File:"20190410_QExHFX1_RSLC1_Beveridge_Clausen_IMP_DSS_JRmethod_R1.raw", NativeID:"controllerType=0 controllerNumber=1 scan=15626"	3	2310.156092	1.000000e+000	2.746550e-004	0.001506	0.651904	1.000000e+000	1.000000e+000
	2	20190410_QExHFX1_RSLC1_Beveridge_Clausen_IMP_DSS_JRmethod_R1.15629.15629.4 File:"20190410_QExHFX1_RSLC1_Beveridge_Clausen_IMP_DSS_JRmethod_R1.raw", NativeID:"controllerType=0 controllerNumber=1 scan=15629"	4	2310.154027	1.000000e+000	7.992842e-002	-0.000559	-0.241975	1.000000e+000	1.000000e+000
	3	20190410_QExHFX1_RSLC1_Beveridge_Clausen_IMP_DSS_JRmethod_R1.14890.14890.4 File:"20190410_QExHFX1_RSLC1_Beveridge_Clausen_IMP_DSS_JRmethod_R1.raw", NativeID:"controllerType=0 controllerNumber=1 scan=14890"	4	2326.149069	1.000000e+000	2.977990e-001	-0.000431	-0.185285	1.000000e+000	1.000000e+000
14	DDSIDNKVLTR(7)-NSDKLIAR(4)	2329.235667	null	Cas9(859)-Cas9(1122)/	Intra-Protein
	1	20190410_QExHFX1_RSLC1_Beveridge_Clausen_IMP_DSS_JRmethod_R1.14396.14396.3 File:"20190410_QExHFX1_RSLC1_Beveridge_Clausen_IMP_DSS_JRmethod_R1.raw", NativeID:"controllerType=0 controllerNumber=1 scan=14396"	3	2329.236940	1.000000e+000	1.325168e-003	0.001273	0.546531	1.000000e+000	1.000000e+000
	2	20190410_QExHFX1_RSLC1_Beveridge_Clausen_IMP_DSS_JRmethod_R1.14406.14406.4 File:"20190410_QExHFX1_RSLC1_Beveridge_Clausen_IMP_DSS_JRmethod_R1.raw", NativeID:"controllerType=0 controllerNumber=1 scan=14406"	4	2329.236766	1.000000e+000	3.052765e-003	0.001099	0.471829	1.000000e+000	1.000000e+000
	3	20190410_QExHFX1_RSLC1_Beveridge_Clausen_IMP_DSS_JRmethod_R1.14241.14241.4 File:"20190410_QExHFX1_RSLC1_Beveridge_Clausen_IMP_DSS_JRmethod_R1.raw", NativeID:"controllerType=0 controllerNumber=1 scan=14241"	4	2329.237815	1.000000e+000	3.329359e-002	0.002148	0.922191	1.000000e+000	1.000000e+000
	4	20190410_QExHFX1_RSLC1_Beveridge_Clausen_IMP_DSS_JRmethod_R1.14872.14872.3 File:"20190410_QExHFX1_RSLC1_Beveridge_Clausen_IMP_DSS_JRmethod_R1.raw", NativeID:"controllerType=0 controllerNumber=1 scan=14872"	3	2329.234287	1.000000e+000	8.173153e-002	-0.001380	-0.592469	1.000000e+000	1.000000e+000
	5	20190410_QExHFX1_RSLC1_Beveridge_Clausen_IMP_DSS_JRmethod_R1.13778.13778.3 File:"20190410_QExHFX1_RSLC1_Beveridge_Clausen_IMP_DSS_JRmethod_R1.raw", NativeID:"controllerType=0 controllerNumber=1 scan=13778"	3	2329.236485	1.000000e+000	8.521746e-002	0.000818	0.351188	1.000000e+000	1.000000e+000
15	DFQFYKVR(6)-DFQFYKVR(6)	2342.196713	null	Cas9(978)-Cas9(978)/	Inter-Protein
	1	20190410_QExHFX1_RSLC1_Beveridge_Clausen_IMP_DSS_JRmethod_R1.20461.20461.3 File:"20190410_QExHFX1_RSLC1_Beveridge_Clausen_IMP_DSS_JRmethod_R1.raw", NativeID:"controllerType=0 controllerNumber=1 scan=20461"	3	2342.196630	1.000000e+000	9.238814e-003	-0.000083	-0.035437	1.000000e+000	1.000000e+000
	2	20190410_QExHFX1_RSLC1_Beveridge_Clausen_IMP_DSS_JRmethod_R1.20472.20472.4 File:"20190410_QExHFX1_RSLC1_Beveridge_Clausen_IMP_DSS_JRmethod_R1.raw", NativeID:"controllerType=0 controllerNumber=1 scan=20472"	4	2342.197501	1.000000e+000	2.398723e-001	0.000788	0.336436	1.000000e+000	1.000000e+000
16	DFQFYKVR(6)-FDNLTKAER(6)	2333.192353	null	Cas9(978)-Cas9(906)/	Intra-Protein
	1	20190410_QExHFX1_RSLC1_Beveridge_Clausen_IMP_DSS_JRmethod_R1.16434.16434.3 File:"20190410_QExHFX1_RSLC1_Beveridge_Clausen_IMP_DSS_JRmethod_R1.raw", NativeID:"controllerType=0 controllerNumber=1 scan=16434"	3	2333.193750	1.000000e+000	1.821241e-004	0.001397	0.598750	1.000000e+000	1.000000e+000
	2	20190410_QExHFX1_RSLC1_Beveridge_Clausen_IMP_DSS_JRmethod_R1.17426.17426.3 File:"20190410_QExHFX1_RSLC1_Beveridge_Clausen_IMP_DSS_JRmethod_R1.raw", NativeID:"controllerType=0 controllerNumber=1 scan=17426"	3	2333.193021	1.000000e+000	5.187291e-004	0.000668	0.286303	1.000000e+000	1.000000e+000
	3	20190410_QExHFX1_RSLC1_Beveridge_Clausen_IMP_DSS_JRmethod_R1.16705.16705.3 File:"20190410_QExHFX1_RSLC1_Beveridge_Clausen_IMP_DSS_JRmethod_R1.raw", NativeID:"controllerType=0 controllerNumber=1 scan=16705"	3	2333.192006	1.000000e+000	6.927532e-003	-0.000347	-0.148723	1.000000e+000	1.000000e+000
	4	20190410_QExHFX1_RSLC1_Beveridge_Clausen_IMP_DSS_JRmethod_R1.16575.16575.3 File:"20190410_QExHFX1_RSLC1_Beveridge_Clausen_IMP_DSS_JRmethod_R1.raw", NativeID:"controllerType=0 controllerNumber=1 scan=16575"	3	2333.190994	1.000000e+000	1.052033e-002	-0.001359	-0.582464	1.000000e+000	1.000000e+000
	5	20190410_QExHFX1_RSLC1_Beveridge_Clausen_IMP_DSS_JRmethod_R1.16574.16574.4 File:"20190410_QExHFX1_RSLC1_Beveridge_Clausen_IMP_DSS_JRmethod_R1.raw", NativeID:"controllerType=0 controllerNumber=1 scan=16574"	4	2333.190994	1.000000e+000	5.744101e-002	-0.001359	-0.582464	1.000000e+000	1.000000e+000
	6	20190410_QExHFX1_RSLC1_Beveridge_Clausen_IMP_DSS_JRmethod_R1.16435.16435.4 File:"20190410_QExHFX1_RSLC1_Beveridge_Clausen_IMP_DSS_JRmethod_R1.raw", NativeID:"controllerType=0 controllerNumber=1 scan=16435"	4	2333.193750	1.000000e+000	3.191484e-001	0.001397	0.598750	1.000000e+000	1.000000e+000
17	DKPIR(2)-DKPIR(2)	1393.816107	null	Cas9(1304)-Cas9(1304)/	Inter-Protein
	1	20190410_QExHFX1_RSLC1_Beveridge_Clausen_IMP_DSS_JRmethod_R1.8050.8050.3 File:"20190410_QExHFX1_RSLC1_Beveridge_Clausen_IMP_DSS_JRmethod_R1.raw", NativeID:"controllerType=0 controllerNumber=1 scan=8050"	3	1393.816049	1.000000e+000	1.639770e-001	-0.000058	-0.041612	1.000000e+000	1.000000e+000
	2	20190410_QExHFX1_RSLC1_Beveridge_Clausen_IMP_DSS_JRmethod_R1.8150.8150.3 File:"20190410_QExHFX1_RSLC1_Beveridge_Clausen_IMP_DSS_JRmethod_R1.raw", NativeID:"controllerType=0 controllerNumber=1 scan=8150"	3	1393.816270	1.000000e+000	1.692826e-001	0.000163	0.116945	1.000000e+000	1.000000e+000
18	DKPIR(2)-LSKSR(3)	1355.800458	null	Cas9(1304)-Cas9(222)/	Intra-Protein
	1	20190410_QExHFX1_RSLC1_Beveridge_Clausen_IMP_DSS_JRmethod_R1.6565.6565.3 File:"20190410_QExHFX1_RSLC1_Beveridge_Clausen_IMP_DSS_JRmethod_R1.raw", NativeID:"controllerType=0 controllerNumber=1 scan=6565"	3	1355.800424	1.000000e+000	4.100040e-003	-0.000034	-0.025077	1.000000e+000	1.000000e+000
	2	20190410_QExHFX1_RSLC1_Beveridge_Clausen_IMP_DSS_JRmethod_R1.6467.6467.3 File:"20190410_QExHFX1_RSLC1_Beveridge_Clausen_IMP_DSS_JRmethod_R1.raw", NativeID:"controllerType=0 controllerNumber=1 scan=6467"	3	1355.800510	1.000000e+000	9.461194e-002	0.000052	0.038354	1.000000e+000	1.000000e+000
19	DKQSGK(2)-DKQSGK(2)	1461.754294	null	Cas9(677)-Cas9(677)/	Inter-Protein
	1	20190410_QExHFX1_RSLC1_Beveridge_Clausen_IMP_DSS_JRmethod_R1.2719.2719.3 File:"20190410_QExHFX1_RSLC1_Beveridge_Clausen_IMP_DSS_JRmethod_R1.raw", NativeID:"controllerType=0 controllerNumber=1 scan=2719"	3	1461.754503	1.000000e+000	1.975686e-002	0.000209	0.142979	1.000000e+000	1.000000e+000
20	DKQSGK(2)-HSIKK(4)	1411.790286	null	Cas9(677)-Cas9(48)/	Intra-Protein
	1	20190410_QExHFX1_RSLC1_Beveridge_Clausen_IMP_DSS_JRmethod_R1.2792.2792.3 File:"20190410_QExHFX1_RSLC1_Beveridge_Clausen_IMP_DSS_JRmethod_R1.raw", NativeID:"controllerType=0 controllerNumber=1 scan=2792"	3	1411.790553	1.000000e+000	1.319154e-002	0.000267	0.189122	1.000000e+000	1.000000e+000
21	DSTRTQINKVVR(9)-VLSAYNKHRDK(7)	2884.575023	null	sp|OVAL_CHICK|(56)-Cas9(1300)/	Inter-Protein
	1	20190410_QExHFX1_RSLC1_Beveridge_Clausen_IMP_DSS_JRmethod_R1.14394.14394.5 File:"20190410_QExHFX1_RSLC1_Beveridge_Clausen_IMP_DSS_JRmethod_R1.raw", NativeID:"controllerType=0 controllerNumber=1 scan=14394"	5	2884.573742	1.000000e+000	4.087969e-001	-0.001281	-0.444086	1.000000e+000	1.000000e+000
22	DWDPKK(5)-DWDPKK(5)	1713.848189	null	Cas9(1133)-Cas9(1133)/	Inter-Protein
	1	20190410_QExHFX1_RSLC1_Beveridge_Clausen_IMP_DSS_JRmethod_R1.14050.14050.3 File:"20190410_QExHFX1_RSLC1_Beveridge_Clausen_IMP_DSS_JRmethod_R1.raw", NativeID:"controllerType=0 controllerNumber=1 scan=14050"	3	1713.846911	1.000000e+000	1.594575e-001	-0.001278	-0.745690	1.000000e+000	1.000000e+000
	2	20190410_QExHFX1_RSLC1_Beveridge_Clausen_IMP_DSS_JRmethod_R1.14045.14045.3 File:"20190410_QExHFX1_RSLC1_Beveridge_Clausen_IMP_DSS_JRmethod_R1.raw", NativeID:"controllerType=0 controllerNumber=1 scan=14045"	3	1713.846287	1.000000e+000	2.954660e-001	-0.001902	-1.109783	1.000000e+000	1.000000e+000
23	DWDPKK(5)-IIKDK(3)	1541.857300	null	Cas9(1133)-Cas9(606)/	Intra-Protein
	1	20190410_QExHFX1_RSLC1_Beveridge_Clausen_IMP_DSS_JRmethod_R1.9765.9765.3 File:"20190410_QExHFX1_RSLC1_Beveridge_Clausen_IMP_DSS_JRmethod_R1.raw", NativeID:"controllerType=0 controllerNumber=1 scan=9765"	3	1541.857605	1.000000e+000	8.028803e-002	0.000305	0.197813	1.000000e+000	1.000000e+000
24	DWDPKK(5)-LKSVK(2)	1499.846737	null	Cas9(1133)-Cas9(1162)/	Intra-Protein
	1	20190410_QExHFX1_RSLC1_Beveridge_Clausen_IMP_DSS_JRmethod_R1.9701.9701.3 File:"20190410_QExHFX1_RSLC1_Beveridge_Clausen_IMP_DSS_JRmethod_R1.raw", NativeID:"controllerType=0 controllerNumber=1 scan=9701"	3	1499.847355	1.000000e+000	8.175179e-002	0.000618	0.412042	1.000000e+000	1.000000e+000
	2	20190410_QExHFX1_RSLC1_Beveridge_Clausen_IMP_DSS_JRmethod_R1.9585.9585.3 File:"20190410_QExHFX1_RSLC1_Beveridge_Clausen_IMP_DSS_JRmethod_R1.raw", NativeID:"controllerType=0 controllerNumber=1 scan=9585"	3	1499.847855	1.000000e+000	1.122751e-001	0.001118	0.745409	1.000000e+000	1.000000e+000
25	EKIEK(2)-EKIEK(2)	1429.814769	null	Cas9(443)-Cas9(443)/	Inter-Protein
	1	20190410_QExHFX1_RSLC1_Beveridge_Clausen_IMP_DSS_JRmethod_R1.5143.5143.3 File:"20190410_QExHFX1_RSLC1_Beveridge_Clausen_IMP_DSS_JRmethod_R1.raw", NativeID:"controllerType=0 controllerNumber=1 scan=5143"	3	1429.816044	1.000000e+000	4.191137e-001	0.001275	0.891724	1.000000e+000	1.000000e+000
26	EKIEK(2)-KVTVK(1)	1357.830027	null	Cas9(443)-Cas9(562)/	Intra-Protein
	1	20190410_QExHFX1_RSLC1_Beveridge_Clausen_IMP_DSS_JRmethod_R1.5112.5112.3 File:"20190410_QExHFX1_RSLC1_Beveridge_Clausen_IMP_DSS_JRmethod_R1.raw", NativeID:"controllerType=0 controllerNumber=1 scan=5112"	3	1357.830134	1.000000e+000	6.712558e-003	0.000107	0.078802	1.000000e+000	1.000000e+000
27	ESILPKR(6)-ESILPKR(6)	1822.079570	null	Cas9(1117)-Cas9(1117)/	Inter-Protein
	1	20190410_QExHFX1_RSLC1_Beveridge_Clausen_IMP_DSS_JRmethod_R1.12470.12470.3 File:"20190410_QExHFX1_RSLC1_Beveridge_Clausen_IMP_DSS_JRmethod_R1.raw", NativeID:"controllerType=0 controllerNumber=1 scan=12470"	3	1822.080315	1.000000e+000	7.985373e-004	0.000745	0.408873	1.000000e+000	1.000000e+000
	2	20190410_QExHFX1_RSLC1_Beveridge_Clausen_IMP_DSS_JRmethod_R1.12337.12337.3 File:"20190410_QExHFX1_RSLC1_Beveridge_Clausen_IMP_DSS_JRmethod_R1.raw", NativeID:"controllerType=0 controllerNumber=1 scan=12337"	3	1822.081069	1.000000e+000	1.272462e-001	0.001499	0.822686	1.000000e+000	1.000000e+000
	3	20190410_QExHFX1_RSLC1_Beveridge_Clausen_IMP_DSS_JRmethod_R1.12616.12616.3 File:"20190410_QExHFX1_RSLC1_Beveridge_Clausen_IMP_DSS_JRmethod_R1.raw", NativeID:"controllerType=0 controllerNumber=1 scan=12616"	3	1822.078098	1.000000e+000	1.555077e-001	-0.001472	-0.807868	1.000000e+000	1.000000e+000
28	ESILPKR(6)-KMIAK(1)	1569.939584	null	Cas9(1117)-Cas9(1024)/	Intra-Protein
	1	20190410_QExHFX1_RSLC1_Beveridge_Clausen_IMP_DSS_JRmethod_R1.9249.9249.3 File:"20190410_QExHFX1_RSLC1_Beveridge_Clausen_IMP_DSS_JRmethod_R1.raw", NativeID:"controllerType=0 controllerNumber=1 scan=9249"	3	1569.939854	1.000000e+000	1.369937e-003	0.000270	0.171981	1.000000e+000	1.000000e+000
	2	20190410_QExHFX1_RSLC1_Beveridge_Clausen_IMP_DSS_JRmethod_R1.8541.8541.3 File:"20190410_QExHFX1_RSLC1_Beveridge_Clausen_IMP_DSS_JRmethod_R1.raw", NativeID:"controllerType=0 controllerNumber=1 scan=8541"	3	1585.934849	1.000000e+000	2.169822e-001	0.000351	0.221321	1.000000e+000	1.000000e+000
	3	20190410_QExHFX1_RSLC1_Beveridge_Clausen_IMP_DSS_JRmethod_R1.8438.8438.3 File:"20190410_QExHFX1_RSLC1_Beveridge_Clausen_IMP_DSS_JRmethod_R1.raw", NativeID:"controllerType=0 controllerNumber=1 scan=8438"	3	1585.935575	1.000000e+000	2.734890e-001	0.001077	0.679095	1.000000e+000	1.000000e+000
	4	20190410_QExHFX1_RSLC1_Beveridge_Clausen_IMP_DSS_JRmethod_R1.9275.9275.3 File:"20190410_QExHFX1_RSLC1_Beveridge_Clausen_IMP_DSS_JRmethod_R1.raw", NativeID:"controllerType=0 controllerNumber=1 scan=9275"	3	1585.934833	1.000000e+000	2.898567e-001	0.000335	0.211232	1.000000e+000	1.000000e+000
29	FDNLTKAER(6)-FDNLTKAER(6)	2324.187993	null	Cas9(906)-Cas9(906)/	Inter-Protein
	1	20190410_QExHFX1_RSLC1_Beveridge_Clausen_IMP_DSS_JRmethod_R1.11849.11849.3 File:"20190410_QExHFX1_RSLC1_Beveridge_Clausen_IMP_DSS_JRmethod_R1.raw", NativeID:"controllerType=0 controllerNumber=1 scan=11849"	3	2324.186221	1.000000e+000	2.893946e-004	-0.001772	-0.762417	1.000000e+000	1.000000e+000
	2	20190410_QExHFX1_RSLC1_Beveridge_Clausen_IMP_DSS_JRmethod_R1.11989.11989.3 File:"20190410_QExHFX1_RSLC1_Beveridge_Clausen_IMP_DSS_JRmethod_R1.raw", NativeID:"controllerType=0 controllerNumber=1 scan=11989"	3	2324.186421	1.000000e+000	3.520765e-004	-0.001572	-0.676365	1.000000e+000	1.000000e+000
	3	20190410_QExHFX1_RSLC1_Beveridge_Clausen_IMP_DSS_JRmethod_R1.12597.12597.4 File:"20190410_QExHFX1_RSLC1_Beveridge_Clausen_IMP_DSS_JRmethod_R1.raw", NativeID:"controllerType=0 controllerNumber=1 scan=12597"	4	2324.185446	1.000000e+000	3.157700e-001	-0.002547	-1.095867	1.000000e+000	1.000000e+000
30	FIKPILEK(3)-FIKPILEK(3)	2112.308162	null	Cas9(381)-Cas9(381)/	Inter-Protein
	1	20190410_QExHFX1_RSLC1_Beveridge_Clausen_IMP_DSS_JRmethod_R1.17472.17472.4 File:"20190410_QExHFX1_RSLC1_Beveridge_Clausen_IMP_DSS_JRmethod_R1.raw", NativeID:"controllerType=0 controllerNumber=1 scan=17472"	4	2112.309575	1.000000e+000	7.417412e-003	0.001413	0.668936	1.000000e+000	1.000000e+000
31	FIKPILEK(3)-KFDNLTK(1)	1990.162233	null	Cas9(381)-Cas9(900)/	Intra-Protein
	1	20190410_QExHFX1_RSLC1_Beveridge_Clausen_IMP_DSS_JRmethod_R1.15460.15460.4 File:"20190410_QExHFX1_RSLC1_Beveridge_Clausen_IMP_DSS_JRmethod_R1.raw", NativeID:"controllerType=0 controllerNumber=1 scan=15460"	4	1990.161299	1.000000e+000	1.107038e-003	-0.000934	-0.469308	1.000000e+000	1.000000e+000
	2	20190410_QExHFX1_RSLC1_Beveridge_Clausen_IMP_DSS_JRmethod_R1.15308.15308.4 File:"20190410_QExHFX1_RSLC1_Beveridge_Clausen_IMP_DSS_JRmethod_R1.raw", NativeID:"controllerType=0 controllerNumber=1 scan=15308"	4	1990.159487	1.000000e+000	1.910439e-003	-0.002746	-1.379787	1.000000e+000	1.000000e+000
	3	20190410_QExHFX1_RSLC1_Beveridge_Clausen_IMP_DSS_JRmethod_R1.15453.15453.3 File:"20190410_QExHFX1_RSLC1_Beveridge_Clausen_IMP_DSS_JRmethod_R1.raw", NativeID:"controllerType=0 controllerNumber=1 scan=15453"	3	1990.161448	1.000000e+000	2.500228e-003	-0.000785	-0.394440	1.000000e+000	1.000000e+000
	4	20190410_QExHFX1_RSLC1_Beveridge_Clausen_IMP_DSS_JRmethod_R1.15458.15458.4 File:"20190410_QExHFX1_RSLC1_Beveridge_Clausen_IMP_DSS_JRmethod_R1.raw", NativeID:"controllerType=0 controllerNumber=1 scan=15458"	4	1990.160818	1.000000e+000	3.129586e-003	-0.001415	-0.710997	1.000000e+000	1.000000e+000
32	FIKPILEK(3)-KLINGIR(1)	1938.214936	null	Cas9(381)-Cas9(669)/	Intra-Protein
	1	20190410_QExHFX1_RSLC1_Beveridge_Clausen_IMP_DSS_JRmethod_R1.15313.15313.3 File:"20190410_QExHFX1_RSLC1_Beveridge_Clausen_IMP_DSS_JRmethod_R1.raw", NativeID:"controllerType=0 controllerNumber=1 scan=15313"	3	1938.215122	1.000000e+000	3.519405e-002	0.000186	0.095965	1.000000e+000	1.000000e+000
33	FIKPILEK(3)-SDKNR(3)	1744.000264	null	Cas9(381)-Cas9(866)/	Intra-Protein
	1	20190410_QExHFX1_RSLC1_Beveridge_Clausen_IMP_DSS_JRmethod_R1.10517.10517.4 File:"20190410_QExHFX1_RSLC1_Beveridge_Clausen_IMP_DSS_JRmethod_R1.raw", NativeID:"controllerType=0 controllerNumber=1 scan=10517"	4	1744.000143	1.000000e+000	4.719915e-002	-0.000121	-0.069381	1.000000e+000	1.000000e+000
	2	20190410_QExHFX1_RSLC1_Beveridge_Clausen_IMP_DSS_JRmethod_R1.10374.10374.4 File:"20190410_QExHFX1_RSLC1_Beveridge_Clausen_IMP_DSS_JRmethod_R1.raw", NativeID:"controllerType=0 controllerNumber=1 scan=10374"	4	1744.000632	1.000000e+000	5.106456e-002	0.000368	0.211009	1.000000e+000	1.000000e+000
	3	20190410_QExHFX1_RSLC1_Beveridge_Clausen_IMP_DSS_JRmethod_R1.10519.10519.3 File:"20190410_QExHFX1_RSLC1_Beveridge_Clausen_IMP_DSS_JRmethod_R1.raw", NativeID:"controllerType=0 controllerNumber=1 scan=10519"	3	1744.001194	1.000000e+000	1.934245e-001	0.000930	0.533257	1.000000e+000	1.000000e+000
	4	20190410_QExHFX1_RSLC1_Beveridge_Clausen_IMP_DSS_JRmethod_R1.10375.10375.3 File:"20190410_QExHFX1_RSLC1_Beveridge_Clausen_IMP_DSS_JRmethod_R1.raw", NativeID:"controllerType=0 controllerNumber=1 scan=10375"	3	1744.001377	1.000000e+000	2.640799e-001	0.001113	0.638188	1.000000e+000	1.000000e+000
34	FKVLGNTDR(2)-ESILPKR(6)	2029.143954	null	Cas9(37)-Cas9(1117)/	Intra-Protein
	1	20190410_QExHFX1_RSLC1_Beveridge_Clausen_IMP_DSS_JRmethod_R1.13011.13011.3 File:"20190410_QExHFX1_RSLC1_Beveridge_Clausen_IMP_DSS_JRmethod_R1.raw", NativeID:"controllerType=0 controllerNumber=1 scan=13011"	3	2029.144616	1.000000e+000	1.702133e-002	0.000662	0.326246	1.000000e+000	1.000000e+000
	2	20190410_QExHFX1_RSLC1_Beveridge_Clausen_IMP_DSS_JRmethod_R1.13177.13177.3 File:"20190410_QExHFX1_RSLC1_Beveridge_Clausen_IMP_DSS_JRmethod_R1.raw", NativeID:"controllerType=0 controllerNumber=1 scan=13177"	3	2029.144725	1.000000e+000	1.840819e-002	0.000771	0.379963	1.000000e+000	1.000000e+000
35	FKVLGNTDR(2)-FKVLGNTDR(2)	2236.208337	null	Cas9(37)-Cas9(37)/	Inter-Protein
	1	20190410_QExHFX1_RSLC1_Beveridge_Clausen_IMP_DSS_JRmethod_R1.13627.13627.4 File:"20190410_QExHFX1_RSLC1_Beveridge_Clausen_IMP_DSS_JRmethod_R1.raw", NativeID:"controllerType=0 controllerNumber=1 scan=13627"	4	2236.209494	1.000000e+000	4.281420e-003	0.001157	0.517394	1.000000e+000	1.000000e+000
	2	20190410_QExHFX1_RSLC1_Beveridge_Clausen_IMP_DSS_JRmethod_R1.13632.13632.3 File:"20190410_QExHFX1_RSLC1_Beveridge_Clausen_IMP_DSS_JRmethod_R1.raw", NativeID:"controllerType=0 controllerNumber=1 scan=13632"	3	2236.204971	1.000000e+000	4.480411e-003	-0.003366	-1.505226	1.000000e+000	1.000000e+000
36	FKVLGNTDR(2)-KMIAK(1)	1792.998881	Oxidation[M](14)	Cas9(37)-Cas9(1024)/	Intra-Protein
	1	20190410_QExHFX1_RSLC1_Beveridge_Clausen_IMP_DSS_JRmethod_R1.9065.9065.3 File:"20190410_QExHFX1_RSLC1_Beveridge_Clausen_IMP_DSS_JRmethod_R1.raw", NativeID:"controllerType=0 controllerNumber=1 scan=9065"	3	1792.998203	1.000000e+000	2.342400e-004	-0.000678	-0.378137	1.000000e+000	1.000000e+000
	2	20190410_QExHFX1_RSLC1_Beveridge_Clausen_IMP_DSS_JRmethod_R1.9930.9930.4 File:"20190410_QExHFX1_RSLC1_Beveridge_Clausen_IMP_DSS_JRmethod_R1.raw", NativeID:"controllerType=0 controllerNumber=1 scan=9930"	4	1777.003195	1.000000e+000	9.297450e-004	-0.000772	-0.434439	1.000000e+000	1.000000e+000
	3	20190410_QExHFX1_RSLC1_Beveridge_Clausen_IMP_DSS_JRmethod_R1.9812.9812.3 File:"20190410_QExHFX1_RSLC1_Beveridge_Clausen_IMP_DSS_JRmethod_R1.raw", NativeID:"controllerType=0 controllerNumber=1 scan=9812"	3	1777.005027	1.000000e+000	9.718371e-004	0.001060	0.596510	1.000000e+000	1.000000e+000
	4	20190410_QExHFX1_RSLC1_Beveridge_Clausen_IMP_DSS_JRmethod_R1.9938.9938.3 File:"20190410_QExHFX1_RSLC1_Beveridge_Clausen_IMP_DSS_JRmethod_R1.raw", NativeID:"controllerType=0 controllerNumber=1 scan=9938"	3	1777.004307	1.000000e+000	1.116365e-003	0.000340	0.191333	1.000000e+000	1.000000e+000
	5	20190410_QExHFX1_RSLC1_Beveridge_Clausen_IMP_DSS_JRmethod_R1.8949.8949.4 File:"20190410_QExHFX1_RSLC1_Beveridge_Clausen_IMP_DSS_JRmethod_R1.raw", NativeID:"controllerType=0 controllerNumber=1 scan=8949"	4	1792.998556	1.000000e+000	1.232657e-003	-0.000325	-0.181261	1.000000e+000	1.000000e+000
	6	20190410_QExHFX1_RSLC1_Beveridge_Clausen_IMP_DSS_JRmethod_R1.9061.9061.4 File:"20190410_QExHFX1_RSLC1_Beveridge_Clausen_IMP_DSS_JRmethod_R1.raw", NativeID:"controllerType=0 controllerNumber=1 scan=9061"	4	1792.999045	1.000000e+000	2.372135e-003	0.000164	0.091467	1.000000e+000	1.000000e+000
	7	20190410_QExHFX1_RSLC1_Beveridge_Clausen_IMP_DSS_JRmethod_R1.9806.9806.4 File:"20190410_QExHFX1_RSLC1_Beveridge_Clausen_IMP_DSS_JRmethod_R1.raw", NativeID:"controllerType=0 controllerNumber=1 scan=9806"	4	1777.005369	1.000000e+000	3.072275e-003	0.001402	0.788968	1.000000e+000	1.000000e+000
	8	20190410_QExHFX1_RSLC1_Beveridge_Clausen_IMP_DSS_JRmethod_R1.9834.9834.3 File:"20190410_QExHFX1_RSLC1_Beveridge_Clausen_IMP_DSS_JRmethod_R1.raw", NativeID:"controllerType=0 controllerNumber=1 scan=9834"	3	1792.999552	1.000000e+000	3.336237e-003	0.000671	0.374233	1.000000e+000	1.000000e+000
	9	20190410_QExHFX1_RSLC1_Beveridge_Clausen_IMP_DSS_JRmethod_R1.9831.9831.4 File:"20190410_QExHFX1_RSLC1_Beveridge_Clausen_IMP_DSS_JRmethod_R1.raw", NativeID:"controllerType=0 controllerNumber=1 scan=9831"	4	1792.997824	1.000000e+000	5.529077e-003	-0.001057	-0.589515	1.000000e+000	1.000000e+000
	10	20190410_QExHFX1_RSLC1_Beveridge_Clausen_IMP_DSS_JRmethod_R1.9169.9169.3 File:"20190410_QExHFX1_RSLC1_Beveridge_Clausen_IMP_DSS_JRmethod_R1.raw", NativeID:"controllerType=0 controllerNumber=1 scan=9169"	3	1792.998753	1.000000e+000	1.621170e-001	-0.000128	-0.071389	1.000000e+000	1.000000e+000
	11	20190410_QExHFX1_RSLC1_Beveridge_Clausen_IMP_DSS_JRmethod_R1.9166.9166.4 File:"20190410_QExHFX1_RSLC1_Beveridge_Clausen_IMP_DSS_JRmethod_R1.raw", NativeID:"controllerType=0 controllerNumber=1 scan=9166"	4	1792.997946	1.000000e+000	4.045132e-001	-0.000935	-0.521473	1.000000e+000	1.000000e+000
37	GGLSELDKAGFIK(8)-EKIEK(2)	2118.169163	null	Cas9(917)-Cas9(443)/	Intra-Protein
	1	20190410_QExHFX1_RSLC1_Beveridge_Clausen_IMP_DSS_JRmethod_R1.14457.14457.4 File:"20190410_QExHFX1_RSLC1_Beveridge_Clausen_IMP_DSS_JRmethod_R1.raw", NativeID:"controllerType=0 controllerNumber=1 scan=14457"	4	2118.168901	1.000000e+000	3.434101e-003	-0.000262	-0.123692	1.000000e+000	1.000000e+000
	2	20190410_QExHFX1_RSLC1_Beveridge_Clausen_IMP_DSS_JRmethod_R1.14380.14380.3 File:"20190410_QExHFX1_RSLC1_Beveridge_Clausen_IMP_DSS_JRmethod_R1.raw", NativeID:"controllerType=0 controllerNumber=1 scan=14380"	3	2118.169990	1.000000e+000	1.043469e-002	0.000827	0.390432	1.000000e+000	1.000000e+000
	3	20190410_QExHFX1_RSLC1_Beveridge_Clausen_IMP_DSS_JRmethod_R1.14291.14291.4 File:"20190410_QExHFX1_RSLC1_Beveridge_Clausen_IMP_DSS_JRmethod_R1.raw", NativeID:"controllerType=0 controllerNumber=1 scan=14291"	4	2118.169860	1.000000e+000	7.912977e-002	0.000697	0.329058	1.000000e+000	1.000000e+000
38	GGLSELDKAGFIK(8)-GGLSELDKAGFIK(8)	2806.523556	null	Cas9(917)-Cas9(917)/	Inter-Protein
	1	20190410_QExHFX1_RSLC1_Beveridge_Clausen_IMP_DSS_JRmethod_R1.20222.20222.3 File:"20190410_QExHFX1_RSLC1_Beveridge_Clausen_IMP_DSS_JRmethod_R1.raw", NativeID:"controllerType=0 controllerNumber=1 scan=20222"	3	2806.524538	1.000000e+000	1.935385e-005	0.000982	0.349899	1.000000e+000	1.000000e+000
	2	20190410_QExHFX1_RSLC1_Beveridge_Clausen_IMP_DSS_JRmethod_R1.20217.20217.4 File:"20190410_QExHFX1_RSLC1_Beveridge_Clausen_IMP_DSS_JRmethod_R1.raw", NativeID:"controllerType=0 controllerNumber=1 scan=20217"	4	2806.523514	1.000000e+000	3.352570e-003	-0.000042	-0.014965	1.000000e+000	1.000000e+000
39	GGLSELDKAGFIK(8)-KVTVK(1)	2046.184420	null	Cas9(917)-Cas9(562)/	Intra-Protein
	1	20190410_QExHFX1_RSLC1_Beveridge_Clausen_IMP_DSS_JRmethod_R1.14060.14060.3 File:"20190410_QExHFX1_RSLC1_Beveridge_Clausen_IMP_DSS_JRmethod_R1.raw", NativeID:"controllerType=0 controllerNumber=1 scan=14060"	3	2046.184544	1.000000e+000	7.010781e-004	0.000124	0.060601	1.000000e+000	1.000000e+000
	2	20190410_QExHFX1_RSLC1_Beveridge_Clausen_IMP_DSS_JRmethod_R1.14218.14218.4 File:"20190410_QExHFX1_RSLC1_Beveridge_Clausen_IMP_DSS_JRmethod_R1.raw", NativeID:"controllerType=0 controllerNumber=1 scan=14218"	4	2046.184171	1.000000e+000	5.097624e-003	-0.000249	-0.121690	1.000000e+000	1.000000e+000
	3	20190410_QExHFX1_RSLC1_Beveridge_Clausen_IMP_DSS_JRmethod_R1.14230.14230.3 File:"20190410_QExHFX1_RSLC1_Beveridge_Clausen_IMP_DSS_JRmethod_R1.raw", NativeID:"controllerType=0 controllerNumber=1 scan=14230"	3	2046.184808	1.000000e+000	3.313176e-002	0.000388	0.189621	1.000000e+000	1.000000e+000
	4	20190410_QExHFX1_RSLC1_Beveridge_Clausen_IMP_DSS_JRmethod_R1.14057.14057.4 File:"20190410_QExHFX1_RSLC1_Beveridge_Clausen_IMP_DSS_JRmethod_R1.raw", NativeID:"controllerType=0 controllerNumber=1 scan=14057"	4	2046.184371	1.000000e+000	1.622026e-001	-0.000049	-0.023947	1.000000e+000	1.000000e+000
40	GGLSELDKAGFIK(8)-QLKEDYFK(3)	2542.343816	null	Cas9(917)-Cas9(569)/	Intra-Protein
	1	20190410_QExHFX1_RSLC1_Beveridge_Clausen_IMP_DSS_JRmethod_R1.18455.18455.4 File:"20190410_QExHFX1_RSLC1_Beveridge_Clausen_IMP_DSS_JRmethod_R1.raw", NativeID:"controllerType=0 controllerNumber=1 scan=18455"	4	2542.343129	1.000000e+000	3.003108e-003	-0.000687	-0.270223	1.000000e+000	1.000000e+000
	2	20190410_QExHFX1_RSLC1_Beveridge_Clausen_IMP_DSS_JRmethod_R1.18364.18364.4 File:"20190410_QExHFX1_RSLC1_Beveridge_Clausen_IMP_DSS_JRmethod_R1.raw", NativeID:"controllerType=0 controllerNumber=1 scan=18364"	4	2542.344636	1.000000e+000	4.599260e-003	0.000820	0.322537	1.000000e+000	1.000000e+000
	3	20190410_QExHFX1_RSLC1_Beveridge_Clausen_IMP_DSS_JRmethod_R1.18324.18324.3 File:"20190410_QExHFX1_RSLC1_Beveridge_Clausen_IMP_DSS_JRmethod_R1.raw", NativeID:"controllerType=0 controllerNumber=1 scan=18324"	3	2542.344057	1.000000e+000	1.714121e-002	0.000241	0.094794	1.000000e+000	1.000000e+000
	4	20190410_QExHFX1_RSLC1_Beveridge_Clausen_IMP_DSS_JRmethod_R1.18459.18459.3 File:"20190410_QExHFX1_RSLC1_Beveridge_Clausen_IMP_DSS_JRmethod_R1.raw", NativeID:"controllerType=0 controllerNumber=1 scan=18459"	3	2542.341510	1.000000e+000	3.188413e-001	-0.002306	-0.907037	1.000000e+000	1.000000e+000
41	GGLSELDKAGFIK(8)-QLLNAKLITQR(6)	2769.587156	null	Cas9(917)-Cas9(894)/	Intra-Protein
	1	20190410_QExHFX1_RSLC1_Beveridge_Clausen_IMP_DSS_JRmethod_R1.18901.18901.4 File:"20190410_QExHFX1_RSLC1_Beveridge_Clausen_IMP_DSS_JRmethod_R1.raw", NativeID:"controllerType=0 controllerNumber=1 scan=18901"	4	2769.586883	1.000000e+000	9.169234e-005	-0.000273	-0.098571	1.000000e+000	1.000000e+000
	2	20190410_QExHFX1_RSLC1_Beveridge_Clausen_IMP_DSS_JRmethod_R1.19007.19007.4 File:"20190410_QExHFX1_RSLC1_Beveridge_Clausen_IMP_DSS_JRmethod_R1.raw", NativeID:"controllerType=0 controllerNumber=1 scan=19007"	4	2769.588955	1.000000e+000	2.112160e-003	0.001799	0.649555	1.000000e+000	1.000000e+000
	3	20190410_QExHFX1_RSLC1_Beveridge_Clausen_IMP_DSS_JRmethod_R1.18895.18895.3 File:"20190410_QExHFX1_RSLC1_Beveridge_Clausen_IMP_DSS_JRmethod_R1.raw", NativeID:"controllerType=0 controllerNumber=1 scan=18895"	3	2769.587768	1.000000e+000	2.938683e-001	0.000612	0.220972	1.000000e+000	1.000000e+000
42	GGLSELDKAGFIK(8)-VITLKSK(5)	2260.316152	null	Cas9(917)-Cas9(963)/	Intra-Protein
	1	20190410_QExHFX1_RSLC1_Beveridge_Clausen_IMP_DSS_JRmethod_R1.16750.16750.3 File:"20190410_QExHFX1_RSLC1_Beveridge_Clausen_IMP_DSS_JRmethod_R1.raw", NativeID:"controllerType=0 controllerNumber=1 scan=16750"	3	2260.315153	1.000000e+000	2.317259e-002	-0.000999	-0.441974	1.000000e+000	1.000000e+000
	2	20190410_QExHFX1_RSLC1_Beveridge_Clausen_IMP_DSS_JRmethod_R1.16742.16742.4 File:"20190410_QExHFX1_RSLC1_Beveridge_Clausen_IMP_DSS_JRmethod_R1.raw", NativeID:"controllerType=0 controllerNumber=1 scan=16742"	4	2260.313545	1.000000e+000	2.753130e-001	-0.002607	-1.153378	1.000000e+000	1.000000e+000
43	GKSDNVPSEEVVK(2)-EDYFKK(5)	2354.176092	null	Cas9(870)-Cas9(574)/	Intra-Protein
	1	20190410_QExHFX1_RSLC1_Beveridge_Clausen_IMP_DSS_JRmethod_R1.11158.11158.3 File:"20190410_QExHFX1_RSLC1_Beveridge_Clausen_IMP_DSS_JRmethod_R1.raw", NativeID:"controllerType=0 controllerNumber=1 scan=11158"	3	2354.176814	1.000000e+000	1.476850e-002	0.000722	0.306689	1.000000e+000	1.000000e+000
	2	20190410_QExHFX1_RSLC1_Beveridge_Clausen_IMP_DSS_JRmethod_R1.11160.11160.4 File:"20190410_QExHFX1_RSLC1_Beveridge_Clausen_IMP_DSS_JRmethod_R1.raw", NativeID:"controllerType=0 controllerNumber=1 scan=11160"	4	2354.175385	1.000000e+000	8.580238e-002	-0.000707	-0.300317	1.000000e+000	1.000000e+000
44	GKSDNVPSEEVVK(2)-GKSDNVPSEEVVK(2)	2912.473366	null	Cas9(870)-Cas9(870)/	Inter-Protein
	1	20190410_QExHFX1_RSLC1_Beveridge_Clausen_IMP_DSS_JRmethod_R1.10582.10582.4 File:"20190410_QExHFX1_RSLC1_Beveridge_Clausen_IMP_DSS_JRmethod_R1.raw", NativeID:"controllerType=0 controllerNumber=1 scan=10582"	4	2912.473458	1.000000e+000	3.382082e-005	0.000092	0.031588	1.000000e+000	1.000000e+000
	2	20190410_QExHFX1_RSLC1_Beveridge_Clausen_IMP_DSS_JRmethod_R1.10452.10452.4 File:"20190410_QExHFX1_RSLC1_Beveridge_Clausen_IMP_DSS_JRmethod_R1.raw", NativeID:"controllerType=0 controllerNumber=1 scan=10452"	4	2912.470846	1.000000e+000	1.779393e-004	-0.002520	-0.865244	1.000000e+000	1.000000e+000
	3	20190410_QExHFX1_RSLC1_Beveridge_Clausen_IMP_DSS_JRmethod_R1.10593.10593.3 File:"20190410_QExHFX1_RSLC1_Beveridge_Clausen_IMP_DSS_JRmethod_R1.raw", NativeID:"controllerType=0 controllerNumber=1 scan=10593"	3	2912.471854	1.000000e+000	4.444317e-001	-0.001512	-0.519146	1.000000e+000	1.000000e+000
45	GKSDNVPSEEVVK(2)-VKYVTEGMR(2)	2607.333322	null	Cas9(870)-Cas9(532)/	Intra-Protein
	1	20190410_QExHFX1_RSLC1_Beveridge_Clausen_IMP_DSS_JRmethod_R1.11105.11105.4 File:"20190410_QExHFX1_RSLC1_Beveridge_Clausen_IMP_DSS_JRmethod_R1.raw", NativeID:"controllerType=0 controllerNumber=1 scan=11105"	4	2607.333548	1.000000e+000	9.678807e-005	0.000226	0.086679	1.000000e+000	1.000000e+000
	2	20190410_QExHFX1_RSLC1_Beveridge_Clausen_IMP_DSS_JRmethod_R1.10061.10061.4 File:"20190410_QExHFX1_RSLC1_Beveridge_Clausen_IMP_DSS_JRmethod_R1.raw", NativeID:"controllerType=0 controllerNumber=1 scan=10061"	4	2623.328633	1.000000e+000	1.465789e-004	0.000397	0.151334	1.000000e+000	1.000000e+000
	3	20190410_QExHFX1_RSLC1_Beveridge_Clausen_IMP_DSS_JRmethod_R1.9950.9950.4 File:"20190410_QExHFX1_RSLC1_Beveridge_Clausen_IMP_DSS_JRmethod_R1.raw", NativeID:"controllerType=0 controllerNumber=1 scan=9950"	4	2623.328411	1.000000e+000	9.414852e-004	0.000175	0.066709	1.000000e+000	1.000000e+000
	4	20190410_QExHFX1_RSLC1_Beveridge_Clausen_IMP_DSS_JRmethod_R1.10178.10178.4 File:"20190410_QExHFX1_RSLC1_Beveridge_Clausen_IMP_DSS_JRmethod_R1.raw", NativeID:"controllerType=0 controllerNumber=1 scan=10178"	4	2623.328496	1.000000e+000	1.143383e-003	0.000260	0.099111	1.000000e+000	1.000000e+000
	5	20190410_QExHFX1_RSLC1_Beveridge_Clausen_IMP_DSS_JRmethod_R1.11111.11111.3 File:"20190410_QExHFX1_RSLC1_Beveridge_Clausen_IMP_DSS_JRmethod_R1.raw", NativeID:"controllerType=0 controllerNumber=1 scan=11111"	3	2607.332750	1.000000e+000	2.886989e-003	-0.000572	-0.219381	1.000000e+000	1.000000e+000
	6	20190410_QExHFX1_RSLC1_Beveridge_Clausen_IMP_DSS_JRmethod_R1.10983.10983.4 File:"20190410_QExHFX1_RSLC1_Beveridge_Clausen_IMP_DSS_JRmethod_R1.raw", NativeID:"controllerType=0 controllerNumber=1 scan=10983"	4	2607.334544	1.000000e+000	1.387383e-002	0.001222	0.468678	1.000000e+000	1.000000e+000
	7	20190410_QExHFX1_RSLC1_Beveridge_Clausen_IMP_DSS_JRmethod_R1.10300.10300.4 File:"20190410_QExHFX1_RSLC1_Beveridge_Clausen_IMP_DSS_JRmethod_R1.raw", NativeID:"controllerType=0 controllerNumber=1 scan=10300"	4	2623.325827	1.000000e+000	6.988222e-002	-0.002409	-0.918299	1.000000e+000	1.000000e+000
	8	20190410_QExHFX1_RSLC1_Beveridge_Clausen_IMP_DSS_JRmethod_R1.10989.10989.3 File:"20190410_QExHFX1_RSLC1_Beveridge_Clausen_IMP_DSS_JRmethod_R1.raw", NativeID:"controllerType=0 controllerNumber=1 scan=10989"	3	2607.333431	1.000000e+000	3.262736e-001	0.000109	0.041805	1.000000e+000	1.000000e+000
46	GKSDNVPSEEVVK(2)-VPSKK(4)	2083.128027	null	Cas9(870)-Cas9(34)/	Intra-Protein
	1	20190410_QExHFX1_RSLC1_Beveridge_Clausen_IMP_DSS_JRmethod_R1.7896.7896.3 File:"20190410_QExHFX1_RSLC1_Beveridge_Clausen_IMP_DSS_JRmethod_R1.raw", NativeID:"controllerType=0 controllerNumber=1 scan=7896"	3	2083.128229	1.000000e+000	2.647567e-001	0.000202	0.096970	1.000000e+000	1.000000e+000
	2	20190410_QExHFX1_RSLC1_Beveridge_Clausen_IMP_DSS_JRmethod_R1.8005.8005.3 File:"20190410_QExHFX1_RSLC1_Beveridge_Clausen_IMP_DSS_JRmethod_R1.raw", NativeID:"controllerType=0 controllerNumber=1 scan=8005"	3	2083.128866	1.000000e+000	2.870379e-001	0.000839	0.402760	1.000000e+000	1.000000e+000
	3	20190410_QExHFX1_RSLC1_Beveridge_Clausen_IMP_DSS_JRmethod_R1.8002.8002.4 File:"20190410_QExHFX1_RSLC1_Beveridge_Clausen_IMP_DSS_JRmethod_R1.raw", NativeID:"controllerType=0 controllerNumber=1 scan=8002"	4	2083.129139	1.000000e+000	3.837723e-001	0.001112	0.533813	1.000000e+000	1.000000e+000
47	GKSDNVPSEEVVK(2)-VTVKQLK(4)	2340.301955	null	Cas9(870)-Cas9(566)/	Intra-Protein
	1	20190410_QExHFX1_RSLC1_Beveridge_Clausen_IMP_DSS_JRmethod_R1.10201.10201.4 File:"20190410_QExHFX1_RSLC1_Beveridge_Clausen_IMP_DSS_JRmethod_R1.raw", NativeID:"controllerType=0 controllerNumber=1 scan=10201"	4	2340.299966	1.000000e+000	1.264897e-002	-0.001989	-0.849890	1.000000e+000	1.000000e+000
48	GQKNSR(3)-GQKNSR(3)	1515.798554	null	Cas9(779)-Cas9(779)/	Inter-Protein
	1	20190410_QExHFX1_RSLC1_Beveridge_Clausen_IMP_DSS_JRmethod_R1.2257.2257.3 File:"20190410_QExHFX1_RSLC1_Beveridge_Clausen_IMP_DSS_JRmethod_R1.raw", NativeID:"controllerType=0 controllerNumber=1 scan=2257"	3	1515.799078	1.000000e+000	3.148935e-002	0.000524	0.345692	1.000000e+000	1.000000e+000
49	GYKEVK(3)-AGFIKR(5)	1551.889268	null	Cas9(1192)-Cas9(922)/	Intra-Protein
	1	20190410_QExHFX1_RSLC1_Beveridge_Clausen_IMP_DSS_JRmethod_R1.8676.8676.3 File:"20190410_QExHFX1_RSLC1_Beveridge_Clausen_IMP_DSS_JRmethod_R1.raw", NativeID:"controllerType=0 controllerNumber=1 scan=8676"	3	1551.889725	1.000000e+000	9.328766e-003	0.000457	0.294480	1.000000e+000	1.000000e+000
	2	20190410_QExHFX1_RSLC1_Beveridge_Clausen_IMP_DSS_JRmethod_R1.8781.8781.3 File:"20190410_QExHFX1_RSLC1_Beveridge_Clausen_IMP_DSS_JRmethod_R1.raw", NativeID:"controllerType=0 controllerNumber=1 scan=8781"	3	1551.890448	1.000000e+000	1.299411e-002	0.001180	0.760364	1.000000e+000	1.000000e+000
50	GYKEVK(3)-GQKNSR(3)	1549.833209	null	Cas9(1192)-Cas9(779)/	Intra-Protein
	1	20190410_QExHFX1_RSLC1_Beveridge_Clausen_IMP_DSS_JRmethod_R1.4530.4530.3 File:"20190410_QExHFX1_RSLC1_Beveridge_Clausen_IMP_DSS_JRmethod_R1.raw", NativeID:"controllerType=0 controllerNumber=1 scan=4530"	3	1549.833471	1.000000e+000	2.863166e-003	0.000262	0.169050	1.000000e+000	1.000000e+000
51	GYKEVK(3)-GYKEVK(3)	1583.867863	null	Cas9(1192)-Cas9(1192)/	Inter-Protein
	1	20190410_QExHFX1_RSLC1_Beveridge_Clausen_IMP_DSS_JRmethod_R1.7301.7301.3 File:"20190410_QExHFX1_RSLC1_Beveridge_Clausen_IMP_DSS_JRmethod_R1.raw", NativeID:"controllerType=0 controllerNumber=1 scan=7301"	3	1583.868504	1.000000e+000	2.799106e-002	0.000641	0.404705	1.000000e+000	1.000000e+000
52	HKPENIVIEMAR(2)-DFQFYKVR(6)	2676.396531	null	Cas9(759)-Cas9(978)/	Intra-Protein
	1	20190410_QExHFX1_RSLC1_Beveridge_Clausen_IMP_DSS_JRmethod_R1.17513.17513.4 File:"20190410_QExHFX1_RSLC1_Beveridge_Clausen_IMP_DSS_JRmethod_R1.raw", NativeID:"controllerType=0 controllerNumber=1 scan=17513"	4	2676.396373	1.000000e+000	1.882934e-002	-0.000158	-0.059035	1.000000e+000	1.000000e+000
	2	20190410_QExHFX1_RSLC1_Beveridge_Clausen_IMP_DSS_JRmethod_R1.17353.17353.5 File:"20190410_QExHFX1_RSLC1_Beveridge_Clausen_IMP_DSS_JRmethod_R1.raw", NativeID:"controllerType=0 controllerNumber=1 scan=17353"	5	2676.397473	1.000000e+000	8.463306e-002	0.000942	0.351966	1.000000e+000	1.000000e+000
53	HKPENIVIEMAR(2)-FDNLTKAER(6)	2667.392171	null	Cas9(759)-Cas9(906)/	Intra-Protein
	1	20190410_QExHFX1_RSLC1_Beveridge_Clausen_IMP_DSS_JRmethod_R1.13615.13615.4 File:"20190410_QExHFX1_RSLC1_Beveridge_Clausen_IMP_DSS_JRmethod_R1.raw", NativeID:"controllerType=0 controllerNumber=1 scan=13615"	4	2667.391664	1.000000e+000	2.399740e-004	-0.000507	-0.190073	1.000000e+000	1.000000e+000
	2	20190410_QExHFX1_RSLC1_Beveridge_Clausen_IMP_DSS_JRmethod_R1.13676.13676.4 File:"20190410_QExHFX1_RSLC1_Beveridge_Clausen_IMP_DSS_JRmethod_R1.raw", NativeID:"controllerType=0 controllerNumber=1 scan=13676"	4	2683.387347	1.000000e+000	1.043136e-003	0.000262	0.097638	1.000000e+000	1.000000e+000
	3	20190410_QExHFX1_RSLC1_Beveridge_Clausen_IMP_DSS_JRmethod_R1.13549.13549.5 File:"20190410_QExHFX1_RSLC1_Beveridge_Clausen_IMP_DSS_JRmethod_R1.raw", NativeID:"controllerType=0 controllerNumber=1 scan=13549"	5	2667.393410	1.000000e+000	1.820618e-002	0.001239	0.464499	1.000000e+000	1.000000e+000
	4	20190410_QExHFX1_RSLC1_Beveridge_Clausen_IMP_DSS_JRmethod_R1.13684.13684.5 File:"20190410_QExHFX1_RSLC1_Beveridge_Clausen_IMP_DSS_JRmethod_R1.raw", NativeID:"controllerType=0 controllerNumber=1 scan=13684"	5	2667.390736	1.000000e+000	3.758069e-002	-0.001435	-0.537979	1.000000e+000	1.000000e+000
54	HKPENIVIEMAR(2)-MIAKSEQEIGK(4)	2807.479263	null	Cas9(759)-Cas9(1028)/	Intra-Protein
	1	20190410_QExHFX1_RSLC1_Beveridge_Clausen_IMP_DSS_JRmethod_R1.12957.12957.4 File:"20190410_QExHFX1_RSLC1_Beveridge_Clausen_IMP_DSS_JRmethod_R1.raw", NativeID:"controllerType=0 controllerNumber=1 scan=12957"	4	2807.479736	1.000000e+000	1.160434e-004	0.000473	0.168479	1.000000e+000	1.000000e+000
	2	20190410_QExHFX1_RSLC1_Beveridge_Clausen_IMP_DSS_JRmethod_R1.12802.12802.4 File:"20190410_QExHFX1_RSLC1_Beveridge_Clausen_IMP_DSS_JRmethod_R1.raw", NativeID:"controllerType=0 controllerNumber=1 scan=12802"	4	2807.477438	1.000000e+000	1.095170e-003	-0.001825	-0.650049	1.000000e+000	1.000000e+000
55	HKPENIVIEMAR(2)-YDENDKLIR(6)	2739.413298	null	Cas9(759)-Cas9(952)/	Intra-Protein
	1	20190410_QExHFX1_RSLC1_Beveridge_Clausen_IMP_DSS_JRmethod_R1.14941.14941.4 File:"20190410_QExHFX1_RSLC1_Beveridge_Clausen_IMP_DSS_JRmethod_R1.raw", NativeID:"controllerType=0 controllerNumber=1 scan=14941"	4	2739.412889	1.000000e+000	1.141044e-003	-0.000409	-0.149302	1.000000e+000	1.000000e+000
	2	20190410_QExHFX1_RSLC1_Beveridge_Clausen_IMP_DSS_JRmethod_R1.14827.14827.5 File:"20190410_QExHFX1_RSLC1_Beveridge_Clausen_IMP_DSS_JRmethod_R1.raw", NativeID:"controllerType=0 controllerNumber=1 scan=14827"	5	2739.412667	1.000000e+000	5.192779e-003	-0.000631	-0.230341	1.000000e+000	1.000000e+000
	3	20190410_QExHFX1_RSLC1_Beveridge_Clausen_IMP_DSS_JRmethod_R1.15011.15011.5 File:"20190410_QExHFX1_RSLC1_Beveridge_Clausen_IMP_DSS_JRmethod_R1.raw", NativeID:"controllerType=0 controllerNumber=1 scan=15011"	5	2739.411369	1.000000e+000	8.845960e-002	-0.001929	-0.704165	1.000000e+000	1.000000e+000
56	IIKDK(3)-IIKDK(3)	1369.866411	null	Cas9(606)-Cas9(606)/	Inter-Protein
	1	20190410_QExHFX1_RSLC1_Beveridge_Clausen_IMP_DSS_JRmethod_R1.6353.6353.3 File:"20190410_QExHFX1_RSLC1_Beveridge_Clausen_IMP_DSS_JRmethod_R1.raw", NativeID:"controllerType=0 controllerNumber=1 scan=6353"	3	1369.866240	1.000000e+000	1.290854e-001	-0.000171	-0.124830	1.000000e+000	1.000000e+000
57	IIKDK(3)-LKSVK(2)	1327.855848	null	Cas9(606)-Cas9(1162)/	Intra-Protein
	1	20190410_QExHFX1_RSLC1_Beveridge_Clausen_IMP_DSS_JRmethod_R1.6223.6223.3 File:"20190410_QExHFX1_RSLC1_Beveridge_Clausen_IMP_DSS_JRmethod_R1.raw", NativeID:"controllerType=0 controllerNumber=1 scan=6223"	3	1327.856023	1.000000e+000	3.401555e-002	0.000175	0.131791	1.000000e+000	1.000000e+000
	2	20190410_QExHFX1_RSLC1_Beveridge_Clausen_IMP_DSS_JRmethod_R1.6320.6320.3 File:"20190410_QExHFX1_RSLC1_Beveridge_Clausen_IMP_DSS_JRmethod_R1.raw", NativeID:"controllerType=0 controllerNumber=1 scan=6320"	3	1327.856103	1.000000e+000	4.192354e-002	0.000255	0.192039	1.000000e+000	1.000000e+000
58	KDFQFYK(1)-AGFIKR(5)	1803.979137	null	Cas9(972)-Cas9(922)/	Intra-Protein
	1	20190410_QExHFX1_RSLC1_Beveridge_Clausen_IMP_DSS_JRmethod_R1.14063.14063.3 File:"20190410_QExHFX1_RSLC1_Beveridge_Clausen_IMP_DSS_JRmethod_R1.raw", NativeID:"controllerType=0 controllerNumber=1 scan=14063"	3	1803.979038	1.000000e+000	1.669648e-002	-0.000099	-0.054879	1.000000e+000	1.000000e+000
	2	20190410_QExHFX1_RSLC1_Beveridge_Clausen_IMP_DSS_JRmethod_R1.14051.14051.4 File:"20190410_QExHFX1_RSLC1_Beveridge_Clausen_IMP_DSS_JRmethod_R1.raw", NativeID:"controllerType=0 controllerNumber=1 scan=14051"	4	1803.981774	1.000000e+000	4.314649e-001	0.002637	1.461769	1.000000e+000	1.000000e+000
59	KDFQFYK(1)-GQKNSR(3)	1801.923078	null	Cas9(972)-Cas9(779)/	Intra-Protein
	1	20190410_QExHFX1_RSLC1_Beveridge_Clausen_IMP_DSS_JRmethod_R1.9324.9324.3 File:"20190410_QExHFX1_RSLC1_Beveridge_Clausen_IMP_DSS_JRmethod_R1.raw", NativeID:"controllerType=0 controllerNumber=1 scan=9324"	3	1801.922398	1.000000e+000	9.726183e-003	-0.000680	-0.377375	1.000000e+000	1.000000e+000
	2	20190410_QExHFX1_RSLC1_Beveridge_Clausen_IMP_DSS_JRmethod_R1.9318.9318.4 File:"20190410_QExHFX1_RSLC1_Beveridge_Clausen_IMP_DSS_JRmethod_R1.raw", NativeID:"controllerType=0 controllerNumber=1 scan=9318"	4	1801.922262	1.000000e+000	7.001037e-002	-0.000816	-0.452850	1.000000e+000	1.000000e+000
60	KDLIIK(1)-DKPIR(2)	1494.925317	null	Cas9(1196)-Cas9(1304)/	Intra-Protein
	1	20190410_QExHFX1_RSLC1_Beveridge_Clausen_IMP_DSS_JRmethod_R1.11262.11262.3 File:"20190410_QExHFX1_RSLC1_Beveridge_Clausen_IMP_DSS_JRmethod_R1.raw", NativeID:"controllerType=0 controllerNumber=1 scan=11262"	3	1494.926165	1.000000e+000	1.470896e-002	0.000848	0.567252	1.000000e+000	1.000000e+000
61	KDLIIK(1)-LSKSR(3)	1456.909668	null	Cas9(1196)-Cas9(222)/	Intra-Protein
	1	20190410_QExHFX1_RSLC1_Beveridge_Clausen_IMP_DSS_JRmethod_R1.9359.9359.3 File:"20190410_QExHFX1_RSLC1_Beveridge_Clausen_IMP_DSS_JRmethod_R1.raw", NativeID:"controllerType=0 controllerNumber=1 scan=9359"	3	1456.910583	1.000000e+000	1.953822e-001	0.000915	0.628042	1.000000e+000	1.000000e+000
62	KFDNLTK(1)-KFDNLTK(1)	1868.016305	null	Cas9(900)-Cas9(900)/	Inter-Protein
	1	20190410_QExHFX1_RSLC1_Beveridge_Clausen_IMP_DSS_JRmethod_R1.12412.12412.3 File:"20190410_QExHFX1_RSLC1_Beveridge_Clausen_IMP_DSS_JRmethod_R1.raw", NativeID:"controllerType=0 controllerNumber=1 scan=12412"	3	1868.016017	1.000000e+000	1.605569e-003	-0.000288	-0.154174	1.000000e+000	1.000000e+000
	2	20190410_QExHFX1_RSLC1_Beveridge_Clausen_IMP_DSS_JRmethod_R1.12418.12418.3 File:"20190410_QExHFX1_RSLC1_Beveridge_Clausen_IMP_DSS_JRmethod_R1.raw", NativeID:"controllerType=0 controllerNumber=1 scan=12418"	3	1868.025727	1.000000e+000	1.099118e-002	0.009422	5.043853	1.000000e+000	1.000000e+000
63	KFDNLTK(1)-KLINGIR(1)	1816.069007	null	Cas9(900)-Cas9(669)/	Intra-Protein
	1	20190410_QExHFX1_RSLC1_Beveridge_Clausen_IMP_DSS_JRmethod_R1.12480.12480.3 File:"20190410_QExHFX1_RSLC1_Beveridge_Clausen_IMP_DSS_JRmethod_R1.raw", NativeID:"controllerType=0 controllerNumber=1 scan=12480"	3	1816.069438	1.000000e+000	4.237531e-008	0.000431	0.237326	1.000000e+000	1.000000e+000
	2	20190410_QExHFX1_RSLC1_Beveridge_Clausen_IMP_DSS_JRmethod_R1.12486.12486.4 File:"20190410_QExHFX1_RSLC1_Beveridge_Clausen_IMP_DSS_JRmethod_R1.raw", NativeID:"controllerType=0 controllerNumber=1 scan=12486"	4	1816.068381	1.000000e+000	1.815387e-004	-0.000626	-0.344701	1.000000e+000	1.000000e+000
64	KFDNLTK(1)-SDKNR(3)	1621.854335	null	Cas9(900)-Cas9(866)/	Intra-Protein
	1	20190410_QExHFX1_RSLC1_Beveridge_Clausen_IMP_DSS_JRmethod_R1.7386.7386.4 File:"20190410_QExHFX1_RSLC1_Beveridge_Clausen_IMP_DSS_JRmethod_R1.raw", NativeID:"controllerType=0 controllerNumber=1 scan=7386"	4	1621.854391	1.000000e+000	1.211069e-001	0.000056	0.034528	1.000000e+000	1.000000e+000
	2	20190410_QExHFX1_RSLC1_Beveridge_Clausen_IMP_DSS_JRmethod_R1.7490.7490.4 File:"20190410_QExHFX1_RSLC1_Beveridge_Clausen_IMP_DSS_JRmethod_R1.raw", NativeID:"controllerType=0 controllerNumber=1 scan=7490"	4	1621.855179	1.000000e+000	2.612503e-001	0.000844	0.520392	1.000000e+000	1.000000e+000
65	KGILQTVK(1)-DKPIR(2)	1652.010436	null	Cas9(739)-Cas9(1304)/	Intra-Protein
	1	20190410_QExHFX1_RSLC1_Beveridge_Clausen_IMP_DSS_JRmethod_R1.10270.10270.4 File:"20190410_QExHFX1_RSLC1_Beveridge_Clausen_IMP_DSS_JRmethod_R1.raw", NativeID:"controllerType=0 controllerNumber=1 scan=10270"	4	1652.010031	1.000000e+000	2.047799e-003	-0.000405	-0.245156	1.000000e+000	1.000000e+000
	2	20190410_QExHFX1_RSLC1_Beveridge_Clausen_IMP_DSS_JRmethod_R1.10155.10155.4 File:"20190410_QExHFX1_RSLC1_Beveridge_Clausen_IMP_DSS_JRmethod_R1.raw", NativeID:"controllerType=0 controllerNumber=1 scan=10155"	4	1652.010519	1.000000e+000	2.749673e-003	0.000083	0.050242	1.000000e+000	1.000000e+000
	3	20190410_QExHFX1_RSLC1_Beveridge_Clausen_IMP_DSS_JRmethod_R1.10158.10158.3 File:"20190410_QExHFX1_RSLC1_Beveridge_Clausen_IMP_DSS_JRmethod_R1.raw", NativeID:"controllerType=0 controllerNumber=1 scan=10158"	3	1652.010655	1.000000e+000	6.920106e-003	0.000219	0.132566	1.000000e+000	1.000000e+000
66	KGILQTVK(1)-KDLIIK(1)	1753.119646	null	Cas9(739)-Cas9(1196)/	Intra-Protein
	1	20190410_QExHFX1_RSLC1_Beveridge_Clausen_IMP_DSS_JRmethod_R1.13226.13226.3 File:"20190410_QExHFX1_RSLC1_Beveridge_Clausen_IMP_DSS_JRmethod_R1.raw", NativeID:"controllerType=0 controllerNumber=1 scan=13226"	3	1753.120579	1.000000e+000	1.324205e-005	0.000933	0.532194	1.000000e+000	1.000000e+000
	2	20190410_QExHFX1_RSLC1_Beveridge_Clausen_IMP_DSS_JRmethod_R1.13234.13234.4 File:"20190410_QExHFX1_RSLC1_Beveridge_Clausen_IMP_DSS_JRmethod_R1.raw", NativeID:"controllerType=0 controllerNumber=1 scan=13234"	4	1753.117697	1.000000e+000	5.252734e-003	-0.001949	-1.111732	1.000000e+000	1.000000e+000
67	KGILQTVK(1)-KGILQTVK(1)	1910.204764	null	Cas9(739)-Cas9(739)/	Inter-Protein
	1	20190410_QExHFX1_RSLC1_Beveridge_Clausen_IMP_DSS_JRmethod_R1.12020.12020.3 File:"20190410_QExHFX1_RSLC1_Beveridge_Clausen_IMP_DSS_JRmethod_R1.raw", NativeID:"controllerType=0 controllerNumber=1 scan=12020"	3	1910.204250	1.000000e+000	2.185341e-004	-0.000514	-0.269081	1.000000e+000	1.000000e+000
	2	20190410_QExHFX1_RSLC1_Beveridge_Clausen_IMP_DSS_JRmethod_R1.12018.12018.4 File:"20190410_QExHFX1_RSLC1_Beveridge_Clausen_IMP_DSS_JRmethod_R1.raw", NativeID:"controllerType=0 controllerNumber=1 scan=12018"	4	1910.206889	1.000000e+000	1.382001e-003	0.002125	1.112446	1.000000e+000	1.000000e+000
68	KGILQTVK(1)-LSKSR(3)	1613.994787	null	Cas9(739)-Cas9(222)/	Intra-Protein
	1	20190410_QExHFX1_RSLC1_Beveridge_Clausen_IMP_DSS_JRmethod_R1.8518.8518.3 File:"20190410_QExHFX1_RSLC1_Beveridge_Clausen_IMP_DSS_JRmethod_R1.raw", NativeID:"controllerType=0 controllerNumber=1 scan=8518"	3	1613.995776	1.000000e+000	6.654243e-004	0.000989	0.612765	1.000000e+000	1.000000e+000
	2	20190410_QExHFX1_RSLC1_Beveridge_Clausen_IMP_DSS_JRmethod_R1.8519.8519.4 File:"20190410_QExHFX1_RSLC1_Beveridge_Clausen_IMP_DSS_JRmethod_R1.raw", NativeID:"controllerType=0 controllerNumber=1 scan=8519"	4	1613.995776	1.000000e+000	2.764853e-001	0.000989	0.612765	1.000000e+000	1.000000e+000
69	KIECFDSVEISGVEDR(1)-DFQFYKVR(6)	3122.513788	Carbamidomethyl[C](4)	Cas9(575)-Cas9(978)/	Intra-Protein
	1	20190410_QExHFX1_RSLC1_Beveridge_Clausen_IMP_DSS_JRmethod_R1.19747.19747.4 File:"20190410_QExHFX1_RSLC1_Beveridge_Clausen_IMP_DSS_JRmethod_R1.raw", NativeID:"controllerType=0 controllerNumber=1 scan=19747"	4	3122.514378	1.000000e+000	3.781867e-002	0.000590	0.188950	1.000000e+000	1.000000e+000
70	KIECFDSVEISGVEDR(1)-MIAKSEQEIGK(4)	3253.596520	Carbamidomethyl[C](4)	Cas9(575)-Cas9(1028)/	Intra-Protein
	1	20190410_QExHFX1_RSLC1_Beveridge_Clausen_IMP_DSS_JRmethod_R1.15636.15636.4 File:"20190410_QExHFX1_RSLC1_Beveridge_Clausen_IMP_DSS_JRmethod_R1.raw", NativeID:"controllerType=0 controllerNumber=1 scan=15636"	4	3253.594049	1.000000e+000	1.998727e-004	-0.002471	-0.759467	1.000000e+000	1.000000e+000
71	KLINGIR(1)-SDKNR(3)	1569.907038	null	Cas9(669)-Cas9(866)/	Intra-Protein
	1	20190410_QExHFX1_RSLC1_Beveridge_Clausen_IMP_DSS_JRmethod_R1.7713.7713.3 File:"20190410_QExHFX1_RSLC1_Beveridge_Clausen_IMP_DSS_JRmethod_R1.raw", NativeID:"controllerType=0 controllerNumber=1 scan=7713"	3	1569.907078	1.000000e+000	2.009765e-002	0.000040	0.025479	1.000000e+000	1.000000e+000
72	KLVDSTDK(1)-KLVDSTDK(1)	1948.048386	null	Cas9(145)-Cas9(145)/	Inter-Protein
	1	20190410_QExHFX1_RSLC1_Beveridge_Clausen_IMP_DSS_JRmethod_R1.8256.8256.3 File:"20190410_QExHFX1_RSLC1_Beveridge_Clausen_IMP_DSS_JRmethod_R1.raw", NativeID:"controllerType=0 controllerNumber=1 scan=8256"	3	1948.049423	1.000000e+000	3.913175e-004	0.001037	0.532328	1.000000e+000	1.000000e+000
	2	20190410_QExHFX1_RSLC1_Beveridge_Clausen_IMP_DSS_JRmethod_R1.8258.8258.4 File:"20190410_QExHFX1_RSLC1_Beveridge_Clausen_IMP_DSS_JRmethod_R1.raw", NativeID:"controllerType=0 controllerNumber=1 scan=8258"	4	1948.049498	1.000000e+000	1.225924e-002	0.001112	0.570828	1.000000e+000	1.000000e+000
73	KLVDSTDKADLR(1)-AEEVEEER(1)	2488.241201	null	Cas9(145)-sp|SRPP_HEVBR|(2)/	Inter-Protein
	1	20190410_QExHFX1_RSLC1_Beveridge_Clausen_IMP_DSS_JRmethod_R1.11633.11633.3 File:"20190410_QExHFX1_RSLC1_Beveridge_Clausen_IMP_DSS_JRmethod_R1.raw", NativeID:"controllerType=0 controllerNumber=1 scan=11633"	3	2488.240879	1.000000e+000	5.716041e-001	-0.000322	-0.129409	1.000000e+000	1.000000e+000
74	KNLIGALLFDSGETAEATR(1)-AGFIKR(5)	2834.540935	null	Cas9(49)-Cas9(922)/	Intra-Protein
	1	20190410_QExHFX1_RSLC1_Beveridge_Clausen_IMP_DSS_JRmethod_R1.21052.21052.4 File:"20190410_QExHFX1_RSLC1_Beveridge_Clausen_IMP_DSS_JRmethod_R1.raw", NativeID:"controllerType=0 controllerNumber=1 scan=21052"	4	2834.542608	1.000000e+000	4.050794e-001	0.001673	0.590219	1.000000e+000	1.000000e+000
75	KNLIGALLFDSGETAEATR(1)-GQKNSR(3)	2832.484876	null	Cas9(49)-Cas9(779)/	Intra-Protein
	1	20190410_QExHFX1_RSLC1_Beveridge_Clausen_IMP_DSS_JRmethod_R1.18720.18720.4 File:"20190410_QExHFX1_RSLC1_Beveridge_Clausen_IMP_DSS_JRmethod_R1.raw", NativeID:"controllerType=0 controllerNumber=1 scan=18720"	4	2832.483080	1.000000e+000	7.724297e-002	-0.001796	-0.634072	1.000000e+000	1.000000e+000
76	KNLIGALLFDSGETAEATR(1)-GYKEVK(3)	2866.519531	null	Cas9(49)-Cas9(1192)/	Intra-Protein
	1	20190410_QExHFX1_RSLC1_Beveridge_Clausen_IMP_DSS_JRmethod_R1.19915.19915.4 File:"20190410_QExHFX1_RSLC1_Beveridge_Clausen_IMP_DSS_JRmethod_R1.raw", NativeID:"controllerType=0 controllerNumber=1 scan=19915"	4	2866.518307	1.000000e+000	7.069448e-002	-0.001224	-0.426999	1.000000e+000	1.000000e+000
77	KNLIGALLFDSGETAEATR(1)-LVDSTDKADLR(7)	3375.764045	null	Cas9(49)-Cas9(152)/	Intra-Protein
	1	20190410_QExHFX1_RSLC1_Beveridge_Clausen_IMP_DSS_JRmethod_R1.21844.21844.4 File:"20190410_QExHFX1_RSLC1_Beveridge_Clausen_IMP_DSS_JRmethod_R1.raw", NativeID:"controllerType=0 controllerNumber=1 scan=21844"	4	3375.764592	1.000000e+000	1.940229e-005	0.000547	0.162037	1.000000e+000	1.000000e+000
	2	20190410_QExHFX1_RSLC1_Beveridge_Clausen_IMP_DSS_JRmethod_R1.21958.21958.4 File:"20190410_QExHFX1_RSLC1_Beveridge_Clausen_IMP_DSS_JRmethod_R1.raw", NativeID:"controllerType=0 controllerNumber=1 scan=21958"	4	3375.763319	1.000000e+000	8.625194e-004	-0.000726	-0.215062	1.000000e+000	1.000000e+000
	3	20190410_QExHFX1_RSLC1_Beveridge_Clausen_IMP_DSS_JRmethod_R1.21717.21717.4 File:"20190410_QExHFX1_RSLC1_Beveridge_Clausen_IMP_DSS_JRmethod_R1.raw", NativeID:"controllerType=0 controllerNumber=1 scan=21717"	4	3375.760949	1.000000e+000	1.804353e-002	-0.003096	-0.917126	1.000000e+000	1.000000e+000
	4	20190410_QExHFX1_RSLC1_Beveridge_Clausen_IMP_DSS_JRmethod_R1.21850.21850.3 File:"20190410_QExHFX1_RSLC1_Beveridge_Clausen_IMP_DSS_JRmethod_R1.raw", NativeID:"controllerType=0 controllerNumber=1 scan=21850"	3	3375.763443	1.000000e+000	2.746055e-001	-0.000602	-0.178330	1.000000e+000	1.000000e+000
78	KNLIGALLFDSGETAEATR(1)-SDNVPSEEVVKK(11)	3473.800821	null	Cas9(49)-Cas9(881)/	Intra-Protein
	1	20190410_QExHFX1_RSLC1_Beveridge_Clausen_IMP_DSS_JRmethod_R1.20607.20607.4 File:"20190410_QExHFX1_RSLC1_Beveridge_Clausen_IMP_DSS_JRmethod_R1.raw", NativeID:"controllerType=0 controllerNumber=1 scan=20607"	4	3473.799913	1.000000e+000	1.445649e-002	-0.000908	-0.261385	1.000000e+000	1.000000e+000
	2	20190410_QExHFX1_RSLC1_Beveridge_Clausen_IMP_DSS_JRmethod_R1.20487.20487.4 File:"20190410_QExHFX1_RSLC1_Beveridge_Clausen_IMP_DSS_JRmethod_R1.raw", NativeID:"controllerType=0 controllerNumber=1 scan=20487"	4	3473.802466	1.000000e+000	8.396766e-002	0.001645	0.473545	1.000000e+000	1.000000e+000
	3	20190410_QExHFX1_RSLC1_Beveridge_Clausen_IMP_DSS_JRmethod_R1.21151.21151.4 File:"20190410_QExHFX1_RSLC1_Beveridge_Clausen_IMP_DSS_JRmethod_R1.raw", NativeID:"controllerType=0 controllerNumber=1 scan=21151"	4	3473.793730	1.000000e+000	2.807261e-001	-0.007091	-2.041280	1.000000e+000	1.000000e+000
79	KPAFLSGEQK(1)-KPAFLSGEQK(1)	2346.270265	null	Cas9(540)-Cas9(540)/	Inter-Protein
	1	20190410_QExHFX1_RSLC1_Beveridge_Clausen_IMP_DSS_JRmethod_R1.13969.13969.4 File:"20190410_QExHFX1_RSLC1_Beveridge_Clausen_IMP_DSS_JRmethod_R1.raw", NativeID:"controllerType=0 controllerNumber=1 scan=13969"	4	2346.268438	1.000000e+000	2.103705e-004	-0.001827	-0.778683	1.000000e+000	1.000000e+000
	2	20190410_QExHFX1_RSLC1_Beveridge_Clausen_IMP_DSS_JRmethod_R1.13973.13973.3 File:"20190410_QExHFX1_RSLC1_Beveridge_Clausen_IMP_DSS_JRmethod_R1.raw", NativeID:"controllerType=0 controllerNumber=1 scan=13973"	3	2346.269050	1.000000e+000	1.133060e-003	-0.001215	-0.517843	1.000000e+000	1.000000e+000
80	KSEETITPWNFEEVVDK(1)-KDWDPK(1)	2976.451179	null	Cas9(472)-Cas9(1128)/	Intra-Protein
	1	20190410_QExHFX1_RSLC1_Beveridge_Clausen_IMP_DSS_JRmethod_R1.19630.19630.4 File:"20190410_QExHFX1_RSLC1_Beveridge_Clausen_IMP_DSS_JRmethod_R1.raw", NativeID:"controllerType=0 controllerNumber=1 scan=19630"	4	2976.451281	1.000000e+000	1.170494e-002	0.000102	0.034269	1.000000e+000	1.000000e+000
81	KSEETITPWNFEEVVDK(1)-MTNFDKNLPNEK(6)	3638.756907	null	Cas9(472)-Cas9(504)/	Intra-Protein
	1	20190410_QExHFX1_RSLC1_Beveridge_Clausen_IMP_DSS_JRmethod_R1.19769.19769.4 File:"20190410_QExHFX1_RSLC1_Beveridge_Clausen_IMP_DSS_JRmethod_R1.raw", NativeID:"controllerType=0 controllerNumber=1 scan=19769"	4	3638.758408	1.000000e+000	7.852382e-005	0.001501	0.412504	1.000000e+000	1.000000e+000
82	KSEETITPWNFEEVVDK(1)-QITKHVAQILDSR(4)	3696.911760	null	Cas9(472)-Cas9(933)/	Intra-Protein
	1	20190410_QExHFX1_RSLC1_Beveridge_Clausen_IMP_DSS_JRmethod_R1.19050.19050.5 File:"20190410_QExHFX1_RSLC1_Beveridge_Clausen_IMP_DSS_JRmethod_R1.raw", NativeID:"controllerType=0 controllerNumber=1 scan=19050"	5	3696.911224	1.000000e+000	4.731548e-003	-0.000536	-0.144986	1.000000e+000	1.000000e+000
83	KSEETITPWNFEEVVDK(1)-SKLVSDFR(2)	3139.583245	null	Cas9(472)-Cas9(965)/	Intra-Protein
	1	20190410_QExHFX1_RSLC1_Beveridge_Clausen_IMP_DSS_JRmethod_R1.20339.20339.4 File:"20190410_QExHFX1_RSLC1_Beveridge_Clausen_IMP_DSS_JRmethod_R1.raw", NativeID:"controllerType=0 controllerNumber=1 scan=20339"	4	3139.588778	1.000000e+000	1.840764e-001	0.005533	1.762336	1.000000e+000	1.000000e+000
84	KVTVK(1)-KVTVK(1)	1285.845285	null	Cas9(562)-Cas9(562)/	Inter-Protein
	1	20190410_QExHFX1_RSLC1_Beveridge_Clausen_IMP_DSS_JRmethod_R1.5059.5059.3 File:"20190410_QExHFX1_RSLC1_Beveridge_Clausen_IMP_DSS_JRmethod_R1.raw", NativeID:"controllerType=0 controllerNumber=1 scan=5059"	3	1285.845473	1.000000e+000	2.017361e-002	0.000188	0.146207	1.000000e+000	1.000000e+000
85	LEESFLVEEDKK(11)-GKSDNVPSEEVVK(2)	2990.509081	null	Cas9(115)-Cas9(870)/	Intra-Protein
	1	20190410_QExHFX1_RSLC1_Beveridge_Clausen_IMP_DSS_JRmethod_R1.14174.14174.4 File:"20190410_QExHFX1_RSLC1_Beveridge_Clausen_IMP_DSS_JRmethod_R1.raw", NativeID:"controllerType=0 controllerNumber=1 scan=14174"	4	2990.510153	1.000000e+000	7.318521e-004	0.001072	0.358467	1.000000e+000	1.000000e+000
86	LEESFLVEEDKK(11)-LEESFLVEEDKK(11)	3068.544797	null	Cas9(115)-Cas9(115)/	Inter-Protein
	1	20190410_QExHFX1_RSLC1_Beveridge_Clausen_IMP_DSS_JRmethod_R1.17827.17827.4 File:"20190410_QExHFX1_RSLC1_Beveridge_Clausen_IMP_DSS_JRmethod_R1.raw", NativeID:"controllerType=0 controllerNumber=1 scan=17827"	4	3068.541647	1.000000e+000	8.513409e-002	-0.003150	-1.026545	1.000000e+000	1.000000e+000
87	LEESFLVEEDKK(11)-VKYVTEGMR(2)	2685.369037	null	Cas9(115)-Cas9(532)/	Intra-Protein
	1	20190410_QExHFX1_RSLC1_Beveridge_Clausen_IMP_DSS_JRmethod_R1.15220.15220.4 File:"20190410_QExHFX1_RSLC1_Beveridge_Clausen_IMP_DSS_JRmethod_R1.raw", NativeID:"controllerType=0 controllerNumber=1 scan=15220"	4	2685.367784	1.000000e+000	6.690209e-002	-0.001253	-0.466603	1.000000e+000	1.000000e+000
88	LEESFLVEEDKK(11)-VPSKK(4)	2161.163742	null	Cas9(115)-Cas9(34)/	Intra-Protein
	1	20190410_QExHFX1_RSLC1_Beveridge_Clausen_IMP_DSS_JRmethod_R1.11395.11395.4 File:"20190410_QExHFX1_RSLC1_Beveridge_Clausen_IMP_DSS_JRmethod_R1.raw", NativeID:"controllerType=0 controllerNumber=1 scan=11395"	4	2161.163913	1.000000e+000	1.877007e-001	0.000171	0.079124	1.000000e+000	1.000000e+000
89	LENLIAQLPGEKK(12)-DWDPKK(5)	2378.296477	null	Cas9(237)-Cas9(1133)/	Intra-Protein
	1	20190410_QExHFX1_RSLC1_Beveridge_Clausen_IMP_DSS_JRmethod_R1.17526.17526.4 File:"20190410_QExHFX1_RSLC1_Beveridge_Clausen_IMP_DSS_JRmethod_R1.raw", NativeID:"controllerType=0 controllerNumber=1 scan=17526"	4	2378.297246	1.000000e+000	2.907348e-001	0.000769	0.323341	1.000000e+000	1.000000e+000
90	LENLIAQLPGEKK(12)-LKSVK(2)	2164.295025	null	Cas9(237)-Cas9(1162)/	Intra-Protein
	1	20190410_QExHFX1_RSLC1_Beveridge_Clausen_IMP_DSS_JRmethod_R1.14011.14011.4 File:"20190410_QExHFX1_RSLC1_Beveridge_Clausen_IMP_DSS_JRmethod_R1.raw", NativeID:"controllerType=0 controllerNumber=1 scan=14011"	4	2164.295767	1.000000e+000	2.668370e-001	0.000742	0.342837	1.000000e+000	1.000000e+000
91	LESEFVYGDYKVYDVR(11)-VVDELVKVMGR(7)	3363.717953	null	Cas9(1018)-Cas9(753)/	Intra-Protein
	1	20190410_QExHFX1_RSLC1_Beveridge_Clausen_IMP_DSS_JRmethod_R1.20803.20803.4 File:"20190410_QExHFX1_RSLC1_Beveridge_Clausen_IMP_DSS_JRmethod_R1.raw", NativeID:"controllerType=0 controllerNumber=1 scan=20803"	4	3363.713662	1.000000e+000	1.927273e-005	-0.004291	-1.275672	1.000000e+000	1.000000e+000
	2	20190410_QExHFX1_RSLC1_Beveridge_Clausen_IMP_DSS_JRmethod_R1.20910.20910.4 File:"20190410_QExHFX1_RSLC1_Beveridge_Clausen_IMP_DSS_JRmethod_R1.raw", NativeID:"controllerType=0 controllerNumber=1 scan=20910"	4	3363.714666	1.000000e+000	3.632485e-004	-0.003287	-0.977193	1.000000e+000	1.000000e+000
	3	20190410_QExHFX1_RSLC1_Beveridge_Clausen_IMP_DSS_JRmethod_R1.20829.20829.4 File:"20190410_QExHFX1_RSLC1_Beveridge_Clausen_IMP_DSS_JRmethod_R1.raw", NativeID:"controllerType=0 controllerNumber=1 scan=20829"	4	3379.711177	1.000000e+000	1.380346e-003	-0.001690	-0.500042	1.000000e+000	1.000000e+000
	4	20190410_QExHFX1_RSLC1_Beveridge_Clausen_IMP_DSS_JRmethod_R1.20810.20810.3 File:"20190410_QExHFX1_RSLC1_Beveridge_Clausen_IMP_DSS_JRmethod_R1.raw", NativeID:"controllerType=0 controllerNumber=1 scan=20810"	3	3363.717751	1.000000e+000	1.025709e-001	-0.000202	-0.060053	1.000000e+000	1.000000e+000
92	LKGSPEDNEQK(2)-DWDPKK(5)	2170.066156	null	Cas9(1250)-Cas9(1133)/	Intra-Protein
	1	20190410_QExHFX1_RSLC1_Beveridge_Clausen_IMP_DSS_JRmethod_R1.9762.9762.3 File:"20190410_QExHFX1_RSLC1_Beveridge_Clausen_IMP_DSS_JRmethod_R1.raw", NativeID:"controllerType=0 controllerNumber=1 scan=9762"	3	2170.066638	1.000000e+000	7.750925e-002	0.000482	0.222113	1.000000e+000	1.000000e+000
93	LKGSPEDNEQK(2)-IIKDK(3)	1998.075268	null	Cas9(1250)-Cas9(606)/	Intra-Protein
	1	20190410_QExHFX1_RSLC1_Beveridge_Clausen_IMP_DSS_JRmethod_R1.6581.6581.4 File:"20190410_QExHFX1_RSLC1_Beveridge_Clausen_IMP_DSS_JRmethod_R1.raw", NativeID:"controllerType=0 controllerNumber=1 scan=6581"	4	1998.076153	1.000000e+000	9.352624e-002	0.000885	0.442926	1.000000e+000	1.000000e+000
	2	20190410_QExHFX1_RSLC1_Beveridge_Clausen_IMP_DSS_JRmethod_R1.6579.6579.3 File:"20190410_QExHFX1_RSLC1_Beveridge_Clausen_IMP_DSS_JRmethod_R1.raw", NativeID:"controllerType=0 controllerNumber=1 scan=6579"	3	1998.076321	1.000000e+000	2.421074e-001	0.001053	0.527007	1.000000e+000	1.000000e+000
94	LKGSPEDNEQK(2)-LKSVK(2)	1956.064704	null	Cas9(1250)-Cas9(1162)/	Intra-Protein
	1	20190410_QExHFX1_RSLC1_Beveridge_Clausen_IMP_DSS_JRmethod_R1.6492.6492.4 File:"20190410_QExHFX1_RSLC1_Beveridge_Clausen_IMP_DSS_JRmethod_R1.raw", NativeID:"controllerType=0 controllerNumber=1 scan=6492"	4	1956.064635	1.000000e+000	5.455666e-003	-0.000069	-0.035275	1.000000e+000	1.000000e+000
	2	20190410_QExHFX1_RSLC1_Beveridge_Clausen_IMP_DSS_JRmethod_R1.6495.6495.3 File:"20190410_QExHFX1_RSLC1_Beveridge_Clausen_IMP_DSS_JRmethod_R1.raw", NativeID:"controllerType=0 controllerNumber=1 scan=6495"	3	1956.064977	1.000000e+000	2.910778e-001	0.000273	0.139566	1.000000e+000	1.000000e+000
95	LKSVK(2)-LKSVK(2)	1285.845285	null	Cas9(1162)-Cas9(1162)/	Inter-Protein
	1	20190410_QExHFX1_RSLC1_Beveridge_Clausen_IMP_DSS_JRmethod_R1.6202.6202.3 File:"20190410_QExHFX1_RSLC1_Beveridge_Clausen_IMP_DSS_JRmethod_R1.raw", NativeID:"controllerType=0 controllerNumber=1 scan=6202"	3	1285.845318	1.000000e+000	9.975588e-002	0.000033	0.025664	1.000000e+000	1.000000e+000
96	LKTYAHLFDDK(2)-ESILPKR(6)	2330.275351	null	Cas9(641)-Cas9(1117)/	Intra-Protein
	1	20190410_QExHFX1_RSLC1_Beveridge_Clausen_IMP_DSS_JRmethod_R1.14774.14774.3 File:"20190410_QExHFX1_RSLC1_Beveridge_Clausen_IMP_DSS_JRmethod_R1.raw", NativeID:"controllerType=0 controllerNumber=1 scan=14774"	3	2330.274876	1.000000e+000	1.368426e-002	-0.000475	-0.203839	1.000000e+000	1.000000e+000
	2	20190410_QExHFX1_RSLC1_Beveridge_Clausen_IMP_DSS_JRmethod_R1.14791.14791.5 File:"20190410_QExHFX1_RSLC1_Beveridge_Clausen_IMP_DSS_JRmethod_R1.raw", NativeID:"controllerType=0 controllerNumber=1 scan=14791"	5	2330.276491	1.000000e+000	4.461712e-001	0.001140	0.489213	1.000000e+000	1.000000e+000
97	LKTYAHLFDDK(2)-FKVLGNTDR(2)	2537.339734	null	Cas9(641)-Cas9(37)/	Intra-Protein
	1	20190410_QExHFX1_RSLC1_Beveridge_Clausen_IMP_DSS_JRmethod_R1.15349.15349.5 File:"20190410_QExHFX1_RSLC1_Beveridge_Clausen_IMP_DSS_JRmethod_R1.raw", NativeID:"controllerType=0 controllerNumber=1 scan=15349"	5	2537.341413	1.000000e+000	1.206421e-003	0.001679	0.661717	1.000000e+000	1.000000e+000
98	LKTYAHLFDDK(2)-KMIAK(1)	2078.135364	null	Cas9(641)-Cas9(1024)/	Intra-Protein
	1	20190410_QExHFX1_RSLC1_Beveridge_Clausen_IMP_DSS_JRmethod_R1.11881.11881.4 File:"20190410_QExHFX1_RSLC1_Beveridge_Clausen_IMP_DSS_JRmethod_R1.raw", NativeID:"controllerType=0 controllerNumber=1 scan=11881"	4	2078.134578	1.000000e+000	3.242744e-001	-0.000786	-0.378224	1.000000e+000	1.000000e+000
99	LKTYAHLFDDK(2)-SEQEIGKATAK(7)	2649.376901	null	Cas9(641)-Cas9(1035)/	Intra-Protein
	1	20190410_QExHFX1_RSLC1_Beveridge_Clausen_IMP_DSS_JRmethod_R1.12282.12282.3 File:"20190410_QExHFX1_RSLC1_Beveridge_Clausen_IMP_DSS_JRmethod_R1.raw", NativeID:"controllerType=0 controllerNumber=1 scan=12282"	3	2649.376772	1.000000e+000	1.527492e-002	-0.000129	-0.048691	1.000000e+000	1.000000e+000
100	LKYENEMALR(2)-TKYNALK(2)	2241.194661	null	sp|K1C15_SHEEP|(192)-sp|CTRB_BOVIN|(145)/	Inter-Protein
	1	20190410_QExHFX1_RSLC1_Beveridge_Clausen_IMP_DSS_JRmethod_R1.11341.11341.3 File:"20190410_QExHFX1_RSLC1_Beveridge_Clausen_IMP_DSS_JRmethod_R1.raw", NativeID:"controllerType=0 controllerNumber=1 scan=11341"	3	2241.184727	1.000000e+000	4.344298e-001	-0.009934	-4.432457	1.000000e+000	1.000000e+000
101	LPKYSLFELENGR(3)-APLSASMIKR(9)	2776.506467	null	Cas9(1204)-Cas9(327)/	Intra-Protein
	1	20190410_QExHFX1_RSLC1_Beveridge_Clausen_IMP_DSS_JRmethod_R1.18796.18796.4 File:"20190410_QExHFX1_RSLC1_Beveridge_Clausen_IMP_DSS_JRmethod_R1.raw", NativeID:"controllerType=0 controllerNumber=1 scan=18796"	4	2776.512095	1.000000e+000	2.237089e-002	0.005628	2.027008	1.000000e+000	1.000000e+000
102	LPKYSLFELENGR(3)-KFDNLTK(1)	2568.370698	null	Cas9(1204)-Cas9(900)/	Intra-Protein
	1	20190410_QExHFX1_RSLC1_Beveridge_Clausen_IMP_DSS_JRmethod_R1.18484.18484.4 File:"20190410_QExHFX1_RSLC1_Beveridge_Clausen_IMP_DSS_JRmethod_R1.raw", NativeID:"controllerType=0 controllerNumber=1 scan=18484"	4	2568.370522	1.000000e+000	1.635593e-001	-0.000176	-0.068526	1.000000e+000	1.000000e+000
103	LPKYSLFELENGR(3)-SDKNR(3)	2322.208729	null	Cas9(1204)-Cas9(866)/	Intra-Protein
	1	20190410_QExHFX1_RSLC1_Beveridge_Clausen_IMP_DSS_JRmethod_R1.15565.15565.4 File:"20190410_QExHFX1_RSLC1_Beveridge_Clausen_IMP_DSS_JRmethod_R1.raw", NativeID:"controllerType=0 controllerNumber=1 scan=15565"	4	2322.208894	1.000000e+000	1.301221e-001	0.000165	0.071053	1.000000e+000	1.000000e+000
	2	20190410_QExHFX1_RSLC1_Beveridge_Clausen_IMP_DSS_JRmethod_R1.15557.15557.4 File:"20190410_QExHFX1_RSLC1_Beveridge_Clausen_IMP_DSS_JRmethod_R1.raw", NativeID:"controllerType=0 controllerNumber=1 scan=15557"	4	2322.210187	1.000000e+000	3.987071e-001	0.001458	0.627851	1.000000e+000	1.000000e+000
104	LSKSR(3)-LSKSR(3)	1317.784809	null	Cas9(222)-Cas9(222)/	Inter-Protein
	1	20190410_QExHFX1_RSLC1_Beveridge_Clausen_IMP_DSS_JRmethod_R1.5221.5221.3 File:"20190410_QExHFX1_RSLC1_Beveridge_Clausen_IMP_DSS_JRmethod_R1.raw", NativeID:"controllerType=0 controllerNumber=1 scan=5221"	3	1317.784780	1.000000e+000	2.429215e-002	-0.000029	-0.022007	1.000000e+000	1.000000e+000
	2	20190410_QExHFX1_RSLC1_Beveridge_Clausen_IMP_DSS_JRmethod_R1.5123.5123.3 File:"20190410_QExHFX1_RSLC1_Beveridge_Clausen_IMP_DSS_JRmethod_R1.raw", NativeID:"controllerType=0 controllerNumber=1 scan=5123"	3	1317.784416	1.000000e+000	6.945897e-002	-0.000393	-0.298228	1.000000e+000	1.000000e+000
105	LVDSTDKADLR(7)-AEEVEEERLK(1)	2601.325259	null	Cas9(152)-sp|SRPP_HEVBR|(2)/	Inter-Protein
	1	20190410_QExHFX1_RSLC1_Beveridge_Clausen_IMP_DSS_JRmethod_R1.10962.10962.3 File:"20190410_QExHFX1_RSLC1_Beveridge_Clausen_IMP_DSS_JRmethod_R1.raw", NativeID:"controllerType=0 controllerNumber=1 scan=10962"	3	2601.325326	1.000000e+000	4.158542e-001	0.000067	0.025756	1.000000e+000	1.000000e+000
106	LVDSTDKADLR(7)-AGFIKR(5)	2061.133782	null	Cas9(152)-Cas9(922)/	Intra-Protein
	1	20190410_QExHFX1_RSLC1_Beveridge_Clausen_IMP_DSS_JRmethod_R1.12207.12207.4 File:"20190410_QExHFX1_RSLC1_Beveridge_Clausen_IMP_DSS_JRmethod_R1.raw", NativeID:"controllerType=0 controllerNumber=1 scan=12207"	4	2061.134216	1.000000e+000	1.642919e-002	0.000434	0.210564	1.000000e+000	1.000000e+000
	2	20190410_QExHFX1_RSLC1_Beveridge_Clausen_IMP_DSS_JRmethod_R1.11968.11968.3 File:"20190410_QExHFX1_RSLC1_Beveridge_Clausen_IMP_DSS_JRmethod_R1.raw", NativeID:"controllerType=0 controllerNumber=1 scan=11968"	3	2061.133680	1.000000e+000	2.131769e-002	-0.000102	-0.049487	1.000000e+000	1.000000e+000
	3	20190410_QExHFX1_RSLC1_Beveridge_Clausen_IMP_DSS_JRmethod_R1.11829.11829.3 File:"20190410_QExHFX1_RSLC1_Beveridge_Clausen_IMP_DSS_JRmethod_R1.raw", NativeID:"controllerType=0 controllerNumber=1 scan=11829"	3	2061.134571	1.000000e+000	3.955935e-002	0.000789	0.382799	1.000000e+000	1.000000e+000
	4	20190410_QExHFX1_RSLC1_Beveridge_Clausen_IMP_DSS_JRmethod_R1.12086.12086.4 File:"20190410_QExHFX1_RSLC1_Beveridge_Clausen_IMP_DSS_JRmethod_R1.raw", NativeID:"controllerType=0 controllerNumber=1 scan=12086"	4	2061.133932	1.000000e+000	4.313862e-002	0.000150	0.072775	1.000000e+000	1.000000e+000
	5	20190410_QExHFX1_RSLC1_Beveridge_Clausen_IMP_DSS_JRmethod_R1.12345.12345.4 File:"20190410_QExHFX1_RSLC1_Beveridge_Clausen_IMP_DSS_JRmethod_R1.raw", NativeID:"controllerType=0 controllerNumber=1 scan=12345"	4	2061.133932	1.000000e+000	4.348835e-002	0.000150	0.072775	1.000000e+000	1.000000e+000
	6	20190410_QExHFX1_RSLC1_Beveridge_Clausen_IMP_DSS_JRmethod_R1.11658.11658.4 File:"20190410_QExHFX1_RSLC1_Beveridge_Clausen_IMP_DSS_JRmethod_R1.raw", NativeID:"controllerType=0 controllerNumber=1 scan=11658"	4	2061.133444	1.000000e+000	7.694912e-002	-0.000338	-0.163987	1.000000e+000	1.000000e+000
	7	20190410_QExHFX1_RSLC1_Beveridge_Clausen_IMP_DSS_JRmethod_R1.11952.11952.4 File:"20190410_QExHFX1_RSLC1_Beveridge_Clausen_IMP_DSS_JRmethod_R1.raw", NativeID:"controllerType=0 controllerNumber=1 scan=11952"	4	2061.134495	1.000000e+000	1.090171e-001	0.000713	0.345926	1.000000e+000	1.000000e+000
	8	20190410_QExHFX1_RSLC1_Beveridge_Clausen_IMP_DSS_JRmethod_R1.11812.11812.4 File:"20190410_QExHFX1_RSLC1_Beveridge_Clausen_IMP_DSS_JRmethod_R1.raw", NativeID:"controllerType=0 controllerNumber=1 scan=11812"	4	2061.134843	1.000000e+000	1.346436e-001	0.001061	0.514765	1.000000e+000	1.000000e+000
107	LVDSTDKADLR(7)-GQKNSR(3)	2059.077723	null	Cas9(152)-Cas9(779)/	Intra-Protein
	1	20190410_QExHFX1_RSLC1_Beveridge_Clausen_IMP_DSS_JRmethod_R1.7601.7601.3 File:"20190410_QExHFX1_RSLC1_Beveridge_Clausen_IMP_DSS_JRmethod_R1.raw", NativeID:"controllerType=0 controllerNumber=1 scan=7601"	3	2059.077328	1.000000e+000	2.807722e-003	-0.000395	-0.191833	1.000000e+000	1.000000e+000
	2	20190410_QExHFX1_RSLC1_Beveridge_Clausen_IMP_DSS_JRmethod_R1.7711.7711.3 File:"20190410_QExHFX1_RSLC1_Beveridge_Clausen_IMP_DSS_JRmethod_R1.raw", NativeID:"controllerType=0 controllerNumber=1 scan=7711"	3	2059.077330	1.000000e+000	3.134332e-003	-0.000393	-0.190862	1.000000e+000	1.000000e+000
	3	20190410_QExHFX1_RSLC1_Beveridge_Clausen_IMP_DSS_JRmethod_R1.7941.7941.3 File:"20190410_QExHFX1_RSLC1_Beveridge_Clausen_IMP_DSS_JRmethod_R1.raw", NativeID:"controllerType=0 controllerNumber=1 scan=7941"	3	2059.078396	1.000000e+000	7.989781e-003	0.000673	0.326845	1.000000e+000	1.000000e+000
	4	20190410_QExHFX1_RSLC1_Beveridge_Clausen_IMP_DSS_JRmethod_R1.7709.7709.4 File:"20190410_QExHFX1_RSLC1_Beveridge_Clausen_IMP_DSS_JRmethod_R1.raw", NativeID:"controllerType=0 controllerNumber=1 scan=7709"	4	2059.078732	1.000000e+000	1.100293e-002	0.001009	0.490025	1.000000e+000	1.000000e+000
	5	20190410_QExHFX1_RSLC1_Beveridge_Clausen_IMP_DSS_JRmethod_R1.7937.7937.4 File:"20190410_QExHFX1_RSLC1_Beveridge_Clausen_IMP_DSS_JRmethod_R1.raw", NativeID:"controllerType=0 controllerNumber=1 scan=7937"	4	2059.078359	1.000000e+000	1.121272e-002	0.000636	0.308876	1.000000e+000	1.000000e+000
	6	20190410_QExHFX1_RSLC1_Beveridge_Clausen_IMP_DSS_JRmethod_R1.7835.7835.3 File:"20190410_QExHFX1_RSLC1_Beveridge_Clausen_IMP_DSS_JRmethod_R1.raw", NativeID:"controllerType=0 controllerNumber=1 scan=7835"	3	2059.075792	1.000000e+000	1.278557e-002	-0.001931	-0.937798	1.000000e+000	1.000000e+000
	7	20190410_QExHFX1_RSLC1_Beveridge_Clausen_IMP_DSS_JRmethod_R1.7833.7833.4 File:"20190410_QExHFX1_RSLC1_Beveridge_Clausen_IMP_DSS_JRmethod_R1.raw", NativeID:"controllerType=0 controllerNumber=1 scan=7833"	4	2059.079419	1.000000e+000	5.401576e-002	0.001696	0.823670	1.000000e+000	1.000000e+000
	8	20190410_QExHFX1_RSLC1_Beveridge_Clausen_IMP_DSS_JRmethod_R1.7599.7599.4 File:"20190410_QExHFX1_RSLC1_Beveridge_Clausen_IMP_DSS_JRmethod_R1.raw", NativeID:"controllerType=0 controllerNumber=1 scan=7599"	4	2059.078797	1.000000e+000	9.023738e-002	0.001074	0.521593	1.000000e+000	1.000000e+000
108	LVDSTDKADLR(7)-GYKEVK(3)	2093.112378	null	Cas9(152)-Cas9(1192)/	Intra-Protein
	1	20190410_QExHFX1_RSLC1_Beveridge_Clausen_IMP_DSS_JRmethod_R1.10231.10231.4 File:"20190410_QExHFX1_RSLC1_Beveridge_Clausen_IMP_DSS_JRmethod_R1.raw", NativeID:"controllerType=0 controllerNumber=1 scan=10231"	4	2093.112534	1.000000e+000	7.407921e-003	0.000156	0.074530	1.000000e+000	1.000000e+000
	2	20190410_QExHFX1_RSLC1_Beveridge_Clausen_IMP_DSS_JRmethod_R1.10235.10235.3 File:"20190410_QExHFX1_RSLC1_Beveridge_Clausen_IMP_DSS_JRmethod_R1.raw", NativeID:"controllerType=0 controllerNumber=1 scan=10235"	3	2093.113606	1.000000e+000	4.638738e-002	0.001228	0.586686	1.000000e+000	1.000000e+000
	3	20190410_QExHFX1_RSLC1_Beveridge_Clausen_IMP_DSS_JRmethod_R1.10116.10116.4 File:"20190410_QExHFX1_RSLC1_Beveridge_Clausen_IMP_DSS_JRmethod_R1.raw", NativeID:"controllerType=0 controllerNumber=1 scan=10116"	4	2093.113626	1.000000e+000	4.726395e-002	0.001248	0.596241	1.000000e+000	1.000000e+000
	4	20190410_QExHFX1_RSLC1_Beveridge_Clausen_IMP_DSS_JRmethod_R1.10443.10443.4 File:"20190410_QExHFX1_RSLC1_Beveridge_Clausen_IMP_DSS_JRmethod_R1.raw", NativeID:"controllerType=0 controllerNumber=1 scan=10443"	4	2093.114645	1.000000e+000	4.935320e-002	0.002267	1.083076	1.000000e+000	1.000000e+000
	5	20190410_QExHFX1_RSLC1_Beveridge_Clausen_IMP_DSS_JRmethod_R1.10119.10119.3 File:"20190410_QExHFX1_RSLC1_Beveridge_Clausen_IMP_DSS_JRmethod_R1.raw", NativeID:"controllerType=0 controllerNumber=1 scan=10119"	3	2093.113822	1.000000e+000	1.072466e-001	0.001444	0.689882	1.000000e+000	1.000000e+000
109	LVDSTDKADLR(7)-KDFQFYK(1)	2345.202248	null	Cas9(152)-Cas9(972)/	Intra-Protein
	1	20190410_QExHFX1_RSLC1_Beveridge_Clausen_IMP_DSS_JRmethod_R1.15182.15182.3 File:"20190410_QExHFX1_RSLC1_Beveridge_Clausen_IMP_DSS_JRmethod_R1.raw", NativeID:"controllerType=0 controllerNumber=1 scan=15182"	3	2345.203829	1.000000e+000	2.124314e-003	0.001581	0.674142	1.000000e+000	1.000000e+000
	2	20190410_QExHFX1_RSLC1_Beveridge_Clausen_IMP_DSS_JRmethod_R1.15147.15147.4 File:"20190410_QExHFX1_RSLC1_Beveridge_Clausen_IMP_DSS_JRmethod_R1.raw", NativeID:"controllerType=0 controllerNumber=1 scan=15147"	4	2345.200339	1.000000e+000	3.229515e-002	-0.001909	-0.814002	1.000000e+000	1.000000e+000
110	LVDSTDKADLR(7)-LVDSTDKADLR(7)	2602.356892	null	Cas9(152)-Cas9(152)/	Inter-Protein
	1	20190410_QExHFX1_RSLC1_Beveridge_Clausen_IMP_DSS_JRmethod_R1.13013.13013.3 File:"20190410_QExHFX1_RSLC1_Beveridge_Clausen_IMP_DSS_JRmethod_R1.raw", NativeID:"controllerType=0 controllerNumber=1 scan=13013"	3	2602.356508	1.000000e+000	2.271852e-007	-0.000384	-0.147559	1.000000e+000	1.000000e+000
	2	20190410_QExHFX1_RSLC1_Beveridge_Clausen_IMP_DSS_JRmethod_R1.12853.12853.3 File:"20190410_QExHFX1_RSLC1_Beveridge_Clausen_IMP_DSS_JRmethod_R1.raw", NativeID:"controllerType=0 controllerNumber=1 scan=12853"	3	2602.355852	1.000000e+000	2.833769e-006	-0.001040	-0.399638	1.000000e+000	1.000000e+000
	3	20190410_QExHFX1_RSLC1_Beveridge_Clausen_IMP_DSS_JRmethod_R1.13176.13176.3 File:"20190410_QExHFX1_RSLC1_Beveridge_Clausen_IMP_DSS_JRmethod_R1.raw", NativeID:"controllerType=0 controllerNumber=1 scan=13176"	3	2602.356990	1.000000e+000	2.271414e-005	0.000098	0.037658	1.000000e+000	1.000000e+000
	4	20190410_QExHFX1_RSLC1_Beveridge_Clausen_IMP_DSS_JRmethod_R1.13352.13352.3 File:"20190410_QExHFX1_RSLC1_Beveridge_Clausen_IMP_DSS_JRmethod_R1.raw", NativeID:"controllerType=0 controllerNumber=1 scan=13352"	3	2602.356935	1.000000e+000	6.423402e-004	0.000043	0.016523	1.000000e+000	1.000000e+000
	5	20190410_QExHFX1_RSLC1_Beveridge_Clausen_IMP_DSS_JRmethod_R1.13485.13485.3 File:"20190410_QExHFX1_RSLC1_Beveridge_Clausen_IMP_DSS_JRmethod_R1.raw", NativeID:"controllerType=0 controllerNumber=1 scan=13485"	3	2602.356190	1.000000e+000	9.647368e-004	-0.000702	-0.269755	1.000000e+000	1.000000e+000
	6	20190410_QExHFX1_RSLC1_Beveridge_Clausen_IMP_DSS_JRmethod_R1.13023.13023.4 File:"20190410_QExHFX1_RSLC1_Beveridge_Clausen_IMP_DSS_JRmethod_R1.raw", NativeID:"controllerType=0 controllerNumber=1 scan=13023"	4	2602.356960	1.000000e+000	2.136495e-003	0.000068	0.026130	1.000000e+000	1.000000e+000
	7	20190410_QExHFX1_RSLC1_Beveridge_Clausen_IMP_DSS_JRmethod_R1.13191.13191.4 File:"20190410_QExHFX1_RSLC1_Beveridge_Clausen_IMP_DSS_JRmethod_R1.raw", NativeID:"controllerType=0 controllerNumber=1 scan=13191"	4	2602.357831	1.000000e+000	1.103093e-002	0.000939	0.360827	1.000000e+000	1.000000e+000
	8	20190410_QExHFX1_RSLC1_Beveridge_Clausen_IMP_DSS_JRmethod_R1.12861.12861.4 File:"20190410_QExHFX1_RSLC1_Beveridge_Clausen_IMP_DSS_JRmethod_R1.raw", NativeID:"controllerType=0 controllerNumber=1 scan=12861"	4	2602.357565	1.000000e+000	4.172237e-002	0.000673	0.258612	1.000000e+000	1.000000e+000
	9	20190410_QExHFX1_RSLC1_Beveridge_Clausen_IMP_DSS_JRmethod_R1.13496.13496.4 File:"20190410_QExHFX1_RSLC1_Beveridge_Clausen_IMP_DSS_JRmethod_R1.raw", NativeID:"controllerType=0 controllerNumber=1 scan=13496"	4	2602.355590	1.000000e+000	1.387215e-001	-0.001302	-0.500316	1.000000e+000	1.000000e+000
	10	20190410_QExHFX1_RSLC1_Beveridge_Clausen_IMP_DSS_JRmethod_R1.12829.12829.4 File:"20190410_QExHFX1_RSLC1_Beveridge_Clausen_IMP_DSS_JRmethod_R1.raw", NativeID:"controllerType=0 controllerNumber=1 scan=12829"	4	2602.354153	1.000000e+000	2.120237e-001	-0.002739	-1.052507	1.000000e+000	1.000000e+000
111	LVDSTDKADLR(7)-VMKQLK(3)	2116.168114	null	Cas9(152)-Cas9(653)/	Intra-Protein
	1	20190410_QExHFX1_RSLC1_Beveridge_Clausen_IMP_DSS_JRmethod_R1.10879.10879.3 File:"20190410_QExHFX1_RSLC1_Beveridge_Clausen_IMP_DSS_JRmethod_R1.raw", NativeID:"controllerType=0 controllerNumber=1 scan=10879"	3	2116.168641	1.000000e+000	7.034146e-003	0.000527	0.249035	1.000000e+000	1.000000e+000
	2	20190410_QExHFX1_RSLC1_Beveridge_Clausen_IMP_DSS_JRmethod_R1.10071.10071.4 File:"20190410_QExHFX1_RSLC1_Beveridge_Clausen_IMP_DSS_JRmethod_R1.raw", NativeID:"controllerType=0 controllerNumber=1 scan=10071"	4	2132.163962	1.000000e+000	1.643258e-002	0.000934	0.438053	1.000000e+000	1.000000e+000
	3	20190410_QExHFX1_RSLC1_Beveridge_Clausen_IMP_DSS_JRmethod_R1.10893.10893.4 File:"20190410_QExHFX1_RSLC1_Beveridge_Clausen_IMP_DSS_JRmethod_R1.raw", NativeID:"controllerType=0 controllerNumber=1 scan=10893"	4	2132.162982	1.000000e+000	3.485910e-002	-0.000046	-0.021574	1.000000e+000	1.000000e+000
	4	20190410_QExHFX1_RSLC1_Beveridge_Clausen_IMP_DSS_JRmethod_R1.10877.10877.4 File:"20190410_QExHFX1_RSLC1_Beveridge_Clausen_IMP_DSS_JRmethod_R1.raw", NativeID:"controllerType=0 controllerNumber=1 scan=10877"	4	2116.169309	1.000000e+000	9.061902e-002	0.001195	0.564700	1.000000e+000	1.000000e+000
	5	20190410_QExHFX1_RSLC1_Beveridge_Clausen_IMP_DSS_JRmethod_R1.9972.9972.4 File:"20190410_QExHFX1_RSLC1_Beveridge_Clausen_IMP_DSS_JRmethod_R1.raw", NativeID:"controllerType=0 controllerNumber=1 scan=9972"	4	2132.161022	1.000000e+000	2.506028e-001	-0.002006	-0.940829	1.000000e+000	1.000000e+000
	6	20190410_QExHFX1_RSLC1_Beveridge_Clausen_IMP_DSS_JRmethod_R1.10905.10905.3 File:"20190410_QExHFX1_RSLC1_Beveridge_Clausen_IMP_DSS_JRmethod_R1.raw", NativeID:"controllerType=0 controllerNumber=1 scan=10905"	3	2132.163566	1.000000e+000	3.453831e-001	0.000538	0.252326	1.000000e+000	1.000000e+000
112	MDGTEELLVKLNR(10)-EKIEK(2)	2301.236914	null	Cas9(396)-Cas9(443)/	Intra-Protein
	1	20190410_QExHFX1_RSLC1_Beveridge_Clausen_IMP_DSS_JRmethod_R1.16723.16723.3 File:"20190410_QExHFX1_RSLC1_Beveridge_Clausen_IMP_DSS_JRmethod_R1.raw", NativeID:"controllerType=0 controllerNumber=1 scan=16723"	3	2301.237447	1.000000e+000	1.138698e-003	0.000533	0.231615	1.000000e+000	1.000000e+000
	2	20190410_QExHFX1_RSLC1_Beveridge_Clausen_IMP_DSS_JRmethod_R1.16586.16586.4 File:"20190410_QExHFX1_RSLC1_Beveridge_Clausen_IMP_DSS_JRmethod_R1.raw", NativeID:"controllerType=0 controllerNumber=1 scan=16586"	4	2301.236651	1.000000e+000	6.957475e-002	-0.000263	-0.114286	1.000000e+000	1.000000e+000
	3	20190410_QExHFX1_RSLC1_Beveridge_Clausen_IMP_DSS_JRmethod_R1.16716.16716.4 File:"20190410_QExHFX1_RSLC1_Beveridge_Clausen_IMP_DSS_JRmethod_R1.raw", NativeID:"controllerType=0 controllerNumber=1 scan=16716"	4	2301.237733	1.000000e+000	8.373105e-002	0.000819	0.355896	1.000000e+000	1.000000e+000
	4	20190410_QExHFX1_RSLC1_Beveridge_Clausen_IMP_DSS_JRmethod_R1.16594.16594.3 File:"20190410_QExHFX1_RSLC1_Beveridge_Clausen_IMP_DSS_JRmethod_R1.raw", NativeID:"controllerType=0 controllerNumber=1 scan=16594"	3	2301.237692	1.000000e+000	1.018935e-001	0.000778	0.338079	1.000000e+000	1.000000e+000
	5	20190410_QExHFX1_RSLC1_Beveridge_Clausen_IMP_DSS_JRmethod_R1.16633.16633.4 File:"20190410_QExHFX1_RSLC1_Beveridge_Clausen_IMP_DSS_JRmethod_R1.raw", NativeID:"controllerType=0 controllerNumber=1 scan=16633"	4	2317.232874	1.000000e+000	1.417878e-001	0.001045	0.450969	1.000000e+000	1.000000e+000
113	MDGTEELLVKLNR(10)-GGLSELDKAGFIK(8)	2989.591308	null	Cas9(396)-Cas9(917)/	Intra-Protein
	1	20190410_QExHFX1_RSLC1_Beveridge_Clausen_IMP_DSS_JRmethod_R1.21699.21699.4 File:"20190410_QExHFX1_RSLC1_Beveridge_Clausen_IMP_DSS_JRmethod_R1.raw", NativeID:"controllerType=0 controllerNumber=1 scan=21699"	4	2989.591682	1.000000e+000	2.629274e-006	0.000374	0.125101	1.000000e+000	1.000000e+000
	2	20190410_QExHFX1_RSLC1_Beveridge_Clausen_IMP_DSS_JRmethod_R1.21822.21822.4 File:"20190410_QExHFX1_RSLC1_Beveridge_Clausen_IMP_DSS_JRmethod_R1.raw", NativeID:"controllerType=0 controllerNumber=1 scan=21822"	4	2989.588723	1.000000e+000	1.087754e-005	-0.002585	-0.864667	1.000000e+000	1.000000e+000
	3	20190410_QExHFX1_RSLC1_Beveridge_Clausen_IMP_DSS_JRmethod_R1.21707.21707.3 File:"20190410_QExHFX1_RSLC1_Beveridge_Clausen_IMP_DSS_JRmethod_R1.raw", NativeID:"controllerType=0 controllerNumber=1 scan=21707"	3	2989.590952	1.000000e+000	2.715140e-002	-0.000356	-0.119080	1.000000e+000	1.000000e+000
114	MDGTEELLVKLNR(10)-KVTVK(1)	2229.252172	null	Cas9(396)-Cas9(562)/	Intra-Protein
	1	20190410_QExHFX1_RSLC1_Beveridge_Clausen_IMP_DSS_JRmethod_R1.16320.16320.4 File:"20190410_QExHFX1_RSLC1_Beveridge_Clausen_IMP_DSS_JRmethod_R1.raw", NativeID:"controllerType=0 controllerNumber=1 scan=16320"	4	2229.253274	1.000000e+000	2.060632e-003	0.001102	0.494336	1.000000e+000	1.000000e+000
	2	20190410_QExHFX1_RSLC1_Beveridge_Clausen_IMP_DSS_JRmethod_R1.16450.16450.4 File:"20190410_QExHFX1_RSLC1_Beveridge_Clausen_IMP_DSS_JRmethod_R1.raw", NativeID:"controllerType=0 controllerNumber=1 scan=16450"	4	2229.252829	1.000000e+000	2.571503e-003	0.000657	0.294718	1.000000e+000	1.000000e+000
	3	20190410_QExHFX1_RSLC1_Beveridge_Clausen_IMP_DSS_JRmethod_R1.16347.16347.4 File:"20190410_QExHFX1_RSLC1_Beveridge_Clausen_IMP_DSS_JRmethod_R1.raw", NativeID:"controllerType=0 controllerNumber=1 scan=16347"	4	2245.246756	1.000000e+000	6.113947e-003	-0.000330	-0.146977	1.000000e+000	1.000000e+000
	4	20190410_QExHFX1_RSLC1_Beveridge_Clausen_IMP_DSS_JRmethod_R1.16323.16323.3 File:"20190410_QExHFX1_RSLC1_Beveridge_Clausen_IMP_DSS_JRmethod_R1.raw", NativeID:"controllerType=0 controllerNumber=1 scan=16323"	3	2229.252682	1.000000e+000	4.373610e-002	0.000510	0.228776	1.000000e+000	1.000000e+000
	5	20190410_QExHFX1_RSLC1_Beveridge_Clausen_IMP_DSS_JRmethod_R1.15180.15180.4 File:"20190410_QExHFX1_RSLC1_Beveridge_Clausen_IMP_DSS_JRmethod_R1.raw", NativeID:"controllerType=0 controllerNumber=1 scan=15180"	4	2245.245993	1.000000e+000	5.635336e-002	-0.001093	-0.486806	1.000000e+000	1.000000e+000
115	MDGTEELLVKLNR(10)-MDGTEELLVKLNR(10)	3188.653974	Oxidation[M](1)	Cas9(396)-Cas9(396)/	Inter-Protein
	1	20190410_QExHFX1_RSLC1_Beveridge_Clausen_IMP_DSS_JRmethod_R1.22531.22531.4 File:"20190410_QExHFX1_RSLC1_Beveridge_Clausen_IMP_DSS_JRmethod_R1.raw", NativeID:"controllerType=0 controllerNumber=1 scan=22531"	4	3188.655866	1.000000e+000	7.802291e-005	0.001892	0.593354	1.000000e+000	1.000000e+000
	2	20190410_QExHFX1_RSLC1_Beveridge_Clausen_IMP_DSS_JRmethod_R1.22629.22629.4 File:"20190410_QExHFX1_RSLC1_Beveridge_Clausen_IMP_DSS_JRmethod_R1.raw", NativeID:"controllerType=0 controllerNumber=1 scan=22629"	4	3188.653612	1.000000e+000	1.804981e-004	-0.000362	-0.113528	1.000000e+000	1.000000e+000
	3	20190410_QExHFX1_RSLC1_Beveridge_Clausen_IMP_DSS_JRmethod_R1.23157.23157.4 File:"20190410_QExHFX1_RSLC1_Beveridge_Clausen_IMP_DSS_JRmethod_R1.raw", NativeID:"controllerType=0 controllerNumber=1 scan=23157"	4	3172.658327	1.000000e+000	4.391062e-004	-0.000732	-0.230721	1.000000e+000	1.000000e+000
	4	20190410_QExHFX1_RSLC1_Beveridge_Clausen_IMP_DSS_JRmethod_R1.23074.23074.3 File:"20190410_QExHFX1_RSLC1_Beveridge_Clausen_IMP_DSS_JRmethod_R1.raw", NativeID:"controllerType=0 controllerNumber=1 scan=23074"	3	3172.658733	1.000000e+000	2.331452e-003	-0.000326	-0.102753	1.000000e+000	1.000000e+000
	5	20190410_QExHFX1_RSLC1_Beveridge_Clausen_IMP_DSS_JRmethod_R1.23076.23076.3 File:"20190410_QExHFX1_RSLC1_Beveridge_Clausen_IMP_DSS_JRmethod_R1.raw", NativeID:"controllerType=0 controllerNumber=1 scan=23076"	3	3172.657899	1.000000e+000	1.293409e-002	-0.001160	-0.365624	1.000000e+000	1.000000e+000
	6	20190410_QExHFX1_RSLC1_Beveridge_Clausen_IMP_DSS_JRmethod_R1.23061.23061.3 File:"20190410_QExHFX1_RSLC1_Beveridge_Clausen_IMP_DSS_JRmethod_R1.raw", NativeID:"controllerType=0 controllerNumber=1 scan=23061"	3	3172.658795	1.000000e+000	5.823331e-002	-0.000264	-0.083211	1.000000e+000	1.000000e+000
116	MDGTEELLVKLNR(10)-QLLNAKLITQR(6)	2952.654908	null	Cas9(396)-Cas9(894)/	Intra-Protein
	1	20190410_QExHFX1_RSLC1_Beveridge_Clausen_IMP_DSS_JRmethod_R1.20615.20615.3 File:"20190410_QExHFX1_RSLC1_Beveridge_Clausen_IMP_DSS_JRmethod_R1.raw", NativeID:"controllerType=0 controllerNumber=1 scan=20615"	3	2952.654690	1.000000e+000	1.050212e-002	-0.000218	-0.073832	1.000000e+000	1.000000e+000
117	MDGTEELLVKLNR(10)-VITLKSK(5)	2443.383904	null	Cas9(396)-Cas9(963)/	Intra-Protein
	1	20190410_QExHFX1_RSLC1_Beveridge_Clausen_IMP_DSS_JRmethod_R1.18666.18666.3 File:"20190410_QExHFX1_RSLC1_Beveridge_Clausen_IMP_DSS_JRmethod_R1.raw", NativeID:"controllerType=0 controllerNumber=1 scan=18666"	3	2443.384628	1.000000e+000	1.651538e-001	0.000724	0.296310	1.000000e+000	1.000000e+000
118	MIAKSEQEIGK(4)-DFQFYKVR(6)	2473.279445	null	Cas9(1028)-Cas9(978)/	Intra-Protein
	1	20190410_QExHFX1_RSLC1_Beveridge_Clausen_IMP_DSS_JRmethod_R1.15867.15867.3 File:"20190410_QExHFX1_RSLC1_Beveridge_Clausen_IMP_DSS_JRmethod_R1.raw", NativeID:"controllerType=0 controllerNumber=1 scan=15867"	3	2473.279998	1.000000e+000	7.862423e-007	0.000553	0.223590	1.000000e+000	1.000000e+000
	2	20190410_QExHFX1_RSLC1_Beveridge_Clausen_IMP_DSS_JRmethod_R1.14844.14844.3 File:"20190410_QExHFX1_RSLC1_Beveridge_Clausen_IMP_DSS_JRmethod_R1.raw", NativeID:"controllerType=0 controllerNumber=1 scan=14844"	3	2489.275608	1.000000e+000	3.157900e-006	0.001249	0.501753	1.000000e+000	1.000000e+000
	3	20190410_QExHFX1_RSLC1_Beveridge_Clausen_IMP_DSS_JRmethod_R1.15745.15745.3 File:"20190410_QExHFX1_RSLC1_Beveridge_Clausen_IMP_DSS_JRmethod_R1.raw", NativeID:"controllerType=0 controllerNumber=1 scan=15745"	3	2473.280348	1.000000e+000	8.809999e-005	0.000903	0.365102	1.000000e+000	1.000000e+000
	4	20190410_QExHFX1_RSLC1_Beveridge_Clausen_IMP_DSS_JRmethod_R1.15869.15869.4 File:"20190410_QExHFX1_RSLC1_Beveridge_Clausen_IMP_DSS_JRmethod_R1.raw", NativeID:"controllerType=0 controllerNumber=1 scan=15869"	4	2473.280160	1.000000e+000	1.266271e-002	0.000715	0.289090	1.000000e+000	1.000000e+000
	5	20190410_QExHFX1_RSLC1_Beveridge_Clausen_IMP_DSS_JRmethod_R1.15014.15014.3 File:"20190410_QExHFX1_RSLC1_Beveridge_Clausen_IMP_DSS_JRmethod_R1.raw", NativeID:"controllerType=0 controllerNumber=1 scan=15014"	3	2489.276341	1.000000e+000	1.404991e-002	0.001982	0.796216	1.000000e+000	1.000000e+000
	6	20190410_QExHFX1_RSLC1_Beveridge_Clausen_IMP_DSS_JRmethod_R1.15746.15746.4 File:"20190410_QExHFX1_RSLC1_Beveridge_Clausen_IMP_DSS_JRmethod_R1.raw", NativeID:"controllerType=0 controllerNumber=1 scan=15746"	4	2473.280348	1.000000e+000	1.653895e-002	0.000903	0.365102	1.000000e+000	1.000000e+000
	7	20190410_QExHFX1_RSLC1_Beveridge_Clausen_IMP_DSS_JRmethod_R1.15774.15774.3 File:"20190410_QExHFX1_RSLC1_Beveridge_Clausen_IMP_DSS_JRmethod_R1.raw", NativeID:"controllerType=0 controllerNumber=1 scan=15774"	3	2489.272893	1.000000e+000	2.045602e-002	-0.001466	-0.588927	1.000000e+000	1.000000e+000
	8	20190410_QExHFX1_RSLC1_Beveridge_Clausen_IMP_DSS_JRmethod_R1.15004.15004.3 File:"20190410_QExHFX1_RSLC1_Beveridge_Clausen_IMP_DSS_JRmethod_R1.raw", NativeID:"controllerType=0 controllerNumber=1 scan=15004"	3	2489.276909	1.000000e+000	5.248328e-002	0.002550	1.024395	1.000000e+000	1.000000e+000
	9	20190410_QExHFX1_RSLC1_Beveridge_Clausen_IMP_DSS_JRmethod_R1.14859.14859.4 File:"20190410_QExHFX1_RSLC1_Beveridge_Clausen_IMP_DSS_JRmethod_R1.raw", NativeID:"controllerType=0 controllerNumber=1 scan=14859"	4	2489.274115	1.000000e+000	2.166528e-001	-0.000244	-0.098021	1.000000e+000	1.000000e+000
119	MIAKSEQEIGK(4)-FDNLTKAER(6)	2464.275085	null	Cas9(1028)-Cas9(906)/	Intra-Protein
	1	20190410_QExHFX1_RSLC1_Beveridge_Clausen_IMP_DSS_JRmethod_R1.11174.11174.3 File:"20190410_QExHFX1_RSLC1_Beveridge_Clausen_IMP_DSS_JRmethod_R1.raw", NativeID:"controllerType=0 controllerNumber=1 scan=11174"	3	2464.274997	1.000000e+000	1.081890e-006	-0.000088	-0.035710	1.000000e+000	1.000000e+000
	2	20190410_QExHFX1_RSLC1_Beveridge_Clausen_IMP_DSS_JRmethod_R1.10313.10313.4 File:"20190410_QExHFX1_RSLC1_Beveridge_Clausen_IMP_DSS_JRmethod_R1.raw", NativeID:"controllerType=0 controllerNumber=1 scan=10313"	4	2480.269846	1.000000e+000	1.819177e-003	-0.000153	-0.061687	1.000000e+000	1.000000e+000
	3	20190410_QExHFX1_RSLC1_Beveridge_Clausen_IMP_DSS_JRmethod_R1.11172.11172.4 File:"20190410_QExHFX1_RSLC1_Beveridge_Clausen_IMP_DSS_JRmethod_R1.raw", NativeID:"controllerType=0 controllerNumber=1 scan=11172"	4	2464.275807	1.000000e+000	1.901194e-003	0.000722	0.292987	1.000000e+000	1.000000e+000
120	MIAKSEQEIGK(4)-MIAKSEQEIGK(4)	2604.362177	null	Cas9(1028)-Cas9(1028)/	Inter-Protein
	1	20190410_QExHFX1_RSLC1_Beveridge_Clausen_IMP_DSS_JRmethod_R1.10775.10775.4 File:"20190410_QExHFX1_RSLC1_Beveridge_Clausen_IMP_DSS_JRmethod_R1.raw", NativeID:"controllerType=0 controllerNumber=1 scan=10775"	4	2604.361267	1.000000e+000	3.806847e-003	-0.000910	-0.349414	1.000000e+000	1.000000e+000
121	MIAKSEQEIGK(4)-YDENDKLIR(6)	2536.296212	null	Cas9(1028)-Cas9(952)/	Intra-Protein
	1	20190410_QExHFX1_RSLC1_Beveridge_Clausen_IMP_DSS_JRmethod_R1.12458.12458.3 File:"20190410_QExHFX1_RSLC1_Beveridge_Clausen_IMP_DSS_JRmethod_R1.raw", NativeID:"controllerType=0 controllerNumber=1 scan=12458"	3	2536.294691	1.000000e+000	1.303289e-003	-0.001521	-0.599693	1.000000e+000	1.000000e+000
	2	20190410_QExHFX1_RSLC1_Beveridge_Clausen_IMP_DSS_JRmethod_R1.12448.12448.4 File:"20190410_QExHFX1_RSLC1_Beveridge_Clausen_IMP_DSS_JRmethod_R1.raw", NativeID:"controllerType=0 controllerNumber=1 scan=12448"	4	2536.297650	1.000000e+000	6.303104e-003	0.001438	0.566968	1.000000e+000	1.000000e+000
122	MIAKSEQEIGKATAK(4)-SEQEIGKATAK(7)	2903.539274	null	Cas9(1028)-Cas9(1035)/	Intra-Protein
	1	20190410_QExHFX1_RSLC1_Beveridge_Clausen_IMP_DSS_JRmethod_R1.13328.13328.4 File:"20190410_QExHFX1_RSLC1_Beveridge_Clausen_IMP_DSS_JRmethod_R1.raw", NativeID:"controllerType=0 controllerNumber=1 scan=13328"	4	2903.551657	1.000000e+000	3.774415e-001	0.012383	4.264795	1.000000e+000	1.000000e+000
123	MKNYWR(2)-DKPIR(2)	1678.873296	Oxidation[M](1)	Cas9(884)-Cas9(1304)/	Intra-Protein
	1	20190410_QExHFX1_RSLC1_Beveridge_Clausen_IMP_DSS_JRmethod_R1.9936.9936.3 File:"20190410_QExHFX1_RSLC1_Beveridge_Clausen_IMP_DSS_JRmethod_R1.raw", NativeID:"controllerType=0 controllerNumber=1 scan=9936"	3	1678.873692	1.000000e+000	6.748189e-003	0.000396	0.235872	1.000000e+000	1.000000e+000
	2	20190410_QExHFX1_RSLC1_Beveridge_Clausen_IMP_DSS_JRmethod_R1.10838.10838.3 File:"20190410_QExHFX1_RSLC1_Beveridge_Clausen_IMP_DSS_JRmethod_R1.raw", NativeID:"controllerType=0 controllerNumber=1 scan=10838"	3	1662.878223	1.000000e+000	8.900654e-003	-0.000159	-0.095617	1.000000e+000	1.000000e+000
	3	20190410_QExHFX1_RSLC1_Beveridge_Clausen_IMP_DSS_JRmethod_R1.10709.10709.3 File:"20190410_QExHFX1_RSLC1_Beveridge_Clausen_IMP_DSS_JRmethod_R1.raw", NativeID:"controllerType=0 controllerNumber=1 scan=10709"	3	1662.878889	1.000000e+000	9.531084e-003	0.000507	0.304893	1.000000e+000	1.000000e+000
	4	20190410_QExHFX1_RSLC1_Beveridge_Clausen_IMP_DSS_JRmethod_R1.10758.10758.3 File:"20190410_QExHFX1_RSLC1_Beveridge_Clausen_IMP_DSS_JRmethod_R1.raw", NativeID:"controllerType=0 controllerNumber=1 scan=10758"	3	1678.872593	1.000000e+000	1.374825e-002	-0.000703	-0.418733	1.000000e+000	1.000000e+000
	5	20190410_QExHFX1_RSLC1_Beveridge_Clausen_IMP_DSS_JRmethod_R1.10840.10840.4 File:"20190410_QExHFX1_RSLC1_Beveridge_Clausen_IMP_DSS_JRmethod_R1.raw", NativeID:"controllerType=0 controllerNumber=1 scan=10840"	4	1662.878382	1.000000e+000	1.865225e-002	0.000000	0.000000	1.000000e+000	1.000000e+000
	6	20190410_QExHFX1_RSLC1_Beveridge_Clausen_IMP_DSS_JRmethod_R1.9810.9810.3 File:"20190410_QExHFX1_RSLC1_Beveridge_Clausen_IMP_DSS_JRmethod_R1.raw", NativeID:"controllerType=0 controllerNumber=1 scan=9810"	3	1678.873692	1.000000e+000	1.899075e-002	0.000396	0.235872	1.000000e+000	1.000000e+000
	7	20190410_QExHFX1_RSLC1_Beveridge_Clausen_IMP_DSS_JRmethod_R1.10053.10053.4 File:"20190410_QExHFX1_RSLC1_Beveridge_Clausen_IMP_DSS_JRmethod_R1.raw", NativeID:"controllerType=0 controllerNumber=1 scan=10053"	4	1678.873653	1.000000e+000	1.960502e-002	0.000357	0.212643	1.000000e+000	1.000000e+000
	8	20190410_QExHFX1_RSLC1_Beveridge_Clausen_IMP_DSS_JRmethod_R1.10736.10736.4 File:"20190410_QExHFX1_RSLC1_Beveridge_Clausen_IMP_DSS_JRmethod_R1.raw", NativeID:"controllerType=0 controllerNumber=1 scan=10736"	4	1678.872824	1.000000e+000	2.238226e-002	-0.000472	-0.281141	1.000000e+000	1.000000e+000
	9	20190410_QExHFX1_RSLC1_Beveridge_Clausen_IMP_DSS_JRmethod_R1.10710.10710.4 File:"20190410_QExHFX1_RSLC1_Beveridge_Clausen_IMP_DSS_JRmethod_R1.raw", NativeID:"controllerType=0 controllerNumber=1 scan=10710"	4	1662.878889	1.000000e+000	2.432702e-002	0.000507	0.304893	1.000000e+000	1.000000e+000
	10	20190410_QExHFX1_RSLC1_Beveridge_Clausen_IMP_DSS_JRmethod_R1.9815.9815.4 File:"20190410_QExHFX1_RSLC1_Beveridge_Clausen_IMP_DSS_JRmethod_R1.raw", NativeID:"controllerType=0 controllerNumber=1 scan=9815"	4	1678.872702	1.000000e+000	7.709769e-002	-0.000594	-0.353809	1.000000e+000	1.000000e+000
	11	20190410_QExHFX1_RSLC1_Beveridge_Clausen_IMP_DSS_JRmethod_R1.9941.9941.4 File:"20190410_QExHFX1_RSLC1_Beveridge_Clausen_IMP_DSS_JRmethod_R1.raw", NativeID:"controllerType=0 controllerNumber=1 scan=9941"	4	1678.873960	1.000000e+000	7.896161e-002	0.000664	0.395503	1.000000e+000	1.000000e+000
124	MKNYWR(2)-KDLIIK(1)	1763.987592	null	Cas9(884)-Cas9(1196)/	Intra-Protein
	1	20190410_QExHFX1_RSLC1_Beveridge_Clausen_IMP_DSS_JRmethod_R1.13790.13790.3 File:"20190410_QExHFX1_RSLC1_Beveridge_Clausen_IMP_DSS_JRmethod_R1.raw", NativeID:"controllerType=0 controllerNumber=1 scan=13790"	3	1763.985325	1.000000e+000	2.164217e-003	-0.002267	-1.285156	1.000000e+000	1.000000e+000
	2	20190410_QExHFX1_RSLC1_Beveridge_Clausen_IMP_DSS_JRmethod_R1.13817.13817.4 File:"20190410_QExHFX1_RSLC1_Beveridge_Clausen_IMP_DSS_JRmethod_R1.raw", NativeID:"controllerType=0 controllerNumber=1 scan=13817"	4	1763.986471	1.000000e+000	2.914873e-003	-0.001121	-0.635492	1.000000e+000	1.000000e+000
125	MKNYWR(2)-KGILQTVK(1)	1921.072710	null	Cas9(884)-Cas9(739)/	Intra-Protein
	1	20190410_QExHFX1_RSLC1_Beveridge_Clausen_IMP_DSS_JRmethod_R1.12579.12579.3 File:"20190410_QExHFX1_RSLC1_Beveridge_Clausen_IMP_DSS_JRmethod_R1.raw", NativeID:"controllerType=0 controllerNumber=1 scan=12579"	3	1921.072605	1.000000e+000	5.782509e-005	-0.000105	-0.054657	1.000000e+000	1.000000e+000
	2	20190410_QExHFX1_RSLC1_Beveridge_Clausen_IMP_DSS_JRmethod_R1.12575.12575.4 File:"20190410_QExHFX1_RSLC1_Beveridge_Clausen_IMP_DSS_JRmethod_R1.raw", NativeID:"controllerType=0 controllerNumber=1 scan=12575"	4	1921.072806	1.000000e+000	5.374700e-004	0.000096	0.049972	1.000000e+000	1.000000e+000
126	MKNYWR(2)-LSKSR(3)	1624.862733	null	Cas9(884)-Cas9(222)/	Intra-Protein
	1	20190410_QExHFX1_RSLC1_Beveridge_Clausen_IMP_DSS_JRmethod_R1.8963.8963.3 File:"20190410_QExHFX1_RSLC1_Beveridge_Clausen_IMP_DSS_JRmethod_R1.raw", NativeID:"controllerType=0 controllerNumber=1 scan=8963"	3	1624.863621	1.000000e+000	1.695237e-002	0.000888	0.546508	1.000000e+000	1.000000e+000
	2	20190410_QExHFX1_RSLC1_Beveridge_Clausen_IMP_DSS_JRmethod_R1.9074.9074.3 File:"20190410_QExHFX1_RSLC1_Beveridge_Clausen_IMP_DSS_JRmethod_R1.raw", NativeID:"controllerType=0 controllerNumber=1 scan=9074"	3	1624.863072	1.000000e+000	3.665224e-002	0.000339	0.208633	1.000000e+000	1.000000e+000
	3	20190410_QExHFX1_RSLC1_Beveridge_Clausen_IMP_DSS_JRmethod_R1.9072.9072.4 File:"20190410_QExHFX1_RSLC1_Beveridge_Clausen_IMP_DSS_JRmethod_R1.raw", NativeID:"controllerType=0 controllerNumber=1 scan=9072"	4	1624.862814	1.000000e+000	1.410798e-001	0.000081	0.049850	1.000000e+000	1.000000e+000
	4	20190410_QExHFX1_RSLC1_Beveridge_Clausen_IMP_DSS_JRmethod_R1.8961.8961.4 File:"20190410_QExHFX1_RSLC1_Beveridge_Clausen_IMP_DSS_JRmethod_R1.raw", NativeID:"controllerType=0 controllerNumber=1 scan=8961"	4	1624.862570	1.000000e+000	1.540517e-001	-0.000163	-0.100316	1.000000e+000	1.000000e+000
	5	20190410_QExHFX1_RSLC1_Beveridge_Clausen_IMP_DSS_JRmethod_R1.8479.8479.4 File:"20190410_QExHFX1_RSLC1_Beveridge_Clausen_IMP_DSS_JRmethod_R1.raw", NativeID:"controllerType=0 controllerNumber=1 scan=8479"	4	1640.857931	1.000000e+000	1.601961e-001	0.000284	0.173080	1.000000e+000	1.000000e+000
	6	20190410_QExHFX1_RSLC1_Beveridge_Clausen_IMP_DSS_JRmethod_R1.8355.8355.3 File:"20190410_QExHFX1_RSLC1_Beveridge_Clausen_IMP_DSS_JRmethod_R1.raw", NativeID:"controllerType=0 controllerNumber=1 scan=8355"	3	1640.856236	1.000000e+000	1.841635e-001	-0.001411	-0.859916	1.000000e+000	1.000000e+000
	7	20190410_QExHFX1_RSLC1_Beveridge_Clausen_IMP_DSS_JRmethod_R1.8225.8225.4 File:"20190410_QExHFX1_RSLC1_Beveridge_Clausen_IMP_DSS_JRmethod_R1.raw", NativeID:"controllerType=0 controllerNumber=1 scan=8225"	4	1640.857443	1.000000e+000	1.917080e-001	-0.000204	-0.124325	1.000000e+000	1.000000e+000
	8	20190410_QExHFX1_RSLC1_Beveridge_Clausen_IMP_DSS_JRmethod_R1.8238.8238.3 File:"20190410_QExHFX1_RSLC1_Beveridge_Clausen_IMP_DSS_JRmethod_R1.raw", NativeID:"controllerType=0 controllerNumber=1 scan=8238"	3	1640.858616	1.000000e+000	3.408681e-001	0.000969	0.590545	1.000000e+000	1.000000e+000
	9	20190410_QExHFX1_RSLC1_Beveridge_Clausen_IMP_DSS_JRmethod_R1.8993.8993.4 File:"20190410_QExHFX1_RSLC1_Beveridge_Clausen_IMP_DSS_JRmethod_R1.raw", NativeID:"controllerType=0 controllerNumber=1 scan=8993"	4	1640.857199	1.000000e+000	3.731827e-001	-0.000448	-0.273028	1.000000e+000	1.000000e+000
127	MKNYWR(2)-MKNYWR(2)	1931.940656	null	Cas9(884)-Cas9(884)/	Inter-Protein
	1	20190410_QExHFX1_RSLC1_Beveridge_Clausen_IMP_DSS_JRmethod_R1.13146.13146.4 File:"20190410_QExHFX1_RSLC1_Beveridge_Clausen_IMP_DSS_JRmethod_R1.raw", NativeID:"controllerType=0 controllerNumber=1 scan=13146"	4	1931.943352	1.000000e+000	1.814640e-001	0.002696	1.395488	1.000000e+000	1.000000e+000
128	MLASAGELQKGNELALPSK(10)-VVDELVKVMGR(7)	3338.806049	null	Cas9(1226)-Cas9(753)/	Intra-Protein
	1	20190410_QExHFX1_RSLC1_Beveridge_Clausen_IMP_DSS_JRmethod_R1.19231.19231.4 File:"20190410_QExHFX1_RSLC1_Beveridge_Clausen_IMP_DSS_JRmethod_R1.raw", NativeID:"controllerType=0 controllerNumber=1 scan=19231"	4	3338.805511	1.000000e+000	9.622549e-005	-0.000538	-0.161135	1.000000e+000	1.000000e+000
	2	20190410_QExHFX1_RSLC1_Beveridge_Clausen_IMP_DSS_JRmethod_R1.19136.19136.4 File:"20190410_QExHFX1_RSLC1_Beveridge_Clausen_IMP_DSS_JRmethod_R1.raw", NativeID:"controllerType=0 controllerNumber=1 scan=19136"	4	3354.797018	1.000000e+000	4.590052e-004	-0.003945	-1.175927	1.000000e+000	1.000000e+000
	3	20190410_QExHFX1_RSLC1_Beveridge_Clausen_IMP_DSS_JRmethod_R1.18663.18663.4 File:"20190410_QExHFX1_RSLC1_Beveridge_Clausen_IMP_DSS_JRmethod_R1.raw", NativeID:"controllerType=0 controllerNumber=1 scan=18663"	4	3354.800319	1.000000e+000	7.894376e-004	-0.000644	-0.191964	1.000000e+000	1.000000e+000
	4	20190410_QExHFX1_RSLC1_Beveridge_Clausen_IMP_DSS_JRmethod_R1.19118.19118.3 File:"20190410_QExHFX1_RSLC1_Beveridge_Clausen_IMP_DSS_JRmethod_R1.raw", NativeID:"controllerType=0 controllerNumber=1 scan=19118"	3	3338.806420	1.000000e+000	6.325755e-003	0.000371	0.111118	1.000000e+000	1.000000e+000
129	MTNFDKNLPNEK(6)-KDWDPK(1)	2376.153917	null	Cas9(504)-Cas9(1128)/	Intra-Protein
	1	20190410_QExHFX1_RSLC1_Beveridge_Clausen_IMP_DSS_JRmethod_R1.13133.13133.3 File:"20190410_QExHFX1_RSLC1_Beveridge_Clausen_IMP_DSS_JRmethod_R1.raw", NativeID:"controllerType=0 controllerNumber=1 scan=13133"	3	2376.156139	1.000000e+000	1.945435e-004	0.002222	0.935125	1.000000e+000	1.000000e+000
	2	20190410_QExHFX1_RSLC1_Beveridge_Clausen_IMP_DSS_JRmethod_R1.13129.13129.4 File:"20190410_QExHFX1_RSLC1_Beveridge_Clausen_IMP_DSS_JRmethod_R1.raw", NativeID:"controllerType=0 controllerNumber=1 scan=13129"	4	2376.153219	1.000000e+000	3.261518e-001	-0.000698	-0.293752	1.000000e+000	1.000000e+000
130	MTNFDKNLPNEK(6)-MTNFDKNLPNEK(6)	3054.454559	Oxidation[M](1)	Cas9(504)-Cas9(504)/	Inter-Protein
	1	20190410_QExHFX1_RSLC1_Beveridge_Clausen_IMP_DSS_JRmethod_R1.13715.13715.4 File:"20190410_QExHFX1_RSLC1_Beveridge_Clausen_IMP_DSS_JRmethod_R1.raw", NativeID:"controllerType=0 controllerNumber=1 scan=13715"	4	3054.454530	1.000000e+000	9.570158e-005	-0.000029	-0.009494	1.000000e+000	1.000000e+000
	2	20190410_QExHFX1_RSLC1_Beveridge_Clausen_IMP_DSS_JRmethod_R1.13580.13580.4 File:"20190410_QExHFX1_RSLC1_Beveridge_Clausen_IMP_DSS_JRmethod_R1.raw", NativeID:"controllerType=0 controllerNumber=1 scan=13580"	4	3054.453420	1.000000e+000	2.516172e-004	-0.001139	-0.372898	1.000000e+000	1.000000e+000
	3	20190410_QExHFX1_RSLC1_Beveridge_Clausen_IMP_DSS_JRmethod_R1.14265.14265.4 File:"20190410_QExHFX1_RSLC1_Beveridge_Clausen_IMP_DSS_JRmethod_R1.raw", NativeID:"controllerType=0 controllerNumber=1 scan=14265"	4	3038.457419	1.000000e+000	2.268157e-002	-0.002226	-0.732608	1.000000e+000	1.000000e+000
	4	20190410_QExHFX1_RSLC1_Beveridge_Clausen_IMP_DSS_JRmethod_R1.14292.14292.3 File:"20190410_QExHFX1_RSLC1_Beveridge_Clausen_IMP_DSS_JRmethod_R1.raw", NativeID:"controllerType=0 controllerNumber=1 scan=14292"	3	3038.457981	1.000000e+000	6.537411e-002	-0.001664	-0.547646	1.000000e+000	1.000000e+000
	5	20190410_QExHFX1_RSLC1_Beveridge_Clausen_IMP_DSS_JRmethod_R1.14252.14252.3 File:"20190410_QExHFX1_RSLC1_Beveridge_Clausen_IMP_DSS_JRmethod_R1.raw", NativeID:"controllerType=0 controllerNumber=1 scan=14252"	3	3038.459875	1.000000e+000	1.913844e-001	0.000230	0.075696	1.000000e+000	1.000000e+000
131	MTNFDKNLPNEK(6)-QQLPEKYK(6)	2621.327845	null	Cas9(504)-Cas9(350)/	Intra-Protein
	1	20190410_QExHFX1_RSLC1_Beveridge_Clausen_IMP_DSS_JRmethod_R1.12353.12353.4 File:"20190410_QExHFX1_RSLC1_Beveridge_Clausen_IMP_DSS_JRmethod_R1.raw", NativeID:"controllerType=0 controllerNumber=1 scan=12353"	4	2621.329450	1.000000e+000	2.024946e-002	0.001605	0.612285	1.000000e+000	1.000000e+000
	2	20190410_QExHFX1_RSLC1_Beveridge_Clausen_IMP_DSS_JRmethod_R1.12221.12221.3 File:"20190410_QExHFX1_RSLC1_Beveridge_Clausen_IMP_DSS_JRmethod_R1.raw", NativeID:"controllerType=0 controllerNumber=1 scan=12221"	3	2621.328273	1.000000e+000	2.993920e-002	0.000428	0.163276	1.000000e+000	1.000000e+000
	3	20190410_QExHFX1_RSLC1_Beveridge_Clausen_IMP_DSS_JRmethod_R1.12234.12234.3 File:"20190410_QExHFX1_RSLC1_Beveridge_Clausen_IMP_DSS_JRmethod_R1.raw", NativeID:"controllerType=0 controllerNumber=1 scan=12234"	3	2621.327428	1.000000e+000	7.281643e-002	-0.000417	-0.159080	1.000000e+000	1.000000e+000
132	MTNFDKNLPNEK(6)-SKLVSDFR(2)	2539.285983	null	Cas9(504)-Cas9(965)/	Intra-Protein
	1	20190410_QExHFX1_RSLC1_Beveridge_Clausen_IMP_DSS_JRmethod_R1.14729.14729.3 File:"20190410_QExHFX1_RSLC1_Beveridge_Clausen_IMP_DSS_JRmethod_R1.raw", NativeID:"controllerType=0 controllerNumber=1 scan=14729"	3	2539.286240	1.000000e+000	1.302270e-006	0.000257	0.101210	1.000000e+000	1.000000e+000
	2	20190410_QExHFX1_RSLC1_Beveridge_Clausen_IMP_DSS_JRmethod_R1.14580.14580.3 File:"20190410_QExHFX1_RSLC1_Beveridge_Clausen_IMP_DSS_JRmethod_R1.raw", NativeID:"controllerType=0 controllerNumber=1 scan=14580"	3	2539.286428	1.000000e+000	1.859688e-006	0.000445	0.175246	1.000000e+000	1.000000e+000
	3	20190410_QExHFX1_RSLC1_Beveridge_Clausen_IMP_DSS_JRmethod_R1.15087.15087.3 File:"20190410_QExHFX1_RSLC1_Beveridge_Clausen_IMP_DSS_JRmethod_R1.raw", NativeID:"controllerType=0 controllerNumber=1 scan=15087"	3	2539.285375	1.000000e+000	3.286119e-006	-0.000608	-0.239437	1.000000e+000	1.000000e+000
	4	20190410_QExHFX1_RSLC1_Beveridge_Clausen_IMP_DSS_JRmethod_R1.14537.14537.4 File:"20190410_QExHFX1_RSLC1_Beveridge_Clausen_IMP_DSS_JRmethod_R1.raw", NativeID:"controllerType=0 controllerNumber=1 scan=14537"	4	2539.286588	1.000000e+000	9.240407e-004	0.000605	0.238256	1.000000e+000	1.000000e+000
	5	20190410_QExHFX1_RSLC1_Beveridge_Clausen_IMP_DSS_JRmethod_R1.15080.15080.4 File:"20190410_QExHFX1_RSLC1_Beveridge_Clausen_IMP_DSS_JRmethod_R1.raw", NativeID:"controllerType=0 controllerNumber=1 scan=15080"	4	2539.282858	1.000000e+000	1.811748e-003	-0.003125	-1.230661	1.000000e+000	1.000000e+000
	6	20190410_QExHFX1_RSLC1_Beveridge_Clausen_IMP_DSS_JRmethod_R1.14691.14691.4 File:"20190410_QExHFX1_RSLC1_Beveridge_Clausen_IMP_DSS_JRmethod_R1.raw", NativeID:"controllerType=0 controllerNumber=1 scan=14691"	4	2539.284957	1.000000e+000	2.385805e-003	-0.001026	-0.404051	1.000000e+000	1.000000e+000
	7	20190410_QExHFX1_RSLC1_Beveridge_Clausen_IMP_DSS_JRmethod_R1.13962.13962.4 File:"20190410_QExHFX1_RSLC1_Beveridge_Clausen_IMP_DSS_JRmethod_R1.raw", NativeID:"controllerType=0 controllerNumber=1 scan=13962"	4	2555.282441	1.000000e+000	3.532608e-003	0.001544	0.604239	1.000000e+000	1.000000e+000
	8	20190410_QExHFX1_RSLC1_Beveridge_Clausen_IMP_DSS_JRmethod_R1.13691.13691.4 File:"20190410_QExHFX1_RSLC1_Beveridge_Clausen_IMP_DSS_JRmethod_R1.raw", NativeID:"controllerType=0 controllerNumber=1 scan=13691"	4	2555.278464	1.000000e+000	5.533587e-003	-0.002433	-0.952146	1.000000e+000	1.000000e+000
	9	20190410_QExHFX1_RSLC1_Beveridge_Clausen_IMP_DSS_JRmethod_R1.14359.14359.4 File:"20190410_QExHFX1_RSLC1_Beveridge_Clausen_IMP_DSS_JRmethod_R1.raw", NativeID:"controllerType=0 controllerNumber=1 scan=14359"	4	2555.283102	1.000000e+000	7.673876e-003	0.002205	0.862919	1.000000e+000	1.000000e+000
	10	20190410_QExHFX1_RSLC1_Beveridge_Clausen_IMP_DSS_JRmethod_R1.14008.14008.4 File:"20190410_QExHFX1_RSLC1_Beveridge_Clausen_IMP_DSS_JRmethod_R1.raw", NativeID:"controllerType=0 controllerNumber=1 scan=14008"	4	2555.279949	1.000000e+000	7.800317e-003	-0.000948	-0.370996	1.000000e+000	1.000000e+000
	11	20190410_QExHFX1_RSLC1_Beveridge_Clausen_IMP_DSS_JRmethod_R1.14518.14518.4 File:"20190410_QExHFX1_RSLC1_Beveridge_Clausen_IMP_DSS_JRmethod_R1.raw", NativeID:"controllerType=0 controllerNumber=1 scan=14518"	4	2555.276568	1.000000e+000	9.216598e-003	-0.004329	-1.694139	1.000000e+000	1.000000e+000
	12	20190410_QExHFX1_RSLC1_Beveridge_Clausen_IMP_DSS_JRmethod_R1.13837.13837.4 File:"20190410_QExHFX1_RSLC1_Beveridge_Clausen_IMP_DSS_JRmethod_R1.raw", NativeID:"controllerType=0 controllerNumber=1 scan=13837"	4	2555.283234	1.000000e+000	1.444182e-002	0.002337	0.914577	1.000000e+000	1.000000e+000
	13	20190410_QExHFX1_RSLC1_Beveridge_Clausen_IMP_DSS_JRmethod_R1.13971.13971.3 File:"20190410_QExHFX1_RSLC1_Beveridge_Clausen_IMP_DSS_JRmethod_R1.raw", NativeID:"controllerType=0 controllerNumber=1 scan=13971"	3	2555.280388	1.000000e+000	2.316738e-002	-0.000509	-0.199195	1.000000e+000	1.000000e+000
	14	20190410_QExHFX1_RSLC1_Beveridge_Clausen_IMP_DSS_JRmethod_R1.13696.13696.3 File:"20190410_QExHFX1_RSLC1_Beveridge_Clausen_IMP_DSS_JRmethod_R1.raw", NativeID:"controllerType=0 controllerNumber=1 scan=13696"	3	2555.278630	1.000000e+000	2.857117e-002	-0.002267	-0.887182	1.000000e+000	1.000000e+000
	15	20190410_QExHFX1_RSLC1_Beveridge_Clausen_IMP_DSS_JRmethod_R1.14507.14507.3 File:"20190410_QExHFX1_RSLC1_Beveridge_Clausen_IMP_DSS_JRmethod_R1.raw", NativeID:"controllerType=0 controllerNumber=1 scan=14507"	3	2555.281468	1.000000e+000	2.193086e-001	0.000571	0.223459	1.000000e+000	1.000000e+000
133	NLPNEKVLPK(6)-DKQSGK(2)	1951.085774	null	Cas9(510)-Cas9(677)/	Intra-Protein
	1	20190410_QExHFX1_RSLC1_Beveridge_Clausen_IMP_DSS_JRmethod_R1.8977.8977.3 File:"20190410_QExHFX1_RSLC1_Beveridge_Clausen_IMP_DSS_JRmethod_R1.raw", NativeID:"controllerType=0 controllerNumber=1 scan=8977"	3	1951.085989	1.000000e+000	1.235664e-003	0.000215	0.110195	1.000000e+000	1.000000e+000
	2	20190410_QExHFX1_RSLC1_Beveridge_Clausen_IMP_DSS_JRmethod_R1.8862.8862.3 File:"20190410_QExHFX1_RSLC1_Beveridge_Clausen_IMP_DSS_JRmethod_R1.raw", NativeID:"controllerType=0 controllerNumber=1 scan=8862"	3	1951.086155	1.000000e+000	3.108629e-003	0.000381	0.195276	1.000000e+000	1.000000e+000
	3	20190410_QExHFX1_RSLC1_Beveridge_Clausen_IMP_DSS_JRmethod_R1.8979.8979.4 File:"20190410_QExHFX1_RSLC1_Beveridge_Clausen_IMP_DSS_JRmethod_R1.raw", NativeID:"controllerType=0 controllerNumber=1 scan=8979"	4	1951.085765	1.000000e+000	8.247365e-003	-0.000009	-0.004613	1.000000e+000	1.000000e+000
	4	20190410_QExHFX1_RSLC1_Beveridge_Clausen_IMP_DSS_JRmethod_R1.8864.8864.4 File:"20190410_QExHFX1_RSLC1_Beveridge_Clausen_IMP_DSS_JRmethod_R1.raw", NativeID:"controllerType=0 controllerNumber=1 scan=8864"	4	1951.086067	1.000000e+000	4.487377e-002	0.000293	0.150173	1.000000e+000	1.000000e+000
134	NLPNEKVLPK(6)-HSIKK(4)	1901.121767	null	Cas9(510)-Cas9(48)/	Intra-Protein
	1	20190410_QExHFX1_RSLC1_Beveridge_Clausen_IMP_DSS_JRmethod_R1.7741.7741.3 File:"20190410_QExHFX1_RSLC1_Beveridge_Clausen_IMP_DSS_JRmethod_R1.raw", NativeID:"controllerType=0 controllerNumber=1 scan=7741"	3	1901.121433	1.000000e+000	1.638491e-003	-0.000334	-0.175686	1.000000e+000	1.000000e+000
	2	20190410_QExHFX1_RSLC1_Beveridge_Clausen_IMP_DSS_JRmethod_R1.7736.7736.4 File:"20190410_QExHFX1_RSLC1_Beveridge_Clausen_IMP_DSS_JRmethod_R1.raw", NativeID:"controllerType=0 controllerNumber=1 scan=7736"	4	1901.122091	1.000000e+000	1.180122e-001	0.000324	0.170426	1.000000e+000	1.000000e+000
	3	20190410_QExHFX1_RSLC1_Beveridge_Clausen_IMP_DSS_JRmethod_R1.7858.7858.4 File:"20190410_QExHFX1_RSLC1_Beveridge_Clausen_IMP_DSS_JRmethod_R1.raw", NativeID:"controllerType=0 controllerNumber=1 scan=7858"	4	1901.122675	1.000000e+000	3.424825e-001	0.000908	0.477613	1.000000e+000	1.000000e+000
135	NLPNEKVLPK(6)-NLPNEKVLPK(6)	2440.417254	null	Cas9(510)-Cas9(510)/	Inter-Protein
	1	20190410_QExHFX1_RSLC1_Beveridge_Clausen_IMP_DSS_JRmethod_R1.13293.13293.3 File:"20190410_QExHFX1_RSLC1_Beveridge_Clausen_IMP_DSS_JRmethod_R1.raw", NativeID:"controllerType=0 controllerNumber=1 scan=13293"	3	2440.418242	1.000000e+000	1.539111e-003	0.000988	0.404849	1.000000e+000	1.000000e+000
	2	20190410_QExHFX1_RSLC1_Beveridge_Clausen_IMP_DSS_JRmethod_R1.13124.13124.3 File:"20190410_QExHFX1_RSLC1_Beveridge_Clausen_IMP_DSS_JRmethod_R1.raw", NativeID:"controllerType=0 controllerNumber=1 scan=13124"	3	2440.412632	1.000000e+000	6.085362e-002	-0.004622	-1.893938	1.000000e+000	1.000000e+000
	3	20190410_QExHFX1_RSLC1_Beveridge_Clausen_IMP_DSS_JRmethod_R1.13294.13294.4 File:"20190410_QExHFX1_RSLC1_Beveridge_Clausen_IMP_DSS_JRmethod_R1.raw", NativeID:"controllerType=0 controllerNumber=1 scan=13294"	4	2440.418242	1.000000e+000	1.411744e-001	0.000988	0.404849	1.000000e+000	1.000000e+000
	4	20190410_QExHFX1_RSLC1_Beveridge_Clausen_IMP_DSS_JRmethod_R1.13126.13126.4 File:"20190410_QExHFX1_RSLC1_Beveridge_Clausen_IMP_DSS_JRmethod_R1.raw", NativeID:"controllerType=0 controllerNumber=1 scan=13126"	4	2440.418093	1.000000e+000	1.655292e-001	0.000839	0.343794	1.000000e+000	1.000000e+000
136	NPIDFLEAKGYK(9)-APLSASMIKR(9)	2605.405699	null	Cas9(1189)-Cas9(327)/	Intra-Protein
	1	20190410_QExHFX1_RSLC1_Beveridge_Clausen_IMP_DSS_JRmethod_R1.19412.19412.3 File:"20190410_QExHFX1_RSLC1_Beveridge_Clausen_IMP_DSS_JRmethod_R1.raw", NativeID:"controllerType=0 controllerNumber=1 scan=19412"	3	2605.406140	1.000000e+000	3.154113e-006	0.000441	0.169263	1.000000e+000	1.000000e+000
	2	20190410_QExHFX1_RSLC1_Beveridge_Clausen_IMP_DSS_JRmethod_R1.19273.19273.3 File:"20190410_QExHFX1_RSLC1_Beveridge_Clausen_IMP_DSS_JRmethod_R1.raw", NativeID:"controllerType=0 controllerNumber=1 scan=19273"	3	2605.403688	1.000000e+000	7.903929e-003	-0.002011	-0.771857	1.000000e+000	1.000000e+000
	3	20190410_QExHFX1_RSLC1_Beveridge_Clausen_IMP_DSS_JRmethod_R1.19282.19282.4 File:"20190410_QExHFX1_RSLC1_Beveridge_Clausen_IMP_DSS_JRmethod_R1.raw", NativeID:"controllerType=0 controllerNumber=1 scan=19282"	4	2605.405671	1.000000e+000	1.713329e-002	-0.000028	-0.010747	1.000000e+000	1.000000e+000
	4	20190410_QExHFX1_RSLC1_Beveridge_Clausen_IMP_DSS_JRmethod_R1.19419.19419.4 File:"20190410_QExHFX1_RSLC1_Beveridge_Clausen_IMP_DSS_JRmethod_R1.raw", NativeID:"controllerType=0 controllerNumber=1 scan=19419"	4	2605.405558	1.000000e+000	1.945108e-002	-0.000141	-0.054118	1.000000e+000	1.000000e+000
137	NPIDFLEAKGYK(9)-FIKPILEK(3)	2519.415859	null	Cas9(1189)-Cas9(381)/	Intra-Protein
	1	20190410_QExHFX1_RSLC1_Beveridge_Clausen_IMP_DSS_JRmethod_R1.20843.20843.4 File:"20190410_QExHFX1_RSLC1_Beveridge_Clausen_IMP_DSS_JRmethod_R1.raw", NativeID:"controllerType=0 controllerNumber=1 scan=20843"	4	2519.417362	1.000000e+000	8.787273e-002	0.001503	0.596567	1.000000e+000	1.000000e+000
	2	20190410_QExHFX1_RSLC1_Beveridge_Clausen_IMP_DSS_JRmethod_R1.20847.20847.3 File:"20190410_QExHFX1_RSLC1_Beveridge_Clausen_IMP_DSS_JRmethod_R1.raw", NativeID:"controllerType=0 controllerNumber=1 scan=20847"	3	2519.415320	1.000000e+000	3.044816e-001	-0.000539	-0.213938	1.000000e+000	1.000000e+000
138	NPIDFLEAKGYK(9)-KFDNLTK(1)	2397.269930	null	Cas9(1189)-Cas9(900)/	Intra-Protein
	1	20190410_QExHFX1_RSLC1_Beveridge_Clausen_IMP_DSS_JRmethod_R1.19234.19234.4 File:"20190410_QExHFX1_RSLC1_Beveridge_Clausen_IMP_DSS_JRmethod_R1.raw", NativeID:"controllerType=0 controllerNumber=1 scan=19234"	4	2397.270394	1.000000e+000	3.322598e-003	0.000464	0.193554	1.000000e+000	1.000000e+000
	2	20190410_QExHFX1_RSLC1_Beveridge_Clausen_IMP_DSS_JRmethod_R1.19354.19354.3 File:"20190410_QExHFX1_RSLC1_Beveridge_Clausen_IMP_DSS_JRmethod_R1.raw", NativeID:"controllerType=0 controllerNumber=1 scan=19354"	3	2397.270452	1.000000e+000	6.660368e-002	0.000522	0.217748	1.000000e+000	1.000000e+000
	3	20190410_QExHFX1_RSLC1_Beveridge_Clausen_IMP_DSS_JRmethod_R1.19219.19219.3 File:"20190410_QExHFX1_RSLC1_Beveridge_Clausen_IMP_DSS_JRmethod_R1.raw", NativeID:"controllerType=0 controllerNumber=1 scan=19219"	3	2397.269280	1.000000e+000	3.801549e-001	-0.000650	-0.271142	1.000000e+000	1.000000e+000
139	NPIDFLEAKGYK(9)-SDKNR(3)	2151.107961	null	Cas9(1189)-Cas9(866)/	Intra-Protein
	1	20190410_QExHFX1_RSLC1_Beveridge_Clausen_IMP_DSS_JRmethod_R1.16151.16151.4 File:"20190410_QExHFX1_RSLC1_Beveridge_Clausen_IMP_DSS_JRmethod_R1.raw", NativeID:"controllerType=0 controllerNumber=1 scan=16151"	4	2151.108618	1.000000e+000	1.436868e-001	0.000657	0.305424	1.000000e+000	1.000000e+000
	2	20190410_QExHFX1_RSLC1_Beveridge_Clausen_IMP_DSS_JRmethod_R1.16145.16145.3 File:"20190410_QExHFX1_RSLC1_Beveridge_Clausen_IMP_DSS_JRmethod_R1.raw", NativeID:"controllerType=0 controllerNumber=1 scan=16145"	3	2151.108458	1.000000e+000	2.590811e-001	0.000497	0.231044	1.000000e+000	1.000000e+000
140	NSDKLIAR(4)-DKPIR(2)	1681.959463	null	Cas9(1122)-Cas9(1304)/	Intra-Protein
	1	20190410_QExHFX1_RSLC1_Beveridge_Clausen_IMP_DSS_JRmethod_R1.9327.9327.3 File:"20190410_QExHFX1_RSLC1_Beveridge_Clausen_IMP_DSS_JRmethod_R1.raw", NativeID:"controllerType=0 controllerNumber=1 scan=9327"	3	1681.959202	1.000000e+000	1.315897e-003	-0.000261	-0.155176	1.000000e+000	1.000000e+000
	2	20190410_QExHFX1_RSLC1_Beveridge_Clausen_IMP_DSS_JRmethod_R1.9448.9448.3 File:"20190410_QExHFX1_RSLC1_Beveridge_Clausen_IMP_DSS_JRmethod_R1.raw", NativeID:"controllerType=0 controllerNumber=1 scan=9448"	3	1681.959019	1.000000e+000	3.628828e-003	-0.000444	-0.263978	1.000000e+000	1.000000e+000
	3	20190410_QExHFX1_RSLC1_Beveridge_Clausen_IMP_DSS_JRmethod_R1.9672.9672.3 File:"20190410_QExHFX1_RSLC1_Beveridge_Clausen_IMP_DSS_JRmethod_R1.raw", NativeID:"controllerType=0 controllerNumber=1 scan=9672"	3	1681.958286	1.000000e+000	5.037425e-003	-0.001177	-0.699779	1.000000e+000	1.000000e+000
	4	20190410_QExHFX1_RSLC1_Beveridge_Clausen_IMP_DSS_JRmethod_R1.9556.9556.3 File:"20190410_QExHFX1_RSLC1_Beveridge_Clausen_IMP_DSS_JRmethod_R1.raw", NativeID:"controllerType=0 controllerNumber=1 scan=9556"	3	1681.959934	1.000000e+000	5.091846e-003	0.000471	0.280031	1.000000e+000	1.000000e+000
	5	20190410_QExHFX1_RSLC1_Beveridge_Clausen_IMP_DSS_JRmethod_R1.9558.9558.4 File:"20190410_QExHFX1_RSLC1_Beveridge_Clausen_IMP_DSS_JRmethod_R1.raw", NativeID:"controllerType=0 controllerNumber=1 scan=9558"	4	1681.959494	1.000000e+000	1.211550e-002	0.000031	0.018431	1.000000e+000	1.000000e+000
	6	20190410_QExHFX1_RSLC1_Beveridge_Clausen_IMP_DSS_JRmethod_R1.9449.9449.4 File:"20190410_QExHFX1_RSLC1_Beveridge_Clausen_IMP_DSS_JRmethod_R1.raw", NativeID:"controllerType=0 controllerNumber=1 scan=9449"	4	1681.959006	1.000000e+000	2.970514e-002	-0.000457	-0.271707	1.000000e+000	1.000000e+000
	7	20190410_QExHFX1_RSLC1_Beveridge_Clausen_IMP_DSS_JRmethod_R1.9670.9670.4 File:"20190410_QExHFX1_RSLC1_Beveridge_Clausen_IMP_DSS_JRmethod_R1.raw", NativeID:"controllerType=0 controllerNumber=1 scan=9670"	4	1681.958761	1.000000e+000	3.667202e-002	-0.000702	-0.417370	1.000000e+000	1.000000e+000
	8	20190410_QExHFX1_RSLC1_Beveridge_Clausen_IMP_DSS_JRmethod_R1.9328.9328.4 File:"20190410_QExHFX1_RSLC1_Beveridge_Clausen_IMP_DSS_JRmethod_R1.raw", NativeID:"controllerType=0 controllerNumber=1 scan=9328"	4	1681.959006	1.000000e+000	4.237166e-002	-0.000457	-0.271707	1.000000e+000	1.000000e+000
141	NSDKLIAR(4)-KDLIIK(1)	1783.068673	null	Cas9(1122)-Cas9(1196)/	Intra-Protein
	1	20190410_QExHFX1_RSLC1_Beveridge_Clausen_IMP_DSS_JRmethod_R1.12452.12452.3 File:"20190410_QExHFX1_RSLC1_Beveridge_Clausen_IMP_DSS_JRmethod_R1.raw", NativeID:"controllerType=0 controllerNumber=1 scan=12452"	3	1783.068943	1.000000e+000	3.357560e-004	0.000270	0.151424	1.000000e+000	1.000000e+000
	2	20190410_QExHFX1_RSLC1_Beveridge_Clausen_IMP_DSS_JRmethod_R1.12455.12455.4 File:"20190410_QExHFX1_RSLC1_Beveridge_Clausen_IMP_DSS_JRmethod_R1.raw", NativeID:"controllerType=0 controllerNumber=1 scan=12455"	4	1783.068869	1.000000e+000	4.500303e-003	0.000196	0.109923	1.000000e+000	1.000000e+000
	3	20190410_QExHFX1_RSLC1_Beveridge_Clausen_IMP_DSS_JRmethod_R1.12584.12584.4 File:"20190410_QExHFX1_RSLC1_Beveridge_Clausen_IMP_DSS_JRmethod_R1.raw", NativeID:"controllerType=0 controllerNumber=1 scan=12584"	4	1783.070634	1.000000e+000	1.905775e-002	0.001961	1.099789	1.000000e+000	1.000000e+000
142	NSDKLIAR(4)-KGILQTVK(1)	1940.153791	null	Cas9(1122)-Cas9(739)/	Intra-Protein
	1	20190410_QExHFX1_RSLC1_Beveridge_Clausen_IMP_DSS_JRmethod_R1.11415.11415.3 File:"20190410_QExHFX1_RSLC1_Beveridge_Clausen_IMP_DSS_JRmethod_R1.raw", NativeID:"controllerType=0 controllerNumber=1 scan=11415"	3	1940.155045	1.000000e+000	1.407351e-006	0.001254	0.646341	1.000000e+000	1.000000e+000
	2	20190410_QExHFX1_RSLC1_Beveridge_Clausen_IMP_DSS_JRmethod_R1.11289.11289.3 File:"20190410_QExHFX1_RSLC1_Beveridge_Clausen_IMP_DSS_JRmethod_R1.raw", NativeID:"controllerType=0 controllerNumber=1 scan=11289"	3	1940.154209	1.000000e+000	5.008846e-006	0.000418	0.215447	1.000000e+000	1.000000e+000
	3	20190410_QExHFX1_RSLC1_Beveridge_Clausen_IMP_DSS_JRmethod_R1.11413.11413.4 File:"20190410_QExHFX1_RSLC1_Beveridge_Clausen_IMP_DSS_JRmethod_R1.raw", NativeID:"controllerType=0 controllerNumber=1 scan=11413"	4	1940.154506	1.000000e+000	7.176729e-005	0.000715	0.368527	1.000000e+000	1.000000e+000
	4	20190410_QExHFX1_RSLC1_Beveridge_Clausen_IMP_DSS_JRmethod_R1.11286.11286.4 File:"20190410_QExHFX1_RSLC1_Beveridge_Clausen_IMP_DSS_JRmethod_R1.raw", NativeID:"controllerType=0 controllerNumber=1 scan=11286"	4	1940.154984	1.000000e+000	7.145520e-004	0.001193	0.614900	1.000000e+000	1.000000e+000
143	NSDKLIAR(4)-LSKSR(3)	1643.943814	null	Cas9(1122)-Cas9(222)/	Intra-Protein
	1	20190410_QExHFX1_RSLC1_Beveridge_Clausen_IMP_DSS_JRmethod_R1.7863.7863.3 File:"20190410_QExHFX1_RSLC1_Beveridge_Clausen_IMP_DSS_JRmethod_R1.raw", NativeID:"controllerType=0 controllerNumber=1 scan=7863"	3	1643.944126	1.000000e+000	1.696737e-002	0.000312	0.189788	1.000000e+000	1.000000e+000
	2	20190410_QExHFX1_RSLC1_Beveridge_Clausen_IMP_DSS_JRmethod_R1.8072.8072.3 File:"20190410_QExHFX1_RSLC1_Beveridge_Clausen_IMP_DSS_JRmethod_R1.raw", NativeID:"controllerType=0 controllerNumber=1 scan=8072"	3	1643.943760	1.000000e+000	4.709538e-002	-0.000054	-0.032848	1.000000e+000	1.000000e+000
	3	20190410_QExHFX1_RSLC1_Beveridge_Clausen_IMP_DSS_JRmethod_R1.7969.7969.3 File:"20190410_QExHFX1_RSLC1_Beveridge_Clausen_IMP_DSS_JRmethod_R1.raw", NativeID:"controllerType=0 controllerNumber=1 scan=7969"	3	1643.943943	1.000000e+000	5.215851e-002	0.000129	0.078470	1.000000e+000	1.000000e+000
	4	20190410_QExHFX1_RSLC1_Beveridge_Clausen_IMP_DSS_JRmethod_R1.7738.7738.4 File:"20190410_QExHFX1_RSLC1_Beveridge_Clausen_IMP_DSS_JRmethod_R1.raw", NativeID:"controllerType=0 controllerNumber=1 scan=7738"	4	1643.943747	1.000000e+000	5.348275e-002	-0.000067	-0.040756	1.000000e+000	1.000000e+000
	5	20190410_QExHFX1_RSLC1_Beveridge_Clausen_IMP_DSS_JRmethod_R1.8215.8215.3 File:"20190410_QExHFX1_RSLC1_Beveridge_Clausen_IMP_DSS_JRmethod_R1.raw", NativeID:"controllerType=0 controllerNumber=1 scan=8215"	3	1643.944492	1.000000e+000	7.256836e-002	0.000678	0.412423	1.000000e+000	1.000000e+000
	6	20190410_QExHFX1_RSLC1_Beveridge_Clausen_IMP_DSS_JRmethod_R1.7861.7861.4 File:"20190410_QExHFX1_RSLC1_Beveridge_Clausen_IMP_DSS_JRmethod_R1.raw", NativeID:"controllerType=0 controllerNumber=1 scan=7861"	4	1643.943991	1.000000e+000	7.884169e-002	0.000177	0.107668	1.000000e+000	1.000000e+000
	7	20190410_QExHFX1_RSLC1_Beveridge_Clausen_IMP_DSS_JRmethod_R1.8211.8211.4 File:"20190410_QExHFX1_RSLC1_Beveridge_Clausen_IMP_DSS_JRmethod_R1.raw", NativeID:"controllerType=0 controllerNumber=1 scan=8211"	4	1643.943747	1.000000e+000	9.880709e-002	-0.000067	-0.040756	1.000000e+000	1.000000e+000
	8	20190410_QExHFX1_RSLC1_Beveridge_Clausen_IMP_DSS_JRmethod_R1.7967.7967.4 File:"20190410_QExHFX1_RSLC1_Beveridge_Clausen_IMP_DSS_JRmethod_R1.raw", NativeID:"controllerType=0 controllerNumber=1 scan=7967"	4	1643.943625	1.000000e+000	1.174959e-001	-0.000189	-0.114967	1.000000e+000	1.000000e+000
	9	20190410_QExHFX1_RSLC1_Beveridge_Clausen_IMP_DSS_JRmethod_R1.8070.8070.4 File:"20190410_QExHFX1_RSLC1_Beveridge_Clausen_IMP_DSS_JRmethod_R1.raw", NativeID:"controllerType=0 controllerNumber=1 scan=8070"	4	1643.943503	1.000000e+000	1.225479e-001	-0.000311	-0.189179	1.000000e+000	1.000000e+000
	10	20190410_QExHFX1_RSLC1_Beveridge_Clausen_IMP_DSS_JRmethod_R1.7740.7740.3 File:"20190410_QExHFX1_RSLC1_Beveridge_Clausen_IMP_DSS_JRmethod_R1.raw", NativeID:"controllerType=0 controllerNumber=1 scan=7740"	3	1643.943943	1.000000e+000	1.880578e-001	0.000129	0.078470	1.000000e+000	1.000000e+000
144	NSDKLIAR(4)-MKNYWR(2)	1951.021737	null	Cas9(1122)-Cas9(884)/	Intra-Protein
	1	20190410_QExHFX1_RSLC1_Beveridge_Clausen_IMP_DSS_JRmethod_R1.12007.12007.3 File:"20190410_QExHFX1_RSLC1_Beveridge_Clausen_IMP_DSS_JRmethod_R1.raw", NativeID:"controllerType=0 controllerNumber=1 scan=12007"	3	1951.022655	1.000000e+000	1.544246e-004	0.000918	0.470523	1.000000e+000	1.000000e+000
	2	20190410_QExHFX1_RSLC1_Beveridge_Clausen_IMP_DSS_JRmethod_R1.11887.11887.3 File:"20190410_QExHFX1_RSLC1_Beveridge_Clausen_IMP_DSS_JRmethod_R1.raw", NativeID:"controllerType=0 controllerNumber=1 scan=11887"	3	1967.015799	1.000000e+000	6.247400e-004	-0.000852	-0.433143	1.000000e+000	1.000000e+000
	3	20190410_QExHFX1_RSLC1_Beveridge_Clausen_IMP_DSS_JRmethod_R1.10978.10978.3 File:"20190410_QExHFX1_RSLC1_Beveridge_Clausen_IMP_DSS_JRmethod_R1.raw", NativeID:"controllerType=0 controllerNumber=1 scan=10978"	3	1967.016371	1.000000e+000	1.356514e-003	-0.000280	-0.142348	1.000000e+000	1.000000e+000
	4	20190410_QExHFX1_RSLC1_Beveridge_Clausen_IMP_DSS_JRmethod_R1.11214.11214.3 File:"20190410_QExHFX1_RSLC1_Beveridge_Clausen_IMP_DSS_JRmethod_R1.raw", NativeID:"controllerType=0 controllerNumber=1 scan=11214"	3	1967.016816	1.000000e+000	2.532886e-003	0.000165	0.083883	1.000000e+000	1.000000e+000
	5	20190410_QExHFX1_RSLC1_Beveridge_Clausen_IMP_DSS_JRmethod_R1.11333.11333.3 File:"20190410_QExHFX1_RSLC1_Beveridge_Clausen_IMP_DSS_JRmethod_R1.raw", NativeID:"controllerType=0 controllerNumber=1 scan=11333"	3	1967.016032	1.000000e+000	3.332681e-003	-0.000619	-0.314690	1.000000e+000	1.000000e+000
	6	20190410_QExHFX1_RSLC1_Beveridge_Clausen_IMP_DSS_JRmethod_R1.12392.12392.4 File:"20190410_QExHFX1_RSLC1_Beveridge_Clausen_IMP_DSS_JRmethod_R1.raw", NativeID:"controllerType=0 controllerNumber=1 scan=12392"	4	1951.021872	1.000000e+000	3.501836e-003	0.000135	0.069195	1.000000e+000	1.000000e+000
	7	20190410_QExHFX1_RSLC1_Beveridge_Clausen_IMP_DSS_JRmethod_R1.12010.12010.4 File:"20190410_QExHFX1_RSLC1_Beveridge_Clausen_IMP_DSS_JRmethod_R1.raw", NativeID:"controllerType=0 controllerNumber=1 scan=12010"	4	1951.022472	1.000000e+000	5.298705e-003	0.000735	0.376726	1.000000e+000	1.000000e+000
	8	20190410_QExHFX1_RSLC1_Beveridge_Clausen_IMP_DSS_JRmethod_R1.11621.11621.4 File:"20190410_QExHFX1_RSLC1_Beveridge_Clausen_IMP_DSS_JRmethod_R1.raw", NativeID:"controllerType=0 controllerNumber=1 scan=11621"	4	1967.016867	1.000000e+000	5.875858e-003	0.000216	0.109811	1.000000e+000	1.000000e+000
	9	20190410_QExHFX1_RSLC1_Beveridge_Clausen_IMP_DSS_JRmethod_R1.11098.11098.3 File:"20190410_QExHFX1_RSLC1_Beveridge_Clausen_IMP_DSS_JRmethod_R1.raw", NativeID:"controllerType=0 controllerNumber=1 scan=11098"	3	1967.016758	1.000000e+000	6.195422e-003	0.000107	0.054397	1.000000e+000	1.000000e+000
	10	20190410_QExHFX1_RSLC1_Beveridge_Clausen_IMP_DSS_JRmethod_R1.11871.11871.4 File:"20190410_QExHFX1_RSLC1_Beveridge_Clausen_IMP_DSS_JRmethod_R1.raw", NativeID:"controllerType=0 controllerNumber=1 scan=11871"	4	1951.021383	1.000000e+000	6.410926e-003	-0.000354	-0.181443	1.000000e+000	1.000000e+000
	11	20190410_QExHFX1_RSLC1_Beveridge_Clausen_IMP_DSS_JRmethod_R1.11323.11323.4 File:"20190410_QExHFX1_RSLC1_Beveridge_Clausen_IMP_DSS_JRmethod_R1.raw", NativeID:"controllerType=0 controllerNumber=1 scan=11323"	4	1967.017020	1.000000e+000	7.960746e-003	0.000369	0.187594	1.000000e+000	1.000000e+000
	12	20190410_QExHFX1_RSLC1_Beveridge_Clausen_IMP_DSS_JRmethod_R1.11206.11206.4 File:"20190410_QExHFX1_RSLC1_Beveridge_Clausen_IMP_DSS_JRmethod_R1.raw", NativeID:"controllerType=0 controllerNumber=1 scan=11206"	4	1967.016516	1.000000e+000	8.436629e-003	-0.000135	-0.068632	1.000000e+000	1.000000e+000
	13	20190410_QExHFX1_RSLC1_Beveridge_Clausen_IMP_DSS_JRmethod_R1.11090.11090.4 File:"20190410_QExHFX1_RSLC1_Beveridge_Clausen_IMP_DSS_JRmethod_R1.raw", NativeID:"controllerType=0 controllerNumber=1 scan=11090"	4	1967.016867	1.000000e+000	9.907562e-003	0.000216	0.109811	1.000000e+000	1.000000e+000
	14	20190410_QExHFX1_RSLC1_Beveridge_Clausen_IMP_DSS_JRmethod_R1.11327.11327.4 File:"20190410_QExHFX1_RSLC1_Beveridge_Clausen_IMP_DSS_JRmethod_R1.raw", NativeID:"controllerType=0 controllerNumber=1 scan=11327"	4	1967.015306	1.000000e+000	5.110237e-002	-0.001345	-0.683777	1.000000e+000	1.000000e+000
	15	20190410_QExHFX1_RSLC1_Beveridge_Clausen_IMP_DSS_JRmethod_R1.10969.10969.4 File:"20190410_QExHFX1_RSLC1_Beveridge_Clausen_IMP_DSS_JRmethod_R1.raw", NativeID:"controllerType=0 controllerNumber=1 scan=10969"	4	1967.017637	1.000000e+000	8.453860e-002	0.000986	0.501267	1.000000e+000	1.000000e+000
	16	20190410_QExHFX1_RSLC1_Beveridge_Clausen_IMP_DSS_JRmethod_R1.11975.11975.4 File:"20190410_QExHFX1_RSLC1_Beveridge_Clausen_IMP_DSS_JRmethod_R1.raw", NativeID:"controllerType=0 controllerNumber=1 scan=11975"	4	1967.018470	1.000000e+000	1.098817e-001	0.001819	0.924751	1.000000e+000	1.000000e+000
	17	20190410_QExHFX1_RSLC1_Beveridge_Clausen_IMP_DSS_JRmethod_R1.11464.11464.4 File:"20190410_QExHFX1_RSLC1_Beveridge_Clausen_IMP_DSS_JRmethod_R1.raw", NativeID:"controllerType=0 controllerNumber=1 scan=11464"	4	1967.012637	1.000000e+000	1.262324e-001	-0.004014	-2.040654	1.000000e+000	1.000000e+000
	18	20190410_QExHFX1_RSLC1_Beveridge_Clausen_IMP_DSS_JRmethod_R1.11868.11868.3 File:"20190410_QExHFX1_RSLC1_Beveridge_Clausen_IMP_DSS_JRmethod_R1.raw", NativeID:"controllerType=0 controllerNumber=1 scan=11868"	3	1951.021885	1.000000e+000	2.179846e-001	0.000148	0.075858	1.000000e+000	1.000000e+000
145	NSDKLIAR(4)-NSDKLIAR(4)	1970.102818	null	Cas9(1122)-Cas9(1122)/	Inter-Protein
	1	20190410_QExHFX1_RSLC1_Beveridge_Clausen_IMP_DSS_JRmethod_R1.10520.10520.3 File:"20190410_QExHFX1_RSLC1_Beveridge_Clausen_IMP_DSS_JRmethod_R1.raw", NativeID:"controllerType=0 controllerNumber=1 scan=10520"	3	1970.102574	1.000000e+000	4.938573e-004	-0.000244	-0.123851	1.000000e+000	1.000000e+000
	2	20190410_QExHFX1_RSLC1_Beveridge_Clausen_IMP_DSS_JRmethod_R1.11145.11145.3 File:"20190410_QExHFX1_RSLC1_Beveridge_Clausen_IMP_DSS_JRmethod_R1.raw", NativeID:"controllerType=0 controllerNumber=1 scan=11145"	3	1970.104701	1.000000e+000	5.961641e-003	0.001883	0.955788	1.000000e+000	1.000000e+000
	3	20190410_QExHFX1_RSLC1_Beveridge_Clausen_IMP_DSS_JRmethod_R1.10912.10912.3 File:"20190410_QExHFX1_RSLC1_Beveridge_Clausen_IMP_DSS_JRmethod_R1.raw", NativeID:"controllerType=0 controllerNumber=1 scan=10912"	3	1970.103471	1.000000e+000	1.030110e-002	0.000653	0.331455	1.000000e+000	1.000000e+000
	4	20190410_QExHFX1_RSLC1_Beveridge_Clausen_IMP_DSS_JRmethod_R1.10795.10795.3 File:"20190410_QExHFX1_RSLC1_Beveridge_Clausen_IMP_DSS_JRmethod_R1.raw", NativeID:"controllerType=0 controllerNumber=1 scan=10795"	3	1970.103517	1.000000e+000	1.313024e-002	0.000699	0.354804	1.000000e+000	1.000000e+000
	5	20190410_QExHFX1_RSLC1_Beveridge_Clausen_IMP_DSS_JRmethod_R1.10664.10664.3 File:"20190410_QExHFX1_RSLC1_Beveridge_Clausen_IMP_DSS_JRmethod_R1.raw", NativeID:"controllerType=0 controllerNumber=1 scan=10664"	3	1970.102720	1.000000e+000	1.329281e-002	-0.000098	-0.049744	1.000000e+000	1.000000e+000
	6	20190410_QExHFX1_RSLC1_Beveridge_Clausen_IMP_DSS_JRmethod_R1.10506.10506.4 File:"20190410_QExHFX1_RSLC1_Beveridge_Clausen_IMP_DSS_JRmethod_R1.raw", NativeID:"controllerType=0 controllerNumber=1 scan=10506"	4	1970.103171	1.000000e+000	1.618377e-002	0.000353	0.179178	1.000000e+000	1.000000e+000
	7	20190410_QExHFX1_RSLC1_Beveridge_Clausen_IMP_DSS_JRmethod_R1.10642.10642.4 File:"20190410_QExHFX1_RSLC1_Beveridge_Clausen_IMP_DSS_JRmethod_R1.raw", NativeID:"controllerType=0 controllerNumber=1 scan=10642"	4	1970.103078	1.000000e+000	1.986774e-002	0.000260	0.131973	1.000000e+000	1.000000e+000
	8	20190410_QExHFX1_RSLC1_Beveridge_Clausen_IMP_DSS_JRmethod_R1.11013.11013.4 File:"20190410_QExHFX1_RSLC1_Beveridge_Clausen_IMP_DSS_JRmethod_R1.raw", NativeID:"controllerType=0 controllerNumber=1 scan=11013"	4	1970.103208	1.000000e+000	2.496642e-002	0.000390	0.197959	1.000000e+000	1.000000e+000
	9	20190410_QExHFX1_RSLC1_Beveridge_Clausen_IMP_DSS_JRmethod_R1.10781.10781.4 File:"20190410_QExHFX1_RSLC1_Beveridge_Clausen_IMP_DSS_JRmethod_R1.raw", NativeID:"controllerType=0 controllerNumber=1 scan=10781"	4	1970.103659	1.000000e+000	3.955252e-002	0.000841	0.426881	1.000000e+000	1.000000e+000
	10	20190410_QExHFX1_RSLC1_Beveridge_Clausen_IMP_DSS_JRmethod_R1.11134.11134.4 File:"20190410_QExHFX1_RSLC1_Beveridge_Clausen_IMP_DSS_JRmethod_R1.raw", NativeID:"controllerType=0 controllerNumber=1 scan=11134"	4	1970.103443	1.000000e+000	8.125995e-002	0.000625	0.317242	1.000000e+000	1.000000e+000
	11	20190410_QExHFX1_RSLC1_Beveridge_Clausen_IMP_DSS_JRmethod_R1.10898.10898.4 File:"20190410_QExHFX1_RSLC1_Beveridge_Clausen_IMP_DSS_JRmethod_R1.raw", NativeID:"controllerType=0 controllerNumber=1 scan=10898"	4	1970.104292	1.000000e+000	1.062406e-001	0.001474	0.748184	1.000000e+000	1.000000e+000
	12	20190410_QExHFX1_RSLC1_Beveridge_Clausen_IMP_DSS_JRmethod_R1.11026.11026.3 File:"20190410_QExHFX1_RSLC1_Beveridge_Clausen_IMP_DSS_JRmethod_R1.raw", NativeID:"controllerType=0 controllerNumber=1 scan=11026"	3	1970.102024	1.000000e+000	1.356863e-001	-0.000794	-0.403025	1.000000e+000	1.000000e+000
146	QEDFYPFLKDNR(9)-EDYFKK(5)	2538.218623	null	Cas9(438)-Cas9(574)/	Intra-Protein
	1	20190410_QExHFX1_RSLC1_Beveridge_Clausen_IMP_DSS_JRmethod_R1.18239.18239.4 File:"20190410_QExHFX1_RSLC1_Beveridge_Clausen_IMP_DSS_JRmethod_R1.raw", NativeID:"controllerType=0 controllerNumber=1 scan=18239"	4	2538.217685	1.000000e+000	1.332273e-001	-0.000938	-0.369551	1.000000e+000	1.000000e+000
147	QEDFYPFLKDNR(9)-GKSDNVPSEEVVK(2)	3096.515897	null	Cas9(438)-Cas9(870)/	Intra-Protein
	1	20190410_QExHFX1_RSLC1_Beveridge_Clausen_IMP_DSS_JRmethod_R1.16865.16865.4 File:"20190410_QExHFX1_RSLC1_Beveridge_Clausen_IMP_DSS_JRmethod_R1.raw", NativeID:"controllerType=0 controllerNumber=1 scan=16865"	4	3096.517100	1.000000e+000	3.782888e-005	0.001203	0.388501	1.000000e+000	1.000000e+000
	2	20190410_QExHFX1_RSLC1_Beveridge_Clausen_IMP_DSS_JRmethod_R1.16997.16997.4 File:"20190410_QExHFX1_RSLC1_Beveridge_Clausen_IMP_DSS_JRmethod_R1.raw", NativeID:"controllerType=0 controllerNumber=1 scan=16997"	4	3096.514981	1.000000e+000	2.373153e-003	-0.000916	-0.295816	1.000000e+000	1.000000e+000
148	QEDFYPFLKDNR(9)-LEESFLVEEDKK(11)	3174.551612	null	Cas9(438)-Cas9(115)/	Intra-Protein
	1	20190410_QExHFX1_RSLC1_Beveridge_Clausen_IMP_DSS_JRmethod_R1.20018.20018.4 File:"20190410_QExHFX1_RSLC1_Beveridge_Clausen_IMP_DSS_JRmethod_R1.raw", NativeID:"controllerType=0 controllerNumber=1 scan=20018"	4	3174.553610	1.000000e+000	1.945604e-002	0.001998	0.629380	1.000000e+000	1.000000e+000
149	QEDFYPFLKDNR(9)-QEDFYPFLKDNR(9)	3280.558427	null	Cas9(438)-Cas9(438)/	Inter-Protein
	1	20190410_QExHFX1_RSLC1_Beveridge_Clausen_IMP_DSS_JRmethod_R1.22088.22088.4 File:"20190410_QExHFX1_RSLC1_Beveridge_Clausen_IMP_DSS_JRmethod_R1.raw", NativeID:"controllerType=0 controllerNumber=1 scan=22088"	4	3280.558189	1.000000e+000	2.891108e-003	-0.000238	-0.072549	1.000000e+000	1.000000e+000
	2	20190410_QExHFX1_RSLC1_Beveridge_Clausen_IMP_DSS_JRmethod_R1.21985.21985.4 File:"20190410_QExHFX1_RSLC1_Beveridge_Clausen_IMP_DSS_JRmethod_R1.raw", NativeID:"controllerType=0 controllerNumber=1 scan=21985"	4	3280.557253	1.000000e+000	1.079776e-002	-0.001174	-0.357866	1.000000e+000	1.000000e+000
	3	20190410_QExHFX1_RSLC1_Beveridge_Clausen_IMP_DSS_JRmethod_R1.22010.22010.3 File:"20190410_QExHFX1_RSLC1_Beveridge_Clausen_IMP_DSS_JRmethod_R1.raw", NativeID:"controllerType=0 controllerNumber=1 scan=22010"	3	3280.558906	1.000000e+000	1.055627e-001	0.000479	0.146012	1.000000e+000	1.000000e+000
150	QEDFYPFLKDNR(9)-VKYVTEGMR(2)	2791.375853	null	Cas9(438)-Cas9(532)/	Intra-Protein
	1	20190410_QExHFX1_RSLC1_Beveridge_Clausen_IMP_DSS_JRmethod_R1.17609.17609.4 File:"20190410_QExHFX1_RSLC1_Beveridge_Clausen_IMP_DSS_JRmethod_R1.raw", NativeID:"controllerType=0 controllerNumber=1 scan=17609"	4	2791.376364	1.000000e+000	6.974096e-004	0.000511	0.183064	1.000000e+000	1.000000e+000
	2	20190410_QExHFX1_RSLC1_Beveridge_Clausen_IMP_DSS_JRmethod_R1.17742.17742.4 File:"20190410_QExHFX1_RSLC1_Beveridge_Clausen_IMP_DSS_JRmethod_R1.raw", NativeID:"controllerType=0 controllerNumber=1 scan=17742"	4	2791.374416	1.000000e+000	1.520708e-002	-0.001437	-0.514800	1.000000e+000	1.000000e+000
	3	20190410_QExHFX1_RSLC1_Beveridge_Clausen_IMP_DSS_JRmethod_R1.16887.16887.4 File:"20190410_QExHFX1_RSLC1_Beveridge_Clausen_IMP_DSS_JRmethod_R1.raw", NativeID:"controllerType=0 controllerNumber=1 scan=16887"	4	2807.369284	1.000000e+000	5.068888e-002	-0.001483	-0.528252	1.000000e+000	1.000000e+000
151	QEDFYPFLKDNR(9)-VPSKK(4)	2267.170558	null	Cas9(438)-Cas9(34)/	Intra-Protein
	1	20190410_QExHFX1_RSLC1_Beveridge_Clausen_IMP_DSS_JRmethod_R1.14622.14622.4 File:"20190410_QExHFX1_RSLC1_Beveridge_Clausen_IMP_DSS_JRmethod_R1.raw", NativeID:"controllerType=0 controllerNumber=1 scan=14622"	4	2267.171218	1.000000e+000	1.145413e-001	0.000660	0.291112	1.000000e+000	1.000000e+000
152	QITKHVAQILDSR(4)-KDWDPK(1)	2434.308770	null	Cas9(933)-Cas9(1128)/	Intra-Protein
	1	20190410_QExHFX1_RSLC1_Beveridge_Clausen_IMP_DSS_JRmethod_R1.13097.13097.4 File:"20190410_QExHFX1_RSLC1_Beveridge_Clausen_IMP_DSS_JRmethod_R1.raw", NativeID:"controllerType=0 controllerNumber=1 scan=13097"	4	2434.307368	1.000000e+000	3.043588e-003	-0.001402	-0.575934	1.000000e+000	1.000000e+000
153	QITKHVAQILDSR(4)-MTNFDKNLPNEK(6)	3096.614498	null	Cas9(933)-Cas9(504)/	Intra-Protein
	1	20190410_QExHFX1_RSLC1_Beveridge_Clausen_IMP_DSS_JRmethod_R1.14131.14131.5 File:"20190410_QExHFX1_RSLC1_Beveridge_Clausen_IMP_DSS_JRmethod_R1.raw", NativeID:"controllerType=0 controllerNumber=1 scan=14131"	5	3096.613960	1.000000e+000	1.030606e-004	-0.000538	-0.173738	1.000000e+000	1.000000e+000
	2	20190410_QExHFX1_RSLC1_Beveridge_Clausen_IMP_DSS_JRmethod_R1.14145.14145.5 File:"20190410_QExHFX1_RSLC1_Beveridge_Clausen_IMP_DSS_JRmethod_R1.raw", NativeID:"controllerType=0 controllerNumber=1 scan=14145"	5	3096.613989	1.000000e+000	2.390186e-004	-0.000509	-0.164373	1.000000e+000	1.000000e+000
154	QITKHVAQILDSR(4)-QQLPEKYK(6)	2679.482698	null	Cas9(933)-Cas9(350)/	Intra-Protein
	1	20190410_QExHFX1_RSLC1_Beveridge_Clausen_IMP_DSS_JRmethod_R1.12178.12178.4 File:"20190410_QExHFX1_RSLC1_Beveridge_Clausen_IMP_DSS_JRmethod_R1.raw", NativeID:"controllerType=0 controllerNumber=1 scan=12178"	4	2679.483053	1.000000e+000	2.692463e-002	0.000355	0.132488	1.000000e+000	1.000000e+000
155	QITKHVAQILDSR(4)-SKLVSDFR(2)	2597.440836	null	Cas9(933)-Cas9(965)/	Intra-Protein
	1	20190410_QExHFX1_RSLC1_Beveridge_Clausen_IMP_DSS_JRmethod_R1.14191.14191.5 File:"20190410_QExHFX1_RSLC1_Beveridge_Clausen_IMP_DSS_JRmethod_R1.raw", NativeID:"controllerType=0 controllerNumber=1 scan=14191"	5	2597.441329	1.000000e+000	7.923050e-005	0.000493	0.189802	1.000000e+000	1.000000e+000
	2	20190410_QExHFX1_RSLC1_Beveridge_Clausen_IMP_DSS_JRmethod_R1.14173.14173.4 File:"20190410_QExHFX1_RSLC1_Beveridge_Clausen_IMP_DSS_JRmethod_R1.raw", NativeID:"controllerType=0 controllerNumber=1 scan=14173"	4	2597.441549	1.000000e+000	4.798891e-003	0.000713	0.274501	1.000000e+000	1.000000e+000
156	QLKEDYFK(3)-EKIEK(2)	1853.989423	null	Cas9(569)-Cas9(443)/	Intra-Protein
	1	20190410_QExHFX1_RSLC1_Beveridge_Clausen_IMP_DSS_JRmethod_R1.10404.10404.4 File:"20190410_QExHFX1_RSLC1_Beveridge_Clausen_IMP_DSS_JRmethod_R1.raw", NativeID:"controllerType=0 controllerNumber=1 scan=10404"	4	1853.989889	1.000000e+000	1.449801e-002	0.000466	0.251350	1.000000e+000	1.000000e+000
	2	20190410_QExHFX1_RSLC1_Beveridge_Clausen_IMP_DSS_JRmethod_R1.10548.10548.4 File:"20190410_QExHFX1_RSLC1_Beveridge_Clausen_IMP_DSS_JRmethod_R1.raw", NativeID:"controllerType=0 controllerNumber=1 scan=10548"	4	1853.989889	1.000000e+000	4.736312e-002	0.000466	0.251350	1.000000e+000	1.000000e+000
157	QLKEDYFK(3)-KVTVK(1)	1782.004681	null	Cas9(569)-Cas9(562)/	Intra-Protein
	1	20190410_QExHFX1_RSLC1_Beveridge_Clausen_IMP_DSS_JRmethod_R1.10295.10295.3 File:"20190410_QExHFX1_RSLC1_Beveridge_Clausen_IMP_DSS_JRmethod_R1.raw", NativeID:"controllerType=0 controllerNumber=1 scan=10295"	3	1782.005210	1.000000e+000	1.735453e-003	0.000529	0.296857	1.000000e+000	1.000000e+000
	2	20190410_QExHFX1_RSLC1_Beveridge_Clausen_IMP_DSS_JRmethod_R1.10412.10412.3 File:"20190410_QExHFX1_RSLC1_Beveridge_Clausen_IMP_DSS_JRmethod_R1.raw", NativeID:"controllerType=0 controllerNumber=1 scan=10412"	3	1782.004002	1.000000e+000	2.456643e-003	-0.000679	-0.381032	1.000000e+000	1.000000e+000
	3	20190410_QExHFX1_RSLC1_Beveridge_Clausen_IMP_DSS_JRmethod_R1.10406.10406.4 File:"20190410_QExHFX1_RSLC1_Beveridge_Clausen_IMP_DSS_JRmethod_R1.raw", NativeID:"controllerType=0 controllerNumber=1 scan=10406"	4	1782.004416	1.000000e+000	3.355657e-002	-0.000265	-0.148709	1.000000e+000	1.000000e+000
158	QLKEDYFK(3)-QLKEDYFK(3)	2278.164077	null	Cas9(569)-Cas9(569)/	Inter-Protein
	1	20190410_QExHFX1_RSLC1_Beveridge_Clausen_IMP_DSS_JRmethod_R1.15841.15841.3 File:"20190410_QExHFX1_RSLC1_Beveridge_Clausen_IMP_DSS_JRmethod_R1.raw", NativeID:"controllerType=0 controllerNumber=1 scan=15841"	3	2278.164634	1.000000e+000	2.978626e-003	0.000557	0.244495	1.000000e+000	1.000000e+000
	2	20190410_QExHFX1_RSLC1_Beveridge_Clausen_IMP_DSS_JRmethod_R1.15833.15833.4 File:"20190410_QExHFX1_RSLC1_Beveridge_Clausen_IMP_DSS_JRmethod_R1.raw", NativeID:"controllerType=0 controllerNumber=1 scan=15833"	4	2278.163317	1.000000e+000	8.148173e-003	-0.000760	-0.333602	1.000000e+000	1.000000e+000
159	QLKEDYFK(3)-VITLKSK(5)	1996.136412	null	Cas9(569)-Cas9(963)/	Intra-Protein
	1	20190410_QExHFX1_RSLC1_Beveridge_Clausen_IMP_DSS_JRmethod_R1.13590.13590.3 File:"20190410_QExHFX1_RSLC1_Beveridge_Clausen_IMP_DSS_JRmethod_R1.raw", NativeID:"controllerType=0 controllerNumber=1 scan=13590"	3	1996.137829	1.000000e+000	2.042309e-003	0.001417	0.709871	1.000000e+000	1.000000e+000
	2	20190410_QExHFX1_RSLC1_Beveridge_Clausen_IMP_DSS_JRmethod_R1.13584.13584.4 File:"20190410_QExHFX1_RSLC1_Beveridge_Clausen_IMP_DSS_JRmethod_R1.raw", NativeID:"controllerType=0 controllerNumber=1 scan=13584"	4	1996.136295	1.000000e+000	1.516961e-001	-0.000117	-0.058613	1.000000e+000	1.000000e+000
160	QLLNAKLITQR(6)-EKIEK(2)	2081.232763	null	Cas9(894)-Cas9(443)/	Intra-Protein
	1	20190410_QExHFX1_RSLC1_Beveridge_Clausen_IMP_DSS_JRmethod_R1.12001.12001.3 File:"20190410_QExHFX1_RSLC1_Beveridge_Clausen_IMP_DSS_JRmethod_R1.raw", NativeID:"controllerType=0 controllerNumber=1 scan=12001"	3	2081.233014	1.000000e+000	1.486645e-002	0.000251	0.120602	1.000000e+000	1.000000e+000
	2	20190410_QExHFX1_RSLC1_Beveridge_Clausen_IMP_DSS_JRmethod_R1.11863.11863.4 File:"20190410_QExHFX1_RSLC1_Beveridge_Clausen_IMP_DSS_JRmethod_R1.raw", NativeID:"controllerType=0 controllerNumber=1 scan=11863"	4	2081.233515	1.000000e+000	1.033597e-001	0.000752	0.361324	1.000000e+000	1.000000e+000
161	QLLNAKLITQR(6)-KVTVK(1)	2009.248021	null	Cas9(894)-Cas9(562)/	Intra-Protein
	1	20190410_QExHFX1_RSLC1_Beveridge_Clausen_IMP_DSS_JRmethod_R1.11627.11627.3 File:"20190410_QExHFX1_RSLC1_Beveridge_Clausen_IMP_DSS_JRmethod_R1.raw", NativeID:"controllerType=0 controllerNumber=1 scan=11627"	3	2009.247776	1.000000e+000	6.323586e-002	-0.000245	-0.121936	1.000000e+000	1.000000e+000
162	QLLNAKLITQR(6)-QLKEDYFK(3)	2505.407417	null	Cas9(894)-Cas9(569)/	Intra-Protein
	1	20190410_QExHFX1_RSLC1_Beveridge_Clausen_IMP_DSS_JRmethod_R1.16620.16620.3 File:"20190410_QExHFX1_RSLC1_Beveridge_Clausen_IMP_DSS_JRmethod_R1.raw", NativeID:"controllerType=0 controllerNumber=1 scan=16620"	3	2505.408755	1.000000e+000	6.011207e-002	0.001338	0.534045	1.000000e+000	1.000000e+000
	2	20190410_QExHFX1_RSLC1_Beveridge_Clausen_IMP_DSS_JRmethod_R1.16612.16612.4 File:"20190410_QExHFX1_RSLC1_Beveridge_Clausen_IMP_DSS_JRmethod_R1.raw", NativeID:"controllerType=0 controllerNumber=1 scan=16612"	4	2505.404727	1.000000e+000	6.773589e-002	-0.002690	-1.073678	1.000000e+000	1.000000e+000
	3	20190410_QExHFX1_RSLC1_Beveridge_Clausen_IMP_DSS_JRmethod_R1.16741.16741.4 File:"20190410_QExHFX1_RSLC1_Beveridge_Clausen_IMP_DSS_JRmethod_R1.raw", NativeID:"controllerType=0 controllerNumber=1 scan=16741"	4	2505.408186	1.000000e+000	9.739326e-002	0.000769	0.306936	1.000000e+000	1.000000e+000
163	QQLPEKYK(6)-KDWDPK(1)	1959.022117	null	Cas9(350)-Cas9(1128)/	Intra-Protein
	1	20190410_QExHFX1_RSLC1_Beveridge_Clausen_IMP_DSS_JRmethod_R1.10700.10700.3 File:"20190410_QExHFX1_RSLC1_Beveridge_Clausen_IMP_DSS_JRmethod_R1.raw", NativeID:"controllerType=0 controllerNumber=1 scan=10700"	3	1959.021946	1.000000e+000	1.666004e-003	-0.000171	-0.087288	1.000000e+000	1.000000e+000
	2	20190410_QExHFX1_RSLC1_Beveridge_Clausen_IMP_DSS_JRmethod_R1.10695.10695.4 File:"20190410_QExHFX1_RSLC1_Beveridge_Clausen_IMP_DSS_JRmethod_R1.raw", NativeID:"controllerType=0 controllerNumber=1 scan=10695"	4	1959.022238	1.000000e+000	1.292665e-001	0.000121	0.061766	1.000000e+000	1.000000e+000
164	QQLPEKYK(6)-QQLPEKYK(6)	2204.196044	null	Cas9(350)-Cas9(350)/	Inter-Protein
	1	20190410_QExHFX1_RSLC1_Beveridge_Clausen_IMP_DSS_JRmethod_R1.10070.10070.4 File:"20190410_QExHFX1_RSLC1_Beveridge_Clausen_IMP_DSS_JRmethod_R1.raw", NativeID:"controllerType=0 controllerNumber=1 scan=10070"	4	2204.196857	1.000000e+000	1.978240e-001	0.000813	0.368842	1.000000e+000	1.000000e+000
	2	20190410_QExHFX1_RSLC1_Beveridge_Clausen_IMP_DSS_JRmethod_R1.10078.10078.3 File:"20190410_QExHFX1_RSLC1_Beveridge_Clausen_IMP_DSS_JRmethod_R1.raw", NativeID:"controllerType=0 controllerNumber=1 scan=10078"	3	2204.197238	1.000000e+000	2.262619e-001	0.001194	0.541694	1.000000e+000	1.000000e+000
165	QQLPEKYK(6)-SKLVSDFR(2)	2122.154183	null	Cas9(350)-Cas9(965)/	Intra-Protein
	1	20190410_QExHFX1_RSLC1_Beveridge_Clausen_IMP_DSS_JRmethod_R1.12188.12188.4 File:"20190410_QExHFX1_RSLC1_Beveridge_Clausen_IMP_DSS_JRmethod_R1.raw", NativeID:"controllerType=0 controllerNumber=1 scan=12188"	4	2122.154698	1.000000e+000	1.840933e-003	0.000515	0.242678	1.000000e+000	1.000000e+000
	2	20190410_QExHFX1_RSLC1_Beveridge_Clausen_IMP_DSS_JRmethod_R1.12328.12328.4 File:"20190410_QExHFX1_RSLC1_Beveridge_Clausen_IMP_DSS_JRmethod_R1.raw", NativeID:"controllerType=0 controllerNumber=1 scan=12328"	4	2122.155158	1.000000e+000	3.746368e-002	0.000975	0.459439	1.000000e+000	1.000000e+000
	3	20190410_QExHFX1_RSLC1_Beveridge_Clausen_IMP_DSS_JRmethod_R1.12273.12273.3 File:"20190410_QExHFX1_RSLC1_Beveridge_Clausen_IMP_DSS_JRmethod_R1.raw", NativeID:"controllerType=0 controllerNumber=1 scan=12273"	3	2122.156333	1.000000e+000	5.878029e-002	0.002150	1.013121	1.000000e+000	1.000000e+000
	4	20190410_QExHFX1_RSLC1_Beveridge_Clausen_IMP_DSS_JRmethod_R1.12663.12663.4 File:"20190410_QExHFX1_RSLC1_Beveridge_Clausen_IMP_DSS_JRmethod_R1.raw", NativeID:"controllerType=0 controllerNumber=1 scan=12663"	4	2122.152214	1.000000e+000	1.171997e-001	-0.001969	-0.927831	1.000000e+000	1.000000e+000
166	QSGKTILDFLK(4)-DKQSGK(2)	2049.122550	null	Cas9(681)-Cas9(677)/	Intra-Protein
	1	20190410_QExHFX1_RSLC1_Beveridge_Clausen_IMP_DSS_JRmethod_R1.17483.17483.3 File:"20190410_QExHFX1_RSLC1_Beveridge_Clausen_IMP_DSS_JRmethod_R1.raw", NativeID:"controllerType=0 controllerNumber=1 scan=17483"	3	2049.122473	1.000000e+000	2.015504e-002	-0.000077	-0.037577	1.000000e+000	1.000000e+000
167	QSGKTILDFLK(4)-HSIKK(4)	1999.158542	null	Cas9(681)-Cas9(48)/	Intra-Protein
	1	20190410_QExHFX1_RSLC1_Beveridge_Clausen_IMP_DSS_JRmethod_R1.14388.14388.4 File:"20190410_QExHFX1_RSLC1_Beveridge_Clausen_IMP_DSS_JRmethod_R1.raw", NativeID:"controllerType=0 controllerNumber=1 scan=14388"	4	1999.158684	1.000000e+000	1.350511e-002	0.000142	0.071030	1.000000e+000	1.000000e+000
168	QSGKTILDFLK(4)-NLPNEKVLPK(6)	2538.454030	null	Cas9(681)-Cas9(510)/	Intra-Protein
	1	20190410_QExHFX1_RSLC1_Beveridge_Clausen_IMP_DSS_JRmethod_R1.19495.19495.4 File:"20190410_QExHFX1_RSLC1_Beveridge_Clausen_IMP_DSS_JRmethod_R1.raw", NativeID:"controllerType=0 controllerNumber=1 scan=19495"	4	2538.455234	1.000000e+000	3.825627e-003	0.001204	0.474304	1.000000e+000	1.000000e+000
	2	20190410_QExHFX1_RSLC1_Beveridge_Clausen_IMP_DSS_JRmethod_R1.19632.19632.4 File:"20190410_QExHFX1_RSLC1_Beveridge_Clausen_IMP_DSS_JRmethod_R1.raw", NativeID:"controllerType=0 controllerNumber=1 scan=19632"	4	2538.452682	1.000000e+000	1.045609e-002	-0.001348	-0.531032	1.000000e+000	1.000000e+000
169	RNSDKLIAR(5)-EKIEK(2)	1856.059896	null	Cas9(1122)-Cas9(443)/	Intra-Protein
	1	20190410_QExHFX1_RSLC1_Beveridge_Clausen_IMP_DSS_JRmethod_R1.10649.10649.4 File:"20190410_QExHFX1_RSLC1_Beveridge_Clausen_IMP_DSS_JRmethod_R1.raw", NativeID:"controllerType=0 controllerNumber=1 scan=10649"	4	1856.059544	1.000000e+000	3.041162e-001	-0.000352	-0.189649	1.000000e+000	1.000000e+000
	2	20190410_QExHFX1_RSLC1_Beveridge_Clausen_IMP_DSS_JRmethod_R1.10609.10609.3 File:"20190410_QExHFX1_RSLC1_Beveridge_Clausen_IMP_DSS_JRmethod_R1.raw", NativeID:"controllerType=0 controllerNumber=1 scan=10609"	3	1856.061375	1.000000e+000	3.101265e-001	0.001479	0.796849	1.000000e+000	1.000000e+000
170	RNSDKLIAR(5)-KVTVK(1)	1784.075154	null	Cas9(1122)-Cas9(562)/	Intra-Protein
	1	20190410_QExHFX1_RSLC1_Beveridge_Clausen_IMP_DSS_JRmethod_R1.13087.13087.3 File:"20190410_QExHFX1_RSLC1_Beveridge_Clausen_IMP_DSS_JRmethod_R1.raw", NativeID:"controllerType=0 controllerNumber=1 scan=13087"	3	1784.072544	1.000000e+000	2.611751e-001	-0.002610	-1.462943	1.000000e+000	1.000000e+000
171	RNSDKLIAR(5)-NSDKLIAR(4)	2126.203920	null	Cas9(1122)-Cas9(1122)/	Intra-Protein
	1	20190410_QExHFX1_RSLC1_Beveridge_Clausen_IMP_DSS_JRmethod_R1.13107.13107.3 File:"20190410_QExHFX1_RSLC1_Beveridge_Clausen_IMP_DSS_JRmethod_R1.raw", NativeID:"controllerType=0 controllerNumber=1 scan=13107"	3	2126.200718	1.000000e+000	2.727583e-001	-0.003202	-1.505970	1.000000e+000	1.000000e+000
172	SDKNR(3)-SDKNR(3)	1375.692366	null	Cas9(866)-Cas9(866)/	Inter-Protein
	1	20190410_QExHFX1_RSLC1_Beveridge_Clausen_IMP_DSS_JRmethod_R1.2561.2561.3 File:"20190410_QExHFX1_RSLC1_Beveridge_Clausen_IMP_DSS_JRmethod_R1.raw", NativeID:"controllerType=0 controllerNumber=1 scan=2561"	3	1375.692263	1.000000e+000	1.611894e-002	-0.000103	-0.074871	1.000000e+000	1.000000e+000
173	SDNVPSEEVVKK(11)-AGFIKR(5)	2159.170558	null	Cas9(881)-Cas9(922)/	Intra-Protein
	1	20190410_QExHFX1_RSLC1_Beveridge_Clausen_IMP_DSS_JRmethod_R1.10777.10777.4 File:"20190410_QExHFX1_RSLC1_Beveridge_Clausen_IMP_DSS_JRmethod_R1.raw", NativeID:"controllerType=0 controllerNumber=1 scan=10777"	4	2159.171042	1.000000e+000	3.334741e-003	0.000484	0.224160	1.000000e+000	1.000000e+000
	2	20190410_QExHFX1_RSLC1_Beveridge_Clausen_IMP_DSS_JRmethod_R1.10502.10502.4 File:"20190410_QExHFX1_RSLC1_Beveridge_Clausen_IMP_DSS_JRmethod_R1.raw", NativeID:"controllerType=0 controllerNumber=1 scan=10502"	4	2159.171491	1.000000e+000	3.445826e-003	0.000933	0.432110	1.000000e+000	1.000000e+000
	3	20190410_QExHFX1_RSLC1_Beveridge_Clausen_IMP_DSS_JRmethod_R1.10895.10895.4 File:"20190410_QExHFX1_RSLC1_Beveridge_Clausen_IMP_DSS_JRmethod_R1.raw", NativeID:"controllerType=0 controllerNumber=1 scan=10895"	4	2159.171030	1.000000e+000	5.563936e-003	0.000472	0.218602	1.000000e+000	1.000000e+000
	4	20190410_QExHFX1_RSLC1_Beveridge_Clausen_IMP_DSS_JRmethod_R1.11010.11010.4 File:"20190410_QExHFX1_RSLC1_Beveridge_Clausen_IMP_DSS_JRmethod_R1.raw", NativeID:"controllerType=0 controllerNumber=1 scan=11010"	4	2159.165297	1.000000e+000	3.363059e-002	-0.005261	-2.436584	1.000000e+000	1.000000e+000
	5	20190410_QExHFX1_RSLC1_Beveridge_Clausen_IMP_DSS_JRmethod_R1.10359.10359.4 File:"20190410_QExHFX1_RSLC1_Beveridge_Clausen_IMP_DSS_JRmethod_R1.raw", NativeID:"controllerType=0 controllerNumber=1 scan=10359"	4	2159.170991	1.000000e+000	5.808706e-002	0.000433	0.200540	1.000000e+000	1.000000e+000
	6	20190410_QExHFX1_RSLC1_Beveridge_Clausen_IMP_DSS_JRmethod_R1.10637.10637.4 File:"20190410_QExHFX1_RSLC1_Beveridge_Clausen_IMP_DSS_JRmethod_R1.raw", NativeID:"controllerType=0 controllerNumber=1 scan=10637"	4	2159.171724	1.000000e+000	3.747590e-001	0.001166	0.540022	1.000000e+000	1.000000e+000
174	SDNVPSEEVVKK(11)-GQKNSR(3)	2157.114499	null	Cas9(881)-Cas9(779)/	Intra-Protein
	1	20190410_QExHFX1_RSLC1_Beveridge_Clausen_IMP_DSS_JRmethod_R1.6697.6697.4 File:"20190410_QExHFX1_RSLC1_Beveridge_Clausen_IMP_DSS_JRmethod_R1.raw", NativeID:"controllerType=0 controllerNumber=1 scan=6697"	4	2157.114278	1.000000e+000	6.749061e-003	-0.000221	-0.102452	1.000000e+000	1.000000e+000
	2	20190410_QExHFX1_RSLC1_Beveridge_Clausen_IMP_DSS_JRmethod_R1.6797.6797.4 File:"20190410_QExHFX1_RSLC1_Beveridge_Clausen_IMP_DSS_JRmethod_R1.raw", NativeID:"controllerType=0 controllerNumber=1 scan=6797"	4	2157.115045	1.000000e+000	1.528531e-002	0.000546	0.253116	1.000000e+000	1.000000e+000
	3	20190410_QExHFX1_RSLC1_Beveridge_Clausen_IMP_DSS_JRmethod_R1.6795.6795.3 File:"20190410_QExHFX1_RSLC1_Beveridge_Clausen_IMP_DSS_JRmethod_R1.raw", NativeID:"controllerType=0 controllerNumber=1 scan=6795"	3	2157.115283	1.000000e+000	7.288532e-002	0.000784	0.363448	1.000000e+000	1.000000e+000
	4	20190410_QExHFX1_RSLC1_Beveridge_Clausen_IMP_DSS_JRmethod_R1.6901.6901.3 File:"20190410_QExHFX1_RSLC1_Beveridge_Clausen_IMP_DSS_JRmethod_R1.raw", NativeID:"controllerType=0 controllerNumber=1 scan=6901"	3	2157.114405	1.000000e+000	3.425757e-001	-0.000094	-0.043577	1.000000e+000	1.000000e+000
175	SDNVPSEEVVKK(11)-GYKEVK(3)	2191.149154	null	Cas9(881)-Cas9(1192)/	Intra-Protein
	1	20190410_QExHFX1_RSLC1_Beveridge_Clausen_IMP_DSS_JRmethod_R1.9056.9056.4 File:"20190410_QExHFX1_RSLC1_Beveridge_Clausen_IMP_DSS_JRmethod_R1.raw", NativeID:"controllerType=0 controllerNumber=1 scan=9056"	4	2191.148996	1.000000e+000	8.019320e-003	-0.000158	-0.072108	1.000000e+000	1.000000e+000
	2	20190410_QExHFX1_RSLC1_Beveridge_Clausen_IMP_DSS_JRmethod_R1.9164.9164.4 File:"20190410_QExHFX1_RSLC1_Beveridge_Clausen_IMP_DSS_JRmethod_R1.raw", NativeID:"controllerType=0 controllerNumber=1 scan=9164"	4	2191.149586	1.000000e+000	3.288407e-002	0.000432	0.197157	1.000000e+000	1.000000e+000
	3	20190410_QExHFX1_RSLC1_Beveridge_Clausen_IMP_DSS_JRmethod_R1.9054.9054.3 File:"20190410_QExHFX1_RSLC1_Beveridge_Clausen_IMP_DSS_JRmethod_R1.raw", NativeID:"controllerType=0 controllerNumber=1 scan=9054"	3	2191.149217	1.000000e+000	3.769296e-001	0.000063	0.028752	1.000000e+000	1.000000e+000
176	SDNVPSEEVVKK(11)-KDFQFYK(1)	2443.239023	null	Cas9(881)-Cas9(972)/	Intra-Protein
	1	20190410_QExHFX1_RSLC1_Beveridge_Clausen_IMP_DSS_JRmethod_R1.13667.13667.4 File:"20190410_QExHFX1_RSLC1_Beveridge_Clausen_IMP_DSS_JRmethod_R1.raw", NativeID:"controllerType=0 controllerNumber=1 scan=13667"	4	2443.238305	1.000000e+000	4.911494e-002	-0.000718	-0.293872	1.000000e+000	1.000000e+000
177	SDNVPSEEVVKK(11)-LVDSTDKADLR(7)	2700.393668	null	Cas9(881)-Cas9(152)/	Intra-Protein
	1	20190410_QExHFX1_RSLC1_Beveridge_Clausen_IMP_DSS_JRmethod_R1.11699.11699.3 File:"20190410_QExHFX1_RSLC1_Beveridge_Clausen_IMP_DSS_JRmethod_R1.raw", NativeID:"controllerType=0 controllerNumber=1 scan=11699"	3	2700.394010	1.000000e+000	4.767372e-007	0.000342	0.126648	1.000000e+000	1.000000e+000
	2	20190410_QExHFX1_RSLC1_Beveridge_Clausen_IMP_DSS_JRmethod_R1.11851.11851.3 File:"20190410_QExHFX1_RSLC1_Beveridge_Clausen_IMP_DSS_JRmethod_R1.raw", NativeID:"controllerType=0 controllerNumber=1 scan=11851"	3	2700.393141	1.000000e+000	1.613989e-006	-0.000527	-0.195157	1.000000e+000	1.000000e+000
	3	20190410_QExHFX1_RSLC1_Beveridge_Clausen_IMP_DSS_JRmethod_R1.11740.11740.4 File:"20190410_QExHFX1_RSLC1_Beveridge_Clausen_IMP_DSS_JRmethod_R1.raw", NativeID:"controllerType=0 controllerNumber=1 scan=11740"	4	2700.394449	1.000000e+000	5.812722e-004	0.000781	0.289217	1.000000e+000	1.000000e+000
	4	20190410_QExHFX1_RSLC1_Beveridge_Clausen_IMP_DSS_JRmethod_R1.11588.11588.4 File:"20190410_QExHFX1_RSLC1_Beveridge_Clausen_IMP_DSS_JRmethod_R1.raw", NativeID:"controllerType=0 controllerNumber=1 scan=11588"	4	2700.394325	1.000000e+000	7.561760e-004	0.000657	0.243298	1.000000e+000	1.000000e+000
	5	20190410_QExHFX1_RSLC1_Beveridge_Clausen_IMP_DSS_JRmethod_R1.12119.12119.3 File:"20190410_QExHFX1_RSLC1_Beveridge_Clausen_IMP_DSS_JRmethod_R1.raw", NativeID:"controllerType=0 controllerNumber=1 scan=12119"	3	2700.394675	1.000000e+000	9.294943e-004	0.001007	0.372909	1.000000e+000	1.000000e+000
	6	20190410_QExHFX1_RSLC1_Beveridge_Clausen_IMP_DSS_JRmethod_R1.12294.12294.4 File:"20190410_QExHFX1_RSLC1_Beveridge_Clausen_IMP_DSS_JRmethod_R1.raw", NativeID:"controllerType=0 controllerNumber=1 scan=12294"	4	2700.393942	1.000000e+000	3.259684e-003	0.000274	0.101467	1.000000e+000	1.000000e+000
	7	20190410_QExHFX1_RSLC1_Beveridge_Clausen_IMP_DSS_JRmethod_R1.12035.12035.4 File:"20190410_QExHFX1_RSLC1_Beveridge_Clausen_IMP_DSS_JRmethod_R1.raw", NativeID:"controllerType=0 controllerNumber=1 scan=12035"	4	2700.394476	1.000000e+000	3.659145e-003	0.000808	0.299216	1.000000e+000	1.000000e+000
	8	20190410_QExHFX1_RSLC1_Beveridge_Clausen_IMP_DSS_JRmethod_R1.11897.11897.4 File:"20190410_QExHFX1_RSLC1_Beveridge_Clausen_IMP_DSS_JRmethod_R1.raw", NativeID:"controllerType=0 controllerNumber=1 scan=11897"	4	2700.392825	1.000000e+000	6.713625e-003	-0.000843	-0.312177	1.000000e+000	1.000000e+000
	9	20190410_QExHFX1_RSLC1_Beveridge_Clausen_IMP_DSS_JRmethod_R1.12156.12156.4 File:"20190410_QExHFX1_RSLC1_Beveridge_Clausen_IMP_DSS_JRmethod_R1.raw", NativeID:"controllerType=0 controllerNumber=1 scan=12156"	4	2700.397128	1.000000e+000	9.115786e-003	0.003460	1.281295	1.000000e+000	1.000000e+000
	10	20190410_QExHFX1_RSLC1_Beveridge_Clausen_IMP_DSS_JRmethod_R1.11545.11545.3 File:"20190410_QExHFX1_RSLC1_Beveridge_Clausen_IMP_DSS_JRmethod_R1.raw", NativeID:"controllerType=0 controllerNumber=1 scan=11545"	3	2700.394453	1.000000e+000	1.824860e-002	0.000785	0.290698	1.000000e+000	1.000000e+000
	11	20190410_QExHFX1_RSLC1_Beveridge_Clausen_IMP_DSS_JRmethod_R1.11444.11444.4 File:"20190410_QExHFX1_RSLC1_Beveridge_Clausen_IMP_DSS_JRmethod_R1.raw", NativeID:"controllerType=0 controllerNumber=1 scan=11444"	4	2700.397604	1.000000e+000	2.263904e-002	0.003936	1.457565	1.000000e+000	1.000000e+000
	12	20190410_QExHFX1_RSLC1_Beveridge_Clausen_IMP_DSS_JRmethod_R1.13369.13369.3 File:"20190410_QExHFX1_RSLC1_Beveridge_Clausen_IMP_DSS_JRmethod_R1.raw", NativeID:"controllerType=0 controllerNumber=1 scan=13369"	3	2700.394566	1.000000e+000	2.282075e-002	0.000898	0.332544	1.000000e+000	1.000000e+000
	13	20190410_QExHFX1_RSLC1_Beveridge_Clausen_IMP_DSS_JRmethod_R1.11990.11990.3 File:"20190410_QExHFX1_RSLC1_Beveridge_Clausen_IMP_DSS_JRmethod_R1.raw", NativeID:"controllerType=0 controllerNumber=1 scan=11990"	3	2700.395052	1.000000e+000	1.324934e-001	0.001384	0.512518	1.000000e+000	1.000000e+000
178	SDNVPSEEVVKK(11)-SDNVPSEEVVKK(11)	2798.430444	null	Cas9(881)-Cas9(881)/	Inter-Protein
	1	20190410_QExHFX1_RSLC1_Beveridge_Clausen_IMP_DSS_JRmethod_R1.10524.10524.3 File:"20190410_QExHFX1_RSLC1_Beveridge_Clausen_IMP_DSS_JRmethod_R1.raw", NativeID:"controllerType=0 controllerNumber=1 scan=10524"	3	2798.430532	1.000000e+000	9.012616e-005	0.000088	0.031446	1.000000e+000	1.000000e+000
	2	20190410_QExHFX1_RSLC1_Beveridge_Clausen_IMP_DSS_JRmethod_R1.10514.10514.4 File:"20190410_QExHFX1_RSLC1_Beveridge_Clausen_IMP_DSS_JRmethod_R1.raw", NativeID:"controllerType=0 controllerNumber=1 scan=10514"	4	2798.430100	1.000000e+000	7.293439e-003	-0.000344	-0.122926	1.000000e+000	1.000000e+000
	3	20190410_QExHFX1_RSLC1_Beveridge_Clausen_IMP_DSS_JRmethod_R1.10379.10379.3 File:"20190410_QExHFX1_RSLC1_Beveridge_Clausen_IMP_DSS_JRmethod_R1.raw", NativeID:"controllerType=0 controllerNumber=1 scan=10379"	3	2798.428941	1.000000e+000	1.822657e-002	-0.001503	-0.537087	1.000000e+000	1.000000e+000
	4	20190410_QExHFX1_RSLC1_Beveridge_Clausen_IMP_DSS_JRmethod_R1.10371.10371.4 File:"20190410_QExHFX1_RSLC1_Beveridge_Clausen_IMP_DSS_JRmethod_R1.raw", NativeID:"controllerType=0 controllerNumber=1 scan=10371"	4	2798.429995	1.000000e+000	2.353133e-002	-0.000449	-0.160447	1.000000e+000	1.000000e+000
179	SDNVPSEEVVKK(11)-VMKQLK(3)	2214.204890	null	Cas9(881)-Cas9(653)/	Intra-Protein
	1	20190410_QExHFX1_RSLC1_Beveridge_Clausen_IMP_DSS_JRmethod_R1.9711.9711.4 File:"20190410_QExHFX1_RSLC1_Beveridge_Clausen_IMP_DSS_JRmethod_R1.raw", NativeID:"controllerType=0 controllerNumber=1 scan=9711"	4	2214.205415	1.000000e+000	8.450378e-002	0.000525	0.237105	1.000000e+000	1.000000e+000
	2	20190410_QExHFX1_RSLC1_Beveridge_Clausen_IMP_DSS_JRmethod_R1.9043.9043.4 File:"20190410_QExHFX1_RSLC1_Beveridge_Clausen_IMP_DSS_JRmethod_R1.raw", NativeID:"controllerType=0 controllerNumber=1 scan=9043"	4	2230.200924	1.000000e+000	1.284963e-001	0.001120	0.502197	1.000000e+000	1.000000e+000
180	SEQEIGKATAK(7)-DLIIKLPK(5)	2238.295417	null	Cas9(1035)-Cas9(1201)/	Intra-Protein
	1	20190410_QExHFX1_RSLC1_Beveridge_Clausen_IMP_DSS_JRmethod_R1.14670.14670.4 File:"20190410_QExHFX1_RSLC1_Beveridge_Clausen_IMP_DSS_JRmethod_R1.raw", NativeID:"controllerType=0 controllerNumber=1 scan=14670"	4	2238.294821	1.000000e+000	9.246231e-003	-0.000596	-0.266274	1.000000e+000	1.000000e+000
	2	20190410_QExHFX1_RSLC1_Beveridge_Clausen_IMP_DSS_JRmethod_R1.14673.14673.3 File:"20190410_QExHFX1_RSLC1_Beveridge_Clausen_IMP_DSS_JRmethod_R1.raw", NativeID:"controllerType=0 controllerNumber=1 scan=14673"	3	2238.292942	1.000000e+000	1.635293e-002	-0.002475	-1.105752	1.000000e+000	1.000000e+000
181	SEQEIGKATAK(7)-ESILPKR(6)	2141.181121	null	Cas9(1035)-Cas9(1117)/	Intra-Protein
	1	20190410_QExHFX1_RSLC1_Beveridge_Clausen_IMP_DSS_JRmethod_R1.9932.9932.3 File:"20190410_QExHFX1_RSLC1_Beveridge_Clausen_IMP_DSS_JRmethod_R1.raw", NativeID:"controllerType=0 controllerNumber=1 scan=9932"	3	2141.181932	1.000000e+000	5.905238e-004	0.000811	0.378763	1.000000e+000	1.000000e+000
	2	20190410_QExHFX1_RSLC1_Beveridge_Clausen_IMP_DSS_JRmethod_R1.9807.9807.3 File:"20190410_QExHFX1_RSLC1_Beveridge_Clausen_IMP_DSS_JRmethod_R1.raw", NativeID:"controllerType=0 controllerNumber=1 scan=9807"	3	2141.181202	1.000000e+000	3.280544e-003	0.000081	0.037830	1.000000e+000	1.000000e+000
	3	20190410_QExHFX1_RSLC1_Beveridge_Clausen_IMP_DSS_JRmethod_R1.9935.9935.4 File:"20190410_QExHFX1_RSLC1_Beveridge_Clausen_IMP_DSS_JRmethod_R1.raw", NativeID:"controllerType=0 controllerNumber=1 scan=9935"	4	2141.181349	1.000000e+000	1.941119e-001	0.000228	0.106483	1.000000e+000	1.000000e+000
182	SEQEIGKATAK(7)-FKVLGNTDR(2)	2348.245504	null	Cas9(1035)-Cas9(37)/	Intra-Protein
	1	20190410_QExHFX1_RSLC1_Beveridge_Clausen_IMP_DSS_JRmethod_R1.10492.10492.3 File:"20190410_QExHFX1_RSLC1_Beveridge_Clausen_IMP_DSS_JRmethod_R1.raw", NativeID:"controllerType=0 controllerNumber=1 scan=10492"	3	2348.245087	1.000000e+000	4.813088e-004	-0.000417	-0.177579	1.000000e+000	1.000000e+000
	2	20190410_QExHFX1_RSLC1_Beveridge_Clausen_IMP_DSS_JRmethod_R1.10350.10350.4 File:"20190410_QExHFX1_RSLC1_Beveridge_Clausen_IMP_DSS_JRmethod_R1.raw", NativeID:"controllerType=0 controllerNumber=1 scan=10350"	4	2348.246000	1.000000e+000	1.122426e-003	0.000496	0.211222	1.000000e+000	1.000000e+000
	3	20190410_QExHFX1_RSLC1_Beveridge_Clausen_IMP_DSS_JRmethod_R1.10351.10351.3 File:"20190410_QExHFX1_RSLC1_Beveridge_Clausen_IMP_DSS_JRmethod_R1.raw", NativeID:"controllerType=0 controllerNumber=1 scan=10351"	3	2348.246000	1.000000e+000	2.392693e-003	0.000496	0.211222	1.000000e+000	1.000000e+000
	4	20190410_QExHFX1_RSLC1_Beveridge_Clausen_IMP_DSS_JRmethod_R1.10490.10490.4 File:"20190410_QExHFX1_RSLC1_Beveridge_Clausen_IMP_DSS_JRmethod_R1.raw", NativeID:"controllerType=0 controllerNumber=1 scan=10490"	4	2348.245169	1.000000e+000	6.302791e-003	-0.000335	-0.142660	1.000000e+000	1.000000e+000
183	SEQEIGKATAK(7)-KMIAK(1)	1889.041134	null	Cas9(1035)-Cas9(1024)/	Intra-Protein
	1	20190410_QExHFX1_RSLC1_Beveridge_Clausen_IMP_DSS_JRmethod_R1.7291.7291.3 File:"20190410_QExHFX1_RSLC1_Beveridge_Clausen_IMP_DSS_JRmethod_R1.raw", NativeID:"controllerType=0 controllerNumber=1 scan=7291"	3	1889.041753	1.000000e+000	1.569621e-003	0.000619	0.327679	1.000000e+000	1.000000e+000
	2	20190410_QExHFX1_RSLC1_Beveridge_Clausen_IMP_DSS_JRmethod_R1.7306.7306.4 File:"20190410_QExHFX1_RSLC1_Beveridge_Clausen_IMP_DSS_JRmethod_R1.raw", NativeID:"controllerType=0 controllerNumber=1 scan=7306"	4	1905.036686	1.000000e+000	1.009385e-001	0.000638	0.334902	1.000000e+000	1.000000e+000
	3	20190410_QExHFX1_RSLC1_Beveridge_Clausen_IMP_DSS_JRmethod_R1.7316.7316.3 File:"20190410_QExHFX1_RSLC1_Beveridge_Clausen_IMP_DSS_JRmethod_R1.raw", NativeID:"controllerType=0 controllerNumber=1 scan=7316"	3	1905.037459	1.000000e+000	1.200264e-001	0.001411	0.740668	1.000000e+000	1.000000e+000
	4	20190410_QExHFX1_RSLC1_Beveridge_Clausen_IMP_DSS_JRmethod_R1.6596.6596.4 File:"20190410_QExHFX1_RSLC1_Beveridge_Clausen_IMP_DSS_JRmethod_R1.raw", NativeID:"controllerType=0 controllerNumber=1 scan=6596"	4	1905.037844	1.000000e+000	2.119769e-001	0.001796	0.942764	1.000000e+000	1.000000e+000
	5	20190410_QExHFX1_RSLC1_Beveridge_Clausen_IMP_DSS_JRmethod_R1.7289.7289.4 File:"20190410_QExHFX1_RSLC1_Beveridge_Clausen_IMP_DSS_JRmethod_R1.raw", NativeID:"controllerType=0 controllerNumber=1 scan=7289"	4	1889.042160	1.000000e+000	3.808995e-001	0.001026	0.543133	1.000000e+000	1.000000e+000
184	SEQEIGKATAK(7)-SEQEIGKATAK(7)	2460.282672	null	Cas9(1035)-Cas9(1035)/	Inter-Protein
	1	20190410_QExHFX1_RSLC1_Beveridge_Clausen_IMP_DSS_JRmethod_R1.7923.7923.3 File:"20190410_QExHFX1_RSLC1_Beveridge_Clausen_IMP_DSS_JRmethod_R1.raw", NativeID:"controllerType=0 controllerNumber=1 scan=7923"	3	2460.283285	1.000000e+000	5.810140e-006	0.000613	0.249158	1.000000e+000	1.000000e+000
	2	20190410_QExHFX1_RSLC1_Beveridge_Clausen_IMP_DSS_JRmethod_R1.7921.7921.4 File:"20190410_QExHFX1_RSLC1_Beveridge_Clausen_IMP_DSS_JRmethod_R1.raw", NativeID:"controllerType=0 controllerNumber=1 scan=7921"	4	2460.283305	1.000000e+000	8.735633e-002	0.000633	0.257288	1.000000e+000	1.000000e+000
185	SKLVSDFR(2)-KDWDPK(1)	1876.980255	null	Cas9(965)-Cas9(1128)/	Intra-Protein
	1	20190410_QExHFX1_RSLC1_Beveridge_Clausen_IMP_DSS_JRmethod_R1.13412.13412.3 File:"20190410_QExHFX1_RSLC1_Beveridge_Clausen_IMP_DSS_JRmethod_R1.raw", NativeID:"controllerType=0 controllerNumber=1 scan=13412"	3	1876.981062	1.000000e+000	1.407591e-004	0.000807	0.429946	1.000000e+000	1.000000e+000
	2	20190410_QExHFX1_RSLC1_Beveridge_Clausen_IMP_DSS_JRmethod_R1.13260.13260.4 File:"20190410_QExHFX1_RSLC1_Beveridge_Clausen_IMP_DSS_JRmethod_R1.raw", NativeID:"controllerType=0 controllerNumber=1 scan=13260"	4	1876.980978	1.000000e+000	1.548715e-004	0.000723	0.385193	1.000000e+000	1.000000e+000
	3	20190410_QExHFX1_RSLC1_Beveridge_Clausen_IMP_DSS_JRmethod_R1.13249.13249.3 File:"20190410_QExHFX1_RSLC1_Beveridge_Clausen_IMP_DSS_JRmethod_R1.raw", NativeID:"controllerType=0 controllerNumber=1 scan=13249"	3	1876.979264	1.000000e+000	2.598828e-004	-0.000991	-0.527976	1.000000e+000	1.000000e+000
	4	20190410_QExHFX1_RSLC1_Beveridge_Clausen_IMP_DSS_JRmethod_R1.13419.13419.4 File:"20190410_QExHFX1_RSLC1_Beveridge_Clausen_IMP_DSS_JRmethod_R1.raw", NativeID:"controllerType=0 controllerNumber=1 scan=13419"	4	1876.980918	1.000000e+000	7.461765e-002	0.000663	0.353227	1.000000e+000	1.000000e+000
	5	20190410_QExHFX1_RSLC1_Beveridge_Clausen_IMP_DSS_JRmethod_R1.14639.14639.3 File:"20190410_QExHFX1_RSLC1_Beveridge_Clausen_IMP_DSS_JRmethod_R1.raw", NativeID:"controllerType=0 controllerNumber=1 scan=14639"	3	1876.980991	1.000000e+000	1.610373e-001	0.000736	0.392119	1.000000e+000	1.000000e+000
186	SKLVSDFR(2)-SKLVSDFR(2)	2040.112321	null	Cas9(965)-Cas9(965)/	Inter-Protein
	1	20190410_QExHFX1_RSLC1_Beveridge_Clausen_IMP_DSS_JRmethod_R1.15350.15350.3 File:"20190410_QExHFX1_RSLC1_Beveridge_Clausen_IMP_DSS_JRmethod_R1.raw", NativeID:"controllerType=0 controllerNumber=1 scan=15350"	3	2040.112583	1.000000e+000	1.559904e-003	0.000262	0.128424	1.000000e+000	1.000000e+000
	2	20190410_QExHFX1_RSLC1_Beveridge_Clausen_IMP_DSS_JRmethod_R1.14773.14773.3 File:"20190410_QExHFX1_RSLC1_Beveridge_Clausen_IMP_DSS_JRmethod_R1.raw", NativeID:"controllerType=0 controllerNumber=1 scan=14773"	3	2040.112857	1.000000e+000	1.576768e-003	0.000536	0.262731	1.000000e+000	1.000000e+000
	3	20190410_QExHFX1_RSLC1_Beveridge_Clausen_IMP_DSS_JRmethod_R1.14818.14818.4 File:"20190410_QExHFX1_RSLC1_Beveridge_Clausen_IMP_DSS_JRmethod_R1.raw", NativeID:"controllerType=0 controllerNumber=1 scan=14818"	4	2040.113989	1.000000e+000	5.573849e-003	0.001668	0.817602	1.000000e+000	1.000000e+000
	4	20190410_QExHFX1_RSLC1_Beveridge_Clausen_IMP_DSS_JRmethod_R1.14620.14620.3 File:"20190410_QExHFX1_RSLC1_Beveridge_Clausen_IMP_DSS_JRmethod_R1.raw", NativeID:"controllerType=0 controllerNumber=1 scan=14620"	3	2040.113885	1.000000e+000	5.860515e-003	0.001564	0.766624	1.000000e+000	1.000000e+000
	5	20190410_QExHFX1_RSLC1_Beveridge_Clausen_IMP_DSS_JRmethod_R1.14658.14658.4 File:"20190410_QExHFX1_RSLC1_Beveridge_Clausen_IMP_DSS_JRmethod_R1.raw", NativeID:"controllerType=0 controllerNumber=1 scan=14658"	4	2040.112936	1.000000e+000	6.717427e-003	0.000615	0.301454	1.000000e+000	1.000000e+000
	6	20190410_QExHFX1_RSLC1_Beveridge_Clausen_IMP_DSS_JRmethod_R1.14981.14981.4 File:"20190410_QExHFX1_RSLC1_Beveridge_Clausen_IMP_DSS_JRmethod_R1.raw", NativeID:"controllerType=0 controllerNumber=1 scan=14981"	4	2040.113831	1.000000e+000	7.790881e-003	0.001510	0.740155	1.000000e+000	1.000000e+000
	7	20190410_QExHFX1_RSLC1_Beveridge_Clausen_IMP_DSS_JRmethod_R1.14944.14944.3 File:"20190410_QExHFX1_RSLC1_Beveridge_Clausen_IMP_DSS_JRmethod_R1.raw", NativeID:"controllerType=0 controllerNumber=1 scan=14944"	3	2040.114343	1.000000e+000	1.083875e-002	0.002022	0.991122	1.000000e+000	1.000000e+000
	8	20190410_QExHFX1_RSLC1_Beveridge_Clausen_IMP_DSS_JRmethod_R1.15361.15361.4 File:"20190410_QExHFX1_RSLC1_Beveridge_Clausen_IMP_DSS_JRmethod_R1.raw", NativeID:"controllerType=0 controllerNumber=1 scan=15361"	4	2040.114410	1.000000e+000	1.463884e-002	0.002089	1.023963	1.000000e+000	1.000000e+000
187	SNFDLAEDAKLQLSK(10)-KLVDSTDK(1)	2721.419155	null	Cas9(267)-Cas9(145)/	Intra-Protein
	1	20190410_QExHFX1_RSLC1_Beveridge_Clausen_IMP_DSS_JRmethod_R1.18062.18062.4 File:"20190410_QExHFX1_RSLC1_Beveridge_Clausen_IMP_DSS_JRmethod_R1.raw", NativeID:"controllerType=0 controllerNumber=1 scan=18062"	4	2721.422943	1.000000e+000	3.630818e-003	0.003788	1.391921	1.000000e+000	1.000000e+000
188	SSFEKNPIDFLEAK(5)-IEEGIKELGSQILK(6)	3318.771761	null	Cas9(1180)-Cas9(793)/	Intra-Protein
	1	20190410_QExHFX1_RSLC1_Beveridge_Clausen_IMP_DSS_JRmethod_R1.22872.22872.4 File:"20190410_QExHFX1_RSLC1_Beveridge_Clausen_IMP_DSS_JRmethod_R1.raw", NativeID:"controllerType=0 controllerNumber=1 scan=22872"	4	3318.772427	1.000000e+000	3.946330e-005	0.000666	0.200677	1.000000e+000	1.000000e+000
189	SSFEKNPIDFLEAK(5)-IEKILTFR(3)	2781.507181	null	Cas9(1180)-Cas9(446)/	Intra-Protein
	1	20190410_QExHFX1_RSLC1_Beveridge_Clausen_IMP_DSS_JRmethod_R1.21803.21803.3 File:"20190410_QExHFX1_RSLC1_Beveridge_Clausen_IMP_DSS_JRmethod_R1.raw", NativeID:"controllerType=0 controllerNumber=1 scan=21803"	3	2781.507857	1.000000e+000	1.250208e-001	0.000676	0.243034	1.000000e+000	1.000000e+000
190	SSFEKNPIDFLEAK(5)-KLVDSTDK(1)	2667.376232	null	Cas9(1180)-Cas9(145)/	Intra-Protein
	1	20190410_QExHFX1_RSLC1_Beveridge_Clausen_IMP_DSS_JRmethod_R1.18659.18659.4 File:"20190410_QExHFX1_RSLC1_Beveridge_Clausen_IMP_DSS_JRmethod_R1.raw", NativeID:"controllerType=0 controllerNumber=1 scan=18659"	4	2667.375919	1.000000e+000	1.614797e-005	-0.000313	-0.117344	1.000000e+000	1.000000e+000
	2	20190410_QExHFX1_RSLC1_Beveridge_Clausen_IMP_DSS_JRmethod_R1.18533.18533.4 File:"20190410_QExHFX1_RSLC1_Beveridge_Clausen_IMP_DSS_JRmethod_R1.raw", NativeID:"controllerType=0 controllerNumber=1 scan=18533"	4	2667.376644	1.000000e+000	7.560141e-005	0.000412	0.154459	1.000000e+000	1.000000e+000
	3	20190410_QExHFX1_RSLC1_Beveridge_Clausen_IMP_DSS_JRmethod_R1.18660.18660.3 File:"20190410_QExHFX1_RSLC1_Beveridge_Clausen_IMP_DSS_JRmethod_R1.raw", NativeID:"controllerType=0 controllerNumber=1 scan=18660"	3	2667.375919	1.000000e+000	1.148362e-003	-0.000313	-0.117344	1.000000e+000	1.000000e+000
191	SSFEKNPIDFLEAK(5)-SSFEKNPIDFLEAK(5)	3386.704079	null	Cas9(1180)-Cas9(1180)/	Inter-Protein
	1	20190410_QExHFX1_RSLC1_Beveridge_Clausen_IMP_DSS_JRmethod_R1.23581.23581.4 File:"20190410_QExHFX1_RSLC1_Beveridge_Clausen_IMP_DSS_JRmethod_R1.raw", NativeID:"controllerType=0 controllerNumber=1 scan=23581"	4	3386.704802	1.000000e+000	8.388499e-005	0.000723	0.213482	1.000000e+000	1.000000e+000
	2	20190410_QExHFX1_RSLC1_Beveridge_Clausen_IMP_DSS_JRmethod_R1.23683.23683.4 File:"20190410_QExHFX1_RSLC1_Beveridge_Clausen_IMP_DSS_JRmethod_R1.raw", NativeID:"controllerType=0 controllerNumber=1 scan=23683"	4	3386.702772	1.000000e+000	1.328855e-004	-0.001307	-0.385921	1.000000e+000	1.000000e+000
192	SSFEKNPIDFLEAK(5)-VLSAYNKHR(7)	2849.483089	null	Cas9(1180)-Cas9(1300)/	Intra-Protein
	1	20190410_QExHFX1_RSLC1_Beveridge_Clausen_IMP_DSS_JRmethod_R1.16596.16596.4 File:"20190410_QExHFX1_RSLC1_Beveridge_Clausen_IMP_DSS_JRmethod_R1.raw", NativeID:"controllerType=0 controllerNumber=1 scan=16596"	4	2849.484002	1.000000e+000	1.417568e-002	0.000913	0.320409	1.000000e+000	1.000000e+000
	2	20190410_QExHFX1_RSLC1_Beveridge_Clausen_IMP_DSS_JRmethod_R1.16479.16479.5 File:"20190410_QExHFX1_RSLC1_Beveridge_Clausen_IMP_DSS_JRmethod_R1.raw", NativeID:"controllerType=0 controllerNumber=1 scan=16479"	5	2849.485352	1.000000e+000	5.025230e-002	0.002263	0.794179	1.000000e+000	1.000000e+000
	3	20190410_QExHFX1_RSLC1_Beveridge_Clausen_IMP_DSS_JRmethod_R1.16468.16468.5 File:"20190410_QExHFX1_RSLC1_Beveridge_Clausen_IMP_DSS_JRmethod_R1.raw", NativeID:"controllerType=0 controllerNumber=1 scan=16468"	5	2849.486878	1.000000e+000	1.526482e-001	0.003789	1.329715	1.000000e+000	1.000000e+000
193	SVKELLGITIMER(3)-DKQSGK(2)	2288.252898	null	Cas9(1165)-Cas9(677)/	Intra-Protein
	1	20190410_QExHFX1_RSLC1_Beveridge_Clausen_IMP_DSS_JRmethod_R1.19123.19123.4 File:"20190410_QExHFX1_RSLC1_Beveridge_Clausen_IMP_DSS_JRmethod_R1.raw", NativeID:"controllerType=0 controllerNumber=1 scan=19123"	4	2288.252355	1.000000e+000	2.872253e-005	-0.000543	-0.237299	1.000000e+000	1.000000e+000
	2	20190410_QExHFX1_RSLC1_Beveridge_Clausen_IMP_DSS_JRmethod_R1.19117.19117.3 File:"20190410_QExHFX1_RSLC1_Beveridge_Clausen_IMP_DSS_JRmethod_R1.raw", NativeID:"controllerType=0 controllerNumber=1 scan=19117"	3	2288.256747	1.000000e+000	5.000945e-002	0.003849	1.682069	1.000000e+000	1.000000e+000
194	SVKELLGITIMER(3)-NLPNEKVLPK(6)	2777.584378	null	Cas9(1165)-Cas9(510)/	Intra-Protein
	1	20190410_QExHFX1_RSLC1_Beveridge_Clausen_IMP_DSS_JRmethod_R1.20429.20429.3 File:"20190410_QExHFX1_RSLC1_Beveridge_Clausen_IMP_DSS_JRmethod_R1.raw", NativeID:"controllerType=0 controllerNumber=1 scan=20429"	3	2777.585150	1.000000e+000	3.410814e-001	0.000772	0.277939	1.000000e+000	1.000000e+000
195	TEVQTGGFSKESILPK(10)-APLSASMIKR(9)	2931.585830	null	Cas9(1111)-Cas9(327)/	Intra-Protein
	1	20190410_QExHFX1_RSLC1_Beveridge_Clausen_IMP_DSS_JRmethod_R1.17156.17156.4 File:"20190410_QExHFX1_RSLC1_Beveridge_Clausen_IMP_DSS_JRmethod_R1.raw", NativeID:"controllerType=0 controllerNumber=1 scan=17156"	4	2931.585116	1.000000e+000	8.077257e-004	-0.000714	-0.243554	1.000000e+000	1.000000e+000
	2	20190410_QExHFX1_RSLC1_Beveridge_Clausen_IMP_DSS_JRmethod_R1.17175.17175.3 File:"20190410_QExHFX1_RSLC1_Beveridge_Clausen_IMP_DSS_JRmethod_R1.raw", NativeID:"controllerType=0 controllerNumber=1 scan=17175"	3	2931.584947	1.000000e+000	9.230165e-004	-0.000883	-0.301202	1.000000e+000	1.000000e+000
	3	20190410_QExHFX1_RSLC1_Beveridge_Clausen_IMP_DSS_JRmethod_R1.17286.17286.4 File:"20190410_QExHFX1_RSLC1_Beveridge_Clausen_IMP_DSS_JRmethod_R1.raw", NativeID:"controllerType=0 controllerNumber=1 scan=17286"	4	2931.583738	1.000000e+000	1.690843e-002	-0.002092	-0.713607	1.000000e+000	1.000000e+000
196	TEVQTGGFSKESILPK(10)-FIKPILEK(3)	2845.595990	null	Cas9(1111)-Cas9(381)/	Intra-Protein
	1	20190410_QExHFX1_RSLC1_Beveridge_Clausen_IMP_DSS_JRmethod_R1.18585.18585.4 File:"20190410_QExHFX1_RSLC1_Beveridge_Clausen_IMP_DSS_JRmethod_R1.raw", NativeID:"controllerType=0 controllerNumber=1 scan=18585"	4	2845.596367	1.000000e+000	2.546031e-004	0.000377	0.132485	1.000000e+000	1.000000e+000
197	TEVQTGGFSKESILPK(10)-KFDNLTK(1)	2723.450061	null	Cas9(1111)-Cas9(900)/	Intra-Protein
	1	20190410_QExHFX1_RSLC1_Beveridge_Clausen_IMP_DSS_JRmethod_R1.16729.16729.4 File:"20190410_QExHFX1_RSLC1_Beveridge_Clausen_IMP_DSS_JRmethod_R1.raw", NativeID:"controllerType=0 controllerNumber=1 scan=16729"	4	2723.449877	1.000000e+000	1.880397e-003	-0.000184	-0.067561	1.000000e+000	1.000000e+000
	2	20190410_QExHFX1_RSLC1_Beveridge_Clausen_IMP_DSS_JRmethod_R1.16599.16599.4 File:"20190410_QExHFX1_RSLC1_Beveridge_Clausen_IMP_DSS_JRmethod_R1.raw", NativeID:"controllerType=0 controllerNumber=1 scan=16599"	4	2723.451851	1.000000e+000	8.488569e-003	0.001790	0.657255	1.000000e+000	1.000000e+000
198	TEVQTGGFSKESILPK(10)-SDKNR(3)	2477.288092	null	Cas9(1111)-Cas9(866)/	Intra-Protein
	1	20190410_QExHFX1_RSLC1_Beveridge_Clausen_IMP_DSS_JRmethod_R1.13120.13120.4 File:"20190410_QExHFX1_RSLC1_Beveridge_Clausen_IMP_DSS_JRmethod_R1.raw", NativeID:"controllerType=0 controllerNumber=1 scan=13120"	4	2477.287741	1.000000e+000	1.262280e-001	-0.000351	-0.141687	1.000000e+000	1.000000e+000
	2	20190410_QExHFX1_RSLC1_Beveridge_Clausen_IMP_DSS_JRmethod_R1.12944.12944.4 File:"20190410_QExHFX1_RSLC1_Beveridge_Clausen_IMP_DSS_JRmethod_R1.raw", NativeID:"controllerType=0 controllerNumber=1 scan=12944"	4	2477.287060	1.000000e+000	4.278305e-001	-0.001032	-0.416585	1.000000e+000	1.000000e+000
199	TEVQTGGFSKESILPK(10)-TEVQTGGFSKESILPK(10)	3578.883818	null	Cas9(1111)-Cas9(1111)/	Inter-Protein
	1	20190410_QExHFX1_RSLC1_Beveridge_Clausen_IMP_DSS_JRmethod_R1.19277.19277.4 File:"20190410_QExHFX1_RSLC1_Beveridge_Clausen_IMP_DSS_JRmethod_R1.raw", NativeID:"controllerType=0 controllerNumber=1 scan=19277"	4	3578.881735	1.000000e+000	4.439607e-003	-0.002083	-0.582025	1.000000e+000	1.000000e+000
200	TILDFLKSDGFANR(7)-FDNLTKAER(6)	2827.462354	null	Cas9(688)-Cas9(906)/	Intra-Protein
	1	20190410_QExHFX1_RSLC1_Beveridge_Clausen_IMP_DSS_JRmethod_R1.21697.21697.3 File:"20190410_QExHFX1_RSLC1_Beveridge_Clausen_IMP_DSS_JRmethod_R1.raw", NativeID:"controllerType=0 controllerNumber=1 scan=21697"	3	2827.462791	1.000000e+000	3.365794e-003	0.000437	0.154556	1.000000e+000	1.000000e+000
	2	20190410_QExHFX1_RSLC1_Beveridge_Clausen_IMP_DSS_JRmethod_R1.21689.21689.4 File:"20190410_QExHFX1_RSLC1_Beveridge_Clausen_IMP_DSS_JRmethod_R1.raw", NativeID:"controllerType=0 controllerNumber=1 scan=21689"	4	2827.461628	1.000000e+000	4.036470e-003	-0.000726	-0.256767	1.000000e+000	1.000000e+000
	3	20190410_QExHFX1_RSLC1_Beveridge_Clausen_IMP_DSS_JRmethod_R1.21812.21812.4 File:"20190410_QExHFX1_RSLC1_Beveridge_Clausen_IMP_DSS_JRmethod_R1.raw", NativeID:"controllerType=0 controllerNumber=1 scan=21812"	4	2827.467192	1.000000e+000	6.439786e-002	0.004838	1.711075	1.000000e+000	1.000000e+000
201	TILDFLKSDGFANR(7)-MIAKSEQEIGK(4)	2967.549446	null	Cas9(688)-Cas9(1028)/	Intra-Protein
	1	20190410_QExHFX1_RSLC1_Beveridge_Clausen_IMP_DSS_JRmethod_R1.21046.21046.4 File:"20190410_QExHFX1_RSLC1_Beveridge_Clausen_IMP_DSS_JRmethod_R1.raw", NativeID:"controllerType=0 controllerNumber=1 scan=21046"	4	2967.549570	1.000000e+000	1.362487e-005	0.000124	0.041785	1.000000e+000	1.000000e+000
202	TILDFLKSDGFANR(7)-YDENDKLIR(6)	2899.483481	null	Cas9(688)-Cas9(952)/	Intra-Protein
	1	20190410_QExHFX1_RSLC1_Beveridge_Clausen_IMP_DSS_JRmethod_R1.22704.22704.4 File:"20190410_QExHFX1_RSLC1_Beveridge_Clausen_IMP_DSS_JRmethod_R1.raw", NativeID:"controllerType=0 controllerNumber=1 scan=22704"	4	2899.483340	1.000000e+000	1.690560e-002	-0.000141	-0.048629	1.000000e+000	1.000000e+000
203	TYAHLFDDKVMK(9)-NLPNEKVLPK(6)	2756.469022	null	Cas9(650)-Cas9(510)/	Intra-Protein
	1	20190410_QExHFX1_RSLC1_Beveridge_Clausen_IMP_DSS_JRmethod_R1.15449.15449.5 File:"20190410_QExHFX1_RSLC1_Beveridge_Clausen_IMP_DSS_JRmethod_R1.raw", NativeID:"controllerType=0 controllerNumber=1 scan=15449"	5	2756.469662	1.000000e+000	8.945007e-004	0.000640	0.232181	1.000000e+000	1.000000e+000
	2	20190410_QExHFX1_RSLC1_Beveridge_Clausen_IMP_DSS_JRmethod_R1.15418.15418.5 File:"20190410_QExHFX1_RSLC1_Beveridge_Clausen_IMP_DSS_JRmethod_R1.raw", NativeID:"controllerType=0 controllerNumber=1 scan=15418"	5	2756.466612	1.000000e+000	4.780999e-002	-0.002410	-0.874307	1.000000e+000	1.000000e+000
	3	20190410_QExHFX1_RSLC1_Beveridge_Clausen_IMP_DSS_JRmethod_R1.15442.15442.3 File:"20190410_QExHFX1_RSLC1_Beveridge_Clausen_IMP_DSS_JRmethod_R1.raw", NativeID:"controllerType=0 controllerNumber=1 scan=15442"	3	2756.469200	1.000000e+000	1.098749e-001	0.000178	0.064575	1.000000e+000	1.000000e+000
204	VITLKSK(5)-EKIEK(2)	1571.961759	null	Cas9(963)-Cas9(443)/	Intra-Protein
	1	20190410_QExHFX1_RSLC1_Beveridge_Clausen_IMP_DSS_JRmethod_R1.7989.7989.3 File:"20190410_QExHFX1_RSLC1_Beveridge_Clausen_IMP_DSS_JRmethod_R1.raw", NativeID:"controllerType=0 controllerNumber=1 scan=7989"	3	1571.962010	1.000000e+000	2.600157e-003	0.000251	0.159673	1.000000e+000	1.000000e+000
205	VITLKSK(5)-KVTVK(1)	1499.977016	null	Cas9(963)-Cas9(562)/	Intra-Protein
	1	20190410_QExHFX1_RSLC1_Beveridge_Clausen_IMP_DSS_JRmethod_R1.7949.7949.3 File:"20190410_QExHFX1_RSLC1_Beveridge_Clausen_IMP_DSS_JRmethod_R1.raw", NativeID:"controllerType=0 controllerNumber=1 scan=7949"	3	1499.976907	1.000000e+000	2.355928e-004	-0.000109	-0.072668	1.000000e+000	1.000000e+000
206	VKYVTEGMR(2)-EDYFKK(5)	2049.036048	null	Cas9(532)-Cas9(574)/	Intra-Protein
	1	20190410_QExHFX1_RSLC1_Beveridge_Clausen_IMP_DSS_JRmethod_R1.11934.11934.3 File:"20190410_QExHFX1_RSLC1_Beveridge_Clausen_IMP_DSS_JRmethod_R1.raw", NativeID:"controllerType=0 controllerNumber=1 scan=11934"	3	2049.037876	1.000000e+000	8.175329e-002	0.001828	0.892127	1.000000e+000	1.000000e+000
207	VKYVTEGMR(2)-VKYVTEGMR(2)	2318.188192	Oxidation[M](8)	Cas9(532)-Cas9(532)/	Inter-Protein
	1	20190410_QExHFX1_RSLC1_Beveridge_Clausen_IMP_DSS_JRmethod_R1.10457.10457.4 File:"20190410_QExHFX1_RSLC1_Beveridge_Clausen_IMP_DSS_JRmethod_R1.raw", NativeID:"controllerType=0 controllerNumber=1 scan=10457"	4	2318.188864	1.000000e+000	2.382214e-003	0.000672	0.289882	1.000000e+000	1.000000e+000
	2	20190410_QExHFX1_RSLC1_Beveridge_Clausen_IMP_DSS_JRmethod_R1.11565.11565.4 File:"20190410_QExHFX1_RSLC1_Beveridge_Clausen_IMP_DSS_JRmethod_R1.raw", NativeID:"controllerType=0 controllerNumber=1 scan=11565"	4	2318.190954	1.000000e+000	9.798298e-003	0.002762	1.191448	1.000000e+000	1.000000e+000
208	VKYVTEGMR(2)-VPSKK(4)	1777.987983	null	Cas9(532)-Cas9(34)/	Intra-Protein
	1	20190410_QExHFX1_RSLC1_Beveridge_Clausen_IMP_DSS_JRmethod_R1.8281.8281.3 File:"20190410_QExHFX1_RSLC1_Beveridge_Clausen_IMP_DSS_JRmethod_R1.raw", NativeID:"controllerType=0 controllerNumber=1 scan=8281"	3	1777.987950	1.000000e+000	9.358678e-004	-0.000033	-0.018560	1.000000e+000	1.000000e+000
	2	20190410_QExHFX1_RSLC1_Beveridge_Clausen_IMP_DSS_JRmethod_R1.8175.8175.3 File:"20190410_QExHFX1_RSLC1_Beveridge_Clausen_IMP_DSS_JRmethod_R1.raw", NativeID:"controllerType=0 controllerNumber=1 scan=8175"	3	1777.989084	1.000000e+000	1.850260e-001	0.001101	0.619239	1.000000e+000	1.000000e+000
	3	20190410_QExHFX1_RSLC1_Beveridge_Clausen_IMP_DSS_JRmethod_R1.8178.8178.4 File:"20190410_QExHFX1_RSLC1_Beveridge_Clausen_IMP_DSS_JRmethod_R1.raw", NativeID:"controllerType=0 controllerNumber=1 scan=8178"	4	1777.988135	1.000000e+000	2.941263e-001	0.000152	0.085490	1.000000e+000	1.000000e+000
	4	20190410_QExHFX1_RSLC1_Beveridge_Clausen_IMP_DSS_JRmethod_R1.8284.8284.4 File:"20190410_QExHFX1_RSLC1_Beveridge_Clausen_IMP_DSS_JRmethod_R1.raw", NativeID:"controllerType=0 controllerNumber=1 scan=8284"	4	1777.987936	1.000000e+000	4.067071e-001	-0.000047	-0.026434	1.000000e+000	1.000000e+000
209	VLDALQAIKTK(9)-AEEVEEER(1)	2327.233938	null	sp|CAH1_HUMAN|(168)-sp|SRPP_HEVBR|(2)/	Inter-Protein
	1	20190410_QExHFX1_RSLC1_Beveridge_Clausen_IMP_DSS_JRmethod_R1.13498.13498.3 File:"20190410_QExHFX1_RSLC1_Beveridge_Clausen_IMP_DSS_JRmethod_R1.raw", NativeID:"controllerType=0 controllerNumber=1 scan=13498"	3	2327.233382	1.000000e+000	5.195133e-001	-0.000556	-0.238910	1.000000e+000	1.000000e+000
210	VLSAYNKHR(7)-KLVDSTDK(1)	2130.155243	null	Cas9(1300)-Cas9(145)/	Intra-Protein
	1	20190410_QExHFX1_RSLC1_Beveridge_Clausen_IMP_DSS_JRmethod_R1.7703.7703.3 File:"20190410_QExHFX1_RSLC1_Beveridge_Clausen_IMP_DSS_JRmethod_R1.raw", NativeID:"controllerType=0 controllerNumber=1 scan=7703"	3	2130.156050	1.000000e+000	1.015042e-003	0.000807	0.378846	1.000000e+000	1.000000e+000
	2	20190410_QExHFX1_RSLC1_Beveridge_Clausen_IMP_DSS_JRmethod_R1.7697.7697.4 File:"20190410_QExHFX1_RSLC1_Beveridge_Clausen_IMP_DSS_JRmethod_R1.raw", NativeID:"controllerType=0 controllerNumber=1 scan=7697"	4	2130.156313	1.000000e+000	2.369179e-003	0.001070	0.502311	1.000000e+000	1.000000e+000
	3	20190410_QExHFX1_RSLC1_Beveridge_Clausen_IMP_DSS_JRmethod_R1.7707.7707.5 File:"20190410_QExHFX1_RSLC1_Beveridge_Clausen_IMP_DSS_JRmethod_R1.raw", NativeID:"controllerType=0 controllerNumber=1 scan=7707"	5	2130.155890	1.000000e+000	8.159129e-002	0.000647	0.303734	1.000000e+000	1.000000e+000
211	VLSAYNKHR(7)-VLSAYNKHR(7)	2312.262100	null	Cas9(1300)-Cas9(1300)/	Inter-Protein
	1	20190410_QExHFX1_RSLC1_Beveridge_Clausen_IMP_DSS_JRmethod_R1.7324.7324.4 File:"20190410_QExHFX1_RSLC1_Beveridge_Clausen_IMP_DSS_JRmethod_R1.raw", NativeID:"controllerType=0 controllerNumber=1 scan=7324"	4	2312.262481	1.000000e+000	1.841785e-001	0.000381	0.164774	1.000000e+000	1.000000e+000
212	VMKQLK(3)-AGFIKR(5)	1574.945004	null	Cas9(653)-Cas9(922)/	Intra-Protein
	1	20190410_QExHFX1_RSLC1_Beveridge_Clausen_IMP_DSS_JRmethod_R1.9423.9423.3 File:"20190410_QExHFX1_RSLC1_Beveridge_Clausen_IMP_DSS_JRmethod_R1.raw", NativeID:"controllerType=0 controllerNumber=1 scan=9423"	3	1574.944126	1.000000e+000	1.872331e-001	-0.000878	-0.557480	1.000000e+000	1.000000e+000
213	VMKQLK(3)-GQKNSR(3)	1572.888945	null	Cas9(653)-Cas9(779)/	Intra-Protein
	1	20190410_QExHFX1_RSLC1_Beveridge_Clausen_IMP_DSS_JRmethod_R1.5168.5168.3 File:"20190410_QExHFX1_RSLC1_Beveridge_Clausen_IMP_DSS_JRmethod_R1.raw", NativeID:"controllerType=0 controllerNumber=1 scan=5168"	3	1572.889134	1.000000e+000	6.214674e-005	0.000189	0.120161	1.000000e+000	1.000000e+000
214	VNTEITKAPLSASMIK(7)-ESILPKR(6)	2682.510884	null	Cas9(318)-Cas9(1117)/	Intra-Protein
	1	20190410_QExHFX1_RSLC1_Beveridge_Clausen_IMP_DSS_JRmethod_R1.16047.16047.3 File:"20190410_QExHFX1_RSLC1_Beveridge_Clausen_IMP_DSS_JRmethod_R1.raw", NativeID:"controllerType=0 controllerNumber=1 scan=16047"	3	2682.511947	1.000000e+000	8.862261e-002	0.001063	0.396271	1.000000e+000	1.000000e+000
	2	20190410_QExHFX1_RSLC1_Beveridge_Clausen_IMP_DSS_JRmethod_R1.16049.16049.3 File:"20190410_QExHFX1_RSLC1_Beveridge_Clausen_IMP_DSS_JRmethod_R1.raw", NativeID:"controllerType=0 controllerNumber=1 scan=16049"	3	2682.512375	1.000000e+000	3.882011e-001	0.001491	0.555823	1.000000e+000	1.000000e+000
215	VNTEITKAPLSASMIK(7)-FKVLGNTDR(2)	2889.575267	null	Cas9(318)-Cas9(37)/	Intra-Protein
	1	20190410_QExHFX1_RSLC1_Beveridge_Clausen_IMP_DSS_JRmethod_R1.16400.16400.4 File:"20190410_QExHFX1_RSLC1_Beveridge_Clausen_IMP_DSS_JRmethod_R1.raw", NativeID:"controllerType=0 controllerNumber=1 scan=16400"	4	2889.573645	1.000000e+000	7.848439e-002	-0.001622	-0.561328	1.000000e+000	1.000000e+000
216	VNTEITKAPLSASMIK(7)-KMIAK(1)	2430.370897	null	Cas9(318)-Cas9(1024)/	Intra-Protein
	1	20190410_QExHFX1_RSLC1_Beveridge_Clausen_IMP_DSS_JRmethod_R1.13560.13560.3 File:"20190410_QExHFX1_RSLC1_Beveridge_Clausen_IMP_DSS_JRmethod_R1.raw", NativeID:"controllerType=0 controllerNumber=1 scan=13560"	3	2430.370897	1.000000e+000	4.266559e-002	0.000000	0.000000	1.000000e+000	1.000000e+000
217	VNTEITKAPLSASMIK(7)-SEQEIGKATAK(7)	3017.607348	Oxidation[M](14)	Cas9(318)-Cas9(1035)/	Intra-Protein
	1	20190410_QExHFX1_RSLC1_Beveridge_Clausen_IMP_DSS_JRmethod_R1.13904.13904.4 File:"20190410_QExHFX1_RSLC1_Beveridge_Clausen_IMP_DSS_JRmethod_R1.raw", NativeID:"controllerType=0 controllerNumber=1 scan=13904"	4	3017.606833	1.000000e+000	8.674803e-003	-0.000515	-0.170665	1.000000e+000	1.000000e+000
218	VVDELVKVMGR(7)-KPAFLSGEQK(1)	2486.368589	null	Cas9(753)-Cas9(540)/	Intra-Protein
	1	20190410_QExHFX1_RSLC1_Beveridge_Clausen_IMP_DSS_JRmethod_R1.17352.17352.3 File:"20190410_QExHFX1_RSLC1_Beveridge_Clausen_IMP_DSS_JRmethod_R1.raw", NativeID:"controllerType=0 controllerNumber=1 scan=17352"	3	2486.371574	1.000000e+000	7.271796e-006	0.002985	1.200546	1.000000e+000	1.000000e+000
	2	20190410_QExHFX1_RSLC1_Beveridge_Clausen_IMP_DSS_JRmethod_R1.17363.17363.4 File:"20190410_QExHFX1_RSLC1_Beveridge_Clausen_IMP_DSS_JRmethod_R1.raw", NativeID:"controllerType=0 controllerNumber=1 scan=17363"	4	2486.368843	1.000000e+000	5.355060e-005	0.000254	0.102157	1.000000e+000	1.000000e+000
	3	20190410_QExHFX1_RSLC1_Beveridge_Clausen_IMP_DSS_JRmethod_R1.17254.17254.4 File:"20190410_QExHFX1_RSLC1_Beveridge_Clausen_IMP_DSS_JRmethod_R1.raw", NativeID:"controllerType=0 controllerNumber=1 scan=17254"	4	2502.363094	1.000000e+000	5.359453e-005	-0.000409	-0.163445	1.000000e+000	1.000000e+000
	4	20190410_QExHFX1_RSLC1_Beveridge_Clausen_IMP_DSS_JRmethod_R1.17218.17218.4 File:"20190410_QExHFX1_RSLC1_Beveridge_Clausen_IMP_DSS_JRmethod_R1.raw", NativeID:"controllerType=0 controllerNumber=1 scan=17218"	4	2486.370023	1.000000e+000	1.908542e-004	0.001434	0.576745	1.000000e+000	1.000000e+000
219	VVDELVKVMGR(7)-VVDELVKVMGR(7)	2642.461827	Oxidation[M](9)	Cas9(753)-Cas9(753)/	Inter-Protein
	1	20190410_QExHFX1_RSLC1_Beveridge_Clausen_IMP_DSS_JRmethod_R1.20103.20103.4 File:"20190410_QExHFX1_RSLC1_Beveridge_Clausen_IMP_DSS_JRmethod_R1.raw", NativeID:"controllerType=0 controllerNumber=1 scan=20103"	4	2642.462960	1.000000e+000	1.331496e-003	0.001133	0.428767	1.000000e+000	1.000000e+000
	2	20190410_QExHFX1_RSLC1_Beveridge_Clausen_IMP_DSS_JRmethod_R1.20101.20101.4 File:"20190410_QExHFX1_RSLC1_Beveridge_Clausen_IMP_DSS_JRmethod_R1.raw", NativeID:"controllerType=0 controllerNumber=1 scan=20101"	4	2642.463105	1.000000e+000	1.606259e-003	0.001278	0.483640	1.000000e+000	1.000000e+000
	3	20190410_QExHFX1_RSLC1_Beveridge_Clausen_IMP_DSS_JRmethod_R1.17867.17867.3 File:"20190410_QExHFX1_RSLC1_Beveridge_Clausen_IMP_DSS_JRmethod_R1.raw", NativeID:"controllerType=0 controllerNumber=1 scan=17867"	3	2642.464024	1.000000e+000	3.897208e-003	0.002197	0.831422	1.000000e+000	1.000000e+000
220	YDEHHQDLTLLKALVR(12)-FKVLGNTDR(2)	3137.674061	null	Cas9(340)-Cas9(37)/	Intra-Protein
	1	20190410_QExHFX1_RSLC1_Beveridge_Clausen_IMP_DSS_JRmethod_R1.18580.18580.4 File:"20190410_QExHFX1_RSLC1_Beveridge_Clausen_IMP_DSS_JRmethod_R1.raw", NativeID:"controllerType=0 controllerNumber=1 scan=18580"	4	3137.672507	1.000000e+000	7.929612e-003	-0.001554	-0.495271	1.000000e+000	1.000000e+000
	2	20190410_QExHFX1_RSLC1_Beveridge_Clausen_IMP_DSS_JRmethod_R1.18594.18594.5 File:"20190410_QExHFX1_RSLC1_Beveridge_Clausen_IMP_DSS_JRmethod_R1.raw", NativeID:"controllerType=0 controllerNumber=1 scan=18594"	5	3137.674168	1.000000e+000	1.777478e-002	0.000107	0.034102	1.000000e+000	1.000000e+000
221	YDEHHQDLTLLKALVR(12)-SEQEIGKATAK(7)	3249.711229	null	Cas9(340)-Cas9(1035)/	Intra-Protein
	1	20190410_QExHFX1_RSLC1_Beveridge_Clausen_IMP_DSS_JRmethod_R1.16284.16284.5 File:"20190410_QExHFX1_RSLC1_Beveridge_Clausen_IMP_DSS_JRmethod_R1.raw", NativeID:"controllerType=0 controllerNumber=1 scan=16284"	5	3249.710485	1.000000e+000	5.116678e-003	-0.000744	-0.228943	1.000000e+000	1.000000e+000
222	YDENDKLIR(6)-DFQFYKVR(6)	2405.213480	null	Cas9(952)-Cas9(978)/	Intra-Protein
	1	20190410_QExHFX1_RSLC1_Beveridge_Clausen_IMP_DSS_JRmethod_R1.17971.17971.3 File:"20190410_QExHFX1_RSLC1_Beveridge_Clausen_IMP_DSS_JRmethod_R1.raw", NativeID:"controllerType=0 controllerNumber=1 scan=17971"	3	2405.214193	1.000000e+000	7.188650e-006	0.000713	0.296439	1.000000e+000	1.000000e+000
	2	20190410_QExHFX1_RSLC1_Beveridge_Clausen_IMP_DSS_JRmethod_R1.17843.17843.3 File:"20190410_QExHFX1_RSLC1_Beveridge_Clausen_IMP_DSS_JRmethod_R1.raw", NativeID:"controllerType=0 controllerNumber=1 scan=17843"	3	2405.215043	1.000000e+000	9.463890e-004	0.001563	0.649838	1.000000e+000	1.000000e+000
	3	20190410_QExHFX1_RSLC1_Beveridge_Clausen_IMP_DSS_JRmethod_R1.18132.18132.3 File:"20190410_QExHFX1_RSLC1_Beveridge_Clausen_IMP_DSS_JRmethod_R1.raw", NativeID:"controllerType=0 controllerNumber=1 scan=18132"	3	2405.210423	1.000000e+000	5.127686e-003	-0.003057	-1.270989	1.000000e+000	1.000000e+000
	4	20190410_QExHFX1_RSLC1_Beveridge_Clausen_IMP_DSS_JRmethod_R1.17975.17975.4 File:"20190410_QExHFX1_RSLC1_Beveridge_Clausen_IMP_DSS_JRmethod_R1.raw", NativeID:"controllerType=0 controllerNumber=1 scan=17975"	4	2405.213984	1.000000e+000	4.738252e-002	0.000504	0.209545	1.000000e+000	1.000000e+000
223	YDENDKLIR(6)-FDNLTKAER(6)	2396.209120	null	Cas9(952)-Cas9(906)/	Intra-Protein
	1	20190410_QExHFX1_RSLC1_Beveridge_Clausen_IMP_DSS_JRmethod_R1.13420.13420.4 File:"20190410_QExHFX1_RSLC1_Beveridge_Clausen_IMP_DSS_JRmethod_R1.raw", NativeID:"controllerType=0 controllerNumber=1 scan=13420"	4	2396.210348	1.000000e+000	8.307438e-002	0.001228	0.512476	1.000000e+000	1.000000e+000
224	YDENDKLIR(6)-YDENDKLIR(6)	2468.230247	null	Cas9(952)-Cas9(952)/	Inter-Protein
	1	20190410_QExHFX1_RSLC1_Beveridge_Clausen_IMP_DSS_JRmethod_R1.14641.14641.3 File:"20190410_QExHFX1_RSLC1_Beveridge_Clausen_IMP_DSS_JRmethod_R1.raw", NativeID:"controllerType=0 controllerNumber=1 scan=14641"	3	2468.231040	1.000000e+000	3.128919e-004	0.000793	0.321283	1.000000e+000	1.000000e+000
