# Supplementary material for: A synthetic peptide library for benchmarking crosslinking-mass spectrometry search engines for proteins and protein complexes
Source: Nat Commun. 2020 Feb 6;11:742. doi: 10.1038/s41467-020-14608-2 (PMC7005041; doi:10.1038/s41467-020-14608-2)
Supplement: Supplementary file 3 — Supplementary Data 1 [file 41467_2020_14608_MOESM3_ESM.zip › CSVfiles/pLink_R2_5perFDR.csv]

Peptide_Order	Peptide	Peptide_Mass	Modifications	Proteins	Protein_Type
	Spectrum_Order	Title	Charge	Precursor_Mass	Evalue	Score	Precursor_Mass_Error(Da)	Precursor_Mass_Error(ppm)	Alpha_Evalue	Beta_Evalue
1	AGFIKR(5)-AGFIKR(5)	1519.910672	null	Cas9(922)-Cas9(922)/	Inter-Protein
	1	20190410_QExHFX1_RSLC1_Beveridge_Clausen_IMP_DSS_JRmethod_R2.10886.10886.3 File:"20190410_QExHFX1_RSLC1_Beveridge_Clausen_IMP_DSS_JRmethod_R2.raw", NativeID:"controllerType=0 controllerNumber=1 scan=10886"	3	1519.910823	1.000000e+000	4.007668e-003	0.000151	0.099348	1.000000e+000	1.000000e+000
	2	20190410_QExHFX1_RSLC1_Beveridge_Clausen_IMP_DSS_JRmethod_R2.10746.10746.3 File:"20190410_QExHFX1_RSLC1_Beveridge_Clausen_IMP_DSS_JRmethod_R2.raw", NativeID:"controllerType=0 controllerNumber=1 scan=10746"	3	1519.914047	1.000000e+000	7.341744e-003	0.003375	2.220525	1.000000e+000	1.000000e+000
2	AGFIKR(5)-GQKNSR(3)	1517.854613	null	Cas9(922)-Cas9(779)/	Intra-Protein
	1	20190410_QExHFX1_RSLC1_Beveridge_Clausen_IMP_DSS_JRmethod_R2.5690.5690.3 File:"20190410_QExHFX1_RSLC1_Beveridge_Clausen_IMP_DSS_JRmethod_R2.raw", NativeID:"controllerType=0 controllerNumber=1 scan=5690"	3	1517.855326	1.000000e+000	2.263990e-003	0.000713	0.469742	1.000000e+000	1.000000e+000
	2	20190410_QExHFX1_RSLC1_Beveridge_Clausen_IMP_DSS_JRmethod_R2.5788.5788.3 File:"20190410_QExHFX1_RSLC1_Beveridge_Clausen_IMP_DSS_JRmethod_R2.raw", NativeID:"controllerType=0 controllerNumber=1 scan=5788"	3	1517.855006	1.000000e+000	6.118506e-003	0.000393	0.258918	1.000000e+000	1.000000e+000
3	AIVDLLFKTNR(8)-SEQEIGKATAK(7)	2588.429269	null	Cas9(558)-Cas9(1035)/	Intra-Protein
	1	20190410_QExHFX1_RSLC1_Beveridge_Clausen_IMP_DSS_JRmethod_R2.20248.20248.4 File:"20190410_QExHFX1_RSLC1_Beveridge_Clausen_IMP_DSS_JRmethod_R2.raw", NativeID:"controllerType=0 controllerNumber=1 scan=20248"	4	2588.429342	1.000000e+000	8.920082e-003	0.000073	0.028202	1.000000e+000	1.000000e+000
4	APLSASMIKR(9)-APLSASMIKR(9)	2300.282757	Oxidation[M](7)	Cas9(327)-Cas9(327)/	Inter-Protein
	1	20190410_QExHFX1_RSLC1_Beveridge_Clausen_IMP_DSS_JRmethod_R2.15762.15762.3 File:"20190410_QExHFX1_RSLC1_Beveridge_Clausen_IMP_DSS_JRmethod_R2.raw", NativeID:"controllerType=0 controllerNumber=1 scan=15762"	3	2300.281834	1.000000e+000	2.460640e-003	-0.000923	-0.401255	1.000000e+000	1.000000e+000
	2	20190410_QExHFX1_RSLC1_Beveridge_Clausen_IMP_DSS_JRmethod_R2.15718.15718.3 File:"20190410_QExHFX1_RSLC1_Beveridge_Clausen_IMP_DSS_JRmethod_R2.raw", NativeID:"controllerType=0 controllerNumber=1 scan=15718"	3	2284.283726	1.000000e+000	1.107487e-002	-0.004116	-1.801874	1.000000e+000	1.000000e+000
	3	20190410_QExHFX1_RSLC1_Beveridge_Clausen_IMP_DSS_JRmethod_R2.15910.15910.3 File:"20190410_QExHFX1_RSLC1_Beveridge_Clausen_IMP_DSS_JRmethod_R2.raw", NativeID:"controllerType=0 controllerNumber=1 scan=15910"	3	2284.289402	1.000000e+000	4.772857e-002	0.001560	0.682926	1.000000e+000	1.000000e+000
	4	20190410_QExHFX1_RSLC1_Beveridge_Clausen_IMP_DSS_JRmethod_R2.13567.13567.3 File:"20190410_QExHFX1_RSLC1_Beveridge_Clausen_IMP_DSS_JRmethod_R2.raw", NativeID:"controllerType=0 controllerNumber=1 scan=13567"	3	2300.280003	1.000000e+000	1.655624e-001	-0.002754	-1.197244	1.000000e+000	1.000000e+000
5	APLSASMIKR(9)-FIKPILEK(3)	2198.298002	null	Cas9(327)-Cas9(381)/	Intra-Protein
	1	20190410_QExHFX1_RSLC1_Beveridge_Clausen_IMP_DSS_JRmethod_R2.18171.18171.3 File:"20190410_QExHFX1_RSLC1_Beveridge_Clausen_IMP_DSS_JRmethod_R2.raw", NativeID:"controllerType=0 controllerNumber=1 scan=18171"	3	2198.298028	1.000000e+000	2.886903e-003	0.000026	0.011827	1.000000e+000	1.000000e+000
	2	20190410_QExHFX1_RSLC1_Beveridge_Clausen_IMP_DSS_JRmethod_R2.17978.17978.3 File:"20190410_QExHFX1_RSLC1_Beveridge_Clausen_IMP_DSS_JRmethod_R2.raw", NativeID:"controllerType=0 controllerNumber=1 scan=17978"	3	2198.296482	1.000000e+000	1.201371e-002	-0.001520	-0.691444	1.000000e+000	1.000000e+000
	3	20190410_QExHFX1_RSLC1_Beveridge_Clausen_IMP_DSS_JRmethod_R2.18031.18031.3 File:"20190410_QExHFX1_RSLC1_Beveridge_Clausen_IMP_DSS_JRmethod_R2.raw", NativeID:"controllerType=0 controllerNumber=1 scan=18031"	3	2214.293491	1.000000e+000	6.268381e-001	0.000575	0.259677	1.000000e+000	1.000000e+000
	4	20190410_QExHFX1_RSLC1_Beveridge_Clausen_IMP_DSS_JRmethod_R2.18049.18049.4 File:"20190410_QExHFX1_RSLC1_Beveridge_Clausen_IMP_DSS_JRmethod_R2.raw", NativeID:"controllerType=0 controllerNumber=1 scan=18049"	4	2214.293600	1.000000e+000	7.758720e-001	0.000684	0.308902	1.000000e+000	1.000000e+000
6	APLSASMIKR(9)-KFDNLTK(1)	2076.152074	null	Cas9(327)-Cas9(900)/	Intra-Protein
	1	20190410_QExHFX1_RSLC1_Beveridge_Clausen_IMP_DSS_JRmethod_R2.14968.14968.3 File:"20190410_QExHFX1_RSLC1_Beveridge_Clausen_IMP_DSS_JRmethod_R2.raw", NativeID:"controllerType=0 controllerNumber=1 scan=14968"	3	2076.152903	1.000000e+000	1.132112e-002	0.000829	0.399296	1.000000e+000	1.000000e+000
	2	20190410_QExHFX1_RSLC1_Beveridge_Clausen_IMP_DSS_JRmethod_R2.14812.14812.4 File:"20190410_QExHFX1_RSLC1_Beveridge_Clausen_IMP_DSS_JRmethod_R2.raw", NativeID:"controllerType=0 controllerNumber=1 scan=14812"	4	2076.151897	1.000000e+000	3.657569e-002	-0.000177	-0.085254	1.000000e+000	1.000000e+000
	3	20190410_QExHFX1_RSLC1_Beveridge_Clausen_IMP_DSS_JRmethod_R2.14850.14850.4 File:"20190410_QExHFX1_RSLC1_Beveridge_Clausen_IMP_DSS_JRmethod_R2.raw", NativeID:"controllerType=0 controllerNumber=1 scan=14850"	4	2092.145837	1.000000e+000	7.531318e-002	-0.001151	-0.550153	1.000000e+000	1.000000e+000
	4	20190410_QExHFX1_RSLC1_Beveridge_Clausen_IMP_DSS_JRmethod_R2.13477.13477.3 File:"20190410_QExHFX1_RSLC1_Beveridge_Clausen_IMP_DSS_JRmethod_R2.raw", NativeID:"controllerType=0 controllerNumber=1 scan=13477"	3	2092.143833	1.000000e+000	1.389295e-001	-0.003155	-1.508020	1.000000e+000	1.000000e+000
	5	20190410_QExHFX1_RSLC1_Beveridge_Clausen_IMP_DSS_JRmethod_R2.13099.13099.3 File:"20190410_QExHFX1_RSLC1_Beveridge_Clausen_IMP_DSS_JRmethod_R2.raw", NativeID:"controllerType=0 controllerNumber=1 scan=13099"	3	2092.147129	1.000000e+000	5.334686e-001	0.000141	0.067395	1.000000e+000	1.000000e+000
	6	20190410_QExHFX1_RSLC1_Beveridge_Clausen_IMP_DSS_JRmethod_R2.12560.12560.3 File:"20190410_QExHFX1_RSLC1_Beveridge_Clausen_IMP_DSS_JRmethod_R2.raw", NativeID:"controllerType=0 controllerNumber=1 scan=12560"	3	2092.149510	1.000000e+000	7.946050e-001	0.002522	1.205460	1.000000e+000	1.000000e+000
7	APLSASMIKR(9)-KLINGIR(1)	2024.204776	null	Cas9(327)-Cas9(669)/	Intra-Protein
	1	20190410_QExHFX1_RSLC1_Beveridge_Clausen_IMP_DSS_JRmethod_R2.14978.14978.4 File:"20190410_QExHFX1_RSLC1_Beveridge_Clausen_IMP_DSS_JRmethod_R2.raw", NativeID:"controllerType=0 controllerNumber=1 scan=14978"	4	2024.204137	1.000000e+000	2.344417e-002	-0.000639	-0.315680	1.000000e+000	1.000000e+000
8	APLSASMIKR(9)-SDKNR(3)	1829.990104	null	Cas9(327)-Cas9(866)/	Intra-Protein
	1	20190410_QExHFX1_RSLC1_Beveridge_Clausen_IMP_DSS_JRmethod_R2.9090.9090.4 File:"20190410_QExHFX1_RSLC1_Beveridge_Clausen_IMP_DSS_JRmethod_R2.raw", NativeID:"controllerType=0 controllerNumber=1 scan=9090"	4	1829.989767	1.000000e+000	3.433349e-001	-0.000337	-0.184154	1.000000e+000	1.000000e+000
	2	20190410_QExHFX1_RSLC1_Beveridge_Clausen_IMP_DSS_JRmethod_R2.9106.9106.4 File:"20190410_QExHFX1_RSLC1_Beveridge_Clausen_IMP_DSS_JRmethod_R2.raw", NativeID:"controllerType=0 controllerNumber=1 scan=9106"	4	1845.985251	1.000000e+000	6.814171e-001	0.000233	0.126220	1.000000e+000	1.000000e+000
	3	20190410_QExHFX1_RSLC1_Beveridge_Clausen_IMP_DSS_JRmethod_R2.8959.8959.3 File:"20190410_QExHFX1_RSLC1_Beveridge_Clausen_IMP_DSS_JRmethod_R2.raw", NativeID:"controllerType=0 controllerNumber=1 scan=8959"	3	1829.990086	1.000000e+000	7.237021e-001	-0.000018	-0.009836	1.000000e+000	1.000000e+000
	4	20190410_QExHFX1_RSLC1_Beveridge_Clausen_IMP_DSS_JRmethod_R2.9451.9451.3 File:"20190410_QExHFX1_RSLC1_Beveridge_Clausen_IMP_DSS_JRmethod_R2.raw", NativeID:"controllerType=0 controllerNumber=1 scan=9451"	3	1829.989796	1.000000e+000	7.380678e-001	-0.000308	-0.168307	1.000000e+000	1.000000e+000
9	DDSIDNKVLTR(7)-DDSIDNKVLTR(7)	2688.368516	null	Cas9(859)-Cas9(859)/	Inter-Protein
	1	20190410_QExHFX1_RSLC1_Beveridge_Clausen_IMP_DSS_JRmethod_R2.19910.19910.3 File:"20190410_QExHFX1_RSLC1_Beveridge_Clausen_IMP_DSS_JRmethod_R2.raw", NativeID:"controllerType=0 controllerNumber=1 scan=19910"	3	2688.367522	1.000000e+000	1.003252e-002	-0.000994	-0.369741	1.000000e+000	1.000000e+000
	2	20190410_QExHFX1_RSLC1_Beveridge_Clausen_IMP_DSS_JRmethod_R2.19903.19903.4 File:"20190410_QExHFX1_RSLC1_Beveridge_Clausen_IMP_DSS_JRmethod_R2.raw", NativeID:"controllerType=0 controllerNumber=1 scan=19903"	4	2688.367087	1.000000e+000	6.101613e-002	-0.001429	-0.531549	1.000000e+000	1.000000e+000
10	DDSIDNKVLTR(7)-DKPIR(2)	2041.092312	null	Cas9(859)-Cas9(1304)/	Intra-Protein
	1	20190410_QExHFX1_RSLC1_Beveridge_Clausen_IMP_DSS_JRmethod_R2.14286.14286.4 File:"20190410_QExHFX1_RSLC1_Beveridge_Clausen_IMP_DSS_JRmethod_R2.raw", NativeID:"controllerType=0 controllerNumber=1 scan=14286"	4	2041.094259	1.000000e+000	3.392334e-002	0.001947	0.953901	1.000000e+000	1.000000e+000
11	DDSIDNKVLTR(7)-KDLIIK(1)	2142.201522	null	Cas9(859)-Cas9(1196)/	Intra-Protein
	1	20190410_QExHFX1_RSLC1_Beveridge_Clausen_IMP_DSS_JRmethod_R2.18320.18320.4 File:"20190410_QExHFX1_RSLC1_Beveridge_Clausen_IMP_DSS_JRmethod_R2.raw", NativeID:"controllerType=0 controllerNumber=1 scan=18320"	4	2142.200451	1.000000e+000	2.788012e-001	-0.001071	-0.499953	1.000000e+000	1.000000e+000
12	DDSIDNKVLTR(7)-KGILQTVK(1)	2299.286640	null	Cas9(859)-Cas9(739)/	Intra-Protein
	1	20190410_QExHFX1_RSLC1_Beveridge_Clausen_IMP_DSS_JRmethod_R2.16914.16914.4 File:"20190410_QExHFX1_RSLC1_Beveridge_Clausen_IMP_DSS_JRmethod_R2.raw", NativeID:"controllerType=0 controllerNumber=1 scan=16914"	4	2299.284079	1.000000e+000	1.945051e-003	-0.002561	-1.113824	1.000000e+000	1.000000e+000
13	DDSIDNKVLTR(7)-LSKSR(3)	2003.076663	null	Cas9(859)-Cas9(222)/	Intra-Protein
	1	20190410_QExHFX1_RSLC1_Beveridge_Clausen_IMP_DSS_JRmethod_R2.11967.11967.3 File:"20190410_QExHFX1_RSLC1_Beveridge_Clausen_IMP_DSS_JRmethod_R2.raw", NativeID:"controllerType=0 controllerNumber=1 scan=11967"	3	2003.075840	1.000000e+000	1.932162e-002	-0.000823	-0.410868	1.000000e+000	1.000000e+000
	2	20190410_QExHFX1_RSLC1_Beveridge_Clausen_IMP_DSS_JRmethod_R2.10850.10850.4 File:"20190410_QExHFX1_RSLC1_Beveridge_Clausen_IMP_DSS_JRmethod_R2.raw", NativeID:"controllerType=0 controllerNumber=1 scan=10850"	4	2003.077411	1.000000e+000	6.667855e-001	0.000748	0.373426	1.000000e+000	1.000000e+000
	3	20190410_QExHFX1_RSLC1_Beveridge_Clausen_IMP_DSS_JRmethod_R2.11974.11974.4 File:"20190410_QExHFX1_RSLC1_Beveridge_Clausen_IMP_DSS_JRmethod_R2.raw", NativeID:"controllerType=0 controllerNumber=1 scan=11974"	4	2003.078094	1.000000e+000	7.103071e-001	0.001431	0.714401	1.000000e+000	1.000000e+000
14	DDSIDNKVLTR(7)-MKNYWR(2)	2310.154586	null	Cas9(859)-Cas9(884)/	Intra-Protein
	1	20190410_QExHFX1_RSLC1_Beveridge_Clausen_IMP_DSS_JRmethod_R2.17554.17554.3 File:"20190410_QExHFX1_RSLC1_Beveridge_Clausen_IMP_DSS_JRmethod_R2.raw", NativeID:"controllerType=0 controllerNumber=1 scan=17554"	3	2310.153233	1.000000e+000	1.467321e-002	-0.001353	-0.585675	1.000000e+000	1.000000e+000
	2	20190410_QExHFX1_RSLC1_Beveridge_Clausen_IMP_DSS_JRmethod_R2.17558.17558.4 File:"20190410_QExHFX1_RSLC1_Beveridge_Clausen_IMP_DSS_JRmethod_R2.raw", NativeID:"controllerType=0 controllerNumber=1 scan=17558"	4	2310.153219	1.000000e+000	1.522038e-001	-0.001367	-0.591735	1.000000e+000	1.000000e+000
15	DDSIDNKVLTR(7)-NSDKLIAR(4)	2329.235667	null	Cas9(859)-Cas9(1122)/	Intra-Protein
	1	20190410_QExHFX1_RSLC1_Beveridge_Clausen_IMP_DSS_JRmethod_R2.15912.15912.3 File:"20190410_QExHFX1_RSLC1_Beveridge_Clausen_IMP_DSS_JRmethod_R2.raw", NativeID:"controllerType=0 controllerNumber=1 scan=15912"	3	2329.235673	1.000000e+000	1.176340e-003	0.000006	0.002576	1.000000e+000	1.000000e+000
	2	20190410_QExHFX1_RSLC1_Beveridge_Clausen_IMP_DSS_JRmethod_R2.15722.15722.3 File:"20190410_QExHFX1_RSLC1_Beveridge_Clausen_IMP_DSS_JRmethod_R2.raw", NativeID:"controllerType=0 controllerNumber=1 scan=15722"	3	2329.237535	1.000000e+000	2.668678e-003	0.001868	0.801980	1.000000e+000	1.000000e+000
	3	20190410_QExHFX1_RSLC1_Beveridge_Clausen_IMP_DSS_JRmethod_R2.15909.15909.4 File:"20190410_QExHFX1_RSLC1_Beveridge_Clausen_IMP_DSS_JRmethod_R2.raw", NativeID:"controllerType=0 controllerNumber=1 scan=15909"	4	2329.240959	1.000000e+000	3.927349e-002	0.005292	2.271990	1.000000e+000	1.000000e+000
	4	20190410_QExHFX1_RSLC1_Beveridge_Clausen_IMP_DSS_JRmethod_R2.16394.16394.3 File:"20190410_QExHFX1_RSLC1_Beveridge_Clausen_IMP_DSS_JRmethod_R2.raw", NativeID:"controllerType=0 controllerNumber=1 scan=16394"	3	2329.241062	1.000000e+000	1.981194e-001	0.005395	2.316210	1.000000e+000	1.000000e+000
	5	20190410_QExHFX1_RSLC1_Beveridge_Clausen_IMP_DSS_JRmethod_R2.16564.16564.4 File:"20190410_QExHFX1_RSLC1_Beveridge_Clausen_IMP_DSS_JRmethod_R2.raw", NativeID:"controllerType=0 controllerNumber=1 scan=16564"	4	2329.236642	1.000000e+000	2.381825e-001	0.000975	0.418592	1.000000e+000	1.000000e+000
16	DDSIDNKVLTR(7)-VRKSLK(3)	2143.208003	null	Cas9(859)-sp|CRP_HUMAN|(137)/	Inter-Protein
	1	20190410_QExHFX1_RSLC1_Beveridge_Clausen_IMP_DSS_JRmethod_R2.18306.18306.3 File:"20190410_QExHFX1_RSLC1_Beveridge_Clausen_IMP_DSS_JRmethod_R2.raw", NativeID:"controllerType=0 controllerNumber=1 scan=18306"	3	2143.207737	1.000000e+000	5.069461e-001	-0.000266	-0.124113	1.000000e+000	1.000000e+000
17	DFQFYKVR(6)-DFQFYKVR(6)	2342.196713	null	Cas9(978)-Cas9(978)/	Inter-Protein
	1	20190410_QExHFX1_RSLC1_Beveridge_Clausen_IMP_DSS_JRmethod_R2.23923.23923.3 File:"20190410_QExHFX1_RSLC1_Beveridge_Clausen_IMP_DSS_JRmethod_R2.raw", NativeID:"controllerType=0 controllerNumber=1 scan=23923"	3	2342.194776	1.000000e+000	2.896706e-003	-0.001937	-0.827001	1.000000e+000	1.000000e+000
	2	20190410_QExHFX1_RSLC1_Beveridge_Clausen_IMP_DSS_JRmethod_R2.23941.23941.4 File:"20190410_QExHFX1_RSLC1_Beveridge_Clausen_IMP_DSS_JRmethod_R2.raw", NativeID:"controllerType=0 controllerNumber=1 scan=23941"	4	2342.196887	1.000000e+000	2.502217e-001	0.000174	0.074289	1.000000e+000	1.000000e+000
18	DFQFYKVR(6)-FDNLTKAER(6)	2333.192353	null	Cas9(978)-Cas9(906)/	Intra-Protein
	1	20190410_QExHFX1_RSLC1_Beveridge_Clausen_IMP_DSS_JRmethod_R2.18889.18889.3 File:"20190410_QExHFX1_RSLC1_Beveridge_Clausen_IMP_DSS_JRmethod_R2.raw", NativeID:"controllerType=0 controllerNumber=1 scan=18889"	3	2333.191276	1.000000e+000	1.302207e-004	-0.001077	-0.461599	1.000000e+000	1.000000e+000
	2	20190410_QExHFX1_RSLC1_Beveridge_Clausen_IMP_DSS_JRmethod_R2.19057.19057.3 File:"20190410_QExHFX1_RSLC1_Beveridge_Clausen_IMP_DSS_JRmethod_R2.raw", NativeID:"controllerType=0 controllerNumber=1 scan=19057"	3	2333.191657	1.000000e+000	2.170731e-002	-0.000696	-0.298304	1.000000e+000	1.000000e+000
	3	20190410_QExHFX1_RSLC1_Beveridge_Clausen_IMP_DSS_JRmethod_R2.18898.18898.4 File:"20190410_QExHFX1_RSLC1_Beveridge_Clausen_IMP_DSS_JRmethod_R2.raw", NativeID:"controllerType=0 controllerNumber=1 scan=18898"	4	2333.191039	1.000000e+000	1.826717e-001	-0.001314	-0.563177	1.000000e+000	1.000000e+000
	4	20190410_QExHFX1_RSLC1_Beveridge_Clausen_IMP_DSS_JRmethod_R2.19277.19277.4 File:"20190410_QExHFX1_RSLC1_Beveridge_Clausen_IMP_DSS_JRmethod_R2.raw", NativeID:"controllerType=0 controllerNumber=1 scan=19277"	4	2333.192627	1.000000e+000	2.340038e-001	0.000274	0.117436	1.000000e+000	1.000000e+000
	5	20190410_QExHFX1_RSLC1_Beveridge_Clausen_IMP_DSS_JRmethod_R2.19977.19977.3 File:"20190410_QExHFX1_RSLC1_Beveridge_Clausen_IMP_DSS_JRmethod_R2.raw", NativeID:"controllerType=0 controllerNumber=1 scan=19977"	3	2333.191563	1.000000e+000	2.766564e-001	-0.000790	-0.338592	1.000000e+000	1.000000e+000
	6	20190410_QExHFX1_RSLC1_Beveridge_Clausen_IMP_DSS_JRmethod_R2.18707.18707.4 File:"20190410_QExHFX1_RSLC1_Beveridge_Clausen_IMP_DSS_JRmethod_R2.raw", NativeID:"controllerType=0 controllerNumber=1 scan=18707"	4	2333.193491	1.000000e+000	2.853856e-001	0.001138	0.487744	1.000000e+000	1.000000e+000
	7	20190410_QExHFX1_RSLC1_Beveridge_Clausen_IMP_DSS_JRmethod_R2.18694.18694.3 File:"20190410_QExHFX1_RSLC1_Beveridge_Clausen_IMP_DSS_JRmethod_R2.raw", NativeID:"controllerType=0 controllerNumber=1 scan=18694"	3	2333.194381	1.000000e+000	3.479578e-001	0.002028	0.869195	1.000000e+000	1.000000e+000
	8	20190410_QExHFX1_RSLC1_Beveridge_Clausen_IMP_DSS_JRmethod_R2.19639.19639.4 File:"20190410_QExHFX1_RSLC1_Beveridge_Clausen_IMP_DSS_JRmethod_R2.raw", NativeID:"controllerType=0 controllerNumber=1 scan=19639"	4	2333.192038	1.000000e+000	3.690380e-001	-0.000315	-0.135008	1.000000e+000	1.000000e+000
	9	20190410_QExHFX1_RSLC1_Beveridge_Clausen_IMP_DSS_JRmethod_R2.19070.19070.4 File:"20190410_QExHFX1_RSLC1_Beveridge_Clausen_IMP_DSS_JRmethod_R2.raw", NativeID:"controllerType=0 controllerNumber=1 scan=19070"	4	2333.194725	1.000000e+000	4.737681e-001	0.002372	1.016633	1.000000e+000	1.000000e+000
19	DFQFYKVR(6)-VKYVTEGMR(2)	2322.194996	null	Cas9(978)-Cas9(532)/	Intra-Protein
	1	20190410_QExHFX1_RSLC1_Beveridge_Clausen_IMP_DSS_JRmethod_R2.18596.18596.4 File:"20190410_QExHFX1_RSLC1_Beveridge_Clausen_IMP_DSS_JRmethod_R2.raw", NativeID:"controllerType=0 controllerNumber=1 scan=18596"	4	2322.197165	1.000000e+000	5.729563e-001	0.002169	0.934030	1.000000e+000	1.000000e+000
20	DKPIR(2)-DKPIR(2)	1393.816107	null	Cas9(1304)-Cas9(1304)/	Inter-Protein
	1	20190410_QExHFX1_RSLC1_Beveridge_Clausen_IMP_DSS_JRmethod_R2.8140.8140.3 File:"20190410_QExHFX1_RSLC1_Beveridge_Clausen_IMP_DSS_JRmethod_R2.raw", NativeID:"controllerType=0 controllerNumber=1 scan=8140"	3	1393.816272	1.000000e+000	1.399338e-001	0.000165	0.118380	1.000000e+000	1.000000e+000
	2	20190410_QExHFX1_RSLC1_Beveridge_Clausen_IMP_DSS_JRmethod_R2.8248.8248.3 File:"20190410_QExHFX1_RSLC1_Beveridge_Clausen_IMP_DSS_JRmethod_R2.raw", NativeID:"controllerType=0 controllerNumber=1 scan=8248"	3	1393.816302	1.000000e+000	2.513209e-001	0.000195	0.139904	1.000000e+000	1.000000e+000
21	DKPIR(2)-LSKSR(3)	1355.800458	null	Cas9(1304)-Cas9(222)/	Intra-Protein
	1	20190410_QExHFX1_RSLC1_Beveridge_Clausen_IMP_DSS_JRmethod_R2.6438.6438.3 File:"20190410_QExHFX1_RSLC1_Beveridge_Clausen_IMP_DSS_JRmethod_R2.raw", NativeID:"controllerType=0 controllerNumber=1 scan=6438"	3	1355.800501	1.000000e+000	1.060204e-002	0.000043	0.031716	1.000000e+000	1.000000e+000
	2	20190410_QExHFX1_RSLC1_Beveridge_Clausen_IMP_DSS_JRmethod_R2.6535.6535.3 File:"20190410_QExHFX1_RSLC1_Beveridge_Clausen_IMP_DSS_JRmethod_R2.raw", NativeID:"controllerType=0 controllerNumber=1 scan=6535"	3	1355.800344	1.000000e+000	8.862019e-002	-0.000114	-0.084083	1.000000e+000	1.000000e+000
	3	20190410_QExHFX1_RSLC1_Beveridge_Clausen_IMP_DSS_JRmethod_R2.6637.6637.3 File:"20190410_QExHFX1_RSLC1_Beveridge_Clausen_IMP_DSS_JRmethod_R2.raw", NativeID:"controllerType=0 controllerNumber=1 scan=6637"	3	1355.800525	1.000000e+000	1.001833e-001	0.000067	0.049417	1.000000e+000	1.000000e+000
	4	20190410_QExHFX1_RSLC1_Beveridge_Clausen_IMP_DSS_JRmethod_R2.6750.6750.3 File:"20190410_QExHFX1_RSLC1_Beveridge_Clausen_IMP_DSS_JRmethod_R2.raw", NativeID:"controllerType=0 controllerNumber=1 scan=6750"	3	1355.799839	1.000000e+000	1.043471e-001	-0.000619	-0.456557	1.000000e+000	1.000000e+000
	5	20190410_QExHFX1_RSLC1_Beveridge_Clausen_IMP_DSS_JRmethod_R2.6965.6965.3 File:"20190410_QExHFX1_RSLC1_Beveridge_Clausen_IMP_DSS_JRmethod_R2.raw", NativeID:"controllerType=0 controllerNumber=1 scan=6965"	3	1355.799523	1.000000e+000	5.628872e-001	-0.000935	-0.689630	1.000000e+000	1.000000e+000
22	DKQSGK(2)-DKQSGK(2)	1461.754294	null	Cas9(677)-Cas9(677)/	Inter-Protein
	1	20190410_QExHFX1_RSLC1_Beveridge_Clausen_IMP_DSS_JRmethod_R2.2769.2769.3 File:"20190410_QExHFX1_RSLC1_Beveridge_Clausen_IMP_DSS_JRmethod_R2.raw", NativeID:"controllerType=0 controllerNumber=1 scan=2769"	3	1461.754490	1.000000e+000	3.393842e-002	0.000196	0.134085	1.000000e+000	1.000000e+000
23	DKQSGK(2)-HSIKK(4)	1411.790286	null	Cas9(677)-Cas9(48)/	Intra-Protein
	1	20190410_QExHFX1_RSLC1_Beveridge_Clausen_IMP_DSS_JRmethod_R2.2827.2827.3 File:"20190410_QExHFX1_RSLC1_Beveridge_Clausen_IMP_DSS_JRmethod_R2.raw", NativeID:"controllerType=0 controllerNumber=1 scan=2827"	3	1411.790374	1.000000e+000	2.583124e-002	0.000088	0.062332	1.000000e+000	1.000000e+000
24	DLIIKLPK(5)-ESILPKR(6)	1919.193866	null	Cas9(1201)-Cas9(1117)/	Intra-Protein
	1	20190410_QExHFX1_RSLC1_Beveridge_Clausen_IMP_DSS_JRmethod_R2.19764.19764.3 File:"20190410_QExHFX1_RSLC1_Beveridge_Clausen_IMP_DSS_JRmethod_R2.raw", NativeID:"controllerType=0 controllerNumber=1 scan=19764"	3	1919.195042	1.000000e+000	2.583328e-003	0.001176	0.612757	1.000000e+000	1.000000e+000
25	DWDPKK(5)-IIKDK(3)	1541.857300	null	Cas9(1133)-Cas9(606)/	Intra-Protein
	1	20190410_QExHFX1_RSLC1_Beveridge_Clausen_IMP_DSS_JRmethod_R2.10128.10128.3 File:"20190410_QExHFX1_RSLC1_Beveridge_Clausen_IMP_DSS_JRmethod_R2.raw", NativeID:"controllerType=0 controllerNumber=1 scan=10128"	3	1541.858122	1.000000e+000	2.699303e-001	0.000822	0.533123	1.000000e+000	1.000000e+000
26	DWDPKK(5)-LKSVK(2)	1499.846737	null	Cas9(1133)-Cas9(1162)/	Intra-Protein
	1	20190410_QExHFX1_RSLC1_Beveridge_Clausen_IMP_DSS_JRmethod_R2.9894.9894.3 File:"20190410_QExHFX1_RSLC1_Beveridge_Clausen_IMP_DSS_JRmethod_R2.raw", NativeID:"controllerType=0 controllerNumber=1 scan=9894"	3	1499.846989	1.000000e+000	2.945169e-002	0.000252	0.168017	1.000000e+000	1.000000e+000
	2	20190410_QExHFX1_RSLC1_Beveridge_Clausen_IMP_DSS_JRmethod_R2.10050.10050.3 File:"20190410_QExHFX1_RSLC1_Beveridge_Clausen_IMP_DSS_JRmethod_R2.raw", NativeID:"controllerType=0 controllerNumber=1 scan=10050"	3	1499.847630	1.000000e+000	7.987990e-002	0.000893	0.595394	1.000000e+000	1.000000e+000
27	EKIEK(2)-EKIEK(2)	1429.814769	null	Cas9(443)-Cas9(443)/	Inter-Protein
	1	20190410_QExHFX1_RSLC1_Beveridge_Clausen_IMP_DSS_JRmethod_R2.5158.5158.3 File:"20190410_QExHFX1_RSLC1_Beveridge_Clausen_IMP_DSS_JRmethod_R2.raw", NativeID:"controllerType=0 controllerNumber=1 scan=5158"	3	1429.816574	1.000000e+000	3.974860e-001	0.001805	1.262401	1.000000e+000	1.000000e+000
28	EKIEK(2)-KVTVK(1)	1357.830027	null	Cas9(443)-Cas9(562)/	Intra-Protein
	1	20190410_QExHFX1_RSLC1_Beveridge_Clausen_IMP_DSS_JRmethod_R2.5126.5126.3 File:"20190410_QExHFX1_RSLC1_Beveridge_Clausen_IMP_DSS_JRmethod_R2.raw", NativeID:"controllerType=0 controllerNumber=1 scan=5126"	3	1357.829811	1.000000e+000	2.050356e-002	-0.000216	-0.159077	1.000000e+000	1.000000e+000
29	ESILPKR(6)-ESILPKR(6)	1822.079570	null	Cas9(1117)-Cas9(1117)/	Inter-Protein
	1	20190410_QExHFX1_RSLC1_Beveridge_Clausen_IMP_DSS_JRmethod_R2.13482.13482.3 File:"20190410_QExHFX1_RSLC1_Beveridge_Clausen_IMP_DSS_JRmethod_R2.raw", NativeID:"controllerType=0 controllerNumber=1 scan=13482"	3	1822.079197	1.000000e+000	2.074994e-003	-0.000373	-0.204711	1.000000e+000	1.000000e+000
	2	20190410_QExHFX1_RSLC1_Beveridge_Clausen_IMP_DSS_JRmethod_R2.13672.13672.3 File:"20190410_QExHFX1_RSLC1_Beveridge_Clausen_IMP_DSS_JRmethod_R2.raw", NativeID:"controllerType=0 controllerNumber=1 scan=13672"	3	1822.081211	1.000000e+000	1.579741e-001	0.001641	0.900619	1.000000e+000	1.000000e+000
30	ESILPKR(6)-KMIAK(1)	1585.934498	Oxidation[M](12)	Cas9(1117)-Cas9(1024)/	Intra-Protein
	1	20190410_QExHFX1_RSLC1_Beveridge_Clausen_IMP_DSS_JRmethod_R2.8694.8694.3 File:"20190410_QExHFX1_RSLC1_Beveridge_Clausen_IMP_DSS_JRmethod_R2.raw", NativeID:"controllerType=0 controllerNumber=1 scan=8694"	3	1585.934736	1.000000e+000	6.206761e-003	0.000238	0.150069	1.000000e+000	1.000000e+000
	2	20190410_QExHFX1_RSLC1_Beveridge_Clausen_IMP_DSS_JRmethod_R2.9534.9534.3 File:"20190410_QExHFX1_RSLC1_Beveridge_Clausen_IMP_DSS_JRmethod_R2.raw", NativeID:"controllerType=0 controllerNumber=1 scan=9534"	3	1585.934300	1.000000e+000	3.876616e-002	-0.000198	-0.124848	1.000000e+000	1.000000e+000
	3	20190410_QExHFX1_RSLC1_Beveridge_Clausen_IMP_DSS_JRmethod_R2.8816.8816.3 File:"20190410_QExHFX1_RSLC1_Beveridge_Clausen_IMP_DSS_JRmethod_R2.raw", NativeID:"controllerType=0 controllerNumber=1 scan=8816"	3	1585.935215	1.000000e+000	4.074906e-002	0.000717	0.452099	1.000000e+000	1.000000e+000
	4	20190410_QExHFX1_RSLC1_Beveridge_Clausen_IMP_DSS_JRmethod_R2.8580.8580.3 File:"20190410_QExHFX1_RSLC1_Beveridge_Clausen_IMP_DSS_JRmethod_R2.raw", NativeID:"controllerType=0 controllerNumber=1 scan=8580"	3	1585.934116	1.000000e+000	6.652097e-001	-0.000382	-0.240867	1.000000e+000	1.000000e+000
31	ESILPKRNSDK(6)-TSETKHDTSLK(5)	2670.394337	null	Cas9(1117)-sp|CAH1_HUMAN|(39)/	Inter-Protein
	1	20190410_QExHFX1_RSLC1_Beveridge_Clausen_IMP_DSS_JRmethod_R2.15879.15879.4 File:"20190410_QExHFX1_RSLC1_Beveridge_Clausen_IMP_DSS_JRmethod_R2.raw", NativeID:"controllerType=0 controllerNumber=1 scan=15879"	4	2670.395163	1.000000e+000	6.775491e-001	0.000826	0.309318	1.000000e+000	1.000000e+000
32	FDNLTKAER(6)-FDNLTKAER(6)	2324.187993	null	Cas9(906)-Cas9(906)/	Inter-Protein
	1	20190410_QExHFX1_RSLC1_Beveridge_Clausen_IMP_DSS_JRmethod_R2.12522.12522.3 File:"20190410_QExHFX1_RSLC1_Beveridge_Clausen_IMP_DSS_JRmethod_R2.raw", NativeID:"controllerType=0 controllerNumber=1 scan=12522"	3	2324.193943	1.000000e+000	5.968367e-004	0.005950	2.560034	1.000000e+000	1.000000e+000
	2	20190410_QExHFX1_RSLC1_Beveridge_Clausen_IMP_DSS_JRmethod_R2.12530.12530.4 File:"20190410_QExHFX1_RSLC1_Beveridge_Clausen_IMP_DSS_JRmethod_R2.raw", NativeID:"controllerType=0 controllerNumber=1 scan=12530"	4	2324.191016	1.000000e+000	2.911287e-002	0.003023	1.300669	1.000000e+000	1.000000e+000
33	FIKPILEK(3)-KFDNLTK(1)	1990.162233	null	Cas9(381)-Cas9(900)/	Intra-Protein
	1	20190410_QExHFX1_RSLC1_Beveridge_Clausen_IMP_DSS_JRmethod_R2.17156.17156.4 File:"20190410_QExHFX1_RSLC1_Beveridge_Clausen_IMP_DSS_JRmethod_R2.raw", NativeID:"controllerType=0 controllerNumber=1 scan=17156"	4	1990.160415	1.000000e+000	2.549869e-003	-0.001818	-0.913493	1.000000e+000	1.000000e+000
	2	20190410_QExHFX1_RSLC1_Beveridge_Clausen_IMP_DSS_JRmethod_R2.17352.17352.3 File:"20190410_QExHFX1_RSLC1_Beveridge_Clausen_IMP_DSS_JRmethod_R2.raw", NativeID:"controllerType=0 controllerNumber=1 scan=17352"	3	1990.163199	1.000000e+000	1.446162e-002	0.000966	0.485388	1.000000e+000	1.000000e+000
	3	20190410_QExHFX1_RSLC1_Beveridge_Clausen_IMP_DSS_JRmethod_R2.17357.17357.4 File:"20190410_QExHFX1_RSLC1_Beveridge_Clausen_IMP_DSS_JRmethod_R2.raw", NativeID:"controllerType=0 controllerNumber=1 scan=17357"	4	1990.162685	1.000000e+000	2.947399e-002	0.000452	0.227117	1.000000e+000	1.000000e+000
34	FIKPILEK(3)-KLINGIR(1)	1938.214936	null	Cas9(381)-Cas9(669)/	Intra-Protein
	1	20190410_QExHFX1_RSLC1_Beveridge_Clausen_IMP_DSS_JRmethod_R2.17199.17199.4 File:"20190410_QExHFX1_RSLC1_Beveridge_Clausen_IMP_DSS_JRmethod_R2.raw", NativeID:"controllerType=0 controllerNumber=1 scan=17199"	4	1938.217182	1.000000e+000	1.044846e-001	0.002246	1.158798	1.000000e+000	1.000000e+000
35	FIKPILEK(3)-SDKNR(3)	1744.000264	null	Cas9(381)-Cas9(866)/	Intra-Protein
	1	20190410_QExHFX1_RSLC1_Beveridge_Clausen_IMP_DSS_JRmethod_R2.11163.11163.3 File:"20190410_QExHFX1_RSLC1_Beveridge_Clausen_IMP_DSS_JRmethod_R2.raw", NativeID:"controllerType=0 controllerNumber=1 scan=11163"	3	1744.003334	1.000000e+000	7.517957e-002	0.003070	1.760321	1.000000e+000	1.000000e+000
	2	20190410_QExHFX1_RSLC1_Beveridge_Clausen_IMP_DSS_JRmethod_R2.11086.11086.4 File:"20190410_QExHFX1_RSLC1_Beveridge_Clausen_IMP_DSS_JRmethod_R2.raw", NativeID:"controllerType=0 controllerNumber=1 scan=11086"	4	1743.999577	1.000000e+000	7.695409e-002	-0.000687	-0.393922	1.000000e+000	1.000000e+000
	3	20190410_QExHFX1_RSLC1_Beveridge_Clausen_IMP_DSS_JRmethod_R2.10984.10984.3 File:"20190410_QExHFX1_RSLC1_Beveridge_Clausen_IMP_DSS_JRmethod_R2.raw", NativeID:"controllerType=0 controllerNumber=1 scan=10984"	3	1744.000693	1.000000e+000	1.265183e-001	0.000429	0.245986	1.000000e+000	1.000000e+000
	4	20190410_QExHFX1_RSLC1_Beveridge_Clausen_IMP_DSS_JRmethod_R2.10897.10897.4 File:"20190410_QExHFX1_RSLC1_Beveridge_Clausen_IMP_DSS_JRmethod_R2.raw", NativeID:"controllerType=0 controllerNumber=1 scan=10897"	4	1744.000998	1.000000e+000	2.084770e-001	0.000734	0.420871	1.000000e+000	1.000000e+000
	5	20190410_QExHFX1_RSLC1_Beveridge_Clausen_IMP_DSS_JRmethod_R2.10895.10895.3 File:"20190410_QExHFX1_RSLC1_Beveridge_Clausen_IMP_DSS_JRmethod_R2.raw", NativeID:"controllerType=0 controllerNumber=1 scan=10895"	3	1743.998997	1.000000e+000	2.683520e-001	-0.001267	-0.726491	1.000000e+000	1.000000e+000
36	FKVLGNTDR(2)-ESILPKR(6)	2029.143954	null	Cas9(37)-Cas9(1117)/	Intra-Protein
	1	20190410_QExHFX1_RSLC1_Beveridge_Clausen_IMP_DSS_JRmethod_R2.14121.14121.3 File:"20190410_QExHFX1_RSLC1_Beveridge_Clausen_IMP_DSS_JRmethod_R2.raw", NativeID:"controllerType=0 controllerNumber=1 scan=14121"	3	2029.143650	1.000000e+000	8.201195e-004	-0.000304	-0.149817	1.000000e+000	1.000000e+000
	2	20190410_QExHFX1_RSLC1_Beveridge_Clausen_IMP_DSS_JRmethod_R2.14334.14334.3 File:"20190410_QExHFX1_RSLC1_Beveridge_Clausen_IMP_DSS_JRmethod_R2.raw", NativeID:"controllerType=0 controllerNumber=1 scan=14334"	3	2029.142918	1.000000e+000	1.551098e-003	-0.001036	-0.510560	1.000000e+000	1.000000e+000
	3	20190410_QExHFX1_RSLC1_Beveridge_Clausen_IMP_DSS_JRmethod_R2.14336.14336.4 File:"20190410_QExHFX1_RSLC1_Beveridge_Clausen_IMP_DSS_JRmethod_R2.raw", NativeID:"controllerType=0 controllerNumber=1 scan=14336"	4	2029.145053	1.000000e+000	3.938205e-001	0.001099	0.541608	1.000000e+000	1.000000e+000
37	FKVLGNTDR(2)-FKVLGNTDR(2)	2236.208337	null	Cas9(37)-Cas9(37)/	Inter-Protein
	1	20190410_QExHFX1_RSLC1_Beveridge_Clausen_IMP_DSS_JRmethod_R2.14970.14970.4 File:"20190410_QExHFX1_RSLC1_Beveridge_Clausen_IMP_DSS_JRmethod_R2.raw", NativeID:"controllerType=0 controllerNumber=1 scan=14970"	4	2236.210206	1.000000e+000	1.010158e-002	0.001869	0.835790	1.000000e+000	1.000000e+000
	2	20190410_QExHFX1_RSLC1_Beveridge_Clausen_IMP_DSS_JRmethod_R2.14977.14977.3 File:"20190410_QExHFX1_RSLC1_Beveridge_Clausen_IMP_DSS_JRmethod_R2.raw", NativeID:"controllerType=0 controllerNumber=1 scan=14977"	3	2236.210532	1.000000e+000	1.795444e-002	0.002195	0.981572	1.000000e+000	1.000000e+000
38	FKVLGNTDR(2)-KMIAK(1)	1777.003967	null	Cas9(37)-Cas9(1024)/	Intra-Protein
	1	20190410_QExHFX1_RSLC1_Beveridge_Clausen_IMP_DSS_JRmethod_R2.10350.10350.4 File:"20190410_QExHFX1_RSLC1_Beveridge_Clausen_IMP_DSS_JRmethod_R2.raw", NativeID:"controllerType=0 controllerNumber=1 scan=10350"	4	1777.004660	1.000000e+000	9.567894e-004	0.000693	0.389982	1.000000e+000	1.000000e+000
	2	20190410_QExHFX1_RSLC1_Beveridge_Clausen_IMP_DSS_JRmethod_R2.10195.10195.3 File:"20190410_QExHFX1_RSLC1_Beveridge_Clausen_IMP_DSS_JRmethod_R2.raw", NativeID:"controllerType=0 controllerNumber=1 scan=10195"	3	1777.003758	1.000000e+000	1.496797e-003	-0.000209	-0.117614	1.000000e+000	1.000000e+000
	3	20190410_QExHFX1_RSLC1_Beveridge_Clausen_IMP_DSS_JRmethod_R2.10186.10186.4 File:"20190410_QExHFX1_RSLC1_Beveridge_Clausen_IMP_DSS_JRmethod_R2.raw", NativeID:"controllerType=0 controllerNumber=1 scan=10186"	4	1777.003561	1.000000e+000	1.991885e-003	-0.000406	-0.228474	1.000000e+000	1.000000e+000
	4	20190410_QExHFX1_RSLC1_Beveridge_Clausen_IMP_DSS_JRmethod_R2.10203.10203.4 File:"20190410_QExHFX1_RSLC1_Beveridge_Clausen_IMP_DSS_JRmethod_R2.raw", NativeID:"controllerType=0 controllerNumber=1 scan=10203"	4	1792.998556	1.000000e+000	2.968487e-003	-0.000325	-0.181261	1.000000e+000	1.000000e+000
	5	20190410_QExHFX1_RSLC1_Beveridge_Clausen_IMP_DSS_JRmethod_R2.9291.9291.4 File:"20190410_QExHFX1_RSLC1_Beveridge_Clausen_IMP_DSS_JRmethod_R2.raw", NativeID:"controllerType=0 controllerNumber=1 scan=9291"	4	1792.998923	1.000000e+000	4.548857e-003	0.000042	0.023424	1.000000e+000	1.000000e+000
	6	20190410_QExHFX1_RSLC1_Beveridge_Clausen_IMP_DSS_JRmethod_R2.9521.9521.3 File:"20190410_QExHFX1_RSLC1_Beveridge_Clausen_IMP_DSS_JRmethod_R2.raw", NativeID:"controllerType=0 controllerNumber=1 scan=9521"	3	1792.999231	1.000000e+000	6.320666e-003	0.000350	0.195204	1.000000e+000	1.000000e+000
	7	20190410_QExHFX1_RSLC1_Beveridge_Clausen_IMP_DSS_JRmethod_R2.9294.9294.3 File:"20190410_QExHFX1_RSLC1_Beveridge_Clausen_IMP_DSS_JRmethod_R2.raw", NativeID:"controllerType=0 controllerNumber=1 scan=9294"	3	1792.999845	1.000000e+000	1.009679e-002	0.000964	0.537647	1.000000e+000	1.000000e+000
	8	20190410_QExHFX1_RSLC1_Beveridge_Clausen_IMP_DSS_JRmethod_R2.9407.9407.4 File:"20190410_QExHFX1_RSLC1_Beveridge_Clausen_IMP_DSS_JRmethod_R2.raw", NativeID:"controllerType=0 controllerNumber=1 scan=9407"	4	1793.000632	1.000000e+000	1.113274e-002	0.001751	0.976576	1.000000e+000	1.000000e+000
	9	20190410_QExHFX1_RSLC1_Beveridge_Clausen_IMP_DSS_JRmethod_R2.9170.9170.3 File:"20190410_QExHFX1_RSLC1_Beveridge_Clausen_IMP_DSS_JRmethod_R2.raw", NativeID:"controllerType=0 controllerNumber=1 scan=9170"	3	1792.997837	1.000000e+000	1.381567e-002	-0.001044	-0.582265	1.000000e+000	1.000000e+000
	10	20190410_QExHFX1_RSLC1_Beveridge_Clausen_IMP_DSS_JRmethod_R2.9410.9410.3 File:"20190410_QExHFX1_RSLC1_Beveridge_Clausen_IMP_DSS_JRmethod_R2.raw", NativeID:"controllerType=0 controllerNumber=1 scan=9410"	3	1792.999885	1.000000e+000	2.324808e-002	0.001004	0.559956	1.000000e+000	1.000000e+000
	11	20190410_QExHFX1_RSLC1_Beveridge_Clausen_IMP_DSS_JRmethod_R2.9674.9674.3 File:"20190410_QExHFX1_RSLC1_Beveridge_Clausen_IMP_DSS_JRmethod_R2.raw", NativeID:"controllerType=0 controllerNumber=1 scan=9674"	3	1792.999302	1.000000e+000	2.904526e-001	0.000421	0.234802	1.000000e+000	1.000000e+000
	12	20190410_QExHFX1_RSLC1_Beveridge_Clausen_IMP_DSS_JRmethod_R2.9517.9517.4 File:"20190410_QExHFX1_RSLC1_Beveridge_Clausen_IMP_DSS_JRmethod_R2.raw", NativeID:"controllerType=0 controllerNumber=1 scan=9517"	4	1792.998556	1.000000e+000	3.978772e-001	-0.000325	-0.181261	1.000000e+000	1.000000e+000
39	GGLSELDKAGFIK(8)-EKIEK(2)	2118.169163	null	Cas9(917)-Cas9(443)/	Intra-Protein
	1	20190410_QExHFX1_RSLC1_Beveridge_Clausen_IMP_DSS_JRmethod_R2.15968.15968.4 File:"20190410_QExHFX1_RSLC1_Beveridge_Clausen_IMP_DSS_JRmethod_R2.raw", NativeID:"controllerType=0 controllerNumber=1 scan=15968"	4	2118.169020	1.000000e+000	1.068608e-002	-0.000143	-0.067511	1.000000e+000	1.000000e+000
	2	20190410_QExHFX1_RSLC1_Beveridge_Clausen_IMP_DSS_JRmethod_R2.15866.15866.3 File:"20190410_QExHFX1_RSLC1_Beveridge_Clausen_IMP_DSS_JRmethod_R2.raw", NativeID:"controllerType=0 controllerNumber=1 scan=15866"	3	2118.170490	1.000000e+000	5.324936e-002	0.001327	0.626484	1.000000e+000	1.000000e+000
	3	20190410_QExHFX1_RSLC1_Beveridge_Clausen_IMP_DSS_JRmethod_R2.16077.16077.3 File:"20190410_QExHFX1_RSLC1_Beveridge_Clausen_IMP_DSS_JRmethod_R2.raw", NativeID:"controllerType=0 controllerNumber=1 scan=16077"	3	2118.167332	1.000000e+000	4.656029e-001	-0.001831	-0.864426	1.000000e+000	1.000000e+000
40	GGLSELDKAGFIK(8)-GGLSELDKAGFIK(8)	2806.523556	null	Cas9(917)-Cas9(917)/	Inter-Protein
	1	20190410_QExHFX1_RSLC1_Beveridge_Clausen_IMP_DSS_JRmethod_R2.23662.23662.3 File:"20190410_QExHFX1_RSLC1_Beveridge_Clausen_IMP_DSS_JRmethod_R2.raw", NativeID:"controllerType=0 controllerNumber=1 scan=23662"	3	2806.524288	1.000000e+000	2.635833e-005	0.000732	0.260821	1.000000e+000	1.000000e+000
41	GGLSELDKAGFIK(8)-KVTVK(1)	2046.184420	null	Cas9(917)-Cas9(562)/	Intra-Protein
	1	20190410_QExHFX1_RSLC1_Beveridge_Clausen_IMP_DSS_JRmethod_R2.15655.15655.4 File:"20190410_QExHFX1_RSLC1_Beveridge_Clausen_IMP_DSS_JRmethod_R2.raw", NativeID:"controllerType=0 controllerNumber=1 scan=15655"	4	2046.182504	1.000000e+000	5.521659e-003	-0.001916	-0.936377	1.000000e+000	1.000000e+000
	2	20190410_QExHFX1_RSLC1_Beveridge_Clausen_IMP_DSS_JRmethod_R2.15666.15666.3 File:"20190410_QExHFX1_RSLC1_Beveridge_Clausen_IMP_DSS_JRmethod_R2.raw", NativeID:"controllerType=0 controllerNumber=1 scan=15666"	3	2046.184953	1.000000e+000	9.821121e-002	0.000533	0.260485	1.000000e+000	1.000000e+000
	3	20190410_QExHFX1_RSLC1_Beveridge_Clausen_IMP_DSS_JRmethod_R2.15476.15476.4 File:"20190410_QExHFX1_RSLC1_Beveridge_Clausen_IMP_DSS_JRmethod_R2.raw", NativeID:"controllerType=0 controllerNumber=1 scan=15476"	4	2046.183981	1.000000e+000	2.042452e-001	-0.000439	-0.214546	1.000000e+000	1.000000e+000
	4	20190410_QExHFX1_RSLC1_Beveridge_Clausen_IMP_DSS_JRmethod_R2.15483.15483.3 File:"20190410_QExHFX1_RSLC1_Beveridge_Clausen_IMP_DSS_JRmethod_R2.raw", NativeID:"controllerType=0 controllerNumber=1 scan=15483"	3	2046.185743	1.000000e+000	2.597824e-001	0.001323	0.646569	1.000000e+000	1.000000e+000
42	GGLSELDKAGFIK(8)-QLKEDYFK(3)	2542.343816	null	Cas9(917)-Cas9(569)/	Intra-Protein
	1	20190410_QExHFX1_RSLC1_Beveridge_Clausen_IMP_DSS_JRmethod_R2.21318.21318.4 File:"20190410_QExHFX1_RSLC1_Beveridge_Clausen_IMP_DSS_JRmethod_R2.raw", NativeID:"controllerType=0 controllerNumber=1 scan=21318"	4	2542.344581	1.000000e+000	1.673955e-002	0.000765	0.300903	1.000000e+000	1.000000e+000
	2	20190410_QExHFX1_RSLC1_Beveridge_Clausen_IMP_DSS_JRmethod_R2.21149.21149.4 File:"20190410_QExHFX1_RSLC1_Beveridge_Clausen_IMP_DSS_JRmethod_R2.raw", NativeID:"controllerType=0 controllerNumber=1 scan=21149"	4	2542.343893	1.000000e+000	3.031290e-002	0.000077	0.030287	1.000000e+000	1.000000e+000
	3	20190410_QExHFX1_RSLC1_Beveridge_Clausen_IMP_DSS_JRmethod_R2.21330.21330.3 File:"20190410_QExHFX1_RSLC1_Beveridge_Clausen_IMP_DSS_JRmethod_R2.raw", NativeID:"controllerType=0 controllerNumber=1 scan=21330"	3	2542.341038	1.000000e+000	3.984245e-001	-0.002778	-1.092692	1.000000e+000	1.000000e+000
43	GGLSELDKAGFIK(8)-QLLNAKLITQR(6)	2769.587156	null	Cas9(917)-Cas9(894)/	Intra-Protein
	1	20190410_QExHFX1_RSLC1_Beveridge_Clausen_IMP_DSS_JRmethod_R2.22045.22045.4 File:"20190410_QExHFX1_RSLC1_Beveridge_Clausen_IMP_DSS_JRmethod_R2.raw", NativeID:"controllerType=0 controllerNumber=1 scan=22045"	4	2769.587151	1.000000e+000	5.297794e-004	-0.000005	-0.001805	1.000000e+000	1.000000e+000
	2	20190410_QExHFX1_RSLC1_Beveridge_Clausen_IMP_DSS_JRmethod_R2.21878.21878.4 File:"20190410_QExHFX1_RSLC1_Beveridge_Clausen_IMP_DSS_JRmethod_R2.raw", NativeID:"controllerType=0 controllerNumber=1 scan=21878"	4	2769.585662	1.000000e+000	9.718760e-004	-0.001494	-0.539431	1.000000e+000	1.000000e+000
44	GGLSELDKAGFIK(8)-VITLKSK(5)	2260.316152	null	Cas9(917)-Cas9(963)/	Intra-Protein
	1	20190410_QExHFX1_RSLC1_Beveridge_Clausen_IMP_DSS_JRmethod_R2.19136.19136.3 File:"20190410_QExHFX1_RSLC1_Beveridge_Clausen_IMP_DSS_JRmethod_R2.raw", NativeID:"controllerType=0 controllerNumber=1 scan=19136"	3	2260.317459	1.000000e+000	2.093298e-001	0.001307	0.578238	1.000000e+000	1.000000e+000
45	GKSDNVPSEEVVK(2)-EDYFKK(5)	2354.176092	null	Cas9(870)-Cas9(574)/	Intra-Protein
	1	20190410_QExHFX1_RSLC1_Beveridge_Clausen_IMP_DSS_JRmethod_R2.11857.11857.4 File:"20190410_QExHFX1_RSLC1_Beveridge_Clausen_IMP_DSS_JRmethod_R2.raw", NativeID:"controllerType=0 controllerNumber=1 scan=11857"	4	2354.175546	1.000000e+000	7.469720e-003	-0.000546	-0.231928	1.000000e+000	1.000000e+000
	2	20190410_QExHFX1_RSLC1_Beveridge_Clausen_IMP_DSS_JRmethod_R2.11864.11864.3 File:"20190410_QExHFX1_RSLC1_Beveridge_Clausen_IMP_DSS_JRmethod_R2.raw", NativeID:"controllerType=0 controllerNumber=1 scan=11864"	3	2354.176126	1.000000e+000	2.122234e-002	0.000034	0.014442	1.000000e+000	1.000000e+000
46	GKSDNVPSEEVVK(2)-GKSDNVPSEEVVK(2)	2912.473366	null	Cas9(870)-Cas9(870)/	Inter-Protein
	1	20190410_QExHFX1_RSLC1_Beveridge_Clausen_IMP_DSS_JRmethod_R2.11154.11154.4 File:"20190410_QExHFX1_RSLC1_Beveridge_Clausen_IMP_DSS_JRmethod_R2.raw", NativeID:"controllerType=0 controllerNumber=1 scan=11154"	4	2912.473167	1.000000e+000	1.005043e-004	-0.000199	-0.068327	1.000000e+000	1.000000e+000
	2	20190410_QExHFX1_RSLC1_Beveridge_Clausen_IMP_DSS_JRmethod_R2.10974.10974.4 File:"20190410_QExHFX1_RSLC1_Beveridge_Clausen_IMP_DSS_JRmethod_R2.raw", NativeID:"controllerType=0 controllerNumber=1 scan=10974"	4	2912.469870	1.000000e+000	4.877930e-002	-0.003496	-1.200354	1.000000e+000	1.000000e+000
	3	20190410_QExHFX1_RSLC1_Beveridge_Clausen_IMP_DSS_JRmethod_R2.11126.11126.3 File:"20190410_QExHFX1_RSLC1_Beveridge_Clausen_IMP_DSS_JRmethod_R2.raw", NativeID:"controllerType=0 controllerNumber=1 scan=11126"	3	2912.472827	1.000000e+000	5.561190e-002	-0.000539	-0.185066	1.000000e+000	1.000000e+000
47	GKSDNVPSEEVVK(2)-VKYVTEGMR(2)	2607.333322	null	Cas9(870)-Cas9(532)/	Intra-Protein
	1	20190410_QExHFX1_RSLC1_Beveridge_Clausen_IMP_DSS_JRmethod_R2.11814.11814.4 File:"20190410_QExHFX1_RSLC1_Beveridge_Clausen_IMP_DSS_JRmethod_R2.raw", NativeID:"controllerType=0 controllerNumber=1 scan=11814"	4	2607.334658	1.000000e+000	8.115197e-004	0.001336	0.512401	1.000000e+000	1.000000e+000
	2	20190410_QExHFX1_RSLC1_Beveridge_Clausen_IMP_DSS_JRmethod_R2.11963.11963.4 File:"20190410_QExHFX1_RSLC1_Beveridge_Clausen_IMP_DSS_JRmethod_R2.raw", NativeID:"controllerType=0 controllerNumber=1 scan=11963"	4	2607.331198	1.000000e+000	1.031540e-003	-0.002124	-0.814625	1.000000e+000	1.000000e+000
	3	20190410_QExHFX1_RSLC1_Beveridge_Clausen_IMP_DSS_JRmethod_R2.10762.10762.4 File:"20190410_QExHFX1_RSLC1_Beveridge_Clausen_IMP_DSS_JRmethod_R2.raw", NativeID:"controllerType=0 controllerNumber=1 scan=10762"	4	2623.328641	1.000000e+000	1.058334e-003	0.000405	0.154384	1.000000e+000	1.000000e+000
	4	20190410_QExHFX1_RSLC1_Beveridge_Clausen_IMP_DSS_JRmethod_R2.10497.10497.4 File:"20190410_QExHFX1_RSLC1_Beveridge_Clausen_IMP_DSS_JRmethod_R2.raw", NativeID:"controllerType=0 controllerNumber=1 scan=10497"	4	2623.327910	1.000000e+000	1.606195e-003	-0.000326	-0.124270	1.000000e+000	1.000000e+000
	5	20190410_QExHFX1_RSLC1_Beveridge_Clausen_IMP_DSS_JRmethod_R2.10908.10908.4 File:"20190410_QExHFX1_RSLC1_Beveridge_Clausen_IMP_DSS_JRmethod_R2.raw", NativeID:"controllerType=0 controllerNumber=1 scan=10908"	4	2623.330588	1.000000e+000	3.301505e-003	0.002352	0.896571	1.000000e+000	1.000000e+000
	6	20190410_QExHFX1_RSLC1_Beveridge_Clausen_IMP_DSS_JRmethod_R2.10632.10632.4 File:"20190410_QExHFX1_RSLC1_Beveridge_Clausen_IMP_DSS_JRmethod_R2.raw", NativeID:"controllerType=0 controllerNumber=1 scan=10632"	4	2623.324118	1.000000e+000	4.957272e-003	-0.004118	-1.569762	1.000000e+000	1.000000e+000
	7	20190410_QExHFX1_RSLC1_Beveridge_Clausen_IMP_DSS_JRmethod_R2.10200.10200.4 File:"20190410_QExHFX1_RSLC1_Beveridge_Clausen_IMP_DSS_JRmethod_R2.raw", NativeID:"controllerType=0 controllerNumber=1 scan=10200"	4	2623.328156	1.000000e+000	6.712758e-003	-0.000080	-0.030496	1.000000e+000	1.000000e+000
	8	20190410_QExHFX1_RSLC1_Beveridge_Clausen_IMP_DSS_JRmethod_R2.11660.11660.4 File:"20190410_QExHFX1_RSLC1_Beveridge_Clausen_IMP_DSS_JRmethod_R2.raw", NativeID:"controllerType=0 controllerNumber=1 scan=11660"	4	2607.334730	1.000000e+000	3.574139e-002	0.001408	0.540015	1.000000e+000	1.000000e+000
	9	20190410_QExHFX1_RSLC1_Beveridge_Clausen_IMP_DSS_JRmethod_R2.11681.11681.3 File:"20190410_QExHFX1_RSLC1_Beveridge_Clausen_IMP_DSS_JRmethod_R2.raw", NativeID:"controllerType=0 controllerNumber=1 scan=11681"	3	2607.333869	1.000000e+000	6.153612e-002	0.000547	0.209793	1.000000e+000	1.000000e+000
	10	20190410_QExHFX1_RSLC1_Beveridge_Clausen_IMP_DSS_JRmethod_R2.11136.11136.4 File:"20190410_QExHFX1_RSLC1_Beveridge_Clausen_IMP_DSS_JRmethod_R2.raw", NativeID:"controllerType=0 controllerNumber=1 scan=11136"	4	2623.328187	1.000000e+000	6.476455e-002	-0.000049	-0.018679	1.000000e+000	1.000000e+000
	11	20190410_QExHFX1_RSLC1_Beveridge_Clausen_IMP_DSS_JRmethod_R2.11838.11838.3 File:"20190410_QExHFX1_RSLC1_Beveridge_Clausen_IMP_DSS_JRmethod_R2.raw", NativeID:"controllerType=0 controllerNumber=1 scan=11838"	3	2607.334113	1.000000e+000	1.509499e-001	0.000791	0.303375	1.000000e+000	1.000000e+000
	12	20190410_QExHFX1_RSLC1_Beveridge_Clausen_IMP_DSS_JRmethod_R2.11662.11662.3 File:"20190410_QExHFX1_RSLC1_Beveridge_Clausen_IMP_DSS_JRmethod_R2.raw", NativeID:"controllerType=0 controllerNumber=1 scan=11662"	3	2607.333367	1.000000e+000	6.995733e-001	0.000045	0.017259	1.000000e+000	1.000000e+000
48	GKSDNVPSEEVVK(2)-VPSKK(4)	2083.128027	null	Cas9(870)-Cas9(34)/	Intra-Protein
	1	20190410_QExHFX1_RSLC1_Beveridge_Clausen_IMP_DSS_JRmethod_R2.8105.8105.3 File:"20190410_QExHFX1_RSLC1_Beveridge_Clausen_IMP_DSS_JRmethod_R2.raw", NativeID:"controllerType=0 controllerNumber=1 scan=8105"	3	2083.128206	1.000000e+000	8.355247e-002	0.000179	0.085928	1.000000e+000	1.000000e+000
	2	20190410_QExHFX1_RSLC1_Beveridge_Clausen_IMP_DSS_JRmethod_R2.8103.8103.4 File:"20190410_QExHFX1_RSLC1_Beveridge_Clausen_IMP_DSS_JRmethod_R2.raw", NativeID:"controllerType=0 controllerNumber=1 scan=8103"	4	2083.129121	1.000000e+000	2.381371e-001	0.001094	0.525172	1.000000e+000	1.000000e+000
	3	20190410_QExHFX1_RSLC1_Beveridge_Clausen_IMP_DSS_JRmethod_R2.7988.7988.3 File:"20190410_QExHFX1_RSLC1_Beveridge_Clausen_IMP_DSS_JRmethod_R2.raw", NativeID:"controllerType=0 controllerNumber=1 scan=7988"	3	2083.128602	1.000000e+000	5.386666e-001	0.000575	0.276027	1.000000e+000	1.000000e+000
49	GKSDNVPSEEVVK(2)-VTVKQLK(4)	2340.301955	null	Cas9(870)-Cas9(566)/	Intra-Protein
	1	20190410_QExHFX1_RSLC1_Beveridge_Clausen_IMP_DSS_JRmethod_R2.10679.10679.4 File:"20190410_QExHFX1_RSLC1_Beveridge_Clausen_IMP_DSS_JRmethod_R2.raw", NativeID:"controllerType=0 controllerNumber=1 scan=10679"	4	2340.302170	1.000000e+000	1.791464e-002	0.000215	0.091868	1.000000e+000	1.000000e+000
50	GKSDNVPSEEVVKK(13)-DNREKIEK(5)	2684.409986	null	Cas9(881)-Cas9(443)/	Intra-Protein
	1	20190410_QExHFX1_RSLC1_Beveridge_Clausen_IMP_DSS_JRmethod_R2.10458.10458.4 File:"20190410_QExHFX1_RSLC1_Beveridge_Clausen_IMP_DSS_JRmethod_R2.raw", NativeID:"controllerType=0 controllerNumber=1 scan=10458"	4	2684.406149	1.000000e+000	7.830161e-001	-0.003837	-1.429364	1.000000e+000	1.000000e+000
51	GQKNSR(3)-GQKNSR(3)	1515.798554	null	Cas9(779)-Cas9(779)/	Inter-Protein
	1	20190410_QExHFX1_RSLC1_Beveridge_Clausen_IMP_DSS_JRmethod_R2.2248.2248.3 File:"20190410_QExHFX1_RSLC1_Beveridge_Clausen_IMP_DSS_JRmethod_R2.raw", NativeID:"controllerType=0 controllerNumber=1 scan=2248"	3	1515.798868	1.000000e+000	2.710969e-002	0.000314	0.207152	1.000000e+000	1.000000e+000
52	GYKEVK(3)-AGFIKR(5)	1551.889268	null	Cas9(1192)-Cas9(922)/	Intra-Protein
	1	20190410_QExHFX1_RSLC1_Beveridge_Clausen_IMP_DSS_JRmethod_R2.8965.8965.3 File:"20190410_QExHFX1_RSLC1_Beveridge_Clausen_IMP_DSS_JRmethod_R2.raw", NativeID:"controllerType=0 controllerNumber=1 scan=8965"	3	1551.889383	1.000000e+000	2.128500e-004	0.000115	0.074103	1.000000e+000	1.000000e+000
	2	20190410_QExHFX1_RSLC1_Beveridge_Clausen_IMP_DSS_JRmethod_R2.8845.8845.3 File:"20190410_QExHFX1_RSLC1_Beveridge_Clausen_IMP_DSS_JRmethod_R2.raw", NativeID:"controllerType=0 controllerNumber=1 scan=8845"	3	1551.889650	1.000000e+000	1.703849e-003	0.000382	0.246152	1.000000e+000	1.000000e+000
53	GYKEVK(3)-GQKNSR(3)	1549.833209	null	Cas9(1192)-Cas9(779)/	Intra-Protein
	1	20190410_QExHFX1_RSLC1_Beveridge_Clausen_IMP_DSS_JRmethod_R2.4553.4553.3 File:"20190410_QExHFX1_RSLC1_Beveridge_Clausen_IMP_DSS_JRmethod_R2.raw", NativeID:"controllerType=0 controllerNumber=1 scan=4553"	3	1549.833148	1.000000e+000	1.573261e-003	-0.000061	-0.039359	1.000000e+000	1.000000e+000
54	GYKEVK(3)-GYKEVK(3)	1583.867863	null	Cas9(1192)-Cas9(1192)/	Inter-Protein
	1	20190410_QExHFX1_RSLC1_Beveridge_Clausen_IMP_DSS_JRmethod_R2.7283.7283.3 File:"20190410_QExHFX1_RSLC1_Beveridge_Clausen_IMP_DSS_JRmethod_R2.raw", NativeID:"controllerType=0 controllerNumber=1 scan=7283"	3	1583.867954	1.000000e+000	1.654236e-002	0.000091	0.057454	1.000000e+000	1.000000e+000
55	HKPENIVIEMAR(2)-DFQFYKVR(6)	2676.396531	null	Cas9(759)-Cas9(978)/	Intra-Protein
	1	20190410_QExHFX1_RSLC1_Beveridge_Clausen_IMP_DSS_JRmethod_R2.19768.19768.5 File:"20190410_QExHFX1_RSLC1_Beveridge_Clausen_IMP_DSS_JRmethod_R2.raw", NativeID:"controllerType=0 controllerNumber=1 scan=19768"	5	2676.397167	1.000000e+000	7.538842e-002	0.000636	0.237633	1.000000e+000	1.000000e+000
	2	20190410_QExHFX1_RSLC1_Beveridge_Clausen_IMP_DSS_JRmethod_R2.19801.19801.4 File:"20190410_QExHFX1_RSLC1_Beveridge_Clausen_IMP_DSS_JRmethod_R2.raw", NativeID:"controllerType=0 controllerNumber=1 scan=19801"	4	2692.396139	1.000000e+000	1.301187e-001	0.004694	1.743431	1.000000e+000	1.000000e+000
56	HKPENIVIEMAR(2)-FDNLTKAER(6)	2667.392171	null	Cas9(759)-Cas9(906)/	Intra-Protein
	1	20190410_QExHFX1_RSLC1_Beveridge_Clausen_IMP_DSS_JRmethod_R2.14810.14810.4 File:"20190410_QExHFX1_RSLC1_Beveridge_Clausen_IMP_DSS_JRmethod_R2.raw", NativeID:"controllerType=0 controllerNumber=1 scan=14810"	4	2667.391989	1.000000e+000	8.663369e-004	-0.000182	-0.068231	1.000000e+000	1.000000e+000
	2	20190410_QExHFX1_RSLC1_Beveridge_Clausen_IMP_DSS_JRmethod_R2.14986.14986.4 File:"20190410_QExHFX1_RSLC1_Beveridge_Clausen_IMP_DSS_JRmethod_R2.raw", NativeID:"controllerType=0 controllerNumber=1 scan=14986"	4	2667.392041	1.000000e+000	2.664343e-003	-0.000130	-0.048737	1.000000e+000	1.000000e+000
	3	20190410_QExHFX1_RSLC1_Beveridge_Clausen_IMP_DSS_JRmethod_R2.15280.15280.4 File:"20190410_QExHFX1_RSLC1_Beveridge_Clausen_IMP_DSS_JRmethod_R2.raw", NativeID:"controllerType=0 controllerNumber=1 scan=15280"	4	2667.391012	1.000000e+000	2.752365e-002	-0.001159	-0.434507	1.000000e+000	1.000000e+000
	4	20190410_QExHFX1_RSLC1_Beveridge_Clausen_IMP_DSS_JRmethod_R2.15005.15005.5 File:"20190410_QExHFX1_RSLC1_Beveridge_Clausen_IMP_DSS_JRmethod_R2.raw", NativeID:"controllerType=0 controllerNumber=1 scan=15005"	5	2667.390933	1.000000e+000	5.378934e-002	-0.001238	-0.464124	1.000000e+000	1.000000e+000
	5	20190410_QExHFX1_RSLC1_Beveridge_Clausen_IMP_DSS_JRmethod_R2.14827.14827.5 File:"20190410_QExHFX1_RSLC1_Beveridge_Clausen_IMP_DSS_JRmethod_R2.raw", NativeID:"controllerType=0 controllerNumber=1 scan=14827"	5	2667.393250	1.000000e+000	1.027579e-001	0.001079	0.404515	1.000000e+000	1.000000e+000
	6	20190410_QExHFX1_RSLC1_Beveridge_Clausen_IMP_DSS_JRmethod_R2.14873.14873.5 File:"20190410_QExHFX1_RSLC1_Beveridge_Clausen_IMP_DSS_JRmethod_R2.raw", NativeID:"controllerType=0 controllerNumber=1 scan=14873"	5	2683.389093	1.000000e+000	6.872853e-001	0.002008	0.748308	1.000000e+000	1.000000e+000
	7	20190410_QExHFX1_RSLC1_Beveridge_Clausen_IMP_DSS_JRmethod_R2.12418.12418.4 File:"20190410_QExHFX1_RSLC1_Beveridge_Clausen_IMP_DSS_JRmethod_R2.raw", NativeID:"controllerType=0 controllerNumber=1 scan=12418"	4	2683.375387	1.000000e+000	7.977176e-001	-0.011698	-4.359416	1.000000e+000	1.000000e+000
57	HKPENIVIEMAR(2)-HKPENIVIEMAR(2)	3010.596349	null	Cas9(759)-Cas9(759)/	Inter-Protein
	1	20190410_QExHFX1_RSLC1_Beveridge_Clausen_IMP_DSS_JRmethod_R2.16443.16443.5 File:"20190410_QExHFX1_RSLC1_Beveridge_Clausen_IMP_DSS_JRmethod_R2.raw", NativeID:"controllerType=0 controllerNumber=1 scan=16443"	5	3010.600052	1.000000e+000	9.500931e-004	0.003703	1.229989	1.000000e+000	1.000000e+000
	2	20190410_QExHFX1_RSLC1_Beveridge_Clausen_IMP_DSS_JRmethod_R2.16337.16337.4 File:"20190410_QExHFX1_RSLC1_Beveridge_Clausen_IMP_DSS_JRmethod_R2.raw", NativeID:"controllerType=0 controllerNumber=1 scan=16337"	4	3010.591940	1.000000e+000	3.588504e-002	-0.004409	-1.464494	1.000000e+000	1.000000e+000
58	HKPENIVIEMAR(2)-MIAKSEQEIGK(4)	2807.479263	null	Cas9(759)-Cas9(1028)/	Intra-Protein
	1	20190410_QExHFX1_RSLC1_Beveridge_Clausen_IMP_DSS_JRmethod_R2.13882.13882.5 File:"20190410_QExHFX1_RSLC1_Beveridge_Clausen_IMP_DSS_JRmethod_R2.raw", NativeID:"controllerType=0 controllerNumber=1 scan=13882"	5	2807.479756	1.000000e+000	3.144629e-004	0.000493	0.175602	1.000000e+000	1.000000e+000
59	HKPENIVIEMAR(2)-YDENDKLIR(6)	2739.413298	null	Cas9(759)-Cas9(952)/	Intra-Protein
	1	20190410_QExHFX1_RSLC1_Beveridge_Clausen_IMP_DSS_JRmethod_R2.16618.16618.4 File:"20190410_QExHFX1_RSLC1_Beveridge_Clausen_IMP_DSS_JRmethod_R2.raw", NativeID:"controllerType=0 controllerNumber=1 scan=16618"	4	2739.411585	1.000000e+000	1.488272e-003	-0.001713	-0.625316	1.000000e+000	1.000000e+000
	2	20190410_QExHFX1_RSLC1_Beveridge_Clausen_IMP_DSS_JRmethod_R2.16424.16424.4 File:"20190410_QExHFX1_RSLC1_Beveridge_Clausen_IMP_DSS_JRmethod_R2.raw", NativeID:"controllerType=0 controllerNumber=1 scan=16424"	4	2739.416403	1.000000e+000	1.891637e-002	0.003105	1.133454	1.000000e+000	1.000000e+000
	3	20190410_QExHFX1_RSLC1_Beveridge_Clausen_IMP_DSS_JRmethod_R2.16646.16646.5 File:"20190410_QExHFX1_RSLC1_Beveridge_Clausen_IMP_DSS_JRmethod_R2.raw", NativeID:"controllerType=0 controllerNumber=1 scan=16646"	5	2739.412110	1.000000e+000	1.036529e-001	-0.001188	-0.433670	1.000000e+000	1.000000e+000
	4	20190410_QExHFX1_RSLC1_Beveridge_Clausen_IMP_DSS_JRmethod_R2.16458.16458.5 File:"20190410_QExHFX1_RSLC1_Beveridge_Clausen_IMP_DSS_JRmethod_R2.raw", NativeID:"controllerType=0 controllerNumber=1 scan=16458"	5	2739.414893	1.000000e+000	1.074296e-001	0.001595	0.582241	1.000000e+000	1.000000e+000
60	IDASKHMWPGDIK(5)-NSDKLIARKK(9)	2807.523511	null	sp|AMYS_HUMAN|(215)-Cas9(1127)/	Inter-Protein
	1	20190410_QExHFX1_RSLC1_Beveridge_Clausen_IMP_DSS_JRmethod_R2.23628.23628.3 File:"20190410_QExHFX1_RSLC1_Beveridge_Clausen_IMP_DSS_JRmethod_R2.raw", NativeID:"controllerType=0 controllerNumber=1 scan=23628"	3	2807.525913	1.000000e+000	6.548075e-001	0.002402	0.855558	1.000000e+000	1.000000e+000
61	IEKILTFR(3)-KLVDSTDK(1)	2062.179335	null	Cas9(446)-Cas9(145)/	Intra-Protein
	1	20190410_QExHFX1_RSLC1_Beveridge_Clausen_IMP_DSS_JRmethod_R2.16187.16187.3 File:"20190410_QExHFX1_RSLC1_Beveridge_Clausen_IMP_DSS_JRmethod_R2.raw", NativeID:"controllerType=0 controllerNumber=1 scan=16187"	3	2062.180859	1.000000e+000	4.755994e-006	0.001524	0.739024	1.000000e+000	1.000000e+000
62	IIKDK(3)-IIKDK(3)	1369.866411	null	Cas9(606)-Cas9(606)/	Inter-Protein
	1	20190410_QExHFX1_RSLC1_Beveridge_Clausen_IMP_DSS_JRmethod_R2.6416.6416.3 File:"20190410_QExHFX1_RSLC1_Beveridge_Clausen_IMP_DSS_JRmethod_R2.raw", NativeID:"controllerType=0 controllerNumber=1 scan=6416"	3	1369.866463	1.000000e+000	2.583178e-001	0.000052	0.037960	1.000000e+000	1.000000e+000
63	IIKDK(3)-LKSVK(2)	1327.855848	null	Cas9(606)-Cas9(1162)/	Intra-Protein
	1	20190410_QExHFX1_RSLC1_Beveridge_Clausen_IMP_DSS_JRmethod_R2.6190.6190.3 File:"20190410_QExHFX1_RSLC1_Beveridge_Clausen_IMP_DSS_JRmethod_R2.raw", NativeID:"controllerType=0 controllerNumber=1 scan=6190"	3	1327.855977	1.000000e+000	3.491869e-002	0.000129	0.097149	1.000000e+000	1.000000e+000
	2	20190410_QExHFX1_RSLC1_Beveridge_Clausen_IMP_DSS_JRmethod_R2.6387.6387.3 File:"20190410_QExHFX1_RSLC1_Beveridge_Clausen_IMP_DSS_JRmethod_R2.raw", NativeID:"controllerType=0 controllerNumber=1 scan=6387"	3	1327.855910	1.000000e+000	3.287622e-001	0.000062	0.046692	1.000000e+000	1.000000e+000
	3	20190410_QExHFX1_RSLC1_Beveridge_Clausen_IMP_DSS_JRmethod_R2.6286.6286.3 File:"20190410_QExHFX1_RSLC1_Beveridge_Clausen_IMP_DSS_JRmethod_R2.raw", NativeID:"controllerType=0 controllerNumber=1 scan=6286"	3	1327.856151	1.000000e+000	3.432780e-001	0.000303	0.228187	1.000000e+000	1.000000e+000
64	KDFQFYK(1)-AGFIKR(5)	1803.979137	null	Cas9(972)-Cas9(922)/	Intra-Protein
	1	20190410_QExHFX1_RSLC1_Beveridge_Clausen_IMP_DSS_JRmethod_R2.15479.15479.3 File:"20190410_QExHFX1_RSLC1_Beveridge_Clausen_IMP_DSS_JRmethod_R2.raw", NativeID:"controllerType=0 controllerNumber=1 scan=15479"	3	1803.979405	1.000000e+000	7.687236e-004	0.000268	0.148560	1.000000e+000	1.000000e+000
	2	20190410_QExHFX1_RSLC1_Beveridge_Clausen_IMP_DSS_JRmethod_R2.15487.15487.4 File:"20190410_QExHFX1_RSLC1_Beveridge_Clausen_IMP_DSS_JRmethod_R2.raw", NativeID:"controllerType=0 controllerNumber=1 scan=15487"	4	1803.980002	1.000000e+000	2.967042e-001	0.000865	0.479496	1.000000e+000	1.000000e+000
65	KDFQFYK(1)-GQKNSR(3)	1801.923078	null	Cas9(972)-Cas9(779)/	Intra-Protein
	1	20190410_QExHFX1_RSLC1_Beveridge_Clausen_IMP_DSS_JRmethod_R2.9575.9575.3 File:"20190410_QExHFX1_RSLC1_Beveridge_Clausen_IMP_DSS_JRmethod_R2.raw", NativeID:"controllerType=0 controllerNumber=1 scan=9575"	3	1801.924229	1.000000e+000	1.620847e-002	0.001151	0.638762	1.000000e+000	1.000000e+000
	2	20190410_QExHFX1_RSLC1_Beveridge_Clausen_IMP_DSS_JRmethod_R2.9570.9570.4 File:"20190410_QExHFX1_RSLC1_Beveridge_Clausen_IMP_DSS_JRmethod_R2.raw", NativeID:"controllerType=0 controllerNumber=1 scan=9570"	4	1801.923239	1.000000e+000	1.635128e-001	0.000161	0.089349	1.000000e+000	1.000000e+000
66	KDFQFYK(1)-GYKEVK(3)	1835.957733	null	Cas9(972)-Cas9(1192)/	Intra-Protein
	1	20190410_QExHFX1_RSLC1_Beveridge_Clausen_IMP_DSS_JRmethod_R2.13079.13079.3 File:"20190410_QExHFX1_RSLC1_Beveridge_Clausen_IMP_DSS_JRmethod_R2.raw", NativeID:"controllerType=0 controllerNumber=1 scan=13079"	3	1835.957676	1.000000e+000	1.068202e-003	-0.000057	-0.031046	1.000000e+000	1.000000e+000
	2	20190410_QExHFX1_RSLC1_Beveridge_Clausen_IMP_DSS_JRmethod_R2.13067.13067.4 File:"20190410_QExHFX1_RSLC1_Beveridge_Clausen_IMP_DSS_JRmethod_R2.raw", NativeID:"controllerType=0 controllerNumber=1 scan=13067"	4	1835.959006	1.000000e+000	1.653539e-001	0.001273	0.693371	1.000000e+000	1.000000e+000
67	KDLIIK(1)-DKPIR(2)	1494.925317	null	Cas9(1196)-Cas9(1304)/	Intra-Protein
	1	20190410_QExHFX1_RSLC1_Beveridge_Clausen_IMP_DSS_JRmethod_R2.11998.11998.3 File:"20190410_QExHFX1_RSLC1_Beveridge_Clausen_IMP_DSS_JRmethod_R2.raw", NativeID:"controllerType=0 controllerNumber=1 scan=11998"	3	1494.925966	1.000000e+000	1.947169e-002	0.000649	0.434135	1.000000e+000	1.000000e+000
	2	20190410_QExHFX1_RSLC1_Beveridge_Clausen_IMP_DSS_JRmethod_R2.12155.12155.3 File:"20190410_QExHFX1_RSLC1_Beveridge_Clausen_IMP_DSS_JRmethod_R2.raw", NativeID:"controllerType=0 controllerNumber=1 scan=12155"	3	1494.923557	1.000000e+000	3.194788e-002	-0.001760	-1.177316	1.000000e+000	1.000000e+000
68	KDLIIK(1)-LSKSR(3)	1456.909668	null	Cas9(1196)-Cas9(222)/	Intra-Protein
	1	20190410_QExHFX1_RSLC1_Beveridge_Clausen_IMP_DSS_JRmethod_R2.9782.9782.3 File:"20190410_QExHFX1_RSLC1_Beveridge_Clausen_IMP_DSS_JRmethod_R2.raw", NativeID:"controllerType=0 controllerNumber=1 scan=9782"	3	1456.910977	1.000000e+000	1.979479e-001	0.001309	0.898477	1.000000e+000	1.000000e+000
	2	20190410_QExHFX1_RSLC1_Beveridge_Clausen_IMP_DSS_JRmethod_R2.9620.9620.3 File:"20190410_QExHFX1_RSLC1_Beveridge_Clausen_IMP_DSS_JRmethod_R2.raw", NativeID:"controllerType=0 controllerNumber=1 scan=9620"	3	1456.909548	1.000000e+000	3.841605e-001	-0.000120	-0.082366	1.000000e+000	1.000000e+000
69	KDWDPK(1)-KDWDPK(1)	1713.848189	null	Cas9(1128)-Cas9(1128)/	Inter-Protein
	1	20190410_QExHFX1_RSLC1_Beveridge_Clausen_IMP_DSS_JRmethod_R2.12336.12336.4 File:"20190410_QExHFX1_RSLC1_Beveridge_Clausen_IMP_DSS_JRmethod_R2.raw", NativeID:"controllerType=0 controllerNumber=1 scan=12336"	4	1713.847922	1.000000e+000	1.830386e-002	-0.000267	-0.155790	1.000000e+000	1.000000e+000
70	KFDNLTK(1)-KFDNLTK(1)	1868.016305	null	Cas9(900)-Cas9(900)/	Inter-Protein
	1	20190410_QExHFX1_RSLC1_Beveridge_Clausen_IMP_DSS_JRmethod_R2.13406.13406.4 File:"20190410_QExHFX1_RSLC1_Beveridge_Clausen_IMP_DSS_JRmethod_R2.raw", NativeID:"controllerType=0 controllerNumber=1 scan=13406"	4	1868.015166	1.000000e+000	5.353856e-003	-0.001139	-0.609738	1.000000e+000	1.000000e+000
	2	20190410_QExHFX1_RSLC1_Beveridge_Clausen_IMP_DSS_JRmethod_R2.13407.13407.3 File:"20190410_QExHFX1_RSLC1_Beveridge_Clausen_IMP_DSS_JRmethod_R2.raw", NativeID:"controllerType=0 controllerNumber=1 scan=13407"	3	1868.015166	1.000000e+000	8.972571e-003	-0.001139	-0.609738	1.000000e+000	1.000000e+000
71	KFDNLTK(1)-KLINGIR(1)	1816.069007	null	Cas9(900)-Cas9(669)/	Intra-Protein
	1	20190410_QExHFX1_RSLC1_Beveridge_Clausen_IMP_DSS_JRmethod_R2.13486.13486.4 File:"20190410_QExHFX1_RSLC1_Beveridge_Clausen_IMP_DSS_JRmethod_R2.raw", NativeID:"controllerType=0 controllerNumber=1 scan=13486"	4	1816.070994	1.000000e+000	2.619827e-004	0.001987	1.094121	1.000000e+000	1.000000e+000
72	KFDNLTK(1)-SDKNR(3)	1621.854335	null	Cas9(900)-Cas9(866)/	Intra-Protein
	1	20190410_QExHFX1_RSLC1_Beveridge_Clausen_IMP_DSS_JRmethod_R2.8172.8172.3 File:"20190410_QExHFX1_RSLC1_Beveridge_Clausen_IMP_DSS_JRmethod_R2.raw", NativeID:"controllerType=0 controllerNumber=1 scan=8172"	3	1621.854466	1.000000e+000	2.612221e-002	0.000131	0.080772	1.000000e+000	1.000000e+000
	2	20190410_QExHFX1_RSLC1_Beveridge_Clausen_IMP_DSS_JRmethod_R2.7389.7389.4 File:"20190410_QExHFX1_RSLC1_Beveridge_Clausen_IMP_DSS_JRmethod_R2.raw", NativeID:"controllerType=0 controllerNumber=1 scan=7389"	4	1621.854391	1.000000e+000	1.693656e-001	0.000056	0.034528	1.000000e+000	1.000000e+000
	3	20190410_QExHFX1_RSLC1_Beveridge_Clausen_IMP_DSS_JRmethod_R2.7500.7500.4 File:"20190410_QExHFX1_RSLC1_Beveridge_Clausen_IMP_DSS_JRmethod_R2.raw", NativeID:"controllerType=0 controllerNumber=1 scan=7500"	4	1621.853537	1.000000e+000	3.344060e-001	-0.000798	-0.492029	1.000000e+000	1.000000e+000
	4	20190410_QExHFX1_RSLC1_Beveridge_Clausen_IMP_DSS_JRmethod_R2.8175.8175.4 File:"20190410_QExHFX1_RSLC1_Beveridge_Clausen_IMP_DSS_JRmethod_R2.raw", NativeID:"controllerType=0 controllerNumber=1 scan=8175"	4	1621.853415	1.000000e+000	5.130071e-001	-0.000920	-0.567252	1.000000e+000	1.000000e+000
73	KFKVLGNTDRHSIK(3)-SEQEIGKATAK(7)	2941.610404	null	Cas9(37)-Cas9(1035)/	Intra-Protein
	1	20190410_QExHFX1_RSLC1_Beveridge_Clausen_IMP_DSS_JRmethod_R2.15729.15729.5 File:"20190410_QExHFX1_RSLC1_Beveridge_Clausen_IMP_DSS_JRmethod_R2.raw", NativeID:"controllerType=0 controllerNumber=1 scan=15729"	5	2941.599251	1.000000e+000	7.123586e-001	-0.011153	-3.791461	1.000000e+000	1.000000e+000
74	KGILQTVK(1)-DKPIR(2)	1652.010436	null	Cas9(739)-Cas9(1304)/	Intra-Protein
	1	20190410_QExHFX1_RSLC1_Beveridge_Clausen_IMP_DSS_JRmethod_R2.10751.10751.4 File:"20190410_QExHFX1_RSLC1_Beveridge_Clausen_IMP_DSS_JRmethod_R2.raw", NativeID:"controllerType=0 controllerNumber=1 scan=10751"	4	1652.011008	1.000000e+000	1.122004e-002	0.000572	0.346245	1.000000e+000	1.000000e+000
	2	20190410_QExHFX1_RSLC1_Beveridge_Clausen_IMP_DSS_JRmethod_R2.10619.10619.4 File:"20190410_QExHFX1_RSLC1_Beveridge_Clausen_IMP_DSS_JRmethod_R2.raw", NativeID:"controllerType=0 controllerNumber=1 scan=10619"	4	1652.011246	1.000000e+000	1.160037e-002	0.000810	0.490312	1.000000e+000	1.000000e+000
	3	20190410_QExHFX1_RSLC1_Beveridge_Clausen_IMP_DSS_JRmethod_R2.10753.10753.3 File:"20190410_QExHFX1_RSLC1_Beveridge_Clausen_IMP_DSS_JRmethod_R2.raw", NativeID:"controllerType=0 controllerNumber=1 scan=10753"	3	1652.010655	1.000000e+000	1.511898e-002	0.000219	0.132566	1.000000e+000	1.000000e+000
	4	20190410_QExHFX1_RSLC1_Beveridge_Clausen_IMP_DSS_JRmethod_R2.10622.10622.3 File:"20190410_QExHFX1_RSLC1_Beveridge_Clausen_IMP_DSS_JRmethod_R2.raw", NativeID:"controllerType=0 controllerNumber=1 scan=10622"	3	1652.009739	1.000000e+000	2.478643e-002	-0.000697	-0.421910	1.000000e+000	1.000000e+000
75	KGILQTVK(1)-KDLIIK(1)	1753.119646	null	Cas9(739)-Cas9(1196)/	Intra-Protein
	1	20190410_QExHFX1_RSLC1_Beveridge_Clausen_IMP_DSS_JRmethod_R2.14433.14433.3 File:"20190410_QExHFX1_RSLC1_Beveridge_Clausen_IMP_DSS_JRmethod_R2.raw", NativeID:"controllerType=0 controllerNumber=1 scan=14433"	3	1753.123325	1.000000e+000	3.565805e-005	0.003679	2.098545	1.000000e+000	1.000000e+000
	2	20190410_QExHFX1_RSLC1_Beveridge_Clausen_IMP_DSS_JRmethod_R2.14423.14423.4 File:"20190410_QExHFX1_RSLC1_Beveridge_Clausen_IMP_DSS_JRmethod_R2.raw", NativeID:"controllerType=0 controllerNumber=1 scan=14423"	4	1753.120260	1.000000e+000	2.055162e-002	0.000614	0.350233	1.000000e+000	1.000000e+000
76	KGILQTVK(1)-LSKSR(3)	1613.994787	null	Cas9(739)-Cas9(222)/	Intra-Protein
	1	20190410_QExHFX1_RSLC1_Beveridge_Clausen_IMP_DSS_JRmethod_R2.8661.8661.3 File:"20190410_QExHFX1_RSLC1_Beveridge_Clausen_IMP_DSS_JRmethod_R2.raw", NativeID:"controllerType=0 controllerNumber=1 scan=8661"	3	1613.996169	1.000000e+000	1.003858e-003	0.001382	0.856261	1.000000e+000	1.000000e+000
	2	20190410_QExHFX1_RSLC1_Beveridge_Clausen_IMP_DSS_JRmethod_R2.8780.8780.3 File:"20190410_QExHFX1_RSLC1_Beveridge_Clausen_IMP_DSS_JRmethod_R2.raw", NativeID:"controllerType=0 controllerNumber=1 scan=8780"	3	1613.995973	1.000000e+000	1.178740e-003	0.001186	0.734823	1.000000e+000	1.000000e+000
	3	20190410_QExHFX1_RSLC1_Beveridge_Clausen_IMP_DSS_JRmethod_R2.8777.8777.4 File:"20190410_QExHFX1_RSLC1_Beveridge_Clausen_IMP_DSS_JRmethod_R2.raw", NativeID:"controllerType=0 controllerNumber=1 scan=8777"	4	1613.995383	1.000000e+000	2.057805e-001	0.000596	0.369270	1.000000e+000	1.000000e+000
	4	20190410_QExHFX1_RSLC1_Beveridge_Clausen_IMP_DSS_JRmethod_R2.8660.8660.4 File:"20190410_QExHFX1_RSLC1_Beveridge_Clausen_IMP_DSS_JRmethod_R2.raw", NativeID:"controllerType=0 controllerNumber=1 scan=8660"	4	1613.996169	1.000000e+000	3.706732e-001	0.001382	0.856261	1.000000e+000	1.000000e+000
77	KIECFDSVEISGVEDR(1)-DFQFYKVR(6)	3122.513788	Carbamidomethyl[C](4)	Cas9(575)-Cas9(978)/	Intra-Protein
	1	20190410_QExHFX1_RSLC1_Beveridge_Clausen_IMP_DSS_JRmethod_R2.22987.22987.3 File:"20190410_QExHFX1_RSLC1_Beveridge_Clausen_IMP_DSS_JRmethod_R2.raw", NativeID:"controllerType=0 controllerNumber=1 scan=22987"	3	3122.514138	1.000000e+000	6.068120e-001	0.000350	0.112089	1.000000e+000	1.000000e+000
78	KIECFDSVEISGVEDR(1)-FDNLTKAER(6)	3113.509428	Carbamidomethyl[C](4)	Cas9(575)-Cas9(906)/	Intra-Protein
	1	20190410_QExHFX1_RSLC1_Beveridge_Clausen_IMP_DSS_JRmethod_R2.18616.18616.4 File:"20190410_QExHFX1_RSLC1_Beveridge_Clausen_IMP_DSS_JRmethod_R2.raw", NativeID:"controllerType=0 controllerNumber=1 scan=18616"	4	3113.510397	1.000000e+000	2.424618e-001	0.000969	0.311224	1.000000e+000	1.000000e+000
79	KIECFDSVEISGVEDR(1)-HKPENIVIEMAR(2)	3456.713605	Carbamidomethyl[C](4)	Cas9(575)-Cas9(759)/	Intra-Protein
	1	20190410_QExHFX1_RSLC1_Beveridge_Clausen_IMP_DSS_JRmethod_R2.19499.19499.5 File:"20190410_QExHFX1_RSLC1_Beveridge_Clausen_IMP_DSS_JRmethod_R2.raw", NativeID:"controllerType=0 controllerNumber=1 scan=19499"	5	3456.711284	1.000000e+000	2.759628e-002	-0.002321	-0.671447	1.000000e+000	1.000000e+000
80	KIECFDSVEISGVEDR(1)-MIAKSEQEIGK(4)	3253.596520	Carbamidomethyl[C](4)	Cas9(575)-Cas9(1028)/	Intra-Protein
	1	20190410_QExHFX1_RSLC1_Beveridge_Clausen_IMP_DSS_JRmethod_R2.17598.17598.4 File:"20190410_QExHFX1_RSLC1_Beveridge_Clausen_IMP_DSS_JRmethod_R2.raw", NativeID:"controllerType=0 controllerNumber=1 scan=17598"	4	3253.593428	1.000000e+000	1.223568e-003	-0.003092	-0.950333	1.000000e+000	1.000000e+000
81	KIECFDSVEISGVEDR(1)-TILDFLKSDGFANR(7)	3616.783789	Carbamidomethyl[C](4)	Cas9(575)-Cas9(688)/	Intra-Protein
	1	20190410_QExHFX1_RSLC1_Beveridge_Clausen_IMP_DSS_JRmethod_R2.27457.27457.4 File:"20190410_QExHFX1_RSLC1_Beveridge_Clausen_IMP_DSS_JRmethod_R2.raw", NativeID:"controllerType=0 controllerNumber=1 scan=27457"	4	3616.785005	1.000000e+000	4.728501e-005	0.001216	0.336210	1.000000e+000	1.000000e+000
82	KLINGIR(1)-SDKNR(3)	1569.907038	null	Cas9(669)-Cas9(866)/	Intra-Protein
	1	20190410_QExHFX1_RSLC1_Beveridge_Clausen_IMP_DSS_JRmethod_R2.7762.7762.3 File:"20190410_QExHFX1_RSLC1_Beveridge_Clausen_IMP_DSS_JRmethod_R2.raw", NativeID:"controllerType=0 controllerNumber=1 scan=7762"	3	1569.907810	1.000000e+000	1.500593e-002	0.000772	0.491749	1.000000e+000	1.000000e+000
83	KLVDSTDK(1)-KLVDSTDK(1)	1948.048386	null	Cas9(145)-Cas9(145)/	Inter-Protein
	1	20190410_QExHFX1_RSLC1_Beveridge_Clausen_IMP_DSS_JRmethod_R2.8504.8504.3 File:"20190410_QExHFX1_RSLC1_Beveridge_Clausen_IMP_DSS_JRmethod_R2.raw", NativeID:"controllerType=0 controllerNumber=1 scan=8504"	3	1948.050450	1.000000e+000	3.114678e-003	0.002064	1.059522	1.000000e+000	1.000000e+000
	2	20190410_QExHFX1_RSLC1_Beveridge_Clausen_IMP_DSS_JRmethod_R2.8386.8386.4 File:"20190410_QExHFX1_RSLC1_Beveridge_Clausen_IMP_DSS_JRmethod_R2.raw", NativeID:"controllerType=0 controllerNumber=1 scan=8386"	4	1948.047889	1.000000e+000	3.751915e-003	-0.000497	-0.255127	1.000000e+000	1.000000e+000
84	KNLIGALLFDSGETAEATR(1)-AGFIKR(5)	2834.540935	null	Cas9(49)-Cas9(922)/	Intra-Protein
	1	20190410_QExHFX1_RSLC1_Beveridge_Clausen_IMP_DSS_JRmethod_R2.24615.24615.4 File:"20190410_QExHFX1_RSLC1_Beveridge_Clausen_IMP_DSS_JRmethod_R2.raw", NativeID:"controllerType=0 controllerNumber=1 scan=24615"	4	2834.539147	1.000000e+000	1.239777e-001	-0.001788	-0.630790	1.000000e+000	1.000000e+000
85	KNLIGALLFDSGETAEATR(1)-GQKNSR(3)	2832.484876	null	Cas9(49)-Cas9(779)/	Intra-Protein
	1	20190410_QExHFX1_RSLC1_Beveridge_Clausen_IMP_DSS_JRmethod_R2.21528.21528.4 File:"20190410_QExHFX1_RSLC1_Beveridge_Clausen_IMP_DSS_JRmethod_R2.raw", NativeID:"controllerType=0 controllerNumber=1 scan=21528"	4	2832.485006	1.000000e+000	8.809259e-002	0.000130	0.045896	1.000000e+000	1.000000e+000
	2	20190410_QExHFX1_RSLC1_Beveridge_Clausen_IMP_DSS_JRmethod_R2.21674.21674.4 File:"20190410_QExHFX1_RSLC1_Beveridge_Clausen_IMP_DSS_JRmethod_R2.raw", NativeID:"controllerType=0 controllerNumber=1 scan=21674"	4	2832.485662	1.000000e+000	4.190971e-001	0.000786	0.277495	1.000000e+000	1.000000e+000
86	KNLIGALLFDSGETAEATR(1)-GYKEVK(3)	2866.519531	null	Cas9(49)-Cas9(1192)/	Intra-Protein
	1	20190410_QExHFX1_RSLC1_Beveridge_Clausen_IMP_DSS_JRmethod_R2.23189.23189.4 File:"20190410_QExHFX1_RSLC1_Beveridge_Clausen_IMP_DSS_JRmethod_R2.raw", NativeID:"controllerType=0 controllerNumber=1 scan=23189"	4	2866.520265	1.000000e+000	1.039347e-001	0.000734	0.256060	1.000000e+000	1.000000e+000
87	KNLIGALLFDSGETAEATR(1)-LVDSTDKADLR(7)	3375.764045	null	Cas9(49)-Cas9(152)/	Intra-Protein
	1	20190410_QExHFX1_RSLC1_Beveridge_Clausen_IMP_DSS_JRmethod_R2.25562.25562.4 File:"20190410_QExHFX1_RSLC1_Beveridge_Clausen_IMP_DSS_JRmethod_R2.raw", NativeID:"controllerType=0 controllerNumber=1 scan=25562"	4	3375.763424	1.000000e+000	1.764882e-004	-0.000621	-0.183958	1.000000e+000	1.000000e+000
	2	20190410_QExHFX1_RSLC1_Beveridge_Clausen_IMP_DSS_JRmethod_R2.25710.25710.4 File:"20190410_QExHFX1_RSLC1_Beveridge_Clausen_IMP_DSS_JRmethod_R2.raw", NativeID:"controllerType=0 controllerNumber=1 scan=25710"	4	3375.764096	1.000000e+000	1.327905e-002	0.000051	0.015108	1.000000e+000	1.000000e+000
	3	20190410_QExHFX1_RSLC1_Beveridge_Clausen_IMP_DSS_JRmethod_R2.25409.25409.4 File:"20190410_QExHFX1_RSLC1_Beveridge_Clausen_IMP_DSS_JRmethod_R2.raw", NativeID:"controllerType=0 controllerNumber=1 scan=25409"	4	3375.762597	1.000000e+000	6.185799e-002	-0.001448	-0.428940	1.000000e+000	1.000000e+000
	4	20190410_QExHFX1_RSLC1_Beveridge_Clausen_IMP_DSS_JRmethod_R2.26163.26163.4 File:"20190410_QExHFX1_RSLC1_Beveridge_Clausen_IMP_DSS_JRmethod_R2.raw", NativeID:"controllerType=0 controllerNumber=1 scan=26163"	4	3375.762106	1.000000e+000	9.410775e-002	-0.001939	-0.574388	1.000000e+000	1.000000e+000
	5	20190410_QExHFX1_RSLC1_Beveridge_Clausen_IMP_DSS_JRmethod_R2.25569.25569.3 File:"20190410_QExHFX1_RSLC1_Beveridge_Clausen_IMP_DSS_JRmethod_R2.raw", NativeID:"controllerType=0 controllerNumber=1 scan=25569"	3	3375.763721	1.000000e+000	2.559188e-001	-0.000324	-0.095978	1.000000e+000	1.000000e+000
88	KNLIGALLFDSGETAEATR(1)-SDNVPSEEVVKK(11)	3473.800821	null	Cas9(49)-Cas9(881)/	Intra-Protein
	1	20190410_QExHFX1_RSLC1_Beveridge_Clausen_IMP_DSS_JRmethod_R2.24111.24111.4 File:"20190410_QExHFX1_RSLC1_Beveridge_Clausen_IMP_DSS_JRmethod_R2.raw", NativeID:"controllerType=0 controllerNumber=1 scan=24111"	4	3473.799997	1.000000e+000	6.456254e-002	-0.000824	-0.237204	1.000000e+000	1.000000e+000
	2	20190410_QExHFX1_RSLC1_Beveridge_Clausen_IMP_DSS_JRmethod_R2.23958.23958.4 File:"20190410_QExHFX1_RSLC1_Beveridge_Clausen_IMP_DSS_JRmethod_R2.raw", NativeID:"controllerType=0 controllerNumber=1 scan=23958"	4	3473.800680	1.000000e+000	8.516447e-002	-0.000141	-0.040590	1.000000e+000	1.000000e+000
	3	20190410_QExHFX1_RSLC1_Beveridge_Clausen_IMP_DSS_JRmethod_R2.25741.25741.4 File:"20190410_QExHFX1_RSLC1_Beveridge_Clausen_IMP_DSS_JRmethod_R2.raw", NativeID:"controllerType=0 controllerNumber=1 scan=25741"	4	3473.784513	1.000000e+000	7.090948e-001	-0.016308	-4.694570	1.000000e+000	1.000000e+000
89	KSEETITPWNFEEVVDK(1)-KDWDPK(1)	2976.451179	null	Cas9(472)-Cas9(1128)/	Intra-Protein
	1	20190410_QExHFX1_RSLC1_Beveridge_Clausen_IMP_DSS_JRmethod_R2.22788.22788.4 File:"20190410_QExHFX1_RSLC1_Beveridge_Clausen_IMP_DSS_JRmethod_R2.raw", NativeID:"controllerType=0 controllerNumber=1 scan=22788"	4	2976.453154	1.000000e+000	2.827987e-001	0.001975	0.663542	1.000000e+000	1.000000e+000
	2	20190410_QExHFX1_RSLC1_Beveridge_Clausen_IMP_DSS_JRmethod_R2.22812.22812.3 File:"20190410_QExHFX1_RSLC1_Beveridge_Clausen_IMP_DSS_JRmethod_R2.raw", NativeID:"controllerType=0 controllerNumber=1 scan=22812"	3	2976.453526	1.000000e+000	7.847627e-001	0.002347	0.788523	1.000000e+000	1.000000e+000
90	KSEETITPWNFEEVVDK(1)-QITKHVAQILDSR(4)	3696.911760	null	Cas9(472)-Cas9(933)/	Intra-Protein
	1	20190410_QExHFX1_RSLC1_Beveridge_Clausen_IMP_DSS_JRmethod_R2.22076.22076.5 File:"20190410_QExHFX1_RSLC1_Beveridge_Clausen_IMP_DSS_JRmethod_R2.raw", NativeID:"controllerType=0 controllerNumber=1 scan=22076"	5	3696.908650	1.000000e+000	5.252420e-003	-0.003110	-0.841243	1.000000e+000	1.000000e+000
91	KSEETITPWNFEEVVDK(1)-SKLVSDFR(2)	3139.583245	null	Cas9(472)-Cas9(965)/	Intra-Protein
	1	20190410_QExHFX1_RSLC1_Beveridge_Clausen_IMP_DSS_JRmethod_R2.23762.23762.4 File:"20190410_QExHFX1_RSLC1_Beveridge_Clausen_IMP_DSS_JRmethod_R2.raw", NativeID:"controllerType=0 controllerNumber=1 scan=23762"	4	3139.583902	1.000000e+000	7.396378e-004	0.000657	0.209263	1.000000e+000	1.000000e+000
	2	20190410_QExHFX1_RSLC1_Beveridge_Clausen_IMP_DSS_JRmethod_R2.23598.23598.4 File:"20190410_QExHFX1_RSLC1_Beveridge_Clausen_IMP_DSS_JRmethod_R2.raw", NativeID:"controllerType=0 controllerNumber=1 scan=23598"	4	3139.579001	1.000000e+000	2.136219e-001	-0.004244	-1.351772	1.000000e+000	1.000000e+000
92	KVTVK(1)-KVTVK(1)	1285.845285	null	Cas9(562)-Cas9(562)/	Inter-Protein
	1	20190410_QExHFX1_RSLC1_Beveridge_Clausen_IMP_DSS_JRmethod_R2.5068.5068.3 File:"20190410_QExHFX1_RSLC1_Beveridge_Clausen_IMP_DSS_JRmethod_R2.raw", NativeID:"controllerType=0 controllerNumber=1 scan=5068"	3	1285.845307	1.000000e+000	2.198725e-002	0.000022	0.017109	1.000000e+000	1.000000e+000
93	LEESFLVEEDKK(11)-GKSDNVPSEEVVK(2)	2990.509081	null	Cas9(115)-Cas9(870)/	Intra-Protein
	1	20190410_QExHFX1_RSLC1_Beveridge_Clausen_IMP_DSS_JRmethod_R2.15640.15640.4 File:"20190410_QExHFX1_RSLC1_Beveridge_Clausen_IMP_DSS_JRmethod_R2.raw", NativeID:"controllerType=0 controllerNumber=1 scan=15640"	4	2990.506868	1.000000e+000	1.733496e-003	-0.002213	-0.740008	1.000000e+000	1.000000e+000
94	LEESFLVEEDKK(11)-SDNVPSEEVVKK(11)	2933.487620	null	Cas9(115)-Cas9(881)/	Intra-Protein
	1	20190410_QExHFX1_RSLC1_Beveridge_Clausen_IMP_DSS_JRmethod_R2.19144.19144.3 File:"20190410_QExHFX1_RSLC1_Beveridge_Clausen_IMP_DSS_JRmethod_R2.raw", NativeID:"controllerType=0 controllerNumber=1 scan=19144"	3	2933.479588	1.000000e+000	4.466901e-001	-0.008032	-2.738038	1.000000e+000	1.000000e+000
95	LEESFLVEEDKK(11)-VKYVTEGMR(2)	2685.369037	null	Cas9(115)-Cas9(532)/	Intra-Protein
	1	20190410_QExHFX1_RSLC1_Beveridge_Clausen_IMP_DSS_JRmethod_R2.17015.17015.4 File:"20190410_QExHFX1_RSLC1_Beveridge_Clausen_IMP_DSS_JRmethod_R2.raw", NativeID:"controllerType=0 controllerNumber=1 scan=17015"	4	2685.370322	1.000000e+000	2.172791e-002	0.001285	0.478519	1.000000e+000	1.000000e+000
	2	20190410_QExHFX1_RSLC1_Beveridge_Clausen_IMP_DSS_JRmethod_R2.16987.16987.4 File:"20190410_QExHFX1_RSLC1_Beveridge_Clausen_IMP_DSS_JRmethod_R2.raw", NativeID:"controllerType=0 controllerNumber=1 scan=16987"	4	2685.368387	1.000000e+000	8.296780e-002	-0.000650	-0.242052	1.000000e+000	1.000000e+000
96	LEESFLVEEDKK(11)-VPSKK(4)	2161.163742	null	Cas9(115)-Cas9(34)/	Intra-Protein
	1	20190410_QExHFX1_RSLC1_Beveridge_Clausen_IMP_DSS_JRmethod_R2.12314.12314.4 File:"20190410_QExHFX1_RSLC1_Beveridge_Clausen_IMP_DSS_JRmethod_R2.raw", NativeID:"controllerType=0 controllerNumber=1 scan=12314"	4	2161.163473	1.000000e+000	7.316696e-001	-0.000269	-0.124470	1.000000e+000	1.000000e+000
97	LENLIAQLPGEKK(12)-DWDPKK(5)	2378.296477	null	Cas9(237)-Cas9(1133)/	Intra-Protein
	1	20190410_QExHFX1_RSLC1_Beveridge_Clausen_IMP_DSS_JRmethod_R2.20126.20126.4 File:"20190410_QExHFX1_RSLC1_Beveridge_Clausen_IMP_DSS_JRmethod_R2.raw", NativeID:"controllerType=0 controllerNumber=1 scan=20126"	4	2378.297676	1.000000e+000	5.322397e-001	0.001199	0.504142	1.000000e+000	1.000000e+000
98	LENLIAQLPGEKK(12)-IIKDK(3)	2206.305589	null	Cas9(237)-Cas9(606)/	Intra-Protein
	1	20190410_QExHFX1_RSLC1_Beveridge_Clausen_IMP_DSS_JRmethod_R2.16024.16024.3 File:"20190410_QExHFX1_RSLC1_Beveridge_Clausen_IMP_DSS_JRmethod_R2.raw", NativeID:"controllerType=0 controllerNumber=1 scan=16024"	3	2206.303501	1.000000e+000	7.870292e-001	-0.002088	-0.946378	1.000000e+000	1.000000e+000
99	LENLIAQLPGEKK(12)-LKGSPEDNEQK(2)	2834.514445	null	Cas9(237)-Cas9(1250)/	Intra-Protein
	1	20190410_QExHFX1_RSLC1_Beveridge_Clausen_IMP_DSS_JRmethod_R2.15743.15743.4 File:"20190410_QExHFX1_RSLC1_Beveridge_Clausen_IMP_DSS_JRmethod_R2.raw", NativeID:"controllerType=0 controllerNumber=1 scan=15743"	4	2834.510481	1.000000e+000	3.259457e-003	-0.003964	-1.398476	1.000000e+000	1.000000e+000
100	LENLIAQLPGEKK(12)-LKSVK(2)	2164.295025	null	Cas9(237)-Cas9(1162)/	Intra-Protein
	1	20190410_QExHFX1_RSLC1_Beveridge_Clausen_IMP_DSS_JRmethod_R2.15439.15439.4 File:"20190410_QExHFX1_RSLC1_Beveridge_Clausen_IMP_DSS_JRmethod_R2.raw", NativeID:"controllerType=0 controllerNumber=1 scan=15439"	4	2164.292624	1.000000e+000	1.336795e-001	-0.002401	-1.109368	1.000000e+000	1.000000e+000
101	LESEFVYGDYKVYDVR(11)-KPAFLSGEQK(1)	3223.619629	null	Cas9(1018)-Cas9(540)/	Intra-Protein
	1	20190410_QExHFX1_RSLC1_Beveridge_Clausen_IMP_DSS_JRmethod_R2.21637.21637.4 File:"20190410_QExHFX1_RSLC1_Beveridge_Clausen_IMP_DSS_JRmethod_R2.raw", NativeID:"controllerType=0 controllerNumber=1 scan=21637"	4	3223.619772	1.000000e+000	4.680098e-001	0.000143	0.044360	1.000000e+000	1.000000e+000
102	LESEFVYGDYKVYDVR(11)-VVDELVKVMGR(7)	3379.712867	Oxidation[M](28)	Cas9(1018)-Cas9(753)/	Intra-Protein
	1	20190410_QExHFX1_RSLC1_Beveridge_Clausen_IMP_DSS_JRmethod_R2.24355.24355.4 File:"20190410_QExHFX1_RSLC1_Beveridge_Clausen_IMP_DSS_JRmethod_R2.raw", NativeID:"controllerType=0 controllerNumber=1 scan=24355"	4	3379.709128	1.000000e+000	2.066150e-003	-0.003739	-1.106307	1.000000e+000	1.000000e+000
	2	20190410_QExHFX1_RSLC1_Beveridge_Clausen_IMP_DSS_JRmethod_R2.24443.24443.4 File:"20190410_QExHFX1_RSLC1_Beveridge_Clausen_IMP_DSS_JRmethod_R2.raw", NativeID:"controllerType=0 controllerNumber=1 scan=24443"	4	3363.719798	1.000000e+000	3.431604e-003	0.001845	0.548500	1.000000e+000	1.000000e+000
103	LKGSPEDNEQK(2)-DWDPKK(5)	2170.066156	null	Cas9(1250)-Cas9(1133)/	Intra-Protein
	1	20190410_QExHFX1_RSLC1_Beveridge_Clausen_IMP_DSS_JRmethod_R2.10122.10122.4 File:"20190410_QExHFX1_RSLC1_Beveridge_Clausen_IMP_DSS_JRmethod_R2.raw", NativeID:"controllerType=0 controllerNumber=1 scan=10122"	4	2170.065329	1.000000e+000	5.056140e-001	-0.000827	-0.381094	1.000000e+000	1.000000e+000
104	LKGSPEDNEQK(2)-IIKDK(3)	1998.075268	null	Cas9(1250)-Cas9(606)/	Intra-Protein
	1	20190410_QExHFX1_RSLC1_Beveridge_Clausen_IMP_DSS_JRmethod_R2.6553.6553.3 File:"20190410_QExHFX1_RSLC1_Beveridge_Clausen_IMP_DSS_JRmethod_R2.raw", NativeID:"controllerType=0 controllerNumber=1 scan=6553"	3	1998.076398	1.000000e+000	2.615190e-003	0.001130	0.565544	1.000000e+000	1.000000e+000
	2	20190410_QExHFX1_RSLC1_Beveridge_Clausen_IMP_DSS_JRmethod_R2.6655.6655.3 File:"20190410_QExHFX1_RSLC1_Beveridge_Clausen_IMP_DSS_JRmethod_R2.raw", NativeID:"controllerType=0 controllerNumber=1 scan=6655"	3	1998.076130	1.000000e+000	3.573642e-003	0.000862	0.431415	1.000000e+000	1.000000e+000
	3	20190410_QExHFX1_RSLC1_Beveridge_Clausen_IMP_DSS_JRmethod_R2.6557.6557.4 File:"20190410_QExHFX1_RSLC1_Beveridge_Clausen_IMP_DSS_JRmethod_R2.raw", NativeID:"controllerType=0 controllerNumber=1 scan=6557"	4	1998.075841	1.000000e+000	7.815018e-002	0.000573	0.286776	1.000000e+000	1.000000e+000
105	LKGSPEDNEQK(2)-LKGSPEDNEQK(2)	2626.284124	null	Cas9(1250)-Cas9(1250)/	Inter-Protein
	1	20190410_QExHFX1_RSLC1_Beveridge_Clausen_IMP_DSS_JRmethod_R2.6792.6792.4 File:"20190410_QExHFX1_RSLC1_Beveridge_Clausen_IMP_DSS_JRmethod_R2.raw", NativeID:"controllerType=0 controllerNumber=1 scan=6792"	4	2626.284452	1.000000e+000	2.002249e-003	0.000328	0.124891	1.000000e+000	1.000000e+000
	2	20190410_QExHFX1_RSLC1_Beveridge_Clausen_IMP_DSS_JRmethod_R2.6816.6816.3 File:"20190410_QExHFX1_RSLC1_Beveridge_Clausen_IMP_DSS_JRmethod_R2.raw", NativeID:"controllerType=0 controllerNumber=1 scan=6816"	3	2626.283430	1.000000e+000	3.720155e-001	-0.000694	-0.264252	1.000000e+000	1.000000e+000
106	LKGSPEDNEQK(2)-LKSVK(2)	1956.064704	null	Cas9(1250)-Cas9(1162)/	Intra-Protein
	1	20190410_QExHFX1_RSLC1_Beveridge_Clausen_IMP_DSS_JRmethod_R2.6565.6565.3 File:"20190410_QExHFX1_RSLC1_Beveridge_Clausen_IMP_DSS_JRmethod_R2.raw", NativeID:"controllerType=0 controllerNumber=1 scan=6565"	3	1956.065609	1.000000e+000	9.766815e-003	0.000905	0.462664	1.000000e+000	1.000000e+000
	2	20190410_QExHFX1_RSLC1_Beveridge_Clausen_IMP_DSS_JRmethod_R2.6465.6465.3 File:"20190410_QExHFX1_RSLC1_Beveridge_Clausen_IMP_DSS_JRmethod_R2.raw", NativeID:"controllerType=0 controllerNumber=1 scan=6465"	3	1956.063432	1.000000e+000	1.017827e-002	-0.001272	-0.650285	1.000000e+000	1.000000e+000
	3	20190410_QExHFX1_RSLC1_Beveridge_Clausen_IMP_DSS_JRmethod_R2.6462.6462.4 File:"20190410_QExHFX1_RSLC1_Beveridge_Clausen_IMP_DSS_JRmethod_R2.raw", NativeID:"controllerType=0 controllerNumber=1 scan=6462"	4	1956.064997	1.000000e+000	8.950369e-002	0.000293	0.149791	1.000000e+000	1.000000e+000
	4	20190410_QExHFX1_RSLC1_Beveridge_Clausen_IMP_DSS_JRmethod_R2.6560.6560.4 File:"20190410_QExHFX1_RSLC1_Beveridge_Clausen_IMP_DSS_JRmethod_R2.raw", NativeID:"controllerType=0 controllerNumber=1 scan=6560"	4	1956.065567	1.000000e+000	2.010781e-001	0.000863	0.441192	1.000000e+000	1.000000e+000
107	LKSVK(2)-KVTVK(1)	1285.845285	null	Cas9(1162)-Cas9(562)/	Intra-Protein
	1	20190410_QExHFX1_RSLC1_Beveridge_Clausen_IMP_DSS_JRmethod_R2.6179.6179.3 File:"20190410_QExHFX1_RSLC1_Beveridge_Clausen_IMP_DSS_JRmethod_R2.raw", NativeID:"controllerType=0 controllerNumber=1 scan=6179"	3	1285.845360	1.000000e+000	6.871488e-001	0.000075	0.058327	1.000000e+000	1.000000e+000
108	LKSVK(2)-LKSVK(2)	1285.845285	null	Cas9(1162)-Cas9(1162)/	Inter-Protein
	1	20190410_QExHFX1_RSLC1_Beveridge_Clausen_IMP_DSS_JRmethod_R2.6393.6393.3 File:"20190410_QExHFX1_RSLC1_Beveridge_Clausen_IMP_DSS_JRmethod_R2.raw", NativeID:"controllerType=0 controllerNumber=1 scan=6393"	3	1285.845210	1.000000e+000	1.137607e-001	-0.000075	-0.058327	1.000000e+000	1.000000e+000
109	LKTYAHLFDDK(2)-ESILPKR(6)	2330.275351	null	Cas9(641)-Cas9(1117)/	Intra-Protein
	1	20190410_QExHFX1_RSLC1_Beveridge_Clausen_IMP_DSS_JRmethod_R2.16423.16423.4 File:"20190410_QExHFX1_RSLC1_Beveridge_Clausen_IMP_DSS_JRmethod_R2.raw", NativeID:"controllerType=0 controllerNumber=1 scan=16423"	4	2330.277355	1.000000e+000	2.071733e-002	0.002004	0.859984	1.000000e+000	1.000000e+000
	2	20190410_QExHFX1_RSLC1_Beveridge_Clausen_IMP_DSS_JRmethod_R2.16442.16442.5 File:"20190410_QExHFX1_RSLC1_Beveridge_Clausen_IMP_DSS_JRmethod_R2.raw", NativeID:"controllerType=0 controllerNumber=1 scan=16442"	5	2330.274783	1.000000e+000	7.053093e-001	-0.000568	-0.243748	1.000000e+000	1.000000e+000
110	LKTYAHLFDDK(2)-FKVLGNTDR(2)	2537.339734	null	Cas9(641)-Cas9(37)/	Intra-Protein
	1	20190410_QExHFX1_RSLC1_Beveridge_Clausen_IMP_DSS_JRmethod_R2.17210.17210.5 File:"20190410_QExHFX1_RSLC1_Beveridge_Clausen_IMP_DSS_JRmethod_R2.raw", NativeID:"controllerType=0 controllerNumber=1 scan=17210"	5	2537.343740	1.000000e+000	7.775127e-003	0.004006	1.578819	1.000000e+000	1.000000e+000
111	LKTYAHLFDDK(2)-KMIAK(1)	2078.135364	null	Cas9(641)-Cas9(1024)/	Intra-Protein
	1	20190410_QExHFX1_RSLC1_Beveridge_Clausen_IMP_DSS_JRmethod_R2.12705.12705.4 File:"20190410_QExHFX1_RSLC1_Beveridge_Clausen_IMP_DSS_JRmethod_R2.raw", NativeID:"controllerType=0 controllerNumber=1 scan=12705"	4	2078.134421	1.000000e+000	4.729458e-002	-0.000943	-0.453772	1.000000e+000	1.000000e+000
	2	20190410_QExHFX1_RSLC1_Beveridge_Clausen_IMP_DSS_JRmethod_R2.12700.12700.5 File:"20190410_QExHFX1_RSLC1_Beveridge_Clausen_IMP_DSS_JRmethod_R2.raw", NativeID:"controllerType=0 controllerNumber=1 scan=12700"	5	2078.136116	1.000000e+000	5.595955e-002	0.000752	0.361863	1.000000e+000	1.000000e+000
112	LKTYAHLFDDK(2)-LSKSR(3)	2078.127970	null	Cas9(641)-Cas9(222)/	Intra-Protein
	1	20190410_QExHFX1_RSLC1_Beveridge_Clausen_IMP_DSS_JRmethod_R2.17227.17227.3 File:"20190410_QExHFX1_RSLC1_Beveridge_Clausen_IMP_DSS_JRmethod_R2.raw", NativeID:"controllerType=0 controllerNumber=1 scan=17227"	3	2078.122360	1.000000e+000	7.946686e-001	-0.005610	-2.699545	1.000000e+000	1.000000e+000
113	LKTYAHLFDDK(2)-SEQEIGKATAK(7)	2649.376901	null	Cas9(641)-Cas9(1035)/	Intra-Protein
	1	20190410_QExHFX1_RSLC1_Beveridge_Clausen_IMP_DSS_JRmethod_R2.13189.13189.4 File:"20190410_QExHFX1_RSLC1_Beveridge_Clausen_IMP_DSS_JRmethod_R2.raw", NativeID:"controllerType=0 controllerNumber=1 scan=13189"	4	2649.377341	1.000000e+000	3.271793e-003	0.000440	0.166077	1.000000e+000	1.000000e+000
	2	20190410_QExHFX1_RSLC1_Beveridge_Clausen_IMP_DSS_JRmethod_R2.13216.13216.3 File:"20190410_QExHFX1_RSLC1_Beveridge_Clausen_IMP_DSS_JRmethod_R2.raw", NativeID:"controllerType=0 controllerNumber=1 scan=13216"	3	2649.375887	1.000000e+000	7.528369e-001	-0.001014	-0.382732	1.000000e+000	1.000000e+000
114	LKYENEMALR(2)-TKYNALK(2)	2241.194661	null	sp|K1C15_SHEEP|(192)-sp|CTRB_BOVIN|(145)/	Inter-Protein
	1	20190410_QExHFX1_RSLC1_Beveridge_Clausen_IMP_DSS_JRmethod_R2.12091.12091.3 File:"20190410_QExHFX1_RSLC1_Beveridge_Clausen_IMP_DSS_JRmethod_R2.raw", NativeID:"controllerType=0 controllerNumber=1 scan=12091"	3	2241.184910	1.000000e+000	4.020466e-001	-0.009751	-4.350805	1.000000e+000	1.000000e+000
115	LPKYSLFELENGR(3)-APLSASMIKR(9)	2776.506467	null	Cas9(1204)-Cas9(327)/	Intra-Protein
	1	20190410_QExHFX1_RSLC1_Beveridge_Clausen_IMP_DSS_JRmethod_R2.21773.21773.4 File:"20190410_QExHFX1_RSLC1_Beveridge_Clausen_IMP_DSS_JRmethod_R2.raw", NativeID:"controllerType=0 controllerNumber=1 scan=21773"	4	2776.506375	1.000000e+000	7.459543e-004	-0.000092	-0.033135	1.000000e+000	1.000000e+000
116	LPKYSLFELENGR(3)-FIKPILEK(3)	2690.516627	null	Cas9(1204)-Cas9(381)/	Intra-Protein
	1	20190410_QExHFX1_RSLC1_Beveridge_Clausen_IMP_DSS_JRmethod_R2.23438.23438.4 File:"20190410_QExHFX1_RSLC1_Beveridge_Clausen_IMP_DSS_JRmethod_R2.raw", NativeID:"controllerType=0 controllerNumber=1 scan=23438"	4	2690.516745	1.000000e+000	1.568929e-004	0.000118	0.043858	1.000000e+000	1.000000e+000
117	LPKYSLFELENGR(3)-KFDNLTK(1)	2568.370698	null	Cas9(1204)-Cas9(900)/	Intra-Protein
	1	20190410_QExHFX1_RSLC1_Beveridge_Clausen_IMP_DSS_JRmethod_R2.21373.21373.4 File:"20190410_QExHFX1_RSLC1_Beveridge_Clausen_IMP_DSS_JRmethod_R2.raw", NativeID:"controllerType=0 controllerNumber=1 scan=21373"	4	2568.366598	1.000000e+000	6.806880e-002	-0.004100	-1.596343	1.000000e+000	1.000000e+000
118	LPKYSLFELENGR(3)-SDKNR(3)	2322.208729	null	Cas9(1204)-Cas9(866)/	Intra-Protein
	1	20190410_QExHFX1_RSLC1_Beveridge_Clausen_IMP_DSS_JRmethod_R2.17469.17469.4 File:"20190410_QExHFX1_RSLC1_Beveridge_Clausen_IMP_DSS_JRmethod_R2.raw", NativeID:"controllerType=0 controllerNumber=1 scan=17469"	4	2322.209988	1.000000e+000	2.339894e-001	0.001259	0.542156	1.000000e+000	1.000000e+000
119	LSKSR(3)-LSKSR(3)	1317.784809	null	Cas9(222)-Cas9(222)/	Inter-Protein
	1	20190410_QExHFX1_RSLC1_Beveridge_Clausen_IMP_DSS_JRmethod_R2.5236.5236.3 File:"20190410_QExHFX1_RSLC1_Beveridge_Clausen_IMP_DSS_JRmethod_R2.raw", NativeID:"controllerType=0 controllerNumber=1 scan=5236"	3	1317.785150	1.000000e+000	2.849549e-002	0.000341	0.258768	1.000000e+000	1.000000e+000
	2	20190410_QExHFX1_RSLC1_Beveridge_Clausen_IMP_DSS_JRmethod_R2.5135.5135.3 File:"20190410_QExHFX1_RSLC1_Beveridge_Clausen_IMP_DSS_JRmethod_R2.raw", NativeID:"controllerType=0 controllerNumber=1 scan=5135"	3	1317.785001	1.000000e+000	3.109619e-002	0.000192	0.145699	1.000000e+000	1.000000e+000
120	LVDSTDKADLR(7)-AGFIKR(5)	2061.133782	null	Cas9(152)-Cas9(922)/	Intra-Protein
	1	20190410_QExHFX1_RSLC1_Beveridge_Clausen_IMP_DSS_JRmethod_R2.12835.12835.3 File:"20190410_QExHFX1_RSLC1_Beveridge_Clausen_IMP_DSS_JRmethod_R2.raw", NativeID:"controllerType=0 controllerNumber=1 scan=12835"	3	2061.134941	1.000000e+000	4.125517e-003	0.001159	0.562312	1.000000e+000	1.000000e+000
	2	20190410_QExHFX1_RSLC1_Beveridge_Clausen_IMP_DSS_JRmethod_R2.13198.13198.3 File:"20190410_QExHFX1_RSLC1_Beveridge_Clausen_IMP_DSS_JRmethod_R2.raw", NativeID:"controllerType=0 controllerNumber=1 scan=13198"	3	2061.135182	1.000000e+000	8.960574e-003	0.001400	0.679238	1.000000e+000	1.000000e+000
	3	20190410_QExHFX1_RSLC1_Beveridge_Clausen_IMP_DSS_JRmethod_R2.13208.13208.4 File:"20190410_QExHFX1_RSLC1_Beveridge_Clausen_IMP_DSS_JRmethod_R2.raw", NativeID:"controllerType=0 controllerNumber=1 scan=13208"	4	2061.136139	1.000000e+000	1.669812e-002	0.002357	1.143545	1.000000e+000	1.000000e+000
	4	20190410_QExHFX1_RSLC1_Beveridge_Clausen_IMP_DSS_JRmethod_R2.13368.13368.3 File:"20190410_QExHFX1_RSLC1_Beveridge_Clausen_IMP_DSS_JRmethod_R2.raw", NativeID:"controllerType=0 controllerNumber=1 scan=13368"	3	2061.133935	1.000000e+000	2.251481e-002	0.000153	0.074231	1.000000e+000	1.000000e+000
	5	20190410_QExHFX1_RSLC1_Beveridge_Clausen_IMP_DSS_JRmethod_R2.12843.12843.4 File:"20190410_QExHFX1_RSLC1_Beveridge_Clausen_IMP_DSS_JRmethod_R2.raw", NativeID:"controllerType=0 controllerNumber=1 scan=12843"	4	2061.133396	1.000000e+000	4.698600e-002	-0.000386	-0.187276	1.000000e+000	1.000000e+000
	6	20190410_QExHFX1_RSLC1_Beveridge_Clausen_IMP_DSS_JRmethod_R2.13017.13017.4 File:"20190410_QExHFX1_RSLC1_Beveridge_Clausen_IMP_DSS_JRmethod_R2.raw", NativeID:"controllerType=0 controllerNumber=1 scan=13017"	4	2061.134920	1.000000e+000	5.081269e-002	0.001138	0.552123	1.000000e+000	1.000000e+000
	7	20190410_QExHFX1_RSLC1_Beveridge_Clausen_IMP_DSS_JRmethod_R2.12655.12655.4 File:"20190410_QExHFX1_RSLC1_Beveridge_Clausen_IMP_DSS_JRmethod_R2.raw", NativeID:"controllerType=0 controllerNumber=1 scan=12655"	4	2061.133638	1.000000e+000	6.146686e-002	-0.000144	-0.069864	1.000000e+000	1.000000e+000
	8	20190410_QExHFX1_RSLC1_Beveridge_Clausen_IMP_DSS_JRmethod_R2.12499.12499.4 File:"20190410_QExHFX1_RSLC1_Beveridge_Clausen_IMP_DSS_JRmethod_R2.raw", NativeID:"controllerType=0 controllerNumber=1 scan=12499"	4	2061.136374	1.000000e+000	2.088568e-001	0.002592	1.257560	1.000000e+000	1.000000e+000
	9	20190410_QExHFX1_RSLC1_Beveridge_Clausen_IMP_DSS_JRmethod_R2.13373.13373.4 File:"20190410_QExHFX1_RSLC1_Beveridge_Clausen_IMP_DSS_JRmethod_R2.raw", NativeID:"controllerType=0 controllerNumber=1 scan=13373"	4	2061.135333	1.000000e+000	2.184401e-001	0.001551	0.752498	1.000000e+000	1.000000e+000
	10	20190410_QExHFX1_RSLC1_Beveridge_Clausen_IMP_DSS_JRmethod_R2.12647.12647.3 File:"20190410_QExHFX1_RSLC1_Beveridge_Clausen_IMP_DSS_JRmethod_R2.raw", NativeID:"controllerType=0 controllerNumber=1 scan=12647"	3	2061.134013	1.000000e+000	3.489138e-001	0.000231	0.112074	1.000000e+000	1.000000e+000
	11	20190410_QExHFX1_RSLC1_Beveridge_Clausen_IMP_DSS_JRmethod_R2.13006.13006.3 File:"20190410_QExHFX1_RSLC1_Beveridge_Clausen_IMP_DSS_JRmethod_R2.raw", NativeID:"controllerType=0 controllerNumber=1 scan=13006"	3	2061.133840	1.000000e+000	3.559972e-001	0.000058	0.028140	1.000000e+000	1.000000e+000
	12	20190410_QExHFX1_RSLC1_Beveridge_Clausen_IMP_DSS_JRmethod_R2.12859.12859.3 File:"20190410_QExHFX1_RSLC1_Beveridge_Clausen_IMP_DSS_JRmethod_R2.raw", NativeID:"controllerType=0 controllerNumber=1 scan=12859"	3	2061.133923	1.000000e+000	6.320927e-001	0.000141	0.068409	1.000000e+000	1.000000e+000
121	LVDSTDKADLR(7)-GQKNSR(3)	2059.077723	null	Cas9(152)-Cas9(779)/	Intra-Protein
	1	20190410_QExHFX1_RSLC1_Beveridge_Clausen_IMP_DSS_JRmethod_R2.7434.7434.4 File:"20190410_QExHFX1_RSLC1_Beveridge_Clausen_IMP_DSS_JRmethod_R2.raw", NativeID:"controllerType=0 controllerNumber=1 scan=7434"	4	2059.079361	1.000000e+000	8.793501e-003	0.001638	0.795502	1.000000e+000	1.000000e+000
	2	20190410_QExHFX1_RSLC1_Beveridge_Clausen_IMP_DSS_JRmethod_R2.7767.7767.4 File:"20190410_QExHFX1_RSLC1_Beveridge_Clausen_IMP_DSS_JRmethod_R2.raw", NativeID:"controllerType=0 controllerNumber=1 scan=7767"	4	2059.078649	1.000000e+000	1.278481e-002	0.000926	0.449716	1.000000e+000	1.000000e+000
	3	20190410_QExHFX1_RSLC1_Beveridge_Clausen_IMP_DSS_JRmethod_R2.7770.7770.3 File:"20190410_QExHFX1_RSLC1_Beveridge_Clausen_IMP_DSS_JRmethod_R2.raw", NativeID:"controllerType=0 controllerNumber=1 scan=7770"	3	2059.078466	1.000000e+000	1.730472e-002	0.000743	0.360841	1.000000e+000	1.000000e+000
	4	20190410_QExHFX1_RSLC1_Beveridge_Clausen_IMP_DSS_JRmethod_R2.8020.8020.4 File:"20190410_QExHFX1_RSLC1_Beveridge_Clausen_IMP_DSS_JRmethod_R2.raw", NativeID:"controllerType=0 controllerNumber=1 scan=8020"	4	2059.078776	1.000000e+000	2.223895e-002	0.001053	0.511394	1.000000e+000	1.000000e+000
	5	20190410_QExHFX1_RSLC1_Beveridge_Clausen_IMP_DSS_JRmethod_R2.7631.7631.4 File:"20190410_QExHFX1_RSLC1_Beveridge_Clausen_IMP_DSS_JRmethod_R2.raw", NativeID:"controllerType=0 controllerNumber=1 scan=7631"	4	2059.078024	1.000000e+000	2.246271e-002	0.000301	0.146182	1.000000e+000	1.000000e+000
	6	20190410_QExHFX1_RSLC1_Beveridge_Clausen_IMP_DSS_JRmethod_R2.7633.7633.3 File:"20190410_QExHFX1_RSLC1_Beveridge_Clausen_IMP_DSS_JRmethod_R2.raw", NativeID:"controllerType=0 controllerNumber=1 scan=7633"	3	2059.078043	1.000000e+000	2.300770e-002	0.000320	0.155409	1.000000e+000	1.000000e+000
	7	20190410_QExHFX1_RSLC1_Beveridge_Clausen_IMP_DSS_JRmethod_R2.7911.7911.3 File:"20190410_QExHFX1_RSLC1_Beveridge_Clausen_IMP_DSS_JRmethod_R2.raw", NativeID:"controllerType=0 controllerNumber=1 scan=7911"	3	2059.078808	1.000000e+000	4.353454e-002	0.001085	0.526935	1.000000e+000	1.000000e+000
	8	20190410_QExHFX1_RSLC1_Beveridge_Clausen_IMP_DSS_JRmethod_R2.8023.8023.3 File:"20190410_QExHFX1_RSLC1_Beveridge_Clausen_IMP_DSS_JRmethod_R2.raw", NativeID:"controllerType=0 controllerNumber=1 scan=8023"	3	2059.078881	1.000000e+000	4.731216e-002	0.001158	0.562388	1.000000e+000	1.000000e+000
	9	20190410_QExHFX1_RSLC1_Beveridge_Clausen_IMP_DSS_JRmethod_R2.7907.7907.4 File:"20190410_QExHFX1_RSLC1_Beveridge_Clausen_IMP_DSS_JRmethod_R2.raw", NativeID:"controllerType=0 controllerNumber=1 scan=7907"	4	2059.077633	1.000000e+000	1.017902e-001	-0.000090	-0.043709	1.000000e+000	1.000000e+000
122	LVDSTDKADLR(7)-GYKEVK(3)	2093.112378	null	Cas9(152)-Cas9(1192)/	Intra-Protein
	1	20190410_QExHFX1_RSLC1_Beveridge_Clausen_IMP_DSS_JRmethod_R2.10705.10705.4 File:"20190410_QExHFX1_RSLC1_Beveridge_Clausen_IMP_DSS_JRmethod_R2.raw", NativeID:"controllerType=0 controllerNumber=1 scan=10705"	4	2093.112448	1.000000e+000	1.119655e-002	0.000070	0.033443	1.000000e+000	1.000000e+000
	2	20190410_QExHFX1_RSLC1_Beveridge_Clausen_IMP_DSS_JRmethod_R2.10839.10839.4 File:"20190410_QExHFX1_RSLC1_Beveridge_Clausen_IMP_DSS_JRmethod_R2.raw", NativeID:"controllerType=0 controllerNumber=1 scan=10839"	4	2093.110763	1.000000e+000	5.146142e-002	-0.001615	-0.771578	1.000000e+000	1.000000e+000
	3	20190410_QExHFX1_RSLC1_Beveridge_Clausen_IMP_DSS_JRmethod_R2.10847.10847.3 File:"20190410_QExHFX1_RSLC1_Beveridge_Clausen_IMP_DSS_JRmethod_R2.raw", NativeID:"controllerType=0 controllerNumber=1 scan=10847"	3	2093.112735	1.000000e+000	5.418156e-002	0.000357	0.170559	1.000000e+000	1.000000e+000
	4	20190410_QExHFX1_RSLC1_Beveridge_Clausen_IMP_DSS_JRmethod_R2.10568.10568.4 File:"20190410_QExHFX1_RSLC1_Beveridge_Clausen_IMP_DSS_JRmethod_R2.raw", NativeID:"controllerType=0 controllerNumber=1 scan=10568"	4	2093.113272	1.000000e+000	5.571756e-002	0.000894	0.427115	1.000000e+000	1.000000e+000
	5	20190410_QExHFX1_RSLC1_Beveridge_Clausen_IMP_DSS_JRmethod_R2.10710.10710.3 File:"20190410_QExHFX1_RSLC1_Beveridge_Clausen_IMP_DSS_JRmethod_R2.raw", NativeID:"controllerType=0 controllerNumber=1 scan=10710"	3	2093.112058	1.000000e+000	8.004616e-002	-0.000320	-0.152882	1.000000e+000	1.000000e+000
	6	20190410_QExHFX1_RSLC1_Beveridge_Clausen_IMP_DSS_JRmethod_R2.10572.10572.3 File:"20190410_QExHFX1_RSLC1_Beveridge_Clausen_IMP_DSS_JRmethod_R2.raw", NativeID:"controllerType=0 controllerNumber=1 scan=10572"	3	2093.112610	1.000000e+000	8.517226e-002	0.000232	0.110840	1.000000e+000	1.000000e+000
123	LVDSTDKADLR(7)-LVDSTDKADLR(7)	2602.356892	null	Cas9(152)-Cas9(152)/	Inter-Protein
	1	20190410_QExHFX1_RSLC1_Beveridge_Clausen_IMP_DSS_JRmethod_R2.14105.14105.3 File:"20190410_QExHFX1_RSLC1_Beveridge_Clausen_IMP_DSS_JRmethod_R2.raw", NativeID:"controllerType=0 controllerNumber=1 scan=14105"	3	2602.356898	1.000000e+000	2.671414e-006	0.000006	0.002306	1.000000e+000	1.000000e+000
	2	20190410_QExHFX1_RSLC1_Beveridge_Clausen_IMP_DSS_JRmethod_R2.14317.14317.3 File:"20190410_QExHFX1_RSLC1_Beveridge_Clausen_IMP_DSS_JRmethod_R2.raw", NativeID:"controllerType=0 controllerNumber=1 scan=14317"	3	2602.356210	1.000000e+000	2.807818e-006	-0.000682	-0.262070	1.000000e+000	1.000000e+000
	3	20190410_QExHFX1_RSLC1_Beveridge_Clausen_IMP_DSS_JRmethod_R2.14495.14495.3 File:"20190410_QExHFX1_RSLC1_Beveridge_Clausen_IMP_DSS_JRmethod_R2.raw", NativeID:"controllerType=0 controllerNumber=1 scan=14495"	3	2602.356706	1.000000e+000	2.306058e-004	-0.000186	-0.071474	1.000000e+000	1.000000e+000
	4	20190410_QExHFX1_RSLC1_Beveridge_Clausen_IMP_DSS_JRmethod_R2.15039.15039.3 File:"20190410_QExHFX1_RSLC1_Beveridge_Clausen_IMP_DSS_JRmethod_R2.raw", NativeID:"controllerType=0 controllerNumber=1 scan=15039"	3	2602.357151	1.000000e+000	8.524442e-004	0.000259	0.099525	1.000000e+000	1.000000e+000
	5	20190410_QExHFX1_RSLC1_Beveridge_Clausen_IMP_DSS_JRmethod_R2.14110.14110.4 File:"20190410_QExHFX1_RSLC1_Beveridge_Clausen_IMP_DSS_JRmethod_R2.raw", NativeID:"controllerType=0 controllerNumber=1 scan=14110"	4	2602.356622	1.000000e+000	3.387871e-003	-0.000270	-0.103752	1.000000e+000	1.000000e+000
	6	20190410_QExHFX1_RSLC1_Beveridge_Clausen_IMP_DSS_JRmethod_R2.14856.14856.3 File:"20190410_QExHFX1_RSLC1_Beveridge_Clausen_IMP_DSS_JRmethod_R2.raw", NativeID:"controllerType=0 controllerNumber=1 scan=14856"	3	2602.355772	1.000000e+000	4.236721e-003	-0.001120	-0.430379	1.000000e+000	1.000000e+000
	7	20190410_QExHFX1_RSLC1_Beveridge_Clausen_IMP_DSS_JRmethod_R2.14499.14499.4 File:"20190410_QExHFX1_RSLC1_Beveridge_Clausen_IMP_DSS_JRmethod_R2.raw", NativeID:"controllerType=0 controllerNumber=1 scan=14499"	4	2602.351782	1.000000e+000	4.243730e-003	-0.005110	-1.963605	1.000000e+000	1.000000e+000
	8	20190410_QExHFX1_RSLC1_Beveridge_Clausen_IMP_DSS_JRmethod_R2.14684.14684.3 File:"20190410_QExHFX1_RSLC1_Beveridge_Clausen_IMP_DSS_JRmethod_R2.raw", NativeID:"controllerType=0 controllerNumber=1 scan=14684"	3	2602.357320	1.000000e+000	2.707069e-002	0.000428	0.164466	1.000000e+000	1.000000e+000
	9	20190410_QExHFX1_RSLC1_Beveridge_Clausen_IMP_DSS_JRmethod_R2.14322.14322.4 File:"20190410_QExHFX1_RSLC1_Beveridge_Clausen_IMP_DSS_JRmethod_R2.raw", NativeID:"controllerType=0 controllerNumber=1 scan=14322"	4	2602.358470	1.000000e+000	9.096821e-002	0.001578	0.606373	1.000000e+000	1.000000e+000
	10	20190410_QExHFX1_RSLC1_Beveridge_Clausen_IMP_DSS_JRmethod_R2.14688.14688.4 File:"20190410_QExHFX1_RSLC1_Beveridge_Clausen_IMP_DSS_JRmethod_R2.raw", NativeID:"controllerType=0 controllerNumber=1 scan=14688"	4	2602.354880	1.000000e+000	1.821304e-001	-0.002012	-0.773145	1.000000e+000	1.000000e+000
124	LVDSTDKADLR(7)-VMKQLK(3)	2116.168114	null	Cas9(152)-Cas9(653)/	Intra-Protein
	1	20190410_QExHFX1_RSLC1_Beveridge_Clausen_IMP_DSS_JRmethod_R2.11680.11680.4 File:"20190410_QExHFX1_RSLC1_Beveridge_Clausen_IMP_DSS_JRmethod_R2.raw", NativeID:"controllerType=0 controllerNumber=1 scan=11680"	4	2116.168307	1.000000e+000	1.630138e-002	0.000193	0.091203	1.000000e+000	1.000000e+000
	2	20190410_QExHFX1_RSLC1_Beveridge_Clausen_IMP_DSS_JRmethod_R2.11537.11537.4 File:"20190410_QExHFX1_RSLC1_Beveridge_Clausen_IMP_DSS_JRmethod_R2.raw", NativeID:"controllerType=0 controllerNumber=1 scan=11537"	4	2116.167521	1.000000e+000	9.454857e-002	-0.000593	-0.280223	1.000000e+000	1.000000e+000
	3	20190410_QExHFX1_RSLC1_Beveridge_Clausen_IMP_DSS_JRmethod_R2.11674.11674.3 File:"20190410_QExHFX1_RSLC1_Beveridge_Clausen_IMP_DSS_JRmethod_R2.raw", NativeID:"controllerType=0 controllerNumber=1 scan=11674"	3	2116.169224	1.000000e+000	1.146428e-001	0.001110	0.524533	1.000000e+000	1.000000e+000
	4	20190410_QExHFX1_RSLC1_Beveridge_Clausen_IMP_DSS_JRmethod_R2.10524.10524.4 File:"20190410_QExHFX1_RSLC1_Beveridge_Clausen_IMP_DSS_JRmethod_R2.raw", NativeID:"controllerType=0 controllerNumber=1 scan=10524"	4	2132.163617	1.000000e+000	1.407760e-001	0.000589	0.276245	1.000000e+000	1.000000e+000
	5	20190410_QExHFX1_RSLC1_Beveridge_Clausen_IMP_DSS_JRmethod_R2.11553.11553.4 File:"20190410_QExHFX1_RSLC1_Beveridge_Clausen_IMP_DSS_JRmethod_R2.raw", NativeID:"controllerType=0 controllerNumber=1 scan=11553"	4	2132.163457	1.000000e+000	1.728746e-001	0.000429	0.201204	1.000000e+000	1.000000e+000
	6	20190410_QExHFX1_RSLC1_Beveridge_Clausen_IMP_DSS_JRmethod_R2.11558.11558.3 File:"20190410_QExHFX1_RSLC1_Beveridge_Clausen_IMP_DSS_JRmethod_R2.raw", NativeID:"controllerType=0 controllerNumber=1 scan=11558"	3	2132.163059	1.000000e+000	2.669525e-001	0.000031	0.014539	1.000000e+000	1.000000e+000
	7	20190410_QExHFX1_RSLC1_Beveridge_Clausen_IMP_DSS_JRmethod_R2.10792.10792.4 File:"20190410_QExHFX1_RSLC1_Beveridge_Clausen_IMP_DSS_JRmethod_R2.raw", NativeID:"controllerType=0 controllerNumber=1 scan=10792"	4	2132.163116	1.000000e+000	3.903988e-001	0.000088	0.041273	1.000000e+000	1.000000e+000
	8	20190410_QExHFX1_RSLC1_Beveridge_Clausen_IMP_DSS_JRmethod_R2.10391.10391.4 File:"20190410_QExHFX1_RSLC1_Beveridge_Clausen_IMP_DSS_JRmethod_R2.raw", NativeID:"controllerType=0 controllerNumber=1 scan=10391"	4	2132.158633	1.000000e+000	5.813179e-001	-0.004395	-2.061287	1.000000e+000	1.000000e+000
	9	20190410_QExHFX1_RSLC1_Beveridge_Clausen_IMP_DSS_JRmethod_R2.11137.11137.4 File:"20190410_QExHFX1_RSLC1_Beveridge_Clausen_IMP_DSS_JRmethod_R2.raw", NativeID:"controllerType=0 controllerNumber=1 scan=11137"	4	2132.163717	1.000000e+000	7.775248e-001	0.000689	0.323146	1.000000e+000	1.000000e+000
125	MDGTEELLVKLNR(10)-EKIEK(2)	2301.236914	null	Cas9(396)-Cas9(443)/	Intra-Protein
	1	20190410_QExHFX1_RSLC1_Beveridge_Clausen_IMP_DSS_JRmethod_R2.19102.19102.4 File:"20190410_QExHFX1_RSLC1_Beveridge_Clausen_IMP_DSS_JRmethod_R2.raw", NativeID:"controllerType=0 controllerNumber=1 scan=19102"	4	2301.237849	1.000000e+000	5.763494e-004	0.000935	0.406303	1.000000e+000	1.000000e+000
	2	20190410_QExHFX1_RSLC1_Beveridge_Clausen_IMP_DSS_JRmethod_R2.18929.18929.4 File:"20190410_QExHFX1_RSLC1_Beveridge_Clausen_IMP_DSS_JRmethod_R2.raw", NativeID:"controllerType=0 controllerNumber=1 scan=18929"	4	2301.237184	1.000000e+000	3.379743e-003	0.000270	0.117328	1.000000e+000	1.000000e+000
	3	20190410_QExHFX1_RSLC1_Beveridge_Clausen_IMP_DSS_JRmethod_R2.19112.19112.3 File:"20190410_QExHFX1_RSLC1_Beveridge_Clausen_IMP_DSS_JRmethod_R2.raw", NativeID:"controllerType=0 controllerNumber=1 scan=19112"	3	2301.238446	1.000000e+000	3.196644e-002	0.001532	0.665729	1.000000e+000	1.000000e+000
	4	20190410_QExHFX1_RSLC1_Beveridge_Clausen_IMP_DSS_JRmethod_R2.19327.19327.4 File:"20190410_QExHFX1_RSLC1_Beveridge_Clausen_IMP_DSS_JRmethod_R2.raw", NativeID:"controllerType=0 controllerNumber=1 scan=19327"	4	2301.236471	1.000000e+000	3.631513e-002	-0.000443	-0.192505	1.000000e+000	1.000000e+000
	5	20190410_QExHFX1_RSLC1_Beveridge_Clausen_IMP_DSS_JRmethod_R2.17350.17350.4 File:"20190410_QExHFX1_RSLC1_Beveridge_Clausen_IMP_DSS_JRmethod_R2.raw", NativeID:"controllerType=0 controllerNumber=1 scan=17350"	4	2317.230612	1.000000e+000	3.275652e-001	-0.001217	-0.525196	1.000000e+000	1.000000e+000
	6	20190410_QExHFX1_RSLC1_Beveridge_Clausen_IMP_DSS_JRmethod_R2.18939.18939.3 File:"20190410_QExHFX1_RSLC1_Beveridge_Clausen_IMP_DSS_JRmethod_R2.raw", NativeID:"controllerType=0 controllerNumber=1 scan=18939"	3	2301.237624	1.000000e+000	3.577799e-001	0.000710	0.308530	1.000000e+000	1.000000e+000
126	MDGTEELLVKLNR(10)-GGLSELDKAGFIK(8)	3005.586222	Oxidation[M](1)	Cas9(396)-Cas9(917)/	Intra-Protein
	1	20190410_QExHFX1_RSLC1_Beveridge_Clausen_IMP_DSS_JRmethod_R2.25439.25439.4 File:"20190410_QExHFX1_RSLC1_Beveridge_Clausen_IMP_DSS_JRmethod_R2.raw", NativeID:"controllerType=0 controllerNumber=1 scan=25439"	4	3005.587361	1.000000e+000	3.389531e-005	0.001139	0.378961	1.000000e+000	1.000000e+000
	2	20190410_QExHFX1_RSLC1_Beveridge_Clausen_IMP_DSS_JRmethod_R2.25532.25532.4 File:"20190410_QExHFX1_RSLC1_Beveridge_Clausen_IMP_DSS_JRmethod_R2.raw", NativeID:"controllerType=0 controllerNumber=1 scan=25532"	4	2989.591696	1.000000e+000	1.990232e-004	0.000388	0.129784	1.000000e+000	1.000000e+000
	3	20190410_QExHFX1_RSLC1_Beveridge_Clausen_IMP_DSS_JRmethod_R2.25391.25391.4 File:"20190410_QExHFX1_RSLC1_Beveridge_Clausen_IMP_DSS_JRmethod_R2.raw", NativeID:"controllerType=0 controllerNumber=1 scan=25391"	4	2989.594388	1.000000e+000	3.784720e-004	0.003080	1.030241	1.000000e+000	1.000000e+000
	4	20190410_QExHFX1_RSLC1_Beveridge_Clausen_IMP_DSS_JRmethod_R2.24591.24591.4 File:"20190410_QExHFX1_RSLC1_Beveridge_Clausen_IMP_DSS_JRmethod_R2.raw", NativeID:"controllerType=0 controllerNumber=1 scan=24591"	4	3005.586813	1.000000e+000	2.824177e-003	0.000591	0.196634	1.000000e+000	1.000000e+000
127	MDGTEELLVKLNR(10)-KVTVK(1)	2229.252172	null	Cas9(396)-Cas9(562)/	Intra-Protein
	1	20190410_QExHFX1_RSLC1_Beveridge_Clausen_IMP_DSS_JRmethod_R2.18702.18702.4 File:"20190410_QExHFX1_RSLC1_Beveridge_Clausen_IMP_DSS_JRmethod_R2.raw", NativeID:"controllerType=0 controllerNumber=1 scan=18702"	4	2229.252341	1.000000e+000	7.199130e-004	0.000169	0.075810	1.000000e+000	1.000000e+000
	2	20190410_QExHFX1_RSLC1_Beveridge_Clausen_IMP_DSS_JRmethod_R2.18538.18538.4 File:"20190410_QExHFX1_RSLC1_Beveridge_Clausen_IMP_DSS_JRmethod_R2.raw", NativeID:"controllerType=0 controllerNumber=1 scan=18538"	4	2229.252083	1.000000e+000	2.399267e-003	-0.000089	-0.039924	1.000000e+000	1.000000e+000
	3	20190410_QExHFX1_RSLC1_Beveridge_Clausen_IMP_DSS_JRmethod_R2.18580.18580.4 File:"20190410_QExHFX1_RSLC1_Beveridge_Clausen_IMP_DSS_JRmethod_R2.raw", NativeID:"controllerType=0 controllerNumber=1 scan=18580"	4	2245.246969	1.000000e+000	1.104720e-002	-0.000117	-0.052110	1.000000e+000	1.000000e+000
	4	20190410_QExHFX1_RSLC1_Beveridge_Clausen_IMP_DSS_JRmethod_R2.16983.16983.4 File:"20190410_QExHFX1_RSLC1_Beveridge_Clausen_IMP_DSS_JRmethod_R2.raw", NativeID:"controllerType=0 controllerNumber=1 scan=16983"	4	2245.245505	1.000000e+000	5.603143e-002	-0.001581	-0.704154	1.000000e+000	1.000000e+000
	5	20190410_QExHFX1_RSLC1_Beveridge_Clausen_IMP_DSS_JRmethod_R2.18704.18704.3 File:"20190410_QExHFX1_RSLC1_Beveridge_Clausen_IMP_DSS_JRmethod_R2.raw", NativeID:"controllerType=0 controllerNumber=1 scan=18704"	3	2229.252900	1.000000e+000	4.501348e-001	0.000728	0.326567	1.000000e+000	1.000000e+000
128	MDGTEELLVKLNR(10)-MDGTEELLVKLNR(10)	3172.659059	null	Cas9(396)-Cas9(396)/	Inter-Protein
	1	20190410_QExHFX1_RSLC1_Beveridge_Clausen_IMP_DSS_JRmethod_R2.27133.27133.4 File:"20190410_QExHFX1_RSLC1_Beveridge_Clausen_IMP_DSS_JRmethod_R2.raw", NativeID:"controllerType=0 controllerNumber=1 scan=27133"	4	3172.657819	1.000000e+000	2.424240e-003	-0.001240	-0.390839	1.000000e+000	1.000000e+000
	2	20190410_QExHFX1_RSLC1_Beveridge_Clausen_IMP_DSS_JRmethod_R2.26411.26411.4 File:"20190410_QExHFX1_RSLC1_Beveridge_Clausen_IMP_DSS_JRmethod_R2.raw", NativeID:"controllerType=0 controllerNumber=1 scan=26411"	4	3188.650718	1.000000e+000	1.416018e-002	-0.003256	-1.021121	1.000000e+000	1.000000e+000
	3	20190410_QExHFX1_RSLC1_Beveridge_Clausen_IMP_DSS_JRmethod_R2.27150.27150.3 File:"20190410_QExHFX1_RSLC1_Beveridge_Clausen_IMP_DSS_JRmethod_R2.raw", NativeID:"controllerType=0 controllerNumber=1 scan=27150"	3	3172.658830	1.000000e+000	1.824483e-002	-0.000229	-0.072179	1.000000e+000	1.000000e+000
	4	20190410_QExHFX1_RSLC1_Beveridge_Clausen_IMP_DSS_JRmethod_R2.27048.27048.3 File:"20190410_QExHFX1_RSLC1_Beveridge_Clausen_IMP_DSS_JRmethod_R2.raw", NativeID:"controllerType=0 controllerNumber=1 scan=27048"	3	3172.658216	1.000000e+000	1.070313e-001	-0.000843	-0.265708	1.000000e+000	1.000000e+000
129	MDGTEELLVKLNR(10)-QLKEDYFK(3)	2725.411568	null	Cas9(396)-Cas9(569)/	Intra-Protein
	1	20190410_QExHFX1_RSLC1_Beveridge_Clausen_IMP_DSS_JRmethod_R2.23685.23685.4 File:"20190410_QExHFX1_RSLC1_Beveridge_Clausen_IMP_DSS_JRmethod_R2.raw", NativeID:"controllerType=0 controllerNumber=1 scan=23685"	4	2725.410090	1.000000e+000	1.045066e-003	-0.001478	-0.542303	1.000000e+000	1.000000e+000
130	MDGTEELLVKLNR(10)-QLLNAKLITQR(6)	2952.654908	null	Cas9(396)-Cas9(894)/	Intra-Protein
	1	20190410_QExHFX1_RSLC1_Beveridge_Clausen_IMP_DSS_JRmethod_R2.24103.24103.4 File:"20190410_QExHFX1_RSLC1_Beveridge_Clausen_IMP_DSS_JRmethod_R2.raw", NativeID:"controllerType=0 controllerNumber=1 scan=24103"	4	2952.654196	1.000000e+000	2.163785e-003	-0.000712	-0.241139	1.000000e+000	1.000000e+000
	2	20190410_QExHFX1_RSLC1_Beveridge_Clausen_IMP_DSS_JRmethod_R2.24096.24096.3 File:"20190410_QExHFX1_RSLC1_Beveridge_Clausen_IMP_DSS_JRmethod_R2.raw", NativeID:"controllerType=0 controllerNumber=1 scan=24096"	3	2952.652917	1.000000e+000	7.517299e-001	-0.001991	-0.674308	1.000000e+000	1.000000e+000
131	MDGTEELLVKLNR(10)-VITLKSK(5)	2443.383904	null	Cas9(396)-Cas9(963)/	Intra-Protein
	1	20190410_QExHFX1_RSLC1_Beveridge_Clausen_IMP_DSS_JRmethod_R2.21585.21585.4 File:"20190410_QExHFX1_RSLC1_Beveridge_Clausen_IMP_DSS_JRmethod_R2.raw", NativeID:"controllerType=0 controllerNumber=1 scan=21585"	4	2443.385641	1.000000e+000	7.416132e-001	0.001737	0.710899	1.000000e+000	1.000000e+000
132	MDGTEELLVKLNREDLLR(10)-TEVQTGGFSKESILPK(10)	4002.110183	null	Cas9(396)-Cas9(1111)/	Intra-Protein
	1	20190410_QExHFX1_RSLC1_Beveridge_Clausen_IMP_DSS_JRmethod_R2.21090.21090.6 File:"20190410_QExHFX1_RSLC1_Beveridge_Clausen_IMP_DSS_JRmethod_R2.raw", NativeID:"controllerType=0 controllerNumber=1 scan=21090"	6	4002.091669	1.000000e+000	3.178728e-001	-0.018514	-4.626060	1.000000e+000	1.000000e+000
133	MIAKSEQEIGK(4)-AGFIKR(5)	2062.136424	null	Cas9(1028)-Cas9(922)/	Intra-Protein
	1	20190410_QExHFX1_RSLC1_Beveridge_Clausen_IMP_DSS_JRmethod_R2.13654.13654.3 File:"20190410_QExHFX1_RSLC1_Beveridge_Clausen_IMP_DSS_JRmethod_R2.raw", NativeID:"controllerType=0 controllerNumber=1 scan=13654"	3	2062.133579	1.000000e+000	5.780884e-001	-0.002845	-1.379637	1.000000e+000	1.000000e+000
134	MIAKSEQEIGK(4)-DFQFYKVR(6)	2473.279445	null	Cas9(1028)-Cas9(978)/	Intra-Protein
	1	20190410_QExHFX1_RSLC1_Beveridge_Clausen_IMP_DSS_JRmethod_R2.17887.17887.3 File:"20190410_QExHFX1_RSLC1_Beveridge_Clausen_IMP_DSS_JRmethod_R2.raw", NativeID:"controllerType=0 controllerNumber=1 scan=17887"	3	2473.280602	1.000000e+000	6.395561e-006	0.001157	0.467800	1.000000e+000	1.000000e+000
	2	20190410_QExHFX1_RSLC1_Beveridge_Clausen_IMP_DSS_JRmethod_R2.16547.16547.3 File:"20190410_QExHFX1_RSLC1_Beveridge_Clausen_IMP_DSS_JRmethod_R2.raw", NativeID:"controllerType=0 controllerNumber=1 scan=16547"	3	2489.277073	1.000000e+000	1.529453e-005	0.002714	1.090278	1.000000e+000	1.000000e+000
	3	20190410_QExHFX1_RSLC1_Beveridge_Clausen_IMP_DSS_JRmethod_R2.18053.18053.3 File:"20190410_QExHFX1_RSLC1_Beveridge_Clausen_IMP_DSS_JRmethod_R2.raw", NativeID:"controllerType=0 controllerNumber=1 scan=18053"	3	2473.281162	1.000000e+000	7.361943e-004	0.001717	0.694220	1.000000e+000	1.000000e+000
	4	20190410_QExHFX1_RSLC1_Beveridge_Clausen_IMP_DSS_JRmethod_R2.17890.17890.4 File:"20190410_QExHFX1_RSLC1_Beveridge_Clausen_IMP_DSS_JRmethod_R2.raw", NativeID:"controllerType=0 controllerNumber=1 scan=17890"	4	2473.278435	1.000000e+000	8.166458e-003	-0.001010	-0.408365	1.000000e+000	1.000000e+000
	5	20190410_QExHFX1_RSLC1_Beveridge_Clausen_IMP_DSS_JRmethod_R2.19576.19576.3 File:"20190410_QExHFX1_RSLC1_Beveridge_Clausen_IMP_DSS_JRmethod_R2.raw", NativeID:"controllerType=0 controllerNumber=1 scan=19576"	3	2473.277500	1.000000e+000	3.097500e-002	-0.001945	-0.786405	1.000000e+000	1.000000e+000
	6	20190410_QExHFX1_RSLC1_Beveridge_Clausen_IMP_DSS_JRmethod_R2.18349.18349.4 File:"20190410_QExHFX1_RSLC1_Beveridge_Clausen_IMP_DSS_JRmethod_R2.raw", NativeID:"controllerType=0 controllerNumber=1 scan=18349"	4	2473.279440	1.000000e+000	4.006202e-002	-0.000005	-0.002022	1.000000e+000	1.000000e+000
135	MIAKSEQEIGK(4)-FDNLTKAER(6)	2464.275085	null	Cas9(1028)-Cas9(906)/	Intra-Protein
	1	20190410_QExHFX1_RSLC1_Beveridge_Clausen_IMP_DSS_JRmethod_R2.11881.11881.3 File:"20190410_QExHFX1_RSLC1_Beveridge_Clausen_IMP_DSS_JRmethod_R2.raw", NativeID:"controllerType=0 controllerNumber=1 scan=11881"	3	2464.277143	1.000000e+000	6.339033e-004	0.002058	0.835134	1.000000e+000	1.000000e+000
	2	20190410_QExHFX1_RSLC1_Beveridge_Clausen_IMP_DSS_JRmethod_R2.10846.10846.3 File:"20190410_QExHFX1_RSLC1_Beveridge_Clausen_IMP_DSS_JRmethod_R2.raw", NativeID:"controllerType=0 controllerNumber=1 scan=10846"	3	2480.268833	1.000000e+000	9.953204e-004	-0.001166	-0.470110	1.000000e+000	1.000000e+000
	3	20190410_QExHFX1_RSLC1_Beveridge_Clausen_IMP_DSS_JRmethod_R2.11880.11880.4 File:"20190410_QExHFX1_RSLC1_Beveridge_Clausen_IMP_DSS_JRmethod_R2.raw", NativeID:"controllerType=0 controllerNumber=1 scan=11880"	4	2464.277143	1.000000e+000	2.943759e-003	0.002058	0.835134	1.000000e+000	1.000000e+000
	4	20190410_QExHFX1_RSLC1_Beveridge_Clausen_IMP_DSS_JRmethod_R2.10834.10834.4 File:"20190410_QExHFX1_RSLC1_Beveridge_Clausen_IMP_DSS_JRmethod_R2.raw", NativeID:"controllerType=0 controllerNumber=1 scan=10834"	4	2480.271383	1.000000e+000	3.786273e-002	0.001384	0.558004	1.000000e+000	1.000000e+000
	5	20190410_QExHFX1_RSLC1_Beveridge_Clausen_IMP_DSS_JRmethod_R2.11130.11130.4 File:"20190410_QExHFX1_RSLC1_Beveridge_Clausen_IMP_DSS_JRmethod_R2.raw", NativeID:"controllerType=0 controllerNumber=1 scan=11130"	4	2480.266012	1.000000e+000	7.300299e-002	-0.003987	-1.607486	1.000000e+000	1.000000e+000
136	MIAKSEQEIGK(4)-LVDSTDKADLR(7)	2603.359535	null	Cas9(1028)-Cas9(152)/	Intra-Protein
	1	20190410_QExHFX1_RSLC1_Beveridge_Clausen_IMP_DSS_JRmethod_R2.15310.15310.4 File:"20190410_QExHFX1_RSLC1_Beveridge_Clausen_IMP_DSS_JRmethod_R2.raw", NativeID:"controllerType=0 controllerNumber=1 scan=15310"	4	2603.360251	1.000000e+000	1.177813e-001	0.000716	0.275029	1.000000e+000	1.000000e+000
137	MIAKSEQEIGK(4)-MIAKSEQEIGK(4)	2620.357091	Oxidation[M](1)	Cas9(1028)-Cas9(1028)/	Inter-Protein
	1	20190410_QExHFX1_RSLC1_Beveridge_Clausen_IMP_DSS_JRmethod_R2.10428.10428.4 File:"20190410_QExHFX1_RSLC1_Beveridge_Clausen_IMP_DSS_JRmethod_R2.raw", NativeID:"controllerType=0 controllerNumber=1 scan=10428"	4	2620.358635	1.000000e+000	3.559675e-003	0.001544	0.589233	1.000000e+000	1.000000e+000
	2	20190410_QExHFX1_RSLC1_Beveridge_Clausen_IMP_DSS_JRmethod_R2.11421.11421.4 File:"20190410_QExHFX1_RSLC1_Beveridge_Clausen_IMP_DSS_JRmethod_R2.raw", NativeID:"controllerType=0 controllerNumber=1 scan=11421"	4	2604.362204	1.000000e+000	7.095878e-003	0.000027	0.010367	1.000000e+000	1.000000e+000
	3	20190410_QExHFX1_RSLC1_Beveridge_Clausen_IMP_DSS_JRmethod_R2.11411.11411.3 File:"20190410_QExHFX1_RSLC1_Beveridge_Clausen_IMP_DSS_JRmethod_R2.raw", NativeID:"controllerType=0 controllerNumber=1 scan=11411"	3	2604.356663	1.000000e+000	5.440697e-002	-0.005514	-2.117217	1.000000e+000	1.000000e+000
138	MIAKSEQEIGK(4)-YDENDKLIR(6)	2536.296212	null	Cas9(1028)-Cas9(952)/	Intra-Protein
	1	20190410_QExHFX1_RSLC1_Beveridge_Clausen_IMP_DSS_JRmethod_R2.13467.13467.3 File:"20190410_QExHFX1_RSLC1_Beveridge_Clausen_IMP_DSS_JRmethod_R2.raw", NativeID:"controllerType=0 controllerNumber=1 scan=13467"	3	2536.295811	1.000000e+000	5.110970e-004	-0.000401	-0.158105	1.000000e+000	1.000000e+000
	2	20190410_QExHFX1_RSLC1_Beveridge_Clausen_IMP_DSS_JRmethod_R2.13520.13520.4 File:"20190410_QExHFX1_RSLC1_Beveridge_Clausen_IMP_DSS_JRmethod_R2.raw", NativeID:"controllerType=0 controllerNumber=1 scan=13520"	4	2536.296006	1.000000e+000	8.265940e-004	-0.000206	-0.081221	1.000000e+000	1.000000e+000
139	MKNYWR(2)-DKPIR(2)	1662.878382	null	Cas9(884)-Cas9(1304)/	Intra-Protein
	1	20190410_QExHFX1_RSLC1_Beveridge_Clausen_IMP_DSS_JRmethod_R2.11668.11668.4 File:"20190410_QExHFX1_RSLC1_Beveridge_Clausen_IMP_DSS_JRmethod_R2.raw", NativeID:"controllerType=0 controllerNumber=1 scan=11668"	4	1662.877951	1.000000e+000	2.718205e-002	-0.000431	-0.259189	1.000000e+000	1.000000e+000
	2	20190410_QExHFX1_RSLC1_Beveridge_Clausen_IMP_DSS_JRmethod_R2.11459.11459.3 File:"20190410_QExHFX1_RSLC1_Beveridge_Clausen_IMP_DSS_JRmethod_R2.raw", NativeID:"controllerType=0 controllerNumber=1 scan=11459"	3	1662.879685	1.000000e+000	2.776854e-002	0.001303	0.783581	1.000000e+000	1.000000e+000
	3	20190410_QExHFX1_RSLC1_Beveridge_Clausen_IMP_DSS_JRmethod_R2.11322.11322.4 File:"20190410_QExHFX1_RSLC1_Beveridge_Clausen_IMP_DSS_JRmethod_R2.raw", NativeID:"controllerType=0 controllerNumber=1 scan=11322"	4	1678.872946	1.000000e+000	2.971580e-002	-0.000350	-0.208473	1.000000e+000	1.000000e+000
	4	20190410_QExHFX1_RSLC1_Beveridge_Clausen_IMP_DSS_JRmethod_R2.10347.10347.3 File:"20190410_QExHFX1_RSLC1_Beveridge_Clausen_IMP_DSS_JRmethod_R2.raw", NativeID:"controllerType=0 controllerNumber=1 scan=10347"	3	1678.873509	1.000000e+000	3.065069e-002	0.000213	0.126871	1.000000e+000	1.000000e+000
	5	20190410_QExHFX1_RSLC1_Beveridge_Clausen_IMP_DSS_JRmethod_R2.10485.10485.3 File:"20190410_QExHFX1_RSLC1_Beveridge_Clausen_IMP_DSS_JRmethod_R2.raw", NativeID:"controllerType=0 controllerNumber=1 scan=10485"	3	1678.873274	1.000000e+000	3.077840e-002	-0.000022	-0.013104	1.000000e+000	1.000000e+000
	6	20190410_QExHFX1_RSLC1_Beveridge_Clausen_IMP_DSS_JRmethod_R2.11306.11306.4 File:"20190410_QExHFX1_RSLC1_Beveridge_Clausen_IMP_DSS_JRmethod_R2.raw", NativeID:"controllerType=0 controllerNumber=1 scan=11306"	4	1662.878195	1.000000e+000	3.738011e-002	-0.000187	-0.112456	1.000000e+000	1.000000e+000
	7	20190410_QExHFX1_RSLC1_Beveridge_Clausen_IMP_DSS_JRmethod_R2.10185.10185.3 File:"20190410_QExHFX1_RSLC1_Beveridge_Clausen_IMP_DSS_JRmethod_R2.raw", NativeID:"controllerType=0 controllerNumber=1 scan=10185"	3	1678.873782	1.000000e+000	3.776304e-002	0.000486	0.289480	1.000000e+000	1.000000e+000
	8	20190410_QExHFX1_RSLC1_Beveridge_Clausen_IMP_DSS_JRmethod_R2.10749.10749.4 File:"20190410_QExHFX1_RSLC1_Beveridge_Clausen_IMP_DSS_JRmethod_R2.raw", NativeID:"controllerType=0 controllerNumber=1 scan=10749"	4	1678.873923	1.000000e+000	4.211555e-002	0.000627	0.373465	1.000000e+000	1.000000e+000
	9	20190410_QExHFX1_RSLC1_Beveridge_Clausen_IMP_DSS_JRmethod_R2.10608.10608.4 File:"20190410_QExHFX1_RSLC1_Beveridge_Clausen_IMP_DSS_JRmethod_R2.raw", NativeID:"controllerType=0 controllerNumber=1 scan=10608"	4	1678.873434	1.000000e+000	5.654777e-002	0.000138	0.082198	1.000000e+000	1.000000e+000
	10	20190410_QExHFX1_RSLC1_Beveridge_Clausen_IMP_DSS_JRmethod_R2.11464.11464.4 File:"20190410_QExHFX1_RSLC1_Beveridge_Clausen_IMP_DSS_JRmethod_R2.raw", NativeID:"controllerType=0 controllerNumber=1 scan=11464"	4	1662.877707	1.000000e+000	5.946282e-002	-0.000675	-0.405923	1.000000e+000	1.000000e+000
	11	20190410_QExHFX1_RSLC1_Beveridge_Clausen_IMP_DSS_JRmethod_R2.10178.10178.4 File:"20190410_QExHFX1_RSLC1_Beveridge_Clausen_IMP_DSS_JRmethod_R2.raw", NativeID:"controllerType=0 controllerNumber=1 scan=10178"	4	1678.873800	1.000000e+000	9.183438e-002	0.000504	0.300201	1.000000e+000	1.000000e+000
	12	20190410_QExHFX1_RSLC1_Beveridge_Clausen_IMP_DSS_JRmethod_R2.11342.11342.3 File:"20190410_QExHFX1_RSLC1_Beveridge_Clausen_IMP_DSS_JRmethod_R2.raw", NativeID:"controllerType=0 controllerNumber=1 scan=11342"	3	1678.872227	1.000000e+000	9.710617e-002	-0.001069	-0.636737	1.000000e+000	1.000000e+000
	13	20190410_QExHFX1_RSLC1_Beveridge_Clausen_IMP_DSS_JRmethod_R2.10893.10893.4 File:"20190410_QExHFX1_RSLC1_Beveridge_Clausen_IMP_DSS_JRmethod_R2.raw", NativeID:"controllerType=0 controllerNumber=1 scan=10893"	4	1678.872702	1.000000e+000	1.035136e-001	-0.000594	-0.353809	1.000000e+000	1.000000e+000
	14	20190410_QExHFX1_RSLC1_Beveridge_Clausen_IMP_DSS_JRmethod_R2.10336.10336.4 File:"20190410_QExHFX1_RSLC1_Beveridge_Clausen_IMP_DSS_JRmethod_R2.raw", NativeID:"controllerType=0 controllerNumber=1 scan=10336"	4	1678.871969	1.000000e+000	1.164455e-001	-0.001327	-0.790411	1.000000e+000	1.000000e+000
	15	20190410_QExHFX1_RSLC1_Beveridge_Clausen_IMP_DSS_JRmethod_R2.10807.10807.3 File:"20190410_QExHFX1_RSLC1_Beveridge_Clausen_IMP_DSS_JRmethod_R2.raw", NativeID:"controllerType=0 controllerNumber=1 scan=10807"	3	1678.871861	1.000000e+000	1.515199e-001	-0.001435	-0.854740	1.000000e+000	1.000000e+000
	16	20190410_QExHFX1_RSLC1_Beveridge_Clausen_IMP_DSS_JRmethod_R2.10476.10476.4 File:"20190410_QExHFX1_RSLC1_Beveridge_Clausen_IMP_DSS_JRmethod_R2.raw", NativeID:"controllerType=0 controllerNumber=1 scan=10476"	4	1678.874315	1.000000e+000	1.728731e-001	0.001019	0.606955	1.000000e+000	1.000000e+000
140	MKNYWR(2)-KDLIIK(1)	1763.987592	null	Cas9(884)-Cas9(1196)/	Intra-Protein
	1	20190410_QExHFX1_RSLC1_Beveridge_Clausen_IMP_DSS_JRmethod_R2.15167.15167.4 File:"20190410_QExHFX1_RSLC1_Beveridge_Clausen_IMP_DSS_JRmethod_R2.raw", NativeID:"controllerType=0 controllerNumber=1 scan=15167"	4	1763.988302	1.000000e+000	4.952391e-003	0.000710	0.402497	1.000000e+000	1.000000e+000
	2	20190410_QExHFX1_RSLC1_Beveridge_Clausen_IMP_DSS_JRmethod_R2.15162.15162.3 File:"20190410_QExHFX1_RSLC1_Beveridge_Clausen_IMP_DSS_JRmethod_R2.raw", NativeID:"controllerType=0 controllerNumber=1 scan=15162"	3	1763.988255	1.000000e+000	3.019086e-002	0.000663	0.375853	1.000000e+000	1.000000e+000
141	MKNYWR(2)-KGILQTVK(1)	1921.072710	null	Cas9(884)-Cas9(739)/	Intra-Protein
	1	20190410_QExHFX1_RSLC1_Beveridge_Clausen_IMP_DSS_JRmethod_R2.13620.13620.3 File:"20190410_QExHFX1_RSLC1_Beveridge_Clausen_IMP_DSS_JRmethod_R2.raw", NativeID:"controllerType=0 controllerNumber=1 scan=13620"	3	1921.072462	1.000000e+000	1.852817e-005	-0.000248	-0.129095	1.000000e+000	1.000000e+000
142	MKNYWR(2)-LSKSR(3)	1624.862733	null	Cas9(884)-Cas9(222)/	Intra-Protein
	1	20190410_QExHFX1_RSLC1_Beveridge_Clausen_IMP_DSS_JRmethod_R2.9183.9183.3 File:"20190410_QExHFX1_RSLC1_Beveridge_Clausen_IMP_DSS_JRmethod_R2.raw", NativeID:"controllerType=0 controllerNumber=1 scan=9183"	3	1624.865623	1.000000e+000	5.537496e-003	0.002890	1.778612	1.000000e+000	1.000000e+000
	2	20190410_QExHFX1_RSLC1_Beveridge_Clausen_IMP_DSS_JRmethod_R2.9307.9307.3 File:"20190410_QExHFX1_RSLC1_Beveridge_Clausen_IMP_DSS_JRmethod_R2.raw", NativeID:"controllerType=0 controllerNumber=1 scan=9307"	3	1624.863438	1.000000e+000	3.225049e-002	0.000705	0.433883	1.000000e+000	1.000000e+000
	3	20190410_QExHFX1_RSLC1_Beveridge_Clausen_IMP_DSS_JRmethod_R2.9303.9303.4 File:"20190410_QExHFX1_RSLC1_Beveridge_Clausen_IMP_DSS_JRmethod_R2.raw", NativeID:"controllerType=0 controllerNumber=1 scan=9303"	4	1624.862692	1.000000e+000	2.230032e-001	-0.000041	-0.025233	1.000000e+000	1.000000e+000
	4	20190410_QExHFX1_RSLC1_Beveridge_Clausen_IMP_DSS_JRmethod_R2.8352.8352.3 File:"20190410_QExHFX1_RSLC1_Beveridge_Clausen_IMP_DSS_JRmethod_R2.raw", NativeID:"controllerType=0 controllerNumber=1 scan=8352"	3	1640.858067	1.000000e+000	3.460348e-001	0.000420	0.255964	1.000000e+000	1.000000e+000
	5	20190410_QExHFX1_RSLC1_Beveridge_Clausen_IMP_DSS_JRmethod_R2.8602.8602.3 File:"20190410_QExHFX1_RSLC1_Beveridge_Clausen_IMP_DSS_JRmethod_R2.raw", NativeID:"controllerType=0 controllerNumber=1 scan=8602"	3	1640.857517	1.000000e+000	4.008230e-001	-0.000130	-0.079227	1.000000e+000	1.000000e+000
	6	20190410_QExHFX1_RSLC1_Beveridge_Clausen_IMP_DSS_JRmethod_R2.9181.9181.4 File:"20190410_QExHFX1_RSLC1_Beveridge_Clausen_IMP_DSS_JRmethod_R2.raw", NativeID:"controllerType=0 controllerNumber=1 scan=9181"	4	1624.862692	1.000000e+000	4.602525e-001	-0.000041	-0.025233	1.000000e+000	1.000000e+000
	7	20190410_QExHFX1_RSLC1_Beveridge_Clausen_IMP_DSS_JRmethod_R2.8796.8796.4 File:"20190410_QExHFX1_RSLC1_Beveridge_Clausen_IMP_DSS_JRmethod_R2.raw", NativeID:"controllerType=0 controllerNumber=1 scan=8796"	4	1640.857565	1.000000e+000	4.983850e-001	-0.000082	-0.049974	1.000000e+000	1.000000e+000
	8	20190410_QExHFX1_RSLC1_Beveridge_Clausen_IMP_DSS_JRmethod_R2.9199.9199.3 File:"20190410_QExHFX1_RSLC1_Beveridge_Clausen_IMP_DSS_JRmethod_R2.raw", NativeID:"controllerType=0 controllerNumber=1 scan=9199"	3	1640.857517	1.000000e+000	5.258976e-001	-0.000130	-0.079227	1.000000e+000	1.000000e+000
	9	20190410_QExHFX1_RSLC1_Beveridge_Clausen_IMP_DSS_JRmethod_R2.8347.8347.4 File:"20190410_QExHFX1_RSLC1_Beveridge_Clausen_IMP_DSS_JRmethod_R2.raw", NativeID:"controllerType=0 controllerNumber=1 scan=8347"	4	1640.857565	1.000000e+000	5.404670e-001	-0.000082	-0.049974	1.000000e+000	1.000000e+000
	10	20190410_QExHFX1_RSLC1_Beveridge_Clausen_IMP_DSS_JRmethod_R2.8609.8609.4 File:"20190410_QExHFX1_RSLC1_Beveridge_Clausen_IMP_DSS_JRmethod_R2.raw", NativeID:"controllerType=0 controllerNumber=1 scan=8609"	4	1640.858775	1.000000e+000	6.161089e-001	0.001128	0.687445	1.000000e+000	1.000000e+000
	11	20190410_QExHFX1_RSLC1_Beveridge_Clausen_IMP_DSS_JRmethod_R2.8966.8966.4 File:"20190410_QExHFX1_RSLC1_Beveridge_Clausen_IMP_DSS_JRmethod_R2.raw", NativeID:"controllerType=0 controllerNumber=1 scan=8966"	4	1640.858298	1.000000e+000	7.018797e-001	0.000651	0.396744	1.000000e+000	1.000000e+000
	12	20190410_QExHFX1_RSLC1_Beveridge_Clausen_IMP_DSS_JRmethod_R2.8483.8483.4 File:"20190410_QExHFX1_RSLC1_Beveridge_Clausen_IMP_DSS_JRmethod_R2.raw", NativeID:"controllerType=0 controllerNumber=1 scan=8483"	4	1640.858664	1.000000e+000	8.068468e-001	0.001017	0.619798	1.000000e+000	1.000000e+000
143	MKNYWR(2)-MKNYWR(2)	1947.935570	Oxidation[M](1)	Cas9(884)-Cas9(884)/	Inter-Protein
	1	20190410_QExHFX1_RSLC1_Beveridge_Clausen_IMP_DSS_JRmethod_R2.13114.13114.4 File:"20190410_QExHFX1_RSLC1_Beveridge_Clausen_IMP_DSS_JRmethod_R2.raw", NativeID:"controllerType=0 controllerNumber=1 scan=13114"	4	1947.935080	1.000000e+000	2.004539e-001	-0.000490	-0.251548	1.000000e+000	1.000000e+000
144	MLASAGELQKGNELALPSK(10)-KPAFLSGEQK(1)	3198.707725	null	Cas9(1226)-Cas9(540)/	Intra-Protein
	1	20190410_QExHFX1_RSLC1_Beveridge_Clausen_IMP_DSS_JRmethod_R2.19180.19180.4 File:"20190410_QExHFX1_RSLC1_Beveridge_Clausen_IMP_DSS_JRmethod_R2.raw", NativeID:"controllerType=0 controllerNumber=1 scan=19180"	4	3198.703206	1.000000e+000	2.002369e-003	-0.004519	-1.412758	1.000000e+000	1.000000e+000
145	MLASAGELQKGNELALPSK(10)-MLASAGELQKGNELALPSK(10)	4051.145184	null	Cas9(1226)-Cas9(1226)/	Inter-Protein
	1	20190410_QExHFX1_RSLC1_Beveridge_Clausen_IMP_DSS_JRmethod_R2.21372.21372.4 File:"20190410_QExHFX1_RSLC1_Beveridge_Clausen_IMP_DSS_JRmethod_R2.raw", NativeID:"controllerType=0 controllerNumber=1 scan=21372"	4	4051.141751	1.000000e+000	1.664665e-004	-0.003433	-0.847415	1.000000e+000	1.000000e+000
	2	20190410_QExHFX1_RSLC1_Beveridge_Clausen_IMP_DSS_JRmethod_R2.21389.21389.5 File:"20190410_QExHFX1_RSLC1_Beveridge_Clausen_IMP_DSS_JRmethod_R2.raw", NativeID:"controllerType=0 controllerNumber=1 scan=21389"	5	4051.142196	1.000000e+000	6.911178e-003	-0.002988	-0.737569	1.000000e+000	1.000000e+000
146	MLASAGELQKGNELALPSK(10)-VVDELVKVMGR(7)	3354.800963	Oxidation[M](1)	Cas9(1226)-Cas9(753)/	Intra-Protein
	1	20190410_QExHFX1_RSLC1_Beveridge_Clausen_IMP_DSS_JRmethod_R2.21464.21464.4 File:"20190410_QExHFX1_RSLC1_Beveridge_Clausen_IMP_DSS_JRmethod_R2.raw", NativeID:"controllerType=0 controllerNumber=1 scan=21464"	4	3354.802389	1.000000e+000	5.429902e-005	0.001426	0.425062	1.000000e+000	1.000000e+000
	2	20190410_QExHFX1_RSLC1_Beveridge_Clausen_IMP_DSS_JRmethod_R2.22332.22332.4 File:"20190410_QExHFX1_RSLC1_Beveridge_Clausen_IMP_DSS_JRmethod_R2.raw", NativeID:"controllerType=0 controllerNumber=1 scan=22332"	4	3338.803832	1.000000e+000	1.017143e-003	-0.002217	-0.664010	1.000000e+000	1.000000e+000
	3	20190410_QExHFX1_RSLC1_Beveridge_Clausen_IMP_DSS_JRmethod_R2.22179.22179.4 File:"20190410_QExHFX1_RSLC1_Beveridge_Clausen_IMP_DSS_JRmethod_R2.raw", NativeID:"controllerType=0 controllerNumber=1 scan=22179"	4	3338.804980	1.000000e+000	1.344349e-003	-0.001069	-0.320174	1.000000e+000	1.000000e+000
	4	20190410_QExHFX1_RSLC1_Beveridge_Clausen_IMP_DSS_JRmethod_R2.22237.22237.5 File:"20190410_QExHFX1_RSLC1_Beveridge_Clausen_IMP_DSS_JRmethod_R2.raw", NativeID:"controllerType=0 controllerNumber=1 scan=22237"	5	3338.804591	1.000000e+000	3.948434e-003	-0.001458	-0.436683	1.000000e+000	1.000000e+000
	5	20190410_QExHFX1_RSLC1_Beveridge_Clausen_IMP_DSS_JRmethod_R2.22153.22153.4 File:"20190410_QExHFX1_RSLC1_Beveridge_Clausen_IMP_DSS_JRmethod_R2.raw", NativeID:"controllerType=0 controllerNumber=1 scan=22153"	4	3338.800436	1.000000e+000	8.454634e-003	-0.005613	-1.681140	1.000000e+000	1.000000e+000
	6	20190410_QExHFX1_RSLC1_Beveridge_Clausen_IMP_DSS_JRmethod_R2.22166.22166.3 File:"20190410_QExHFX1_RSLC1_Beveridge_Clausen_IMP_DSS_JRmethod_R2.raw", NativeID:"controllerType=0 controllerNumber=1 scan=22166"	3	3338.804802	1.000000e+000	3.937863e-001	-0.001247	-0.373487	1.000000e+000	1.000000e+000
	7	20190410_QExHFX1_RSLC1_Beveridge_Clausen_IMP_DSS_JRmethod_R2.22325.22325.3 File:"20190410_QExHFX1_RSLC1_Beveridge_Clausen_IMP_DSS_JRmethod_R2.raw", NativeID:"controllerType=0 controllerNumber=1 scan=22325"	3	3338.805540	1.000000e+000	5.110749e-001	-0.000509	-0.152450	1.000000e+000	1.000000e+000
147	MTNFDKNLPNEK(6)-KDWDPK(1)	2376.153917	null	Cas9(504)-Cas9(1128)/	Intra-Protein
	1	20190410_QExHFX1_RSLC1_Beveridge_Clausen_IMP_DSS_JRmethod_R2.14299.14299.3 File:"20190410_QExHFX1_RSLC1_Beveridge_Clausen_IMP_DSS_JRmethod_R2.raw", NativeID:"controllerType=0 controllerNumber=1 scan=14299"	3	2376.156004	1.000000e+000	3.438759e-001	0.002087	0.878310	1.000000e+000	1.000000e+000
	2	20190410_QExHFX1_RSLC1_Beveridge_Clausen_IMP_DSS_JRmethod_R2.14492.14492.3 File:"20190410_QExHFX1_RSLC1_Beveridge_Clausen_IMP_DSS_JRmethod_R2.raw", NativeID:"controllerType=0 controllerNumber=1 scan=14492"	3	2376.151951	1.000000e+000	6.559472e-001	-0.001966	-0.827387	1.000000e+000	1.000000e+000
148	MTNFDKNLPNEK(6)-MTNFDKNLPNEK(6)	3038.459645	null	Cas9(504)-Cas9(504)/	Inter-Protein
	1	20190410_QExHFX1_RSLC1_Beveridge_Clausen_IMP_DSS_JRmethod_R2.15932.15932.4 File:"20190410_QExHFX1_RSLC1_Beveridge_Clausen_IMP_DSS_JRmethod_R2.raw", NativeID:"controllerType=0 controllerNumber=1 scan=15932"	4	3038.459474	1.000000e+000	2.915803e-003	-0.000171	-0.056279	1.000000e+000	1.000000e+000
	2	20190410_QExHFX1_RSLC1_Beveridge_Clausen_IMP_DSS_JRmethod_R2.15102.15102.4 File:"20190410_QExHFX1_RSLC1_Beveridge_Clausen_IMP_DSS_JRmethod_R2.raw", NativeID:"controllerType=0 controllerNumber=1 scan=15102"	4	3054.451593	1.000000e+000	3.223368e-003	-0.002966	-0.971041	1.000000e+000	1.000000e+000
	3	20190410_QExHFX1_RSLC1_Beveridge_Clausen_IMP_DSS_JRmethod_R2.14905.14905.4 File:"20190410_QExHFX1_RSLC1_Beveridge_Clausen_IMP_DSS_JRmethod_R2.raw", NativeID:"controllerType=0 controllerNumber=1 scan=14905"	4	3054.455710	1.000000e+000	6.392797e-003	0.001151	0.376827	1.000000e+000	1.000000e+000
	4	20190410_QExHFX1_RSLC1_Beveridge_Clausen_IMP_DSS_JRmethod_R2.15947.15947.3 File:"20190410_QExHFX1_RSLC1_Beveridge_Clausen_IMP_DSS_JRmethod_R2.raw", NativeID:"controllerType=0 controllerNumber=1 scan=15947"	3	3038.459081	1.000000e+000	3.620467e-001	-0.000564	-0.185620	1.000000e+000	1.000000e+000
149	MTNFDKNLPNEK(6)-QQLPEKYK(6)	2621.327845	null	Cas9(504)-Cas9(350)/	Intra-Protein
	1	20190410_QExHFX1_RSLC1_Beveridge_Clausen_IMP_DSS_JRmethod_R2.13149.13149.3 File:"20190410_QExHFX1_RSLC1_Beveridge_Clausen_IMP_DSS_JRmethod_R2.raw", NativeID:"controllerType=0 controllerNumber=1 scan=13149"	3	2621.328109	1.000000e+000	2.467693e-002	0.000264	0.100712	1.000000e+000	1.000000e+000
	2	20190410_QExHFX1_RSLC1_Beveridge_Clausen_IMP_DSS_JRmethod_R2.13309.13309.4 File:"20190410_QExHFX1_RSLC1_Beveridge_Clausen_IMP_DSS_JRmethod_R2.raw", NativeID:"controllerType=0 controllerNumber=1 scan=13309"	4	2621.329859	1.000000e+000	9.665732e-002	0.002014	0.768313	1.000000e+000	1.000000e+000
	3	20190410_QExHFX1_RSLC1_Beveridge_Clausen_IMP_DSS_JRmethod_R2.13181.13181.4 File:"20190410_QExHFX1_RSLC1_Beveridge_Clausen_IMP_DSS_JRmethod_R2.raw", NativeID:"controllerType=0 controllerNumber=1 scan=13181"	4	2637.323874	1.000000e+000	2.614820e-001	0.001115	0.422777	1.000000e+000	1.000000e+000
	4	20190410_QExHFX1_RSLC1_Beveridge_Clausen_IMP_DSS_JRmethod_R2.12328.12328.4 File:"20190410_QExHFX1_RSLC1_Beveridge_Clausen_IMP_DSS_JRmethod_R2.raw", NativeID:"controllerType=0 controllerNumber=1 scan=12328"	4	2637.321188	1.000000e+000	4.624635e-001	-0.001571	-0.595680	1.000000e+000	1.000000e+000
	5	20190410_QExHFX1_RSLC1_Beveridge_Clausen_IMP_DSS_JRmethod_R2.13323.13323.3 File:"20190410_QExHFX1_RSLC1_Beveridge_Clausen_IMP_DSS_JRmethod_R2.raw", NativeID:"controllerType=0 controllerNumber=1 scan=13323"	3	2621.328904	1.000000e+000	5.809282e-001	0.001059	0.403994	1.000000e+000	1.000000e+000
150	MTNFDKNLPNEK(6)-SKLVSDFR(2)	2539.285983	null	Cas9(504)-Cas9(965)/	Intra-Protein
	1	20190410_QExHFX1_RSLC1_Beveridge_Clausen_IMP_DSS_JRmethod_R2.16170.16170.3 File:"20190410_QExHFX1_RSLC1_Beveridge_Clausen_IMP_DSS_JRmethod_R2.raw", NativeID:"controllerType=0 controllerNumber=1 scan=16170"	3	2539.287547	1.000000e+000	1.408618e-006	0.001564	0.615921	1.000000e+000	1.000000e+000
	2	20190410_QExHFX1_RSLC1_Beveridge_Clausen_IMP_DSS_JRmethod_R2.16828.16828.3 File:"20190410_QExHFX1_RSLC1_Beveridge_Clausen_IMP_DSS_JRmethod_R2.raw", NativeID:"controllerType=0 controllerNumber=1 scan=16828"	3	2539.285923	1.000000e+000	1.345742e-004	-0.000060	-0.023629	1.000000e+000	1.000000e+000
	3	20190410_QExHFX1_RSLC1_Beveridge_Clausen_IMP_DSS_JRmethod_R2.16328.16328.4 File:"20190410_QExHFX1_RSLC1_Beveridge_Clausen_IMP_DSS_JRmethod_R2.raw", NativeID:"controllerType=0 controllerNumber=1 scan=16328"	4	2539.286131	1.000000e+000	1.942762e-003	0.000148	0.058284	1.000000e+000	1.000000e+000
	4	20190410_QExHFX1_RSLC1_Beveridge_Clausen_IMP_DSS_JRmethod_R2.15900.15900.4 File:"20190410_QExHFX1_RSLC1_Beveridge_Clausen_IMP_DSS_JRmethod_R2.raw", NativeID:"controllerType=0 controllerNumber=1 scan=15900"	4	2539.285384	1.000000e+000	3.426341e-003	-0.000599	-0.235893	1.000000e+000	1.000000e+000
	5	20190410_QExHFX1_RSLC1_Beveridge_Clausen_IMP_DSS_JRmethod_R2.15763.15763.4 File:"20190410_QExHFX1_RSLC1_Beveridge_Clausen_IMP_DSS_JRmethod_R2.raw", NativeID:"controllerType=0 controllerNumber=1 scan=15763"	4	2555.276022	1.000000e+000	3.613998e-003	-0.004875	-1.907814	1.000000e+000	1.000000e+000
	6	20190410_QExHFX1_RSLC1_Beveridge_Clausen_IMP_DSS_JRmethod_R2.16113.16113.4 File:"20190410_QExHFX1_RSLC1_Beveridge_Clausen_IMP_DSS_JRmethod_R2.raw", NativeID:"controllerType=0 controllerNumber=1 scan=16113"	4	2539.284511	1.000000e+000	4.595690e-003	-0.001472	-0.579691	1.000000e+000	1.000000e+000
	7	20190410_QExHFX1_RSLC1_Beveridge_Clausen_IMP_DSS_JRmethod_R2.16555.16555.4 File:"20190410_QExHFX1_RSLC1_Beveridge_Clausen_IMP_DSS_JRmethod_R2.raw", NativeID:"controllerType=0 controllerNumber=1 scan=16555"	4	2539.285544	1.000000e+000	5.367559e-003	-0.000439	-0.172883	1.000000e+000	1.000000e+000
	8	20190410_QExHFX1_RSLC1_Beveridge_Clausen_IMP_DSS_JRmethod_R2.15036.15036.4 File:"20190410_QExHFX1_RSLC1_Beveridge_Clausen_IMP_DSS_JRmethod_R2.raw", NativeID:"controllerType=0 controllerNumber=1 scan=15036"	4	2555.281872	1.000000e+000	8.590591e-003	0.000975	0.381563	1.000000e+000	1.000000e+000
	9	20190410_QExHFX1_RSLC1_Beveridge_Clausen_IMP_DSS_JRmethod_R2.15373.15373.4 File:"20190410_QExHFX1_RSLC1_Beveridge_Clausen_IMP_DSS_JRmethod_R2.raw", NativeID:"controllerType=0 controllerNumber=1 scan=15373"	4	2555.280417	1.000000e+000	8.785660e-003	-0.000480	-0.187846	1.000000e+000	1.000000e+000
	10	20190410_QExHFX1_RSLC1_Beveridge_Clausen_IMP_DSS_JRmethod_R2.17028.17028.4 File:"20190410_QExHFX1_RSLC1_Beveridge_Clausen_IMP_DSS_JRmethod_R2.raw", NativeID:"controllerType=0 controllerNumber=1 scan=17028"	4	2539.289450	1.000000e+000	3.699735e-002	0.003467	1.365344	1.000000e+000	1.000000e+000
	11	20190410_QExHFX1_RSLC1_Beveridge_Clausen_IMP_DSS_JRmethod_R2.15559.15559.3 File:"20190410_QExHFX1_RSLC1_Beveridge_Clausen_IMP_DSS_JRmethod_R2.raw", NativeID:"controllerType=0 controllerNumber=1 scan=15559"	3	2555.278172	1.000000e+000	3.969407e-002	-0.002725	-1.066419	1.000000e+000	1.000000e+000
	12	20190410_QExHFX1_RSLC1_Beveridge_Clausen_IMP_DSS_JRmethod_R2.15371.15371.3 File:"20190410_QExHFX1_RSLC1_Beveridge_Clausen_IMP_DSS_JRmethod_R2.raw", NativeID:"controllerType=0 controllerNumber=1 scan=15371"	3	2555.280534	1.000000e+000	4.888939e-002	-0.000363	-0.142059	1.000000e+000	1.000000e+000
	13	20190410_QExHFX1_RSLC1_Beveridge_Clausen_IMP_DSS_JRmethod_R2.15957.15957.3 File:"20190410_QExHFX1_RSLC1_Beveridge_Clausen_IMP_DSS_JRmethod_R2.raw", NativeID:"controllerType=0 controllerNumber=1 scan=15957"	3	2539.285374	1.000000e+000	1.564530e-001	-0.000609	-0.239831	1.000000e+000	1.000000e+000
	14	20190410_QExHFX1_RSLC1_Beveridge_Clausen_IMP_DSS_JRmethod_R2.15035.15035.3 File:"20190410_QExHFX1_RSLC1_Beveridge_Clausen_IMP_DSS_JRmethod_R2.raw", NativeID:"controllerType=0 controllerNumber=1 scan=15035"	3	2555.281872	1.000000e+000	2.351745e-001	0.000975	0.381563	1.000000e+000	1.000000e+000
151	NLPNEKVLPK(6)-DKQSGK(2)	1951.085774	null	Cas9(510)-Cas9(677)/	Intra-Protein
	1	20190410_QExHFX1_RSLC1_Beveridge_Clausen_IMP_DSS_JRmethod_R2.9208.9208.3 File:"20190410_QExHFX1_RSLC1_Beveridge_Clausen_IMP_DSS_JRmethod_R2.raw", NativeID:"controllerType=0 controllerNumber=1 scan=9208"	3	1951.086035	1.000000e+000	5.702227e-003	0.000261	0.133772	1.000000e+000	1.000000e+000
	2	20190410_QExHFX1_RSLC1_Beveridge_Clausen_IMP_DSS_JRmethod_R2.9325.9325.3 File:"20190410_QExHFX1_RSLC1_Beveridge_Clausen_IMP_DSS_JRmethod_R2.raw", NativeID:"controllerType=0 controllerNumber=1 scan=9325"	3	1951.085240	1.000000e+000	1.582489e-002	-0.000534	-0.273694	1.000000e+000	1.000000e+000
	3	20190410_QExHFX1_RSLC1_Beveridge_Clausen_IMP_DSS_JRmethod_R2.9213.9213.4 File:"20190410_QExHFX1_RSLC1_Beveridge_Clausen_IMP_DSS_JRmethod_R2.raw", NativeID:"controllerType=0 controllerNumber=1 scan=9213"	4	1951.086707	1.000000e+000	1.934684e-002	0.000933	0.478195	1.000000e+000	1.000000e+000
	4	20190410_QExHFX1_RSLC1_Beveridge_Clausen_IMP_DSS_JRmethod_R2.9069.9069.3 File:"20190410_QExHFX1_RSLC1_Beveridge_Clausen_IMP_DSS_JRmethod_R2.raw", NativeID:"controllerType=0 controllerNumber=1 scan=9069"	3	1951.086613	1.000000e+000	8.721373e-002	0.000839	0.430017	1.000000e+000	1.000000e+000
	5	20190410_QExHFX1_RSLC1_Beveridge_Clausen_IMP_DSS_JRmethod_R2.10212.10212.3 File:"20190410_QExHFX1_RSLC1_Beveridge_Clausen_IMP_DSS_JRmethod_R2.raw", NativeID:"controllerType=0 controllerNumber=1 scan=10212"	3	1951.087835	1.000000e+000	1.521715e-001	0.002061	1.056335	1.000000e+000	1.000000e+000
	6	20190410_QExHFX1_RSLC1_Beveridge_Clausen_IMP_DSS_JRmethod_R2.10222.10222.4 File:"20190410_QExHFX1_RSLC1_Beveridge_Clausen_IMP_DSS_JRmethod_R2.raw", NativeID:"controllerType=0 controllerNumber=1 scan=10222"	4	1951.084982	1.000000e+000	1.760227e-001	-0.000792	-0.405928	1.000000e+000	1.000000e+000
	7	20190410_QExHFX1_RSLC1_Beveridge_Clausen_IMP_DSS_JRmethod_R2.9076.9076.4 File:"20190410_QExHFX1_RSLC1_Beveridge_Clausen_IMP_DSS_JRmethod_R2.raw", NativeID:"controllerType=0 controllerNumber=1 scan=9076"	4	1951.087259	1.000000e+000	3.351140e-001	0.001485	0.761115	1.000000e+000	1.000000e+000
	8	20190410_QExHFX1_RSLC1_Beveridge_Clausen_IMP_DSS_JRmethod_R2.9340.9340.4 File:"20190410_QExHFX1_RSLC1_Beveridge_Clausen_IMP_DSS_JRmethod_R2.raw", NativeID:"controllerType=0 controllerNumber=1 scan=9340"	4	1951.087670	1.000000e+000	5.074410e-001	0.001896	0.971767	1.000000e+000	1.000000e+000
152	NLPNEKVLPK(6)-HSIKK(4)	1901.121767	null	Cas9(510)-Cas9(48)/	Intra-Protein
	1	20190410_QExHFX1_RSLC1_Beveridge_Clausen_IMP_DSS_JRmethod_R2.7935.7935.3 File:"20190410_QExHFX1_RSLC1_Beveridge_Clausen_IMP_DSS_JRmethod_R2.raw", NativeID:"controllerType=0 controllerNumber=1 scan=7935"	3	1901.122254	1.000000e+000	4.881254e-003	0.000487	0.256165	1.000000e+000	1.000000e+000
	2	20190410_QExHFX1_RSLC1_Beveridge_Clausen_IMP_DSS_JRmethod_R2.7789.7789.4 File:"20190410_QExHFX1_RSLC1_Beveridge_Clausen_IMP_DSS_JRmethod_R2.raw", NativeID:"controllerType=0 controllerNumber=1 scan=7789"	4	1901.121472	1.000000e+000	1.745367e-001	-0.000295	-0.155172	1.000000e+000	1.000000e+000
	3	20190410_QExHFX1_RSLC1_Beveridge_Clausen_IMP_DSS_JRmethod_R2.7794.7794.3 File:"20190410_QExHFX1_RSLC1_Beveridge_Clausen_IMP_DSS_JRmethod_R2.raw", NativeID:"controllerType=0 controllerNumber=1 scan=7794"	3	1901.121683	1.000000e+000	1.771379e-001	-0.000084	-0.044184	1.000000e+000	1.000000e+000
	4	20190410_QExHFX1_RSLC1_Beveridge_Clausen_IMP_DSS_JRmethod_R2.7931.7931.4 File:"20190410_QExHFX1_RSLC1_Beveridge_Clausen_IMP_DSS_JRmethod_R2.raw", NativeID:"controllerType=0 controllerNumber=1 scan=7931"	4	1901.122561	1.000000e+000	3.366013e-001	0.000794	0.417648	1.000000e+000	1.000000e+000
153	NLPNEKVLPK(6)-NLPNEKVLPK(6)	2440.417254	null	Cas9(510)-Cas9(510)/	Inter-Protein
	1	20190410_QExHFX1_RSLC1_Beveridge_Clausen_IMP_DSS_JRmethod_R2.14479.14479.3 File:"20190410_QExHFX1_RSLC1_Beveridge_Clausen_IMP_DSS_JRmethod_R2.raw", NativeID:"controllerType=0 controllerNumber=1 scan=14479"	3	2440.415878	1.000000e+000	1.862408e-002	-0.001376	-0.563838	1.000000e+000	1.000000e+000
	2	20190410_QExHFX1_RSLC1_Beveridge_Clausen_IMP_DSS_JRmethod_R2.14489.14489.4 File:"20190410_QExHFX1_RSLC1_Beveridge_Clausen_IMP_DSS_JRmethod_R2.raw", NativeID:"controllerType=0 controllerNumber=1 scan=14489"	4	2440.416879	1.000000e+000	1.189805e-001	-0.000375	-0.153662	1.000000e+000	1.000000e+000
	3	20190410_QExHFX1_RSLC1_Beveridge_Clausen_IMP_DSS_JRmethod_R2.14296.14296.3 File:"20190410_QExHFX1_RSLC1_Beveridge_Clausen_IMP_DSS_JRmethod_R2.raw", NativeID:"controllerType=0 controllerNumber=1 scan=14296"	3	2440.416294	1.000000e+000	3.345089e-001	-0.000960	-0.393375	1.000000e+000	1.000000e+000
	4	20190410_QExHFX1_RSLC1_Beveridge_Clausen_IMP_DSS_JRmethod_R2.14696.14696.4 File:"20190410_QExHFX1_RSLC1_Beveridge_Clausen_IMP_DSS_JRmethod_R2.raw", NativeID:"controllerType=0 controllerNumber=1 scan=14696"	4	2440.415671	1.000000e+000	3.740039e-001	-0.001583	-0.648660	1.000000e+000	1.000000e+000
154	NPIDFLEAKGYK(9)-APLSASMIKR(9)	2605.405699	null	Cas9(1189)-Cas9(327)/	Intra-Protein
	1	20190410_QExHFX1_RSLC1_Beveridge_Clausen_IMP_DSS_JRmethod_R2.22546.22546.3 File:"20190410_QExHFX1_RSLC1_Beveridge_Clausen_IMP_DSS_JRmethod_R2.raw", NativeID:"controllerType=0 controllerNumber=1 scan=22546"	3	2605.407094	1.000000e+000	9.697817e-006	0.001395	0.535425	1.000000e+000	1.000000e+000
	2	20190410_QExHFX1_RSLC1_Beveridge_Clausen_IMP_DSS_JRmethod_R2.22406.22406.3 File:"20190410_QExHFX1_RSLC1_Beveridge_Clausen_IMP_DSS_JRmethod_R2.raw", NativeID:"controllerType=0 controllerNumber=1 scan=22406"	3	2605.407893	1.000000e+000	1.322009e-003	0.002194	0.842095	1.000000e+000	1.000000e+000
	3	20190410_QExHFX1_RSLC1_Beveridge_Clausen_IMP_DSS_JRmethod_R2.22553.22553.4 File:"20190410_QExHFX1_RSLC1_Beveridge_Clausen_IMP_DSS_JRmethod_R2.raw", NativeID:"controllerType=0 controllerNumber=1 scan=22553"	4	2605.404947	1.000000e+000	1.907645e-002	-0.000752	-0.288631	1.000000e+000	1.000000e+000
	4	20190410_QExHFX1_RSLC1_Beveridge_Clausen_IMP_DSS_JRmethod_R2.22375.22375.4 File:"20190410_QExHFX1_RSLC1_Beveridge_Clausen_IMP_DSS_JRmethod_R2.raw", NativeID:"controllerType=0 controllerNumber=1 scan=22375"	4	2605.406733	1.000000e+000	4.035338e-002	0.001034	0.396867	1.000000e+000	1.000000e+000
155	NPIDFLEAKGYK(9)-FIKPILEK(3)	2519.415859	null	Cas9(1189)-Cas9(381)/	Intra-Protein
	1	20190410_QExHFX1_RSLC1_Beveridge_Clausen_IMP_DSS_JRmethod_R2.24379.24379.4 File:"20190410_QExHFX1_RSLC1_Beveridge_Clausen_IMP_DSS_JRmethod_R2.raw", NativeID:"controllerType=0 controllerNumber=1 scan=24379"	4	2519.415722	1.000000e+000	1.238998e-002	-0.000137	-0.054378	1.000000e+000	1.000000e+000
	2	20190410_QExHFX1_RSLC1_Beveridge_Clausen_IMP_DSS_JRmethod_R2.24370.24370.3 File:"20190410_QExHFX1_RSLC1_Beveridge_Clausen_IMP_DSS_JRmethod_R2.raw", NativeID:"controllerType=0 controllerNumber=1 scan=24370"	3	2519.418980	1.000000e+000	1.226426e-001	0.003121	1.238779	1.000000e+000	1.000000e+000
156	NPIDFLEAKGYK(9)-KFDNLTK(1)	2397.269930	null	Cas9(1189)-Cas9(900)/	Intra-Protein
	1	20190410_QExHFX1_RSLC1_Beveridge_Clausen_IMP_DSS_JRmethod_R2.22319.22319.4 File:"20190410_QExHFX1_RSLC1_Beveridge_Clausen_IMP_DSS_JRmethod_R2.raw", NativeID:"controllerType=0 controllerNumber=1 scan=22319"	4	2397.271102	1.000000e+000	1.621708e-002	0.001172	0.488889	1.000000e+000	1.000000e+000
	2	20190410_QExHFX1_RSLC1_Beveridge_Clausen_IMP_DSS_JRmethod_R2.22471.22471.3 File:"20190410_QExHFX1_RSLC1_Beveridge_Clausen_IMP_DSS_JRmethod_R2.raw", NativeID:"controllerType=0 controllerNumber=1 scan=22471"	3	2397.271744	1.000000e+000	7.084574e-001	0.001814	0.756694	1.000000e+000	1.000000e+000
157	NPIDFLEAKGYK(9)-SDKNR(3)	2151.107961	null	Cas9(1189)-Cas9(866)/	Intra-Protein
	1	20190410_QExHFX1_RSLC1_Beveridge_Clausen_IMP_DSS_JRmethod_R2.18065.18065.4 File:"20190410_QExHFX1_RSLC1_Beveridge_Clausen_IMP_DSS_JRmethod_R2.raw", NativeID:"controllerType=0 controllerNumber=1 scan=18065"	4	2151.107145	1.000000e+000	1.868454e-001	-0.000816	-0.379339	1.000000e+000	1.000000e+000
	2	20190410_QExHFX1_RSLC1_Beveridge_Clausen_IMP_DSS_JRmethod_R2.18256.18256.4 File:"20190410_QExHFX1_RSLC1_Beveridge_Clausen_IMP_DSS_JRmethod_R2.raw", NativeID:"controllerType=0 controllerNumber=1 scan=18256"	4	2151.107417	1.000000e+000	3.136700e-001	-0.000544	-0.252893	1.000000e+000	1.000000e+000
	3	20190410_QExHFX1_RSLC1_Beveridge_Clausen_IMP_DSS_JRmethod_R2.18222.18222.3 File:"20190410_QExHFX1_RSLC1_Beveridge_Clausen_IMP_DSS_JRmethod_R2.raw", NativeID:"controllerType=0 controllerNumber=1 scan=18222"	3	2151.108798	1.000000e+000	5.365701e-001	0.000837	0.389102	1.000000e+000	1.000000e+000
158	NSDKLIAR(4)-DKPIR(2)	1681.959463	null	Cas9(1122)-Cas9(1304)/	Intra-Protein
	1	20190410_QExHFX1_RSLC1_Beveridge_Clausen_IMP_DSS_JRmethod_R2.9703.9703.3 File:"20190410_QExHFX1_RSLC1_Beveridge_Clausen_IMP_DSS_JRmethod_R2.raw", NativeID:"controllerType=0 controllerNumber=1 scan=9703"	3	1681.959202	1.000000e+000	3.806354e-003	-0.000261	-0.155176	1.000000e+000	1.000000e+000
	2	20190410_QExHFX1_RSLC1_Beveridge_Clausen_IMP_DSS_JRmethod_R2.12244.12244.3 File:"20190410_QExHFX1_RSLC1_Beveridge_Clausen_IMP_DSS_JRmethod_R2.raw", NativeID:"controllerType=0 controllerNumber=1 scan=12244"	3	1681.961033	1.000000e+000	3.991694e-003	0.001570	0.933435	1.000000e+000	1.000000e+000
	3	20190410_QExHFX1_RSLC1_Beveridge_Clausen_IMP_DSS_JRmethod_R2.9547.9547.4 File:"20190410_QExHFX1_RSLC1_Beveridge_Clausen_IMP_DSS_JRmethod_R2.raw", NativeID:"controllerType=0 controllerNumber=1 scan=9547"	4	1681.959738	1.000000e+000	1.060120e-002	0.000275	0.163500	1.000000e+000	1.000000e+000
	4	20190410_QExHFX1_RSLC1_Beveridge_Clausen_IMP_DSS_JRmethod_R2.10000.10000.3 File:"20190410_QExHFX1_RSLC1_Beveridge_Clausen_IMP_DSS_JRmethod_R2.raw", NativeID:"controllerType=0 controllerNumber=1 scan=10000"	3	1681.960301	1.000000e+000	1.066400e-002	0.000838	0.498228	1.000000e+000	1.000000e+000
	5	20190410_QExHFX1_RSLC1_Beveridge_Clausen_IMP_DSS_JRmethod_R2.9842.9842.3 File:"20190410_QExHFX1_RSLC1_Beveridge_Clausen_IMP_DSS_JRmethod_R2.raw", NativeID:"controllerType=0 controllerNumber=1 scan=9842"	3	1681.960596	1.000000e+000	1.194660e-002	0.001133	0.673619	1.000000e+000	1.000000e+000
	6	20190410_QExHFX1_RSLC1_Beveridge_Clausen_IMP_DSS_JRmethod_R2.9696.9696.4 File:"20190410_QExHFX1_RSLC1_Beveridge_Clausen_IMP_DSS_JRmethod_R2.raw", NativeID:"controllerType=0 controllerNumber=1 scan=9696"	4	1681.959372	1.000000e+000	1.608266e-002	-0.000091	-0.054104	1.000000e+000	1.000000e+000
	7	20190410_QExHFX1_RSLC1_Beveridge_Clausen_IMP_DSS_JRmethod_R2.10175.10175.3 File:"20190410_QExHFX1_RSLC1_Beveridge_Clausen_IMP_DSS_JRmethod_R2.raw", NativeID:"controllerType=0 controllerNumber=1 scan=10175"	3	1681.957737	1.000000e+000	2.889489e-002	-0.001726	-1.026184	1.000000e+000	1.000000e+000
	8	20190410_QExHFX1_RSLC1_Beveridge_Clausen_IMP_DSS_JRmethod_R2.9836.9836.4 File:"20190410_QExHFX1_RSLC1_Beveridge_Clausen_IMP_DSS_JRmethod_R2.raw", NativeID:"controllerType=0 controllerNumber=1 scan=9836"	4	1681.959494	1.000000e+000	2.971552e-002	0.000031	0.018431	1.000000e+000	1.000000e+000
	9	20190410_QExHFX1_RSLC1_Beveridge_Clausen_IMP_DSS_JRmethod_R2.10121.10121.4 File:"20190410_QExHFX1_RSLC1_Beveridge_Clausen_IMP_DSS_JRmethod_R2.raw", NativeID:"controllerType=0 controllerNumber=1 scan=10121"	4	1681.958883	1.000000e+000	5.485526e-002	-0.000580	-0.344836	1.000000e+000	1.000000e+000
	10	20190410_QExHFX1_RSLC1_Beveridge_Clausen_IMP_DSS_JRmethod_R2.10279.10279.4 File:"20190410_QExHFX1_RSLC1_Beveridge_Clausen_IMP_DSS_JRmethod_R2.raw", NativeID:"controllerType=0 controllerNumber=1 scan=10279"	4	1681.958883	1.000000e+000	1.380049e-001	-0.000580	-0.344836	1.000000e+000	1.000000e+000
	11	20190410_QExHFX1_RSLC1_Beveridge_Clausen_IMP_DSS_JRmethod_R2.9969.9969.4 File:"20190410_QExHFX1_RSLC1_Beveridge_Clausen_IMP_DSS_JRmethod_R2.raw", NativeID:"controllerType=0 controllerNumber=1 scan=9969"	4	1681.958761	1.000000e+000	1.437447e-001	-0.000702	-0.417370	1.000000e+000	1.000000e+000
159	NSDKLIAR(4)-KDLIIK(1)	1783.068673	null	Cas9(1122)-Cas9(1196)/	Intra-Protein
	1	20190410_QExHFX1_RSLC1_Beveridge_Clausen_IMP_DSS_JRmethod_R2.13466.13466.3 File:"20190410_QExHFX1_RSLC1_Beveridge_Clausen_IMP_DSS_JRmethod_R2.raw", NativeID:"controllerType=0 controllerNumber=1 scan=13466"	3	1783.068211	1.000000e+000	1.288338e-002	-0.000462	-0.259104	1.000000e+000	1.000000e+000
	2	20190410_QExHFX1_RSLC1_Beveridge_Clausen_IMP_DSS_JRmethod_R2.13639.13639.4 File:"20190410_QExHFX1_RSLC1_Beveridge_Clausen_IMP_DSS_JRmethod_R2.raw", NativeID:"controllerType=0 controllerNumber=1 scan=13639"	4	1783.067160	1.000000e+000	2.262356e-002	-0.001513	-0.848537	1.000000e+000	1.000000e+000
	3	20190410_QExHFX1_RSLC1_Beveridge_Clausen_IMP_DSS_JRmethod_R2.14221.14221.4 File:"20190410_QExHFX1_RSLC1_Beveridge_Clausen_IMP_DSS_JRmethod_R2.raw", NativeID:"controllerType=0 controllerNumber=1 scan=14221"	4	1783.070700	1.000000e+000	3.548107e-002	0.002027	1.136804	1.000000e+000	1.000000e+000
	4	20190410_QExHFX1_RSLC1_Beveridge_Clausen_IMP_DSS_JRmethod_R2.13637.13637.3 File:"20190410_QExHFX1_RSLC1_Beveridge_Clausen_IMP_DSS_JRmethod_R2.raw", NativeID:"controllerType=0 controllerNumber=1 scan=13637"	3	1783.066234	1.000000e+000	5.833705e-002	-0.002439	-1.367867	1.000000e+000	1.000000e+000
	5	20190410_QExHFX1_RSLC1_Beveridge_Clausen_IMP_DSS_JRmethod_R2.13470.13470.4 File:"20190410_QExHFX1_RSLC1_Beveridge_Clausen_IMP_DSS_JRmethod_R2.raw", NativeID:"controllerType=0 controllerNumber=1 scan=13470"	4	1783.069723	1.000000e+000	1.031948e-001	0.001050	0.588872	1.000000e+000	1.000000e+000
160	NSDKLIAR(4)-KGILQTVK(1)	1940.153791	null	Cas9(1122)-Cas9(739)/	Intra-Protein
	1	20190410_QExHFX1_RSLC1_Beveridge_Clausen_IMP_DSS_JRmethod_R2.12187.12187.3 File:"20190410_QExHFX1_RSLC1_Beveridge_Clausen_IMP_DSS_JRmethod_R2.raw", NativeID:"controllerType=0 controllerNumber=1 scan=12187"	3	1940.153279	1.000000e+000	3.105602e-006	-0.000512	-0.263897	1.000000e+000	1.000000e+000
	2	20190410_QExHFX1_RSLC1_Beveridge_Clausen_IMP_DSS_JRmethod_R2.12703.12703.3 File:"20190410_QExHFX1_RSLC1_Beveridge_Clausen_IMP_DSS_JRmethod_R2.raw", NativeID:"controllerType=0 controllerNumber=1 scan=12703"	3	1940.152195	1.000000e+000	5.261798e-005	-0.001596	-0.822615	1.000000e+000	1.000000e+000
	3	20190410_QExHFX1_RSLC1_Beveridge_Clausen_IMP_DSS_JRmethod_R2.12181.12181.4 File:"20190410_QExHFX1_RSLC1_Beveridge_Clausen_IMP_DSS_JRmethod_R2.raw", NativeID:"controllerType=0 controllerNumber=1 scan=12181"	4	1940.155051	1.000000e+000	1.480163e-004	0.001260	0.649433	1.000000e+000	1.000000e+000
	4	20190410_QExHFX1_RSLC1_Beveridge_Clausen_IMP_DSS_JRmethod_R2.12033.12033.3 File:"20190410_QExHFX1_RSLC1_Beveridge_Clausen_IMP_DSS_JRmethod_R2.raw", NativeID:"controllerType=0 controllerNumber=1 scan=12033"	3	1940.154923	1.000000e+000	2.872517e-003	0.001132	0.583459	1.000000e+000	1.000000e+000
	5	20190410_QExHFX1_RSLC1_Beveridge_Clausen_IMP_DSS_JRmethod_R2.12343.12343.4 File:"20190410_QExHFX1_RSLC1_Beveridge_Clausen_IMP_DSS_JRmethod_R2.raw", NativeID:"controllerType=0 controllerNumber=1 scan=12343"	4	1940.155756	1.000000e+000	3.432083e-003	0.001965	1.012806	1.000000e+000	1.000000e+000
	6	20190410_QExHFX1_RSLC1_Beveridge_Clausen_IMP_DSS_JRmethod_R2.12029.12029.4 File:"20190410_QExHFX1_RSLC1_Beveridge_Clausen_IMP_DSS_JRmethod_R2.raw", NativeID:"controllerType=0 controllerNumber=1 scan=12029"	4	1940.154844	1.000000e+000	3.790612e-003	0.001053	0.542740	1.000000e+000	1.000000e+000
	7	20190410_QExHFX1_RSLC1_Beveridge_Clausen_IMP_DSS_JRmethod_R2.12669.12669.4 File:"20190410_QExHFX1_RSLC1_Beveridge_Clausen_IMP_DSS_JRmethod_R2.raw", NativeID:"controllerType=0 controllerNumber=1 scan=12669"	4	1940.153464	1.000000e+000	5.238958e-003	-0.000327	-0.168543	1.000000e+000	1.000000e+000
161	NSDKLIAR(4)-LSKSR(3)	1643.943814	null	Cas9(1122)-Cas9(222)/	Intra-Protein
	1	20190410_QExHFX1_RSLC1_Beveridge_Clausen_IMP_DSS_JRmethod_R2.7775.7775.4 File:"20190410_QExHFX1_RSLC1_Beveridge_Clausen_IMP_DSS_JRmethod_R2.raw", NativeID:"controllerType=0 controllerNumber=1 scan=7775"	4	1643.943503	1.000000e+000	7.678591e-002	-0.000311	-0.189179	1.000000e+000	1.000000e+000
	2	20190410_QExHFX1_RSLC1_Beveridge_Clausen_IMP_DSS_JRmethod_R2.7921.7921.3 File:"20190410_QExHFX1_RSLC1_Beveridge_Clausen_IMP_DSS_JRmethod_R2.raw", NativeID:"controllerType=0 controllerNumber=1 scan=7921"	3	1643.943394	1.000000e+000	1.209388e-001	-0.000420	-0.255483	1.000000e+000	1.000000e+000
	3	20190410_QExHFX1_RSLC1_Beveridge_Clausen_IMP_DSS_JRmethod_R2.8144.8144.4 File:"20190410_QExHFX1_RSLC1_Beveridge_Clausen_IMP_DSS_JRmethod_R2.raw", NativeID:"controllerType=0 controllerNumber=1 scan=8144"	4	1643.943747	1.000000e+000	1.255271e-001	-0.000067	-0.040756	1.000000e+000	1.000000e+000
	4	20190410_QExHFX1_RSLC1_Beveridge_Clausen_IMP_DSS_JRmethod_R2.7917.7917.4 File:"20190410_QExHFX1_RSLC1_Beveridge_Clausen_IMP_DSS_JRmethod_R2.raw", NativeID:"controllerType=0 controllerNumber=1 scan=7917"	4	1643.943625	1.000000e+000	1.334295e-001	-0.000189	-0.114967	1.000000e+000	1.000000e+000
	5	20190410_QExHFX1_RSLC1_Beveridge_Clausen_IMP_DSS_JRmethod_R2.8034.8034.3 File:"20190410_QExHFX1_RSLC1_Beveridge_Clausen_IMP_DSS_JRmethod_R2.raw", NativeID:"controllerType=0 controllerNumber=1 scan=8034"	3	1643.944485	1.000000e+000	1.619839e-001	0.000671	0.408165	1.000000e+000	1.000000e+000
	6	20190410_QExHFX1_RSLC1_Beveridge_Clausen_IMP_DSS_JRmethod_R2.8252.8252.4 File:"20190410_QExHFX1_RSLC1_Beveridge_Clausen_IMP_DSS_JRmethod_R2.raw", NativeID:"controllerType=0 controllerNumber=1 scan=8252"	4	1643.943014	1.000000e+000	1.886907e-001	-0.000800	-0.486635	1.000000e+000	1.000000e+000
	7	20190410_QExHFX1_RSLC1_Beveridge_Clausen_IMP_DSS_JRmethod_R2.8031.8031.4 File:"20190410_QExHFX1_RSLC1_Beveridge_Clausen_IMP_DSS_JRmethod_R2.raw", NativeID:"controllerType=0 controllerNumber=1 scan=8031"	4	1643.943869	1.000000e+000	2.024067e-001	0.000055	0.033456	1.000000e+000	1.000000e+000
	8	20190410_QExHFX1_RSLC1_Beveridge_Clausen_IMP_DSS_JRmethod_R2.8147.8147.3 File:"20190410_QExHFX1_RSLC1_Beveridge_Clausen_IMP_DSS_JRmethod_R2.raw", NativeID:"controllerType=0 controllerNumber=1 scan=8147"	3	1643.944599	1.000000e+000	2.585919e-001	0.000785	0.477510	1.000000e+000	1.000000e+000
	9	20190410_QExHFX1_RSLC1_Beveridge_Clausen_IMP_DSS_JRmethod_R2.8589.8589.4 File:"20190410_QExHFX1_RSLC1_Beveridge_Clausen_IMP_DSS_JRmethod_R2.raw", NativeID:"controllerType=0 controllerNumber=1 scan=8589"	4	1643.943991	1.000000e+000	3.000928e-001	0.000177	0.107668	1.000000e+000	1.000000e+000
	10	20190410_QExHFX1_RSLC1_Beveridge_Clausen_IMP_DSS_JRmethod_R2.7779.7779.3 File:"20190410_QExHFX1_RSLC1_Beveridge_Clausen_IMP_DSS_JRmethod_R2.raw", NativeID:"controllerType=0 controllerNumber=1 scan=7779"	3	1643.943211	1.000000e+000	3.126679e-001	-0.000603	-0.366801	1.000000e+000	1.000000e+000
	11	20190410_QExHFX1_RSLC1_Beveridge_Clausen_IMP_DSS_JRmethod_R2.8365.8365.4 File:"20190410_QExHFX1_RSLC1_Beveridge_Clausen_IMP_DSS_JRmethod_R2.raw", NativeID:"controllerType=0 controllerNumber=1 scan=8365"	4	1643.943747	1.000000e+000	3.170264e-001	-0.000067	-0.040756	1.000000e+000	1.000000e+000
	12	20190410_QExHFX1_RSLC1_Beveridge_Clausen_IMP_DSS_JRmethod_R2.8255.8255.3 File:"20190410_QExHFX1_RSLC1_Beveridge_Clausen_IMP_DSS_JRmethod_R2.raw", NativeID:"controllerType=0 controllerNumber=1 scan=8255"	3	1643.944512	1.000000e+000	4.078934e-001	0.000698	0.424589	1.000000e+000	1.000000e+000
	13	20190410_QExHFX1_RSLC1_Beveridge_Clausen_IMP_DSS_JRmethod_R2.8368.8368.3 File:"20190410_QExHFX1_RSLC1_Beveridge_Clausen_IMP_DSS_JRmethod_R2.raw", NativeID:"controllerType=0 controllerNumber=1 scan=8368"	3	1643.943028	1.000000e+000	6.878429e-001	-0.000786	-0.478119	1.000000e+000	1.000000e+000
	14	20190410_QExHFX1_RSLC1_Beveridge_Clausen_IMP_DSS_JRmethod_R2.8595.8595.3 File:"20190410_QExHFX1_RSLC1_Beveridge_Clausen_IMP_DSS_JRmethod_R2.raw", NativeID:"controllerType=0 controllerNumber=1 scan=8595"	3	1643.944676	1.000000e+000	7.802836e-001	0.000862	0.524349	1.000000e+000	1.000000e+000
162	NSDKLIAR(4)-MKNYWR(2)	1951.021737	null	Cas9(1122)-Cas9(884)/	Intra-Protein
	1	20190410_QExHFX1_RSLC1_Beveridge_Clausen_IMP_DSS_JRmethod_R2.12874.12874.3 File:"20190410_QExHFX1_RSLC1_Beveridge_Clausen_IMP_DSS_JRmethod_R2.raw", NativeID:"controllerType=0 controllerNumber=1 scan=12874"	3	1951.023245	1.000000e+000	3.915278e-005	0.001508	0.772928	1.000000e+000	1.000000e+000
	2	20190410_QExHFX1_RSLC1_Beveridge_Clausen_IMP_DSS_JRmethod_R2.11636.11636.3 File:"20190410_QExHFX1_RSLC1_Beveridge_Clausen_IMP_DSS_JRmethod_R2.raw", NativeID:"controllerType=0 controllerNumber=1 scan=11636"	3	1967.015444	1.000000e+000	7.124682e-003	-0.001207	-0.613620	1.000000e+000	1.000000e+000
	3	20190410_QExHFX1_RSLC1_Beveridge_Clausen_IMP_DSS_JRmethod_R2.11942.11942.3 File:"20190410_QExHFX1_RSLC1_Beveridge_Clausen_IMP_DSS_JRmethod_R2.raw", NativeID:"controllerType=0 controllerNumber=1 scan=11942"	3	1967.017930	1.000000e+000	7.416087e-003	0.001279	0.650223	1.000000e+000	1.000000e+000
	4	20190410_QExHFX1_RSLC1_Beveridge_Clausen_IMP_DSS_JRmethod_R2.13465.13465.4 File:"20190410_QExHFX1_RSLC1_Beveridge_Clausen_IMP_DSS_JRmethod_R2.raw", NativeID:"controllerType=0 controllerNumber=1 scan=13465"	4	1951.021750	1.000000e+000	1.079370e-002	0.000013	0.006663	1.000000e+000	1.000000e+000
	5	20190410_QExHFX1_RSLC1_Beveridge_Clausen_IMP_DSS_JRmethod_R2.12869.12869.4 File:"20190410_QExHFX1_RSLC1_Beveridge_Clausen_IMP_DSS_JRmethod_R2.raw", NativeID:"controllerType=0 controllerNumber=1 scan=12869"	4	1951.023362	1.000000e+000	1.532449e-002	0.001625	0.832897	1.000000e+000	1.000000e+000
	6	20190410_QExHFX1_RSLC1_Beveridge_Clausen_IMP_DSS_JRmethod_R2.12082.12082.3 File:"20190410_QExHFX1_RSLC1_Beveridge_Clausen_IMP_DSS_JRmethod_R2.raw", NativeID:"controllerType=0 controllerNumber=1 scan=12082"	3	1967.017742	1.000000e+000	1.613624e-002	0.001091	0.554647	1.000000e+000	1.000000e+000
	7	20190410_QExHFX1_RSLC1_Beveridge_Clausen_IMP_DSS_JRmethod_R2.11766.11766.4 File:"20190410_QExHFX1_RSLC1_Beveridge_Clausen_IMP_DSS_JRmethod_R2.raw", NativeID:"controllerType=0 controllerNumber=1 scan=11766"	4	1967.016526	1.000000e+000	2.001687e-002	-0.000125	-0.063548	1.000000e+000	1.000000e+000
	8	20190410_QExHFX1_RSLC1_Beveridge_Clausen_IMP_DSS_JRmethod_R2.11918.11918.4 File:"20190410_QExHFX1_RSLC1_Beveridge_Clausen_IMP_DSS_JRmethod_R2.raw", NativeID:"controllerType=0 controllerNumber=1 scan=11918"	4	1967.017111	1.000000e+000	2.046664e-002	0.000460	0.233857	1.000000e+000	1.000000e+000
	9	20190410_QExHFX1_RSLC1_Beveridge_Clausen_IMP_DSS_JRmethod_R2.13093.13093.4 File:"20190410_QExHFX1_RSLC1_Beveridge_Clausen_IMP_DSS_JRmethod_R2.raw", NativeID:"controllerType=0 controllerNumber=1 scan=13093"	4	1951.021408	1.000000e+000	2.451045e-002	-0.000329	-0.168630	1.000000e+000	1.000000e+000
	10	20190410_QExHFX1_RSLC1_Beveridge_Clausen_IMP_DSS_JRmethod_R2.13732.13732.4 File:"20190410_QExHFX1_RSLC1_Beveridge_Clausen_IMP_DSS_JRmethod_R2.raw", NativeID:"controllerType=0 controllerNumber=1 scan=13732"	4	1951.021139	1.000000e+000	2.579251e-002	-0.000598	-0.306506	1.000000e+000	1.000000e+000
	11	20190410_QExHFX1_RSLC1_Beveridge_Clausen_IMP_DSS_JRmethod_R2.13291.13291.4 File:"20190410_QExHFX1_RSLC1_Beveridge_Clausen_IMP_DSS_JRmethod_R2.raw", NativeID:"controllerType=0 controllerNumber=1 scan=13291"	4	1951.020347	1.000000e+000	3.112754e-002	-0.001390	-0.712447	1.000000e+000	1.000000e+000
	12	20190410_QExHFX1_RSLC1_Beveridge_Clausen_IMP_DSS_JRmethod_R2.12426.12426.3 File:"20190410_QExHFX1_RSLC1_Beveridge_Clausen_IMP_DSS_JRmethod_R2.raw", NativeID:"controllerType=0 controllerNumber=1 scan=12426"	3	1967.014500	1.000000e+000	4.253834e-002	-0.002151	-1.093534	1.000000e+000	1.000000e+000
	13	20190410_QExHFX1_RSLC1_Beveridge_Clausen_IMP_DSS_JRmethod_R2.12687.12687.4 File:"20190410_QExHFX1_RSLC1_Beveridge_Clausen_IMP_DSS_JRmethod_R2.raw", NativeID:"controllerType=0 controllerNumber=1 scan=12687"	4	1951.020927	1.000000e+000	4.459558e-002	-0.000810	-0.415167	1.000000e+000	1.000000e+000
	14	20190410_QExHFX1_RSLC1_Beveridge_Clausen_IMP_DSS_JRmethod_R2.12692.12692.3 File:"20190410_QExHFX1_RSLC1_Beveridge_Clausen_IMP_DSS_JRmethod_R2.raw", NativeID:"controllerType=0 controllerNumber=1 scan=12692"	3	1967.014683	1.000000e+000	5.552845e-002	-0.001968	-1.000500	1.000000e+000	1.000000e+000
	15	20190410_QExHFX1_RSLC1_Beveridge_Clausen_IMP_DSS_JRmethod_R2.11793.11793.3 File:"20190410_QExHFX1_RSLC1_Beveridge_Clausen_IMP_DSS_JRmethod_R2.raw", NativeID:"controllerType=0 controllerNumber=1 scan=11793"	3	1967.017063	1.000000e+000	8.799062e-002	0.000412	0.209454	1.000000e+000	1.000000e+000
	16	20190410_QExHFX1_RSLC1_Beveridge_Clausen_IMP_DSS_JRmethod_R2.12396.12396.4 File:"20190410_QExHFX1_RSLC1_Beveridge_Clausen_IMP_DSS_JRmethod_R2.raw", NativeID:"controllerType=0 controllerNumber=1 scan=12396"	4	1967.016134	1.000000e+000	9.114698e-002	-0.000517	-0.262835	1.000000e+000	1.000000e+000
	17	20190410_QExHFX1_RSLC1_Beveridge_Clausen_IMP_DSS_JRmethod_R2.12059.12059.4 File:"20190410_QExHFX1_RSLC1_Beveridge_Clausen_IMP_DSS_JRmethod_R2.raw", NativeID:"controllerType=0 controllerNumber=1 scan=12059"	4	1967.019395	1.000000e+000	9.580155e-002	0.002744	1.395006	1.000000e+000	1.000000e+000
	18	20190410_QExHFX1_RSLC1_Beveridge_Clausen_IMP_DSS_JRmethod_R2.12883.12883.3 File:"20190410_QExHFX1_RSLC1_Beveridge_Clausen_IMP_DSS_JRmethod_R2.raw", NativeID:"controllerType=0 controllerNumber=1 scan=12883"	3	1967.015782	1.000000e+000	1.517347e-001	-0.000869	-0.441786	1.000000e+000	1.000000e+000
	19	20190410_QExHFX1_RSLC1_Beveridge_Clausen_IMP_DSS_JRmethod_R2.12562.12562.4 File:"20190410_QExHFX1_RSLC1_Beveridge_Clausen_IMP_DSS_JRmethod_R2.raw", NativeID:"controllerType=0 controllerNumber=1 scan=12562"	4	1967.013571	1.000000e+000	1.610671e-001	-0.003080	-1.565823	1.000000e+000	1.000000e+000
	20	20190410_QExHFX1_RSLC1_Beveridge_Clausen_IMP_DSS_JRmethod_R2.13459.13459.3 File:"20190410_QExHFX1_RSLC1_Beveridge_Clausen_IMP_DSS_JRmethod_R2.raw", NativeID:"controllerType=0 controllerNumber=1 scan=13459"	3	1951.022581	1.000000e+000	4.035688e-001	0.000844	0.432594	1.000000e+000	1.000000e+000
	21	20190410_QExHFX1_RSLC1_Beveridge_Clausen_IMP_DSS_JRmethod_R2.12688.12688.3 File:"20190410_QExHFX1_RSLC1_Beveridge_Clausen_IMP_DSS_JRmethod_R2.raw", NativeID:"controllerType=0 controllerNumber=1 scan=12688"	3	1951.020927	1.000000e+000	5.667629e-001	-0.000810	-0.415167	1.000000e+000	1.000000e+000
163	NSDKLIAR(4)-NSDKLIAR(4)	1970.102818	null	Cas9(1122)-Cas9(1122)/	Inter-Protein
	1	20190410_QExHFX1_RSLC1_Beveridge_Clausen_IMP_DSS_JRmethod_R2.11410.11410.3 File:"20190410_QExHFX1_RSLC1_Beveridge_Clausen_IMP_DSS_JRmethod_R2.raw", NativeID:"controllerType=0 controllerNumber=1 scan=11410"	3	1970.102024	1.000000e+000	1.942607e-003	-0.000794	-0.403025	1.000000e+000	1.000000e+000
	2	20190410_QExHFX1_RSLC1_Beveridge_Clausen_IMP_DSS_JRmethod_R2.12132.12132.3 File:"20190410_QExHFX1_RSLC1_Beveridge_Clausen_IMP_DSS_JRmethod_R2.raw", NativeID:"controllerType=0 controllerNumber=1 scan=12132"	3	1970.102574	1.000000e+000	2.707901e-003	-0.000244	-0.123851	1.000000e+000	1.000000e+000
	3	20190410_QExHFX1_RSLC1_Beveridge_Clausen_IMP_DSS_JRmethod_R2.11849.11849.3 File:"20190410_QExHFX1_RSLC1_Beveridge_Clausen_IMP_DSS_JRmethod_R2.raw", NativeID:"controllerType=0 controllerNumber=1 scan=11849"	3	1970.103625	1.000000e+000	3.799610e-003	0.000807	0.409623	1.000000e+000	1.000000e+000
	4	20190410_QExHFX1_RSLC1_Beveridge_Clausen_IMP_DSS_JRmethod_R2.11060.11060.3 File:"20190410_QExHFX1_RSLC1_Beveridge_Clausen_IMP_DSS_JRmethod_R2.raw", NativeID:"controllerType=0 controllerNumber=1 scan=11060"	3	1970.100742	1.000000e+000	9.013835e-003	-0.002076	-1.053752	1.000000e+000	1.000000e+000
	5	20190410_QExHFX1_RSLC1_Beveridge_Clausen_IMP_DSS_JRmethod_R2.14540.14540.3 File:"20190410_QExHFX1_RSLC1_Beveridge_Clausen_IMP_DSS_JRmethod_R2.raw", NativeID:"controllerType=0 controllerNumber=1 scan=14540"	3	1970.100559	1.000000e+000	2.831060e-002	-0.002259	-1.146641	1.000000e+000	1.000000e+000
	6	20190410_QExHFX1_RSLC1_Beveridge_Clausen_IMP_DSS_JRmethod_R2.11547.11547.4 File:"20190410_QExHFX1_RSLC1_Beveridge_Clausen_IMP_DSS_JRmethod_R2.raw", NativeID:"controllerType=0 controllerNumber=1 scan=11547"	4	1970.103144	1.000000e+000	6.625763e-002	0.000326	0.165474	1.000000e+000	1.000000e+000
	7	20190410_QExHFX1_RSLC1_Beveridge_Clausen_IMP_DSS_JRmethod_R2.11695.11695.3 File:"20190410_QExHFX1_RSLC1_Beveridge_Clausen_IMP_DSS_JRmethod_R2.raw", NativeID:"controllerType=0 controllerNumber=1 scan=11695"	3	1970.103292	1.000000e+000	6.966479e-002	0.000474	0.240597	1.000000e+000	1.000000e+000
	8	20190410_QExHFX1_RSLC1_Beveridge_Clausen_IMP_DSS_JRmethod_R2.11245.11245.4 File:"20190410_QExHFX1_RSLC1_Beveridge_Clausen_IMP_DSS_JRmethod_R2.raw", NativeID:"controllerType=0 controllerNumber=1 scan=11245"	4	1970.101447	1.000000e+000	7.878433e-002	-0.001371	-0.695903	1.000000e+000	1.000000e+000
	9	20190410_QExHFX1_RSLC1_Beveridge_Clausen_IMP_DSS_JRmethod_R2.11847.11847.4 File:"20190410_QExHFX1_RSLC1_Beveridge_Clausen_IMP_DSS_JRmethod_R2.raw", NativeID:"controllerType=0 controllerNumber=1 scan=11847"	4	1970.102926	1.000000e+000	9.160778e-002	0.000108	0.054819	1.000000e+000	1.000000e+000
	10	20190410_QExHFX1_RSLC1_Beveridge_Clausen_IMP_DSS_JRmethod_R2.11407.11407.4 File:"20190410_QExHFX1_RSLC1_Beveridge_Clausen_IMP_DSS_JRmethod_R2.raw", NativeID:"controllerType=0 controllerNumber=1 scan=11407"	4	1970.103452	1.000000e+000	9.749880e-002	0.000634	0.321811	1.000000e+000	1.000000e+000
	11	20190410_QExHFX1_RSLC1_Beveridge_Clausen_IMP_DSS_JRmethod_R2.11248.11248.3 File:"20190410_QExHFX1_RSLC1_Beveridge_Clausen_IMP_DSS_JRmethod_R2.raw", NativeID:"controllerType=0 controllerNumber=1 scan=11248"	3	1970.103977	1.000000e+000	1.164444e-001	0.001159	0.588294	1.000000e+000	1.000000e+000
	12	20190410_QExHFX1_RSLC1_Beveridge_Clausen_IMP_DSS_JRmethod_R2.11058.11058.4 File:"20190410_QExHFX1_RSLC1_Beveridge_Clausen_IMP_DSS_JRmethod_R2.raw", NativeID:"controllerType=0 controllerNumber=1 scan=11058"	4	1970.103123	1.000000e+000	1.261353e-001	0.000305	0.154814	1.000000e+000	1.000000e+000
	13	20190410_QExHFX1_RSLC1_Beveridge_Clausen_IMP_DSS_JRmethod_R2.11693.11693.4 File:"20190410_QExHFX1_RSLC1_Beveridge_Clausen_IMP_DSS_JRmethod_R2.raw", NativeID:"controllerType=0 controllerNumber=1 scan=11693"	4	1970.103159	1.000000e+000	1.305074e-001	0.000341	0.173087	1.000000e+000	1.000000e+000
164	NSDKLIAR(4)-VMKQLK(3)	1800.041077	null	Cas9(1122)-Cas9(653)/	Intra-Protein
	1	20190410_QExHFX1_RSLC1_Beveridge_Clausen_IMP_DSS_JRmethod_R2.9751.9751.3 File:"20190410_QExHFX1_RSLC1_Beveridge_Clausen_IMP_DSS_JRmethod_R2.raw", NativeID:"controllerType=0 controllerNumber=1 scan=9751"	3	1800.040623	1.000000e+000	7.497858e-001	-0.000454	-0.252216	1.000000e+000	1.000000e+000
165	PAFLSGEQKK(9)-KPAFLSGEQK(1)	2346.270265	null	Cas9(549)-Cas9(540)/	Intra-Protein
	1	20190410_QExHFX1_RSLC1_Beveridge_Clausen_IMP_DSS_JRmethod_R2.15374.15374.4 File:"20190410_QExHFX1_RSLC1_Beveridge_Clausen_IMP_DSS_JRmethod_R2.raw", NativeID:"controllerType=0 controllerNumber=1 scan=15374"	4	2346.269193	1.000000e+000	3.502340e-001	-0.001072	-0.456895	1.000000e+000	1.000000e+000
166	QEDFYPFLKDNR(9)-EDYFKK(5)	2538.218623	null	Cas9(438)-Cas9(574)/	Intra-Protein
	1	20190410_QExHFX1_RSLC1_Beveridge_Clausen_IMP_DSS_JRmethod_R2.21038.21038.4 File:"20190410_QExHFX1_RSLC1_Beveridge_Clausen_IMP_DSS_JRmethod_R2.raw", NativeID:"controllerType=0 controllerNumber=1 scan=21038"	4	2538.218893	1.000000e+000	1.624256e-001	0.000270	0.106374	1.000000e+000	1.000000e+000
167	QEDFYPFLKDNR(9)-GKSDNVPSEEVVK(2)	3096.515897	null	Cas9(438)-Cas9(870)/	Intra-Protein
	1	20190410_QExHFX1_RSLC1_Beveridge_Clausen_IMP_DSS_JRmethod_R2.19260.19260.4 File:"20190410_QExHFX1_RSLC1_Beveridge_Clausen_IMP_DSS_JRmethod_R2.raw", NativeID:"controllerType=0 controllerNumber=1 scan=19260"	4	3096.513461	1.000000e+000	1.993538e-004	-0.002436	-0.786691	1.000000e+000	1.000000e+000
	2	20190410_QExHFX1_RSLC1_Beveridge_Clausen_IMP_DSS_JRmethod_R2.19437.19437.4 File:"20190410_QExHFX1_RSLC1_Beveridge_Clausen_IMP_DSS_JRmethod_R2.raw", NativeID:"controllerType=0 controllerNumber=1 scan=19437"	4	3096.513327	1.000000e+000	6.945703e-002	-0.002570	-0.829965	1.000000e+000	1.000000e+000
168	QEDFYPFLKDNR(9)-QEDFYPFLKDNR(9)	3280.558427	null	Cas9(438)-Cas9(438)/	Inter-Protein
	1	20190410_QExHFX1_RSLC1_Beveridge_Clausen_IMP_DSS_JRmethod_R2.25877.25877.4 File:"20190410_QExHFX1_RSLC1_Beveridge_Clausen_IMP_DSS_JRmethod_R2.raw", NativeID:"controllerType=0 controllerNumber=1 scan=25877"	4	3280.557133	1.000000e+000	4.802761e-003	-0.001294	-0.394445	1.000000e+000	1.000000e+000
	2	20190410_QExHFX1_RSLC1_Beveridge_Clausen_IMP_DSS_JRmethod_R2.25757.25757.4 File:"20190410_QExHFX1_RSLC1_Beveridge_Clausen_IMP_DSS_JRmethod_R2.raw", NativeID:"controllerType=0 controllerNumber=1 scan=25757"	4	3280.560449	1.000000e+000	5.874434e-002	0.002022	0.616358	1.000000e+000	1.000000e+000
	3	20190410_QExHFX1_RSLC1_Beveridge_Clausen_IMP_DSS_JRmethod_R2.25897.25897.3 File:"20190410_QExHFX1_RSLC1_Beveridge_Clausen_IMP_DSS_JRmethod_R2.raw", NativeID:"controllerType=0 controllerNumber=1 scan=25897"	3	3280.558583	1.000000e+000	5.265515e-001	0.000156	0.047553	1.000000e+000	1.000000e+000
169	QEDFYPFLKDNR(9)-VKYVTEGMR(2)	2791.375853	null	Cas9(438)-Cas9(532)/	Intra-Protein
	1	20190410_QExHFX1_RSLC1_Beveridge_Clausen_IMP_DSS_JRmethod_R2.20433.20433.4 File:"20190410_QExHFX1_RSLC1_Beveridge_Clausen_IMP_DSS_JRmethod_R2.raw", NativeID:"controllerType=0 controllerNumber=1 scan=20433"	4	2791.376717	1.000000e+000	6.099199e-003	0.000864	0.309525	1.000000e+000	1.000000e+000
	2	20190410_QExHFX1_RSLC1_Beveridge_Clausen_IMP_DSS_JRmethod_R2.20238.20238.4 File:"20190410_QExHFX1_RSLC1_Beveridge_Clausen_IMP_DSS_JRmethod_R2.raw", NativeID:"controllerType=0 controllerNumber=1 scan=20238"	4	2791.379782	1.000000e+000	1.442176e-002	0.003929	1.407550	1.000000e+000	1.000000e+000
	3	20190410_QExHFX1_RSLC1_Beveridge_Clausen_IMP_DSS_JRmethod_R2.20291.20291.4 File:"20190410_QExHFX1_RSLC1_Beveridge_Clausen_IMP_DSS_JRmethod_R2.raw", NativeID:"controllerType=0 controllerNumber=1 scan=20291"	4	2807.370505	1.000000e+000	1.081769e-001	-0.000262	-0.093326	1.000000e+000	1.000000e+000
170	QEDFYPFLKDNR(9)-VPSKK(4)	2267.170558	null	Cas9(438)-Cas9(34)/	Intra-Protein
	1	20190410_QExHFX1_RSLC1_Beveridge_Clausen_IMP_DSS_JRmethod_R2.16227.16227.4 File:"20190410_QExHFX1_RSLC1_Beveridge_Clausen_IMP_DSS_JRmethod_R2.raw", NativeID:"controllerType=0 controllerNumber=1 scan=16227"	4	2267.172262	1.000000e+000	3.505556e-001	0.001704	0.751598	1.000000e+000	1.000000e+000
171	QITKHVAQILDSR(4)-KDWDPK(1)	2434.308770	null	Cas9(933)-Cas9(1128)/	Intra-Protein
	1	20190410_QExHFX1_RSLC1_Beveridge_Clausen_IMP_DSS_JRmethod_R2.14231.14231.4 File:"20190410_QExHFX1_RSLC1_Beveridge_Clausen_IMP_DSS_JRmethod_R2.raw", NativeID:"controllerType=0 controllerNumber=1 scan=14231"	4	2434.308961	1.000000e+000	4.020862e-003	0.000191	0.078462	1.000000e+000	1.000000e+000
	2	20190410_QExHFX1_RSLC1_Beveridge_Clausen_IMP_DSS_JRmethod_R2.14254.14254.3 File:"20190410_QExHFX1_RSLC1_Beveridge_Clausen_IMP_DSS_JRmethod_R2.raw", NativeID:"controllerType=0 controllerNumber=1 scan=14254"	3	2434.304966	1.000000e+000	7.565800e-001	-0.003804	-1.562661	1.000000e+000	1.000000e+000
172	QITKHVAQILDSR(4)-MTNFDKNLPNEK(6)	3096.614498	null	Cas9(933)-Cas9(504)/	Intra-Protein
	1	20190410_QExHFX1_RSLC1_Beveridge_Clausen_IMP_DSS_JRmethod_R2.15571.15571.5 File:"20190410_QExHFX1_RSLC1_Beveridge_Clausen_IMP_DSS_JRmethod_R2.raw", NativeID:"controllerType=0 controllerNumber=1 scan=15571"	5	3096.613289	1.000000e+000	1.769990e-003	-0.001209	-0.390426	1.000000e+000	1.000000e+000
	2	20190410_QExHFX1_RSLC1_Beveridge_Clausen_IMP_DSS_JRmethod_R2.15569.15569.4 File:"20190410_QExHFX1_RSLC1_Beveridge_Clausen_IMP_DSS_JRmethod_R2.raw", NativeID:"controllerType=0 controllerNumber=1 scan=15569"	4	3096.612204	1.000000e+000	2.271638e-003	-0.002294	-0.740809	1.000000e+000	1.000000e+000
173	QITKHVAQILDSR(4)-QQLPEKYK(6)	2679.482698	null	Cas9(933)-Cas9(350)/	Intra-Protein
	1	20190410_QExHFX1_RSLC1_Beveridge_Clausen_IMP_DSS_JRmethod_R2.13147.13147.5 File:"20190410_QExHFX1_RSLC1_Beveridge_Clausen_IMP_DSS_JRmethod_R2.raw", NativeID:"controllerType=0 controllerNumber=1 scan=13147"	5	2679.481331	1.000000e+000	5.657102e-001	-0.001367	-0.510173	1.000000e+000	1.000000e+000
174	QITKHVAQILDSR(4)-SKLVSDFR(2)	2597.440836	null	Cas9(933)-Cas9(965)/	Intra-Protein
	1	20190410_QExHFX1_RSLC1_Beveridge_Clausen_IMP_DSS_JRmethod_R2.15649.15649.5 File:"20190410_QExHFX1_RSLC1_Beveridge_Clausen_IMP_DSS_JRmethod_R2.raw", NativeID:"controllerType=0 controllerNumber=1 scan=15649"	5	2597.441039	1.000000e+000	1.713846e-003	0.000203	0.078154	1.000000e+000	1.000000e+000
	2	20190410_QExHFX1_RSLC1_Beveridge_Clausen_IMP_DSS_JRmethod_R2.15641.15641.4 File:"20190410_QExHFX1_RSLC1_Beveridge_Clausen_IMP_DSS_JRmethod_R2.raw", NativeID:"controllerType=0 controllerNumber=1 scan=15641"	4	2597.440329	1.000000e+000	2.716910e-002	-0.000507	-0.195192	1.000000e+000	1.000000e+000
175	QLKEDYFK(3)-EKIEK(2)	1853.989423	null	Cas9(569)-Cas9(443)/	Intra-Protein
	1	20190410_QExHFX1_RSLC1_Beveridge_Clausen_IMP_DSS_JRmethod_R2.11123.11123.4 File:"20190410_QExHFX1_RSLC1_Beveridge_Clausen_IMP_DSS_JRmethod_R2.raw", NativeID:"controllerType=0 controllerNumber=1 scan=11123"	4	1853.989891	1.000000e+000	2.525209e-002	0.000468	0.252429	1.000000e+000	1.000000e+000
	2	20190410_QExHFX1_RSLC1_Beveridge_Clausen_IMP_DSS_JRmethod_R2.10934.10934.4 File:"20190410_QExHFX1_RSLC1_Beveridge_Clausen_IMP_DSS_JRmethod_R2.raw", NativeID:"controllerType=0 controllerNumber=1 scan=10934"	4	1853.987814	1.000000e+000	4.344136e-002	-0.001609	-0.867858	1.000000e+000	1.000000e+000
176	QLKEDYFK(3)-KVTVK(1)	1782.004681	null	Cas9(569)-Cas9(562)/	Intra-Protein
	1	20190410_QExHFX1_RSLC1_Beveridge_Clausen_IMP_DSS_JRmethod_R2.10805.10805.3 File:"20190410_QExHFX1_RSLC1_Beveridge_Clausen_IMP_DSS_JRmethod_R2.raw", NativeID:"controllerType=0 controllerNumber=1 scan=10805"	3	1782.005100	1.000000e+000	7.085036e-003	0.000419	0.235128	1.000000e+000	1.000000e+000
	2	20190410_QExHFX1_RSLC1_Beveridge_Clausen_IMP_DSS_JRmethod_R2.10963.10963.3 File:"20190410_QExHFX1_RSLC1_Beveridge_Clausen_IMP_DSS_JRmethod_R2.raw", NativeID:"controllerType=0 controllerNumber=1 scan=10963"	3	1782.006553	1.000000e+000	2.809163e-002	0.001872	1.050502	1.000000e+000	1.000000e+000
	3	20190410_QExHFX1_RSLC1_Beveridge_Clausen_IMP_DSS_JRmethod_R2.10796.10796.4 File:"20190410_QExHFX1_RSLC1_Beveridge_Clausen_IMP_DSS_JRmethod_R2.raw", NativeID:"controllerType=0 controllerNumber=1 scan=10796"	4	1782.005130	1.000000e+000	2.932731e-002	0.000449	0.251963	1.000000e+000	1.000000e+000
	4	20190410_QExHFX1_RSLC1_Beveridge_Clausen_IMP_DSS_JRmethod_R2.10957.10957.3 File:"20190410_QExHFX1_RSLC1_Beveridge_Clausen_IMP_DSS_JRmethod_R2.raw", NativeID:"controllerType=0 controllerNumber=1 scan=10957"	3	1782.004551	1.000000e+000	3.033319e-002	-0.000130	-0.072952	1.000000e+000	1.000000e+000
	5	20190410_QExHFX1_RSLC1_Beveridge_Clausen_IMP_DSS_JRmethod_R2.10948.10948.4 File:"20190410_QExHFX1_RSLC1_Beveridge_Clausen_IMP_DSS_JRmethod_R2.raw", NativeID:"controllerType=0 controllerNumber=1 scan=10948"	4	1782.005148	1.000000e+000	9.354574e-002	0.000467	0.262064	1.000000e+000	1.000000e+000
177	QLKEDYFK(3)-QLKEDYFK(3)	2278.164077	null	Cas9(569)-Cas9(569)/	Inter-Protein
	1	20190410_QExHFX1_RSLC1_Beveridge_Clausen_IMP_DSS_JRmethod_R2.18013.18013.3 File:"20190410_QExHFX1_RSLC1_Beveridge_Clausen_IMP_DSS_JRmethod_R2.raw", NativeID:"controllerType=0 controllerNumber=1 scan=18013"	3	2278.164785	1.000000e+000	2.090726e-002	0.000708	0.310777	1.000000e+000	1.000000e+000
	2	20190410_QExHFX1_RSLC1_Beveridge_Clausen_IMP_DSS_JRmethod_R2.17997.17997.4 File:"20190410_QExHFX1_RSLC1_Beveridge_Clausen_IMP_DSS_JRmethod_R2.raw", NativeID:"controllerType=0 controllerNumber=1 scan=17997"	4	2278.165671	1.000000e+000	2.210972e-002	0.001594	0.699686	1.000000e+000	1.000000e+000
	3	20190410_QExHFX1_RSLC1_Beveridge_Clausen_IMP_DSS_JRmethod_R2.17845.17845.4 File:"20190410_QExHFX1_RSLC1_Beveridge_Clausen_IMP_DSS_JRmethod_R2.raw", NativeID:"controllerType=0 controllerNumber=1 scan=17845"	4	2278.165317	1.000000e+000	2.847889e-002	0.001240	0.544298	1.000000e+000	1.000000e+000
178	QLKEDYFK(3)-VITLKSK(5)	1996.136412	null	Cas9(569)-Cas9(963)/	Intra-Protein
	1	20190410_QExHFX1_RSLC1_Beveridge_Clausen_IMP_DSS_JRmethod_R2.14908.14908.3 File:"20190410_QExHFX1_RSLC1_Beveridge_Clausen_IMP_DSS_JRmethod_R2.raw", NativeID:"controllerType=0 controllerNumber=1 scan=14908"	3	1996.135936	1.000000e+000	5.941176e-001	-0.000476	-0.238461	1.000000e+000	1.000000e+000
179	QLLNAKLITQR(6)-EKIEK(2)	2081.232763	null	Cas9(894)-Cas9(443)/	Intra-Protein
	1	20190410_QExHFX1_RSLC1_Beveridge_Clausen_IMP_DSS_JRmethod_R2.12875.12875.4 File:"20190410_QExHFX1_RSLC1_Beveridge_Clausen_IMP_DSS_JRmethod_R2.raw", NativeID:"controllerType=0 controllerNumber=1 scan=12875"	4	2081.233542	1.000000e+000	1.359105e-001	0.000779	0.374297	1.000000e+000	1.000000e+000
	2	20190410_QExHFX1_RSLC1_Beveridge_Clausen_IMP_DSS_JRmethod_R2.12689.12689.4 File:"20190410_QExHFX1_RSLC1_Beveridge_Clausen_IMP_DSS_JRmethod_R2.raw", NativeID:"controllerType=0 controllerNumber=1 scan=12689"	4	2081.231589	1.000000e+000	2.629949e-001	-0.001174	-0.564089	1.000000e+000	1.000000e+000
	3	20190410_QExHFX1_RSLC1_Beveridge_Clausen_IMP_DSS_JRmethod_R2.12870.12870.3 File:"20190410_QExHFX1_RSLC1_Beveridge_Clausen_IMP_DSS_JRmethod_R2.raw", NativeID:"controllerType=0 controllerNumber=1 scan=12870"	3	2081.235997	1.000000e+000	7.941967e-001	0.003234	1.553887	1.000000e+000	1.000000e+000
180	QLLNAKLITQR(6)-KVTVK(1)	2009.248021	null	Cas9(894)-Cas9(562)/	Intra-Protein
	1	20190410_QExHFX1_RSLC1_Beveridge_Clausen_IMP_DSS_JRmethod_R2.12460.12460.3 File:"20190410_QExHFX1_RSLC1_Beveridge_Clausen_IMP_DSS_JRmethod_R2.raw", NativeID:"controllerType=0 controllerNumber=1 scan=12460"	3	2009.249607	1.000000e+000	2.483676e-002	0.001586	0.789350	1.000000e+000	1.000000e+000
181	QQLPEKYK(6)-KDWDPK(1)	1959.022117	null	Cas9(350)-Cas9(1128)/	Intra-Protein
	1	20190410_QExHFX1_RSLC1_Beveridge_Clausen_IMP_DSS_JRmethod_R2.11289.11289.4 File:"20190410_QExHFX1_RSLC1_Beveridge_Clausen_IMP_DSS_JRmethod_R2.raw", NativeID:"controllerType=0 controllerNumber=1 scan=11289"	4	1959.023310	1.000000e+000	3.759517e-001	0.001193	0.608977	1.000000e+000	1.000000e+000
182	QQLPEKYK(6)-QQLPEKYK(6)	2204.196044	null	Cas9(350)-Cas9(350)/	Inter-Protein
	1	20190410_QExHFX1_RSLC1_Beveridge_Clausen_IMP_DSS_JRmethod_R2.10518.10518.3 File:"20190410_QExHFX1_RSLC1_Beveridge_Clausen_IMP_DSS_JRmethod_R2.raw", NativeID:"controllerType=0 controllerNumber=1 scan=10518"	3	2204.197359	1.000000e+000	2.102515e-001	0.001315	0.596589	1.000000e+000	1.000000e+000
	2	20190410_QExHFX1_RSLC1_Beveridge_Clausen_IMP_DSS_JRmethod_R2.10511.10511.4 File:"20190410_QExHFX1_RSLC1_Beveridge_Clausen_IMP_DSS_JRmethod_R2.raw", NativeID:"controllerType=0 controllerNumber=1 scan=10511"	4	2204.196540	1.000000e+000	2.901073e-001	0.000496	0.225025	1.000000e+000	1.000000e+000
	3	20190410_QExHFX1_RSLC1_Beveridge_Clausen_IMP_DSS_JRmethod_R2.10653.10653.3 File:"20190410_QExHFX1_RSLC1_Beveridge_Clausen_IMP_DSS_JRmethod_R2.raw", NativeID:"controllerType=0 controllerNumber=1 scan=10653"	3	2204.195419	1.000000e+000	5.383721e-001	-0.000625	-0.283550	1.000000e+000	1.000000e+000
183	QQLPEKYK(6)-SKLVSDFR(2)	2122.154183	null	Cas9(350)-Cas9(965)/	Intra-Protein
	1	20190410_QExHFX1_RSLC1_Beveridge_Clausen_IMP_DSS_JRmethod_R2.12945.12945.3 File:"20190410_QExHFX1_RSLC1_Beveridge_Clausen_IMP_DSS_JRmethod_R2.raw", NativeID:"controllerType=0 controllerNumber=1 scan=12945"	3	2122.152256	1.000000e+000	5.418388e-004	-0.001927	-0.908040	1.000000e+000	1.000000e+000
	2	20190410_QExHFX1_RSLC1_Beveridge_Clausen_IMP_DSS_JRmethod_R2.13133.13133.3 File:"20190410_QExHFX1_RSLC1_Beveridge_Clausen_IMP_DSS_JRmethod_R2.raw", NativeID:"controllerType=0 controllerNumber=1 scan=13133"	3	2122.154527	1.000000e+000	6.245680e-003	0.000344	0.162099	1.000000e+000	1.000000e+000
	3	20190410_QExHFX1_RSLC1_Beveridge_Clausen_IMP_DSS_JRmethod_R2.13112.13112.4 File:"20190410_QExHFX1_RSLC1_Beveridge_Clausen_IMP_DSS_JRmethod_R2.raw", NativeID:"controllerType=0 controllerNumber=1 scan=13112"	4	2122.155746	1.000000e+000	1.071031e-002	0.001563	0.736516	1.000000e+000	1.000000e+000
	4	20190410_QExHFX1_RSLC1_Beveridge_Clausen_IMP_DSS_JRmethod_R2.13313.13313.3 File:"20190410_QExHFX1_RSLC1_Beveridge_Clausen_IMP_DSS_JRmethod_R2.raw", NativeID:"controllerType=0 controllerNumber=1 scan=13313"	3	2122.161508	1.000000e+000	1.565956e-002	0.007325	3.451681	1.000000e+000	1.000000e+000
	5	20190410_QExHFX1_RSLC1_Beveridge_Clausen_IMP_DSS_JRmethod_R2.13701.13701.4 File:"20190410_QExHFX1_RSLC1_Beveridge_Clausen_IMP_DSS_JRmethod_R2.raw", NativeID:"controllerType=0 controllerNumber=1 scan=13701"	4	2122.153952	1.000000e+000	3.545613e-001	-0.000231	-0.108852	1.000000e+000	1.000000e+000
	6	20190410_QExHFX1_RSLC1_Beveridge_Clausen_IMP_DSS_JRmethod_R2.13299.13299.4 File:"20190410_QExHFX1_RSLC1_Beveridge_Clausen_IMP_DSS_JRmethod_R2.raw", NativeID:"controllerType=0 controllerNumber=1 scan=13299"	4	2122.156788	1.000000e+000	5.364035e-001	0.002605	1.227526	1.000000e+000	1.000000e+000
184	QSGKTILDFLK(4)-DKQSGK(2)	2049.122550	null	Cas9(681)-Cas9(677)/	Intra-Protein
	1	20190410_QExHFX1_RSLC1_Beveridge_Clausen_IMP_DSS_JRmethod_R2.20194.20194.4 File:"20190410_QExHFX1_RSLC1_Beveridge_Clausen_IMP_DSS_JRmethod_R2.raw", NativeID:"controllerType=0 controllerNumber=1 scan=20194"	4	2049.122458	1.000000e+000	1.730030e-002	-0.000092	-0.044897	1.000000e+000	1.000000e+000
185	QSGKTILDFLK(4)-HSIKK(4)	1999.158542	null	Cas9(681)-Cas9(48)/	Intra-Protein
	1	20190410_QExHFX1_RSLC1_Beveridge_Clausen_IMP_DSS_JRmethod_R2.15885.15885.4 File:"20190410_QExHFX1_RSLC1_Beveridge_Clausen_IMP_DSS_JRmethod_R2.raw", NativeID:"controllerType=0 controllerNumber=1 scan=15885"	4	1999.159567	1.000000e+000	1.633380e-002	0.001025	0.512716	1.000000e+000	1.000000e+000
186	QSGKTILDFLK(4)-NLPNEKVLPK(6)	2538.454030	null	Cas9(681)-Cas9(510)/	Intra-Protein
	1	20190410_QExHFX1_RSLC1_Beveridge_Clausen_IMP_DSS_JRmethod_R2.22658.22658.4 File:"20190410_QExHFX1_RSLC1_Beveridge_Clausen_IMP_DSS_JRmethod_R2.raw", NativeID:"controllerType=0 controllerNumber=1 scan=22658"	4	2538.455717	1.000000e+000	2.534555e-002	0.001687	0.664578	1.000000e+000	1.000000e+000
187	RNSDKLIAR(5)-EKIEK(2)	1856.059896	null	Cas9(1122)-Cas9(443)/	Intra-Protein
	1	20190410_QExHFX1_RSLC1_Beveridge_Clausen_IMP_DSS_JRmethod_R2.11222.11222.4 File:"20190410_QExHFX1_RSLC1_Beveridge_Clausen_IMP_DSS_JRmethod_R2.raw", NativeID:"controllerType=0 controllerNumber=1 scan=11222"	4	1856.060690	1.000000e+000	3.194255e-001	0.000794	0.427788	1.000000e+000	1.000000e+000
	2	20190410_QExHFX1_RSLC1_Beveridge_Clausen_IMP_DSS_JRmethod_R2.11201.11201.3 File:"20190410_QExHFX1_RSLC1_Beveridge_Clausen_IMP_DSS_JRmethod_R2.raw", NativeID:"controllerType=0 controllerNumber=1 scan=11201"	3	1856.057896	1.000000e+000	4.957351e-001	-0.002000	-1.077551	1.000000e+000	1.000000e+000
188	RNSDKLIAR(5)-LSKSR(3)	1800.044916	null	Cas9(1122)-Cas9(222)/	Intra-Protein
	1	20190410_QExHFX1_RSLC1_Beveridge_Clausen_IMP_DSS_JRmethod_R2.9762.9762.4 File:"20190410_QExHFX1_RSLC1_Beveridge_Clausen_IMP_DSS_JRmethod_R2.raw", NativeID:"controllerType=0 controllerNumber=1 scan=9762"	4	1800.041037	1.000000e+000	7.450854e-001	-0.003879	-2.154946	1.000000e+000	1.000000e+000
189	RNSDKLIAR(5)-NSDKLIAR(4)	2126.203920	null	Cas9(1122)-Cas9(1122)/	Intra-Protein
	1	20190410_QExHFX1_RSLC1_Beveridge_Clausen_IMP_DSS_JRmethod_R2.14243.14243.3 File:"20190410_QExHFX1_RSLC1_Beveridge_Clausen_IMP_DSS_JRmethod_R2.raw", NativeID:"controllerType=0 controllerNumber=1 scan=14243"	3	2126.201267	1.000000e+000	2.733305e-001	-0.002653	-1.247764	1.000000e+000	1.000000e+000
	2	20190410_QExHFX1_RSLC1_Beveridge_Clausen_IMP_DSS_JRmethod_R2.14344.14344.4 File:"20190410_QExHFX1_RSLC1_Beveridge_Clausen_IMP_DSS_JRmethod_R2.raw", NativeID:"controllerType=0 controllerNumber=1 scan=14344"	4	2126.203757	1.000000e+000	5.346899e-001	-0.000163	-0.076662	1.000000e+000	1.000000e+000
190	RNSDKLIAR(5)-VFKNPK(3)	1942.123162	null	Cas9(1122)-sp|CTRB_BOVIN|(90)/	Inter-Protein
	1	20190410_QExHFX1_RSLC1_Beveridge_Clausen_IMP_DSS_JRmethod_R2.17880.17880.3 File:"20190410_QExHFX1_RSLC1_Beveridge_Clausen_IMP_DSS_JRmethod_R2.raw", NativeID:"controllerType=0 controllerNumber=1 scan=17880"	3	1942.122959	1.000000e+000	4.192907e-001	-0.000203	-0.104525	1.000000e+000	1.000000e+000
	2	20190410_QExHFX1_RSLC1_Beveridge_Clausen_IMP_DSS_JRmethod_R2.20896.20896.3 File:"20190410_QExHFX1_RSLC1_Beveridge_Clausen_IMP_DSS_JRmethod_R2.raw", NativeID:"controllerType=0 controllerNumber=1 scan=20896"	3	1942.120579	1.000000e+000	6.487124e-001	-0.002583	-1.329988	1.000000e+000	1.000000e+000
191	SDKNR(3)-SDKNR(3)	1375.692366	null	Cas9(866)-Cas9(866)/	Inter-Protein
	1	20190410_QExHFX1_RSLC1_Beveridge_Clausen_IMP_DSS_JRmethod_R2.2592.2592.3 File:"20190410_QExHFX1_RSLC1_Beveridge_Clausen_IMP_DSS_JRmethod_R2.raw", NativeID:"controllerType=0 controllerNumber=1 scan=2592"	3	1375.692289	1.000000e+000	3.228828e-002	-0.000077	-0.055972	1.000000e+000	1.000000e+000
192	SDNVPSEEVVKK(11)-AGFIKR(5)	2159.170558	null	Cas9(881)-Cas9(922)/	Intra-Protein
	1	20190410_QExHFX1_RSLC1_Beveridge_Clausen_IMP_DSS_JRmethod_R2.10991.10991.4 File:"20190410_QExHFX1_RSLC1_Beveridge_Clausen_IMP_DSS_JRmethod_R2.raw", NativeID:"controllerType=0 controllerNumber=1 scan=10991"	4	2159.169869	1.000000e+000	4.184978e-003	-0.000689	-0.319104	1.000000e+000	1.000000e+000
	2	20190410_QExHFX1_RSLC1_Beveridge_Clausen_IMP_DSS_JRmethod_R2.11638.11638.4 File:"20190410_QExHFX1_RSLC1_Beveridge_Clausen_IMP_DSS_JRmethod_R2.raw", NativeID:"controllerType=0 controllerNumber=1 scan=11638"	4	2159.171370	1.000000e+000	9.436582e-003	0.000812	0.376070	1.000000e+000	1.000000e+000
	3	20190410_QExHFX1_RSLC1_Beveridge_Clausen_IMP_DSS_JRmethod_R2.11352.11352.4 File:"20190410_QExHFX1_RSLC1_Beveridge_Clausen_IMP_DSS_JRmethod_R2.raw", NativeID:"controllerType=0 controllerNumber=1 scan=11352"	4	2159.171387	1.000000e+000	1.023889e-002	0.000829	0.383944	1.000000e+000	1.000000e+000
	4	20190410_QExHFX1_RSLC1_Beveridge_Clausen_IMP_DSS_JRmethod_R2.11172.11172.4 File:"20190410_QExHFX1_RSLC1_Beveridge_Clausen_IMP_DSS_JRmethod_R2.raw", NativeID:"controllerType=0 controllerNumber=1 scan=11172"	4	2159.171134	1.000000e+000	1.221259e-002	0.000576	0.266769	1.000000e+000	1.000000e+000
	5	20190410_QExHFX1_RSLC1_Beveridge_Clausen_IMP_DSS_JRmethod_R2.11504.11504.4 File:"20190410_QExHFX1_RSLC1_Beveridge_Clausen_IMP_DSS_JRmethod_R2.raw", NativeID:"controllerType=0 controllerNumber=1 scan=11504"	4	2159.171337	1.000000e+000	2.745922e-002	0.000779	0.360787	1.000000e+000	1.000000e+000
	6	20190410_QExHFX1_RSLC1_Beveridge_Clausen_IMP_DSS_JRmethod_R2.11876.11876.4 File:"20190410_QExHFX1_RSLC1_Beveridge_Clausen_IMP_DSS_JRmethod_R2.raw", NativeID:"controllerType=0 controllerNumber=1 scan=11876"	4	2159.169221	1.000000e+000	3.971848e-002	-0.001337	-0.619219	1.000000e+000	1.000000e+000
193	SDNVPSEEVVKK(11)-GQKNSR(3)	2157.114499	null	Cas9(881)-Cas9(779)/	Intra-Protein
	1	20190410_QExHFX1_RSLC1_Beveridge_Clausen_IMP_DSS_JRmethod_R2.6788.6788.4 File:"20190410_QExHFX1_RSLC1_Beveridge_Clausen_IMP_DSS_JRmethod_R2.raw", NativeID:"controllerType=0 controllerNumber=1 scan=6788"	4	2157.114812	1.000000e+000	4.311236e-003	0.000313	0.145101	1.000000e+000	1.000000e+000
	2	20190410_QExHFX1_RSLC1_Beveridge_Clausen_IMP_DSS_JRmethod_R2.6678.6678.4 File:"20190410_QExHFX1_RSLC1_Beveridge_Clausen_IMP_DSS_JRmethod_R2.raw", NativeID:"controllerType=0 controllerNumber=1 scan=6678"	4	2157.114835	1.000000e+000	1.337834e-002	0.000336	0.155764	1.000000e+000	1.000000e+000
	3	20190410_QExHFX1_RSLC1_Beveridge_Clausen_IMP_DSS_JRmethod_R2.6904.6904.4 File:"20190410_QExHFX1_RSLC1_Beveridge_Clausen_IMP_DSS_JRmethod_R2.raw", NativeID:"controllerType=0 controllerNumber=1 scan=6904"	4	2157.116630	1.000000e+000	2.058768e-002	0.002131	0.987894	1.000000e+000	1.000000e+000
	4	20190410_QExHFX1_RSLC1_Beveridge_Clausen_IMP_DSS_JRmethod_R2.7010.7010.4 File:"20190410_QExHFX1_RSLC1_Beveridge_Clausen_IMP_DSS_JRmethod_R2.raw", NativeID:"controllerType=0 controllerNumber=1 scan=7010"	4	2157.115863	1.000000e+000	5.636399e-002	0.001364	0.632326	1.000000e+000	1.000000e+000
	5	20190410_QExHFX1_RSLC1_Beveridge_Clausen_IMP_DSS_JRmethod_R2.8323.8323.4 File:"20190410_QExHFX1_RSLC1_Beveridge_Clausen_IMP_DSS_JRmethod_R2.raw", NativeID:"controllerType=0 controllerNumber=1 scan=8323"	4	2157.113236	1.000000e+000	1.038305e-001	-0.001263	-0.585504	1.000000e+000	1.000000e+000
	6	20190410_QExHFX1_RSLC1_Beveridge_Clausen_IMP_DSS_JRmethod_R2.6786.6786.3 File:"20190410_QExHFX1_RSLC1_Beveridge_Clausen_IMP_DSS_JRmethod_R2.raw", NativeID:"controllerType=0 controllerNumber=1 scan=6786"	3	2157.114866	1.000000e+000	7.859561e-001	0.000367	0.170135	1.000000e+000	1.000000e+000
194	SDNVPSEEVVKK(11)-GYKEVK(3)	2191.149154	null	Cas9(881)-Cas9(1192)/	Intra-Protein
	1	20190410_QExHFX1_RSLC1_Beveridge_Clausen_IMP_DSS_JRmethod_R2.9396.9396.4 File:"20190410_QExHFX1_RSLC1_Beveridge_Clausen_IMP_DSS_JRmethod_R2.raw", NativeID:"controllerType=0 controllerNumber=1 scan=9396"	4	2191.149399	1.000000e+000	1.599067e-002	0.000245	0.111813	1.000000e+000	1.000000e+000
	2	20190410_QExHFX1_RSLC1_Beveridge_Clausen_IMP_DSS_JRmethod_R2.9282.9282.3 File:"20190410_QExHFX1_RSLC1_Beveridge_Clausen_IMP_DSS_JRmethod_R2.raw", NativeID:"controllerType=0 controllerNumber=1 scan=9282"	3	2191.149446	1.000000e+000	1.549308e-001	0.000292	0.133263	1.000000e+000	1.000000e+000
	3	20190410_QExHFX1_RSLC1_Beveridge_Clausen_IMP_DSS_JRmethod_R2.9280.9280.4 File:"20190410_QExHFX1_RSLC1_Beveridge_Clausen_IMP_DSS_JRmethod_R2.raw", NativeID:"controllerType=0 controllerNumber=1 scan=9280"	4	2191.148261	1.000000e+000	1.978320e-001	-0.000893	-0.407549	1.000000e+000	1.000000e+000
	4	20190410_QExHFX1_RSLC1_Beveridge_Clausen_IMP_DSS_JRmethod_R2.9398.9398.3 File:"20190410_QExHFX1_RSLC1_Beveridge_Clausen_IMP_DSS_JRmethod_R2.raw", NativeID:"controllerType=0 controllerNumber=1 scan=9398"	3	2191.147679	1.000000e+000	3.670073e-001	-0.001475	-0.673163	1.000000e+000	1.000000e+000
195	SDNVPSEEVVKK(11)-LVDSTDKADLR(7)	2700.393668	null	Cas9(881)-Cas9(152)/	Intra-Protein
	1	20190410_QExHFX1_RSLC1_Beveridge_Clausen_IMP_DSS_JRmethod_R2.12378.12378.3 File:"20190410_QExHFX1_RSLC1_Beveridge_Clausen_IMP_DSS_JRmethod_R2.raw", NativeID:"controllerType=0 controllerNumber=1 scan=12378"	3	2700.394095	1.000000e+000	1.183071e-005	0.000427	0.158125	1.000000e+000	1.000000e+000
	2	20190410_QExHFX1_RSLC1_Beveridge_Clausen_IMP_DSS_JRmethod_R2.12544.12544.3 File:"20190410_QExHFX1_RSLC1_Beveridge_Clausen_IMP_DSS_JRmethod_R2.raw", NativeID:"controllerType=0 controllerNumber=1 scan=12544"	3	2700.394418	1.000000e+000	5.001538e-005	0.000750	0.277737	1.000000e+000	1.000000e+000
	3	20190410_QExHFX1_RSLC1_Beveridge_Clausen_IMP_DSS_JRmethod_R2.12727.12727.3 File:"20190410_QExHFX1_RSLC1_Beveridge_Clausen_IMP_DSS_JRmethod_R2.raw", NativeID:"controllerType=0 controllerNumber=1 scan=12727"	3	2700.395832	1.000000e+000	2.248932e-004	0.002164	0.801365	1.000000e+000	1.000000e+000
	4	20190410_QExHFX1_RSLC1_Beveridge_Clausen_IMP_DSS_JRmethod_R2.12907.12907.3 File:"20190410_QExHFX1_RSLC1_Beveridge_Clausen_IMP_DSS_JRmethod_R2.raw", NativeID:"controllerType=0 controllerNumber=1 scan=12907"	3	2700.394270	1.000000e+000	1.049397e-003	0.000602	0.222930	1.000000e+000	1.000000e+000
	5	20190410_QExHFX1_RSLC1_Beveridge_Clausen_IMP_DSS_JRmethod_R2.13057.13057.4 File:"20190410_QExHFX1_RSLC1_Beveridge_Clausen_IMP_DSS_JRmethod_R2.raw", NativeID:"controllerType=0 controllerNumber=1 scan=13057"	4	2700.391345	1.000000e+000	5.538928e-003	-0.002323	-0.860245	1.000000e+000	1.000000e+000
	6	20190410_QExHFX1_RSLC1_Beveridge_Clausen_IMP_DSS_JRmethod_R2.12220.12220.3 File:"20190410_QExHFX1_RSLC1_Beveridge_Clausen_IMP_DSS_JRmethod_R2.raw", NativeID:"controllerType=0 controllerNumber=1 scan=12220"	3	2700.392552	1.000000e+000	1.103813e-002	-0.001116	-0.413273	1.000000e+000	1.000000e+000
	7	20190410_QExHFX1_RSLC1_Beveridge_Clausen_IMP_DSS_JRmethod_R2.12702.12702.4 File:"20190410_QExHFX1_RSLC1_Beveridge_Clausen_IMP_DSS_JRmethod_R2.raw", NativeID:"controllerType=0 controllerNumber=1 scan=12702"	4	2700.394613	1.000000e+000	1.109921e-002	0.000945	0.349949	1.000000e+000	1.000000e+000
	8	20190410_QExHFX1_RSLC1_Beveridge_Clausen_IMP_DSS_JRmethod_R2.12524.12524.4 File:"20190410_QExHFX1_RSLC1_Beveridge_Clausen_IMP_DSS_JRmethod_R2.raw", NativeID:"controllerType=0 controllerNumber=1 scan=12524"	4	2700.396419	1.000000e+000	1.278595e-002	0.002751	1.018740	1.000000e+000	1.000000e+000
	9	20190410_QExHFX1_RSLC1_Beveridge_Clausen_IMP_DSS_JRmethod_R2.12882.12882.4 File:"20190410_QExHFX1_RSLC1_Beveridge_Clausen_IMP_DSS_JRmethod_R2.raw", NativeID:"controllerType=0 controllerNumber=1 scan=12882"	4	2700.394224	1.000000e+000	2.137325e-002	0.000556	0.205896	1.000000e+000	1.000000e+000
	10	20190410_QExHFX1_RSLC1_Beveridge_Clausen_IMP_DSS_JRmethod_R2.12197.12197.4 File:"20190410_QExHFX1_RSLC1_Beveridge_Clausen_IMP_DSS_JRmethod_R2.raw", NativeID:"controllerType=0 controllerNumber=1 scan=12197"	4	2700.392233	1.000000e+000	1.694374e-001	-0.001435	-0.531404	1.000000e+000	1.000000e+000
	11	20190410_QExHFX1_RSLC1_Beveridge_Clausen_IMP_DSS_JRmethod_R2.14632.14632.4 File:"20190410_QExHFX1_RSLC1_Beveridge_Clausen_IMP_DSS_JRmethod_R2.raw", NativeID:"controllerType=0 controllerNumber=1 scan=14632"	4	2700.392966	1.000000e+000	2.791486e-001	-0.000702	-0.259962	1.000000e+000	1.000000e+000
	12	20190410_QExHFX1_RSLC1_Beveridge_Clausen_IMP_DSS_JRmethod_R2.14656.14656.3 File:"20190410_QExHFX1_RSLC1_Beveridge_Clausen_IMP_DSS_JRmethod_R2.raw", NativeID:"controllerType=0 controllerNumber=1 scan=14656"	3	2700.391332	1.000000e+000	3.300055e-001	-0.002336	-0.865059	1.000000e+000	1.000000e+000
196	SDNVPSEEVVKK(11)-SDNVPSEEVVKK(11)	2798.430444	null	Cas9(881)-Cas9(881)/	Inter-Protein
	1	20190410_QExHFX1_RSLC1_Beveridge_Clausen_IMP_DSS_JRmethod_R2.11093.11093.3 File:"20190410_QExHFX1_RSLC1_Beveridge_Clausen_IMP_DSS_JRmethod_R2.raw", NativeID:"controllerType=0 controllerNumber=1 scan=11093"	3	2798.432427	1.000000e+000	3.437198e-004	0.001983	0.708612	1.000000e+000	1.000000e+000
	2	20190410_QExHFX1_RSLC1_Beveridge_Clausen_IMP_DSS_JRmethod_R2.11080.11080.4 File:"20190410_QExHFX1_RSLC1_Beveridge_Clausen_IMP_DSS_JRmethod_R2.raw", NativeID:"controllerType=0 controllerNumber=1 scan=11080"	4	2798.429695	1.000000e+000	2.369641e-002	-0.000749	-0.267650	1.000000e+000	1.000000e+000
	3	20190410_QExHFX1_RSLC1_Beveridge_Clausen_IMP_DSS_JRmethod_R2.10901.10901.3 File:"20190410_QExHFX1_RSLC1_Beveridge_Clausen_IMP_DSS_JRmethod_R2.raw", NativeID:"controllerType=0 controllerNumber=1 scan=10901"	3	2798.432693	1.000000e+000	5.594423e-002	0.002249	0.803665	1.000000e+000	1.000000e+000
	4	20190410_QExHFX1_RSLC1_Beveridge_Clausen_IMP_DSS_JRmethod_R2.11277.11277.3 File:"20190410_QExHFX1_RSLC1_Beveridge_Clausen_IMP_DSS_JRmethod_R2.raw", NativeID:"controllerType=0 controllerNumber=1 scan=11277"	3	2798.424107	1.000000e+000	1.341666e-001	-0.006337	-2.264484	1.000000e+000	1.000000e+000
	5	20190410_QExHFX1_RSLC1_Beveridge_Clausen_IMP_DSS_JRmethod_R2.11513.11513.3 File:"20190410_QExHFX1_RSLC1_Beveridge_Clausen_IMP_DSS_JRmethod_R2.raw", NativeID:"controllerType=0 controllerNumber=1 scan=11513"	3	2798.428857	1.000000e+000	1.726331e-001	-0.001587	-0.567104	1.000000e+000	1.000000e+000
	6	20190410_QExHFX1_RSLC1_Beveridge_Clausen_IMP_DSS_JRmethod_R2.11487.11487.4 File:"20190410_QExHFX1_RSLC1_Beveridge_Clausen_IMP_DSS_JRmethod_R2.raw", NativeID:"controllerType=0 controllerNumber=1 scan=11487"	4	2798.426291	1.000000e+000	3.098149e-001	-0.004153	-1.484046	1.000000e+000	1.000000e+000
	7	20190410_QExHFX1_RSLC1_Beveridge_Clausen_IMP_DSS_JRmethod_R2.11617.11617.4 File:"20190410_QExHFX1_RSLC1_Beveridge_Clausen_IMP_DSS_JRmethod_R2.raw", NativeID:"controllerType=0 controllerNumber=1 scan=11617"	4	2798.420702	1.000000e+000	4.364196e-001	-0.009742	-3.481237	1.000000e+000	1.000000e+000
	8	20190410_QExHFX1_RSLC1_Beveridge_Clausen_IMP_DSS_JRmethod_R2.12996.12996.3 File:"20190410_QExHFX1_RSLC1_Beveridge_Clausen_IMP_DSS_JRmethod_R2.raw", NativeID:"controllerType=0 controllerNumber=1 scan=12996"	3	2798.432896	1.000000e+000	6.504789e-001	0.002452	0.876205	1.000000e+000	1.000000e+000
197	SDNVPSEEVVKK(11)-VMKQLK(3)	2214.204890	null	Cas9(881)-Cas9(653)/	Intra-Protein
	1	20190410_QExHFX1_RSLC1_Beveridge_Clausen_IMP_DSS_JRmethod_R2.10211.10211.4 File:"20190410_QExHFX1_RSLC1_Beveridge_Clausen_IMP_DSS_JRmethod_R2.raw", NativeID:"controllerType=0 controllerNumber=1 scan=10211"	4	2214.204733	1.000000e+000	1.090317e-001	-0.000157	-0.070906	1.000000e+000	1.000000e+000
	2	20190410_QExHFX1_RSLC1_Beveridge_Clausen_IMP_DSS_JRmethod_R2.10063.10063.4 File:"20190410_QExHFX1_RSLC1_Beveridge_Clausen_IMP_DSS_JRmethod_R2.raw", NativeID:"controllerType=0 controllerNumber=1 scan=10063"	4	2214.205496	1.000000e+000	1.284090e-001	0.000606	0.273687	1.000000e+000	1.000000e+000
	3	20190410_QExHFX1_RSLC1_Beveridge_Clausen_IMP_DSS_JRmethod_R2.10095.10095.4 File:"20190410_QExHFX1_RSLC1_Beveridge_Clausen_IMP_DSS_JRmethod_R2.raw", NativeID:"controllerType=0 controllerNumber=1 scan=10095"	4	2230.200827	1.000000e+000	2.771770e-001	0.001023	0.458703	1.000000e+000	1.000000e+000
198	SDNVPSEEVVKKMK(11)-NSDKLIAR(4)	2643.402065	null	Cas9(881)-Cas9(1122)/	Intra-Protein
	1	20190410_QExHFX1_RSLC1_Beveridge_Clausen_IMP_DSS_JRmethod_R2.11779.11779.4 File:"20190410_QExHFX1_RSLC1_Beveridge_Clausen_IMP_DSS_JRmethod_R2.raw", NativeID:"controllerType=0 controllerNumber=1 scan=11779"	4	2643.389548	1.000000e+000	6.636639e-001	-0.012517	-4.735186	1.000000e+000	1.000000e+000
199	SEQEIGKATAK(7)-DLIIKLPK(5)	2238.295417	null	Cas9(1035)-Cas9(1201)/	Intra-Protein
	1	20190410_QExHFX1_RSLC1_Beveridge_Clausen_IMP_DSS_JRmethod_R2.16277.16277.4 File:"20190410_QExHFX1_RSLC1_Beveridge_Clausen_IMP_DSS_JRmethod_R2.raw", NativeID:"controllerType=0 controllerNumber=1 scan=16277"	4	2238.295448	1.000000e+000	1.644309e-002	0.000031	0.013850	1.000000e+000	1.000000e+000
	2	20190410_QExHFX1_RSLC1_Beveridge_Clausen_IMP_DSS_JRmethod_R2.16238.16238.3 File:"20190410_QExHFX1_RSLC1_Beveridge_Clausen_IMP_DSS_JRmethod_R2.raw", NativeID:"controllerType=0 controllerNumber=1 scan=16238"	3	2238.293675	1.000000e+000	1.313814e-001	-0.001742	-0.778271	1.000000e+000	1.000000e+000
200	SEQEIGKATAK(7)-ESILPKR(6)	2141.181121	null	Cas9(1035)-Cas9(1117)/	Intra-Protein
	1	20190410_QExHFX1_RSLC1_Beveridge_Clausen_IMP_DSS_JRmethod_R2.10340.10340.3 File:"20190410_QExHFX1_RSLC1_Beveridge_Clausen_IMP_DSS_JRmethod_R2.raw", NativeID:"controllerType=0 controllerNumber=1 scan=10340"	3	2141.181428	1.000000e+000	5.349389e-002	0.000307	0.143379	1.000000e+000	1.000000e+000
	2	20190410_QExHFX1_RSLC1_Beveridge_Clausen_IMP_DSS_JRmethod_R2.10478.10478.3 File:"20190410_QExHFX1_RSLC1_Beveridge_Clausen_IMP_DSS_JRmethod_R2.raw", NativeID:"controllerType=0 controllerNumber=1 scan=10478"	3	2141.180072	1.000000e+000	8.830893e-002	-0.001049	-0.489917	1.000000e+000	1.000000e+000
	3	20190410_QExHFX1_RSLC1_Beveridge_Clausen_IMP_DSS_JRmethod_R2.10179.10179.3 File:"20190410_QExHFX1_RSLC1_Beveridge_Clausen_IMP_DSS_JRmethod_R2.raw", NativeID:"controllerType=0 controllerNumber=1 scan=10179"	3	2141.181309	1.000000e+000	9.815454e-002	0.000188	0.087802	1.000000e+000	1.000000e+000
	4	20190410_QExHFX1_RSLC1_Beveridge_Clausen_IMP_DSS_JRmethod_R2.10645.10645.3 File:"20190410_QExHFX1_RSLC1_Beveridge_Clausen_IMP_DSS_JRmethod_R2.raw", NativeID:"controllerType=0 controllerNumber=1 scan=10645"	3	2141.179661	1.000000e+000	4.272921e-001	-0.001460	-0.681867	1.000000e+000	1.000000e+000
	5	20190410_QExHFX1_RSLC1_Beveridge_Clausen_IMP_DSS_JRmethod_R2.10346.10346.4 File:"20190410_QExHFX1_RSLC1_Beveridge_Clausen_IMP_DSS_JRmethod_R2.raw", NativeID:"controllerType=0 controllerNumber=1 scan=10346"	4	2141.182102	1.000000e+000	4.895533e-001	0.000981	0.458158	1.000000e+000	1.000000e+000
	6	20190410_QExHFX1_RSLC1_Beveridge_Clausen_IMP_DSS_JRmethod_R2.10941.10941.3 File:"20190410_QExHFX1_RSLC1_Beveridge_Clausen_IMP_DSS_JRmethod_R2.raw", NativeID:"controllerType=0 controllerNumber=1 scan=10941"	3	2141.177281	1.000000e+000	6.473493e-001	-0.003840	-1.793403	1.000000e+000	1.000000e+000
201	SEQEIGKATAK(7)-FKVLGNTDR(2)	2348.245504	null	Cas9(1035)-Cas9(37)/	Intra-Protein
	1	20190410_QExHFX1_RSLC1_Beveridge_Clausen_IMP_DSS_JRmethod_R2.11062.11062.3 File:"20190410_QExHFX1_RSLC1_Beveridge_Clausen_IMP_DSS_JRmethod_R2.raw", NativeID:"controllerType=0 controllerNumber=1 scan=11062"	3	2348.245191	1.000000e+000	2.733815e-005	-0.000313	-0.133291	1.000000e+000	1.000000e+000
	2	20190410_QExHFX1_RSLC1_Beveridge_Clausen_IMP_DSS_JRmethod_R2.11054.11054.4 File:"20190410_QExHFX1_RSLC1_Beveridge_Clausen_IMP_DSS_JRmethod_R2.raw", NativeID:"controllerType=0 controllerNumber=1 scan=11054"	4	2348.245481	1.000000e+000	2.126392e-003	-0.000023	-0.009795	1.000000e+000	1.000000e+000
	3	20190410_QExHFX1_RSLC1_Beveridge_Clausen_IMP_DSS_JRmethod_R2.10880.10880.3 File:"20190410_QExHFX1_RSLC1_Beveridge_Clausen_IMP_DSS_JRmethod_R2.raw", NativeID:"controllerType=0 controllerNumber=1 scan=10880"	3	2348.246537	1.000000e+000	3.902064e-003	0.001033	0.439903	1.000000e+000	1.000000e+000
202	SEQEIGKATAK(7)-KMIAK(1)	1889.041134	null	Cas9(1035)-Cas9(1024)/	Intra-Protein
	1	20190410_QExHFX1_RSLC1_Beveridge_Clausen_IMP_DSS_JRmethod_R2.7277.7277.3 File:"20190410_QExHFX1_RSLC1_Beveridge_Clausen_IMP_DSS_JRmethod_R2.raw", NativeID:"controllerType=0 controllerNumber=1 scan=7277"	3	1889.041416	1.000000e+000	3.843925e-003	0.000282	0.149282	1.000000e+000	1.000000e+000
	2	20190410_QExHFX1_RSLC1_Beveridge_Clausen_IMP_DSS_JRmethod_R2.6575.6575.3 File:"20190410_QExHFX1_RSLC1_Beveridge_Clausen_IMP_DSS_JRmethod_R2.raw", NativeID:"controllerType=0 controllerNumber=1 scan=6575"	3	1905.034763	1.000000e+000	2.765108e-002	-0.001285	-0.674528	1.000000e+000	1.000000e+000
	3	20190410_QExHFX1_RSLC1_Beveridge_Clausen_IMP_DSS_JRmethod_R2.6563.6563.4 File:"20190410_QExHFX1_RSLC1_Beveridge_Clausen_IMP_DSS_JRmethod_R2.raw", NativeID:"controllerType=0 controllerNumber=1 scan=6563"	4	1905.035785	1.000000e+000	1.362644e-001	-0.000263	-0.138055	1.000000e+000	1.000000e+000
	4	20190410_QExHFX1_RSLC1_Beveridge_Clausen_IMP_DSS_JRmethod_R2.7296.7296.4 File:"20190410_QExHFX1_RSLC1_Beveridge_Clausen_IMP_DSS_JRmethod_R2.raw", NativeID:"controllerType=0 controllerNumber=1 scan=7296"	4	1905.035380	1.000000e+000	1.627278e-001	-0.000668	-0.350650	1.000000e+000	1.000000e+000
	5	20190410_QExHFX1_RSLC1_Beveridge_Clausen_IMP_DSS_JRmethod_R2.7274.7274.4 File:"20190410_QExHFX1_RSLC1_Beveridge_Clausen_IMP_DSS_JRmethod_R2.raw", NativeID:"controllerType=0 controllerNumber=1 scan=7274"	4	1889.041769	1.000000e+000	2.728674e-001	0.000635	0.336149	1.000000e+000	1.000000e+000
	6	20190410_QExHFX1_RSLC1_Beveridge_Clausen_IMP_DSS_JRmethod_R2.6738.6738.4 File:"20190410_QExHFX1_RSLC1_Beveridge_Clausen_IMP_DSS_JRmethod_R2.raw", NativeID:"controllerType=0 controllerNumber=1 scan=6738"	4	1905.035544	1.000000e+000	3.570229e-001	-0.000504	-0.264562	1.000000e+000	1.000000e+000
	7	20190410_QExHFX1_RSLC1_Beveridge_Clausen_IMP_DSS_JRmethod_R2.7298.7298.3 File:"20190410_QExHFX1_RSLC1_Beveridge_Clausen_IMP_DSS_JRmethod_R2.raw", NativeID:"controllerType=0 controllerNumber=1 scan=7298"	3	1905.037365	1.000000e+000	4.174705e-001	0.001317	0.691326	1.000000e+000	1.000000e+000
203	SEQEIGKATAK(7)-NSDKLIAR(4)	2215.192745	null	Cas9(1035)-Cas9(1122)/	Intra-Protein
	1	20190410_QExHFX1_RSLC1_Beveridge_Clausen_IMP_DSS_JRmethod_R2.15905.15905.3 File:"20190410_QExHFX1_RSLC1_Beveridge_Clausen_IMP_DSS_JRmethod_R2.raw", NativeID:"controllerType=0 controllerNumber=1 scan=15905"	3	2215.191790	1.000000e+000	1.055013e-001	-0.000955	-0.431114	1.000000e+000	1.000000e+000
204	SEQEIGKATAK(7)-SEQEIGKATAK(7)	2460.282672	null	Cas9(1035)-Cas9(1035)/	Inter-Protein
	1	20190410_QExHFX1_RSLC1_Beveridge_Clausen_IMP_DSS_JRmethod_R2.8011.8011.3 File:"20190410_QExHFX1_RSLC1_Beveridge_Clausen_IMP_DSS_JRmethod_R2.raw", NativeID:"controllerType=0 controllerNumber=1 scan=8011"	3	2460.282862	1.000000e+000	1.089495e-005	0.000190	0.077227	1.000000e+000	1.000000e+000
	2	20190410_QExHFX1_RSLC1_Beveridge_Clausen_IMP_DSS_JRmethod_R2.8006.8006.4 File:"20190410_QExHFX1_RSLC1_Beveridge_Clausen_IMP_DSS_JRmethod_R2.raw", NativeID:"controllerType=0 controllerNumber=1 scan=8006"	4	2460.285268	1.000000e+000	3.075639e-001	0.002596	1.055163	1.000000e+000	1.000000e+000
205	SKLVSDFR(2)-KDWDPK(1)	1876.980255	null	Cas9(965)-Cas9(1128)/	Intra-Protein
	1	20190410_QExHFX1_RSLC1_Beveridge_Clausen_IMP_DSS_JRmethod_R2.14664.14664.3 File:"20190410_QExHFX1_RSLC1_Beveridge_Clausen_IMP_DSS_JRmethod_R2.raw", NativeID:"controllerType=0 controllerNumber=1 scan=14664"	3	1876.979784	1.000000e+000	6.592809e-005	-0.000471	-0.250935	1.000000e+000	1.000000e+000
	2	20190410_QExHFX1_RSLC1_Beveridge_Clausen_IMP_DSS_JRmethod_R2.14475.14475.3 File:"20190410_QExHFX1_RSLC1_Beveridge_Clausen_IMP_DSS_JRmethod_R2.raw", NativeID:"controllerType=0 controllerNumber=1 scan=14475"	3	1876.980076	1.000000e+000	5.076503e-004	-0.000179	-0.095366	1.000000e+000	1.000000e+000
	3	20190410_QExHFX1_RSLC1_Beveridge_Clausen_IMP_DSS_JRmethod_R2.14482.14482.4 File:"20190410_QExHFX1_RSLC1_Beveridge_Clausen_IMP_DSS_JRmethod_R2.raw", NativeID:"controllerType=0 controllerNumber=1 scan=14482"	4	1876.978171	1.000000e+000	2.124674e-003	-0.002084	-1.110294	1.000000e+000	1.000000e+000
	4	20190410_QExHFX1_RSLC1_Beveridge_Clausen_IMP_DSS_JRmethod_R2.14846.14846.4 File:"20190410_QExHFX1_RSLC1_Beveridge_Clausen_IMP_DSS_JRmethod_R2.raw", NativeID:"controllerType=0 controllerNumber=1 scan=14846"	4	1876.980246	1.000000e+000	7.482229e-002	-0.000009	-0.004795	1.000000e+000	1.000000e+000
	5	20190410_QExHFX1_RSLC1_Beveridge_Clausen_IMP_DSS_JRmethod_R2.16278.16278.4 File:"20190410_QExHFX1_RSLC1_Beveridge_Clausen_IMP_DSS_JRmethod_R2.raw", NativeID:"controllerType=0 controllerNumber=1 scan=16278"	4	1876.980840	1.000000e+000	1.975037e-001	0.000585	0.311671	1.000000e+000	1.000000e+000
	6	20190410_QExHFX1_RSLC1_Beveridge_Clausen_IMP_DSS_JRmethod_R2.21247.21247.3 File:"20190410_QExHFX1_RSLC1_Beveridge_Clausen_IMP_DSS_JRmethod_R2.raw", NativeID:"controllerType=0 controllerNumber=1 scan=21247"	3	1876.972569	1.000000e+000	7.860335e-001	-0.007686	-4.094875	1.000000e+000	1.000000e+000
206	SKLVSDFR(2)-SKLVSDFR(2)	2040.112321	null	Cas9(965)-Cas9(965)/	Inter-Protein
	1	20190410_QExHFX1_RSLC1_Beveridge_Clausen_IMP_DSS_JRmethod_R2.16502.16502.3 File:"20190410_QExHFX1_RSLC1_Beveridge_Clausen_IMP_DSS_JRmethod_R2.raw", NativeID:"controllerType=0 controllerNumber=1 scan=16502"	3	2040.114829	1.000000e+000	9.957978e-004	0.002508	1.229344	1.000000e+000	1.000000e+000
	2	20190410_QExHFX1_RSLC1_Beveridge_Clausen_IMP_DSS_JRmethod_R2.16694.16694.3 File:"20190410_QExHFX1_RSLC1_Beveridge_Clausen_IMP_DSS_JRmethod_R2.raw", NativeID:"controllerType=0 controllerNumber=1 scan=16694"	3	2040.112524	1.000000e+000	2.128621e-003	0.000203	0.099504	1.000000e+000	1.000000e+000
	3	20190410_QExHFX1_RSLC1_Beveridge_Clausen_IMP_DSS_JRmethod_R2.16417.16417.4 File:"20190410_QExHFX1_RSLC1_Beveridge_Clausen_IMP_DSS_JRmethod_R2.raw", NativeID:"controllerType=0 controllerNumber=1 scan=16417"	4	2040.115256	1.000000e+000	3.034075e-003	0.002935	1.438646	1.000000e+000	1.000000e+000
	4	20190410_QExHFX1_RSLC1_Beveridge_Clausen_IMP_DSS_JRmethod_R2.16611.16611.4 File:"20190410_QExHFX1_RSLC1_Beveridge_Clausen_IMP_DSS_JRmethod_R2.raw", NativeID:"controllerType=0 controllerNumber=1 scan=16611"	4	2040.112980	1.000000e+000	4.838453e-003	0.000659	0.323021	1.000000e+000	1.000000e+000
	5	20190410_QExHFX1_RSLC1_Beveridge_Clausen_IMP_DSS_JRmethod_R2.16215.16215.4 File:"20190410_QExHFX1_RSLC1_Beveridge_Clausen_IMP_DSS_JRmethod_R2.raw", NativeID:"controllerType=0 controllerNumber=1 scan=16215"	4	2040.112562	1.000000e+000	6.997085e-003	0.000241	0.118131	1.000000e+000	1.000000e+000
	6	20190410_QExHFX1_RSLC1_Beveridge_Clausen_IMP_DSS_JRmethod_R2.17235.17235.4 File:"20190410_QExHFX1_RSLC1_Beveridge_Clausen_IMP_DSS_JRmethod_R2.raw", NativeID:"controllerType=0 controllerNumber=1 scan=17235"	4	2040.111346	1.000000e+000	7.700116e-003	-0.000975	-0.477915	1.000000e+000	1.000000e+000
	7	20190410_QExHFX1_RSLC1_Beveridge_Clausen_IMP_DSS_JRmethod_R2.17272.17272.4 File:"20190410_QExHFX1_RSLC1_Beveridge_Clausen_IMP_DSS_JRmethod_R2.raw", NativeID:"controllerType=0 controllerNumber=1 scan=17272"	4	2040.104391	1.000000e+000	1.300463e-002	-0.007930	-3.887041	1.000000e+000	1.000000e+000
	8	20190410_QExHFX1_RSLC1_Beveridge_Clausen_IMP_DSS_JRmethod_R2.16179.16179.3 File:"20190410_QExHFX1_RSLC1_Beveridge_Clausen_IMP_DSS_JRmethod_R2.raw", NativeID:"controllerType=0 controllerNumber=1 scan=16179"	3	2040.113682	1.000000e+000	1.327734e-002	0.001361	0.667120	1.000000e+000	1.000000e+000
	9	20190410_QExHFX1_RSLC1_Beveridge_Clausen_IMP_DSS_JRmethod_R2.16833.16833.4 File:"20190410_QExHFX1_RSLC1_Beveridge_Clausen_IMP_DSS_JRmethod_R2.raw", NativeID:"controllerType=0 controllerNumber=1 scan=16833"	4	2040.111816	1.000000e+000	1.411488e-002	-0.000505	-0.247535	1.000000e+000	1.000000e+000
	10	20190410_QExHFX1_RSLC1_Beveridge_Clausen_IMP_DSS_JRmethod_R2.17041.17041.4 File:"20190410_QExHFX1_RSLC1_Beveridge_Clausen_IMP_DSS_JRmethod_R2.raw", NativeID:"controllerType=0 controllerNumber=1 scan=17041"	4	2040.110550	1.000000e+000	1.900510e-002	-0.001771	-0.868089	1.000000e+000	1.000000e+000
207	SNFDLAEDAKLQLSK(10)-KLVDSTDK(1)	2721.419155	null	Cas9(267)-Cas9(145)/	Intra-Protein
	1	20190410_QExHFX1_RSLC1_Beveridge_Clausen_IMP_DSS_JRmethod_R2.20819.20819.4 File:"20190410_QExHFX1_RSLC1_Beveridge_Clausen_IMP_DSS_JRmethod_R2.raw", NativeID:"controllerType=0 controllerNumber=1 scan=20819"	4	2721.420798	1.000000e+000	9.692850e-005	0.001643	0.603729	1.000000e+000	1.000000e+000
208	SNFDLAEDAKLQLSK(10)-VLSAYNKHR(7)	2903.526012	null	Cas9(267)-Cas9(1300)/	Intra-Protein
	1	20190410_QExHFX1_RSLC1_Beveridge_Clausen_IMP_DSS_JRmethod_R2.18409.18409.4 File:"20190410_QExHFX1_RSLC1_Beveridge_Clausen_IMP_DSS_JRmethod_R2.raw", NativeID:"controllerType=0 controllerNumber=1 scan=18409"	4	2903.520895	1.000000e+000	1.839412e-001	-0.005117	-1.762340	1.000000e+000	1.000000e+000
209	SSFEKNPIDFLEAK(5)-IEKILTFR(3)	2781.507181	null	Cas9(1180)-Cas9(446)/	Intra-Protein
	1	20190410_QExHFX1_RSLC1_Beveridge_Clausen_IMP_DSS_JRmethod_R2.25515.25515.4 File:"20190410_QExHFX1_RSLC1_Beveridge_Clausen_IMP_DSS_JRmethod_R2.raw", NativeID:"controllerType=0 controllerNumber=1 scan=25515"	4	2781.505514	1.000000e+000	2.360195e-004	-0.001667	-0.599315	1.000000e+000	1.000000e+000
210	SSFEKNPIDFLEAK(5)-KLVDSTDK(1)	2667.376232	null	Cas9(1180)-Cas9(145)/	Intra-Protein
	1	20190410_QExHFX1_RSLC1_Beveridge_Clausen_IMP_DSS_JRmethod_R2.21579.21579.4 File:"20190410_QExHFX1_RSLC1_Beveridge_Clausen_IMP_DSS_JRmethod_R2.raw", NativeID:"controllerType=0 controllerNumber=1 scan=21579"	4	2667.376468	1.000000e+000	4.274994e-005	0.000236	0.088476	1.000000e+000	1.000000e+000
	2	20190410_QExHFX1_RSLC1_Beveridge_Clausen_IMP_DSS_JRmethod_R2.21576.21576.3 File:"20190410_QExHFX1_RSLC1_Beveridge_Clausen_IMP_DSS_JRmethod_R2.raw", NativeID:"controllerType=0 controllerNumber=1 scan=21576"	3	2667.376888	1.000000e+000	7.579231e-002	0.000656	0.245935	1.000000e+000	1.000000e+000
211	SSFEKNPIDFLEAK(5)-MIAKSEQEIGKATAK(11)	3382.744892	Oxidation[M](18)	Cas9(1180)-Cas9(1035)/	Intra-Protein
	1	20190410_QExHFX1_RSLC1_Beveridge_Clausen_IMP_DSS_JRmethod_R2.25630.25630.4 File:"20190410_QExHFX1_RSLC1_Beveridge_Clausen_IMP_DSS_JRmethod_R2.raw", NativeID:"controllerType=0 controllerNumber=1 scan=25630"	4	3382.747214	1.000000e+000	8.050639e-001	0.002322	0.686425	1.000000e+000	1.000000e+000
212	SSFEKNPIDFLEAK(5)-SSFEKNPIDFLEAK(5)	3386.704079	null	Cas9(1180)-Cas9(1180)/	Inter-Protein
	1	20190410_QExHFX1_RSLC1_Beveridge_Clausen_IMP_DSS_JRmethod_R2.27558.27558.4 File:"20190410_QExHFX1_RSLC1_Beveridge_Clausen_IMP_DSS_JRmethod_R2.raw", NativeID:"controllerType=0 controllerNumber=1 scan=27558"	4	3386.705602	1.000000e+000	1.771777e-004	0.001523	0.449700	1.000000e+000	1.000000e+000
	2	20190410_QExHFX1_RSLC1_Beveridge_Clausen_IMP_DSS_JRmethod_R2.27658.27658.4 File:"20190410_QExHFX1_RSLC1_Beveridge_Clausen_IMP_DSS_JRmethod_R2.raw", NativeID:"controllerType=0 controllerNumber=1 scan=27658"	4	3386.704204	1.000000e+000	4.290920e-004	0.000125	0.036909	1.000000e+000	1.000000e+000
213	SSFEKNPIDFLEAK(5)-VLSAYNKHR(7)	2849.483089	null	Cas9(1180)-Cas9(1300)/	Intra-Protein
	1	20190410_QExHFX1_RSLC1_Beveridge_Clausen_IMP_DSS_JRmethod_R2.18778.18778.5 File:"20190410_QExHFX1_RSLC1_Beveridge_Clausen_IMP_DSS_JRmethod_R2.raw", NativeID:"controllerType=0 controllerNumber=1 scan=18778"	5	2849.485099	1.000000e+000	8.107126e-002	0.002010	0.705391	1.000000e+000	1.000000e+000
	2	20190410_QExHFX1_RSLC1_Beveridge_Clausen_IMP_DSS_JRmethod_R2.18928.18928.4 File:"20190410_QExHFX1_RSLC1_Beveridge_Clausen_IMP_DSS_JRmethod_R2.raw", NativeID:"controllerType=0 controllerNumber=1 scan=18928"	4	2849.484343	1.000000e+000	3.310126e-001	0.001254	0.440080	1.000000e+000	1.000000e+000
214	SVKELLGITIMER(3)-DKQSGK(2)	2288.252898	null	Cas9(1165)-Cas9(677)/	Intra-Protein
	1	20190410_QExHFX1_RSLC1_Beveridge_Clausen_IMP_DSS_JRmethod_R2.22191.22191.4 File:"20190410_QExHFX1_RSLC1_Beveridge_Clausen_IMP_DSS_JRmethod_R2.raw", NativeID:"controllerType=0 controllerNumber=1 scan=22191"	4	2288.254935	1.000000e+000	9.707795e-004	0.002037	0.890199	1.000000e+000	1.000000e+000
215	SVKELLGITIMER(3)-NLPNEKVLPK(6)	2777.584378	null	Cas9(1165)-Cas9(510)/	Intra-Protein
	1	20190410_QExHFX1_RSLC1_Beveridge_Clausen_IMP_DSS_JRmethod_R2.23902.23902.3 File:"20190410_QExHFX1_RSLC1_Beveridge_Clausen_IMP_DSS_JRmethod_R2.raw", NativeID:"controllerType=0 controllerNumber=1 scan=23902"	3	2777.584394	1.000000e+000	7.398560e-001	0.000016	0.005760	1.000000e+000	1.000000e+000
216	TEVQTGGFSKESILPK(10)-APLSASMIKR(9)	2931.585830	null	Cas9(1111)-Cas9(327)/	Intra-Protein
	1	20190410_QExHFX1_RSLC1_Beveridge_Clausen_IMP_DSS_JRmethod_R2.19653.19653.3 File:"20190410_QExHFX1_RSLC1_Beveridge_Clausen_IMP_DSS_JRmethod_R2.raw", NativeID:"controllerType=0 controllerNumber=1 scan=19653"	3	2931.586167	1.000000e+000	1.498965e-003	0.000337	0.114955	1.000000e+000	1.000000e+000
	2	20190410_QExHFX1_RSLC1_Beveridge_Clausen_IMP_DSS_JRmethod_R2.19643.19643.4 File:"20190410_QExHFX1_RSLC1_Beveridge_Clausen_IMP_DSS_JRmethod_R2.raw", NativeID:"controllerType=0 controllerNumber=1 scan=19643"	4	2931.585497	1.000000e+000	3.053100e-003	-0.000333	-0.113590	1.000000e+000	1.000000e+000
	3	20190410_QExHFX1_RSLC1_Beveridge_Clausen_IMP_DSS_JRmethod_R2.19873.19873.4 File:"20190410_QExHFX1_RSLC1_Beveridge_Clausen_IMP_DSS_JRmethod_R2.raw", NativeID:"controllerType=0 controllerNumber=1 scan=19873"	4	2931.583151	1.000000e+000	2.101088e-001	-0.002679	-0.913840	1.000000e+000	1.000000e+000
217	TEVQTGGFSKESILPK(10)-FIKPILEK(3)	2845.595990	null	Cas9(1111)-Cas9(381)/	Intra-Protein
	1	20190410_QExHFX1_RSLC1_Beveridge_Clausen_IMP_DSS_JRmethod_R2.21507.21507.4 File:"20190410_QExHFX1_RSLC1_Beveridge_Clausen_IMP_DSS_JRmethod_R2.raw", NativeID:"controllerType=0 controllerNumber=1 scan=21507"	4	2845.595570	1.000000e+000	1.945265e-003	-0.000420	-0.147596	1.000000e+000	1.000000e+000
218	TEVQTGGFSKESILPK(10)-KFDNLTK(1)	2723.450061	null	Cas9(1111)-Cas9(900)/	Intra-Protein
	1	20190410_QExHFX1_RSLC1_Beveridge_Clausen_IMP_DSS_JRmethod_R2.19101.19101.4 File:"20190410_QExHFX1_RSLC1_Beveridge_Clausen_IMP_DSS_JRmethod_R2.raw", NativeID:"controllerType=0 controllerNumber=1 scan=19101"	4	2723.451109	1.000000e+000	4.381066e-004	0.001048	0.384806	1.000000e+000	1.000000e+000
	2	20190410_QExHFX1_RSLC1_Beveridge_Clausen_IMP_DSS_JRmethod_R2.19128.19128.3 File:"20190410_QExHFX1_RSLC1_Beveridge_Clausen_IMP_DSS_JRmethod_R2.raw", NativeID:"controllerType=0 controllerNumber=1 scan=19128"	3	2723.449888	1.000000e+000	8.086420e-001	-0.000173	-0.063522	1.000000e+000	1.000000e+000
219	TEVQTGGFSKESILPK(10)-SDKNR(3)	2477.288092	null	Cas9(1111)-Cas9(866)/	Intra-Protein
	1	20190410_QExHFX1_RSLC1_Beveridge_Clausen_IMP_DSS_JRmethod_R2.14106.14106.4 File:"20190410_QExHFX1_RSLC1_Beveridge_Clausen_IMP_DSS_JRmethod_R2.raw", NativeID:"controllerType=0 controllerNumber=1 scan=14106"	4	2477.288678	1.000000e+000	3.017246e-001	0.000586	0.236549	1.000000e+000	1.000000e+000
220	TEVQTGGFSKESILPK(10)-TEVQTGGFSKESILPK(10)	3578.883818	null	Cas9(1111)-Cas9(1111)/	Inter-Protein
	1	20190410_QExHFX1_RSLC1_Beveridge_Clausen_IMP_DSS_JRmethod_R2.22371.22371.4 File:"20190410_QExHFX1_RSLC1_Beveridge_Clausen_IMP_DSS_JRmethod_R2.raw", NativeID:"controllerType=0 controllerNumber=1 scan=22371"	4	3578.886457	1.000000e+000	7.296915e-003	0.002639	0.737381	1.000000e+000	1.000000e+000
221	TILDFLKSDGFANR(7)-FDNLTKAER(6)	2827.462354	null	Cas9(688)-Cas9(906)/	Intra-Protein
	1	20190410_QExHFX1_RSLC1_Beveridge_Clausen_IMP_DSS_JRmethod_R2.25387.25387.4 File:"20190410_QExHFX1_RSLC1_Beveridge_Clausen_IMP_DSS_JRmethod_R2.raw", NativeID:"controllerType=0 controllerNumber=1 scan=25387"	4	2827.462578	1.000000e+000	1.116689e-003	0.000224	0.079223	1.000000e+000	1.000000e+000
	2	20190410_QExHFX1_RSLC1_Beveridge_Clausen_IMP_DSS_JRmethod_R2.25384.25384.3 File:"20190410_QExHFX1_RSLC1_Beveridge_Clausen_IMP_DSS_JRmethod_R2.raw", NativeID:"controllerType=0 controllerNumber=1 scan=25384"	3	2827.461645	1.000000e+000	6.113943e-002	-0.000709	-0.250755	1.000000e+000	1.000000e+000
222	TILDFLKSDGFANR(7)-MIAKSEQEIGK(4)	2967.549446	null	Cas9(688)-Cas9(1028)/	Intra-Protein
	1	20190410_QExHFX1_RSLC1_Beveridge_Clausen_IMP_DSS_JRmethod_R2.24610.24610.3 File:"20190410_QExHFX1_RSLC1_Beveridge_Clausen_IMP_DSS_JRmethod_R2.raw", NativeID:"controllerType=0 controllerNumber=1 scan=24610"	3	2967.552583	1.000000e+000	6.583181e-001	0.003137	1.057101	1.000000e+000	1.000000e+000
223	TILDFLKSDGFANR(7)-YDENDKLIR(6)	2899.483481	null	Cas9(688)-Cas9(952)/	Intra-Protein
	1	20190410_QExHFX1_RSLC1_Beveridge_Clausen_IMP_DSS_JRmethod_R2.26625.26625.4 File:"20190410_QExHFX1_RSLC1_Beveridge_Clausen_IMP_DSS_JRmethod_R2.raw", NativeID:"controllerType=0 controllerNumber=1 scan=26625"	4	2899.482982	1.000000e+000	2.401731e-002	-0.000499	-0.172100	1.000000e+000	1.000000e+000
224	TYAHLFDDKVMK(9)-DKQSGK(2)	2267.137542	null	Cas9(650)-Cas9(677)/	Intra-Protein
	1	20190410_QExHFX1_RSLC1_Beveridge_Clausen_IMP_DSS_JRmethod_R2.12483.12483.3 File:"20190410_QExHFX1_RSLC1_Beveridge_Clausen_IMP_DSS_JRmethod_R2.raw", NativeID:"controllerType=0 controllerNumber=1 scan=12483"	3	2267.137521	1.000000e+000	1.072092e-001	-0.000021	-0.009263	1.000000e+000	1.000000e+000
	2	20190410_QExHFX1_RSLC1_Beveridge_Clausen_IMP_DSS_JRmethod_R2.12204.12204.4 File:"20190410_QExHFX1_RSLC1_Beveridge_Clausen_IMP_DSS_JRmethod_R2.raw", NativeID:"controllerType=0 controllerNumber=1 scan=12204"	4	2267.137667	1.000000e+000	2.619805e-001	0.000125	0.055136	1.000000e+000	1.000000e+000
225	TYAHLFDDKVMK(9)-NLPNEKVLPK(6)	2756.469022	null	Cas9(650)-Cas9(510)/	Intra-Protein
	1	20190410_QExHFX1_RSLC1_Beveridge_Clausen_IMP_DSS_JRmethod_R2.17290.17290.5 File:"20190410_QExHFX1_RSLC1_Beveridge_Clausen_IMP_DSS_JRmethod_R2.raw", NativeID:"controllerType=0 controllerNumber=1 scan=17290"	5	2756.469059	1.000000e+000	7.028630e-003	0.000037	0.013423	1.000000e+000	1.000000e+000
	2	20190410_QExHFX1_RSLC1_Beveridge_Clausen_IMP_DSS_JRmethod_R2.17249.17249.4 File:"20190410_QExHFX1_RSLC1_Beveridge_Clausen_IMP_DSS_JRmethod_R2.raw", NativeID:"controllerType=0 controllerNumber=1 scan=17249"	4	2756.467673	1.000000e+000	2.527630e-001	-0.001349	-0.489394	1.000000e+000	1.000000e+000
226	VITLKSK(5)-KVTVK(1)	1499.977016	null	Cas9(963)-Cas9(562)/	Intra-Protein
	1	20190410_QExHFX1_RSLC1_Beveridge_Clausen_IMP_DSS_JRmethod_R2.8038.8038.3 File:"20190410_QExHFX1_RSLC1_Beveridge_Clausen_IMP_DSS_JRmethod_R2.raw", NativeID:"controllerType=0 controllerNumber=1 scan=8038"	3	1499.977838	1.000000e+000	2.433496e-003	0.000822	0.548008	1.000000e+000	1.000000e+000
227	VITLKSK(5)-VITLKSK(5)	1714.108748	null	Cas9(963)-Cas9(963)/	Inter-Protein
	1	20190410_QExHFX1_RSLC1_Beveridge_Clausen_IMP_DSS_JRmethod_R2.11738.11738.3 File:"20190410_QExHFX1_RSLC1_Beveridge_Clausen_IMP_DSS_JRmethod_R2.raw", NativeID:"controllerType=0 controllerNumber=1 scan=11738"	3	1714.108311	1.000000e+000	2.376661e-002	-0.000437	-0.254943	1.000000e+000	1.000000e+000
228	VKYVTEGMR(2)-EDYFKK(5)	2049.036048	null	Cas9(532)-Cas9(574)/	Intra-Protein
	1	20190410_QExHFX1_RSLC1_Beveridge_Clausen_IMP_DSS_JRmethod_R2.12783.12783.3 File:"20190410_QExHFX1_RSLC1_Beveridge_Clausen_IMP_DSS_JRmethod_R2.raw", NativeID:"controllerType=0 controllerNumber=1 scan=12783"	3	2049.032566	1.000000e+000	7.493174e-002	-0.003482	-1.699336	1.000000e+000	1.000000e+000
	2	20190410_QExHFX1_RSLC1_Beveridge_Clausen_IMP_DSS_JRmethod_R2.12812.12812.4 File:"20190410_QExHFX1_RSLC1_Beveridge_Clausen_IMP_DSS_JRmethod_R2.raw", NativeID:"controllerType=0 controllerNumber=1 scan=12812"	4	2049.037741	1.000000e+000	1.446802e-001	0.001693	0.826242	1.000000e+000	1.000000e+000
229	VKYVTEGMR(2)-VKYVTEGMR(2)	2318.188192	Oxidation[M](8)	Cas9(532)-Cas9(532)/	Inter-Protein
	1	20190410_QExHFX1_RSLC1_Beveridge_Clausen_IMP_DSS_JRmethod_R2.12383.12383.4 File:"20190410_QExHFX1_RSLC1_Beveridge_Clausen_IMP_DSS_JRmethod_R2.raw", NativeID:"controllerType=0 controllerNumber=1 scan=12383"	4	2318.189978	1.000000e+000	1.232214e-003	0.001786	0.770429	1.000000e+000	1.000000e+000
	2	20190410_QExHFX1_RSLC1_Beveridge_Clausen_IMP_DSS_JRmethod_R2.10765.10765.4 File:"20190410_QExHFX1_RSLC1_Beveridge_Clausen_IMP_DSS_JRmethod_R2.raw", NativeID:"controllerType=0 controllerNumber=1 scan=10765"	4	2318.187887	1.000000e+000	3.159018e-003	-0.000305	-0.131568	1.000000e+000	1.000000e+000
	3	20190410_QExHFX1_RSLC1_Beveridge_Clausen_IMP_DSS_JRmethod_R2.12361.12361.4 File:"20190410_QExHFX1_RSLC1_Beveridge_Clausen_IMP_DSS_JRmethod_R2.raw", NativeID:"controllerType=0 controllerNumber=1 scan=12361"	4	2302.196747	1.000000e+000	2.270130e-002	0.003469	1.506824	1.000000e+000	1.000000e+000
	4	20190410_QExHFX1_RSLC1_Beveridge_Clausen_IMP_DSS_JRmethod_R2.12367.12367.3 File:"20190410_QExHFX1_RSLC1_Beveridge_Clausen_IMP_DSS_JRmethod_R2.raw", NativeID:"controllerType=0 controllerNumber=1 scan=12367"	3	2302.187779	1.000000e+000	2.716646e-002	-0.005499	-2.388592	1.000000e+000	1.000000e+000
	5	20190410_QExHFX1_RSLC1_Beveridge_Clausen_IMP_DSS_JRmethod_R2.12540.12540.3 File:"20190410_QExHFX1_RSLC1_Beveridge_Clausen_IMP_DSS_JRmethod_R2.raw", NativeID:"controllerType=0 controllerNumber=1 scan=12540"	3	2302.185581	1.000000e+000	5.229017e-002	-0.007697	-3.343334	1.000000e+000	1.000000e+000
	6	20190410_QExHFX1_RSLC1_Beveridge_Clausen_IMP_DSS_JRmethod_R2.11019.11019.3 File:"20190410_QExHFX1_RSLC1_Beveridge_Clausen_IMP_DSS_JRmethod_R2.raw", NativeID:"controllerType=0 controllerNumber=1 scan=11019"	3	2318.186802	1.000000e+000	7.009506e-002	-0.001390	-0.599606	1.000000e+000	1.000000e+000
230	VKYVTEGMR(2)-VPSKK(4)	1777.987983	null	Cas9(532)-Cas9(34)/	Intra-Protein
	1	20190410_QExHFX1_RSLC1_Beveridge_Clausen_IMP_DSS_JRmethod_R2.8407.8407.3 File:"20190410_QExHFX1_RSLC1_Beveridge_Clausen_IMP_DSS_JRmethod_R2.raw", NativeID:"controllerType=0 controllerNumber=1 scan=8407"	3	1777.987766	1.000000e+000	1.038994e-001	-0.000217	-0.122048	1.000000e+000	1.000000e+000
	2	20190410_QExHFX1_RSLC1_Beveridge_Clausen_IMP_DSS_JRmethod_R2.7051.7051.3 File:"20190410_QExHFX1_RSLC1_Beveridge_Clausen_IMP_DSS_JRmethod_R2.raw", NativeID:"controllerType=0 controllerNumber=1 scan=7051"	3	1793.982945	1.000000e+000	1.454988e-001	0.000048	0.026756	1.000000e+000	1.000000e+000
	3	20190410_QExHFX1_RSLC1_Beveridge_Clausen_IMP_DSS_JRmethod_R2.11073.11073.3 File:"20190410_QExHFX1_RSLC1_Beveridge_Clausen_IMP_DSS_JRmethod_R2.raw", NativeID:"controllerType=0 controllerNumber=1 scan=11073"	3	1777.987034	1.000000e+000	5.912869e-001	-0.000949	-0.533749	1.000000e+000	1.000000e+000
	4	20190410_QExHFX1_RSLC1_Beveridge_Clausen_IMP_DSS_JRmethod_R2.8326.8326.4 File:"20190410_QExHFX1_RSLC1_Beveridge_Clausen_IMP_DSS_JRmethod_R2.raw", NativeID:"controllerType=0 controllerNumber=1 scan=8326"	4	1793.982687	1.000000e+000	6.739533e-001	-0.000210	-0.117058	1.000000e+000	1.000000e+000
	5	20190410_QExHFX1_RSLC1_Beveridge_Clausen_IMP_DSS_JRmethod_R2.8410.8410.4 File:"20190410_QExHFX1_RSLC1_Beveridge_Clausen_IMP_DSS_JRmethod_R2.raw", NativeID:"controllerType=0 controllerNumber=1 scan=8410"	4	1777.988371	1.000000e+000	7.482442e-001	0.000388	0.218224	1.000000e+000	1.000000e+000
	6	20190410_QExHFX1_RSLC1_Beveridge_Clausen_IMP_DSS_JRmethod_R2.8293.8293.3 File:"20190410_QExHFX1_RSLC1_Beveridge_Clausen_IMP_DSS_JRmethod_R2.raw", NativeID:"controllerType=0 controllerNumber=1 scan=8293"	3	1777.988259	1.000000e+000	7.545540e-001	0.000276	0.155232	1.000000e+000	1.000000e+000
	7	20190410_QExHFX1_RSLC1_Beveridge_Clausen_IMP_DSS_JRmethod_R2.7072.7072.4 File:"20190410_QExHFX1_RSLC1_Beveridge_Clausen_IMP_DSS_JRmethod_R2.raw", NativeID:"controllerType=0 controllerNumber=1 scan=7072"	4	1793.982565	1.000000e+000	7.715810e-001	-0.000332	-0.185063	1.000000e+000	1.000000e+000
231	VKYVTEGMR(2)-VTVKQLK(4)	2035.161911	null	Cas9(532)-Cas9(566)/	Intra-Protein
	1	20190410_QExHFX1_RSLC1_Beveridge_Clausen_IMP_DSS_JRmethod_R2.11354.11354.4 File:"20190410_QExHFX1_RSLC1_Beveridge_Clausen_IMP_DSS_JRmethod_R2.raw", NativeID:"controllerType=0 controllerNumber=1 scan=11354"	4	2035.161154	1.000000e+000	1.747255e-001	-0.000757	-0.371961	1.000000e+000	1.000000e+000
232	VLSAYNKHR(7)-IEKILTFR(3)	2244.286192	null	Cas9(1300)-Cas9(446)/	Intra-Protein
	1	20190410_QExHFX1_RSLC1_Beveridge_Clausen_IMP_DSS_JRmethod_R2.13669.13669.5 File:"20190410_QExHFX1_RSLC1_Beveridge_Clausen_IMP_DSS_JRmethod_R2.raw", NativeID:"controllerType=0 controllerNumber=1 scan=13669"	5	2244.290099	1.000000e+000	5.735564e-001	0.003907	1.740865	1.000000e+000	1.000000e+000
233	VLSAYNKHR(7)-KLVDSTDK(1)	2130.155243	null	Cas9(1300)-Cas9(145)/	Intra-Protein
	1	20190410_QExHFX1_RSLC1_Beveridge_Clausen_IMP_DSS_JRmethod_R2.7792.7792.3 File:"20190410_QExHFX1_RSLC1_Beveridge_Clausen_IMP_DSS_JRmethod_R2.raw", NativeID:"controllerType=0 controllerNumber=1 scan=7792"	3	2130.155686	1.000000e+000	3.746476e-004	0.000443	0.207966	1.000000e+000	1.000000e+000
	2	20190410_QExHFX1_RSLC1_Beveridge_Clausen_IMP_DSS_JRmethod_R2.7753.7753.5 File:"20190410_QExHFX1_RSLC1_Beveridge_Clausen_IMP_DSS_JRmethod_R2.raw", NativeID:"controllerType=0 controllerNumber=1 scan=7753"	5	2130.155223	1.000000e+000	2.135648e-001	-0.000020	-0.009389	1.000000e+000	1.000000e+000
234	VLSAYNKHR(7)-VLSAYNKHR(7)	2312.262100	null	Cas9(1300)-Cas9(1300)/	Inter-Protein
	1	20190410_QExHFX1_RSLC1_Beveridge_Clausen_IMP_DSS_JRmethod_R2.7307.7307.5 File:"20190410_QExHFX1_RSLC1_Beveridge_Clausen_IMP_DSS_JRmethod_R2.raw", NativeID:"controllerType=0 controllerNumber=1 scan=7307"	5	2312.263597	1.000000e+000	3.824470e-001	0.001497	0.647418	1.000000e+000	1.000000e+000
	2	20190410_QExHFX1_RSLC1_Beveridge_Clausen_IMP_DSS_JRmethod_R2.7304.7304.4 File:"20190410_QExHFX1_RSLC1_Beveridge_Clausen_IMP_DSS_JRmethod_R2.raw", NativeID:"controllerType=0 controllerNumber=1 scan=7304"	4	2312.263082	1.000000e+000	4.534529e-001	0.000982	0.424692	1.000000e+000	1.000000e+000
235	VMKQLK(3)-AGFIKR(5)	1574.945004	null	Cas9(653)-Cas9(922)/	Intra-Protein
	1	20190410_QExHFX1_RSLC1_Beveridge_Clausen_IMP_DSS_JRmethod_R2.9708.9708.3 File:"20190410_QExHFX1_RSLC1_Beveridge_Clausen_IMP_DSS_JRmethod_R2.raw", NativeID:"controllerType=0 controllerNumber=1 scan=9708"	3	1574.945042	1.000000e+000	3.730407e-004	0.000038	0.024128	1.000000e+000	1.000000e+000
236	VMKQLK(3)-GQKNSR(3)	1572.888945	null	Cas9(653)-Cas9(779)/	Intra-Protein
	1	20190410_QExHFX1_RSLC1_Beveridge_Clausen_IMP_DSS_JRmethod_R2.5181.5181.3 File:"20190410_QExHFX1_RSLC1_Beveridge_Clausen_IMP_DSS_JRmethod_R2.raw", NativeID:"controllerType=0 controllerNumber=1 scan=5181"	3	1572.889683	1.000000e+000	1.309643e-003	0.000738	0.469200	1.000000e+000	1.000000e+000
	2	20190410_QExHFX1_RSLC1_Beveridge_Clausen_IMP_DSS_JRmethod_R2.5218.5218.3 File:"20190410_QExHFX1_RSLC1_Beveridge_Clausen_IMP_DSS_JRmethod_R2.raw", NativeID:"controllerType=0 controllerNumber=1 scan=5218"	3	1588.884861	1.000000e+000	3.448574e-003	0.001002	0.630631	1.000000e+000	1.000000e+000
237	VMKQLK(3)-GYKEVK(3)	1606.923600	null	Cas9(653)-Cas9(1192)/	Intra-Protein
	1	20190410_QExHFX1_RSLC1_Beveridge_Clausen_IMP_DSS_JRmethod_R2.8096.8096.3 File:"20190410_QExHFX1_RSLC1_Beveridge_Clausen_IMP_DSS_JRmethod_R2.raw", NativeID:"controllerType=0 controllerNumber=1 scan=8096"	3	1606.923679	1.000000e+000	7.277888e-003	0.000079	0.049162	1.000000e+000	1.000000e+000
	2	20190410_QExHFX1_RSLC1_Beveridge_Clausen_IMP_DSS_JRmethod_R2.11239.11239.3 File:"20190410_QExHFX1_RSLC1_Beveridge_Clausen_IMP_DSS_JRmethod_R2.raw", NativeID:"controllerType=0 controllerNumber=1 scan=11239"	3	1606.920200	1.000000e+000	4.424635e-001	-0.003400	-2.115844	1.000000e+000	1.000000e+000
	3	20190410_QExHFX1_RSLC1_Beveridge_Clausen_IMP_DSS_JRmethod_R2.8100.8100.4 File:"20190410_QExHFX1_RSLC1_Beveridge_Clausen_IMP_DSS_JRmethod_R2.raw", NativeID:"controllerType=0 controllerNumber=1 scan=8100"	4	1606.923605	1.000000e+000	5.295602e-001	0.000005	0.003112	1.000000e+000	1.000000e+000
238	VNTEITKAPLSASMIK(7)-ESILPKR(6)	2682.510884	null	Cas9(318)-Cas9(1117)/	Intra-Protein
	1	20190410_QExHFX1_RSLC1_Beveridge_Clausen_IMP_DSS_JRmethod_R2.18127.18127.3 File:"20190410_QExHFX1_RSLC1_Beveridge_Clausen_IMP_DSS_JRmethod_R2.raw", NativeID:"controllerType=0 controllerNumber=1 scan=18127"	3	2682.511147	1.000000e+000	1.074593e-001	0.000263	0.098042	1.000000e+000	1.000000e+000
	2	20190410_QExHFX1_RSLC1_Beveridge_Clausen_IMP_DSS_JRmethod_R2.18121.18121.3 File:"20190410_QExHFX1_RSLC1_Beveridge_Clausen_IMP_DSS_JRmethod_R2.raw", NativeID:"controllerType=0 controllerNumber=1 scan=18121"	3	2682.510241	1.000000e+000	3.926563e-001	-0.000643	-0.239701	1.000000e+000	1.000000e+000
239	VNTEITKAPLSASMIK(7)-FKVLGNTDR(2)	2889.575267	null	Cas9(318)-Cas9(37)/	Intra-Protein
	1	20190410_QExHFX1_RSLC1_Beveridge_Clausen_IMP_DSS_JRmethod_R2.18687.18687.4 File:"20190410_QExHFX1_RSLC1_Beveridge_Clausen_IMP_DSS_JRmethod_R2.raw", NativeID:"controllerType=0 controllerNumber=1 scan=18687"	4	2889.572600	1.000000e+000	5.641188e-002	-0.002667	-0.922973	1.000000e+000	1.000000e+000
	2	20190410_QExHFX1_RSLC1_Beveridge_Clausen_IMP_DSS_JRmethod_R2.18721.18721.4 File:"20190410_QExHFX1_RSLC1_Beveridge_Clausen_IMP_DSS_JRmethod_R2.raw", NativeID:"controllerType=0 controllerNumber=1 scan=18721"	4	2905.562887	1.000000e+000	7.911498e-001	-0.007294	-2.510351	1.000000e+000	1.000000e+000
240	VNTEITKAPLSASMIK(7)-SEQEIGKATAK(7)	3001.612434	null	Cas9(318)-Cas9(1035)/	Intra-Protein
	1	20190410_QExHFX1_RSLC1_Beveridge_Clausen_IMP_DSS_JRmethod_R2.15432.15432.4 File:"20190410_QExHFX1_RSLC1_Beveridge_Clausen_IMP_DSS_JRmethod_R2.raw", NativeID:"controllerType=0 controllerNumber=1 scan=15432"	4	3001.610983	1.000000e+000	2.472005e-002	-0.001451	-0.483407	1.000000e+000	1.000000e+000
241	VTVKQLK(4)-VTVKQLK(4)	1768.130543	null	Cas9(566)-Cas9(566)/	Inter-Protein
	1	20190410_QExHFX1_RSLC1_Beveridge_Clausen_IMP_DSS_JRmethod_R2.10208.10208.4 File:"20190410_QExHFX1_RSLC1_Beveridge_Clausen_IMP_DSS_JRmethod_R2.raw", NativeID:"controllerType=0 controllerNumber=1 scan=10208"	4	1768.131369	1.000000e+000	4.373635e-001	0.000826	0.467160	1.000000e+000	1.000000e+000
242	VTVKQLKEDYFK(4)-KDFQFYK(1)	2610.385287	null	Cas9(566)-Cas9(972)/	Intra-Protein
	1	20190410_QExHFX1_RSLC1_Beveridge_Clausen_IMP_DSS_JRmethod_R2.22309.22309.4 File:"20190410_QExHFX1_RSLC1_Beveridge_Clausen_IMP_DSS_JRmethod_R2.raw", NativeID:"controllerType=0 controllerNumber=1 scan=22309"	4	2610.386570	1.000000e+000	4.474911e-001	0.001283	0.491498	1.000000e+000	1.000000e+000
243	VVDELVKVMGR(7)-KPAFLSGEQK(1)	2486.368589	null	Cas9(753)-Cas9(540)/	Intra-Protein
	1	20190410_QExHFX1_RSLC1_Beveridge_Clausen_IMP_DSS_JRmethod_R2.19707.19707.3 File:"20190410_QExHFX1_RSLC1_Beveridge_Clausen_IMP_DSS_JRmethod_R2.raw", NativeID:"controllerType=0 controllerNumber=1 scan=19707"	3	2486.367893	1.000000e+000	2.556165e-006	-0.000696	-0.279926	1.000000e+000	1.000000e+000
	2	20190410_QExHFX1_RSLC1_Beveridge_Clausen_IMP_DSS_JRmethod_R2.19848.19848.4 File:"20190410_QExHFX1_RSLC1_Beveridge_Clausen_IMP_DSS_JRmethod_R2.raw", NativeID:"controllerType=0 controllerNumber=1 scan=19848"	4	2486.368944	1.000000e+000	3.987983e-005	0.000355	0.142779	1.000000e+000	1.000000e+000
	3	20190410_QExHFX1_RSLC1_Beveridge_Clausen_IMP_DSS_JRmethod_R2.19676.19676.4 File:"20190410_QExHFX1_RSLC1_Beveridge_Clausen_IMP_DSS_JRmethod_R2.raw", NativeID:"controllerType=0 controllerNumber=1 scan=19676"	4	2486.365232	1.000000e+000	9.871016e-004	-0.003357	-1.350162	1.000000e+000	1.000000e+000
	4	20190410_QExHFX1_RSLC1_Beveridge_Clausen_IMP_DSS_JRmethod_R2.19746.19746.4 File:"20190410_QExHFX1_RSLC1_Beveridge_Clausen_IMP_DSS_JRmethod_R2.raw", NativeID:"controllerType=0 controllerNumber=1 scan=19746"	4	2502.362400	1.000000e+000	1.444466e-003	-0.001103	-0.440783	1.000000e+000	1.000000e+000
	5	20190410_QExHFX1_RSLC1_Beveridge_Clausen_IMP_DSS_JRmethod_R2.19886.19886.3 File:"20190410_QExHFX1_RSLC1_Beveridge_Clausen_IMP_DSS_JRmethod_R2.raw", NativeID:"controllerType=0 controllerNumber=1 scan=19886"	3	2486.370291	1.000000e+000	6.065333e-002	0.001702	0.684532	1.000000e+000	1.000000e+000
	6	20190410_QExHFX1_RSLC1_Beveridge_Clausen_IMP_DSS_JRmethod_R2.19767.19767.3 File:"20190410_QExHFX1_RSLC1_Beveridge_Clausen_IMP_DSS_JRmethod_R2.raw", NativeID:"controllerType=0 controllerNumber=1 scan=19767"	3	2502.363101	1.000000e+000	2.514827e-001	-0.000402	-0.160648	1.000000e+000	1.000000e+000
244	VVDELVKVMGR(7)-VVDELVKVMGR(7)	2642.461827	Oxidation[M](9)	Cas9(753)-Cas9(753)/	Inter-Protein
	1	20190410_QExHFX1_RSLC1_Beveridge_Clausen_IMP_DSS_JRmethod_R2.23457.23457.3 File:"20190410_QExHFX1_RSLC1_Beveridge_Clausen_IMP_DSS_JRmethod_R2.raw", NativeID:"controllerType=0 controllerNumber=1 scan=23457"	3	2642.459812	1.000000e+000	1.886280e-005	-0.002015	-0.762546	1.000000e+000	1.000000e+000
	2	20190410_QExHFX1_RSLC1_Beveridge_Clausen_IMP_DSS_JRmethod_R2.20585.20585.3 File:"20190410_QExHFX1_RSLC1_Beveridge_Clausen_IMP_DSS_JRmethod_R2.raw", NativeID:"controllerType=0 controllerNumber=1 scan=20585"	3	2642.459812	1.000000e+000	4.657108e-004	-0.002015	-0.762546	1.000000e+000	1.000000e+000
	3	20190410_QExHFX1_RSLC1_Beveridge_Clausen_IMP_DSS_JRmethod_R2.23401.23401.4 File:"20190410_QExHFX1_RSLC1_Beveridge_Clausen_IMP_DSS_JRmethod_R2.raw", NativeID:"controllerType=0 controllerNumber=1 scan=23401"	4	2626.468071	1.000000e+000	1.204206e-003	0.001158	0.440896	1.000000e+000	1.000000e+000
	4	20190410_QExHFX1_RSLC1_Beveridge_Clausen_IMP_DSS_JRmethod_R2.23445.23445.4 File:"20190410_QExHFX1_RSLC1_Beveridge_Clausen_IMP_DSS_JRmethod_R2.raw", NativeID:"controllerType=0 controllerNumber=1 scan=23445"	4	2642.463271	1.000000e+000	9.723005e-003	0.001444	0.546460	1.000000e+000	1.000000e+000
245	YDEHHQDLTLLKALVR(12)-ESILPKR(6)	2930.609678	null	Cas9(340)-Cas9(1117)/	Intra-Protein
	1	20190410_QExHFX1_RSLC1_Beveridge_Clausen_IMP_DSS_JRmethod_R2.20982.20982.4 File:"20190410_QExHFX1_RSLC1_Beveridge_Clausen_IMP_DSS_JRmethod_R2.raw", NativeID:"controllerType=0 controllerNumber=1 scan=20982"	4	2930.610007	1.000000e+000	2.621275e-001	0.000329	0.112263	1.000000e+000	1.000000e+000
246	YDEHHQDLTLLKALVR(12)-FKVLGNTDR(2)	3137.674061	null	Cas9(340)-Cas9(37)/	Intra-Protein
	1	20190410_QExHFX1_RSLC1_Beveridge_Clausen_IMP_DSS_JRmethod_R2.21492.21492.5 File:"20190410_QExHFX1_RSLC1_Beveridge_Clausen_IMP_DSS_JRmethod_R2.raw", NativeID:"controllerType=0 controllerNumber=1 scan=21492"	5	3137.673942	1.000000e+000	2.291353e-001	-0.000119	-0.037926	1.000000e+000	1.000000e+000
247	YDEHHQDLTLLKALVR(12)-SEQEIGKATAK(7)	3249.711229	null	Cas9(340)-Cas9(1035)/	Intra-Protein
	1	20190410_QExHFX1_RSLC1_Beveridge_Clausen_IMP_DSS_JRmethod_R2.18465.18465.4 File:"20190410_QExHFX1_RSLC1_Beveridge_Clausen_IMP_DSS_JRmethod_R2.raw", NativeID:"controllerType=0 controllerNumber=1 scan=18465"	4	3249.708883	1.000000e+000	5.170064e-002	-0.002346	-0.721910	1.000000e+000	1.000000e+000
	2	20190410_QExHFX1_RSLC1_Beveridge_Clausen_IMP_DSS_JRmethod_R2.18468.18468.5 File:"20190410_QExHFX1_RSLC1_Beveridge_Clausen_IMP_DSS_JRmethod_R2.raw", NativeID:"controllerType=0 controllerNumber=1 scan=18468"	5	3249.709228	1.000000e+000	5.262222e-001	-0.002001	-0.615747	1.000000e+000	1.000000e+000
248	YDENDKLIR(6)-DFQFYKVR(6)	2405.213480	null	Cas9(952)-Cas9(978)/	Intra-Protein
	1	20190410_QExHFX1_RSLC1_Beveridge_Clausen_IMP_DSS_JRmethod_R2.20681.20681.3 File:"20190410_QExHFX1_RSLC1_Beveridge_Clausen_IMP_DSS_JRmethod_R2.raw", NativeID:"controllerType=0 controllerNumber=1 scan=20681"	3	2405.214175	1.000000e+000	2.743181e-003	0.000695	0.288956	1.000000e+000	1.000000e+000
	2	20190410_QExHFX1_RSLC1_Beveridge_Clausen_IMP_DSS_JRmethod_R2.20516.20516.4 File:"20190410_QExHFX1_RSLC1_Beveridge_Clausen_IMP_DSS_JRmethod_R2.raw", NativeID:"controllerType=0 controllerNumber=1 scan=20516"	4	2405.214054	1.000000e+000	1.217619e-001	0.000574	0.238648	1.000000e+000	1.000000e+000
	3	20190410_QExHFX1_RSLC1_Beveridge_Clausen_IMP_DSS_JRmethod_R2.20691.20691.4 File:"20190410_QExHFX1_RSLC1_Beveridge_Clausen_IMP_DSS_JRmethod_R2.raw", NativeID:"controllerType=0 controllerNumber=1 scan=20691"	4	2405.214079	1.000000e+000	1.236967e-001	0.000599	0.249042	1.000000e+000	1.000000e+000
	4	20190410_QExHFX1_RSLC1_Beveridge_Clausen_IMP_DSS_JRmethod_R2.21055.21055.4 File:"20190410_QExHFX1_RSLC1_Beveridge_Clausen_IMP_DSS_JRmethod_R2.raw", NativeID:"controllerType=0 controllerNumber=1 scan=21055"	4	2405.213034	1.000000e+000	1.267074e-001	-0.000446	-0.185431	1.000000e+000	1.000000e+000
	5	20190410_QExHFX1_RSLC1_Beveridge_Clausen_IMP_DSS_JRmethod_R2.20856.20856.4 File:"20190410_QExHFX1_RSLC1_Beveridge_Clausen_IMP_DSS_JRmethod_R2.raw", NativeID:"controllerType=0 controllerNumber=1 scan=20856"	4	2405.215083	1.000000e+000	6.229980e-001	0.001603	0.666469	1.000000e+000	1.000000e+000
249	YDENDKLIR(6)-FDNLTKAER(6)	2396.209120	null	Cas9(952)-Cas9(906)/	Intra-Protein
	1	20190410_QExHFX1_RSLC1_Beveridge_Clausen_IMP_DSS_JRmethod_R2.14454.14454.3 File:"20190410_QExHFX1_RSLC1_Beveridge_Clausen_IMP_DSS_JRmethod_R2.raw", NativeID:"controllerType=0 controllerNumber=1 scan=14454"	3	2396.210604	1.000000e+000	2.229285e-008	0.001484	0.619312	1.000000e+000	1.000000e+000
	2	20190410_QExHFX1_RSLC1_Beveridge_Clausen_IMP_DSS_JRmethod_R2.14267.14267.3 File:"20190410_QExHFX1_RSLC1_Beveridge_Clausen_IMP_DSS_JRmethod_R2.raw", NativeID:"controllerType=0 controllerNumber=1 scan=14267"	3	2396.211021	1.000000e+000	3.229349e-008	0.001901	0.793336	1.000000e+000	1.000000e+000
	3	20190410_QExHFX1_RSLC1_Beveridge_Clausen_IMP_DSS_JRmethod_R2.14720.14720.3 File:"20190410_QExHFX1_RSLC1_Beveridge_Clausen_IMP_DSS_JRmethod_R2.raw", NativeID:"controllerType=0 controllerNumber=1 scan=14720"	3	2396.208958	1.000000e+000	2.146752e-003	-0.000162	-0.067607	1.000000e+000	1.000000e+000
	4	20190410_QExHFX1_RSLC1_Beveridge_Clausen_IMP_DSS_JRmethod_R2.14441.14441.4 File:"20190410_QExHFX1_RSLC1_Beveridge_Clausen_IMP_DSS_JRmethod_R2.raw", NativeID:"controllerType=0 controllerNumber=1 scan=14441"	4	2396.208838	1.000000e+000	7.972055e-002	-0.000282	-0.117686	1.000000e+000	1.000000e+000
250	YDENDKLIR(6)-YDENDKLIR(6)	2468.230247	null	Cas9(952)-Cas9(952)/	Inter-Protein
	1	20190410_QExHFX1_RSLC1_Beveridge_Clausen_IMP_DSS_JRmethod_R2.16230.16230.4 File:"20190410_QExHFX1_RSLC1_Beveridge_Clausen_IMP_DSS_JRmethod_R2.raw", NativeID:"controllerType=0 controllerNumber=1 scan=16230"	4	2468.233149	1.000000e+000	2.058929e-002	0.002902	1.175741	1.000000e+000	1.000000e+000
251	YGAKLGTVIR(4)-QLKEDYFK(3)	2285.253890	null	sp|AMYS_HUMAN|(276)-Cas9(569)/	Inter-Protein
	1	20190410_QExHFX1_RSLC1_Beveridge_Clausen_IMP_DSS_JRmethod_R2.14965.14965.4 File:"20190410_QExHFX1_RSLC1_Beveridge_Clausen_IMP_DSS_JRmethod_R2.raw", NativeID:"controllerType=0 controllerNumber=1 scan=14965"	4	2285.245505	1.000000e+000	6.043910e-001	-0.008385	-3.669177	1.000000e+000	1.000000e+000
252	YKEIFFDQSK(2)-NLPNEKVLPK(6)	2593.391099	null	Cas9(352)-Cas9(510)/	Intra-Protein
	1	20190410_QExHFX1_RSLC1_Beveridge_Clausen_IMP_DSS_JRmethod_R2.16890.16890.4 File:"20190410_QExHFX1_RSLC1_Beveridge_Clausen_IMP_DSS_JRmethod_R2.raw", NativeID:"controllerType=0 controllerNumber=1 scan=16890"	4	2593.391257	1.000000e+000	7.629136e-001	0.000158	0.060924	1.000000e+000	1.000000e+000
253	YPKLESEFVYGDYK(3)-IIKDK(3)	2491.300560	null	Cas9(1007)-Cas9(606)/	Intra-Protein
	1	20190410_QExHFX1_RSLC1_Beveridge_Clausen_IMP_DSS_JRmethod_R2.17529.17529.3 File:"20190410_QExHFX1_RSLC1_Beveridge_Clausen_IMP_DSS_JRmethod_R2.raw", NativeID:"controllerType=0 controllerNumber=1 scan=17529"	3	2491.301682	1.000000e+000	1.887397e-001	0.001122	0.450367	1.000000e+000	1.000000e+000
	2	20190410_QExHFX1_RSLC1_Beveridge_Clausen_IMP_DSS_JRmethod_R2.17462.17462.4 File:"20190410_QExHFX1_RSLC1_Beveridge_Clausen_IMP_DSS_JRmethod_R2.raw", NativeID:"controllerType=0 controllerNumber=1 scan=17462"	4	2491.301045	1.000000e+000	3.108317e-001	0.000485	0.194677	1.000000e+000	1.000000e+000
254	YPKLESEFVYGDYK(3)-LKSVK(2)	2449.289996	null	Cas9(1007)-Cas9(1162)/	Intra-Protein
	1	20190410_QExHFX1_RSLC1_Beveridge_Clausen_IMP_DSS_JRmethod_R2.17032.17032.4 File:"20190410_QExHFX1_RSLC1_Beveridge_Clausen_IMP_DSS_JRmethod_R2.raw", NativeID:"controllerType=0 controllerNumber=1 scan=17032"	4	2449.288357	1.000000e+000	1.343026e-001	-0.001639	-0.669174	1.000000e+000	1.000000e+000
	2	20190410_QExHFX1_RSLC1_Beveridge_Clausen_IMP_DSS_JRmethod_R2.17024.17024.3 File:"20190410_QExHFX1_RSLC1_Beveridge_Clausen_IMP_DSS_JRmethod_R2.raw", NativeID:"controllerType=0 controllerNumber=1 scan=17024"	3	2449.290077	1.000000e+000	1.448758e-001	0.000081	0.033071	1.000000e+000	1.000000e+000
	3	20190410_QExHFX1_RSLC1_Beveridge_Clausen_IMP_DSS_JRmethod_R2.16823.16823.4 File:"20190410_QExHFX1_RSLC1_Beveridge_Clausen_IMP_DSS_JRmethod_R2.raw", NativeID:"controllerType=0 controllerNumber=1 scan=16823"	4	2449.285362	1.000000e+000	3.088483e-001	-0.004634	-1.891977	1.000000e+000	1.000000e+000
