# Supplementary material for: A synthetic peptide library for benchmarking crosslinking-mass spectrometry search engines for proteins and protein complexes
Source: Nat Commun. 2020 Feb 6;11:742. doi: 10.1038/s41467-020-14608-2 (PMC7005041; doi:10.1038/s41467-020-14608-2)
Supplement: Supplementary file 3 — Supplementary Data 1 [file 41467_2020_14608_MOESM3_ESM.zip › CSVfiles/pLink_R3_5perFDR.csv]

Peptide_Order	Peptide	Peptide_Mass	Modifications	Proteins	Protein_Type
	Spectrum_Order	Title	Charge	Precursor_Mass	Evalue	Score	Precursor_Mass_Error(Da)	Precursor_Mass_Error(ppm)	Alpha_Evalue	Beta_Evalue
1	AGFIKR(5)-AGFIKR(5)	1519.910672	null	Cas9(922)-Cas9(922)/	Inter-Protein
	1	20190410_QExHFX1_RSLC1_Beveridge_Clausen_IMP_DSS_JRmethod_R3.10897.10897.3 File:"20190410_QExHFX1_RSLC1_Beveridge_Clausen_IMP_DSS_JRmethod_R3.raw", NativeID:"controllerType=0 controllerNumber=1 scan=10897"	3	1519.910866	1.000000e+000	5.521514e-002	0.000194	0.127639	1.000000e+000	1.000000e+000
	2	20190410_QExHFX1_RSLC1_Beveridge_Clausen_IMP_DSS_JRmethod_R3.10761.10761.3 File:"20190410_QExHFX1_RSLC1_Beveridge_Clausen_IMP_DSS_JRmethod_R3.raw", NativeID:"controllerType=0 controllerNumber=1 scan=10761"	3	1519.912092	1.000000e+000	1.870931e-001	0.001420	0.934265	1.000000e+000	1.000000e+000
2	AGFIKR(5)-GQKNSR(3)	1517.854613	null	Cas9(922)-Cas9(779)/	Intra-Protein
	1	20190410_QExHFX1_RSLC1_Beveridge_Clausen_IMP_DSS_JRmethod_R3.5794.5794.3 File:"20190410_QExHFX1_RSLC1_Beveridge_Clausen_IMP_DSS_JRmethod_R3.raw", NativeID:"controllerType=0 controllerNumber=1 scan=5794"	3	1517.854928	1.000000e+000	5.101683e-003	0.000315	0.207530	1.000000e+000	1.000000e+000
	2	20190410_QExHFX1_RSLC1_Beveridge_Clausen_IMP_DSS_JRmethod_R3.5696.5696.3 File:"20190410_QExHFX1_RSLC1_Beveridge_Clausen_IMP_DSS_JRmethod_R3.raw", NativeID:"controllerType=0 controllerNumber=1 scan=5696"	3	1517.854904	1.000000e+000	6.014616e-003	0.000291	0.191718	1.000000e+000	1.000000e+000
3	APLSASMIKR(9)-APLSASMIKR(9)	2284.287842	null	Cas9(327)-Cas9(327)/	Inter-Protein
	1	20190410_QExHFX1_RSLC1_Beveridge_Clausen_IMP_DSS_JRmethod_R3.15630.15630.3 File:"20190410_QExHFX1_RSLC1_Beveridge_Clausen_IMP_DSS_JRmethod_R3.raw", NativeID:"controllerType=0 controllerNumber=1 scan=15630"	3	2284.281712	1.000000e+000	2.350702e-001	-0.006130	-2.683550	1.000000e+000	1.000000e+000
4	APLSASMIKR(9)-FIKPILEK(3)	2198.298002	null	Cas9(327)-Cas9(381)/	Intra-Protein
	1	20190410_QExHFX1_RSLC1_Beveridge_Clausen_IMP_DSS_JRmethod_R3.17845.17845.4 File:"20190410_QExHFX1_RSLC1_Beveridge_Clausen_IMP_DSS_JRmethod_R3.raw", NativeID:"controllerType=0 controllerNumber=1 scan=17845"	4	2198.297876	1.000000e+000	3.419310e-002	-0.000126	-0.057317	1.000000e+000	1.000000e+000
5	APLSASMIKR(9)-KFDNLTK(1)	2076.152074	null	Cas9(327)-Cas9(900)/	Intra-Protein
	1	20190410_QExHFX1_RSLC1_Beveridge_Clausen_IMP_DSS_JRmethod_R3.14882.14882.3 File:"20190410_QExHFX1_RSLC1_Beveridge_Clausen_IMP_DSS_JRmethod_R3.raw", NativeID:"controllerType=0 controllerNumber=1 scan=14882"	3	2076.150852	1.000000e+000	2.038257e-003	-0.001222	-0.588589	1.000000e+000	1.000000e+000
	2	20190410_QExHFX1_RSLC1_Beveridge_Clausen_IMP_DSS_JRmethod_R3.14735.14735.4 File:"20190410_QExHFX1_RSLC1_Beveridge_Clausen_IMP_DSS_JRmethod_R3.raw", NativeID:"controllerType=0 controllerNumber=1 scan=14735"	4	2076.153228	1.000000e+000	1.781766e-001	0.001154	0.555836	1.000000e+000	1.000000e+000
	3	20190410_QExHFX1_RSLC1_Beveridge_Clausen_IMP_DSS_JRmethod_R3.14746.14746.3 File:"20190410_QExHFX1_RSLC1_Beveridge_Clausen_IMP_DSS_JRmethod_R3.raw", NativeID:"controllerType=0 controllerNumber=1 scan=14746"	3	2092.146946	1.000000e+000	8.046304e-001	-0.000042	-0.020075	1.000000e+000	1.000000e+000
6	APLSASMIKR(9)-SDKNR(3)	1829.990104	null	Cas9(327)-Cas9(866)/	Intra-Protein
	1	20190410_QExHFX1_RSLC1_Beveridge_Clausen_IMP_DSS_JRmethod_R3.9180.9180.4 File:"20190410_QExHFX1_RSLC1_Beveridge_Clausen_IMP_DSS_JRmethod_R3.raw", NativeID:"controllerType=0 controllerNumber=1 scan=9180"	4	1829.990011	1.000000e+000	3.729137e-001	-0.000093	-0.050820	1.000000e+000	1.000000e+000
	2	20190410_QExHFX1_RSLC1_Beveridge_Clausen_IMP_DSS_JRmethod_R3.9907.9907.3 File:"20190410_QExHFX1_RSLC1_Beveridge_Clausen_IMP_DSS_JRmethod_R3.raw", NativeID:"controllerType=0 controllerNumber=1 scan=9907"	3	1829.990711	1.000000e+000	5.155535e-001	0.000607	0.331696	1.000000e+000	1.000000e+000
7	DDSIDNKVLTR(7)-DDSIDNKVLTR(7)	2688.368516	null	Cas9(859)-Cas9(859)/	Inter-Protein
	1	20190410_QExHFX1_RSLC1_Beveridge_Clausen_IMP_DSS_JRmethod_R3.19682.19682.3 File:"20190410_QExHFX1_RSLC1_Beveridge_Clausen_IMP_DSS_JRmethod_R3.raw", NativeID:"controllerType=0 controllerNumber=1 scan=19682"	3	2688.369171	1.000000e+000	8.993666e-004	0.000655	0.243642	1.000000e+000	1.000000e+000
	2	20190410_QExHFX1_RSLC1_Beveridge_Clausen_IMP_DSS_JRmethod_R3.19681.19681.4 File:"20190410_QExHFX1_RSLC1_Beveridge_Clausen_IMP_DSS_JRmethod_R3.raw", NativeID:"controllerType=0 controllerNumber=1 scan=19681"	4	2688.369171	1.000000e+000	4.276496e-002	0.000655	0.243642	1.000000e+000	1.000000e+000
8	DDSIDNKVLTR(7)-DKPIR(2)	2041.092312	null	Cas9(859)-Cas9(1304)/	Intra-Protein
	1	20190410_QExHFX1_RSLC1_Beveridge_Clausen_IMP_DSS_JRmethod_R3.13057.13057.4 File:"20190410_QExHFX1_RSLC1_Beveridge_Clausen_IMP_DSS_JRmethod_R3.raw", NativeID:"controllerType=0 controllerNumber=1 scan=13057"	4	2041.091330	1.000000e+000	5.076737e-002	-0.000982	-0.481115	1.000000e+000	1.000000e+000
	2	20190410_QExHFX1_RSLC1_Beveridge_Clausen_IMP_DSS_JRmethod_R3.14223.14223.4 File:"20190410_QExHFX1_RSLC1_Beveridge_Clausen_IMP_DSS_JRmethod_R3.raw", NativeID:"controllerType=0 controllerNumber=1 scan=14223"	4	2041.091652	1.000000e+000	5.343923e-002	-0.000660	-0.323356	1.000000e+000	1.000000e+000
	3	20190410_QExHFX1_RSLC1_Beveridge_Clausen_IMP_DSS_JRmethod_R3.14235.14235.4 File:"20190410_QExHFX1_RSLC1_Beveridge_Clausen_IMP_DSS_JRmethod_R3.raw", NativeID:"controllerType=0 controllerNumber=1 scan=14235"	4	2041.093119	1.000000e+000	6.740637e-002	0.000807	0.395377	1.000000e+000	1.000000e+000
	4	20190410_QExHFX1_RSLC1_Beveridge_Clausen_IMP_DSS_JRmethod_R3.14982.14982.3 File:"20190410_QExHFX1_RSLC1_Beveridge_Clausen_IMP_DSS_JRmethod_R3.raw", NativeID:"controllerType=0 controllerNumber=1 scan=14982"	3	2041.091831	1.000000e+000	9.371377e-002	-0.000481	-0.235658	1.000000e+000	1.000000e+000
	5	20190410_QExHFX1_RSLC1_Beveridge_Clausen_IMP_DSS_JRmethod_R3.14222.14222.3 File:"20190410_QExHFX1_RSLC1_Beveridge_Clausen_IMP_DSS_JRmethod_R3.raw", NativeID:"controllerType=0 controllerNumber=1 scan=14222"	3	2041.091652	1.000000e+000	1.142202e-001	-0.000660	-0.323356	1.000000e+000	1.000000e+000
	6	20190410_QExHFX1_RSLC1_Beveridge_Clausen_IMP_DSS_JRmethod_R3.14407.14407.3 File:"20190410_QExHFX1_RSLC1_Beveridge_Clausen_IMP_DSS_JRmethod_R3.raw", NativeID:"controllerType=0 controllerNumber=1 scan=14407"	3	2041.092747	1.000000e+000	1.996425e-001	0.000435	0.213121	1.000000e+000	1.000000e+000
	7	20190410_QExHFX1_RSLC1_Beveridge_Clausen_IMP_DSS_JRmethod_R3.13092.13092.3 File:"20190410_QExHFX1_RSLC1_Beveridge_Clausen_IMP_DSS_JRmethod_R3.raw", NativeID:"controllerType=0 controllerNumber=1 scan=13092"	3	2041.088902	1.000000e+000	3.847838e-001	-0.003410	-1.670674	1.000000e+000	1.000000e+000
9	DDSIDNKVLTR(7)-KDLIIK(1)	2142.201522	null	Cas9(859)-Cas9(1196)/	Intra-Protein
	1	20190410_QExHFX1_RSLC1_Beveridge_Clausen_IMP_DSS_JRmethod_R3.18146.18146.4 File:"20190410_QExHFX1_RSLC1_Beveridge_Clausen_IMP_DSS_JRmethod_R3.raw", NativeID:"controllerType=0 controllerNumber=1 scan=18146"	4	2142.200583	1.000000e+000	2.688530e-001	-0.000939	-0.438334	1.000000e+000	1.000000e+000
10	DDSIDNKVLTR(7)-KGILQTVK(1)	2299.286640	null	Cas9(859)-Cas9(739)/	Intra-Protein
	1	20190410_QExHFX1_RSLC1_Beveridge_Clausen_IMP_DSS_JRmethod_R3.16758.16758.3 File:"20190410_QExHFX1_RSLC1_Beveridge_Clausen_IMP_DSS_JRmethod_R3.raw", NativeID:"controllerType=0 controllerNumber=1 scan=16758"	3	2299.289768	1.000000e+000	1.056229e-004	0.003128	1.360422	1.000000e+000	1.000000e+000
	2	20190410_QExHFX1_RSLC1_Beveridge_Clausen_IMP_DSS_JRmethod_R3.16761.16761.4 File:"20190410_QExHFX1_RSLC1_Beveridge_Clausen_IMP_DSS_JRmethod_R3.raw", NativeID:"controllerType=0 controllerNumber=1 scan=16761"	4	2299.286107	1.000000e+000	1.850402e-003	-0.000533	-0.231811	1.000000e+000	1.000000e+000
11	DDSIDNKVLTR(7)-LSKSR(3)	2003.076663	null	Cas9(859)-Cas9(222)/	Intra-Protein
	1	20190410_QExHFX1_RSLC1_Beveridge_Clausen_IMP_DSS_JRmethod_R3.11778.11778.3 File:"20190410_QExHFX1_RSLC1_Beveridge_Clausen_IMP_DSS_JRmethod_R3.raw", NativeID:"controllerType=0 controllerNumber=1 scan=11778"	3	2003.076747	1.000000e+000	2.061492e-002	0.000084	0.041935	1.000000e+000	1.000000e+000
	2	20190410_QExHFX1_RSLC1_Beveridge_Clausen_IMP_DSS_JRmethod_R3.11912.11912.3 File:"20190410_QExHFX1_RSLC1_Beveridge_Clausen_IMP_DSS_JRmethod_R3.raw", NativeID:"controllerType=0 controllerNumber=1 scan=11912"	3	2003.076023	1.000000e+000	3.071314e-002	-0.000640	-0.319508	1.000000e+000	1.000000e+000
	3	20190410_QExHFX1_RSLC1_Beveridge_Clausen_IMP_DSS_JRmethod_R3.10836.10836.4 File:"20190410_QExHFX1_RSLC1_Beveridge_Clausen_IMP_DSS_JRmethod_R3.raw", NativeID:"controllerType=0 controllerNumber=1 scan=10836"	4	2003.076681	1.000000e+000	4.669089e-001	0.000018	0.008986	1.000000e+000	1.000000e+000
	4	20190410_QExHFX1_RSLC1_Beveridge_Clausen_IMP_DSS_JRmethod_R3.11904.11904.4 File:"20190410_QExHFX1_RSLC1_Beveridge_Clausen_IMP_DSS_JRmethod_R3.raw", NativeID:"controllerType=0 controllerNumber=1 scan=11904"	4	2003.076984	1.000000e+000	5.190450e-001	0.000321	0.160253	1.000000e+000	1.000000e+000
12	DDSIDNKVLTR(7)-MKNYWR(2)	2310.154586	null	Cas9(859)-Cas9(884)/	Intra-Protein
	1	20190410_QExHFX1_RSLC1_Beveridge_Clausen_IMP_DSS_JRmethod_R3.17425.17425.3 File:"20190410_QExHFX1_RSLC1_Beveridge_Clausen_IMP_DSS_JRmethod_R3.raw", NativeID:"controllerType=0 controllerNumber=1 scan=17425"	3	2310.154842	1.000000e+000	9.199355e-003	0.000256	0.110815	1.000000e+000	1.000000e+000
	2	20190410_QExHFX1_RSLC1_Beveridge_Clausen_IMP_DSS_JRmethod_R3.17418.17418.4 File:"20190410_QExHFX1_RSLC1_Beveridge_Clausen_IMP_DSS_JRmethod_R3.raw", NativeID:"controllerType=0 controllerNumber=1 scan=17418"	4	2310.152413	1.000000e+000	2.097870e-001	-0.002173	-0.940630	1.000000e+000	1.000000e+000
	3	20190410_QExHFX1_RSLC1_Beveridge_Clausen_IMP_DSS_JRmethod_R3.17587.17587.3 File:"20190410_QExHFX1_RSLC1_Beveridge_Clausen_IMP_DSS_JRmethod_R3.raw", NativeID:"controllerType=0 controllerNumber=1 scan=17587"	3	2310.154245	1.000000e+000	6.495168e-001	-0.000341	-0.147609	1.000000e+000	1.000000e+000
13	DDSIDNKVLTR(7)-NSDKLIAR(4)	2329.235667	null	Cas9(859)-Cas9(1122)/	Intra-Protein
	1	20190410_QExHFX1_RSLC1_Beveridge_Clausen_IMP_DSS_JRmethod_R3.15641.15641.3 File:"20190410_QExHFX1_RSLC1_Beveridge_Clausen_IMP_DSS_JRmethod_R3.raw", NativeID:"controllerType=0 controllerNumber=1 scan=15641"	3	2329.234104	1.000000e+000	4.852389e-003	-0.001563	-0.671036	1.000000e+000	1.000000e+000
	2	20190410_QExHFX1_RSLC1_Beveridge_Clausen_IMP_DSS_JRmethod_R3.15819.15819.4 File:"20190410_QExHFX1_RSLC1_Beveridge_Clausen_IMP_DSS_JRmethod_R3.raw", NativeID:"controllerType=0 controllerNumber=1 scan=15819"	4	2329.236087	1.000000e+000	1.877952e-002	0.000420	0.180317	1.000000e+000	1.000000e+000
	3	20190410_QExHFX1_RSLC1_Beveridge_Clausen_IMP_DSS_JRmethod_R3.15845.15845.3 File:"20190410_QExHFX1_RSLC1_Beveridge_Clausen_IMP_DSS_JRmethod_R3.raw", NativeID:"controllerType=0 controllerNumber=1 scan=15845"	3	2329.238057	1.000000e+000	1.973576e-002	0.002390	1.026088	1.000000e+000	1.000000e+000
	4	20190410_QExHFX1_RSLC1_Beveridge_Clausen_IMP_DSS_JRmethod_R3.16509.16509.3 File:"20190410_QExHFX1_RSLC1_Beveridge_Clausen_IMP_DSS_JRmethod_R3.raw", NativeID:"controllerType=0 controllerNumber=1 scan=16509"	3	2329.234470	1.000000e+000	3.849320e-002	-0.001197	-0.513902	1.000000e+000	1.000000e+000
	5	20190410_QExHFX1_RSLC1_Beveridge_Clausen_IMP_DSS_JRmethod_R3.15449.15449.3 File:"20190410_QExHFX1_RSLC1_Beveridge_Clausen_IMP_DSS_JRmethod_R3.raw", NativeID:"controllerType=0 controllerNumber=1 scan=15449"	3	2329.233189	1.000000e+000	4.974328e-001	-0.002478	-1.063868	1.000000e+000	1.000000e+000
	6	20190410_QExHFX1_RSLC1_Beveridge_Clausen_IMP_DSS_JRmethod_R3.16475.16475.4 File:"20190410_QExHFX1_RSLC1_Beveridge_Clausen_IMP_DSS_JRmethod_R3.raw", NativeID:"controllerType=0 controllerNumber=1 scan=16475"	4	2329.233464	1.000000e+000	5.099112e-001	-0.002203	-0.945804	1.000000e+000	1.000000e+000
14	DDSIDNKVLTR(7)-VRKSLK(3)	2143.208003	null	Cas9(859)-sp|CRP_HUMAN|(137)/	Inter-Protein
	1	20190410_QExHFX1_RSLC1_Beveridge_Clausen_IMP_DSS_JRmethod_R3.18133.18133.3 File:"20190410_QExHFX1_RSLC1_Beveridge_Clausen_IMP_DSS_JRmethod_R3.raw", NativeID:"controllerType=0 controllerNumber=1 scan=18133"	3	2143.204075	1.000000e+000	6.392566e-001	-0.003928	-1.832767	1.000000e+000	1.000000e+000
15	DFQFYKVR(6)-DFQFYKVR(6)	2342.196713	null	Cas9(978)-Cas9(978)/	Inter-Protein
	1	20190410_QExHFX1_RSLC1_Beveridge_Clausen_IMP_DSS_JRmethod_R3.23579.23579.3 File:"20190410_QExHFX1_RSLC1_Beveridge_Clausen_IMP_DSS_JRmethod_R3.raw", NativeID:"controllerType=0 controllerNumber=1 scan=23579"	3	2342.193294	1.000000e+000	1.124848e-002	-0.003419	-1.459741	1.000000e+000	1.000000e+000
	2	20190410_QExHFX1_RSLC1_Beveridge_Clausen_IMP_DSS_JRmethod_R3.23595.23595.4 File:"20190410_QExHFX1_RSLC1_Beveridge_Clausen_IMP_DSS_JRmethod_R3.raw", NativeID:"controllerType=0 controllerNumber=1 scan=23595"	4	2342.196470	1.000000e+000	2.880185e-001	-0.000243	-0.103749	1.000000e+000	1.000000e+000
16	DFQFYKVR(6)-FDNLTKAER(6)	2333.192353	null	Cas9(978)-Cas9(906)/	Intra-Protein
	1	20190410_QExHFX1_RSLC1_Beveridge_Clausen_IMP_DSS_JRmethod_R3.19093.19093.3 File:"20190410_QExHFX1_RSLC1_Beveridge_Clausen_IMP_DSS_JRmethod_R3.raw", NativeID:"controllerType=0 controllerNumber=1 scan=19093"	3	2333.191380	1.000000e+000	5.091390e-003	-0.000973	-0.417025	1.000000e+000	1.000000e+000
	2	20190410_QExHFX1_RSLC1_Beveridge_Clausen_IMP_DSS_JRmethod_R3.18718.18718.3 File:"20190410_QExHFX1_RSLC1_Beveridge_Clausen_IMP_DSS_JRmethod_R3.raw", NativeID:"controllerType=0 controllerNumber=1 scan=18718"	3	2333.191576	1.000000e+000	1.971951e-002	-0.000777	-0.333020	1.000000e+000	1.000000e+000
	3	20190410_QExHFX1_RSLC1_Beveridge_Clausen_IMP_DSS_JRmethod_R3.18726.18726.4 File:"20190410_QExHFX1_RSLC1_Beveridge_Clausen_IMP_DSS_JRmethod_R3.raw", NativeID:"controllerType=0 controllerNumber=1 scan=18726"	4	2333.194024	1.000000e+000	1.178947e-001	0.001671	0.716186	1.000000e+000	1.000000e+000
	4	20190410_QExHFX1_RSLC1_Beveridge_Clausen_IMP_DSS_JRmethod_R3.19102.19102.4 File:"20190410_QExHFX1_RSLC1_Beveridge_Clausen_IMP_DSS_JRmethod_R3.raw", NativeID:"controllerType=0 controllerNumber=1 scan=19102"	4	2333.192286	1.000000e+000	2.183428e-001	-0.000067	-0.028716	1.000000e+000	1.000000e+000
	5	20190410_QExHFX1_RSLC1_Beveridge_Clausen_IMP_DSS_JRmethod_R3.18893.18893.3 File:"20190410_QExHFX1_RSLC1_Beveridge_Clausen_IMP_DSS_JRmethod_R3.raw", NativeID:"controllerType=0 controllerNumber=1 scan=18893"	3	2333.188816	1.000000e+000	2.336383e-001	-0.003537	-1.515949	1.000000e+000	1.000000e+000
	6	20190410_QExHFX1_RSLC1_Beveridge_Clausen_IMP_DSS_JRmethod_R3.18892.18892.4 File:"20190410_QExHFX1_RSLC1_Beveridge_Clausen_IMP_DSS_JRmethod_R3.raw", NativeID:"controllerType=0 controllerNumber=1 scan=18892"	4	2333.192306	1.000000e+000	2.847385e-001	-0.000047	-0.020144	1.000000e+000	1.000000e+000
	7	20190410_QExHFX1_RSLC1_Beveridge_Clausen_IMP_DSS_JRmethod_R3.19104.19104.4 File:"20190410_QExHFX1_RSLC1_Beveridge_Clausen_IMP_DSS_JRmethod_R3.raw", NativeID:"controllerType=0 controllerNumber=1 scan=19104"	4	2333.192041	1.000000e+000	3.847576e-001	-0.000312	-0.133722	1.000000e+000	1.000000e+000
	8	20190410_QExHFX1_RSLC1_Beveridge_Clausen_IMP_DSS_JRmethod_R3.19725.19725.3 File:"20190410_QExHFX1_RSLC1_Beveridge_Clausen_IMP_DSS_JRmethod_R3.raw", NativeID:"controllerType=0 controllerNumber=1 scan=19725"	3	2333.194126	1.000000e+000	3.978880e-001	0.001773	0.759903	1.000000e+000	1.000000e+000
	9	20190410_QExHFX1_RSLC1_Beveridge_Clausen_IMP_DSS_JRmethod_R3.19759.19759.4 File:"20190410_QExHFX1_RSLC1_Beveridge_Clausen_IMP_DSS_JRmethod_R3.raw", NativeID:"controllerType=0 controllerNumber=1 scan=19759"	4	2333.190416	1.000000e+000	7.910192e-001	-0.001937	-0.830193	1.000000e+000	1.000000e+000
17	DKPIR(2)-DKPIR(2)	1393.816107	null	Cas9(1304)-Cas9(1304)/	Inter-Protein
	1	20190410_QExHFX1_RSLC1_Beveridge_Clausen_IMP_DSS_JRmethod_R3.8343.8343.3 File:"20190410_QExHFX1_RSLC1_Beveridge_Clausen_IMP_DSS_JRmethod_R3.raw", NativeID:"controllerType=0 controllerNumber=1 scan=8343"	3	1393.816310	1.000000e+000	9.898621e-002	0.000203	0.145643	1.000000e+000	1.000000e+000
	2	20190410_QExHFX1_RSLC1_Beveridge_Clausen_IMP_DSS_JRmethod_R3.8235.8235.3 File:"20190410_QExHFX1_RSLC1_Beveridge_Clausen_IMP_DSS_JRmethod_R3.raw", NativeID:"controllerType=0 controllerNumber=1 scan=8235"	3	1393.816217	1.000000e+000	1.351489e-001	0.000110	0.078920	1.000000e+000	1.000000e+000
18	DKPIR(2)-LSKSR(3)	1355.800458	null	Cas9(1304)-Cas9(222)/	Intra-Protein
	1	20190410_QExHFX1_RSLC1_Beveridge_Clausen_IMP_DSS_JRmethod_R3.6495.6495.3 File:"20190410_QExHFX1_RSLC1_Beveridge_Clausen_IMP_DSS_JRmethod_R3.raw", NativeID:"controllerType=0 controllerNumber=1 scan=6495"	3	1355.800478	1.000000e+000	2.017480e-002	0.000020	0.014751	1.000000e+000	1.000000e+000
	2	20190410_QExHFX1_RSLC1_Beveridge_Clausen_IMP_DSS_JRmethod_R3.6715.6715.3 File:"20190410_QExHFX1_RSLC1_Beveridge_Clausen_IMP_DSS_JRmethod_R3.raw", NativeID:"controllerType=0 controllerNumber=1 scan=6715"	3	1355.800062	1.000000e+000	2.357325e-001	-0.000396	-0.292078	1.000000e+000	1.000000e+000
	3	20190410_QExHFX1_RSLC1_Beveridge_Clausen_IMP_DSS_JRmethod_R3.6595.6595.3 File:"20190410_QExHFX1_RSLC1_Beveridge_Clausen_IMP_DSS_JRmethod_R3.raw", NativeID:"controllerType=0 controllerNumber=1 scan=6595"	3	1355.800603	1.000000e+000	2.393712e-001	0.000145	0.106948	1.000000e+000	1.000000e+000
19	DKQSGK(2)-DKQSGK(2)	1461.754294	null	Cas9(677)-Cas9(677)/	Inter-Protein
	1	20190410_QExHFX1_RSLC1_Beveridge_Clausen_IMP_DSS_JRmethod_R3.2854.2854.3 File:"20190410_QExHFX1_RSLC1_Beveridge_Clausen_IMP_DSS_JRmethod_R3.raw", NativeID:"controllerType=0 controllerNumber=1 scan=2854"	3	1461.754423	1.000000e+000	2.627221e-002	0.000129	0.088250	1.000000e+000	1.000000e+000
20	DKQSGK(2)-HSIKK(4)	1411.790286	null	Cas9(677)-Cas9(48)/	Intra-Protein
	1	20190410_QExHFX1_RSLC1_Beveridge_Clausen_IMP_DSS_JRmethod_R3.2901.2901.3 File:"20190410_QExHFX1_RSLC1_Beveridge_Clausen_IMP_DSS_JRmethod_R3.raw", NativeID:"controllerType=0 controllerNumber=1 scan=2901"	3	1411.790265	1.000000e+000	2.341854e-002	-0.000021	-0.014875	1.000000e+000	1.000000e+000
21	DLIIKLPK(5)-ESILPKR(6)	1919.193866	null	Cas9(1201)-Cas9(1117)/	Intra-Protein
	1	20190410_QExHFX1_RSLC1_Beveridge_Clausen_IMP_DSS_JRmethod_R3.19563.19563.3 File:"20190410_QExHFX1_RSLC1_Beveridge_Clausen_IMP_DSS_JRmethod_R3.raw", NativeID:"controllerType=0 controllerNumber=1 scan=19563"	3	1919.195591	1.000000e+000	3.420697e-002	0.001725	0.898815	1.000000e+000	1.000000e+000
22	DWDPKK(5)-DWDPKK(5)	1713.848189	null	Cas9(1133)-Cas9(1133)/	Inter-Protein
	1	20190410_QExHFX1_RSLC1_Beveridge_Clausen_IMP_DSS_JRmethod_R3.15349.15349.3 File:"20190410_QExHFX1_RSLC1_Beveridge_Clausen_IMP_DSS_JRmethod_R3.raw", NativeID:"controllerType=0 controllerNumber=1 scan=15349"	3	1713.846836	1.000000e+000	1.644794e-001	-0.001353	-0.789451	1.000000e+000	1.000000e+000
23	DWDPKK(5)-IIKDK(3)	1541.857300	null	Cas9(1133)-Cas9(606)/	Intra-Protein
	1	20190410_QExHFX1_RSLC1_Beveridge_Clausen_IMP_DSS_JRmethod_R3.10169.10169.3 File:"20190410_QExHFX1_RSLC1_Beveridge_Clausen_IMP_DSS_JRmethod_R3.raw", NativeID:"controllerType=0 controllerNumber=1 scan=10169"	3	1541.856968	1.000000e+000	1.779761e-001	-0.000332	-0.215325	1.000000e+000	1.000000e+000
24	DWDPKK(5)-LKSVK(2)	1499.846737	null	Cas9(1133)-Cas9(1162)/	Intra-Protein
	1	20190410_QExHFX1_RSLC1_Beveridge_Clausen_IMP_DSS_JRmethod_R3.9958.9958.3 File:"20190410_QExHFX1_RSLC1_Beveridge_Clausen_IMP_DSS_JRmethod_R3.raw", NativeID:"controllerType=0 controllerNumber=1 scan=9958"	3	1499.848708	1.000000e+000	2.341060e-001	0.001971	1.314134	1.000000e+000	1.000000e+000
	2	20190410_QExHFX1_RSLC1_Beveridge_Clausen_IMP_DSS_JRmethod_R3.10105.10105.3 File:"20190410_QExHFX1_RSLC1_Beveridge_Clausen_IMP_DSS_JRmethod_R3.raw", NativeID:"controllerType=0 controllerNumber=1 scan=10105"	3	1499.844883	1.000000e+000	3.612749e-001	-0.001854	-1.236126	1.000000e+000	1.000000e+000
25	EKIEK(2)-EKIEK(2)	1429.814769	null	Cas9(443)-Cas9(443)/	Inter-Protein
	1	20190410_QExHFX1_RSLC1_Beveridge_Clausen_IMP_DSS_JRmethod_R3.5190.5190.3 File:"20190410_QExHFX1_RSLC1_Beveridge_Clausen_IMP_DSS_JRmethod_R3.raw", NativeID:"controllerType=0 controllerNumber=1 scan=5190"	3	1429.816280	1.000000e+000	2.329729e-001	0.001511	1.056780	1.000000e+000	1.000000e+000
26	EKIEK(2)-KVTVK(1)	1357.830027	null	Cas9(443)-Cas9(562)/	Intra-Protein
	1	20190410_QExHFX1_RSLC1_Beveridge_Clausen_IMP_DSS_JRmethod_R3.5154.5154.3 File:"20190410_QExHFX1_RSLC1_Beveridge_Clausen_IMP_DSS_JRmethod_R3.raw", NativeID:"controllerType=0 controllerNumber=1 scan=5154"	3	1357.829853	1.000000e+000	1.916309e-002	-0.000174	-0.128146	1.000000e+000	1.000000e+000
27	ESILPKR(6)-ESILPKR(6)	1822.079570	null	Cas9(1117)-Cas9(1117)/	Inter-Protein
	1	20190410_QExHFX1_RSLC1_Beveridge_Clausen_IMP_DSS_JRmethod_R3.13399.13399.3 File:"20190410_QExHFX1_RSLC1_Beveridge_Clausen_IMP_DSS_JRmethod_R3.raw", NativeID:"controllerType=0 controllerNumber=1 scan=13399"	3	1822.079380	1.000000e+000	3.528312e-002	-0.000190	-0.104276	1.000000e+000	1.000000e+000
	2	20190410_QExHFX1_RSLC1_Beveridge_Clausen_IMP_DSS_JRmethod_R3.13562.13562.3 File:"20190410_QExHFX1_RSLC1_Beveridge_Clausen_IMP_DSS_JRmethod_R3.raw", NativeID:"controllerType=0 controllerNumber=1 scan=13562"	3	1822.079563	1.000000e+000	1.138938e-001	-0.000007	-0.003842	1.000000e+000	1.000000e+000
	3	20190410_QExHFX1_RSLC1_Beveridge_Clausen_IMP_DSS_JRmethod_R3.13235.13235.3 File:"20190410_QExHFX1_RSLC1_Beveridge_Clausen_IMP_DSS_JRmethod_R3.raw", NativeID:"controllerType=0 controllerNumber=1 scan=13235"	3	1822.079014	1.000000e+000	4.203158e-001	-0.000556	-0.305146	1.000000e+000	1.000000e+000
	4	20190410_QExHFX1_RSLC1_Beveridge_Clausen_IMP_DSS_JRmethod_R3.13397.13397.4 File:"20190410_QExHFX1_RSLC1_Beveridge_Clausen_IMP_DSS_JRmethod_R3.raw", NativeID:"controllerType=0 controllerNumber=1 scan=13397"	4	1822.079733	1.000000e+000	5.950631e-001	0.000163	0.089458	1.000000e+000	1.000000e+000
28	ESILPKR(6)-KMIAK(1)	1569.939584	null	Cas9(1117)-Cas9(1024)/	Intra-Protein
	1	20190410_QExHFX1_RSLC1_Beveridge_Clausen_IMP_DSS_JRmethod_R3.9588.9588.3 File:"20190410_QExHFX1_RSLC1_Beveridge_Clausen_IMP_DSS_JRmethod_R3.raw", NativeID:"controllerType=0 controllerNumber=1 scan=9588"	3	1569.939304	1.000000e+000	3.301950e-002	-0.000280	-0.178351	1.000000e+000	1.000000e+000
	2	20190410_QExHFX1_RSLC1_Beveridge_Clausen_IMP_DSS_JRmethod_R3.8751.8751.3 File:"20190410_QExHFX1_RSLC1_Beveridge_Clausen_IMP_DSS_JRmethod_R3.raw", NativeID:"controllerType=0 controllerNumber=1 scan=8751"	3	1585.935032	1.000000e+000	1.264609e-001	0.000534	0.336710	1.000000e+000	1.000000e+000
	3	20190410_QExHFX1_RSLC1_Beveridge_Clausen_IMP_DSS_JRmethod_R3.8865.8865.3 File:"20190410_QExHFX1_RSLC1_Beveridge_Clausen_IMP_DSS_JRmethod_R3.raw", NativeID:"controllerType=0 controllerNumber=1 scan=8865"	3	1585.935398	1.000000e+000	5.290605e-001	0.000900	0.567489	1.000000e+000	1.000000e+000
	4	20190410_QExHFX1_RSLC1_Beveridge_Clausen_IMP_DSS_JRmethod_R3.8641.8641.3 File:"20190410_QExHFX1_RSLC1_Beveridge_Clausen_IMP_DSS_JRmethod_R3.raw", NativeID:"controllerType=0 controllerNumber=1 scan=8641"	3	1585.936136	1.000000e+000	6.925379e-001	0.001638	1.032830	1.000000e+000	1.000000e+000
	5	20190410_QExHFX1_RSLC1_Beveridge_Clausen_IMP_DSS_JRmethod_R3.9605.9605.3 File:"20190410_QExHFX1_RSLC1_Beveridge_Clausen_IMP_DSS_JRmethod_R3.raw", NativeID:"controllerType=0 controllerNumber=1 scan=9605"	3	1585.934666	1.000000e+000	7.053814e-001	0.000168	0.105931	1.000000e+000	1.000000e+000
	6	20190410_QExHFX1_RSLC1_Beveridge_Clausen_IMP_DSS_JRmethod_R3.9706.9706.3 File:"20190410_QExHFX1_RSLC1_Beveridge_Clausen_IMP_DSS_JRmethod_R3.raw", NativeID:"controllerType=0 controllerNumber=1 scan=9706"	3	1569.943516	1.000000e+000	7.698793e-001	0.003932	2.504555	1.000000e+000	1.000000e+000
29	FDNLTKAER(6)-FDNLTKAER(6)	2324.187993	null	Cas9(906)-Cas9(906)/	Inter-Protein
	1	20190410_QExHFX1_RSLC1_Beveridge_Clausen_IMP_DSS_JRmethod_R3.12799.12799.3 File:"20190410_QExHFX1_RSLC1_Beveridge_Clausen_IMP_DSS_JRmethod_R3.raw", NativeID:"controllerType=0 controllerNumber=1 scan=12799"	3	2324.188239	1.000000e+000	3.761862e-004	0.000246	0.105843	1.000000e+000	1.000000e+000
	2	20190410_QExHFX1_RSLC1_Beveridge_Clausen_IMP_DSS_JRmethod_R3.12610.12610.3 File:"20190410_QExHFX1_RSLC1_Beveridge_Clausen_IMP_DSS_JRmethod_R3.raw", NativeID:"controllerType=0 controllerNumber=1 scan=12610"	3	2324.186985	1.000000e+000	5.485628e-004	-0.001008	-0.433700	1.000000e+000	1.000000e+000
	3	20190410_QExHFX1_RSLC1_Beveridge_Clausen_IMP_DSS_JRmethod_R3.12451.12451.3 File:"20190410_QExHFX1_RSLC1_Beveridge_Clausen_IMP_DSS_JRmethod_R3.raw", NativeID:"controllerType=0 controllerNumber=1 scan=12451"	3	2324.185337	1.000000e+000	1.107668e-003	-0.002656	-1.142765	1.000000e+000	1.000000e+000
	4	20190410_QExHFX1_RSLC1_Beveridge_Clausen_IMP_DSS_JRmethod_R3.12459.12459.4 File:"20190410_QExHFX1_RSLC1_Beveridge_Clausen_IMP_DSS_JRmethod_R3.raw", NativeID:"controllerType=0 controllerNumber=1 scan=12459"	4	2324.188116	1.000000e+000	7.374832e-003	0.000123	0.052922	1.000000e+000	1.000000e+000
	5	20190410_QExHFX1_RSLC1_Beveridge_Clausen_IMP_DSS_JRmethod_R3.12618.12618.4 File:"20190410_QExHFX1_RSLC1_Beveridge_Clausen_IMP_DSS_JRmethod_R3.raw", NativeID:"controllerType=0 controllerNumber=1 scan=12618"	4	2324.185180	1.000000e+000	2.719396e-002	-0.002813	-1.210315	1.000000e+000	1.000000e+000
	6	20190410_QExHFX1_RSLC1_Beveridge_Clausen_IMP_DSS_JRmethod_R3.12805.12805.4 File:"20190410_QExHFX1_RSLC1_Beveridge_Clausen_IMP_DSS_JRmethod_R3.raw", NativeID:"controllerType=0 controllerNumber=1 scan=12805"	4	2324.188971	1.000000e+000	3.710188e-002	0.000978	0.420792	1.000000e+000	1.000000e+000
30	FIKPILEK(3)-FIKPILEK(3)	2112.308162	null	Cas9(381)-Cas9(381)/	Inter-Protein
	1	20190410_QExHFX1_RSLC1_Beveridge_Clausen_IMP_DSS_JRmethod_R3.19851.19851.4 File:"20190410_QExHFX1_RSLC1_Beveridge_Clausen_IMP_DSS_JRmethod_R3.raw", NativeID:"controllerType=0 controllerNumber=1 scan=19851"	4	2112.308493	1.000000e+000	6.532056e-003	0.000331	0.156701	1.000000e+000	1.000000e+000
	2	20190410_QExHFX1_RSLC1_Beveridge_Clausen_IMP_DSS_JRmethod_R3.19894.19894.3 File:"20190410_QExHFX1_RSLC1_Beveridge_Clausen_IMP_DSS_JRmethod_R3.raw", NativeID:"controllerType=0 controllerNumber=1 scan=19894"	3	2112.311279	1.000000e+000	3.442635e-002	0.003117	1.475637	1.000000e+000	1.000000e+000
31	FIKPILEK(3)-KFDNLTK(1)	1990.162233	null	Cas9(381)-Cas9(900)/	Intra-Protein
	1	20190410_QExHFX1_RSLC1_Beveridge_Clausen_IMP_DSS_JRmethod_R3.17212.17212.3 File:"20190410_QExHFX1_RSLC1_Beveridge_Clausen_IMP_DSS_JRmethod_R3.raw", NativeID:"controllerType=0 controllerNumber=1 scan=17212"	3	1990.163512	1.000000e+000	4.492597e-004	0.001279	0.642661	1.000000e+000	1.000000e+000
	2	20190410_QExHFX1_RSLC1_Beveridge_Clausen_IMP_DSS_JRmethod_R3.17022.17022.3 File:"20190410_QExHFX1_RSLC1_Beveridge_Clausen_IMP_DSS_JRmethod_R3.raw", NativeID:"controllerType=0 controllerNumber=1 scan=17022"	3	1990.161595	1.000000e+000	1.280427e-002	-0.000638	-0.320577	1.000000e+000	1.000000e+000
	3	20190410_QExHFX1_RSLC1_Beveridge_Clausen_IMP_DSS_JRmethod_R3.17024.17024.4 File:"20190410_QExHFX1_RSLC1_Beveridge_Clausen_IMP_DSS_JRmethod_R3.raw", NativeID:"controllerType=0 controllerNumber=1 scan=17024"	4	1990.159689	1.000000e+000	1.509369e-002	-0.002544	-1.278288	1.000000e+000	1.000000e+000
	4	20190410_QExHFX1_RSLC1_Beveridge_Clausen_IMP_DSS_JRmethod_R3.17219.17219.4 File:"20190410_QExHFX1_RSLC1_Beveridge_Clausen_IMP_DSS_JRmethod_R3.raw", NativeID:"controllerType=0 controllerNumber=1 scan=17219"	4	1990.160727	1.000000e+000	3.118066e-002	-0.001506	-0.756722	1.000000e+000	1.000000e+000
32	FIKPILEK(3)-KGILQTVK(1)	2011.256463	null	Cas9(381)-Cas9(739)/	Intra-Protein
	1	20190410_QExHFX1_RSLC1_Beveridge_Clausen_IMP_DSS_JRmethod_R3.12442.12442.3 File:"20190410_QExHFX1_RSLC1_Beveridge_Clausen_IMP_DSS_JRmethod_R3.raw", NativeID:"controllerType=0 controllerNumber=1 scan=12442"	3	2011.255528	1.000000e+000	7.603465e-001	-0.000935	-0.464884	1.000000e+000	1.000000e+000
33	FIKPILEK(3)-SDKNR(3)	1744.000264	null	Cas9(381)-Cas9(866)/	Intra-Protein
	1	20190410_QExHFX1_RSLC1_Beveridge_Clausen_IMP_DSS_JRmethod_R3.11077.11077.4 File:"20190410_QExHFX1_RSLC1_Beveridge_Clausen_IMP_DSS_JRmethod_R3.raw", NativeID:"controllerType=0 controllerNumber=1 scan=11077"	4	1744.000143	1.000000e+000	1.357978e-001	-0.000121	-0.069381	1.000000e+000	1.000000e+000
	2	20190410_QExHFX1_RSLC1_Beveridge_Clausen_IMP_DSS_JRmethod_R3.11066.11066.3 File:"20190410_QExHFX1_RSLC1_Beveridge_Clausen_IMP_DSS_JRmethod_R3.raw", NativeID:"controllerType=0 controllerNumber=1 scan=11066"	3	1744.000445	1.000000e+000	1.922106e-001	0.000181	0.103784	1.000000e+000	1.000000e+000
	3	20190410_QExHFX1_RSLC1_Beveridge_Clausen_IMP_DSS_JRmethod_R3.10901.10901.4 File:"20190410_QExHFX1_RSLC1_Beveridge_Clausen_IMP_DSS_JRmethod_R3.raw", NativeID:"controllerType=0 controllerNumber=1 scan=10901"	4	1743.999199	1.000000e+000	4.823601e-001	-0.001065	-0.610665	1.000000e+000	1.000000e+000
	4	20190410_QExHFX1_RSLC1_Beveridge_Clausen_IMP_DSS_JRmethod_R3.11999.11999.4 File:"20190410_QExHFX1_RSLC1_Beveridge_Clausen_IMP_DSS_JRmethod_R3.raw", NativeID:"controllerType=0 controllerNumber=1 scan=11999"	4	1743.999289	1.000000e+000	5.241879e-001	-0.000975	-0.559060	1.000000e+000	1.000000e+000
	5	20190410_QExHFX1_RSLC1_Beveridge_Clausen_IMP_DSS_JRmethod_R3.10893.10893.3 File:"20190410_QExHFX1_RSLC1_Beveridge_Clausen_IMP_DSS_JRmethod_R3.raw", NativeID:"controllerType=0 controllerNumber=1 scan=10893"	3	1744.001549	1.000000e+000	6.661667e-001	0.001285	0.736812	1.000000e+000	1.000000e+000
34	FKVLGNTDR(2)-EKIEK(2)	1833.011553	null	Cas9(37)-Cas9(443)/	Intra-Protein
	1	20190410_QExHFX1_RSLC1_Beveridge_Clausen_IMP_DSS_JRmethod_R3.12308.12308.3 File:"20190410_QExHFX1_RSLC1_Beveridge_Clausen_IMP_DSS_JRmethod_R3.raw", NativeID:"controllerType=0 controllerNumber=1 scan=12308"	3	1833.020151	1.000000e+000	7.624955e-001	0.008598	4.690641	1.000000e+000	1.000000e+000
35	FKVLGNTDR(2)-ESILPKR(6)	2029.143954	null	Cas9(37)-Cas9(1117)/	Intra-Protein
	1	20190410_QExHFX1_RSLC1_Beveridge_Clausen_IMP_DSS_JRmethod_R3.14066.14066.3 File:"20190410_QExHFX1_RSLC1_Beveridge_Clausen_IMP_DSS_JRmethod_R3.raw", NativeID:"controllerType=0 controllerNumber=1 scan=14066"	3	2029.144749	1.000000e+000	7.772896e-004	0.000795	0.391791	1.000000e+000	1.000000e+000
	2	20190410_QExHFX1_RSLC1_Beveridge_Clausen_IMP_DSS_JRmethod_R3.14267.14267.3 File:"20190410_QExHFX1_RSLC1_Beveridge_Clausen_IMP_DSS_JRmethod_R3.raw", NativeID:"controllerType=0 controllerNumber=1 scan=14267"	3	2029.142735	1.000000e+000	7.013288e-002	-0.001219	-0.600746	1.000000e+000	1.000000e+000
	3	20190410_QExHFX1_RSLC1_Beveridge_Clausen_IMP_DSS_JRmethod_R3.14450.14450.3 File:"20190410_QExHFX1_RSLC1_Beveridge_Clausen_IMP_DSS_JRmethod_R3.raw", NativeID:"controllerType=0 controllerNumber=1 scan=14450"	3	2029.142368	1.000000e+000	1.029701e-001	-0.001586	-0.781610	1.000000e+000	1.000000e+000
	4	20190410_QExHFX1_RSLC1_Beveridge_Clausen_IMP_DSS_JRmethod_R3.14272.14272.4 File:"20190410_QExHFX1_RSLC1_Beveridge_Clausen_IMP_DSS_JRmethod_R3.raw", NativeID:"controllerType=0 controllerNumber=1 scan=14272"	4	2029.144543	1.000000e+000	4.597351e-001	0.000589	0.290270	1.000000e+000	1.000000e+000
	5	20190410_QExHFX1_RSLC1_Beveridge_Clausen_IMP_DSS_JRmethod_R3.14457.14457.4 File:"20190410_QExHFX1_RSLC1_Beveridge_Clausen_IMP_DSS_JRmethod_R3.raw", NativeID:"controllerType=0 controllerNumber=1 scan=14457"	4	2029.143332	1.000000e+000	5.804478e-001	-0.000622	-0.306533	1.000000e+000	1.000000e+000
36	FKVLGNTDR(2)-KMIAK(1)	1777.003967	null	Cas9(37)-Cas9(1024)/	Intra-Protein
	1	20190410_QExHFX1_RSLC1_Beveridge_Clausen_IMP_DSS_JRmethod_R3.10223.10223.3 File:"20190410_QExHFX1_RSLC1_Beveridge_Clausen_IMP_DSS_JRmethod_R3.raw", NativeID:"controllerType=0 controllerNumber=1 scan=10223"	3	1777.003758	1.000000e+000	1.040576e-003	-0.000209	-0.117614	1.000000e+000	1.000000e+000
	2	20190410_QExHFX1_RSLC1_Beveridge_Clausen_IMP_DSS_JRmethod_R3.10224.10224.4 File:"20190410_QExHFX1_RSLC1_Beveridge_Clausen_IMP_DSS_JRmethod_R3.raw", NativeID:"controllerType=0 controllerNumber=1 scan=10224"	4	1777.003439	1.000000e+000	4.925313e-003	-0.000528	-0.297129	1.000000e+000	1.000000e+000
	3	20190410_QExHFX1_RSLC1_Beveridge_Clausen_IMP_DSS_JRmethod_R3.9377.9377.4 File:"20190410_QExHFX1_RSLC1_Beveridge_Clausen_IMP_DSS_JRmethod_R3.raw", NativeID:"controllerType=0 controllerNumber=1 scan=9377"	4	1792.999319	1.000000e+000	1.126941e-002	0.000438	0.244283	1.000000e+000	1.000000e+000
	4	20190410_QExHFX1_RSLC1_Beveridge_Clausen_IMP_DSS_JRmethod_R3.9502.9502.4 File:"20190410_QExHFX1_RSLC1_Beveridge_Clausen_IMP_DSS_JRmethod_R3.raw", NativeID:"controllerType=0 controllerNumber=1 scan=9502"	4	1792.998514	1.000000e+000	1.295441e-002	-0.000367	-0.204685	1.000000e+000	1.000000e+000
	5	20190410_QExHFX1_RSLC1_Beveridge_Clausen_IMP_DSS_JRmethod_R3.10390.10390.4 File:"20190410_QExHFX1_RSLC1_Beveridge_Clausen_IMP_DSS_JRmethod_R3.raw", NativeID:"controllerType=0 controllerNumber=1 scan=10390"	4	1777.005777	1.000000e+000	1.362070e-002	0.001810	1.018568	1.000000e+000	1.000000e+000
	6	20190410_QExHFX1_RSLC1_Beveridge_Clausen_IMP_DSS_JRmethod_R3.10384.10384.3 File:"20190410_QExHFX1_RSLC1_Beveridge_Clausen_IMP_DSS_JRmethod_R3.raw", NativeID:"controllerType=0 controllerNumber=1 scan=10384"	3	1777.002110	1.000000e+000	1.459951e-002	-0.001857	-1.045017	1.000000e+000	1.000000e+000
	7	20190410_QExHFX1_RSLC1_Beveridge_Clausen_IMP_DSS_JRmethod_R3.9610.9610.4 File:"20190410_QExHFX1_RSLC1_Beveridge_Clausen_IMP_DSS_JRmethod_R3.raw", NativeID:"controllerType=0 controllerNumber=1 scan=9610"	4	1792.998678	1.000000e+000	1.538360e-002	-0.000203	-0.113218	1.000000e+000	1.000000e+000
	8	20190410_QExHFX1_RSLC1_Beveridge_Clausen_IMP_DSS_JRmethod_R3.9255.9255.4 File:"20190410_QExHFX1_RSLC1_Beveridge_Clausen_IMP_DSS_JRmethod_R3.raw", NativeID:"controllerType=0 controllerNumber=1 scan=9255"	4	1792.997580	1.000000e+000	2.938773e-002	-0.001301	-0.725600	1.000000e+000	1.000000e+000
	9	20190410_QExHFX1_RSLC1_Beveridge_Clausen_IMP_DSS_JRmethod_R3.10245.10245.4 File:"20190410_QExHFX1_RSLC1_Beveridge_Clausen_IMP_DSS_JRmethod_R3.raw", NativeID:"controllerType=0 controllerNumber=1 scan=10245"	4	1793.000669	1.000000e+000	2.974090e-002	0.001788	0.997212	1.000000e+000	1.000000e+000
	10	20190410_QExHFX1_RSLC1_Beveridge_Clausen_IMP_DSS_JRmethod_R3.9397.9397.3 File:"20190410_QExHFX1_RSLC1_Beveridge_Clausen_IMP_DSS_JRmethod_R3.raw", NativeID:"controllerType=0 controllerNumber=1 scan=9397"	3	1792.999368	1.000000e+000	3.102306e-002	0.000487	0.271612	1.000000e+000	1.000000e+000
	11	20190410_QExHFX1_RSLC1_Beveridge_Clausen_IMP_DSS_JRmethod_R3.10247.10247.3 File:"20190410_QExHFX1_RSLC1_Beveridge_Clausen_IMP_DSS_JRmethod_R3.raw", NativeID:"controllerType=0 controllerNumber=1 scan=10247"	3	1792.998909	1.000000e+000	3.329198e-002	0.000028	0.015616	1.000000e+000	1.000000e+000
	12	20190410_QExHFX1_RSLC1_Beveridge_Clausen_IMP_DSS_JRmethod_R3.9513.9513.3 File:"20190410_QExHFX1_RSLC1_Beveridge_Clausen_IMP_DSS_JRmethod_R3.raw", NativeID:"controllerType=0 controllerNumber=1 scan=9513"	3	1792.998324	1.000000e+000	5.526211e-002	-0.000557	-0.310653	1.000000e+000	1.000000e+000
37	GGLSELDKAGFIK(8)-EKIEK(2)	2118.169163	null	Cas9(917)-Cas9(443)/	Intra-Protein
	1	20190410_QExHFX1_RSLC1_Beveridge_Clausen_IMP_DSS_JRmethod_R3.15802.15802.3 File:"20190410_QExHFX1_RSLC1_Beveridge_Clausen_IMP_DSS_JRmethod_R3.raw", NativeID:"controllerType=0 controllerNumber=1 scan=15802"	3	2118.170285	1.000000e+000	9.656655e-002	0.001122	0.529703	1.000000e+000	1.000000e+000
	2	20190410_QExHFX1_RSLC1_Beveridge_Clausen_IMP_DSS_JRmethod_R3.15674.15674.4 File:"20190410_QExHFX1_RSLC1_Beveridge_Clausen_IMP_DSS_JRmethod_R3.raw", NativeID:"controllerType=0 controllerNumber=1 scan=15674"	4	2118.169585	1.000000e+000	1.366485e-001	0.000422	0.199229	1.000000e+000	1.000000e+000
	3	20190410_QExHFX1_RSLC1_Beveridge_Clausen_IMP_DSS_JRmethod_R3.15892.15892.4 File:"20190410_QExHFX1_RSLC1_Beveridge_Clausen_IMP_DSS_JRmethod_R3.raw", NativeID:"controllerType=0 controllerNumber=1 scan=15892"	4	2118.161174	1.000000e+000	5.652485e-001	-0.007989	-3.771653	1.000000e+000	1.000000e+000
38	GGLSELDKAGFIK(8)-GGLSELDKAGFIK(8)	2806.523556	null	Cas9(917)-Cas9(917)/	Inter-Protein
	1	20190410_QExHFX1_RSLC1_Beveridge_Clausen_IMP_DSS_JRmethod_R3.23293.23293.3 File:"20190410_QExHFX1_RSLC1_Beveridge_Clausen_IMP_DSS_JRmethod_R3.raw", NativeID:"controllerType=0 controllerNumber=1 scan=23293"	3	2806.521524	1.000000e+000	1.516991e-004	-0.002032	-0.724027	1.000000e+000	1.000000e+000
39	GGLSELDKAGFIK(8)-KVTVK(1)	2046.184420	null	Cas9(917)-Cas9(562)/	Intra-Protein
	1	20190410_QExHFX1_RSLC1_Beveridge_Clausen_IMP_DSS_JRmethod_R3.15573.15573.3 File:"20190410_QExHFX1_RSLC1_Beveridge_Clausen_IMP_DSS_JRmethod_R3.raw", NativeID:"controllerType=0 controllerNumber=1 scan=15573"	3	2046.181980	1.000000e+000	1.701280e-002	-0.002440	-1.192463	1.000000e+000	1.000000e+000
	2	20190410_QExHFX1_RSLC1_Beveridge_Clausen_IMP_DSS_JRmethod_R3.15577.15577.4 File:"20190410_QExHFX1_RSLC1_Beveridge_Clausen_IMP_DSS_JRmethod_R3.raw", NativeID:"controllerType=0 controllerNumber=1 scan=15577"	4	2046.184908	1.000000e+000	4.154800e-002	0.000488	0.238493	1.000000e+000	1.000000e+000
	3	20190410_QExHFX1_RSLC1_Beveridge_Clausen_IMP_DSS_JRmethod_R3.15388.15388.4 File:"20190410_QExHFX1_RSLC1_Beveridge_Clausen_IMP_DSS_JRmethod_R3.raw", NativeID:"controllerType=0 controllerNumber=1 scan=15388"	4	2046.185213	1.000000e+000	3.136715e-001	0.000793	0.387551	1.000000e+000	1.000000e+000
40	GGLSELDKAGFIK(8)-QLKEDYFK(3)	2542.343816	null	Cas9(917)-Cas9(569)/	Intra-Protein
	1	20190410_QExHFX1_RSLC1_Beveridge_Clausen_IMP_DSS_JRmethod_R3.21055.21055.4 File:"20190410_QExHFX1_RSLC1_Beveridge_Clausen_IMP_DSS_JRmethod_R3.raw", NativeID:"controllerType=0 controllerNumber=1 scan=21055"	4	2542.339309	1.000000e+000	8.029615e-002	-0.004507	-1.772774	1.000000e+000	1.000000e+000
41	GGLSELDKAGFIK(8)-QLLNAKLITQR(6)	2769.587156	null	Cas9(917)-Cas9(894)/	Intra-Protein
	1	20190410_QExHFX1_RSLC1_Beveridge_Clausen_IMP_DSS_JRmethod_R3.21627.21627.4 File:"20190410_QExHFX1_RSLC1_Beveridge_Clausen_IMP_DSS_JRmethod_R3.raw", NativeID:"controllerType=0 controllerNumber=1 scan=21627"	4	2769.587602	1.000000e+000	3.709248e-003	0.000446	0.161035	1.000000e+000	1.000000e+000
	2	20190410_QExHFX1_RSLC1_Beveridge_Clausen_IMP_DSS_JRmethod_R3.21631.21631.3 File:"20190410_QExHFX1_RSLC1_Beveridge_Clausen_IMP_DSS_JRmethod_R3.raw", NativeID:"controllerType=0 controllerNumber=1 scan=21631"	3	2769.588943	1.000000e+000	5.269504e-001	0.001787	0.645223	1.000000e+000	1.000000e+000
42	GKSDNVPSEEVVK(2)-EDYFKK(5)	2354.176092	null	Cas9(870)-Cas9(574)/	Intra-Protein
	1	20190410_QExHFX1_RSLC1_Beveridge_Clausen_IMP_DSS_JRmethod_R3.11816.11816.4 File:"20190410_QExHFX1_RSLC1_Beveridge_Clausen_IMP_DSS_JRmethod_R3.raw", NativeID:"controllerType=0 controllerNumber=1 scan=11816"	4	2354.175569	1.000000e+000	1.217384e-001	-0.000523	-0.222158	1.000000e+000	1.000000e+000
	2	20190410_QExHFX1_RSLC1_Beveridge_Clausen_IMP_DSS_JRmethod_R3.11817.11817.3 File:"20190410_QExHFX1_RSLC1_Beveridge_Clausen_IMP_DSS_JRmethod_R3.raw", NativeID:"controllerType=0 controllerNumber=1 scan=11817"	3	2354.175569	1.000000e+000	4.597418e-001	-0.000523	-0.222158	1.000000e+000	1.000000e+000
43	GKSDNVPSEEVVK(2)-GKSDNVPSEEVVK(2)	2912.473366	null	Cas9(870)-Cas9(870)/	Inter-Protein
	1	20190410_QExHFX1_RSLC1_Beveridge_Clausen_IMP_DSS_JRmethod_R3.11144.11144.4 File:"20190410_QExHFX1_RSLC1_Beveridge_Clausen_IMP_DSS_JRmethod_R3.raw", NativeID:"controllerType=0 controllerNumber=1 scan=11144"	4	2912.474467	1.000000e+000	3.317689e-004	0.001101	0.378029	1.000000e+000	1.000000e+000
	2	20190410_QExHFX1_RSLC1_Beveridge_Clausen_IMP_DSS_JRmethod_R3.11373.11373.4 File:"20190410_QExHFX1_RSLC1_Beveridge_Clausen_IMP_DSS_JRmethod_R3.raw", NativeID:"controllerType=0 controllerNumber=1 scan=11373"	4	2912.470358	1.000000e+000	3.944022e-002	-0.003008	-1.032799	1.000000e+000	1.000000e+000
	3	20190410_QExHFX1_RSLC1_Beveridge_Clausen_IMP_DSS_JRmethod_R3.10982.10982.3 File:"20190410_QExHFX1_RSLC1_Beveridge_Clausen_IMP_DSS_JRmethod_R3.raw", NativeID:"controllerType=0 controllerNumber=1 scan=10982"	3	2912.471859	1.000000e+000	2.071715e-001	-0.001507	-0.517430	1.000000e+000	1.000000e+000
44	GKSDNVPSEEVVK(2)-VKYVTEGMR(2)	2607.333322	null	Cas9(870)-Cas9(532)/	Intra-Protein
	1	20190410_QExHFX1_RSLC1_Beveridge_Clausen_IMP_DSS_JRmethod_R3.11758.11758.4 File:"20190410_QExHFX1_RSLC1_Beveridge_Clausen_IMP_DSS_JRmethod_R3.raw", NativeID:"controllerType=0 controllerNumber=1 scan=11758"	4	2607.333073	1.000000e+000	1.207325e-003	-0.000249	-0.095500	1.000000e+000	1.000000e+000
	2	20190410_QExHFX1_RSLC1_Beveridge_Clausen_IMP_DSS_JRmethod_R3.10226.10226.4 File:"20190410_QExHFX1_RSLC1_Beveridge_Clausen_IMP_DSS_JRmethod_R3.raw", NativeID:"controllerType=0 controllerNumber=1 scan=10226"	4	2623.329665	1.000000e+000	1.031947e-002	0.001429	0.544728	1.000000e+000	1.000000e+000
	3	20190410_QExHFX1_RSLC1_Beveridge_Clausen_IMP_DSS_JRmethod_R3.10786.10786.4 File:"20190410_QExHFX1_RSLC1_Beveridge_Clausen_IMP_DSS_JRmethod_R3.raw", NativeID:"controllerType=0 controllerNumber=1 scan=10786"	4	2623.327429	1.000000e+000	1.190524e-002	-0.000807	-0.307624	1.000000e+000	1.000000e+000
	4	20190410_QExHFX1_RSLC1_Beveridge_Clausen_IMP_DSS_JRmethod_R3.11106.11106.4 File:"20190410_QExHFX1_RSLC1_Beveridge_Clausen_IMP_DSS_JRmethod_R3.raw", NativeID:"controllerType=0 controllerNumber=1 scan=11106"	4	2623.328268	1.000000e+000	1.351991e-002	0.000032	0.012198	1.000000e+000	1.000000e+000
	5	20190410_QExHFX1_RSLC1_Beveridge_Clausen_IMP_DSS_JRmethod_R3.10387.10387.4 File:"20190410_QExHFX1_RSLC1_Beveridge_Clausen_IMP_DSS_JRmethod_R3.raw", NativeID:"controllerType=0 controllerNumber=1 scan=10387"	4	2623.326315	1.000000e+000	1.413020e-002	-0.001921	-0.732276	1.000000e+000	1.000000e+000
	6	20190410_QExHFX1_RSLC1_Beveridge_Clausen_IMP_DSS_JRmethod_R3.10648.10648.4 File:"20190410_QExHFX1_RSLC1_Beveridge_Clausen_IMP_DSS_JRmethod_R3.raw", NativeID:"controllerType=0 controllerNumber=1 scan=10648"	4	2623.325430	1.000000e+000	2.068408e-002	-0.002806	-1.069634	1.000000e+000	1.000000e+000
	7	20190410_QExHFX1_RSLC1_Beveridge_Clausen_IMP_DSS_JRmethod_R3.10918.10918.4 File:"20190410_QExHFX1_RSLC1_Beveridge_Clausen_IMP_DSS_JRmethod_R3.raw", NativeID:"controllerType=0 controllerNumber=1 scan=10918"	4	2623.329245	1.000000e+000	3.104351e-002	0.001009	0.384626	1.000000e+000	1.000000e+000
	8	20190410_QExHFX1_RSLC1_Beveridge_Clausen_IMP_DSS_JRmethod_R3.10518.10518.4 File:"20190410_QExHFX1_RSLC1_Beveridge_Clausen_IMP_DSS_JRmethod_R3.raw", NativeID:"controllerType=0 controllerNumber=1 scan=10518"	4	2623.327823	1.000000e+000	4.226507e-002	-0.000413	-0.157434	1.000000e+000	1.000000e+000
	9	20190410_QExHFX1_RSLC1_Beveridge_Clausen_IMP_DSS_JRmethod_R3.11764.11764.3 File:"20190410_QExHFX1_RSLC1_Beveridge_Clausen_IMP_DSS_JRmethod_R3.raw", NativeID:"controllerType=0 controllerNumber=1 scan=11764"	3	2607.332828	1.000000e+000	4.854182e-002	-0.000494	-0.189466	1.000000e+000	1.000000e+000
	10	20190410_QExHFX1_RSLC1_Beveridge_Clausen_IMP_DSS_JRmethod_R3.11603.11603.4 File:"20190410_QExHFX1_RSLC1_Beveridge_Clausen_IMP_DSS_JRmethod_R3.raw", NativeID:"controllerType=0 controllerNumber=1 scan=11603"	4	2607.334787	1.000000e+000	2.114679e-001	0.001465	0.561877	1.000000e+000	1.000000e+000
	11	20190410_QExHFX1_RSLC1_Beveridge_Clausen_IMP_DSS_JRmethod_R3.11623.11623.4 File:"20190410_QExHFX1_RSLC1_Beveridge_Clausen_IMP_DSS_JRmethod_R3.raw", NativeID:"controllerType=0 controllerNumber=1 scan=11623"	4	2623.328590	1.000000e+000	7.996727e-001	0.000354	0.134943	1.000000e+000	1.000000e+000
45	GKSDNVPSEEVVK(2)-VPSKK(4)	2083.128027	null	Cas9(870)-Cas9(34)/	Intra-Protein
	1	20190410_QExHFX1_RSLC1_Beveridge_Clausen_IMP_DSS_JRmethod_R3.8182.8182.3 File:"20190410_QExHFX1_RSLC1_Beveridge_Clausen_IMP_DSS_JRmethod_R3.raw", NativeID:"controllerType=0 controllerNumber=1 scan=8182"	3	2083.128439	1.000000e+000	2.480443e-001	0.000412	0.197779	1.000000e+000	1.000000e+000
	2	20190410_QExHFX1_RSLC1_Beveridge_Clausen_IMP_DSS_JRmethod_R3.8068.8068.3 File:"20190410_QExHFX1_RSLC1_Beveridge_Clausen_IMP_DSS_JRmethod_R3.raw", NativeID:"controllerType=0 controllerNumber=1 scan=8068"	3	2083.128367	1.000000e+000	4.098117e-001	0.000340	0.163216	1.000000e+000	1.000000e+000
	3	20190410_QExHFX1_RSLC1_Beveridge_Clausen_IMP_DSS_JRmethod_R3.8184.8184.4 File:"20190410_QExHFX1_RSLC1_Beveridge_Clausen_IMP_DSS_JRmethod_R3.raw", NativeID:"controllerType=0 controllerNumber=1 scan=8184"	4	2083.128832	1.000000e+000	4.150329e-001	0.000805	0.386438	1.000000e+000	1.000000e+000
46	GKSDNVPSEEVVK(2)-VTVKQLK(4)	2340.301955	null	Cas9(870)-Cas9(566)/	Intra-Protein
	1	20190410_QExHFX1_RSLC1_Beveridge_Clausen_IMP_DSS_JRmethod_R3.10691.10691.4 File:"20190410_QExHFX1_RSLC1_Beveridge_Clausen_IMP_DSS_JRmethod_R3.raw", NativeID:"controllerType=0 controllerNumber=1 scan=10691"	4	2340.302481	1.000000e+000	5.311441e-002	0.000526	0.224757	1.000000e+000	1.000000e+000
	2	20190410_QExHFX1_RSLC1_Beveridge_Clausen_IMP_DSS_JRmethod_R3.10689.10689.3 File:"20190410_QExHFX1_RSLC1_Beveridge_Clausen_IMP_DSS_JRmethod_R3.raw", NativeID:"controllerType=0 controllerNumber=1 scan=10689"	3	2340.300252	1.000000e+000	3.611136e-001	-0.001703	-0.727684	1.000000e+000	1.000000e+000
47	GQKNSR(3)-GQKNSR(3)	1515.798554	null	Cas9(779)-Cas9(779)/	Inter-Protein
	1	20190410_QExHFX1_RSLC1_Beveridge_Clausen_IMP_DSS_JRmethod_R3.2303.2303.3 File:"20190410_QExHFX1_RSLC1_Beveridge_Clausen_IMP_DSS_JRmethod_R3.raw", NativeID:"controllerType=0 controllerNumber=1 scan=2303"	3	1515.798821	1.000000e+000	2.408092e-002	0.000267	0.176145	1.000000e+000	1.000000e+000
48	GYKEVK(3)-AGFIKR(5)	1551.889268	null	Cas9(1192)-Cas9(922)/	Intra-Protein
	1	20190410_QExHFX1_RSLC1_Beveridge_Clausen_IMP_DSS_JRmethod_R3.9050.9050.3 File:"20190410_QExHFX1_RSLC1_Beveridge_Clausen_IMP_DSS_JRmethod_R3.raw", NativeID:"controllerType=0 controllerNumber=1 scan=9050"	3	1551.889680	1.000000e+000	1.956604e-002	0.000412	0.265483	1.000000e+000	1.000000e+000
	2	20190410_QExHFX1_RSLC1_Beveridge_Clausen_IMP_DSS_JRmethod_R3.8933.8933.3 File:"20190410_QExHFX1_RSLC1_Beveridge_Clausen_IMP_DSS_JRmethod_R3.raw", NativeID:"controllerType=0 controllerNumber=1 scan=8933"	3	1551.890442	1.000000e+000	9.784162e-002	0.001174	0.756497	1.000000e+000	1.000000e+000
49	GYKEVK(3)-GQKNSR(3)	1549.833209	null	Cas9(1192)-Cas9(779)/	Intra-Protein
	1	20190410_QExHFX1_RSLC1_Beveridge_Clausen_IMP_DSS_JRmethod_R3.4563.4563.3 File:"20190410_QExHFX1_RSLC1_Beveridge_Clausen_IMP_DSS_JRmethod_R3.raw", NativeID:"controllerType=0 controllerNumber=1 scan=4563"	3	1549.833068	1.000000e+000	2.369415e-003	-0.000141	-0.090978	1.000000e+000	1.000000e+000
50	GYKEVK(3)-GYKEVK(3)	1583.867863	null	Cas9(1192)-Cas9(1192)/	Inter-Protein
	1	20190410_QExHFX1_RSLC1_Beveridge_Clausen_IMP_DSS_JRmethod_R3.7375.7375.3 File:"20190410_QExHFX1_RSLC1_Beveridge_Clausen_IMP_DSS_JRmethod_R3.raw", NativeID:"controllerType=0 controllerNumber=1 scan=7375"	3	1583.868321	1.000000e+000	1.689015e-002	0.000458	0.289166	1.000000e+000	1.000000e+000
51	HKPENIVIEMAR(2)-DFQFYKVR(6)	2676.396531	null	Cas9(759)-Cas9(978)/	Intra-Protein
	1	20190410_QExHFX1_RSLC1_Beveridge_Clausen_IMP_DSS_JRmethod_R3.19721.19721.4 File:"20190410_QExHFX1_RSLC1_Beveridge_Clausen_IMP_DSS_JRmethod_R3.raw", NativeID:"controllerType=0 controllerNumber=1 scan=19721"	4	2676.392576	1.000000e+000	1.231309e-001	-0.003955	-1.477733	1.000000e+000	1.000000e+000
	2	20190410_QExHFX1_RSLC1_Beveridge_Clausen_IMP_DSS_JRmethod_R3.19546.19546.4 File:"20190410_QExHFX1_RSLC1_Beveridge_Clausen_IMP_DSS_JRmethod_R3.raw", NativeID:"controllerType=0 controllerNumber=1 scan=19546"	4	2676.400745	1.000000e+000	3.620714e-001	0.004214	1.574505	1.000000e+000	1.000000e+000
52	HKPENIVIEMAR(2)-FDNLTKAER(6)	2667.392171	null	Cas9(759)-Cas9(906)/	Intra-Protein
	1	20190410_QExHFX1_RSLC1_Beveridge_Clausen_IMP_DSS_JRmethod_R3.14889.14889.4 File:"20190410_QExHFX1_RSLC1_Beveridge_Clausen_IMP_DSS_JRmethod_R3.raw", NativeID:"controllerType=0 controllerNumber=1 scan=14889"	4	2667.393114	1.000000e+000	6.460096e-003	0.000943	0.353529	1.000000e+000	1.000000e+000
	2	20190410_QExHFX1_RSLC1_Beveridge_Clausen_IMP_DSS_JRmethod_R3.15063.15063.4 File:"20190410_QExHFX1_RSLC1_Beveridge_Clausen_IMP_DSS_JRmethod_R3.raw", NativeID:"controllerType=0 controllerNumber=1 scan=15063"	4	2667.387350	1.000000e+000	6.819197e-002	-0.004821	-1.807383	1.000000e+000	1.000000e+000
	3	20190410_QExHFX1_RSLC1_Beveridge_Clausen_IMP_DSS_JRmethod_R3.14717.14717.4 File:"20190410_QExHFX1_RSLC1_Beveridge_Clausen_IMP_DSS_JRmethod_R3.raw", NativeID:"controllerType=0 controllerNumber=1 scan=14717"	4	2667.388571	1.000000e+000	8.037816e-002	-0.003600	-1.349633	1.000000e+000	1.000000e+000
	4	20190410_QExHFX1_RSLC1_Beveridge_Clausen_IMP_DSS_JRmethod_R3.14937.14937.4 File:"20190410_QExHFX1_RSLC1_Beveridge_Clausen_IMP_DSS_JRmethod_R3.raw", NativeID:"controllerType=0 controllerNumber=1 scan=14937"	4	2683.388460	1.000000e+000	1.193090e-001	0.001375	0.512412	1.000000e+000	1.000000e+000
	5	20190410_QExHFX1_RSLC1_Beveridge_Clausen_IMP_DSS_JRmethod_R3.14919.14919.5 File:"20190410_QExHFX1_RSLC1_Beveridge_Clausen_IMP_DSS_JRmethod_R3.raw", NativeID:"controllerType=0 controllerNumber=1 scan=14919"	5	2667.393414	1.000000e+000	1.250285e-001	0.001243	0.465998	1.000000e+000	1.000000e+000
53	HKPENIVIEMAR(2)-MIAKSEQEIGK(4)	2807.479263	null	Cas9(759)-Cas9(1028)/	Intra-Protein
	1	20190410_QExHFX1_RSLC1_Beveridge_Clausen_IMP_DSS_JRmethod_R3.13878.13878.5 File:"20190410_QExHFX1_RSLC1_Beveridge_Clausen_IMP_DSS_JRmethod_R3.raw", NativeID:"controllerType=0 controllerNumber=1 scan=13878"	5	2807.480213	1.000000e+000	1.506573e-003	0.000950	0.338382	1.000000e+000	1.000000e+000
	2	20190410_QExHFX1_RSLC1_Beveridge_Clausen_IMP_DSS_JRmethod_R3.13881.13881.4 File:"20190410_QExHFX1_RSLC1_Beveridge_Clausen_IMP_DSS_JRmethod_R3.raw", NativeID:"controllerType=0 controllerNumber=1 scan=13881"	4	2807.479147	1.000000e+000	2.172526e-003	-0.000116	-0.041318	1.000000e+000	1.000000e+000
54	HKPENIVIEMAR(2)-YDENDKLIR(6)	2739.413298	null	Cas9(759)-Cas9(952)/	Intra-Protein
	1	20190410_QExHFX1_RSLC1_Beveridge_Clausen_IMP_DSS_JRmethod_R3.16487.16487.4 File:"20190410_QExHFX1_RSLC1_Beveridge_Clausen_IMP_DSS_JRmethod_R3.raw", NativeID:"controllerType=0 controllerNumber=1 scan=16487"	4	2739.413794	1.000000e+000	1.508908e-002	0.000496	0.181061	1.000000e+000	1.000000e+000
	2	20190410_QExHFX1_RSLC1_Beveridge_Clausen_IMP_DSS_JRmethod_R3.16354.16354.5 File:"20190410_QExHFX1_RSLC1_Beveridge_Clausen_IMP_DSS_JRmethod_R3.raw", NativeID:"controllerType=0 controllerNumber=1 scan=16354"	5	2739.412886	1.000000e+000	4.566468e-002	-0.000412	-0.150397	1.000000e+000	1.000000e+000
	3	20190410_QExHFX1_RSLC1_Beveridge_Clausen_IMP_DSS_JRmethod_R3.16309.16309.5 File:"20190410_QExHFX1_RSLC1_Beveridge_Clausen_IMP_DSS_JRmethod_R3.raw", NativeID:"controllerType=0 controllerNumber=1 scan=16309"	5	2739.412255	1.000000e+000	9.252056e-002	-0.001043	-0.380738	1.000000e+000	1.000000e+000
	4	20190410_QExHFX1_RSLC1_Beveridge_Clausen_IMP_DSS_JRmethod_R3.16558.16558.5 File:"20190410_QExHFX1_RSLC1_Beveridge_Clausen_IMP_DSS_JRmethod_R3.raw", NativeID:"controllerType=0 controllerNumber=1 scan=16558"	5	2739.415413	1.000000e+000	1.783407e-001	0.002115	0.772063	1.000000e+000	1.000000e+000
55	HMWPGDIKAILDK(8)-LKTYAHLFDDK(2)	3011.569790	null	sp|AMYS_HUMAN|(223)-Cas9(641)/	Inter-Protein
	1	20190410_QExHFX1_RSLC1_Beveridge_Clausen_IMP_DSS_JRmethod_R3.15929.15929.6 File:"20190410_QExHFX1_RSLC1_Beveridge_Clausen_IMP_DSS_JRmethod_R3.raw", NativeID:"controllerType=0 controllerNumber=1 scan=15929"	6	3011.571284	1.000000e+000	2.650157e-001	0.001494	0.496087	1.000000e+000	1.000000e+000
56	IEEGIKELGSQILK(6)-KLVDSTDK(1)	2599.443915	null	Cas9(793)-Cas9(145)/	Intra-Protein
	1	20190410_QExHFX1_RSLC1_Beveridge_Clausen_IMP_DSS_JRmethod_R3.20015.20015.4 File:"20190410_QExHFX1_RSLC1_Beveridge_Clausen_IMP_DSS_JRmethod_R3.raw", NativeID:"controllerType=0 controllerNumber=1 scan=20015"	4	2599.444600	1.000000e+000	3.352636e-003	0.000685	0.263518	1.000000e+000	1.000000e+000
57	IEKILTFR(3)-KLVDSTDK(1)	2062.179335	null	Cas9(446)-Cas9(145)/	Intra-Protein
	1	20190410_QExHFX1_RSLC1_Beveridge_Clausen_IMP_DSS_JRmethod_R3.16061.16061.3 File:"20190410_QExHFX1_RSLC1_Beveridge_Clausen_IMP_DSS_JRmethod_R3.raw", NativeID:"controllerType=0 controllerNumber=1 scan=16061"	3	2062.179390	1.000000e+000	1.844867e-005	0.000055	0.026671	1.000000e+000	1.000000e+000
	2	20190410_QExHFX1_RSLC1_Beveridge_Clausen_IMP_DSS_JRmethod_R3.16071.16071.3 File:"20190410_QExHFX1_RSLC1_Beveridge_Clausen_IMP_DSS_JRmethod_R3.raw", NativeID:"controllerType=0 controllerNumber=1 scan=16071"	3	2062.177606	1.000000e+000	5.170729e-005	-0.001729	-0.838433	1.000000e+000	1.000000e+000
	3	20190410_QExHFX1_RSLC1_Beveridge_Clausen_IMP_DSS_JRmethod_R3.16039.16039.4 File:"20190410_QExHFX1_RSLC1_Beveridge_Clausen_IMP_DSS_JRmethod_R3.raw", NativeID:"controllerType=0 controllerNumber=1 scan=16039"	4	2062.174460	1.000000e+000	7.715412e-003	-0.004875	-2.364004	1.000000e+000	1.000000e+000
58	IIKDK(3)-IIKDK(3)	1369.866411	null	Cas9(606)-Cas9(606)/	Inter-Protein
	1	20190410_QExHFX1_RSLC1_Beveridge_Clausen_IMP_DSS_JRmethod_R3.6470.6470.3 File:"20190410_QExHFX1_RSLC1_Beveridge_Clausen_IMP_DSS_JRmethod_R3.raw", NativeID:"controllerType=0 controllerNumber=1 scan=6470"	3	1369.866565	1.000000e+000	1.029166e-001	0.000154	0.112420	1.000000e+000	1.000000e+000
	2	20190410_QExHFX1_RSLC1_Beveridge_Clausen_IMP_DSS_JRmethod_R3.6370.6370.3 File:"20190410_QExHFX1_RSLC1_Beveridge_Clausen_IMP_DSS_JRmethod_R3.raw", NativeID:"controllerType=0 controllerNumber=1 scan=6370"	3	1369.866533	1.000000e+000	1.040484e-001	0.000122	0.089060	1.000000e+000	1.000000e+000
59	IIKDK(3)-LKSVK(2)	1327.855848	null	Cas9(606)-Cas9(1162)/	Intra-Protein
	1	20190410_QExHFX1_RSLC1_Beveridge_Clausen_IMP_DSS_JRmethod_R3.6452.6452.3 File:"20190410_QExHFX1_RSLC1_Beveridge_Clausen_IMP_DSS_JRmethod_R3.raw", NativeID:"controllerType=0 controllerNumber=1 scan=6452"	3	1327.855997	1.000000e+000	2.057609e-001	0.000149	0.112211	1.000000e+000	1.000000e+000
	2	20190410_QExHFX1_RSLC1_Beveridge_Clausen_IMP_DSS_JRmethod_R3.6348.6348.3 File:"20190410_QExHFX1_RSLC1_Beveridge_Clausen_IMP_DSS_JRmethod_R3.raw", NativeID:"controllerType=0 controllerNumber=1 scan=6348"	3	1327.856128	1.000000e+000	2.502649e-001	0.000280	0.210866	1.000000e+000	1.000000e+000
	3	20190410_QExHFX1_RSLC1_Beveridge_Clausen_IMP_DSS_JRmethod_R3.6250.6250.3 File:"20190410_QExHFX1_RSLC1_Beveridge_Clausen_IMP_DSS_JRmethod_R3.raw", NativeID:"controllerType=0 controllerNumber=1 scan=6250"	3	1327.855892	1.000000e+000	3.135391e-001	0.000044	0.033136	1.000000e+000	1.000000e+000
60	KDFQFYK(1)-AGFIKR(5)	1803.979137	null	Cas9(972)-Cas9(922)/	Intra-Protein
	1	20190410_QExHFX1_RSLC1_Beveridge_Clausen_IMP_DSS_JRmethod_R3.15403.15403.3 File:"20190410_QExHFX1_RSLC1_Beveridge_Clausen_IMP_DSS_JRmethod_R3.raw", NativeID:"controllerType=0 controllerNumber=1 scan=15403"	3	1803.978362	1.000000e+000	1.745054e-002	-0.000775	-0.429606	1.000000e+000	1.000000e+000
	2	20190410_QExHFX1_RSLC1_Beveridge_Clausen_IMP_DSS_JRmethod_R3.15378.15378.4 File:"20190410_QExHFX1_RSLC1_Beveridge_Clausen_IMP_DSS_JRmethod_R3.raw", NativeID:"controllerType=0 controllerNumber=1 scan=15378"	4	1803.978293	1.000000e+000	2.044240e-001	-0.000844	-0.467855	1.000000e+000	1.000000e+000
61	KDFQFYK(1)-GQKNSR(3)	1801.923078	null	Cas9(972)-Cas9(779)/	Intra-Protein
	1	20190410_QExHFX1_RSLC1_Beveridge_Clausen_IMP_DSS_JRmethod_R3.9652.9652.3 File:"20190410_QExHFX1_RSLC1_Beveridge_Clausen_IMP_DSS_JRmethod_R3.raw", NativeID:"controllerType=0 controllerNumber=1 scan=9652"	3	1801.925694	1.000000e+000	2.899274e-004	0.002616	1.451782	1.000000e+000	1.000000e+000
	2	20190410_QExHFX1_RSLC1_Beveridge_Clausen_IMP_DSS_JRmethod_R3.9654.9654.4 File:"20190410_QExHFX1_RSLC1_Beveridge_Clausen_IMP_DSS_JRmethod_R3.raw", NativeID:"controllerType=0 controllerNumber=1 scan=9654"	4	1801.923239	1.000000e+000	1.603697e-001	0.000161	0.089349	1.000000e+000	1.000000e+000
62	KDFQFYK(1)-GYKEVK(3)	1835.957733	null	Cas9(972)-Cas9(1192)/	Intra-Protein
	1	20190410_QExHFX1_RSLC1_Beveridge_Clausen_IMP_DSS_JRmethod_R3.12998.12998.3 File:"20190410_QExHFX1_RSLC1_Beveridge_Clausen_IMP_DSS_JRmethod_R3.raw", NativeID:"controllerType=0 controllerNumber=1 scan=12998"	3	1835.957912	1.000000e+000	2.747124e-003	0.000179	0.097497	1.000000e+000	1.000000e+000
	2	20190410_QExHFX1_RSLC1_Beveridge_Clausen_IMP_DSS_JRmethod_R3.13009.13009.3 File:"20190410_QExHFX1_RSLC1_Beveridge_Clausen_IMP_DSS_JRmethod_R3.raw", NativeID:"controllerType=0 controllerNumber=1 scan=13009"	3	1835.955615	1.000000e+000	4.430335e-003	-0.002118	-1.153621	1.000000e+000	1.000000e+000
	3	20190410_QExHFX1_RSLC1_Beveridge_Clausen_IMP_DSS_JRmethod_R3.12999.12999.4 File:"20190410_QExHFX1_RSLC1_Beveridge_Clausen_IMP_DSS_JRmethod_R3.raw", NativeID:"controllerType=0 controllerNumber=1 scan=12999"	4	1835.957912	1.000000e+000	1.268292e-001	0.000179	0.097497	1.000000e+000	1.000000e+000
63	KDFQFYKVR(7)-YDENDKLIR(6)	2533.308436	null	Cas9(978)-Cas9(952)/	Intra-Protein
	1	20190410_QExHFX1_RSLC1_Beveridge_Clausen_IMP_DSS_JRmethod_R3.19754.19754.3 File:"20190410_QExHFX1_RSLC1_Beveridge_Clausen_IMP_DSS_JRmethod_R3.raw", NativeID:"controllerType=0 controllerNumber=1 scan=19754"	3	2533.319065	1.000000e+000	4.851132e-001	0.010629	4.195699	1.000000e+000	1.000000e+000
64	KDLIIK(1)-DKPIR(2)	1494.925317	null	Cas9(1196)-Cas9(1304)/	Intra-Protein
	1	20190410_QExHFX1_RSLC1_Beveridge_Clausen_IMP_DSS_JRmethod_R3.11961.11961.3 File:"20190410_QExHFX1_RSLC1_Beveridge_Clausen_IMP_DSS_JRmethod_R3.raw", NativeID:"controllerType=0 controllerNumber=1 scan=11961"	3	1494.925656	1.000000e+000	1.525133e-002	0.000339	0.226767	1.000000e+000	1.000000e+000
65	KDLIIK(1)-LSKSR(3)	1456.909668	null	Cas9(1196)-Cas9(222)/	Intra-Protein
	1	20190410_QExHFX1_RSLC1_Beveridge_Clausen_IMP_DSS_JRmethod_R3.9701.9701.3 File:"20190410_QExHFX1_RSLC1_Beveridge_Clausen_IMP_DSS_JRmethod_R3.raw", NativeID:"controllerType=0 controllerNumber=1 scan=9701"	3	1456.909672	1.000000e+000	2.987899e-001	0.000004	0.002746	1.000000e+000	1.000000e+000
66	KDWDPK(1)-KDWDPK(1)	1713.848189	null	Cas9(1128)-Cas9(1128)/	Inter-Protein
	1	20190410_QExHFX1_RSLC1_Beveridge_Clausen_IMP_DSS_JRmethod_R3.12313.12313.4 File:"20190410_QExHFX1_RSLC1_Beveridge_Clausen_IMP_DSS_JRmethod_R3.raw", NativeID:"controllerType=0 controllerNumber=1 scan=12313"	4	1713.846091	1.000000e+000	2.100821e-002	-0.002098	-1.224146	1.000000e+000	1.000000e+000
67	KFDNLTK(1)-KFDNLTK(1)	1868.016305	null	Cas9(900)-Cas9(900)/	Inter-Protein
	1	20190410_QExHFX1_RSLC1_Beveridge_Clausen_IMP_DSS_JRmethod_R3.13497.13497.4 File:"20190410_QExHFX1_RSLC1_Beveridge_Clausen_IMP_DSS_JRmethod_R3.raw", NativeID:"controllerType=0 controllerNumber=1 scan=13497"	4	1868.016685	1.000000e+000	2.966238e-003	0.000380	0.203424	1.000000e+000	1.000000e+000
	2	20190410_QExHFX1_RSLC1_Beveridge_Clausen_IMP_DSS_JRmethod_R3.13336.13336.4 File:"20190410_QExHFX1_RSLC1_Beveridge_Clausen_IMP_DSS_JRmethod_R3.raw", NativeID:"controllerType=0 controllerNumber=1 scan=13336"	4	1868.025543	1.000000e+000	7.290036e-003	0.009238	4.945353	1.000000e+000	1.000000e+000
	3	20190410_QExHFX1_RSLC1_Beveridge_Clausen_IMP_DSS_JRmethod_R3.13335.13335.3 File:"20190410_QExHFX1_RSLC1_Beveridge_Clausen_IMP_DSS_JRmethod_R3.raw", NativeID:"controllerType=0 controllerNumber=1 scan=13335"	3	1868.025543	1.000000e+000	1.327629e-002	0.009238	4.945353	1.000000e+000	1.000000e+000
	4	20190410_QExHFX1_RSLC1_Beveridge_Clausen_IMP_DSS_JRmethod_R3.13493.13493.3 File:"20190410_QExHFX1_RSLC1_Beveridge_Clausen_IMP_DSS_JRmethod_R3.raw", NativeID:"controllerType=0 controllerNumber=1 scan=13493"	3	1868.024467	1.000000e+000	3.032807e-001	0.008162	4.369341	1.000000e+000	1.000000e+000
68	KFDNLTK(1)-KLINGIR(1)	1816.069007	null	Cas9(900)-Cas9(669)/	Intra-Protein
	1	20190410_QExHFX1_RSLC1_Beveridge_Clausen_IMP_DSS_JRmethod_R3.13423.13423.3 File:"20190410_QExHFX1_RSLC1_Beveridge_Clausen_IMP_DSS_JRmethod_R3.raw", NativeID:"controllerType=0 controllerNumber=1 scan=13423"	3	1816.068211	1.000000e+000	2.410903e-005	-0.000796	-0.438309	1.000000e+000	1.000000e+000
	2	20190410_QExHFX1_RSLC1_Beveridge_Clausen_IMP_DSS_JRmethod_R3.13427.13427.4 File:"20190410_QExHFX1_RSLC1_Beveridge_Clausen_IMP_DSS_JRmethod_R3.raw", NativeID:"controllerType=0 controllerNumber=1 scan=13427"	4	1816.070208	1.000000e+000	5.873571e-004	0.001201	0.661318	1.000000e+000	1.000000e+000
69	KFDNLTK(1)-SDKNR(3)	1621.854335	null	Cas9(900)-Cas9(866)/	Intra-Protein
	1	20190410_QExHFX1_RSLC1_Beveridge_Clausen_IMP_DSS_JRmethod_R3.8272.8272.3 File:"20190410_QExHFX1_RSLC1_Beveridge_Clausen_IMP_DSS_JRmethod_R3.raw", NativeID:"controllerType=0 controllerNumber=1 scan=8272"	3	1621.854649	1.000000e+000	4.385974e-004	0.000314	0.193606	1.000000e+000	1.000000e+000
	2	20190410_QExHFX1_RSLC1_Beveridge_Clausen_IMP_DSS_JRmethod_R3.7582.7582.4 File:"20190410_QExHFX1_RSLC1_Beveridge_Clausen_IMP_DSS_JRmethod_R3.raw", NativeID:"controllerType=0 controllerNumber=1 scan=7582"	4	1621.854269	1.000000e+000	2.436429e-001	-0.000066	-0.040694	1.000000e+000	1.000000e+000
	3	20190410_QExHFX1_RSLC1_Beveridge_Clausen_IMP_DSS_JRmethod_R3.7470.7470.4 File:"20190410_QExHFX1_RSLC1_Beveridge_Clausen_IMP_DSS_JRmethod_R3.raw", NativeID:"controllerType=0 controllerNumber=1 scan=7470"	4	1621.854269	1.000000e+000	2.692906e-001	-0.000066	-0.040694	1.000000e+000	1.000000e+000
70	KGILQTVK(1)-DKPIR(2)	1652.010436	null	Cas9(739)-Cas9(1304)/	Intra-Protein
	1	20190410_QExHFX1_RSLC1_Beveridge_Clausen_IMP_DSS_JRmethod_R3.10640.10640.4 File:"20190410_QExHFX1_RSLC1_Beveridge_Clausen_IMP_DSS_JRmethod_R3.raw", NativeID:"controllerType=0 controllerNumber=1 scan=10640"	4	1652.010031	1.000000e+000	1.422160e-002	-0.000405	-0.245156	1.000000e+000	1.000000e+000
	2	20190410_QExHFX1_RSLC1_Beveridge_Clausen_IMP_DSS_JRmethod_R3.10643.10643.3 File:"20190410_QExHFX1_RSLC1_Beveridge_Clausen_IMP_DSS_JRmethod_R3.raw", NativeID:"controllerType=0 controllerNumber=1 scan=10643"	3	1652.010105	1.000000e+000	1.985587e-002	-0.000331	-0.200362	1.000000e+000	1.000000e+000
	3	20190410_QExHFX1_RSLC1_Beveridge_Clausen_IMP_DSS_JRmethod_R3.10781.10781.3 File:"20190410_QExHFX1_RSLC1_Beveridge_Clausen_IMP_DSS_JRmethod_R3.raw", NativeID:"controllerType=0 controllerNumber=1 scan=10781"	3	1652.010471	1.000000e+000	2.753918e-002	0.000035	0.021186	1.000000e+000	1.000000e+000
	4	20190410_QExHFX1_RSLC1_Beveridge_Clausen_IMP_DSS_JRmethod_R3.10778.10778.4 File:"20190410_QExHFX1_RSLC1_Beveridge_Clausen_IMP_DSS_JRmethod_R3.raw", NativeID:"controllerType=0 controllerNumber=1 scan=10778"	4	1652.011316	1.000000e+000	3.490454e-002	0.000880	0.532684	1.000000e+000	1.000000e+000
71	KGILQTVK(1)-KDLIIK(1)	1753.119646	null	Cas9(739)-Cas9(1196)/	Intra-Protein
	1	20190410_QExHFX1_RSLC1_Beveridge_Clausen_IMP_DSS_JRmethod_R3.14368.14368.3 File:"20190410_QExHFX1_RSLC1_Beveridge_Clausen_IMP_DSS_JRmethod_R3.raw", NativeID:"controllerType=0 controllerNumber=1 scan=14368"	3	1753.118931	1.000000e+000	2.018068e-001	-0.000715	-0.407844	1.000000e+000	1.000000e+000
72	KGILQTVK(1)-KGILQTVK(1)	1910.204764	null	Cas9(739)-Cas9(739)/	Inter-Protein
	1	20190410_QExHFX1_RSLC1_Beveridge_Clausen_IMP_DSS_JRmethod_R3.12866.12866.3 File:"20190410_QExHFX1_RSLC1_Beveridge_Clausen_IMP_DSS_JRmethod_R3.raw", NativeID:"controllerType=0 controllerNumber=1 scan=12866"	3	1910.205113	1.000000e+000	7.906849e-004	0.000349	0.182703	1.000000e+000	1.000000e+000
73	KGILQTVK(1)-LSKSR(3)	1613.994787	null	Cas9(739)-Cas9(222)/	Intra-Protein
	1	20190410_QExHFX1_RSLC1_Beveridge_Clausen_IMP_DSS_JRmethod_R3.8859.8859.3 File:"20190410_QExHFX1_RSLC1_Beveridge_Clausen_IMP_DSS_JRmethod_R3.raw", NativeID:"controllerType=0 controllerNumber=1 scan=8859"	3	1613.995213	1.000000e+000	1.943421e-003	0.000426	0.263941	1.000000e+000	1.000000e+000
	2	20190410_QExHFX1_RSLC1_Beveridge_Clausen_IMP_DSS_JRmethod_R3.8747.8747.3 File:"20190410_QExHFX1_RSLC1_Beveridge_Clausen_IMP_DSS_JRmethod_R3.raw", NativeID:"controllerType=0 controllerNumber=1 scan=8747"	3	1613.995232	1.000000e+000	3.418716e-002	0.000445	0.275713	1.000000e+000	1.000000e+000
	3	20190410_QExHFX1_RSLC1_Beveridge_Clausen_IMP_DSS_JRmethod_R3.8858.8858.4 File:"20190410_QExHFX1_RSLC1_Beveridge_Clausen_IMP_DSS_JRmethod_R3.raw", NativeID:"controllerType=0 controllerNumber=1 scan=8858"	4	1613.994894	1.000000e+000	2.487687e-001	0.000107	0.066295	1.000000e+000	1.000000e+000
	4	20190410_QExHFX1_RSLC1_Beveridge_Clausen_IMP_DSS_JRmethod_R3.8745.8745.4 File:"20190410_QExHFX1_RSLC1_Beveridge_Clausen_IMP_DSS_JRmethod_R3.raw", NativeID:"controllerType=0 controllerNumber=1 scan=8745"	4	1613.994894	1.000000e+000	2.647626e-001	0.000107	0.066295	1.000000e+000	1.000000e+000
74	KIECFDSVEISGVEDR(1)-DFQFYKVR(6)	3122.513788	Carbamidomethyl[C](4)	Cas9(575)-Cas9(978)/	Intra-Protein
	1	20190410_QExHFX1_RSLC1_Beveridge_Clausen_IMP_DSS_JRmethod_R3.22719.22719.4 File:"20190410_QExHFX1_RSLC1_Beveridge_Clausen_IMP_DSS_JRmethod_R3.raw", NativeID:"controllerType=0 controllerNumber=1 scan=22719"	4	3122.511162	1.000000e+000	5.754318e-001	-0.002626	-0.840989	1.000000e+000	1.000000e+000
75	KIECFDSVEISGVEDR(1)-HKPENIVIEMAR(2)	3456.713605	Carbamidomethyl[C](4)	Cas9(575)-Cas9(759)/	Intra-Protein
	1	20190410_QExHFX1_RSLC1_Beveridge_Clausen_IMP_DSS_JRmethod_R3.19280.19280.5 File:"20190410_QExHFX1_RSLC1_Beveridge_Clausen_IMP_DSS_JRmethod_R3.raw", NativeID:"controllerType=0 controllerNumber=1 scan=19280"	5	3456.711544	1.000000e+000	6.423236e-002	-0.002061	-0.596231	1.000000e+000	1.000000e+000
	2	20190410_QExHFX1_RSLC1_Beveridge_Clausen_IMP_DSS_JRmethod_R3.19224.19224.5 File:"20190410_QExHFX1_RSLC1_Beveridge_Clausen_IMP_DSS_JRmethod_R3.raw", NativeID:"controllerType=0 controllerNumber=1 scan=19224"	5	3456.712264	1.000000e+000	1.066477e-001	-0.001341	-0.387941	1.000000e+000	1.000000e+000
	3	20190410_QExHFX1_RSLC1_Beveridge_Clausen_IMP_DSS_JRmethod_R3.19223.19223.4 File:"20190410_QExHFX1_RSLC1_Beveridge_Clausen_IMP_DSS_JRmethod_R3.raw", NativeID:"controllerType=0 controllerNumber=1 scan=19223"	4	3456.712264	1.000000e+000	7.840592e-001	-0.001341	-0.387941	1.000000e+000	1.000000e+000
76	KIECFDSVEISGVEDR(1)-TILDFLKSDGFANR(7)	3616.783789	Carbamidomethyl[C](4)	Cas9(575)-Cas9(688)/	Intra-Protein
	1	20190410_QExHFX1_RSLC1_Beveridge_Clausen_IMP_DSS_JRmethod_R3.26953.26953.4 File:"20190410_QExHFX1_RSLC1_Beveridge_Clausen_IMP_DSS_JRmethod_R3.raw", NativeID:"controllerType=0 controllerNumber=1 scan=26953"	4	3616.782106	1.000000e+000	1.183093e-004	-0.001683	-0.465331	1.000000e+000	1.000000e+000
77	KLINGIR(1)-SDKNR(3)	1569.907038	null	Cas9(669)-Cas9(866)/	Intra-Protein
	1	20190410_QExHFX1_RSLC1_Beveridge_Clausen_IMP_DSS_JRmethod_R3.7841.7841.3 File:"20190410_QExHFX1_RSLC1_Beveridge_Clausen_IMP_DSS_JRmethod_R3.raw", NativeID:"controllerType=0 controllerNumber=1 scan=7841"	3	1569.907444	1.000000e+000	4.738581e-001	0.000406	0.258614	1.000000e+000	1.000000e+000
78	KLVDSTDK(1)-KLVDSTDK(1)	1948.048386	null	Cas9(145)-Cas9(145)/	Inter-Protein
	1	20190410_QExHFX1_RSLC1_Beveridge_Clausen_IMP_DSS_JRmethod_R3.8460.8460.3 File:"20190410_QExHFX1_RSLC1_Beveridge_Clausen_IMP_DSS_JRmethod_R3.raw", NativeID:"controllerType=0 controllerNumber=1 scan=8460"	3	1948.049594	1.000000e+000	8.255622e-004	0.001208	0.620108	1.000000e+000	1.000000e+000
	2	20190410_QExHFX1_RSLC1_Beveridge_Clausen_IMP_DSS_JRmethod_R3.8463.8463.4 File:"20190410_QExHFX1_RSLC1_Beveridge_Clausen_IMP_DSS_JRmethod_R3.raw", NativeID:"controllerType=0 controllerNumber=1 scan=8463"	4	1948.048700	1.000000e+000	1.169417e-003	0.000314	0.161187	1.000000e+000	1.000000e+000
79	KMIAK(1)-KMIAK(1)	1317.799597	null	Cas9(1024)-Cas9(1024)/	Inter-Protein
	1	20190410_QExHFX1_RSLC1_Beveridge_Clausen_IMP_DSS_JRmethod_R3.6481.6481.3 File:"20190410_QExHFX1_RSLC1_Beveridge_Clausen_IMP_DSS_JRmethod_R3.raw", NativeID:"controllerType=0 controllerNumber=1 scan=6481"	3	1317.799648	1.000000e+000	1.054701e-002	0.000051	0.038701	1.000000e+000	1.000000e+000
80	KMKNYWR(3)-GLWEKAFK(5)	2141.136367	null	Cas9(884)-sp|OVAL_CHICK|(187)/	Inter-Protein
	1	20190410_QExHFX1_RSLC1_Beveridge_Clausen_IMP_DSS_JRmethod_R3.11000.11000.4 File:"20190410_QExHFX1_RSLC1_Beveridge_Clausen_IMP_DSS_JRmethod_R3.raw", NativeID:"controllerType=0 controllerNumber=1 scan=11000"	4	2141.146383	1.000000e+000	4.061706e-001	0.010016	4.677890	1.000000e+000	1.000000e+000
81	KNLIGALLFDSGETAEATR(1)-GQKNSR(3)	2832.484876	null	Cas9(49)-Cas9(779)/	Intra-Protein
	1	20190410_QExHFX1_RSLC1_Beveridge_Clausen_IMP_DSS_JRmethod_R3.21239.21239.4 File:"20190410_QExHFX1_RSLC1_Beveridge_Clausen_IMP_DSS_JRmethod_R3.raw", NativeID:"controllerType=0 controllerNumber=1 scan=21239"	4	2832.482473	1.000000e+000	5.661485e-001	-0.002403	-0.848372	1.000000e+000	1.000000e+000
	2	20190410_QExHFX1_RSLC1_Beveridge_Clausen_IMP_DSS_JRmethod_R3.21388.21388.4 File:"20190410_QExHFX1_RSLC1_Beveridge_Clausen_IMP_DSS_JRmethod_R3.raw", NativeID:"controllerType=0 controllerNumber=1 scan=21388"	4	2832.487577	1.000000e+000	5.982042e-001	0.002701	0.953580	1.000000e+000	1.000000e+000
82	KNLIGALLFDSGETAEATR(1)-GYKEVK(3)	2866.519531	null	Cas9(49)-Cas9(1192)/	Intra-Protein
	1	20190410_QExHFX1_RSLC1_Beveridge_Clausen_IMP_DSS_JRmethod_R3.22875.22875.4 File:"20190410_QExHFX1_RSLC1_Beveridge_Clausen_IMP_DSS_JRmethod_R3.raw", NativeID:"controllerType=0 controllerNumber=1 scan=22875"	4	2866.518435	1.000000e+000	1.754274e-001	-0.001096	-0.382345	1.000000e+000	1.000000e+000
83	KNLIGALLFDSGETAEATR(1)-LVDSTDKADLR(7)	3375.764045	null	Cas9(49)-Cas9(152)/	Intra-Protein
	1	20190410_QExHFX1_RSLC1_Beveridge_Clausen_IMP_DSS_JRmethod_R3.25148.25148.4 File:"20190410_QExHFX1_RSLC1_Beveridge_Clausen_IMP_DSS_JRmethod_R3.raw", NativeID:"controllerType=0 controllerNumber=1 scan=25148"	4	3375.765118	1.000000e+000	1.414265e-003	0.001073	0.317854	1.000000e+000	1.000000e+000
	2	20190410_QExHFX1_RSLC1_Beveridge_Clausen_IMP_DSS_JRmethod_R3.25288.25288.4 File:"20190410_QExHFX1_RSLC1_Beveridge_Clausen_IMP_DSS_JRmethod_R3.raw", NativeID:"controllerType=0 controllerNumber=1 scan=25288"	4	3375.763471	1.000000e+000	2.081819e-002	-0.000574	-0.170036	1.000000e+000	1.000000e+000
	3	20190410_QExHFX1_RSLC1_Beveridge_Clausen_IMP_DSS_JRmethod_R3.25162.25162.3 File:"20190410_QExHFX1_RSLC1_Beveridge_Clausen_IMP_DSS_JRmethod_R3.raw", NativeID:"controllerType=0 controllerNumber=1 scan=25162"	3	3375.763122	1.000000e+000	7.418335e-001	-0.000923	-0.273420	1.000000e+000	1.000000e+000
84	KNLIGALLFDSGETAEATR(1)-SDNVPSEEVVKK(11)	3473.800821	null	Cas9(49)-Cas9(881)/	Intra-Protein
	1	20190410_QExHFX1_RSLC1_Beveridge_Clausen_IMP_DSS_JRmethod_R3.23739.23739.4 File:"20190410_QExHFX1_RSLC1_Beveridge_Clausen_IMP_DSS_JRmethod_R3.raw", NativeID:"controllerType=0 controllerNumber=1 scan=23739"	4	3473.799459	1.000000e+000	1.349375e-001	-0.001362	-0.392078	1.000000e+000	1.000000e+000
85	KPAFLSGEQK(1)-KPAFLSGEQK(1)	2346.270265	null	Cas9(540)-Cas9(540)/	Inter-Protein
	1	20190410_QExHFX1_RSLC1_Beveridge_Clausen_IMP_DSS_JRmethod_R3.15276.15276.3 File:"20190410_QExHFX1_RSLC1_Beveridge_Clausen_IMP_DSS_JRmethod_R3.raw", NativeID:"controllerType=0 controllerNumber=1 scan=15276"	3	2346.270603	1.000000e+000	4.798127e-003	0.000338	0.144058	1.000000e+000	1.000000e+000
86	KSEETITPWNFEEVVDK(1)-MTNFDKNLPNEK(6)	3638.756907	null	Cas9(472)-Cas9(504)/	Intra-Protein
	1	20190410_QExHFX1_RSLC1_Beveridge_Clausen_IMP_DSS_JRmethod_R3.22699.22699.4 File:"20190410_QExHFX1_RSLC1_Beveridge_Clausen_IMP_DSS_JRmethod_R3.raw", NativeID:"controllerType=0 controllerNumber=1 scan=22699"	4	3638.750143	1.000000e+000	4.747483e-001	-0.006764	-1.858877	1.000000e+000	1.000000e+000
87	KVTVK(1)-KVTVK(1)	1285.845285	null	Cas9(562)-Cas9(562)/	Inter-Protein
	1	20190410_QExHFX1_RSLC1_Beveridge_Clausen_IMP_DSS_JRmethod_R3.5093.5093.3 File:"20190410_QExHFX1_RSLC1_Beveridge_Clausen_IMP_DSS_JRmethod_R3.raw", NativeID:"controllerType=0 controllerNumber=1 scan=5093"	3	1285.845238	1.000000e+000	1.706439e-002	-0.000047	-0.036552	1.000000e+000	1.000000e+000
88	LEESFLVEEDKK(11)-GKSDNVPSEEVVK(2)	2990.509081	null	Cas9(115)-Cas9(870)/	Intra-Protein
	1	20190410_QExHFX1_RSLC1_Beveridge_Clausen_IMP_DSS_JRmethod_R3.15733.15733.4 File:"20190410_QExHFX1_RSLC1_Beveridge_Clausen_IMP_DSS_JRmethod_R3.raw", NativeID:"controllerType=0 controllerNumber=1 scan=15733"	4	2990.507712	1.000000e+000	3.299531e-003	-0.001369	-0.457782	1.000000e+000	1.000000e+000
	2	20190410_QExHFX1_RSLC1_Beveridge_Clausen_IMP_DSS_JRmethod_R3.15532.15532.4 File:"20190410_QExHFX1_RSLC1_Beveridge_Clausen_IMP_DSS_JRmethod_R3.raw", NativeID:"controllerType=0 controllerNumber=1 scan=15532"	4	2990.505026	1.000000e+000	7.678751e-003	-0.004055	-1.355956	1.000000e+000	1.000000e+000
	3	20190410_QExHFX1_RSLC1_Beveridge_Clausen_IMP_DSS_JRmethod_R3.15581.15581.3 File:"20190410_QExHFX1_RSLC1_Beveridge_Clausen_IMP_DSS_JRmethod_R3.raw", NativeID:"controllerType=0 controllerNumber=1 scan=15581"	3	2990.509908	1.000000e+000	4.602920e-001	0.000827	0.276542	1.000000e+000	1.000000e+000
89	LEESFLVEEDKK(11)-SDNVPSEEVVKK(11)	2933.487620	null	Cas9(115)-Cas9(881)/	Intra-Protein
	1	20190410_QExHFX1_RSLC1_Beveridge_Clausen_IMP_DSS_JRmethod_R3.19055.19055.3 File:"20190410_QExHFX1_RSLC1_Beveridge_Clausen_IMP_DSS_JRmethod_R3.raw", NativeID:"controllerType=0 controllerNumber=1 scan=19055"	3	2933.487644	1.000000e+000	5.806906e-001	0.000024	0.008181	1.000000e+000	1.000000e+000
90	LEESFLVEEDKK(11)-VKYVTEGMR(2)	2685.369037	null	Cas9(115)-Cas9(532)/	Intra-Protein
	1	20190410_QExHFX1_RSLC1_Beveridge_Clausen_IMP_DSS_JRmethod_R3.16863.16863.3 File:"20190410_QExHFX1_RSLC1_Beveridge_Clausen_IMP_DSS_JRmethod_R3.raw", NativeID:"controllerType=0 controllerNumber=1 scan=16863"	3	2685.369683	1.000000e+000	1.255809e-001	0.000646	0.240563	1.000000e+000	1.000000e+000
	2	20190410_QExHFX1_RSLC1_Beveridge_Clausen_IMP_DSS_JRmethod_R3.17052.17052.4 File:"20190410_QExHFX1_RSLC1_Beveridge_Clausen_IMP_DSS_JRmethod_R3.raw", NativeID:"controllerType=0 controllerNumber=1 scan=17052"	4	2685.367588	1.000000e+000	7.025432e-001	-0.001449	-0.539591	1.000000e+000	1.000000e+000
	3	20190410_QExHFX1_RSLC1_Beveridge_Clausen_IMP_DSS_JRmethod_R3.16894.16894.4 File:"20190410_QExHFX1_RSLC1_Beveridge_Clausen_IMP_DSS_JRmethod_R3.raw", NativeID:"controllerType=0 controllerNumber=1 scan=16894"	4	2701.377515	1.000000e+000	7.873106e-001	0.013563	5.020797	1.000000e+000	1.000000e+000
91	LEESFLVEEDKK(11)-VPSKK(4)	2161.163742	null	Cas9(115)-Cas9(34)/	Intra-Protein
	1	20190410_QExHFX1_RSLC1_Beveridge_Clausen_IMP_DSS_JRmethod_R3.12257.12257.3 File:"20190410_QExHFX1_RSLC1_Beveridge_Clausen_IMP_DSS_JRmethod_R3.raw", NativeID:"controllerType=0 controllerNumber=1 scan=12257"	3	2161.160313	1.000000e+000	8.053964e-001	-0.003429	-1.586645	1.000000e+000	1.000000e+000
92	LENLIAQLPGEKK(12)-DWDPKK(5)	2378.296477	null	Cas9(237)-Cas9(1133)/	Intra-Protein
	1	20190410_QExHFX1_RSLC1_Beveridge_Clausen_IMP_DSS_JRmethod_R3.19893.19893.4 File:"20190410_QExHFX1_RSLC1_Beveridge_Clausen_IMP_DSS_JRmethod_R3.raw", NativeID:"controllerType=0 controllerNumber=1 scan=19893"	4	2378.298054	1.000000e+000	6.087107e-001	0.001577	0.663080	1.000000e+000	1.000000e+000
93	LENLIAQLPGEKK(12)-IIKDK(3)	2206.305589	null	Cas9(237)-Cas9(606)/	Intra-Protein
	1	20190410_QExHFX1_RSLC1_Beveridge_Clausen_IMP_DSS_JRmethod_R3.15727.15727.4 File:"20190410_QExHFX1_RSLC1_Beveridge_Clausen_IMP_DSS_JRmethod_R3.raw", NativeID:"controllerType=0 controllerNumber=1 scan=15727"	4	2206.305329	1.000000e+000	6.242291e-001	-0.000260	-0.117844	1.000000e+000	1.000000e+000
94	LENLIAQLPGEKK(12)-KDWDPK(1)	2378.296477	null	Cas9(237)-Cas9(1128)/	Intra-Protein
	1	20190410_QExHFX1_RSLC1_Beveridge_Clausen_IMP_DSS_JRmethod_R3.19954.19954.3 File:"20190410_QExHFX1_RSLC1_Beveridge_Clausen_IMP_DSS_JRmethod_R3.raw", NativeID:"controllerType=0 controllerNumber=1 scan=19954"	3	2378.296866	1.000000e+000	7.283545e-001	0.000389	0.163562	1.000000e+000	1.000000e+000
95	LENLIAQLPGEKK(12)-LKGSPEDNEQK(2)	2834.514445	null	Cas9(237)-Cas9(1250)/	Intra-Protein
	1	20190410_QExHFX1_RSLC1_Beveridge_Clausen_IMP_DSS_JRmethod_R3.15695.15695.3 File:"20190410_QExHFX1_RSLC1_Beveridge_Clausen_IMP_DSS_JRmethod_R3.raw", NativeID:"controllerType=0 controllerNumber=1 scan=15695"	3	2834.512876	1.000000e+000	6.490336e-001	-0.001569	-0.553534	1.000000e+000	1.000000e+000
96	LENLIAQLPGEKK(12)-LKSVK(2)	2164.295025	null	Cas9(237)-Cas9(1162)/	Intra-Protein
	1	20190410_QExHFX1_RSLC1_Beveridge_Clausen_IMP_DSS_JRmethod_R3.15335.15335.4 File:"20190410_QExHFX1_RSLC1_Beveridge_Clausen_IMP_DSS_JRmethod_R3.raw", NativeID:"controllerType=0 controllerNumber=1 scan=15335"	4	2164.296300	1.000000e+000	2.050492e-001	0.001275	0.589106	1.000000e+000	1.000000e+000
97	LESEFVYGDYKVYDVR(11)-KPAFLSGEQK(1)	3223.619629	null	Cas9(1018)-Cas9(540)/	Intra-Protein
	1	20190410_QExHFX1_RSLC1_Beveridge_Clausen_IMP_DSS_JRmethod_R3.21549.21549.4 File:"20190410_QExHFX1_RSLC1_Beveridge_Clausen_IMP_DSS_JRmethod_R3.raw", NativeID:"controllerType=0 controllerNumber=1 scan=21549"	4	3223.623434	1.000000e+000	6.377644e-001	0.003805	1.180350	1.000000e+000	1.000000e+000
98	LESEFVYGDYKVYDVR(11)-MLASAGELQKGNELALPSK(10)	4076.057089	null	Cas9(1018)-Cas9(1226)/	Intra-Protein
	1	20190410_QExHFX1_RSLC1_Beveridge_Clausen_IMP_DSS_JRmethod_R3.23014.23014.4 File:"20190410_QExHFX1_RSLC1_Beveridge_Clausen_IMP_DSS_JRmethod_R3.raw", NativeID:"controllerType=0 controllerNumber=1 scan=23014"	4	4076.056296	1.000000e+000	2.490495e-004	-0.000793	-0.194551	1.000000e+000	1.000000e+000
99	LESEFVYGDYKVYDVR(11)-VVDELVKVMGR(7)	3379.712867	Oxidation[M](28)	Cas9(1018)-Cas9(753)/	Intra-Protein
	1	20190410_QExHFX1_RSLC1_Beveridge_Clausen_IMP_DSS_JRmethod_R3.24003.24003.4 File:"20190410_QExHFX1_RSLC1_Beveridge_Clausen_IMP_DSS_JRmethod_R3.raw", NativeID:"controllerType=0 controllerNumber=1 scan=24003"	4	3379.712057	1.000000e+000	4.832727e-003	-0.000810	-0.239665	1.000000e+000	1.000000e+000
	2	20190410_QExHFX1_RSLC1_Beveridge_Clausen_IMP_DSS_JRmethod_R3.23957.23957.4 File:"20190410_QExHFX1_RSLC1_Beveridge_Clausen_IMP_DSS_JRmethod_R3.raw", NativeID:"controllerType=0 controllerNumber=1 scan=23957"	4	3363.717493	1.000000e+000	5.668084e-003	-0.000460	-0.136753	1.000000e+000	1.000000e+000
	3	20190410_QExHFX1_RSLC1_Beveridge_Clausen_IMP_DSS_JRmethod_R3.23975.23975.4 File:"20190410_QExHFX1_RSLC1_Beveridge_Clausen_IMP_DSS_JRmethod_R3.raw", NativeID:"controllerType=0 controllerNumber=1 scan=23975"	4	3363.719402	1.000000e+000	8.943540e-003	0.001449	0.430773	1.000000e+000	1.000000e+000
	4	20190410_QExHFX1_RSLC1_Beveridge_Clausen_IMP_DSS_JRmethod_R3.23970.23970.3 File:"20190410_QExHFX1_RSLC1_Beveridge_Clausen_IMP_DSS_JRmethod_R3.raw", NativeID:"controllerType=0 controllerNumber=1 scan=23970"	3	3363.717766	1.000000e+000	5.726825e-001	-0.000187	-0.055593	1.000000e+000	1.000000e+000
100	LFKGHPETLEK(3)-LFKGHPETLEK(3)	2734.481303	null	sp|MYG_HUMAN|(34)-sp|MYG_HUMAN|(34)/	Inter-Protein
	1	20190410_QExHFX1_RSLC1_Beveridge_Clausen_IMP_DSS_JRmethod_R3.23708.23708.3 File:"20190410_QExHFX1_RSLC1_Beveridge_Clausen_IMP_DSS_JRmethod_R3.raw", NativeID:"controllerType=0 controllerNumber=1 scan=23708"	3	2734.477451	1.000000e+000	5.718625e-001	-0.003852	-1.408677	1.000000e+000	1.000000e+000
101	LKGSPEDNEQK(2)-DWDPKK(5)	2170.066156	null	Cas9(1250)-Cas9(1133)/	Intra-Protein
	1	20190410_QExHFX1_RSLC1_Beveridge_Clausen_IMP_DSS_JRmethod_R3.10165.10165.3 File:"20190410_QExHFX1_RSLC1_Beveridge_Clausen_IMP_DSS_JRmethod_R3.raw", NativeID:"controllerType=0 controllerNumber=1 scan=10165"	3	2170.066138	1.000000e+000	3.300509e-001	-0.000018	-0.008295	1.000000e+000	1.000000e+000
102	LKGSPEDNEQK(2)-IIKDK(3)	1998.075268	null	Cas9(1250)-Cas9(606)/	Intra-Protein
	1	20190410_QExHFX1_RSLC1_Beveridge_Clausen_IMP_DSS_JRmethod_R3.6624.6624.3 File:"20190410_QExHFX1_RSLC1_Beveridge_Clausen_IMP_DSS_JRmethod_R3.raw", NativeID:"controllerType=0 controllerNumber=1 scan=6624"	3	1998.075688	1.000000e+000	3.146510e-003	0.000420	0.210202	1.000000e+000	1.000000e+000
	2	20190410_QExHFX1_RSLC1_Beveridge_Clausen_IMP_DSS_JRmethod_R3.6725.6725.3 File:"20190410_QExHFX1_RSLC1_Beveridge_Clausen_IMP_DSS_JRmethod_R3.raw", NativeID:"controllerType=0 controllerNumber=1 scan=6725"	3	1998.075888	1.000000e+000	1.140143e-002	0.000620	0.310299	1.000000e+000	1.000000e+000
	3	20190410_QExHFX1_RSLC1_Beveridge_Clausen_IMP_DSS_JRmethod_R3.6626.6626.4 File:"20190410_QExHFX1_RSLC1_Beveridge_Clausen_IMP_DSS_JRmethod_R3.raw", NativeID:"controllerType=0 controllerNumber=1 scan=6626"	4	1998.075520	1.000000e+000	1.720924e-001	0.000252	0.126121	1.000000e+000	1.000000e+000
103	LKGSPEDNEQK(2)-LKGSPEDNEQK(2)	2626.284124	null	Cas9(1250)-Cas9(1250)/	Inter-Protein
	1	20190410_QExHFX1_RSLC1_Beveridge_Clausen_IMP_DSS_JRmethod_R3.6875.6875.4 File:"20190410_QExHFX1_RSLC1_Beveridge_Clausen_IMP_DSS_JRmethod_R3.raw", NativeID:"controllerType=0 controllerNumber=1 scan=6875"	4	2626.285116	1.000000e+000	7.556623e-004	0.000992	0.377720	1.000000e+000	1.000000e+000
	2	20190410_QExHFX1_RSLC1_Beveridge_Clausen_IMP_DSS_JRmethod_R3.6885.6885.3 File:"20190410_QExHFX1_RSLC1_Beveridge_Clausen_IMP_DSS_JRmethod_R3.raw", NativeID:"controllerType=0 controllerNumber=1 scan=6885"	3	2626.284319	1.000000e+000	4.185952e-001	0.000195	0.074249	1.000000e+000	1.000000e+000
104	LKGSPEDNEQK(2)-LKSVK(2)	1956.064704	null	Cas9(1250)-Cas9(1162)/	Intra-Protein
	1	20190410_QExHFX1_RSLC1_Beveridge_Clausen_IMP_DSS_JRmethod_R3.6620.6620.3 File:"20190410_QExHFX1_RSLC1_Beveridge_Clausen_IMP_DSS_JRmethod_R3.raw", NativeID:"controllerType=0 controllerNumber=1 scan=6620"	3	1956.066121	1.000000e+000	2.105412e-002	0.001417	0.724414	1.000000e+000	1.000000e+000
	2	20190410_QExHFX1_RSLC1_Beveridge_Clausen_IMP_DSS_JRmethod_R3.6518.6518.4 File:"20190410_QExHFX1_RSLC1_Beveridge_Clausen_IMP_DSS_JRmethod_R3.raw", NativeID:"controllerType=0 controllerNumber=1 scan=6518"	4	1956.064339	1.000000e+000	2.202448e-002	-0.000365	-0.186599	1.000000e+000	1.000000e+000
	3	20190410_QExHFX1_RSLC1_Beveridge_Clausen_IMP_DSS_JRmethod_R3.6617.6617.4 File:"20190410_QExHFX1_RSLC1_Beveridge_Clausen_IMP_DSS_JRmethod_R3.raw", NativeID:"controllerType=0 controllerNumber=1 scan=6617"	4	1956.065743	1.000000e+000	1.726545e-001	0.001039	0.531169	1.000000e+000	1.000000e+000
	4	20190410_QExHFX1_RSLC1_Beveridge_Clausen_IMP_DSS_JRmethod_R3.6521.6521.3 File:"20190410_QExHFX1_RSLC1_Beveridge_Clausen_IMP_DSS_JRmethod_R3.raw", NativeID:"controllerType=0 controllerNumber=1 scan=6521"	3	1956.065444	1.000000e+000	4.318915e-001	0.000740	0.378311	1.000000e+000	1.000000e+000
105	LKSVK(2)-KVTVK(1)	1285.845285	null	Cas9(1162)-Cas9(562)/	Intra-Protein
	1	20190410_QExHFX1_RSLC1_Beveridge_Clausen_IMP_DSS_JRmethod_R3.6246.6246.3 File:"20190410_QExHFX1_RSLC1_Beveridge_Clausen_IMP_DSS_JRmethod_R3.raw", NativeID:"controllerType=0 controllerNumber=1 scan=6246"	3	1285.845486	1.000000e+000	5.967210e-001	0.000201	0.156317	1.000000e+000	1.000000e+000
	2	20190410_QExHFX1_RSLC1_Beveridge_Clausen_IMP_DSS_JRmethod_R3.6150.6150.3 File:"20190410_QExHFX1_RSLC1_Beveridge_Clausen_IMP_DSS_JRmethod_R3.raw", NativeID:"controllerType=0 controllerNumber=1 scan=6150"	3	1285.845137	1.000000e+000	6.248137e-001	-0.000148	-0.115099	1.000000e+000	1.000000e+000
106	LKTYAHLFDDK(2)-ESILPKR(6)	2330.275351	null	Cas9(641)-Cas9(1117)/	Intra-Protein
	1	20190410_QExHFX1_RSLC1_Beveridge_Clausen_IMP_DSS_JRmethod_R3.16286.16286.3 File:"20190410_QExHFX1_RSLC1_Beveridge_Clausen_IMP_DSS_JRmethod_R3.raw", NativeID:"controllerType=0 controllerNumber=1 scan=16286"	3	2330.274510	1.000000e+000	2.313774e-001	-0.000841	-0.360902	1.000000e+000	1.000000e+000
107	LKTYAHLFDDK(2)-KMIAK(1)	2078.135364	null	Cas9(641)-Cas9(1024)/	Intra-Protein
	1	20190410_QExHFX1_RSLC1_Beveridge_Clausen_IMP_DSS_JRmethod_R3.12653.12653.4 File:"20190410_QExHFX1_RSLC1_Beveridge_Clausen_IMP_DSS_JRmethod_R3.raw", NativeID:"controllerType=0 controllerNumber=1 scan=12653"	4	2078.136862	1.000000e+000	9.751728e-002	0.001498	0.720839	1.000000e+000	1.000000e+000
108	LKTYAHLFDDK(2)-SEQEIGKATAK(7)	2649.376901	null	Cas9(641)-Cas9(1035)/	Intra-Protein
	1	20190410_QExHFX1_RSLC1_Beveridge_Clausen_IMP_DSS_JRmethod_R3.13120.13120.4 File:"20190410_QExHFX1_RSLC1_Beveridge_Clausen_IMP_DSS_JRmethod_R3.raw", NativeID:"controllerType=0 controllerNumber=1 scan=13120"	4	2649.377838	1.000000e+000	1.746529e-002	0.000937	0.353668	1.000000e+000	1.000000e+000
	2	20190410_QExHFX1_RSLC1_Beveridge_Clausen_IMP_DSS_JRmethod_R3.13145.13145.3 File:"20190410_QExHFX1_RSLC1_Beveridge_Clausen_IMP_DSS_JRmethod_R3.raw", NativeID:"controllerType=0 controllerNumber=1 scan=13145"	3	2649.378111	1.000000e+000	3.013465e-001	0.001210	0.456711	1.000000e+000	1.000000e+000
	3	20190410_QExHFX1_RSLC1_Beveridge_Clausen_IMP_DSS_JRmethod_R3.13126.13126.3 File:"20190410_QExHFX1_RSLC1_Beveridge_Clausen_IMP_DSS_JRmethod_R3.raw", NativeID:"controllerType=0 controllerNumber=1 scan=13126"	3	2649.377702	1.000000e+000	6.441103e-001	0.000801	0.302335	1.000000e+000	1.000000e+000
109	LKYENEMALR(2)-LVDSTDKADLR(7)	2636.359869	null	sp|K1C15_SHEEP|(192)-Cas9(152)/	Inter-Protein
	1	20190410_QExHFX1_RSLC1_Beveridge_Clausen_IMP_DSS_JRmethod_R3.12753.12753.4 File:"20190410_QExHFX1_RSLC1_Beveridge_Clausen_IMP_DSS_JRmethod_R3.raw", NativeID:"controllerType=0 controllerNumber=1 scan=12753"	4	2636.371725	1.000000e+000	6.748685e-001	0.011856	4.497110	1.000000e+000	1.000000e+000
110	LPKYSLFELENGR(3)-KFDNLTK(1)	2568.370698	null	Cas9(1204)-Cas9(900)/	Intra-Protein
	1	20190410_QExHFX1_RSLC1_Beveridge_Clausen_IMP_DSS_JRmethod_R3.21106.21106.4 File:"20190410_QExHFX1_RSLC1_Beveridge_Clausen_IMP_DSS_JRmethod_R3.raw", NativeID:"controllerType=0 controllerNumber=1 scan=21106"	4	2568.371969	1.000000e+000	2.742415e-003	0.001271	0.494866	1.000000e+000	1.000000e+000
111	LPKYSLFELENGR(3)-SDKNR(3)	2322.208729	null	Cas9(1204)-Cas9(866)/	Intra-Protein
	1	20190410_QExHFX1_RSLC1_Beveridge_Clausen_IMP_DSS_JRmethod_R3.17332.17332.4 File:"20190410_QExHFX1_RSLC1_Beveridge_Clausen_IMP_DSS_JRmethod_R3.raw", NativeID:"controllerType=0 controllerNumber=1 scan=17332"	4	2322.207864	1.000000e+000	5.116544e-001	-0.000865	-0.372490	1.000000e+000	1.000000e+000
112	LSKSR(3)-LSKSR(3)	1317.784809	null	Cas9(222)-Cas9(222)/	Inter-Protein
	1	20190410_QExHFX1_RSLC1_Beveridge_Clausen_IMP_DSS_JRmethod_R3.5166.5166.3 File:"20190410_QExHFX1_RSLC1_Beveridge_Clausen_IMP_DSS_JRmethod_R3.raw", NativeID:"controllerType=0 controllerNumber=1 scan=5166"	3	1317.784763	1.000000e+000	8.565418e-003	-0.000046	-0.034907	1.000000e+000	1.000000e+000
	2	20190410_QExHFX1_RSLC1_Beveridge_Clausen_IMP_DSS_JRmethod_R3.5268.5268.3 File:"20190410_QExHFX1_RSLC1_Beveridge_Clausen_IMP_DSS_JRmethod_R3.raw", NativeID:"controllerType=0 controllerNumber=1 scan=5268"	3	1317.784626	1.000000e+000	1.190583e-002	-0.000183	-0.138869	1.000000e+000	1.000000e+000
113	LVDSTDKADLR(7)-AEEVEEERLK(1)	2601.325259	null	Cas9(152)-sp|SRPP_HEVBR|(2)/	Inter-Protein
	1	20190410_QExHFX1_RSLC1_Beveridge_Clausen_IMP_DSS_JRmethod_R3.11576.11576.3 File:"20190410_QExHFX1_RSLC1_Beveridge_Clausen_IMP_DSS_JRmethod_R3.raw", NativeID:"controllerType=0 controllerNumber=1 scan=11576"	3	2601.325343	1.000000e+000	5.105197e-001	0.000084	0.032291	1.000000e+000	1.000000e+000
114	LVDSTDKADLR(7)-AGFIKR(5)	2061.133782	null	Cas9(152)-Cas9(922)/	Intra-Protein
	1	20190410_QExHFX1_RSLC1_Beveridge_Clausen_IMP_DSS_JRmethod_R3.12934.12934.3 File:"20190410_QExHFX1_RSLC1_Beveridge_Clausen_IMP_DSS_JRmethod_R3.raw", NativeID:"controllerType=0 controllerNumber=1 scan=12934"	3	2061.134119	1.000000e+000	8.761499e-002	0.000337	0.163502	1.000000e+000	1.000000e+000
	2	20190410_QExHFX1_RSLC1_Beveridge_Clausen_IMP_DSS_JRmethod_R3.12777.12777.4 File:"20190410_QExHFX1_RSLC1_Beveridge_Clausen_IMP_DSS_JRmethod_R3.raw", NativeID:"controllerType=0 controllerNumber=1 scan=12777"	4	2061.134579	1.000000e+000	1.287541e-001	0.000797	0.386680	1.000000e+000	1.000000e+000
	3	20190410_QExHFX1_RSLC1_Beveridge_Clausen_IMP_DSS_JRmethod_R3.13116.13116.4 File:"20190410_QExHFX1_RSLC1_Beveridge_Clausen_IMP_DSS_JRmethod_R3.raw", NativeID:"controllerType=0 controllerNumber=1 scan=13116"	4	2061.133792	1.000000e+000	1.652600e-001	0.000010	0.004852	1.000000e+000	1.000000e+000
	4	20190410_QExHFX1_RSLC1_Beveridge_Clausen_IMP_DSS_JRmethod_R3.12584.12584.3 File:"20190410_QExHFX1_RSLC1_Beveridge_Clausen_IMP_DSS_JRmethod_R3.raw", NativeID:"controllerType=0 controllerNumber=1 scan=12584"	3	2061.135791	1.000000e+000	3.762884e-001	0.002009	0.974706	1.000000e+000	1.000000e+000
	5	20190410_QExHFX1_RSLC1_Beveridge_Clausen_IMP_DSS_JRmethod_R3.12590.12590.4 File:"20190410_QExHFX1_RSLC1_Beveridge_Clausen_IMP_DSS_JRmethod_R3.raw", NativeID:"controllerType=0 controllerNumber=1 scan=12590"	4	2061.135739	1.000000e+000	3.937260e-001	0.001957	0.949477	1.000000e+000	1.000000e+000
	6	20190410_QExHFX1_RSLC1_Beveridge_Clausen_IMP_DSS_JRmethod_R3.13293.13293.4 File:"20190410_QExHFX1_RSLC1_Beveridge_Clausen_IMP_DSS_JRmethod_R3.raw", NativeID:"controllerType=0 controllerNumber=1 scan=13293"	4	2061.133033	1.000000e+000	4.626554e-001	-0.000749	-0.363392	1.000000e+000	1.000000e+000
	7	20190410_QExHFX1_RSLC1_Beveridge_Clausen_IMP_DSS_JRmethod_R3.13111.13111.3 File:"20190410_QExHFX1_RSLC1_Beveridge_Clausen_IMP_DSS_JRmethod_R3.raw", NativeID:"controllerType=0 controllerNumber=1 scan=13111"	3	2061.134501	1.000000e+000	4.636473e-001	0.000719	0.348837	1.000000e+000	1.000000e+000
	8	20190410_QExHFX1_RSLC1_Beveridge_Clausen_IMP_DSS_JRmethod_R3.12771.12771.3 File:"20190410_QExHFX1_RSLC1_Beveridge_Clausen_IMP_DSS_JRmethod_R3.raw", NativeID:"controllerType=0 controllerNumber=1 scan=12771"	3	2061.134481	1.000000e+000	4.725920e-001	0.000699	0.339134	1.000000e+000	1.000000e+000
	9	20190410_QExHFX1_RSLC1_Beveridge_Clausen_IMP_DSS_JRmethod_R3.13481.13481.4 File:"20190410_QExHFX1_RSLC1_Beveridge_Clausen_IMP_DSS_JRmethod_R3.raw", NativeID:"controllerType=0 controllerNumber=1 scan=13481"	4	2061.132527	1.000000e+000	6.687327e-001	-0.001255	-0.608888	1.000000e+000	1.000000e+000
115	LVDSTDKADLR(7)-GQKNSR(3)	2059.077723	null	Cas9(152)-Cas9(779)/	Intra-Protein
	1	20190410_QExHFX1_RSLC1_Beveridge_Clausen_IMP_DSS_JRmethod_R3.7847.7847.4 File:"20190410_QExHFX1_RSLC1_Beveridge_Clausen_IMP_DSS_JRmethod_R3.raw", NativeID:"controllerType=0 controllerNumber=1 scan=7847"	4	2059.078861	1.000000e+000	2.604397e-002	0.001138	0.552675	1.000000e+000	1.000000e+000
	2	20190410_QExHFX1_RSLC1_Beveridge_Clausen_IMP_DSS_JRmethod_R3.8098.8098.3 File:"20190410_QExHFX1_RSLC1_Beveridge_Clausen_IMP_DSS_JRmethod_R3.raw", NativeID:"controllerType=0 controllerNumber=1 scan=8098"	3	2059.077961	1.000000e+000	2.654423e-002	0.000238	0.115586	1.000000e+000	1.000000e+000
	3	20190410_QExHFX1_RSLC1_Beveridge_Clausen_IMP_DSS_JRmethod_R3.7850.7850.3 File:"20190410_QExHFX1_RSLC1_Beveridge_Clausen_IMP_DSS_JRmethod_R3.raw", NativeID:"controllerType=0 controllerNumber=1 scan=7850"	3	2059.078387	1.000000e+000	2.713819e-002	0.000664	0.322474	1.000000e+000	1.000000e+000
	4	20190410_QExHFX1_RSLC1_Beveridge_Clausen_IMP_DSS_JRmethod_R3.7508.7508.4 File:"20190410_QExHFX1_RSLC1_Beveridge_Clausen_IMP_DSS_JRmethod_R3.raw", NativeID:"controllerType=0 controllerNumber=1 scan=7508"	4	2059.078976	1.000000e+000	4.000284e-002	0.001253	0.608525	1.000000e+000	1.000000e+000
	5	20190410_QExHFX1_RSLC1_Beveridge_Clausen_IMP_DSS_JRmethod_R3.7985.7985.3 File:"20190410_QExHFX1_RSLC1_Beveridge_Clausen_IMP_DSS_JRmethod_R3.raw", NativeID:"controllerType=0 controllerNumber=1 scan=7985"	3	2059.079519	1.000000e+000	5.112953e-002	0.001796	0.872235	1.000000e+000	1.000000e+000
	6	20190410_QExHFX1_RSLC1_Beveridge_Clausen_IMP_DSS_JRmethod_R3.8284.8284.4 File:"20190410_QExHFX1_RSLC1_Beveridge_Clausen_IMP_DSS_JRmethod_R3.raw", NativeID:"controllerType=0 controllerNumber=1 scan=8284"	4	2059.078504	1.000000e+000	5.794442e-002	0.000781	0.379296	1.000000e+000	1.000000e+000
	7	20190410_QExHFX1_RSLC1_Beveridge_Clausen_IMP_DSS_JRmethod_R3.7717.7717.3 File:"20190410_QExHFX1_RSLC1_Beveridge_Clausen_IMP_DSS_JRmethod_R3.raw", NativeID:"controllerType=0 controllerNumber=1 scan=7717"	3	2059.076544	1.000000e+000	9.828651e-002	-0.001179	-0.572586	1.000000e+000	1.000000e+000
	8	20190410_QExHFX1_RSLC1_Beveridge_Clausen_IMP_DSS_JRmethod_R3.8096.8096.4 File:"20190410_QExHFX1_RSLC1_Beveridge_Clausen_IMP_DSS_JRmethod_R3.raw", NativeID:"controllerType=0 controllerNumber=1 scan=8096"	4	2059.079385	1.000000e+000	1.195951e-001	0.001662	0.807157	1.000000e+000	1.000000e+000
	9	20190410_QExHFX1_RSLC1_Beveridge_Clausen_IMP_DSS_JRmethod_R3.7506.7506.3 File:"20190410_QExHFX1_RSLC1_Beveridge_Clausen_IMP_DSS_JRmethod_R3.raw", NativeID:"controllerType=0 controllerNumber=1 scan=7506"	3	2059.077000	1.000000e+000	2.834653e-001	-0.000723	-0.351128	1.000000e+000	1.000000e+000
	10	20190410_QExHFX1_RSLC1_Beveridge_Clausen_IMP_DSS_JRmethod_R3.7983.7983.4 File:"20190410_QExHFX1_RSLC1_Beveridge_Clausen_IMP_DSS_JRmethod_R3.raw", NativeID:"controllerType=0 controllerNumber=1 scan=7983"	4	2059.079861	1.000000e+000	2.922236e-001	0.002138	1.038329	1.000000e+000	1.000000e+000
116	LVDSTDKADLR(7)-GYKEVK(3)	2093.112378	null	Cas9(152)-Cas9(1192)/	Intra-Protein
	1	20190410_QExHFX1_RSLC1_Beveridge_Clausen_IMP_DSS_JRmethod_R3.10729.10729.4 File:"20190410_QExHFX1_RSLC1_Beveridge_Clausen_IMP_DSS_JRmethod_R3.raw", NativeID:"controllerType=0 controllerNumber=1 scan=10729"	4	2093.112264	1.000000e+000	2.008190e-002	-0.000114	-0.054464	1.000000e+000	1.000000e+000
	2	20190410_QExHFX1_RSLC1_Beveridge_Clausen_IMP_DSS_JRmethod_R3.10868.10868.4 File:"20190410_QExHFX1_RSLC1_Beveridge_Clausen_IMP_DSS_JRmethod_R3.raw", NativeID:"controllerType=0 controllerNumber=1 scan=10868"	4	2093.113265	1.000000e+000	3.276248e-002	0.000887	0.423771	1.000000e+000	1.000000e+000
	3	20190410_QExHFX1_RSLC1_Beveridge_Clausen_IMP_DSS_JRmethod_R3.10592.10592.4 File:"20190410_QExHFX1_RSLC1_Beveridge_Clausen_IMP_DSS_JRmethod_R3.raw", NativeID:"controllerType=0 controllerNumber=1 scan=10592"	4	2093.113304	1.000000e+000	3.319235e-002	0.000926	0.442403	1.000000e+000	1.000000e+000
	4	20190410_QExHFX1_RSLC1_Beveridge_Clausen_IMP_DSS_JRmethod_R3.11024.11024.4 File:"20190410_QExHFX1_RSLC1_Beveridge_Clausen_IMP_DSS_JRmethod_R3.raw", NativeID:"controllerType=0 controllerNumber=1 scan=11024"	4	2093.112936	1.000000e+000	8.243525e-002	0.000558	0.266589	1.000000e+000	1.000000e+000
	5	20190410_QExHFX1_RSLC1_Beveridge_Clausen_IMP_DSS_JRmethod_R3.10594.10594.3 File:"20190410_QExHFX1_RSLC1_Beveridge_Clausen_IMP_DSS_JRmethod_R3.raw", NativeID:"controllerType=0 controllerNumber=1 scan=10594"	3	2093.113189	1.000000e+000	1.997448e-001	0.000811	0.387461	1.000000e+000	1.000000e+000
	6	20190410_QExHFX1_RSLC1_Beveridge_Clausen_IMP_DSS_JRmethod_R3.10731.10731.3 File:"20190410_QExHFX1_RSLC1_Beveridge_Clausen_IMP_DSS_JRmethod_R3.raw", NativeID:"controllerType=0 controllerNumber=1 scan=10731"	3	2093.113451	1.000000e+000	2.802758e-001	0.001073	0.512634	1.000000e+000	1.000000e+000
	7	20190410_QExHFX1_RSLC1_Beveridge_Clausen_IMP_DSS_JRmethod_R3.11050.11050.3 File:"20190410_QExHFX1_RSLC1_Beveridge_Clausen_IMP_DSS_JRmethod_R3.raw", NativeID:"controllerType=0 controllerNumber=1 scan=11050"	3	2093.112644	1.000000e+000	5.431293e-001	0.000266	0.127083	1.000000e+000	1.000000e+000
117	LVDSTDKADLR(7)-KDFQFYK(1)	2345.202248	null	Cas9(152)-Cas9(972)/	Intra-Protein
	1	20190410_QExHFX1_RSLC1_Beveridge_Clausen_IMP_DSS_JRmethod_R3.16810.16810.4 File:"20190410_QExHFX1_RSLC1_Beveridge_Clausen_IMP_DSS_JRmethod_R3.raw", NativeID:"controllerType=0 controllerNumber=1 scan=16810"	4	2345.203024	1.000000e+000	3.150873e-003	0.000776	0.330888	1.000000e+000	1.000000e+000
	2	20190410_QExHFX1_RSLC1_Beveridge_Clausen_IMP_DSS_JRmethod_R3.16805.16805.3 File:"20190410_QExHFX1_RSLC1_Beveridge_Clausen_IMP_DSS_JRmethod_R3.raw", NativeID:"controllerType=0 controllerNumber=1 scan=16805"	3	2345.202915	1.000000e+000	7.968546e-001	0.000667	0.284410	1.000000e+000	1.000000e+000
118	LVDSTDKADLR(7)-LVDSTDKADLR(7)	2602.356892	null	Cas9(152)-Cas9(152)/	Inter-Protein
	1	20190410_QExHFX1_RSLC1_Beveridge_Clausen_IMP_DSS_JRmethod_R3.14039.14039.3 File:"20190410_QExHFX1_RSLC1_Beveridge_Clausen_IMP_DSS_JRmethod_R3.raw", NativeID:"controllerType=0 controllerNumber=1 scan=14039"	3	2602.358539	1.000000e+000	1.974284e-005	0.001647	0.632888	1.000000e+000	1.000000e+000
	2	20190410_QExHFX1_RSLC1_Beveridge_Clausen_IMP_DSS_JRmethod_R3.14241.14241.3 File:"20190410_QExHFX1_RSLC1_Beveridge_Clausen_IMP_DSS_JRmethod_R3.raw", NativeID:"controllerType=0 controllerNumber=1 scan=14241"	3	2602.357723	1.000000e+000	2.340120e-005	0.000831	0.319326	1.000000e+000	1.000000e+000
	3	20190410_QExHFX1_RSLC1_Beveridge_Clausen_IMP_DSS_JRmethod_R3.13850.13850.3 File:"20190410_QExHFX1_RSLC1_Beveridge_Clausen_IMP_DSS_JRmethod_R3.raw", NativeID:"controllerType=0 controllerNumber=1 scan=13850"	3	2602.356053	1.000000e+000	1.097100e-004	-0.000839	-0.322400	1.000000e+000	1.000000e+000
	4	20190410_QExHFX1_RSLC1_Beveridge_Clausen_IMP_DSS_JRmethod_R3.14422.14422.3 File:"20190410_QExHFX1_RSLC1_Beveridge_Clausen_IMP_DSS_JRmethod_R3.raw", NativeID:"controllerType=0 controllerNumber=1 scan=14422"	3	2602.355398	1.000000e+000	4.807799e-004	-0.001494	-0.574095	1.000000e+000	1.000000e+000
	5	20190410_QExHFX1_RSLC1_Beveridge_Clausen_IMP_DSS_JRmethod_R3.14426.14426.4 File:"20190410_QExHFX1_RSLC1_Beveridge_Clausen_IMP_DSS_JRmethod_R3.raw", NativeID:"controllerType=0 controllerNumber=1 scan=14426"	4	2602.356673	1.000000e+000	2.476746e-003	-0.000219	-0.084154	1.000000e+000	1.000000e+000
	6	20190410_QExHFX1_RSLC1_Beveridge_Clausen_IMP_DSS_JRmethod_R3.14800.14800.3 File:"20190410_QExHFX1_RSLC1_Beveridge_Clausen_IMP_DSS_JRmethod_R3.raw", NativeID:"controllerType=0 controllerNumber=1 scan=14800"	3	2602.358642	1.000000e+000	5.006645e-003	0.001750	0.672467	1.000000e+000	1.000000e+000
	7	20190410_QExHFX1_RSLC1_Beveridge_Clausen_IMP_DSS_JRmethod_R3.14043.14043.4 File:"20190410_QExHFX1_RSLC1_Beveridge_Clausen_IMP_DSS_JRmethod_R3.raw", NativeID:"controllerType=0 controllerNumber=1 scan=14043"	4	2602.358780	1.000000e+000	5.947376e-003	0.001888	0.725496	1.000000e+000	1.000000e+000
	8	20190410_QExHFX1_RSLC1_Beveridge_Clausen_IMP_DSS_JRmethod_R3.14632.14632.3 File:"20190410_QExHFX1_RSLC1_Beveridge_Clausen_IMP_DSS_JRmethod_R3.raw", NativeID:"controllerType=0 controllerNumber=1 scan=14632"	3	2602.352082	1.000000e+000	7.766876e-003	-0.004810	-1.848324	1.000000e+000	1.000000e+000
	9	20190410_QExHFX1_RSLC1_Beveridge_Clausen_IMP_DSS_JRmethod_R3.14623.14623.3 File:"20190410_QExHFX1_RSLC1_Beveridge_Clausen_IMP_DSS_JRmethod_R3.raw", NativeID:"controllerType=0 controllerNumber=1 scan=14623"	3	2602.355239	1.000000e+000	1.196266e-002	-0.001653	-0.635193	1.000000e+000	1.000000e+000
	10	20190410_QExHFX1_RSLC1_Beveridge_Clausen_IMP_DSS_JRmethod_R3.14245.14245.4 File:"20190410_QExHFX1_RSLC1_Beveridge_Clausen_IMP_DSS_JRmethod_R3.raw", NativeID:"controllerType=0 controllerNumber=1 scan=14245"	4	2602.358911	1.000000e+000	1.493280e-002	0.002019	0.775835	1.000000e+000	1.000000e+000
	11	20190410_QExHFX1_RSLC1_Beveridge_Clausen_IMP_DSS_JRmethod_R3.15418.15418.4 File:"20190410_QExHFX1_RSLC1_Beveridge_Clausen_IMP_DSS_JRmethod_R3.raw", NativeID:"controllerType=0 controllerNumber=1 scan=15418"	4	2602.356833	1.000000e+000	6.361366e-002	-0.000059	-0.022672	1.000000e+000	1.000000e+000
	12	20190410_QExHFX1_RSLC1_Beveridge_Clausen_IMP_DSS_JRmethod_R3.14625.14625.4 File:"20190410_QExHFX1_RSLC1_Beveridge_Clausen_IMP_DSS_JRmethod_R3.raw", NativeID:"controllerType=0 controllerNumber=1 scan=14625"	4	2602.356418	1.000000e+000	7.693917e-002	-0.000474	-0.182143	1.000000e+000	1.000000e+000
119	LVDSTDKADLR(7)-VMKQLK(3)	2116.168114	null	Cas9(152)-Cas9(653)/	Intra-Protein
	1	20190410_QExHFX1_RSLC1_Beveridge_Clausen_IMP_DSS_JRmethod_R3.11617.11617.4 File:"20190410_QExHFX1_RSLC1_Beveridge_Clausen_IMP_DSS_JRmethod_R3.raw", NativeID:"controllerType=0 controllerNumber=1 scan=11617"	4	2116.168903	1.000000e+000	4.760419e-002	0.000789	0.372844	1.000000e+000	1.000000e+000
	2	20190410_QExHFX1_RSLC1_Beveridge_Clausen_IMP_DSS_JRmethod_R3.11625.11625.3 File:"20190410_QExHFX1_RSLC1_Beveridge_Clausen_IMP_DSS_JRmethod_R3.raw", NativeID:"controllerType=0 controllerNumber=1 scan=11625"	3	2116.168213	1.000000e+000	6.327912e-002	0.000099	0.046783	1.000000e+000	1.000000e+000
	3	20190410_QExHFX1_RSLC1_Beveridge_Clausen_IMP_DSS_JRmethod_R3.10519.10519.4 File:"20190410_QExHFX1_RSLC1_Beveridge_Clausen_IMP_DSS_JRmethod_R3.raw", NativeID:"controllerType=0 controllerNumber=1 scan=10519"	4	2132.165106	1.000000e+000	1.812072e-001	0.002078	0.974597	1.000000e+000	1.000000e+000
	4	20190410_QExHFX1_RSLC1_Beveridge_Clausen_IMP_DSS_JRmethod_R3.10402.10402.3 File:"20190410_QExHFX1_RSLC1_Beveridge_Clausen_IMP_DSS_JRmethod_R3.raw", NativeID:"controllerType=0 controllerNumber=1 scan=10402"	3	2132.163049	1.000000e+000	5.965037e-001	0.000021	0.009849	1.000000e+000	1.000000e+000
	5	20190410_QExHFX1_RSLC1_Beveridge_Clausen_IMP_DSS_JRmethod_R3.11489.11489.4 File:"20190410_QExHFX1_RSLC1_Beveridge_Clausen_IMP_DSS_JRmethod_R3.raw", NativeID:"controllerType=0 controllerNumber=1 scan=11489"	4	2132.162741	1.000000e+000	6.417528e-001	-0.000287	-0.134605	1.000000e+000	1.000000e+000
	6	20190410_QExHFX1_RSLC1_Beveridge_Clausen_IMP_DSS_JRmethod_R3.10654.10654.4 File:"20190410_QExHFX1_RSLC1_Beveridge_Clausen_IMP_DSS_JRmethod_R3.raw", NativeID:"controllerType=0 controllerNumber=1 scan=10654"	4	2132.161764	1.000000e+000	6.686953e-001	-0.001264	-0.592825	1.000000e+000	1.000000e+000
	7	20190410_QExHFX1_RSLC1_Beveridge_Clausen_IMP_DSS_JRmethod_R3.10941.10941.4 File:"20190410_QExHFX1_RSLC1_Beveridge_Clausen_IMP_DSS_JRmethod_R3.raw", NativeID:"controllerType=0 controllerNumber=1 scan=10941"	4	2132.164450	1.000000e+000	7.333879e-001	0.001422	0.666928	1.000000e+000	1.000000e+000
120	MAEEVEEER(1)-YGAKLGTVIR(4)	2336.180130	null	sp|SRPP_HEVBR|(1)-sp|AMYS_HUMAN|(276)/	Inter-Protein
	1	20190410_QExHFX1_RSLC1_Beveridge_Clausen_IMP_DSS_JRmethod_R3.19258.19258.3 File:"20190410_QExHFX1_RSLC1_Beveridge_Clausen_IMP_DSS_JRmethod_R3.raw", NativeID:"controllerType=0 controllerNumber=1 scan=19258"	3	2336.183506	1.000000e+000	6.782635e-001	0.003376	1.445094	1.000000e+000	1.000000e+000
121	MDGTEELLVKLNR(10)-EKIEK(2)	2301.236914	null	Cas9(396)-Cas9(443)/	Intra-Protein
	1	20190410_QExHFX1_RSLC1_Beveridge_Clausen_IMP_DSS_JRmethod_R3.18910.18910.3 File:"20190410_QExHFX1_RSLC1_Beveridge_Clausen_IMP_DSS_JRmethod_R3.raw", NativeID:"controllerType=0 controllerNumber=1 scan=18910"	3	2301.237352	1.000000e+000	2.045021e-002	0.000438	0.190332	1.000000e+000	1.000000e+000
	2	20190410_QExHFX1_RSLC1_Beveridge_Clausen_IMP_DSS_JRmethod_R3.18736.18736.4 File:"20190410_QExHFX1_RSLC1_Beveridge_Clausen_IMP_DSS_JRmethod_R3.raw", NativeID:"controllerType=0 controllerNumber=1 scan=18736"	4	2301.233786	1.000000e+000	4.263170e-002	-0.003128	-1.359269	1.000000e+000	1.000000e+000
	3	20190410_QExHFX1_RSLC1_Beveridge_Clausen_IMP_DSS_JRmethod_R3.18905.18905.4 File:"20190410_QExHFX1_RSLC1_Beveridge_Clausen_IMP_DSS_JRmethod_R3.raw", NativeID:"controllerType=0 controllerNumber=1 scan=18905"	4	2301.239268	1.000000e+000	1.737213e-001	0.002354	1.022928	1.000000e+000	1.000000e+000
	4	20190410_QExHFX1_RSLC1_Beveridge_Clausen_IMP_DSS_JRmethod_R3.18763.18763.4 File:"20190410_QExHFX1_RSLC1_Beveridge_Clausen_IMP_DSS_JRmethod_R3.raw", NativeID:"controllerType=0 controllerNumber=1 scan=18763"	4	2317.232527	1.000000e+000	6.979277e-001	0.000698	0.301221	1.000000e+000	1.000000e+000
	5	20190410_QExHFX1_RSLC1_Beveridge_Clausen_IMP_DSS_JRmethod_R3.18740.18740.3 File:"20190410_QExHFX1_RSLC1_Beveridge_Clausen_IMP_DSS_JRmethod_R3.raw", NativeID:"controllerType=0 controllerNumber=1 scan=18740"	3	2301.236241	1.000000e+000	7.719914e-001	-0.000673	-0.292451	1.000000e+000	1.000000e+000
122	MDGTEELLVKLNR(10)-KVTVK(1)	2229.252172	null	Cas9(396)-Cas9(562)/	Intra-Protein
	1	20190410_QExHFX1_RSLC1_Beveridge_Clausen_IMP_DSS_JRmethod_R3.18516.18516.4 File:"20190410_QExHFX1_RSLC1_Beveridge_Clausen_IMP_DSS_JRmethod_R3.raw", NativeID:"controllerType=0 controllerNumber=1 scan=18516"	4	2229.251852	1.000000e+000	4.549854e-003	-0.000320	-0.143546	1.000000e+000	1.000000e+000
	2	20190410_QExHFX1_RSLC1_Beveridge_Clausen_IMP_DSS_JRmethod_R3.18370.18370.4 File:"20190410_QExHFX1_RSLC1_Beveridge_Clausen_IMP_DSS_JRmethod_R3.raw", NativeID:"controllerType=0 controllerNumber=1 scan=18370"	4	2229.253017	1.000000e+000	1.231811e-002	0.000845	0.379051	1.000000e+000	1.000000e+000
	3	20190410_QExHFX1_RSLC1_Beveridge_Clausen_IMP_DSS_JRmethod_R3.18511.18511.3 File:"20190410_QExHFX1_RSLC1_Beveridge_Clausen_IMP_DSS_JRmethod_R3.raw", NativeID:"controllerType=0 controllerNumber=1 scan=18511"	3	2229.251851	1.000000e+000	1.362245e-002	-0.000321	-0.143994	1.000000e+000	1.000000e+000
	4	20190410_QExHFX1_RSLC1_Beveridge_Clausen_IMP_DSS_JRmethod_R3.18366.18366.3 File:"20190410_QExHFX1_RSLC1_Beveridge_Clausen_IMP_DSS_JRmethod_R3.raw", NativeID:"controllerType=0 controllerNumber=1 scan=18366"	3	2229.252651	1.000000e+000	1.195309e-001	0.000479	0.214870	1.000000e+000	1.000000e+000
	5	20190410_QExHFX1_RSLC1_Beveridge_Clausen_IMP_DSS_JRmethod_R3.17313.17313.4 File:"20190410_QExHFX1_RSLC1_Beveridge_Clausen_IMP_DSS_JRmethod_R3.raw", NativeID:"controllerType=0 controllerNumber=1 scan=17313"	4	2245.247214	1.000000e+000	1.998296e-001	0.000128	0.057009	1.000000e+000	1.000000e+000
	6	20190410_QExHFX1_RSLC1_Beveridge_Clausen_IMP_DSS_JRmethod_R3.16829.16829.4 File:"20190410_QExHFX1_RSLC1_Beveridge_Clausen_IMP_DSS_JRmethod_R3.raw", NativeID:"controllerType=0 controllerNumber=1 scan=16829"	4	2245.245319	1.000000e+000	3.319029e-001	-0.001767	-0.786996	1.000000e+000	1.000000e+000
123	MDGTEELLVKLNR(10)-MDGTEELLVKLNR(10)	3188.653974	Oxidation[M](1)	Cas9(396)-Cas9(396)/	Inter-Protein
	1	20190410_QExHFX1_RSLC1_Beveridge_Clausen_IMP_DSS_JRmethod_R3.25836.25836.4 File:"20190410_QExHFX1_RSLC1_Beveridge_Clausen_IMP_DSS_JRmethod_R3.raw", NativeID:"controllerType=0 controllerNumber=1 scan=25836"	4	3188.654440	1.000000e+000	9.782662e-004	0.000466	0.146143	1.000000e+000	1.000000e+000
	2	20190410_QExHFX1_RSLC1_Beveridge_Clausen_IMP_DSS_JRmethod_R3.26657.26657.4 File:"20190410_QExHFX1_RSLC1_Beveridge_Clausen_IMP_DSS_JRmethod_R3.raw", NativeID:"controllerType=0 controllerNumber=1 scan=26657"	4	3172.658077	1.000000e+000	1.294533e-003	-0.000982	-0.309520	1.000000e+000	1.000000e+000
	3	20190410_QExHFX1_RSLC1_Beveridge_Clausen_IMP_DSS_JRmethod_R3.26555.26555.3 File:"20190410_QExHFX1_RSLC1_Beveridge_Clausen_IMP_DSS_JRmethod_R3.raw", NativeID:"controllerType=0 controllerNumber=1 scan=26555"	3	3172.659076	1.000000e+000	2.068914e-002	0.000017	0.005358	1.000000e+000	1.000000e+000
	4	20190410_QExHFX1_RSLC1_Beveridge_Clausen_IMP_DSS_JRmethod_R3.26569.26569.3 File:"20190410_QExHFX1_RSLC1_Beveridge_Clausen_IMP_DSS_JRmethod_R3.raw", NativeID:"controllerType=0 controllerNumber=1 scan=26569"	3	3172.658019	1.000000e+000	2.968987e-002	-0.001040	-0.327801	1.000000e+000	1.000000e+000
124	MDGTEELLVKLNR(10)-QLKEDYFK(3)	2741.406482	Oxidation[M](1)	Cas9(396)-Cas9(569)/	Intra-Protein
	1	20190410_QExHFX1_RSLC1_Beveridge_Clausen_IMP_DSS_JRmethod_R3.22036.22036.4 File:"20190410_QExHFX1_RSLC1_Beveridge_Clausen_IMP_DSS_JRmethod_R3.raw", NativeID:"controllerType=0 controllerNumber=1 scan=22036"	4	2741.404329	1.000000e+000	1.359304e-001	-0.002153	-0.785363	1.000000e+000	1.000000e+000
125	MDGTEELLVKLNR(10)-VITLKSK(5)	2443.383904	null	Cas9(396)-Cas9(963)/	Intra-Protein
	1	20190410_QExHFX1_RSLC1_Beveridge_Clausen_IMP_DSS_JRmethod_R3.21326.21326.4 File:"20190410_QExHFX1_RSLC1_Beveridge_Clausen_IMP_DSS_JRmethod_R3.raw", NativeID:"controllerType=0 controllerNumber=1 scan=21326"	4	2443.382911	1.000000e+000	5.598418e-001	-0.000993	-0.406404	1.000000e+000	1.000000e+000
	2	20190410_QExHFX1_RSLC1_Beveridge_Clausen_IMP_DSS_JRmethod_R3.21344.21344.3 File:"20190410_QExHFX1_RSLC1_Beveridge_Clausen_IMP_DSS_JRmethod_R3.raw", NativeID:"controllerType=0 controllerNumber=1 scan=21344"	3	2443.384504	1.000000e+000	7.203193e-001	0.000600	0.245561	1.000000e+000	1.000000e+000
126	MIAKSEQEIGK(4)-DFQFYKVR(6)	2473.279445	null	Cas9(1028)-Cas9(978)/	Intra-Protein
	1	20190410_QExHFX1_RSLC1_Beveridge_Clausen_IMP_DSS_JRmethod_R3.17756.17756.3 File:"20190410_QExHFX1_RSLC1_Beveridge_Clausen_IMP_DSS_JRmethod_R3.raw", NativeID:"controllerType=0 controllerNumber=1 scan=17756"	3	2473.278838	1.000000e+000	7.221794e-006	-0.000607	-0.245423	1.000000e+000	1.000000e+000
	2	20190410_QExHFX1_RSLC1_Beveridge_Clausen_IMP_DSS_JRmethod_R3.17595.17595.3 File:"20190410_QExHFX1_RSLC1_Beveridge_Clausen_IMP_DSS_JRmethod_R3.raw", NativeID:"controllerType=0 controllerNumber=1 scan=17595"	3	2473.281985	1.000000e+000	2.605956e-005	0.002540	1.026977	1.000000e+000	1.000000e+000
	3	20190410_QExHFX1_RSLC1_Beveridge_Clausen_IMP_DSS_JRmethod_R3.17751.17751.4 File:"20190410_QExHFX1_RSLC1_Beveridge_Clausen_IMP_DSS_JRmethod_R3.raw", NativeID:"controllerType=0 controllerNumber=1 scan=17751"	4	2473.279741	1.000000e+000	2.292871e-002	0.000296	0.119679	1.000000e+000	1.000000e+000
	4	20190410_QExHFX1_RSLC1_Beveridge_Clausen_IMP_DSS_JRmethod_R3.17086.17086.3 File:"20190410_QExHFX1_RSLC1_Beveridge_Clausen_IMP_DSS_JRmethod_R3.raw", NativeID:"controllerType=0 controllerNumber=1 scan=17086"	3	2489.274693	1.000000e+000	9.928539e-002	0.000334	0.134176	1.000000e+000	1.000000e+000
	5	20190410_QExHFX1_RSLC1_Beveridge_Clausen_IMP_DSS_JRmethod_R3.17624.17624.3 File:"20190410_QExHFX1_RSLC1_Beveridge_Clausen_IMP_DSS_JRmethod_R3.raw", NativeID:"controllerType=0 controllerNumber=1 scan=17624"	3	2489.273960	1.000000e+000	3.224518e-001	-0.000399	-0.160288	1.000000e+000	1.000000e+000
	6	20190410_QExHFX1_RSLC1_Beveridge_Clausen_IMP_DSS_JRmethod_R3.17628.17628.4 File:"20190410_QExHFX1_RSLC1_Beveridge_Clausen_IMP_DSS_JRmethod_R3.raw", NativeID:"controllerType=0 controllerNumber=1 scan=17628"	4	2489.273137	1.000000e+000	4.616042e-001	-0.001222	-0.490906	1.000000e+000	1.000000e+000
127	MIAKSEQEIGK(4)-FDNLTKAER(6)	2464.275085	null	Cas9(1028)-Cas9(906)/	Intra-Protein
	1	20190410_QExHFX1_RSLC1_Beveridge_Clausen_IMP_DSS_JRmethod_R3.11840.11840.3 File:"20190410_QExHFX1_RSLC1_Beveridge_Clausen_IMP_DSS_JRmethod_R3.raw", NativeID:"controllerType=0 controllerNumber=1 scan=11840"	3	2464.273570	1.000000e+000	3.476177e-003	-0.001515	-0.614785	1.000000e+000	1.000000e+000
	2	20190410_QExHFX1_RSLC1_Beveridge_Clausen_IMP_DSS_JRmethod_R3.11981.11981.3 File:"20190410_QExHFX1_RSLC1_Beveridge_Clausen_IMP_DSS_JRmethod_R3.raw", NativeID:"controllerType=0 controllerNumber=1 scan=11981"	3	2464.274993	1.000000e+000	5.337532e-003	-0.000092	-0.037333	1.000000e+000	1.000000e+000
	3	20190410_QExHFX1_RSLC1_Beveridge_Clausen_IMP_DSS_JRmethod_R3.10843.10843.3 File:"20190410_QExHFX1_RSLC1_Beveridge_Clausen_IMP_DSS_JRmethod_R3.raw", NativeID:"controllerType=0 controllerNumber=1 scan=10843"	3	2480.269594	1.000000e+000	6.474875e-003	-0.000405	-0.163289	1.000000e+000	1.000000e+000
	4	20190410_QExHFX1_RSLC1_Beveridge_Clausen_IMP_DSS_JRmethod_R3.11841.11841.4 File:"20190410_QExHFX1_RSLC1_Beveridge_Clausen_IMP_DSS_JRmethod_R3.raw", NativeID:"controllerType=0 controllerNumber=1 scan=11841"	4	2464.273570	1.000000e+000	4.217288e-002	-0.001515	-0.614785	1.000000e+000	1.000000e+000
	5	20190410_QExHFX1_RSLC1_Beveridge_Clausen_IMP_DSS_JRmethod_R3.11986.11986.4 File:"20190410_QExHFX1_RSLC1_Beveridge_Clausen_IMP_DSS_JRmethod_R3.raw", NativeID:"controllerType=0 controllerNumber=1 scan=11986"	4	2464.273160	1.000000e+000	1.014633e-001	-0.001925	-0.781163	1.000000e+000	1.000000e+000
	6	20190410_QExHFX1_RSLC1_Beveridge_Clausen_IMP_DSS_JRmethod_R3.11868.11868.4 File:"20190410_QExHFX1_RSLC1_Beveridge_Clausen_IMP_DSS_JRmethod_R3.raw", NativeID:"controllerType=0 controllerNumber=1 scan=11868"	4	2480.268942	1.000000e+000	1.724603e-001	-0.001057	-0.426163	1.000000e+000	1.000000e+000
128	MIAKSEQEIGK(4)-MIAKSEQEIGK(4)	2604.362177	null	Cas9(1028)-Cas9(1028)/	Inter-Protein
	1	20190410_QExHFX1_RSLC1_Beveridge_Clausen_IMP_DSS_JRmethod_R3.11351.11351.4 File:"20190410_QExHFX1_RSLC1_Beveridge_Clausen_IMP_DSS_JRmethod_R3.raw", NativeID:"controllerType=0 controllerNumber=1 scan=11351"	4	2604.365223	1.000000e+000	1.589982e-002	0.003046	1.169576	1.000000e+000	1.000000e+000
	2	20190410_QExHFX1_RSLC1_Beveridge_Clausen_IMP_DSS_JRmethod_R3.14830.14830.3 File:"20190410_QExHFX1_RSLC1_Beveridge_Clausen_IMP_DSS_JRmethod_R3.raw", NativeID:"controllerType=0 controllerNumber=1 scan=14830"	3	2604.361057	1.000000e+000	3.188736e-001	-0.001120	-0.430048	1.000000e+000	1.000000e+000
	3	20190410_QExHFX1_RSLC1_Beveridge_Clausen_IMP_DSS_JRmethod_R3.22157.22157.4 File:"20190410_QExHFX1_RSLC1_Beveridge_Clausen_IMP_DSS_JRmethod_R3.raw", NativeID:"controllerType=0 controllerNumber=1 scan=22157"	4	2604.364157	1.000000e+000	3.369835e-001	0.001980	0.760263	1.000000e+000	1.000000e+000
129	MIAKSEQEIGK(4)-VMKQLK(3)	2117.170757	null	Cas9(1028)-Cas9(653)/	Intra-Protein
	1	20190410_QExHFX1_RSLC1_Beveridge_Clausen_IMP_DSS_JRmethod_R3.11486.11486.3 File:"20190410_QExHFX1_RSLC1_Beveridge_Clausen_IMP_DSS_JRmethod_R3.raw", NativeID:"controllerType=0 controllerNumber=1 scan=11486"	3	2117.170689	1.000000e+000	7.345809e-001	-0.000068	-0.032118	1.000000e+000	1.000000e+000
130	MIAKSEQEIGK(4)-YDENDKLIR(6)	2536.296212	null	Cas9(1028)-Cas9(952)/	Intra-Protein
	1	20190410_QExHFX1_RSLC1_Beveridge_Clausen_IMP_DSS_JRmethod_R3.13386.13386.4 File:"20190410_QExHFX1_RSLC1_Beveridge_Clausen_IMP_DSS_JRmethod_R3.raw", NativeID:"controllerType=0 controllerNumber=1 scan=13386"	4	2536.297414	1.000000e+000	5.762374e-002	0.001202	0.473919	1.000000e+000	1.000000e+000
	2	20190410_QExHFX1_RSLC1_Beveridge_Clausen_IMP_DSS_JRmethod_R3.13380.13380.3 File:"20190410_QExHFX1_RSLC1_Beveridge_Clausen_IMP_DSS_JRmethod_R3.raw", NativeID:"controllerType=0 controllerNumber=1 scan=13380"	3	2536.294614	1.000000e+000	1.042705e-001	-0.001598	-0.630053	1.000000e+000	1.000000e+000
131	MKNYWR(2)-DKPIR(2)	1662.878382	null	Cas9(884)-Cas9(1304)/	Intra-Protein
	1	20190410_QExHFX1_RSLC1_Beveridge_Clausen_IMP_DSS_JRmethod_R3.11272.11272.4 File:"20190410_QExHFX1_RSLC1_Beveridge_Clausen_IMP_DSS_JRmethod_R3.raw", NativeID:"controllerType=0 controllerNumber=1 scan=11272"	4	1662.877218	1.000000e+000	3.338221e-002	-0.001164	-0.699991	1.000000e+000	1.000000e+000
	2	20190410_QExHFX1_RSLC1_Beveridge_Clausen_IMP_DSS_JRmethod_R3.11434.11434.3 File:"20190410_QExHFX1_RSLC1_Beveridge_Clausen_IMP_DSS_JRmethod_R3.raw", NativeID:"controllerType=0 controllerNumber=1 scan=11434"	3	1662.877964	1.000000e+000	4.075531e-002	-0.000418	-0.251371	1.000000e+000	1.000000e+000
	3	20190410_QExHFX1_RSLC1_Beveridge_Clausen_IMP_DSS_JRmethod_R3.10382.10382.3 File:"20190410_QExHFX1_RSLC1_Beveridge_Clausen_IMP_DSS_JRmethod_R3.raw", NativeID:"controllerType=0 controllerNumber=1 scan=10382"	3	1678.873142	1.000000e+000	7.645198e-002	-0.000154	-0.091728	1.000000e+000	1.000000e+000
	4	20190410_QExHFX1_RSLC1_Beveridge_Clausen_IMP_DSS_JRmethod_R3.10767.10767.4 File:"20190410_QExHFX1_RSLC1_Beveridge_Clausen_IMP_DSS_JRmethod_R3.raw", NativeID:"controllerType=0 controllerNumber=1 scan=10767"	4	1678.873184	1.000000e+000	1.028437e-001	-0.000112	-0.066711	1.000000e+000	1.000000e+000
	5	20190410_QExHFX1_RSLC1_Beveridge_Clausen_IMP_DSS_JRmethod_R3.10652.10652.3 File:"20190410_QExHFX1_RSLC1_Beveridge_Clausen_IMP_DSS_JRmethod_R3.raw", NativeID:"controllerType=0 controllerNumber=1 scan=10652"	3	1678.874424	1.000000e+000	1.183050e-001	0.001128	0.671879	1.000000e+000	1.000000e+000
	6	20190410_QExHFX1_RSLC1_Beveridge_Clausen_IMP_DSS_JRmethod_R3.10905.10905.4 File:"20190410_QExHFX1_RSLC1_Beveridge_Clausen_IMP_DSS_JRmethod_R3.raw", NativeID:"controllerType=0 controllerNumber=1 scan=10905"	4	1678.873190	1.000000e+000	1.190046e-001	-0.000106	-0.063138	1.000000e+000	1.000000e+000
	7	20190410_QExHFX1_RSLC1_Beveridge_Clausen_IMP_DSS_JRmethod_R3.10513.10513.3 File:"20190410_QExHFX1_RSLC1_Beveridge_Clausen_IMP_DSS_JRmethod_R3.raw", NativeID:"controllerType=0 controllerNumber=1 scan=10513"	3	1678.874424	1.000000e+000	1.684013e-001	0.001128	0.671879	1.000000e+000	1.000000e+000
	8	20190410_QExHFX1_RSLC1_Beveridge_Clausen_IMP_DSS_JRmethod_R3.10211.10211.4 File:"20190410_QExHFX1_RSLC1_Beveridge_Clausen_IMP_DSS_JRmethod_R3.raw", NativeID:"controllerType=0 controllerNumber=1 scan=10211"	4	1678.873589	1.000000e+000	1.777144e-001	0.000293	0.174522	1.000000e+000	1.000000e+000
	9	20190410_QExHFX1_RSLC1_Beveridge_Clausen_IMP_DSS_JRmethod_R3.10630.10630.4 File:"20190410_QExHFX1_RSLC1_Beveridge_Clausen_IMP_DSS_JRmethod_R3.raw", NativeID:"controllerType=0 controllerNumber=1 scan=10630"	4	1678.873800	1.000000e+000	1.958259e-001	0.000504	0.300201	1.000000e+000	1.000000e+000
	10	20190410_QExHFX1_RSLC1_Beveridge_Clausen_IMP_DSS_JRmethod_R3.10502.10502.4 File:"20190410_QExHFX1_RSLC1_Beveridge_Clausen_IMP_DSS_JRmethod_R3.raw", NativeID:"controllerType=0 controllerNumber=1 scan=10502"	4	1678.872458	1.000000e+000	2.492661e-001	-0.000838	-0.499144	1.000000e+000	1.000000e+000
	11	20190410_QExHFX1_RSLC1_Beveridge_Clausen_IMP_DSS_JRmethod_R3.10369.10369.4 File:"20190410_QExHFX1_RSLC1_Beveridge_Clausen_IMP_DSS_JRmethod_R3.raw", NativeID:"controllerType=0 controllerNumber=1 scan=10369"	4	1678.873889	1.000000e+000	2.847004e-001	0.000593	0.353213	1.000000e+000	1.000000e+000
	12	20190410_QExHFX1_RSLC1_Beveridge_Clausen_IMP_DSS_JRmethod_R3.10221.10221.3 File:"20190410_QExHFX1_RSLC1_Beveridge_Clausen_IMP_DSS_JRmethod_R3.raw", NativeID:"controllerType=0 controllerNumber=1 scan=10221"	3	1678.874973	1.000000e+000	3.809552e-001	0.001677	0.998884	1.000000e+000	1.000000e+000
	13	20190410_QExHFX1_RSLC1_Beveridge_Clausen_IMP_DSS_JRmethod_R3.11319.11319.3 File:"20190410_QExHFX1_RSLC1_Beveridge_Clausen_IMP_DSS_JRmethod_R3.raw", NativeID:"controllerType=0 controllerNumber=1 scan=11319"	3	1678.874607	1.000000e+000	4.031854e-001	0.001311	0.780881	1.000000e+000	1.000000e+000
132	MKNYWR(2)-KDLIIK(1)	1763.987592	null	Cas9(884)-Cas9(1196)/	Intra-Protein
	1	20190410_QExHFX1_RSLC1_Beveridge_Clausen_IMP_DSS_JRmethod_R3.15100.15100.3 File:"20190410_QExHFX1_RSLC1_Beveridge_Clausen_IMP_DSS_JRmethod_R3.raw", NativeID:"controllerType=0 controllerNumber=1 scan=15100"	3	1763.988987	1.000000e+000	4.817409e-003	0.001395	0.790822	1.000000e+000	1.000000e+000
	2	20190410_QExHFX1_RSLC1_Beveridge_Clausen_IMP_DSS_JRmethod_R3.15074.15074.4 File:"20190410_QExHFX1_RSLC1_Beveridge_Clausen_IMP_DSS_JRmethod_R3.raw", NativeID:"controllerType=0 controllerNumber=1 scan=15074"	4	1763.989645	1.000000e+000	1.276690e-002	0.002053	1.163840	1.000000e+000	1.000000e+000
133	MKNYWR(2)-KGILQTVK(1)	1921.072710	null	Cas9(884)-Cas9(739)/	Intra-Protein
	1	20190410_QExHFX1_RSLC1_Beveridge_Clausen_IMP_DSS_JRmethod_R3.13548.13548.3 File:"20190410_QExHFX1_RSLC1_Beveridge_Clausen_IMP_DSS_JRmethod_R3.raw", NativeID:"controllerType=0 controllerNumber=1 scan=13548"	3	1921.070591	1.000000e+000	3.085679e-004	-0.002119	-1.103030	1.000000e+000	1.000000e+000
134	MKNYWR(2)-LSKSR(3)	1624.862733	null	Cas9(884)-Cas9(222)/	Intra-Protein
	1	20190410_QExHFX1_RSLC1_Beveridge_Clausen_IMP_DSS_JRmethod_R3.9273.9273.3 File:"20190410_QExHFX1_RSLC1_Beveridge_Clausen_IMP_DSS_JRmethod_R3.raw", NativeID:"controllerType=0 controllerNumber=1 scan=9273"	3	1624.863987	1.000000e+000	3.886315e-003	0.001254	0.771757	1.000000e+000	1.000000e+000
	2	20190410_QExHFX1_RSLC1_Beveridge_Clausen_IMP_DSS_JRmethod_R3.9395.9395.3 File:"20190410_QExHFX1_RSLC1_Beveridge_Clausen_IMP_DSS_JRmethod_R3.raw", NativeID:"controllerType=0 controllerNumber=1 scan=9395"	3	1624.863255	1.000000e+000	1.010308e-002	0.000522	0.321258	1.000000e+000	1.000000e+000
	3	20190410_QExHFX1_RSLC1_Beveridge_Clausen_IMP_DSS_JRmethod_R3.8563.8563.3 File:"20190410_QExHFX1_RSLC1_Beveridge_Clausen_IMP_DSS_JRmethod_R3.raw", NativeID:"controllerType=0 controllerNumber=1 scan=8563"	3	1640.856968	1.000000e+000	1.265384e-002	-0.000679	-0.413808	1.000000e+000	1.000000e+000
	4	20190410_QExHFX1_RSLC1_Beveridge_Clausen_IMP_DSS_JRmethod_R3.9337.9337.3 File:"20190410_QExHFX1_RSLC1_Beveridge_Clausen_IMP_DSS_JRmethod_R3.raw", NativeID:"controllerType=0 controllerNumber=1 scan=9337"	3	1640.856419	1.000000e+000	3.710688e-002	-0.001228	-0.748389	1.000000e+000	1.000000e+000
	5	20190410_QExHFX1_RSLC1_Beveridge_Clausen_IMP_DSS_JRmethod_R3.9398.9398.4 File:"20190410_QExHFX1_RSLC1_Beveridge_Clausen_IMP_DSS_JRmethod_R3.raw", NativeID:"controllerType=0 controllerNumber=1 scan=9398"	4	1624.862814	1.000000e+000	2.435581e-001	0.000081	0.049850	1.000000e+000	1.000000e+000
	6	20190410_QExHFX1_RSLC1_Beveridge_Clausen_IMP_DSS_JRmethod_R3.9297.9297.4 File:"20190410_QExHFX1_RSLC1_Beveridge_Clausen_IMP_DSS_JRmethod_R3.raw", NativeID:"controllerType=0 controllerNumber=1 scan=9297"	4	1640.856955	1.000000e+000	5.309504e-001	-0.000692	-0.421731	1.000000e+000	1.000000e+000
	7	20190410_QExHFX1_RSLC1_Beveridge_Clausen_IMP_DSS_JRmethod_R3.9274.9274.4 File:"20190410_QExHFX1_RSLC1_Beveridge_Clausen_IMP_DSS_JRmethod_R3.raw", NativeID:"controllerType=0 controllerNumber=1 scan=9274"	4	1624.863791	1.000000e+000	6.139939e-001	0.001058	0.651132	1.000000e+000	1.000000e+000
	8	20190410_QExHFX1_RSLC1_Beveridge_Clausen_IMP_DSS_JRmethod_R3.8423.8423.4 File:"20190410_QExHFX1_RSLC1_Beveridge_Clausen_IMP_DSS_JRmethod_R3.raw", NativeID:"controllerType=0 controllerNumber=1 scan=8423"	4	1640.858053	1.000000e+000	6.385619e-001	0.000406	0.247432	1.000000e+000	1.000000e+000
	9	20190410_QExHFX1_RSLC1_Beveridge_Clausen_IMP_DSS_JRmethod_R3.8578.8578.4 File:"20190410_QExHFX1_RSLC1_Beveridge_Clausen_IMP_DSS_JRmethod_R3.raw", NativeID:"controllerType=0 controllerNumber=1 scan=8578"	4	1640.857443	1.000000e+000	6.402750e-001	-0.000204	-0.124325	1.000000e+000	1.000000e+000
135	MLASAGELQKGNELALPSK(10)-VVDELVKVMGR(7)	3338.806049	null	Cas9(1226)-Cas9(753)/	Intra-Protein
	1	20190410_QExHFX1_RSLC1_Beveridge_Clausen_IMP_DSS_JRmethod_R3.21991.21991.4 File:"20190410_QExHFX1_RSLC1_Beveridge_Clausen_IMP_DSS_JRmethod_R3.raw", NativeID:"controllerType=0 controllerNumber=1 scan=21991"	4	3338.806014	1.000000e+000	1.475429e-003	-0.000035	-0.010483	1.000000e+000	1.000000e+000
	2	20190410_QExHFX1_RSLC1_Beveridge_Clausen_IMP_DSS_JRmethod_R3.21926.21926.5 File:"20190410_QExHFX1_RSLC1_Beveridge_Clausen_IMP_DSS_JRmethod_R3.raw", NativeID:"controllerType=0 controllerNumber=1 scan=21926"	5	3338.805889	1.000000e+000	1.551876e-001	-0.000160	-0.047921	1.000000e+000	1.000000e+000
136	MLLDIKTR(6)-KKDWDPK(2)	2043.130612	null	sp|K1C15_SHEEP|(394)-Cas9(1128)/	Inter-Protein
	1	20190410_QExHFX1_RSLC1_Beveridge_Clausen_IMP_DSS_JRmethod_R3.17732.17732.3 File:"20190410_QExHFX1_RSLC1_Beveridge_Clausen_IMP_DSS_JRmethod_R3.raw", NativeID:"controllerType=0 controllerNumber=1 scan=17732"	3	2043.124668	1.000000e+000	5.682572e-001	-0.005944	-2.909261	1.000000e+000	1.000000e+000
137	MTNFDKNLPNEK(6)-KDWDPK(1)	2376.153917	null	Cas9(504)-Cas9(1128)/	Intra-Protein
	1	20190410_QExHFX1_RSLC1_Beveridge_Clausen_IMP_DSS_JRmethod_R3.14278.14278.3 File:"20190410_QExHFX1_RSLC1_Beveridge_Clausen_IMP_DSS_JRmethod_R3.raw", NativeID:"controllerType=0 controllerNumber=1 scan=14278"	3	2376.154387	1.000000e+000	1.279443e-003	0.000470	0.197799	1.000000e+000	1.000000e+000
	2	20190410_QExHFX1_RSLC1_Beveridge_Clausen_IMP_DSS_JRmethod_R3.14249.14249.4 File:"20190410_QExHFX1_RSLC1_Beveridge_Clausen_IMP_DSS_JRmethod_R3.raw", NativeID:"controllerType=0 controllerNumber=1 scan=14249"	4	2376.156236	1.000000e+000	1.590371e-001	0.002319	0.975947	1.000000e+000	1.000000e+000
138	MTNFDKNLPNEK(6)-MTNFDKNLPNEK(6)	3054.454559	Oxidation[M](1)	Cas9(504)-Cas9(504)/	Inter-Protein
	1	20190410_QExHFX1_RSLC1_Beveridge_Clausen_IMP_DSS_JRmethod_R3.15267.15267.4 File:"20190410_QExHFX1_RSLC1_Beveridge_Clausen_IMP_DSS_JRmethod_R3.raw", NativeID:"controllerType=0 controllerNumber=1 scan=15267"	4	3054.454245	1.000000e+000	3.302196e-003	-0.000314	-0.102801	1.000000e+000	1.000000e+000
	2	20190410_QExHFX1_RSLC1_Beveridge_Clausen_IMP_DSS_JRmethod_R3.14963.14963.4 File:"20190410_QExHFX1_RSLC1_Beveridge_Clausen_IMP_DSS_JRmethod_R3.raw", NativeID:"controllerType=0 controllerNumber=1 scan=14963"	4	3054.450916	1.000000e+000	5.685412e-003	-0.003643	-1.192684	1.000000e+000	1.000000e+000
	3	20190410_QExHFX1_RSLC1_Beveridge_Clausen_IMP_DSS_JRmethod_R3.15689.15689.4 File:"20190410_QExHFX1_RSLC1_Beveridge_Clausen_IMP_DSS_JRmethod_R3.raw", NativeID:"controllerType=0 controllerNumber=1 scan=15689"	4	3054.460348	1.000000e+000	2.226811e-002	0.005789	1.895265	1.000000e+000	1.000000e+000
	4	20190410_QExHFX1_RSLC1_Beveridge_Clausen_IMP_DSS_JRmethod_R3.15838.15838.4 File:"20190410_QExHFX1_RSLC1_Beveridge_Clausen_IMP_DSS_JRmethod_R3.raw", NativeID:"controllerType=0 controllerNumber=1 scan=15838"	4	3038.463080	1.000000e+000	2.732388e-002	0.003435	1.130507	1.000000e+000	1.000000e+000
	5	20190410_QExHFX1_RSLC1_Beveridge_Clausen_IMP_DSS_JRmethod_R3.15637.15637.3 File:"20190410_QExHFX1_RSLC1_Beveridge_Clausen_IMP_DSS_JRmethod_R3.raw", NativeID:"controllerType=0 controllerNumber=1 scan=15637"	3	3038.457848	1.000000e+000	4.279162e-001	-0.001797	-0.591418	1.000000e+000	1.000000e+000
	6	20190410_QExHFX1_RSLC1_Beveridge_Clausen_IMP_DSS_JRmethod_R3.15642.15642.3 File:"20190410_QExHFX1_RSLC1_Beveridge_Clausen_IMP_DSS_JRmethod_R3.raw", NativeID:"controllerType=0 controllerNumber=1 scan=15642"	3	3038.461794	1.000000e+000	5.335383e-001	0.002149	0.707266	1.000000e+000	1.000000e+000
139	MTNFDKNLPNEK(6)-QQLPEKYK(6)	2621.327845	null	Cas9(504)-Cas9(350)/	Intra-Protein
	1	20190410_QExHFX1_RSLC1_Beveridge_Clausen_IMP_DSS_JRmethod_R3.13069.13069.4 File:"20190410_QExHFX1_RSLC1_Beveridge_Clausen_IMP_DSS_JRmethod_R3.raw", NativeID:"controllerType=0 controllerNumber=1 scan=13069"	4	2621.327780	1.000000e+000	8.164001e-002	-0.000065	-0.024797	1.000000e+000	1.000000e+000
	2	20190410_QExHFX1_RSLC1_Beveridge_Clausen_IMP_DSS_JRmethod_R3.13248.13248.4 File:"20190410_QExHFX1_RSLC1_Beveridge_Clausen_IMP_DSS_JRmethod_R3.raw", NativeID:"controllerType=0 controllerNumber=1 scan=13248"	4	2621.331235	1.000000e+000	2.838249e-001	0.003390	1.293238	1.000000e+000	1.000000e+000
	3	20190410_QExHFX1_RSLC1_Beveridge_Clausen_IMP_DSS_JRmethod_R3.13242.13242.3 File:"20190410_QExHFX1_RSLC1_Beveridge_Clausen_IMP_DSS_JRmethod_R3.raw", NativeID:"controllerType=0 controllerNumber=1 scan=13242"	3	2621.327766	1.000000e+000	3.471166e-001	-0.000079	-0.030137	1.000000e+000	1.000000e+000
	4	20190410_QExHFX1_RSLC1_Beveridge_Clausen_IMP_DSS_JRmethod_R3.13059.13059.3 File:"20190410_QExHFX1_RSLC1_Beveridge_Clausen_IMP_DSS_JRmethod_R3.raw", NativeID:"controllerType=0 controllerNumber=1 scan=13059"	3	2621.327054	1.000000e+000	6.573266e-001	-0.000791	-0.301755	1.000000e+000	1.000000e+000
140	MTNFDKNLPNEK(6)-SKLVSDFR(2)	2539.285983	null	Cas9(504)-Cas9(965)/	Intra-Protein
	1	20190410_QExHFX1_RSLC1_Beveridge_Clausen_IMP_DSS_JRmethod_R3.15933.15933.3 File:"20190410_QExHFX1_RSLC1_Beveridge_Clausen_IMP_DSS_JRmethod_R3.raw", NativeID:"controllerType=0 controllerNumber=1 scan=15933"	3	2539.288496	1.000000e+000	2.225914e-004	0.002513	0.989648	1.000000e+000	1.000000e+000
	2	20190410_QExHFX1_RSLC1_Beveridge_Clausen_IMP_DSS_JRmethod_R3.16005.16005.4 File:"20190410_QExHFX1_RSLC1_Beveridge_Clausen_IMP_DSS_JRmethod_R3.raw", NativeID:"controllerType=0 controllerNumber=1 scan=16005"	4	2539.285810	1.000000e+000	9.308046e-004	-0.000173	-0.068129	1.000000e+000	1.000000e+000
	3	20190410_QExHFX1_RSLC1_Beveridge_Clausen_IMP_DSS_JRmethod_R3.15257.15257.3 File:"20190410_QExHFX1_RSLC1_Beveridge_Clausen_IMP_DSS_JRmethod_R3.raw", NativeID:"controllerType=0 controllerNumber=1 scan=15257"	3	2555.280552	1.000000e+000	1.949677e-003	-0.000345	-0.135015	1.000000e+000	1.000000e+000
	4	20190410_QExHFX1_RSLC1_Beveridge_Clausen_IMP_DSS_JRmethod_R3.16136.16136.3 File:"20190410_QExHFX1_RSLC1_Beveridge_Clausen_IMP_DSS_JRmethod_R3.raw", NativeID:"controllerType=0 controllerNumber=1 scan=16136"	3	2539.285480	1.000000e+000	1.475338e-002	-0.000503	-0.198087	1.000000e+000	1.000000e+000
	5	20190410_QExHFX1_RSLC1_Beveridge_Clausen_IMP_DSS_JRmethod_R3.15260.15260.4 File:"20190410_QExHFX1_RSLC1_Beveridge_Clausen_IMP_DSS_JRmethod_R3.raw", NativeID:"controllerType=0 controllerNumber=1 scan=15260"	4	2555.281393	1.000000e+000	1.918152e-002	0.000496	0.194108	1.000000e+000	1.000000e+000
	6	20190410_QExHFX1_RSLC1_Beveridge_Clausen_IMP_DSS_JRmethod_R3.15964.15964.4 File:"20190410_QExHFX1_RSLC1_Beveridge_Clausen_IMP_DSS_JRmethod_R3.raw", NativeID:"controllerType=0 controllerNumber=1 scan=15964"	4	2555.277908	1.000000e+000	2.816817e-002	-0.002989	-1.169734	1.000000e+000	1.000000e+000
	7	20190410_QExHFX1_RSLC1_Beveridge_Clausen_IMP_DSS_JRmethod_R3.16203.16203.4 File:"20190410_QExHFX1_RSLC1_Beveridge_Clausen_IMP_DSS_JRmethod_R3.raw", NativeID:"controllerType=0 controllerNumber=1 scan=16203"	4	2539.286845	1.000000e+000	2.907812e-002	0.000862	0.339466	1.000000e+000	1.000000e+000
	8	20190410_QExHFX1_RSLC1_Beveridge_Clausen_IMP_DSS_JRmethod_R3.14931.14931.4 File:"20190410_QExHFX1_RSLC1_Beveridge_Clausen_IMP_DSS_JRmethod_R3.raw", NativeID:"controllerType=0 controllerNumber=1 scan=14931"	4	2555.282858	1.000000e+000	3.350408e-002	0.001961	0.767430	1.000000e+000	1.000000e+000
	9	20190410_QExHFX1_RSLC1_Beveridge_Clausen_IMP_DSS_JRmethod_R3.16723.16723.4 File:"20190410_QExHFX1_RSLC1_Beveridge_Clausen_IMP_DSS_JRmethod_R3.raw", NativeID:"controllerType=0 controllerNumber=1 scan=16723"	4	2539.284253	1.000000e+000	3.418617e-002	-0.001730	-0.681294	1.000000e+000	1.000000e+000
	10	20190410_QExHFX1_RSLC1_Beveridge_Clausen_IMP_DSS_JRmethod_R3.16493.16493.4 File:"20190410_QExHFX1_RSLC1_Beveridge_Clausen_IMP_DSS_JRmethod_R3.raw", NativeID:"controllerType=0 controllerNumber=1 scan=16493"	4	2539.283835	1.000000e+000	3.448624e-002	-0.002148	-0.845907	1.000000e+000	1.000000e+000
	11	20190410_QExHFX1_RSLC1_Beveridge_Clausen_IMP_DSS_JRmethod_R3.16791.16791.3 File:"20190410_QExHFX1_RSLC1_Beveridge_Clausen_IMP_DSS_JRmethod_R3.raw", NativeID:"controllerType=0 controllerNumber=1 scan=16791"	3	2539.287022	1.000000e+000	7.027256e-002	0.001039	0.409170	1.000000e+000	1.000000e+000
	12	20190410_QExHFX1_RSLC1_Beveridge_Clausen_IMP_DSS_JRmethod_R3.15091.15091.3 File:"20190410_QExHFX1_RSLC1_Beveridge_Clausen_IMP_DSS_JRmethod_R3.raw", NativeID:"controllerType=0 controllerNumber=1 scan=15091"	3	2555.279637	1.000000e+000	8.316126e-002	-0.001260	-0.493096	1.000000e+000	1.000000e+000
	13	20190410_QExHFX1_RSLC1_Beveridge_Clausen_IMP_DSS_JRmethod_R3.15446.15446.4 File:"20190410_QExHFX1_RSLC1_Beveridge_Clausen_IMP_DSS_JRmethod_R3.raw", NativeID:"controllerType=0 controllerNumber=1 scan=15446"	4	2555.277731	1.000000e+000	8.762938e-002	-0.003166	-1.239003	1.000000e+000	1.000000e+000
	14	20190410_QExHFX1_RSLC1_Beveridge_Clausen_IMP_DSS_JRmethod_R3.15092.15092.4 File:"20190410_QExHFX1_RSLC1_Beveridge_Clausen_IMP_DSS_JRmethod_R3.raw", NativeID:"controllerType=0 controllerNumber=1 scan=15092"	4	2555.283835	1.000000e+000	1.460480e-001	0.002938	1.149776	1.000000e+000	1.000000e+000
	15	20190410_QExHFX1_RSLC1_Beveridge_Clausen_IMP_DSS_JRmethod_R3.15442.15442.3 File:"20190410_QExHFX1_RSLC1_Beveridge_Clausen_IMP_DSS_JRmethod_R3.raw", NativeID:"controllerType=0 controllerNumber=1 scan=15442"	3	2555.280186	1.000000e+000	5.197427e-001	-0.000711	-0.278247	1.000000e+000	1.000000e+000
	16	20190410_QExHFX1_RSLC1_Beveridge_Clausen_IMP_DSS_JRmethod_R3.15796.15796.3 File:"20190410_QExHFX1_RSLC1_Beveridge_Clausen_IMP_DSS_JRmethod_R3.raw", NativeID:"controllerType=0 controllerNumber=1 scan=15796"	3	2555.281284	1.000000e+000	5.984279e-001	0.000387	0.151451	1.000000e+000	1.000000e+000
	17	20190410_QExHFX1_RSLC1_Beveridge_Clausen_IMP_DSS_JRmethod_R3.16541.16541.3 File:"20190410_QExHFX1_RSLC1_Beveridge_Clausen_IMP_DSS_JRmethod_R3.raw", NativeID:"controllerType=0 controllerNumber=1 scan=16541"	3	2539.283909	1.000000e+000	6.735864e-001	-0.002074	-0.816765	1.000000e+000	1.000000e+000
141	NLPNEKVLPK(6)-DKQSGK(2)	1951.085774	null	Cas9(510)-Cas9(677)/	Intra-Protein
	1	20190410_QExHFX1_RSLC1_Beveridge_Clausen_IMP_DSS_JRmethod_R3.9391.9391.3 File:"20190410_QExHFX1_RSLC1_Beveridge_Clausen_IMP_DSS_JRmethod_R3.raw", NativeID:"controllerType=0 controllerNumber=1 scan=9391"	3	1951.086267	1.000000e+000	2.368068e-002	0.000493	0.252680	1.000000e+000	1.000000e+000
	2	20190410_QExHFX1_RSLC1_Beveridge_Clausen_IMP_DSS_JRmethod_R3.9270.9270.3 File:"20190410_QExHFX1_RSLC1_Beveridge_Clausen_IMP_DSS_JRmethod_R3.raw", NativeID:"controllerType=0 controllerNumber=1 scan=9270"	3	1951.086531	1.000000e+000	2.692306e-002	0.000757	0.387989	1.000000e+000	1.000000e+000
	3	20190410_QExHFX1_RSLC1_Beveridge_Clausen_IMP_DSS_JRmethod_R3.9278.9278.4 File:"20190410_QExHFX1_RSLC1_Beveridge_Clausen_IMP_DSS_JRmethod_R3.raw", NativeID:"controllerType=0 controllerNumber=1 scan=9278"	4	1951.086591	1.000000e+000	7.653392e-002	0.000817	0.418741	1.000000e+000	1.000000e+000
	4	20190410_QExHFX1_RSLC1_Beveridge_Clausen_IMP_DSS_JRmethod_R3.9149.9149.4 File:"20190410_QExHFX1_RSLC1_Beveridge_Clausen_IMP_DSS_JRmethod_R3.raw", NativeID:"controllerType=0 controllerNumber=1 scan=9149"	4	1951.086304	1.000000e+000	3.707124e-001	0.000530	0.271644	1.000000e+000	1.000000e+000
	5	20190410_QExHFX1_RSLC1_Beveridge_Clausen_IMP_DSS_JRmethod_R3.9145.9145.3 File:"20190410_QExHFX1_RSLC1_Beveridge_Clausen_IMP_DSS_JRmethod_R3.raw", NativeID:"controllerType=0 controllerNumber=1 scan=9145"	3	1951.087813	1.000000e+000	7.212929e-001	0.002039	1.045059	1.000000e+000	1.000000e+000
	6	20190410_QExHFX1_RSLC1_Beveridge_Clausen_IMP_DSS_JRmethod_R3.9779.9779.3 File:"20190410_QExHFX1_RSLC1_Beveridge_Clausen_IMP_DSS_JRmethod_R3.raw", NativeID:"controllerType=0 controllerNumber=1 scan=9779"	3	1951.082544	1.000000e+000	7.623687e-001	-0.003230	-1.655488	1.000000e+000	1.000000e+000
142	NLPNEKVLPK(6)-HSIKK(4)	1901.121767	null	Cas9(510)-Cas9(48)/	Intra-Protein
	1	20190410_QExHFX1_RSLC1_Beveridge_Clausen_IMP_DSS_JRmethod_R3.7890.7890.3 File:"20190410_QExHFX1_RSLC1_Beveridge_Clausen_IMP_DSS_JRmethod_R3.raw", NativeID:"controllerType=0 controllerNumber=1 scan=7890"	3	1901.122764	1.000000e+000	1.949926e-001	0.000997	0.524427	1.000000e+000	1.000000e+000
	2	20190410_QExHFX1_RSLC1_Beveridge_Clausen_IMP_DSS_JRmethod_R3.8028.8028.3 File:"20190410_QExHFX1_RSLC1_Beveridge_Clausen_IMP_DSS_JRmethod_R3.raw", NativeID:"controllerType=0 controllerNumber=1 scan=8028"	3	1901.121433	1.000000e+000	2.085678e-001	-0.000334	-0.175686	1.000000e+000	1.000000e+000
	3	20190410_QExHFX1_RSLC1_Beveridge_Clausen_IMP_DSS_JRmethod_R3.7884.7884.4 File:"20190410_QExHFX1_RSLC1_Beveridge_Clausen_IMP_DSS_JRmethod_R3.raw", NativeID:"controllerType=0 controllerNumber=1 scan=7884"	4	1901.122115	1.000000e+000	3.861265e-001	0.000348	0.183050	1.000000e+000	1.000000e+000
	4	20190410_QExHFX1_RSLC1_Beveridge_Clausen_IMP_DSS_JRmethod_R3.8020.8020.4 File:"20190410_QExHFX1_RSLC1_Beveridge_Clausen_IMP_DSS_JRmethod_R3.raw", NativeID:"controllerType=0 controllerNumber=1 scan=8020"	4	1901.122290	1.000000e+000	3.871313e-001	0.000523	0.275101	1.000000e+000	1.000000e+000
143	NLPNEKVLPK(6)-NLPNEKVLPK(6)	2440.417254	null	Cas9(510)-Cas9(510)/	Inter-Protein
	1	20190410_QExHFX1_RSLC1_Beveridge_Clausen_IMP_DSS_JRmethod_R3.14293.14293.3 File:"20190410_QExHFX1_RSLC1_Beveridge_Clausen_IMP_DSS_JRmethod_R3.raw", NativeID:"controllerType=0 controllerNumber=1 scan=14293"	3	2440.418079	1.000000e+000	1.495393e-003	0.000825	0.338057	1.000000e+000	1.000000e+000
	2	20190410_QExHFX1_RSLC1_Beveridge_Clausen_IMP_DSS_JRmethod_R3.14480.14480.3 File:"20190410_QExHFX1_RSLC1_Beveridge_Clausen_IMP_DSS_JRmethod_R3.raw", NativeID:"controllerType=0 controllerNumber=1 scan=14480"	3	2440.420119	1.000000e+000	3.614971e-003	0.002865	1.173980	1.000000e+000	1.000000e+000
	3	20190410_QExHFX1_RSLC1_Beveridge_Clausen_IMP_DSS_JRmethod_R3.14431.14431.4 File:"20190410_QExHFX1_RSLC1_Beveridge_Clausen_IMP_DSS_JRmethod_R3.raw", NativeID:"controllerType=0 controllerNumber=1 scan=14431"	4	2440.415932	1.000000e+000	1.295481e-001	-0.001322	-0.541711	1.000000e+000	1.000000e+000
	4	20190410_QExHFX1_RSLC1_Beveridge_Clausen_IMP_DSS_JRmethod_R3.14648.14648.4 File:"20190410_QExHFX1_RSLC1_Beveridge_Clausen_IMP_DSS_JRmethod_R3.raw", NativeID:"controllerType=0 controllerNumber=1 scan=14648"	4	2440.416214	1.000000e+000	1.578265e-001	-0.001040	-0.426157	1.000000e+000	1.000000e+000
	5	20190410_QExHFX1_RSLC1_Beveridge_Clausen_IMP_DSS_JRmethod_R3.14250.14250.4 File:"20190410_QExHFX1_RSLC1_Beveridge_Clausen_IMP_DSS_JRmethod_R3.raw", NativeID:"controllerType=0 controllerNumber=1 scan=14250"	4	2440.418844	1.000000e+000	2.545350e-001	0.001590	0.651528	1.000000e+000	1.000000e+000
	6	20190410_QExHFX1_RSLC1_Beveridge_Clausen_IMP_DSS_JRmethod_R3.14682.14682.3 File:"20190410_QExHFX1_RSLC1_Beveridge_Clausen_IMP_DSS_JRmethod_R3.raw", NativeID:"controllerType=0 controllerNumber=1 scan=14682"	3	2440.419773	1.000000e+000	3.582281e-001	0.002519	1.032201	1.000000e+000	1.000000e+000
144	NPIDFLEAKGYK(9)-APLSASMIKR(9)	2605.405699	null	Cas9(1189)-Cas9(327)/	Intra-Protein
	1	20190410_QExHFX1_RSLC1_Beveridge_Clausen_IMP_DSS_JRmethod_R3.22073.22073.4 File:"20190410_QExHFX1_RSLC1_Beveridge_Clausen_IMP_DSS_JRmethod_R3.raw", NativeID:"controllerType=0 controllerNumber=1 scan=22073"	4	2605.404053	1.000000e+000	2.946452e-001	-0.001646	-0.631763	1.000000e+000	1.000000e+000
145	NPIDFLEAKGYK(9)-FIKPILEK(3)	2519.415859	null	Cas9(1189)-Cas9(381)/	Intra-Protein
	1	20190410_QExHFX1_RSLC1_Beveridge_Clausen_IMP_DSS_JRmethod_R3.24044.24044.4 File:"20190410_QExHFX1_RSLC1_Beveridge_Clausen_IMP_DSS_JRmethod_R3.raw", NativeID:"controllerType=0 controllerNumber=1 scan=24044"	4	2519.416488	1.000000e+000	2.577186e-001	0.000629	0.249661	1.000000e+000	1.000000e+000
146	NPIDFLEAKGYK(9)-KFDNLTK(1)	2397.269930	null	Cas9(1189)-Cas9(900)/	Intra-Protein
	1	20190410_QExHFX1_RSLC1_Beveridge_Clausen_IMP_DSS_JRmethod_R3.22005.22005.4 File:"20190410_QExHFX1_RSLC1_Beveridge_Clausen_IMP_DSS_JRmethod_R3.raw", NativeID:"controllerType=0 controllerNumber=1 scan=22005"	4	2397.269319	1.000000e+000	4.396552e-004	-0.000611	-0.254873	1.000000e+000	1.000000e+000
	2	20190410_QExHFX1_RSLC1_Beveridge_Clausen_IMP_DSS_JRmethod_R3.22000.22000.4 File:"20190410_QExHFX1_RSLC1_Beveridge_Clausen_IMP_DSS_JRmethod_R3.raw", NativeID:"controllerType=0 controllerNumber=1 scan=22000"	4	2397.269024	1.000000e+000	1.433181e-001	-0.000906	-0.377930	1.000000e+000	1.000000e+000
	3	20190410_QExHFX1_RSLC1_Beveridge_Clausen_IMP_DSS_JRmethod_R3.22007.22007.3 File:"20190410_QExHFX1_RSLC1_Beveridge_Clausen_IMP_DSS_JRmethod_R3.raw", NativeID:"controllerType=0 controllerNumber=1 scan=22007"	3	2397.270838	1.000000e+000	7.767229e-001	0.000908	0.378764	1.000000e+000	1.000000e+000
147	NPIDFLEAKGYK(9)-SDKNR(3)	2151.107961	null	Cas9(1189)-Cas9(866)/	Intra-Protein
	1	20190410_QExHFX1_RSLC1_Beveridge_Clausen_IMP_DSS_JRmethod_R3.18067.18067.4 File:"20190410_QExHFX1_RSLC1_Beveridge_Clausen_IMP_DSS_JRmethod_R3.raw", NativeID:"controllerType=0 controllerNumber=1 scan=18067"	4	2151.108321	1.000000e+000	1.490819e-001	0.000360	0.167356	1.000000e+000	1.000000e+000
	2	20190410_QExHFX1_RSLC1_Beveridge_Clausen_IMP_DSS_JRmethod_R3.17896.17896.3 File:"20190410_QExHFX1_RSLC1_Beveridge_Clausen_IMP_DSS_JRmethod_R3.raw", NativeID:"controllerType=0 controllerNumber=1 scan=17896"	3	2151.106907	1.000000e+000	4.636679e-001	-0.001054	-0.489980	1.000000e+000	1.000000e+000
	3	20190410_QExHFX1_RSLC1_Beveridge_Clausen_IMP_DSS_JRmethod_R3.18079.18079.3 File:"20190410_QExHFX1_RSLC1_Beveridge_Clausen_IMP_DSS_JRmethod_R3.raw", NativeID:"controllerType=0 controllerNumber=1 scan=18079"	3	2151.109020	1.000000e+000	7.116588e-001	0.001059	0.492304	1.000000e+000	1.000000e+000
148	NSDKLIAR(4)-DKPIR(2)	1681.959463	null	Cas9(1122)-Cas9(1304)/	Intra-Protein
	1	20190410_QExHFX1_RSLC1_Beveridge_Clausen_IMP_DSS_JRmethod_R3.9783.9783.3 File:"20190410_QExHFX1_RSLC1_Beveridge_Clausen_IMP_DSS_JRmethod_R3.raw", NativeID:"controllerType=0 controllerNumber=1 scan=9783"	3	1681.960301	1.000000e+000	1.999765e-002	0.000838	0.498228	1.000000e+000	1.000000e+000
	2	20190410_QExHFX1_RSLC1_Beveridge_Clausen_IMP_DSS_JRmethod_R3.9922.9922.3 File:"20190410_QExHFX1_RSLC1_Beveridge_Clausen_IMP_DSS_JRmethod_R3.raw", NativeID:"controllerType=0 controllerNumber=1 scan=9922"	3	1681.959934	1.000000e+000	2.239474e-002	0.000471	0.280031	1.000000e+000	1.000000e+000
	3	20190410_QExHFX1_RSLC1_Beveridge_Clausen_IMP_DSS_JRmethod_R3.9770.9770.4 File:"20190410_QExHFX1_RSLC1_Beveridge_Clausen_IMP_DSS_JRmethod_R3.raw", NativeID:"controllerType=0 controllerNumber=1 scan=9770"	4	1681.959372	1.000000e+000	3.015194e-002	-0.000091	-0.054104	1.000000e+000	1.000000e+000
	4	20190410_QExHFX1_RSLC1_Beveridge_Clausen_IMP_DSS_JRmethod_R3.10203.10203.3 File:"20190410_QExHFX1_RSLC1_Beveridge_Clausen_IMP_DSS_JRmethod_R3.raw", NativeID:"controllerType=0 controllerNumber=1 scan=10203"	3	1681.957920	1.000000e+000	4.928147e-002	-0.001543	-0.917382	1.000000e+000	1.000000e+000
	5	20190410_QExHFX1_RSLC1_Beveridge_Clausen_IMP_DSS_JRmethod_R3.9913.9913.4 File:"20190410_QExHFX1_RSLC1_Beveridge_Clausen_IMP_DSS_JRmethod_R3.raw", NativeID:"controllerType=0 controllerNumber=1 scan=9913"	4	1681.959616	1.000000e+000	5.105875e-002	0.000153	0.090965	1.000000e+000	1.000000e+000
	6	20190410_QExHFX1_RSLC1_Beveridge_Clausen_IMP_DSS_JRmethod_R3.9629.9629.4 File:"20190410_QExHFX1_RSLC1_Beveridge_Clausen_IMP_DSS_JRmethod_R3.raw", NativeID:"controllerType=0 controllerNumber=1 scan=9629"	4	1681.960226	1.000000e+000	5.241966e-002	0.000763	0.453638	1.000000e+000	1.000000e+000
	7	20190410_QExHFX1_RSLC1_Beveridge_Clausen_IMP_DSS_JRmethod_R3.10198.10198.4 File:"20190410_QExHFX1_RSLC1_Beveridge_Clausen_IMP_DSS_JRmethod_R3.raw", NativeID:"controllerType=0 controllerNumber=1 scan=10198"	4	1681.960273	1.000000e+000	1.102323e-001	0.000810	0.481581	1.000000e+000	1.000000e+000
	8	20190410_QExHFX1_RSLC1_Beveridge_Clausen_IMP_DSS_JRmethod_R3.10052.10052.4 File:"20190410_QExHFX1_RSLC1_Beveridge_Clausen_IMP_DSS_JRmethod_R3.raw", NativeID:"controllerType=0 controllerNumber=1 scan=10052"	4	1681.959982	1.000000e+000	1.141626e-001	0.000519	0.308569	1.000000e+000	1.000000e+000
149	NSDKLIAR(4)-ENFDKAR(5)	1933.013674	null	Cas9(1122)-sp|RETBP_HUMAN|(35)/	Inter-Protein
	1	20190410_QExHFX1_RSLC1_Beveridge_Clausen_IMP_DSS_JRmethod_R3.12752.12752.4 File:"20190410_QExHFX1_RSLC1_Beveridge_Clausen_IMP_DSS_JRmethod_R3.raw", NativeID:"controllerType=0 controllerNumber=1 scan=12752"	4	1933.013327	1.000000e+000	3.859399e-001	-0.000347	-0.179512	1.000000e+000	1.000000e+000
150	NSDKLIAR(4)-KDLIIK(1)	1783.068673	null	Cas9(1122)-Cas9(1196)/	Intra-Protein
	1	20190410_QExHFX1_RSLC1_Beveridge_Clausen_IMP_DSS_JRmethod_R3.13391.13391.3 File:"20190410_QExHFX1_RSLC1_Beveridge_Clausen_IMP_DSS_JRmethod_R3.raw", NativeID:"controllerType=0 controllerNumber=1 scan=13391"	3	1783.068028	1.000000e+000	4.112226e-003	-0.000645	-0.361736	1.000000e+000	1.000000e+000
	2	20190410_QExHFX1_RSLC1_Beveridge_Clausen_IMP_DSS_JRmethod_R3.13554.13554.4 File:"20190410_QExHFX1_RSLC1_Beveridge_Clausen_IMP_DSS_JRmethod_R3.raw", NativeID:"controllerType=0 controllerNumber=1 scan=13554"	4	1783.069034	1.000000e+000	2.102673e-002	0.000361	0.202460	1.000000e+000	1.000000e+000
	3	20190410_QExHFX1_RSLC1_Beveridge_Clausen_IMP_DSS_JRmethod_R3.13551.13551.3 File:"20190410_QExHFX1_RSLC1_Beveridge_Clausen_IMP_DSS_JRmethod_R3.raw", NativeID:"controllerType=0 controllerNumber=1 scan=13551"	3	1783.069859	1.000000e+000	2.858643e-002	0.001186	0.665145	1.000000e+000	1.000000e+000
	4	20190410_QExHFX1_RSLC1_Beveridge_Clausen_IMP_DSS_JRmethod_R3.14177.14177.4 File:"20190410_QExHFX1_RSLC1_Beveridge_Clausen_IMP_DSS_JRmethod_R3.raw", NativeID:"controllerType=0 controllerNumber=1 scan=14177"	4	1783.069723	1.000000e+000	3.929614e-002	0.001050	0.588872	1.000000e+000	1.000000e+000
151	NSDKLIAR(4)-KGILQTVK(1)	1940.153791	null	Cas9(1122)-Cas9(739)/	Intra-Protein
	1	20190410_QExHFX1_RSLC1_Beveridge_Clausen_IMP_DSS_JRmethod_R3.11987.11987.3 File:"20190410_QExHFX1_RSLC1_Beveridge_Clausen_IMP_DSS_JRmethod_R3.raw", NativeID:"controllerType=0 controllerNumber=1 scan=11987"	3	1940.153643	1.000000e+000	5.065201e-004	-0.000148	-0.076283	1.000000e+000	1.000000e+000
	2	20190410_QExHFX1_RSLC1_Beveridge_Clausen_IMP_DSS_JRmethod_R3.12374.12374.4 File:"20190410_QExHFX1_RSLC1_Beveridge_Clausen_IMP_DSS_JRmethod_R3.raw", NativeID:"controllerType=0 controllerNumber=1 scan=12374"	4	1940.154274	1.000000e+000	1.654765e-003	0.000483	0.248949	1.000000e+000	1.000000e+000
	3	20190410_QExHFX1_RSLC1_Beveridge_Clausen_IMP_DSS_JRmethod_R3.12153.12153.4 File:"20190410_QExHFX1_RSLC1_Beveridge_Clausen_IMP_DSS_JRmethod_R3.raw", NativeID:"controllerType=0 controllerNumber=1 scan=12153"	4	1940.155783	1.000000e+000	1.312532e-002	0.001992	1.026723	1.000000e+000	1.000000e+000
	4	20190410_QExHFX1_RSLC1_Beveridge_Clausen_IMP_DSS_JRmethod_R3.12156.12156.3 File:"20190410_QExHFX1_RSLC1_Beveridge_Clausen_IMP_DSS_JRmethod_R3.raw", NativeID:"controllerType=0 controllerNumber=1 scan=12156"	3	1940.156544	1.000000e+000	1.504723e-002	0.002753	1.418960	1.000000e+000	1.000000e+000
	5	20190410_QExHFX1_RSLC1_Beveridge_Clausen_IMP_DSS_JRmethod_R3.11982.11982.4 File:"20190410_QExHFX1_RSLC1_Beveridge_Clausen_IMP_DSS_JRmethod_R3.raw", NativeID:"controllerType=0 controllerNumber=1 scan=11982"	4	1940.155604	1.000000e+000	1.833803e-002	0.001813	0.934462	1.000000e+000	1.000000e+000
152	NSDKLIAR(4)-LSKSR(3)	1643.943814	null	Cas9(1122)-Cas9(222)/	Intra-Protein
	1	20190410_QExHFX1_RSLC1_Beveridge_Clausen_IMP_DSS_JRmethod_R3.8115.8115.3 File:"20190410_QExHFX1_RSLC1_Beveridge_Clausen_IMP_DSS_JRmethod_R3.raw", NativeID:"controllerType=0 controllerNumber=1 scan=8115"	3	1643.944126	1.000000e+000	1.573353e-001	0.000312	0.189788	1.000000e+000	1.000000e+000
	2	20190410_QExHFX1_RSLC1_Beveridge_Clausen_IMP_DSS_JRmethod_R3.8664.8664.4 File:"20190410_QExHFX1_RSLC1_Beveridge_Clausen_IMP_DSS_JRmethod_R3.raw", NativeID:"controllerType=0 controllerNumber=1 scan=8664"	4	1643.943996	1.000000e+000	1.622203e-001	0.000182	0.110709	1.000000e+000	1.000000e+000
	3	20190410_QExHFX1_RSLC1_Beveridge_Clausen_IMP_DSS_JRmethod_R3.8231.8231.4 File:"20190410_QExHFX1_RSLC1_Beveridge_Clausen_IMP_DSS_JRmethod_R3.raw", NativeID:"controllerType=0 controllerNumber=1 scan=8231"	4	1643.943747	1.000000e+000	1.736423e-001	-0.000067	-0.040756	1.000000e+000	1.000000e+000
	4	20190410_QExHFX1_RSLC1_Beveridge_Clausen_IMP_DSS_JRmethod_R3.8002.8002.3 File:"20190410_QExHFX1_RSLC1_Beveridge_Clausen_IMP_DSS_JRmethod_R3.raw", NativeID:"controllerType=0 controllerNumber=1 scan=8002"	3	1643.944126	1.000000e+000	1.740129e-001	0.000312	0.189788	1.000000e+000	1.000000e+000
	5	20190410_QExHFX1_RSLC1_Beveridge_Clausen_IMP_DSS_JRmethod_R3.8003.8003.4 File:"20190410_QExHFX1_RSLC1_Beveridge_Clausen_IMP_DSS_JRmethod_R3.raw", NativeID:"controllerType=0 controllerNumber=1 scan=8003"	4	1643.944113	1.000000e+000	1.876519e-001	0.000299	0.181880	1.000000e+000	1.000000e+000
	6	20190410_QExHFX1_RSLC1_Beveridge_Clausen_IMP_DSS_JRmethod_R3.8337.8337.3 File:"20190410_QExHFX1_RSLC1_Beveridge_Clausen_IMP_DSS_JRmethod_R3.raw", NativeID:"controllerType=0 controllerNumber=1 scan=8337"	3	1643.943760	1.000000e+000	1.876809e-001	-0.000054	-0.032848	1.000000e+000	1.000000e+000
	7	20190410_QExHFX1_RSLC1_Beveridge_Clausen_IMP_DSS_JRmethod_R3.8456.8456.4 File:"20190410_QExHFX1_RSLC1_Beveridge_Clausen_IMP_DSS_JRmethod_R3.raw", NativeID:"controllerType=0 controllerNumber=1 scan=8456"	4	1643.943625	1.000000e+000	2.387581e-001	-0.000189	-0.114967	1.000000e+000	1.000000e+000
	8	20190410_QExHFX1_RSLC1_Beveridge_Clausen_IMP_DSS_JRmethod_R3.8117.8117.4 File:"20190410_QExHFX1_RSLC1_Beveridge_Clausen_IMP_DSS_JRmethod_R3.raw", NativeID:"controllerType=0 controllerNumber=1 scan=8117"	4	1643.943747	1.000000e+000	2.642354e-001	-0.000067	-0.040756	1.000000e+000	1.000000e+000
	9	20190410_QExHFX1_RSLC1_Beveridge_Clausen_IMP_DSS_JRmethod_R3.8229.8229.3 File:"20190410_QExHFX1_RSLC1_Beveridge_Clausen_IMP_DSS_JRmethod_R3.raw", NativeID:"controllerType=0 controllerNumber=1 scan=8229"	3	1643.944126	1.000000e+000	2.671208e-001	0.000312	0.189788	1.000000e+000	1.000000e+000
	10	20190410_QExHFX1_RSLC1_Beveridge_Clausen_IMP_DSS_JRmethod_R3.8452.8452.3 File:"20190410_QExHFX1_RSLC1_Beveridge_Clausen_IMP_DSS_JRmethod_R3.raw", NativeID:"controllerType=0 controllerNumber=1 scan=8452"	3	1643.943760	1.000000e+000	2.671776e-001	-0.000054	-0.032848	1.000000e+000	1.000000e+000
	11	20190410_QExHFX1_RSLC1_Beveridge_Clausen_IMP_DSS_JRmethod_R3.8339.8339.4 File:"20190410_QExHFX1_RSLC1_Beveridge_Clausen_IMP_DSS_JRmethod_R3.raw", NativeID:"controllerType=0 controllerNumber=1 scan=8339"	4	1643.944235	1.000000e+000	3.577896e-001	0.000421	0.256091	1.000000e+000	1.000000e+000
	12	20190410_QExHFX1_RSLC1_Beveridge_Clausen_IMP_DSS_JRmethod_R3.8661.8661.3 File:"20190410_QExHFX1_RSLC1_Beveridge_Clausen_IMP_DSS_JRmethod_R3.raw", NativeID:"controllerType=0 controllerNumber=1 scan=8661"	3	1643.944126	1.000000e+000	4.070828e-001	0.000312	0.189788	1.000000e+000	1.000000e+000
	13	20190410_QExHFX1_RSLC1_Beveridge_Clausen_IMP_DSS_JRmethod_R3.7865.7865.4 File:"20190410_QExHFX1_RSLC1_Beveridge_Clausen_IMP_DSS_JRmethod_R3.raw", NativeID:"controllerType=0 controllerNumber=1 scan=7865"	4	1643.943258	1.000000e+000	4.700337e-001	-0.000556	-0.338211	1.000000e+000	1.000000e+000
153	NSDKLIAR(4)-MKNYWR(2)	1967.016651	Oxidation[M](12)	Cas9(1122)-Cas9(884)/	Intra-Protein
	1	20190410_QExHFX1_RSLC1_Beveridge_Clausen_IMP_DSS_JRmethod_R3.11584.11584.3 File:"20190410_QExHFX1_RSLC1_Beveridge_Clausen_IMP_DSS_JRmethod_R3.raw", NativeID:"controllerType=0 controllerNumber=1 scan=11584"	3	1967.017245	1.000000e+000	1.469269e-003	0.000594	0.301980	1.000000e+000	1.000000e+000
	2	20190410_QExHFX1_RSLC1_Beveridge_Clausen_IMP_DSS_JRmethod_R3.12019.12019.3 File:"20190410_QExHFX1_RSLC1_Beveridge_Clausen_IMP_DSS_JRmethod_R3.raw", NativeID:"controllerType=0 controllerNumber=1 scan=12019"	3	1967.017187	1.000000e+000	5.119530e-003	0.000536	0.272494	1.000000e+000	1.000000e+000
	3	20190410_QExHFX1_RSLC1_Beveridge_Clausen_IMP_DSS_JRmethod_R3.12645.12645.3 File:"20190410_QExHFX1_RSLC1_Beveridge_Clausen_IMP_DSS_JRmethod_R3.raw", NativeID:"controllerType=0 controllerNumber=1 scan=12645"	3	1951.022639	1.000000e+000	1.097652e-002	0.000902	0.462322	1.000000e+000	1.000000e+000
	4	20190410_QExHFX1_RSLC1_Beveridge_Clausen_IMP_DSS_JRmethod_R3.12843.12843.3 File:"20190410_QExHFX1_RSLC1_Beveridge_Clausen_IMP_DSS_JRmethod_R3.raw", NativeID:"controllerType=0 controllerNumber=1 scan=12843"	3	1951.023703	1.000000e+000	1.787123e-002	0.001966	1.007677	1.000000e+000	1.000000e+000
	5	20190410_QExHFX1_RSLC1_Beveridge_Clausen_IMP_DSS_JRmethod_R3.12437.12437.3 File:"20190410_QExHFX1_RSLC1_Beveridge_Clausen_IMP_DSS_JRmethod_R3.raw", NativeID:"controllerType=0 controllerNumber=1 scan=12437"	3	1967.020359	1.000000e+000	3.617645e-002	0.003708	1.885088	1.000000e+000	1.000000e+000
	6	20190410_QExHFX1_RSLC1_Beveridge_Clausen_IMP_DSS_JRmethod_R3.13349.13349.4 File:"20190410_QExHFX1_RSLC1_Beveridge_Clausen_IMP_DSS_JRmethod_R3.raw", NativeID:"controllerType=0 controllerNumber=1 scan=13349"	4	1951.026671	1.000000e+000	3.664906e-002	0.004934	2.528931	1.000000e+000	1.000000e+000
	7	20190410_QExHFX1_RSLC1_Beveridge_Clausen_IMP_DSS_JRmethod_R3.12826.12826.4 File:"20190410_QExHFX1_RSLC1_Beveridge_Clausen_IMP_DSS_JRmethod_R3.raw", NativeID:"controllerType=0 controllerNumber=1 scan=12826"	4	1951.022348	1.000000e+000	3.690305e-002	0.000611	0.313169	1.000000e+000	1.000000e+000
	8	20190410_QExHFX1_RSLC1_Beveridge_Clausen_IMP_DSS_JRmethod_R3.12677.12677.3 File:"20190410_QExHFX1_RSLC1_Beveridge_Clausen_IMP_DSS_JRmethod_R3.raw", NativeID:"controllerType=0 controllerNumber=1 scan=12677"	3	1967.017142	1.000000e+000	4.926226e-002	0.000491	0.249617	1.000000e+000	1.000000e+000
	9	20190410_QExHFX1_RSLC1_Beveridge_Clausen_IMP_DSS_JRmethod_R3.12986.12986.4 File:"20190410_QExHFX1_RSLC1_Beveridge_Clausen_IMP_DSS_JRmethod_R3.raw", NativeID:"controllerType=0 controllerNumber=1 scan=12986"	4	1951.021072	1.000000e+000	5.873328e-002	-0.000665	-0.340847	1.000000e+000	1.000000e+000
	10	20190410_QExHFX1_RSLC1_Beveridge_Clausen_IMP_DSS_JRmethod_R3.12646.12646.4 File:"20190410_QExHFX1_RSLC1_Beveridge_Clausen_IMP_DSS_JRmethod_R3.raw", NativeID:"controllerType=0 controllerNumber=1 scan=12646"	4	1951.022639	1.000000e+000	6.120605e-002	0.000902	0.462322	1.000000e+000	1.000000e+000
	11	20190410_QExHFX1_RSLC1_Beveridge_Clausen_IMP_DSS_JRmethod_R3.11738.11738.3 File:"20190410_QExHFX1_RSLC1_Beveridge_Clausen_IMP_DSS_JRmethod_R3.raw", NativeID:"controllerType=0 controllerNumber=1 scan=11738"	3	1967.017540	1.000000e+000	6.730272e-002	0.000889	0.451953	1.000000e+000	1.000000e+000
	12	20190410_QExHFX1_RSLC1_Beveridge_Clausen_IMP_DSS_JRmethod_R3.11873.11873.3 File:"20190410_QExHFX1_RSLC1_Beveridge_Clausen_IMP_DSS_JRmethod_R3.raw", NativeID:"controllerType=0 controllerNumber=1 scan=11873"	3	1967.015782	1.000000e+000	7.388832e-002	-0.000869	-0.441786	1.000000e+000	1.000000e+000
	13	20190410_QExHFX1_RSLC1_Beveridge_Clausen_IMP_DSS_JRmethod_R3.11729.11729.4 File:"20190410_QExHFX1_RSLC1_Beveridge_Clausen_IMP_DSS_JRmethod_R3.raw", NativeID:"controllerType=0 controllerNumber=1 scan=11729"	4	1967.016501	1.000000e+000	8.474546e-002	-0.000150	-0.076258	1.000000e+000	1.000000e+000
	14	20190410_QExHFX1_RSLC1_Beveridge_Clausen_IMP_DSS_JRmethod_R3.12665.12665.3 File:"20190410_QExHFX1_RSLC1_Beveridge_Clausen_IMP_DSS_JRmethod_R3.raw", NativeID:"controllerType=0 controllerNumber=1 scan=12665"	3	1951.020970	1.000000e+000	9.520982e-002	-0.000767	-0.393127	1.000000e+000	1.000000e+000
	15	20190410_QExHFX1_RSLC1_Beveridge_Clausen_IMP_DSS_JRmethod_R3.12196.12196.4 File:"20190410_QExHFX1_RSLC1_Beveridge_Clausen_IMP_DSS_JRmethod_R3.raw", NativeID:"controllerType=0 controllerNumber=1 scan=12196"	4	1967.017599	1.000000e+000	2.064596e-001	0.000948	0.481948	1.000000e+000	1.000000e+000
	16	20190410_QExHFX1_RSLC1_Beveridge_Clausen_IMP_DSS_JRmethod_R3.12631.12631.4 File:"20190410_QExHFX1_RSLC1_Beveridge_Clausen_IMP_DSS_JRmethod_R3.raw", NativeID:"controllerType=0 controllerNumber=1 scan=12631"	4	1967.016134	1.000000e+000	2.194662e-001	-0.000517	-0.262835	1.000000e+000	1.000000e+000
	17	20190410_QExHFX1_RSLC1_Beveridge_Clausen_IMP_DSS_JRmethod_R3.12010.12010.4 File:"20190410_QExHFX1_RSLC1_Beveridge_Clausen_IMP_DSS_JRmethod_R3.raw", NativeID:"controllerType=0 controllerNumber=1 scan=12010"	4	1967.017198	1.000000e+000	2.198810e-001	0.000547	0.278086	1.000000e+000	1.000000e+000
	18	20190410_QExHFX1_RSLC1_Beveridge_Clausen_IMP_DSS_JRmethod_R3.13612.13612.3 File:"20190410_QExHFX1_RSLC1_Beveridge_Clausen_IMP_DSS_JRmethod_R3.raw", NativeID:"controllerType=0 controllerNumber=1 scan=13612"	3	1951.019505	1.000000e+000	2.484474e-001	-0.002232	-1.144016	1.000000e+000	1.000000e+000
	19	20190410_QExHFX1_RSLC1_Beveridge_Clausen_IMP_DSS_JRmethod_R3.12247.12247.3 File:"20190410_QExHFX1_RSLC1_Beveridge_Clausen_IMP_DSS_JRmethod_R3.raw", NativeID:"controllerType=0 controllerNumber=1 scan=12247"	3	1967.015415	1.000000e+000	2.573018e-001	-0.001236	-0.628363	1.000000e+000	1.000000e+000
	20	20190410_QExHFX1_RSLC1_Beveridge_Clausen_IMP_DSS_JRmethod_R3.11577.11577.4 File:"20190410_QExHFX1_RSLC1_Beveridge_Clausen_IMP_DSS_JRmethod_R3.raw", NativeID:"controllerType=0 controllerNumber=1 scan=11577"	4	1967.017977	1.000000e+000	2.659595e-001	0.001326	0.674117	1.000000e+000	1.000000e+000
	21	20190410_QExHFX1_RSLC1_Beveridge_Clausen_IMP_DSS_JRmethod_R3.11865.11865.4 File:"20190410_QExHFX1_RSLC1_Beveridge_Clausen_IMP_DSS_JRmethod_R3.raw", NativeID:"controllerType=0 controllerNumber=1 scan=11865"	4	1967.017459	1.000000e+000	2.714522e-001	0.000808	0.410774	1.000000e+000	1.000000e+000
	22	20190410_QExHFX1_RSLC1_Beveridge_Clausen_IMP_DSS_JRmethod_R3.13406.13406.3 File:"20190410_QExHFX1_RSLC1_Beveridge_Clausen_IMP_DSS_JRmethod_R3.raw", NativeID:"controllerType=0 controllerNumber=1 scan=13406"	3	1951.019871	1.000000e+000	4.343168e-001	-0.001866	-0.956422	1.000000e+000	1.000000e+000
154	NSDKLIAR(4)-NSDKLIAR(4)	1970.102818	null	Cas9(1122)-Cas9(1122)/	Inter-Protein
	1	20190410_QExHFX1_RSLC1_Beveridge_Clausen_IMP_DSS_JRmethod_R3.11267.11267.3 File:"20190410_QExHFX1_RSLC1_Beveridge_Clausen_IMP_DSS_JRmethod_R3.raw", NativeID:"controllerType=0 controllerNumber=1 scan=11267"	3	1970.103395	1.000000e+000	1.247332e-003	0.000577	0.292878	1.000000e+000	1.000000e+000
	2	20190410_QExHFX1_RSLC1_Beveridge_Clausen_IMP_DSS_JRmethod_R3.12098.12098.3 File:"20190410_QExHFX1_RSLC1_Beveridge_Clausen_IMP_DSS_JRmethod_R3.raw", NativeID:"controllerType=0 controllerNumber=1 scan=12098"	3	1970.104221	1.000000e+000	3.332714e-003	0.001403	0.712146	1.000000e+000	1.000000e+000
	3	20190410_QExHFX1_RSLC1_Beveridge_Clausen_IMP_DSS_JRmethod_R3.11242.11242.4 File:"20190410_QExHFX1_RSLC1_Beveridge_Clausen_IMP_DSS_JRmethod_R3.raw", NativeID:"controllerType=0 controllerNumber=1 scan=11242"	4	1970.103130	1.000000e+000	2.751562e-002	0.000312	0.158367	1.000000e+000	1.000000e+000
	4	20190410_QExHFX1_RSLC1_Beveridge_Clausen_IMP_DSS_JRmethod_R3.11693.11693.4 File:"20190410_QExHFX1_RSLC1_Beveridge_Clausen_IMP_DSS_JRmethod_R3.raw", NativeID:"controllerType=0 controllerNumber=1 scan=11693"	4	1970.103171	1.000000e+000	2.892914e-002	0.000353	0.179178	1.000000e+000	1.000000e+000
	5	20190410_QExHFX1_RSLC1_Beveridge_Clausen_IMP_DSS_JRmethod_R3.11564.11564.3 File:"20190410_QExHFX1_RSLC1_Beveridge_Clausen_IMP_DSS_JRmethod_R3.raw", NativeID:"controllerType=0 controllerNumber=1 scan=11564"	3	1970.102339	1.000000e+000	2.925907e-002	-0.000479	-0.243135	1.000000e+000	1.000000e+000
	6	20190410_QExHFX1_RSLC1_Beveridge_Clausen_IMP_DSS_JRmethod_R3.11422.11422.3 File:"20190410_QExHFX1_RSLC1_Beveridge_Clausen_IMP_DSS_JRmethod_R3.raw", NativeID:"controllerType=0 controllerNumber=1 scan=11422"	3	1970.104686	1.000000e+000	3.065752e-002	0.001868	0.948174	1.000000e+000	1.000000e+000
	7	20190410_QExHFX1_RSLC1_Beveridge_Clausen_IMP_DSS_JRmethod_R3.11836.11836.4 File:"20190410_QExHFX1_RSLC1_Beveridge_Clausen_IMP_DSS_JRmethod_R3.raw", NativeID:"controllerType=0 controllerNumber=1 scan=11836"	4	1970.103229	1.000000e+000	5.807174e-002	0.000411	0.208619	1.000000e+000	1.000000e+000
	8	20190410_QExHFX1_RSLC1_Beveridge_Clausen_IMP_DSS_JRmethod_R3.11403.11403.4 File:"20190410_QExHFX1_RSLC1_Beveridge_Clausen_IMP_DSS_JRmethod_R3.raw", NativeID:"controllerType=0 controllerNumber=1 scan=11403"	4	1970.102290	1.000000e+000	5.911590e-002	-0.000528	-0.268006	1.000000e+000	1.000000e+000
	9	20190410_QExHFX1_RSLC1_Beveridge_Clausen_IMP_DSS_JRmethod_R3.12083.12083.4 File:"20190410_QExHFX1_RSLC1_Beveridge_Clausen_IMP_DSS_JRmethod_R3.raw", NativeID:"controllerType=0 controllerNumber=1 scan=12083"	4	1970.103293	1.000000e+000	6.925436e-002	0.000475	0.241104	1.000000e+000	1.000000e+000
	10	20190410_QExHFX1_RSLC1_Beveridge_Clausen_IMP_DSS_JRmethod_R3.11712.11712.3 File:"20190410_QExHFX1_RSLC1_Beveridge_Clausen_IMP_DSS_JRmethod_R3.raw", NativeID:"controllerType=0 controllerNumber=1 scan=11712"	3	1970.101475	1.000000e+000	9.524342e-002	-0.001343	-0.681690	1.000000e+000	1.000000e+000
	11	20190410_QExHFX1_RSLC1_Beveridge_Clausen_IMP_DSS_JRmethod_R3.11548.11548.4 File:"20190410_QExHFX1_RSLC1_Beveridge_Clausen_IMP_DSS_JRmethod_R3.raw", NativeID:"controllerType=0 controllerNumber=1 scan=11548"	4	1970.104403	1.000000e+000	1.414911e-001	0.001585	0.804527	1.000000e+000	1.000000e+000
	12	20190410_QExHFX1_RSLC1_Beveridge_Clausen_IMP_DSS_JRmethod_R3.11855.11855.3 File:"20190410_QExHFX1_RSLC1_Beveridge_Clausen_IMP_DSS_JRmethod_R3.raw", NativeID:"controllerType=0 controllerNumber=1 scan=11855"	3	1970.101292	1.000000e+000	1.496638e-001	-0.001526	-0.774579	1.000000e+000	1.000000e+000
	13	20190410_QExHFX1_RSLC1_Beveridge_Clausen_IMP_DSS_JRmethod_R3.11062.11062.4 File:"20190410_QExHFX1_RSLC1_Beveridge_Clausen_IMP_DSS_JRmethod_R3.raw", NativeID:"controllerType=0 controllerNumber=1 scan=11062"	4	1970.104982	1.000000e+000	1.881250e-001	0.002164	1.098420	1.000000e+000	1.000000e+000
155	PAFLSGEQKK(9)-KPAFLSGEQK(1)	2346.270265	null	Cas9(549)-Cas9(540)/	Intra-Protein
	1	20190410_QExHFX1_RSLC1_Beveridge_Clausen_IMP_DSS_JRmethod_R3.15283.15283.4 File:"20190410_QExHFX1_RSLC1_Beveridge_Clausen_IMP_DSS_JRmethod_R3.raw", NativeID:"controllerType=0 controllerNumber=1 scan=15283"	4	2346.270670	1.000000e+000	3.880776e-001	0.000405	0.172614	1.000000e+000	1.000000e+000
156	QEDFYPFLKDNR(9)-GKSDNVPSEEVVK(2)	3096.515897	null	Cas9(438)-Cas9(870)/	Intra-Protein
	1	20190410_QExHFX1_RSLC1_Beveridge_Clausen_IMP_DSS_JRmethod_R3.19047.19047.4 File:"20190410_QExHFX1_RSLC1_Beveridge_Clausen_IMP_DSS_JRmethod_R3.raw", NativeID:"controllerType=0 controllerNumber=1 scan=19047"	4	3096.515031	1.000000e+000	3.793899e-003	-0.000866	-0.279669	1.000000e+000	1.000000e+000
	2	20190410_QExHFX1_RSLC1_Beveridge_Clausen_IMP_DSS_JRmethod_R3.19408.19408.4 File:"20190410_QExHFX1_RSLC1_Beveridge_Clausen_IMP_DSS_JRmethod_R3.raw", NativeID:"controllerType=0 controllerNumber=1 scan=19408"	4	3096.515280	1.000000e+000	4.930068e-002	-0.000617	-0.199256	1.000000e+000	1.000000e+000
	3	20190410_QExHFX1_RSLC1_Beveridge_Clausen_IMP_DSS_JRmethod_R3.19067.19067.3 File:"20190410_QExHFX1_RSLC1_Beveridge_Clausen_IMP_DSS_JRmethod_R3.raw", NativeID:"controllerType=0 controllerNumber=1 scan=19067"	3	3096.514927	1.000000e+000	4.026381e-001	-0.000970	-0.313255	1.000000e+000	1.000000e+000
157	QEDFYPFLKDNR(9)-LEESFLVEEDKK(11)	3174.551612	null	Cas9(438)-Cas9(115)/	Intra-Protein
	1	20190410_QExHFX1_RSLC1_Beveridge_Clausen_IMP_DSS_JRmethod_R3.22961.22961.4 File:"20190410_QExHFX1_RSLC1_Beveridge_Clausen_IMP_DSS_JRmethod_R3.raw", NativeID:"controllerType=0 controllerNumber=1 scan=22961"	4	3174.550382	1.000000e+000	6.149340e-002	-0.001230	-0.387456	1.000000e+000	1.000000e+000
158	QEDFYPFLKDNR(9)-QEDFYPFLKDNR(9)	3280.558427	null	Cas9(438)-Cas9(438)/	Inter-Protein
	1	20190410_QExHFX1_RSLC1_Beveridge_Clausen_IMP_DSS_JRmethod_R3.25446.25446.4 File:"20190410_QExHFX1_RSLC1_Beveridge_Clausen_IMP_DSS_JRmethod_R3.raw", NativeID:"controllerType=0 controllerNumber=1 scan=25446"	4	3280.560185	1.000000e+000	1.269488e-002	0.001758	0.535884	1.000000e+000	1.000000e+000
	2	20190410_QExHFX1_RSLC1_Beveridge_Clausen_IMP_DSS_JRmethod_R3.25331.25331.4 File:"20190410_QExHFX1_RSLC1_Beveridge_Clausen_IMP_DSS_JRmethod_R3.raw", NativeID:"controllerType=0 controllerNumber=1 scan=25331"	4	3280.557757	1.000000e+000	3.416075e-002	-0.000670	-0.204234	1.000000e+000	1.000000e+000
	3	20190410_QExHFX1_RSLC1_Beveridge_Clausen_IMP_DSS_JRmethod_R3.25354.25354.3 File:"20190410_QExHFX1_RSLC1_Beveridge_Clausen_IMP_DSS_JRmethod_R3.raw", NativeID:"controllerType=0 controllerNumber=1 scan=25354"	3	3280.558429	1.000000e+000	4.788788e-001	0.000002	0.000610	1.000000e+000	1.000000e+000
159	QEDFYPFLKDNR(9)-VKYVTEGMR(2)	2791.375853	null	Cas9(438)-Cas9(532)/	Intra-Protein
	1	20190410_QExHFX1_RSLC1_Beveridge_Clausen_IMP_DSS_JRmethod_R3.20184.20184.4 File:"20190410_QExHFX1_RSLC1_Beveridge_Clausen_IMP_DSS_JRmethod_R3.raw", NativeID:"controllerType=0 controllerNumber=1 scan=20184"	4	2791.376054	1.000000e+000	2.988465e-002	0.000201	0.072008	1.000000e+000	1.000000e+000
	2	20190410_QExHFX1_RSLC1_Beveridge_Clausen_IMP_DSS_JRmethod_R3.20000.20000.4 File:"20190410_QExHFX1_RSLC1_Beveridge_Clausen_IMP_DSS_JRmethod_R3.raw", NativeID:"controllerType=0 controllerNumber=1 scan=20000"	4	2791.374899	1.000000e+000	4.669980e-002	-0.000954	-0.341767	1.000000e+000	1.000000e+000
	3	20190410_QExHFX1_RSLC1_Beveridge_Clausen_IMP_DSS_JRmethod_R3.18784.18784.4 File:"20190410_QExHFX1_RSLC1_Beveridge_Clausen_IMP_DSS_JRmethod_R3.raw", NativeID:"controllerType=0 controllerNumber=1 scan=18784"	4	2807.370505	1.000000e+000	1.057933e-001	-0.000262	-0.093326	1.000000e+000	1.000000e+000
	4	20190410_QExHFX1_RSLC1_Beveridge_Clausen_IMP_DSS_JRmethod_R3.19082.19082.4 File:"20190410_QExHFX1_RSLC1_Beveridge_Clausen_IMP_DSS_JRmethod_R3.raw", NativeID:"controllerType=0 controllerNumber=1 scan=19082"	4	2807.366842	1.000000e+000	3.845949e-001	-0.003925	-1.398105	1.000000e+000	1.000000e+000
	5	20190410_QExHFX1_RSLC1_Beveridge_Clausen_IMP_DSS_JRmethod_R3.18577.18577.4 File:"20190410_QExHFX1_RSLC1_Beveridge_Clausen_IMP_DSS_JRmethod_R3.raw", NativeID:"controllerType=0 controllerNumber=1 scan=18577"	4	2807.369846	1.000000e+000	7.534578e-001	-0.000921	-0.328065	1.000000e+000	1.000000e+000
160	QEDFYPFLKDNR(9)-VPSKK(4)	2267.170558	null	Cas9(438)-Cas9(34)/	Intra-Protein
	1	20190410_QExHFX1_RSLC1_Beveridge_Clausen_IMP_DSS_JRmethod_R3.15899.15899.4 File:"20190410_QExHFX1_RSLC1_Beveridge_Clausen_IMP_DSS_JRmethod_R3.raw", NativeID:"controllerType=0 controllerNumber=1 scan=15899"	4	2267.169089	1.000000e+000	6.345030e-001	-0.001469	-0.647944	1.000000e+000	1.000000e+000
161	QITKHVAQILDSR(4)-KDWDPK(1)	2434.308770	null	Cas9(933)-Cas9(1128)/	Intra-Protein
	1	20190410_QExHFX1_RSLC1_Beveridge_Clausen_IMP_DSS_JRmethod_R3.14201.14201.5 File:"20190410_QExHFX1_RSLC1_Beveridge_Clausen_IMP_DSS_JRmethod_R3.raw", NativeID:"controllerType=0 controllerNumber=1 scan=14201"	5	2434.307850	1.000000e+000	5.274633e-001	-0.000920	-0.377931	1.000000e+000	1.000000e+000
	2	20190410_QExHFX1_RSLC1_Beveridge_Clausen_IMP_DSS_JRmethod_R3.14219.14219.3 File:"20190410_QExHFX1_RSLC1_Beveridge_Clausen_IMP_DSS_JRmethod_R3.raw", NativeID:"controllerType=0 controllerNumber=1 scan=14219"	3	2434.307532	1.000000e+000	5.475523e-001	-0.001238	-0.508563	1.000000e+000	1.000000e+000
162	QITKHVAQILDSR(4)-MTNFDKNLPNEK(6)	3096.614498	null	Cas9(933)-Cas9(504)/	Intra-Protein
	1	20190410_QExHFX1_RSLC1_Beveridge_Clausen_IMP_DSS_JRmethod_R3.15458.15458.5 File:"20190410_QExHFX1_RSLC1_Beveridge_Clausen_IMP_DSS_JRmethod_R3.raw", NativeID:"controllerType=0 controllerNumber=1 scan=15458"	5	3096.612534	1.000000e+000	7.102222e-003	-0.001964	-0.634241	1.000000e+000	1.000000e+000
	2	20190410_QExHFX1_RSLC1_Beveridge_Clausen_IMP_DSS_JRmethod_R3.15451.15451.5 File:"20190410_QExHFX1_RSLC1_Beveridge_Clausen_IMP_DSS_JRmethod_R3.raw", NativeID:"controllerType=0 controllerNumber=1 scan=15451"	5	3096.615552	1.000000e+000	1.610182e-002	0.001054	0.340372	1.000000e+000	1.000000e+000
163	QITKHVAQILDSR(4)-QQLPEKYK(6)	2679.482698	null	Cas9(933)-Cas9(350)/	Intra-Protein
	1	20190410_QExHFX1_RSLC1_Beveridge_Clausen_IMP_DSS_JRmethod_R3.13011.13011.4 File:"20190410_QExHFX1_RSLC1_Beveridge_Clausen_IMP_DSS_JRmethod_R3.raw", NativeID:"controllerType=0 controllerNumber=1 scan=13011"	4	2679.483343	1.000000e+000	1.477120e-001	0.000645	0.240718	1.000000e+000	1.000000e+000
	2	20190410_QExHFX1_RSLC1_Beveridge_Clausen_IMP_DSS_JRmethod_R3.13042.13042.5 File:"20190410_QExHFX1_RSLC1_Beveridge_Clausen_IMP_DSS_JRmethod_R3.raw", NativeID:"controllerType=0 controllerNumber=1 scan=13042"	5	2679.484579	1.000000e+000	3.071198e-001	0.001881	0.702001	1.000000e+000	1.000000e+000
	3	20190410_QExHFX1_RSLC1_Beveridge_Clausen_IMP_DSS_JRmethod_R3.13012.13012.5 File:"20190410_QExHFX1_RSLC1_Beveridge_Clausen_IMP_DSS_JRmethod_R3.raw", NativeID:"controllerType=0 controllerNumber=1 scan=13012"	5	2679.483343	1.000000e+000	4.888958e-001	0.000645	0.240718	1.000000e+000	1.000000e+000
164	QITKHVAQILDSR(4)-SKLVSDFR(2)	2597.440836	null	Cas9(933)-Cas9(965)/	Intra-Protein
	1	20190410_QExHFX1_RSLC1_Beveridge_Clausen_IMP_DSS_JRmethod_R3.15594.15594.5 File:"20190410_QExHFX1_RSLC1_Beveridge_Clausen_IMP_DSS_JRmethod_R3.raw", NativeID:"controllerType=0 controllerNumber=1 scan=15594"	5	2597.441009	1.000000e+000	4.957568e-003	0.000173	0.066604	1.000000e+000	1.000000e+000
	2	20190410_QExHFX1_RSLC1_Beveridge_Clausen_IMP_DSS_JRmethod_R3.15562.15562.4 File:"20190410_QExHFX1_RSLC1_Beveridge_Clausen_IMP_DSS_JRmethod_R3.raw", NativeID:"controllerType=0 controllerNumber=1 scan=15562"	4	2597.440310	1.000000e+000	5.031152e-002	-0.000526	-0.202507	1.000000e+000	1.000000e+000
165	QLKEDYFK(3)-EKIEK(2)	1853.989423	null	Cas9(569)-Cas9(443)/	Intra-Protein
	1	20190410_QExHFX1_RSLC1_Beveridge_Clausen_IMP_DSS_JRmethod_R3.11128.11128.4 File:"20190410_QExHFX1_RSLC1_Beveridge_Clausen_IMP_DSS_JRmethod_R3.raw", NativeID:"controllerType=0 controllerNumber=1 scan=11128"	4	1853.987692	1.000000e+000	7.864437e-002	-0.001731	-0.933662	1.000000e+000	1.000000e+000
	2	20190410_QExHFX1_RSLC1_Beveridge_Clausen_IMP_DSS_JRmethod_R3.11111.11111.3 File:"20190410_QExHFX1_RSLC1_Beveridge_Clausen_IMP_DSS_JRmethod_R3.raw", NativeID:"controllerType=0 controllerNumber=1 scan=11111"	3	1853.989903	1.000000e+000	1.067440e-001	0.000480	0.258901	1.000000e+000	1.000000e+000
	3	20190410_QExHFX1_RSLC1_Beveridge_Clausen_IMP_DSS_JRmethod_R3.10930.10930.3 File:"20190410_QExHFX1_RSLC1_Beveridge_Clausen_IMP_DSS_JRmethod_R3.raw", NativeID:"controllerType=0 controllerNumber=1 scan=10930"	3	1853.992100	1.000000e+000	1.384039e-001	0.002677	1.443913	1.000000e+000	1.000000e+000
166	QLKEDYFK(3)-KVTVK(1)	1782.004681	null	Cas9(569)-Cas9(562)/	Intra-Protein
	1	20190410_QExHFX1_RSLC1_Beveridge_Clausen_IMP_DSS_JRmethod_R3.10802.10802.3 File:"20190410_QExHFX1_RSLC1_Beveridge_Clausen_IMP_DSS_JRmethod_R3.raw", NativeID:"controllerType=0 controllerNumber=1 scan=10802"	3	1782.004734	1.000000e+000	4.292433e-003	0.000053	0.029742	1.000000e+000	1.000000e+000
	2	20190410_QExHFX1_RSLC1_Beveridge_Clausen_IMP_DSS_JRmethod_R3.10935.10935.3 File:"20190410_QExHFX1_RSLC1_Beveridge_Clausen_IMP_DSS_JRmethod_R3.raw", NativeID:"controllerType=0 controllerNumber=1 scan=10935"	3	1782.005833	1.000000e+000	3.531615e-002	0.001152	0.646463	1.000000e+000	1.000000e+000
	3	20190410_QExHFX1_RSLC1_Beveridge_Clausen_IMP_DSS_JRmethod_R3.10801.10801.4 File:"20190410_QExHFX1_RSLC1_Beveridge_Clausen_IMP_DSS_JRmethod_R3.raw", NativeID:"controllerType=0 controllerNumber=1 scan=10801"	4	1782.004172	1.000000e+000	8.715404e-002	-0.000509	-0.285633	1.000000e+000	1.000000e+000
	4	20190410_QExHFX1_RSLC1_Beveridge_Clausen_IMP_DSS_JRmethod_R3.10938.10938.4 File:"20190410_QExHFX1_RSLC1_Beveridge_Clausen_IMP_DSS_JRmethod_R3.raw", NativeID:"controllerType=0 controllerNumber=1 scan=10938"	4	1782.003734	1.000000e+000	1.666636e-001	-0.000947	-0.531424	1.000000e+000	1.000000e+000
167	QLKEDYFK(3)-QLKEDYFK(3)	2278.164077	null	Cas9(569)-Cas9(569)/	Inter-Protein
	1	20190410_QExHFX1_RSLC1_Beveridge_Clausen_IMP_DSS_JRmethod_R3.17709.17709.4 File:"20190410_QExHFX1_RSLC1_Beveridge_Clausen_IMP_DSS_JRmethod_R3.raw", NativeID:"controllerType=0 controllerNumber=1 scan=17709"	4	2278.164601	1.000000e+000	1.022775e-002	0.000524	0.230010	1.000000e+000	1.000000e+000
168	QLKEDYFK(3)-VITLKSK(5)	1996.136412	null	Cas9(569)-Cas9(963)/	Intra-Protein
	1	20190410_QExHFX1_RSLC1_Beveridge_Clausen_IMP_DSS_JRmethod_R3.14818.14818.4 File:"20190410_QExHFX1_RSLC1_Beveridge_Clausen_IMP_DSS_JRmethod_R3.raw", NativeID:"controllerType=0 controllerNumber=1 scan=14818"	4	1996.139520	1.000000e+000	7.699148e-001	0.003108	1.557008	1.000000e+000	1.000000e+000
	2	20190410_QExHFX1_RSLC1_Beveridge_Clausen_IMP_DSS_JRmethod_R3.14819.14819.3 File:"20190410_QExHFX1_RSLC1_Beveridge_Clausen_IMP_DSS_JRmethod_R3.raw", NativeID:"controllerType=0 controllerNumber=1 scan=14819"	3	1996.139520	1.000000e+000	7.924669e-001	0.003108	1.557008	1.000000e+000	1.000000e+000
169	QLLNAKLITQR(6)-EKIEK(2)	2081.232763	null	Cas9(894)-Cas9(443)/	Intra-Protein
	1	20190410_QExHFX1_RSLC1_Beveridge_Clausen_IMP_DSS_JRmethod_R3.12823.12823.4 File:"20190410_QExHFX1_RSLC1_Beveridge_Clausen_IMP_DSS_JRmethod_R3.raw", NativeID:"controllerType=0 controllerNumber=1 scan=12823"	4	2081.232321	1.000000e+000	9.820589e-002	-0.000442	-0.212374	1.000000e+000	1.000000e+000
	2	20190410_QExHFX1_RSLC1_Beveridge_Clausen_IMP_DSS_JRmethod_R3.12639.12639.4 File:"20190410_QExHFX1_RSLC1_Beveridge_Clausen_IMP_DSS_JRmethod_R3.raw", NativeID:"controllerType=0 controllerNumber=1 scan=12639"	4	2081.232247	1.000000e+000	1.633706e-001	-0.000516	-0.247930	1.000000e+000	1.000000e+000
170	QLLNAKLITQR(6)-KVTVK(1)	2009.248021	null	Cas9(894)-Cas9(562)/	Intra-Protein
	1	20190410_QExHFX1_RSLC1_Beveridge_Clausen_IMP_DSS_JRmethod_R3.12418.12418.4 File:"20190410_QExHFX1_RSLC1_Beveridge_Clausen_IMP_DSS_JRmethod_R3.raw", NativeID:"controllerType=0 controllerNumber=1 scan=12418"	4	2009.248923	1.000000e+000	1.513682e-001	0.000902	0.448924	1.000000e+000	1.000000e+000
	2	20190410_QExHFX1_RSLC1_Beveridge_Clausen_IMP_DSS_JRmethod_R3.12410.12410.3 File:"20190410_QExHFX1_RSLC1_Beveridge_Clausen_IMP_DSS_JRmethod_R3.raw", NativeID:"controllerType=0 controllerNumber=1 scan=12410"	3	2009.252903	1.000000e+000	3.936627e-001	0.004882	2.429765	1.000000e+000	1.000000e+000
171	QQLPEKYK(6)-ENFDKAR(5)	2050.060287	null	Cas9(350)-sp|RETBP_HUMAN|(35)/	Inter-Protein
	1	20190410_QExHFX1_RSLC1_Beveridge_Clausen_IMP_DSS_JRmethod_R3.17798.17798.3 File:"20190410_QExHFX1_RSLC1_Beveridge_Clausen_IMP_DSS_JRmethod_R3.raw", NativeID:"controllerType=0 controllerNumber=1 scan=17798"	3	2050.065647	1.000000e+000	5.243325e-001	0.005360	2.614557	1.000000e+000	1.000000e+000
172	QQLPEKYK(6)-QQLPEKYK(6)	2204.196044	null	Cas9(350)-Cas9(350)/	Inter-Protein
	1	20190410_QExHFX1_RSLC1_Beveridge_Clausen_IMP_DSS_JRmethod_R3.10540.10540.3 File:"20190410_QExHFX1_RSLC1_Beveridge_Clausen_IMP_DSS_JRmethod_R3.raw", NativeID:"controllerType=0 controllerNumber=1 scan=10540"	3	2204.195537	1.000000e+000	1.093001e-001	-0.000507	-0.230016	1.000000e+000	1.000000e+000
	2	20190410_QExHFX1_RSLC1_Beveridge_Clausen_IMP_DSS_JRmethod_R3.10535.10535.4 File:"20190410_QExHFX1_RSLC1_Beveridge_Clausen_IMP_DSS_JRmethod_R3.raw", NativeID:"controllerType=0 controllerNumber=1 scan=10535"	4	2204.198218	1.000000e+000	3.211079e-001	0.002174	0.986301	1.000000e+000	1.000000e+000
173	QQLPEKYK(6)-SKLVSDFR(2)	2122.154183	null	Cas9(350)-Cas9(965)/	Intra-Protein
	1	20190410_QExHFX1_RSLC1_Beveridge_Clausen_IMP_DSS_JRmethod_R3.13021.13021.3 File:"20190410_QExHFX1_RSLC1_Beveridge_Clausen_IMP_DSS_JRmethod_R3.raw", NativeID:"controllerType=0 controllerNumber=1 scan=13021"	3	2122.155067	1.000000e+000	5.825083e-003	0.000884	0.416558	1.000000e+000	1.000000e+000
	2	20190410_QExHFX1_RSLC1_Beveridge_Clausen_IMP_DSS_JRmethod_R3.13623.13623.3 File:"20190410_QExHFX1_RSLC1_Beveridge_Clausen_IMP_DSS_JRmethod_R3.raw", NativeID:"controllerType=0 controllerNumber=1 scan=13623"	3	2122.154453	1.000000e+000	2.202082e-002	0.000270	0.127229	1.000000e+000	1.000000e+000
	3	20190410_QExHFX1_RSLC1_Beveridge_Clausen_IMP_DSS_JRmethod_R3.13029.13029.4 File:"20190410_QExHFX1_RSLC1_Beveridge_Clausen_IMP_DSS_JRmethod_R3.raw", NativeID:"controllerType=0 controllerNumber=1 scan=13029"	4	2122.155285	1.000000e+000	4.154522e-002	0.001102	0.519284	1.000000e+000	1.000000e+000
	4	20190410_QExHFX1_RSLC1_Beveridge_Clausen_IMP_DSS_JRmethod_R3.13215.13215.3 File:"20190410_QExHFX1_RSLC1_Beveridge_Clausen_IMP_DSS_JRmethod_R3.raw", NativeID:"controllerType=0 controllerNumber=1 scan=13215"	3	2122.154947	1.000000e+000	4.567775e-002	0.000764	0.360012	1.000000e+000	1.000000e+000
	5	20190410_QExHFX1_RSLC1_Beveridge_Clausen_IMP_DSS_JRmethod_R3.13627.13627.4 File:"20190410_QExHFX1_RSLC1_Beveridge_Clausen_IMP_DSS_JRmethod_R3.raw", NativeID:"controllerType=0 controllerNumber=1 scan=13627"	4	2122.155905	1.000000e+000	2.966489e-001	0.001722	0.811440	1.000000e+000	1.000000e+000
	6	20190410_QExHFX1_RSLC1_Beveridge_Clausen_IMP_DSS_JRmethod_R3.13222.13222.4 File:"20190410_QExHFX1_RSLC1_Beveridge_Clausen_IMP_DSS_JRmethod_R3.raw", NativeID:"controllerType=0 controllerNumber=1 scan=13222"	4	2122.157890	1.000000e+000	6.840483e-001	0.003707	1.746810	1.000000e+000	1.000000e+000
174	QSGKTILDFLK(4)-DKQSGK(2)	2049.122550	null	Cas9(681)-Cas9(677)/	Intra-Protein
	1	20190410_QExHFX1_RSLC1_Beveridge_Clausen_IMP_DSS_JRmethod_R3.19835.19835.4 File:"20190410_QExHFX1_RSLC1_Beveridge_Clausen_IMP_DSS_JRmethod_R3.raw", NativeID:"controllerType=0 controllerNumber=1 scan=19835"	4	2049.121796	1.000000e+000	1.456962e-002	-0.000754	-0.367962	1.000000e+000	1.000000e+000
175	RNSDKLIAR(5)-EKIEK(2)	1856.059896	null	Cas9(1122)-Cas9(443)/	Intra-Protein
	1	20190410_QExHFX1_RSLC1_Beveridge_Clausen_IMP_DSS_JRmethod_R3.11377.11377.4 File:"20190410_QExHFX1_RSLC1_Beveridge_Clausen_IMP_DSS_JRmethod_R3.raw", NativeID:"controllerType=0 controllerNumber=1 scan=11377"	4	1856.059958	1.000000e+000	1.860324e-001	0.000062	0.033404	1.000000e+000	1.000000e+000
	2	20190410_QExHFX1_RSLC1_Beveridge_Clausen_IMP_DSS_JRmethod_R3.11156.11156.3 File:"20190410_QExHFX1_RSLC1_Beveridge_Clausen_IMP_DSS_JRmethod_R3.raw", NativeID:"controllerType=0 controllerNumber=1 scan=11156"	3	1856.060459	1.000000e+000	2.995396e-001	0.000563	0.303331	1.000000e+000	1.000000e+000
176	RNSDKLIAR(5)-LSKSR(3)	1800.044916	null	Cas9(1122)-Cas9(222)/	Intra-Protein
	1	20190410_QExHFX1_RSLC1_Beveridge_Clausen_IMP_DSS_JRmethod_R3.10686.10686.3 File:"20190410_QExHFX1_RSLC1_Beveridge_Clausen_IMP_DSS_JRmethod_R3.raw", NativeID:"controllerType=0 controllerNumber=1 scan=10686"	3	1800.041355	1.000000e+000	7.086489e-001	-0.003561	-1.978284	1.000000e+000	1.000000e+000
	2	20190410_QExHFX1_RSLC1_Beveridge_Clausen_IMP_DSS_JRmethod_R3.10701.10701.4 File:"20190410_QExHFX1_RSLC1_Beveridge_Clausen_IMP_DSS_JRmethod_R3.raw", NativeID:"controllerType=0 controllerNumber=1 scan=10701"	4	1800.039328	1.000000e+000	7.237476e-001	-0.005588	-3.104367	1.000000e+000	1.000000e+000
177	RNSDKLIAR(5)-NSDKLIAR(4)	2126.203920	null	Cas9(1122)-Cas9(1122)/	Intra-Protein
	1	20190410_QExHFX1_RSLC1_Beveridge_Clausen_IMP_DSS_JRmethod_R3.16244.16244.3 File:"20190410_QExHFX1_RSLC1_Beveridge_Clausen_IMP_DSS_JRmethod_R3.raw", NativeID:"controllerType=0 controllerNumber=1 scan=16244"	3	2126.204717	1.000000e+000	3.879897e-002	0.000797	0.374846	1.000000e+000	1.000000e+000
178	RNSDKLIAR(5)-VFKNPK(3)	1942.123162	null	Cas9(1122)-sp|CTRB_BOVIN|(90)/	Inter-Protein
	1	20190410_QExHFX1_RSLC1_Beveridge_Clausen_IMP_DSS_JRmethod_R3.19420.19420.3 File:"20190410_QExHFX1_RSLC1_Beveridge_Clausen_IMP_DSS_JRmethod_R3.raw", NativeID:"controllerType=0 controllerNumber=1 scan=19420"	3	1942.124790	1.000000e+000	4.037036e-001	0.001628	0.838258	1.000000e+000	1.000000e+000
	2	20190410_QExHFX1_RSLC1_Beveridge_Clausen_IMP_DSS_JRmethod_R3.17705.17705.3 File:"20190410_QExHFX1_RSLC1_Beveridge_Clausen_IMP_DSS_JRmethod_R3.raw", NativeID:"controllerType=0 controllerNumber=1 scan=17705"	3	1942.121861	1.000000e+000	4.627089e-001	-0.001301	-0.669885	1.000000e+000	1.000000e+000
	3	20190410_QExHFX1_RSLC1_Beveridge_Clausen_IMP_DSS_JRmethod_R3.17723.17723.3 File:"20190410_QExHFX1_RSLC1_Beveridge_Clausen_IMP_DSS_JRmethod_R3.raw", NativeID:"controllerType=0 controllerNumber=1 scan=17723"	3	1942.117283	1.000000e+000	5.984125e-001	-0.005879	-3.027099	1.000000e+000	1.000000e+000
179	SDKNR(3)-SDKNR(3)	1375.692366	null	Cas9(866)-Cas9(866)/	Inter-Protein
	1	20190410_QExHFX1_RSLC1_Beveridge_Clausen_IMP_DSS_JRmethod_R3.2684.2684.3 File:"20190410_QExHFX1_RSLC1_Beveridge_Clausen_IMP_DSS_JRmethod_R3.raw", NativeID:"controllerType=0 controllerNumber=1 scan=2684"	3	1375.692243	1.000000e+000	1.523511e-002	-0.000123	-0.089410	1.000000e+000	1.000000e+000
180	SDNVPSEEVVKK(11)-AGFIKR(5)	2159.170558	null	Cas9(881)-Cas9(922)/	Intra-Protein
	1	20190410_QExHFX1_RSLC1_Beveridge_Clausen_IMP_DSS_JRmethod_R3.11136.11136.4 File:"20190410_QExHFX1_RSLC1_Beveridge_Clausen_IMP_DSS_JRmethod_R3.raw", NativeID:"controllerType=0 controllerNumber=1 scan=11136"	4	2159.170798	1.000000e+000	1.634377e-002	0.000240	0.111154	1.000000e+000	1.000000e+000
	2	20190410_QExHFX1_RSLC1_Beveridge_Clausen_IMP_DSS_JRmethod_R3.11609.11609.4 File:"20190410_QExHFX1_RSLC1_Beveridge_Clausen_IMP_DSS_JRmethod_R3.raw", NativeID:"controllerType=0 controllerNumber=1 scan=11609"	4	2159.171061	1.000000e+000	3.753731e-002	0.000503	0.232960	1.000000e+000	1.000000e+000
	3	20190410_QExHFX1_RSLC1_Beveridge_Clausen_IMP_DSS_JRmethod_R3.11321.11321.4 File:"20190410_QExHFX1_RSLC1_Beveridge_Clausen_IMP_DSS_JRmethod_R3.raw", NativeID:"controllerType=0 controllerNumber=1 scan=11321"	4	2159.170023	1.000000e+000	3.778557e-002	-0.000535	-0.247780	1.000000e+000	1.000000e+000
	4	20190410_QExHFX1_RSLC1_Beveridge_Clausen_IMP_DSS_JRmethod_R3.11471.11471.4 File:"20190410_QExHFX1_RSLC1_Beveridge_Clausen_IMP_DSS_JRmethod_R3.raw", NativeID:"controllerType=0 controllerNumber=1 scan=11471"	4	2159.170301	1.000000e+000	4.070530e-002	-0.000257	-0.119027	1.000000e+000	1.000000e+000
	5	20190410_QExHFX1_RSLC1_Beveridge_Clausen_IMP_DSS_JRmethod_R3.11830.11830.4 File:"20190410_QExHFX1_RSLC1_Beveridge_Clausen_IMP_DSS_JRmethod_R3.raw", NativeID:"controllerType=0 controllerNumber=1 scan=11830"	4	2159.170457	1.000000e+000	4.565074e-002	-0.000101	-0.046777	1.000000e+000	1.000000e+000
	6	20190410_QExHFX1_RSLC1_Beveridge_Clausen_IMP_DSS_JRmethod_R3.10961.10961.4 File:"20190410_QExHFX1_RSLC1_Beveridge_Clausen_IMP_DSS_JRmethod_R3.raw", NativeID:"controllerType=0 controllerNumber=1 scan=10961"	4	2159.172444	1.000000e+000	1.085334e-001	0.001886	0.873484	1.000000e+000	1.000000e+000
	7	20190410_QExHFX1_RSLC1_Beveridge_Clausen_IMP_DSS_JRmethod_R3.13133.13133.4 File:"20190410_QExHFX1_RSLC1_Beveridge_Clausen_IMP_DSS_JRmethod_R3.raw", NativeID:"controllerType=0 controllerNumber=1 scan=13133"	4	2159.169821	1.000000e+000	7.714999e-001	-0.000737	-0.341335	1.000000e+000	1.000000e+000
181	SDNVPSEEVVKK(11)-GQKNSR(3)	2157.114499	null	Cas9(881)-Cas9(779)/	Intra-Protein
	1	20190410_QExHFX1_RSLC1_Beveridge_Clausen_IMP_DSS_JRmethod_R3.6967.6967.4 File:"20190410_QExHFX1_RSLC1_Beveridge_Clausen_IMP_DSS_JRmethod_R3.raw", NativeID:"controllerType=0 controllerNumber=1 scan=6967"	4	2157.113983	1.000000e+000	8.448433e-003	-0.000516	-0.239208	1.000000e+000	1.000000e+000
	2	20190410_QExHFX1_RSLC1_Beveridge_Clausen_IMP_DSS_JRmethod_R3.7079.7079.4 File:"20190410_QExHFX1_RSLC1_Beveridge_Clausen_IMP_DSS_JRmethod_R3.raw", NativeID:"controllerType=0 controllerNumber=1 scan=7079"	4	2157.115006	1.000000e+000	3.593108e-002	0.000507	0.235036	1.000000e+000	1.000000e+000
	3	20190410_QExHFX1_RSLC1_Beveridge_Clausen_IMP_DSS_JRmethod_R3.6748.6748.4 File:"20190410_QExHFX1_RSLC1_Beveridge_Clausen_IMP_DSS_JRmethod_R3.raw", NativeID:"controllerType=0 controllerNumber=1 scan=6748"	4	2157.114743	1.000000e+000	4.561764e-002	0.000244	0.113114	1.000000e+000	1.000000e+000
	4	20190410_QExHFX1_RSLC1_Beveridge_Clausen_IMP_DSS_JRmethod_R3.6856.6856.4 File:"20190410_QExHFX1_RSLC1_Beveridge_Clausen_IMP_DSS_JRmethod_R3.raw", NativeID:"controllerType=0 controllerNumber=1 scan=6856"	4	2157.114895	1.000000e+000	4.780498e-002	0.000396	0.183579	1.000000e+000	1.000000e+000
	5	20190410_QExHFX1_RSLC1_Beveridge_Clausen_IMP_DSS_JRmethod_R3.6854.6854.3 File:"20190410_QExHFX1_RSLC1_Beveridge_Clausen_IMP_DSS_JRmethod_R3.raw", NativeID:"controllerType=0 controllerNumber=1 scan=6854"	3	2157.114867	1.000000e+000	1.402193e-001	0.000368	0.170598	1.000000e+000	1.000000e+000
	6	20190410_QExHFX1_RSLC1_Beveridge_Clausen_IMP_DSS_JRmethod_R3.6746.6746.3 File:"20190410_QExHFX1_RSLC1_Beveridge_Clausen_IMP_DSS_JRmethod_R3.raw", NativeID:"controllerType=0 controllerNumber=1 scan=6746"	3	2157.114835	1.000000e+000	6.190866e-001	0.000336	0.155764	1.000000e+000	1.000000e+000
182	SDNVPSEEVVKK(11)-GYKEVK(3)	2191.149154	null	Cas9(881)-Cas9(1192)/	Intra-Protein
	1	20190410_QExHFX1_RSLC1_Beveridge_Clausen_IMP_DSS_JRmethod_R3.9380.9380.4 File:"20190410_QExHFX1_RSLC1_Beveridge_Clausen_IMP_DSS_JRmethod_R3.raw", NativeID:"controllerType=0 controllerNumber=1 scan=9380"	4	2191.150594	1.000000e+000	8.833953e-002	0.001440	0.657189	1.000000e+000	1.000000e+000
	2	20190410_QExHFX1_RSLC1_Beveridge_Clausen_IMP_DSS_JRmethod_R3.9496.9496.4 File:"20190410_QExHFX1_RSLC1_Beveridge_Clausen_IMP_DSS_JRmethod_R3.raw", NativeID:"controllerType=0 controllerNumber=1 scan=9496"	4	2191.150616	1.000000e+000	1.219792e-001	0.001462	0.667230	1.000000e+000	1.000000e+000
	3	20190410_QExHFX1_RSLC1_Beveridge_Clausen_IMP_DSS_JRmethod_R3.9497.9497.3 File:"20190410_QExHFX1_RSLC1_Beveridge_Clausen_IMP_DSS_JRmethod_R3.raw", NativeID:"controllerType=0 controllerNumber=1 scan=9497"	3	2191.150616	1.000000e+000	3.723931e-001	0.001462	0.667230	1.000000e+000	1.000000e+000
	4	20190410_QExHFX1_RSLC1_Beveridge_Clausen_IMP_DSS_JRmethod_R3.9378.9378.3 File:"20190410_QExHFX1_RSLC1_Beveridge_Clausen_IMP_DSS_JRmethod_R3.raw", NativeID:"controllerType=0 controllerNumber=1 scan=9378"	3	2191.148983	1.000000e+000	6.860817e-001	-0.000171	-0.078041	1.000000e+000	1.000000e+000
183	SDNVPSEEVVKK(11)-KDMASNYK(1)	2424.196170	null	Cas9(881)-sp|MYG_HUMAN|(140)/	Inter-Protein
	1	20190410_QExHFX1_RSLC1_Beveridge_Clausen_IMP_DSS_JRmethod_R3.19628.19628.3 File:"20190410_QExHFX1_RSLC1_Beveridge_Clausen_IMP_DSS_JRmethod_R3.raw", NativeID:"controllerType=0 controllerNumber=1 scan=19628"	3	2424.196629	1.000000e+000	6.597681e-001	0.000459	0.189341	1.000000e+000	1.000000e+000
184	SDNVPSEEVVKK(11)-KKGHHEAEIK(1)	2644.393946	null	Cas9(881)-sp|MYG_HUMAN|(78)/	Inter-Protein
	1	20190410_QExHFX1_RSLC1_Beveridge_Clausen_IMP_DSS_JRmethod_R3.11730.11730.4 File:"20190410_QExHFX1_RSLC1_Beveridge_Clausen_IMP_DSS_JRmethod_R3.raw", NativeID:"controllerType=0 controllerNumber=1 scan=11730"	4	2644.394674	1.000000e+000	5.879470e-001	0.000728	0.275299	1.000000e+000	1.000000e+000
185	SDNVPSEEVVKK(11)-LVDSTDKADLR(7)	2700.393668	null	Cas9(881)-Cas9(152)/	Intra-Protein
	1	20190410_QExHFX1_RSLC1_Beveridge_Clausen_IMP_DSS_JRmethod_R3.12331.12331.3 File:"20190410_QExHFX1_RSLC1_Beveridge_Clausen_IMP_DSS_JRmethod_R3.raw", NativeID:"controllerType=0 controllerNumber=1 scan=12331"	3	2700.391907	1.000000e+000	1.355899e-004	-0.001761	-0.652127	1.000000e+000	1.000000e+000
	2	20190410_QExHFX1_RSLC1_Beveridge_Clausen_IMP_DSS_JRmethod_R3.12464.12464.4 File:"20190410_QExHFX1_RSLC1_Beveridge_Clausen_IMP_DSS_JRmethod_R3.raw", NativeID:"controllerType=0 controllerNumber=1 scan=12464"	4	2700.393644	1.000000e+000	2.901274e-003	-0.000024	-0.008888	1.000000e+000	1.000000e+000
	3	20190410_QExHFX1_RSLC1_Beveridge_Clausen_IMP_DSS_JRmethod_R3.12498.12498.3 File:"20190410_QExHFX1_RSLC1_Beveridge_Clausen_IMP_DSS_JRmethod_R3.raw", NativeID:"controllerType=0 controllerNumber=1 scan=12498"	3	2700.392778	1.000000e+000	3.881595e-003	-0.000890	-0.329582	1.000000e+000	1.000000e+000
	4	20190410_QExHFX1_RSLC1_Beveridge_Clausen_IMP_DSS_JRmethod_R3.12687.12687.3 File:"20190410_QExHFX1_RSLC1_Beveridge_Clausen_IMP_DSS_JRmethod_R3.raw", NativeID:"controllerType=0 controllerNumber=1 scan=12687"	3	2700.397851	1.000000e+000	9.686101e-003	0.004183	1.549033	1.000000e+000	1.000000e+000
	5	20190410_QExHFX1_RSLC1_Beveridge_Clausen_IMP_DSS_JRmethod_R3.12163.12163.3 File:"20190410_QExHFX1_RSLC1_Beveridge_Clausen_IMP_DSS_JRmethod_R3.raw", NativeID:"controllerType=0 controllerNumber=1 scan=12163"	3	2700.392735	1.000000e+000	1.166845e-002	-0.000933	-0.345505	1.000000e+000	1.000000e+000
	6	20190410_QExHFX1_RSLC1_Beveridge_Clausen_IMP_DSS_JRmethod_R3.12862.12862.3 File:"20190410_QExHFX1_RSLC1_Beveridge_Clausen_IMP_DSS_JRmethod_R3.raw", NativeID:"controllerType=0 controllerNumber=1 scan=12862"	3	2700.394167	1.000000e+000	1.210031e-002	0.000499	0.184788	1.000000e+000	1.000000e+000
	7	20190410_QExHFX1_RSLC1_Beveridge_Clausen_IMP_DSS_JRmethod_R3.12277.12277.4 File:"20190410_QExHFX1_RSLC1_Beveridge_Clausen_IMP_DSS_JRmethod_R3.raw", NativeID:"controllerType=0 controllerNumber=1 scan=12277"	4	2700.392966	1.000000e+000	1.536528e-002	-0.000702	-0.259962	1.000000e+000	1.000000e+000
	8	20190410_QExHFX1_RSLC1_Beveridge_Clausen_IMP_DSS_JRmethod_R3.12623.12623.4 File:"20190410_QExHFX1_RSLC1_Beveridge_Clausen_IMP_DSS_JRmethod_R3.raw", NativeID:"controllerType=0 controllerNumber=1 scan=12623"	4	2700.392834	1.000000e+000	1.803839e-002	-0.000834	-0.308844	1.000000e+000	1.000000e+000
	9	20190410_QExHFX1_RSLC1_Beveridge_Clausen_IMP_DSS_JRmethod_R3.13163.13163.4 File:"20190410_QExHFX1_RSLC1_Beveridge_Clausen_IMP_DSS_JRmethod_R3.raw", NativeID:"controllerType=0 controllerNumber=1 scan=13163"	4	2700.394975	1.000000e+000	3.576725e-002	0.001307	0.484004	1.000000e+000	1.000000e+000
	10	20190410_QExHFX1_RSLC1_Beveridge_Clausen_IMP_DSS_JRmethod_R3.12811.12811.4 File:"20190410_QExHFX1_RSLC1_Beveridge_Clausen_IMP_DSS_JRmethod_R3.raw", NativeID:"controllerType=0 controllerNumber=1 scan=12811"	4	2700.394545	1.000000e+000	7.042036e-002	0.000877	0.324767	1.000000e+000	1.000000e+000
	11	20190410_QExHFX1_RSLC1_Beveridge_Clausen_IMP_DSS_JRmethod_R3.12972.12972.4 File:"20190410_QExHFX1_RSLC1_Beveridge_Clausen_IMP_DSS_JRmethod_R3.raw", NativeID:"controllerType=0 controllerNumber=1 scan=12972"	4	2700.396049	1.000000e+000	1.009249e-001	0.002381	0.881723	1.000000e+000	1.000000e+000
	12	20190410_QExHFX1_RSLC1_Beveridge_Clausen_IMP_DSS_JRmethod_R3.12090.12090.4 File:"20190410_QExHFX1_RSLC1_Beveridge_Clausen_IMP_DSS_JRmethod_R3.raw", NativeID:"controllerType=0 controllerNumber=1 scan=12090"	4	2700.393210	1.000000e+000	1.172959e-001	-0.000458	-0.169605	1.000000e+000	1.000000e+000
	13	20190410_QExHFX1_RSLC1_Beveridge_Clausen_IMP_DSS_JRmethod_R3.14545.14545.3 File:"20190410_QExHFX1_RSLC1_Beveridge_Clausen_IMP_DSS_JRmethod_R3.raw", NativeID:"controllerType=0 controllerNumber=1 scan=14545"	3	2700.390720	1.000000e+000	5.046141e-001	-0.002948	-1.091693	1.000000e+000	1.000000e+000
	14	20190410_QExHFX1_RSLC1_Beveridge_Clausen_IMP_DSS_JRmethod_R3.13223.13223.3 File:"20190410_QExHFX1_RSLC1_Beveridge_Clausen_IMP_DSS_JRmethod_R3.raw", NativeID:"controllerType=0 controllerNumber=1 scan=13223"	3	2700.396843	1.000000e+000	5.092717e-001	0.003175	1.175754	1.000000e+000	1.000000e+000
	15	20190410_QExHFX1_RSLC1_Beveridge_Clausen_IMP_DSS_JRmethod_R3.14558.14558.4 File:"20190410_QExHFX1_RSLC1_Beveridge_Clausen_IMP_DSS_JRmethod_R3.raw", NativeID:"controllerType=0 controllerNumber=1 scan=14558"	4	2700.384665	1.000000e+000	5.979530e-001	-0.009003	-3.333958	1.000000e+000	1.000000e+000
186	SDNVPSEEVVKK(11)-SDNVPSEEVVKK(11)	2798.430444	null	Cas9(881)-Cas9(881)/	Inter-Protein
	1	20190410_QExHFX1_RSLC1_Beveridge_Clausen_IMP_DSS_JRmethod_R3.11069.11069.3 File:"20190410_QExHFX1_RSLC1_Beveridge_Clausen_IMP_DSS_JRmethod_R3.raw", NativeID:"controllerType=0 controllerNumber=1 scan=11069"	3	2798.430824	1.000000e+000	5.176627e-005	0.000380	0.135790	1.000000e+000	1.000000e+000
	2	20190410_QExHFX1_RSLC1_Beveridge_Clausen_IMP_DSS_JRmethod_R3.11453.11453.3 File:"20190410_QExHFX1_RSLC1_Beveridge_Clausen_IMP_DSS_JRmethod_R3.raw", NativeID:"controllerType=0 controllerNumber=1 scan=11453"	3	2798.428791	1.000000e+000	2.598999e-002	-0.001653	-0.590688	1.000000e+000	1.000000e+000
	3	20190410_QExHFX1_RSLC1_Beveridge_Clausen_IMP_DSS_JRmethod_R3.10895.10895.3 File:"20190410_QExHFX1_RSLC1_Beveridge_Clausen_IMP_DSS_JRmethod_R3.raw", NativeID:"controllerType=0 controllerNumber=1 scan=10895"	3	2798.429316	1.000000e+000	3.911307e-002	-0.001128	-0.403083	1.000000e+000	1.000000e+000
	4	20190410_QExHFX1_RSLC1_Beveridge_Clausen_IMP_DSS_JRmethod_R3.11292.11292.4 File:"20190410_QExHFX1_RSLC1_Beveridge_Clausen_IMP_DSS_JRmethod_R3.raw", NativeID:"controllerType=0 controllerNumber=1 scan=11292"	4	2798.430807	1.000000e+000	5.796790e-002	0.000363	0.129716	1.000000e+000	1.000000e+000
	5	20190410_QExHFX1_RSLC1_Beveridge_Clausen_IMP_DSS_JRmethod_R3.11056.11056.4 File:"20190410_QExHFX1_RSLC1_Beveridge_Clausen_IMP_DSS_JRmethod_R3.raw", NativeID:"controllerType=0 controllerNumber=1 scan=11056"	4	2798.428718	1.000000e+000	6.568826e-002	-0.001726	-0.616774	1.000000e+000	1.000000e+000
	6	20190410_QExHFX1_RSLC1_Beveridge_Clausen_IMP_DSS_JRmethod_R3.11258.11258.3 File:"20190410_QExHFX1_RSLC1_Beveridge_Clausen_IMP_DSS_JRmethod_R3.raw", NativeID:"controllerType=0 controllerNumber=1 scan=11258"	3	2798.426853	1.000000e+000	8.498778e-002	-0.003591	-1.283219	1.000000e+000	1.000000e+000
	7	20190410_QExHFX1_RSLC1_Beveridge_Clausen_IMP_DSS_JRmethod_R3.10887.10887.4 File:"20190410_QExHFX1_RSLC1_Beveridge_Clausen_IMP_DSS_JRmethod_R3.raw", NativeID:"controllerType=0 controllerNumber=1 scan=10887"	4	2798.432452	1.000000e+000	1.706369e-001	0.002008	0.717545	1.000000e+000	1.000000e+000
	8	20190410_QExHFX1_RSLC1_Beveridge_Clausen_IMP_DSS_JRmethod_R3.11591.11591.3 File:"20190410_QExHFX1_RSLC1_Beveridge_Clausen_IMP_DSS_JRmethod_R3.raw", NativeID:"controllerType=0 controllerNumber=1 scan=11591"	3	2798.428376	1.000000e+000	3.001930e-001	-0.002068	-0.738986	1.000000e+000	1.000000e+000
	9	20190410_QExHFX1_RSLC1_Beveridge_Clausen_IMP_DSS_JRmethod_R3.11589.11589.4 File:"20190410_QExHFX1_RSLC1_Beveridge_Clausen_IMP_DSS_JRmethod_R3.raw", NativeID:"controllerType=0 controllerNumber=1 scan=11589"	4	2798.419293	1.000000e+000	3.235421e-001	-0.011151	-3.984734	1.000000e+000	1.000000e+000
187	SDNVPSEEVVKK(11)-VMKQLK(3)	2214.204890	null	Cas9(881)-Cas9(653)/	Intra-Protein
	1	20190410_QExHFX1_RSLC1_Beveridge_Clausen_IMP_DSS_JRmethod_R3.10231.10231.4 File:"20190410_QExHFX1_RSLC1_Beveridge_Clausen_IMP_DSS_JRmethod_R3.raw", NativeID:"controllerType=0 controllerNumber=1 scan=10231"	4	2214.205939	1.000000e+000	1.304824e-001	0.001049	0.473759	1.000000e+000	1.000000e+000
	2	20190410_QExHFX1_RSLC1_Beveridge_Clausen_IMP_DSS_JRmethod_R3.10091.10091.4 File:"20190410_QExHFX1_RSLC1_Beveridge_Clausen_IMP_DSS_JRmethod_R3.raw", NativeID:"controllerType=0 controllerNumber=1 scan=10091"	4	2214.206573	1.000000e+000	1.377494e-001	0.001683	0.760092	1.000000e+000	1.000000e+000
	3	20190410_QExHFX1_RSLC1_Beveridge_Clausen_IMP_DSS_JRmethod_R3.9272.9272.4 File:"20190410_QExHFX1_RSLC1_Beveridge_Clausen_IMP_DSS_JRmethod_R3.raw", NativeID:"controllerType=0 controllerNumber=1 scan=9272"	4	2230.200087	1.000000e+000	2.945440e-001	0.000283	0.126894	1.000000e+000	1.000000e+000
188	SEQEIGKATAK(7)-DLIIKLPK(5)	2238.295417	null	Cas9(1035)-Cas9(1201)/	Intra-Protein
	1	20190410_QExHFX1_RSLC1_Beveridge_Clausen_IMP_DSS_JRmethod_R3.16151.16151.4 File:"20190410_QExHFX1_RSLC1_Beveridge_Clausen_IMP_DSS_JRmethod_R3.raw", NativeID:"controllerType=0 controllerNumber=1 scan=16151"	4	2238.297743	1.000000e+000	1.464663e-001	0.002326	1.039184	1.000000e+000	1.000000e+000
189	SEQEIGKATAK(7)-ESILPKR(6)	2141.181121	null	Cas9(1035)-Cas9(1117)/	Intra-Protein
	1	20190410_QExHFX1_RSLC1_Beveridge_Clausen_IMP_DSS_JRmethod_R3.10378.10378.3 File:"20190410_QExHFX1_RSLC1_Beveridge_Clausen_IMP_DSS_JRmethod_R3.raw", NativeID:"controllerType=0 controllerNumber=1 scan=10378"	3	2141.182577	1.000000e+000	2.180798e-002	0.001456	0.679999	1.000000e+000	1.000000e+000
	2	20190410_QExHFX1_RSLC1_Beveridge_Clausen_IMP_DSS_JRmethod_R3.10217.10217.3 File:"20190410_QExHFX1_RSLC1_Beveridge_Clausen_IMP_DSS_JRmethod_R3.raw", NativeID:"controllerType=0 controllerNumber=1 scan=10217"	3	2141.182051	1.000000e+000	7.906712e-002	0.000930	0.434340	1.000000e+000	1.000000e+000
	3	20190410_QExHFX1_RSLC1_Beveridge_Clausen_IMP_DSS_JRmethod_R3.10510.10510.3 File:"20190410_QExHFX1_RSLC1_Beveridge_Clausen_IMP_DSS_JRmethod_R3.raw", NativeID:"controllerType=0 controllerNumber=1 scan=10510"	3	2141.179556	1.000000e+000	1.472443e-001	-0.001565	-0.730905	1.000000e+000	1.000000e+000
	4	20190410_QExHFX1_RSLC1_Beveridge_Clausen_IMP_DSS_JRmethod_R3.10220.10220.4 File:"20190410_QExHFX1_RSLC1_Beveridge_Clausen_IMP_DSS_JRmethod_R3.raw", NativeID:"controllerType=0 controllerNumber=1 scan=10220"	4	2141.181171	1.000000e+000	6.659300e-001	0.000050	0.023352	1.000000e+000	1.000000e+000
190	SEQEIGKATAK(7)-FKVLGNTDR(2)	2348.245504	null	Cas9(1035)-Cas9(37)/	Intra-Protein
	1	20190410_QExHFX1_RSLC1_Beveridge_Clausen_IMP_DSS_JRmethod_R3.11021.11021.3 File:"20190410_QExHFX1_RSLC1_Beveridge_Clausen_IMP_DSS_JRmethod_R3.raw", NativeID:"controllerType=0 controllerNumber=1 scan=11021"	3	2348.244526	1.000000e+000	3.164223e-006	-0.000978	-0.416481	1.000000e+000	1.000000e+000
	2	20190410_QExHFX1_RSLC1_Beveridge_Clausen_IMP_DSS_JRmethod_R3.10866.10866.3 File:"20190410_QExHFX1_RSLC1_Beveridge_Clausen_IMP_DSS_JRmethod_R3.raw", NativeID:"controllerType=0 controllerNumber=1 scan=10866"	3	2348.243840	1.000000e+000	3.640728e-002	-0.001664	-0.708614	1.000000e+000	1.000000e+000
	3	20190410_QExHFX1_RSLC1_Beveridge_Clausen_IMP_DSS_JRmethod_R3.11029.11029.4 File:"20190410_QExHFX1_RSLC1_Beveridge_Clausen_IMP_DSS_JRmethod_R3.raw", NativeID:"controllerType=0 controllerNumber=1 scan=11029"	4	2348.244176	1.000000e+000	8.288339e-002	-0.001328	-0.565529	1.000000e+000	1.000000e+000
191	SEQEIGKATAK(7)-KMIAK(1)	1889.041134	null	Cas9(1035)-Cas9(1024)/	Intra-Protein
	1	20190410_QExHFX1_RSLC1_Beveridge_Clausen_IMP_DSS_JRmethod_R3.7374.7374.3 File:"20190410_QExHFX1_RSLC1_Beveridge_Clausen_IMP_DSS_JRmethod_R3.raw", NativeID:"controllerType=0 controllerNumber=1 scan=7374"	3	1889.042005	1.000000e+000	1.127888e-002	0.000871	0.461080	1.000000e+000	1.000000e+000
	2	20190410_QExHFX1_RSLC1_Beveridge_Clausen_IMP_DSS_JRmethod_R3.6673.6673.3 File:"20190410_QExHFX1_RSLC1_Beveridge_Clausen_IMP_DSS_JRmethod_R3.raw", NativeID:"controllerType=0 controllerNumber=1 scan=6673"	3	1905.035592	1.000000e+000	2.295931e-001	-0.000456	-0.239366	1.000000e+000	1.000000e+000
	3	20190410_QExHFX1_RSLC1_Beveridge_Clausen_IMP_DSS_JRmethod_R3.6787.6787.3 File:"20190410_QExHFX1_RSLC1_Beveridge_Clausen_IMP_DSS_JRmethod_R3.raw", NativeID:"controllerType=0 controllerNumber=1 scan=6787"	3	1905.036314	1.000000e+000	3.294137e-001	0.000266	0.139630	1.000000e+000	1.000000e+000
	4	20190410_QExHFX1_RSLC1_Beveridge_Clausen_IMP_DSS_JRmethod_R3.7397.7397.3 File:"20190410_QExHFX1_RSLC1_Beveridge_Clausen_IMP_DSS_JRmethod_R3.raw", NativeID:"controllerType=0 controllerNumber=1 scan=7397"	3	1905.035496	1.000000e+000	3.672139e-001	-0.000552	-0.289758	1.000000e+000	1.000000e+000
	5	20190410_QExHFX1_RSLC1_Beveridge_Clausen_IMP_DSS_JRmethod_R3.7377.7377.4 File:"20190410_QExHFX1_RSLC1_Beveridge_Clausen_IMP_DSS_JRmethod_R3.raw", NativeID:"controllerType=0 controllerNumber=1 scan=7377"	4	1889.041647	1.000000e+000	4.424593e-001	0.000513	0.271566	1.000000e+000	1.000000e+000
	6	20190410_QExHFX1_RSLC1_Beveridge_Clausen_IMP_DSS_JRmethod_R3.7394.7394.4 File:"20190410_QExHFX1_RSLC1_Beveridge_Clausen_IMP_DSS_JRmethod_R3.raw", NativeID:"controllerType=0 controllerNumber=1 scan=7394"	4	1905.036116	1.000000e+000	4.655616e-001	0.000068	0.035695	1.000000e+000	1.000000e+000
	7	20190410_QExHFX1_RSLC1_Beveridge_Clausen_IMP_DSS_JRmethod_R3.6762.6762.4 File:"20190410_QExHFX1_RSLC1_Beveridge_Clausen_IMP_DSS_JRmethod_R3.raw", NativeID:"controllerType=0 controllerNumber=1 scan=6762"	4	1905.036235	1.000000e+000	4.928530e-001	0.000187	0.098161	1.000000e+000	1.000000e+000
	8	20190410_QExHFX1_RSLC1_Beveridge_Clausen_IMP_DSS_JRmethod_R3.6647.6647.4 File:"20190410_QExHFX1_RSLC1_Beveridge_Clausen_IMP_DSS_JRmethod_R3.raw", NativeID:"controllerType=0 controllerNumber=1 scan=6647"	4	1905.037730	1.000000e+000	7.602390e-001	0.001682	0.882923	1.000000e+000	1.000000e+000
192	SEQEIGKATAK(7)-NSDKLIAR(4)	2215.192745	null	Cas9(1035)-Cas9(1122)/	Intra-Protein
	1	20190410_QExHFX1_RSLC1_Beveridge_Clausen_IMP_DSS_JRmethod_R3.15793.15793.3 File:"20190410_QExHFX1_RSLC1_Beveridge_Clausen_IMP_DSS_JRmethod_R3.raw", NativeID:"controllerType=0 controllerNumber=1 scan=15793"	3	2215.189243	1.000000e+000	7.685470e-002	-0.003502	-1.580901	1.000000e+000	1.000000e+000
193	SEQEIGKATAK(7)-SEQEIGKATAK(7)	2460.282672	null	Cas9(1035)-Cas9(1035)/	Inter-Protein
	1	20190410_QExHFX1_RSLC1_Beveridge_Clausen_IMP_DSS_JRmethod_R3.8101.8101.3 File:"20190410_QExHFX1_RSLC1_Beveridge_Clausen_IMP_DSS_JRmethod_R3.raw", NativeID:"controllerType=0 controllerNumber=1 scan=8101"	3	2460.283694	1.000000e+000	4.631215e-005	0.001022	0.415399	1.000000e+000	1.000000e+000
	2	20190410_QExHFX1_RSLC1_Beveridge_Clausen_IMP_DSS_JRmethod_R3.8212.8212.4 File:"20190410_QExHFX1_RSLC1_Beveridge_Clausen_IMP_DSS_JRmethod_R3.raw", NativeID:"controllerType=0 controllerNumber=1 scan=8212"	4	2460.281129	1.000000e+000	1.118482e-001	-0.001543	-0.627164	1.000000e+000	1.000000e+000
	3	20190410_QExHFX1_RSLC1_Beveridge_Clausen_IMP_DSS_JRmethod_R3.8094.8094.4 File:"20190410_QExHFX1_RSLC1_Beveridge_Clausen_IMP_DSS_JRmethod_R3.raw", NativeID:"controllerType=0 controllerNumber=1 scan=8094"	4	2460.285334	1.000000e+000	2.125337e-001	0.002662	1.081989	1.000000e+000	1.000000e+000
194	SKLVSDFR(2)-KDWDPK(1)	1876.980255	null	Cas9(965)-Cas9(1128)/	Intra-Protein
	1	20190410_QExHFX1_RSLC1_Beveridge_Clausen_IMP_DSS_JRmethod_R3.14622.14622.4 File:"20190410_QExHFX1_RSLC1_Beveridge_Clausen_IMP_DSS_JRmethod_R3.raw", NativeID:"controllerType=0 controllerNumber=1 scan=14622"	4	1876.980391	1.000000e+000	1.807250e-003	0.000136	0.072457	1.000000e+000	1.000000e+000
	2	20190410_QExHFX1_RSLC1_Beveridge_Clausen_IMP_DSS_JRmethod_R3.14417.14417.3 File:"20190410_QExHFX1_RSLC1_Beveridge_Clausen_IMP_DSS_JRmethod_R3.raw", NativeID:"controllerType=0 controllerNumber=1 scan=14417"	3	1876.982074	1.000000e+000	3.022241e-003	0.001819	0.969110	1.000000e+000	1.000000e+000
	3	20190410_QExHFX1_RSLC1_Beveridge_Clausen_IMP_DSS_JRmethod_R3.14423.14423.4 File:"20190410_QExHFX1_RSLC1_Beveridge_Clausen_IMP_DSS_JRmethod_R3.raw", NativeID:"controllerType=0 controllerNumber=1 scan=14423"	4	1876.977926	1.000000e+000	1.148673e-002	-0.002329	-1.240823	1.000000e+000	1.000000e+000
	4	20190410_QExHFX1_RSLC1_Beveridge_Clausen_IMP_DSS_JRmethod_R3.14616.14616.3 File:"20190410_QExHFX1_RSLC1_Beveridge_Clausen_IMP_DSS_JRmethod_R3.raw", NativeID:"controllerType=0 controllerNumber=1 scan=14616"	3	1876.979527	1.000000e+000	2.298621e-001	-0.000728	-0.387857	1.000000e+000	1.000000e+000
	5	20190410_QExHFX1_RSLC1_Beveridge_Clausen_IMP_DSS_JRmethod_R3.16091.16091.3 File:"20190410_QExHFX1_RSLC1_Beveridge_Clausen_IMP_DSS_JRmethod_R3.raw", NativeID:"controllerType=0 controllerNumber=1 scan=16091"	3	1876.981358	1.000000e+000	5.113021e-001	0.001103	0.587646	1.000000e+000	1.000000e+000
	6	20190410_QExHFX1_RSLC1_Beveridge_Clausen_IMP_DSS_JRmethod_R3.16789.16789.3 File:"20190410_QExHFX1_RSLC1_Beveridge_Clausen_IMP_DSS_JRmethod_R3.raw", NativeID:"controllerType=0 controllerNumber=1 scan=16789"	3	1876.979527	1.000000e+000	5.309471e-001	-0.000728	-0.387857	1.000000e+000	1.000000e+000
195	SKLVSDFR(2)-SKLVSDFR(2)	2040.112321	null	Cas9(965)-Cas9(965)/	Inter-Protein
	1	20190410_QExHFX1_RSLC1_Beveridge_Clausen_IMP_DSS_JRmethod_R3.16273.16273.4 File:"20190410_QExHFX1_RSLC1_Beveridge_Clausen_IMP_DSS_JRmethod_R3.raw", NativeID:"controllerType=0 controllerNumber=1 scan=16273"	4	2040.112076	1.000000e+000	1.815151e-003	-0.000245	-0.120091	1.000000e+000	1.000000e+000
	2	20190410_QExHFX1_RSLC1_Beveridge_Clausen_IMP_DSS_JRmethod_R3.16450.16450.3 File:"20190410_QExHFX1_RSLC1_Beveridge_Clausen_IMP_DSS_JRmethod_R3.raw", NativeID:"controllerType=0 controllerNumber=1 scan=16450"	3	2040.112950	1.000000e+000	2.360473e-003	0.000629	0.308316	1.000000e+000	1.000000e+000
	3	20190410_QExHFX1_RSLC1_Beveridge_Clausen_IMP_DSS_JRmethod_R3.16890.16890.3 File:"20190410_QExHFX1_RSLC1_Beveridge_Clausen_IMP_DSS_JRmethod_R3.raw", NativeID:"controllerType=0 controllerNumber=1 scan=16890"	3	2040.112583	1.000000e+000	3.630564e-003	0.000262	0.128424	1.000000e+000	1.000000e+000
	4	20190410_QExHFX1_RSLC1_Beveridge_Clausen_IMP_DSS_JRmethod_R3.16936.16936.4 File:"20190410_QExHFX1_RSLC1_Beveridge_Clausen_IMP_DSS_JRmethod_R3.raw", NativeID:"controllerType=0 controllerNumber=1 scan=16936"	4	2040.112789	1.000000e+000	5.696560e-003	0.000468	0.229399	1.000000e+000	1.000000e+000
	5	20190410_QExHFX1_RSLC1_Beveridge_Clausen_IMP_DSS_JRmethod_R3.17233.17233.4 File:"20190410_QExHFX1_RSLC1_Beveridge_Clausen_IMP_DSS_JRmethod_R3.raw", NativeID:"controllerType=0 controllerNumber=1 scan=17233"	4	2040.112546	1.000000e+000	6.564323e-003	0.000225	0.110288	1.000000e+000	1.000000e+000
	6	20190410_QExHFX1_RSLC1_Beveridge_Clausen_IMP_DSS_JRmethod_R3.16248.16248.3 File:"20190410_QExHFX1_RSLC1_Beveridge_Clausen_IMP_DSS_JRmethod_R3.raw", NativeID:"controllerType=0 controllerNumber=1 scan=16248"	3	2040.114535	1.000000e+000	6.916946e-003	0.002214	1.085234	1.000000e+000	1.000000e+000
	7	20190410_QExHFX1_RSLC1_Beveridge_Clausen_IMP_DSS_JRmethod_R3.16474.16474.4 File:"20190410_QExHFX1_RSLC1_Beveridge_Clausen_IMP_DSS_JRmethod_R3.raw", NativeID:"controllerType=0 controllerNumber=1 scan=16474"	4	2040.114099	1.000000e+000	7.717174e-003	0.001778	0.871521	1.000000e+000	1.000000e+000
	8	20190410_QExHFX1_RSLC1_Beveridge_Clausen_IMP_DSS_JRmethod_R3.17103.17103.4 File:"20190410_QExHFX1_RSLC1_Beveridge_Clausen_IMP_DSS_JRmethod_R3.raw", NativeID:"controllerType=0 controllerNumber=1 scan=17103"	4	2040.108082	1.000000e+000	1.462442e-002	-0.004239	-2.077827	1.000000e+000	1.000000e+000
	9	20190410_QExHFX1_RSLC1_Beveridge_Clausen_IMP_DSS_JRmethod_R3.16736.16736.4 File:"20190410_QExHFX1_RSLC1_Beveridge_Clausen_IMP_DSS_JRmethod_R3.raw", NativeID:"controllerType=0 controllerNumber=1 scan=16736"	4	2040.111716	1.000000e+000	1.999648e-002	-0.000605	-0.296552	1.000000e+000	1.000000e+000
196	SKLVSDFR(2)-VMKQLKR(6)	1991.146931	null	Cas9(965)-Cas9(656)/	Intra-Protein
	1	20190410_QExHFX1_RSLC1_Beveridge_Clausen_IMP_DSS_JRmethod_R3.21653.21653.3 File:"20190410_QExHFX1_RSLC1_Beveridge_Clausen_IMP_DSS_JRmethod_R3.raw", NativeID:"controllerType=0 controllerNumber=1 scan=21653"	3	1991.147430	1.000000e+000	3.809882e-001	0.000499	0.250609	1.000000e+000	1.000000e+000
	2	20190410_QExHFX1_RSLC1_Beveridge_Clausen_IMP_DSS_JRmethod_R3.21796.21796.3 File:"20190410_QExHFX1_RSLC1_Beveridge_Clausen_IMP_DSS_JRmethod_R3.raw", NativeID:"controllerType=0 controllerNumber=1 scan=21796"	3	1991.146960	1.000000e+000	6.483761e-001	0.000029	0.014564	1.000000e+000	1.000000e+000
197	SNFDLAEDAKLQLSK(10)-VLSAYNKHR(7)	2903.526012	null	Cas9(267)-Cas9(1300)/	Intra-Protein
	1	20190410_QExHFX1_RSLC1_Beveridge_Clausen_IMP_DSS_JRmethod_R3.18238.18238.4 File:"20190410_QExHFX1_RSLC1_Beveridge_Clausen_IMP_DSS_JRmethod_R3.raw", NativeID:"controllerType=0 controllerNumber=1 scan=18238"	4	2903.524313	1.000000e+000	2.958604e-001	-0.001699	-0.585151	1.000000e+000	1.000000e+000
	2	20190410_QExHFX1_RSLC1_Beveridge_Clausen_IMP_DSS_JRmethod_R3.18268.18268.5 File:"20190410_QExHFX1_RSLC1_Beveridge_Clausen_IMP_DSS_JRmethod_R3.raw", NativeID:"controllerType=0 controllerNumber=1 scan=18268"	5	2903.527634	1.000000e+000	6.353340e-001	0.001622	0.558631	1.000000e+000	1.000000e+000
198	SSFEKNPIDFLEAK(5)-KLVDSTDK(1)	2667.376232	null	Cas9(1180)-Cas9(145)/	Intra-Protein
	1	20190410_QExHFX1_RSLC1_Beveridge_Clausen_IMP_DSS_JRmethod_R3.21290.21290.4 File:"20190410_QExHFX1_RSLC1_Beveridge_Clausen_IMP_DSS_JRmethod_R3.raw", NativeID:"controllerType=0 controllerNumber=1 scan=21290"	4	2667.376399	1.000000e+000	5.035821e-004	0.000167	0.062608	1.000000e+000	1.000000e+000
	2	20190410_QExHFX1_RSLC1_Beveridge_Clausen_IMP_DSS_JRmethod_R3.21437.21437.4 File:"20190410_QExHFX1_RSLC1_Beveridge_Clausen_IMP_DSS_JRmethod_R3.raw", NativeID:"controllerType=0 controllerNumber=1 scan=21437"	4	2667.377007	1.000000e+000	2.727877e-003	0.000775	0.290548	1.000000e+000	1.000000e+000
	3	20190410_QExHFX1_RSLC1_Beveridge_Clausen_IMP_DSS_JRmethod_R3.21299.21299.3 File:"20190410_QExHFX1_RSLC1_Beveridge_Clausen_IMP_DSS_JRmethod_R3.raw", NativeID:"controllerType=0 controllerNumber=1 scan=21299"	3	2667.377035	1.000000e+000	2.134608e-002	0.000803	0.301045	1.000000e+000	1.000000e+000
	4	20190410_QExHFX1_RSLC1_Beveridge_Clausen_IMP_DSS_JRmethod_R3.21753.21753.4 File:"20190410_QExHFX1_RSLC1_Beveridge_Clausen_IMP_DSS_JRmethod_R3.raw", NativeID:"controllerType=0 controllerNumber=1 scan=21753"	4	2667.379097	1.000000e+000	2.823861e-002	0.002865	1.074089	1.000000e+000	1.000000e+000
	5	20190410_QExHFX1_RSLC1_Beveridge_Clausen_IMP_DSS_JRmethod_R3.21137.21137.3 File:"20190410_QExHFX1_RSLC1_Beveridge_Clausen_IMP_DSS_JRmethod_R3.raw", NativeID:"controllerType=0 controllerNumber=1 scan=21137"	3	2667.375228	1.000000e+000	4.854696e-001	-0.001004	-0.376400	1.000000e+000	1.000000e+000
199	SSFEKNPIDFLEAK(5)-SSFEKNPIDFLEAK(5)	3386.704079	null	Cas9(1180)-Cas9(1180)/	Inter-Protein
	1	20190410_QExHFX1_RSLC1_Beveridge_Clausen_IMP_DSS_JRmethod_R3.27152.27152.4 File:"20190410_QExHFX1_RSLC1_Beveridge_Clausen_IMP_DSS_JRmethod_R3.raw", NativeID:"controllerType=0 controllerNumber=1 scan=27152"	4	3386.704815	1.000000e+000	1.165697e-003	0.000736	0.217320	1.000000e+000	1.000000e+000
	2	20190410_QExHFX1_RSLC1_Beveridge_Clausen_IMP_DSS_JRmethod_R3.27051.27051.4 File:"20190410_QExHFX1_RSLC1_Beveridge_Clausen_IMP_DSS_JRmethod_R3.raw", NativeID:"controllerType=0 controllerNumber=1 scan=27051"	4	3386.702870	1.000000e+000	1.375763e-003	-0.001209	-0.356984	1.000000e+000	1.000000e+000
200	SSFEKNPIDFLEAK(5)-VLSAYNKHR(7)	2849.483089	null	Cas9(1180)-Cas9(1300)/	Intra-Protein
	1	20190410_QExHFX1_RSLC1_Beveridge_Clausen_IMP_DSS_JRmethod_R3.18696.18696.5 File:"20190410_QExHFX1_RSLC1_Beveridge_Clausen_IMP_DSS_JRmethod_R3.raw", NativeID:"controllerType=0 controllerNumber=1 scan=18696"	5	2849.484474	1.000000e+000	1.958637e-001	0.001385	0.486053	1.000000e+000	1.000000e+000
201	SVKELLGITIMER(3)-DKQSGK(2)	2288.252898	null	Cas9(1165)-Cas9(677)/	Intra-Protein
	1	20190410_QExHFX1_RSLC1_Beveridge_Clausen_IMP_DSS_JRmethod_R3.21892.21892.4 File:"20190410_QExHFX1_RSLC1_Beveridge_Clausen_IMP_DSS_JRmethod_R3.raw", NativeID:"controllerType=0 controllerNumber=1 scan=21892"	4	2288.248854	1.000000e+000	8.102557e-003	-0.004044	-1.767287	1.000000e+000	1.000000e+000
	2	20190410_QExHFX1_RSLC1_Beveridge_Clausen_IMP_DSS_JRmethod_R3.21879.21879.3 File:"20190410_QExHFX1_RSLC1_Beveridge_Clausen_IMP_DSS_JRmethod_R3.raw", NativeID:"controllerType=0 controllerNumber=1 scan=21879"	3	2288.251438	1.000000e+000	2.560693e-001	-0.001460	-0.638041	1.000000e+000	1.000000e+000
202	SVKELLGITIMER(3)-NLPNEKVLPK(6)	2777.584378	null	Cas9(1165)-Cas9(510)/	Intra-Protein
	1	20190410_QExHFX1_RSLC1_Beveridge_Clausen_IMP_DSS_JRmethod_R3.23546.23546.4 File:"20190410_QExHFX1_RSLC1_Beveridge_Clausen_IMP_DSS_JRmethod_R3.raw", NativeID:"controllerType=0 controllerNumber=1 scan=23546"	4	2777.585100	1.000000e+000	7.477800e-002	0.000722	0.259938	1.000000e+000	1.000000e+000
203	TEVQTGGFSKESILPK(10)-APLSASMIKR(9)	2931.585830	null	Cas9(1111)-Cas9(327)/	Intra-Protein
	1	20190410_QExHFX1_RSLC1_Beveridge_Clausen_IMP_DSS_JRmethod_R3.19467.19467.4 File:"20190410_QExHFX1_RSLC1_Beveridge_Clausen_IMP_DSS_JRmethod_R3.raw", NativeID:"controllerType=0 controllerNumber=1 scan=19467"	4	2931.584509	1.000000e+000	3.295730e-002	-0.001321	-0.450609	1.000000e+000	1.000000e+000
	2	20190410_QExHFX1_RSLC1_Beveridge_Clausen_IMP_DSS_JRmethod_R3.19502.19502.3 File:"20190410_QExHFX1_RSLC1_Beveridge_Clausen_IMP_DSS_JRmethod_R3.raw", NativeID:"controllerType=0 controllerNumber=1 scan=19502"	3	2931.585229	1.000000e+000	4.995693e-001	-0.000601	-0.205008	1.000000e+000	1.000000e+000
204	TEVQTGGFSKESILPK(10)-FIKPILEK(3)	2845.595990	null	Cas9(1111)-Cas9(381)/	Intra-Protein
	1	20190410_QExHFX1_RSLC1_Beveridge_Clausen_IMP_DSS_JRmethod_R3.21219.21219.4 File:"20190410_QExHFX1_RSLC1_Beveridge_Clausen_IMP_DSS_JRmethod_R3.raw", NativeID:"controllerType=0 controllerNumber=1 scan=21219"	4	2845.597578	1.000000e+000	1.461621e-002	0.001588	0.558055	1.000000e+000	1.000000e+000
	2	20190410_QExHFX1_RSLC1_Beveridge_Clausen_IMP_DSS_JRmethod_R3.21050.21050.4 File:"20190410_QExHFX1_RSLC1_Beveridge_Clausen_IMP_DSS_JRmethod_R3.raw", NativeID:"controllerType=0 controllerNumber=1 scan=21050"	4	2845.595305	1.000000e+000	5.768676e-002	-0.000685	-0.240723	1.000000e+000	1.000000e+000
205	TEVQTGGFSKESILPK(10)-KFDNLTK(1)	2723.450061	null	Cas9(1111)-Cas9(900)/	Intra-Protein
	1	20190410_QExHFX1_RSLC1_Beveridge_Clausen_IMP_DSS_JRmethod_R3.18739.18739.4 File:"20190410_QExHFX1_RSLC1_Beveridge_Clausen_IMP_DSS_JRmethod_R3.raw", NativeID:"controllerType=0 controllerNumber=1 scan=18739"	4	2723.448874	1.000000e+000	9.889869e-004	-0.001187	-0.435844	1.000000e+000	1.000000e+000
	2	20190410_QExHFX1_RSLC1_Beveridge_Clausen_IMP_DSS_JRmethod_R3.18909.18909.4 File:"20190410_QExHFX1_RSLC1_Beveridge_Clausen_IMP_DSS_JRmethod_R3.raw", NativeID:"controllerType=0 controllerNumber=1 scan=18909"	4	2723.449370	1.000000e+000	4.125946e-002	-0.000691	-0.253722	1.000000e+000	1.000000e+000
	3	20190410_QExHFX1_RSLC1_Beveridge_Clausen_IMP_DSS_JRmethod_R3.18899.18899.3 File:"20190410_QExHFX1_RSLC1_Beveridge_Clausen_IMP_DSS_JRmethod_R3.raw", NativeID:"controllerType=0 controllerNumber=1 scan=18899"	3	2723.450616	1.000000e+000	4.389671e-001	0.000555	0.203786	1.000000e+000	1.000000e+000
206	TEVQTGGFSKESILPK(10)-KLINGIR(1)	2671.502764	null	Cas9(1111)-Cas9(669)/	Intra-Protein
	1	20190410_QExHFX1_RSLC1_Beveridge_Clausen_IMP_DSS_JRmethod_R3.18824.18824.4 File:"20190410_QExHFX1_RSLC1_Beveridge_Clausen_IMP_DSS_JRmethod_R3.raw", NativeID:"controllerType=0 controllerNumber=1 scan=18824"	4	2671.504538	1.000000e+000	1.382264e-001	0.001774	0.664046	1.000000e+000	1.000000e+000
207	TEVQTGGFSKESILPK(10)-MLLDIKTR(6)	2847.553471	null	Cas9(1111)-sp|K1C15_SHEEP|(394)/	Inter-Protein
	1	20190410_QExHFX1_RSLC1_Beveridge_Clausen_IMP_DSS_JRmethod_R3.27258.27258.3 File:"20190410_QExHFX1_RSLC1_Beveridge_Clausen_IMP_DSS_JRmethod_R3.raw", NativeID:"controllerType=0 controllerNumber=1 scan=27258"	3	2847.563819	1.000000e+000	4.674857e-001	0.010348	3.633997	1.000000e+000	1.000000e+000
208	TEVQTGGFSKESILPK(10)-SDKNR(3)	2477.288092	null	Cas9(1111)-Cas9(866)/	Intra-Protein
	1	20190410_QExHFX1_RSLC1_Beveridge_Clausen_IMP_DSS_JRmethod_R3.13823.13823.4 File:"20190410_QExHFX1_RSLC1_Beveridge_Clausen_IMP_DSS_JRmethod_R3.raw", NativeID:"controllerType=0 controllerNumber=1 scan=13823"	4	2477.288684	1.000000e+000	6.331871e-001	0.000592	0.238971	1.000000e+000	1.000000e+000
209	TILDFLKSDGFANR(7)-FDNLTKAER(6)	2827.462354	null	Cas9(688)-Cas9(906)/	Intra-Protein
	1	20190410_QExHFX1_RSLC1_Beveridge_Clausen_IMP_DSS_JRmethod_R3.24982.24982.4 File:"20190410_QExHFX1_RSLC1_Beveridge_Clausen_IMP_DSS_JRmethod_R3.raw", NativeID:"controllerType=0 controllerNumber=1 scan=24982"	4	2827.464115	1.000000e+000	7.765095e-002	0.001761	0.622820	1.000000e+000	1.000000e+000
	2	20190410_QExHFX1_RSLC1_Beveridge_Clausen_IMP_DSS_JRmethod_R3.24981.24981.3 File:"20190410_QExHFX1_RSLC1_Beveridge_Clausen_IMP_DSS_JRmethod_R3.raw", NativeID:"controllerType=0 controllerNumber=1 scan=24981"	3	2827.464115	1.000000e+000	6.709692e-001	0.001761	0.622820	1.000000e+000	1.000000e+000
210	TILDFLKSDGFANR(7)-MIAKSEQEIGK(4)	2967.549446	null	Cas9(688)-Cas9(1028)/	Intra-Protein
	1	20190410_QExHFX1_RSLC1_Beveridge_Clausen_IMP_DSS_JRmethod_R3.24281.24281.4 File:"20190410_QExHFX1_RSLC1_Beveridge_Clausen_IMP_DSS_JRmethod_R3.raw", NativeID:"controllerType=0 controllerNumber=1 scan=24281"	4	2967.547262	1.000000e+000	9.741020e-004	-0.002184	-0.735961	1.000000e+000	1.000000e+000
	2	20190410_QExHFX1_RSLC1_Beveridge_Clausen_IMP_DSS_JRmethod_R3.24272.24272.3 File:"20190410_QExHFX1_RSLC1_Beveridge_Clausen_IMP_DSS_JRmethod_R3.raw", NativeID:"controllerType=0 controllerNumber=1 scan=24272"	3	2967.545445	1.000000e+000	5.234590e-001	-0.004001	-1.348250	1.000000e+000	1.000000e+000
211	TILDFLKSDGFANR(7)-YDENDKLIR(6)	2899.483481	null	Cas9(688)-Cas9(952)/	Intra-Protein
	1	20190410_QExHFX1_RSLC1_Beveridge_Clausen_IMP_DSS_JRmethod_R3.26137.26137.4 File:"20190410_QExHFX1_RSLC1_Beveridge_Clausen_IMP_DSS_JRmethod_R3.raw", NativeID:"controllerType=0 controllerNumber=1 scan=26137"	4	2899.482942	1.000000e+000	2.978595e-002	-0.000539	-0.185895	1.000000e+000	1.000000e+000
212	TYAHLFDDKVMK(9)-DKQSGK(2)	2267.137542	null	Cas9(650)-Cas9(677)/	Intra-Protein
	1	20190410_QExHFX1_RSLC1_Beveridge_Clausen_IMP_DSS_JRmethod_R3.12419.12419.3 File:"20190410_QExHFX1_RSLC1_Beveridge_Clausen_IMP_DSS_JRmethod_R3.raw", NativeID:"controllerType=0 controllerNumber=1 scan=12419"	3	2267.134983	1.000000e+000	5.498972e-003	-0.002559	-1.128736	1.000000e+000	1.000000e+000
	2	20190410_QExHFX1_RSLC1_Beveridge_Clausen_IMP_DSS_JRmethod_R3.10751.10751.4 File:"20190410_QExHFX1_RSLC1_Beveridge_Clausen_IMP_DSS_JRmethod_R3.raw", NativeID:"controllerType=0 controllerNumber=1 scan=10751"	4	2283.131938	1.000000e+000	3.299770e-001	-0.000518	-0.226881	1.000000e+000	1.000000e+000
	3	20190410_QExHFX1_RSLC1_Beveridge_Clausen_IMP_DSS_JRmethod_R3.12439.12439.5 File:"20190410_QExHFX1_RSLC1_Beveridge_Clausen_IMP_DSS_JRmethod_R3.raw", NativeID:"controllerType=0 controllerNumber=1 scan=12439"	5	2267.139827	1.000000e+000	4.498037e-001	0.002285	1.007879	1.000000e+000	1.000000e+000
213	TYAHLFDDKVMK(9)-NLPNEKVLPK(6)	2756.469022	null	Cas9(650)-Cas9(510)/	Intra-Protein
	1	20190410_QExHFX1_RSLC1_Beveridge_Clausen_IMP_DSS_JRmethod_R3.17312.17312.4 File:"20190410_QExHFX1_RSLC1_Beveridge_Clausen_IMP_DSS_JRmethod_R3.raw", NativeID:"controllerType=0 controllerNumber=1 scan=17312"	4	2756.470336	1.000000e+000	3.469797e-002	0.001314	0.476697	1.000000e+000	1.000000e+000
	2	20190410_QExHFX1_RSLC1_Beveridge_Clausen_IMP_DSS_JRmethod_R3.17208.17208.5 File:"20190410_QExHFX1_RSLC1_Beveridge_Clausen_IMP_DSS_JRmethod_R3.raw", NativeID:"controllerType=0 controllerNumber=1 scan=17208"	5	2756.469857	1.000000e+000	4.405170e-002	0.000835	0.302924	1.000000e+000	1.000000e+000
	3	20190410_QExHFX1_RSLC1_Beveridge_Clausen_IMP_DSS_JRmethod_R3.17209.17209.4 File:"20190410_QExHFX1_RSLC1_Beveridge_Clausen_IMP_DSS_JRmethod_R3.raw", NativeID:"controllerType=0 controllerNumber=1 scan=17209"	4	2772.463034	1.000000e+000	1.497020e-001	-0.000902	-0.325342	1.000000e+000	1.000000e+000
	4	20190410_QExHFX1_RSLC1_Beveridge_Clausen_IMP_DSS_JRmethod_R3.17165.17165.5 File:"20190410_QExHFX1_RSLC1_Beveridge_Clausen_IMP_DSS_JRmethod_R3.raw", NativeID:"controllerType=0 controllerNumber=1 scan=17165"	5	2756.468540	1.000000e+000	1.582190e-001	-0.000482	-0.174861	1.000000e+000	1.000000e+000
214	VITLKSK(5)-EKIEK(2)	1571.961759	null	Cas9(963)-Cas9(443)/	Intra-Protein
	1	20190410_QExHFX1_RSLC1_Beveridge_Clausen_IMP_DSS_JRmethod_R3.8162.8162.3 File:"20190410_QExHFX1_RSLC1_Beveridge_Clausen_IMP_DSS_JRmethod_R3.raw", NativeID:"controllerType=0 controllerNumber=1 scan=8162"	3	1571.962423	1.000000e+000	7.152410e-002	0.000664	0.422402	1.000000e+000	1.000000e+000
215	VITLKSK(5)-KVTVK(1)	1499.977016	null	Cas9(963)-Cas9(562)/	Intra-Protein
	1	20190410_QExHFX1_RSLC1_Beveridge_Clausen_IMP_DSS_JRmethod_R3.8124.8124.3 File:"20190410_QExHFX1_RSLC1_Beveridge_Clausen_IMP_DSS_JRmethod_R3.raw", NativeID:"controllerType=0 controllerNumber=1 scan=8124"	3	1499.977832	1.000000e+000	1.116031e-001	0.000816	0.544008	1.000000e+000	1.000000e+000
216	VKYVTEGMR(2)-VFKNPK(3)	1952.067290	null	Cas9(532)-sp|CTRB_BOVIN|(90)/	Inter-Protein
	1	20190410_QExHFX1_RSLC1_Beveridge_Clausen_IMP_DSS_JRmethod_R3.12327.12327.3 File:"20190410_QExHFX1_RSLC1_Beveridge_Clausen_IMP_DSS_JRmethod_R3.raw", NativeID:"controllerType=0 controllerNumber=1 scan=12327"	3	1952.074192	1.000000e+000	4.033435e-001	0.006902	3.535739	1.000000e+000	1.000000e+000
217	VKYVTEGMR(2)-VKYVTEGMR(2)	2302.193278	null	Cas9(532)-Cas9(532)/	Inter-Protein
	1	20190410_QExHFX1_RSLC1_Beveridge_Clausen_IMP_DSS_JRmethod_R3.12285.12285.4 File:"20190410_QExHFX1_RSLC1_Beveridge_Clausen_IMP_DSS_JRmethod_R3.raw", NativeID:"controllerType=0 controllerNumber=1 scan=12285"	4	2302.194235	1.000000e+000	6.151493e-003	0.000957	0.415691	1.000000e+000	1.000000e+000
	2	20190410_QExHFX1_RSLC1_Beveridge_Clausen_IMP_DSS_JRmethod_R3.10744.10744.4 File:"20190410_QExHFX1_RSLC1_Beveridge_Clausen_IMP_DSS_JRmethod_R3.raw", NativeID:"controllerType=0 controllerNumber=1 scan=10744"	4	2318.188348	1.000000e+000	9.042464e-003	0.000156	0.067294	1.000000e+000	1.000000e+000
	3	20190410_QExHFX1_RSLC1_Beveridge_Clausen_IMP_DSS_JRmethod_R3.10898.10898.4 File:"20190410_QExHFX1_RSLC1_Beveridge_Clausen_IMP_DSS_JRmethod_R3.raw", NativeID:"controllerType=0 controllerNumber=1 scan=10898"	4	2318.189880	1.000000e+000	1.067234e-002	0.001688	0.728155	1.000000e+000	1.000000e+000
	4	20190410_QExHFX1_RSLC1_Beveridge_Clausen_IMP_DSS_JRmethod_R3.11332.11332.4 File:"20190410_QExHFX1_RSLC1_Beveridge_Clausen_IMP_DSS_JRmethod_R3.raw", NativeID:"controllerType=0 controllerNumber=1 scan=11332"	4	2318.189596	1.000000e+000	1.170703e-002	0.001404	0.605645	1.000000e+000	1.000000e+000
	5	20190410_QExHFX1_RSLC1_Beveridge_Clausen_IMP_DSS_JRmethod_R3.11087.11087.4 File:"20190410_QExHFX1_RSLC1_Beveridge_Clausen_IMP_DSS_JRmethod_R3.raw", NativeID:"controllerType=0 controllerNumber=1 scan=11087"	4	2318.189352	1.000000e+000	1.689763e-002	0.001160	0.500391	1.000000e+000	1.000000e+000
	6	20190410_QExHFX1_RSLC1_Beveridge_Clausen_IMP_DSS_JRmethod_R3.12291.12291.3 File:"20190410_QExHFX1_RSLC1_Beveridge_Clausen_IMP_DSS_JRmethod_R3.raw", NativeID:"controllerType=0 controllerNumber=1 scan=12291"	3	2302.191367	1.000000e+000	2.791687e-002	-0.001911	-0.830078	1.000000e+000	1.000000e+000
	7	20190410_QExHFX1_RSLC1_Beveridge_Clausen_IMP_DSS_JRmethod_R3.12311.12311.4 File:"20190410_QExHFX1_RSLC1_Beveridge_Clausen_IMP_DSS_JRmethod_R3.raw", NativeID:"controllerType=0 controllerNumber=1 scan=12311"	4	2318.190573	1.000000e+000	4.320926e-002	0.002381	1.027095	1.000000e+000	1.000000e+000
	8	20190410_QExHFX1_RSLC1_Beveridge_Clausen_IMP_DSS_JRmethod_R3.11047.11047.3 File:"20190410_QExHFX1_RSLC1_Beveridge_Clausen_IMP_DSS_JRmethod_R3.raw", NativeID:"controllerType=0 controllerNumber=1 scan=11047"	3	2318.188816	1.000000e+000	7.692355e-002	0.000624	0.269176	1.000000e+000	1.000000e+000
	9	20190410_QExHFX1_RSLC1_Beveridge_Clausen_IMP_DSS_JRmethod_R3.10763.10763.3 File:"20190410_QExHFX1_RSLC1_Beveridge_Clausen_IMP_DSS_JRmethod_R3.raw", NativeID:"controllerType=0 controllerNumber=1 scan=10763"	3	2318.188647	1.000000e+000	9.317416e-002	0.000455	0.196274	1.000000e+000	1.000000e+000
218	VKYVTEGMR(2)-VPSKK(4)	1777.987983	null	Cas9(532)-Cas9(34)/	Intra-Protein
	1	20190410_QExHFX1_RSLC1_Beveridge_Clausen_IMP_DSS_JRmethod_R3.8492.8492.3 File:"20190410_QExHFX1_RSLC1_Beveridge_Clausen_IMP_DSS_JRmethod_R3.raw", NativeID:"controllerType=0 controllerNumber=1 scan=8492"	3	1777.988814	1.000000e+000	1.696979e-001	0.000831	0.467382	1.000000e+000	1.000000e+000
	2	20190410_QExHFX1_RSLC1_Beveridge_Clausen_IMP_DSS_JRmethod_R3.8378.8378.3 File:"20190410_QExHFX1_RSLC1_Beveridge_Clausen_IMP_DSS_JRmethod_R3.raw", NativeID:"controllerType=0 controllerNumber=1 scan=8378"	3	1777.988865	1.000000e+000	2.973807e-001	0.000882	0.496066	1.000000e+000	1.000000e+000
	3	20190410_QExHFX1_RSLC1_Beveridge_Clausen_IMP_DSS_JRmethod_R3.8494.8494.4 File:"20190410_QExHFX1_RSLC1_Beveridge_Clausen_IMP_DSS_JRmethod_R3.raw", NativeID:"controllerType=0 controllerNumber=1 scan=8494"	4	1777.988302	1.000000e+000	6.825382e-001	0.000319	0.179416	1.000000e+000	1.000000e+000
219	VKYVTEGMR(2)-VTVKQLK(4)	2035.161911	null	Cas9(532)-Cas9(566)/	Intra-Protein
	1	20190410_QExHFX1_RSLC1_Beveridge_Clausen_IMP_DSS_JRmethod_R3.11295.11295.4 File:"20190410_QExHFX1_RSLC1_Beveridge_Clausen_IMP_DSS_JRmethod_R3.raw", NativeID:"controllerType=0 controllerNumber=1 scan=11295"	4	2035.162619	1.000000e+000	1.120530e-001	0.000708	0.347884	1.000000e+000	1.000000e+000
220	VLDALQAIKTK(9)-AEEVEEER(1)	2327.233938	null	sp|CAH1_HUMAN|(168)-sp|SRPP_HEVBR|(2)/	Inter-Protein
	1	20190410_QExHFX1_RSLC1_Beveridge_Clausen_IMP_DSS_JRmethod_R3.14911.14911.3 File:"20190410_QExHFX1_RSLC1_Beveridge_Clausen_IMP_DSS_JRmethod_R3.raw", NativeID:"controllerType=0 controllerNumber=1 scan=14911"	3	2327.234409	1.000000e+000	5.478833e-001	0.000471	0.202386	1.000000e+000	1.000000e+000
221	VLSAYNKHR(7)-KLVDSTDK(1)	2130.155243	null	Cas9(1300)-Cas9(145)/	Intra-Protein
	1	20190410_QExHFX1_RSLC1_Beveridge_Clausen_IMP_DSS_JRmethod_R3.7877.7877.4 File:"20190410_QExHFX1_RSLC1_Beveridge_Clausen_IMP_DSS_JRmethod_R3.raw", NativeID:"controllerType=0 controllerNumber=1 scan=7877"	4	2130.155587	1.000000e+000	1.831531e-003	0.000344	0.161491	1.000000e+000	1.000000e+000
	2	20190410_QExHFX1_RSLC1_Beveridge_Clausen_IMP_DSS_JRmethod_R3.7836.7836.3 File:"20190410_QExHFX1_RSLC1_Beveridge_Clausen_IMP_DSS_JRmethod_R3.raw", NativeID:"controllerType=0 controllerNumber=1 scan=7836"	3	2130.156749	1.000000e+000	1.208825e-001	0.001506	0.706991	1.000000e+000	1.000000e+000
	3	20190410_QExHFX1_RSLC1_Beveridge_Clausen_IMP_DSS_JRmethod_R3.7746.7746.4 File:"20190410_QExHFX1_RSLC1_Beveridge_Clausen_IMP_DSS_JRmethod_R3.raw", NativeID:"controllerType=0 controllerNumber=1 scan=7746"	4	2130.154530	1.000000e+000	3.007077e-001	-0.000713	-0.334717	1.000000e+000	1.000000e+000
	4	20190410_QExHFX1_RSLC1_Beveridge_Clausen_IMP_DSS_JRmethod_R3.7845.7845.5 File:"20190410_QExHFX1_RSLC1_Beveridge_Clausen_IMP_DSS_JRmethod_R3.raw", NativeID:"controllerType=0 controllerNumber=1 scan=7845"	5	2130.155890	1.000000e+000	3.424142e-001	0.000647	0.303734	1.000000e+000	1.000000e+000
222	VMKQLK(3)-GQKNSR(3)	1588.883859	Oxidation[M](2)	Cas9(653)-Cas9(779)/	Intra-Protein
	1	20190410_QExHFX1_RSLC1_Beveridge_Clausen_IMP_DSS_JRmethod_R3.5233.5233.3 File:"20190410_QExHFX1_RSLC1_Beveridge_Clausen_IMP_DSS_JRmethod_R3.raw", NativeID:"controllerType=0 controllerNumber=1 scan=5233"	3	1588.885044	1.000000e+000	6.719170e-002	0.001185	0.745807	1.000000e+000	1.000000e+000
223	VMKQLK(3)-GYKEVK(3)	1606.923600	null	Cas9(653)-Cas9(1192)/	Intra-Protein
	1	20190410_QExHFX1_RSLC1_Beveridge_Clausen_IMP_DSS_JRmethod_R3.8199.8199.3 File:"20190410_QExHFX1_RSLC1_Beveridge_Clausen_IMP_DSS_JRmethod_R3.raw", NativeID:"controllerType=0 controllerNumber=1 scan=8199"	3	1606.923496	1.000000e+000	4.902673e-003	-0.000104	-0.064720	1.000000e+000	1.000000e+000
224	VNTEITKAPLSASMIK(7)-ESILPKR(6)	2682.510884	null	Cas9(318)-Cas9(1117)/	Intra-Protein
	1	20190410_QExHFX1_RSLC1_Beveridge_Clausen_IMP_DSS_JRmethod_R3.18119.18119.4 File:"20190410_QExHFX1_RSLC1_Beveridge_Clausen_IMP_DSS_JRmethod_R3.raw", NativeID:"controllerType=0 controllerNumber=1 scan=18119"	4	2682.512780	1.000000e+000	1.315001e-001	0.001896	0.706800	1.000000e+000	1.000000e+000
	2	20190410_QExHFX1_RSLC1_Beveridge_Clausen_IMP_DSS_JRmethod_R3.17950.17950.3 File:"20190410_QExHFX1_RSLC1_Beveridge_Clausen_IMP_DSS_JRmethod_R3.raw", NativeID:"controllerType=0 controllerNumber=1 scan=17950"	3	2682.512581	1.000000e+000	4.579583e-001	0.001697	0.632616	1.000000e+000	1.000000e+000
225	VNTEITKAPLSASMIK(7)-KMIAK(1)	2430.370897	null	Cas9(318)-Cas9(1024)/	Intra-Protein
	1	20190410_QExHFX1_RSLC1_Beveridge_Clausen_IMP_DSS_JRmethod_R3.14802.14802.3 File:"20190410_QExHFX1_RSLC1_Beveridge_Clausen_IMP_DSS_JRmethod_R3.raw", NativeID:"controllerType=0 controllerNumber=1 scan=14802"	3	2430.371906	1.000000e+000	1.384159e-001	0.001009	0.415163	1.000000e+000	1.000000e+000
226	VRKSLK(3)-LSKSR(3)	1457.916149	null	sp|CRP_HUMAN|(137)-Cas9(222)/	Inter-Protein
	1	20190410_QExHFX1_RSLC1_Beveridge_Clausen_IMP_DSS_JRmethod_R3.9859.9859.3 File:"20190410_QExHFX1_RSLC1_Beveridge_Clausen_IMP_DSS_JRmethod_R3.raw", NativeID:"controllerType=0 controllerNumber=1 scan=9859"	3	1457.912174	1.000000e+000	4.945447e-001	-0.003975	-2.726494	1.000000e+000	1.000000e+000
227	VTEFKYGAK(5)-VPSKKFK(4)	2013.141833	null	sp|AMYS_HUMAN|(272)-Cas9(34)/	Inter-Protein
	1	20190410_QExHFX1_RSLC1_Beveridge_Clausen_IMP_DSS_JRmethod_R3.9843.9843.4 File:"20190410_QExHFX1_RSLC1_Beveridge_Clausen_IMP_DSS_JRmethod_R3.raw", NativeID:"controllerType=0 controllerNumber=1 scan=9843"	4	2013.143332	1.000000e+000	4.917565e-001	0.001499	0.744607	1.000000e+000	1.000000e+000
228	VVDELVKVMGR(7)-KPAFLSGEQK(1)	2502.363503	Oxidation[M](9)	Cas9(753)-Cas9(540)/	Intra-Protein
	1	20190410_QExHFX1_RSLC1_Beveridge_Clausen_IMP_DSS_JRmethod_R3.19537.19537.4 File:"20190410_QExHFX1_RSLC1_Beveridge_Clausen_IMP_DSS_JRmethod_R3.raw", NativeID:"controllerType=0 controllerNumber=1 scan=19537"	4	2502.361978	1.000000e+000	1.837100e-002	-0.001525	-0.609424	1.000000e+000	1.000000e+000
	2	20190410_QExHFX1_RSLC1_Beveridge_Clausen_IMP_DSS_JRmethod_R3.19654.19654.3 File:"20190410_QExHFX1_RSLC1_Beveridge_Clausen_IMP_DSS_JRmethod_R3.raw", NativeID:"controllerType=0 controllerNumber=1 scan=19654"	3	2486.370031	1.000000e+000	5.726530e-002	0.001442	0.579962	1.000000e+000	1.000000e+000
	3	20190410_QExHFX1_RSLC1_Beveridge_Clausen_IMP_DSS_JRmethod_R3.19488.19488.3 File:"20190410_QExHFX1_RSLC1_Beveridge_Clausen_IMP_DSS_JRmethod_R3.raw", NativeID:"controllerType=0 controllerNumber=1 scan=19488"	3	2486.371166	1.000000e+000	6.782655e-001	0.002577	1.036451	1.000000e+000	1.000000e+000
	4	20190410_QExHFX1_RSLC1_Beveridge_Clausen_IMP_DSS_JRmethod_R3.22678.22678.3 File:"20190410_QExHFX1_RSLC1_Beveridge_Clausen_IMP_DSS_JRmethod_R3.raw", NativeID:"controllerType=0 controllerNumber=1 scan=22678"	3	2486.358555	1.000000e+000	7.701963e-001	-0.010034	-4.035604	1.000000e+000	1.000000e+000
229	VVDELVKVMGR(7)-VVDELVKVMGR(7)	2626.466913	null	Cas9(753)-Cas9(753)/	Inter-Protein
	1	20190410_QExHFX1_RSLC1_Beveridge_Clausen_IMP_DSS_JRmethod_R3.23065.23065.3 File:"20190410_QExHFX1_RSLC1_Beveridge_Clausen_IMP_DSS_JRmethod_R3.raw", NativeID:"controllerType=0 controllerNumber=1 scan=23065"	3	2626.469212	1.000000e+000	9.100728e-005	0.002299	0.875320	1.000000e+000	1.000000e+000
	2	20190410_QExHFX1_RSLC1_Beveridge_Clausen_IMP_DSS_JRmethod_R3.20260.20260.3 File:"20190410_QExHFX1_RSLC1_Beveridge_Clausen_IMP_DSS_JRmethod_R3.raw", NativeID:"controllerType=0 controllerNumber=1 scan=20260"	3	2642.458897	1.000000e+000	3.355612e-003	-0.002930	-1.108815	1.000000e+000	1.000000e+000
	3	20190410_QExHFX1_RSLC1_Beveridge_Clausen_IMP_DSS_JRmethod_R3.23057.23057.4 File:"20190410_QExHFX1_RSLC1_Beveridge_Clausen_IMP_DSS_JRmethod_R3.raw", NativeID:"controllerType=0 controllerNumber=1 scan=23057"	4	2626.463112	1.000000e+000	5.508167e-003	-0.003801	-1.447191	1.000000e+000	1.000000e+000
	4	20190410_QExHFX1_RSLC1_Beveridge_Clausen_IMP_DSS_JRmethod_R3.20339.20339.4 File:"20190410_QExHFX1_RSLC1_Beveridge_Clausen_IMP_DSS_JRmethod_R3.raw", NativeID:"controllerType=0 controllerNumber=1 scan=20339"	4	2642.462119	1.000000e+000	1.776064e-002	0.000292	0.110503	1.000000e+000	1.000000e+000
230	YDEHHQDLTLLKALVR(12)-SEQEIGKATAK(7)	3249.711229	null	Cas9(340)-Cas9(1035)/	Intra-Protein
	1	20190410_QExHFX1_RSLC1_Beveridge_Clausen_IMP_DSS_JRmethod_R3.18321.18321.5 File:"20190410_QExHFX1_RSLC1_Beveridge_Clausen_IMP_DSS_JRmethod_R3.raw", NativeID:"controllerType=0 controllerNumber=1 scan=18321"	5	3249.712044	1.000000e+000	1.328432e-001	0.000815	0.250792	1.000000e+000	1.000000e+000
231	YDENDKLIR(6)-DFQFYKVR(6)	2405.213480	null	Cas9(952)-Cas9(978)/	Intra-Protein
	1	20190410_QExHFX1_RSLC1_Beveridge_Clausen_IMP_DSS_JRmethod_R3.20443.20443.3 File:"20190410_QExHFX1_RSLC1_Beveridge_Clausen_IMP_DSS_JRmethod_R3.raw", NativeID:"controllerType=0 controllerNumber=1 scan=20443"	3	2405.214578	1.000000e+000	6.051069e-005	0.001098	0.456508	1.000000e+000	1.000000e+000
	2	20190410_QExHFX1_RSLC1_Beveridge_Clausen_IMP_DSS_JRmethod_R3.20270.20270.3 File:"20190410_QExHFX1_RSLC1_Beveridge_Clausen_IMP_DSS_JRmethod_R3.raw", NativeID:"controllerType=0 controllerNumber=1 scan=20270"	3	2405.216465	1.000000e+000	1.235196e-003	0.002985	1.241054	1.000000e+000	1.000000e+000
	3	20190410_QExHFX1_RSLC1_Beveridge_Clausen_IMP_DSS_JRmethod_R3.20604.20604.3 File:"20190410_QExHFX1_RSLC1_Beveridge_Clausen_IMP_DSS_JRmethod_R3.raw", NativeID:"controllerType=0 controllerNumber=1 scan=20604"	3	2405.215319	1.000000e+000	7.427450e-002	0.001839	0.764589	1.000000e+000	1.000000e+000
	4	20190410_QExHFX1_RSLC1_Beveridge_Clausen_IMP_DSS_JRmethod_R3.20452.20452.4 File:"20190410_QExHFX1_RSLC1_Beveridge_Clausen_IMP_DSS_JRmethod_R3.raw", NativeID:"controllerType=0 controllerNumber=1 scan=20452"	4	2405.213626	1.000000e+000	2.119251e-001	0.000146	0.060701	1.000000e+000	1.000000e+000
	5	20190410_QExHFX1_RSLC1_Beveridge_Clausen_IMP_DSS_JRmethod_R3.20803.20803.4 File:"20190410_QExHFX1_RSLC1_Beveridge_Clausen_IMP_DSS_JRmethod_R3.raw", NativeID:"controllerType=0 controllerNumber=1 scan=20803"	4	2405.212354	1.000000e+000	2.143569e-001	-0.001126	-0.468150	1.000000e+000	1.000000e+000
	6	20190410_QExHFX1_RSLC1_Beveridge_Clausen_IMP_DSS_JRmethod_R3.20281.20281.4 File:"20190410_QExHFX1_RSLC1_Beveridge_Clausen_IMP_DSS_JRmethod_R3.raw", NativeID:"controllerType=0 controllerNumber=1 scan=20281"	4	2405.214532	1.000000e+000	2.813013e-001	0.001052	0.437383	1.000000e+000	1.000000e+000
	7	20190410_QExHFX1_RSLC1_Beveridge_Clausen_IMP_DSS_JRmethod_R3.20610.20610.4 File:"20190410_QExHFX1_RSLC1_Beveridge_Clausen_IMP_DSS_JRmethod_R3.raw", NativeID:"controllerType=0 controllerNumber=1 scan=20610"	4	2405.212730	1.000000e+000	2.818173e-001	-0.000750	-0.311823	1.000000e+000	1.000000e+000
232	YDENDKLIR(6)-FDNLTKAER(6)	2396.209120	null	Cas9(952)-Cas9(906)/	Intra-Protein
	1	20190410_QExHFX1_RSLC1_Beveridge_Clausen_IMP_DSS_JRmethod_R3.14378.14378.3 File:"20190410_QExHFX1_RSLC1_Beveridge_Clausen_IMP_DSS_JRmethod_R3.raw", NativeID:"controllerType=0 controllerNumber=1 scan=14378"	3	2396.211070	1.000000e+000	7.315497e-007	0.001950	0.813785	1.000000e+000	1.000000e+000
	2	20190410_QExHFX1_RSLC1_Beveridge_Clausen_IMP_DSS_JRmethod_R3.14192.14192.3 File:"20190410_QExHFX1_RSLC1_Beveridge_Clausen_IMP_DSS_JRmethod_R3.raw", NativeID:"controllerType=0 controllerNumber=1 scan=14192"	3	2396.210619	1.000000e+000	2.214459e-006	0.001499	0.625571	1.000000e+000	1.000000e+000
	3	20190410_QExHFX1_RSLC1_Beveridge_Clausen_IMP_DSS_JRmethod_R3.14617.14617.3 File:"20190410_QExHFX1_RSLC1_Beveridge_Clausen_IMP_DSS_JRmethod_R3.raw", NativeID:"controllerType=0 controllerNumber=1 scan=14617"	3	2396.208958	1.000000e+000	4.191872e-002	-0.000162	-0.067607	1.000000e+000	1.000000e+000
	4	20190410_QExHFX1_RSLC1_Beveridge_Clausen_IMP_DSS_JRmethod_R3.14383.14383.4 File:"20190410_QExHFX1_RSLC1_Beveridge_Clausen_IMP_DSS_JRmethod_R3.raw", NativeID:"controllerType=0 controllerNumber=1 scan=14383"	4	2396.208877	1.000000e+000	1.313254e-001	-0.000243	-0.101410	1.000000e+000	1.000000e+000
	5	20190410_QExHFX1_RSLC1_Beveridge_Clausen_IMP_DSS_JRmethod_R3.14191.14191.4 File:"20190410_QExHFX1_RSLC1_Beveridge_Clausen_IMP_DSS_JRmethod_R3.raw", NativeID:"controllerType=0 controllerNumber=1 scan=14191"	4	2396.210619	1.000000e+000	2.650586e-001	0.001499	0.625571	1.000000e+000	1.000000e+000
	6	20190410_QExHFX1_RSLC1_Beveridge_Clausen_IMP_DSS_JRmethod_R3.14599.14599.4 File:"20190410_QExHFX1_RSLC1_Beveridge_Clausen_IMP_DSS_JRmethod_R3.raw", NativeID:"controllerType=0 controllerNumber=1 scan=14599"	4	2396.211656	1.000000e+000	3.818335e-001	0.002536	1.058338	1.000000e+000	1.000000e+000
233	YDENDKLIR(6)-YDENDKLIR(6)	2468.230247	null	Cas9(952)-Cas9(952)/	Inter-Protein
	1	20190410_QExHFX1_RSLC1_Beveridge_Clausen_IMP_DSS_JRmethod_R3.16126.16126.3 File:"20190410_QExHFX1_RSLC1_Beveridge_Clausen_IMP_DSS_JRmethod_R3.raw", NativeID:"controllerType=0 controllerNumber=1 scan=16126"	3	2468.230716	1.000000e+000	5.399089e-004	0.000469	0.190015	1.000000e+000	1.000000e+000
234	YDENDKLIREVK(6)-ENFDKAR(5)	2538.283341	null	Cas9(952)-sp|RETBP_HUMAN|(35)/	Inter-Protein
	1	20190410_QExHFX1_RSLC1_Beveridge_Clausen_IMP_DSS_JRmethod_R3.17286.17286.3 File:"20190410_QExHFX1_RSLC1_Beveridge_Clausen_IMP_DSS_JRmethod_R3.raw", NativeID:"controllerType=0 controllerNumber=1 scan=17286"	3	2538.283238	1.000000e+000	6.035421e-001	-0.000103	-0.040579	1.000000e+000	1.000000e+000
235	YGAKLGTVIR(4)-QLKEDYFK(3)	2285.253890	null	sp|AMYS_HUMAN|(276)-Cas9(569)/	Inter-Protein
	1	20190410_QExHFX1_RSLC1_Beveridge_Clausen_IMP_DSS_JRmethod_R3.14880.14880.4 File:"20190410_QExHFX1_RSLC1_Beveridge_Clausen_IMP_DSS_JRmethod_R3.raw", NativeID:"controllerType=0 controllerNumber=1 scan=14880"	4	2285.244481	1.000000e+000	5.741049e-001	-0.009409	-4.117267	1.000000e+000	1.000000e+000
236	YPKLESEFVYGDYK(3)-LKGSPEDNEQK(2)	3119.509416	null	Cas9(1007)-Cas9(1250)/	Intra-Protein
	1	20190410_QExHFX1_RSLC1_Beveridge_Clausen_IMP_DSS_JRmethod_R3.17231.17231.4 File:"20190410_QExHFX1_RSLC1_Beveridge_Clausen_IMP_DSS_JRmethod_R3.raw", NativeID:"controllerType=0 controllerNumber=1 scan=17231"	4	3119.507931	1.000000e+000	3.658944e-002	-0.001485	-0.476036	1.000000e+000	1.000000e+000
	2	20190410_QExHFX1_RSLC1_Beveridge_Clausen_IMP_DSS_JRmethod_R3.17283.17283.4 File:"20190410_QExHFX1_RSLC1_Beveridge_Clausen_IMP_DSS_JRmethod_R3.raw", NativeID:"controllerType=0 controllerNumber=1 scan=17283"	4	3119.507712	1.000000e+000	4.704693e-002	-0.001704	-0.546240	1.000000e+000	1.000000e+000
237	YPKLESEFVYGDYK(3)-LKSVK(2)	2449.289996	null	Cas9(1007)-Cas9(1162)/	Intra-Protein
	1	20190410_QExHFX1_RSLC1_Beveridge_Clausen_IMP_DSS_JRmethod_R3.16884.16884.4 File:"20190410_QExHFX1_RSLC1_Beveridge_Clausen_IMP_DSS_JRmethod_R3.raw", NativeID:"controllerType=0 controllerNumber=1 scan=16884"	4	2449.289988	1.000000e+000	7.019747e-002	-0.000008	-0.003266	1.000000e+000	1.000000e+000
	2	20190410_QExHFX1_RSLC1_Beveridge_Clausen_IMP_DSS_JRmethod_R3.16887.16887.4 File:"20190410_QExHFX1_RSLC1_Beveridge_Clausen_IMP_DSS_JRmethod_R3.raw", NativeID:"controllerType=0 controllerNumber=1 scan=16887"	4	2449.292023	1.000000e+000	1.514158e-001	0.002027	0.827587	1.000000e+000	1.000000e+000
