# Supplementary material for: A synthetic peptide library for benchmarking crosslinking-mass spectrometry search engines for proteins and protein complexes
Source: Nat Commun. 2020 Feb 6;11:742. doi: 10.1038/s41467-020-14608-2 (PMC7005041; doi:10.1038/s41467-020-14608-2)
Supplement: Supplementary file 3 — Supplementary Data 1 [file 41467_2020_14608_MOESM3_ESM.zip › CSVfiles/R1_10proteins_XiVersion1.6.751.csv]

Run	Scan	peakListFileName	ScanId	Source	ElutionStart	ElutionEnd	PrecursorMass	PrecoursorCharge	PrecurserMZ	PrecurserIntensity	CalcMass	CalcMZ	validated	decoy	MatchRank	Crosslinker	CrosslinkerMass	decoyCrosslinker	Protein1	Fasta1	Protein1decoy	Peptide1	BasePeptide1	PeptideLinkMap1	PeptideMass1	PeptideWeight1	Start1	LengthPeptide1	Link1	Linked AminoAcid 1	LinkWindow1	ProteinLink1	ProteinCount1	PositionCount1	Modifications1	ModificationPositions1	ModificationMasses1	OpenModPosition1	OpenMass1	OpenModWindow1	Protein2	Fasta2	Protein2decoy	Peptide2	BasePeptide2	PeptideLinkMap2	PeptideMass2	PeptideWeight2	Start2
20190410_QExHFX1_RSLC1_Beveridge_Clausen_IMP_DSS_JRmethod_R1	4845	20190410_QExHFX1_RSLC1_Beveridge_Clausen_IMP_DSS_JRmethod_R1.mgf	12	C:\2018_Peptideproject\Data\20190410\20190410_QExHFX1_RSLC1_Beveridge_Clausen_IMP_DSS_JRmethod_R1.mgf	1569.43524	-1	1329.677496	3	444.233109	646372.0625	1329.677604	444.233145	false	0	1				Cas9		0	K.SDNVPSEEVVKK.M	SDNVPSEEVVKK	SDNVPSEEVVKK	1329.677604	0	871	12					1	1
20190410_QExHFX1_RSLC1_Beveridge_Clausen_IMP_DSS_JRmethod_R1	4467	20190410_QExHFX1_RSLC1_Beveridge_Clausen_IMP_DSS_JRmethod_R1.mgf	7	C:\2018_Peptideproject\Data\20190410\20190410_QExHFX1_RSLC1_Beveridge_Clausen_IMP_DSS_JRmethod_R1.mgf	1448.16426	-1	1252.775215	3	418.599015	610345.9375	1252.775455	418.599095	false	0	1	BS3	138.06807	0	Cas9		0	K.VPSKK.F	VPSKK	VPSK(1.00)K	557.353692	0	31	5	4	K	AIGTNSVGWAVITDEYKVPSKKFKVLGNTDRHSIKKNLIGA	34	1	1							Cas9		0	K.VPSKK.F	VPSKK	VPSK(1.00)K	557.353692	0	31
20190410_QExHFX1_RSLC1_Beveridge_Clausen_IMP_DSS_JRmethod_R1	5095	20190410_QExHFX1_RSLC1_Beveridge_Clausen_IMP_DSS_JRmethod_R1.mgf	15	C:\2018_Peptideproject\Data\20190410\20190410_QExHFX1_RSLC1_Beveridge_Clausen_IMP_DSS_JRmethod_R1.mgf	1649.39586	-1	1231.640388	3	411.554073	675265.1875	1231.640825	411.554218	false	0	1				Cas9		0	K.LVDSTDKADLR.L	LVDSTDKADLR	LVDSTDKADLR	1231.640825	0	146	11					1	1
20190410_QExHFX1_RSLC1_Beveridge_Clausen_IMP_DSS_JRmethod_R1	5696	20190410_QExHFX1_RSLC1_Beveridge_Clausen_IMP_DSS_JRmethod_R1.mgf	33	C:\2018_Peptideproject\Data\20190410\20190410_QExHFX1_RSLC1_Beveridge_Clausen_IMP_DSS_JRmethod_R1.mgf	1838.46972	-1	1586.874167	3	529.965332	648981.25	1586.867475	529.963102	false	1	1	BS3	138.06807	0	Cas9		0	K.QLKRR.R	QLKRR	QLK(1.00)RR	699.450387	0	654	5	3	K	IEERLKTYAHLFDDKVMKQLKRRRYTGWGRLSRKLINGIRD	656	1	1							REV_AMYS_HUMAN	sp|AMYS_HUMAN|	1	K.MEGNKR.W	MEGNKR	MEGNK(1.00)R	749.349018	0	224
20190410_QExHFX1_RSLC1_Beveridge_Clausen_IMP_DSS_JRmethod_R1	5492	20190410_QExHFX1_RSLC1_Beveridge_Clausen_IMP_DSS_JRmethod_R1.mgf	28	C:\2018_Peptideproject\Data\20190410\20190410_QExHFX1_RSLC1_Beveridge_Clausen_IMP_DSS_JRmethod_R1.mgf	1774.48818	-1	2142.073202	3	715.031677	779773.0625	2142.074551	715.032127	false	1	1	BS3	138.06807	0	CTRB_BOVIN	sp|CTRB_BOVIN|	0	R.KYWGSR.V	KYWGSR	K(1.00)YWGSR	795.402768	0	170	6	1	K	KTPDKLQQATLPIVSNTDCRKYWGSRVTDVMICAGASGVSS	170	1	1							REV_Cas9		1	K.ESFGGTQVEKK.T	ESFGGTQVEKK	ESFGGTQVEK(1.00)K	1208.603712	0	262
20190410_QExHFX1_RSLC1_Beveridge_Clausen_IMP_DSS_JRmethod_R1	2561	20190410_QExHFX1_RSLC1_Beveridge_Clausen_IMP_DSS_JRmethod_R1.mgf	2	C:\2018_Peptideproject\Data\20190410\20190410_QExHFX1_RSLC1_Beveridge_Clausen_IMP_DSS_JRmethod_R1.mgf	831.32064	-1	1374.684987	3	459.235605	695810.6875	1374.685135	459.235655	false	0	1	BS3	138.06807	0	Cas9		0	R.SDKNR.G	SDKNR	SDK(1.00)NR	618.308532	0	864	5	3	K	VPQSFLKDDSIDNKVLTRSDKNRGKSDNVPSEEVVKKMKNY	866	1	1							Cas9		0	R.SDKNR.G	SDKNR	SDK(1.00)NR	618.308532	0	864
20190410_QExHFX1_RSLC1_Beveridge_Clausen_IMP_DSS_JRmethod_R1	2719	20190410_QExHFX1_RSLC1_Beveridge_Clausen_IMP_DSS_JRmethod_R1.mgf	3	C:\2018_Peptideproject\Data\20190410\20190410_QExHFX1_RSLC1_Beveridge_Clausen_IMP_DSS_JRmethod_R1.mgf	882.44658	-1	1460.747227	3	487.923019	659981.9375	1460.747069	487.922966	false	0	1	BS3	138.06807	0	Cas9		0	R.DKQSGK.T	DKQSGK	DK(1.00)QSGK	661.339499	0	676	6	2	K	RRRYTGWGRLSRKLINGIRDKQSGKTILDFLKSDGFANRNF	677	1	1							Cas9		0	R.DKQSGK.T	DKQSGK	DK(1.00)QSGK	661.339499	0	676
20190410_QExHFX1_RSLC1_Beveridge_Clausen_IMP_DSS_JRmethod_R1	4530	20190410_QExHFX1_RSLC1_Beveridge_Clausen_IMP_DSS_JRmethod_R1.mgf	8	C:\2018_Peptideproject\Data\20190410\20190410_QExHFX1_RSLC1_Beveridge_Clausen_IMP_DSS_JRmethod_R1.mgf	1468.28262	-1	1548.826194	3	517.282675	717871.75	1548.825988	517.282606	true	0	1	BS3	138.06807	0	Cas9		0	K.GQKNSR.E	GQKNSR	GQK(1.00)NSR	688.361631	0	777	6	3	K	KPENIVIEMARENQTTQKGQKNSRERMKRIEEGIKELGSQI	779	1	1							Cas9		0	K.GYKEVK.K	GYKEVK	GYK(1.00)EVK	722.396286	0	1190
20190410_QExHFX1_RSLC1_Beveridge_Clausen_IMP_DSS_JRmethod_R1	5090	20190410_QExHFX1_RSLC1_Beveridge_Clausen_IMP_DSS_JRmethod_R1.mgf	14	C:\2018_Peptideproject\Data\20190410\20190410_QExHFX1_RSLC1_Beveridge_Clausen_IMP_DSS_JRmethod_R1.mgf	1647.9939	-1	1549.81093	3	517.61092	631715.4375	1549.813373	517.611734	false	0	1	BS3	138.06807	0	Cas9		0	R.LSKSR.R	LSKSR	LSK(1.00)SR	589.354754	0	220	5	3	K	ENPINASGVDAKAILSARLSKSRRLENLIAQLPGEKKNGLF	222	1	1							Cas9		0	-.GAASMDKK.Y	GAASMDKK	GAASMDK(1.00)K	822.390549	0	1
20190410_QExHFX1_RSLC1_Beveridge_Clausen_IMP_DSS_JRmethod_R1	5059	20190410_QExHFX1_RSLC1_Beveridge_Clausen_IMP_DSS_JRmethod_R1.mgf	13	C:\2018_Peptideproject\Data\20190410\20190410_QExHFX1_RSLC1_Beveridge_Clausen_IMP_DSS_JRmethod_R1.mgf	1638.19122	-1	1284.838197	3	429.286675	722925.125	1284.838055	429.286628	false	0	1	BS3	138.06807	0	Cas9		0	R.KVTVK.Q	KVTVK	K(1.00)VTVK	573.384992	0	562	5	1	K	AFLSGEQKKAIVDLLFKTNRKVTVKQLKEDYFKKIECFDSV	562	1	1							Cas9		0	R.KVTVK.Q	KVTVK	K(1.00)VTVK	573.384992	0	562
20190410_QExHFX1_RSLC1_Beveridge_Clausen_IMP_DSS_JRmethod_R1	5702	20190410_QExHFX1_RSLC1_Beveridge_Clausen_IMP_DSS_JRmethod_R1.mgf	34	C:\2018_Peptideproject\Data\20190410\20190410_QExHFX1_RSLC1_Beveridge_Clausen_IMP_DSS_JRmethod_R1.mgf	1840.17372	-1	1445.809766	3	482.943865	753185.5625	1445.813648	482.945159	false	1	1	BS3	138.06807	0	REV_Cas9		1	K.SAIKR.M	SAIKR	SAIK(1.00)R	573.35984	0	345	5	4	K	NSYFFKYATKAGIEQEKSAIKRMVDYKVYDGYVFESEKLPK	348	1	1							Cas9		0	R.ERMKR.I	ERMKR	ERMK(1.00)R	734.385738	0	783
20190410_QExHFX1_RSLC1_Beveridge_Clausen_IMP_DSS_JRmethod_R1	5168	20190410_QExHFX1_RSLC1_Beveridge_Clausen_IMP_DSS_JRmethod_R1.mgf	21	C:\2018_Peptideproject\Data\20190410\20190410_QExHFX1_RSLC1_Beveridge_Clausen_IMP_DSS_JRmethod_R1.mgf	1671.49866	-1	1571.881857	3	524.967896	689681.6875	1571.885567	524.969132	false	0	1	BS3	138.06807	0	Cas9		0	K.GQKNSR.E	GQKNSR	GQK(1.00)NSR	688.361631	0	777	6	3	K	KPENIVIEMARENQTTQKGQKNSRERMKRIEEGIKELGSQI	779	1	1							Cas9		0	R.LSKSRR.L	LSKSRR	LSK(1.00)SRR	745.455865	0	220
20190410_QExHFX1_RSLC1_Beveridge_Clausen_IMP_DSS_JRmethod_R1	5143	20190410_QExHFX1_RSLC1_Beveridge_Clausen_IMP_DSS_JRmethod_R1.mgf	19	C:\2018_Peptideproject\Data\20190410\20190410_QExHFX1_RSLC1_Beveridge_Clausen_IMP_DSS_JRmethod_R1.mgf	1663.93956	-1	1428.808768	3	477.276866	902268.375	1428.807543	477.276457	false	0	1	BS3	138.06807	0	Cas9		0	R.EKIEK.I	EKIEK	EK(1.00)IEK	645.369736	0	442	5	2	K	LHAILRRQEDFYPFLKDNREKIEKILTFRIPYYVGPLARGN	443	1	1							Cas9		0	R.EKIEK.I	EKIEK	EK(1.00)IEK	645.369736	0	442
20190410_QExHFX1_RSLC1_Beveridge_Clausen_IMP_DSS_JRmethod_R1	2792	20190410_QExHFX1_RSLC1_Beveridge_Clausen_IMP_DSS_JRmethod_R1.mgf	4	C:\2018_Peptideproject\Data\20190410\20190410_QExHFX1_RSLC1_Beveridge_Clausen_IMP_DSS_JRmethod_R1.mgf	905.68764	-1	1410.783276	3	471.268369	710088.625	1410.78306	471.268296	false	0	1	BS3	138.06807	0	Cas9		0	R.DKQSGK.T	DKQSGK	DK(1.00)QSGK	661.339499	0	676	6	2	K	RRRYTGWGRLSRKLINGIRDKQSGKTILDFLKSDGFANRNF	677	1	1							Cas9		0	R.HSIKK.N	HSIKK	HSIK(1.00)K	611.37549	0	45
20190410_QExHFX1_RSLC1_Beveridge_Clausen_IMP_DSS_JRmethod_R1	6106	20190410_QExHFX1_RSLC1_Beveridge_Clausen_IMP_DSS_JRmethod_R1.mgf	41	C:\2018_Peptideproject\Data\20190410\20190410_QExHFX1_RSLC1_Beveridge_Clausen_IMP_DSS_JRmethod_R1.mgf	1967.8947	-1	1284.838039	3	429.286623	879382.0625	1284.838055	429.286628	false	0	1	BS3	138.06807	0	Cas9		0	K.LKSVK.E	LKSVK	LK(1.00)SVK	573.384992	0	1161	5	2	K	TVAYSVLVVAKVEKGKSKKLKSVKELLGITIMERSSFEKNP	1162	1	1							Cas9		0	K.LKSVK.E	LKSVK	LK(1.00)SVK	573.384992	0	1161
20190410_QExHFX1_RSLC1_Beveridge_Clausen_IMP_DSS_JRmethod_R1	2257	20190410_QExHFX1_RSLC1_Beveridge_Clausen_IMP_DSS_JRmethod_R1.mgf	0	C:\2018_Peptideproject\Data\20190410\20190410_QExHFX1_RSLC1_Beveridge_Clausen_IMP_DSS_JRmethod_R1.mgf	733.18956	-1	1514.791801	3	505.937877	626549.375	1514.791333	505.937721	true	0	1	BS3	138.06807	0	Cas9		0	K.GQKNSR.E	GQKNSR	GQK(1.00)NSR	688.361631	0	777	6	3	K	KPENIVIEMARENQTTQKGQKNSRERMKRIEEGIKELGSQI	779	1	1							Cas9		0	K.GQKNSR.E	GQKNSR	GQK(1.00)NSR	688.361631	0	777
20190410_QExHFX1_RSLC1_Beveridge_Clausen_IMP_DSS_JRmethod_R1	5221	20190410_QExHFX1_RSLC1_Beveridge_Clausen_IMP_DSS_JRmethod_R1.mgf	22	C:\2018_Peptideproject\Data\20190410\20190410_QExHFX1_RSLC1_Beveridge_Clausen_IMP_DSS_JRmethod_R1.mgf	1688.09046	-1	1316.777504	3	439.933111	1043021.875	1316.777579	439.933136	true	0	1	BS3	138.06807	0	Cas9		0	R.LSKSR.R	LSKSR	LSK(1.00)SR	589.354754	0	220	5	3	K	ENPINASGVDAKAILSARLSKSRRLENLIAQLPGEKKNGLF	222	1	1							Cas9		0	R.LSKSR.R	LSKSR	LSK(1.00)SR	589.354754	0	220
20190410_QExHFX1_RSLC1_Beveridge_Clausen_IMP_DSS_JRmethod_R1	5489	20190410_QExHFX1_RSLC1_Beveridge_Clausen_IMP_DSS_JRmethod_R1.mgf	27	C:\2018_Peptideproject\Data\20190410\20190410_QExHFX1_RSLC1_Beveridge_Clausen_IMP_DSS_JRmethod_R1.mgf	1773.73068	-1	4174.215964	3	1392.412598	839798.5	4174.203043	1392.408291	false	1	1	BS3	138.06807	0	Cas9		0	K.GNELALPSKYVNFLYLASHYEKbs3ohLK.G	GNELALPSKYVNFLYLASHYEKLK	GNELALPSK(1.00)YVNFLYLASHYEKbs3ohLK	2952.563683	0	1227	24	9	K	KRMLASAGELQKGNELALPSKYVNFLYLASHYEKLKGSPED	1235	1	1	Kbs3oh	22	156.0786347				REV_AMYS_HUMAN	sp|AMYS_HUMAN|	1	K.LAGKYFETR.V	LAGKYFETR	LAGK(1.00)YFETR	1083.57129	0	236
20190410_QExHFX1_RSLC1_Beveridge_Clausen_IMP_DSS_JRmethod_R1	6897	20190410_QExHFX1_RSLC1_Beveridge_Clausen_IMP_DSS_JRmethod_R1.mgf	80	C:\2018_Peptideproject\Data\20190410\20190410_QExHFX1_RSLC1_Beveridge_Clausen_IMP_DSS_JRmethod_R1.mgf	2211.92868	-1	4301.033456	5	861.213968	466778.625	4301.027155	861.212707	false	1	1	BS3	138.06807	0	AMYS_HUMAN	sp|AMYS_HUMAN|	0	R.KWNGEKMSYLK.N	KWNGEKMSYLK	K(0.88)WNGEK(0.12)MSYLK	1398.696567	0	283	11	1	K	FGNGRVTEFKYGAKLGTVIRKWNGEKMSYLKNWGEGWGFMP	283	1	1							REV_Cas9		1	R.LHFFSDDKVAMENSFIEQLYCR.I	LHFFSDDKVAMENSFIEQLYCR	LHFFSDDK(1.00)VAMENSFIEQLYCR	2764.262518	0	1269
20190410_QExHFX1_RSLC1_Beveridge_Clausen_IMP_DSS_JRmethod_R1	5123	20190410_QExHFX1_RSLC1_Beveridge_Clausen_IMP_DSS_JRmethod_R1.mgf	17	C:\2018_Peptideproject\Data\20190410\20190410_QExHFX1_RSLC1_Beveridge_Clausen_IMP_DSS_JRmethod_R1.mgf	1657.96212	-1	1316.777139	3	439.932989	999089.625	1316.777579	439.933136	true	0	1	BS3	138.06807	0	Cas9		0	R.LSKSR.R	LSKSR	LSK(1.00)SR	589.354754	0	220	5	3	K	ENPINASGVDAKAILSARLSKSRRLENLIAQLPGEKKNGLF	222	1	1							Cas9		0	R.LSKSR.R	LSKSR	LSK(1.00)SR	589.354754	0	220
20190410_QExHFX1_RSLC1_Beveridge_Clausen_IMP_DSS_JRmethod_R1	5675	20190410_QExHFX1_RSLC1_Beveridge_Clausen_IMP_DSS_JRmethod_R1.mgf	32	C:\2018_Peptideproject\Data\20190410\20190410_QExHFX1_RSLC1_Beveridge_Clausen_IMP_DSS_JRmethod_R1.mgf	1831.98108	-1	1516.847794	3	506.623208	626135.875	1516.847392	506.623074	true	0	1	BS3	138.06807	0	Cas9		0	K.AGFIKR.Q	AGFIKR	AGFIK(1.00)R	690.41769	0	918	6	5	K	DNLTKAERGGLSELDKAGFIKRQLVETRQITKHVAQILDSR	922	1	1							Cas9		0	K.GQKNSR.E	GQKNSR	GQK(1.00)NSR	688.361631	0	777
20190410_QExHFX1_RSLC1_Beveridge_Clausen_IMP_DSS_JRmethod_R1	5112	20190410_QExHFX1_RSLC1_Beveridge_Clausen_IMP_DSS_JRmethod_R1.mgf	16	C:\2018_Peptideproject\Data\20190410\20190410_QExHFX1_RSLC1_Beveridge_Clausen_IMP_DSS_JRmethod_R1.mgf	1654.63914	-1	1356.822857	3	453.281562	773659.5625	1356.822799	453.281543	true	0	1	BS3	138.06807	0	Cas9		0	R.KVTVK.Q	KVTVK	K(1.00)VTVK	573.384992	0	562	5	1	K	AFLSGEQKKAIVDLLFKTNRKVTVKQLKEDYFKKIECFDSV	562	1	1							Cas9		0	R.EKIEK.I	EKIEK	EK(1.00)IEK	645.369736	0	442
20190410_QExHFX1_RSLC1_Beveridge_Clausen_IMP_DSS_JRmethod_R1	6367	20190410_QExHFX1_RSLC1_Beveridge_Clausen_IMP_DSS_JRmethod_R1.mgf	51	C:\2018_Peptideproject\Data\20190410\20190410_QExHFX1_RSLC1_Beveridge_Clausen_IMP_DSS_JRmethod_R1.mgf	2048.94936	-1	1517.831791	3	506.951207	625702.5625	1517.831407	506.951079	false	1	1	BS3	138.06807	0	REV_CTRB_BOVIN	sp|CTRB_BOVIN|	1	K.NFKVGK.I	NFKVGK	NFK(1.00)VGK	691.401705	0	156	6	3	K	KLLLTIDRNVTLISKFPKNFKVGKILVQTDETELGQDFEGA	158	1	1							Cas9		0	K.GQKNSR.E	GQKNSR	GQK(1.00)NSR	688.361631	0	777
20190410_QExHFX1_RSLC1_Beveridge_Clausen_IMP_DSS_JRmethod_R1	7231	20190410_QExHFX1_RSLC1_Beveridge_Clausen_IMP_DSS_JRmethod_R1.mgf	94	C:\2018_Peptideproject\Data\20190410\20190410_QExHFX1_RSLC1_Beveridge_Clausen_IMP_DSS_JRmethod_R1.mgf	2315.00262	-1	2157.0919	4	540.280252	564367.4375	2157.092192	540.280324	false	1	1	BS3	138.06807	0	REV_Cas9		1	R.HGMKVVLEDVK.V	HGMKVVLEDVK	HGMK(1.00)VVLEDVK	1269.675104	0	616	11	4	K	TTQNREAMEIVINEKPRHGMKVVLEDVKVVTQLIKKGIAPS	619	1	1							REV_AMYS_HUMAN	sp|AMYS_HUMAN|	1	K.MEGNKR.W	MEGNKR	MEGNK(1.00)R	749.349018	0	224
20190410_QExHFX1_RSLC1_Beveridge_Clausen_IMP_DSS_JRmethod_R1	7644	20190410_QExHFX1_RSLC1_Beveridge_Clausen_IMP_DSS_JRmethod_R1.mgf	149	C:\2018_Peptideproject\Data\20190410\20190410_QExHFX1_RSLC1_Beveridge_Clausen_IMP_DSS_JRmethod_R1.mgf	2434.77708	-1	1945.990866	3	649.670898	671329	1945.981895	649.667908	false	1	1	BS3	138.06807	0	REV_CTRB_BOVIN	sp|CTRB_BOVIN|	1	K.TLANKYK.T	TLANKYK	TLANK(1.00)YK	836.475598	0	96	7	5	K	TNSVIPLTAQQKLDPKTLANKYKTGWGTTACLMGAPFDEDA	100	1	1							MYG_HUMAN	sp|MYG_HUMAN|	0	R.KDMASNYK.E	KDMASNYK	K(1.00)DMASNYK	971.438227	0	140
20190410_QExHFX1_RSLC1_Beveridge_Clausen_IMP_DSS_JRmethod_R1	7741	20190410_QExHFX1_RSLC1_Beveridge_Clausen_IMP_DSS_JRmethod_R1.mgf	168	C:\2018_Peptideproject\Data\20190410\20190410_QExHFX1_RSLC1_Beveridge_Clausen_IMP_DSS_JRmethod_R1.mgf	2461.4304	-1	1900.114157	3	634.378662	704860.125	1900.114564	634.378798	true	0	1	BS3	138.06807	0	Cas9		0	K.NLPNEKVLPK.H	NLPNEKVLPK	NLPNEK(1.00)VLPK	1150.671003	0	505	10	6	K	ASAQSFIERMTNFDKNLPNEKVLPKHSLLYEYFTVYNELTK	510	1	1							Cas9		0	R.HSIKK.N	HSIKK	HSIK(1.00)K	611.37549	0	45
20190410_QExHFX1_RSLC1_Beveridge_Clausen_IMP_DSS_JRmethod_R1	6697	20190410_QExHFX1_RSLC1_Beveridge_Clausen_IMP_DSS_JRmethod_R1.mgf	66	C:\2018_Peptideproject\Data\20190410\20190410_QExHFX1_RSLC1_Beveridge_Clausen_IMP_DSS_JRmethod_R1.mgf	2151.4755	-1	2156.107001	4	540.034027	598992.125	2156.107306	540.034103	true	0	1	BS3	138.06807	0	Cas9		0	K.SDNVPSEEVVKK.M	SDNVPSEEVVKK	SDNVPSEEVVK(1.00)K	1329.677604	0	871	12	11	K	LTRSDKNRGKSDNVPSEEVVKKMKNYWRQLLNAKLITQRKF	881	1	1							Cas9		0	K.GQKNSR.E	GQKNSR	GQK(1.00)NSR	688.361631	0	777
20190410_QExHFX1_RSLC1_Beveridge_Clausen_IMP_DSS_JRmethod_R1	7362	20190410_QExHFX1_RSLC1_Beveridge_Clausen_IMP_DSS_JRmethod_R1.mgf	111	C:\2018_Peptideproject\Data\20190410\20190410_QExHFX1_RSLC1_Beveridge_Clausen_IMP_DSS_JRmethod_R1.mgf	2353.21452	-1	1844.978083	3	615.999971	754138.5625	1844.977812	615.999881	false	0	1	BS3	138.06807	0	Cas9		0	K.APLSASMIKR.Y	APLSASMIKR	APLSASMIK(1.00)R	1088.60121	0	319	10	9	K	SDILRVNTEITKAPLSASMIKRYDEHHQDLTLLKALVRQQL	327	1	1							Cas9		0	R.SDKNR.G	SDKNR	SDK(1.00)NR	618.308532	0	864
20190410_QExHFX1_RSLC1_Beveridge_Clausen_IMP_DSS_JRmethod_R1	7653	20190410_QExHFX1_RSLC1_Beveridge_Clausen_IMP_DSS_JRmethod_R1.mgf	150	C:\2018_Peptideproject\Data\20190410\20190410_QExHFX1_RSLC1_Beveridge_Clausen_IMP_DSS_JRmethod_R1.mgf	2437.42992	-1	2309.054587	3	770.692139	694340.9375	2309.045636	770.689155	false	1	1	BS3	138.06807	0	REV_OVAL_CHICK	sp|OVAL_CHICK|	1	K.YEEKMR.M	YEEKMR	YEEK(1.00)MR	870.390549	0	96	6	4	K	SFVDTIGMAMLVSTLNKYEEKMRMPLYKVKRIEEMVNSSTW	99	1	1							REV_RETBP_HUMAN	sp|RETBP_HUMAN|	1	K.KDAMAYWTGSR.F	KDAMAYWTGSR	K(1.00)DAMAYWTGSR	1300.587017	0	154
20190410_QExHFX1_RSLC1_Beveridge_Clausen_IMP_DSS_JRmethod_R1	7713	20190410_QExHFX1_RSLC1_Beveridge_Clausen_IMP_DSS_JRmethod_R1.mgf	162	C:\2018_Peptideproject\Data\20190410\20190410_QExHFX1_RSLC1_Beveridge_Clausen_IMP_DSS_JRmethod_R1.mgf	2453.73024	-1	1568.899801	3	523.973877	785592.5625	1568.89982	523.973883	false	0	1	BS3	138.06807	0	Cas9		0	R.KLINGIR.D	KLINGIR	K(1.00)LINGIR	812.523217	0	669	7	1	K	DKVMKQLKRRRYTGWGRLSRKLINGIRDKQSGKTILDFLKS	669	1	1							Cas9		0	R.SDKNR.G	SDKNR	SDK(1.00)NR	618.308532	0	864
20190410_QExHFX1_RSLC1_Beveridge_Clausen_IMP_DSS_JRmethod_R1	7774	20190410_QExHFX1_RSLC1_Beveridge_Clausen_IMP_DSS_JRmethod_R1.mgf	174	C:\2018_Peptideproject\Data\20190410\20190410_QExHFX1_RSLC1_Beveridge_Clausen_IMP_DSS_JRmethod_R1.mgf	2470.77912	-1	1538.878998	3	513.966942	880988.3125	1538.882046	513.967958	false	1	1	BS3	138.06807	0	REV_Cas9		1	K.KIFYDK.E	KIFYDK	K(1.00)IFYDK	812.443236	0	798	6	1	K	LSANRFDEVGSIEVSDFCEKKIFYDKELKQVTKRVNKTFLL	798	1	1							CAH1_HUMAN	sp|CAH1_HUMAN|	0	K.TKGKR.A	TKGKR	TK(0.49)GK(0.51)R	588.370739	0	169
20190410_QExHFX1_RSLC1_Beveridge_Clausen_IMP_DSS_JRmethod_R1	7781	20190410_QExHFX1_RSLC1_Beveridge_Clausen_IMP_DSS_JRmethod_R1.mgf	179	C:\2018_Peptideproject\Data\20190410\20190410_QExHFX1_RSLC1_Beveridge_Clausen_IMP_DSS_JRmethod_R1.mgf	2471.8827	-1	1660.894966	4	416.231018	717344.5625	1660.900883	416.232497	false	1	1	BS3	138.06807	0	REV_CTRB_BOVIN	sp|CTRB_BOVIN|	1	K.NFKVGK.I	NFKVGK	NFK(1.00)VGK	691.401705	0	156	6	3	K	KLLLTIDRNVTLISKFPKNFKVGKILVQTDETELGQDFEGA	158	1	1							REV_Cas9		1	K.SRGKNDR.S	SRGKNDR	SRGK(1.00)NDR	831.431107	0	503
20190410_QExHFX1_RSLC1_Beveridge_Clausen_IMP_DSS_JRmethod_R1	7808	20190410_QExHFX1_RSLC1_Beveridge_Clausen_IMP_DSS_JRmethod_R1.mgf	196	C:\2018_Peptideproject\Data\20190410\20190410_QExHFX1_RSLC1_Beveridge_Clausen_IMP_DSS_JRmethod_R1.mgf	2476.3869	-1	1242.671225	3	415.231018	888477.625	1242.672057	415.231295	false	0	1				Cas9		0	K.VLSAYNKbs3ohHR.D	VLSAYNKHR	VLSAYNKbs3ohHR	1242.672057	0	1294	9					1	1	Kbs3oh	7	156.0786347
20190410_QExHFX1_RSLC1_Beveridge_Clausen_IMP_DSS_JRmethod_R1	7920	20190410_QExHFX1_RSLC1_Beveridge_Clausen_IMP_DSS_JRmethod_R1.mgf	211	C:\2018_Peptideproject\Data\20190410\20190410_QExHFX1_RSLC1_Beveridge_Clausen_IMP_DSS_JRmethod_R1.mgf	2508.59946	-1	1844.978179	3	616.000003	618046.4375	1844.977812	615.999881	false	0	1	BS3	138.06807	0	Cas9		0	K.APLSASMIKR.Y	APLSASMIKR	APLSASMIK(1.00)R	1088.60121	0	319	10	9	K	SDILRVNTEITKAPLSASMIKRYDEHHQDLTLLKALVRQQL	327	1	1							Cas9		0	R.SDKNR.G	SDKNR	SDK(1.00)NR	618.308532	0	864
20190410_QExHFX1_RSLC1_Beveridge_Clausen_IMP_DSS_JRmethod_R1	8002	20190410_QExHFX1_RSLC1_Beveridge_Clausen_IMP_DSS_JRmethod_R1.mgf	228	C:\2018_Peptideproject\Data\20190410\20190410_QExHFX1_RSLC1_Beveridge_Clausen_IMP_DSS_JRmethod_R1.mgf	2530.84446	-1	2082.121863	4	521.537742	2726527.25	2082.120831	521.537484	false	0	1	BS3	138.06807	0	Cas9		0	R.GKSDNVPSEEVVK.K	GKSDNVPSEEVVK	GK(1.00)SDNVPSEEVVK	1386.699068	0	869	13	2	K	FLKDDSIDNKVLTRSDKNRGKSDNVPSEEVVKKMKNYWRQL	870	1	1							Cas9		0	K.VPSKK.F	VPSKK	VPSK(1.00)K	557.353692	0	31
20190410_QExHFX1_RSLC1_Beveridge_Clausen_IMP_DSS_JRmethod_R1	6999	20190410_QExHFX1_RSLC1_Beveridge_Clausen_IMP_DSS_JRmethod_R1.mgf	88	C:\2018_Peptideproject\Data\20190410\20190410_QExHFX1_RSLC1_Beveridge_Clausen_IMP_DSS_JRmethod_R1.mgf	2242.3584	-1	4300.031419	5	861.01356	1889244.25	4300.01328	861.009932	false	0	1	BS3	138.06807	0	Cas9		0	K.SEQEIGKATAKYFFYSNIMNFFK.T	SEQEIGKATAKYFFYSNIMNFFK	SEQEIGK(0.93)ATAK(0.07)YFFYSNIMNFFK	2778.336335	0	1029	23	7	K	GDYKVYDVRKMIAKSEQEIGKATAKYFFYSNIMNFFKTEIT	1035	1	1							K1C15_SHEEP	sp|K1C15_SHEEP|	0	R.EQYEAMAEKNR.R	EQYEAMAEKNR	EQYEAMAEK(1.00)NR	1383.608875	0	278
20190410_QExHFX1_RSLC1_Beveridge_Clausen_IMP_DSS_JRmethod_R1	7301	20190410_QExHFX1_RSLC1_Beveridge_Clausen_IMP_DSS_JRmethod_R1.mgf	102	C:\2018_Peptideproject\Data\20190410\20190410_QExHFX1_RSLC1_Beveridge_Clausen_IMP_DSS_JRmethod_R1.mgf	2335.78722	-1	1582.861227	3	528.627686	687696.1875	1582.860643	528.627491	true	0	1	BS3	138.06807	0	Cas9		0	K.GYKEVK.K	GYKEVK	GYK(1.00)EVK	722.396286	0	1190	6	3	K	IMERSSFEKNPIDFLEAKGYKEVKKDLIIKLPKYSLFELEN	1192	1	1							Cas9		0	K.GYKEVK.K	GYKEVK	GYK(1.00)EVK	722.396286	0	1190
20190410_QExHFX1_RSLC1_Beveridge_Clausen_IMP_DSS_JRmethod_R1	7427	20190410_QExHFX1_RSLC1_Beveridge_Clausen_IMP_DSS_JRmethod_R1.mgf	119	C:\2018_Peptideproject\Data\20190410\20190410_QExHFX1_RSLC1_Beveridge_Clausen_IMP_DSS_JRmethod_R1.mgf	2372.26236	-1	1783.950033	3	595.657288	4282700.5	1783.9477	595.65651	false	0	1	BS3	138.06807	0	Cas9		0	R.KMIAK.S	KMIAK	K(1.00)MIAK	605.357064	0	1024	5	1	K	KYPKLESEFVYGDYKVYDVRKMIAKSEQEIGKATAKYFFYS	1024	1	1							Cas9		0	K.KMKNYWR.Q	KMKNYWR	K(0.34)MK(0.66)NYWR	1040.522566	0	882
20190410_QExHFX1_RSLC1_Beveridge_Clausen_IMP_DSS_JRmethod_R1	7599	20190410_QExHFX1_RSLC1_Beveridge_Clausen_IMP_DSS_JRmethod_R1.mgf	138	C:\2018_Peptideproject\Data\20190410\20190410_QExHFX1_RSLC1_Beveridge_Clausen_IMP_DSS_JRmethod_R1.mgf	2422.85892	-1	2058.071521	4	515.525157	758672.25	2058.070527	515.524908	true	0	1	BS3	138.06807	0	Cas9		0	K.LVDSTDKADLR.L	LVDSTDKADLR	LVDSTDK(1.00)ADLR	1231.640825	0	146	11	7	K	YHEKYPTIYHLRKKLVDSTDKADLRLIYLALAHMIKFRGHF	152	1	1							Cas9		0	K.GQKNSR.E	GQKNSR	GQK(1.00)NSR	688.361631	0	777
20190410_QExHFX1_RSLC1_Beveridge_Clausen_IMP_DSS_JRmethod_R1	7786	20190410_QExHFX1_RSLC1_Beveridge_Clausen_IMP_DSS_JRmethod_R1.mgf	181	C:\2018_Peptideproject\Data\20190410\20190410_QExHFX1_RSLC1_Beveridge_Clausen_IMP_DSS_JRmethod_R1.mgf	2473.02108	-1	1627.912497	3	543.644775	669651.8125	1627.904572	543.642134	false	1	1	BS3	138.06807	0	AMYS_HUMAN	sp|AMYS_HUMAN|	0	R.KWNGEK.M	KWNGEK	K(1.00)WNGEK	760.386783	0	283	6	1	K	FGNGRVTEFKYGAKLGTVIRKWNGEKMSYLKNWGEGWGFMP	283	1	1							REV_Cas9		1	K.KRDAIK.L	KRDAIK	K(1.00)RDAIK	729.449718	0	245
20190410_QExHFX1_RSLC1_Beveridge_Clausen_IMP_DSS_JRmethod_R1	7797	20190410_QExHFX1_RSLC1_Beveridge_Clausen_IMP_DSS_JRmethod_R1.mgf	188	C:\2018_Peptideproject\Data\20190410\20190410_QExHFX1_RSLC1_Beveridge_Clausen_IMP_DSS_JRmethod_R1.mgf	2474.76426	-1	1680.882895	3	561.301575	365819.375	1680.876977	561.299602	false	1	1	BS3	138.06807	0	REV_Cas9		1	K.QVTKR.V	QVTKR	QVTK(1.00)R	630.381304	0	807	5	4	K	EVSDFCEKKIFYDKELKQVTKRVNKTFLLDVIKKAQEGSLF	810	1	1							Cas9		0	K.MKNYWR.Q	MKNYWR	MK(1.00)NYWR	912.427603	0	883
20190410_QExHFX1_RSLC1_Beveridge_Clausen_IMP_DSS_JRmethod_R1	7802	20190410_QExHFX1_RSLC1_Beveridge_Clausen_IMP_DSS_JRmethod_R1.mgf	192	C:\2018_Peptideproject\Data\20190410\20190410_QExHFX1_RSLC1_Beveridge_Clausen_IMP_DSS_JRmethod_R1.mgf	2475.36912	-1	1641.927939	3	548.316589	144005824	1641.927433	548.316421	false	1	1	BS3	138.06807	0	Cas9		0	K.GQKNSRER.M	GQKNSRER	GQK(1.00)NSRER	973.505335	0	777	8	3	K	KPENIVIEMARENQTTQKGQKNSRERMKRIEEGIKELGSQI	779	1	1							REV_CAH1_HUMAN	sp|CAH1_HUMAN|	1	R.KAKGK.T	KAKGK	K(0.01)AK(0.99)GK	530.354027	0	88
20190410_QExHFX1_RSLC1_Beveridge_Clausen_IMP_DSS_JRmethod_R1	6797	20190410_QExHFX1_RSLC1_Beveridge_Clausen_IMP_DSS_JRmethod_R1.mgf	73	C:\2018_Peptideproject\Data\20190410\20190410_QExHFX1_RSLC1_Beveridge_Clausen_IMP_DSS_JRmethod_R1.mgf	2181.8238	-1	2156.107769	4	540.034219	2337142.75	2156.107306	540.034103	true	0	1	BS3	138.06807	0	Cas9		0	K.SDNVPSEEVVKK.M	SDNVPSEEVVKK	SDNVPSEEVVK(1.00)K	1329.677604	0	871	12	11	K	LTRSDKNRGKSDNVPSEEVVKKMKNYWRQLLNAKLITQRKF	881	1	1							Cas9		0	K.GQKNSR.E	GQKNSR	GQK(1.00)NSR	688.361631	0	777
20190410_QExHFX1_RSLC1_Beveridge_Clausen_IMP_DSS_JRmethod_R1	7334	20190410_QExHFX1_RSLC1_Beveridge_Clausen_IMP_DSS_JRmethod_R1.mgf	108	C:\2018_Peptideproject\Data\20190410\20190410_QExHFX1_RSLC1_Beveridge_Clausen_IMP_DSS_JRmethod_R1.mgf	2345.06544	-1	2157.091693	3	720.037841	2839892	2157.095345	720.039058	false	0	1	BS3	138.06807	0	Cas9		0	K.DWDPKK.Y	DWDPKK	DWDPK(1.00)K	787.386449	0	1129	6	5	K	SILPKRNSDKLIARKKDWDPKKYGGFDSPTVAYSVLVVAKV	1133	1	1							Cas9		0	K.LVDSTDKADLR.L	LVDSTDKADLR	LVDSTDK(1.00)ADLR	1231.640825	0	146
20190410_QExHFX1_RSLC1_Beveridge_Clausen_IMP_DSS_JRmethod_R1	7794	20190410_QExHFX1_RSLC1_Beveridge_Clausen_IMP_DSS_JRmethod_R1.mgf	186	C:\2018_Peptideproject\Data\20190410\20190410_QExHFX1_RSLC1_Beveridge_Clausen_IMP_DSS_JRmethod_R1.mgf	2474.36226	-1	1626.913473	3	543.311768	1026807.25	1626.909323	543.310384	false	1	1	BS3	138.06807	0	Cas9		0	R.KKDWDPK.K	KKDWDPK	K(0.34)K(0.66)DWDPK	915.481412	0	1127	7	2	K	GFSKESILPKRNSDKLIARKKDWDPKKYGGFDSPTVAYSVL	1128	1	1							REV_Cas9		1	K.SAIKR.M	SAIKR	SAIK(1.00)R	573.35984	0	345
20190410_QExHFX1_RSLC1_Beveridge_Clausen_IMP_DSS_JRmethod_R1	7824	20190410_QExHFX1_RSLC1_Beveridge_Clausen_IMP_DSS_JRmethod_R1.mgf	200	C:\2018_Peptideproject\Data\20190410\20190410_QExHFX1_RSLC1_Beveridge_Clausen_IMP_DSS_JRmethod_R1.mgf	2480.649	-1	1626.91169	4	407.735199	922973.0625	1626.909323	407.734607	false	1	1	BS3	138.06807	0	Cas9		0	R.KKDWDPK.K	KKDWDPK	K(0.40)K(0.60)DWDPK	915.481412	0	1127	7	2	K	GFSKESILPKRNSDKLIARKKDWDPKKYGGFDSPTVAYSVL	1128	1	1							REV_Cas9		1	K.SAIKR.M	SAIKR	SAIK(1.00)R	573.35984	0	345
20190410_QExHFX1_RSLC1_Beveridge_Clausen_IMP_DSS_JRmethod_R1	7902	20190410_QExHFX1_RSLC1_Beveridge_Clausen_IMP_DSS_JRmethod_R1.mgf	210	C:\2018_Peptideproject\Data\20190410\20190410_QExHFX1_RSLC1_Beveridge_Clausen_IMP_DSS_JRmethod_R1.mgf	2503.00626	-1	1563.909445	3	522.310425	1433611.375	1563.909657	522.310495	false	1	1	BS3	138.06807	0	REV_Cas9		1	R.DIGNIKR.L	DIGNIKR	DIGNIK(1.00)R	814.466096	0	698	7	6	K	DKSLFDLIKTGSKQRDIGNIKRLSRLGWGTRRRKYLKQMKV	703	1	1							REV_MYG_HUMAN	sp|MYG_HUMAN|	1	K.SLKHK.F	SLKHK	SLK(1.00)HK	611.37549	0	104
20190410_QExHFX1_RSLC1_Beveridge_Clausen_IMP_DSS_JRmethod_R1	7958	20190410_QExHFX1_RSLC1_Beveridge_Clausen_IMP_DSS_JRmethod_R1.mgf	220	C:\2018_Peptideproject\Data\20190410\20190410_QExHFX1_RSLC1_Beveridge_Clausen_IMP_DSS_JRmethod_R1.mgf	2518.78158	-1	2331.216907	3	778.079579	665492.5	2331.225638	778.082489	false	1	1	BS3	138.06807	0	REV_MYG_HUMAN	sp|MYG_HUMAN|	1	K.SLKbs3ohHKFDK.F	SLKHKFDK	SLKbs3ohHK(1.00)FDK	1157.644445	0	104	8	5	K	AGKKHLDESKAMEDEKSLKHKFDKFELTEPHKGFRLILVEQ	108	1	1	Kbs3oh	3	156.0786347				REV_Cas9		1	R.MRESKNQK.G	MRESKNQK	MRESK(1.00)NQK	1035.513123	0	589
20190410_QExHFX1_RSLC1_Beveridge_Clausen_IMP_DSS_JRmethod_R1	7958	20190410_QExHFX1_RSLC1_Beveridge_Clausen_IMP_DSS_JRmethod_R1.mgf	220	C:\2018_Peptideproject\Data\20190410\20190410_QExHFX1_RSLC1_Beveridge_Clausen_IMP_DSS_JRmethod_R1.mgf	2518.78158	-1	2331.216907	3	778.079579	665492.5	2331.225638	778.082489	false	1	1	BS3	138.06807	0	REV_MYG_HUMAN	sp|MYG_HUMAN|	1	K.SLKHKbs3ohFDK.F	SLKHKFDK	SLK(1.00)HKbs3ohFDK	1157.644445	0	104	8	3	K	VTAGKKHLDESKAMEDEKSLKHKFDKFELTEPHKGFRLILV	106	1	1	Kbs3oh	5	156.0786347				REV_Cas9		1	R.MRESKNQK.G	MRESKNQK	MRESK(1.00)NQK	1035.513123	0	589
20190410_QExHFX1_RSLC1_Beveridge_Clausen_IMP_DSS_JRmethod_R1	6495	20190410_QExHFX1_RSLC1_Beveridge_Clausen_IMP_DSS_JRmethod_R1.mgf	58	C:\2018_Peptideproject\Data\20190410\20190410_QExHFX1_RSLC1_Beveridge_Clausen_IMP_DSS_JRmethod_R1.mgf	2088.28482	-1	1955.0577	3	652.693176	581728.375	1955.057503	652.693111	false	0	1	BS3	138.06807	0	Cas9		0	K.LKGSPEDNEQK.Q	LKGSPEDNEQK	LK(1.00)GSPEDNEQK	1243.60444	0	1249	11	2	K	LALPSKYVNFLYLASHYEKLKGSPEDNEQKQLFVEQHKHYL	1250	1	1							Cas9		0	K.LKSVK.E	LKSVK	LK(1.00)SVK	573.384992	0	1161
20190410_QExHFX1_RSLC1_Beveridge_Clausen_IMP_DSS_JRmethod_R1	7449	20190410_QExHFX1_RSLC1_Beveridge_Clausen_IMP_DSS_JRmethod_R1.mgf	121	C:\2018_Peptideproject\Data\20190410\20190410_QExHFX1_RSLC1_Beveridge_Clausen_IMP_DSS_JRmethod_R1.mgf	2378.83368	-1	1242.671753	3	415.231194	731220.625	1242.672057	415.231295	false	0	1				Cas9		0	K.VLSAYNKbs3ohHR.D	VLSAYNKHR	VLSAYNKbs3ohHR	1242.672057	0	1294	9					1	1	Kbs3oh	7	156.0786347
20190410_QExHFX1_RSLC1_Beveridge_Clausen_IMP_DSS_JRmethod_R1	7467	20190410_QExHFX1_RSLC1_Beveridge_Clausen_IMP_DSS_JRmethod_R1.mgf	124	C:\2018_Peptideproject\Data\20190410\20190410_QExHFX1_RSLC1_Beveridge_Clausen_IMP_DSS_JRmethod_R1.mgf	2383.81386	-1	1782.946249	3	595.322693	1264423.5	1782.945709	595.322513	false	1	1	BS3	138.06807	0	REV_Cas9		1	R.QWYKNK.K	QWYKNK	QWYK(1.00)NK	865.444633	0	485	6	4	K	TLNDKRFQTIKLANLLRQWYKNKKMVVEESPVNDKSRGKND	488	1	1							REV_CTRB_BOVIN	sp|CTRB_BOVIN|	1	K.FPKNFK.V	FPKNFK	FPK(1.00)NFK	779.433005	0	153
20190410_QExHFX1_RSLC1_Beveridge_Clausen_IMP_DSS_JRmethod_R1	7772	20190410_QExHFX1_RSLC1_Beveridge_Clausen_IMP_DSS_JRmethod_R1.mgf	173	C:\2018_Peptideproject\Data\20190410\20190410_QExHFX1_RSLC1_Beveridge_Clausen_IMP_DSS_JRmethod_R1.mgf	2470.33932	-1	1529.852548	3	510.958126	4032799.75	1529.845326	510.955718	false	1	1	BS3	138.06807	0	REV_MYG_HUMAN	sp|MYG_HUMAN|	1	K.SLKHK.F	SLKHK	SLK(1.00)HK	611.37549	0	104	5	3	K	VTAGKKHLDESKAMEDEKSLKHKFDKFELTEPHKGFRLILV	106	1	1							REV_Cas9		1	K.DVKEYK.G	DVKEYK	DVK(1.00)EYK	780.401765	0	178
20190410_QExHFX1_RSLC1_Beveridge_Clausen_IMP_DSS_JRmethod_R1	7798	20190410_QExHFX1_RSLC1_Beveridge_Clausen_IMP_DSS_JRmethod_R1.mgf	189	C:\2018_Peptideproject\Data\20190410\20190410_QExHFX1_RSLC1_Beveridge_Clausen_IMP_DSS_JRmethod_R1.mgf	2474.8398	-1	1846.983725	3	616.668518	871975.625	1846.990091	616.67064	false	1	1	BS3	138.06807	0	REV_Cas9		1	K.KNISR.H	KNISR	K(1.00)NISR	616.365653	0	1324	5	1	K	TRLTAEATEGSDFLLAGILKKNISRHDTNGLKVKKFSPKVY	1324	1	1							Cas9		0	K.FDNLTKAER.G	FDNLTKAER	FDNLTK(1.00)AER	1092.556367	0	901
20190410_QExHFX1_RSLC1_Beveridge_Clausen_IMP_DSS_JRmethod_R1	7894	20190410_QExHFX1_RSLC1_Beveridge_Clausen_IMP_DSS_JRmethod_R1.mgf	208	C:\2018_Peptideproject\Data\20190410\20190410_QExHFX1_RSLC1_Beveridge_Clausen_IMP_DSS_JRmethod_R1.mgf	2500.85922	-1	2082.121888	4	521.537748	563103.1875	2082.120831	521.537484	false	0	1	BS3	138.06807	0	Cas9		0	R.GKSDNVPSEEVVK.K	GKSDNVPSEEVVK	GK(1.00)SDNVPSEEVVK	1386.699068	0	869	13	2	K	FLKDDSIDNKVLTRSDKNRGKSDNVPSEEVVKKMKNYWRQL	870	1	1							Cas9		0	K.VPSKK.F	VPSKK	VPSK(1.00)K	557.353692	0	31
20190410_QExHFX1_RSLC1_Beveridge_Clausen_IMP_DSS_JRmethod_R1	8219	20190410_QExHFX1_RSLC1_Beveridge_Clausen_IMP_DSS_JRmethod_R1.mgf	252	C:\2018_Peptideproject\Data\20190410\20190410_QExHFX1_RSLC1_Beveridge_Clausen_IMP_DSS_JRmethod_R1.mgf	2595.102	-1	1792.97635	3	598.66606	640244.0625	1792.975688	598.665839	false	0	1	BS3	138.06807	0	Cas9		0	K.VKYVTEGMR.K	VKYVTEGMR	VK(1.00)YVTEGMR	1097.553926	0	531	9	2	K	LPKHSLLYEYFTVYNELTKVKYVTEGMRKPAFLSGEQKKAI	532	1	1							Cas9		0	K.VPSKK.F	VPSKK	VPSK(1.00)K	557.353692	0	31
20190410_QExHFX1_RSLC1_Beveridge_Clausen_IMP_DSS_JRmethod_R1	8284	20190410_QExHFX1_RSLC1_Beveridge_Clausen_IMP_DSS_JRmethod_R1.mgf	261	C:\2018_Peptideproject\Data\20190410\20190410_QExHFX1_RSLC1_Beveridge_Clausen_IMP_DSS_JRmethod_R1.mgf	2613.59142	-1	1776.98066	4	445.252441	992097.75	1776.977403	445.251627	false	1	1	BS3	138.06807	0	REV_Cas9		1	R.QWYKNKK.M	QWYKNKK	QWYK(0.31)NK(0.69)K	993.539596	0	485	7	6	K	NDKRFQTIKLANLLRQWYKNKKMVVEESPVNDKSRGKNDRS	490	1	1							Cas9		0	R.EKIEK.I	EKIEK	EK(1.00)IEK	645.369736	0	442
20190410_QExHFX1_RSLC1_Beveridge_Clausen_IMP_DSS_JRmethod_R1	6320	20190410_QExHFX1_RSLC1_Beveridge_Clausen_IMP_DSS_JRmethod_R1.mgf	48	C:\2018_Peptideproject\Data\20190410\20190410_QExHFX1_RSLC1_Beveridge_Clausen_IMP_DSS_JRmethod_R1.mgf	2034.57942	-1	1326.848826	3	443.290219	1369052.625	1326.84862	443.29015	false	0	1	BS3	138.06807	0	Cas9		0	K.IIKDK.D	IIKDK	IIK(1.00)DK	615.395557	0	604	5	3	K	GVEDRFNASLGTYHDLLKIIKDKDFLDNEENEDILEDIVLT	606	1	1							Cas9		0	K.LKSVK.E	LKSVK	LK(1.00)SVK	573.384992	0	1161
20190410_QExHFX1_RSLC1_Beveridge_Clausen_IMP_DSS_JRmethod_R1	6718	20190410_QExHFX1_RSLC1_Beveridge_Clausen_IMP_DSS_JRmethod_R1.mgf	67	C:\2018_Peptideproject\Data\20190410\20190410_QExHFX1_RSLC1_Beveridge_Clausen_IMP_DSS_JRmethod_R1.mgf	2157.9909	-1	1549.810218	3	517.610682	620323.375	1549.813373	517.611734	false	0	1	BS3	138.06807	0	Cas9		0	R.LSKSR.R	LSKSR	LSK(1.00)SR	589.354754	0	220	5	3	K	ENPINASGVDAKAILSARLSKSRRLENLIAQLPGEKKNGLF	222	1	1							Cas9		0	-.GAASMDKK.Y	GAASMDKK	GAASMDK(1.00)K	822.390549	0	1
20190410_QExHFX1_RSLC1_Beveridge_Clausen_IMP_DSS_JRmethod_R1	6795	20190410_QExHFX1_RSLC1_Beveridge_Clausen_IMP_DSS_JRmethod_R1.mgf	72	C:\2018_Peptideproject\Data\20190410\20190410_QExHFX1_RSLC1_Beveridge_Clausen_IMP_DSS_JRmethod_R1.mgf	2181.49716	-1	2156.108007	3	719.709945	2994334.5	2156.107306	719.709712	true	0	1	BS3	138.06807	0	Cas9		0	K.SDNVPSEEVVKK.M	SDNVPSEEVVKK	SDNVPSEEVVK(1.00)K	1329.677604	0	871	12	11	K	LTRSDKNRGKSDNVPSEEVVKKMKNYWRQLLNAKLITQRKF	881	1	1							Cas9		0	K.GQKNSR.E	GQKNSR	GQK(1.00)NSR	688.361631	0	777
20190410_QExHFX1_RSLC1_Beveridge_Clausen_IMP_DSS_JRmethod_R1	7230	20190410_QExHFX1_RSLC1_Beveridge_Clausen_IMP_DSS_JRmethod_R1.mgf	93	C:\2018_Peptideproject\Data\20190410\20190410_QExHFX1_RSLC1_Beveridge_Clausen_IMP_DSS_JRmethod_R1.mgf	2314.92732	-1	2157.0919	3	720.03791	622688.0625	2157.095345	720.039058	false	0	1	BS3	138.06807	0	Cas9		0	K.DWDPKK.Y	DWDPKK	DWDPK(1.00)K	787.386449	0	1129	6	5	K	SILPKRNSDKLIARKKDWDPKKYGGFDSPTVAYSVLVVAKV	1133	1	1							Cas9		0	K.LVDSTDKADLR.L	LVDSTDKADLR	LVDSTDK(1.00)ADLR	1231.640825	0	146
20190410_QExHFX1_RSLC1_Beveridge_Clausen_IMP_DSS_JRmethod_R1	7601	20190410_QExHFX1_RSLC1_Beveridge_Clausen_IMP_DSS_JRmethod_R1.mgf	139	C:\2018_Peptideproject\Data\20190410\20190410_QExHFX1_RSLC1_Beveridge_Clausen_IMP_DSS_JRmethod_R1.mgf	2423.30034	-1	2058.070051	3	687.030627	974044.1875	2058.070527	687.030785	true	0	1	BS3	138.06807	0	Cas9		0	K.LVDSTDKADLR.L	LVDSTDKADLR	LVDSTDK(1.00)ADLR	1231.640825	0	146	11	7	K	YHEKYPTIYHLRKKLVDSTDKADLRLIYLALAHMIKFRGHF	152	1	1							Cas9		0	K.GQKNSR.E	GQKNSR	GQK(1.00)NSR	688.361631	0	777
20190410_QExHFX1_RSLC1_Beveridge_Clausen_IMP_DSS_JRmethod_R1	7736	20190410_QExHFX1_RSLC1_Beveridge_Clausen_IMP_DSS_JRmethod_R1.mgf	165	C:\2018_Peptideproject\Data\20190410\20190410_QExHFX1_RSLC1_Beveridge_Clausen_IMP_DSS_JRmethod_R1.mgf	2460.4722	-1	1900.114815	4	476.03598	637135.375	1900.114564	476.035917	false	0	1	BS3	138.06807	0	Cas9		0	R.HSIKK.N	HSIKK	HSIK(1.00)K	611.37549	0	45	5	4	K	EYKVPSKKFKVLGNTDRHSIKKNLIGALLFDSGETAEATRL	48	1	1							Cas9		0	K.NLPNEKVLPK.H	NLPNEKVLPK	NLPNEK(1.00)VLPK	1150.671003	0	505
20190410_QExHFX1_RSLC1_Beveridge_Clausen_IMP_DSS_JRmethod_R1	6579	20190410_QExHFX1_RSLC1_Beveridge_Clausen_IMP_DSS_JRmethod_R1.mgf	60	C:\2018_Peptideproject\Data\20190410\20190410_QExHFX1_RSLC1_Beveridge_Clausen_IMP_DSS_JRmethod_R1.mgf	2114.59386	-1	1997.069045	3	666.696958	639469.75	1997.068068	666.696632	true	0	1	BS3	138.06807	0	Cas9		0	K.LKGSPEDNEQK.Q	LKGSPEDNEQK	LK(1.00)GSPEDNEQK	1243.60444	0	1249	11	2	K	LALPSKYVNFLYLASHYEKLKGSPEDNEQKQLFVEQHKHYL	1250	1	1							Cas9		0	K.IIKDK.D	IIKDK	IIK(1.00)DK	615.395557	0	604
20190410_QExHFX1_RSLC1_Beveridge_Clausen_IMP_DSS_JRmethod_R1	7386	20190410_QExHFX1_RSLC1_Beveridge_Clausen_IMP_DSS_JRmethod_R1.mgf	113	C:\2018_Peptideproject\Data\20190410\20190410_QExHFX1_RSLC1_Beveridge_Clausen_IMP_DSS_JRmethod_R1.mgf	2360.51214	-1	1620.847115	4	406.219055	713890.0625	1620.847115	406.219055	false	0	1	BS3	138.06807	0	Cas9		0	R.KFDNLTK.A	KFDNLTK	K(1.00)FDNLTK	864.470512	0	900	7	1	K	VKKMKNYWRQLLNAKLITQRKFDNLTKAERGGLSELDKAGF	900	1	1							Cas9		0	R.SDKNR.G	SDKNR	SDK(1.00)NR	618.308532	0	864
20190410_QExHFX1_RSLC1_Beveridge_Clausen_IMP_DSS_JRmethod_R1	7553	20190410_QExHFX1_RSLC1_Beveridge_Clausen_IMP_DSS_JRmethod_R1.mgf	134	C:\2018_Peptideproject\Data\20190410\20190410_QExHFX1_RSLC1_Beveridge_Clausen_IMP_DSS_JRmethod_R1.mgf	2409.00336	-1	1844.976977	4	462.251521	571875.875	1844.977812	462.25173	false	0	1	BS3	138.06807	0	Cas9		0	K.APLSASMIKR.Y	APLSASMIKR	APLSASMIK(1.00)R	1088.60121	0	319	10	9	K	SDILRVNTEITKAPLSASMIKRYDEHHQDLTLLKALVRQQL	327	1	1							Cas9		0	R.SDKNR.G	SDKNR	SDK(1.00)NR	618.308532	0	864
20190410_QExHFX1_RSLC1_Beveridge_Clausen_IMP_DSS_JRmethod_R1	7711	20190410_QExHFX1_RSLC1_Beveridge_Clausen_IMP_DSS_JRmethod_R1.mgf	161	C:\2018_Peptideproject\Data\20190410\20190410_QExHFX1_RSLC1_Beveridge_Clausen_IMP_DSS_JRmethod_R1.mgf	2453.2908	-1	2058.070054	3	687.030628	6118877.5	2058.070527	687.030785	true	0	1	BS3	138.06807	0	Cas9		0	K.LVDSTDKADLR.L	LVDSTDKADLR	LVDSTDK(1.00)ADLR	1231.640825	0	146	11	7	K	YHEKYPTIYHLRKKLVDSTDKADLRLIYLALAHMIKFRGHF	152	1	1							Cas9		0	K.GQKNSR.E	GQKNSR	GQK(1.00)NSR	688.361631	0	777
20190410_QExHFX1_RSLC1_Beveridge_Clausen_IMP_DSS_JRmethod_R1	7792	20190410_QExHFX1_RSLC1_Beveridge_Clausen_IMP_DSS_JRmethod_R1.mgf	184	C:\2018_Peptideproject\Data\20190410\20190410_QExHFX1_RSLC1_Beveridge_Clausen_IMP_DSS_JRmethod_R1.mgf	2474.17554	-1	1845.98049	3	616.334106	668219.125	1845.979586	616.333805	false	0	1	BS3	138.06807	0	Cas9		0	R.SDKNRGK.S	SDKNRGK	SDK(1.00)NRGK	803.424959	0	864	7	3	K	VPQSFLKDDSIDNKVLTRSDKNRGKSDNVPSEEVVKKMKNY	866	1	1							Cas9		0	K.KLVDSTDK.A	KLVDSTDK	K(1.00)LVDSTDK	904.486556	0	145
20190410_QExHFX1_RSLC1_Beveridge_Clausen_IMP_DSS_JRmethod_R1	6463	20190410_QExHFX1_RSLC1_Beveridge_Clausen_IMP_DSS_JRmethod_R1.mgf	53	C:\2018_Peptideproject\Data\20190410\20190410_QExHFX1_RSLC1_Beveridge_Clausen_IMP_DSS_JRmethod_R1.mgf	2079.05058	-1	1517.831598	3	506.951143	1811462.625	1517.831407	506.951079	false	1	1	BS3	138.06807	0	REV_CTRB_BOVIN	sp|CTRB_BOVIN|	1	K.NFKVGK.I	NFKVGK	NFK(1.00)VGK	691.401705	0	156	6	3	K	KLLLTIDRNVTLISKFPKNFKVGKILVQTDETELGQDFEGA	158	1	1							Cas9		0	K.GQKNSR.E	GQKNSR	GQK(1.00)NSR	688.361631	0	777
20190410_QExHFX1_RSLC1_Beveridge_Clausen_IMP_DSS_JRmethod_R1	6901	20190410_QExHFX1_RSLC1_Beveridge_Clausen_IMP_DSS_JRmethod_R1.mgf	81	C:\2018_Peptideproject\Data\20190410\20190410_QExHFX1_RSLC1_Beveridge_Clausen_IMP_DSS_JRmethod_R1.mgf	2212.9992	-1	2156.107129	3	719.709653	620292.3125	2156.107306	719.709712	false	0	1	BS3	138.06807	0	Cas9		0	K.SDNVPSEEVVKK.M	SDNVPSEEVVKK	SDNVPSEEVVK(1.00)K	1329.677604	0	871	12	11	K	LTRSDKNRGKSDNVPSEEVVKKMKNYWRQLLNAKLITQRKF	881	1	1							Cas9		0	K.GQKNSR.E	GQKNSR	GQK(1.00)NSR	688.361631	0	777
20190410_QExHFX1_RSLC1_Beveridge_Clausen_IMP_DSS_JRmethod_R1	7314	20190410_QExHFX1_RSLC1_Beveridge_Clausen_IMP_DSS_JRmethod_R1.mgf	105	C:\2018_Peptideproject\Data\20190410\20190410_QExHFX1_RSLC1_Beveridge_Clausen_IMP_DSS_JRmethod_R1.mgf	2339.35896	-1	1631.899744	3	544.973858	646004.375	1631.90351	544.975113	false	1	1	BS3	138.06807	0	Cas9		0	K.KDWDPK.K	KDWDPK	K(1.00)DWDPK	787.386449	0	1128	6	1	K	GFSKESILPKRNSDKLIARKKDWDPKKYGGFDSPTVAYSVL	1128	1	1							REV_Cas9		1	R.RKYLK.Q	RKYLK	RK(1.00)YLK	706.44899	0	715
20190410_QExHFX1_RSLC1_Beveridge_Clausen_IMP_DSS_JRmethod_R1	7767	20190410_QExHFX1_RSLC1_Beveridge_Clausen_IMP_DSS_JRmethod_R1.mgf	171	C:\2018_Peptideproject\Data\20190410\20190410_QExHFX1_RSLC1_Beveridge_Clausen_IMP_DSS_JRmethod_R1.mgf	2469.18342	-1	1555.904806	3	519.642212	893345.5625	1555.908585	519.643472	false	1	1	BS3	138.06807	0	REV_CTRB_BOVIN	sp|CTRB_BOVIN|	1	R.VSGWKR.Y	VSGWKR	VSGWK(1.00)R	731.407853	0	71	6	5	K	CSSVGSAGACIMVDTRVSGWKRYCDTNSVIPLTAQQKLDPK	75	1	1							REV_CAH1_HUMAN	sp|CAH1_HUMAN|	1	R.KAKbs3ohGK.T	KAKGK	K(1.00)AKbs3ohGK	686.432662	0	88
20190410_QExHFX1_RSLC1_Beveridge_Clausen_IMP_DSS_JRmethod_R1	7775	20190410_QExHFX1_RSLC1_Beveridge_Clausen_IMP_DSS_JRmethod_R1.mgf	175	C:\2018_Peptideproject\Data\20190410\20190410_QExHFX1_RSLC1_Beveridge_Clausen_IMP_DSS_JRmethod_R1.mgf	2470.85364	-1	1624.924507	4	407.238403	811378.125	1624.926035	407.238785	false	1	1	BS3	138.06807	0	REV_Cas9		1	R.KNPLISK.E	KNPLISK	K(1.00)NPLISK	798.496333	0	255	7	1	K	FGGKKYPDWKKRDAIKLDSRKNPLISKESFGGTQVEKKTVI	255	1	1							Cas9		0	K.GQKNSR.E	GQKNSR	GQK(1.00)NSR	688.361631	0	777
20190410_QExHFX1_RSLC1_Beveridge_Clausen_IMP_DSS_JRmethod_R1	7896	20190410_QExHFX1_RSLC1_Beveridge_Clausen_IMP_DSS_JRmethod_R1.mgf	209	C:\2018_Peptideproject\Data\20190410\20190410_QExHFX1_RSLC1_Beveridge_Clausen_IMP_DSS_JRmethod_R1.mgf	2501.3019	-1	2082.120952	3	695.047594	721956.8125	2082.120831	695.047553	true	0	1	BS3	138.06807	0	Cas9		0	R.GKSDNVPSEEVVK.K	GKSDNVPSEEVVK	GK(1.00)SDNVPSEEVVK	1386.699068	0	869	13	2	K	FLKDDSIDNKVLTRSDKNRGKSDNVPSEEVVKKMKNYWRQL	870	1	1							Cas9		0	K.VPSKK.F	VPSKK	VPSK(1.00)K	557.353692	0	31
20190410_QExHFX1_RSLC1_Beveridge_Clausen_IMP_DSS_JRmethod_R1	8213	20190410_QExHFX1_RSLC1_Beveridge_Clausen_IMP_DSS_JRmethod_R1.mgf	250	C:\2018_Peptideproject\Data\20190410\20190410_QExHFX1_RSLC1_Beveridge_Clausen_IMP_DSS_JRmethod_R1.mgf	2593.57476	-1	1792.974678	4	449.250946	575110.5625	1792.975688	449.251199	false	0	1	BS3	138.06807	0	Cas9		0	K.VKYVTEGMR.K	VKYVTEGMR	VK(1.00)YVTEGMR	1097.553926	0	531	9	2	K	LPKHSLLYEYFTVYNELTKVKYVTEGMRKPAFLSGEQKKAI	532	1	1							Cas9		0	K.VPSKK.F	VPSKK	VPSK(1.00)K	557.353692	0	31
20190410_QExHFX1_RSLC1_Beveridge_Clausen_IMP_DSS_JRmethod_R1	7291	20190410_QExHFX1_RSLC1_Beveridge_Clausen_IMP_DSS_JRmethod_R1.mgf	99	C:\2018_Peptideproject\Data\20190410\20190410_QExHFX1_RSLC1_Beveridge_Clausen_IMP_DSS_JRmethod_R1.mgf	2333.19114	-1	1888.034477	3	630.352102	793361.1875	1888.026537	630.349455	false	1	1	BS3	138.06807	0	Cas9		0	K.SEQEIGKATAK.Y	SEQEIGKATAK	SEQEIGK(1.00)ATAK	1160.603712	0	1029	11	7	K	GDYKVYDVRKMIAKSEQEIGKATAKYFFYSNIMNFFKTEIT	1035	1	1							REV_Cas9		1	R.LKSSR.L	LKSSR	LK(1.00)SSR	589.354754	0	1149
20190410_QExHFX1_RSLC1_Beveridge_Clausen_IMP_DSS_JRmethod_R1	7291	20190410_QExHFX1_RSLC1_Beveridge_Clausen_IMP_DSS_JRmethod_R1.mgf	99	C:\2018_Peptideproject\Data\20190410\20190410_QExHFX1_RSLC1_Beveridge_Clausen_IMP_DSS_JRmethod_R1.mgf	2333.19114	-1	1888.034477	3	630.352102	793361.1875	1888.026537	630.349455	false	0	1	BS3	138.06807	0	Cas9		0	K.SEQEIGKATAK.Y	SEQEIGKATAK	SEQEIGK(1.00)ATAK	1160.603712	0	1029	11	7	K	GDYKVYDVRKMIAKSEQEIGKATAKYFFYSNIMNFFKTEIT	1035	1	1							Cas9		0	R.LSKSR.R	LSKSR	LSK(1.00)SR	589.354754	0	220
20190410_QExHFX1_RSLC1_Beveridge_Clausen_IMP_DSS_JRmethod_R1	7606	20190410_QExHFX1_RSLC1_Beveridge_Clausen_IMP_DSS_JRmethod_R1.mgf	140	C:\2018_Peptideproject\Data\20190410\20190410_QExHFX1_RSLC1_Beveridge_Clausen_IMP_DSS_JRmethod_R1.mgf	2424.70464	-1	1572.866049	3	525.295959	640171.8125	1572.861035	525.294288	false	0	1	BS3	138.06807	0	Cas9		0	R.EKIEK.I	EKIEK	EK(1.00)IEK	645.369736	0	442	5	2	K	LHAILRRQEDFYPFLKDNREKIEKILTFRIPYYVGPLARGN	443	1	1							MYG_HUMAN	sp|MYG_HUMAN|	0	K.ASEDLKK.H	ASEDLKK	ASEDLK(1.00)K	789.423228	0	57
20190410_QExHFX1_RSLC1_Beveridge_Clausen_IMP_DSS_JRmethod_R1	7627	20190410_QExHFX1_RSLC1_Beveridge_Clausen_IMP_DSS_JRmethod_R1.mgf	143	C:\2018_Peptideproject\Data\20190410\20190410_QExHFX1_RSLC1_Beveridge_Clausen_IMP_DSS_JRmethod_R1.mgf	2430.69804	-1	1845.918417	3	616.313416	948354.375	1845.914214	616.312014	false	1	1				REV_Cas9		1	K.MVVEESPVNDKbs3ohSRGK.N	MVVEESPVNDKSRGK	MVVEESPVNDKbs3ohSRGK	1845.914214	0	492	15					1	1	Kbs3oh	11	156.0786347
20190410_QExHFX1_RSLC1_Beveridge_Clausen_IMP_DSS_JRmethod_R1	7677	20190410_QExHFX1_RSLC1_Beveridge_Clausen_IMP_DSS_JRmethod_R1.mgf	155	C:\2018_Peptideproject\Data\20190410\20190410_QExHFX1_RSLC1_Beveridge_Clausen_IMP_DSS_JRmethod_R1.mgf	2443.83186	-1	1844.979194	3	616.000341	1593555.75	1844.977812	615.999881	false	0	1	BS3	138.06807	0	Cas9		0	K.APLSASMIKR.Y	APLSASMIKR	APLSASMIK(1.00)R	1088.60121	0	319	10	9	K	SDILRVNTEITKAPLSASMIKRYDEHHQDLTLLKALVRQQL	327	1	1							Cas9		0	R.SDKNR.G	SDKNR	SDK(1.00)NR	618.308532	0	864
20190410_QExHFX1_RSLC1_Beveridge_Clausen_IMP_DSS_JRmethod_R1	7921	20190410_QExHFX1_RSLC1_Beveridge_Clausen_IMP_DSS_JRmethod_R1.mgf	212	C:\2018_Peptideproject\Data\20190410\20190410_QExHFX1_RSLC1_Beveridge_Clausen_IMP_DSS_JRmethod_R1.mgf	2508.6753	-1	2459.276028	4	615.826284	618046.4375	2459.275495	615.82615	true	0	1	BS3	138.06807	0	Cas9		0	K.SEQEIGKATAK.Y	SEQEIGKATAK	SEQEIGK(1.00)ATAK	1160.603712	0	1029	11	7	K	GDYKVYDVRKMIAKSEQEIGKATAKYFFYSNIMNFFKTEIT	1035	1	1							Cas9		0	K.SEQEIGKATAK.Y	SEQEIGKATAK	SEQEIGK(1.00)ATAK	1160.603712	0	1029
20190410_QExHFX1_RSLC1_Beveridge_Clausen_IMP_DSS_JRmethod_R1	6467	20190410_QExHFX1_RSLC1_Beveridge_Clausen_IMP_DSS_JRmethod_R1.mgf	54	C:\2018_Peptideproject\Data\20190410\20190410_QExHFX1_RSLC1_Beveridge_Clausen_IMP_DSS_JRmethod_R1.mgf	2080.13652	-1	1354.793233	3	452.605021	756488.1875	1354.79323	452.60502	false	0	1	BS3	138.06807	0	Cas9		0	R.DKPIR.E	DKPIR	DK(1.00)PIR	627.370405	0	1303	5	2	K	VILADANLDKVLSAYNKHRDKPIREQAENIIHLFTLTNLGA	1304	1	1							Cas9		0	R.LSKSR.R	LSKSR	LSK(1.00)SR	589.354754	0	220
20190410_QExHFX1_RSLC1_Beveridge_Clausen_IMP_DSS_JRmethod_R1	6581	20190410_QExHFX1_RSLC1_Beveridge_Clausen_IMP_DSS_JRmethod_R1.mgf	61	C:\2018_Peptideproject\Data\20190410\20190410_QExHFX1_RSLC1_Beveridge_Clausen_IMP_DSS_JRmethod_R1.mgf	2115.03618	-1	1997.068876	4	500.274496	576162.5	1997.068068	500.274293	false	0	1	BS3	138.06807	0	Cas9		0	K.LKGSPEDNEQK.Q	LKGSPEDNEQK	LK(1.00)GSPEDNEQK	1243.60444	0	1249	11	2	K	LALPSKYVNFLYLASHYEKLKGSPEDNEQKQLFVEQHKHYL	1250	1	1							Cas9		0	K.IIKDK.D	IIKDK	IIK(1.00)DK	615.395557	0	604
20190410_QExHFX1_RSLC1_Beveridge_Clausen_IMP_DSS_JRmethod_R1	7412	20190410_QExHFX1_RSLC1_Beveridge_Clausen_IMP_DSS_JRmethod_R1.mgf	116	C:\2018_Peptideproject\Data\20190410\20190410_QExHFX1_RSLC1_Beveridge_Clausen_IMP_DSS_JRmethod_R1.mgf	2368.19052	-1	1734.891134	3	579.304321	634162.5	1734.893414	579.305081	false	1	1	BS3	138.06807	0	Cas9		0	R.ERMKR.I	ERMKR	ERMK(1.00)R	734.385738	0	783	5	4	K	EMARENQTTQKGQKNSRERMKRIEEGIKELGSQILKEHPVE	786	1	1							REV_Cas9		1	K.ADTSDVKK.R	ADTSDVKK	ADTSDVK(1.00)K	862.439606	0	1221
20190410_QExHFX1_RSLC1_Beveridge_Clausen_IMP_DSS_JRmethod_R1	7487	20190410_QExHFX1_RSLC1_Beveridge_Clausen_IMP_DSS_JRmethod_R1.mgf	125	C:\2018_Peptideproject\Data\20190410\20190410_QExHFX1_RSLC1_Beveridge_Clausen_IMP_DSS_JRmethod_R1.mgf	2389.81986	-1	1620.847738	3	541.289856	1683291.75	1620.847115	541.289648	false	0	1	BS3	138.06807	0	Cas9		0	R.KFDNLTK.A	KFDNLTK	K(1.00)FDNLTK	864.470512	0	900	7	1	K	VKKMKNYWRQLLNAKLITQRKFDNLTKAERGGLSELDKAGF	900	1	1							Cas9		0	R.SDKNR.G	SDKNR	SDK(1.00)NR	618.308532	0	864
20190410_QExHFX1_RSLC1_Beveridge_Clausen_IMP_DSS_JRmethod_R1	7621	20190410_QExHFX1_RSLC1_Beveridge_Clausen_IMP_DSS_JRmethod_R1.mgf	141	C:\2018_Peptideproject\Data\20190410\20190410_QExHFX1_RSLC1_Beveridge_Clausen_IMP_DSS_JRmethod_R1.mgf	2429.19198	-1	1357.806881	3	453.60957	765725.5625	1357.804129	453.608653	false	1	1	BS3	138.06807	0	Cas9		0	R.LSKSR.R	LSKSR	LSK(1.00)SR	589.354754	0	220	5	3	K	ENPINASGVDAKAILSARLSKSRRLENLIAQLPGEKKNGLF	222	1	1							REV_Cas9		1	K.QVTKR.V	QVTKR	QVTK(1.00)R	630.381304	0	807
20190410_QExHFX1_RSLC1_Beveridge_Clausen_IMP_DSS_JRmethod_R1	7631	20190410_QExHFX1_RSLC1_Beveridge_Clausen_IMP_DSS_JRmethod_R1.mgf	145	C:\2018_Peptideproject\Data\20190410\20190410_QExHFX1_RSLC1_Beveridge_Clausen_IMP_DSS_JRmethod_R1.mgf	2431.53252	-1	2081.056418	3	694.692749	638594.9375	2081.05752	694.693117	false	1	1	BS3	138.06807	0	REV_Cas9		1	K.RDAIKLDSR.K	RDAIKLDSR	RDAIK(1.00)LDSR	1072.598901	0	246	9	5	K	VTPSDFGGKKYPDWKKRDAIKLDSRKNPLISKESFGGTQVE	250	1	1							REV_OVAL_CHICK	sp|OVAL_CHICK|	1	K.YEEKMR.M	YEEKMR	YEEK(1.00)MR	870.390549	0	96
20190410_QExHFX1_RSLC1_Beveridge_Clausen_IMP_DSS_JRmethod_R1	7740	20190410_QExHFX1_RSLC1_Beveridge_Clausen_IMP_DSS_JRmethod_R1.mgf	167	C:\2018_Peptideproject\Data\20190410\20190410_QExHFX1_RSLC1_Beveridge_Clausen_IMP_DSS_JRmethod_R1.mgf	2461.35552	-1	1642.936667	3	548.652832	864104.125	1642.936599	548.652809	false	0	1	BS3	138.06807	0	Cas9		0	R.NSDKLIAR.K	NSDKLIAR	NSDK(1.00)LIAR	915.513774	0	1119	8	4	K	TEVQTGGFSKESILPKRNSDKLIARKKDWDPKKYGGFDSPT	1122	1	1							Cas9		0	R.LSKSR.R	LSKSR	LSK(1.00)SR	589.354754	0	220
20190410_QExHFX1_RSLC1_Beveridge_Clausen_IMP_DSS_JRmethod_R1	7861	20190410_QExHFX1_RSLC1_Beveridge_Clausen_IMP_DSS_JRmethod_R1.mgf	205	C:\2018_Peptideproject\Data\20190410\20190410_QExHFX1_RSLC1_Beveridge_Clausen_IMP_DSS_JRmethod_R1.mgf	2491.03902	-1	1642.936714	4	411.741455	11571071	1642.936599	411.741426	false	0	1	BS3	138.06807	0	Cas9		0	R.NSDKLIAR.K	NSDKLIAR	NSDK(1.00)LIAR	915.513774	0	1119	8	4	K	TEVQTGGFSKESILPKRNSDKLIARKKDWDPKKYGGFDSPT	1122	1	1							Cas9		0	R.LSKSR.R	LSKSR	LSK(1.00)SR	589.354754	0	220
20190410_QExHFX1_RSLC1_Beveridge_Clausen_IMP_DSS_JRmethod_R1	7941	20190410_QExHFX1_RSLC1_Beveridge_Clausen_IMP_DSS_JRmethod_R1.mgf	216	C:\2018_Peptideproject\Data\20190410\20190410_QExHFX1_RSLC1_Beveridge_Clausen_IMP_DSS_JRmethod_R1.mgf	2514.17484	-1	2058.071119	3	687.030983	587728.5	2058.070527	687.030785	true	0	1	BS3	138.06807	0	Cas9		0	K.LVDSTDKADLR.L	LVDSTDKADLR	LVDSTDK(1.00)ADLR	1231.640825	0	146	11	7	K	YHEKYPTIYHLRKKLVDSTDKADLRLIYLALAHMIKFRGHF	152	1	1							Cas9		0	K.GQKNSR.E	GQKNSR	GQK(1.00)NSR	688.361631	0	777
20190410_QExHFX1_RSLC1_Beveridge_Clausen_IMP_DSS_JRmethod_R1	8144	20190410_QExHFX1_RSLC1_Beveridge_Clausen_IMP_DSS_JRmethod_R1.mgf	238	C:\2018_Peptideproject\Data\20190410\20190410_QExHFX1_RSLC1_Beveridge_Clausen_IMP_DSS_JRmethod_R1.mgf	2574.06432	-1	1242.671538	3	415.231122	643745.375	1242.672057	415.231295	false	0	1				Cas9		0	K.VLSAYNKbs3ohHR.D	VLSAYNKHR	VLSAYNKbs3ohHR	1242.672057	0	1294	9					1	1	Kbs3oh	7	156.0786347
20190410_QExHFX1_RSLC1_Beveridge_Clausen_IMP_DSS_JRmethod_R1	8172	20190410_QExHFX1_RSLC1_Beveridge_Clausen_IMP_DSS_JRmethod_R1.mgf	242	C:\2018_Peptideproject\Data\20190410\20190410_QExHFX1_RSLC1_Beveridge_Clausen_IMP_DSS_JRmethod_R1.mgf	2582.13198	-1	1755.899924	3	586.307251	638010.3125	1755.893064	586.304964	false	0	1	BS3	138.06807	0	MYG_HUMAN	sp|MYG_HUMAN|	0	K.ASEDLKK.H	ASEDLKK	ASEDLK(1.00)K	789.423228	0	57	7	6	K	KFDKFKHLKSEDEMKASEDLKKHGATVLTALGGILKKKGHH	62	1	1							Cas9		0	K.EDYFKK.I	EDYFKK	EDYFK(1.00)K	828.401765	0	570
20190410_QExHFX1_RSLC1_Beveridge_Clausen_IMP_DSS_JRmethod_R1	8211	20190410_QExHFX1_RSLC1_Beveridge_Clausen_IMP_DSS_JRmethod_R1.mgf	249	C:\2018_Peptideproject\Data\20190410\20190410_QExHFX1_RSLC1_Beveridge_Clausen_IMP_DSS_JRmethod_R1.mgf	2593.1328	-1	1642.93647	4	411.741394	703630.875	1642.936599	411.741426	false	0	1	BS3	138.06807	0	Cas9		0	R.NSDKLIAR.K	NSDKLIAR	NSDK(1.00)LIAR	915.513774	0	1119	8	4	K	TEVQTGGFSKESILPKRNSDKLIARKKDWDPKKYGGFDSPT	1122	1	1							Cas9		0	R.LSKSR.R	LSKSR	LSK(1.00)SR	589.354754	0	220
20190410_QExHFX1_RSLC1_Beveridge_Clausen_IMP_DSS_JRmethod_R1	8317	20190410_QExHFX1_RSLC1_Beveridge_Clausen_IMP_DSS_JRmethod_R1.mgf	268	C:\2018_Peptideproject\Data\20190410\20190410_QExHFX1_RSLC1_Beveridge_Clausen_IMP_DSS_JRmethod_R1.mgf	2622.49446	-1	2059.057132	3	687.359654	823992.125	2059.056063	687.359298	false	1	1	BS3	138.06807	0	REV_Cas9		1	K.KNISR.H	KNISR	K(1.00)NISR	616.365653	0	1324	5	1	K	TRLTAEATEGSDFLLAGILKKNISRHDTNGLKVKKFSPKVY	1324	1	1							RETBP_HUMAN	sp|RETBP_HUMAN|	0	R.FSGTWYAMAKK.D	FSGTWYAMAKK	FSGTWYAMAK(1.00)K	1304.62234	0	38
20190410_QExHFX1_RSLC1_Beveridge_Clausen_IMP_DSS_JRmethod_R1	8328	20190410_QExHFX1_RSLC1_Beveridge_Clausen_IMP_DSS_JRmethod_R1.mgf	274	C:\2018_Peptideproject\Data\20190410\20190410_QExHFX1_RSLC1_Beveridge_Clausen_IMP_DSS_JRmethod_R1.mgf	2624.59968	-1	2157.088217	3	720.036682	-1	2157.095345	720.039058	false	0	1	BS3	138.06807	0	Cas9		0	K.LVDSTDKADLR.L	LVDSTDKADLR	LVDSTDK(1.00)ADLR	1231.640825	0	146	11	7	K	YHEKYPTIYHLRKKLVDSTDKADLRLIYLALAHMIKFRGHF	152	1	1							Cas9		0	K.DWDPKK.Y	DWDPKK	DWDPK(1.00)K	787.386449	0	1129
20190410_QExHFX1_RSLC1_Beveridge_Clausen_IMP_DSS_JRmethod_R1	8516	20190410_QExHFX1_RSLC1_Beveridge_Clausen_IMP_DSS_JRmethod_R1.mgf	303	C:\2018_Peptideproject\Data\20190410\20190410_QExHFX1_RSLC1_Beveridge_Clausen_IMP_DSS_JRmethod_R1.mgf	2677.92822	-1	1499.819283	3	500.947038	665059.125	1499.824213	500.948681	false	0	1	BS3	138.06807	0	Cas9		0	R.DKPIR.E	DKPIR	DK(1.00)PIR	627.370405	0	1303	5	2	K	VILADANLDKVLSAYNKHRDKPIREQAENIIHLFTLTNLGA	1304	1	1							Cas9		0	R.ERMKR.I	ERMKR	ERMK(1.00)R	734.385738	0	783
20190410_QExHFX1_RSLC1_Beveridge_Clausen_IMP_DSS_JRmethod_R1	8438	20190410_QExHFX1_RSLC1_Beveridge_Clausen_IMP_DSS_JRmethod_R1.mgf	298	C:\2018_Peptideproject\Data\20190410\20190410_QExHFX1_RSLC1_Beveridge_Clausen_IMP_DSS_JRmethod_R1.mgf	2654.2299	-1	1584.928298	3	529.316709	748700.6875	1584.927281	529.31637	false	0	1	BS3	138.06807	0	Cas9		0	K.ESILPKR.N	ESILPKR	ESILPK(1.00)R	841.502147	0	1112	7	6	K	NIVKKTEVQTGGFSKESILPKRNSDKLIARKKDWDPKKYGG	1117	1	1							Cas9		0	R.KMIAK.S	KMIAK	K(1.00)MIAK	605.357064	0	1024
20190410_QExHFX1_RSLC1_Beveridge_Clausen_IMP_DSS_JRmethod_R1	6910	20190410_QExHFX1_RSLC1_Beveridge_Clausen_IMP_DSS_JRmethod_R1.mgf	82	C:\2018_Peptideproject\Data\20190410\20190410_QExHFX1_RSLC1_Beveridge_Clausen_IMP_DSS_JRmethod_R1.mgf	2215.65282	-1	4300.029748	7	615.29724	436858.78125	4300.028516	615.297064	false	0	1	BS3	138.06807	0	AMYS_HUMAN	sp|AMYS_HUMAN|	0	R.Kbs3ohWNGEKbs3ohMSYLKNWGEGWGFMPSDR.A	KWNGEKMSYLKNWGEGWGFMPSDR	Kbs3ohWNGEKbs3ohMSYLK(1.00)NWGEGWGFMPSDR	3246.479034	0	283	24	11	K	YGAKLGTVIRKWNGEKMSYLKNWGEGWGFMPSDRALVFVDN	293	1	1	Kbs3oh;Kbs3oh	1;6	156.0786347;156.0786347				Cas9		0	K.KDWDPKK.Y	KDWDPKK	K(0.31)DWDPK(0.69)K	915.481412	0	1128
20190410_QExHFX1_RSLC1_Beveridge_Clausen_IMP_DSS_JRmethod_R1	8578	20190410_QExHFX1_RSLC1_Beveridge_Clausen_IMP_DSS_JRmethod_R1.mgf	314	C:\2018_Peptideproject\Data\20190410\20190410_QExHFX1_RSLC1_Beveridge_Clausen_IMP_DSS_JRmethod_R1.mgf	2695.2549	-1	1242.672047	3	415.231292	1078517	1242.672057	415.231295	false	0	1				Cas9		0	K.VLSAYNKbs3ohHR.D	VLSAYNKHR	VLSAYNKbs3ohHR	1242.672057	0	1294	9					1	1	Kbs3oh	7	156.0786347
20190410_QExHFX1_RSLC1_Beveridge_Clausen_IMP_DSS_JRmethod_R1	8432	20190410_QExHFX1_RSLC1_Beveridge_Clausen_IMP_DSS_JRmethod_R1.mgf	296	C:\2018_Peptideproject\Data\20190410\20190410_QExHFX1_RSLC1_Beveridge_Clausen_IMP_DSS_JRmethod_R1.mgf	2652.71298	-1	2059.055504	4	515.771152	774530.375	2059.056063	515.771292	false	1	1	BS3	138.06807	0	RETBP_HUMAN	sp|RETBP_HUMAN|	0	R.FSGTWYAMAKK.D	FSGTWYAMAKK	FSGTWYAMAK(1.00)K	1304.62234	0	38	11	10	K	FRVKENFDKARFSGTWYAMAKKDPEGLFLQDNIVAEFSVDE	47	1	1							REV_Cas9		1	K.KNISR.H	KNISR	K(1.00)NISR	616.365653	0	1324
20190410_QExHFX1_RSLC1_Beveridge_Clausen_IMP_DSS_JRmethod_R1	6492	20190410_QExHFX1_RSLC1_Beveridge_Clausen_IMP_DSS_JRmethod_R1.mgf	57	C:\2018_Peptideproject\Data\20190410\20190410_QExHFX1_RSLC1_Beveridge_Clausen_IMP_DSS_JRmethod_R1.mgf	2087.52324	-1	1955.057359	4	489.771616	679524.125	1955.057503	489.771652	false	0	1	BS3	138.06807	0	Cas9		0	K.LKGSPEDNEQK.Q	LKGSPEDNEQK	LK(1.00)GSPEDNEQK	1243.60444	0	1249	11	2	K	LALPSKYVNFLYLASHYEKLKGSPEDNEQKQLFVEQHKHYL	1250	1	1							Cas9		0	K.LKSVK.E	LKSVK	LK(1.00)SVK	573.384992	0	1161
20190410_QExHFX1_RSLC1_Beveridge_Clausen_IMP_DSS_JRmethod_R1	7383	20190410_QExHFX1_RSLC1_Beveridge_Clausen_IMP_DSS_JRmethod_R1.mgf	112	C:\2018_Peptideproject\Data\20190410\20190410_QExHFX1_RSLC1_Beveridge_Clausen_IMP_DSS_JRmethod_R1.mgf	2359.74906	-1	1620.848288	3	541.290039	641420.4375	1620.847115	541.289648	true	0	1	BS3	138.06807	0	Cas9		0	R.KFDNLTK.A	KFDNLTK	K(1.00)FDNLTK	864.470512	0	900	7	1	K	VKKMKNYWRQLLNAKLITQRKFDNLTKAERGGLSELDKAGF	900	1	1							Cas9		0	R.SDKNR.G	SDKNR	SDK(1.00)NR	618.308532	0	864
20190410_QExHFX1_RSLC1_Beveridge_Clausen_IMP_DSS_JRmethod_R1	7518	20190410_QExHFX1_RSLC1_Beveridge_Clausen_IMP_DSS_JRmethod_R1.mgf	128	C:\2018_Peptideproject\Data\20190410\20190410_QExHFX1_RSLC1_Beveridge_Clausen_IMP_DSS_JRmethod_R1.mgf	2399.0493	-1	1357.806574	3	453.609468	730938.4375	1357.804129	453.608653	false	1	1	BS3	138.06807	0	REV_Cas9		1	K.QVTKR.V	QVTKR	QVTK(1.00)R	630.381304	0	807	5	4	K	EVSDFCEKKIFYDKELKQVTKRVNKTFLLDVIKKAQEGSLF	810	1	1							Cas9		0	R.LSKSR.R	LSKSR	LSK(1.00)SR	589.354754	0	220
20190410_QExHFX1_RSLC1_Beveridge_Clausen_IMP_DSS_JRmethod_R1	7570	20190410_QExHFX1_RSLC1_Beveridge_Clausen_IMP_DSS_JRmethod_R1.mgf	137	C:\2018_Peptideproject\Data\20190410\20190410_QExHFX1_RSLC1_Beveridge_Clausen_IMP_DSS_JRmethod_R1.mgf	2413.6077	-1	1669.946724	4	418.493958	633584.25	1669.947498	418.494151	false	1	1	BS3	138.06807	0	Cas9		0	R.NSDKLIAR.K	NSDKLIAR	NSDK(1.00)LIAR	915.513774	0	1119	8	4	K	TEVQTGGFSKESILPKRNSDKLIARKKDWDPKKYGGFDSPT	1122	1	1							REV_Cas9		1	K.KNISR.H	KNISR	K(1.00)NISR	616.365653	0	1324
20190410_QExHFX1_RSLC1_Beveridge_Clausen_IMP_DSS_JRmethod_R1	7703	20190410_QExHFX1_RSLC1_Beveridge_Clausen_IMP_DSS_JRmethod_R1.mgf	158	C:\2018_Peptideproject\Data\20190410\20190410_QExHFX1_RSLC1_Beveridge_Clausen_IMP_DSS_JRmethod_R1.mgf	2451.55806	-1	2129.148773	3	710.723534	618469.1875	2129.148049	710.723293	true	0	1	BS3	138.06807	0	Cas9		0	K.VLSAYNKHR.D	VLSAYNKHR	VLSAYNK(1.00)HR	1086.593422	0	1294	9	7	K	FSKRVILADANLDKVLSAYNKHRDKPIREQAENIIHLFTLT	1300	1	1							Cas9		0	K.KLVDSTDK.A	KLVDSTDK	K(1.00)LVDSTDK	904.486556	0	145
20190410_QExHFX1_RSLC1_Beveridge_Clausen_IMP_DSS_JRmethod_R1	7863	20190410_QExHFX1_RSLC1_Beveridge_Clausen_IMP_DSS_JRmethod_R1.mgf	206	C:\2018_Peptideproject\Data\20190410\20190410_QExHFX1_RSLC1_Beveridge_Clausen_IMP_DSS_JRmethod_R1.mgf	2491.36566	-1	1642.93685	3	548.652893	10979735	1642.936599	548.652809	false	0	1	BS3	138.06807	0	Cas9		0	R.NSDKLIAR.K	NSDKLIAR	NSDK(1.00)LIAR	915.513774	0	1119	8	4	K	TEVQTGGFSKESILPKRNSDKLIARKKDWDPKKYGGFDSPT	1122	1	1							Cas9		0	R.LSKSR.R	LSKSR	LSK(1.00)SR	589.354754	0	220
20190410_QExHFX1_RSLC1_Beveridge_Clausen_IMP_DSS_JRmethod_R1	7967	20190410_QExHFX1_RSLC1_Beveridge_Clausen_IMP_DSS_JRmethod_R1.mgf	222	C:\2018_Peptideproject\Data\20190410\20190410_QExHFX1_RSLC1_Beveridge_Clausen_IMP_DSS_JRmethod_R1.mgf	2521.15632	-1	1642.936348	4	411.741364	787399.25	1642.936599	411.741426	false	0	1	BS3	138.06807	0	Cas9		0	R.NSDKLIAR.K	NSDKLIAR	NSDK(1.00)LIAR	915.513774	0	1119	8	4	K	TEVQTGGFSKESILPKRNSDKLIARKKDWDPKKYGGFDSPT	1122	1	1							Cas9		0	R.LSKSR.R	LSKSR	LSK(1.00)SR	589.354754	0	220
20190410_QExHFX1_RSLC1_Beveridge_Clausen_IMP_DSS_JRmethod_R1	8050	20190410_QExHFX1_RSLC1_Beveridge_Clausen_IMP_DSS_JRmethod_R1.mgf	232	C:\2018_Peptideproject\Data\20190410\20190410_QExHFX1_RSLC1_Beveridge_Clausen_IMP_DSS_JRmethod_R1.mgf	2545.27698	-1	1392.808772	3	465.276867	872684.3125	1392.808881	465.276903	false	0	1	BS3	138.06807	0	Cas9		0	R.DKPIR.E	DKPIR	DK(1.00)PIR	627.370405	0	1303	5	2	K	VILADANLDKVLSAYNKHRDKPIREQAENIIHLFTLTNLGA	1304	1	1							Cas9		0	R.DKPIR.E	DKPIR	DK(1.00)PIR	627.370405	0	1303
20190410_QExHFX1_RSLC1_Beveridge_Clausen_IMP_DSS_JRmethod_R1	8137	20190410_QExHFX1_RSLC1_Beveridge_Clausen_IMP_DSS_JRmethod_R1.mgf	236	C:\2018_Peptideproject\Data\20190410\20190410_QExHFX1_RSLC1_Beveridge_Clausen_IMP_DSS_JRmethod_R1.mgf	2572.32618	-1	1812.921164	3	605.314331	628650.3125	1812.921741	605.314523	false	0	1				Cas9		0	K.NRGKbs3ohSDNVPSEEVVK.K	NRGKSDNVPSEEVVK	NRGKbs3ohSDNVPSEEVVK	1812.921741	0	867	15					1	1	Kbs3oh	4	156.0786347
20190410_QExHFX1_RSLC1_Beveridge_Clausen_IMP_DSS_JRmethod_R1	8203	20190410_QExHFX1_RSLC1_Beveridge_Clausen_IMP_DSS_JRmethod_R1.mgf	247	C:\2018_Peptideproject\Data\20190410\20190410_QExHFX1_RSLC1_Beveridge_Clausen_IMP_DSS_JRmethod_R1.mgf	2590.96482	-1	2059.054177	4	515.770821	601385.5	2059.056063	515.771292	false	1	1	BS3	138.06807	0	REV_Cas9		1	K.KNISR.H	KNISR	K(1.00)NISR	616.365653	0	1324	5	1	K	TRLTAEATEGSDFLLAGILKKNISRHDTNGLKVKKFSPKVY	1324	1	1							RETBP_HUMAN	sp|RETBP_HUMAN|	0	R.FSGTWYAMAKK.D	FSGTWYAMAKK	FSGTWYAMAK(1.00)K	1304.62234	0	38
20190410_QExHFX1_RSLC1_Beveridge_Clausen_IMP_DSS_JRmethod_R1	8415	20190410_QExHFX1_RSLC1_Beveridge_Clausen_IMP_DSS_JRmethod_R1.mgf	293	C:\2018_Peptideproject\Data\20190410\20190410_QExHFX1_RSLC1_Beveridge_Clausen_IMP_DSS_JRmethod_R1.mgf	2647.96722	-1	1499.819016	3	500.946949	687014.9375	1499.824213	500.948681	false	0	1	BS3	138.06807	0	Cas9		0	R.ERMKR.I	ERMKR	ERMK(1.00)R	734.385738	0	783	5	4	K	EMARENQTTQKGQKNSRERMKRIEEGIKELGSQILKEHPVE	786	1	1							Cas9		0	R.DKPIR.E	DKPIR	DK(1.00)PIR	627.370405	0	1303
20190410_QExHFX1_RSLC1_Beveridge_Clausen_IMP_DSS_JRmethod_R1	8070	20190410_QExHFX1_RSLC1_Beveridge_Clausen_IMP_DSS_JRmethod_R1.mgf	233	C:\2018_Peptideproject\Data\20190410\20190410_QExHFX1_RSLC1_Beveridge_Clausen_IMP_DSS_JRmethod_R1.mgf	2551.40958	-1	1642.936226	4	411.741333	2169943	1642.936599	411.741426	false	0	1	BS3	138.06807	0	Cas9		0	R.NSDKLIAR.K	NSDKLIAR	NSDK(1.00)LIAR	915.513774	0	1119	8	4	K	TEVQTGGFSKESILPKRNSDKLIARKKDWDPKKYGGFDSPT	1122	1	1							Cas9		0	R.LSKSR.R	LSKSR	LSK(1.00)SR	589.354754	0	220
20190410_QExHFX1_RSLC1_Beveridge_Clausen_IMP_DSS_JRmethod_R1	8355	20190410_QExHFX1_RSLC1_Beveridge_Clausen_IMP_DSS_JRmethod_R1.mgf	283	C:\2018_Peptideproject\Data\20190410\20190410_QExHFX1_RSLC1_Beveridge_Clausen_IMP_DSS_JRmethod_R1.mgf	2630.99124	-1	1639.848959	3	547.623596	850745	1639.850427	547.624086	false	0	1	BS3	138.06807	0	Cas9		0	K.MKNYWR.Q	MKNYWR	MK(1.00)NYWR	912.427603	0	883	6	2	K	SDKNRGKSDNVPSEEVVKKMKNYWRQLLNAKLITQRKFDNL	884	1	1							Cas9		0	R.LSKSR.R	LSKSR	LSK(1.00)SR	589.354754	0	220
20190410_QExHFX1_RSLC1_Beveridge_Clausen_IMP_DSS_JRmethod_R1	8638	20190410_QExHFX1_RSLC1_Beveridge_Clausen_IMP_DSS_JRmethod_R1.mgf	324	C:\2018_Peptideproject\Data\20190410\20190410_QExHFX1_RSLC1_Beveridge_Clausen_IMP_DSS_JRmethod_R1.mgf	2712.41064	-1	2627.263876	3	876.761902	598507.3125	2627.260923	876.760918	false	1	1	BS3	138.06807	0	REV_Cas9		1	R.ESKNQKGQTTQNR.E	ESKNQKGQTTQNR	ESK(0.50)NQK(0.50)GQTTQNR	1517.754626	0	591	13	6	K	SGLKEIGEERKIRMRESKNQKGQTTQNREAMEIVINEKPRH	596	1	1							MYG_HUMAN	sp|MYG_HUMAN|	0	R.KDMASNYK.E	KDMASNYK	K(1.00)DMASNYK	971.438227	0	140
20190410_QExHFX1_RSLC1_Beveridge_Clausen_IMP_DSS_JRmethod_R1	8732	20190410_QExHFX1_RSLC1_Beveridge_Clausen_IMP_DSS_JRmethod_R1.mgf	338	C:\2018_Peptideproject\Data\20190410\20190410_QExHFX1_RSLC1_Beveridge_Clausen_IMP_DSS_JRmethod_R1.mgf	2739.58302	-1	1643.920835	3	548.980888	702016.1875	1643.920615	548.980815	false	1	1	BS3	138.06807	0	Cas9		0	R.LSKSR.R	LSKSR	LSK(1.00)SR	589.354754	0	220	5	3	K	ENPINASGVDAKAILSARLSKSRRLENLIAQLPGEKKNGLF	222	1	1							REV_Cas9		1	R.DAIKLDSR.K	DAIKLDSR	DAIK(1.00)LDSR	916.49779	0	247
20190410_QExHFX1_RSLC1_Beveridge_Clausen_IMP_DSS_JRmethod_R1	7011	20190410_QExHFX1_RSLC1_Beveridge_Clausen_IMP_DSS_JRmethod_R1.mgf	89	C:\2018_Peptideproject\Data\20190410\20190410_QExHFX1_RSLC1_Beveridge_Clausen_IMP_DSS_JRmethod_R1.mgf	2245.86648	-1	4300.031896	7	615.297547	307805.40625	4300.028516	615.297064	false	0	1	BS3	138.06807	0	AMYS_HUMAN	sp|AMYS_HUMAN|	0	R.Kbs3ohWNGEKbs3ohMSYLKNWGEGWGFMPSDR.A	KWNGEKMSYLKNWGEGWGFMPSDR	Kbs3ohWNGEKbs3ohMSYLK(1.00)NWGEGWGFMPSDR	3246.479034	0	283	24	11	K	YGAKLGTVIRKWNGEKMSYLKNWGEGWGFMPSDRALVFVDN	293	1	1	Kbs3oh;Kbs3oh	1;6	156.0786347;156.0786347				Cas9		0	K.KDWDPKK.Y	KDWDPKK	K(0.38)DWDPK(0.62)K	915.481412	0	1128
20190410_QExHFX1_RSLC1_Beveridge_Clausen_IMP_DSS_JRmethod_R1	7923	20190410_QExHFX1_RSLC1_Beveridge_Clausen_IMP_DSS_JRmethod_R1.mgf	213	C:\2018_Peptideproject\Data\20190410\20190410_QExHFX1_RSLC1_Beveridge_Clausen_IMP_DSS_JRmethod_R1.mgf	2509.11828	-1	2459.276009	3	820.765946	606152.9375	2459.275495	820.765775	true	0	1	BS3	138.06807	0	Cas9		0	K.SEQEIGKATAK.Y	SEQEIGKATAK	SEQEIGK(1.00)ATAK	1160.603712	0	1029	11	7	K	GDYKVYDVRKMIAKSEQEIGKATAKYFFYSNIMNFFKTEIT	1035	1	1							Cas9		0	K.SEQEIGKATAK.Y	SEQEIGKATAK	SEQEIGK(1.00)ATAK	1160.603712	0	1029
20190410_QExHFX1_RSLC1_Beveridge_Clausen_IMP_DSS_JRmethod_R1	8781	20190410_QExHFX1_RSLC1_Beveridge_Clausen_IMP_DSS_JRmethod_R1.mgf	346	C:\2018_Peptideproject\Data\20190410\20190410_QExHFX1_RSLC1_Beveridge_Clausen_IMP_DSS_JRmethod_R1.mgf	2753.31354	-1	1550.883171	3	517.968334	473653.09375	1550.882047	517.967959	true	0	1	BS3	138.06807	0	Cas9		0	K.AGFIKR.Q	AGFIKR	AGFIK(1.00)R	690.41769	0	918	6	5	K	DNLTKAERGGLSELDKAGFIKRQLVETRQITKHVAQILDSR	922	1	1							Cas9		0	K.GYKEVK.K	GYKEVK	GYK(1.00)EVK	722.396286	0	1190
20190410_QExHFX1_RSLC1_Beveridge_Clausen_IMP_DSS_JRmethod_R1	8518	20190410_QExHFX1_RSLC1_Beveridge_Clausen_IMP_DSS_JRmethod_R1.mgf	304	C:\2018_Peptideproject\Data\20190410\20190410_QExHFX1_RSLC1_Beveridge_Clausen_IMP_DSS_JRmethod_R1.mgf	2678.37042	-1	1612.9885	3	538.67011	783669.1875	1612.987573	538.669801	true	0	1	BS3	138.06807	0	Cas9		0	K.KGILQTVK.V	KGILQTVK	K(1.00)GILQTVK	885.564748	0	739	8	1	K	GQGDSLHEHIANLAGSPAIKKGILQTVKVVDELVKVMGRHK	739	1	1							Cas9		0	R.LSKSR.R	LSKSR	LSK(1.00)SR	589.354754	0	220
20190410_QExHFX1_RSLC1_Beveridge_Clausen_IMP_DSS_JRmethod_R1	8676	20190410_QExHFX1_RSLC1_Beveridge_Clausen_IMP_DSS_JRmethod_R1.mgf	329	C:\2018_Peptideproject\Data\20190410\20190410_QExHFX1_RSLC1_Beveridge_Clausen_IMP_DSS_JRmethod_R1.mgf	2723.40642	-1	1550.882449	3	517.968093	966177	1550.882047	517.967959	true	0	1	BS3	138.06807	0	Cas9		0	K.AGFIKR.Q	AGFIKR	AGFIK(1.00)R	690.41769	0	918	6	5	K	DNLTKAERGGLSELDKAGFIKRQLVETRQITKHVAQILDSR	922	1	1							Cas9		0	K.GYKEVK.K	GYKEVK	GYK(1.00)EVK	722.396286	0	1190
20190410_QExHFX1_RSLC1_Beveridge_Clausen_IMP_DSS_JRmethod_R1	8820	20190410_QExHFX1_RSLC1_Beveridge_Clausen_IMP_DSS_JRmethod_R1.mgf	350	C:\2018_Peptideproject\Data\20190410\20190410_QExHFX1_RSLC1_Beveridge_Clausen_IMP_DSS_JRmethod_R1.mgf	2765.02314	-1	2157.092684	3	720.038171	634579.0625	2157.095345	720.039058	false	0	1	BS3	138.06807	0	Cas9		0	K.LVDSTDKADLR.L	LVDSTDKADLR	LVDSTDK(1.00)ADLR	1231.640825	0	146	11	7	K	YHEKYPTIYHLRKKLVDSTDKADLRLIYLALAHMIKFRGHF	152	1	1							Cas9		0	K.KDWDPK.K	KDWDPK	K(1.00)DWDPK	787.386449	0	1128
20190410_QExHFX1_RSLC1_Beveridge_Clausen_IMP_DSS_JRmethod_R1	8622	20190410_QExHFX1_RSLC1_Beveridge_Clausen_IMP_DSS_JRmethod_R1.mgf	322	C:\2018_Peptideproject\Data\20190410\20190410_QExHFX1_RSLC1_Beveridge_Clausen_IMP_DSS_JRmethod_R1.mgf	2707.67724	-1	1913.033774	4	479.26572	723652.125	1913.041066	479.267543	false	1	1	BS3	138.06807	0	REV_CTRB_BOVIN	sp|CTRB_BOVIN|	1	K.NFKVGK.I	NFKVGK	NFK(1.00)VGK	691.401705	0	156	6	3	K	KLLLTIDRNVTLISKFPKNFKVGKILVQTDETELGQDFEGA	158	1	1							REV_AMYS_HUMAN	sp|AMYS_HUMAN|	1	K.LAGKYFETR.V	LAGKYFETR	LAGK(1.00)YFETR	1083.57129	0	236
20190410_QExHFX1_RSLC1_Beveridge_Clausen_IMP_DSS_JRmethod_R1	8872	20190410_QExHFX1_RSLC1_Beveridge_Clausen_IMP_DSS_JRmethod_R1.mgf	361	C:\2018_Peptideproject\Data\20190410\20190410_QExHFX1_RSLC1_Beveridge_Clausen_IMP_DSS_JRmethod_R1.mgf	2779.37436	-1	1242.672283	3	415.231371	793914.3125	1242.672057	415.231295	false	0	1				Cas9		0	K.VLSAYNKbs3ohHR.D	VLSAYNKHR	VLSAYNKbs3ohHR	1242.672057	0	1294	9					1	1	Kbs3oh	7	156.0786347
20190410_QExHFX1_RSLC1_Beveridge_Clausen_IMP_DSS_JRmethod_R1	8733	20190410_QExHFX1_RSLC1_Beveridge_Clausen_IMP_DSS_JRmethod_R1.mgf	339	C:\2018_Peptideproject\Data\20190410\20190410_QExHFX1_RSLC1_Beveridge_Clausen_IMP_DSS_JRmethod_R1.mgf	2739.65748	-1	1643.919991	4	411.987274	634463.5625	1643.920615	411.98743	false	1	1	BS3	138.06807	0	Cas9		0	R.LSKSR.R	LSKSR	LSK(1.00)SR	589.354754	0	220	5	3	K	ENPINASGVDAKAILSARLSKSRRLENLIAQLPGEKKNGLF	222	1	1							REV_Cas9		1	R.DAIKLDSR.K	DAIKLDSR	DAIK(1.00)LDSR	916.49779	0	247
20190410_QExHFX1_RSLC1_Beveridge_Clausen_IMP_DSS_JRmethod_R1	8433	20190410_QExHFX1_RSLC1_Beveridge_Clausen_IMP_DSS_JRmethod_R1.mgf	297	C:\2018_Peptideproject\Data\20190410\20190410_QExHFX1_RSLC1_Beveridge_Clausen_IMP_DSS_JRmethod_R1.mgf	2652.82644	-1	2059.055149	3	687.358993	714043.625	2059.056063	687.359298	false	1	1	BS3	138.06807	0	REV_Cas9		1	K.KNISR.H	KNISR	K(1.00)NISR	616.365653	0	1324	5	1	K	TRLTAEATEGSDFLLAGILKKNISRHDTNGLKVKKFSPKVY	1324	1	1							RETBP_HUMAN	sp|RETBP_HUMAN|	0	R.FSGTWYAMAKK.D	FSGTWYAMAKK	FSGTWYAMAK(1.00)K	1304.62234	0	38
20190410_QExHFX1_RSLC1_Beveridge_Clausen_IMP_DSS_JRmethod_R1	5772	20190410_QExHFX1_RSLC1_Beveridge_Clausen_IMP_DSS_JRmethod_R1.mgf	35	C:\2018_Peptideproject\Data\20190410\20190410_QExHFX1_RSLC1_Beveridge_Clausen_IMP_DSS_JRmethod_R1.mgf	1862.09772	-1	1516.84761	3	506.623147	1318673.875	1516.847392	506.623074	true	0	1	BS3	138.06807	0	Cas9		0	K.AGFIKR.Q	AGFIKR	AGFIK(1.00)R	690.41769	0	918	6	5	K	DNLTKAERGGLSELDKAGFIKRQLVETRQITKHVAQILDSR	922	1	1							Cas9		0	K.GQKNSR.E	GQKNSR	GQK(1.00)NSR	688.361631	0	777
20190410_QExHFX1_RSLC1_Beveridge_Clausen_IMP_DSS_JRmethod_R1	6896	20190410_QExHFX1_RSLC1_Beveridge_Clausen_IMP_DSS_JRmethod_R1.mgf	79	C:\2018_Peptideproject\Data\20190410\20190410_QExHFX1_RSLC1_Beveridge_Clausen_IMP_DSS_JRmethod_R1.mgf	2211.8493	-1	4301.033456	6	717.846186	487199.03125	4301.027155	717.845136	false	0	1	BS3	138.06807	0	Cas9		0	R.ICYLQEIFSNEMAKVDDSFFHR.L	ICYLQEIFSNEMAKVDDSFFHR	ICYLQEIFSNEMAK(1.00)VDDSFFHR	2764.262518	0	83	22	14	K	YTRRKNRICYLQEIFSNEMAKVDDSFFHRLEESFLVEEDKK	96	1	1							AMYS_HUMAN	sp|AMYS_HUMAN|	0	R.KWNGEKMSYLK.N	KWNGEKMSYLK	K(0.48)WNGEK(0.52)MSYLK	1398.696567	0	283
20190410_QExHFX1_RSLC1_Beveridge_Clausen_IMP_DSS_JRmethod_R1	7738	20190410_QExHFX1_RSLC1_Beveridge_Clausen_IMP_DSS_JRmethod_R1.mgf	166	C:\2018_Peptideproject\Data\20190410\20190410_QExHFX1_RSLC1_Beveridge_Clausen_IMP_DSS_JRmethod_R1.mgf	2460.91386	-1	1642.93647	4	411.741394	636018.5625	1642.936599	411.741426	false	0	1	BS3	138.06807	0	Cas9		0	R.NSDKLIAR.K	NSDKLIAR	NSDK(1.00)LIAR	915.513774	0	1119	8	4	K	TEVQTGGFSKESILPKRNSDKLIARKKDWDPKKYGGFDSPT	1122	1	1							Cas9		0	R.LSKSR.R	LSKSR	LSK(1.00)SR	589.354754	0	220
20190410_QExHFX1_RSLC1_Beveridge_Clausen_IMP_DSS_JRmethod_R1	7800	20190410_QExHFX1_RSLC1_Beveridge_Clausen_IMP_DSS_JRmethod_R1.mgf	191	C:\2018_Peptideproject\Data\20190410\20190410_QExHFX1_RSLC1_Beveridge_Clausen_IMP_DSS_JRmethod_R1.mgf	2474.98854	-1	1586.864096	3	529.961975	670311.8125	1586.867475	529.963102	false	1	1	BS3	138.06807	0	Cas9		0	K.QLKRR.R	QLKRR	QLK(1.00)RR	699.450387	0	654	5	3	K	IEERLKTYAHLFDDKVMKQLKRRRYTGWGRLSRKLINGIRD	656	1	1							REV_AMYS_HUMAN	sp|AMYS_HUMAN|	1	K.MEGNKR.W	MEGNKR	MEGNK(1.00)R	749.349018	0	224
20190410_QExHFX1_RSLC1_Beveridge_Clausen_IMP_DSS_JRmethod_R1	6565	20190410_QExHFX1_RSLC1_Beveridge_Clausen_IMP_DSS_JRmethod_R1.mgf	59	C:\2018_Peptideproject\Data\20190410\20190410_QExHFX1_RSLC1_Beveridge_Clausen_IMP_DSS_JRmethod_R1.mgf	2110.27464	-1	1354.793148	3	452.604992	2472728.75	1354.79323	452.60502	false	0	1	BS3	138.06807	0	Cas9		0	R.LSKSR.R	LSKSR	LSK(1.00)SR	589.354754	0	220	5	3	K	ENPINASGVDAKAILSARLSKSRRLENLIAQLPGEKKNGLF	222	1	1							Cas9		0	R.DKPIR.E	DKPIR	DK(1.00)PIR	627.370405	0	1303
20190410_QExHFX1_RSLC1_Beveridge_Clausen_IMP_DSS_JRmethod_R1	7258	20190410_QExHFX1_RSLC1_Beveridge_Clausen_IMP_DSS_JRmethod_R1.mgf	97	C:\2018_Peptideproject\Data\20190410\20190410_QExHFX1_RSLC1_Beveridge_Clausen_IMP_DSS_JRmethod_R1.mgf	2323.0455	-1	1844.977621	3	615.999817	592659.375	1844.977812	615.999881	false	0	1	BS3	138.06807	0	Cas9		0	K.APLSASMIKR.Y	APLSASMIKR	APLSASMIK(1.00)R	1088.60121	0	319	10	9	K	SDILRVNTEITKAPLSASMIKRYDEHHQDLTLLKALVRQQL	327	1	1							Cas9		0	R.SDKNR.G	SDKNR	SDK(1.00)NR	618.308532	0	864
20190410_QExHFX1_RSLC1_Beveridge_Clausen_IMP_DSS_JRmethod_R1	7465	20190410_QExHFX1_RSLC1_Beveridge_Clausen_IMP_DSS_JRmethod_R1.mgf	123	C:\2018_Peptideproject\Data\20190410\20190410_QExHFX1_RSLC1_Beveridge_Clausen_IMP_DSS_JRmethod_R1.mgf	2383.39302	-1	1844.977804	3	615.999878	1248336.125	1844.977812	615.999881	false	0	1	BS3	138.06807	0	Cas9		0	K.APLSASMIKR.Y	APLSASMIKR	APLSASMIK(1.00)R	1088.60121	0	319	10	9	K	SDILRVNTEITKAPLSASMIKRYDEHHQDLTLLKALVRQQL	327	1	1							Cas9		0	R.SDKNR.G	SDKNR	SDK(1.00)NR	618.308532	0	864
20190410_QExHFX1_RSLC1_Beveridge_Clausen_IMP_DSS_JRmethod_R1	7752	20190410_QExHFX1_RSLC1_Beveridge_Clausen_IMP_DSS_JRmethod_R1.mgf	169	C:\2018_Peptideproject\Data\20190410\20190410_QExHFX1_RSLC1_Beveridge_Clausen_IMP_DSS_JRmethod_R1.mgf	2464.7709	-1	1528.89382	3	510.63855	634672.4375	1528.893672	510.6385	false	0	1	BS3	138.06807	0	Cas9		0	R.LSKSRR.L	LSKSRR	LSK(1.00)SRR	745.455865	0	220	6	3	K	ENPINASGVDAKAILSARLSKSRRLENLIAQLPGEKKNGLF	222	1	1							Cas9		0	R.EKIEK.I	EKIEK	EK(1.00)IEK	645.369736	0	442
20190410_QExHFX1_RSLC1_Beveridge_Clausen_IMP_DSS_JRmethod_R1	7835	20190410_QExHFX1_RSLC1_Beveridge_Clausen_IMP_DSS_JRmethod_R1.mgf	203	C:\2018_Peptideproject\Data\20190410\20190410_QExHFX1_RSLC1_Beveridge_Clausen_IMP_DSS_JRmethod_R1.mgf	2483.33976	-1	2058.068516	3	687.030115	575232.125	2058.070527	687.030785	true	0	1	BS3	138.06807	0	Cas9		0	K.LVDSTDKADLR.L	LVDSTDKADLR	LVDSTDK(1.00)ADLR	1231.640825	0	146	11	7	K	YHEKYPTIYHLRKKLVDSTDKADLRLIYLALAHMIKFRGHF	152	1	1							Cas9		0	K.GQKNSR.E	GQKNSR	GQK(1.00)NSR	688.361631	0	777
20190410_QExHFX1_RSLC1_Beveridge_Clausen_IMP_DSS_JRmethod_R1	7969	20190410_QExHFX1_RSLC1_Beveridge_Clausen_IMP_DSS_JRmethod_R1.mgf	223	C:\2018_Peptideproject\Data\20190410\20190410_QExHFX1_RSLC1_Beveridge_Clausen_IMP_DSS_JRmethod_R1.mgf	2521.4829	-1	1642.936667	3	548.652832	1286577.125	1642.936599	548.652809	false	0	1	BS3	138.06807	0	Cas9		0	R.NSDKLIAR.K	NSDKLIAR	NSDK(1.00)LIAR	915.513774	0	1119	8	4	K	TEVQTGGFSKESILPKRNSDKLIARKKDWDPKKYGGFDSPT	1122	1	1							Cas9		0	R.LSKSR.R	LSKSR	LSK(1.00)SR	589.354754	0	220
20190410_QExHFX1_RSLC1_Beveridge_Clausen_IMP_DSS_JRmethod_R1	8150	20190410_QExHFX1_RSLC1_Beveridge_Clausen_IMP_DSS_JRmethod_R1.mgf	241	C:\2018_Peptideproject\Data\20190410\20190410_QExHFX1_RSLC1_Beveridge_Clausen_IMP_DSS_JRmethod_R1.mgf	2575.2339	-1	1392.808994	3	465.276941	822387.75	1392.808881	465.276903	false	0	1	BS3	138.06807	0	Cas9		0	R.DKPIR.E	DKPIR	DK(1.00)PIR	627.370405	0	1303	5	2	K	VILADANLDKVLSAYNKHRDKPIREQAENIIHLFTLTNLGA	1304	1	1							Cas9		0	R.DKPIR.E	DKPIR	DK(1.00)PIR	627.370405	0	1303
20190410_QExHFX1_RSLC1_Beveridge_Clausen_IMP_DSS_JRmethod_R1	7858	20190410_QExHFX1_RSLC1_Beveridge_Clausen_IMP_DSS_JRmethod_R1.mgf	204	C:\2018_Peptideproject\Data\20190410\20190410_QExHFX1_RSLC1_Beveridge_Clausen_IMP_DSS_JRmethod_R1.mgf	2490.3894	-1	1900.115399	4	476.036126	709631	1900.114564	476.035917	false	0	1	BS3	138.06807	0	Cas9		0	R.HSIKK.N	HSIKK	HSIK(1.00)K	611.37549	0	45	5	4	K	EYKVPSKKFKVLGNTDRHSIKKNLIGALLFDSGETAEATRL	48	1	1							Cas9		0	K.NLPNEKVLPK.H	NLPNEKVLPK	NLPNEK(1.00)VLPK	1150.671003	0	505
20190410_QExHFX1_RSLC1_Beveridge_Clausen_IMP_DSS_JRmethod_R1	8251	20190410_QExHFX1_RSLC1_Beveridge_Clausen_IMP_DSS_JRmethod_R1.mgf	256	C:\2018_Peptideproject\Data\20190410\20190410_QExHFX1_RSLC1_Beveridge_Clausen_IMP_DSS_JRmethod_R1.mgf	2604.3489	-1	1242.67157	3	415.231133	724039.625	1242.672057	415.231295	false	0	1				Cas9		0	K.VLSAYNKbs3ohHR.D	VLSAYNKHR	VLSAYNKbs3ohHR	1242.672057	0	1294	9					1	1	Kbs3oh	7	156.0786347
20190410_QExHFX1_RSLC1_Beveridge_Clausen_IMP_DSS_JRmethod_R1	8258	20190410_QExHFX1_RSLC1_Beveridge_Clausen_IMP_DSS_JRmethod_R1.mgf	259	C:\2018_Peptideproject\Data\20190410\20190410_QExHFX1_RSLC1_Beveridge_Clausen_IMP_DSS_JRmethod_R1.mgf	2605.88052	-1	1947.042221	4	487.767832	559559.125	1947.041183	487.767572	true	0	1	BS3	138.06807	0	Cas9		0	K.KLVDSTDK.A	KLVDSTDK	K(1.00)LVDSTDK	904.486556	0	145	8	1	K	NIVDEVAYHEKYPTIYHLRKKLVDSTDKADLRLIYLALAHM	145	1	1							Cas9		0	K.KLVDSTDK.A	KLVDSTDK	K(1.00)LVDSTDK	904.486556	0	145
20190410_QExHFX1_RSLC1_Beveridge_Clausen_IMP_DSS_JRmethod_R1	8473	20190410_QExHFX1_RSLC1_Beveridge_Clausen_IMP_DSS_JRmethod_R1.mgf	300	C:\2018_Peptideproject\Data\20190410\20190410_QExHFX1_RSLC1_Beveridge_Clausen_IMP_DSS_JRmethod_R1.mgf	2664.9267	-1	1242.672068	3	415.231299	5243110.5	1242.672057	415.231295	false	0	1				Cas9		0	K.VLSAYNKbs3ohHR.D	VLSAYNKHR	VLSAYNKbs3ohHR	1242.672057	0	1294	9					1	1	Kbs3oh	7	156.0786347
20190410_QExHFX1_RSLC1_Beveridge_Clausen_IMP_DSS_JRmethod_R1	8547	20190410_QExHFX1_RSLC1_Beveridge_Clausen_IMP_DSS_JRmethod_R1.mgf	310	C:\2018_Peptideproject\Data\20190410\20190410_QExHFX1_RSLC1_Beveridge_Clausen_IMP_DSS_JRmethod_R1.mgf	2686.21698	-1	1632.821737	3	545.281189	648455.75	1632.814115	545.278648	false	1	1				REV_Cas9		1	K.KMVVEESPVNDKSR.G	KMVVEESPVNDKSR	KMVVEESPVNDKSR	1632.814115	0	491	14					1	1
20190410_QExHFX1_RSLC1_Beveridge_Clausen_IMP_DSS_JRmethod_R1	8178	20190410_QExHFX1_RSLC1_Beveridge_Clausen_IMP_DSS_JRmethod_R1.mgf	244	C:\2018_Peptideproject\Data\20190410\20190410_QExHFX1_RSLC1_Beveridge_Clausen_IMP_DSS_JRmethod_R1.mgf	2583.63378	-1	1776.980859	4	445.252491	755696.1875	1776.977403	445.251627	false	1	1	BS3	138.06807	0	REV_Cas9		1	R.QWYKNKK.M	QWYKNKK	QWYK(0.59)NK(0.41)K	993.539596	0	485	7	4	K	TLNDKRFQTIKLANLLRQWYKNKKMVVEESPVNDKSRGKND	488	1	1							Cas9		0	R.EKIEK.I	EKIEK	EK(1.00)IEK	645.369736	0	442
20190410_QExHFX1_RSLC1_Beveridge_Clausen_IMP_DSS_JRmethod_R1	7299	20190410_QExHFX1_RSLC1_Beveridge_Clausen_IMP_DSS_JRmethod_R1.mgf	101	C:\2018_Peptideproject\Data\20190410\20190410_QExHFX1_RSLC1_Beveridge_Clausen_IMP_DSS_JRmethod_R1.mgf	2335.34574	-1	1631.899361	4	408.982117	702270.1875	1631.90351	408.983154	false	1	1	BS3	138.06807	0	REV_Cas9		1	R.RKYLK.Q	RKYLK	RK(1.00)YLK	706.44899	0	715	5	2	K	QRDIGNIKRLSRLGWGTRRRKYLKQMKVDDFLHAYKTRLEE	716	1	1							Cas9		0	K.DWDPKK.Y	DWDPKK	DWDPK(1.00)K	787.386449	0	1129
20190410_QExHFX1_RSLC1_Beveridge_Clausen_IMP_DSS_JRmethod_R1	7410	20190410_QExHFX1_RSLC1_Beveridge_Clausen_IMP_DSS_JRmethod_R1.mgf	115	C:\2018_Peptideproject\Data\20190410\20190410_QExHFX1_RSLC1_Beveridge_Clausen_IMP_DSS_JRmethod_R1.mgf	2367.74928	-1	1677.869518	3	560.297116	653054	1677.866078	560.295969	false	0	1	BS3	138.06807	0	Cas9		0	K.MKNYWR.Q	MKNYWR	MK(1.00)NYWR	912.427603	0	883	6	2	K	SDKNRGKSDNVPSEEVVKKMKNYWRQLLNAKLITQRKFDNL	884	1	1							Cas9		0	R.DKPIR.E	DKPIR	DK(1.00)PIR	627.370405	0	1303
20190410_QExHFX1_RSLC1_Beveridge_Clausen_IMP_DSS_JRmethod_R1	7490	20190410_QExHFX1_RSLC1_Beveridge_Clausen_IMP_DSS_JRmethod_R1.mgf	126	C:\2018_Peptideproject\Data\20190410\20190410_QExHFX1_RSLC1_Beveridge_Clausen_IMP_DSS_JRmethod_R1.mgf	2390.46846	-1	1620.847902	4	406.219252	797776.1875	1620.847115	406.219055	false	0	1	BS3	138.06807	0	Cas9		0	R.KFDNLTK.A	KFDNLTK	K(1.00)FDNLTK	864.470512	0	900	7	1	K	VKKMKNYWRQLLNAKLITQRKFDNLTKAERGGLSELDKAGF	900	1	1							Cas9		0	R.SDKNR.G	SDKNR	SDK(1.00)NR	618.308532	0	864
20190410_QExHFX1_RSLC1_Beveridge_Clausen_IMP_DSS_JRmethod_R1	7707	20190410_QExHFX1_RSLC1_Beveridge_Clausen_IMP_DSS_JRmethod_R1.mgf	159	C:\2018_Peptideproject\Data\20190410\20190410_QExHFX1_RSLC1_Beveridge_Clausen_IMP_DSS_JRmethod_R1.mgf	2452.63752	-1	2129.148613	5	426.836999	583866.875	2129.148049	426.836886	false	0	1	BS3	138.06807	0	Cas9		0	K.KLVDSTDK.A	KLVDSTDK	K(1.00)LVDSTDK	904.486556	0	145	8	1	K	NIVDEVAYHEKYPTIYHLRKKLVDSTDKADLRLIYLALAHM	145	1	1							Cas9		0	K.VLSAYNKHR.D	VLSAYNKHR	VLSAYNK(1.00)HR	1086.593422	0	1294
20190410_QExHFX1_RSLC1_Beveridge_Clausen_IMP_DSS_JRmethod_R1	7949	20190410_QExHFX1_RSLC1_Beveridge_Clausen_IMP_DSS_JRmethod_R1.mgf	217	C:\2018_Peptideproject\Data\20190410\20190410_QExHFX1_RSLC1_Beveridge_Clausen_IMP_DSS_JRmethod_R1.mgf	2516.5401	-1	1498.969631	3	500.66382	720375.875	1498.969797	500.663875	true	0	1	BS3	138.06807	0	Cas9		0	K.VITLKSK.L	VITLKSK	VITLK(1.00)SK	787.516734	0	959	7	5	K	MNTKYDENDKLIREVKVITLKSKLVSDFRKDFQFYKVREIN	963	1	1							Cas9		0	R.KVTVK.Q	KVTVK	K(1.00)VTVK	573.384992	0	562
20190410_QExHFX1_RSLC1_Beveridge_Clausen_IMP_DSS_JRmethod_R1	8336	20190410_QExHFX1_RSLC1_Beveridge_Clausen_IMP_DSS_JRmethod_R1.mgf	279	C:\2018_Peptideproject\Data\20190410\20190410_QExHFX1_RSLC1_Beveridge_Clausen_IMP_DSS_JRmethod_R1.mgf	2625.99618	-1	2063.096382	4	516.781372	16645406	2063.095227	516.781083	false	1	1	BS3	138.06807	0	REV_Cas9		1	K.VYFQFKR.D	VYFQFKR	VYFQFK(1.00)R	986.533783	0	395	7	6	K	LYADHAHHYNNIREKVYFQFKRDFDSVKLKSLTIKVVREIK	400	1	1							REV_Cas9		1	K.ETRSYKR.Q	ETRSYKR	ETRSYK(1.00)R	938.493373	0	29
20190410_QExHFX1_RSLC1_Beveridge_Clausen_IMP_DSS_JRmethod_R1	8479	20190410_QExHFX1_RSLC1_Beveridge_Clausen_IMP_DSS_JRmethod_R1.mgf	301	C:\2018_Peptideproject\Data\20190410\20190410_QExHFX1_RSLC1_Beveridge_Clausen_IMP_DSS_JRmethod_R1.mgf	2666.64072	-1	1639.850655	4	410.96994	674218.0625	1639.850427	410.969883	false	0	1	BS3	138.06807	0	Cas9		0	K.MKNYWR.Q	MKNYWR	MK(1.00)NYWR	912.427603	0	883	6	2	K	SDKNRGKSDNVPSEEVVKKMKNYWRQLLNAKLITQRKFDNL	884	1	1							Cas9		0	R.LSKSR.R	LSKSR	LSK(1.00)SR	589.354754	0	220
20190410_QExHFX1_RSLC1_Beveridge_Clausen_IMP_DSS_JRmethod_R1	5819	20190410_QExHFX1_RSLC1_Beveridge_Clausen_IMP_DSS_JRmethod_R1.mgf	36	C:\2018_Peptideproject\Data\20190410\20190410_QExHFX1_RSLC1_Beveridge_Clausen_IMP_DSS_JRmethod_R1.mgf	1876.99812	-1	2057.039692	3	686.687174	588639.4375	2057.040413	686.687414	false	0	1	BS3	138.06807	0	Cas9		0	K.KMKNYWR.Q	KMKNYWR	K(0.05)MK(0.95)NYWR	1040.522566	0	882	7	3	K	SDKNRGKSDNVPSEEVVKKMKNYWRQLLNAKLITQRKFDNL	884	1	1							RETBP_HUMAN	sp|RETBP_HUMAN|	0	R.VKENFDK.A	VKENFDK	VK(1.00)ENFDK	878.449777	0	29
20190410_QExHFX1_RSLC1_Beveridge_Clausen_IMP_DSS_JRmethod_R1	6735	20190410_QExHFX1_RSLC1_Beveridge_Clausen_IMP_DSS_JRmethod_R1.mgf	69	C:\2018_Peptideproject\Data\20190410\20190410_QExHFX1_RSLC1_Beveridge_Clausen_IMP_DSS_JRmethod_R1.mgf	2163.0285	-1	2178.088619	3	727.036816	899497.75	2178.087817	727.036549	false	1	1	BS3	138.06807	0	REV_Cas9		1	K.KDVKEYK.G	KDVKEYK	K(0.04)DVK(0.96)EYK	908.496728	0	177	7	4	K	GNELEFLSKYPKLIILKKDVKEYKGAELFDIPKNEFSRSEM	180	1	1							MYG_HUMAN	sp|MYG_HUMAN|	0	K.HLKSEDEMK.A	HLKSEDEMK	HLK(1.00)SEDEMK	1131.523019	0	48
20190410_QExHFX1_RSLC1_Beveridge_Clausen_IMP_DSS_JRmethod_R1	7306	20190410_QExHFX1_RSLC1_Beveridge_Clausen_IMP_DSS_JRmethod_R1.mgf	104	C:\2018_Peptideproject\Data\20190410\20190410_QExHFX1_RSLC1_Beveridge_Clausen_IMP_DSS_JRmethod_R1.mgf	2336.9916	-1	1904.02941	4	477.014629	588538.125	1904.028846	477.014488	false	0	1	BS3	138.06807	0	Cas9		0	K.SEQEIGKATAK.Y	SEQEIGKATAK	SEQEIGK(1.00)ATAK	1160.603712	0	1029	11	7	K	GDYKVYDVRKMIAKSEQEIGKATAKYFFYSNIMNFFKTEIT	1035	1	1							Cas9		0	R.KMIAK.S	KMIAK	K(1.00)MIAK	605.357064	0	1024
20190410_QExHFX1_RSLC1_Beveridge_Clausen_IMP_DSS_JRmethod_R1	7709	20190410_QExHFX1_RSLC1_Beveridge_Clausen_IMP_DSS_JRmethod_R1.mgf	160	C:\2018_Peptideproject\Data\20190410\20190410_QExHFX1_RSLC1_Beveridge_Clausen_IMP_DSS_JRmethod_R1.mgf	2452.96416	-1	2058.071456	4	515.52514	7777707	2058.070527	515.524908	true	0	1	BS3	138.06807	0	Cas9		0	K.LVDSTDKADLR.L	LVDSTDKADLR	LVDSTDK(1.00)ADLR	1231.640825	0	146	11	7	K	YHEKYPTIYHLRKKLVDSTDKADLRLIYLALAHMIKFRGHF	152	1	1							Cas9		0	K.GQKNSR.E	GQKNSR	GQK(1.00)NSR	688.361631	0	777
20190410_QExHFX1_RSLC1_Beveridge_Clausen_IMP_DSS_JRmethod_R1	7806	20190410_QExHFX1_RSLC1_Beveridge_Clausen_IMP_DSS_JRmethod_R1.mgf	195	C:\2018_Peptideproject\Data\20190410\20190410_QExHFX1_RSLC1_Beveridge_Clausen_IMP_DSS_JRmethod_R1.mgf	2475.94758	-1	1648.952963	3	550.658264	4458239	1648.958582	550.660137	false	1	1	BS3	138.06807	0	Cas9		0	K.VPSKK.F	VPSKK	VPSK(1.00)K	557.353692	0	31	5	4	K	AIGTNSVGWAVITDEYKVPSKKFKVLGNTDRHSIKKNLIGA	34	1	1							REV_Cas9		1	R.KYLKQMK.V	KYLKQMK	K(0.32)YLK(0.68)QMK	953.53682	0	716
20190410_QExHFX1_RSLC1_Beveridge_Clausen_IMP_DSS_JRmethod_R1	7938	20190410_QExHFX1_RSLC1_Beveridge_Clausen_IMP_DSS_JRmethod_R1.mgf	215	C:\2018_Peptideproject\Data\20190410\20190410_QExHFX1_RSLC1_Beveridge_Clausen_IMP_DSS_JRmethod_R1.mgf	2513.41146	-1	1357.806306	3	453.609378	788774.875	1357.804129	453.608653	false	1	1	BS3	138.06807	0	REV_Cas9		1	K.QVTKR.V	QVTKR	QVTK(1.00)R	630.381304	0	807	5	4	K	EVSDFCEKKIFYDKELKQVTKRVNKTFLLDVIKKAQEGSLF	810	1	1							Cas9		0	R.LSKSR.R	LSKSR	LSK(1.00)SR	589.354754	0	220
20190410_QExHFX1_RSLC1_Beveridge_Clausen_IMP_DSS_JRmethod_R1	7954	20190410_QExHFX1_RSLC1_Beveridge_Clausen_IMP_DSS_JRmethod_R1.mgf	219	C:\2018_Peptideproject\Data\20190410\20190410_QExHFX1_RSLC1_Beveridge_Clausen_IMP_DSS_JRmethod_R1.mgf	2517.69762	-1	2058.023398	3	687.015076	652454.0625	2058.017734	687.013188	false	1	1				REV_RETBP_HUMAN	sp|RETBP_HUMAN|	1	-.LLRNERSGDCYGNHVIR.L	LLRNERSGDCYGNHVIR	LLRNERSGDCYGNHVIR	2058.017734	0	1	17					1	1
20190410_QExHFX1_RSLC1_Beveridge_Clausen_IMP_DSS_JRmethod_R1	7998	20190410_QExHFX1_RSLC1_Beveridge_Clausen_IMP_DSS_JRmethod_R1.mgf	227	C:\2018_Peptideproject\Data\20190410\20190410_QExHFX1_RSLC1_Beveridge_Clausen_IMP_DSS_JRmethod_R1.mgf	2529.8712	-1	1429.791333	3	477.604387	773165.0625	1429.788874	477.603568	false	1	1	BS3	138.06807	0	REV_Cas9		1	K.QVTKR.V	QVTKR	QVTK(1.00)R	630.381304	0	807	5	4	K	EVSDFCEKKIFYDKELKQVTKRVNKTFLLDVIKKAQEGSLF	810	1	1							Cas9		0	R.DKQSGK.T	DKQSGK	DK(1.00)QSGK	661.339499	0	676
20190410_QExHFX1_RSLC1_Beveridge_Clausen_IMP_DSS_JRmethod_R1	8031	20190410_QExHFX1_RSLC1_Beveridge_Clausen_IMP_DSS_JRmethod_R1.mgf	230	C:\2018_Peptideproject\Data\20190410\20190410_QExHFX1_RSLC1_Beveridge_Clausen_IMP_DSS_JRmethod_R1.mgf	2539.66806	-1	1912.973044	3	638.664958	595512.125	1912.976374	638.666068	false	0	1	BS3	138.06807	0	Cas9		0	K.KMKNYWR.Q	KMKNYWR	K(0.02)MK(0.98)NYWR	1040.522566	0	882	7	3	K	SDKNRGKSDNVPSEEVVKKMKNYWRQLLNAKLITQRKFDNL	884	1	1							Cas9		0	R.ERMKR.I	ERMKR	ERMK(1.00)R	734.385738	0	783
20190410_QExHFX1_RSLC1_Beveridge_Clausen_IMP_DSS_JRmethod_R1	8205	20190410_QExHFX1_RSLC1_Beveridge_Clausen_IMP_DSS_JRmethod_R1.mgf	248	C:\2018_Peptideproject\Data\20190410\20190410_QExHFX1_RSLC1_Beveridge_Clausen_IMP_DSS_JRmethod_R1.mgf	2591.4072	-1	2059.05501	3	687.358946	638750.6875	2059.056063	687.359298	false	1	1	BS3	138.06807	0	REV_Cas9		1	K.KNISR.H	KNISR	K(1.00)NISR	616.365653	0	1324	5	1	K	TRLTAEATEGSDFLLAGILKKNISRHDTNGLKVKKFSPKVY	1324	1	1							RETBP_HUMAN	sp|RETBP_HUMAN|	0	R.FSGTWYAMAKK.D	FSGTWYAMAKK	FSGTWYAMAK(1.00)K	1304.62234	0	38
20190410_QExHFX1_RSLC1_Beveridge_Clausen_IMP_DSS_JRmethod_R1	6353	20190410_QExHFX1_RSLC1_Beveridge_Clausen_IMP_DSS_JRmethod_R1.mgf	50	C:\2018_Peptideproject\Data\20190410\20190410_QExHFX1_RSLC1_Beveridge_Clausen_IMP_DSS_JRmethod_R1.mgf	2044.65846	-1	1368.858963	3	457.293598	771379.4375	1368.859185	457.293671	true	0	1	BS3	138.06807	0	Cas9		0	K.IIKDK.D	IIKDK	IIK(1.00)DK	615.395557	0	604	5	3	K	GVEDRFNASLGTYHDLLKIIKDKDFLDNEENEDILEDIVLT	606	1	1							Cas9		0	K.IIKDK.D	IIKDK	IIK(1.00)DK	615.395557	0	604
20190410_QExHFX1_RSLC1_Beveridge_Clausen_IMP_DSS_JRmethod_R1	7336	20190410_QExHFX1_RSLC1_Beveridge_Clausen_IMP_DSS_JRmethod_R1.mgf	109	C:\2018_Peptideproject\Data\20190410\20190410_QExHFX1_RSLC1_Beveridge_Clausen_IMP_DSS_JRmethod_R1.mgf	2345.39208	-1	2157.091647	4	540.280188	2747662.5	2157.092192	540.280324	false	1	1	BS3	138.06807	0	REV_Cas9		1	R.HGMKVVLEDVK.V	HGMKVVLEDVK	HGMK(1.00)VVLEDVK	1269.675104	0	616	11	4	K	TTQNREAMEIVINEKPRHGMKVVLEDVKVVTQLIKKGIAPS	619	1	1							REV_AMYS_HUMAN	sp|AMYS_HUMAN|	1	K.MEGNKR.W	MEGNKR	MEGNK(1.00)R	749.349018	0	224
20190410_QExHFX1_RSLC1_Beveridge_Clausen_IMP_DSS_JRmethod_R1	7976	20190410_QExHFX1_RSLC1_Beveridge_Clausen_IMP_DSS_JRmethod_R1.mgf	224	C:\2018_Peptideproject\Data\20190410\20190410_QExHFX1_RSLC1_Beveridge_Clausen_IMP_DSS_JRmethod_R1.mgf	2523.53076	-1	1327.832663	3	443.618164	639331.125	1327.82995	443.61726	false	1	1	BS3	138.06807	0	REV_CRP_HUMAN	sp|CRP_HUMAN|	1	K.KGLKR.S	KGLKR	K(0.09)GLK(0.91)R	600.407125	0	84	5	4	K	DQEQGLIISAEAGVTYKKGLKRSRVKPGDVWFEVIGSASEW	87	1	1							Cas9		0	R.LSKSR.R	LSKSR	LSK(1.00)SR	589.354754	0	220
20190410_QExHFX1_RSLC1_Beveridge_Clausen_IMP_DSS_JRmethod_R1	8045	20190410_QExHFX1_RSLC1_Beveridge_Clausen_IMP_DSS_JRmethod_R1.mgf	231	C:\2018_Peptideproject\Data\20190410\20190410_QExHFX1_RSLC1_Beveridge_Clausen_IMP_DSS_JRmethod_R1.mgf	2543.8662	-1	1357.806554	3	453.609461	511406.4375	1357.804129	453.608653	false	1	1	BS3	138.06807	0	Cas9		0	R.LSKSR.R	LSKSR	LSK(1.00)SR	589.354754	0	220	5	3	K	ENPINASGVDAKAILSARLSKSRRLENLIAQLPGEKKNGLF	222	1	1							REV_Cas9		1	K.QVTKR.V	QVTKR	QVTK(1.00)R	630.381304	0	807
20190410_QExHFX1_RSLC1_Beveridge_Clausen_IMP_DSS_JRmethod_R1	8238	20190410_QExHFX1_RSLC1_Beveridge_Clausen_IMP_DSS_JRmethod_R1.mgf	254	C:\2018_Peptideproject\Data\20190410\20190410_QExHFX1_RSLC1_Beveridge_Clausen_IMP_DSS_JRmethod_R1.mgf	2600.79936	-1	1639.85134	3	547.62439	734099.6875	1639.850427	547.624086	false	0	1	BS3	138.06807	0	Cas9		0	R.LSKSR.R	LSKSR	LSK(1.00)SR	589.354754	0	220	5	3	K	ENPINASGVDAKAILSARLSKSRRLENLIAQLPGEKKNGLF	222	1	1							Cas9		0	K.MKNYWR.Q	MKNYWR	MK(1.00)NYWR	912.427603	0	883
20190410_QExHFX1_RSLC1_Beveridge_Clausen_IMP_DSS_JRmethod_R1	8072	20190410_QExHFX1_RSLC1_Beveridge_Clausen_IMP_DSS_JRmethod_R1.mgf	234	C:\2018_Peptideproject\Data\20190410\20190410_QExHFX1_RSLC1_Beveridge_Clausen_IMP_DSS_JRmethod_R1.mgf	2551.73622	-1	1642.936484	3	548.652771	1891614.25	1642.936599	548.652809	false	0	1	BS3	138.06807	0	Cas9		0	R.NSDKLIAR.K	NSDKLIAR	NSDK(1.00)LIAR	915.513774	0	1119	8	4	K	TEVQTGGFSKESILPKRNSDKLIARKKDWDPKKYGGFDSPT	1122	1	1							Cas9		0	R.LSKSR.R	LSKSR	LSK(1.00)SR	589.354754	0	220
20190410_QExHFX1_RSLC1_Beveridge_Clausen_IMP_DSS_JRmethod_R1	8552	20190410_QExHFX1_RSLC1_Beveridge_Clausen_IMP_DSS_JRmethod_R1.mgf	311	C:\2018_Peptideproject\Data\20190410\20190410_QExHFX1_RSLC1_Beveridge_Clausen_IMP_DSS_JRmethod_R1.mgf	2687.62248	-1	1998.053351	3	667.02506	724716.875	1998.04621	667.02268	false	1	1	BS3	138.06807	0	REV_CTRB_BOVIN	sp|CTRB_BOVIN|	1	K.FPKNFK.V	FPKNFK	FPK(1.00)NFK	779.433005	0	153	6	3	K	PTAKLLLTIDRNVTLISKFPKNFKVGKILVQTDETELGQDF	155	1	1							REV_SRPP_HEVBR	sp|SRPP_HEVBR|	1	-.SAEDGFKVTK.I	SAEDGFKVTK	SAEDGFK(1.00)VTK	1080.545134	0	1
20190410_QExHFX1_RSLC1_Beveridge_Clausen_IMP_DSS_JRmethod_R1	8873	20190410_QExHFX1_RSLC1_Beveridge_Clausen_IMP_DSS_JRmethod_R1.mgf	362	C:\2018_Peptideproject\Data\20190410\20190410_QExHFX1_RSLC1_Beveridge_Clausen_IMP_DSS_JRmethod_R1.mgf	2779.44912	-1	1828.982809	3	610.668213	1359793.625	1828.983551	610.66846	false	1	1	BS3	138.06807	0	Cas9		0	K.DFQFYKVR.E	DFQFYKVR	DFQFYK(1.00)VR	1101.560726	0	973	8	6	K	KVITLKSKLVSDFRKDFQFYKVREINNYHHAHDAYLNAVVG	978	1	1							REV_Cas9		1	R.LKSSR.L	LKSSR	LK(1.00)SSR	589.354754	0	1149
20190410_QExHFX1_RSLC1_Beveridge_Clausen_IMP_DSS_JRmethod_R1	8873	20190410_QExHFX1_RSLC1_Beveridge_Clausen_IMP_DSS_JRmethod_R1.mgf	362	C:\2018_Peptideproject\Data\20190410\20190410_QExHFX1_RSLC1_Beveridge_Clausen_IMP_DSS_JRmethod_R1.mgf	2779.44912	-1	1828.982809	3	610.668213	1359793.625	1828.983551	610.66846	false	0	1	BS3	138.06807	0	Cas9		0	K.DFQFYKVR.E	DFQFYKVR	DFQFYK(1.00)VR	1101.560726	0	973	8	6	K	KVITLKSKLVSDFRKDFQFYKVREINNYHHAHDAYLNAVVG	978	1	1							Cas9		0	R.LSKSR.R	LSKSR	LSK(1.00)SR	589.354754	0	220
20190410_QExHFX1_RSLC1_Beveridge_Clausen_IMP_DSS_JRmethod_R1	8935	20190410_QExHFX1_RSLC1_Beveridge_Clausen_IMP_DSS_JRmethod_R1.mgf	375	C:\2018_Peptideproject\Data\20190410\20190410_QExHFX1_RSLC1_Beveridge_Clausen_IMP_DSS_JRmethod_R1.mgf	2796.19536	-1	1833.995186	4	459.506073	3801200.5	1833.998866	459.506993	false	1	1	BS3	138.06807	0	REV_Cas9		1	R.DAIKLDSR.K	DAIKLDSR	DAIK(1.00)LDSR	916.49779	0	247	8	4	K	VTPSDFGGKKYPDWKKRDAIKLDSRKNPLISKESFGGTQVE	250	1	1							REV_CTRB_BOVIN	sp|CTRB_BOVIN|	1	K.FPKNFK.V	FPKNFK	FPK(1.00)NFK	779.433005	0	153
20190410_QExHFX1_RSLC1_Beveridge_Clausen_IMP_DSS_JRmethod_R1	6596	20190410_QExHFX1_RSLC1_Beveridge_Clausen_IMP_DSS_JRmethod_R1.mgf	62	C:\2018_Peptideproject\Data\20190410\20190410_QExHFX1_RSLC1_Beveridge_Clausen_IMP_DSS_JRmethod_R1.mgf	2119.68042	-1	1904.030567	4	477.014918	614798.4375	1904.028846	477.014488	false	0	1	BS3	138.06807	0	Cas9		0	K.SEQEIGKATAK.Y	SEQEIGKATAK	SEQEIGK(1.00)ATAK	1160.603712	0	1029	11	7	K	GDYKVYDVRKMIAKSEQEIGKATAKYFFYSNIMNFFKTEIT	1035	1	1							Cas9		0	R.KMIAK.S	KMIAK	K(1.00)MIAK	605.357064	0	1024
20190410_QExHFX1_RSLC1_Beveridge_Clausen_IMP_DSS_JRmethod_R1	7324	20190410_QExHFX1_RSLC1_Beveridge_Clausen_IMP_DSS_JRmethod_R1.mgf	107	C:\2018_Peptideproject\Data\20190410\20190410_QExHFX1_RSLC1_Beveridge_Clausen_IMP_DSS_JRmethod_R1.mgf	2342.169	-1	2311.255204	4	578.821078	557775.4375	2311.254915	578.821005	false	0	1	BS3	138.06807	0	Cas9		0	K.VLSAYNKHR.D	VLSAYNKHR	VLSAYNK(1.00)HR	1086.593422	0	1294	9	7	K	FSKRVILADANLDKVLSAYNKHRDKPIREQAENIIHLFTLT	1300	1	1							Cas9		0	K.VLSAYNKHR.D	VLSAYNKHR	VLSAYNK(1.00)HR	1086.593422	0	1294
20190410_QExHFX1_RSLC1_Beveridge_Clausen_IMP_DSS_JRmethod_R1	7833	20190410_QExHFX1_RSLC1_Beveridge_Clausen_IMP_DSS_JRmethod_R1.mgf	202	C:\2018_Peptideproject\Data\20190410\20190410_QExHFX1_RSLC1_Beveridge_Clausen_IMP_DSS_JRmethod_R1.mgf	2483.01312	-1	2058.072142	4	515.525312	984323.875	2058.070527	515.524908	true	0	1	BS3	138.06807	0	Cas9		0	K.LVDSTDKADLR.L	LVDSTDKADLR	LVDSTDK(1.00)ADLR	1231.640825	0	146	11	7	K	YHEKYPTIYHLRKKLVDSTDKADLRLIYLALAHMIKFRGHF	152	1	1							Cas9		0	K.GQKNSR.E	GQKNSR	GQK(1.00)NSR	688.361631	0	777
20190410_QExHFX1_RSLC1_Beveridge_Clausen_IMP_DSS_JRmethod_R1	5841	20190410_QExHFX1_RSLC1_Beveridge_Clausen_IMP_DSS_JRmethod_R1.mgf	37	C:\2018_Peptideproject\Data\20190410\20190410_QExHFX1_RSLC1_Beveridge_Clausen_IMP_DSS_JRmethod_R1.mgf	1883.8485	-1	2002.008793	4	501.509475	560448.125	2002.008763	501.509467	false	1	1	BS3	138.06807	0	Cas9		0	K.EDYFKK.I	EDYFKK	EDYFK(1.00)K	828.401765	0	570	6	5	K	DLLFKTNRKVTVKQLKEDYFKKIECFDSVEISGVEDRFNAS	574	1	1							REV_OVAL_CHICK	sp|OVAL_CHICK|	1	K.DFKAEWLK.G	DFKAEWLK	DFK(1.00)AEWLK	1035.538927	0	197
20190410_QExHFX1_RSLC1_Beveridge_Clausen_IMP_DSS_JRmethod_R1	6818	20190410_QExHFX1_RSLC1_Beveridge_Clausen_IMP_DSS_JRmethod_R1.mgf	74	C:\2018_Peptideproject\Data\20190410\20190410_QExHFX1_RSLC1_Beveridge_Clausen_IMP_DSS_JRmethod_R1.mgf	2188.20414	-1	1549.810202	3	517.610677	877525.75	1549.813373	517.611734	false	0	1	BS3	138.06807	0	Cas9		0	R.LSKSR.R	LSKSR	LSK(1.00)SR	589.354754	0	220	5	3	K	ENPINASGVDAKAILSARLSKSRRLENLIAQLPGEKKNGLF	222	1	1							Cas9		0	-.GAASMDKK.Y	GAASMDKK	GAASMDK(1.00)K	822.390549	0	1
20190410_QExHFX1_RSLC1_Beveridge_Clausen_IMP_DSS_JRmethod_R1	7303	20190410_QExHFX1_RSLC1_Beveridge_Clausen_IMP_DSS_JRmethod_R1.mgf	103	C:\2018_Peptideproject\Data\20190410\20190410_QExHFX1_RSLC1_Beveridge_Clausen_IMP_DSS_JRmethod_R1.mgf	2336.22846	-1	1500.822104	3	501.281311	691252	1500.825987	501.282605	false	1	1	BS3	138.06807	0	REV_Cas9		1	R.ESKNQK.G	ESKNQK	ESK(1.00)NQK	732.376612	0	591	6	3	K	LIQSGLKEIGEERKIRMRESKNQKGQTTQNREAMEIVINEK	593	1	1							REV_Cas9		1	K.QVTKR.V	QVTKR	QVTK(1.00)R	630.381304	0	807
20190410_QExHFX1_RSLC1_Beveridge_Clausen_IMP_DSS_JRmethod_R1	7569	20190410_QExHFX1_RSLC1_Beveridge_Clausen_IMP_DSS_JRmethod_R1.mgf	136	C:\2018_Peptideproject\Data\20190410\20190410_QExHFX1_RSLC1_Beveridge_Clausen_IMP_DSS_JRmethod_R1.mgf	2413.4964	-1	1844.977804	3	615.999878	1409908	1844.977812	615.999881	false	0	1	BS3	138.06807	0	Cas9		0	K.APLSASMIKR.Y	APLSASMIKR	APLSASMIK(1.00)R	1088.60121	0	319	10	9	K	SDILRVNTEITKAPLSASMIKRYDEHHQDLTLLKALVRQQL	327	1	1							Cas9		0	R.SDKNR.G	SDKNR	SDK(1.00)NR	618.308532	0	864
20190410_QExHFX1_RSLC1_Beveridge_Clausen_IMP_DSS_JRmethod_R1	7784	20190410_QExHFX1_RSLC1_Beveridge_Clausen_IMP_DSS_JRmethod_R1.mgf	180	C:\2018_Peptideproject\Data\20190410\20190410_QExHFX1_RSLC1_Beveridge_Clausen_IMP_DSS_JRmethod_R1.mgf	2472.5811	-1	1641.927681	4	411.489197	111306168	1641.927433	411.489135	false	1	1	BS3	138.06807	0	REV_CAH1_HUMAN	sp|CAH1_HUMAN|	1	R.KAKGK.T	KAKGK	K(0.22)AK(0.78)GK	530.354027	0	88	5	3	K	FDLSSPLLTSPDFNTFPRKAKGKTIAQLADLKVQKLPNAEG	90	1	1							Cas9		0	K.GQKNSRER.M	GQKNSRER	GQK(1.00)NSRER	973.505335	0	777
20190410_QExHFX1_RSLC1_Beveridge_Clausen_IMP_DSS_JRmethod_R1	7816	20190410_QExHFX1_RSLC1_Beveridge_Clausen_IMP_DSS_JRmethod_R1.mgf	198	C:\2018_Peptideproject\Data\20190410\20190410_QExHFX1_RSLC1_Beveridge_Clausen_IMP_DSS_JRmethod_R1.mgf	2478.5466	-1	1894.921286	3	632.647705	662858.8125	1894.917321	632.646383	false	0	1	BS3	138.06807	0	RETBP_HUMAN	sp|RETBP_HUMAN|	0	K.ENFDKAR.F	ENFDKAR	ENFDK(1.00)AR	878.424625	0	31	7	5	K	SGRAERDCRVSSFRVKENFDKARFSGTWYAMAKKDPEGLFL	35	1	1							RETBP_HUMAN	sp|RETBP_HUMAN|	0	K.ENFDKAR.F	ENFDKAR	ENFDK(1.00)AR	878.424625	0	31
20190410_QExHFX1_RSLC1_Beveridge_Clausen_IMP_DSS_JRmethod_R1	7960	20190410_QExHFX1_RSLC1_Beveridge_Clausen_IMP_DSS_JRmethod_R1.mgf	221	C:\2018_Peptideproject\Data\20190410\20190410_QExHFX1_RSLC1_Beveridge_Clausen_IMP_DSS_JRmethod_R1.mgf	2519.22336	-1	1510.742108	3	504.587979	752595.625	1510.741603	504.587811	false	0	1				Cas9		0	R.YDEHHQDLTLLK.A	YDEHHQDLTLLK	YDEHHQDLTLLK	1510.741603	0	329	12					1	1
20190410_QExHFX1_RSLC1_Beveridge_Clausen_IMP_DSS_JRmethod_R1	7989	20190410_QExHFX1_RSLC1_Beveridge_Clausen_IMP_DSS_JRmethod_R1.mgf	226	C:\2018_Peptideproject\Data\20190410\20190410_QExHFX1_RSLC1_Beveridge_Clausen_IMP_DSS_JRmethod_R1.mgf	2527.19538	-1	1570.954733	3	524.658854	765095	1570.954541	524.65879	true	0	1	BS3	138.06807	0	Cas9		0	K.VITLKSK.L	VITLKSK	VITLK(1.00)SK	787.516734	0	959	7	5	K	MNTKYDENDKLIREVKVITLKSKLVSDFRKDFQFYKVREIN	963	1	1							Cas9		0	R.EKIEK.I	EKIEK	EK(1.00)IEK	645.369736	0	442
20190410_QExHFX1_RSLC1_Beveridge_Clausen_IMP_DSS_JRmethod_R1	8143	20190410_QExHFX1_RSLC1_Beveridge_Clausen_IMP_DSS_JRmethod_R1.mgf	237	C:\2018_Peptideproject\Data\20190410\20190410_QExHFX1_RSLC1_Beveridge_Clausen_IMP_DSS_JRmethod_R1.mgf	2573.9502	-1	1357.806756	3	453.609528	570128.875	1357.804129	453.608653	false	1	1	BS3	138.06807	0	Cas9		0	R.LSKSR.R	LSKSR	LSK(1.00)SR	589.354754	0	220	5	3	K	ENPINASGVDAKAILSARLSKSRRLENLIAQLPGEKKNGLF	222	1	1							REV_Cas9		1	K.QVTKR.V	QVTKR	QVTK(1.00)R	630.381304	0	807
20190410_QExHFX1_RSLC1_Beveridge_Clausen_IMP_DSS_JRmethod_R1	6223	20190410_QExHFX1_RSLC1_Beveridge_Clausen_IMP_DSS_JRmethod_R1.mgf	44	C:\2018_Peptideproject\Data\20190410\20190410_QExHFX1_RSLC1_Beveridge_Clausen_IMP_DSS_JRmethod_R1.mgf	2004.59754	-1	1326.848747	3	443.290192	834348.9375	1326.84862	443.29015	false	0	1	BS3	138.06807	0	Cas9		0	K.IIKDK.D	IIKDK	IIK(1.00)DK	615.395557	0	604	5	3	K	GVEDRFNASLGTYHDLLKIIKDKDFLDNEENEDILEDIVLT	606	1	1							Cas9		0	K.LKSVK.E	LKSVK	LK(1.00)SVK	573.384992	0	1161
20190410_QExHFX1_RSLC1_Beveridge_Clausen_IMP_DSS_JRmethod_R1	6729	20190410_QExHFX1_RSLC1_Beveridge_Clausen_IMP_DSS_JRmethod_R1.mgf	68	C:\2018_Peptideproject\Data\20190410\20190410_QExHFX1_RSLC1_Beveridge_Clausen_IMP_DSS_JRmethod_R1.mgf	2161.30998	-1	1741.941061	3	581.654297	587352	1741.943476	581.655102	false	0	1	BS3	138.06807	0	Cas9		0	K.GQKNSR.E	GQKNSR	GQK(1.00)NSR	688.361631	0	777	6	3	K	KPENIVIEMARENQTTQKGQKNSRERMKRIEEGIKELGSQI	779	1	1							Cas9		0	R.NSDKLIAR.K	NSDKLIAR	NSDK(1.00)LIAR	915.513774	0	1119
20190410_QExHFX1_RSLC1_Beveridge_Clausen_IMP_DSS_JRmethod_R1	6985	20190410_QExHFX1_RSLC1_Beveridge_Clausen_IMP_DSS_JRmethod_R1.mgf	86	C:\2018_Peptideproject\Data\20190410\20190410_QExHFX1_RSLC1_Beveridge_Clausen_IMP_DSS_JRmethod_R1.mgf	2238.53412	-1	1792.975167	4	449.251068	576587	1792.975688	449.251199	false	0	1	BS3	138.06807	0	Cas9		0	K.VKYVTEGMR.K	VKYVTEGMR	VK(1.00)YVTEGMR	1097.553926	0	531	9	2	K	LPKHSLLYEYFTVYNELTKVKYVTEGMRKPAFLSGEQKKAI	532	1	1							Cas9		0	K.VPSKK.F	VPSKK	VPSK(1.00)K	557.353692	0	31
20190410_QExHFX1_RSLC1_Beveridge_Clausen_IMP_DSS_JRmethod_R1	7289	20190410_QExHFX1_RSLC1_Beveridge_Clausen_IMP_DSS_JRmethod_R1.mgf	98	C:\2018_Peptideproject\Data\20190410\20190410_QExHFX1_RSLC1_Beveridge_Clausen_IMP_DSS_JRmethod_R1.mgf	2332.74732	-1	1888.034883	4	473.015997	590818.0625	1888.026537	473.013911	false	0	1	BS3	138.06807	0	Cas9		0	K.SEQEIGKATAK.Y	SEQEIGKATAK	SEQEIGK(1.00)ATAK	1160.603712	0	1029	11	7	K	GDYKVYDVRKMIAKSEQEIGKATAKYFFYSNIMNFFKTEIT	1035	1	1							Cas9		0	R.LSKSR.R	LSKSR	LSK(1.00)SR	589.354754	0	220
20190410_QExHFX1_RSLC1_Beveridge_Clausen_IMP_DSS_JRmethod_R1	7532	20190410_QExHFX1_RSLC1_Beveridge_Clausen_IMP_DSS_JRmethod_R1.mgf	129	C:\2018_Peptideproject\Data\20190410\20190410_QExHFX1_RSLC1_Beveridge_Clausen_IMP_DSS_JRmethod_R1.mgf	2403.32856	-1	1360.735179	3	454.585669	2306823.75	1360.731024	454.584284	false	1	1	BS3	138.06807	0	REV_Cas9		1	K.TGSKQR.D	TGSKQR	TGSK(1.00)QR	675.366382	0	692	6	4	K	MFRNNAFGDKSLFDLIKTGSKQRDIGNIKRLSRLGWGTRRR	695	1	1							REV_Cas9		1	K.SKGEK.V	SKGEK	SK(1.00)GEK	547.296571	0	216
20190410_QExHFX1_RSLC1_Beveridge_Clausen_IMP_DSS_JRmethod_R1	7639	20190410_QExHFX1_RSLC1_Beveridge_Clausen_IMP_DSS_JRmethod_R1.mgf	147	C:\2018_Peptideproject\Data\20190410\20190410_QExHFX1_RSLC1_Beveridge_Clausen_IMP_DSS_JRmethod_R1.mgf	2433.6894	-1	1227.693381	3	410.238403	785411.3125	1227.69352	410.23845	false	0	1				Cas9		0	K.RNSDKbs3ohLIAR.K	RNSDKLIAR	RNSDKbs3ohLIAR	1227.69352	0	1118	9					1	1	Kbs3oh	5	156.0786347
20190410_QExHFX1_RSLC1_Beveridge_Clausen_IMP_DSS_JRmethod_R1	7732	20190410_QExHFX1_RSLC1_Beveridge_Clausen_IMP_DSS_JRmethod_R1.mgf	163	C:\2018_Peptideproject\Data\20190410\20190410_QExHFX1_RSLC1_Beveridge_Clausen_IMP_DSS_JRmethod_R1.mgf	2459.63442	-1	1357.806613	3	453.609481	673180.375	1357.804129	453.608653	false	1	1	BS3	138.06807	0	Cas9		0	R.LSKSR.R	LSKSR	LSK(1.00)SR	589.354754	0	220	5	3	K	ENPINASGVDAKAILSARLSKSRRLENLIAQLPGEKKNGLF	222	1	1							REV_Cas9		1	K.QVTKR.V	QVTKR	QVTK(1.00)R	630.381304	0	807
20190410_QExHFX1_RSLC1_Beveridge_Clausen_IMP_DSS_JRmethod_R1	7763	20190410_QExHFX1_RSLC1_Beveridge_Clausen_IMP_DSS_JRmethod_R1.mgf	170	C:\2018_Peptideproject\Data\20190410\20190410_QExHFX1_RSLC1_Beveridge_Clausen_IMP_DSS_JRmethod_R1.mgf	2468.10432	-1	1672.986359	3	558.669396	669262.5	1672.983549	558.668459	false	0	1	BS3	138.06807	0	Cas9		0	K.SKKLKSVK.E	SKKLKSVK	SK(0.17)K(0.17)LK(0.67)SVK	916.606946	0	1158	8	5	K	TVAYSVLVVAKVEKGKSKKLKSVKELLGITIMERSSFEKNP	1162	1	1							Cas9		0	R.SDKNR.G	SDKNR	SDK(1.00)NR	618.308532	0	864
20190410_QExHFX1_RSLC1_Beveridge_Clausen_IMP_DSS_JRmethod_R1	7793	20190410_QExHFX1_RSLC1_Beveridge_Clausen_IMP_DSS_JRmethod_R1.mgf	185	C:\2018_Peptideproject\Data\20190410\20190410_QExHFX1_RSLC1_Beveridge_Clausen_IMP_DSS_JRmethod_R1.mgf	2474.28738	-1	1664.918854	3	555.980228	679428.25	1664.924973	555.982267	false	1	1	BS3	138.06807	0	Cas9		0	R.KKDWDPK.K	KKDWDPK	K(0.45)K(0.55)DWDPK	915.481412	0	1127	7	2	K	GFSKESILPKRNSDKLIARKKDWDPKKYGGFDSPTVAYSVL	1128	1	1							REV_MYG_HUMAN	sp|MYG_HUMAN|	1	K.SLKHK.F	SLKHK	SLK(1.00)HK	611.37549	0	104
20190410_QExHFX1_RSLC1_Beveridge_Clausen_IMP_DSS_JRmethod_R1	7937	20190410_QExHFX1_RSLC1_Beveridge_Clausen_IMP_DSS_JRmethod_R1.mgf	214	C:\2018_Peptideproject\Data\20190410\20190410_QExHFX1_RSLC1_Beveridge_Clausen_IMP_DSS_JRmethod_R1.mgf	2513.30094	-1	2058.071083	4	515.525047	998587.6875	2058.070527	515.524908	true	0	1	BS3	138.06807	0	Cas9		0	K.LVDSTDKADLR.L	LVDSTDKADLR	LVDSTDK(1.00)ADLR	1231.640825	0	146	11	7	K	YHEKYPTIYHLRKKLVDSTDKADLRLIYLALAHMIKFRGHF	152	1	1							Cas9		0	K.GQKNSR.E	GQKNSR	GQK(1.00)NSR	688.361631	0	777
20190410_QExHFX1_RSLC1_Beveridge_Clausen_IMP_DSS_JRmethod_R1	8175	20190410_QExHFX1_RSLC1_Beveridge_Clausen_IMP_DSS_JRmethod_R1.mgf	243	C:\2018_Peptideproject\Data\20190410\20190410_QExHFX1_RSLC1_Beveridge_Clausen_IMP_DSS_JRmethod_R1.mgf	2582.8959	-1	1776.981807	3	593.334546	630579.375	1776.977403	593.333077	false	1	1	BS3	138.06807	0	REV_Cas9		1	R.QWYKNKK.M	QWYKNKK	QWYK(0.15)NK(0.85)K	993.539596	0	485	7	6	K	NDKRFQTIKLANLLRQWYKNKKMVVEESPVNDKSRGKNDRS	490	1	1							Cas9		0	R.EKIEK.I	EKIEK	EK(1.00)IEK	645.369736	0	442
20190410_QExHFX1_RSLC1_Beveridge_Clausen_IMP_DSS_JRmethod_R1	8225	20190410_QExHFX1_RSLC1_Beveridge_Clausen_IMP_DSS_JRmethod_R1.mgf	253	C:\2018_Peptideproject\Data\20190410\20190410_QExHFX1_RSLC1_Beveridge_Clausen_IMP_DSS_JRmethod_R1.mgf	2596.82754	-1	1639.850167	4	410.969818	588780.3125	1639.850427	410.969883	false	0	1	BS3	138.06807	0	Cas9		0	R.LSKSR.R	LSKSR	LSK(1.00)SR	589.354754	0	220	5	3	K	ENPINASGVDAKAILSARLSKSRRLENLIAQLPGEKKNGLF	222	1	1							Cas9		0	K.MKNYWR.Q	MKNYWR	MK(1.00)NYWR	912.427603	0	883
20190410_QExHFX1_RSLC1_Beveridge_Clausen_IMP_DSS_JRmethod_R1	8339	20190410_QExHFX1_RSLC1_Beveridge_Clausen_IMP_DSS_JRmethod_R1.mgf	280	C:\2018_Peptideproject\Data\20190410\20190410_QExHFX1_RSLC1_Beveridge_Clausen_IMP_DSS_JRmethod_R1.mgf	2626.70334	-1	2062.061226	4	516.522583	19153100	2062.07015	516.524814	false	1	1	BS3	138.06807	0	Cas9		0	K.GQKNSRERMK.R	GQKNSRERMK	GQK(1.00)NSRERMK	1248.635698	0	777	10	3	K	KPENIVIEMARENQTTQKGQKNSRERMKRIEEGIKELGSQI	779	1	1							REV_Cas9		1	K.TGSKQR.D	TGSKQR	TGSK(1.00)QR	675.366382	0	692
20190410_QExHFX1_RSLC1_Beveridge_Clausen_IMP_DSS_JRmethod_R1	8655	20190410_QExHFX1_RSLC1_Beveridge_Clausen_IMP_DSS_JRmethod_R1.mgf	325	C:\2018_Peptideproject\Data\20190410\20190410_QExHFX1_RSLC1_Beveridge_Clausen_IMP_DSS_JRmethod_R1.mgf	2717.56836	-1	1998.051779	3	667.024536	1156874	1998.049581	667.023804	false	1	1	BS3	138.06807	0	REV_Cas9		1	K.NSQDFFIKEK.Y	NSQDFFIKEK	NSQDFFIK(1.00)EK	1254.624447	0	1013	10	8	K	QSAGGDIYGAYGKNSQDFFIKEKYEPLQRQVLKALLTLDQH	1020	1	1							Cas9		0	R.KMIAK.S	KMIAK	K(1.00)MIAK	605.357064	0	1024
20190410_QExHFX1_RSLC1_Beveridge_Clausen_IMP_DSS_JRmethod_R1	6202	20190410_QExHFX1_RSLC1_Beveridge_Clausen_IMP_DSS_JRmethod_R1.mgf	43	C:\2018_Peptideproject\Data\20190410\20190410_QExHFX1_RSLC1_Beveridge_Clausen_IMP_DSS_JRmethod_R1.mgf	1998.0261	-1	1284.838042	3	429.286624	721969.25	1284.838055	429.286628	false	0	1	BS3	138.06807	0	Cas9		0	K.LKSVK.E	LKSVK	LK(1.00)SVK	573.384992	0	1161	5	2	K	TVAYSVLVVAKVEKGKSKKLKSVKELLGITIMERSSFEKNP	1162	1	1							Cas9		0	K.LKSVK.E	LKSVK	LK(1.00)SVK	573.384992	0	1161
20190410_QExHFX1_RSLC1_Beveridge_Clausen_IMP_DSS_JRmethod_R1	6696	20190410_QExHFX1_RSLC1_Beveridge_Clausen_IMP_DSS_JRmethod_R1.mgf	65	C:\2018_Peptideproject\Data\20190410\20190410_QExHFX1_RSLC1_Beveridge_Clausen_IMP_DSS_JRmethod_R1.mgf	2151.40026	-1	2156.107001	3	719.70961	725472.4375	2156.107306	719.709712	false	0	1	BS3	138.06807	0	Cas9		0	K.SDNVPSEEVVKK.M	SDNVPSEEVVKK	SDNVPSEEVVK(1.00)K	1329.677604	0	871	12	11	K	LTRSDKNRGKSDNVPSEEVVKKMKNYWRQLLNAKLITQRKF	881	1	1							Cas9		0	K.GQKNSR.E	GQKNSR	GQK(1.00)NSR	688.361631	0	777
20190410_QExHFX1_RSLC1_Beveridge_Clausen_IMP_DSS_JRmethod_R1	7316	20190410_QExHFX1_RSLC1_Beveridge_Clausen_IMP_DSS_JRmethod_R1.mgf	106	C:\2018_Peptideproject\Data\20190410\20190410_QExHFX1_RSLC1_Beveridge_Clausen_IMP_DSS_JRmethod_R1.mgf	2339.80062	-1	1904.030183	3	635.684004	629631.375	1904.028846	635.683559	false	0	1	BS3	138.06807	0	Cas9		0	K.SEQEIGKATAK.Y	SEQEIGKATAK	SEQEIGK(1.00)ATAK	1160.603712	0	1029	11	7	K	GDYKVYDVRKMIAKSEQEIGKATAKYFFYSNIMNFFKTEIT	1035	1	1							Cas9		0	R.KMIAK.S	KMIAK	K(1.00)MIAK	605.357064	0	1024
20190410_QExHFX1_RSLC1_Beveridge_Clausen_IMP_DSS_JRmethod_R1	7697	20190410_QExHFX1_RSLC1_Beveridge_Clausen_IMP_DSS_JRmethod_R1.mgf	157	C:\2018_Peptideproject\Data\20190410\20190410_QExHFX1_RSLC1_Beveridge_Clausen_IMP_DSS_JRmethod_R1.mgf	2449.83294	-1	2129.149036	4	533.294536	818778.0625	2129.148049	533.294289	true	0	1	BS3	138.06807	0	Cas9		0	K.KLVDSTDK.A	KLVDSTDK	K(1.00)LVDSTDK	904.486556	0	145	8	1	K	NIVDEVAYHEKYPTIYHLRKKLVDSTDKADLRLIYLALAHM	145	1	1							Cas9		0	K.VLSAYNKHR.D	VLSAYNKHR	VLSAYNK(1.00)HR	1086.593422	0	1294
20190410_QExHFX1_RSLC1_Beveridge_Clausen_IMP_DSS_JRmethod_R1	8215	20190410_QExHFX1_RSLC1_Beveridge_Clausen_IMP_DSS_JRmethod_R1.mgf	251	C:\2018_Peptideproject\Data\20190410\20190410_QExHFX1_RSLC1_Beveridge_Clausen_IMP_DSS_JRmethod_R1.mgf	2594.01672	-1	1642.937216	3	548.653015	649496.75	1642.936599	548.652809	false	0	1	BS3	138.06807	0	Cas9		0	R.NSDKLIAR.K	NSDKLIAR	NSDK(1.00)LIAR	915.513774	0	1119	8	4	K	TEVQTGGFSKESILPKRNSDKLIARKKDWDPKKYGGFDSPT	1122	1	1							Cas9		0	R.LSKSR.R	LSKSR	LSK(1.00)SR	589.354754	0	220
20190410_QExHFX1_RSLC1_Beveridge_Clausen_IMP_DSS_JRmethod_R1	8256	20190410_QExHFX1_RSLC1_Beveridge_Clausen_IMP_DSS_JRmethod_R1.mgf	258	C:\2018_Peptideproject\Data\20190410\20190410_QExHFX1_RSLC1_Beveridge_Clausen_IMP_DSS_JRmethod_R1.mgf	2605.43898	-1	1947.042147	3	650.021325	611465.9375	1947.041183	650.021004	true	0	1	BS3	138.06807	0	Cas9		0	K.KLVDSTDK.A	KLVDSTDK	K(1.00)LVDSTDK	904.486556	0	145	8	1	K	NIVDEVAYHEKYPTIYHLRKKLVDSTDKADLRLIYLALAHM	145	1	1							Cas9		0	K.KLVDSTDK.A	KLVDSTDK	K(1.00)LVDSTDK	904.486556	0	145
20190410_QExHFX1_RSLC1_Beveridge_Clausen_IMP_DSS_JRmethod_R1	8369	20190410_QExHFX1_RSLC1_Beveridge_Clausen_IMP_DSS_JRmethod_R1.mgf	286	C:\2018_Peptideproject\Data\20190410\20190410_QExHFX1_RSLC1_Beveridge_Clausen_IMP_DSS_JRmethod_R1.mgf	2634.7416	-1	1242.672017	3	415.231282	183707248	1242.672057	415.231295	false	0	1				Cas9		0	K.VLSAYNKbs3ohHR.D	VLSAYNKHR	VLSAYNKbs3ohHR	1242.672057	0	1294	9					1	1	Kbs3oh	7	156.0786347
20190410_QExHFX1_RSLC1_Beveridge_Clausen_IMP_DSS_JRmethod_R1	8749	20190410_QExHFX1_RSLC1_Beveridge_Clausen_IMP_DSS_JRmethod_R1.mgf	343	C:\2018_Peptideproject\Data\20190410\20190410_QExHFX1_RSLC1_Beveridge_Clausen_IMP_DSS_JRmethod_R1.mgf	2743.91586	-1	1905.014789	3	636.012206	683682.25	1905.014851	636.012227	false	1	1	BS3	138.06807	0	REV_CTRB_BOVIN	sp|CTRB_BOVIN|	1	R.VSGWKR.Y	VSGWKR	VSGWK(1.00)R	731.407853	0	71	6	5	K	CSSVGSAGACIMVDTRVSGWKRYCDTNSVIPLTAQQKLDPK	75	1	1							REV_OVAL_CHICK	sp|OVAL_CHICK|	1	K.DFKAEWLK.G	DFKAEWLK	DFK(1.00)AEWLK	1035.538927	0	197
20190410_QExHFX1_RSLC1_Beveridge_Clausen_IMP_DSS_JRmethod_R1	9074	20190410_QExHFX1_RSLC1_Beveridge_Clausen_IMP_DSS_JRmethod_R1.mgf	404	C:\2018_Peptideproject\Data\20190410\20190410_QExHFX1_RSLC1_Beveridge_Clausen_IMP_DSS_JRmethod_R1.mgf	2833.28496	-1	1623.855795	3	542.292542	552208.3125	1623.855513	542.292448	false	1	1	BS3	138.06807	0	Cas9		0	K.MKNYWR.Q	MKNYWR	MK(1.00)NYWR	912.427603	0	883	6	2	K	SDKNRGKSDNVPSEEVVKKMKNYWRQLLNAKLITQRKFDNL	884	1	1							REV_Cas9		1	K.SAIKR.M	SAIKR	SAIK(1.00)R	573.35984	0	345
20190410_QExHFX1_RSLC1_Beveridge_Clausen_IMP_DSS_JRmethod_R1	9222	20190410_QExHFX1_RSLC1_Beveridge_Clausen_IMP_DSS_JRmethod_R1.mgf	421	C:\2018_Peptideproject\Data\20190410\20190410_QExHFX1_RSLC1_Beveridge_Clausen_IMP_DSS_JRmethod_R1.mgf	2877.1071	-1	1793.960226	3	598.994019	603135.5625	1793.963543	598.995124	false	1	1	BS3	138.06807	0	REV_Cas9		1	K.ADTSDVKK.R	ADTSDVKK	ADTSDVK(1.00)K	862.439606	0	1221	8	7	K	IMHALALYIRLLDKADTSDVKKRLLHYITPKYEHYAVEDVI	1227	1	1							REV_Cas9		1	R.YARKTR.L	YARKTR	YARK(1.00)TR	793.455866	0	1300
20190410_QExHFX1_RSLC1_Beveridge_Clausen_IMP_DSS_JRmethod_R1	8896	20190410_QExHFX1_RSLC1_Beveridge_Clausen_IMP_DSS_JRmethod_R1.mgf	369	C:\2018_Peptideproject\Data\20190410\20190410_QExHFX1_RSLC1_Beveridge_Clausen_IMP_DSS_JRmethod_R1.mgf	2785.24572	-1	1722.951925	3	575.324585	755660.375	1722.948896	575.323575	false	1	1	BS3	138.06807	0	Cas9		0	K.GQKNSRER.M	GQKNSRER	GQK(1.00)NSRER	973.505335	0	777	8	3	K	KPENIVIEMARENQTTQKGQKNSRERMKRIEEGIKELGSQI	779	1	1							REV_MYG_HUMAN	sp|MYG_HUMAN|	1	K.SLKHK.F	SLKHK	SLK(1.00)HK	611.37549	0	104
20190410_QExHFX1_RSLC1_Beveridge_Clausen_IMP_DSS_JRmethod_R1	8955	20190410_QExHFX1_RSLC1_Beveridge_Clausen_IMP_DSS_JRmethod_R1.mgf	380	C:\2018_Peptideproject\Data\20190410\20190410_QExHFX1_RSLC1_Beveridge_Clausen_IMP_DSS_JRmethod_R1.mgf	2801.4297	-1	2230.193258	3	744.405029	575834.4375	2230.199099	744.406976	false	1	1	BS3	138.06807	0	REV_K1C15_SHEEP	sp|K1C15_SHEEP|	1	R.VSNDIAAALKIR.D	VSNDIAAALKIR	VSNDIAAALK(1.00)IR	1269.74048	0	280	12	10	K	ARLANDIELIRVSNDIAAALKIRDLEDTKTFYPSYRDEPST	289	1	1							Cas9		0	-.GAASMDKK.Y	GAASMDKK	GAASMDK(1.00)K	822.390549	0	1
20190410_QExHFX1_RSLC1_Beveridge_Clausen_IMP_DSS_JRmethod_R1	8539	20190410_QExHFX1_RSLC1_Beveridge_Clausen_IMP_DSS_JRmethod_R1.mgf	308	C:\2018_Peptideproject\Data\20190410\20190410_QExHFX1_RSLC1_Beveridge_Clausen_IMP_DSS_JRmethod_R1.mgf	2684.16384	-1	2059.054169	3	687.358666	596242.625	2059.047332	687.356387	false	1	1	BS3	138.06807	0	SRPP_HEVBR	sp|SRPP_HEVBR|	0	K.ITKVFGDEAS.-	ITKVFGDEAS	ITK(1.00)VFGDEAS	1065.534235	0	195	10	3	K	TEQGYRVSSYLPLLPTEKITKVFGDEAS.............	197	1	1							REV_MYG_HUMAN	sp|MYG_HUMAN|	1	K.KHLDESK.A	KHLDESK	K(1.00)HLDESK	855.445026	0	91
20190410_QExHFX1_RSLC1_Beveridge_Clausen_IMP_DSS_JRmethod_R1	9328	20190410_QExHFX1_RSLC1_Beveridge_Clausen_IMP_DSS_JRmethod_R1.mgf	433	C:\2018_Peptideproject\Data\20190410\20190410_QExHFX1_RSLC1_Beveridge_Clausen_IMP_DSS_JRmethod_R1.mgf	2908.71528	-1	1680.951729	4	421.245209	701493.25	1680.95225	421.245339	false	0	1	BS3	138.06807	0	Cas9		0	R.NSDKLIAR.K	NSDKLIAR	NSDK(1.00)LIAR	915.513774	0	1119	8	4	K	TEVQTGGFSKESILPKRNSDKLIARKKDWDPKKYGGFDSPT	1122	1	1							Cas9		0	R.DKPIR.E	DKPIR	DK(1.00)PIR	627.370405	0	1303
20190410_QExHFX1_RSLC1_Beveridge_Clausen_IMP_DSS_JRmethod_R1	9377	20190410_QExHFX1_RSLC1_Beveridge_Clausen_IMP_DSS_JRmethod_R1.mgf	446	C:\2018_Peptideproject\Data\20190410\20190410_QExHFX1_RSLC1_Beveridge_Clausen_IMP_DSS_JRmethod_R1.mgf	2921.57556	-1	1930.931357	3	644.651062	904366.375	1930.930588	644.650806	false	0	1	BS3	138.06807	0	Cas9		0	R.DKQSGK.T	DKQSGK	DK(1.00)QSGK	661.339499	0	676	6	2	K	RRRYTGWGRLSRKLINGIRDKQSGKTILDFLKSDGFANRNF	677	1	1							MYG_HUMAN	sp|MYG_HUMAN|	0	K.HLKSEDEMK.A	HLKSEDEMK	HLK(1.00)SEDEMK	1131.523019	0	48
20190410_QExHFX1_RSLC1_Beveridge_Clausen_IMP_DSS_JRmethod_R1	9407	20190410_QExHFX1_RSLC1_Beveridge_Clausen_IMP_DSS_JRmethod_R1.mgf	456	C:\2018_Peptideproject\Data\20190410\20190410_QExHFX1_RSLC1_Beveridge_Clausen_IMP_DSS_JRmethod_R1.mgf	2929.08504	-1	2158.07662	3	720.36615	673203.1875	2158.072835	720.364888	false	0	1	BS3	138.06807	0	MYG_HUMAN	sp|MYG_HUMAN|	0	R.KDMASNYK.E	KDMASNYK	K(1.00)DMASNYK	971.438227	0	140	8	1	K	PGDFGADAQGAMNKALELFRKDMASNYKELGFQG.......	140	1	1							Cas9		0	K.FKVLGNTDR.H	FKVLGNTDR	FK(1.00)VLGNTDR	1048.566538	0	36
20190410_QExHFX1_RSLC1_Beveridge_Clausen_IMP_DSS_JRmethod_R1	9065	20190410_QExHFX1_RSLC1_Beveridge_Clausen_IMP_DSS_JRmethod_R1.mgf	402	C:\2018_Peptideproject\Data\20190410\20190410_QExHFX1_RSLC1_Beveridge_Clausen_IMP_DSS_JRmethod_R1.mgf	2831.01798	-1	1791.990927	3	598.337585	735475.4375	1791.991672	598.337834	false	0	1	BS3	138.06807	0	Cas9		0	K.FKVLGNTDR.H	FKVLGNTDR	FK(1.00)VLGNTDR	1048.566538	0	36	9	2	K	TNSVGWAVITDEYKVPSKKFKVLGNTDRHSIKKNLIGALLF	37	1	1							Cas9		0	R.KMIAK.S	KMIAK	K(1.00)MIAK	605.357064	0	1024
20190410_QExHFX1_RSLC1_Beveridge_Clausen_IMP_DSS_JRmethod_R1	9359	20190410_QExHFX1_RSLC1_Beveridge_Clausen_IMP_DSS_JRmethod_R1.mgf	438	C:\2018_Peptideproject\Data\20190410\20190410_QExHFX1_RSLC1_Beveridge_Clausen_IMP_DSS_JRmethod_R1.mgf	2917.56504	-1	1455.903307	3	486.308379	900202.5	1455.902446	486.308092	false	0	1	BS3	138.06807	0	Cas9		0	K.KDLIIK.L	KDLIIK	K(1.00)DLIIK	728.479621	0	1196	6	1	K	SSFEKNPIDFLEAKGYKEVKKDLIIKLPKYSLFELENGRKR	1196	1	1							Cas9		0	R.LSKSR.R	LSKSR	LSK(1.00)SR	589.354754	0	220
20190410_QExHFX1_RSLC1_Beveridge_Clausen_IMP_DSS_JRmethod_R1	9412	20190410_QExHFX1_RSLC1_Beveridge_Clausen_IMP_DSS_JRmethod_R1.mgf	457	C:\2018_Peptideproject\Data\20190410\20190410_QExHFX1_RSLC1_Beveridge_Clausen_IMP_DSS_JRmethod_R1.mgf	2930.46882	-1	1543.819888	3	515.613906	683691.9375	1543.82459	515.615473	false	0	1	BS3	138.06807	0	AMYS_HUMAN	sp|AMYS_HUMAN|	0	R.KWNGEK.M	KWNGEK	K(1.00)WNGEK	760.386783	0	283	6	1	K	FGNGRVTEFKYGAKLGTVIRKWNGEKMSYLKNWGEGWGFMP	283	1	1							Cas9		0	R.EKIEK.I	EKIEK	EK(1.00)IEK	645.369736	0	442
20190410_QExHFX1_RSLC1_Beveridge_Clausen_IMP_DSS_JRmethod_R1	8329	20190410_QExHFX1_RSLC1_Beveridge_Clausen_IMP_DSS_JRmethod_R1.mgf	275	C:\2018_Peptideproject\Data\20190410\20190410_QExHFX1_RSLC1_Beveridge_Clausen_IMP_DSS_JRmethod_R1.mgf	2624.67858	-1	3728.012472	3	1243.678101	1039223.3125	3728.008324	1243.676718	false	1	1	BS3	138.06807	0	REV_MYG_HUMAN	sp|MYG_HUMAN|	1	K.IKbs3ohHTAHSQALKPIEAEHHK.K	IKHTAHSQALKPIEAEHHK	IKbs3ohHTAHSQALK(1.00)PIEAEHHK	2330.2495	0	56	19	11	K	SIFELKYVPKIKHTAHSQALKPIEAEHHKKKGLIGGLATLV	66	1	1	Kbs3oh	2	156.0786347				Cas9		0	K.VVDELVKVMGR.H	VVDELVKVMGR	VVDELVK(1.00)VMGR	1259.690754	0	747
20190410_QExHFX1_RSLC1_Beveridge_Clausen_IMP_DSS_JRmethod_R1	9476	20190410_QExHFX1_RSLC1_Beveridge_Clausen_IMP_DSS_JRmethod_R1.mgf	478	C:\2018_Peptideproject\Data\20190410\20190410_QExHFX1_RSLC1_Beveridge_Clausen_IMP_DSS_JRmethod_R1.mgf	2946.23154	-1	2011.13042	4	503.789882	591420.9375	2011.13536	503.791116	false	0	1	BS3	138.06807	0	Cas9		0	K.GYKEVK.K	GYKEVK	GYK(1.00)EVK	722.396286	0	1190	6	3	K	IMERSSFEKNPIDFLEAKGYKEVKKDLIIKLPKYSLFELEN	1192	1	1							Cas9		0	K.NLPNEKVLPK.H	NLPNEKVLPK	NLPNEK(1.00)VLPK	1150.671003	0	505
20190410_QExHFX1_RSLC1_Beveridge_Clausen_IMP_DSS_JRmethod_R1	8979	20190410_QExHFX1_RSLC1_Beveridge_Clausen_IMP_DSS_JRmethod_R1.mgf	388	C:\2018_Peptideproject\Data\20190410\20190410_QExHFX1_RSLC1_Beveridge_Clausen_IMP_DSS_JRmethod_R1.mgf	2807.17416	-1	1950.078488	4	488.526899	4119200.75	1950.078573	488.52692	false	0	1	BS3	138.06807	0	Cas9		0	K.NLPNEKVLPK.H	NLPNEKVLPK	NLPNEK(1.00)VLPK	1150.671003	0	505	10	6	K	ASAQSFIERMTNFDKNLPNEKVLPKHSLLYEYFTVYNELTK	510	1	1							Cas9		0	R.DKQSGK.T	DKQSGK	DK(1.00)QSGK	661.339499	0	676
20190410_QExHFX1_RSLC1_Beveridge_Clausen_IMP_DSS_JRmethod_R1	8931	20190410_QExHFX1_RSLC1_Beveridge_Clausen_IMP_DSS_JRmethod_R1.mgf	374	C:\2018_Peptideproject\Data\20190410\20190410_QExHFX1_RSLC1_Beveridge_Clausen_IMP_DSS_JRmethod_R1.mgf	2795.14956	-1	2157.088951	3	720.036927	8688024	2157.082296	720.034708	false	1	1	BS3	138.06807	0	REV_RETBP_HUMAN	sp|RETBP_HUMAN|	1	K.KDAMAYWTGSR.F	KDAMAYWTGSR	K(1.00)DAMAYWTGSR	1300.587017	0	154	11	1	K	TEDVSFEAVINDQLFLGEPKKDAMAYWTGSRFKADFNKERV	154	1	1							REV_Cas9		1	R.KIRMR.E	KIRMR	K(1.00)IRMR	718.427209	0	586
20190410_QExHFX1_RSLC1_Beveridge_Clausen_IMP_DSS_JRmethod_R1	8884	20190410_QExHFX1_RSLC1_Beveridge_Clausen_IMP_DSS_JRmethod_R1.mgf	366	C:\2018_Peptideproject\Data\20190410\20190410_QExHFX1_RSLC1_Beveridge_Clausen_IMP_DSS_JRmethod_R1.mgf	2782.1223	-1	1828.98188	4	458.252747	580956.75	1828.975504	458.251152	false	1	1	BS3	138.06807	0	Cas9		0	R.SDKNR.G	SDKNR	SDK(1.00)NR	618.308532	0	864	5	3	K	VPQSFLKDDSIDNKVLTRSDKNRGKSDNVPSEEVVKKMKNY	866	1	1							REV_Cas9		1	K.RDAIKLDSR.K	RDAIKLDSR	RDAIK(1.00)LDSR	1072.598901	0	246
20190410_QExHFX1_RSLC1_Beveridge_Clausen_IMP_DSS_JRmethod_R1	9098	20190410_QExHFX1_RSLC1_Beveridge_Clausen_IMP_DSS_JRmethod_R1.mgf	408	C:\2018_Peptideproject\Data\20190410\20190410_QExHFX1_RSLC1_Beveridge_Clausen_IMP_DSS_JRmethod_R1.mgf	2840.09352	-1	1828.983498	3	610.668442	634300.6875	1828.983551	610.66846	false	1	1	BS3	138.06807	0	Cas9		0	K.DFQFYKVR.E	DFQFYKVR	DFQFYK(1.00)VR	1101.560726	0	973	8	6	K	KVITLKSKLVSDFRKDFQFYKVREINNYHHAHDAYLNAVVG	978	1	1							REV_Cas9		1	R.LKSSR.L	LKSSR	LK(1.00)SSR	589.354754	0	1149
20190410_QExHFX1_RSLC1_Beveridge_Clausen_IMP_DSS_JRmethod_R1	9373	20190410_QExHFX1_RSLC1_Beveridge_Clausen_IMP_DSS_JRmethod_R1.mgf	444	C:\2018_Peptideproject\Data\20190410\20190410_QExHFX1_RSLC1_Beveridge_Clausen_IMP_DSS_JRmethod_R1.mgf	2920.6947	-1	1702.933371	3	568.651733	629092.4375	1702.925357	568.649062	false	1	1	BS3	138.06807	0	RETBP_HUMAN	sp|RETBP_HUMAN|	0	K.ENFDKAR.F	ENFDKAR	ENFDK(1.00)AR	878.424625	0	31	7	5	K	SGRAERDCRVSSFRVKENFDKARFSGTWYAMAKKDPEGLFL	35	1	1							REV_CAH1_HUMAN	sp|CAH1_HUMAN|	1	R.KAKbs3ohGK.T	KAKGK	K(1.00)AKbs3ohGK	686.432662	0	88
20190410_QExHFX1_RSLC1_Beveridge_Clausen_IMP_DSS_JRmethod_R1	8989	20190410_QExHFX1_RSLC1_Beveridge_Clausen_IMP_DSS_JRmethod_R1.mgf	390	C:\2018_Peptideproject\Data\20190410\20190410_QExHFX1_RSLC1_Beveridge_Clausen_IMP_DSS_JRmethod_R1.mgf	2809.75968	-1	1828.983553	3	610.668461	5020905	1828.983551	610.66846	false	0	1	BS3	138.06807	0	Cas9		0	R.LSKSR.R	LSKSR	LSK(1.00)SR	589.354754	0	220	5	3	K	ENPINASGVDAKAILSARLSKSRRLENLIAQLPGEKKNGLF	222	1	1							Cas9		0	K.DFQFYKVR.E	DFQFYKVR	DFQFYK(1.00)VR	1101.560726	0	973
20190410_QExHFX1_RSLC1_Beveridge_Clausen_IMP_DSS_JRmethod_R1	9152	20190410_QExHFX1_RSLC1_Beveridge_Clausen_IMP_DSS_JRmethod_R1.mgf	411	C:\2018_Peptideproject\Data\20190410\20190410_QExHFX1_RSLC1_Beveridge_Clausen_IMP_DSS_JRmethod_R1.mgf	2856.83958	-1	2158.094198	3	720.372009	674283.6875	2158.088093	720.369974	false	1	1	BS3	138.06807	0	REV_RETBP_HUMAN	sp|RETBP_HUMAN|	1	K.KDAMAYWTGSR.F	KDAMAYWTGSR	K(1.00)DAMAYWTGSR	1300.587017	0	154	11	1	K	TEDVSFEAVINDQLFLGEPKKDAMAYWTGSRFKADFNKERV	154	1	1							REV_Cas9		1	R.KQIFGK.A	KQIFGK	K(1.00)QIFGK	719.433006	0	450
20190410_QExHFX1_RSLC1_Beveridge_Clausen_IMP_DSS_JRmethod_R1	9285	20190410_QExHFX1_RSLC1_Beveridge_Clausen_IMP_DSS_JRmethod_R1.mgf	426	C:\2018_Peptideproject\Data\20190410\20190410_QExHFX1_RSLC1_Beveridge_Clausen_IMP_DSS_JRmethod_R1.mgf	2896.36188	-1	2157.090597	3	720.037476	629902.25	2157.095345	720.039058	false	0	1	BS3	138.06807	0	Cas9		0	K.LVDSTDKADLR.L	LVDSTDKADLR	LVDSTDK(1.00)ADLR	1231.640825	0	146	11	7	K	YHEKYPTIYHLRKKLVDSTDKADLRLIYLALAHMIKFRGHF	152	1	1							Cas9		0	K.DWDPKK.Y	DWDPKK	DWDPK(1.00)K	787.386449	0	1129
20190410_QExHFX1_RSLC1_Beveridge_Clausen_IMP_DSS_JRmethod_R1	9448	20190410_QExHFX1_RSLC1_Beveridge_Clausen_IMP_DSS_JRmethod_R1.mgf	470	C:\2018_Peptideproject\Data\20190410\20190410_QExHFX1_RSLC1_Beveridge_Clausen_IMP_DSS_JRmethod_R1.mgf	2939.08284	-1	1680.951742	3	561.324524	10290758	1680.95225	561.324693	false	0	1	BS3	138.06807	0	Cas9		0	R.NSDKLIAR.K	NSDKLIAR	NSDK(1.00)LIAR	915.513774	0	1119	8	4	K	TEVQTGGFSKESILPKRNSDKLIARKKDWDPKKYGGFDSPT	1122	1	1							Cas9		0	R.DKPIR.E	DKPIR	DK(1.00)PIR	627.370405	0	1303
20190410_QExHFX1_RSLC1_Beveridge_Clausen_IMP_DSS_JRmethod_R1	9444	20190410_QExHFX1_RSLC1_Beveridge_Clausen_IMP_DSS_JRmethod_R1.mgf	468	C:\2018_Peptideproject\Data\20190410\20190410_QExHFX1_RSLC1_Beveridge_Clausen_IMP_DSS_JRmethod_R1.mgf	2938.31682	-1	1906.01528	3	636.345703	682678.25	1906.015973	636.345934	false	1	1	BS3	138.06807	0	REV_Cas9		1	R.ESKNQK.G	ESKNQK	ESK(1.00)NQK	732.376612	0	591	6	3	K	LIQSGLKEIGEERKIRMRESKNQKGQTTQNREAMEIVINEK	593	1	1							REV_K1C15_SHEEP	sp|K1C15_SHEEP|	1	R.AKVELYSAR.L	AKVELYSAR	AK(1.00)VELYSAR	1035.57129	0	332
20190410_QExHFX1_RSLC1_Beveridge_Clausen_IMP_DSS_JRmethod_R1	8881	20190410_QExHFX1_RSLC1_Beveridge_Clausen_IMP_DSS_JRmethod_R1.mgf	364	C:\2018_Peptideproject\Data\20190410\20190410_QExHFX1_RSLC1_Beveridge_Clausen_IMP_DSS_JRmethod_R1.mgf	2781.60714	-1	1844.978903	3	616.000244	614408	1844.977812	615.999881	false	0	1	BS3	138.06807	0	Cas9		0	K.APLSASMIKR.Y	APLSASMIKR	APLSASMIK(1.00)R	1088.60121	0	319	10	9	K	SDILRVNTEITKAPLSASMIKRYDEHHQDLTLLKALVRQQL	327	1	1							Cas9		0	R.SDKNR.G	SDKNR	SDK(1.00)NR	618.308532	0	864
20190410_QExHFX1_RSLC1_Beveridge_Clausen_IMP_DSS_JRmethod_R1	9072	20190410_QExHFX1_RSLC1_Beveridge_Clausen_IMP_DSS_JRmethod_R1.mgf	403	C:\2018_Peptideproject\Data\20190410\20190410_QExHFX1_RSLC1_Beveridge_Clausen_IMP_DSS_JRmethod_R1.mgf	2832.95832	-1	1623.855538	4	406.971161	873067.6875	1623.855513	406.971155	false	1	1	BS3	138.06807	0	Cas9		0	K.MKNYWR.Q	MKNYWR	MK(1.00)NYWR	912.427603	0	883	6	2	K	SDKNRGKSDNVPSEEVVKKMKNYWRQLLNAKLITQRKFDNL	884	1	1							REV_Cas9		1	K.SAIKR.M	SAIKR	SAIK(1.00)R	573.35984	0	345
20190410_QExHFX1_RSLC1_Beveridge_Clausen_IMP_DSS_JRmethod_R1	9166	20190410_QExHFX1_RSLC1_Beveridge_Clausen_IMP_DSS_JRmethod_R1.mgf	414	C:\2018_Peptideproject\Data\20190410\20190410_QExHFX1_RSLC1_Beveridge_Clausen_IMP_DSS_JRmethod_R1.mgf	2860.57962	-1	1791.99067	4	449.004944	702123.5625	1791.991672	449.005195	false	0	1	BS3	138.06807	0	Cas9		0	K.FKVLGNTDR.H	FKVLGNTDR	FK(1.00)VLGNTDR	1048.566538	0	36	9	2	K	TNSVGWAVITDEYKVPSKKFKVLGNTDRHSIKKNLIGALLF	37	1	1							Cas9		0	R.KMIAK.S	KMIAK	K(1.00)MIAK	605.357064	0	1024
20190410_QExHFX1_RSLC1_Beveridge_Clausen_IMP_DSS_JRmethod_R1	9449	20190410_QExHFX1_RSLC1_Beveridge_Clausen_IMP_DSS_JRmethod_R1.mgf	471	C:\2018_Peptideproject\Data\20190410\20190410_QExHFX1_RSLC1_Beveridge_Clausen_IMP_DSS_JRmethod_R1.mgf	2939.15016	-1	1680.951729	4	421.245209	10125739	1680.95225	421.245339	false	0	1	BS3	138.06807	0	Cas9		0	R.NSDKLIAR.K	NSDKLIAR	NSDK(1.00)LIAR	915.513774	0	1119	8	4	K	TEVQTGGFSKESILPKRNSDKLIARKKDWDPKKYGGFDSPT	1122	1	1							Cas9		0	R.DKPIR.E	DKPIR	DK(1.00)PIR	627.370405	0	1303
20190410_QExHFX1_RSLC1_Beveridge_Clausen_IMP_DSS_JRmethod_R1	9158	20190410_QExHFX1_RSLC1_Beveridge_Clausen_IMP_DSS_JRmethod_R1.mgf	412	C:\2018_Peptideproject\Data\20190410\20190410_QExHFX1_RSLC1_Beveridge_Clausen_IMP_DSS_JRmethod_R1.mgf	2858.43264	-1	2191.144369	3	731.388733	622360.9375	2191.148444	731.390091	false	1	1	BS3	138.06807	0	REV_Cas9		1	K.YATKAGIEQEK.S	YATKAGIEQEK	YATK(1.00)AGIEQEK	1236.635013	0	334	11	4	K	LTIEKTFFNMINSYFFKYATKAGIEQEKSAIKRMVDYKVYD	337	1	1							REV_Cas9		1	K.ATLNDKR.F	ATLNDKR	ATLNDK(1.00)R	816.44536	0	467
20190410_QExHFX1_RSLC1_Beveridge_Clausen_IMP_DSS_JRmethod_R1	8862	20190410_QExHFX1_RSLC1_Beveridge_Clausen_IMP_DSS_JRmethod_R1.mgf	358	C:\2018_Peptideproject\Data\20190410\20190410_QExHFX1_RSLC1_Beveridge_Clausen_IMP_DSS_JRmethod_R1.mgf	2776.77444	-1	1950.078879	3	651.033569	815692.6875	1950.078573	651.033467	true	0	1	BS3	138.06807	0	Cas9		0	K.NLPNEKVLPK.H	NLPNEKVLPK	NLPNEK(1.00)VLPK	1150.671003	0	505	10	6	K	ASAQSFIERMTNFDKNLPNEKVLPKHSLLYEYFTVYNELTK	510	1	1							Cas9		0	R.DKQSGK.T	DKQSGK	DK(1.00)QSGK	661.339499	0	676
20190410_QExHFX1_RSLC1_Beveridge_Clausen_IMP_DSS_JRmethod_R1	8743	20190410_QExHFX1_RSLC1_Beveridge_Clausen_IMP_DSS_JRmethod_R1.mgf	341	C:\2018_Peptideproject\Data\20190410\20190410_QExHFX1_RSLC1_Beveridge_Clausen_IMP_DSS_JRmethod_R1.mgf	2742.4116	-1	2102.100734	4	526.53246	558998.0625	2102.096742	526.531462	false	0	1	BS3	138.06807	0	Cas9		0	K.SEQEIGKATAK.Y	SEQEIGKATAK	SEQEIGK(1.00)ATAK	1160.603712	0	1029	11	7	K	GDYKVYDVRKMIAKSEQEIGKATAKYFFYSNIMNFFKTEIT	1035	1	1							Cas9		0	R.SDKNRGK.S	SDKNRGK	SDK(1.00)NRGK	803.424959	0	864
20190410_QExHFX1_RSLC1_Beveridge_Clausen_IMP_DSS_JRmethod_R1	9056	20190410_QExHFX1_RSLC1_Beveridge_Clausen_IMP_DSS_JRmethod_R1.mgf	400	C:\2018_Peptideproject\Data\20190410\20190410_QExHFX1_RSLC1_Beveridge_Clausen_IMP_DSS_JRmethod_R1.mgf	2828.7516	-1	2190.141719	4	548.542706	803723.9375	2190.141961	548.542767	false	0	1	BS3	138.06807	0	Cas9		0	K.SDNVPSEEVVKK.M	SDNVPSEEVVKK	SDNVPSEEVVK(1.00)K	1329.677604	0	871	12	11	K	LTRSDKNRGKSDNVPSEEVVKKMKNYWRQLLNAKLITQRKF	881	1	1							Cas9		0	K.GYKEVK.K	GYKEVK	GYK(1.00)EVK	722.396286	0	1190
20190410_QExHFX1_RSLC1_Beveridge_Clausen_IMP_DSS_JRmethod_R1	8963	20190410_QExHFX1_RSLC1_Beveridge_Clausen_IMP_DSS_JRmethod_R1.mgf	383	C:\2018_Peptideproject\Data\20190410\20190410_QExHFX1_RSLC1_Beveridge_Clausen_IMP_DSS_JRmethod_R1.mgf	2803.27608	-1	1623.856344	3	542.292725	605877.4375	1623.855513	542.292448	false	1	1	BS3	138.06807	0	Cas9		0	K.MKNYWR.Q	MKNYWR	MK(1.00)NYWR	912.427603	0	883	6	2	K	SDKNRGKSDNVPSEEVVKKMKNYWRQLLNAKLITQRKFDNL	884	1	1							REV_Cas9		1	K.SAIKR.M	SAIKR	SAIK(1.00)R	573.35984	0	345
20190410_QExHFX1_RSLC1_Beveridge_Clausen_IMP_DSS_JRmethod_R1	9054	20190410_QExHFX1_RSLC1_Beveridge_Clausen_IMP_DSS_JRmethod_R1.mgf	399	C:\2018_Peptideproject\Data\20190410\20190410_QExHFX1_RSLC1_Beveridge_Clausen_IMP_DSS_JRmethod_R1.mgf	2828.30856	-1	2190.14194	3	731.05459	603434.875	2190.141961	731.054597	false	0	1	BS3	138.06807	0	Cas9		0	K.SDNVPSEEVVKK.M	SDNVPSEEVVKK	SDNVPSEEVVK(1.00)K	1329.677604	0	871	12	11	K	LTRSDKNRGKSDNVPSEEVVKKMKNYWRQLLNAKLITQRKF	881	1	1							Cas9		0	K.GYKEVK.K	GYKEVK	GYK(1.00)EVK	722.396286	0	1190
20190410_QExHFX1_RSLC1_Beveridge_Clausen_IMP_DSS_JRmethod_R1	9351	20190410_QExHFX1_RSLC1_Beveridge_Clausen_IMP_DSS_JRmethod_R1.mgf	436	C:\2018_Peptideproject\Data\20190410\20190410_QExHFX1_RSLC1_Beveridge_Clausen_IMP_DSS_JRmethod_R1.mgf	2915.4528	-1	1567.931395	3	523.651075	642307.25	1567.929724	523.650518	false	1	1	BS3	138.06807	0	Cas9		0	R.KLINGIR.D	KLINGIR	K(1.00)LINGIR	812.523217	0	669	7	1	K	DKVMKQLKRRRYTGWGRLSRKLINGIRDKQSGKTILDFLKS	669	1	1							REV_Cas9		1	K.DKDIK.I	DKDIK	DK(1.00)DIK	617.338436	0	765
20190410_QExHFX1_RSLC1_Beveridge_Clausen_IMP_DSS_JRmethod_R1	9390	20190410_QExHFX1_RSLC1_Beveridge_Clausen_IMP_DSS_JRmethod_R1.mgf	451	C:\2018_Peptideproject\Data\20190410\20190410_QExHFX1_RSLC1_Beveridge_Clausen_IMP_DSS_JRmethod_R1.mgf	2924.72982	-1	1643.920967	4	411.987518	621333.1875	1643.920615	411.98743	false	1	1	BS3	138.06807	0	REV_Cas9		1	R.LKSSR.L	LKSSR	LK(1.00)SSR	589.354754	0	1149	5	2	K	GFLGKKNEGPLQAILNERRLKSSRLASLIKAADVGSANIPN	1150	1	1							REV_Cas9		1	R.DAIKLDSR.K	DAIKLDSR	DAIK(1.00)LDSR	916.49779	0	247
20190410_QExHFX1_RSLC1_Beveridge_Clausen_IMP_DSS_JRmethod_R1	9506	20190410_QExHFX1_RSLC1_Beveridge_Clausen_IMP_DSS_JRmethod_R1.mgf	482	C:\2018_Peptideproject\Data\20190410\20190410_QExHFX1_RSLC1_Beveridge_Clausen_IMP_DSS_JRmethod_R1.mgf	2954.74032	-1	1643.920723	4	411.987457	404106.375	1643.920615	411.98743	false	1	1	BS3	138.06807	0	REV_Cas9		1	R.DAIKLDSR.K	DAIKLDSR	DAIK(1.00)LDSR	916.49779	0	247	8	4	K	VTPSDFGGKKYPDWKKRDAIKLDSRKNPLISKESFGGTQVE	250	1	1							Cas9		0	R.LSKSR.R	LSKSR	LSK(1.00)SR	589.354754	0	220
20190410_QExHFX1_RSLC1_Beveridge_Clausen_IMP_DSS_JRmethod_R1	9594	20190410_QExHFX1_RSLC1_Beveridge_Clausen_IMP_DSS_JRmethod_R1.mgf	494	C:\2018_Peptideproject\Data\20190410\20190410_QExHFX1_RSLC1_Beveridge_Clausen_IMP_DSS_JRmethod_R1.mgf	2980.09854	-1	1484.772172	3	495.931334	958739.6875	1484.777581	495.933137	false	1	1	BS3	138.06807	0	REV_MYG_HUMAN	sp|MYG_HUMAN|	1	K.HKFDK.F	HKFDK	HK(1.00)FDK	673.354755	0	107	5	2	K	AGKKHLDESKAMEDEKSLKHKFDKFELTEPHKGFRLILVEQ	108	1	1							REV_MYG_HUMAN	sp|MYG_HUMAN|	1	K.HKFDK.F	HKFDK	HK(1.00)FDK	673.354755	0	107
20190410_QExHFX1_RSLC1_Beveridge_Clausen_IMP_DSS_JRmethod_R1	8993	20190410_QExHFX1_RSLC1_Beveridge_Clausen_IMP_DSS_JRmethod_R1.mgf	391	C:\2018_Peptideproject\Data\20190410\20190410_QExHFX1_RSLC1_Beveridge_Clausen_IMP_DSS_JRmethod_R1.mgf	2810.83518	-1	1639.849922	4	410.969757	649291.125	1639.850427	410.969883	false	0	1	BS3	138.06807	0	Cas9		0	K.MKNYWR.Q	MKNYWR	MK(1.00)NYWR	912.427603	0	883	6	2	K	SDKNRGKSDNVPSEEVVKKMKNYWRQLLNAKLITQRKFDNL	884	1	1							Cas9		0	R.LSKSR.R	LSKSR	LSK(1.00)SR	589.354754	0	220
20190410_QExHFX1_RSLC1_Beveridge_Clausen_IMP_DSS_JRmethod_R1	9043	20190410_QExHFX1_RSLC1_Beveridge_Clausen_IMP_DSS_JRmethod_R1.mgf	396	C:\2018_Peptideproject\Data\20190410\20190410_QExHFX1_RSLC1_Beveridge_Clausen_IMP_DSS_JRmethod_R1.mgf	2825.4858	-1	2229.193647	4	558.305688	570735.25	2229.192616	558.305431	false	0	1	BS3	138.06807	0	Cas9		0	K.SDNVPSEEVVKK.M	SDNVPSEEVVKK	SDNVPSEEVVK(1.00)K	1329.677604	0	871	12	11	K	LTRSDKNRGKSDNVPSEEVVKKMKNYWRQLLNAKLITQRKF	881	1	1							Cas9		0	K.VMKQLK.R	VMKQLK	VMK(1.00)QLK	761.446942	0	651
20190410_QExHFX1_RSLC1_Beveridge_Clausen_IMP_DSS_JRmethod_R1	9430	20190410_QExHFX1_RSLC1_Beveridge_Clausen_IMP_DSS_JRmethod_R1.mgf	462	C:\2018_Peptideproject\Data\20190410\20190410_QExHFX1_RSLC1_Beveridge_Clausen_IMP_DSS_JRmethod_R1.mgf	2935.14834	-1	1568.916464	3	523.979431	738843.5625	1568.913739	523.978523	false	1	1	BS3	138.06807	0	Cas9		0	K.ESILPKR.N	ESILPKR	ESILPK(1.00)R	841.502147	0	1112	7	6	K	NIVKKTEVQTGGFSKESILPKRNSDKLIARKKDWDPKKYGG	1117	1	1							REV_Cas9		1	K.EVKSK.K	EVKSK	EVK(1.00)SK	589.343521	0	208
20190410_QExHFX1_RSLC1_Beveridge_Clausen_IMP_DSS_JRmethod_R1	8957	20190410_QExHFX1_RSLC1_Beveridge_Clausen_IMP_DSS_JRmethod_R1.mgf	381	C:\2018_Peptideproject\Data\20190410\20190410_QExHFX1_RSLC1_Beveridge_Clausen_IMP_DSS_JRmethod_R1.mgf	2801.7564	-1	1956.041342	3	653.021057	2698238	1956.031612	653.017814	false	0	1	BS3	138.06807	0	Cas9		0	R.KKbs3ohDWDPKK.Y	KKDWDPKK	K(0.26)Kbs3ohDWDPK(0.74)K	1199.65501	0	1127	8	7	K	SILPKRNSDKLIARKKDWDPKKYGGFDSPTVAYSVLVVAKV	1133	1	1	Kbs3oh	2	156.0786347				Cas9		0	R.SDKNR.G	SDKNR	SDK(1.00)NR	618.308532	0	864
20190410_QExHFX1_RSLC1_Beveridge_Clausen_IMP_DSS_JRmethod_R1	8202	20190410_QExHFX1_RSLC1_Beveridge_Clausen_IMP_DSS_JRmethod_R1.mgf	246	C:\2018_Peptideproject\Data\20190410\20190410_QExHFX1_RSLC1_Beveridge_Clausen_IMP_DSS_JRmethod_R1.mgf	2590.8897	-1	1429.79158	3	477.60447	654410.6875	1429.788874	477.603568	false	1	1	BS3	138.06807	0	REV_Cas9		1	K.QVTKR.V	QVTKR	QVTK(1.00)R	630.381304	0	807	5	4	K	EVSDFCEKKIFYDKELKQVTKRVNKTFLLDVIKKAQEGSLF	810	1	1							Cas9		0	R.DKQSGK.T	DKQSGK	DK(1.00)QSGK	661.339499	0	676
20190410_QExHFX1_RSLC1_Beveridge_Clausen_IMP_DSS_JRmethod_R1	8241	20190410_QExHFX1_RSLC1_Beveridge_Clausen_IMP_DSS_JRmethod_R1.mgf	255	C:\2018_Peptideproject\Data\20190410\20190410_QExHFX1_RSLC1_Beveridge_Clausen_IMP_DSS_JRmethod_R1.mgf	2601.45354	-1	1698.878866	3	567.300232	522360.65625	1698.876309	567.29938	false	1	1	BS3	138.06807	0	REV_OVAL_CHICK	sp|OVAL_CHICK|	1	K.YEEKMR.M	YEEKMR	YEEK(1.00)MR	870.390549	0	96	6	4	K	SFVDTIGMAMLVSTLNKYEEKMRMPLYKVKRIEEMVNSSTW	99	1	1							Cas9		0	K.AGFIKR.Q	AGFIKR	AGFIK(1.00)R	690.41769	0	918
20190410_QExHFX1_RSLC1_Beveridge_Clausen_IMP_DSS_JRmethod_R1	8315	20190410_QExHFX1_RSLC1_Beveridge_Clausen_IMP_DSS_JRmethod_R1.mgf	266	C:\2018_Peptideproject\Data\20190410\20190410_QExHFX1_RSLC1_Beveridge_Clausen_IMP_DSS_JRmethod_R1.mgf	2622.3519	-1	1844.982565	3	616.001465	503135.53125	1844.977812	615.999881	false	0	1	BS3	138.06807	0	Cas9		0	K.APLSASMIKR.Y	APLSASMIKR	APLSASMIK(1.00)R	1088.60121	0	319	10	9	K	SDILRVNTEITKAPLSASMIKRYDEHHQDLTLLKALVRQQL	327	1	1							Cas9		0	R.SDKNR.G	SDKNR	SDK(1.00)NR	618.308532	0	864
20190410_QExHFX1_RSLC1_Beveridge_Clausen_IMP_DSS_JRmethod_R1	8395	20190410_QExHFX1_RSLC1_Beveridge_Clausen_IMP_DSS_JRmethod_R1.mgf	290	C:\2018_Peptideproject\Data\20190410\20190410_QExHFX1_RSLC1_Beveridge_Clausen_IMP_DSS_JRmethod_R1.mgf	2642.1594	-1	2063.046089	4	516.768799	5378065	2063.05347	516.770644	false	1	1	BS3	138.06807	0	Cas9		0	K.GQKNSR.E	GQKNSR	GQK(1.00)NSR	688.361631	0	777	6	3	K	KPENIVIEMARENQTTQKGQKNSRERMKRIEEGIKELGSQI	779	1	1							REV_SRPP_HEVBR	sp|SRPP_HEVBR|	1	-.SAEDGFKVTKbs3oh.I	SAEDGFKVTK	SAEDGFK(1.00)VTKbs3oh	1236.623769	0	1
20190410_QExHFX1_RSLC1_Beveridge_Clausen_IMP_DSS_JRmethod_R1	8723	20190410_QExHFX1_RSLC1_Beveridge_Clausen_IMP_DSS_JRmethod_R1.mgf	337	C:\2018_Peptideproject\Data\20190410\20190410_QExHFX1_RSLC1_Beveridge_Clausen_IMP_DSS_JRmethod_R1.mgf	2736.89556	-1	1327.832669	3	443.618166	901430	1327.82995	443.61726	false	1	1	BS3	138.06807	0	REV_CRP_HUMAN	sp|CRP_HUMAN|	1	K.KGLKR.S	KGLKR	K(0.15)GLK(0.85)R	600.407125	0	84	5	4	K	DQEQGLIISAEAGVTYKKGLKRSRVKPGDVWFEVIGSASEW	87	1	1							Cas9		0	R.LSKSR.R	LSKSR	LSK(1.00)SR	589.354754	0	220
20190410_QExHFX1_RSLC1_Beveridge_Clausen_IMP_DSS_JRmethod_R1	8901	20190410_QExHFX1_RSLC1_Beveridge_Clausen_IMP_DSS_JRmethod_R1.mgf	371	C:\2018_Peptideproject\Data\20190410\20190410_QExHFX1_RSLC1_Beveridge_Clausen_IMP_DSS_JRmethod_R1.mgf	2786.3988	-1	1844.977874	4	462.251745	632980.375	1844.977812	462.25173	false	0	1	BS3	138.06807	0	Cas9		0	R.SDKNR.G	SDKNR	SDK(1.00)NR	618.308532	0	864	5	3	K	VPQSFLKDDSIDNKVLTRSDKNRGKSDNVPSEEVVKKMKNY	866	1	1							Cas9		0	K.APLSASMIKR.Y	APLSASMIKR	APLSASMIK(1.00)R	1088.60121	0	319
20190410_QExHFX1_RSLC1_Beveridge_Clausen_IMP_DSS_JRmethod_R1	9106	20190410_QExHFX1_RSLC1_Beveridge_Clausen_IMP_DSS_JRmethod_R1.mgf	409	C:\2018_Peptideproject\Data\20190410\20190410_QExHFX1_RSLC1_Beveridge_Clausen_IMP_DSS_JRmethod_R1.mgf	2842.46838	-1	1793.959677	3	598.993835	591960.1875	1793.961041	598.99429	false	1	1	BS3	138.06807	0	REV_CRP_HUMAN	sp|CRP_HUMAN|	1	K.EPFVFKR.A	EPFVFKR	EPFVFK(1.00)R	921.507233	0	194	7	6	K	PTLPKALSVYSTDSKEPFVFKRASMDTQGFAHSLSTLVLFC	199	1	1							Cas9		0	R.ERMKR.I	ERMKR	ERMK(1.00)R	734.385738	0	783
20190410_QExHFX1_RSLC1_Beveridge_Clausen_IMP_DSS_JRmethod_R1	9324	20190410_QExHFX1_RSLC1_Beveridge_Clausen_IMP_DSS_JRmethod_R1.mgf	431	C:\2018_Peptideproject\Data\20190410\20190410_QExHFX1_RSLC1_Beveridge_Clausen_IMP_DSS_JRmethod_R1.mgf	2907.87708	-1	1800.915121	3	601.312317	743018.5625	1800.915866	601.312565	true	0	1	BS3	138.06807	0	Cas9		0	R.KDFQFYK.V	KDFQFYK	K(1.00)DFQFYK	974.486164	0	972	7	1	K	KLIREVKVITLKSKLVSDFRKDFQFYKVREINNYHHAHDAY	972	1	1							Cas9		0	K.GQKNSR.E	GQKNSR	GQK(1.00)NSR	688.361631	0	777
20190410_QExHFX1_RSLC1_Beveridge_Clausen_IMP_DSS_JRmethod_R1	9381	20190410_QExHFX1_RSLC1_Beveridge_Clausen_IMP_DSS_JRmethod_R1.mgf	448	C:\2018_Peptideproject\Data\20190410\20190410_QExHFX1_RSLC1_Beveridge_Clausen_IMP_DSS_JRmethod_R1.mgf	2922.45504	-1	1576.893088	3	526.638306	695488.75	1576.893673	526.638501	false	1	1	BS3	138.06807	0	Cas9		0	R.EKIEK.I	EKIEK	EK(1.00)IEK	645.369736	0	442	5	2	K	LHAILRRQEDFYPFLKDNREKIEKILTFRIPYYVGPLARGN	443	1	1							REV_Cas9		1	R.YARKTR.L	YARKTR	YARK(1.00)TR	793.455866	0	1300
20190410_QExHFX1_RSLC1_Beveridge_Clausen_IMP_DSS_JRmethod_R1	9426	20190410_QExHFX1_RSLC1_Beveridge_Clausen_IMP_DSS_JRmethod_R1.mgf	461	C:\2018_Peptideproject\Data\20190410\20190410_QExHFX1_RSLC1_Beveridge_Clausen_IMP_DSS_JRmethod_R1.mgf	2934.07344	-1	1327.832113	3	443.617981	641218.3125	1327.82995	443.61726	false	1	1	BS3	138.06807	0	REV_Cas9		1	R.LKSSR.L	LKSSR	LK(1.00)SSR	589.354754	0	1149	5	2	K	GFLGKKNEGPLQAILNERRLKSSRLASLIKAADVGSANIPN	1150	1	1							REV_CRP_HUMAN	sp|CRP_HUMAN|	1	K.KGLKR.S	KGLKR	K(0.06)GLK(0.94)R	600.407125	0	84
20190410_QExHFX1_RSLC1_Beveridge_Clausen_IMP_DSS_JRmethod_R1	9545	20190410_QExHFX1_RSLC1_Beveridge_Clausen_IMP_DSS_JRmethod_R1.mgf	487	C:\2018_Peptideproject\Data\20190410\20190410_QExHFX1_RSLC1_Beveridge_Clausen_IMP_DSS_JRmethod_R1.mgf	2966.01162	-1	1828.984199	3	610.668676	633058.6875	1828.983551	610.66846	false	0	1	BS3	138.06807	0	Cas9		0	R.LSKSR.R	LSKSR	LSK(1.00)SR	589.354754	0	220	5	3	K	ENPINASGVDAKAILSARLSKSRRLENLIAQLPGEKKNGLF	222	1	1							Cas9		0	K.DFQFYKVR.E	DFQFYKVR	DFQFYK(1.00)VR	1101.560726	0	973
20190410_QExHFX1_RSLC1_Beveridge_Clausen_IMP_DSS_JRmethod_R1	8005	20190410_QExHFX1_RSLC1_Beveridge_Clausen_IMP_DSS_JRmethod_R1.mgf	229	C:\2018_Peptideproject\Data\20190410\20190410_QExHFX1_RSLC1_Beveridge_Clausen_IMP_DSS_JRmethod_R1.mgf	2531.49516	-1	2082.121589	3	695.047806	2306976	2082.120831	695.047553	true	0	1	BS3	138.06807	0	Cas9		0	R.GKSDNVPSEEVVK.K	GKSDNVPSEEVVK	GK(1.00)SDNVPSEEVVK	1386.699068	0	869	13	2	K	FLKDDSIDNKVLTRSDKNRGKSDNVPSEEVVKKMKNYWRQL	870	1	1							Cas9		0	K.VPSKK.F	VPSKK	VPSK(1.00)K	557.353692	0	31
20190410_QExHFX1_RSLC1_Beveridge_Clausen_IMP_DSS_JRmethod_R1	8281	20190410_QExHFX1_RSLC1_Beveridge_Clausen_IMP_DSS_JRmethod_R1.mgf	260	C:\2018_Peptideproject\Data\20190410\20190410_QExHFX1_RSLC1_Beveridge_Clausen_IMP_DSS_JRmethod_R1.mgf	2612.94096	-1	1776.980673	3	593.334167	1031112	1776.977403	593.333077	false	1	1	BS3	138.06807	0	REV_Cas9		1	R.QWYKNKK.M	QWYKNKK	QWYK(0.13)NK(0.87)K	993.539596	0	485	7	6	K	NDKRFQTIKLANLLRQWYKNKKMVVEESPVNDKSRGKNDRS	490	1	1							Cas9		0	R.EKIEK.I	EKIEK	EK(1.00)IEK	645.369736	0	442
20190410_QExHFX1_RSLC1_Beveridge_Clausen_IMP_DSS_JRmethod_R1	8961	20190410_QExHFX1_RSLC1_Beveridge_Clausen_IMP_DSS_JRmethod_R1.mgf	382	C:\2018_Peptideproject\Data\20190410\20190410_QExHFX1_RSLC1_Beveridge_Clausen_IMP_DSS_JRmethod_R1.mgf	2802.83574	-1	1623.855294	4	406.9711	880513.375	1623.855513	406.971155	false	1	1	BS3	138.06807	0	Cas9		0	K.MKNYWR.Q	MKNYWR	MK(1.00)NYWR	912.427603	0	883	6	2	K	SDKNRGKSDNVPSEEVVKKMKNYWRQLLNAKLITQRKFDNL	884	1	1							REV_Cas9		1	K.SAIKR.M	SAIKR	SAIK(1.00)R	573.35984	0	345
20190410_QExHFX1_RSLC1_Beveridge_Clausen_IMP_DSS_JRmethod_R1	9050	20190410_QExHFX1_RSLC1_Beveridge_Clausen_IMP_DSS_JRmethod_R1.mgf	398	C:\2018_Peptideproject\Data\20190410\20190410_QExHFX1_RSLC1_Beveridge_Clausen_IMP_DSS_JRmethod_R1.mgf	2827.2204	-1	1327.83252	3	443.618116	1094679.75	1327.82995	443.61726	false	1	1	BS3	138.06807	0	REV_Cas9		1	R.LKSSR.L	LKSSR	LK(1.00)SSR	589.354754	0	1149	5	2	K	GFLGKKNEGPLQAILNERRLKSSRLASLIKAADVGSANIPN	1150	1	1							REV_CRP_HUMAN	sp|CRP_HUMAN|	1	K.KGLKR.S	KGLKR	K(0.30)GLK(0.70)R	600.407125	0	84
20190410_QExHFX1_RSLC1_Beveridge_Clausen_IMP_DSS_JRmethod_R1	9085	20190410_QExHFX1_RSLC1_Beveridge_Clausen_IMP_DSS_JRmethod_R1.mgf	405	C:\2018_Peptideproject\Data\20190410\20190410_QExHFX1_RSLC1_Beveridge_Clausen_IMP_DSS_JRmethod_R1.mgf	2836.51548	-1	1998.051779	3	667.024536	1202572.5	1998.049581	667.023804	false	1	1	BS3	138.06807	0	REV_Cas9		1	K.NSQDFFIKEK.Y	NSQDFFIKEK	NSQDFFIK(1.00)EK	1254.624447	0	1013	10	8	K	QSAGGDIYGAYGKNSQDFFIKEKYEPLQRQVLKALLTLDQH	1020	1	1							Cas9		0	R.KMIAK.S	KMIAK	K(1.00)MIAK	605.357064	0	1024
20190410_QExHFX1_RSLC1_Beveridge_Clausen_IMP_DSS_JRmethod_R1	8362	20190410_QExHFX1_RSLC1_Beveridge_Clausen_IMP_DSS_JRmethod_R1.mgf	284	C:\2018_Peptideproject\Data\20190410\20190410_QExHFX1_RSLC1_Beveridge_Clausen_IMP_DSS_JRmethod_R1.mgf	2633.01894	-1	1732.933005	3	578.651611	637167.6875	1732.935932	578.652587	false	1	1	BS3	138.06807	0	REV_Cas9		1	R.DIGNIKR.L	DIGNIKR	DIGNIK(1.00)R	814.466096	0	698	7	6	K	DKSLFDLIKTGSKQRDIGNIKRLSRLGWGTRRRKYLKQMKV	703	1	1							REV_Cas9		1	K.DVKEYK.G	DVKEYK	DVK(1.00)EYK	780.401765	0	178
20190410_QExHFX1_RSLC1_Beveridge_Clausen_IMP_DSS_JRmethod_R1	8519	20190410_QExHFX1_RSLC1_Beveridge_Clausen_IMP_DSS_JRmethod_R1.mgf	305	C:\2018_Peptideproject\Data\20190410\20190410_QExHFX1_RSLC1_Beveridge_Clausen_IMP_DSS_JRmethod_R1.mgf	2678.44488	-1	1612.9885	4	404.254401	608345.8125	1612.987573	404.25417	false	0	1	BS3	138.06807	0	Cas9		0	K.KGILQTVK.V	KGILQTVK	K(1.00)GILQTVK	885.564748	0	739	8	1	K	GQGDSLHEHIANLAGSPAIKKGILQTVKVVDELVKVMGRHK	739	1	1							Cas9		0	R.LSKSR.R	LSKSR	LSK(1.00)SR	589.354754	0	220
20190410_QExHFX1_RSLC1_Beveridge_Clausen_IMP_DSS_JRmethod_R1	8710	20190410_QExHFX1_RSLC1_Beveridge_Clausen_IMP_DSS_JRmethod_R1.mgf	334	C:\2018_Peptideproject\Data\20190410\20190410_QExHFX1_RSLC1_Beveridge_Clausen_IMP_DSS_JRmethod_R1.mgf	2733.32736	-1	2199.120627	3	734.047485	593638.6875	2199.116675	734.046168	false	1	1	BS3	138.06807	0	REV_K1C15_SHEEP	sp|K1C15_SHEEP|	1	K.EMEEEHKK.N	EMEEEHKK	EMEEEHK(1.00)K	1074.46517	0	207	8	7	K	MEVNVQGALQNSFKEMEEEHKKNLYALEENLSEIQMELDKT	213	1	1							REV_Cas9		1	K.MELIKPIK.F	MELIKPIK	MELIK(1.00)PIK	986.583435	0	987
20190410_QExHFX1_RSLC1_Beveridge_Clausen_IMP_DSS_JRmethod_R1	8842	20190410_QExHFX1_RSLC1_Beveridge_Clausen_IMP_DSS_JRmethod_R1.mgf	353	C:\2018_Peptideproject\Data\20190410\20190410_QExHFX1_RSLC1_Beveridge_Clausen_IMP_DSS_JRmethod_R1.mgf	2771.36658	-1	1956.041159	3	653.020996	666262.25	1956.031612	653.017814	false	0	1	BS3	138.06807	0	Cas9		0	R.KKDWDPKbs3ohK.Y	KKDWDPKK	K(0.40)K(0.60)DWDPKbs3ohK	1199.65501	0	1127	8	2	K	GFSKESILPKRNSDKLIARKKDWDPKKYGGFDSPTVAYSVL	1128	1	1	Kbs3oh	7	156.0786347				Cas9		0	R.SDKNR.G	SDKNR	SDK(1.00)NR	618.308532	0	864
20190410_QExHFX1_RSLC1_Beveridge_Clausen_IMP_DSS_JRmethod_R1	8949	20190410_QExHFX1_RSLC1_Beveridge_Clausen_IMP_DSS_JRmethod_R1.mgf	378	C:\2018_Peptideproject\Data\20190410\20190410_QExHFX1_RSLC1_Beveridge_Clausen_IMP_DSS_JRmethod_R1.mgf	2799.909	-1	1791.99128	4	449.005096	728063.8125	1791.991672	449.005195	false	0	1	BS3	138.06807	0	Cas9		0	K.FKVLGNTDR.H	FKVLGNTDR	FK(1.00)VLGNTDR	1048.566538	0	36	9	2	K	TNSVGWAVITDEYKVPSKKFKVLGNTDRHSIKKNLIGALLF	37	1	1							Cas9		0	R.KMIAK.S	KMIAK	K(1.00)MIAK	605.357064	0	1024
20190410_QExHFX1_RSLC1_Beveridge_Clausen_IMP_DSS_JRmethod_R1	9296	20190410_QExHFX1_RSLC1_Beveridge_Clausen_IMP_DSS_JRmethod_R1.mgf	428	C:\2018_Peptideproject\Data\20190410\20190410_QExHFX1_RSLC1_Beveridge_Clausen_IMP_DSS_JRmethod_R1.mgf	2899.48536	-1	1905.014406	3	636.012079	593481.1875	1905.014198	636.012009	false	1	1	BS3	138.06807	0	CTRB_BOVIN	sp|CTRB_BOVIN|	0	K.VFKNPK.F	VFKNPK	VFK(1.00)NPK	731.433005	0	88	6	3	K	EFDQGLETEDTQVLKIGKVFKNPKFSILTVRNDITLLKLAT	90	1	1							REV_Cas9		1	R.MRESKNQK.G	MRESKNQK	MRESK(1.00)NQK	1035.513123	0	589
20190410_QExHFX1_RSLC1_Beveridge_Clausen_IMP_DSS_JRmethod_R1	9318	20190410_QExHFX1_RSLC1_Beveridge_Clausen_IMP_DSS_JRmethod_R1.mgf	430	C:\2018_Peptideproject\Data\20190410\20190410_QExHFX1_RSLC1_Beveridge_Clausen_IMP_DSS_JRmethod_R1.mgf	2906.1504	-1	1800.914986	4	451.236023	581861.0625	1800.915866	451.236243	false	0	1	BS3	138.06807	0	Cas9		0	K.GQKNSR.E	GQKNSR	GQK(1.00)NSR	688.361631	0	777	6	3	K	KPENIVIEMARENQTTQKGQKNSRERMKRIEEGIKELGSQI	779	1	1							Cas9		0	R.KDFQFYK.V	KDFQFYK	K(1.00)DFQFYK	974.486164	0	972
20190410_QExHFX1_RSLC1_Beveridge_Clausen_IMP_DSS_JRmethod_R1	9604	20190410_QExHFX1_RSLC1_Beveridge_Clausen_IMP_DSS_JRmethod_R1.mgf	499	C:\2018_Peptideproject\Data\20190410\20190410_QExHFX1_RSLC1_Beveridge_Clausen_IMP_DSS_JRmethod_R1.mgf	2982.16356	-1	1503.837192	3	502.28634	1354479.375	1503.83306	502.284963	false	0	1				Cas9		0	K.SVKELLGITIMER.S	SVKELLGITIMER	SVKELLGITIMER	1503.83306	0	1163	13					1	1
20190410_QExHFX1_RSLC1_Beveridge_Clausen_IMP_DSS_JRmethod_R1	9558	20190410_QExHFX1_RSLC1_Beveridge_Clausen_IMP_DSS_JRmethod_R1.mgf	489	C:\2018_Peptideproject\Data\20190410\20190410_QExHFX1_RSLC1_Beveridge_Clausen_IMP_DSS_JRmethod_R1.mgf	2969.56362	-1	1680.952217	4	421.245331	842689.5625	1680.95225	421.245339	false	0	1	BS3	138.06807	0	Cas9		0	R.NSDKLIAR.K	NSDKLIAR	NSDK(1.00)LIAR	915.513774	0	1119	8	4	K	TEVQTGGFSKESILPKRNSDKLIARKKDWDPKKYGGFDSPT	1122	1	1							Cas9		0	R.DKPIR.E	DKPIR	DK(1.00)PIR	627.370405	0	1303
20190410_QExHFX1_RSLC1_Beveridge_Clausen_IMP_DSS_JRmethod_R1	9164	20190410_QExHFX1_RSLC1_Beveridge_Clausen_IMP_DSS_JRmethod_R1.mgf	413	C:\2018_Peptideproject\Data\20190410\20190410_QExHFX1_RSLC1_Beveridge_Clausen_IMP_DSS_JRmethod_R1.mgf	2860.13964	-1	2190.14231	4	548.542854	898247.875	2190.141961	548.542767	false	0	1	BS3	138.06807	0	Cas9		0	K.SDNVPSEEVVKK.M	SDNVPSEEVVKK	SDNVPSEEVVK(1.00)K	1329.677604	0	871	12	11	K	LTRSDKNRGKSDNVPSEEVVKKMKNYWRQLLNAKLITQRKF	881	1	1							Cas9		0	K.GYKEVK.K	GYKEVK	GYK(1.00)EVK	722.396286	0	1190
20190410_QExHFX1_RSLC1_Beveridge_Clausen_IMP_DSS_JRmethod_R1	9582	20190410_QExHFX1_RSLC1_Beveridge_Clausen_IMP_DSS_JRmethod_R1.mgf	492	C:\2018_Peptideproject\Data\20190410\20190410_QExHFX1_RSLC1_Beveridge_Clausen_IMP_DSS_JRmethod_R1.mgf	2976.65916	-1	2158.075339	3	720.365723	611991.1875	2158.072835	720.364888	false	0	1	BS3	138.06807	0	Cas9		0	K.FKVLGNTDR.H	FKVLGNTDR	FK(1.00)VLGNTDR	1048.566538	0	36	9	2	K	TNSVGWAVITDEYKVPSKKFKVLGNTDRHSIKKNLIGALLF	37	1	1							MYG_HUMAN	sp|MYG_HUMAN|	0	R.KDMASNYK.E	KDMASNYK	K(1.00)DMASNYK	971.438227	0	140
20190410_QExHFX1_RSLC1_Beveridge_Clausen_IMP_DSS_JRmethod_R1	8321	20190410_QExHFX1_RSLC1_Beveridge_Clausen_IMP_DSS_JRmethod_R1.mgf	270	C:\2018_Peptideproject\Data\20190410\20190410_QExHFX1_RSLC1_Beveridge_Clausen_IMP_DSS_JRmethod_R1.mgf	2623.37322	-1	1641.84027	4	411.467344	1765855.625	1641.836218	411.466331	false	1	1	BS3	138.06807	0	Cas9		0	K.EDYFKK.I	EDYFKK	EDYFK(1.00)K	828.401765	0	570	6	5	K	DLLFKTNRKVTVKQLKEDYFKKIECFDSVEISGVEDRFNAS	574	1	1							REV_Cas9		1	K.TGSKQR.D	TGSKQR	TGSK(1.00)QR	675.366382	0	692
20190410_QExHFX1_RSLC1_Beveridge_Clausen_IMP_DSS_JRmethod_R1	8418	20190410_QExHFX1_RSLC1_Beveridge_Clausen_IMP_DSS_JRmethod_R1.mgf	294	C:\2018_Peptideproject\Data\20190410\20190410_QExHFX1_RSLC1_Beveridge_Clausen_IMP_DSS_JRmethod_R1.mgf	2648.73042	-1	1956.041891	3	653.02124	691126.375	1956.032961	653.018263	false	1	1	BS3	138.06807	0	REV_Cas9		1	K.VYFQFKR.D	VYFQFKR	VYFQFK(1.00)R	986.533783	0	395	7	6	K	LYADHAHHYNNIREKVYFQFKRDFDSVKLKSLTIKVVREIK	400	1	1							REV_Cas9		1	K.SRGKNDR.S	SRGKNDR	SRGK(1.00)NDR	831.431107	0	503
20190410_QExHFX1_RSLC1_Beveridge_Clausen_IMP_DSS_JRmethod_R1	7953	20190410_QExHFX1_RSLC1_Beveridge_Clausen_IMP_DSS_JRmethod_R1.mgf	218	C:\2018_Peptideproject\Data\20190410\20190410_QExHFX1_RSLC1_Beveridge_Clausen_IMP_DSS_JRmethod_R1.mgf	2517.62256	-1	2331.217133	4	583.81156	585188.625	2331.216915	583.811505	false	1	1	BS3	138.06807	0	REV_Cas9		1	R.STLKVNDISDK.D	STLKVNDISDK	STLK(1.00)VNDISDK	1218.645575	0	510	11	4	K	VVEESPVNDKSRGKNDRSTLKVNDISDKDLFSQPVIADVDY	513	1	1							REV_Cas9		1	R.GEKATLNDK.R	GEKATLNDK	GEK(1.00)ATLNDK	974.503269	0	464
20190410_QExHFX1_RSLC1_Beveridge_Clausen_IMP_DSS_JRmethod_R1	8392	20190410_QExHFX1_RSLC1_Beveridge_Clausen_IMP_DSS_JRmethod_R1.mgf	289	C:\2018_Peptideproject\Data\20190410\20190410_QExHFX1_RSLC1_Beveridge_Clausen_IMP_DSS_JRmethod_R1.mgf	2641.45032	-1	1567.845846	3	523.622559	711832.8125	1567.849743	523.623857	false	1	1	BS3	138.06807	0	REV_Cas9		1	K.KIFYDK.E	KIFYDK	K(1.00)IFYDK	812.443236	0	798	6	1	K	LSANRFDEVGSIEVSDFCEKKIFYDKELKQVTKRVNKTFLL	798	1	1							REV_Cas9		1	K.DKDIK.I	DKDIK	DK(1.00)DIK	617.338436	0	765
20190410_QExHFX1_RSLC1_Beveridge_Clausen_IMP_DSS_JRmethod_R1	8507	20190410_QExHFX1_RSLC1_Beveridge_Clausen_IMP_DSS_JRmethod_R1.mgf	302	C:\2018_Peptideproject\Data\20190410\20190410_QExHFX1_RSLC1_Beveridge_Clausen_IMP_DSS_JRmethod_R1.mgf	2675.3697	-1	1371.775879	3	458.265903	687095.125	1371.77216	458.264663	false	1	1	BS3	138.06807	0	REV_Cas9		1	K.KNISR.H	KNISR	K(1.00)NISR	616.365653	0	1324	5	1	K	TRLTAEATEGSDFLLAGILKKNISRHDTNGLKVKKFSPKVY	1324	1	1							REV_Cas9		1	K.DKDIK.I	DKDIK	DK(1.00)DIK	617.338436	0	765
20190410_QExHFX1_RSLC1_Beveridge_Clausen_IMP_DSS_JRmethod_R1	8541	20190410_QExHFX1_RSLC1_Beveridge_Clausen_IMP_DSS_JRmethod_R1.mgf	309	C:\2018_Peptideproject\Data\20190410\20190410_QExHFX1_RSLC1_Beveridge_Clausen_IMP_DSS_JRmethod_R1.mgf	2684.49048	-1	1584.927572	3	529.316467	897734.25	1584.927281	529.31637	false	0	1	BS3	138.06807	0	Cas9		0	K.ESILPKR.N	ESILPKR	ESILPK(1.00)R	841.502147	0	1112	7	6	K	NIVKKTEVQTGGFSKESILPKRNSDKLIARKKDWDPKKYGG	1117	1	1							Cas9		0	R.KMIAK.S	KMIAK	K(1.00)MIAK	605.357064	0	1024
20190410_QExHFX1_RSLC1_Beveridge_Clausen_IMP_DSS_JRmethod_R1	8827	20190410_QExHFX1_RSLC1_Beveridge_Clausen_IMP_DSS_JRmethod_R1.mgf	351	C:\2018_Peptideproject\Data\20190410\20190410_QExHFX1_RSLC1_Beveridge_Clausen_IMP_DSS_JRmethod_R1.mgf	2766.9609	-1	1327.832932	3	443.618254	6282635.5	1327.82995	443.61726	false	1	1	BS3	138.06807	0	REV_Cas9		1	R.LKSSR.L	LKSSR	LK(1.00)SSR	589.354754	0	1149	5	2	K	GFLGKKNEGPLQAILNERRLKSSRLASLIKAADVGSANIPN	1150	1	1							REV_CRP_HUMAN	sp|CRP_HUMAN|	1	K.KGLKR.S	KGLKR	K(0.16)GLK(0.84)R	600.407125	0	84
20190410_QExHFX1_RSLC1_Beveridge_Clausen_IMP_DSS_JRmethod_R1	8864	20190410_QExHFX1_RSLC1_Beveridge_Clausen_IMP_DSS_JRmethod_R1.mgf	359	C:\2018_Peptideproject\Data\20190410\20190410_QExHFX1_RSLC1_Beveridge_Clausen_IMP_DSS_JRmethod_R1.mgf	2777.21586	-1	1950.078791	4	488.526974	680537.3125	1950.078573	488.52692	false	0	1	BS3	138.06807	0	Cas9		0	R.DKQSGK.T	DKQSGK	DK(1.00)QSGK	661.339499	0	676	6	2	K	RRRYTGWGRLSRKLINGIRDKQSGKTILDFLKSDGFANRNF	677	1	1							Cas9		0	K.NLPNEKVLPK.H	NLPNEKVLPK	NLPNEK(1.00)VLPK	1150.671003	0	505
20190410_QExHFX1_RSLC1_Beveridge_Clausen_IMP_DSS_JRmethod_R1	8975	20190410_QExHFX1_RSLC1_Beveridge_Clausen_IMP_DSS_JRmethod_R1.mgf	386	C:\2018_Peptideproject\Data\20190410\20190410_QExHFX1_RSLC1_Beveridge_Clausen_IMP_DSS_JRmethod_R1.mgf	2806.52088	-1	1998.055252	3	667.025694	870414.375	1998.053421	667.025083	false	1	1	BS3	138.06807	0	Cas9		0	K.KDWDPK.K	KDWDPK	K(1.00)DWDPK	787.386449	0	1128	6	1	K	GFSKESILPKRNSDKLIARKKDWDPKKYGGFDSPTVAYSVL	1128	1	1							REV_Cas9		1	K.RDAIKLDSR.K	RDAIKLDSR	RDAIK(1.00)LDSR	1072.598901	0	246
20190410_QExHFX1_RSLC1_Beveridge_Clausen_IMP_DSS_JRmethod_R1	9275	20190410_QExHFX1_RSLC1_Beveridge_Clausen_IMP_DSS_JRmethod_R1.mgf	424	C:\2018_Peptideproject\Data\20190410\20190410_QExHFX1_RSLC1_Beveridge_Clausen_IMP_DSS_JRmethod_R1.mgf	2893.55646	-1	1584.927557	3	529.316462	611175.75	1584.927281	529.31637	false	0	1	BS3	138.06807	0	Cas9		0	K.ESILPKR.N	ESILPKR	ESILPK(1.00)R	841.502147	0	1112	7	6	K	NIVKKTEVQTGGFSKESILPKRNSDKLIARKKDWDPKKYGG	1117	1	1							Cas9		0	R.KMIAK.S	KMIAK	K(1.00)MIAK	605.357064	0	1024
20190410_QExHFX1_RSLC1_Beveridge_Clausen_IMP_DSS_JRmethod_R1	9485	20190410_QExHFX1_RSLC1_Beveridge_Clausen_IMP_DSS_JRmethod_R1.mgf	479	C:\2018_Peptideproject\Data\20190410\20190410_QExHFX1_RSLC1_Beveridge_Clausen_IMP_DSS_JRmethod_R1.mgf	2948.8854	-1	1824.009848	3	609.010559	704247	1824.010493	609.010774	false	1	1	BS3	138.06807	0	REV_Cas9		1	K.SKGEK.V	SKGEK	SK(1.00)GEK	547.296571	0	216	5	2	K	RSEMITIGLLKEVKSKKLKSKGEKVAVVLVSYAVTPSDFGG	217	1	1							REV_Cas9		1	R.HDTNGLKVKK.F	HDTNGLKVKK	HDTNGLK(0.54)VK(0.46)K	1138.645851	0	1329
20190410_QExHFX1_RSLC1_Beveridge_Clausen_IMP_DSS_JRmethod_R1	9521	20190410_QExHFX1_RSLC1_Beveridge_Clausen_IMP_DSS_JRmethod_R1.mgf	484	C:\2018_Peptideproject\Data\20190410\20190410_QExHFX1_RSLC1_Beveridge_Clausen_IMP_DSS_JRmethod_R1.mgf	2959.07448	-1	1606.849875	3	536.623901	11001504	1606.850094	536.623975	false	1	1	BS3	138.06807	0	REV_Cas9		1	R.KQIFGK.A	KQIFGK	K(1.00)QIFGK	719.433006	0	450	6	1	K	RMSDLIQAVKHTIRQTEVLRKQIFGKADLESLGRGEKATLN	450	1	1							REV_AMYS_HUMAN	sp|AMYS_HUMAN|	1	K.MEGNKR.W	MEGNKR	MEGNK(1.00)R	749.349018	0	224
20190410_QExHFX1_RSLC1_Beveridge_Clausen_IMP_DSS_JRmethod_R1	8316	20190410_QExHFX1_RSLC1_Beveridge_Clausen_IMP_DSS_JRmethod_R1.mgf	267	C:\2018_Peptideproject\Data\20190410\20190410_QExHFX1_RSLC1_Beveridge_Clausen_IMP_DSS_JRmethod_R1.mgf	2622.41922	-1	2060.057808	4	516.021729	9830678	2060.058523	516.021907	false	1	1	BS3	138.06807	0	Cas9		0	K.GQKNSRERMK.R	GQKNSRERMK	GQK(1.00)NSRERMK	1248.635698	0	777	10	3	K	KPENIVIEMARENQTTQKGQKNSRERMKRIEEGIKELGSQI	779	1	1							REV_MYG_HUMAN	sp|MYG_HUMAN|	1	K.HKFDK.F	HKFDK	HK(1.00)FDK	673.354755	0	107
20190410_QExHFX1_RSLC1_Beveridge_Clausen_IMP_DSS_JRmethod_R1	8374	20190410_QExHFX1_RSLC1_Beveridge_Clausen_IMP_DSS_JRmethod_R1.mgf	288	C:\2018_Peptideproject\Data\20190410\20190410_QExHFX1_RSLC1_Beveridge_Clausen_IMP_DSS_JRmethod_R1.mgf	2635.89768	-1	2065.049507	4	517.269653	2930765.75	2065.048001	517.269277	false	0	1	BS3	138.06807	0	RETBP_HUMAN	sp|RETBP_HUMAN|	0	K.ENFDKAR.F	ENFDKAR	ENFDK(1.00)AR	878.424625	0	31	7	5	K	SGRAERDCRVSSFRVKENFDKARFSGTWYAMAKKDPEGLFL	35	1	1							CTRB_BOVIN	sp|CTRB_BOVIN|	0	K.YNALKTPDK.L	YNALKTPDK	YNALK(1.00)TPDK	1048.555305	0	146
20190410_QExHFX1_RSLC1_Beveridge_Clausen_IMP_DSS_JRmethod_R1	8683	20190410_QExHFX1_RSLC1_Beveridge_Clausen_IMP_DSS_JRmethod_R1.mgf	330	C:\2018_Peptideproject\Data\20190410\20190410_QExHFX1_RSLC1_Beveridge_Clausen_IMP_DSS_JRmethod_R1.mgf	2725.46148	-1	1242.672189	3	415.231339	652667.8125	1242.672057	415.231295	false	0	1				Cas9		0	K.VLSAYNKbs3ohHR.D	VLSAYNKHR	VLSAYNKbs3ohHR	1242.672057	0	1294	9					1	1	Kbs3oh	7	156.0786347
20190410_QExHFX1_RSLC1_Beveridge_Clausen_IMP_DSS_JRmethod_R1	8745	20190410_QExHFX1_RSLC1_Beveridge_Clausen_IMP_DSS_JRmethod_R1.mgf	342	C:\2018_Peptideproject\Data\20190410\20190410_QExHFX1_RSLC1_Beveridge_Clausen_IMP_DSS_JRmethod_R1.mgf	2742.83532	-1	2103.103135	3	702.041655	3524997	2103.099385	702.040405	false	1	1	BS3	138.06807	0	Cas9		0	R.KMIAKSEQEIGK.A	KMIAKSEQEIGK	K(0.45)MIAK(0.55)SEQEIGK	1376.733347	0	1024	12	5	K	LESEFVYGDYKVYDVRKMIAKSEQEIGKATAKYFFYSNIMN	1028	1	1							REV_Cas9		1	R.GKNDR.S	GKNDR	GK(1.00)NDR	588.297968	0	505
20190410_QExHFX1_RSLC1_Beveridge_Clausen_IMP_DSS_JRmethod_R1	8953	20190410_QExHFX1_RSLC1_Beveridge_Clausen_IMP_DSS_JRmethod_R1.mgf	379	C:\2018_Peptideproject\Data\20190410\20190410_QExHFX1_RSLC1_Beveridge_Clausen_IMP_DSS_JRmethod_R1.mgf	2800.98738	-1	1792.993796	3	598.671875	599852.5625	1792.987574	598.669801	false	1	1	BS3	138.06807	0	REV_Cas9		1	K.KYPDWKK.R	KYPDWKK	K(0.52)YPDWK(0.48)K	963.517798	0	239	7	1	K	EKVAVVLVSYAVTPSDFGGKKYPDWKKRDAIKLDSRKNPLI	239	1	1							REV_CTRB_BOVIN	sp|CTRB_BOVIN|	1	K.NFKVGK.I	NFKVGK	NFK(1.00)VGK	691.401705	0	156
20190410_QExHFX1_RSLC1_Beveridge_Clausen_IMP_DSS_JRmethod_R1	8977	20190410_QExHFX1_RSLC1_Beveridge_Clausen_IMP_DSS_JRmethod_R1.mgf	387	C:\2018_Peptideproject\Data\20190410\20190410_QExHFX1_RSLC1_Beveridge_Clausen_IMP_DSS_JRmethod_R1.mgf	2806.84752	-1	1950.078713	3	651.033514	5506147.5	1950.078573	651.033467	true	0	1	BS3	138.06807	0	Cas9		0	K.NLPNEKVLPK.H	NLPNEKVLPK	NLPNEK(1.00)VLPK	1150.671003	0	505	10	6	K	ASAQSFIERMTNFDKNLPNEKVLPKHSLLYEYFTVYNELTK	510	1	1							Cas9		0	R.DKQSGK.T	DKQSGK	DK(1.00)QSGK	661.339499	0	676
20190410_QExHFX1_RSLC1_Beveridge_Clausen_IMP_DSS_JRmethod_R1	9340	20190410_QExHFX1_RSLC1_Beveridge_Clausen_IMP_DSS_JRmethod_R1.mgf	435	C:\2018_Peptideproject\Data\20190410\20190410_QExHFX1_RSLC1_Beveridge_Clausen_IMP_DSS_JRmethod_R1.mgf	2912.1267	-1	1772.90914	3	591.97699	748217.1875	1772.912905	591.978245	false	0	1	BS3	138.06807	0	Cas9		0	K.GQKNSRER.M	GQKNSRER	GQK(1.00)NSRER	973.505335	0	777	8	3	K	KPENIVIEMARENQTTQKGQKNSRERMKRIEEGIKELGSQI	779	1	1							Cas9		0	R.DKQSGK.T	DKQSGK	DK(1.00)QSGK	661.339499	0	676
20190410_QExHFX1_RSLC1_Beveridge_Clausen_IMP_DSS_JRmethod_R1	9367	20190410_QExHFX1_RSLC1_Beveridge_Clausen_IMP_DSS_JRmethod_R1.mgf	442	C:\2018_Peptideproject\Data\20190410\20190410_QExHFX1_RSLC1_Beveridge_Clausen_IMP_DSS_JRmethod_R1.mgf	2919.22236	-1	1593.920248	3	532.314026	634672.375	1593.920222	532.314017	false	1	1	BS3	138.06807	0	REV_Cas9		1	R.DIGNIKR.L	DIGNIKR	DIGNIK(1.00)R	814.466096	0	698	7	6	K	DKSLFDLIKTGSKQRDIGNIKRLSRLGWGTRRRKYLKQMKV	703	1	1							REV_Cas9		1	R.EIKPR.D	EIKPR	EIK(1.00)PR	641.386055	0	66
20190410_QExHFX1_RSLC1_Beveridge_Clausen_IMP_DSS_JRmethod_R1	9631	20190410_QExHFX1_RSLC1_Beveridge_Clausen_IMP_DSS_JRmethod_R1.mgf	505	C:\2018_Peptideproject\Data\20190410\20190410_QExHFX1_RSLC1_Beveridge_Clausen_IMP_DSS_JRmethod_R1.mgf	2989.43478	-1	1606.850424	3	536.624084	2420699	1606.850094	536.623975	false	1	1	BS3	138.06807	0	REV_Cas9		1	R.KQIFGK.A	KQIFGK	K(1.00)QIFGK	719.433006	0	450	6	1	K	RMSDLIQAVKHTIRQTEVLRKQIFGKADLESLGRGEKATLN	450	1	1							REV_AMYS_HUMAN	sp|AMYS_HUMAN|	1	K.MEGNKR.W	MEGNKR	MEGNK(1.00)R	749.349018	0	224
20190410_QExHFX1_RSLC1_Beveridge_Clausen_IMP_DSS_JRmethod_R1	9632	20190410_QExHFX1_RSLC1_Beveridge_Clausen_IMP_DSS_JRmethod_R1.mgf	506	C:\2018_Peptideproject\Data\20190410\20190410_QExHFX1_RSLC1_Beveridge_Clausen_IMP_DSS_JRmethod_R1.mgf	2989.5459	-1	1530.829428	3	511.283752	642793.5625	1530.836551	511.286127	false	0	1	BS3	138.06807	0	Cas9		0	R.SDKNR.G	SDKNR	SDK(1.00)NR	618.308532	0	864	5	3	K	VPQSFLKDDSIDNKVLTRSDKNRGKSDNVPSEEVVKKMKNY	866	1	1							Cas9		0	K.VEKGKSK.K	VEKGKSK	VEK(0.04)GK(0.96)SK	774.459948	0	1153
20190410_QExHFX1_RSLC1_Beveridge_Clausen_IMP_DSS_JRmethod_R1	9500	20190410_QExHFX1_RSLC1_Beveridge_Clausen_IMP_DSS_JRmethod_R1.mgf	481	C:\2018_Peptideproject\Data\20190410\20190410_QExHFX1_RSLC1_Beveridge_Clausen_IMP_DSS_JRmethod_R1.mgf	2953.13238	-1	1643.919943	3	548.980591	1423277	1643.920615	548.980815	false	1	1	BS3	138.06807	0	Cas9		0	R.LSKSR.R	LSKSR	LSK(1.00)SR	589.354754	0	220	5	3	K	ENPINASGVDAKAILSARLSKSRRLENLIAQLPGEKKNGLF	222	1	1							REV_Cas9		1	R.DAIKLDSR.K	DAIKLDSR	DAIK(1.00)LDSR	916.49779	0	247
20190410_QExHFX1_RSLC1_Beveridge_Clausen_IMP_DSS_JRmethod_R1	9562	20190410_QExHFX1_RSLC1_Beveridge_Clausen_IMP_DSS_JRmethod_R1.mgf	490	C:\2018_Peptideproject\Data\20190410\20190410_QExHFX1_RSLC1_Beveridge_Clausen_IMP_DSS_JRmethod_R1.mgf	2970.65268	-1	1906.015646	3	636.345825	817355.0625	1906.015973	636.345934	false	1	1	BS3	138.06807	0	Cas9		0	R.DKQSGK.T	DKQSGK	DK(1.00)QSGK	661.339499	0	676	6	2	K	RRRYTGWGRLSRKLINGIRDKQSGKTILDFLKSDGFANRNF	677	1	1							REV_Cas9		1	K.RDFDSVKLK.S	RDFDSVKLK	RDFDSVK(1.00)LK	1106.608403	0	401
20190410_QExHFX1_RSLC1_Beveridge_Clausen_IMP_DSS_JRmethod_R1	9249	20190410_QExHFX1_RSLC1_Beveridge_Clausen_IMP_DSS_JRmethod_R1.mgf	423	C:\2018_Peptideproject\Data\20190410\20190410_QExHFX1_RSLC1_Beveridge_Clausen_IMP_DSS_JRmethod_R1.mgf	2885.39424	-1	1568.932577	3	523.984802	822627.1875	1568.924972	523.982267	false	0	1	BS3	138.06807	0	Cas9		0	K.ESILPKR.N	ESILPKR	ESILPK(1.00)R	841.502147	0	1112	7	6	K	NIVKKTEVQTGGFSKESILPKRNSDKLIARKKDWDPKKYGG	1117	1	1							Cas9		0	R.LSKSR.R	LSKSR	LSK(1.00)SR	589.354754	0	220
20190410_QExHFX1_RSLC1_Beveridge_Clausen_IMP_DSS_JRmethod_R1	9680	20190410_QExHFX1_RSLC1_Beveridge_Clausen_IMP_DSS_JRmethod_R1.mgf	520	C:\2018_Peptideproject\Data\20190410\20190410_QExHFX1_RSLC1_Beveridge_Clausen_IMP_DSS_JRmethod_R1.mgf	3001.74786	-1	2004.064434	3	669.028754	1091240.25	2004.068009	669.029946	false	1	1	BS3	138.06807	0	REV_MYG_HUMAN	sp|MYG_HUMAN|	1	K.KHLDESK.A	KHLDESK	K(1.00)HLDESK	855.445026	0	91	7	1	K	EHHKKKGLIGGLATLVTAGKKHLDESKAMEDEKSLKHKFDK	91	1	1							REV_SRPP_HEVBR	sp|SRPP_HEVBR|	1	R.AVFDLKYR.L	AVFDLKYR	AVFDLK(1.00)YR	1010.554912	0	188
20190410_QExHFX1_RSLC1_Beveridge_Clausen_IMP_DSS_JRmethod_R1	9610	20190410_QExHFX1_RSLC1_Beveridge_Clausen_IMP_DSS_JRmethod_R1.mgf	501	C:\2018_Peptideproject\Data\20190410\20190410_QExHFX1_RSLC1_Beveridge_Clausen_IMP_DSS_JRmethod_R1.mgf	2983.64688	-1	2130.131789	4	533.540224	3808496.25	2130.124855	533.53849	false	1	1	BS3	138.06807	0	Cas9		0	K.KLVDSTDK.A	KLVDSTDK	K(1.00)LVDSTDK	904.486556	0	145	8	1	K	NIVDEVAYHEKYPTIYHLRKKLVDSTDKADLRLIYLALAHM	145	1	1							REV_Cas9		1	R.EKVYFQFK.R	EKVYFQFK	EK(1.00)VYFQFK	1087.570228	0	393
20190410_QExHFX1_RSLC1_Beveridge_Clausen_IMP_DSS_JRmethod_R1	8537	20190410_QExHFX1_RSLC1_Beveridge_Clausen_IMP_DSS_JRmethod_R1.mgf	307	C:\2018_Peptideproject\Data\20190410\20190410_QExHFX1_RSLC1_Beveridge_Clausen_IMP_DSS_JRmethod_R1.mgf	2683.72182	-1	2059.055839	4	515.771236	637998.9375	2059.056063	515.771292	false	1	1	BS3	138.06807	0	REV_Cas9		1	K.KNISR.H	KNISR	K(1.00)NISR	616.365653	0	1324	5	1	K	TRLTAEATEGSDFLLAGILKKNISRHDTNGLKVKKFSPKVY	1324	1	1							RETBP_HUMAN	sp|RETBP_HUMAN|	0	R.FSGTWYAMAKK.D	FSGTWYAMAKK	FSGTWYAMAK(1.00)K	1304.62234	0	38
20190410_QExHFX1_RSLC1_Beveridge_Clausen_IMP_DSS_JRmethod_R1	8625	20190410_QExHFX1_RSLC1_Beveridge_Clausen_IMP_DSS_JRmethod_R1.mgf	323	C:\2018_Peptideproject\Data\20190410\20190410_QExHFX1_RSLC1_Beveridge_Clausen_IMP_DSS_JRmethod_R1.mgf	2708.43954	-1	1913.033224	3	638.685018	645858.0625	1913.041066	638.687632	false	1	1	BS3	138.06807	0	REV_CTRB_BOVIN	sp|CTRB_BOVIN|	1	K.NFKVGK.I	NFKVGK	NFK(1.00)VGK	691.401705	0	156	6	3	K	KLLLTIDRNVTLISKFPKNFKVGKILVQTDETELGQDFEGA	158	1	1							REV_AMYS_HUMAN	sp|AMYS_HUMAN|	1	K.LAGKYFETR.V	LAGKYFETR	LAGK(1.00)YFETR	1083.57129	0	236
20190410_QExHFX1_RSLC1_Beveridge_Clausen_IMP_DSS_JRmethod_R1	8939	20190410_QExHFX1_RSLC1_Beveridge_Clausen_IMP_DSS_JRmethod_R1.mgf	376	C:\2018_Peptideproject\Data\20190410\20190410_QExHFX1_RSLC1_Beveridge_Clausen_IMP_DSS_JRmethod_R1.mgf	2797.1598	-1	1327.832593	3	443.618141	1916057	1327.82995	443.61726	false	1	1	BS3	138.06807	0	REV_Cas9		1	R.LKSSR.L	LKSSR	LK(1.00)SSR	589.354754	0	1149	5	2	K	GFLGKKNEGPLQAILNERRLKSSRLASLIKAADVGSANIPN	1150	1	1							REV_CRP_HUMAN	sp|CRP_HUMAN|	1	K.KGLKR.S	KGLKR	K(0.23)GLK(0.77)R	600.407125	0	84
20190410_QExHFX1_RSLC1_Beveridge_Clausen_IMP_DSS_JRmethod_R1	8999	20190410_QExHFX1_RSLC1_Beveridge_Clausen_IMP_DSS_JRmethod_R1.mgf	392	C:\2018_Peptideproject\Data\20190410\20190410_QExHFX1_RSLC1_Beveridge_Clausen_IMP_DSS_JRmethod_R1.mgf	2812.43808	-1	1828.982125	4	458.252808	3317652.25	1828.979527	458.252158	false	1	1	BS3	138.06807	0	REV_Cas9		1	R.GKNDRSTLK.V	GKNDRSTLK	GK(1.00)NDRSTLK	1017.556701	0	505	9	2	K	WYKNKKMVVEESPVNDKSRGKNDRSTLKVNDISDKDLFSQP	506	1	1							REV_MYG_HUMAN	sp|MYG_HUMAN|	1	K.HKFDK.F	HKFDK	HK(1.00)FDK	673.354755	0	107
20190410_QExHFX1_RSLC1_Beveridge_Clausen_IMP_DSS_JRmethod_R1	9197	20190410_QExHFX1_RSLC1_Beveridge_Clausen_IMP_DSS_JRmethod_R1.mgf	419	C:\2018_Peptideproject\Data\20190410\20190410_QExHFX1_RSLC1_Beveridge_Clausen_IMP_DSS_JRmethod_R1.mgf	2869.48446	-1	1814.938278	3	605.986703	684891.8125	1814.944781	605.98887	false	1	1	BS3	138.06807	0	REV_K1C15_SHEEP	sp|K1C15_SHEEP|	1	K.EMEEEHKK.N	EMEEEHKK	EMEEEHK(1.00)K	1074.46517	0	207	8	7	K	MEVNVQGALQNSFKEMEEEHKKNLYALEENLSEIQMELDKT	213	1	1							Cas9		0	K.SKKLK.S	SKKLK	SK(0.55)K(0.45)LK	602.411541	0	1158
20190410_QExHFX1_RSLC1_Beveridge_Clausen_IMP_DSS_JRmethod_R1	9327	20190410_QExHFX1_RSLC1_Beveridge_Clausen_IMP_DSS_JRmethod_R1.mgf	432	C:\2018_Peptideproject\Data\20190410\20190410_QExHFX1_RSLC1_Beveridge_Clausen_IMP_DSS_JRmethod_R1.mgf	2908.6407	-1	1680.951925	3	561.324585	774898.9375	1680.95225	561.324693	false	0	1	BS3	138.06807	0	Cas9		0	R.NSDKLIAR.K	NSDKLIAR	NSDK(1.00)LIAR	915.513774	0	1119	8	4	K	TEVQTGGFSKESILPKRNSDKLIARKKDWDPKKYGGFDSPT	1122	1	1							Cas9		0	R.DKPIR.E	DKPIR	DK(1.00)PIR	627.370405	0	1303
20190410_QExHFX1_RSLC1_Beveridge_Clausen_IMP_DSS_JRmethod_R1	9365	20190410_QExHFX1_RSLC1_Beveridge_Clausen_IMP_DSS_JRmethod_R1.mgf	441	C:\2018_Peptideproject\Data\20190410\20190410_QExHFX1_RSLC1_Beveridge_Clausen_IMP_DSS_JRmethod_R1.mgf	2918.78184	-1	1793.958761	3	598.99353	606583.875	1793.961041	598.99429	false	1	1	BS3	138.06807	0	REV_CRP_HUMAN	sp|CRP_HUMAN|	1	K.EPFVFKR.A	EPFVFKR	EPFVFK(1.00)R	921.507233	0	194	7	6	K	PTLPKALSVYSTDSKEPFVFKRASMDTQGFAHSLSTLVLFC	199	1	1							Cas9		0	R.ERMKR.I	ERMKR	ERMK(1.00)R	734.385738	0	783
20190410_QExHFX1_RSLC1_Beveridge_Clausen_IMP_DSS_JRmethod_R1	9383	20190410_QExHFX1_RSLC1_Beveridge_Clausen_IMP_DSS_JRmethod_R1.mgf	449	C:\2018_Peptideproject\Data\20190410\20190410_QExHFX1_RSLC1_Beveridge_Clausen_IMP_DSS_JRmethod_R1.mgf	2922.89484	-1	1643.919943	3	548.980591	649914.8125	1643.920615	548.980815	false	1	1	BS3	138.06807	0	Cas9		0	R.LSKSR.R	LSKSR	LSK(1.00)SR	589.354754	0	220	5	3	K	ENPINASGVDAKAILSARLSKSRRLENLIAQLPGEKKNGLF	222	1	1							REV_Cas9		1	R.DAIKLDSR.K	DAIKLDSR	DAIK(1.00)LDSR	916.49779	0	247
20190410_QExHFX1_RSLC1_Beveridge_Clausen_IMP_DSS_JRmethod_R1	9474	20190410_QExHFX1_RSLC1_Beveridge_Clausen_IMP_DSS_JRmethod_R1.mgf	477	C:\2018_Peptideproject\Data\20190410\20190410_QExHFX1_RSLC1_Beveridge_Clausen_IMP_DSS_JRmethod_R1.mgf	2945.79042	-1	2012.133139	3	671.718323	658718.3125	2012.134632	671.71882	false	1	1	BS3	138.06807	0	AMYS_HUMAN	sp|AMYS_HUMAN|	0	R.VTEFKYGAK.L	VTEFKYGAK	VTEFK(1.00)YGAK	1041.549492	0	268	9	5	K	LGGEPIKSSDYFGNGRVTEFKYGAKLGTVIRKWNGEKMSYL	272	1	1							REV_Cas9		1	K.VKKFSPK.V	VKKFSPK	VK(0.50)K(0.50)FSPK	832.517069	0	1336
20190410_QExHFX1_RSLC1_Beveridge_Clausen_IMP_DSS_JRmethod_R1	9800	20190410_QExHFX1_RSLC1_Beveridge_Clausen_IMP_DSS_JRmethod_R1.mgf	549	C:\2018_Peptideproject\Data\20190410\20190410_QExHFX1_RSLC1_Beveridge_Clausen_IMP_DSS_JRmethod_R1.mgf	3033.60576	-1	1464.734311	3	489.252047	708514.125	1464.734785	489.252205	false	0	1				Cas9		0	R.LEESFLVEEDKK.H	LEESFLVEEDKK	LEESFLVEEDKK	1464.734785	0	105	12					1	1
20190410_QExHFX1_RSLC1_Beveridge_Clausen_IMP_DSS_JRmethod_R1	9042	20190410_QExHFX1_RSLC1_Beveridge_Clausen_IMP_DSS_JRmethod_R1.mgf	395	C:\2018_Peptideproject\Data\20190410\20190410_QExHFX1_RSLC1_Beveridge_Clausen_IMP_DSS_JRmethod_R1.mgf	2825.3718	-1	2157.087026	3	720.036285	2530304.5	2157.095345	720.039058	false	0	1	BS3	138.06807	0	Cas9		0	K.LVDSTDKADLR.L	LVDSTDKADLR	LVDSTDK(1.00)ADLR	1231.640825	0	146	11	7	K	YHEKYPTIYHLRKKLVDSTDKADLRLIYLALAHMIKFRGHF	152	1	1							Cas9		0	K.DWDPKK.Y	DWDPKK	DWDPK(1.00)K	787.386449	0	1129
20190410_QExHFX1_RSLC1_Beveridge_Clausen_IMP_DSS_JRmethod_R1	9282	20190410_QExHFX1_RSLC1_Beveridge_Clausen_IMP_DSS_JRmethod_R1.mgf	425	C:\2018_Peptideproject\Data\20190410\20190410_QExHFX1_RSLC1_Beveridge_Clausen_IMP_DSS_JRmethod_R1.mgf	2895.59958	-1	2527.31748	4	632.836646	658718.6875	2527.31044	632.834887	false	1	1	BS3	138.06807	0	REV_MYG_HUMAN	sp|MYG_HUMAN|	1	K.EYNSAMKRDFLELK.A	EYNSAMKRDFLELK	EYNSAMK(1.00)RDFLELK	1758.861066	0	7	14	7	K	........GQFGLKEYNSAMKRDFLELKANMAGQADAGFDG	13	1	1							REV_Cas9		1	K.QVTKR.V	QVTKR	QVTK(1.00)R	630.381304	0	807
20190410_QExHFX1_RSLC1_Beveridge_Clausen_IMP_DSS_JRmethod_R1	9765	20190410_QExHFX1_RSLC1_Beveridge_Clausen_IMP_DSS_JRmethod_R1.mgf	540	C:\2018_Peptideproject\Data\20190410\20190410_QExHFX1_RSLC1_Beveridge_Clausen_IMP_DSS_JRmethod_R1.mgf	3024.27804	-1	1540.850328	3	514.624052	728257.8125	1540.850077	514.623969	false	0	1	BS3	138.06807	0	Cas9		0	K.DWDPKK.Y	DWDPKK	DWDPK(1.00)K	787.386449	0	1129	6	5	K	SILPKRNSDKLIARKKDWDPKKYGGFDSPTVAYSVLVVAKV	1133	1	1							Cas9		0	K.IIKDK.D	IIKDK	IIK(1.00)DK	615.395557	0	604
20190410_QExHFX1_RSLC1_Beveridge_Clausen_IMP_DSS_JRmethod_R1	9796	20190410_QExHFX1_RSLC1_Beveridge_Clausen_IMP_DSS_JRmethod_R1.mgf	547	C:\2018_Peptideproject\Data\20190410\20190410_QExHFX1_RSLC1_Beveridge_Clausen_IMP_DSS_JRmethod_R1.mgf	3032.77146	-1	2643.324808	4	661.838478	563566.8125	2643.332632	661.840435	false	1	1	BS3	138.06807	0	REV_Cas9		1	R.GKNDRSTLK.V	GKNDRSTLK	GK(1.00)NDRSTLK	1017.556701	0	505	9	2	K	WYKNKKMVVEESPVNDKSRGKNDRSTLKVNDISDKDLFSQP	506	1	1							REV_MYG_HUMAN	sp|MYG_HUMAN|	1	-.GQFGLKEYNSAMK.R	GQFGLKEYNSAMK	GQFGLK(1.00)EYNSAMK	1487.707861	0	1
20190410_QExHFX1_RSLC1_Beveridge_Clausen_IMP_DSS_JRmethod_R1	9900	20190410_QExHFX1_RSLC1_Beveridge_Clausen_IMP_DSS_JRmethod_R1.mgf	584	C:\2018_Peptideproject\Data\20190410\20190410_QExHFX1_RSLC1_Beveridge_Clausen_IMP_DSS_JRmethod_R1.mgf	3057.72966	-1	1854.07033	3	619.03072	774621.875	1854.0727	619.03151	false	1	1	BS3	138.06807	0	REV_Cas9		1	R.DAIKLDSRK.N	DAIKLDSRK	DAIK(1.00)LDSRK	1044.592753	0	247	9	4	K	VTPSDFGGKKYPDWKKRDAIKLDSRKNPLISKESFGGTQVE	250	1	1							MYG_HUMAN	sp|MYG_HUMAN|	0	K.FKHLK.S	FKHLK	FK(1.00)HLK	671.411876	0	46
20190410_QExHFX1_RSLC1_Beveridge_Clausen_IMP_DSS_JRmethod_R1	9439	20190410_QExHFX1_RSLC1_Beveridge_Clausen_IMP_DSS_JRmethod_R1.mgf	465	C:\2018_Peptideproject\Data\20190410\20190410_QExHFX1_RSLC1_Beveridge_Clausen_IMP_DSS_JRmethod_R1.mgf	2937.41262	-1	2426.269645	4	607.574688	900551.125	2426.272648	607.575438	false	1	1	BS3	138.06807	0	REV_Cas9		1	K.ELKbs3ohQVTKR.V	ELKQVTKR	ELKbs3ohQVTK(1.00)R	1156.681559	0	804	8	7	K	EVSDFCEKKIFYDKELKQVTKRVNKTFLLDVIKKAQEGSLF	810	1	1	Kbs3oh	3	156.0786347				MYG_HUMAN	sp|MYG_HUMAN|	0	K.HLKSEDEMK.A	HLKSEDEMK	HLK(1.00)SEDEMK	1131.523019	0	48
20190410_QExHFX1_RSLC1_Beveridge_Clausen_IMP_DSS_JRmethod_R1	9678	20190410_QExHFX1_RSLC1_Beveridge_Clausen_IMP_DSS_JRmethod_R1.mgf	519	C:\2018_Peptideproject\Data\20190410\20190410_QExHFX1_RSLC1_Beveridge_Clausen_IMP_DSS_JRmethod_R1.mgf	3001.30692	-1	2059.097052	4	515.781539	651819.375	2059.104836	515.783486	false	1	1	BS3	138.06807	0	REV_Cas9		1	R.ESKNQK.G	ESKNQK	ESK(1.00)NQK	732.376612	0	591	6	3	K	LIQSGLKEIGEERKIRMRESKNQKGQTTQNREAMEIVINEK	593	1	1							Cas9		0	R.KKbs3ohLVDSTDK.A	KKLVDSTDK	K(1.00)Kbs3ohLVDSTDK	1188.660154	0	144
20190410_QExHFX1_RSLC1_Beveridge_Clausen_IMP_DSS_JRmethod_R1	9723	20190410_QExHFX1_RSLC1_Beveridge_Clausen_IMP_DSS_JRmethod_R1.mgf	531	C:\2018_Peptideproject\Data\20190410\20190410_QExHFX1_RSLC1_Beveridge_Clausen_IMP_DSS_JRmethod_R1.mgf	3012.7938	-1	2158.07557	3	720.3658	1673262	2158.072835	720.364888	false	0	1	BS3	138.06807	0	MYG_HUMAN	sp|MYG_HUMAN|	0	R.KDMASNYK.E	KDMASNYK	K(1.00)DMASNYK	971.438227	0	140	8	1	K	PGDFGADAQGAMNKALELFRKDMASNYKELGFQG.......	140	1	1							Cas9		0	K.FKVLGNTDR.H	FKVLGNTDR	FK(1.00)VLGNTDR	1048.566538	0	36
20190410_QExHFX1_RSLC1_Beveridge_Clausen_IMP_DSS_JRmethod_R1	9799	20190410_QExHFX1_RSLC1_Beveridge_Clausen_IMP_DSS_JRmethod_R1.mgf	548	C:\2018_Peptideproject\Data\20190410\20190410_QExHFX1_RSLC1_Beveridge_Clausen_IMP_DSS_JRmethod_R1.mgf	3033.53148	-1	2643.324115	3	882.115315	767982.5	2643.325237	882.115689	false	1	1	BS3	138.06807	0	Cas9		0	R.SDKNR.G	SDKNR	SDK(1.00)NR	618.308532	0	864	5	3	K	VPQSFLKDDSIDNKVLTRSDKNRGKSDNVPSEEVVKKMKNY	866	1	1							REV_Cas9		1	K.ETRSYKRQDITTDFK.Y	ETRSYKRQDITTDFK	ETRSYK(1.00)RQDITTDFK	1886.948634	0	29
20190410_QExHFX1_RSLC1_Beveridge_Clausen_IMP_DSS_JRmethod_R1	9603	20190410_QExHFX1_RSLC1_Beveridge_Clausen_IMP_DSS_JRmethod_R1.mgf	498	C:\2018_Peptideproject\Data\20190410\20190410_QExHFX1_RSLC1_Beveridge_Clausen_IMP_DSS_JRmethod_R1.mgf	2982.08928	-1	2130.132737	3	711.051522	800258.125	2130.135436	711.052422	false	1	1	BS3	138.06807	0	Cas9		0	K.VVDELVKVMGR.H	VVDELVKVMGR	VVDELVK(1.00)VMGR	1259.690754	0	747	11	7	K	GSPAIKKGILQTVKVVDELVKVMGRHKPENIVIEMARENQT	753	1	1							REV_Cas9		1	R.ESKNQK.G	ESKNQK	ESK(1.00)NQK	732.376612	0	591
20190410_QExHFX1_RSLC1_Beveridge_Clausen_IMP_DSS_JRmethod_R1	9701	20190410_QExHFX1_RSLC1_Beveridge_Clausen_IMP_DSS_JRmethod_R1.mgf	524	C:\2018_Peptideproject\Data\20190410\20190410_QExHFX1_RSLC1_Beveridge_Clausen_IMP_DSS_JRmethod_R1.mgf	3007.54146	-1	1498.840079	3	500.620636	999113.875	1498.839512	500.620447	false	0	1	BS3	138.06807	0	Cas9		0	K.DWDPKK.Y	DWDPKK	DWDPK(1.00)K	787.386449	0	1129	6	5	K	SILPKRNSDKLIARKKDWDPKKYGGFDSPTVAYSVLVVAKV	1133	1	1							Cas9		0	K.LKSVK.E	LKSVK	LK(1.00)SVK	573.384992	0	1161
20190410_QExHFX1_RSLC1_Beveridge_Clausen_IMP_DSS_JRmethod_R1	9789	20190410_QExHFX1_RSLC1_Beveridge_Clausen_IMP_DSS_JRmethod_R1.mgf	544	C:\2018_Peptideproject\Data\20190410\20190410_QExHFX1_RSLC1_Beveridge_Clausen_IMP_DSS_JRmethod_R1.mgf	3031.12602	-1	2698.354509	3	900.458779	682156.375	2698.352181	900.458003	false	1	1	BS3	138.06807	0	Cas9		0	R.GKSDNVPSEEVVK.K	GKSDNVPSEEVVK	GK(1.00)SDNVPSEEVVK	1386.699068	0	869	13	2	K	FLKDDSIDNKVLTRSDKNRGKSDNVPSEEVVKKMKNYWRQL	870	1	1							REV_Cas9		1	K.NQKGQTTQNR.E	NQKGQTTQNR	NQK(1.00)GQTTQNR	1173.585042	0	594
20190410_QExHFX1_RSLC1_Beveridge_Clausen_IMP_DSS_JRmethod_R1	9869	20190410_QExHFX1_RSLC1_Beveridge_Clausen_IMP_DSS_JRmethod_R1.mgf	572	C:\2018_Peptideproject\Data\20190410\20190410_QExHFX1_RSLC1_Beveridge_Clausen_IMP_DSS_JRmethod_R1.mgf	3050.4516	-1	2100.15927	3	701.060366	682547.5625	2100.161909	701.061246	false	1	1	BS3	138.06807	0	REV_CTRB_BOVIN	sp|CTRB_BOVIN|	1	K.LDPKTLANK.Y	LDPKTLANK	LDPK(1.00)TLANK	998.57604	0	92	9	4	K	KRYCDTNSVIPLTAQQKLDPKTLANKYKTGWGTTACLMGAP	95	1	1							REV_Cas9		1	K.KYPDWKK.R	KYPDWKK	K(0.91)YPDWK(0.09)K	963.517798	0	239
20190410_QExHFX1_RSLC1_Beveridge_Clausen_IMP_DSS_JRmethod_R1	9637	20190410_QExHFX1_RSLC1_Beveridge_Clausen_IMP_DSS_JRmethod_R1.mgf	507	C:\2018_Peptideproject\Data\20190410\20190410_QExHFX1_RSLC1_Beveridge_Clausen_IMP_DSS_JRmethod_R1.mgf	2990.82798	-1	1890.022482	3	631.014771	520807.4375	1890.025081	631.015637	false	0	1	BS3	138.06807	0	CTRB_BOVIN	sp|CTRB_BOVIN|	0	K.TKYNALK.T	TKYNALK	TK(1.00)YNALK	836.475598	0	144	7	2	K	SADEDFPAGMLCATTGWGKTKYNALKTPDKLQQATLPIVSN	145	1	1							Cas9		0	K.KDWDPKK.Y	KDWDPKK	K(0.48)DWDPK(0.52)K	915.481412	0	1128
20190410_QExHFX1_RSLC1_Beveridge_Clausen_IMP_DSS_JRmethod_R1	9774	20190410_QExHFX1_RSLC1_Beveridge_Clausen_IMP_DSS_JRmethod_R1.mgf	542	C:\2018_Peptideproject\Data\20190410\20190410_QExHFX1_RSLC1_Beveridge_Clausen_IMP_DSS_JRmethod_R1.mgf	3026.74932	-1	1901.09938	4	476.282121	723149.375	1901.09858	476.281921	false	1	1	BS3	138.06807	0	REV_Cas9		1	K.HPLKVENPLK.N	HPLKVENPLK	HPLK(1.00)VENPLK	1173.686988	0	859	10	4	K	KVTLENYVTFYEYLLSKHPLKVENPLKNDFNTRMEIFSQAS	862	1	1							REV_Cas9		1	K.EVKSK.K	EVKSK	EVK(1.00)SK	589.343521	0	208
20190410_QExHFX1_RSLC1_Beveridge_Clausen_IMP_DSS_JRmethod_R1	9840	20190410_QExHFX1_RSLC1_Beveridge_Clausen_IMP_DSS_JRmethod_R1.mgf	563	C:\2018_Peptideproject\Data\20190410\20190410_QExHFX1_RSLC1_Beveridge_Clausen_IMP_DSS_JRmethod_R1.mgf	3043.33824	-1	2584.311716	3	862.444515	627402.5625	2584.32067	862.4475	false	1	1	BS3	138.06807	0	REV_MYG_HUMAN	sp|MYG_HUMAN|	1	K.HLDESKAMEDEKSLK.H	HLDESKAMEDEKSLK	HLDESK(0.50)AMEDEK(0.50)SLK	1774.840724	0	92	15	12	K	ATLVTAGKKHLDESKAMEDEKSLKHKFDKFELTEPHKGFRL	103	1	1							MYG_HUMAN	sp|MYG_HUMAN|	0	K.FKHLK.S	FKHLK	FK(1.00)HLK	671.411876	0	46
20190410_QExHFX1_RSLC1_Beveridge_Clausen_IMP_DSS_JRmethod_R1	9834	20190410_QExHFX1_RSLC1_Beveridge_Clausen_IMP_DSS_JRmethod_R1.mgf	560	C:\2018_Peptideproject\Data\20190410\20190410_QExHFX1_RSLC1_Beveridge_Clausen_IMP_DSS_JRmethod_R1.mgf	3042.1332	-1	1791.992275	3	598.338035	613637.6875	1791.991672	598.337834	true	0	1	BS3	138.06807	0	Cas9		0	K.FKVLGNTDR.H	FKVLGNTDR	FK(1.00)VLGNTDR	1048.566538	0	36	9	2	K	TNSVGWAVITDEYKVPSKKFKVLGNTDRHSIKKNLIGALLF	37	1	1							Cas9		0	R.KMIAK.S	KMIAK	K(1.00)MIAK	605.357064	0	1024
20190410_QExHFX1_RSLC1_Beveridge_Clausen_IMP_DSS_JRmethod_R1	9642	20190410_QExHFX1_RSLC1_Beveridge_Clausen_IMP_DSS_JRmethod_R1.mgf	508	C:\2018_Peptideproject\Data\20190410\20190410_QExHFX1_RSLC1_Beveridge_Clausen_IMP_DSS_JRmethod_R1.mgf	2992.22814	-1	1938.031454	3	647.017761	591040.875	1938.024442	647.015424	false	1	1				REV_Cas9		1	R.KYIMSASLPKATIETNR.V	KYIMSASLPKATIETNR	KYIMSASLPKATIETNR	1938.024442	0	1045	17					1	1
20190410_QExHFX1_RSLC1_Beveridge_Clausen_IMP_DSS_JRmethod_R1	9760	20190410_QExHFX1_RSLC1_Beveridge_Clausen_IMP_DSS_JRmethod_R1.mgf	538	C:\2018_Peptideproject\Data\20190410\20190410_QExHFX1_RSLC1_Beveridge_Clausen_IMP_DSS_JRmethod_R1.mgf	3023.0742	-1	1945.053081	4	487.270547	619472.4375	1945.055395	487.271125	false	1	1	BS3	138.06807	0	Cas9		0	K.VVDELVKVMGR.H	VVDELVKVMGR	VVDELVK(1.00)VMGR	1259.690754	0	747	11	7	K	GSPAIKKGILQTVKVVDELVKVMGRHKPENIVIEMARENQT	753	1	1							REV_Cas9		1	K.SKGEK.V	SKGEK	SK(1.00)GEK	547.296571	0	216
20190410_QExHFX1_RSLC1_Beveridge_Clausen_IMP_DSS_JRmethod_R1	9812	20190410_QExHFX1_RSLC1_Beveridge_Clausen_IMP_DSS_JRmethod_R1.mgf	554	C:\2018_Peptideproject\Data\20190410\20190410_QExHFX1_RSLC1_Beveridge_Clausen_IMP_DSS_JRmethod_R1.mgf	3036.3087	-1	1775.997751	3	593.006527	814692.5	1775.989363	593.003731	false	0	1	BS3	138.06807	0	Cas9		0	K.FKVLGNTDR.H	FKVLGNTDR	FK(1.00)VLGNTDR	1048.566538	0	36	9	2	K	TNSVGWAVITDEYKVPSKKFKVLGNTDRHSIKKNLIGALLF	37	1	1							Cas9		0	R.LSKSR.R	LSKSR	LSK(1.00)SR	589.354754	0	220
20190410_QExHFX1_RSLC1_Beveridge_Clausen_IMP_DSS_JRmethod_R1	9891	20190410_QExHFX1_RSLC1_Beveridge_Clausen_IMP_DSS_JRmethod_R1.mgf	580	C:\2018_Peptideproject\Data\20190410\20190410_QExHFX1_RSLC1_Beveridge_Clausen_IMP_DSS_JRmethod_R1.mgf	3055.77252	-1	2012.115505	4	504.036153	731448	2012.120714	504.037455	false	1	1	BS3	138.06807	0	REV_Cas9		1	R.EKVYFQFKR.D	EKVYFQFKR	EK(0.39)VYFQFK(0.61)R	1243.671339	0	393	9	8	K	LYADHAHHYNNIREKVYFQFKRDFDSVKLKSLTIKVVREIK	400	1	1							REV_Cas9		1	K.QVTKR.V	QVTKR	QVTK(1.00)R	630.381304	0	807
20190410_QExHFX1_RSLC1_Beveridge_Clausen_IMP_DSS_JRmethod_R1	9806	20190410_QExHFX1_RSLC1_Beveridge_Clausen_IMP_DSS_JRmethod_R1.mgf	550	C:\2018_Peptideproject\Data\20190410\20190410_QExHFX1_RSLC1_Beveridge_Clausen_IMP_DSS_JRmethod_R1.mgf	3035.30376	-1	1775.998093	4	445.0068	655335.5625	1775.989363	445.004617	false	0	1	BS3	138.06807	0	Cas9		0	K.FKVLGNTDR.H	FKVLGNTDR	FK(1.00)VLGNTDR	1048.566538	0	36	9	2	K	TNSVGWAVITDEYKVPSKKFKVLGNTDRHSIKKNLIGALLF	37	1	1							Cas9		0	R.LSKSR.R	LSKSR	LSK(1.00)SR	589.354754	0	220
20190410_QExHFX1_RSLC1_Beveridge_Clausen_IMP_DSS_JRmethod_R1	9893	20190410_QExHFX1_RSLC1_Beveridge_Clausen_IMP_DSS_JRmethod_R1.mgf	581	C:\2018_Peptideproject\Data\20190410\20190410_QExHFX1_RSLC1_Beveridge_Clausen_IMP_DSS_JRmethod_R1.mgf	3056.21358	-1	2054.142477	3	685.721436	609143.625	2054.148383	685.723404	false	1	1	BS3	138.06807	0	Cas9		0	K.ESILPKRNSDK.L	ESILPKRNSDK	ESILPK(1.00)RNSDK	1285.699008	0	1112	11	6	K	NIVKKTEVQTGGFSKESILPKRNSDKLIARKKDWDPKKYGG	1117	1	1							REV_Cas9		1	K.QVTKR.V	QVTKR	QVTK(1.00)R	630.381304	0	807
20190410_QExHFX1_RSLC1_Beveridge_Clausen_IMP_DSS_JRmethod_R1	9826	20190410_QExHFX1_RSLC1_Beveridge_Clausen_IMP_DSS_JRmethod_R1.mgf	558	C:\2018_Peptideproject\Data\20190410\20190410_QExHFX1_RSLC1_Beveridge_Clausen_IMP_DSS_JRmethod_R1.mgf	3039.98424	-1	2083.105077	3	695.375636	656733.1875	2083.105716	695.375848	false	0	1	BS3	138.06807	0	Cas9		0	K.VPSKKFK.V	VPSKKFK	VPSK(0.50)K(0.50)FK	832.517069	0	31	7	5	K	IGTNSVGWAVITDEYKVPSKKFKVLGNTDRHSIKKNLIGAL	35	1	1							OVAL_CHICK	sp|OVAL_CHICK|	0	R.VASMASEKMK.I	VASMASEKMK	VASMASEK(1.00)MK	1112.520577	0	220
20190410_QExHFX1_RSLC1_Beveridge_Clausen_IMP_DSS_JRmethod_R1	9957	20190410_QExHFX1_RSLC1_Beveridge_Clausen_IMP_DSS_JRmethod_R1.mgf	602	C:\2018_Peptideproject\Data\20190410\20190410_QExHFX1_RSLC1_Beveridge_Clausen_IMP_DSS_JRmethod_R1.mgf	3071.32572	-1	2132.158882	4	534.046997	1737036.5	2132.159633	534.047185	false	1	1	BS3	138.06807	0	REV_Cas9		1	R.RLKSSR.L	RLKSSR	RLK(1.00)SSR	745.455865	0	1148	6	3	K	GFLGKKNEGPLQAILNERRLKSSRLASLIKAADVGSANIPN	1150	1	1							Cas9		0	K.GQKNSRERMK.R	GQKNSRERMK	GQK(1.00)NSRERMK	1248.635698	0	777
20190410_QExHFX1_RSLC1_Beveridge_Clausen_IMP_DSS_JRmethod_R1	9927	20190410_QExHFX1_RSLC1_Beveridge_Clausen_IMP_DSS_JRmethod_R1.mgf	590	C:\2018_Peptideproject\Data\20190410\20190410_QExHFX1_RSLC1_Beveridge_Clausen_IMP_DSS_JRmethod_R1.mgf	3065.00394	-1	2043.138008	4	511.791779	705479.4375	2043.132399	511.790376	false	1	1	BS3	138.06807	0	REV_Cas9		1	K.TGSKQRDIGNIK.R	TGSKQRDIGNIK	TGSK(1.00)QRDIGNIK	1315.720807	0	692	12	4	K	MFRNNAFGDKSLFDLIKTGSKQRDIGNIKRLSRLGWGTRRR	695	1	1							REV_Cas9		1	K.EVKSK.K	EVKSK	EVK(1.00)SK	589.343521	0	208
20190410_QExHFX1_RSLC1_Beveridge_Clausen_IMP_DSS_JRmethod_R1	9710	20190410_QExHFX1_RSLC1_Beveridge_Clausen_IMP_DSS_JRmethod_R1.mgf	525	C:\2018_Peptideproject\Data\20190410\20190410_QExHFX1_RSLC1_Beveridge_Clausen_IMP_DSS_JRmethod_R1.mgf	3010.07772	-1	1484.772272	3	495.931367	2905760.25	1484.777581	495.933137	false	1	1	BS3	138.06807	0	REV_MYG_HUMAN	sp|MYG_HUMAN|	1	K.HKFDK.F	HKFDK	HK(1.00)FDK	673.354755	0	107	5	2	K	AGKKHLDESKAMEDEKSLKHKFDKFELTEPHKGFRLILVEQ	108	1	1							REV_MYG_HUMAN	sp|MYG_HUMAN|	1	K.HKFDK.F	HKFDK	HK(1.00)FDK	673.354755	0	107
20190410_QExHFX1_RSLC1_Beveridge_Clausen_IMP_DSS_JRmethod_R1	9750	20190410_QExHFX1_RSLC1_Beveridge_Clausen_IMP_DSS_JRmethod_R1.mgf	536	C:\2018_Peptideproject\Data\20190410\20190410_QExHFX1_RSLC1_Beveridge_Clausen_IMP_DSS_JRmethod_R1.mgf	3020.28324	-1	1902.100668	3	635.040833	768883.4375	1902.109086	635.043638	false	0	1	BS3	138.06807	0	MYG_HUMAN	sp|MYG_HUMAN|	0	K.HKIPVK.Y	HKIPVK	HK(1.00)IPVK	720.46464	0	97	6	2	K	KKGHHEAEIKPLAQSHATKHKIPVKYLEFISECIIQVLQSK	98	1	1							Cas9		0	R.KKDWDPKK.Y	KKDWDPKK	K(0.20)K(0.33)DWDPK(0.48)K	1043.576375	0	1127
20190410_QExHFX1_RSLC1_Beveridge_Clausen_IMP_DSS_JRmethod_R1	9933	20190410_QExHFX1_RSLC1_Beveridge_Clausen_IMP_DSS_JRmethod_R1.mgf	594	C:\2018_Peptideproject\Data\20190410\20190410_QExHFX1_RSLC1_Beveridge_Clausen_IMP_DSS_JRmethod_R1.mgf	3065.84202	-1	1519.872671	3	507.6315	650108.8125	1519.87221	507.631346	false	0	1	BS3	138.06807	0	Cas9		0	R.DKQSGK.T	DKQSGK	DK(1.00)QSGK	661.339499	0	676	6	2	K	RRRYTGWGRLSRKLINGIRDKQSGKTILDFLKSDGFANRNF	677	1	1							MYG_HUMAN	sp|MYG_HUMAN|	0	K.HKIPVK.Y	HKIPVK	HK(1.00)IPVK	720.46464	0	97
20190410_QExHFX1_RSLC1_Beveridge_Clausen_IMP_DSS_JRmethod_R1	9692	20190410_QExHFX1_RSLC1_Beveridge_Clausen_IMP_DSS_JRmethod_R1.mgf	522	C:\2018_Peptideproject\Data\20190410\20190410_QExHFX1_RSLC1_Beveridge_Clausen_IMP_DSS_JRmethod_R1.mgf	3005.14854	-1	1621.832113	3	541.617981	603711.625	1621.83247	541.6181	false	0	1	BS3	138.06807	0	CTRB_BOVIN	sp|CTRB_BOVIN|	0	R.KYWGSR.V	KYWGSR	K(1.00)YWGSR	795.402768	0	170	6	1	K	KTPDKLQQATLPIVSNTDCRKYWGSRVTDVMICAGASGVSS	170	1	1							Cas9		0	K.GQKNSR.E	GQKNSR	GQK(1.00)NSR	688.361631	0	777
20190410_QExHFX1_RSLC1_Beveridge_Clausen_IMP_DSS_JRmethod_R1	9728	20190410_QExHFX1_RSLC1_Beveridge_Clausen_IMP_DSS_JRmethod_R1.mgf	533	C:\2018_Peptideproject\Data\20190410\20190410_QExHFX1_RSLC1_Beveridge_Clausen_IMP_DSS_JRmethod_R1.mgf	3014.00118	-1	2130.133733	4	533.54071	630240.75	2130.136089	533.541299	false	1	1	BS3	138.06807	0	REV_Cas9		1	K.KDVKEYK.G	KDVKEYK	K(0.10)DVK(0.90)EYK	908.496728	0	177	7	4	K	GNELEFLSKYPKLIILKKDVKEYKGAELFDIPKNEFSRSEM	180	1	1							REV_AMYS_HUMAN	sp|AMYS_HUMAN|	1	K.LAGKYFETR.V	LAGKYFETR	LAGK(1.00)YFETR	1083.57129	0	236
20190410_QExHFX1_RSLC1_Beveridge_Clausen_IMP_DSS_JRmethod_R1	9865	20190410_QExHFX1_RSLC1_Beveridge_Clausen_IMP_DSS_JRmethod_R1.mgf	570	C:\2018_Peptideproject\Data\20190410\20190410_QExHFX1_RSLC1_Beveridge_Clausen_IMP_DSS_JRmethod_R1.mgf	3049.69554	-1	1606.850058	3	536.623962	22542274	1606.850094	536.623975	false	1	1	BS3	138.06807	0	REV_AMYS_HUMAN	sp|AMYS_HUMAN|	1	K.MEGNKR.W	MEGNKR	MEGNK(1.00)R	749.349018	0	224	6	5	K	SPMFGWGEGWKNLYSKMEGNKRWIVTGKLAGKYFETRVGNG	228	1	1							REV_Cas9		1	R.KQIFGK.A	KQIFGK	K(1.00)QIFGK	719.433006	0	450
20190410_QExHFX1_RSLC1_Beveridge_Clausen_IMP_DSS_JRmethod_R1	9423	20190410_QExHFX1_RSLC1_Beveridge_Clausen_IMP_DSS_JRmethod_R1.mgf	459	C:\2018_Peptideproject\Data\20190410\20190410_QExHFX1_RSLC1_Beveridge_Clausen_IMP_DSS_JRmethod_R1.mgf	2933.5596	-1	1573.93685	3	525.652893	967039.25	1573.941626	525.654485	false	0	1	BS3	138.06807	0	Cas9		0	K.AGFIKR.Q	AGFIKR	AGFIK(1.00)R	690.41769	0	918	6	5	K	DNLTKAERGGLSELDKAGFIKRQLVETRQITKHVAQILDSR	922	1	1							Cas9		0	R.LSKSRR.L	LSKSRR	LSK(1.00)SRR	745.455865	0	220
20190410_QExHFX1_RSLC1_Beveridge_Clausen_IMP_DSS_JRmethod_R1	9747	20190410_QExHFX1_RSLC1_Beveridge_Clausen_IMP_DSS_JRmethod_R1.mgf	535	C:\2018_Peptideproject\Data\20190410\20190410_QExHFX1_RSLC1_Beveridge_Clausen_IMP_DSS_JRmethod_R1.mgf	3019.5228	-1	1606.85102	3	536.624283	745303.9375	1606.850094	536.623975	false	1	1	BS3	138.06807	0	REV_Cas9		1	R.KQIFGK.A	KQIFGK	K(1.00)QIFGK	719.433006	0	450	6	1	K	RMSDLIQAVKHTIRQTEVLRKQIFGKADLESLGRGEKATLN	450	1	1							REV_AMYS_HUMAN	sp|AMYS_HUMAN|	1	K.MEGNKR.W	MEGNKR	MEGNK(1.00)R	749.349018	0	224
20190410_QExHFX1_RSLC1_Beveridge_Clausen_IMP_DSS_JRmethod_R1	9769	20190410_QExHFX1_RSLC1_Beveridge_Clausen_IMP_DSS_JRmethod_R1.mgf	541	C:\2018_Peptideproject\Data\20190410\20190410_QExHFX1_RSLC1_Beveridge_Clausen_IMP_DSS_JRmethod_R1.mgf	3025.3581	-1	2169.059694	4	543.2722	600182.875	2169.05896	543.272016	false	0	1	BS3	138.06807	0	Cas9		0	K.LKGSPEDNEQK.Q	LKGSPEDNEQK	LK(1.00)GSPEDNEQK	1243.60444	0	1249	11	2	K	LALPSKYVNFLYLASHYEKLKGSPEDNEQKQLFVEQHKHYL	1250	1	1							Cas9		0	K.DWDPKK.Y	DWDPKK	DWDPK(1.00)K	787.386449	0	1129
20190410_QExHFX1_RSLC1_Beveridge_Clausen_IMP_DSS_JRmethod_R1	9831	20190410_QExHFX1_RSLC1_Beveridge_Clausen_IMP_DSS_JRmethod_R1.mgf	559	C:\2018_Peptideproject\Data\20190410\20190410_QExHFX1_RSLC1_Beveridge_Clausen_IMP_DSS_JRmethod_R1.mgf	3041.3757	-1	1791.990547	4	449.004913	1101000.625	1791.991672	449.005195	false	0	1	BS3	138.06807	0	Cas9		0	K.FKVLGNTDR.H	FKVLGNTDR	FK(1.00)VLGNTDR	1048.566538	0	36	9	2	K	TNSVGWAVITDEYKVPSKKFKVLGNTDRHSIKKNLIGALLF	37	1	1							Cas9		0	R.KMIAK.S	KMIAK	K(1.00)MIAK	605.357064	0	1024
20190410_QExHFX1_RSLC1_Beveridge_Clausen_IMP_DSS_JRmethod_R1	10048	20190410_QExHFX1_RSLC1_Beveridge_Clausen_IMP_DSS_JRmethod_R1.mgf	620	C:\2018_Peptideproject\Data\20190410\20190410_QExHFX1_RSLC1_Beveridge_Clausen_IMP_DSS_JRmethod_R1.mgf	3096.32586	-1	1713.941488	3	572.321106	607711.5625	1713.945375	572.322401	false	1	1	BS3	138.06807	0	REV_Cas9		1	K.VYFQFKR.D	VYFQFKR	VYFQFK(1.00)R	986.533783	0	395	7	6	K	LYADHAHHYNNIREKVYFQFKRDFDSVKLKSLTIKVVREIK	400	1	1							REV_Cas9		1	K.EVKSK.K	EVKSK	EVK(1.00)SK	589.343521	0	208
20190410_QExHFX1_RSLC1_Beveridge_Clausen_IMP_DSS_JRmethod_R1	9918	20190410_QExHFX1_RSLC1_Beveridge_Clausen_IMP_DSS_JRmethod_R1.mgf	588	C:\2018_Peptideproject\Data\20190410\20190410_QExHFX1_RSLC1_Beveridge_Clausen_IMP_DSS_JRmethod_R1.mgf	3062.53692	-1	1939.034506	3	647.352112	588417.6875	1939.041459	647.354429	false	1	1	BS3	138.06807	0	REV_Cas9		1	K.KIFYDKELK.Q	KIFYDKELK	K(0.41)IFYDK(0.59)ELK	1182.664856	0	798	9	6	K	FDEVGSIEVSDFCEKKIFYDKELKQVTKRVNKTFLLDVIKK	803	1	1							Cas9		0	R.SDKNR.G	SDKNR	SDK(1.00)NR	618.308532	0	864
20190410_QExHFX1_RSLC1_Beveridge_Clausen_IMP_DSS_JRmethod_R1	9061	20190410_QExHFX1_RSLC1_Beveridge_Clausen_IMP_DSS_JRmethod_R1.mgf	401	C:\2018_Peptideproject\Data\20190410\20190410_QExHFX1_RSLC1_Beveridge_Clausen_IMP_DSS_JRmethod_R1.mgf	2830.04544	-1	1791.991768	4	449.005219	777652.3125	1791.991672	449.005195	false	0	1	BS3	138.06807	0	Cas9		0	K.FKVLGNTDR.H	FKVLGNTDR	FK(1.00)VLGNTDR	1048.566538	0	36	9	2	K	TNSVGWAVITDEYKVPSKKFKVLGNTDRHSIKKNLIGALLF	37	1	1							Cas9		0	R.KMIAK.S	KMIAK	K(1.00)MIAK	605.357064	0	1024
20190410_QExHFX1_RSLC1_Beveridge_Clausen_IMP_DSS_JRmethod_R1	9556	20190410_QExHFX1_RSLC1_Beveridge_Clausen_IMP_DSS_JRmethod_R1.mgf	488	C:\2018_Peptideproject\Data\20190410\20190410_QExHFX1_RSLC1_Beveridge_Clausen_IMP_DSS_JRmethod_R1.mgf	2969.23698	-1	1680.952658	3	561.324829	762832	1680.95225	561.324693	false	0	1	BS3	138.06807	0	Cas9		0	R.NSDKLIAR.K	NSDKLIAR	NSDK(1.00)LIAR	915.513774	0	1119	8	4	K	TEVQTGGFSKESILPKRNSDKLIARKKDWDPKKYGGFDSPT	1122	1	1							Cas9		0	R.DKPIR.E	DKPIR	DK(1.00)PIR	627.370405	0	1303
20190410_QExHFX1_RSLC1_Beveridge_Clausen_IMP_DSS_JRmethod_R1	9737	20190410_QExHFX1_RSLC1_Beveridge_Clausen_IMP_DSS_JRmethod_R1.mgf	534	C:\2018_Peptideproject\Data\20190410\20190410_QExHFX1_RSLC1_Beveridge_Clausen_IMP_DSS_JRmethod_R1.mgf	3016.65126	-1	1327.83248	3	443.618103	635032.5625	1327.82995	443.61726	false	1	1	BS3	138.06807	0	REV_CRP_HUMAN	sp|CRP_HUMAN|	1	K.KGLKR.S	KGLKR	K(0.07)GLK(0.93)R	600.407125	0	84	5	4	K	DQEQGLIISAEAGVTYKKGLKRSRVKPGDVWFEVIGSASEW	87	1	1							Cas9		0	R.LSKSR.R	LSKSR	LSK(1.00)SR	589.354754	0	220
20190410_QExHFX1_RSLC1_Beveridge_Clausen_IMP_DSS_JRmethod_R1	9781	20190410_QExHFX1_RSLC1_Beveridge_Clausen_IMP_DSS_JRmethod_R1.mgf	543	C:\2018_Peptideproject\Data\20190410\20190410_QExHFX1_RSLC1_Beveridge_Clausen_IMP_DSS_JRmethod_R1.mgf	3028.77582	-1	2698.357684	4	675.596697	544387.9375	2698.352181	675.595322	false	1	1	BS3	138.06807	0	Cas9		0	R.GKSDNVPSEEVVK.K	GKSDNVPSEEVVK	GK(1.00)SDNVPSEEVVK	1386.699068	0	869	13	2	K	FLKDDSIDNKVLTRSDKNRGKSDNVPSEEVVKKMKNYWRQL	870	1	1							REV_Cas9		1	K.NQKGQTTQNR.E	NQKGQTTQNR	NQK(1.00)GQTTQNR	1173.585042	0	594
20190410_QExHFX1_RSLC1_Beveridge_Clausen_IMP_DSS_JRmethod_R1	9888	20190410_QExHFX1_RSLC1_Beveridge_Clausen_IMP_DSS_JRmethod_R1.mgf	579	C:\2018_Peptideproject\Data\20190410\20190410_QExHFX1_RSLC1_Beveridge_Clausen_IMP_DSS_JRmethod_R1.mgf	3055.0158	-1	2012.115957	3	671.712595	1072187.25	2012.11669	671.71284	false	1	1	BS3	138.06807	0	REV_Cas9		1	K.KRDAIKLDSR.K	KRDAIKLDSR	K(0.38)RDAIK(0.62)LDSR	1200.693864	0	245	10	6	K	VTPSDFGGKKYPDWKKRDAIKLDSRKNPLISKESFGGTQVE	250	1	1							REV_MYG_HUMAN	sp|MYG_HUMAN|	1	K.HKFDK.F	HKFDK	HK(1.00)FDK	673.354755	0	107
20190410_QExHFX1_RSLC1_Beveridge_Clausen_IMP_DSS_JRmethod_R1	9936	20190410_QExHFX1_RSLC1_Beveridge_Clausen_IMP_DSS_JRmethod_R1.mgf	596	C:\2018_Peptideproject\Data\20190410\20190410_QExHFX1_RSLC1_Beveridge_Clausen_IMP_DSS_JRmethod_R1.mgf	3066.24324	-1	1677.866415	3	560.296082	861510.75	1677.866078	560.295969	true	0	1	BS3	138.06807	0	Cas9		0	R.DKPIR.E	DKPIR	DK(1.00)PIR	627.370405	0	1303	5	2	K	VILADANLDKVLSAYNKHRDKPIREQAENIIHLFTLTNLGA	1304	1	1							Cas9		0	K.MKNYWR.Q	MKNYWR	MK(1.00)NYWR	912.427603	0	883
20190410_QExHFX1_RSLC1_Beveridge_Clausen_IMP_DSS_JRmethod_R1	9967	20190410_QExHFX1_RSLC1_Beveridge_Clausen_IMP_DSS_JRmethod_R1.mgf	603	C:\2018_Peptideproject\Data\20190410\20190410_QExHFX1_RSLC1_Beveridge_Clausen_IMP_DSS_JRmethod_R1.mgf	3074.22174	-1	2622.321404	3	875.114411	623177.625	2622.321064	875.114298	false	0	1	BS3	138.06807	0	Cas9		0	R.GKSDNVPSEEVVK.K	GKSDNVPSEEVVK	GK(1.00)SDNVPSEEVVK	1386.699068	0	869	13	2	K	FLKDDSIDNKVLTRSDKNRGKSDNVPSEEVVKKMKNYWRQL	870	1	1							Cas9		0	K.VKYVTEGMR.K	VKYVTEGMR	VK(1.00)YVTEGMR	1097.553926	0	531
20190410_QExHFX1_RSLC1_Beveridge_Clausen_IMP_DSS_JRmethod_R1	9987	20190410_QExHFX1_RSLC1_Beveridge_Clausen_IMP_DSS_JRmethod_R1.mgf	607	C:\2018_Peptideproject\Data\20190410\20190410_QExHFX1_RSLC1_Beveridge_Clausen_IMP_DSS_JRmethod_R1.mgf	3079.7256	-1	1606.850424	3	536.624084	1050453.25	1606.850094	536.623975	false	1	1	BS3	138.06807	0	REV_Cas9		1	R.KQIFGK.A	KQIFGK	K(1.00)QIFGK	719.433006	0	450	6	1	K	RMSDLIQAVKHTIRQTEVLRKQIFGKADLESLGRGEKATLN	450	1	1							REV_AMYS_HUMAN	sp|AMYS_HUMAN|	1	K.MEGNKR.W	MEGNKR	MEGNK(1.00)R	749.349018	0	224
20190410_QExHFX1_RSLC1_Beveridge_Clausen_IMP_DSS_JRmethod_R1	9657	20190410_QExHFX1_RSLC1_Beveridge_Clausen_IMP_DSS_JRmethod_R1.mgf	513	C:\2018_Peptideproject\Data\20190410\20190410_QExHFX1_RSLC1_Beveridge_Clausen_IMP_DSS_JRmethod_R1.mgf	2995.97418	-1	1704.94277	3	569.321533	622561.125	1704.94504	569.32229	false	1	1	BS3	138.06807	0	REV_CRP_HUMAN	sp|CRP_HUMAN|	1	K.EPFVFKR.A	EPFVFKR	EPFVFK(1.00)R	921.507233	0	194	7	6	K	PTLPKALSVYSTDSKEPFVFKRASMDTQGFAHSLSTLVLFC	199	1	1							Cas9		0	R.EKIEK.I	EKIEK	EK(1.00)IEK	645.369736	0	442
20190410_QExHFX1_RSLC1_Beveridge_Clausen_IMP_DSS_JRmethod_R1	9714	20190410_QExHFX1_RSLC1_Beveridge_Clausen_IMP_DSS_JRmethod_R1.mgf	527	C:\2018_Peptideproject\Data\20190410\20190410_QExHFX1_RSLC1_Beveridge_Clausen_IMP_DSS_JRmethod_R1.mgf	3010.94628	-1	2213.1981	3	738.739977	649014.9375	2213.20154	738.741123	false	1	1	BS3	138.06807	0	Cas9		0	K.SDNVPSEEVVKK.M	SDNVPSEEVVKK	SDNVPSEEVVK(1.00)K	1329.677604	0	871	12	11	K	LTRSDKNRGKSDNVPSEEVVKKMKNYWRQLLNAKLITQRKF	881	1	1							REV_Cas9		1	R.RLKSSR.L	RLKSSR	RLK(1.00)SSR	745.455865	0	1148
20190410_QExHFX1_RSLC1_Beveridge_Clausen_IMP_DSS_JRmethod_R1	9841	20190410_QExHFX1_RSLC1_Beveridge_Clausen_IMP_DSS_JRmethod_R1.mgf	564	C:\2018_Peptideproject\Data\20190410\20190410_QExHFX1_RSLC1_Beveridge_Clausen_IMP_DSS_JRmethod_R1.mgf	3043.413	-1	1697.937155	3	566.986328	716248.625	1697.942414	566.988081	false	1	1	BS3	138.06807	0	REV_Cas9		1	K.TGSKQR.D	TGSKQR	TGSK(1.00)QR	675.366382	0	692	6	4	K	MFRNNAFGDKSLFDLIKTGSKQRDIGNIKRLSRLGWGTRRR	695	1	1							REV_Cas9		1	R.EIKPRDK.H	EIKPRDK	EIK(1.00)PRDK	884.507961	0	66
20190410_QExHFX1_RSLC1_Beveridge_Clausen_IMP_DSS_JRmethod_R1	9844	20190410_QExHFX1_RSLC1_Beveridge_Clausen_IMP_DSS_JRmethod_R1.mgf	565	C:\2018_Peptideproject\Data\20190410\20190410_QExHFX1_RSLC1_Beveridge_Clausen_IMP_DSS_JRmethod_R1.mgf	3044.17596	-1	2622.321641	3	875.11449	689466.3125	2622.321064	875.114298	false	0	1	BS3	138.06807	0	Cas9		0	R.GKSDNVPSEEVVK.K	GKSDNVPSEEVVK	GK(1.00)SDNVPSEEVVK	1386.699068	0	869	13	2	K	FLKDDSIDNKVLTRSDKNRGKSDNVPSEEVVKKMKNYWRQL	870	1	1							Cas9		0	K.VKYVTEGMR.K	VKYVTEGMR	VK(1.00)YVTEGMR	1097.553926	0	531
20190410_QExHFX1_RSLC1_Beveridge_Clausen_IMP_DSS_JRmethod_R1	9860	20190410_QExHFX1_RSLC1_Beveridge_Clausen_IMP_DSS_JRmethod_R1.mgf	568	C:\2018_Peptideproject\Data\20190410\20190410_QExHFX1_RSLC1_Beveridge_Clausen_IMP_DSS_JRmethod_R1.mgf	3048.6033	-1	2584.314868	4	647.085994	571283.4375	2584.316638	647.086436	false	1	1	BS3	138.06807	0	REV_CRP_HUMAN	sp|CRP_HUMAN|	1	K.KGLKbs3ohRSR.V	KGLKRSR	K(1.00)GLKbs3ohRSR	999.618899	0	84	7	1	K	GFSDQEQGLIISAEAGVTYKKGLKRSRVKPGDVWFEVIGSA	84	1	1	Kbs3oh	4	156.0786347				REV_MYG_HUMAN	sp|MYG_HUMAN|	1	K.HLDESKAMEDEK.S	HLDESKAMEDEK	HLDESK(1.00)AMEDEK	1446.629669	0	92
20190410_QExHFX1_RSLC1_Beveridge_Clausen_IMP_DSS_JRmethod_R1	9928	20190410_QExHFX1_RSLC1_Beveridge_Clausen_IMP_DSS_JRmethod_R1.mgf	591	C:\2018_Peptideproject\Data\20190410\20190410_QExHFX1_RSLC1_Beveridge_Clausen_IMP_DSS_JRmethod_R1.mgf	3065.0784	-1	1618.842734	3	540.621521	633591.0625	1618.850093	540.623974	false	1	1	BS3	138.06807	0	REV_AMYS_HUMAN	sp|AMYS_HUMAN|	1	K.MEGNKR.W	MEGNKR	MEGNK(1.00)R	749.349018	0	224	6	5	K	SPMFGWGEGWKNLYSKMEGNKRWIVTGKLAGKYFETRVGNG	228	1	1							CTRB_BOVIN	sp|CTRB_BOVIN|	0	K.VFKNPK.F	VFKNPK	VFK(1.00)NPK	731.433005	0	88
20190410_QExHFX1_RSLC1_Beveridge_Clausen_IMP_DSS_JRmethod_R1	9169	20190410_QExHFX1_RSLC1_Beveridge_Clausen_IMP_DSS_JRmethod_R1.mgf	415	C:\2018_Peptideproject\Data\20190410\20190410_QExHFX1_RSLC1_Beveridge_Clausen_IMP_DSS_JRmethod_R1.mgf	2861.33946	-1	1791.991476	3	598.337769	797853.25	1791.991672	598.337834	false	0	1	BS3	138.06807	0	Cas9		0	K.FKVLGNTDR.H	FKVLGNTDR	FK(1.00)VLGNTDR	1048.566538	0	36	9	2	K	TNSVGWAVITDEYKVPSKKFKVLGNTDRHSIKKNLIGALLF	37	1	1							Cas9		0	R.KMIAK.S	KMIAK	K(1.00)MIAK	605.357064	0	1024
20190410_QExHFX1_RSLC1_Beveridge_Clausen_IMP_DSS_JRmethod_R1	9675	20190410_QExHFX1_RSLC1_Beveridge_Clausen_IMP_DSS_JRmethod_R1.mgf	517	C:\2018_Peptideproject\Data\20190410\20190410_QExHFX1_RSLC1_Beveridge_Clausen_IMP_DSS_JRmethod_R1.mgf	3000.78732	-1	2004.066148	4	502.023813	973324.4375	2004.067356	502.024116	false	0	1	BS3	138.06807	0	Cas9		0	R.NSDKLIARK.K	NSDKLIARK	NSDK(1.00)LIARK	1043.608737	0	1119	9	4	K	TEVQTGGFSKESILPKRNSDKLIARKKDWDPKKYGGFDSPT	1122	1	1							Cas9		0	-.GAASMDKK.Y	GAASMDKK	GAASMDK(1.00)K	822.390549	0	1
20190410_QExHFX1_RSLC1_Beveridge_Clausen_IMP_DSS_JRmethod_R1	9876	20190410_QExHFX1_RSLC1_Beveridge_Clausen_IMP_DSS_JRmethod_R1.mgf	575	C:\2018_Peptideproject\Data\20190410\20190410_QExHFX1_RSLC1_Beveridge_Clausen_IMP_DSS_JRmethod_R1.mgf	3052.04226	-1	1981.046225	3	661.356018	701647.1875	1981.052024	661.357951	false	1	1	BS3	138.06807	0	REV_Cas9		1	K.KIFYDK.E	KIFYDK	K(1.00)IFYDK	812.443236	0	798	6	1	K	LSANRFDEVGSIEVSDFCEKKIFYDKELKQVTKRVNKTFLL	798	1	1							Cas9		0	K.DNREKIEK.I	DNREKIEK	DNREK(1.00)IEK	1030.540717	0	439
20190410_QExHFX1_RSLC1_Beveridge_Clausen_IMP_DSS_JRmethod_R1	9930	20190410_QExHFX1_RSLC1_Beveridge_Clausen_IMP_DSS_JRmethod_R1.mgf	592	C:\2018_Peptideproject\Data\20190410\20190410_QExHFX1_RSLC1_Beveridge_Clausen_IMP_DSS_JRmethod_R1.mgf	3065.40504	-1	1775.995919	4	445.006256	486717.96875	1775.989363	445.004617	false	0	1	BS3	138.06807	0	Cas9		0	K.FKVLGNTDR.H	FKVLGNTDR	FK(1.00)VLGNTDR	1048.566538	0	36	9	2	K	TNSVGWAVITDEYKVPSKKFKVLGNTDRHSIKKNLIGALLF	37	1	1							Cas9		0	R.LSKSR.R	LSKSR	LSK(1.00)SR	589.354754	0	220
20190410_QExHFX1_RSLC1_Beveridge_Clausen_IMP_DSS_JRmethod_R1	10053	20190410_QExHFX1_RSLC1_Beveridge_Clausen_IMP_DSS_JRmethod_R1.mgf	622	C:\2018_Peptideproject\Data\20190410\20190410_QExHFX1_RSLC1_Beveridge_Clausen_IMP_DSS_JRmethod_R1.mgf	3097.42092	-1	1677.866376	4	420.473871	669373.9375	1677.866078	420.473796	false	0	1	BS3	138.06807	0	Cas9		0	K.MKNYWR.Q	MKNYWR	MK(1.00)NYWR	912.427603	0	883	6	2	K	SDKNRGKSDNVPSEEVVKKMKNYWRQLLNAKLITQRKFDNL	884	1	1							Cas9		0	R.DKPIR.E	DKPIR	DK(1.00)PIR	627.370405	0	1303
20190410_QExHFX1_RSLC1_Beveridge_Clausen_IMP_DSS_JRmethod_R1	9527	20190410_QExHFX1_RSLC1_Beveridge_Clausen_IMP_DSS_JRmethod_R1.mgf	485	C:\2018_Peptideproject\Data\20190410\20190410_QExHFX1_RSLC1_Beveridge_Clausen_IMP_DSS_JRmethod_R1.mgf	2960.784	-1	1889.018445	3	630.680092	603456.6875	1889.025809	630.682546	false	0	1	BS3	138.06807	0	RETBP_HUMAN	sp|RETBP_HUMAN|	0	R.VKENFDKAR.F	VKENFDKAR	VK(0.35)ENFDK(0.65)AR	1105.588002	0	29	9	7	K	SGRAERDCRVSSFRVKENFDKARFSGTWYAMAKKDPEGLFL	35	1	1							Cas9		0	R.EKIEK.I	EKIEK	EK(1.00)IEK	645.369736	0	442
20190410_QExHFX1_RSLC1_Beveridge_Clausen_IMP_DSS_JRmethod_R1	9670	20190410_QExHFX1_RSLC1_Beveridge_Clausen_IMP_DSS_JRmethod_R1.mgf	515	C:\2018_Peptideproject\Data\20190410\20190410_QExHFX1_RSLC1_Beveridge_Clausen_IMP_DSS_JRmethod_R1.mgf	2999.59008	-1	1680.951485	4	421.245148	424255.5625	1680.95225	421.245339	false	0	1	BS3	138.06807	0	Cas9		0	R.NSDKLIAR.K	NSDKLIAR	NSDK(1.00)LIAR	915.513774	0	1119	8	4	K	TEVQTGGFSKESILPKRNSDKLIARKKDWDPKKYGGFDSPT	1122	1	1							Cas9		0	R.DKPIR.E	DKPIR	DK(1.00)PIR	627.370405	0	1303
20190410_QExHFX1_RSLC1_Beveridge_Clausen_IMP_DSS_JRmethod_R1	9762	20190410_QExHFX1_RSLC1_Beveridge_Clausen_IMP_DSS_JRmethod_R1.mgf	539	C:\2018_Peptideproject\Data\20190410\20190410_QExHFX1_RSLC1_Beveridge_Clausen_IMP_DSS_JRmethod_R1.mgf	3023.5194	-1	2169.059361	3	724.027064	606381.125	2169.05896	724.02693	true	0	1	BS3	138.06807	0	Cas9		0	K.LKGSPEDNEQK.Q	LKGSPEDNEQK	LK(1.00)GSPEDNEQK	1243.60444	0	1249	11	2	K	LALPSKYVNFLYLASHYEKLKGSPEDNEQKQLFVEQHKHYL	1250	1	1							Cas9		0	K.DWDPKK.Y	DWDPKK	DWDPK(1.00)K	787.386449	0	1129
20190410_QExHFX1_RSLC1_Beveridge_Clausen_IMP_DSS_JRmethod_R1	9824	20190410_QExHFX1_RSLC1_Beveridge_Clausen_IMP_DSS_JRmethod_R1.mgf	557	C:\2018_Peptideproject\Data\20190410\20190410_QExHFX1_RSLC1_Beveridge_Clausen_IMP_DSS_JRmethod_R1.mgf	3039.54156	-1	2623.324987	4	656.838523	675294	2623.312942	656.835512	false	0	1	BS3	138.06807	0	Cas9		0	K.NRGKSDNVPSEEVVK.K	NRGKSDNVPSEEVVK	NRGK(1.00)SDNVPSEEVVK	1656.843106	0	867	15	4	K	FLKDDSIDNKVLTRSDKNRGKSDNVPSEEVVKKMKNYWRQL	870	1	1							Cas9		0	K.EDYFKK.I	EDYFKK	EDYFK(1.00)K	828.401765	0	570
20190410_QExHFX1_RSLC1_Beveridge_Clausen_IMP_DSS_JRmethod_R1	9941	20190410_QExHFX1_RSLC1_Beveridge_Clausen_IMP_DSS_JRmethod_R1.mgf	598	C:\2018_Peptideproject\Data\20190410\20190410_QExHFX1_RSLC1_Beveridge_Clausen_IMP_DSS_JRmethod_R1.mgf	3067.21812	-1	1677.866683	4	420.473947	1303670.5	1677.866078	420.473796	false	0	1	BS3	138.06807	0	Cas9		0	K.MKNYWR.Q	MKNYWR	MK(1.00)NYWR	912.427603	0	883	6	2	K	SDKNRGKSDNVPSEEVVKKMKNYWRQLLNAKLITQRKFDNL	884	1	1							Cas9		0	R.DKPIR.E	DKPIR	DK(1.00)PIR	627.370405	0	1303
20190410_QExHFX1_RSLC1_Beveridge_Clausen_IMP_DSS_JRmethod_R1	9585	20190410_QExHFX1_RSLC1_Beveridge_Clausen_IMP_DSS_JRmethod_R1.mgf	493	C:\2018_Peptideproject\Data\20190410\20190410_QExHFX1_RSLC1_Beveridge_Clausen_IMP_DSS_JRmethod_R1.mgf	2977.42176	-1	1498.840579	3	500.620803	740751.6875	1498.839512	500.620447	false	0	1	BS3	138.06807	0	Cas9		0	K.DWDPKK.Y	DWDPKK	DWDPK(1.00)K	787.386449	0	1129	6	5	K	SILPKRNSDKLIARKKDWDPKKYGGFDSPTVAYSVLVVAKV	1133	1	1							Cas9		0	K.LKSVK.E	LKSVK	LK(1.00)SVK	573.384992	0	1161
20190410_QExHFX1_RSLC1_Beveridge_Clausen_IMP_DSS_JRmethod_R1	9676	20190410_QExHFX1_RSLC1_Beveridge_Clausen_IMP_DSS_JRmethod_R1.mgf	518	C:\2018_Peptideproject\Data\20190410\20190410_QExHFX1_RSLC1_Beveridge_Clausen_IMP_DSS_JRmethod_R1.mgf	3000.86238	-1	2060.098349	3	687.706726	719871.0625	2060.101433	687.707754	false	1	1	BS3	138.06807	0	Cas9		0	R.NSDKLIARK.K	NSDKLIARK	NSDK(1.00)LIARK	1043.608737	0	1119	9	4	K	TEVQTGGFSKESILPKRNSDKLIARKKDWDPKKYGGFDSPT	1122	1	1							REV_RETBP_HUMAN	sp|RETBP_HUMAN|	1	K.ADFNKER.V	ADFNKER	ADFNK(1.00)ER	878.424625	0	167
20190410_QExHFX1_RSLC1_Beveridge_Clausen_IMP_DSS_JRmethod_R1	6997	20190410_QExHFX1_RSLC1_Beveridge_Clausen_IMP_DSS_JRmethod_R1.mgf	87	C:\2018_Peptideproject\Data\20190410\20190410_QExHFX1_RSLC1_Beveridge_Clausen_IMP_DSS_JRmethod_R1.mgf	2242.02924	-1	4300.030913	6	717.679095	1842327.875	4300.028516	717.678696	false	0	1	BS3	138.06807	0	AMYS_HUMAN	sp|AMYS_HUMAN|	0	R.Kbs3ohWNGEKMSYLKbs3ohNWGEGWGFMPSDR.A	KWNGEKMSYLKNWGEGWGFMPSDR	Kbs3ohWNGEK(1.00)MSYLKbs3ohNWGEGWGFMPSDR	3246.479034	0	283	24	6	K	VTEFKYGAKLGTVIRKWNGEKMSYLKNWGEGWGFMPSDRAL	288	1	1	Kbs3oh;Kbs3oh	1;11	156.0786347;156.0786347				Cas9		0	K.KDWDPKK.Y	KDWDPKK	K(0.55)DWDPK(0.45)K	915.481412	0	1128
20190410_QExHFX1_RSLC1_Beveridge_Clausen_IMP_DSS_JRmethod_R1	9454	20190410_QExHFX1_RSLC1_Beveridge_Clausen_IMP_DSS_JRmethod_R1.mgf	473	C:\2018_Peptideproject\Data\20190410\20190410_QExHFX1_RSLC1_Beveridge_Clausen_IMP_DSS_JRmethod_R1.mgf	2940.34866	-1	1905.011862	3	636.01123	750164.1875	1905.014851	636.012227	false	1	1	BS3	138.06807	0	REV_OVAL_CHICK	sp|OVAL_CHICK|	1	K.DFKAEWLK.G	DFKAEWLK	DFK(1.00)AEWLK	1035.538927	0	197	8	3	K	KPSEQETRVFPMAQTDEKDFKAEWLKGFVIANVLVMATQSD	199	1	1							REV_CTRB_BOVIN	sp|CTRB_BOVIN|	1	R.VSGWKR.Y	VSGWKR	VSGWK(1.00)R	731.407853	0	71
20190410_QExHFX1_RSLC1_Beveridge_Clausen_IMP_DSS_JRmethod_R1	9720	20190410_QExHFX1_RSLC1_Beveridge_Clausen_IMP_DSS_JRmethod_R1.mgf	529	C:\2018_Peptideproject\Data\20190410\20190410_QExHFX1_RSLC1_Beveridge_Clausen_IMP_DSS_JRmethod_R1.mgf	3012.35766	-1	2130.131569	3	711.051133	825366.4375	2130.136089	711.052639	false	1	1	BS3	138.06807	0	REV_AMYS_HUMAN	sp|AMYS_HUMAN|	1	K.LAGKYFETR.V	LAGKYFETR	LAGK(1.00)YFETR	1083.57129	0	236	9	4	K	NLYSKMEGNKRWIVTGKLAGKYFETRVGNGFYDSKSIPEGG	239	1	1							REV_Cas9		1	K.KDVKEYK.G	KDVKEYK	K(0.37)DVK(0.63)EYK	908.496728	0	177
20190410_QExHFX1_RSLC1_Beveridge_Clausen_IMP_DSS_JRmethod_R1	9662	20190410_QExHFX1_RSLC1_Beveridge_Clausen_IMP_DSS_JRmethod_R1.mgf	514	C:\2018_Peptideproject\Data\20190410\20190410_QExHFX1_RSLC1_Beveridge_Clausen_IMP_DSS_JRmethod_R1.mgf	2997.36354	-1	2529.302681	4	633.332947	674357.5625	2529.30159	633.332674	false	0	1	BS3	138.06807	0	Cas9		0	K.TILDFLKSDGFANR.N	TILDFLKSDGFANR	TILDFLK(1.00)SDGFANR	1595.830751	0	682	14	7	K	RKLINGIRDKQSGKTILDFLKSDGFANRNFMQLIHDDSLTF	688	1	1							CTRB_BOVIN	sp|CTRB_BOVIN|	0	R.KYWGSR.V	KYWGSR	K(1.00)YWGSR	795.402768	0	170
20190410_QExHFX1_RSLC1_Beveridge_Clausen_IMP_DSS_JRmethod_R1	9807	20190410_QExHFX1_RSLC1_Beveridge_Clausen_IMP_DSS_JRmethod_R1.mgf	551	C:\2018_Peptideproject\Data\20190410\20190410_QExHFX1_RSLC1_Beveridge_Clausen_IMP_DSS_JRmethod_R1.mgf	3035.37912	-1	2140.173926	3	714.398585	586752.375	2140.17393	714.398586	true	0	1	BS3	138.06807	0	Cas9		0	K.SEQEIGKATAK.Y	SEQEIGKATAK	SEQEIGK(1.00)ATAK	1160.603712	0	1029	11	7	K	GDYKVYDVRKMIAKSEQEIGKATAKYFFYSNIMNFFKTEIT	1035	1	1							Cas9		0	K.ESILPKR.N	ESILPKR	ESILPK(1.00)R	841.502147	0	1112
20190410_QExHFX1_RSLC1_Beveridge_Clausen_IMP_DSS_JRmethod_R1	9938	20190410_QExHFX1_RSLC1_Beveridge_Clausen_IMP_DSS_JRmethod_R1.mgf	597	C:\2018_Peptideproject\Data\20190410\20190410_QExHFX1_RSLC1_Beveridge_Clausen_IMP_DSS_JRmethod_R1.mgf	3066.56988	-1	1775.99703	3	593.006287	403977.8125	1775.989363	593.003731	false	1	1	BS3	138.06807	0	Cas9		0	K.FKVLGNTDR.H	FKVLGNTDR	FK(1.00)VLGNTDR	1048.566538	0	36	9	2	K	TNSVGWAVITDEYKVPSKKFKVLGNTDRHSIKKNLIGALLF	37	1	1							REV_Cas9		1	R.LKSSR.L	LKSSR	LK(1.00)SSR	589.354754	0	1149
20190410_QExHFX1_RSLC1_Beveridge_Clausen_IMP_DSS_JRmethod_R1	9711	20190410_QExHFX1_RSLC1_Beveridge_Clausen_IMP_DSS_JRmethod_R1.mgf	526	C:\2018_Peptideproject\Data\20190410\20190410_QExHFX1_RSLC1_Beveridge_Clausen_IMP_DSS_JRmethod_R1.mgf	3010.18758	-1	2213.198139	4	554.306811	619407.125	2213.20154	554.307661	false	1	1	BS3	138.06807	0	Cas9		0	K.SDNVPSEEVVKK.M	SDNVPSEEVVKK	SDNVPSEEVVK(1.00)K	1329.677604	0	871	12	11	K	LTRSDKNRGKSDNVPSEEVVKKMKNYWRQLLNAKLITQRKF	881	1	1							REV_Cas9		1	R.RLKSSR.L	RLKSSR	RLK(1.00)SSR	745.455865	0	1148
20190410_QExHFX1_RSLC1_Beveridge_Clausen_IMP_DSS_JRmethod_R1	10010	20190410_QExHFX1_RSLC1_Beveridge_Clausen_IMP_DSS_JRmethod_R1.mgf	610	C:\2018_Peptideproject\Data\20190410\20190410_QExHFX1_RSLC1_Beveridge_Clausen_IMP_DSS_JRmethod_R1.mgf	3086.36232	-1	1532.782797	3	511.934875	617893.25	1532.786824	511.936218	false	1	1	BS3	138.06807	0	REV_AMYS_HUMAN	sp|AMYS_HUMAN|	1	K.MEGNKR.W	MEGNKR	MEGNK(1.00)R	749.349018	0	224	6	5	K	SPMFGWGEGWKNLYSKMEGNKRWIVTGKLAGKYFETRVGNG	228	1	1							Cas9		0	R.EKIEK.I	EKIEK	EK(1.00)IEK	645.369736	0	442
20190410_QExHFX1_RSLC1_Beveridge_Clausen_IMP_DSS_JRmethod_R1	9794	20190410_QExHFX1_RSLC1_Beveridge_Clausen_IMP_DSS_JRmethod_R1.mgf	546	C:\2018_Peptideproject\Data\20190410\20190410_QExHFX1_RSLC1_Beveridge_Clausen_IMP_DSS_JRmethod_R1.mgf	3032.32716	-1	1633.915426	3	545.645752	631364.6875	1633.915137	545.645655	false	1	1	BS3	138.06807	0	REV_Cas9		1	K.DVKEYK.G	DVKEYK	DVK(1.00)EYK	780.401765	0	178	6	3	K	GNELEFLSKYPKLIILKKDVKEYKGAELFDIPKNEFSRSEM	180	1	1							REV_CRP_HUMAN	sp|CRP_HUMAN|	1	K.GLKRSR.V	GLKRSR	GLK(1.00)RSR	715.445301	0	85
20190410_QExHFX1_RSLC1_Beveridge_Clausen_IMP_DSS_JRmethod_R1	9810	20190410_QExHFX1_RSLC1_Beveridge_Clausen_IMP_DSS_JRmethod_R1.mgf	553	C:\2018_Peptideproject\Data\20190410\20190410_QExHFX1_RSLC1_Beveridge_Clausen_IMP_DSS_JRmethod_R1.mgf	3035.86752	-1	1677.866415	3	560.296082	650366.6875	1677.866078	560.295969	false	0	1	BS3	138.06807	0	Cas9		0	K.MKNYWR.Q	MKNYWR	MK(1.00)NYWR	912.427603	0	883	6	2	K	SDKNRGKSDNVPSEEVVKKMKNYWRQLLNAKLITQRKFDNL	884	1	1							Cas9		0	R.DKPIR.E	DKPIR	DK(1.00)PIR	627.370405	0	1303
20190410_QExHFX1_RSLC1_Beveridge_Clausen_IMP_DSS_JRmethod_R1	9815	20190410_QExHFX1_RSLC1_Beveridge_Clausen_IMP_DSS_JRmethod_R1.mgf	555	C:\2018_Peptideproject\Data\20190410\20190410_QExHFX1_RSLC1_Beveridge_Clausen_IMP_DSS_JRmethod_R1.mgf	3037.06674	-1	1677.865425	4	420.473633	686400.6875	1677.866078	420.473796	false	0	1	BS3	138.06807	0	Cas9		0	K.MKNYWR.Q	MKNYWR	MK(1.00)NYWR	912.427603	0	883	6	2	K	SDKNRGKSDNVPSEEVVKKMKNYWRQLLNAKLITQRKFDNL	884	1	1							Cas9		0	R.DKPIR.E	DKPIR	DK(1.00)PIR	627.370405	0	1303
20190410_QExHFX1_RSLC1_Beveridge_Clausen_IMP_DSS_JRmethod_R1	9836	20190410_QExHFX1_RSLC1_Beveridge_Clausen_IMP_DSS_JRmethod_R1.mgf	561	C:\2018_Peptideproject\Data\20190410\20190410_QExHFX1_RSLC1_Beveridge_Clausen_IMP_DSS_JRmethod_R1.mgf	3042.57522	-1	1576.894186	3	526.638672	623251.8125	1576.897696	526.639842	false	1	1	BS3	138.06807	0	Cas9		0	R.KVTVK.Q	KVTVK	K(1.00)VTVK	573.384992	0	562	5	1	K	AFLSGEQKKAIVDLLFKTNRKVTVKQLKEDYFKKIECFDSV	562	1	1							REV_Cas9		1	R.QWYKNK.K	QWYKNK	QWYK(1.00)NK	865.444633	0	485
20190410_QExHFX1_RSLC1_Beveridge_Clausen_IMP_DSS_JRmethod_R1	9847	20190410_QExHFX1_RSLC1_Beveridge_Clausen_IMP_DSS_JRmethod_R1.mgf	567	C:\2018_Peptideproject\Data\20190410\20190410_QExHFX1_RSLC1_Beveridge_Clausen_IMP_DSS_JRmethod_R1.mgf	3044.69454	-1	2122.159859	4	531.547241	757246.6875	2122.167379	531.549121	false	1	1	BS3	138.06807	0	Cas9		0	K.QLKbs3ohEDYFKK.I	QLKEDYFKK	QLKbs3ohEDYFK(1.00)K	1353.718005	0	567	9	8	K	DLLFKTNRKVTVKQLKEDYFKKIECFDSVEISGVEDRFNAS	574	1	1	Kbs3oh	3	156.0786347				REV_Cas9		1	K.QVTKR.V	QVTKR	QVTK(1.00)R	630.381304	0	807
20190410_QExHFX1_RSLC1_Beveridge_Clausen_IMP_DSS_JRmethod_R1	9886	20190410_QExHFX1_RSLC1_Beveridge_Clausen_IMP_DSS_JRmethod_R1.mgf	578	C:\2018_Peptideproject\Data\20190410\20190410_QExHFX1_RSLC1_Beveridge_Clausen_IMP_DSS_JRmethod_R1.mgf	3054.57432	-1	1541.852377	3	514.958069	652074.1875	1541.856559	514.959463	false	1	1	BS3	138.06807	0	REV_Cas9		1	R.ESKNQK.G	ESKNQK	ESK(1.00)NQK	732.376612	0	591	6	3	K	LIQSGLKEIGEERKIRMRESKNQKGQTTQNREAMEIVINEK	593	1	1							MYG_HUMAN	sp|MYG_HUMAN|	0	K.FKHLK.S	FKHLK	FK(1.00)HLK	671.411876	0	46
20190410_QExHFX1_RSLC1_Beveridge_Clausen_IMP_DSS_JRmethod_R1	9672	20190410_QExHFX1_RSLC1_Beveridge_Clausen_IMP_DSS_JRmethod_R1.mgf	516	C:\2018_Peptideproject\Data\20190410\20190410_QExHFX1_RSLC1_Beveridge_Clausen_IMP_DSS_JRmethod_R1.mgf	3000.02616	-1	1680.95101	3	561.32428	746699.1875	1680.95225	561.324693	true	0	1	BS3	138.06807	0	Cas9		0	R.NSDKLIAR.K	NSDKLIAR	NSDK(1.00)LIAR	915.513774	0	1119	8	4	K	TEVQTGGFSKESILPKRNSDKLIARKKDWDPKKYGGFDSPT	1122	1	1							Cas9		0	R.DKPIR.E	DKPIR	DK(1.00)PIR	627.370405	0	1303
20190410_QExHFX1_RSLC1_Beveridge_Clausen_IMP_DSS_JRmethod_R1	9753	20190410_QExHFX1_RSLC1_Beveridge_Clausen_IMP_DSS_JRmethod_R1.mgf	537	C:\2018_Peptideproject\Data\20190410\20190410_QExHFX1_RSLC1_Beveridge_Clausen_IMP_DSS_JRmethod_R1.mgf	3021.04572	-1	1945.050986	3	649.357605	588268.875	1945.048	649.35661	false	1	1	BS3	138.06807	0	REV_K1C15_SHEEP	sp|K1C15_SHEEP|	1	R.KRESSVK.V	KRESSVK	K(1.00)RESSVK	832.47666	0	3	7	1	K	..................IRKRESSVKVGDVSEEVNRIKVG	3	1	1							REV_Cas9		1	R.GEKATLNDK.R	GEKATLNDK	GEK(1.00)ATLNDK	974.503269	0	464
20190410_QExHFX1_RSLC1_Beveridge_Clausen_IMP_DSS_JRmethod_R1	9839	20190410_QExHFX1_RSLC1_Beveridge_Clausen_IMP_DSS_JRmethod_R1.mgf	562	C:\2018_Peptideproject\Data\20190410\20190410_QExHFX1_RSLC1_Beveridge_Clausen_IMP_DSS_JRmethod_R1.mgf	3043.22388	-1	2159.07601	3	720.69928	605633.625	2159.085856	720.702562	false	1	1				REV_Cas9		1	R.DKGDWVIEGTEGNTEILRK.R	DKGDWVIEGTEGNTEILRK	DKGDWVIEGTEGNTEILRK	2159.085856	0	291	19					1	1
20190410_QExHFX1_RSLC1_Beveridge_Clausen_IMP_DSS_JRmethod_R1	10036	20190410_QExHFX1_RSLC1_Beveridge_Clausen_IMP_DSS_JRmethod_R1.mgf	618	C:\2018_Peptideproject\Data\20190410\20190410_QExHFX1_RSLC1_Beveridge_Clausen_IMP_DSS_JRmethod_R1.mgf	3092.86632	-1	1938.030539	3	647.017456	453183.25	1938.025081	647.015637	false	1	1	BS3	138.06807	0	REV_CRP_HUMAN	sp|CRP_HUMAN|	1	K.EPFVFKR.A	EPFVFKR	EPFVFK(1.00)R	921.507233	0	194	7	6	K	PTLPKALSVYSTDSKEPFVFKRASMDTQGFAHSLSTLVLFC	199	1	1							RETBP_HUMAN	sp|RETBP_HUMAN|	0	R.VKENFDK.A	VKENFDK	VK(1.00)ENFDK	878.449777	0	29
20190410_QExHFX1_RSLC1_Beveridge_Clausen_IMP_DSS_JRmethod_R1	9862	20190410_QExHFX1_RSLC1_Beveridge_Clausen_IMP_DSS_JRmethod_R1.mgf	569	C:\2018_Peptideproject\Data\20190410\20190410_QExHFX1_RSLC1_Beveridge_Clausen_IMP_DSS_JRmethod_R1.mgf	3049.04484	-1	2102.162056	4	526.547791	601149.4375	2102.162283	526.547847	false	0	1	BS3	138.06807	0	Cas9		0	K.GKSKbs3ohK.L	GKSKK	GK(1.00)SKbs3ohK	702.427576	0	1156	5	2	K	GFDSPTVAYSVLVVAKVEKGKSKKLKSVKELLGITIMERSS	1157	1	1	Kbs3oh	4	156.0786347				RETBP_HUMAN	sp|RETBP_HUMAN|	0	R.VKENFDKbs3ohAR.F	VKENFDKAR	VK(1.00)ENFDKbs3ohAR	1261.666637	0	29
20190410_QExHFX1_RSLC1_Beveridge_Clausen_IMP_DSS_JRmethod_R1	9897	20190410_QExHFX1_RSLC1_Beveridge_Clausen_IMP_DSS_JRmethod_R1.mgf	583	C:\2018_Peptideproject\Data\20190410\20190410_QExHFX1_RSLC1_Beveridge_Clausen_IMP_DSS_JRmethod_R1.mgf	3056.96994	-1	1799.036825	3	600.686218	1233390.25	1799.03771	600.686513	false	0	1	BS3	138.06807	0	Cas9		0	K.RNSDKLIAR.K	RNSDKLIAR	RNSDK(1.00)LIAR	1071.614885	0	1118	9	5	K	TEVQTGGFSKESILPKRNSDKLIARKKDWDPKKYGGFDSPT	1122	1	1							Cas9		0	R.LSKSR.R	LSKSR	LSK(1.00)SR	589.354754	0	220
20190410_QExHFX1_RSLC1_Beveridge_Clausen_IMP_DSS_JRmethod_R1	9896	20190410_QExHFX1_RSLC1_Beveridge_Clausen_IMP_DSS_JRmethod_R1.mgf	582	C:\2018_Peptideproject\Data\20190410\20190410_QExHFX1_RSLC1_Beveridge_Clausen_IMP_DSS_JRmethod_R1.mgf	3056.86092	-1	1901.099284	4	476.282097	1154058	1901.098579	476.281921	false	1	1	BS3	138.06807	0	CTRB_BOVIN	sp|CTRB_BOVIN|	0	K.NPKFSILTVR.N	NPKFSILTVR	NPK(1.00)FSILTVR	1173.686987	0	91	10	3	K	QGLETEDTQVLKIGKVFKNPKFSILTVRNDITLLKLATPAQ	93	1	1							REV_Cas9		1	K.EVKSK.K	EVKSK	EVK(1.00)SK	589.343521	0	208
20190410_QExHFX1_RSLC1_Beveridge_Clausen_IMP_DSS_JRmethod_R1	9868	20190410_QExHFX1_RSLC1_Beveridge_Clausen_IMP_DSS_JRmethod_R1.mgf	571	C:\2018_Peptideproject\Data\20190410\20190410_QExHFX1_RSLC1_Beveridge_Clausen_IMP_DSS_JRmethod_R1.mgf	3050.34318	-1	1901.099029	3	634.706953	3466346	1901.098579	634.706803	false	1	1	BS3	138.06807	0	CTRB_BOVIN	sp|CTRB_BOVIN|	0	K.NPKFSILTVR.N	NPKFSILTVR	NPK(1.00)FSILTVR	1173.686987	0	91	10	3	K	QGLETEDTQVLKIGKVFKNPKFSILTVRNDITLLKLATPAQ	93	1	1							REV_Cas9		1	K.EVKSK.K	EVKSK	EVK(1.00)SK	589.343521	0	208
20190410_QExHFX1_RSLC1_Beveridge_Clausen_IMP_DSS_JRmethod_R1	9935	20190410_QExHFX1_RSLC1_Beveridge_Clausen_IMP_DSS_JRmethod_R1.mgf	595	C:\2018_Peptideproject\Data\20190410\20190410_QExHFX1_RSLC1_Beveridge_Clausen_IMP_DSS_JRmethod_R1.mgf	3066.16866	-1	2140.174073	4	536.050795	2631395	2140.17393	536.050759	false	0	1	BS3	138.06807	0	Cas9		0	K.SEQEIGKATAK.Y	SEQEIGKATAK	SEQEIGK(1.00)ATAK	1160.603712	0	1029	11	7	K	GDYKVYDVRKMIAKSEQEIGKATAKYFFYSNIMNFFKTEIT	1035	1	1							Cas9		0	K.ESILPKR.N	ESILPKR	ESILPK(1.00)R	841.502147	0	1112
20190410_QExHFX1_RSLC1_Beveridge_Clausen_IMP_DSS_JRmethod_R1	10081	20190410_QExHFX1_RSLC1_Beveridge_Clausen_IMP_DSS_JRmethod_R1.mgf	629	C:\2018_Peptideproject\Data\20190410\20190410_QExHFX1_RSLC1_Beveridge_Clausen_IMP_DSS_JRmethod_R1.mgf	3104.64012	-1	2622.318394	3	875.113408	339099.28125	2622.321064	875.114298	false	0	1	BS3	138.06807	0	Cas9		0	R.GKSDNVPSEEVVK.K	GKSDNVPSEEVVK	GK(1.00)SDNVPSEEVVK	1386.699068	0	869	13	2	K	FLKDDSIDNKVLTRSDKNRGKSDNVPSEEVVKKMKNYWRQL	870	1	1							Cas9		0	K.VKYVTEGMR.K	VKYVTEGMR	VK(1.00)YVTEGMR	1097.553926	0	531
20190410_QExHFX1_RSLC1_Beveridge_Clausen_IMP_DSS_JRmethod_R1	9950	20190410_QExHFX1_RSLC1_Beveridge_Clausen_IMP_DSS_JRmethod_R1.mgf	600	C:\2018_Peptideproject\Data\20190410\20190410_QExHFX1_RSLC1_Beveridge_Clausen_IMP_DSS_JRmethod_R1.mgf	3069.58752	-1	2622.321134	4	656.58756	1202092.125	2622.321064	656.587543	true	0	1	BS3	138.06807	0	Cas9		0	R.GKSDNVPSEEVVK.K	GKSDNVPSEEVVK	GK(1.00)SDNVPSEEVVK	1386.699068	0	869	13	2	K	FLKDDSIDNKVLTRSDKNRGKSDNVPSEEVVKKMKNYWRQL	870	1	1							Cas9		0	K.VKYVTEGMR.K	VKYVTEGMR	VK(1.00)YVTEGMR	1097.553926	0	531
20190410_QExHFX1_RSLC1_Beveridge_Clausen_IMP_DSS_JRmethod_R1	10089	20190410_QExHFX1_RSLC1_Beveridge_Clausen_IMP_DSS_JRmethod_R1.mgf	633	C:\2018_Peptideproject\Data\20190410\20190410_QExHFX1_RSLC1_Beveridge_Clausen_IMP_DSS_JRmethod_R1.mgf	3106.40358	-1	1533.866777	3	512.296202	622285.5625	1533.866731	512.296187	false	1	1	BS3	138.06807	0	REV_Cas9		1	R.QWYKNK.K	QWYKNK	QWYK(1.00)NK	865.444633	0	485	6	4	K	TLNDKRFQTIKLANLLRQWYKNKKMVVEESPVNDKSRGKND	488	1	1							REV_CAH1_HUMAN	sp|CAH1_HUMAN|	1	R.KAKGK.T	KAKGK	K(0.10)AK(0.90)GK	530.354027	0	88
20190410_QExHFX1_RSLC1_Beveridge_Clausen_IMP_DSS_JRmethod_R1	9990	20190410_QExHFX1_RSLC1_Beveridge_Clausen_IMP_DSS_JRmethod_R1.mgf	608	C:\2018_Peptideproject\Data\20190410\20190410_QExHFX1_RSLC1_Beveridge_Clausen_IMP_DSS_JRmethod_R1.mgf	3080.37468	-1	1901.098869	3	634.706899	1206957.25	1901.098579	634.706803	false	1	1	BS3	138.06807	0	CTRB_BOVIN	sp|CTRB_BOVIN|	0	K.NPKFSILTVR.N	NPKFSILTVR	NPK(1.00)FSILTVR	1173.686987	0	91	10	3	K	QGLETEDTQVLKIGKVFKNPKFSILTVRNDITLLKLATPAQ	93	1	1							REV_Cas9		1	K.EVKSK.K	EVKSK	EVK(1.00)SK	589.343521	0	208
20190410_QExHFX1_RSLC1_Beveridge_Clausen_IMP_DSS_JRmethod_R1	10067	20190410_QExHFX1_RSLC1_Beveridge_Clausen_IMP_DSS_JRmethod_R1.mgf	625	C:\2018_Peptideproject\Data\20190410\20190410_QExHFX1_RSLC1_Beveridge_Clausen_IMP_DSS_JRmethod_R1.mgf	3101.09274	-1	2158.155173	3	720.392334	630168.625	2158.152816	720.391549	false	0	1	BS3	138.06807	0	Cas9		0	K.ESILPKRNSDK.L	ESILPKRNSDK	ESILPK(1.00)RNSDK	1285.699008	0	1112	11	6	K	NIVKKTEVQTGGFSKESILPKRNSDKLIARKKDWDPKKYGG	1117	1	1							Cas9		0	R.ERMKR.I	ERMKR	ERMK(1.00)R	734.385738	0	783
20190410_QExHFX1_RSLC1_Beveridge_Clausen_IMP_DSS_JRmethod_R1	9952	20190410_QExHFX1_RSLC1_Beveridge_Clausen_IMP_DSS_JRmethod_R1.mgf	601	C:\2018_Peptideproject\Data\20190410\20190410_QExHFX1_RSLC1_Beveridge_Clausen_IMP_DSS_JRmethod_R1.mgf	3069.91416	-1	2083.107931	3	695.376587	30378194	2083.105716	695.375848	false	0	1	BS3	138.06807	0	Cas9		0	K.VPSKKFK.V	VPSKKFK	VPSK(0.47)K(0.53)FK	832.517069	0	31	7	5	K	IGTNSVGWAVITDEYKVPSKKFKVLGNTDRHSIKKNLIGAL	35	1	1							OVAL_CHICK	sp|OVAL_CHICK|	0	R.VASMASEKMK.I	VASMASEKMK	VASMASEK(1.00)MK	1112.520577	0	220
20190410_QExHFX1_RSLC1_Beveridge_Clausen_IMP_DSS_JRmethod_R1	9809	20190410_QExHFX1_RSLC1_Beveridge_Clausen_IMP_DSS_JRmethod_R1.mgf	552	C:\2018_Peptideproject\Data\20190410\20190410_QExHFX1_RSLC1_Beveridge_Clausen_IMP_DSS_JRmethod_R1.mgf	3035.793	-1	2140.174931	4	536.051009	1125571.75	2140.17393	536.050759	false	0	1	BS3	138.06807	0	Cas9		0	K.SEQEIGKATAK.Y	SEQEIGKATAK	SEQEIGK(1.00)ATAK	1160.603712	0	1029	11	7	K	GDYKVYDVRKMIAKSEQEIGKATAKYFFYSNIMNFFKTEIT	1035	1	1							Cas9		0	K.ESILPKR.N	ESILPKR	ESILPK(1.00)R	841.502147	0	1112
20190410_QExHFX1_RSLC1_Beveridge_Clausen_IMP_DSS_JRmethod_R1	10116	20190410_QExHFX1_RSLC1_Beveridge_Clausen_IMP_DSS_JRmethod_R1.mgf	637	C:\2018_Peptideproject\Data\20190410\20190410_QExHFX1_RSLC1_Beveridge_Clausen_IMP_DSS_JRmethod_R1.mgf	3114.03258	-1	2092.106349	4	524.033864	574396.625	2092.105182	524.033572	false	0	1	BS3	138.06807	0	Cas9		0	K.LVDSTDKADLR.L	LVDSTDKADLR	LVDSTDK(1.00)ADLR	1231.640825	0	146	11	7	K	YHEKYPTIYHLRKKLVDSTDKADLRLIYLALAHMIKFRGHF	152	1	1							Cas9		0	K.GYKEVK.K	GYKEVK	GYK(1.00)EVK	722.396286	0	1190
20190410_QExHFX1_RSLC1_Beveridge_Clausen_IMP_DSS_JRmethod_R1	9972	20190410_QExHFX1_RSLC1_Beveridge_Clausen_IMP_DSS_JRmethod_R1.mgf	605	C:\2018_Peptideproject\Data\20190410\20190410_QExHFX1_RSLC1_Beveridge_Clausen_IMP_DSS_JRmethod_R1.mgf	3075.4275	-1	2131.153746	4	533.795713	1173015.25	2131.155837	533.796236	false	0	1	BS3	138.06807	0	Cas9		0	K.LVDSTDKADLR.L	LVDSTDKADLR	LVDSTDK(1.00)ADLR	1231.640825	0	146	11	7	K	YHEKYPTIYHLRKKLVDSTDKADLRLIYLALAHMIKFRGHF	152	1	1							Cas9		0	K.VMKQLK.R	VMKQLK	VMK(1.00)QLK	761.446942	0	651
20190410_QExHFX1_RSLC1_Beveridge_Clausen_IMP_DSS_JRmethod_R1	10061	20190410_QExHFX1_RSLC1_Beveridge_Clausen_IMP_DSS_JRmethod_R1.mgf	623	C:\2018_Peptideproject\Data\20190410\20190410_QExHFX1_RSLC1_Beveridge_Clausen_IMP_DSS_JRmethod_R1.mgf	3099.67836	-1	2622.321357	4	656.587616	938501.0625	2622.321064	656.587543	true	0	1	BS3	138.06807	0	Cas9		0	R.GKSDNVPSEEVVK.K	GKSDNVPSEEVVK	GK(1.00)SDNVPSEEVVK	1386.699068	0	869	13	2	K	FLKDDSIDNKVLTRSDKNRGKSDNVPSEEVVKKMKNYWRQL	870	1	1							Cas9		0	K.VKYVTEGMR.K	VKYVTEGMR	VK(1.00)YVTEGMR	1097.553926	0	531
20190410_QExHFX1_RSLC1_Beveridge_Clausen_IMP_DSS_JRmethod_R1	10155	20190410_QExHFX1_RSLC1_Beveridge_Clausen_IMP_DSS_JRmethod_R1.mgf	647	C:\2018_Peptideproject\Data\20190410\20190410_QExHFX1_RSLC1_Beveridge_Clausen_IMP_DSS_JRmethod_R1.mgf	3124.19358	-1	1651.003243	4	413.758087	609572	1651.003224	413.758082	false	0	1	BS3	138.06807	0	Cas9		0	K.KGILQTVK.V	KGILQTVK	K(1.00)GILQTVK	885.564748	0	739	8	1	K	GQGDSLHEHIANLAGSPAIKKGILQTVKVVDELVKVMGRHK	739	1	1							Cas9		0	R.DKPIR.E	DKPIR	DK(1.00)PIR	627.370405	0	1303
20190410_QExHFX1_RSLC1_Beveridge_Clausen_IMP_DSS_JRmethod_R1	10044	20190410_QExHFX1_RSLC1_Beveridge_Clausen_IMP_DSS_JRmethod_R1.mgf	619	C:\2018_Peptideproject\Data\20190410\20190410_QExHFX1_RSLC1_Beveridge_Clausen_IMP_DSS_JRmethod_R1.mgf	3095.23878	-1	2218.195307	4	555.556103	546948.3125	2218.201089	555.557549	false	1	1	BS3	138.06807	0	Cas9		0	K.VLSAYNKHR.D	VLSAYNKHR	VLSAYNK(1.00)HR	1086.593422	0	1294	9	7	K	FSKRVILADANLDKVLSAYNKHRDKPIREQAENIIHLFTLT	1300	1	1							REV_Cas9		1	R.QWYKNKK.M	QWYKNKK	QWYK(0.92)NK(0.08)K	993.539596	0	485
20190410_QExHFX1_RSLC1_Beveridge_Clausen_IMP_DSS_JRmethod_R1	10158	20190410_QExHFX1_RSLC1_Beveridge_Clausen_IMP_DSS_JRmethod_R1.mgf	648	C:\2018_Peptideproject\Data\20190410\20190410_QExHFX1_RSLC1_Beveridge_Clausen_IMP_DSS_JRmethod_R1.mgf	3124.95114	-1	1651.003378	3	551.341736	927690.5	1651.003224	551.341684	true	0	1	BS3	138.06807	0	Cas9		0	K.KGILQTVK.V	KGILQTVK	K(1.00)GILQTVK	885.564748	0	739	8	1	K	GQGDSLHEHIANLAGSPAIKKGILQTVKVVDELVKVMGRHK	739	1	1							Cas9		0	R.DKPIR.E	DKPIR	DK(1.00)PIR	627.370405	0	1303
20190410_QExHFX1_RSLC1_Beveridge_Clausen_IMP_DSS_JRmethod_R1	10169	20190410_QExHFX1_RSLC1_Beveridge_Clausen_IMP_DSS_JRmethod_R1.mgf	651	C:\2018_Peptideproject\Data\20190410\20190410_QExHFX1_RSLC1_Beveridge_Clausen_IMP_DSS_JRmethod_R1.mgf	3127.8603	-1	1827.920981	3	610.31427	608687.875	1827.914878	610.312236	false	1	1	BS3	138.06807	0	K1C15_SHEEP	sp|K1C15_SHEEP|	0	K.KNHEEEMK.E	KNHEEEMK	K(1.00)NHEEEMK	1059.465504	0	240	8	1	K	TKTDLEMQIESLNEELAYLKKNHEEEMKEFSNQLAGQVNVE	240	1	1							REV_Cas9		1	K.QVTKR.V	QVTKR	QVTK(1.00)R	630.381304	0	807
20190410_QExHFX1_RSLC1_Beveridge_Clausen_IMP_DSS_JRmethod_R1	10051	20190410_QExHFX1_RSLC1_Beveridge_Clausen_IMP_DSS_JRmethod_R1.mgf	621	C:\2018_Peptideproject\Data\20190410\20190410_QExHFX1_RSLC1_Beveridge_Clausen_IMP_DSS_JRmethod_R1.mgf	3097.09434	-1	2218.196067	3	740.405965	581010.0625	2218.198413	740.406747	false	0	1	BS3	138.06807	0	Cas9		0	K.IIKDK.D	IIKDK	IIK(1.00)DK	615.395557	0	604	5	3	K	GVEDRFNASLGTYHDLLKIIKDKDFLDNEENEDILEDIVLT	606	1	1							Cas9		0	R.LEESFLVEEDKK.H	LEESFLVEEDKK	LEESFLVEEDK(1.00)K	1464.734785	0	105
20190410_QExHFX1_RSLC1_Beveridge_Clausen_IMP_DSS_JRmethod_R1	10084	20190410_QExHFX1_RSLC1_Beveridge_Clausen_IMP_DSS_JRmethod_R1.mgf	631	C:\2018_Peptideproject\Data\20190410\20190410_QExHFX1_RSLC1_Beveridge_Clausen_IMP_DSS_JRmethod_R1.mgf	3105.1968	-1	2131.155534	3	711.392454	587617.1875	2131.155837	711.392556	false	0	1	BS3	138.06807	0	Cas9		0	K.LVDSTDKADLR.L	LVDSTDKADLR	LVDSTDK(1.00)ADLR	1231.640825	0	146	11	7	K	YHEKYPTIYHLRKKLVDSTDKADLRLIYLALAHMIKFRGHF	152	1	1							Cas9		0	K.VMKQLK.R	VMKQLK	VMK(1.00)QLK	761.446942	0	651
20190410_QExHFX1_RSLC1_Beveridge_Clausen_IMP_DSS_JRmethod_R1	10026	20190410_QExHFX1_RSLC1_Beveridge_Clausen_IMP_DSS_JRmethod_R1.mgf	614	C:\2018_Peptideproject\Data\20190410\20190410_QExHFX1_RSLC1_Beveridge_Clausen_IMP_DSS_JRmethod_R1.mgf	3090.61542	-1	2682.395892	4	671.606249	557482.625	2682.390466	671.604893	false	0	1	BS3	138.06807	0	K1C15_SHEEP	sp|K1C15_SHEEP|	0	R.ALEEANADLEVKIR.D	ALEEANADLEVKIR	ALEEANADLEVK(1.00)IR	1569.836231	0	123	14	12	K	LASYLEKVRALEEANADLEVKIRDWYQRQSPTSPERDYSPY	134	1	1							Cas9		0	R.KDFQFYK.V	KDFQFYK	K(1.00)DFQFYK	974.486164	0	972
20190410_QExHFX1_RSLC1_Beveridge_Clausen_IMP_DSS_JRmethod_R1	10193	20190410_QExHFX1_RSLC1_Beveridge_Clausen_IMP_DSS_JRmethod_R1.mgf	659	C:\2018_Peptideproject\Data\20190410\20190410_QExHFX1_RSLC1_Beveridge_Clausen_IMP_DSS_JRmethod_R1.mgf	3133.76796	-1	2041.014914	3	681.345581	577702.25	2041.019011	681.346947	false	1	1	BS3	138.06807	0	REV_OVAL_CHICK	sp|OVAL_CHICK|	1	K.YEEKMR.M	YEEKMR	YEEK(1.00)MR	870.390549	0	96	6	4	K	SFVDTIGMAMLVSTLNKYEEKMRMPLYKVKRIEEMVNSSTW	99	1	1							Cas9		0	R.QQLPEKYK.E	QQLPEKYK	QQLPEK(1.00)YK	1032.560392	0	345
20190410_QExHFX1_RSLC1_Beveridge_Clausen_IMP_DSS_JRmethod_R1	10104	20190410_QExHFX1_RSLC1_Beveridge_Clausen_IMP_DSS_JRmethod_R1.mgf	635	C:\2018_Peptideproject\Data\20190410\20190410_QExHFX1_RSLC1_Beveridge_Clausen_IMP_DSS_JRmethod_R1.mgf	3110.60166	-1	1901.100311	3	634.70738	611317.6875	1901.098579	634.706803	false	1	1	BS3	138.06807	0	CTRB_BOVIN	sp|CTRB_BOVIN|	0	K.NPKFSILTVR.N	NPKFSILTVR	NPK(1.00)FSILTVR	1173.686987	0	91	10	3	K	QGLETEDTQVLKIGKVFKNPKFSILTVRNDITLLKLATPAQ	93	1	1							REV_Cas9		1	K.EVKSK.K	EVKSK	EVK(1.00)SK	589.343521	0	208
20190410_QExHFX1_RSLC1_Beveridge_Clausen_IMP_DSS_JRmethod_R1	10167	20190410_QExHFX1_RSLC1_Beveridge_Clausen_IMP_DSS_JRmethod_R1.mgf	650	C:\2018_Peptideproject\Data\20190410\20190410_QExHFX1_RSLC1_Beveridge_Clausen_IMP_DSS_JRmethod_R1.mgf	3127.41864	-1	2371.247562	4	593.819167	569090.9375	2371.235819	593.816231	false	1	1	BS3	138.06807	0	REV_RETBP_HUMAN	sp|RETBP_HUMAN|	1	K.KDAMAYWTGSRFK.A	KDAMAYWTGSRFK	K(1.00)DAMAYWTGSRFK	1575.750394	0	154	13	1	K	TEDVSFEAVINDQLFLGEPKKDAMAYWTGSRFKADFNKERV	154	1	1							REV_Cas9		1	K.IEKIR.E	IEKIR	IEK(1.00)IR	657.417355	0	927
20190410_QExHFX1_RSLC1_Beveridge_Clausen_IMP_DSS_JRmethod_R1	10146	20190410_QExHFX1_RSLC1_Beveridge_Clausen_IMP_DSS_JRmethod_R1.mgf	644	C:\2018_Peptideproject\Data\20190410\20190410_QExHFX1_RSLC1_Beveridge_Clausen_IMP_DSS_JRmethod_R1.mgf	3121.96734	-1	1980.041988	3	661.021273	845177.875	1980.039007	661.020279	false	0	1	BS3	138.06807	0	Cas9		0	R.EKIEK.I	EKIEK	EK(1.00)IEK	645.369736	0	442	5	2	K	LHAILRRQEDFYPFLKDNREKIEKILTFRIPYYVGPLARGN	443	1	1							Cas9		0	K.KMKbs3ohNYWR.Q	KMKNYWR	K(1.00)MKbs3ohNYWR	1196.601201	0	882
20190410_QExHFX1_RSLC1_Beveridge_Clausen_IMP_DSS_JRmethod_R1	10205	20190410_QExHFX1_RSLC1_Beveridge_Clausen_IMP_DSS_JRmethod_R1.mgf	662	C:\2018_Peptideproject\Data\20190410\20190410_QExHFX1_RSLC1_Beveridge_Clausen_IMP_DSS_JRmethod_R1.mgf	3136.96968	-1	1890.021017	3	631.014282	737017.875	1890.025081	631.015637	false	0	1	BS3	138.06807	0	Cas9		0	R.KKDWDPK.K	KKDWDPK	K(0.51)K(0.49)DWDPK	915.481412	0	1127	7	1	K	GGFSKESILPKRNSDKLIARKKDWDPKKYGGFDSPTVAYSV	1127	1	1							CTRB_BOVIN	sp|CTRB_BOVIN|	0	K.TKYNALK.T	TKYNALK	TK(1.00)YNALK	836.475598	0	144
20190410_QExHFX1_RSLC1_Beveridge_Clausen_IMP_DSS_JRmethod_R1	10261	20190410_QExHFX1_RSLC1_Beveridge_Clausen_IMP_DSS_JRmethod_R1.mgf	673	C:\2018_Peptideproject\Data\20190410\20190410_QExHFX1_RSLC1_Beveridge_Clausen_IMP_DSS_JRmethod_R1.mgf	3152.12418	-1	1518.905063	3	507.308964	639005.5625	1518.903451	507.308427	true	0	1	BS3	138.06807	0	Cas9		0	K.AGFIKR.Q	AGFIKR	AGFIK(1.00)R	690.41769	0	918	6	5	K	DNLTKAERGGLSELDKAGFIKRQLVETRQITKHVAQILDSR	922	1	1							Cas9		0	K.AGFIKR.Q	AGFIKR	AGFIK(1.00)R	690.41769	0	918
20190410_QExHFX1_RSLC1_Beveridge_Clausen_IMP_DSS_JRmethod_R1	10231	20190410_QExHFX1_RSLC1_Beveridge_Clausen_IMP_DSS_JRmethod_R1.mgf	667	C:\2018_Peptideproject\Data\20190410\20190410_QExHFX1_RSLC1_Beveridge_Clausen_IMP_DSS_JRmethod_R1.mgf	3144.09168	-1	2092.105257	4	524.033591	1666848.125	2092.105182	524.033572	true	0	1	BS3	138.06807	0	Cas9		0	K.LVDSTDKADLR.L	LVDSTDKADLR	LVDSTDK(1.00)ADLR	1231.640825	0	146	11	7	K	YHEKYPTIYHLRKKLVDSTDKADLRLIYLALAHMIKFRGHF	152	1	1							Cas9		0	K.GYKEVK.K	GYKEVK	GYK(1.00)EVK	722.396286	0	1190
20190410_QExHFX1_RSLC1_Beveridge_Clausen_IMP_DSS_JRmethod_R1	10242	20190410_QExHFX1_RSLC1_Beveridge_Clausen_IMP_DSS_JRmethod_R1.mgf	670	C:\2018_Peptideproject\Data\20190410\20190410_QExHFX1_RSLC1_Beveridge_Clausen_IMP_DSS_JRmethod_R1.mgf	3146.87976	-1	2065.086335	4	517.27886	565194.875	2065.084386	517.278373	false	0	1	BS3	138.06807	0	Cas9		0	K.FKVLGNTDR.H	FKVLGNTDR	FK(1.00)VLGNTDR	1048.566538	0	36	9	2	K	TNSVGWAVITDEYKVPSKKFKVLGNTDRHSIKKNLIGALLF	37	1	1							RETBP_HUMAN	sp|RETBP_HUMAN|	0	R.VKENFDK.A	VKENFDK	VK(1.00)ENFDK	878.449777	0	29
20190410_QExHFX1_RSLC1_Beveridge_Clausen_IMP_DSS_JRmethod_R1	10201	20190410_QExHFX1_RSLC1_Beveridge_Clausen_IMP_DSS_JRmethod_R1.mgf	661	C:\2018_Peptideproject\Data\20190410\20190410_QExHFX1_RSLC1_Beveridge_Clausen_IMP_DSS_JRmethod_R1.mgf	3135.88644	-1	2339.29269	4	585.830449	700576.0625	2339.294773	585.83097	false	0	1	BS3	138.06807	0	Cas9		0	R.GKSDNVPSEEVVK.K	GKSDNVPSEEVVK	GK(1.00)SDNVPSEEVVK	1386.699068	0	869	13	2	K	FLKDDSIDNKVLTRSDKNRGKSDNVPSEEVVKKMKNYWRQL	870	1	1							Cas9		0	K.VTVKQLK.E	VTVKQLK	VTVK(1.00)QLK	814.527634	0	563
20190410_QExHFX1_RSLC1_Beveridge_Clausen_IMP_DSS_JRmethod_R1	10164	20190410_QExHFX1_RSLC1_Beveridge_Clausen_IMP_DSS_JRmethod_R1.mgf	649	C:\2018_Peptideproject\Data\20190410\20190410_QExHFX1_RSLC1_Beveridge_Clausen_IMP_DSS_JRmethod_R1.mgf	3126.66162	-1	2372.251284	4	594.070097	564249.5	2372.250859	594.069991	false	1	1	BS3	138.06807	0	REV_Cas9		1	K.KMVVEESPVNDK.S	KMVVEESPVNDK	K(1.00)MVVEESPVNDK	1389.680976	0	491	12	1	K	DKRFQTIKLANLLRQWYKNKKMVVEESPVNDKSRGKNDRST	491	1	1							REV_Cas9		1	K.ELKQVTK.R	ELKQVTK	ELK(1.00)QVTK	844.501813	0	804
20190410_QExHFX1_RSLC1_Beveridge_Clausen_IMP_DSS_JRmethod_R1	10302	20190410_QExHFX1_RSLC1_Beveridge_Clausen_IMP_DSS_JRmethod_R1.mgf	683	C:\2018_Peptideproject\Data\20190410\20190410_QExHFX1_RSLC1_Beveridge_Clausen_IMP_DSS_JRmethod_R1.mgf	3163.19664	-1	1981.044394	3	661.355408	624413.4375	1981.052024	661.357951	false	1	1	BS3	138.06807	0	REV_Cas9		1	K.KIFYDK.E	KIFYDK	K(1.00)IFYDK	812.443236	0	798	6	1	K	LSANRFDEVGSIEVSDFCEKKIFYDKELKQVTKRVNKTFLL	798	1	1							Cas9		0	K.DNREKIEK.I	DNREKIEK	DNREK(1.00)IEK	1030.540717	0	439
20190410_QExHFX1_RSLC1_Beveridge_Clausen_IMP_DSS_JRmethod_R1	10235	20190410_QExHFX1_RSLC1_Beveridge_Clausen_IMP_DSS_JRmethod_R1.mgf	669	C:\2018_Peptideproject\Data\20190410\20190410_QExHFX1_RSLC1_Beveridge_Clausen_IMP_DSS_JRmethod_R1.mgf	3144.85896	-1	2092.10633	3	698.376053	1370485	2092.105182	698.37567	true	0	1	BS3	138.06807	0	Cas9		0	K.LVDSTDKADLR.L	LVDSTDKADLR	LVDSTDK(1.00)ADLR	1231.640825	0	146	11	7	K	YHEKYPTIYHLRKKLVDSTDKADLRLIYLALAHMIKFRGHF	152	1	1							Cas9		0	K.GYKEVK.K	GYKEVK	GYK(1.00)EVK	722.396286	0	1190
20190410_QExHFX1_RSLC1_Beveridge_Clausen_IMP_DSS_JRmethod_R1	10291	20190410_QExHFX1_RSLC1_Beveridge_Clausen_IMP_DSS_JRmethod_R1.mgf	678	C:\2018_Peptideproject\Data\20190410\20190410_QExHFX1_RSLC1_Beveridge_Clausen_IMP_DSS_JRmethod_R1.mgf	3160.7058	-1	1780.99856	4	446.256916	710097.0625	1780.997474	446.256645	false	0	1				Cas9		0	R.KVTVKbs3ohQLKEDYFK.K	KVTVKQLKEDYFK	KVTVKbs3ohQLKEDYFK	1780.997474	0	562	13					1	1	Kbs3oh	5	156.0786347
20190410_QExHFX1_RSLC1_Beveridge_Clausen_IMP_DSS_JRmethod_R1	10370	20190410_QExHFX1_RSLC1_Beveridge_Clausen_IMP_DSS_JRmethod_R1.mgf	695	C:\2018_Peptideproject\Data\20190410\20190410_QExHFX1_RSLC1_Beveridge_Clausen_IMP_DSS_JRmethod_R1.mgf	3182.10504	-1	1518.903578	3	507.308469	1098809.875	1518.903451	507.308427	true	0	1	BS3	138.06807	0	Cas9		0	K.AGFIKR.Q	AGFIKR	AGFIK(1.00)R	690.41769	0	918	6	5	K	DNLTKAERGGLSELDKAGFIKRQLVETRQITKHVAQILDSR	922	1	1							Cas9		0	K.AGFIKR.Q	AGFIKR	AGFIK(1.00)R	690.41769	0	918
20190410_QExHFX1_RSLC1_Beveridge_Clausen_IMP_DSS_JRmethod_R1	10196	20190410_QExHFX1_RSLC1_Beveridge_Clausen_IMP_DSS_JRmethod_R1.mgf	660	C:\2018_Peptideproject\Data\20190410\20190410_QExHFX1_RSLC1_Beveridge_Clausen_IMP_DSS_JRmethod_R1.mgf	3134.47944	-1	2204.19355	4	552.055664	8629057	2204.202728	552.057959	false	0	1	BS3	138.06807	0	Cas9		0	K.APLSASMIKR.Y	APLSASMIKR	APLSASMIK(1.00)R	1088.60121	0	319	10	9	K	SDILRVNTEITKAPLSASMIKRYDEHHQDLTLLKALVRQQL	327	1	1							OVAL_CHICK	sp|OVAL_CHICK|	0	K.GLWEKAFK.D	GLWEKAFK	GLWEK(1.00)AFK	977.533448	0	183
20190410_QExHFX1_RSLC1_Beveridge_Clausen_IMP_DSS_JRmethod_R1	10329	20190410_QExHFX1_RSLC1_Beveridge_Clausen_IMP_DSS_JRmethod_R1.mgf	689	C:\2018_Peptideproject\Data\20190410\20190410_QExHFX1_RSLC1_Beveridge_Clausen_IMP_DSS_JRmethod_R1.mgf	3170.4057	-1	1606.850472	3	536.624101	1273024.5	1606.850094	536.623975	false	1	1	BS3	138.06807	0	REV_Cas9		1	R.KQIFGK.A	KQIFGK	K(1.00)QIFGK	719.433006	0	450	6	1	K	RMSDLIQAVKHTIRQTEVLRKQIFGKADLESLGRGEKATLN	450	1	1							REV_AMYS_HUMAN	sp|AMYS_HUMAN|	1	K.MEGNKR.W	MEGNKR	MEGNK(1.00)R	749.349018	0	224
20190410_QExHFX1_RSLC1_Beveridge_Clausen_IMP_DSS_JRmethod_R1	10364	20190410_QExHFX1_RSLC1_Beveridge_Clausen_IMP_DSS_JRmethod_R1.mgf	694	C:\2018_Peptideproject\Data\20190410\20190410_QExHFX1_RSLC1_Beveridge_Clausen_IMP_DSS_JRmethod_R1.mgf	3180.49992	-1	1621.831198	3	541.617676	2736390	1621.83247	541.6181	false	0	1	BS3	138.06807	0	CTRB_BOVIN	sp|CTRB_BOVIN|	0	R.KYWGSR.V	KYWGSR	K(1.00)YWGSR	795.402768	0	170	6	1	K	KTPDKLQQATLPIVSNTDCRKYWGSRVTDVMICAGASGVSS	170	1	1							Cas9		0	K.GQKNSR.E	GQKNSR	GQK(1.00)NSR	688.361631	0	777
20190410_QExHFX1_RSLC1_Beveridge_Clausen_IMP_DSS_JRmethod_R1	10171	20190410_QExHFX1_RSLC1_Beveridge_Clausen_IMP_DSS_JRmethod_R1.mgf	652	C:\2018_Peptideproject\Data\20190410\20190410_QExHFX1_RSLC1_Beveridge_Clausen_IMP_DSS_JRmethod_R1.mgf	3128.30256	-1	2371.252764	3	791.424864	599138.3125	2371.257591	791.426474	false	1	1	BS3	138.06807	0	REV_AMYS_HUMAN	sp|AMYS_HUMAN|	1	K.LAGKYFETR.V	LAGKYFETR	LAGK(1.00)YFETR	1083.57129	0	236	9	4	K	NLYSKMEGNKRWIVTGKLAGKYFETRVGNGFYDSKSIPEGG	239	1	1							REV_Cas9		1	R.QWYKbs3ohNKK.M	QWYKNKK	QWYKbs3ohNK(1.00)K	1149.618231	0	485
20190410_QExHFX1_RSLC1_Beveridge_Clausen_IMP_DSS_JRmethod_R1	10063	20190410_QExHFX1_RSLC1_Beveridge_Clausen_IMP_DSS_JRmethod_R1.mgf	624	C:\2018_Peptideproject\Data\20190410\20190410_QExHFX1_RSLC1_Beveridge_Clausen_IMP_DSS_JRmethod_R1.mgf	3100.005	-1	2083.105348	3	695.375726	4047081	2083.109556	695.377129	false	1	1	BS3	138.06807	0	REV_Cas9		1	R.HGMKVVLEDVK.V	HGMKVVLEDVK	HGMK(1.00)VVLEDVK	1269.675104	0	616	11	4	K	TTQNREAMEIVINEKPRHGMKVVLEDVKVVTQLIKKGIAPS	619	1	1							REV_Cas9		1	K.TGSKQR.D	TGSKQR	TGSK(1.00)QR	675.366382	0	692
20190410_QExHFX1_RSLC1_Beveridge_Clausen_IMP_DSS_JRmethod_R1	10254	20190410_QExHFX1_RSLC1_Beveridge_Clausen_IMP_DSS_JRmethod_R1.mgf	671	C:\2018_Peptideproject\Data\20190410\20190410_QExHFX1_RSLC1_Beveridge_Clausen_IMP_DSS_JRmethod_R1.mgf	3150.39306	-1	1621.831198	3	541.617676	1118888.875	1621.83247	541.6181	false	0	1	BS3	138.06807	0	CTRB_BOVIN	sp|CTRB_BOVIN|	0	R.KYWGSR.V	KYWGSR	K(1.00)YWGSR	795.402768	0	170	6	1	K	KTPDKLQQATLPIVSNTDCRKYWGSRVTDVMICAGASGVSS	170	1	1							Cas9		0	K.GQKNSR.E	GQKNSR	GQK(1.00)NSR	688.361631	0	777
20190410_QExHFX1_RSLC1_Beveridge_Clausen_IMP_DSS_JRmethod_R1	10270	20190410_QExHFX1_RSLC1_Beveridge_Clausen_IMP_DSS_JRmethod_R1.mgf	675	C:\2018_Peptideproject\Data\20190410\20190410_QExHFX1_RSLC1_Beveridge_Clausen_IMP_DSS_JRmethod_R1.mgf	3154.60224	-1	1651.002754	4	413.757965	606290.3125	1651.003224	413.758082	false	0	1	BS3	138.06807	0	Cas9		0	K.KGILQTVK.V	KGILQTVK	K(1.00)GILQTVK	885.564748	0	739	8	1	K	GQGDSLHEHIANLAGSPAIKKGILQTVKVVDELVKVMGRHK	739	1	1							Cas9		0	R.DKPIR.E	DKPIR	DK(1.00)PIR	627.370405	0	1303
20190410_QExHFX1_RSLC1_Beveridge_Clausen_IMP_DSS_JRmethod_R1	10295	20190410_QExHFX1_RSLC1_Beveridge_Clausen_IMP_DSS_JRmethod_R1.mgf	680	C:\2018_Peptideproject\Data\20190410\20190410_QExHFX1_RSLC1_Beveridge_Clausen_IMP_DSS_JRmethod_R1.mgf	3161.54544	-1	1780.997933	3	594.673254	701273.5	1780.99747	594.6731	true	0	1	BS3	138.06807	0	Cas9		0	K.QLKEDYFK.K	QLKEDYFK	QLK(1.00)EDYFK	1069.544407	0	567	8	3	K	KKAIVDLLFKTNRKVTVKQLKEDYFKKIECFDSVEISGVED	569	1	1							Cas9		0	R.KVTVK.Q	KVTVK	K(1.00)VTVK	573.384992	0	562
20190410_QExHFX1_RSLC1_Beveridge_Clausen_IMP_DSS_JRmethod_R1	10211	20190410_QExHFX1_RSLC1_Beveridge_Clausen_IMP_DSS_JRmethod_R1.mgf	663	C:\2018_Peptideproject\Data\20190410\20190410_QExHFX1_RSLC1_Beveridge_Clausen_IMP_DSS_JRmethod_R1.mgf	3138.69672	-1	2132.161324	4	534.047607	686382.5	2132.162319	534.047856	false	0	1	BS3	138.06807	0	Cas9		0	K.MIAKSEQEIGK.A	MIAKSEQEIGK	MIAK(1.00)SEQEIGK	1248.638384	0	1025	11	4	K	LESEFVYGDYKVYDVRKMIAKSEQEIGKATAKYFFYSNIMN	1028	1	1							Cas9		0	R.LSKSRR.L	LSKSRR	LSK(1.00)SRR	745.455865	0	220
20190410_QExHFX1_RSLC1_Beveridge_Clausen_IMP_DSS_JRmethod_R1	10322	20190410_QExHFX1_RSLC1_Beveridge_Clausen_IMP_DSS_JRmethod_R1.mgf	688	C:\2018_Peptideproject\Data\20190410\20190410_QExHFX1_RSLC1_Beveridge_Clausen_IMP_DSS_JRmethod_R1.mgf	3168.4698	-1	2318.184273	4	580.553345	648623.8125	2318.180093	580.5523	false	1	1	BS3	138.06807	0	REV_Cas9		1	K.VENPLKNDFNTR.M	VENPLKNDFNTR	VENPLK(1.00)NDFNTR	1445.726285	0	863	12	6	K	YVTFYEYLLSKHPLKVENPLKNDFNTRMEIFSQASAKGDVV	868	1	1							Cas9		0	R.ERMKR.I	ERMKR	ERMK(1.00)R	734.385738	0	783
20190410_QExHFX1_RSLC1_Beveridge_Clausen_IMP_DSS_JRmethod_R1	10300	20190410_QExHFX1_RSLC1_Beveridge_Clausen_IMP_DSS_JRmethod_R1.mgf	682	C:\2018_Peptideproject\Data\20190410\20190410_QExHFX1_RSLC1_Beveridge_Clausen_IMP_DSS_JRmethod_R1.mgf	3162.75348	-1	2622.31855	4	656.586914	642225.3125	2622.321064	656.587543	true	0	1	BS3	138.06807	0	Cas9		0	R.GKSDNVPSEEVVK.K	GKSDNVPSEEVVK	GK(1.00)SDNVPSEEVVK	1386.699068	0	869	13	2	K	FLKDDSIDNKVLTRSDKNRGKSDNVPSEEVVKKMKNYWRQL	870	1	1							Cas9		0	K.VKYVTEGMR.K	VKYVTEGMR	VK(1.00)YVTEGMR	1097.553926	0	531
20190410_QExHFX1_RSLC1_Beveridge_Clausen_IMP_DSS_JRmethod_R1	10350	20190410_QExHFX1_RSLC1_Beveridge_Clausen_IMP_DSS_JRmethod_R1.mgf	690	C:\2018_Peptideproject\Data\20190410\20190410_QExHFX1_RSLC1_Beveridge_Clausen_IMP_DSS_JRmethod_R1.mgf	3176.9667	-1	2347.238723	4	587.816957	690258.25	2347.238321	587.816857	true	0	1	BS3	138.06807	0	Cas9		0	K.SEQEIGKATAK.Y	SEQEIGKATAK	SEQEIGK(1.00)ATAK	1160.603712	0	1029	11	7	K	GDYKVYDVRKMIAKSEQEIGKATAKYFFYSNIMNFFKTEIT	1035	1	1							Cas9		0	K.FKVLGNTDR.H	FKVLGNTDR	FK(1.00)VLGNTDR	1048.566538	0	36
20190410_QExHFX1_RSLC1_Beveridge_Clausen_IMP_DSS_JRmethod_R1	10374	20190410_QExHFX1_RSLC1_Beveridge_Clausen_IMP_DSS_JRmethod_R1.mgf	697	C:\2018_Peptideproject\Data\20190410\20190410_QExHFX1_RSLC1_Beveridge_Clausen_IMP_DSS_JRmethod_R1.mgf	3182.9751	-1	1742.993355	4	436.755615	622992.1875	1742.993052	436.755539	false	0	1	BS3	138.06807	0	Cas9		0	K.FIKPILEK.M	FIKPILEK	FIK(1.00)PILEK	986.616449	0	379	8	3	K	NGYAGYIDGGASQEEFYKFIKPILEKMDGTEELLVKLNRED	381	1	1							Cas9		0	R.SDKNR.G	SDKNR	SDK(1.00)NR	618.308532	0	864
20190410_QExHFX1_RSLC1_Beveridge_Clausen_IMP_DSS_JRmethod_R1	10375	20190410_QExHFX1_RSLC1_Beveridge_Clausen_IMP_DSS_JRmethod_R1.mgf	698	C:\2018_Peptideproject\Data\20190410\20190410_QExHFX1_RSLC1_Beveridge_Clausen_IMP_DSS_JRmethod_R1.mgf	3183.04974	-1	1742.994101	3	582.00531	600224.4375	1742.993052	582.00496	false	0	1	BS3	138.06807	0	Cas9		0	K.FIKPILEK.M	FIKPILEK	FIK(1.00)PILEK	986.616449	0	379	8	3	K	NGYAGYIDGGASQEEFYKFIKPILEKMDGTEELLVKLNRED	381	1	1							Cas9		0	R.SDKNR.G	SDKNR	SDK(1.00)NR	618.308532	0	864
20190410_QExHFX1_RSLC1_Beveridge_Clausen_IMP_DSS_JRmethod_R1	10139	20190410_QExHFX1_RSLC1_Beveridge_Clausen_IMP_DSS_JRmethod_R1.mgf	641	C:\2018_Peptideproject\Data\20190410\20190410_QExHFX1_RSLC1_Beveridge_Clausen_IMP_DSS_JRmethod_R1.mgf	3120.4311	-1	1621.831381	3	541.617737	699189.3125	1621.83247	541.6181	false	0	1	BS3	138.06807	0	CTRB_BOVIN	sp|CTRB_BOVIN|	0	R.KYWGSR.V	KYWGSR	K(1.00)YWGSR	795.402768	0	170	6	1	K	KTPDKLQQATLPIVSNTDCRKYWGSRVTDVMICAGASGVSS	170	1	1							Cas9		0	K.GQKNSR.E	GQKNSR	GQK(1.00)NSR	688.361631	0	777
20190410_QExHFX1_RSLC1_Beveridge_Clausen_IMP_DSS_JRmethod_R1	10152	20190410_QExHFX1_RSLC1_Beveridge_Clausen_IMP_DSS_JRmethod_R1.mgf	645	C:\2018_Peptideproject\Data\20190410\20190410_QExHFX1_RSLC1_Beveridge_Clausen_IMP_DSS_JRmethod_R1.mgf	3123.67758	-1	2609.253256	3	870.758362	625887.8125	2609.253045	870.758292	false	1	1	BS3	138.06807	0	REV_Cas9		1	K.KYDMSAAG.-	KYDMSAAG	K(1.00)YDMSAAG	857.358915	0	1365	8	1	K	EDTIVAWGVSNTGIALGISKKYDMSAAG.............	1365	1	1							REV_K1C15_SHEEP	sp|K1C15_SHEEP|	1	R.DKIVELDANAEELR.A	DKIVELDANAEELR	DK(1.00)IVELDANAEELR	1613.82606	0	318
20190410_QExHFX1_RSLC1_Beveridge_Clausen_IMP_DSS_JRmethod_R1	10178	20190410_QExHFX1_RSLC1_Beveridge_Clausen_IMP_DSS_JRmethod_R1.mgf	655	C:\2018_Peptideproject\Data\20190410\20190410_QExHFX1_RSLC1_Beveridge_Clausen_IMP_DSS_JRmethod_R1.mgf	3129.89982	-1	2622.32122	4	656.587581	679398.3125	2622.321064	656.587543	true	0	1	BS3	138.06807	0	Cas9		0	R.GKSDNVPSEEVVK.K	GKSDNVPSEEVVK	GK(1.00)SDNVPSEEVVK	1386.699068	0	869	13	2	K	FLKDDSIDNKVLTRSDKNRGKSDNVPSEEVVKKMKNYWRQL	870	1	1							Cas9		0	K.VKYVTEGMR.K	VKYVTEGMR	VK(1.00)YVTEGMR	1097.553926	0	531
20190410_QExHFX1_RSLC1_Beveridge_Clausen_IMP_DSS_JRmethod_R1	10071	20190410_QExHFX1_RSLC1_Beveridge_Clausen_IMP_DSS_JRmethod_R1.mgf	627	C:\2018_Peptideproject\Data\20190410\20190410_QExHFX1_RSLC1_Beveridge_Clausen_IMP_DSS_JRmethod_R1.mgf	3101.93346	-1	2131.156685	4	533.796448	646943.5	2131.155837	533.796236	false	0	1	BS3	138.06807	0	Cas9		0	K.LVDSTDKADLR.L	LVDSTDKADLR	LVDSTDK(1.00)ADLR	1231.640825	0	146	11	7	K	YHEKYPTIYHLRKKLVDSTDKADLRLIYLALAHMIKFRGHF	152	1	1							Cas9		0	K.VMKQLK.R	VMKQLK	VMK(1.00)QLK	761.446942	0	651
20190410_QExHFX1_RSLC1_Beveridge_Clausen_IMP_DSS_JRmethod_R1	10404	20190410_QExHFX1_RSLC1_Beveridge_Clausen_IMP_DSS_JRmethod_R1.mgf	707	C:\2018_Peptideproject\Data\20190410\20190410_QExHFX1_RSLC1_Beveridge_Clausen_IMP_DSS_JRmethod_R1.mgf	3190.39146	-1	1852.982613	4	464.25293	656987.9375	1852.982214	464.25283	false	0	1	BS3	138.06807	0	Cas9		0	K.QLKEDYFK.K	QLKEDYFK	QLK(1.00)EDYFK	1069.544407	0	567	8	3	K	KKAIVDLLFKTNRKVTVKQLKEDYFKKIECFDSVEISGVED	569	1	1							Cas9		0	R.EKIEK.I	EKIEK	EK(1.00)IEK	645.369736	0	442
20190410_QExHFX1_RSLC1_Beveridge_Clausen_IMP_DSS_JRmethod_R1	10403	20190410_QExHFX1_RSLC1_Beveridge_Clausen_IMP_DSS_JRmethod_R1.mgf	706	C:\2018_Peptideproject\Data\20190410\20190410_QExHFX1_RSLC1_Beveridge_Clausen_IMP_DSS_JRmethod_R1.mgf	3190.3164	-1	1827.922079	3	610.314636	686103.6875	1827.914878	610.312236	false	1	1	BS3	138.06807	0	K1C15_SHEEP	sp|K1C15_SHEEP|	0	K.KNHEEEMK.E	KNHEEEMK	K(1.00)NHEEEMK	1059.465504	0	240	8	1	K	TKTDLEMQIESLNEELAYLKKNHEEEMKEFSNQLAGQVNVE	240	1	1							REV_Cas9		1	K.QVTKR.V	QVTKR	QVTK(1.00)R	630.381304	0	807
20190410_QExHFX1_RSLC1_Beveridge_Clausen_IMP_DSS_JRmethod_R1	10409	20190410_QExHFX1_RSLC1_Beveridge_Clausen_IMP_DSS_JRmethod_R1.mgf	710	C:\2018_Peptideproject\Data\20190410\20190410_QExHFX1_RSLC1_Beveridge_Clausen_IMP_DSS_JRmethod_R1.mgf	3191.22588	-1	1853.986777	3	619.002869	1028162.3125	1853.99272	619.00485	false	0	1	BS3	138.06807	0	Cas9		0	R.QQLPEKYK.E	QQLPEKYK	QQLPEK(1.00)YK	1032.560392	0	345	8	6	K	DEHHQDLTLLKALVRQQLPEKYKEIFFDQSKNGYAGYIDGG	350	1	1							MYG_HUMAN	sp|MYG_HUMAN|	0	K.FDKFK.H	FDKFK	FDK(1.00)FK	683.364257	0	43
20190410_QExHFX1_RSLC1_Beveridge_Clausen_IMP_DSS_JRmethod_R1	10087	20190410_QExHFX1_RSLC1_Beveridge_Clausen_IMP_DSS_JRmethod_R1.mgf	632	C:\2018_Peptideproject\Data\20190410\20190410_QExHFX1_RSLC1_Beveridge_Clausen_IMP_DSS_JRmethod_R1.mgf	3105.96162	-1	2332.201764	3	778.407865	611414.25	2332.194407	778.405412	false	1	1	BS3	138.06807	0	REV_Cas9		1	K.EIGEERKIR.M	EIGEERKIR	EIGEERK(1.00)IR	1128.625116	0	580	9	7	K	NEVPHKELIQSGLKEIGEERKIRMRESKNQKGQTTQNREAM	586	1	1							REV_MYG_HUMAN	sp|MYG_HUMAN|	1	K.AMEDEKSLK.H	AMEDEKSLK	AMEDEK(1.00)SLK	1065.501221	0	98
20190410_QExHFX1_RSLC1_Beveridge_Clausen_IMP_DSS_JRmethod_R1	10180	20190410_QExHFX1_RSLC1_Beveridge_Clausen_IMP_DSS_JRmethod_R1.mgf	656	C:\2018_Peptideproject\Data\20190410\20190410_QExHFX1_RSLC1_Beveridge_Clausen_IMP_DSS_JRmethod_R1.mgf	3130.2264	-1	2083.104086	3	695.375305	683644.25	2083.105716	695.375848	false	0	1	BS3	138.06807	0	Cas9		0	K.VPSKKFK.V	VPSKKFK	VPSK(0.50)K(0.50)FK	832.517069	0	31	7	5	K	IGTNSVGWAVITDEYKVPSKKFKVLGNTDRHSIKKNLIGAL	35	1	1							OVAL_CHICK	sp|OVAL_CHICK|	0	R.VASMASEKMK.I	VASMASEKMK	VASMASEK(1.00)MK	1112.520577	0	220
20190410_QExHFX1_RSLC1_Beveridge_Clausen_IMP_DSS_JRmethod_R1	10017	20190410_QExHFX1_RSLC1_Beveridge_Clausen_IMP_DSS_JRmethod_R1.mgf	612	C:\2018_Peptideproject\Data\20190410\20190410_QExHFX1_RSLC1_Beveridge_Clausen_IMP_DSS_JRmethod_R1.mgf	3088.1667	-1	2461.264303	3	821.428711	610700.0625	2461.262151	821.427994	false	1	1	BS3	138.06807	0	MYG_HUMAN	sp|MYG_HUMAN|	0	K.SEDEMKASEDLKK.H	SEDEMKASEDLKK	SEDEMK(0.85)ASEDLK(0.15)K	1524.697748	0	51	13	6	K	HPETLEKFDKFKHLKSEDEMKASEDLKKHGATVLTALGGIL	56	1	1							REV_Cas9		1	R.KNPLISK.E	KNPLISK	K(1.00)NPLISK	798.496333	0	255
20190410_QExHFX1_RSLC1_Beveridge_Clausen_IMP_DSS_JRmethod_R1	10034	20190410_QExHFX1_RSLC1_Beveridge_Clausen_IMP_DSS_JRmethod_R1.mgf	617	C:\2018_Peptideproject\Data\20190410\20190410_QExHFX1_RSLC1_Beveridge_Clausen_IMP_DSS_JRmethod_R1.mgf	3092.53968	-1	1927.111641	4	482.785187	679594.875	1927.114222	482.785832	false	1	1	BS3	138.06807	0	REV_CRP_HUMAN	sp|CRP_HUMAN|	1	K.KGLKbs3ohR.S	KGLKR	K(1.00)GLKbs3ohR	756.48576	0	84	5	1	K	GFSDQEQGLIISAEAGVTYKKGLKRSRVKPGDVWFEVIGSA	84	1	1	Kbs3oh	4	156.0786347				Cas9		0	R.QQLPEKYK.E	QQLPEKYK	QQLPEK(1.00)YK	1032.560392	0	345
20190410_QExHFX1_RSLC1_Beveridge_Clausen_IMP_DSS_JRmethod_R1	10154	20190410_QExHFX1_RSLC1_Beveridge_Clausen_IMP_DSS_JRmethod_R1.mgf	646	C:\2018_Peptideproject\Data\20190410\20190410_QExHFX1_RSLC1_Beveridge_Clausen_IMP_DSS_JRmethod_R1.mgf	3124.11906	-1	1878.950481	3	627.324104	592654.125	1878.957454	627.326428	false	1	1	BS3	138.06807	0	RETBP_HUMAN	sp|RETBP_HUMAN|	0	R.VKENFDK.A	VKENFDK	VK(1.00)ENFDK	878.449777	0	29	7	2	K	LAALGSGRAERDCRVSSFRVKENFDKARFSGTWYAMAKKDP	30	1	1							REV_Cas9		1	K.ADTSDVKK.R	ADTSDVKK	ADTSDVK(1.00)K	862.439606	0	1221
20190410_QExHFX1_RSLC1_Beveridge_Clausen_IMP_DSS_JRmethod_R1	10217	20190410_QExHFX1_RSLC1_Beveridge_Clausen_IMP_DSS_JRmethod_R1.mgf	665	C:\2018_Peptideproject\Data\20190410\20190410_QExHFX1_RSLC1_Beveridge_Clausen_IMP_DSS_JRmethod_R1.mgf	3140.11002	-1	1606.851045	3	536.624292	1501681.125	1606.850094	536.623975	false	1	1	BS3	138.06807	0	REV_Cas9		1	R.KQIFGK.A	KQIFGK	K(1.00)QIFGK	719.433006	0	450	6	1	K	RMSDLIQAVKHTIRQTEVLRKQIFGKADLESLGRGEKATLN	450	1	1							REV_AMYS_HUMAN	sp|AMYS_HUMAN|	1	K.MEGNKR.W	MEGNKR	MEGNK(1.00)R	749.349018	0	224
20190410_QExHFX1_RSLC1_Beveridge_Clausen_IMP_DSS_JRmethod_R1	10226	20190410_QExHFX1_RSLC1_Beveridge_Clausen_IMP_DSS_JRmethod_R1.mgf	666	C:\2018_Peptideproject\Data\20190410\20190410_QExHFX1_RSLC1_Beveridge_Clausen_IMP_DSS_JRmethod_R1.mgf	3142.79808	-1	1906.015097	3	636.345642	598282.375	1906.015973	636.345934	false	1	1	BS3	138.06807	0	REV_K1C15_SHEEP	sp|K1C15_SHEEP|	1	R.AKVELYSAR.L	AKVELYSAR	AK(1.00)VELYSAR	1035.57129	0	332	9	2	K	QQYWRDKIVELDANAEELRAKVELYSARLDNLNQMTKIENG	333	1	1							REV_Cas9		1	R.ESKNQK.G	ESKNQK	ESK(1.00)NQK	732.376612	0	591
20190410_QExHFX1_RSLC1_Beveridge_Clausen_IMP_DSS_JRmethod_R1	9932	20190410_QExHFX1_RSLC1_Beveridge_Clausen_IMP_DSS_JRmethod_R1.mgf	593	C:\2018_Peptideproject\Data\20190410\20190410_QExHFX1_RSLC1_Beveridge_Clausen_IMP_DSS_JRmethod_R1.mgf	3065.73168	-1	2140.174655	3	714.398828	2285077	2140.17393	714.398586	true	0	1	BS3	138.06807	0	Cas9		0	K.SEQEIGKATAK.Y	SEQEIGKATAK	SEQEIGK(1.00)ATAK	1160.603712	0	1029	11	7	K	GDYKVYDVRKMIAKSEQEIGKATAKYFFYSNIMNFFKTEIT	1035	1	1							Cas9		0	K.ESILPKR.N	ESILPKR	ESILPK(1.00)R	841.502147	0	1112
20190410_QExHFX1_RSLC1_Beveridge_Clausen_IMP_DSS_JRmethod_R1	10078	20190410_QExHFX1_RSLC1_Beveridge_Clausen_IMP_DSS_JRmethod_R1.mgf	628	C:\2018_Peptideproject\Data\20190410\20190410_QExHFX1_RSLC1_Beveridge_Clausen_IMP_DSS_JRmethod_R1.mgf	3103.99014	-1	2203.189961	3	735.40393	692266.5625	2203.188855	735.403561	true	0	1	BS3	138.06807	0	Cas9		0	R.QQLPEKYK.E	QQLPEKYK	QQLPEK(1.00)YK	1032.560392	0	345	8	6	K	DEHHQDLTLLKALVRQQLPEKYKEIFFDQSKNGYAGYIDGG	350	1	1							Cas9		0	R.QQLPEKYK.E	QQLPEKYK	QQLPEK(1.00)YK	1032.560392	0	345
20190410_QExHFX1_RSLC1_Beveridge_Clausen_IMP_DSS_JRmethod_R1	10317	20190410_QExHFX1_RSLC1_Beveridge_Clausen_IMP_DSS_JRmethod_R1.mgf	687	C:\2018_Peptideproject\Data\20190410\20190410_QExHFX1_RSLC1_Beveridge_Clausen_IMP_DSS_JRmethod_R1.mgf	3167.06052	-1	1889.016909	3	630.679579	364972.96875	1889.025809	630.682546	false	0	1	BS3	138.06807	0	RETBP_HUMAN	sp|RETBP_HUMAN|	0	R.VKENFDKAR.F	VKENFDKAR	VK(0.40)ENFDK(0.60)AR	1105.588002	0	29	9	7	K	SGRAERDCRVSSFRVKENFDKARFSGTWYAMAKKDPEGLFL	35	1	1							Cas9		0	R.EKIEK.I	EKIEK	EK(1.00)IEK	645.369736	0	442
20190410_QExHFX1_RSLC1_Beveridge_Clausen_IMP_DSS_JRmethod_R1	10361	20190410_QExHFX1_RSLC1_Beveridge_Clausen_IMP_DSS_JRmethod_R1.mgf	693	C:\2018_Peptideproject\Data\20190410\20190410_QExHFX1_RSLC1_Beveridge_Clausen_IMP_DSS_JRmethod_R1.mgf	3179.84946	-1	2158.163927	3	720.395252	777795.0625	2158.163365	720.395065	false	0	1	BS3	138.06807	0	Cas9		0	K.SDNVPSEEVVKK.M	SDNVPSEEVVKK	SDNVPSEEVVK(1.00)K	1329.677604	0	871	12	11	K	LTRSDKNRGKSDNVPSEEVVKKMKNYWRQLLNAKLITQRKF	881	1	1							Cas9		0	K.AGFIKR.Q	AGFIKR	AGFIK(1.00)R	690.41769	0	918
20190410_QExHFX1_RSLC1_Beveridge_Clausen_IMP_DSS_JRmethod_R1	10410	20190410_QExHFX1_RSLC1_Beveridge_Clausen_IMP_DSS_JRmethod_R1.mgf	711	C:\2018_Peptideproject\Data\20190410\20190410_QExHFX1_RSLC1_Beveridge_Clausen_IMP_DSS_JRmethod_R1.mgf	3191.30118	-1	2181.146628	3	728.056152	688045.6875	2181.150174	728.057334	false	1	1	BS3	138.06807	0	REV_Cas9		1	K.KNISRHDTNGLK.V	KNISRHDTNGLK	K(1.00)NISRHDTNGLK	1381.742604	0	1324	12	1	K	TRLTAEATEGSDFLLAGILKKNISRHDTNGLKVKKFSPKVY	1324	1	1							Cas9		0	R.DKQSGK.T	DKQSGK	DK(1.00)QSGK	661.339499	0	676
20190410_QExHFX1_RSLC1_Beveridge_Clausen_IMP_DSS_JRmethod_R1	10442	20190410_QExHFX1_RSLC1_Beveridge_Clausen_IMP_DSS_JRmethod_R1.mgf	727	C:\2018_Peptideproject\Data\20190410\20190410_QExHFX1_RSLC1_Beveridge_Clausen_IMP_DSS_JRmethod_R1.mgf	3197.8338	-1	1411.855185	3	471.625671	1062130.375	1411.851079	471.624303	false	1	1	BS3	138.06807	0	REV_Cas9		1	K.KNISR.H	KNISR	K(1.00)NISR	616.365653	0	1324	5	1	K	TRLTAEATEGSDFLLAGILKKNISRHDTNGLKVKKFSPKVY	1324	1	1							REV_Cas9		1	K.IEKIR.E	IEKIR	IEK(1.00)IR	657.417355	0	927
20190410_QExHFX1_RSLC1_Beveridge_Clausen_IMP_DSS_JRmethod_R1	10101	20190410_QExHFX1_RSLC1_Beveridge_Clausen_IMP_DSS_JRmethod_R1.mgf	634	C:\2018_Peptideproject\Data\20190410\20190410_QExHFX1_RSLC1_Beveridge_Clausen_IMP_DSS_JRmethod_R1.mgf	3109.95138	-1	1606.850058	3	536.623962	1510422.5	1606.850094	536.623975	false	1	1	BS3	138.06807	0	REV_Cas9		1	R.KQIFGK.A	KQIFGK	K(1.00)QIFGK	719.433006	0	450	6	1	K	RMSDLIQAVKHTIRQTEVLRKQIFGKADLESLGRGEKATLN	450	1	1							REV_AMYS_HUMAN	sp|AMYS_HUMAN|	1	K.MEGNKR.W	MEGNKR	MEGNK(1.00)R	749.349018	0	224
20190410_QExHFX1_RSLC1_Beveridge_Clausen_IMP_DSS_JRmethod_R1	9845	20190410_QExHFX1_RSLC1_Beveridge_Clausen_IMP_DSS_JRmethod_R1.mgf	566	C:\2018_Peptideproject\Data\20190410\20190410_QExHFX1_RSLC1_Beveridge_Clausen_IMP_DSS_JRmethod_R1.mgf	3044.25204	-1	2585.315358	4	647.336116	563215.6875	2585.311896	647.335251	false	1	1	BS3	138.06807	0	REV_Cas9		1	K.TGSKQRDIGNIK.R	TGSKQRDIGNIK	TGSK(1.00)QRDIGNIK	1315.720807	0	692	12	4	K	MFRNNAFGDKSLFDLIKTGSKQRDIGNIKRLSRLGWGTRRR	695	1	1							MYG_HUMAN	sp|MYG_HUMAN|	0	K.HLKSEDEMK.A	HLKSEDEMK	HLK(1.00)SEDEMK	1131.523019	0	48
20190410_QExHFX1_RSLC1_Beveridge_Clausen_IMP_DSS_JRmethod_R1	10399	20190410_QExHFX1_RSLC1_Beveridge_Clausen_IMP_DSS_JRmethod_R1.mgf	704	C:\2018_Peptideproject\Data\20190410\20190410_QExHFX1_RSLC1_Beveridge_Clausen_IMP_DSS_JRmethod_R1.mgf	3189.43644	-1	2480.26058	3	827.760803	553527.375	2480.254884	827.758905	false	0	1	BS3	138.06807	0	Cas9		0	K.YPKLESEFVYGDYK.V	YPKLESEFVYGDYK	YPK(1.00)LESEFVYGDYK	1736.82975	0	1005	14	3	K	HAHDAYLNAVVGTALIKKYPKLESEFVYGDYKVYDVRKMIA	1007	1	1							Cas9		0	R.KMIAK.S	KMIAK	K(1.00)MIAK	605.357064	0	1024
20190410_QExHFX1_RSLC1_Beveridge_Clausen_IMP_DSS_JRmethod_R1	10359	20190410_QExHFX1_RSLC1_Beveridge_Clausen_IMP_DSS_JRmethod_R1.mgf	692	C:\2018_Peptideproject\Data\20190410\20190410_QExHFX1_RSLC1_Beveridge_Clausen_IMP_DSS_JRmethod_R1.mgf	3179.40654	-1	2158.163714	4	540.548205	2090711.875	2158.163365	540.548118	false	0	1	BS3	138.06807	0	Cas9		0	K.SDNVPSEEVVKK.M	SDNVPSEEVVKK	SDNVPSEEVVK(1.00)K	1329.677604	0	871	12	11	K	LTRSDKNRGKSDNVPSEEVVKKMKNYWRQLLNAKLITQRKF	881	1	1							Cas9		0	K.AGFIKR.Q	AGFIKR	AGFIK(1.00)R	690.41769	0	918
20190410_QExHFX1_RSLC1_Beveridge_Clausen_IMP_DSS_JRmethod_R1	10439	20190410_QExHFX1_RSLC1_Beveridge_Clausen_IMP_DSS_JRmethod_R1.mgf	725	C:\2018_Peptideproject\Data\20190410\20190410_QExHFX1_RSLC1_Beveridge_Clausen_IMP_DSS_JRmethod_R1.mgf	3197.27886	-1	1890.023947	3	631.015259	818176.0625	1890.025081	631.015637	false	1	1	BS3	138.06807	0	Cas9		0	R.KKDWDPK.K	KKDWDPK	K(0.44)K(0.56)DWDPK	915.481412	0	1127	7	2	K	GFSKESILPKRNSDKLIARKKDWDPKKYGGFDSPTVAYSVL	1128	1	1							REV_CTRB_BOVIN	sp|CTRB_BOVIN|	1	K.TLANKYK.T	TLANKYK	TLANK(1.00)YK	836.475598	0	96
20190410_QExHFX1_RSLC1_Beveridge_Clausen_IMP_DSS_JRmethod_R1	10313	20190410_QExHFX1_RSLC1_Beveridge_Clausen_IMP_DSS_JRmethod_R1.mgf	686	C:\2018_Peptideproject\Data\20190410\20190410_QExHFX1_RSLC1_Beveridge_Clausen_IMP_DSS_JRmethod_R1.mgf	3166.0896	-1	2479.262569	4	620.822919	570311.125	2479.262821	620.822982	true	0	1	BS3	138.06807	0	Cas9		0	K.MIAKSEQEIGK.A	MIAKSEQEIGK	MIAK(1.00)SEQEIGK	1248.638384	0	1025	11	4	K	LESEFVYGDYKVYDVRKMIAKSEQEIGKATAKYFFYSNIMN	1028	1	1							Cas9		0	K.FDNLTKAER.G	FDNLTKAER	FDNLTK(1.00)AER	1092.556367	0	901
20190410_QExHFX1_RSLC1_Beveridge_Clausen_IMP_DSS_JRmethod_R1	10412	20190410_QExHFX1_RSLC1_Beveridge_Clausen_IMP_DSS_JRmethod_R1.mgf	712	C:\2018_Peptideproject\Data\20190410\20190410_QExHFX1_RSLC1_Beveridge_Clausen_IMP_DSS_JRmethod_R1.mgf	3191.62782	-1	1780.996725	3	594.672852	493214.8125	1780.99747	594.6731	true	0	1	BS3	138.06807	0	Cas9		0	K.QLKEDYFK.K	QLKEDYFK	QLK(1.00)EDYFK	1069.544407	0	567	8	3	K	KKAIVDLLFKTNRKVTVKQLKEDYFKKIECFDSVEISGVED	569	1	1							Cas9		0	R.KVTVK.Q	KVTVK	K(1.00)VTVK	573.384992	0	562
20190410_QExHFX1_RSLC1_Beveridge_Clausen_IMP_DSS_JRmethod_R1	10407	20190410_QExHFX1_RSLC1_Beveridge_Clausen_IMP_DSS_JRmethod_R1.mgf	709	C:\2018_Peptideproject\Data\20190410\20190410_QExHFX1_RSLC1_Beveridge_Clausen_IMP_DSS_JRmethod_R1.mgf	3190.78536	-1	2346.229927	4	587.564758	22198212	2346.229142	587.564562	false	1	1	BS3	138.06807	0	Cas9		0	R.KFDNLTKbs3ohAER.G	KFDNLTKAER	K(1.00)FDNLTKbs3ohAER	1376.729965	0	900	10	1	K	VKKMKNYWRQLLNAKLITQRKFDNLTKAERGGLSELDKAGF	900	1	1	Kbs3oh	7	156.0786347				REV_Cas9		1	K.SRGKNDR.S	SRGKNDR	SRGK(1.00)NDR	831.431107	0	503
20190410_QExHFX1_RSLC1_Beveridge_Clausen_IMP_DSS_JRmethod_R1	10386	20190410_QExHFX1_RSLC1_Beveridge_Clausen_IMP_DSS_JRmethod_R1.mgf	700	C:\2018_Peptideproject\Data\20190410\20190410_QExHFX1_RSLC1_Beveridge_Clausen_IMP_DSS_JRmethod_R1.mgf	3186.14754	-1	2271.266695	4	568.82395	640014	2271.269896	568.82475	false	1	1	BS3	138.06807	0	REV_OVAL_CHICK	sp|OVAL_CHICK|	1	R.FVKVNIQR.T	FVKVNIQR	FVK(1.00)VNIQR	1002.597445	0	328	8	3	K	STGCQAEISDGFGPKLDRFVKVNIQRTTSKDAGLYVMALAS	330	1	1							REV_Cas9		1	R.GEKATLNDKR.F	GEKATLNDKR	GEK(0.57)ATLNDK(0.43)R	1130.60438	0	464
20190410_QExHFX1_RSLC1_Beveridge_Clausen_IMP_DSS_JRmethod_R1	10445	20190410_QExHFX1_RSLC1_Beveridge_Clausen_IMP_DSS_JRmethod_R1.mgf	729	C:\2018_Peptideproject\Data\20190410\20190410_QExHFX1_RSLC1_Beveridge_Clausen_IMP_DSS_JRmethod_R1.mgf	3198.2358	-1	1794.960715	3	599.327515	443878.5625	1794.954953	599.325594	false	0	1	BS3	138.06807	0	Cas9		0	K.VKYVTEGMR.K	VKYVTEGMR	VK(1.00)YVTEGMR	1097.553926	0	531	9	2	K	LPKHSLLYEYFTVYNELTKVKYVTEGMRKPAFLSGEQKKAI	532	1	1							Cas9		0	K.VEKGK.S	VEKGK	VEK(1.00)GK	559.332957	0	1153
20190410_QExHFX1_RSLC1_Beveridge_Clausen_IMP_DSS_JRmethod_R1	10443	20190410_QExHFX1_RSLC1_Beveridge_Clausen_IMP_DSS_JRmethod_R1.mgf	728	C:\2018_Peptideproject\Data\20190410\20190410_QExHFX1_RSLC1_Beveridge_Clausen_IMP_DSS_JRmethod_R1.mgf	3197.90922	-1	2092.107369	4	524.034119	830259.9375	2092.105182	524.033572	false	0	1	BS3	138.06807	0	Cas9		0	K.LVDSTDKADLR.L	LVDSTDKADLR	LVDSTDK(1.00)ADLR	1231.640825	0	146	11	7	K	YHEKYPTIYHLRKKLVDSTDKADLRLIYLALAHMIKFRGHF	152	1	1							Cas9		0	K.GYKEVK.K	GYKEVK	GYK(1.00)EVK	722.396286	0	1190
20190410_QExHFX1_RSLC1_Beveridge_Clausen_IMP_DSS_JRmethod_R1	9970	20190410_QExHFX1_RSLC1_Beveridge_Clausen_IMP_DSS_JRmethod_R1.mgf	604	C:\2018_Peptideproject\Data\20190410\20190410_QExHFX1_RSLC1_Beveridge_Clausen_IMP_DSS_JRmethod_R1.mgf	3074.98512	-1	2132.155411	3	711.725747	594606.375	2132.155762	711.725864	false	0	1	BS3	138.06807	0	Cas9		0	K.YKEIFFDQSK.N	YKEIFFDQSK	YK(1.00)EIFFDQSK	1303.644849	0	351	10	2	K	HHQDLTLLKALVRQQLPEKYKEIFFDQSKNGYAGYIDGGAS	352	1	1							CTRB_BOVIN	sp|CTRB_BOVIN|	0	K.IGKVFK.N	IGKVFK	IGK(1.00)VFK	690.442842	0	85
20190410_QExHFX1_RSLC1_Beveridge_Clausen_IMP_DSS_JRmethod_R1	10181	20190410_QExHFX1_RSLC1_Beveridge_Clausen_IMP_DSS_JRmethod_R1.mgf	657	C:\2018_Peptideproject\Data\20190410\20190410_QExHFX1_RSLC1_Beveridge_Clausen_IMP_DSS_JRmethod_R1.mgf	3130.34178	-1	2215.134712	4	554.790955	784068.4375	2215.144421	554.793382	false	1	1	BS3	138.06807	0	REV_Cas9		1	R.DAIKLDSR.K	DAIKLDSR	DAIK(1.00)LDSR	916.49779	0	247	8	4	K	VTPSDFGGKKYPDWKKRDAIKLDSRKNPLISKESFGGTQVE	250	1	1							Cas9		0	R.ENQTTQKGQK.N	ENQTTQKGQK	ENQTTQK(1.00)GQK	1160.57856	0	770
20190410_QExHFX1_RSLC1_Beveridge_Clausen_IMP_DSS_JRmethod_R1	10119	20190410_QExHFX1_RSLC1_Beveridge_Clausen_IMP_DSS_JRmethod_R1.mgf	638	C:\2018_Peptideproject\Data\20190410\20190410_QExHFX1_RSLC1_Beveridge_Clausen_IMP_DSS_JRmethod_R1.mgf	3114.79326	-1	2092.106546	3	698.376125	618633.125	2092.105182	698.37567	false	0	1	BS3	138.06807	0	Cas9		0	K.LVDSTDKADLR.L	LVDSTDKADLR	LVDSTDK(1.00)ADLR	1231.640825	0	146	11	7	K	YHEKYPTIYHLRKKLVDSTDKADLRLIYLALAHMIKFRGHF	152	1	1							Cas9		0	K.GYKEVK.K	GYKEVK	GYK(1.00)EVK	722.396286	0	1190
20190410_QExHFX1_RSLC1_Beveridge_Clausen_IMP_DSS_JRmethod_R1	10426	20190410_QExHFX1_RSLC1_Beveridge_Clausen_IMP_DSS_JRmethod_R1.mgf	721	C:\2018_Peptideproject\Data\20190410\20190410_QExHFX1_RSLC1_Beveridge_Clausen_IMP_DSS_JRmethod_R1.mgf	3194.03826	-1	2157.140572	4	540.292419	69164288	2157.151011	540.295029	false	0	1	BS3	138.06807	0	OVAL_CHICK	sp|OVAL_CHICK|	0	K.GLWEKAFK.D	GLWEKAFK	GLWEK(1.00)AFK	977.533448	0	183	8	5	K	VDSQTAMVLVNAIVFKGLWEKAFKDEDTQAMPFRVTEQESK	187	1	1							AMYS_HUMAN	sp|AMYS_HUMAN|	0	R.VTEFKYGAK.L	VTEFKYGAK	VTEFK(1.00)YGAK	1041.549492	0	268
20190410_QExHFX1_RSLC1_Beveridge_Clausen_IMP_DSS_JRmethod_R1	10424	20190410_QExHFX1_RSLC1_Beveridge_Clausen_IMP_DSS_JRmethod_R1.mgf	720	C:\2018_Peptideproject\Data\20190410\20190410_QExHFX1_RSLC1_Beveridge_Clausen_IMP_DSS_JRmethod_R1.mgf	3193.65654	-1	2383.255148	3	795.425659	718995.375	2383.259449	795.427093	false	0	1	BS3	138.06807	0	Cas9		0	K.SDNVPSEEVVKK.M	SDNVPSEEVVKK	SDNVPSEEVVK(1.00)K	1329.677604	0	871	12	11	K	LTRSDKNRGKSDNVPSEEVVKKMKNYWRQLLNAKLITQRKF	881	1	1							Cas9		0	R.NSDKLIAR.K	NSDKLIAR	NSDK(1.00)LIAR	915.513774	0	1119
20190410_QExHFX1_RSLC1_Beveridge_Clausen_IMP_DSS_JRmethod_R1	10421	20190410_QExHFX1_RSLC1_Beveridge_Clausen_IMP_DSS_JRmethod_R1.mgf	719	C:\2018_Peptideproject\Data\20190410\20190410_QExHFX1_RSLC1_Beveridge_Clausen_IMP_DSS_JRmethod_R1.mgf	3192.90138	-1	1778.9681	3	593.996643	763101.1875	1778.967901	593.996577	false	1	1	BS3	138.06807	0	REV_Cas9		1	R.GKNDR.S	GKNDR	GK(1.00)NDR	588.297968	0	505	5	2	K	WYKNKKMVVEESPVNDKSRGKNDRSTLKVNDISDKDLFSQP	506	1	1							SRPP_HEVBR	sp|SRPP_HEVBR|	0	R.LKYLDFVR.A	LKYLDFVR	LK(1.00)YLDFVR	1052.601862	0	10
20190410_QExHFX1_RSLC1_Beveridge_Clausen_IMP_DSS_JRmethod_R1	10398	20190410_QExHFX1_RSLC1_Beveridge_Clausen_IMP_DSS_JRmethod_R1.mgf	703	C:\2018_Peptideproject\Data\20190410\20190410_QExHFX1_RSLC1_Beveridge_Clausen_IMP_DSS_JRmethod_R1.mgf	3189.3606	-1	2132.160836	4	534.047485	2861515.75	2132.162319	534.047856	false	1	1	BS3	138.06807	0	Cas9		0	K.MIAKSEQEIGK.A	MIAKSEQEIGK	MIAK(1.00)SEQEIGK	1248.638384	0	1025	11	4	K	LESEFVYGDYKVYDVRKMIAKSEQEIGKATAKYFFYSNIMN	1028	1	1							REV_Cas9		1	R.RLKSSR.L	RLKSSR	RLK(1.00)SSR	745.455865	0	1148
20190410_QExHFX1_RSLC1_Beveridge_Clausen_IMP_DSS_JRmethod_R1	10406	20190410_QExHFX1_RSLC1_Beveridge_Clausen_IMP_DSS_JRmethod_R1.mgf	708	C:\2018_Peptideproject\Data\20190410\20190410_QExHFX1_RSLC1_Beveridge_Clausen_IMP_DSS_JRmethod_R1.mgf	3190.71804	-1	1780.997139	4	446.256561	839967.1875	1780.997474	446.256645	false	0	1				Cas9		0	R.KVTVKbs3ohQLKEDYFK.K	KVTVKQLKEDYFK	KVTVKbs3ohQLKEDYFK	1780.997474	0	562	13					1	1	Kbs3oh	5	156.0786347
20190410_QExHFX1_RSLC1_Beveridge_Clausen_IMP_DSS_JRmethod_R1	10457	20190410_QExHFX1_RSLC1_Beveridge_Clausen_IMP_DSS_JRmethod_R1.mgf	737	C:\2018_Peptideproject\Data\20190410\20190410_QExHFX1_RSLC1_Beveridge_Clausen_IMP_DSS_JRmethod_R1.mgf	3200.24418	-1	2317.181587	4	580.302673	705021.625	2317.18416	580.303316	false	1	1	BS3	138.06807	0	MYG_HUMAN	sp|MYG_HUMAN|	0	K.ASEDLKK.H	ASEDLKK	ASEDLK(1.00)K	789.423228	0	57	7	6	K	KFDKFKHLKSEDEMKASEDLKKHGATVLTALGGILKKKGHH	62	1	1							REV_MYG_HUMAN	sp|MYG_HUMAN|	1	K.FDKFELTEPHK.G	FDKFELTEPHK	FDK(1.00)FELTEPHK	1389.692861	0	109
20190410_QExHFX1_RSLC1_Beveridge_Clausen_IMP_DSS_JRmethod_R1	10447	20190410_QExHFX1_RSLC1_Beveridge_Clausen_IMP_DSS_JRmethod_R1.mgf	731	C:\2018_Peptideproject\Data\20190410\20190410_QExHFX1_RSLC1_Beveridge_Clausen_IMP_DSS_JRmethod_R1.mgf	3198.38616	-1	1891.022421	3	631.348083	796449.3125	1891.024343	631.348724	false	1	1	BS3	138.06807	0	REV_Cas9		1	K.KFSPK.V	KFSPK	K(1.00)FSPK	605.353692	0	1338	5	1	K	LAGILKKNISRHDTNGLKVKKFSPKVYEDTIVAWGVSNTGI	1338	1	1							REV_Cas9		1	K.YPDWKKbs3ohR.D	YPDWKKR	YPDWK(1.00)Kbs3ohR	1147.602581	0	240
20190410_QExHFX1_RSLC1_Beveridge_Clausen_IMP_DSS_JRmethod_R1	10447	20190410_QExHFX1_RSLC1_Beveridge_Clausen_IMP_DSS_JRmethod_R1.mgf	731	C:\2018_Peptideproject\Data\20190410\20190410_QExHFX1_RSLC1_Beveridge_Clausen_IMP_DSS_JRmethod_R1.mgf	3198.38616	-1	1891.022421	3	631.348083	796449.3125	1891.024343	631.348724	false	1	1	BS3	138.06807	0	REV_Cas9		1	K.KFSPK.V	KFSPK	K(1.00)FSPK	605.353692	0	1338	5	1	K	LAGILKKNISRHDTNGLKVKKFSPKVYEDTIVAWGVSNTGI	1338	1	1							REV_Cas9		1	K.YPDWKbs3ohKR.D	YPDWKKR	YPDWKbs3ohK(1.00)R	1147.602581	0	240
20190410_QExHFX1_RSLC1_Beveridge_Clausen_IMP_DSS_JRmethod_R1	10468	20190410_QExHFX1_RSLC1_Beveridge_Clausen_IMP_DSS_JRmethod_R1.mgf	745	C:\2018_Peptideproject\Data\20190410\20190410_QExHFX1_RSLC1_Beveridge_Clausen_IMP_DSS_JRmethod_R1.mgf	3201.87426	-1	2116.108101	4	530.034302	809422.625	2116.109206	530.034578	false	1	1	BS3	138.06807	0	Cas9		0	K.QLKEDYFK.K	QLKEDYFK	QLK(1.00)EDYFK	1069.544407	0	567	8	3	K	KKAIVDLLFKTNRKVTVKQLKEDYFKKIECFDSVEISGVED	569	1	1							REV_Cas9		1	K.KDVKEYK.G	KDVKEYK	K(0.20)DVK(0.80)EYK	908.496728	0	177
20190410_QExHFX1_RSLC1_Beveridge_Clausen_IMP_DSS_JRmethod_R1	10454	20190410_QExHFX1_RSLC1_Beveridge_Clausen_IMP_DSS_JRmethod_R1.mgf	735	C:\2018_Peptideproject\Data\20190410\20190410_QExHFX1_RSLC1_Beveridge_Clausen_IMP_DSS_JRmethod_R1.mgf	3199.72716	-1	2157.154501	3	720.058777	71124808	2157.157568	720.059799	false	1	1	BS3	138.06807	0	REV_K1C15_SHEEP	sp|K1C15_SHEEP|	1	R.VSNDIAAALKIR.D	VSNDIAAALKIR	VSNDIAAALK(1.00)IR	1269.74048	0	280	12	10	K	ARLANDIELIRVSNDIAAALKIRDLEDTKTFYPSYRDEPST	289	1	1							REV_AMYS_HUMAN	sp|AMYS_HUMAN|	1	K.MEGNKR.W	MEGNKR	MEGNK(1.00)R	749.349018	0	224
20190410_QExHFX1_RSLC1_Beveridge_Clausen_IMP_DSS_JRmethod_R1	10471	20190410_QExHFX1_RSLC1_Beveridge_Clausen_IMP_DSS_JRmethod_R1.mgf	746	C:\2018_Peptideproject\Data\20190410\20190410_QExHFX1_RSLC1_Beveridge_Clausen_IMP_DSS_JRmethod_R1.mgf	3202.632	-1	1605.849203	3	536.290344	1688319.75	1605.84745	536.28976	false	1	1	BS3	138.06807	0	REV_Cas9		1	R.LKSSR.L	LKSSR	LK(1.00)SSR	589.354754	0	1149	5	2	K	GFLGKKNEGPLQAILNERRLKSSRLASLIKAADVGSANIPN	1150	1	1							RETBP_HUMAN	sp|RETBP_HUMAN|	0	K.ENFDKAR.F	ENFDKAR	ENFDK(1.00)AR	878.424625	0	31
20190410_QExHFX1_RSLC1_Beveridge_Clausen_IMP_DSS_JRmethod_R1	10478	20190410_QExHFX1_RSLC1_Beveridge_Clausen_IMP_DSS_JRmethod_R1.mgf	749	C:\2018_Peptideproject\Data\20190410\20190410_QExHFX1_RSLC1_Beveridge_Clausen_IMP_DSS_JRmethod_R1.mgf	3204.27426	-1	1567.975668	3	523.665833	810188.125	1567.977333	523.666388	false	1	1	BS3	138.06807	0	Cas9		0	R.LKRTAR.R	LKRTAR	LK(1.00)RTAR	743.476601	0	68	6	2	K	KNLIGALLFDSGETAEATRLKRTARRRYTRRKNRICYLQEI	69	1	1							REV_CAH1_HUMAN	sp|CAH1_HUMAN|	1	R.KAKbs3ohGK.T	KAKGK	K(1.00)AKbs3ohGK	686.432662	0	88
20190410_QExHFX1_RSLC1_Beveridge_Clausen_IMP_DSS_JRmethod_R1	10371	20190410_QExHFX1_RSLC1_Beveridge_Clausen_IMP_DSS_JRmethod_R1.mgf	696	C:\2018_Peptideproject\Data\20190410\20190410_QExHFX1_RSLC1_Beveridge_Clausen_IMP_DSS_JRmethod_R1.mgf	3182.21646	-1	2797.422719	4	700.362956	646624.4375	2797.423279	700.363096	false	0	1	BS3	138.06807	0	Cas9		0	K.SDNVPSEEVVKK.M	SDNVPSEEVVKK	SDNVPSEEVVK(1.00)K	1329.677604	0	871	12	11	K	LTRSDKNRGKSDNVPSEEVVKKMKNYWRQLLNAKLITQRKF	881	1	1							Cas9		0	K.SDNVPSEEVVKK.M	SDNVPSEEVVKK	SDNVPSEEVVK(1.00)K	1329.677604	0	871
20190410_QExHFX1_RSLC1_Beveridge_Clausen_IMP_DSS_JRmethod_R1	10070	20190410_QExHFX1_RSLC1_Beveridge_Clausen_IMP_DSS_JRmethod_R1.mgf	626	C:\2018_Peptideproject\Data\20190410\20190410_QExHFX1_RSLC1_Beveridge_Clausen_IMP_DSS_JRmethod_R1.mgf	3101.85822	-1	2203.189581	4	551.804672	642654.8125	2203.188855	551.80449	false	0	1	BS3	138.06807	0	Cas9		0	R.QQLPEKYK.E	QQLPEKYK	QQLPEK(1.00)YK	1032.560392	0	345	8	6	K	DEHHQDLTLLKALVRQQLPEKYKEIFFDQSKNGYAGYIDGG	350	1	1							Cas9		0	R.QQLPEKYK.E	QQLPEKYK	QQLPEK(1.00)YK	1032.560392	0	345
20190410_QExHFX1_RSLC1_Beveridge_Clausen_IMP_DSS_JRmethod_R1	10131	20190410_QExHFX1_RSLC1_Beveridge_Clausen_IMP_DSS_JRmethod_R1.mgf	639	C:\2018_Peptideproject\Data\20190410\20190410_QExHFX1_RSLC1_Beveridge_Clausen_IMP_DSS_JRmethod_R1.mgf	3118.2936	-1	2460.259346	3	821.093725	2286564	2460.253637	821.091822	false	1	1	BS3	138.06807	0	REV_Cas9		1	K.ADTSDVKKR.L	ADTSDVKKR	ADTSDVK(0.36)K(0.64)R	1018.540717	0	1221	9	8	K	MHALALYIRLLDKADTSDVKKRLLHYITPKYEHYAVEDVIN	1228	1	1							Cas9		0	K.YKEIFFDQSK.N	YKEIFFDQSK	YK(1.00)EIFFDQSK	1303.644849	0	351
20190410_QExHFX1_RSLC1_Beveridge_Clausen_IMP_DSS_JRmethod_R1	10351	20190410_QExHFX1_RSLC1_Beveridge_Clausen_IMP_DSS_JRmethod_R1.mgf	691	C:\2018_Peptideproject\Data\20190410\20190410_QExHFX1_RSLC1_Beveridge_Clausen_IMP_DSS_JRmethod_R1.mgf	3177.04224	-1	2347.238723	3	783.420184	576739	2347.238321	783.42005	true	0	1	BS3	138.06807	0	Cas9		0	K.SEQEIGKATAK.Y	SEQEIGKATAK	SEQEIGK(1.00)ATAK	1160.603712	0	1029	11	7	K	GDYKVYDVRKMIAKSEQEIGKATAKYFFYSNIMNFFKTEIT	1035	1	1							Cas9		0	K.FKVLGNTDR.H	FKVLGNTDR	FK(1.00)VLGNTDR	1048.566538	0	36
20190410_QExHFX1_RSLC1_Beveridge_Clausen_IMP_DSS_JRmethod_R1	10379	20190410_QExHFX1_RSLC1_Beveridge_Clausen_IMP_DSS_JRmethod_R1.mgf	699	C:\2018_Peptideproject\Data\20190410\20190410_QExHFX1_RSLC1_Beveridge_Clausen_IMP_DSS_JRmethod_R1.mgf	3184.1262	-1	2797.421665	3	933.481165	732645.375	2797.423279	933.481703	true	0	1	BS3	138.06807	0	Cas9		0	K.SDNVPSEEVVKK.M	SDNVPSEEVVKK	SDNVPSEEVVK(1.00)K	1329.677604	0	871	12	11	K	LTRSDKNRGKSDNVPSEEVVKKMKNYWRQLLNAKLITQRKF	881	1	1							Cas9		0	K.SDNVPSEEVVKK.M	SDNVPSEEVVKK	SDNVPSEEVVK(1.00)K	1329.677604	0	871
20190410_QExHFX1_RSLC1_Beveridge_Clausen_IMP_DSS_JRmethod_R1	10451	20190410_QExHFX1_RSLC1_Beveridge_Clausen_IMP_DSS_JRmethod_R1.mgf	733	C:\2018_Peptideproject\Data\20190410\20190410_QExHFX1_RSLC1_Beveridge_Clausen_IMP_DSS_JRmethod_R1.mgf	3199.26804	-1	2913.472359	4	729.375366	1110776.25	2913.47196	729.375266	false	1	1	BS3	138.06807	0	Cas9		0	K.SDNVPSEEVVKK.M	SDNVPSEEVVKK	SDNVPSEEVVK(1.00)K	1329.677604	0	871	12	11	K	LTRSDKNRGKSDNVPSEEVVKKMKNYWRQLLNAKLITQRKF	881	1	1							REV_Cas9		1	K.VENPLKNDFNTR.M	VENPLKNDFNTR	VENPLK(1.00)NDFNTR	1445.726285	0	863
20190410_QExHFX1_RSLC1_Beveridge_Clausen_IMP_DSS_JRmethod_R1	10463	20190410_QExHFX1_RSLC1_Beveridge_Clausen_IMP_DSS_JRmethod_R1.mgf	742	C:\2018_Peptideproject\Data\20190410\20190410_QExHFX1_RSLC1_Beveridge_Clausen_IMP_DSS_JRmethod_R1.mgf	3200.9133	-1	1898.054268	4	475.520844	686886.8125	1898.051296	475.5201	false	1	1	BS3	138.06807	0	Cas9		0	R.KKDWDPK.K	KKDWDPK	K(0.43)K(0.57)DWDPK	915.481412	0	1127	7	2	K	GFSKESILPKRNSDKLIARKKDWDPKKYGGFDSPTVAYSVL	1128	1	1							REV_Cas9		1	K.ELKQVTK.R	ELKQVTK	ELK(1.00)QVTK	844.501813	0	804
20190410_QExHFX1_RSLC1_Beveridge_Clausen_IMP_DSS_JRmethod_R1	10449	20190410_QExHFX1_RSLC1_Beveridge_Clausen_IMP_DSS_JRmethod_R1.mgf	732	C:\2018_Peptideproject\Data\20190410\20190410_QExHFX1_RSLC1_Beveridge_Clausen_IMP_DSS_JRmethod_R1.mgf	3198.82626	-1	1901.068869	3	634.696899	726019.125	1901.066207	634.696012	false	1	1	BS3	138.06807	0	REV_Cas9		1	K.KFSPK.V	KFSPK	K(1.00)FSPK	605.353692	0	1338	5	1	K	LAGILKKNISRHDTNGLKVKKFSPKVYEDTIVAWGVSNTGI	1338	1	1							REV_MYG_HUMAN	sp|MYG_HUMAN|	1	K.SLKbs3ohHKFDK.F	SLKHKFDK	SLKbs3ohHK(1.00)FDK	1157.644445	0	104
20190410_QExHFX1_RSLC1_Beveridge_Clausen_IMP_DSS_JRmethod_R1	10476	20190410_QExHFX1_RSLC1_Beveridge_Clausen_IMP_DSS_JRmethod_R1.mgf	748	C:\2018_Peptideproject\Data\20190410\20190410_QExHFX1_RSLC1_Beveridge_Clausen_IMP_DSS_JRmethod_R1.mgf	3203.83308	-1	1441.806112	3	481.609314	751064.5625	1441.80413	481.608653	false	1	1	BS3	138.06807	0	REV_Cas9		1	K.QVTKR.V	QVTKR	QVTK(1.00)R	630.381304	0	807	5	4	K	EVSDFCEKKIFYDKELKQVTKRVNKTFLLDVIKKAQEGSLF	810	1	1							REV_MYG_HUMAN	sp|MYG_HUMAN|	1	K.HKFDK.F	HKFDK	HK(1.00)FDK	673.354755	0	107
20190410_QExHFX1_RSLC1_Beveridge_Clausen_IMP_DSS_JRmethod_R1	10479	20190410_QExHFX1_RSLC1_Beveridge_Clausen_IMP_DSS_JRmethod_R1.mgf	750	C:\2018_Peptideproject\Data\20190410\20190410_QExHFX1_RSLC1_Beveridge_Clausen_IMP_DSS_JRmethod_R1.mgf	3204.34998	-1	2113.161812	4	529.297729	560609.625	2113.157159	529.296566	false	1	1	BS3	138.06807	0	Cas9		0	R.KDFQFYK.V	KDFQFYK	K(1.00)DFQFYK	974.486164	0	972	7	1	K	KLIREVKVITLKSKLVSDFRKDFQFYKVREINNYHHAHDAY	972	1	1							REV_Cas9		1	K.ELKQVTKR.V	ELKQVTKR	ELK(0.50)QVTK(0.50)R	1000.602924	0	804
20190410_QExHFX1_RSLC1_Beveridge_Clausen_IMP_DSS_JRmethod_R1	10460	20190410_QExHFX1_RSLC1_Beveridge_Clausen_IMP_DSS_JRmethod_R1.mgf	739	C:\2018_Peptideproject\Data\20190410\20190410_QExHFX1_RSLC1_Beveridge_Clausen_IMP_DSS_JRmethod_R1.mgf	3200.64792	-1	1606.852072	3	536.624634	1999166.75	1606.850094	536.623975	false	1	1	BS3	138.06807	0	REV_Cas9		1	R.KQIFGK.A	KQIFGK	K(1.00)QIFGK	719.433006	0	450	6	1	K	RMSDLIQAVKHTIRQTEVLRKQIFGKADLESLGRGEKATLN	450	1	1							REV_AMYS_HUMAN	sp|AMYS_HUMAN|	1	K.MEGNKR.W	MEGNKR	MEGNK(1.00)R	749.349018	0	224
20190410_QExHFX1_RSLC1_Beveridge_Clausen_IMP_DSS_JRmethod_R1	10482	20190410_QExHFX1_RSLC1_Beveridge_Clausen_IMP_DSS_JRmethod_R1.mgf	751	C:\2018_Peptideproject\Data\20190410\20190410_QExHFX1_RSLC1_Beveridge_Clausen_IMP_DSS_JRmethod_R1.mgf	3205.10892	-1	1902.08309	3	635.034973	626575.3125	1902.082595	635.034808	false	0	1	BS3	138.06807	0	CTRB_BOVIN	sp|CTRB_BOVIN|	0	K.VFKNPK.F	VFKNPK	VFK(1.00)NPK	731.433005	0	88	6	3	K	EFDQGLETEDTQVLKIGKVFKNPKFSILTVRNDITLLKLAT	90	1	1							Cas9		0	R.KKLVDSTDK.A	KKLVDSTDK	K(0.45)K(0.55)LVDSTDK	1032.581519	0	144
20190410_QExHFX1_RSLC1_Beveridge_Clausen_IMP_DSS_JRmethod_R1	10506	20190410_QExHFX1_RSLC1_Beveridge_Clausen_IMP_DSS_JRmethod_R1.mgf	761	C:\2018_Peptideproject\Data\20190410\20190410_QExHFX1_RSLC1_Beveridge_Clausen_IMP_DSS_JRmethod_R1.mgf	3210.22416	-1	1969.095894	4	493.28125	931420.1875	1969.095619	493.281181	true	0	1	BS3	138.06807	0	Cas9		0	R.NSDKLIAR.K	NSDKLIAR	NSDK(1.00)LIAR	915.513774	0	1119	8	4	K	TEVQTGGFSKESILPKRNSDKLIARKKDWDPKKYGGFDSPT	1122	1	1							Cas9		0	R.NSDKLIAR.K	NSDKLIAR	NSDK(1.00)LIAR	915.513774	0	1119
20190410_QExHFX1_RSLC1_Beveridge_Clausen_IMP_DSS_JRmethod_R1	10521	20190410_QExHFX1_RSLC1_Beveridge_Clausen_IMP_DSS_JRmethod_R1.mgf	766	C:\2018_Peptideproject\Data\20190410\20190410_QExHFX1_RSLC1_Beveridge_Clausen_IMP_DSS_JRmethod_R1.mgf	3213.62394	-1	1606.900778	3	536.640869	1545678.25	1606.904238	536.642022	false	0	1	BS3	138.06807	0	Cas9		0	R.KQYRSTK.E	KQYRSTK	K(1.00)QYRSTK	909.50321	0	1338	7	1	K	TLTNLGAPAAFKYFDTTIDRKQYRSTKEVLDATLIHQSITG	1338	1	1							Cas9		0	K.VEKGK.S	VEKGK	VEK(1.00)GK	559.332957	0	1153
20190410_QExHFX1_RSLC1_Beveridge_Clausen_IMP_DSS_JRmethod_R1	10437	20190410_QExHFX1_RSLC1_Beveridge_Clausen_IMP_DSS_JRmethod_R1.mgf	724	C:\2018_Peptideproject\Data\20190410\20190410_QExHFX1_RSLC1_Beveridge_Clausen_IMP_DSS_JRmethod_R1.mgf	3196.95222	-1	1899.062765	3	634.028198	707502.0625	1899.057778	634.026536	false	1	1	BS3	138.06807	0	AMYS_HUMAN	sp|AMYS_HUMAN|	0	R.KWNGEK.M	KWNGEK	K(1.00)WNGEK	760.386783	0	283	6	1	K	FGNGRVTEFKYGAKLGTVIRKWNGEKMSYLKNWGEGWGFMP	283	1	1							REV_Cas9		1	K.ELKQVTKR.V	ELKQVTKR	ELK(0.08)QVTK(0.92)R	1000.602924	0	804
20190410_QExHFX1_RSLC1_Beveridge_Clausen_IMP_DSS_JRmethod_R1	10519	20190410_QExHFX1_RSLC1_Beveridge_Clausen_IMP_DSS_JRmethod_R1.mgf	764	C:\2018_Peptideproject\Data\20190410\20190410_QExHFX1_RSLC1_Beveridge_Clausen_IMP_DSS_JRmethod_R1.mgf	3213.44094	-1	1742.993918	3	582.005249	3498670.25	1742.993052	582.00496	false	0	1	BS3	138.06807	0	Cas9		0	K.FIKPILEK.M	FIKPILEK	FIK(1.00)PILEK	986.616449	0	379	8	3	K	NGYAGYIDGGASQEEFYKFIKPILEKMDGTEELLVKLNRED	381	1	1							Cas9		0	R.SDKNR.G	SDKNR	SDK(1.00)NR	618.308532	0	864
20190410_QExHFX1_RSLC1_Beveridge_Clausen_IMP_DSS_JRmethod_R1	10520	20190410_QExHFX1_RSLC1_Beveridge_Clausen_IMP_DSS_JRmethod_R1.mgf	765	C:\2018_Peptideproject\Data\20190410\20190410_QExHFX1_RSLC1_Beveridge_Clausen_IMP_DSS_JRmethod_R1.mgf	3213.55662	-1	1969.095297	3	657.372375	673884.0625	1969.095619	657.372483	true	0	1	BS3	138.06807	0	Cas9		0	R.NSDKLIAR.K	NSDKLIAR	NSDK(1.00)LIAR	915.513774	0	1119	8	4	K	TEVQTGGFSKESILPKRNSDKLIARKKDWDPKKYGGFDSPT	1122	1	1							Cas9		0	R.NSDKLIAR.K	NSDKLIAR	NSDK(1.00)LIAR	915.513774	0	1119
20190410_QExHFX1_RSLC1_Beveridge_Clausen_IMP_DSS_JRmethod_R1	10502	20190410_QExHFX1_RSLC1_Beveridge_Clausen_IMP_DSS_JRmethod_R1.mgf	758	C:\2018_Peptideproject\Data\20190410\20190410_QExHFX1_RSLC1_Beveridge_Clausen_IMP_DSS_JRmethod_R1.mgf	3209.66946	-1	2158.164214	4	540.54833	41959500	2158.163365	540.548118	false	0	1	BS3	138.06807	0	Cas9		0	K.SDNVPSEEVVKK.M	SDNVPSEEVVKK	SDNVPSEEVVK(1.00)K	1329.677604	0	871	12	11	K	LTRSDKNRGKSDNVPSEEVVKKMKNYWRQLLNAKLITQRKF	881	1	1							Cas9		0	K.AGFIKR.Q	AGFIKR	AGFIK(1.00)R	690.41769	0	918
20190410_QExHFX1_RSLC1_Beveridge_Clausen_IMP_DSS_JRmethod_R1	10548	20190410_QExHFX1_RSLC1_Beveridge_Clausen_IMP_DSS_JRmethod_R1.mgf	773	C:\2018_Peptideproject\Data\20190410\20190410_QExHFX1_RSLC1_Beveridge_Clausen_IMP_DSS_JRmethod_R1.mgf	3220.54446	-1	1852.982613	4	464.25293	446662.8125	1852.982214	464.25283	false	0	1	BS3	138.06807	0	Cas9		0	K.QLKEDYFK.K	QLKEDYFK	QLK(1.00)EDYFK	1069.544407	0	567	8	3	K	KKAIVDLLFKTNRKVTVKQLKEDYFKKIECFDSVEISGVED	569	1	1							Cas9		0	R.EKIEK.I	EKIEK	EK(1.00)IEK	645.369736	0	442
20190410_QExHFX1_RSLC1_Beveridge_Clausen_IMP_DSS_JRmethod_R1	10505	20190410_QExHFX1_RSLC1_Beveridge_Clausen_IMP_DSS_JRmethod_R1.mgf	760	C:\2018_Peptideproject\Data\20190410\20190410_QExHFX1_RSLC1_Beveridge_Clausen_IMP_DSS_JRmethod_R1.mgf	3210.11034	-1	2158.164477	3	720.395435	38810828	2158.163365	720.395065	false	0	1	BS3	138.06807	0	Cas9		0	K.SDNVPSEEVVKK.M	SDNVPSEEVVKK	SDNVPSEEVVK(1.00)K	1329.677604	0	871	12	11	K	LTRSDKNRGKSDNVPSEEVVKKMKNYWRQLLNAKLITQRKF	881	1	1							Cas9		0	K.AGFIKR.Q	AGFIKR	AGFIK(1.00)R	690.41769	0	918
20190410_QExHFX1_RSLC1_Beveridge_Clausen_IMP_DSS_JRmethod_R1	10536	20190410_QExHFX1_RSLC1_Beveridge_Clausen_IMP_DSS_JRmethod_R1.mgf	771	C:\2018_Peptideproject\Data\20190410\20190410_QExHFX1_RSLC1_Beveridge_Clausen_IMP_DSS_JRmethod_R1.mgf	3217.22406	-1	1727.91445	3	576.97876	754214.0625	1727.916777	576.979536	false	0	1	BS3	138.06807	0	Cas9		0	K.VMKQLK.R	VMKQLK	VMK(1.00)QLK	761.446942	0	651	6	3	K	REMIEERLKTYAHLFDDKVMKQLKRRRYTGWGRLSRKLING	653	1	1							Cas9		0	K.EDYFKK.I	EDYFKK	EDYFK(1.00)K	828.401765	0	570
20190410_QExHFX1_RSLC1_Beveridge_Clausen_IMP_DSS_JRmethod_R1	10440	20190410_QExHFX1_RSLC1_Beveridge_Clausen_IMP_DSS_JRmethod_R1.mgf	726	C:\2018_Peptideproject\Data\20190410\20190410_QExHFX1_RSLC1_Beveridge_Clausen_IMP_DSS_JRmethod_R1.mgf	3197.39316	-1	2182.152243	3	728.391357	915867.625	2182.155493	728.392441	false	1	1	BS3	138.06807	0	MYG_HUMAN	sp|MYG_HUMAN|	0	R.KDMASNYK.E	KDMASNYK	K(1.00)DMASNYK	971.438227	0	140	8	1	K	PGDFGADAQGAMNKALELFRKDMASNYKELGFQG.......	140	1	1							REV_Cas9		1	K.KLKSKbs3ohGEK.V	KLKSKGEK	K(0.46)LK(0.54)SKbs3ohGEK	1072.649196	0	213
20190410_QExHFX1_RSLC1_Beveridge_Clausen_IMP_DSS_JRmethod_R1	10529	20190410_QExHFX1_RSLC1_Beveridge_Clausen_IMP_DSS_JRmethod_R1.mgf	769	C:\2018_Peptideproject\Data\20190410\20190410_QExHFX1_RSLC1_Beveridge_Clausen_IMP_DSS_JRmethod_R1.mgf	3215.42856	-1	2084.089194	3	695.703674	593129.5	2084.0902	695.70401	false	0	1	BS3	138.06807	0	Cas9		0	R.KKDWDPK.K	KKDWDPK	K(0.55)K(0.45)DWDPK	915.481412	0	1127	7	1	K	GGFSKESILPKRNSDKLIARKKDWDPKKYGGFDSPTVAYSV	1127	1	1							Cas9		0	K.DNREKIEK.I	DNREKIEK	DNREK(1.00)IEK	1030.540717	0	439
20190410_QExHFX1_RSLC1_Beveridge_Clausen_IMP_DSS_JRmethod_R1	10495	20190410_QExHFX1_RSLC1_Beveridge_Clausen_IMP_DSS_JRmethod_R1.mgf	756	C:\2018_Peptideproject\Data\20190410\20190410_QExHFX1_RSLC1_Beveridge_Clausen_IMP_DSS_JRmethod_R1.mgf	3207.94362	-1	2917.48481	4	730.378479	24267084	2917.490387	730.379873	false	1	1	BS3	138.06807	0	REV_OVAL_CHICK	sp|OVAL_CHICK|	1	K.MRMPLYKbs3ohVKR.I	MRMPLYKVKR	MRMPLYKbs3ohVK(1.00)R	1508.820713	0	100	10	9	K	MLVSTLNKYEEKMRMPLYKVKRIEEMVNSSTWETKLEFNII	108	1	1	Kbs3oh	7	156.0786347				AMYS_HUMAN	sp|AMYS_HUMAN|	0	K.WNGEKMSYLK.N	WNGEKMSYLK	WNGEK(1.00)MSYLK	1270.601604	0	284
20190410_QExHFX1_RSLC1_Beveridge_Clausen_IMP_DSS_JRmethod_R1	10467	20190410_QExHFX1_RSLC1_Beveridge_Clausen_IMP_DSS_JRmethod_R1.mgf	744	C:\2018_Peptideproject\Data\20190410\20190410_QExHFX1_RSLC1_Beveridge_Clausen_IMP_DSS_JRmethod_R1.mgf	3201.7986	-1	2912.468299	3	971.830043	759008.625	2912.472864	971.831564	false	0	1	BS3	138.06807	0	Cas9		0	K.EDYFKK.I	EDYFKK	EDYFK(1.00)K	828.401765	0	570	6	5	K	DLLFKTNRKVTVKQLKEDYFKKIECFDSVEISGVEDRFNAS	574	1	1							Cas9		0	R.GKbs3ohSDNVPSEEVVKKMK.N	GKSDNVPSEEVVKKMK	GKbs3ohSDNVPSEEVVK(0.50)K(0.50)MK	1946.003029	0	869
20190410_QExHFX1_RSLC1_Beveridge_Clausen_IMP_DSS_JRmethod_R1	10467	20190410_QExHFX1_RSLC1_Beveridge_Clausen_IMP_DSS_JRmethod_R1.mgf	744	C:\2018_Peptideproject\Data\20190410\20190410_QExHFX1_RSLC1_Beveridge_Clausen_IMP_DSS_JRmethod_R1.mgf	3201.7986	-1	2912.468299	3	971.830043	759008.625	2912.472864	971.831564	false	0	1	BS3	138.06807	0	Cas9		0	K.EDYFKK.I	EDYFKK	EDYFK(1.00)K	828.401765	0	570	6	5	K	DLLFKTNRKVTVKQLKEDYFKKIECFDSVEISGVEDRFNAS	574	1	1							Cas9		0	R.GKSDNVPSEEVVKbs3ohKMK.N	GKSDNVPSEEVVKKMK	GK(0.50)SDNVPSEEVVKbs3ohK(0.50)MK	1946.003029	0	869
20190410_QExHFX1_RSLC1_Beveridge_Clausen_IMP_DSS_JRmethod_R1	10467	20190410_QExHFX1_RSLC1_Beveridge_Clausen_IMP_DSS_JRmethod_R1.mgf	744	C:\2018_Peptideproject\Data\20190410\20190410_QExHFX1_RSLC1_Beveridge_Clausen_IMP_DSS_JRmethod_R1.mgf	3201.7986	-1	2912.468299	3	971.830043	759008.625	2912.472864	971.831564	false	0	1	BS3	138.06807	0	Cas9		0	K.EDYFKK.I	EDYFKK	EDYFK(1.00)K	828.401765	0	570	6	5	K	DLLFKTNRKVTVKQLKEDYFKKIECFDSVEISGVEDRFNAS	574	1	1							Cas9		0	R.GKSDNVPSEEVVKKbs3ohMK.N	GKSDNVPSEEVVKKMK	GK(0.50)SDNVPSEEVVK(0.50)Kbs3ohMK	1946.003029	0	869
20190410_QExHFX1_RSLC1_Beveridge_Clausen_IMP_DSS_JRmethod_R1	10558	20190410_QExHFX1_RSLC1_Beveridge_Clausen_IMP_DSS_JRmethod_R1.mgf	775	C:\2018_Peptideproject\Data\20190410\20190410_QExHFX1_RSLC1_Beveridge_Clausen_IMP_DSS_JRmethod_R1.mgf	3223.23894	-1	1777.965048	3	593.662292	3225089.75	1777.964789	593.662206	false	0	1	BS3	138.06807	0	Cas9		0	K.VMKQLK.R	VMKQLK	VMK(1.00)QLK	761.446942	0	651	6	3	K	REMIEERLKTYAHLFDDKVMKQLKRRRYTGWGRLSRKLING	653	1	1							RETBP_HUMAN	sp|RETBP_HUMAN|	0	R.VKENFDK.A	VKENFDK	VK(1.00)ENFDK	878.449777	0	29
20190410_QExHFX1_RSLC1_Beveridge_Clausen_IMP_DSS_JRmethod_R1	10583	20190410_QExHFX1_RSLC1_Beveridge_Clausen_IMP_DSS_JRmethod_R1.mgf	783	C:\2018_Peptideproject\Data\20190410\20190410_QExHFX1_RSLC1_Beveridge_Clausen_IMP_DSS_JRmethod_R1.mgf	3229.54464	-1	1793.959128	3	598.993652	600701.375	1793.963543	598.995124	false	1	1	BS3	138.06807	0	REV_Cas9		1	K.ADTSDVKK.R	ADTSDVKK	ADTSDVK(1.00)K	862.439606	0	1221	8	7	K	IMHALALYIRLLDKADTSDVKKRLLHYITPKYEHYAVEDVI	1227	1	1							REV_Cas9		1	R.YARKTR.L	YARKTR	YARK(1.00)TR	793.455866	0	1300
20190410_QExHFX1_RSLC1_Beveridge_Clausen_IMP_DSS_JRmethod_R1	10568	20190410_QExHFX1_RSLC1_Beveridge_Clausen_IMP_DSS_JRmethod_R1.mgf	778	C:\2018_Peptideproject\Data\20190410\20190410_QExHFX1_RSLC1_Beveridge_Clausen_IMP_DSS_JRmethod_R1.mgf	3225.84864	-1	1681.93586	4	421.491241	601319.6875	1681.936266	421.491343	false	1	1	BS3	138.06807	0	Cas9		0	R.DKPIR.E	DKPIR	DK(1.00)PIR	627.370405	0	1303	5	2	K	VILADANLDKVLSAYNKHRDKPIREQAENIIHLFTLTNLGA	1304	1	1							REV_Cas9		1	R.DAIKLDSR.K	DAIKLDSR	DAIK(1.00)LDSR	916.49779	0	247
20190410_QExHFX1_RSLC1_Beveridge_Clausen_IMP_DSS_JRmethod_R1	10588	20190410_QExHFX1_RSLC1_Beveridge_Clausen_IMP_DSS_JRmethod_R1.mgf	784	C:\2018_Peptideproject\Data\20190410\20190410_QExHFX1_RSLC1_Beveridge_Clausen_IMP_DSS_JRmethod_R1.mgf	3230.8371	-1	1606.850607	3	536.624146	1295775.25	1606.850094	536.623975	false	1	1	BS3	138.06807	0	REV_Cas9		1	R.KQIFGK.A	KQIFGK	K(1.00)QIFGK	719.433006	0	450	6	1	K	RMSDLIQAVKHTIRQTEVLRKQIFGKADLESLGRGEKATLN	450	1	1							REV_AMYS_HUMAN	sp|AMYS_HUMAN|	1	K.MEGNKR.W	MEGNKR	MEGNK(1.00)R	749.349018	0	224
20190410_QExHFX1_RSLC1_Beveridge_Clausen_IMP_DSS_JRmethod_R1	10514	20190410_QExHFX1_RSLC1_Beveridge_Clausen_IMP_DSS_JRmethod_R1.mgf	762	C:\2018_Peptideproject\Data\20190410\20190410_QExHFX1_RSLC1_Beveridge_Clausen_IMP_DSS_JRmethod_R1.mgf	3212.46588	-1	2797.422823	4	700.362982	15230269	2797.423279	700.363096	true	0	1	BS3	138.06807	0	Cas9		0	K.SDNVPSEEVVKK.M	SDNVPSEEVVKK	SDNVPSEEVVK(1.00)K	1329.677604	0	871	12	11	K	LTRSDKNRGKSDNVPSEEVVKKMKNYWRQLLNAKLITQRKF	881	1	1							Cas9		0	K.SDNVPSEEVVKK.M	SDNVPSEEVVKK	SDNVPSEEVVK(1.00)K	1329.677604	0	871
20190410_QExHFX1_RSLC1_Beveridge_Clausen_IMP_DSS_JRmethod_R1	10589	20190410_QExHFX1_RSLC1_Beveridge_Clausen_IMP_DSS_JRmethod_R1.mgf	785	C:\2018_Peptideproject\Data\20190410\20190410_QExHFX1_RSLC1_Beveridge_Clausen_IMP_DSS_JRmethod_R1.mgf	3230.94972	-1	1535.810629	3	512.944153	685859.125	1535.809608	512.943812	false	1	1	BS3	138.06807	0	Cas9		0	R.SDKNR.G	SDKNR	SDK(1.00)NR	618.308532	0	864	5	3	K	VPQSFLKDDSIDNKVLTRSDKNRGKSDNVPSEEVVKKMKNY	866	1	1							REV_CTRB_BOVIN	sp|CTRB_BOVIN|	1	K.FPKNFK.V	FPKNFK	FPK(1.00)NFK	779.433005	0	153
20190410_QExHFX1_RSLC1_Beveridge_Clausen_IMP_DSS_JRmethod_R1	10530	20190410_QExHFX1_RSLC1_Beveridge_Clausen_IMP_DSS_JRmethod_R1.mgf	770	C:\2018_Peptideproject\Data\20190410\20190410_QExHFX1_RSLC1_Beveridge_Clausen_IMP_DSS_JRmethod_R1.mgf	3215.50476	-1	2623.323433	4	656.838135	750761.625	2623.312942	656.835512	false	0	1	BS3	138.06807	0	Cas9		0	K.NRGKSDNVPSEEVVK.K	NRGKSDNVPSEEVVK	NRGK(1.00)SDNVPSEEVVK	1656.843106	0	867	15	4	K	FLKDDSIDNKVLTRSDKNRGKSDNVPSEEVVKKMKNYWRQL	870	1	1							Cas9		0	K.EDYFKK.I	EDYFKK	EDYFK(1.00)K	828.401765	0	570
20190410_QExHFX1_RSLC1_Beveridge_Clausen_IMP_DSS_JRmethod_R1	10595	20190410_QExHFX1_RSLC1_Beveridge_Clausen_IMP_DSS_JRmethod_R1.mgf	788	C:\2018_Peptideproject\Data\20190410\20190410_QExHFX1_RSLC1_Beveridge_Clausen_IMP_DSS_JRmethod_R1.mgf	3232.09608	-1	2291.131857	3	764.717896	600875.25	2291.132811	764.718214	false	1	1	BS3	138.06807	0	Cas9		0	R.DKPIR.E	DKPIR	DK(1.00)PIR	627.370405	0	1303	5	2	K	VILADANLDKVLSAYNKHRDKPIREQAENIIHLFTLTNLGA	1304	1	1							REV_K1C15_SHEEP	sp|K1C15_SHEEP|	1	R.RDKNEAMAEYQR.E	RDKNEAMAEYQR	RDK(1.00)NEAMAEYQR	1525.694336	0	165
20190410_QExHFX1_RSLC1_Beveridge_Clausen_IMP_DSS_JRmethod_R1	10492	20190410_QExHFX1_RSLC1_Beveridge_Clausen_IMP_DSS_JRmethod_R1.mgf	754	C:\2018_Peptideproject\Data\20190410\20190410_QExHFX1_RSLC1_Beveridge_Clausen_IMP_DSS_JRmethod_R1.mgf	3207.48132	-1	2347.23781	3	783.41988	2862794.75	2347.238321	783.42005	true	0	1	BS3	138.06807	0	Cas9		0	K.SEQEIGKATAK.Y	SEQEIGKATAK	SEQEIGK(1.00)ATAK	1160.603712	0	1029	11	7	K	GDYKVYDVRKMIAKSEQEIGKATAKYFFYSNIMNFFKTEIT	1035	1	1							Cas9		0	K.FKVLGNTDR.H	FKVLGNTDR	FK(1.00)VLGNTDR	1048.566538	0	36
20190410_QExHFX1_RSLC1_Beveridge_Clausen_IMP_DSS_JRmethod_R1	10615	20190410_QExHFX1_RSLC1_Beveridge_Clausen_IMP_DSS_JRmethod_R1.mgf	799	C:\2018_Peptideproject\Data\20190410\20190410_QExHFX1_RSLC1_Beveridge_Clausen_IMP_DSS_JRmethod_R1.mgf	3236.05872	-1	2480.262411	3	827.761414	651010.1875	2480.254884	827.758905	false	0	1	BS3	138.06807	0	Cas9		0	K.YPKLESEFVYGDYK.V	YPKLESEFVYGDYK	YPK(1.00)LESEFVYGDYK	1736.82975	0	1005	14	3	K	HAHDAYLNAVVGTALIKKYPKLESEFVYGDYKVYDVRKMIA	1007	1	1							Cas9		0	R.KMIAK.S	KMIAK	K(1.00)MIAK	605.357064	0	1024
20190410_QExHFX1_RSLC1_Beveridge_Clausen_IMP_DSS_JRmethod_R1	10611	20190410_QExHFX1_RSLC1_Beveridge_Clausen_IMP_DSS_JRmethod_R1.mgf	796	C:\2018_Peptideproject\Data\20190410\20190410_QExHFX1_RSLC1_Beveridge_Clausen_IMP_DSS_JRmethod_R1.mgf	3235.46994	-1	1883.066305	3	628.696045	1829801.75	1883.066887	628.696239	false	0	1	BS3	138.06807	0	CRP_HUMAN	sp|CRP_HUMAN|	0	R.KAFVFPK.E	KAFVFPK	K(1.00)AFVFPK	835.495606	0	25	7	1	K	LCFLVLTSLSHAFGQTDMSRKAFVFPKESDTSYVSLKAPLT	25	1	1							Cas9		0	R.KQYRSTK.E	KQYRSTK	K(1.00)QYRSTK	909.50321	0	1338
20190410_QExHFX1_RSLC1_Beveridge_Clausen_IMP_DSS_JRmethod_R1	10462	20190410_QExHFX1_RSLC1_Beveridge_Clausen_IMP_DSS_JRmethod_R1.mgf	741	C:\2018_Peptideproject\Data\20190410\20190410_QExHFX1_RSLC1_Beveridge_Clausen_IMP_DSS_JRmethod_R1.mgf	3200.83758	-1	2219.182203	4	555.802827	1180975.125	2219.180428	555.802384	false	1	1	BS3	138.06807	0	REV_K1C15_SHEEP	sp|K1C15_SHEEP|	1	R.KRESSVK.V	KRESSVK	K(1.00)RESSVK	832.47666	0	3	7	1	K	..................IRKRESSVKVGDVSEEVNRIKVG	3	1	1							Cas9		0	K.GQKNSRERMK.R	GQKNSRERMK	GQK(1.00)NSRERMK	1248.635698	0	777
20190410_QExHFX1_RSLC1_Beveridge_Clausen_IMP_DSS_JRmethod_R1	10555	20190410_QExHFX1_RSLC1_Beveridge_Clausen_IMP_DSS_JRmethod_R1.mgf	774	C:\2018_Peptideproject\Data\20190410\20190410_QExHFX1_RSLC1_Beveridge_Clausen_IMP_DSS_JRmethod_R1.mgf	3222.58926	-1	2086.098044	3	696.373291	625094.5	2086.101827	696.374552	false	1	1	BS3	138.06807	0	Cas9		0	K.KLVDSTDKADLR.L	KLVDSTDKADLR	K(0.42)LVDSTDK(0.58)ADLR	1359.735788	0	145	12	8	K	YHEKYPTIYHLRKKLVDSTDKADLRLIYLALAHMIKFRGHF	152	1	1							REV_Cas9		1	R.GKNDR.S	GKNDR	GK(1.00)NDR	588.297968	0	505
20190410_QExHFX1_RSLC1_Beveridge_Clausen_IMP_DSS_JRmethod_R1	10461	20190410_QExHFX1_RSLC1_Beveridge_Clausen_IMP_DSS_JRmethod_R1.mgf	740	C:\2018_Peptideproject\Data\20190410\20190410_QExHFX1_RSLC1_Beveridge_Clausen_IMP_DSS_JRmethod_R1.mgf	3200.76228	-1	2219.182203	3	740.734677	1181735.25	2219.187824	740.736551	false	0	1	BS3	138.06807	0	Cas9		0	R.KRMLASAGELQK.G	KRMLASAGELQK	K(1.00)RMLASAGELQK	1346.734016	0	1215	12	1	K	KKDLIIKLPKYSLFELENGRKRMLASAGELQKGNELALPSK	1215	1	1							Cas9		0	R.ERMKR.I	ERMKR	ERMK(1.00)R	734.385738	0	783
20190410_QExHFX1_RSLC1_Beveridge_Clausen_IMP_DSS_JRmethod_R1	10490	20190410_QExHFX1_RSLC1_Beveridge_Clausen_IMP_DSS_JRmethod_R1.mgf	753	C:\2018_Peptideproject\Data\20190410\20190410_QExHFX1_RSLC1_Beveridge_Clausen_IMP_DSS_JRmethod_R1.mgf	3207.15468	-1	2347.237893	4	587.81675	3938156.25	2347.238321	587.816857	true	0	1	BS3	138.06807	0	Cas9		0	K.SEQEIGKATAK.Y	SEQEIGKATAK	SEQEIGK(1.00)ATAK	1160.603712	0	1029	11	7	K	GDYKVYDVRKMIAKSEQEIGKATAKYFFYSNIMNFFKTEIT	1035	1	1							Cas9		0	K.FKVLGNTDR.H	FKVLGNTDR	FK(1.00)VLGNTDR	1048.566538	0	36
20190410_QExHFX1_RSLC1_Beveridge_Clausen_IMP_DSS_JRmethod_R1	10563	20190410_QExHFX1_RSLC1_Beveridge_Clausen_IMP_DSS_JRmethod_R1.mgf	776	C:\2018_Peptideproject\Data\20190410\20190410_QExHFX1_RSLC1_Beveridge_Clausen_IMP_DSS_JRmethod_R1.mgf	3224.64462	-1	2052.11788	3	685.04657	644545.9375	2052.118999	685.046943	false	1	1	BS3	138.06807	0	Cas9		0	K.AGFIKR.Q	AGFIKR	AGFIK(1.00)R	690.41769	0	918	6	5	K	DNLTKAERGGLSELDKAGFIKRQLVETRQITKHVAQILDSR	922	1	1							REV_Cas9		1	K.RPMGETVKYK.V	RPMGETVKYK	RPMGETVK(1.00)YK	1223.633239	0	833
20190410_QExHFX1_RSLC1_Beveridge_Clausen_IMP_DSS_JRmethod_R1	10465	20190410_QExHFX1_RSLC1_Beveridge_Clausen_IMP_DSS_JRmethod_R1.mgf	743	C:\2018_Peptideproject\Data\20190410\20190410_QExHFX1_RSLC1_Beveridge_Clausen_IMP_DSS_JRmethod_R1.mgf	3201.3555	-1	2219.181832	4	555.802734	1021621.8125	2219.180428	555.802384	false	1	1	BS3	138.06807	0	REV_K1C15_SHEEP	sp|K1C15_SHEEP|	1	R.KRESSVK.V	KRESSVK	K(1.00)RESSVK	832.47666	0	3	7	1	K	..................IRKRESSVKVGDVSEEVNRIKVG	3	1	1							Cas9		0	K.GQKNSRERMK.R	GQKNSRERMK	GQK(1.00)NSRERMK	1248.635698	0	777
20190410_QExHFX1_RSLC1_Beveridge_Clausen_IMP_DSS_JRmethod_R1	10566	20190410_QExHFX1_RSLC1_Beveridge_Clausen_IMP_DSS_JRmethod_R1.mgf	777	C:\2018_Peptideproject\Data\20190410\20190410_QExHFX1_RSLC1_Beveridge_Clausen_IMP_DSS_JRmethod_R1.mgf	3225.40638	-1	1681.93504	3	561.65229	606153.5625	1681.936266	561.652698	false	1	1	BS3	138.06807	0	Cas9		0	R.DKPIR.E	DKPIR	DK(1.00)PIR	627.370405	0	1303	5	2	K	VILADANLDKVLSAYNKHRDKPIREQAENIIHLFTLTNLGA	1304	1	1							REV_Cas9		1	R.DAIKLDSR.K	DAIKLDSR	DAIK(1.00)LDSR	916.49779	0	247
20190410_QExHFX1_RSLC1_Beveridge_Clausen_IMP_DSS_JRmethod_R1	10594	20190410_QExHFX1_RSLC1_Beveridge_Clausen_IMP_DSS_JRmethod_R1.mgf	787	C:\2018_Peptideproject\Data\20190410\20190410_QExHFX1_RSLC1_Beveridge_Clausen_IMP_DSS_JRmethod_R1.mgf	3232.02048	-1	1827.925645	3	610.315825	654479.5625	1827.926765	610.316198	false	1	1	BS3	138.06807	0	REV_Cas9		1	R.GKNDR.S	GKNDR	GK(1.00)NDR	588.297968	0	505	5	2	K	WYKNKKMVVEESPVNDKSRGKNDRSTLKVNDISDKDLFSQP	506	1	1							Cas9		0	K.DFQFYKVR.E	DFQFYKVR	DFQFYK(1.00)VR	1101.560726	0	973
20190410_QExHFX1_RSLC1_Beveridge_Clausen_IMP_DSS_JRmethod_R1	10612	20190410_QExHFX1_RSLC1_Beveridge_Clausen_IMP_DSS_JRmethod_R1.mgf	797	C:\2018_Peptideproject\Data\20190410\20190410_QExHFX1_RSLC1_Beveridge_Clausen_IMP_DSS_JRmethod_R1.mgf	3235.54218	-1	1866.040426	3	623.020752	1846803.25	1866.047548	623.023126	false	1	1	BS3	138.06807	0	Cas9		0	K.VLSAYNKHR.D	VLSAYNKHR	VLSAYNK(1.00)HR	1086.593422	0	1294	9	7	K	FSKRVILADANLDKVLSAYNKHRDKPIREQAENIIHLFTLT	1300	1	1							REV_Cas9		1	R.EIKPR.D	EIKPR	EIK(1.00)PR	641.386055	0	66
20190410_QExHFX1_RSLC1_Beveridge_Clausen_IMP_DSS_JRmethod_R1	10524	20190410_QExHFX1_RSLC1_Beveridge_Clausen_IMP_DSS_JRmethod_R1.mgf	767	C:\2018_Peptideproject\Data\20190410\20190410_QExHFX1_RSLC1_Beveridge_Clausen_IMP_DSS_JRmethod_R1.mgf	3214.27122	-1	2797.423255	3	933.481695	8007294.5	2797.423279	933.481703	true	0	1	BS3	138.06807	0	Cas9		0	K.SDNVPSEEVVKK.M	SDNVPSEEVVKK	SDNVPSEEVVK(1.00)K	1329.677604	0	871	12	11	K	LTRSDKNRGKSDNVPSEEVVKKMKNYWRQLLNAKLITQRKF	881	1	1							Cas9		0	K.SDNVPSEEVVKK.M	SDNVPSEEVVKK	SDNVPSEEVVK(1.00)K	1329.677604	0	871
20190410_QExHFX1_RSLC1_Beveridge_Clausen_IMP_DSS_JRmethod_R1	10446	20190410_QExHFX1_RSLC1_Beveridge_Clausen_IMP_DSS_JRmethod_R1.mgf	730	C:\2018_Peptideproject\Data\20190410\20190410_QExHFX1_RSLC1_Beveridge_Clausen_IMP_DSS_JRmethod_R1.mgf	3198.31128	-1	2143.137642	4	536.791687	1593560	2143.135361	536.791117	false	1	1	BS3	138.06807	0	REV_Cas9		1	K.KYPDWKK.R	KYPDWKK	K(0.41)YPDWK(0.59)K	963.517798	0	239	7	6	K	VLVSYAVTPSDFGGKKYPDWKKRDAIKLDSRKNPLISKESF	244	1	1							AMYS_HUMAN	sp|AMYS_HUMAN|	0	R.VTEFKYGAK.L	VTEFKYGAK	VTEFK(1.00)YGAK	1041.549492	0	268
20190410_QExHFX1_RSLC1_Beveridge_Clausen_IMP_DSS_JRmethod_R1	10624	20190410_QExHFX1_RSLC1_Beveridge_Clausen_IMP_DSS_JRmethod_R1.mgf	805	C:\2018_Peptideproject\Data\20190410\20190410_QExHFX1_RSLC1_Beveridge_Clausen_IMP_DSS_JRmethod_R1.mgf	3237.48444	-1	2318.18331	3	773.735046	454924.375	2318.180093	773.733974	false	1	1	BS3	138.06807	0	REV_Cas9		1	K.VENPLKNDFNTR.M	VENPLKNDFNTR	VENPLK(1.00)NDFNTR	1445.726285	0	863	12	6	K	YVTFYEYLLSKHPLKVENPLKNDFNTRMEIFSQASAKGDVV	868	1	1							Cas9		0	R.ERMKR.I	ERMKR	ERMK(1.00)R	734.385738	0	783
20190410_QExHFX1_RSLC1_Beveridge_Clausen_IMP_DSS_JRmethod_R1	10625	20190410_QExHFX1_RSLC1_Beveridge_Clausen_IMP_DSS_JRmethod_R1.mgf	806	C:\2018_Peptideproject\Data\20190410\20190410_QExHFX1_RSLC1_Beveridge_Clausen_IMP_DSS_JRmethod_R1.mgf	3237.55944	-1	1993.081198	3	665.367676	608509.875	1993.073153	665.364994	false	1	1	BS3	138.06807	0	REV_SRPP_HEVBR	sp|SRPP_HEVBR|	1	-.SAEDGFKVTK.I	SAEDGFKVTK	SAEDGFK(1.00)VTK	1080.545134	0	1	10	7	K	..............SAEDGFKVTKIETPLLPLYSSRVYGQE	7	1	1							Cas9		0	K.VEKGKSK.K	VEKGKSK	VEK(0.84)GK(0.16)SK	774.459948	0	1153
20190410_QExHFX1_RSLC1_Beveridge_Clausen_IMP_DSS_JRmethod_R1	10493	20190410_QExHFX1_RSLC1_Beveridge_Clausen_IMP_DSS_JRmethod_R1.mgf	755	C:\2018_Peptideproject\Data\20190410\20190410_QExHFX1_RSLC1_Beveridge_Clausen_IMP_DSS_JRmethod_R1.mgf	3207.55452	-1	2349.241659	3	784.08783	2862794.75	2349.232831	784.084887	false	1	1	BS3	138.06807	0	Cas9		0	K.KFKbs3ohVLGNTDR.H	KFKVLGNTDR	K(1.00)FKbs3ohVLGNTDR	1332.740136	0	35	10	1	K	IGTNSVGWAVITDEYKVPSKKFKVLGNTDRHSIKKNLIGAL	35	1	1	Kbs3oh	3	156.0786347				REV_RETBP_HUMAN	sp|RETBP_HUMAN|	1	K.ADFNKER.V	ADFNKER	ADFNK(1.00)ER	878.424625	0	167
20190410_QExHFX1_RSLC1_Beveridge_Clausen_IMP_DSS_JRmethod_R1	10455	20190410_QExHFX1_RSLC1_Beveridge_Clausen_IMP_DSS_JRmethod_R1.mgf	736	C:\2018_Peptideproject\Data\20190410\20190410_QExHFX1_RSLC1_Beveridge_Clausen_IMP_DSS_JRmethod_R1.mgf	3199.80282	-1	2382.253561	3	795.091797	638461.8125	2382.254305	795.092045	false	0	1	BS3	138.06807	0	OVAL_CHICK	sp|OVAL_CHICK|	0	K.DSTRTQINKVVR.F	DSTRTQINKVVR	DSTRTQINK(1.00)VVR	1415.784469	0	48	12	9	K	MSALAMVYLGAKDSTRTQINKVVRFDKLPGFGDSIEAQCGT	56	1	1							Cas9		0	K.EDYFKK.I	EDYFKK	EDYFK(1.00)K	828.401765	0	570
20190410_QExHFX1_RSLC1_Beveridge_Clausen_IMP_DSS_JRmethod_R1	10433	20190410_QExHFX1_RSLC1_Beveridge_Clausen_IMP_DSS_JRmethod_R1.mgf	723	C:\2018_Peptideproject\Data\20190410\20190410_QExHFX1_RSLC1_Beveridge_Clausen_IMP_DSS_JRmethod_R1.mgf	3195.87768	-1	3556.905316	6	593.824829	782959.6875	3556.900143	593.823967	false	1	1	BS3	138.06807	0	MYG_HUMAN	sp|MYG_HUMAN|	0	K.KKbs3ohGHHEAEIKPLAQSHATKbs3ohHK.I	KKGHHEAEIKPLAQSHATKHK	K(0.33)Kbs3ohGHHEAEIK(0.67)PLAQSHATKbs3ohHK	2686.455461	0	78	21	10	K	TVLTALGGILKKKGHHEAEIKPLAQSHATKHKIPVKYLEFI	87	1	1	Kbs3oh;Kbs3oh	2;19	156.0786347;156.0786347				REV_Cas9		1	R.ESKNQK.G	ESKNQK	ESK(1.00)NQK	732.376612	0	591
20190410_QExHFX1_RSLC1_Beveridge_Clausen_IMP_DSS_JRmethod_R1	10582	20190410_QExHFX1_RSLC1_Beveridge_Clausen_IMP_DSS_JRmethod_R1.mgf	782	C:\2018_Peptideproject\Data\20190410\20190410_QExHFX1_RSLC1_Beveridge_Clausen_IMP_DSS_JRmethod_R1.mgf	3229.4289	-1	2911.466181	4	728.873822	3142876.75	2911.466207	728.873828	true	0	1	BS3	138.06807	0	Cas9		0	R.GKSDNVPSEEVVK.K	GKSDNVPSEEVVK	GK(1.00)SDNVPSEEVVK	1386.699068	0	869	13	2	K	FLKDDSIDNKVLTRSDKNRGKSDNVPSEEVVKKMKNYWRQL	870	1	1							Cas9		0	R.GKSDNVPSEEVVK.K	GKSDNVPSEEVVK	GK(1.00)SDNVPSEEVVK	1386.699068	0	869
20190410_QExHFX1_RSLC1_Beveridge_Clausen_IMP_DSS_JRmethod_R1	10593	20190410_QExHFX1_RSLC1_Beveridge_Clausen_IMP_DSS_JRmethod_R1.mgf	786	C:\2018_Peptideproject\Data\20190410\20190410_QExHFX1_RSLC1_Beveridge_Clausen_IMP_DSS_JRmethod_R1.mgf	3231.90732	-1	2911.464577	3	971.495469	1025630.4375	2911.466207	971.496012	false	0	1	BS3	138.06807	0	Cas9		0	R.GKSDNVPSEEVVK.K	GKSDNVPSEEVVK	GK(1.00)SDNVPSEEVVK	1386.699068	0	869	13	2	K	FLKDDSIDNKVLTRSDKNRGKSDNVPSEEVVKKMKNYWRQL	870	1	1							Cas9		0	R.GKSDNVPSEEVVK.K	GKSDNVPSEEVVK	GK(1.00)SDNVPSEEVVK	1386.699068	0	869
20190410_QExHFX1_RSLC1_Beveridge_Clausen_IMP_DSS_JRmethod_R1	10626	20190410_QExHFX1_RSLC1_Beveridge_Clausen_IMP_DSS_JRmethod_R1.mgf	807	C:\2018_Peptideproject\Data\20190410\20190410_QExHFX1_RSLC1_Beveridge_Clausen_IMP_DSS_JRmethod_R1.mgf	3237.63528	-1	1991.075827	3	664.699219	608509.875	1991.068737	664.696855	false	1	1	BS3	138.06807	0	REV_Cas9		1	R.GEKATLNDKR.F	GEKATLNDKR	GEK(0.36)ATLNDK(0.64)R	1130.60438	0	464	10	9	K	IFGKADLESLGRGEKATLNDKRFQTIKLANLLRQWYKNKKM	472	1	1							Cas9		0	K.GYKEVK.K	GYKEVK	GYK(1.00)EVK	722.396286	0	1190
20190410_QExHFX1_RSLC1_Beveridge_Clausen_IMP_DSS_JRmethod_R1	10578	20190410_QExHFX1_RSLC1_Beveridge_Clausen_IMP_DSS_JRmethod_R1.mgf	780	C:\2018_Peptideproject\Data\20190410\20190410_QExHFX1_RSLC1_Beveridge_Clausen_IMP_DSS_JRmethod_R1.mgf	3228.66018	-1	1932.068306	4	484.024353	613139.625	1932.072716	484.025456	false	1	1	BS3	138.06807	0	REV_Cas9		1	R.KIRMRESK.N	KIRMRESK	K(1.00)IRMRESK	1062.596793	0	586	8	1	K	NEVPHKELIQSGLKEIGEERKIRMRESKNQKGQTTQNREAM	586	1	1							REV_CTRB_BOVIN	sp|CTRB_BOVIN|	1	R.VSGWKR.Y	VSGWKR	VSGWK(1.00)R	731.407853	0	71
20190410_QExHFX1_RSLC1_Beveridge_Clausen_IMP_DSS_JRmethod_R1	10602	20190410_QExHFX1_RSLC1_Beveridge_Clausen_IMP_DSS_JRmethod_R1.mgf	791	C:\2018_Peptideproject\Data\20190410\20190410_QExHFX1_RSLC1_Beveridge_Clausen_IMP_DSS_JRmethod_R1.mgf	3233.69466	-1	1768.025672	3	590.349167	600199.5625	1768.031897	590.351242	false	1	1	BS3	138.06807	0	REV_Cas9		1	R.RLKSSR.L	RLKSSR	RLK(1.00)SSR	745.455865	0	1148	6	3	K	GFLGKKNEGPLQAILNERRLKSSRLASLIKAADVGSANIPN	1150	1	1							REV_Cas9		1	R.EIKPRDK.H	EIKPRDK	EIK(1.00)PRDK	884.507961	0	66
20190410_QExHFX1_RSLC1_Beveridge_Clausen_IMP_DSS_JRmethod_R1	10616	20190410_QExHFX1_RSLC1_Beveridge_Clausen_IMP_DSS_JRmethod_R1.mgf	800	C:\2018_Peptideproject\Data\20190410\20190410_QExHFX1_RSLC1_Beveridge_Clausen_IMP_DSS_JRmethod_R1.mgf	3236.1336	-1	1882.064644	4	471.523438	624655.75	1882.063592	471.523174	false	1	1	BS3	138.06807	0	REV_Cas9		1	K.QRDIGNIKR.L	QRDIGNIKR	QRDIGNIK(1.00)R	1098.625785	0	696	9	8	K	DKSLFDLIKTGSKQRDIGNIKRLSRLGWGTRRRKYLKQMKV	703	1	1							Cas9		0	R.EKIEK.I	EKIEK	EK(1.00)IEK	645.369736	0	442
20190410_QExHFX1_RSLC1_Beveridge_Clausen_IMP_DSS_JRmethod_R1	10517	20190410_QExHFX1_RSLC1_Beveridge_Clausen_IMP_DSS_JRmethod_R1.mgf	763	C:\2018_Peptideproject\Data\20190410\20190410_QExHFX1_RSLC1_Beveridge_Clausen_IMP_DSS_JRmethod_R1.mgf	3213.11436	-1	1742.992867	4	436.755493	2711176.5	1742.993052	436.755539	false	0	1	BS3	138.06807	0	Cas9		0	K.FIKPILEK.M	FIKPILEK	FIK(1.00)PILEK	986.616449	0	379	8	3	K	NGYAGYIDGGASQEEFYKFIKPILEKMDGTEELLVKLNRED	381	1	1							Cas9		0	R.SDKNR.G	SDKNR	SDK(1.00)NR	618.308532	0	864
20190410_QExHFX1_RSLC1_Beveridge_Clausen_IMP_DSS_JRmethod_R1	10608	20190410_QExHFX1_RSLC1_Beveridge_Clausen_IMP_DSS_JRmethod_R1.mgf	794	C:\2018_Peptideproject\Data\20190410\20190410_QExHFX1_RSLC1_Beveridge_Clausen_IMP_DSS_JRmethod_R1.mgf	3234.97038	-1	1610.862631	3	537.961487	626336.75	1610.87016	537.963997	false	1	1	BS3	138.06807	0	REV_Cas9		1	K.KKKLS.S	SKKLK	K(0.25)K(0.33)K(0.42)LS	602.411541	0	211	5	3	K	NEFSRSEMITIGLLKEVKSKKLKSKGEKVAVVLVSYAVTPS	213	1	1	S->K ;K->K ;K->K ;L->L ;K->S	1;2;3;4;5	41.06293500000001;0.0;0.0;0.0;-41.06293500000001				REV_OVAL_CHICK	sp|OVAL_CHICK|	1	K.YEEKMR.M	YEEKMR	YEEK(1.00)MR	870.390549	0	96
20190410_QExHFX1_RSLC1_Beveridge_Clausen_IMP_DSS_JRmethod_R1	10618	20190410_QExHFX1_RSLC1_Beveridge_Clausen_IMP_DSS_JRmethod_R1.mgf	801	C:\2018_Peptideproject\Data\20190410\20190410_QExHFX1_RSLC1_Beveridge_Clausen_IMP_DSS_JRmethod_R1.mgf	3236.5752	-1	2007.043038	4	502.768036	660894.625	2007.035997	502.766276	false	1	1	BS3	138.06807	0	REV_Cas9		1	K.KYPDWKKR.D	KYPDWKKR	K(0.20)YPDWK(0.37)K(0.43)R	1119.618909	0	239	8	7	K	LVSYAVTPSDFGGKKYPDWKKRDAIKLDSRKNPLISKESFG	245	1	1							REV_AMYS_HUMAN	sp|AMYS_HUMAN|	1	K.MEGNKR.W	MEGNKR	MEGNK(1.00)R	749.349018	0	224
20190410_QExHFX1_RSLC1_Beveridge_Clausen_IMP_DSS_JRmethod_R1	10599	20190410_QExHFX1_RSLC1_Beveridge_Clausen_IMP_DSS_JRmethod_R1.mgf	790	C:\2018_Peptideproject\Data\20190410\20190410_QExHFX1_RSLC1_Beveridge_Clausen_IMP_DSS_JRmethod_R1.mgf	3232.93386	-1	2683.377144	4	671.851562	817623.0625	2683.370457	671.849891	false	1	1	BS3	138.06807	0	REV_Cas9		1	K.KDVKEYK.G	KDVKEYK	K(0.46)DVK(0.54)EYK	908.496728	0	177	7	4	K	GNELEFLSKYPKLIILKKDVKEYKGAELFDIPKNEFSRSEM	180	1	1							REV_Cas9		1	R.EIKLDNEDKYTNR.M	EIKLDNEDKYTNR	EIK(0.53)LDNEDK(0.47)YTNR	1636.805658	0	418
20190410_QExHFX1_RSLC1_Beveridge_Clausen_IMP_DSS_JRmethod_R1	10473	20190410_QExHFX1_RSLC1_Beveridge_Clausen_IMP_DSS_JRmethod_R1.mgf	747	C:\2018_Peptideproject\Data\20190410\20190410_QExHFX1_RSLC1_Beveridge_Clausen_IMP_DSS_JRmethod_R1.mgf	3203.07504	-1	2083.104452	3	695.375427	657011.75	2083.109556	695.377129	false	1	1	BS3	138.06807	0	REV_Cas9		1	R.HGMKVVLEDVK.V	HGMKVVLEDVK	HGMK(1.00)VVLEDVK	1269.675104	0	616	11	4	K	TTQNREAMEIVINEKPRHGMKVVLEDVKVVTQLIKKGIAPS	619	1	1							REV_Cas9		1	K.TGSKQR.D	TGSKQR	TGSK(1.00)QR	675.366382	0	692
20190410_QExHFX1_RSLC1_Beveridge_Clausen_IMP_DSS_JRmethod_R1	10638	20190410_QExHFX1_RSLC1_Beveridge_Clausen_IMP_DSS_JRmethod_R1.mgf	813	C:\2018_Peptideproject\Data\20190410\20190410_QExHFX1_RSLC1_Beveridge_Clausen_IMP_DSS_JRmethod_R1.mgf	3240.10158	-1	1724.949057	3	575.990295	1015224.875	1724.946102	575.98931	false	1	1	BS3	138.06807	0	REV_MYG_HUMAN	sp|MYG_HUMAN|	1	K.KHLDESK.A	KHLDESK	K(1.00)HLDESK	855.445026	0	91	7	1	K	EHHKKKGLIGGLATLVTAGKKHLDESKAMEDEKSLKHKFDK	91	1	1							CTRB_BOVIN	sp|CTRB_BOVIN|	0	K.VFKNPK.F	VFKNPK	VFK(1.00)NPK	731.433005	0	88
20190410_QExHFX1_RSLC1_Beveridge_Clausen_IMP_DSS_JRmethod_R1	10632	20190410_QExHFX1_RSLC1_Beveridge_Clausen_IMP_DSS_JRmethod_R1.mgf	810	C:\2018_Peptideproject\Data\20190410\20190410_QExHFX1_RSLC1_Beveridge_Clausen_IMP_DSS_JRmethod_R1.mgf	3238.90248	-1	1924.093832	3	642.371887	597830.5	1924.096623	642.372817	false	0	1	BS3	138.06807	0	Cas9		0	R.KLINGIR.D	KLINGIR	K(1.00)LINGIR	812.523217	0	669	7	1	K	DKVMKQLKRRRYTGWGRLSRKLINGIRDKQSGKTILDFLKS	669	1	1							Cas9		0	K.GQKNSRER.M	GQKNSRER	GQK(1.00)NSRER	973.505335	0	777
20190410_QExHFX1_RSLC1_Beveridge_Clausen_IMP_DSS_JRmethod_R1	10642	20190410_QExHFX1_RSLC1_Beveridge_Clausen_IMP_DSS_JRmethod_R1.mgf	816	C:\2018_Peptideproject\Data\20190410\20190410_QExHFX1_RSLC1_Beveridge_Clausen_IMP_DSS_JRmethod_R1.mgf	3240.57756	-1	1969.095802	4	493.281227	136757312	1969.095619	493.281181	true	0	1	BS3	138.06807	0	Cas9		0	R.NSDKLIAR.K	NSDKLIAR	NSDK(1.00)LIAR	915.513774	0	1119	8	4	K	TEVQTGGFSKESILPKRNSDKLIARKKDWDPKKYGGFDSPT	1122	1	1							Cas9		0	R.NSDKLIAR.K	NSDKLIAR	NSDK(1.00)LIAR	915.513774	0	1119
20190410_QExHFX1_RSLC1_Beveridge_Clausen_IMP_DSS_JRmethod_R1	10628	20190410_QExHFX1_RSLC1_Beveridge_Clausen_IMP_DSS_JRmethod_R1.mgf	808	C:\2018_Peptideproject\Data\20190410\20190410_QExHFX1_RSLC1_Beveridge_Clausen_IMP_DSS_JRmethod_R1.mgf	3238.07622	-1	2221.080466	3	741.367432	1008040.4375	2221.072502	741.364777	false	1	1	BS3	138.06807	0	Cas9		0	K.QLKEDYFK.K	QLKEDYFK	QLK(1.00)EDYFK	1069.544407	0	567	8	3	K	KKAIVDLLFKTNRKVTVKQLKEDYFKKIECFDSVEISGVED	569	1	1							REV_MYG_HUMAN	sp|MYG_HUMAN|	1	K.EYNSAMKR.D	EYNSAMKR	EYNSAMK(1.00)R	1013.460025	0	7
20190410_QExHFX1_RSLC1_Beveridge_Clausen_IMP_DSS_JRmethod_R1	10528	20190410_QExHFX1_RSLC1_Beveridge_Clausen_IMP_DSS_JRmethod_R1.mgf	768	C:\2018_Peptideproject\Data\20190410\20190410_QExHFX1_RSLC1_Beveridge_Clausen_IMP_DSS_JRmethod_R1.mgf	3215.35344	-1	1854.987265	3	619.336365	938042.875	1854.983945	619.335258	false	1	1	BS3	138.06807	0	AMYS_HUMAN	sp|AMYS_HUMAN|	0	R.VTEFKYGAK.L	VTEFKYGAK	VTEFK(1.00)YGAK	1041.549492	0	268	9	5	K	LGGEPIKSSDYFGNGRVTEFKYGAKLGTVIRKWNGEKMSYL	272	1	1							REV_Cas9		1	K.TGSKQR.D	TGSKQR	TGSK(1.00)QR	675.366382	0	692
20190410_QExHFX1_RSLC1_Beveridge_Clausen_IMP_DSS_JRmethod_R1	10607	20190410_QExHFX1_RSLC1_Beveridge_Clausen_IMP_DSS_JRmethod_R1.mgf	793	C:\2018_Peptideproject\Data\20190410\20190410_QExHFX1_RSLC1_Beveridge_Clausen_IMP_DSS_JRmethod_R1.mgf	3234.89598	-1	1951.085762	4	488.778717	657826.0625	1951.089079	488.779546	false	0	1	BS3	138.06807	0	Cas9		0	R.LKRTAR.R	LKRTAR	LK(1.00)RTAR	743.476601	0	68	6	2	K	KNLIGALLFDSGETAEATRLKRTARRRYTRRKNRICYLQEI	69	1	1							Cas9		0	K.QLKEDYFK.K	QLKEDYFK	QLK(1.00)EDYFK	1069.544407	0	567
20190410_QExHFX1_RSLC1_Beveridge_Clausen_IMP_DSS_JRmethod_R1	10654	20190410_QExHFX1_RSLC1_Beveridge_Clausen_IMP_DSS_JRmethod_R1.mgf	825	C:\2018_Peptideproject\Data\20190410\20190410_QExHFX1_RSLC1_Beveridge_Clausen_IMP_DSS_JRmethod_R1.mgf	3242.18454	-1	1605.912924	3	536.311584	1215578.25	1605.920222	536.314017	false	0	1	BS3	138.06807	0	Cas9		0	K.GYKEVK.K	GYKEVK	GYK(1.00)EVK	722.396286	0	1190	6	3	K	IMERSSFEKNPIDFLEAKGYKEVKKDLIIKLPKYSLFELEN	1192	1	1							Cas9		0	R.LSKSRR.L	LSKSRR	LSK(1.00)SRR	745.455865	0	220
20190410_QExHFX1_RSLC1_Beveridge_Clausen_IMP_DSS_JRmethod_R1	10609	20190410_QExHFX1_RSLC1_Beveridge_Clausen_IMP_DSS_JRmethod_R1.mgf	795	C:\2018_Peptideproject\Data\20190410\20190410_QExHFX1_RSLC1_Beveridge_Clausen_IMP_DSS_JRmethod_R1.mgf	3235.0452	-1	1855.054098	3	619.358643	583113.8125	1855.052692	619.358174	false	0	1	BS3	138.06807	0	Cas9		0	K.RNSDKLIAR.K	RNSDKLIAR	RNSDK(1.00)LIAR	1071.614885	0	1118	9	5	K	TEVQTGGFSKESILPKRNSDKLIARKKDWDPKKYGGFDSPT	1122	1	1							Cas9		0	R.EKIEK.I	EKIEK	EK(1.00)IEK	645.369736	0	442
20190410_QExHFX1_RSLC1_Beveridge_Clausen_IMP_DSS_JRmethod_R1	10669	20190410_QExHFX1_RSLC1_Beveridge_Clausen_IMP_DSS_JRmethod_R1.mgf	834	C:\2018_Peptideproject\Data\20190410\20190410_QExHFX1_RSLC1_Beveridge_Clausen_IMP_DSS_JRmethod_R1.mgf	3244.82172	-1	1457.861807	3	486.961212	1297188.5	1457.856558	486.959462	false	0	1	BS3	138.06807	0	Cas9		0	K.KLKSVK.E	KLKSVK	K(0.20)LK(0.80)SVK	701.479955	0	1160	6	3	K	TVAYSVLVVAKVEKGKSKKLKSVKELLGITIMERSSFEKNP	1162	1	1							Cas9		0	R.SDKNR.G	SDKNR	SDK(1.00)NR	618.308532	0	864
20190410_QExHFX1_RSLC1_Beveridge_Clausen_IMP_DSS_JRmethod_R1	10614	20190410_QExHFX1_RSLC1_Beveridge_Clausen_IMP_DSS_JRmethod_R1.mgf	798	C:\2018_Peptideproject\Data\20190410\20190410_QExHFX1_RSLC1_Beveridge_Clausen_IMP_DSS_JRmethod_R1.mgf	3235.98288	-1	1954.071493	3	652.364441	766673.8125	1954.077491	652.36644	false	0	1	BS3	138.06807	0	Cas9		0	R.KKbs3ohDWDPK.K	KKDWDPK	K(1.00)Kbs3ohDWDPK	1071.560047	0	1127	7	1	K	GGFSKESILPKRNSDKLIARKKDWDPKKYGGFDSPTVAYSV	1127	1	1	Kbs3oh	2	156.0786347				CAH1_HUMAN	sp|CAH1_HUMAN|	0	K.TKbs3ohGKR.A	TKGKR	TKbs3ohGK(1.00)R	744.449374	0	169
20190410_QExHFX1_RSLC1_Beveridge_Clausen_IMP_DSS_JRmethod_R1	10644	20190410_QExHFX1_RSLC1_Beveridge_Clausen_IMP_DSS_JRmethod_R1.mgf	818	C:\2018_Peptideproject\Data\20190410\20190410_QExHFX1_RSLC1_Beveridge_Clausen_IMP_DSS_JRmethod_R1.mgf	3240.72768	-1	1912.018433	4	479.011885	664602.25	1912.016655	479.01144	false	1	1				REV_Cas9		1	K.HNYASLKVDLNADALIR.K	HNYASLKVDLNADALIR	HNYASLKVDLNADALIR	1912.016655	0	73	17					1	1
20190410_QExHFX1_RSLC1_Beveridge_Clausen_IMP_DSS_JRmethod_R1	10647	20190410_QExHFX1_RSLC1_Beveridge_Clausen_IMP_DSS_JRmethod_R1.mgf	820	C:\2018_Peptideproject\Data\20190410\20190410_QExHFX1_RSLC1_Beveridge_Clausen_IMP_DSS_JRmethod_R1.mgf	3241.12926	-1	1796.888449	3	599.970093	468977.53125	1796.894461	599.972097	false	1	1	BS3	138.06807	0	REV_RETBP_HUMAN	sp|RETBP_HUMAN|	1	K.ADFNKER.V	ADFNKER	ADFNK(1.00)ER	878.424625	0	167	7	5	K	EPKKDAMAYWTGSRFKADFNKERVFSSRVCRDERAGSGLAA	171	1	1							REV_Cas9		1	K.DVKEYK.G	DVKEYK	DVK(1.00)EYK	780.401765	0	178
20190410_QExHFX1_RSLC1_Beveridge_Clausen_IMP_DSS_JRmethod_R1	10634	20190410_QExHFX1_RSLC1_Beveridge_Clausen_IMP_DSS_JRmethod_R1.mgf	811	C:\2018_Peptideproject\Data\20190410\20190410_QExHFX1_RSLC1_Beveridge_Clausen_IMP_DSS_JRmethod_R1.mgf	3239.34282	-1	1867.044577	3	623.355469	1800020.75	1867.045472	623.355767	false	1	1	BS3	138.06807	0	Cas9		0	K.KDWDPKbs3ohK.Y	KDWDPKK	K(1.00)DWDPKbs3ohK	1071.560047	0	1128	7	1	K	GFSKESILPKRNSDKLIARKKDWDPKKYGGFDSPTVAYSVL	1128	1	1	Kbs3oh	6	156.0786347				REV_Cas9		1	K.IEKIR.E	IEKIR	IEK(1.00)IR	657.417355	0	927
20190410_QExHFX1_RSLC1_Beveridge_Clausen_IMP_DSS_JRmethod_R1	10671	20190410_QExHFX1_RSLC1_Beveridge_Clausen_IMP_DSS_JRmethod_R1.mgf	835	C:\2018_Peptideproject\Data\20190410\20190410_QExHFX1_RSLC1_Beveridge_Clausen_IMP_DSS_JRmethod_R1.mgf	3245.2617	-1	1797.895346	3	600.305725	730921.25	1797.900943	600.307591	false	1	1	BS3	138.06807	0	REV_Cas9		1	K.SRGKNDR.S	SRGKNDR	SRGK(1.00)NDR	831.431107	0	503	7	4	K	WYKNKKMVVEESPVNDKSRGKNDRSTLKVNDISDKDLFSQP	506	1	1							Cas9		0	K.EDYFKK.I	EDYFKK	EDYFK(1.00)K	828.401765	0	570
20190410_QExHFX1_RSLC1_Beveridge_Clausen_IMP_DSS_JRmethod_R1	10639	20190410_QExHFX1_RSLC1_Beveridge_Clausen_IMP_DSS_JRmethod_R1.mgf	814	C:\2018_Peptideproject\Data\20190410\20190410_QExHFX1_RSLC1_Beveridge_Clausen_IMP_DSS_JRmethod_R1.mgf	3240.17646	-1	1939.083029	3	647.368286	644532.625	1939.077835	647.366555	false	1	1	BS3	138.06807	0	Cas9		0	R.KKbs3ohDWDPK.K	KKDWDPK	K(1.00)Kbs3ohDWDPK	1071.560047	0	1127	7	1	K	GGFSKESILPKRNSDKLIARKKDWDPKKYGGFDSPTVAYSV	1127	1	1	Kbs3oh	2	156.0786347				REV_Cas9		1	K.KRDAIK.L	KRDAIK	K(1.00)RDAIK	729.449718	0	245
20190410_QExHFX1_RSLC1_Beveridge_Clausen_IMP_DSS_JRmethod_R1	10452	20190410_QExHFX1_RSLC1_Beveridge_Clausen_IMP_DSS_JRmethod_R1.mgf	734	C:\2018_Peptideproject\Data\20190410\20190410_QExHFX1_RSLC1_Beveridge_Clausen_IMP_DSS_JRmethod_R1.mgf	3199.34484	-1	2911.46357	4	728.873169	1110776.25	2911.466207	728.873828	true	0	1	BS3	138.06807	0	Cas9		0	R.GKSDNVPSEEVVK.K	GKSDNVPSEEVVK	GK(1.00)SDNVPSEEVVK	1386.699068	0	869	13	2	K	FLKDDSIDNKVLTRSDKNRGKSDNVPSEEVVKKMKNYWRQL	870	1	1							Cas9		0	R.GKSDNVPSEEVVK.K	GKSDNVPSEEVVK	GK(1.00)SDNVPSEEVVK	1386.699068	0	869
20190410_QExHFX1_RSLC1_Beveridge_Clausen_IMP_DSS_JRmethod_R1	10661	20190410_QExHFX1_RSLC1_Beveridge_Clausen_IMP_DSS_JRmethod_R1.mgf	830	C:\2018_Peptideproject\Data\20190410\20190410_QExHFX1_RSLC1_Beveridge_Clausen_IMP_DSS_JRmethod_R1.mgf	3243.186	-1	2008.046408	3	670.356079	3230417.75	2008.045164	670.355665	false	1	1	BS3	138.06807	0	REV_AMYS_HUMAN	sp|AMYS_HUMAN|	1	K.NLYSKMEGNK.R	NLYSKMEGNK	NLYSK(1.00)MEGNK	1198.565218	0	219	10	5	K	VLRADSPMFGWGEGWKNLYSKMEGNKRWIVTGKLAGKYFET	223	1	1							MYG_HUMAN	sp|MYG_HUMAN|	0	K.FKHLK.S	FKHLK	FK(1.00)HLK	671.411876	0	46
20190410_QExHFX1_RSLC1_Beveridge_Clausen_IMP_DSS_JRmethod_R1	10649	20190410_QExHFX1_RSLC1_Beveridge_Clausen_IMP_DSS_JRmethod_R1.mgf	822	C:\2018_Peptideproject\Data\20190410\20190410_QExHFX1_RSLC1_Beveridge_Clausen_IMP_DSS_JRmethod_R1.mgf	3241.27638	-1	1855.052268	4	464.770343	2381825	1855.052692	464.770449	false	0	1	BS3	138.06807	0	Cas9		0	K.RNSDKLIAR.K	RNSDKLIAR	RNSDK(1.00)LIAR	1071.614885	0	1118	9	5	K	TEVQTGGFSKESILPKRNSDKLIARKKDWDPKKYGGFDSPT	1122	1	1							Cas9		0	R.EKIEK.I	EKIEK	EK(1.00)IEK	645.369736	0	442
20190410_QExHFX1_RSLC1_Beveridge_Clausen_IMP_DSS_JRmethod_R1	10658	20190410_QExHFX1_RSLC1_Beveridge_Clausen_IMP_DSS_JRmethod_R1.mgf	828	C:\2018_Peptideproject\Data\20190410\20190410_QExHFX1_RSLC1_Beveridge_Clausen_IMP_DSS_JRmethod_R1.mgf	3242.69952	-1	1653.995688	3	552.339172	1167099	1653.98897	552.336933	false	1	1	BS3	138.06807	0	Cas9		0	R.NSDKLIAR.K	NSDKLIAR	NSDK(1.00)LIAR	915.513774	0	1119	8	4	K	TEVQTGGFSKESILPKRNSDKLIARKKDWDPKKYGGFDSPT	1122	1	1							REV_CRP_HUMAN	sp|CRP_HUMAN|	1	K.KGLKR.S	KGLKR	K(0.48)GLK(0.52)R	600.407125	0	84
20190410_QExHFX1_RSLC1_Beveridge_Clausen_IMP_DSS_JRmethod_R1	10664	20190410_QExHFX1_RSLC1_Beveridge_Clausen_IMP_DSS_JRmethod_R1.mgf	831	C:\2018_Peptideproject\Data\20190410\20190410_QExHFX1_RSLC1_Beveridge_Clausen_IMP_DSS_JRmethod_R1.mgf	3243.83244	-1	1969.095443	3	657.372424	124917640	1969.095619	657.372483	true	0	1	BS3	138.06807	0	Cas9		0	R.NSDKLIAR.K	NSDKLIAR	NSDK(1.00)LIAR	915.513774	0	1119	8	4	K	TEVQTGGFSKESILPKRNSDKLIARKKDWDPKKYGGFDSPT	1122	1	1							Cas9		0	R.NSDKLIAR.K	NSDKLIAR	NSDK(1.00)LIAR	915.513774	0	1119
20190410_QExHFX1_RSLC1_Beveridge_Clausen_IMP_DSS_JRmethod_R1	10712	20190410_QExHFX1_RSLC1_Beveridge_Clausen_IMP_DSS_JRmethod_R1.mgf	850	C:\2018_Peptideproject\Data\20190410\20190410_QExHFX1_RSLC1_Beveridge_Clausen_IMP_DSS_JRmethod_R1.mgf	3255.01188	-1	1540.898031	3	514.639954	620632.75	1540.901067	514.640966	false	1	1	BS3	138.06807	0	REV_Cas9		1	R.EIKPR.D	EIKPR	EIK(1.00)PR	641.386055	0	66	5	3	K	PAGLNTLTFLHIINEAQREIKPRDKHNYASLKVDLNADALI	68	1	1							Cas9		0	K.VMKQLK.R	VMKQLK	VMK(1.00)QLK	761.446942	0	651
20190410_QExHFX1_RSLC1_Beveridge_Clausen_IMP_DSS_JRmethod_R1	10709	20190410_QExHFX1_RSLC1_Beveridge_Clausen_IMP_DSS_JRmethod_R1.mgf	848	C:\2018_Peptideproject\Data\20190410\20190410_QExHFX1_RSLC1_Beveridge_Clausen_IMP_DSS_JRmethod_R1.mgf	3254.4969	-1	1661.871612	3	554.964481	626076.625	1661.871163	554.964331	false	1	1	BS3	138.06807	0	Cas9		0	K.MKNYWR.Q	MKNYWR	MK(1.00)NYWR	912.427603	0	883	6	2	K	SDKNRGKSDNVPSEEVVKKMKNYWRQLLNAKLITQRKFDNL	884	1	1							REV_MYG_HUMAN	sp|MYG_HUMAN|	1	K.SLKHK.F	SLKHK	SLK(1.00)HK	611.37549	0	104
20190410_QExHFX1_RSLC1_Beveridge_Clausen_IMP_DSS_JRmethod_R1	10678	20190410_QExHFX1_RSLC1_Beveridge_Clausen_IMP_DSS_JRmethod_R1.mgf	837	C:\2018_Peptideproject\Data\20190410\20190410_QExHFX1_RSLC1_Beveridge_Clausen_IMP_DSS_JRmethod_R1.mgf	3247.09254	-1	1608.907797	3	537.309875	1176675.125	1608.905981	537.30927	false	1	1				REV_Cas9		1	K.NISRHDTNGLKVKK.F	NISRHDTNGLKVKK	NISRHDTNGLKVKK	1608.905981	0	1325	14					1	1
20190410_QExHFX1_RSLC1_Beveridge_Clausen_IMP_DSS_JRmethod_R1	10710	20190410_QExHFX1_RSLC1_Beveridge_Clausen_IMP_DSS_JRmethod_R1.mgf	849	C:\2018_Peptideproject\Data\20190410\20190410_QExHFX1_RSLC1_Beveridge_Clausen_IMP_DSS_JRmethod_R1.mgf	3254.57142	-1	1661.871612	4	416.47518	597923.1875	1661.871163	416.475067	false	1	1	BS3	138.06807	0	Cas9		0	K.MKNYWR.Q	MKNYWR	MK(1.00)NYWR	912.427603	0	883	6	2	K	SDKNRGKSDNVPSEEVVKKMKNYWRQLLNAKLITQRKFDNL	884	1	1							REV_MYG_HUMAN	sp|MYG_HUMAN|	1	K.SLKHK.F	SLKHK	SLK(1.00)HK	611.37549	0	104
20190410_QExHFX1_RSLC1_Beveridge_Clausen_IMP_DSS_JRmethod_R1	10655	20190410_QExHFX1_RSLC1_Beveridge_Clausen_IMP_DSS_JRmethod_R1.mgf	826	C:\2018_Peptideproject\Data\20190410\20190410_QExHFX1_RSLC1_Beveridge_Clausen_IMP_DSS_JRmethod_R1.mgf	3242.25954	-1	1994.056465	4	499.521393	1482259.875	1994.062529	499.522909	false	1	1	BS3	138.06807	0	Cas9		0	R.KFDNLTK.A	KFDNLTK	K(1.00)FDNLTK	864.470512	0	900	7	1	K	VKKMKNYWRQLLNAKLITQRKFDNLTKAERGGLSELDKAGF	900	1	1							REV_Cas9		1	K.YPDWKKR.D	YPDWKKR	YPDWK(0.50)K(0.50)R	991.523946	0	240
20190410_QExHFX1_RSLC1_Beveridge_Clausen_IMP_DSS_JRmethod_R1	10694	20190410_QExHFX1_RSLC1_Beveridge_Clausen_IMP_DSS_JRmethod_R1.mgf	842	C:\2018_Peptideproject\Data\20190410\20190410_QExHFX1_RSLC1_Beveridge_Clausen_IMP_DSS_JRmethod_R1.mgf	3251.12034	-1	2038.033041	3	680.351624	732913.5625	2038.03308	680.351636	false	1	1	BS3	138.06807	0	REV_Cas9		1	R.EIKPR.D	EIKPR	EIK(1.00)PR	641.386055	0	66	5	3	K	PAGLNTLTFLHIINEAQREIKPRDKHNYASLKVDLNADALI	68	1	1							REV_Cas9		1	K.QQENDEPSKGK.L	QQENDEPSKGK	QQENDEPSK(1.00)GK	1258.578954	0	114
20190410_QExHFX1_RSLC1_Beveridge_Clausen_IMP_DSS_JRmethod_R1	10717	20190410_QExHFX1_RSLC1_Beveridge_Clausen_IMP_DSS_JRmethod_R1.mgf	853	C:\2018_Peptideproject\Data\20190410\20190410_QExHFX1_RSLC1_Beveridge_Clausen_IMP_DSS_JRmethod_R1.mgf	3255.969	-1	2092.054281	3	698.358704	568797.8125	2092.051037	698.357622	false	1	1	BS3	138.06807	0	MYG_HUMAN	sp|MYG_HUMAN|	0	K.FKHLKSEDEMK.A	FKHLKSEDEMK	FK(0.50)HLK(0.50)SEDEMK	1406.686396	0	46	11	5	K	IRLFKGHPETLEKFDKFKHLKSEDEMKASEDLKKHGATVLT	50	1	1							REV_Cas9		1	K.SKGEK.V	SKGEK	SK(1.00)GEK	547.296571	0	216
20190410_QExHFX1_RSLC1_Beveridge_Clausen_IMP_DSS_JRmethod_R1	10728	20190410_QExHFX1_RSLC1_Beveridge_Clausen_IMP_DSS_JRmethod_R1.mgf	855	C:\2018_Peptideproject\Data\20190410\20190410_QExHFX1_RSLC1_Beveridge_Clausen_IMP_DSS_JRmethod_R1.mgf	3259.09254	-1	1710.858956	4	428.722015	773384.625	1710.861052	428.72254	false	1	1	BS3	138.06807	0	REV_MYG_HUMAN	sp|MYG_HUMAN|	1	K.EYNSAMKR.D	EYNSAMKR	EYNSAMK(1.00)R	1013.460025	0	7	8	7	K	........GQFGLKEYNSAMKRDFLELKANMAGQADAGFDG	13	1	1							Cas9		0	K.VEKGK.S	VEKGK	VEK(1.00)GK	559.332957	0	1153
20190410_QExHFX1_RSLC1_Beveridge_Clausen_IMP_DSS_JRmethod_R1	10736	20190410_QExHFX1_RSLC1_Beveridge_Clausen_IMP_DSS_JRmethod_R1.mgf	858	C:\2018_Peptideproject\Data\20190410\20190410_QExHFX1_RSLC1_Beveridge_Clausen_IMP_DSS_JRmethod_R1.mgf	3261.0138	-1	1677.865547	4	420.473663	618360	1677.866078	420.473796	false	0	1	BS3	138.06807	0	Cas9		0	R.DKPIR.E	DKPIR	DK(1.00)PIR	627.370405	0	1303	5	2	K	VILADANLDKVLSAYNKHRDKPIREQAENIIHLFTLTNLGA	1304	1	1							Cas9		0	K.MKNYWR.Q	MKNYWR	MK(1.00)NYWR	912.427603	0	883
20190410_QExHFX1_RSLC1_Beveridge_Clausen_IMP_DSS_JRmethod_R1	10700	20190410_QExHFX1_RSLC1_Beveridge_Clausen_IMP_DSS_JRmethod_R1.mgf	844	C:\2018_Peptideproject\Data\20190410\20190410_QExHFX1_RSLC1_Beveridge_Clausen_IMP_DSS_JRmethod_R1.mgf	3252.5886	-1	1958.01467	3	653.678833	612871.75	1958.014912	653.678914	true	0	1	BS3	138.06807	0	Cas9		0	R.QQLPEKYK.E	QQLPEKYK	QQLPEK(1.00)YK	1032.560392	0	345	8	6	K	DEHHQDLTLLKALVRQQLPEKYKEIFFDQSKNGYAGYIDGG	350	1	1							Cas9		0	K.KDWDPK.K	KDWDPK	K(1.00)DWDPK	787.386449	0	1128
20190410_QExHFX1_RSLC1_Beveridge_Clausen_IMP_DSS_JRmethod_R1	10704	20190410_QExHFX1_RSLC1_Beveridge_Clausen_IMP_DSS_JRmethod_R1.mgf	845	C:\2018_Peptideproject\Data\20190410\20190410_QExHFX1_RSLC1_Beveridge_Clausen_IMP_DSS_JRmethod_R1.mgf	3253.55502	-1	1777.967966	3	593.663265	1065773.25	1777.972652	593.664827	false	1	1	BS3	138.06807	0	REV_Cas9		1	K.KDVKEYK.G	KDVKEYK	K(0.48)DVK(0.52)EYK	908.496728	0	177	7	4	K	GNELEFLSKYPKLIILKKDVKEYKGAELFDIPKNEFSRSEM	180	1	1							REV_CTRB_BOVIN	sp|CTRB_BOVIN|	1	R.VSGWKR.Y	VSGWKR	VSGWK(1.00)R	731.407853	0	71
20190410_QExHFX1_RSLC1_Beveridge_Clausen_IMP_DSS_JRmethod_R1	10645	20190410_QExHFX1_RSLC1_Beveridge_Clausen_IMP_DSS_JRmethod_R1.mgf	819	C:\2018_Peptideproject\Data\20190410\20190410_QExHFX1_RSLC1_Beveridge_Clausen_IMP_DSS_JRmethod_R1.mgf	3240.80256	-1	1952.070794	3	651.697541	612008.125	1952.073094	651.698308	false	1	1	BS3	138.06807	0	Cas9		0	K.QLKEDYFKK.I	QLKEDYFKK	QLK(0.68)EDYFK(0.32)K	1197.63937	0	567	9	3	K	KKAIVDLLFKTNRKVTVKQLKEDYFKKIECFDSVEISGVED	569	1	1							REV_Cas9		1	K.KNISR.H	KNISR	K(1.00)NISR	616.365653	0	1324
20190410_QExHFX1_RSLC1_Beveridge_Clausen_IMP_DSS_JRmethod_R1	10695	20190410_QExHFX1_RSLC1_Beveridge_Clausen_IMP_DSS_JRmethod_R1.mgf	843	C:\2018_Peptideproject\Data\20190410\20190410_QExHFX1_RSLC1_Beveridge_Clausen_IMP_DSS_JRmethod_R1.mgf	3251.19546	-1	1958.014962	4	490.511017	623800.125	1958.014912	490.511004	false	0	1	BS3	138.06807	0	Cas9		0	K.KDWDPK.K	KDWDPK	K(1.00)DWDPK	787.386449	0	1128	6	1	K	GFSKESILPKRNSDKLIARKKDWDPKKYGGFDSPTVAYSVL	1128	1	1							Cas9		0	R.QQLPEKYK.E	QQLPEKYK	QQLPEK(1.00)YK	1032.560392	0	345
20190410_QExHFX1_RSLC1_Beveridge_Clausen_IMP_DSS_JRmethod_R1	10706	20190410_QExHFX1_RSLC1_Beveridge_Clausen_IMP_DSS_JRmethod_R1.mgf	847	C:\2018_Peptideproject\Data\20190410\20190410_QExHFX1_RSLC1_Beveridge_Clausen_IMP_DSS_JRmethod_R1.mgf	3253.73916	-1	1777.964499	3	593.662109	1065773.25	1777.964789	593.662206	false	0	1	BS3	138.06807	0	Cas9		0	K.VMKQLK.R	VMKQLK	VMK(1.00)QLK	761.446942	0	651	6	3	K	REMIEERLKTYAHLFDDKVMKQLKRRRYTGWGRLSRKLING	653	1	1							RETBP_HUMAN	sp|RETBP_HUMAN|	0	R.VKENFDK.A	VKENFDK	VK(1.00)ENFDK	878.449777	0	29
20190410_QExHFX1_RSLC1_Beveridge_Clausen_IMP_DSS_JRmethod_R1	10738	20190410_QExHFX1_RSLC1_Beveridge_Clausen_IMP_DSS_JRmethod_R1.mgf	859	C:\2018_Peptideproject\Data\20190410\20190410_QExHFX1_RSLC1_Beveridge_Clausen_IMP_DSS_JRmethod_R1.mgf	3261.34038	-1	1606.85079	3	536.624207	977879.0625	1606.850094	536.623975	false	1	1	BS3	138.06807	0	REV_Cas9		1	R.KQIFGK.A	KQIFGK	K(1.00)QIFGK	719.433006	0	450	6	1	K	RMSDLIQAVKHTIRQTEVLRKQIFGKADLESLGRGEKATLN	450	1	1							REV_AMYS_HUMAN	sp|AMYS_HUMAN|	1	K.MEGNKR.W	MEGNKR	MEGNK(1.00)R	749.349018	0	224
20190410_QExHFX1_RSLC1_Beveridge_Clausen_IMP_DSS_JRmethod_R1	10751	20190410_QExHFX1_RSLC1_Beveridge_Clausen_IMP_DSS_JRmethod_R1.mgf	863	C:\2018_Peptideproject\Data\20190410\20190410_QExHFX1_RSLC1_Beveridge_Clausen_IMP_DSS_JRmethod_R1.mgf	3264.7071	-1	1543.82131	3	515.61438	647829.75	1543.82459	515.615473	false	0	1	BS3	138.06807	0	AMYS_HUMAN	sp|AMYS_HUMAN|	0	R.KWNGEK.M	KWNGEK	K(1.00)WNGEK	760.386783	0	283	6	1	K	FGNGRVTEFKYGAKLGTVIRKWNGEKMSYLKNWGEGWGFMP	283	1	1							Cas9		0	R.EKIEK.I	EKIEK	EK(1.00)IEK	645.369736	0	442
20190410_QExHFX1_RSLC1_Beveridge_Clausen_IMP_DSS_JRmethod_R1	10743	20190410_QExHFX1_RSLC1_Beveridge_Clausen_IMP_DSS_JRmethod_R1.mgf	861	C:\2018_Peptideproject\Data\20190410\20190410_QExHFX1_RSLC1_Beveridge_Clausen_IMP_DSS_JRmethod_R1.mgf	3262.54356	-1	1827.922812	3	610.31488	819396.9375	1827.926765	610.316198	false	1	1	BS3	138.06807	0	Cas9		0	K.DFQFYKVR.E	DFQFYKVR	DFQFYK(1.00)VR	1101.560726	0	973	8	6	K	KVITLKSKLVSDFRKDFQFYKVREINNYHHAHDAYLNAVVG	978	1	1							REV_Cas9		1	R.GKNDR.S	GKNDR	GK(1.00)NDR	588.297968	0	505
20190410_QExHFX1_RSLC1_Beveridge_Clausen_IMP_DSS_JRmethod_R1	10620	20190410_QExHFX1_RSLC1_Beveridge_Clausen_IMP_DSS_JRmethod_R1.mgf	802	C:\2018_Peptideproject\Data\20190410\20190410_QExHFX1_RSLC1_Beveridge_Clausen_IMP_DSS_JRmethod_R1.mgf	3237.01578	-1	1865.035544	3	622.685791	1286579.375	1865.041065	622.687631	false	0	1	BS3	138.06807	0	Cas9		0	R.NSDKLIARK.K	NSDKLIARK	NSDK(1.00)LIARK	1043.608737	0	1119	9	4	K	TEVQTGGFSKESILPKRNSDKLIARKKDWDPKKYGGFDSPT	1122	1	1							MYG_HUMAN	sp|MYG_HUMAN|	0	K.FDKFK.H	FDKFK	FDK(1.00)FK	683.364257	0	43
20190410_QExHFX1_RSLC1_Beveridge_Clausen_IMP_DSS_JRmethod_R1	10637	20190410_QExHFX1_RSLC1_Beveridge_Clausen_IMP_DSS_JRmethod_R1.mgf	812	C:\2018_Peptideproject\Data\20190410\20190410_QExHFX1_RSLC1_Beveridge_Clausen_IMP_DSS_JRmethod_R1.mgf	3239.99052	-1	2158.164447	4	540.548388	2321930.5	2158.163365	540.548118	false	0	1	BS3	138.06807	0	Cas9		0	K.SDNVPSEEVVKK.M	SDNVPSEEVVKK	SDNVPSEEVVK(1.00)K	1329.677604	0	871	12	11	K	LTRSDKNRGKSDNVPSEEVVKKMKNYWRQLLNAKLITQRKF	881	1	1							Cas9		0	K.AGFIKR.Q	AGFIKR	AGFIK(1.00)R	690.41769	0	918
20190410_QExHFX1_RSLC1_Beveridge_Clausen_IMP_DSS_JRmethod_R1	10760	20190410_QExHFX1_RSLC1_Beveridge_Clausen_IMP_DSS_JRmethod_R1.mgf	869	C:\2018_Peptideproject\Data\20190410\20190410_QExHFX1_RSLC1_Beveridge_Clausen_IMP_DSS_JRmethod_R1.mgf	3266.0922	-1	1829.92745	3	610.983093	625818.6875	1829.928678	610.983503	false	1	1	BS3	138.06807	0	Cas9		0	K.MKNYWR.Q	MKNYWR	MK(1.00)NYWR	912.427603	0	883	6	2	K	SDKNRGKSDNVPSEEVVKKMKNYWRQLLNAKLITQRKFDNL	884	1	1							REV_CTRB_BOVIN	sp|CTRB_BOVIN|	1	K.FPKNFK.V	FPKNFK	FPK(1.00)NFK	779.433005	0	153
20190410_QExHFX1_RSLC1_Beveridge_Clausen_IMP_DSS_JRmethod_R1	10716	20190410_QExHFX1_RSLC1_Beveridge_Clausen_IMP_DSS_JRmethod_R1.mgf	852	C:\2018_Peptideproject\Data\20190410\20190410_QExHFX1_RSLC1_Beveridge_Clausen_IMP_DSS_JRmethod_R1.mgf	3255.89388	-1	1981.048056	3	661.356628	608228.0625	1981.048	661.35661	false	1	1	BS3	138.06807	0	Cas9		0	K.KLVDSTDK.A	KLVDSTDK	K(1.00)LVDSTDK	904.486556	0	145	8	1	K	NIVDEVAYHEKYPTIYHLRKKLVDSTDKADLRLIYLALAHM	145	1	1							REV_Cas9		1	K.ETRSYKR.Q	ETRSYKR	ETRSYK(1.00)R	938.493373	0	29
20190410_QExHFX1_RSLC1_Beveridge_Clausen_IMP_DSS_JRmethod_R1	10643	20190410_QExHFX1_RSLC1_Beveridge_Clausen_IMP_DSS_JRmethod_R1.mgf	817	C:\2018_Peptideproject\Data\20190410\20190410_QExHFX1_RSLC1_Beveridge_Clausen_IMP_DSS_JRmethod_R1.mgf	3240.6528	-1	2158.1643	3	720.395376	1862820.875	2158.163365	720.395065	false	0	1	BS3	138.06807	0	Cas9		0	K.SDNVPSEEVVKK.M	SDNVPSEEVVKK	SDNVPSEEVVK(1.00)K	1329.677604	0	871	12	11	K	LTRSDKNRGKSDNVPSEEVVKKMKNYWRQLLNAKLITQRKF	881	1	1							Cas9		0	K.AGFIKR.Q	AGFIKR	AGFIK(1.00)R	690.41769	0	918
20190410_QExHFX1_RSLC1_Beveridge_Clausen_IMP_DSS_JRmethod_R1	10758	20190410_QExHFX1_RSLC1_Beveridge_Clausen_IMP_DSS_JRmethod_R1.mgf	867	C:\2018_Peptideproject\Data\20190410\20190410_QExHFX1_RSLC1_Beveridge_Clausen_IMP_DSS_JRmethod_R1.mgf	3265.9422	-1	1677.865317	3	560.295715	742724.6875	1677.866078	560.295969	false	0	1	BS3	138.06807	0	Cas9		0	K.MKNYWR.Q	MKNYWR	MK(1.00)NYWR	912.427603	0	883	6	2	K	SDKNRGKSDNVPSEEVVKKMKNYWRQLLNAKLITQRKFDNL	884	1	1							Cas9		0	R.DKPIR.E	DKPIR	DK(1.00)PIR	627.370405	0	1303
20190410_QExHFX1_RSLC1_Beveridge_Clausen_IMP_DSS_JRmethod_R1	10691	20190410_QExHFX1_RSLC1_Beveridge_Clausen_IMP_DSS_JRmethod_R1.mgf	840	C:\2018_Peptideproject\Data\20190410\20190410_QExHFX1_RSLC1_Beveridge_Clausen_IMP_DSS_JRmethod_R1.mgf	3250.60338	-1	2084.141379	3	695.721069	751829.1875	2084.133796	695.718542	false	0	1	BS3	138.06807	0	Cas9		0	K.LINGIRDKQSGK.T	LINGIRDKQSGK	LINGIRDK(1.00)QSGK	1327.757193	0	670	12	8	K	RRRYTGWGRLSRKLINGIRDKQSGKTILDFLKSDGFANRNF	677	1	1							Cas9		0	R.SDKNR.G	SDKNR	SDK(1.00)NR	618.308532	0	864
20190410_QExHFX1_RSLC1_Beveridge_Clausen_IMP_DSS_JRmethod_R1	10755	20190410_QExHFX1_RSLC1_Beveridge_Clausen_IMP_DSS_JRmethod_R1.mgf	865	C:\2018_Peptideproject\Data\20190410\20190410_QExHFX1_RSLC1_Beveridge_Clausen_IMP_DSS_JRmethod_R1.mgf	3265.54086	-1	1855.052433	3	619.358087	10721816	1855.052692	619.358174	false	0	1	BS3	138.06807	0	Cas9		0	K.RNSDKLIAR.K	RNSDKLIAR	RNSDK(1.00)LIAR	1071.614885	0	1118	9	5	K	TEVQTGGFSKESILPKRNSDKLIARKKDWDPKKYGGFDSPT	1122	1	1							Cas9		0	R.EKIEK.I	EKIEK	EK(1.00)IEK	645.369736	0	442
20190410_QExHFX1_RSLC1_Beveridge_Clausen_IMP_DSS_JRmethod_R1	10674	20190410_QExHFX1_RSLC1_Beveridge_Clausen_IMP_DSS_JRmethod_R1.mgf	836	C:\2018_Peptideproject\Data\20190410\20190410_QExHFX1_RSLC1_Beveridge_Clausen_IMP_DSS_JRmethod_R1.mgf	3246.01998	-1	1743.994772	3	582.338867	1099377.625	1743.999535	582.340455	false	0	1	BS3	138.06807	0	Cas9		0	R.NSDKLIAR.K	NSDKLIAR	NSDK(1.00)LIAR	915.513774	0	1119	8	4	K	TEVQTGGFSKESILPKRNSDKLIARKKDWDPKKYGGFDSPT	1122	1	1							Cas9		0	K.AGFIKR.Q	AGFIKR	AGFIK(1.00)R	690.41769	0	918
20190410_QExHFX1_RSLC1_Beveridge_Clausen_IMP_DSS_JRmethod_R1	10773	20190410_QExHFX1_RSLC1_Beveridge_Clausen_IMP_DSS_JRmethod_R1.mgf	873	C:\2018_Peptideproject\Data\20190410\20190410_QExHFX1_RSLC1_Beveridge_Clausen_IMP_DSS_JRmethod_R1.mgf	3269.40654	-1	1782.949545	3	595.323792	590398.9375	1782.945709	595.322513	false	1	1	BS3	138.06807	0	REV_Cas9		1	R.QWYKNK.K	QWYKNK	QWYK(1.00)NK	865.444633	0	485	6	4	K	TLNDKRFQTIKLANLLRQWYKNKKMVVEESPVNDKSRGKND	488	1	1							REV_CTRB_BOVIN	sp|CTRB_BOVIN|	1	K.FPKNFK.V	FPKNFK	FPK(1.00)NFK	779.433005	0	153
20190410_QExHFX1_RSLC1_Beveridge_Clausen_IMP_DSS_JRmethod_R1	10759	20190410_QExHFX1_RSLC1_Beveridge_Clausen_IMP_DSS_JRmethod_R1.mgf	868	C:\2018_Peptideproject\Data\20190410\20190410_QExHFX1_RSLC1_Beveridge_Clausen_IMP_DSS_JRmethod_R1.mgf	3266.01744	-1	2140.083212	3	714.368347	412290.5625	2140.083399	714.36841	false	0	1	BS3	138.06807	0	Cas9		0	R.MNTKYDENDK.L	MNTKYDENDK	MNTK(1.00)YDENDK	1272.529226	0	943	10	4	K	VETRQITKHVAQILDSRMNTKYDENDKLIREVKVITLKSKL	946	1	1							CRP_HUMAN	sp|CRP_HUMAN|	0	R.VRKSLK.K	VRKSLK	VRK(1.00)SLK	729.486103	0	135
20190410_QExHFX1_RSLC1_Beveridge_Clausen_IMP_DSS_JRmethod_R1	10781	20190410_QExHFX1_RSLC1_Beveridge_Clausen_IMP_DSS_JRmethod_R1.mgf	877	C:\2018_Peptideproject\Data\20190410\20190410_QExHFX1_RSLC1_Beveridge_Clausen_IMP_DSS_JRmethod_R1.mgf	3271.0584	-1	1969.096382	4	493.281372	4296057.5	1969.095619	493.281181	true	0	1	BS3	138.06807	0	Cas9		0	R.NSDKLIAR.K	NSDKLIAR	NSDK(1.00)LIAR	915.513774	0	1119	8	4	K	TEVQTGGFSKESILPKRNSDKLIARKKDWDPKKYGGFDSPT	1122	1	1							Cas9		0	R.NSDKLIAR.K	NSDKLIAR	NSDK(1.00)LIAR	915.513774	0	1119
20190410_QExHFX1_RSLC1_Beveridge_Clausen_IMP_DSS_JRmethod_R1	10806	20190410_QExHFX1_RSLC1_Beveridge_Clausen_IMP_DSS_JRmethod_R1.mgf	886	C:\2018_Peptideproject\Data\20190410\20190410_QExHFX1_RSLC1_Beveridge_Clausen_IMP_DSS_JRmethod_R1.mgf	3277.00872	-1	1768.975851	3	590.665894	597176.0625	1768.972317	590.664715	false	0	1	BS3	138.06807	0	AMYS_HUMAN	sp|AMYS_HUMAN|	0	R.VTEFKYGAK.L	VTEFKYGAK	VTEFK(1.00)YGAK	1041.549492	0	268	9	5	K	LGGEPIKSSDYFGNGRVTEFKYGAKLGTVIRKWNGEKMSYL	272	1	1							Cas9		0	R.LSKSR.R	LSKSR	LSK(1.00)SR	589.354754	0	220
20190410_QExHFX1_RSLC1_Beveridge_Clausen_IMP_DSS_JRmethod_R1	10832	20190410_QExHFX1_RSLC1_Beveridge_Clausen_IMP_DSS_JRmethod_R1.mgf	896	C:\2018_Peptideproject\Data\20190410\20190410_QExHFX1_RSLC1_Beveridge_Clausen_IMP_DSS_JRmethod_R1.mgf	3283.18212	-1	1542.824331	3	515.282053	712899.625	1542.830679	515.284169	false	1	1	BS3	138.06807	0	REV_CTRB_BOVIN	sp|CTRB_BOVIN|	1	R.VSGWKR.Y	VSGWKR	VSGWK(1.00)R	731.407853	0	71	6	5	K	CSSVGSAGACIMVDTRVSGWKRYCDTNSVIPLTAQQKLDPK	75	1	1							REV_MYG_HUMAN	sp|MYG_HUMAN|	1	K.HKFDK.F	HKFDK	HK(1.00)FDK	673.354755	0	107
20190410_QExHFX1_RSLC1_Beveridge_Clausen_IMP_DSS_JRmethod_R1	10788	20190410_QExHFX1_RSLC1_Beveridge_Clausen_IMP_DSS_JRmethod_R1.mgf	881	C:\2018_Peptideproject\Data\20190410\20190410_QExHFX1_RSLC1_Beveridge_Clausen_IMP_DSS_JRmethod_R1.mgf	3272.40894	-1	1948.027472	3	650.349767	906208.9375	1948.026538	650.349456	false	1	1	BS3	138.06807	0	REV_Cas9		1	R.ESKNQK.G	ESKNQK	ESK(1.00)NQK	732.376612	0	591	6	3	K	LIQSGLKEIGEERKIRMRESKNQKGQTTQNREAMEIVINEK	593	1	1							REV_Cas9		1	K.KAQEGSLFAK.R	KAQEGSLFAK	K(1.00)AQEGSLFAK	1077.581855	0	823
20190410_QExHFX1_RSLC1_Beveridge_Clausen_IMP_DSS_JRmethod_R1	10834	20190410_QExHFX1_RSLC1_Beveridge_Clausen_IMP_DSS_JRmethod_R1.mgf	897	C:\2018_Peptideproject\Data\20190410\20190410_QExHFX1_RSLC1_Beveridge_Clausen_IMP_DSS_JRmethod_R1.mgf	3283.62294	-1	1342.781759	3	448.601196	655041.25	1342.781997	448.601275	false	1	1	BS3	138.06807	0	REV_Cas9		1	K.SKGEK.V	SKGEK	SK(1.00)GEK	547.296571	0	216	5	2	K	RSEMITIGLLKEVKSKKLKSKGEKVAVVLVSYAVTPSDFGG	217	1	1							REV_Cas9		1	K.IEKIR.E	IEKIR	IEK(1.00)IR	657.417355	0	927
20190410_QExHFX1_RSLC1_Beveridge_Clausen_IMP_DSS_JRmethod_R1	10705	20190410_QExHFX1_RSLC1_Beveridge_Clausen_IMP_DSS_JRmethod_R1.mgf	846	C:\2018_Peptideproject\Data\20190410\20190410_QExHFX1_RSLC1_Beveridge_Clausen_IMP_DSS_JRmethod_R1.mgf	3253.66452	-1	2083.139284	3	695.387038	629254.5	2083.138547	695.386792	false	1	1	BS3	138.06807	0	REV_Cas9		1	R.DIGNIKR.L	DIGNIKR	DIGNIK(1.00)R	814.466096	0	698	7	6	K	DKSLFDLIKTGSKQRDIGNIKRLSRLGWGTRRRKYLKQMKV	703	1	1							REV_Cas9		1	R.GEKATLNDKR.F	GEKATLNDKR	GEK(0.56)ATLNDK(0.44)R	1130.60438	0	464
20190410_QExHFX1_RSLC1_Beveridge_Clausen_IMP_DSS_JRmethod_R1	10822	20190410_QExHFX1_RSLC1_Beveridge_Clausen_IMP_DSS_JRmethod_R1.mgf	890	C:\2018_Peptideproject\Data\20190410\20190410_QExHFX1_RSLC1_Beveridge_Clausen_IMP_DSS_JRmethod_R1.mgf	3281.30544	-1	2056.129085	3	686.383638	732131.375	2056.131671	686.3845	false	1	1	BS3	138.06807	0	REV_Cas9		1	R.DAIKLDSR.K	DAIKLDSR	DAIK(1.00)LDSR	916.49779	0	247	8	4	K	VTPSDFGGKKYPDWKKRDAIKLDSRKNPLISKESFGGTQVE	250	1	1							REV_MYG_HUMAN	sp|MYG_HUMAN|	1	K.SLKHKFDK.F	SLKHKFDK	SLK(0.82)HK(0.18)FDK	1001.56581	0	104
20190410_QExHFX1_RSLC1_Beveridge_Clausen_IMP_DSS_JRmethod_R1	10820	20190410_QExHFX1_RSLC1_Beveridge_Clausen_IMP_DSS_JRmethod_R1.mgf	889	C:\2018_Peptideproject\Data\20190410\20190410_QExHFX1_RSLC1_Beveridge_Clausen_IMP_DSS_JRmethod_R1.mgf	3280.86516	-1	2056.130127	4	515.039808	557024.0625	2056.131671	515.040194	false	1	1	BS3	138.06807	0	REV_Cas9		1	R.DAIKLDSR.K	DAIKLDSR	DAIK(1.00)LDSR	916.49779	0	247	8	4	K	VTPSDFGGKKYPDWKKRDAIKLDSRKNPLISKESFGGTQVE	250	1	1							REV_MYG_HUMAN	sp|MYG_HUMAN|	1	K.SLKHKFDK.F	SLKHKFDK	SLK(0.50)HK(0.50)FDK	1001.56581	0	104
20190410_QExHFX1_RSLC1_Beveridge_Clausen_IMP_DSS_JRmethod_R1	10863	20190410_QExHFX1_RSLC1_Beveridge_Clausen_IMP_DSS_JRmethod_R1.mgf	902	C:\2018_Peptideproject\Data\20190410\20190410_QExHFX1_RSLC1_Beveridge_Clausen_IMP_DSS_JRmethod_R1.mgf	3291.6471	-1	1606.852134	3	536.624655	1159382.125	1606.850094	536.623975	false	1	1	BS3	138.06807	0	REV_Cas9		1	R.KQIFGK.A	KQIFGK	K(1.00)QIFGK	719.433006	0	450	6	1	K	RMSDLIQAVKHTIRQTEVLRKQIFGKADLESLGRGEKATLN	450	1	1							REV_AMYS_HUMAN	sp|AMYS_HUMAN|	1	K.MEGNKR.W	MEGNKR	MEGNK(1.00)R	749.349018	0	224
20190410_QExHFX1_RSLC1_Beveridge_Clausen_IMP_DSS_JRmethod_R1	10693	20190410_QExHFX1_RSLC1_Beveridge_Clausen_IMP_DSS_JRmethod_R1.mgf	841	C:\2018_Peptideproject\Data\20190410\20190410_QExHFX1_RSLC1_Beveridge_Clausen_IMP_DSS_JRmethod_R1.mgf	3251.04528	-1	2083.140558	4	521.792416	786793	2083.141232	521.792584	false	0	1	BS3	138.06807	0	Cas9		0	K.SDNVPSEEVVKK.M	SDNVPSEEVVKK	SDNVPSEEVVK(1.00)K	1329.677604	0	871	12	11	K	LTRSDKNRGKSDNVPSEEVVKKMKNYWRQLLNAKLITQRKF	881	1	1							Cas9		0	K.IIKDK.D	IIKDK	IIK(1.00)DK	615.395557	0	604
20190410_QExHFX1_RSLC1_Beveridge_Clausen_IMP_DSS_JRmethod_R1	10779	20190410_QExHFX1_RSLC1_Beveridge_Clausen_IMP_DSS_JRmethod_R1.mgf	876	C:\2018_Peptideproject\Data\20190410\20190410_QExHFX1_RSLC1_Beveridge_Clausen_IMP_DSS_JRmethod_R1.mgf	3270.73176	-1	2385.292183	4	597.330322	641248.0625	2385.293728	597.330709	false	0	1	BS3	138.06807	0	Cas9		0	K.MIAKSEQEIGKATAK.Y	MIAKSEQEIGKATAK	MIAK(0.59)SEQEIGK(0.41)ATAK	1619.855253	0	1025	15	4	K	LESEFVYGDYKVYDVRKMIAKSEQEIGKATAKYFFYSNIMN	1028	1	1							Cas9		0	R.DKPIR.E	DKPIR	DK(1.00)PIR	627.370405	0	1303
20190410_QExHFX1_RSLC1_Beveridge_Clausen_IMP_DSS_JRmethod_R1	10861	20190410_QExHFX1_RSLC1_Beveridge_Clausen_IMP_DSS_JRmethod_R1.mgf	901	C:\2018_Peptideproject\Data\20190410\20190410_QExHFX1_RSLC1_Beveridge_Clausen_IMP_DSS_JRmethod_R1.mgf	3291.32046	-1	1571.938254	3	524.986694	687641.0625	1571.94058	524.98747	false	1	1	BS3	138.06807	0	REV_Cas9		1	R.KIRMR.E	KIRMR	K(1.00)IRMR	718.427209	0	586	5	1	K	NEVPHKELIQSGLKEIGEERKIRMRESKNQKGQTTQNREAM	586	1	1							REV_CRP_HUMAN	sp|CRP_HUMAN|	1	K.GLKRSR.V	GLKRSR	GLK(1.00)RSR	715.445301	0	85
20190410_QExHFX1_RSLC1_Beveridge_Clausen_IMP_DSS_JRmethod_R1	10880	20190410_QExHFX1_RSLC1_Beveridge_Clausen_IMP_DSS_JRmethod_R1.mgf	906	C:\2018_Peptideproject\Data\20190410\20190410_QExHFX1_RSLC1_Beveridge_Clausen_IMP_DSS_JRmethod_R1.mgf	3296.15496	-1	1824.993674	3	609.338501	678779.875	1824.991824	609.337884	false	1	1	BS3	138.06807	0	REV_Cas9		1	K.QRDIGNIKR.L	QRDIGNIKR	QRDIGNIK(1.00)R	1098.625785	0	696	9	8	K	DKSLFDLIKTGSKQRDIGNIKRLSRLGWGTRRRKYLKQMKV	703	1	1							REV_Cas9		1	R.GKNDR.S	GKNDR	GK(1.00)NDR	588.297968	0	505
20190410_QExHFX1_RSLC1_Beveridge_Clausen_IMP_DSS_JRmethod_R1	10777	20190410_QExHFX1_RSLC1_Beveridge_Clausen_IMP_DSS_JRmethod_R1.mgf	875	C:\2018_Peptideproject\Data\20190410\20190410_QExHFX1_RSLC1_Beveridge_Clausen_IMP_DSS_JRmethod_R1.mgf	3270.28986	-1	2158.163765	4	540.548218	751054.4375	2158.163365	540.548118	false	0	1	BS3	138.06807	0	Cas9		0	K.SDNVPSEEVVKK.M	SDNVPSEEVVKK	SDNVPSEEVVK(1.00)K	1329.677604	0	871	12	11	K	LTRSDKNRGKSDNVPSEEVVKKMKNYWRQLLNAKLITQRKF	881	1	1							Cas9		0	K.AGFIKR.Q	AGFIKR	AGFIK(1.00)R	690.41769	0	918
20190410_QExHFX1_RSLC1_Beveridge_Clausen_IMP_DSS_JRmethod_R1	10782	20190410_QExHFX1_RSLC1_Beveridge_Clausen_IMP_DSS_JRmethod_R1.mgf	878	C:\2018_Peptideproject\Data\20190410\20190410_QExHFX1_RSLC1_Beveridge_Clausen_IMP_DSS_JRmethod_R1.mgf	3271.13364	-1	2158.163229	3	720.39502	402348.375	2158.163365	720.395065	false	0	1	BS3	138.06807	0	Cas9		0	K.SDNVPSEEVVKK.M	SDNVPSEEVVKK	SDNVPSEEVVK(1.00)K	1329.677604	0	871	12	11	K	LTRSDKNRGKSDNVPSEEVVKKMKNYWRQLLNAKLITQRKF	881	1	1							Cas9		0	K.AGFIKR.Q	AGFIKR	AGFIK(1.00)R	690.41769	0	918
20190410_QExHFX1_RSLC1_Beveridge_Clausen_IMP_DSS_JRmethod_R1	10898	20190410_QExHFX1_RSLC1_Beveridge_Clausen_IMP_DSS_JRmethod_R1.mgf	909	C:\2018_Peptideproject\Data\20190410\20190410_QExHFX1_RSLC1_Beveridge_Clausen_IMP_DSS_JRmethod_R1.mgf	3301.11396	-1	1969.097016	4	493.28153	688540.25	1969.095619	493.281181	true	0	1	BS3	138.06807	0	Cas9		0	R.NSDKLIAR.K	NSDKLIAR	NSDK(1.00)LIAR	915.513774	0	1119	8	4	K	TEVQTGGFSKESILPKRNSDKLIARKKDWDPKKYGGFDSPT	1122	1	1							Cas9		0	R.NSDKLIAR.K	NSDKLIAR	NSDK(1.00)LIAR	915.513774	0	1119
20190410_QExHFX1_RSLC1_Beveridge_Clausen_IMP_DSS_JRmethod_R1	10840	20190410_QExHFX1_RSLC1_Beveridge_Clausen_IMP_DSS_JRmethod_R1.mgf	899	C:\2018_Peptideproject\Data\20190410\20190410_QExHFX1_RSLC1_Beveridge_Clausen_IMP_DSS_JRmethod_R1.mgf	3285.01668	-1	1661.871105	4	416.475053	1546128.25	1661.871163	416.475067	false	1	1	BS3	138.06807	0	Cas9		0	K.MKNYWR.Q	MKNYWR	MK(1.00)NYWR	912.427603	0	883	6	2	K	SDKNRGKSDNVPSEEVVKKMKNYWRQLLNAKLITQRKFDNL	884	1	1							REV_MYG_HUMAN	sp|MYG_HUMAN|	1	K.SLKHK.F	SLKHK	SLK(1.00)HK	611.37549	0	104
20190410_QExHFX1_RSLC1_Beveridge_Clausen_IMP_DSS_JRmethod_R1	10893	20190410_QExHFX1_RSLC1_Beveridge_Clausen_IMP_DSS_JRmethod_R1.mgf	907	C:\2018_Peptideproject\Data\20190410\20190410_QExHFX1_RSLC1_Beveridge_Clausen_IMP_DSS_JRmethod_R1.mgf	3300.13752	-1	2131.155706	4	533.796203	676543.9375	2131.155837	533.796236	false	0	1	BS3	138.06807	0	Cas9		0	K.LVDSTDKADLR.L	LVDSTDKADLR	LVDSTDK(1.00)ADLR	1231.640825	0	146	11	7	K	YHEKYPTIYHLRKKLVDSTDKADLRLIYLALAHMIKFRGHF	152	1	1							Cas9		0	K.VMKQLK.R	VMKQLK	VMK(1.00)QLK	761.446942	0	651
20190410_QExHFX1_RSLC1_Beveridge_Clausen_IMP_DSS_JRmethod_R1	10904	20190410_QExHFX1_RSLC1_Beveridge_Clausen_IMP_DSS_JRmethod_R1.mgf	911	C:\2018_Peptideproject\Data\20190410\20190410_QExHFX1_RSLC1_Beveridge_Clausen_IMP_DSS_JRmethod_R1.mgf	3302.4126	-1	1948.024985	3	650.348938	2806167.5	1948.026538	650.349456	false	1	1	BS3	138.06807	0	REV_Cas9		1	R.ESKNQK.G	ESKNQK	ESK(1.00)NQK	732.376612	0	591	6	3	K	LIQSGLKEIGEERKIRMRESKNQKGQTTQNREAMEIVINEK	593	1	1							REV_Cas9		1	K.KAQEGSLFAK.R	KAQEGSLFAK	K(1.00)AQEGSLFAK	1077.581855	0	823
20190410_QExHFX1_RSLC1_Beveridge_Clausen_IMP_DSS_JRmethod_R1	10918	20190410_QExHFX1_RSLC1_Beveridge_Clausen_IMP_DSS_JRmethod_R1.mgf	916	C:\2018_Peptideproject\Data\20190410\20190410_QExHFX1_RSLC1_Beveridge_Clausen_IMP_DSS_JRmethod_R1.mgf	3305.78706	-1	1701.933974	3	568.318601	1208108.875	1701.926094	568.315974	false	1	1	BS3	138.06807	0	REV_Cas9		1	R.GEKATLNDK.R	GEKATLNDK	GEK(1.00)ATLNDK	974.503269	0	464	9	3	K	EVLRKQIFGKADLESLGRGEKATLNDKRFQTIKLANLLRQW	466	1	1							Cas9		0	R.LSKSR.R	LSKSR	LSK(1.00)SR	589.354754	0	220
20190410_QExHFX1_RSLC1_Beveridge_Clausen_IMP_DSS_JRmethod_R1	10747	20190410_QExHFX1_RSLC1_Beveridge_Clausen_IMP_DSS_JRmethod_R1.mgf	862	C:\2018_Peptideproject\Data\20190410\20190410_QExHFX1_RSLC1_Beveridge_Clausen_IMP_DSS_JRmethod_R1.mgf	3263.62686	-1	2601.322212	4	651.33783	605633.6875	2601.324559	651.338416	false	1	1	BS3	138.06807	0	REV_Cas9		1	R.ESKbs3ohNQKGQTTQNR.E	ESKNQKGQTTQNR	ESKbs3ohNQK(1.00)GQTTQNR	1673.833261	0	591	13	6	K	SGLKEIGEERKIRMRESKNQKGQTTQNREAMEIVINEKPRH	596	1	1	Kbs3oh	3	156.0786347				MYG_HUMAN	sp|MYG_HUMAN|	0	K.ASEDLKK.H	ASEDLKK	ASEDLK(1.00)K	789.423228	0	57
20190410_QExHFX1_RSLC1_Beveridge_Clausen_IMP_DSS_JRmethod_R1	10804	20190410_QExHFX1_RSLC1_Beveridge_Clausen_IMP_DSS_JRmethod_R1.mgf	885	C:\2018_Peptideproject\Data\20190410\20190410_QExHFX1_RSLC1_Beveridge_Clausen_IMP_DSS_JRmethod_R1.mgf	3276.56814	-1	2286.231148	4	572.565063	682875	2286.225966	572.563768	false	1	1	BS3	138.06807	0	Cas9		0	K.KLVDSTDK.A	KLVDSTDK	K(1.00)LVDSTDK	904.486556	0	145	8	1	K	NIVDEVAYHEKYPTIYHLRKKLVDSTDKADLRLIYLALAHM	145	1	1							REV_Cas9		1	R.EKVYFQFKR.D	EKVYFQFKR	EK(0.54)VYFQFK(0.46)R	1243.671339	0	393
20190410_QExHFX1_RSLC1_Beveridge_Clausen_IMP_DSS_JRmethod_R1	10795	20190410_QExHFX1_RSLC1_Beveridge_Clausen_IMP_DSS_JRmethod_R1.mgf	883	C:\2018_Peptideproject\Data\20190410\20190410_QExHFX1_RSLC1_Beveridge_Clausen_IMP_DSS_JRmethod_R1.mgf	3274.08996	-1	1969.09624	3	657.37269	3959355.75	1969.095619	657.372483	true	0	1	BS3	138.06807	0	Cas9		0	R.NSDKLIAR.K	NSDKLIAR	NSDK(1.00)LIAR	915.513774	0	1119	8	4	K	TEVQTGGFSKESILPKRNSDKLIARKKDWDPKKYGGFDSPT	1122	1	1							Cas9		0	R.NSDKLIAR.K	NSDKLIAR	NSDK(1.00)LIAR	915.513774	0	1119
20190410_QExHFX1_RSLC1_Beveridge_Clausen_IMP_DSS_JRmethod_R1	10823	20190410_QExHFX1_RSLC1_Beveridge_Clausen_IMP_DSS_JRmethod_R1.mgf	891	C:\2018_Peptideproject\Data\20190410\20190410_QExHFX1_RSLC1_Beveridge_Clausen_IMP_DSS_JRmethod_R1.mgf	3281.38146	-1	2546.289009	4	637.579529	666194.3125	2546.290416	637.57988	false	0	1	BS3	138.06807	0	Cas9		0	K.VEKGKSK.K	VEKGKSK	VEK(0.54)GK(0.46)SK	774.459948	0	1153	7	3	K	YGGFDSPTVAYSVLVVAKVEKGKSKKLKSVKELLGITIMER	1155	1	1							K1C15_SHEEP	sp|K1C15_SHEEP|	0	R.DYSPYFKTTDELR.D	DYSPYFKTTDELR	DYSPYFK(1.00)TTDELR	1633.762397	0	150
20190410_QExHFX1_RSLC1_Beveridge_Clausen_IMP_DSS_JRmethod_R1	10729	20190410_QExHFX1_RSLC1_Beveridge_Clausen_IMP_DSS_JRmethod_R1.mgf	856	C:\2018_Peptideproject\Data\20190410\20190410_QExHFX1_RSLC1_Beveridge_Clausen_IMP_DSS_JRmethod_R1.mgf	3259.16844	-1	2488.263619	4	623.073181	1289529.75	2488.257283	623.071597	false	1	1	BS3	138.06807	0	REV_CAH1_HUMAN	sp|CAH1_HUMAN|	1	R.LYSDSFPGKGLVR.S	LYSDSFPGKGLVR	LYSDSFPGK(1.00)GLVR	1437.76161	0	172	13	9	K	NTSGWHFHFQFRLYSDSFPGKGLVRSNDNDEFNVHFSHGVN	180	1	1							Cas9		0	K.MKNYWR.Q	MKNYWR	MK(1.00)NYWR	912.427603	0	883
20190410_QExHFX1_RSLC1_Beveridge_Clausen_IMP_DSS_JRmethod_R1	10915	20190410_QExHFX1_RSLC1_Beveridge_Clausen_IMP_DSS_JRmethod_R1.mgf	915	C:\2018_Peptideproject\Data\20190410\20190410_QExHFX1_RSLC1_Beveridge_Clausen_IMP_DSS_JRmethod_R1.mgf	3305.02314	-1	1799.014962	4	450.761017	639633.5625	1799.015234	450.761085	false	1	1	BS3	138.06807	0	REV_Cas9		1	R.DAIKLDSR.K	DAIKLDSR	DAIK(1.00)LDSR	916.49779	0	247	8	4	K	VTPSDFGGKKYPDWKKRDAIKLDSRKNPLISKESFGGTQVE	250	1	1							CAH1_HUMAN	sp|CAH1_HUMAN|	0	K.TKGKbs3ohR.A	TKGKR	TK(1.00)GKbs3ohR	744.449374	0	169
20190410_QExHFX1_RSLC1_Beveridge_Clausen_IMP_DSS_JRmethod_R1	10826	20190410_QExHFX1_RSLC1_Beveridge_Clausen_IMP_DSS_JRmethod_R1.mgf	893	C:\2018_Peptideproject\Data\20190410\20190410_QExHFX1_RSLC1_Beveridge_Clausen_IMP_DSS_JRmethod_R1.mgf	3281.85408	-1	2415.256857	3	806.092896	567942.25	2415.254639	806.092156	false	1	1	BS3	138.06807	0	REV_Cas9		1	K.SKGEK.V	SKGEK	SK(1.00)GEK	547.296571	0	216	5	2	K	RSEMITIGLLKEVKSKKLKSKGEKVAVVLVSYAVTPSDFGG	217	1	1							REV_RETBP_HUMAN	sp|RETBP_HUMAN|	1	R.FKADFNKERVFSSR.V	FKADFNKERVFSSR	FK(0.52)ADFNK(0.48)ERVFSSR	1729.889997	0	165
20190410_QExHFX1_RSLC1_Beveridge_Clausen_IMP_DSS_JRmethod_R1	10912	20190410_QExHFX1_RSLC1_Beveridge_Clausen_IMP_DSS_JRmethod_R1.mgf	914	C:\2018_Peptideproject\Data\20190410\20190410_QExHFX1_RSLC1_Beveridge_Clausen_IMP_DSS_JRmethod_R1.mgf	3304.25892	-1	1969.096195	3	657.372675	804341.8125	1969.095619	657.372483	true	0	1	BS3	138.06807	0	Cas9		0	R.NSDKLIAR.K	NSDKLIAR	NSDK(1.00)LIAR	915.513774	0	1119	8	4	K	TEVQTGGFSKESILPKRNSDKLIARKKDWDPKKYGGFDSPT	1122	1	1							Cas9		0	R.NSDKLIAR.K	NSDKLIAR	NSDK(1.00)LIAR	915.513774	0	1119
20190410_QExHFX1_RSLC1_Beveridge_Clausen_IMP_DSS_JRmethod_R1	10900	20190410_QExHFX1_RSLC1_Beveridge_Clausen_IMP_DSS_JRmethod_R1.mgf	910	C:\2018_Peptideproject\Data\20190410\20190410_QExHFX1_RSLC1_Beveridge_Clausen_IMP_DSS_JRmethod_R1.mgf	3301.4406	-1	2158.16412	3	720.395316	744421.125	2158.163365	720.395065	false	0	1	BS3	138.06807	0	Cas9		0	K.SDNVPSEEVVKK.M	SDNVPSEEVVKK	SDNVPSEEVVK(1.00)K	1329.677604	0	871	12	11	K	LTRSDKNRGKSDNVPSEEVVKKMKNYWRQLLNAKLITQRKF	881	1	1							Cas9		0	K.AGFIKR.Q	AGFIKR	AGFIK(1.00)R	690.41769	0	918
20190410_QExHFX1_RSLC1_Beveridge_Clausen_IMP_DSS_JRmethod_R1	10879	20190410_QExHFX1_RSLC1_Beveridge_Clausen_IMP_DSS_JRmethod_R1.mgf	905	C:\2018_Peptideproject\Data\20190410\20190410_QExHFX1_RSLC1_Beveridge_Clausen_IMP_DSS_JRmethod_R1.mgf	3296.08026	-1	2115.161364	3	706.061065	574556.8125	2115.164761	706.062197	false	0	1	BS3	138.06807	0	Cas9		0	K.LVDSTDKADLR.L	LVDSTDKADLR	LVDSTDK(1.00)ADLR	1231.640825	0	146	11	7	K	YHEKYPTIYHLRKKLVDSTDKADLRLIYLALAHMIKFRGHF	152	1	1							Cas9		0	R.LSKSRR.L	LSKSRR	LSK(1.00)SRR	745.455865	0	220
20190410_QExHFX1_RSLC1_Beveridge_Clausen_IMP_DSS_JRmethod_R1	10964	20190410_QExHFX1_RSLC1_Beveridge_Clausen_IMP_DSS_JRmethod_R1.mgf	926	C:\2018_Peptideproject\Data\20190410\20190410_QExHFX1_RSLC1_Beveridge_Clausen_IMP_DSS_JRmethod_R1.mgf	3318.6027	-1	1739.905295	3	580.975708	603296.6875	1739.898834	580.973555	false	1	1	BS3	138.06807	0	CAH1_HUMAN	sp|CAH1_HUMAN|	0	K.TKGKR.A	TKGKR	TK(0.51)GK(0.49)R	588.370739	0	169	5	2	K	VGEANPKLQKVLDALQAIKTKGKRAPFTNFDPSTLLPSSLD	170	1	1							REV_MYG_HUMAN	sp|MYG_HUMAN|	1	K.EYNSAMKR.D	EYNSAMKR	EYNSAMK(1.00)R	1013.460025	0	7
20190410_QExHFX1_RSLC1_Beveridge_Clausen_IMP_DSS_JRmethod_R1	10830	20190410_QExHFX1_RSLC1_Beveridge_Clausen_IMP_DSS_JRmethod_R1.mgf	895	C:\2018_Peptideproject\Data\20190410\20190410_QExHFX1_RSLC1_Beveridge_Clausen_IMP_DSS_JRmethod_R1.mgf	3282.7413	-1	2545.285963	3	849.435931	643561.6875	2545.288633	849.436821	false	1	1	BS3	138.06807	0	REV_RETBP_HUMAN	sp|RETBP_HUMAN|	1	R.FKADFNKbs3ohER.V	FKADFNKER	FK(1.00)ADFNKbs3ohER	1309.666637	0	165	9	2	K	QLFLGEPKKDAMAYWTGSRFKADFNKERVFSSRVCRDERAG	166	1	1	Kbs3oh	7	156.0786347				Cas9		0	K.VKYVTEGMR.K	VKYVTEGMR	VK(1.00)YVTEGMR	1097.553926	0	531
20190410_QExHFX1_RSLC1_Beveridge_Clausen_IMP_DSS_JRmethod_R1	10976	20190410_QExHFX1_RSLC1_Beveridge_Clausen_IMP_DSS_JRmethod_R1.mgf	929	C:\2018_Peptideproject\Data\20190410\20190410_QExHFX1_RSLC1_Beveridge_Clausen_IMP_DSS_JRmethod_R1.mgf	3321.6903	-1	1606.850241	3	536.624023	563291.6875	1606.850094	536.623975	false	1	1	BS3	138.06807	0	REV_Cas9		1	R.KQIFGK.A	KQIFGK	K(1.00)QIFGK	719.433006	0	450	6	1	K	RMSDLIQAVKHTIRQTEVLRKQIFGKADLESLGRGEKATLN	450	1	1							REV_AMYS_HUMAN	sp|AMYS_HUMAN|	1	K.MEGNKR.W	MEGNKR	MEGNK(1.00)R	749.349018	0	224
20190410_QExHFX1_RSLC1_Beveridge_Clausen_IMP_DSS_JRmethod_R1	10958	20190410_QExHFX1_RSLC1_Beveridge_Clausen_IMP_DSS_JRmethod_R1.mgf	923	C:\2018_Peptideproject\Data\20190410\20190410_QExHFX1_RSLC1_Beveridge_Clausen_IMP_DSS_JRmethod_R1.mgf	3317.27112	-1	2600.31887	4	651.086994	574785.5	2600.318086	651.086798	false	1	1	BS3	138.06807	0	REV_Cas9		1	R.STLKVNDISDK.D	STLKVNDISDK	STLK(1.00)VNDISDK	1218.645575	0	510	11	4	K	VVEESPVNDKSRGKNDRSTLKVNDISDKDLFSQPVIADVDY	513	1	1							Cas9		0	K.LKGSPEDNEQK.Q	LKGSPEDNEQK	LK(1.00)GSPEDNEQK	1243.60444	0	1249
20190410_QExHFX1_RSLC1_Beveridge_Clausen_IMP_DSS_JRmethod_R1	10978	20190410_QExHFX1_RSLC1_Beveridge_Clausen_IMP_DSS_JRmethod_R1.mgf	930	C:\2018_Peptideproject\Data\20190410\20190410_QExHFX1_RSLC1_Beveridge_Clausen_IMP_DSS_JRmethod_R1.mgf	3322.13334	-1	1966.009095	3	656.343641	650162	1966.009447	656.343759	true	0	1	BS3	138.06807	0	Cas9		0	R.NSDKLIAR.K	NSDKLIAR	NSDK(1.00)LIAR	915.513774	0	1119	8	4	K	TEVQTGGFSKESILPKRNSDKLIARKKDWDPKKYGGFDSPT	1122	1	1							Cas9		0	K.MKNYWR.Q	MKNYWR	MK(1.00)NYWR	912.427603	0	883
20190410_QExHFX1_RSLC1_Beveridge_Clausen_IMP_DSS_JRmethod_R1	10920	20190410_QExHFX1_RSLC1_Beveridge_Clausen_IMP_DSS_JRmethod_R1.mgf	917	C:\2018_Peptideproject\Data\20190410\20190410_QExHFX1_RSLC1_Beveridge_Clausen_IMP_DSS_JRmethod_R1.mgf	3306.2328	-1	1799.016092	3	600.679307	640066.875	1799.015244	600.679024	false	1	1	BS3	138.06807	0	Cas9		0	R.NSDKLIARK.K	NSDKLIARK	NSDK(1.00)LIARK	1043.608737	0	1119	9	4	K	TEVQTGGFSKESILPKRNSDKLIARKKDWDPKKYGGFDSPT	1122	1	1							REV_Cas9		1	K.DKDIK.I	DKDIK	DK(1.00)DIK	617.338436	0	765
20190410_QExHFX1_RSLC1_Beveridge_Clausen_IMP_DSS_JRmethod_R1	10775	20190410_QExHFX1_RSLC1_Beveridge_Clausen_IMP_DSS_JRmethod_R1.mgf	874	C:\2018_Peptideproject\Data\20190410\20190410_QExHFX1_RSLC1_Beveridge_Clausen_IMP_DSS_JRmethod_R1.mgf	3269.84862	-1	2603.353991	4	651.845774	705140	2603.358846	651.846988	false	1	1	BS3	138.06807	0	Cas9		0	R.GKSDNVPSEEVVKKMK.N	GKSDNVPSEEVVKKMK	GK(0.31)SDNVPSEEVVK(0.38)K(0.31)MK	1789.924394	0	869	16	13	K	LTRSDKNRGKSDNVPSEEVVKKMKNYWRQLLNAKLITQRKF	881	1	1							REV_Cas9		1	K.TGSKQR.D	TGSKQR	TGSK(1.00)QR	675.366382	0	692
20190410_QExHFX1_RSLC1_Beveridge_Clausen_IMP_DSS_JRmethod_R1	10657	20190410_QExHFX1_RSLC1_Beveridge_Clausen_IMP_DSS_JRmethod_R1.mgf	827	C:\2018_Peptideproject\Data\20190410\20190410_QExHFX1_RSLC1_Beveridge_Clausen_IMP_DSS_JRmethod_R1.mgf	3242.58618	-1	2798.425728	4	700.613708	1174910	2798.419866	700.612243	false	1	1	BS3	138.06807	0	Cas9		0	R.SDKNRGKSDNVPSEEVVK.K	SDKNRGKSDNVPSEEVVK	SDK(0.39)NRGK(0.61)SDNVPSEEVVK	1986.99704	0	864	18	7	K	FLKDDSIDNKVLTRSDKNRGKSDNVPSEEVVKKMKNYWRQL	870	1	1							REV_MYG_HUMAN	sp|MYG_HUMAN|	1	K.HKFDK.F	HKFDK	HK(1.00)FDK	673.354755	0	107
20190410_QExHFX1_RSLC1_Beveridge_Clausen_IMP_DSS_JRmethod_R1	11043	20190410_QExHFX1_RSLC1_Beveridge_Clausen_IMP_DSS_JRmethod_R1.mgf	949	C:\2018_Peptideproject\Data\20190410\20190410_QExHFX1_RSLC1_Beveridge_Clausen_IMP_DSS_JRmethod_R1.mgf	3338.6922	-1	2139.081991	3	714.034607	606892.75	2139.076917	714.032916	false	0	1	BS3	138.06807	0	Cas9		0	R.MNTKYDENDK.L	MNTKYDENDK	MNTK(1.00)YDENDK	1272.529226	0	943	10	4	K	VETRQITKHVAQILDSRMNTKYDENDKLIREVKVITLKSKL	946	1	1							Cas9		0	K.KDLIIK.L	KDLIIK	K(1.00)DLIIK	728.479621	0	1196
20190410_QExHFX1_RSLC1_Beveridge_Clausen_IMP_DSS_JRmethod_R1	10838	20190410_QExHFX1_RSLC1_Beveridge_Clausen_IMP_DSS_JRmethod_R1.mgf	898	C:\2018_Peptideproject\Data\20190410\20190410_QExHFX1_RSLC1_Beveridge_Clausen_IMP_DSS_JRmethod_R1.mgf	3284.5932	-1	1661.870947	3	554.964259	1427575.5	1661.871163	554.964331	false	1	1	BS3	138.06807	0	Cas9		0	K.MKNYWR.Q	MKNYWR	MK(1.00)NYWR	912.427603	0	883	6	2	K	SDKNRGKSDNVPSEEVVKKMKNYWRQLLNAKLITQRKFDNL	884	1	1							REV_MYG_HUMAN	sp|MYG_HUMAN|	1	K.SLKHK.F	SLKHK	SLK(1.00)HK	611.37549	0	104
20190410_QExHFX1_RSLC1_Beveridge_Clausen_IMP_DSS_JRmethod_R1	10838	20190410_QExHFX1_RSLC1_Beveridge_Clausen_IMP_DSS_JRmethod_R1.mgf	898	C:\2018_Peptideproject\Data\20190410\20190410_QExHFX1_RSLC1_Beveridge_Clausen_IMP_DSS_JRmethod_R1.mgf	3284.5932	-1	1661.870947	3	554.964259	1427575.5	1661.871163	554.964331	false	0	1	BS3	138.06807	0	Cas9		0	K.MKNYWR.Q	MKNYWR	MK(1.00)NYWR	912.427603	0	883	6	2	K	SDKNRGKSDNVPSEEVVKKMKNYWRQLLNAKLITQRKFDNL	884	1	1							Cas9		0	R.HSIKK.N	HSIKK	HSIK(1.00)K	611.37549	0	45
20190410_QExHFX1_RSLC1_Beveridge_Clausen_IMP_DSS_JRmethod_R1	10969	20190410_QExHFX1_RSLC1_Beveridge_Clausen_IMP_DSS_JRmethod_R1.mgf	927	C:\2018_Peptideproject\Data\20190410\20190410_QExHFX1_RSLC1_Beveridge_Clausen_IMP_DSS_JRmethod_R1.mgf	3320.00346	-1	1966.010361	4	492.509867	635094.75	1966.009447	492.509638	true	0	1	BS3	138.06807	0	Cas9		0	R.NSDKLIAR.K	NSDKLIAR	NSDK(1.00)LIAR	915.513774	0	1119	8	4	K	TEVQTGGFSKESILPKRNSDKLIARKKDWDPKKYGGFDSPT	1122	1	1							Cas9		0	K.MKNYWR.Q	MKNYWR	MK(1.00)NYWR	912.427603	0	883
20190410_QExHFX1_RSLC1_Beveridge_Clausen_IMP_DSS_JRmethod_R1	11054	20190410_QExHFX1_RSLC1_Beveridge_Clausen_IMP_DSS_JRmethod_R1.mgf	952	C:\2018_Peptideproject\Data\20190410\20190410_QExHFX1_RSLC1_Beveridge_Clausen_IMP_DSS_JRmethod_R1.mgf	3341.5269	-1	1397.76586	3	466.92923	680438.6875	1397.762658	466.928162	false	1	1	BS3	138.06807	0	Cas9		0	R.SDKNR.G	SDKNR	SDK(1.00)NR	618.308532	0	864	5	3	K	VPQSFLKDDSIDNKVLTRSDKNRGKSDNVPSEEVVKKMKNY	866	1	1							REV_Cas9		1	R.EIKPR.D	EIKPR	EIK(1.00)PR	641.386055	0	66
20190410_QExHFX1_RSLC1_Beveridge_Clausen_IMP_DSS_JRmethod_R1	10962	20190410_QExHFX1_RSLC1_Beveridge_Clausen_IMP_DSS_JRmethod_R1.mgf	925	C:\2018_Peptideproject\Data\20190410\20190410_QExHFX1_RSLC1_Beveridge_Clausen_IMP_DSS_JRmethod_R1.mgf	3318.15984	-1	2600.318049	3	867.77996	729787.875	2600.319424	867.780418	false	1	1	BS3	138.06807	0	REV_K1C15_SHEEP	sp|K1C15_SHEEP|	1	K.RESSVKVGDVSEEVNR.I	RESSVKVGDVSEEVNR	RESSVK(1.00)VGDVSEEVNR	1788.896598	0	4	16	6	K	............IRKRESSVKVGDVSEEVNRIKVGGGGGGL	9	1	1							REV_MYG_HUMAN	sp|MYG_HUMAN|	1	K.HKFDK.F	HKFDK	HK(1.00)FDK	673.354755	0	107
20190410_QExHFX1_RSLC1_Beveridge_Clausen_IMP_DSS_JRmethod_R1	11006	20190410_QExHFX1_RSLC1_Beveridge_Clausen_IMP_DSS_JRmethod_R1.mgf	937	C:\2018_Peptideproject\Data\20190410\20190410_QExHFX1_RSLC1_Beveridge_Clausen_IMP_DSS_JRmethod_R1.mgf	3329.7162	-1	2622.321111	3	875.114313	659942.9375	2622.321064	875.114298	false	0	1	BS3	138.06807	0	Cas9		0	R.GKSDNVPSEEVVK.K	GKSDNVPSEEVVK	GK(1.00)SDNVPSEEVVK	1386.699068	0	869	13	2	K	FLKDDSIDNKVLTRSDKNRGKSDNVPSEEVVKKMKNYWRQL	870	1	1							Cas9		0	K.VKYVTEGMR.K	VKYVTEGMR	VK(1.00)YVTEGMR	1097.553926	0	531
20190410_QExHFX1_RSLC1_Beveridge_Clausen_IMP_DSS_JRmethod_R1	11013	20190410_QExHFX1_RSLC1_Beveridge_Clausen_IMP_DSS_JRmethod_R1.mgf	939	C:\2018_Peptideproject\Data\20190410\20190410_QExHFX1_RSLC1_Beveridge_Clausen_IMP_DSS_JRmethod_R1.mgf	3331.33638	-1	1969.095932	4	493.281259	5989312	1969.095619	493.281181	true	0	1	BS3	138.06807	0	Cas9		0	R.NSDKLIAR.K	NSDKLIAR	NSDK(1.00)LIAR	915.513774	0	1119	8	4	K	TEVQTGGFSKESILPKRNSDKLIARKKDWDPKKYGGFDSPT	1122	1	1							Cas9		0	R.NSDKLIAR.K	NSDKLIAR	NSDK(1.00)LIAR	915.513774	0	1119
20190410_QExHFX1_RSLC1_Beveridge_Clausen_IMP_DSS_JRmethod_R1	10877	20190410_QExHFX1_RSLC1_Beveridge_Clausen_IMP_DSS_JRmethod_R1.mgf	904	C:\2018_Peptideproject\Data\20190410\20190410_QExHFX1_RSLC1_Beveridge_Clausen_IMP_DSS_JRmethod_R1.mgf	3295.63752	-1	2115.162033	4	529.797785	1077746.75	2115.164761	529.798467	false	0	1	BS3	138.06807	0	Cas9		0	K.LVDSTDKADLR.L	LVDSTDKADLR	LVDSTDK(1.00)ADLR	1231.640825	0	146	11	7	K	YHEKYPTIYHLRKKLVDSTDKADLRLIYLALAHMIKFRGHF	152	1	1							Cas9		0	R.LSKSRR.L	LSKSRR	LSK(1.00)SRR	745.455865	0	220
20190410_QExHFX1_RSLC1_Beveridge_Clausen_IMP_DSS_JRmethod_R1	10940	20190410_QExHFX1_RSLC1_Beveridge_Clausen_IMP_DSS_JRmethod_R1.mgf	918	C:\2018_Peptideproject\Data\20190410\20190410_QExHFX1_RSLC1_Beveridge_Clausen_IMP_DSS_JRmethod_R1.mgf	3312.4701	-1	1661.848468	4	416.469393	591524.0625	1661.852537	416.470411	false	1	1	BS3	138.06807	0	REV_Cas9		1	K.KYPDWK.K	KYPDWK	K(1.00)YPDWK	835.422835	0	239	6	1	K	EKVAVVLVSYAVTPSDFGGKKYPDWKKRDAIKLDSRKNPLI	239	1	1							Cas9		0	K.GQKNSR.E	GQKNSR	GQK(1.00)NSR	688.361631	0	777
20190410_QExHFX1_RSLC1_Beveridge_Clausen_IMP_DSS_JRmethod_R1	10948	20190410_QExHFX1_RSLC1_Beveridge_Clausen_IMP_DSS_JRmethod_R1.mgf	921	C:\2018_Peptideproject\Data\20190410\20190410_QExHFX1_RSLC1_Beveridge_Clausen_IMP_DSS_JRmethod_R1.mgf	3314.4504	-1	2112.13967	3	705.053833	618867.3125	2112.136757	705.052862	false	1	1	BS3	138.06807	0	REV_Cas9		1	R.HDTNGLKVK.K	HDTNGLKVK	HDTNGLK(1.00)VK	1010.550888	0	1329	9	7	K	DFLLAGILKKNISRHDTNGLKVKKFSPKVYEDTIVAWGVSN	1335	1	1							REV_Cas9		1	K.KYPDWKK.R	KYPDWKK	K(0.77)YPDWK(0.23)K	963.517798	0	239
20190410_QExHFX1_RSLC1_Beveridge_Clausen_IMP_DSS_JRmethod_R1	10653	20190410_QExHFX1_RSLC1_Beveridge_Clausen_IMP_DSS_JRmethod_R1.mgf	824	C:\2018_Peptideproject\Data\20190410\20190410_QExHFX1_RSLC1_Beveridge_Clausen_IMP_DSS_JRmethod_R1.mgf	3242.11002	-1	1884.068991	3	629.030273	1201876.625	1884.068008	629.029946	false	0	1	BS3	138.06807	0	MYG_HUMAN	sp|MYG_HUMAN|	0	K.ASEDLKK.H	ASEDLKK	ASEDLK(1.00)K	789.423228	0	57	7	6	K	KFDKFKHLKSEDEMKASEDLKKHGATVLTALGGILKKKGHH	62	1	1							OVAL_CHICK	sp|OVAL_CHICK|	0	R.TQINKVVR.F	TQINKVVR	TQINK(1.00)VVR	956.576709	0	52
20190410_QExHFX1_RSLC1_Beveridge_Clausen_IMP_DSS_JRmethod_R1	10905	20190410_QExHFX1_RSLC1_Beveridge_Clausen_IMP_DSS_JRmethod_R1.mgf	912	C:\2018_Peptideproject\Data\20190410\20190410_QExHFX1_RSLC1_Beveridge_Clausen_IMP_DSS_JRmethod_R1.mgf	3302.52732	-1	2131.156289	3	711.392706	594806.75	2131.155837	711.392556	false	0	1	BS3	138.06807	0	Cas9		0	K.LVDSTDKADLR.L	LVDSTDKADLR	LVDSTDK(1.00)ADLR	1231.640825	0	146	11	7	K	YHEKYPTIYHLRKKLVDSTDKADLRLIYLALAHMIKFRGHF	152	1	1							Cas9		0	K.VMKQLK.R	VMKQLK	VMK(1.00)QLK	761.446942	0	651
20190410_QExHFX1_RSLC1_Beveridge_Clausen_IMP_DSS_JRmethod_R1	11026	20190410_QExHFX1_RSLC1_Beveridge_Clausen_IMP_DSS_JRmethod_R1.mgf	944	C:\2018_Peptideproject\Data\20190410\20190410_QExHFX1_RSLC1_Beveridge_Clausen_IMP_DSS_JRmethod_R1.mgf	3334.3452	-1	1969.094748	3	657.372192	4513708.5	1969.095619	657.372483	true	0	1	BS3	138.06807	0	Cas9		0	R.NSDKLIAR.K	NSDKLIAR	NSDK(1.00)LIAR	915.513774	0	1119	8	4	K	TEVQTGGFSKESILPKRNSDKLIARKKDWDPKKYGGFDSPT	1122	1	1							Cas9		0	R.NSDKLIAR.K	NSDKLIAR	NSDK(1.00)LIAR	915.513774	0	1119
20190410_QExHFX1_RSLC1_Beveridge_Clausen_IMP_DSS_JRmethod_R1	10828	20190410_QExHFX1_RSLC1_Beveridge_Clausen_IMP_DSS_JRmethod_R1.mgf	894	C:\2018_Peptideproject\Data\20190410\20190410_QExHFX1_RSLC1_Beveridge_Clausen_IMP_DSS_JRmethod_R1.mgf	3282.29904	-1	2798.426216	4	700.613831	592809.25	2798.435114	700.616055	false	1	1	BS3	138.06807	0	REV_Cas9		1	R.ESKbs3ohNQKGQTTQNR.E	ESKNQKGQTTQNR	ESKbs3ohNQK(1.00)GQTTQNR	1673.833261	0	591	13	6	K	SGLKEIGEERKIRMRESKNQKGQTTQNREAMEIVINEKPRH	596	1	1	Kbs3oh	3	156.0786347				REV_Cas9		1	K.VYFQFKR.D	VYFQFKR	VYFQFK(1.00)R	986.533783	0	395
20190410_QExHFX1_RSLC1_Beveridge_Clausen_IMP_DSS_JRmethod_R1	11067	20190410_QExHFX1_RSLC1_Beveridge_Clausen_IMP_DSS_JRmethod_R1.mgf	956	C:\2018_Peptideproject\Data\20190410\20190410_QExHFX1_RSLC1_Beveridge_Clausen_IMP_DSS_JRmethod_R1.mgf	3344.83584	-1	1827.922995	3	610.314941	619053	1827.914878	610.312236	false	1	1	BS3	138.06807	0	K1C15_SHEEP	sp|K1C15_SHEEP|	0	K.KNHEEEMK.E	KNHEEEMK	K(1.00)NHEEEMK	1059.465504	0	240	8	1	K	TKTDLEMQIESLNEELAYLKKNHEEEMKEFSNQLAGQVNVE	240	1	1							REV_Cas9		1	K.QVTKR.V	QVTKR	QVTK(1.00)R	630.381304	0	807
20190410_QExHFX1_RSLC1_Beveridge_Clausen_IMP_DSS_JRmethod_R1	11002	20190410_QExHFX1_RSLC1_Beveridge_Clausen_IMP_DSS_JRmethod_R1.mgf	936	C:\2018_Peptideproject\Data\20190410\20190410_QExHFX1_RSLC1_Beveridge_Clausen_IMP_DSS_JRmethod_R1.mgf	3328.62552	-1	2348.222603	4	588.062927	547869.75	2348.222335	588.06286	false	1	1	BS3	138.06807	0	REV_Cas9		1	K.KFSPK.V	KFSPK	K(1.00)FSPK	605.353692	0	1338	5	1	K	LAGILKKNISRHDTNGLKVKKFSPKVYEDTIVAWGVSNTGI	1338	1	1							Cas9		0	K.DDSIDNKVLTRSDK.N	DDSIDNKVLTRSDK	DDSIDNK(1.00)VLTRSDK	1604.800572	0	853
20190410_QExHFX1_RSLC1_Beveridge_Clausen_IMP_DSS_JRmethod_R1	11072	20190410_QExHFX1_RSLC1_Beveridge_Clausen_IMP_DSS_JRmethod_R1.mgf	958	C:\2018_Peptideproject\Data\20190410\20190410_QExHFX1_RSLC1_Beveridge_Clausen_IMP_DSS_JRmethod_R1.mgf	3345.99084	-1	1867.057662	4	467.771692	616826.75	1867.058053	467.77179	false	1	1	BS3	138.06807	0	REV_Cas9		1	R.RYARKTR.L	RYARKTR	RYARK(1.00)TR	949.556977	0	1299	7	5	K	FIEQLYCRIKRRNTRRRYARKTRLTAEATEGSDFLLAGILK	1303	1	1							REV_CTRB_BOVIN	sp|CTRB_BOVIN|	1	K.FPKNFK.V	FPKNFK	FPK(1.00)NFK	779.433005	0	153
20190410_QExHFX1_RSLC1_Beveridge_Clausen_IMP_DSS_JRmethod_R1	11010	20190410_QExHFX1_RSLC1_Beveridge_Clausen_IMP_DSS_JRmethod_R1.mgf	938	C:\2018_Peptideproject\Data\20190410\20190410_QExHFX1_RSLC1_Beveridge_Clausen_IMP_DSS_JRmethod_R1.mgf	3330.68616	-1	2158.158021	4	540.546782	467075.25	2158.163365	540.548118	false	0	1	BS3	138.06807	0	Cas9		0	K.SDNVPSEEVVKK.M	SDNVPSEEVVKK	SDNVPSEEVVK(1.00)K	1329.677604	0	871	12	11	K	LTRSDKNRGKSDNVPSEEVVKKMKNYWRQLLNAKLITQRKF	881	1	1							Cas9		0	K.AGFIKR.Q	AGFIKR	AGFIK(1.00)R	690.41769	0	918
20190410_QExHFX1_RSLC1_Beveridge_Clausen_IMP_DSS_JRmethod_R1	11019	20190410_QExHFX1_RSLC1_Beveridge_Clausen_IMP_DSS_JRmethod_R1.mgf	942	C:\2018_Peptideproject\Data\20190410\20190410_QExHFX1_RSLC1_Beveridge_Clausen_IMP_DSS_JRmethod_R1.mgf	3332.61276	-1	2158.16141	3	720.394413	586657.0625	2158.163365	720.395065	false	0	1	BS3	138.06807	0	Cas9		0	K.SDNVPSEEVVKK.M	SDNVPSEEVVKK	SDNVPSEEVVK(1.00)K	1329.677604	0	871	12	11	K	LTRSDKNRGKSDNVPSEEVVKKMKNYWRQLLNAKLITQRKF	881	1	1							Cas9		0	K.AGFIKR.Q	AGFIKR	AGFIK(1.00)R	690.41769	0	918
20190410_QExHFX1_RSLC1_Beveridge_Clausen_IMP_DSS_JRmethod_R1	11090	20190410_QExHFX1_RSLC1_Beveridge_Clausen_IMP_DSS_JRmethod_R1.mgf	965	C:\2018_Peptideproject\Data\20190410\20190410_QExHFX1_RSLC1_Beveridge_Clausen_IMP_DSS_JRmethod_R1.mgf	3350.2566	-1	1966.00959	4	492.509674	2874694.75	1966.009447	492.509638	true	0	1	BS3	138.06807	0	Cas9		0	R.NSDKLIAR.K	NSDKLIAR	NSDK(1.00)LIAR	915.513774	0	1119	8	4	K	TEVQTGGFSKESILPKRNSDKLIARKKDWDPKKYGGFDSPT	1122	1	1							Cas9		0	K.MKNYWR.Q	MKNYWR	MK(1.00)NYWR	912.427603	0	883
20190410_QExHFX1_RSLC1_Beveridge_Clausen_IMP_DSS_JRmethod_R1	11023	20190410_QExHFX1_RSLC1_Beveridge_Clausen_IMP_DSS_JRmethod_R1.mgf	943	C:\2018_Peptideproject\Data\20190410\20190410_QExHFX1_RSLC1_Beveridge_Clausen_IMP_DSS_JRmethod_R1.mgf	3333.69792	-1	2285.227203	4	572.314077	636268.125	2285.22267	572.312944	false	0	1	BS3	138.06807	0	Cas9		0	K.LVDSTDKADLR.L	LVDSTDKADLR	LVDSTDK(1.00)ADLR	1231.640825	0	146	11	7	K	YHEKYPTIYHLRKKLVDSTDKADLRLIYLALAHMIKFRGHF	152	1	1							Cas9		0	R.NSDKLIAR.K	NSDKLIAR	NSDK(1.00)LIAR	915.513774	0	1119
20190410_QExHFX1_RSLC1_Beveridge_Clausen_IMP_DSS_JRmethod_R1	11098	20190410_QExHFX1_RSLC1_Beveridge_Clausen_IMP_DSS_JRmethod_R1.mgf	968	C:\2018_Peptideproject\Data\20190410\20190410_QExHFX1_RSLC1_Beveridge_Clausen_IMP_DSS_JRmethod_R1.mgf	3352.1085	-1	1966.009482	3	656.34377	5123844.5	1966.009447	656.343759	true	0	1	BS3	138.06807	0	Cas9		0	R.NSDKLIAR.K	NSDKLIAR	NSDK(1.00)LIAR	915.513774	0	1119	8	4	K	TEVQTGGFSKESILPKRNSDKLIARKKDWDPKKYGGFDSPT	1122	1	1							Cas9		0	K.MKNYWR.Q	MKNYWR	MK(1.00)NYWR	912.427603	0	883
20190410_QExHFX1_RSLC1_Beveridge_Clausen_IMP_DSS_JRmethod_R1	11074	20190410_QExHFX1_RSLC1_Beveridge_Clausen_IMP_DSS_JRmethod_R1.mgf	959	C:\2018_Peptideproject\Data\20190410\20190410_QExHFX1_RSLC1_Beveridge_Clausen_IMP_DSS_JRmethod_R1.mgf	3346.43232	-1	1607.831706	3	536.951178	761692.8125	1607.834114	536.951981	false	0	1				Cas9		0	R.HKbs3ohPENIVIEMAR.E	HKPENIVIEMAR	HKbs3ohPENIVIEMAR	1607.834114	0	758	12					1	1	Kbs3oh	2	156.0786347
20190410_QExHFX1_RSLC1_Beveridge_Clausen_IMP_DSS_JRmethod_R1	11082	20190410_QExHFX1_RSLC1_Beveridge_Clausen_IMP_DSS_JRmethod_R1.mgf	962	C:\2018_Peptideproject\Data\20190410\20190410_QExHFX1_RSLC1_Beveridge_Clausen_IMP_DSS_JRmethod_R1.mgf	3348.40128	-1	2642.382345	3	881.801392	607427.3125	2642.378445	881.800091	false	1	1	BS3	138.06807	0	Cas9		0	K.LVSDFRKDFQFYK.V	LVSDFRKDFQFYK	LVSDFRK(1.00)DFQFYK	1691.867138	0	966	13	7	K	KLIREVKVITLKSKLVSDFRKDFQFYKVREINNYHHAHDAY	972	1	1							REV_Cas9		1	K.KIFYDK.E	KIFYDK	K(1.00)IFYDK	812.443236	0	798
20190410_QExHFX1_RSLC1_Beveridge_Clausen_IMP_DSS_JRmethod_R1	11099	20190410_QExHFX1_RSLC1_Beveridge_Clausen_IMP_DSS_JRmethod_R1.mgf	969	C:\2018_Peptideproject\Data\20190410\20190410_QExHFX1_RSLC1_Beveridge_Clausen_IMP_DSS_JRmethod_R1.mgf	3352.18884	-1	1606.864337	3	536.628722	1068967	1606.867852	536.629894	false	0	1	BS3	138.06807	0	Cas9		0	R.SDKNR.G	SDKNR	SDK(1.00)NR	618.308532	0	864	5	3	K	VPQSFLKDDSIDNKVLTRSDKNRGKSDNVPSEEVVKKMKNY	866	1	1							Cas9		0	K.GYKEVKK.D	GYKEVKK	GYK(0.63)EVK(0.37)K	850.491249	0	1190
20190410_QExHFX1_RSLC1_Beveridge_Clausen_IMP_DSS_JRmethod_R1	11060	20190410_QExHFX1_RSLC1_Beveridge_Clausen_IMP_DSS_JRmethod_R1.mgf	955	C:\2018_Peptideproject\Data\20190410\20190410_QExHFX1_RSLC1_Beveridge_Clausen_IMP_DSS_JRmethod_R1.mgf	3342.79404	-1	1972.012533	3	658.344788	2038387.875	1972.005409	658.342413	false	1	1	BS3	138.06807	0	REV_Cas9		1	R.ESKNQK.G	ESKNQK	ESK(1.00)NQK	732.376612	0	591	6	3	K	LIQSGLKEIGEERKIRMRESKNQKGQTTQNREAMEIVINEK	593	1	1							Cas9		0	K.DFQFYKVR.E	DFQFYKVR	DFQFYK(1.00)VR	1101.560726	0	973
20190410_QExHFX1_RSLC1_Beveridge_Clausen_IMP_DSS_JRmethod_R1	10997	20190410_QExHFX1_RSLC1_Beveridge_Clausen_IMP_DSS_JRmethod_R1.mgf	935	C:\2018_Peptideproject\Data\20190410\20190410_QExHFX1_RSLC1_Beveridge_Clausen_IMP_DSS_JRmethod_R1.mgf	3327.21672	-1	2622.318578	4	656.586921	1938477.875	2622.321064	656.587543	false	0	1	BS3	138.06807	0	Cas9		0	R.GKSDNVPSEEVVK.K	GKSDNVPSEEVVK	GK(1.00)SDNVPSEEVVK	1386.699068	0	869	13	2	K	FLKDDSIDNKVLTRSDKNRGKSDNVPSEEVVKKMKNYWRQL	870	1	1							Cas9		0	K.VKYVTEGMR.K	VKYVTEGMR	VK(1.00)YVTEGMR	1097.553926	0	531
20190410_QExHFX1_RSLC1_Beveridge_Clausen_IMP_DSS_JRmethod_R1	11080	20190410_QExHFX1_RSLC1_Beveridge_Clausen_IMP_DSS_JRmethod_R1.mgf	961	C:\2018_Peptideproject\Data\20190410\20190410_QExHFX1_RSLC1_Beveridge_Clausen_IMP_DSS_JRmethod_R1.mgf	3347.95854	-1	1953.071739	4	489.275211	583712.3125	1953.072366	489.275368	false	1	1	BS3	138.06807	0	REV_K1C15_SHEEP	sp|K1C15_SHEEP|	1	R.AKVELYSAR.L	AKVELYSAR	AK(1.00)VELYSAR	1035.57129	0	332	9	2	K	QQYWRDKIVELDANAEELRAKVELYSARLDNLNQMTKIENG	333	1	1							REV_CTRB_BOVIN	sp|CTRB_BOVIN|	1	K.FPKNFK.V	FPKNFK	FPK(1.00)NFK	779.433005	0	153
20190410_QExHFX1_RSLC1_Beveridge_Clausen_IMP_DSS_JRmethod_R1	10989	20190410_QExHFX1_RSLC1_Beveridge_Clausen_IMP_DSS_JRmethod_R1.mgf	933	C:\2018_Peptideproject\Data\20190410\20190410_QExHFX1_RSLC1_Beveridge_Clausen_IMP_DSS_JRmethod_R1.mgf	3325.0794	-1	2606.326155	3	869.782661	599544.1875	2606.318745	869.780192	false	1	1	BS3	138.06807	0	REV_Cas9		1	R.EIKLDNEDKbs3ohYTNR.M	EIKLDNEDKYTNR	EIK(1.00)LDNEDKbs3ohYTNR	1792.884293	0	418	13	3	K	KRDFDSVKLKSLTIKVVREIKLDNEDKYTNRMSDLIQAVKH	420	1	1	Kbs3oh	9	156.0786347				REV_Cas9		1	K.TGSKQR.D	TGSKQR	TGSK(1.00)QR	675.366382	0	692
20190410_QExHFX1_RSLC1_Beveridge_Clausen_IMP_DSS_JRmethod_R1	10960	20190410_QExHFX1_RSLC1_Beveridge_Clausen_IMP_DSS_JRmethod_R1.mgf	924	C:\2018_Peptideproject\Data\20190410\20190410_QExHFX1_RSLC1_Beveridge_Clausen_IMP_DSS_JRmethod_R1.mgf	3317.71518	-1	1471.876414	3	491.632748	658450.625	1471.876236	491.632688	false	1	1				REV_Cas9		1	R.FQTIKbs3ohLANLLR.Q	FQTIKLANLLR	FQTIKbs3ohLANLLR	1471.876236	0	474	11					1	1	Kbs3oh	5	156.0786347
20190410_QExHFX1_RSLC1_Beveridge_Clausen_IMP_DSS_JRmethod_R1	10983	20190410_QExHFX1_RSLC1_Beveridge_Clausen_IMP_DSS_JRmethod_R1.mgf	932	C:\2018_Peptideproject\Data\20190410\20190410_QExHFX1_RSLC1_Beveridge_Clausen_IMP_DSS_JRmethod_R1.mgf	3323.3421	-1	2606.327268	4	652.589093	641682.0625	2606.318745	652.586963	false	1	1	BS3	138.06807	0	REV_Cas9		1	R.EIKbs3ohLDNEDKYTNR.M	EIKLDNEDKYTNR	EIKbs3ohLDNEDK(1.00)YTNR	1792.884293	0	418	13	9	K	VKLKSLTIKVVREIKLDNEDKYTNRMSDLIQAVKHTIRQTE	426	1	1	Kbs3oh	3	156.0786347				REV_Cas9		1	K.TGSKQR.D	TGSKQR	TGSK(1.00)QR	675.366382	0	692
20190410_QExHFX1_RSLC1_Beveridge_Clausen_IMP_DSS_JRmethod_R1	10895	20190410_QExHFX1_RSLC1_Beveridge_Clausen_IMP_DSS_JRmethod_R1.mgf	908	C:\2018_Peptideproject\Data\20190410\20190410_QExHFX1_RSLC1_Beveridge_Clausen_IMP_DSS_JRmethod_R1.mgf	3300.46416	-1	2158.163754	4	540.548215	897247.0625	2158.163365	540.548118	false	0	1	BS3	138.06807	0	Cas9		0	K.SDNVPSEEVVKK.M	SDNVPSEEVVKK	SDNVPSEEVVK(1.00)K	1329.677604	0	871	12	11	K	LTRSDKNRGKSDNVPSEEVVKKMKNYWRQLLNAKLITQRKF	881	1	1							Cas9		0	K.AGFIKR.Q	AGFIKR	AGFIK(1.00)R	690.41769	0	918
20190410_QExHFX1_RSLC1_Beveridge_Clausen_IMP_DSS_JRmethod_R1	11029	20190410_QExHFX1_RSLC1_Beveridge_Clausen_IMP_DSS_JRmethod_R1.mgf	945	C:\2018_Peptideproject\Data\20190410\20190410_QExHFX1_RSLC1_Beveridge_Clausen_IMP_DSS_JRmethod_R1.mgf	3335.05536	-1	1971.00898	4	493.759521	6662192.5	1971.013531	493.760659	false	1	1	BS3	138.06807	0	REV_SRPP_HEVBR	sp|SRPP_HEVBR|	1	R.AVFDLKYR.L	AVFDLKYR	AVFDLK(1.00)YR	1010.554912	0	188	8	6	K	LYLTSFSDVAYVGARAVFDLKYRLEEEVEEAM.........	193	1	1							Cas9		0	-.GAASMDKK.Y	GAASMDKK	GAASMDK(1.00)K	822.390549	0	1
20190410_QExHFX1_RSLC1_Beveridge_Clausen_IMP_DSS_JRmethod_R1	11042	20190410_QExHFX1_RSLC1_Beveridge_Clausen_IMP_DSS_JRmethod_R1.mgf	948	C:\2018_Peptideproject\Data\20190410\20190410_QExHFX1_RSLC1_Beveridge_Clausen_IMP_DSS_JRmethod_R1.mgf	3338.61696	-1	1552.788717	3	518.603516	900045.125	1552.795281	518.605703	false	0	1	BS3	138.06807	0	CAH1_HUMAN	sp|CAH1_HUMAN|	0	K.TKGKR.A	TKGKR	TK(0.50)GK(0.50)R	588.370739	0	169	5	4	K	EANPKLQKVLDALQAIKTKGKRAPFTNFDPSTLLPSSLDFW	172	1	1							OVAL_CHICK	sp|OVAL_CHICK|	0	R.MKMEEK.Y	MKMEEK	MK(1.00)MEEK	826.356472	0	286
20190410_QExHFX1_RSLC1_Beveridge_Clausen_IMP_DSS_JRmethod_R1	10942	20190410_QExHFX1_RSLC1_Beveridge_Clausen_IMP_DSS_JRmethod_R1.mgf	919	C:\2018_Peptideproject\Data\20190410\20190410_QExHFX1_RSLC1_Beveridge_Clausen_IMP_DSS_JRmethod_R1.mgf	3312.91428	-1	2797.42013	4	700.362309	511317.15625	2797.423279	700.363096	false	0	1	BS3	138.06807	0	Cas9		0	K.SDNVPSEEVVKK.M	SDNVPSEEVVKK	SDNVPSEEVVK(1.00)K	1329.677604	0	871	12	11	K	LTRSDKNRGKSDNVPSEEVVKKMKNYWRQLLNAKLITQRKF	881	1	1							Cas9		0	K.SDNVPSEEVVKK.M	SDNVPSEEVVKK	SDNVPSEEVVK(1.00)K	1329.677604	0	871
20190410_QExHFX1_RSLC1_Beveridge_Clausen_IMP_DSS_JRmethod_R1	11031	20190410_QExHFX1_RSLC1_Beveridge_Clausen_IMP_DSS_JRmethod_R1.mgf	946	C:\2018_Peptideproject\Data\20190410\20190410_QExHFX1_RSLC1_Beveridge_Clausen_IMP_DSS_JRmethod_R1.mgf	3335.49792	-1	2328.214926	3	777.078918	644900.25	2328.206887	777.076239	false	0	1	BS3	138.06807	0	OVAL_CHICK	sp|OVAL_CHICK|	0	R.VASMASEKMK.I	VASMASEKMK	VASMASEK(1.00)MK	1112.520577	0	220	10	8	K	KPVQMMYQIGLFRVASMASEKMKILELPFASGTMSMLVLLP	227	1	1							K1C15_SHEEP	sp|K1C15_SHEEP|	0	R.LASYLEKVR.A	LASYLEKVR	LASYLEK(1.00)VR	1077.61824	0	114
20190410_QExHFX1_RSLC1_Beveridge_Clausen_IMP_DSS_JRmethod_R1	11095	20190410_QExHFX1_RSLC1_Beveridge_Clausen_IMP_DSS_JRmethod_R1.mgf	967	C:\2018_Peptideproject\Data\20190410\20190410_QExHFX1_RSLC1_Beveridge_Clausen_IMP_DSS_JRmethod_R1.mgf	3351.4593	-1	1687.950583	3	563.657471	639250.9375	1687.950854	563.657561	false	1	1	BS3	138.06807	0	REV_Cas9		1	R.EIKPR.D	EIKPR	EIK(1.00)PR	641.386055	0	66	5	3	K	PAGLNTLTFLHIINEAQREIKPRDKHNYASLKVDLNADALI	68	1	1							REV_Cas9		1	K.KDVKEYK.G	KDVKEYK	K(0.00)DVK(1.00)EYK	908.496728	0	177
20190410_QExHFX1_RSLC1_Beveridge_Clausen_IMP_DSS_JRmethod_R1	11057	20190410_QExHFX1_RSLC1_Beveridge_Clausen_IMP_DSS_JRmethod_R1.mgf	954	C:\2018_Peptideproject\Data\20190410\20190410_QExHFX1_RSLC1_Beveridge_Clausen_IMP_DSS_JRmethod_R1.mgf	3342.04542	-1	1939.035055	3	647.352295	702019.125	1939.026203	647.349344	false	0	1	BS3	138.06807	0	Cas9		0	K.LKGSPEDNEQK.Q	LKGSPEDNEQK	LK(1.00)GSPEDNEQK	1243.60444	0	1249	11	2	K	LALPSKYVNFLYLASHYEKLKGSPEDNEQKQLFVEQHKHYL	1250	1	1							Cas9		0	K.VPSKK.F	VPSKK	VPSK(1.00)K	557.353692	0	31
20190410_QExHFX1_RSLC1_Beveridge_Clausen_IMP_DSS_JRmethod_R1	11051	20190410_QExHFX1_RSLC1_Beveridge_Clausen_IMP_DSS_JRmethod_R1.mgf	950	C:\2018_Peptideproject\Data\20190410\20190410_QExHFX1_RSLC1_Beveridge_Clausen_IMP_DSS_JRmethod_R1.mgf	3341.01006	-1	1952.068312	3	651.696714	16389047	1952.068602	651.69681	false	0	1	BS3	138.06807	0	Cas9		0	K.KLKSVK.E	KLKSVK	K(0.50)LK(0.50)SVK	701.479955	0	1160	6	3	K	TVAYSVLVVAKVEKGKSKKLKSVKELLGITIMERSSFEKNP	1162	1	1							OVAL_CHICK	sp|OVAL_CHICK|	0	R.VASMASEKMK.I	VASMASEKMK	VASMASEK(1.00)MK	1112.520577	0	220
20190410_QExHFX1_RSLC1_Beveridge_Clausen_IMP_DSS_JRmethod_R1	10772	20190410_QExHFX1_RSLC1_Beveridge_Clausen_IMP_DSS_JRmethod_R1.mgf	872	C:\2018_Peptideproject\Data\20190410\20190410_QExHFX1_RSLC1_Beveridge_Clausen_IMP_DSS_JRmethod_R1.mgf	3269.33184	-1	2604.358114	3	869.126648	744719.4375	2604.347539	869.123123	false	1	1	BS3	138.06807	0	REV_Cas9		1	K.KRDAIK.L	KRDAIK	K(1.00)RDAIK	729.449718	0	245	6	1	K	LVSYAVTPSDFGGKKYPDWKKRDAIKLDSRKNPLISKESFG	245	1	1							Cas9		0	K.YPKLESEFVYGDYK.V	YPKLESEFVYGDYK	YPK(1.00)LESEFVYGDYK	1736.82975	0	1005
20190410_QExHFX1_RSLC1_Beveridge_Clausen_IMP_DSS_JRmethod_R1	11148	20190410_QExHFX1_RSLC1_Beveridge_Clausen_IMP_DSS_JRmethod_R1.mgf	979	C:\2018_Peptideproject\Data\20190410\20190410_QExHFX1_RSLC1_Beveridge_Clausen_IMP_DSS_JRmethod_R1.mgf	3365.21868	-1	1971.008004	4	493.759277	2316180.5	1971.013531	493.760659	false	1	1	BS3	138.06807	0	Cas9		0	-.GAASMDKK.Y	GAASMDKK	GAASMDK(1.00)K	822.390549	0	1	8	7	K	..............GAASMDKKYSIGLAIGTNSVGWAVITD	7	1	1							REV_SRPP_HEVBR	sp|SRPP_HEVBR|	1	R.AVFDLKYR.L	AVFDLKYR	AVFDLK(1.00)YR	1010.554912	0	188
20190410_QExHFX1_RSLC1_Beveridge_Clausen_IMP_DSS_JRmethod_R1	11160	20190410_QExHFX1_RSLC1_Beveridge_Clausen_IMP_DSS_JRmethod_R1.mgf	982	C:\2018_Peptideproject\Data\20190410\20190410_QExHFX1_RSLC1_Beveridge_Clausen_IMP_DSS_JRmethod_R1.mgf	3368.47308	-1	2353.168109	4	589.299304	537931.0625	2353.168904	589.299502	false	0	1	BS3	138.06807	0	Cas9		0	R.GKSDNVPSEEVVK.K	GKSDNVPSEEVVK	GK(1.00)SDNVPSEEVVK	1386.699068	0	869	13	2	K	FLKDDSIDNKVLTRSDKNRGKSDNVPSEEVVKKMKNYWRQL	870	1	1							Cas9		0	K.EDYFKK.I	EDYFKK	EDYFK(1.00)K	828.401765	0	570
20190410_QExHFX1_RSLC1_Beveridge_Clausen_IMP_DSS_JRmethod_R1	11056	20190410_QExHFX1_RSLC1_Beveridge_Clausen_IMP_DSS_JRmethod_R1.mgf	953	C:\2018_Peptideproject\Data\20190410\20190410_QExHFX1_RSLC1_Beveridge_Clausen_IMP_DSS_JRmethod_R1.mgf	3341.96946	-1	2486.274015	3	829.765282	689228.75	2486.286392	829.769407	false	1	1	BS3	138.06807	0	Cas9		0	K.SDNVPSEEVVKK.M	SDNVPSEEVVKK	SDNVPSEEVVK(1.00)K	1329.677604	0	871	12	11	K	LTRSDKNRGKSDNVPSEEVVKKMKNYWRQLLNAKLITQRKF	881	1	1							REV_Cas9		1	K.ADTSDVKKR.L	ADTSDVKKR	ADTSDVK(0.37)K(0.63)R	1018.540717	0	1221
20190410_QExHFX1_RSLC1_Beveridge_Clausen_IMP_DSS_JRmethod_R1	11040	20190410_QExHFX1_RSLC1_Beveridge_Clausen_IMP_DSS_JRmethod_R1.mgf	947	C:\2018_Peptideproject\Data\20190410\20190410_QExHFX1_RSLC1_Beveridge_Clausen_IMP_DSS_JRmethod_R1.mgf	3338.17566	-1	1867.048239	3	623.356689	783167.5	1867.045472	623.355767	false	1	1	BS3	138.06807	0	Cas9		0	K.KDWDPKbs3ohK.Y	KDWDPKK	K(1.00)DWDPKbs3ohK	1071.560047	0	1128	7	1	K	GFSKESILPKRNSDKLIARKKDWDPKKYGGFDSPTVAYSVL	1128	1	1	Kbs3oh	6	156.0786347				REV_Cas9		1	K.IEKIR.E	IEKIR	IEK(1.00)IR	657.417355	0	927
20190410_QExHFX1_RSLC1_Beveridge_Clausen_IMP_DSS_JRmethod_R1	11192	20190410_QExHFX1_RSLC1_Beveridge_Clausen_IMP_DSS_JRmethod_R1.mgf	991	C:\2018_Peptideproject\Data\20190410\20190410_QExHFX1_RSLC1_Beveridge_Clausen_IMP_DSS_JRmethod_R1.mgf	3376.596	-1	1607.832785	3	536.951538	3575942.5	1607.834114	536.951981	false	0	1				Cas9		0	R.HKbs3ohPENIVIEMAR.E	HKPENIVIEMAR	HKbs3ohPENIVIEMAR	1607.834114	0	758	12					1	1	Kbs3oh	2	156.0786347
20190410_QExHFX1_RSLC1_Beveridge_Clausen_IMP_DSS_JRmethod_R1	11053	20190410_QExHFX1_RSLC1_Beveridge_Clausen_IMP_DSS_JRmethod_R1.mgf	951	C:\2018_Peptideproject\Data\20190410\20190410_QExHFX1_RSLC1_Beveridge_Clausen_IMP_DSS_JRmethod_R1.mgf	3341.45274	-1	2486.275404	4	622.576128	925629.125	2486.269288	622.574598	false	1	1	BS3	138.06807	0	REV_Cas9		1	K.VYDGYVFESEKLPK.K	VYDGYVFESEKLPK	VYDGYVFESEK(1.00)LPK	1672.834835	0	355	14	11	K	SAIKRMVDYKVYDGYVFESEKLPKKYILATGVVANLYADHA	365	1	1							REV_Cas9		1	K.TGSKQR.D	TGSKQR	TGSK(1.00)QR	675.366382	0	692
20190410_QExHFX1_RSLC1_Beveridge_Clausen_IMP_DSS_JRmethod_R1	11172	20190410_QExHFX1_RSLC1_Beveridge_Clausen_IMP_DSS_JRmethod_R1.mgf	986	C:\2018_Peptideproject\Data\20190410\20190410_QExHFX1_RSLC1_Beveridge_Clausen_IMP_DSS_JRmethod_R1.mgf	3371.40966	-1	2463.26853	4	616.824409	705393.0625	2463.262035	616.822785	false	1	1	BS3	138.06807	0	REV_Cas9		1	K.RPMGETVKYK.V	RPMGETVKYK	RPMGETVK(1.00)YK	1223.633239	0	833	10	8	K	VIKKAQEGSLFAKRPMGETVKYKVTLENYVTFYEYLLSKHP	840	1	1							Cas9		0	K.DFQFYKVR.E	DFQFYKVR	DFQFYK(1.00)VR	1101.560726	0	973
20190410_QExHFX1_RSLC1_Beveridge_Clausen_IMP_DSS_JRmethod_R1	11145	20190410_QExHFX1_RSLC1_Beveridge_Clausen_IMP_DSS_JRmethod_R1.mgf	978	C:\2018_Peptideproject\Data\20190410\20190410_QExHFX1_RSLC1_Beveridge_Clausen_IMP_DSS_JRmethod_R1.mgf	3364.56894	-1	1969.097424	3	657.373085	751124.375	1969.095619	657.372483	true	0	1	BS3	138.06807	0	Cas9		0	R.NSDKLIAR.K	NSDKLIAR	NSDK(1.00)LIAR	915.513774	0	1119	8	4	K	TEVQTGGFSKESILPKRNSDKLIARKKDWDPKKYGGFDSPT	1122	1	1							Cas9		0	R.NSDKLIAR.K	NSDKLIAR	NSDK(1.00)LIAR	915.513774	0	1119
20190410_QExHFX1_RSLC1_Beveridge_Clausen_IMP_DSS_JRmethod_R1	11114	20190410_QExHFX1_RSLC1_Beveridge_Clausen_IMP_DSS_JRmethod_R1.mgf	973	C:\2018_Peptideproject\Data\20190410\20190410_QExHFX1_RSLC1_Beveridge_Clausen_IMP_DSS_JRmethod_R1.mgf	3355.83522	-1	2584.360903	4	647.097502	2619113.75	2584.353032	647.095535	false	1	1	BS3	138.06807	0	REV_Cas9		1	K.NKKMVVEESPVNDK.S	NKKMVVEESPVNDK	NK(0.50)K(0.50)MVVEESPVNDK	1631.818866	0	489	14	3	K	DKRFQTIKLANLLRQWYKNKKMVVEESPVNDKSRGKNDRST	491	1	1							REV_Cas9		1	R.DIGNIKR.L	DIGNIKR	DIGNIK(1.00)R	814.466096	0	698
20190410_QExHFX1_RSLC1_Beveridge_Clausen_IMP_DSS_JRmethod_R1	11229	20190410_QExHFX1_RSLC1_Beveridge_Clausen_IMP_DSS_JRmethod_R1.mgf	999	C:\2018_Peptideproject\Data\20190410\20190410_QExHFX1_RSLC1_Beveridge_Clausen_IMP_DSS_JRmethod_R1.mgf	3386.49558	-1	2002.069827	4	501.524733	830953.75	2002.069463	501.524642	false	0	1	BS3	138.06807	0	Cas9		0	K.DDSIDNKVLTR.S	DDSIDNKVLTR	DDSIDNK(1.00)VLTR	1274.646638	0	853	11	7	K	DYDVDAIVPQSFLKDDSIDNKVLTRSDKNRGKSDNVPSEEV	859	1	1							Cas9		0	R.LSKSR.R	LSKSR	LSK(1.00)SR	589.354754	0	220
20190410_QExHFX1_RSLC1_Beveridge_Clausen_IMP_DSS_JRmethod_R1	11174	20190410_QExHFX1_RSLC1_Beveridge_Clausen_IMP_DSS_JRmethod_R1.mgf	987	C:\2018_Peptideproject\Data\20190410\20190410_QExHFX1_RSLC1_Beveridge_Clausen_IMP_DSS_JRmethod_R1.mgf	3371.85336	-1	2463.267721	3	822.096517	796262.625	2463.266568	822.096133	false	0	1	BS3	138.06807	0	MYG_HUMAN	sp|MYG_HUMAN|	0	K.SEDEMKASEDLK.K	SEDEMKASEDLK	SEDEMK(1.00)ASEDLK	1396.602785	0	51	12	6	K	HPETLEKFDKFKHLKSEDEMKASEDLKKHGATVLTALGGIL	56	1	1							Cas9		0	R.EVKVITLK.S	EVKVITLK	EVK(1.00)VITLK	928.595713	0	956
20190410_QExHFX1_RSLC1_Beveridge_Clausen_IMP_DSS_JRmethod_R1	11237	20190410_QExHFX1_RSLC1_Beveridge_Clausen_IMP_DSS_JRmethod_R1.mgf	1001	C:\2018_Peptideproject\Data\20190410\20190410_QExHFX1_RSLC1_Beveridge_Clausen_IMP_DSS_JRmethod_R1.mgf	3388.55202	-1	2757.452524	4	690.370408	533225.8125	2757.44833	690.369359	false	0	1	BS3	138.06807	0	Cas9		0	K.VLSAYNKHR.D	VLSAYNKHR	VLSAYNK(1.00)HR	1086.593422	0	1294	9	7	K	FSKRVILADANLDKVLSAYNKHRDKPIREQAENIIHLFTLT	1300	1	1							Cas9		0	K.MDGTEELLVKLNR.E	MDGTEELLVKLNR	MDGTEELLVK(1.00)LNR	1532.786838	0	387
20190410_QExHFX1_RSLC1_Beveridge_Clausen_IMP_DSS_JRmethod_R1	11136	20190410_QExHFX1_RSLC1_Beveridge_Clausen_IMP_DSS_JRmethod_R1.mgf	977	C:\2018_Peptideproject\Data\20190410\20190410_QExHFX1_RSLC1_Beveridge_Clausen_IMP_DSS_JRmethod_R1.mgf	3361.90992	-1	2584.367951	3	862.46326	610730	2584.36492	862.46225	false	1	1	BS3	138.06807	0	REV_Cas9		1	K.VDDFLHAYKTR.L	VDDFLHAYKTR	VDDFLHAYK(1.00)TR	1363.688445	0	723	11	9	K	GTRRRKYLKQMKVDDFLHAYKTRLEEIMREDEFLTLTLVID	731	1	1							CAH1_HUMAN	sp|CAH1_HUMAN|	0	K.VGEANPKLQK.V	VGEANPKLQK	VGEANPK(1.00)LQK	1082.608404	0	150
20190410_QExHFX1_RSLC1_Beveridge_Clausen_IMP_DSS_JRmethod_R1	11289	20190410_QExHFX1_RSLC1_Beveridge_Clausen_IMP_DSS_JRmethod_R1.mgf	1015	C:\2018_Peptideproject\Data\20190410\20190410_QExHFX1_RSLC1_Beveridge_Clausen_IMP_DSS_JRmethod_R1.mgf	3402.0657	-1	1939.146933	3	647.389587	823493.6875	1939.146593	647.389474	true	0	1	BS3	138.06807	0	Cas9		0	R.NSDKLIAR.K	NSDKLIAR	NSDK(1.00)LIAR	915.513774	0	1119	8	4	K	TEVQTGGFSKESILPKRNSDKLIARKKDWDPKKYGGFDSPT	1122	1	1							Cas9		0	K.KGILQTVK.V	KGILQTVK	K(1.00)GILQTVK	885.564748	0	739
20190410_QExHFX1_RSLC1_Beveridge_Clausen_IMP_DSS_JRmethod_R1	11327	20190410_QExHFX1_RSLC1_Beveridge_Clausen_IMP_DSS_JRmethod_R1.mgf	1028	C:\2018_Peptideproject\Data\20190410\20190410_QExHFX1_RSLC1_Beveridge_Clausen_IMP_DSS_JRmethod_R1.mgf	3411.32094	-1	1966.00803	4	492.509284	879254.6875	1966.009447	492.509638	true	0	1	BS3	138.06807	0	Cas9		0	R.NSDKLIAR.K	NSDKLIAR	NSDK(1.00)LIAR	915.513774	0	1119	8	4	K	TEVQTGGFSKESILPKRNSDKLIARKKDWDPKKYGGFDSPT	1122	1	1							Cas9		0	K.MKNYWR.Q	MKNYWR	MK(1.00)NYWR	912.427603	0	883
20190410_QExHFX1_RSLC1_Beveridge_Clausen_IMP_DSS_JRmethod_R1	11290	20190410_QExHFX1_RSLC1_Beveridge_Clausen_IMP_DSS_JRmethod_R1.mgf	1016	C:\2018_Peptideproject\Data\20190410\20190410_QExHFX1_RSLC1_Beveridge_Clausen_IMP_DSS_JRmethod_R1.mgf	3402.14064	-1	1951.064352	3	651.362061	670302.375	1951.066601	651.36281	false	1	1	BS3	138.06807	0	REV_Cas9		1	K.LKbs3ohSKGEK.V	LKSKGEK	LKbs3ohSK(1.00)GEK	944.554233	0	214	7	4	K	RSEMITIGLLKEVKSKKLKSKGEKVAVVLVSYAVTPSDFGG	217	1	1	Kbs3oh	2	156.0786347				REV_RETBP_HUMAN	sp|RETBP_HUMAN|	1	R.FKADFNK.E	FKADFNK	FK(1.00)ADFNK	868.444298	0	165
20190410_QExHFX1_RSLC1_Beveridge_Clausen_IMP_DSS_JRmethod_R1	11333	20190410_QExHFX1_RSLC1_Beveridge_Clausen_IMP_DSS_JRmethod_R1.mgf	1031	C:\2018_Peptideproject\Data\20190410\20190410_QExHFX1_RSLC1_Beveridge_Clausen_IMP_DSS_JRmethod_R1.mgf	3412.48668	-1	1966.008756	3	656.343528	795339.5625	1966.009447	656.343759	true	0	1	BS3	138.06807	0	Cas9		0	R.NSDKLIAR.K	NSDKLIAR	NSDK(1.00)LIAR	915.513774	0	1119	8	4	K	TEVQTGGFSKESILPKRNSDKLIARKKDWDPKKYGGFDSPT	1122	1	1							Cas9		0	K.MKNYWR.Q	MKNYWR	MK(1.00)NYWR	912.427603	0	883
20190410_QExHFX1_RSLC1_Beveridge_Clausen_IMP_DSS_JRmethod_R1	11264	20190410_QExHFX1_RSLC1_Beveridge_Clausen_IMP_DSS_JRmethod_R1.mgf	1006	C:\2018_Peptideproject\Data\20190410\20190410_QExHFX1_RSLC1_Beveridge_Clausen_IMP_DSS_JRmethod_R1.mgf	3396.08358	-1	2436.290379	3	813.104069	687734.5	2436.293394	813.105075	false	1	1	BS3	138.06807	0	REV_CAH1_HUMAN	sp|CAH1_HUMAN|	1	K.TIAQLADLKVQK.L	TIAQLADLKVQK	TIAQLADLK(1.00)VQK	1326.787097	0	93	12	9	K	DFNTFPRKAKGKTIAQLADLKVQKLPNAEGKVMLVGIVALG	101	1	1							MYG_HUMAN	sp|MYG_HUMAN|	0	R.KDMASNYK.E	KDMASNYK	K(1.00)DMASNYK	971.438227	0	140
20190410_QExHFX1_RSLC1_Beveridge_Clausen_IMP_DSS_JRmethod_R1	11347	20190410_QExHFX1_RSLC1_Beveridge_Clausen_IMP_DSS_JRmethod_R1.mgf	1034	C:\2018_Peptideproject\Data\20190410\20190410_QExHFX1_RSLC1_Beveridge_Clausen_IMP_DSS_JRmethod_R1.mgf	3416.32104	-1	1970.003365	4	493.508118	951781.5	1970.006865	493.508993	false	1	1	BS3	138.06807	0	REV_Cas9		1	K.QQENDEPSKGK.L	QQENDEPSKGK	QQENDEPSK(1.00)GK	1258.578954	0	114	11	9	K	DLYKHHQEVFLKQQENDEPSKGKLEYHSALYLFNVKYSPLA	122	1	1							REV_Cas9		1	K.SAIKR.M	SAIKR	SAIK(1.00)R	573.35984	0	345
20190410_QExHFX1_RSLC1_Beveridge_Clausen_IMP_DSS_JRmethod_R1	11214	20190410_QExHFX1_RSLC1_Beveridge_Clausen_IMP_DSS_JRmethod_R1.mgf	996	C:\2018_Peptideproject\Data\20190410\20190410_QExHFX1_RSLC1_Beveridge_Clausen_IMP_DSS_JRmethod_R1.mgf	3382.39116	-1	1966.00954	3	656.34379	1198808.125	1966.009447	656.343759	true	0	1	BS3	138.06807	0	Cas9		0	R.NSDKLIAR.K	NSDKLIAR	NSDK(1.00)LIAR	915.513774	0	1119	8	4	K	TEVQTGGFSKESILPKRNSDKLIARKKDWDPKKYGGFDSPT	1122	1	1							Cas9		0	K.MKNYWR.Q	MKNYWR	MK(1.00)NYWR	912.427603	0	883
20190410_QExHFX1_RSLC1_Beveridge_Clausen_IMP_DSS_JRmethod_R1	11262	20190410_QExHFX1_RSLC1_Beveridge_Clausen_IMP_DSS_JRmethod_R1.mgf	1005	C:\2018_Peptideproject\Data\20190410\20190410_QExHFX1_RSLC1_Beveridge_Clausen_IMP_DSS_JRmethod_R1.mgf	3395.63916	-1	1493.918889	3	498.980239	667060.0625	1493.918097	498.979975	true	0	1	BS3	138.06807	0	Cas9		0	K.KDLIIK.L	KDLIIK	K(1.00)DLIIK	728.479621	0	1196	6	1	K	SSFEKNPIDFLEAKGYKEVKKDLIIKLPKYSLFELENGRKR	1196	1	1							Cas9		0	R.DKPIR.E	DKPIR	DK(1.00)PIR	627.370405	0	1303
20190410_QExHFX1_RSLC1_Beveridge_Clausen_IMP_DSS_JRmethod_R1	11280	20190410_QExHFX1_RSLC1_Beveridge_Clausen_IMP_DSS_JRmethod_R1.mgf	1010	C:\2018_Peptideproject\Data\20190410\20190410_QExHFX1_RSLC1_Beveridge_Clausen_IMP_DSS_JRmethod_R1.mgf	3400.31304	-1	2655.397023	4	664.856532	752295.625	2655.394161	664.855817	false	1	1	BS3	138.06807	0	REV_MYG_HUMAN	sp|MYG_HUMAN|	1	-.GQFGLKEYNSAMKR.D	GQFGLKEYNSAMKR	GQFGLK(0.67)EYNSAMK(0.33)R	1643.808972	0	1	14	6	K	...............GQFGLKEYNSAMKRDFLELKANMAGQ	6	1	1							REV_Cas9		1	K.EVKbs3ohSKK.L	EVKSKK	EVKbs3ohSK(1.00)K	873.517119	0	208
20190410_QExHFX1_RSLC1_Beveridge_Clausen_IMP_DSS_JRmethod_R1	11203	20190410_QExHFX1_RSLC1_Beveridge_Clausen_IMP_DSS_JRmethod_R1.mgf	993	C:\2018_Peptideproject\Data\20190410\20190410_QExHFX1_RSLC1_Beveridge_Clausen_IMP_DSS_JRmethod_R1.mgf	3379.72614	-1	1972.074573	3	658.365467	591696.125	1972.084052	658.368627	false	1	1	BS3	138.06807	0	REV_Cas9		1	R.LLDKADTSDVK.K	LLDKADTSDVK	LLDK(1.00)ADTSDVK	1203.634677	0	1217	11	4	K	LFHRGKFIMHALALYIRLLDKADTSDVKKRLLHYITPKYEH	1220	1	1							REV_Cas9		1	K.QVTKR.V	QVTKR	QVTK(1.00)R	630.381304	0	807
20190410_QExHFX1_RSLC1_Beveridge_Clausen_IMP_DSS_JRmethod_R1	11169	20190410_QExHFX1_RSLC1_Beveridge_Clausen_IMP_DSS_JRmethod_R1.mgf	985	C:\2018_Peptideproject\Data\20190410\20190410_QExHFX1_RSLC1_Beveridge_Clausen_IMP_DSS_JRmethod_R1.mgf	3370.64544	-1	1768.020455	4	443.01239	692571.0625	1768.020664	443.012442	false	1	1	BS3	138.06807	0	REV_Cas9		1	K.RDAIKLDSR.K	RDAIKLDSR	RDAIK(1.00)LDSR	1072.598901	0	246	9	5	K	VTPSDFGGKKYPDWKKRDAIKLDSRKNPLISKESFGGTQVE	250	1	1							Cas9		0	K.VPSKK.F	VPSKK	VPSK(1.00)K	557.353692	0	31
20190410_QExHFX1_RSLC1_Beveridge_Clausen_IMP_DSS_JRmethod_R1	11246	20190410_QExHFX1_RSLC1_Beveridge_Clausen_IMP_DSS_JRmethod_R1.mgf	1002	C:\2018_Peptideproject\Data\20190410\20190410_QExHFX1_RSLC1_Beveridge_Clausen_IMP_DSS_JRmethod_R1.mgf	3391.24806	-1	1790.940451	3	597.987427	614618.9375	1790.941401	597.987744	false	1	1	BS3	138.06807	0	REV_Cas9		1	K.KDVKbs3ohEYK.G	KDVKEYK	K(1.00)DVKbs3ohEYK	1064.575363	0	177	7	1	K	KRMGNELEFLSKYPKLIILKKDVKEYKGAELFDIPKNEFSR	177	1	1	Kbs3oh	4	156.0786347				REV_Cas9		1	R.GKNDR.S	GKNDR	GK(1.00)NDR	588.297968	0	505
20190410_QExHFX1_RSLC1_Beveridge_Clausen_IMP_DSS_JRmethod_R1	11116	20190410_QExHFX1_RSLC1_Beveridge_Clausen_IMP_DSS_JRmethod_R1.mgf	974	C:\2018_Peptideproject\Data\20190410\20190410_QExHFX1_RSLC1_Beveridge_Clausen_IMP_DSS_JRmethod_R1.mgf	3356.27994	-1	2002.0705	4	501.524902	622873.3125	2002.069463	501.524642	false	0	1	BS3	138.06807	0	Cas9		0	K.DDSIDNKVLTR.S	DDSIDNKVLTR	DDSIDNK(1.00)VLTR	1274.646638	0	853	11	7	K	DYDVDAIVPQSFLKDDSIDNKVLTRSDKNRGKSDNVPSEEV	859	1	1							Cas9		0	R.LSKSR.R	LSKSR	LSK(1.00)SR	589.354754	0	220
20190410_QExHFX1_RSLC1_Beveridge_Clausen_IMP_DSS_JRmethod_R1	11323	20190410_QExHFX1_RSLC1_Beveridge_Clausen_IMP_DSS_JRmethod_R1.mgf	1026	C:\2018_Peptideproject\Data\20190410\20190410_QExHFX1_RSLC1_Beveridge_Clausen_IMP_DSS_JRmethod_R1.mgf	3410.44692	-1	1966.009743	4	492.509712	1201905.125	1966.009447	492.509638	true	0	1	BS3	138.06807	0	Cas9		0	R.NSDKLIAR.K	NSDKLIAR	NSDK(1.00)LIAR	915.513774	0	1119	8	4	K	TEVQTGGFSKESILPKRNSDKLIARKKDWDPKKYGGFDSPT	1122	1	1							Cas9		0	K.MKNYWR.Q	MKNYWR	MK(1.00)NYWR	912.427603	0	883
20190410_QExHFX1_RSLC1_Beveridge_Clausen_IMP_DSS_JRmethod_R1	11329	20190410_QExHFX1_RSLC1_Beveridge_Clausen_IMP_DSS_JRmethod_R1.mgf	1029	C:\2018_Peptideproject\Data\20190410\20190410_QExHFX1_RSLC1_Beveridge_Clausen_IMP_DSS_JRmethod_R1.mgf	3411.7632	-1	2241.182333	3	748.068054	578795.5625	2241.175327	748.065719	false	1	1	BS3	138.06807	0	Cas9		0	K.DWDPKK.Y	DWDPKK	DWDPK(1.00)K	787.386449	0	1129	6	5	K	SILPKRNSDKLIARKKDWDPKKYGGFDSPTVAYSVLVVAKV	1133	1	1							REV_Cas9		1	K.TGSKQRDIGNIK.R	TGSKQRDIGNIK	TGSK(1.00)QRDIGNIK	1315.720807	0	692
20190410_QExHFX1_RSLC1_Beveridge_Clausen_IMP_DSS_JRmethod_R1	11268	20190410_QExHFX1_RSLC1_Beveridge_Clausen_IMP_DSS_JRmethod_R1.mgf	1007	C:\2018_Peptideproject\Data\20190410\20190410_QExHFX1_RSLC1_Beveridge_Clausen_IMP_DSS_JRmethod_R1.mgf	3397.1622	-1	3039.627619	5	608.9328	502809.34375	3039.616817	608.93064	false	0	1	BS3	138.06807	0	Cas9		0	K.KLVDSTDKbs3ohADLR.L	KLVDSTDKADLR	K(1.00)LVDSTDKbs3ohADLR	1515.814423	0	145	12	1	K	NIVDEVAYHEKYPTIYHLRKKLVDSTDKADLRLIYLALAHM	145	1	1	Kbs3oh	8	156.0786347				Cas9		0	R.Kbs3ohDFQFYKVR.E	KDFQFYKVR	Kbs3ohDFQFYK(1.00)VR	1385.734324	0	972
20190410_QExHFX1_RSLC1_Beveridge_Clausen_IMP_DSS_JRmethod_R1	11330	20190410_QExHFX1_RSLC1_Beveridge_Clausen_IMP_DSS_JRmethod_R1.mgf	1030	C:\2018_Peptideproject\Data\20190410\20190410_QExHFX1_RSLC1_Beveridge_Clausen_IMP_DSS_JRmethod_R1.mgf	3411.83856	-1	2231.18038	3	744.73407	960808.1875	2231.187785	744.736538	false	1	1				REV_Cas9		1	K.VYFQFKbs3ohRDFDSVKbs3ohLK.S	VYFQFKRDFDSVKLK	VYFQFKbs3ohRDFDSVKbs3ohLK	2231.187785	0	395	15					1	1	Kbs3oh;Kbs3oh	13;6	156.0786347;156.0786347
20190410_QExHFX1_RSLC1_Beveridge_Clausen_IMP_DSS_JRmethod_R1	11261	20190410_QExHFX1_RSLC1_Beveridge_Clausen_IMP_DSS_JRmethod_R1.mgf	1004	C:\2018_Peptideproject\Data\20190410\20190410_QExHFX1_RSLC1_Beveridge_Clausen_IMP_DSS_JRmethod_R1.mgf	3395.56488	-1	2436.290012	4	610.07978	732293.5	2436.290022	610.079782	false	1	1	BS3	138.06807	0	MYG_HUMAN	sp|MYG_HUMAN|	0	K.GHPETLEKFDK.F	GHPETLEKFDK	GHPETLEK(1.00)FDK	1299.645911	0	35	11	8	K	PGHGQEVLIRLFKGHPETLEKFDKFKHLKSEDEMKASEDLK	42	1	1							REV_CTRB_BOVIN	sp|CTRB_BOVIN|	1	K.LDPKTLANK.Y	LDPKTLANK	LDPK(1.00)TLANK	998.57604	0	92
20190410_QExHFX1_RSLC1_Beveridge_Clausen_IMP_DSS_JRmethod_R1	11386	20190410_QExHFX1_RSLC1_Beveridge_Clausen_IMP_DSS_JRmethod_R1.mgf	1048	C:\2018_Peptideproject\Data\20190410\20190410_QExHFX1_RSLC1_Beveridge_Clausen_IMP_DSS_JRmethod_R1.mgf	3425.86278	-1	1934.969382	3	645.99707	607095.125	1934.977144	645.999658	false	1	1	BS3	138.06807	0	REV_MYG_HUMAN	sp|MYG_HUMAN|	1	K.AMEDEKSLK.H	AMEDEKSLK	AMEDEK(1.00)SLK	1065.501221	0	98	9	6	K	ATLVTAGKKHLDESKAMEDEKSLKHKFDKFELTEPHKGFRL	103	1	1							REV_CTRB_BOVIN	sp|CTRB_BOVIN|	1	R.VSGWKR.Y	VSGWKR	VSGWK(1.00)R	731.407853	0	71
20190410_QExHFX1_RSLC1_Beveridge_Clausen_IMP_DSS_JRmethod_R1	11404	20190410_QExHFX1_RSLC1_Beveridge_Clausen_IMP_DSS_JRmethod_R1.mgf	1056	C:\2018_Peptideproject\Data\20190410\20190410_QExHFX1_RSLC1_Beveridge_Clausen_IMP_DSS_JRmethod_R1.mgf	3429.82608	-1	2139.078146	3	714.033325	555070.1875	2139.076917	714.032916	false	0	1	BS3	138.06807	0	Cas9		0	K.KDLIIK.L	KDLIIK	K(1.00)DLIIK	728.479621	0	1196	6	1	K	SSFEKNPIDFLEAKGYKEVKKDLIIKLPKYSLFELENGRKR	1196	1	1							Cas9		0	R.MNTKYDENDK.L	MNTKYDENDK	MNTK(1.00)YDENDK	1272.529226	0	943
20190410_QExHFX1_RSLC1_Beveridge_Clausen_IMP_DSS_JRmethod_R1	11134	20190410_QExHFX1_RSLC1_Beveridge_Clausen_IMP_DSS_JRmethod_R1.mgf	976	C:\2018_Peptideproject\Data\20190410\20190410_QExHFX1_RSLC1_Beveridge_Clausen_IMP_DSS_JRmethod_R1.mgf	3361.46646	-1	1969.096166	4	493.281318	2043328.625	1969.095619	493.281181	true	0	1	BS3	138.06807	0	Cas9		0	R.NSDKLIAR.K	NSDKLIAR	NSDK(1.00)LIAR	915.513774	0	1119	8	4	K	TEVQTGGFSKESILPKRNSDKLIARKKDWDPKKYGGFDSPT	1122	1	1							Cas9		0	R.NSDKLIAR.K	NSDKLIAR	NSDK(1.00)LIAR	915.513774	0	1119
20190410_QExHFX1_RSLC1_Beveridge_Clausen_IMP_DSS_JRmethod_R1	11181	20190410_QExHFX1_RSLC1_Beveridge_Clausen_IMP_DSS_JRmethod_R1.mgf	989	C:\2018_Peptideproject\Data\20190410\20190410_QExHFX1_RSLC1_Beveridge_Clausen_IMP_DSS_JRmethod_R1.mgf	3373.5855	-1	2159.166451	4	540.798889	628486.125	2159.169379	540.799621	false	1	1	BS3	138.06807	0	CRP_HUMAN	sp|CRP_HUMAN|	0	K.APLTKPLK.A	APLTKPLK	APLTK(1.00)PLK	866.558934	0	42	8	5	K	AFVFPKESDTSYVSLKAPLTKPLKAFTVCLHFYTELSSTRG	46	1	1							REV_OVAL_CHICK	sp|OVAL_CHICK|	1	K.IKMESAMSAR.V	IKMESAMSAR	IK(1.00)MESAMSAR	1154.542375	0	158
20190410_QExHFX1_RSLC1_Beveridge_Clausen_IMP_DSS_JRmethod_R1	11282	20190410_QExHFX1_RSLC1_Beveridge_Clausen_IMP_DSS_JRmethod_R1.mgf	1012	C:\2018_Peptideproject\Data\20190410\20190410_QExHFX1_RSLC1_Beveridge_Clausen_IMP_DSS_JRmethod_R1.mgf	3400.46166	-1	1571.938254	3	524.986694	613292.75	1571.94058	524.98747	false	1	1	BS3	138.06807	0	REV_Cas9		1	R.KIRMR.E	KIRMR	K(1.00)IRMR	718.427209	0	586	5	1	K	NEVPHKELIQSGLKEIGEERKIRMRESKNQKGQTTQNREAM	586	1	1							REV_CRP_HUMAN	sp|CRP_HUMAN|	1	K.GLKRSR.V	GLKRSR	GLK(1.00)RSR	715.445301	0	85
20190410_QExHFX1_RSLC1_Beveridge_Clausen_IMP_DSS_JRmethod_R1	11287	20190410_QExHFX1_RSLC1_Beveridge_Clausen_IMP_DSS_JRmethod_R1.mgf	1014	C:\2018_Peptideproject\Data\20190410\20190410_QExHFX1_RSLC1_Beveridge_Clausen_IMP_DSS_JRmethod_R1.mgf	3401.62308	-1	1799.015572	4	450.761169	646057.25	1799.015244	450.761087	false	1	1	BS3	138.06807	0	Cas9		0	R.NSDKLIARK.K	NSDKLIARK	NSDK(1.00)LIARK	1043.608737	0	1119	9	4	K	TEVQTGGFSKESILPKRNSDKLIARKKDWDPKKYGGFDSPT	1122	1	1							REV_Cas9		1	K.DKDIK.I	DKDIK	DK(1.00)DIK	617.338436	0	765
20190410_QExHFX1_RSLC1_Beveridge_Clausen_IMP_DSS_JRmethod_R1	11310	20190410_QExHFX1_RSLC1_Beveridge_Clausen_IMP_DSS_JRmethod_R1.mgf	1024	C:\2018_Peptideproject\Data\20190410\20190410_QExHFX1_RSLC1_Beveridge_Clausen_IMP_DSS_JRmethod_R1.mgf	3406.79772	-1	1607.833627	3	536.951819	4063719.75	1607.834114	536.951981	false	0	1				Cas9		0	R.HKbs3ohPENIVIEMAR.E	HKPENIVIEMAR	HKbs3ohPENIVIEMAR	1607.834114	0	758	12					1	1	Kbs3oh	2	156.0786347
20190410_QExHFX1_RSLC1_Beveridge_Clausen_IMP_DSS_JRmethod_R1	11324	20190410_QExHFX1_RSLC1_Beveridge_Clausen_IMP_DSS_JRmethod_R1.mgf	1027	C:\2018_Peptideproject\Data\20190410\20190410_QExHFX1_RSLC1_Beveridge_Clausen_IMP_DSS_JRmethod_R1.mgf	3410.56032	-1	2192.130392	3	731.717407	596885.6875	2192.125932	731.715921	false	0	1	BS3	138.06807	0	CAH1_HUMAN	sp|CAH1_HUMAN|	0	K.TKGKR.A	TKGKR	TK(0.96)GK(0.04)R	588.370739	0	169	5	2	K	VGEANPKLQKVLDALQAIKTKGKRAPFTNFDPSTLLPSSLD	170	1	1							Cas9		0	R.MTNFDKNLPNEK.V	MTNFDKNLPNEK	MTNFDK(1.00)NLPNEK	1465.687123	0	499
20190410_QExHFX1_RSLC1_Beveridge_Clausen_IMP_DSS_JRmethod_R1	11346	20190410_QExHFX1_RSLC1_Beveridge_Clausen_IMP_DSS_JRmethod_R1.mgf	1033	C:\2018_Peptideproject\Data\20190410\20190410_QExHFX1_RSLC1_Beveridge_Clausen_IMP_DSS_JRmethod_R1.mgf	3416.24604	-1	1485.755921	3	496.25925	634887.0625	1485.756239	496.259356	false	0	1				Cas9		0	K.SDNVPSEEVVKbs3ohK.M	SDNVPSEEVVKK	SDNVPSEEVVKbs3ohK	1485.756239	0	871	12					1	1	Kbs3oh	11	156.0786347
20190410_QExHFX1_RSLC1_Beveridge_Clausen_IMP_DSS_JRmethod_R1	11357	20190410_QExHFX1_RSLC1_Beveridge_Clausen_IMP_DSS_JRmethod_R1.mgf	1037	C:\2018_Peptideproject\Data\20190410\20190410_QExHFX1_RSLC1_Beveridge_Clausen_IMP_DSS_JRmethod_R1.mgf	3418.87902	-1	1825.104702	4	457.283452	683450.5625	1825.103665	457.283193	false	1	1	BS3	138.06807	0	REV_Cas9		1	K.LIILKKDVK.E	LIILKKDVK	LIILK(0.50)K(0.50)DVK	1068.727062	0	172	9	6	K	KRMGNELEFLSKYPKLIILKKDVKEYKGAELFDIPKNEFSR	177	1	1							Cas9		0	R.SDKNR.G	SDKNR	SDK(1.00)NR	618.308532	0	864
20190410_QExHFX1_RSLC1_Beveridge_Clausen_IMP_DSS_JRmethod_R1	11087	20190410_QExHFX1_RSLC1_Beveridge_Clausen_IMP_DSS_JRmethod_R1.mgf	964	C:\2018_Peptideproject\Data\20190410\20190410_QExHFX1_RSLC1_Beveridge_Clausen_IMP_DSS_JRmethod_R1.mgf	3349.60614	-1	2430.200504	3	811.074111	624586.5	2430.209863	811.077231	false	1	1	BS3	138.06807	0	REV_Cas9		1	R.ESKbs3ohNQKGQTTQNR.E	ESKNQKGQTTQNR	ESKbs3ohNQK(1.00)GQTTQNR	1673.833261	0	591	13	6	K	SGLKEIGEERKIRMRESKNQKGQTTQNREAMEIVINEKPRH	596	1	1	Kbs3oh	3	156.0786347				Cas9		0	R.SDKNR.G	SDKNR	SDK(1.00)NR	618.308532	0	864
20190410_QExHFX1_RSLC1_Beveridge_Clausen_IMP_DSS_JRmethod_R1	11206	20190410_QExHFX1_RSLC1_Beveridge_Clausen_IMP_DSS_JRmethod_R1.mgf	994	C:\2018_Peptideproject\Data\20190410\20190410_QExHFX1_RSLC1_Beveridge_Clausen_IMP_DSS_JRmethod_R1.mgf	3380.37426	-1	1966.00924	4	492.509586	1585312	1966.009447	492.509638	true	0	1	BS3	138.06807	0	Cas9		0	R.NSDKLIAR.K	NSDKLIAR	NSDK(1.00)LIAR	915.513774	0	1119	8	4	K	TEVQTGGFSKESILPKRNSDKLIARKKDWDPKKYGGFDSPT	1122	1	1							Cas9		0	K.MKNYWR.Q	MKNYWR	MK(1.00)NYWR	912.427603	0	883
20190410_QExHFX1_RSLC1_Beveridge_Clausen_IMP_DSS_JRmethod_R1	11250	20190410_QExHFX1_RSLC1_Beveridge_Clausen_IMP_DSS_JRmethod_R1.mgf	1003	C:\2018_Peptideproject\Data\20190410\20190410_QExHFX1_RSLC1_Beveridge_Clausen_IMP_DSS_JRmethod_R1.mgf	3392.22582	-1	2641.379104	4	661.352052	632143.0625	2641.382358	661.352866	false	1	1	BS3	138.06807	0	REV_Cas9		1	K.KNISR.H	KNISR	K(1.00)NISR	616.365653	0	1324	5	1	K	TRLTAEATEGSDFLLAGILKKNISRHDTNGLKVKKFSPKVY	1324	1	1							REV_Cas9		1	K.ETRSYKRQDITTDFK.Y	ETRSYKRQDITTDFK	ETRSYK(1.00)RQDITTDFK	1886.948634	0	29
20190410_QExHFX1_RSLC1_Beveridge_Clausen_IMP_DSS_JRmethod_R1	11077	20190410_QExHFX1_RSLC1_Beveridge_Clausen_IMP_DSS_JRmethod_R1.mgf	960	C:\2018_Peptideproject\Data\20190410\20190410_QExHFX1_RSLC1_Beveridge_Clausen_IMP_DSS_JRmethod_R1.mgf	3347.19642	-1	2641.379566	4	661.352168	602496.375	2641.375824	661.351232	false	1	1	BS3	138.06807	0	REV_AMYS_HUMAN	sp|AMYS_HUMAN|	1	K.NLYSKbs3ohMEGNKR.W	NLYSKMEGNKR	NLYSKbs3ohMEGNK(1.00)R	1510.744964	0	219	11	10	K	SPMFGWGEGWKNLYSKMEGNKRWIVTGKLAGKYFETRVGNG	228	1	1	Kbs3oh	5	156.0786347				Cas9		0	R.YTRRKNR.I	YTRRKNR	YTRRK(1.00)NR	992.56279	0	76
20190410_QExHFX1_RSLC1_Beveridge_Clausen_IMP_DSS_JRmethod_R1	11198	20190410_QExHFX1_RSLC1_Beveridge_Clausen_IMP_DSS_JRmethod_R1.mgf	992	C:\2018_Peptideproject\Data\20190410\20190410_QExHFX1_RSLC1_Beveridge_Clausen_IMP_DSS_JRmethod_R1.mgf	3378.32478	-1	2480.265328	4	621.073608	560546.5	2480.262746	621.072963	false	1	1	BS3	138.06807	0	REV_Cas9		1	K.NSQDFFIKEK.Y	NSQDFFIKEK	NSQDFFIK(1.00)EK	1254.624447	0	1013	10	8	K	QSAGGDIYGAYGKNSQDFFIKEKYEPLQRQVLKALLTLDQH	1020	1	1							REV_Cas9		1	R.EKVYFQFK.R	EKVYFQFK	EK(1.00)VYFQFK	1087.570228	0	393
20190410_QExHFX1_RSLC1_Beveridge_Clausen_IMP_DSS_JRmethod_R1	11271	20190410_QExHFX1_RSLC1_Beveridge_Clausen_IMP_DSS_JRmethod_R1.mgf	1008	C:\2018_Peptideproject\Data\20190410\20190410_QExHFX1_RSLC1_Beveridge_Clausen_IMP_DSS_JRmethod_R1.mgf	3397.92984	-1	2641.382322	3	881.46805	990944.75	2641.389058	881.470296	false	1	1	BS3	138.06807	0	Cas9		0	K.YDENDKLIR.E	YDENDKLIR	YDENDK(1.00)LIR	1164.577497	0	947	9	6	K	TKHVAQILDSRMNTKYDENDKLIREVKVITLKSKLVSDFRK	952	1	1							REV_Cas9		1	K.Kbs3ohIFYDKELK.Q	KIFYDKELK	Kbs3ohIFYDK(1.00)ELK	1338.743491	0	798
20190410_QExHFX1_RSLC1_Beveridge_Clausen_IMP_DSS_JRmethod_R1	11271	20190410_QExHFX1_RSLC1_Beveridge_Clausen_IMP_DSS_JRmethod_R1.mgf	1008	C:\2018_Peptideproject\Data\20190410\20190410_QExHFX1_RSLC1_Beveridge_Clausen_IMP_DSS_JRmethod_R1.mgf	3397.92984	-1	2641.382322	3	881.46805	990944.75	2641.389058	881.470296	false	1	1	BS3	138.06807	0	Cas9		0	K.YDENDKLIR.E	YDENDKLIR	YDENDK(1.00)LIR	1164.577497	0	947	9	6	K	TKHVAQILDSRMNTKYDENDKLIREVKVITLKSKLVSDFRK	952	1	1							REV_Cas9		1	K.KIFYDKbs3ohELK.Q	KIFYDKELK	K(1.00)IFYDKbs3ohELK	1338.743491	0	798
20190410_QExHFX1_RSLC1_Beveridge_Clausen_IMP_DSS_JRmethod_R1	11305	20190410_QExHFX1_RSLC1_Beveridge_Clausen_IMP_DSS_JRmethod_R1.mgf	1021	C:\2018_Peptideproject\Data\20190410\20190410_QExHFX1_RSLC1_Beveridge_Clausen_IMP_DSS_JRmethod_R1.mgf	3405.95322	-1	2003.106783	4	501.783972	722438.25	2003.10646	501.783891	false	1	1	BS3	138.06807	0	Cas9		0	K.KDWDPKK.Y	KDWDPKK	K(0.58)DWDPK(0.42)K	915.481412	0	1128	7	1	K	GFSKESILPKRNSDKLIARKKDWDPKKYGGFDSPTVAYSVL	1128	1	1							REV_Cas9		1	R.RYARKTR.L	RYARKTR	RYARK(1.00)TR	949.556977	0	1299
20190410_QExHFX1_RSLC1_Beveridge_Clausen_IMP_DSS_JRmethod_R1	11105	20190410_QExHFX1_RSLC1_Beveridge_Clausen_IMP_DSS_JRmethod_R1.mgf	971	C:\2018_Peptideproject\Data\20190410\20190410_QExHFX1_RSLC1_Beveridge_Clausen_IMP_DSS_JRmethod_R1.mgf	3353.48922	-1	2606.326272	4	652.588844	2921124.25	2606.329989	652.589774	false	1	1	BS3	138.06807	0	REV_Cas9		1	R.DFDSVKLK.S	DFDSVKLK	DFDSVK(1.00)LK	950.507292	0	402	8	6	K	HYNNIREKVYFQFKRDFDSVKLKSLTIKVVREIKLDNEDKY	407	1	1							Cas9		0	R.ENQTTQKGQKNSR.E	ENQTTQKGQKNSR	ENQTTQK(0.51)GQK(0.49)NSR	1517.754626	0	770
20190410_QExHFX1_RSLC1_Beveridge_Clausen_IMP_DSS_JRmethod_R1	11231	20190410_QExHFX1_RSLC1_Beveridge_Clausen_IMP_DSS_JRmethod_R1.mgf	1000	C:\2018_Peptideproject\Data\20190410\20190410_QExHFX1_RSLC1_Beveridge_Clausen_IMP_DSS_JRmethod_R1.mgf	3386.82216	-1	2002.069827	3	668.363886	936051.375	2002.069463	668.363764	true	0	1	BS3	138.06807	0	Cas9		0	K.DDSIDNKVLTR.S	DDSIDNKVLTR	DDSIDNK(1.00)VLTR	1274.646638	0	853	11	7	K	DYDVDAIVPQSFLKDDSIDNKVLTRSDKNRGKSDNVPSEEV	859	1	1							Cas9		0	R.LSKSR.R	LSKSR	LSK(1.00)SR	589.354754	0	220
20190410_QExHFX1_RSLC1_Beveridge_Clausen_IMP_DSS_JRmethod_R1	11308	20190410_QExHFX1_RSLC1_Beveridge_Clausen_IMP_DSS_JRmethod_R1.mgf	1023	C:\2018_Peptideproject\Data\20190410\20190410_QExHFX1_RSLC1_Beveridge_Clausen_IMP_DSS_JRmethod_R1.mgf	3406.47108	-1	1980.040793	3	661.020874	1243693.875	1980.038365	661.020065	false	1	1	BS3	138.06807	0	REV_Cas9		1	K.KRDAIK.L	KRDAIK	K(1.00)RDAIK	729.449718	0	245	6	1	K	LVSYAVTPSDFGGKKYPDWKKRDAIKLDSRKNPLISKESFG	245	1	1							OVAL_CHICK	sp|OVAL_CHICK|	0	R.VASMASEKMK.I	VASMASEKMK	VASMASEK(1.00)MK	1112.520577	0	220
20190410_QExHFX1_RSLC1_Beveridge_Clausen_IMP_DSS_JRmethod_R1	11177	20190410_QExHFX1_RSLC1_Beveridge_Clausen_IMP_DSS_JRmethod_R1.mgf	988	C:\2018_Peptideproject\Data\20190410\20190410_QExHFX1_RSLC1_Beveridge_Clausen_IMP_DSS_JRmethod_R1.mgf	3372.50262	-1	2584.362983	4	647.098022	587782.75	2584.353032	647.095535	false	1	1	BS3	138.06807	0	REV_Cas9		1	K.NKKMVVEESPVNDK.S	NKKMVVEESPVNDK	NK(0.50)K(0.50)MVVEESPVNDK	1631.818866	0	489	14	3	K	DKRFQTIKLANLLRQWYKNKKMVVEESPVNDKSRGKNDRST	491	1	1							REV_Cas9		1	R.DIGNIKR.L	DIGNIKR	DIGNIK(1.00)R	814.466096	0	698
20190410_QExHFX1_RSLC1_Beveridge_Clausen_IMP_DSS_JRmethod_R1	11306	20190410_QExHFX1_RSLC1_Beveridge_Clausen_IMP_DSS_JRmethod_R1.mgf	1022	C:\2018_Peptideproject\Data\20190410\20190410_QExHFX1_RSLC1_Beveridge_Clausen_IMP_DSS_JRmethod_R1.mgf	3406.02792	-1	1799.014303	3	600.678711	637559.25	1799.015244	600.679024	false	1	1	BS3	138.06807	0	Cas9		0	R.NSDKLIARK.K	NSDKLIARK	NSDK(1.00)LIARK	1043.608737	0	1119	9	4	K	TEVQTGGFSKESILPKRNSDKLIARKKDWDPKKYGGFDSPT	1122	1	1							REV_Cas9		1	K.DKDIK.I	DKDIK	DK(1.00)DIK	617.338436	0	765
20190410_QExHFX1_RSLC1_Beveridge_Clausen_IMP_DSS_JRmethod_R1	11375	20190410_QExHFX1_RSLC1_Beveridge_Clausen_IMP_DSS_JRmethod_R1.mgf	1044	C:\2018_Peptideproject\Data\20190410\20190410_QExHFX1_RSLC1_Beveridge_Clausen_IMP_DSS_JRmethod_R1.mgf	3423.19128	-1	1681.9363	3	561.65271	670177.6875	1681.936266	561.652698	false	1	1	BS3	138.06807	0	Cas9		0	R.DKPIR.E	DKPIR	DK(1.00)PIR	627.370405	0	1303	5	2	K	VILADANLDKVLSAYNKHRDKPIREQAENIIHLFTLTNLGA	1304	1	1							REV_Cas9		1	R.DAIKLDSR.K	DAIKLDSR	DAIK(1.00)LDSR	916.49779	0	247
20190410_QExHFX1_RSLC1_Beveridge_Clausen_IMP_DSS_JRmethod_R1	11085	20190410_QExHFX1_RSLC1_Beveridge_Clausen_IMP_DSS_JRmethod_R1.mgf	963	C:\2018_Peptideproject\Data\20190410\20190410_QExHFX1_RSLC1_Beveridge_Clausen_IMP_DSS_JRmethod_R1.mgf	3349.16388	-1	2601.319042	4	651.337037	591722.375	2601.324559	651.338416	false	1	1	BS3	138.06807	0	REV_Cas9		1	R.ESKNQKbs3ohGQTTQNR.E	ESKNQKGQTTQNR	ESK(1.00)NQKbs3ohGQTTQNR	1673.833261	0	591	13	3	K	LIQSGLKEIGEERKIRMRESKNQKGQTTQNREAMEIVINEK	593	1	1	Kbs3oh	6	156.0786347				MYG_HUMAN	sp|MYG_HUMAN|	0	K.ASEDLKK.H	ASEDLKK	ASEDLK(1.00)K	789.423228	0	57
20190410_QExHFX1_RSLC1_Beveridge_Clausen_IMP_DSS_JRmethod_R1	11207	20190410_QExHFX1_RSLC1_Beveridge_Clausen_IMP_DSS_JRmethod_R1.mgf	995	C:\2018_Peptideproject\Data\20190410\20190410_QExHFX1_RSLC1_Beveridge_Clausen_IMP_DSS_JRmethod_R1.mgf	3380.4672	-1	1972.073432	4	494.025634	606447.125	1972.077526	494.026658	false	1	1	BS3	138.06807	0	REV_Cas9		1	R.KNPLISK.E	KNPLISK	K(1.00)NPLISK	798.496333	0	255	7	1	K	FGGKKYPDWKKRDAIKLDSRKNPLISKESFGGTQVEKKTVI	255	1	1							REV_Cas9		1	R.MRESKNQK.G	MRESKNQK	MRESK(1.00)NQK	1035.513123	0	589
20190410_QExHFX1_RSLC1_Beveridge_Clausen_IMP_DSS_JRmethod_R1	11286	20190410_QExHFX1_RSLC1_Beveridge_Clausen_IMP_DSS_JRmethod_R1.mgf	1013	C:\2018_Peptideproject\Data\20190410\20190410_QExHFX1_RSLC1_Beveridge_Clausen_IMP_DSS_JRmethod_R1.mgf	3401.54838	-1	1939.147708	4	485.794203	596595.75	1939.146593	485.793925	true	0	1	BS3	138.06807	0	Cas9		0	K.KGILQTVK.V	KGILQTVK	K(1.00)GILQTVK	885.564748	0	739	8	1	K	GQGDSLHEHIANLAGSPAIKKGILQTVKVVDELVKVMGRHK	739	1	1							Cas9		0	R.NSDKLIAR.K	NSDKLIAR	NSDK(1.00)LIAR	915.513774	0	1119
20190410_QExHFX1_RSLC1_Beveridge_Clausen_IMP_DSS_JRmethod_R1	11315	20190410_QExHFX1_RSLC1_Beveridge_Clausen_IMP_DSS_JRmethod_R1.mgf	1025	C:\2018_Peptideproject\Data\20190410\20190410_QExHFX1_RSLC1_Beveridge_Clausen_IMP_DSS_JRmethod_R1.mgf	3408.1968	-1	2003.106609	3	668.709479	678055.6875	2003.10646	668.70943	false	1	1	BS3	138.06807	0	Cas9		0	R.KKDWDPK.K	KKDWDPK	K(0.45)K(0.55)DWDPK	915.481412	0	1127	7	2	K	GFSKESILPKRNSDKLIARKKDWDPKKYGGFDSPTVAYSVL	1128	1	1							REV_Cas9		1	R.RYARKTR.L	RYARKTR	RYARK(1.00)TR	949.556977	0	1299
20190410_QExHFX1_RSLC1_Beveridge_Clausen_IMP_DSS_JRmethod_R1	11364	20190410_QExHFX1_RSLC1_Beveridge_Clausen_IMP_DSS_JRmethod_R1.mgf	1040	C:\2018_Peptideproject\Data\20190410\20190410_QExHFX1_RSLC1_Beveridge_Clausen_IMP_DSS_JRmethod_R1.mgf	3420.46782	-1	1825.103336	3	609.375055	3947186.5	1825.103665	609.375165	false	1	1	BS3	138.06807	0	REV_Cas9		1	K.LIILKKDVK.E	LIILKKDVK	LIILK(0.42)K(0.58)DVK	1068.727062	0	172	9	6	K	KRMGNELEFLSKYPKLIILKKDVKEYKGAELFDIPKNEFSR	177	1	1							Cas9		0	R.SDKNR.G	SDKNR	SDK(1.00)NR	618.308532	0	864
20190410_QExHFX1_RSLC1_Beveridge_Clausen_IMP_DSS_JRmethod_R1	11413	20190410_QExHFX1_RSLC1_Beveridge_Clausen_IMP_DSS_JRmethod_R1.mgf	1060	C:\2018_Peptideproject\Data\20190410\20190410_QExHFX1_RSLC1_Beveridge_Clausen_IMP_DSS_JRmethod_R1.mgf	3431.7318	-1	1939.14723	4	485.794084	2256244.25	1939.146593	485.793925	true	0	1	BS3	138.06807	0	Cas9		0	K.KGILQTVK.V	KGILQTVK	K(1.00)GILQTVK	885.564748	0	739	8	1	K	GQGDSLHEHIANLAGSPAIKKGILQTVKVVDELVKVMGRHK	739	1	1							Cas9		0	R.NSDKLIAR.K	NSDKLIAR	NSDK(1.00)LIAR	915.513774	0	1119
20190410_QExHFX1_RSLC1_Beveridge_Clausen_IMP_DSS_JRmethod_R1	11360	20190410_QExHFX1_RSLC1_Beveridge_Clausen_IMP_DSS_JRmethod_R1.mgf	1038	C:\2018_Peptideproject\Data\20190410\20190410_QExHFX1_RSLC1_Beveridge_Clausen_IMP_DSS_JRmethod_R1.mgf	3419.6397	-1	1884.0884	3	629.036743	672415.3125	1884.090474	629.037434	false	0	1	BS3	138.06807	0	Cas9		0	R.NSDKLIAR.K	NSDKLIAR	NSDK(1.00)LIAR	915.513774	0	1119	8	4	K	TEVQTGGFSKESILPKRNSDKLIARKKDWDPKKYGGFDSPT	1122	1	1							K1C15_SHEEP	sp|K1C15_SHEEP|	0	K.VVSSRKR.E	VVSSRKR	VVSSRK(1.00)R	830.508629	0	445
20190410_QExHFX1_RSLC1_Beveridge_Clausen_IMP_DSS_JRmethod_R1	11400	20190410_QExHFX1_RSLC1_Beveridge_Clausen_IMP_DSS_JRmethod_R1.mgf	1055	C:\2018_Peptideproject\Data\20190410\20190410_QExHFX1_RSLC1_Beveridge_Clausen_IMP_DSS_JRmethod_R1.mgf	3428.86086	-1	2314.169638	3	772.397156	572063.0625	2314.166736	772.396189	false	1	1	BS3	138.06807	0	REV_AMYS_HUMAN	sp|AMYS_HUMAN|	1	K.NLYSKMEGNK.R	NLYSKMEGNK	NLYSK(1.00)MEGNK	1198.565218	0	219	10	5	K	VLRADSPMFGWGEGWKNLYSKMEGNKRWIVTGKLAGKYFET	223	1	1							OVAL_CHICK	sp|OVAL_CHICK|	0	K.GLWEKAFK.D	GLWEKAFK	GLWEK(1.00)AFK	977.533448	0	183
20190410_QExHFX1_RSLC1_Beveridge_Clausen_IMP_DSS_JRmethod_R1	11158	20190410_QExHFX1_RSLC1_Beveridge_Clausen_IMP_DSS_JRmethod_R1.mgf	981	C:\2018_Peptideproject\Data\20190410\20190410_QExHFX1_RSLC1_Beveridge_Clausen_IMP_DSS_JRmethod_R1.mgf	3368.03034	-1	2353.169537	3	785.397122	695894.4375	2353.168904	785.396911	true	0	1	BS3	138.06807	0	Cas9		0	R.GKSDNVPSEEVVK.K	GKSDNVPSEEVVK	GK(1.00)SDNVPSEEVVK	1386.699068	0	869	13	2	K	FLKDDSIDNKVLTRSDKNRGKSDNVPSEEVVKKMKNYWRQL	870	1	1							Cas9		0	K.EDYFKK.I	EDYFKK	EDYFK(1.00)K	828.401765	0	570
20190410_QExHFX1_RSLC1_Beveridge_Clausen_IMP_DSS_JRmethod_R1	11389	20190410_QExHFX1_RSLC1_Beveridge_Clausen_IMP_DSS_JRmethod_R1.mgf	1049	C:\2018_Peptideproject\Data\20190410\20190410_QExHFX1_RSLC1_Beveridge_Clausen_IMP_DSS_JRmethod_R1.mgf	3426.6237	-1	1883.088769	4	471.779469	576653.875	1883.092029	471.780284	false	1	1	BS3	138.06807	0	REV_Cas9		1	K.KLKbs3ohSK.G	KLKSK	K(1.00)LKbs3ohSK	758.490176	0	213	5	1	K	NEFSRSEMITIGLLKEVKSKKLKSKGEKVAVVLVSYAVTPS	213	1	1	Kbs3oh	3	156.0786347				REV_Cas9		1	K.VYFQFKR.D	VYFQFKR	VYFQFK(1.00)R	986.533783	0	395
20190410_QExHFX1_RSLC1_Beveridge_Clausen_IMP_DSS_JRmethod_R1	11418	20190410_QExHFX1_RSLC1_Beveridge_Clausen_IMP_DSS_JRmethod_R1.mgf	1063	C:\2018_Peptideproject\Data\20190410\20190410_QExHFX1_RSLC1_Beveridge_Clausen_IMP_DSS_JRmethod_R1.mgf	3432.49926	-1	1883.088814	4	471.77948	932333.3125	1883.095225	471.781083	false	1	1	BS3	138.06807	0	REV_Cas9		1	K.IEKIR.E	IEKIR	IEK(1.00)IR	657.417355	0	927	5	3	K	SNRGALPGVYYPRIFTLKIEKIRENKDLFPYFDERRQLIAH	929	1	1							Cas9		0	K.VLTRSDKNR.G	VLTRSDKNR	VLTRSDK(1.00)NR	1087.609799	0	860
20190410_QExHFX1_RSLC1_Beveridge_Clausen_IMP_DSS_JRmethod_R1	11379	20190410_QExHFX1_RSLC1_Beveridge_Clausen_IMP_DSS_JRmethod_R1.mgf	1046	C:\2018_Peptideproject\Data\20190410\20190410_QExHFX1_RSLC1_Beveridge_Clausen_IMP_DSS_JRmethod_R1.mgf	3424.074	-1	2160.155216	3	721.059015	632873.625	2160.156548	721.059459	false	0	1	BS3	138.06807	0	Cas9		0	R.LEESFLVEEDKK.H	LEESFLVEEDKK	LEESFLVEEDK(1.00)K	1464.734785	0	105	12	11	K	AKVDDSFFHRLEESFLVEEDKKHERHPIFGNIVDEVAYHEK	115	1	1							Cas9		0	K.VPSKK.F	VPSKK	VPSK(1.00)K	557.353692	0	31
20190410_QExHFX1_RSLC1_Beveridge_Clausen_IMP_DSS_JRmethod_R1	11015	20190410_QExHFX1_RSLC1_Beveridge_Clausen_IMP_DSS_JRmethod_R1.mgf	941	C:\2018_Peptideproject\Data\20190410\20190410_QExHFX1_RSLC1_Beveridge_Clausen_IMP_DSS_JRmethod_R1.mgf	3331.5267	-1	2160.148629	4	541.044434	578066.25	2160.146642	541.043937	false	0	1	BS3	138.06807	0	Cas9		0	K.Kbs3ohDWDPKK.Y	KDWDPKK	Kbs3ohDWDPK(1.00)K	1071.560047	0	1128	7	6	K	SILPKRNSDKLIARKKDWDPKKYGGFDSPTVAYSVLVVAKV	1133	1	1	Kbs3oh	1	156.0786347				Cas9		0	K.SKLVSDFR.K	SKLVSDFR	SK(1.00)LVSDFR	950.518525	0	964
20190410_QExHFX1_RSLC1_Beveridge_Clausen_IMP_DSS_JRmethod_R1	11441	20190410_QExHFX1_RSLC1_Beveridge_Clausen_IMP_DSS_JRmethod_R1.mgf	1075	C:\2018_Peptideproject\Data\20190410\20190410_QExHFX1_RSLC1_Beveridge_Clausen_IMP_DSS_JRmethod_R1.mgf	3436.86186	-1	1607.834412	3	536.952081	2570594.5	1607.834114	536.951981	false	0	1				Cas9		0	R.HKbs3ohPENIVIEMAR.E	HKPENIVIEMAR	HKbs3ohPENIVIEMAR	1607.834114	0	758	12					1	1	Kbs3oh	2	156.0786347
[truncated: 3,645 more rows]
[truncated: 142 more columns]
