# Supplementary material for: A synthetic peptide library for benchmarking crosslinking-mass spectrometry search engines for proteins and protein complexes
Source: Nat Commun. 2020 Feb 6;11:742. doi: 10.1038/s41467-020-14608-2 (PMC7005041; doi:10.1038/s41467-020-14608-2)
Supplement: Supplementary file 3 — Supplementary Data 1 [file 41467_2020_14608_MOESM3_ESM.zip › CSVfiles/R1_1perFDR_PSMlevel_xiFDR1.1.27.csv]

PSMID	run	scan	PeakListFileName	ScanId	exp charge	exp m/z	exp mass	exp fractionalmass	match charge	match mass	match fractionalmass	Protein1	Description1	Decoy1	Protein2	Description2	Decoy2	PepSeq1	PepSeq2	PepPos1	PepPos2	PeptideLength1	PeptideLength2	LinkPos1	LinkPos2	ProteinLinkPos1	ProteinLinkPos2	Charge	Crosslinker	CrosslinkerModMass	Score	isDecoy	isTT	isTD	isDD	fdrGroup	fdr		PeptidePairFDR	Protein1FDR	Protein2FDR	LinkFDR	PPIFDR	peptide pair id	link id	ppi id	info
Scan: 20222 Run: 20190410_QExHFX1_RSLC1_Beveridge_Clausen_IMP_DSS_JRmethod_R1 P1_R.GGLSELDKAGFIK.R P2_R.GGLSELDKAGFIK.R 8 8	20190410_QExHFX1_RSLC1_Beveridge_Clausen_IMP_DSS_JRmethod_R1	20222	20190410_QExHFX1_RSLC1_Beveridge_Clausen_IMP_DSS_JRmethod_R1.mgf	4806	3	936.179697	2,805.517262	0.517262	3	2,805.516395	0.516395	Cas9	Cas9	false	Cas9	Cas9	false	GGLSELDKAGFIK	GGLSELDKAGFIK	910	910	13	13	8	8	917	917	3	BS3	138.06807	23.362812	false	true	false	false	internal > 4	0.0		0.0	0.0	0.0	0.0	0.0	310	147	0
Scan: 11851 Run: 20190410_QExHFX1_RSLC1_Beveridge_Clausen_IMP_DSS_JRmethod_R1 P1_K.SDNVPSEEVVKK.M P2_K.LVDSTDKADLR.L 11 7	20190410_QExHFX1_RSLC1_Beveridge_Clausen_IMP_DSS_JRmethod_R1	11851	20190410_QExHFX1_RSLC1_Beveridge_Clausen_IMP_DSS_JRmethod_R1.mgf	1285	3	900.802565	2,699.385866	0.385866	3	2,699.386500	0.386500	Cas9	Cas9	false	Cas9	Cas9	false	SDNVPSEEVVKK	LVDSTDKADLR	871	146	12	11	11	7	881	152	3	BS3	138.06807	22.86819	false	true	false	false	internal > 4	0.0		0.0	0.0	0.0	0.0	0.0	130	148	0
Scan: 13013 Run: 20190410_QExHFX1_RSLC1_Beveridge_Clausen_IMP_DSS_JRmethod_R1 P1_K.LVDSTDKADLR.L P2_K.LVDSTDKADLR.L 7 7	20190410_QExHFX1_RSLC1_Beveridge_Clausen_IMP_DSS_JRmethod_R1	13013	20190410_QExHFX1_RSLC1_Beveridge_Clausen_IMP_DSS_JRmethod_R1.mgf	1776	3	868.123687	2,601.349232	0.349232	3	2,601.349721	0.349721	Cas9	Cas9	false	Cas9	Cas9	false	LVDSTDKADLR	LVDSTDKADLR	146	146	11	11	7	7	152	152	3	BS3	138.06807	22.853045	false	true	false	false	internal > 4	0.0		0.0	0.0	0.0	0.0	0.0	234	146	0
Scan: 12853 Run: 20190410_QExHFX1_RSLC1_Beveridge_Clausen_IMP_DSS_JRmethod_R1 P1_K.LVDSTDKADLR.L P2_K.LVDSTDKADLR.L 7 7	20190410_QExHFX1_RSLC1_Beveridge_Clausen_IMP_DSS_JRmethod_R1	12853	20190410_QExHFX1_RSLC1_Beveridge_Clausen_IMP_DSS_JRmethod_R1.mgf	1687	3	868.123468	2,601.348575	0.348575	3	2,601.349721	0.349721	Cas9	Cas9	false	Cas9	Cas9	false	LVDSTDKADLR	LVDSTDKADLR	146	146	11	11	7	7	152	152	3	BS3	138.06807	22.722616	false	true	false	false	internal > 4	0.0
Scan: 11699 Run: 20190410_QExHFX1_RSLC1_Beveridge_Clausen_IMP_DSS_JRmethod_R1 P1_K.SDNVPSEEVVKK.M P2_K.LVDSTDKADLR.L 11 7	20190410_QExHFX1_RSLC1_Beveridge_Clausen_IMP_DSS_JRmethod_R1	11699	20190410_QExHFX1_RSLC1_Beveridge_Clausen_IMP_DSS_JRmethod_R1.mgf	1208	3	900.802854	2,699.386733	0.386733	3	2,699.386500	0.386500	Cas9	Cas9	false	Cas9	Cas9	false	SDNVPSEEVVKK	LVDSTDKADLR	871	146	12	11	11	7	881	152	3	BS3	138.06807	22.435432	false	true	false	false	internal > 4	0.0
Scan: 13176 Run: 20190410_QExHFX1_RSLC1_Beveridge_Clausen_IMP_DSS_JRmethod_R1 P1_K.LVDSTDKADLR.L P2_K.LVDSTDKADLR.L 7 7	20190410_QExHFX1_RSLC1_Beveridge_Clausen_IMP_DSS_JRmethod_R1	13176	20190410_QExHFX1_RSLC1_Beveridge_Clausen_IMP_DSS_JRmethod_R1.mgf	1870	3	868.123848	2,601.349715	0.349715	3	2,601.349721	0.349721	Cas9	Cas9	false	Cas9	Cas9	false	LVDSTDKADLR	LVDSTDKADLR	146	146	11	11	7	7	152	152	3	BS3	138.06807	22.330272	false	true	false	false	internal > 4	0.0
Scan: 10524 Run: 20190410_QExHFX1_RSLC1_Beveridge_Clausen_IMP_DSS_JRmethod_R1 P1_K.SDNVPSEEVVKK.M P2_K.SDNVPSEEVVKK.M 11 11	20190410_QExHFX1_RSLC1_Beveridge_Clausen_IMP_DSS_JRmethod_R1	10524	20190410_QExHFX1_RSLC1_Beveridge_Clausen_IMP_DSS_JRmethod_R1.mgf	767	3	933.481695	2,797.423256	0.423256	3	2,797.423279	0.423279	Cas9	Cas9	false	Cas9	Cas9	false	SDNVPSEEVVKK	SDNVPSEEVVKK	871	871	12	12	11	11	881	881	3	BS3	138.06807	22.114235	false	true	false	false	internal > 4	0.0		0.0	0.0	0.0	0.0	0.0	386	143	0
Scan: 7923 Run: 20190410_QExHFX1_RSLC1_Beveridge_Clausen_IMP_DSS_JRmethod_R1 P1_K.SEQEIGKATAK.Y P2_K.SEQEIGKATAK.Y 7 7	20190410_QExHFX1_RSLC1_Beveridge_Clausen_IMP_DSS_JRmethod_R1	7923	20190410_QExHFX1_RSLC1_Beveridge_Clausen_IMP_DSS_JRmethod_R1.mgf	213	3	820.765946	2,459.276009	0.276009	3	2,459.275495	0.275495	Cas9	Cas9	false	Cas9	Cas9	false	SEQEIGKATAK	SEQEIGKATAK	1029	1029	11	11	7	7	1035	1035	3	BS3	138.06807	22.040709	false	true	false	false	internal > 4	0.0		0.0	0.0	0.0	0.0	0.0	227	145	0
Scan: 19277 Run: 20190410_QExHFX1_RSLC1_Beveridge_Clausen_IMP_DSS_JRmethod_R1 P1_K.TEVQTGGFSKESILPK.R P2_K.TEVQTGGFSKESILPK.R 10 10	20190410_QExHFX1_RSLC1_Beveridge_Clausen_IMP_DSS_JRmethod_R1	19277	20190410_QExHFX1_RSLC1_Beveridge_Clausen_IMP_DSS_JRmethod_R1.mgf	4472	4	895.475891	3,577.874458	0.874458	4	3,577.876691	0.876691	Cas9	Cas9	false	Cas9	Cas9	false	TEVQTGGFSKESILPK	TEVQTGGFSKESILPK	1102	1102	16	16	10	10	1111	1111	4	BS3	138.06807	21.773218	false	true	false	false	internal > 4	0.0		0.0	0.0	0.0	0.0	0.0	433	141	0
Scan: 21844 Run: 20190410_QExHFX1_RSLC1_Beveridge_Clausen_IMP_DSS_JRmethod_R1 P1_K.LVDSTDKADLR.L P2_K.KNLIGALLFDSGETAEATR.L 7 1	20190410_QExHFX1_RSLC1_Beveridge_Clausen_IMP_DSS_JRmethod_R1	21844	20190410_QExHFX1_RSLC1_Beveridge_Clausen_IMP_DSS_JRmethod_R1.mgf	5197	4	844.696605	3,374.757314	0.757314	4	3,374.756910	0.756910	Cas9	Cas9	false	Cas9	Cas9	false	LVDSTDKADLR	KNLIGALLFDSGETAEATR	146	49	11	19	7	1	152	49	4	BS3	138.06807	20.736053	false	true	false	false	internal > 4	0.0		0.0	0.0	0.0	0.0	0.0	358	138	0
Scan: 13352 Run: 20190410_QExHFX1_RSLC1_Beveridge_Clausen_IMP_DSS_JRmethod_R1 P1_K.LVDSTDKADLR.L P2_K.LVDSTDKADLR.L 7 7	20190410_QExHFX1_RSLC1_Beveridge_Clausen_IMP_DSS_JRmethod_R1	13352	20190410_QExHFX1_RSLC1_Beveridge_Clausen_IMP_DSS_JRmethod_R1.mgf	1978	3	868.123829	2,601.349658	0.349658	3	2,601.349721	0.349721	Cas9	Cas9	false	Cas9	Cas9	false	LVDSTDKADLR	LVDSTDKADLR	146	146	11	11	7	7	152	152	3	BS3	138.06807	20.585035	false	true	false	false	internal > 4	0.0
Scan: 20829 Run: 20190410_QExHFX1_RSLC1_Beveridge_Clausen_IMP_DSS_JRmethod_R1 P1_K.VVDELVKVMGR.H P2_K.LESEFVYGDYKVYDVR.K 7 11	20190410_QExHFX1_RSLC1_Beveridge_Clausen_IMP_DSS_JRmethod_R1	20829	20190410_QExHFX1_RSLC1_Beveridge_Clausen_IMP_DSS_JRmethod_R1.mgf	4967	4	845.683252	3,378.703902	0.703902	4	3,378.705729	0.705729	Cas9	Cas9	false	Cas9	Cas9	false	VVDELVKVMGR	LESEFVYGDYKVYDVR	747	1008	11	16	7	11	753	1018	4	BS3	138.06807	19.983086	false	true	false	false	internal > 4	0.0		0.0	0.0	0.0	0.0	0.0	430	135	0
Scan: 23683 Run: 20190410_QExHFX1_RSLC1_Beveridge_Clausen_IMP_DSS_JRmethod_R1 P1_R.SSFEKNPIDFLEAK.G P2_R.SSFEKNPIDFLEAK.G 5 5	20190410_QExHFX1_RSLC1_Beveridge_Clausen_IMP_DSS_JRmethod_R1	23683	20190410_QExHFX1_RSLC1_Beveridge_Clausen_IMP_DSS_JRmethod_R1.mgf	5418	4	847.431150	3,385.695494	0.695494	4	3,385.696935	0.696935	Cas9	Cas9	false	Cas9	Cas9	false	SSFEKNPIDFLEAK	SSFEKNPIDFLEAK	1176	1176	14	14	5	5	1180	1180	4	BS3	138.06807	19.605961	false	true	false	false	internal > 4	0.0		0.0	0.0	0.0	0.0	0.0	428	132	0
Scan: 23581 Run: 20190410_QExHFX1_RSLC1_Beveridge_Clausen_IMP_DSS_JRmethod_R1 P1_R.SSFEKNPIDFLEAK.G P2_R.SSFEKNPIDFLEAK.G 5 5	20190410_QExHFX1_RSLC1_Beveridge_Clausen_IMP_DSS_JRmethod_R1	23581	20190410_QExHFX1_RSLC1_Beveridge_Clausen_IMP_DSS_JRmethod_R1.mgf	5413	4	847.431658	3,385.697526	0.697526	4	3,385.696935	0.696935	Cas9	Cas9	false	Cas9	Cas9	false	SSFEKNPIDFLEAK	SSFEKNPIDFLEAK	1176	1176	14	14	5	5	1180	1180	4	BS3	138.06807	19.276344	false	true	false	false	internal > 4	0.0
Scan: 13485 Run: 20190410_QExHFX1_RSLC1_Beveridge_Clausen_IMP_DSS_JRmethod_R1 P1_K.LVDSTDKADLR.L P2_K.LVDSTDKADLR.L 7 7	20190410_QExHFX1_RSLC1_Beveridge_Clausen_IMP_DSS_JRmethod_R1	13485	20190410_QExHFX1_RSLC1_Beveridge_Clausen_IMP_DSS_JRmethod_R1.mgf	2029	3	868.123581	2,601.348914	0.348914	3	2,601.349721	0.349721	Cas9	Cas9	false	Cas9	Cas9	false	LVDSTDKADLR	LVDSTDKADLR	146	146	11	11	7	7	152	152	3	BS3	138.06807	18.758233	false	true	false	false	internal > 4	0.0
Scan: 22872 Run: 20190410_QExHFX1_RSLC1_Beveridge_Clausen_IMP_DSS_JRmethod_R1 P1_R.SSFEKNPIDFLEAK.G P2_R.IEEGIKELGSQILK.E 5 6	20190410_QExHFX1_RSLC1_Beveridge_Clausen_IMP_DSS_JRmethod_R1	22872	20190410_QExHFX1_RSLC1_Beveridge_Clausen_IMP_DSS_JRmethod_R1.mgf	5334	4	830.448564	3,317.765150	0.765150	4	3,317.764622	0.764622	Cas9	Cas9	false	Cas9	Cas9	false	SSFEKNPIDFLEAK	IEEGIKELGSQILK	1176	788	14	14	5	6	1180	793	4	BS3	138.06807	18.446895	false	true	false	false	internal > 4	0.0		0.0	0.0	0.0	0.0	0.0	426	127	0
Scan: 17971 Run: 20190410_QExHFX1_RSLC1_Beveridge_Clausen_IMP_DSS_JRmethod_R1 P1_K.YDENDKLIR.E P2_K.DFQFYKVR.E 6 6	20190410_QExHFX1_RSLC1_Beveridge_Clausen_IMP_DSS_JRmethod_R1	17971	20190410_QExHFX1_RSLC1_Beveridge_Clausen_IMP_DSS_JRmethod_R1.mgf	4024	3	802.409582	2,404.206917	0.206917	3	2,404.206294	0.206294	Cas9	Cas9	false	Cas9	Cas9	false	DFQFYKVR	YDENDKLIR	973	947	8	9	6	6	978	952	3	BS3	138.06807	18.420576	false	true	false	false	internal > 4	0.0		0.0	0.0	0.0	0.0	0.0	243	140	0
Scan: 16865 Run: 20190410_QExHFX1_RSLC1_Beveridge_Clausen_IMP_DSS_JRmethod_R1 P1_R.QEDFYPFLKDNR.E P2_R.GKSDNVPSEEVVK.K 9 2	20190410_QExHFX1_RSLC1_Beveridge_Clausen_IMP_DSS_JRmethod_R1	16865	20190410_QExHFX1_RSLC1_Beveridge_Clausen_IMP_DSS_JRmethod_R1.mgf	3603	4	774.884732	3,095.509822	0.509822	4	3,095.508742	0.508742	Cas9	Cas9	false	Cas9	Cas9	false	GKSDNVPSEEVVK	QEDFYPFLKDNR	869	430	13	12	2	9	870	438	4	BS3	138.06807	18.274848	false	true	false	false	internal > 4	0.0		0.0	0.0	0.0	0.0	0.0	309	126	0
Scan: 20607 Run: 20190410_QExHFX1_RSLC1_Beveridge_Clausen_IMP_DSS_JRmethod_R1 P1_K.SDNVPSEEVVKK.M P2_K.KNLIGALLFDSGETAEATR.L 11 1	20190410_QExHFX1_RSLC1_Beveridge_Clausen_IMP_DSS_JRmethod_R1	20607	20190410_QExHFX1_RSLC1_Beveridge_Clausen_IMP_DSS_JRmethod_R1.mgf	4916	4	869.205436	3,472.792638	0.792638	4	3,472.793689	0.793689	Cas9	Cas9	false	Cas9	Cas9	false	SDNVPSEEVVKK	KNLIGALLFDSGETAEATR	871	49	12	19	11	1	881	49	4	BS3	138.06807	17.989206	false	true	false	false	internal > 4	0.0		0.0	0.0	0.0	0.0	0.0	327	121	0
Scan: 16575 Run: 20190410_QExHFX1_RSLC1_Beveridge_Clausen_IMP_DSS_JRmethod_R1 P1_K.FDNLTKAER.G P2_K.DFQFYKVR.E 6 6	20190410_QExHFX1_RSLC1_Beveridge_Clausen_IMP_DSS_JRmethod_R1	16575	20190410_QExHFX1_RSLC1_Beveridge_Clausen_IMP_DSS_JRmethod_R1.mgf	3474	3	778.401849	2,332.183718	0.183718	3	2,332.185164	0.185164	Cas9	Cas9	false	Cas9	Cas9	false	FDNLTKAER	DFQFYKVR	901	973	9	8	6	6	906	978	3	BS3	138.06807	17.923871	false	true	false	false	internal > 4	0.0		0.0	0.0	0.0	0.0	0.0	202	136	0
Scan: 15182 Run: 20190410_QExHFX1_RSLC1_Beveridge_Clausen_IMP_DSS_JRmethod_R1 P1_K.LVDSTDKADLR.L P2_R.KDFQFYK.V 7 1	20190410_QExHFX1_RSLC1_Beveridge_Clausen_IMP_DSS_JRmethod_R1	15182	20190410_QExHFX1_RSLC1_Beveridge_Clausen_IMP_DSS_JRmethod_R1.mgf	2883	3	782.406127	2,344.196552	0.196552	3	2,344.195060	0.195060	Cas9	Cas9	false	Cas9	Cas9	false	LVDSTDKADLR	KDFQFYK	146	972	11	7	7	1	152	972	3	BS3	138.06807	17.901783	false	true	false	false	internal > 4	0.0		0.0	0.0	0.0	0.0	0.0	168	133	0
Scan: 10582 Run: 20190410_QExHFX1_RSLC1_Beveridge_Clausen_IMP_DSS_JRmethod_R1 P1_R.GKSDNVPSEEVVK.K P2_R.GKSDNVPSEEVVK.K 2 2	20190410_QExHFX1_RSLC1_Beveridge_Clausen_IMP_DSS_JRmethod_R1	10582	20190410_QExHFX1_RSLC1_Beveridge_Clausen_IMP_DSS_JRmethod_R1.mgf	782	4	728.873822	2,911.466182	0.466182	4	2,911.466207	0.466207	Cas9	Cas9	false	Cas9	Cas9	false	GKSDNVPSEEVVK	GKSDNVPSEEVVK	869	869	13	13	2	2	870	870	4	BS3	138.06807	17.779169	false	true	false	false	internal > 4	0.0		0.0	0.0	0.0	0.0	0.0	406	119	0
Scan: 10664 Run: 20190410_QExHFX1_RSLC1_Beveridge_Clausen_IMP_DSS_JRmethod_R1 P1_R.NSDKLIAR.K P2_R.NSDKLIAR.K 4 4	20190410_QExHFX1_RSLC1_Beveridge_Clausen_IMP_DSS_JRmethod_R1	10664	20190410_QExHFX1_RSLC1_Beveridge_Clausen_IMP_DSS_JRmethod_R1.mgf	831	3	657.372424	1,969.095443	0.095443	3	1,969.095619	0.095619	Cas9	Cas9	false	Cas9	Cas9	false	NSDKLIAR	NSDKLIAR	1119	1119	8	8	4	4	1122	1122	3	BS3	138.06807	17.605051	false	true	false	false	internal > 4	0.0		0.0	0.0	0.0	0.0	0.0	214	32	0
Scan: 12119 Run: 20190410_QExHFX1_RSLC1_Beveridge_Clausen_IMP_DSS_JRmethod_R1 P1_K.SDNVPSEEVVKK.M P2_K.LVDSTDKADLR.L 11 7	20190410_QExHFX1_RSLC1_Beveridge_Clausen_IMP_DSS_JRmethod_R1	12119	20190410_QExHFX1_RSLC1_Beveridge_Clausen_IMP_DSS_JRmethod_R1.mgf	1390	3	900.803076	2,699.387399	0.387399	3	2,699.386500	0.386500	Cas9	Cas9	false	Cas9	Cas9	false	SDNVPSEEVVKK	LVDSTDKADLR	871	146	12	11	11	7	881	152	3	BS3	138.06807	17.56258	false	true	false	false	internal > 4	0.0
Scan: 13973 Run: 20190410_QExHFX1_RSLC1_Beveridge_Clausen_IMP_DSS_JRmethod_R1 P1_R.KPAFLSGEQK.K P2_R.KPAFLSGEQK.K 1 1	20190410_QExHFX1_RSLC1_Beveridge_Clausen_IMP_DSS_JRmethod_R1	13973	20190410_QExHFX1_RSLC1_Beveridge_Clausen_IMP_DSS_JRmethod_R1.mgf	2229	3	782.761201	2,345.261774	0.261774	3	2,345.263081	0.263081	Cas9	Cas9	false	Cas9	Cas9	false	KPAFLSGEQK	KPAFLSGEQK	540	540	10	10	1	1	540	540	3	BS3	138.06807	17.437315	false	true	false	false	internal > 4	0.0		0.0	0.0	0.0	0.0	0.0	369	144	0
Scan: 14844 Run: 20190410_QExHFX1_RSLC1_Beveridge_Clausen_IMP_DSS_JRmethod_R1 P1_K.MIAKSEQEIGK.A P2_K.DFQFYKVR.E 4 6	20190410_QExHFX1_RSLC1_Beveridge_Clausen_IMP_DSS_JRmethod_R1	14844	20190410_QExHFX1_RSLC1_Beveridge_Clausen_IMP_DSS_JRmethod_R1.mgf	2700	3	830.430054	2,488.268333	0.268333	3	2,488.267180	0.267180	Cas9	Cas9	false	Cas9	Cas9	false	DFQFYKVR	MIAKSEQEIGK	973	1025	8	11	6	4	978	1028	3	BS3	138.06807	17.307415	false	true	false	false	internal > 4	0.0		0.0	0.0	0.0	0.0	0.0	392	116	0
Scan: 14641 Run: 20190410_QExHFX1_RSLC1_Beveridge_Clausen_IMP_DSS_JRmethod_R1 P1_K.YDENDKLIR.E P2_K.YDENDKLIR.E 6 6	20190410_QExHFX1_RSLC1_Beveridge_Clausen_IMP_DSS_JRmethod_R1	14641	20190410_QExHFX1_RSLC1_Beveridge_Clausen_IMP_DSS_JRmethod_R1.mgf	2585	3	823.415198	2,467.223765	0.223765	3	2,467.223065	0.223065	Cas9	Cas9	false	Cas9	Cas9	false	YDENDKLIR	YDENDKLIR	947	947	9	9	6	6	952	952	3	BS3	138.06807	17.151489	false	true	false	false	internal > 4	0.0		0.0	0.0	0.0	0.0	0.0	415	115	0
Scan: 16434 Run: 20190410_QExHFX1_RSLC1_Beveridge_Clausen_IMP_DSS_JRmethod_R1 P1_K.FDNLTKAER.G P2_K.DFQFYKVR.E 6 6	20190410_QExHFX1_RSLC1_Beveridge_Clausen_IMP_DSS_JRmethod_R1	16434	20190410_QExHFX1_RSLC1_Beveridge_Clausen_IMP_DSS_JRmethod_R1.mgf	3412	3	778.402768	2,332.186475	0.186475	3	2,332.185164	0.185164	Cas9	Cas9	false	Cas9	Cas9	false	FDNLTKAER	DFQFYKVR	901	973	9	8	6	6	906	978	3	BS3	138.06807	16.945474	false	true	false	false	internal > 4	0.0
Scan: 12020 Run: 20190410_QExHFX1_RSLC1_Beveridge_Clausen_IMP_DSS_JRmethod_R1 P1_K.KGILQTVK.V P2_K.KGILQTVK.V 1 1	20190410_QExHFX1_RSLC1_Beveridge_Clausen_IMP_DSS_JRmethod_R1	12020	20190410_QExHFX1_RSLC1_Beveridge_Clausen_IMP_DSS_JRmethod_R1.mgf	1358	3	637.406268	1,909.196975	0.196975	3	1,909.197567	0.197567	Cas9	Cas9	false	Cas9	Cas9	false	KGILQTVK	KGILQTVK	739	739	8	8	1	1	739	739	3	BS3	138.06807	16.897068	false	true	false	false	internal > 4	0.0		0.0	0.0	0.0	0.0	0.0	218	131	0
Scan: 18660 Run: 20190410_QExHFX1_RSLC1_Beveridge_Clausen_IMP_DSS_JRmethod_R1 P1_R.SSFEKNPIDFLEAK.G P2_K.KLVDSTDK.A 5 1	20190410_QExHFX1_RSLC1_Beveridge_Clausen_IMP_DSS_JRmethod_R1	18660	20190410_QExHFX1_RSLC1_Beveridge_Clausen_IMP_DSS_JRmethod_R1.mgf	4266	3	889.796824	2,666.368643	0.368643	3	2,666.369059	0.369059	Cas9	Cas9	false	Cas9	Cas9	false	KLVDSTDK	SSFEKNPIDFLEAK	145	1176	8	14	1	5	145	1180	3	BS3	138.06807	16.84026	false	true	false	false	internal > 4	0.0		0.0	0.0	0.0	0.0	0.0	275	142	0
Scan: 21958 Run: 20190410_QExHFX1_RSLC1_Beveridge_Clausen_IMP_DSS_JRmethod_R1 P1_K.LVDSTDKADLR.L P2_K.KNLIGALLFDSGETAEATR.L 7 1	20190410_QExHFX1_RSLC1_Beveridge_Clausen_IMP_DSS_JRmethod_R1	21958	20190410_QExHFX1_RSLC1_Beveridge_Clausen_IMP_DSS_JRmethod_R1.mgf	5225	4	844.696287	3,374.756042	0.756042	4	3,374.756910	0.756910	Cas9	Cas9	false	Cas9	Cas9	false	LVDSTDKADLR	KNLIGALLFDSGETAEATR	146	49	11	19	7	1	152	49	4	BS3	138.06807	16.674166	false	true	false	false	internal > 4	0.0
Scan: 16705 Run: 20190410_QExHFX1_RSLC1_Beveridge_Clausen_IMP_DSS_JRmethod_R1 P1_K.FDNLTKAER.G P2_K.DFQFYKVR.E 6 6	20190410_QExHFX1_RSLC1_Beveridge_Clausen_IMP_DSS_JRmethod_R1	16705	20190410_QExHFX1_RSLC1_Beveridge_Clausen_IMP_DSS_JRmethod_R1.mgf	3519	3	778.402186	2,332.184729	0.184729	3	2,332.185164	0.185164	Cas9	Cas9	false	Cas9	Cas9	false	FDNLTKAER	DFQFYKVR	901	973	9	8	6	6	906	978	3	BS3	138.06807	16.524661	false	true	false	false	internal > 4	0.0
Scan: 14773 Run: 20190410_QExHFX1_RSLC1_Beveridge_Clausen_IMP_DSS_JRmethod_R1 P1_K.SKLVSDFR.K P2_K.SKLVSDFR.K 2 2	20190410_QExHFX1_RSLC1_Beveridge_Clausen_IMP_DSS_JRmethod_R1	14773	20190410_QExHFX1_RSLC1_Beveridge_Clausen_IMP_DSS_JRmethod_R1.mgf	2653	3	680.709137	2,039.105582	0.105582	3	2,039.105121	0.105121	Cas9	Cas9	false	Cas9	Cas9	false	SKLVSDFR	SKLVSDFR	964	964	8	8	2	2	965	965	3	BS3	138.06807	16.501038	false	true	false	false	internal > 4	0.0		0.0	0.0	0.0	0.0	0.0	117	125	0
Scan: 21697 Run: 20190410_QExHFX1_RSLC1_Beveridge_Clausen_IMP_DSS_JRmethod_R1 P1_K.TILDFLKSDGFANR.N P2_K.FDNLTKAER.G 7 6	20190410_QExHFX1_RSLC1_Beveridge_Clausen_IMP_DSS_JRmethod_R1	21697	20190410_QExHFX1_RSLC1_Beveridge_Clausen_IMP_DSS_JRmethod_R1.mgf	5147	3	943.159115	2,826.455516	0.455516	3	2,826.455189	0.455189	Cas9	Cas9	false	Cas9	Cas9	false	FDNLTKAER	TILDFLKSDGFANR	901	682	9	14	6	7	906	688	3	BS3	138.06807	16.430053	false	true	false	false	internal > 4	0.0		0.0	0.0	0.0	0.0	0.0	334	139	0
Scan: 14396 Run: 20190410_QExHFX1_RSLC1_Beveridge_Clausen_IMP_DSS_JRmethod_R1 P1_R.NSDKLIAR.K P2_K.DDSIDNKVLTR.S 4 7	20190410_QExHFX1_RSLC1_Beveridge_Clausen_IMP_DSS_JRmethod_R1	14396	20190410_QExHFX1_RSLC1_Beveridge_Clausen_IMP_DSS_JRmethod_R1.mgf	2449	3	777.083831	2,328.229664	0.229664	3	2,328.228483	0.228483	Cas9	Cas9	false	Cas9	Cas9	false	NSDKLIAR	DDSIDNKVLTR	1119	853	8	11	4	7	1122	859	3	BS3	138.06807	16.399703	false	true	false	false	internal > 4	0.0		0.0	0.0	0.0	0.0	0.0	191	134	0
Scan: 10452 Run: 20190410_QExHFX1_RSLC1_Beveridge_Clausen_IMP_DSS_JRmethod_R1 P1_R.GKSDNVPSEEVVK.K P2_R.GKSDNVPSEEVVK.K 2 2	20190410_QExHFX1_RSLC1_Beveridge_Clausen_IMP_DSS_JRmethod_R1	10452	20190410_QExHFX1_RSLC1_Beveridge_Clausen_IMP_DSS_JRmethod_R1.mgf	734	4	728.873169	2,911.463570	0.463570	4	2,911.466207	0.466207	Cas9	Cas9	false	Cas9	Cas9	false	GKSDNVPSEEVVK	GKSDNVPSEEVVK	869	869	13	13	2	2	870	870	4	BS3	138.06807	16.253454	false	true	false	false	internal > 4	0.0
Scan: 10492 Run: 20190410_QExHFX1_RSLC1_Beveridge_Clausen_IMP_DSS_JRmethod_R1 P1_K.SEQEIGKATAK.Y P2_K.FKVLGNTDR.H 7 2	20190410_QExHFX1_RSLC1_Beveridge_Clausen_IMP_DSS_JRmethod_R1	10492	20190410_QExHFX1_RSLC1_Beveridge_Clausen_IMP_DSS_JRmethod_R1.mgf	754	3	783.419880	2,347.237811	0.237811	3	2,347.238321	0.238321	Cas9	Cas9	false	Cas9	Cas9	false	SEQEIGKATAK	FKVLGNTDR	1029	36	11	9	7	2	1035	37	3	BS3	138.06807	16.126323	false	true	false	false	internal > 4	0.0		0.0	0.0	0.0	0.0	0.0	245	129	0
Scan: 8256 Run: 20190410_QExHFX1_RSLC1_Beveridge_Clausen_IMP_DSS_JRmethod_R1 P1_K.KLVDSTDK.A P2_K.KLVDSTDK.A 1 1	20190410_QExHFX1_RSLC1_Beveridge_Clausen_IMP_DSS_JRmethod_R1	8256	20190410_QExHFX1_RSLC1_Beveridge_Clausen_IMP_DSS_JRmethod_R1.mgf	258	3	650.021325	1,947.042146	0.042146	3	1,947.041183	0.041183	Cas9	Cas9	false	Cas9	Cas9	false	KLVDSTDK	KLVDSTDK	145	145	8	8	1	1	145	145	3	BS3	138.06807	15.950383	false	true	false	false	internal > 4	0.0		0.0	0.0	0.0	0.0	0.0	200	124	0
Scan: 9932 Run: 20190410_QExHFX1_RSLC1_Beveridge_Clausen_IMP_DSS_JRmethod_R1 P1_K.SEQEIGKATAK.Y P2_K.ESILPKR.N 7 6	20190410_QExHFX1_RSLC1_Beveridge_Clausen_IMP_DSS_JRmethod_R1	9932	20190410_QExHFX1_RSLC1_Beveridge_Clausen_IMP_DSS_JRmethod_R1.mgf	593	3	714.398828	2,140.174655	0.174655	3	2,140.173930	0.173930	Cas9	Cas9	false	Cas9	Cas9	false	SEQEIGKATAK	ESILPKR	1029	1112	11	7	7	6	1035	1117	3	BS3	138.06807	15.802589	false	true	false	false	internal > 4	0.0		0.0	0.0	0.0	0.0	0.0	393	102	0
Scan: 14944 Run: 20190410_QExHFX1_RSLC1_Beveridge_Clausen_IMP_DSS_JRmethod_R1 P1_K.SKLVSDFR.K P2_K.SKLVSDFR.K 2 2	20190410_QExHFX1_RSLC1_Beveridge_Clausen_IMP_DSS_JRmethod_R1	14944	20190410_QExHFX1_RSLC1_Beveridge_Clausen_IMP_DSS_JRmethod_R1.mgf	2756	3	680.709632	2,039.107067	0.107067	3	2,039.105121	0.105121	Cas9	Cas9	false	Cas9	Cas9	false	SKLVSDFR	SKLVSDFR	964	964	8	8	2	2	965	965	3	BS3	138.06807	15.762692	false	true	false	false	internal > 4	0.0
Scan: 18901 Run: 20190410_QExHFX1_RSLC1_Beveridge_Clausen_IMP_DSS_JRmethod_R1 P1_R.QLLNAKLITQR.K P2_R.GGLSELDKAGFIK.R 6 8	20190410_QExHFX1_RSLC1_Beveridge_Clausen_IMP_DSS_JRmethod_R1	18901	20190410_QExHFX1_RSLC1_Beveridge_Clausen_IMP_DSS_JRmethod_R1.mgf	4346	4	693.152178	2,768.579606	0.579606	4	2,768.579998	0.579998	Cas9	Cas9	false	Cas9	Cas9	false	GGLSELDKAGFIK	QLLNAKLITQR	910	889	13	11	8	6	917	894	4	BS3	138.06807	15.721037	false	true	false	false	internal > 4	0.0		0.0	0.0	0.0	0.0	0.0	371	101	0
Scan: 13676 Run: 20190410_QExHFX1_RSLC1_Beveridge_Clausen_IMP_DSS_JRmethod_R1 P1_R.HKPENIVIEMAR.E P2_K.FDNLTKAER.G 2 6	20190410_QExHFX1_RSLC1_Beveridge_Clausen_IMP_DSS_JRmethod_R1	13676	20190410_QExHFX1_RSLC1_Beveridge_Clausen_IMP_DSS_JRmethod_R1.mgf	2105	4	671.602294	2,682.380070	0.380070	4	2,682.379916	0.379916	Cas9	Cas9	false	Cas9	Cas9	false	FDNLTKAER	HKPENIVIEMAR	901	758	9	12	6	2	906	759	4	BS3	138.06807	15.634605	false	true	false	false	internal > 4	0.0		0.0	0.0	0.0	0.0	0.0	400	100	0
Scan: 15774 Run: 20190410_QExHFX1_RSLC1_Beveridge_Clausen_IMP_DSS_JRmethod_R1 P1_K.MIAKSEQEIGK.A P2_K.DFQFYKVR.E 4 6	20190410_QExHFX1_RSLC1_Beveridge_Clausen_IMP_DSS_JRmethod_R1	15774	20190410_QExHFX1_RSLC1_Beveridge_Clausen_IMP_DSS_JRmethod_R1.mgf	3142	3	830.429149	2,488.265618	0.265618	3	2,488.267180	0.267180	Cas9	Cas9	false	Cas9	Cas9	false	DFQFYKVR	MIAKSEQEIGK	973	1025	8	11	6	4	978	1028	3	BS3	138.06807	15.604622	false	true	false	false	internal > 4	0.0
Scan: 14174 Run: 20190410_QExHFX1_RSLC1_Beveridge_Clausen_IMP_DSS_JRmethod_R1 P1_R.LEESFLVEEDKK.H P2_R.GKSDNVPSEEVVK.K 11 2	20190410_QExHFX1_RSLC1_Beveridge_Clausen_IMP_DSS_JRmethod_R1	14174	20190410_QExHFX1_RSLC1_Beveridge_Clausen_IMP_DSS_JRmethod_R1.mgf	2325	4	748.382996	2,989.502878	0.502878	4	2,989.501924	0.501924	Cas9	Cas9	false	Cas9	Cas9	false	GKSDNVPSEEVVK	LEESFLVEEDKK	869	105	13	12	2	11	870	115	4	BS3	138.06807	15.601891	false	true	false	false	internal > 4	0.0		0.0	0.0	0.0	0.0	0.0	398	99	0
Scan: 10912 Run: 20190410_QExHFX1_RSLC1_Beveridge_Clausen_IMP_DSS_JRmethod_R1 P1_R.NSDKLIAR.K P2_R.NSDKLIAR.K 4 4	20190410_QExHFX1_RSLC1_Beveridge_Clausen_IMP_DSS_JRmethod_R1	10912	20190410_QExHFX1_RSLC1_Beveridge_Clausen_IMP_DSS_JRmethod_R1.mgf	914	3	657.372675	1,969.096196	0.096196	3	1,969.095619	0.095619	Cas9	Cas9	false	Cas9	Cas9	false	NSDKLIAR	NSDKLIAR	1119	1119	8	8	4	4	1122	1122	3	BS3	138.06807	15.350082	false	true	false	false	internal > 4	0.0
Scan: 18585 Run: 20190410_QExHFX1_RSLC1_Beveridge_Clausen_IMP_DSS_JRmethod_R1 P1_K.TEVQTGGFSKESILPK.R P2_K.FIKPILEK.M 10 3	20190410_QExHFX1_RSLC1_Beveridge_Clausen_IMP_DSS_JRmethod_R1	18585	20190410_QExHFX1_RSLC1_Beveridge_Clausen_IMP_DSS_JRmethod_R1.mgf	4238	4	712.154549	2,844.589090	0.589090	4	2,844.588830	0.588830	Cas9	Cas9	false	Cas9	Cas9	false	FIKPILEK	TEVQTGGFSKESILPK	379	1102	8	16	3	10	381	1111	4	BS3	138.06807	15.29096	false	true	false	false	internal > 4	0.0		0.0	0.0	0.0	0.0	0.0	396	95	0
Scan: 15004 Run: 20190410_QExHFX1_RSLC1_Beveridge_Clausen_IMP_DSS_JRmethod_R1 P1_K.MIAKSEQEIGK.A P2_K.DFQFYKVR.E 4 6	20190410_QExHFX1_RSLC1_Beveridge_Clausen_IMP_DSS_JRmethod_R1	15004	20190410_QExHFX1_RSLC1_Beveridge_Clausen_IMP_DSS_JRmethod_R1.mgf	2788	3	830.430487	2,488.269632	0.269632	3	2,488.267180	0.267180	Cas9	Cas9	false	Cas9	Cas9	false	DFQFYKVR	MIAKSEQEIGK	973	1025	8	11	6	4	978	1028	3	BS3	138.06807	15.289094	false	true	false	false	internal > 4	0.0
Scan: 14673 Run: 20190410_QExHFX1_RSLC1_Beveridge_Clausen_IMP_DSS_JRmethod_R1 P1_K.SEQEIGKATAK.Y P2_K.DLIIKLPK.Y 7 5	20190410_QExHFX1_RSLC1_Beveridge_Clausen_IMP_DSS_JRmethod_R1	14673	20190410_QExHFX1_RSLC1_Beveridge_Clausen_IMP_DSS_JRmethod_R1.mgf	2601	3	746.769165	2,237.285666	0.285666	3	2,237.288232	0.288232	Cas9	Cas9	false	Cas9	Cas9	false	SEQEIGKATAK	DLIIKLPK	1029	1197	11	8	7	5	1035	1201	3	BS3	138.06807	15.229544	false	true	false	false	internal > 4	0.0		0.0	0.0	0.0	0.0	0.0	221	120	0
Scan: 9807 Run: 20190410_QExHFX1_RSLC1_Beveridge_Clausen_IMP_DSS_JRmethod_R1 P1_K.SEQEIGKATAK.Y P2_K.ESILPKR.N 7 6	20190410_QExHFX1_RSLC1_Beveridge_Clausen_IMP_DSS_JRmethod_R1	9807	20190410_QExHFX1_RSLC1_Beveridge_Clausen_IMP_DSS_JRmethod_R1.mgf	551	3	714.398585	2,140.173926	0.173926	3	2,140.173930	0.173930	Cas9	Cas9	false	Cas9	Cas9	false	SEQEIGKATAK	ESILPKR	1029	1112	11	7	7	6	1035	1117	3	BS3	138.06807	15.138481	false	true	false	false	internal > 4	0.0
Scan: 15014 Run: 20190410_QExHFX1_RSLC1_Beveridge_Clausen_IMP_DSS_JRmethod_R1 P1_K.MIAKSEQEIGK.A P2_K.DFQFYKVR.E 4 6	20190410_QExHFX1_RSLC1_Beveridge_Clausen_IMP_DSS_JRmethod_R1	15014	20190410_QExHFX1_RSLC1_Beveridge_Clausen_IMP_DSS_JRmethod_R1.mgf	2794	3	830.430298	2,488.269065	0.269065	3	2,488.267180	0.267180	Cas9	Cas9	false	Cas9	Cas9	false	DFQFYKVR	MIAKSEQEIGK	973	1025	8	11	6	4	978	1028	3	BS3	138.06807	15.066433	false	true	false	false	internal > 4	0.0
Scan: 13293 Run: 20190410_QExHFX1_RSLC1_Beveridge_Clausen_IMP_DSS_JRmethod_R1 P1_K.NLPNEKVLPK.H P2_K.NLPNEKVLPK.H 6 6	20190410_QExHFX1_RSLC1_Beveridge_Clausen_IMP_DSS_JRmethod_R1	13293	20190410_QExHFX1_RSLC1_Beveridge_Clausen_IMP_DSS_JRmethod_R1.mgf	1941	3	814.144265	2,439.410966	0.410966	3	2,439.410077	0.410077	Cas9	Cas9	false	Cas9	Cas9	false	NLPNEKVLPK	NLPNEKVLPK	505	505	10	10	6	6	510	510	3	BS3	138.06807	15.063429	false	true	false	false	internal > 4	0.0		0.0	0.0	0.0	0.0	0.0	150	113	0
Scan: 11026 Run: 20190410_QExHFX1_RSLC1_Beveridge_Clausen_IMP_DSS_JRmethod_R1 P1_R.NSDKLIAR.K P2_R.NSDKLIAR.K 4 4	20190410_QExHFX1_RSLC1_Beveridge_Clausen_IMP_DSS_JRmethod_R1	11026	20190410_QExHFX1_RSLC1_Beveridge_Clausen_IMP_DSS_JRmethod_R1.mgf	944	3	657.372192	1,969.094747	0.094747	3	1,969.095619	0.095619	Cas9	Cas9	false	Cas9	Cas9	false	NSDKLIAR	NSDKLIAR	1119	1119	8	8	4	4	1122	1122	3	BS3	138.06807	15.035667	false	true	false	false	internal > 4	0.0
Scan: 11849 Run: 20190410_QExHFX1_RSLC1_Beveridge_Clausen_IMP_DSS_JRmethod_R1 P1_K.FDNLTKAER.G P2_K.FDNLTKAER.G 6 6	20190410_QExHFX1_RSLC1_Beveridge_Clausen_IMP_DSS_JRmethod_R1	11849	20190410_QExHFX1_RSLC1_Beveridge_Clausen_IMP_DSS_JRmethod_R1.mgf	1284	3	775.400258	2,323.178945	0.178945	3	2,323.180805	0.180805	Cas9	Cas9	false	Cas9	Cas9	false	FDNLTKAER	FDNLTKAER	901	901	9	9	6	6	906	906	3	BS3	138.06807	14.982907	false	true	false	false	internal > 4	0.0		0.0	0.0	0.0	0.0	0.0	376	93	0
Scan: 11289 Run: 20190410_QExHFX1_RSLC1_Beveridge_Clausen_IMP_DSS_JRmethod_R1 P1_R.NSDKLIAR.K P2_K.KGILQTVK.V 4 1	20190410_QExHFX1_RSLC1_Beveridge_Clausen_IMP_DSS_JRmethod_R1	11289	20190410_QExHFX1_RSLC1_Beveridge_Clausen_IMP_DSS_JRmethod_R1.mgf	1015	3	647.389587	1,939.146932	0.146932	3	1,939.146593	0.146593	Cas9	Cas9	false	Cas9	Cas9	false	NSDKLIAR	KGILQTVK	1119	739	8	8	4	1	1122	739	3	BS3	138.06807	14.973281	false	true	false	false	internal > 4	0.0		0.0	0.0	0.0	0.0	0.0	313	130	0
Scan: 13011 Run: 20190410_QExHFX1_RSLC1_Beveridge_Clausen_IMP_DSS_JRmethod_R1 P1_K.FKVLGNTDR.H P2_K.ESILPKR.N 2 6	20190410_QExHFX1_RSLC1_Beveridge_Clausen_IMP_DSS_JRmethod_R1	13011	20190410_QExHFX1_RSLC1_Beveridge_Clausen_IMP_DSS_JRmethod_R1.mgf	1775	3	677.053056	2,028.137339	0.137339	3	2,028.136756	0.136756	Cas9	Cas9	false	Cas9	Cas9	false	ESILPKR	FKVLGNTDR	1112	36	7	9	6	2	1117	37	3	BS3	138.06807	14.893239	false	true	false	false	internal > 4	0.0		0.0	0.0	0.0	0.0	0.0	315	92	0
Scan: 10379 Run: 20190410_QExHFX1_RSLC1_Beveridge_Clausen_IMP_DSS_JRmethod_R1 P1_K.SDNVPSEEVVKK.M P2_K.SDNVPSEEVVKK.M 11 11	20190410_QExHFX1_RSLC1_Beveridge_Clausen_IMP_DSS_JRmethod_R1	10379	20190410_QExHFX1_RSLC1_Beveridge_Clausen_IMP_DSS_JRmethod_R1.mgf	699	3	933.481165	2,797.421666	0.421666	3	2,797.423279	0.423279	Cas9	Cas9	false	Cas9	Cas9	false	SDNVPSEEVVKK	SDNVPSEEVVKK	871	871	12	12	11	11	881	881	3	BS3	138.06807	14.837696	false	true	false	false	internal > 4	0.0
Scan: 11415 Run: 20190410_QExHFX1_RSLC1_Beveridge_Clausen_IMP_DSS_JRmethod_R1 P1_R.NSDKLIAR.K P2_K.KGILQTVK.V 4 1	20190410_QExHFX1_RSLC1_Beveridge_Clausen_IMP_DSS_JRmethod_R1	11415	20190410_QExHFX1_RSLC1_Beveridge_Clausen_IMP_DSS_JRmethod_R1.mgf	1061	3	647.389866	1,939.147769	0.147769	3	1,939.146593	0.146593	Cas9	Cas9	false	Cas9	Cas9	false	NSDKLIAR	KGILQTVK	1119	739	8	8	4	1	1122	739	3	BS3	138.06807	14.646024	false	true	false	false	internal > 4	0.0
Scan: 20461 Run: 20190410_QExHFX1_RSLC1_Beveridge_Clausen_IMP_DSS_JRmethod_R1 P1_K.DFQFYKVR.E P2_K.DFQFYKVR.E 6 6	20190410_QExHFX1_RSLC1_Beveridge_Clausen_IMP_DSS_JRmethod_R1	20461	20190410_QExHFX1_RSLC1_Beveridge_Clausen_IMP_DSS_JRmethod_R1.mgf	4875	3	781.403728	2,341.189355	0.189355	3	2,341.189523	0.189523	Cas9	Cas9	false	Cas9	Cas9	false	DFQFYKVR	DFQFYKVR	973	973	8	8	6	6	978	978	3	BS3	138.06807	14.633645	false	true	false	false	internal > 4	0.0		0.0	0.0	0.0	0.0	0.0	384	90	0
Scan: 10520 Run: 20190410_QExHFX1_RSLC1_Beveridge_Clausen_IMP_DSS_JRmethod_R1 P1_R.NSDKLIAR.K P2_R.NSDKLIAR.K 4 4	20190410_QExHFX1_RSLC1_Beveridge_Clausen_IMP_DSS_JRmethod_R1	10520	20190410_QExHFX1_RSLC1_Beveridge_Clausen_IMP_DSS_JRmethod_R1.mgf	765	3	657.372375	1,969.095296	0.095296	3	1,969.095619	0.095619	Cas9	Cas9	false	Cas9	Cas9	false	NSDKLIAR	NSDKLIAR	1119	1119	8	8	4	4	1122	1122	3	BS3	138.06807	14.525723	false	true	false	false	internal > 4	0.0
Scan: 15124 Run: 20190410_QExHFX1_RSLC1_Beveridge_Clausen_IMP_DSS_JRmethod_R1 P1_K.KGILQTVK.V P2_K.DDSIDNKVLTR.S 1 7	20190410_QExHFX1_RSLC1_Beveridge_Clausen_IMP_DSS_JRmethod_R1	15124	20190410_QExHFX1_RSLC1_Beveridge_Clausen_IMP_DSS_JRmethod_R1.mgf	2852	3	767.100586	2,298.279929	0.279929	3	2,298.279457	0.279457	Cas9	Cas9	false	Cas9	Cas9	false	KGILQTVK	DDSIDNKVLTR	739	853	8	11	1	7	739	859	3	BS3	138.06807	14.46272	false	true	false	false	internal > 4	0.0		0.0	0.0	0.0	0.0	0.0	272	122	0
Scan: 10795 Run: 20190410_QExHFX1_RSLC1_Beveridge_Clausen_IMP_DSS_JRmethod_R1 P1_R.NSDKLIAR.K P2_R.NSDKLIAR.K 4 4	20190410_QExHFX1_RSLC1_Beveridge_Clausen_IMP_DSS_JRmethod_R1	10795	20190410_QExHFX1_RSLC1_Beveridge_Clausen_IMP_DSS_JRmethod_R1.mgf	883	3	657.372690	1,969.096241	0.096241	3	1,969.095619	0.095619	Cas9	Cas9	false	Cas9	Cas9	false	NSDKLIAR	NSDKLIAR	1119	1119	8	8	4	4	1122	1122	3	BS3	138.06807	14.433676	false	true	false	false	internal > 4	0.0
Scan: 15453 Run: 20190410_QExHFX1_RSLC1_Beveridge_Clausen_IMP_DSS_JRmethod_R1 P1_R.KFDNLTK.A P2_K.FIKPILEK.M 1 3	20190410_QExHFX1_RSLC1_Beveridge_Clausen_IMP_DSS_JRmethod_R1	15453	20190410_QExHFX1_RSLC1_Beveridge_Clausen_IMP_DSS_JRmethod_R1.mgf	3016	3	664.058667	1,989.154172	0.154172	3	1,989.155032	0.155032	Cas9	Cas9	false	Cas9	Cas9	false	KFDNLTK	FIKPILEK	900	379	7	8	1	3	900	381	3	BS3	138.06807	14.395825	false	true	false	false	internal > 4	0.0		0.0	0.0	0.0	0.0	0.0	122	111	0
Scan: 12273 Run: 20190410_QExHFX1_RSLC1_Beveridge_Clausen_IMP_DSS_JRmethod_R1 P1_K.SKLVSDFR.K P2_R.QQLPEKYK.E 2 6	20190410_QExHFX1_RSLC1_Beveridge_Clausen_IMP_DSS_JRmethod_R1	12273	20190410_QExHFX1_RSLC1_Beveridge_Clausen_IMP_DSS_JRmethod_R1.mgf	1446	3	708.056962	2,121.149057	0.149057	3	2,121.146988	0.146988	Cas9	Cas9	false	Cas9	Cas9	false	QQLPEKYK	SKLVSDFR	345	964	8	8	6	2	350	965	3	BS3	138.06807	14.302429	false	true	false	false	internal > 4	0.0		0.0	0.0	0.0	0.0	0.0	146	110	0
Scan: 12480 Run: 20190410_QExHFX1_RSLC1_Beveridge_Clausen_IMP_DSS_JRmethod_R1 P1_R.KLINGIR.D P2_R.KFDNLTK.A 1 1	20190410_QExHFX1_RSLC1_Beveridge_Clausen_IMP_DSS_JRmethod_R1	12480	20190410_QExHFX1_RSLC1_Beveridge_Clausen_IMP_DSS_JRmethod_R1.mgf	1528	3	606.027997	1,815.062162	0.062162	3	1,815.061800	0.061800	Cas9	Cas9	false	Cas9	Cas9	false	KLINGIR	KFDNLTK	669	900	7	7	1	1	669	900	3	BS3	138.06807	14.238004	false	true	false	false	internal > 4	0.0		0.0	0.0	0.0	0.0	0.0	118	106	0
Scan: 14620 Run: 20190410_QExHFX1_RSLC1_Beveridge_Clausen_IMP_DSS_JRmethod_R1 P1_K.SKLVSDFR.K P2_K.SKLVSDFR.K 2 2	20190410_QExHFX1_RSLC1_Beveridge_Clausen_IMP_DSS_JRmethod_R1	14620	20190410_QExHFX1_RSLC1_Beveridge_Clausen_IMP_DSS_JRmethod_R1.mgf	2574	3	680.709479	2,039.106608	0.106608	3	2,039.105121	0.105121	Cas9	Cas9	false	Cas9	Cas9	false	SKLVSDFR	SKLVSDFR	964	964	8	8	2	2	965	965	3	BS3	138.06807	14.233665	false	true	false	false	internal > 4	0.0
Scan: 11989 Run: 20190410_QExHFX1_RSLC1_Beveridge_Clausen_IMP_DSS_JRmethod_R1 P1_K.FDNLTKAER.G P2_K.FDNLTKAER.G 6 6	20190410_QExHFX1_RSLC1_Beveridge_Clausen_IMP_DSS_JRmethod_R1	11989	20190410_QExHFX1_RSLC1_Beveridge_Clausen_IMP_DSS_JRmethod_R1.mgf	1345	3	775.400325	2,323.179146	0.179146	3	2,323.180805	0.180805	Cas9	Cas9	false	Cas9	Cas9	false	FDNLTKAER	FDNLTKAER	901	901	9	9	6	6	906	906	3	BS3	138.06807	14.224418	false	true	false	false	internal > 4	0.0
Scan: 16729 Run: 20190410_QExHFX1_RSLC1_Beveridge_Clausen_IMP_DSS_JRmethod_R1 P1_K.TEVQTGGFSKESILPK.R P2_R.KFDNLTK.A 10 1	20190410_QExHFX1_RSLC1_Beveridge_Clausen_IMP_DSS_JRmethod_R1	16729	20190410_QExHFX1_RSLC1_Beveridge_Clausen_IMP_DSS_JRmethod_R1.mgf	3532	4	681.617927	2,722.442602	0.442602	4	2,722.442893	0.442893	Cas9	Cas9	false	Cas9	Cas9	false	KFDNLTK	TEVQTGGFSKESILPK	900	1102	7	16	1	10	900	1111	4	BS3	138.06807	14.178946	false	true	false	false	internal > 4	0.0		0.0	0.0	0.0	0.0	0.0	129	128	0
Scan: 10351 Run: 20190410_QExHFX1_RSLC1_Beveridge_Clausen_IMP_DSS_JRmethod_R1 P1_K.SEQEIGKATAK.Y P2_K.FKVLGNTDR.H 7 2	20190410_QExHFX1_RSLC1_Beveridge_Clausen_IMP_DSS_JRmethod_R1	10351	20190410_QExHFX1_RSLC1_Beveridge_Clausen_IMP_DSS_JRmethod_R1.mgf	691	3	783.420184	2,347.238723	0.238723	3	2,347.238321	0.238321	Cas9	Cas9	false	Cas9	Cas9	false	SEQEIGKATAK	FKVLGNTDR	1029	36	11	9	7	2	1035	37	3	BS3	138.06807	14.106086	false	true	false	false	internal > 4	0.0
Scan: 15350 Run: 20190410_QExHFX1_RSLC1_Beveridge_Clausen_IMP_DSS_JRmethod_R1 P1_K.SKLVSDFR.K P2_K.SKLVSDFR.K 2 2	20190410_QExHFX1_RSLC1_Beveridge_Clausen_IMP_DSS_JRmethod_R1	15350	20190410_QExHFX1_RSLC1_Beveridge_Clausen_IMP_DSS_JRmethod_R1.mgf	2967	3	680.709045	2,039.105306	0.105306	3	2,039.105121	0.105121	Cas9	Cas9	false	Cas9	Cas9	false	SKLVSDFR	SKLVSDFR	964	964	8	8	2	2	965	965	3	BS3	138.06807	14.046249	false	true	false	false	internal > 4	0.0
Scan: 13226 Run: 20190410_QExHFX1_RSLC1_Beveridge_Clausen_IMP_DSS_JRmethod_R1 P1_K.KGILQTVK.V P2_K.KDLIIK.L 1 1	20190410_QExHFX1_RSLC1_Beveridge_Clausen_IMP_DSS_JRmethod_R1	13226	20190410_QExHFX1_RSLC1_Beveridge_Clausen_IMP_DSS_JRmethod_R1.mgf	1901	3	585.045044	1,752.113303	0.113303	3	1,752.112440	0.112440	Cas9	Cas9	false	Cas9	Cas9	false	KGILQTVK	KDLIIK	739	1196	8	6	1	1	739	1196	3	BS3	138.06807	14.021358	false	true	false	false	internal > 4	0.0		0.0	0.0	0.0	0.0	0.0	238	114	0
Scan: 19007 Run: 20190410_QExHFX1_RSLC1_Beveridge_Clausen_IMP_DSS_JRmethod_R1 P1_R.QLLNAKLITQR.K P2_R.GGLSELDKAGFIK.R 6 8	20190410_QExHFX1_RSLC1_Beveridge_Clausen_IMP_DSS_JRmethod_R1	19007	20190410_QExHFX1_RSLC1_Beveridge_Clausen_IMP_DSS_JRmethod_R1.mgf	4380	4	693.152696	2,768.581678	0.581678	4	2,768.579998	0.579998	Cas9	Cas9	false	Cas9	Cas9	false	GGLSELDKAGFIK	QLLNAKLITQR	910	889	13	11	8	6	917	894	4	BS3	138.06807	14.017702	false	true	false	false	internal > 4	0.0
Scan: 13412 Run: 20190410_QExHFX1_RSLC1_Beveridge_Clausen_IMP_DSS_JRmethod_R1 P1_K.SKLVSDFR.K P2_K.KDWDPK.K 2 1	20190410_QExHFX1_RSLC1_Beveridge_Clausen_IMP_DSS_JRmethod_R1	13412	20190410_QExHFX1_RSLC1_Beveridge_Clausen_IMP_DSS_JRmethod_R1.mgf	2005	3	626.331872	1,875.973787	0.973787	3	1,875.973045	0.973045	Cas9	Cas9	false	Cas9	Cas9	false	KDWDPK	SKLVSDFR	1128	964	6	8	1	2	1128	965	3	BS3	138.06807	13.905888	false	true	false	false	internal > 4	0.0		0.0	0.0	0.0	0.0	0.0	194	107	0
Scan: 13969 Run: 20190410_QExHFX1_RSLC1_Beveridge_Clausen_IMP_DSS_JRmethod_R1 P1_R.KPAFLSGEQK.K P2_R.KPAFLSGEQK.K 1 1	20190410_QExHFX1_RSLC1_Beveridge_Clausen_IMP_DSS_JRmethod_R1	13969	20190410_QExHFX1_RSLC1_Beveridge_Clausen_IMP_DSS_JRmethod_R1.mgf	2227	4	587.322567	2,345.261162	0.261162	4	2,345.263081	0.263081	Cas9	Cas9	false	Cas9	Cas9	false	KPAFLSGEQK	KPAFLSGEQK	540	540	10	10	1	1	540	540	4	BS3	138.06807	13.868645	false	true	false	false	internal > 4	0.0		0.0	0.0	0.0	0.0	0.0	369	144	0
Scan: 17254 Run: 20190410_QExHFX1_RSLC1_Beveridge_Clausen_IMP_DSS_JRmethod_R1 P1_K.VVDELVKVMGR.H P2_R.KPAFLSGEQK.K 7 1	20190410_QExHFX1_RSLC1_Beveridge_Clausen_IMP_DSS_JRmethod_R1	17254	20190410_QExHFX1_RSLC1_Beveridge_Clausen_IMP_DSS_JRmethod_R1.mgf	3739	4	626.346231	2,501.355818	0.355818	4	2,501.356329	0.356329	Cas9	Cas9	false	Cas9	Cas9	false	VVDELVKVMGR	KPAFLSGEQK	747	540	11	10	7	1	753	540	4	BS3	138.06807	13.8227	false	true	false	false	internal > 4	0.0		0.0	0.0	0.0	0.0	0.0	233	112	0
Scan: 18659 Run: 20190410_QExHFX1_RSLC1_Beveridge_Clausen_IMP_DSS_JRmethod_R1 P1_R.SSFEKNPIDFLEAK.G P2_K.KLVDSTDK.A 5 1	20190410_QExHFX1_RSLC1_Beveridge_Clausen_IMP_DSS_JRmethod_R1	18659	20190410_QExHFX1_RSLC1_Beveridge_Clausen_IMP_DSS_JRmethod_R1.mgf	4265	4	667.599437	2,666.368642	0.368642	4	2,666.369059	0.369059	Cas9	Cas9	false	Cas9	Cas9	false	KLVDSTDK	SSFEKNPIDFLEAK	145	1176	8	14	1	5	145	1180	4	BS3	138.06807	13.822139	false	true	false	false	internal > 4	0.0		0.0	0.0	0.0	0.0	0.0	275	142	0
Scan: 12156 Run: 20190410_QExHFX1_RSLC1_Beveridge_Clausen_IMP_DSS_JRmethod_R1 P1_K.SDNVPSEEVVKK.M P2_K.LVDSTDKADLR.L 11 7	20190410_QExHFX1_RSLC1_Beveridge_Clausen_IMP_DSS_JRmethod_R1	12156	20190410_QExHFX1_RSLC1_Beveridge_Clausen_IMP_DSS_JRmethod_R1.mgf	1399	4	675.854739	2,699.389850	0.389850	4	2,699.386500	0.386500	Cas9	Cas9	false	Cas9	Cas9	false	SDNVPSEEVVKK	LVDSTDKADLR	871	146	12	11	11	7	881	152	4	BS3	138.06807	13.770023	false	true	false	false	internal > 4	0.0		0.0	0.0	0.0	0.0	0.0	130	148	0
Scan: 7711 Run: 20190410_QExHFX1_RSLC1_Beveridge_Clausen_IMP_DSS_JRmethod_R1 P1_K.LVDSTDKADLR.L P2_K.GQKNSR.E 7 3	20190410_QExHFX1_RSLC1_Beveridge_Clausen_IMP_DSS_JRmethod_R1	7711	20190410_QExHFX1_RSLC1_Beveridge_Clausen_IMP_DSS_JRmethod_R1.mgf	161	3	687.030628	2,058.070055	0.070055	3	2,058.070527	0.070527	Cas9	Cas9	false	Cas9	Cas9	false	LVDSTDKADLR	GQKNSR	146	777	11	6	7	3	152	779	3	BS3	138.06807	13.710234	false	true	false	false	internal > 4	0.0		0.0	0.0	0.0	0.0	0.0	157	108	0
Scan: 18132 Run: 20190410_QExHFX1_RSLC1_Beveridge_Clausen_IMP_DSS_JRmethod_R1 P1_K.YDENDKLIR.E P2_K.DFQFYKVR.E 6 6	20190410_QExHFX1_RSLC1_Beveridge_Clausen_IMP_DSS_JRmethod_R1	18132	20190410_QExHFX1_RSLC1_Beveridge_Clausen_IMP_DSS_JRmethod_R1.mgf	4070	3	802.408325	2,404.203146	0.203146	3	2,404.206294	0.206294	Cas9	Cas9	false	Cas9	Cas9	false	DFQFYKVR	YDENDKLIR	973	947	8	9	6	6	978	952	3	BS3	138.06807	13.663018	false	true	false	false	internal > 4	0.0
Scan: 17426 Run: 20190410_QExHFX1_RSLC1_Beveridge_Clausen_IMP_DSS_JRmethod_R1 P1_K.FDNLTKAER.G P2_K.DFQFYKVR.E 6 6	20190410_QExHFX1_RSLC1_Beveridge_Clausen_IMP_DSS_JRmethod_R1	17426	20190410_QExHFX1_RSLC1_Beveridge_Clausen_IMP_DSS_JRmethod_R1.mgf	3814	3	778.402525	2,332.185746	0.185746	3	2,332.185164	0.185164	Cas9	Cas9	false	Cas9	Cas9	false	FDNLTKAER	DFQFYKVR	901	973	9	8	6	6	906	978	3	BS3	138.06807	13.642189	false	true	false	false	internal > 4	0.0
Scan: 7703 Run: 20190410_QExHFX1_RSLC1_Beveridge_Clausen_IMP_DSS_JRmethod_R1 P1_K.VLSAYNKHR.D P2_K.KLVDSTDK.A 7 1	20190410_QExHFX1_RSLC1_Beveridge_Clausen_IMP_DSS_JRmethod_R1	7703	20190410_QExHFX1_RSLC1_Beveridge_Clausen_IMP_DSS_JRmethod_R1.mgf	158	3	710.723534	2,129.148773	0.148773	3	2,129.148049	0.148049	Cas9	Cas9	false	Cas9	Cas9	false	KLVDSTDK	VLSAYNKHR	145	1294	8	9	1	7	145	1300	3	BS3	138.06807	13.631029	false	true	false	false	internal > 4	0.0		0.0	0.0	0.0	0.0	0.0	192	105	0
Scan: 16278 Run: 20190410_QExHFX1_RSLC1_Beveridge_Clausen_IMP_DSS_JRmethod_R1 P1_R.YDEHHQDLTLLKALVR.Q P2_K.SEQEIGKATAK.Y 12 7	20190410_QExHFX1_RSLC1_Beveridge_Clausen_IMP_DSS_JRmethod_R1	16278	20190410_QExHFX1_RSLC1_Beveridge_Clausen_IMP_DSS_JRmethod_R1.mgf	3352	4	813.182136	3,248.699438	0.699438	4	3,248.704089	0.704089	Cas9	Cas9	false	Cas9	Cas9	false	SEQEIGKATAK	YDEHHQDLTLLKALVR	1029	329	11	16	7	12	1035	340	4	BS3	138.06807	13.606263	false	true	false	false	internal > 4	0.0		0.0	0.0	0.0	0.0	0.0	307	123	0
Scan: 11740 Run: 20190410_QExHFX1_RSLC1_Beveridge_Clausen_IMP_DSS_JRmethod_R1 P1_K.SDNVPSEEVVKK.M P2_K.LVDSTDKADLR.L 11 7	20190410_QExHFX1_RSLC1_Beveridge_Clausen_IMP_DSS_JRmethod_R1	11740	20190410_QExHFX1_RSLC1_Beveridge_Clausen_IMP_DSS_JRmethod_R1.mgf	1222	4	675.854070	2,699.387174	0.387174	4	2,699.386500	0.386500	Cas9	Cas9	false	Cas9	Cas9	false	SDNVPSEEVVKK	LVDSTDKADLR	871	146	12	11	11	7	881	152	4	BS3	138.06807	13.544478	false	true	false	false	internal > 4	0.0
Scan: 17843 Run: 20190410_QExHFX1_RSLC1_Beveridge_Clausen_IMP_DSS_JRmethod_R1 P1_K.YDENDKLIR.E P2_K.DFQFYKVR.E 6 6	20190410_QExHFX1_RSLC1_Beveridge_Clausen_IMP_DSS_JRmethod_R1	17843	20190410_QExHFX1_RSLC1_Beveridge_Clausen_IMP_DSS_JRmethod_R1.mgf	3978	3	802.409865	2,404.207766	0.207766	3	2,404.206294	0.206294	Cas9	Cas9	false	Cas9	Cas9	false	DFQFYKVR	YDENDKLIR	973	947	8	9	6	6	978	952	3	BS3	138.06807	13.528905	false	true	false	false	internal > 4	0.0
Scan: 21717 Run: 20190410_QExHFX1_RSLC1_Beveridge_Clausen_IMP_DSS_JRmethod_R1 P1_K.LVDSTDKADLR.L P2_K.KNLIGALLFDSGETAEATR.L 7 1	20190410_QExHFX1_RSLC1_Beveridge_Clausen_IMP_DSS_JRmethod_R1	21717	20190410_QExHFX1_RSLC1_Beveridge_Clausen_IMP_DSS_JRmethod_R1.mgf	5151	4	844.695695	3,374.753674	0.753674	4	3,374.756910	0.756910	Cas9	Cas9	false	Cas9	Cas9	false	LVDSTDKADLR	KNLIGALLFDSGETAEATR	146	49	11	19	7	1	152	49	4	BS3	138.06807	13.51357	false	true	false	false	internal > 4	0.0
Scan: 15158 Run: 20190410_QExHFX1_RSLC1_Beveridge_Clausen_IMP_DSS_JRmethod_R1 P1_K.LVDSTDKADLR.L P2_R.KDFQFYK.V 7 1	20190410_QExHFX1_RSLC1_Beveridge_Clausen_IMP_DSS_JRmethod_R1	15158	20190410_QExHFX1_RSLC1_Beveridge_Clausen_IMP_DSS_JRmethod_R1.mgf	2870	3	782.405895	2,344.195856	0.195856	3	2,344.195060	0.195060	Cas9	Cas9	false	Cas9	Cas9	false	LVDSTDKADLR	KDFQFYK	146	972	11	7	7	1	152	972	3	BS3	138.06807	13.436011	false	true	false	false	internal > 4	0.0
Scan: 16599 Run: 20190410_QExHFX1_RSLC1_Beveridge_Clausen_IMP_DSS_JRmethod_R1 P1_K.TEVQTGGFSKESILPK.R P2_R.KFDNLTK.A 10 1	20190410_QExHFX1_RSLC1_Beveridge_Clausen_IMP_DSS_JRmethod_R1	16599	20190410_QExHFX1_RSLC1_Beveridge_Clausen_IMP_DSS_JRmethod_R1.mgf	3485	4	681.618420	2,722.444574	0.444574	4	2,722.442893	0.442893	Cas9	Cas9	false	Cas9	Cas9	false	KFDNLTK	TEVQTGGFSKESILPK	900	1102	7	16	1	10	900	1111	4	BS3	138.06807	13.431513	false	true	false	false	internal > 4	0.0
Scan: 13837 Run: 20190410_QExHFX1_RSLC1_Beveridge_Clausen_IMP_DSS_JRmethod_R1 P1_K.SKLVSDFR.K P2_R.MTNFDKNLPNEK.V 2 6	20190410_QExHFX1_RSLC1_Beveridge_Clausen_IMP_DSS_JRmethod_R1	13837	20190410_QExHFX1_RSLC1_Beveridge_Clausen_IMP_DSS_JRmethod_R1.mgf	2180	4	639.576266	2,554.275958	0.275958	4	2,554.273718	0.273718	Cas9	Cas9	false	Cas9	Cas9	false	MTNFDKNLPNEK	SKLVSDFR	499	964	12	8	6	2	504	965	4	BS3	138.06807	13.400686	false	true	false	false	internal > 4	0.0		0.0	0.0	0.0	0.0	0.0	241	117	0
Scan: 10178 Run: 20190410_QExHFX1_RSLC1_Beveridge_Clausen_IMP_DSS_JRmethod_R1 P1_K.VKYVTEGMR.K P2_R.GKSDNVPSEEVVK.K 2 2	20190410_QExHFX1_RSLC1_Beveridge_Clausen_IMP_DSS_JRmethod_R1	10178	20190410_QExHFX1_RSLC1_Beveridge_Clausen_IMP_DSS_JRmethod_R1.mgf	655	4	656.587581	2,622.321218	0.321218	4	2,622.321064	0.321064	Cas9	Cas9	false	Cas9	Cas9	false	GKSDNVPSEEVVK	VKYVTEGMR	869	531	13	9	2	2	870	532	4	BS3	138.06807	13.385293	false	true	false	false	internal > 4	0.0		0.0	0.0	0.0	0.0	0.0	136	84	0
Scan: 7896 Run: 20190410_QExHFX1_RSLC1_Beveridge_Clausen_IMP_DSS_JRmethod_R1 P1_K.VPSKK.F P2_R.GKSDNVPSEEVVK.K 4 2	20190410_QExHFX1_RSLC1_Beveridge_Clausen_IMP_DSS_JRmethod_R1	7896	20190410_QExHFX1_RSLC1_Beveridge_Clausen_IMP_DSS_JRmethod_R1.mgf	209	3	695.047594	2,082.120953	0.120953	3	2,082.120831	0.120831	Cas9	Cas9	false	Cas9	Cas9	false	VPSKK	GKSDNVPSEEVVK	31	869	5	13	4	2	34	870	3	BS3	138.06807	13.35814	false	true	false	false	internal > 4	0.0		0.0	0.0	0.0	0.0	0.0	339	82	0
Scan: 12178 Run: 20190410_QExHFX1_RSLC1_Beveridge_Clausen_IMP_DSS_JRmethod_R1 P1_R.QQLPEKYK.E P2_R.QITKHVAQILDSR.M 6 4	20190410_QExHFX1_RSLC1_Beveridge_Clausen_IMP_DSS_JRmethod_R1	12178	20190410_QExHFX1_RSLC1_Beveridge_Clausen_IMP_DSS_JRmethod_R1.mgf	1405	4	670.626221	2,678.475778	0.475778	4	2,678.475534	0.475534	Cas9	Cas9	false	Cas9	Cas9	false	QQLPEKYK	QITKHVAQILDSR	345	930	8	13	6	4	350	933	4	BS3	138.06807	13.342912	false	true	false	false	internal > 4	0.0		0.0	0.0	0.0	0.0	0.0	352	81	0
Scan: 13249 Run: 20190410_QExHFX1_RSLC1_Beveridge_Clausen_IMP_DSS_JRmethod_R1 P1_K.SKLVSDFR.K P2_K.KDWDPK.K 2 1	20190410_QExHFX1_RSLC1_Beveridge_Clausen_IMP_DSS_JRmethod_R1	13249	20190410_QExHFX1_RSLC1_Beveridge_Clausen_IMP_DSS_JRmethod_R1.mgf	1913	3	626.331272	1,875.971987	0.971987	3	1,875.973045	0.973045	Cas9	Cas9	false	Cas9	Cas9	false	KDWDPK	SKLVSDFR	1128	964	6	8	1	2	1128	965	3	BS3	138.06807	13.331777	false	true	false	false	internal > 4	0.0
Scan: 9950 Run: 20190410_QExHFX1_RSLC1_Beveridge_Clausen_IMP_DSS_JRmethod_R1 P1_K.VKYVTEGMR.K P2_R.GKSDNVPSEEVVK.K 2 2	20190410_QExHFX1_RSLC1_Beveridge_Clausen_IMP_DSS_JRmethod_R1	9950	20190410_QExHFX1_RSLC1_Beveridge_Clausen_IMP_DSS_JRmethod_R1.mgf	600	4	656.587560	2,622.321134	0.321134	4	2,622.321064	0.321064	Cas9	Cas9	false	Cas9	Cas9	false	GKSDNVPSEEVVK	VKYVTEGMR	869	531	13	9	2	2	870	532	4	BS3	138.06807	13.313188	false	true	false	false	internal > 4	0.0
Scan: 21055 Run: 20190410_QExHFX1_RSLC1_Beveridge_Clausen_IMP_DSS_JRmethod_R1 P1_K.KNLIGALLFDSGETAEATR.L P2_K.AGFIKR.Q 1 5	20190410_QExHFX1_RSLC1_Beveridge_Clausen_IMP_DSS_JRmethod_R1	21055	20190410_QExHFX1_RSLC1_Beveridge_Clausen_IMP_DSS_JRmethod_R1.mgf	5014	3	945.518375	2,833.533296	0.533296	3	2,833.533775	0.533775	Cas9	Cas9	false	Cas9	Cas9	false	AGFIKR	KNLIGALLFDSGETAEATR	918	49	6	19	5	1	922	49	3	BS3	138.06807	13.268541	false	true	false	false	internal > 4	0.0		0.0	0.0	0.0	0.0	0.0	237	109	0
Scan: 11333 Run: 20190410_QExHFX1_RSLC1_Beveridge_Clausen_IMP_DSS_JRmethod_R1 P1_R.NSDKLIAR.K P2_K.MKNYWR.Q 4 2	20190410_QExHFX1_RSLC1_Beveridge_Clausen_IMP_DSS_JRmethod_R1	11333	20190410_QExHFX1_RSLC1_Beveridge_Clausen_IMP_DSS_JRmethod_R1.mgf	1031	3	656.343528	1,966.008755	0.008755	3	1,966.009447	0.009447	Cas9	Cas9	false	Cas9	Cas9	false	MKNYWR	NSDKLIAR	883	1119	6	8	2	4	884	1122	3	BS3	138.06807	13.220076	false	true	false	false	internal > 4	0.0		0.0	0.0	0.0	0.0	0.0	120	103	0
Scan: 18324 Run: 20190410_QExHFX1_RSLC1_Beveridge_Clausen_IMP_DSS_JRmethod_R1 P1_K.QLKEDYFK.K P2_R.GGLSELDKAGFIK.R 3 8	20190410_QExHFX1_RSLC1_Beveridge_Clausen_IMP_DSS_JRmethod_R1	18324	20190410_QExHFX1_RSLC1_Beveridge_Clausen_IMP_DSS_JRmethod_R1.mgf	4126	3	848.119537	2,541.336782	0.336782	3	2,541.336640	0.336640	Cas9	Cas9	false	Cas9	Cas9	false	QLKEDYFK	GGLSELDKAGFIK	567	910	8	13	3	8	569	917	3	BS3	138.06807	13.158984	false	true	false	false	internal > 4	0.0		0.0	0.0	0.0	0.0	0.0	153	118	0
Scan: 12412 Run: 20190410_QExHFX1_RSLC1_Beveridge_Clausen_IMP_DSS_JRmethod_R1 P1_R.KFDNLTK.A P2_R.KFDNLTK.A 1 1	20190410_QExHFX1_RSLC1_Beveridge_Clausen_IMP_DSS_JRmethod_R1	12412	20190410_QExHFX1_RSLC1_Beveridge_Clausen_IMP_DSS_JRmethod_R1.mgf	1505	3	623.343523	1,867.008740	0.008740	3	1,867.009095	0.009095	Cas9	Cas9	false	Cas9	Cas9	false	KFDNLTK	KFDNLTK	900	900	7	7	1	1	900	900	3	BS3	138.06807	13.113838	false	true	false	false	internal > 4	0.0		0.0	0.0	0.0	0.0	0.0	346	79	0
Scan: 14380 Run: 20190410_QExHFX1_RSLC1_Beveridge_Clausen_IMP_DSS_JRmethod_R1 P1_R.GGLSELDKAGFIK.R P2_R.EKIEK.I 8 2	20190410_QExHFX1_RSLC1_Beveridge_Clausen_IMP_DSS_JRmethod_R1	14380	20190410_QExHFX1_RSLC1_Beveridge_Clausen_IMP_DSS_JRmethod_R1.mgf	2440	3	706.728181	2,117.162714	0.162714	3	2,117.161969	0.161969	Cas9	Cas9	false	Cas9	Cas9	false	EKIEK	GGLSELDKAGFIK	442	910	5	13	2	8	443	917	3	BS3	138.06807	13.044192	false	true	false	false	internal > 4	0.0		0.0	0.0	0.0	0.0	0.0	179	98	0
Scan: 22088 Run: 20190410_QExHFX1_RSLC1_Beveridge_Clausen_IMP_DSS_JRmethod_R1 P1_R.QEDFYPFLKDNR.E P2_R.QEDFYPFLKDNR.E 9 9	20190410_QExHFX1_RSLC1_Beveridge_Clausen_IMP_DSS_JRmethod_R1	22088	20190410_QExHFX1_RSLC1_Beveridge_Clausen_IMP_DSS_JRmethod_R1.mgf	5241	4	820.895005	3,279.550914	0.550914	4	3,279.551277	0.551277	Cas9	Cas9	false	Cas9	Cas9	false	QEDFYPFLKDNR	QEDFYPFLKDNR	430	430	12	12	9	9	438	438	4	BS3	138.06807	13.035906	false	true	false	false	internal > 4	0.0		0.0	0.0	0.0	0.0	0.0	205	78	0
Scan: 10978 Run: 20190410_QExHFX1_RSLC1_Beveridge_Clausen_IMP_DSS_JRmethod_R1 P1_R.NSDKLIAR.K P2_K.MKNYWR.Q 4 2	20190410_QExHFX1_RSLC1_Beveridge_Clausen_IMP_DSS_JRmethod_R1	10978	20190410_QExHFX1_RSLC1_Beveridge_Clausen_IMP_DSS_JRmethod_R1.mgf	930	3	656.343641	1,966.009094	0.009094	3	1,966.009447	0.009447	Cas9	Cas9	false	Cas9	Cas9	false	MKNYWR	NSDKLIAR	883	1119	6	8	2	4	884	1122	3	BS3	138.06807	13.012717	false	true	false	false	internal > 4	0.0
Scan: 10235 Run: 20190410_QExHFX1_RSLC1_Beveridge_Clausen_IMP_DSS_JRmethod_R1 P1_K.LVDSTDKADLR.L P2_K.GYKEVK.K 7 3	20190410_QExHFX1_RSLC1_Beveridge_Clausen_IMP_DSS_JRmethod_R1	10235	20190410_QExHFX1_RSLC1_Beveridge_Clausen_IMP_DSS_JRmethod_R1.mgf	669	3	698.376053	2,092.106330	0.106330	3	2,092.105182	0.105182	Cas9	Cas9	false	Cas9	Cas9	false	LVDSTDKADLR	GYKEVK	146	1190	11	6	7	3	152	1192	3	BS3	138.06807	12.896615	false	true	false	false	internal > 4	0.0		0.0	0.0	0.0	0.0	0.0	154	96	0
Scan: 11145 Run: 20190410_QExHFX1_RSLC1_Beveridge_Clausen_IMP_DSS_JRmethod_R1 P1_R.NSDKLIAR.K P2_R.NSDKLIAR.K 4 4	20190410_QExHFX1_RSLC1_Beveridge_Clausen_IMP_DSS_JRmethod_R1	11145	20190410_QExHFX1_RSLC1_Beveridge_Clausen_IMP_DSS_JRmethod_R1.mgf	978	3	657.373085	1,969.097426	0.097426	3	1,969.095619	0.095619	Cas9	Cas9	false	Cas9	Cas9	false	NSDKLIAR	NSDKLIAR	1119	1119	8	8	4	4	1122	1122	3	BS3	138.06807	12.875085	false	true	false	false	internal > 4	0.0
Scan: 7941 Run: 20190410_QExHFX1_RSLC1_Beveridge_Clausen_IMP_DSS_JRmethod_R1 P1_K.LVDSTDKADLR.L P2_K.GQKNSR.E 7 3	20190410_QExHFX1_RSLC1_Beveridge_Clausen_IMP_DSS_JRmethod_R1	7941	20190410_QExHFX1_RSLC1_Beveridge_Clausen_IMP_DSS_JRmethod_R1.mgf	216	3	687.030983	2,058.071120	0.071120	3	2,058.070527	0.070527	Cas9	Cas9	false	Cas9	Cas9	false	LVDSTDKADLR	GQKNSR	146	777	11	6	7	3	152	779	3	BS3	138.06807	12.834591	false	true	false	false	internal > 4	0.0
Scan: 8005 Run: 20190410_QExHFX1_RSLC1_Beveridge_Clausen_IMP_DSS_JRmethod_R1 P1_K.VPSKK.F P2_R.GKSDNVPSEEVVK.K 4 2	20190410_QExHFX1_RSLC1_Beveridge_Clausen_IMP_DSS_JRmethod_R1	8005	20190410_QExHFX1_RSLC1_Beveridge_Clausen_IMP_DSS_JRmethod_R1.mgf	229	3	695.047806	2,082.121589	0.121589	3	2,082.120831	0.120831	Cas9	Cas9	false	Cas9	Cas9	false	VPSKK	GKSDNVPSEEVVK	31	869	5	13	4	2	34	870	3	BS3	138.06807	12.833794	false	true	false	false	internal > 4	0.0
Scan: 19050 Run: 20190410_QExHFX1_RSLC1_Beveridge_Clausen_IMP_DSS_JRmethod_R1 P1_R.QITKHVAQILDSR.M P2_R.KSEETITPWNFEEVVDK.G 4 1	20190410_QExHFX1_RSLC1_Beveridge_Clausen_IMP_DSS_JRmethod_R1	19050	20190410_QExHFX1_RSLC1_Beveridge_Clausen_IMP_DSS_JRmethod_R1.mgf	4390	5	740.188066	3,695.903948	0.903948	5	3,695.904637	0.904637	Cas9	Cas9	false	Cas9	Cas9	false	QITKHVAQILDSR	KSEETITPWNFEEVVDK	930	472	13	17	4	1	933	472	5	BS3	138.06807	12.787314	false	true	false	false	internal > 4	0.0		0.0	0.0	0.0	0.0	0.0	338	77	0
Scan: 21689 Run: 20190410_QExHFX1_RSLC1_Beveridge_Clausen_IMP_DSS_JRmethod_R1 P1_K.TILDFLKSDGFANR.N P2_K.FDNLTKAER.G 7 6	20190410_QExHFX1_RSLC1_Beveridge_Clausen_IMP_DSS_JRmethod_R1	21689	20190410_QExHFX1_RSLC1_Beveridge_Clausen_IMP_DSS_JRmethod_R1.mgf	5144	4	707.620864	2,826.454350	0.454350	4	2,826.455189	0.455189	Cas9	Cas9	false	Cas9	Cas9	false	FDNLTKAER	TILDFLKSDGFANR	901	682	9	14	6	7	906	688	4	BS3	138.06807	12.73713	false	true	false	false	internal > 4	0.0		0.0	0.0	0.0	0.0	0.0	334	139	0
Scan: 7601 Run: 20190410_QExHFX1_RSLC1_Beveridge_Clausen_IMP_DSS_JRmethod_R1 P1_K.LVDSTDKADLR.L P2_K.GQKNSR.E 7 3	20190410_QExHFX1_RSLC1_Beveridge_Clausen_IMP_DSS_JRmethod_R1	7601	20190410_QExHFX1_RSLC1_Beveridge_Clausen_IMP_DSS_JRmethod_R1.mgf	139	3	687.030627	2,058.070052	0.070052	3	2,058.070527	0.070527	Cas9	Cas9	false	Cas9	Cas9	false	LVDSTDKADLR	GQKNSR	146	777	11	6	7	3	152	779	3	BS3	138.06807	12.72135	false	true	false	false	internal > 4	0.0
Scan: 20487 Run: 20190410_QExHFX1_RSLC1_Beveridge_Clausen_IMP_DSS_JRmethod_R1 P1_K.SDNVPSEEVVKK.M P2_K.KNLIGALLFDSGETAEATR.L 11 1	20190410_QExHFX1_RSLC1_Beveridge_Clausen_IMP_DSS_JRmethod_R1	20487	20190410_QExHFX1_RSLC1_Beveridge_Clausen_IMP_DSS_JRmethod_R1.mgf	4879	4	869.206074	3,472.795190	0.795190	4	3,472.793689	0.793689	Cas9	Cas9	false	Cas9	Cas9	false	SDNVPSEEVVKK	KNLIGALLFDSGETAEATR	871	49	12	19	11	1	881	49	4	BS3	138.06807	12.713986	false	true	false	false	internal > 4	0.0
Scan: 21812 Run: 20190410_QExHFX1_RSLC1_Beveridge_Clausen_IMP_DSS_JRmethod_R1 P1_K.TILDFLKSDGFANR.N P2_K.FDNLTKAER.G 7 6	20190410_QExHFX1_RSLC1_Beveridge_Clausen_IMP_DSS_JRmethod_R1	21812	20190410_QExHFX1_RSLC1_Beveridge_Clausen_IMP_DSS_JRmethod_R1.mgf	5186	4	707.622255	2,826.459914	0.459914	4	2,826.455189	0.455189	Cas9	Cas9	false	Cas9	Cas9	false	FDNLTKAER	TILDFLKSDGFANR	901	682	9	14	6	7	906	688	4	BS3	138.06807	12.70711	false	true	false	false	internal > 4	0.0
Scan: 13191 Run: 20190410_QExHFX1_RSLC1_Beveridge_Clausen_IMP_DSS_JRmethod_R1 P1_K.LVDSTDKADLR.L P2_K.LVDSTDKADLR.L 7 7	20190410_QExHFX1_RSLC1_Beveridge_Clausen_IMP_DSS_JRmethod_R1	13191	20190410_QExHFX1_RSLC1_Beveridge_Clausen_IMP_DSS_JRmethod_R1.mgf	1881	4	651.344915	2,601.350554	0.350554	4	2,601.349721	0.349721	Cas9	Cas9	false	Cas9	Cas9	false	LVDSTDKADLR	LVDSTDKADLR	146	146	11	11	7	7	152	152	4	BS3	138.06807	12.700582	false	true	false	false	internal > 4	0.0		0.0	0.0	0.0	0.0	0.0	234	146	0
Scan: 18533 Run: 20190410_QExHFX1_RSLC1_Beveridge_Clausen_IMP_DSS_JRmethod_R1 P1_R.SSFEKNPIDFLEAK.G P2_K.KLVDSTDK.A 5 1	20190410_QExHFX1_RSLC1_Beveridge_Clausen_IMP_DSS_JRmethod_R1	18533	20190410_QExHFX1_RSLC1_Beveridge_Clausen_IMP_DSS_JRmethod_R1.mgf	4220	4	667.599618	2,666.369366	0.369366	4	2,666.369059	0.369059	Cas9	Cas9	false	Cas9	Cas9	false	KLVDSTDK	SSFEKNPIDFLEAK	145	1176	8	14	1	5	145	1180	4	BS3	138.06807	12.665425	false	true	false	false	internal > 4	0.0
Scan: 12915 Run: 20190410_QExHFX1_RSLC1_Beveridge_Clausen_IMP_DSS_JRmethod_R1 P1_K.TEVQTGGFSKESILPK.R P2_R.SDKNR.G 10 3	20190410_QExHFX1_RSLC1_Beveridge_Clausen_IMP_DSS_JRmethod_R1	12915	20190410_QExHFX1_RSLC1_Beveridge_Clausen_IMP_DSS_JRmethod_R1.mgf	1715	3	826.434165	2,476.280666	0.280666	3	2,476.280913	0.280913	Cas9	Cas9	false	Cas9	Cas9	false	SDKNR	TEVQTGGFSKESILPK	864	1102	5	16	3	10	866	1111	3	BS3	138.06807	12.651811	false	true	false	false	internal > 4	0.0		0.0	0.0	0.0	0.0	0.0	166	94	0
Scan: 10061 Run: 20190410_QExHFX1_RSLC1_Beveridge_Clausen_IMP_DSS_JRmethod_R1 P1_K.VKYVTEGMR.K P2_R.GKSDNVPSEEVVK.K 2 2	20190410_QExHFX1_RSLC1_Beveridge_Clausen_IMP_DSS_JRmethod_R1	10061	20190410_QExHFX1_RSLC1_Beveridge_Clausen_IMP_DSS_JRmethod_R1.mgf	623	4	656.587616	2,622.321358	0.321358	4	2,622.321064	0.321064	Cas9	Cas9	false	Cas9	Cas9	false	GKSDNVPSEEVVK	VKYVTEGMR	869	531	13	9	2	2	870	532	4	BS3	138.06807	12.650166	false	true	false	false	internal > 4	0.0
Scan: 7835 Run: 20190410_QExHFX1_RSLC1_Beveridge_Clausen_IMP_DSS_JRmethod_R1 P1_K.LVDSTDKADLR.L P2_K.GQKNSR.E 7 3	20190410_QExHFX1_RSLC1_Beveridge_Clausen_IMP_DSS_JRmethod_R1	7835	20190410_QExHFX1_RSLC1_Beveridge_Clausen_IMP_DSS_JRmethod_R1.mgf	203	3	687.030115	2,058.068516	0.068516	3	2,058.070527	0.070527	Cas9	Cas9	false	Cas9	Cas9	false	LVDSTDKADLR	GQKNSR	146	777	11	6	7	3	152	779	3	BS3	138.06807	12.640938	false	true	false	false	internal > 4	0.0
Scan: 14060 Run: 20190410_QExHFX1_RSLC1_Beveridge_Clausen_IMP_DSS_JRmethod_R1 P1_R.KVTVK.Q P2_R.GGLSELDKAGFIK.R 1 8	20190410_QExHFX1_RSLC1_Beveridge_Clausen_IMP_DSS_JRmethod_R1	14060	20190410_QExHFX1_RSLC1_Beveridge_Clausen_IMP_DSS_JRmethod_R1.mgf	2258	3	682.733032	2,045.177267	0.177267	3	2,045.177225	0.177225	Cas9	Cas9	false	Cas9	Cas9	false	KVTVK	GGLSELDKAGFIK	562	910	5	13	1	8	562	917	3	BS3	138.06807	12.638007	false	true	false	false	internal > 4	0.0		0.0	0.0	0.0	0.0	0.0	178	75	0
Scan: 21151 Run: 20190410_QExHFX1_RSLC1_Beveridge_Clausen_IMP_DSS_JRmethod_R1 P1_K.SDNVPSEEVVKK.M P2_K.KNLIGALLFDSGETAEATR.L 11 1	20190410_QExHFX1_RSLC1_Beveridge_Clausen_IMP_DSS_JRmethod_R1	21151	20190410_QExHFX1_RSLC1_Beveridge_Clausen_IMP_DSS_JRmethod_R1.mgf	5043	4	869.203890	3,472.786454	0.786454	4	3,472.793689	0.793689	Cas9	Cas9	false	Cas9	Cas9	false	SDNVPSEEVVKK	KNLIGALLFDSGETAEATR	871	49	12	19	11	1	881	49	4	BS3	138.06807	12.586741	false	true	false	false	internal > 4	0.0
Scan: 21803 Run: 20190410_QExHFX1_RSLC1_Beveridge_Clausen_IMP_DSS_JRmethod_R1 P1_R.SSFEKNPIDFLEAK.G P2_K.IEKILTFR.I 5 3	20190410_QExHFX1_RSLC1_Beveridge_Clausen_IMP_DSS_JRmethod_R1	21803	20190410_QExHFX1_RSLC1_Beveridge_Clausen_IMP_DSS_JRmethod_R1.mgf	5183	3	927.840803	2,780.500580	0.500580	3	2,780.500014	0.500014	Cas9	Cas9	false	Cas9	Cas9	false	IEKILTFR	SSFEKNPIDFLEAK	444	1176	8	14	3	5	446	1180	3	BS3	138.06807	12.585562	false	true	false	false	internal > 4	0.0		0.0	0.0	0.0	0.0	0.0	326	74	0
Scan: 12470 Run: 20190410_QExHFX1_RSLC1_Beveridge_Clausen_IMP_DSS_JRmethod_R1 P1_K.ESILPKR.N P2_K.ESILPKR.N 6 6	20190410_QExHFX1_RSLC1_Beveridge_Clausen_IMP_DSS_JRmethod_R1	12470	20190410_QExHFX1_RSLC1_Beveridge_Clausen_IMP_DSS_JRmethod_R1.mgf	1525	3	608.031623	1,821.073040	0.073040	3	1,821.072365	0.072365	Cas9	Cas9	false	Cas9	Cas9	false	ESILPKR	ESILPKR	1112	1112	7	7	6	6	1117	1117	3	BS3	138.06807	12.540663	false	true	false	false	internal > 4	0.0		0.0	0.0	0.0	0.0	0.0	125	73	0
Scan: 18580 Run: 20190410_QExHFX1_RSLC1_Beveridge_Clausen_IMP_DSS_JRmethod_R1 P1_R.YDEHHQDLTLLKALVR.Q P2_K.FKVLGNTDR.H 12 2	20190410_QExHFX1_RSLC1_Beveridge_Clausen_IMP_DSS_JRmethod_R1	18580	20190410_QExHFX1_RSLC1_Beveridge_Clausen_IMP_DSS_JRmethod_R1.mgf	4237	4	785.173584	3,136.665230	0.665230	4	3,136.666915	0.666915	Cas9	Cas9	false	Cas9	Cas9	false	FKVLGNTDR	YDEHHQDLTLLKALVR	36	329	9	16	2	12	37	340	4	BS3	138.06807	12.540053	false	true	false	false	internal > 4	0.0		0.0	0.0	0.0	0.0	0.0	324	72	0
Scan: 13023 Run: 20190410_QExHFX1_RSLC1_Beveridge_Clausen_IMP_DSS_JRmethod_R1 P1_K.LVDSTDKADLR.L P2_K.LVDSTDKADLR.L 7 7	20190410_QExHFX1_RSLC1_Beveridge_Clausen_IMP_DSS_JRmethod_R1	13023	20190410_QExHFX1_RSLC1_Beveridge_Clausen_IMP_DSS_JRmethod_R1.mgf	1783	4	651.344697	2,601.349682	0.349682	4	2,601.349721	0.349721	Cas9	Cas9	false	Cas9	Cas9	false	LVDSTDKADLR	LVDSTDKADLR	146	146	11	11	7	7	152	152	4	BS3	138.06807	12.424105	false	true	false	false	internal > 4	0.0
Scan: 11214 Run: 20190410_QExHFX1_RSLC1_Beveridge_Clausen_IMP_DSS_JRmethod_R1 P1_R.NSDKLIAR.K P2_K.MKNYWR.Q 4 2	20190410_QExHFX1_RSLC1_Beveridge_Clausen_IMP_DSS_JRmethod_R1	11214	20190410_QExHFX1_RSLC1_Beveridge_Clausen_IMP_DSS_JRmethod_R1.mgf	996	3	656.343790	1,966.009541	0.009541	3	1,966.009447	0.009447	Cas9	Cas9	false	Cas9	Cas9	false	MKNYWR	NSDKLIAR	883	1119	6	8	2	4	884	1122	3	BS3	138.06807	12.421796	false	true	false	false	internal > 4	0.0
Scan: 16732 Run: 20190410_QExHFX1_RSLC1_Beveridge_Clausen_IMP_DSS_JRmethod_R1 P1_K.TEVQTGGFSKESILPK.R P2_R.KFDNLTK.A 10 1	20190410_QExHFX1_RSLC1_Beveridge_Clausen_IMP_DSS_JRmethod_R1	16732	20190410_QExHFX1_RSLC1_Beveridge_Clausen_IMP_DSS_JRmethod_R1.mgf	3534	3	908.488058	2,722.442345	0.442345	3	2,722.442893	0.442893	Cas9	Cas9	false	Cas9	Cas9	false	KFDNLTK	TEVQTGGFSKESILPK	900	1102	7	16	1	10	900	1111	3	BS3	138.06807	12.395895	false	true	false	false	internal > 4	0.0		0.0	0.0	0.0	0.0	0.0	129	128	0
Scan: 8977 Run: 20190410_QExHFX1_RSLC1_Beveridge_Clausen_IMP_DSS_JRmethod_R1 P1_K.NLPNEKVLPK.H P2_R.DKQSGK.T 6 2	20190410_QExHFX1_RSLC1_Beveridge_Clausen_IMP_DSS_JRmethod_R1	8977	20190410_QExHFX1_RSLC1_Beveridge_Clausen_IMP_DSS_JRmethod_R1.mgf	387	3	651.033514	1,950.078713	0.078713	3	1,950.078573	0.078573	Cas9	Cas9	false	Cas9	Cas9	false	DKQSGK	NLPNEKVLPK	676	505	6	10	2	6	677	510	3	BS3	138.06807	12.325185	false	true	false	false	internal > 4	0.0		0.0	0.0	0.0	0.0	0.0	265	71	0
Scan: 14063 Run: 20190410_QExHFX1_RSLC1_Beveridge_Clausen_IMP_DSS_JRmethod_R1 P1_R.KDFQFYK.V P2_K.AGFIKR.Q 1 5	20190410_QExHFX1_RSLC1_Beveridge_Clausen_IMP_DSS_JRmethod_R1	14063	20190410_QExHFX1_RSLC1_Beveridge_Clausen_IMP_DSS_JRmethod_R1.mgf	2260	3	601.997864	1,802.971763	0.971763	3	1,802.971925	0.971925	Cas9	Cas9	false	Cas9	Cas9	false	AGFIKR	KDFQFYK	918	972	6	7	5	1	922	972	3	BS3	138.06807	12.27546	false	true	false	false	internal > 4	0.0		0.0	0.0	0.0	0.0	0.0	319	70	0
Scan: 20339 Run: 20190410_QExHFX1_RSLC1_Beveridge_Clausen_IMP_DSS_JRmethod_R1 P1_K.SKLVSDFR.K P2_R.KSEETITPWNFEEVVDK.G 2 1	20190410_QExHFX1_RSLC1_Beveridge_Clausen_IMP_DSS_JRmethod_R1	20339	20190410_QExHFX1_RSLC1_Beveridge_Clausen_IMP_DSS_JRmethod_R1.mgf	4846	4	785.652652	3,138.581502	0.581502	4	3,138.576091	0.576091	Cas9	Cas9	false	Cas9	Cas9	false	SKLVSDFR	KSEETITPWNFEEVVDK	964	472	8	17	2	1	965	472	4	BS3	138.06807	12.215927	false	true	false	false	internal > 4	0.0		0.0	0.0	0.0	0.0	0.0	318	69	0
Scan: 14774 Run: 20190410_QExHFX1_RSLC1_Beveridge_Clausen_IMP_DSS_JRmethod_R1 P1_R.LKTYAHLFDDK.V P2_K.ESILPKR.N 2 6	20190410_QExHFX1_RSLC1_Beveridge_Clausen_IMP_DSS_JRmethod_R1	14774	20190410_QExHFX1_RSLC1_Beveridge_Clausen_IMP_DSS_JRmethod_R1.mgf	2654	3	777.429810	2,329.267601	0.267601	3	2,329.268165	0.268165	Cas9	Cas9	false	Cas9	Cas9	false	ESILPKR	LKTYAHLFDDK	1112	640	7	11	6	2	1117	641	3	BS3	138.06807	12.196939	false	true	false	false	internal > 4	0.0		0.0	0.0	0.0	0.0	0.0	317	68	0
Scan: 11588 Run: 20190410_QExHFX1_RSLC1_Beveridge_Clausen_IMP_DSS_JRmethod_R1 P1_K.SDNVPSEEVVKK.M P2_K.LVDSTDKADLR.L 11 7	20190410_QExHFX1_RSLC1_Beveridge_Clausen_IMP_DSS_JRmethod_R1	11588	20190410_QExHFX1_RSLC1_Beveridge_Clausen_IMP_DSS_JRmethod_R1.mgf	1143	4	675.854039	2,699.387050	0.387050	4	2,699.386500	0.386500	Cas9	Cas9	false	Cas9	Cas9	false	SDNVPSEEVVKK	LVDSTDKADLR	871	146	12	11	11	7	881	152	4	BS3	138.06807	12.155064	false	true	false	false	internal > 4	0.0
Scan: 13177 Run: 20190410_QExHFX1_RSLC1_Beveridge_Clausen_IMP_DSS_JRmethod_R1 P1_K.FKVLGNTDR.H P2_K.ESILPKR.N 2 6	20190410_QExHFX1_RSLC1_Beveridge_Clausen_IMP_DSS_JRmethod_R1	13177	20190410_QExHFX1_RSLC1_Beveridge_Clausen_IMP_DSS_JRmethod_R1.mgf	1871	3	677.053093	2,028.137450	0.137450	3	2,028.136756	0.136756	Cas9	Cas9	false	Cas9	Cas9	false	ESILPKR	FKVLGNTDR	1112	36	7	9	6	2	1117	37	3	BS3	138.06807	12.115067	false	true	false	false	internal > 4	0.0
Scan: 11413 Run: 20190410_QExHFX1_RSLC1_Beveridge_Clausen_IMP_DSS_JRmethod_R1 P1_R.NSDKLIAR.K P2_K.KGILQTVK.V 4 1	20190410_QExHFX1_RSLC1_Beveridge_Clausen_IMP_DSS_JRmethod_R1	11413	20190410_QExHFX1_RSLC1_Beveridge_Clausen_IMP_DSS_JRmethod_R1.mgf	1060	4	485.794084	1,939.147230	0.147230	4	1,939.146593	0.146593	Cas9	Cas9	false	Cas9	Cas9	false	NSDKLIAR	KGILQTVK	1119	739	8	8	4	1	1122	739	4	BS3	138.06807	12.11267	false	true	false	false	internal > 4	0.0		0.0	0.0	0.0	0.0	0.0	313	130	0
Scan: 11286 Run: 20190410_QExHFX1_RSLC1_Beveridge_Clausen_IMP_DSS_JRmethod_R1 P1_R.NSDKLIAR.K P2_K.KGILQTVK.V 4 1	20190410_QExHFX1_RSLC1_Beveridge_Clausen_IMP_DSS_JRmethod_R1	11286	20190410_QExHFX1_RSLC1_Beveridge_Clausen_IMP_DSS_JRmethod_R1.mgf	1013	4	485.794203	1,939.147706	0.147706	4	1,939.146593	0.146593	Cas9	Cas9	false	Cas9	Cas9	false	NSDKLIAR	KGILQTVK	1119	739	8	8	4	1	1122	739	4	BS3	138.06807	12.081424	false	true	false	false	internal > 4	0.0
Scan: 16750 Run: 20190410_QExHFX1_RSLC1_Beveridge_Clausen_IMP_DSS_JRmethod_R1 P1_K.VITLKSK.L P2_R.GGLSELDKAGFIK.R 5 8	20190410_QExHFX1_RSLC1_Beveridge_Clausen_IMP_DSS_JRmethod_R1	16750	20190410_QExHFX1_RSLC1_Beveridge_Clausen_IMP_DSS_JRmethod_R1.mgf	3543	3	754.109902	2,259.307877	0.307877	3	2,259.308967	0.308967	Cas9	Cas9	false	Cas9	Cas9	false	VITLKSK	GGLSELDKAGFIK	959	910	7	13	5	8	963	917	3	BS3	138.06807	12.061651	false	true	false	false	internal > 4	0.0		0.0	0.0	0.0	0.0	0.0	312	66	0
Scan: 19914 Run: 20190410_QExHFX1_RSLC1_Beveridge_Clausen_IMP_DSS_JRmethod_R1 P1_K.KNLIGALLFDSGETAEATR.L P2_K.GYKEVK.K 1 3	20190410_QExHFX1_RSLC1_Beveridge_Clausen_IMP_DSS_JRmethod_R1	19914	20190410_QExHFX1_RSLC1_Beveridge_Clausen_IMP_DSS_JRmethod_R1.mgf	4706	3	956.177620	2,865.511031	0.511031	3	2,865.512371	0.512371	Cas9	Cas9	false	Cas9	Cas9	false	GYKEVK	KNLIGALLFDSGETAEATR	1190	49	6	19	3	1	1192	49	3	BS3	138.06807	12.018598	false	true	false	false	internal > 4	0.0		0.0	0.0	0.0	0.0	0.0	236	97	0
Scan: 20217 Run: 20190410_QExHFX1_RSLC1_Beveridge_Clausen_IMP_DSS_JRmethod_R1 P1_R.GGLSELDKAGFIK.R P2_R.GGLSELDKAGFIK.R 8 8	20190410_QExHFX1_RSLC1_Beveridge_Clausen_IMP_DSS_JRmethod_R1	20217	20190410_QExHFX1_RSLC1_Beveridge_Clausen_IMP_DSS_JRmethod_R1.mgf	4803	4	702.386336	2,805.516238	0.516238	4	2,805.516395	0.516395	Cas9	Cas9	false	Cas9	Cas9	false	GGLSELDKAGFIK	GGLSELDKAGFIK	910	910	13	13	8	8	917	917	4	BS3	138.06807	11.912808	false	true	false	false	internal > 4	0.0		0.0	0.0	0.0	0.0	0.0	310	147	0
Scan: 16997 Run: 20190410_QExHFX1_RSLC1_Beveridge_Clausen_IMP_DSS_JRmethod_R1 P1_R.QEDFYPFLKDNR.E P2_R.GKSDNVPSEEVVK.K 9 2	20190410_QExHFX1_RSLC1_Beveridge_Clausen_IMP_DSS_JRmethod_R1	16997	20190410_QExHFX1_RSLC1_Beveridge_Clausen_IMP_DSS_JRmethod_R1.mgf	3654	4	774.884203	3,095.507706	0.507706	4	3,095.508742	0.508742	Cas9	Cas9	false	Cas9	Cas9	false	GKSDNVPSEEVVK	QEDFYPFLKDNR	869	430	13	12	2	9	870	438	4	BS3	138.06807	11.900562	false	true	false	false	internal > 4	0.0
Scan: 13124 Run: 20190410_QExHFX1_RSLC1_Beveridge_Clausen_IMP_DSS_JRmethod_R1 P1_K.NLPNEKVLPK.H P2_K.NLPNEKVLPK.H 6 6	20190410_QExHFX1_RSLC1_Beveridge_Clausen_IMP_DSS_JRmethod_R1	13124	20190410_QExHFX1_RSLC1_Beveridge_Clausen_IMP_DSS_JRmethod_R1.mgf	1842	3	814.142395	2,439.405356	0.405356	3	2,439.410077	0.410077	Cas9	Cas9	false	Cas9	Cas9	false	NLPNEKVLPK	NLPNEKVLPK	505	505	10	10	6	6	510	510	3	BS3	138.06807	11.883834	false	true	false	false	internal > 4	0.0
Scan: 16284 Run: 20190410_QExHFX1_RSLC1_Beveridge_Clausen_IMP_DSS_JRmethod_R1 P1_R.YDEHHQDLTLLKALVR.Q P2_K.SEQEIGKATAK.Y 12 7	20190410_QExHFX1_RSLC1_Beveridge_Clausen_IMP_DSS_JRmethod_R1	16284	20190410_QExHFX1_RSLC1_Beveridge_Clausen_IMP_DSS_JRmethod_R1.mgf	3355	5	650.747918	3,248.703208	0.703208	5	3,248.704089	0.704089	Cas9	Cas9	false	Cas9	Cas9	false	SEQEIGKATAK	YDEHHQDLTLLKALVR	1029	329	11	16	7	12	1035	340	5	BS3	138.06807	11.853266	false	true	false	false	internal > 4	0.0		0.0	0.0	0.0	0.0	0.0	307	123	0
Scan: 11158 Run: 20190410_QExHFX1_RSLC1_Beveridge_Clausen_IMP_DSS_JRmethod_R1 P1_R.GKSDNVPSEEVVK.K P2_K.EDYFKK.I 2 5	20190410_QExHFX1_RSLC1_Beveridge_Clausen_IMP_DSS_JRmethod_R1	11158	20190410_QExHFX1_RSLC1_Beveridge_Clausen_IMP_DSS_JRmethod_R1.mgf	981	3	785.397122	2,353.169537	0.169537	3	2,353.168904	0.168904	Cas9	Cas9	false	Cas9	Cas9	false	GKSDNVPSEEVVK	EDYFKK	869	570	13	6	2	5	870	574	3	BS3	138.06807	11.835308	false	true	false	false	internal > 4	0.0		0.0	0.0	0.0	0.0	0.0	306	65	0
Scan: 18364 Run: 20190410_QExHFX1_RSLC1_Beveridge_Clausen_IMP_DSS_JRmethod_R1 P1_K.QLKEDYFK.K P2_R.GGLSELDKAGFIK.R 3 8	20190410_QExHFX1_RSLC1_Beveridge_Clausen_IMP_DSS_JRmethod_R1	18364	20190410_QExHFX1_RSLC1_Beveridge_Clausen_IMP_DSS_JRmethod_R1.mgf	4144	4	636.341616	2,541.337358	0.337358	4	2,541.336640	0.336640	Cas9	Cas9	false	Cas9	Cas9	false	QLKEDYFK	GGLSELDKAGFIK	567	910	8	13	3	8	569	917	4	BS3	138.06807	11.829467	false	true	false	false	internal > 4	0.0		0.0	0.0	0.0	0.0	0.0	153	118	0
Scan: 11887 Run: 20190410_QExHFX1_RSLC1_Beveridge_Clausen_IMP_DSS_JRmethod_R1 P1_R.NSDKLIAR.K P2_K.MKNYWR.Q 4 2	20190410_QExHFX1_RSLC1_Beveridge_Clausen_IMP_DSS_JRmethod_R1	11887	20190410_QExHFX1_RSLC1_Beveridge_Clausen_IMP_DSS_JRmethod_R1.mgf	1303	3	656.343451	1,966.008524	0.008524	3	1,966.009447	0.009447	Cas9	Cas9	false	Cas9	Cas9	false	MKNYWR	NSDKLIAR	883	1119	6	8	2	4	884	1122	3	BS3	138.06807	11.79619	false	true	false	false	internal > 4	0.0
Scan: 14872 Run: 20190410_QExHFX1_RSLC1_Beveridge_Clausen_IMP_DSS_JRmethod_R1 P1_R.NSDKLIAR.K P2_K.DDSIDNKVLTR.S 4 7	20190410_QExHFX1_RSLC1_Beveridge_Clausen_IMP_DSS_JRmethod_R1	14872	20190410_QExHFX1_RSLC1_Beveridge_Clausen_IMP_DSS_JRmethod_R1.mgf	2716	3	777.082947	2,328.227012	0.227012	3	2,328.228483	0.228483	Cas9	Cas9	false	Cas9	Cas9	false	NSDKLIAR	DDSIDNKVLTR	1119	853	8	11	4	7	1122	859	3	BS3	138.06807	11.749568	false	true	false	false	internal > 4	0.0
Scan: 19747 Run: 20190410_QExHFX1_RSLC1_Beveridge_Clausen_IMP_DSS_JRmethod_R1 P1_K.KIECFDSVEISGVEDR.F P2_K.DFQFYKVR.E 1 6	20190410_QExHFX1_RSLC1_Beveridge_Clausen_IMP_DSS_JRmethod_R1	19747	20190410_QExHFX1_RSLC1_Beveridge_Clausen_IMP_DSS_JRmethod_R1.mgf	4647	4	781.384052	3,121.507102	0.507102	4	3,121.506634	0.506634	Cas9	Cas9	false	Cas9	Cas9	false	DFQFYKVR	KIECFDSVEISGVEDR	973	575	8	16	6	1	978	575	4	BS3	138.06807	11.697493	false	true	false	false	internal > 4	0.0		0.0	0.0	0.0	0.0	0.0	302	64	0
Scan: 6579 Run: 20190410_QExHFX1_RSLC1_Beveridge_Clausen_IMP_DSS_JRmethod_R1 P1_K.LKGSPEDNEQK.Q P2_K.IIKDK.D 2 3	20190410_QExHFX1_RSLC1_Beveridge_Clausen_IMP_DSS_JRmethod_R1	6579	20190410_QExHFX1_RSLC1_Beveridge_Clausen_IMP_DSS_JRmethod_R1.mgf	60	3	666.696958	1,997.069045	0.069045	3	1,997.068068	0.068068	Cas9	Cas9	false	Cas9	Cas9	false	LKGSPEDNEQK	IIKDK	1249	604	11	5	2	3	1250	606	3	BS3	138.06807	11.693527	false	true	false	false	internal > 4	0.0		0.0	0.0	0.0	0.0	0.0	301	63	0
Scan: 9762 Run: 20190410_QExHFX1_RSLC1_Beveridge_Clausen_IMP_DSS_JRmethod_R1 P1_K.LKGSPEDNEQK.Q P2_K.DWDPKK.Y 2 5	20190410_QExHFX1_RSLC1_Beveridge_Clausen_IMP_DSS_JRmethod_R1	9762	20190410_QExHFX1_RSLC1_Beveridge_Clausen_IMP_DSS_JRmethod_R1.mgf	539	3	724.027064	2,169.059363	0.059363	3	2,169.058960	0.058960	Cas9	Cas9	false	Cas9	Cas9	false	DWDPKK	LKGSPEDNEQK	1129	1249	6	11	5	2	1133	1250	3	BS3	138.06807	11.623306	false	true	false	false	internal > 4	0.0		0.0	0.0	0.0	0.0	0.0	300	62	0
Scan: 16596 Run: 20190410_QExHFX1_RSLC1_Beveridge_Clausen_IMP_DSS_JRmethod_R1 P1_K.VLSAYNKHR.D P2_R.SSFEKNPIDFLEAK.G 7 5	20190410_QExHFX1_RSLC1_Beveridge_Clausen_IMP_DSS_JRmethod_R1	16596	20190410_QExHFX1_RSLC1_Beveridge_Clausen_IMP_DSS_JRmethod_R1.mgf	3483	4	713.126458	2,848.476726	0.476726	4	2,848.475925	0.475925	Cas9	Cas9	false	Cas9	Cas9	false	VLSAYNKHR	SSFEKNPIDFLEAK	1294	1176	9	14	7	5	1300	1180	4	BS3	138.06807	11.542318	false	true	false	false	internal > 4	0.0		0.0	0.0	0.0	0.0	0.0	299	61	0
Scan: 13904 Run: 20190410_QExHFX1_RSLC1_Beveridge_Clausen_IMP_DSS_JRmethod_R1 P1_R.VNTEITKAPLSASMIK.R P2_K.SEQEIGKATAK.Y 7 7	20190410_QExHFX1_RSLC1_Beveridge_Clausen_IMP_DSS_JRmethod_R1	13904	20190410_QExHFX1_RSLC1_Beveridge_Clausen_IMP_DSS_JRmethod_R1.mgf	2209	4	755.157166	3,016.599558	0.599558	4	3,016.600198	0.600198	Cas9	Cas9	false	Cas9	Cas9	false	SEQEIGKATAK	VNTEITKAPLSASMIK	1029	312	11	16	7	7	1035	318	4	BS3	138.06807	11.536064	false	true	false	false	internal > 4	0.0		0.0	0.0	0.0	0.0	0.0	298	60	0
Scan: 6795 Run: 20190410_QExHFX1_RSLC1_Beveridge_Clausen_IMP_DSS_JRmethod_R1 P1_K.SDNVPSEEVVKK.M P2_K.GQKNSR.E 11 3	20190410_QExHFX1_RSLC1_Beveridge_Clausen_IMP_DSS_JRmethod_R1	6795	20190410_QExHFX1_RSLC1_Beveridge_Clausen_IMP_DSS_JRmethod_R1.mgf	72	3	719.709945	2,156.108006	0.108006	3	2,156.107306	0.107306	Cas9	Cas9	false	Cas9	Cas9	false	SDNVPSEEVVKK	GQKNSR	871	777	12	6	11	3	881	779	3	BS3	138.06807	11.5183	false	true	false	false	internal > 4	0.0		0.0	0.0	0.0	0.0	0.0	144	89	0
Scan: 16145 Run: 20190410_QExHFX1_RSLC1_Beveridge_Clausen_IMP_DSS_JRmethod_R1 P1_R.SDKNR.G P2_K.NPIDFLEAKGYK.E 3 9	20190410_QExHFX1_RSLC1_Beveridge_Clausen_IMP_DSS_JRmethod_R1	16145	20190410_QExHFX1_RSLC1_Beveridge_Clausen_IMP_DSS_JRmethod_R1.mgf	3283	3	717.707670	2,150.101181	0.101181	3	2,150.100765	0.100765	Cas9	Cas9	false	Cas9	Cas9	false	SDKNR	NPIDFLEAKGYK	864	1181	5	12	3	9	866	1189	3	BS3	138.06807	11.496815	false	true	false	false	internal > 4	0.0		0.0	0.0	0.0	0.0	0.0	137	59	0
Scan: 18607 Run: 20190410_QExHFX1_RSLC1_Beveridge_Clausen_IMP_DSS_JRmethod_R1 P1_K.KNLIGALLFDSGETAEATR.L P2_K.GQKNSR.E 1 3	20190410_QExHFX1_RSLC1_Beveridge_Clausen_IMP_DSS_JRmethod_R1	18607	20190410_QExHFX1_RSLC1_Beveridge_Clausen_IMP_DSS_JRmethod_R1.mgf	4249	3	944.832651	2,831.476124	0.476124	3	2,831.477716	0.477716	Cas9	Cas9	false	Cas9	Cas9	false	GQKNSR	KNLIGALLFDSGETAEATR	777	49	6	19	3	1	779	49	3	BS3	138.06807	11.457333	false	true	false	false	internal > 4	0.0		0.0	0.0	0.0	0.0	0.0	288	104	0
Scan: 11829 Run: 20190410_QExHFX1_RSLC1_Beveridge_Clausen_IMP_DSS_JRmethod_R1 P1_K.LVDSTDKADLR.L P2_K.AGFIKR.Q 7 5	20190410_QExHFX1_RSLC1_Beveridge_Clausen_IMP_DSS_JRmethod_R1	11829	20190410_QExHFX1_RSLC1_Beveridge_Clausen_IMP_DSS_JRmethod_R1.mgf	1276	3	687.716375	2,060.127296	0.127296	3	2,060.126586	0.126586	Cas9	Cas9	false	Cas9	Cas9	false	LVDSTDKADLR	AGFIKR	146	918	11	6	7	5	152	922	3	BS3	138.06807	11.455935	false	true	false	false	internal > 4	0.0		0.0	0.0	0.0	0.0	0.0	141	87	0
Scan: 13962 Run: 20190410_QExHFX1_RSLC1_Beveridge_Clausen_IMP_DSS_JRmethod_R1 P1_K.SKLVSDFR.K P2_R.MTNFDKNLPNEK.V 2 6	20190410_QExHFX1_RSLC1_Beveridge_Clausen_IMP_DSS_JRmethod_R1	13962	20190410_QExHFX1_RSLC1_Beveridge_Clausen_IMP_DSS_JRmethod_R1.mgf	2222	4	639.576068	2,554.275166	0.275166	4	2,554.273718	0.273718	Cas9	Cas9	false	Cas9	Cas9	false	MTNFDKNLPNEK	SKLVSDFR	499	964	12	8	6	2	504	965	4	BS3	138.06807	11.401805	false	true	false	false	internal > 4	0.0
Scan: 13696 Run: 20190410_QExHFX1_RSLC1_Beveridge_Clausen_IMP_DSS_JRmethod_R1 P1_K.SKLVSDFR.K P2_R.MTNFDKNLPNEK.V 2 6	20190410_QExHFX1_RSLC1_Beveridge_Clausen_IMP_DSS_JRmethod_R1	13696	20190410_QExHFX1_RSLC1_Beveridge_Clausen_IMP_DSS_JRmethod_R1.mgf	2111	3	852.431061	2,554.271354	0.271354	3	2,554.273718	0.273718	Cas9	Cas9	false	Cas9	Cas9	false	MTNFDKNLPNEK	SKLVSDFR	499	964	12	8	6	2	504	965	3	BS3	138.06807	11.381727	false	true	false	false	internal > 4	0.0		0.0	0.0	0.0	0.0	0.0	241	117	0
Scan: 14518 Run: 20190410_QExHFX1_RSLC1_Beveridge_Clausen_IMP_DSS_JRmethod_R1 P1_K.SKLVSDFR.K P2_R.MTNFDKNLPNEK.V 2 6	20190410_QExHFX1_RSLC1_Beveridge_Clausen_IMP_DSS_JRmethod_R1	14518	20190410_QExHFX1_RSLC1_Beveridge_Clausen_IMP_DSS_JRmethod_R1.mgf	2518	4	639.574599	2,554.269290	0.269290	4	2,554.273718	0.273718	Cas9	Cas9	false	Cas9	Cas9	false	MTNFDKNLPNEK	SKLVSDFR	499	964	12	8	6	2	504	965	4	BS3	138.06807	11.371097	false	true	false	false	internal > 4	0.0
Scan: 11117 Run: 20190410_QExHFX1_RSLC1_Beveridge_Clausen_IMP_DSS_JRmethod_R1 P1_R.LSKSR.R P2_K.DDSIDNKVLTR.S 3 7	20190410_QExHFX1_RSLC1_Beveridge_Clausen_IMP_DSS_JRmethod_R1	11117	20190410_QExHFX1_RSLC1_Beveridge_Clausen_IMP_DSS_JRmethod_R1.mgf	975	3	668.364110	2,002.070501	0.070501	3	2,002.069463	0.069463	Cas9	Cas9	false	Cas9	Cas9	false	LSKSR	DDSIDNKVLTR	220	853	5	11	3	7	222	859	3	BS3	138.06807	11.347408	false	true	false	false	internal > 4	0.0		0.0	0.0	0.0	0.0	0.0	286	58	0
Scan: 14241 Run: 20190410_QExHFX1_RSLC1_Beveridge_Clausen_IMP_DSS_JRmethod_R1 P1_R.NSDKLIAR.K P2_K.DDSIDNKVLTR.S 4 7	20190410_QExHFX1_RSLC1_Beveridge_Clausen_IMP_DSS_JRmethod_R1	14241	20190410_QExHFX1_RSLC1_Beveridge_Clausen_IMP_DSS_JRmethod_R1.mgf	2361	4	583.064911	2,328.230538	0.230538	4	2,328.228483	0.228483	Cas9	Cas9	false	Cas9	Cas9	false	NSDKLIAR	DDSIDNKVLTR	1119	853	8	11	4	7	1122	859	4	BS3	138.06807	11.326437	false	true	false	false	internal > 4	0.0		0.0	0.0	0.0	0.0	0.0	191	134	0
Scan: 18720 Run: 20190410_QExHFX1_RSLC1_Beveridge_Clausen_IMP_DSS_JRmethod_R1 P1_K.KNLIGALLFDSGETAEATR.L P2_K.GQKNSR.E 1 3	20190410_QExHFX1_RSLC1_Beveridge_Clausen_IMP_DSS_JRmethod_R1	18720	20190410_QExHFX1_RSLC1_Beveridge_Clausen_IMP_DSS_JRmethod_R1.mgf	4279	4	708.876227	2,831.475802	0.475802	4	2,831.477716	0.477716	Cas9	Cas9	false	Cas9	Cas9	false	GQKNSR	KNLIGALLFDSGETAEATR	777	49	6	19	3	1	779	49	4	BS3	138.06807	11.19732	false	true	false	false	internal > 4	0.0		0.0	0.0	0.0	0.0	0.0	288	104	0
Scan: 22704 Run: 20190410_QExHFX1_RSLC1_Beveridge_Clausen_IMP_DSS_JRmethod_R1 P1_K.YDENDKLIR.E P2_K.TILDFLKSDGFANR.N 6 7	20190410_QExHFX1_RSLC1_Beveridge_Clausen_IMP_DSS_JRmethod_R1	22704	20190410_QExHFX1_RSLC1_Beveridge_Clausen_IMP_DSS_JRmethod_R1.mgf	5307	4	725.626292	2,898.476062	0.476062	4	2,898.476319	0.476319	Cas9	Cas9	false	Cas9	Cas9	false	TILDFLKSDGFANR	YDENDKLIR	682	947	14	9	7	6	688	952	4	BS3	138.06807	11.195339	false	true	false	false	internal > 4	0.0		0.0	0.0	0.0	0.0	0.0	287	57	0
Scan: 11231 Run: 20190410_QExHFX1_RSLC1_Beveridge_Clausen_IMP_DSS_JRmethod_R1 P1_R.LSKSR.R P2_K.DDSIDNKVLTR.S 3 7	20190410_QExHFX1_RSLC1_Beveridge_Clausen_IMP_DSS_JRmethod_R1	11231	20190410_QExHFX1_RSLC1_Beveridge_Clausen_IMP_DSS_JRmethod_R1.mgf	1000	3	668.363886	2,002.069829	0.069829	3	2,002.069463	0.069463	Cas9	Cas9	false	Cas9	Cas9	false	LSKSR	DDSIDNKVLTR	220	853	5	11	3	7	222	859	3	BS3	138.06807	11.190461	false	true	false	false	internal > 4	0.0
Scan: 14173 Run: 20190410_QExHFX1_RSLC1_Beveridge_Clausen_IMP_DSS_JRmethod_R1 P1_K.SKLVSDFR.K P2_R.QITKHVAQILDSR.M 2 4	20190410_QExHFX1_RSLC1_Beveridge_Clausen_IMP_DSS_JRmethod_R1	14173	20190410_QExHFX1_RSLC1_Beveridge_Clausen_IMP_DSS_JRmethod_R1.mgf	2324	4	650.115845	2,596.434274	0.434274	4	2,596.433667	0.433667	Cas9	Cas9	false	Cas9	Cas9	false	SKLVSDFR	QITKHVAQILDSR	964	930	8	13	2	4	965	933	4	BS3	138.06807	11.185576	false	true	false	false	internal > 4	0.0		0.0	0.0	0.0	0.0	0.0	207	88	0
Scan: 11990 Run: 20190410_QExHFX1_RSLC1_Beveridge_Clausen_IMP_DSS_JRmethod_R1 P1_K.SDNVPSEEVVKK.M P2_K.LVDSTDKADLR.L 11 7	20190410_QExHFX1_RSLC1_Beveridge_Clausen_IMP_DSS_JRmethod_R1	11990	20190410_QExHFX1_RSLC1_Beveridge_Clausen_IMP_DSS_JRmethod_R1.mgf	1346	3	900.803202	2,699.387777	0.387777	3	2,699.386500	0.386500	Cas9	Cas9	false	Cas9	Cas9	false	SDNVPSEEVVKK	LVDSTDKADLR	871	146	12	11	11	7	881	152	3	BS3	138.06807	11.174181	false	true	false	false	internal > 4	0.0
Scan: 14359 Run: 20190410_QExHFX1_RSLC1_Beveridge_Clausen_IMP_DSS_JRmethod_R1 P1_K.SKLVSDFR.K P2_R.MTNFDKNLPNEK.V 2 6	20190410_QExHFX1_RSLC1_Beveridge_Clausen_IMP_DSS_JRmethod_R1	14359	20190410_QExHFX1_RSLC1_Beveridge_Clausen_IMP_DSS_JRmethod_R1.mgf	2432	4	639.576233	2,554.275826	0.275826	4	2,554.273718	0.273718	Cas9	Cas9	false	Cas9	Cas9	false	MTNFDKNLPNEK	SKLVSDFR	499	964	12	8	6	2	504	965	4	BS3	138.06807	11.168124	false	true	false	false	internal > 4	0.0
Scan: 18062 Run: 20190410_QExHFX1_RSLC1_Beveridge_Clausen_IMP_DSS_JRmethod_R1 P1_K.SNFDLAEDAKLQLSK.D P2_K.KLVDSTDK.A 10 1	20190410_QExHFX1_RSLC1_Beveridge_Clausen_IMP_DSS_JRmethod_R1	18062	20190410_QExHFX1_RSLC1_Beveridge_Clausen_IMP_DSS_JRmethod_R1.mgf	4055	4	681.111193	2,720.415666	0.415666	4	2,720.411987	0.411987	Cas9	Cas9	false	Cas9	Cas9	false	KLVDSTDK	SNFDLAEDAKLQLSK	145	258	8	15	1	10	145	267	4	BS3	138.06807	11.13621	false	true	false	false	internal > 4	0.0		0.0	0.0	0.0	0.0	0.0	282	56	0
Scan: 7383 Run: 20190410_QExHFX1_RSLC1_Beveridge_Clausen_IMP_DSS_JRmethod_R1 P1_R.SDKNR.G P2_R.KFDNLTK.A 3 1	20190410_QExHFX1_RSLC1_Beveridge_Clausen_IMP_DSS_JRmethod_R1	7383	20190410_QExHFX1_RSLC1_Beveridge_Clausen_IMP_DSS_JRmethod_R1.mgf	112	3	541.290039	1,620.848288	0.848288	3	1,620.847115	0.847115	Cas9	Cas9	false	Cas9	Cas9	false	SDKNR	KFDNLTK	864	900	5	7	3	1	866	900	3	BS3	138.06807	11.085054	false	true	false	false	internal > 4	0.0		0.0	0.0	0.0	0.0	0.0	138	55	0
Scan: 13971 Run: 20190410_QExHFX1_RSLC1_Beveridge_Clausen_IMP_DSS_JRmethod_R1 P1_K.SKLVSDFR.K P2_R.MTNFDKNLPNEK.V 2 6	20190410_QExHFX1_RSLC1_Beveridge_Clausen_IMP_DSS_JRmethod_R1	13971	20190410_QExHFX1_RSLC1_Beveridge_Clausen_IMP_DSS_JRmethod_R1.mgf	2228	3	852.431647	2,554.273112	0.273112	3	2,554.273718	0.273718	Cas9	Cas9	false	Cas9	Cas9	false	MTNFDKNLPNEK	SKLVSDFR	499	964	12	8	6	2	504	965	3	BS3	138.06807	11.049586	false	true	false	false	internal > 4	0.0
Scan: 11968 Run: 20190410_QExHFX1_RSLC1_Beveridge_Clausen_IMP_DSS_JRmethod_R1 P1_K.LVDSTDKADLR.L P2_K.AGFIKR.Q 7 5	20190410_QExHFX1_RSLC1_Beveridge_Clausen_IMP_DSS_JRmethod_R1	11968	20190410_QExHFX1_RSLC1_Beveridge_Clausen_IMP_DSS_JRmethod_R1.mgf	1337	3	687.716078	2,060.126405	0.126405	3	2,060.126586	0.126586	Cas9	Cas9	false	Cas9	Cas9	false	LVDSTDKADLR	AGFIKR	146	918	11	6	7	5	152	922	3	BS3	138.06807	11.004263	false	true	false	false	internal > 4	0.0
Scan: 20018 Run: 20190410_QExHFX1_RSLC1_Beveridge_Clausen_IMP_DSS_JRmethod_R1 P1_R.QEDFYPFLKDNR.E P2_R.LEESFLVEEDKK.H 9 11	20190410_QExHFX1_RSLC1_Beveridge_Clausen_IMP_DSS_JRmethod_R1	20018	20190410_QExHFX1_RSLC1_Beveridge_Clausen_IMP_DSS_JRmethod_R1.mgf	4736	4	794.393860	3,173.546334	0.546334	4	3,173.544459	0.544459	Cas9	Cas9	false	Cas9	Cas9	false	LEESFLVEEDKK	QEDFYPFLKDNR	105	430	12	12	11	9	115	438	4	BS3	138.06807	10.969493	false	true	false	false	internal > 4	0.0		0.0	0.0	0.0	0.0	0.0	278	54	0
Scan: 12452 Run: 20190410_QExHFX1_RSLC1_Beveridge_Clausen_IMP_DSS_JRmethod_R1 P1_R.NSDKLIAR.K P2_K.KDLIIK.L 4 1	20190410_QExHFX1_RSLC1_Beveridge_Clausen_IMP_DSS_JRmethod_R1	12452	20190410_QExHFX1_RSLC1_Beveridge_Clausen_IMP_DSS_JRmethod_R1.mgf	1518	3	595.027832	1,782.061667	0.061667	3	1,782.061466	0.061466	Cas9	Cas9	false	Cas9	Cas9	false	NSDKLIAR	KDLIIK	1119	1196	8	6	4	1	1122	1196	3	BS3	138.06807	10.921495	false	true	false	false	internal > 4	0.0		0.0	0.0	0.0	0.0	0.0	177	91	0
Scan: 9324 Run: 20190410_QExHFX1_RSLC1_Beveridge_Clausen_IMP_DSS_JRmethod_R1 P1_R.KDFQFYK.V P2_K.GQKNSR.E 1 3	20190410_QExHFX1_RSLC1_Beveridge_Clausen_IMP_DSS_JRmethod_R1	9324	20190410_QExHFX1_RSLC1_Beveridge_Clausen_IMP_DSS_JRmethod_R1.mgf	431	3	601.312317	1,800.915122	0.915122	3	1,800.915866	0.915866	Cas9	Cas9	false	Cas9	Cas9	false	GQKNSR	KDFQFYK	777	972	6	7	3	1	779	972	3	BS3	138.06807	10.894375	false	true	false	false	internal > 4	0.0		0.0	0.0	0.0	0.0	0.0	276	53	0
Scan: 18530 Run: 20190410_QExHFX1_RSLC1_Beveridge_Clausen_IMP_DSS_JRmethod_R1 P1_R.SSFEKNPIDFLEAK.G P2_K.KLVDSTDK.A 5 1	20190410_QExHFX1_RSLC1_Beveridge_Clausen_IMP_DSS_JRmethod_R1	18530	20190410_QExHFX1_RSLC1_Beveridge_Clausen_IMP_DSS_JRmethod_R1.mgf	4218	3	889.795126	2,666.363549	0.363549	3	2,666.369059	0.369059	Cas9	Cas9	false	Cas9	Cas9	false	KLVDSTDK	SSFEKNPIDFLEAK	145	1176	8	14	1	5	145	1180	3	BS3	138.06807	10.865652	false	true	false	false	internal > 4	0.0
Scan: 11098 Run: 20190410_QExHFX1_RSLC1_Beveridge_Clausen_IMP_DSS_JRmethod_R1 P1_R.NSDKLIAR.K P2_K.MKNYWR.Q 4 2	20190410_QExHFX1_RSLC1_Beveridge_Clausen_IMP_DSS_JRmethod_R1	11098	20190410_QExHFX1_RSLC1_Beveridge_Clausen_IMP_DSS_JRmethod_R1.mgf	968	3	656.343770	1,966.009481	0.009481	3	1,966.009447	0.009447	Cas9	Cas9	false	Cas9	Cas9	false	MKNYWR	NSDKLIAR	883	1119	6	8	2	4	884	1122	3	BS3	138.06807	10.801978	false	true	false	false	internal > 4	0.0
Scan: 13691 Run: 20190410_QExHFX1_RSLC1_Beveridge_Clausen_IMP_DSS_JRmethod_R1 P1_K.SKLVSDFR.K P2_R.MTNFDKNLPNEK.V 2 6	20190410_QExHFX1_RSLC1_Beveridge_Clausen_IMP_DSS_JRmethod_R1	13691	20190410_QExHFX1_RSLC1_Beveridge_Clausen_IMP_DSS_JRmethod_R1.mgf	2109	4	639.575073	2,554.271186	0.271186	4	2,554.273718	0.273718	Cas9	Cas9	false	Cas9	Cas9	false	MTNFDKNLPNEK	SKLVSDFR	499	964	12	8	6	2	504	965	4	BS3	138.06807	10.792118	false	true	false	false	internal > 4	0.0
Scan: 15128 Run: 20190410_QExHFX1_RSLC1_Beveridge_Clausen_IMP_DSS_JRmethod_R1 P1_K.KGILQTVK.V P2_K.DDSIDNKVLTR.S 1 7	20190410_QExHFX1_RSLC1_Beveridge_Clausen_IMP_DSS_JRmethod_R1	15128	20190410_QExHFX1_RSLC1_Beveridge_Clausen_IMP_DSS_JRmethod_R1.mgf	2854	4	575.577262	2,298.279942	0.279942	4	2,298.279457	0.279457	Cas9	Cas9	false	Cas9	Cas9	false	KGILQTVK	DDSIDNKVLTR	739	853	8	11	1	7	739	859	4	BS3	138.06807	10.78074	false	true	false	false	internal > 4	0.0		0.0	0.0	0.0	0.0	0.0	272	122	0
Scan: 12035 Run: 20190410_QExHFX1_RSLC1_Beveridge_Clausen_IMP_DSS_JRmethod_R1 P1_K.SDNVPSEEVVKK.M P2_K.LVDSTDKADLR.L 11 7	20190410_QExHFX1_RSLC1_Beveridge_Clausen_IMP_DSS_JRmethod_R1	12035	20190410_QExHFX1_RSLC1_Beveridge_Clausen_IMP_DSS_JRmethod_R1.mgf	1364	4	675.854076	2,699.387198	0.387198	4	2,699.386500	0.386500	Cas9	Cas9	false	Cas9	Cas9	false	SDNVPSEEVVKK	LVDSTDKADLR	871	146	12	11	11	7	881	152	4	BS3	138.06807	10.731239	false	true	false	false	internal > 4	0.0
Scan: 19354 Run: 20190410_QExHFX1_RSLC1_Beveridge_Clausen_IMP_DSS_JRmethod_R1 P1_K.NPIDFLEAKGYK.E P2_R.KFDNLTK.A 9 1	20190410_QExHFX1_RSLC1_Beveridge_Clausen_IMP_DSS_JRmethod_R1	19354	20190410_QExHFX1_RSLC1_Beveridge_Clausen_IMP_DSS_JRmethod_R1.mgf	4509	3	799.761668	2,396.263175	0.263175	3	2,396.262745	0.262745	Cas9	Cas9	false	Cas9	Cas9	false	KFDNLTK	NPIDFLEAKGYK	900	1181	7	12	1	9	900	1189	3	BS3	138.06807	10.63275	false	true	false	false	internal > 4	0.0		0.0	0.0	0.0	0.0	0.0	174	85	0
Scan: 13632 Run: 20190410_QExHFX1_RSLC1_Beveridge_Clausen_IMP_DSS_JRmethod_R1 P1_K.FKVLGNTDR.H P2_K.FKVLGNTDR.H 2 2	20190410_QExHFX1_RSLC1_Beveridge_Clausen_IMP_DSS_JRmethod_R1	13632	20190410_QExHFX1_RSLC1_Beveridge_Clausen_IMP_DSS_JRmethod_R1.mgf	2086	3	746.073175	2,235.197696	0.197696	3	2,235.201147	0.201147	Cas9	Cas9	false	Cas9	Cas9	false	FKVLGNTDR	FKVLGNTDR	36	36	9	9	2	2	37	37	3	BS3	138.06807	10.629395	false	true	false	false	internal > 4	0.0		0.0	0.0	0.0	0.0	0.0	195	86	0
Scan: 13496 Run: 20190410_QExHFX1_RSLC1_Beveridge_Clausen_IMP_DSS_JRmethod_R1 P1_K.LVDSTDKADLR.L P2_K.LVDSTDKADLR.L 7 7	20190410_QExHFX1_RSLC1_Beveridge_Clausen_IMP_DSS_JRmethod_R1	13496	20190410_QExHFX1_RSLC1_Beveridge_Clausen_IMP_DSS_JRmethod_R1.mgf	2034	4	651.344355	2,601.348314	0.348314	4	2,601.349721	0.349721	Cas9	Cas9	false	Cas9	Cas9	false	LVDSTDKADLR	LVDSTDKADLR	146	146	11	11	7	7	152	152	4	BS3	138.06807	10.543933	false	true	false	false	internal > 4	0.0
Scan: 13097 Run: 20190410_QExHFX1_RSLC1_Beveridge_Clausen_IMP_DSS_JRmethod_R1 P1_R.QITKHVAQILDSR.M P2_K.KDWDPK.K 4 1	20190410_QExHFX1_RSLC1_Beveridge_Clausen_IMP_DSS_JRmethod_R1	13097	20190410_QExHFX1_RSLC1_Beveridge_Clausen_IMP_DSS_JRmethod_R1.mgf	1826	4	609.332299	2,433.300090	0.300090	4	2,433.301591	0.301591	Cas9	Cas9	false	Cas9	Cas9	false	KDWDPK	QITKHVAQILDSR	1128	930	6	13	1	4	1128	933	4	BS3	138.06807	10.524348	false	true	false	false	internal > 4	0.0		0.0	0.0	0.0	0.0	0.0	267	52	0
Scan: 16620 Run: 20190410_QExHFX1_RSLC1_Beveridge_Clausen_IMP_DSS_JRmethod_R1 P1_R.QLLNAKLITQR.K P2_K.QLKEDYFK.K 6 3	20190410_QExHFX1_RSLC1_Beveridge_Clausen_IMP_DSS_JRmethod_R1	16620	20190410_QExHFX1_RSLC1_Beveridge_Clausen_IMP_DSS_JRmethod_R1.mgf	3493	3	835.807769	2,504.401478	0.401478	3	2,504.400243	0.400243	Cas9	Cas9	false	Cas9	Cas9	false	QLKEDYFK	QLLNAKLITQR	567	889	8	11	3	6	569	894	3	BS3	138.06807	10.492137	false	true	false	false	internal > 4	0.0		0.0	0.0	0.0	0.0	0.0	161	83	0
Scan: 8862 Run: 20190410_QExHFX1_RSLC1_Beveridge_Clausen_IMP_DSS_JRmethod_R1 P1_K.NLPNEKVLPK.H P2_R.DKQSGK.T 6 2	20190410_QExHFX1_RSLC1_Beveridge_Clausen_IMP_DSS_JRmethod_R1	8862	20190410_QExHFX1_RSLC1_Beveridge_Clausen_IMP_DSS_JRmethod_R1.mgf	358	3	651.033569	1,950.078878	0.078878	3	1,950.078573	0.078573	Cas9	Cas9	false	Cas9	Cas9	false	DKQSGK	NLPNEKVLPK	676	505	6	10	2	6	677	510	3	BS3	138.06807	10.474171	false	true	false	false	internal > 4	0.0
Scan: 13513 Run: 20190410_QExHFX1_RSLC1_Beveridge_Clausen_IMP_DSS_JRmethod_R1 P1_R.KFDNLTK.A P2_K.APLSASMIKR.Y 1 9	20190410_QExHFX1_RSLC1_Beveridge_Clausen_IMP_DSS_JRmethod_R1	13513	20190410_QExHFX1_RSLC1_Beveridge_Clausen_IMP_DSS_JRmethod_R1.mgf	2043	3	698.053699	2,091.139268	0.139268	3	2,091.139792	0.139792	Cas9	Cas9	false	Cas9	Cas9	false	APLSASMIKR	KFDNLTK	319	900	10	7	9	1	327	900	3	BS3	138.06807	10.415628	false	true	false	false	internal > 4	0.0		0.0	0.0	0.0	0.0	0.0	242	51	0
Scan: 15841 Run: 20190410_QExHFX1_RSLC1_Beveridge_Clausen_IMP_DSS_JRmethod_R1 P1_K.QLKEDYFK.K P2_K.QLKEDYFK.K 3 3	20190410_QExHFX1_RSLC1_Beveridge_Clausen_IMP_DSS_JRmethod_R1	15841	20190410_QExHFX1_RSLC1_Beveridge_Clausen_IMP_DSS_JRmethod_R1.mgf	3158	3	760.059729	2,277.157358	0.157358	3	2,277.156885	0.156885	Cas9	Cas9	false	Cas9	Cas9	false	QLKEDYFK	QLKEDYFK	567	567	8	8	3	3	569	569	3	BS3	138.06807	10.383502	false	true	false	false	internal > 4	0.0		0.0	0.0	0.0	0.0	0.0	148	80	0
Scan: 19183 Run: 20190410_QExHFX1_RSLC1_Beveridge_Clausen_IMP_DSS_JRmethod_R1 P1_K.TEVQTGGFSKESILPK.R P2_R.QWYKNK.K 10 4	20190410_QExHFX1_RSLC1_Beveridge_Clausen_IMP_DSS_JRmethod_R1	19183	20190410_QExHFX1_RSLC1_Beveridge_Clausen_IMP_DSS_JRmethod_R1.mgf	4443	3	908.816109	2,723.426498	0.426498	3	2,723.417014	0.417014	DECOY:Cas9	DECOY:REV_Cas9	true	Cas9	Cas9	false	QWYKNK	TEVQTGGFSKESILPK	485	1102	6	16	4	10	488	1111	3	BS3	138.06807	10.337831	true	false	true	false	internal > 4	0.0036231884057971015		0.007751937984496124	1.0	0.0	0.0078125	1.0	262	50	2
Scan: 15349 Run: 20190410_QExHFX1_RSLC1_Beveridge_Clausen_IMP_DSS_JRmethod_R1 P1_R.LKTYAHLFDDK.V P2_K.FKVLGNTDR.H 2 2	20190410_QExHFX1_RSLC1_Beveridge_Clausen_IMP_DSS_JRmethod_R1	15349	20190410_QExHFX1_RSLC1_Beveridge_Clausen_IMP_DSS_JRmethod_R1.mgf	2966	5	508.274104	2,536.334138	0.334138	5	2,536.332556	0.332556	Cas9	Cas9	false	Cas9	Cas9	false	FKVLGNTDR	LKTYAHLFDDK	36	640	9	11	2	2	37	641	5	BS3	138.06807	10.295248	false	true	false	false	internal > 4	0.0036231884057971015		0.007751937984496124	0.0	0.0	0.0078125	0.0	261	49	0
Scan: 17378 Run: 20190410_QExHFX1_RSLC1_Beveridge_Clausen_IMP_DSS_JRmethod_R1 P1_K.DDSIDNKVLTR.S P2_K.DDSIDNKVLTR.S 7 7	20190410_QExHFX1_RSLC1_Beveridge_Clausen_IMP_DSS_JRmethod_R1	17378	20190410_QExHFX1_RSLC1_Beveridge_Clausen_IMP_DSS_JRmethod_R1.mgf	3797	4	672.848022	2,687.362982	0.362982	4	2,687.361347	0.361347	Cas9	Cas9	false	Cas9	Cas9	false	DDSIDNKVLTR	DDSIDNKVLTR	853	853	11	11	7	7	859	859	4	BS3	138.06807	10.294534	false	true	false	false	internal > 4	0.0036231884057971015		0.007751937984496124	0.0	0.0	0.0078125	0.0	260	48	0
Scan: 9327 Run: 20190410_QExHFX1_RSLC1_Beveridge_Clausen_IMP_DSS_JRmethod_R1 P1_R.NSDKLIAR.K P2_R.DKPIR.E 4 2	20190410_QExHFX1_RSLC1_Beveridge_Clausen_IMP_DSS_JRmethod_R1	9327	20190410_QExHFX1_RSLC1_Beveridge_Clausen_IMP_DSS_JRmethod_R1.mgf	432	3	561.324585	1,680.951926	0.951926	3	1,680.952250	0.952250	Cas9	Cas9	false	Cas9	Cas9	false	DKPIR	NSDKLIAR	1303	1119	5	8	2	4	1304	1122	3	BS3	138.06807	10.257332	false	true	false	false	internal > 4	0.0036231884057971015		0.007751937984496124	0.0	0.0	0.0078125	0.0	204	47	0
Scan: 16633 Run: 20190410_QExHFX1_RSLC1_Beveridge_Clausen_IMP_DSS_JRmethod_R1 P1_K.MDGTEELLVKLNR.E P2_R.EKIEK.I 10 2	20190410_QExHFX1_RSLC1_Beveridge_Clausen_IMP_DSS_JRmethod_R1	16633	20190410_QExHFX1_RSLC1_Beveridge_Clausen_IMP_DSS_JRmethod_R1.mgf	3498	4	580.063676	2,316.225598	0.225598	4	2,316.224644	0.224644	Cas9	Cas9	false	Cas9	Cas9	false	EKIEK	MDGTEELLVKLNR	442	387	5	13	2	10	443	396	4	BS3	138.06807	10.255841	false	true	false	false	internal > 4	0.0036231884057971015		0.007751937984496124	0.0	0.0	0.0078125	0.0	258	46	0
Scan: 10490 Run: 20190410_QExHFX1_RSLC1_Beveridge_Clausen_IMP_DSS_JRmethod_R1 P1_K.SEQEIGKATAK.Y P2_K.FKVLGNTDR.H 7 2	20190410_QExHFX1_RSLC1_Beveridge_Clausen_IMP_DSS_JRmethod_R1	10490	20190410_QExHFX1_RSLC1_Beveridge_Clausen_IMP_DSS_JRmethod_R1.mgf	753	4	587.816750	2,347.237894	0.237894	4	2,347.238321	0.238321	Cas9	Cas9	false	Cas9	Cas9	false	SEQEIGKATAK	FKVLGNTDR	1029	36	11	9	7	2	1035	37	4	BS3	138.06807	10.246704	false	true	false	false	internal > 4	0.0036231884057971015		0.0	0.0	0.0	0.0	0.0	245	129	0
Scan: 10300 Run: 20190410_QExHFX1_RSLC1_Beveridge_Clausen_IMP_DSS_JRmethod_R1 P1_K.VKYVTEGMR.K P2_R.GKSDNVPSEEVVK.K 2 2	20190410_QExHFX1_RSLC1_Beveridge_Clausen_IMP_DSS_JRmethod_R1	10300	20190410_QExHFX1_RSLC1_Beveridge_Clausen_IMP_DSS_JRmethod_R1.mgf	682	4	656.586914	2,622.318550	0.318550	4	2,622.321064	0.321064	Cas9	Cas9	false	Cas9	Cas9	false	GKSDNVPSEEVVK	VKYVTEGMR	869	531	13	9	2	2	870	532	4	BS3	138.06807	10.207326	false	true	false	false	internal > 4	0.0036231884057971015
Scan: 5772 Run: 20190410_QExHFX1_RSLC1_Beveridge_Clausen_IMP_DSS_JRmethod_R1 P1_K.GQKNSR.E P2_K.AGFIKR.Q 3 5	20190410_QExHFX1_RSLC1_Beveridge_Clausen_IMP_DSS_JRmethod_R1	5772	20190410_QExHFX1_RSLC1_Beveridge_Clausen_IMP_DSS_JRmethod_R1.mgf	35	3	506.623147	1,516.847612	0.847612	3	1,516.847392	0.847392	Cas9	Cas9	false	Cas9	Cas9	false	GQKNSR	AGFIKR	777	918	6	6	3	5	779	922	3	BS3	138.06807	10.176063	false	true	false	false	internal > 4	0.0036231884057971015		0.007751937984496124	0.0	0.0	0.0078125	0.0	170	45	0
Scan: 11013 Run: 20190410_QExHFX1_RSLC1_Beveridge_Clausen_IMP_DSS_JRmethod_R1 P1_R.NSDKLIAR.K P2_R.NSDKLIAR.K 4 4	20190410_QExHFX1_RSLC1_Beveridge_Clausen_IMP_DSS_JRmethod_R1	11013	20190410_QExHFX1_RSLC1_Beveridge_Clausen_IMP_DSS_JRmethod_R1.mgf	939	4	493.281259	1,969.095930	0.095930	4	1,969.095619	0.095619	Cas9	Cas9	false	Cas9	Cas9	false	NSDKLIAR	NSDKLIAR	1119	1119	8	8	4	4	1122	1122	4	BS3	138.06807	10.164242	false	true	false	false	internal > 4	0.0036231884057971015		0.0	0.0	0.0	0.0	0.0	214	32	0
Scan: 18455 Run: 20190410_QExHFX1_RSLC1_Beveridge_Clausen_IMP_DSS_JRmethod_R1 P1_K.QLKEDYFK.K P2_R.GGLSELDKAGFIK.R 3 8	20190410_QExHFX1_RSLC1_Beveridge_Clausen_IMP_DSS_JRmethod_R1	18455	20190410_QExHFX1_RSLC1_Beveridge_Clausen_IMP_DSS_JRmethod_R1.mgf	4180	4	636.341240	2,541.335854	0.335854	4	2,541.336640	0.336640	Cas9	Cas9	false	Cas9	Cas9	false	QLKEDYFK	GGLSELDKAGFIK	567	910	8	13	3	8	569	917	4	BS3	138.06807	10.117921	false	true	false	false	internal > 4	0.0036231884057971015
Scan: 10905 Run: 20190410_QExHFX1_RSLC1_Beveridge_Clausen_IMP_DSS_JRmethod_R1 P1_K.VMKQLK.R P2_K.LVDSTDKADLR.L 3 7	20190410_QExHFX1_RSLC1_Beveridge_Clausen_IMP_DSS_JRmethod_R1	10905	20190410_QExHFX1_RSLC1_Beveridge_Clausen_IMP_DSS_JRmethod_R1.mgf	912	3	711.392706	2,131.156289	0.156289	3	2,131.155837	0.155837	Cas9	Cas9	false	Cas9	Cas9	false	LVDSTDKADLR	VMKQLK	146	651	11	6	7	3	152	653	3	BS3	138.06807	10.06441	false	true	false	false	internal > 4	0.0036231884057971015		0.0	0.0	0.0	0.0	0.0	119	76	0
Scan: 12584 Run: 20190410_QExHFX1_RSLC1_Beveridge_Clausen_IMP_DSS_JRmethod_R1 P1_R.NSDKLIAR.K P2_K.KDLIIK.L 4 1	20190410_QExHFX1_RSLC1_Beveridge_Clausen_IMP_DSS_JRmethod_R1	12584	20190410_QExHFX1_RSLC1_Beveridge_Clausen_IMP_DSS_JRmethod_R1.mgf	1567	4	446.523116	1,782.063358	0.063358	4	1,782.061466	0.061466	Cas9	Cas9	false	Cas9	Cas9	false	NSDKLIAR	KDLIIK	1119	1196	8	6	4	1	1122	1196	4	BS3	138.06807	10.049541	false	true	false	false	internal > 4	0.0036231884057971015		0.0	0.0	0.0	0.0	0.0	177	91	0
Scan: 10119 Run: 20190410_QExHFX1_RSLC1_Beveridge_Clausen_IMP_DSS_JRmethod_R1 P1_K.LVDSTDKADLR.L P2_K.GYKEVK.K 7 3	20190410_QExHFX1_RSLC1_Beveridge_Clausen_IMP_DSS_JRmethod_R1	10119	20190410_QExHFX1_RSLC1_Beveridge_Clausen_IMP_DSS_JRmethod_R1.mgf	638	3	698.376125	2,092.106546	0.106546	3	2,092.105182	0.105182	Cas9	Cas9	false	Cas9	Cas9	false	LVDSTDKADLR	GYKEVK	146	1190	11	6	7	3	152	1192	3	BS3	138.06807	10.014092	false	true	false	false	internal > 4	0.0036231884057971015
Scan: 10642 Run: 20190410_QExHFX1_RSLC1_Beveridge_Clausen_IMP_DSS_JRmethod_R1 P1_R.NSDKLIAR.K P2_R.NSDKLIAR.K 4 4	20190410_QExHFX1_RSLC1_Beveridge_Clausen_IMP_DSS_JRmethod_R1	10642	20190410_QExHFX1_RSLC1_Beveridge_Clausen_IMP_DSS_JRmethod_R1.mgf	816	4	493.281227	1,969.095802	0.095802	4	1,969.095619	0.095619	Cas9	Cas9	false	Cas9	Cas9	false	NSDKLIAR	NSDKLIAR	1119	1119	8	8	4	4	1122	1122	4	BS3	138.06807	10.014057	false	true	false	false	internal > 4	0.0036231884057971015
Scan: 8518 Run: 20190410_QExHFX1_RSLC1_Beveridge_Clausen_IMP_DSS_JRmethod_R1 P1_R.LSKSR.R P2_K.KGILQTVK.V 3 1	20190410_QExHFX1_RSLC1_Beveridge_Clausen_IMP_DSS_JRmethod_R1	8518	20190410_QExHFX1_RSLC1_Beveridge_Clausen_IMP_DSS_JRmethod_R1.mgf	304	3	538.670110	1,612.988501	0.988501	3	1,612.987573	0.987573	Cas9	Cas9	false	Cas9	Cas9	false	LSKSR	KGILQTVK	220	739	5	8	3	1	222	739	3	BS3	138.06807	10.001416	false	true	false	false	internal > 4	0.0036231884057971015		0.007751937984496124	0.0	0.0	0.0078125	0.0	248	44	0
Scan: 17477 Run: 20190410_QExHFX1_RSLC1_Beveridge_Clausen_IMP_DSS_JRmethod_R1 P1_K.FIKPILEK.M P2_K.FIKPILEK.M 3 3	20190410_QExHFX1_RSLC1_Beveridge_Clausen_IMP_DSS_JRmethod_R1	17477	20190410_QExHFX1_RSLC1_Beveridge_Clausen_IMP_DSS_JRmethod_R1.mgf	3834	3	704.774331	2,111.301164	0.301164	3	2,111.300969	0.300969	Cas9	Cas9	false	Cas9	Cas9	false	FIKPILEK	FIKPILEK	379	379	8	8	3	3	381	381	3	BS3	138.06807	9.986029	false	true	false	false	internal > 4	0.0036231884057971015		0.007751937984496124	0.0	0.0	0.0078125	0.0	247	43	0
Scan: 14648 Run: 20190410_QExHFX1_RSLC1_Beveridge_Clausen_IMP_DSS_JRmethod_R1 P1_K.VPSKK.F P2_R.QEDFYPFLKDNR.E 4 9	20190410_QExHFX1_RSLC1_Beveridge_Clausen_IMP_DSS_JRmethod_R1	14648	20190410_QExHFX1_RSLC1_Beveridge_Clausen_IMP_DSS_JRmethod_R1.mgf	2588	3	756.395060	2,266.163351	0.163351	3	2,266.163366	0.163366	Cas9	Cas9	false	Cas9	Cas9	false	VPSKK	QEDFYPFLKDNR	31	430	5	12	4	9	34	438	3	BS3	138.06807	9.985013	false	true	false	false	internal > 4	0.0036231884057971015		0.007751937984496124	0.0	0.0	0.0078125	0.0	126	42	0
Scan: 10350 Run: 20190410_QExHFX1_RSLC1_Beveridge_Clausen_IMP_DSS_JRmethod_R1 P1_K.SEQEIGKATAK.Y P2_K.FKVLGNTDR.H 7 2	20190410_QExHFX1_RSLC1_Beveridge_Clausen_IMP_DSS_JRmethod_R1	10350	20190410_QExHFX1_RSLC1_Beveridge_Clausen_IMP_DSS_JRmethod_R1.mgf	690	4	587.816957	2,347.238722	0.238722	4	2,347.238321	0.238321	Cas9	Cas9	false	Cas9	Cas9	false	SEQEIGKATAK	FKVLGNTDR	1029	36	11	9	7	2	1035	37	4	BS3	138.06807	9.970739	false	true	false	false	internal > 4	0.0036231884057971015
Scan: 19495 Run: 20190410_QExHFX1_RSLC1_Beveridge_Clausen_IMP_DSS_JRmethod_R1 P1_K.QSGKTILDFLK.S P2_K.NLPNEKVLPK.H 4 6	20190410_QExHFX1_RSLC1_Beveridge_Clausen_IMP_DSS_JRmethod_R1	19495	20190410_QExHFX1_RSLC1_Beveridge_Clausen_IMP_DSS_JRmethod_R1.mgf	4550	4	635.369266	2,537.447958	0.447958	4	2,537.446857	0.446857	Cas9	Cas9	false	Cas9	Cas9	false	NLPNEKVLPK	QSGKTILDFLK	505	678	10	11	6	4	510	681	4	BS3	138.06807	9.947926	false	true	false	false	internal > 4	0.0036231884057971015		0.007751937984496124	0.0	0.0	0.0078125	0.0	231	41	0
Scan: 17975 Run: 20190410_QExHFX1_RSLC1_Beveridge_Clausen_IMP_DSS_JRmethod_R1 P1_K.YDENDKLIR.E P2_K.DFQFYKVR.E 6 6	20190410_QExHFX1_RSLC1_Beveridge_Clausen_IMP_DSS_JRmethod_R1	17975	20190410_QExHFX1_RSLC1_Beveridge_Clausen_IMP_DSS_JRmethod_R1.mgf	4026	4	602.058953	2,404.206706	0.206706	4	2,404.206294	0.206294	Cas9	Cas9	false	Cas9	Cas9	false	DFQFYKVR	YDENDKLIR	973	947	8	9	6	6	978	952	4	BS3	138.06807	9.907331	false	true	false	false	internal > 4	0.0036231884057971015		0.0	0.0	0.0	0.0	0.0	243	140	0
Scan: 11748 Run: 20190410_QExHFX1_RSLC1_Beveridge_Clausen_IMP_DSS_JRmethod_R1 P1_R.KFDNLTK.A P2_K.APLSASMIKR.Y 1 9	20190410_QExHFX1_RSLC1_Beveridge_Clausen_IMP_DSS_JRmethod_R1	11748	20190410_QExHFX1_RSLC1_Beveridge_Clausen_IMP_DSS_JRmethod_R1.mgf	1226	3	698.053223	2,091.137840	0.137840	3	2,091.139792	0.139792	Cas9	Cas9	false	Cas9	Cas9	false	APLSASMIKR	KFDNLTK	319	900	10	7	9	1	327	900	3	BS3	138.06807	9.88394	false	true	false	false	internal > 4	0.0036231884057971015
Scan: 14008 Run: 20190410_QExHFX1_RSLC1_Beveridge_Clausen_IMP_DSS_JRmethod_R1 P1_K.SKLVSDFR.K P2_R.MTNFDKNLPNEK.V 2 6	20190410_QExHFX1_RSLC1_Beveridge_Clausen_IMP_DSS_JRmethod_R1	14008	20190410_QExHFX1_RSLC1_Beveridge_Clausen_IMP_DSS_JRmethod_R1.mgf	2237	4	639.575445	2,554.272674	0.272674	4	2,554.273718	0.273718	Cas9	Cas9	false	Cas9	Cas9	false	MTNFDKNLPNEK	SKLVSDFR	499	964	12	8	6	2	504	965	4	BS3	138.06807	9.882729	false	true	false	false	internal > 4	0.0036231884057971015
Scan: 9448 Run: 20190410_QExHFX1_RSLC1_Beveridge_Clausen_IMP_DSS_JRmethod_R1 P1_R.NSDKLIAR.K P2_R.DKPIR.E 4 2	20190410_QExHFX1_RSLC1_Beveridge_Clausen_IMP_DSS_JRmethod_R1	9448	20190410_QExHFX1_RSLC1_Beveridge_Clausen_IMP_DSS_JRmethod_R1.mgf	470	3	561.324524	1,680.951743	0.951743	3	1,680.952250	0.952250	Cas9	Cas9	false	Cas9	Cas9	false	DKPIR	NSDKLIAR	1303	1119	5	8	2	4	1304	1122	3	BS3	138.06807	9.881664	false	true	false	false	internal > 4	0.0036231884057971015
Scan: 13590 Run: 20190410_QExHFX1_RSLC1_Beveridge_Clausen_IMP_DSS_JRmethod_R1 P1_K.VITLKSK.L P2_K.QLKEDYFK.K 5 3	20190410_QExHFX1_RSLC1_Beveridge_Clausen_IMP_DSS_JRmethod_R1	13590	20190410_QExHFX1_RSLC1_Beveridge_Clausen_IMP_DSS_JRmethod_R1.mgf	2068	3	666.050794	1,995.130553	0.130553	3	1,995.129212	0.129212	Cas9	Cas9	false	Cas9	Cas9	false	VITLKSK	QLKEDYFK	959	567	7	8	5	3	963	569	3	BS3	138.06807	9.860566	false	true	false	false	internal > 4	0.0036231884057971015		0.007751937984496124	0.0	0.0	0.0078125	0.0	239	40	0
Scan: 13234 Run: 20190410_QExHFX1_RSLC1_Beveridge_Clausen_IMP_DSS_JRmethod_R1 P1_K.KGILQTVK.V P2_K.KDLIIK.L 1 1	20190410_QExHFX1_RSLC1_Beveridge_Clausen_IMP_DSS_JRmethod_R1	13234	20190410_QExHFX1_RSLC1_Beveridge_Clausen_IMP_DSS_JRmethod_R1.mgf	1905	4	439.034882	1,752.110422	0.110422	4	1,752.112440	0.112440	Cas9	Cas9	false	Cas9	Cas9	false	KGILQTVK	KDLIIK	739	1196	8	6	1	1	739	1196	4	BS3	138.06807	9.83921	false	true	false	false	internal > 4	0.0036231884057971015		0.0	0.0	0.0	0.0	0.0	238	114	0
Scan: 21052 Run: 20190410_QExHFX1_RSLC1_Beveridge_Clausen_IMP_DSS_JRmethod_R1 P1_K.KNLIGALLFDSGETAEATR.L P2_K.AGFIKR.Q 1 5	20190410_QExHFX1_RSLC1_Beveridge_Clausen_IMP_DSS_JRmethod_R1	21052	20190410_QExHFX1_RSLC1_Beveridge_Clausen_IMP_DSS_JRmethod_R1.mgf	5013	4	709.391109	2,833.535330	0.535330	4	2,833.533775	0.533775	Cas9	Cas9	false	Cas9	Cas9	false	AGFIKR	KNLIGALLFDSGETAEATR	918	49	6	19	5	1	922	49	4	BS3	138.06807	9.802337	false	true	false	false	internal > 4	0.0036231884057971015		0.0	0.0	0.0	0.0	0.0	237	109	0
Scan: 19915 Run: 20190410_QExHFX1_RSLC1_Beveridge_Clausen_IMP_DSS_JRmethod_R1 P1_K.KNLIGALLFDSGETAEATR.L P2_K.GYKEVK.K 1 3	20190410_QExHFX1_RSLC1_Beveridge_Clausen_IMP_DSS_JRmethod_R1	19915	20190410_QExHFX1_RSLC1_Beveridge_Clausen_IMP_DSS_JRmethod_R1.mgf	4707	4	717.385034	2,865.511030	0.511030	4	2,865.512371	0.512371	Cas9	Cas9	false	Cas9	Cas9	false	GYKEVK	KNLIGALLFDSGETAEATR	1190	49	6	19	3	1	1192	49	4	BS3	138.06807	9.789778	false	true	false	false	internal > 4	0.0036231884057971015		0.0	0.0	0.0	0.0	0.0	236	97	0
Scan: 10781 Run: 20190410_QExHFX1_RSLC1_Beveridge_Clausen_IMP_DSS_JRmethod_R1 P1_R.NSDKLIAR.K P2_R.NSDKLIAR.K 4 4	20190410_QExHFX1_RSLC1_Beveridge_Clausen_IMP_DSS_JRmethod_R1	10781	20190410_QExHFX1_RSLC1_Beveridge_Clausen_IMP_DSS_JRmethod_R1.mgf	877	4	493.281372	1,969.096382	0.096382	4	1,969.095619	0.095619	Cas9	Cas9	false	Cas9	Cas9	false	NSDKLIAR	NSDKLIAR	1119	1119	8	8	4	4	1122	1122	4	BS3	138.06807	9.787383	false	true	false	false	internal > 4	0.0036231884057971015
Scan: 12861 Run: 20190410_QExHFX1_RSLC1_Beveridge_Clausen_IMP_DSS_JRmethod_R1 P1_K.LVDSTDKADLR.L P2_K.LVDSTDKADLR.L 7 7	20190410_QExHFX1_RSLC1_Beveridge_Clausen_IMP_DSS_JRmethod_R1	12861	20190410_QExHFX1_RSLC1_Beveridge_Clausen_IMP_DSS_JRmethod_R1.mgf	1691	4	651.344849	2,601.350290	0.350290	4	2,601.349721	0.349721	Cas9	Cas9	false	Cas9	Cas9	false	LVDSTDKADLR	LVDSTDKADLR	146	146	11	11	7	7	152	152	4	BS3	138.06807	9.747076	false	true	false	false	internal > 4	0.0036231884057971015
Scan: 17252 Run: 20190410_QExHFX1_RSLC1_Beveridge_Clausen_IMP_DSS_JRmethod_R1 P1_K.VVDELVKVMGR.H P2_R.KPAFLSGEQK.K 7 1	20190410_QExHFX1_RSLC1_Beveridge_Clausen_IMP_DSS_JRmethod_R1	17252	20190410_QExHFX1_RSLC1_Beveridge_Clausen_IMP_DSS_JRmethod_R1.mgf	3738	3	834.791971	2,501.354084	0.354084	3	2,501.356329	0.356329	Cas9	Cas9	false	Cas9	Cas9	false	VVDELVKVMGR	KPAFLSGEQK	747	540	11	10	7	1	753	540	3	BS3	138.06807	9.711381	false	true	false	false	internal > 4	0.0036231884057971015		0.0	0.0	0.0	0.0	0.0	233	112	0
Scan: 11897 Run: 20190410_QExHFX1_RSLC1_Beveridge_Clausen_IMP_DSS_JRmethod_R1 P1_K.SDNVPSEEVVKK.M P2_K.LVDSTDKADLR.L 11 7	20190410_QExHFX1_RSLC1_Beveridge_Clausen_IMP_DSS_JRmethod_R1	11897	20190410_QExHFX1_RSLC1_Beveridge_Clausen_IMP_DSS_JRmethod_R1.mgf	1306	4	675.853664	2,699.385550	0.385550	4	2,699.386500	0.386500	Cas9	Cas9	false	Cas9	Cas9	false	SDNVPSEEVVKK	LVDSTDKADLR	871	146	12	11	11	7	881	152	4	BS3	138.06807	9.704005	false	true	false	false	internal > 4	0.0036231884057971015
Scan: 19632 Run: 20190410_QExHFX1_RSLC1_Beveridge_Clausen_IMP_DSS_JRmethod_R1 P1_K.QSGKTILDFLK.S P2_K.NLPNEKVLPK.H 4 6	20190410_QExHFX1_RSLC1_Beveridge_Clausen_IMP_DSS_JRmethod_R1	19632	20190410_QExHFX1_RSLC1_Beveridge_Clausen_IMP_DSS_JRmethod_R1.mgf	4609	4	635.368628	2,537.445406	0.445406	4	2,537.446857	0.446857	Cas9	Cas9	false	Cas9	Cas9	false	NLPNEKVLPK	QSGKTILDFLK	505	678	10	11	6	4	510	681	4	BS3	138.06807	9.688233	false	true	false	false	internal > 4	0.0036231884057971015
Scan: 9556 Run: 20190410_QExHFX1_RSLC1_Beveridge_Clausen_IMP_DSS_JRmethod_R1 P1_R.NSDKLIAR.K P2_R.DKPIR.E 4 2	20190410_QExHFX1_RSLC1_Beveridge_Clausen_IMP_DSS_JRmethod_R1	9556	20190410_QExHFX1_RSLC1_Beveridge_Clausen_IMP_DSS_JRmethod_R1.mgf	488	3	561.324829	1,680.952658	0.952658	3	1,680.952250	0.952250	Cas9	Cas9	false	Cas9	Cas9	false	DKPIR	NSDKLIAR	1303	1119	5	8	2	4	1304	1122	3	BS3	138.06807	9.6846	false	true	false	false	internal > 4	0.0036231884057971015
Scan: 17352 Run: 20190410_QExHFX1_RSLC1_Beveridge_Clausen_IMP_DSS_JRmethod_R1 P1_K.VVDELVKVMGR.H P2_K.VLTRSDKNR.G 7 7	20190410_QExHFX1_RSLC1_Beveridge_Clausen_IMP_DSS_JRmethod_R1	17352	20190410_QExHFX1_RSLC1_Beveridge_Clausen_IMP_DSS_JRmethod_R1.mgf	3782	3	829.462042	2,485.364297	0.364297	3	2,485.368623	0.368623	Cas9	Cas9	false	Cas9	Cas9	false	VVDELVKVMGR	VLTRSDKNR	747	860	11	9	7	7	753	866	3	BS3	138.06807	9.640103	false	true	false	false	internal > 4	0.0036231884057971015		0.007751937984496124	0.0	0.0	0.0078125	0.0	229	39	0
Scan: 10898 Run: 20190410_QExHFX1_RSLC1_Beveridge_Clausen_IMP_DSS_JRmethod_R1 P1_R.NSDKLIAR.K P2_R.NSDKLIAR.K 4 4	20190410_QExHFX1_RSLC1_Beveridge_Clausen_IMP_DSS_JRmethod_R1	10898	20190410_QExHFX1_RSLC1_Beveridge_Clausen_IMP_DSS_JRmethod_R1.mgf	909	4	493.281530	1,969.097014	0.097014	4	1,969.095619	0.095619	Cas9	Cas9	false	Cas9	Cas9	false	NSDKLIAR	NSDKLIAR	1119	1119	8	8	4	4	1122	1122	4	BS3	138.06807	9.603792	false	true	false	false	internal > 4	0.0036231884057971015
Scan: 7921 Run: 20190410_QExHFX1_RSLC1_Beveridge_Clausen_IMP_DSS_JRmethod_R1 P1_K.SEQEIGKATAK.Y P2_K.SEQEIGKATAK.Y 7 7	20190410_QExHFX1_RSLC1_Beveridge_Clausen_IMP_DSS_JRmethod_R1	7921	20190410_QExHFX1_RSLC1_Beveridge_Clausen_IMP_DSS_JRmethod_R1.mgf	212	4	615.826284	2,459.276030	0.276030	4	2,459.275495	0.275495	Cas9	Cas9	false	Cas9	Cas9	false	SEQEIGKATAK	SEQEIGKATAK	1029	1029	11	11	7	7	1035	1035	4	BS3	138.06807	9.597838	false	true	false	false	internal > 4	0.0036231884057971015		0.0	0.0	0.0	0.0	0.0	227	145	0
Scan: 14406 Run: 20190410_QExHFX1_RSLC1_Beveridge_Clausen_IMP_DSS_JRmethod_R1 P1_R.NSDKLIAR.K P2_K.DDSIDNKVLTR.S 4 7	20190410_QExHFX1_RSLC1_Beveridge_Clausen_IMP_DSS_JRmethod_R1	14406	20190410_QExHFX1_RSLC1_Beveridge_Clausen_IMP_DSS_JRmethod_R1.mgf	2456	4	583.064649	2,328.229490	0.229490	4	2,328.228483	0.228483	Cas9	Cas9	false	Cas9	Cas9	false	NSDKLIAR	DDSIDNKVLTR	1119	853	8	11	4	7	1122	859	4	BS3	138.06807	9.580943	false	true	false	false	internal > 4	0.0036231884057971015
Scan: 11545 Run: 20190410_QExHFX1_RSLC1_Beveridge_Clausen_IMP_DSS_JRmethod_R1 P1_K.SDNVPSEEVVKK.M P2_K.LVDSTDKADLR.L 11 7	20190410_QExHFX1_RSLC1_Beveridge_Clausen_IMP_DSS_JRmethod_R1	11545	20190410_QExHFX1_RSLC1_Beveridge_Clausen_IMP_DSS_JRmethod_R1.mgf	1125	3	900.803002	2,699.387177	0.387177	3	2,699.386500	0.386500	Cas9	Cas9	false	Cas9	Cas9	false	SDNVPSEEVVKK	LVDSTDKADLR	871	146	12	11	11	7	881	152	3	BS3	138.06807	9.555583	false	true	false	false	internal > 4	0.0036231884057971015
Scan: 7741 Run: 20190410_QExHFX1_RSLC1_Beveridge_Clausen_IMP_DSS_JRmethod_R1 P1_K.NLPNEKVLPK.H P2_R.HSIKK.N 6 4	20190410_QExHFX1_RSLC1_Beveridge_Clausen_IMP_DSS_JRmethod_R1	7741	20190410_QExHFX1_RSLC1_Beveridge_Clausen_IMP_DSS_JRmethod_R1.mgf	168	3	634.378662	1,900.114157	0.114157	3	1,900.114564	0.114564	Cas9	Cas9	false	Cas9	Cas9	false	HSIKK	NLPNEKVLPK	45	505	5	10	4	6	48	510	3	BS3	138.06807	9.526588	false	true	false	false	internal > 4	0.0036231884057971015		0.007751937984496124	0.0	0.0	0.0078125	0.0	224	38	0
Scan: 10370 Run: 20190410_QExHFX1_RSLC1_Beveridge_Clausen_IMP_DSS_JRmethod_R1 P1_K.AGFIKR.Q P2_K.AGFIKR.Q 5 5	20190410_QExHFX1_RSLC1_Beveridge_Clausen_IMP_DSS_JRmethod_R1	10370	20190410_QExHFX1_RSLC1_Beveridge_Clausen_IMP_DSS_JRmethod_R1.mgf	695	3	507.308469	1,518.903578	0.903578	3	1,518.903451	0.903451	Cas9	Cas9	false	Cas9	Cas9	false	AGFIKR	AGFIKR	918	918	6	6	5	5	922	922	3	BS3	138.06807	9.463655	false	true	false	false	internal > 4	0.0036231884057971015		0.007751937984496124	0.0	0.0	0.0078125	0.0	212	37	0
Scan: 17483 Run: 20190410_QExHFX1_RSLC1_Beveridge_Clausen_IMP_DSS_JRmethod_R1 P1_K.QSGKTILDFLK.S P2_R.DKQSGK.T 4 2	20190410_QExHFX1_RSLC1_Beveridge_Clausen_IMP_DSS_JRmethod_R1	17483	20190410_QExHFX1_RSLC1_Beveridge_Clausen_IMP_DSS_JRmethod_R1.mgf	3837	3	683.712342	2,048.115197	0.115197	3	2,048.115353	0.115353	Cas9	Cas9	false	Cas9	Cas9	false	DKQSGK	QSGKTILDFLK	676	678	6	11	2	4	677	681	3	BS3	138.06807	9.395841	false	true	false	false	internal > 4	0.0036231884057971015		0.007751937984496124	0.0	0.0	0.0078125	0.0	222	36	0
Scan: 14670 Run: 20190410_QExHFX1_RSLC1_Beveridge_Clausen_IMP_DSS_JRmethod_R1 P1_K.SEQEIGKATAK.Y P2_K.DLIIKLPK.Y 7 5	20190410_QExHFX1_RSLC1_Beveridge_Clausen_IMP_DSS_JRmethod_R1	14670	20190410_QExHFX1_RSLC1_Beveridge_Clausen_IMP_DSS_JRmethod_R1.mgf	2599	4	560.329163	2,237.287546	0.287546	4	2,237.288232	0.288232	Cas9	Cas9	false	Cas9	Cas9	false	SEQEIGKATAK	DLIIKLPK	1029	1197	11	8	7	5	1035	1201	4	BS3	138.06807	9.365911	false	true	false	false	internal > 4	0.0036231884057971015		0.0	0.0	0.0	0.0	0.0	221	120	0
Scan: 12226 Run: 20190410_QExHFX1_RSLC1_Beveridge_Clausen_IMP_DSS_JRmethod_R1 P1_K.LVDSTDKADLR.L P2_K.AGFIKR.Q 7 5	20190410_QExHFX1_RSLC1_Beveridge_Clausen_IMP_DSS_JRmethod_R1	12226	20190410_QExHFX1_RSLC1_Beveridge_Clausen_IMP_DSS_JRmethod_R1.mgf	1426	3	687.716277	2,060.127002	0.127002	3	2,060.126586	0.126586	Cas9	Cas9	false	Cas9	Cas9	false	LVDSTDKADLR	AGFIKR	146	918	11	6	7	5	152	922	3	BS3	138.06807	9.327444	false	true	false	false	internal > 4	0.0036231884057971015
Scan: 11262 Run: 20190410_QExHFX1_RSLC1_Beveridge_Clausen_IMP_DSS_JRmethod_R1 P1_K.KDLIIK.L P2_R.DKPIR.E 1 2	20190410_QExHFX1_RSLC1_Beveridge_Clausen_IMP_DSS_JRmethod_R1	11262	20190410_QExHFX1_RSLC1_Beveridge_Clausen_IMP_DSS_JRmethod_R1.mgf	1005	3	498.980239	1,493.918888	0.918888	3	1,493.918097	0.918097	Cas9	Cas9	false	Cas9	Cas9	false	DKPIR	KDLIIK	1303	1196	5	6	2	1	1304	1196	3	BS3	138.06807	9.300692	false	true	false	false	internal > 4	0.0036231884057971015		0.007751937984496124	0.0	0.0	0.0078125	0.0	219	35	0
Scan: 12018 Run: 20190410_QExHFX1_RSLC1_Beveridge_Clausen_IMP_DSS_JRmethod_R1 P1_K.KGILQTVK.V P2_K.KGILQTVK.V 1 1	20190410_QExHFX1_RSLC1_Beveridge_Clausen_IMP_DSS_JRmethod_R1	12018	20190410_QExHFX1_RSLC1_Beveridge_Clausen_IMP_DSS_JRmethod_R1.mgf	1357	4	478.307180	1,909.199614	0.199614	4	1,909.197567	0.197567	Cas9	Cas9	false	Cas9	Cas9	false	KGILQTVK	KGILQTVK	739	739	8	8	1	1	739	739	4	BS3	138.06807	9.288607	false	true	false	false	internal > 4	0.0036231884057971015		0.0	0.0	0.0	0.0	0.0	218	131	0
Scan: 15215 Run: 20190410_QExHFX1_RSLC1_Beveridge_Clausen_IMP_DSS_JRmethod_R1 P1_K.YPKLESEFVYGDYK.V P2_K.LKSVK.E 3 2	20190410_QExHFX1_RSLC1_Beveridge_Clausen_IMP_DSS_JRmethod_R1	15215	20190410_QExHFX1_RSLC1_Beveridge_Clausen_IMP_DSS_JRmethod_R1.mgf	2903	3	817.101403	2,448.282380	0.282380	3	2,448.282813	0.282813	Cas9	Cas9	false	Cas9	Cas9	false	LKSVK	YPKLESEFVYGDYK	1161	1005	5	14	2	3	1162	1007	3	BS3	138.06807	9.233109	false	true	false	false	internal > 4	0.0036231884057971015		0.007751937984496124	0.0	0.0	0.0078125	0.0	217	34	0
Scan: 10506 Run: 20190410_QExHFX1_RSLC1_Beveridge_Clausen_IMP_DSS_JRmethod_R1 P1_R.NSDKLIAR.K P2_R.NSDKLIAR.K 4 4	20190410_QExHFX1_RSLC1_Beveridge_Clausen_IMP_DSS_JRmethod_R1	10506	20190410_QExHFX1_RSLC1_Beveridge_Clausen_IMP_DSS_JRmethod_R1.mgf	761	4	493.281250	1,969.095894	0.095894	4	1,969.095619	0.095619	Cas9	Cas9	false	Cas9	Cas9	false	NSDKLIAR	NSDKLIAR	1119	1119	8	8	4	4	1122	1122	4	BS3	138.06807	9.23172	false	true	false	false	internal > 4	0.0036231884057971015
Scan: 4530 Run: 20190410_QExHFX1_RSLC1_Beveridge_Clausen_IMP_DSS_JRmethod_R1 P1_K.GYKEVK.K P2_K.GQKNSR.E 3 3	20190410_QExHFX1_RSLC1_Beveridge_Clausen_IMP_DSS_JRmethod_R1	4530	20190410_QExHFX1_RSLC1_Beveridge_Clausen_IMP_DSS_JRmethod_R1.mgf	8	3	517.282675	1,548.826196	0.826196	3	1,548.825988	0.825988	Cas9	Cas9	false	Cas9	Cas9	false	GQKNSR	GYKEVK	777	1190	6	6	3	3	779	1192	3	BS3	138.06807	9.205127	false	true	false	false	internal > 4	0.0036231884057971015		0.007751937984496124	0.0	0.0	0.0078125	0.0	215	33	0
Scan: 11134 Run: 20190410_QExHFX1_RSLC1_Beveridge_Clausen_IMP_DSS_JRmethod_R1 P1_R.NSDKLIAR.K P2_R.NSDKLIAR.K 4 4	20190410_QExHFX1_RSLC1_Beveridge_Clausen_IMP_DSS_JRmethod_R1	11134	20190410_QExHFX1_RSLC1_Beveridge_Clausen_IMP_DSS_JRmethod_R1.mgf	976	4	493.281318	1,969.096166	0.096166	4	1,969.095619	0.095619	Cas9	Cas9	false	Cas9	Cas9	false	NSDKLIAR	NSDKLIAR	1119	1119	8	8	4	4	1122	1122	4	BS3	138.06807	9.175146	false	true	false	false	internal > 4	0.0036231884057971015
Scan: 12294 Run: 20190410_QExHFX1_RSLC1_Beveridge_Clausen_IMP_DSS_JRmethod_R1 P1_K.SDNVPSEEVVKK.M P2_K.LVDSTDKADLR.L 11 7	20190410_QExHFX1_RSLC1_Beveridge_Clausen_IMP_DSS_JRmethod_R1	12294	20190410_QExHFX1_RSLC1_Beveridge_Clausen_IMP_DSS_JRmethod_R1.mgf	1457	4	675.853943	2,699.386666	0.386666	4	2,699.386500	0.386500	Cas9	Cas9	false	Cas9	Cas9	false	SDNVPSEEVVKK	LVDSTDKADLR	871	146	12	11	11	7	881	152	4	BS3	138.06807	9.172652	false	true	false	false	internal > 4	0.0036231884057971015
Scan: 10261 Run: 20190410_QExHFX1_RSLC1_Beveridge_Clausen_IMP_DSS_JRmethod_R1 P1_K.AGFIKR.Q P2_K.AGFIKR.Q 5 5	20190410_QExHFX1_RSLC1_Beveridge_Clausen_IMP_DSS_JRmethod_R1	10261	20190410_QExHFX1_RSLC1_Beveridge_Clausen_IMP_DSS_JRmethod_R1.mgf	673	3	507.308964	1,518.905063	0.905063	3	1,518.903451	0.903451	Cas9	Cas9	false	Cas9	Cas9	false	AGFIKR	AGFIKR	918	918	6	6	5	5	922	922	3	BS3	138.06807	9.138113	false	true	false	false	internal > 4	0.0036231884057971015
Scan: 20843 Run: 20190410_QExHFX1_RSLC1_Beveridge_Clausen_IMP_DSS_JRmethod_R1 P1_K.NPIDFLEAKGYK.E P2_K.FIKPILEK.M 9 3	20190410_QExHFX1_RSLC1_Beveridge_Clausen_IMP_DSS_JRmethod_R1	20843	20190410_QExHFX1_RSLC1_Beveridge_Clausen_IMP_DSS_JRmethod_R1.mgf	4969	4	630.609798	2,518.410086	0.410086	4	2,518.408682	0.408682	Cas9	Cas9	false	Cas9	Cas9	false	FIKPILEK	NPIDFLEAKGYK	379	1181	8	12	3	9	381	1189	4	BS3	138.06807	9.125708	false	true	false	false	internal > 4	0.0036231884057971015		0.0	0.0	0.0	0.0	0.0	133	67	0
Scan: 7937 Run: 20190410_QExHFX1_RSLC1_Beveridge_Clausen_IMP_DSS_JRmethod_R1 P1_K.LVDSTDKADLR.L P2_K.GQKNSR.E 7 3	20190410_QExHFX1_RSLC1_Beveridge_Clausen_IMP_DSS_JRmethod_R1	7937	20190410_QExHFX1_RSLC1_Beveridge_Clausen_IMP_DSS_JRmethod_R1.mgf	214	4	515.525047	2,058.071082	0.071082	4	2,058.070527	0.070527	Cas9	Cas9	false	Cas9	Cas9	false	LVDSTDKADLR	GQKNSR	146	777	11	6	7	3	152	779	4	BS3	138.06807	9.06549	false	true	false	false	internal > 4	0.0036231884057971015		0.0	0.0	0.0	0.0	0.0	157	108	0
Scan: 13107 Run: 20190410_QExHFX1_RSLC1_Beveridge_Clausen_IMP_DSS_JRmethod_R1 P1_K.RNSDKLIAR.K P2_R.NSDKLIAR.K 5 4	20190410_QExHFX1_RSLC1_Beveridge_Clausen_IMP_DSS_JRmethod_R1	13107	20190410_QExHFX1_RSLC1_Beveridge_Clausen_IMP_DSS_JRmethod_R1.mgf	1832	3	709.405090	2,125.193441	0.193441	3	2,125.196730	0.196730	Cas9	Cas9	false	Cas9	Cas9	false	NSDKLIAR	RNSDKLIAR	1119	1118	8	9	4	5	1122	1122	3	BS3	138.06807	8.979923	false	true	false	false	internal > 4	0.0036231884057971015		0.007751937984496124	0.0	0.0	0.0	0.0	209	32	0
Scan: 16887 Run: 20190410_QExHFX1_RSLC1_Beveridge_Clausen_IMP_DSS_JRmethod_R1 P1_K.VKYVTEGMR.K P2_R.QEDFYPFLKDNR.E 2 9	20190410_QExHFX1_RSLC1_Beveridge_Clausen_IMP_DSS_JRmethod_R1	16887	20190410_QExHFX1_RSLC1_Beveridge_Clausen_IMP_DSS_JRmethod_R1.mgf	3618	4	702.597778	2,806.362006	0.362006	4	2,806.363599	0.363599	Cas9	Cas9	false	Cas9	Cas9	false	VKYVTEGMR	QEDFYPFLKDNR	531	430	9	12	2	9	532	438	4	BS3	138.06807	8.972606	false	true	false	false	internal > 4	0.0036231884057971015		0.007751937984496124	0.0	0.0	0.0078125	0.0	208	31	0
Scan: 14191 Run: 20190410_QExHFX1_RSLC1_Beveridge_Clausen_IMP_DSS_JRmethod_R1 P1_K.SKLVSDFR.K P2_R.QITKHVAQILDSR.M 2 4	20190410_QExHFX1_RSLC1_Beveridge_Clausen_IMP_DSS_JRmethod_R1	14191	20190410_QExHFX1_RSLC1_Beveridge_Clausen_IMP_DSS_JRmethod_R1.mgf	2334	5	520.294087	2,596.434053	0.434053	5	2,596.433667	0.433667	Cas9	Cas9	false	Cas9	Cas9	false	SKLVSDFR	QITKHVAQILDSR	964	930	8	13	2	4	965	933	5	BS3	138.06807	8.956673	false	true	false	false	internal > 4	0.0036231884057971015		0.0	0.0	0.0	0.0	0.0	207	88	0
Scan: 13667 Run: 20190410_QExHFX1_RSLC1_Beveridge_Clausen_IMP_DSS_JRmethod_R1 P1_K.SDNVPSEEVVKK.M P2_R.KDFQFYK.V 11 1	20190410_QExHFX1_RSLC1_Beveridge_Clausen_IMP_DSS_JRmethod_R1	13667	20190410_QExHFX1_RSLC1_Beveridge_Clausen_IMP_DSS_JRmethod_R1.mgf	2100	4	611.565034	2,442.231030	0.231030	4	2,442.231839	0.231839	Cas9	Cas9	false	Cas9	Cas9	false	SDNVPSEEVVKK	KDFQFYK	871	972	12	7	11	1	881	972	4	BS3	138.06807	8.933094	false	true	false	false	internal > 4	0.0036231884057971015		0.007751937984496124	0.0	0.0	0.0078125	0.0	206	30	0
Scan: 21985 Run: 20190410_QExHFX1_RSLC1_Beveridge_Clausen_IMP_DSS_JRmethod_R1 P1_R.QEDFYPFLKDNR.E P2_R.QEDFYPFLKDNR.E 9 9	20190410_QExHFX1_RSLC1_Beveridge_Clausen_IMP_DSS_JRmethod_R1	21985	20190410_QExHFX1_RSLC1_Beveridge_Clausen_IMP_DSS_JRmethod_R1.mgf	5227	4	820.894771	3,279.549978	0.549978	4	3,279.551277	0.551277	Cas9	Cas9	false	Cas9	Cas9	false	QEDFYPFLKDNR	QEDFYPFLKDNR	430	430	12	12	9	9	438	438	4	BS3	138.06807	8.927346	false	true	false	false	internal > 4	0.0036231884057971015
Scan: 9672 Run: 20190410_QExHFX1_RSLC1_Beveridge_Clausen_IMP_DSS_JRmethod_R1 P1_R.NSDKLIAR.K P2_R.DKPIR.E 4 2	20190410_QExHFX1_RSLC1_Beveridge_Clausen_IMP_DSS_JRmethod_R1	9672	20190410_QExHFX1_RSLC1_Beveridge_Clausen_IMP_DSS_JRmethod_R1.mgf	516	3	561.324280	1,680.951011	0.951011	3	1,680.952250	0.952250	Cas9	Cas9	false	Cas9	Cas9	false	DKPIR	NSDKLIAR	1303	1119	5	8	2	4	1304	1122	3	BS3	138.06807	8.907452	false	true	false	false	internal > 4	0.0036231884057971015
Scan: 12100 Run: 20190410_QExHFX1_RSLC1_Beveridge_Clausen_IMP_DSS_JRmethod_R1 P1_K.LVDSTDKADLR.L P2_K.AGFIKR.Q 7 5	20190410_QExHFX1_RSLC1_Beveridge_Clausen_IMP_DSS_JRmethod_R1	12100	20190410_QExHFX1_RSLC1_Beveridge_Clausen_IMP_DSS_JRmethod_R1.mgf	1385	3	687.716679	2,060.128208	0.128208	3	2,060.126586	0.126586	Cas9	Cas9	false	Cas9	Cas9	false	LVDSTDKADLR	AGFIKR	146	918	11	6	7	5	152	922	3	BS3	138.06807	8.879988	false	true	false	false	internal > 4	0.0036231884057971015
Scan: 16574 Run: 20190410_QExHFX1_RSLC1_Beveridge_Clausen_IMP_DSS_JRmethod_R1 P1_K.FDNLTKAER.G P2_K.DFQFYKVR.E 6 6	20190410_QExHFX1_RSLC1_Beveridge_Clausen_IMP_DSS_JRmethod_R1	16574	20190410_QExHFX1_RSLC1_Beveridge_Clausen_IMP_DSS_JRmethod_R1.mgf	3473	4	584.053206	2,332.183718	0.183718	4	2,332.185164	0.185164	Cas9	Cas9	false	Cas9	Cas9	false	FDNLTKAER	DFQFYKVR	901	973	9	8	6	6	906	978	4	BS3	138.06807	8.845787	false	true	false	false	internal > 4	0.0036231884057971015		0.0	0.0	0.0	0.0	0.0	202	136	0
Scan: 11524 Run: 20190410_QExHFX1_RSLC1_Beveridge_Clausen_IMP_DSS_JRmethod_R1 P1_R.QQLPEKYK.E P2_R.MTNFDKNLPNEK.V 6 6	20190410_QExHFX1_RSLC1_Beveridge_Clausen_IMP_DSS_JRmethod_R1	11524	20190410_QExHFX1_RSLC1_Beveridge_Clausen_IMP_DSS_JRmethod_R1.mgf	1117	4	660.087097	2,636.319282	0.319282	4	2,636.315585	0.315585	Cas9	Cas9	false	Cas9	Cas9	false	QQLPEKYK	MTNFDKNLPNEK	345	499	8	12	6	6	350	504	4	BS3	138.06807	8.806282	false	true	false	false	internal > 4	0.0036231884057971015		0.007751937984496124	0.0	0.0	0.0078125	0.0	201	29	0
Scan: 8258 Run: 20190410_QExHFX1_RSLC1_Beveridge_Clausen_IMP_DSS_JRmethod_R1 P1_K.KLVDSTDK.A P2_K.KLVDSTDK.A 1 1	20190410_QExHFX1_RSLC1_Beveridge_Clausen_IMP_DSS_JRmethod_R1	8258	20190410_QExHFX1_RSLC1_Beveridge_Clausen_IMP_DSS_JRmethod_R1.mgf	259	4	487.767832	1,947.042222	0.042222	4	1,947.041183	0.041183	Cas9	Cas9	false	Cas9	Cas9	false	KLVDSTDK	KLVDSTDK	145	145	8	8	1	1	145	145	4	BS3	138.06807	8.795279	false	true	false	false	internal > 4	0.0036231884057971015		0.0	0.0	0.0	0.0	0.0	200	124	0
Scan: 7709 Run: 20190410_QExHFX1_RSLC1_Beveridge_Clausen_IMP_DSS_JRmethod_R1 P1_K.LVDSTDKADLR.L P2_K.GQKNSR.E 7 3	20190410_QExHFX1_RSLC1_Beveridge_Clausen_IMP_DSS_JRmethod_R1	7709	20190410_QExHFX1_RSLC1_Beveridge_Clausen_IMP_DSS_JRmethod_R1.mgf	160	4	515.525140	2,058.071454	0.071454	4	2,058.070527	0.070527	Cas9	Cas9	false	Cas9	Cas9	false	LVDSTDKADLR	GQKNSR	146	777	11	6	7	3	152	779	4	BS3	138.06807	8.790345	false	true	false	false	internal > 4	0.0036231884057971015
Scan: 11379 Run: 20190410_QExHFX1_RSLC1_Beveridge_Clausen_IMP_DSS_JRmethod_R1 P1_K.VPSKK.F P2_R.LEESFLVEEDKK.H 4 11	20190410_QExHFX1_RSLC1_Beveridge_Clausen_IMP_DSS_JRmethod_R1	11379	20190410_QExHFX1_RSLC1_Beveridge_Clausen_IMP_DSS_JRmethod_R1.mgf	1046	3	721.059015	2,160.155216	0.155216	3	2,160.156548	0.156548	Cas9	Cas9	false	Cas9	Cas9	false	VPSKK	LEESFLVEEDKK	31	105	5	12	4	11	34	115	3	BS3	138.06807	8.78954	false	true	false	false	internal > 4	0.0036231884057971015		0.007751937984496124	0.0	0.0	0.0078125	0.0	198	28	0
Scan: 15308 Run: 20190410_QExHFX1_RSLC1_Beveridge_Clausen_IMP_DSS_JRmethod_R1 P1_R.KFDNLTK.A P2_K.FIKPILEK.M 1 3	20190410_QExHFX1_RSLC1_Beveridge_Clausen_IMP_DSS_JRmethod_R1	15308	20190410_QExHFX1_RSLC1_Beveridge_Clausen_IMP_DSS_JRmethod_R1.mgf	2946	4	498.295329	1,989.152210	0.152210	4	1,989.155032	0.155032	Cas9	Cas9	false	Cas9	Cas9	false	KFDNLTK	FIKPILEK	900	379	7	8	1	3	900	381	4	BS3	138.06807	8.785691	false	true	false	false	internal > 4	0.0036231884057971015		0.0	0.0	0.0	0.0	0.0	122	111	0
Scan: 6797 Run: 20190410_QExHFX1_RSLC1_Beveridge_Clausen_IMP_DSS_JRmethod_R1 P1_K.SDNVPSEEVVKK.M P2_K.GQKNSR.E 11 3	20190410_QExHFX1_RSLC1_Beveridge_Clausen_IMP_DSS_JRmethod_R1	6797	20190410_QExHFX1_RSLC1_Beveridge_Clausen_IMP_DSS_JRmethod_R1.mgf	73	4	540.034219	2,156.107770	0.107770	4	2,156.107306	0.107306	Cas9	Cas9	false	Cas9	Cas9	false	SDNVPSEEVVKK	GQKNSR	871	777	12	6	11	3	881	779	4	BS3	138.06807	8.770067	false	true	false	false	internal > 4	0.0036231884057971015		0.0	0.0	0.0	0.0	0.0	144	89	0
Scan: 13627 Run: 20190410_QExHFX1_RSLC1_Beveridge_Clausen_IMP_DSS_JRmethod_R1 P1_K.FKVLGNTDR.H P2_K.FKVLGNTDR.H 2 2	20190410_QExHFX1_RSLC1_Beveridge_Clausen_IMP_DSS_JRmethod_R1	13627	20190410_QExHFX1_RSLC1_Beveridge_Clausen_IMP_DSS_JRmethod_R1.mgf	2083	4	559.807831	2,235.202218	0.202218	4	2,235.201147	0.201147	Cas9	Cas9	false	Cas9	Cas9	false	FKVLGNTDR	FKVLGNTDR	36	36	9	9	2	2	37	37	4	BS3	138.06807	8.755731	false	true	false	false	internal > 4	0.0036231884057971015		0.0	0.0	0.0	0.0	0.0	195	86	0
Scan: 13260 Run: 20190410_QExHFX1_RSLC1_Beveridge_Clausen_IMP_DSS_JRmethod_R1 P1_K.SKLVSDFR.K P2_K.KDWDPK.K 2 1	20190410_QExHFX1_RSLC1_Beveridge_Clausen_IMP_DSS_JRmethod_R1	13260	20190410_QExHFX1_RSLC1_Beveridge_Clausen_IMP_DSS_JRmethod_R1.mgf	1920	4	470.000702	1,875.973702	0.973702	4	1,875.973045	0.973045	Cas9	Cas9	false	Cas9	Cas9	false	KDWDPK	SKLVSDFR	1128	964	6	8	1	2	1128	965	4	BS3	138.06807	8.716467	false	true	false	false	internal > 4	0.0036231884057971015		0.0	0.0	0.0	0.0	0.0	194	107	0
Scan: 7599 Run: 20190410_QExHFX1_RSLC1_Beveridge_Clausen_IMP_DSS_JRmethod_R1 P1_K.LVDSTDKADLR.L P2_K.GQKNSR.E 7 3	20190410_QExHFX1_RSLC1_Beveridge_Clausen_IMP_DSS_JRmethod_R1	7599	20190410_QExHFX1_RSLC1_Beveridge_Clausen_IMP_DSS_JRmethod_R1.mgf	138	4	515.525157	2,058.071522	0.071522	4	2,058.070527	0.070527	Cas9	Cas9	false	Cas9	Cas9	false	LVDSTDKADLR	GQKNSR	146	777	11	6	7	3	152	779	4	BS3	138.06807	8.716164	false	true	false	false	internal > 4	0.0036231884057971015
Scan: 7697 Run: 20190410_QExHFX1_RSLC1_Beveridge_Clausen_IMP_DSS_JRmethod_R1 P1_K.VLSAYNKHR.D P2_K.KLVDSTDK.A 7 1	20190410_QExHFX1_RSLC1_Beveridge_Clausen_IMP_DSS_JRmethod_R1	7697	20190410_QExHFX1_RSLC1_Beveridge_Clausen_IMP_DSS_JRmethod_R1.mgf	157	4	533.294536	2,129.149038	0.149038	4	2,129.148049	0.148049	Cas9	Cas9	false	Cas9	Cas9	false	KLVDSTDK	VLSAYNKHR	145	1294	8	9	1	7	145	1300	4	BS3	138.06807	8.705929	false	true	false	false	internal > 4	0.0036231884057971015		0.0	0.0	0.0	0.0	0.0	192	105	0
Scan: 13778 Run: 20190410_QExHFX1_RSLC1_Beveridge_Clausen_IMP_DSS_JRmethod_R1 P1_R.NSDKLIAR.K P2_K.DDSIDNKVLTR.S 4 7	20190410_QExHFX1_RSLC1_Beveridge_Clausen_IMP_DSS_JRmethod_R1	13778	20190410_QExHFX1_RSLC1_Beveridge_Clausen_IMP_DSS_JRmethod_R1.mgf	2151	3	777.083679	2,328.229208	0.229208	3	2,328.228483	0.228483	Cas9	Cas9	false	Cas9	Cas9	false	NSDKLIAR	DDSIDNKVLTR	1119	853	8	11	4	7	1122	859	3	BS3	138.06807	8.70255	false	true	false	false	internal > 4	0.0036231884057971015
Scan: 12337 Run: 20190410_QExHFX1_RSLC1_Beveridge_Clausen_IMP_DSS_JRmethod_R1 P1_K.ESILPKR.N P2_K.ESILPKR.N 6 6	20190410_QExHFX1_RSLC1_Beveridge_Clausen_IMP_DSS_JRmethod_R1	12337	20190410_QExHFX1_RSLC1_Beveridge_Clausen_IMP_DSS_JRmethod_R1.mgf	1472	3	608.031874	1,821.073793	0.073793	3	1,821.072365	0.072365	Cas9	Cas9	false	Cas9	Cas9	false	ESILPKR	ESILPKR	1112	1112	7	7	6	6	1117	1117	3	BS3	138.06807	8.696854	false	true	false	false	internal > 4	0.0036231884057971015
Scan: 2561 Run: 20190410_QExHFX1_RSLC1_Beveridge_Clausen_IMP_DSS_JRmethod_R1 P1_R.SDKNR.G P2_R.SDKNR.G 3 3	20190410_QExHFX1_RSLC1_Beveridge_Clausen_IMP_DSS_JRmethod_R1	2561	20190410_QExHFX1_RSLC1_Beveridge_Clausen_IMP_DSS_JRmethod_R1.mgf	2	3	459.235605	1,374.684986	0.684986	3	1,374.685135	0.685135	Cas9	Cas9	false	Cas9	Cas9	false	SDKNR	SDKNR	864	864	5	5	3	3	866	866	3	BS3	138.06807	8.688926	false	true	false	false	internal > 4	0.0036231884057971015		0.007751937984496124	0.0	0.0	0.0078125	0.0	189	27	0
Scan: 9056 Run: 20190410_QExHFX1_RSLC1_Beveridge_Clausen_IMP_DSS_JRmethod_R1 P1_K.SDNVPSEEVVKK.M P2_K.GYKEVK.K 11 3	20190410_QExHFX1_RSLC1_Beveridge_Clausen_IMP_DSS_JRmethod_R1	9056	20190410_QExHFX1_RSLC1_Beveridge_Clausen_IMP_DSS_JRmethod_R1.mgf	400	4	548.542706	2,190.141718	0.141718	4	2,190.141961	0.141961	Cas9	Cas9	false	Cas9	Cas9	false	SDNVPSEEVVKK	GYKEVK	871	1190	12	6	11	3	881	1192	4	BS3	138.06807	8.688444	false	true	false	false	internal > 4	0.0036231884057971015		0.007751937984496124	0.0	0.0	0.0078125	0.0	188	26	0
Scan: 11327 Run: 20190410_QExHFX1_RSLC1_Beveridge_Clausen_IMP_DSS_JRmethod_R1 P1_R.NSDKLIAR.K P2_K.MKNYWR.Q 4 2	20190410_QExHFX1_RSLC1_Beveridge_Clausen_IMP_DSS_JRmethod_R1	11327	20190410_QExHFX1_RSLC1_Beveridge_Clausen_IMP_DSS_JRmethod_R1.mgf	1028	4	492.509284	1,966.008030	0.008030	4	1,966.009447	0.009447	Cas9	Cas9	false	Cas9	Cas9	false	MKNYWR	NSDKLIAR	883	1119	6	8	2	4	884	1122	4	BS3	138.06807	8.686536	false	true	false	false	internal > 4	0.0036231884057971015		0.0	0.0	0.0	0.0	0.0	120	103	0
Scan: 6697 Run: 20190410_QExHFX1_RSLC1_Beveridge_Clausen_IMP_DSS_JRmethod_R1 P1_K.SDNVPSEEVVKK.M P2_K.GQKNSR.E 11 3	20190410_QExHFX1_RSLC1_Beveridge_Clausen_IMP_DSS_JRmethod_R1	6697	20190410_QExHFX1_RSLC1_Beveridge_Clausen_IMP_DSS_JRmethod_R1.mgf	66	4	540.034027	2,156.107002	0.107002	4	2,156.107306	0.107306	Cas9	Cas9	false	Cas9	Cas9	false	SDNVPSEEVVKK	GQKNSR	871	777	12	6	11	3	881	779	4	BS3	138.06807	8.67091	false	true	false	false	internal > 4	0.0036231884057971015
Scan: 11206 Run: 20190410_QExHFX1_RSLC1_Beveridge_Clausen_IMP_DSS_JRmethod_R1 P1_R.NSDKLIAR.K P2_K.MKNYWR.Q 4 2	20190410_QExHFX1_RSLC1_Beveridge_Clausen_IMP_DSS_JRmethod_R1	11206	20190410_QExHFX1_RSLC1_Beveridge_Clausen_IMP_DSS_JRmethod_R1.mgf	994	4	492.509586	1,966.009238	0.009238	4	1,966.009447	0.009447	Cas9	Cas9	false	Cas9	Cas9	false	MKNYWR	NSDKLIAR	883	1119	6	8	2	4	884	1122	4	BS3	138.06807	8.665505	false	true	false	false	internal > 4	0.0036231884057971015
Scan: 18484 Run: 20190410_QExHFX1_RSLC1_Beveridge_Clausen_IMP_DSS_JRmethod_R1 P1_K.LPKYSLFELENGR.K P2_R.KFDNLTK.A 3 1	20190410_QExHFX1_RSLC1_Beveridge_Clausen_IMP_DSS_JRmethod_R1	18484	20190410_QExHFX1_RSLC1_Beveridge_Clausen_IMP_DSS_JRmethod_R1.mgf	4193	4	642.848088	2,567.363246	0.363246	4	2,567.363521	0.363521	Cas9	Cas9	false	Cas9	Cas9	false	KFDNLTK	LPKYSLFELENGR	900	1202	7	13	1	3	900	1204	4	BS3	138.06807	8.646955	false	true	false	false	internal > 4	0.0036231884057971015		0.007751937984496124	0.0	0.0	0.0078125	0.0	184	25	0
Scan: 11090 Run: 20190410_QExHFX1_RSLC1_Beveridge_Clausen_IMP_DSS_JRmethod_R1 P1_R.NSDKLIAR.K P2_K.MKNYWR.Q 4 2	20190410_QExHFX1_RSLC1_Beveridge_Clausen_IMP_DSS_JRmethod_R1	11090	20190410_QExHFX1_RSLC1_Beveridge_Clausen_IMP_DSS_JRmethod_R1.mgf	965	4	492.509674	1,966.009590	0.009590	4	1,966.009447	0.009447	Cas9	Cas9	false	Cas9	Cas9	false	MKNYWR	NSDKLIAR	883	1119	6	8	2	4	884	1122	4	BS3	138.06807	8.624956	false	true	false	false	internal > 4	0.0036231884057971015
Scan: 12188 Run: 20190410_QExHFX1_RSLC1_Beveridge_Clausen_IMP_DSS_JRmethod_R1 P1_K.SKLVSDFR.K P2_R.QQLPEKYK.E 2 6	20190410_QExHFX1_RSLC1_Beveridge_Clausen_IMP_DSS_JRmethod_R1	12188	20190410_QExHFX1_RSLC1_Beveridge_Clausen_IMP_DSS_JRmethod_R1.mgf	1409	4	531.294132	2,121.147422	0.147422	4	2,121.146988	0.146988	Cas9	Cas9	false	Cas9	Cas9	false	QQLPEKYK	SKLVSDFR	345	964	8	8	6	2	350	965	4	BS3	138.06807	8.606067	false	true	false	false	internal > 4	0.0036231884057971015		0.0	0.0	0.0	0.0	0.0	146	110	0
Scan: 9936 Run: 20190410_QExHFX1_RSLC1_Beveridge_Clausen_IMP_DSS_JRmethod_R1 P1_K.MKNYWR.Q P2_R.DKPIR.E 2 2	20190410_QExHFX1_RSLC1_Beveridge_Clausen_IMP_DSS_JRmethod_R1	9936	20190410_QExHFX1_RSLC1_Beveridge_Clausen_IMP_DSS_JRmethod_R1.mgf	596	3	560.296082	1,677.866417	0.866417	3	1,677.866078	0.866078	Cas9	Cas9	false	Cas9	Cas9	false	MKNYWR	DKPIR	883	1303	6	5	2	2	884	1304	3	BS3	138.06807	8.596715	false	true	false	false	internal > 4	0.0036231884057971015		0.007751937984496124	0.0	0.0	0.0078125	0.0	181	24	0
Scan: 19234 Run: 20190410_QExHFX1_RSLC1_Beveridge_Clausen_IMP_DSS_JRmethod_R1 P1_K.NPIDFLEAKGYK.E P2_R.KFDNLTK.A 9 1	20190410_QExHFX1_RSLC1_Beveridge_Clausen_IMP_DSS_JRmethod_R1	19234	20190410_QExHFX1_RSLC1_Beveridge_Clausen_IMP_DSS_JRmethod_R1.mgf	4456	4	600.073056	2,396.263118	0.263118	4	2,396.262745	0.262745	Cas9	Cas9	false	Cas9	Cas9	false	KFDNLTK	NPIDFLEAKGYK	900	1181	7	12	1	9	900	1189	4	BS3	138.06807	8.577472	false	true	false	false	internal > 4	0.0036231884057971015		0.0	0.0	0.0	0.0	0.0	174	85	0
Scan: 14457 Run: 20190410_QExHFX1_RSLC1_Beveridge_Clausen_IMP_DSS_JRmethod_R1 P1_R.GGLSELDKAGFIK.R P2_R.EKIEK.I 8 2	20190410_QExHFX1_RSLC1_Beveridge_Clausen_IMP_DSS_JRmethod_R1	14457	20190410_QExHFX1_RSLC1_Beveridge_Clausen_IMP_DSS_JRmethod_R1.mgf	2489	4	530.297683	2,117.161626	0.161626	4	2,117.161969	0.161969	Cas9	Cas9	false	Cas9	Cas9	false	EKIEK	GGLSELDKAGFIK	442	910	5	13	2	8	443	917	4	BS3	138.06807	8.504377	false	true	false	false	internal > 4	0.0036231884057971015		0.0	0.0	0.0	0.0	0.0	179	98	0
Scan: 14230 Run: 20190410_QExHFX1_RSLC1_Beveridge_Clausen_IMP_DSS_JRmethod_R1 P1_R.KVTVK.Q P2_R.GGLSELDKAGFIK.R 1 8	20190410_QExHFX1_RSLC1_Beveridge_Clausen_IMP_DSS_JRmethod_R1	14230	20190410_QExHFX1_RSLC1_Beveridge_Clausen_IMP_DSS_JRmethod_R1.mgf	2354	3	682.733120	2,045.177531	0.177531	3	2,045.177225	0.177225	Cas9	Cas9	false	Cas9	Cas9	false	KVTVK	GGLSELDKAGFIK	562	910	5	13	1	8	562	917	3	BS3	138.06807	8.47931	false	true	false	false	internal > 4	0.0036231884057971015
Scan: 12455 Run: 20190410_QExHFX1_RSLC1_Beveridge_Clausen_IMP_DSS_JRmethod_R1 P1_R.NSDKLIAR.K P2_K.KDLIIK.L 4 1	20190410_QExHFX1_RSLC1_Beveridge_Clausen_IMP_DSS_JRmethod_R1	12455	20190410_QExHFX1_RSLC1_Beveridge_Clausen_IMP_DSS_JRmethod_R1.mgf	1520	4	446.522675	1,782.061594	0.061594	4	1,782.061466	0.061466	Cas9	Cas9	false	Cas9	Cas9	false	NSDKLIAR	KDLIIK	1119	1196	8	6	4	1	1122	1196	4	BS3	138.06807	8.476749	false	true	false	false	internal > 4	0.0036231884057971015
Scan: 7949 Run: 20190410_QExHFX1_RSLC1_Beveridge_Clausen_IMP_DSS_JRmethod_R1 P1_K.VITLKSK.L P2_R.KVTVK.Q 5 1	20190410_QExHFX1_RSLC1_Beveridge_Clausen_IMP_DSS_JRmethod_R1	7949	20190410_QExHFX1_RSLC1_Beveridge_Clausen_IMP_DSS_JRmethod_R1.mgf	217	3	500.663820	1,498.969631	0.969631	3	1,498.969797	0.969797	Cas9	Cas9	false	Cas9	Cas9	false	KVTVK	VITLKSK	562	959	5	7	1	5	562	963	3	BS3	138.06807	8.448452	false	true	false	false	internal > 4	0.0036231884057971015		0.007751937984496124	0.0	0.0	0.0078125	0.0	176	23	0
Scan: 12362 Run: 20190410_QExHFX1_RSLC1_Beveridge_Clausen_IMP_DSS_JRmethod_R1 P1_K.LVDSTDKADLR.L P2_K.AGFIKR.Q 7 5	20190410_QExHFX1_RSLC1_Beveridge_Clausen_IMP_DSS_JRmethod_R1	12362	20190410_QExHFX1_RSLC1_Beveridge_Clausen_IMP_DSS_JRmethod_R1.mgf	1480	3	687.716649	2,060.128118	0.128118	3	2,060.126586	0.126586	Cas9	Cas9	false	Cas9	Cas9	false	LVDSTDKADLR	AGFIKR	146	918	11	6	7	5	152	922	3	BS3	138.06807	8.442812	false	true	false	false	internal > 4	0.0036231884057971015
Scan: 19219 Run: 20190410_QExHFX1_RSLC1_Beveridge_Clausen_IMP_DSS_JRmethod_R1 P1_K.NPIDFLEAKGYK.E P2_R.KFDNLTK.A 9 1	20190410_QExHFX1_RSLC1_Beveridge_Clausen_IMP_DSS_JRmethod_R1	19219	20190410_QExHFX1_RSLC1_Beveridge_Clausen_IMP_DSS_JRmethod_R1.mgf	4452	3	799.761278	2,396.262005	0.262005	3	2,396.262745	0.262745	Cas9	Cas9	false	Cas9	Cas9	false	KFDNLTK	NPIDFLEAKGYK	900	1181	7	12	1	9	900	1189	3	BS3	138.06807	8.440333	false	true	false	false	internal > 4	0.0036231884057971015
Scan: 10078 Run: 20190410_QExHFX1_RSLC1_Beveridge_Clausen_IMP_DSS_JRmethod_R1 P1_R.QQLPEKYK.E P2_R.QQLPEKYK.E 6 6	20190410_QExHFX1_RSLC1_Beveridge_Clausen_IMP_DSS_JRmethod_R1	10078	20190410_QExHFX1_RSLC1_Beveridge_Clausen_IMP_DSS_JRmethod_R1.mgf	628	3	735.403930	2,203.189961	0.189961	3	2,203.188855	0.188855	Cas9	Cas9	false	Cas9	Cas9	false	QQLPEKYK	QQLPEKYK	345	345	8	8	6	6	350	350	3	BS3	138.06807	8.437649	false	true	false	false	internal > 4	0.0036231884057971015		0.007751937984496124	0.0	0.0	0.0078125	0.0	173	22	0
Scan: 16347 Run: 20190410_QExHFX1_RSLC1_Beveridge_Clausen_IMP_DSS_JRmethod_R1 P1_K.MDGTEELLVKLNR.E P2_R.KVTVK.Q 10 1	20190410_QExHFX1_RSLC1_Beveridge_Clausen_IMP_DSS_JRmethod_R1	16347	20190410_QExHFX1_RSLC1_Beveridge_Clausen_IMP_DSS_JRmethod_R1.mgf	3375	4	562.067146	2,244.239478	0.239478	4	2,244.239900	0.239900	Cas9	Cas9	false	Cas9	Cas9	false	KVTVK	MDGTEELLVKLNR	562	387	5	13	1	10	562	396	4	BS3	138.06807	8.41799	false	true	false	false	internal > 4	0.0036231884057971015		0.007751937984496124	0.0	0.0	0.0078125	0.0	172	21	0
Scan: 11323 Run: 20190410_QExHFX1_RSLC1_Beveridge_Clausen_IMP_DSS_JRmethod_R1 P1_R.NSDKLIAR.K P2_K.MKNYWR.Q 4 2	20190410_QExHFX1_RSLC1_Beveridge_Clausen_IMP_DSS_JRmethod_R1	11323	20190410_QExHFX1_RSLC1_Beveridge_Clausen_IMP_DSS_JRmethod_R1.mgf	1026	4	492.509712	1,966.009742	0.009742	4	1,966.009447	0.009447	Cas9	Cas9	false	Cas9	Cas9	false	MKNYWR	NSDKLIAR	883	1119	6	8	2	4	884	1122	4	BS3	138.06807	8.406001	false	true	false	false	internal > 4	0.0036231884057971015
Scan: 5675 Run: 20190410_QExHFX1_RSLC1_Beveridge_Clausen_IMP_DSS_JRmethod_R1 P1_K.GQKNSR.E P2_K.AGFIKR.Q 3 5	20190410_QExHFX1_RSLC1_Beveridge_Clausen_IMP_DSS_JRmethod_R1	5675	20190410_QExHFX1_RSLC1_Beveridge_Clausen_IMP_DSS_JRmethod_R1.mgf	32	3	506.623208	1,516.847795	0.847795	3	1,516.847392	0.847392	Cas9	Cas9	false	Cas9	Cas9	false	GQKNSR	AGFIKR	777	918	6	6	3	5	779	922	3	BS3	138.06807	8.385948	false	true	false	false	internal > 4	0.0036231884057971015
Scan: 19630 Run: 20190410_QExHFX1_RSLC1_Beveridge_Clausen_IMP_DSS_JRmethod_R1 P1_R.KSEETITPWNFEEVVDK.G P2_K.KDWDPK.K 1 1	20190410_QExHFX1_RSLC1_Beveridge_Clausen_IMP_DSS_JRmethod_R1	19630	20190410_QExHFX1_RSLC1_Beveridge_Clausen_IMP_DSS_JRmethod_R1.mgf	4608	4	744.868278	2,975.444006	0.444006	4	2,975.444015	0.444015	Cas9	Cas9	false	Cas9	Cas9	false	KDWDPK	KSEETITPWNFEEVVDK	1128	472	6	17	1	1	1128	472	4	BS3	138.06807	8.361567	false	true	false	false	internal > 4	0.0036231884057971015		0.007751937984496124	0.0	0.0	0.0078125	0.0	169	20	0
Scan: 15147 Run: 20190410_QExHFX1_RSLC1_Beveridge_Clausen_IMP_DSS_JRmethod_R1 P1_K.LVDSTDKADLR.L P2_R.KDFQFYK.V 7 1	20190410_QExHFX1_RSLC1_Beveridge_Clausen_IMP_DSS_JRmethod_R1	15147	20190410_QExHFX1_RSLC1_Beveridge_Clausen_IMP_DSS_JRmethod_R1.mgf	2863	4	587.055542	2,344.193062	0.193062	4	2,344.195060	0.195060	Cas9	Cas9	false	Cas9	Cas9	false	LVDSTDKADLR	KDFQFYK	146	972	11	7	7	1	152	972	4	BS3	138.06807	8.35335	false	true	false	false	internal > 4	0.0036231884057971015		0.0	0.0	0.0	0.0	0.0	168	133	0
Scan: 7989 Run: 20190410_QExHFX1_RSLC1_Beveridge_Clausen_IMP_DSS_JRmethod_R1 P1_K.VITLKSK.L P2_R.EKIEK.I 5 2	20190410_QExHFX1_RSLC1_Beveridge_Clausen_IMP_DSS_JRmethod_R1	7989	20190410_QExHFX1_RSLC1_Beveridge_Clausen_IMP_DSS_JRmethod_R1.mgf	226	3	524.658854	1,570.954733	0.954733	3	1,570.954541	0.954541	Cas9	Cas9	false	Cas9	Cas9	false	EKIEK	VITLKSK	442	959	5	7	2	5	443	963	3	BS3	138.06807	8.352166	false	true	false	false	internal > 4	0.0036231884057971015		0.007751937984496124	0.0	0.0	0.0078125	0.0	167	19	0
Scan: 12944 Run: 20190410_QExHFX1_RSLC1_Beveridge_Clausen_IMP_DSS_JRmethod_R1 P1_K.TEVQTGGFSKESILPK.R P2_R.SDKNR.G 10 3	20190410_QExHFX1_RSLC1_Beveridge_Clausen_IMP_DSS_JRmethod_R1	12944	20190410_QExHFX1_RSLC1_Beveridge_Clausen_IMP_DSS_JRmethod_R1.mgf	1732	4	620.077222	2,476.279782	0.279782	4	2,476.280913	0.280913	Cas9	Cas9	false	Cas9	Cas9	false	SDKNR	TEVQTGGFSKESILPK	864	1102	5	16	3	10	866	1111	4	BS3	138.06807	8.336011	false	true	false	false	internal > 4	0.0036231884057971015		0.0	0.0	0.0	0.0	0.0	166	94	0
Scan: 11621 Run: 20190410_QExHFX1_RSLC1_Beveridge_Clausen_IMP_DSS_JRmethod_R1 P1_R.NSDKLIAR.K P2_K.MKNYWR.Q 4 2	20190410_QExHFX1_RSLC1_Beveridge_Clausen_IMP_DSS_JRmethod_R1	11621	20190410_QExHFX1_RSLC1_Beveridge_Clausen_IMP_DSS_JRmethod_R1.mgf	1161	4	492.509674	1,966.009590	0.009590	4	1,966.009447	0.009447	Cas9	Cas9	false	Cas9	Cas9	false	MKNYWR	NSDKLIAR	883	1119	6	8	2	4	884	1122	4	BS3	138.06807	8.33516	false	true	false	false	internal > 4	0.0036231884057971015
Scan: 12908 Run: 20190410_QExHFX1_RSLC1_Beveridge_Clausen_IMP_DSS_JRmethod_R1 P1_R.NSDKLIAR.K P2_R.DAIKLDSR.K 4 4	20190410_QExHFX1_RSLC1_Beveridge_Clausen_IMP_DSS_JRmethod_R1	12908	20190410_QExHFX1_RSLC1_Beveridge_Clausen_IMP_DSS_JRmethod_R1.mgf	1711	3	657.700586	1,970.079929	0.079929	3	1,970.079635	0.079635	Cas9	Cas9	false	DECOY:Cas9	DECOY:REV_Cas9	true	NSDKLIAR	DAIKLDSR	1119	247	8	8	4	4	1122	250	3	BS3	138.06807	8.326545	true	false	true	false	internal > 4	0.00641025641025641		0.013888888888888888	0.0	1.0	0.013986013986013986	1.0	164	18	2
Scan: 8781 Run: 20190410_QExHFX1_RSLC1_Beveridge_Clausen_IMP_DSS_JRmethod_R1 P1_K.GYKEVK.K P2_K.AGFIKR.Q 3 5	20190410_QExHFX1_RSLC1_Beveridge_Clausen_IMP_DSS_JRmethod_R1	8781	20190410_QExHFX1_RSLC1_Beveridge_Clausen_IMP_DSS_JRmethod_R1.mgf	346	3	517.968334	1,550.883173	0.883173	3	1,550.882047	0.882047	Cas9	Cas9	false	Cas9	Cas9	false	GYKEVK	AGFIKR	1190	918	6	6	3	5	1192	922	3	BS3	138.06807	8.313262	false	true	false	false	internal > 4	0.00641025641025641		0.013888888888888888	0.0	0.0	0.013986013986013986	0.0	139	17	0
Scan: 9834 Run: 20190410_QExHFX1_RSLC1_Beveridge_Clausen_IMP_DSS_JRmethod_R1 P1_R.KMIAK.S P2_K.FKVLGNTDR.H 1 2	20190410_QExHFX1_RSLC1_Beveridge_Clausen_IMP_DSS_JRmethod_R1	9834	20190410_QExHFX1_RSLC1_Beveridge_Clausen_IMP_DSS_JRmethod_R1.mgf	560	3	598.338035	1,791.992276	0.992276	3	1,791.991672	0.991672	Cas9	Cas9	false	Cas9	Cas9	false	KMIAK	FKVLGNTDR	1024	36	5	9	1	2	1024	37	3	BS3	138.06807	8.279425	false	true	false	false	internal > 4	0.00641025641025641		0.013888888888888888	0.0	0.0	0.013986013986013986	0.0	158	16	0
Scan: 16612 Run: 20190410_QExHFX1_RSLC1_Beveridge_Clausen_IMP_DSS_JRmethod_R1 P1_R.QLLNAKLITQR.K P2_K.QLKEDYFK.K 6 3	20190410_QExHFX1_RSLC1_Beveridge_Clausen_IMP_DSS_JRmethod_R1	16612	20190410_QExHFX1_RSLC1_Beveridge_Clausen_IMP_DSS_JRmethod_R1.mgf	3490	4	627.106639	2,504.397450	0.397450	4	2,504.400243	0.400243	Cas9	Cas9	false	Cas9	Cas9	false	QLKEDYFK	QLLNAKLITQR	567	889	8	11	3	6	569	894	4	BS3	138.06807	8.270105	false	true	false	false	internal > 4	0.00641025641025641		0.0	0.0	0.0	0.0	0.0	161	83	0
Scan: 10519 Run: 20190410_QExHFX1_RSLC1_Beveridge_Clausen_IMP_DSS_JRmethod_R1 P1_R.SDKNR.G P2_K.FIKPILEK.M 3 3	20190410_QExHFX1_RSLC1_Beveridge_Clausen_IMP_DSS_JRmethod_R1	10519	20190410_QExHFX1_RSLC1_Beveridge_Clausen_IMP_DSS_JRmethod_R1.mgf	764	3	582.005249	1,742.993918	0.993918	3	1,742.993052	0.993052	Cas9	Cas9	false	Cas9	Cas9	false	SDKNR	FIKPILEK	864	379	5	8	3	3	866	381	3	BS3	138.06807	8.252111	false	true	false	false	internal > 4	0.00641025641025641		0.013888888888888888	0.0	0.0	0.013986013986013986	0.0	160	15	0
Scan: 10231 Run: 20190410_QExHFX1_RSLC1_Beveridge_Clausen_IMP_DSS_JRmethod_R1 P1_K.LVDSTDKADLR.L P2_K.GYKEVK.K 7 3	20190410_QExHFX1_RSLC1_Beveridge_Clausen_IMP_DSS_JRmethod_R1	10231	20190410_QExHFX1_RSLC1_Beveridge_Clausen_IMP_DSS_JRmethod_R1.mgf	667	4	524.033591	2,092.105258	0.105258	4	2,092.105182	0.105182	Cas9	Cas9	false	Cas9	Cas9	false	LVDSTDKADLR	GYKEVK	146	1190	11	6	7	3	152	1192	4	BS3	138.06807	8.246952	false	true	false	false	internal > 4	0.00641025641025641		0.0	0.0	0.0	0.0	0.0	154	96	0
Scan: 9065 Run: 20190410_QExHFX1_RSLC1_Beveridge_Clausen_IMP_DSS_JRmethod_R1 P1_R.KMIAK.S P2_K.FKVLGNTDR.H 1 2	20190410_QExHFX1_RSLC1_Beveridge_Clausen_IMP_DSS_JRmethod_R1	9065	20190410_QExHFX1_RSLC1_Beveridge_Clausen_IMP_DSS_JRmethod_R1.mgf	402	3	598.337585	1,791.990926	0.990926	3	1,791.991672	0.991672	Cas9	Cas9	false	Cas9	Cas9	false	KMIAK	FKVLGNTDR	1024	36	5	9	1	2	1024	37	3	BS3	138.06807	8.236847	false	true	false	false	internal > 4	0.00641025641025641
Scan: 7833 Run: 20190410_QExHFX1_RSLC1_Beveridge_Clausen_IMP_DSS_JRmethod_R1 P1_K.LVDSTDKADLR.L P2_K.GQKNSR.E 7 3	20190410_QExHFX1_RSLC1_Beveridge_Clausen_IMP_DSS_JRmethod_R1	7833	20190410_QExHFX1_RSLC1_Beveridge_Clausen_IMP_DSS_JRmethod_R1.mgf	202	4	515.525312	2,058.072142	0.072142	4	2,058.070527	0.070527	Cas9	Cas9	false	Cas9	Cas9	false	LVDSTDKADLR	GQKNSR	146	777	11	6	7	3	152	779	4	BS3	138.06807	8.225719	false	true	false	false	internal > 4	0.00641025641025641
Scan: 14050 Run: 20190410_QExHFX1_RSLC1_Beveridge_Clausen_IMP_DSS_JRmethod_R1 P1_K.DWDPKK.Y P2_K.DWDPKK.Y 5 5	20190410_QExHFX1_RSLC1_Beveridge_Clausen_IMP_DSS_JRmethod_R1	14050	20190410_QExHFX1_RSLC1_Beveridge_Clausen_IMP_DSS_JRmethod_R1.mgf	2252	3	571.953821	1,712.839634	0.839634	3	1,712.840969	0.840969	Cas9	Cas9	false	Cas9	Cas9	false	DWDPKK	DWDPKK	1129	1129	6	6	5	5	1133	1133	3	BS3	138.06807	8.196753	false	true	false	false	internal > 4	0.00641025641025641		0.013888888888888888	0.0	0.0	0.013986013986013986	0.0	156	14	0
Scan: 11975 Run: 20190410_QExHFX1_RSLC1_Beveridge_Clausen_IMP_DSS_JRmethod_R1 P1_R.NSDKLIAR.K P2_K.MKNYWR.Q 4 2	20190410_QExHFX1_RSLC1_Beveridge_Clausen_IMP_DSS_JRmethod_R1	11975	20190410_QExHFX1_RSLC1_Beveridge_Clausen_IMP_DSS_JRmethod_R1.mgf	1340	4	492.510075	1,966.011194	0.011194	4	1,966.009447	0.009447	Cas9	Cas9	false	Cas9	Cas9	false	MKNYWR	NSDKLIAR	883	1119	6	8	2	4	884	1122	4	BS3	138.06807	8.185711	false	true	false	false	internal > 4	0.00641025641025641
Scan: 10116 Run: 20190410_QExHFX1_RSLC1_Beveridge_Clausen_IMP_DSS_JRmethod_R1 P1_K.LVDSTDKADLR.L P2_K.GYKEVK.K 7 3	20190410_QExHFX1_RSLC1_Beveridge_Clausen_IMP_DSS_JRmethod_R1	10116	20190410_QExHFX1_RSLC1_Beveridge_Clausen_IMP_DSS_JRmethod_R1.mgf	637	4	524.033864	2,092.106350	0.106350	4	2,092.105182	0.105182	Cas9	Cas9	false	Cas9	Cas9	false	LVDSTDKADLR	GYKEVK	146	1190	11	6	7	3	152	1192	4	BS3	138.06807	8.169257	false	true	false	false	internal > 4	0.00641025641025641
Scan: 18459 Run: 20190410_QExHFX1_RSLC1_Beveridge_Clausen_IMP_DSS_JRmethod_R1 P1_K.QLKEDYFK.K P2_R.GGLSELDKAGFIK.R 3 8	20190410_QExHFX1_RSLC1_Beveridge_Clausen_IMP_DSS_JRmethod_R1	18459	20190410_QExHFX1_RSLC1_Beveridge_Clausen_IMP_DSS_JRmethod_R1.mgf	4183	3	848.118688	2,541.334235	0.334235	3	2,541.336640	0.336640	Cas9	Cas9	false	Cas9	Cas9	false	QLKEDYFK	GGLSELDKAGFIK	567	910	8	13	3	8	569	917	3	BS3	138.06807	8.151939	false	true	false	false	internal > 4	0.00641025641025641
Scan: 10313 Run: 20190410_QExHFX1_RSLC1_Beveridge_Clausen_IMP_DSS_JRmethod_R1 P1_K.MIAKSEQEIGK.A P2_K.FDNLTKAER.G 4 6	20190410_QExHFX1_RSLC1_Beveridge_Clausen_IMP_DSS_JRmethod_R1	10313	20190410_QExHFX1_RSLC1_Beveridge_Clausen_IMP_DSS_JRmethod_R1.mgf	686	4	620.822919	2,479.262570	0.262570	4	2,479.262821	0.262821	Cas9	Cas9	false	Cas9	Cas9	false	FDNLTKAER	MIAKSEQEIGK	901	1025	9	11	6	4	906	1028	4	BS3	138.06807	8.147043	false	true	false	false	internal > 4	0.00641025641025641		0.013888888888888888	0.0	0.0	0.013986013986013986	0.0	152	13	0
Scan: 5143 Run: 20190410_QExHFX1_RSLC1_Beveridge_Clausen_IMP_DSS_JRmethod_R1 P1_R.EKIEK.I P2_R.EKIEK.I 2 2	20190410_QExHFX1_RSLC1_Beveridge_Clausen_IMP_DSS_JRmethod_R1	5143	20190410_QExHFX1_RSLC1_Beveridge_Clausen_IMP_DSS_JRmethod_R1.mgf	19	3	477.276866	1,428.808769	0.808769	3	1,428.807543	0.807543	Cas9	Cas9	false	Cas9	Cas9	false	EKIEK	EKIEK	442	442	5	5	2	2	443	443	3	BS3	138.06807	8.132542	false	true	false	false	internal > 4	0.00641025641025641		0.013888888888888888	0.0	0.0	0.013986013986013986	0.0	151	12	0
Scan: 13294 Run: 20190410_QExHFX1_RSLC1_Beveridge_Clausen_IMP_DSS_JRmethod_R1 P1_K.NLPNEKVLPK.H P2_K.NLPNEKVLPK.H 6 6	20190410_QExHFX1_RSLC1_Beveridge_Clausen_IMP_DSS_JRmethod_R1	13294	20190410_QExHFX1_RSLC1_Beveridge_Clausen_IMP_DSS_JRmethod_R1.mgf	1942	4	610.860018	2,439.410966	0.410966	4	2,439.410077	0.410077	Cas9	Cas9	false	Cas9	Cas9	false	NLPNEKVLPK	NLPNEKVLPK	505	505	10	10	6	6	510	510	4	BS3	138.06807	8.104438	false	true	false	false	internal > 4	0.00641025641025641		0.0	0.0	0.0	0.0	0.0	150	113	0
Scan: 7301 Run: 20190410_QExHFX1_RSLC1_Beveridge_Clausen_IMP_DSS_JRmethod_R1 P1_K.GYKEVK.K P2_K.GYKEVK.K 3 3	20190410_QExHFX1_RSLC1_Beveridge_Clausen_IMP_DSS_JRmethod_R1	7301	20190410_QExHFX1_RSLC1_Beveridge_Clausen_IMP_DSS_JRmethod_R1.mgf	102	3	528.627686	1,582.861229	0.861229	3	1,582.860643	0.860643	Cas9	Cas9	false	Cas9	Cas9	false	GYKEVK	GYKEVK	1190	1190	6	6	3	3	1192	1192	3	BS3	138.06807	8.102277	false	true	false	false	internal > 4	0.00641025641025641		0.013888888888888888	0.0	0.0	0.013986013986013986	0.0	149	11	0
Scan: 15833 Run: 20190410_QExHFX1_RSLC1_Beveridge_Clausen_IMP_DSS_JRmethod_R1 P1_K.QLKEDYFK.K P2_K.QLKEDYFK.K 3 3	20190410_QExHFX1_RSLC1_Beveridge_Clausen_IMP_DSS_JRmethod_R1	15833	20190410_QExHFX1_RSLC1_Beveridge_Clausen_IMP_DSS_JRmethod_R1.mgf	3156	4	570.296287	2,277.156042	0.156042	4	2,277.156885	0.156885	Cas9	Cas9	false	Cas9	Cas9	false	QLKEDYFK	QLKEDYFK	567	567	8	8	3	3	569	569	4	BS3	138.06807	8.091715	false	true	false	false	internal > 4	0.00641025641025641		0.0	0.0	0.0	0.0	0.0	148	80	0
Scan: 10700 Run: 20190410_QExHFX1_RSLC1_Beveridge_Clausen_IMP_DSS_JRmethod_R1 P1_R.QQLPEKYK.E P2_K.KDWDPK.K 6 1	20190410_QExHFX1_RSLC1_Beveridge_Clausen_IMP_DSS_JRmethod_R1	10700	20190410_QExHFX1_RSLC1_Beveridge_Clausen_IMP_DSS_JRmethod_R1.mgf	844	3	653.678833	1,958.014670	0.014670	3	1,958.014912	0.014912	Cas9	Cas9	false	Cas9	Cas9	false	KDWDPK	QQLPEKYK	1128	345	6	8	1	6	1128	350	3	BS3	138.06807	8.087352	false	true	false	false	internal > 4	0.00641025641025641		0.013888888888888888	0.0	0.0	0.013986013986013986	0.0	147	10	0
Scan: 12663 Run: 20190410_QExHFX1_RSLC1_Beveridge_Clausen_IMP_DSS_JRmethod_R1 P1_K.SKLVSDFR.K P2_R.QQLPEKYK.E 2 6	20190410_QExHFX1_RSLC1_Beveridge_Clausen_IMP_DSS_JRmethod_R1	12663	20190410_QExHFX1_RSLC1_Beveridge_Clausen_IMP_DSS_JRmethod_R1.mgf	1605	4	531.293511	2,121.144938	0.144938	4	2,121.146988	0.146988	Cas9	Cas9	false	Cas9	Cas9	false	QQLPEKYK	SKLVSDFR	345	964	8	8	6	2	350	965	4	BS3	138.06807	8.084638	false	true	false	false	internal > 4	0.00641025641025641
Scan: 17827 Run: 20190410_QExHFX1_RSLC1_Beveridge_Clausen_IMP_DSS_JRmethod_R1 P1_R.LEESFLVEEDKK.H P2_R.LEESFLVEEDKK.H 11 11	20190410_QExHFX1_RSLC1_Beveridge_Clausen_IMP_DSS_JRmethod_R1	17827	20190410_QExHFX1_RSLC1_Beveridge_Clausen_IMP_DSS_JRmethod_R1.mgf	3971	4	767.890869	3,067.534370	0.534370	4	3,067.537641	0.537641	Cas9	Cas9	false	Cas9	Cas9	false	LEESFLVEEDKK	LEESFLVEEDKK	105	105	12	12	11	11	115	115	4	BS3	138.06807	8.072447	false	true	false	false	internal > 4	0.00641025641025641		0.013888888888888888	0.0	0.0	0.013986013986013986	0.0	145	9	0
Scan: 6901 Run: 20190410_QExHFX1_RSLC1_Beveridge_Clausen_IMP_DSS_JRmethod_R1 P1_K.SDNVPSEEVVKK.M P2_K.GQKNSR.E 11 3	20190410_QExHFX1_RSLC1_Beveridge_Clausen_IMP_DSS_JRmethod_R1	6901	20190410_QExHFX1_RSLC1_Beveridge_Clausen_IMP_DSS_JRmethod_R1.mgf	81	3	719.709653	2,156.107130	0.107130	3	2,156.107306	0.107306	Cas9	Cas9	false	Cas9	Cas9	false	SDNVPSEEVVKK	GQKNSR	871	777	12	6	11	3	881	779	3	BS3	138.06807	8.065663	false	true	false	false	internal > 4	0.00641025641025641
Scan: 6353 Run: 20190410_QExHFX1_RSLC1_Beveridge_Clausen_IMP_DSS_JRmethod_R1 P1_K.IIKDK.D P2_K.IIKDK.D 3 3	20190410_QExHFX1_RSLC1_Beveridge_Clausen_IMP_DSS_JRmethod_R1	6353	20190410_QExHFX1_RSLC1_Beveridge_Clausen_IMP_DSS_JRmethod_R1.mgf	50	3	457.293598	1,368.858965	0.858965	3	1,368.859185	0.859185	Cas9	Cas9	false	Cas9	Cas9	false	IIKDK	IIKDK	604	604	5	5	3	3	606	606	3	BS3	138.06807	8.047697	false	true	false	false	internal > 4	0.00641025641025641		0.013888888888888888	0.0	0.0	0.013986013986013986	0.0	143	8	0
Scan: 10295 Run: 20190410_QExHFX1_RSLC1_Beveridge_Clausen_IMP_DSS_JRmethod_R1 P1_K.QLKEDYFK.K P2_R.KVTVK.Q 3 1	20190410_QExHFX1_RSLC1_Beveridge_Clausen_IMP_DSS_JRmethod_R1	10295	20190410_QExHFX1_RSLC1_Beveridge_Clausen_IMP_DSS_JRmethod_R1.mgf	680	3	594.673254	1,780.997933	0.997933	3	1,780.997470	0.997470	Cas9	Cas9	false	Cas9	Cas9	false	KVTVK	QLKEDYFK	562	567	5	8	1	3	562	569	3	BS3	138.06807	8.046815	false	true	false	false	internal > 4	0.00641025641025641		0.013888888888888888	0.0	0.0	0.013986013986013986	0.0	142	7	0
Scan: 11952 Run: 20190410_QExHFX1_RSLC1_Beveridge_Clausen_IMP_DSS_JRmethod_R1 P1_K.LVDSTDKADLR.L P2_K.AGFIKR.Q 7 5	20190410_QExHFX1_RSLC1_Beveridge_Clausen_IMP_DSS_JRmethod_R1	11952	20190410_QExHFX1_RSLC1_Beveridge_Clausen_IMP_DSS_JRmethod_R1.mgf	1330	4	516.039081	2,060.127218	0.127218	4	2,060.126586	0.126586	Cas9	Cas9	false	Cas9	Cas9	false	LVDSTDKADLR	AGFIKR	146	918	11	6	7	5	152	922	4	BS3	138.06807	8.032071	false	true	false	false	internal > 4	0.00641025641025641		0.0	0.0	0.0	0.0	0.0	141	87	0
Scan: 15735 Run: 20190410_QExHFX1_RSLC1_Beveridge_Clausen_IMP_DSS_JRmethod_R1 P1_K.SEQEIGKATAK.Y P2_K.DNREKIEK.I 7 5	20190410_QExHFX1_RSLC1_Beveridge_Clausen_IMP_DSS_JRmethod_R1	15735	20190410_QExHFX1_RSLC1_Beveridge_Clausen_IMP_DSS_JRmethod_R1.mgf	3128	3	777.410459	2,329.209548	0.209548	3	2,329.212500	0.212500	Cas9	Cas9	false	Cas9	Cas9	false	SEQEIGKATAK	DNREKIEK	1029	439	11	8	7	5	1035	443	3	BS3	138.06807	8.021371	false	true	false	false	internal > 4	0.00641025641025641		0.013888888888888888	0.0	0.0	0.013986013986013986	0.0	140	6	0
Scan: 8676 Run: 20190410_QExHFX1_RSLC1_Beveridge_Clausen_IMP_DSS_JRmethod_R1 P1_K.GYKEVK.K P2_K.AGFIKR.Q 3 5	20190410_QExHFX1_RSLC1_Beveridge_Clausen_IMP_DSS_JRmethod_R1	8676	20190410_QExHFX1_RSLC1_Beveridge_Clausen_IMP_DSS_JRmethod_R1.mgf	329	3	517.968093	1,550.882450	0.882450	3	1,550.882047	0.882047	Cas9	Cas9	false	Cas9	Cas9	false	GYKEVK	AGFIKR	1190	918	6	6	3	5	1192	922	3	BS3	138.06807	8.01933	false	true	false	false	internal > 4	0.00641025641025641
Scan: 7487 Run: 20190410_QExHFX1_RSLC1_Beveridge_Clausen_IMP_DSS_JRmethod_R1 P1_R.SDKNR.G P2_R.KFDNLTK.A 3 1	20190410_QExHFX1_RSLC1_Beveridge_Clausen_IMP_DSS_JRmethod_R1	7487	20190410_QExHFX1_RSLC1_Beveridge_Clausen_IMP_DSS_JRmethod_R1.mgf	125	3	541.289856	1,620.847739	0.847739	3	1,620.847115	0.847115	Cas9	Cas9	false	Cas9	Cas9	false	SDKNR	KFDNLTK	864	900	5	7	3	1	866	900	3	BS3	138.06807	7.987871	false	true	false	false	internal > 4	0.00641025641025641
Scan: 16009 Run: 20190410_QExHFX1_RSLC1_Beveridge_Clausen_IMP_DSS_JRmethod_R1 P1_R.SDKNR.G P2_K.NPIDFLEAKGYK.E 3 9	20190410_QExHFX1_RSLC1_Beveridge_Clausen_IMP_DSS_JRmethod_R1	16009	20190410_QExHFX1_RSLC1_Beveridge_Clausen_IMP_DSS_JRmethod_R1.mgf	3227	3	717.707031	2,150.099264	0.099264	3	2,150.100765	0.100765	Cas9	Cas9	false	Cas9	Cas9	false	SDKNR	NPIDFLEAKGYK	864	1181	5	12	3	9	866	1189	3	BS3	138.06807	7.96995	false	true	false	false	internal > 4	0.00641025641025641
Scan: 10997 Run: 20190410_QExHFX1_RSLC1_Beveridge_Clausen_IMP_DSS_JRmethod_R1 P1_K.VKYVTEGMR.K P2_R.GKSDNVPSEEVVK.K 2 2	20190410_QExHFX1_RSLC1_Beveridge_Clausen_IMP_DSS_JRmethod_R1	10997	20190410_QExHFX1_RSLC1_Beveridge_Clausen_IMP_DSS_JRmethod_R1.mgf	935	4	656.586921	2,622.318578	0.318578	4	2,622.321064	0.321064	Cas9	Cas9	false	Cas9	Cas9	false	GKSDNVPSEEVVK	VKYVTEGMR	869	531	13	9	2	2	870	532	4	BS3	138.06807	7.930677	false	true	false	false	internal > 4	0.00641025641025641
Scan: 15313 Run: 20190410_QExHFX1_RSLC1_Beveridge_Clausen_IMP_DSS_JRmethod_R1 P1_R.KLINGIR.D P2_K.FIKPILEK.M 1 3	20190410_QExHFX1_RSLC1_Beveridge_Clausen_IMP_DSS_JRmethod_R1	15313	20190410_QExHFX1_RSLC1_Beveridge_Clausen_IMP_DSS_JRmethod_R1.mgf	2949	3	646.743225	1,937.207846	0.207846	3	1,937.207737	0.207737	Cas9	Cas9	false	Cas9	Cas9	false	KLINGIR	FIKPILEK	669	379	7	8	1	3	669	381	3	BS3	138.06807	7.920985	false	true	false	false	internal > 4	0.00641025641025641		0.013888888888888888	0.0	0.0	0.013986013986013986	0.0	135	5	0
Scan: 18239 Run: 20190410_QExHFX1_RSLC1_Beveridge_Clausen_IMP_DSS_JRmethod_R1 P1_R.QEDFYPFLKDNR.E P2_K.EDYFKK.I 9 5	20190410_QExHFX1_RSLC1_Beveridge_Clausen_IMP_DSS_JRmethod_R1	18239	20190410_QExHFX1_RSLC1_Beveridge_Clausen_IMP_DSS_JRmethod_R1.mgf	4102	4	635.309879	2,537.210410	0.210410	4	2,537.211439	0.211439	Cas9	Cas9	false	Cas9	Cas9	false	EDYFKK	QEDFYPFLKDNR	570	430	6	12	5	9	574	438	4	BS3	138.06807	7.920556	false	true	false	false	internal > 4	0.00641025641025641		0.013888888888888888	0.0	0.0	0.013986013986013986	0.0	134	4	0
Scan: 20847 Run: 20190410_QExHFX1_RSLC1_Beveridge_Clausen_IMP_DSS_JRmethod_R1 P1_K.NPIDFLEAKGYK.E P2_K.FIKPILEK.M 9 3	20190410_QExHFX1_RSLC1_Beveridge_Clausen_IMP_DSS_JRmethod_R1	20847	20190410_QExHFX1_RSLC1_Beveridge_Clausen_IMP_DSS_JRmethod_R1.mgf	4971	3	840.476624	2,518.408043	0.408043	3	2,518.408682	0.408682	Cas9	Cas9	false	Cas9	Cas9	false	FIKPILEK	NPIDFLEAKGYK	379	1181	8	12	3	9	381	1189	3	BS3	138.06807	7.90509	false	true	false	false	internal > 4	0.00641025641025641		0.0	0.0	0.0	0.0	0.0	133	67	0
Scan: 10505 Run: 20190410_QExHFX1_RSLC1_Beveridge_Clausen_IMP_DSS_JRmethod_R1 P1_K.SDNVPSEEVVKK.M P2_K.AGFIKR.Q 11 5	20190410_QExHFX1_RSLC1_Beveridge_Clausen_IMP_DSS_JRmethod_R1	10505	20190410_QExHFX1_RSLC1_Beveridge_Clausen_IMP_DSS_JRmethod_R1.mgf	760	3	720.395435	2,158.164476	0.164476	3	2,158.163365	0.163365	Cas9	Cas9	false	Cas9	Cas9	false	SDNVPSEEVVKK	AGFIKR	871	918	12	6	11	5	881	922	3	BS3	138.06807	7.849759	false	true	false	false	internal > 4	0.00641025641025641		0.013888888888888888	0.0	0.0	0.013986013986013986	0.0	123	3	0
Scan: 14818 Run: 20190410_QExHFX1_RSLC1_Beveridge_Clausen_IMP_DSS_JRmethod_R1 P1_K.SKLVSDFR.K P2_K.SKLVSDFR.K 2 2	20190410_QExHFX1_RSLC1_Beveridge_Clausen_IMP_DSS_JRmethod_R1	14818	20190410_QExHFX1_RSLC1_Beveridge_Clausen_IMP_DSS_JRmethod_R1.mgf	2681	4	510.783955	2,039.106714	0.106714	4	2,039.105121	0.105121	Cas9	Cas9	false	Cas9	Cas9	false	SKLVSDFR	SKLVSDFR	964	964	8	8	2	2	965	965	4	BS3	138.06807	7.833315	false	true	false	false	internal > 4	0.00641025641025641		0.0	0.0	0.0	0.0	0.0	117	125	0
Scan: 11444 Run: 20190410_QExHFX1_RSLC1_Beveridge_Clausen_IMP_DSS_JRmethod_R1 P1_K.SDNVPSEEVVKK.M P2_K.LVDSTDKADLR.L 11 7	20190410_QExHFX1_RSLC1_Beveridge_Clausen_IMP_DSS_JRmethod_R1	11444	20190410_QExHFX1_RSLC1_Beveridge_Clausen_IMP_DSS_JRmethod_R1.mgf	1077	4	675.854858	2,699.390326	0.390326	4	2,699.386500	0.386500	Cas9	Cas9	false	Cas9	Cas9	false	SDNVPSEEVVKK	LVDSTDKADLR	871	146	12	11	11	7	881	152	4	BS3	138.06807	7.832754	false	true	false	false	internal > 4	0.00641025641025641
Scan: 16601 Run: 20190410_QExHFX1_RSLC1_Beveridge_Clausen_IMP_DSS_JRmethod_R1 P1_K.TEVQTGGFSKESILPK.R P2_R.KFDNLTK.A 10 1	20190410_QExHFX1_RSLC1_Beveridge_Clausen_IMP_DSS_JRmethod_R1	16601	20190410_QExHFX1_RSLC1_Beveridge_Clausen_IMP_DSS_JRmethod_R1.mgf	3486	3	908.487116	2,722.439519	0.439519	3	2,722.442893	0.442893	Cas9	Cas9	false	Cas9	Cas9	false	KFDNLTK	TEVQTGGFSKESILPK	900	1102	7	16	1	10	900	1111	3	BS3	138.06807	7.818293	false	true	false	false	internal > 4	0.00641025641025641
Scan: 15460 Run: 20190410_QExHFX1_RSLC1_Beveridge_Clausen_IMP_DSS_JRmethod_R1 P1_R.KFDNLTK.A P2_K.FIKPILEK.M 1 3	20190410_QExHFX1_RSLC1_Beveridge_Clausen_IMP_DSS_JRmethod_R1	15460	20190410_QExHFX1_RSLC1_Beveridge_Clausen_IMP_DSS_JRmethod_R1.mgf	3020	4	498.295782	1,989.154022	0.154022	4	1,989.155032	0.155032	Cas9	Cas9	false	Cas9	Cas9	false	KFDNLTK	FIKPILEK	900	379	7	8	1	3	900	381	4	BS3	138.06807	7.810472	false	true	false	false	internal > 4	0.00641025641025641
Scan: 12759 Run: 20190410_QExHFX1_RSLC1_Beveridge_Clausen_IMP_DSS_JRmethod_R1 P1_K.LVDSTDKADLR.L P2_R.GEKATLNDKR.F 7 9	20190410_QExHFX1_RSLC1_Beveridge_Clausen_IMP_DSS_JRmethod_R1	12759	20190410_QExHFX1_RSLC1_Beveridge_Clausen_IMP_DSS_JRmethod_R1.mgf	1638	3	834.441172	2,500.301687	0.301687	3	2,500.313276	0.313276	Cas9	Cas9	false	DECOY:Cas9	DECOY:REV_Cas9	true	LVDSTDKADLR	GEKATLNDKR	146	464	11	10	7	9	152	472	3	BS3	138.06807	7.802128	true	false	true	false	internal > 4	0.009316770186335404		0.02054794520547945	0.0	1.0	0.020689655172413793	1.0	127	2	2
Scan: 14494 Run: 20190410_QExHFX1_RSLC1_Beveridge_Clausen_IMP_DSS_JRmethod_R1 P1_K.VPSKK.F P2_R.QEDFYPFLKDNR.E 4 9	20190410_QExHFX1_RSLC1_Beveridge_Clausen_IMP_DSS_JRmethod_R1	14494	20190410_QExHFX1_RSLC1_Beveridge_Clausen_IMP_DSS_JRmethod_R1.mgf	2506	3	756.395416	2,266.164419	0.164419	3	2,266.163366	0.163366	Cas9	Cas9	false	Cas9	Cas9	false	VPSKK	QEDFYPFLKDNR	31	430	5	12	4	9	34	438	3	BS3	138.06807	7.768099	false	true	false	false	internal > 4	0.009316770186335404
Scan: 12616 Run: 20190410_QExHFX1_RSLC1_Beveridge_Clausen_IMP_DSS_JRmethod_R1 P1_K.ESILPKR.N P2_K.ESILPKR.N 6 6	20190410_QExHFX1_RSLC1_Beveridge_Clausen_IMP_DSS_JRmethod_R1	12616	20190410_QExHFX1_RSLC1_Beveridge_Clausen_IMP_DSS_JRmethod_R1.mgf	1580	3	608.030884	1,821.070823	0.070823	3	1,821.072365	0.072365	Cas9	Cas9	false	Cas9	Cas9	false	ESILPKR	ESILPKR	1112	1112	7	7	6	6	1117	1117	3	BS3	138.06807	7.763733	false	true	false	false	internal > 4	0.009316770186335404
Scan: 11863 Run: 20190410_QExHFX1_RSLC1_Beveridge_Clausen_IMP_DSS_JRmethod_R1 P1_R.QLLNAKLITQR.K P2_R.EKIEK.I 6 2	20190410_QExHFX1_RSLC1_Beveridge_Clausen_IMP_DSS_JRmethod_R1	11863	20190410_QExHFX1_RSLC1_Beveridge_Clausen_IMP_DSS_JRmethod_R1.mgf	1290	4	521.063836	2,080.226238	0.226238	4	2,080.225572	0.225572	Cas9	Cas9	false	Cas9	Cas9	false	EKIEK	QLLNAKLITQR	442	889	5	11	2	6	443	894	4	BS3	138.06807	7.756855	false	true	false	false	internal > 4	0.009316770186335404		0.02054794520547945	0.0	0.0	0.020689655172413793	0.0	124	1	0
Scan: 10361 Run: 20190410_QExHFX1_RSLC1_Beveridge_Clausen_IMP_DSS_JRmethod_R1 P1_K.SDNVPSEEVVKK.M P2_K.AGFIKR.Q 11 5	20190410_QExHFX1_RSLC1_Beveridge_Clausen_IMP_DSS_JRmethod_R1	10361	20190410_QExHFX1_RSLC1_Beveridge_Clausen_IMP_DSS_JRmethod_R1.mgf	693	3	720.395252	2,158.163927	0.163927	3	2,158.163365	0.163365	Cas9	Cas9	false	Cas9	Cas9	false	SDNVPSEEVVKK	AGFIKR	871	918	12	6	11	5	881	922	3	BS3	138.06807	7.753314	false	true	false	false	internal > 4	0.009316770186335404
Scan: 15458 Run: 20190410_QExHFX1_RSLC1_Beveridge_Clausen_IMP_DSS_JRmethod_R1 P1_R.KFDNLTK.A P2_K.FIKPILEK.M 1 3	20190410_QExHFX1_RSLC1_Beveridge_Clausen_IMP_DSS_JRmethod_R1	15458	20190410_QExHFX1_RSLC1_Beveridge_Clausen_IMP_DSS_JRmethod_R1.mgf	3019	4	498.295662	1,989.153542	0.153542	4	1,989.155032	0.155032	Cas9	Cas9	false	Cas9	Cas9	false	KFDNLTK	FIKPILEK	900	379	7	8	1	3	900	381	4	BS3	138.06807	7.751952	false	true	false	false	internal > 4	0.009316770186335404
Scan: 16198 Run: 20190410_QExHFX1_RSLC1_Beveridge_Clausen_IMP_DSS_JRmethod_R1 P1_K.KDLIIK.L P2_K.DDSIDNKVLTR.S 1 7	20190410_QExHFX1_RSLC1_Beveridge_Clausen_IMP_DSS_JRmethod_R1	16198	20190410_QExHFX1_RSLC1_Beveridge_Clausen_IMP_DSS_JRmethod_R1.mgf	3306	4	536.305925	2,141.194594	0.194594	4	2,141.194330	0.194330	Cas9	Cas9	false	Cas9	Cas9	false	KDLIIK	DDSIDNKVLTR	1196	853	6	11	1	7	1196	859	4	BS3	138.06807	7.740983	false	true	false	false	internal > 4	0.009316770186335404		0.02054794520547945	0.0	0.0	0.020689655172413793	0.0	121	0	0
Scan: 10969 Run: 20190410_QExHFX1_RSLC1_Beveridge_Clausen_IMP_DSS_JRmethod_R1 P1_R.NSDKLIAR.K P2_K.MKNYWR.Q 4 2	20190410_QExHFX1_RSLC1_Beveridge_Clausen_IMP_DSS_JRmethod_R1	10969	20190410_QExHFX1_RSLC1_Beveridge_Clausen_IMP_DSS_JRmethod_R1.mgf	927	4	492.509867	1,966.010362	0.010362	4	1,966.009447	0.009447	Cas9	Cas9	false	Cas9	Cas9	false	MKNYWR	NSDKLIAR	883	1119	6	8	2	4	884	1122	4	BS3	138.06807	7.732022	false	true	false	false	internal > 4	0.009316770186335404
Scan: 10893 Run: 20190410_QExHFX1_RSLC1_Beveridge_Clausen_IMP_DSS_JRmethod_R1 P1_K.VMKQLK.R P2_K.LVDSTDKADLR.L 3 7	20190410_QExHFX1_RSLC1_Beveridge_Clausen_IMP_DSS_JRmethod_R1	10893	20190410_QExHFX1_RSLC1_Beveridge_Clausen_IMP_DSS_JRmethod_R1.mgf	907	4	533.796203	2,131.155706	0.155706	4	2,131.155837	0.155837	Cas9	Cas9	false	Cas9	Cas9	false	LVDSTDKADLR	VMKQLK	146	651	11	6	7	3	152	653	4	BS3	138.06807	7.710888	false	true	false	false	internal > 4	0.009316770186335404		0.0	0.0	0.0	0.0	0.0	119	76	0
Scan: 12486 Run: 20190410_QExHFX1_RSLC1_Beveridge_Clausen_IMP_DSS_JRmethod_R1 P1_R.KLINGIR.D P2_R.KFDNLTK.A 1 1	20190410_QExHFX1_RSLC1_Beveridge_Clausen_IMP_DSS_JRmethod_R1	12486	20190410_QExHFX1_RSLC1_Beveridge_Clausen_IMP_DSS_JRmethod_R1.mgf	1531	4	454.772552	1,815.061102	0.061102	4	1,815.061800	0.061800	Cas9	Cas9	false	Cas9	Cas9	false	KLINGIR	KFDNLTK	669	900	7	7	1	1	669	900	4	BS3	138.06807	7.68754	false	true	false	false	internal > 4	0.009316770186335404		0.0	0.0	0.0	0.0	0.0	118	106	0
Scan: 15361 Run: 20190410_QExHFX1_RSLC1_Beveridge_Clausen_IMP_DSS_JRmethod_R1 P1_K.SKLVSDFR.K P2_K.SKLVSDFR.K 2 2	20190410_QExHFX1_RSLC1_Beveridge_Clausen_IMP_DSS_JRmethod_R1	15361	20190410_QExHFX1_RSLC1_Beveridge_Clausen_IMP_DSS_JRmethod_R1.mgf	2973	4	510.784060	2,039.107134	0.107134	4	2,039.105121	0.105121	Cas9	Cas9	false	Cas9	Cas9	false	SKLVSDFR	SKLVSDFR	964	964	8	8	2	2	965	965	4	BS3	138.06807	7.686714	false	true	false	false	internal > 4	0.009316770186335404
