# Supplementary material for: A synthetic peptide library for benchmarking crosslinking-mass spectrometry search engines for proteins and protein complexes
Source: Nat Commun. 2020 Feb 6;11:742. doi: 10.1038/s41467-020-14608-2 (PMC7005041; doi:10.1038/s41467-020-14608-2)
Supplement: Supplementary file 3 — Supplementary Data 1 [file 41467_2020_14608_MOESM3_ESM.zip › CSVfiles/R1_5perFDR_uniquePSMlevel_xiFDR1.1.27.csv]

PSMID	run	scan	PeakListFileName	ScanId	exp charge	exp m/z	exp mass	exp fractionalmass	match charge	match mass	match fractionalmass	Protein1	Description1	Decoy1	Protein2	Description2	Decoy2	PepSeq1	PepSeq2	PepPos1	PepPos2	PeptideLength1	PeptideLength2	LinkPos1	LinkPos2	ProteinLinkPos1	ProteinLinkPos2	Charge	Crosslinker	CrosslinkerModMass	Score	isDecoy	isTT	isTD	isDD	fdrGroup	fdr		PeptidePairFDR	Protein1FDR	Protein2FDR	LinkFDR	PPIFDR	peptide pair id	link id	ppi id	info
Scan: 20222 Run: 20190410_QExHFX1_RSLC1_Beveridge_Clausen_IMP_DSS_JRmethod_R1 P1_R.GGLSELDKAGFIK.R P2_R.GGLSELDKAGFIK.R 8 8	20190410_QExHFX1_RSLC1_Beveridge_Clausen_IMP_DSS_JRmethod_R1	20222	20190410_QExHFX1_RSLC1_Beveridge_Clausen_IMP_DSS_JRmethod_R1.mgf	4806	3	936.179697	2,805.517262	0.517262	3	2,805.516395	0.516395	Cas9	Cas9	false	Cas9	Cas9	false	GGLSELDKAGFIK	GGLSELDKAGFIK	910	910	13	13	8	8	917	917	3	BS3	138.06807	23.362812	false	true	false	false	internal > 4	0.0		0.0	0.0	0.0	0.0	0.0	231	192	0
Scan: 11851 Run: 20190410_QExHFX1_RSLC1_Beveridge_Clausen_IMP_DSS_JRmethod_R1 P1_K.SDNVPSEEVVKK.M P2_K.LVDSTDKADLR.L 11 7	20190410_QExHFX1_RSLC1_Beveridge_Clausen_IMP_DSS_JRmethod_R1	11851	20190410_QExHFX1_RSLC1_Beveridge_Clausen_IMP_DSS_JRmethod_R1.mgf	1285	3	900.802565	2,699.385866	0.385866	3	2,699.386500	0.386500	Cas9	Cas9	false	Cas9	Cas9	false	SDNVPSEEVVKK	LVDSTDKADLR	871	146	12	11	11	7	881	152	3	BS3	138.06807	22.86819	false	true	false	false	internal > 4	0.0		0.0	0.0	0.0	0.0	0.0	262	193	0
Scan: 13013 Run: 20190410_QExHFX1_RSLC1_Beveridge_Clausen_IMP_DSS_JRmethod_R1 P1_K.LVDSTDKADLR.L P2_K.LVDSTDKADLR.L 7 7	20190410_QExHFX1_RSLC1_Beveridge_Clausen_IMP_DSS_JRmethod_R1	13013	20190410_QExHFX1_RSLC1_Beveridge_Clausen_IMP_DSS_JRmethod_R1.mgf	1776	3	868.123687	2,601.349232	0.349232	3	2,601.349721	0.349721	Cas9	Cas9	false	Cas9	Cas9	false	LVDSTDKADLR	LVDSTDKADLR	146	146	11	11	7	7	152	152	3	BS3	138.06807	22.853045	false	true	false	false	internal > 4	0.0		0.0	0.0	0.0	0.0	0.0	245	191	0
Scan: 10524 Run: 20190410_QExHFX1_RSLC1_Beveridge_Clausen_IMP_DSS_JRmethod_R1 P1_K.SDNVPSEEVVKK.M P2_K.SDNVPSEEVVKK.M 11 11	20190410_QExHFX1_RSLC1_Beveridge_Clausen_IMP_DSS_JRmethod_R1	10524	20190410_QExHFX1_RSLC1_Beveridge_Clausen_IMP_DSS_JRmethod_R1.mgf	767	3	933.481695	2,797.423256	0.423256	3	2,797.423279	0.423279	Cas9	Cas9	false	Cas9	Cas9	false	SDNVPSEEVVKK	SDNVPSEEVVKK	871	871	12	12	11	11	881	881	3	BS3	138.06807	22.114235	false	true	false	false	internal > 4	0.0		0.0	0.0	0.0	0.0	0.0	102	189	0
Scan: 7923 Run: 20190410_QExHFX1_RSLC1_Beveridge_Clausen_IMP_DSS_JRmethod_R1 P1_K.SEQEIGKATAK.Y P2_K.SEQEIGKATAK.Y 7 7	20190410_QExHFX1_RSLC1_Beveridge_Clausen_IMP_DSS_JRmethod_R1	7923	20190410_QExHFX1_RSLC1_Beveridge_Clausen_IMP_DSS_JRmethod_R1.mgf	213	3	820.765946	2,459.276009	0.276009	3	2,459.275495	0.275495	Cas9	Cas9	false	Cas9	Cas9	false	SEQEIGKATAK	SEQEIGKATAK	1029	1029	11	11	7	7	1035	1035	3	BS3	138.06807	22.040709	false	true	false	false	internal > 4	0.0		0.0	0.0	0.0	0.0	0.0	179	190	0
Scan: 19277 Run: 20190410_QExHFX1_RSLC1_Beveridge_Clausen_IMP_DSS_JRmethod_R1 P1_K.TEVQTGGFSKESILPK.R P2_K.TEVQTGGFSKESILPK.R 10 10	20190410_QExHFX1_RSLC1_Beveridge_Clausen_IMP_DSS_JRmethod_R1	19277	20190410_QExHFX1_RSLC1_Beveridge_Clausen_IMP_DSS_JRmethod_R1.mgf	4472	4	895.475891	3,577.874458	0.874458	4	3,577.876691	0.876691	Cas9	Cas9	false	Cas9	Cas9	false	TEVQTGGFSKESILPK	TEVQTGGFSKESILPK	1102	1102	16	16	10	10	1111	1111	4	BS3	138.06807	21.773218	false	true	false	false	internal > 4	0.0		0.0	0.0	0.0	0.0	0.0	305	186	0
Scan: 21844 Run: 20190410_QExHFX1_RSLC1_Beveridge_Clausen_IMP_DSS_JRmethod_R1 P1_K.LVDSTDKADLR.L P2_K.KNLIGALLFDSGETAEATR.L 7 1	20190410_QExHFX1_RSLC1_Beveridge_Clausen_IMP_DSS_JRmethod_R1	21844	20190410_QExHFX1_RSLC1_Beveridge_Clausen_IMP_DSS_JRmethod_R1.mgf	5197	4	844.696605	3,374.757314	0.757314	4	3,374.756910	0.756910	Cas9	Cas9	false	Cas9	Cas9	false	LVDSTDKADLR	KNLIGALLFDSGETAEATR	146	49	11	19	7	1	152	49	4	BS3	138.06807	20.736053	false	true	false	false	internal > 4	0.0		0.0	0.0	0.0	0.0	0.0	304	183	0
Scan: 20829 Run: 20190410_QExHFX1_RSLC1_Beveridge_Clausen_IMP_DSS_JRmethod_R1 P1_K.VVDELVKVMGR.H P2_K.LESEFVYGDYKVYDVR.K 7 11	20190410_QExHFX1_RSLC1_Beveridge_Clausen_IMP_DSS_JRmethod_R1	20829	20190410_QExHFX1_RSLC1_Beveridge_Clausen_IMP_DSS_JRmethod_R1.mgf	4967	4	845.683252	3,378.703902	0.703902	4	3,378.705729	0.705729	Cas9	Cas9	false	Cas9	Cas9	false	VVDELVKVMGR	LESEFVYGDYKVYDVR	747	1008	11	16	7	11	753	1018	4	BS3	138.06807	19.983086	false	true	false	false	internal > 4	0.0		0.0	0.0	0.0	0.0	0.0	303	180	0
Scan: 23683 Run: 20190410_QExHFX1_RSLC1_Beveridge_Clausen_IMP_DSS_JRmethod_R1 P1_R.SSFEKNPIDFLEAK.G P2_R.SSFEKNPIDFLEAK.G 5 5	20190410_QExHFX1_RSLC1_Beveridge_Clausen_IMP_DSS_JRmethod_R1	23683	20190410_QExHFX1_RSLC1_Beveridge_Clausen_IMP_DSS_JRmethod_R1.mgf	5418	4	847.431150	3,385.695494	0.695494	4	3,385.696935	0.696935	Cas9	Cas9	false	Cas9	Cas9	false	SSFEKNPIDFLEAK	SSFEKNPIDFLEAK	1176	1176	14	14	5	5	1180	1180	4	BS3	138.06807	19.605961	false	true	false	false	internal > 4	0.0		0.0	0.0	0.0	0.0	0.0	302	177	0
Scan: 22872 Run: 20190410_QExHFX1_RSLC1_Beveridge_Clausen_IMP_DSS_JRmethod_R1 P1_R.SSFEKNPIDFLEAK.G P2_R.IEEGIKELGSQILK.E 5 6	20190410_QExHFX1_RSLC1_Beveridge_Clausen_IMP_DSS_JRmethod_R1	22872	20190410_QExHFX1_RSLC1_Beveridge_Clausen_IMP_DSS_JRmethod_R1.mgf	5334	4	830.448564	3,317.765150	0.765150	4	3,317.764622	0.764622	Cas9	Cas9	false	Cas9	Cas9	false	SSFEKNPIDFLEAK	IEEGIKELGSQILK	1176	788	14	14	5	6	1180	793	4	BS3	138.06807	18.446895	false	true	false	false	internal > 4	0.0		0.0	0.0	0.0	0.0	0.0	301	171	0
Scan: 17971 Run: 20190410_QExHFX1_RSLC1_Beveridge_Clausen_IMP_DSS_JRmethod_R1 P1_K.YDENDKLIR.E P2_K.DFQFYKVR.E 6 6	20190410_QExHFX1_RSLC1_Beveridge_Clausen_IMP_DSS_JRmethod_R1	17971	20190410_QExHFX1_RSLC1_Beveridge_Clausen_IMP_DSS_JRmethod_R1.mgf	4024	3	802.409582	2,404.206917	0.206917	3	2,404.206294	0.206294	Cas9	Cas9	false	Cas9	Cas9	false	DFQFYKVR	YDENDKLIR	973	947	8	9	6	6	978	952	3	BS3	138.06807	18.420576	false	true	false	false	internal > 4	0.0		0.0	0.0	0.0	0.0	0.0	186	185	0
Scan: 16865 Run: 20190410_QExHFX1_RSLC1_Beveridge_Clausen_IMP_DSS_JRmethod_R1 P1_R.QEDFYPFLKDNR.E P2_R.GKSDNVPSEEVVK.K 9 2	20190410_QExHFX1_RSLC1_Beveridge_Clausen_IMP_DSS_JRmethod_R1	16865	20190410_QExHFX1_RSLC1_Beveridge_Clausen_IMP_DSS_JRmethod_R1.mgf	3603	4	774.884732	3,095.509822	0.509822	4	3,095.508742	0.508742	Cas9	Cas9	false	Cas9	Cas9	false	GKSDNVPSEEVVK	QEDFYPFLKDNR	869	430	13	12	2	9	870	438	4	BS3	138.06807	18.274848	false	true	false	false	internal > 4	0.0		0.0	0.0	0.0	0.0	0.0	299	170	0
Scan: 20607 Run: 20190410_QExHFX1_RSLC1_Beveridge_Clausen_IMP_DSS_JRmethod_R1 P1_K.SDNVPSEEVVKK.M P2_K.KNLIGALLFDSGETAEATR.L 11 1	20190410_QExHFX1_RSLC1_Beveridge_Clausen_IMP_DSS_JRmethod_R1	20607	20190410_QExHFX1_RSLC1_Beveridge_Clausen_IMP_DSS_JRmethod_R1.mgf	4916	4	869.205436	3,472.792638	0.792638	4	3,472.793689	0.793689	Cas9	Cas9	false	Cas9	Cas9	false	SDNVPSEEVVKK	KNLIGALLFDSGETAEATR	871	49	12	19	11	1	881	49	4	BS3	138.06807	17.989206	false	true	false	false	internal > 4	0.0		0.0	0.0	0.0	0.0	0.0	298	165	0
Scan: 16575 Run: 20190410_QExHFX1_RSLC1_Beveridge_Clausen_IMP_DSS_JRmethod_R1 P1_K.FDNLTKAER.G P2_K.DFQFYKVR.E 6 6	20190410_QExHFX1_RSLC1_Beveridge_Clausen_IMP_DSS_JRmethod_R1	16575	20190410_QExHFX1_RSLC1_Beveridge_Clausen_IMP_DSS_JRmethod_R1.mgf	3474	3	778.401849	2,332.183718	0.183718	3	2,332.185164	0.185164	Cas9	Cas9	false	Cas9	Cas9	false	FDNLTKAER	DFQFYKVR	901	973	9	8	6	6	906	978	3	BS3	138.06807	17.923871	false	true	false	false	internal > 4	0.0		0.0	0.0	0.0	0.0	0.0	164	181	0
Scan: 15182 Run: 20190410_QExHFX1_RSLC1_Beveridge_Clausen_IMP_DSS_JRmethod_R1 P1_K.LVDSTDKADLR.L P2_R.KDFQFYK.V 7 1	20190410_QExHFX1_RSLC1_Beveridge_Clausen_IMP_DSS_JRmethod_R1	15182	20190410_QExHFX1_RSLC1_Beveridge_Clausen_IMP_DSS_JRmethod_R1.mgf	2883	3	782.406127	2,344.196552	0.196552	3	2,344.195060	0.195060	Cas9	Cas9	false	Cas9	Cas9	false	LVDSTDKADLR	KDFQFYK	146	972	11	7	7	1	152	972	3	BS3	138.06807	17.901783	false	true	false	false	internal > 4	0.0		0.0	0.0	0.0	0.0	0.0	143	178	0
Scan: 10582 Run: 20190410_QExHFX1_RSLC1_Beveridge_Clausen_IMP_DSS_JRmethod_R1 P1_R.GKSDNVPSEEVVK.K P2_R.GKSDNVPSEEVVK.K 2 2	20190410_QExHFX1_RSLC1_Beveridge_Clausen_IMP_DSS_JRmethod_R1	10582	20190410_QExHFX1_RSLC1_Beveridge_Clausen_IMP_DSS_JRmethod_R1.mgf	782	4	728.873822	2,911.466182	0.466182	4	2,911.466207	0.466207	Cas9	Cas9	false	Cas9	Cas9	false	GKSDNVPSEEVVK	GKSDNVPSEEVVK	869	869	13	13	2	2	870	870	4	BS3	138.06807	17.779169	false	true	false	false	internal > 4	0.0		0.0	0.0	0.0	0.0	0.0	295	163	0
Scan: 10664 Run: 20190410_QExHFX1_RSLC1_Beveridge_Clausen_IMP_DSS_JRmethod_R1 P1_R.NSDKLIAR.K P2_R.NSDKLIAR.K 4 4	20190410_QExHFX1_RSLC1_Beveridge_Clausen_IMP_DSS_JRmethod_R1	10664	20190410_QExHFX1_RSLC1_Beveridge_Clausen_IMP_DSS_JRmethod_R1.mgf	831	3	657.372424	1,969.095443	0.095443	3	1,969.095619	0.095619	Cas9	Cas9	false	Cas9	Cas9	false	NSDKLIAR	NSDKLIAR	1119	1119	8	8	4	4	1122	1122	3	BS3	138.06807	17.605051	false	true	false	false	internal > 4	0.0		0.0	0.0	0.0	0.0	0.0	193	68	0
Scan: 13973 Run: 20190410_QExHFX1_RSLC1_Beveridge_Clausen_IMP_DSS_JRmethod_R1 P1_R.KPAFLSGEQK.K P2_R.KPAFLSGEQK.K 1 1	20190410_QExHFX1_RSLC1_Beveridge_Clausen_IMP_DSS_JRmethod_R1	13973	20190410_QExHFX1_RSLC1_Beveridge_Clausen_IMP_DSS_JRmethod_R1.mgf	2229	3	782.761201	2,345.261774	0.261774	3	2,345.263081	0.263081	Cas9	Cas9	false	Cas9	Cas9	false	KPAFLSGEQK	KPAFLSGEQK	540	540	10	10	1	1	540	540	3	BS3	138.06807	17.437315	false	true	false	false	internal > 4	0.0		0.0	0.0	0.0	0.0	0.0	265	188	0
Scan: 14844 Run: 20190410_QExHFX1_RSLC1_Beveridge_Clausen_IMP_DSS_JRmethod_R1 P1_K.MIAKSEQEIGK.A P2_K.DFQFYKVR.E 4 6	20190410_QExHFX1_RSLC1_Beveridge_Clausen_IMP_DSS_JRmethod_R1	14844	20190410_QExHFX1_RSLC1_Beveridge_Clausen_IMP_DSS_JRmethod_R1.mgf	2700	3	830.430054	2,488.268333	0.268333	3	2,488.267180	0.267180	Cas9	Cas9	false	Cas9	Cas9	false	DFQFYKVR	MIAKSEQEIGK	973	1025	8	11	6	4	978	1028	3	BS3	138.06807	17.307415	false	true	false	false	internal > 4	0.0		0.0	0.0	0.0	0.0	0.0	76	172	0
Scan: 14641 Run: 20190410_QExHFX1_RSLC1_Beveridge_Clausen_IMP_DSS_JRmethod_R1 P1_K.YDENDKLIR.E P2_K.YDENDKLIR.E 6 6	20190410_QExHFX1_RSLC1_Beveridge_Clausen_IMP_DSS_JRmethod_R1	14641	20190410_QExHFX1_RSLC1_Beveridge_Clausen_IMP_DSS_JRmethod_R1.mgf	2585	3	823.415198	2,467.223765	0.223765	3	2,467.223065	0.223065	Cas9	Cas9	false	Cas9	Cas9	false	YDENDKLIR	YDENDKLIR	947	947	9	9	6	6	952	952	3	BS3	138.06807	17.151489	false	true	false	false	internal > 4	0.0		0.0	0.0	0.0	0.0	0.0	291	160	0
Scan: 12020 Run: 20190410_QExHFX1_RSLC1_Beveridge_Clausen_IMP_DSS_JRmethod_R1 P1_K.KGILQTVK.V P2_K.KGILQTVK.V 1 1	20190410_QExHFX1_RSLC1_Beveridge_Clausen_IMP_DSS_JRmethod_R1	12020	20190410_QExHFX1_RSLC1_Beveridge_Clausen_IMP_DSS_JRmethod_R1.mgf	1358	3	637.406268	1,909.196975	0.196975	3	1,909.197567	0.197567	Cas9	Cas9	false	Cas9	Cas9	false	KGILQTVK	KGILQTVK	739	739	8	8	1	1	739	739	3	BS3	138.06807	16.897068	false	true	false	false	internal > 4	0.0		0.0	0.0	0.0	0.0	0.0	173	176	0
Scan: 18660 Run: 20190410_QExHFX1_RSLC1_Beveridge_Clausen_IMP_DSS_JRmethod_R1 P1_R.SSFEKNPIDFLEAK.G P2_K.KLVDSTDK.A 5 1	20190410_QExHFX1_RSLC1_Beveridge_Clausen_IMP_DSS_JRmethod_R1	18660	20190410_QExHFX1_RSLC1_Beveridge_Clausen_IMP_DSS_JRmethod_R1.mgf	4266	3	889.796824	2,666.368643	0.368643	3	2,666.369059	0.369059	Cas9	Cas9	false	Cas9	Cas9	false	KLVDSTDK	SSFEKNPIDFLEAK	145	1176	8	14	1	5	145	1180	3	BS3	138.06807	16.84026	false	true	false	false	internal > 4	0.0		0.0	0.0	0.0	0.0	0.0	263	187	0
Scan: 14773 Run: 20190410_QExHFX1_RSLC1_Beveridge_Clausen_IMP_DSS_JRmethod_R1 P1_K.SKLVSDFR.K P2_K.SKLVSDFR.K 2 2	20190410_QExHFX1_RSLC1_Beveridge_Clausen_IMP_DSS_JRmethod_R1	14773	20190410_QExHFX1_RSLC1_Beveridge_Clausen_IMP_DSS_JRmethod_R1.mgf	2653	3	680.709137	2,039.105582	0.105582	3	2,039.105121	0.105121	Cas9	Cas9	false	Cas9	Cas9	false	SKLVSDFR	SKLVSDFR	964	964	8	8	2	2	965	965	3	BS3	138.06807	16.501038	false	true	false	false	internal > 4	0.0		0.0	0.0	0.0	0.0	0.0	118	169	0
Scan: 21697 Run: 20190410_QExHFX1_RSLC1_Beveridge_Clausen_IMP_DSS_JRmethod_R1 P1_K.TILDFLKSDGFANR.N P2_K.FDNLTKAER.G 7 6	20190410_QExHFX1_RSLC1_Beveridge_Clausen_IMP_DSS_JRmethod_R1	21697	20190410_QExHFX1_RSLC1_Beveridge_Clausen_IMP_DSS_JRmethod_R1.mgf	5147	3	943.159115	2,826.455516	0.455516	3	2,826.455189	0.455189	Cas9	Cas9	false	Cas9	Cas9	false	FDNLTKAER	TILDFLKSDGFANR	901	682	9	14	6	7	906	688	3	BS3	138.06807	16.430053	false	true	false	false	internal > 4	0.0		0.0	0.0	0.0	0.0	0.0	246	184	0
Scan: 14396 Run: 20190410_QExHFX1_RSLC1_Beveridge_Clausen_IMP_DSS_JRmethod_R1 P1_R.NSDKLIAR.K P2_K.DDSIDNKVLTR.S 4 7	20190410_QExHFX1_RSLC1_Beveridge_Clausen_IMP_DSS_JRmethod_R1	14396	20190410_QExHFX1_RSLC1_Beveridge_Clausen_IMP_DSS_JRmethod_R1.mgf	2449	3	777.083831	2,328.229664	0.229664	3	2,328.228483	0.228483	Cas9	Cas9	false	Cas9	Cas9	false	NSDKLIAR	DDSIDNKVLTR	1119	853	8	11	4	7	1122	859	3	BS3	138.06807	16.399703	false	true	false	false	internal > 4	0.0		0.0	0.0	0.0	0.0	0.0	216	179	0
Scan: 10492 Run: 20190410_QExHFX1_RSLC1_Beveridge_Clausen_IMP_DSS_JRmethod_R1 P1_K.SEQEIGKATAK.Y P2_K.FKVLGNTDR.H 7 2	20190410_QExHFX1_RSLC1_Beveridge_Clausen_IMP_DSS_JRmethod_R1	10492	20190410_QExHFX1_RSLC1_Beveridge_Clausen_IMP_DSS_JRmethod_R1.mgf	754	3	783.419880	2,347.237811	0.237811	3	2,347.238321	0.238321	Cas9	Cas9	false	Cas9	Cas9	false	SEQEIGKATAK	FKVLGNTDR	1029	36	11	9	7	2	1035	37	3	BS3	138.06807	16.126323	false	true	false	false	internal > 4	0.0		0.0	0.0	0.0	0.0	0.0	195	174	0
Scan: 8256 Run: 20190410_QExHFX1_RSLC1_Beveridge_Clausen_IMP_DSS_JRmethod_R1 P1_K.KLVDSTDK.A P2_K.KLVDSTDK.A 1 1	20190410_QExHFX1_RSLC1_Beveridge_Clausen_IMP_DSS_JRmethod_R1	8256	20190410_QExHFX1_RSLC1_Beveridge_Clausen_IMP_DSS_JRmethod_R1.mgf	258	3	650.021325	1,947.042146	0.042146	3	1,947.041183	0.041183	Cas9	Cas9	false	Cas9	Cas9	false	KLVDSTDK	KLVDSTDK	145	145	8	8	1	1	145	145	3	BS3	138.06807	15.950383	false	true	false	false	internal > 4	0.0		0.0	0.0	0.0	0.0	0.0	162	168	0
Scan: 9932 Run: 20190410_QExHFX1_RSLC1_Beveridge_Clausen_IMP_DSS_JRmethod_R1 P1_K.SEQEIGKATAK.Y P2_K.ESILPKR.N 7 6	20190410_QExHFX1_RSLC1_Beveridge_Clausen_IMP_DSS_JRmethod_R1	9932	20190410_QExHFX1_RSLC1_Beveridge_Clausen_IMP_DSS_JRmethod_R1.mgf	593	3	714.398828	2,140.174655	0.174655	3	2,140.173930	0.173930	Cas9	Cas9	false	Cas9	Cas9	false	SEQEIGKATAK	ESILPKR	1029	1112	11	7	7	6	1035	1117	3	BS3	138.06807	15.802589	false	true	false	false	internal > 4	0.0		0.0	0.0	0.0	0.0	0.0	283	146	0
Scan: 18901 Run: 20190410_QExHFX1_RSLC1_Beveridge_Clausen_IMP_DSS_JRmethod_R1 P1_R.QLLNAKLITQR.K P2_R.GGLSELDKAGFIK.R 6 8	20190410_QExHFX1_RSLC1_Beveridge_Clausen_IMP_DSS_JRmethod_R1	18901	20190410_QExHFX1_RSLC1_Beveridge_Clausen_IMP_DSS_JRmethod_R1.mgf	4346	4	693.152178	2,768.579606	0.579606	4	2,768.579998	0.579998	Cas9	Cas9	false	Cas9	Cas9	false	GGLSELDKAGFIK	QLLNAKLITQR	910	889	13	11	8	6	917	894	4	BS3	138.06807	15.721037	false	true	false	false	internal > 4	0.0		0.0	0.0	0.0	0.0	0.0	74	157	0
Scan: 13676 Run: 20190410_QExHFX1_RSLC1_Beveridge_Clausen_IMP_DSS_JRmethod_R1 P1_R.HKPENIVIEMAR.E P2_K.FDNLTKAER.G 2 6	20190410_QExHFX1_RSLC1_Beveridge_Clausen_IMP_DSS_JRmethod_R1	13676	20190410_QExHFX1_RSLC1_Beveridge_Clausen_IMP_DSS_JRmethod_R1.mgf	2105	4	671.602294	2,682.380070	0.380070	4	2,682.379916	0.379916	Cas9	Cas9	false	Cas9	Cas9	false	FDNLTKAER	HKPENIVIEMAR	901	758	9	12	6	2	906	759	4	BS3	138.06807	15.634605	false	true	false	false	internal > 4	0.0		0.0	0.0	0.0	0.0	0.0	281	144	0
Scan: 14174 Run: 20190410_QExHFX1_RSLC1_Beveridge_Clausen_IMP_DSS_JRmethod_R1 P1_R.LEESFLVEEDKK.H P2_R.GKSDNVPSEEVVK.K 11 2	20190410_QExHFX1_RSLC1_Beveridge_Clausen_IMP_DSS_JRmethod_R1	14174	20190410_QExHFX1_RSLC1_Beveridge_Clausen_IMP_DSS_JRmethod_R1.mgf	2325	4	748.382996	2,989.502878	0.502878	4	2,989.501924	0.501924	Cas9	Cas9	false	Cas9	Cas9	false	GKSDNVPSEEVVK	LEESFLVEEDKK	869	105	13	12	2	11	870	115	4	BS3	138.06807	15.601891	false	true	false	false	internal > 4	0.0		0.0	0.0	0.0	0.0	0.0	280	143	0
Scan: 18585 Run: 20190410_QExHFX1_RSLC1_Beveridge_Clausen_IMP_DSS_JRmethod_R1 P1_K.TEVQTGGFSKESILPK.R P2_K.FIKPILEK.M 10 3	20190410_QExHFX1_RSLC1_Beveridge_Clausen_IMP_DSS_JRmethod_R1	18585	20190410_QExHFX1_RSLC1_Beveridge_Clausen_IMP_DSS_JRmethod_R1.mgf	4238	4	712.154549	2,844.589090	0.589090	4	2,844.588830	0.588830	Cas9	Cas9	false	Cas9	Cas9	false	FIKPILEK	TEVQTGGFSKESILPK	379	1102	8	16	3	10	381	1111	4	BS3	138.06807	15.29096	false	true	false	false	internal > 4	0.0		0.0	0.0	0.0	0.0	0.0	279	139	0
Scan: 14673 Run: 20190410_QExHFX1_RSLC1_Beveridge_Clausen_IMP_DSS_JRmethod_R1 P1_K.SEQEIGKATAK.Y P2_K.DLIIKLPK.Y 7 5	20190410_QExHFX1_RSLC1_Beveridge_Clausen_IMP_DSS_JRmethod_R1	14673	20190410_QExHFX1_RSLC1_Beveridge_Clausen_IMP_DSS_JRmethod_R1.mgf	2601	3	746.769165	2,237.285666	0.285666	3	2,237.288232	0.288232	Cas9	Cas9	false	Cas9	Cas9	false	SEQEIGKATAK	DLIIKLPK	1029	1197	11	8	7	5	1035	1201	3	BS3	138.06807	15.229544	false	true	false	false	internal > 4	0.0		0.0	0.0	0.0	0.0	0.0	175	164	0
Scan: 13293 Run: 20190410_QExHFX1_RSLC1_Beveridge_Clausen_IMP_DSS_JRmethod_R1 P1_K.NLPNEKVLPK.H P2_K.NLPNEKVLPK.H 6 6	20190410_QExHFX1_RSLC1_Beveridge_Clausen_IMP_DSS_JRmethod_R1	13293	20190410_QExHFX1_RSLC1_Beveridge_Clausen_IMP_DSS_JRmethod_R1.mgf	1941	3	814.144265	2,439.410966	0.410966	3	2,439.410077	0.410077	Cas9	Cas9	false	Cas9	Cas9	false	NLPNEKVLPK	NLPNEKVLPK	505	505	10	10	6	6	510	510	3	BS3	138.06807	15.063429	false	true	false	false	internal > 4	0.0		0.0	0.0	0.0	0.0	0.0	131	158	0
Scan: 11849 Run: 20190410_QExHFX1_RSLC1_Beveridge_Clausen_IMP_DSS_JRmethod_R1 P1_K.FDNLTKAER.G P2_K.FDNLTKAER.G 6 6	20190410_QExHFX1_RSLC1_Beveridge_Clausen_IMP_DSS_JRmethod_R1	11849	20190410_QExHFX1_RSLC1_Beveridge_Clausen_IMP_DSS_JRmethod_R1.mgf	1284	3	775.400258	2,323.178945	0.178945	3	2,323.180805	0.180805	Cas9	Cas9	false	Cas9	Cas9	false	FDNLTKAER	FDNLTKAER	901	901	9	9	6	6	906	906	3	BS3	138.06807	14.982907	false	true	false	false	internal > 4	0.0		0.0	0.0	0.0	0.0	0.0	276	137	0
Scan: 11289 Run: 20190410_QExHFX1_RSLC1_Beveridge_Clausen_IMP_DSS_JRmethod_R1 P1_R.NSDKLIAR.K P2_K.KGILQTVK.V 4 1	20190410_QExHFX1_RSLC1_Beveridge_Clausen_IMP_DSS_JRmethod_R1	11289	20190410_QExHFX1_RSLC1_Beveridge_Clausen_IMP_DSS_JRmethod_R1.mgf	1015	3	647.389587	1,939.146932	0.146932	3	1,939.146593	0.146593	Cas9	Cas9	false	Cas9	Cas9	false	NSDKLIAR	KGILQTVK	1119	739	8	8	4	1	1122	739	3	BS3	138.06807	14.973281	false	true	false	false	internal > 4	0.0		0.0	0.0	0.0	0.0	0.0	234	175	0
Scan: 13011 Run: 20190410_QExHFX1_RSLC1_Beveridge_Clausen_IMP_DSS_JRmethod_R1 P1_K.FKVLGNTDR.H P2_K.ESILPKR.N 2 6	20190410_QExHFX1_RSLC1_Beveridge_Clausen_IMP_DSS_JRmethod_R1	13011	20190410_QExHFX1_RSLC1_Beveridge_Clausen_IMP_DSS_JRmethod_R1.mgf	1775	3	677.053056	2,028.137339	0.137339	3	2,028.136756	0.136756	Cas9	Cas9	false	Cas9	Cas9	false	ESILPKR	FKVLGNTDR	1112	36	7	9	6	2	1117	37	3	BS3	138.06807	14.893239	false	true	false	false	internal > 4	0.0		0.0	0.0	0.0	0.0	0.0	274	136	0
Scan: 20461 Run: 20190410_QExHFX1_RSLC1_Beveridge_Clausen_IMP_DSS_JRmethod_R1 P1_K.DFQFYKVR.E P2_K.DFQFYKVR.E 6 6	20190410_QExHFX1_RSLC1_Beveridge_Clausen_IMP_DSS_JRmethod_R1	20461	20190410_QExHFX1_RSLC1_Beveridge_Clausen_IMP_DSS_JRmethod_R1.mgf	4875	3	781.403728	2,341.189355	0.189355	3	2,341.189523	0.189523	Cas9	Cas9	false	Cas9	Cas9	false	DFQFYKVR	DFQFYKVR	973	973	8	8	6	6	978	978	3	BS3	138.06807	14.633645	false	true	false	false	internal > 4	0.0		0.0	0.0	0.0	0.0	0.0	40	145	0
Scan: 15124 Run: 20190410_QExHFX1_RSLC1_Beveridge_Clausen_IMP_DSS_JRmethod_R1 P1_K.KGILQTVK.V P2_K.DDSIDNKVLTR.S 1 7	20190410_QExHFX1_RSLC1_Beveridge_Clausen_IMP_DSS_JRmethod_R1	15124	20190410_QExHFX1_RSLC1_Beveridge_Clausen_IMP_DSS_JRmethod_R1.mgf	2852	3	767.100586	2,298.279929	0.279929	3	2,298.279457	0.279457	Cas9	Cas9	false	Cas9	Cas9	false	KGILQTVK	DDSIDNKVLTR	739	853	8	11	1	7	739	859	3	BS3	138.06807	14.46272	false	true	false	false	internal > 4	0.0		0.0	0.0	0.0	0.0	0.0	207	166	0
Scan: 15453 Run: 20190410_QExHFX1_RSLC1_Beveridge_Clausen_IMP_DSS_JRmethod_R1 P1_R.KFDNLTK.A P2_K.FIKPILEK.M 1 3	20190410_QExHFX1_RSLC1_Beveridge_Clausen_IMP_DSS_JRmethod_R1	15453	20190410_QExHFX1_RSLC1_Beveridge_Clausen_IMP_DSS_JRmethod_R1.mgf	3016	3	664.058667	1,989.154172	0.154172	3	1,989.155032	0.155032	Cas9	Cas9	false	Cas9	Cas9	false	KFDNLTK	FIKPILEK	900	379	7	8	1	3	900	381	3	BS3	138.06807	14.395825	false	true	false	false	internal > 4	0.0		0.0	0.0	0.0	0.0	0.0	160	155	0
Scan: 12273 Run: 20190410_QExHFX1_RSLC1_Beveridge_Clausen_IMP_DSS_JRmethod_R1 P1_K.SKLVSDFR.K P2_R.QQLPEKYK.E 2 6	20190410_QExHFX1_RSLC1_Beveridge_Clausen_IMP_DSS_JRmethod_R1	12273	20190410_QExHFX1_RSLC1_Beveridge_Clausen_IMP_DSS_JRmethod_R1.mgf	1446	3	708.056962	2,121.149057	0.149057	3	2,121.146988	0.146988	Cas9	Cas9	false	Cas9	Cas9	false	QQLPEKYK	SKLVSDFR	345	964	8	8	6	2	350	965	3	BS3	138.06807	14.302429	false	true	false	false	internal > 4	0.0		0.0	0.0	0.0	0.0	0.0	151	154	0
Scan: 12480 Run: 20190410_QExHFX1_RSLC1_Beveridge_Clausen_IMP_DSS_JRmethod_R1 P1_R.KLINGIR.D P2_R.KFDNLTK.A 1 1	20190410_QExHFX1_RSLC1_Beveridge_Clausen_IMP_DSS_JRmethod_R1	12480	20190410_QExHFX1_RSLC1_Beveridge_Clausen_IMP_DSS_JRmethod_R1.mgf	1528	3	606.027997	1,815.062162	0.062162	3	1,815.061800	0.061800	Cas9	Cas9	false	Cas9	Cas9	false	KLINGIR	KFDNLTK	669	900	7	7	1	1	669	900	3	BS3	138.06807	14.238004	false	true	false	false	internal > 4	0.0		0.0	0.0	0.0	0.0	0.0	113	150	0
Scan: 16729 Run: 20190410_QExHFX1_RSLC1_Beveridge_Clausen_IMP_DSS_JRmethod_R1 P1_K.TEVQTGGFSKESILPK.R P2_R.KFDNLTK.A 10 1	20190410_QExHFX1_RSLC1_Beveridge_Clausen_IMP_DSS_JRmethod_R1	16729	20190410_QExHFX1_RSLC1_Beveridge_Clausen_IMP_DSS_JRmethod_R1.mgf	3532	4	681.617927	2,722.442602	0.442602	4	2,722.442893	0.442893	Cas9	Cas9	false	Cas9	Cas9	false	KFDNLTK	TEVQTGGFSKESILPK	900	1102	7	16	1	10	900	1111	4	BS3	138.06807	14.178946	false	true	false	false	internal > 4	0.0		0.0	0.0	0.0	0.0	0.0	239	173	0
Scan: 13226 Run: 20190410_QExHFX1_RSLC1_Beveridge_Clausen_IMP_DSS_JRmethod_R1 P1_K.KGILQTVK.V P2_K.KDLIIK.L 1 1	20190410_QExHFX1_RSLC1_Beveridge_Clausen_IMP_DSS_JRmethod_R1	13226	20190410_QExHFX1_RSLC1_Beveridge_Clausen_IMP_DSS_JRmethod_R1.mgf	1901	3	585.045044	1,752.113303	0.113303	3	1,752.112440	0.112440	Cas9	Cas9	false	Cas9	Cas9	false	KGILQTVK	KDLIIK	739	1196	8	6	1	1	739	1196	3	BS3	138.06807	14.021358	false	true	false	false	internal > 4	0.0		0.0	0.0	0.0	0.0	0.0	184	159	0
Scan: 13412 Run: 20190410_QExHFX1_RSLC1_Beveridge_Clausen_IMP_DSS_JRmethod_R1 P1_K.SKLVSDFR.K P2_K.KDWDPK.K 2 1	20190410_QExHFX1_RSLC1_Beveridge_Clausen_IMP_DSS_JRmethod_R1	13412	20190410_QExHFX1_RSLC1_Beveridge_Clausen_IMP_DSS_JRmethod_R1.mgf	2005	3	626.331872	1,875.973787	0.973787	3	1,875.973045	0.973045	Cas9	Cas9	false	Cas9	Cas9	false	KDWDPK	SKLVSDFR	1128	964	6	8	1	2	1128	965	3	BS3	138.06807	13.905888	false	true	false	false	internal > 4	0.0		0.0	0.0	0.0	0.0	0.0	157	151	0
Scan: 13969 Run: 20190410_QExHFX1_RSLC1_Beveridge_Clausen_IMP_DSS_JRmethod_R1 P1_R.KPAFLSGEQK.K P2_R.KPAFLSGEQK.K 1 1	20190410_QExHFX1_RSLC1_Beveridge_Clausen_IMP_DSS_JRmethod_R1	13969	20190410_QExHFX1_RSLC1_Beveridge_Clausen_IMP_DSS_JRmethod_R1.mgf	2227	4	587.322567	2,345.261162	0.261162	4	2,345.263081	0.263081	Cas9	Cas9	false	Cas9	Cas9	false	KPAFLSGEQK	KPAFLSGEQK	540	540	10	10	1	1	540	540	4	BS3	138.06807	13.868645	false	true	false	false	internal > 4	0.0		0.0	0.0	0.0	0.0	0.0	265	188	0
Scan: 17254 Run: 20190410_QExHFX1_RSLC1_Beveridge_Clausen_IMP_DSS_JRmethod_R1 P1_K.VVDELVKVMGR.H P2_R.KPAFLSGEQK.K 7 1	20190410_QExHFX1_RSLC1_Beveridge_Clausen_IMP_DSS_JRmethod_R1	17254	20190410_QExHFX1_RSLC1_Beveridge_Clausen_IMP_DSS_JRmethod_R1.mgf	3739	4	626.346231	2,501.355818	0.355818	4	2,501.356329	0.356329	Cas9	Cas9	false	Cas9	Cas9	false	VVDELVKVMGR	KPAFLSGEQK	747	540	11	10	7	1	753	540	4	BS3	138.06807	13.8227	false	true	false	false	internal > 4	0.0		0.0	0.0	0.0	0.0	0.0	181	156	0
Scan: 18659 Run: 20190410_QExHFX1_RSLC1_Beveridge_Clausen_IMP_DSS_JRmethod_R1 P1_R.SSFEKNPIDFLEAK.G P2_K.KLVDSTDK.A 5 1	20190410_QExHFX1_RSLC1_Beveridge_Clausen_IMP_DSS_JRmethod_R1	18659	20190410_QExHFX1_RSLC1_Beveridge_Clausen_IMP_DSS_JRmethod_R1.mgf	4265	4	667.599437	2,666.368642	0.368642	4	2,666.369059	0.369059	Cas9	Cas9	false	Cas9	Cas9	false	KLVDSTDK	SSFEKNPIDFLEAK	145	1176	8	14	1	5	145	1180	4	BS3	138.06807	13.822139	false	true	false	false	internal > 4	0.0		0.0	0.0	0.0	0.0	0.0	263	187	0
Scan: 12156 Run: 20190410_QExHFX1_RSLC1_Beveridge_Clausen_IMP_DSS_JRmethod_R1 P1_K.SDNVPSEEVVKK.M P2_K.LVDSTDKADLR.L 11 7	20190410_QExHFX1_RSLC1_Beveridge_Clausen_IMP_DSS_JRmethod_R1	12156	20190410_QExHFX1_RSLC1_Beveridge_Clausen_IMP_DSS_JRmethod_R1.mgf	1399	4	675.854739	2,699.389850	0.389850	4	2,699.386500	0.386500	Cas9	Cas9	false	Cas9	Cas9	false	SDNVPSEEVVKK	LVDSTDKADLR	871	146	12	11	11	7	881	152	4	BS3	138.06807	13.770023	false	true	false	false	internal > 4	0.0		0.0	0.0	0.0	0.0	0.0	262	193	0
Scan: 7711 Run: 20190410_QExHFX1_RSLC1_Beveridge_Clausen_IMP_DSS_JRmethod_R1 P1_K.LVDSTDKADLR.L P2_K.GQKNSR.E 7 3	20190410_QExHFX1_RSLC1_Beveridge_Clausen_IMP_DSS_JRmethod_R1	7711	20190410_QExHFX1_RSLC1_Beveridge_Clausen_IMP_DSS_JRmethod_R1.mgf	161	3	687.030628	2,058.070055	0.070055	3	2,058.070527	0.070527	Cas9	Cas9	false	Cas9	Cas9	false	LVDSTDKADLR	GQKNSR	146	777	11	6	7	3	152	779	3	BS3	138.06807	13.710234	false	true	false	false	internal > 4	0.0		0.0	0.0	0.0	0.0	0.0	169	152	0
Scan: 7703 Run: 20190410_QExHFX1_RSLC1_Beveridge_Clausen_IMP_DSS_JRmethod_R1 P1_K.VLSAYNKHR.D P2_K.KLVDSTDK.A 7 1	20190410_QExHFX1_RSLC1_Beveridge_Clausen_IMP_DSS_JRmethod_R1	7703	20190410_QExHFX1_RSLC1_Beveridge_Clausen_IMP_DSS_JRmethod_R1.mgf	158	3	710.723534	2,129.148773	0.148773	3	2,129.148049	0.148049	Cas9	Cas9	false	Cas9	Cas9	false	KLVDSTDK	VLSAYNKHR	145	1294	8	9	1	7	145	1300	3	BS3	138.06807	13.631029	false	true	false	false	internal > 4	0.0		0.0	0.0	0.0	0.0	0.0	156	149	0
Scan: 16278 Run: 20190410_QExHFX1_RSLC1_Beveridge_Clausen_IMP_DSS_JRmethod_R1 P1_R.YDEHHQDLTLLKALVR.Q P2_K.SEQEIGKATAK.Y 12 7	20190410_QExHFX1_RSLC1_Beveridge_Clausen_IMP_DSS_JRmethod_R1	16278	20190410_QExHFX1_RSLC1_Beveridge_Clausen_IMP_DSS_JRmethod_R1.mgf	3352	4	813.182136	3,248.699438	0.699438	4	3,248.704089	0.704089	Cas9	Cas9	false	Cas9	Cas9	false	SEQEIGKATAK	YDEHHQDLTLLKALVR	1029	329	11	16	7	12	1035	340	4	BS3	138.06807	13.606263	false	true	false	false	internal > 4	0.0		0.0	0.0	0.0	0.0	0.0	230	167	0
Scan: 13837 Run: 20190410_QExHFX1_RSLC1_Beveridge_Clausen_IMP_DSS_JRmethod_R1 P1_K.SKLVSDFR.K P2_R.MTNFDKNLPNEK.V 2 6	20190410_QExHFX1_RSLC1_Beveridge_Clausen_IMP_DSS_JRmethod_R1	13837	20190410_QExHFX1_RSLC1_Beveridge_Clausen_IMP_DSS_JRmethod_R1.mgf	2180	4	639.576266	2,554.275958	0.275958	4	2,554.273718	0.273718	Cas9	Cas9	false	Cas9	Cas9	false	MTNFDKNLPNEK	SKLVSDFR	499	964	12	8	6	2	504	965	4	BS3	138.06807	13.400686	false	true	false	false	internal > 4	0.0		0.0	0.0	0.0	0.0	0.0	218	161	0
Scan: 10178 Run: 20190410_QExHFX1_RSLC1_Beveridge_Clausen_IMP_DSS_JRmethod_R1 P1_K.VKYVTEGMR.K P2_R.GKSDNVPSEEVVK.K 2 2	20190410_QExHFX1_RSLC1_Beveridge_Clausen_IMP_DSS_JRmethod_R1	10178	20190410_QExHFX1_RSLC1_Beveridge_Clausen_IMP_DSS_JRmethod_R1.mgf	655	4	656.587581	2,622.321218	0.321218	4	2,622.321064	0.321064	Cas9	Cas9	false	Cas9	Cas9	false	GKSDNVPSEEVVK	VKYVTEGMR	869	531	13	9	2	2	870	532	4	BS3	138.06807	13.385293	false	true	false	false	internal > 4	0.0		0.0	0.0	0.0	0.0	0.0	257	124	0
Scan: 7896 Run: 20190410_QExHFX1_RSLC1_Beveridge_Clausen_IMP_DSS_JRmethod_R1 P1_K.VPSKK.F P2_R.GKSDNVPSEEVVK.K 4 2	20190410_QExHFX1_RSLC1_Beveridge_Clausen_IMP_DSS_JRmethod_R1	7896	20190410_QExHFX1_RSLC1_Beveridge_Clausen_IMP_DSS_JRmethod_R1.mgf	209	3	695.047594	2,082.120953	0.120953	3	2,082.120831	0.120831	Cas9	Cas9	false	Cas9	Cas9	false	VPSKK	GKSDNVPSEEVVK	31	869	5	13	4	2	34	870	3	BS3	138.06807	13.35814	false	true	false	false	internal > 4	0.0		0.0	0.0	0.0	0.0	0.0	256	122	0
Scan: 12178 Run: 20190410_QExHFX1_RSLC1_Beveridge_Clausen_IMP_DSS_JRmethod_R1 P1_R.QQLPEKYK.E P2_R.QITKHVAQILDSR.M 6 4	20190410_QExHFX1_RSLC1_Beveridge_Clausen_IMP_DSS_JRmethod_R1	12178	20190410_QExHFX1_RSLC1_Beveridge_Clausen_IMP_DSS_JRmethod_R1.mgf	1405	4	670.626221	2,678.475778	0.475778	4	2,678.475534	0.475534	Cas9	Cas9	false	Cas9	Cas9	false	QQLPEKYK	QITKHVAQILDSR	345	930	8	13	6	4	350	933	4	BS3	138.06807	13.342912	false	true	false	false	internal > 4	0.0		0.0	0.0	0.0	0.0	0.0	255	120	0
Scan: 21055 Run: 20190410_QExHFX1_RSLC1_Beveridge_Clausen_IMP_DSS_JRmethod_R1 P1_K.KNLIGALLFDSGETAEATR.L P2_K.AGFIKR.Q 1 5	20190410_QExHFX1_RSLC1_Beveridge_Clausen_IMP_DSS_JRmethod_R1	21055	20190410_QExHFX1_RSLC1_Beveridge_Clausen_IMP_DSS_JRmethod_R1.mgf	5014	3	945.518375	2,833.533296	0.533296	3	2,833.533775	0.533775	Cas9	Cas9	false	Cas9	Cas9	false	AGFIKR	KNLIGALLFDSGETAEATR	918	49	6	19	5	1	922	49	3	BS3	138.06807	13.268541	false	true	false	false	internal > 4	0.0		0.0	0.0	0.0	0.0	0.0	183	153	0
Scan: 11333 Run: 20190410_QExHFX1_RSLC1_Beveridge_Clausen_IMP_DSS_JRmethod_R1 P1_R.NSDKLIAR.K P2_K.MKNYWR.Q 4 2	20190410_QExHFX1_RSLC1_Beveridge_Clausen_IMP_DSS_JRmethod_R1	11333	20190410_QExHFX1_RSLC1_Beveridge_Clausen_IMP_DSS_JRmethod_R1.mgf	1031	3	656.343528	1,966.008755	0.008755	3	1,966.009447	0.009447	Cas9	Cas9	false	Cas9	Cas9	false	MKNYWR	NSDKLIAR	883	1119	6	8	2	4	884	1122	3	BS3	138.06807	13.220076	false	true	false	false	internal > 4	0.0		0.0	0.0	0.0	0.0	0.0	153	147	0
Scan: 18324 Run: 20190410_QExHFX1_RSLC1_Beveridge_Clausen_IMP_DSS_JRmethod_R1 P1_K.QLKEDYFK.K P2_R.GGLSELDKAGFIK.R 3 8	20190410_QExHFX1_RSLC1_Beveridge_Clausen_IMP_DSS_JRmethod_R1	18324	20190410_QExHFX1_RSLC1_Beveridge_Clausen_IMP_DSS_JRmethod_R1.mgf	4126	3	848.119537	2,541.336782	0.336782	3	2,541.336640	0.336640	Cas9	Cas9	false	Cas9	Cas9	false	QLKEDYFK	GGLSELDKAGFIK	567	910	8	13	3	8	569	917	3	BS3	138.06807	13.158984	false	true	false	false	internal > 4	0.0		0.0	0.0	0.0	0.0	0.0	228	162	0
Scan: 12412 Run: 20190410_QExHFX1_RSLC1_Beveridge_Clausen_IMP_DSS_JRmethod_R1 P1_R.KFDNLTK.A P2_R.KFDNLTK.A 1 1	20190410_QExHFX1_RSLC1_Beveridge_Clausen_IMP_DSS_JRmethod_R1	12412	20190410_QExHFX1_RSLC1_Beveridge_Clausen_IMP_DSS_JRmethod_R1.mgf	1505	3	623.343523	1,867.008740	0.008740	3	1,867.009095	0.009095	Cas9	Cas9	false	Cas9	Cas9	false	KFDNLTK	KFDNLTK	900	900	7	7	1	1	900	900	3	BS3	138.06807	13.113838	false	true	false	false	internal > 4	0.0		0.0	0.0	0.0	0.0	0.0	251	118	0
Scan: 14380 Run: 20190410_QExHFX1_RSLC1_Beveridge_Clausen_IMP_DSS_JRmethod_R1 P1_R.GGLSELDKAGFIK.R P2_R.EKIEK.I 8 2	20190410_QExHFX1_RSLC1_Beveridge_Clausen_IMP_DSS_JRmethod_R1	14380	20190410_QExHFX1_RSLC1_Beveridge_Clausen_IMP_DSS_JRmethod_R1.mgf	2440	3	706.728181	2,117.162714	0.162714	3	2,117.161969	0.161969	Cas9	Cas9	false	Cas9	Cas9	false	EKIEK	GGLSELDKAGFIK	442	910	5	13	2	8	443	917	3	BS3	138.06807	13.044192	false	true	false	false	internal > 4	0.0		0.0	0.0	0.0	0.0	0.0	148	142	0
Scan: 22088 Run: 20190410_QExHFX1_RSLC1_Beveridge_Clausen_IMP_DSS_JRmethod_R1 P1_R.QEDFYPFLKDNR.E P2_R.QEDFYPFLKDNR.E 9 9	20190410_QExHFX1_RSLC1_Beveridge_Clausen_IMP_DSS_JRmethod_R1	22088	20190410_QExHFX1_RSLC1_Beveridge_Clausen_IMP_DSS_JRmethod_R1.mgf	5241	4	820.895005	3,279.550914	0.550914	4	3,279.551277	0.551277	Cas9	Cas9	false	Cas9	Cas9	false	QEDFYPFLKDNR	QEDFYPFLKDNR	430	430	12	12	9	9	438	438	4	BS3	138.06807	13.035906	false	true	false	false	internal > 4	0.0		0.0	0.0	0.0	0.0	0.0	249	117	0
Scan: 10235 Run: 20190410_QExHFX1_RSLC1_Beveridge_Clausen_IMP_DSS_JRmethod_R1 P1_K.LVDSTDKADLR.L P2_K.GYKEVK.K 7 3	20190410_QExHFX1_RSLC1_Beveridge_Clausen_IMP_DSS_JRmethod_R1	10235	20190410_QExHFX1_RSLC1_Beveridge_Clausen_IMP_DSS_JRmethod_R1.mgf	669	3	698.376053	2,092.106330	0.106330	3	2,092.105182	0.105182	Cas9	Cas9	false	Cas9	Cas9	false	LVDSTDKADLR	GYKEVK	146	1190	11	6	7	3	152	1192	3	BS3	138.06807	12.896615	false	true	false	false	internal > 4	0.0		0.0	0.0	0.0	0.0	0.0	135	140	0
Scan: 19050 Run: 20190410_QExHFX1_RSLC1_Beveridge_Clausen_IMP_DSS_JRmethod_R1 P1_R.QITKHVAQILDSR.M P2_R.KSEETITPWNFEEVVDK.G 4 1	20190410_QExHFX1_RSLC1_Beveridge_Clausen_IMP_DSS_JRmethod_R1	19050	20190410_QExHFX1_RSLC1_Beveridge_Clausen_IMP_DSS_JRmethod_R1.mgf	4390	5	740.188066	3,695.903948	0.903948	5	3,695.904637	0.904637	Cas9	Cas9	false	Cas9	Cas9	false	QITKHVAQILDSR	KSEETITPWNFEEVVDK	930	472	13	17	4	1	933	472	5	BS3	138.06807	12.787314	false	true	false	false	internal > 4	0.0		0.0	0.0	0.0	0.0	0.0	247	113	0
Scan: 21689 Run: 20190410_QExHFX1_RSLC1_Beveridge_Clausen_IMP_DSS_JRmethod_R1 P1_K.TILDFLKSDGFANR.N P2_K.FDNLTKAER.G 7 6	20190410_QExHFX1_RSLC1_Beveridge_Clausen_IMP_DSS_JRmethod_R1	21689	20190410_QExHFX1_RSLC1_Beveridge_Clausen_IMP_DSS_JRmethod_R1.mgf	5144	4	707.620864	2,826.454350	0.454350	4	2,826.455189	0.455189	Cas9	Cas9	false	Cas9	Cas9	false	FDNLTKAER	TILDFLKSDGFANR	901	682	9	14	6	7	906	688	4	BS3	138.06807	12.73713	false	true	false	false	internal > 4	0.0		0.0	0.0	0.0	0.0	0.0	246	184	0
Scan: 13191 Run: 20190410_QExHFX1_RSLC1_Beveridge_Clausen_IMP_DSS_JRmethod_R1 P1_K.LVDSTDKADLR.L P2_K.LVDSTDKADLR.L 7 7	20190410_QExHFX1_RSLC1_Beveridge_Clausen_IMP_DSS_JRmethod_R1	13191	20190410_QExHFX1_RSLC1_Beveridge_Clausen_IMP_DSS_JRmethod_R1.mgf	1881	4	651.344915	2,601.350554	0.350554	4	2,601.349721	0.349721	Cas9	Cas9	false	Cas9	Cas9	false	LVDSTDKADLR	LVDSTDKADLR	146	146	11	11	7	7	152	152	4	BS3	138.06807	12.700582	false	true	false	false	internal > 4	0.0		0.0	0.0	0.0	0.0	0.0	245	191	0
Scan: 12915 Run: 20190410_QExHFX1_RSLC1_Beveridge_Clausen_IMP_DSS_JRmethod_R1 P1_K.TEVQTGGFSKESILPK.R P2_R.SDKNR.G 10 3	20190410_QExHFX1_RSLC1_Beveridge_Clausen_IMP_DSS_JRmethod_R1	12915	20190410_QExHFX1_RSLC1_Beveridge_Clausen_IMP_DSS_JRmethod_R1.mgf	1715	3	826.434165	2,476.280666	0.280666	3	2,476.280913	0.280913	Cas9	Cas9	false	Cas9	Cas9	false	SDKNR	TEVQTGGFSKESILPK	864	1102	5	16	3	10	866	1111	3	BS3	138.06807	12.651811	false	true	false	false	internal > 4	0.0		0.0	0.0	0.0	0.0	0.0	141	138	0
Scan: 14060 Run: 20190410_QExHFX1_RSLC1_Beveridge_Clausen_IMP_DSS_JRmethod_R1 P1_R.KVTVK.Q P2_R.GGLSELDKAGFIK.R 1 8	20190410_QExHFX1_RSLC1_Beveridge_Clausen_IMP_DSS_JRmethod_R1	14060	20190410_QExHFX1_RSLC1_Beveridge_Clausen_IMP_DSS_JRmethod_R1.mgf	2258	3	682.733032	2,045.177267	0.177267	3	2,045.177225	0.177225	Cas9	Cas9	false	Cas9	Cas9	false	KVTVK	GGLSELDKAGFIK	562	910	5	13	1	8	562	917	3	BS3	138.06807	12.638007	false	true	false	false	internal > 4	0.0		0.0	0.0	0.0	0.0	0.0	97	134	0
Scan: 21803 Run: 20190410_QExHFX1_RSLC1_Beveridge_Clausen_IMP_DSS_JRmethod_R1 P1_R.SSFEKNPIDFLEAK.G P2_K.IEKILTFR.I 5 3	20190410_QExHFX1_RSLC1_Beveridge_Clausen_IMP_DSS_JRmethod_R1	21803	20190410_QExHFX1_RSLC1_Beveridge_Clausen_IMP_DSS_JRmethod_R1.mgf	5183	3	927.840803	2,780.500580	0.500580	3	2,780.500014	0.500014	Cas9	Cas9	false	Cas9	Cas9	false	IEKILTFR	SSFEKNPIDFLEAK	444	1176	8	14	3	5	446	1180	3	BS3	138.06807	12.585562	false	true	false	false	internal > 4	0.0		0.0	0.0	0.0	0.0	0.0	242	111	0
Scan: 12470 Run: 20190410_QExHFX1_RSLC1_Beveridge_Clausen_IMP_DSS_JRmethod_R1 P1_K.ESILPKR.N P2_K.ESILPKR.N 6 6	20190410_QExHFX1_RSLC1_Beveridge_Clausen_IMP_DSS_JRmethod_R1	12470	20190410_QExHFX1_RSLC1_Beveridge_Clausen_IMP_DSS_JRmethod_R1.mgf	1525	3	608.031623	1,821.073040	0.073040	3	1,821.072365	0.072365	Cas9	Cas9	false	Cas9	Cas9	false	ESILPKR	ESILPKR	1112	1112	7	7	6	6	1117	1117	3	BS3	138.06807	12.540663	false	true	false	false	internal > 4	0.0		0.0	0.0	0.0	0.0	0.0	241	110	0
Scan: 18580 Run: 20190410_QExHFX1_RSLC1_Beveridge_Clausen_IMP_DSS_JRmethod_R1 P1_R.YDEHHQDLTLLKALVR.Q P2_K.FKVLGNTDR.H 12 2	20190410_QExHFX1_RSLC1_Beveridge_Clausen_IMP_DSS_JRmethod_R1	18580	20190410_QExHFX1_RSLC1_Beveridge_Clausen_IMP_DSS_JRmethod_R1.mgf	4237	4	785.173584	3,136.665230	0.665230	4	3,136.666915	0.666915	Cas9	Cas9	false	Cas9	Cas9	false	FKVLGNTDR	YDEHHQDLTLLKALVR	36	329	9	16	2	12	37	340	4	BS3	138.06807	12.540053	false	true	false	false	internal > 4	0.0		0.0	0.0	0.0	0.0	0.0	53	128	0
Scan: 16732 Run: 20190410_QExHFX1_RSLC1_Beveridge_Clausen_IMP_DSS_JRmethod_R1 P1_K.TEVQTGGFSKESILPK.R P2_R.KFDNLTK.A 10 1	20190410_QExHFX1_RSLC1_Beveridge_Clausen_IMP_DSS_JRmethod_R1	16732	20190410_QExHFX1_RSLC1_Beveridge_Clausen_IMP_DSS_JRmethod_R1.mgf	3534	3	908.488058	2,722.442345	0.442345	3	2,722.442893	0.442893	Cas9	Cas9	false	Cas9	Cas9	false	KFDNLTK	TEVQTGGFSKESILPK	900	1102	7	16	1	10	900	1111	3	BS3	138.06807	12.395895	false	true	false	false	internal > 4	0.0		0.0	0.0	0.0	0.0	0.0	239	173	0
Scan: 8977 Run: 20190410_QExHFX1_RSLC1_Beveridge_Clausen_IMP_DSS_JRmethod_R1 P1_K.NLPNEKVLPK.H P2_R.DKQSGK.T 6 2	20190410_QExHFX1_RSLC1_Beveridge_Clausen_IMP_DSS_JRmethod_R1	8977	20190410_QExHFX1_RSLC1_Beveridge_Clausen_IMP_DSS_JRmethod_R1.mgf	387	3	651.033514	1,950.078713	0.078713	3	1,950.078573	0.078573	Cas9	Cas9	false	Cas9	Cas9	false	DKQSGK	NLPNEKVLPK	676	505	6	10	2	6	677	510	3	BS3	138.06807	12.325185	false	true	false	false	internal > 4	0.0		0.0	0.0	0.0	0.0	0.0	105	132	0
Scan: 14063 Run: 20190410_QExHFX1_RSLC1_Beveridge_Clausen_IMP_DSS_JRmethod_R1 P1_R.KDFQFYK.V P2_K.AGFIKR.Q 1 5	20190410_QExHFX1_RSLC1_Beveridge_Clausen_IMP_DSS_JRmethod_R1	14063	20190410_QExHFX1_RSLC1_Beveridge_Clausen_IMP_DSS_JRmethod_R1.mgf	2260	3	601.997864	1,802.971763	0.971763	3	1,802.971925	0.971925	Cas9	Cas9	false	Cas9	Cas9	false	AGFIKR	KDFQFYK	918	972	6	7	5	1	922	972	3	BS3	138.06807	12.27546	false	true	false	false	internal > 4	0.0		0.0	0.0	0.0	0.0	0.0	237	107	0
Scan: 20339 Run: 20190410_QExHFX1_RSLC1_Beveridge_Clausen_IMP_DSS_JRmethod_R1 P1_K.SKLVSDFR.K P2_R.KSEETITPWNFEEVVDK.G 2 1	20190410_QExHFX1_RSLC1_Beveridge_Clausen_IMP_DSS_JRmethod_R1	20339	20190410_QExHFX1_RSLC1_Beveridge_Clausen_IMP_DSS_JRmethod_R1.mgf	4846	4	785.652652	3,138.581502	0.581502	4	3,138.576091	0.576091	Cas9	Cas9	false	Cas9	Cas9	false	SKLVSDFR	KSEETITPWNFEEVVDK	964	472	8	17	2	1	965	472	4	BS3	138.06807	12.215927	false	true	false	false	internal > 4	0.0		0.0	0.0	0.0	0.0	0.0	236	105	0
Scan: 14774 Run: 20190410_QExHFX1_RSLC1_Beveridge_Clausen_IMP_DSS_JRmethod_R1 P1_R.LKTYAHLFDDK.V P2_K.ESILPKR.N 2 6	20190410_QExHFX1_RSLC1_Beveridge_Clausen_IMP_DSS_JRmethod_R1	14774	20190410_QExHFX1_RSLC1_Beveridge_Clausen_IMP_DSS_JRmethod_R1.mgf	2654	3	777.429810	2,329.267601	0.267601	3	2,329.268165	0.268165	Cas9	Cas9	false	Cas9	Cas9	false	ESILPKR	LKTYAHLFDDK	1112	640	7	11	6	2	1117	641	3	BS3	138.06807	12.196939	false	true	false	false	internal > 4	0.0		0.0	0.0	0.0	0.0	0.0	92	130	0
Scan: 11413 Run: 20190410_QExHFX1_RSLC1_Beveridge_Clausen_IMP_DSS_JRmethod_R1 P1_R.NSDKLIAR.K P2_K.KGILQTVK.V 4 1	20190410_QExHFX1_RSLC1_Beveridge_Clausen_IMP_DSS_JRmethod_R1	11413	20190410_QExHFX1_RSLC1_Beveridge_Clausen_IMP_DSS_JRmethod_R1.mgf	1060	4	485.794084	1,939.147230	0.147230	4	1,939.146593	0.146593	Cas9	Cas9	false	Cas9	Cas9	false	NSDKLIAR	KGILQTVK	1119	739	8	8	4	1	1122	739	4	BS3	138.06807	12.11267	false	true	false	false	internal > 4	0.0		0.0	0.0	0.0	0.0	0.0	234	175	0
Scan: 16750 Run: 20190410_QExHFX1_RSLC1_Beveridge_Clausen_IMP_DSS_JRmethod_R1 P1_K.VITLKSK.L P2_R.GGLSELDKAGFIK.R 5 8	20190410_QExHFX1_RSLC1_Beveridge_Clausen_IMP_DSS_JRmethod_R1	16750	20190410_QExHFX1_RSLC1_Beveridge_Clausen_IMP_DSS_JRmethod_R1.mgf	3543	3	754.109902	2,259.307877	0.307877	3	2,259.308967	0.308967	Cas9	Cas9	false	Cas9	Cas9	false	VITLKSK	GGLSELDKAGFIK	959	910	7	13	5	8	963	917	3	BS3	138.06807	12.061651	false	true	false	false	internal > 4	0.0		0.0	0.0	0.0	0.0	0.0	233	102	0
Scan: 19914 Run: 20190410_QExHFX1_RSLC1_Beveridge_Clausen_IMP_DSS_JRmethod_R1 P1_K.KNLIGALLFDSGETAEATR.L P2_K.GYKEVK.K 1 3	20190410_QExHFX1_RSLC1_Beveridge_Clausen_IMP_DSS_JRmethod_R1	19914	20190410_QExHFX1_RSLC1_Beveridge_Clausen_IMP_DSS_JRmethod_R1.mgf	4706	3	956.177620	2,865.511031	0.511031	3	2,865.512371	0.512371	Cas9	Cas9	false	Cas9	Cas9	false	GYKEVK	KNLIGALLFDSGETAEATR	1190	49	6	19	3	1	1192	49	3	BS3	138.06807	12.018598	false	true	false	false	internal > 4	0.0		0.0	0.0	0.0	0.0	0.0	182	141	0
Scan: 20217 Run: 20190410_QExHFX1_RSLC1_Beveridge_Clausen_IMP_DSS_JRmethod_R1 P1_R.GGLSELDKAGFIK.R P2_R.GGLSELDKAGFIK.R 8 8	20190410_QExHFX1_RSLC1_Beveridge_Clausen_IMP_DSS_JRmethod_R1	20217	20190410_QExHFX1_RSLC1_Beveridge_Clausen_IMP_DSS_JRmethod_R1.mgf	4803	4	702.386336	2,805.516238	0.516238	4	2,805.516395	0.516395	Cas9	Cas9	false	Cas9	Cas9	false	GGLSELDKAGFIK	GGLSELDKAGFIK	910	910	13	13	8	8	917	917	4	BS3	138.06807	11.912808	false	true	false	false	internal > 4	0.0		0.0	0.0	0.0	0.0	0.0	231	192	0
Scan: 16284 Run: 20190410_QExHFX1_RSLC1_Beveridge_Clausen_IMP_DSS_JRmethod_R1 P1_R.YDEHHQDLTLLKALVR.Q P2_K.SEQEIGKATAK.Y 12 7	20190410_QExHFX1_RSLC1_Beveridge_Clausen_IMP_DSS_JRmethod_R1	16284	20190410_QExHFX1_RSLC1_Beveridge_Clausen_IMP_DSS_JRmethod_R1.mgf	3355	5	650.747918	3,248.703208	0.703208	5	3,248.704089	0.704089	Cas9	Cas9	false	Cas9	Cas9	false	SEQEIGKATAK	YDEHHQDLTLLKALVR	1029	329	11	16	7	12	1035	340	5	BS3	138.06807	11.853266	false	true	false	false	internal > 4	0.0		0.0	0.0	0.0	0.0	0.0	230	167	0
Scan: 11158 Run: 20190410_QExHFX1_RSLC1_Beveridge_Clausen_IMP_DSS_JRmethod_R1 P1_R.GKSDNVPSEEVVK.K P2_K.EDYFKK.I 2 5	20190410_QExHFX1_RSLC1_Beveridge_Clausen_IMP_DSS_JRmethod_R1	11158	20190410_QExHFX1_RSLC1_Beveridge_Clausen_IMP_DSS_JRmethod_R1.mgf	981	3	785.397122	2,353.169537	0.169537	3	2,353.168904	0.168904	Cas9	Cas9	false	Cas9	Cas9	false	GKSDNVPSEEVVK	EDYFKK	869	570	13	6	2	5	870	574	3	BS3	138.06807	11.835308	false	true	false	false	internal > 4	0.0		0.0	0.0	0.0	0.0	0.0	229	101	0
Scan: 18364 Run: 20190410_QExHFX1_RSLC1_Beveridge_Clausen_IMP_DSS_JRmethod_R1 P1_K.QLKEDYFK.K P2_R.GGLSELDKAGFIK.R 3 8	20190410_QExHFX1_RSLC1_Beveridge_Clausen_IMP_DSS_JRmethod_R1	18364	20190410_QExHFX1_RSLC1_Beveridge_Clausen_IMP_DSS_JRmethod_R1.mgf	4144	4	636.341616	2,541.337358	0.337358	4	2,541.336640	0.336640	Cas9	Cas9	false	Cas9	Cas9	false	QLKEDYFK	GGLSELDKAGFIK	567	910	8	13	3	8	569	917	4	BS3	138.06807	11.829467	false	true	false	false	internal > 4	0.0		0.0	0.0	0.0	0.0	0.0	228	162	0
Scan: 19747 Run: 20190410_QExHFX1_RSLC1_Beveridge_Clausen_IMP_DSS_JRmethod_R1 P1_K.KIECFDSVEISGVEDR.F P2_K.DFQFYKVR.E 1 6	20190410_QExHFX1_RSLC1_Beveridge_Clausen_IMP_DSS_JRmethod_R1	19747	20190410_QExHFX1_RSLC1_Beveridge_Clausen_IMP_DSS_JRmethod_R1.mgf	4647	4	781.384052	3,121.507102	0.507102	4	3,121.506634	0.506634	Cas9	Cas9	false	Cas9	Cas9	false	DFQFYKVR	KIECFDSVEISGVEDR	973	575	8	16	6	1	978	575	4	BS3	138.06807	11.697493	false	true	false	false	internal > 4	0.0		0.0	0.0	0.0	0.0	0.0	104	127	0
Scan: 6579 Run: 20190410_QExHFX1_RSLC1_Beveridge_Clausen_IMP_DSS_JRmethod_R1 P1_K.LKGSPEDNEQK.Q P2_K.IIKDK.D 2 3	20190410_QExHFX1_RSLC1_Beveridge_Clausen_IMP_DSS_JRmethod_R1	6579	20190410_QExHFX1_RSLC1_Beveridge_Clausen_IMP_DSS_JRmethod_R1.mgf	60	3	666.696958	1,997.069045	0.069045	3	1,997.068068	0.068068	Cas9	Cas9	false	Cas9	Cas9	false	LKGSPEDNEQK	IIKDK	1249	604	11	5	2	3	1250	606	3	BS3	138.06807	11.693527	false	true	false	false	internal > 4	0.0		0.0	0.0	0.0	0.0	0.0	226	99	0
Scan: 9762 Run: 20190410_QExHFX1_RSLC1_Beveridge_Clausen_IMP_DSS_JRmethod_R1 P1_K.LKGSPEDNEQK.Q P2_K.DWDPKK.Y 2 5	20190410_QExHFX1_RSLC1_Beveridge_Clausen_IMP_DSS_JRmethod_R1	9762	20190410_QExHFX1_RSLC1_Beveridge_Clausen_IMP_DSS_JRmethod_R1.mgf	539	3	724.027064	2,169.059363	0.059363	3	2,169.058960	0.058960	Cas9	Cas9	false	Cas9	Cas9	false	DWDPKK	LKGSPEDNEQK	1129	1249	6	11	5	2	1133	1250	3	BS3	138.06807	11.623306	false	true	false	false	internal > 4	0.0		0.0	0.0	0.0	0.0	0.0	225	98	0
Scan: 16596 Run: 20190410_QExHFX1_RSLC1_Beveridge_Clausen_IMP_DSS_JRmethod_R1 P1_K.VLSAYNKHR.D P2_R.SSFEKNPIDFLEAK.G 7 5	20190410_QExHFX1_RSLC1_Beveridge_Clausen_IMP_DSS_JRmethod_R1	16596	20190410_QExHFX1_RSLC1_Beveridge_Clausen_IMP_DSS_JRmethod_R1.mgf	3483	4	713.126458	2,848.476726	0.476726	4	2,848.475925	0.475925	Cas9	Cas9	false	Cas9	Cas9	false	VLSAYNKHR	SSFEKNPIDFLEAK	1294	1176	9	14	7	5	1300	1180	4	BS3	138.06807	11.542318	false	true	false	false	internal > 4	0.0		0.0	0.0	0.0	0.0	0.0	45	116	0
Scan: 13904 Run: 20190410_QExHFX1_RSLC1_Beveridge_Clausen_IMP_DSS_JRmethod_R1 P1_R.VNTEITKAPLSASMIK.R P2_K.SEQEIGKATAK.Y 7 7	20190410_QExHFX1_RSLC1_Beveridge_Clausen_IMP_DSS_JRmethod_R1	13904	20190410_QExHFX1_RSLC1_Beveridge_Clausen_IMP_DSS_JRmethod_R1.mgf	2209	4	755.157166	3,016.599558	0.599558	4	3,016.600198	0.600198	Cas9	Cas9	false	Cas9	Cas9	false	SEQEIGKATAK	VNTEITKAPLSASMIK	1029	312	11	16	7	7	1035	318	4	BS3	138.06807	11.536064	false	true	false	false	internal > 4	0.0		0.0	0.0	0.0	0.0	0.0	223	97	0
Scan: 6795 Run: 20190410_QExHFX1_RSLC1_Beveridge_Clausen_IMP_DSS_JRmethod_R1 P1_K.SDNVPSEEVVKK.M P2_K.GQKNSR.E 11 3	20190410_QExHFX1_RSLC1_Beveridge_Clausen_IMP_DSS_JRmethod_R1	6795	20190410_QExHFX1_RSLC1_Beveridge_Clausen_IMP_DSS_JRmethod_R1.mgf	72	3	719.709945	2,156.108006	0.108006	3	2,156.107306	0.107306	Cas9	Cas9	false	Cas9	Cas9	false	SDNVPSEEVVKK	GQKNSR	871	777	12	6	11	3	881	779	3	BS3	138.06807	11.5183	false	true	false	false	internal > 4	0.0		0.0	0.0	0.0	0.0	0.0	159	133	0
Scan: 16145 Run: 20190410_QExHFX1_RSLC1_Beveridge_Clausen_IMP_DSS_JRmethod_R1 P1_R.SDKNR.G P2_K.NPIDFLEAKGYK.E 3 9	20190410_QExHFX1_RSLC1_Beveridge_Clausen_IMP_DSS_JRmethod_R1	16145	20190410_QExHFX1_RSLC1_Beveridge_Clausen_IMP_DSS_JRmethod_R1.mgf	3283	3	717.707670	2,150.101181	0.101181	3	2,150.100765	0.100765	Cas9	Cas9	false	Cas9	Cas9	false	SDKNR	NPIDFLEAKGYK	864	1181	5	12	3	9	866	1189	3	BS3	138.06807	11.496815	false	true	false	false	internal > 4	0.0		0.0	0.0	0.0	0.0	0.0	80	121	0
Scan: 18607 Run: 20190410_QExHFX1_RSLC1_Beveridge_Clausen_IMP_DSS_JRmethod_R1 P1_K.KNLIGALLFDSGETAEATR.L P2_K.GQKNSR.E 1 3	20190410_QExHFX1_RSLC1_Beveridge_Clausen_IMP_DSS_JRmethod_R1	18607	20190410_QExHFX1_RSLC1_Beveridge_Clausen_IMP_DSS_JRmethod_R1.mgf	4249	3	944.832651	2,831.476124	0.476124	3	2,831.477716	0.477716	Cas9	Cas9	false	Cas9	Cas9	false	GQKNSR	KNLIGALLFDSGETAEATR	777	49	6	19	3	1	779	49	3	BS3	138.06807	11.457333	false	true	false	false	internal > 4	0.0		0.0	0.0	0.0	0.0	0.0	215	148	0
Scan: 11829 Run: 20190410_QExHFX1_RSLC1_Beveridge_Clausen_IMP_DSS_JRmethod_R1 P1_K.LVDSTDKADLR.L P2_K.AGFIKR.Q 7 5	20190410_QExHFX1_RSLC1_Beveridge_Clausen_IMP_DSS_JRmethod_R1	11829	20190410_QExHFX1_RSLC1_Beveridge_Clausen_IMP_DSS_JRmethod_R1.mgf	1276	3	687.716375	2,060.127296	0.127296	3	2,060.126586	0.126586	Cas9	Cas9	false	Cas9	Cas9	false	LVDSTDKADLR	AGFIKR	146	918	11	6	7	5	152	922	3	BS3	138.06807	11.455935	false	true	false	false	internal > 4	0.0		0.0	0.0	0.0	0.0	0.0	124	129	0
Scan: 13696 Run: 20190410_QExHFX1_RSLC1_Beveridge_Clausen_IMP_DSS_JRmethod_R1 P1_K.SKLVSDFR.K P2_R.MTNFDKNLPNEK.V 2 6	20190410_QExHFX1_RSLC1_Beveridge_Clausen_IMP_DSS_JRmethod_R1	13696	20190410_QExHFX1_RSLC1_Beveridge_Clausen_IMP_DSS_JRmethod_R1.mgf	2111	3	852.431061	2,554.271354	0.271354	3	2,554.273718	0.273718	Cas9	Cas9	false	Cas9	Cas9	false	MTNFDKNLPNEK	SKLVSDFR	499	964	12	8	6	2	504	965	3	BS3	138.06807	11.381727	false	true	false	false	internal > 4	0.0		0.0	0.0	0.0	0.0	0.0	218	161	0
Scan: 11117 Run: 20190410_QExHFX1_RSLC1_Beveridge_Clausen_IMP_DSS_JRmethod_R1 P1_R.LSKSR.R P2_K.DDSIDNKVLTR.S 3 7	20190410_QExHFX1_RSLC1_Beveridge_Clausen_IMP_DSS_JRmethod_R1	11117	20190410_QExHFX1_RSLC1_Beveridge_Clausen_IMP_DSS_JRmethod_R1.mgf	975	3	668.364110	2,002.070501	0.070501	3	2,002.069463	0.069463	Cas9	Cas9	false	Cas9	Cas9	false	LSKSR	DDSIDNKVLTR	220	853	5	11	3	7	222	859	3	BS3	138.06807	11.347408	false	true	false	false	internal > 4	0.0		0.0	0.0	0.0	0.0	0.0	61	115	0
Scan: 14241 Run: 20190410_QExHFX1_RSLC1_Beveridge_Clausen_IMP_DSS_JRmethod_R1 P1_R.NSDKLIAR.K P2_K.DDSIDNKVLTR.S 4 7	20190410_QExHFX1_RSLC1_Beveridge_Clausen_IMP_DSS_JRmethod_R1	14241	20190410_QExHFX1_RSLC1_Beveridge_Clausen_IMP_DSS_JRmethod_R1.mgf	2361	4	583.064911	2,328.230538	0.230538	4	2,328.228483	0.228483	Cas9	Cas9	false	Cas9	Cas9	false	NSDKLIAR	DDSIDNKVLTR	1119	853	8	11	4	7	1122	859	4	BS3	138.06807	11.326437	false	true	false	false	internal > 4	0.0		0.0	0.0	0.0	0.0	0.0	216	179	0
Scan: 18720 Run: 20190410_QExHFX1_RSLC1_Beveridge_Clausen_IMP_DSS_JRmethod_R1 P1_K.KNLIGALLFDSGETAEATR.L P2_K.GQKNSR.E 1 3	20190410_QExHFX1_RSLC1_Beveridge_Clausen_IMP_DSS_JRmethod_R1	18720	20190410_QExHFX1_RSLC1_Beveridge_Clausen_IMP_DSS_JRmethod_R1.mgf	4279	4	708.876227	2,831.475802	0.475802	4	2,831.477716	0.477716	Cas9	Cas9	false	Cas9	Cas9	false	GQKNSR	KNLIGALLFDSGETAEATR	777	49	6	19	3	1	779	49	4	BS3	138.06807	11.19732	false	true	false	false	internal > 4	0.0		0.0	0.0	0.0	0.0	0.0	215	148	0
Scan: 22704 Run: 20190410_QExHFX1_RSLC1_Beveridge_Clausen_IMP_DSS_JRmethod_R1 P1_K.YDENDKLIR.E P2_K.TILDFLKSDGFANR.N 6 7	20190410_QExHFX1_RSLC1_Beveridge_Clausen_IMP_DSS_JRmethod_R1	22704	20190410_QExHFX1_RSLC1_Beveridge_Clausen_IMP_DSS_JRmethod_R1.mgf	5307	4	725.626292	2,898.476062	0.476062	4	2,898.476319	0.476319	Cas9	Cas9	false	Cas9	Cas9	false	TILDFLKSDGFANR	YDENDKLIR	682	947	14	9	7	6	688	952	4	BS3	138.06807	11.195339	false	true	false	false	internal > 4	0.0		0.0	0.0	0.0	0.0	0.0	64	114	0
Scan: 14173 Run: 20190410_QExHFX1_RSLC1_Beveridge_Clausen_IMP_DSS_JRmethod_R1 P1_K.SKLVSDFR.K P2_R.QITKHVAQILDSR.M 2 4	20190410_QExHFX1_RSLC1_Beveridge_Clausen_IMP_DSS_JRmethod_R1	14173	20190410_QExHFX1_RSLC1_Beveridge_Clausen_IMP_DSS_JRmethod_R1.mgf	2324	4	650.115845	2,596.434274	0.434274	4	2,596.433667	0.433667	Cas9	Cas9	false	Cas9	Cas9	false	SKLVSDFR	QITKHVAQILDSR	964	930	8	13	2	4	965	933	4	BS3	138.06807	11.185576	false	true	false	false	internal > 4	0.0		0.0	0.0	0.0	0.0	0.0	166	131	0
Scan: 18062 Run: 20190410_QExHFX1_RSLC1_Beveridge_Clausen_IMP_DSS_JRmethod_R1 P1_K.SNFDLAEDAKLQLSK.D P2_K.KLVDSTDK.A 10 1	20190410_QExHFX1_RSLC1_Beveridge_Clausen_IMP_DSS_JRmethod_R1	18062	20190410_QExHFX1_RSLC1_Beveridge_Clausen_IMP_DSS_JRmethod_R1.mgf	4055	4	681.111193	2,720.415666	0.415666	4	2,720.411987	0.411987	Cas9	Cas9	false	Cas9	Cas9	false	KLVDSTDK	SNFDLAEDAKLQLSK	145	258	8	15	1	10	145	267	4	BS3	138.06807	11.13621	false	true	false	false	internal > 4	0.0		0.0	0.0	0.0	0.0	0.0	212	93	0
Scan: 7383 Run: 20190410_QExHFX1_RSLC1_Beveridge_Clausen_IMP_DSS_JRmethod_R1 P1_R.SDKNR.G P2_R.KFDNLTK.A 3 1	20190410_QExHFX1_RSLC1_Beveridge_Clausen_IMP_DSS_JRmethod_R1	7383	20190410_QExHFX1_RSLC1_Beveridge_Clausen_IMP_DSS_JRmethod_R1.mgf	112	3	541.290039	1,620.848288	0.848288	3	1,620.847115	0.847115	Cas9	Cas9	false	Cas9	Cas9	false	SDKNR	KFDNLTK	864	900	5	7	3	1	866	900	3	BS3	138.06807	11.085054	false	true	false	false	internal > 4	0.0		0.0	0.0	0.0	0.0	0.0	43	109	0
Scan: 20018 Run: 20190410_QExHFX1_RSLC1_Beveridge_Clausen_IMP_DSS_JRmethod_R1 P1_R.QEDFYPFLKDNR.E P2_R.LEESFLVEEDKK.H 9 11	20190410_QExHFX1_RSLC1_Beveridge_Clausen_IMP_DSS_JRmethod_R1	20018	20190410_QExHFX1_RSLC1_Beveridge_Clausen_IMP_DSS_JRmethod_R1.mgf	4736	4	794.393860	3,173.546334	0.546334	4	3,173.544459	0.544459	Cas9	Cas9	false	Cas9	Cas9	false	LEESFLVEEDKK	QEDFYPFLKDNR	105	430	12	12	11	9	115	438	4	BS3	138.06807	10.969493	false	true	false	false	internal > 4	0.0		0.0	0.0	0.0	0.0	0.0	210	92	0
Scan: 12452 Run: 20190410_QExHFX1_RSLC1_Beveridge_Clausen_IMP_DSS_JRmethod_R1 P1_R.NSDKLIAR.K P2_K.KDLIIK.L 4 1	20190410_QExHFX1_RSLC1_Beveridge_Clausen_IMP_DSS_JRmethod_R1	12452	20190410_QExHFX1_RSLC1_Beveridge_Clausen_IMP_DSS_JRmethod_R1.mgf	1518	3	595.027832	1,782.061667	0.061667	3	1,782.061466	0.061466	Cas9	Cas9	false	Cas9	Cas9	false	NSDKLIAR	KDLIIK	1119	1196	8	6	4	1	1122	1196	3	BS3	138.06807	10.921495	false	true	false	false	internal > 4	0.0		0.0	0.0	0.0	0.0	0.0	191	135	0
Scan: 9324 Run: 20190410_QExHFX1_RSLC1_Beveridge_Clausen_IMP_DSS_JRmethod_R1 P1_R.KDFQFYK.V P2_K.GQKNSR.E 1 3	20190410_QExHFX1_RSLC1_Beveridge_Clausen_IMP_DSS_JRmethod_R1	9324	20190410_QExHFX1_RSLC1_Beveridge_Clausen_IMP_DSS_JRmethod_R1.mgf	431	3	601.312317	1,800.915122	0.915122	3	1,800.915866	0.915866	Cas9	Cas9	false	Cas9	Cas9	false	GQKNSR	KDFQFYK	777	972	6	7	3	1	779	972	3	BS3	138.06807	10.894375	false	true	false	false	internal > 4	0.0		0.0	0.0	0.0	0.0	0.0	208	90	0
Scan: 15128 Run: 20190410_QExHFX1_RSLC1_Beveridge_Clausen_IMP_DSS_JRmethod_R1 P1_K.KGILQTVK.V P2_K.DDSIDNKVLTR.S 1 7	20190410_QExHFX1_RSLC1_Beveridge_Clausen_IMP_DSS_JRmethod_R1	15128	20190410_QExHFX1_RSLC1_Beveridge_Clausen_IMP_DSS_JRmethod_R1.mgf	2854	4	575.577262	2,298.279942	0.279942	4	2,298.279457	0.279457	Cas9	Cas9	false	Cas9	Cas9	false	KGILQTVK	DDSIDNKVLTR	739	853	8	11	1	7	739	859	4	BS3	138.06807	10.78074	false	true	false	false	internal > 4	0.0		0.0	0.0	0.0	0.0	0.0	207	166	0
Scan: 19354 Run: 20190410_QExHFX1_RSLC1_Beveridge_Clausen_IMP_DSS_JRmethod_R1 P1_K.NPIDFLEAKGYK.E P2_R.KFDNLTK.A 9 1	20190410_QExHFX1_RSLC1_Beveridge_Clausen_IMP_DSS_JRmethod_R1	19354	20190410_QExHFX1_RSLC1_Beveridge_Clausen_IMP_DSS_JRmethod_R1.mgf	4509	3	799.761668	2,396.263175	0.263175	3	2,396.262745	0.262745	Cas9	Cas9	false	Cas9	Cas9	false	KFDNLTK	NPIDFLEAKGYK	900	1181	7	12	1	9	900	1189	3	BS3	138.06807	10.63275	false	true	false	false	internal > 4	0.0		0.0	0.0	0.0	0.0	0.0	149	125	0
Scan: 13632 Run: 20190410_QExHFX1_RSLC1_Beveridge_Clausen_IMP_DSS_JRmethod_R1 P1_K.FKVLGNTDR.H P2_K.FKVLGNTDR.H 2 2	20190410_QExHFX1_RSLC1_Beveridge_Clausen_IMP_DSS_JRmethod_R1	13632	20190410_QExHFX1_RSLC1_Beveridge_Clausen_IMP_DSS_JRmethod_R1.mgf	2086	3	746.073175	2,235.197696	0.197696	3	2,235.201147	0.201147	Cas9	Cas9	false	Cas9	Cas9	false	FKVLGNTDR	FKVLGNTDR	36	36	9	9	2	2	37	37	3	BS3	138.06807	10.629395	false	true	false	false	internal > 4	0.0		0.0	0.0	0.0	0.0	0.0	158	126	0
Scan: 13097 Run: 20190410_QExHFX1_RSLC1_Beveridge_Clausen_IMP_DSS_JRmethod_R1 P1_R.QITKHVAQILDSR.M P2_K.KDWDPK.K 4 1	20190410_QExHFX1_RSLC1_Beveridge_Clausen_IMP_DSS_JRmethod_R1	13097	20190410_QExHFX1_RSLC1_Beveridge_Clausen_IMP_DSS_JRmethod_R1.mgf	1826	4	609.332299	2,433.300090	0.300090	4	2,433.301591	0.301591	Cas9	Cas9	false	Cas9	Cas9	false	KDWDPK	QITKHVAQILDSR	1128	930	6	13	1	4	1128	933	4	BS3	138.06807	10.524348	false	true	false	false	internal > 4	0.0		0.0	0.0	0.0	0.0	0.0	204	88	0
Scan: 16620 Run: 20190410_QExHFX1_RSLC1_Beveridge_Clausen_IMP_DSS_JRmethod_R1 P1_R.QLLNAKLITQR.K P2_K.QLKEDYFK.K 6 3	20190410_QExHFX1_RSLC1_Beveridge_Clausen_IMP_DSS_JRmethod_R1	16620	20190410_QExHFX1_RSLC1_Beveridge_Clausen_IMP_DSS_JRmethod_R1.mgf	3493	3	835.807769	2,504.401478	0.401478	3	2,504.400243	0.400243	Cas9	Cas9	false	Cas9	Cas9	false	QLKEDYFK	QLLNAKLITQR	567	889	8	11	3	6	569	894	3	BS3	138.06807	10.492137	false	true	false	false	internal > 4	0.0		0.0	0.0	0.0	0.0	0.0	137	123	0
Scan: 13513 Run: 20190410_QExHFX1_RSLC1_Beveridge_Clausen_IMP_DSS_JRmethod_R1 P1_R.KFDNLTK.A P2_K.APLSASMIKR.Y 1 9	20190410_QExHFX1_RSLC1_Beveridge_Clausen_IMP_DSS_JRmethod_R1	13513	20190410_QExHFX1_RSLC1_Beveridge_Clausen_IMP_DSS_JRmethod_R1.mgf	2043	3	698.053699	2,091.139268	0.139268	3	2,091.139792	0.139792	Cas9	Cas9	false	Cas9	Cas9	false	APLSASMIKR	KFDNLTK	319	900	10	7	9	1	327	900	3	BS3	138.06807	10.415628	false	true	false	false	internal > 4	0.0		0.0	0.0	0.0	0.0	0.0	66	104	0
Scan: 15841 Run: 20190410_QExHFX1_RSLC1_Beveridge_Clausen_IMP_DSS_JRmethod_R1 P1_K.QLKEDYFK.K P2_K.QLKEDYFK.K 3 3	20190410_QExHFX1_RSLC1_Beveridge_Clausen_IMP_DSS_JRmethod_R1	15841	20190410_QExHFX1_RSLC1_Beveridge_Clausen_IMP_DSS_JRmethod_R1.mgf	3158	3	760.059729	2,277.157358	0.157358	3	2,277.156885	0.156885	Cas9	Cas9	false	Cas9	Cas9	false	QLKEDYFK	QLKEDYFK	567	567	8	8	3	3	569	569	3	BS3	138.06807	10.383502	false	true	false	false	internal > 4	0.0		0.0	0.0	0.0	0.0	0.0	129	119	0
Scan: 19183 Run: 20190410_QExHFX1_RSLC1_Beveridge_Clausen_IMP_DSS_JRmethod_R1 P1_K.TEVQTGGFSKESILPK.R P2_R.QWYKNK.K 10 4	20190410_QExHFX1_RSLC1_Beveridge_Clausen_IMP_DSS_JRmethod_R1	19183	20190410_QExHFX1_RSLC1_Beveridge_Clausen_IMP_DSS_JRmethod_R1.mgf	4443	3	908.816109	2,723.426498	0.426498	3	2,723.417014	0.417014	DECOY:Cas9	DECOY:REV_Cas9	true	Cas9	Cas9	false	QWYKNK	TEVQTGGFSKESILPK	485	1102	6	16	4	10	488	1111	3	BS3	138.06807	10.337831	true	false	true	false	internal > 4	0.005917159763313609		0.0072992700729927005	1.0	0.0	0.007352941176470588	1.999999943436137E-9	200	86	7
Scan: 15349 Run: 20190410_QExHFX1_RSLC1_Beveridge_Clausen_IMP_DSS_JRmethod_R1 P1_R.LKTYAHLFDDK.V P2_K.FKVLGNTDR.H 2 2	20190410_QExHFX1_RSLC1_Beveridge_Clausen_IMP_DSS_JRmethod_R1	15349	20190410_QExHFX1_RSLC1_Beveridge_Clausen_IMP_DSS_JRmethod_R1.mgf	2966	5	508.274104	2,536.334138	0.334138	5	2,536.332556	0.332556	Cas9	Cas9	false	Cas9	Cas9	false	FKVLGNTDR	LKTYAHLFDDK	36	640	9	11	2	2	37	641	5	BS3	138.06807	10.295248	false	true	false	false	internal > 4	0.005917159763313609		0.0072992700729927005	0.0	0.0	0.007352941176470588	0.0	199	84	0
Scan: 17378 Run: 20190410_QExHFX1_RSLC1_Beveridge_Clausen_IMP_DSS_JRmethod_R1 P1_K.DDSIDNKVLTR.S P2_K.DDSIDNKVLTR.S 7 7	20190410_QExHFX1_RSLC1_Beveridge_Clausen_IMP_DSS_JRmethod_R1	17378	20190410_QExHFX1_RSLC1_Beveridge_Clausen_IMP_DSS_JRmethod_R1.mgf	3797	4	672.848022	2,687.362982	0.362982	4	2,687.361347	0.361347	Cas9	Cas9	false	Cas9	Cas9	false	DDSIDNKVLTR	DDSIDNKVLTR	853	853	11	11	7	7	859	859	4	BS3	138.06807	10.294534	false	true	false	false	internal > 4	0.005917159763313609		0.0072992700729927005	0.0	0.0	0.007352941176470588	0.0	198	83	0
Scan: 9327 Run: 20190410_QExHFX1_RSLC1_Beveridge_Clausen_IMP_DSS_JRmethod_R1 P1_R.NSDKLIAR.K P2_R.DKPIR.E 4 2	20190410_QExHFX1_RSLC1_Beveridge_Clausen_IMP_DSS_JRmethod_R1	9327	20190410_QExHFX1_RSLC1_Beveridge_Clausen_IMP_DSS_JRmethod_R1.mgf	432	3	561.324585	1,680.951926	0.951926	3	1,680.952250	0.952250	Cas9	Cas9	false	Cas9	Cas9	false	DKPIR	NSDKLIAR	1303	1119	5	8	2	4	1304	1122	3	BS3	138.06807	10.257332	false	true	false	false	internal > 4	0.005917159763313609		0.0	0.0	0.0	0.0	0.0	87	108	0
Scan: 16633 Run: 20190410_QExHFX1_RSLC1_Beveridge_Clausen_IMP_DSS_JRmethod_R1 P1_K.MDGTEELLVKLNR.E P2_R.EKIEK.I 10 2	20190410_QExHFX1_RSLC1_Beveridge_Clausen_IMP_DSS_JRmethod_R1	16633	20190410_QExHFX1_RSLC1_Beveridge_Clausen_IMP_DSS_JRmethod_R1.mgf	3498	4	580.063676	2,316.225598	0.225598	4	2,316.224644	0.224644	Cas9	Cas9	false	Cas9	Cas9	false	EKIEK	MDGTEELLVKLNR	442	387	5	13	2	10	443	396	4	BS3	138.06807	10.255841	false	true	false	false	internal > 4	0.005917159763313609		0.0072992700729927005	0.0	0.0	0.007352941176470588	0.0	196	82	0
Scan: 10490 Run: 20190410_QExHFX1_RSLC1_Beveridge_Clausen_IMP_DSS_JRmethod_R1 P1_K.SEQEIGKATAK.Y P2_K.FKVLGNTDR.H 7 2	20190410_QExHFX1_RSLC1_Beveridge_Clausen_IMP_DSS_JRmethod_R1	10490	20190410_QExHFX1_RSLC1_Beveridge_Clausen_IMP_DSS_JRmethod_R1.mgf	753	4	587.816750	2,347.237894	0.237894	4	2,347.238321	0.238321	Cas9	Cas9	false	Cas9	Cas9	false	SEQEIGKATAK	FKVLGNTDR	1029	36	11	9	7	2	1035	37	4	BS3	138.06807	10.246704	false	true	false	false	internal > 4	0.005917159763313609		0.0	0.0	0.0	0.0	0.0	195	174	0
Scan: 5772 Run: 20190410_QExHFX1_RSLC1_Beveridge_Clausen_IMP_DSS_JRmethod_R1 P1_K.GQKNSR.E P2_K.AGFIKR.Q 3 5	20190410_QExHFX1_RSLC1_Beveridge_Clausen_IMP_DSS_JRmethod_R1	5772	20190410_QExHFX1_RSLC1_Beveridge_Clausen_IMP_DSS_JRmethod_R1.mgf	35	3	506.623147	1,516.847612	0.847612	3	1,516.847392	0.847392	Cas9	Cas9	false	Cas9	Cas9	false	GQKNSR	AGFIKR	777	918	6	6	3	5	779	922	3	BS3	138.06807	10.176063	false	true	false	false	internal > 4	0.005917159763313609		0.0072992700729927005	0.0	0.0	0.007352941176470588	0.0	194	80	0
Scan: 11013 Run: 20190410_QExHFX1_RSLC1_Beveridge_Clausen_IMP_DSS_JRmethod_R1 P1_R.NSDKLIAR.K P2_R.NSDKLIAR.K 4 4	20190410_QExHFX1_RSLC1_Beveridge_Clausen_IMP_DSS_JRmethod_R1	11013	20190410_QExHFX1_RSLC1_Beveridge_Clausen_IMP_DSS_JRmethod_R1.mgf	939	4	493.281259	1,969.095930	0.095930	4	1,969.095619	0.095619	Cas9	Cas9	false	Cas9	Cas9	false	NSDKLIAR	NSDKLIAR	1119	1119	8	8	4	4	1122	1122	4	BS3	138.06807	10.164242	false	true	false	false	internal > 4	0.005917159763313609		0.0	0.0	0.0	0.0	0.0	193	68	0
Scan: 10905 Run: 20190410_QExHFX1_RSLC1_Beveridge_Clausen_IMP_DSS_JRmethod_R1 P1_K.VMKQLK.R P2_K.LVDSTDKADLR.L 3 7	20190410_QExHFX1_RSLC1_Beveridge_Clausen_IMP_DSS_JRmethod_R1	10905	20190410_QExHFX1_RSLC1_Beveridge_Clausen_IMP_DSS_JRmethod_R1.mgf	912	3	711.392706	2,131.156289	0.156289	3	2,131.155837	0.155837	Cas9	Cas9	false	Cas9	Cas9	false	LVDSTDKADLR	VMKQLK	146	651	11	6	7	3	152	653	3	BS3	138.06807	10.06441	false	true	false	false	internal > 4	0.005917159763313609		0.0	0.0	0.0	0.0	0.0	114	112	0
Scan: 12584 Run: 20190410_QExHFX1_RSLC1_Beveridge_Clausen_IMP_DSS_JRmethod_R1 P1_R.NSDKLIAR.K P2_K.KDLIIK.L 4 1	20190410_QExHFX1_RSLC1_Beveridge_Clausen_IMP_DSS_JRmethod_R1	12584	20190410_QExHFX1_RSLC1_Beveridge_Clausen_IMP_DSS_JRmethod_R1.mgf	1567	4	446.523116	1,782.063358	0.063358	4	1,782.061466	0.061466	Cas9	Cas9	false	Cas9	Cas9	false	NSDKLIAR	KDLIIK	1119	1196	8	6	4	1	1122	1196	4	BS3	138.06807	10.049541	false	true	false	false	internal > 4	0.005917159763313609		0.0	0.0	0.0	0.0	0.0	191	135	0
Scan: 8518 Run: 20190410_QExHFX1_RSLC1_Beveridge_Clausen_IMP_DSS_JRmethod_R1 P1_R.LSKSR.R P2_K.KGILQTVK.V 3 1	20190410_QExHFX1_RSLC1_Beveridge_Clausen_IMP_DSS_JRmethod_R1	8518	20190410_QExHFX1_RSLC1_Beveridge_Clausen_IMP_DSS_JRmethod_R1.mgf	304	3	538.670110	1,612.988501	0.988501	3	1,612.987573	0.987573	Cas9	Cas9	false	Cas9	Cas9	false	LSKSR	KGILQTVK	220	739	5	8	3	1	222	739	3	BS3	138.06807	10.001416	false	true	false	false	internal > 4	0.005917159763313609		0.0072992700729927005	0.0	0.0	0.007352941176470588	0.0	190	78	0
Scan: 17477 Run: 20190410_QExHFX1_RSLC1_Beveridge_Clausen_IMP_DSS_JRmethod_R1 P1_K.FIKPILEK.M P2_K.FIKPILEK.M 3 3	20190410_QExHFX1_RSLC1_Beveridge_Clausen_IMP_DSS_JRmethod_R1	17477	20190410_QExHFX1_RSLC1_Beveridge_Clausen_IMP_DSS_JRmethod_R1.mgf	3834	3	704.774331	2,111.301164	0.301164	3	2,111.300969	0.300969	Cas9	Cas9	false	Cas9	Cas9	false	FIKPILEK	FIKPILEK	379	379	8	8	3	3	381	381	3	BS3	138.06807	9.986029	false	true	false	false	internal > 4	0.005917159763313609		0.0	0.0	0.0	0.0	0.0	88	106	0
Scan: 14648 Run: 20190410_QExHFX1_RSLC1_Beveridge_Clausen_IMP_DSS_JRmethod_R1 P1_K.VPSKK.F P2_R.QEDFYPFLKDNR.E 4 9	20190410_QExHFX1_RSLC1_Beveridge_Clausen_IMP_DSS_JRmethod_R1	14648	20190410_QExHFX1_RSLC1_Beveridge_Clausen_IMP_DSS_JRmethod_R1.mgf	2588	3	756.395060	2,266.163351	0.163351	3	2,266.163366	0.163366	Cas9	Cas9	false	Cas9	Cas9	false	VPSKK	QEDFYPFLKDNR	31	430	5	12	4	9	34	438	3	BS3	138.06807	9.985013	false	true	false	false	internal > 4	0.005917159763313609		0.0	0.0	0.0	0.0	0.0	63	100	0
Scan: 19495 Run: 20190410_QExHFX1_RSLC1_Beveridge_Clausen_IMP_DSS_JRmethod_R1 P1_K.QSGKTILDFLK.S P2_K.NLPNEKVLPK.H 4 6	20190410_QExHFX1_RSLC1_Beveridge_Clausen_IMP_DSS_JRmethod_R1	19495	20190410_QExHFX1_RSLC1_Beveridge_Clausen_IMP_DSS_JRmethod_R1.mgf	4550	4	635.369266	2,537.447958	0.447958	4	2,537.446857	0.446857	Cas9	Cas9	false	Cas9	Cas9	false	NLPNEKVLPK	QSGKTILDFLK	505	678	10	11	6	4	510	681	4	BS3	138.06807	9.947926	false	true	false	false	internal > 4	0.005917159763313609		0.0072992700729927005	0.0	0.0	0.007352941176470588	0.0	187	77	0
Scan: 17975 Run: 20190410_QExHFX1_RSLC1_Beveridge_Clausen_IMP_DSS_JRmethod_R1 P1_K.YDENDKLIR.E P2_K.DFQFYKVR.E 6 6	20190410_QExHFX1_RSLC1_Beveridge_Clausen_IMP_DSS_JRmethod_R1	17975	20190410_QExHFX1_RSLC1_Beveridge_Clausen_IMP_DSS_JRmethod_R1.mgf	4026	4	602.058953	2,404.206706	0.206706	4	2,404.206294	0.206294	Cas9	Cas9	false	Cas9	Cas9	false	DFQFYKVR	YDENDKLIR	973	947	8	9	6	6	978	952	4	BS3	138.06807	9.907331	false	true	false	false	internal > 4	0.005917159763313609		0.0	0.0	0.0	0.0	0.0	186	185	0
Scan: 13590 Run: 20190410_QExHFX1_RSLC1_Beveridge_Clausen_IMP_DSS_JRmethod_R1 P1_K.VITLKSK.L P2_K.QLKEDYFK.K 5 3	20190410_QExHFX1_RSLC1_Beveridge_Clausen_IMP_DSS_JRmethod_R1	13590	20190410_QExHFX1_RSLC1_Beveridge_Clausen_IMP_DSS_JRmethod_R1.mgf	2068	3	666.050794	1,995.130553	0.130553	3	1,995.129212	0.129212	Cas9	Cas9	false	Cas9	Cas9	false	VITLKSK	QLKEDYFK	959	567	7	8	5	3	963	569	3	BS3	138.06807	9.860566	false	true	false	false	internal > 4	0.005917159763313609		0.0072992700729927005	0.0	0.0	0.007352941176470588	0.0	185	76	0
Scan: 13234 Run: 20190410_QExHFX1_RSLC1_Beveridge_Clausen_IMP_DSS_JRmethod_R1 P1_K.KGILQTVK.V P2_K.KDLIIK.L 1 1	20190410_QExHFX1_RSLC1_Beveridge_Clausen_IMP_DSS_JRmethod_R1	13234	20190410_QExHFX1_RSLC1_Beveridge_Clausen_IMP_DSS_JRmethod_R1.mgf	1905	4	439.034882	1,752.110422	0.110422	4	1,752.112440	0.112440	Cas9	Cas9	false	Cas9	Cas9	false	KGILQTVK	KDLIIK	739	1196	8	6	1	1	739	1196	4	BS3	138.06807	9.83921	false	true	false	false	internal > 4	0.005917159763313609		0.0	0.0	0.0	0.0	0.0	184	159	0
Scan: 21052 Run: 20190410_QExHFX1_RSLC1_Beveridge_Clausen_IMP_DSS_JRmethod_R1 P1_K.KNLIGALLFDSGETAEATR.L P2_K.AGFIKR.Q 1 5	20190410_QExHFX1_RSLC1_Beveridge_Clausen_IMP_DSS_JRmethod_R1	21052	20190410_QExHFX1_RSLC1_Beveridge_Clausen_IMP_DSS_JRmethod_R1.mgf	5013	4	709.391109	2,833.535330	0.535330	4	2,833.533775	0.533775	Cas9	Cas9	false	Cas9	Cas9	false	AGFIKR	KNLIGALLFDSGETAEATR	918	49	6	19	5	1	922	49	4	BS3	138.06807	9.802337	false	true	false	false	internal > 4	0.005917159763313609		0.0	0.0	0.0	0.0	0.0	183	153	0
Scan: 19915 Run: 20190410_QExHFX1_RSLC1_Beveridge_Clausen_IMP_DSS_JRmethod_R1 P1_K.KNLIGALLFDSGETAEATR.L P2_K.GYKEVK.K 1 3	20190410_QExHFX1_RSLC1_Beveridge_Clausen_IMP_DSS_JRmethod_R1	19915	20190410_QExHFX1_RSLC1_Beveridge_Clausen_IMP_DSS_JRmethod_R1.mgf	4707	4	717.385034	2,865.511030	0.511030	4	2,865.512371	0.512371	Cas9	Cas9	false	Cas9	Cas9	false	GYKEVK	KNLIGALLFDSGETAEATR	1190	49	6	19	3	1	1192	49	4	BS3	138.06807	9.789778	false	true	false	false	internal > 4	0.005917159763313609		0.0	0.0	0.0	0.0	0.0	182	141	0
Scan: 17252 Run: 20190410_QExHFX1_RSLC1_Beveridge_Clausen_IMP_DSS_JRmethod_R1 P1_K.VVDELVKVMGR.H P2_R.KPAFLSGEQK.K 7 1	20190410_QExHFX1_RSLC1_Beveridge_Clausen_IMP_DSS_JRmethod_R1	17252	20190410_QExHFX1_RSLC1_Beveridge_Clausen_IMP_DSS_JRmethod_R1.mgf	3738	3	834.791971	2,501.354084	0.354084	3	2,501.356329	0.356329	Cas9	Cas9	false	Cas9	Cas9	false	VVDELVKVMGR	KPAFLSGEQK	747	540	11	10	7	1	753	540	3	BS3	138.06807	9.711381	false	true	false	false	internal > 4	0.005917159763313609		0.0	0.0	0.0	0.0	0.0	181	156	0
Scan: 17352 Run: 20190410_QExHFX1_RSLC1_Beveridge_Clausen_IMP_DSS_JRmethod_R1 P1_K.VVDELVKVMGR.H P2_K.VLTRSDKNR.G 7 7	20190410_QExHFX1_RSLC1_Beveridge_Clausen_IMP_DSS_JRmethod_R1	17352	20190410_QExHFX1_RSLC1_Beveridge_Clausen_IMP_DSS_JRmethod_R1.mgf	3782	3	829.462042	2,485.364297	0.364297	3	2,485.368623	0.368623	Cas9	Cas9	false	Cas9	Cas9	false	VVDELVKVMGR	VLTRSDKNR	747	860	11	9	7	7	753	866	3	BS3	138.06807	9.640103	false	true	false	false	internal > 4	0.005917159763313609		0.0	0.0	0.0	0.0	0.0	59	95	0
Scan: 7921 Run: 20190410_QExHFX1_RSLC1_Beveridge_Clausen_IMP_DSS_JRmethod_R1 P1_K.SEQEIGKATAK.Y P2_K.SEQEIGKATAK.Y 7 7	20190410_QExHFX1_RSLC1_Beveridge_Clausen_IMP_DSS_JRmethod_R1	7921	20190410_QExHFX1_RSLC1_Beveridge_Clausen_IMP_DSS_JRmethod_R1.mgf	212	4	615.826284	2,459.276030	0.276030	4	2,459.275495	0.275495	Cas9	Cas9	false	Cas9	Cas9	false	SEQEIGKATAK	SEQEIGKATAK	1029	1029	11	11	7	7	1035	1035	4	BS3	138.06807	9.597838	false	true	false	false	internal > 4	0.005917159763313609		0.0	0.0	0.0	0.0	0.0	179	190	0
Scan: 7741 Run: 20190410_QExHFX1_RSLC1_Beveridge_Clausen_IMP_DSS_JRmethod_R1 P1_K.NLPNEKVLPK.H P2_R.HSIKK.N 6 4	20190410_QExHFX1_RSLC1_Beveridge_Clausen_IMP_DSS_JRmethod_R1	7741	20190410_QExHFX1_RSLC1_Beveridge_Clausen_IMP_DSS_JRmethod_R1.mgf	168	3	634.378662	1,900.114157	0.114157	3	1,900.114564	0.114564	Cas9	Cas9	false	Cas9	Cas9	false	HSIKK	NLPNEKVLPK	45	505	5	10	4	6	48	510	3	BS3	138.06807	9.526588	false	true	false	false	internal > 4	0.005917159763313609		0.0072992700729927005	0.0	0.0	0.007352941176470588	0.0	178	74	0
Scan: 10370 Run: 20190410_QExHFX1_RSLC1_Beveridge_Clausen_IMP_DSS_JRmethod_R1 P1_K.AGFIKR.Q P2_K.AGFIKR.Q 5 5	20190410_QExHFX1_RSLC1_Beveridge_Clausen_IMP_DSS_JRmethod_R1	10370	20190410_QExHFX1_RSLC1_Beveridge_Clausen_IMP_DSS_JRmethod_R1.mgf	695	3	507.308469	1,518.903578	0.903578	3	1,518.903451	0.903451	Cas9	Cas9	false	Cas9	Cas9	false	AGFIKR	AGFIKR	918	918	6	6	5	5	922	922	3	BS3	138.06807	9.463655	false	true	false	false	internal > 4	0.005917159763313609		0.0072992700729927005	0.0	0.0	0.007352941176470588	0.0	177	73	0
Scan: 17483 Run: 20190410_QExHFX1_RSLC1_Beveridge_Clausen_IMP_DSS_JRmethod_R1 P1_K.QSGKTILDFLK.S P2_R.DKQSGK.T 4 2	20190410_QExHFX1_RSLC1_Beveridge_Clausen_IMP_DSS_JRmethod_R1	17483	20190410_QExHFX1_RSLC1_Beveridge_Clausen_IMP_DSS_JRmethod_R1.mgf	3837	3	683.712342	2,048.115197	0.115197	3	2,048.115353	0.115353	Cas9	Cas9	false	Cas9	Cas9	false	DKQSGK	QSGKTILDFLK	676	678	6	11	2	4	677	681	3	BS3	138.06807	9.395841	false	true	false	false	internal > 4	0.005917159763313609		0.0072992700729927005	0.0	0.0	0.007352941176470588	0.0	176	72	0
Scan: 14670 Run: 20190410_QExHFX1_RSLC1_Beveridge_Clausen_IMP_DSS_JRmethod_R1 P1_K.SEQEIGKATAK.Y P2_K.DLIIKLPK.Y 7 5	20190410_QExHFX1_RSLC1_Beveridge_Clausen_IMP_DSS_JRmethod_R1	14670	20190410_QExHFX1_RSLC1_Beveridge_Clausen_IMP_DSS_JRmethod_R1.mgf	2599	4	560.329163	2,237.287546	0.287546	4	2,237.288232	0.288232	Cas9	Cas9	false	Cas9	Cas9	false	SEQEIGKATAK	DLIIKLPK	1029	1197	11	8	7	5	1035	1201	4	BS3	138.06807	9.365911	false	true	false	false	internal > 4	0.005917159763313609		0.0	0.0	0.0	0.0	0.0	175	164	0
Scan: 11262 Run: 20190410_QExHFX1_RSLC1_Beveridge_Clausen_IMP_DSS_JRmethod_R1 P1_K.KDLIIK.L P2_R.DKPIR.E 1 2	20190410_QExHFX1_RSLC1_Beveridge_Clausen_IMP_DSS_JRmethod_R1	11262	20190410_QExHFX1_RSLC1_Beveridge_Clausen_IMP_DSS_JRmethod_R1.mgf	1005	3	498.980239	1,493.918888	0.918888	3	1,493.918097	0.918097	Cas9	Cas9	false	Cas9	Cas9	false	DKPIR	KDLIIK	1303	1196	5	6	2	1	1304	1196	3	BS3	138.06807	9.300692	false	true	false	false	internal > 4	0.005917159763313609		0.0072992700729927005	0.0	0.0	0.007352941176470588	0.0	174	71	0
Scan: 12018 Run: 20190410_QExHFX1_RSLC1_Beveridge_Clausen_IMP_DSS_JRmethod_R1 P1_K.KGILQTVK.V P2_K.KGILQTVK.V 1 1	20190410_QExHFX1_RSLC1_Beveridge_Clausen_IMP_DSS_JRmethod_R1	12018	20190410_QExHFX1_RSLC1_Beveridge_Clausen_IMP_DSS_JRmethod_R1.mgf	1357	4	478.307180	1,909.199614	0.199614	4	1,909.197567	0.197567	Cas9	Cas9	false	Cas9	Cas9	false	KGILQTVK	KGILQTVK	739	739	8	8	1	1	739	739	4	BS3	138.06807	9.288607	false	true	false	false	internal > 4	0.005917159763313609		0.0	0.0	0.0	0.0	0.0	173	176	0
Scan: 15215 Run: 20190410_QExHFX1_RSLC1_Beveridge_Clausen_IMP_DSS_JRmethod_R1 P1_K.YPKLESEFVYGDYK.V P2_K.LKSVK.E 3 2	20190410_QExHFX1_RSLC1_Beveridge_Clausen_IMP_DSS_JRmethod_R1	15215	20190410_QExHFX1_RSLC1_Beveridge_Clausen_IMP_DSS_JRmethod_R1.mgf	2903	3	817.101403	2,448.282380	0.282380	3	2,448.282813	0.282813	Cas9	Cas9	false	Cas9	Cas9	false	LKSVK	YPKLESEFVYGDYK	1161	1005	5	14	2	3	1162	1007	3	BS3	138.06807	9.233109	false	true	false	false	internal > 4	0.005917159763313609		0.0072992700729927005	0.0	0.0	0.007352941176470588	0.0	172	70	0
Scan: 4530 Run: 20190410_QExHFX1_RSLC1_Beveridge_Clausen_IMP_DSS_JRmethod_R1 P1_K.GYKEVK.K P2_K.GQKNSR.E 3 3	20190410_QExHFX1_RSLC1_Beveridge_Clausen_IMP_DSS_JRmethod_R1	4530	20190410_QExHFX1_RSLC1_Beveridge_Clausen_IMP_DSS_JRmethod_R1.mgf	8	3	517.282675	1,548.826196	0.826196	3	1,548.825988	0.825988	Cas9	Cas9	false	Cas9	Cas9	false	GQKNSR	GYKEVK	777	1190	6	6	3	3	779	1192	3	BS3	138.06807	9.205127	false	true	false	false	internal > 4	0.005917159763313609		0.0072992700729927005	0.0	0.0	0.007352941176470588	0.0	171	69	0
Scan: 20843 Run: 20190410_QExHFX1_RSLC1_Beveridge_Clausen_IMP_DSS_JRmethod_R1 P1_K.NPIDFLEAKGYK.E P2_K.FIKPILEK.M 9 3	20190410_QExHFX1_RSLC1_Beveridge_Clausen_IMP_DSS_JRmethod_R1	20843	20190410_QExHFX1_RSLC1_Beveridge_Clausen_IMP_DSS_JRmethod_R1.mgf	4969	4	630.609798	2,518.410086	0.410086	4	2,518.408682	0.408682	Cas9	Cas9	false	Cas9	Cas9	false	FIKPILEK	NPIDFLEAKGYK	379	1181	8	12	3	9	381	1189	4	BS3	138.06807	9.125708	false	true	false	false	internal > 4	0.005917159763313609		0.0	0.0	0.0	0.0	0.0	120	103	0
Scan: 7937 Run: 20190410_QExHFX1_RSLC1_Beveridge_Clausen_IMP_DSS_JRmethod_R1 P1_K.LVDSTDKADLR.L P2_K.GQKNSR.E 7 3	20190410_QExHFX1_RSLC1_Beveridge_Clausen_IMP_DSS_JRmethod_R1	7937	20190410_QExHFX1_RSLC1_Beveridge_Clausen_IMP_DSS_JRmethod_R1.mgf	214	4	515.525047	2,058.071082	0.071082	4	2,058.070527	0.070527	Cas9	Cas9	false	Cas9	Cas9	false	LVDSTDKADLR	GQKNSR	146	777	11	6	7	3	152	779	4	BS3	138.06807	9.06549	false	true	false	false	internal > 4	0.005917159763313609		0.0	0.0	0.0	0.0	0.0	169	152	0
Scan: 13107 Run: 20190410_QExHFX1_RSLC1_Beveridge_Clausen_IMP_DSS_JRmethod_R1 P1_K.RNSDKLIAR.K P2_R.NSDKLIAR.K 5 4	20190410_QExHFX1_RSLC1_Beveridge_Clausen_IMP_DSS_JRmethod_R1	13107	20190410_QExHFX1_RSLC1_Beveridge_Clausen_IMP_DSS_JRmethod_R1.mgf	1832	3	709.405090	2,125.193441	0.193441	3	2,125.196730	0.196730	Cas9	Cas9	false	Cas9	Cas9	false	NSDKLIAR	RNSDKLIAR	1119	1118	8	9	4	5	1122	1122	3	BS3	138.06807	8.979923	false	true	false	false	internal > 4	0.005917159763313609		0.0072992700729927005	0.0	0.0	0.0	0.0	168	68	0
Scan: 16887 Run: 20190410_QExHFX1_RSLC1_Beveridge_Clausen_IMP_DSS_JRmethod_R1 P1_K.VKYVTEGMR.K P2_R.QEDFYPFLKDNR.E 2 9	20190410_QExHFX1_RSLC1_Beveridge_Clausen_IMP_DSS_JRmethod_R1	16887	20190410_QExHFX1_RSLC1_Beveridge_Clausen_IMP_DSS_JRmethod_R1.mgf	3618	4	702.597778	2,806.362006	0.362006	4	2,806.363599	0.363599	Cas9	Cas9	false	Cas9	Cas9	false	VKYVTEGMR	QEDFYPFLKDNR	531	430	9	12	2	9	532	438	4	BS3	138.06807	8.972606	false	true	false	false	internal > 4	0.005917159763313609		0.0072992700729927005	0.0	0.0	0.007352941176470588	0.0	167	67	0
Scan: 14191 Run: 20190410_QExHFX1_RSLC1_Beveridge_Clausen_IMP_DSS_JRmethod_R1 P1_K.SKLVSDFR.K P2_R.QITKHVAQILDSR.M 2 4	20190410_QExHFX1_RSLC1_Beveridge_Clausen_IMP_DSS_JRmethod_R1	14191	20190410_QExHFX1_RSLC1_Beveridge_Clausen_IMP_DSS_JRmethod_R1.mgf	2334	5	520.294087	2,596.434053	0.434053	5	2,596.433667	0.433667	Cas9	Cas9	false	Cas9	Cas9	false	SKLVSDFR	QITKHVAQILDSR	964	930	8	13	2	4	965	933	5	BS3	138.06807	8.956673	false	true	false	false	internal > 4	0.005917159763313609		0.0	0.0	0.0	0.0	0.0	166	131	0
Scan: 13667 Run: 20190410_QExHFX1_RSLC1_Beveridge_Clausen_IMP_DSS_JRmethod_R1 P1_K.SDNVPSEEVVKK.M P2_R.KDFQFYK.V 11 1	20190410_QExHFX1_RSLC1_Beveridge_Clausen_IMP_DSS_JRmethod_R1	13667	20190410_QExHFX1_RSLC1_Beveridge_Clausen_IMP_DSS_JRmethod_R1.mgf	2100	4	611.565034	2,442.231030	0.231030	4	2,442.231839	0.231839	Cas9	Cas9	false	Cas9	Cas9	false	SDNVPSEEVVKK	KDFQFYK	871	972	12	7	11	1	881	972	4	BS3	138.06807	8.933094	false	true	false	false	internal > 4	0.005917159763313609		0.0	0.0	0.0	0.0	0.0	99	96	0
Scan: 16574 Run: 20190410_QExHFX1_RSLC1_Beveridge_Clausen_IMP_DSS_JRmethod_R1 P1_K.FDNLTKAER.G P2_K.DFQFYKVR.E 6 6	20190410_QExHFX1_RSLC1_Beveridge_Clausen_IMP_DSS_JRmethod_R1	16574	20190410_QExHFX1_RSLC1_Beveridge_Clausen_IMP_DSS_JRmethod_R1.mgf	3473	4	584.053206	2,332.183718	0.183718	4	2,332.185164	0.185164	Cas9	Cas9	false	Cas9	Cas9	false	FDNLTKAER	DFQFYKVR	901	973	9	8	6	6	906	978	4	BS3	138.06807	8.845787	false	true	false	false	internal > 4	0.005917159763313609		0.0	0.0	0.0	0.0	0.0	164	181	0
Scan: 11524 Run: 20190410_QExHFX1_RSLC1_Beveridge_Clausen_IMP_DSS_JRmethod_R1 P1_R.QQLPEKYK.E P2_R.MTNFDKNLPNEK.V 6 6	20190410_QExHFX1_RSLC1_Beveridge_Clausen_IMP_DSS_JRmethod_R1	11524	20190410_QExHFX1_RSLC1_Beveridge_Clausen_IMP_DSS_JRmethod_R1.mgf	1117	4	660.087097	2,636.319282	0.319282	4	2,636.315585	0.315585	Cas9	Cas9	false	Cas9	Cas9	false	QQLPEKYK	MTNFDKNLPNEK	345	499	8	12	6	6	350	504	4	BS3	138.06807	8.806282	false	true	false	false	internal > 4	0.005917159763313609		0.0072992700729927005	0.0	0.0	0.007352941176470588	0.0	163	65	0
Scan: 8258 Run: 20190410_QExHFX1_RSLC1_Beveridge_Clausen_IMP_DSS_JRmethod_R1 P1_K.KLVDSTDK.A P2_K.KLVDSTDK.A 1 1	20190410_QExHFX1_RSLC1_Beveridge_Clausen_IMP_DSS_JRmethod_R1	8258	20190410_QExHFX1_RSLC1_Beveridge_Clausen_IMP_DSS_JRmethod_R1.mgf	259	4	487.767832	1,947.042222	0.042222	4	1,947.041183	0.041183	Cas9	Cas9	false	Cas9	Cas9	false	KLVDSTDK	KLVDSTDK	145	145	8	8	1	1	145	145	4	BS3	138.06807	8.795279	false	true	false	false	internal > 4	0.005917159763313609		0.0	0.0	0.0	0.0	0.0	162	168	0
Scan: 11379 Run: 20190410_QExHFX1_RSLC1_Beveridge_Clausen_IMP_DSS_JRmethod_R1 P1_K.VPSKK.F P2_R.LEESFLVEEDKK.H 4 11	20190410_QExHFX1_RSLC1_Beveridge_Clausen_IMP_DSS_JRmethod_R1	11379	20190410_QExHFX1_RSLC1_Beveridge_Clausen_IMP_DSS_JRmethod_R1.mgf	1046	3	721.059015	2,160.155216	0.155216	3	2,160.156548	0.156548	Cas9	Cas9	false	Cas9	Cas9	false	VPSKK	LEESFLVEEDKK	31	105	5	12	4	11	34	115	3	BS3	138.06807	8.78954	false	true	false	false	internal > 4	0.005917159763313609		0.0072992700729927005	0.0	0.0	0.007352941176470588	0.0	161	64	0
Scan: 15308 Run: 20190410_QExHFX1_RSLC1_Beveridge_Clausen_IMP_DSS_JRmethod_R1 P1_R.KFDNLTK.A P2_K.FIKPILEK.M 1 3	20190410_QExHFX1_RSLC1_Beveridge_Clausen_IMP_DSS_JRmethod_R1	15308	20190410_QExHFX1_RSLC1_Beveridge_Clausen_IMP_DSS_JRmethod_R1.mgf	2946	4	498.295329	1,989.152210	0.152210	4	1,989.155032	0.155032	Cas9	Cas9	false	Cas9	Cas9	false	KFDNLTK	FIKPILEK	900	379	7	8	1	3	900	381	4	BS3	138.06807	8.785691	false	true	false	false	internal > 4	0.005917159763313609		0.0	0.0	0.0	0.0	0.0	160	155	0
Scan: 6797 Run: 20190410_QExHFX1_RSLC1_Beveridge_Clausen_IMP_DSS_JRmethod_R1 P1_K.SDNVPSEEVVKK.M P2_K.GQKNSR.E 11 3	20190410_QExHFX1_RSLC1_Beveridge_Clausen_IMP_DSS_JRmethod_R1	6797	20190410_QExHFX1_RSLC1_Beveridge_Clausen_IMP_DSS_JRmethod_R1.mgf	73	4	540.034219	2,156.107770	0.107770	4	2,156.107306	0.107306	Cas9	Cas9	false	Cas9	Cas9	false	SDNVPSEEVVKK	GQKNSR	871	777	12	6	11	3	881	779	4	BS3	138.06807	8.770067	false	true	false	false	internal > 4	0.005917159763313609		0.0	0.0	0.0	0.0	0.0	159	133	0
Scan: 13627 Run: 20190410_QExHFX1_RSLC1_Beveridge_Clausen_IMP_DSS_JRmethod_R1 P1_K.FKVLGNTDR.H P2_K.FKVLGNTDR.H 2 2	20190410_QExHFX1_RSLC1_Beveridge_Clausen_IMP_DSS_JRmethod_R1	13627	20190410_QExHFX1_RSLC1_Beveridge_Clausen_IMP_DSS_JRmethod_R1.mgf	2083	4	559.807831	2,235.202218	0.202218	4	2,235.201147	0.201147	Cas9	Cas9	false	Cas9	Cas9	false	FKVLGNTDR	FKVLGNTDR	36	36	9	9	2	2	37	37	4	BS3	138.06807	8.755731	false	true	false	false	internal > 4	0.005917159763313609		0.0	0.0	0.0	0.0	0.0	158	126	0
Scan: 13260 Run: 20190410_QExHFX1_RSLC1_Beveridge_Clausen_IMP_DSS_JRmethod_R1 P1_K.SKLVSDFR.K P2_K.KDWDPK.K 2 1	20190410_QExHFX1_RSLC1_Beveridge_Clausen_IMP_DSS_JRmethod_R1	13260	20190410_QExHFX1_RSLC1_Beveridge_Clausen_IMP_DSS_JRmethod_R1.mgf	1920	4	470.000702	1,875.973702	0.973702	4	1,875.973045	0.973045	Cas9	Cas9	false	Cas9	Cas9	false	KDWDPK	SKLVSDFR	1128	964	6	8	1	2	1128	965	4	BS3	138.06807	8.716467	false	true	false	false	internal > 4	0.005917159763313609		0.0	0.0	0.0	0.0	0.0	157	151	0
Scan: 7697 Run: 20190410_QExHFX1_RSLC1_Beveridge_Clausen_IMP_DSS_JRmethod_R1 P1_K.VLSAYNKHR.D P2_K.KLVDSTDK.A 7 1	20190410_QExHFX1_RSLC1_Beveridge_Clausen_IMP_DSS_JRmethod_R1	7697	20190410_QExHFX1_RSLC1_Beveridge_Clausen_IMP_DSS_JRmethod_R1.mgf	157	4	533.294536	2,129.149038	0.149038	4	2,129.148049	0.148049	Cas9	Cas9	false	Cas9	Cas9	false	KLVDSTDK	VLSAYNKHR	145	1294	8	9	1	7	145	1300	4	BS3	138.06807	8.705929	false	true	false	false	internal > 4	0.005917159763313609		0.0	0.0	0.0	0.0	0.0	156	149	0
Scan: 2561 Run: 20190410_QExHFX1_RSLC1_Beveridge_Clausen_IMP_DSS_JRmethod_R1 P1_R.SDKNR.G P2_R.SDKNR.G 3 3	20190410_QExHFX1_RSLC1_Beveridge_Clausen_IMP_DSS_JRmethod_R1	2561	20190410_QExHFX1_RSLC1_Beveridge_Clausen_IMP_DSS_JRmethod_R1.mgf	2	3	459.235605	1,374.684986	0.684986	3	1,374.685135	0.685135	Cas9	Cas9	false	Cas9	Cas9	false	SDKNR	SDKNR	864	864	5	5	3	3	866	866	3	BS3	138.06807	8.688926	false	true	false	false	internal > 4	0.005917159763313609		0.0072992700729927005	0.0	0.0	0.007352941176470588	0.0	155	63	0
Scan: 9056 Run: 20190410_QExHFX1_RSLC1_Beveridge_Clausen_IMP_DSS_JRmethod_R1 P1_K.SDNVPSEEVVKK.M P2_K.GYKEVK.K 11 3	20190410_QExHFX1_RSLC1_Beveridge_Clausen_IMP_DSS_JRmethod_R1	9056	20190410_QExHFX1_RSLC1_Beveridge_Clausen_IMP_DSS_JRmethod_R1.mgf	400	4	548.542706	2,190.141718	0.141718	4	2,190.141961	0.141961	Cas9	Cas9	false	Cas9	Cas9	false	SDNVPSEEVVKK	GYKEVK	871	1190	12	6	11	3	881	1192	4	BS3	138.06807	8.688444	false	true	false	false	internal > 4	0.005917159763313609		0.0	0.0	0.0	0.0	0.0	95	94	0
Scan: 11327 Run: 20190410_QExHFX1_RSLC1_Beveridge_Clausen_IMP_DSS_JRmethod_R1 P1_R.NSDKLIAR.K P2_K.MKNYWR.Q 4 2	20190410_QExHFX1_RSLC1_Beveridge_Clausen_IMP_DSS_JRmethod_R1	11327	20190410_QExHFX1_RSLC1_Beveridge_Clausen_IMP_DSS_JRmethod_R1.mgf	1028	4	492.509284	1,966.008030	0.008030	4	1,966.009447	0.009447	Cas9	Cas9	false	Cas9	Cas9	false	MKNYWR	NSDKLIAR	883	1119	6	8	2	4	884	1122	4	BS3	138.06807	8.686536	false	true	false	false	internal > 4	0.005917159763313609		0.0	0.0	0.0	0.0	0.0	153	147	0
Scan: 18484 Run: 20190410_QExHFX1_RSLC1_Beveridge_Clausen_IMP_DSS_JRmethod_R1 P1_K.LPKYSLFELENGR.K P2_R.KFDNLTK.A 3 1	20190410_QExHFX1_RSLC1_Beveridge_Clausen_IMP_DSS_JRmethod_R1	18484	20190410_QExHFX1_RSLC1_Beveridge_Clausen_IMP_DSS_JRmethod_R1.mgf	4193	4	642.848088	2,567.363246	0.363246	4	2,567.363521	0.363521	Cas9	Cas9	false	Cas9	Cas9	false	KFDNLTK	LPKYSLFELENGR	900	1202	7	13	1	3	900	1204	4	BS3	138.06807	8.646955	false	true	false	false	internal > 4	0.005917159763313609		0.0072992700729927005	0.0	0.0	0.007352941176470588	0.0	152	61	0
Scan: 12188 Run: 20190410_QExHFX1_RSLC1_Beveridge_Clausen_IMP_DSS_JRmethod_R1 P1_K.SKLVSDFR.K P2_R.QQLPEKYK.E 2 6	20190410_QExHFX1_RSLC1_Beveridge_Clausen_IMP_DSS_JRmethod_R1	12188	20190410_QExHFX1_RSLC1_Beveridge_Clausen_IMP_DSS_JRmethod_R1.mgf	1409	4	531.294132	2,121.147422	0.147422	4	2,121.146988	0.146988	Cas9	Cas9	false	Cas9	Cas9	false	QQLPEKYK	SKLVSDFR	345	964	8	8	6	2	350	965	4	BS3	138.06807	8.606067	false	true	false	false	internal > 4	0.005917159763313609		0.0	0.0	0.0	0.0	0.0	151	154	0
Scan: 9936 Run: 20190410_QExHFX1_RSLC1_Beveridge_Clausen_IMP_DSS_JRmethod_R1 P1_K.MKNYWR.Q P2_R.DKPIR.E 2 2	20190410_QExHFX1_RSLC1_Beveridge_Clausen_IMP_DSS_JRmethod_R1	9936	20190410_QExHFX1_RSLC1_Beveridge_Clausen_IMP_DSS_JRmethod_R1.mgf	596	3	560.296082	1,677.866417	0.866417	3	1,677.866078	0.866078	Cas9	Cas9	false	Cas9	Cas9	false	MKNYWR	DKPIR	883	1303	6	5	2	2	884	1304	3	BS3	138.06807	8.596715	false	true	false	false	internal > 4	0.005917159763313609		0.0	0.0	0.0	0.0	0.0	60	89	0
Scan: 19234 Run: 20190410_QExHFX1_RSLC1_Beveridge_Clausen_IMP_DSS_JRmethod_R1 P1_K.NPIDFLEAKGYK.E P2_R.KFDNLTK.A 9 1	20190410_QExHFX1_RSLC1_Beveridge_Clausen_IMP_DSS_JRmethod_R1	19234	20190410_QExHFX1_RSLC1_Beveridge_Clausen_IMP_DSS_JRmethod_R1.mgf	4456	4	600.073056	2,396.263118	0.263118	4	2,396.262745	0.262745	Cas9	Cas9	false	Cas9	Cas9	false	KFDNLTK	NPIDFLEAKGYK	900	1181	7	12	1	9	900	1189	4	BS3	138.06807	8.577472	false	true	false	false	internal > 4	0.005917159763313609		0.0	0.0	0.0	0.0	0.0	149	125	0
Scan: 14457 Run: 20190410_QExHFX1_RSLC1_Beveridge_Clausen_IMP_DSS_JRmethod_R1 P1_R.GGLSELDKAGFIK.R P2_R.EKIEK.I 8 2	20190410_QExHFX1_RSLC1_Beveridge_Clausen_IMP_DSS_JRmethod_R1	14457	20190410_QExHFX1_RSLC1_Beveridge_Clausen_IMP_DSS_JRmethod_R1.mgf	2489	4	530.297683	2,117.161626	0.161626	4	2,117.161969	0.161969	Cas9	Cas9	false	Cas9	Cas9	false	EKIEK	GGLSELDKAGFIK	442	910	5	13	2	8	443	917	4	BS3	138.06807	8.504377	false	true	false	false	internal > 4	0.005917159763313609		0.0	0.0	0.0	0.0	0.0	148	142	0
Scan: 7949 Run: 20190410_QExHFX1_RSLC1_Beveridge_Clausen_IMP_DSS_JRmethod_R1 P1_K.VITLKSK.L P2_R.KVTVK.Q 5 1	20190410_QExHFX1_RSLC1_Beveridge_Clausen_IMP_DSS_JRmethod_R1	7949	20190410_QExHFX1_RSLC1_Beveridge_Clausen_IMP_DSS_JRmethod_R1.mgf	217	3	500.663820	1,498.969631	0.969631	3	1,498.969797	0.969797	Cas9	Cas9	false	Cas9	Cas9	false	KVTVK	VITLKSK	562	959	5	7	1	5	562	963	3	BS3	138.06807	8.448452	false	true	false	false	internal > 4	0.005917159763313609		0.0072992700729927005	0.0	0.0	0.007352941176470588	0.0	147	60	0
Scan: 10078 Run: 20190410_QExHFX1_RSLC1_Beveridge_Clausen_IMP_DSS_JRmethod_R1 P1_R.QQLPEKYK.E P2_R.QQLPEKYK.E 6 6	20190410_QExHFX1_RSLC1_Beveridge_Clausen_IMP_DSS_JRmethod_R1	10078	20190410_QExHFX1_RSLC1_Beveridge_Clausen_IMP_DSS_JRmethod_R1.mgf	628	3	735.403930	2,203.189961	0.189961	3	2,203.188855	0.188855	Cas9	Cas9	false	Cas9	Cas9	false	QQLPEKYK	QQLPEKYK	345	345	8	8	6	6	350	350	3	BS3	138.06807	8.437649	false	true	false	false	internal > 4	0.005917159763313609		0.0072992700729927005	0.0	0.0	0.007352941176470588	0.0	146	59	0
Scan: 16347 Run: 20190410_QExHFX1_RSLC1_Beveridge_Clausen_IMP_DSS_JRmethod_R1 P1_K.MDGTEELLVKLNR.E P2_R.KVTVK.Q 10 1	20190410_QExHFX1_RSLC1_Beveridge_Clausen_IMP_DSS_JRmethod_R1	16347	20190410_QExHFX1_RSLC1_Beveridge_Clausen_IMP_DSS_JRmethod_R1.mgf	3375	4	562.067146	2,244.239478	0.239478	4	2,244.239900	0.239900	Cas9	Cas9	false	Cas9	Cas9	false	KVTVK	MDGTEELLVKLNR	562	387	5	13	1	10	562	396	4	BS3	138.06807	8.41799	false	true	false	false	internal > 4	0.005917159763313609		0.0072992700729927005	0.0	0.0	0.007352941176470588	0.0	145	58	0
Scan: 19630 Run: 20190410_QExHFX1_RSLC1_Beveridge_Clausen_IMP_DSS_JRmethod_R1 P1_R.KSEETITPWNFEEVVDK.G P2_K.KDWDPK.K 1 1	20190410_QExHFX1_RSLC1_Beveridge_Clausen_IMP_DSS_JRmethod_R1	19630	20190410_QExHFX1_RSLC1_Beveridge_Clausen_IMP_DSS_JRmethod_R1.mgf	4608	4	744.868278	2,975.444006	0.444006	4	2,975.444015	0.444015	Cas9	Cas9	false	Cas9	Cas9	false	KDWDPK	KSEETITPWNFEEVVDK	1128	472	6	17	1	1	1128	472	4	BS3	138.06807	8.361567	false	true	false	false	internal > 4	0.005917159763313609		0.0072992700729927005	0.0	0.0	0.007352941176470588	0.0	144	57	0
Scan: 15147 Run: 20190410_QExHFX1_RSLC1_Beveridge_Clausen_IMP_DSS_JRmethod_R1 P1_K.LVDSTDKADLR.L P2_R.KDFQFYK.V 7 1	20190410_QExHFX1_RSLC1_Beveridge_Clausen_IMP_DSS_JRmethod_R1	15147	20190410_QExHFX1_RSLC1_Beveridge_Clausen_IMP_DSS_JRmethod_R1.mgf	2863	4	587.055542	2,344.193062	0.193062	4	2,344.195060	0.195060	Cas9	Cas9	false	Cas9	Cas9	false	LVDSTDKADLR	KDFQFYK	146	972	11	7	7	1	152	972	4	BS3	138.06807	8.35335	false	true	false	false	internal > 4	0.005917159763313609		0.0	0.0	0.0	0.0	0.0	143	178	0
Scan: 7989 Run: 20190410_QExHFX1_RSLC1_Beveridge_Clausen_IMP_DSS_JRmethod_R1 P1_K.VITLKSK.L P2_R.EKIEK.I 5 2	20190410_QExHFX1_RSLC1_Beveridge_Clausen_IMP_DSS_JRmethod_R1	7989	20190410_QExHFX1_RSLC1_Beveridge_Clausen_IMP_DSS_JRmethod_R1.mgf	226	3	524.658854	1,570.954733	0.954733	3	1,570.954541	0.954541	Cas9	Cas9	false	Cas9	Cas9	false	EKIEK	VITLKSK	442	959	5	7	2	5	443	963	3	BS3	138.06807	8.352166	false	true	false	false	internal > 4	0.005917159763313609		0.0072992700729927005	0.0	0.0	0.007352941176470588	0.0	142	56	0
Scan: 12944 Run: 20190410_QExHFX1_RSLC1_Beveridge_Clausen_IMP_DSS_JRmethod_R1 P1_K.TEVQTGGFSKESILPK.R P2_R.SDKNR.G 10 3	20190410_QExHFX1_RSLC1_Beveridge_Clausen_IMP_DSS_JRmethod_R1	12944	20190410_QExHFX1_RSLC1_Beveridge_Clausen_IMP_DSS_JRmethod_R1.mgf	1732	4	620.077222	2,476.279782	0.279782	4	2,476.280913	0.280913	Cas9	Cas9	false	Cas9	Cas9	false	SDKNR	TEVQTGGFSKESILPK	864	1102	5	16	3	10	866	1111	4	BS3	138.06807	8.336011	false	true	false	false	internal > 4	0.005917159763313609		0.0	0.0	0.0	0.0	0.0	141	138	0
Scan: 12908 Run: 20190410_QExHFX1_RSLC1_Beveridge_Clausen_IMP_DSS_JRmethod_R1 P1_R.NSDKLIAR.K P2_R.DAIKLDSR.K 4 4	20190410_QExHFX1_RSLC1_Beveridge_Clausen_IMP_DSS_JRmethod_R1	12908	20190410_QExHFX1_RSLC1_Beveridge_Clausen_IMP_DSS_JRmethod_R1.mgf	1711	3	657.700586	1,970.079929	0.079929	3	1,970.079635	0.079635	Cas9	Cas9	false	DECOY:Cas9	DECOY:REV_Cas9	true	NSDKLIAR	DAIKLDSR	1119	247	8	8	4	4	1122	250	3	BS3	138.06807	8.326545	true	false	true	false	internal > 4	0.010471204188481676		0.013422818791946308	0.0	1.0	0.013513513513513514	1.999999943436137E-9	140	55	7
Scan: 8781 Run: 20190410_QExHFX1_RSLC1_Beveridge_Clausen_IMP_DSS_JRmethod_R1 P1_K.GYKEVK.K P2_K.AGFIKR.Q 3 5	20190410_QExHFX1_RSLC1_Beveridge_Clausen_IMP_DSS_JRmethod_R1	8781	20190410_QExHFX1_RSLC1_Beveridge_Clausen_IMP_DSS_JRmethod_R1.mgf	346	3	517.968334	1,550.883173	0.883173	3	1,550.882047	0.882047	Cas9	Cas9	false	Cas9	Cas9	false	GYKEVK	AGFIKR	1190	918	6	6	3	5	1192	922	3	BS3	138.06807	8.313262	false	true	false	false	internal > 4	0.010471204188481676		0.013422818791946308	0.0	0.0	0.013513513513513514	0.0	139	54	0
Scan: 9834 Run: 20190410_QExHFX1_RSLC1_Beveridge_Clausen_IMP_DSS_JRmethod_R1 P1_R.KMIAK.S P2_K.FKVLGNTDR.H 1 2	20190410_QExHFX1_RSLC1_Beveridge_Clausen_IMP_DSS_JRmethod_R1	9834	20190410_QExHFX1_RSLC1_Beveridge_Clausen_IMP_DSS_JRmethod_R1.mgf	560	3	598.338035	1,791.992276	0.992276	3	1,791.991672	0.991672	Cas9	Cas9	false	Cas9	Cas9	false	KMIAK	FKVLGNTDR	1024	36	5	9	1	2	1024	37	3	BS3	138.06807	8.279425	false	true	false	false	internal > 4	0.010471204188481676		0.0	0.0	0.0	0.0	0.0	90	91	0
Scan: 16612 Run: 20190410_QExHFX1_RSLC1_Beveridge_Clausen_IMP_DSS_JRmethod_R1 P1_R.QLLNAKLITQR.K P2_K.QLKEDYFK.K 6 3	20190410_QExHFX1_RSLC1_Beveridge_Clausen_IMP_DSS_JRmethod_R1	16612	20190410_QExHFX1_RSLC1_Beveridge_Clausen_IMP_DSS_JRmethod_R1.mgf	3490	4	627.106639	2,504.397450	0.397450	4	2,504.400243	0.400243	Cas9	Cas9	false	Cas9	Cas9	false	QLKEDYFK	QLLNAKLITQR	567	889	8	11	3	6	569	894	4	BS3	138.06807	8.270105	false	true	false	false	internal > 4	0.010471204188481676		0.0	0.0	0.0	0.0	0.0	137	123	0
Scan: 10519 Run: 20190410_QExHFX1_RSLC1_Beveridge_Clausen_IMP_DSS_JRmethod_R1 P1_R.SDKNR.G P2_K.FIKPILEK.M 3 3	20190410_QExHFX1_RSLC1_Beveridge_Clausen_IMP_DSS_JRmethod_R1	10519	20190410_QExHFX1_RSLC1_Beveridge_Clausen_IMP_DSS_JRmethod_R1.mgf	764	3	582.005249	1,742.993918	0.993918	3	1,742.993052	0.993052	Cas9	Cas9	false	Cas9	Cas9	false	SDKNR	FIKPILEK	864	379	5	8	3	3	866	381	3	BS3	138.06807	8.252111	false	true	false	false	internal > 4	0.010471204188481676		0.0072992700729927005	0.0	0.0	0.007352941176470588	0.0	47	79	0
Scan: 10231 Run: 20190410_QExHFX1_RSLC1_Beveridge_Clausen_IMP_DSS_JRmethod_R1 P1_K.LVDSTDKADLR.L P2_K.GYKEVK.K 7 3	20190410_QExHFX1_RSLC1_Beveridge_Clausen_IMP_DSS_JRmethod_R1	10231	20190410_QExHFX1_RSLC1_Beveridge_Clausen_IMP_DSS_JRmethod_R1.mgf	667	4	524.033591	2,092.105258	0.105258	4	2,092.105182	0.105182	Cas9	Cas9	false	Cas9	Cas9	false	LVDSTDKADLR	GYKEVK	146	1190	11	6	7	3	152	1192	4	BS3	138.06807	8.246952	false	true	false	false	internal > 4	0.010471204188481676		0.0	0.0	0.0	0.0	0.0	135	140	0
Scan: 14050 Run: 20190410_QExHFX1_RSLC1_Beveridge_Clausen_IMP_DSS_JRmethod_R1 P1_K.DWDPKK.Y P2_K.DWDPKK.Y 5 5	20190410_QExHFX1_RSLC1_Beveridge_Clausen_IMP_DSS_JRmethod_R1	14050	20190410_QExHFX1_RSLC1_Beveridge_Clausen_IMP_DSS_JRmethod_R1.mgf	2252	3	571.953821	1,712.839634	0.839634	3	1,712.840969	0.840969	Cas9	Cas9	false	Cas9	Cas9	false	DWDPKK	DWDPKK	1129	1129	6	6	5	5	1133	1133	3	BS3	138.06807	8.196753	false	true	false	false	internal > 4	0.010471204188481676		0.013422818791946308	0.0	0.0	0.013513513513513514	0.0	134	53	0
Scan: 10313 Run: 20190410_QExHFX1_RSLC1_Beveridge_Clausen_IMP_DSS_JRmethod_R1 P1_K.MIAKSEQEIGK.A P2_K.FDNLTKAER.G 4 6	20190410_QExHFX1_RSLC1_Beveridge_Clausen_IMP_DSS_JRmethod_R1	10313	20190410_QExHFX1_RSLC1_Beveridge_Clausen_IMP_DSS_JRmethod_R1.mgf	686	4	620.822919	2,479.262570	0.262570	4	2,479.262821	0.262821	Cas9	Cas9	false	Cas9	Cas9	false	FDNLTKAER	MIAKSEQEIGK	901	1025	9	11	6	4	906	1028	4	BS3	138.06807	8.147043	false	true	false	false	internal > 4	0.010471204188481676		0.013422818791946308	0.0	0.0	0.013513513513513514	0.0	133	52	0
Scan: 5143 Run: 20190410_QExHFX1_RSLC1_Beveridge_Clausen_IMP_DSS_JRmethod_R1 P1_R.EKIEK.I P2_R.EKIEK.I 2 2	20190410_QExHFX1_RSLC1_Beveridge_Clausen_IMP_DSS_JRmethod_R1	5143	20190410_QExHFX1_RSLC1_Beveridge_Clausen_IMP_DSS_JRmethod_R1.mgf	19	3	477.276866	1,428.808769	0.808769	3	1,428.807543	0.807543	Cas9	Cas9	false	Cas9	Cas9	false	EKIEK	EKIEK	442	442	5	5	2	2	443	443	3	BS3	138.06807	8.132542	false	true	false	false	internal > 4	0.010471204188481676		0.013422818791946308	0.0	0.0	0.013513513513513514	0.0	132	51	0
Scan: 13294 Run: 20190410_QExHFX1_RSLC1_Beveridge_Clausen_IMP_DSS_JRmethod_R1 P1_K.NLPNEKVLPK.H P2_K.NLPNEKVLPK.H 6 6	20190410_QExHFX1_RSLC1_Beveridge_Clausen_IMP_DSS_JRmethod_R1	13294	20190410_QExHFX1_RSLC1_Beveridge_Clausen_IMP_DSS_JRmethod_R1.mgf	1942	4	610.860018	2,439.410966	0.410966	4	2,439.410077	0.410077	Cas9	Cas9	false	Cas9	Cas9	false	NLPNEKVLPK	NLPNEKVLPK	505	505	10	10	6	6	510	510	4	BS3	138.06807	8.104438	false	true	false	false	internal > 4	0.010471204188481676		0.0	0.0	0.0	0.0	0.0	131	158	0
Scan: 7301 Run: 20190410_QExHFX1_RSLC1_Beveridge_Clausen_IMP_DSS_JRmethod_R1 P1_K.GYKEVK.K P2_K.GYKEVK.K 3 3	20190410_QExHFX1_RSLC1_Beveridge_Clausen_IMP_DSS_JRmethod_R1	7301	20190410_QExHFX1_RSLC1_Beveridge_Clausen_IMP_DSS_JRmethod_R1.mgf	102	3	528.627686	1,582.861229	0.861229	3	1,582.860643	0.860643	Cas9	Cas9	false	Cas9	Cas9	false	GYKEVK	GYKEVK	1190	1190	6	6	3	3	1192	1192	3	BS3	138.06807	8.102277	false	true	false	false	internal > 4	0.010471204188481676		0.013422818791946308	0.0	0.0	0.013513513513513514	0.0	130	50	0
Scan: 15833 Run: 20190410_QExHFX1_RSLC1_Beveridge_Clausen_IMP_DSS_JRmethod_R1 P1_K.QLKEDYFK.K P2_K.QLKEDYFK.K 3 3	20190410_QExHFX1_RSLC1_Beveridge_Clausen_IMP_DSS_JRmethod_R1	15833	20190410_QExHFX1_RSLC1_Beveridge_Clausen_IMP_DSS_JRmethod_R1.mgf	3156	4	570.296287	2,277.156042	0.156042	4	2,277.156885	0.156885	Cas9	Cas9	false	Cas9	Cas9	false	QLKEDYFK	QLKEDYFK	567	567	8	8	3	3	569	569	4	BS3	138.06807	8.091715	false	true	false	false	internal > 4	0.010471204188481676		0.0	0.0	0.0	0.0	0.0	129	119	0
Scan: 10700 Run: 20190410_QExHFX1_RSLC1_Beveridge_Clausen_IMP_DSS_JRmethod_R1 P1_R.QQLPEKYK.E P2_K.KDWDPK.K 6 1	20190410_QExHFX1_RSLC1_Beveridge_Clausen_IMP_DSS_JRmethod_R1	10700	20190410_QExHFX1_RSLC1_Beveridge_Clausen_IMP_DSS_JRmethod_R1.mgf	844	3	653.678833	1,958.014670	0.014670	3	1,958.014912	0.014912	Cas9	Cas9	false	Cas9	Cas9	false	KDWDPK	QQLPEKYK	1128	345	6	8	1	6	1128	350	3	BS3	138.06807	8.087352	false	true	false	false	internal > 4	0.010471204188481676		0.013422818791946308	0.0	0.0	0.013513513513513514	0.0	128	49	0
Scan: 17827 Run: 20190410_QExHFX1_RSLC1_Beveridge_Clausen_IMP_DSS_JRmethod_R1 P1_R.LEESFLVEEDKK.H P2_R.LEESFLVEEDKK.H 11 11	20190410_QExHFX1_RSLC1_Beveridge_Clausen_IMP_DSS_JRmethod_R1	17827	20190410_QExHFX1_RSLC1_Beveridge_Clausen_IMP_DSS_JRmethod_R1.mgf	3971	4	767.890869	3,067.534370	0.534370	4	3,067.537641	0.537641	Cas9	Cas9	false	Cas9	Cas9	false	LEESFLVEEDKK	LEESFLVEEDKK	105	105	12	12	11	11	115	115	4	BS3	138.06807	8.072447	false	true	false	false	internal > 4	0.010471204188481676		0.013422818791946308	0.0	0.0	0.013513513513513514	0.0	127	48	0
Scan: 6353 Run: 20190410_QExHFX1_RSLC1_Beveridge_Clausen_IMP_DSS_JRmethod_R1 P1_K.IIKDK.D P2_K.IIKDK.D 3 3	20190410_QExHFX1_RSLC1_Beveridge_Clausen_IMP_DSS_JRmethod_R1	6353	20190410_QExHFX1_RSLC1_Beveridge_Clausen_IMP_DSS_JRmethod_R1.mgf	50	3	457.293598	1,368.858965	0.858965	3	1,368.859185	0.859185	Cas9	Cas9	false	Cas9	Cas9	false	IIKDK	IIKDK	604	604	5	5	3	3	606	606	3	BS3	138.06807	8.047697	false	true	false	false	internal > 4	0.010471204188481676		0.013422818791946308	0.0	0.0	0.013513513513513514	0.0	126	47	0
Scan: 10295 Run: 20190410_QExHFX1_RSLC1_Beveridge_Clausen_IMP_DSS_JRmethod_R1 P1_K.QLKEDYFK.K P2_R.KVTVK.Q 3 1	20190410_QExHFX1_RSLC1_Beveridge_Clausen_IMP_DSS_JRmethod_R1	10295	20190410_QExHFX1_RSLC1_Beveridge_Clausen_IMP_DSS_JRmethod_R1.mgf	680	3	594.673254	1,780.997933	0.997933	3	1,780.997470	0.997470	Cas9	Cas9	false	Cas9	Cas9	false	KVTVK	QLKEDYFK	562	567	5	8	1	3	562	569	3	BS3	138.06807	8.046815	false	true	false	false	internal > 4	0.010471204188481676		0.013422818791946308	0.0	0.0	0.013513513513513514	0.0	125	46	0
Scan: 11952 Run: 20190410_QExHFX1_RSLC1_Beveridge_Clausen_IMP_DSS_JRmethod_R1 P1_K.LVDSTDKADLR.L P2_K.AGFIKR.Q 7 5	20190410_QExHFX1_RSLC1_Beveridge_Clausen_IMP_DSS_JRmethod_R1	11952	20190410_QExHFX1_RSLC1_Beveridge_Clausen_IMP_DSS_JRmethod_R1.mgf	1330	4	516.039081	2,060.127218	0.127218	4	2,060.126586	0.126586	Cas9	Cas9	false	Cas9	Cas9	false	LVDSTDKADLR	AGFIKR	146	918	11	6	7	5	152	922	4	BS3	138.06807	8.032071	false	true	false	false	internal > 4	0.010471204188481676		0.0	0.0	0.0	0.0	0.0	124	129	0
Scan: 15735 Run: 20190410_QExHFX1_RSLC1_Beveridge_Clausen_IMP_DSS_JRmethod_R1 P1_K.SEQEIGKATAK.Y P2_K.DNREKIEK.I 7 5	20190410_QExHFX1_RSLC1_Beveridge_Clausen_IMP_DSS_JRmethod_R1	15735	20190410_QExHFX1_RSLC1_Beveridge_Clausen_IMP_DSS_JRmethod_R1.mgf	3128	3	777.410459	2,329.209548	0.209548	3	2,329.212500	0.212500	Cas9	Cas9	false	Cas9	Cas9	false	SEQEIGKATAK	DNREKIEK	1029	439	11	8	7	5	1035	443	3	BS3	138.06807	8.021371	false	true	false	false	internal > 4	0.010471204188481676		0.013422818791946308	0.0	0.0	0.013513513513513514	0.0	123	45	0
Scan: 15313 Run: 20190410_QExHFX1_RSLC1_Beveridge_Clausen_IMP_DSS_JRmethod_R1 P1_R.KLINGIR.D P2_K.FIKPILEK.M 1 3	20190410_QExHFX1_RSLC1_Beveridge_Clausen_IMP_DSS_JRmethod_R1	15313	20190410_QExHFX1_RSLC1_Beveridge_Clausen_IMP_DSS_JRmethod_R1.mgf	2949	3	646.743225	1,937.207846	0.207846	3	1,937.207737	0.207737	Cas9	Cas9	false	Cas9	Cas9	false	KLINGIR	FIKPILEK	669	379	7	8	1	3	669	381	3	BS3	138.06807	7.920985	false	true	false	false	internal > 4	0.010471204188481676		0.013422818791946308	0.0	0.0	0.013513513513513514	0.0	122	44	0
Scan: 18239 Run: 20190410_QExHFX1_RSLC1_Beveridge_Clausen_IMP_DSS_JRmethod_R1 P1_R.QEDFYPFLKDNR.E P2_K.EDYFKK.I 9 5	20190410_QExHFX1_RSLC1_Beveridge_Clausen_IMP_DSS_JRmethod_R1	18239	20190410_QExHFX1_RSLC1_Beveridge_Clausen_IMP_DSS_JRmethod_R1.mgf	4102	4	635.309879	2,537.210410	0.210410	4	2,537.211439	0.211439	Cas9	Cas9	false	Cas9	Cas9	false	EDYFKK	QEDFYPFLKDNR	570	430	6	12	5	9	574	438	4	BS3	138.06807	7.920556	false	true	false	false	internal > 4	0.010471204188481676		0.013422818791946308	0.0	0.0	0.013513513513513514	0.0	121	43	0
Scan: 20847 Run: 20190410_QExHFX1_RSLC1_Beveridge_Clausen_IMP_DSS_JRmethod_R1 P1_K.NPIDFLEAKGYK.E P2_K.FIKPILEK.M 9 3	20190410_QExHFX1_RSLC1_Beveridge_Clausen_IMP_DSS_JRmethod_R1	20847	20190410_QExHFX1_RSLC1_Beveridge_Clausen_IMP_DSS_JRmethod_R1.mgf	4971	3	840.476624	2,518.408043	0.408043	3	2,518.408682	0.408682	Cas9	Cas9	false	Cas9	Cas9	false	FIKPILEK	NPIDFLEAKGYK	379	1181	8	12	3	9	381	1189	3	BS3	138.06807	7.90509	false	true	false	false	internal > 4	0.010471204188481676		0.0	0.0	0.0	0.0	0.0	120	103	0
Scan: 10505 Run: 20190410_QExHFX1_RSLC1_Beveridge_Clausen_IMP_DSS_JRmethod_R1 P1_K.SDNVPSEEVVKK.M P2_K.AGFIKR.Q 11 5	20190410_QExHFX1_RSLC1_Beveridge_Clausen_IMP_DSS_JRmethod_R1	10505	20190410_QExHFX1_RSLC1_Beveridge_Clausen_IMP_DSS_JRmethod_R1.mgf	760	3	720.395435	2,158.164476	0.164476	3	2,158.163365	0.163365	Cas9	Cas9	false	Cas9	Cas9	false	SDNVPSEEVVKK	AGFIKR	871	918	12	6	11	5	881	922	3	BS3	138.06807	7.849759	false	true	false	false	internal > 4	0.010471204188481676		0.0072992700729927005	0.0	0.0	0.007352941176470588	0.0	72	81	0
Scan: 14818 Run: 20190410_QExHFX1_RSLC1_Beveridge_Clausen_IMP_DSS_JRmethod_R1 P1_K.SKLVSDFR.K P2_K.SKLVSDFR.K 2 2	20190410_QExHFX1_RSLC1_Beveridge_Clausen_IMP_DSS_JRmethod_R1	14818	20190410_QExHFX1_RSLC1_Beveridge_Clausen_IMP_DSS_JRmethod_R1.mgf	2681	4	510.783955	2,039.106714	0.106714	4	2,039.105121	0.105121	Cas9	Cas9	false	Cas9	Cas9	false	SKLVSDFR	SKLVSDFR	964	964	8	8	2	2	965	965	4	BS3	138.06807	7.833315	false	true	false	false	internal > 4	0.010471204188481676		0.0	0.0	0.0	0.0	0.0	118	169	0
Scan: 12759 Run: 20190410_QExHFX1_RSLC1_Beveridge_Clausen_IMP_DSS_JRmethod_R1 P1_K.LVDSTDKADLR.L P2_R.GEKATLNDKR.F 7 9	20190410_QExHFX1_RSLC1_Beveridge_Clausen_IMP_DSS_JRmethod_R1	12759	20190410_QExHFX1_RSLC1_Beveridge_Clausen_IMP_DSS_JRmethod_R1.mgf	1638	3	834.441172	2,500.301687	0.301687	3	2,500.313276	0.313276	Cas9	Cas9	false	DECOY:Cas9	DECOY:REV_Cas9	true	LVDSTDKADLR	GEKATLNDKR	146	464	11	10	7	9	152	472	3	BS3	138.06807	7.802128	true	false	true	false	internal > 4	0.015384615384615385		0.02	0.0	1.0	0.020134228187919462	1.999999943436137E-9	117	42	7
Scan: 11863 Run: 20190410_QExHFX1_RSLC1_Beveridge_Clausen_IMP_DSS_JRmethod_R1 P1_R.QLLNAKLITQR.K P2_R.EKIEK.I 6 2	20190410_QExHFX1_RSLC1_Beveridge_Clausen_IMP_DSS_JRmethod_R1	11863	20190410_QExHFX1_RSLC1_Beveridge_Clausen_IMP_DSS_JRmethod_R1.mgf	1290	4	521.063836	2,080.226238	0.226238	4	2,080.225572	0.225572	Cas9	Cas9	false	Cas9	Cas9	false	EKIEK	QLLNAKLITQR	442	889	5	11	2	6	443	894	4	BS3	138.06807	7.756855	false	true	false	false	internal > 4	0.015384615384615385		0.0072992700729927005	0.0	0.0	0.007352941176470588	0.0	79	85	0
Scan: 16198 Run: 20190410_QExHFX1_RSLC1_Beveridge_Clausen_IMP_DSS_JRmethod_R1 P1_K.KDLIIK.L P2_K.DDSIDNKVLTR.S 1 7	20190410_QExHFX1_RSLC1_Beveridge_Clausen_IMP_DSS_JRmethod_R1	16198	20190410_QExHFX1_RSLC1_Beveridge_Clausen_IMP_DSS_JRmethod_R1.mgf	3306	4	536.305925	2,141.194594	0.194594	4	2,141.194330	0.194330	Cas9	Cas9	false	Cas9	Cas9	false	KDLIIK	DDSIDNKVLTR	1196	853	6	11	1	7	1196	859	4	BS3	138.06807	7.740983	false	true	false	false	internal > 4	0.015384615384615385		0.02	0.0	0.0	0.020134228187919462	0.0	115	41	0
Scan: 10893 Run: 20190410_QExHFX1_RSLC1_Beveridge_Clausen_IMP_DSS_JRmethod_R1 P1_K.VMKQLK.R P2_K.LVDSTDKADLR.L 3 7	20190410_QExHFX1_RSLC1_Beveridge_Clausen_IMP_DSS_JRmethod_R1	10893	20190410_QExHFX1_RSLC1_Beveridge_Clausen_IMP_DSS_JRmethod_R1.mgf	907	4	533.796203	2,131.155706	0.155706	4	2,131.155837	0.155837	Cas9	Cas9	false	Cas9	Cas9	false	LVDSTDKADLR	VMKQLK	146	651	11	6	7	3	152	653	4	BS3	138.06807	7.710888	false	true	false	false	internal > 4	0.015384615384615385		0.0	0.0	0.0	0.0	0.0	114	112	0
Scan: 12486 Run: 20190410_QExHFX1_RSLC1_Beveridge_Clausen_IMP_DSS_JRmethod_R1 P1_R.KLINGIR.D P2_R.KFDNLTK.A 1 1	20190410_QExHFX1_RSLC1_Beveridge_Clausen_IMP_DSS_JRmethod_R1	12486	20190410_QExHFX1_RSLC1_Beveridge_Clausen_IMP_DSS_JRmethod_R1.mgf	1531	4	454.772552	1,815.061102	0.061102	4	1,815.061800	0.061800	Cas9	Cas9	false	Cas9	Cas9	false	KLINGIR	KFDNLTK	669	900	7	7	1	1	669	900	4	BS3	138.06807	7.68754	false	true	false	false	internal > 4	0.015384615384615385		0.0	0.0	0.0	0.0	0.0	113	150	0
Scan: 17175 Run: 20190410_QExHFX1_RSLC1_Beveridge_Clausen_IMP_DSS_JRmethod_R1 P1_K.TEVQTGGFSKESILPK.R P2_K.RDAIKLDSR.K 10 5	20190410_QExHFX1_RSLC1_Beveridge_Clausen_IMP_DSS_JRmethod_R1	17175	20190410_QExHFX1_RSLC1_Beveridge_Clausen_IMP_DSS_JRmethod_R1.mgf	3708	3	977.866500	2,930.577671	0.577671	3	2,930.571282	0.571282	DECOY:Cas9	DECOY:REV_Cas9	true	Cas9	Cas9	false	RDAIKLDSR	TEVQTGGFSKESILPK	246	1102	9	16	5	10	250	1111	3	BS3	138.06807	7.684624	true	false	true	false	internal > 4	0.020512820512820513		0.02666666666666667	1.0	0.0	0.026845637583892617	1.999999943436137E-9	112	40	7
Scan: 17156 Run: 20190410_QExHFX1_RSLC1_Beveridge_Clausen_IMP_DSS_JRmethod_R1 P1_K.TEVQTGGFSKESILPKR.N P2_R.DAIKLDSR.K 16 4	20190410_QExHFX1_RSLC1_Beveridge_Clausen_IMP_DSS_JRmethod_R1	17156	20190410_QExHFX1_RSLC1_Beveridge_Clausen_IMP_DSS_JRmethod_R1.mgf	3703	4	733.651736	2,930.577838	0.577838	4	2,930.571282	0.571282	DECOY:Cas9	DECOY:REV_Cas9	true	Cas9	Cas9	false	DAIKLDSR	TEVQTGGFSKESILPKR	247	1102	8	17	4	16	250	1117	4	BS3	138.06807	7.682618	true	false	true	false	internal > 4	0.021929824561403508		0.029940119760479042	1.0	0.0	0.030120481927710843	1.999999943436137E-9	111	39	7
Scan: 7316 Run: 20190410_QExHFX1_RSLC1_Beveridge_Clausen_IMP_DSS_JRmethod_R1 P1_K.SEQEIGKATAK.Y P2_R.KMIAK.S 7 1	20190410_QExHFX1_RSLC1_Beveridge_Clausen_IMP_DSS_JRmethod_R1	7316	20190410_QExHFX1_RSLC1_Beveridge_Clausen_IMP_DSS_JRmethod_R1.mgf	106	3	635.684004	1,904.030183	0.030183	3	1,904.028846	0.028846	Cas9	Cas9	false	Cas9	Cas9	false	KMIAK	SEQEIGKATAK	1024	1029	5	11	1	7	1024	1035	3	BS3	138.06807	7.656907	false	true	false	false	internal > 4	0.021929824561403508		0.0	0.0	0.0	0.0	0.0	93	87	0
Scan: 5221 Run: 20190410_QExHFX1_RSLC1_Beveridge_Clausen_IMP_DSS_JRmethod_R1 P1_R.LSKSR.R P2_R.LSKSR.R 3 3	20190410_QExHFX1_RSLC1_Beveridge_Clausen_IMP_DSS_JRmethod_R1	5221	20190410_QExHFX1_RSLC1_Beveridge_Clausen_IMP_DSS_JRmethod_R1.mgf	22	3	439.933111	1,316.777504	0.777504	3	1,316.777579	0.777579	Cas9	Cas9	false	Cas9	Cas9	false	LSKSR	LSKSR	220	220	5	5	3	3	222	222	3	BS3	138.06807	7.579974	false	true	false	false	internal > 4	0.021929824561403508		0.029940119760479042	0.0	0.0	0.030120481927710843	0.0	109	38	0
Scan: 2257 Run: 20190410_QExHFX1_RSLC1_Beveridge_Clausen_IMP_DSS_JRmethod_R1 P1_K.GQKNSR.E P2_K.GQKNSR.E 3 3	20190410_QExHFX1_RSLC1_Beveridge_Clausen_IMP_DSS_JRmethod_R1	2257	20190410_QExHFX1_RSLC1_Beveridge_Clausen_IMP_DSS_JRmethod_R1.mgf	0	3	505.937877	1,514.791802	0.791802	3	1,514.791333	0.791333	Cas9	Cas9	false	Cas9	Cas9	false	GQKNSR	GQKNSR	777	777	6	6	3	3	779	779	3	BS3	138.06807	7.542878	false	true	false	false	internal > 4	0.021929824561403508		0.029940119760479042	0.0	0.0	0.030120481927710843	0.0	108	37	0
Scan: 10158 Run: 20190410_QExHFX1_RSLC1_Beveridge_Clausen_IMP_DSS_JRmethod_R1 P1_K.KGILQTVK.V P2_R.DKPIR.E 1 2	20190410_QExHFX1_RSLC1_Beveridge_Clausen_IMP_DSS_JRmethod_R1	10158	20190410_QExHFX1_RSLC1_Beveridge_Clausen_IMP_DSS_JRmethod_R1.mgf	648	3	551.341736	1,651.003379	0.003379	3	1,651.003224	0.003224	Cas9	Cas9	false	Cas9	Cas9	false	DKPIR	KGILQTVK	1303	739	5	8	2	1	1304	739	3	BS3	138.06807	7.519541	false	true	false	false	internal > 4	0.021929824561403508		0.0072992700729927005	0.0	0.0	0.007352941176470588	0.0	65	75	0
Scan: 2719 Run: 20190410_QExHFX1_RSLC1_Beveridge_Clausen_IMP_DSS_JRmethod_R1 P1_R.DKQSGK.T P2_R.DKQSGK.T 2 2	20190410_QExHFX1_RSLC1_Beveridge_Clausen_IMP_DSS_JRmethod_R1	2719	20190410_QExHFX1_RSLC1_Beveridge_Clausen_IMP_DSS_JRmethod_R1.mgf	3	3	487.923019	1,460.747228	0.747228	3	1,460.747069	0.747069	Cas9	Cas9	false	Cas9	Cas9	false	DKQSGK	DKQSGK	676	676	6	6	2	2	677	677	3	BS3	138.06807	7.513714	false	true	false	false	internal > 4	0.021929824561403508		0.029940119760479042	0.0	0.0	0.030120481927710843	0.0	106	36	0
Scan: 8979 Run: 20190410_QExHFX1_RSLC1_Beveridge_Clausen_IMP_DSS_JRmethod_R1 P1_K.NLPNEKVLPK.H P2_R.DKQSGK.T 6 2	20190410_QExHFX1_RSLC1_Beveridge_Clausen_IMP_DSS_JRmethod_R1	8979	20190410_QExHFX1_RSLC1_Beveridge_Clausen_IMP_DSS_JRmethod_R1.mgf	388	4	488.526899	1,950.078490	0.078490	4	1,950.078573	0.078573	Cas9	Cas9	false	Cas9	Cas9	false	DKQSGK	NLPNEKVLPK	676	505	6	10	2	6	677	510	4	BS3	138.06807	7.499722	false	true	false	false	internal > 4	0.021929824561403508		0.0	0.0	0.0	0.0	0.0	105	132	0
Scan: 19761 Run: 20190410_QExHFX1_RSLC1_Beveridge_Clausen_IMP_DSS_JRmethod_R1 P1_K.KIECFDSVEISGVEDR.F P2_K.DFQFYKVR.E 1 6	20190410_QExHFX1_RSLC1_Beveridge_Clausen_IMP_DSS_JRmethod_R1	19761	20190410_QExHFX1_RSLC1_Beveridge_Clausen_IMP_DSS_JRmethod_R1.mgf	4655	3	1,041.508667	3,121.504172	0.504172	3	3,121.506634	0.506634	Cas9	Cas9	false	Cas9	Cas9	false	DFQFYKVR	KIECFDSVEISGVEDR	973	575	8	16	6	1	978	575	3	BS3	138.06807	7.438524	false	true	false	false	internal > 4	0.021929824561403508		0.0	0.0	0.0	0.0	0.0	104	127	0
Scan: 7969 Run: 20190410_QExHFX1_RSLC1_Beveridge_Clausen_IMP_DSS_JRmethod_R1 P1_R.NSDKLIAR.K P2_R.LSKSR.R 4 3	20190410_QExHFX1_RSLC1_Beveridge_Clausen_IMP_DSS_JRmethod_R1	7969	20190410_QExHFX1_RSLC1_Beveridge_Clausen_IMP_DSS_JRmethod_R1.mgf	223	3	548.652832	1,642.936667	0.936667	3	1,642.936599	0.936599	Cas9	Cas9	false	Cas9	Cas9	false	LSKSR	NSDKLIAR	220	1119	5	8	3	4	222	1122	3	BS3	138.06807	7.407929	false	true	false	false	internal > 4	0.021929824561403508		0.029940119760479042	0.0	0.0	0.030120481927710843	0.0	103	35	0
Scan: 10514 Run: 20190410_QExHFX1_RSLC1_Beveridge_Clausen_IMP_DSS_JRmethod_R1 P1_K.SDNVPSEEVVKK.M P2_K.SDNVPSEEVVKK.M 11 11	20190410_QExHFX1_RSLC1_Beveridge_Clausen_IMP_DSS_JRmethod_R1	10514	20190410_QExHFX1_RSLC1_Beveridge_Clausen_IMP_DSS_JRmethod_R1.mgf	762	4	700.362982	2,797.422822	0.422822	4	2,797.423279	0.423279	Cas9	Cas9	false	Cas9	Cas9	false	SDNVPSEEVVKK	SDNVPSEEVVKK	871	871	12	12	11	11	881	881	4	BS3	138.06807	7.387064	false	true	false	false	internal > 4	0.021929824561403508		0.0	0.0	0.0	0.0	0.0	102	189	0
Scan: 10879 Run: 20190410_QExHFX1_RSLC1_Beveridge_Clausen_IMP_DSS_JRmethod_R1 P1_K.LVDSTDKADLR.L P2_R.LSKSRR.L 7 3	20190410_QExHFX1_RSLC1_Beveridge_Clausen_IMP_DSS_JRmethod_R1	10879	20190410_QExHFX1_RSLC1_Beveridge_Clausen_IMP_DSS_JRmethod_R1.mgf	905	3	706.061065	2,115.161366	0.161366	3	2,115.164761	0.164761	Cas9	Cas9	false	Cas9	Cas9	false	LVDSTDKADLR	LSKSRR	146	220	11	6	7	3	152	222	3	BS3	138.06807	7.316304	false	true	false	false	internal > 4	0.021929824561403508		0.029940119760479042	0.0	0.0	0.030120481927710843	0.0	101	34	0
Scan: 10201 Run: 20190410_QExHFX1_RSLC1_Beveridge_Clausen_IMP_DSS_JRmethod_R1 P1_K.VTVKQLK.E P2_R.GKSDNVPSEEVVK.K 4 2	20190410_QExHFX1_RSLC1_Beveridge_Clausen_IMP_DSS_JRmethod_R1	10201	20190410_QExHFX1_RSLC1_Beveridge_Clausen_IMP_DSS_JRmethod_R1.mgf	661	4	585.830449	2,339.292690	0.292690	4	2,339.294773	0.294773	Cas9	Cas9	false	Cas9	Cas9	false	GKSDNVPSEEVVK	VTVKQLK	869	563	13	7	2	4	870	566	4	BS3	138.06807	7.297555	false	true	false	false	internal > 4	0.021929824561403508		0.029940119760479042	0.0	0.0	0.030120481927710843	0.0	100	33	0
Scan: 13674 Run: 20190410_QExHFX1_RSLC1_Beveridge_Clausen_IMP_DSS_JRmethod_R1 P1_K.SDNVPSEEVVKK.M P2_R.KDFQFYK.V 11 1	20190410_QExHFX1_RSLC1_Beveridge_Clausen_IMP_DSS_JRmethod_R1	13674	20190410_QExHFX1_RSLC1_Beveridge_Clausen_IMP_DSS_JRmethod_R1.mgf	2104	3	815.084605	2,442.231986	0.231986	3	2,442.231839	0.231839	Cas9	Cas9	false	Cas9	Cas9	false	SDNVPSEEVVKK	KDFQFYK	871	972	12	7	11	1	881	972	3	BS3	138.06807	7.29671	false	true	false	false	internal > 4	0.021929824561403508		0.0	0.0	0.0	0.0	0.0	99	96	0
Scan: 10404 Run: 20190410_QExHFX1_RSLC1_Beveridge_Clausen_IMP_DSS_JRmethod_R1 P1_K.QLKEDYFK.K P2_R.EKIEK.I 3 2	20190410_QExHFX1_RSLC1_Beveridge_Clausen_IMP_DSS_JRmethod_R1	10404	20190410_QExHFX1_RSLC1_Beveridge_Clausen_IMP_DSS_JRmethod_R1.mgf	707	4	464.252930	1,852.982614	0.982614	4	1,852.982214	0.982214	Cas9	Cas9	false	Cas9	Cas9	false	EKIEK	QLKEDYFK	442	567	5	8	2	3	443	569	4	BS3	138.06807	7.236153	false	true	false	false	internal > 4	0.021929824561403508		0.029940119760479042	0.0	0.0	0.030120481927710843	0.0	98	32	0
Scan: 14057 Run: 20190410_QExHFX1_RSLC1_Beveridge_Clausen_IMP_DSS_JRmethod_R1 P1_R.KVTVK.Q P2_R.GGLSELDKAGFIK.R 1 8	20190410_QExHFX1_RSLC1_Beveridge_Clausen_IMP_DSS_JRmethod_R1	14057	20190410_QExHFX1_RSLC1_Beveridge_Clausen_IMP_DSS_JRmethod_R1.mgf	2256	4	512.301550	2,045.177094	0.177094	4	2,045.177225	0.177225	Cas9	Cas9	false	Cas9	Cas9	false	KVTVK	GGLSELDKAGFIK	562	910	5	13	1	8	562	917	4	BS3	138.06807	7.195881	false	true	false	false	internal > 4	0.021929824561403508		0.0	0.0	0.0	0.0	0.0	97	134	0
Scan: 13114 Run: 20190410_QExHFX1_RSLC1_Beveridge_Clausen_IMP_DSS_JRmethod_R1 P1_R.DKPIR.E P2_K.DDSIDNKVLTR.S 2 7	20190410_QExHFX1_RSLC1_Beveridge_Clausen_IMP_DSS_JRmethod_R1	13114	20190410_QExHFX1_RSLC1_Beveridge_Clausen_IMP_DSS_JRmethod_R1.mgf	1837	4	511.028600	2,040.085294	0.085294	4	2,040.085114	0.085114	Cas9	Cas9	false	Cas9	Cas9	false	DKPIR	DDSIDNKVLTR	1303	853	5	11	2	7	1304	859	4	BS3	138.06807	7.188698	false	true	false	false	internal > 4	0.021929824561403508		0.029940119760479042	0.0	0.0	0.030120481927710843	0.0	96	31	0
Scan: 9054 Run: 20190410_QExHFX1_RSLC1_Beveridge_Clausen_IMP_DSS_JRmethod_R1 P1_K.SDNVPSEEVVKK.M P2_K.GYKEVK.K 11 3	20190410_QExHFX1_RSLC1_Beveridge_Clausen_IMP_DSS_JRmethod_R1	9054	20190410_QExHFX1_RSLC1_Beveridge_Clausen_IMP_DSS_JRmethod_R1.mgf	399	3	731.054590	2,190.141941	0.141941	3	2,190.141961	0.141961	Cas9	Cas9	false	Cas9	Cas9	false	SDNVPSEEVVKK	GYKEVK	871	1190	12	6	11	3	881	1192	3	BS3	138.06807	7.162767	false	true	false	false	internal > 4	0.021929824561403508		0.0	0.0	0.0	0.0	0.0	95	94	0
Scan: 7713 Run: 20190410_QExHFX1_RSLC1_Beveridge_Clausen_IMP_DSS_JRmethod_R1 P1_R.SDKNR.G P2_R.KLINGIR.D 3 1	20190410_QExHFX1_RSLC1_Beveridge_Clausen_IMP_DSS_JRmethod_R1	7713	20190410_QExHFX1_RSLC1_Beveridge_Clausen_IMP_DSS_JRmethod_R1.mgf	162	3	523.973877	1,568.899802	0.899802	3	1,568.899820	0.899820	Cas9	Cas9	false	Cas9	Cas9	false	SDKNR	KLINGIR	864	669	5	7	3	1	866	669	3	BS3	138.06807	7.160369	false	true	false	false	internal > 4	0.021929824561403508		0.029940119760479042	0.0	0.0	0.030120481927710843	0.0	94	30	0
Scan: 7306 Run: 20190410_QExHFX1_RSLC1_Beveridge_Clausen_IMP_DSS_JRmethod_R1 P1_K.SEQEIGKATAK.Y P2_R.KMIAK.S 7 1	20190410_QExHFX1_RSLC1_Beveridge_Clausen_IMP_DSS_JRmethod_R1	7306	20190410_QExHFX1_RSLC1_Beveridge_Clausen_IMP_DSS_JRmethod_R1.mgf	104	4	477.014629	1,904.029410	0.029410	4	1,904.028846	0.028846	Cas9	Cas9	false	Cas9	Cas9	false	KMIAK	SEQEIGKATAK	1024	1029	5	11	1	7	1024	1035	4	BS3	138.06807	7.14243	false	true	false	false	internal > 4	0.021929824561403508		0.0	0.0	0.0	0.0	0.0	93	87	0
Scan: 14769 Run: 20190410_QExHFX1_RSLC1_Beveridge_Clausen_IMP_DSS_JRmethod_R1 P1_R.LKTYAHLFDDK.V P2_K.ESILPKR.N 2 6	20190410_QExHFX1_RSLC1_Beveridge_Clausen_IMP_DSS_JRmethod_R1	14769	20190410_QExHFX1_RSLC1_Beveridge_Clausen_IMP_DSS_JRmethod_R1.mgf	2650	4	583.325195	2,329.271674	0.271674	4	2,329.268165	0.268165	Cas9	Cas9	false	Cas9	Cas9	false	ESILPKR	LKTYAHLFDDK	1112	640	7	11	6	2	1117	641	4	BS3	138.06807	7.124686	false	true	false	false	internal > 4	0.021929824561403508		0.0	0.0	0.0	0.0	0.0	92	130	0
Scan: 7465 Run: 20190410_QExHFX1_RSLC1_Beveridge_Clausen_IMP_DSS_JRmethod_R1 P1_R.SDKNR.G P2_K.APLSASMIKR.Y 3 9	20190410_QExHFX1_RSLC1_Beveridge_Clausen_IMP_DSS_JRmethod_R1	7465	20190410_QExHFX1_RSLC1_Beveridge_Clausen_IMP_DSS_JRmethod_R1.mgf	123	3	615.999878	1,844.977805	0.977805	3	1,844.977812	0.977812	Cas9	Cas9	false	Cas9	Cas9	false	SDKNR	APLSASMIKR	864	319	5	10	3	9	866	327	3	BS3	138.06807	7.107592	false	true	false	false	internal > 4	0.021929824561403508		0.029940119760479042	0.0	0.0	0.030120481927710843	0.0	91	29	0
Scan: 9061 Run: 20190410_QExHFX1_RSLC1_Beveridge_Clausen_IMP_DSS_JRmethod_R1 P1_R.KMIAK.S P2_K.FKVLGNTDR.H 1 2	20190410_QExHFX1_RSLC1_Beveridge_Clausen_IMP_DSS_JRmethod_R1	9061	20190410_QExHFX1_RSLC1_Beveridge_Clausen_IMP_DSS_JRmethod_R1.mgf	401	4	449.005219	1,791.991770	0.991770	4	1,791.991672	0.991672	Cas9	Cas9	false	Cas9	Cas9	false	KMIAK	FKVLGNTDR	1024	36	5	9	1	2	1024	37	4	BS3	138.06807	7.105763	false	true	false	false	internal > 4	0.021929824561403508		0.0	0.0	0.0	0.0	0.0	90	91	0
Scan: 8541 Run: 20190410_QExHFX1_RSLC1_Beveridge_Clausen_IMP_DSS_JRmethod_R1 P1_R.KMIAK.S P2_K.ESILPKR.N 1 6	20190410_QExHFX1_RSLC1_Beveridge_Clausen_IMP_DSS_JRmethod_R1	8541	20190410_QExHFX1_RSLC1_Beveridge_Clausen_IMP_DSS_JRmethod_R1.mgf	309	3	529.316467	1,584.927572	0.927572	3	1,584.927281	0.927281	Cas9	Cas9	false	Cas9	Cas9	false	KMIAK	ESILPKR	1024	1112	5	7	1	6	1024	1117	3	BS3	138.06807	7.09539	false	true	false	false	internal > 4	0.021929824561403508		0.029940119760479042	0.0	0.0	0.030120481927710843	0.0	89	28	0
Scan: 17472 Run: 20190410_QExHFX1_RSLC1_Beveridge_Clausen_IMP_DSS_JRmethod_R1 P1_K.FIKPILEK.M P2_K.FIKPILEK.M 3 3	20190410_QExHFX1_RSLC1_Beveridge_Clausen_IMP_DSS_JRmethod_R1	17472	20190410_QExHFX1_RSLC1_Beveridge_Clausen_IMP_DSS_JRmethod_R1.mgf	3832	4	528.832851	2,111.302298	0.302298	4	2,111.300969	0.300969	Cas9	Cas9	false	Cas9	Cas9	false	FIKPILEK	FIKPILEK	379	379	8	8	3	3	381	381	4	BS3	138.06807	7.081716	false	true	false	false	internal > 4	0.021929824561403508		0.0	0.0	0.0	0.0	0.0	88	106	0
Scan: 9449 Run: 20190410_QExHFX1_RSLC1_Beveridge_Clausen_IMP_DSS_JRmethod_R1 P1_R.NSDKLIAR.K P2_R.DKPIR.E 4 2	20190410_QExHFX1_RSLC1_Beveridge_Clausen_IMP_DSS_JRmethod_R1	9449	20190410_QExHFX1_RSLC1_Beveridge_Clausen_IMP_DSS_JRmethod_R1.mgf	471	4	421.245209	1,680.951730	0.951730	4	1,680.952250	0.952250	Cas9	Cas9	false	Cas9	Cas9	false	DKPIR	NSDKLIAR	1303	1119	5	8	2	4	1304	1122	4	BS3	138.06807	7.064279	false	true	false	false	internal > 4	0.021929824561403508		0.0	0.0	0.0	0.0	0.0	87	108	0
Scan: 8238 Run: 20190410_QExHFX1_RSLC1_Beveridge_Clausen_IMP_DSS_JRmethod_R1 P1_K.MKNYWR.Q P2_R.LSKSR.R 2 3	20190410_QExHFX1_RSLC1_Beveridge_Clausen_IMP_DSS_JRmethod_R1	8238	20190410_QExHFX1_RSLC1_Beveridge_Clausen_IMP_DSS_JRmethod_R1.mgf	254	3	547.624390	1,639.851341	0.851341	3	1,639.850427	0.850427	Cas9	Cas9	false	Cas9	Cas9	false	LSKSR	MKNYWR	220	883	5	6	3	2	222	884	3	BS3	138.06807	7.030587	false	true	false	false	internal > 4	0.021929824561403508		0.029940119760479042	0.0	0.0	0.030120481927710843	0.0	86	27	0
Scan: 5112 Run: 20190410_QExHFX1_RSLC1_Beveridge_Clausen_IMP_DSS_JRmethod_R1 P1_R.KVTVK.Q P2_R.EKIEK.I 1 2	20190410_QExHFX1_RSLC1_Beveridge_Clausen_IMP_DSS_JRmethod_R1	5112	20190410_QExHFX1_RSLC1_Beveridge_Clausen_IMP_DSS_JRmethod_R1.mgf	16	3	453.281562	1,356.822857	0.822857	3	1,356.822799	0.822799	Cas9	Cas9	false	Cas9	Cas9	false	KVTVK	EKIEK	562	442	5	5	1	2	562	443	3	BS3	138.06807	6.982285	false	true	false	false	internal > 4	0.021929824561403508		0.029940119760479042	0.0	0.0	0.030120481927710843	0.0	85	26	0
Scan: 11627 Run: 20190410_QExHFX1_RSLC1_Beveridge_Clausen_IMP_DSS_JRmethod_R1 P1_R.QLLNAKLITQR.K P2_R.KVTVK.Q 6 1	20190410_QExHFX1_RSLC1_Beveridge_Clausen_IMP_DSS_JRmethod_R1	11627	20190410_QExHFX1_RSLC1_Beveridge_Clausen_IMP_DSS_JRmethod_R1.mgf	1166	3	670.420776	2,008.240499	0.240499	3	2,008.240828	0.240828	Cas9	Cas9	false	Cas9	Cas9	false	KVTVK	QLLNAKLITQR	562	889	5	11	1	6	562	894	3	BS3	138.06807	6.947474	false	true	false	false	internal > 4	0.021929824561403508		0.029940119760479042	0.0	0.0	0.030120481927710843	0.0	84	25	0
Scan: 17534 Run: 20190410_QExHFX1_RSLC1_Beveridge_Clausen_IMP_DSS_JRmethod_R1 P1_R.LENLIAQLPGEKK.N P2_K.KDWDPK.K 12 1	20190410_QExHFX1_RSLC1_Beveridge_Clausen_IMP_DSS_JRmethod_R1	17534	20190410_QExHFX1_RSLC1_Beveridge_Clausen_IMP_DSS_JRmethod_R1.mgf	3857	3	793.437405	2,377.290386	0.290386	3	2,377.289295	0.289295	Cas9	Cas9	false	Cas9	Cas9	false	KDWDPK	LENLIAQLPGEKK	1128	226	6	13	1	12	1128	237	3	BS3	138.06807	6.878031	false	true	false	false	internal > 4	0.021929824561403508		0.029940119760479042	0.0	0.0	0.030120481927710843	0.0	83	24	0
Scan: 6495 Run: 20190410_QExHFX1_RSLC1_Beveridge_Clausen_IMP_DSS_JRmethod_R1 P1_K.LKSVK.E P2_K.LKGSPEDNEQK.Q 2 2	20190410_QExHFX1_RSLC1_Beveridge_Clausen_IMP_DSS_JRmethod_R1	6495	20190410_QExHFX1_RSLC1_Beveridge_Clausen_IMP_DSS_JRmethod_R1.mgf	58	3	652.693176	1,955.057699	0.057699	3	1,955.057503	0.057503	Cas9	Cas9	false	Cas9	Cas9	false	LKSVK	LKGSPEDNEQK	1161	1249	5	11	2	2	1162	1250	3	BS3	138.06807	6.861637	false	true	false	false	internal > 4	0.021929824561403508		0.0072992700729927005	0.0	0.0	0.007352941176470588	0.0	38	66	0
Scan: 9765 Run: 20190410_QExHFX1_RSLC1_Beveridge_Clausen_IMP_DSS_JRmethod_R1 P1_K.IIKDK.D P2_K.DWDPKK.Y 3 5	20190410_QExHFX1_RSLC1_Beveridge_Clausen_IMP_DSS_JRmethod_R1	9765	20190410_QExHFX1_RSLC1_Beveridge_Clausen_IMP_DSS_JRmethod_R1.mgf	540	3	514.624052	1,540.850327	0.850327	3	1,540.850077	0.850077	Cas9	Cas9	false	Cas9	Cas9	false	DWDPKK	IIKDK	1129	604	6	5	5	3	1133	606	3	BS3	138.06807	6.811634	false	true	false	false	internal > 4	0.021929824561403508		0.029940119760479042	0.0	0.0	0.030120481927710843	0.0	81	23	0
Scan: 16151 Run: 20190410_QExHFX1_RSLC1_Beveridge_Clausen_IMP_DSS_JRmethod_R1 P1_R.SDKNR.G P2_K.NPIDFLEAKGYK.E 3 9	20190410_QExHFX1_RSLC1_Beveridge_Clausen_IMP_DSS_JRmethod_R1	16151	20190410_QExHFX1_RSLC1_Beveridge_Clausen_IMP_DSS_JRmethod_R1.mgf	3285	4	538.532612	2,150.101342	0.101342	4	2,150.100765	0.100765	Cas9	Cas9	false	Cas9	Cas9	false	SDKNR	NPIDFLEAKGYK	864	1181	5	12	3	9	866	1189	4	BS3	138.06807	6.782932	false	true	false	false	internal > 4	0.021929824561403508		0.0	0.0	0.0	0.0	0.0	80	121	0
Scan: 12001 Run: 20190410_QExHFX1_RSLC1_Beveridge_Clausen_IMP_DSS_JRmethod_R1 P1_R.QLLNAKLITQR.K P2_R.EKIEK.I 6 2	20190410_QExHFX1_RSLC1_Beveridge_Clausen_IMP_DSS_JRmethod_R1	12001	20190410_QExHFX1_RSLC1_Beveridge_Clausen_IMP_DSS_JRmethod_R1.mgf	1350	3	694.415856	2,080.225739	0.225739	3	2,080.225572	0.225572	Cas9	Cas9	false	Cas9	Cas9	false	EKIEK	QLLNAKLITQR	442	889	5	11	2	6	443	894	3	BS3	138.06807	6.776045	false	true	false	false	internal > 4	0.021929824561403508		0.0072992700729927005	0.0	0.0	0.007352941176470588	0.0	79	85	0
Scan: 15565 Run: 20190410_QExHFX1_RSLC1_Beveridge_Clausen_IMP_DSS_JRmethod_R1 P1_R.SDKNR.G P2_K.LPKYSLFELENGR.K 3 3	20190410_QExHFX1_RSLC1_Beveridge_Clausen_IMP_DSS_JRmethod_R1	15565	20190410_QExHFX1_RSLC1_Beveridge_Clausen_IMP_DSS_JRmethod_R1.mgf	3062	4	581.307681	2,321.201618	0.201618	4	2,321.201541	0.201541	Cas9	Cas9	false	Cas9	Cas9	false	SDKNR	LPKYSLFELENGR	864	1202	5	13	3	3	866	1204	4	BS3	138.06807	6.731894	false	true	false	false	internal > 4	0.021929824561403508		0.029940119760479042	0.0	0.0	0.030120481927710843	0.0	78	22	0
Scan: 18695 Run: 20190410_QExHFX1_RSLC1_Beveridge_Clausen_IMP_DSS_JRmethod_R1 P1_K.LESEFVYGDYKVYDVRK.M P2_R.GEKATLNDK.R 11 3	20190410_QExHFX1_RSLC1_Beveridge_Clausen_IMP_DSS_JRmethod_R1	18695	20190410_QExHFX1_RSLC1_Beveridge_Clausen_IMP_DSS_JRmethod_R1.mgf	4274	4	806.409547	3,221.609082	0.609082	4	3,221.613208	0.613208	DECOY:Cas9	DECOY:REV_Cas9	true	Cas9	Cas9	false	GEKATLNDK	LESEFVYGDYKVYDVRK	464	1008	9	17	3	11	466	1018	4	BS3	138.06807	6.687686	true	false	true	false	internal > 4	0.02575107296137339		0.03550295857988166	1.0	0.0	0.03571428571428571	1.999999943436137E-9	77	21	7
Scan: 15017 Run: 20190410_QExHFX1_RSLC1_Beveridge_Clausen_IMP_DSS_JRmethod_R1 P1_K.MIAKSEQEIGK.A P2_K.DFQFYKVR.E 4 6	20190410_QExHFX1_RSLC1_Beveridge_Clausen_IMP_DSS_JRmethod_R1	15017	20190410_QExHFX1_RSLC1_Beveridge_Clausen_IMP_DSS_JRmethod_R1.mgf	2796	4	623.074449	2,488.268690	0.268690	4	2,488.267180	0.267180	Cas9	Cas9	false	Cas9	Cas9	false	DFQFYKVR	MIAKSEQEIGK	973	1025	8	11	6	4	978	1028	4	BS3	138.06807	6.653701	false	true	false	false	internal > 4	0.02575107296137339		0.0	0.0	0.0	0.0	0.0	76	172	0
Scan: 9043 Run: 20190410_QExHFX1_RSLC1_Beveridge_Clausen_IMP_DSS_JRmethod_R1 P1_K.VMKQLK.R P2_K.SDNVPSEEVVKK.M 3 11	20190410_QExHFX1_RSLC1_Beveridge_Clausen_IMP_DSS_JRmethod_R1	9043	20190410_QExHFX1_RSLC1_Beveridge_Clausen_IMP_DSS_JRmethod_R1.mgf	396	4	558.305688	2,229.193646	0.193646	4	2,229.192616	0.192616	Cas9	Cas9	false	Cas9	Cas9	false	SDNVPSEEVVKK	VMKQLK	871	651	12	6	11	3	881	653	4	BS3	138.06807	6.60341	false	true	false	false	internal > 4	0.02575107296137339		0.03550295857988166	0.0	0.0	0.03571428571428571	0.0	75	20	0
Scan: 18895 Run: 20190410_QExHFX1_RSLC1_Beveridge_Clausen_IMP_DSS_JRmethod_R1 P1_R.QLLNAKLITQR.K P2_R.GGLSELDKAGFIK.R 6 8	20190410_QExHFX1_RSLC1_Beveridge_Clausen_IMP_DSS_JRmethod_R1	18895	20190410_QExHFX1_RSLC1_Beveridge_Clausen_IMP_DSS_JRmethod_R1.mgf	4343	3	923.867440	2,768.580491	0.580491	3	2,768.579998	0.579998	Cas9	Cas9	false	Cas9	Cas9	false	GGLSELDKAGFIK	QLLNAKLITQR	910	889	13	11	8	6	917	894	3	BS3	138.06807	6.558793	false	true	false	false	internal > 4	0.02575107296137339		0.0	0.0	0.0	0.0	0.0	74	157	0
Scan: 14288 Run: 20190410_QExHFX1_RSLC1_Beveridge_Clausen_IMP_DSS_JRmethod_R1 P1_K.LKGSPEDNEQK.Q P2_R.LENLIAQLPGEKK.N 2 12	20190410_QExHFX1_RSLC1_Beveridge_Clausen_IMP_DSS_JRmethod_R1	14288	20190410_QExHFX1_RSLC1_Beveridge_Clausen_IMP_DSS_JRmethod_R1.mgf	2393	3	945.509216	2,833.505819	0.505819	3	2,833.507286	0.507286	Cas9	Cas9	false	Cas9	Cas9	false	LKGSPEDNEQK	LENLIAQLPGEKK	1249	226	11	13	2	12	1250	237	3	BS3	138.06807	6.556979	false	true	false	false	internal > 4	0.02575107296137339		0.03550295857988166	0.0	0.0	0.03571428571428571	0.0	73	19	0
Scan: 10502 Run: 20190410_QExHFX1_RSLC1_Beveridge_Clausen_IMP_DSS_JRmethod_R1 P1_K.SDNVPSEEVVKK.M P2_K.AGFIKR.Q 11 5	20190410_QExHFX1_RSLC1_Beveridge_Clausen_IMP_DSS_JRmethod_R1	10502	20190410_QExHFX1_RSLC1_Beveridge_Clausen_IMP_DSS_JRmethod_R1.mgf	758	4	540.548330	2,158.164214	0.164214	4	2,158.163365	0.163365	Cas9	Cas9	false	Cas9	Cas9	false	SDNVPSEEVVKK	AGFIKR	871	918	12	6	11	5	881	922	4	BS3	138.06807	6.53045	false	true	false	false	internal > 4	0.02575107296137339		0.0072992700729927005	0.0	0.0	0.007352941176470588	0.0	72	81	0
Scan: 13700 Run: 20190410_QExHFX1_RSLC1_Beveridge_Clausen_IMP_DSS_JRmethod_R1 P1_K.KGILQTVK.V P2_R.DAIKLDSR.K 1 4	20190410_QExHFX1_RSLC1_Beveridge_Clausen_IMP_DSS_JRmethod_R1	13700	20190410_QExHFX1_RSLC1_Beveridge_Clausen_IMP_DSS_JRmethod_R1.mgf	2112	3	647.717288	1,940.130035	0.130035	3	1,940.130609	0.130609	DECOY:Cas9	DECOY:REV_Cas9	true	Cas9	Cas9	false	DAIKLDSR	KGILQTVK	247	739	8	8	4	1	250	739	3	BS3	138.06807	6.526062	true	false	true	false	internal > 4	0.029787234042553193		0.041176470588235294	1.0	0.0	0.04142011834319527	1.999999943436137E-9	71	18	7
Scan: 14020 Run: 20190410_QExHFX1_RSLC1_Beveridge_Clausen_IMP_DSS_JRmethod_R1 P1_K.LKSVK.E P2_R.LENLIAQLPGEKK.N 2 12	20190410_QExHFX1_RSLC1_Beveridge_Clausen_IMP_DSS_JRmethod_R1	14020	20190410_QExHFX1_RSLC1_Beveridge_Clausen_IMP_DSS_JRmethod_R1.mgf	2243	3	722.103678	2,163.289205	0.289205	3	2,163.287838	0.287838	Cas9	Cas9	false	Cas9	Cas9	false	LKSVK	LENLIAQLPGEKK	1161	226	5	13	2	12	1162	237	3	BS3	138.06807	6.499379	false	true	false	false	internal > 4	0.029787234042553193		0.0072992700729927005	0.0	0.0	0.007352941176470588	0.0	41	62	0
Scan: 10609 Run: 20190410_QExHFX1_RSLC1_Beveridge_Clausen_IMP_DSS_JRmethod_R1 P1_K.RNSDKLIAR.K P2_R.EKIEK.I 5 2	20190410_QExHFX1_RSLC1_Beveridge_Clausen_IMP_DSS_JRmethod_R1	10609	20190410_QExHFX1_RSLC1_Beveridge_Clausen_IMP_DSS_JRmethod_R1.mgf	795	3	619.358643	1,855.054100	0.054100	3	1,855.052692	0.052692	Cas9	Cas9	false	Cas9	Cas9	false	EKIEK	RNSDKLIAR	442	1118	5	9	2	5	443	1122	3	BS3	138.06807	6.456041	false	true	false	false	internal > 4	0.029787234042553193		0.041176470588235294	0.0	0.0	0.04142011834319527	0.0	69	17	0
Scan: 13034 Run: 20190410_QExHFX1_RSLC1_Beveridge_Clausen_IMP_DSS_JRmethod_R1 P1_K.LVDSTDKADLR.L P2_R.GEKATLNDKR.F 7 3	20190410_QExHFX1_RSLC1_Beveridge_Clausen_IMP_DSS_JRmethod_R1	13034	20190410_QExHFX1_RSLC1_Beveridge_Clausen_IMP_DSS_JRmethod_R1.mgf	1790	3	834.441162	2,500.301657	0.301657	3	2,500.313276	0.313276	Cas9	Cas9	false	DECOY:Cas9	DECOY:REV_Cas9	true	LVDSTDKADLR	GEKATLNDKR	146	464	11	10	7	3	152	466	3	BS3	138.06807	6.378984	true	false	true	false	internal > 4	0.03278688525409836		0.04651162791860465	0.0	1.0	0.04678362574269006	1.999999943436137E-9	68	16	7
Scan: 14253 Run: 20190410_QExHFX1_RSLC1_Beveridge_Clausen_IMP_DSS_JRmethod_R1 P1_K.RDAIKLDSR.K P2_K.APLSASMIKR.Y 5 9	20190410_QExHFX1_RSLC1_Beveridge_Clausen_IMP_DSS_JRmethod_R1	14253	20190410_QExHFX1_RSLC1_Beveridge_Clausen_IMP_DSS_JRmethod_R1.mgf	2370	3	767.432312	2,299.275107	0.275107	3	2,299.268181	0.268181	Cas9	Cas9	false	DECOY:Cas9	DECOY:REV_Cas9	true	APLSASMIKR	RDAIKLDSR	319	246	10	9	9	5	327	250	3	BS3	138.06807	6.363793	true	false	true	false	internal > 4	0.03278688525409836		0.04651162791860465	0.0	1.0	0.04678362574269006	1.999999943436137E-9	67	15	7
Scan: 13527 Run: 20190410_QExHFX1_RSLC1_Beveridge_Clausen_IMP_DSS_JRmethod_R1 P1_R.KFDNLTK.A P2_K.APLSASMIKR.Y 1 9	20190410_QExHFX1_RSLC1_Beveridge_Clausen_IMP_DSS_JRmethod_R1	13527	20190410_QExHFX1_RSLC1_Beveridge_Clausen_IMP_DSS_JRmethod_R1.mgf	2047	4	523.792400	2,091.140494	0.140494	4	2,091.139792	0.139792	Cas9	Cas9	false	Cas9	Cas9	false	APLSASMIKR	KFDNLTK	319	900	10	7	9	1	327	900	4	BS3	138.06807	6.358507	false	true	false	false	internal > 4	0.03278688525409836		0.0	0.0	0.0	0.0	0.0	66	104	0
Scan: 10270 Run: 20190410_QExHFX1_RSLC1_Beveridge_Clausen_IMP_DSS_JRmethod_R1 P1_K.KGILQTVK.V P2_R.DKPIR.E 1 2	20190410_QExHFX1_RSLC1_Beveridge_Clausen_IMP_DSS_JRmethod_R1	10270	20190410_QExHFX1_RSLC1_Beveridge_Clausen_IMP_DSS_JRmethod_R1.mgf	675	4	413.757965	1,651.002754	0.002754	4	1,651.003224	0.003224	Cas9	Cas9	false	Cas9	Cas9	false	DKPIR	KGILQTVK	1303	739	5	8	2	1	1304	739	4	BS3	138.06807	6.267875	false	true	false	false	internal > 4	0.03278688525409836		0.0072992700729927005	0.0	0.0	0.007352941176470588	0.0	65	75	0
Scan: 22709 Run: 20190410_QExHFX1_RSLC1_Beveridge_Clausen_IMP_DSS_JRmethod_R1 P1_K.YDENDKLIR.E P2_K.TILDFLKSDGFANR.N 6 7	20190410_QExHFX1_RSLC1_Beveridge_Clausen_IMP_DSS_JRmethod_R1	22709	20190410_QExHFX1_RSLC1_Beveridge_Clausen_IMP_DSS_JRmethod_R1.mgf	5308	3	967.165923	2,898.475940	0.475940	3	2,898.476319	0.476319	Cas9	Cas9	false	Cas9	Cas9	false	TILDFLKSDGFANR	YDENDKLIR	682	947	14	9	7	6	688	952	3	BS3	138.06807	6.215447	false	true	false	false	internal > 4	0.03278688525409836		0.0	0.0	0.0	0.0	0.0	64	114	0
Scan: 14622 Run: 20190410_QExHFX1_RSLC1_Beveridge_Clausen_IMP_DSS_JRmethod_R1 P1_K.VPSKK.F P2_R.QEDFYPFLKDNR.E 4 9	20190410_QExHFX1_RSLC1_Beveridge_Clausen_IMP_DSS_JRmethod_R1	14622	20190410_QExHFX1_RSLC1_Beveridge_Clausen_IMP_DSS_JRmethod_R1.mgf	2575	4	567.548262	2,266.163942	0.163942	4	2,266.163366	0.163366	Cas9	Cas9	false	Cas9	Cas9	false	VPSKK	QEDFYPFLKDNR	31	430	5	12	4	9	34	438	4	BS3	138.06807	6.208475	false	true	false	false	internal > 4	0.03278688525409836		0.0	0.0	0.0	0.0	0.0	63	100	0
Scan: 20597 Run: 20190410_QExHFX1_RSLC1_Beveridge_Clausen_IMP_DSS_JRmethod_R1 P1_K.NRGKSDNVPSEEVVKbs3ohK.M P2_R.MLASAGELQKGNELALPSK.Y 4 10	20190410_QExHFX1_RSLC1_Beveridge_Clausen_IMP_DSS_JRmethod_R1	20597	20190410_QExHFX1_RSLC1_Beveridge_Clausen_IMP_DSS_JRmethod_R1.mgf	4911	4	1,013.787192	4,051.119662	0.119662	4	4,051.114697	0.114697	Cas9	Cas9	false	Cas9	Cas9	false	NRGKSDNVPSEEVVKbs3ohK	MLASAGELQKGNELALPSK	867	1217	16	19	4	10	870	1226	4	BS3	138.06807	6.1912	false	true	false	false	internal > 4	0.03278688525409836		0.04651162791860465	0.0	0.0	0.04678362574269006	0.0	62	14	0
Scan: 11116 Run: 20190410_QExHFX1_RSLC1_Beveridge_Clausen_IMP_DSS_JRmethod_R1 P1_R.LSKSR.R P2_K.DDSIDNKVLTR.S 3 7	20190410_QExHFX1_RSLC1_Beveridge_Clausen_IMP_DSS_JRmethod_R1	11116	20190410_QExHFX1_RSLC1_Beveridge_Clausen_IMP_DSS_JRmethod_R1.mgf	974	4	501.524902	2,002.070502	0.070502	4	2,002.069463	0.069463	Cas9	Cas9	false	Cas9	Cas9	false	LSKSR	DDSIDNKVLTR	220	853	5	11	3	7	222	859	4	BS3	138.06807	6.145762	false	true	false	false	internal > 4	0.03278688525409836		0.0	0.0	0.0	0.0	0.0	61	115	0
Scan: 10053 Run: 20190410_QExHFX1_RSLC1_Beveridge_Clausen_IMP_DSS_JRmethod_R1 P1_K.MKNYWR.Q P2_R.DKPIR.E 2 2	20190410_QExHFX1_RSLC1_Beveridge_Clausen_IMP_DSS_JRmethod_R1	10053	20190410_QExHFX1_RSLC1_Beveridge_Clausen_IMP_DSS_JRmethod_R1.mgf	622	4	420.473871	1,677.866378	0.866378	4	1,677.866078	0.866078	Cas9	Cas9	false	Cas9	Cas9	false	MKNYWR	DKPIR	883	1303	6	5	2	2	884	1304	4	BS3	138.06807	6.115053	false	true	false	false	internal > 4	0.03278688525409836		0.0	0.0	0.0	0.0	0.0	60	89	0
Scan: 17218 Run: 20190410_QExHFX1_RSLC1_Beveridge_Clausen_IMP_DSS_JRmethod_R1 P1_K.VVDELVKVMGR.H P2_K.VLTRSDKNR.G 7 7	20190410_QExHFX1_RSLC1_Beveridge_Clausen_IMP_DSS_JRmethod_R1	17218	20190410_QExHFX1_RSLC1_Beveridge_Clausen_IMP_DSS_JRmethod_R1.mgf	3722	4	622.347963	2,485.362746	0.362746	4	2,485.368623	0.368623	Cas9	Cas9	false	Cas9	Cas9	false	VVDELVKVMGR	VLTRSDKNR	747	860	11	9	7	7	753	866	4	BS3	138.06807	6.063742	false	true	false	false	internal > 4	0.03278688525409836		0.0	0.0	0.0	0.0	0.0	59	95	0
Scan: 6320 Run: 20190410_QExHFX1_RSLC1_Beveridge_Clausen_IMP_DSS_JRmethod_R1 P1_K.LKSVK.E P2_K.IIKDK.D 2 3	20190410_QExHFX1_RSLC1_Beveridge_Clausen_IMP_DSS_JRmethod_R1	6320	20190410_QExHFX1_RSLC1_Beveridge_Clausen_IMP_DSS_JRmethod_R1.mgf	48	3	443.290219	1,326.848828	0.848828	3	1,326.848620	0.848620	Cas9	Cas9	false	Cas9	Cas9	false	LKSVK	IIKDK	1161	604	5	5	2	3	1162	606	3	BS3	138.06807	6.039493	false	true	false	false	internal > 4	0.03278688525409836		0.04651162791860465	0.0	0.0	0.04678362574269006	0.0	58	13	0
Scan: 24108 Run: 20190410_QExHFX1_RSLC1_Beveridge_Clausen_IMP_DSS_JRmethod_R1 P1_K.EYKGAELFDIPK.N P2_R.EIKLDNEDK.Y 3 3	20190410_QExHFX1_RSLC1_Beveridge_Clausen_IMP_DSS_JRmethod_R1	24108	20190410_QExHFX1_RSLC1_Beveridge_Clausen_IMP_DSS_JRmethod_R1.mgf	5437	3	884.121110	2,649.341501	0.341501	3	2,649.342512	0.342512	DECOY:Cas9	DECOY:REV_Cas9	true	DECOY:Cas9	DECOY:REV_Cas9	true	EIKLDNEDK	EYKGAELFDIPK	418	181	9	12	3	3	420	183	3	BS3	138.06807	6.016474	true	false	false	true	internal > 4	0.03278688525409836		0.04651162791860465	1.0	1.0	0.04678362574269006	1.999999943436137E-9	57	12	12
Scan: 16527 Run: 20190410_QExHFX1_RSLC1_Beveridge_Clausen_IMP_DSS_JRmethod_R1 P1_K.DDSIDNKVLTR.S P2_R.DAIKLDSR.K 7 4	20190410_QExHFX1_RSLC1_Beveridge_Clausen_IMP_DSS_JRmethod_R1	16527	20190410_QExHFX1_RSLC1_Beveridge_Clausen_IMP_DSS_JRmethod_R1.mgf	3452	3	777.410950	2,329.211021	0.211021	3	2,329.212499	0.212499	DECOY:Cas9	DECOY:REV_Cas9	true	Cas9	Cas9	false	DAIKLDSR	DDSIDNKVLTR	247	853	8	11	4	7	250	859	3	BS3	138.06807	6.0005	true	false	true	false	internal > 4	0.036885245909836065		0.05232558140697675	1.0	0.0	0.052631578959064326	1.999999943436137E-9	56	11	7
Scan: 19273 Run: 20190410_QExHFX1_RSLC1_Beveridge_Clausen_IMP_DSS_JRmethod_R1 P1_K.RDAIKLDSR.K P2_K.NPIDFLEAKGYK.E 5 9	20190410_QExHFX1_RSLC1_Beveridge_Clausen_IMP_DSS_JRmethod_R1	19273	20190410_QExHFX1_RSLC1_Beveridge_Clausen_IMP_DSS_JRmethod_R1.mgf	4469	3	869.139414	2,604.396413	0.396413	3	2,604.391134	0.391134	DECOY:Cas9	DECOY:REV_Cas9	true	Cas9	Cas9	false	RDAIKLDSR	NPIDFLEAKGYK	246	1181	9	12	5	9	250	1189	3	BS3	138.06807	5.990127	true	false	true	false	internal > 4	0.040983606565573774		0.058139534895348836	1.0	0.0	0.058479532175438595	1.999999943436137E-9	55	10	7
Scan: 16848 Run: 20190410_QExHFX1_RSLC1_Beveridge_Clausen_IMP_DSS_JRmethod_R1 P1_K.NPIDFLEAKbs3ohGYKEVK.K P2_R.KYIMSASLPK.A 12 1	20190410_QExHFX1_RSLC1_Beveridge_Clausen_IMP_DSS_JRmethod_R1	16848	20190410_QExHFX1_RSLC1_Beveridge_Clausen_IMP_DSS_JRmethod_R1.mgf	3593	4	800.181666	3,196.697558	0.697558	4	3,196.698114	0.698114	DECOY:Cas9	DECOY:REV_Cas9	true	Cas9	Cas9	false	KYIMSASLPK	NPIDFLEAKbs3ohGYKEVK	1045	1181	10	15	1	12	1045	1192	4	BS3	138.06807	5.972876	true	false	true	false	internal > 4	0.044715447162601625		0.06358381504046243	1.0	0.0	0.06395348838372093	1.999999943436137E-9	54	9	7
Scan: 18594 Run: 20190410_QExHFX1_RSLC1_Beveridge_Clausen_IMP_DSS_JRmethod_R1 P1_R.YDEHHQDLTLLKALVR.Q P2_K.FKVLGNTDR.H 12 2	20190410_QExHFX1_RSLC1_Beveridge_Clausen_IMP_DSS_JRmethod_R1	18594	20190410_QExHFX1_RSLC1_Beveridge_Clausen_IMP_DSS_JRmethod_R1.mgf	4243	5	628.340655	3,136.666893	0.666893	5	3,136.666915	0.666915	Cas9	Cas9	false	Cas9	Cas9	false	FKVLGNTDR	YDEHHQDLTLLKALVR	36	329	9	16	2	12	37	340	5	BS3	138.06807	5.972631	false	true	false	false	internal > 4	0.044715447162601625		0.0	0.0	0.0	0.0	0.0	53	128	0
Scan: 14865 Run: 20190410_QExHFX1_RSLC1_Beveridge_Clausen_IMP_DSS_JRmethod_R1 P1_K.MIAKSEQEIGKbs3ohATAK.Y P2_R.KFDNLTKbs3ohAER.G 4 1	20190410_QExHFX1_RSLC1_Beveridge_Clausen_IMP_DSS_JRmethod_R1	14865	20190410_QExHFX1_RSLC1_Beveridge_Clausen_IMP_DSS_JRmethod_R1.mgf	2711	4	823.690552	3,290.733102	0.733102	4	3,290.731923	0.731923	Cas9	Cas9	false	Cas9	Cas9	false	KFDNLTKbs3ohAER	MIAKSEQEIGKbs3ohATAK	900	1025	10	15	1	4	900	1028	4	BS3	138.06807	5.958053	false	true	false	false	internal > 4	0.044715447162601625		0.06358381504046243	0.0	0.0	0.06395348838372093	0.0	52	8	0
Scan: 19412 Run: 20190410_QExHFX1_RSLC1_Beveridge_Clausen_IMP_DSS_JRmethod_R1 P1_K.NPIDFLEAKGYKEVKK.D P2_R.GKNDR.S 15 2	20190410_QExHFX1_RSLC1_Beveridge_Clausen_IMP_DSS_JRmethod_R1	19412	20190410_QExHFX1_RSLC1_Beveridge_Clausen_IMP_DSS_JRmethod_R1.mgf	4530	3	869.140231	2,604.398864	0.398864	3	2,604.391134	0.391134	DECOY:Cas9	DECOY:REV_Cas9	true	Cas9	Cas9	false	GKNDR	NPIDFLEAKGYKEVKK	505	1181	5	16	2	15	506	1195	3	BS3	138.06807	5.957966	true	false	true	false	internal > 4	0.04633204633976834		0.06666666667777778	1.0	0.0	0.06703910615642458	1.999999943436137E-9	51	7	7
Scan: 8219 Run: 20190410_QExHFX1_RSLC1_Beveridge_Clausen_IMP_DSS_JRmethod_R1 P1_K.VPSKK.F P2_K.VKYVTEGMR.K 4 2	20190410_QExHFX1_RSLC1_Beveridge_Clausen_IMP_DSS_JRmethod_R1	8219	20190410_QExHFX1_RSLC1_Beveridge_Clausen_IMP_DSS_JRmethod_R1.mgf	252	3	598.666060	1,792.976351	0.976351	3	1,792.975688	0.975688	Cas9	Cas9	false	Cas9	Cas9	false	VPSKK	VKYVTEGMR	31	531	5	9	4	2	34	532	3	BS3	138.06807	5.917593	false	true	false	false	internal > 4	0.04633204633976834		0.06666666667777778	0.0	0.0	0.06703910615642458	0.0	50	6	0
Scan: 12282 Run: 20190410_QExHFX1_RSLC1_Beveridge_Clausen_IMP_DSS_JRmethod_R1 P1_K.SEQEIGKATAK.Y P2_R.LKTYAHLFDDK.V 7 2	20190410_QExHFX1_RSLC1_Beveridge_Clausen_IMP_DSS_JRmethod_R1	12282	20190410_QExHFX1_RSLC1_Beveridge_Clausen_IMP_DSS_JRmethod_R1.mgf	1450	3	883.797108	2,648.369495	0.369495	3	2,648.369730	0.369730	Cas9	Cas9	false	Cas9	Cas9	false	SEQEIGKATAK	LKTYAHLFDDK	1029	640	11	11	7	2	1035	641	3	BS3	138.06807	5.891463	false	true	false	false	internal > 4	0.04633204633976834		0.06666666667777778	0.0	0.0	0.06703910615642458	0.0	49	5	0
Scan: 9359 Run: 20190410_QExHFX1_RSLC1_Beveridge_Clausen_IMP_DSS_JRmethod_R1 P1_R.LSKSR.R P2_K.KDLIIK.L 3 1	20190410_QExHFX1_RSLC1_Beveridge_Clausen_IMP_DSS_JRmethod_R1	9359	20190410_QExHFX1_RSLC1_Beveridge_Clausen_IMP_DSS_JRmethod_R1.mgf	438	3	486.308379	1,455.903308	0.903308	3	1,455.902446	0.902446	Cas9	Cas9	false	Cas9	Cas9	false	LSKSR	KDLIIK	220	1196	5	6	3	1	222	1196	3	BS3	138.06807	5.85878	false	true	false	false	internal > 4	0.04633204633976834		0.06666666667777778	0.0	0.0	0.06703910615642458	0.0	48	4	0
Scan: 10517 Run: 20190410_QExHFX1_RSLC1_Beveridge_Clausen_IMP_DSS_JRmethod_R1 P1_R.SDKNR.G P2_K.FIKPILEK.M 3 3	20190410_QExHFX1_RSLC1_Beveridge_Clausen_IMP_DSS_JRmethod_R1	10517	20190410_QExHFX1_RSLC1_Beveridge_Clausen_IMP_DSS_JRmethod_R1.mgf	763	4	436.755493	1,742.992866	0.992866	4	1,742.993052	0.993052	Cas9	Cas9	false	Cas9	Cas9	false	SDKNR	FIKPILEK	864	379	5	8	3	3	866	381	4	BS3	138.06807	5.851411	false	true	false	false	internal > 4	0.04633204633976834		0.0072992700729927005	0.0	0.0	0.007352941176470588	0.0	47	79	0
Scan: 5059 Run: 20190410_QExHFX1_RSLC1_Beveridge_Clausen_IMP_DSS_JRmethod_R1 P1_R.KVTVK.Q P2_R.KVTVK.Q 1 1	20190410_QExHFX1_RSLC1_Beveridge_Clausen_IMP_DSS_JRmethod_R1	5059	20190410_QExHFX1_RSLC1_Beveridge_Clausen_IMP_DSS_JRmethod_R1.mgf	13	3	429.286675	1,284.838196	0.838196	3	1,284.838055	0.838055	Cas9	Cas9	false	Cas9	Cas9	false	KVTVK	KVTVK	562	562	5	5	1	1	562	562	3	BS3	138.06807	5.81749	false	true	false	false	internal > 4	0.04633204633976834		0.06666666667777778	0.0	0.0	0.06703910615642458	0.0	46	3	0
Scan: 16479 Run: 20190410_QExHFX1_RSLC1_Beveridge_Clausen_IMP_DSS_JRmethod_R1 P1_K.VLSAYNKHR.D P2_R.SSFEKNPIDFLEAK.G 7 5	20190410_QExHFX1_RSLC1_Beveridge_Clausen_IMP_DSS_JRmethod_R1	16479	20190410_QExHFX1_RSLC1_Beveridge_Clausen_IMP_DSS_JRmethod_R1.mgf	3430	5	570.702892	2,848.478078	0.478078	5	2,848.475925	0.475925	Cas9	Cas9	false	Cas9	Cas9	false	VLSAYNKHR	SSFEKNPIDFLEAK	1294	1176	9	14	7	5	1300	1180	5	BS3	138.06807	5.804393	false	true	false	false	internal > 4	0.04633204633976834		0.0	0.0	0.0	0.0	0.0	45	116	0
Scan: 13420 Run: 20190410_QExHFX1_RSLC1_Beveridge_Clausen_IMP_DSS_JRmethod_R1 P1_K.YDENDKLIR.E P2_K.FDNLTKAER.G 6 6	20190410_QExHFX1_RSLC1_Beveridge_Clausen_IMP_DSS_JRmethod_R1	13420	20190410_QExHFX1_RSLC1_Beveridge_Clausen_IMP_DSS_JRmethod_R1.mgf	2007	4	599.808044	2,395.203070	0.203070	4	2,395.201935	0.201935	Cas9	Cas9	false	Cas9	Cas9	false	FDNLTKAER	YDENDKLIR	901	947	9	9	6	6	906	952	4	BS3	138.06807	5.796448	false	true	false	false	internal > 4	0.04633204633976834		0.06666666667777778	0.0	0.0	0.06703910615642458	0.0	44	2	0
Scan: 7490 Run: 20190410_QExHFX1_RSLC1_Beveridge_Clausen_IMP_DSS_JRmethod_R1 P1_R.SDKNR.G P2_R.KFDNLTK.A 3 1	20190410_QExHFX1_RSLC1_Beveridge_Clausen_IMP_DSS_JRmethod_R1	7490	20190410_QExHFX1_RSLC1_Beveridge_Clausen_IMP_DSS_JRmethod_R1.mgf	126	4	406.219252	1,620.847902	0.847902	4	1,620.847115	0.847115	Cas9	Cas9	false	Cas9	Cas9	false	SDKNR	KFDNLTK	864	900	5	7	3	1	866	900	4	BS3	138.06807	5.782016	false	true	false	false	internal > 4	0.04633204633976834		0.0	0.0	0.0	0.0	0.0	43	109	0
Scan: 14388 Run: 20190410_QExHFX1_RSLC1_Beveridge_Clausen_IMP_DSS_JRmethod_R1 P1_K.QSGKTILDFLK.S P2_R.HSIKK.N 4 4	20190410_QExHFX1_RSLC1_Beveridge_Clausen_IMP_DSS_JRmethod_R1	14388	20190410_QExHFX1_RSLC1_Beveridge_Clausen_IMP_DSS_JRmethod_R1.mgf	2445	4	500.545128	1,998.151406	0.151406	4	1,998.151344	0.151344	Cas9	Cas9	false	Cas9	Cas9	false	HSIKK	QSGKTILDFLK	45	678	5	11	4	4	48	681	4	BS3	138.06807	5.76913	false	true	false	false	internal > 4	0.04633204633976834		0.06666666667777778	0.0	0.0	0.06703910615642458	0.0	42	1	0
Scan: 14011 Run: 20190410_QExHFX1_RSLC1_Beveridge_Clausen_IMP_DSS_JRmethod_R1 P1_K.LKSVK.E P2_R.LENLIAQLPGEKK.N 2 12	20190410_QExHFX1_RSLC1_Beveridge_Clausen_IMP_DSS_JRmethod_R1	14011	20190410_QExHFX1_RSLC1_Beveridge_Clausen_IMP_DSS_JRmethod_R1.mgf	2238	4	541.829399	2,163.288490	0.288490	4	2,163.287838	0.287838	Cas9	Cas9	false	Cas9	Cas9	false	LKSVK	LENLIAQLPGEKK	1161	226	5	13	2	12	1162	237	4	BS3	138.06807	5.734965	false	true	false	false	internal > 4	0.04633204633976834		0.0072992700729927005	0.0	0.0	0.007352941176470588	0.0	41	62	0
Scan: 20472 Run: 20190410_QExHFX1_RSLC1_Beveridge_Clausen_IMP_DSS_JRmethod_R1 P1_K.DFQFYKVR.E P2_K.DFQFYKVR.E 6 6	20190410_QExHFX1_RSLC1_Beveridge_Clausen_IMP_DSS_JRmethod_R1	20472	20190410_QExHFX1_RSLC1_Beveridge_Clausen_IMP_DSS_JRmethod_R1.mgf	4876	4	586.304833	2,341.190226	0.190226	4	2,341.189523	0.189523	Cas9	Cas9	false	Cas9	Cas9	false	DFQFYKVR	DFQFYKVR	973	973	8	8	6	6	978	978	4	BS3	138.06807	5.734396	false	true	false	false	internal > 4	0.04633204633976834		0.0	0.0	0.0	0.0	0.0	40	145	0
Scan: 6565 Run: 20190410_QExHFX1_RSLC1_Beveridge_Clausen_IMP_DSS_JRmethod_R1 P1_R.LSKSR.R P2_R.DKPIR.E 3 2	20190410_QExHFX1_RSLC1_Beveridge_Clausen_IMP_DSS_JRmethod_R1	6565	20190410_QExHFX1_RSLC1_Beveridge_Clausen_IMP_DSS_JRmethod_R1.mgf	59	3	452.604992	1,354.793147	0.793147	3	1,354.793230	0.793230	Cas9	Cas9	false	Cas9	Cas9	false	LSKSR	DKPIR	220	1303	5	5	3	2	222	1304	3	BS3	138.06807	5.652944	false	true	false	false	internal > 4	0.04633204633976834		0.06666666667777778	0.0	0.0	0.06703910615642458	0.0	39	0	0
Scan: 6492 Run: 20190410_QExHFX1_RSLC1_Beveridge_Clausen_IMP_DSS_JRmethod_R1 P1_K.LKSVK.E P2_K.LKGSPEDNEQK.Q 2 2	20190410_QExHFX1_RSLC1_Beveridge_Clausen_IMP_DSS_JRmethod_R1	6492	20190410_QExHFX1_RSLC1_Beveridge_Clausen_IMP_DSS_JRmethod_R1.mgf	57	4	489.771616	1,955.057358	0.057358	4	1,955.057503	0.057503	Cas9	Cas9	false	Cas9	Cas9	false	LKSVK	LKGSPEDNEQK	1161	1249	5	11	2	2	1162	1250	4	BS3	138.06807	5.647807	false	true	false	false	internal > 4	0.04633204633976834		0.0072992700729927005	0.0	0.0	0.007352941176470588	0.0	38	66	0
