# Supplementary material for: A synthetic peptide library for benchmarking crosslinking-mass spectrometry search engines for proteins and protein complexes
Source: Nat Commun. 2020 Feb 6;11:742. doi: 10.1038/s41467-020-14608-2 (PMC7005041; doi:10.1038/s41467-020-14608-2)
Supplement: Supplementary file 3 — Supplementary Data 1 [file 41467_2020_14608_MOESM3_ESM.zip › CSVfiles/R1_crapome_5perFDR_PSMlevel_xiFDR1.1.27.csv]

PSMID	run	scan	PeakListFileName	ScanId	exp charge	exp m/z	exp mass	exp fractionalmass	match charge	match mass	match fractionalmass	Protein1	Description1	Decoy1	Protein2	Description2	Decoy2	PepSeq1	PepSeq2	PepPos1	PepPos2	PeptideLength1	PeptideLength2	LinkPos1	LinkPos2	ProteinLinkPos1	ProteinLinkPos2	Charge	Crosslinker	CrosslinkerModMass	Score	isDecoy	isTT	isTD	isDD	fdrGroup	fdr		PeptidePairFDR	Protein1FDR	Protein2FDR	LinkFDR	PPIFDR	peptide pair id	link id	ppi id	info
Scan: 20222 Run: 20190410_QExHFX1_RSLC1_Beveridge_Clausen_IMP_DSS_JRmethod_R1 P1_R.GGLSELDKAGFIK.R P2_R.GGLSELDKAGFIK.R 8 8	20190410_QExHFX1_RSLC1_Beveridge_Clausen_IMP_DSS_JRmethod_R1	20222	20190410_QExHFX1_RSLC1_Beveridge_Clausen_IMP_DSS_JRmethod_R1.mgf	4806	3	936.179697	2,805.517262	0.517262	3	2,805.516395	0.516395	Cas9	Cas9	false	Cas9	Cas9	false	GGLSELDKAGFIK	GGLSELDKAGFIK	910	910	13	13	8	8	917	917	3	BS3	138.06807	23.095526	false	true	false	false	internal > 4	0.0		0.0	0.0	0.0	0.0	-0.9999999960000001	575	228	4
Scan: 10524 Run: 20190410_QExHFX1_RSLC1_Beveridge_Clausen_IMP_DSS_JRmethod_R1 P1_K.SDNVPSEEVVKK.M P2_K.SDNVPSEEVVKK.M 11 11	20190410_QExHFX1_RSLC1_Beveridge_Clausen_IMP_DSS_JRmethod_R1	10524	20190410_QExHFX1_RSLC1_Beveridge_Clausen_IMP_DSS_JRmethod_R1.mgf	767	3	933.481695	2,797.423256	0.423256	3	2,797.423279	0.423279	Cas9	Cas9	false	Cas9	Cas9	false	SDNVPSEEVVKK	SDNVPSEEVVKK	871	871	12	12	11	11	881	881	3	BS3	138.06807	22.054679	false	true	false	false	internal > 4	0.0		0.0	0.0	0.0	0.0	-0.9999999960000001	184	225	4
Scan: 19277 Run: 20190410_QExHFX1_RSLC1_Beveridge_Clausen_IMP_DSS_JRmethod_R1 P1_K.TEVQTGGFSKESILPK.R P2_K.TEVQTGGFSKESILPK.R 10 10	20190410_QExHFX1_RSLC1_Beveridge_Clausen_IMP_DSS_JRmethod_R1	19277	20190410_QExHFX1_RSLC1_Beveridge_Clausen_IMP_DSS_JRmethod_R1.mgf	4472	4	895.475891	3,577.874458	0.874458	4	3,577.876691	0.876691	Cas9	Cas9	false	Cas9	Cas9	false	TEVQTGGFSKESILPK	TEVQTGGFSKESILPK	1102	1102	16	16	10	10	1111	1111	4	BS3	138.06807	21.866184	false	true	false	false	internal > 4	0.0		0.0	0.0	0.0	0.0	-0.9999999960000001	697	222	4
Scan: 11851 Run: 20190410_QExHFX1_RSLC1_Beveridge_Clausen_IMP_DSS_JRmethod_R1 P1_K.SDNVPSEEVVKK.M P2_K.LVDSTDKADLR.L 11 7	20190410_QExHFX1_RSLC1_Beveridge_Clausen_IMP_DSS_JRmethod_R1	11851	20190410_QExHFX1_RSLC1_Beveridge_Clausen_IMP_DSS_JRmethod_R1.mgf	1285	3	900.802565	2,699.385866	0.385866	3	2,699.386500	0.386500	Cas9	Cas9	false	Cas9	Cas9	false	SDNVPSEEVVKK	LVDSTDKADLR	871	146	12	11	11	7	881	152	3	BS3	138.06807	21.324532	false	true	false	false	internal > 4	0.0		0.0	0.0	0.0	0.0	-0.9999999960000001	320	227	4
Scan: 11699 Run: 20190410_QExHFX1_RSLC1_Beveridge_Clausen_IMP_DSS_JRmethod_R1 P1_K.SDNVPSEEVVKK.M P2_K.LVDSTDKADLR.L 11 7	20190410_QExHFX1_RSLC1_Beveridge_Clausen_IMP_DSS_JRmethod_R1	11699	20190410_QExHFX1_RSLC1_Beveridge_Clausen_IMP_DSS_JRmethod_R1.mgf	1208	3	900.802854	2,699.386733	0.386733	3	2,699.386500	0.386500	Cas9	Cas9	false	Cas9	Cas9	false	SDNVPSEEVVKK	LVDSTDKADLR	871	146	12	11	11	7	881	152	3	BS3	138.06807	21.179829	false	true	false	false	internal > 4	0.0
Scan: 13013 Run: 20190410_QExHFX1_RSLC1_Beveridge_Clausen_IMP_DSS_JRmethod_R1 P1_K.LVDSTDKADLR.L P2_K.LVDSTDKADLR.L 7 7	20190410_QExHFX1_RSLC1_Beveridge_Clausen_IMP_DSS_JRmethod_R1	13013	20190410_QExHFX1_RSLC1_Beveridge_Clausen_IMP_DSS_JRmethod_R1.mgf	1776	3	868.123687	2,601.349232	0.349232	3	2,601.349721	0.349721	Cas9	Cas9	false	Cas9	Cas9	false	LVDSTDKADLR	LVDSTDKADLR	146	146	11	11	7	7	152	152	3	BS3	138.06807	20.983384	false	true	false	false	internal > 4	0.0		0.0	0.0	0.0	0.0	-0.9999999960000001	296	226	4
Scan: 12853 Run: 20190410_QExHFX1_RSLC1_Beveridge_Clausen_IMP_DSS_JRmethod_R1 P1_K.LVDSTDKADLR.L P2_K.LVDSTDKADLR.L 7 7	20190410_QExHFX1_RSLC1_Beveridge_Clausen_IMP_DSS_JRmethod_R1	12853	20190410_QExHFX1_RSLC1_Beveridge_Clausen_IMP_DSS_JRmethod_R1.mgf	1687	3	868.123468	2,601.348575	0.348575	3	2,601.349721	0.349721	Cas9	Cas9	false	Cas9	Cas9	false	LVDSTDKADLR	LVDSTDKADLR	146	146	11	11	7	7	152	152	3	BS3	138.06807	20.838976	false	true	false	false	internal > 4	0.0
Scan: 13176 Run: 20190410_QExHFX1_RSLC1_Beveridge_Clausen_IMP_DSS_JRmethod_R1 P1_K.LVDSTDKADLR.L P2_K.LVDSTDKADLR.L 7 7	20190410_QExHFX1_RSLC1_Beveridge_Clausen_IMP_DSS_JRmethod_R1	13176	20190410_QExHFX1_RSLC1_Beveridge_Clausen_IMP_DSS_JRmethod_R1.mgf	1870	3	868.123848	2,601.349715	0.349715	3	2,601.349721	0.349721	Cas9	Cas9	false	Cas9	Cas9	false	LVDSTDKADLR	LVDSTDKADLR	146	146	11	11	7	7	152	152	3	BS3	138.06807	20.671328	false	true	false	false	internal > 4	0.0
Scan: 7923 Run: 20190410_QExHFX1_RSLC1_Beveridge_Clausen_IMP_DSS_JRmethod_R1 P1_K.SEQEIGKATAK.Y P2_K.SEQEIGKATAK.Y 7 7	20190410_QExHFX1_RSLC1_Beveridge_Clausen_IMP_DSS_JRmethod_R1	7923	20190410_QExHFX1_RSLC1_Beveridge_Clausen_IMP_DSS_JRmethod_R1.mgf	213	3	820.765946	2,459.276009	0.276009	3	2,459.275495	0.275495	Cas9	Cas9	false	Cas9	Cas9	false	SEQEIGKATAK	SEQEIGKATAK	1029	1029	11	11	7	7	1035	1035	3	BS3	138.06807	20.213569	false	true	false	false	internal > 4	0.0		0.0	0.0	0.0	0.0	-0.9999999960000001	480	223	4
Scan: 23683 Run: 20190410_QExHFX1_RSLC1_Beveridge_Clausen_IMP_DSS_JRmethod_R1 P1_R.SSFEKNPIDFLEAK.G P2_R.SSFEKNPIDFLEAK.G 5 5	20190410_QExHFX1_RSLC1_Beveridge_Clausen_IMP_DSS_JRmethod_R1	23683	20190410_QExHFX1_RSLC1_Beveridge_Clausen_IMP_DSS_JRmethod_R1.mgf	5418	4	847.431150	3,385.695494	0.695494	4	3,385.696935	0.696935	Cas9	Cas9	false	Cas9	Cas9	false	SSFEKNPIDFLEAK	SSFEKNPIDFLEAK	1176	1176	14	14	5	5	1180	1180	4	BS3	138.06807	19.317892	false	true	false	false	internal > 4	0.0		0.0	0.0	0.0	0.0	-0.9999999960000001	689	214	4
Scan: 23581 Run: 20190410_QExHFX1_RSLC1_Beveridge_Clausen_IMP_DSS_JRmethod_R1 P1_R.SSFEKNPIDFLEAK.G P2_R.SSFEKNPIDFLEAK.G 5 5	20190410_QExHFX1_RSLC1_Beveridge_Clausen_IMP_DSS_JRmethod_R1	23581	20190410_QExHFX1_RSLC1_Beveridge_Clausen_IMP_DSS_JRmethod_R1.mgf	5413	4	847.431658	3,385.697526	0.697526	4	3,385.696935	0.696935	Cas9	Cas9	false	Cas9	Cas9	false	SSFEKNPIDFLEAK	SSFEKNPIDFLEAK	1176	1176	14	14	5	5	1180	1180	4	BS3	138.06807	19.209675	false	true	false	false	internal > 4	0.0
Scan: 13352 Run: 20190410_QExHFX1_RSLC1_Beveridge_Clausen_IMP_DSS_JRmethod_R1 P1_K.LVDSTDKADLR.L P2_K.LVDSTDKADLR.L 7 7	20190410_QExHFX1_RSLC1_Beveridge_Clausen_IMP_DSS_JRmethod_R1	13352	20190410_QExHFX1_RSLC1_Beveridge_Clausen_IMP_DSS_JRmethod_R1.mgf	1978	3	868.123829	2,601.349658	0.349658	3	2,601.349721	0.349721	Cas9	Cas9	false	Cas9	Cas9	false	LVDSTDKADLR	LVDSTDKADLR	146	146	11	11	7	7	152	152	3	BS3	138.06807	19.104725	false	true	false	false	internal > 4	0.0
Scan: 20829 Run: 20190410_QExHFX1_RSLC1_Beveridge_Clausen_IMP_DSS_JRmethod_R1 P1_K.VVDELVKVMGR.H P2_K.LESEFVYGDYKVYDVR.K 7 11	20190410_QExHFX1_RSLC1_Beveridge_Clausen_IMP_DSS_JRmethod_R1	20829	20190410_QExHFX1_RSLC1_Beveridge_Clausen_IMP_DSS_JRmethod_R1.mgf	4967	4	845.683252	3,378.703902	0.703902	4	3,378.705729	0.705729	Cas9	Cas9	false	Cas9	Cas9	false	VVDELVKVMGR	LESEFVYGDYKVYDVR	747	1008	11	16	7	11	753	1018	4	BS3	138.06807	18.941166	false	true	false	false	internal > 4	0.0		0.0	0.0	0.0	0.0	-0.9999999960000001	687	210	4
Scan: 16865 Run: 20190410_QExHFX1_RSLC1_Beveridge_Clausen_IMP_DSS_JRmethod_R1 P1_R.QEDFYPFLKDNR.E P2_R.GKSDNVPSEEVVK.K 9 2	20190410_QExHFX1_RSLC1_Beveridge_Clausen_IMP_DSS_JRmethod_R1	16865	20190410_QExHFX1_RSLC1_Beveridge_Clausen_IMP_DSS_JRmethod_R1.mgf	3603	4	774.884732	3,095.509822	0.509822	4	3,095.508742	0.508742	Cas9	Cas9	false	Cas9	Cas9	false	GKSDNVPSEEVVK	QEDFYPFLKDNR	869	430	13	12	2	9	870	438	4	BS3	138.06807	18.357403	false	true	false	false	internal > 4	0.0		0.0	0.0	0.0	0.0	-0.9999999960000001	218	211	4
Scan: 21844 Run: 20190410_QExHFX1_RSLC1_Beveridge_Clausen_IMP_DSS_JRmethod_R1 P1_K.LVDSTDKADLR.L P2_K.KNLIGALLFDSGETAEATR.L 7 1	20190410_QExHFX1_RSLC1_Beveridge_Clausen_IMP_DSS_JRmethod_R1	21844	20190410_QExHFX1_RSLC1_Beveridge_Clausen_IMP_DSS_JRmethod_R1.mgf	5197	4	844.696605	3,374.757314	0.757314	4	3,374.756910	0.756910	Cas9	Cas9	false	Cas9	Cas9	false	LVDSTDKADLR	KNLIGALLFDSGETAEATR	146	49	11	19	7	1	152	49	4	BS3	138.06807	18.099029	false	true	false	false	internal > 4	0.0		0.0	0.0	0.0	0.0	-0.9999999960000001	234	209	4
Scan: 15182 Run: 20190410_QExHFX1_RSLC1_Beveridge_Clausen_IMP_DSS_JRmethod_R1 P1_K.LVDSTDKADLR.L P2_R.KDFQFYK.V 7 1	20190410_QExHFX1_RSLC1_Beveridge_Clausen_IMP_DSS_JRmethod_R1	15182	20190410_QExHFX1_RSLC1_Beveridge_Clausen_IMP_DSS_JRmethod_R1.mgf	2883	3	782.406127	2,344.196552	0.196552	3	2,344.195060	0.195060	Cas9	Cas9	false	Cas9	Cas9	false	LVDSTDKADLR	KDFQFYK	146	972	11	7	7	1	152	972	3	BS3	138.06807	17.802395	false	true	false	false	internal > 4	0.0		0.0	0.0	0.0	0.0	-0.9999999960000001	431	219	4
Scan: 20607 Run: 20190410_QExHFX1_RSLC1_Beveridge_Clausen_IMP_DSS_JRmethod_R1 P1_K.SDNVPSEEVVKK.M P2_K.KNLIGALLFDSGETAEATR.L 11 1	20190410_QExHFX1_RSLC1_Beveridge_Clausen_IMP_DSS_JRmethod_R1	20607	20190410_QExHFX1_RSLC1_Beveridge_Clausen_IMP_DSS_JRmethod_R1.mgf	4916	4	869.205436	3,472.792638	0.792638	4	3,472.793689	0.793689	Cas9	Cas9	false	Cas9	Cas9	false	SDNVPSEEVVKK	KNLIGALLFDSGETAEATR	871	49	12	19	11	1	881	49	4	BS3	138.06807	17.634863	false	true	false	false	internal > 4	0.0		0.0	0.0	0.0	0.0	-0.9999999960000001	597	202	4
Scan: 17971 Run: 20190410_QExHFX1_RSLC1_Beveridge_Clausen_IMP_DSS_JRmethod_R1 P1_K.YDENDKLIR.E P2_K.DFQFYKVR.E 6 6	20190410_QExHFX1_RSLC1_Beveridge_Clausen_IMP_DSS_JRmethod_R1	17971	20190410_QExHFX1_RSLC1_Beveridge_Clausen_IMP_DSS_JRmethod_R1.mgf	4024	3	802.409582	2,404.206917	0.206917	3	2,404.206294	0.206294	Cas9	Cas9	false	Cas9	Cas9	false	DFQFYKVR	YDENDKLIR	973	947	8	9	6	6	978	952	3	BS3	138.06807	17.614153	false	true	false	false	internal > 4	0.0		0.0	0.0	0.0	0.0	-0.9999999960000001	487	220	4
Scan: 22872 Run: 20190410_QExHFX1_RSLC1_Beveridge_Clausen_IMP_DSS_JRmethod_R1 P1_R.SSFEKNPIDFLEAK.G P2_R.IEEGIKELGSQILK.E 5 6	20190410_QExHFX1_RSLC1_Beveridge_Clausen_IMP_DSS_JRmethod_R1	22872	20190410_QExHFX1_RSLC1_Beveridge_Clausen_IMP_DSS_JRmethod_R1.mgf	5334	4	830.448564	3,317.765150	0.765150	4	3,317.764622	0.764622	Cas9	Cas9	false	Cas9	Cas9	false	SSFEKNPIDFLEAK	IEEGIKELGSQILK	1176	788	14	14	5	6	1180	793	4	BS3	138.06807	17.431179	false	true	false	false	internal > 4	0.0		0.0	0.0	0.0	0.0	-0.9999999960000001	681	201	4
Scan: 13973 Run: 20190410_QExHFX1_RSLC1_Beveridge_Clausen_IMP_DSS_JRmethod_R1 P1_R.KPAFLSGEQK.K P2_R.KPAFLSGEQK.K 1 1	20190410_QExHFX1_RSLC1_Beveridge_Clausen_IMP_DSS_JRmethod_R1	13973	20190410_QExHFX1_RSLC1_Beveridge_Clausen_IMP_DSS_JRmethod_R1.mgf	2229	3	782.761201	2,345.261774	0.261774	3	2,345.263081	0.263081	Cas9	Cas9	false	Cas9	Cas9	false	KPAFLSGEQK	KPAFLSGEQK	540	540	10	10	1	1	540	540	3	BS3	138.06807	17.407116	false	true	false	false	internal > 4	0.0		0.0	0.0	0.0	0.0	-0.9999999960000001	631	224	4
Scan: 14844 Run: 20190410_QExHFX1_RSLC1_Beveridge_Clausen_IMP_DSS_JRmethod_R1 P1_K.MIAKSEQEIGK.A P2_K.DFQFYKVR.E 4 6	20190410_QExHFX1_RSLC1_Beveridge_Clausen_IMP_DSS_JRmethod_R1	14844	20190410_QExHFX1_RSLC1_Beveridge_Clausen_IMP_DSS_JRmethod_R1.mgf	2700	3	830.430054	2,488.268333	0.268333	3	2,488.267180	0.267180	Cas9	Cas9	false	Cas9	Cas9	false	MIAKSEQEIGK	DFQFYKVR	1025	973	11	8	4	6	1028	978	3	BS3	138.06807	17.403656	false	true	false	false	internal > 4	0.0		0.0	0.0	0.0	0.0	-0.9999999960000001	212	207	4
Scan: 16575 Run: 20190410_QExHFX1_RSLC1_Beveridge_Clausen_IMP_DSS_JRmethod_R1 P1_K.FDNLTKAER.G P2_K.DFQFYKVR.E 6 6	20190410_QExHFX1_RSLC1_Beveridge_Clausen_IMP_DSS_JRmethod_R1	16575	20190410_QExHFX1_RSLC1_Beveridge_Clausen_IMP_DSS_JRmethod_R1.mgf	3474	3	778.401849	2,332.183718	0.183718	3	2,332.185164	0.185164	Cas9	Cas9	false	Cas9	Cas9	false	FDNLTKAER	DFQFYKVR	901	973	9	8	6	6	906	978	3	BS3	138.06807	17.354211	false	true	false	false	internal > 4	0.0		0.0	0.0	0.0	0.0	-0.9999999960000001	327	215	4
Scan: 13485 Run: 20190410_QExHFX1_RSLC1_Beveridge_Clausen_IMP_DSS_JRmethod_R1 P1_K.LVDSTDKADLR.L P2_K.LVDSTDKADLR.L 7 7	20190410_QExHFX1_RSLC1_Beveridge_Clausen_IMP_DSS_JRmethod_R1	13485	20190410_QExHFX1_RSLC1_Beveridge_Clausen_IMP_DSS_JRmethod_R1.mgf	2029	3	868.123581	2,601.348914	0.348914	3	2,601.349721	0.349721	Cas9	Cas9	false	Cas9	Cas9	false	LVDSTDKADLR	LVDSTDKADLR	146	146	11	11	7	7	152	152	3	BS3	138.06807	16.963924	false	true	false	false	internal > 4	0.0
Scan: 10664 Run: 20190410_QExHFX1_RSLC1_Beveridge_Clausen_IMP_DSS_JRmethod_R1 P1_R.NSDKLIAR.K P2_R.NSDKLIAR.K 4 4	20190410_QExHFX1_RSLC1_Beveridge_Clausen_IMP_DSS_JRmethod_R1	10664	20190410_QExHFX1_RSLC1_Beveridge_Clausen_IMP_DSS_JRmethod_R1.mgf	831	3	657.372424	1,969.095443	0.095443	3	1,969.095619	0.095619	Cas9	Cas9	false	Cas9	Cas9	false	NSDKLIAR	NSDKLIAR	1119	1119	8	8	4	4	1122	1122	3	BS3	138.06807	16.81839	false	true	false	false	internal > 4	0.0		0.0	0.0	0.0	0.0	-0.9999999960000001	475	95	4
Scan: 12020 Run: 20190410_QExHFX1_RSLC1_Beveridge_Clausen_IMP_DSS_JRmethod_R1 P1_K.KGILQTVK.V P2_K.KGILQTVK.V 1 1	20190410_QExHFX1_RSLC1_Beveridge_Clausen_IMP_DSS_JRmethod_R1	12020	20190410_QExHFX1_RSLC1_Beveridge_Clausen_IMP_DSS_JRmethod_R1.mgf	1358	3	637.406268	1,909.196975	0.196975	3	1,909.197567	0.197567	Cas9	Cas9	false	Cas9	Cas9	false	KGILQTVK	KGILQTVK	739	739	8	8	1	1	739	739	3	BS3	138.06807	16.771479	false	true	false	false	internal > 4	0.0		0.0	0.0	0.0	0.0	-0.9999999960000001	483	212	4
Scan: 18660 Run: 20190410_QExHFX1_RSLC1_Beveridge_Clausen_IMP_DSS_JRmethod_R1 P1_R.SSFEKNPIDFLEAK.G P2_K.KLVDSTDK.A 5 1	20190410_QExHFX1_RSLC1_Beveridge_Clausen_IMP_DSS_JRmethod_R1	18660	20190410_QExHFX1_RSLC1_Beveridge_Clausen_IMP_DSS_JRmethod_R1.mgf	4266	3	889.796824	2,666.368643	0.368643	3	2,666.369059	0.369059	Cas9	Cas9	false	Cas9	Cas9	false	KLVDSTDK	SSFEKNPIDFLEAK	145	1176	8	14	1	5	145	1180	3	BS3	138.06807	16.645322	false	true	false	false	internal > 4	0.0		0.0	0.0	0.0	0.0	-0.9999999960000001	537	221	4
Scan: 12119 Run: 20190410_QExHFX1_RSLC1_Beveridge_Clausen_IMP_DSS_JRmethod_R1 P1_K.SDNVPSEEVVKK.M P2_K.LVDSTDKADLR.L 11 7	20190410_QExHFX1_RSLC1_Beveridge_Clausen_IMP_DSS_JRmethod_R1	12119	20190410_QExHFX1_RSLC1_Beveridge_Clausen_IMP_DSS_JRmethod_R1.mgf	1390	3	900.803076	2,699.387399	0.387399	3	2,699.386500	0.386500	Cas9	Cas9	false	Cas9	Cas9	false	SDNVPSEEVVKK	LVDSTDKADLR	871	146	12	11	11	7	881	152	3	BS3	138.06807	16.399324	false	true	false	false	internal > 4	0.0
Scan: 16434 Run: 20190410_QExHFX1_RSLC1_Beveridge_Clausen_IMP_DSS_JRmethod_R1 P1_K.FDNLTKAER.G P2_K.DFQFYKVR.E 6 6	20190410_QExHFX1_RSLC1_Beveridge_Clausen_IMP_DSS_JRmethod_R1	16434	20190410_QExHFX1_RSLC1_Beveridge_Clausen_IMP_DSS_JRmethod_R1.mgf	3412	3	778.402768	2,332.186475	0.186475	3	2,332.185164	0.185164	Cas9	Cas9	false	Cas9	Cas9	false	FDNLTKAER	DFQFYKVR	901	973	9	8	6	6	906	978	3	BS3	138.06807	16.215048	false	true	false	false	internal > 4	0.0
Scan: 10492 Run: 20190410_QExHFX1_RSLC1_Beveridge_Clausen_IMP_DSS_JRmethod_R1 P1_K.SEQEIGKATAK.Y P2_K.FKVLGNTDR.H 7 2	20190410_QExHFX1_RSLC1_Beveridge_Clausen_IMP_DSS_JRmethod_R1	10492	20190410_QExHFX1_RSLC1_Beveridge_Clausen_IMP_DSS_JRmethod_R1.mgf	754	3	783.419880	2,347.237811	0.237811	3	2,347.238321	0.238321	Cas9	Cas9	false	Cas9	Cas9	false	SEQEIGKATAK	FKVLGNTDR	1029	36	11	9	7	2	1035	37	3	BS3	138.06807	16.197987	false	true	false	false	internal > 4	0.0		0.0	0.0	0.0	0.0	-0.9999999960000001	520	213	4
Scan: 14773 Run: 20190410_QExHFX1_RSLC1_Beveridge_Clausen_IMP_DSS_JRmethod_R1 P1_K.SKLVSDFR.K P2_K.SKLVSDFR.K 2 2	20190410_QExHFX1_RSLC1_Beveridge_Clausen_IMP_DSS_JRmethod_R1	14773	20190410_QExHFX1_RSLC1_Beveridge_Clausen_IMP_DSS_JRmethod_R1.mgf	2653	3	680.709137	2,039.105582	0.105582	3	2,039.105121	0.105121	Cas9	Cas9	false	Cas9	Cas9	false	SKLVSDFR	SKLVSDFR	964	964	8	8	2	2	965	965	3	BS3	138.06807	16.163266	false	true	false	false	internal > 4	0.0		0.0	0.0	0.0	0.0	-0.9999999960000001	351	205	4
Scan: 10582 Run: 20190410_QExHFX1_RSLC1_Beveridge_Clausen_IMP_DSS_JRmethod_R1 P1_R.GKSDNVPSEEVVK.K P2_R.GKSDNVPSEEVVK.K 2 2	20190410_QExHFX1_RSLC1_Beveridge_Clausen_IMP_DSS_JRmethod_R1	10582	20190410_QExHFX1_RSLC1_Beveridge_Clausen_IMP_DSS_JRmethod_R1.mgf	782	4	728.873822	2,911.466182	0.466182	4	2,911.466207	0.466207	Cas9	Cas9	false	Cas9	Cas9	false	GKSDNVPSEEVVK	GKSDNVPSEEVVK	869	869	13	13	2	2	870	870	4	BS3	138.06807	16.118629	false	true	false	false	internal > 4	0.0		0.0	0.0	0.0	0.0	-0.9999999960000001	233	197	4
Scan: 8256 Run: 20190410_QExHFX1_RSLC1_Beveridge_Clausen_IMP_DSS_JRmethod_R1 P1_K.KLVDSTDK.A P2_K.KLVDSTDK.A 1 1	20190410_QExHFX1_RSLC1_Beveridge_Clausen_IMP_DSS_JRmethod_R1	8256	20190410_QExHFX1_RSLC1_Beveridge_Clausen_IMP_DSS_JRmethod_R1.mgf	258	3	650.021325	1,947.042146	0.042146	3	1,947.041183	0.041183	Cas9	Cas9	false	Cas9	Cas9	false	KLVDSTDK	KLVDSTDK	145	145	8	8	1	1	145	145	3	BS3	138.06807	15.955348	false	true	false	false	internal > 4	0.0		0.0	0.0	0.0	0.0	-0.9999999960000001	465	206	4
Scan: 14641 Run: 20190410_QExHFX1_RSLC1_Beveridge_Clausen_IMP_DSS_JRmethod_R1 P1_K.YDENDKLIR.E P2_K.YDENDKLIR.E 6 6	20190410_QExHFX1_RSLC1_Beveridge_Clausen_IMP_DSS_JRmethod_R1	14641	20190410_QExHFX1_RSLC1_Beveridge_Clausen_IMP_DSS_JRmethod_R1.mgf	2585	3	823.415198	2,467.223765	0.223765	3	2,467.223065	0.223065	Cas9	Cas9	false	Cas9	Cas9	false	YDENDKLIR	YDENDKLIR	947	947	9	9	6	6	952	952	3	BS3	138.06807	15.916072	false	true	false	false	internal > 4	0.0		0.0	0.0	0.0	0.0	-0.9999999960000001	667	183	4
Scan: 14396 Run: 20190410_QExHFX1_RSLC1_Beveridge_Clausen_IMP_DSS_JRmethod_R1 P1_R.NSDKLIAR.K P2_K.DDSIDNKVLTR.S 4 7	20190410_QExHFX1_RSLC1_Beveridge_Clausen_IMP_DSS_JRmethod_R1	14396	20190410_QExHFX1_RSLC1_Beveridge_Clausen_IMP_DSS_JRmethod_R1.mgf	2449	3	777.083831	2,328.229664	0.229664	3	2,328.228483	0.228483	Cas9	Cas9	false	Cas9	Cas9	false	NSDKLIAR	DDSIDNKVLTR	1119	853	8	11	4	7	1122	859	3	BS3	138.06807	15.911011	false	true	false	false	internal > 4	0.0		0.0	0.0	0.0	0.0	-0.9999999960000001	437	217	4
Scan: 9932 Run: 20190410_QExHFX1_RSLC1_Beveridge_Clausen_IMP_DSS_JRmethod_R1 P1_K.SEQEIGKATAK.Y P2_K.ESILPKR.N 7 6	20190410_QExHFX1_RSLC1_Beveridge_Clausen_IMP_DSS_JRmethod_R1	9932	20190410_QExHFX1_RSLC1_Beveridge_Clausen_IMP_DSS_JRmethod_R1.mgf	593	3	714.398828	2,140.174655	0.174655	3	2,140.173930	0.173930	Cas9	Cas9	false	Cas9	Cas9	false	SEQEIGKATAK	ESILPKR	1029	1112	11	7	7	6	1035	1117	3	BS3	138.06807	15.848775	false	true	false	false	internal > 4	0.0		0.0	0.0	0.0	0.0	-0.9999999960000001	172	194	4
Scan: 14944 Run: 20190410_QExHFX1_RSLC1_Beveridge_Clausen_IMP_DSS_JRmethod_R1 P1_K.SKLVSDFR.K P2_K.SKLVSDFR.K 2 2	20190410_QExHFX1_RSLC1_Beveridge_Clausen_IMP_DSS_JRmethod_R1	14944	20190410_QExHFX1_RSLC1_Beveridge_Clausen_IMP_DSS_JRmethod_R1.mgf	2756	3	680.709632	2,039.107067	0.107067	3	2,039.105121	0.105121	Cas9	Cas9	false	Cas9	Cas9	false	SKLVSDFR	SKLVSDFR	964	964	8	8	2	2	965	965	3	BS3	138.06807	15.800284	false	true	false	false	internal > 4	0.0
Scan: 15774 Run: 20190410_QExHFX1_RSLC1_Beveridge_Clausen_IMP_DSS_JRmethod_R1 P1_K.MIAKSEQEIGK.A P2_K.DFQFYKVR.E 4 6	20190410_QExHFX1_RSLC1_Beveridge_Clausen_IMP_DSS_JRmethod_R1	15774	20190410_QExHFX1_RSLC1_Beveridge_Clausen_IMP_DSS_JRmethod_R1.mgf	3142	3	830.429149	2,488.265618	0.265618	3	2,488.267180	0.267180	Cas9	Cas9	false	Cas9	Cas9	false	MIAKSEQEIGK	DFQFYKVR	1025	973	11	8	4	6	1028	978	3	BS3	138.06807	15.696717	false	true	false	false	internal > 4	0.0
Scan: 16705 Run: 20190410_QExHFX1_RSLC1_Beveridge_Clausen_IMP_DSS_JRmethod_R1 P1_K.FDNLTKAER.G P2_K.DFQFYKVR.E 6 6	20190410_QExHFX1_RSLC1_Beveridge_Clausen_IMP_DSS_JRmethod_R1	16705	20190410_QExHFX1_RSLC1_Beveridge_Clausen_IMP_DSS_JRmethod_R1.mgf	3519	3	778.402186	2,332.184729	0.184729	3	2,332.185164	0.185164	Cas9	Cas9	false	Cas9	Cas9	false	FDNLTKAER	DFQFYKVR	901	973	9	8	6	6	906	978	3	BS3	138.06807	15.6366	false	true	false	false	internal > 4	0.0
Scan: 15004 Run: 20190410_QExHFX1_RSLC1_Beveridge_Clausen_IMP_DSS_JRmethod_R1 P1_K.MIAKSEQEIGK.A P2_K.DFQFYKVR.E 4 6	20190410_QExHFX1_RSLC1_Beveridge_Clausen_IMP_DSS_JRmethod_R1	15004	20190410_QExHFX1_RSLC1_Beveridge_Clausen_IMP_DSS_JRmethod_R1.mgf	2788	3	830.430487	2,488.269632	0.269632	3	2,488.267180	0.267180	Cas9	Cas9	false	Cas9	Cas9	false	MIAKSEQEIGK	DFQFYKVR	1025	973	11	8	4	6	1028	978	3	BS3	138.06807	15.39185	false	true	false	false	internal > 4	0.0
Scan: 18585 Run: 20190410_QExHFX1_RSLC1_Beveridge_Clausen_IMP_DSS_JRmethod_R1 P1_K.TEVQTGGFSKESILPK.R P2_K.FIKPILEK.M 10 3	20190410_QExHFX1_RSLC1_Beveridge_Clausen_IMP_DSS_JRmethod_R1	18585	20190410_QExHFX1_RSLC1_Beveridge_Clausen_IMP_DSS_JRmethod_R1.mgf	4238	4	712.154549	2,844.589090	0.589090	4	2,844.588830	0.588830	Cas9	Cas9	false	Cas9	Cas9	false	FIKPILEK	TEVQTGGFSKESILPK	379	1102	8	16	3	10	381	1111	4	BS3	138.06807	15.340143	false	true	false	false	internal > 4	0.0		0.0	0.0	0.0	0.0	-0.9999999960000001	660	178	4
Scan: 15014 Run: 20190410_QExHFX1_RSLC1_Beveridge_Clausen_IMP_DSS_JRmethod_R1 P1_K.MIAKSEQEIGK.A P2_K.DFQFYKVR.E 4 6	20190410_QExHFX1_RSLC1_Beveridge_Clausen_IMP_DSS_JRmethod_R1	15014	20190410_QExHFX1_RSLC1_Beveridge_Clausen_IMP_DSS_JRmethod_R1.mgf	2794	3	830.430298	2,488.269065	0.269065	3	2,488.267180	0.267180	Cas9	Cas9	false	Cas9	Cas9	false	MIAKSEQEIGK	DFQFYKVR	1025	973	11	8	4	6	1028	978	3	BS3	138.06807	15.164842	false	true	false	false	internal > 4	0.0
Scan: 11289 Run: 20190410_QExHFX1_RSLC1_Beveridge_Clausen_IMP_DSS_JRmethod_R1 P1_R.NSDKLIAR.K P2_K.KGILQTVK.V 4 1	20190410_QExHFX1_RSLC1_Beveridge_Clausen_IMP_DSS_JRmethod_R1	11289	20190410_QExHFX1_RSLC1_Beveridge_Clausen_IMP_DSS_JRmethod_R1.mgf	1015	3	647.389587	1,939.146932	0.146932	3	1,939.146593	0.146593	Cas9	Cas9	false	Cas9	Cas9	false	NSDKLIAR	KGILQTVK	1119	739	8	8	4	1	1122	739	3	BS3	138.06807	15.150871	false	true	false	false	internal > 4	0.0		0.0	0.0	0.0	0.0	-0.9999999960000001	587	218	4
Scan: 10912 Run: 20190410_QExHFX1_RSLC1_Beveridge_Clausen_IMP_DSS_JRmethod_R1 P1_R.NSDKLIAR.K P2_R.NSDKLIAR.K 4 4	20190410_QExHFX1_RSLC1_Beveridge_Clausen_IMP_DSS_JRmethod_R1	10912	20190410_QExHFX1_RSLC1_Beveridge_Clausen_IMP_DSS_JRmethod_R1.mgf	914	3	657.372675	1,969.096196	0.096196	3	1,969.095619	0.095619	Cas9	Cas9	false	Cas9	Cas9	false	NSDKLIAR	NSDKLIAR	1119	1119	8	8	4	4	1122	1122	3	BS3	138.06807	15.11513	false	true	false	false	internal > 4	0.0
Scan: 18901 Run: 20190410_QExHFX1_RSLC1_Beveridge_Clausen_IMP_DSS_JRmethod_R1 P1_R.QLLNAKLITQR.K P2_R.GGLSELDKAGFIK.R 6 8	20190410_QExHFX1_RSLC1_Beveridge_Clausen_IMP_DSS_JRmethod_R1	18901	20190410_QExHFX1_RSLC1_Beveridge_Clausen_IMP_DSS_JRmethod_R1.mgf	4346	4	693.152178	2,768.579606	0.579606	4	2,768.579998	0.579998	Cas9	Cas9	false	Cas9	Cas9	false	QLLNAKLITQR	GGLSELDKAGFIK	889	910	11	13	6	8	894	917	4	BS3	138.06807	15.040288	false	true	false	false	internal > 4	0.0		0.0	0.0	0.0	0.0	-0.9999999960000001	287	189	4
Scan: 14673 Run: 20190410_QExHFX1_RSLC1_Beveridge_Clausen_IMP_DSS_JRmethod_R1 P1_K.SEQEIGKATAK.Y P2_K.DLIIKLPK.Y 7 5	20190410_QExHFX1_RSLC1_Beveridge_Clausen_IMP_DSS_JRmethod_R1	14673	20190410_QExHFX1_RSLC1_Beveridge_Clausen_IMP_DSS_JRmethod_R1.mgf	2601	3	746.769165	2,237.285666	0.285666	3	2,237.288232	0.288232	Cas9	Cas9	false	Cas9	Cas9	false	SEQEIGKATAK	DLIIKLPK	1029	1197	11	8	7	5	1035	1201	3	BS3	138.06807	14.815113	false	true	false	false	internal > 4	0.0		0.0	0.0	0.0	0.0	-0.9999999960000001	473	199	4
Scan: 11026 Run: 20190410_QExHFX1_RSLC1_Beveridge_Clausen_IMP_DSS_JRmethod_R1 P1_R.NSDKLIAR.K P2_R.NSDKLIAR.K 4 4	20190410_QExHFX1_RSLC1_Beveridge_Clausen_IMP_DSS_JRmethod_R1	11026	20190410_QExHFX1_RSLC1_Beveridge_Clausen_IMP_DSS_JRmethod_R1.mgf	944	3	657.372192	1,969.094747	0.094747	3	1,969.095619	0.095619	Cas9	Cas9	false	Cas9	Cas9	false	NSDKLIAR	NSDKLIAR	1119	1119	8	8	4	4	1122	1122	3	BS3	138.06807	14.796153	false	true	false	false	internal > 4	0.0
Scan: 10379 Run: 20190410_QExHFX1_RSLC1_Beveridge_Clausen_IMP_DSS_JRmethod_R1 P1_K.SDNVPSEEVVKK.M P2_K.SDNVPSEEVVKK.M 11 11	20190410_QExHFX1_RSLC1_Beveridge_Clausen_IMP_DSS_JRmethod_R1	10379	20190410_QExHFX1_RSLC1_Beveridge_Clausen_IMP_DSS_JRmethod_R1.mgf	699	3	933.481165	2,797.421666	0.421666	3	2,797.423279	0.423279	Cas9	Cas9	false	Cas9	Cas9	false	SDNVPSEEVVKK	SDNVPSEEVVKK	871	871	12	12	11	11	881	881	3	BS3	138.06807	14.739944	false	true	false	false	internal > 4	0.0
Scan: 9807 Run: 20190410_QExHFX1_RSLC1_Beveridge_Clausen_IMP_DSS_JRmethod_R1 P1_K.SEQEIGKATAK.Y P2_K.ESILPKR.N 7 6	20190410_QExHFX1_RSLC1_Beveridge_Clausen_IMP_DSS_JRmethod_R1	9807	20190410_QExHFX1_RSLC1_Beveridge_Clausen_IMP_DSS_JRmethod_R1.mgf	551	3	714.398585	2,140.173926	0.173926	3	2,140.173930	0.173930	Cas9	Cas9	false	Cas9	Cas9	false	SEQEIGKATAK	ESILPKR	1029	1112	11	7	7	6	1035	1117	3	BS3	138.06807	14.728993	false	true	false	false	internal > 4	0.0
Scan: 10452 Run: 20190410_QExHFX1_RSLC1_Beveridge_Clausen_IMP_DSS_JRmethod_R1 P1_R.GKSDNVPSEEVVK.K P2_R.GKSDNVPSEEVVK.K 2 2	20190410_QExHFX1_RSLC1_Beveridge_Clausen_IMP_DSS_JRmethod_R1	10452	20190410_QExHFX1_RSLC1_Beveridge_Clausen_IMP_DSS_JRmethod_R1.mgf	734	4	728.873169	2,911.463570	0.463570	4	2,911.466207	0.466207	Cas9	Cas9	false	Cas9	Cas9	false	GKSDNVPSEEVVK	GKSDNVPSEEVVK	869	869	13	13	2	2	870	870	4	BS3	138.06807	14.710663	false	true	false	false	internal > 4	0.0
Scan: 13676 Run: 20190410_QExHFX1_RSLC1_Beveridge_Clausen_IMP_DSS_JRmethod_R1 P1_R.HKPENIVIEMAR.E P2_K.FDNLTKAER.G 2 6	20190410_QExHFX1_RSLC1_Beveridge_Clausen_IMP_DSS_JRmethod_R1	13676	20190410_QExHFX1_RSLC1_Beveridge_Clausen_IMP_DSS_JRmethod_R1.mgf	2105	4	671.602294	2,682.380070	0.380070	4	2,682.379916	0.379916	Cas9	Cas9	false	Cas9	Cas9	false	FDNLTKAER	HKPENIVIEMAR	901	758	9	12	6	2	906	759	4	BS3	138.06807	14.677804	false	true	false	false	internal > 4	0.0		0.0	0.0	0.0	0.0	-0.9999999960000001	650	173	4
Scan: 13011 Run: 20190410_QExHFX1_RSLC1_Beveridge_Clausen_IMP_DSS_JRmethod_R1 P1_K.FKVLGNTDR.H P2_K.ESILPKR.N 2 6	20190410_QExHFX1_RSLC1_Beveridge_Clausen_IMP_DSS_JRmethod_R1	13011	20190410_QExHFX1_RSLC1_Beveridge_Clausen_IMP_DSS_JRmethod_R1.mgf	1775	3	677.053056	2,028.137339	0.137339	3	2,028.136756	0.136756	Cas9	Cas9	false	Cas9	Cas9	false	ESILPKR	FKVLGNTDR	1112	36	7	9	6	2	1117	37	3	BS3	138.06807	14.633028	false	true	false	false	internal > 4	0.0		0.0	0.0	0.0	0.0	-0.9999999960000001	198	179	4
Scan: 14174 Run: 20190410_QExHFX1_RSLC1_Beveridge_Clausen_IMP_DSS_JRmethod_R1 P1_R.LEESFLVEEDKK.H P2_R.GKSDNVPSEEVVK.K 11 2	20190410_QExHFX1_RSLC1_Beveridge_Clausen_IMP_DSS_JRmethod_R1	14174	20190410_QExHFX1_RSLC1_Beveridge_Clausen_IMP_DSS_JRmethod_R1.mgf	2325	4	748.382996	2,989.502878	0.502878	4	2,989.501924	0.501924	Cas9	Cas9	false	Cas9	Cas9	false	GKSDNVPSEEVVK	LEESFLVEEDKK	869	105	13	12	2	11	870	115	4	BS3	138.06807	14.631386	false	true	false	false	internal > 4	0.0		0.0	0.0	0.0	0.0	-0.9999999960000001	648	172	4
Scan: 21697 Run: 20190410_QExHFX1_RSLC1_Beveridge_Clausen_IMP_DSS_JRmethod_R1 P1_K.TILDFLKSDGFANR.N P2_K.FDNLTKAER.G 7 6	20190410_QExHFX1_RSLC1_Beveridge_Clausen_IMP_DSS_JRmethod_R1	21697	20190410_QExHFX1_RSLC1_Beveridge_Clausen_IMP_DSS_JRmethod_R1.mgf	5147	3	943.159115	2,826.455516	0.455516	3	2,826.455189	0.455189	Cas9	Cas9	false	Cas9	Cas9	false	FDNLTKAER	TILDFLKSDGFANR	901	682	9	14	6	7	906	688	3	BS3	138.06807	14.628767	false	true	false	false	internal > 4	0.0		0.0	0.0	0.0	0.0	-0.9999999960000001	557	208	4
Scan: 11415 Run: 20190410_QExHFX1_RSLC1_Beveridge_Clausen_IMP_DSS_JRmethod_R1 P1_R.NSDKLIAR.K P2_K.KGILQTVK.V 4 1	20190410_QExHFX1_RSLC1_Beveridge_Clausen_IMP_DSS_JRmethod_R1	11415	20190410_QExHFX1_RSLC1_Beveridge_Clausen_IMP_DSS_JRmethod_R1.mgf	1061	3	647.389866	1,939.147769	0.147769	3	1,939.146593	0.146593	Cas9	Cas9	false	Cas9	Cas9	false	NSDKLIAR	KGILQTVK	1119	739	8	8	4	1	1122	739	3	BS3	138.06807	14.576969	false	true	false	false	internal > 4	0.0
Scan: 20461 Run: 20190410_QExHFX1_RSLC1_Beveridge_Clausen_IMP_DSS_JRmethod_R1 P1_K.DFQFYKVR.E P2_K.DFQFYKVR.E 6 6	20190410_QExHFX1_RSLC1_Beveridge_Clausen_IMP_DSS_JRmethod_R1	20461	20190410_QExHFX1_RSLC1_Beveridge_Clausen_IMP_DSS_JRmethod_R1.mgf	4875	3	781.403728	2,341.189355	0.189355	3	2,341.189523	0.189523	Cas9	Cas9	false	Cas9	Cas9	false	DFQFYKVR	DFQFYKVR	973	973	8	8	6	6	978	978	3	BS3	138.06807	14.550393	false	true	false	false	internal > 4	0.0		0.0	0.0	0.0	0.0	-0.9999999960000001	250	181	4
Scan: 15124 Run: 20190410_QExHFX1_RSLC1_Beveridge_Clausen_IMP_DSS_JRmethod_R1 P1_K.KGILQTVK.V P2_K.DDSIDNKVLTR.S 1 7	20190410_QExHFX1_RSLC1_Beveridge_Clausen_IMP_DSS_JRmethod_R1	15124	20190410_QExHFX1_RSLC1_Beveridge_Clausen_IMP_DSS_JRmethod_R1.mgf	2852	3	767.100586	2,298.279929	0.279929	3	2,298.279457	0.279457	Cas9	Cas9	false	Cas9	Cas9	false	KGILQTVK	DDSIDNKVLTR	739	853	8	11	1	7	739	859	3	BS3	138.06807	14.48895	false	true	false	false	internal > 4	0.0		0.0	0.0	0.0	0.0	-0.9999999960000001	535	204	4
Scan: 21958 Run: 20190410_QExHFX1_RSLC1_Beveridge_Clausen_IMP_DSS_JRmethod_R1 P1_K.LVDSTDKADLR.L P2_K.KNLIGALLFDSGETAEATR.L 7 1	20190410_QExHFX1_RSLC1_Beveridge_Clausen_IMP_DSS_JRmethod_R1	21958	20190410_QExHFX1_RSLC1_Beveridge_Clausen_IMP_DSS_JRmethod_R1.mgf	5225	4	844.696287	3,374.756042	0.756042	4	3,374.756910	0.756910	Cas9	Cas9	false	Cas9	Cas9	false	LVDSTDKADLR	KNLIGALLFDSGETAEATR	146	49	11	19	7	1	152	49	4	BS3	138.06807	14.260625	false	true	false	false	internal > 4	0.0
Scan: 13293 Run: 20190410_QExHFX1_RSLC1_Beveridge_Clausen_IMP_DSS_JRmethod_R1 P1_K.NLPNEKVLPK.H P2_K.NLPNEKVLPK.H 6 6	20190410_QExHFX1_RSLC1_Beveridge_Clausen_IMP_DSS_JRmethod_R1	13293	20190410_QExHFX1_RSLC1_Beveridge_Clausen_IMP_DSS_JRmethod_R1.mgf	1941	3	814.144265	2,439.410966	0.410966	3	2,439.410077	0.410077	Cas9	Cas9	false	Cas9	Cas9	false	NLPNEKVLPK	NLPNEKVLPK	505	505	10	10	6	6	510	510	3	BS3	138.06807	14.215037	false	true	false	false	internal > 4	0.0		0.0	0.0	0.0	0.0	-0.9999999960000001	227	187	4
Scan: 10351 Run: 20190410_QExHFX1_RSLC1_Beveridge_Clausen_IMP_DSS_JRmethod_R1 P1_K.SEQEIGKATAK.Y P2_K.FKVLGNTDR.H 7 2	20190410_QExHFX1_RSLC1_Beveridge_Clausen_IMP_DSS_JRmethod_R1	10351	20190410_QExHFX1_RSLC1_Beveridge_Clausen_IMP_DSS_JRmethod_R1.mgf	691	3	783.420184	2,347.238723	0.238723	3	2,347.238321	0.238321	Cas9	Cas9	false	Cas9	Cas9	false	SEQEIGKATAK	FKVLGNTDR	1029	36	11	9	7	2	1035	37	3	BS3	138.06807	14.168508	false	true	false	false	internal > 4	0.0
Scan: 12480 Run: 20190410_QExHFX1_RSLC1_Beveridge_Clausen_IMP_DSS_JRmethod_R1 P1_R.KLINGIR.D P2_R.KFDNLTK.A 1 1	20190410_QExHFX1_RSLC1_Beveridge_Clausen_IMP_DSS_JRmethod_R1	12480	20190410_QExHFX1_RSLC1_Beveridge_Clausen_IMP_DSS_JRmethod_R1.mgf	1528	3	606.027997	1,815.062162	0.062162	3	1,815.061800	0.061800	Cas9	Cas9	false	Cas9	Cas9	false	KFDNLTK	KLINGIR	900	669	7	7	1	1	900	669	3	BS3	138.06807	14.101784	false	true	false	false	internal > 4	0.0		0.0	0.0	0.0	0.0	-0.9999999960000001	383	185	4
Scan: 10520 Run: 20190410_QExHFX1_RSLC1_Beveridge_Clausen_IMP_DSS_JRmethod_R1 P1_R.NSDKLIAR.K P2_R.NSDKLIAR.K 4 4	20190410_QExHFX1_RSLC1_Beveridge_Clausen_IMP_DSS_JRmethod_R1	10520	20190410_QExHFX1_RSLC1_Beveridge_Clausen_IMP_DSS_JRmethod_R1.mgf	765	3	657.372375	1,969.095296	0.095296	3	1,969.095619	0.095619	Cas9	Cas9	false	Cas9	Cas9	false	NSDKLIAR	NSDKLIAR	1119	1119	8	8	4	4	1122	1122	3	BS3	138.06807	14.055971	false	true	false	false	internal > 4	0.0
Scan: 14620 Run: 20190410_QExHFX1_RSLC1_Beveridge_Clausen_IMP_DSS_JRmethod_R1 P1_K.SKLVSDFR.K P2_K.SKLVSDFR.K 2 2	20190410_QExHFX1_RSLC1_Beveridge_Clausen_IMP_DSS_JRmethod_R1	14620	20190410_QExHFX1_RSLC1_Beveridge_Clausen_IMP_DSS_JRmethod_R1.mgf	2574	3	680.709479	2,039.106608	0.106608	3	2,039.105121	0.105121	Cas9	Cas9	false	Cas9	Cas9	false	SKLVSDFR	SKLVSDFR	964	964	8	8	2	2	965	965	3	BS3	138.06807	14.046912	false	true	false	false	internal > 4	0.0
Scan: 11849 Run: 20190410_QExHFX1_RSLC1_Beveridge_Clausen_IMP_DSS_JRmethod_R1 P1_K.FDNLTKAER.G P2_K.FDNLTKAER.G 6 6	20190410_QExHFX1_RSLC1_Beveridge_Clausen_IMP_DSS_JRmethod_R1	11849	20190410_QExHFX1_RSLC1_Beveridge_Clausen_IMP_DSS_JRmethod_R1.mgf	1284	3	775.400258	2,323.178945	0.178945	3	2,323.180805	0.180805	Cas9	Cas9	false	Cas9	Cas9	false	FDNLTKAER	FDNLTKAER	901	901	9	9	6	6	906	906	3	BS3	138.06807	14.041038	false	true	false	false	internal > 4	0.0		0.0	0.0	0.0	0.0	-0.9999999960000001	203	174	4
Scan: 15453 Run: 20190410_QExHFX1_RSLC1_Beveridge_Clausen_IMP_DSS_JRmethod_R1 P1_R.KFDNLTK.A P2_K.FIKPILEK.M 1 3	20190410_QExHFX1_RSLC1_Beveridge_Clausen_IMP_DSS_JRmethod_R1	15453	20190410_QExHFX1_RSLC1_Beveridge_Clausen_IMP_DSS_JRmethod_R1.mgf	3016	3	664.058667	1,989.154172	0.154172	3	1,989.155032	0.155032	Cas9	Cas9	false	Cas9	Cas9	false	KFDNLTK	FIKPILEK	900	379	7	8	1	3	900	381	3	BS3	138.06807	14.039793	false	true	false	false	internal > 4	0.0		0.0	0.0	0.0	0.0	-0.9999999960000001	386	192	4
Scan: 12273 Run: 20190410_QExHFX1_RSLC1_Beveridge_Clausen_IMP_DSS_JRmethod_R1 P1_K.SKLVSDFR.K P2_R.QQLPEKYK.E 2 6	20190410_QExHFX1_RSLC1_Beveridge_Clausen_IMP_DSS_JRmethod_R1	12273	20190410_QExHFX1_RSLC1_Beveridge_Clausen_IMP_DSS_JRmethod_R1.mgf	1446	3	708.056962	2,121.149057	0.149057	3	2,121.146988	0.146988	Cas9	Cas9	false	Cas9	Cas9	false	SKLVSDFR	QQLPEKYK	964	345	8	8	2	6	965	350	3	BS3	138.06807	14.028854	false	true	false	false	internal > 4	0.0		0.0	0.0	0.0	0.0	-0.9999999960000001	366	191	4
Scan: 15350 Run: 20190410_QExHFX1_RSLC1_Beveridge_Clausen_IMP_DSS_JRmethod_R1 P1_K.SKLVSDFR.K P2_K.SKLVSDFR.K 2 2	20190410_QExHFX1_RSLC1_Beveridge_Clausen_IMP_DSS_JRmethod_R1	15350	20190410_QExHFX1_RSLC1_Beveridge_Clausen_IMP_DSS_JRmethod_R1.mgf	2967	3	680.709045	2,039.105306	0.105306	3	2,039.105121	0.105121	Cas9	Cas9	false	Cas9	Cas9	false	SKLVSDFR	SKLVSDFR	964	964	8	8	2	2	965	965	3	BS3	138.06807	14.003211	false	true	false	false	internal > 4	0.0
Scan: 13412 Run: 20190410_QExHFX1_RSLC1_Beveridge_Clausen_IMP_DSS_JRmethod_R1 P1_K.SKLVSDFR.K P2_K.KDWDPK.K 2 1	20190410_QExHFX1_RSLC1_Beveridge_Clausen_IMP_DSS_JRmethod_R1	13412	20190410_QExHFX1_RSLC1_Beveridge_Clausen_IMP_DSS_JRmethod_R1.mgf	2005	3	626.331872	1,875.973787	0.973787	3	1,875.973045	0.973045	Cas9	Cas9	false	Cas9	Cas9	false	KDWDPK	SKLVSDFR	1128	964	6	8	1	2	1128	965	3	BS3	138.06807	13.979925	false	true	false	false	internal > 4	0.0		0.0	0.0	0.0	0.0	-0.9999999960000001	339	195	4
Scan: 19007 Run: 20190410_QExHFX1_RSLC1_Beveridge_Clausen_IMP_DSS_JRmethod_R1 P1_R.QLLNAKLITQR.K P2_R.GGLSELDKAGFIK.R 6 8	20190410_QExHFX1_RSLC1_Beveridge_Clausen_IMP_DSS_JRmethod_R1	19007	20190410_QExHFX1_RSLC1_Beveridge_Clausen_IMP_DSS_JRmethod_R1.mgf	4380	4	693.152696	2,768.581678	0.581678	4	2,768.579998	0.579998	Cas9	Cas9	false	Cas9	Cas9	false	QLLNAKLITQR	GGLSELDKAGFIK	889	910	11	13	6	8	894	917	4	BS3	138.06807	13.776497	false	true	false	false	internal > 4	0.0
Scan: 13969 Run: 20190410_QExHFX1_RSLC1_Beveridge_Clausen_IMP_DSS_JRmethod_R1 P1_R.KPAFLSGEQK.K P2_R.KPAFLSGEQK.K 1 1	20190410_QExHFX1_RSLC1_Beveridge_Clausen_IMP_DSS_JRmethod_R1	13969	20190410_QExHFX1_RSLC1_Beveridge_Clausen_IMP_DSS_JRmethod_R1.mgf	2227	4	587.322567	2,345.261162	0.261162	4	2,345.263081	0.263081	Cas9	Cas9	false	Cas9	Cas9	false	KPAFLSGEQK	KPAFLSGEQK	540	540	10	10	1	1	540	540	4	BS3	138.06807	13.768179	false	true	false	false	internal > 4	0.0		0.0	0.0	0.0	0.0	-0.9999999960000001	631	224	4
Scan: 10795 Run: 20190410_QExHFX1_RSLC1_Beveridge_Clausen_IMP_DSS_JRmethod_R1 P1_R.NSDKLIAR.K P2_R.NSDKLIAR.K 4 4	20190410_QExHFX1_RSLC1_Beveridge_Clausen_IMP_DSS_JRmethod_R1	10795	20190410_QExHFX1_RSLC1_Beveridge_Clausen_IMP_DSS_JRmethod_R1.mgf	883	3	657.372690	1,969.096241	0.096241	3	1,969.095619	0.095619	Cas9	Cas9	false	Cas9	Cas9	false	NSDKLIAR	NSDKLIAR	1119	1119	8	8	4	4	1122	1122	3	BS3	138.06807	13.752555	false	true	false	false	internal > 4	0.0
Scan: 18659 Run: 20190410_QExHFX1_RSLC1_Beveridge_Clausen_IMP_DSS_JRmethod_R1 P1_R.SSFEKNPIDFLEAK.G P2_K.KLVDSTDK.A 5 1	20190410_QExHFX1_RSLC1_Beveridge_Clausen_IMP_DSS_JRmethod_R1	18659	20190410_QExHFX1_RSLC1_Beveridge_Clausen_IMP_DSS_JRmethod_R1.mgf	4265	4	667.599437	2,666.368642	0.368642	4	2,666.369059	0.369059	Cas9	Cas9	false	Cas9	Cas9	false	KLVDSTDK	SSFEKNPIDFLEAK	145	1176	8	14	1	5	145	1180	4	BS3	138.06807	13.493364	false	true	false	false	internal > 4	0.0		0.0	0.0	0.0	0.0	-0.9999999960000001	537	221	4
Scan: 15158 Run: 20190410_QExHFX1_RSLC1_Beveridge_Clausen_IMP_DSS_JRmethod_R1 P1_K.LVDSTDKADLR.L P2_R.KDFQFYK.V 7 1	20190410_QExHFX1_RSLC1_Beveridge_Clausen_IMP_DSS_JRmethod_R1	15158	20190410_QExHFX1_RSLC1_Beveridge_Clausen_IMP_DSS_JRmethod_R1.mgf	2870	3	782.405895	2,344.195856	0.195856	3	2,344.195060	0.195060	Cas9	Cas9	false	Cas9	Cas9	false	LVDSTDKADLR	KDFQFYK	146	972	11	7	7	1	152	972	3	BS3	138.06807	13.482958	false	true	false	false	internal > 4	0.0
Scan: 13249 Run: 20190410_QExHFX1_RSLC1_Beveridge_Clausen_IMP_DSS_JRmethod_R1 P1_K.SKLVSDFR.K P2_K.KDWDPK.K 2 1	20190410_QExHFX1_RSLC1_Beveridge_Clausen_IMP_DSS_JRmethod_R1	13249	20190410_QExHFX1_RSLC1_Beveridge_Clausen_IMP_DSS_JRmethod_R1.mgf	1913	3	626.331272	1,875.971987	0.971987	3	1,875.973045	0.973045	Cas9	Cas9	false	Cas9	Cas9	false	KDWDPK	SKLVSDFR	1128	964	6	8	1	2	1128	965	3	BS3	138.06807	13.409553	false	true	false	false	internal > 4	0.0
Scan: 7711 Run: 20190410_QExHFX1_RSLC1_Beveridge_Clausen_IMP_DSS_JRmethod_R1 P1_K.LVDSTDKADLR.L P2_K.GQKNSR.E 7 3	20190410_QExHFX1_RSLC1_Beveridge_Clausen_IMP_DSS_JRmethod_R1	7711	20190410_QExHFX1_RSLC1_Beveridge_Clausen_IMP_DSS_JRmethod_R1.mgf	161	3	687.030628	2,058.070055	0.070055	3	2,058.070527	0.070527	Cas9	Cas9	false	Cas9	Cas9	false	LVDSTDKADLR	GQKNSR	146	777	11	6	7	3	152	779	3	BS3	138.06807	13.400374	false	true	false	false	internal > 4	0.0		0.0	0.0	0.0	0.0	-0.9999999960000001	413	186	4
Scan: 17254 Run: 20190410_QExHFX1_RSLC1_Beveridge_Clausen_IMP_DSS_JRmethod_R1 P1_K.VVDELVKVMGR.H P2_R.KPAFLSGEQK.K 7 1	20190410_QExHFX1_RSLC1_Beveridge_Clausen_IMP_DSS_JRmethod_R1	17254	20190410_QExHFX1_RSLC1_Beveridge_Clausen_IMP_DSS_JRmethod_R1.mgf	3739	4	626.346231	2,501.355818	0.355818	4	2,501.356329	0.356329	Cas9	Cas9	false	Cas9	Cas9	false	KPAFLSGEQK	VVDELVKVMGR	540	747	10	11	1	7	540	753	4	BS3	138.06807	13.387575	false	true	false	false	internal > 4	0.0		0.0	0.0	0.0	0.0	-0.9999999960000001	506	193	4
Scan: 16729 Run: 20190410_QExHFX1_RSLC1_Beveridge_Clausen_IMP_DSS_JRmethod_R1 P1_K.TEVQTGGFSKESILPK.R P2_R.KFDNLTK.A 10 1	20190410_QExHFX1_RSLC1_Beveridge_Clausen_IMP_DSS_JRmethod_R1	16729	20190410_QExHFX1_RSLC1_Beveridge_Clausen_IMP_DSS_JRmethod_R1.mgf	3532	4	681.617927	2,722.442602	0.442602	4	2,722.442893	0.442893	Cas9	Cas9	false	Cas9	Cas9	false	KFDNLTK	TEVQTGGFSKESILPK	900	1102	7	16	1	10	900	1111	4	BS3	138.06807	13.379287	false	true	false	false	internal > 4	0.0		0.0	0.0	0.0	0.0	-0.9999999960000001	390	203	4
Scan: 12412 Run: 20190410_QExHFX1_RSLC1_Beveridge_Clausen_IMP_DSS_JRmethod_R1 P1_R.KFDNLTK.A P2_R.KFDNLTK.A 1 1	20190410_QExHFX1_RSLC1_Beveridge_Clausen_IMP_DSS_JRmethod_R1	12412	20190410_QExHFX1_RSLC1_Beveridge_Clausen_IMP_DSS_JRmethod_R1.mgf	1505	3	623.343523	1,867.008740	0.008740	3	1,867.009095	0.009095	Cas9	Cas9	false	Cas9	Cas9	false	KFDNLTK	KFDNLTK	900	900	7	7	1	1	900	900	3	BS3	138.06807	13.371341	false	true	false	false	internal > 4	0.0		0.0	0.0	0.0	0.0	-0.9999999960000001	623	159	4
Scan: 11989 Run: 20190410_QExHFX1_RSLC1_Beveridge_Clausen_IMP_DSS_JRmethod_R1 P1_K.FDNLTKAER.G P2_K.FDNLTKAER.G 6 6	20190410_QExHFX1_RSLC1_Beveridge_Clausen_IMP_DSS_JRmethod_R1	11989	20190410_QExHFX1_RSLC1_Beveridge_Clausen_IMP_DSS_JRmethod_R1.mgf	1345	3	775.400325	2,323.179146	0.179146	3	2,323.180805	0.180805	Cas9	Cas9	false	Cas9	Cas9	false	FDNLTKAER	FDNLTKAER	901	901	9	9	6	6	906	906	3	BS3	138.06807	13.363052	false	true	false	false	internal > 4	0.0
Scan: 7896 Run: 20190410_QExHFX1_RSLC1_Beveridge_Clausen_IMP_DSS_JRmethod_R1 P1_K.VPSKK.F P2_R.GKSDNVPSEEVVK.K 4 2	20190410_QExHFX1_RSLC1_Beveridge_Clausen_IMP_DSS_JRmethod_R1	7896	20190410_QExHFX1_RSLC1_Beveridge_Clausen_IMP_DSS_JRmethod_R1.mgf	209	3	695.047594	2,082.120953	0.120953	3	2,082.120831	0.120831	Cas9	Cas9	false	Cas9	Cas9	false	VPSKK	GKSDNVPSEEVVK	31	869	5	13	4	2	34	870	3	BS3	138.06807	13.279277	false	true	false	false	internal > 4	0.0		0.0	0.0	0.0	0.0	-0.9999999960000001	157	169	4
Scan: 13226 Run: 20190410_QExHFX1_RSLC1_Beveridge_Clausen_IMP_DSS_JRmethod_R1 P1_K.KGILQTVK.V P2_K.KDLIIK.L 1 1	20190410_QExHFX1_RSLC1_Beveridge_Clausen_IMP_DSS_JRmethod_R1	13226	20190410_QExHFX1_RSLC1_Beveridge_Clausen_IMP_DSS_JRmethod_R1.mgf	1901	3	585.045044	1,752.113303	0.113303	3	1,752.112440	0.112440	Cas9	Cas9	false	Cas9	Cas9	false	KGILQTVK	KDLIIK	739	1196	8	6	1	1	739	1196	3	BS3	138.06807	13.190692	false	true	false	false	internal > 4	0.0		0.0	0.0	0.0	0.0	-0.9999999960000001	499	188	4
Scan: 9950 Run: 20190410_QExHFX1_RSLC1_Beveridge_Clausen_IMP_DSS_JRmethod_R1 P1_K.VKYVTEGMR.K P2_R.GKSDNVPSEEVVK.K 2 2	20190410_QExHFX1_RSLC1_Beveridge_Clausen_IMP_DSS_JRmethod_R1	9950	20190410_QExHFX1_RSLC1_Beveridge_Clausen_IMP_DSS_JRmethod_R1.mgf	600	4	656.587560	2,622.321134	0.321134	4	2,622.321064	0.321064	Cas9	Cas9	false	Cas9	Cas9	false	VKYVTEGMR	GKSDNVPSEEVVK	531	869	9	13	2	2	532	870	4	BS3	138.06807	13.113841	false	true	false	false	internal > 4	0.0		0.0	0.0	0.0	0.0	-0.9999999960000001	148	166	4
Scan: 21055 Run: 20190410_QExHFX1_RSLC1_Beveridge_Clausen_IMP_DSS_JRmethod_R1 P1_K.KNLIGALLFDSGETAEATR.L P2_K.AGFIKR.Q 1 5	20190410_QExHFX1_RSLC1_Beveridge_Clausen_IMP_DSS_JRmethod_R1	21055	20190410_QExHFX1_RSLC1_Beveridge_Clausen_IMP_DSS_JRmethod_R1.mgf	5014	3	945.518375	2,833.533296	0.533296	3	2,833.533775	0.533775	Cas9	Cas9	false	Cas9	Cas9	false	AGFIKR	KNLIGALLFDSGETAEATR	918	49	6	19	5	1	922	49	3	BS3	138.06807	13.109363	false	true	false	false	internal > 4	0.0		0.0	0.0	0.0	0.0	-0.9999999960000001	508	190	4
Scan: 7703 Run: 20190410_QExHFX1_RSLC1_Beveridge_Clausen_IMP_DSS_JRmethod_R1 P1_K.VLSAYNKHR.D P2_K.KLVDSTDK.A 7 1	20190410_QExHFX1_RSLC1_Beveridge_Clausen_IMP_DSS_JRmethod_R1	7703	20190410_QExHFX1_RSLC1_Beveridge_Clausen_IMP_DSS_JRmethod_R1.mgf	158	3	710.723534	2,129.148773	0.148773	3	2,129.148049	0.148049	Cas9	Cas9	false	Cas9	Cas9	false	VLSAYNKHR	KLVDSTDK	1294	145	9	8	7	1	1300	145	3	BS3	138.06807	13.06664	false	true	false	false	internal > 4	0.0		0.0	0.0	0.0	0.0	-0.9999999960000001	155	184	4
Scan: 22088 Run: 20190410_QExHFX1_RSLC1_Beveridge_Clausen_IMP_DSS_JRmethod_R1 P1_R.QEDFYPFLKDNR.E P2_R.QEDFYPFLKDNR.E 9 9	20190410_QExHFX1_RSLC1_Beveridge_Clausen_IMP_DSS_JRmethod_R1	22088	20190410_QExHFX1_RSLC1_Beveridge_Clausen_IMP_DSS_JRmethod_R1.mgf	5241	4	820.895005	3,279.550914	0.550914	4	3,279.551277	0.551277	Cas9	Cas9	false	Cas9	Cas9	false	QEDFYPFLKDNR	QEDFYPFLKDNR	430	430	12	12	9	9	438	438	4	BS3	138.06807	13.063918	false	true	false	false	internal > 4	0.0		0.0	0.0	0.0	0.0	-0.9999999960000001	246	168	4
Scan: 10178 Run: 20190410_QExHFX1_RSLC1_Beveridge_Clausen_IMP_DSS_JRmethod_R1 P1_K.VKYVTEGMR.K P2_R.GKSDNVPSEEVVK.K 2 2	20190410_QExHFX1_RSLC1_Beveridge_Clausen_IMP_DSS_JRmethod_R1	10178	20190410_QExHFX1_RSLC1_Beveridge_Clausen_IMP_DSS_JRmethod_R1.mgf	655	4	656.587581	2,622.321218	0.321218	4	2,622.321064	0.321064	Cas9	Cas9	false	Cas9	Cas9	false	VKYVTEGMR	GKSDNVPSEEVVK	531	869	9	13	2	2	532	870	4	BS3	138.06807	13.042731	false	true	false	false	internal > 4	0.0
Scan: 18132 Run: 20190410_QExHFX1_RSLC1_Beveridge_Clausen_IMP_DSS_JRmethod_R1 P1_K.YDENDKLIR.E P2_K.DFQFYKVR.E 6 6	20190410_QExHFX1_RSLC1_Beveridge_Clausen_IMP_DSS_JRmethod_R1	18132	20190410_QExHFX1_RSLC1_Beveridge_Clausen_IMP_DSS_JRmethod_R1.mgf	4070	3	802.408325	2,404.203146	0.203146	3	2,404.206294	0.206294	Cas9	Cas9	false	Cas9	Cas9	false	DFQFYKVR	YDENDKLIR	973	947	8	9	6	6	978	952	3	BS3	138.06807	13.03529	false	true	false	false	internal > 4	0.0
Scan: 11333 Run: 20190410_QExHFX1_RSLC1_Beveridge_Clausen_IMP_DSS_JRmethod_R1 P1_R.NSDKLIAR.K P2_K.MKNYWR.Q 4 2	20190410_QExHFX1_RSLC1_Beveridge_Clausen_IMP_DSS_JRmethod_R1	11333	20190410_QExHFX1_RSLC1_Beveridge_Clausen_IMP_DSS_JRmethod_R1.mgf	1031	3	656.343528	1,966.008755	0.008755	3	1,966.009447	0.009447	Cas9	Cas9	false	Cas9	Cas9	false	NSDKLIAR	MKNYWR	1119	883	8	6	4	2	1122	884	3	BS3	138.06807	12.99352	false	true	false	false	internal > 4	0.0		0.0	0.0	0.0	0.0	-0.9999999960000001	342	180	4
Scan: 16599 Run: 20190410_QExHFX1_RSLC1_Beveridge_Clausen_IMP_DSS_JRmethod_R1 P1_K.TEVQTGGFSKESILPK.R P2_R.KFDNLTK.A 10 1	20190410_QExHFX1_RSLC1_Beveridge_Clausen_IMP_DSS_JRmethod_R1	16599	20190410_QExHFX1_RSLC1_Beveridge_Clausen_IMP_DSS_JRmethod_R1.mgf	3485	4	681.618420	2,722.444574	0.444574	4	2,722.442893	0.442893	Cas9	Cas9	false	Cas9	Cas9	false	KFDNLTK	TEVQTGGFSKESILPK	900	1102	7	16	1	10	900	1111	4	BS3	138.06807	12.969522	false	true	false	false	internal > 4	0.0
Scan: 13837 Run: 20190410_QExHFX1_RSLC1_Beveridge_Clausen_IMP_DSS_JRmethod_R1 P1_K.SKLVSDFR.K P2_R.MTNFDKNLPNEK.V 2 6	20190410_QExHFX1_RSLC1_Beveridge_Clausen_IMP_DSS_JRmethod_R1	13837	20190410_QExHFX1_RSLC1_Beveridge_Clausen_IMP_DSS_JRmethod_R1.mgf	2180	4	639.576266	2,554.275958	0.275958	4	2,554.273718	0.273718	Cas9	Cas9	false	Cas9	Cas9	false	SKLVSDFR	MTNFDKNLPNEK	964	499	8	12	2	6	965	504	4	BS3	138.06807	12.966241	false	true	false	false	internal > 4	0.0		0.0	0.0	0.0	0.0	-0.9999999960000001	274	200	4
Scan: 20487 Run: 20190410_QExHFX1_RSLC1_Beveridge_Clausen_IMP_DSS_JRmethod_R1 P1_K.SDNVPSEEVVKK.M P2_K.KNLIGALLFDSGETAEATR.L 11 1	20190410_QExHFX1_RSLC1_Beveridge_Clausen_IMP_DSS_JRmethod_R1	20487	20190410_QExHFX1_RSLC1_Beveridge_Clausen_IMP_DSS_JRmethod_R1.mgf	4879	4	869.206074	3,472.795190	0.795190	4	3,472.793689	0.793689	Cas9	Cas9	false	Cas9	Cas9	false	SDNVPSEEVVKK	KNLIGALLFDSGETAEATR	871	49	12	19	11	1	881	49	4	BS3	138.06807	12.96096	false	true	false	false	internal > 4	0.0
Scan: 12178 Run: 20190410_QExHFX1_RSLC1_Beveridge_Clausen_IMP_DSS_JRmethod_R1 P1_R.QQLPEKYK.E P2_R.QITKHVAQILDSR.M 6 4	20190410_QExHFX1_RSLC1_Beveridge_Clausen_IMP_DSS_JRmethod_R1	12178	20190410_QExHFX1_RSLC1_Beveridge_Clausen_IMP_DSS_JRmethod_R1.mgf	1405	4	670.626221	2,678.475778	0.475778	4	2,678.475534	0.475534	Cas9	Cas9	false	Cas9	Cas9	false	QQLPEKYK	QITKHVAQILDSR	345	930	8	13	6	4	350	933	4	BS3	138.06807	12.949715	false	true	false	false	internal > 4	0.0		0.0	0.0	0.0	0.0	-0.9999999960000001	609	153	4
Scan: 17426 Run: 20190410_QExHFX1_RSLC1_Beveridge_Clausen_IMP_DSS_JRmethod_R1 P1_K.FDNLTKAER.G P2_K.DFQFYKVR.E 6 6	20190410_QExHFX1_RSLC1_Beveridge_Clausen_IMP_DSS_JRmethod_R1	17426	20190410_QExHFX1_RSLC1_Beveridge_Clausen_IMP_DSS_JRmethod_R1.mgf	3814	3	778.402525	2,332.185746	0.185746	3	2,332.185164	0.185164	Cas9	Cas9	false	Cas9	Cas9	false	FDNLTKAER	DFQFYKVR	901	973	9	8	6	6	906	978	3	BS3	138.06807	12.855178	false	true	false	false	internal > 4	0.0
Scan: 16278 Run: 20190410_QExHFX1_RSLC1_Beveridge_Clausen_IMP_DSS_JRmethod_R1 P1_R.YDEHHQDLTLLKALVR.Q P2_K.SEQEIGKATAK.Y 12 7	20190410_QExHFX1_RSLC1_Beveridge_Clausen_IMP_DSS_JRmethod_R1	16278	20190410_QExHFX1_RSLC1_Beveridge_Clausen_IMP_DSS_JRmethod_R1.mgf	3352	4	813.182136	3,248.699438	0.699438	4	3,248.704089	0.704089	Cas9	Cas9	false	Cas9	Cas9	false	SEQEIGKATAK	YDEHHQDLTLLKALVR	1029	329	11	16	7	12	1035	340	4	BS3	138.06807	12.806159	false	true	false	false	internal > 4	0.0		0.0	0.0	0.0	0.0	-0.9999999960000001	562	198	4
Scan: 8005 Run: 20190410_QExHFX1_RSLC1_Beveridge_Clausen_IMP_DSS_JRmethod_R1 P1_K.VPSKK.F P2_R.GKSDNVPSEEVVK.K 4 2	20190410_QExHFX1_RSLC1_Beveridge_Clausen_IMP_DSS_JRmethod_R1	8005	20190410_QExHFX1_RSLC1_Beveridge_Clausen_IMP_DSS_JRmethod_R1.mgf	229	3	695.047806	2,082.121589	0.121589	3	2,082.120831	0.120831	Cas9	Cas9	false	Cas9	Cas9	false	VPSKK	GKSDNVPSEEVVK	31	869	5	13	4	2	34	870	3	BS3	138.06807	12.768587	false	true	false	false	internal > 4	0.0
Scan: 11145 Run: 20190410_QExHFX1_RSLC1_Beveridge_Clausen_IMP_DSS_JRmethod_R1 P1_R.NSDKLIAR.K P2_R.NSDKLIAR.K 4 4	20190410_QExHFX1_RSLC1_Beveridge_Clausen_IMP_DSS_JRmethod_R1	11145	20190410_QExHFX1_RSLC1_Beveridge_Clausen_IMP_DSS_JRmethod_R1.mgf	978	3	657.373085	1,969.097426	0.097426	3	1,969.095619	0.095619	Cas9	Cas9	false	Cas9	Cas9	false	NSDKLIAR	NSDKLIAR	1119	1119	8	8	4	4	1122	1122	3	BS3	138.06807	12.744298	false	true	false	false	internal > 4	0.0
Scan: 12915 Run: 20190410_QExHFX1_RSLC1_Beveridge_Clausen_IMP_DSS_JRmethod_R1 P1_K.TEVQTGGFSKESILPK.R P2_R.SDKNR.G 10 3	20190410_QExHFX1_RSLC1_Beveridge_Clausen_IMP_DSS_JRmethod_R1	12915	20190410_QExHFX1_RSLC1_Beveridge_Clausen_IMP_DSS_JRmethod_R1.mgf	1715	3	826.434165	2,476.280666	0.280666	3	2,476.280913	0.280913	Cas9	Cas9	false	Cas9	Cas9	false	SDKNR	TEVQTGGFSKESILPK	864	1102	5	16	3	10	866	1111	3	BS3	138.06807	12.729792	false	true	false	false	internal > 4	0.0		0.0	0.0	0.0	0.0	-0.9999999960000001	319	177	4
Scan: 11740 Run: 20190410_QExHFX1_RSLC1_Beveridge_Clausen_IMP_DSS_JRmethod_R1 P1_K.SDNVPSEEVVKK.M P2_K.LVDSTDKADLR.L 11 7	20190410_QExHFX1_RSLC1_Beveridge_Clausen_IMP_DSS_JRmethod_R1	11740	20190410_QExHFX1_RSLC1_Beveridge_Clausen_IMP_DSS_JRmethod_R1.mgf	1222	4	675.854070	2,699.387174	0.387174	4	2,699.386500	0.386500	Cas9	Cas9	false	Cas9	Cas9	false	SDNVPSEEVVKK	LVDSTDKADLR	871	146	12	11	11	7	881	152	4	BS3	138.06807	12.719082	false	true	false	false	internal > 4	0.0		0.0	0.0	0.0	0.0	-0.9999999960000001	320	227	4
Scan: 14060 Run: 20190410_QExHFX1_RSLC1_Beveridge_Clausen_IMP_DSS_JRmethod_R1 P1_R.KVTVK.Q P2_R.GGLSELDKAGFIK.R 1 8	20190410_QExHFX1_RSLC1_Beveridge_Clausen_IMP_DSS_JRmethod_R1	14060	20190410_QExHFX1_RSLC1_Beveridge_Clausen_IMP_DSS_JRmethod_R1.mgf	2258	3	682.733032	2,045.177267	0.177267	3	2,045.177225	0.177225	Cas9	Cas9	false	Cas9	Cas9	false	KVTVK	GGLSELDKAGFIK	562	910	5	13	1	8	562	917	3	BS3	138.06807	12.712895	false	true	false	false	internal > 4	0.0		0.0	0.0	0.0	0.0	-0.9999999960000001	241	171	4
Scan: 17843 Run: 20190410_QExHFX1_RSLC1_Beveridge_Clausen_IMP_DSS_JRmethod_R1 P1_K.YDENDKLIR.E P2_K.DFQFYKVR.E 6 6	20190410_QExHFX1_RSLC1_Beveridge_Clausen_IMP_DSS_JRmethod_R1	17843	20190410_QExHFX1_RSLC1_Beveridge_Clausen_IMP_DSS_JRmethod_R1.mgf	3978	3	802.409865	2,404.207766	0.207766	3	2,404.206294	0.206294	Cas9	Cas9	false	Cas9	Cas9	false	DFQFYKVR	YDENDKLIR	973	947	8	9	6	6	978	952	3	BS3	138.06807	12.708873	false	true	false	false	internal > 4	0.0
Scan: 10235 Run: 20190410_QExHFX1_RSLC1_Beveridge_Clausen_IMP_DSS_JRmethod_R1 P1_K.LVDSTDKADLR.L P2_K.GYKEVK.K 7 3	20190410_QExHFX1_RSLC1_Beveridge_Clausen_IMP_DSS_JRmethod_R1	10235	20190410_QExHFX1_RSLC1_Beveridge_Clausen_IMP_DSS_JRmethod_R1.mgf	669	3	698.376053	2,092.106330	0.106330	3	2,092.105182	0.105182	Cas9	Cas9	false	Cas9	Cas9	false	LVDSTDKADLR	GYKEVK	146	1190	11	6	7	3	152	1192	3	BS3	138.06807	12.666388	false	true	false	false	internal > 4	0.0		0.0	0.0	0.0	0.0	-0.9999999960000001	223	175	4
Scan: 18533 Run: 20190410_QExHFX1_RSLC1_Beveridge_Clausen_IMP_DSS_JRmethod_R1 P1_R.SSFEKNPIDFLEAK.G P2_K.KLVDSTDK.A 5 1	20190410_QExHFX1_RSLC1_Beveridge_Clausen_IMP_DSS_JRmethod_R1	18533	20190410_QExHFX1_RSLC1_Beveridge_Clausen_IMP_DSS_JRmethod_R1.mgf	4220	4	667.599618	2,666.369366	0.369366	4	2,666.369059	0.369059	Cas9	Cas9	false	Cas9	Cas9	false	KLVDSTDK	SSFEKNPIDFLEAK	145	1176	8	14	1	5	145	1180	4	BS3	138.06807	12.592697	false	true	false	false	internal > 4	0.0
Scan: 12156 Run: 20190410_QExHFX1_RSLC1_Beveridge_Clausen_IMP_DSS_JRmethod_R1 P1_K.SDNVPSEEVVKK.M P2_K.LVDSTDKADLR.L 11 7	20190410_QExHFX1_RSLC1_Beveridge_Clausen_IMP_DSS_JRmethod_R1	12156	20190410_QExHFX1_RSLC1_Beveridge_Clausen_IMP_DSS_JRmethod_R1.mgf	1399	4	675.854739	2,699.389850	0.389850	4	2,699.386500	0.386500	Cas9	Cas9	false	Cas9	Cas9	false	SDNVPSEEVVKK	LVDSTDKADLR	871	146	12	11	11	7	881	152	4	BS3	138.06807	12.592339	false	true	false	false	internal > 4	0.0
Scan: 21151 Run: 20190410_QExHFX1_RSLC1_Beveridge_Clausen_IMP_DSS_JRmethod_R1 P1_K.SDNVPSEEVVKK.M P2_K.KNLIGALLFDSGETAEATR.L 11 1	20190410_QExHFX1_RSLC1_Beveridge_Clausen_IMP_DSS_JRmethod_R1	21151	20190410_QExHFX1_RSLC1_Beveridge_Clausen_IMP_DSS_JRmethod_R1.mgf	5043	4	869.203890	3,472.786454	0.786454	4	3,472.793689	0.793689	Cas9	Cas9	false	Cas9	Cas9	false	SDNVPSEEVVKK	KNLIGALLFDSGETAEATR	871	49	12	19	11	1	881	49	4	BS3	138.06807	12.538535	false	true	false	false	internal > 4	0.0
Scan: 7941 Run: 20190410_QExHFX1_RSLC1_Beveridge_Clausen_IMP_DSS_JRmethod_R1 P1_K.LVDSTDKADLR.L P2_K.GQKNSR.E 7 3	20190410_QExHFX1_RSLC1_Beveridge_Clausen_IMP_DSS_JRmethod_R1	7941	20190410_QExHFX1_RSLC1_Beveridge_Clausen_IMP_DSS_JRmethod_R1.mgf	216	3	687.030983	2,058.071120	0.071120	3	2,058.070527	0.070527	Cas9	Cas9	false	Cas9	Cas9	false	LVDSTDKADLR	GQKNSR	146	777	11	6	7	3	152	779	3	BS3	138.06807	12.467	false	true	false	false	internal > 4	0.0
Scan: 10978 Run: 20190410_QExHFX1_RSLC1_Beveridge_Clausen_IMP_DSS_JRmethod_R1 P1_R.NSDKLIAR.K P2_K.MKNYWR.Q 4 2	20190410_QExHFX1_RSLC1_Beveridge_Clausen_IMP_DSS_JRmethod_R1	10978	20190410_QExHFX1_RSLC1_Beveridge_Clausen_IMP_DSS_JRmethod_R1.mgf	930	3	656.343641	1,966.009094	0.009094	3	1,966.009447	0.009447	Cas9	Cas9	false	Cas9	Cas9	false	NSDKLIAR	MKNYWR	1119	883	8	6	4	2	1122	884	3	BS3	138.06807	12.462777	false	true	false	false	internal > 4	0.0
Scan: 10061 Run: 20190410_QExHFX1_RSLC1_Beveridge_Clausen_IMP_DSS_JRmethod_R1 P1_K.VKYVTEGMR.K P2_R.GKSDNVPSEEVVK.K 2 2	20190410_QExHFX1_RSLC1_Beveridge_Clausen_IMP_DSS_JRmethod_R1	10061	20190410_QExHFX1_RSLC1_Beveridge_Clausen_IMP_DSS_JRmethod_R1.mgf	623	4	656.587616	2,622.321358	0.321358	4	2,622.321064	0.321064	Cas9	Cas9	false	Cas9	Cas9	false	VKYVTEGMR	GKSDNVPSEEVVK	531	869	9	13	2	2	532	870	4	BS3	138.06807	12.422716	false	true	false	false	internal > 4	0.0
Scan: 7835 Run: 20190410_QExHFX1_RSLC1_Beveridge_Clausen_IMP_DSS_JRmethod_R1 P1_K.LVDSTDKADLR.L P2_K.GQKNSR.E 7 3	20190410_QExHFX1_RSLC1_Beveridge_Clausen_IMP_DSS_JRmethod_R1	7835	20190410_QExHFX1_RSLC1_Beveridge_Clausen_IMP_DSS_JRmethod_R1.mgf	203	3	687.030115	2,058.068516	0.068516	3	2,058.070527	0.070527	Cas9	Cas9	false	Cas9	Cas9	false	LVDSTDKADLR	GQKNSR	146	777	11	6	7	3	152	779	3	BS3	138.06807	12.408751	false	true	false	false	internal > 4	0.0
Scan: 7601 Run: 20190410_QExHFX1_RSLC1_Beveridge_Clausen_IMP_DSS_JRmethod_R1 P1_K.LVDSTDKADLR.L P2_K.GQKNSR.E 7 3	20190410_QExHFX1_RSLC1_Beveridge_Clausen_IMP_DSS_JRmethod_R1	7601	20190410_QExHFX1_RSLC1_Beveridge_Clausen_IMP_DSS_JRmethod_R1.mgf	139	3	687.030627	2,058.070052	0.070052	3	2,058.070527	0.070527	Cas9	Cas9	false	Cas9	Cas9	false	LVDSTDKADLR	GQKNSR	146	777	11	6	7	3	152	779	3	BS3	138.06807	12.357213	false	true	false	false	internal > 4	0.0
Scan: 18324 Run: 20190410_QExHFX1_RSLC1_Beveridge_Clausen_IMP_DSS_JRmethod_R1 P1_K.QLKEDYFK.K P2_R.GGLSELDKAGFIK.R 3 8	20190410_QExHFX1_RSLC1_Beveridge_Clausen_IMP_DSS_JRmethod_R1	18324	20190410_QExHFX1_RSLC1_Beveridge_Clausen_IMP_DSS_JRmethod_R1.mgf	4126	3	848.119537	2,541.336782	0.336782	3	2,541.336640	0.336640	Cas9	Cas9	false	Cas9	Cas9	false	QLKEDYFK	GGLSELDKAGFIK	567	910	8	13	3	8	569	917	3	BS3	138.06807	12.32616	false	true	false	false	internal > 4	0.0		0.0	0.0	0.0	0.0	-0.9999999960000001	401	196	4
Scan: 12470 Run: 20190410_QExHFX1_RSLC1_Beveridge_Clausen_IMP_DSS_JRmethod_R1 P1_K.ESILPKR.N P2_K.ESILPKR.N 6 6	20190410_QExHFX1_RSLC1_Beveridge_Clausen_IMP_DSS_JRmethod_R1	12470	20190410_QExHFX1_RSLC1_Beveridge_Clausen_IMP_DSS_JRmethod_R1.mgf	1525	3	608.031623	1,821.073040	0.073040	3	1,821.072365	0.072365	Cas9	Cas9	false	Cas9	Cas9	false	ESILPKR	ESILPKR	1112	1112	7	7	6	6	1117	1117	3	BS3	138.06807	12.302088	false	true	false	false	internal > 4	0.0		0.0	0.0	0.0	0.0	-0.9999999960000001	381	150	4
Scan: 11413 Run: 20190410_QExHFX1_RSLC1_Beveridge_Clausen_IMP_DSS_JRmethod_R1 P1_R.NSDKLIAR.K P2_K.KGILQTVK.V 4 1	20190410_QExHFX1_RSLC1_Beveridge_Clausen_IMP_DSS_JRmethod_R1	11413	20190410_QExHFX1_RSLC1_Beveridge_Clausen_IMP_DSS_JRmethod_R1.mgf	1060	4	485.794084	1,939.147230	0.147230	4	1,939.146593	0.146593	Cas9	Cas9	false	Cas9	Cas9	false	NSDKLIAR	KGILQTVK	1119	739	8	8	4	1	1122	739	4	BS3	138.06807	12.292607	false	true	false	false	internal > 4	0.0		0.0	0.0	0.0	0.0	-0.9999999960000001	587	218	4
Scan: 20339 Run: 20190410_QExHFX1_RSLC1_Beveridge_Clausen_IMP_DSS_JRmethod_R1 P1_K.SKLVSDFR.K P2_R.KSEETITPWNFEEVVDK.G 2 1	20190410_QExHFX1_RSLC1_Beveridge_Clausen_IMP_DSS_JRmethod_R1	20339	20190410_QExHFX1_RSLC1_Beveridge_Clausen_IMP_DSS_JRmethod_R1.mgf	4846	4	785.652652	3,138.581502	0.581502	4	3,138.576091	0.576091	Cas9	Cas9	false	Cas9	Cas9	false	SKLVSDFR	KSEETITPWNFEEVVDK	964	472	8	17	2	1	965	472	4	BS3	138.06807	12.269003	false	true	false	false	internal > 4	0.0		0.0	0.0	0.0	0.0	-0.9999999960000001	588	149	4
Scan: 11286 Run: 20190410_QExHFX1_RSLC1_Beveridge_Clausen_IMP_DSS_JRmethod_R1 P1_R.NSDKLIAR.K P2_K.KGILQTVK.V 4 1	20190410_QExHFX1_RSLC1_Beveridge_Clausen_IMP_DSS_JRmethod_R1	11286	20190410_QExHFX1_RSLC1_Beveridge_Clausen_IMP_DSS_JRmethod_R1.mgf	1013	4	485.794203	1,939.147706	0.147706	4	1,939.146593	0.146593	Cas9	Cas9	false	Cas9	Cas9	false	NSDKLIAR	KGILQTVK	1119	739	8	8	4	1	1122	739	4	BS3	138.06807	12.244318	false	true	false	false	internal > 4	0.0
Scan: 18580 Run: 20190410_QExHFX1_RSLC1_Beveridge_Clausen_IMP_DSS_JRmethod_R1 P1_R.YDEHHQDLTLLKALVR.Q P2_K.FKVLGNTDR.H 12 2	20190410_QExHFX1_RSLC1_Beveridge_Clausen_IMP_DSS_JRmethod_R1	18580	20190410_QExHFX1_RSLC1_Beveridge_Clausen_IMP_DSS_JRmethod_R1.mgf	4237	4	785.173584	3,136.665230	0.665230	4	3,136.666915	0.666915	Cas9	Cas9	false	Cas9	Cas9	false	FKVLGNTDR	YDEHHQDLTLLKALVR	36	329	9	16	2	12	37	340	4	BS3	138.06807	12.229073	false	true	false	false	internal > 4	0.0		0.0	0.0	0.0	0.0	-0.9999999960000001	276	163	4
Scan: 11214 Run: 20190410_QExHFX1_RSLC1_Beveridge_Clausen_IMP_DSS_JRmethod_R1 P1_R.NSDKLIAR.K P2_K.MKNYWR.Q 4 2	20190410_QExHFX1_RSLC1_Beveridge_Clausen_IMP_DSS_JRmethod_R1	11214	20190410_QExHFX1_RSLC1_Beveridge_Clausen_IMP_DSS_JRmethod_R1.mgf	996	3	656.343790	1,966.009541	0.009541	3	1,966.009447	0.009447	Cas9	Cas9	false	Cas9	Cas9	false	NSDKLIAR	MKNYWR	1119	883	8	6	4	2	1122	884	3	BS3	138.06807	12.211289	false	true	false	false	internal > 4	0.0
Scan: 16997 Run: 20190410_QExHFX1_RSLC1_Beveridge_Clausen_IMP_DSS_JRmethod_R1 P1_R.QEDFYPFLKDNR.E P2_R.GKSDNVPSEEVVK.K 9 2	20190410_QExHFX1_RSLC1_Beveridge_Clausen_IMP_DSS_JRmethod_R1	16997	20190410_QExHFX1_RSLC1_Beveridge_Clausen_IMP_DSS_JRmethod_R1.mgf	3654	4	774.884203	3,095.507706	0.507706	4	3,095.508742	0.508742	Cas9	Cas9	false	Cas9	Cas9	false	GKSDNVPSEEVVK	QEDFYPFLKDNR	869	430	13	12	2	9	870	438	4	BS3	138.06807	11.92713	false	true	false	false	internal > 4	0.0
Scan: 16732 Run: 20190410_QExHFX1_RSLC1_Beveridge_Clausen_IMP_DSS_JRmethod_R1 P1_K.TEVQTGGFSKESILPK.R P2_R.KFDNLTK.A 10 1	20190410_QExHFX1_RSLC1_Beveridge_Clausen_IMP_DSS_JRmethod_R1	16732	20190410_QExHFX1_RSLC1_Beveridge_Clausen_IMP_DSS_JRmethod_R1.mgf	3534	3	908.488058	2,722.442345	0.442345	3	2,722.442893	0.442893	Cas9	Cas9	false	Cas9	Cas9	false	KFDNLTK	TEVQTGGFSKESILPK	900	1102	7	16	1	10	900	1111	3	BS3	138.06807	11.920649	false	true	false	false	internal > 4	0.0		0.0	0.0	0.0	0.0	-0.9999999960000001	390	203	4
Scan: 13001 Run: 20190410_QExHFX1_RSLC1_Beveridge_Clausen_IMP_DSS_JRmethod_R1 P1_K.LVDSTDKADLR.L P2_K.ESKVSMSKNSK.L 7 3	20190410_QExHFX1_RSLC1_Beveridge_Clausen_IMP_DSS_JRmethod_R1	13001	20190410_QExHFX1_RSLC1_Beveridge_Clausen_IMP_DSS_JRmethod_R1.mgf	1769	4	653.340393	2,609.332466	0.332466	4	2,609.321790	0.321790	Cas9	Cas9	false	spUB2E1_HUMAN	spUB2E1_HUMAN|	false	LVDSTDKADLR	ESKVSMSKNSK	146	33	11	11	7	3	152	35	4	BS3	138.06807	11.879682	false	true	false	false	between > 4	0.0		0.0	0.0	0.0	0.0	0.0	132	1	225
Scan: 14063 Run: 20190410_QExHFX1_RSLC1_Beveridge_Clausen_IMP_DSS_JRmethod_R1 P1_R.KDFQFYK.V P2_K.AGFIKR.Q 1 5	20190410_QExHFX1_RSLC1_Beveridge_Clausen_IMP_DSS_JRmethod_R1	14063	20190410_QExHFX1_RSLC1_Beveridge_Clausen_IMP_DSS_JRmethod_R1.mgf	2260	3	601.997864	1,802.971763	0.971763	3	1,802.971925	0.971925	Cas9	Cas9	false	Cas9	Cas9	false	AGFIKR	KDFQFYK	918	972	6	7	5	1	922	972	3	BS3	138.06807	11.838826	false	true	false	false	internal > 4	0.0		0.0	0.0	0.0	0.0	-0.9999999960000001	582	142	4
Scan: 19050 Run: 20190410_QExHFX1_RSLC1_Beveridge_Clausen_IMP_DSS_JRmethod_R1 P1_R.QITKHVAQILDSR.M P2_R.KSEETITPWNFEEVVDK.G 4 1	20190410_QExHFX1_RSLC1_Beveridge_Clausen_IMP_DSS_JRmethod_R1	19050	20190410_QExHFX1_RSLC1_Beveridge_Clausen_IMP_DSS_JRmethod_R1.mgf	4390	5	740.188066	3,695.903948	0.903948	5	3,695.904637	0.904637	Cas9	Cas9	false	Cas9	Cas9	false	QITKHVAQILDSR	KSEETITPWNFEEVVDK	930	472	13	17	4	1	933	472	5	BS3	138.06807	11.793029	false	true	false	false	internal > 4	0.0		0.0	0.0	0.0	0.0	-0.9999999960000001	581	141	4
Scan: 8977 Run: 20190410_QExHFX1_RSLC1_Beveridge_Clausen_IMP_DSS_JRmethod_R1 P1_K.NLPNEKVLPK.H P2_R.DKQSGK.T 6 2	20190410_QExHFX1_RSLC1_Beveridge_Clausen_IMP_DSS_JRmethod_R1	8977	20190410_QExHFX1_RSLC1_Beveridge_Clausen_IMP_DSS_JRmethod_R1.mgf	387	3	651.033514	1,950.078713	0.078713	3	1,950.078573	0.078573	Cas9	Cas9	false	Cas9	Cas9	false	DKQSGK	NLPNEKVLPK	676	505	6	10	2	6	677	510	3	BS3	138.06807	11.782441	false	true	false	false	internal > 4	0.0		0.0	0.0	0.0	0.0	-0.9999999960000001	200	165	4
Scan: 13177 Run: 20190410_QExHFX1_RSLC1_Beveridge_Clausen_IMP_DSS_JRmethod_R1 P1_K.FKVLGNTDR.H P2_K.ESILPKR.N 2 6	20190410_QExHFX1_RSLC1_Beveridge_Clausen_IMP_DSS_JRmethod_R1	13177	20190410_QExHFX1_RSLC1_Beveridge_Clausen_IMP_DSS_JRmethod_R1.mgf	1871	3	677.053093	2,028.137450	0.137450	3	2,028.136756	0.136756	Cas9	Cas9	false	Cas9	Cas9	false	ESILPKR	FKVLGNTDR	1112	36	7	9	6	2	1117	37	3	BS3	138.06807	11.773061	false	true	false	false	internal > 4	0.0
Scan: 13191 Run: 20190410_QExHFX1_RSLC1_Beveridge_Clausen_IMP_DSS_JRmethod_R1 P1_K.LVDSTDKADLR.L P2_K.LVDSTDKADLR.L 7 7	20190410_QExHFX1_RSLC1_Beveridge_Clausen_IMP_DSS_JRmethod_R1	13191	20190410_QExHFX1_RSLC1_Beveridge_Clausen_IMP_DSS_JRmethod_R1.mgf	1881	4	651.344915	2,601.350554	0.350554	4	2,601.349721	0.349721	Cas9	Cas9	false	Cas9	Cas9	false	LVDSTDKADLR	LVDSTDKADLR	146	146	11	11	7	7	152	152	4	BS3	138.06807	11.730943	false	true	false	false	internal > 4	0.0		0.0	0.0	0.0	0.0	-0.9999999960000001	296	226	4
Scan: 11158 Run: 20190410_QExHFX1_RSLC1_Beveridge_Clausen_IMP_DSS_JRmethod_R1 P1_R.GKSDNVPSEEVVK.K P2_K.EDYFKK.I 2 5	20190410_QExHFX1_RSLC1_Beveridge_Clausen_IMP_DSS_JRmethod_R1	11158	20190410_QExHFX1_RSLC1_Beveridge_Clausen_IMP_DSS_JRmethod_R1.mgf	981	3	785.397122	2,353.169537	0.169537	3	2,353.168904	0.168904	Cas9	Cas9	false	Cas9	Cas9	false	EDYFKK	GKSDNVPSEEVVK	570	869	6	13	5	2	574	870	3	BS3	138.06807	11.724044	false	true	false	false	internal > 4	0.0		0.0	0.0	0.0	0.0	-0.9999999960000001	232	151	4
Scan: 9762 Run: 20190410_QExHFX1_RSLC1_Beveridge_Clausen_IMP_DSS_JRmethod_R1 P1_K.LKGSPEDNEQK.Q P2_K.DWDPKK.Y 2 5	20190410_QExHFX1_RSLC1_Beveridge_Clausen_IMP_DSS_JRmethod_R1	9762	20190410_QExHFX1_RSLC1_Beveridge_Clausen_IMP_DSS_JRmethod_R1.mgf	539	3	724.027064	2,169.059363	0.059363	3	2,169.058960	0.058960	Cas9	Cas9	false	Cas9	Cas9	false	LKGSPEDNEQK	DWDPKK	1249	1129	11	6	2	5	1250	1133	3	BS3	138.06807	11.723851	false	true	false	false	internal > 4	0.0		0.0	0.0	0.0	0.0	-0.9999999960000001	576	140	4
Scan: 20217 Run: 20190410_QExHFX1_RSLC1_Beveridge_Clausen_IMP_DSS_JRmethod_R1 P1_R.GGLSELDKAGFIK.R P2_R.GGLSELDKAGFIK.R 8 8	20190410_QExHFX1_RSLC1_Beveridge_Clausen_IMP_DSS_JRmethod_R1	20217	20190410_QExHFX1_RSLC1_Beveridge_Clausen_IMP_DSS_JRmethod_R1.mgf	4803	4	702.386336	2,805.516238	0.516238	4	2,805.516395	0.516395	Cas9	Cas9	false	Cas9	Cas9	false	GGLSELDKAGFIK	GGLSELDKAGFIK	910	910	13	13	8	8	917	917	4	BS3	138.06807	11.645365	false	true	false	false	internal > 4	0.0		0.0	0.0	0.0	0.0	-0.9999999960000001	575	228	4
Scan: 19914 Run: 20190410_QExHFX1_RSLC1_Beveridge_Clausen_IMP_DSS_JRmethod_R1 P1_K.KNLIGALLFDSGETAEATR.L P2_K.GYKEVK.K 1 3	20190410_QExHFX1_RSLC1_Beveridge_Clausen_IMP_DSS_JRmethod_R1	19914	20190410_QExHFX1_RSLC1_Beveridge_Clausen_IMP_DSS_JRmethod_R1.mgf	4706	3	956.177620	2,865.511031	0.511031	3	2,865.512371	0.512371	Cas9	Cas9	false	Cas9	Cas9	false	GYKEVK	KNLIGALLFDSGETAEATR	1190	49	6	19	3	1	1192	49	3	BS3	138.06807	11.641646	false	true	false	false	internal > 4	0.0		0.0	0.0	0.0	0.0	-0.9999999960000001	497	176	4
Scan: 14774 Run: 20190410_QExHFX1_RSLC1_Beveridge_Clausen_IMP_DSS_JRmethod_R1 P1_R.LKTYAHLFDDK.V P2_K.ESILPKR.N 2 6	20190410_QExHFX1_RSLC1_Beveridge_Clausen_IMP_DSS_JRmethod_R1	14774	20190410_QExHFX1_RSLC1_Beveridge_Clausen_IMP_DSS_JRmethod_R1.mgf	2654	3	777.429810	2,329.267601	0.267601	3	2,329.268165	0.268165	Cas9	Cas9	false	Cas9	Cas9	false	ESILPKR	LKTYAHLFDDK	1112	640	7	11	6	2	1117	641	3	BS3	138.06807	11.597439	false	true	false	false	internal > 4	0.0		0.0	0.0	0.0	0.0	-0.9999999960000001	324	161	4
Scan: 16145 Run: 20190410_QExHFX1_RSLC1_Beveridge_Clausen_IMP_DSS_JRmethod_R1 P1_R.SDKNR.G P2_K.NPIDFLEAKGYK.E 3 9	20190410_QExHFX1_RSLC1_Beveridge_Clausen_IMP_DSS_JRmethod_R1	16145	20190410_QExHFX1_RSLC1_Beveridge_Clausen_IMP_DSS_JRmethod_R1.mgf	3283	3	717.707670	2,150.101181	0.101181	3	2,150.100765	0.100765	Cas9	Cas9	false	Cas9	Cas9	false	SDKNR	NPIDFLEAKGYK	864	1181	5	12	3	9	866	1189	3	BS3	138.06807	11.540278	false	true	false	false	internal > 4	0.0		0.0	0.0	0.0	0.0	-0.9999999960000001	161	156	4
Scan: 18364 Run: 20190410_QExHFX1_RSLC1_Beveridge_Clausen_IMP_DSS_JRmethod_R1 P1_K.QLKEDYFK.K P2_R.GGLSELDKAGFIK.R 3 8	20190410_QExHFX1_RSLC1_Beveridge_Clausen_IMP_DSS_JRmethod_R1	18364	20190410_QExHFX1_RSLC1_Beveridge_Clausen_IMP_DSS_JRmethod_R1.mgf	4144	4	636.341616	2,541.337358	0.337358	4	2,541.336640	0.336640	Cas9	Cas9	false	Cas9	Cas9	false	QLKEDYFK	GGLSELDKAGFIK	567	910	8	13	3	8	569	917	4	BS3	138.06807	11.531418	false	true	false	false	internal > 4	0.0		0.0	0.0	0.0	0.0	-0.9999999960000001	401	196	4
Scan: 21812 Run: 20190410_QExHFX1_RSLC1_Beveridge_Clausen_IMP_DSS_JRmethod_R1 P1_K.TILDFLKSDGFANR.N P2_K.FDNLTKAER.G 7 6	20190410_QExHFX1_RSLC1_Beveridge_Clausen_IMP_DSS_JRmethod_R1	21812	20190410_QExHFX1_RSLC1_Beveridge_Clausen_IMP_DSS_JRmethod_R1.mgf	5186	4	707.622255	2,826.459914	0.459914	4	2,826.455189	0.455189	Cas9	Cas9	false	Cas9	Cas9	false	FDNLTKAER	TILDFLKSDGFANR	901	682	9	14	6	7	906	688	4	BS3	138.06807	11.482995	false	true	false	false	internal > 4	0.0		0.0	0.0	0.0	0.0	-0.9999999960000001	557	208	4
Scan: 11887 Run: 20190410_QExHFX1_RSLC1_Beveridge_Clausen_IMP_DSS_JRmethod_R1 P1_R.NSDKLIAR.K P2_K.MKNYWR.Q 4 2	20190410_QExHFX1_RSLC1_Beveridge_Clausen_IMP_DSS_JRmethod_R1	11887	20190410_QExHFX1_RSLC1_Beveridge_Clausen_IMP_DSS_JRmethod_R1.mgf	1303	3	656.343451	1,966.008524	0.008524	3	1,966.009447	0.009447	Cas9	Cas9	false	Cas9	Cas9	false	NSDKLIAR	MKNYWR	1119	883	8	6	4	2	1122	884	3	BS3	138.06807	11.466477	false	true	false	false	internal > 4	0.0
Scan: 13962 Run: 20190410_QExHFX1_RSLC1_Beveridge_Clausen_IMP_DSS_JRmethod_R1 P1_K.SKLVSDFR.K P2_R.MTNFDKNLPNEK.V 2 6	20190410_QExHFX1_RSLC1_Beveridge_Clausen_IMP_DSS_JRmethod_R1	13962	20190410_QExHFX1_RSLC1_Beveridge_Clausen_IMP_DSS_JRmethod_R1.mgf	2222	4	639.576068	2,554.275166	0.275166	4	2,554.273718	0.273718	Cas9	Cas9	false	Cas9	Cas9	false	SKLVSDFR	MTNFDKNLPNEK	964	499	8	12	2	6	965	504	4	BS3	138.06807	11.455317	false	true	false	false	internal > 4	0.0
Scan: 13696 Run: 20190410_QExHFX1_RSLC1_Beveridge_Clausen_IMP_DSS_JRmethod_R1 P1_K.SKLVSDFR.K P2_R.MTNFDKNLPNEK.V 2 6	20190410_QExHFX1_RSLC1_Beveridge_Clausen_IMP_DSS_JRmethod_R1	13696	20190410_QExHFX1_RSLC1_Beveridge_Clausen_IMP_DSS_JRmethod_R1.mgf	2111	3	852.431061	2,554.271354	0.271354	3	2,554.273718	0.273718	Cas9	Cas9	false	Cas9	Cas9	false	SKLVSDFR	MTNFDKNLPNEK	964	499	8	12	2	6	965	504	3	BS3	138.06807	11.440213	false	true	false	false	internal > 4	0.0		0.0	0.0	0.0	0.0	-0.9999999960000001	274	200	4
Scan: 21803 Run: 20190410_QExHFX1_RSLC1_Beveridge_Clausen_IMP_DSS_JRmethod_R1 P1_R.SSFEKNPIDFLEAK.G P2_K.IEKILTFR.I 5 3	20190410_QExHFX1_RSLC1_Beveridge_Clausen_IMP_DSS_JRmethod_R1	21803	20190410_QExHFX1_RSLC1_Beveridge_Clausen_IMP_DSS_JRmethod_R1.mgf	5183	3	927.840803	2,780.500580	0.500580	3	2,780.500014	0.500014	Cas9	Cas9	false	Cas9	Cas9	false	IEKILTFR	SSFEKNPIDFLEAK	444	1176	8	14	3	5	446	1180	3	BS3	138.06807	11.439541	false	true	false	false	internal > 4	0.0		0.0	0.0	0.0	0.0	-0.9999999960000001	566	137	4
Scan: 14518 Run: 20190410_QExHFX1_RSLC1_Beveridge_Clausen_IMP_DSS_JRmethod_R1 P1_K.SKLVSDFR.K P2_R.MTNFDKNLPNEK.V 2 6	20190410_QExHFX1_RSLC1_Beveridge_Clausen_IMP_DSS_JRmethod_R1	14518	20190410_QExHFX1_RSLC1_Beveridge_Clausen_IMP_DSS_JRmethod_R1.mgf	2518	4	639.574599	2,554.269290	0.269290	4	2,554.273718	0.273718	Cas9	Cas9	false	Cas9	Cas9	false	SKLVSDFR	MTNFDKNLPNEK	964	499	8	12	2	6	965	504	4	BS3	138.06807	11.437703	false	true	false	false	internal > 4	0.0
Scan: 13124 Run: 20190410_QExHFX1_RSLC1_Beveridge_Clausen_IMP_DSS_JRmethod_R1 P1_K.NLPNEKVLPK.H P2_K.NLPNEKVLPK.H 6 6	20190410_QExHFX1_RSLC1_Beveridge_Clausen_IMP_DSS_JRmethod_R1	13124	20190410_QExHFX1_RSLC1_Beveridge_Clausen_IMP_DSS_JRmethod_R1.mgf	1842	3	814.142395	2,439.405356	0.405356	3	2,439.410077	0.410077	Cas9	Cas9	false	Cas9	Cas9	false	NLPNEKVLPK	NLPNEKVLPK	505	505	10	10	6	6	510	510	3	BS3	138.06807	11.432391	false	true	false	false	internal > 4	0.0
Scan: 11117 Run: 20190410_QExHFX1_RSLC1_Beveridge_Clausen_IMP_DSS_JRmethod_R1 P1_R.LSKSR.R P2_K.DDSIDNKVLTR.S 3 7	20190410_QExHFX1_RSLC1_Beveridge_Clausen_IMP_DSS_JRmethod_R1	11117	20190410_QExHFX1_RSLC1_Beveridge_Clausen_IMP_DSS_JRmethod_R1.mgf	975	3	668.364110	2,002.070501	0.070501	3	2,002.069463	0.069463	Cas9	Cas9	false	Cas9	Cas9	false	LSKSR	DDSIDNKVLTR	220	853	5	11	3	7	222	859	3	BS3	138.06807	11.392811	false	true	false	false	internal > 4	0.0		0.0	0.0	0.0	0.0	-0.9999999960000001	209	154	4
Scan: 16284 Run: 20190410_QExHFX1_RSLC1_Beveridge_Clausen_IMP_DSS_JRmethod_R1 P1_R.YDEHHQDLTLLKALVR.Q P2_K.SEQEIGKATAK.Y 12 7	20190410_QExHFX1_RSLC1_Beveridge_Clausen_IMP_DSS_JRmethod_R1	16284	20190410_QExHFX1_RSLC1_Beveridge_Clausen_IMP_DSS_JRmethod_R1.mgf	3355	5	650.747918	3,248.703208	0.703208	5	3,248.704089	0.704089	Cas9	Cas9	false	Cas9	Cas9	false	SEQEIGKATAK	YDEHHQDLTLLKALVR	1029	329	11	16	7	12	1035	340	5	BS3	138.06807	11.387236	false	true	false	false	internal > 4	0.0		0.0	0.0	0.0	0.0	-0.9999999960000001	562	198	4
Scan: 18607 Run: 20190410_QExHFX1_RSLC1_Beveridge_Clausen_IMP_DSS_JRmethod_R1 P1_K.KNLIGALLFDSGETAEATR.L P2_K.GQKNSR.E 1 3	20190410_QExHFX1_RSLC1_Beveridge_Clausen_IMP_DSS_JRmethod_R1	18607	20190410_QExHFX1_RSLC1_Beveridge_Clausen_IMP_DSS_JRmethod_R1.mgf	4249	3	944.832651	2,831.476124	0.476124	3	2,831.477716	0.477716	Cas9	Cas9	false	Cas9	Cas9	false	GQKNSR	KNLIGALLFDSGETAEATR	777	49	6	19	3	1	779	49	3	BS3	138.06807	11.374792	false	true	false	false	internal > 4	0.0		0.0	0.0	0.0	0.0	-0.9999999960000001	302	182	4
Scan: 14380 Run: 20190410_QExHFX1_RSLC1_Beveridge_Clausen_IMP_DSS_JRmethod_R1 P1_R.GGLSELDKAGFIK.R P2_R.EKIEK.I 8 2	20190410_QExHFX1_RSLC1_Beveridge_Clausen_IMP_DSS_JRmethod_R1	14380	20190410_QExHFX1_RSLC1_Beveridge_Clausen_IMP_DSS_JRmethod_R1.mgf	2440	3	706.728181	2,117.162714	0.162714	3	2,117.161969	0.161969	Cas9	Cas9	false	Cas9	Cas9	false	EKIEK	GGLSELDKAGFIK	442	910	5	13	2	8	443	917	3	BS3	138.06807	11.36208	false	true	false	false	internal > 4	0.0		0.0	0.0	0.0	0.0	-0.9999999960000001	316	164	4
Scan: 13023 Run: 20190410_QExHFX1_RSLC1_Beveridge_Clausen_IMP_DSS_JRmethod_R1 P1_K.LVDSTDKADLR.L P2_K.LVDSTDKADLR.L 7 7	20190410_QExHFX1_RSLC1_Beveridge_Clausen_IMP_DSS_JRmethod_R1	13023	20190410_QExHFX1_RSLC1_Beveridge_Clausen_IMP_DSS_JRmethod_R1.mgf	1783	4	651.344697	2,601.349682	0.349682	4	2,601.349721	0.349721	Cas9	Cas9	false	Cas9	Cas9	false	LVDSTDKADLR	LVDSTDKADLR	146	146	11	11	7	7	152	152	4	BS3	138.06807	11.352637	false	true	false	false	internal > 4	0.0
Scan: 21717 Run: 20190410_QExHFX1_RSLC1_Beveridge_Clausen_IMP_DSS_JRmethod_R1 P1_K.LVDSTDKADLR.L P2_K.KNLIGALLFDSGETAEATR.L 7 1	20190410_QExHFX1_RSLC1_Beveridge_Clausen_IMP_DSS_JRmethod_R1	21717	20190410_QExHFX1_RSLC1_Beveridge_Clausen_IMP_DSS_JRmethod_R1.mgf	5151	4	844.695695	3,374.753674	0.753674	4	3,374.756910	0.756910	Cas9	Cas9	false	Cas9	Cas9	false	LVDSTDKADLR	KNLIGALLFDSGETAEATR	146	49	11	19	7	1	152	49	4	BS3	138.06807	11.309546	false	true	false	false	internal > 4	0.0
Scan: 21689 Run: 20190410_QExHFX1_RSLC1_Beveridge_Clausen_IMP_DSS_JRmethod_R1 P1_K.TILDFLKSDGFANR.N P2_K.FDNLTKAER.G 7 6	20190410_QExHFX1_RSLC1_Beveridge_Clausen_IMP_DSS_JRmethod_R1	21689	20190410_QExHFX1_RSLC1_Beveridge_Clausen_IMP_DSS_JRmethod_R1.mgf	5144	4	707.620864	2,826.454350	0.454350	4	2,826.455189	0.455189	Cas9	Cas9	false	Cas9	Cas9	false	FDNLTKAER	TILDFLKSDGFANR	901	682	9	14	6	7	906	688	4	BS3	138.06807	11.274662	false	true	false	false	internal > 4	0.0
Scan: 18062 Run: 20190410_QExHFX1_RSLC1_Beveridge_Clausen_IMP_DSS_JRmethod_R1 P1_K.SNFDLAEDAKLQLSK.D P2_K.KLVDSTDK.A 10 1	20190410_QExHFX1_RSLC1_Beveridge_Clausen_IMP_DSS_JRmethod_R1	18062	20190410_QExHFX1_RSLC1_Beveridge_Clausen_IMP_DSS_JRmethod_R1.mgf	4055	4	681.111193	2,720.415666	0.415666	4	2,720.411987	0.411987	Cas9	Cas9	false	Cas9	Cas9	false	KLVDSTDK	SNFDLAEDAKLQLSK	145	258	8	15	1	10	145	267	4	BS3	138.06807	11.269953	false	true	false	false	internal > 4	0.0		0.0	0.0	0.0	0.0	-0.9999999960000001	556	132	4
Scan: 13904 Run: 20190410_QExHFX1_RSLC1_Beveridge_Clausen_IMP_DSS_JRmethod_R1 P1_R.VNTEITKAPLSASMIK.R P2_K.SEQEIGKATAK.Y 7 7	20190410_QExHFX1_RSLC1_Beveridge_Clausen_IMP_DSS_JRmethod_R1	13904	20190410_QExHFX1_RSLC1_Beveridge_Clausen_IMP_DSS_JRmethod_R1.mgf	2209	4	755.157166	3,016.599558	0.599558	4	3,016.600198	0.600198	Cas9	Cas9	false	Cas9	Cas9	false	SEQEIGKATAK	VNTEITKAPLSASMIK	1029	312	11	16	7	7	1035	318	4	BS3	138.06807	11.245826	false	true	false	false	internal > 4	0.0		0.0	0.0	0.0	0.0	-0.9999999960000001	555	131	4
Scan: 11231 Run: 20190410_QExHFX1_RSLC1_Beveridge_Clausen_IMP_DSS_JRmethod_R1 P1_R.LSKSR.R P2_K.DDSIDNKVLTR.S 3 7	20190410_QExHFX1_RSLC1_Beveridge_Clausen_IMP_DSS_JRmethod_R1	11231	20190410_QExHFX1_RSLC1_Beveridge_Clausen_IMP_DSS_JRmethod_R1.mgf	1000	3	668.363886	2,002.069829	0.069829	3	2,002.069463	0.069463	Cas9	Cas9	false	Cas9	Cas9	false	LSKSR	DDSIDNKVLTR	220	853	5	11	3	7	222	859	3	BS3	138.06807	11.234222	false	true	false	false	internal > 4	0.0
Scan: 14241 Run: 20190410_QExHFX1_RSLC1_Beveridge_Clausen_IMP_DSS_JRmethod_R1 P1_R.NSDKLIAR.K P2_K.DDSIDNKVLTR.S 4 7	20190410_QExHFX1_RSLC1_Beveridge_Clausen_IMP_DSS_JRmethod_R1	14241	20190410_QExHFX1_RSLC1_Beveridge_Clausen_IMP_DSS_JRmethod_R1.mgf	2361	4	583.064911	2,328.230538	0.230538	4	2,328.228483	0.228483	Cas9	Cas9	false	Cas9	Cas9	false	NSDKLIAR	DDSIDNKVLTR	1119	853	8	11	4	7	1122	859	4	BS3	138.06807	11.17436	false	true	false	false	internal > 4	0.0		0.0	0.0	0.0	0.0	-0.9999999960000001	437	217	4
Scan: 16750 Run: 20190410_QExHFX1_RSLC1_Beveridge_Clausen_IMP_DSS_JRmethod_R1 P1_K.VITLKSK.L P2_R.GGLSELDKAGFIK.R 5 8	20190410_QExHFX1_RSLC1_Beveridge_Clausen_IMP_DSS_JRmethod_R1	16750	20190410_QExHFX1_RSLC1_Beveridge_Clausen_IMP_DSS_JRmethod_R1.mgf	3543	3	754.109902	2,259.307877	0.307877	3	2,259.308967	0.308967	Cas9	Cas9	false	Cas9	Cas9	false	VITLKSK	GGLSELDKAGFIK	959	910	7	13	5	8	963	917	3	BS3	138.06807	11.171625	false	true	false	false	internal > 4	0.0		0.0	0.0	0.0	0.0	-0.9999999960000001	217	148	4
Scan: 6795 Run: 20190410_QExHFX1_RSLC1_Beveridge_Clausen_IMP_DSS_JRmethod_R1 P1_K.SDNVPSEEVVKK.M P2_K.GQKNSR.E 11 3	20190410_QExHFX1_RSLC1_Beveridge_Clausen_IMP_DSS_JRmethod_R1	6795	20190410_QExHFX1_RSLC1_Beveridge_Clausen_IMP_DSS_JRmethod_R1.mgf	72	3	719.709945	2,156.108006	0.108006	3	2,156.107306	0.107306	Cas9	Cas9	false	Cas9	Cas9	false	SDNVPSEEVVKK	GQKNSR	871	777	12	6	11	3	881	779	3	BS3	138.06807	11.155136	false	true	false	false	internal > 4	0.0		0.0	0.0	0.0	0.0	-0.9999999960000001	295	167	4
Scan: 13971 Run: 20190410_QExHFX1_RSLC1_Beveridge_Clausen_IMP_DSS_JRmethod_R1 P1_K.SKLVSDFR.K P2_R.MTNFDKNLPNEK.V 2 6	20190410_QExHFX1_RSLC1_Beveridge_Clausen_IMP_DSS_JRmethod_R1	13971	20190410_QExHFX1_RSLC1_Beveridge_Clausen_IMP_DSS_JRmethod_R1.mgf	2228	3	852.431647	2,554.273112	0.273112	3	2,554.273718	0.273718	Cas9	Cas9	false	Cas9	Cas9	false	SKLVSDFR	MTNFDKNLPNEK	964	499	8	12	2	6	965	504	3	BS3	138.06807	11.107419	false	true	false	false	internal > 4	0.0
Scan: 18720 Run: 20190410_QExHFX1_RSLC1_Beveridge_Clausen_IMP_DSS_JRmethod_R1 P1_K.KNLIGALLFDSGETAEATR.L P2_K.GQKNSR.E 1 3	20190410_QExHFX1_RSLC1_Beveridge_Clausen_IMP_DSS_JRmethod_R1	18720	20190410_QExHFX1_RSLC1_Beveridge_Clausen_IMP_DSS_JRmethod_R1.mgf	4279	4	708.876227	2,831.475802	0.475802	4	2,831.477716	0.477716	Cas9	Cas9	false	Cas9	Cas9	false	GQKNSR	KNLIGALLFDSGETAEATR	777	49	6	19	3	1	779	49	4	BS3	138.06807	11.069566	false	true	false	false	internal > 4	0.0		0.0	0.0	0.0	0.0	-0.9999999960000001	302	182	4
Scan: 14173 Run: 20190410_QExHFX1_RSLC1_Beveridge_Clausen_IMP_DSS_JRmethod_R1 P1_K.SKLVSDFR.K P2_R.QITKHVAQILDSR.M 2 4	20190410_QExHFX1_RSLC1_Beveridge_Clausen_IMP_DSS_JRmethod_R1	14173	20190410_QExHFX1_RSLC1_Beveridge_Clausen_IMP_DSS_JRmethod_R1.mgf	2324	4	650.115845	2,596.434274	0.434274	4	2,596.433667	0.433667	Cas9	Cas9	false	Cas9	Cas9	false	SKLVSDFR	QITKHVAQILDSR	964	930	8	13	2	4	965	933	4	BS3	138.06807	11.036438	false	true	false	false	internal > 4	0.0		0.0	0.0	0.0	0.0	-0.9999999960000001	479	170	4
Scan: 14872 Run: 20190410_QExHFX1_RSLC1_Beveridge_Clausen_IMP_DSS_JRmethod_R1 P1_R.NSDKLIAR.K P2_K.DDSIDNKVLTR.S 4 7	20190410_QExHFX1_RSLC1_Beveridge_Clausen_IMP_DSS_JRmethod_R1	14872	20190410_QExHFX1_RSLC1_Beveridge_Clausen_IMP_DSS_JRmethod_R1.mgf	2716	3	777.082947	2,328.227012	0.227012	3	2,328.228483	0.228483	Cas9	Cas9	false	Cas9	Cas9	false	NSDKLIAR	DDSIDNKVLTR	1119	853	8	11	4	7	1122	859	3	BS3	138.06807	11.028113	false	true	false	false	internal > 4	0.0
Scan: 11588 Run: 20190410_QExHFX1_RSLC1_Beveridge_Clausen_IMP_DSS_JRmethod_R1 P1_K.SDNVPSEEVVKK.M P2_K.LVDSTDKADLR.L 11 7	20190410_QExHFX1_RSLC1_Beveridge_Clausen_IMP_DSS_JRmethod_R1	11588	20190410_QExHFX1_RSLC1_Beveridge_Clausen_IMP_DSS_JRmethod_R1.mgf	1143	4	675.854039	2,699.387050	0.387050	4	2,699.386500	0.386500	Cas9	Cas9	false	Cas9	Cas9	false	SDNVPSEEVVKK	LVDSTDKADLR	871	146	12	11	11	7	881	152	4	BS3	138.06807	11.017504	false	true	false	false	internal > 4	0.0
Scan: 11829 Run: 20190410_QExHFX1_RSLC1_Beveridge_Clausen_IMP_DSS_JRmethod_R1 P1_K.LVDSTDKADLR.L P2_K.AGFIKR.Q 7 5	20190410_QExHFX1_RSLC1_Beveridge_Clausen_IMP_DSS_JRmethod_R1	11829	20190410_QExHFX1_RSLC1_Beveridge_Clausen_IMP_DSS_JRmethod_R1.mgf	1276	3	687.716375	2,060.127296	0.127296	3	2,060.126586	0.126586	Cas9	Cas9	false	Cas9	Cas9	false	LVDSTDKADLR	AGFIKR	146	918	11	6	7	5	152	922	3	BS3	138.06807	10.922676	false	true	false	false	internal > 4	0.0		0.0	0.0	0.0	0.0	-0.9999999960000001	225	157	4
Scan: 20018 Run: 20190410_QExHFX1_RSLC1_Beveridge_Clausen_IMP_DSS_JRmethod_R1 P1_R.QEDFYPFLKDNR.E P2_R.LEESFLVEEDKK.H 9 11	20190410_QExHFX1_RSLC1_Beveridge_Clausen_IMP_DSS_JRmethod_R1	20018	20190410_QExHFX1_RSLC1_Beveridge_Clausen_IMP_DSS_JRmethod_R1.mgf	4736	4	794.393860	3,173.546334	0.546334	4	3,173.544459	0.544459	Cas9	Cas9	false	Cas9	Cas9	false	LEESFLVEEDKK	QEDFYPFLKDNR	105	430	12	12	11	9	115	438	4	BS3	138.06807	10.900361	false	true	false	false	internal > 4	0.0		0.0	0.0	0.0	0.0	-0.9999999960000001	544	128	4
Scan: 14359 Run: 20190410_QExHFX1_RSLC1_Beveridge_Clausen_IMP_DSS_JRmethod_R1 P1_K.SKLVSDFR.K P2_R.MTNFDKNLPNEK.V 2 6	20190410_QExHFX1_RSLC1_Beveridge_Clausen_IMP_DSS_JRmethod_R1	14359	20190410_QExHFX1_RSLC1_Beveridge_Clausen_IMP_DSS_JRmethod_R1.mgf	2432	4	639.576233	2,554.275826	0.275826	4	2,554.273718	0.273718	Cas9	Cas9	false	Cas9	Cas9	false	SKLVSDFR	MTNFDKNLPNEK	964	499	8	12	2	6	965	504	4	BS3	138.06807	10.897616	false	true	false	false	internal > 4	0.0
Scan: 9324 Run: 20190410_QExHFX1_RSLC1_Beveridge_Clausen_IMP_DSS_JRmethod_R1 P1_R.KDFQFYK.V P2_K.GQKNSR.E 1 3	20190410_QExHFX1_RSLC1_Beveridge_Clausen_IMP_DSS_JRmethod_R1	9324	20190410_QExHFX1_RSLC1_Beveridge_Clausen_IMP_DSS_JRmethod_R1.mgf	431	3	601.312317	1,800.915122	0.915122	3	1,800.915866	0.915866	Cas9	Cas9	false	Cas9	Cas9	false	GQKNSR	KDFQFYK	777	972	6	7	3	1	779	972	3	BS3	138.06807	10.835203	false	true	false	false	internal > 4	0.0		0.0	0.0	0.0	0.0	-0.9999999960000001	168	138	4
Scan: 13691 Run: 20190410_QExHFX1_RSLC1_Beveridge_Clausen_IMP_DSS_JRmethod_R1 P1_K.SKLVSDFR.K P2_R.MTNFDKNLPNEK.V 2 6	20190410_QExHFX1_RSLC1_Beveridge_Clausen_IMP_DSS_JRmethod_R1	13691	20190410_QExHFX1_RSLC1_Beveridge_Clausen_IMP_DSS_JRmethod_R1.mgf	2109	4	639.575073	2,554.271186	0.271186	4	2,554.273718	0.273718	Cas9	Cas9	false	Cas9	Cas9	false	SKLVSDFR	MTNFDKNLPNEK	964	499	8	12	2	6	965	504	4	BS3	138.06807	10.822159	false	true	false	false	internal > 4	0.0
Scan: 13632 Run: 20190410_QExHFX1_RSLC1_Beveridge_Clausen_IMP_DSS_JRmethod_R1 P1_K.FKVLGNTDR.H P2_K.FKVLGNTDR.H 2 2	20190410_QExHFX1_RSLC1_Beveridge_Clausen_IMP_DSS_JRmethod_R1	13632	20190410_QExHFX1_RSLC1_Beveridge_Clausen_IMP_DSS_JRmethod_R1.mgf	2086	3	746.073175	2,235.197696	0.197696	3	2,235.201147	0.201147	Cas9	Cas9	false	Cas9	Cas9	false	FKVLGNTDR	FKVLGNTDR	36	36	9	9	2	2	37	37	3	BS3	138.06807	10.707452	false	true	false	false	internal > 4	0.0		0.0	0.0	0.0	0.0	-0.9999999960000001	438	162	4
Scan: 7383 Run: 20190410_QExHFX1_RSLC1_Beveridge_Clausen_IMP_DSS_JRmethod_R1 P1_R.SDKNR.G P2_R.KFDNLTK.A 3 1	20190410_QExHFX1_RSLC1_Beveridge_Clausen_IMP_DSS_JRmethod_R1	7383	20190410_QExHFX1_RSLC1_Beveridge_Clausen_IMP_DSS_JRmethod_R1.mgf	112	3	541.290039	1,620.848288	0.848288	3	1,620.847115	0.847115	Cas9	Cas9	false	Cas9	Cas9	false	SDKNR	KFDNLTK	864	900	5	7	3	1	866	900	3	BS3	138.06807	10.681656	false	true	false	false	internal > 4	0.0		0.0	0.0	0.0	0.0	-0.9999999960000001	207	145	4
Scan: 11968 Run: 20190410_QExHFX1_RSLC1_Beveridge_Clausen_IMP_DSS_JRmethod_R1 P1_K.LVDSTDKADLR.L P2_K.AGFIKR.Q 7 5	20190410_QExHFX1_RSLC1_Beveridge_Clausen_IMP_DSS_JRmethod_R1	11968	20190410_QExHFX1_RSLC1_Beveridge_Clausen_IMP_DSS_JRmethod_R1.mgf	1337	3	687.716078	2,060.126405	0.126405	3	2,060.126586	0.126586	Cas9	Cas9	false	Cas9	Cas9	false	LVDSTDKADLR	AGFIKR	146	918	11	6	7	5	152	922	3	BS3	138.06807	10.676401	false	true	false	false	internal > 4	0.0
Scan: 18530 Run: 20190410_QExHFX1_RSLC1_Beveridge_Clausen_IMP_DSS_JRmethod_R1 P1_R.SSFEKNPIDFLEAK.G P2_K.KLVDSTDK.A 5 1	20190410_QExHFX1_RSLC1_Beveridge_Clausen_IMP_DSS_JRmethod_R1	18530	20190410_QExHFX1_RSLC1_Beveridge_Clausen_IMP_DSS_JRmethod_R1.mgf	4218	3	889.795126	2,666.363549	0.363549	3	2,666.369059	0.369059	Cas9	Cas9	false	Cas9	Cas9	false	KLVDSTDK	SSFEKNPIDFLEAK	145	1176	8	14	1	5	145	1180	3	BS3	138.06807	10.586163	false	true	false	false	internal > 4	0.0
Scan: 13097 Run: 20190410_QExHFX1_RSLC1_Beveridge_Clausen_IMP_DSS_JRmethod_R1 P1_R.QITKHVAQILDSR.M P2_K.KDWDPK.K 4 1	20190410_QExHFX1_RSLC1_Beveridge_Clausen_IMP_DSS_JRmethod_R1	13097	20190410_QExHFX1_RSLC1_Beveridge_Clausen_IMP_DSS_JRmethod_R1.mgf	1826	4	609.332299	2,433.300090	0.300090	4	2,433.301591	0.301591	Cas9	Cas9	false	Cas9	Cas9	false	KDWDPK	QITKHVAQILDSR	1128	930	6	13	1	4	1128	933	4	BS3	138.06807	10.554521	false	true	false	false	internal > 4	0.0		0.0	0.0	0.0	0.0	-0.9999999960000001	536	124	4
Scan: 15128 Run: 20190410_QExHFX1_RSLC1_Beveridge_Clausen_IMP_DSS_JRmethod_R1 P1_K.KGILQTVK.V P2_K.DDSIDNKVLTR.S 1 7	20190410_QExHFX1_RSLC1_Beveridge_Clausen_IMP_DSS_JRmethod_R1	15128	20190410_QExHFX1_RSLC1_Beveridge_Clausen_IMP_DSS_JRmethod_R1.mgf	2854	4	575.577262	2,298.279942	0.279942	4	2,298.279457	0.279457	Cas9	Cas9	false	Cas9	Cas9	false	KGILQTVK	DDSIDNKVLTR	739	853	8	11	1	7	739	859	4	BS3	138.06807	10.553375	false	true	false	false	internal > 4	0.0		0.0	0.0	0.0	0.0	-0.9999999960000001	535	204	4
Scan: 21327 Run: 20190410_QExHFX1_RSLC1_Beveridge_Clausen_IMP_DSS_JRmethod_R1 P1_K.GGNMKEVFR.R P2_R.GGLSELDKAGFIK.R 5 8	20190410_QExHFX1_RSLC1_Beveridge_Clausen_IMP_DSS_JRmethod_R1	21327	20190410_QExHFX1_RSLC1_Beveridge_Clausen_IMP_DSS_JRmethod_R1.mgf	5072	3	842.444153	2,524.310630	0.310630	3	2,524.299542	0.299542	Cas9	Cas9	false	spKCRM_HUMAN	spKCRM_HUMAN|	false	GGLSELDKAGFIK	GGNMKEVFR	910	243	13	9	8	5	917	247	3	BS3	138.06807	10.456375	false	true	false	false	between > 4	0.0		0.0	0.0	0.0	0.0	0.0	131	0	224
Scan: 19354 Run: 20190410_QExHFX1_RSLC1_Beveridge_Clausen_IMP_DSS_JRmethod_R1 P1_K.NPIDFLEAKGYK.E P2_R.KFDNLTK.A 9 1	20190410_QExHFX1_RSLC1_Beveridge_Clausen_IMP_DSS_JRmethod_R1	19354	20190410_QExHFX1_RSLC1_Beveridge_Clausen_IMP_DSS_JRmethod_R1.mgf	4509	3	799.761668	2,396.263175	0.263175	3	2,396.262745	0.262745	Cas9	Cas9	false	Cas9	Cas9	false	KFDNLTK	NPIDFLEAKGYK	900	1181	7	12	1	9	900	1189	3	BS3	138.06807	10.408252	false	true	false	false	internal > 4	0.0		0.0	0.0	0.0	0.0	-0.9999999960000001	416	158	4
Scan: 11098 Run: 20190410_QExHFX1_RSLC1_Beveridge_Clausen_IMP_DSS_JRmethod_R1 P1_R.NSDKLIAR.K P2_K.MKNYWR.Q 4 2	20190410_QExHFX1_RSLC1_Beveridge_Clausen_IMP_DSS_JRmethod_R1	11098	20190410_QExHFX1_RSLC1_Beveridge_Clausen_IMP_DSS_JRmethod_R1.mgf	968	3	656.343770	1,966.009481	0.009481	3	1,966.009447	0.009447	Cas9	Cas9	false	Cas9	Cas9	false	NSDKLIAR	MKNYWR	1119	883	8	6	4	2	1122	884	3	BS3	138.06807	10.37405	false	true	false	false	internal > 4	0.0
Scan: 6579 Run: 20190410_QExHFX1_RSLC1_Beveridge_Clausen_IMP_DSS_JRmethod_R1 P1_K.LKGSPEDNEQK.Q P2_K.IIKDK.D 2 3	20190410_QExHFX1_RSLC1_Beveridge_Clausen_IMP_DSS_JRmethod_R1	6579	20190410_QExHFX1_RSLC1_Beveridge_Clausen_IMP_DSS_JRmethod_R1.mgf	60	3	666.696958	1,997.069045	0.069045	3	1,997.068068	0.068068	Cas9	Cas9	false	Cas9	Cas9	false	IIKDK	LKGSPEDNEQK	604	1249	5	11	3	2	606	1250	3	BS3	138.06807	10.320882	false	true	false	false	internal > 4	0.0		0.0	0.0	0.0	0.0	-0.9999999960000001	192	134	4
Scan: 15349 Run: 20190410_QExHFX1_RSLC1_Beveridge_Clausen_IMP_DSS_JRmethod_R1 P1_R.LKTYAHLFDDK.V P2_K.FKVLGNTDR.H 2 2	20190410_QExHFX1_RSLC1_Beveridge_Clausen_IMP_DSS_JRmethod_R1	15349	20190410_QExHFX1_RSLC1_Beveridge_Clausen_IMP_DSS_JRmethod_R1.mgf	2966	5	508.274104	2,536.334138	0.334138	5	2,536.332556	0.332556	Cas9	Cas9	false	Cas9	Cas9	false	FKVLGNTDR	LKTYAHLFDDK	36	640	9	11	2	2	37	641	5	BS3	138.06807	10.303221	false	true	false	false	internal > 4	0.0		0.0	0.0	0.0	0.0	-0.9999999960000001	531	122	4
Scan: 11990 Run: 20190410_QExHFX1_RSLC1_Beveridge_Clausen_IMP_DSS_JRmethod_R1 P1_K.SDNVPSEEVVKK.M P2_K.LVDSTDKADLR.L 11 7	20190410_QExHFX1_RSLC1_Beveridge_Clausen_IMP_DSS_JRmethod_R1	11990	20190410_QExHFX1_RSLC1_Beveridge_Clausen_IMP_DSS_JRmethod_R1.mgf	1346	3	900.803202	2,699.387777	0.387777	3	2,699.386500	0.386500	Cas9	Cas9	false	Cas9	Cas9	false	SDNVPSEEVVKK	LVDSTDKADLR	871	146	12	11	11	7	881	152	3	BS3	138.06807	10.264256	false	true	false	false	internal > 4	0.0
Scan: 15841 Run: 20190410_QExHFX1_RSLC1_Beveridge_Clausen_IMP_DSS_JRmethod_R1 P1_K.QLKEDYFK.K P2_K.QLKEDYFK.K 3 3	20190410_QExHFX1_RSLC1_Beveridge_Clausen_IMP_DSS_JRmethod_R1	15841	20190410_QExHFX1_RSLC1_Beveridge_Clausen_IMP_DSS_JRmethod_R1.mgf	3158	3	760.059729	2,277.157358	0.157358	3	2,277.156885	0.156885	Cas9	Cas9	false	Cas9	Cas9	false	QLKEDYFK	QLKEDYFK	567	567	8	8	3	3	569	569	3	BS3	138.06807	10.237616	false	true	false	false	internal > 4	0.0		0.0	0.0	0.0	0.0	-0.9999999960000001	427	155	4
Scan: 16596 Run: 20190410_QExHFX1_RSLC1_Beveridge_Clausen_IMP_DSS_JRmethod_R1 P1_K.VLSAYNKHR.D P2_R.SSFEKNPIDFLEAK.G 7 5	20190410_QExHFX1_RSLC1_Beveridge_Clausen_IMP_DSS_JRmethod_R1	16596	20190410_QExHFX1_RSLC1_Beveridge_Clausen_IMP_DSS_JRmethod_R1.mgf	3483	4	713.126458	2,848.476726	0.476726	4	2,848.475925	0.475925	Cas9	Cas9	false	Cas9	Cas9	false	VLSAYNKHR	SSFEKNPIDFLEAK	1294	1176	9	14	7	5	1300	1180	4	BS3	138.06807	10.23032	false	true	false	false	internal > 4	0.0		0.0	0.0	0.0	0.0	-0.9999999960000001	144	133	4
Scan: 13513 Run: 20190410_QExHFX1_RSLC1_Beveridge_Clausen_IMP_DSS_JRmethod_R1 P1_R.KFDNLTK.A P2_K.APLSASMIKR.Y 1 9	20190410_QExHFX1_RSLC1_Beveridge_Clausen_IMP_DSS_JRmethod_R1	13513	20190410_QExHFX1_RSLC1_Beveridge_Clausen_IMP_DSS_JRmethod_R1.mgf	2043	3	698.053699	2,091.139268	0.139268	3	2,091.139792	0.139792	Cas9	Cas9	false	Cas9	Cas9	false	APLSASMIKR	KFDNLTK	319	900	10	7	9	1	327	900	3	BS3	138.06807	10.169588	false	true	false	false	internal > 4	0.0		0.0	0.0	0.0	0.0	-0.9999999960000001	290	144	4
Scan: 10490 Run: 20190410_QExHFX1_RSLC1_Beveridge_Clausen_IMP_DSS_JRmethod_R1 P1_K.SEQEIGKATAK.Y P2_K.FKVLGNTDR.H 7 2	20190410_QExHFX1_RSLC1_Beveridge_Clausen_IMP_DSS_JRmethod_R1	10490	20190410_QExHFX1_RSLC1_Beveridge_Clausen_IMP_DSS_JRmethod_R1.mgf	753	4	587.816750	2,347.237894	0.237894	4	2,347.238321	0.238321	Cas9	Cas9	false	Cas9	Cas9	false	SEQEIGKATAK	FKVLGNTDR	1029	36	11	9	7	2	1035	37	4	BS3	138.06807	10.163785	false	true	false	false	internal > 4	0.0		0.0	0.0	0.0	0.0	-0.9999999960000001	520	213	4
Scan: 16620 Run: 20190410_QExHFX1_RSLC1_Beveridge_Clausen_IMP_DSS_JRmethod_R1 P1_R.QLLNAKLITQR.K P2_K.QLKEDYFK.K 6 3	20190410_QExHFX1_RSLC1_Beveridge_Clausen_IMP_DSS_JRmethod_R1	16620	20190410_QExHFX1_RSLC1_Beveridge_Clausen_IMP_DSS_JRmethod_R1.mgf	3493	3	835.807769	2,504.401478	0.401478	3	2,504.400243	0.400243	Cas9	Cas9	false	Cas9	Cas9	false	QLKEDYFK	QLLNAKLITQR	567	889	8	11	3	6	569	894	3	BS3	138.06807	10.143798	false	true	false	false	internal > 4	0.0		0.0	0.0	0.0	0.0	-0.9999999960000001	141	152	4
Scan: 10300 Run: 20190410_QExHFX1_RSLC1_Beveridge_Clausen_IMP_DSS_JRmethod_R1 P1_K.VKYVTEGMR.K P2_R.GKSDNVPSEEVVK.K 2 2	20190410_QExHFX1_RSLC1_Beveridge_Clausen_IMP_DSS_JRmethod_R1	10300	20190410_QExHFX1_RSLC1_Beveridge_Clausen_IMP_DSS_JRmethod_R1.mgf	682	4	656.586914	2,622.318550	0.318550	4	2,622.321064	0.321064	Cas9	Cas9	false	Cas9	Cas9	false	VKYVTEGMR	GKSDNVPSEEVVK	531	869	9	13	2	2	532	870	4	BS3	138.06807	10.104954	false	true	false	false	internal > 4	0.0
Scan: 12035 Run: 20190410_QExHFX1_RSLC1_Beveridge_Clausen_IMP_DSS_JRmethod_R1 P1_K.SDNVPSEEVVKK.M P2_K.LVDSTDKADLR.L 11 7	20190410_QExHFX1_RSLC1_Beveridge_Clausen_IMP_DSS_JRmethod_R1	12035	20190410_QExHFX1_RSLC1_Beveridge_Clausen_IMP_DSS_JRmethod_R1.mgf	1364	4	675.854076	2,699.387198	0.387198	4	2,699.386500	0.386500	Cas9	Cas9	false	Cas9	Cas9	false	SDNVPSEEVVKK	LVDSTDKADLR	871	146	12	11	11	7	881	152	4	BS3	138.06807	10.066592	false	true	false	false	internal > 4	0.0
Scan: 8518 Run: 20190410_QExHFX1_RSLC1_Beveridge_Clausen_IMP_DSS_JRmethod_R1 P1_R.LSKSR.R P2_K.KGILQTVK.V 3 1	20190410_QExHFX1_RSLC1_Beveridge_Clausen_IMP_DSS_JRmethod_R1	8518	20190410_QExHFX1_RSLC1_Beveridge_Clausen_IMP_DSS_JRmethod_R1.mgf	304	3	538.670110	1,612.988501	0.988501	3	1,612.987573	0.987573	Cas9	Cas9	false	Cas9	Cas9	false	LSKSR	KGILQTVK	220	739	5	8	3	1	222	739	3	BS3	138.06807	10.035686	false	true	false	false	internal > 4	0.0		0.0	0.0	0.0	0.0	-0.9999999960000001	152	126	4
Scan: 17378 Run: 20190410_QExHFX1_RSLC1_Beveridge_Clausen_IMP_DSS_JRmethod_R1 P1_K.DDSIDNKVLTR.S P2_K.DDSIDNKVLTR.S 7 7	20190410_QExHFX1_RSLC1_Beveridge_Clausen_IMP_DSS_JRmethod_R1	17378	20190410_QExHFX1_RSLC1_Beveridge_Clausen_IMP_DSS_JRmethod_R1.mgf	3797	4	672.848022	2,687.362982	0.362982	4	2,687.361347	0.361347	Cas9	Cas9	false	Cas9	Cas9	false	DDSIDNKVLTR	DDSIDNKVLTR	853	853	11	11	7	7	859	859	4	BS3	138.06807	10.034127	false	true	false	false	internal > 4	0.0		0.0	0.0	0.0	0.0	-0.9999999960000001	521	119	4
Scan: 10350 Run: 20190410_QExHFX1_RSLC1_Beveridge_Clausen_IMP_DSS_JRmethod_R1 P1_K.SEQEIGKATAK.Y P2_K.FKVLGNTDR.H 7 2	20190410_QExHFX1_RSLC1_Beveridge_Clausen_IMP_DSS_JRmethod_R1	10350	20190410_QExHFX1_RSLC1_Beveridge_Clausen_IMP_DSS_JRmethod_R1.mgf	690	4	587.816957	2,347.238722	0.238722	4	2,347.238321	0.238321	Cas9	Cas9	false	Cas9	Cas9	false	SEQEIGKATAK	FKVLGNTDR	1029	36	11	9	7	2	1035	37	4	BS3	138.06807	10.029221	false	true	false	false	internal > 4	0.0
Scan: 18455 Run: 20190410_QExHFX1_RSLC1_Beveridge_Clausen_IMP_DSS_JRmethod_R1 P1_K.QLKEDYFK.K P2_R.GGLSELDKAGFIK.R 3 8	20190410_QExHFX1_RSLC1_Beveridge_Clausen_IMP_DSS_JRmethod_R1	18455	20190410_QExHFX1_RSLC1_Beveridge_Clausen_IMP_DSS_JRmethod_R1.mgf	4180	4	636.341240	2,541.335854	0.335854	4	2,541.336640	0.336640	Cas9	Cas9	false	Cas9	Cas9	false	QLKEDYFK	GGLSELDKAGFIK	567	910	8	13	3	8	569	917	4	BS3	138.06807	9.998577	false	true	false	false	internal > 4	0.0
Scan: 19747 Run: 20190410_QExHFX1_RSLC1_Beveridge_Clausen_IMP_DSS_JRmethod_R1 P1_K.KIECFDSVEISGVEDR.F P2_K.DFQFYKVR.E 1 6	20190410_QExHFX1_RSLC1_Beveridge_Clausen_IMP_DSS_JRmethod_R1	19747	20190410_QExHFX1_RSLC1_Beveridge_Clausen_IMP_DSS_JRmethod_R1.mgf	4647	4	781.384052	3,121.507102	0.507102	4	3,121.506634	0.506634	Cas9	Cas9	false	Cas9	Cas9	false	DFQFYKVR	KIECFDSVEISGVEDR	973	575	8	16	6	1	978	575	4	BS3	138.06807	9.992187	false	true	false	false	internal > 4	0.0		0.0	0.0	0.0	0.0	-0.9999999960000001	321	147	4
Scan: 8862 Run: 20190410_QExHFX1_RSLC1_Beveridge_Clausen_IMP_DSS_JRmethod_R1 P1_K.NLPNEKVLPK.H P2_R.DKQSGK.T 6 2	20190410_QExHFX1_RSLC1_Beveridge_Clausen_IMP_DSS_JRmethod_R1	8862	20190410_QExHFX1_RSLC1_Beveridge_Clausen_IMP_DSS_JRmethod_R1.mgf	358	3	651.033569	1,950.078878	0.078878	3	1,950.078573	0.078573	Cas9	Cas9	false	Cas9	Cas9	false	DKQSGK	NLPNEKVLPK	676	505	6	10	2	6	677	510	3	BS3	138.06807	9.954739	false	true	false	false	internal > 4	0.0
Scan: 14008 Run: 20190410_QExHFX1_RSLC1_Beveridge_Clausen_IMP_DSS_JRmethod_R1 P1_K.SKLVSDFR.K P2_R.MTNFDKNLPNEK.V 2 6	20190410_QExHFX1_RSLC1_Beveridge_Clausen_IMP_DSS_JRmethod_R1	14008	20190410_QExHFX1_RSLC1_Beveridge_Clausen_IMP_DSS_JRmethod_R1.mgf	2237	4	639.575445	2,554.272674	0.272674	4	2,554.273718	0.273718	Cas9	Cas9	false	Cas9	Cas9	false	SKLVSDFR	MTNFDKNLPNEK	964	499	8	12	2	6	965	504	4	BS3	138.06807	9.949324	false	true	false	false	internal > 4	0.0
Scan: 14648 Run: 20190410_QExHFX1_RSLC1_Beveridge_Clausen_IMP_DSS_JRmethod_R1 P1_K.VPSKK.F P2_R.QEDFYPFLKDNR.E 4 9	20190410_QExHFX1_RSLC1_Beveridge_Clausen_IMP_DSS_JRmethod_R1	14648	20190410_QExHFX1_RSLC1_Beveridge_Clausen_IMP_DSS_JRmethod_R1.mgf	2588	3	756.395060	2,266.163351	0.163351	3	2,266.163366	0.163366	Cas9	Cas9	false	Cas9	Cas9	false	VPSKK	QEDFYPFLKDNR	31	430	5	12	4	9	34	438	3	BS3	138.06807	9.934438	false	true	false	false	internal > 4	0.0		0.0	0.0	0.0	0.0	-0.9999999960000001	165	139	4
Scan: 9327 Run: 20190410_QExHFX1_RSLC1_Beveridge_Clausen_IMP_DSS_JRmethod_R1 P1_R.NSDKLIAR.K P2_R.DKPIR.E 4 2	20190410_QExHFX1_RSLC1_Beveridge_Clausen_IMP_DSS_JRmethod_R1	9327	20190410_QExHFX1_RSLC1_Beveridge_Clausen_IMP_DSS_JRmethod_R1.mgf	432	3	561.324585	1,680.951926	0.951926	3	1,680.952250	0.952250	Cas9	Cas9	false	Cas9	Cas9	false	DKPIR	NSDKLIAR	1303	1119	5	8	2	4	1304	1122	3	BS3	138.06807	9.906898	false	true	false	false	internal > 4	0.0		0.0	0.0	0.0	0.0	-0.9999999960000001	286	146	4
Scan: 13590 Run: 20190410_QExHFX1_RSLC1_Beveridge_Clausen_IMP_DSS_JRmethod_R1 P1_K.VITLKSK.L P2_K.QLKEDYFK.K 5 3	20190410_QExHFX1_RSLC1_Beveridge_Clausen_IMP_DSS_JRmethod_R1	13590	20190410_QExHFX1_RSLC1_Beveridge_Clausen_IMP_DSS_JRmethod_R1.mgf	2068	3	666.050794	1,995.130553	0.130553	3	1,995.129212	0.129212	Cas9	Cas9	false	Cas9	Cas9	false	VITLKSK	QLKEDYFK	959	567	7	8	5	3	963	569	3	BS3	138.06807	9.897404	false	true	false	false	internal > 4	0.0		0.0	0.0	0.0	0.0	-0.9999999960000001	513	116	4
Scan: 17477 Run: 20190410_QExHFX1_RSLC1_Beveridge_Clausen_IMP_DSS_JRmethod_R1 P1_K.FIKPILEK.M P2_K.FIKPILEK.M 3 3	20190410_QExHFX1_RSLC1_Beveridge_Clausen_IMP_DSS_JRmethod_R1	17477	20190410_QExHFX1_RSLC1_Beveridge_Clausen_IMP_DSS_JRmethod_R1.mgf	3834	3	704.774331	2,111.301164	0.301164	3	2,111.300969	0.300969	Cas9	Cas9	false	Cas9	Cas9	false	FIKPILEK	FIKPILEK	379	379	8	8	3	3	381	381	3	BS3	138.06807	9.895889	false	true	false	false	internal > 4	0.0		0.0	0.0	0.0	0.0	-0.9999999960000001	308	143	4
Scan: 5772 Run: 20190410_QExHFX1_RSLC1_Beveridge_Clausen_IMP_DSS_JRmethod_R1 P1_K.GQKNSR.E P2_K.AGFIKR.Q 3 5	20190410_QExHFX1_RSLC1_Beveridge_Clausen_IMP_DSS_JRmethod_R1	5772	20190410_QExHFX1_RSLC1_Beveridge_Clausen_IMP_DSS_JRmethod_R1.mgf	35	3	506.623147	1,516.847612	0.847612	3	1,516.847392	0.847392	Cas9	Cas9	false	Cas9	Cas9	false	GQKNSR	AGFIKR	777	918	6	6	3	5	779	922	3	BS3	138.06807	9.865296	false	true	false	false	internal > 4	0.0		0.0	0.0	0.0	0.0	-0.9999999960000001	424	115	4
Scan: 12452 Run: 20190410_QExHFX1_RSLC1_Beveridge_Clausen_IMP_DSS_JRmethod_R1 P1_R.NSDKLIAR.K P2_K.KDLIIK.L 4 1	20190410_QExHFX1_RSLC1_Beveridge_Clausen_IMP_DSS_JRmethod_R1	12452	20190410_QExHFX1_RSLC1_Beveridge_Clausen_IMP_DSS_JRmethod_R1.mgf	1518	3	595.027832	1,782.061667	0.061667	3	1,782.061466	0.061466	Cas9	Cas9	false	Cas9	Cas9	false	NSDKLIAR	KDLIIK	1119	1196	8	6	4	1	1122	1196	3	BS3	138.06807	9.718431	false	true	false	false	internal > 4	0.0		0.0	0.0	0.0	0.0	-0.9999999960000001	393	160	4
Scan: 9448 Run: 20190410_QExHFX1_RSLC1_Beveridge_Clausen_IMP_DSS_JRmethod_R1 P1_R.NSDKLIAR.K P2_R.DKPIR.E 4 2	20190410_QExHFX1_RSLC1_Beveridge_Clausen_IMP_DSS_JRmethod_R1	9448	20190410_QExHFX1_RSLC1_Beveridge_Clausen_IMP_DSS_JRmethod_R1.mgf	470	3	561.324524	1,680.951743	0.951743	3	1,680.952250	0.952250	Cas9	Cas9	false	Cas9	Cas9	false	DKPIR	NSDKLIAR	1303	1119	5	8	2	4	1304	1122	3	BS3	138.06807	9.660024	false	true	false	false	internal > 4	0.0
Scan: 21052 Run: 20190410_QExHFX1_RSLC1_Beveridge_Clausen_IMP_DSS_JRmethod_R1 P1_K.KNLIGALLFDSGETAEATR.L P2_K.AGFIKR.Q 1 5	20190410_QExHFX1_RSLC1_Beveridge_Clausen_IMP_DSS_JRmethod_R1	21052	20190410_QExHFX1_RSLC1_Beveridge_Clausen_IMP_DSS_JRmethod_R1.mgf	5013	4	709.391109	2,833.535330	0.535330	4	2,833.533775	0.533775	Cas9	Cas9	false	Cas9	Cas9	false	AGFIKR	KNLIGALLFDSGETAEATR	918	49	6	19	5	1	922	49	4	BS3	138.06807	9.640312	false	true	false	false	internal > 4	0.0		0.0	0.0	0.0	0.0	-0.9999999960000001	508	190	4
Scan: 11013 Run: 20190410_QExHFX1_RSLC1_Beveridge_Clausen_IMP_DSS_JRmethod_R1 P1_R.NSDKLIAR.K P2_R.NSDKLIAR.K 4 4	20190410_QExHFX1_RSLC1_Beveridge_Clausen_IMP_DSS_JRmethod_R1	11013	20190410_QExHFX1_RSLC1_Beveridge_Clausen_IMP_DSS_JRmethod_R1.mgf	939	4	493.281259	1,969.095930	0.095930	4	1,969.095619	0.095619	Cas9	Cas9	false	Cas9	Cas9	false	NSDKLIAR	NSDKLIAR	1119	1119	8	8	4	4	1122	1122	4	BS3	138.06807	9.637186	false	true	false	false	internal > 4	0.0		0.0	0.0	0.0	0.0	-0.9999999960000001	475	95	4
Scan: 17252 Run: 20190410_QExHFX1_RSLC1_Beveridge_Clausen_IMP_DSS_JRmethod_R1 P1_K.VVDELVKVMGR.H P2_R.KPAFLSGEQK.K 7 1	20190410_QExHFX1_RSLC1_Beveridge_Clausen_IMP_DSS_JRmethod_R1	17252	20190410_QExHFX1_RSLC1_Beveridge_Clausen_IMP_DSS_JRmethod_R1.mgf	3738	3	834.791971	2,501.354084	0.354084	3	2,501.356329	0.356329	Cas9	Cas9	false	Cas9	Cas9	false	KPAFLSGEQK	VVDELVKVMGR	540	747	10	11	1	7	540	753	3	BS3	138.06807	9.61777	false	true	false	false	internal > 4	0.0		0.0	0.0	0.0	0.0	-0.9999999960000001	506	193	4
Scan: 13496 Run: 20190410_QExHFX1_RSLC1_Beveridge_Clausen_IMP_DSS_JRmethod_R1 P1_K.LVDSTDKADLR.L P2_K.LVDSTDKADLR.L 7 7	20190410_QExHFX1_RSLC1_Beveridge_Clausen_IMP_DSS_JRmethod_R1	13496	20190410_QExHFX1_RSLC1_Beveridge_Clausen_IMP_DSS_JRmethod_R1.mgf	2034	4	651.344355	2,601.348314	0.348314	4	2,601.349721	0.349721	Cas9	Cas9	false	Cas9	Cas9	false	LVDSTDKADLR	LVDSTDKADLR	146	146	11	11	7	7	152	152	4	BS3	138.06807	9.601403	false	true	false	false	internal > 4	0.0
Scan: 10642 Run: 20190410_QExHFX1_RSLC1_Beveridge_Clausen_IMP_DSS_JRmethod_R1 P1_R.NSDKLIAR.K P2_R.NSDKLIAR.K 4 4	20190410_QExHFX1_RSLC1_Beveridge_Clausen_IMP_DSS_JRmethod_R1	10642	20190410_QExHFX1_RSLC1_Beveridge_Clausen_IMP_DSS_JRmethod_R1.mgf	816	4	493.281227	1,969.095802	0.095802	4	1,969.095619	0.095619	Cas9	Cas9	false	Cas9	Cas9	false	NSDKLIAR	NSDKLIAR	1119	1119	8	8	4	4	1122	1122	4	BS3	138.06807	9.596595	false	true	false	false	internal > 4	0.0
Scan: 19495 Run: 20190410_QExHFX1_RSLC1_Beveridge_Clausen_IMP_DSS_JRmethod_R1 P1_K.QSGKTILDFLK.S P2_K.NLPNEKVLPK.H 4 6	20190410_QExHFX1_RSLC1_Beveridge_Clausen_IMP_DSS_JRmethod_R1	19495	20190410_QExHFX1_RSLC1_Beveridge_Clausen_IMP_DSS_JRmethod_R1.mgf	4550	4	635.369266	2,537.447958	0.447958	4	2,537.446857	0.446857	Cas9	Cas9	false	Cas9	Cas9	false	NLPNEKVLPK	QSGKTILDFLK	505	678	10	11	6	4	510	681	4	BS3	138.06807	9.580996	false	true	false	false	internal > 4	0.0		0.0	0.0	0.0	0.0	-0.9999999960000001	485	113	4
Scan: 11748 Run: 20190410_QExHFX1_RSLC1_Beveridge_Clausen_IMP_DSS_JRmethod_R1 P1_R.KFDNLTK.A P2_K.APLSASMIKR.Y 1 9	20190410_QExHFX1_RSLC1_Beveridge_Clausen_IMP_DSS_JRmethod_R1	11748	20190410_QExHFX1_RSLC1_Beveridge_Clausen_IMP_DSS_JRmethod_R1.mgf	1226	3	698.053223	2,091.137840	0.137840	3	2,091.139792	0.139792	Cas9	Cas9	false	Cas9	Cas9	false	APLSASMIKR	KFDNLTK	319	900	10	7	9	1	327	900	3	BS3	138.06807	9.570957	false	true	false	false	internal > 4	0.0
Scan: 7741 Run: 20190410_QExHFX1_RSLC1_Beveridge_Clausen_IMP_DSS_JRmethod_R1 P1_K.NLPNEKVLPK.H P2_R.HSIKK.N 6 4	20190410_QExHFX1_RSLC1_Beveridge_Clausen_IMP_DSS_JRmethod_R1	7741	20190410_QExHFX1_RSLC1_Beveridge_Clausen_IMP_DSS_JRmethod_R1.mgf	168	3	634.378662	1,900.114157	0.114157	3	1,900.114564	0.114564	Cas9	Cas9	false	Cas9	Cas9	false	HSIKK	NLPNEKVLPK	45	505	5	10	4	6	48	510	3	BS3	138.06807	9.500722	false	true	false	false	internal > 4	0.0		0.0	0.0	0.0	0.0	-0.9999999960000001	138	121	4
Scan: 10781 Run: 20190410_QExHFX1_RSLC1_Beveridge_Clausen_IMP_DSS_JRmethod_R1 P1_R.NSDKLIAR.K P2_R.NSDKLIAR.K 4 4	20190410_QExHFX1_RSLC1_Beveridge_Clausen_IMP_DSS_JRmethod_R1	10781	20190410_QExHFX1_RSLC1_Beveridge_Clausen_IMP_DSS_JRmethod_R1.mgf	877	4	493.281372	1,969.096382	0.096382	4	1,969.095619	0.095619	Cas9	Cas9	false	Cas9	Cas9	false	NSDKLIAR	NSDKLIAR	1119	1119	8	8	4	4	1122	1122	4	BS3	138.06807	9.48412	false	true	false	false	internal > 4	0.0
Scan: 13234 Run: 20190410_QExHFX1_RSLC1_Beveridge_Clausen_IMP_DSS_JRmethod_R1 P1_K.KGILQTVK.V P2_K.KDLIIK.L 1 1	20190410_QExHFX1_RSLC1_Beveridge_Clausen_IMP_DSS_JRmethod_R1	13234	20190410_QExHFX1_RSLC1_Beveridge_Clausen_IMP_DSS_JRmethod_R1.mgf	1905	4	439.034882	1,752.110422	0.110422	4	1,752.112440	0.112440	Cas9	Cas9	false	Cas9	Cas9	false	KGILQTVK	KDLIIK	739	1196	8	6	1	1	739	1196	4	BS3	138.06807	9.463391	false	true	false	false	internal > 4	0.0		0.0	0.0	0.0	0.0	-0.9999999960000001	499	188	4
Scan: 22704 Run: 20190410_QExHFX1_RSLC1_Beveridge_Clausen_IMP_DSS_JRmethod_R1 P1_K.YDENDKLIR.E P2_K.TILDFLKSDGFANR.N 6 7	20190410_QExHFX1_RSLC1_Beveridge_Clausen_IMP_DSS_JRmethod_R1	22704	20190410_QExHFX1_RSLC1_Beveridge_Clausen_IMP_DSS_JRmethod_R1.mgf	5307	4	725.626292	2,898.476062	0.476062	4	2,898.476319	0.476319	Cas9	Cas9	false	Cas9	Cas9	false	YDENDKLIR	TILDFLKSDGFANR	947	682	9	14	6	7	952	688	4	BS3	138.06807	9.436793	false	true	false	false	internal > 4	0.0		0.0	0.0	0.0	0.0	-0.9999999960000001	210	125	4
Scan: 19915 Run: 20190410_QExHFX1_RSLC1_Beveridge_Clausen_IMP_DSS_JRmethod_R1 P1_K.KNLIGALLFDSGETAEATR.L P2_K.GYKEVK.K 1 3	20190410_QExHFX1_RSLC1_Beveridge_Clausen_IMP_DSS_JRmethod_R1	19915	20190410_QExHFX1_RSLC1_Beveridge_Clausen_IMP_DSS_JRmethod_R1.mgf	4707	4	717.385034	2,865.511030	0.511030	4	2,865.512371	0.512371	Cas9	Cas9	false	Cas9	Cas9	false	GYKEVK	KNLIGALLFDSGETAEATR	1190	49	6	19	3	1	1192	49	4	BS3	138.06807	9.417078	false	true	false	false	internal > 4	0.0		0.0	0.0	0.0	0.0	-0.9999999960000001	497	176	4
Scan: 14406 Run: 20190410_QExHFX1_RSLC1_Beveridge_Clausen_IMP_DSS_JRmethod_R1 P1_R.NSDKLIAR.K P2_K.DDSIDNKVLTR.S 4 7	20190410_QExHFX1_RSLC1_Beveridge_Clausen_IMP_DSS_JRmethod_R1	14406	20190410_QExHFX1_RSLC1_Beveridge_Clausen_IMP_DSS_JRmethod_R1.mgf	2456	4	583.064649	2,328.229490	0.229490	4	2,328.228483	0.228483	Cas9	Cas9	false	Cas9	Cas9	false	NSDKLIAR	DDSIDNKVLTR	1119	853	8	11	4	7	1122	859	4	BS3	138.06807	9.347225	false	true	false	false	internal > 4	0.0
Scan: 10119 Run: 20190410_QExHFX1_RSLC1_Beveridge_Clausen_IMP_DSS_JRmethod_R1 P1_K.LVDSTDKADLR.L P2_K.GYKEVK.K 7 3	20190410_QExHFX1_RSLC1_Beveridge_Clausen_IMP_DSS_JRmethod_R1	10119	20190410_QExHFX1_RSLC1_Beveridge_Clausen_IMP_DSS_JRmethod_R1.mgf	638	3	698.376125	2,092.106546	0.106546	3	2,092.105182	0.105182	Cas9	Cas9	false	Cas9	Cas9	false	LVDSTDKADLR	GYKEVK	146	1190	11	6	7	3	152	1192	3	BS3	138.06807	9.328673	false	true	false	false	internal > 4	0.0
Scan: 17483 Run: 20190410_QExHFX1_RSLC1_Beveridge_Clausen_IMP_DSS_JRmethod_R1 P1_K.QSGKTILDFLK.S P2_R.DKQSGK.T 4 2	20190410_QExHFX1_RSLC1_Beveridge_Clausen_IMP_DSS_JRmethod_R1	17483	20190410_QExHFX1_RSLC1_Beveridge_Clausen_IMP_DSS_JRmethod_R1.mgf	3837	3	683.712342	2,048.115197	0.115197	3	2,048.115353	0.115353	Cas9	Cas9	false	Cas9	Cas9	false	DKQSGK	QSGKTILDFLK	676	678	6	11	2	4	677	681	3	BS3	138.06807	9.304365	false	true	false	false	internal > 4	0.0		0.0	0.0	0.0	0.0	-0.9999999960000001	494	110	4
Scan: 10898 Run: 20190410_QExHFX1_RSLC1_Beveridge_Clausen_IMP_DSS_JRmethod_R1 P1_R.NSDKLIAR.K P2_R.NSDKLIAR.K 4 4	20190410_QExHFX1_RSLC1_Beveridge_Clausen_IMP_DSS_JRmethod_R1	10898	20190410_QExHFX1_RSLC1_Beveridge_Clausen_IMP_DSS_JRmethod_R1.mgf	909	4	493.281530	1,969.097014	0.097014	4	1,969.095619	0.095619	Cas9	Cas9	false	Cas9	Cas9	false	NSDKLIAR	NSDKLIAR	1119	1119	8	8	4	4	1122	1122	4	BS3	138.06807	9.272081	false	true	false	false	internal > 4	0.0
Scan: 12861 Run: 20190410_QExHFX1_RSLC1_Beveridge_Clausen_IMP_DSS_JRmethod_R1 P1_K.LVDSTDKADLR.L P2_K.LVDSTDKADLR.L 7 7	20190410_QExHFX1_RSLC1_Beveridge_Clausen_IMP_DSS_JRmethod_R1	12861	20190410_QExHFX1_RSLC1_Beveridge_Clausen_IMP_DSS_JRmethod_R1.mgf	1691	4	651.344849	2,601.350290	0.350290	4	2,601.349721	0.349721	Cas9	Cas9	false	Cas9	Cas9	false	LVDSTDKADLR	LVDSTDKADLR	146	146	11	11	7	7	152	152	4	BS3	138.06807	9.259319	false	true	false	false	internal > 4	0.0
Scan: 11897 Run: 20190410_QExHFX1_RSLC1_Beveridge_Clausen_IMP_DSS_JRmethod_R1 P1_K.SDNVPSEEVVKK.M P2_K.LVDSTDKADLR.L 11 7	20190410_QExHFX1_RSLC1_Beveridge_Clausen_IMP_DSS_JRmethod_R1	11897	20190410_QExHFX1_RSLC1_Beveridge_Clausen_IMP_DSS_JRmethod_R1.mgf	1306	4	675.853664	2,699.385550	0.385550	4	2,699.386500	0.386500	Cas9	Cas9	false	Cas9	Cas9	false	SDNVPSEEVVKK	LVDSTDKADLR	871	146	12	11	11	7	881	152	4	BS3	138.06807	9.229871	false	true	false	false	internal > 4	0.0
Scan: 4530 Run: 20190410_QExHFX1_RSLC1_Beveridge_Clausen_IMP_DSS_JRmethod_R1 P1_K.GYKEVK.K P2_K.GQKNSR.E 3 3	20190410_QExHFX1_RSLC1_Beveridge_Clausen_IMP_DSS_JRmethod_R1	4530	20190410_QExHFX1_RSLC1_Beveridge_Clausen_IMP_DSS_JRmethod_R1.mgf	8	3	517.282675	1,548.826196	0.826196	3	1,548.825988	0.825988	Cas9	Cas9	false	Cas9	Cas9	false	GQKNSR	GYKEVK	777	1190	6	6	3	3	779	1192	3	BS3	138.06807	9.228328	false	true	false	false	internal > 4	0.0		0.0	0.0	0.0	0.0	-0.9999999960000001	490	109	4
Scan: 15215 Run: 20190410_QExHFX1_RSLC1_Beveridge_Clausen_IMP_DSS_JRmethod_R1 P1_K.YPKLESEFVYGDYK.V P2_K.LKSVK.E 3 2	20190410_QExHFX1_RSLC1_Beveridge_Clausen_IMP_DSS_JRmethod_R1	15215	20190410_QExHFX1_RSLC1_Beveridge_Clausen_IMP_DSS_JRmethod_R1.mgf	2903	3	817.101403	2,448.282380	0.282380	3	2,448.282813	0.282813	Cas9	Cas9	false	Cas9	Cas9	false	LKSVK	YPKLESEFVYGDYK	1161	1005	5	14	2	3	1162	1007	3	BS3	138.06807	9.223817	false	true	false	false	internal > 4	0.0		0.0	0.0	0.0	0.0	-0.9999999960000001	489	108	4
Scan: 12584 Run: 20190410_QExHFX1_RSLC1_Beveridge_Clausen_IMP_DSS_JRmethod_R1 P1_R.NSDKLIAR.K P2_K.KDLIIK.L 4 1	20190410_QExHFX1_RSLC1_Beveridge_Clausen_IMP_DSS_JRmethod_R1	12584	20190410_QExHFX1_RSLC1_Beveridge_Clausen_IMP_DSS_JRmethod_R1.mgf	1567	4	446.523116	1,782.063358	0.063358	4	1,782.061466	0.061466	Cas9	Cas9	false	Cas9	Cas9	false	NSDKLIAR	KDLIIK	1119	1196	8	6	4	1	1122	1196	4	BS3	138.06807	9.214538	false	true	false	false	internal > 4	0.0		0.0	0.0	0.0	0.0	-0.9999999960000001	393	160	4
Scan: 17975 Run: 20190410_QExHFX1_RSLC1_Beveridge_Clausen_IMP_DSS_JRmethod_R1 P1_K.YDENDKLIR.E P2_K.DFQFYKVR.E 6 6	20190410_QExHFX1_RSLC1_Beveridge_Clausen_IMP_DSS_JRmethod_R1	17975	20190410_QExHFX1_RSLC1_Beveridge_Clausen_IMP_DSS_JRmethod_R1.mgf	4026	4	602.058953	2,404.206706	0.206706	4	2,404.206294	0.206294	Cas9	Cas9	false	Cas9	Cas9	false	DFQFYKVR	YDENDKLIR	973	947	8	9	6	6	978	952	4	BS3	138.06807	9.210826	false	true	false	false	internal > 4	0.0		0.0	0.0	0.0	0.0	-0.9999999960000001	487	220	4
Scan: 9556 Run: 20190410_QExHFX1_RSLC1_Beveridge_Clausen_IMP_DSS_JRmethod_R1 P1_R.NSDKLIAR.K P2_R.DKPIR.E 4 2	20190410_QExHFX1_RSLC1_Beveridge_Clausen_IMP_DSS_JRmethod_R1	9556	20190410_QExHFX1_RSLC1_Beveridge_Clausen_IMP_DSS_JRmethod_R1.mgf	488	3	561.324829	1,680.952658	0.952658	3	1,680.952250	0.952250	Cas9	Cas9	false	Cas9	Cas9	false	DKPIR	NSDKLIAR	1303	1119	5	8	2	4	1304	1122	3	BS3	138.06807	9.169783	false	true	false	false	internal > 4	0.0
Scan: 19632 Run: 20190410_QExHFX1_RSLC1_Beveridge_Clausen_IMP_DSS_JRmethod_R1 P1_K.QSGKTILDFLK.S P2_K.NLPNEKVLPK.H 4 6	20190410_QExHFX1_RSLC1_Beveridge_Clausen_IMP_DSS_JRmethod_R1	19632	20190410_QExHFX1_RSLC1_Beveridge_Clausen_IMP_DSS_JRmethod_R1.mgf	4609	4	635.368628	2,537.445406	0.445406	4	2,537.446857	0.446857	Cas9	Cas9	false	Cas9	Cas9	false	NLPNEKVLPK	QSGKTILDFLK	505	678	10	11	6	4	510	681	4	BS3	138.06807	9.165638	false	true	false	false	internal > 4	0.0
Scan: 10370 Run: 20190410_QExHFX1_RSLC1_Beveridge_Clausen_IMP_DSS_JRmethod_R1 P1_K.AGFIKR.Q P2_K.AGFIKR.Q 5 5	20190410_QExHFX1_RSLC1_Beveridge_Clausen_IMP_DSS_JRmethod_R1	10370	20190410_QExHFX1_RSLC1_Beveridge_Clausen_IMP_DSS_JRmethod_R1.mgf	695	3	507.308469	1,518.903578	0.903578	3	1,518.903451	0.903451	Cas9	Cas9	false	Cas9	Cas9	false	AGFIKR	AGFIKR	918	918	6	6	5	5	922	922	3	BS3	138.06807	9.1258	false	true	false	false	internal > 4	0.0		0.0	0.0	0.0	0.0	-0.9999999960000001	461	105	4
Scan: 12018 Run: 20190410_QExHFX1_RSLC1_Beveridge_Clausen_IMP_DSS_JRmethod_R1 P1_K.KGILQTVK.V P2_K.KGILQTVK.V 1 1	20190410_QExHFX1_RSLC1_Beveridge_Clausen_IMP_DSS_JRmethod_R1	12018	20190410_QExHFX1_RSLC1_Beveridge_Clausen_IMP_DSS_JRmethod_R1.mgf	1357	4	478.307180	1,909.199614	0.199614	4	1,909.197567	0.197567	Cas9	Cas9	false	Cas9	Cas9	false	KGILQTVK	KGILQTVK	739	739	8	8	1	1	739	739	4	BS3	138.06807	9.064794	false	true	false	false	internal > 4	0.0		0.0	0.0	0.0	0.0	-0.9999999960000001	483	212	4
Scan: 16887 Run: 20190410_QExHFX1_RSLC1_Beveridge_Clausen_IMP_DSS_JRmethod_R1 P1_K.VKYVTEGMR.K P2_R.QEDFYPFLKDNR.E 2 9	20190410_QExHFX1_RSLC1_Beveridge_Clausen_IMP_DSS_JRmethod_R1	16887	20190410_QExHFX1_RSLC1_Beveridge_Clausen_IMP_DSS_JRmethod_R1.mgf	3618	4	702.597778	2,806.362006	0.362006	4	2,806.363599	0.363599	Cas9	Cas9	false	Cas9	Cas9	false	VKYVTEGMR	QEDFYPFLKDNR	531	430	9	12	2	9	532	438	4	BS3	138.06807	9.008725	false	true	false	false	internal > 4	0.0		0.0	0.0	0.0	0.0	-0.9999999960000001	482	104	4
Scan: 12226 Run: 20190410_QExHFX1_RSLC1_Beveridge_Clausen_IMP_DSS_JRmethod_R1 P1_K.LVDSTDKADLR.L P2_K.AGFIKR.Q 7 5	20190410_QExHFX1_RSLC1_Beveridge_Clausen_IMP_DSS_JRmethod_R1	12226	20190410_QExHFX1_RSLC1_Beveridge_Clausen_IMP_DSS_JRmethod_R1.mgf	1426	3	687.716277	2,060.127002	0.127002	3	2,060.126586	0.126586	Cas9	Cas9	false	Cas9	Cas9	false	LVDSTDKADLR	AGFIKR	146	918	11	6	7	5	152	922	3	BS3	138.06807	9.003055	false	true	false	false	internal > 4	0.0
Scan: 7921 Run: 20190410_QExHFX1_RSLC1_Beveridge_Clausen_IMP_DSS_JRmethod_R1 P1_K.SEQEIGKATAK.Y P2_K.SEQEIGKATAK.Y 7 7	20190410_QExHFX1_RSLC1_Beveridge_Clausen_IMP_DSS_JRmethod_R1	7921	20190410_QExHFX1_RSLC1_Beveridge_Clausen_IMP_DSS_JRmethod_R1.mgf	212	4	615.826284	2,459.276030	0.276030	4	2,459.275495	0.275495	Cas9	Cas9	false	Cas9	Cas9	false	SEQEIGKATAK	SEQEIGKATAK	1029	1029	11	11	7	7	1035	1035	4	BS3	138.06807	8.998171	false	true	false	false	internal > 4	0.0		0.0	0.0	0.0	0.0	-0.9999999960000001	480	223	4
Scan: 14191 Run: 20190410_QExHFX1_RSLC1_Beveridge_Clausen_IMP_DSS_JRmethod_R1 P1_K.SKLVSDFR.K P2_R.QITKHVAQILDSR.M 2 4	20190410_QExHFX1_RSLC1_Beveridge_Clausen_IMP_DSS_JRmethod_R1	14191	20190410_QExHFX1_RSLC1_Beveridge_Clausen_IMP_DSS_JRmethod_R1.mgf	2334	5	520.294087	2,596.434053	0.434053	5	2,596.433667	0.433667	Cas9	Cas9	false	Cas9	Cas9	false	SKLVSDFR	QITKHVAQILDSR	964	930	8	13	2	4	965	933	5	BS3	138.06807	8.994349	false	true	false	false	internal > 4	0.0		0.0	0.0	0.0	0.0	-0.9999999960000001	479	170	4
Scan: 11545 Run: 20190410_QExHFX1_RSLC1_Beveridge_Clausen_IMP_DSS_JRmethod_R1 P1_K.SDNVPSEEVVKK.M P2_K.LVDSTDKADLR.L 11 7	20190410_QExHFX1_RSLC1_Beveridge_Clausen_IMP_DSS_JRmethod_R1	11545	20190410_QExHFX1_RSLC1_Beveridge_Clausen_IMP_DSS_JRmethod_R1.mgf	1125	3	900.803002	2,699.387177	0.387177	3	2,699.386500	0.386500	Cas9	Cas9	false	Cas9	Cas9	false	SDNVPSEEVVKK	LVDSTDKADLR	871	146	12	11	11	7	881	152	3	BS3	138.06807	8.978094	false	true	false	false	internal > 4	0.0
Scan: 21985 Run: 20190410_QExHFX1_RSLC1_Beveridge_Clausen_IMP_DSS_JRmethod_R1 P1_R.QEDFYPFLKDNR.E P2_R.QEDFYPFLKDNR.E 9 9	20190410_QExHFX1_RSLC1_Beveridge_Clausen_IMP_DSS_JRmethod_R1	21985	20190410_QExHFX1_RSLC1_Beveridge_Clausen_IMP_DSS_JRmethod_R1.mgf	5227	4	820.894771	3,279.549978	0.549978	4	3,279.551277	0.551277	Cas9	Cas9	false	Cas9	Cas9	false	QEDFYPFLKDNR	QEDFYPFLKDNR	430	430	12	12	9	9	438	438	4	BS3	138.06807	8.962831	false	true	false	false	internal > 4	0.0
Scan: 10506 Run: 20190410_QExHFX1_RSLC1_Beveridge_Clausen_IMP_DSS_JRmethod_R1 P1_R.NSDKLIAR.K P2_R.NSDKLIAR.K 4 4	20190410_QExHFX1_RSLC1_Beveridge_Clausen_IMP_DSS_JRmethod_R1	10506	20190410_QExHFX1_RSLC1_Beveridge_Clausen_IMP_DSS_JRmethod_R1.mgf	761	4	493.281250	1,969.095894	0.095894	4	1,969.095619	0.095619	Cas9	Cas9	false	Cas9	Cas9	false	NSDKLIAR	NSDKLIAR	1119	1119	8	8	4	4	1122	1122	4	BS3	138.06807	8.898803	false	true	false	false	internal > 4	0.0
Scan: 11134 Run: 20190410_QExHFX1_RSLC1_Beveridge_Clausen_IMP_DSS_JRmethod_R1 P1_R.NSDKLIAR.K P2_R.NSDKLIAR.K 4 4	20190410_QExHFX1_RSLC1_Beveridge_Clausen_IMP_DSS_JRmethod_R1	11134	20190410_QExHFX1_RSLC1_Beveridge_Clausen_IMP_DSS_JRmethod_R1.mgf	976	4	493.281318	1,969.096166	0.096166	4	1,969.095619	0.095619	Cas9	Cas9	false	Cas9	Cas9	false	NSDKLIAR	NSDKLIAR	1119	1119	8	8	4	4	1122	1122	4	BS3	138.06807	8.884346	false	true	false	false	internal > 4	0.0
Scan: 10905 Run: 20190410_QExHFX1_RSLC1_Beveridge_Clausen_IMP_DSS_JRmethod_R1 P1_K.VMKQLK.R P2_K.LVDSTDKADLR.L 3 7	20190410_QExHFX1_RSLC1_Beveridge_Clausen_IMP_DSS_JRmethod_R1	10905	20190410_QExHFX1_RSLC1_Beveridge_Clausen_IMP_DSS_JRmethod_R1.mgf	912	3	711.392706	2,131.156289	0.156289	3	2,131.155837	0.155837	Cas9	Cas9	false	Cas9	Cas9	false	LVDSTDKADLR	VMKQLK	146	651	11	6	7	3	152	653	3	BS3	138.06807	8.852814	false	true	false	false	internal > 4	0.0		0.0	0.0	0.0	0.0	-0.9999999960000001	216	136	4
Scan: 14670 Run: 20190410_QExHFX1_RSLC1_Beveridge_Clausen_IMP_DSS_JRmethod_R1 P1_K.SEQEIGKATAK.Y P2_K.DLIIKLPK.Y 7 5	20190410_QExHFX1_RSLC1_Beveridge_Clausen_IMP_DSS_JRmethod_R1	14670	20190410_QExHFX1_RSLC1_Beveridge_Clausen_IMP_DSS_JRmethod_R1.mgf	2599	4	560.329163	2,237.287546	0.287546	4	2,237.288232	0.288232	Cas9	Cas9	false	Cas9	Cas9	false	SEQEIGKATAK	DLIIKLPK	1029	1197	11	8	7	5	1035	1201	4	BS3	138.06807	8.815843	false	true	false	false	internal > 4	0.0		0.0	0.0	0.0	0.0	-0.9999999960000001	473	199	4
Scan: 20843 Run: 20190410_QExHFX1_RSLC1_Beveridge_Clausen_IMP_DSS_JRmethod_R1 P1_K.NPIDFLEAKGYK.E P2_K.FIKPILEK.M 9 3	20190410_QExHFX1_RSLC1_Beveridge_Clausen_IMP_DSS_JRmethod_R1	20843	20190410_QExHFX1_RSLC1_Beveridge_Clausen_IMP_DSS_JRmethod_R1.mgf	4969	4	630.609798	2,518.410086	0.410086	4	2,518.408682	0.408682	Cas9	Cas9	false	Cas9	Cas9	false	FIKPILEK	NPIDFLEAKGYK	379	1181	8	12	3	9	381	1189	4	BS3	138.06807	8.805816	false	true	false	false	internal > 4	0.0		0.0	0.0	0.0	0.0	-0.9999999960000001	332	130	4
Scan: 7937 Run: 20190410_QExHFX1_RSLC1_Beveridge_Clausen_IMP_DSS_JRmethod_R1 P1_K.LVDSTDKADLR.L P2_K.GQKNSR.E 7 3	20190410_QExHFX1_RSLC1_Beveridge_Clausen_IMP_DSS_JRmethod_R1	7937	20190410_QExHFX1_RSLC1_Beveridge_Clausen_IMP_DSS_JRmethod_R1.mgf	214	4	515.525047	2,058.071082	0.071082	4	2,058.070527	0.070527	Cas9	Cas9	false	Cas9	Cas9	false	LVDSTDKADLR	GQKNSR	146	777	11	6	7	3	152	779	4	BS3	138.06807	8.787734	false	true	false	false	internal > 4	0.0		0.0	0.0	0.0	0.0	-0.9999999960000001	413	186	4
Scan: 13667 Run: 20190410_QExHFX1_RSLC1_Beveridge_Clausen_IMP_DSS_JRmethod_R1 P1_K.SDNVPSEEVVKK.M P2_R.KDFQFYK.V 11 1	20190410_QExHFX1_RSLC1_Beveridge_Clausen_IMP_DSS_JRmethod_R1	13667	20190410_QExHFX1_RSLC1_Beveridge_Clausen_IMP_DSS_JRmethod_R1.mgf	2100	4	611.565034	2,442.231030	0.231030	4	2,442.231839	0.231839	Cas9	Cas9	false	Cas9	Cas9	false	SDNVPSEEVVKK	KDFQFYK	871	972	12	7	11	1	881	972	4	BS3	138.06807	8.780249	false	true	false	false	internal > 4	0.0		0.0	0.0	0.0	0.0	-0.9999999960000001	369	135	4
Scan: 13260 Run: 20190410_QExHFX1_RSLC1_Beveridge_Clausen_IMP_DSS_JRmethod_R1 P1_K.SKLVSDFR.K P2_K.KDWDPK.K 2 1	20190410_QExHFX1_RSLC1_Beveridge_Clausen_IMP_DSS_JRmethod_R1	13260	20190410_QExHFX1_RSLC1_Beveridge_Clausen_IMP_DSS_JRmethod_R1.mgf	1920	4	470.000702	1,875.973702	0.973702	4	1,875.973045	0.973045	Cas9	Cas9	false	Cas9	Cas9	false	KDWDPK	SKLVSDFR	1128	964	6	8	1	2	1128	965	4	BS3	138.06807	8.77305	false	true	false	false	internal > 4	0.0		0.0	0.0	0.0	0.0	-0.9999999960000001	339	195	4
Scan: 18484 Run: 20190410_QExHFX1_RSLC1_Beveridge_Clausen_IMP_DSS_JRmethod_R1 P1_K.LPKYSLFELENGR.K P2_R.KFDNLTK.A 3 1	20190410_QExHFX1_RSLC1_Beveridge_Clausen_IMP_DSS_JRmethod_R1	18484	20190410_QExHFX1_RSLC1_Beveridge_Clausen_IMP_DSS_JRmethod_R1.mgf	4193	4	642.848088	2,567.363246	0.363246	4	2,567.363521	0.363521	Cas9	Cas9	false	Cas9	Cas9	false	KFDNLTK	LPKYSLFELENGR	900	1202	7	13	1	3	900	1204	4	BS3	138.06807	8.752084	false	true	false	false	internal > 4	0.0		0.006578947368421052	0.0	0.0	0.006578947368421052	-0.9999999960000001	468	99	4
Scan: 16633 Run: 20190410_QExHFX1_RSLC1_Beveridge_Clausen_IMP_DSS_JRmethod_R1 P1_K.MDGTEELLVKLNR.E P2_R.EKIEK.I 10 2	20190410_QExHFX1_RSLC1_Beveridge_Clausen_IMP_DSS_JRmethod_R1	16633	20190410_QExHFX1_RSLC1_Beveridge_Clausen_IMP_DSS_JRmethod_R1.mgf	3498	4	580.063676	2,316.225598	0.225598	4	2,316.224644	0.224644	Cas9	Cas9	false	Cas9	Cas9	false	EKIEK	MDGTEELLVKLNR	442	387	5	13	2	10	443	396	4	BS3	138.06807	8.750753	false	true	false	false	internal > 4	0.0		0.006578947368421052	0.0	0.0	0.006578947368421052	-0.9999999960000001	467	98	4
Scan: 12294 Run: 20190410_QExHFX1_RSLC1_Beveridge_Clausen_IMP_DSS_JRmethod_R1 P1_K.SDNVPSEEVVKK.M P2_K.LVDSTDKADLR.L 11 7	20190410_QExHFX1_RSLC1_Beveridge_Clausen_IMP_DSS_JRmethod_R1	12294	20190410_QExHFX1_RSLC1_Beveridge_Clausen_IMP_DSS_JRmethod_R1.mgf	1457	4	675.853943	2,699.386666	0.386666	4	2,699.386500	0.386500	Cas9	Cas9	false	Cas9	Cas9	false	SDNVPSEEVVKK	LVDSTDKADLR	871	146	12	11	11	7	881	152	4	BS3	138.06807	8.741183	false	true	false	false	internal > 4	0.0
Scan: 8258 Run: 20190410_QExHFX1_RSLC1_Beveridge_Clausen_IMP_DSS_JRmethod_R1 P1_K.KLVDSTDK.A P2_K.KLVDSTDK.A 1 1	20190410_QExHFX1_RSLC1_Beveridge_Clausen_IMP_DSS_JRmethod_R1	8258	20190410_QExHFX1_RSLC1_Beveridge_Clausen_IMP_DSS_JRmethod_R1.mgf	259	4	487.767832	1,947.042222	0.042222	4	1,947.041183	0.041183	Cas9	Cas9	false	Cas9	Cas9	false	KLVDSTDK	KLVDSTDK	145	145	8	8	1	1	145	145	4	BS3	138.06807	8.687233	false	true	false	false	internal > 4	0.0		0.0	0.0	0.0	0.0	-0.9999999960000001	465	206	4
Scan: 2561 Run: 20190410_QExHFX1_RSLC1_Beveridge_Clausen_IMP_DSS_JRmethod_R1 P1_R.SDKNR.G P2_R.SDKNR.G 3 3	20190410_QExHFX1_RSLC1_Beveridge_Clausen_IMP_DSS_JRmethod_R1	2561	20190410_QExHFX1_RSLC1_Beveridge_Clausen_IMP_DSS_JRmethod_R1.mgf	2	3	459.235605	1,374.684986	0.684986	3	1,374.685135	0.685135	Cas9	Cas9	false	Cas9	Cas9	false	SDKNR	SDKNR	864	864	5	5	3	3	866	866	3	BS3	138.06807	8.650808	false	true	false	false	internal > 4	0.0		0.006578947368421052	0.0	0.0	0.006578947368421052	-0.9999999960000001	464	96	4
Scan: 13107 Run: 20190410_QExHFX1_RSLC1_Beveridge_Clausen_IMP_DSS_JRmethod_R1 P1_K.RNSDKLIAR.K P2_R.NSDKLIAR.K 5 4	20190410_QExHFX1_RSLC1_Beveridge_Clausen_IMP_DSS_JRmethod_R1	13107	20190410_QExHFX1_RSLC1_Beveridge_Clausen_IMP_DSS_JRmethod_R1.mgf	1832	3	709.405090	2,125.193441	0.193441	3	2,125.196730	0.196730	Cas9	Cas9	false	Cas9	Cas9	false	NSDKLIAR	RNSDKLIAR	1119	1118	8	9	4	5	1122	1122	3	BS3	138.06807	8.636003	false	true	false	false	internal > 4	0.0		0.006578947368421052	0.0	0.0	0.0	-0.9999999960000001	463	95	4
Scan: 15308 Run: 20190410_QExHFX1_RSLC1_Beveridge_Clausen_IMP_DSS_JRmethod_R1 P1_R.KFDNLTK.A P2_K.FIKPILEK.M 1 3	20190410_QExHFX1_RSLC1_Beveridge_Clausen_IMP_DSS_JRmethod_R1	15308	20190410_QExHFX1_RSLC1_Beveridge_Clausen_IMP_DSS_JRmethod_R1.mgf	2946	4	498.295329	1,989.152210	0.152210	4	1,989.155032	0.155032	Cas9	Cas9	false	Cas9	Cas9	false	KFDNLTK	FIKPILEK	900	379	7	8	1	3	900	381	4	BS3	138.06807	8.595456	false	true	false	false	internal > 4	0.0		0.0	0.0	0.0	0.0	-0.9999999960000001	386	192	4
Scan: 10261 Run: 20190410_QExHFX1_RSLC1_Beveridge_Clausen_IMP_DSS_JRmethod_R1 P1_K.AGFIKR.Q P2_K.AGFIKR.Q 5 5	20190410_QExHFX1_RSLC1_Beveridge_Clausen_IMP_DSS_JRmethod_R1	10261	20190410_QExHFX1_RSLC1_Beveridge_Clausen_IMP_DSS_JRmethod_R1.mgf	673	3	507.308964	1,518.905063	0.905063	3	1,518.903451	0.903451	Cas9	Cas9	false	Cas9	Cas9	false	AGFIKR	AGFIKR	918	918	6	6	5	5	922	922	3	BS3	138.06807	8.589278	false	true	false	false	internal > 4	0.0
Scan: 16574 Run: 20190410_QExHFX1_RSLC1_Beveridge_Clausen_IMP_DSS_JRmethod_R1 P1_K.FDNLTKAER.G P2_K.DFQFYKVR.E 6 6	20190410_QExHFX1_RSLC1_Beveridge_Clausen_IMP_DSS_JRmethod_R1	16574	20190410_QExHFX1_RSLC1_Beveridge_Clausen_IMP_DSS_JRmethod_R1.mgf	3473	4	584.053206	2,332.183718	0.183718	4	2,332.185164	0.185164	Cas9	Cas9	false	Cas9	Cas9	false	FDNLTKAER	DFQFYKVR	901	973	9	8	6	6	906	978	4	BS3	138.06807	8.557165	false	true	false	false	internal > 4	0.0		0.0	0.0	0.0	0.0	-0.9999999960000001	327	215	4
Scan: 9672 Run: 20190410_QExHFX1_RSLC1_Beveridge_Clausen_IMP_DSS_JRmethod_R1 P1_R.NSDKLIAR.K P2_R.DKPIR.E 4 2	20190410_QExHFX1_RSLC1_Beveridge_Clausen_IMP_DSS_JRmethod_R1	9672	20190410_QExHFX1_RSLC1_Beveridge_Clausen_IMP_DSS_JRmethod_R1.mgf	516	3	561.324280	1,680.951011	0.951011	3	1,680.952250	0.952250	Cas9	Cas9	false	Cas9	Cas9	false	DKPIR	NSDKLIAR	1303	1119	5	8	2	4	1304	1122	3	BS3	138.06807	8.545923	false	true	false	false	internal > 4	0.0
Scan: 14230 Run: 20190410_QExHFX1_RSLC1_Beveridge_Clausen_IMP_DSS_JRmethod_R1 P1_R.KVTVK.Q P2_R.GGLSELDKAGFIK.R 1 8	20190410_QExHFX1_RSLC1_Beveridge_Clausen_IMP_DSS_JRmethod_R1	14230	20190410_QExHFX1_RSLC1_Beveridge_Clausen_IMP_DSS_JRmethod_R1.mgf	2354	3	682.733120	2,045.177531	0.177531	3	2,045.177225	0.177225	Cas9	Cas9	false	Cas9	Cas9	false	KVTVK	GGLSELDKAGFIK	562	910	5	13	1	8	562	917	3	BS3	138.06807	8.535784	false	true	false	false	internal > 4	0.0
Scan: 16347 Run: 20190410_QExHFX1_RSLC1_Beveridge_Clausen_IMP_DSS_JRmethod_R1 P1_K.MDGTEELLVKLNR.E P2_R.KVTVK.Q 10 1	20190410_QExHFX1_RSLC1_Beveridge_Clausen_IMP_DSS_JRmethod_R1	16347	20190410_QExHFX1_RSLC1_Beveridge_Clausen_IMP_DSS_JRmethod_R1.mgf	3375	4	562.067146	2,244.239478	0.239478	4	2,244.239900	0.239900	Cas9	Cas9	false	Cas9	Cas9	false	KVTVK	MDGTEELLVKLNR	562	387	5	13	1	10	562	396	4	BS3	138.06807	8.524231	false	true	false	false	internal > 4	0.0		0.006578947368421052	0.0	0.0	0.006578947368421052	-0.9999999960000001	372	94	4
Scan: 7949 Run: 20190410_QExHFX1_RSLC1_Beveridge_Clausen_IMP_DSS_JRmethod_R1 P1_K.VITLKSK.L P2_R.KVTVK.Q 5 1	20190410_QExHFX1_RSLC1_Beveridge_Clausen_IMP_DSS_JRmethod_R1	7949	20190410_QExHFX1_RSLC1_Beveridge_Clausen_IMP_DSS_JRmethod_R1.mgf	217	3	500.663820	1,498.969631	0.969631	3	1,498.969797	0.969797	Cas9	Cas9	false	Cas9	Cas9	false	KVTVK	VITLKSK	562	959	5	7	1	5	562	963	3	BS3	138.06807	8.507815	false	true	false	false	internal > 4	0.0		0.006578947368421052	0.0	0.0	0.006578947368421052	-0.9999999960000001	456	93	4
Scan: 6697 Run: 20190410_QExHFX1_RSLC1_Beveridge_Clausen_IMP_DSS_JRmethod_R1 P1_K.SDNVPSEEVVKK.M P2_K.GQKNSR.E 11 3	20190410_QExHFX1_RSLC1_Beveridge_Clausen_IMP_DSS_JRmethod_R1	6697	20190410_QExHFX1_RSLC1_Beveridge_Clausen_IMP_DSS_JRmethod_R1.mgf	66	4	540.034027	2,156.107002	0.107002	4	2,156.107306	0.107306	Cas9	Cas9	false	Cas9	Cas9	false	SDNVPSEEVVKK	GQKNSR	871	777	12	6	11	3	881	779	4	BS3	138.06807	8.50063	false	true	false	false	internal > 4	0.0		0.0	0.0	0.0	0.0	-0.9999999960000001	295	167	4
Scan: 11524 Run: 20190410_QExHFX1_RSLC1_Beveridge_Clausen_IMP_DSS_JRmethod_R1 P1_R.QQLPEKYK.E P2_R.MTNFDKNLPNEK.V 6 6	20190410_QExHFX1_RSLC1_Beveridge_Clausen_IMP_DSS_JRmethod_R1	11524	20190410_QExHFX1_RSLC1_Beveridge_Clausen_IMP_DSS_JRmethod_R1.mgf	1117	4	660.087097	2,636.319282	0.319282	4	2,636.315585	0.315585	Cas9	Cas9	false	Cas9	Cas9	false	QQLPEKYK	MTNFDKNLPNEK	345	499	8	12	6	6	350	504	4	BS3	138.06807	8.49483	false	true	false	false	internal > 4	0.0		0.006578947368421052	0.0	0.0	0.006578947368421052	-0.9999999960000001	454	92	4
Scan: 12188 Run: 20190410_QExHFX1_RSLC1_Beveridge_Clausen_IMP_DSS_JRmethod_R1 P1_K.SKLVSDFR.K P2_R.QQLPEKYK.E 2 6	20190410_QExHFX1_RSLC1_Beveridge_Clausen_IMP_DSS_JRmethod_R1	12188	20190410_QExHFX1_RSLC1_Beveridge_Clausen_IMP_DSS_JRmethod_R1.mgf	1409	4	531.294132	2,121.147422	0.147422	4	2,121.146988	0.146988	Cas9	Cas9	false	Cas9	Cas9	false	SKLVSDFR	QQLPEKYK	964	345	8	8	2	6	965	350	4	BS3	138.06807	8.46515	false	true	false	false	internal > 4	0.0		0.0	0.0	0.0	0.0	-0.9999999960000001	366	191	4
Scan: 12100 Run: 20190410_QExHFX1_RSLC1_Beveridge_Clausen_IMP_DSS_JRmethod_R1 P1_K.LVDSTDKADLR.L P2_K.AGFIKR.Q 7 5	20190410_QExHFX1_RSLC1_Beveridge_Clausen_IMP_DSS_JRmethod_R1	12100	20190410_QExHFX1_RSLC1_Beveridge_Clausen_IMP_DSS_JRmethod_R1.mgf	1385	3	687.716679	2,060.128208	0.128208	3	2,060.126586	0.126586	Cas9	Cas9	false	Cas9	Cas9	false	LVDSTDKADLR	AGFIKR	146	918	11	6	7	5	152	922	3	BS3	138.06807	8.458523	false	true	false	false	internal > 4	0.0
Scan: 12944 Run: 20190410_QExHFX1_RSLC1_Beveridge_Clausen_IMP_DSS_JRmethod_R1 P1_K.TEVQTGGFSKESILPK.R P2_R.SDKNR.G 10 3	20190410_QExHFX1_RSLC1_Beveridge_Clausen_IMP_DSS_JRmethod_R1	12944	20190410_QExHFX1_RSLC1_Beveridge_Clausen_IMP_DSS_JRmethod_R1.mgf	1732	4	620.077222	2,476.279782	0.279782	4	2,476.280913	0.280913	Cas9	Cas9	false	Cas9	Cas9	false	SDKNR	TEVQTGGFSKESILPK	864	1102	5	16	3	10	866	1111	4	BS3	138.06807	8.437688	false	true	false	false	internal > 4	0.0		0.0	0.0	0.0	0.0	-0.9999999960000001	319	177	4
Scan: 6797 Run: 20190410_QExHFX1_RSLC1_Beveridge_Clausen_IMP_DSS_JRmethod_R1 P1_K.SDNVPSEEVVKK.M P2_K.GQKNSR.E 11 3	20190410_QExHFX1_RSLC1_Beveridge_Clausen_IMP_DSS_JRmethod_R1	6797	20190410_QExHFX1_RSLC1_Beveridge_Clausen_IMP_DSS_JRmethod_R1.mgf	73	4	540.034219	2,156.107770	0.107770	4	2,156.107306	0.107306	Cas9	Cas9	false	Cas9	Cas9	false	SDNVPSEEVVKK	GQKNSR	871	777	12	6	11	3	881	779	4	BS3	138.06807	8.420123	false	true	false	false	internal > 4	0.0
Scan: 19630 Run: 20190410_QExHFX1_RSLC1_Beveridge_Clausen_IMP_DSS_JRmethod_R1 P1_R.KSEETITPWNFEEVVDK.G P2_K.KDWDPK.K 1 1	20190410_QExHFX1_RSLC1_Beveridge_Clausen_IMP_DSS_JRmethod_R1	19630	20190410_QExHFX1_RSLC1_Beveridge_Clausen_IMP_DSS_JRmethod_R1.mgf	4608	4	744.868278	2,975.444006	0.444006	4	2,975.444015	0.444015	Cas9	Cas9	false	Cas9	Cas9	false	KDWDPK	KSEETITPWNFEEVVDK	1128	472	6	17	1	1	1128	472	4	BS3	138.06807	8.40991	false	true	false	false	internal > 4	0.0		0.006578947368421052	0.0	0.0	0.006578947368421052	-0.9999999960000001	449	91	4
Scan: 11206 Run: 20190410_QExHFX1_RSLC1_Beveridge_Clausen_IMP_DSS_JRmethod_R1 P1_R.NSDKLIAR.K P2_K.MKNYWR.Q 4 2	20190410_QExHFX1_RSLC1_Beveridge_Clausen_IMP_DSS_JRmethod_R1	11206	20190410_QExHFX1_RSLC1_Beveridge_Clausen_IMP_DSS_JRmethod_R1.mgf	994	4	492.509586	1,966.009238	0.009238	4	1,966.009447	0.009447	Cas9	Cas9	false	Cas9	Cas9	false	NSDKLIAR	MKNYWR	1119	883	8	6	4	2	1122	884	4	BS3	138.06807	8.408182	false	true	false	false	internal > 4	0.0		0.0	0.0	0.0	0.0	-0.9999999960000001	342	180	4
Scan: 7709 Run: 20190410_QExHFX1_RSLC1_Beveridge_Clausen_IMP_DSS_JRmethod_R1 P1_K.LVDSTDKADLR.L P2_K.GQKNSR.E 7 3	20190410_QExHFX1_RSLC1_Beveridge_Clausen_IMP_DSS_JRmethod_R1	7709	20190410_QExHFX1_RSLC1_Beveridge_Clausen_IMP_DSS_JRmethod_R1.mgf	160	4	515.525140	2,058.071454	0.071454	4	2,058.070527	0.070527	Cas9	Cas9	false	Cas9	Cas9	false	LVDSTDKADLR	GQKNSR	146	777	11	6	7	3	152	779	4	BS3	138.06807	8.40134	false	true	false	false	internal > 4	0.0
Scan: 11262 Run: 20190410_QExHFX1_RSLC1_Beveridge_Clausen_IMP_DSS_JRmethod_R1 P1_K.KDLIIK.L P2_R.DKPIR.E 1 2	20190410_QExHFX1_RSLC1_Beveridge_Clausen_IMP_DSS_JRmethod_R1	11262	20190410_QExHFX1_RSLC1_Beveridge_Clausen_IMP_DSS_JRmethod_R1.mgf	1005	3	498.980239	1,493.918888	0.918888	3	1,493.918097	0.918097	Cas9	Cas9	false	Cas9	Cas9	false	DKPIR	KDLIIK	1303	1196	5	6	2	1	1304	1196	3	BS3	138.06807	8.388172	false	true	false	false	internal > 4	0.0		0.006578947368421052	0.0	0.0	0.006578947368421052	-0.9999999960000001	446	90	4
Scan: 19234 Run: 20190410_QExHFX1_RSLC1_Beveridge_Clausen_IMP_DSS_JRmethod_R1 P1_K.NPIDFLEAKGYK.E P2_R.KFDNLTK.A 9 1	20190410_QExHFX1_RSLC1_Beveridge_Clausen_IMP_DSS_JRmethod_R1	19234	20190410_QExHFX1_RSLC1_Beveridge_Clausen_IMP_DSS_JRmethod_R1.mgf	4456	4	600.073056	2,396.263118	0.263118	4	2,396.262745	0.262745	Cas9	Cas9	false	Cas9	Cas9	false	KFDNLTK	NPIDFLEAKGYK	900	1181	7	12	1	9	900	1189	4	BS3	138.06807	8.381546	false	true	false	false	internal > 4	0.0		0.0	0.0	0.0	0.0	-0.9999999960000001	416	158	4
Scan: 17352 Run: 20190410_QExHFX1_RSLC1_Beveridge_Clausen_IMP_DSS_JRmethod_R1 P1_K.VVDELVKVMGR.H P2_K.VLTRSDKNR.G 7 7	20190410_QExHFX1_RSLC1_Beveridge_Clausen_IMP_DSS_JRmethod_R1	17352	20190410_QExHFX1_RSLC1_Beveridge_Clausen_IMP_DSS_JRmethod_R1.mgf	3782	3	829.462042	2,485.364297	0.364297	3	2,485.368623	0.368623	Cas9	Cas9	false	Cas9	Cas9	false	VVDELVKVMGR	VLTRSDKNR	747	860	11	9	7	7	753	866	3	BS3	138.06807	8.376665	false	true	false	false	internal > 4	0.0		0.0	0.0	0.0	0.0	-0.9999999960000001	181	118	4
Scan: 11379 Run: 20190410_QExHFX1_RSLC1_Beveridge_Clausen_IMP_DSS_JRmethod_R1 P1_K.VPSKK.F P2_R.LEESFLVEEDKK.H 4 11	20190410_QExHFX1_RSLC1_Beveridge_Clausen_IMP_DSS_JRmethod_R1	11379	20190410_QExHFX1_RSLC1_Beveridge_Clausen_IMP_DSS_JRmethod_R1.mgf	1046	3	721.059015	2,160.155216	0.155216	3	2,160.156548	0.156548	Cas9	Cas9	false	Cas9	Cas9	false	VPSKK	LEESFLVEEDKK	31	105	5	12	4	11	34	115	3	BS3	138.06807	8.375934	false	true	false	false	internal > 4	0.0		0.006578947368421052	0.0	0.0	0.006578947368421052	-0.9999999960000001	443	89	4
Scan: 11090 Run: 20190410_QExHFX1_RSLC1_Beveridge_Clausen_IMP_DSS_JRmethod_R1 P1_R.NSDKLIAR.K P2_K.MKNYWR.Q 4 2	20190410_QExHFX1_RSLC1_Beveridge_Clausen_IMP_DSS_JRmethod_R1	11090	20190410_QExHFX1_RSLC1_Beveridge_Clausen_IMP_DSS_JRmethod_R1.mgf	965	4	492.509674	1,966.009590	0.009590	4	1,966.009447	0.009447	Cas9	Cas9	false	Cas9	Cas9	false	NSDKLIAR	MKNYWR	1119	883	8	6	4	2	1122	884	4	BS3	138.06807	8.367634	false	true	false	false	internal > 4	0.0
Scan: 7599 Run: 20190410_QExHFX1_RSLC1_Beveridge_Clausen_IMP_DSS_JRmethod_R1 P1_K.LVDSTDKADLR.L P2_K.GQKNSR.E 7 3	20190410_QExHFX1_RSLC1_Beveridge_Clausen_IMP_DSS_JRmethod_R1	7599	20190410_QExHFX1_RSLC1_Beveridge_Clausen_IMP_DSS_JRmethod_R1.mgf	138	4	515.525157	2,058.071522	0.071522	4	2,058.070527	0.070527	Cas9	Cas9	false	Cas9	Cas9	false	LVDSTDKADLR	GQKNSR	146	777	11	6	7	3	152	779	4	BS3	138.06807	8.366831	false	true	false	false	internal > 4	0.0
Scan: 12337 Run: 20190410_QExHFX1_RSLC1_Beveridge_Clausen_IMP_DSS_JRmethod_R1 P1_K.ESILPKR.N P2_K.ESILPKR.N 6 6	20190410_QExHFX1_RSLC1_Beveridge_Clausen_IMP_DSS_JRmethod_R1	12337	20190410_QExHFX1_RSLC1_Beveridge_Clausen_IMP_DSS_JRmethod_R1.mgf	1472	3	608.031874	1,821.073793	0.073793	3	1,821.072365	0.072365	Cas9	Cas9	false	Cas9	Cas9	false	ESILPKR	ESILPKR	1112	1112	7	7	6	6	1117	1117	3	BS3	138.06807	8.343755	false	true	false	false	internal > 4	0.0
Scan: 9834 Run: 20190410_QExHFX1_RSLC1_Beveridge_Clausen_IMP_DSS_JRmethod_R1 P1_R.KMIAK.S P2_K.FKVLGNTDR.H 1 2	20190410_QExHFX1_RSLC1_Beveridge_Clausen_IMP_DSS_JRmethod_R1	9834	20190410_QExHFX1_RSLC1_Beveridge_Clausen_IMP_DSS_JRmethod_R1.mgf	560	3	598.338035	1,791.992276	0.992276	3	1,791.991672	0.991672	Cas9	Cas9	false	Cas9	Cas9	false	KMIAK	FKVLGNTDR	1024	36	5	9	1	2	1024	37	3	BS3	138.06807	8.295602	false	true	false	false	internal > 4	0.0		0.0	0.0	0.0	0.0	-0.9999999960000001	306	129	4
Scan: 13627 Run: 20190410_QExHFX1_RSLC1_Beveridge_Clausen_IMP_DSS_JRmethod_R1 P1_K.FKVLGNTDR.H P2_K.FKVLGNTDR.H 2 2	20190410_QExHFX1_RSLC1_Beveridge_Clausen_IMP_DSS_JRmethod_R1	13627	20190410_QExHFX1_RSLC1_Beveridge_Clausen_IMP_DSS_JRmethod_R1.mgf	2083	4	559.807831	2,235.202218	0.202218	4	2,235.201147	0.201147	Cas9	Cas9	false	Cas9	Cas9	false	FKVLGNTDR	FKVLGNTDR	36	36	9	9	2	2	37	37	4	BS3	138.06807	8.289307	false	true	false	false	internal > 4	0.0		0.0	0.0	0.0	0.0	-0.9999999960000001	438	162	4
Scan: 13778 Run: 20190410_QExHFX1_RSLC1_Beveridge_Clausen_IMP_DSS_JRmethod_R1 P1_R.NSDKLIAR.K P2_K.DDSIDNKVLTR.S 4 7	20190410_QExHFX1_RSLC1_Beveridge_Clausen_IMP_DSS_JRmethod_R1	13778	20190410_QExHFX1_RSLC1_Beveridge_Clausen_IMP_DSS_JRmethod_R1.mgf	2151	3	777.083679	2,328.229208	0.229208	3	2,328.228483	0.228483	Cas9	Cas9	false	Cas9	Cas9	false	NSDKLIAR	DDSIDNKVLTR	1119	853	8	11	4	7	1122	859	3	BS3	138.06807	8.267943	false	true	false	false	internal > 4	0.0
Scan: 8781 Run: 20190410_QExHFX1_RSLC1_Beveridge_Clausen_IMP_DSS_JRmethod_R1 P1_K.GYKEVK.K P2_K.AGFIKR.Q 3 5	20190410_QExHFX1_RSLC1_Beveridge_Clausen_IMP_DSS_JRmethod_R1	8781	20190410_QExHFX1_RSLC1_Beveridge_Clausen_IMP_DSS_JRmethod_R1.mgf	346	3	517.968334	1,550.883173	0.883173	3	1,550.882047	0.882047	Cas9	Cas9	false	Cas9	Cas9	false	GYKEVK	AGFIKR	1190	918	6	6	3	5	1192	922	3	BS3	138.06807	8.25166	false	true	false	false	internal > 4	0.0		0.006578947368421052	0.0	0.0	0.006578947368421052	-0.9999999960000001	433	88	4
Scan: 9065 Run: 20190410_QExHFX1_RSLC1_Beveridge_Clausen_IMP_DSS_JRmethod_R1 P1_R.KMIAK.S P2_K.FKVLGNTDR.H 1 2	20190410_QExHFX1_RSLC1_Beveridge_Clausen_IMP_DSS_JRmethod_R1	9065	20190410_QExHFX1_RSLC1_Beveridge_Clausen_IMP_DSS_JRmethod_R1.mgf	402	3	598.337585	1,791.990926	0.990926	3	1,791.991672	0.991672	Cas9	Cas9	false	Cas9	Cas9	false	KMIAK	FKVLGNTDR	1024	36	5	9	1	2	1024	37	3	BS3	138.06807	8.250236	false	true	false	false	internal > 4	0.0
Scan: 14050 Run: 20190410_QExHFX1_RSLC1_Beveridge_Clausen_IMP_DSS_JRmethod_R1 P1_K.DWDPKK.Y P2_K.DWDPKK.Y 5 5	20190410_QExHFX1_RSLC1_Beveridge_Clausen_IMP_DSS_JRmethod_R1	14050	20190410_QExHFX1_RSLC1_Beveridge_Clausen_IMP_DSS_JRmethod_R1.mgf	2252	3	571.953821	1,712.839634	0.839634	3	1,712.840969	0.840969	Cas9	Cas9	false	Cas9	Cas9	false	DWDPKK	DWDPKK	1129	1129	6	6	5	5	1133	1133	3	BS3	138.06807	8.23864	false	true	false	false	internal > 4	0.0		0.006578947368421052	0.0	0.0	0.006578947368421052	-0.9999999960000001	341	87	4
Scan: 8676 Run: 20190410_QExHFX1_RSLC1_Beveridge_Clausen_IMP_DSS_JRmethod_R1 P1_K.GYKEVK.K P2_K.AGFIKR.Q 3 5	20190410_QExHFX1_RSLC1_Beveridge_Clausen_IMP_DSS_JRmethod_R1	8676	20190410_QExHFX1_RSLC1_Beveridge_Clausen_IMP_DSS_JRmethod_R1.mgf	329	3	517.968093	1,550.882450	0.882450	3	1,550.882047	0.882047	Cas9	Cas9	false	Cas9	Cas9	false	GYKEVK	AGFIKR	1190	918	6	6	3	5	1192	922	3	BS3	138.06807	8.236935	false	true	false	false	internal > 4	0.0
Scan: 9056 Run: 20190410_QExHFX1_RSLC1_Beveridge_Clausen_IMP_DSS_JRmethod_R1 P1_K.SDNVPSEEVVKK.M P2_K.GYKEVK.K 11 3	20190410_QExHFX1_RSLC1_Beveridge_Clausen_IMP_DSS_JRmethod_R1	9056	20190410_QExHFX1_RSLC1_Beveridge_Clausen_IMP_DSS_JRmethod_R1.mgf	400	4	548.542706	2,190.141718	0.141718	4	2,190.141961	0.141961	Cas9	Cas9	false	Cas9	Cas9	false	SDNVPSEEVVKK	GYKEVK	871	1190	12	6	11	3	881	1192	4	BS3	138.06807	8.231548	false	true	false	false	internal > 4	0.0		0.0	0.0	0.0	0.0	-0.9999999960000001	353	127	4
Scan: 15147 Run: 20190410_QExHFX1_RSLC1_Beveridge_Clausen_IMP_DSS_JRmethod_R1 P1_K.LVDSTDKADLR.L P2_R.KDFQFYK.V 7 1	20190410_QExHFX1_RSLC1_Beveridge_Clausen_IMP_DSS_JRmethod_R1	15147	20190410_QExHFX1_RSLC1_Beveridge_Clausen_IMP_DSS_JRmethod_R1.mgf	2863	4	587.055542	2,344.193062	0.193062	4	2,344.195060	0.195060	Cas9	Cas9	false	Cas9	Cas9	false	LVDSTDKADLR	KDFQFYK	146	972	11	7	7	1	152	972	4	BS3	138.06807	8.224405	false	true	false	false	internal > 4	0.0		0.0	0.0	0.0	0.0	-0.9999999960000001	431	219	4
Scan: 10078 Run: 20190410_QExHFX1_RSLC1_Beveridge_Clausen_IMP_DSS_JRmethod_R1 P1_R.QQLPEKYK.E P2_R.QQLPEKYK.E 6 6	20190410_QExHFX1_RSLC1_Beveridge_Clausen_IMP_DSS_JRmethod_R1	10078	20190410_QExHFX1_RSLC1_Beveridge_Clausen_IMP_DSS_JRmethod_R1.mgf	628	3	735.403930	2,203.189961	0.189961	3	2,203.188855	0.188855	Cas9	Cas9	false	Cas9	Cas9	false	QQLPEKYK	QQLPEKYK	345	345	8	8	6	6	350	350	3	BS3	138.06807	8.21822	false	true	false	false	internal > 4	0.0		0.0	0.0	0.0	0.0	-0.9999999960000001	196	112	4
Scan: 11327 Run: 20190410_QExHFX1_RSLC1_Beveridge_Clausen_IMP_DSS_JRmethod_R1 P1_R.NSDKLIAR.K P2_K.MKNYWR.Q 4 2	20190410_QExHFX1_RSLC1_Beveridge_Clausen_IMP_DSS_JRmethod_R1	11327	20190410_QExHFX1_RSLC1_Beveridge_Clausen_IMP_DSS_JRmethod_R1.mgf	1028	4	492.509284	1,966.008030	0.008030	4	1,966.009447	0.009447	Cas9	Cas9	false	Cas9	Cas9	false	NSDKLIAR	MKNYWR	1119	883	8	6	4	2	1122	884	4	BS3	138.06807	8.216882	false	true	false	false	internal > 4	0.0
Scan: 7697 Run: 20190410_QExHFX1_RSLC1_Beveridge_Clausen_IMP_DSS_JRmethod_R1 P1_K.VLSAYNKHR.D P2_K.KLVDSTDK.A 7 1	20190410_QExHFX1_RSLC1_Beveridge_Clausen_IMP_DSS_JRmethod_R1	7697	20190410_QExHFX1_RSLC1_Beveridge_Clausen_IMP_DSS_JRmethod_R1.mgf	157	4	533.294536	2,129.149038	0.149038	4	2,129.148049	0.148049	Cas9	Cas9	false	Cas9	Cas9	false	VLSAYNKHR	KLVDSTDK	1294	145	9	8	7	1	1300	145	4	BS3	138.06807	8.187708	false	true	false	false	internal > 4	0.0		0.0	0.0	0.0	0.0	-0.9999999960000001	155	184	4
Scan: 15833 Run: 20190410_QExHFX1_RSLC1_Beveridge_Clausen_IMP_DSS_JRmethod_R1 P1_K.QLKEDYFK.K P2_K.QLKEDYFK.K 3 3	20190410_QExHFX1_RSLC1_Beveridge_Clausen_IMP_DSS_JRmethod_R1	15833	20190410_QExHFX1_RSLC1_Beveridge_Clausen_IMP_DSS_JRmethod_R1.mgf	3156	4	570.296287	2,277.156042	0.156042	4	2,277.156885	0.156885	Cas9	Cas9	false	Cas9	Cas9	false	QLKEDYFK	QLKEDYFK	567	567	8	8	3	3	569	569	4	BS3	138.06807	8.184905	false	true	false	false	internal > 4	0.0		0.0	0.0	0.0	0.0	-0.9999999960000001	427	155	4
Scan: 9936 Run: 20190410_QExHFX1_RSLC1_Beveridge_Clausen_IMP_DSS_JRmethod_R1 P1_K.MKNYWR.Q P2_R.DKPIR.E 2 2	20190410_QExHFX1_RSLC1_Beveridge_Clausen_IMP_DSS_JRmethod_R1	9936	20190410_QExHFX1_RSLC1_Beveridge_Clausen_IMP_DSS_JRmethod_R1.mgf	596	3	560.296082	1,677.866417	0.866417	3	1,677.866078	0.866078	Cas9	Cas9	false	Cas9	Cas9	false	DKPIR	MKNYWR	1303	883	5	6	2	2	1304	884	3	BS3	138.06807	8.177785	false	true	false	false	internal > 4	0.0		0.0	0.0	0.0	0.0	-0.9999999960000001	134	120	4
Scan: 7301 Run: 20190410_QExHFX1_RSLC1_Beveridge_Clausen_IMP_DSS_JRmethod_R1 P1_K.GYKEVK.K P2_K.GYKEVK.K 3 3	20190410_QExHFX1_RSLC1_Beveridge_Clausen_IMP_DSS_JRmethod_R1	7301	20190410_QExHFX1_RSLC1_Beveridge_Clausen_IMP_DSS_JRmethod_R1.mgf	102	3	528.627686	1,582.861229	0.861229	3	1,582.860643	0.860643	Cas9	Cas9	false	Cas9	Cas9	false	GYKEVK	GYKEVK	1190	1190	6	6	3	3	1192	1192	3	BS3	138.06807	8.171736	false	true	false	false	internal > 4	0.0		0.006578947368421052	0.0	0.0	0.006578947368421052	-0.9999999960000001	425	86	4
Scan: 5675 Run: 20190410_QExHFX1_RSLC1_Beveridge_Clausen_IMP_DSS_JRmethod_R1 P1_K.GQKNSR.E P2_K.AGFIKR.Q 3 5	20190410_QExHFX1_RSLC1_Beveridge_Clausen_IMP_DSS_JRmethod_R1	5675	20190410_QExHFX1_RSLC1_Beveridge_Clausen_IMP_DSS_JRmethod_R1.mgf	32	3	506.623208	1,516.847795	0.847795	3	1,516.847392	0.847392	Cas9	Cas9	false	Cas9	Cas9	false	GQKNSR	AGFIKR	777	918	6	6	3	5	779	922	3	BS3	138.06807	8.167472	false	true	false	false	internal > 4	0.0
Scan: 11323 Run: 20190410_QExHFX1_RSLC1_Beveridge_Clausen_IMP_DSS_JRmethod_R1 P1_R.NSDKLIAR.K P2_K.MKNYWR.Q 4 2	20190410_QExHFX1_RSLC1_Beveridge_Clausen_IMP_DSS_JRmethod_R1	11323	20190410_QExHFX1_RSLC1_Beveridge_Clausen_IMP_DSS_JRmethod_R1.mgf	1026	4	492.509712	1,966.009742	0.009742	4	1,966.009447	0.009447	Cas9	Cas9	false	Cas9	Cas9	false	NSDKLIAR	MKNYWR	1119	883	8	6	4	2	1122	884	4	BS3	138.06807	8.142875	false	true	false	false	internal > 4	0.0
Scan: 10700 Run: 20190410_QExHFX1_RSLC1_Beveridge_Clausen_IMP_DSS_JRmethod_R1 P1_R.QQLPEKYK.E P2_K.KDWDPK.K 6 1	20190410_QExHFX1_RSLC1_Beveridge_Clausen_IMP_DSS_JRmethod_R1	10700	20190410_QExHFX1_RSLC1_Beveridge_Clausen_IMP_DSS_JRmethod_R1.mgf	844	3	653.678833	1,958.014670	0.014670	3	1,958.014912	0.014912	Cas9	Cas9	false	Cas9	Cas9	false	KDWDPK	QQLPEKYK	1128	345	6	8	1	6	1128	350	3	BS3	138.06807	8.142432	false	true	false	false	internal > 4	0.0		0.0	0.0	0.0	0.0	-0.9999999960000001	179	111	4
Scan: 10295 Run: 20190410_QExHFX1_RSLC1_Beveridge_Clausen_IMP_DSS_JRmethod_R1 P1_K.QLKEDYFK.K P2_R.KVTVK.Q 3 1	20190410_QExHFX1_RSLC1_Beveridge_Clausen_IMP_DSS_JRmethod_R1	10295	20190410_QExHFX1_RSLC1_Beveridge_Clausen_IMP_DSS_JRmethod_R1.mgf	680	3	594.673254	1,780.997933	0.997933	3	1,780.997470	0.997470	Cas9	Cas9	false	Cas9	Cas9	false	KVTVK	QLKEDYFK	562	567	5	8	1	3	562	569	3	BS3	138.06807	8.134981	false	true	false	false	internal > 4	0.0		0.006578947368421052	0.0	0.0	0.006578947368421052	-0.9999999960000001	357	85	4
Scan: 7989 Run: 20190410_QExHFX1_RSLC1_Beveridge_Clausen_IMP_DSS_JRmethod_R1 P1_K.VITLKSK.L P2_R.EKIEK.I 5 2	20190410_QExHFX1_RSLC1_Beveridge_Clausen_IMP_DSS_JRmethod_R1	7989	20190410_QExHFX1_RSLC1_Beveridge_Clausen_IMP_DSS_JRmethod_R1.mgf	226	3	524.658854	1,570.954733	0.954733	3	1,570.954541	0.954541	Cas9	Cas9	false	Cas9	Cas9	false	EKIEK	VITLKSK	442	959	5	7	2	5	443	963	3	BS3	138.06807	8.067462	false	true	false	false	internal > 4	0.0		0.006578947368421052	0.0	0.0	0.006578947368421052	-0.9999999960000001	420	84	4
Scan: 12663 Run: 20190410_QExHFX1_RSLC1_Beveridge_Clausen_IMP_DSS_JRmethod_R1 P1_K.SKLVSDFR.K P2_R.QQLPEKYK.E 2 6	20190410_QExHFX1_RSLC1_Beveridge_Clausen_IMP_DSS_JRmethod_R1	12663	20190410_QExHFX1_RSLC1_Beveridge_Clausen_IMP_DSS_JRmethod_R1.mgf	1605	4	531.293511	2,121.144938	0.144938	4	2,121.146988	0.146988	Cas9	Cas9	false	Cas9	Cas9	false	SKLVSDFR	QQLPEKYK	964	345	8	8	2	6	965	350	4	BS3	138.06807	8.064335	false	true	false	false	internal > 4	0.0
Scan: 11621 Run: 20190410_QExHFX1_RSLC1_Beveridge_Clausen_IMP_DSS_JRmethod_R1 P1_R.NSDKLIAR.K P2_K.MKNYWR.Q 4 2	20190410_QExHFX1_RSLC1_Beveridge_Clausen_IMP_DSS_JRmethod_R1	11621	20190410_QExHFX1_RSLC1_Beveridge_Clausen_IMP_DSS_JRmethod_R1.mgf	1161	4	492.509674	1,966.009590	0.009590	4	1,966.009447	0.009447	Cas9	Cas9	false	Cas9	Cas9	false	NSDKLIAR	MKNYWR	1119	883	8	6	4	2	1122	884	4	BS3	138.06807	8.047429	false	true	false	false	internal > 4	0.0
Scan: 12362 Run: 20190410_QExHFX1_RSLC1_Beveridge_Clausen_IMP_DSS_JRmethod_R1 P1_K.LVDSTDKADLR.L P2_K.AGFIKR.Q 7 5	20190410_QExHFX1_RSLC1_Beveridge_Clausen_IMP_DSS_JRmethod_R1	12362	20190410_QExHFX1_RSLC1_Beveridge_Clausen_IMP_DSS_JRmethod_R1.mgf	1480	3	687.716649	2,060.128118	0.128118	3	2,060.126586	0.126586	Cas9	Cas9	false	Cas9	Cas9	false	LVDSTDKADLR	AGFIKR	146	918	11	6	7	5	152	922	3	BS3	138.06807	8.037106	false	true	false	false	internal > 4	0.0
Scan: 19219 Run: 20190410_QExHFX1_RSLC1_Beveridge_Clausen_IMP_DSS_JRmethod_R1 P1_K.NPIDFLEAKGYK.E P2_R.KFDNLTK.A 9 1	20190410_QExHFX1_RSLC1_Beveridge_Clausen_IMP_DSS_JRmethod_R1	19219	20190410_QExHFX1_RSLC1_Beveridge_Clausen_IMP_DSS_JRmethod_R1.mgf	4452	3	799.761278	2,396.262005	0.262005	3	2,396.262745	0.262745	Cas9	Cas9	false	Cas9	Cas9	false	KFDNLTK	NPIDFLEAKGYK	900	1181	7	12	1	9	900	1189	3	BS3	138.06807	8.030108	false	true	false	false	internal > 4	0.0
Scan: 15735 Run: 20190410_QExHFX1_RSLC1_Beveridge_Clausen_IMP_DSS_JRmethod_R1 P1_K.SEQEIGKATAK.Y P2_K.DNREKIEK.I 7 5	20190410_QExHFX1_RSLC1_Beveridge_Clausen_IMP_DSS_JRmethod_R1	15735	20190410_QExHFX1_RSLC1_Beveridge_Clausen_IMP_DSS_JRmethod_R1.mgf	3128	3	777.410459	2,329.209548	0.209548	3	2,329.212500	0.212500	Cas9	Cas9	false	Cas9	Cas9	false	SEQEIGKATAK	DNREKIEK	1029	439	11	8	7	5	1035	443	3	BS3	138.06807	7.983292	false	true	false	false	internal > 4	0.0		0.006578947368421052	0.0	0.0	0.006578947368421052	-0.9999999960000001	415	83	4
Scan: 16612 Run: 20190410_QExHFX1_RSLC1_Beveridge_Clausen_IMP_DSS_JRmethod_R1 P1_R.QLLNAKLITQR.K P2_K.QLKEDYFK.K 6 3	20190410_QExHFX1_RSLC1_Beveridge_Clausen_IMP_DSS_JRmethod_R1	16612	20190410_QExHFX1_RSLC1_Beveridge_Clausen_IMP_DSS_JRmethod_R1.mgf	3490	4	627.106639	2,504.397450	0.397450	4	2,504.400243	0.400243	Cas9	Cas9	false	Cas9	Cas9	false	QLKEDYFK	QLLNAKLITQR	567	889	8	11	3	6	569	894	4	BS3	138.06807	7.973336	false	true	false	false	internal > 4	0.0		0.0	0.0	0.0	0.0	-0.9999999960000001	141	152	4
Scan: 7833 Run: 20190410_QExHFX1_RSLC1_Beveridge_Clausen_IMP_DSS_JRmethod_R1 P1_K.LVDSTDKADLR.L P2_K.GQKNSR.E 7 3	20190410_QExHFX1_RSLC1_Beveridge_Clausen_IMP_DSS_JRmethod_R1	7833	20190410_QExHFX1_RSLC1_Beveridge_Clausen_IMP_DSS_JRmethod_R1.mgf	202	4	515.525312	2,058.072142	0.072142	4	2,058.070527	0.070527	Cas9	Cas9	false	Cas9	Cas9	false	LVDSTDKADLR	GQKNSR	146	777	11	6	7	3	152	779	4	BS3	138.06807	7.971709	false	true	false	false	internal > 4	0.0
Scan: 10519 Run: 20190410_QExHFX1_RSLC1_Beveridge_Clausen_IMP_DSS_JRmethod_R1 P1_R.SDKNR.G P2_K.FIKPILEK.M 3 3	20190410_QExHFX1_RSLC1_Beveridge_Clausen_IMP_DSS_JRmethod_R1	10519	20190410_QExHFX1_RSLC1_Beveridge_Clausen_IMP_DSS_JRmethod_R1.mgf	764	3	582.005249	1,742.993918	0.993918	3	1,742.993052	0.993052	Cas9	Cas9	false	Cas9	Cas9	false	SDKNR	FIKPILEK	864	379	5	8	3	3	866	381	3	BS3	138.06807	7.953399	false	true	false	false	internal > 4	0.0		0.0	0.0	0.0	0.0	-0.9999999960000001	205	114	4
Scan: 18239 Run: 20190410_QExHFX1_RSLC1_Beveridge_Clausen_IMP_DSS_JRmethod_R1 P1_R.QEDFYPFLKDNR.E P2_K.EDYFKK.I 9 5	20190410_QExHFX1_RSLC1_Beveridge_Clausen_IMP_DSS_JRmethod_R1	18239	20190410_QExHFX1_RSLC1_Beveridge_Clausen_IMP_DSS_JRmethod_R1.mgf	4102	4	635.309879	2,537.210410	0.210410	4	2,537.211439	0.211439	Cas9	Cas9	false	Cas9	Cas9	false	EDYFKK	QEDFYPFLKDNR	570	430	6	12	5	9	574	438	4	BS3	138.06807	7.952619	false	true	false	false	internal > 4	0.0		0.006578947368421052	0.0	0.0	0.006578947368421052	-0.9999999960000001	411	82	4
Scan: 10231 Run: 20190410_QExHFX1_RSLC1_Beveridge_Clausen_IMP_DSS_JRmethod_R1 P1_K.LVDSTDKADLR.L P2_K.GYKEVK.K 7 3	20190410_QExHFX1_RSLC1_Beveridge_Clausen_IMP_DSS_JRmethod_R1	10231	20190410_QExHFX1_RSLC1_Beveridge_Clausen_IMP_DSS_JRmethod_R1.mgf	667	4	524.033591	2,092.105258	0.105258	4	2,092.105182	0.105182	Cas9	Cas9	false	Cas9	Cas9	false	LVDSTDKADLR	GYKEVK	146	1190	11	6	7	3	152	1192	4	BS3	138.06807	7.948501	false	true	false	false	internal > 4	0.0		0.0	0.0	0.0	0.0	-0.9999999960000001	223	175	4
Scan: 5143 Run: 20190410_QExHFX1_RSLC1_Beveridge_Clausen_IMP_DSS_JRmethod_R1 P1_R.EKIEK.I P2_R.EKIEK.I 2 2	20190410_QExHFX1_RSLC1_Beveridge_Clausen_IMP_DSS_JRmethod_R1	5143	20190410_QExHFX1_RSLC1_Beveridge_Clausen_IMP_DSS_JRmethod_R1.mgf	19	3	477.276866	1,428.808769	0.808769	3	1,428.807543	0.807543	Cas9	Cas9	false	Cas9	Cas9	false	EKIEK	EKIEK	442	442	5	5	2	2	443	443	3	BS3	138.06807	7.895982	false	true	false	false	internal > 4	0.0		0.006578947368421052	0.0	0.0	0.006578947368421052	-0.9999999960000001	409	81	4
Scan: 10313 Run: 20190410_QExHFX1_RSLC1_Beveridge_Clausen_IMP_DSS_JRmethod_R1 P1_K.MIAKSEQEIGK.A P2_K.FDNLTKAER.G 4 6	20190410_QExHFX1_RSLC1_Beveridge_Clausen_IMP_DSS_JRmethod_R1	10313	20190410_QExHFX1_RSLC1_Beveridge_Clausen_IMP_DSS_JRmethod_R1.mgf	686	4	620.822919	2,479.262570	0.262570	4	2,479.262821	0.262821	Cas9	Cas9	false	Cas9	Cas9	false	MIAKSEQEIGK	FDNLTKAER	1025	901	11	9	4	6	1028	906	4	BS3	138.06807	7.891342	false	true	false	false	internal > 4	0.0		0.006578947368421052	0.0	0.0	0.0	-0.9999999960000001	408	25	4
Scan: 11975 Run: 20190410_QExHFX1_RSLC1_Beveridge_Clausen_IMP_DSS_JRmethod_R1 P1_R.NSDKLIAR.K P2_K.MKNYWR.Q 4 2	20190410_QExHFX1_RSLC1_Beveridge_Clausen_IMP_DSS_JRmethod_R1	11975	20190410_QExHFX1_RSLC1_Beveridge_Clausen_IMP_DSS_JRmethod_R1.mgf	1340	4	492.510075	1,966.011194	0.011194	4	1,966.009447	0.009447	Cas9	Cas9	false	Cas9	Cas9	false	NSDKLIAR	MKNYWR	1119	883	8	6	4	2	1122	884	4	BS3	138.06807	7.87276	false	true	false	false	internal > 4	0.0
Scan: 10116 Run: 20190410_QExHFX1_RSLC1_Beveridge_Clausen_IMP_DSS_JRmethod_R1 P1_K.LVDSTDKADLR.L P2_K.GYKEVK.K 7 3	20190410_QExHFX1_RSLC1_Beveridge_Clausen_IMP_DSS_JRmethod_R1	10116	20190410_QExHFX1_RSLC1_Beveridge_Clausen_IMP_DSS_JRmethod_R1.mgf	637	4	524.033864	2,092.106350	0.106350	4	2,092.105182	0.105182	Cas9	Cas9	false	Cas9	Cas9	false	LVDSTDKADLR	GYKEVK	146	1190	11	6	7	3	152	1192	4	BS3	138.06807	7.871919	false	true	false	false	internal > 4	0.0
Scan: 16009 Run: 20190410_QExHFX1_RSLC1_Beveridge_Clausen_IMP_DSS_JRmethod_R1 P1_R.SDKNR.G P2_K.NPIDFLEAKGYK.E 3 9	20190410_QExHFX1_RSLC1_Beveridge_Clausen_IMP_DSS_JRmethod_R1	16009	20190410_QExHFX1_RSLC1_Beveridge_Clausen_IMP_DSS_JRmethod_R1.mgf	3227	3	717.707031	2,150.099264	0.099264	3	2,150.100765	0.100765	Cas9	Cas9	false	Cas9	Cas9	false	SDKNR	NPIDFLEAKGYK	864	1181	5	12	3	9	866	1189	3	BS3	138.06807	7.821302	false	true	false	false	internal > 4	0.0
Scan: 10997 Run: 20190410_QExHFX1_RSLC1_Beveridge_Clausen_IMP_DSS_JRmethod_R1 P1_K.VKYVTEGMR.K P2_R.GKSDNVPSEEVVK.K 2 2	20190410_QExHFX1_RSLC1_Beveridge_Clausen_IMP_DSS_JRmethod_R1	10997	20190410_QExHFX1_RSLC1_Beveridge_Clausen_IMP_DSS_JRmethod_R1.mgf	935	4	656.586921	2,622.318578	0.318578	4	2,622.321064	0.321064	Cas9	Cas9	false	Cas9	Cas9	false	VKYVTEGMR	GKSDNVPSEEVVK	531	869	9	13	2	2	532	870	4	BS3	138.06807	7.776624	false	true	false	false	internal > 4	0.0
Scan: 14818 Run: 20190410_QExHFX1_RSLC1_Beveridge_Clausen_IMP_DSS_JRmethod_R1 P1_K.SKLVSDFR.K P2_K.SKLVSDFR.K 2 2	20190410_QExHFX1_RSLC1_Beveridge_Clausen_IMP_DSS_JRmethod_R1	14818	20190410_QExHFX1_RSLC1_Beveridge_Clausen_IMP_DSS_JRmethod_R1.mgf	2681	4	510.783955	2,039.106714	0.106714	4	2,039.105121	0.105121	Cas9	Cas9	false	Cas9	Cas9	false	SKLVSDFR	SKLVSDFR	964	964	8	8	2	2	965	965	4	BS3	138.06807	7.752663	false	true	false	false	internal > 4	0.0		0.0	0.0	0.0	0.0	-0.9999999960000001	351	205	4
Scan: 13294 Run: 20190410_QExHFX1_RSLC1_Beveridge_Clausen_IMP_DSS_JRmethod_R1 P1_K.NLPNEKVLPK.H P2_K.NLPNEKVLPK.H 6 6	20190410_QExHFX1_RSLC1_Beveridge_Clausen_IMP_DSS_JRmethod_R1	13294	20190410_QExHFX1_RSLC1_Beveridge_Clausen_IMP_DSS_JRmethod_R1.mgf	1942	4	610.860018	2,439.410966	0.410966	4	2,439.410077	0.410077	Cas9	Cas9	false	Cas9	Cas9	false	NLPNEKVLPK	NLPNEKVLPK	505	505	10	10	6	6	510	510	4	BS3	138.06807	7.733692	false	true	false	false	internal > 4	0.0		0.0	0.0	0.0	0.0	-0.9999999960000001	227	187	4
Scan: 18459 Run: 20190410_QExHFX1_RSLC1_Beveridge_Clausen_IMP_DSS_JRmethod_R1 P1_K.QLKEDYFK.K P2_R.GGLSELDKAGFIK.R 3 8	20190410_QExHFX1_RSLC1_Beveridge_Clausen_IMP_DSS_JRmethod_R1	18459	20190410_QExHFX1_RSLC1_Beveridge_Clausen_IMP_DSS_JRmethod_R1.mgf	4183	3	848.118688	2,541.334235	0.334235	3	2,541.336640	0.336640	Cas9	Cas9	false	Cas9	Cas9	false	QLKEDYFK	GGLSELDKAGFIK	567	910	8	13	3	8	569	917	3	BS3	138.06807	7.732218	false	true	false	false	internal > 4	0.0
Scan: 10361 Run: 20190410_QExHFX1_RSLC1_Beveridge_Clausen_IMP_DSS_JRmethod_R1 P1_K.SDNVPSEEVVKK.M P2_K.AGFIKR.Q 11 5	20190410_QExHFX1_RSLC1_Beveridge_Clausen_IMP_DSS_JRmethod_R1	10361	20190410_QExHFX1_RSLC1_Beveridge_Clausen_IMP_DSS_JRmethod_R1.mgf	693	3	720.395252	2,158.163927	0.163927	3	2,158.163365	0.163365	Cas9	Cas9	false	Cas9	Cas9	false	SDNVPSEEVVKK	AGFIKR	871	918	12	6	11	5	881	922	3	BS3	138.06807	7.715314	false	true	false	false	internal > 4	0.0		0.0	0.0	0.0	0.0	-0.9999999960000001	143	117	4
Scan: 6901 Run: 20190410_QExHFX1_RSLC1_Beveridge_Clausen_IMP_DSS_JRmethod_R1 P1_K.SDNVPSEEVVKK.M P2_K.GQKNSR.E 11 3	20190410_QExHFX1_RSLC1_Beveridge_Clausen_IMP_DSS_JRmethod_R1	6901	20190410_QExHFX1_RSLC1_Beveridge_Clausen_IMP_DSS_JRmethod_R1.mgf	81	3	719.709653	2,156.107130	0.107130	3	2,156.107306	0.107306	Cas9	Cas9	false	Cas9	Cas9	false	SDNVPSEEVVKK	GQKNSR	871	777	12	6	11	3	881	779	3	BS3	138.06807	7.707363	false	true	false	false	internal > 4	0.0
Scan: 11952 Run: 20190410_QExHFX1_RSLC1_Beveridge_Clausen_IMP_DSS_JRmethod_R1 P1_K.LVDSTDKADLR.L P2_K.AGFIKR.Q 7 5	20190410_QExHFX1_RSLC1_Beveridge_Clausen_IMP_DSS_JRmethod_R1	11952	20190410_QExHFX1_RSLC1_Beveridge_Clausen_IMP_DSS_JRmethod_R1.mgf	1330	4	516.039081	2,060.127218	0.127218	4	2,060.126586	0.126586	Cas9	Cas9	false	Cas9	Cas9	false	LVDSTDKADLR	AGFIKR	146	918	11	6	7	5	152	922	4	BS3	138.06807	7.695254	false	true	false	false	internal > 4	0.0		0.0	0.0	0.0	0.0	-0.9999999960000001	225	157	4
Scan: 12908 Run: 20190410_QExHFX1_RSLC1_Beveridge_Clausen_IMP_DSS_JRmethod_R1 P1_R.NSDKLIAR.K P2_R.DAIKLDSR.K 4 4	20190410_QExHFX1_RSLC1_Beveridge_Clausen_IMP_DSS_JRmethod_R1	12908	20190410_QExHFX1_RSLC1_Beveridge_Clausen_IMP_DSS_JRmethod_R1.mgf	1711	3	657.700586	1,970.079929	0.079929	3	1,970.079635	0.079635	Cas9	Cas9	false	DECOY:Cas9	DECOY:REV_Cas9	true	NSDKLIAR	DAIKLDSR	1119	247	8	8	4	4	1122	250	3	BS3	138.06807	7.680375	true	false	true	false	internal > 4	0.003076923076923077		0.006578947368421052	0.0	0.5	0.006578947368421052	-0.9999999960000001	177	102	0
Scan: 14494 Run: 20190410_QExHFX1_RSLC1_Beveridge_Clausen_IMP_DSS_JRmethod_R1 P1_K.VPSKK.F P2_R.QEDFYPFLKDNR.E 4 9	20190410_QExHFX1_RSLC1_Beveridge_Clausen_IMP_DSS_JRmethod_R1	14494	20190410_QExHFX1_RSLC1_Beveridge_Clausen_IMP_DSS_JRmethod_R1.mgf	2506	3	756.395416	2,266.164419	0.164419	3	2,266.163366	0.163366	Cas9	Cas9	false	Cas9	Cas9	false	VPSKK	QEDFYPFLKDNR	31	430	5	12	4	9	34	438	3	BS3	138.06807	7.680354	false	true	false	false	internal > 4	0.003076923076923077
Scan: 7316 Run: 20190410_QExHFX1_RSLC1_Beveridge_Clausen_IMP_DSS_JRmethod_R1 P1_K.SEQEIGKATAK.Y P2_R.KMIAK.S 7 1	20190410_QExHFX1_RSLC1_Beveridge_Clausen_IMP_DSS_JRmethod_R1	7316	20190410_QExHFX1_RSLC1_Beveridge_Clausen_IMP_DSS_JRmethod_R1.mgf	106	3	635.684004	1,904.030183	0.030183	3	1,904.028846	0.028846	Cas9	Cas9	false	Cas9	Cas9	false	SEQEIGKATAK	KMIAK	1029	1024	11	5	7	1	1035	1024	3	BS3	138.06807	7.661778	false	true	false	false	internal > 4	0.003076923076923077		0.0	0.0	0.0	0.0	-0.9999999960000001	240	123	4
Scan: 17827 Run: 20190410_QExHFX1_RSLC1_Beveridge_Clausen_IMP_DSS_JRmethod_R1 P1_R.LEESFLVEEDKK.H P2_R.LEESFLVEEDKK.H 11 11	20190410_QExHFX1_RSLC1_Beveridge_Clausen_IMP_DSS_JRmethod_R1	17827	20190410_QExHFX1_RSLC1_Beveridge_Clausen_IMP_DSS_JRmethod_R1.mgf	3971	4	767.890869	3,067.534370	0.534370	4	3,067.537641	0.537641	Cas9	Cas9	false	Cas9	Cas9	false	LEESFLVEEDKK	LEESFLVEEDKK	105	105	12	12	11	11	115	115	4	BS3	138.06807	7.646861	false	true	false	false	internal > 4	0.003076923076923077		0.006578947368421052	0.0	0.0	0.006578947368421052	-0.9999999960000001	394	79	4
Scan: 12455 Run: 20190410_QExHFX1_RSLC1_Beveridge_Clausen_IMP_DSS_JRmethod_R1 P1_R.NSDKLIAR.K P2_K.KDLIIK.L 4 1	20190410_QExHFX1_RSLC1_Beveridge_Clausen_IMP_DSS_JRmethod_R1	12455	20190410_QExHFX1_RSLC1_Beveridge_Clausen_IMP_DSS_JRmethod_R1.mgf	1520	4	446.522675	1,782.061594	0.061594	4	1,782.061466	0.061466	Cas9	Cas9	false	Cas9	Cas9	false	NSDKLIAR	KDLIIK	1119	1196	8	6	4	1	1122	1196	4	BS3	138.06807	7.645098	false	true	false	false	internal > 4	0.003076923076923077
Scan: 5221 Run: 20190410_QExHFX1_RSLC1_Beveridge_Clausen_IMP_DSS_JRmethod_R1 P1_R.LSKSR.R P2_R.LSKSR.R 3 3	20190410_QExHFX1_RSLC1_Beveridge_Clausen_IMP_DSS_JRmethod_R1	5221	20190410_QExHFX1_RSLC1_Beveridge_Clausen_IMP_DSS_JRmethod_R1.mgf	22	3	439.933111	1,316.777504	0.777504	3	1,316.777579	0.777579	Cas9	Cas9	false	Cas9	Cas9	false	LSKSR	LSKSR	220	220	5	5	3	3	222	222	3	BS3	138.06807	7.643422	false	true	false	false	internal > 4	0.003076923076923077		0.006578947368421052	0.0	0.0	0.006578947368421052	-0.9999999960000001	379	78	4
Scan: 10505 Run: 20190410_QExHFX1_RSLC1_Beveridge_Clausen_IMP_DSS_JRmethod_R1 P1_K.SDNVPSEEVVKK.M P2_K.AGFIKR.Q 11 5	20190410_QExHFX1_RSLC1_Beveridge_Clausen_IMP_DSS_JRmethod_R1	10505	20190410_QExHFX1_RSLC1_Beveridge_Clausen_IMP_DSS_JRmethod_R1.mgf	760	3	720.395435	2,158.164476	0.164476	3	2,158.163365	0.163365	Cas9	Cas9	false	Cas9	Cas9	false	SDNVPSEEVVKK	AGFIKR	871	918	12	6	11	5	881	922	3	BS3	138.06807	7.616712	false	true	false	false	internal > 4	0.003076923076923077
Scan: 16601 Run: 20190410_QExHFX1_RSLC1_Beveridge_Clausen_IMP_DSS_JRmethod_R1 P1_K.TEVQTGGFSKESILPK.R P2_R.KFDNLTK.A 10 1	20190410_QExHFX1_RSLC1_Beveridge_Clausen_IMP_DSS_JRmethod_R1	16601	20190410_QExHFX1_RSLC1_Beveridge_Clausen_IMP_DSS_JRmethod_R1.mgf	3486	3	908.487116	2,722.439519	0.439519	3	2,722.442893	0.442893	Cas9	Cas9	false	Cas9	Cas9	false	KFDNLTK	TEVQTGGFSKESILPK	900	1102	7	16	1	10	900	1111	3	BS3	138.06807	7.600831	false	true	false	false	internal > 4	0.003076923076923077
Scan: 15361 Run: 20190410_QExHFX1_RSLC1_Beveridge_Clausen_IMP_DSS_JRmethod_R1 P1_K.SKLVSDFR.K P2_K.SKLVSDFR.K 2 2	20190410_QExHFX1_RSLC1_Beveridge_Clausen_IMP_DSS_JRmethod_R1	15361	20190410_QExHFX1_RSLC1_Beveridge_Clausen_IMP_DSS_JRmethod_R1.mgf	2973	4	510.784060	2,039.107134	0.107134	4	2,039.105121	0.105121	Cas9	Cas9	false	Cas9	Cas9	false	SKLVSDFR	SKLVSDFR	964	964	8	8	2	2	965	965	4	BS3	138.06807	7.597043	false	true	false	false	internal > 4	0.003076923076923077
Scan: 14457 Run: 20190410_QExHFX1_RSLC1_Beveridge_Clausen_IMP_DSS_JRmethod_R1 P1_R.GGLSELDKAGFIK.R P2_R.EKIEK.I 8 2	20190410_QExHFX1_RSLC1_Beveridge_Clausen_IMP_DSS_JRmethod_R1	14457	20190410_QExHFX1_RSLC1_Beveridge_Clausen_IMP_DSS_JRmethod_R1.mgf	2489	4	530.297683	2,117.161626	0.161626	4	2,117.161969	0.161969	Cas9	Cas9	false	Cas9	Cas9	false	EKIEK	GGLSELDKAGFIK	442	910	5	13	2	8	443	917	4	BS3	138.06807	7.587497	false	true	false	false	internal > 4	0.003076923076923077		0.0	0.0	0.0	0.0	-0.9999999960000001	316	164	4
Scan: 15458 Run: 20190410_QExHFX1_RSLC1_Beveridge_Clausen_IMP_DSS_JRmethod_R1 P1_R.KFDNLTK.A P2_K.FIKPILEK.M 1 3	20190410_QExHFX1_RSLC1_Beveridge_Clausen_IMP_DSS_JRmethod_R1	15458	20190410_QExHFX1_RSLC1_Beveridge_Clausen_IMP_DSS_JRmethod_R1.mgf	3019	4	498.295662	1,989.153542	0.153542	4	1,989.155032	0.155032	Cas9	Cas9	false	Cas9	Cas9	false	KFDNLTK	FIKPILEK	900	379	7	8	1	3	900	381	4	BS3	138.06807	7.570357	false	true	false	false	internal > 4	0.003076923076923077
Scan: 15460 Run: 20190410_QExHFX1_RSLC1_Beveridge_Clausen_IMP_DSS_JRmethod_R1 P1_R.KFDNLTK.A P2_K.FIKPILEK.M 1 3	20190410_QExHFX1_RSLC1_Beveridge_Clausen_IMP_DSS_JRmethod_R1	15460	20190410_QExHFX1_RSLC1_Beveridge_Clausen_IMP_DSS_JRmethod_R1.mgf	3020	4	498.295782	1,989.154022	0.154022	4	1,989.155032	0.155032	Cas9	Cas9	false	Cas9	Cas9	false	KFDNLTK	FIKPILEK	900	379	7	8	1	3	900	381	4	BS3	138.06807	7.569853	false	true	false	false	internal > 4	0.003076923076923077
Scan: 15313 Run: 20190410_QExHFX1_RSLC1_Beveridge_Clausen_IMP_DSS_JRmethod_R1 P1_R.KLINGIR.D P2_K.FIKPILEK.M 1 3	20190410_QExHFX1_RSLC1_Beveridge_Clausen_IMP_DSS_JRmethod_R1	15313	20190410_QExHFX1_RSLC1_Beveridge_Clausen_IMP_DSS_JRmethod_R1.mgf	2949	3	646.743225	1,937.207846	0.207846	3	1,937.207737	0.207737	Cas9	Cas9	false	Cas9	Cas9	false	KLINGIR	FIKPILEK	669	379	7	8	1	3	669	381	3	BS3	138.06807	7.566501	false	true	false	false	internal > 4	0.003076923076923077		0.006578947368421052	0.0	0.0	0.006578947368421052	-0.9999999960000001	385	77	4
Scan: 6353 Run: 20190410_QExHFX1_RSLC1_Beveridge_Clausen_IMP_DSS_JRmethod_R1 P1_K.IIKDK.D P2_K.IIKDK.D 3 3	20190410_QExHFX1_RSLC1_Beveridge_Clausen_IMP_DSS_JRmethod_R1	6353	20190410_QExHFX1_RSLC1_Beveridge_Clausen_IMP_DSS_JRmethod_R1.mgf	50	3	457.293598	1,368.858965	0.858965	3	1,368.859185	0.859185	Cas9	Cas9	false	Cas9	Cas9	false	IIKDK	IIKDK	604	604	5	5	3	3	606	606	3	BS3	138.06807	7.558414	false	true	false	false	internal > 4	0.003076923076923077		0.006578947368421052	0.0	0.0	0.006578947368421052	-0.9999999960000001	384	76	4
Scan: 12486 Run: 20190410_QExHFX1_RSLC1_Beveridge_Clausen_IMP_DSS_JRmethod_R1 P1_R.KLINGIR.D P2_R.KFDNLTK.A 1 1	20190410_QExHFX1_RSLC1_Beveridge_Clausen_IMP_DSS_JRmethod_R1	12486	20190410_QExHFX1_RSLC1_Beveridge_Clausen_IMP_DSS_JRmethod_R1.mgf	1531	4	454.772552	1,815.061102	0.061102	4	1,815.061800	0.061800	Cas9	Cas9	false	Cas9	Cas9	false	KFDNLTK	KLINGIR	900	669	7	7	1	1	900	669	4	BS3	138.06807	7.545771	false	true	false	false	internal > 4	0.003076923076923077		0.0	0.0	0.0	0.0	-0.9999999960000001	383	185	4
Scan: 7487 Run: 20190410_QExHFX1_RSLC1_Beveridge_Clausen_IMP_DSS_JRmethod_R1 P1_R.SDKNR.G P2_R.KFDNLTK.A 3 1	20190410_QExHFX1_RSLC1_Beveridge_Clausen_IMP_DSS_JRmethod_R1	7487	20190410_QExHFX1_RSLC1_Beveridge_Clausen_IMP_DSS_JRmethod_R1.mgf	125	3	541.289856	1,620.847739	0.847739	3	1,620.847115	0.847115	Cas9	Cas9	false	Cas9	Cas9	false	SDKNR	KFDNLTK	864	900	5	7	3	1	866	900	3	BS3	138.06807	7.5355	false	true	false	false	internal > 4	0.003076923076923077
Scan: 12616 Run: 20190410_QExHFX1_RSLC1_Beveridge_Clausen_IMP_DSS_JRmethod_R1 P1_K.ESILPKR.N P2_K.ESILPKR.N 6 6	20190410_QExHFX1_RSLC1_Beveridge_Clausen_IMP_DSS_JRmethod_R1	12616	20190410_QExHFX1_RSLC1_Beveridge_Clausen_IMP_DSS_JRmethod_R1.mgf	1580	3	608.030884	1,821.070823	0.070823	3	1,821.072365	0.072365	Cas9	Cas9	false	Cas9	Cas9	false	ESILPKR	ESILPKR	1112	1112	7	7	6	6	1117	1117	3	BS3	138.06807	7.534378	false	true	false	false	internal > 4	0.003076923076923077
Scan: 14474 Run: 20190410_QExHFX1_RSLC1_Beveridge_Clausen_IMP_DSS_JRmethod_R1 P1_K.VPSKK.F P2_R.QEDFYPFLKDNR.E 4 9	20190410_QExHFX1_RSLC1_Beveridge_Clausen_IMP_DSS_JRmethod_R1	14474	20190410_QExHFX1_RSLC1_Beveridge_Clausen_IMP_DSS_JRmethod_R1.mgf	2497	3	756.395524	2,266.164743	0.164743	3	2,266.163366	0.163366	Cas9	Cas9	false	Cas9	Cas9	false	VPSKK	QEDFYPFLKDNR	31	430	5	12	4	9	34	438	3	BS3	138.06807	7.454527	false	true	false	false	internal > 4	0.003076923076923077
Scan: 5123 Run: 20190410_QExHFX1_RSLC1_Beveridge_Clausen_IMP_DSS_JRmethod_R1 P1_R.LSKSR.R P2_R.LSKSR.R 3 3	20190410_QExHFX1_RSLC1_Beveridge_Clausen_IMP_DSS_JRmethod_R1	5123	20190410_QExHFX1_RSLC1_Beveridge_Clausen_IMP_DSS_JRmethod_R1.mgf	17	3	439.932989	1,316.777138	0.777138	3	1,316.777579	0.777579	Cas9	Cas9	false	Cas9	Cas9	false	LSKSR	LSKSR	220	220	5	5	3	3	222	222	3	BS3	138.06807	7.450529	false	true	false	false	internal > 4	0.003076923076923077
Scan: 7969 Run: 20190410_QExHFX1_RSLC1_Beveridge_Clausen_IMP_DSS_JRmethod_R1 P1_R.NSDKLIAR.K P2_R.LSKSR.R 4 3	20190410_QExHFX1_RSLC1_Beveridge_Clausen_IMP_DSS_JRmethod_R1	7969	20190410_QExHFX1_RSLC1_Beveridge_Clausen_IMP_DSS_JRmethod_R1.mgf	223	3	548.652832	1,642.936667	0.936667	3	1,642.936599	0.936599	Cas9	Cas9	false	Cas9	Cas9	false	LSKSR	NSDKLIAR	220	1119	5	8	3	4	222	1122	3	BS3	138.06807	7.437001	false	true	false	false	internal > 4	0.003076923076923077		0.0	0.0	0.0	0.0	-0.9999999960000001	178	103	4
Scan: 13500 Run: 20190410_QExHFX1_RSLC1_Beveridge_Clausen_IMP_DSS_JRmethod_R1 P1_R.KFDNLTK.A P2_K.APLSASMIKR.Y 1 9	20190410_QExHFX1_RSLC1_Beveridge_Clausen_IMP_DSS_JRmethod_R1	13500	20190410_QExHFX1_RSLC1_Beveridge_Clausen_IMP_DSS_JRmethod_R1.mgf	2037	3	698.052795	2,091.136556	0.136556	3	2,091.139792	0.139792	Cas9	Cas9	false	Cas9	Cas9	false	APLSASMIKR	KFDNLTK	319	900	10	7	9	1	327	900	3	BS3	138.06807	7.417147	false	true	false	false	internal > 4	0.003076923076923077
Scan: 9164 Run: 20190410_QExHFX1_RSLC1_Beveridge_Clausen_IMP_DSS_JRmethod_R1 P1_K.SDNVPSEEVVKK.M P2_K.GYKEVK.K 11 3	20190410_QExHFX1_RSLC1_Beveridge_Clausen_IMP_DSS_JRmethod_R1	9164	20190410_QExHFX1_RSLC1_Beveridge_Clausen_IMP_DSS_JRmethod_R1.mgf	413	4	548.542854	2,190.142310	0.142310	4	2,190.141961	0.141961	Cas9	Cas9	false	Cas9	Cas9	false	SDNVPSEEVVKK	GYKEVK	871	1190	12	6	11	3	881	1192	4	BS3	138.06807	7.409458	false	true	false	false	internal > 4	0.003076923076923077
Scan: 10969 Run: 20190410_QExHFX1_RSLC1_Beveridge_Clausen_IMP_DSS_JRmethod_R1 P1_R.NSDKLIAR.K P2_K.MKNYWR.Q 4 2	20190410_QExHFX1_RSLC1_Beveridge_Clausen_IMP_DSS_JRmethod_R1	10969	20190410_QExHFX1_RSLC1_Beveridge_Clausen_IMP_DSS_JRmethod_R1.mgf	927	4	492.509867	1,966.010362	0.010362	4	1,966.009447	0.009447	Cas9	Cas9	false	Cas9	Cas9	false	NSDKLIAR	MKNYWR	1119	883	8	6	4	2	1122	884	4	BS3	138.06807	7.403067	false	true	false	false	internal > 4	0.003076923076923077
Scan: 14658 Run: 20190410_QExHFX1_RSLC1_Beveridge_Clausen_IMP_DSS_JRmethod_R1 P1_K.SKLVSDFR.K P2_K.SKLVSDFR.K 2 2	20190410_QExHFX1_RSLC1_Beveridge_Clausen_IMP_DSS_JRmethod_R1	14658	20190410_QExHFX1_RSLC1_Beveridge_Clausen_IMP_DSS_JRmethod_R1.mgf	2593	4	510.783691	2,039.105658	0.105658	4	2,039.105121	0.105121	Cas9	Cas9	false	Cas9	Cas9	false	SKLVSDFR	SKLVSDFR	964	964	8	8	2	2	965	965	4	BS3	138.06807	7.379986	false	true	false	false	internal > 4	0.003076923076923077
Scan: 12759 Run: 20190410_QExHFX1_RSLC1_Beveridge_Clausen_IMP_DSS_JRmethod_R1 P1_K.LVDSTDKADLR.L P2_R.GEKATLNDKR.F 7 9	20190410_QExHFX1_RSLC1_Beveridge_Clausen_IMP_DSS_JRmethod_R1	12759	20190410_QExHFX1_RSLC1_Beveridge_Clausen_IMP_DSS_JRmethod_R1.mgf	1638	3	834.441172	2,500.301687	0.301687	3	2,500.313276	0.313276	Cas9	Cas9	false	DECOY:Cas9	DECOY:REV_Cas9	true	LVDSTDKADLR	GEKATLNDKR	146	464	11	10	7	9	152	472	3	BS3	138.06807	7.362068	true	false	true	false	internal > 4	0.004807692307692308		0.011764705882352941	0.0	0.5	0.011834319526627219	-0.9999999960000001	373	75	0
Scan: 15180 Run: 20190410_QExHFX1_RSLC1_Beveridge_Clausen_IMP_DSS_JRmethod_R1 P1_K.MDGTEELLVKLNR.E P2_R.KVTVK.Q 10 1	20190410_QExHFX1_RSLC1_Beveridge_Clausen_IMP_DSS_JRmethod_R1	15180	20190410_QExHFX1_RSLC1_Beveridge_Clausen_IMP_DSS_JRmethod_R1.mgf	2882	4	562.066956	2,244.238718	0.238718	4	2,244.239900	0.239900	Cas9	Cas9	false	Cas9	Cas9	false	KVTVK	MDGTEELLVKLNR	562	387	5	13	1	10	562	396	4	BS3	138.06807	7.358808	false	true	false	false	internal > 4	0.004807692307692308
Scan: 10643 Run: 20190410_QExHFX1_RSLC1_Beveridge_Clausen_IMP_DSS_JRmethod_R1 P1_K.SDNVPSEEVVKK.M P2_K.AGFIKR.Q 11 5	20190410_QExHFX1_RSLC1_Beveridge_Clausen_IMP_DSS_JRmethod_R1	10643	20190410_QExHFX1_RSLC1_Beveridge_Clausen_IMP_DSS_JRmethod_R1.mgf	817	3	720.395376	2,158.164299	0.164299	3	2,158.163365	0.163365	Cas9	Cas9	false	Cas9	Cas9	false	SDNVPSEEVVKK	AGFIKR	871	918	12	6	11	5	881	922	3	BS3	138.06807	7.346267	false	true	false	false	internal > 4	0.004807692307692308
Scan: 10879 Run: 20190410_QExHFX1_RSLC1_Beveridge_Clausen_IMP_DSS_JRmethod_R1 P1_K.LVDSTDKADLR.L P2_R.LSKSRR.L 7 3	20190410_QExHFX1_RSLC1_Beveridge_Clausen_IMP_DSS_JRmethod_R1	10879	20190410_QExHFX1_RSLC1_Beveridge_Clausen_IMP_DSS_JRmethod_R1.mgf	905	3	706.061065	2,115.161366	0.161366	3	2,115.164761	0.164761	Cas9	Cas9	false	Cas9	Cas9	false	LVDSTDKADLR	LSKSRR	146	220	11	6	7	3	152	222	3	BS3	138.06807	7.317576	false	true	false	false	internal > 4	0.004807692307692308		0.011764705882352941	0.0	0.0	0.011834319526627219	-0.9999999960000001	370	74	4
Scan: 13674 Run: 20190410_QExHFX1_RSLC1_Beveridge_Clausen_IMP_DSS_JRmethod_R1 P1_K.SDNVPSEEVVKK.M P2_R.KDFQFYK.V 11 1	20190410_QExHFX1_RSLC1_Beveridge_Clausen_IMP_DSS_JRmethod_R1	13674	20190410_QExHFX1_RSLC1_Beveridge_Clausen_IMP_DSS_JRmethod_R1.mgf	2104	3	815.084605	2,442.231986	0.231986	3	2,442.231839	0.231839	Cas9	Cas9	false	Cas9	Cas9	false	SDNVPSEEVVKK	KDFQFYK	871	972	12	7	11	1	881	972	3	BS3	138.06807	7.281933	false	true	false	false	internal > 4	0.004807692307692308		0.0	0.0	0.0	0.0	-0.9999999960000001	369	135	4
Scan: 13419 Run: 20190410_QExHFX1_RSLC1_Beveridge_Clausen_IMP_DSS_JRmethod_R1 P1_K.SKLVSDFR.K P2_K.KDWDPK.K 2 1	20190410_QExHFX1_RSLC1_Beveridge_Clausen_IMP_DSS_JRmethod_R1	13419	20190410_QExHFX1_RSLC1_Beveridge_Clausen_IMP_DSS_JRmethod_R1.mgf	2006	4	470.000687	1,875.973642	0.973642	4	1,875.973045	0.973045	Cas9	Cas9	false	Cas9	Cas9	false	KDWDPK	SKLVSDFR	1128	964	6	8	1	2	1128	965	4	BS3	138.06807	7.279521	false	true	false	false	internal > 4	0.004807692307692308
Scan: 16435 Run: 20190410_QExHFX1_RSLC1_Beveridge_Clausen_IMP_DSS_JRmethod_R1 P1_K.FDNLTKAER.G P2_K.DFQFYKVR.E 6 6	20190410_QExHFX1_RSLC1_Beveridge_Clausen_IMP_DSS_JRmethod_R1	16435	20190410_QExHFX1_RSLC1_Beveridge_Clausen_IMP_DSS_JRmethod_R1.mgf	3413	4	584.053895	2,332.186474	0.186474	4	2,332.185164	0.185164	Cas9	Cas9	false	Cas9	Cas9	false	FDNLTKAER	DFQFYKVR	901	973	9	8	6	6	906	978	4	BS3	138.06807	7.272838	false	true	false	false	internal > 4	0.004807692307692308
Scan: 12328 Run: 20190410_QExHFX1_RSLC1_Beveridge_Clausen_IMP_DSS_JRmethod_R1 P1_K.SKLVSDFR.K P2_R.QQLPEKYK.E 2 6	20190410_QExHFX1_RSLC1_Beveridge_Clausen_IMP_DSS_JRmethod_R1	12328	20190410_QExHFX1_RSLC1_Beveridge_Clausen_IMP_DSS_JRmethod_R1.mgf	1469	4	531.294247	2,121.147882	0.147882	4	2,121.146988	0.146988	Cas9	Cas9	false	Cas9	Cas9	false	SKLVSDFR	QQLPEKYK	964	345	8	8	2	6	965	350	4	BS3	138.06807	7.264112	false	true	false	false	internal > 4	0.004807692307692308
Scan: 2719 Run: 20190410_QExHFX1_RSLC1_Beveridge_Clausen_IMP_DSS_JRmethod_R1 P1_R.DKQSGK.T P2_R.DKQSGK.T 2 2	20190410_QExHFX1_RSLC1_Beveridge_Clausen_IMP_DSS_JRmethod_R1	2719	20190410_QExHFX1_RSLC1_Beveridge_Clausen_IMP_DSS_JRmethod_R1.mgf	3	3	487.923019	1,460.747228	0.747228	3	1,460.747069	0.747069	Cas9	Cas9	false	Cas9	Cas9	false	DKQSGK	DKQSGK	676	676	6	6	2	2	677	677	3	BS3	138.06807	7.253114	false	true	false	false	internal > 4	0.004807692307692308		0.011764705882352941	0.0	0.0	0.011834319526627219	-0.9999999960000001	365	73	4
Scan: 10375 Run: 20190410_QExHFX1_RSLC1_Beveridge_Clausen_IMP_DSS_JRmethod_R1 P1_R.SDKNR.G P2_K.FIKPILEK.M 3 3	20190410_QExHFX1_RSLC1_Beveridge_Clausen_IMP_DSS_JRmethod_R1	10375	20190410_QExHFX1_RSLC1_Beveridge_Clausen_IMP_DSS_JRmethod_R1.mgf	698	3	582.005310	1,742.994101	0.994101	3	1,742.993052	0.993052	Cas9	Cas9	false	Cas9	Cas9	false	SDKNR	FIKPILEK	864	379	5	8	3	3	866	381	3	BS3	138.06807	7.247075	false	true	false	false	internal > 4	0.004807692307692308
Scan: 14057 Run: 20190410_QExHFX1_RSLC1_Beveridge_Clausen_IMP_DSS_JRmethod_R1 P1_R.KVTVK.Q P2_R.GGLSELDKAGFIK.R 1 8	20190410_QExHFX1_RSLC1_Beveridge_Clausen_IMP_DSS_JRmethod_R1	14057	20190410_QExHFX1_RSLC1_Beveridge_Clausen_IMP_DSS_JRmethod_R1.mgf	2256	4	512.301550	2,045.177094	0.177094	4	2,045.177225	0.177225	Cas9	Cas9	false	Cas9	Cas9	false	KVTVK	GGLSELDKAGFIK	562	910	5	13	1	8	562	917	4	BS3	138.06807	7.238059	false	true	false	false	internal > 4	0.004807692307692308		0.0	0.0	0.0	0.0	-0.9999999960000001	241	171	4
Scan: 8215 Run: 20190410_QExHFX1_RSLC1_Beveridge_Clausen_IMP_DSS_JRmethod_R1 P1_R.NSDKLIAR.K P2_R.LSKSR.R 4 3	20190410_QExHFX1_RSLC1_Beveridge_Clausen_IMP_DSS_JRmethod_R1	8215	20190410_QExHFX1_RSLC1_Beveridge_Clausen_IMP_DSS_JRmethod_R1.mgf	251	3	548.653015	1,642.937216	0.937216	3	1,642.936599	0.936599	Cas9	Cas9	false	Cas9	Cas9	false	LSKSR	NSDKLIAR	220	1119	5	8	3	4	222	1122	3	BS3	138.06807	7.236043	false	true	false	false	internal > 4	0.004807692307692308
Scan: 10514 Run: 20190410_QExHFX1_RSLC1_Beveridge_Clausen_IMP_DSS_JRmethod_R1 P1_K.SDNVPSEEVVKK.M P2_K.SDNVPSEEVVKK.M 11 11	20190410_QExHFX1_RSLC1_Beveridge_Clausen_IMP_DSS_JRmethod_R1	10514	20190410_QExHFX1_RSLC1_Beveridge_Clausen_IMP_DSS_JRmethod_R1.mgf	762	4	700.362982	2,797.422822	0.422822	4	2,797.423279	0.423279	Cas9	Cas9	false	Cas9	Cas9	false	SDNVPSEEVVKK	SDNVPSEEVVKK	871	871	12	12	11	11	881	881	4	BS3	138.06807	7.228362	false	true	false	false	internal > 4	0.004807692307692308		0.0	0.0	0.0	0.0	-0.9999999960000001	184	225	4
Scan: 10893 Run: 20190410_QExHFX1_RSLC1_Beveridge_Clausen_IMP_DSS_JRmethod_R1 P1_K.VMKQLK.R P2_K.LVDSTDKADLR.L 3 7	20190410_QExHFX1_RSLC1_Beveridge_Clausen_IMP_DSS_JRmethod_R1	10893	20190410_QExHFX1_RSLC1_Beveridge_Clausen_IMP_DSS_JRmethod_R1.mgf	907	4	533.796203	2,131.155706	0.155706	4	2,131.155837	0.155837	Cas9	Cas9	false	Cas9	Cas9	false	LVDSTDKADLR	VMKQLK	146	651	11	6	7	3	152	653	4	BS3	138.06807	7.223908	false	true	false	false	internal > 4	0.004807692307692308		0.0	0.0	0.0	0.0	-0.9999999960000001	216	136	4
Scan: 16198 Run: 20190410_QExHFX1_RSLC1_Beveridge_Clausen_IMP_DSS_JRmethod_R1 P1_K.KDLIIK.L P2_K.DDSIDNKVLTR.S 1 7	20190410_QExHFX1_RSLC1_Beveridge_Clausen_IMP_DSS_JRmethod_R1	16198	20190410_QExHFX1_RSLC1_Beveridge_Clausen_IMP_DSS_JRmethod_R1.mgf	3306	4	536.305925	2,141.194594	0.194594	4	2,141.194330	0.194330	Cas9	Cas9	false	Cas9	Cas9	false	KDLIIK	DDSIDNKVLTR	1196	853	6	11	1	7	1196	859	4	BS3	138.06807	7.19171	false	true	false	false	internal > 4	0.004807692307692308		0.011764705882352941	0.0	0.0	0.011834319526627219	-0.9999999960000001	359	72	4
Scan: 11863 Run: 20190410_QExHFX1_RSLC1_Beveridge_Clausen_IMP_DSS_JRmethod_R1 P1_R.QLLNAKLITQR.K P2_R.EKIEK.I 6 2	20190410_QExHFX1_RSLC1_Beveridge_Clausen_IMP_DSS_JRmethod_R1	11863	20190410_QExHFX1_RSLC1_Beveridge_Clausen_IMP_DSS_JRmethod_R1.mgf	1290	4	521.063836	2,080.226238	0.226238	4	2,080.225572	0.225572	Cas9	Cas9	false	Cas9	Cas9	false	EKIEK	QLLNAKLITQR	442	889	5	11	2	6	443	894	4	BS3	138.06807	7.186032	false	true	false	false	internal > 4	0.004807692307692308		0.0	0.0	0.0	0.0	-0.9999999960000001	262	107	4
Scan: 10412 Run: 20190410_QExHFX1_RSLC1_Beveridge_Clausen_IMP_DSS_JRmethod_R1 P1_K.QLKEDYFK.K P2_R.KVTVK.Q 3 1	20190410_QExHFX1_RSLC1_Beveridge_Clausen_IMP_DSS_JRmethod_R1	10412	20190410_QExHFX1_RSLC1_Beveridge_Clausen_IMP_DSS_JRmethod_R1.mgf	712	3	594.672852	1,780.996727	0.996727	3	1,780.997470	0.997470	Cas9	Cas9	false	Cas9	Cas9	false	KVTVK	QLKEDYFK	562	567	5	8	1	3	562	569	3	BS3	138.06807	7.181174	false	true	false	false	internal > 4	0.004807692307692308
Scan: 11444 Run: 20190410_QExHFX1_RSLC1_Beveridge_Clausen_IMP_DSS_JRmethod_R1 P1_K.SDNVPSEEVVKK.M P2_K.LVDSTDKADLR.L 11 7	20190410_QExHFX1_RSLC1_Beveridge_Clausen_IMP_DSS_JRmethod_R1	11444	20190410_QExHFX1_RSLC1_Beveridge_Clausen_IMP_DSS_JRmethod_R1.mgf	1077	4	675.854858	2,699.390326	0.390326	4	2,699.386500	0.386500	Cas9	Cas9	false	Cas9	Cas9	false	SDNVPSEEVVKK	LVDSTDKADLR	871	146	12	11	11	7	881	152	4	BS3	138.06807	7.180231	false	true	false	false	internal > 4	0.004807692307692308
Scan: 2257 Run: 20190410_QExHFX1_RSLC1_Beveridge_Clausen_IMP_DSS_JRmethod_R1 P1_K.GQKNSR.E P2_K.GQKNSR.E 3 3	20190410_QExHFX1_RSLC1_Beveridge_Clausen_IMP_DSS_JRmethod_R1	2257	20190410_QExHFX1_RSLC1_Beveridge_Clausen_IMP_DSS_JRmethod_R1.mgf	0	3	505.937877	1,514.791802	0.791802	3	1,514.791333	0.791333	Cas9	Cas9	false	Cas9	Cas9	false	GQKNSR	GQKNSR	777	777	6	6	3	3	779	779	3	BS3	138.06807	7.176716	false	true	false	false	internal > 4	0.004807692307692308		0.011764705882352941	0.0	0.0	0.011834319526627219	-0.9999999960000001	355	71	4
Scan: 7306 Run: 20190410_QExHFX1_RSLC1_Beveridge_Clausen_IMP_DSS_JRmethod_R1 P1_K.SEQEIGKATAK.Y P2_R.KMIAK.S 7 1	20190410_QExHFX1_RSLC1_Beveridge_Clausen_IMP_DSS_JRmethod_R1	7306	20190410_QExHFX1_RSLC1_Beveridge_Clausen_IMP_DSS_JRmethod_R1.mgf	104	4	477.014629	1,904.029410	0.029410	4	1,904.028846	0.028846	Cas9	Cas9	false	Cas9	Cas9	false	SEQEIGKATAK	KMIAK	1029	1024	11	5	7	1	1035	1024	4	BS3	138.06807	7.167596	false	true	false	false	internal > 4	0.004807692307692308		0.0	0.0	0.0	0.0	-0.9999999960000001	240	123	4
Scan: 9054 Run: 20190410_QExHFX1_RSLC1_Beveridge_Clausen_IMP_DSS_JRmethod_R1 P1_K.SDNVPSEEVVKK.M P2_K.GYKEVK.K 11 3	20190410_QExHFX1_RSLC1_Beveridge_Clausen_IMP_DSS_JRmethod_R1	9054	20190410_QExHFX1_RSLC1_Beveridge_Clausen_IMP_DSS_JRmethod_R1.mgf	399	3	731.054590	2,190.141941	0.141941	3	2,190.141961	0.141961	Cas9	Cas9	false	Cas9	Cas9	false	SDNVPSEEVVKK	GYKEVK	871	1190	12	6	11	3	881	1192	3	BS3	138.06807	7.145312	false	true	false	false	internal > 4	0.004807692307692308		0.0	0.0	0.0	0.0	-0.9999999960000001	353	127	4
Scan: 7863 Run: 20190410_QExHFX1_RSLC1_Beveridge_Clausen_IMP_DSS_JRmethod_R1 P1_R.NSDKLIAR.K P2_R.LSKSR.R 4 3	20190410_QExHFX1_RSLC1_Beveridge_Clausen_IMP_DSS_JRmethod_R1	7863	20190410_QExHFX1_RSLC1_Beveridge_Clausen_IMP_DSS_JRmethod_R1.mgf	206	3	548.652893	1,642.936850	0.936850	3	1,642.936599	0.936599	Cas9	Cas9	false	Cas9	Cas9	false	LSKSR	NSDKLIAR	220	1119	5	8	3	4	222	1122	3	BS3	138.06807	7.145203	false	true	false	false	internal > 4	0.004807692307692308
Scan: 14981 Run: 20190410_QExHFX1_RSLC1_Beveridge_Clausen_IMP_DSS_JRmethod_R1 P1_K.SKLVSDFR.K P2_K.SKLVSDFR.K 2 2	20190410_QExHFX1_RSLC1_Beveridge_Clausen_IMP_DSS_JRmethod_R1	14981	20190410_QExHFX1_RSLC1_Beveridge_Clausen_IMP_DSS_JRmethod_R1.mgf	2774	4	510.783915	2,039.106554	0.106554	4	2,039.105121	0.105121	Cas9	Cas9	false	Cas9	Cas9	false	SKLVSDFR	SKLVSDFR	964	964	8	8	2	2	965	965	4	BS3	138.06807	7.144629	false	true	false	false	internal > 4	0.004807692307692308
Scan: 10158 Run: 20190410_QExHFX1_RSLC1_Beveridge_Clausen_IMP_DSS_JRmethod_R1 P1_K.KGILQTVK.V P2_R.DKPIR.E 1 2	20190410_QExHFX1_RSLC1_Beveridge_Clausen_IMP_DSS_JRmethod_R1	10158	20190410_QExHFX1_RSLC1_Beveridge_Clausen_IMP_DSS_JRmethod_R1.mgf	648	3	551.341736	1,651.003379	0.003379	3	1,651.003224	0.003224	Cas9	Cas9	false	Cas9	Cas9	false	DKPIR	KGILQTVK	1303	739	5	8	2	1	1304	739	3	BS3	138.06807	7.136264	false	true	false	false	internal > 4	0.004807692307692308		0.0	0.0	0.0	0.0	-0.9999999960000001	265	106	4
Scan: 9061 Run: 20190410_QExHFX1_RSLC1_Beveridge_Clausen_IMP_DSS_JRmethod_R1 P1_R.KMIAK.S P2_K.FKVLGNTDR.H 1 2	20190410_QExHFX1_RSLC1_Beveridge_Clausen_IMP_DSS_JRmethod_R1	9061	20190410_QExHFX1_RSLC1_Beveridge_Clausen_IMP_DSS_JRmethod_R1.mgf	401	4	449.005219	1,791.991770	0.991770	4	1,791.991672	0.991672	Cas9	Cas9	false	Cas9	Cas9	false	KMIAK	FKVLGNTDR	1024	36	5	9	1	2	1024	37	4	BS3	138.06807	7.123246	false	true	false	false	internal > 4	0.004807692307692308		0.0	0.0	0.0	0.0	-0.9999999960000001	306	129	4
Scan: 8979 Run: 20190410_QExHFX1_RSLC1_Beveridge_Clausen_IMP_DSS_JRmethod_R1 P1_K.NLPNEKVLPK.H P2_R.DKQSGK.T 6 2	20190410_QExHFX1_RSLC1_Beveridge_Clausen_IMP_DSS_JRmethod_R1	8979	20190410_QExHFX1_RSLC1_Beveridge_Clausen_IMP_DSS_JRmethod_R1.mgf	388	4	488.526899	1,950.078490	0.078490	4	1,950.078573	0.078573	Cas9	Cas9	false	Cas9	Cas9	false	DKQSGK	NLPNEKVLPK	676	505	6	10	2	6	677	510	4	BS3	138.06807	7.108503	false	true	false	false	internal > 4	0.004807692307692308		0.0	0.0	0.0	0.0	-0.9999999960000001	200	165	4
Scan: 8238 Run: 20190410_QExHFX1_RSLC1_Beveridge_Clausen_IMP_DSS_JRmethod_R1 P1_K.MKNYWR.Q P2_R.LSKSR.R 2 3	20190410_QExHFX1_RSLC1_Beveridge_Clausen_IMP_DSS_JRmethod_R1	8238	20190410_QExHFX1_RSLC1_Beveridge_Clausen_IMP_DSS_JRmethod_R1.mgf	254	3	547.624390	1,639.851341	0.851341	3	1,639.850427	0.850427	Cas9	Cas9	false	Cas9	Cas9	false	LSKSR	MKNYWR	220	883	5	6	3	2	222	884	3	BS3	138.06807	7.084865	false	true	false	false	internal > 4	0.004807692307692308		0.006578947368421052	0.0	0.0	0.006578947368421052	-0.9999999960000001	164	100	4
Scan: 8541 Run: 20190410_QExHFX1_RSLC1_Beveridge_Clausen_IMP_DSS_JRmethod_R1 P1_R.KMIAK.S P2_K.ESILPKR.N 1 6	20190410_QExHFX1_RSLC1_Beveridge_Clausen_IMP_DSS_JRmethod_R1	8541	20190410_QExHFX1_RSLC1_Beveridge_Clausen_IMP_DSS_JRmethod_R1.mgf	309	3	529.316467	1,584.927572	0.927572	3	1,584.927281	0.927281	Cas9	Cas9	false	Cas9	Cas9	false	KMIAK	ESILPKR	1024	1112	5	7	1	6	1024	1117	3	BS3	138.06807	7.073206	false	true	false	false	internal > 4	0.004807692307692308		0.011764705882352941	0.0	0.0	0.011834319526627219	-0.9999999960000001	317	70	4
Scan: 10404 Run: 20190410_QExHFX1_RSLC1_Beveridge_Clausen_IMP_DSS_JRmethod_R1 P1_K.QLKEDYFK.K P2_R.EKIEK.I 3 2	20190410_QExHFX1_RSLC1_Beveridge_Clausen_IMP_DSS_JRmethod_R1	10404	20190410_QExHFX1_RSLC1_Beveridge_Clausen_IMP_DSS_JRmethod_R1.mgf	707	4	464.252930	1,852.982614	0.982614	4	1,852.982214	0.982214	Cas9	Cas9	false	Cas9	Cas9	false	EKIEK	QLKEDYFK	442	567	5	8	2	3	443	569	4	BS3	138.06807	7.063512	false	true	false	false	internal > 4	0.004807692307692308		0.011764705882352941	0.0	0.0	0.011834319526627219	-0.9999999960000001	278	69	4
Scan: 13114 Run: 20190410_QExHFX1_RSLC1_Beveridge_Clausen_IMP_DSS_JRmethod_R1 P1_R.DKPIR.E P2_K.DDSIDNKVLTR.S 2 7	20190410_QExHFX1_RSLC1_Beveridge_Clausen_IMP_DSS_JRmethod_R1	13114	20190410_QExHFX1_RSLC1_Beveridge_Clausen_IMP_DSS_JRmethod_R1.mgf	1837	4	511.028600	2,040.085294	0.085294	4	2,040.085114	0.085114	Cas9	Cas9	false	Cas9	Cas9	false	DKPIR	DDSIDNKVLTR	1303	853	5	11	2	7	1304	859	4	BS3	138.06807	7.054682	false	true	false	false	internal > 4	0.004807692307692308		0.011764705882352941	0.0	0.0	0.006578947368421052	-0.9999999960000001	344	5	4
Scan: 7740 Run: 20190410_QExHFX1_RSLC1_Beveridge_Clausen_IMP_DSS_JRmethod_R1 P1_R.NSDKLIAR.K P2_R.LSKSR.R 4 3	20190410_QExHFX1_RSLC1_Beveridge_Clausen_IMP_DSS_JRmethod_R1	7740	20190410_QExHFX1_RSLC1_Beveridge_Clausen_IMP_DSS_JRmethod_R1.mgf	167	3	548.652832	1,642.936667	0.936667	3	1,642.936599	0.936599	Cas9	Cas9	false	Cas9	Cas9	false	LSKSR	NSDKLIAR	220	1119	5	8	3	4	222	1122	3	BS3	138.06807	7.048381	false	true	false	false	internal > 4	0.004807692307692308
Scan: 11464 Run: 20190410_QExHFX1_RSLC1_Beveridge_Clausen_IMP_DSS_JRmethod_R1 P1_R.NSDKLIAR.K P2_K.MKNYWR.Q 4 2	20190410_QExHFX1_RSLC1_Beveridge_Clausen_IMP_DSS_JRmethod_R1	11464	20190410_QExHFX1_RSLC1_Beveridge_Clausen_IMP_DSS_JRmethod_R1.mgf	1086	4	492.508617	1,966.005362	0.005362	4	1,966.009447	0.009447	Cas9	Cas9	false	Cas9	Cas9	false	NSDKLIAR	MKNYWR	1119	883	8	6	4	2	1122	884	4	BS3	138.06807	7.04828	false	true	false	false	internal > 4	0.004807692307692308
Scan: 14045 Run: 20190410_QExHFX1_RSLC1_Beveridge_Clausen_IMP_DSS_JRmethod_R1 P1_K.DWDPKK.Y P2_K.DWDPKK.Y 5 5	20190410_QExHFX1_RSLC1_Beveridge_Clausen_IMP_DSS_JRmethod_R1	14045	20190410_QExHFX1_RSLC1_Beveridge_Clausen_IMP_DSS_JRmethod_R1.mgf	2249	3	571.953613	1,712.839010	0.839010	3	1,712.840969	0.840969	Cas9	Cas9	false	Cas9	Cas9	false	DWDPKK	DWDPKK	1129	1129	6	6	5	5	1133	1133	3	BS3	138.06807	7.043619	false	true	false	false	internal > 4	0.004807692307692308
Scan: 5112 Run: 20190410_QExHFX1_RSLC1_Beveridge_Clausen_IMP_DSS_JRmethod_R1 P1_R.KVTVK.Q P2_R.EKIEK.I 1 2	20190410_QExHFX1_RSLC1_Beveridge_Clausen_IMP_DSS_JRmethod_R1	5112	20190410_QExHFX1_RSLC1_Beveridge_Clausen_IMP_DSS_JRmethod_R1.mgf	16	3	453.281562	1,356.822857	0.822857	3	1,356.822799	0.822799	Cas9	Cas9	false	Cas9	Cas9	false	EKIEK	KVTVK	442	562	5	5	2	1	443	562	3	BS3	138.06807	7.034914	false	true	false	false	internal > 4	0.004807692307692308		0.011764705882352941	0.0	0.0	0.011834319526627219	-0.9999999960000001	340	67	4
Scan: 14639 Run: 20190410_QExHFX1_RSLC1_Beveridge_Clausen_IMP_DSS_JRmethod_R1 P1_K.SKLVSDFR.K P2_K.KDWDPK.K 2 1	20190410_QExHFX1_RSLC1_Beveridge_Clausen_IMP_DSS_JRmethod_R1	14639	20190410_QExHFX1_RSLC1_Beveridge_Clausen_IMP_DSS_JRmethod_R1.mgf	2584	3	626.331848	1,875.973715	0.973715	3	1,875.973045	0.973045	Cas9	Cas9	false	Cas9	Cas9	false	KDWDPK	SKLVSDFR	1128	964	6	8	1	2	1128	965	3	BS3	138.06807	7.030895	false	true	false	false	internal > 4	0.004807692307692308
Scan: 8949 Run: 20190410_QExHFX1_RSLC1_Beveridge_Clausen_IMP_DSS_JRmethod_R1 P1_R.KMIAK.S P2_K.FKVLGNTDR.H 1 2	20190410_QExHFX1_RSLC1_Beveridge_Clausen_IMP_DSS_JRmethod_R1	8949	20190410_QExHFX1_RSLC1_Beveridge_Clausen_IMP_DSS_JRmethod_R1.mgf	378	4	449.005096	1,791.991278	0.991278	4	1,791.991672	0.991672	Cas9	Cas9	false	Cas9	Cas9	false	KMIAK	FKVLGNTDR	1024	36	5	9	1	2	1024	37	4	BS3	138.06807	7.030565	false	true	false	false	internal > 4	0.004807692307692308
Scan: 9831 Run: 20190410_QExHFX1_RSLC1_Beveridge_Clausen_IMP_DSS_JRmethod_R1 P1_R.KMIAK.S P2_K.FKVLGNTDR.H 1 2	20190410_QExHFX1_RSLC1_Beveridge_Clausen_IMP_DSS_JRmethod_R1	9831	20190410_QExHFX1_RSLC1_Beveridge_Clausen_IMP_DSS_JRmethod_R1.mgf	559	4	449.004913	1,791.990546	0.990546	4	1,791.991672	0.991672	Cas9	Cas9	false	Cas9	Cas9	false	KMIAK	FKVLGNTDR	1024	36	5	9	1	2	1024	37	4	BS3	138.06807	7.025796	false	true	false	false	internal > 4	0.004807692307692308
Scan: 10201 Run: 20190410_QExHFX1_RSLC1_Beveridge_Clausen_IMP_DSS_JRmethod_R1 P1_K.VTVKQLK.E P2_R.GKSDNVPSEEVVK.K 4 2	20190410_QExHFX1_RSLC1_Beveridge_Clausen_IMP_DSS_JRmethod_R1	10201	20190410_QExHFX1_RSLC1_Beveridge_Clausen_IMP_DSS_JRmethod_R1.mgf	661	4	585.830449	2,339.292690	0.292690	4	2,339.294773	0.294773	Cas9	Cas9	false	Cas9	Cas9	false	GKSDNVPSEEVVK	VTVKQLK	869	563	13	7	2	4	870	566	4	BS3	138.06807	7.013618	false	true	false	false	internal > 4	0.004807692307692308		0.011764705882352941	0.0	0.0	0.011834319526627219	-0.9999999960000001	336	66	4
Scan: 11019 Run: 20190410_QExHFX1_RSLC1_Beveridge_Clausen_IMP_DSS_JRmethod_R1 P1_K.SDNVPSEEVVKK.M P2_K.AGFIKR.Q 11 5	20190410_QExHFX1_RSLC1_Beveridge_Clausen_IMP_DSS_JRmethod_R1	11019	20190410_QExHFX1_RSLC1_Beveridge_Clausen_IMP_DSS_JRmethod_R1.mgf	942	3	720.394413	2,158.161410	0.161410	3	2,158.163365	0.163365	Cas9	Cas9	false	Cas9	Cas9	false	SDNVPSEEVVKK	AGFIKR	871	918	12	6	11	5	881	922	3	BS3	138.06807	7.009693	false	true	false	false	internal > 4	0.004807692307692308
Scan: 11627 Run: 20190410_QExHFX1_RSLC1_Beveridge_Clausen_IMP_DSS_JRmethod_R1 P1_R.QLLNAKLITQR.K P2_R.KVTVK.Q 6 1	20190410_QExHFX1_RSLC1_Beveridge_Clausen_IMP_DSS_JRmethod_R1	11627	20190410_QExHFX1_RSLC1_Beveridge_Clausen_IMP_DSS_JRmethod_R1.mgf	1166	3	670.420776	2,008.240499	0.240499	3	2,008.240828	0.240828	Cas9	Cas9	false	Cas9	Cas9	false	KVTVK	QLLNAKLITQR	562	889	5	11	1	6	562	894	3	BS3	138.06807	6.992619	false	true	false	false	internal > 4	0.004807692307692308		0.011764705882352941	0.0	0.0	0.011834319526627219	-0.9999999960000001	334	65	4
Scan: 14507 Run: 20190410_QExHFX1_RSLC1_Beveridge_Clausen_IMP_DSS_JRmethod_R1 P1_K.SKLVSDFR.K P2_R.MTNFDKNLPNEK.V 2 6	20190410_QExHFX1_RSLC1_Beveridge_Clausen_IMP_DSS_JRmethod_R1	14507	20190410_QExHFX1_RSLC1_Beveridge_Clausen_IMP_DSS_JRmethod_R1.mgf	2512	3	852.432007	2,554.274192	0.274192	3	2,554.273718	0.273718	Cas9	Cas9	false	Cas9	Cas9	false	SKLVSDFR	MTNFDKNLPNEK	964	499	8	12	2	6	965	504	3	BS3	138.06807	6.987406	false	true	false	false	internal > 4	0.004807692307692308
Scan: 20847 Run: 20190410_QExHFX1_RSLC1_Beveridge_Clausen_IMP_DSS_JRmethod_R1 P1_K.NPIDFLEAKGYK.E P2_K.FIKPILEK.M 9 3	20190410_QExHFX1_RSLC1_Beveridge_Clausen_IMP_DSS_JRmethod_R1	20847	20190410_QExHFX1_RSLC1_Beveridge_Clausen_IMP_DSS_JRmethod_R1.mgf	4971	3	840.476624	2,518.408043	0.408043	3	2,518.408682	0.408682	Cas9	Cas9	false	Cas9	Cas9	false	FIKPILEK	NPIDFLEAKGYK	379	1181	8	12	3	9	381	1189	3	BS3	138.06807	6.95262	false	true	false	false	internal > 4	0.004807692307692308		0.0	0.0	0.0	0.0	-0.9999999960000001	332	130	4
Scan: 7465 Run: 20190410_QExHFX1_RSLC1_Beveridge_Clausen_IMP_DSS_JRmethod_R1 P1_R.SDKNR.G P2_K.APLSASMIKR.Y 3 9	20190410_QExHFX1_RSLC1_Beveridge_Clausen_IMP_DSS_JRmethod_R1	7465	20190410_QExHFX1_RSLC1_Beveridge_Clausen_IMP_DSS_JRmethod_R1.mgf	123	3	615.999878	1,844.977805	0.977805	3	1,844.977812	0.977812	Cas9	Cas9	false	Cas9	Cas9	false	SDKNR	APLSASMIKR	864	319	5	10	3	9	866	327	3	BS3	138.06807	6.91848	false	true	false	false	internal > 4	0.004807692307692308		0.011764705882352941	0.0	0.0	0.011834319526627219	-0.9999999960000001	228	64	4
Scan: 9449 Run: 20190410_QExHFX1_RSLC1_Beveridge_Clausen_IMP_DSS_JRmethod_R1 P1_R.NSDKLIAR.K P2_R.DKPIR.E 4 2	20190410_QExHFX1_RSLC1_Beveridge_Clausen_IMP_DSS_JRmethod_R1	9449	20190410_QExHFX1_RSLC1_Beveridge_Clausen_IMP_DSS_JRmethod_R1.mgf	471	4	421.245209	1,680.951730	0.951730	4	1,680.952250	0.952250	Cas9	Cas9	false	Cas9	Cas9	false	DKPIR	NSDKLIAR	1303	1119	5	8	2	4	1304	1122	4	BS3	138.06807	6.910808	false	true	false	false	internal > 4	0.004807692307692308		0.0	0.0	0.0	0.0	-0.9999999960000001	286	146	4
Scan: 7920 Run: 20190410_QExHFX1_RSLC1_Beveridge_Clausen_IMP_DSS_JRmethod_R1 P1_R.SDKNR.G P2_K.APLSASMIKR.Y 3 9	20190410_QExHFX1_RSLC1_Beveridge_Clausen_IMP_DSS_JRmethod_R1	7920	20190410_QExHFX1_RSLC1_Beveridge_Clausen_IMP_DSS_JRmethod_R1.mgf	211	3	616.000003	1,844.978180	0.978180	3	1,844.977812	0.977812	Cas9	Cas9	false	Cas9	Cas9	false	SDKNR	APLSASMIKR	864	319	5	10	3	9	866	327	3	BS3	138.06807	6.905335	false	true	false	false	internal > 4	0.004807692307692308
Scan: 7713 Run: 20190410_QExHFX1_RSLC1_Beveridge_Clausen_IMP_DSS_JRmethod_R1 P1_R.SDKNR.G P2_R.KLINGIR.D 3 1	20190410_QExHFX1_RSLC1_Beveridge_Clausen_IMP_DSS_JRmethod_R1	7713	20190410_QExHFX1_RSLC1_Beveridge_Clausen_IMP_DSS_JRmethod_R1.mgf	162	3	523.973877	1,568.899802	0.899802	3	1,568.899820	0.899820	Cas9	Cas9	false	Cas9	Cas9	false	SDKNR	KLINGIR	864	669	5	7	3	1	866	669	3	BS3	138.06807	6.902422	false	true	false	false	internal > 4	0.004807692307692308		0.011764705882352941	0.0	0.0	0.011834319526627219	-0.9999999960000001	328	63	4
Scan: 16896 Run: 20190410_QExHFX1_RSLC1_Beveridge_Clausen_IMP_DSS_JRmethod_R1 P1_K.FDNLTKAER.G P2_K.DFQFYKVR.E 6 6	20190410_QExHFX1_RSLC1_Beveridge_Clausen_IMP_DSS_JRmethod_R1	16896	20190410_QExHFX1_RSLC1_Beveridge_Clausen_IMP_DSS_JRmethod_R1.mgf	3623	4	584.053034	2,332.183030	0.183030	4	2,332.185164	0.185164	Cas9	Cas9	false	Cas9	Cas9	false	FDNLTKAER	DFQFYKVR	901	973	9	8	6	6	906	978	4	BS3	138.06807	6.88803	false	true	false	false	internal > 4	0.004807692307692308
Scan: 10900 Run: 20190410_QExHFX1_RSLC1_Beveridge_Clausen_IMP_DSS_JRmethod_R1 P1_K.SDNVPSEEVVKK.M P2_K.AGFIKR.Q 11 5	20190410_QExHFX1_RSLC1_Beveridge_Clausen_IMP_DSS_JRmethod_R1	10900	20190410_QExHFX1_RSLC1_Beveridge_Clausen_IMP_DSS_JRmethod_R1.mgf	910	3	720.395316	2,158.164119	0.164119	3	2,158.163365	0.163365	Cas9	Cas9	false	Cas9	Cas9	false	SDNVPSEEVVKK	AGFIKR	871	918	12	6	11	5	881	922	3	BS3	138.06807	6.869863	false	true	false	false	internal > 4	0.004807692307692308
Scan: 9765 Run: 20190410_QExHFX1_RSLC1_Beveridge_Clausen_IMP_DSS_JRmethod_R1 P1_K.IIKDK.D P2_K.DWDPKK.Y 3 5	20190410_QExHFX1_RSLC1_Beveridge_Clausen_IMP_DSS_JRmethod_R1	9765	20190410_QExHFX1_RSLC1_Beveridge_Clausen_IMP_DSS_JRmethod_R1.mgf	540	3	514.624052	1,540.850327	0.850327	3	1,540.850077	0.850077	Cas9	Cas9	false	Cas9	Cas9	false	IIKDK	DWDPKK	604	1129	5	6	3	5	606	1133	3	BS3	138.06807	6.869129	false	true	false	false	internal > 4	0.004807692307692308		0.011764705882352941	0.0	0.0	0.011834319526627219	-0.9999999960000001	325	62	4
Scan: 14769 Run: 20190410_QExHFX1_RSLC1_Beveridge_Clausen_IMP_DSS_JRmethod_R1 P1_R.LKTYAHLFDDK.V P2_K.ESILPKR.N 2 6	20190410_QExHFX1_RSLC1_Beveridge_Clausen_IMP_DSS_JRmethod_R1	14769	20190410_QExHFX1_RSLC1_Beveridge_Clausen_IMP_DSS_JRmethod_R1.mgf	2650	4	583.325195	2,329.271674	0.271674	4	2,329.268165	0.268165	Cas9	Cas9	false	Cas9	Cas9	false	ESILPKR	LKTYAHLFDDK	1112	640	7	11	6	2	1117	641	4	BS3	138.06807	6.867812	false	true	false	false	internal > 4	0.004807692307692308		0.0	0.0	0.0	0.0	-0.9999999960000001	324	161	4
Scan: 17534 Run: 20190410_QExHFX1_RSLC1_Beveridge_Clausen_IMP_DSS_JRmethod_R1 P1_R.LENLIAQLPGEKK.N P2_K.KDWDPK.K 12 1	20190410_QExHFX1_RSLC1_Beveridge_Clausen_IMP_DSS_JRmethod_R1	17534	20190410_QExHFX1_RSLC1_Beveridge_Clausen_IMP_DSS_JRmethod_R1.mgf	3857	3	793.437405	2,377.290386	0.290386	3	2,377.289295	0.289295	Cas9	Cas9	false	Cas9	Cas9	false	KDWDPK	LENLIAQLPGEKK	1128	226	6	13	1	12	1128	237	3	BS3	138.06807	6.857247	false	true	false	false	internal > 4	0.004807692307692308		0.011764705882352941	0.0	0.0	0.011834319526627219	-0.9999999960000001	323	61	4
Scan: 6495 Run: 20190410_QExHFX1_RSLC1_Beveridge_Clausen_IMP_DSS_JRmethod_R1 P1_K.LKSVK.E P2_K.LKGSPEDNEQK.Q 2 2	20190410_QExHFX1_RSLC1_Beveridge_Clausen_IMP_DSS_JRmethod_R1	6495	20190410_QExHFX1_RSLC1_Beveridge_Clausen_IMP_DSS_JRmethod_R1.mgf	58	3	652.693176	1,955.057699	0.057699	3	1,955.057503	0.057503	Cas9	Cas9	false	Cas9	Cas9	false	LKSVK	LKGSPEDNEQK	1161	1249	5	11	2	2	1162	1250	3	BS3	138.06807	6.837465	false	true	false	false	internal > 4	0.004807692307692308		0.006578947368421052	0.0	0.0	0.006578947368421052	-0.9999999960000001	255	101	4
Scan: 19761 Run: 20190410_QExHFX1_RSLC1_Beveridge_Clausen_IMP_DSS_JRmethod_R1 P1_K.KIECFDSVEISGVEDR.F P2_K.DFQFYKVR.E 1 6	20190410_QExHFX1_RSLC1_Beveridge_Clausen_IMP_DSS_JRmethod_R1	19761	20190410_QExHFX1_RSLC1_Beveridge_Clausen_IMP_DSS_JRmethod_R1.mgf	4655	3	1,041.508667	3,121.504172	0.504172	3	3,121.506634	0.506634	Cas9	Cas9	false	Cas9	Cas9	false	DFQFYKVR	KIECFDSVEISGVEDR	973	575	8	16	6	1	978	575	3	BS3	138.06807	6.831703	false	true	false	false	internal > 4	0.004807692307692308		0.0	0.0	0.0	0.0	-0.9999999960000001	321	147	4
Scan: 13369 Run: 20190410_QExHFX1_RSLC1_Beveridge_Clausen_IMP_DSS_JRmethod_R1 P1_K.SDNVPSEEVVKK.M P2_K.LVDSTDKADLR.L 11 7	20190410_QExHFX1_RSLC1_Beveridge_Clausen_IMP_DSS_JRmethod_R1	13369	20190410_QExHFX1_RSLC1_Beveridge_Clausen_IMP_DSS_JRmethod_R1.mgf	1991	3	900.803040	2,699.387291	0.387291	3	2,699.386500	0.386500	Cas9	Cas9	false	Cas9	Cas9	false	SDNVPSEEVVKK	LVDSTDKADLR	871	146	12	11	11	7	881	152	3	BS3	138.06807	6.831469	false	true	false	false	internal > 4	0.004807692307692308
Scan: 13120 Run: 20190410_QExHFX1_RSLC1_Beveridge_Clausen_IMP_DSS_JRmethod_R1 P1_K.TEVQTGGFSKESILPK.R P2_R.SDKNR.G 10 3	20190410_QExHFX1_RSLC1_Beveridge_Clausen_IMP_DSS_JRmethod_R1	13120	20190410_QExHFX1_RSLC1_Beveridge_Clausen_IMP_DSS_JRmethod_R1.mgf	1840	4	620.077393	2,476.280466	0.280466	4	2,476.280913	0.280913	Cas9	Cas9	false	Cas9	Cas9	false	SDKNR	TEVQTGGFSKESILPK	864	1102	5	16	3	10	866	1111	4	BS3	138.06807	6.827216	false	true	false	false	internal > 4	0.004807692307692308
Scan: 8438 Run: 20190410_QExHFX1_RSLC1_Beveridge_Clausen_IMP_DSS_JRmethod_R1 P1_R.KMIAK.S P2_K.ESILPKR.N 1 6	20190410_QExHFX1_RSLC1_Beveridge_Clausen_IMP_DSS_JRmethod_R1	8438	20190410_QExHFX1_RSLC1_Beveridge_Clausen_IMP_DSS_JRmethod_R1.mgf	298	3	529.316709	1,584.928298	0.928298	3	1,584.927281	0.927281	Cas9	Cas9	false	Cas9	Cas9	false	KMIAK	ESILPKR	1024	1112	5	7	1	6	1024	1117	3	BS3	138.06807	6.818321	false	true	false	false	internal > 4	0.004807692307692308
Scan: 9275 Run: 20190410_QExHFX1_RSLC1_Beveridge_Clausen_IMP_DSS_JRmethod_R1 P1_R.KMIAK.S P2_K.ESILPKR.N 1 6	20190410_QExHFX1_RSLC1_Beveridge_Clausen_IMP_DSS_JRmethod_R1	9275	20190410_QExHFX1_RSLC1_Beveridge_Clausen_IMP_DSS_JRmethod_R1.mgf	424	3	529.316462	1,584.927557	0.927557	3	1,584.927281	0.927281	Cas9	Cas9	false	Cas9	Cas9	false	KMIAK	ESILPKR	1024	1112	5	7	1	6	1024	1117	3	BS3	138.06807	6.789943	false	true	false	false	internal > 4	0.004807692307692308
Scan: 14291 Run: 20190410_QExHFX1_RSLC1_Beveridge_Clausen_IMP_DSS_JRmethod_R1 P1_R.GGLSELDKAGFIK.R P2_R.EKIEK.I 8 2	20190410_QExHFX1_RSLC1_Beveridge_Clausen_IMP_DSS_JRmethod_R1	14291	20190410_QExHFX1_RSLC1_Beveridge_Clausen_IMP_DSS_JRmethod_R1.mgf	2395	4	530.297922	2,117.162582	0.162582	4	2,117.161969	0.161969	Cas9	Cas9	false	Cas9	Cas9	false	EKIEK	GGLSELDKAGFIK	442	910	5	13	2	8	443	917	4	BS3	138.06807	6.783344	false	true	false	false	internal > 4	0.004807692307692308
Scan: 8072 Run: 20190410_QExHFX1_RSLC1_Beveridge_Clausen_IMP_DSS_JRmethod_R1 P1_R.NSDKLIAR.K P2_R.LSKSR.R 4 3	20190410_QExHFX1_RSLC1_Beveridge_Clausen_IMP_DSS_JRmethod_R1	8072	20190410_QExHFX1_RSLC1_Beveridge_Clausen_IMP_DSS_JRmethod_R1.mgf	234	3	548.652771	1,642.936484	0.936484	3	1,642.936599	0.936599	Cas9	Cas9	false	Cas9	Cas9	false	LSKSR	NSDKLIAR	220	1119	5	8	3	4	222	1122	3	BS3	138.06807	6.779499	false	true	false	false	internal > 4	0.004807692307692308
Scan: 7362 Run: 20190410_QExHFX1_RSLC1_Beveridge_Clausen_IMP_DSS_JRmethod_R1 P1_R.SDKNR.G P2_K.APLSASMIKR.Y 3 9	20190410_QExHFX1_RSLC1_Beveridge_Clausen_IMP_DSS_JRmethod_R1	7362	20190410_QExHFX1_RSLC1_Beveridge_Clausen_IMP_DSS_JRmethod_R1.mgf	111	3	615.999971	1,844.978084	0.978084	3	1,844.977812	0.977812	Cas9	Cas9	false	Cas9	Cas9	false	SDKNR	APLSASMIKR	864	319	5	10	3	9	866	327	3	BS3	138.06807	6.704313	false	true	false	false	internal > 4	0.004807692307692308
Scan: 10071 Run: 20190410_QExHFX1_RSLC1_Beveridge_Clausen_IMP_DSS_JRmethod_R1 P1_K.VMKQLK.R P2_K.LVDSTDKADLR.L 3 7	20190410_QExHFX1_RSLC1_Beveridge_Clausen_IMP_DSS_JRmethod_R1	10071	20190410_QExHFX1_RSLC1_Beveridge_Clausen_IMP_DSS_JRmethod_R1.mgf	627	4	533.796448	2,131.156686	0.156686	4	2,131.155837	0.155837	Cas9	Cas9	false	Cas9	Cas9	false	LVDSTDKADLR	VMKQLK	146	651	11	6	7	3	152	653	4	BS3	138.06807	6.69043	false	true	false	false	internal > 4	0.004807692307692308
Scan: 9328 Run: 20190410_QExHFX1_RSLC1_Beveridge_Clausen_IMP_DSS_JRmethod_R1 P1_R.NSDKLIAR.K P2_R.DKPIR.E 4 2	20190410_QExHFX1_RSLC1_Beveridge_Clausen_IMP_DSS_JRmethod_R1	9328	20190410_QExHFX1_RSLC1_Beveridge_Clausen_IMP_DSS_JRmethod_R1.mgf	433	4	421.245209	1,680.951730	0.951730	4	1,680.952250	0.952250	Cas9	Cas9	false	Cas9	Cas9	false	DKPIR	NSDKLIAR	1303	1119	5	8	2	4	1304	1122	4	BS3	138.06807	6.679757	false	true	false	false	internal > 4	0.004807692307692308
Scan: 16151 Run: 20190410_QExHFX1_RSLC1_Beveridge_Clausen_IMP_DSS_JRmethod_R1 P1_R.SDKNR.G P2_K.NPIDFLEAKGYK.E 3 9	20190410_QExHFX1_RSLC1_Beveridge_Clausen_IMP_DSS_JRmethod_R1	16151	20190410_QExHFX1_RSLC1_Beveridge_Clausen_IMP_DSS_JRmethod_R1.mgf	3285	4	538.532612	2,150.101342	0.101342	4	2,150.100765	0.100765	Cas9	Cas9	false	Cas9	Cas9	false	SDKNR	NPIDFLEAKGYK	864	1181	5	12	3	9	866	1189	4	BS3	138.06807	6.661299	false	true	false	false	internal > 4	0.004807692307692308		0.0	0.0	0.0	0.0	-0.9999999960000001	161	156	4
Scan: 12086 Run: 20190410_QExHFX1_RSLC1_Beveridge_Clausen_IMP_DSS_JRmethod_R1 P1_K.LVDSTDKADLR.L P2_K.AGFIKR.Q 7 5	20190410_QExHFX1_RSLC1_Beveridge_Clausen_IMP_DSS_JRmethod_R1	12086	20190410_QExHFX1_RSLC1_Beveridge_Clausen_IMP_DSS_JRmethod_R1.mgf	1381	4	516.038940	2,060.126654	0.126654	4	2,060.126586	0.126586	Cas9	Cas9	false	Cas9	Cas9	false	LVDSTDKADLR	AGFIKR	146	918	11	6	7	5	152	922	4	BS3	138.06807	6.645073	false	true	false	false	internal > 4	0.004807692307692308
Scan: 15565 Run: 20190410_QExHFX1_RSLC1_Beveridge_Clausen_IMP_DSS_JRmethod_R1 P1_R.SDKNR.G P2_K.LPKYSLFELENGR.K 3 3	20190410_QExHFX1_RSLC1_Beveridge_Clausen_IMP_DSS_JRmethod_R1	15565	20190410_QExHFX1_RSLC1_Beveridge_Clausen_IMP_DSS_JRmethod_R1.mgf	3062	4	581.307681	2,321.201618	0.201618	4	2,321.201541	0.201541	Cas9	Cas9	false	Cas9	Cas9	false	SDKNR	LPKYSLFELENGR	864	1202	5	13	3	3	866	1204	4	BS3	138.06807	6.641917	false	true	false	false	internal > 4	0.004807692307692308		0.011764705882352941	0.0	0.0	0.011834319526627219	-0.9999999960000001	304	60	4
Scan: 17472 Run: 20190410_QExHFX1_RSLC1_Beveridge_Clausen_IMP_DSS_JRmethod_R1 P1_K.FIKPILEK.M P2_K.FIKPILEK.M 3 3	20190410_QExHFX1_RSLC1_Beveridge_Clausen_IMP_DSS_JRmethod_R1	17472	20190410_QExHFX1_RSLC1_Beveridge_Clausen_IMP_DSS_JRmethod_R1.mgf	3832	4	528.832851	2,111.302298	0.302298	4	2,111.300969	0.300969	Cas9	Cas9	false	Cas9	Cas9	false	FIKPILEK	FIKPILEK	379	379	8	8	3	3	381	381	4	BS3	138.06807	6.575345	false	true	false	false	internal > 4	0.004807692307692308		0.0	0.0	0.0	0.0	-0.9999999960000001	308	143	4
Scan: 16741 Run: 20190410_QExHFX1_RSLC1_Beveridge_Clausen_IMP_DSS_JRmethod_R1 P1_R.QLLNAKLITQR.K P2_K.QLKEDYFK.K 6 3	20190410_QExHFX1_RSLC1_Beveridge_Clausen_IMP_DSS_JRmethod_R1	16741	20190410_QExHFX1_RSLC1_Beveridge_Clausen_IMP_DSS_JRmethod_R1.mgf	3537	4	627.107504	2,504.400910	0.400910	4	2,504.400243	0.400243	Cas9	Cas9	false	Cas9	Cas9	false	QLKEDYFK	QLLNAKLITQR	567	889	8	11	3	6	569	894	4	BS3	138.06807	6.560451	false	true	false	false	internal > 4	0.004807692307692308
Scan: 9166 Run: 20190410_QExHFX1_RSLC1_Beveridge_Clausen_IMP_DSS_JRmethod_R1 P1_R.KMIAK.S P2_K.FKVLGNTDR.H 1 2	20190410_QExHFX1_RSLC1_Beveridge_Clausen_IMP_DSS_JRmethod_R1	9166	20190410_QExHFX1_RSLC1_Beveridge_Clausen_IMP_DSS_JRmethod_R1.mgf	414	4	449.004944	1,791.990670	0.990670	4	1,791.991672	0.991672	Cas9	Cas9	false	Cas9	Cas9	false	KMIAK	FKVLGNTDR	1024	36	5	9	1	2	1024	37	4	BS3	138.06807	6.550061	false	true	false	false	internal > 4	0.004807692307692308
Scan: 8355 Run: 20190410_QExHFX1_RSLC1_Beveridge_Clausen_IMP_DSS_JRmethod_R1 P1_K.MKNYWR.Q P2_R.LSKSR.R 2 3	20190410_QExHFX1_RSLC1_Beveridge_Clausen_IMP_DSS_JRmethod_R1	8355	20190410_QExHFX1_RSLC1_Beveridge_Clausen_IMP_DSS_JRmethod_R1.mgf	283	3	547.623596	1,639.848959	0.848959	3	1,639.850427	0.850427	Cas9	Cas9	false	Cas9	Cas9	false	LSKSR	MKNYWR	220	883	5	6	3	2	222	884	3	BS3	138.06807	6.535199	false	true	false	false	internal > 4	0.004807692307692308
Scan: 15557 Run: 20190410_QExHFX1_RSLC1_Beveridge_Clausen_IMP_DSS_JRmethod_R1 P1_R.SDKNR.G P2_K.LPKYSLFELENGR.K 3 3	20190410_QExHFX1_RSLC1_Beveridge_Clausen_IMP_DSS_JRmethod_R1	15557	20190410_QExHFX1_RSLC1_Beveridge_Clausen_IMP_DSS_JRmethod_R1.mgf	3059	4	581.308004	2,321.202910	0.202910	4	2,321.201541	0.201541	Cas9	Cas9	false	Cas9	Cas9	false	SDKNR	LPKYSLFELENGR	864	1202	5	13	3	3	866	1204	4	BS3	138.06807	6.471461	false	true	false	false	internal > 4	0.004807692307692308
Scan: 14020 Run: 20190410_QExHFX1_RSLC1_Beveridge_Clausen_IMP_DSS_JRmethod_R1 P1_K.LKSVK.E P2_R.LENLIAQLPGEKK.N 2 12	20190410_QExHFX1_RSLC1_Beveridge_Clausen_IMP_DSS_JRmethod_R1	14020	20190410_QExHFX1_RSLC1_Beveridge_Clausen_IMP_DSS_JRmethod_R1.mgf	2243	3	722.103678	2,163.289205	0.289205	3	2,163.287838	0.287838	Cas9	Cas9	false	Cas9	Cas9	false	LKSVK	LENLIAQLPGEKK	1161	226	5	13	2	12	1162	237	3	BS3	138.06807	6.465398	false	true	false	false	internal > 4	0.004807692307692308		0.006578947368421052	0.0	0.0	0.006578947368421052	-0.9999999960000001	261	97	4
Scan: 18725 Run: 20190410_QExHFX1_RSLC1_Beveridge_Clausen_IMP_DSS_JRmethod_R1 P1_K.KNLIGALLFDSGETAEATR.L P2_K.GQKNSR.E 1 3	20190410_QExHFX1_RSLC1_Beveridge_Clausen_IMP_DSS_JRmethod_R1	18725	20190410_QExHFX1_RSLC1_Beveridge_Clausen_IMP_DSS_JRmethod_R1.mgf	4281	3	944.833385	2,831.478326	0.478326	3	2,831.477716	0.477716	Cas9	Cas9	false	Cas9	Cas9	false	GQKNSR	KNLIGALLFDSGETAEATR	777	49	6	19	3	1	779	49	3	BS3	138.06807	6.449478	false	true	false	false	internal > 4	0.004807692307692308
Scan: 9558 Run: 20190410_QExHFX1_RSLC1_Beveridge_Clausen_IMP_DSS_JRmethod_R1 P1_R.NSDKLIAR.K P2_R.DKPIR.E 4 2	20190410_QExHFX1_RSLC1_Beveridge_Clausen_IMP_DSS_JRmethod_R1	9558	20190410_QExHFX1_RSLC1_Beveridge_Clausen_IMP_DSS_JRmethod_R1.mgf	489	4	421.245331	1,680.952218	0.952218	4	1,680.952250	0.952250	Cas9	Cas9	false	Cas9	Cas9	false	DKPIR	NSDKLIAR	1303	1119	5	8	2	4	1304	1122	4	BS3	138.06807	6.395402	false	true	false	false	internal > 4	0.004807692307692308
Scan: 14288 Run: 20190410_QExHFX1_RSLC1_Beveridge_Clausen_IMP_DSS_JRmethod_R1 P1_K.LKGSPEDNEQK.Q P2_R.LENLIAQLPGEKK.N 2 12	20190410_QExHFX1_RSLC1_Beveridge_Clausen_IMP_DSS_JRmethod_R1	14288	20190410_QExHFX1_RSLC1_Beveridge_Clausen_IMP_DSS_JRmethod_R1.mgf	2393	3	945.509216	2,833.505819	0.505819	3	2,833.507286	0.507286	Cas9	Cas9	false	Cas9	Cas9	false	LKGSPEDNEQK	LENLIAQLPGEKK	1249	226	11	13	2	12	1250	237	3	BS3	138.06807	6.355881	false	true	false	false	internal > 4	0.004807692307692308		0.011764705882352941	0.0	0.0	0.011834319526627219	-0.9999999960000001	300	59	4
Scan: 15017 Run: 20190410_QExHFX1_RSLC1_Beveridge_Clausen_IMP_DSS_JRmethod_R1 P1_K.MIAKSEQEIGK.A P2_K.DFQFYKVR.E 4 6	20190410_QExHFX1_RSLC1_Beveridge_Clausen_IMP_DSS_JRmethod_R1	15017	20190410_QExHFX1_RSLC1_Beveridge_Clausen_IMP_DSS_JRmethod_R1.mgf	2796	4	623.074449	2,488.268690	0.268690	4	2,488.267180	0.267180	Cas9	Cas9	false	Cas9	Cas9	false	MIAKSEQEIGK	DFQFYKVR	1025	973	11	8	4	6	1028	978	4	BS3	138.06807	6.344944	false	true	false	false	internal > 4	0.004807692307692308		0.0	0.0	0.0	0.0	-0.9999999960000001	212	207	4
Scan: 11910 Run: 20190410_QExHFX1_RSLC1_Beveridge_Clausen_IMP_DSS_JRmethod_R1 P1_R.KFDNLTK.A P2_K.APLSASMIKR.Y 1 9	20190410_QExHFX1_RSLC1_Beveridge_Clausen_IMP_DSS_JRmethod_R1	11910	20190410_QExHFX1_RSLC1_Beveridge_Clausen_IMP_DSS_JRmethod_R1.mgf	1312	3	698.053284	2,091.138023	0.138023	3	2,091.139792	0.139792	Cas9	Cas9	false	Cas9	Cas9	false	APLSASMIKR	KFDNLTK	319	900	10	7	9	1	327	900	3	BS3	138.06807	6.327385	false	true	false	false	internal > 4	0.004807692307692308
Scan: 11812 Run: 20190410_QExHFX1_RSLC1_Beveridge_Clausen_IMP_DSS_JRmethod_R1 P1_K.LVDSTDKADLR.L P2_K.AGFIKR.Q 7 5	20190410_QExHFX1_RSLC1_Beveridge_Clausen_IMP_DSS_JRmethod_R1	11812	20190410_QExHFX1_RSLC1_Beveridge_Clausen_IMP_DSS_JRmethod_R1.mgf	1267	4	516.039168	2,060.127566	0.127566	4	2,060.126586	0.126586	Cas9	Cas9	false	Cas9	Cas9	false	LVDSTDKADLR	AGFIKR	146	918	11	6	7	5	152	922	4	BS3	138.06807	6.307855	false	true	false	false	internal > 4	0.004807692307692308
Scan: 12829 Run: 20190410_QExHFX1_RSLC1_Beveridge_Clausen_IMP_DSS_JRmethod_R1 P1_K.LVDSTDKADLR.L P2_K.LVDSTDKADLR.L 7 7	20190410_QExHFX1_RSLC1_Beveridge_Clausen_IMP_DSS_JRmethod_R1	12829	20190410_QExHFX1_RSLC1_Beveridge_Clausen_IMP_DSS_JRmethod_R1.mgf	1675	4	651.343996	2,601.346878	0.346878	4	2,601.349721	0.349721	Cas9	Cas9	false	Cas9	Cas9	false	LVDSTDKADLR	LVDSTDKADLR	146	146	11	11	7	7	152	152	4	BS3	138.06807	6.294129	false	true	false	false	internal > 4	0.004807692307692308
Scan: 6696 Run: 20190410_QExHFX1_RSLC1_Beveridge_Clausen_IMP_DSS_JRmethod_R1 P1_K.SDNVPSEEVVKK.M P2_K.GQKNSR.E 11 3	20190410_QExHFX1_RSLC1_Beveridge_Clausen_IMP_DSS_JRmethod_R1	6696	20190410_QExHFX1_RSLC1_Beveridge_Clausen_IMP_DSS_JRmethod_R1.mgf	65	3	719.709610	2,156.107001	0.107001	3	2,156.107306	0.107306	Cas9	Cas9	false	Cas9	Cas9	false	SDNVPSEEVVKK	GQKNSR	871	777	12	6	11	3	881	779	3	BS3	138.06807	6.286646	false	true	false	false	internal > 4	0.004807692307692308
Scan: 12207 Run: 20190410_QExHFX1_RSLC1_Beveridge_Clausen_IMP_DSS_JRmethod_R1 P1_K.LVDSTDKADLR.L P2_K.AGFIKR.Q 7 5	20190410_QExHFX1_RSLC1_Beveridge_Clausen_IMP_DSS_JRmethod_R1	12207	20190410_QExHFX1_RSLC1_Beveridge_Clausen_IMP_DSS_JRmethod_R1.mgf	1415	4	516.039011	2,060.126938	0.126938	4	2,060.126586	0.126586	Cas9	Cas9	false	Cas9	Cas9	false	LVDSTDKADLR	AGFIKR	146	918	11	6	7	5	152	922	4	BS3	138.06807	6.27622	false	true	false	false	internal > 4	0.004807692307692308
Scan: 10502 Run: 20190410_QExHFX1_RSLC1_Beveridge_Clausen_IMP_DSS_JRmethod_R1 P1_K.SDNVPSEEVVKK.M P2_K.AGFIKR.Q 11 5	20190410_QExHFX1_RSLC1_Beveridge_Clausen_IMP_DSS_JRmethod_R1	10502	20190410_QExHFX1_RSLC1_Beveridge_Clausen_IMP_DSS_JRmethod_R1.mgf	758	4	540.548330	2,158.164214	0.164214	4	2,158.163365	0.163365	Cas9	Cas9	false	Cas9	Cas9	false	SDNVPSEEVVKK	AGFIKR	871	918	12	6	11	5	881	922	4	BS3	138.06807	6.269965	false	true	false	false	internal > 4	0.004807692307692308		0.0	0.0	0.0	0.0	-0.9999999960000001	143	117	4
Scan: 11618 Run: 20190410_QExHFX1_RSLC1_Beveridge_Clausen_IMP_DSS_JRmethod_R1 P1_R.LSKSR.R P2_K.DDSIDNKVLTR.S 3 7	20190410_QExHFX1_RSLC1_Beveridge_Clausen_IMP_DSS_JRmethod_R1	11618	20190410_QExHFX1_RSLC1_Beveridge_Clausen_IMP_DSS_JRmethod_R1.mgf	1159	3	668.363366	2,002.068269	0.068269	3	2,002.069463	0.069463	Cas9	Cas9	false	Cas9	Cas9	false	LSKSR	DDSIDNKVLTR	220	853	5	11	3	7	222	859	3	BS3	138.06807	6.244815	false	true	false	false	internal > 4	0.004807692307692308
Scan: 20597 Run: 20190410_QExHFX1_RSLC1_Beveridge_Clausen_IMP_DSS_JRmethod_R1 P1_K.NRGKSDNVPSEEVVKbs3ohK.M P2_R.MLASAGELQKGNELALPSK.Y 4 10	20190410_QExHFX1_RSLC1_Beveridge_Clausen_IMP_DSS_JRmethod_R1	20597	20190410_QExHFX1_RSLC1_Beveridge_Clausen_IMP_DSS_JRmethod_R1.mgf	4911	4	1,013.787192	4,051.119662	0.119662	4	4,051.114697	0.114697	Cas9	Cas9	false	Cas9	Cas9	false	MLASAGELQKGNELALPSK	NRGKSDNVPSEEVVKbs3ohK	1217	867	19	16	10	4	1226	870	4	BS3	138.06807	6.241562	false	true	false	false	internal > 4	0.004807692307692308		0.011764705882352941	0.0	0.0	0.011834319526627219	-0.9999999960000001	291	58	4
Scan: 13527 Run: 20190410_QExHFX1_RSLC1_Beveridge_Clausen_IMP_DSS_JRmethod_R1 P1_R.KFDNLTK.A P2_K.APLSASMIKR.Y 1 9	20190410_QExHFX1_RSLC1_Beveridge_Clausen_IMP_DSS_JRmethod_R1	13527	20190410_QExHFX1_RSLC1_Beveridge_Clausen_IMP_DSS_JRmethod_R1.mgf	2047	4	523.792400	2,091.140494	0.140494	4	2,091.139792	0.139792	Cas9	Cas9	false	Cas9	Cas9	false	APLSASMIKR	KFDNLTK	319	900	10	7	9	1	327	900	4	BS3	138.06807	6.238187	false	true	false	false	internal > 4	0.004807692307692308		0.0	0.0	0.0	0.0	-0.9999999960000001	290	144	4
Scan: 14622 Run: 20190410_QExHFX1_RSLC1_Beveridge_Clausen_IMP_DSS_JRmethod_R1 P1_K.VPSKK.F P2_R.QEDFYPFLKDNR.E 4 9	20190410_QExHFX1_RSLC1_Beveridge_Clausen_IMP_DSS_JRmethod_R1	14622	20190410_QExHFX1_RSLC1_Beveridge_Clausen_IMP_DSS_JRmethod_R1.mgf	2575	4	567.548262	2,266.163942	0.163942	4	2,266.163366	0.163366	Cas9	Cas9	false	Cas9	Cas9	false	VPSKK	QEDFYPFLKDNR	31	430	5	12	4	9	34	438	4	BS3	138.06807	6.219822	false	true	false	false	internal > 4	0.004807692307692308		0.0	0.0	0.0	0.0	-0.9999999960000001	165	139	4
Scan: 15768 Run: 20190410_QExHFX1_RSLC1_Beveridge_Clausen_IMP_DSS_JRmethod_R1 P1_K.MIAKSEQEIGK.A P2_K.DFQFYKVR.E 4 6	20190410_QExHFX1_RSLC1_Beveridge_Clausen_IMP_DSS_JRmethod_R1	15768	20190410_QExHFX1_RSLC1_Beveridge_Clausen_IMP_DSS_JRmethod_R1.mgf	3140	4	623.073624	2,488.265390	0.265390	4	2,488.267180	0.267180	Cas9	Cas9	false	Cas9	Cas9	false	MIAKSEQEIGK	DFQFYKVR	1025	973	11	8	4	6	1028	978	4	BS3	138.06807	6.216076	false	true	false	false	internal > 4	0.004807692307692308
Scan: 18895 Run: 20190410_QExHFX1_RSLC1_Beveridge_Clausen_IMP_DSS_JRmethod_R1 P1_R.QLLNAKLITQR.K P2_R.GGLSELDKAGFIK.R 6 8	20190410_QExHFX1_RSLC1_Beveridge_Clausen_IMP_DSS_JRmethod_R1	18895	20190410_QExHFX1_RSLC1_Beveridge_Clausen_IMP_DSS_JRmethod_R1.mgf	4343	3	923.867440	2,768.580491	0.580491	3	2,768.579998	0.579998	Cas9	Cas9	false	Cas9	Cas9	false	QLLNAKLITQR	GGLSELDKAGFIK	889	910	11	13	6	8	894	917	3	BS3	138.06807	6.198859	false	true	false	false	internal > 4	0.004807692307692308		0.0	0.0	0.0	0.0	-0.9999999960000001	287	189	4
Scan: 9670 Run: 20190410_QExHFX1_RSLC1_Beveridge_Clausen_IMP_DSS_JRmethod_R1 P1_R.NSDKLIAR.K P2_R.DKPIR.E 4 2	20190410_QExHFX1_RSLC1_Beveridge_Clausen_IMP_DSS_JRmethod_R1	9670	20190410_QExHFX1_RSLC1_Beveridge_Clausen_IMP_DSS_JRmethod_R1.mgf	515	4	421.245148	1,680.951486	0.951486	4	1,680.952250	0.952250	Cas9	Cas9	false	Cas9	Cas9	false	DKPIR	NSDKLIAR	1303	1119	5	8	2	4	1304	1122	4	BS3	138.06807	6.198657	false	true	false	false	internal > 4	0.004807692307692308
Scan: 11116 Run: 20190410_QExHFX1_RSLC1_Beveridge_Clausen_IMP_DSS_JRmethod_R1 P1_R.LSKSR.R P2_K.DDSIDNKVLTR.S 3 7	20190410_QExHFX1_RSLC1_Beveridge_Clausen_IMP_DSS_JRmethod_R1	11116	20190410_QExHFX1_RSLC1_Beveridge_Clausen_IMP_DSS_JRmethod_R1.mgf	974	4	501.524902	2,002.070502	0.070502	4	2,002.069463	0.069463	Cas9	Cas9	false	Cas9	Cas9	false	LSKSR	DDSIDNKVLTR	220	853	5	11	3	7	222	859	4	BS3	138.06807	6.192941	false	true	false	false	internal > 4	0.004807692307692308		0.0	0.0	0.0	0.0	-0.9999999960000001	209	154	4
Scan: 10084 Run: 20190410_QExHFX1_RSLC1_Beveridge_Clausen_IMP_DSS_JRmethod_R1 P1_K.VMKQLK.R P2_K.LVDSTDKADLR.L 3 7	20190410_QExHFX1_RSLC1_Beveridge_Clausen_IMP_DSS_JRmethod_R1	10084	20190410_QExHFX1_RSLC1_Beveridge_Clausen_IMP_DSS_JRmethod_R1.mgf	631	3	711.392454	2,131.155533	0.155533	3	2,131.155837	0.155837	Cas9	Cas9	false	Cas9	Cas9	false	LVDSTDKADLR	VMKQLK	146	651	11	6	7	3	152	653	3	BS3	138.06807	6.162226	false	true	false	false	internal > 4	0.004807692307692308
Scan: 10637 Run: 20190410_QExHFX1_RSLC1_Beveridge_Clausen_IMP_DSS_JRmethod_R1 P1_K.SDNVPSEEVVKK.M P2_K.AGFIKR.Q 11 5	20190410_QExHFX1_RSLC1_Beveridge_Clausen_IMP_DSS_JRmethod_R1	10637	20190410_QExHFX1_RSLC1_Beveridge_Clausen_IMP_DSS_JRmethod_R1.mgf	812	4	540.548388	2,158.164446	0.164446	4	2,158.163365	0.163365	Cas9	Cas9	false	Cas9	Cas9	false	SDNVPSEEVVKK	AGFIKR	871	918	12	6	11	5	881	922	4	BS3	138.06807	6.077192	false	true	false	false	internal > 4	0.004807692307692308
Scan: 6320 Run: 20190410_QExHFX1_RSLC1_Beveridge_Clausen_IMP_DSS_JRmethod_R1 P1_K.LKSVK.E P2_K.IIKDK.D 2 3	20190410_QExHFX1_RSLC1_Beveridge_Clausen_IMP_DSS_JRmethod_R1	6320	20190410_QExHFX1_RSLC1_Beveridge_Clausen_IMP_DSS_JRmethod_R1.mgf	48	3	443.290219	1,326.848828	0.848828	3	1,326.848620	0.848620	Cas9	Cas9	false	Cas9	Cas9	false	LKSVK	IIKDK	1161	604	5	5	2	3	1162	606	3	BS3	138.06807	6.061709	false	true	false	false	internal > 4	0.004807692307692308		0.011764705882352941	0.0	0.0	0.011834319526627219	-0.9999999960000001	270	57	4
Scan: 13034 Run: 20190410_QExHFX1_RSLC1_Beveridge_Clausen_IMP_DSS_JRmethod_R1 P1_K.LVDSTDKADLR.L P2_R.GEKATLNDKR.F 7 3	20190410_QExHFX1_RSLC1_Beveridge_Clausen_IMP_DSS_JRmethod_R1	13034	20190410_QExHFX1_RSLC1_Beveridge_Clausen_IMP_DSS_JRmethod_R1.mgf	1790	3	834.441162	2,500.301657	0.301657	3	2,500.313276	0.313276	Cas9	Cas9	false	DECOY:Cas9	DECOY:REV_Cas9	true	LVDSTDKADLR	GEKATLNDKR	146	464	11	10	7	3	152	466	3	BS3	138.06807	6.052056	true	false	true	false	internal > 4	0.00702576112412178		0.01578947371578947	0.0	0.5	0.0158730159047619	-0.9999999960000001	281	56	0
Scan: 10895 Run: 20190410_QExHFX1_RSLC1_Beveridge_Clausen_IMP_DSS_JRmethod_R1 P1_K.SDNVPSEEVVKK.M P2_K.AGFIKR.Q 11 5	20190410_QExHFX1_RSLC1_Beveridge_Clausen_IMP_DSS_JRmethod_R1	10895	20190410_QExHFX1_RSLC1_Beveridge_Clausen_IMP_DSS_JRmethod_R1.mgf	908	4	540.548215	2,158.163754	0.163754	4	2,158.163365	0.163365	Cas9	Cas9	false	Cas9	Cas9	false	SDNVPSEEVVKK	AGFIKR	871	918	12	6	11	5	881	922	4	BS3	138.06807	6.001302	false	true	false	false	internal > 4	0.00702576112412178
Scan: 10782 Run: 20190410_QExHFX1_RSLC1_Beveridge_Clausen_IMP_DSS_JRmethod_R1 P1_K.SDNVPSEEVVKK.M P2_K.AGFIKR.Q 11 5	20190410_QExHFX1_RSLC1_Beveridge_Clausen_IMP_DSS_JRmethod_R1	10782	20190410_QExHFX1_RSLC1_Beveridge_Clausen_IMP_DSS_JRmethod_R1.mgf	878	3	720.395020	2,158.163231	0.163231	3	2,158.163365	0.163365	Cas9	Cas9	false	Cas9	Cas9	false	SDNVPSEEVVKK	AGFIKR	871	918	12	6	11	5	881	922	3	BS3	138.06807	5.98195	false	true	false	false	internal > 4	0.00702576112412178
Scan: 10548 Run: 20190410_QExHFX1_RSLC1_Beveridge_Clausen_IMP_DSS_JRmethod_R1 P1_K.QLKEDYFK.K P2_R.EKIEK.I 3 2	20190410_QExHFX1_RSLC1_Beveridge_Clausen_IMP_DSS_JRmethod_R1	10548	20190410_QExHFX1_RSLC1_Beveridge_Clausen_IMP_DSS_JRmethod_R1.mgf	773	4	464.252930	1,852.982614	0.982614	4	1,852.982214	0.982214	Cas9	Cas9	false	Cas9	Cas9	false	EKIEK	QLKEDYFK	442	567	5	8	2	3	443	569	4	BS3	138.06807	5.956906	false	true	false	false	internal > 4	0.00702576112412178
Scan: 10053 Run: 20190410_QExHFX1_RSLC1_Beveridge_Clausen_IMP_DSS_JRmethod_R1 P1_K.MKNYWR.Q P2_R.DKPIR.E 2 2	20190410_QExHFX1_RSLC1_Beveridge_Clausen_IMP_DSS_JRmethod_R1	10053	20190410_QExHFX1_RSLC1_Beveridge_Clausen_IMP_DSS_JRmethod_R1.mgf	622	4	420.473871	1,677.866378	0.866378	4	1,677.866078	0.866078	Cas9	Cas9	false	Cas9	Cas9	false	DKPIR	MKNYWR	1303	883	5	6	2	2	1304	884	4	BS3	138.06807	5.956387	false	true	false	false	internal > 4	0.00702576112412178		0.0	0.0	0.0	0.0	-0.9999999960000001	134	120	4
Scan: 18594 Run: 20190410_QExHFX1_RSLC1_Beveridge_Clausen_IMP_DSS_JRmethod_R1 P1_R.YDEHHQDLTLLKALVR.Q P2_K.FKVLGNTDR.H 12 2	20190410_QExHFX1_RSLC1_Beveridge_Clausen_IMP_DSS_JRmethod_R1	18594	20190410_QExHFX1_RSLC1_Beveridge_Clausen_IMP_DSS_JRmethod_R1.mgf	4243	5	628.340655	3,136.666893	0.666893	5	3,136.666915	0.666915	Cas9	Cas9	false	Cas9	Cas9	false	FKVLGNTDR	YDEHHQDLTLLKALVR	36	329	9	16	2	12	37	340	5	BS3	138.06807	5.9529	false	true	false	false	internal > 4	0.00702576112412178		0.0	0.0	0.0	0.0	-0.9999999960000001	276	163	4
Scan: 5059 Run: 20190410_QExHFX1_RSLC1_Beveridge_Clausen_IMP_DSS_JRmethod_R1 P1_R.KVTVK.Q P2_R.KVTVK.Q 1 1	20190410_QExHFX1_RSLC1_Beveridge_Clausen_IMP_DSS_JRmethod_R1	5059	20190410_QExHFX1_RSLC1_Beveridge_Clausen_IMP_DSS_JRmethod_R1.mgf	13	3	429.286675	1,284.838196	0.838196	3	1,284.838055	0.838055	Cas9	Cas9	false	Cas9	Cas9	false	KVTVK	KVTVK	562	562	5	5	1	1	562	562	3	BS3	138.06807	5.924263	false	true	false	false	internal > 4	0.00702576112412178		0.01578947371578947	0.0	0.0	0.0158730159047619	-0.9999999960000001	275	55	4
Scan: 14346 Run: 20190410_QExHFX1_RSLC1_Beveridge_Clausen_IMP_DSS_JRmethod_R1 P1_K.SKLVSDFR.K P2_R.MTNFDKNLPNEK.V 2 6	20190410_QExHFX1_RSLC1_Beveridge_Clausen_IMP_DSS_JRmethod_R1	14346	20190410_QExHFX1_RSLC1_Beveridge_Clausen_IMP_DSS_JRmethod_R1.mgf	2424	3	852.431702	2,554.273277	0.273277	3	2,554.273718	0.273718	Cas9	Cas9	false	Cas9	Cas9	false	SKLVSDFR	MTNFDKNLPNEK	964	499	8	12	2	6	965	504	3	BS3	138.06807	5.913287	false	true	false	false	internal > 4	0.00702576112412178
Scan: 9359 Run: 20190410_QExHFX1_RSLC1_Beveridge_Clausen_IMP_DSS_JRmethod_R1 P1_R.LSKSR.R P2_K.KDLIIK.L 3 1	20190410_QExHFX1_RSLC1_Beveridge_Clausen_IMP_DSS_JRmethod_R1	9359	20190410_QExHFX1_RSLC1_Beveridge_Clausen_IMP_DSS_JRmethod_R1.mgf	438	3	486.308379	1,455.903308	0.903308	3	1,455.902446	0.902446	Cas9	Cas9	false	Cas9	Cas9	false	LSKSR	KDLIIK	220	1196	5	6	3	1	222	1196	3	BS3	138.06807	5.897834	false	true	false	false	internal > 4	0.00702576112412178		0.01578947371578947	0.0	0.0	0.0158730159047619	-0.9999999960000001	273	54	4
Scan: 8219 Run: 20190410_QExHFX1_RSLC1_Beveridge_Clausen_IMP_DSS_JRmethod_R1 P1_K.VPSKK.F P2_K.VKYVTEGMR.K 4 2	20190410_QExHFX1_RSLC1_Beveridge_Clausen_IMP_DSS_JRmethod_R1	8219	20190410_QExHFX1_RSLC1_Beveridge_Clausen_IMP_DSS_JRmethod_R1.mgf	252	3	598.666060	1,792.976351	0.976351	3	1,792.975688	0.975688	Cas9	Cas9	false	Cas9	Cas9	false	VPSKK	VKYVTEGMR	31	531	5	9	4	2	34	532	3	BS3	138.06807	5.892987	false	true	false	false	internal > 4	0.00702576112412178		0.01578947371578947	0.0	0.0	0.0158730159047619	-0.9999999960000001	272	53	4
Scan: 7258 Run: 20190410_QExHFX1_RSLC1_Beveridge_Clausen_IMP_DSS_JRmethod_R1 P1_R.SDKNR.G P2_K.APLSASMIKR.Y 3 9	20190410_QExHFX1_RSLC1_Beveridge_Clausen_IMP_DSS_JRmethod_R1	7258	20190410_QExHFX1_RSLC1_Beveridge_Clausen_IMP_DSS_JRmethod_R1.mgf	97	3	615.999817	1,844.977622	0.977622	3	1,844.977812	0.977812	Cas9	Cas9	false	Cas9	Cas9	false	SDKNR	APLSASMIKR	864	319	5	10	3	9	866	327	3	BS3	138.06807	5.865831	false	true	false	false	internal > 4	0.00702576112412178
Scan: 6223 Run: 20190410_QExHFX1_RSLC1_Beveridge_Clausen_IMP_DSS_JRmethod_R1 P1_K.LKSVK.E P2_K.IIKDK.D 2 3	20190410_QExHFX1_RSLC1_Beveridge_Clausen_IMP_DSS_JRmethod_R1	6223	20190410_QExHFX1_RSLC1_Beveridge_Clausen_IMP_DSS_JRmethod_R1.mgf	44	3	443.290192	1,326.848747	0.848747	3	1,326.848620	0.848620	Cas9	Cas9	false	Cas9	Cas9	false	LKSVK	IIKDK	1161	604	5	5	2	3	1162	606	3	BS3	138.06807	5.839679	false	true	false	false	internal > 4	0.00702576112412178
Scan: 13700 Run: 20190410_QExHFX1_RSLC1_Beveridge_Clausen_IMP_DSS_JRmethod_R1 P1_K.KGILQTVK.V P2_R.DAIKLDSR.K 1 4	20190410_QExHFX1_RSLC1_Beveridge_Clausen_IMP_DSS_JRmethod_R1	13700	20190410_QExHFX1_RSLC1_Beveridge_Clausen_IMP_DSS_JRmethod_R1.mgf	2112	3	647.717288	1,940.130035	0.130035	3	1,940.130609	0.130609	Cas9	Cas9	false	DECOY:Cas9	DECOY:REV_Cas9	true	KGILQTVK	DAIKLDSR	739	247	8	8	1	4	739	250	3	BS3	138.06807	5.813754	true	false	true	false	internal > 4	0.008510638306382979		0.01578947371578947	0.0	0.5	0.0158730159047619	-0.9999999960000001	269	52	0
Scan: 7569 Run: 20190410_QExHFX1_RSLC1_Beveridge_Clausen_IMP_DSS_JRmethod_R1 P1_R.SDKNR.G P2_K.APLSASMIKR.Y 3 9	20190410_QExHFX1_RSLC1_Beveridge_Clausen_IMP_DSS_JRmethod_R1	7569	20190410_QExHFX1_RSLC1_Beveridge_Clausen_IMP_DSS_JRmethod_R1.mgf	136	3	615.999878	1,844.977805	0.977805	3	1,844.977812	0.977812	Cas9	Cas9	false	Cas9	Cas9	false	SDKNR	APLSASMIKR	864	319	5	10	3	9	866	327	3	BS3	138.06807	5.811352	false	true	false	false	internal > 4	0.008510638306382979
Scan: 12282 Run: 20190410_QExHFX1_RSLC1_Beveridge_Clausen_IMP_DSS_JRmethod_R1 P1_K.SEQEIGKATAK.Y P2_R.LKTYAHLFDDK.V 7 2	20190410_QExHFX1_RSLC1_Beveridge_Clausen_IMP_DSS_JRmethod_R1	12282	20190410_QExHFX1_RSLC1_Beveridge_Clausen_IMP_DSS_JRmethod_R1.mgf	1450	3	883.797108	2,648.369495	0.369495	3	2,648.369730	0.369730	Cas9	Cas9	false	Cas9	Cas9	false	SEQEIGKATAK	LKTYAHLFDDK	1029	640	11	11	7	2	1035	641	3	BS3	138.06807	5.808799	false	true	false	false	internal > 4	0.008510638306382979		0.01578947371578947	0.0	0.0	0.0158730159047619	-0.9999999960000001	267	51	4
Scan: 10155 Run: 20190410_QExHFX1_RSLC1_Beveridge_Clausen_IMP_DSS_JRmethod_R1 P1_K.KGILQTVK.V P2_R.DKPIR.E 1 2	20190410_QExHFX1_RSLC1_Beveridge_Clausen_IMP_DSS_JRmethod_R1	10155	20190410_QExHFX1_RSLC1_Beveridge_Clausen_IMP_DSS_JRmethod_R1.mgf	647	4	413.758087	1,651.003242	0.003242	4	1,651.003224	0.003224	Cas9	Cas9	false	Cas9	Cas9	false	DKPIR	KGILQTVK	1303	739	5	8	2	1	1304	739	4	BS3	138.06807	5.800551	false	true	false	false	internal > 4	0.008510638306382979		0.0	0.0	0.0	0.0	-0.9999999960000001	265	106	4
Scan: 10270 Run: 20190410_QExHFX1_RSLC1_Beveridge_Clausen_IMP_DSS_JRmethod_R1 P1_K.KGILQTVK.V P2_R.DKPIR.E 1 2	20190410_QExHFX1_RSLC1_Beveridge_Clausen_IMP_DSS_JRmethod_R1	10270	20190410_QExHFX1_RSLC1_Beveridge_Clausen_IMP_DSS_JRmethod_R1.mgf	675	4	413.757965	1,651.002754	0.002754	4	1,651.003224	0.003224	Cas9	Cas9	false	Cas9	Cas9	false	DKPIR	KGILQTVK	1303	739	5	8	2	1	1304	739	4	BS3	138.06807	5.79028	false	true	false	false	internal > 4	0.008510638306382979
Scan: 10758 Run: 20190410_QExHFX1_RSLC1_Beveridge_Clausen_IMP_DSS_JRmethod_R1 P1_K.MKNYWR.Q P2_R.DKPIR.E 2 2	20190410_QExHFX1_RSLC1_Beveridge_Clausen_IMP_DSS_JRmethod_R1	10758	20190410_QExHFX1_RSLC1_Beveridge_Clausen_IMP_DSS_JRmethod_R1.mgf	867	3	560.295715	1,677.865316	0.865316	3	1,677.866078	0.866078	Cas9	Cas9	false	Cas9	Cas9	false	DKPIR	MKNYWR	1303	883	5	6	2	2	1304	884	3	BS3	138.06807	5.781748	false	true	false	false	internal > 4	0.008510638306382979
Scan: 14388 Run: 20190410_QExHFX1_RSLC1_Beveridge_Clausen_IMP_DSS_JRmethod_R1 P1_K.QSGKTILDFLK.S P2_R.HSIKK.N 4 4	20190410_QExHFX1_RSLC1_Beveridge_Clausen_IMP_DSS_JRmethod_R1	14388	20190410_QExHFX1_RSLC1_Beveridge_Clausen_IMP_DSS_JRmethod_R1.mgf	2445	4	500.545128	1,998.151406	0.151406	4	1,998.151344	0.151344	Cas9	Cas9	false	Cas9	Cas9	false	HSIKK	QSGKTILDFLK	45	678	5	11	4	4	48	681	4	BS3	138.06807	5.781063	false	true	false	false	internal > 4	0.008510638306382979		0.01578947371578947	0.0	0.0	0.0158730159047619	-0.9999999960000001	263	50	4
Scan: 12001 Run: 20190410_QExHFX1_RSLC1_Beveridge_Clausen_IMP_DSS_JRmethod_R1 P1_R.QLLNAKLITQR.K P2_R.EKIEK.I 6 2	20190410_QExHFX1_RSLC1_Beveridge_Clausen_IMP_DSS_JRmethod_R1	12001	20190410_QExHFX1_RSLC1_Beveridge_Clausen_IMP_DSS_JRmethod_R1.mgf	1350	3	694.415856	2,080.225739	0.225739	3	2,080.225572	0.225572	Cas9	Cas9	false	Cas9	Cas9	false	EKIEK	QLLNAKLITQR	442	889	5	11	2	6	443	894	3	BS3	138.06807	5.780493	false	true	false	false	internal > 4	0.008510638306382979		0.0	0.0	0.0	0.0	-0.9999999960000001	262	107	4
Scan: 14011 Run: 20190410_QExHFX1_RSLC1_Beveridge_Clausen_IMP_DSS_JRmethod_R1 P1_K.LKSVK.E P2_R.LENLIAQLPGEKK.N 2 12	20190410_QExHFX1_RSLC1_Beveridge_Clausen_IMP_DSS_JRmethod_R1	14011	20190410_QExHFX1_RSLC1_Beveridge_Clausen_IMP_DSS_JRmethod_R1.mgf	2238	4	541.829399	2,163.288490	0.288490	4	2,163.287838	0.287838	Cas9	Cas9	false	Cas9	Cas9	false	LKSVK	LENLIAQLPGEKK	1161	226	5	13	2	12	1162	237	4	BS3	138.06807	5.75854	false	true	false	false	internal > 4	0.008510638306382979		0.006578947368421052	0.0	0.0	0.006578947368421052	-0.9999999960000001	261	97	4
Scan: 12345 Run: 20190410_QExHFX1_RSLC1_Beveridge_Clausen_IMP_DSS_JRmethod_R1 P1_K.LVDSTDKADLR.L P2_K.AGFIKR.Q 7 5	20190410_QExHFX1_RSLC1_Beveridge_Clausen_IMP_DSS_JRmethod_R1	12345	20190410_QExHFX1_RSLC1_Beveridge_Clausen_IMP_DSS_JRmethod_R1.mgf	1474	4	516.038940	2,060.126654	0.126654	4	2,060.126586	0.126586	Cas9	Cas9	false	Cas9	Cas9	false	LVDSTDKADLR	AGFIKR	146	918	11	6	7	5	152	922	4	BS3	138.06807	5.74675	false	true	false	false	internal > 4	0.008510638306382979
Scan: 9043 Run: 20190410_QExHFX1_RSLC1_Beveridge_Clausen_IMP_DSS_JRmethod_R1 P1_K.VMKQLK.R P2_K.SDNVPSEEVVKK.M 3 11	20190410_QExHFX1_RSLC1_Beveridge_Clausen_IMP_DSS_JRmethod_R1	9043	20190410_QExHFX1_RSLC1_Beveridge_Clausen_IMP_DSS_JRmethod_R1.mgf	396	4	558.305688	2,229.193646	0.193646	4	2,229.192616	0.192616	Cas9	Cas9	false	Cas9	Cas9	false	SDNVPSEEVVKK	VMKQLK	871	651	12	6	11	3	881	653	4	BS3	138.06807	5.741106	false	true	false	false	internal > 4	0.008510638306382979		0.01578947371578947	0.0	0.0	0.0158730159047619	-0.9999999960000001	259	49	4
Scan: 9941 Run: 20190410_QExHFX1_RSLC1_Beveridge_Clausen_IMP_DSS_JRmethod_R1 P1_K.MKNYWR.Q P2_R.DKPIR.E 2 2	20190410_QExHFX1_RSLC1_Beveridge_Clausen_IMP_DSS_JRmethod_R1	9941	20190410_QExHFX1_RSLC1_Beveridge_Clausen_IMP_DSS_JRmethod_R1.mgf	598	4	420.473947	1,677.866682	0.866682	4	1,677.866078	0.866078	Cas9	Cas9	false	Cas9	Cas9	false	DKPIR	MKNYWR	1303	883	5	6	2	2	1304	884	4	BS3	138.06807	5.735587	false	true	false	false	internal > 4	0.008510638306382979
Scan: 16527 Run: 20190410_QExHFX1_RSLC1_Beveridge_Clausen_IMP_DSS_JRmethod_R1 P1_K.DDSIDNKVLTR.S P2_R.DAIKLDSR.K 7 4	20190410_QExHFX1_RSLC1_Beveridge_Clausen_IMP_DSS_JRmethod_R1	16527	20190410_QExHFX1_RSLC1_Beveridge_Clausen_IMP_DSS_JRmethod_R1.mgf	3452	3	777.410950	2,329.211021	0.211021	3	2,329.212499	0.212499	DECOY:Cas9	DECOY:REV_Cas9	true	Cas9	Cas9	false	DAIKLDSR	DDSIDNKVLTR	247	853	8	11	4	7	250	859	3	BS3	138.06807	5.73003	true	false	true	false	internal > 4	0.008510638306382979		0.01578947371578947	0.5	0.0	0.0158730159047619	-0.9999999960000001	257	48	0
Scan: 9815 Run: 20190410_QExHFX1_RSLC1_Beveridge_Clausen_IMP_DSS_JRmethod_R1 P1_K.MKNYWR.Q P2_R.DKPIR.E 2 2	20190410_QExHFX1_RSLC1_Beveridge_Clausen_IMP_DSS_JRmethod_R1	9815	20190410_QExHFX1_RSLC1_Beveridge_Clausen_IMP_DSS_JRmethod_R1.mgf	555	4	420.473633	1,677.865426	0.865426	4	1,677.866078	0.866078	Cas9	Cas9	false	Cas9	Cas9	false	DKPIR	MKNYWR	1303	883	5	6	2	2	1304	884	4	BS3	138.06807	5.70485	false	true	false	false	internal > 4	0.008510638306382979
Scan: 6492 Run: 20190410_QExHFX1_RSLC1_Beveridge_Clausen_IMP_DSS_JRmethod_R1 P1_K.LKSVK.E P2_K.LKGSPEDNEQK.Q 2 2	20190410_QExHFX1_RSLC1_Beveridge_Clausen_IMP_DSS_JRmethod_R1	6492	20190410_QExHFX1_RSLC1_Beveridge_Clausen_IMP_DSS_JRmethod_R1.mgf	57	4	489.771616	1,955.057358	0.057358	4	1,955.057503	0.057503	Cas9	Cas9	false	Cas9	Cas9	false	LKSVK	LKGSPEDNEQK	1161	1249	5	11	2	2	1162	1250	4	BS3	138.06807	5.670972	false	true	false	false	internal > 4	0.008510638306382979		0.006578947368421052	0.0	0.0	0.006578947368421052	-0.9999999960000001	255	101	4
Scan: 6565 Run: 20190410_QExHFX1_RSLC1_Beveridge_Clausen_IMP_DSS_JRmethod_R1 P1_R.LSKSR.R P2_R.DKPIR.E 3 2	20190410_QExHFX1_RSLC1_Beveridge_Clausen_IMP_DSS_JRmethod_R1	6565	20190410_QExHFX1_RSLC1_Beveridge_Clausen_IMP_DSS_JRmethod_R1.mgf	59	3	452.604992	1,354.793147	0.793147	3	1,354.793230	0.793230	Cas9	Cas9	false	Cas9	Cas9	false	LSKSR	DKPIR	220	1303	5	5	3	2	222	1304	3	BS3	138.06807	5.653762	false	true	false	false	internal > 4	0.008510638306382979		0.01578947371578947	0.0	0.0	0.0158730159047619	-0.9999999960000001	224	47	4
Scan: 13420 Run: 20190410_QExHFX1_RSLC1_Beveridge_Clausen_IMP_DSS_JRmethod_R1 P1_K.YDENDKLIR.E P2_K.FDNLTKAER.G 6 6	20190410_QExHFX1_RSLC1_Beveridge_Clausen_IMP_DSS_JRmethod_R1	13420	20190410_QExHFX1_RSLC1_Beveridge_Clausen_IMP_DSS_JRmethod_R1.mgf	2007	4	599.808044	2,395.203070	0.203070	4	2,395.201935	0.201935	Cas9	Cas9	false	Cas9	Cas9	false	FDNLTKAER	YDENDKLIR	901	947	9	9	6	6	906	952	4	BS3	138.06807	5.645072	false	true	false	false	internal > 4	0.008510638306382979		0.01578947371578947	0.0	0.0	0.0158730159047619	-0.9999999960000001	253	46	4
Scan: 10517 Run: 20190410_QExHFX1_RSLC1_Beveridge_Clausen_IMP_DSS_JRmethod_R1 P1_R.SDKNR.G P2_K.FIKPILEK.M 3 3	20190410_QExHFX1_RSLC1_Beveridge_Clausen_IMP_DSS_JRmethod_R1	10517	20190410_QExHFX1_RSLC1_Beveridge_Clausen_IMP_DSS_JRmethod_R1.mgf	763	4	436.755493	1,742.992866	0.992866	4	1,742.993052	0.993052	Cas9	Cas9	false	Cas9	Cas9	false	SDKNR	FIKPILEK	864	379	5	8	3	3	866	381	4	BS3	138.06807	5.621552	false	true	false	false	internal > 4	0.008510638306382979		0.0	0.0	0.0	0.0	-0.9999999960000001	205	114	4
Scan: 12060 Run: 20190410_QExHFX1_RSLC1_Beveridge_Clausen_IMP_DSS_JRmethod_R1 P1_R.NSDKLIAR.K P2_R.DAIKLDSR.K 4 4	20190410_QExHFX1_RSLC1_Beveridge_Clausen_IMP_DSS_JRmethod_R1	12060	20190410_QExHFX1_RSLC1_Beveridge_Clausen_IMP_DSS_JRmethod_R1.mgf	1375	3	657.700304	1,970.079083	0.079083	3	1,970.079635	0.079635	Cas9	Cas9	false	DECOY:Cas9	DECOY:REV_Cas9	true	NSDKLIAR	DAIKLDSR	1119	247	8	8	4	4	1122	250	3	BS3	138.06807	5.601757	true	false	true	false	internal > 4	0.008510638306382979
Scan: 20472 Run: 20190410_QExHFX1_RSLC1_Beveridge_Clausen_IMP_DSS_JRmethod_R1 P1_K.DFQFYKVR.E P2_K.DFQFYKVR.E 6 6	20190410_QExHFX1_RSLC1_Beveridge_Clausen_IMP_DSS_JRmethod_R1	20472	20190410_QExHFX1_RSLC1_Beveridge_Clausen_IMP_DSS_JRmethod_R1.mgf	4876	4	586.304833	2,341.190226	0.190226	4	2,341.189523	0.189523	Cas9	Cas9	false	Cas9	Cas9	false	DFQFYKVR	DFQFYKVR	973	973	8	8	6	6	978	978	4	BS3	138.06807	5.591896	false	true	false	false	internal > 4	0.008510638306382979		0.0	0.0	0.0	0.0	-0.9999999960000001	250	181	4
Scan: 24108 Run: 20190410_QExHFX1_RSLC1_Beveridge_Clausen_IMP_DSS_JRmethod_R1 P1_K.EYKGAELFDIPK.N P2_R.EIKLDNEDK.Y 3 3	20190410_QExHFX1_RSLC1_Beveridge_Clausen_IMP_DSS_JRmethod_R1	24108	20190410_QExHFX1_RSLC1_Beveridge_Clausen_IMP_DSS_JRmethod_R1.mgf	5437	3	884.121110	2,649.341501	0.341501	3	2,649.342512	0.342512	DECOY:Cas9	DECOY:REV_Cas9	true	DECOY:Cas9	DECOY:REV_Cas9	true	EIKLDNEDK	EYKGAELFDIPK	418	181	9	12	3	3	420	183	3	BS3	138.06807	5.55442	true	false	false	true	internal > 4	0.008510638306382979		0.01578947371578947	0.5	0.5	0.0158730159047619	-0.9999999960000001	249	45	35
Scan: 8881 Run: 20190410_QExHFX1_RSLC1_Beveridge_Clausen_IMP_DSS_JRmethod_R1 P1_R.SDKNR.G P2_K.APLSASMIKR.Y 3 9	20190410_QExHFX1_RSLC1_Beveridge_Clausen_IMP_DSS_JRmethod_R1	8881	20190410_QExHFX1_RSLC1_Beveridge_Clausen_IMP_DSS_JRmethod_R1.mgf	364	3	616.000244	1,844.978903	0.978903	3	1,844.977812	0.977812	Cas9	Cas9	false	Cas9	Cas9	false	SDKNR	APLSASMIKR	864	319	5	10	3	9	866	327	3	BS3	138.06807	5.553336	false	true	false	false	internal > 4	0.008510638306382979
Scan: 17526 Run: 20190410_QExHFX1_RSLC1_Beveridge_Clausen_IMP_DSS_JRmethod_R1 P1_R.LENLIAQLPGEKK.N P2_K.DWDPKK.Y 12 5	20190410_QExHFX1_RSLC1_Beveridge_Clausen_IMP_DSS_JRmethod_R1	17526	20190410_QExHFX1_RSLC1_Beveridge_Clausen_IMP_DSS_JRmethod_R1.mgf	3854	4	595.329769	2,377.289970	0.289970	4	2,377.289295	0.289295	Cas9	Cas9	false	Cas9	Cas9	false	DWDPKK	LENLIAQLPGEKK	1129	226	6	13	5	12	1133	237	4	BS3	138.06807	5.494157	false	true	false	false	internal > 4	0.008510638306382979		0.01578947371578947	0.0	0.0	0.0158730159047619	-0.9999999960000001	247	44	4
Scan: 22010 Run: 20190410_QExHFX1_RSLC1_Beveridge_Clausen_IMP_DSS_JRmethod_R1 P1_R.QEDFYPFLKDNR.E P2_R.QEDFYPFLKDNR.E 9 9	20190410_QExHFX1_RSLC1_Beveridge_Clausen_IMP_DSS_JRmethod_R1	22010	20190410_QExHFX1_RSLC1_Beveridge_Clausen_IMP_DSS_JRmethod_R1.mgf	5234	3	1,094.191153	3,279.551630	0.551630	3	3,279.551277	0.551277	Cas9	Cas9	false	Cas9	Cas9	false	QEDFYPFLKDNR	QEDFYPFLKDNR	430	430	12	12	9	9	438	438	3	BS3	138.06807	5.433781	false	true	false	false	internal > 4	0.008510638306382979		0.0	0.0	0.0	0.0	-0.9999999960000001	246	168	4
Scan: 7490 Run: 20190410_QExHFX1_RSLC1_Beveridge_Clausen_IMP_DSS_JRmethod_R1 P1_R.SDKNR.G P2_R.KFDNLTK.A 3 1	20190410_QExHFX1_RSLC1_Beveridge_Clausen_IMP_DSS_JRmethod_R1	7490	20190410_QExHFX1_RSLC1_Beveridge_Clausen_IMP_DSS_JRmethod_R1.mgf	126	4	406.219252	1,620.847902	0.847902	4	1,620.847115	0.847115	Cas9	Cas9	false	Cas9	Cas9	false	SDKNR	KFDNLTK	864	900	5	7	3	1	866	900	4	BS3	138.06807	5.415394	false	true	false	false	internal > 4	0.008510638306382979		0.0	0.0	0.0	0.0	-0.9999999960000001	207	145	4
Scan: 11632 Run: 20190410_QExHFX1_RSLC1_Beveridge_Clausen_IMP_DSS_JRmethod_R1 P1_R.LSKSR.R P2_K.DDSIDNKVLTR.S 3 7	20190410_QExHFX1_RSLC1_Beveridge_Clausen_IMP_DSS_JRmethod_R1	11632	20190410_QExHFX1_RSLC1_Beveridge_Clausen_IMP_DSS_JRmethod_R1.mgf	1169	3	668.364563	2,002.071860	0.071860	3	2,002.069463	0.069463	Cas9	Cas9	false	Cas9	Cas9	false	LSKSR	DDSIDNKVLTR	220	853	5	11	3	7	222	859	3	BS3	138.06807	5.411577	false	true	false	false	internal > 4	0.008510638306382979
Scan: 9585 Run: 20190410_QExHFX1_RSLC1_Beveridge_Clausen_IMP_DSS_JRmethod_R1 P1_K.LKSVK.E P2_K.DWDPKK.Y 2 5	20190410_QExHFX1_RSLC1_Beveridge_Clausen_IMP_DSS_JRmethod_R1	9585	20190410_QExHFX1_RSLC1_Beveridge_Clausen_IMP_DSS_JRmethod_R1.mgf	493	3	500.620803	1,498.840580	0.840580	3	1,498.839512	0.839512	Cas9	Cas9	false	Cas9	Cas9	false	LKSVK	DWDPKK	1161	1129	5	6	2	5	1162	1133	3	BS3	138.06807	5.407087	false	true	false	false	internal > 4	0.008510638306382979		0.01578947371578947	0.0	0.0	0.0158730159047619	-0.9999999960000001	193	43	4
Scan: 17218 Run: 20190410_QExHFX1_RSLC1_Beveridge_Clausen_IMP_DSS_JRmethod_R1 P1_K.VVDELVKVMGR.H P2_K.VLTRSDKNR.G 7 7	20190410_QExHFX1_RSLC1_Beveridge_Clausen_IMP_DSS_JRmethod_R1	17218	20190410_QExHFX1_RSLC1_Beveridge_Clausen_IMP_DSS_JRmethod_R1.mgf	3722	4	622.347963	2,485.362746	0.362746	4	2,485.368623	0.368623	Cas9	Cas9	false	Cas9	Cas9	false	VVDELVKVMGR	VLTRSDKNR	747	860	11	9	7	7	753	866	4	BS3	138.06807	5.394574	false	true	false	false	internal > 4	0.008510638306382979		0.0	0.0	0.0	0.0	-0.9999999960000001	181	118	4
Scan: 14218 Run: 20190410_QExHFX1_RSLC1_Beveridge_Clausen_IMP_DSS_JRmethod_R1 P1_R.KVTVK.Q P2_R.GGLSELDKAGFIK.R 1 8	20190410_QExHFX1_RSLC1_Beveridge_Clausen_IMP_DSS_JRmethod_R1	14218	20190410_QExHFX1_RSLC1_Beveridge_Clausen_IMP_DSS_JRmethod_R1.mgf	2346	4	512.301500	2,045.176894	0.176894	4	2,045.177225	0.177225	Cas9	Cas9	false	Cas9	Cas9	false	KVTVK	GGLSELDKAGFIK	562	910	5	13	1	8	562	917	4	BS3	138.06807	5.372608	false	true	false	false	internal > 4	0.008510638306382979
Scan: 6596 Run: 20190410_QExHFX1_RSLC1_Beveridge_Clausen_IMP_DSS_JRmethod_R1 P1_K.SEQEIGKATAK.Y P2_R.KMIAK.S 7 1	20190410_QExHFX1_RSLC1_Beveridge_Clausen_IMP_DSS_JRmethod_R1	6596	20190410_QExHFX1_RSLC1_Beveridge_Clausen_IMP_DSS_JRmethod_R1.mgf	62	4	477.014918	1,904.030566	0.030566	4	1,904.028846	0.028846	Cas9	Cas9	false	Cas9	Cas9	false	SEQEIGKATAK	KMIAK	1029	1024	11	5	7	1	1035	1024	4	BS3	138.06807	5.36219	false	true	false	false	internal > 4	0.008510638306382979
Scan: 6106 Run: 20190410_QExHFX1_RSLC1_Beveridge_Clausen_IMP_DSS_JRmethod_R1 P1_K.LKSVK.E P2_K.LKSVK.E 2 2	20190410_QExHFX1_RSLC1_Beveridge_Clausen_IMP_DSS_JRmethod_R1	6106	20190410_QExHFX1_RSLC1_Beveridge_Clausen_IMP_DSS_JRmethod_R1.mgf	41	3	429.286623	1,284.838040	0.838040	3	1,284.838055	0.838055	Cas9	Cas9	false	Cas9	Cas9	false	LKSVK	LKSVK	1161	1161	5	5	2	2	1162	1162	3	BS3	138.06807	5.354747	false	true	false	false	internal > 4	0.008510638306382979		0.01578947371578947	0.0	0.0	0.0158730159047619	-0.9999999960000001	146	42	4
Scan: 13069 Run: 20190410_QExHFX1_RSLC1_Beveridge_Clausen_IMP_DSS_JRmethod_R1 P1_R.KKDWDPK.K P2_K.DNREKIEK.I 1 5	20190410_QExHFX1_RSLC1_Beveridge_Clausen_IMP_DSS_JRmethod_R1	13069	20190410_QExHFX1_RSLC1_Beveridge_Clausen_IMP_DSS_JRmethod_R1.mgf	1808	3	695.703308	2,084.088095	0.088095	3	2,084.090200	0.090200	Cas9	Cas9	false	Cas9	Cas9	false	DNREKIEK	KKDWDPK	439	1127	8	7	5	1	443	1127	3	BS3	138.06807	5.326697	false	true	false	false	internal > 4	0.008510638306382979		0.01578947371578947	0.0	0.0	0.0158730159047619	-0.9999999960000001	137	41	4
Scan: 8225 Run: 20190410_QExHFX1_RSLC1_Beveridge_Clausen_IMP_DSS_JRmethod_R1 P1_K.MKNYWR.Q P2_R.LSKSR.R 2 3	20190410_QExHFX1_RSLC1_Beveridge_Clausen_IMP_DSS_JRmethod_R1	8225	20190410_QExHFX1_RSLC1_Beveridge_Clausen_IMP_DSS_JRmethod_R1.mgf	253	4	410.969818	1,639.850166	0.850166	4	1,639.850427	0.850427	Cas9	Cas9	false	Cas9	Cas9	false	LSKSR	MKNYWR	220	883	5	6	3	2	222	884	4	BS3	138.06807	5.315119	false	true	false	false	internal > 4	0.008510638306382979		0.006578947368421052	0.0	0.0	0.006578947368421052	-0.9999999960000001	164	100	4
Scan: 11673 Run: 20190410_QExHFX1_RSLC1_Beveridge_Clausen_IMP_DSS_JRmethod_R1 P1_K.LVDSTDKADLR.L P2_K.AGFIKR.Q 7 5	20190410_QExHFX1_RSLC1_Beveridge_Clausen_IMP_DSS_JRmethod_R1	11673	20190410_QExHFX1_RSLC1_Beveridge_Clausen_IMP_DSS_JRmethod_R1.mgf	1196	3	687.715759	2,060.125448	0.125448	3	2,060.126586	0.126586	Cas9	Cas9	false	Cas9	Cas9	false	LVDSTDKADLR	AGFIKR	146	918	11	6	7	5	152	922	3	BS3	138.06807	5.314328	false	true	false	false	internal > 4	0.008510638306382979
Scan: 7677 Run: 20190410_QExHFX1_RSLC1_Beveridge_Clausen_IMP_DSS_JRmethod_R1 P1_R.SDKNR.G P2_K.APLSASMIKR.Y 3 9	20190410_QExHFX1_RSLC1_Beveridge_Clausen_IMP_DSS_JRmethod_R1	7677	20190410_QExHFX1_RSLC1_Beveridge_Clausen_IMP_DSS_JRmethod_R1.mgf	155	3	616.000341	1,844.979194	0.979194	3	1,844.977812	0.977812	Cas9	Cas9	false	Cas9	Cas9	false	SDKNR	APLSASMIKR	864	319	5	10	3	9	866	327	3	BS3	138.06807	5.300321	false	true	false	false	internal > 4	0.008510638306382979
Scan: 21850 Run: 20190410_QExHFX1_RSLC1_Beveridge_Clausen_IMP_DSS_JRmethod_R1 P1_K.LVDSTDKADLR.L P2_K.KNLIGALLFDSGETAEATR.L 7 1	20190410_QExHFX1_RSLC1_Beveridge_Clausen_IMP_DSS_JRmethod_R1	21850	20190410_QExHFX1_RSLC1_Beveridge_Clausen_IMP_DSS_JRmethod_R1.mgf	5198	3	1,125.925999	3,374.756168	0.756168	3	3,374.756910	0.756910	Cas9	Cas9	false	Cas9	Cas9	false	LVDSTDKADLR	KNLIGALLFDSGETAEATR	146	49	11	19	7	1	152	49	3	BS3	138.06807	5.289719	false	true	false	false	internal > 4	0.008510638306382979		0.0	0.0	0.0	0.0	-0.9999999960000001	234	209	4
Scan: 10593 Run: 20190410_QExHFX1_RSLC1_Beveridge_Clausen_IMP_DSS_JRmethod_R1 P1_R.GKSDNVPSEEVVK.K P2_R.GKSDNVPSEEVVK.K 2 2	20190410_QExHFX1_RSLC1_Beveridge_Clausen_IMP_DSS_JRmethod_R1	10593	20190410_QExHFX1_RSLC1_Beveridge_Clausen_IMP_DSS_JRmethod_R1.mgf	786	3	971.495469	2,911.464578	0.464578	3	2,911.466207	0.466207	Cas9	Cas9	false	Cas9	Cas9	false	GKSDNVPSEEVVK	GKSDNVPSEEVVK	869	869	13	13	2	2	870	870	3	BS3	138.06807	5.284879	false	true	false	false	internal > 4	0.008510638306382979		0.0	0.0	0.0	0.0	-0.9999999960000001	233	197	4
Scan: 11160 Run: 20190410_QExHFX1_RSLC1_Beveridge_Clausen_IMP_DSS_JRmethod_R1 P1_R.GKSDNVPSEEVVK.K P2_K.EDYFKK.I 2 5	20190410_QExHFX1_RSLC1_Beveridge_Clausen_IMP_DSS_JRmethod_R1	11160	20190410_QExHFX1_RSLC1_Beveridge_Clausen_IMP_DSS_JRmethod_R1.mgf	982	4	589.299304	2,353.168110	0.168110	4	2,353.168904	0.168904	Cas9	Cas9	false	Cas9	Cas9	false	EDYFKK	GKSDNVPSEEVVK	570	869	6	13	5	2	574	870	4	BS3	138.06807	5.263145	false	true	false	false	internal > 4	0.008510638306382979		0.0	0.0	0.0	0.0	-0.9999999960000001	232	151	4
Scan: 8050 Run: 20190410_QExHFX1_RSLC1_Beveridge_Clausen_IMP_DSS_JRmethod_R1 P1_R.DKPIR.E P2_R.DKPIR.E 2 2	20190410_QExHFX1_RSLC1_Beveridge_Clausen_IMP_DSS_JRmethod_R1	8050	20190410_QExHFX1_RSLC1_Beveridge_Clausen_IMP_DSS_JRmethod_R1.mgf	232	3	465.276867	1,392.808772	0.808772	3	1,392.808881	0.808881	Cas9	Cas9	false	Cas9	Cas9	false	DKPIR	DKPIR	1303	1303	5	5	2	2	1304	1304	3	BS3	138.06807	5.260666	false	true	false	false	internal > 4	0.008510638306382979		0.01578947371578947	0.0	0.0	0.0158730159047619	-0.9999999960000001	208	40	4
Scan: 11010 Run: 20190410_QExHFX1_RSLC1_Beveridge_Clausen_IMP_DSS_JRmethod_R1 P1_K.SDNVPSEEVVKK.M P2_K.AGFIKR.Q 11 5	20190410_QExHFX1_RSLC1_Beveridge_Clausen_IMP_DSS_JRmethod_R1	11010	20190410_QExHFX1_RSLC1_Beveridge_Clausen_IMP_DSS_JRmethod_R1.mgf	938	4	540.546782	2,158.158022	0.158022	4	2,158.163365	0.163365	Cas9	Cas9	false	Cas9	Cas9	false	SDNVPSEEVVKK	AGFIKR	871	918	12	6	11	5	881	922	4	BS3	138.06807	5.253737	false	true	false	false	internal > 4	0.008510638306382979
Scan: 21512 Run: 20190410_QExHFX1_RSLC1_Beveridge_Clausen_IMP_DSS_JRmethod_R1 P1_K.LDNEDKYTNR.M P2_R.ESKNQKbs3ohGQTTQNR.E 6 3	20190410_QExHFX1_RSLC1_Beveridge_Clausen_IMP_DSS_JRmethod_R1	21512	20190410_QExHFX1_RSLC1_Beveridge_Clausen_IMP_DSS_JRmethod_R1.mgf	5105	3	1,027.166504	3,078.477683	0.477683	3	3,078.485369	0.485369	DECOY:Cas9	DECOY:REV_Cas9	true	DECOY:Cas9	DECOY:REV_Cas9	true	LDNEDKYTNR	ESKNQKbs3ohGQTTQNR	421	591	10	13	6	3	426	593	3	BS3	138.06807	5.240011	true	false	false	true	internal > 4	0.008510638306382979		0.01578947371578947	0.5	0.5	0.0158730159047619	-0.9999999960000001	229	39	35
Scan: 8315 Run: 20190410_QExHFX1_RSLC1_Beveridge_Clausen_IMP_DSS_JRmethod_R1 P1_R.SDKNR.G P2_K.APLSASMIKR.Y 3 9	20190410_QExHFX1_RSLC1_Beveridge_Clausen_IMP_DSS_JRmethod_R1	8315	20190410_QExHFX1_RSLC1_Beveridge_Clausen_IMP_DSS_JRmethod_R1.mgf	266	3	616.001465	1,844.982566	0.982566	3	1,844.977812	0.977812	Cas9	Cas9	false	Cas9	Cas9	false	SDKNR	APLSASMIKR	864	319	5	10	3	9	866	327	3	BS3	138.06807	5.221349	false	true	false	false	internal > 4	0.008510638306382979
Scan: 13126 Run: 20190410_QExHFX1_RSLC1_Beveridge_Clausen_IMP_DSS_JRmethod_R1 P1_K.NLPNEKVLPK.H P2_K.NLPNEKVLPK.H 6 6	20190410_QExHFX1_RSLC1_Beveridge_Clausen_IMP_DSS_JRmethod_R1	13126	20190410_QExHFX1_RSLC1_Beveridge_Clausen_IMP_DSS_JRmethod_R1.mgf	1843	4	610.859981	2,439.410818	0.410818	4	2,439.410077	0.410077	Cas9	Cas9	false	Cas9	Cas9	false	NLPNEKVLPK	NLPNEKVLPK	505	505	10	10	6	6	510	510	4	BS3	138.06807	5.217181	false	true	false	false	internal > 4	0.008510638306382979
Scan: 10777 Run: 20190410_QExHFX1_RSLC1_Beveridge_Clausen_IMP_DSS_JRmethod_R1 P1_K.SDNVPSEEVVKK.M P2_K.AGFIKR.Q 11 5	20190410_QExHFX1_RSLC1_Beveridge_Clausen_IMP_DSS_JRmethod_R1	10777	20190410_QExHFX1_RSLC1_Beveridge_Clausen_IMP_DSS_JRmethod_R1.mgf	875	4	540.548218	2,158.163766	0.163766	4	2,158.163365	0.163365	Cas9	Cas9	false	Cas9	Cas9	false	SDNVPSEEVVKK	AGFIKR	871	918	12	6	11	5	881	922	4	BS3	138.06807	5.17305	false	true	false	false	internal > 4	0.008510638306382979
Scan: 11658 Run: 20190410_QExHFX1_RSLC1_Beveridge_Clausen_IMP_DSS_JRmethod_R1 P1_K.LVDSTDKADLR.L P2_K.AGFIKR.Q 7 5	20190410_QExHFX1_RSLC1_Beveridge_Clausen_IMP_DSS_JRmethod_R1	11658	20190410_QExHFX1_RSLC1_Beveridge_Clausen_IMP_DSS_JRmethod_R1.mgf	1187	4	516.038818	2,060.126166	0.126166	4	2,060.126586	0.126586	Cas9	Cas9	false	Cas9	Cas9	false	LVDSTDKADLR	AGFIKR	146	918	11	6	7	5	152	922	4	BS3	138.06807	5.16884	false	true	false	false	internal > 4	0.008510638306382979
Scan: 6467 Run: 20190410_QExHFX1_RSLC1_Beveridge_Clausen_IMP_DSS_JRmethod_R1 P1_R.LSKSR.R P2_R.DKPIR.E 3 2	20190410_QExHFX1_RSLC1_Beveridge_Clausen_IMP_DSS_JRmethod_R1	6467	20190410_QExHFX1_RSLC1_Beveridge_Clausen_IMP_DSS_JRmethod_R1.mgf	54	3	452.605021	1,354.793234	0.793234	3	1,354.793230	0.793230	Cas9	Cas9	false	Cas9	Cas9	false	LSKSR	DKPIR	220	1303	5	5	3	2	222	1304	3	BS3	138.06807	5.160283	false	true	false	false	internal > 4	0.008510638306382979
Scan: 10443 Run: 20190410_QExHFX1_RSLC1_Beveridge_Clausen_IMP_DSS_JRmethod_R1 P1_K.LVDSTDKADLR.L P2_K.GYKEVK.K 7 3	20190410_QExHFX1_RSLC1_Beveridge_Clausen_IMP_DSS_JRmethod_R1	10443	20190410_QExHFX1_RSLC1_Beveridge_Clausen_IMP_DSS_JRmethod_R1.mgf	728	4	524.034119	2,092.107370	0.107370	4	2,092.105182	0.105182	Cas9	Cas9	false	Cas9	Cas9	false	LVDSTDKADLR	GYKEVK	146	1190	11	6	7	3	152	1192	4	BS3	138.06807	5.093963	false	true	false	false	internal > 4	0.008510638306382979
Scan: 8002 Run: 20190410_QExHFX1_RSLC1_Beveridge_Clausen_IMP_DSS_JRmethod_R1 P1_K.VPSKK.F P2_R.GKSDNVPSEEVVK.K 4 2	20190410_QExHFX1_RSLC1_Beveridge_Clausen_IMP_DSS_JRmethod_R1	8002	20190410_QExHFX1_RSLC1_Beveridge_Clausen_IMP_DSS_JRmethod_R1.mgf	228	4	521.537742	2,082.121862	0.121862	4	2,082.120831	0.120831	Cas9	Cas9	false	Cas9	Cas9	false	VPSKK	GKSDNVPSEEVVK	31	869	5	13	4	2	34	870	4	BS3	138.06807	5.093026	false	true	false	false	internal > 4	0.008510638306382979		0.0	0.0	0.0	0.0	-0.9999999960000001	157	169	4
Scan: 13173 Run: 20190410_QExHFX1_RSLC1_Beveridge_Clausen_IMP_DSS_JRmethod_R1 P1_R.NSDKLIAR.K P2_R.DAIKLDSR.K 4 4	20190410_QExHFX1_RSLC1_Beveridge_Clausen_IMP_DSS_JRmethod_R1	13173	20190410_QExHFX1_RSLC1_Beveridge_Clausen_IMP_DSS_JRmethod_R1.mgf	1868	3	657.699646	1,970.077109	0.077109	3	1,970.079635	0.079635	Cas9	Cas9	false	DECOY:Cas9	DECOY:REV_Cas9	true	NSDKLIAR	DAIKLDSR	1119	247	8	8	4	4	1122	250	3	BS3	138.06807	5.084064	true	false	true	false	internal > 4	0.010330578520661158
Scan: 8070 Run: 20190410_QExHFX1_RSLC1_Beveridge_Clausen_IMP_DSS_JRmethod_R1 P1_R.NSDKLIAR.K P2_R.LSKSR.R 4 3	20190410_QExHFX1_RSLC1_Beveridge_Clausen_IMP_DSS_JRmethod_R1	8070	20190410_QExHFX1_RSLC1_Beveridge_Clausen_IMP_DSS_JRmethod_R1.mgf	233	4	411.741333	1,642.936226	0.936226	4	1,642.936599	0.936599	Cas9	Cas9	false	Cas9	Cas9	false	LSKSR	NSDKLIAR	220	1119	5	8	3	4	222	1122	4	BS3	138.06807	5.082203	false	true	false	false	internal > 4	0.010330578520661158		0.0	0.0	0.0	0.0	-0.9999999960000001	178	103	4
Scan: 2792 Run: 20190410_QExHFX1_RSLC1_Beveridge_Clausen_IMP_DSS_JRmethod_R1 P1_R.HSIKK.N P2_R.DKQSGK.T 4 2	20190410_QExHFX1_RSLC1_Beveridge_Clausen_IMP_DSS_JRmethod_R1	2792	20190410_QExHFX1_RSLC1_Beveridge_Clausen_IMP_DSS_JRmethod_R1.mgf	4	3	471.268369	1,410.783278	0.783278	3	1,410.783060	0.783060	Cas9	Cas9	false	Cas9	Cas9	false	DKQSGK	HSIKK	676	45	6	5	2	4	677	48	3	BS3	138.06807	5.073291	false	true	false	false	internal > 4	0.010330578520661158		0.01578947371578947	0.0	0.0	0.0158730159047619	-0.9999999960000001	219	38	4
Scan: 16891 Run: 20190410_QExHFX1_RSLC1_Beveridge_Clausen_IMP_DSS_JRmethod_R1 P1_R.QEDFYPFLKDNR.E P2_R.GKSDNVPSEEVVK.K 9 2	20190410_QExHFX1_RSLC1_Beveridge_Clausen_IMP_DSS_JRmethod_R1	16891	20190410_QExHFX1_RSLC1_Beveridge_Clausen_IMP_DSS_JRmethod_R1.mgf	3620	3	1,032.842706	3,095.506289	0.506289	3	3,095.508742	0.508742	Cas9	Cas9	false	Cas9	Cas9	false	GKSDNVPSEEVVK	QEDFYPFLKDNR	869	430	13	12	2	9	870	438	3	BS3	138.06807	5.070453	false	true	false	false	internal > 4	0.010330578520661158		0.0	0.0	0.0	0.0	-0.9999999960000001	218	211	4
Scan: 16742 Run: 20190410_QExHFX1_RSLC1_Beveridge_Clausen_IMP_DSS_JRmethod_R1 P1_K.VITLKSK.L P2_R.GGLSELDKAGFIK.R 5 8	20190410_QExHFX1_RSLC1_Beveridge_Clausen_IMP_DSS_JRmethod_R1	16742	20190410_QExHFX1_RSLC1_Beveridge_Clausen_IMP_DSS_JRmethod_R1.mgf	3538	4	565.833844	2,259.306270	0.306270	4	2,259.308967	0.308967	Cas9	Cas9	false	Cas9	Cas9	false	VITLKSK	GGLSELDKAGFIK	959	910	7	13	5	8	963	917	4	BS3	138.06807	5.056738	false	true	false	false	internal > 4	0.010330578520661158		0.0	0.0	0.0	0.0	-0.9999999960000001	217	148	4
Scan: 9972 Run: 20190410_QExHFX1_RSLC1_Beveridge_Clausen_IMP_DSS_JRmethod_R1 P1_K.VMKQLK.R P2_K.LVDSTDKADLR.L 3 7	20190410_QExHFX1_RSLC1_Beveridge_Clausen_IMP_DSS_JRmethod_R1	9972	20190410_QExHFX1_RSLC1_Beveridge_Clausen_IMP_DSS_JRmethod_R1.mgf	605	4	533.795713	2,131.153746	0.153746	4	2,131.155837	0.155837	Cas9	Cas9	false	Cas9	Cas9	false	LVDSTDKADLR	VMKQLK	146	651	11	6	7	3	152	653	4	BS3	138.06807	5.031302	false	true	false	false	internal > 4	0.010330578520661158
Scan: 19957 Run: 20190410_QExHFX1_RSLC1_Beveridge_Clausen_IMP_DSS_JRmethod_R1 P1_K.VVDELVKVMGR.H P2_R.GGLSELDKAGFIK.R 7 8	20190410_QExHFX1_RSLC1_Beveridge_Clausen_IMP_DSS_JRmethod_R1	19957	20190410_QExHFX1_RSLC1_Beveridge_Clausen_IMP_DSS_JRmethod_R1.mgf	4717	3	911.501454	2,731.482533	0.482533	3	2,731.482986	0.482986	Cas9	Cas9	false	Cas9	Cas9	false	GGLSELDKAGFIK	VVDELVKVMGR	910	747	13	11	8	7	917	753	3	BS3	138.06807	5.030249	false	true	false	false	internal > 4	0.010330578520661158		0.01578947371578947	0.0	0.0	0.0158730159047619	-0.9999999960000001	215	37	4
Scan: 12826 Run: 20190410_QExHFX1_RSLC1_Beveridge_Clausen_IMP_DSS_JRmethod_R1 P1_R.SDKNRGKSDNVPSEEVVK.K P2_K.KDWDPK.K 7 1	20190410_QExHFX1_RSLC1_Beveridge_Clausen_IMP_DSS_JRmethod_R1	12826	20190410_QExHFX1_RSLC1_Beveridge_Clausen_IMP_DSS_JRmethod_R1.mgf	1673	3	971.823159	2,912.447648	0.447648	3	2,912.451560	0.451560	Cas9	Cas9	false	Cas9	Cas9	false	KDWDPK	SDKNRGKSDNVPSEEVVK	1128	864	6	18	1	7	1128	870	3	BS3	138.06807	5.029109	false	true	false	false	internal > 4	0.010330578520661158		0.01578947371578947	0.0	0.0	0.0158730159047619	-0.9999999960000001	214	36	4
Scan: 10371 Run: 20190410_QExHFX1_RSLC1_Beveridge_Clausen_IMP_DSS_JRmethod_R1 P1_K.SDNVPSEEVVKK.M P2_K.SDNVPSEEVVKK.M 11 11	20190410_QExHFX1_RSLC1_Beveridge_Clausen_IMP_DSS_JRmethod_R1	10371	20190410_QExHFX1_RSLC1_Beveridge_Clausen_IMP_DSS_JRmethod_R1.mgf	696	4	700.362956	2,797.422718	0.422718	4	2,797.423279	0.423279	Cas9	Cas9	false	Cas9	Cas9	false	SDNVPSEEVVKK	SDNVPSEEVVKK	871	871	12	12	11	11	881	881	4	BS3	138.06807	5.021412	false	true	false	false	internal > 4	0.010330578520661158
Scan: 14859 Run: 20190410_QExHFX1_RSLC1_Beveridge_Clausen_IMP_DSS_JRmethod_R1 P1_K.MIAKSEQEIGK.A P2_K.DFQFYKVR.E 4 6	20190410_QExHFX1_RSLC1_Beveridge_Clausen_IMP_DSS_JRmethod_R1	14859	20190410_QExHFX1_RSLC1_Beveridge_Clausen_IMP_DSS_JRmethod_R1.mgf	2709	4	623.073986	2,488.266838	0.266838	4	2,488.267180	0.267180	Cas9	Cas9	false	Cas9	Cas9	false	MIAKSEQEIGK	DFQFYKVR	1025	973	11	8	4	6	1028	978	4	BS3	138.06807	5.020531	false	true	false	false	internal > 4	0.010330578520661158
Scan: 7738 Run: 20190410_QExHFX1_RSLC1_Beveridge_Clausen_IMP_DSS_JRmethod_R1 P1_R.NSDKLIAR.K P2_R.LSKSR.R 4 3	20190410_QExHFX1_RSLC1_Beveridge_Clausen_IMP_DSS_JRmethod_R1	7738	20190410_QExHFX1_RSLC1_Beveridge_Clausen_IMP_DSS_JRmethod_R1.mgf	166	4	411.741394	1,642.936470	0.936470	4	1,642.936599	0.936599	Cas9	Cas9	false	Cas9	Cas9	false	LSKSR	NSDKLIAR	220	1119	5	8	3	4	222	1122	4	BS3	138.06807	5.003152	false	true	false	false	internal > 4	0.010330578520661158
Scan: 22709 Run: 20190410_QExHFX1_RSLC1_Beveridge_Clausen_IMP_DSS_JRmethod_R1 P1_K.YDENDKLIR.E P2_K.TILDFLKSDGFANR.N 6 7	20190410_QExHFX1_RSLC1_Beveridge_Clausen_IMP_DSS_JRmethod_R1	22709	20190410_QExHFX1_RSLC1_Beveridge_Clausen_IMP_DSS_JRmethod_R1.mgf	5308	3	967.165923	2,898.475940	0.475940	3	2,898.476319	0.476319	Cas9	Cas9	false	Cas9	Cas9	false	YDENDKLIR	TILDFLKSDGFANR	947	682	9	14	6	7	952	688	3	BS3	138.06807	4.958724	false	true	false	false	internal > 4	0.010330578520661158		0.0	0.0	0.0	0.0	-0.9999999960000001	210	125	4
Scan: 11229 Run: 20190410_QExHFX1_RSLC1_Beveridge_Clausen_IMP_DSS_JRmethod_R1 P1_R.LSKSR.R P2_K.DDSIDNKVLTR.S 3 7	20190410_QExHFX1_RSLC1_Beveridge_Clausen_IMP_DSS_JRmethod_R1	11229	20190410_QExHFX1_RSLC1_Beveridge_Clausen_IMP_DSS_JRmethod_R1.mgf	999	4	501.524733	2,002.069826	0.069826	4	2,002.069463	0.069463	Cas9	Cas9	false	Cas9	Cas9	false	LSKSR	DDSIDNKVLTR	220	853	5	11	3	7	222	859	4	BS3	138.06807	4.953386	false	true	false	false	internal > 4	0.010330578520661158
Scan: 8150 Run: 20190410_QExHFX1_RSLC1_Beveridge_Clausen_IMP_DSS_JRmethod_R1 P1_R.DKPIR.E P2_R.DKPIR.E 2 2	20190410_QExHFX1_RSLC1_Beveridge_Clausen_IMP_DSS_JRmethod_R1	8150	20190410_QExHFX1_RSLC1_Beveridge_Clausen_IMP_DSS_JRmethod_R1.mgf	241	3	465.276941	1,392.808994	0.808994	3	1,392.808881	0.808881	Cas9	Cas9	false	Cas9	Cas9	false	DKPIR	DKPIR	1303	1303	5	5	2	2	1304	1304	3	BS3	138.06807	4.950793	false	true	false	false	internal > 4	0.010330578520661158
Scan: 7386 Run: 20190410_QExHFX1_RSLC1_Beveridge_Clausen_IMP_DSS_JRmethod_R1 P1_R.SDKNR.G P2_R.KFDNLTK.A 3 1	20190410_QExHFX1_RSLC1_Beveridge_Clausen_IMP_DSS_JRmethod_R1	7386	20190410_QExHFX1_RSLC1_Beveridge_Clausen_IMP_DSS_JRmethod_R1.mgf	113	4	406.219055	1,620.847114	0.847114	4	1,620.847115	0.847115	Cas9	Cas9	false	Cas9	Cas9	false	SDKNR	KFDNLTK	864	900	5	7	3	1	866	900	4	BS3	138.06807	4.931381	false	true	false	false	internal > 4	0.010330578520661158
Scan: 22962 Run: 20190410_QExHFX1_RSLC1_Beveridge_Clausen_IMP_DSS_JRmethod_R1 P1_K.TEVQTGGFSKESILPK.R P2_K.QVTKRVNK.T 10 4	20190410_QExHFX1_RSLC1_Beveridge_Clausen_IMP_DSS_JRmethod_R1	22962	20190410_QExHFX1_RSLC1_Beveridge_Clausen_IMP_DSS_JRmethod_R1.mgf	5349	3	944.196716	2,829.568319	0.568319	3	2,829.559989	0.559989	Cas9	Cas9	false	DECOY:Cas9	DECOY:REV_Cas9	true	TEVQTGGFSKESILPK	QVTKRVNK	1102	807	16	8	10	4	1111	810	3	BS3	138.06807	4.930856	true	false	true	false	internal > 4	0.01209677420564516		0.01578947371578947	0.0	0.5	0.0158730159047619	-0.9999999960000001	206	35	0
Scan: 10374 Run: 20190410_QExHFX1_RSLC1_Beveridge_Clausen_IMP_DSS_JRmethod_R1 P1_R.SDKNR.G P2_K.FIKPILEK.M 3 3	20190410_QExHFX1_RSLC1_Beveridge_Clausen_IMP_DSS_JRmethod_R1	10374	20190410_QExHFX1_RSLC1_Beveridge_Clausen_IMP_DSS_JRmethod_R1.mgf	697	4	436.755615	1,742.993354	0.993354	4	1,742.993052	0.993052	Cas9	Cas9	false	Cas9	Cas9	false	SDKNR	FIKPILEK	864	379	5	8	3	3	866	381	4	BS3	138.06807	4.9265	false	true	false	false	internal > 4	0.01209677420564516
Scan: 12763 Run: 20190410_QExHFX1_RSLC1_Beveridge_Clausen_IMP_DSS_JRmethod_R1 P1_R.NSDKLIAR.K P2_R.DAIKLDSR.K 4 4	20190410_QExHFX1_RSLC1_Beveridge_Clausen_IMP_DSS_JRmethod_R1	12763	20190410_QExHFX1_RSLC1_Beveridge_Clausen_IMP_DSS_JRmethod_R1.mgf	1640	3	657.700256	1,970.078939	0.078939	3	1,970.079635	0.079635	Cas9	Cas9	false	DECOY:Cas9	DECOY:REV_Cas9	true	NSDKLIAR	DAIKLDSR	1119	247	8	8	4	4	1122	250	3	BS3	138.06807	4.891771	true	false	true	false	internal > 4	0.01209677420564516
Scan: 12597 Run: 20190410_QExHFX1_RSLC1_Beveridge_Clausen_IMP_DSS_JRmethod_R1 P1_K.FDNLTKAER.G P2_K.FDNLTKAER.G 6 6	20190410_QExHFX1_RSLC1_Beveridge_Clausen_IMP_DSS_JRmethod_R1	12597	20190410_QExHFX1_RSLC1_Beveridge_Clausen_IMP_DSS_JRmethod_R1.mgf	1573	4	581.801819	2,323.178170	0.178170	4	2,323.180805	0.180805	Cas9	Cas9	false	Cas9	Cas9	false	FDNLTKAER	FDNLTKAER	901	901	9	9	6	6	906	906	4	BS3	138.06807	4.8637	false	true	false	false	internal > 4	0.01209677420564516		0.0	0.0	0.0	0.0	-0.9999999960000001	203	174	4
Scan: 16479 Run: 20190410_QExHFX1_RSLC1_Beveridge_Clausen_IMP_DSS_JRmethod_R1 P1_K.VLSAYNKHR.D P2_R.SSFEKNPIDFLEAK.G 7 5	20190410_QExHFX1_RSLC1_Beveridge_Clausen_IMP_DSS_JRmethod_R1	16479	20190410_QExHFX1_RSLC1_Beveridge_Clausen_IMP_DSS_JRmethod_R1.mgf	3430	5	570.702892	2,848.478078	0.478078	5	2,848.475925	0.475925	Cas9	Cas9	false	Cas9	Cas9	false	VLSAYNKHR	SSFEKNPIDFLEAK	1294	1176	9	14	7	5	1300	1180	5	BS3	138.06807	4.844272	false	true	false	false	internal > 4	0.01209677420564516		0.0	0.0	0.0	0.0	-0.9999999960000001	144	133	4
Scan: 16255 Run: 20190410_QExHFX1_RSLC1_Beveridge_Clausen_IMP_DSS_JRmethod_R1 P1_K.KIECFDSVEISGVEDR.F P2_K.FDNLTKAER.G 1 6	20190410_QExHFX1_RSLC1_Beveridge_Clausen_IMP_DSS_JRmethod_R1	16255	20190410_QExHFX1_RSLC1_Beveridge_Clausen_IMP_DSS_JRmethod_R1.mgf	3339	3	1,038.507894	3,112.501853	0.501853	3	3,112.502275	0.502275	Cas9	Cas9	false	Cas9	Cas9	false	FDNLTKAER	KIECFDSVEISGVEDR	901	575	9	16	6	1	906	575	3	BS3	138.06807	4.819133	false	true	false	false	internal > 4	0.01209677420564516		0.01578947371578947	0.0	0.0	0.0158730159047619	-0.9999999960000001	201	34	4
Scan: 8864 Run: 20190410_QExHFX1_RSLC1_Beveridge_Clausen_IMP_DSS_JRmethod_R1 P1_K.NLPNEKVLPK.H P2_R.DKQSGK.T 6 2	20190410_QExHFX1_RSLC1_Beveridge_Clausen_IMP_DSS_JRmethod_R1	8864	20190410_QExHFX1_RSLC1_Beveridge_Clausen_IMP_DSS_JRmethod_R1.mgf	359	4	488.526974	1,950.078790	0.078790	4	1,950.078573	0.078573	Cas9	Cas9	false	Cas9	Cas9	false	DKQSGK	NLPNEKVLPK	676	505	6	10	2	6	677	510	4	BS3	138.06807	4.804888	false	true	false	false	internal > 4	0.01209677420564516
Scan: 14332 Run: 20190410_QExHFX1_RSLC1_Beveridge_Clausen_IMP_DSS_JRmethod_R1 P1_R.LENLIAQLPGEKK.N P2_K.IIKDK.D 12 3	20190410_QExHFX1_RSLC1_Beveridge_Clausen_IMP_DSS_JRmethod_R1	14332	20190410_QExHFX1_RSLC1_Beveridge_Clausen_IMP_DSS_JRmethod_R1.mgf	2419	4	552.332175	2,205.299594	0.299594	4	2,205.298403	0.298403	Cas9	Cas9	false	Cas9	Cas9	false	IIKDK	LENLIAQLPGEKK	604	226	5	13	3	12	606	237	4	BS3	138.06807	4.787655	false	true	false	false	internal > 4	0.01209677420564516		0.01578947371578947	0.0	0.0	0.0158730159047619	-0.9999999960000001	199	33	4
Scan: 13172 Run: 20190410_QExHFX1_RSLC1_Beveridge_Clausen_IMP_DSS_JRmethod_R1 P1_K.FKVLGNTDR.H P2_K.ESILPKR.N 2 6	20190410_QExHFX1_RSLC1_Beveridge_Clausen_IMP_DSS_JRmethod_R1	13172	20190410_QExHFX1_RSLC1_Beveridge_Clausen_IMP_DSS_JRmethod_R1.mgf	1867	4	508.041905	2,028.138514	0.138514	4	2,028.136756	0.136756	Cas9	Cas9	false	Cas9	Cas9	false	ESILPKR	FKVLGNTDR	1112	36	7	9	6	2	1117	37	4	BS3	138.06807	4.763201	false	true	false	false	internal > 4	0.01209677420564516		0.0	0.0	0.0	0.0	-0.9999999960000001	198	179	4
Scan: 23606 Run: 20190410_QExHFX1_RSLC1_Beveridge_Clausen_IMP_DSS_JRmethod_R1 P1_K.NLPNEKVLPK.H P2_R.KPAFLSGEQKK.A 6 10	20190410_QExHFX1_RSLC1_Beveridge_Clausen_IMP_DSS_JRmethod_R1	23606	20190410_QExHFX1_RSLC1_Beveridge_Clausen_IMP_DSS_JRmethod_R1.mgf	5417	3	841.147508	2,520.420695	0.420695	3	2,520.431542	0.431542	Cas9	Cas9	false	Cas9	Cas9	false	NLPNEKVLPK	KPAFLSGEQKK	505	540	10	11	6	10	510	549	3	BS3	138.06807	4.757533	false	true	false	false	internal > 4	0.01209677420564516		0.01578947371578947	0.0	0.0	0.0158730159047619	-0.9999999960000001	197	32	4
Scan: 10070 Run: 20190410_QExHFX1_RSLC1_Beveridge_Clausen_IMP_DSS_JRmethod_R1 P1_R.QQLPEKYK.E P2_R.QQLPEKYK.E 6 6	20190410_QExHFX1_RSLC1_Beveridge_Clausen_IMP_DSS_JRmethod_R1	10070	20190410_QExHFX1_RSLC1_Beveridge_Clausen_IMP_DSS_JRmethod_R1.mgf	626	4	551.804672	2,203.189582	0.189582	4	2,203.188855	0.188855	Cas9	Cas9	false	Cas9	Cas9	false	QQLPEKYK	QQLPEKYK	345	345	8	8	6	6	350	350	4	BS3	138.06807	4.757081	false	true	false	false	internal > 4	0.01209677420564516		0.0	0.0	0.0	0.0	-0.9999999960000001	196	112	4
Scan: 13087 Run: 20190410_QExHFX1_RSLC1_Beveridge_Clausen_IMP_DSS_JRmethod_R1 P1_K.RNSDKLIAR.K P2_R.KVTVK.Q 5 1	20190410_QExHFX1_RSLC1_Beveridge_Clausen_IMP_DSS_JRmethod_R1	13087	20190410_QExHFX1_RSLC1_Beveridge_Clausen_IMP_DSS_JRmethod_R1.mgf	1820	3	595.362366	1,783.065269	0.065269	3	1,783.067948	0.067948	Cas9	Cas9	false	Cas9	Cas9	false	KVTVK	RNSDKLIAR	562	1118	5	9	1	5	562	1122	3	BS3	138.06807	4.731569	false	true	false	false	internal > 4	0.01209677420564516		0.01578947371578947	0.0	0.0	0.0158730159047619	-0.9999999960000001	195	31	4
Scan: 24359 Run: 20190410_QExHFX1_RSLC1_Beveridge_Clausen_IMP_DSS_JRmethod_R1 P1_K.LRAQKCANEIEATR.L P2_K.LRAQKCANEIEATR.L 5 5	20190410_QExHFX1_RSLC1_Beveridge_Clausen_IMP_DSS_JRmethod_R1	24359	20190410_QExHFX1_RSLC1_Beveridge_Clausen_IMP_DSS_JRmethod_R1.mgf	5452	3	1,152.929136	3,455.765579	0.765579	3	3,455.772535	0.772535	DECOY:spKRHB5_HUMAN	DECOY:spKRHB5_HUMAN|	true	DECOY:spKRHB5_HUMAN	DECOY:spKRHB5_HUMAN|	true	LRAQKCANEIEATR	LRAQKCANEIEATR	146	146	14	14	5	5	150	150	3	BS3	138.06807	4.704833	true	false	false	true	internal > 4	0.01209677420564516		0.01578947371578947	0.6666666666666666	0.6666666666666666	0.0158730159047619	-0.9999999960000001	194	30	26
Scan: 9701 Run: 20190410_QExHFX1_RSLC1_Beveridge_Clausen_IMP_DSS_JRmethod_R1 P1_K.LKSVK.E P2_K.DWDPKK.Y 2 5	20190410_QExHFX1_RSLC1_Beveridge_Clausen_IMP_DSS_JRmethod_R1	9701	20190410_QExHFX1_RSLC1_Beveridge_Clausen_IMP_DSS_JRmethod_R1.mgf	524	3	500.620636	1,498.840079	0.840079	3	1,498.839512	0.839512	Cas9	Cas9	false	Cas9	Cas9	false	LKSVK	DWDPKK	1161	1129	5	6	2	5	1162	1133	3	BS3	138.06807	4.701155	false	true	false	false	internal > 4	0.01209677420564516
Scan: 6581 Run: 20190410_QExHFX1_RSLC1_Beveridge_Clausen_IMP_DSS_JRmethod_R1 P1_K.LKGSPEDNEQK.Q P2_K.IIKDK.D 2 3	20190410_QExHFX1_RSLC1_Beveridge_Clausen_IMP_DSS_JRmethod_R1	6581	20190410_QExHFX1_RSLC1_Beveridge_Clausen_IMP_DSS_JRmethod_R1.mgf	61	4	500.274496	1,997.068878	0.068878	4	1,997.068068	0.068068	Cas9	Cas9	false	Cas9	Cas9	false	IIKDK	LKGSPEDNEQK	604	1249	5	11	3	2	606	1250	4	BS3	138.06807	4.660732	false	true	false	false	internal > 4	0.01209677420564516		0.0	0.0	0.0	0.0	-0.9999999960000001	192	134	4
Scan: 17021 Run: 20190410_QExHFX1_RSLC1_Beveridge_Clausen_IMP_DSS_JRmethod_R1 P1_K.FDNLTKAER.G P2_R.EIKLDNEDK.Y 6 3	20190410_QExHFX1_RSLC1_Beveridge_Clausen_IMP_DSS_JRmethod_R1	17021	20190410_QExHFX1_RSLC1_Beveridge_Clausen_IMP_DSS_JRmethod_R1.mgf	3662	3	778.729116	2,333.165519	0.165519	3	2,333.175051	0.175051	Cas9	Cas9	false	DECOY:Cas9	DECOY:REV_Cas9	true	FDNLTKAER	EIKLDNEDK	901	418	9	9	6	3	906	420	3	BS3	138.06807	4.655772	true	false	true	false	internal > 4	0.014084507054325955		0.021052631610526312	0.0	0.5	0.021164021195767192	-0.9999999960000001	147	29	0
Scan: 8211 Run: 20190410_QExHFX1_RSLC1_Beveridge_Clausen_IMP_DSS_JRmethod_R1 P1_R.NSDKLIAR.K P2_R.LSKSR.R 4 3	20190410_QExHFX1_RSLC1_Beveridge_Clausen_IMP_DSS_JRmethod_R1	8211	20190410_QExHFX1_RSLC1_Beveridge_Clausen_IMP_DSS_JRmethod_R1.mgf	249	4	411.741394	1,642.936470	0.936470	4	1,642.936599	0.936599	Cas9	Cas9	false	Cas9	Cas9	false	LSKSR	NSDKLIAR	220	1119	5	8	3	4	222	1122	4	BS3	138.06807	4.624681	false	true	false	false	internal > 4	0.014084507054325955
Scan: 12229 Run: 20190410_QExHFX1_RSLC1_Beveridge_Clausen_IMP_DSS_JRmethod_R1 P1_K.QVTKR.V P2_K.LVDSTDKADLR.L 4 7	20190410_QExHFX1_RSLC1_Beveridge_Clausen_IMP_DSS_JRmethod_R1	12229	20190410_QExHFX1_RSLC1_Beveridge_Clausen_IMP_DSS_JRmethod_R1.mgf	1429	3	667.702881	2,000.086814	0.086814	3	2,000.090200	0.090200	Cas9	Cas9	false	DECOY:Cas9	DECOY:REV_Cas9	true	LVDSTDKADLR	QVTKR	146	807	11	5	7	4	152	810	3	BS3	138.06807	4.62329	true	false	true	false	internal > 4	0.015748031507874016		0.02590673578238342	0.0	0.5	0.0261780105026178	-0.9999999960000001	189	28	0
Scan: 16400 Run: 20190410_QExHFX1_RSLC1_Beveridge_Clausen_IMP_DSS_JRmethod_R1 P1_R.VNTEITKAPLSASMIK.R P2_R.QQLPEKYK.E 7 6	20190410_QExHFX1_RSLC1_Beveridge_Clausen_IMP_DSS_JRmethod_R1	16400	20190410_QExHFX1_RSLC1_Beveridge_Clausen_IMP_DSS_JRmethod_R1.mgf	3398	4	723.148869	2,888.566370	0.566370	4	2,888.556878	0.556878	Cas9	Cas9	false	Cas9	Cas9	false	QQLPEKYK	VNTEITKAPLSASMIK	345	312	8	16	6	7	350	318	4	BS3	138.06807	4.613728	false	true	false	false	internal > 4	0.015748031507874016		0.02590673578238342	0.0	0.0	0.0261780105026178	-0.9999999960000001	188	27	4
Scan: 7967 Run: 20190410_QExHFX1_RSLC1_Beveridge_Clausen_IMP_DSS_JRmethod_R1 P1_R.NSDKLIAR.K P2_R.LSKSR.R 4 3	20190410_QExHFX1_RSLC1_Beveridge_Clausen_IMP_DSS_JRmethod_R1	7967	20190410_QExHFX1_RSLC1_Beveridge_Clausen_IMP_DSS_JRmethod_R1.mgf	222	4	411.741364	1,642.936350	0.936350	4	1,642.936599	0.936599	Cas9	Cas9	false	Cas9	Cas9	false	LSKSR	NSDKLIAR	220	1119	5	8	3	4	222	1122	4	BS3	138.06807	4.601189	false	true	false	false	internal > 4	0.015748031507874016
Scan: 18589 Run: 20190410_QExHFX1_RSLC1_Beveridge_Clausen_IMP_DSS_JRmethod_R1 P1_K.QVLLHQQAKFGR.N P2_R.KPVDKFK.D 9 5	20190410_QExHFX1_RSLC1_Beveridge_Clausen_IMP_DSS_JRmethod_R1	18589	20190410_QExHFX1_RSLC1_Beveridge_Clausen_IMP_DSS_JRmethod_R1.mgf	4240	3	808.467505	2,422.380686	0.380686	3	2,422.384869	0.384869	spTRFL_HUMAN	spTRFL_HUMAN|	false	spTRFL_HUMAN	spTRFL_HUMAN|	false	KPVDKFK	QVLLHQQAKFGR	256	630	7	12	5	9	260	638	3	BS3	138.06807	4.571399	false	true	false	false	internal > 4	0.015748031507874016		0.02590673578238342	0.5	0.5	0.0261780105026178	-0.49999999800000006	186	26	22
Scan: 9935 Run: 20190410_QExHFX1_RSLC1_Beveridge_Clausen_IMP_DSS_JRmethod_R1 P1_K.SEQEIGKATAK.Y P2_K.ESILPKR.N 7 6	20190410_QExHFX1_RSLC1_Beveridge_Clausen_IMP_DSS_JRmethod_R1	9935	20190410_QExHFX1_RSLC1_Beveridge_Clausen_IMP_DSS_JRmethod_R1.mgf	595	4	536.050795	2,140.174074	0.174074	4	2,140.173930	0.173930	Cas9	Cas9	false	Cas9	Cas9	false	SEQEIGKATAK	ESILPKR	1029	1112	11	7	7	6	1035	1117	4	BS3	138.06807	4.570057	false	true	false	false	internal > 4	0.015748031507874016		0.0	0.0	0.0	0.0	-0.9999999960000001	172	194	4
Scan: 10942 Run: 20190410_QExHFX1_RSLC1_Beveridge_Clausen_IMP_DSS_JRmethod_R1 P1_K.SDNVPSEEVVKK.M P2_K.SDNVPSEEVVKK.M 11 11	20190410_QExHFX1_RSLC1_Beveridge_Clausen_IMP_DSS_JRmethod_R1	10942	20190410_QExHFX1_RSLC1_Beveridge_Clausen_IMP_DSS_JRmethod_R1.mgf	919	4	700.362309	2,797.420130	0.420130	4	2,797.423279	0.423279	Cas9	Cas9	false	Cas9	Cas9	false	SDNVPSEEVVKK	SDNVPSEEVVKK	871	871	12	12	11	11	881	881	4	BS3	138.06807	4.563589	false	true	false	false	internal > 4	0.015748031507874016
Scan: 14865 Run: 20190410_QExHFX1_RSLC1_Beveridge_Clausen_IMP_DSS_JRmethod_R1 P1_R.Kbs3ohMIAKSEQEIGKbs3ohATAK.Y P2_K.FDNLTKAER.G 5 6	20190410_QExHFX1_RSLC1_Beveridge_Clausen_IMP_DSS_JRmethod_R1	14865	20190410_QExHFX1_RSLC1_Beveridge_Clausen_IMP_DSS_JRmethod_R1.mgf	2711	4	823.690552	3,290.733102	0.733102	4	3,290.731923	0.731923	Cas9	Cas9	false	Cas9	Cas9	false	FDNLTKAER	Kbs3ohMIAKSEQEIGKbs3ohATAK	901	1024	9	16	6	5	906	1028	4	BS3	138.06807	4.557067	false	true	false	false	internal > 4	0.015748031507874016		0.02590673578238342	0.0	0.0	0.0	-0.9999999960000001	183	25	4
Scan: 14469 Run: 20190410_QExHFX1_RSLC1_Beveridge_Clausen_IMP_DSS_JRmethod_R1 P1_K.VPSKK.F P2_R.QEDFYPFLKDNR.E 4 9	20190410_QExHFX1_RSLC1_Beveridge_Clausen_IMP_DSS_JRmethod_R1	14469	20190410_QExHFX1_RSLC1_Beveridge_Clausen_IMP_DSS_JRmethod_R1.mgf	2495	4	567.548523	2,266.164986	0.164986	4	2,266.163366	0.163366	Cas9	Cas9	false	Cas9	Cas9	false	VPSKK	QEDFYPFLKDNR	31	430	5	12	4	9	34	438	4	BS3	138.06807	4.553834	false	true	false	false	internal > 4	0.015748031507874016
Scan: 17363 Run: 20190410_QExHFX1_RSLC1_Beveridge_Clausen_IMP_DSS_JRmethod_R1 P1_K.VVDELVKVMGR.H P2_K.VLTRSDKNR.G 7 7	20190410_QExHFX1_RSLC1_Beveridge_Clausen_IMP_DSS_JRmethod_R1	17363	20190410_QExHFX1_RSLC1_Beveridge_Clausen_IMP_DSS_JRmethod_R1.mgf	3788	4	622.347668	2,485.361566	0.361566	4	2,485.368623	0.368623	Cas9	Cas9	false	Cas9	Cas9	false	VVDELVKVMGR	VLTRSDKNR	747	860	11	9	7	7	753	866	4	BS3	138.06807	4.550961	false	true	false	false	internal > 4	0.015748031507874016
Scan: 9810 Run: 20190410_QExHFX1_RSLC1_Beveridge_Clausen_IMP_DSS_JRmethod_R1 P1_K.MKNYWR.Q P2_R.DKPIR.E 2 2	20190410_QExHFX1_RSLC1_Beveridge_Clausen_IMP_DSS_JRmethod_R1	9810	20190410_QExHFX1_RSLC1_Beveridge_Clausen_IMP_DSS_JRmethod_R1.mgf	553	3	560.296082	1,677.866417	0.866417	3	1,677.866078	0.866078	Cas9	Cas9	false	Cas9	Cas9	false	DKPIR	MKNYWR	1303	883	5	6	2	2	1304	884	3	BS3	138.06807	4.547821	false	true	false	false	internal > 4	0.015748031507874016
Scan: 10695 Run: 20190410_QExHFX1_RSLC1_Beveridge_Clausen_IMP_DSS_JRmethod_R1 P1_R.QQLPEKYK.E P2_K.KDWDPK.K 6 1	20190410_QExHFX1_RSLC1_Beveridge_Clausen_IMP_DSS_JRmethod_R1	10695	20190410_QExHFX1_RSLC1_Beveridge_Clausen_IMP_DSS_JRmethod_R1.mgf	843	4	490.511017	1,958.014962	0.014962	4	1,958.014912	0.014912	Cas9	Cas9	false	Cas9	Cas9	false	KDWDPK	QQLPEKYK	1128	345	6	8	1	6	1128	350	4	BS3	138.06807	4.547012	false	true	false	false	internal > 4	0.015748031507874016		0.0	0.0	0.0	0.0	-0.9999999960000001	179	111	4
Scan: 7861 Run: 20190410_QExHFX1_RSLC1_Beveridge_Clausen_IMP_DSS_JRmethod_R1 P1_R.NSDKLIAR.K P2_R.LSKSR.R 4 3	20190410_QExHFX1_RSLC1_Beveridge_Clausen_IMP_DSS_JRmethod_R1	7861	20190410_QExHFX1_RSLC1_Beveridge_Clausen_IMP_DSS_JRmethod_R1.mgf	205	4	411.741455	1,642.936714	0.936714	4	1,642.936599	0.936599	Cas9	Cas9	false	Cas9	Cas9	false	LSKSR	NSDKLIAR	220	1119	5	8	3	4	222	1122	4	BS3	138.06807	4.527525	false	true	false	false	internal > 4	0.015748031507874016
Scan: 13374 Run: 20190410_QExHFX1_RSLC1_Beveridge_Clausen_IMP_DSS_JRmethod_R1 P1_R.NSDKLIAR.K P2_R.DAIKLDSR.K 4 4	20190410_QExHFX1_RSLC1_Beveridge_Clausen_IMP_DSS_JRmethod_R1	13374	20190410_QExHFX1_RSLC1_Beveridge_Clausen_IMP_DSS_JRmethod_R1.mgf	1994	4	493.527175	1,970.079594	0.079594	4	1,970.079635	0.079635	Cas9	Cas9	false	DECOY:Cas9	DECOY:REV_Cas9	true	NSDKLIAR	DAIKLDSR	1119	247	8	8	4	4	1122	250	4	BS3	138.06807	4.499409	true	false	true	false	internal > 4	0.01771653544488189		0.006578947368421052	0.0	0.5	0.006578947368421052	-0.9999999960000001	177	102	0
Scan: 19825 Run: 20190410_QExHFX1_RSLC1_Beveridge_Clausen_IMP_DSS_JRmethod_R1 P1_K.VVDELVKVMGR.H P2_R.Kbs3ohYLKQMK.V 7 4	20190410_QExHFX1_RSLC1_Beveridge_Clausen_IMP_DSS_JRmethod_R1	19825	20190410_QExHFX1_RSLC1_Beveridge_Clausen_IMP_DSS_JRmethod_R1.mgf	4682	3	836.799255	2,507.375936	0.375936	3	2,507.374279	0.374279	Cas9	Cas9	false	DECOY:Cas9	DECOY:REV_Cas9	true	VVDELVKVMGR	Kbs3ohYLKQMK	747	716	11	7	7	4	753	719	3	BS3	138.06807	4.496494	true	false	true	false	internal > 4	0.019685039381889764		0.031088082932642484	0.0	0.5	0.03141361259685864	-0.9999999960000001	176	24	0
Scan: 21762 Run: 20190410_QExHFX1_RSLC1_Beveridge_Clausen_IMP_DSS_JRmethod_R1 P1_K.NSQDFFIKEK.Y P2_K.KNLIGALLFDSGETAEATR.L 8 1	20190410_QExHFX1_RSLC1_Beveridge_Clausen_IMP_DSS_JRmethod_R1	21762	20190410_QExHFX1_RSLC1_Beveridge_Clausen_IMP_DSS_JRmethod_R1.mgf	5166	4	850.441548	3,397.737086	0.737086	4	3,397.740532	0.740532	DECOY:Cas9	DECOY:REV_Cas9	true	Cas9	Cas9	false	NSQDFFIKEK	KNLIGALLFDSGETAEATR	1013	49	10	19	8	1	1020	49	4	BS3	138.06807	4.479928	true	false	true	false	internal > 4	0.021653543318897638		0.03626943008290155	0.5	0.0	0.036649214691099476	-0.9999999960000001	175	23	0
Scan: 21005 Run: 20190410_QExHFX1_RSLC1_Beveridge_Clausen_IMP_DSS_JRmethod_R1 P1_K.VKKbs3ohFSPK.V P2_K.TEVQTGGFSKESILPK.R 2 10	20190410_QExHFX1_RSLC1_Beveridge_Clausen_IMP_DSS_JRmethod_R1	21005	20190410_QExHFX1_RSLC1_Beveridge_Clausen_IMP_DSS_JRmethod_R1.mgf	5004	3	949.865723	2,846.575340	0.575340	3	2,846.568084	0.568084	Cas9	Cas9	false	DECOY:Cas9	DECOY:REV_Cas9	true	TEVQTGGFSKESILPK	VKKbs3ohFSPK	1102	1336	16	7	10	2	1111	1337	3	BS3	138.06807	4.479249	true	false	true	false	internal > 4	0.025540275060903735		0.04663212438341969	0.0	0.5	0.047120418879581155	-0.9999999960000001	173	21	0
Scan: 21005 Run: 20190410_QExHFX1_RSLC1_Beveridge_Clausen_IMP_DSS_JRmethod_R1 P1_K.VKbs3ohKFSPK.V P2_K.TEVQTGGFSKESILPK.R 3 10	20190410_QExHFX1_RSLC1_Beveridge_Clausen_IMP_DSS_JRmethod_R1	21005	20190410_QExHFX1_RSLC1_Beveridge_Clausen_IMP_DSS_JRmethod_R1.mgf	5004	3	949.865723	2,846.575340	0.575340	3	2,846.568084	0.568084	Cas9	Cas9	false	DECOY:Cas9	DECOY:REV_Cas9	true	TEVQTGGFSKESILPK	VKbs3ohKFSPK	1102	1336	16	7	10	3	1111	1338	3	BS3	138.06807	4.479249	true	false	true	false	internal > 4	0.023622047255905512		0.041450777233160624	0.0	0.5	0.04188481678534032	-0.9999999960000001	174	22	0
Scan: 9809 Run: 20190410_QExHFX1_RSLC1_Beveridge_Clausen_IMP_DSS_JRmethod_R1 P1_K.SEQEIGKATAK.Y P2_K.ESILPKR.N 7 6	20190410_QExHFX1_RSLC1_Beveridge_Clausen_IMP_DSS_JRmethod_R1	9809	20190410_QExHFX1_RSLC1_Beveridge_Clausen_IMP_DSS_JRmethod_R1.mgf	552	4	536.051009	2,140.174930	0.174930	4	2,140.173930	0.173930	Cas9	Cas9	false	Cas9	Cas9	false	SEQEIGKATAK	ESILPKR	1029	1112	11	7	7	6	1035	1117	4	BS3	138.06807	4.470193	false	true	false	false	internal > 4	0.025540275060903735
Scan: 12572 Run: 20190410_QExHFX1_RSLC1_Beveridge_Clausen_IMP_DSS_JRmethod_R1 P1_K.SDNVPSEEVVKK.M P2_R.ESKNQK.G 11 3	20190410_QExHFX1_RSLC1_Beveridge_Clausen_IMP_DSS_JRmethod_R1	12572	20190410_QExHFX1_RSLC1_Beveridge_Clausen_IMP_DSS_JRmethod_R1.mgf	1560	3	734.378723	2,200.114340	0.114340	3	2,200.122287	0.122287	Cas9	Cas9	false	DECOY:Cas9	DECOY:REV_Cas9	true	SDNVPSEEVVKK	ESKNQK	871	591	12	6	11	3	881	593	3	BS3	138.06807	4.458859	true	false	true	false	internal > 4	0.02713178295736434		0.051282051312820515	0.0	0.5	0.05181347153367876	-0.9999999960000001	171	20	0
Scan: 9967 Run: 20190410_QExHFX1_RSLC1_Beveridge_Clausen_IMP_DSS_JRmethod_R1 P1_K.VKYVTEGMR.K P2_R.GKSDNVPSEEVVK.K 2 2	20190410_QExHFX1_RSLC1_Beveridge_Clausen_IMP_DSS_JRmethod_R1	9967	20190410_QExHFX1_RSLC1_Beveridge_Clausen_IMP_DSS_JRmethod_R1.mgf	603	3	875.114411	2,622.321404	0.321404	3	2,622.321064	0.321064	Cas9	Cas9	false	Cas9	Cas9	false	VKYVTEGMR	GKSDNVPSEEVVK	531	869	9	13	2	2	532	870	3	BS3	138.06807	4.364711	false	true	false	false	internal > 4	0.02713178295736434		0.0	0.0	0.0	0.0	-0.9999999960000001	148	166	4
Scan: 21262 Run: 20190410_QExHFX1_RSLC1_Beveridge_Clausen_IMP_DSS_JRmethod_R1 P1_K.IIKDK.D P2_R.GGLSELDKAGFIKR.Q 3 13	20190410_QExHFX1_RSLC1_Beveridge_Clausen_IMP_DSS_JRmethod_R1	21262	20190410_QExHFX1_RSLC1_Beveridge_Clausen_IMP_DSS_JRmethod_R1.mgf	5066	3	748.768921	2,243.284934	0.284934	3	2,243.288901	0.288901	Cas9	Cas9	false	Cas9	Cas9	false	IIKDK	GGLSELDKAGFIKR	604	910	5	14	3	13	606	922	3	BS3	138.06807	4.350189	false	true	false	false	internal > 4	0.02713178295736434		0.051282051312820515	0.0	0.0	0.05181347153367876	-0.9999999960000001	169	19	4
Scan: 9318 Run: 20190410_QExHFX1_RSLC1_Beveridge_Clausen_IMP_DSS_JRmethod_R1 P1_R.KDFQFYK.V P2_K.GQKNSR.E 1 3	20190410_QExHFX1_RSLC1_Beveridge_Clausen_IMP_DSS_JRmethod_R1	9318	20190410_QExHFX1_RSLC1_Beveridge_Clausen_IMP_DSS_JRmethod_R1.mgf	430	4	451.236023	1,800.914986	0.914986	4	1,800.915866	0.915866	Cas9	Cas9	false	Cas9	Cas9	false	GQKNSR	KDFQFYK	777	972	6	7	3	1	779	972	4	BS3	138.06807	4.348784	false	true	false	false	internal > 4	0.02713178295736434		0.0	0.0	0.0	0.0	-0.9999999960000001	168	138	4
Scan: 14223 Run: 20190410_QExHFX1_RSLC1_Beveridge_Clausen_IMP_DSS_JRmethod_R1 P1_R.EDLLRKQR.T P2_K.APLSASMIKR.Y 6 9	20190410_QExHFX1_RSLC1_Beveridge_Clausen_IMP_DSS_JRmethod_R1	14223	20190410_QExHFX1_RSLC1_Beveridge_Clausen_IMP_DSS_JRmethod_R1.mgf	2350	3	762.101196	2,283.281759	0.281759	3	2,283.273267	0.273267	Cas9	Cas9	false	Cas9	Cas9	false	APLSASMIKR	EDLLRKQR	319	400	10	8	9	6	327	405	3	BS3	138.06807	4.343842	false	true	false	false	internal > 4	0.02713178295736434		0.051282051312820515	0.0	0.0	0.05181347153367876	-0.9999999960000001	167	18	4
Scan: 15023 Run: 20190410_QExHFX1_RSLC1_Beveridge_Clausen_IMP_DSS_JRmethod_R1 P1_K.VPSKK.F P2_R.QEDFYPFLKDNR.E 4 9	20190410_QExHFX1_RSLC1_Beveridge_Clausen_IMP_DSS_JRmethod_R1	15023	20190410_QExHFX1_RSLC1_Beveridge_Clausen_IMP_DSS_JRmethod_R1.mgf	2798	4	567.547964	2,266.162750	0.162750	4	2,266.163366	0.163366	Cas9	Cas9	false	Cas9	Cas9	false	VPSKK	QEDFYPFLKDNR	31	430	5	12	4	9	34	438	4	BS3	138.06807	4.342504	false	true	false	false	internal > 4	0.02713178295736434
Scan: 14785 Run: 20190410_QExHFX1_RSLC1_Beveridge_Clausen_IMP_DSS_JRmethod_R1 P1_K.VPSKK.F P2_R.QEDFYPFLKDNR.E 4 9	20190410_QExHFX1_RSLC1_Beveridge_Clausen_IMP_DSS_JRmethod_R1	14785	20190410_QExHFX1_RSLC1_Beveridge_Clausen_IMP_DSS_JRmethod_R1.mgf	2663	4	567.548584	2,266.165230	0.165230	4	2,266.163366	0.163366	Cas9	Cas9	false	Cas9	Cas9	false	VPSKK	QEDFYPFLKDNR	31	430	5	12	4	9	34	438	4	BS3	138.06807	4.334872	false	true	false	false	internal > 4	0.02713178295736434
Scan: 8993 Run: 20190410_QExHFX1_RSLC1_Beveridge_Clausen_IMP_DSS_JRmethod_R1 P1_K.MKNYWR.Q P2_R.LSKSR.R 2 3	20190410_QExHFX1_RSLC1_Beveridge_Clausen_IMP_DSS_JRmethod_R1	8993	20190410_QExHFX1_RSLC1_Beveridge_Clausen_IMP_DSS_JRmethod_R1.mgf	391	4	410.969757	1,639.849922	0.849922	4	1,639.850427	0.850427	Cas9	Cas9	false	Cas9	Cas9	false	LSKSR	MKNYWR	220	883	5	6	3	2	222	884	4	BS3	138.06807	4.324635	false	true	false	false	internal > 4	0.02713178295736434
Scan: 13839 Run: 20190410_QExHFX1_RSLC1_Beveridge_Clausen_IMP_DSS_JRmethod_R1 P1_K.SDNVPSEEVVKK.M P2_K.ADTSDVKbs3ohKR.L 11 8	20190410_QExHFX1_RSLC1_Beveridge_Clausen_IMP_DSS_JRmethod_R1	13839	20190410_QExHFX1_RSLC1_Beveridge_Clausen_IMP_DSS_JRmethod_R1.mgf	2182	3	881.795471	2,642.364584	0.364584	3	2,642.365026	0.365026	Cas9	Cas9	false	DECOY:Cas9	DECOY:REV_Cas9	true	SDNVPSEEVVKK	ADTSDVKbs3ohKR	871	1221	12	9	11	8	881	1228	3	BS3	138.06807	4.318899	true	false	true	false	internal > 4	0.0308880308996139		0.056410256441025645	0.0	0.5	0.056994818683937826	-0.9999999960000001	162	17	0
Scan: 13839 Run: 20190410_QExHFX1_RSLC1_Beveridge_Clausen_IMP_DSS_JRmethod_R1 P1_K.SDNVPSEEVVKK.M P2_K.ADTSDVKKbs3ohR.L 11 7	20190410_QExHFX1_RSLC1_Beveridge_Clausen_IMP_DSS_JRmethod_R1	13839	20190410_QExHFX1_RSLC1_Beveridge_Clausen_IMP_DSS_JRmethod_R1.mgf	2182	3	881.795471	2,642.364584	0.364584	3	2,642.365026	0.365026	Cas9	Cas9	false	DECOY:Cas9	DECOY:REV_Cas9	true	SDNVPSEEVVKK	ADTSDVKKbs3ohR	871	1221	12	9	11	7	881	1227	3	BS3	138.06807	4.318899	true	false	true	false	internal > 4	0.02906976745348837		0.061224489826530615	0.0	0.5	0.06185567013402062	-0.9999999960000001	142	16	0
Scan: 16390 Run: 20190410_QExHFX1_RSLC1_Beveridge_Clausen_IMP_DSS_JRmethod_R1 P1_R.SDKNR.G P2_K.NPIDFLEAKGYK.E 3 9	20190410_QExHFX1_RSLC1_Beveridge_Clausen_IMP_DSS_JRmethod_R1	16390	20190410_QExHFX1_RSLC1_Beveridge_Clausen_IMP_DSS_JRmethod_R1.mgf	3393	3	717.708618	2,150.104025	0.104025	3	2,150.100765	0.100765	Cas9	Cas9	false	Cas9	Cas9	false	SDKNR	NPIDFLEAKGYK	864	1181	5	12	3	9	866	1189	3	BS3	138.06807	4.31849	false	true	false	false	internal > 4	0.0308880308996139
Scan: 11881 Run: 20190410_QExHFX1_RSLC1_Beveridge_Clausen_IMP_DSS_JRmethod_R1 P1_R.LSKSR.R P2_R.LKTYAHLFDDK.V 3 2	20190410_QExHFX1_RSLC1_Beveridge_Clausen_IMP_DSS_JRmethod_R1	11881	20190410_QExHFX1_RSLC1_Beveridge_Clausen_IMP_DSS_JRmethod_R1.mgf	1299	4	520.289102	2,077.127302	0.127302	4	2,077.120772	0.120772	Cas9	Cas9	false	Cas9	Cas9	false	LSKSR	LKTYAHLFDDK	220	640	5	11	3	2	222	641	4	BS3	138.06807	4.295697	false	true	false	false	internal > 4	0.0308880308996139		0.061224489826530615	0.0	0.0	0.06185567013402062	-0.9999999960000001	160	15	4
Scan: 9720 Run: 20190410_QExHFX1_RSLC1_Beveridge_Clausen_IMP_DSS_JRmethod_R1 P1_R.VKDFDK.L P2_R.TPPKSPSSAKSR.L 2 4	20190410_QExHFX1_RSLC1_Beveridge_Clausen_IMP_DSS_JRmethod_R1	9720	20190410_QExHFX1_RSLC1_Beveridge_Clausen_IMP_DSS_JRmethod_R1.mgf	529	3	711.051133	2,130.131570	0.131570	3	2,130.132064	0.132064	spTAU_HUMAN	spTAU_HUMAN|	false	DECOY:spTAU_HUMAN	DECOY:spTAU_HUMAN|	true	TPPKSPSSAKSR	VKDFDK	547	93	12	6	4	2	550	94	3	BS3	138.06807	4.284106	true	false	true	false	internal > 4	0.03269230770384615		0.06598984774619289	0.6666666666666666	1.0	0.0666666666974359	1.999999943436137E-9	159	14	11
Scan: 14890 Run: 20190410_QExHFX1_RSLC1_Beveridge_Clausen_IMP_DSS_JRmethod_R1 P1_K.MKNYWR.Q P2_K.DDSIDNKVLTR.S 2 7	20190410_QExHFX1_RSLC1_Beveridge_Clausen_IMP_DSS_JRmethod_R1	14890	20190410_QExHFX1_RSLC1_Beveridge_Clausen_IMP_DSS_JRmethod_R1.mgf	2729	4	582.292725	2,325.141794	0.141794	4	2,325.142311	0.142311	Cas9	Cas9	false	Cas9	Cas9	false	MKNYWR	DDSIDNKVLTR	883	853	6	11	2	7	884	859	4	BS3	138.06807	4.266885	false	true	false	false	internal > 4	0.03269230770384615		0.06598984774619289	0.0	0.0	0.0666666666974359	-0.9999999960000001	158	13	4
Scan: 7894 Run: 20190410_QExHFX1_RSLC1_Beveridge_Clausen_IMP_DSS_JRmethod_R1 P1_K.VPSKK.F P2_R.GKSDNVPSEEVVK.K 4 2	20190410_QExHFX1_RSLC1_Beveridge_Clausen_IMP_DSS_JRmethod_R1	7894	20190410_QExHFX1_RSLC1_Beveridge_Clausen_IMP_DSS_JRmethod_R1.mgf	208	4	521.537748	2,082.121886	0.121886	4	2,082.120831	0.120831	Cas9	Cas9	false	Cas9	Cas9	false	VPSKK	GKSDNVPSEEVVK	31	869	5	13	4	2	34	870	4	BS3	138.06807	4.216002	false	true	false	false	internal > 4	0.03269230770384615
Scan: 9714 Run: 20190410_QExHFX1_RSLC1_Beveridge_Clausen_IMP_DSS_JRmethod_R1 P1_K.SDNVPSEEVVKK.M P2_R.RLKSSR.L 11 3	20190410_QExHFX1_RSLC1_Beveridge_Clausen_IMP_DSS_JRmethod_R1	9714	20190410_QExHFX1_RSLC1_Beveridge_Clausen_IMP_DSS_JRmethod_R1.mgf	527	3	738.739977	2,213.198102	0.198102	3	2,213.201540	0.201540	Cas9	Cas9	false	DECOY:Cas9	DECOY:REV_Cas9	true	SDNVPSEEVVKK	RLKSSR	871	1148	12	6	11	3	881	1150	3	BS3	138.06807	4.187519	true	false	true	false	internal > 4	0.03454894434932822		0.07106598987817259	0.0	0.5	0.07179487182564102	-0.9999999960000001	156	12	0
Scan: 7707 Run: 20190410_QExHFX1_RSLC1_Beveridge_Clausen_IMP_DSS_JRmethod_R1 P1_K.VLSAYNKHR.D P2_K.KLVDSTDK.A 7 1	20190410_QExHFX1_RSLC1_Beveridge_Clausen_IMP_DSS_JRmethod_R1	7707	20190410_QExHFX1_RSLC1_Beveridge_Clausen_IMP_DSS_JRmethod_R1.mgf	159	5	426.836999	2,129.148613	0.148613	5	2,129.148049	0.148049	Cas9	Cas9	false	Cas9	Cas9	false	VLSAYNKHR	KLVDSTDK	1294	145	9	8	7	1	1300	145	5	BS3	138.06807	4.185529	false	true	false	false	internal > 4	0.03454894434932822		0.0	0.0	0.0	0.0	-0.9999999960000001	155	184	4
Scan: 19099 Run: 20190410_QExHFX1_RSLC1_Beveridge_Clausen_IMP_DSS_JRmethod_R1 P1_K.TEVQTGGFSKESILPKR.N P2_K.IEKIR.E 10 3	20190410_QExHFX1_RSLC1_Beveridge_Clausen_IMP_DSS_JRmethod_R1	19099	20190410_QExHFX1_RSLC1_Beveridge_Clausen_IMP_DSS_JRmethod_R1.mgf	4413	3	891.500918	2,671.480925	0.480925	3	2,671.490847	0.490847	DECOY:Cas9	DECOY:REV_Cas9	true	Cas9	Cas9	false	IEKIR	TEVQTGGFSKESILPKR	927	1102	5	17	3	10	929	1111	3	BS3	138.06807	4.165312	true	false	true	false	internal > 4	0.036259541996183205		0.0753768844522613	0.5	0.0	0.07614213201015228	-0.9999999960000001	154	11	0
Scan: 22186 Run: 20190410_QExHFX1_RSLC1_Beveridge_Clausen_IMP_DSS_JRmethod_R1 P1_R.KSEETITPWNFEEVVDK.G P2_R.DKQSGKTILDFLK.S 1 2	20190410_QExHFX1_RSLC1_Beveridge_Clausen_IMP_DSS_JRmethod_R1	22186	20190410_QExHFX1_RSLC1_Beveridge_Clausen_IMP_DSS_JRmethod_R1.mgf	5257	4	920.977478	3,679.880806	0.880806	4	3,679.887255	0.887255	Cas9	Cas9	false	Cas9	Cas9	false	KSEETITPWNFEEVVDK	DKQSGKTILDFLK	472	676	17	13	1	2	472	677	4	BS3	138.06807	4.158314	false	true	false	false	internal > 4	0.036259541996183205		0.0753768844522613	0.0	0.0	0.07614213201015228	-0.9999999960000001	153	10	4
Scan: 8519 Run: 20190410_QExHFX1_RSLC1_Beveridge_Clausen_IMP_DSS_JRmethod_R1 P1_R.LSKSR.R P2_K.KGILQTVK.V 3 1	20190410_QExHFX1_RSLC1_Beveridge_Clausen_IMP_DSS_JRmethod_R1	8519	20190410_QExHFX1_RSLC1_Beveridge_Clausen_IMP_DSS_JRmethod_R1.mgf	305	4	404.254401	1,612.988498	0.988498	4	1,612.987573	0.987573	Cas9	Cas9	false	Cas9	Cas9	false	LSKSR	KGILQTVK	220	739	5	8	3	1	222	739	4	BS3	138.06807	4.152837	false	true	false	false	internal > 4	0.036259541996183205		0.0	0.0	0.0	0.0	-0.9999999960000001	152	126	4
Scan: 11635 Run: 20190410_QExHFX1_RSLC1_Beveridge_Clausen_IMP_DSS_JRmethod_R1 P1_R.NSDKLIAR.K P2_K.LVDSTDKADLR.L 4 7	20190410_QExHFX1_RSLC1_Beveridge_Clausen_IMP_DSS_JRmethod_R1	11635	20190410_QExHFX1_RSLC1_Beveridge_Clausen_IMP_DSS_JRmethod_R1.mgf	1171	3	762.746582	2,285.217917	0.217917	3	2,285.222670	0.222670	Cas9	Cas9	false	Cas9	Cas9	false	LVDSTDKADLR	NSDKLIAR	146	1119	11	8	7	4	152	1122	3	BS3	138.06807	4.133244	false	true	false	false	internal > 4	0.036259541996183205		0.0753768844522613	0.0	0.0	0.07614213201015228	-0.9999999960000001	151	9	4
Scan: 17168 Run: 20190410_QExHFX1_RSLC1_Beveridge_Clausen_IMP_DSS_JRmethod_R1 P1_K.TNRKVTVK.Q P2_K.KYPDWKK.R 4 6	20190410_QExHFX1_RSLC1_Beveridge_Clausen_IMP_DSS_JRmethod_R1	17168	20190410_QExHFX1_RSLC1_Beveridge_Clausen_IMP_DSS_JRmethod_R1.mgf	3705	3	683.061096	2,046.161459	0.161459	3	2,046.162577	0.162577	Cas9	Cas9	false	DECOY:Cas9	DECOY:REV_Cas9	true	TNRKVTVK	KYPDWKK	559	239	8	7	4	6	562	244	3	BS3	138.06807	4.11956	true	false	true	false	internal > 4	0.038022813699619774		0.08000000003	0.0	0.5	0.08080808083838384	-0.9999999960000001	150	8	0
Scan: 17291 Run: 20190410_QExHFX1_RSLC1_Beveridge_Clausen_IMP_DSS_JRmethod_R1 P1_K.ESILPKR.N P2_K.DLIIKLPK.Y 6 5	20190410_QExHFX1_RSLC1_Beveridge_Clausen_IMP_DSS_JRmethod_R1	17291	20190410_QExHFX1_RSLC1_Beveridge_Clausen_IMP_DSS_JRmethod_R1.mgf	3755	4	480.554084	1,918.187230	0.187230	4	1,918.186667	0.186667	Cas9	Cas9	false	Cas9	Cas9	false	ESILPKR	DLIIKLPK	1112	1197	7	8	6	5	1117	1201	4	BS3	138.06807	4.087117	false	true	false	false	internal > 4	0.038022813699619774		0.08000000003	0.0	0.0	0.08080808083838384	-0.9999999960000001	149	7	4
Scan: 11006 Run: 20190410_QExHFX1_RSLC1_Beveridge_Clausen_IMP_DSS_JRmethod_R1 P1_K.VKYVTEGMR.K P2_R.GKSDNVPSEEVVK.K 2 2	20190410_QExHFX1_RSLC1_Beveridge_Clausen_IMP_DSS_JRmethod_R1	11006	20190410_QExHFX1_RSLC1_Beveridge_Clausen_IMP_DSS_JRmethod_R1.mgf	937	3	875.114313	2,622.321110	0.321110	3	2,622.321064	0.321064	Cas9	Cas9	false	Cas9	Cas9	false	VKYVTEGMR	GKSDNVPSEEVVK	531	869	9	13	2	2	532	870	3	BS3	138.06807	4.039328	false	true	false	false	internal > 4	0.038022813699619774
Scan: 17270 Run: 20190410_QExHFX1_RSLC1_Beveridge_Clausen_IMP_DSS_JRmethod_R1 P1_K.FDNLTKAER.G P2_R.EIKLDNEDK.Y 6 3	20190410_QExHFX1_RSLC1_Beveridge_Clausen_IMP_DSS_JRmethod_R1	17270	20190410_QExHFX1_RSLC1_Beveridge_Clausen_IMP_DSS_JRmethod_R1.mgf	3747	3	778.731063	2,333.171360	0.171360	3	2,333.175051	0.175051	Cas9	Cas9	false	DECOY:Cas9	DECOY:REV_Cas9	true	FDNLTKAER	EIKLDNEDK	901	418	9	9	6	3	906	420	3	BS3	138.06807	4.03923	true	false	true	false	internal > 4	0.03984819735483871
Scan: 6202 Run: 20190410_QExHFX1_RSLC1_Beveridge_Clausen_IMP_DSS_JRmethod_R1 P1_K.LKSVK.E P2_K.LKSVK.E 2 2	20190410_QExHFX1_RSLC1_Beveridge_Clausen_IMP_DSS_JRmethod_R1	6202	20190410_QExHFX1_RSLC1_Beveridge_Clausen_IMP_DSS_JRmethod_R1.mgf	43	3	429.286624	1,284.838043	0.838043	3	1,284.838055	0.838055	Cas9	Cas9	false	Cas9	Cas9	false	LKSVK	LKSVK	1161	1161	5	5	2	2	1162	1162	3	BS3	138.06807	4.016888	false	true	false	false	internal > 4	0.03984819735483871
Scan: 21715 Run: 20190410_QExHFX1_RSLC1_Beveridge_Clausen_IMP_DSS_JRmethod_R1 P1_K.TEVQTGGFSKESILPKR.N P2_R.EIKPR.D 10 3	20190410_QExHFX1_RSLC1_Beveridge_Clausen_IMP_DSS_JRmethod_R1	21715	20190410_QExHFX1_RSLC1_Beveridge_Clausen_IMP_DSS_JRmethod_R1.mgf	5150	3	886.159180	2,655.455711	0.455711	3	2,655.459547	0.459547	DECOY:Cas9	DECOY:REV_Cas9	true	Cas9	Cas9	false	EIKPR	TEVQTGGFSKESILPKR	66	1102	5	17	3	10	68	1111	3	BS3	138.06807	3.971876	true	false	true	false	internal > 4	0.04158790171266541		0.08457711445771145	0.5	0.0	0.0858585858888889	-0.9999999960000001	145	6	0
Scan: 16468 Run: 20190410_QExHFX1_RSLC1_Beveridge_Clausen_IMP_DSS_JRmethod_R1 P1_K.VLSAYNKHR.D P2_R.SSFEKNPIDFLEAK.G 7 5	20190410_QExHFX1_RSLC1_Beveridge_Clausen_IMP_DSS_JRmethod_R1	16468	20190410_QExHFX1_RSLC1_Beveridge_Clausen_IMP_DSS_JRmethod_R1.mgf	3425	5	570.703197	2,848.479603	0.479603	5	2,848.475925	0.475925	Cas9	Cas9	false	Cas9	Cas9	false	VLSAYNKHR	SSFEKNPIDFLEAK	1294	1176	9	14	7	5	1300	1180	5	BS3	138.06807	3.96552	false	true	false	false	internal > 4	0.04158790171266541
Scan: 10359 Run: 20190410_QExHFX1_RSLC1_Beveridge_Clausen_IMP_DSS_JRmethod_R1 P1_K.SDNVPSEEVVKK.M P2_K.AGFIKR.Q 11 5	20190410_QExHFX1_RSLC1_Beveridge_Clausen_IMP_DSS_JRmethod_R1	10359	20190410_QExHFX1_RSLC1_Beveridge_Clausen_IMP_DSS_JRmethod_R1.mgf	692	4	540.548205	2,158.163714	0.163714	4	2,158.163365	0.163365	Cas9	Cas9	false	Cas9	Cas9	false	SDNVPSEEVVKK	AGFIKR	871	918	12	6	11	5	881	922	4	BS3	138.06807	3.938895	false	true	false	false	internal > 4	0.04158790171266541
Scan: 14095 Run: 20190410_QExHFX1_RSLC1_Beveridge_Clausen_IMP_DSS_JRmethod_R1 P1_K.SDNVPSEEVVKK.M P2_K.ADTSDVKKbs3ohR.L 11 7	20190410_QExHFX1_RSLC1_Beveridge_Clausen_IMP_DSS_JRmethod_R1	14095	20190410_QExHFX1_RSLC1_Beveridge_Clausen_IMP_DSS_JRmethod_R1.mgf	2279	3	881.795715	2,642.365316	0.365316	3	2,642.365026	0.365026	Cas9	Cas9	false	DECOY:Cas9	DECOY:REV_Cas9	true	SDNVPSEEVVKK	ADTSDVKKbs3ohR	871	1221	12	9	11	7	881	1227	3	BS3	138.06807	3.926008	true	false	true	false	internal > 4	0.043071161059925096
Scan: 16755 Run: 20190410_QExHFX1_RSLC1_Beveridge_Clausen_IMP_DSS_JRmethod_R1 P1_R.QLLNAKLITQR.K P2_K.QLKEDYFK.K 6 3	20190410_QExHFX1_RSLC1_Beveridge_Clausen_IMP_DSS_JRmethod_R1	16755	20190410_QExHFX1_RSLC1_Beveridge_Clausen_IMP_DSS_JRmethod_R1.mgf	3546	3	835.807251	2,504.399924	0.399924	3	2,504.400243	0.400243	Cas9	Cas9	false	Cas9	Cas9	false	QLKEDYFK	QLLNAKLITQR	567	889	8	11	3	6	569	894	3	BS3	138.06807	3.890006	false	true	false	false	internal > 4	0.043071161059925096
Scan: 14320 Run: 20190410_QExHFX1_RSLC1_Beveridge_Clausen_IMP_DSS_JRmethod_R1 P1_K.HRDKPIR.E P2_K.DDSIDNKVLTR.S 4 7	20190410_QExHFX1_RSLC1_Beveridge_Clausen_IMP_DSS_JRmethod_R1	14320	20190410_QExHFX1_RSLC1_Beveridge_Clausen_IMP_DSS_JRmethod_R1.mgf	2412	3	778.754272	2,333.240987	0.240987	3	2,333.245137	0.245137	Cas9	Cas9	false	Cas9	Cas9	false	HRDKPIR	DDSIDNKVLTR	1301	853	7	11	4	7	1304	859	3	BS3	138.06807	3.876192	false	true	false	false	internal > 4	0.043071161059925096		0.08457711445771145	0.0	0.0	0.006578947368421052	-0.9999999960000001	140	5	4
Scan: 7858 Run: 20190410_QExHFX1_RSLC1_Beveridge_Clausen_IMP_DSS_JRmethod_R1 P1_K.NLPNEKVLPK.H P2_R.HSIKK.N 6 4	20190410_QExHFX1_RSLC1_Beveridge_Clausen_IMP_DSS_JRmethod_R1	7858	20190410_QExHFX1_RSLC1_Beveridge_Clausen_IMP_DSS_JRmethod_R1.mgf	204	4	476.036126	1,900.115398	0.115398	4	1,900.114564	0.114564	Cas9	Cas9	false	Cas9	Cas9	false	HSIKK	NLPNEKVLPK	45	505	5	10	4	6	48	510	4	BS3	138.06807	3.849289	false	true	false	false	internal > 4	0.043071161059925096		0.0	0.0	0.0	0.0	-0.9999999960000001	138	121	4
Scan: 7736 Run: 20190410_QExHFX1_RSLC1_Beveridge_Clausen_IMP_DSS_JRmethod_R1 P1_K.NLPNEKVLPK.H P2_R.HSIKK.N 6 4	20190410_QExHFX1_RSLC1_Beveridge_Clausen_IMP_DSS_JRmethod_R1	7736	20190410_QExHFX1_RSLC1_Beveridge_Clausen_IMP_DSS_JRmethod_R1.mgf	165	4	476.035980	1,900.114814	0.114814	4	1,900.114564	0.114564	Cas9	Cas9	false	Cas9	Cas9	false	HSIKK	NLPNEKVLPK	45	505	5	10	4	6	48	510	4	BS3	138.06807	3.804096	false	true	false	false	internal > 4	0.043071161059925096
Scan: 12889 Run: 20190410_QExHFX1_RSLC1_Beveridge_Clausen_IMP_DSS_JRmethod_R1 P1_R.KKDWDPK.K P2_K.DNREKIEK.I 1 5	20190410_QExHFX1_RSLC1_Beveridge_Clausen_IMP_DSS_JRmethod_R1	12889	20190410_QExHFX1_RSLC1_Beveridge_Clausen_IMP_DSS_JRmethod_R1.mgf	1703	3	695.703356	2,084.088239	0.088239	3	2,084.090200	0.090200	Cas9	Cas9	false	Cas9	Cas9	false	DNREKIEK	KKDWDPK	439	1127	8	7	5	1	443	1127	3	BS3	138.06807	3.786198	false	true	false	false	internal > 4	0.043071161059925096
Scan: 9383 Run: 20190410_QExHFX1_RSLC1_Beveridge_Clausen_IMP_DSS_JRmethod_R1 P1_R.LSKSR.R P2_R.DAIKLDSR.K 3 4	20190410_QExHFX1_RSLC1_Beveridge_Clausen_IMP_DSS_JRmethod_R1	9383	20190410_QExHFX1_RSLC1_Beveridge_Clausen_IMP_DSS_JRmethod_R1.mgf	449	3	548.980591	1,643.919944	0.919944	3	1,643.920615	0.920615	Cas9	Cas9	false	DECOY:Cas9	DECOY:REV_Cas9	true	LSKSR	DAIKLDSR	220	247	5	8	3	4	222	250	3	BS3	138.06807	3.783226	true	false	true	false	internal > 4	0.044943820235955056		0.0895522388358209	0.0	0.5	0.09090909093939394	-0.9999999960000001	136	4	0
Scan: 14490 Run: 20190410_QExHFX1_RSLC1_Beveridge_Clausen_IMP_DSS_JRmethod_R1 P1_K.KFSPK.V P2_K.ESILPKRNSDK.L 1 6	20190410_QExHFX1_RSLC1_Beveridge_Clausen_IMP_DSS_JRmethod_R1	14490	20190410_QExHFX1_RSLC1_Beveridge_Clausen_IMP_DSS_JRmethod_R1.mgf	2503	3	677.381286	2,029.122029	0.122029	3	2,029.120771	0.120771	DECOY:Cas9	DECOY:REV_Cas9	true	Cas9	Cas9	false	KFSPK	ESILPKRNSDK	1338	1112	5	11	1	6	1338	1117	3	BS3	138.06807	3.767031	true	false	true	false	internal > 4	0.04672897197383177		0.09452736321393035	0.5	0.0	0.09595959598989899	-0.9999999960000001	135	3	0
Scan: 10736 Run: 20190410_QExHFX1_RSLC1_Beveridge_Clausen_IMP_DSS_JRmethod_R1 P1_K.MKNYWR.Q P2_R.DKPIR.E 2 2	20190410_QExHFX1_RSLC1_Beveridge_Clausen_IMP_DSS_JRmethod_R1	10736	20190410_QExHFX1_RSLC1_Beveridge_Clausen_IMP_DSS_JRmethod_R1.mgf	858	4	420.473663	1,677.865546	0.865546	4	1,677.866078	0.866078	Cas9	Cas9	false	Cas9	Cas9	false	DKPIR	MKNYWR	1303	883	5	6	2	2	1304	884	4	BS3	138.06807	3.759632	false	true	false	false	internal > 4	0.04672897197383177
Scan: 15232 Run: 20190410_QExHFX1_RSLC1_Beveridge_Clausen_IMP_DSS_JRmethod_R1 P1_K.TGSKQR.D P2_R.LEESFLVEEDKKHER.H 4 12	20190410_QExHFX1_RSLC1_Beveridge_Clausen_IMP_DSS_JRmethod_R1	15232	20190410_QExHFX1_RSLC1_Beveridge_Clausen_IMP_DSS_JRmethod_R1.mgf	2915	4	676.100162	2,700.371542	0.371542	4	2,700.371854	0.371854	DECOY:Cas9	DECOY:REV_Cas9	true	Cas9	Cas9	false	TGSKQR	LEESFLVEEDKKHER	692	105	6	15	4	12	695	116	4	BS3	138.06807	3.746631	true	false	true	false	internal > 4	0.04859813085233645		0.0995024875920398	0.5	0.0	0.10101010104040405	-0.9999999960000001	133	2	0
