# Supplementary material for: A synthetic peptide library for benchmarking crosslinking-mass spectrometry search engines for proteins and protein complexes
Source: Nat Commun. 2020 Feb 6;11:742. doi: 10.1038/s41467-020-14608-2 (PMC7005041; doi:10.1038/s41467-020-14608-2)
Supplement: Supplementary file 3 — Supplementary Data 1 [file 41467_2020_14608_MOESM3_ESM.zip › CSVfiles/R2_10proteins_XiVersion1.6.751.csv]

Run	Scan	peakListFileName	ScanId	Source	ElutionStart	ElutionEnd	PrecursorMass	PrecoursorCharge	PrecurserMZ	PrecurserIntensity	CalcMass	CalcMZ	validated	decoy	MatchRank	Crosslinker	CrosslinkerMass	decoyCrosslinker	Protein1	Fasta1	Protein1decoy	Peptide1	BasePeptide1	PeptideLinkMap1	PeptideMass1	PeptideWeight1	Start1	LengthPeptide1	Link1	Linked AminoAcid 1	LinkWindow1	ProteinLink1	ProteinCount1	PositionCount1	Modifications1	ModificationPositions1	ModificationMasses1	OpenModPosition1	OpenMass1	OpenModWindow1	Protein2	Fasta2	Protein2decoy	Peptide2	BasePeptide2	PeptideLinkMap2	PeptideMass2	PeptideWeight2	Start2
20190410_QExHFX1_RSLC1_Beveridge_Clausen_IMP_DSS_JRmethod_R2	2474	20190410_QExHFX1_RSLC1_Beveridge_Clausen_IMP_DSS_JRmethod_R2.mgf	1	C:\2018_Peptideproject\Data\20190410\20190410_QExHFX1_RSLC1_Beveridge_Clausen_IMP_DSS_JRmethod_R2.mgf	803.0496	-1	1515.775463	3	506.265764	751875.5	1515.772165	506.264665	false	1	1				REV_MYG_HUMAN	sp|MYG_HUMAN|	1	K.FELTEPHKbs3ohGFR.L	FELTEPHKGFR	FELTEPHKbs3ohGFR	1515.772165	0	112	11					1	1	Kbs3oh	8	156.0786347
20190410_QExHFX1_RSLC1_Beveridge_Clausen_IMP_DSS_JRmethod_R2	2592	20190410_QExHFX1_RSLC1_Beveridge_Clausen_IMP_DSS_JRmethod_R2.mgf	2	C:\2018_Peptideproject\Data\20190410\20190410_QExHFX1_RSLC1_Beveridge_Clausen_IMP_DSS_JRmethod_R2.mgf	841.20714	-1	1374.685012	3	459.235614	794731.75	1374.685135	459.235655	false	0	1	BS3	138.06807	0	Cas9		0	R.SDKNR.G	SDKNR	SDK(1.00)NR	618.308532	0	864	5	3	K	VPQSFLKDDSIDNKVLTRSDKNRGKSDNVPSEEVVKKMKNY	866	1	1							Cas9		0	R.SDKNR.G	SDKNR	SDK(1.00)NR	618.308532	0	864
20190410_QExHFX1_RSLC1_Beveridge_Clausen_IMP_DSS_JRmethod_R2	2769	20190410_QExHFX1_RSLC1_Beveridge_Clausen_IMP_DSS_JRmethod_R2.mgf	4	C:\2018_Peptideproject\Data\20190410\20190410_QExHFX1_RSLC1_Beveridge_Clausen_IMP_DSS_JRmethod_R2.mgf	898.20624	-1	1460.747214	3	487.923014	822783.0625	1460.747069	487.922966	false	0	1	BS3	138.06807	0	Cas9		0	R.DKQSGK.T	DKQSGK	DK(1.00)QSGK	661.339499	0	676	6	2	K	RRRYTGWGRLSRKLINGIRDKQSGKTILDFLKSDGFANRNF	677	1	1							Cas9		0	R.DKQSGK.T	DKQSGK	DK(1.00)QSGK	661.339499	0	676
20190410_QExHFX1_RSLC1_Beveridge_Clausen_IMP_DSS_JRmethod_R2	2248	20190410_QExHFX1_RSLC1_Beveridge_Clausen_IMP_DSS_JRmethod_R2.mgf	0	C:\2018_Peptideproject\Data\20190410\20190410_QExHFX1_RSLC1_Beveridge_Clausen_IMP_DSS_JRmethod_R2.mgf	729.6618	-1	1514.791591	3	505.937807	711687.5	1514.791333	505.937721	true	0	1	BS3	138.06807	0	Cas9		0	K.GQKNSR.E	GQKNSR	GQK(1.00)NSR	688.361631	0	777	6	3	K	KPENIVIEMARENQTTQKGQKNSRERMKRIEEGIKELGSQI	779	1	1							Cas9		0	K.GQKNSR.E	GQKNSR	GQK(1.00)NSR	688.361631	0	777
20190410_QExHFX1_RSLC1_Beveridge_Clausen_IMP_DSS_JRmethod_R2	4478	20190410_QExHFX1_RSLC1_Beveridge_Clausen_IMP_DSS_JRmethod_R2.mgf	10	C:\2018_Peptideproject\Data\20190410\20190410_QExHFX1_RSLC1_Beveridge_Clausen_IMP_DSS_JRmethod_R2.mgf	1451.84472	-1	1252.775377	3	418.599069	764048.9375	1252.775455	418.599095	false	0	1	BS3	138.06807	0	Cas9		0	K.VPSKK.F	VPSKK	VPSK(1.00)K	557.353692	0	31	5	4	K	AIGTNSVGWAVITDEYKVPSKKFKVLGNTDRHSIKKNLIGA	34	1	1							Cas9		0	K.VPSKK.F	VPSKK	VPSK(1.00)K	557.353692	0	31
20190410_QExHFX1_RSLC1_Beveridge_Clausen_IMP_DSS_JRmethod_R2	2827	20190410_QExHFX1_RSLC1_Beveridge_Clausen_IMP_DSS_JRmethod_R2.mgf	5	C:\2018_Peptideproject\Data\20190410\20190410_QExHFX1_RSLC1_Beveridge_Clausen_IMP_DSS_JRmethod_R2.mgf	916.7001	-1	1410.783098	3	471.268309	629816.6875	1410.78306	471.268296	false	0	1	BS3	138.06807	0	Cas9		0	R.HSIKK.N	HSIKK	HSIK(1.00)K	611.37549	0	45	5	4	K	EYKVPSKKFKVLGNTDRHSIKKNLIGALLFDSGETAEATRL	48	1	1							Cas9		0	R.DKQSGK.T	DKQSGK	DK(1.00)QSGK	661.339499	0	676
20190410_QExHFX1_RSLC1_Beveridge_Clausen_IMP_DSS_JRmethod_R2	4860	20190410_QExHFX1_RSLC1_Beveridge_Clausen_IMP_DSS_JRmethod_R2.mgf	17	C:\2018_Peptideproject\Data\20190410\20190410_QExHFX1_RSLC1_Beveridge_Clausen_IMP_DSS_JRmethod_R2.mgf	1573.27254	-1	1329.677441	3	444.23309	856240.9375	1329.677604	444.233145	false	0	1				Cas9		0	K.SDNVPSEEVVKK.M	SDNVPSEEVVKK	SDNVPSEEVVKK	1329.677604	0	871	12					1	1
20190410_QExHFX1_RSLC1_Beveridge_Clausen_IMP_DSS_JRmethod_R2	4575	20190410_QExHFX1_RSLC1_Beveridge_Clausen_IMP_DSS_JRmethod_R2.mgf	13	C:\2018_Peptideproject\Data\20190410\20190410_QExHFX1_RSLC1_Beveridge_Clausen_IMP_DSS_JRmethod_R2.mgf	1482.12102	-1	1252.77508	3	418.59897	1034244.9375	1252.775455	418.599095	false	0	1	BS3	138.06807	0	Cas9		0	K.VPSKK.F	VPSKK	VPSK(1.00)K	557.353692	0	31	5	4	K	AIGTNSVGWAVITDEYKVPSKKFKVLGNTDRHSIKKNLIGA	34	1	1							Cas9		0	K.VPSKK.F	VPSKK	VPSK(1.00)K	557.353692	0	31
20190410_QExHFX1_RSLC1_Beveridge_Clausen_IMP_DSS_JRmethod_R2	4914	20190410_QExHFX1_RSLC1_Beveridge_Clausen_IMP_DSS_JRmethod_R2.mgf	19	C:\2018_Peptideproject\Data\20190410\20190410_QExHFX1_RSLC1_Beveridge_Clausen_IMP_DSS_JRmethod_R2.mgf	1590.13518	-1	1386.699237	3	463.240356	711068.5	1386.699068	463.240299	false	0	1				Cas9		0	R.GKSDNVPSEEVVK.K	GKSDNVPSEEVVK	GKSDNVPSEEVVK	1386.699068	0	869	13					1	1
20190410_QExHFX1_RSLC1_Beveridge_Clausen_IMP_DSS_JRmethod_R2	5111	20190410_QExHFX1_RSLC1_Beveridge_Clausen_IMP_DSS_JRmethod_R2.mgf	23	C:\2018_Peptideproject\Data\20190410\20190410_QExHFX1_RSLC1_Beveridge_Clausen_IMP_DSS_JRmethod_R2.mgf	1652.73018	-1	1231.640499	3	411.55411	777342.1875	1231.640825	411.554218	false	0	1				Cas9		0	K.LVDSTDKADLR.L	LVDSTDKADLR	LVDSTDKADLR	1231.640825	0	146	11					1	1
20190410_QExHFX1_RSLC1_Beveridge_Clausen_IMP_DSS_JRmethod_R2	4553	20190410_QExHFX1_RSLC1_Beveridge_Clausen_IMP_DSS_JRmethod_R2.mgf	12	C:\2018_Peptideproject\Data\20190410\20190410_QExHFX1_RSLC1_Beveridge_Clausen_IMP_DSS_JRmethod_R2.mgf	1475.34162	-1	1548.825872	3	517.282567	719312	1548.825988	517.282606	true	0	1	BS3	138.06807	0	Cas9		0	K.GQKNSR.E	GQKNSR	GQK(1.00)NSR	688.361631	0	777	6	3	K	KPENIVIEMARENQTTQKGQKNSRERMKRIEEGIKELGSQI	779	1	1							Cas9		0	K.GYKEVK.K	GYKEVK	GYK(1.00)EVK	722.396286	0	1190
20190410_QExHFX1_RSLC1_Beveridge_Clausen_IMP_DSS_JRmethod_R2	5068	20190410_QExHFX1_RSLC1_Beveridge_Clausen_IMP_DSS_JRmethod_R2.mgf	21	C:\2018_Peptideproject\Data\20190410\20190410_QExHFX1_RSLC1_Beveridge_Clausen_IMP_DSS_JRmethod_R2.mgf	1639.26432	-1	1284.83803	3	429.28662	852854.625	1284.838055	429.286628	false	0	1	BS3	138.06807	0	Cas9		0	R.KVTVK.Q	KVTVK	K(1.00)VTVK	573.384992	0	562	5	1	K	AFLSGEQKKAIVDLLFKTNRKVTVKQLKEDYFKKIECFDSV	562	1	1							Cas9		0	R.KVTVK.Q	KVTVK	K(1.00)VTVK	573.384992	0	562
20190410_QExHFX1_RSLC1_Beveridge_Clausen_IMP_DSS_JRmethod_R2	5095	20190410_QExHFX1_RSLC1_Beveridge_Clausen_IMP_DSS_JRmethod_R2.mgf	22	C:\2018_Peptideproject\Data\20190410\20190410_QExHFX1_RSLC1_Beveridge_Clausen_IMP_DSS_JRmethod_R2.mgf	1647.80442	-1	1549.810766	3	517.610865	634360.0625	1549.813373	517.611734	false	0	1	BS3	138.06807	0	Cas9		0	R.LSKSR.R	LSKSR	LSK(1.00)SR	589.354754	0	220	5	3	K	ENPINASGVDAKAILSARLSKSRRLENLIAQLPGEKKNGLF	222	1	1							Cas9		0	-.GAASMDKK.Y	GAASMDKK	GAASMDK(1.00)K	822.390549	0	1
20190410_QExHFX1_RSLC1_Beveridge_Clausen_IMP_DSS_JRmethod_R2	5126	20190410_QExHFX1_RSLC1_Beveridge_Clausen_IMP_DSS_JRmethod_R2.mgf	24	C:\2018_Peptideproject\Data\20190410\20190410_QExHFX1_RSLC1_Beveridge_Clausen_IMP_DSS_JRmethod_R2.mgf	1657.32144	-1	1356.822534	3	453.281455	845722.75	1356.822799	453.281543	true	0	1	BS3	138.06807	0	Cas9		0	R.KVTVK.Q	KVTVK	K(1.00)VTVK	573.384992	0	562	5	1	K	AFLSGEQKKAIVDLLFKTNRKVTVKQLKEDYFKKIECFDSV	562	1	1							Cas9		0	R.EKIEK.I	EKIEK	EK(1.00)IEK	645.369736	0	442
20190410_QExHFX1_RSLC1_Beveridge_Clausen_IMP_DSS_JRmethod_R2	5181	20190410_QExHFX1_RSLC1_Beveridge_Clausen_IMP_DSS_JRmethod_R2.mgf	31	C:\2018_Peptideproject\Data\20190410\20190410_QExHFX1_RSLC1_Beveridge_Clausen_IMP_DSS_JRmethod_R2.mgf	1673.40948	-1	1571.882406	3	524.968079	991068.9375	1571.885567	524.969132	false	1	1	BS3	138.06807	0	Cas9		0	K.GQKNSR.E	GQKNSR	GQK(1.00)NSR	688.361631	0	777	6	3	K	KPENIVIEMARENQTTQKGQKNSRERMKRIEEGIKELGSQI	779	1	1							REV_Cas9		1	R.RLKSSR.L	RLKSSR	RLK(1.00)SSR	745.455865	0	1148
20190410_QExHFX1_RSLC1_Beveridge_Clausen_IMP_DSS_JRmethod_R2	5236	20190410_QExHFX1_RSLC1_Beveridge_Clausen_IMP_DSS_JRmethod_R2.mgf	34	C:\2018_Peptideproject\Data\20190410\20190410_QExHFX1_RSLC1_Beveridge_Clausen_IMP_DSS_JRmethod_R2.mgf	1690.20954	-1	1316.777874	3	439.933234	3762595.75	1316.777579	439.933136	false	0	1	BS3	138.06807	0	Cas9		0	R.LSKSR.R	LSKSR	LSK(1.00)SR	589.354754	0	220	5	3	K	ENPINASGVDAKAILSARLSKSRRLENLIAQLPGEKKNGLF	222	1	1							Cas9		0	R.LSKSR.R	LSKSR	LSK(1.00)SR	589.354754	0	220
20190410_QExHFX1_RSLC1_Beveridge_Clausen_IMP_DSS_JRmethod_R2	5135	20190410_QExHFX1_RSLC1_Beveridge_Clausen_IMP_DSS_JRmethod_R2.mgf	25	C:\2018_Peptideproject\Data\20190410\20190410_QExHFX1_RSLC1_Beveridge_Clausen_IMP_DSS_JRmethod_R2.mgf	1659.99444	-1	1316.777725	3	439.933185	664869.1875	1316.777579	439.933136	true	0	1	BS3	138.06807	0	Cas9		0	R.LSKSR.R	LSKSR	LSK(1.00)SR	589.354754	0	220	5	3	K	ENPINASGVDAKAILSARLSKSRRLENLIAQLPGEKKNGLF	222	1	1							Cas9		0	R.LSKSR.R	LSKSR	LSK(1.00)SR	589.354754	0	220
20190410_QExHFX1_RSLC1_Beveridge_Clausen_IMP_DSS_JRmethod_R2	5504	20190410_QExHFX1_RSLC1_Beveridge_Clausen_IMP_DSS_JRmethod_R2.mgf	39	C:\2018_Peptideproject\Data\20190410\20190410_QExHFX1_RSLC1_Beveridge_Clausen_IMP_DSS_JRmethod_R2.mgf	1775.59686	-1	3158.654074	3	1053.891968	1229468.375	3158.654636	1053.892155	false	0	1	BS3	138.06807	0	Cas9		0	R.QITKHVAQILDSR.M	QITKHVAQILDSR	QITK(1.00)HVAQILDSR	1507.847071	0	930	13	4	K	SELDKAGFIKRQLVETRQITKHVAQILDSRMNTKYDENDKL	933	1	1							AMYS_HUMAN	sp|AMYS_HUMAN|	0	R.IDASKHMWPGDIK.A	IDASKHMWPGDIK	IDASK(1.00)HMWPGDIK	1512.739495	0	211
20190410_QExHFX1_RSLC1_Beveridge_Clausen_IMP_DSS_JRmethod_R2	5704	20190410_QExHFX1_RSLC1_Beveridge_Clausen_IMP_DSS_JRmethod_R2.mgf	45	C:\2018_Peptideproject\Data\20190410\20190410_QExHFX1_RSLC1_Beveridge_Clausen_IMP_DSS_JRmethod_R2.mgf	1838.33724	-1	1586.874907	3	529.965579	671726.9375	1586.867475	529.963102	false	1	1	BS3	138.06807	0	Cas9		0	K.QLKRR.R	QLKRR	QLK(1.00)RR	699.450387	0	654	5	3	K	IEERLKTYAHLFDDKVMKQLKRRRYTGWGRLSRKLINGIRD	656	1	1							REV_AMYS_HUMAN	sp|AMYS_HUMAN|	1	K.MEGNKR.W	MEGNKR	MEGNK(1.00)R	749.349018	0	224
20190410_QExHFX1_RSLC1_Beveridge_Clausen_IMP_DSS_JRmethod_R2	5690	20190410_QExHFX1_RSLC1_Beveridge_Clausen_IMP_DSS_JRmethod_R2.mgf	44	C:\2018_Peptideproject\Data\20190410\20190410_QExHFX1_RSLC1_Beveridge_Clausen_IMP_DSS_JRmethod_R2.mgf	1834.03668	-1	1516.848049	3	506.623293	907044.125	1516.847392	506.623074	true	0	1	BS3	138.06807	0	Cas9		0	K.AGFIKR.Q	AGFIKR	AGFIK(1.00)R	690.41769	0	918	6	5	K	DNLTKAERGGLSELDKAGFIKRQLVETRQITKHVAQILDSR	922	1	1							Cas9		0	K.GQKNSR.E	GQKNSR	GQK(1.00)NSR	688.361631	0	777
20190410_QExHFX1_RSLC1_Beveridge_Clausen_IMP_DSS_JRmethod_R2	6387	20190410_QExHFX1_RSLC1_Beveridge_Clausen_IMP_DSS_JRmethod_R2.mgf	74	C:\2018_Peptideproject\Data\20190410\20190410_QExHFX1_RSLC1_Beveridge_Clausen_IMP_DSS_JRmethod_R2.mgf	2051.81802	-1	1326.848633	3	443.290154	673566.5	1326.84862	443.29015	false	0	1	BS3	138.06807	0	Cas9		0	K.LKSVK.E	LKSVK	LK(1.00)SVK	573.384992	0	1161	5	2	K	TVAYSVLVVAKVEKGKSKKLKSVKELLGITIMERSSFEKNP	1162	1	1							Cas9		0	K.IIKDK.D	IIKDK	IIK(1.00)DK	615.395557	0	604
20190410_QExHFX1_RSLC1_Beveridge_Clausen_IMP_DSS_JRmethod_R2	6056	20190410_QExHFX1_RSLC1_Beveridge_Clausen_IMP_DSS_JRmethod_R2.mgf	58	C:\2018_Peptideproject\Data\20190410\20190410_QExHFX1_RSLC1_Beveridge_Clausen_IMP_DSS_JRmethod_R2.mgf	1948.9845	-1	1517.830404	3	506.950745	618933.75	1517.831407	506.951079	false	1	1	BS3	138.06807	0	Cas9		0	K.GQKNSR.E	GQKNSR	GQK(1.00)NSR	688.361631	0	777	6	3	K	KPENIVIEMARENQTTQKGQKNSRERMKRIEEGIKELGSQI	779	1	1							REV_CTRB_BOVIN	sp|CTRB_BOVIN|	1	K.NFKVGK.I	NFKVGK	NFK(1.00)VGK	691.401705	0	156
20190410_QExHFX1_RSLC1_Beveridge_Clausen_IMP_DSS_JRmethod_R2	6416	20190410_QExHFX1_RSLC1_Beveridge_Clausen_IMP_DSS_JRmethod_R2.mgf	77	C:\2018_Peptideproject\Data\20190410\20190410_QExHFX1_RSLC1_Beveridge_Clausen_IMP_DSS_JRmethod_R2.mgf	2060.31828	-1	1368.859187	3	457.293672	995259.75	1368.859185	457.293671	false	0	1	BS3	138.06807	0	Cas9		0	K.IIKDK.D	IIKDK	IIK(1.00)DK	615.395557	0	604	5	3	K	GVEDRFNASLGTYHDLLKIIKDKDFLDNEENEDILEDIVLT	606	1	1							Cas9		0	K.IIKDK.D	IIKDK	IIK(1.00)DK	615.395557	0	604
20190410_QExHFX1_RSLC1_Beveridge_Clausen_IMP_DSS_JRmethod_R2	6393	20190410_QExHFX1_RSLC1_Beveridge_Clausen_IMP_DSS_JRmethod_R2.mgf	75	C:\2018_Peptideproject\Data\20190410\20190410_QExHFX1_RSLC1_Beveridge_Clausen_IMP_DSS_JRmethod_R2.mgf	2053.54782	-1	1284.837933	3	429.286588	756793.0625	1284.838055	429.286628	false	0	1	BS3	138.06807	0	Cas9		0	K.LKSVK.E	LKSVK	LK(1.00)SVK	573.384992	0	1161	5	2	K	TVAYSVLVVAKVEKGKSKKLKSVKELLGITIMERSSFEKNP	1162	1	1							Cas9		0	K.LKSVK.E	LKSVK	LK(1.00)SVK	573.384992	0	1161
20190410_QExHFX1_RSLC1_Beveridge_Clausen_IMP_DSS_JRmethod_R2	5802	20190410_QExHFX1_RSLC1_Beveridge_Clausen_IMP_DSS_JRmethod_R2.mgf	53	C:\2018_Peptideproject\Data\20190410\20190410_QExHFX1_RSLC1_Beveridge_Clausen_IMP_DSS_JRmethod_R2.mgf	1868.0643	-1	2057.039547	4	515.267163	589429.9375	2057.038893	515.267	false	1	1	BS3	138.06807	0	REV_Cas9		1	K.TGSKQR.D	TGSKQR	TGSK(1.00)QR	675.366382	0	692	6	4	K	MFRNNAFGDKSLFDLIKTGSKQRDIGNIKRLSRLGWGTRRR	695	1	1							Cas9		0	K.LKGSPEDNEQK.Q	LKGSPEDNEQK	LK(1.00)GSPEDNEQK	1243.60444	0	1249
20190410_QExHFX1_RSLC1_Beveridge_Clausen_IMP_DSS_JRmethod_R2	6308	20190410_QExHFX1_RSLC1_Beveridge_Clausen_IMP_DSS_JRmethod_R2.mgf	69	C:\2018_Peptideproject\Data\20190410\20190410_QExHFX1_RSLC1_Beveridge_Clausen_IMP_DSS_JRmethod_R2.mgf	2027.41236	-1	1385.740167	3	462.920666	634806	1385.734324	462.918718	false	0	1				Cas9		0	R.KDFQFYKbs3ohVR.E	KDFQFYKVR	KDFQFYKbs3ohVR	1385.734324	0	972	9					1	1	Kbs3oh	7	156.0786347
20190410_QExHFX1_RSLC1_Beveridge_Clausen_IMP_DSS_JRmethod_R2	5706	20190410_QExHFX1_RSLC1_Beveridge_Clausen_IMP_DSS_JRmethod_R2.mgf	46	C:\2018_Peptideproject\Data\20190410\20190410_QExHFX1_RSLC1_Beveridge_Clausen_IMP_DSS_JRmethod_R2.mgf	1838.77824	-1	1445.810266	3	482.944032	693647.4375	1445.813648	482.945159	false	1	1	BS3	138.06807	0	REV_Cas9		1	K.SAIKR.M	SAIKR	SAIK(1.00)R	573.35984	0	345	5	4	K	NSYFFKYATKAGIEQEKSAIKRMVDYKVYDGYVFESEKLPK	348	1	1							Cas9		0	R.ERMKR.I	ERMKR	ERMK(1.00)R	734.385738	0	783
20190410_QExHFX1_RSLC1_Beveridge_Clausen_IMP_DSS_JRmethod_R2	6286	20190410_QExHFX1_RSLC1_Beveridge_Clausen_IMP_DSS_JRmethod_R2.mgf	67	C:\2018_Peptideproject\Data\20190410\20190410_QExHFX1_RSLC1_Beveridge_Clausen_IMP_DSS_JRmethod_R2.mgf	2020.8927	-1	1326.848875	3	443.290235	3889212	1326.84862	443.29015	false	0	1	BS3	138.06807	0	Cas9		0	K.IIKDK.D	IIKDK	IIK(1.00)DK	615.395557	0	604	5	3	K	GVEDRFNASLGTYHDLLKIIKDKDFLDNEENEDILEDIVLT	606	1	1							Cas9		0	K.LKSVK.E	LKSVK	LK(1.00)SVK	573.384992	0	1161
20190410_QExHFX1_RSLC1_Beveridge_Clausen_IMP_DSS_JRmethod_R2	6535	20190410_QExHFX1_RSLC1_Beveridge_Clausen_IMP_DSS_JRmethod_R2.mgf	86	C:\2018_Peptideproject\Data\20190410\20190410_QExHFX1_RSLC1_Beveridge_Clausen_IMP_DSS_JRmethod_R2.mgf	2096.39502	-1	1354.793068	3	452.604966	7737380	1354.79323	452.60502	false	0	1	BS3	138.06807	0	Cas9		0	R.LSKSR.R	LSKSR	LSK(1.00)SR	589.354754	0	220	5	3	K	ENPINASGVDAKAILSARLSKSRRLENLIAQLPGEKKNGLF	222	1	1							Cas9		0	R.DKPIR.E	DKPIR	DK(1.00)PIR	627.370405	0	1303
20190410_QExHFX1_RSLC1_Beveridge_Clausen_IMP_DSS_JRmethod_R2	5752	20190410_QExHFX1_RSLC1_Beveridge_Clausen_IMP_DSS_JRmethod_R2.mgf	50	C:\2018_Peptideproject\Data\20190410\20190410_QExHFX1_RSLC1_Beveridge_Clausen_IMP_DSS_JRmethod_R2.mgf	1852.66686	-1	1942.996708	3	648.672846	729327.125	1943.004513	648.675447	false	1	1	BS3	138.06807	0	REV_Cas9		1	K.SRGKNDR.S	SRGKNDR	SRGK(1.00)NDR	831.431107	0	503	7	4	K	WYKNKKMVVEESPVNDKSRGKNDRSTLKVNDISDKDLFSQP	506	1	1							Cas9		0	K.GQKNSRER.M	GQKNSRER	GQK(1.00)NSRER	973.505335	0	777
20190410_QExHFX1_RSLC1_Beveridge_Clausen_IMP_DSS_JRmethod_R2	6426	20190410_QExHFX1_RSLC1_Beveridge_Clausen_IMP_DSS_JRmethod_R2.mgf	79	C:\2018_Peptideproject\Data\20190410\20190410_QExHFX1_RSLC1_Beveridge_Clausen_IMP_DSS_JRmethod_R2.mgf	2063.01432	-1	1517.831789	3	506.951206	6836877	1517.831407	506.951079	false	1	1	BS3	138.06807	0	Cas9		0	K.GQKNSR.E	GQKNSR	GQK(1.00)NSR	688.361631	0	777	6	3	K	KPENIVIEMARENQTTQKGQKNSRERMKRIEEGIKELGSQI	779	1	1							REV_CTRB_BOVIN	sp|CTRB_BOVIN|	1	K.NFKVGK.I	NFKVGK	NFK(1.00)VGK	691.401705	0	156
20190410_QExHFX1_RSLC1_Beveridge_Clausen_IMP_DSS_JRmethod_R2	6637	20190410_QExHFX1_RSLC1_Beveridge_Clausen_IMP_DSS_JRmethod_R2.mgf	97	C:\2018_Peptideproject\Data\20190410\20190410_QExHFX1_RSLC1_Beveridge_Clausen_IMP_DSS_JRmethod_R2.mgf	2126.5611	-1	1354.793249	3	452.605026	877100.6875	1354.79323	452.60502	false	0	1	BS3	138.06807	0	Cas9		0	R.DKPIR.E	DKPIR	DK(1.00)PIR	627.370405	0	1303	5	2	K	VILADANLDKVLSAYNKHRDKPIREQAENIIHLFTLTNLGA	1304	1	1							Cas9		0	R.LSKSR.R	LSKSR	LSK(1.00)SR	589.354754	0	220
20190410_QExHFX1_RSLC1_Beveridge_Clausen_IMP_DSS_JRmethod_R2	6317	20190410_QExHFX1_RSLC1_Beveridge_Clausen_IMP_DSS_JRmethod_R2.mgf	70	C:\2018_Peptideproject\Data\20190410\20190410_QExHFX1_RSLC1_Beveridge_Clausen_IMP_DSS_JRmethod_R2.mgf	2030.11698	-1	1368.859123	3	457.293651	761713.6875	1368.859185	457.293671	false	0	1	BS3	138.06807	0	Cas9		0	K.IIKDK.D	IIKDK	IIK(1.00)DK	615.395557	0	604	5	3	K	GVEDRFNASLGTYHDLLKIIKDKDFLDNEENEDILEDIVLT	606	1	1							Cas9		0	K.IIKDK.D	IIKDK	IIK(1.00)DK	615.395557	0	604
20190410_QExHFX1_RSLC1_Beveridge_Clausen_IMP_DSS_JRmethod_R2	6705	20190410_QExHFX1_RSLC1_Beveridge_Clausen_IMP_DSS_JRmethod_R2.mgf	104	C:\2018_Peptideproject\Data\20190410\20190410_QExHFX1_RSLC1_Beveridge_Clausen_IMP_DSS_JRmethod_R2.mgf	2146.92228	-1	1740.935812	3	581.319214	593238.6875	1740.929784	581.317204	false	0	1	BS3	138.06807	0	Cas9		0	K.EDYFKK.I	EDYFKK	EDYFK(1.00)K	828.401765	0	570	6	5	K	DLLFKTNRKVTVKQLKEDYFKKIECFDSVEISGVEDRFNAS	574	1	1							Cas9		0	K.VEKGKSK.K	VEKGKSK	VEK(0.50)GK(0.50)SK	774.459948	0	1153
20190410_QExHFX1_RSLC1_Beveridge_Clausen_IMP_DSS_JRmethod_R2	6729	20190410_QExHFX1_RSLC1_Beveridge_Clausen_IMP_DSS_JRmethod_R2.mgf	110	C:\2018_Peptideproject\Data\20190410\20190410_QExHFX1_RSLC1_Beveridge_Clausen_IMP_DSS_JRmethod_R2.mgf	2153.30112	-1	2195.058541	4	549.771912	718685.25	2195.068085	549.774298	false	1	1	BS3	138.06807	0	AMYS_HUMAN	sp|AMYS_HUMAN|	0	R.KWNGEK.M	KWNGEK	K(1.00)WNGEK	760.386783	0	283	6	1	K	FGNGRVTEFKYGAKLGTVIRKWNGEKMSYLKNWGEGWGFMP	283	1	1							REV_K1C15_SHEEP	sp|K1C15_SHEEP|	1	R.QLAMENEKYR.L	QLAMENEKYR	QLAMENEK(1.00)YR	1296.613232	0	254
20190410_QExHFX1_RSLC1_Beveridge_Clausen_IMP_DSS_JRmethod_R2	6731	20190410_QExHFX1_RSLC1_Beveridge_Clausen_IMP_DSS_JRmethod_R2.mgf	111	C:\2018_Peptideproject\Data\20190410\20190410_QExHFX1_RSLC1_Beveridge_Clausen_IMP_DSS_JRmethod_R2.mgf	2153.68518	-1	2155.098044	3	719.373291	63574988	2155.104849	719.375559	false	1	1	BS3	138.06807	0	REV_Cas9		1	K.YATKAGIEQEK.S	YATKAGIEQEK	YATK(1.00)AGIEQEK	1236.635013	0	334	11	4	K	LTIEKTFFNMINSYFFKYATKAGIEQEKSAIKRMVDYKVYD	337	1	1							REV_Cas9		1	K.DVKEYK.G	DVKEYK	DVK(1.00)EYK	780.401765	0	178
20190410_QExHFX1_RSLC1_Beveridge_Clausen_IMP_DSS_JRmethod_R2	6553	20190410_QExHFX1_RSLC1_Beveridge_Clausen_IMP_DSS_JRmethod_R2.mgf	87	C:\2018_Peptideproject\Data\20190410\20190410_QExHFX1_RSLC1_Beveridge_Clausen_IMP_DSS_JRmethod_R2.mgf	2101.96722	-1	1997.069121	3	666.696984	658744.8125	1997.068068	666.696632	true	0	1	BS3	138.06807	0	Cas9		0	K.LKGSPEDNEQK.Q	LKGSPEDNEQK	LK(1.00)GSPEDNEQK	1243.60444	0	1249	11	2	K	LALPSKYVNFLYLASHYEKLKGSPEDNEQKQLFVEQHKHYL	1250	1	1							Cas9		0	K.IIKDK.D	IIKDK	IIK(1.00)DK	615.395557	0	604
20190410_QExHFX1_RSLC1_Beveridge_Clausen_IMP_DSS_JRmethod_R2	6557	20190410_QExHFX1_RSLC1_Beveridge_Clausen_IMP_DSS_JRmethod_R2.mgf	88	C:\2018_Peptideproject\Data\20190410\20190410_QExHFX1_RSLC1_Beveridge_Clausen_IMP_DSS_JRmethod_R2.mgf	2103.05154	-1	1997.068564	4	500.274418	775172.4375	1997.068068	500.274293	false	0	1	BS3	138.06807	0	Cas9		0	K.LKGSPEDNEQK.Q	LKGSPEDNEQK	LK(1.00)GSPEDNEQK	1243.60444	0	1249	11	2	K	LALPSKYVNFLYLASHYEKLKGSPEDNEQKQLFVEQHKHYL	1250	1	1							Cas9		0	K.IIKDK.D	IIKDK	IIK(1.00)DK	615.395557	0	604
20190410_QExHFX1_RSLC1_Beveridge_Clausen_IMP_DSS_JRmethod_R2	6676	20190410_QExHFX1_RSLC1_Beveridge_Clausen_IMP_DSS_JRmethod_R2.mgf	100	C:\2018_Peptideproject\Data\20190410\20190410_QExHFX1_RSLC1_Beveridge_Clausen_IMP_DSS_JRmethod_R2.mgf	2138.41608	-1	2156.107391	3	719.70974	745297.25	2156.107306	719.709712	false	0	1	BS3	138.06807	0	Cas9		0	K.SDNVPSEEVVKK.M	SDNVPSEEVVKK	SDNVPSEEVVK(1.00)K	1329.677604	0	871	12	11	K	LTRSDKNRGKSDNVPSEEVVKKMKNYWRQLLNAKLITQRKF	881	1	1							Cas9		0	K.GQKNSR.E	GQKNSR	GQK(1.00)NSR	688.361631	0	777
20190410_QExHFX1_RSLC1_Beveridge_Clausen_IMP_DSS_JRmethod_R2	6750	20190410_QExHFX1_RSLC1_Beveridge_Clausen_IMP_DSS_JRmethod_R2.mgf	117	C:\2018_Peptideproject\Data\20190410\20190410_QExHFX1_RSLC1_Beveridge_Clausen_IMP_DSS_JRmethod_R2.mgf	2158.51086	-1	1354.792563	3	452.604797	709051.375	1354.79323	452.60502	false	0	1	BS3	138.06807	0	Cas9		0	R.DKPIR.E	DKPIR	DK(1.00)PIR	627.370405	0	1303	5	2	K	VILADANLDKVLSAYNKHRDKPIREQAENIIHLFTLTNLGA	1304	1	1							Cas9		0	R.LSKSR.R	LSKSR	LSK(1.00)SR	589.354754	0	220
20190410_QExHFX1_RSLC1_Beveridge_Clausen_IMP_DSS_JRmethod_R2	6326	20190410_QExHFX1_RSLC1_Beveridge_Clausen_IMP_DSS_JRmethod_R2.mgf	71	C:\2018_Peptideproject\Data\20190410\20190410_QExHFX1_RSLC1_Beveridge_Clausen_IMP_DSS_JRmethod_R2.mgf	2032.82304	-1	1517.831291	3	506.95104	624527.75	1517.831407	506.951079	false	1	1	BS3	138.06807	0	REV_CTRB_BOVIN	sp|CTRB_BOVIN|	1	K.NFKVGK.I	NFKVGK	NFK(1.00)VGK	691.401705	0	156	6	3	K	KLLLTIDRNVTLISKFPKNFKVGKILVQTDETELGQDFEGA	158	1	1							Cas9		0	K.GQKNSR.E	GQKNSR	GQK(1.00)NSR	688.361631	0	777
20190410_QExHFX1_RSLC1_Beveridge_Clausen_IMP_DSS_JRmethod_R2	6563	20190410_QExHFX1_RSLC1_Beveridge_Clausen_IMP_DSS_JRmethod_R2.mgf	90	C:\2018_Peptideproject\Data\20190410\20190410_QExHFX1_RSLC1_Beveridge_Clausen_IMP_DSS_JRmethod_R2.mgf	2104.46568	-1	1904.028508	4	477.014404	588037.125	1904.028846	477.014488	false	0	1	BS3	138.06807	0	Cas9		0	K.SEQEIGKATAK.Y	SEQEIGKATAK	SEQEIGK(1.00)ATAK	1160.603712	0	1029	11	7	K	GDYKVYDVRKMIAKSEQEIGKATAKYFFYSNIMNFFKTEIT	1035	1	1							Cas9		0	R.KMIAK.S	KMIAK	K(1.00)MIAK	605.357064	0	1024
20190410_QExHFX1_RSLC1_Beveridge_Clausen_IMP_DSS_JRmethod_R2	6179	20190410_QExHFX1_RSLC1_Beveridge_Clausen_IMP_DSS_JRmethod_R2.mgf	62	C:\2018_Peptideproject\Data\20190410\20190410_QExHFX1_RSLC1_Beveridge_Clausen_IMP_DSS_JRmethod_R2.mgf	1987.6296	-1	1284.838084	3	429.286638	1542168.125	1284.838055	429.286628	false	0	1	BS3	138.06807	0	Cas9		0	K.LKSVK.E	LKSVK	LK(1.00)SVK	573.384992	0	1161	5	2	K	TVAYSVLVVAKVEKGKSKKLKSVKELLGITIMERSSFEKNP	1162	1	1							Cas9		0	K.LKSVK.E	LKSVK	LK(1.00)SVK	573.384992	0	1161
20190410_QExHFX1_RSLC1_Beveridge_Clausen_IMP_DSS_JRmethod_R2	6792	20190410_QExHFX1_RSLC1_Beveridge_Clausen_IMP_DSS_JRmethod_R2.mgf	125	C:\2018_Peptideproject\Data\20190410\20190410_QExHFX1_RSLC1_Beveridge_Clausen_IMP_DSS_JRmethod_R2.mgf	2169.92478	-1	2625.277176	4	657.32657	544167.9375	2625.276951	657.326514	true	0	1	BS3	138.06807	0	Cas9		0	K.LKGSPEDNEQK.Q	LKGSPEDNEQK	LK(1.00)GSPEDNEQK	1243.60444	0	1249	11	2	K	LALPSKYVNFLYLASHYEKLKGSPEDNEQKQLFVEQHKHYL	1250	1	1							Cas9		0	K.LKGSPEDNEQK.Q	LKGSPEDNEQK	LK(1.00)GSPEDNEQK	1243.60444	0	1249
20190410_QExHFX1_RSLC1_Beveridge_Clausen_IMP_DSS_JRmethod_R2	6083	20190410_QExHFX1_RSLC1_Beveridge_Clausen_IMP_DSS_JRmethod_R2.mgf	59	C:\2018_Peptideproject\Data\20190410\20190410_QExHFX1_RSLC1_Beveridge_Clausen_IMP_DSS_JRmethod_R2.mgf	1957.4964	-1	1284.837672	3	429.2865	1396329.875	1284.838055	429.286628	false	0	1	BS3	138.06807	0	Cas9		0	K.LKSVK.E	LKSVK	LK(1.00)SVK	573.384992	0	1161	5	2	K	TVAYSVLVVAKVEKGKSKKLKSVKELLGITIMERSSFEKNP	1162	1	1							Cas9		0	K.LKSVK.E	LKSVK	LK(1.00)SVK	573.384992	0	1161
20190410_QExHFX1_RSLC1_Beveridge_Clausen_IMP_DSS_JRmethod_R2	5788	20190410_QExHFX1_RSLC1_Beveridge_Clausen_IMP_DSS_JRmethod_R2.mgf	51	C:\2018_Peptideproject\Data\20190410\20190410_QExHFX1_RSLC1_Beveridge_Clausen_IMP_DSS_JRmethod_R2.mgf	1863.94542	-1	1516.847729	3	506.623186	2308890.75	1516.847392	506.623074	true	0	1	BS3	138.06807	0	Cas9		0	K.AGFIKR.Q	AGFIKR	AGFIK(1.00)R	690.41769	0	918	6	5	K	DNLTKAERGGLSELDKAGFIKRQLVETRQITKHVAQILDSR	922	1	1							Cas9		0	K.GQKNSR.E	GQKNSR	GQK(1.00)NSR	688.361631	0	777
20190410_QExHFX1_RSLC1_Beveridge_Clausen_IMP_DSS_JRmethod_R2	6700	20190410_QExHFX1_RSLC1_Beveridge_Clausen_IMP_DSS_JRmethod_R2.mgf	103	C:\2018_Peptideproject\Data\20190410\20190410_QExHFX1_RSLC1_Beveridge_Clausen_IMP_DSS_JRmethod_R2.mgf	2145.52734	-1	1549.809157	3	517.610329	861481.5625	1549.813373	517.611734	false	0	1	BS3	138.06807	0	Cas9		0	R.LSKSR.R	LSKSR	LSK(1.00)SR	589.354754	0	220	5	3	K	ENPINASGVDAKAILSARLSKSRRLENLIAQLPGEKKNGLF	222	1	1							Cas9		0	-.GAASMDKK.Y	GAASMDKK	GAASMDK(1.00)K	822.390549	0	1
20190410_QExHFX1_RSLC1_Beveridge_Clausen_IMP_DSS_JRmethod_R2	5818	20190410_QExHFX1_RSLC1_Beveridge_Clausen_IMP_DSS_JRmethod_R2.mgf	54	C:\2018_Peptideproject\Data\20190410\20190410_QExHFX1_RSLC1_Beveridge_Clausen_IMP_DSS_JRmethod_R2.mgf	1873.03614	-1	2002.004045	3	668.341958	605435.125	2002.004088	668.341973	false	1	1	BS3	138.06807	0	Cas9		0	R.KMIAK.S	KMIAK	K(1.00)MIAK	605.357064	0	1024	5	1	K	KYPKLESEFVYGDYKVYDVRKMIAKSEQEIGKATAKYFFYS	1024	1	1							REV_Cas9		1	K.QQENDEPSKGK.L	QQENDEPSKGK	QQENDEPSK(1.00)GK	1258.578954	0	114
20190410_QExHFX1_RSLC1_Beveridge_Clausen_IMP_DSS_JRmethod_R2	6678	20190410_QExHFX1_RSLC1_Beveridge_Clausen_IMP_DSS_JRmethod_R2.mgf	101	C:\2018_Peptideproject\Data\20190410\20190410_QExHFX1_RSLC1_Beveridge_Clausen_IMP_DSS_JRmethod_R2.mgf	2138.85846	-1	2156.107559	4	540.034166	613746.6875	2156.107306	540.034103	true	0	1	BS3	138.06807	0	Cas9		0	K.SDNVPSEEVVKK.M	SDNVPSEEVVKK	SDNVPSEEVVK(1.00)K	1329.677604	0	871	12	11	K	LTRSDKNRGKSDNVPSEEVVKKMKNYWRQLLNAKLITQRKF	881	1	1							Cas9		0	K.GQKNSR.E	GQKNSR	GQK(1.00)NSR	688.361631	0	777
20190410_QExHFX1_RSLC1_Beveridge_Clausen_IMP_DSS_JRmethod_R2	6816	20190410_QExHFX1_RSLC1_Beveridge_Clausen_IMP_DSS_JRmethod_R2.mgf	128	C:\2018_Peptideproject\Data\20190410\20190410_QExHFX1_RSLC1_Beveridge_Clausen_IMP_DSS_JRmethod_R2.mgf	2176.92366	-1	2625.276154	3	876.099328	564297.375	2625.276951	876.099593	false	0	1	BS3	138.06807	0	Cas9		0	K.LKGSPEDNEQK.Q	LKGSPEDNEQK	LK(1.00)GSPEDNEQK	1243.60444	0	1249	11	2	K	LALPSKYVNFLYLASHYEKLKGSPEDNEQKQLFVEQHKHYL	1250	1	1							Cas9		0	K.LKGSPEDNEQK.Q	LKGSPEDNEQK	LK(1.00)GSPEDNEQK	1243.60444	0	1249
20190410_QExHFX1_RSLC1_Beveridge_Clausen_IMP_DSS_JRmethod_R2	6788	20190410_QExHFX1_RSLC1_Beveridge_Clausen_IMP_DSS_JRmethod_R2.mgf	124	C:\2018_Peptideproject\Data\20190410\20190410_QExHFX1_RSLC1_Beveridge_Clausen_IMP_DSS_JRmethod_R2.mgf	2168.83884	-1	2156.107536	4	540.03416	9654855	2156.107306	540.034103	false	0	1	BS3	138.06807	0	Cas9		0	K.SDNVPSEEVVKK.M	SDNVPSEEVVKK	SDNVPSEEVVK(1.00)K	1329.677604	0	871	12	11	K	LTRSDKNRGKSDNVPSEEVVKKMKNYWRQLLNAKLITQRKF	881	1	1							Cas9		0	K.GQKNSR.E	GQKNSR	GQK(1.00)NSR	688.361631	0	777
20190410_QExHFX1_RSLC1_Beveridge_Clausen_IMP_DSS_JRmethod_R2	6738	20190410_QExHFX1_RSLC1_Beveridge_Clausen_IMP_DSS_JRmethod_R2.mgf	114	C:\2018_Peptideproject\Data\20190410\20190410_QExHFX1_RSLC1_Beveridge_Clausen_IMP_DSS_JRmethod_R2.mgf	2155.2795	-1	1904.028267	4	477.014343	595984.3125	1904.028846	477.014488	false	0	1	BS3	138.06807	0	Cas9		0	R.KMIAK.S	KMIAK	K(1.00)MIAK	605.357064	0	1024	5	1	K	KYPKLESEFVYGDYKVYDVRKMIAKSEQEIGKATAKYFFYS	1024	1	1							Cas9		0	K.SEQEIGKATAK.Y	SEQEIGKATAK	SEQEIGK(1.00)ATAK	1160.603712	0	1029
20190410_QExHFX1_RSLC1_Beveridge_Clausen_IMP_DSS_JRmethod_R2	6575	20190410_QExHFX1_RSLC1_Beveridge_Clausen_IMP_DSS_JRmethod_R2.mgf	93	C:\2018_Peptideproject\Data\20190410\20190410_QExHFX1_RSLC1_Beveridge_Clausen_IMP_DSS_JRmethod_R2.mgf	2107.59696	-1	1904.027487	3	635.683105	661844.9375	1904.028846	635.683559	false	0	1	BS3	138.06807	0	Cas9		0	K.SEQEIGKATAK.Y	SEQEIGKATAK	SEQEIGK(1.00)ATAK	1160.603712	0	1029	11	7	K	GDYKVYDVRKMIAKSEQEIGKATAKYFFYSNIMNFFKTEIT	1035	1	1							Cas9		0	R.KMIAK.S	KMIAK	K(1.00)MIAK	605.357064	0	1024
20190410_QExHFX1_RSLC1_Beveridge_Clausen_IMP_DSS_JRmethod_R2	6655	20190410_QExHFX1_RSLC1_Beveridge_Clausen_IMP_DSS_JRmethod_R2.mgf	98	C:\2018_Peptideproject\Data\20190410\20190410_QExHFX1_RSLC1_Beveridge_Clausen_IMP_DSS_JRmethod_R2.mgf	2132.04978	-1	1997.068853	3	666.696894	589549.1875	1997.068068	666.696632	true	0	1	BS3	138.06807	0	Cas9		0	K.LKGSPEDNEQK.Q	LKGSPEDNEQK	LK(1.00)GSPEDNEQK	1243.60444	0	1249	11	2	K	LALPSKYVNFLYLASHYEKLKGSPEDNEQKQLFVEQHKHYL	1250	1	1							Cas9		0	K.IIKDK.D	IIKDK	IIK(1.00)DK	615.395557	0	604
20190410_QExHFX1_RSLC1_Beveridge_Clausen_IMP_DSS_JRmethod_R2	5158	20190410_QExHFX1_RSLC1_Beveridge_Clausen_IMP_DSS_JRmethod_R2.mgf	30	C:\2018_Peptideproject\Data\20190410\20190410_QExHFX1_RSLC1_Beveridge_Clausen_IMP_DSS_JRmethod_R2.mgf	1666.25382	-1	1428.809298	3	477.277042	669270.75	1428.807543	477.276457	false	0	1	BS3	138.06807	0	Cas9		0	R.EKIEK.I	EKIEK	EK(1.00)IEK	645.369736	0	442	5	2	K	LHAILRRQEDFYPFLKDNREKIEKILTFRIPYYVGPLARGN	443	1	1							Cas9		0	R.EKIEK.I	EKIEK	EK(1.00)IEK	645.369736	0	442
20190410_QExHFX1_RSLC1_Beveridge_Clausen_IMP_DSS_JRmethod_R2	6190	20190410_QExHFX1_RSLC1_Beveridge_Clausen_IMP_DSS_JRmethod_R2.mgf	63	C:\2018_Peptideproject\Data\20190410\20190410_QExHFX1_RSLC1_Beveridge_Clausen_IMP_DSS_JRmethod_R2.mgf	1990.99416	-1	1326.8487	3	443.290176	953185.8125	1326.84862	443.29015	false	0	1	BS3	138.06807	0	Cas9		0	K.IIKDK.D	IIKDK	IIK(1.00)DK	615.395557	0	604	5	3	K	GVEDRFNASLGTYHDLLKIIKDKDFLDNEENEDILEDIVLT	606	1	1							Cas9		0	K.LKSVK.E	LKSVK	LK(1.00)SVK	573.384992	0	1161
20190410_QExHFX1_RSLC1_Beveridge_Clausen_IMP_DSS_JRmethod_R2	6633	20190410_QExHFX1_RSLC1_Beveridge_Clausen_IMP_DSS_JRmethod_R2.mgf	96	C:\2018_Peptideproject\Data\20190410\20190410_QExHFX1_RSLC1_Beveridge_Clausen_IMP_DSS_JRmethod_R2.mgf	2125.58886	-1	1598.862631	3	533.961487	605266.625	1598.866789	533.962873	false	1	1	BS3	138.06807	0	REV_Cas9		1	K.KFSPK.V	KFSPK	K(1.00)FSPK	605.353692	0	1338	5	1	K	LAGILKKNISRHDTNGLKVKKFSPKVYEDTIVAWGVSNTGI	1338	1	1							REV_MYG_HUMAN	sp|MYG_HUMAN|	1	K.KHLDESK.A	KHLDESK	K(1.00)HLDESK	855.445026	0	91
20190410_QExHFX1_RSLC1_Beveridge_Clausen_IMP_DSS_JRmethod_R2	6438	20190410_QExHFX1_RSLC1_Beveridge_Clausen_IMP_DSS_JRmethod_R2.mgf	81	C:\2018_Peptideproject\Data\20190410\20190410_QExHFX1_RSLC1_Beveridge_Clausen_IMP_DSS_JRmethod_R2.mgf	2066.4789	-1	1354.793224	3	452.605018	856958.375	1354.79323	452.60502	false	0	1	BS3	138.06807	0	Cas9		0	R.LSKSR.R	LSKSR	LSK(1.00)SR	589.354754	0	220	5	3	K	ENPINASGVDAKAILSARLSKSRRLENLIAQLPGEKKNGLF	222	1	1							Cas9		0	R.DKPIR.E	DKPIR	DK(1.00)PIR	627.370405	0	1303
20190410_QExHFX1_RSLC1_Beveridge_Clausen_IMP_DSS_JRmethod_R2	6727	20190410_QExHFX1_RSLC1_Beveridge_Clausen_IMP_DSS_JRmethod_R2.mgf	109	C:\2018_Peptideproject\Data\20190410\20190410_QExHFX1_RSLC1_Beveridge_Clausen_IMP_DSS_JRmethod_R2.mgf	2152.85994	-1	2140.08149	4	536.027649	552363.5	2140.083399	536.028126	false	0	1	BS3	138.06807	0	Cas9		0	R.MNTKYDENDK.L	MNTKYDENDK	MNTK(1.00)YDENDK	1272.529226	0	943	10	4	K	VETRQITKHVAQILDSRMNTKYDENDKLIREVKVITLKSKL	946	1	1							CRP_HUMAN	sp|CRP_HUMAN|	0	R.VRKSLK.K	VRKSLK	VRK(1.00)SLK	729.486103	0	135
20190410_QExHFX1_RSLC1_Beveridge_Clausen_IMP_DSS_JRmethod_R2	6841	20190410_QExHFX1_RSLC1_Beveridge_Clausen_IMP_DSS_JRmethod_R2.mgf	129	C:\2018_Peptideproject\Data\20190410\20190410_QExHFX1_RSLC1_Beveridge_Clausen_IMP_DSS_JRmethod_R2.mgf	2184.74784	-1	4349.020625	5	870.811401	501300.15625	4349.01189	870.809654	false	0	1	BS3	138.06807	0	Cas9		0	K.MIAKSEQEIGK.A	MIAKSEQEIGK	MIAK(1.00)SEQEIGK	1248.638384	0	1025	11	4	K	LESEFVYGDYKVYDVRKMIAKSEQEIGKATAKYFFYSNIMN	1028	1	1							AMYS_HUMAN	sp|AMYS_HUMAN|	0	K.WNGEKMSYLKbs3ohNWGEGWGFMPSDR.A	WNGEKMSYLKNWGEGWGFMPSDR	WNGEK(1.00)MSYLKbs3ohNWGEGWGFMPSDR	2962.305436	0	284
20190410_QExHFX1_RSLC1_Beveridge_Clausen_IMP_DSS_JRmethod_R2	6946	20190410_QExHFX1_RSLC1_Beveridge_Clausen_IMP_DSS_JRmethod_R2.mgf	157	C:\2018_Peptideproject\Data\20190410\20190410_QExHFX1_RSLC1_Beveridge_Clausen_IMP_DSS_JRmethod_R2.mgf	2212.16196	-1	1792.976403	3	598.666077	600476.125	1792.975688	598.665839	false	0	1	BS3	138.06807	0	Cas9		0	K.VKYVTEGMR.K	VKYVTEGMR	VK(1.00)YVTEGMR	1097.553926	0	531	9	2	K	LPKHSLLYEYFTVYNELTKVKYVTEGMRKPAFLSGEQKKAI	532	1	1							Cas9		0	K.VPSKK.F	VPSKK	VPSK(1.00)K	557.353692	0	31
20190410_QExHFX1_RSLC1_Beveridge_Clausen_IMP_DSS_JRmethod_R2	6565	20190410_QExHFX1_RSLC1_Beveridge_Clausen_IMP_DSS_JRmethod_R2.mgf	91	C:\2018_Peptideproject\Data\20190410\20190410_QExHFX1_RSLC1_Beveridge_Clausen_IMP_DSS_JRmethod_R2.mgf	2104.79232	-1	1955.058333	3	652.693387	925518.5	1955.057503	652.693111	true	0	1	BS3	138.06807	0	Cas9		0	K.LKGSPEDNEQK.Q	LKGSPEDNEQK	LK(1.00)GSPEDNEQK	1243.60444	0	1249	11	2	K	LALPSKYVNFLYLASHYEKLKGSPEDNEQKQLFVEQHKHYL	1250	1	1							Cas9		0	K.LKSVK.E	LKSVK	LK(1.00)SVK	573.384992	0	1161
20190410_QExHFX1_RSLC1_Beveridge_Clausen_IMP_DSS_JRmethod_R2	6925	20190410_QExHFX1_RSLC1_Beveridge_Clausen_IMP_DSS_JRmethod_R2.mgf	156	C:\2018_Peptideproject\Data\20190410\20190410_QExHFX1_RSLC1_Beveridge_Clausen_IMP_DSS_JRmethod_R2.mgf	2205.63864	-1	1549.810558	3	517.610796	738955.6875	1549.813373	517.611734	false	1	1	BS3	138.06807	0	Cas9		0	-.GAASMDKK.Y	GAASMDKK	GAASMDK(1.00)K	822.390549	0	1	8	7	K	..............GAASMDKKYSIGLAIGTNSVGWAVITD	7	1	1							REV_Cas9		1	R.LKSSR.L	LKSSR	LK(1.00)SSR	589.354754	0	1149
20190410_QExHFX1_RSLC1_Beveridge_Clausen_IMP_DSS_JRmethod_R2	6845	20190410_QExHFX1_RSLC1_Beveridge_Clausen_IMP_DSS_JRmethod_R2.mgf	130	C:\2018_Peptideproject\Data\20190410\20190410_QExHFX1_RSLC1_Beveridge_Clausen_IMP_DSS_JRmethod_R2.mgf	2185.83264	-1	4299.025384	6	717.511507	663245	4299.032668	717.512721	false	1	1	BS3	138.06807	0	REV_CTRB_BOVIN	sp|CTRB_BOVIN|	1	K.NQCVLPGGSDGMCSSVGSAGACIMVDTRVSGWKR.Y	NQCVLPGGSDGMCSSVGSAGACIMVDTRVSGWKR	NQCVLPGGSDGMCSSVGSAGACIMVDTRVSGWK(1.00)R	3630.610571	0	43	34	33	K	CSSVGSAGACIMVDTRVSGWKRYCDTNSVIPLTAQQKLDPK	75	1	1							REV_CAH1_HUMAN	sp|CAH1_HUMAN|	1	R.KAKGK.T	KAKGK	K(0.30)AK(0.70)GK	530.354027	0	88
20190410_QExHFX1_RSLC1_Beveridge_Clausen_IMP_DSS_JRmethod_R2	6761	20190410_QExHFX1_RSLC1_Beveridge_Clausen_IMP_DSS_JRmethod_R2.mgf	121	C:\2018_Peptideproject\Data\20190410\20190410_QExHFX1_RSLC1_Beveridge_Clausen_IMP_DSS_JRmethod_R2.mgf	2161.13538	-1	2043.065878	3	682.029236	619561.625	2043.067674	682.029834	false	1	1	BS3	138.06807	0	Cas9		0	K.FDNLTKAER.G	FDNLTKAER	FDNLTK(1.00)AER	1092.556367	0	901	9	6	K	YWRQLLNAKLITQRKFDNLTKAERGGLSELDKAGFIKRQLV	906	1	1							REV_Cas9		1	K.KIFYDK.E	KIFYDK	K(1.00)IFYDK	812.443236	0	798
20190410_QExHFX1_RSLC1_Beveridge_Clausen_IMP_DSS_JRmethod_R2	6725	20190410_QExHFX1_RSLC1_Beveridge_Clausen_IMP_DSS_JRmethod_R2.mgf	107	C:\2018_Peptideproject\Data\20190410\20190410_QExHFX1_RSLC1_Beveridge_Clausen_IMP_DSS_JRmethod_R2.mgf	2152.70712	-1	1956.042681	4	490.017947	717383.6875	1956.032961	490.015517	false	1	1	BS3	138.06807	0	REV_Cas9		1	K.SRGKNDR.S	SRGKNDR	SRGK(1.00)NDR	831.431107	0	503	7	4	K	WYKNKKMVVEESPVNDKSRGKNDRSTLKVNDISDKDLFSQP	506	1	1							REV_Cas9		1	K.VYFQFKR.D	VYFQFKR	VYFQFK(1.00)R	986.533783	0	395
20190410_QExHFX1_RSLC1_Beveridge_Clausen_IMP_DSS_JRmethod_R2	6753	20190410_QExHFX1_RSLC1_Beveridge_Clausen_IMP_DSS_JRmethod_R2.mgf	119	C:\2018_Peptideproject\Data\20190410\20190410_QExHFX1_RSLC1_Beveridge_Clausen_IMP_DSS_JRmethod_R2.mgf	2159.02698	-1	2112.110298	4	529.034851	555409.375	2112.110247	529.034838	false	0	1	BS3	138.06807	0	Cas9		0	R.KKbs3ohDWDPKbs3ohK.Y	KKDWDPKK	K(1.00)Kbs3ohDWDPKbs3ohK	1355.733645	0	1127	8	1	K	GGFSKESILPKRNSDKLIARKKDWDPKKYGGFDSPTVAYSV	1127	1	1	Kbs3oh;Kbs3oh	2;7	156.0786347;156.0786347				Cas9		0	R.SDKNR.G	SDKNR	SDK(1.00)NR	618.308532	0	864
20190410_QExHFX1_RSLC1_Beveridge_Clausen_IMP_DSS_JRmethod_R2	6965	20190410_QExHFX1_RSLC1_Beveridge_Clausen_IMP_DSS_JRmethod_R2.mgf	161	C:\2018_Peptideproject\Data\20190410\20190410_QExHFX1_RSLC1_Beveridge_Clausen_IMP_DSS_JRmethod_R2.mgf	2217.16794	-1	1354.792247	3	452.604692	11701962	1354.79323	452.60502	false	0	1	BS3	138.06807	0	Cas9		0	R.DKPIR.E	DKPIR	DK(1.00)PIR	627.370405	0	1303	5	2	K	VILADANLDKVLSAYNKHRDKPIREQAENIIHLFTLTNLGA	1304	1	1							Cas9		0	R.LSKSR.R	LSKSR	LSK(1.00)SR	589.354754	0	220
20190410_QExHFX1_RSLC1_Beveridge_Clausen_IMP_DSS_JRmethod_R2	7051	20190410_QExHFX1_RSLC1_Beveridge_Clausen_IMP_DSS_JRmethod_R2.mgf	169	C:\2018_Peptideproject\Data\20190410\20190410_QExHFX1_RSLC1_Beveridge_Clausen_IMP_DSS_JRmethod_R2.mgf	2242.36668	-1	1792.975668	3	598.665833	529377.25	1792.975688	598.665839	false	0	1	BS3	138.06807	0	Cas9		0	K.VKYVTEGMR.K	VKYVTEGMR	VK(1.00)YVTEGMR	1097.553926	0	531	9	2	K	LPKHSLLYEYFTVYNELTKVKYVTEGMRKPAFLSGEQKKAI	532	1	1							Cas9		0	K.VPSKK.F	VPSKK	VPSK(1.00)K	557.353692	0	31
20190410_QExHFX1_RSLC1_Beveridge_Clausen_IMP_DSS_JRmethod_R2	7060	20190410_QExHFX1_RSLC1_Beveridge_Clausen_IMP_DSS_JRmethod_R2.mgf	170	C:\2018_Peptideproject\Data\20190410\20190410_QExHFX1_RSLC1_Beveridge_Clausen_IMP_DSS_JRmethod_R2.mgf	2245.0176	-1	1771.987121	4	444.004057	3357578.75	1771.987239	444.004086	false	1	1	BS3	138.06807	0	REV_Cas9		1	K.KYPDWK.K	KYPDWK	K(1.00)YPDWK	835.422835	0	239	6	1	K	EKVAVVLVSYAVTPSDFGGKKYPDWKKRDAIKLDSRKNPLI	239	1	1							REV_Cas9		1	R.KNPLISK.E	KNPLISK	K(1.00)NPLISK	798.496333	0	255
20190410_QExHFX1_RSLC1_Beveridge_Clausen_IMP_DSS_JRmethod_R2	7007	20190410_QExHFX1_RSLC1_Beveridge_Clausen_IMP_DSS_JRmethod_R2.mgf	167	C:\2018_Peptideproject\Data\20190410\20190410_QExHFX1_RSLC1_Beveridge_Clausen_IMP_DSS_JRmethod_R2.mgf	2228.87922	-1	2156.108883	3	719.710238	707584.75	2156.107306	719.709712	false	0	1	BS3	138.06807	0	Cas9		0	K.SDNVPSEEVVKK.M	SDNVPSEEVVKK	SDNVPSEEVVK(1.00)K	1329.677604	0	871	12	11	K	LTRSDKNRGKSDNVPSEEVVKKMKNYWRQLLNAKLITQRKF	881	1	1							Cas9		0	K.GQKNSR.E	GQKNSR	GQK(1.00)NSR	688.361631	0	777
20190410_QExHFX1_RSLC1_Beveridge_Clausen_IMP_DSS_JRmethod_R2	6890	20190410_QExHFX1_RSLC1_Beveridge_Clausen_IMP_DSS_JRmethod_R2.mgf	147	C:\2018_Peptideproject\Data\20190410\20190410_QExHFX1_RSLC1_Beveridge_Clausen_IMP_DSS_JRmethod_R2.mgf	2196.4269	-1	1517.881125	3	506.967651	829204.4375	1517.881711	506.967847	false	1	1	BS3	138.06807	0	REV_Cas9		1	K.KFSPK.V	KFSPK	K(1.00)FSPK	605.353692	0	1338	5	1	K	LAGILKKNISRHDTNGLKVKKFSPKVYEDTIVAWGVSNTGI	1338	1	1							Cas9		0	K.VEKGKSK.K	VEKGKSK	VEK(0.48)GK(0.52)SK	774.459948	0	1153
20190410_QExHFX1_RSLC1_Beveridge_Clausen_IMP_DSS_JRmethod_R2	7063	20190410_QExHFX1_RSLC1_Beveridge_Clausen_IMP_DSS_JRmethod_R2.mgf	171	C:\2018_Peptideproject\Data\20190410\20190410_QExHFX1_RSLC1_Beveridge_Clausen_IMP_DSS_JRmethod_R2.mgf	2245.78206	-1	1771.98728	3	591.669703	612705.9375	1771.990425	591.670751	false	1	1	BS3	138.06807	0	REV_Cas9		1	R.GKNDRSTLK.V	GKNDRSTLK	GK(1.00)NDRSTLK	1017.556701	0	505	9	2	K	WYKNKKMVVEESPVNDKSRGKNDRSTLKVNDISDKDLFSQP	506	1	1							REV_Cas9		1	K.KNISR.H	KNISR	K(1.00)NISR	616.365653	0	1324
20190410_QExHFX1_RSLC1_Beveridge_Clausen_IMP_DSS_JRmethod_R2	7188	20190410_QExHFX1_RSLC1_Beveridge_Clausen_IMP_DSS_JRmethod_R2.mgf	182	C:\2018_Peptideproject\Data\20190410\20190410_QExHFX1_RSLC1_Beveridge_Clausen_IMP_DSS_JRmethod_R2.mgf	2283.6753	-1	1772.921042	3	591.980957	628822.125	1772.924137	591.981989	false	1	1	BS3	138.06807	0	Cas9		0	R.SDKNRGK.S	SDKNRGK	SDK(1.00)NRGK	803.424959	0	864	7	3	K	VPQSFLKDDSIDNKVLTRSDKNRGKSDNVPSEEVVKKMKNY	866	1	1							REV_Cas9		1	K.SRGKNDR.S	SRGKNDR	SRGK(1.00)NDR	831.431107	0	503
20190410_QExHFX1_RSLC1_Beveridge_Clausen_IMP_DSS_JRmethod_R2	6901	20190410_QExHFX1_RSLC1_Beveridge_Clausen_IMP_DSS_JRmethod_R2.mgf	152	C:\2018_Peptideproject\Data\20190410\20190410_QExHFX1_RSLC1_Beveridge_Clausen_IMP_DSS_JRmethod_R2.mgf	2198.91828	-1	2156.109353	3	719.710394	752059.3125	2156.107306	719.709712	false	0	1	BS3	138.06807	0	Cas9		0	K.SDNVPSEEVVKK.M	SDNVPSEEVVKK	SDNVPSEEVVK(1.00)K	1329.677604	0	871	12	11	K	LTRSDKNRGKSDNVPSEEVVKKMKNYWRQLLNAKLITQRKF	881	1	1							Cas9		0	K.GQKNSR.E	GQKNSR	GQK(1.00)NSR	688.361631	0	777
20190410_QExHFX1_RSLC1_Beveridge_Clausen_IMP_DSS_JRmethod_R2	7282	20190410_QExHFX1_RSLC1_Beveridge_Clausen_IMP_DSS_JRmethod_R2.mgf	192	C:\2018_Peptideproject\Data\20190410\20190410_QExHFX1_RSLC1_Beveridge_Clausen_IMP_DSS_JRmethod_R2.mgf	2311.9377	-1	1631.900618	4	408.982431	652172.375	1631.90351	408.983154	false	1	1	BS3	138.06807	0	Cas9		0	K.KDWDPK.K	KDWDPK	K(1.00)DWDPK	787.386449	0	1128	6	1	K	GFSKESILPKRNSDKLIARKKDWDPKKYGGFDSPTVAYSVL	1128	1	1							REV_Cas9		1	R.RKYLK.Q	RKYLK	RK(1.00)YLK	706.44899	0	715
20190410_QExHFX1_RSLC1_Beveridge_Clausen_IMP_DSS_JRmethod_R2	7010	20190410_QExHFX1_RSLC1_Beveridge_Clausen_IMP_DSS_JRmethod_R2.mgf	168	C:\2018_Peptideproject\Data\20190410\20190410_QExHFX1_RSLC1_Beveridge_Clausen_IMP_DSS_JRmethod_R2.mgf	2229.52938	-1	2156.108586	4	540.034423	932424.1875	2156.107306	540.034103	true	0	1	BS3	138.06807	0	Cas9		0	K.SDNVPSEEVVKK.M	SDNVPSEEVVKK	SDNVPSEEVVK(1.00)K	1329.677604	0	871	12	11	K	LTRSDKNRGKSDNVPSEEVVKKMKNYWRQLLNAKLITQRKF	881	1	1							Cas9		0	K.GQKNSR.E	GQKNSR	GQK(1.00)NSR	688.361631	0	777
20190410_QExHFX1_RSLC1_Beveridge_Clausen_IMP_DSS_JRmethod_R2	6904	20190410_QExHFX1_RSLC1_Beveridge_Clausen_IMP_DSS_JRmethod_R2.mgf	154	C:\2018_Peptideproject\Data\20190410\20190410_QExHFX1_RSLC1_Beveridge_Clausen_IMP_DSS_JRmethod_R2.mgf	2199.32436	-1	2156.109353	4	540.034615	938349.3125	2156.107306	540.034103	false	0	1	BS3	138.06807	0	Cas9		0	K.SDNVPSEEVVKK.M	SDNVPSEEVVKK	SDNVPSEEVVK(1.00)K	1329.677604	0	871	12	11	K	LTRSDKNRGKSDNVPSEEVVKKMKNYWRQLLNAKLITQRKF	881	1	1							Cas9		0	K.GQKNSR.E	GQKNSR	GQK(1.00)NSR	688.361631	0	777
20190410_QExHFX1_RSLC1_Beveridge_Clausen_IMP_DSS_JRmethod_R2	7072	20190410_QExHFX1_RSLC1_Beveridge_Clausen_IMP_DSS_JRmethod_R2.mgf	174	C:\2018_Peptideproject\Data\20190410\20190410_QExHFX1_RSLC1_Beveridge_Clausen_IMP_DSS_JRmethod_R2.mgf	2247.92232	-1	1792.975289	4	449.251099	615494.5625	1792.975688	449.251199	false	0	1	BS3	138.06807	0	Cas9		0	K.VKYVTEGMR.K	VKYVTEGMR	VK(1.00)YVTEGMR	1097.553926	0	531	9	2	K	LPKHSLLYEYFTVYNELTKVKYVTEGMRKPAFLSGEQKKAI	532	1	1							Cas9		0	K.VPSKK.F	VPSKK	VPSK(1.00)K	557.353692	0	31
20190410_QExHFX1_RSLC1_Beveridge_Clausen_IMP_DSS_JRmethod_R2	5797	20190410_QExHFX1_RSLC1_Beveridge_Clausen_IMP_DSS_JRmethod_R2.mgf	52	C:\2018_Peptideproject\Data\20190410\20190410_QExHFX1_RSLC1_Beveridge_Clausen_IMP_DSS_JRmethod_R2.mgf	1866.65064	-1	2057.040131	3	686.68732	598683.5625	2057.038893	686.686907	false	1	1	BS3	138.06807	0	Cas9		0	K.LKGSPEDNEQK.Q	LKGSPEDNEQK	LK(1.00)GSPEDNEQK	1243.60444	0	1249	11	2	K	LALPSKYVNFLYLASHYEKLKGSPEDNEQKQLFVEQHKHYL	1250	1	1							REV_Cas9		1	K.TGSKQR.D	TGSKQR	TGSK(1.00)QR	675.366382	0	692
20190410_QExHFX1_RSLC1_Beveridge_Clausen_IMP_DSS_JRmethod_R2	6786	20190410_QExHFX1_RSLC1_Beveridge_Clausen_IMP_DSS_JRmethod_R2.mgf	123	C:\2018_Peptideproject\Data\20190410\20190410_QExHFX1_RSLC1_Beveridge_Clausen_IMP_DSS_JRmethod_R2.mgf	2168.5122	-1	2156.10759	3	719.709806	9030537	2156.107306	719.709712	false	0	1	BS3	138.06807	0	Cas9		0	K.SDNVPSEEVVKK.M	SDNVPSEEVVKK	SDNVPSEEVVK(1.00)K	1329.677604	0	871	12	11	K	LTRSDKNRGKSDNVPSEEVVKKMKNYWRQLLNAKLITQRKF	881	1	1							Cas9		0	K.GQKNSR.E	GQKNSR	GQK(1.00)NSR	688.361631	0	777
20190410_QExHFX1_RSLC1_Beveridge_Clausen_IMP_DSS_JRmethod_R2	6811	20190410_QExHFX1_RSLC1_Beveridge_Clausen_IMP_DSS_JRmethod_R2.mgf	127	C:\2018_Peptideproject\Data\20190410\20190410_QExHFX1_RSLC1_Beveridge_Clausen_IMP_DSS_JRmethod_R2.mgf	2175.51642	-1	1549.810389	3	517.610739	1747842.125	1549.813373	517.611734	false	0	1	BS3	138.06807	0	Cas9		0	R.LSKSR.R	LSKSR	LSK(1.00)SR	589.354754	0	220	5	3	K	ENPINASGVDAKAILSARLSKSRRLENLIAQLPGEKKNGLF	222	1	1							Cas9		0	-.GAASMDKK.Y	GAASMDKK	GAASMDK(1.00)K	822.390549	0	1
20190410_QExHFX1_RSLC1_Beveridge_Clausen_IMP_DSS_JRmethod_R2	6963	20190410_QExHFX1_RSLC1_Beveridge_Clausen_IMP_DSS_JRmethod_R2.mgf	160	C:\2018_Peptideproject\Data\20190410\20190410_QExHFX1_RSLC1_Beveridge_Clausen_IMP_DSS_JRmethod_R2.mgf	2216.77656	-1	1792.975167	4	449.251068	579290.625	1792.975688	449.251199	false	0	1	BS3	138.06807	0	Cas9		0	K.VKYVTEGMR.K	VKYVTEGMR	VK(1.00)YVTEGMR	1097.553926	0	531	9	2	K	LPKHSLLYEYFTVYNELTKVKYVTEGMRKPAFLSGEQKKAI	532	1	1							Cas9		0	K.VPSKK.F	VPSKK	VPSK(1.00)K	557.353692	0	31
20190410_QExHFX1_RSLC1_Beveridge_Clausen_IMP_DSS_JRmethod_R2	6462	20190410_QExHFX1_RSLC1_Beveridge_Clausen_IMP_DSS_JRmethod_R2.mgf	83	C:\2018_Peptideproject\Data\20190410\20190410_QExHFX1_RSLC1_Beveridge_Clausen_IMP_DSS_JRmethod_R2.mgf	2073.80136	-1	1955.057721	4	489.771707	634316	1955.057503	489.771652	false	0	1	BS3	138.06807	0	Cas9		0	K.LKGSPEDNEQK.Q	LKGSPEDNEQK	LK(1.00)GSPEDNEQK	1243.60444	0	1249	11	2	K	LALPSKYVNFLYLASHYEKLKGSPEDNEQKQLFVEQHKHYL	1250	1	1							Cas9		0	K.LKSVK.E	LKSVK	LK(1.00)SVK	573.384992	0	1161
20190410_QExHFX1_RSLC1_Beveridge_Clausen_IMP_DSS_JRmethod_R2	5218	20190410_QExHFX1_RSLC1_Beveridge_Clausen_IMP_DSS_JRmethod_R2.mgf	33	C:\2018_Peptideproject\Data\20190410\20190410_QExHFX1_RSLC1_Beveridge_Clausen_IMP_DSS_JRmethod_R2.mgf	1684.77732	-1	1587.877585	3	530.299805	665752.625	1587.876643	530.299491	false	0	1	BS3	138.06807	0	Cas9		0	K.GQKNSR.E	GQKNSR	GQK(1.00)NSR	688.361631	0	777	6	3	K	KPENIVIEMARENQTTQKGQKNSRERMKRIEEGIKELGSQI	779	1	1							Cas9		0	K.VMKQLK.R	VMKQLK	VMK(1.00)QLK	761.446942	0	651
20190410_QExHFX1_RSLC1_Beveridge_Clausen_IMP_DSS_JRmethod_R2	5819	20190410_QExHFX1_RSLC1_Beveridge_Clausen_IMP_DSS_JRmethod_R2.mgf	55	C:\2018_Peptideproject\Data\20190410\20190410_QExHFX1_RSLC1_Beveridge_Clausen_IMP_DSS_JRmethod_R2.mgf	1873.1112	-1	2002.004045	4	501.508288	568847.75	2002.004088	501.508299	false	1	1	BS3	138.06807	0	REV_Cas9		1	K.QQENDEPSKGK.L	QQENDEPSKGK	QQENDEPSK(1.00)GK	1258.578954	0	114	11	9	K	DLYKHHQEVFLKQQENDEPSKGKLEYHSALYLFNVKYSPLA	122	1	1							Cas9		0	R.KMIAK.S	KMIAK	K(1.00)MIAK	605.357064	0	1024
20190410_QExHFX1_RSLC1_Beveridge_Clausen_IMP_DSS_JRmethod_R2	6709	20190410_QExHFX1_RSLC1_Beveridge_Clausen_IMP_DSS_JRmethod_R2.mgf	105	C:\2018_Peptideproject\Data\20190410\20190410_QExHFX1_RSLC1_Beveridge_Clausen_IMP_DSS_JRmethod_R2.mgf	2148.00066	-1	2178.088591	3	727.036807	642824.375	2178.087817	727.036549	false	1	1	BS3	138.06807	0	REV_Cas9		1	K.KDVKEYK.G	KDVKEYK	K(0.04)DVK(0.96)EYK	908.496728	0	177	7	4	K	GNELEFLSKYPKLIILKKDVKEYKGAELFDIPKNEFSRSEM	180	1	1							MYG_HUMAN	sp|MYG_HUMAN|	0	K.HLKSEDEMK.A	HLKSEDEMK	HLK(1.00)SEDEMK	1131.523019	0	48
20190410_QExHFX1_RSLC1_Beveridge_Clausen_IMP_DSS_JRmethod_R2	6917	20190410_QExHFX1_RSLC1_Beveridge_Clausen_IMP_DSS_JRmethod_R2.mgf	155	C:\2018_Peptideproject\Data\20190410\20190410_QExHFX1_RSLC1_Beveridge_Clausen_IMP_DSS_JRmethod_R2.mgf	2203.28022	-1	4318.035822	5	864.614441	513276.03125	4318.043626	864.616002	false	0	1	BS3	138.06807	0	K1C15_SHEEP	sp|K1C15_SHEEP|	0	K.TDLEMQIESLNEELAYLKKbs3ohNHEEEMK.E	TDLEMQIESLNEELAYLKKNHEEEMK	TDLEMQIESLNEELAYLK(1.00)Kbs3ohNHEEEMK	3351.57379	0	222	26	18	K	LTKTDLEMQIESLNEELAYLKKNHEEEMKEFSNQLAGQVNV	239	1	1	Kbs3oh	19	156.0786347				Cas9		0	K.EDYFKK.I	EDYFKK	EDYFK(1.00)K	828.401765	0	570
20190410_QExHFX1_RSLC1_Beveridge_Clausen_IMP_DSS_JRmethod_R2	7086	20190410_QExHFX1_RSLC1_Beveridge_Clausen_IMP_DSS_JRmethod_R2.mgf	176	C:\2018_Peptideproject\Data\20190410\20190410_QExHFX1_RSLC1_Beveridge_Clausen_IMP_DSS_JRmethod_R2.mgf	2252.0253	-1	1555.905637	3	519.642489	987812.25	1555.908585	519.643472	false	1	1	BS3	138.06807	0	REV_CTRB_BOVIN	sp|CTRB_BOVIN|	1	R.VSGWKR.Y	VSGWKR	VSGWK(1.00)R	731.407853	0	71	6	5	K	CSSVGSAGACIMVDTRVSGWKRYCDTNSVIPLTAQQKLDPK	75	1	1							REV_CAH1_HUMAN	sp|CAH1_HUMAN|	1	R.KAKbs3ohGK.T	KAKGK	K(1.00)AKbs3ohGK	686.432662	0	88
20190410_QExHFX1_RSLC1_Beveridge_Clausen_IMP_DSS_JRmethod_R2	7283	20190410_QExHFX1_RSLC1_Beveridge_Clausen_IMP_DSS_JRmethod_R2.mgf	193	C:\2018_Peptideproject\Data\20190410\20190410_QExHFX1_RSLC1_Beveridge_Clausen_IMP_DSS_JRmethod_R2.mgf	2312.0121	-1	1582.860678	3	528.627502	688538.0625	1582.860643	528.627491	true	0	1	BS3	138.06807	0	Cas9		0	K.GYKEVK.K	GYKEVK	GYK(1.00)EVK	722.396286	0	1190	6	3	K	IMERSSFEKNPIDFLEAKGYKEVKKDLIIKLPKYSLFELEN	1192	1	1							Cas9		0	K.GYKEVK.K	GYKEVK	GYK(1.00)EVK	722.396286	0	1190
20190410_QExHFX1_RSLC1_Beveridge_Clausen_IMP_DSS_JRmethod_R2	7281	20190410_QExHFX1_RSLC1_Beveridge_Clausen_IMP_DSS_JRmethod_R2.mgf	191	C:\2018_Peptideproject\Data\20190410\20190410_QExHFX1_RSLC1_Beveridge_Clausen_IMP_DSS_JRmethod_R2.mgf	2311.86228	-1	1500.822216	3	501.281348	682829.625	1500.825987	501.282605	false	0	1	BS3	138.06807	0	Cas9		0	K.VEKGK.S	VEKGK	VEK(1.00)GK	559.332957	0	1153	5	3	K	YGGFDSPTVAYSVLVVAKVEKGKSKKLKSVKELLGITIMER	1155	1	1							Cas9		0	R.SDKNRGK.S	SDKNRGK	SDK(1.00)NRGK	803.424959	0	864
20190410_QExHFX1_RSLC1_Beveridge_Clausen_IMP_DSS_JRmethod_R2	6896	20190410_QExHFX1_RSLC1_Beveridge_Clausen_IMP_DSS_JRmethod_R2.mgf	150	C:\2018_Peptideproject\Data\20190410\20190410_QExHFX1_RSLC1_Beveridge_Clausen_IMP_DSS_JRmethod_R2.mgf	2197.7139	-1	4308.043499	6	719.014526	8322943.5	4308.032743	719.012734	false	1	1	BS3	138.06807	0	CAH1_HUMAN	sp|CAH1_HUMAN|	0	-.ASPDWGYDDKNGPEQWSK.L	ASPDWGYDDKNGPEQWSK	ASPDWGYDDK(1.00)NGPEQWSK	2078.896994	0	1	18	10	K	...........ASPDWGYDDKNGPEQWSKLYPIANGNNQSP	10	1	1							REV_Cas9		1	R.EKbs3ohVYFQFKRDFDSVK.L	EKVYFQFKRDFDSVK	EKbs3ohVYFQFK(1.00)RDFDSVK	2091.067679	0	393
20190410_QExHFX1_RSLC1_Beveridge_Clausen_IMP_DSS_JRmethod_R2	7200	20190410_QExHFX1_RSLC1_Beveridge_Clausen_IMP_DSS_JRmethod_R2.mgf	183	C:\2018_Peptideproject\Data\20190410\20190410_QExHFX1_RSLC1_Beveridge_Clausen_IMP_DSS_JRmethod_R2.mgf	2287.35744	-1	2157.091727	3	720.037852	600262.5625	2157.095345	720.039058	false	0	1	BS3	138.06807	0	Cas9		0	K.DWDPKK.Y	DWDPKK	DWDPK(1.00)K	787.386449	0	1129	6	5	K	SILPKRNSDKLIARKKDWDPKKYGGFDSPTVAYSVLVVAKV	1133	1	1							Cas9		0	K.LVDSTDKADLR.L	LVDSTDKADLR	LVDSTDK(1.00)ADLR	1231.640825	0	146
20190410_QExHFX1_RSLC1_Beveridge_Clausen_IMP_DSS_JRmethod_R2	7277	20190410_QExHFX1_RSLC1_Beveridge_Clausen_IMP_DSS_JRmethod_R2.mgf	190	C:\2018_Peptideproject\Data\20190410\20190410_QExHFX1_RSLC1_Beveridge_Clausen_IMP_DSS_JRmethod_R2.mgf	2310.77556	-1	1888.03414	3	630.35199	627736.0625	1888.026537	630.349455	false	0	1	BS3	138.06807	0	Cas9		0	K.SEQEIGKATAK.Y	SEQEIGKATAK	SEQEIGK(1.00)ATAK	1160.603712	0	1029	11	7	K	GDYKVYDVRKMIAKSEQEIGKATAKYFFYSNIMNFFKTEIT	1035	1	1							Cas9		0	R.LSKSR.R	LSKSR	LSK(1.00)SR	589.354754	0	220
20190410_QExHFX1_RSLC1_Beveridge_Clausen_IMP_DSS_JRmethod_R2	7277	20190410_QExHFX1_RSLC1_Beveridge_Clausen_IMP_DSS_JRmethod_R2.mgf	190	C:\2018_Peptideproject\Data\20190410\20190410_QExHFX1_RSLC1_Beveridge_Clausen_IMP_DSS_JRmethod_R2.mgf	2310.77556	-1	1888.03414	3	630.35199	627736.0625	1888.026537	630.349455	false	1	1	BS3	138.06807	0	Cas9		0	K.SEQEIGKATAK.Y	SEQEIGKATAK	SEQEIGK(1.00)ATAK	1160.603712	0	1029	11	7	K	GDYKVYDVRKMIAKSEQEIGKATAKYFFYSNIMNFFKTEIT	1035	1	1							REV_Cas9		1	R.LKSSR.L	LKSSR	LK(1.00)SSR	589.354754	0	1149
20190410_QExHFX1_RSLC1_Beveridge_Clausen_IMP_DSS_JRmethod_R2	7289	20190410_QExHFX1_RSLC1_Beveridge_Clausen_IMP_DSS_JRmethod_R2.mgf	196	C:\2018_Peptideproject\Data\20190410\20190410_QExHFX1_RSLC1_Beveridge_Clausen_IMP_DSS_JRmethod_R2.mgf	2313.29178	-1	1631.899069	3	544.973633	639787.6875	1631.90351	544.975113	false	1	1	BS3	138.06807	0	Cas9		0	K.KDWDPK.K	KDWDPK	K(1.00)DWDPK	787.386449	0	1128	6	1	K	GFSKESILPKRNSDKLIARKKDWDPKKYGGFDSPTVAYSVL	1128	1	1							REV_Cas9		1	R.RKYLK.Q	RKYLK	RK(1.00)YLK	706.44899	0	715
20190410_QExHFX1_RSLC1_Beveridge_Clausen_IMP_DSS_JRmethod_R2	6862	20190410_QExHFX1_RSLC1_Beveridge_Clausen_IMP_DSS_JRmethod_R2.mgf	137	C:\2018_Peptideproject\Data\20190410\20190410_QExHFX1_RSLC1_Beveridge_Clausen_IMP_DSS_JRmethod_R2.mgf	2189.84358	-1	4349.016204	6	725.84331	544461.875	4349.025852	725.844918	false	0	1	BS3	138.06807	0	CTRB_BOVIN	sp|CTRB_BOVIN|	0	R.KYWGSRVTDVMICAGASGVSSCMGDSGGPLVCQK.N	KYWGSRVTDVMICAGASGVSSCMGDSGGPLVCQK	K(1.00)YWGSRVTDVMICAGASGVSSCMGDSGGPLVCQK	3651.624825	0	170	34	1	K	KTPDKLQQATLPIVSNTDCRKYWGSRVTDVMICAGASGVSS	170	1	1							Cas9		0	K.VEKGK.S	VEKGK	VEK(1.00)GK	559.332957	0	1153
20190410_QExHFX1_RSLC1_Beveridge_Clausen_IMP_DSS_JRmethod_R2	6899	20190410_QExHFX1_RSLC1_Beveridge_Clausen_IMP_DSS_JRmethod_R2.mgf	151	C:\2018_Peptideproject\Data\20190410\20190410_QExHFX1_RSLC1_Beveridge_Clausen_IMP_DSS_JRmethod_R2.mgf	2198.4774	-1	4308.055354	5	862.618347	6414041.5	4308.04939	862.617154	false	0	1	BS3	138.06807	0	Cas9		0	R.KDFQFYK.V	KDFQFYK	K(1.00)DFQFYK	974.486164	0	972	7	1	K	KLIREVKVITLKSKLVSDFRKDFQFYKVREINNYHHAHDAY	972	1	1							K1C15_SHEEP	sp|K1C15_SHEEP|	0	K.TDLEMQIESLNEELAYLKKNHEEEMK.E	TDLEMQIESLNEELAYLKKNHEEEMK	TDLEMQIESLNEELAYLK(0.50)K(0.50)NHEEEMK	3195.495156	0	222
20190410_QExHFX1_RSLC1_Beveridge_Clausen_IMP_DSS_JRmethod_R2	6465	20190410_QExHFX1_RSLC1_Beveridge_Clausen_IMP_DSS_JRmethod_R2.mgf	84	C:\2018_Peptideproject\Data\20190410\20190410_QExHFX1_RSLC1_Beveridge_Clausen_IMP_DSS_JRmethod_R2.mgf	2074.56426	-1	1955.056156	3	652.692662	688969.8125	1955.057503	652.693111	true	0	1	BS3	138.06807	0	Cas9		0	K.LKGSPEDNEQK.Q	LKGSPEDNEQK	LK(1.00)GSPEDNEQK	1243.60444	0	1249	11	2	K	LALPSKYVNFLYLASHYEKLKGSPEDNEQKQLFVEQHKHYL	1250	1	1							Cas9		0	K.LKSVK.E	LKSVK	LK(1.00)SVK	573.384992	0	1161
20190410_QExHFX1_RSLC1_Beveridge_Clausen_IMP_DSS_JRmethod_R2	7118	20190410_QExHFX1_RSLC1_Beveridge_Clausen_IMP_DSS_JRmethod_R2.mgf	180	C:\2018_Peptideproject\Data\20190410\20190410_QExHFX1_RSLC1_Beveridge_Clausen_IMP_DSS_JRmethod_R2.mgf	2261.40972	-1	1507.847182	3	503.623004	672701.4375	1507.847071	503.622967	false	0	1				Cas9		0	R.QITKHVAQILDSR.M	QITKHVAQILDSR	QITKHVAQILDSR	1507.847071	0	930	13					1	1
20190410_QExHFX1_RSLC1_Beveridge_Clausen_IMP_DSS_JRmethod_R2	7234	20190410_QExHFX1_RSLC1_Beveridge_Clausen_IMP_DSS_JRmethod_R2.mgf	188	C:\2018_Peptideproject\Data\20190410\20190410_QExHFX1_RSLC1_Beveridge_Clausen_IMP_DSS_JRmethod_R2.mgf	2297.30454	-1	1844.977621	3	615.999817	749685.9375	1844.977812	615.999881	false	0	1	BS3	138.06807	0	Cas9		0	K.APLSASMIKR.Y	APLSASMIKR	APLSASMIK(1.00)R	1088.60121	0	319	10	9	K	SDILRVNTEITKAPLSASMIKRYDEHHQDLTLLKALVRQQL	327	1	1							Cas9		0	R.SDKNR.G	SDKNR	SDK(1.00)NR	618.308532	0	864
20190410_QExHFX1_RSLC1_Beveridge_Clausen_IMP_DSS_JRmethod_R2	6893	20190410_QExHFX1_RSLC1_Beveridge_Clausen_IMP_DSS_JRmethod_R2.mgf	148	C:\2018_Peptideproject\Data\20190410\20190410_QExHFX1_RSLC1_Beveridge_Clausen_IMP_DSS_JRmethod_R2.mgf	2197.18962	-1	4434.071331	6	740.019165	1197148.125	4434.060639	740.017383	false	1	1	BS3	138.06807	0	REV_Cas9		1	K.KMVVEESPVNDKSR.G	KMVVEESPVNDKSR	K(0.70)MVVEESPVNDK(0.30)SR	1632.814115	0	491	14	1	K	DKRFQTIKLANLLRQWYKNKKMVVEESPVNDKSRGKNDRST	491	1	1							REV_AMYS_HUMAN	sp|AMYS_HUMAN|	1	R.ADSPMFGWGEGWKNLYSKMEGNK.R	ADSPMFGWGEGWKNLYSKMEGNK	ADSPMFGWGEGWK(0.50)NLYSK(0.50)MEGNK	2663.178455	0	206
20190410_QExHFX1_RSLC1_Beveridge_Clausen_IMP_DSS_JRmethod_R2	7274	20190410_QExHFX1_RSLC1_Beveridge_Clausen_IMP_DSS_JRmethod_R2.mgf	189	C:\2018_Peptideproject\Data\20190410\20190410_QExHFX1_RSLC1_Beveridge_Clausen_IMP_DSS_JRmethod_R2.mgf	2310.01008	-1	1888.034493	4	473.0159	610035.6875	1888.026537	473.013911	false	0	1	BS3	138.06807	0	Cas9		0	K.SEQEIGKATAK.Y	SEQEIGKATAK	SEQEIGK(1.00)ATAK	1160.603712	0	1029	11	7	K	GDYKVYDVRKMIAKSEQEIGKATAKYFFYSNIMNFFKTEIT	1035	1	1							Cas9		0	R.LSKSR.R	LSKSR	LSK(1.00)SR	589.354754	0	220
20190410_QExHFX1_RSLC1_Beveridge_Clausen_IMP_DSS_JRmethod_R2	7203	20190410_QExHFX1_RSLC1_Beveridge_Clausen_IMP_DSS_JRmethod_R2.mgf	184	C:\2018_Peptideproject\Data\20190410\20190410_QExHFX1_RSLC1_Beveridge_Clausen_IMP_DSS_JRmethod_R2.mgf	2288.12478	-1	2157.091893	4	540.28025	564280.75	2157.095345	540.281113	false	0	1	BS3	138.06807	0	Cas9		0	K.DWDPKK.Y	DWDPKK	DWDPK(1.00)K	787.386449	0	1129	6	5	K	SILPKRNSDKLIARKKDWDPKKYGGFDSPTVAYSVLVVAKV	1133	1	1							Cas9		0	K.LVDSTDKADLR.L	LVDSTDKADLR	LVDSTDK(1.00)ADLR	1231.640825	0	146
20190410_QExHFX1_RSLC1_Beveridge_Clausen_IMP_DSS_JRmethod_R2	7291	20190410_QExHFX1_RSLC1_Beveridge_Clausen_IMP_DSS_JRmethod_R2.mgf	197	C:\2018_Peptideproject\Data\20190410\20190410_QExHFX1_RSLC1_Beveridge_Clausen_IMP_DSS_JRmethod_R2.mgf	2313.73548	-1	1759.977636	4	441.001686	606176.625	1759.983217	441.003081	false	0	1	BS3	138.06807	0	Cas9		0	R.QQLPEKYK.E	QQLPEKYK	QQLPEK(1.00)YK	1032.560392	0	345	8	6	K	DEHHQDLTLLKALVRQQLPEKYKEIFFDQSKNGYAGYIDGG	350	1	1							Cas9		0	R.LSKSR.R	LSKSR	LSK(1.00)SR	589.354754	0	220
20190410_QExHFX1_RSLC1_Beveridge_Clausen_IMP_DSS_JRmethod_R2	7296	20190410_QExHFX1_RSLC1_Beveridge_Clausen_IMP_DSS_JRmethod_R2.mgf	198	C:\2018_Peptideproject\Data\20190410\20190410_QExHFX1_RSLC1_Beveridge_Clausen_IMP_DSS_JRmethod_R2.mgf	2315.1408	-1	1904.028103	4	477.014302	645015.1875	1904.028846	477.014488	true	0	1	BS3	138.06807	0	Cas9		0	R.KMIAK.S	KMIAK	K(1.00)MIAK	605.357064	0	1024	5	1	K	KYPKLESEFVYGDYKVYDVRKMIAKSEQEIGKATAKYFFYS	1024	1	1							Cas9		0	K.SEQEIGKATAK.Y	SEQEIGKATAK	SEQEIGK(1.00)ATAK	1160.603712	0	1029
20190410_QExHFX1_RSLC1_Beveridge_Clausen_IMP_DSS_JRmethod_R2	7299	20190410_QExHFX1_RSLC1_Beveridge_Clausen_IMP_DSS_JRmethod_R2.mgf	200	C:\2018_Peptideproject\Data\20190410\20190410_QExHFX1_RSLC1_Beveridge_Clausen_IMP_DSS_JRmethod_R2.mgf	2315.6574	-1	1759.976217	3	587.666016	645693.75	1759.971983	587.664604	false	1	1	BS3	138.06807	0	REV_Cas9		1	K.DVKEYK.G	DVKEYK	DVK(1.00)EYK	780.401765	0	178	6	3	K	GNELEFLSKYPKLIILKKDVKEYKGAELFDIPKNEFSRSEM	180	1	1							Cas9		0	K.ESILPKR.N	ESILPKR	ESILPK(1.00)R	841.502147	0	1112
20190410_QExHFX1_RSLC1_Beveridge_Clausen_IMP_DSS_JRmethod_R2	7418	20190410_QExHFX1_RSLC1_Beveridge_Clausen_IMP_DSS_JRmethod_R2.mgf	214	C:\2018_Peptideproject\Data\20190410\20190410_QExHFX1_RSLC1_Beveridge_Clausen_IMP_DSS_JRmethod_R2.mgf	2350.75452	-1	1677.871657	3	560.297829	649137.125	1677.866078	560.295969	false	0	1	BS3	138.06807	0	Cas9		0	K.MKNYWR.Q	MKNYWR	MK(1.00)NYWR	912.427603	0	883	6	2	K	SDKNRGKSDNVPSEEVVKKMKNYWRQLLNAKLITQRKFDNL	884	1	1							Cas9		0	R.DKPIR.E	DKPIR	DK(1.00)PIR	627.370405	0	1303
20190410_QExHFX1_RSLC1_Beveridge_Clausen_IMP_DSS_JRmethod_R2	7389	20190410_QExHFX1_RSLC1_Beveridge_Clausen_IMP_DSS_JRmethod_R2.mgf	209	C:\2018_Peptideproject\Data\20190410\20190410_QExHFX1_RSLC1_Beveridge_Clausen_IMP_DSS_JRmethod_R2.mgf	2342.5428	-1	1620.847115	4	406.219055	637902.875	1620.847115	406.219055	false	0	1	BS3	138.06807	0	Cas9		0	R.KFDNLTK.A	KFDNLTK	K(1.00)FDNLTK	864.470512	0	900	7	1	K	VKKMKNYWRQLLNAKLITQRKFDNLTKAERGGLSELDKAGF	900	1	1							Cas9		0	R.SDKNR.G	SDKNR	SDK(1.00)NR	618.308532	0	864
20190410_QExHFX1_RSLC1_Beveridge_Clausen_IMP_DSS_JRmethod_R2	6850	20190410_QExHFX1_RSLC1_Beveridge_Clausen_IMP_DSS_JRmethod_R2.mgf	132	C:\2018_Peptideproject\Data\20190410\20190410_QExHFX1_RSLC1_Beveridge_Clausen_IMP_DSS_JRmethod_R2.mgf	2186.99682	-1	4301.03324	7	615.440596	743493.25	4301.027155	615.439727	false	0	1	BS3	138.06807	0	Cas9		0	R.ICYLQEIFSNEMAKVDDSFFHR.L	ICYLQEIFSNEMAKVDDSFFHR	ICYLQEIFSNEMAK(1.00)VDDSFFHR	2764.262518	0	83	22	14	K	YTRRKNRICYLQEIFSNEMAKVDDSFFHRLEESFLVEEDKK	96	1	1							AMYS_HUMAN	sp|AMYS_HUMAN|	0	R.KWNGEKMSYLK.N	KWNGEKMSYLK	K(0.30)WNGEK(0.70)MSYLK	1398.696567	0	283
20190410_QExHFX1_RSLC1_Beveridge_Clausen_IMP_DSS_JRmethod_R2	7298	20190410_QExHFX1_RSLC1_Beveridge_Clausen_IMP_DSS_JRmethod_R2.mgf	199	C:\2018_Peptideproject\Data\20190410\20190410_QExHFX1_RSLC1_Beveridge_Clausen_IMP_DSS_JRmethod_R2.mgf	2315.58258	-1	1904.030089	3	635.683973	612664.375	1904.028846	635.683559	false	0	1	BS3	138.06807	0	Cas9		0	K.SEQEIGKATAK.Y	SEQEIGKATAK	SEQEIGK(1.00)ATAK	1160.603712	0	1029	11	7	K	GDYKVYDVRKMIAKSEQEIGKATAKYFFYSNIMNFFKTEIT	1035	1	1							Cas9		0	R.KMIAK.S	KMIAK	K(1.00)MIAK	605.357064	0	1024
20190410_QExHFX1_RSLC1_Beveridge_Clausen_IMP_DSS_JRmethod_R2	7337	20190410_QExHFX1_RSLC1_Beveridge_Clausen_IMP_DSS_JRmethod_R2.mgf	205	C:\2018_Peptideproject\Data\20190410\20190410_QExHFX1_RSLC1_Beveridge_Clausen_IMP_DSS_JRmethod_R2.mgf	2326.56666	-1	1598.946127	3	533.989319	10589567	1598.946771	533.989533	false	1	1	BS3	138.06807	0	REV_CRP_HUMAN	sp|CRP_HUMAN|	1	K.KGLKRSR.V	KGLKRSR	K(0.15)GLK(0.85)RSR	843.540264	0	84	7	4	K	DQEQGLIISAEAGVTYKKGLKRSRVKPGDVWFEVIGSASEW	87	1	1							REV_Cas9		1	K.DKDIK.I	DKDIK	DK(1.00)DIK	617.338436	0	765
20190410_QExHFX1_RSLC1_Beveridge_Clausen_IMP_DSS_JRmethod_R2	7462	20190410_QExHFX1_RSLC1_Beveridge_Clausen_IMP_DSS_JRmethod_R2.mgf	225	C:\2018_Peptideproject\Data\20190410\20190410_QExHFX1_RSLC1_Beveridge_Clausen_IMP_DSS_JRmethod_R2.mgf	2362.43934	-1	1242.672184	3	415.231338	685005.75	1242.672057	415.231295	false	0	1				Cas9		0	K.VLSAYNKbs3ohHR.D	VLSAYNKHR	VLSAYNKbs3ohHR	1242.672057	0	1294	9					1	1	Kbs3oh	7	156.0786347
20190410_QExHFX1_RSLC1_Beveridge_Clausen_IMP_DSS_JRmethod_R2	7340	20190410_QExHFX1_RSLC1_Beveridge_Clausen_IMP_DSS_JRmethod_R2.mgf	206	C:\2018_Peptideproject\Data\20190410\20190410_QExHFX1_RSLC1_Beveridge_Clausen_IMP_DSS_JRmethod_R2.mgf	2327.32998	-1	1844.979195	3	616.000342	763997.1875	1844.977812	615.999881	false	0	1	BS3	138.06807	0	Cas9		0	K.APLSASMIKR.Y	APLSASMIKR	APLSASMIK(1.00)R	1088.60121	0	319	10	9	K	SDILRVNTEITKAPLSASMIKRYDEHHQDLTLLKALVRQQL	327	1	1							Cas9		0	R.SDKNR.G	SDKNR	SDK(1.00)NR	618.308532	0	864
20190410_QExHFX1_RSLC1_Beveridge_Clausen_IMP_DSS_JRmethod_R2	7432	20190410_QExHFX1_RSLC1_Beveridge_Clausen_IMP_DSS_JRmethod_R2.mgf	219	C:\2018_Peptideproject\Data\20190410\20190410_QExHFX1_RSLC1_Beveridge_Clausen_IMP_DSS_JRmethod_R2.mgf	2354.14776	-1	1783.951132	3	595.657654	4927176.5	1783.9477	595.65651	false	0	1	BS3	138.06807	0	Cas9		0	R.KMIAK.S	KMIAK	K(1.00)MIAK	605.357064	0	1024	5	1	K	KYPKLESEFVYGDYKVYDVRKMIAKSEQEIGKATAKYFFYS	1024	1	1							Cas9		0	K.KMKNYWR.Q	KMKNYWR	K(0.33)MK(0.67)NYWR	1040.522566	0	882
20190410_QExHFX1_RSLC1_Beveridge_Clausen_IMP_DSS_JRmethod_R2	7430	20190410_QExHFX1_RSLC1_Beveridge_Clausen_IMP_DSS_JRmethod_R2.mgf	218	C:\2018_Peptideproject\Data\20190410\20190410_QExHFX1_RSLC1_Beveridge_Clausen_IMP_DSS_JRmethod_R2.mgf	2353.75062	-1	2101.027914	3	701.349915	570013.4375	2101.030243	701.350691	false	1	1	BS3	138.06807	0	MYG_HUMAN	sp|MYG_HUMAN|	0	R.KDMASNYK.E	KDMASNYK	K(1.00)DMASNYK	971.438227	0	140	8	1	K	PGDFGADAQGAMNKALELFRKDMASNYKELGFQG.......	140	1	1							REV_Cas9		1	K.YPDWKKR.D	YPDWKKR	YPDWK(0.50)K(0.50)R	991.523946	0	240
20190410_QExHFX1_RSLC1_Beveridge_Clausen_IMP_DSS_JRmethod_R2	7391	20190410_QExHFX1_RSLC1_Beveridge_Clausen_IMP_DSS_JRmethod_R2.mgf	210	C:\2018_Peptideproject\Data\20190410\20190410_QExHFX1_RSLC1_Beveridge_Clausen_IMP_DSS_JRmethod_R2.mgf	2342.9829	-1	1620.847555	3	541.289795	961036.8125	1620.847115	541.289648	true	0	1	BS3	138.06807	0	Cas9		0	R.KFDNLTK.A	KFDNLTK	K(1.00)FDNLTK	864.470512	0	900	7	1	K	VKKMKNYWRQLLNAKLITQRKFDNLTKAERGGLSELDKAGF	900	1	1							Cas9		0	R.SDKNR.G	SDKNR	SDK(1.00)NR	618.308532	0	864
20190410_QExHFX1_RSLC1_Beveridge_Clausen_IMP_DSS_JRmethod_R2	7442	20190410_QExHFX1_RSLC1_Beveridge_Clausen_IMP_DSS_JRmethod_R2.mgf	222	C:\2018_Peptideproject\Data\20190410\20190410_QExHFX1_RSLC1_Beveridge_Clausen_IMP_DSS_JRmethod_R2.mgf	2356.75032	-1	1844.978462	4	462.251892	680843.25	1844.977812	462.25173	false	0	1	BS3	138.06807	0	Cas9		0	R.SDKNR.G	SDKNR	SDK(1.00)NR	618.308532	0	864	5	3	K	VPQSFLKDDSIDNKVLTRSDKNRGKSDNVPSEEVVKKMKNY	866	1	1							Cas9		0	K.APLSASMIKR.Y	APLSASMIKR	APLSASMIK(1.00)R	1088.60121	0	319
20190410_QExHFX1_RSLC1_Beveridge_Clausen_IMP_DSS_JRmethod_R2	7427	20190410_QExHFX1_RSLC1_Beveridge_Clausen_IMP_DSS_JRmethod_R2.mgf	217	C:\2018_Peptideproject\Data\20190410\20190410_QExHFX1_RSLC1_Beveridge_Clausen_IMP_DSS_JRmethod_R2.mgf	2352.9891	-1	2058.068442	3	687.03009	598831.6875	2058.070527	687.030785	false	0	1	BS3	138.06807	0	Cas9		0	K.LVDSTDKADLR.L	LVDSTDKADLR	LVDSTDK(1.00)ADLR	1231.640825	0	146	11	7	K	YHEKYPTIYHLRKKLVDSTDKADLRLIYLALAHMIKFRGHF	152	1	1							Cas9		0	K.GQKNSR.E	GQKNSR	GQK(1.00)NSR	688.361631	0	777
20190410_QExHFX1_RSLC1_Beveridge_Clausen_IMP_DSS_JRmethod_R2	7434	20190410_QExHFX1_RSLC1_Beveridge_Clausen_IMP_DSS_JRmethod_R2.mgf	220	C:\2018_Peptideproject\Data\20190410\20190410_QExHFX1_RSLC1_Beveridge_Clausen_IMP_DSS_JRmethod_R2.mgf	2354.58942	-1	2058.072085	4	515.525298	595844.5	2058.070527	515.524908	true	0	1	BS3	138.06807	0	Cas9		0	K.LVDSTDKADLR.L	LVDSTDKADLR	LVDSTDK(1.00)ADLR	1231.640825	0	146	11	7	K	YHEKYPTIYHLRKKLVDSTDKADLRLIYLALAHMIKFRGHF	152	1	1							Cas9		0	K.GQKNSR.E	GQKNSR	GQK(1.00)NSR	688.361631	0	777
20190410_QExHFX1_RSLC1_Beveridge_Clausen_IMP_DSS_JRmethod_R2	7346	20190410_QExHFX1_RSLC1_Beveridge_Clausen_IMP_DSS_JRmethod_R2.mgf	208	C:\2018_Peptideproject\Data\20190410\20190410_QExHFX1_RSLC1_Beveridge_Clausen_IMP_DSS_JRmethod_R2.mgf	2328.85338	-1	1598.947623	4	400.744182	631037.625	1598.946771	400.743969	false	1	1	BS3	138.06807	0	REV_CRP_HUMAN	sp|CRP_HUMAN|	1	K.KGLKRSR.V	KGLKRSR	K(0.19)GLK(0.81)RSR	843.540264	0	84	7	4	K	DQEQGLIISAEAGVTYKKGLKRSRVKPGDVWFEVIGSASEW	87	1	1							REV_Cas9		1	K.DKDIK.I	DKDIK	DK(1.00)DIK	617.338436	0	765
20190410_QExHFX1_RSLC1_Beveridge_Clausen_IMP_DSS_JRmethod_R2	7415	20190410_QExHFX1_RSLC1_Beveridge_Clausen_IMP_DSS_JRmethod_R2.mgf	213	C:\2018_Peptideproject\Data\20190410\20190410_QExHFX1_RSLC1_Beveridge_Clausen_IMP_DSS_JRmethod_R2.mgf	2349.9936	-1	1734.890585	3	579.304138	702952.5625	1734.893414	579.305081	false	1	1	BS3	138.06807	0	Cas9		0	R.ERMKR.I	ERMKR	ERMK(1.00)R	734.385738	0	783	5	4	K	EMARENQTTQKGQKNSRERMKRIEEGIKELGSQILKEHPVE	786	1	1							REV_Cas9		1	K.ADTSDVKK.R	ADTSDVKK	ADTSDVK(1.00)K	862.439606	0	1221
20190410_QExHFX1_RSLC1_Beveridge_Clausen_IMP_DSS_JRmethod_R2	7445	20190410_QExHFX1_RSLC1_Beveridge_Clausen_IMP_DSS_JRmethod_R2.mgf	223	C:\2018_Peptideproject\Data\20190410\20190410_QExHFX1_RSLC1_Beveridge_Clausen_IMP_DSS_JRmethod_R2.mgf	2357.39856	-1	1844.977255	3	615.999695	2641962	1844.977812	615.999881	false	0	1	BS3	138.06807	0	Cas9		0	K.APLSASMIKR.Y	APLSASMIKR	APLSASMIK(1.00)R	1088.60121	0	319	10	9	K	SDILRVNTEITKAPLSASMIKRYDEHHQDLTLLKALVRQQL	327	1	1							Cas9		0	R.SDKNR.G	SDKNR	SDK(1.00)NR	618.308532	0	864
20190410_QExHFX1_RSLC1_Beveridge_Clausen_IMP_DSS_JRmethod_R2	7310	20190410_QExHFX1_RSLC1_Beveridge_Clausen_IMP_DSS_JRmethod_R2.mgf	204	C:\2018_Peptideproject\Data\20190410\20190410_QExHFX1_RSLC1_Beveridge_Clausen_IMP_DSS_JRmethod_R2.mgf	2318.15256	-1	2157.091472	4	540.280145	9655790	2157.095345	540.281113	false	0	1	BS3	138.06807	0	Cas9		0	K.LVDSTDKADLR.L	LVDSTDKADLR	LVDSTDK(1.00)ADLR	1231.640825	0	146	11	7	K	YHEKYPTIYHLRKKLVDSTDKADLRLIYLALAHMIKFRGHF	152	1	1							Cas9		0	K.KDWDPK.K	KDWDPK	K(1.00)DWDPK	787.386449	0	1128
20190410_QExHFX1_RSLC1_Beveridge_Clausen_IMP_DSS_JRmethod_R2	7493	20190410_QExHFX1_RSLC1_Beveridge_Clausen_IMP_DSS_JRmethod_R2.mgf	232	C:\2018_Peptideproject\Data\20190410\20190410_QExHFX1_RSLC1_Beveridge_Clausen_IMP_DSS_JRmethod_R2.mgf	2370.91152	-1	2145.101509	4	537.282654	599551.25	2145.104077	537.283296	false	1	1	BS3	138.06807	0	REV_RETBP_HUMAN	sp|RETBP_HUMAN|	1	K.KDAMAYWTGSR.F	KDAMAYWTGSR	K(1.00)DAMAYWTGSR	1300.587017	0	154	11	1	K	TEDVSFEAVINDQLFLGEPKKDAMAYWTGSRFKADFNKERV	154	1	1							REV_Cas9		1	R.RKYLK.Q	RKYLK	RK(1.00)YLK	706.44899	0	715
20190410_QExHFX1_RSLC1_Beveridge_Clausen_IMP_DSS_JRmethod_R2	7495	20190410_QExHFX1_RSLC1_Beveridge_Clausen_IMP_DSS_JRmethod_R2.mgf	233	C:\2018_Peptideproject\Data\20190410\20190410_QExHFX1_RSLC1_Beveridge_Clausen_IMP_DSS_JRmethod_R2.mgf	2371.30896	-1	1782.9457	3	595.32251	3078408	1782.945709	595.322513	false	1	1	BS3	138.06807	0	REV_CTRB_BOVIN	sp|CTRB_BOVIN|	1	K.FPKNFK.V	FPKNFK	FPK(1.00)NFK	779.433005	0	153	6	3	K	PTAKLLLTIDRNVTLISKFPKNFKVGKILVQTDETELGQDF	155	1	1							REV_Cas9		1	R.QWYKNK.K	QWYKNK	QWYK(1.00)NK	865.444633	0	485
20190410_QExHFX1_RSLC1_Beveridge_Clausen_IMP_DSS_JRmethod_R2	7500	20190410_QExHFX1_RSLC1_Beveridge_Clausen_IMP_DSS_JRmethod_R2.mgf	234	C:\2018_Peptideproject\Data\20190410\20190410_QExHFX1_RSLC1_Beveridge_Clausen_IMP_DSS_JRmethod_R2.mgf	2372.59368	-1	1620.84626	4	406.218842	1973757.125	1620.847115	406.219055	false	0	1	BS3	138.06807	0	Cas9		0	R.SDKNR.G	SDKNR	SDK(1.00)NR	618.308532	0	864	5	3	K	VPQSFLKDDSIDNKVLTRSDKNRGKSDNVPSEEVVKKMKNY	866	1	1							Cas9		0	R.KFDNLTK.A	KFDNLTK	K(1.00)FDNLTK	864.470512	0	900
20190410_QExHFX1_RSLC1_Beveridge_Clausen_IMP_DSS_JRmethod_R2	7555	20190410_QExHFX1_RSLC1_Beveridge_Clausen_IMP_DSS_JRmethod_R2.mgf	243	C:\2018_Peptideproject\Data\20190410\20190410_QExHFX1_RSLC1_Beveridge_Clausen_IMP_DSS_JRmethod_R2.mgf	2388.11796	-1	1360.734887	3	454.585572	1978166.875	1360.731024	454.584284	false	1	1	BS3	138.06807	0	REV_Cas9		1	K.TGSKQR.D	TGSKQR	TGSK(1.00)QR	675.366382	0	692	6	4	K	MFRNNAFGDKSLFDLIKTGSKQRDIGNIKRLSRLGWGTRRR	695	1	1							REV_Cas9		1	K.SKGEK.V	SKGEK	SK(1.00)GEK	547.296571	0	216
20190410_QExHFX1_RSLC1_Beveridge_Clausen_IMP_DSS_JRmethod_R2	7306	20190410_QExHFX1_RSLC1_Beveridge_Clausen_IMP_DSS_JRmethod_R2.mgf	202	C:\2018_Peptideproject\Data\20190410\20190410_QExHFX1_RSLC1_Beveridge_Clausen_IMP_DSS_JRmethod_R2.mgf	2317.38762	-1	2157.091865	3	720.037898	8333026.5	2157.095345	720.039058	false	0	1	BS3	138.06807	0	Cas9		0	K.DWDPKK.Y	DWDPKK	DWDPK(1.00)K	787.386449	0	1129	6	5	K	SILPKRNSDKLIARKKDWDPKKYGGFDSPTVAYSVLVVAKV	1133	1	1							Cas9		0	K.LVDSTDKADLR.L	LVDSTDKADLR	LVDSTDK(1.00)ADLR	1231.640825	0	146
20190410_QExHFX1_RSLC1_Beveridge_Clausen_IMP_DSS_JRmethod_R2	7521	20190410_QExHFX1_RSLC1_Beveridge_Clausen_IMP_DSS_JRmethod_R2.mgf	239	C:\2018_Peptideproject\Data\20190410\20190410_QExHFX1_RSLC1_Beveridge_Clausen_IMP_DSS_JRmethod_R2.mgf	2378.16192	-1	1451.755606	3	484.925812	755472.75	1451.755479	484.925769	false	0	1				Cas9		0	R.HKPENIVIEMAR.E	HKPENIVIEMAR	HKPENIVIEMAR	1451.755479	0	758	12					1	1
20190410_QExHFX1_RSLC1_Beveridge_Clausen_IMP_DSS_JRmethod_R2	7472	20190410_QExHFX1_RSLC1_Beveridge_Clausen_IMP_DSS_JRmethod_R2.mgf	226	C:\2018_Peptideproject\Data\20190410\20190410_QExHFX1_RSLC1_Beveridge_Clausen_IMP_DSS_JRmethod_R2.mgf	2365.44084	-1	2157.091952	3	720.037927	616455.375	2157.095345	720.039058	false	0	1	BS3	138.06807	0	Cas9		0	K.DWDPKK.Y	DWDPKK	DWDPK(1.00)K	787.386449	0	1129	6	5	K	SILPKRNSDKLIARKKDWDPKKYGGFDSPTVAYSVLVVAKV	1133	1	1							Cas9		0	K.LVDSTDKADLR.L	LVDSTDKADLR	LVDSTDK(1.00)ADLR	1231.640825	0	146
20190410_QExHFX1_RSLC1_Beveridge_Clausen_IMP_DSS_JRmethod_R2	7546	20190410_QExHFX1_RSLC1_Beveridge_Clausen_IMP_DSS_JRmethod_R2.mgf	241	C:\2018_Peptideproject\Data\20190410\20190410_QExHFX1_RSLC1_Beveridge_Clausen_IMP_DSS_JRmethod_R2.mgf	2385.77874	-1	1357.806858	3	453.609563	651133.4375	1357.804129	453.608653	false	1	1	BS3	138.06807	0	REV_Cas9		1	K.QVTKR.V	QVTKR	QVTK(1.00)R	630.381304	0	807	5	4	K	EVSDFCEKKIFYDKELKQVTKRVNKTFLLDVIKKAQEGSLF	810	1	1							Cas9		0	R.LSKSR.R	LSKSR	LSK(1.00)SR	589.354754	0	220
20190410_QExHFX1_RSLC1_Beveridge_Clausen_IMP_DSS_JRmethod_R2	7581	20190410_QExHFX1_RSLC1_Beveridge_Clausen_IMP_DSS_JRmethod_R2.mgf	248	C:\2018_Peptideproject\Data\20190410\20190410_QExHFX1_RSLC1_Beveridge_Clausen_IMP_DSS_JRmethod_R2.mgf	2395.362	-1	1417.828543	3	473.616791	617397.8125	1417.829282	473.617037	false	1	1	BS3	138.06807	0	Cas9		0	K.AGFIKR.Q	AGFIKR	AGFIK(1.00)R	690.41769	0	918	6	5	K	DNLTKAERGGLSELDKAGFIKRQLVETRQITKHVAQILDSR	922	1	1							REV_Cas9		1	K.EVKSK.K	EVKSK	EVK(1.00)SK	589.343521	0	208
20190410_QExHFX1_RSLC1_Beveridge_Clausen_IMP_DSS_JRmethod_R2	7597	20190410_QExHFX1_RSLC1_Beveridge_Clausen_IMP_DSS_JRmethod_R2.mgf	252	C:\2018_Peptideproject\Data\20190410\20190410_QExHFX1_RSLC1_Beveridge_Clausen_IMP_DSS_JRmethod_R2.mgf	2399.44788	-1	1445.750479	3	482.924103	794709.5625	1445.751425	482.924418	false	1	1	BS3	138.06807	0	AMYS_HUMAN	sp|AMYS_HUMAN|	0	R.KWNGEK.M	KWNGEK	K(1.00)WNGEK	760.386783	0	283	6	1	K	FGNGRVTEFKYGAKLGTVIRKWNGEKMSYLKNWGEGWGFMP	283	1	1							REV_Cas9		1	K.SKGEK.V	SKGEK	SK(1.00)GEK	547.296571	0	216
20190410_QExHFX1_RSLC1_Beveridge_Clausen_IMP_DSS_JRmethod_R2	7502	20190410_QExHFX1_RSLC1_Beveridge_Clausen_IMP_DSS_JRmethod_R2.mgf	235	C:\2018_Peptideproject\Data\20190410\20190410_QExHFX1_RSLC1_Beveridge_Clausen_IMP_DSS_JRmethod_R2.mgf	2372.92026	-1	1620.847738	3	541.289856	5503561	1620.847115	541.289648	false	0	1	BS3	138.06807	0	Cas9		0	R.KFDNLTK.A	KFDNLTK	K(1.00)FDNLTK	864.470512	0	900	7	1	K	VKKMKNYWRQLLNAKLITQRKFDNLTKAERGGLSELDKAGF	900	1	1							Cas9		0	R.SDKNR.G	SDKNR	SDK(1.00)NR	618.308532	0	864
20190410_QExHFX1_RSLC1_Beveridge_Clausen_IMP_DSS_JRmethod_R2	7619	20190410_QExHFX1_RSLC1_Beveridge_Clausen_IMP_DSS_JRmethod_R2.mgf	257	C:\2018_Peptideproject\Data\20190410\20190410_QExHFX1_RSLC1_Beveridge_Clausen_IMP_DSS_JRmethod_R2.mgf	2405.36388	-1	1565.840615	3	522.954148	858314.0625	1565.845326	522.955718	false	1	1	BS3	138.06807	0	REV_RETBP_HUMAN	sp|RETBP_HUMAN|	1	R.FKADFNK.E	FKADFNK	FK(1.00)ADFNK	868.444298	0	165	7	2	K	QLFLGEPKKDAMAYWTGSRFKADFNKERVFSSRVCRDERAG	166	1	1							Cas9		0	K.VEKGK.S	VEKGK	VEK(1.00)GK	559.332957	0	1153
20190410_QExHFX1_RSLC1_Beveridge_Clausen_IMP_DSS_JRmethod_R2	7553	20190410_QExHFX1_RSLC1_Beveridge_Clausen_IMP_DSS_JRmethod_R2.mgf	242	C:\2018_Peptideproject\Data\20190410\20190410_QExHFX1_RSLC1_Beveridge_Clausen_IMP_DSS_JRmethod_R2.mgf	2387.7099	-1	1844.978367	3	616.000066	1627769.375	1844.977812	615.999881	false	0	1	BS3	138.06807	0	Cas9		0	K.APLSASMIKR.Y	APLSASMIKR	APLSASMIK(1.00)R	1088.60121	0	319	10	9	K	SDILRVNTEITKAPLSASMIKRYDEHHQDLTLLKALVRQQL	327	1	1							Cas9		0	R.SDKNR.G	SDKNR	SDK(1.00)NR	618.308532	0	864
20190410_QExHFX1_RSLC1_Beveridge_Clausen_IMP_DSS_JRmethod_R2	7599	20190410_QExHFX1_RSLC1_Beveridge_Clausen_IMP_DSS_JRmethod_R2.mgf	254	C:\2018_Peptideproject\Data\20190410\20190410_QExHFX1_RSLC1_Beveridge_Clausen_IMP_DSS_JRmethod_R2.mgf	2399.59698	-1	1669.948067	4	418.494293	625771.625	1669.947498	418.494151	false	1	1	BS3	138.06807	0	Cas9		0	R.NSDKLIAR.K	NSDKLIAR	NSDK(1.00)LIAR	915.513774	0	1119	8	4	K	TEVQTGGFSKESILPKRNSDKLIARKKDWDPKKYGGFDSPT	1122	1	1							REV_Cas9		1	K.KNISR.H	KNISR	K(1.00)NISR	616.365653	0	1324
20190410_QExHFX1_RSLC1_Beveridge_Clausen_IMP_DSS_JRmethod_R2	7580	20190410_QExHFX1_RSLC1_Beveridge_Clausen_IMP_DSS_JRmethod_R2.mgf	247	C:\2018_Peptideproject\Data\20190410\20190410_QExHFX1_RSLC1_Beveridge_Clausen_IMP_DSS_JRmethod_R2.mgf	2395.28772	-1	1844.978772	4	462.25197	605930.1875	1844.977812	462.25173	false	0	1	BS3	138.06807	0	Cas9		0	R.SDKNR.G	SDKNR	SDK(1.00)NR	618.308532	0	864	5	3	K	VPQSFLKDDSIDNKVLTRSDKNRGKSDNVPSEEVVKKMKNY	866	1	1							Cas9		0	K.APLSASMIKR.Y	APLSASMIKR	APLSASMIK(1.00)R	1088.60121	0	319
20190410_QExHFX1_RSLC1_Beveridge_Clausen_IMP_DSS_JRmethod_R2	7608	20190410_QExHFX1_RSLC1_Beveridge_Clausen_IMP_DSS_JRmethod_R2.mgf	255	C:\2018_Peptideproject\Data\20190410\20190410_QExHFX1_RSLC1_Beveridge_Clausen_IMP_DSS_JRmethod_R2.mgf	2402.26848	-1	1782.946432	3	595.322754	704306.3125	1782.945709	595.322513	false	1	1	BS3	138.06807	0	REV_CTRB_BOVIN	sp|CTRB_BOVIN|	1	K.FPKNFK.V	FPKNFK	FPK(1.00)NFK	779.433005	0	153	6	3	K	PTAKLLLTIDRNVTLISKFPKNFKVGKILVQTDETELGQDF	155	1	1							REV_Cas9		1	R.QWYKNK.K	QWYKNK	QWYK(1.00)NK	865.444633	0	485
20190410_QExHFX1_RSLC1_Beveridge_Clausen_IMP_DSS_JRmethod_R2	7659	20190410_QExHFX1_RSLC1_Beveridge_Clausen_IMP_DSS_JRmethod_R2.mgf	269	C:\2018_Peptideproject\Data\20190410\20190410_QExHFX1_RSLC1_Beveridge_Clausen_IMP_DSS_JRmethod_R2.mgf	2415.50592	-1	1957.020268	4	490.262343	5126515	1957.022849	490.262989	false	1	1	BS3	138.06807	0	REV_Cas9		1	K.NQKGQTTQNR.E	NQKGQTTQNR	NQK(1.00)GQTTQNR	1173.585042	0	594	10	3	K	SGLKEIGEERKIRMRESKNQKGQTTQNREAMEIVINEKPRH	596	1	1							Cas9		0	R.EKIEK.I	EKIEK	EK(1.00)IEK	645.369736	0	442
20190410_QExHFX1_RSLC1_Beveridge_Clausen_IMP_DSS_JRmethod_R2	7661	20190410_QExHFX1_RSLC1_Beveridge_Clausen_IMP_DSS_JRmethod_R2.mgf	270	C:\2018_Peptideproject\Data\20190410\20190410_QExHFX1_RSLC1_Beveridge_Clausen_IMP_DSS_JRmethod_R2.mgf	2415.83256	-1	1357.806906	3	453.609578	2178640	1357.804129	453.608653	false	1	1	BS3	138.06807	0	Cas9		0	R.LSKSR.R	LSKSR	LSK(1.00)SR	589.354754	0	220	5	3	K	ENPINASGVDAKAILSARLSKSRRLENLIAQLPGEKKNGLF	222	1	1							REV_Cas9		1	K.QVTKR.V	QVTKR	QVTK(1.00)R	630.381304	0	807
20190410_QExHFX1_RSLC1_Beveridge_Clausen_IMP_DSS_JRmethod_R2	7666	20190410_QExHFX1_RSLC1_Beveridge_Clausen_IMP_DSS_JRmethod_R2.mgf	274	C:\2018_Peptideproject\Data\20190410\20190410_QExHFX1_RSLC1_Beveridge_Clausen_IMP_DSS_JRmethod_R2.mgf	2416.37658	-1	1944.987448	3	649.336426	546020.4375	1944.983961	649.335264	false	1	1	BS3	138.06807	0	REV_MYG_HUMAN	sp|MYG_HUMAN|	1	K.EYNSAMKR.D	EYNSAMKR	EYNSAMK(1.00)R	1013.460025	0	7	8	7	K	........GQFGLKEYNSAMKRDFLELKANMAGQADAGFDG	13	1	1							REV_Cas9		1	R.YARKTR.L	YARKTR	YARK(1.00)TR	793.455866	0	1300
20190410_QExHFX1_RSLC1_Beveridge_Clausen_IMP_DSS_JRmethod_R2	6961	20190410_QExHFX1_RSLC1_Beveridge_Clausen_IMP_DSS_JRmethod_R2.mgf	159	C:\2018_Peptideproject\Data\20190410\20190410_QExHFX1_RSLC1_Beveridge_Clausen_IMP_DSS_JRmethod_R2.mgf	2216.33994	-1	4300.030664	5	861.013409	4655789	4300.028516	861.01298	false	0	1	BS3	138.06807	0	Cas9		0	K.KDWDPKK.Y	KDWDPKK	K(0.25)DWDPK(0.75)K	915.481412	0	1128	7	6	K	SILPKRNSDKLIARKKDWDPKKYGGFDSPTVAYSVLVVAKV	1133	1	1							AMYS_HUMAN	sp|AMYS_HUMAN|	0	R.Kbs3ohWNGEKMSYLKbs3ohNWGEGWGFMPSDR.A	KWNGEKMSYLKNWGEGWGFMPSDR	Kbs3ohWNGEK(1.00)MSYLKbs3ohNWGEGWGFMPSDR	3246.479034	0	283
20190410_QExHFX1_RSLC1_Beveridge_Clausen_IMP_DSS_JRmethod_R2	7476	20190410_QExHFX1_RSLC1_Beveridge_Clausen_IMP_DSS_JRmethod_R2.mgf	228	C:\2018_Peptideproject\Data\20190410\20190410_QExHFX1_RSLC1_Beveridge_Clausen_IMP_DSS_JRmethod_R2.mgf	2366.27562	-1	2157.090535	4	540.27991	580020.25	2157.080957	540.277516	false	1	1	BS3	138.06807	0	Cas9		0	R.KFDNLTK.A	KFDNLTK	K(1.00)FDNLTK	864.470512	0	900	7	1	K	VKKMKNYWRQLLNAKLITQRKFDNLTKAERGGLSELDKAGF	900	1	1							REV_OVAL_CHICK	sp|OVAL_CHICK|	1	K.IKMESAMSAR.V	IKMESAMSAR	IK(1.00)MESAMSAR	1154.542375	0	158
20190410_QExHFX1_RSLC1_Beveridge_Clausen_IMP_DSS_JRmethod_R2	7598	20190410_QExHFX1_RSLC1_Beveridge_Clausen_IMP_DSS_JRmethod_R2.mgf	253	C:\2018_Peptideproject\Data\20190410\20190410_QExHFX1_RSLC1_Beveridge_Clausen_IMP_DSS_JRmethod_R2.mgf	2399.52246	-1	1669.946737	3	557.656189	657044.375	1669.947498	557.656442	false	1	1	BS3	138.06807	0	Cas9		0	R.NSDKLIAR.K	NSDKLIAR	NSDK(1.00)LIAR	915.513774	0	1119	8	4	K	TEVQTGGFSKESILPKRNSDKLIARKKDWDPKKYGGFDSPT	1122	1	1							REV_Cas9		1	K.KNISR.H	KNISR	K(1.00)NISR	616.365653	0	1324
20190410_QExHFX1_RSLC1_Beveridge_Clausen_IMP_DSS_JRmethod_R2	7307	20190410_QExHFX1_RSLC1_Beveridge_Clausen_IMP_DSS_JRmethod_R2.mgf	203	C:\2018_Peptideproject\Data\20190410\20190410_QExHFX1_RSLC1_Beveridge_Clausen_IMP_DSS_JRmethod_R2.mgf	2317.50378	-1	2311.25632	5	463.25854	536878.5	2311.254915	463.258259	false	0	1	BS3	138.06807	0	Cas9		0	K.VLSAYNKHR.D	VLSAYNKHR	VLSAYNK(1.00)HR	1086.593422	0	1294	9	7	K	FSKRVILADANLDKVLSAYNKHRDKPIREQAENIIHLFTLT	1300	1	1							Cas9		0	K.VLSAYNKHR.D	VLSAYNKHR	VLSAYNK(1.00)HR	1086.593422	0	1294
20190410_QExHFX1_RSLC1_Beveridge_Clausen_IMP_DSS_JRmethod_R2	7517	20190410_QExHFX1_RSLC1_Beveridge_Clausen_IMP_DSS_JRmethod_R2.mgf	237	C:\2018_Peptideproject\Data\20190410\20190410_QExHFX1_RSLC1_Beveridge_Clausen_IMP_DSS_JRmethod_R2.mgf	2377.32744	-1	4955.252823	5	992.057841	458630.71875	4955.255693	992.058415	false	0	1	BS3	138.06807	0	AMYS_HUMAN	sp|AMYS_HUMAN|	0	R.Kbs3ohWNGEKMSYLKbs3ohNWGEGWGFMPSDR.A	KWNGEKMSYLKNWGEGWGFMPSDR	Kbs3ohWNGEK(1.00)MSYLKbs3ohNWGEGWGFMPSDR	3246.479034	0	283	24	6	K	VTEFKYGAKLGTVIRKWNGEKMSYLKNWGEGWGFMPSDRAL	288	1	1	Kbs3oh;Kbs3oh	1;11	156.0786347;156.0786347				OVAL_CHICK	sp|OVAL_CHICK|	0	K.AFKDEDTQAMPFR.V	AFKDEDTQAMPFR	AFK(1.00)DEDTQAMPFR	1570.708589	0	188
20190410_QExHFX1_RSLC1_Beveridge_Clausen_IMP_DSS_JRmethod_R2	7304	20190410_QExHFX1_RSLC1_Beveridge_Clausen_IMP_DSS_JRmethod_R2.mgf	201	C:\2018_Peptideproject\Data\20190410\20190410_QExHFX1_RSLC1_Beveridge_Clausen_IMP_DSS_JRmethod_R2.mgf	2317.06098	-1	2311.255805	4	578.821228	629175.6875	2311.254915	578.821005	false	0	1	BS3	138.06807	0	Cas9		0	K.VLSAYNKHR.D	VLSAYNKHR	VLSAYNK(1.00)HR	1086.593422	0	1294	9	7	K	FSKRVILADANLDKVLSAYNKHRDKPIREQAENIIHLFTLT	1300	1	1							Cas9		0	K.VLSAYNKHR.D	VLSAYNKHR	VLSAYNK(1.00)HR	1086.593422	0	1294
20190410_QExHFX1_RSLC1_Beveridge_Clausen_IMP_DSS_JRmethod_R2	7635	20190410_QExHFX1_RSLC1_Beveridge_Clausen_IMP_DSS_JRmethod_R2.mgf	261	C:\2018_Peptideproject\Data\20190410\20190410_QExHFX1_RSLC1_Beveridge_Clausen_IMP_DSS_JRmethod_R2.mgf	2409.67782	-1	1571.899801	3	524.973877	707056.75	1571.903499	524.97511	false	1	1	BS3	138.06807	0	REV_CTRB_BOVIN	sp|CTRB_BOVIN|	1	R.VSGWKR.Y	VSGWKR	VSGWK(1.00)R	731.407853	0	71	6	5	K	CSSVGSAGACIMVDTRVSGWKRYCDTNSVIPLTAQQKLDPK	75	1	1							Cas9		0	K.GKbs3ohSKK.L	GKSKK	GKbs3ohSK(1.00)K	702.427576	0	1156
20190410_QExHFX1_RSLC1_Beveridge_Clausen_IMP_DSS_JRmethod_R2	7654	20190410_QExHFX1_RSLC1_Beveridge_Clausen_IMP_DSS_JRmethod_R2.mgf	267	C:\2018_Peptideproject\Data\20190410\20190410_QExHFX1_RSLC1_Beveridge_Clausen_IMP_DSS_JRmethod_R2.mgf	2414.41914	-1	1845.917502	3	616.31311	1817843.125	1845.914214	616.312014	false	1	1				REV_Cas9		1	K.MVVEESPVNDKbs3ohSRGK.N	MVVEESPVNDKSRGK	MVVEESPVNDKbs3ohSRGK	1845.914214	0	492	15					1	1	Kbs3oh	11	156.0786347
20190410_QExHFX1_RSLC1_Beveridge_Clausen_IMP_DSS_JRmethod_R2	7682	20190410_QExHFX1_RSLC1_Beveridge_Clausen_IMP_DSS_JRmethod_R2.mgf	283	C:\2018_Peptideproject\Data\20190410\20190410_QExHFX1_RSLC1_Beveridge_Clausen_IMP_DSS_JRmethod_R2.mgf	2419.49772	-1	1227.693466	3	410.238432	925111.0625	1227.69352	410.23845	false	0	1				Cas9		0	K.RNSDKbs3ohLIAR.K	RNSDKLIAR	RNSDKbs3ohLIAR	1227.69352	0	1118	9					1	1	Kbs3oh	5	156.0786347
20190410_QExHFX1_RSLC1_Beveridge_Clausen_IMP_DSS_JRmethod_R2	7665	20190410_QExHFX1_RSLC1_Beveridge_Clausen_IMP_DSS_JRmethod_R2.mgf	273	C:\2018_Peptideproject\Data\20190410\20190410_QExHFX1_RSLC1_Beveridge_Clausen_IMP_DSS_JRmethod_R2.mgf	2416.30152	-1	2115.093144	3	706.038325	299442.625	2115.088804	706.036878	false	1	1	BS3	138.06807	0	Cas9		0	K.YDENDKLIR.E	YDENDKLIR	YDENDK(1.00)LIR	1164.577497	0	947	9	6	K	TKHVAQILDSRMNTKYDENDKLIREVKVITLKSKLVSDFRK	952	1	1							REV_Cas9		1	K.KIFYDK.E	KIFYDK	K(1.00)IFYDK	812.443236	0	798
20190410_QExHFX1_RSLC1_Beveridge_Clausen_IMP_DSS_JRmethod_R2	7631	20190410_QExHFX1_RSLC1_Beveridge_Clausen_IMP_DSS_JRmethod_R2.mgf	259	C:\2018_Peptideproject\Data\20190410\20190410_QExHFX1_RSLC1_Beveridge_Clausen_IMP_DSS_JRmethod_R2.mgf	2408.79582	-1	2058.070748	4	515.524963	646283.375	2058.070527	515.524908	true	0	1	BS3	138.06807	0	Cas9		0	K.LVDSTDKADLR.L	LVDSTDKADLR	LVDSTDK(1.00)ADLR	1231.640825	0	146	11	7	K	YHEKYPTIYHLRKKLVDSTDKADLRLIYLALAHMIKFRGHF	152	1	1							Cas9		0	K.GQKNSR.E	GQKNSR	GQK(1.00)NSR	688.361631	0	777
20190410_QExHFX1_RSLC1_Beveridge_Clausen_IMP_DSS_JRmethod_R2	7669	20190410_QExHFX1_RSLC1_Beveridge_Clausen_IMP_DSS_JRmethod_R2.mgf	276	C:\2018_Peptideproject\Data\20190410\20190410_QExHFX1_RSLC1_Beveridge_Clausen_IMP_DSS_JRmethod_R2.mgf	2416.89276	-1	2081.056418	3	694.692749	639507.5625	2081.05752	694.693117	false	1	1	BS3	138.06807	0	REV_Cas9		1	K.RDAIKLDSR.K	RDAIKLDSR	RDAIK(1.00)LDSR	1072.598901	0	246	9	5	K	VTPSDFGGKKYPDWKKRDAIKLDSRKNPLISKESFGGTQVE	250	1	1							REV_OVAL_CHICK	sp|OVAL_CHICK|	1	K.YEEKMR.M	YEEKMR	YEEK(1.00)MR	870.390549	0	96
20190410_QExHFX1_RSLC1_Beveridge_Clausen_IMP_DSS_JRmethod_R2	7641	20190410_QExHFX1_RSLC1_Beveridge_Clausen_IMP_DSS_JRmethod_R2.mgf	264	C:\2018_Peptideproject\Data\20190410\20190410_QExHFX1_RSLC1_Beveridge_Clausen_IMP_DSS_JRmethod_R2.mgf	2410.9089	-1	2001.049507	4	501.269653	622979.6875	2001.049076	501.269546	false	0	1				K1C15_SHEEP	sp|K1C15_SHEEP|	0	K.TTDELRDKILAAAIDNSR.V	TTDELRDKILAAAIDNSR	TTDELRDKILAAAIDNSR	2001.049076	0	157	18					1	1
20190410_QExHFX1_RSLC1_Beveridge_Clausen_IMP_DSS_JRmethod_R2	7677	20190410_QExHFX1_RSLC1_Beveridge_Clausen_IMP_DSS_JRmethod_R2.mgf	280	C:\2018_Peptideproject\Data\20190410\20190410_QExHFX1_RSLC1_Beveridge_Clausen_IMP_DSS_JRmethod_R2.mgf	2418.54138	-1	2309.054037	3	770.691956	933480.875	2309.045636	770.689155	false	1	1	BS3	138.06807	0	REV_RETBP_HUMAN	sp|RETBP_HUMAN|	1	K.KDAMAYWTGSR.F	KDAMAYWTGSR	K(1.00)DAMAYWTGSR	1300.587017	0	154	11	1	K	TEDVSFEAVINDQLFLGEPKKDAMAYWTGSRFKADFNKERV	154	1	1							REV_OVAL_CHICK	sp|OVAL_CHICK|	1	K.YEEKMR.M	YEEKMR	YEEK(1.00)MR	870.390549	0	96
20190410_QExHFX1_RSLC1_Beveridge_Clausen_IMP_DSS_JRmethod_R2	7640	20190410_QExHFX1_RSLC1_Beveridge_Clausen_IMP_DSS_JRmethod_R2.mgf	263	C:\2018_Peptideproject\Data\20190410\20190410_QExHFX1_RSLC1_Beveridge_Clausen_IMP_DSS_JRmethod_R2.mgf	2410.8339	-1	2330.232642	3	777.75149	733308.25	2330.231032	777.750954	false	1	1	BS3	138.06807	0	REV_Cas9		1	K.KYPDWKbs3ohKbs3ohR.D	KYPDWKKR	K(1.00)YPDWKbs3ohKbs3ohR	1431.776179	0	239	8	1	K	EKVAVVLVSYAVTPSDFGGKKYPDWKKRDAIKLDSRKNPLI	239	1	1	Kbs3oh;Kbs3oh	6;7	156.0786347;156.0786347				AMYS_HUMAN	sp|AMYS_HUMAN|	0	R.KWNGEK.M	KWNGEK	K(1.00)WNGEK	760.386783	0	283
20190410_QExHFX1_RSLC1_Beveridge_Clausen_IMP_DSS_JRmethod_R2	7693	20190410_QExHFX1_RSLC1_Beveridge_Clausen_IMP_DSS_JRmethod_R2.mgf	291	C:\2018_Peptideproject\Data\20190410\20190410_QExHFX1_RSLC1_Beveridge_Clausen_IMP_DSS_JRmethod_R2.mgf	2420.91666	-1	1462.759417	3	488.593749	3660937	1462.757544	488.593124	false	1	1				REV_AMYS_HUMAN	sp|AMYS_HUMAN|	1	R.NFNVMRNIRQR.W	NFNVMRNIRQR	NFNVMRNIRQR	1462.757544	0	99	11					1	1
20190410_QExHFX1_RSLC1_Beveridge_Clausen_IMP_DSS_JRmethod_R2	7678	20190410_QExHFX1_RSLC1_Beveridge_Clausen_IMP_DSS_JRmethod_R2.mgf	281	C:\2018_Peptideproject\Data\20190410\20190410_QExHFX1_RSLC1_Beveridge_Clausen_IMP_DSS_JRmethod_R2.mgf	2418.61668	-1	2157.089865	3	720.037231	582692.6875	2157.095345	720.039058	false	0	1	BS3	138.06807	0	Cas9		0	K.LVDSTDKADLR.L	LVDSTDKADLR	LVDSTDK(1.00)ADLR	1231.640825	0	146	11	7	K	YHEKYPTIYHLRKKLVDSTDKADLRLIYLALAHMIKFRGHF	152	1	1							Cas9		0	K.DWDPKK.Y	DWDPKK	DWDPK(1.00)K	787.386449	0	1129
20190410_QExHFX1_RSLC1_Beveridge_Clausen_IMP_DSS_JRmethod_R2	7662	20190410_QExHFX1_RSLC1_Beveridge_Clausen_IMP_DSS_JRmethod_R2.mgf	271	C:\2018_Peptideproject\Data\20190410\20190410_QExHFX1_RSLC1_Beveridge_Clausen_IMP_DSS_JRmethod_R2.mgf	2415.89988	-1	2115.093144	4	529.780563	21656402	2115.088804	529.779477	false	1	1	BS3	138.06807	0	REV_Cas9		1	K.KIFYDK.E	KIFYDK	K(1.00)IFYDK	812.443236	0	798	6	1	K	LSANRFDEVGSIEVSDFCEKKIFYDKELKQVTKRVNKTFLL	798	1	1							Cas9		0	K.YDENDKLIR.E	YDENDKLIR	YDENDK(1.00)LIR	1164.577497	0	947
20190410_QExHFX1_RSLC1_Beveridge_Clausen_IMP_DSS_JRmethod_R2	7680	20190410_QExHFX1_RSLC1_Beveridge_Clausen_IMP_DSS_JRmethod_R2.mgf	282	C:\2018_Peptideproject\Data\20190410\20190410_QExHFX1_RSLC1_Beveridge_Clausen_IMP_DSS_JRmethod_R2.mgf	2419.05816	-1	2097.016548	4	525.261414	1186847.375	2097.016049	525.261289	false	1	1	BS3	138.06807	0	Cas9		0	R.LSKSR.R	LSKSR	LSK(1.00)SR	589.354754	0	220	5	3	K	ENPINASGVDAKAILSARLSKSRRLENLIAQLPGEKKNGLF	222	1	1							REV_K1C15_SHEEP	sp|K1C15_SHEEP|	1	R.DKNEAMAEYQR.E	DKNEAMAEYQR	DK(1.00)NEAMAEYQR	1369.593225	0	166
20190410_QExHFX1_RSLC1_Beveridge_Clausen_IMP_DSS_JRmethod_R2	7633	20190410_QExHFX1_RSLC1_Beveridge_Clausen_IMP_DSS_JRmethod_R2.mgf	260	C:\2018_Peptideproject\Data\20190410\20190410_QExHFX1_RSLC1_Beveridge_Clausen_IMP_DSS_JRmethod_R2.mgf	2409.23742	-1	2058.070766	3	687.030865	787020.9375	2058.070527	687.030785	true	0	1	BS3	138.06807	0	Cas9		0	K.LVDSTDKADLR.L	LVDSTDKADLR	LVDSTDK(1.00)ADLR	1231.640825	0	146	11	7	K	YHEKYPTIYHLRKKLVDSTDKADLRLIYLALAHMIKFRGHF	152	1	1							Cas9		0	K.GQKNSR.E	GQKNSR	GQK(1.00)NSR	688.361631	0	777
20190410_QExHFX1_RSLC1_Beveridge_Clausen_IMP_DSS_JRmethod_R2	7721	20190410_QExHFX1_RSLC1_Beveridge_Clausen_IMP_DSS_JRmethod_R2.mgf	306	C:\2018_Peptideproject\Data\20190410\20190410_QExHFX1_RSLC1_Beveridge_Clausen_IMP_DSS_JRmethod_R2.mgf	2426.37576	-1	2016.019003	3	673.013611	642785	2016.023761	673.015197	false	1	1	BS3	138.06807	0	Cas9		0	K.VKYVTEGMR.K	VKYVTEGMR	VK(1.00)YVTEGMR	1097.553926	0	531	9	2	K	LPKHSLLYEYFTVYNELTKVKYVTEGMRKPAFLSGEQKKAI	532	1	1							REV_Cas9		1	K.DVKEYK.G	DVKEYK	DVK(1.00)EYK	780.401765	0	178
20190410_QExHFX1_RSLC1_Beveridge_Clausen_IMP_DSS_JRmethod_R2	7719	20190410_QExHFX1_RSLC1_Beveridge_Clausen_IMP_DSS_JRmethod_R2.mgf	305	C:\2018_Peptideproject\Data\20190410\20190410_QExHFX1_RSLC1_Beveridge_Clausen_IMP_DSS_JRmethod_R2.mgf	2425.9353	-1	2013.073202	3	672.031677	578011.8125	2013.075553	672.032461	false	1	1	BS3	138.06807	0	REV_Cas9		1	K.SRGKNDR.S	SRGKNDR	SRGK(1.00)NDR	831.431107	0	503	7	4	K	WYKNKKMVVEESPVNDKSRGKNDRSTLKVNDISDKDLFSQP	506	1	1							Cas9		0	R.KKDWDPKK.Y	KKDWDPKK	K(0.50)K(0.50)DWDPK(0.00)K	1043.576375	0	1127
20190410_QExHFX1_RSLC1_Beveridge_Clausen_IMP_DSS_JRmethod_R2	7651	20190410_QExHFX1_RSLC1_Beveridge_Clausen_IMP_DSS_JRmethod_R2.mgf	266	C:\2018_Peptideproject\Data\20190410\20190410_QExHFX1_RSLC1_Beveridge_Clausen_IMP_DSS_JRmethod_R2.mgf	2413.68552	-1	1957.022071	4	490.262794	1964393.375	1957.022849	490.262989	false	1	1	BS3	138.06807	0	REV_Cas9		1	K.NQKGQTTQNR.E	NQKGQTTQNR	NQK(1.00)GQTTQNR	1173.585042	0	594	10	3	K	SGLKEIGEERKIRMRESKNQKGQTTQNREAMEIVINEKPRH	596	1	1							Cas9		0	R.EKIEK.I	EKIEK	EK(1.00)IEK	645.369736	0	442
20190410_QExHFX1_RSLC1_Beveridge_Clausen_IMP_DSS_JRmethod_R2	7675	20190410_QExHFX1_RSLC1_Beveridge_Clausen_IMP_DSS_JRmethod_R2.mgf	279	C:\2018_Peptideproject\Data\20190410\20190410_QExHFX1_RSLC1_Beveridge_Clausen_IMP_DSS_JRmethod_R2.mgf	2418.09984	-1	1844.977072	3	615.999634	1944199.125	1844.977812	615.999881	false	0	1	BS3	138.06807	0	Cas9		0	K.APLSASMIKR.Y	APLSASMIKR	APLSASMIK(1.00)R	1088.60121	0	319	10	9	K	SDILRVNTEITKAPLSASMIKRYDEHHQDLTLLKALVRQQL	327	1	1							Cas9		0	R.SDKNR.G	SDKNR	SDK(1.00)NR	618.308532	0	864
20190410_QExHFX1_RSLC1_Beveridge_Clausen_IMP_DSS_JRmethod_R2	7736	20190410_QExHFX1_RSLC1_Beveridge_Clausen_IMP_DSS_JRmethod_R2.mgf	310	C:\2018_Peptideproject\Data\20190410\20190410_QExHFX1_RSLC1_Beveridge_Clausen_IMP_DSS_JRmethod_R2.mgf	2430.2487	-1	1431.772665	3	478.264832	945317.9375	1431.776179	478.266003	false	1	1				REV_Cas9		1	K.KYPDWKbs3ohKbs3ohR.D	KYPDWKKR	KYPDWKbs3ohKbs3ohR	1431.776179	0	239	8					1	1	Kbs3oh;Kbs3oh	6;7	156.0786347;156.0786347
20190410_QExHFX1_RSLC1_Beveridge_Clausen_IMP_DSS_JRmethod_R2	7636	20190410_QExHFX1_RSLC1_Beveridge_Clausen_IMP_DSS_JRmethod_R2.mgf	262	C:\2018_Peptideproject\Data\20190410\20190410_QExHFX1_RSLC1_Beveridge_Clausen_IMP_DSS_JRmethod_R2.mgf	2409.75336	-1	2331.235787	4	583.816223	551695.125	2331.232175	583.81532	false	0	1	BS3	138.06807	0	Cas9		0	K.SEQEIGKATAK.Y	SEQEIGKATAK	SEQEIGK(1.00)ATAK	1160.603712	0	1029	11	7	K	GDYKVYDVRKMIAKSEQEIGKATAKYFFYSNIMNFFKTEIT	1035	1	1							Cas9		0	R.QQLPEKYK.E	QQLPEKYK	QQLPEK(1.00)YK	1032.560392	0	345
20190410_QExHFX1_RSLC1_Beveridge_Clausen_IMP_DSS_JRmethod_R2	7725	20190410_QExHFX1_RSLC1_Beveridge_Clausen_IMP_DSS_JRmethod_R2.mgf	308	C:\2018_Peptideproject\Data\20190410\20190410_QExHFX1_RSLC1_Beveridge_Clausen_IMP_DSS_JRmethod_R2.mgf	2427.14484	-1	2402.277609	3	801.766479	593222.375	2402.269288	801.763706	false	0	1	BS3	138.06807	0	Cas9		0	K.SEQEIGKATAK.Y	SEQEIGKATAK	SEQEIGK(1.00)ATAK	1160.603712	0	1029	11	7	K	GDYKVYDVRKMIAKSEQEIGKATAKYFFYSNIMNFFKTEIT	1035	1	1							Cas9		0	R.KPAFLSGEQK.K	KPAFLSGEQK	K(1.00)PAFLSGEQK	1103.597505	0	540
20190410_QExHFX1_RSLC1_Beveridge_Clausen_IMP_DSS_JRmethod_R2	7712	20190410_QExHFX1_RSLC1_Beveridge_Clausen_IMP_DSS_JRmethod_R2.mgf	303	C:\2018_Peptideproject\Data\20190410\20190410_QExHFX1_RSLC1_Beveridge_Clausen_IMP_DSS_JRmethod_R2.mgf	2424.09594	-1	1730.891196	3	577.971008	675984.875	1730.887923	577.969917	false	0	1				MYG_HUMAN	sp|MYG_HUMAN|	0	K.GHPETLEKbs3ohFDKFK.H	GHPETLEKFDKFK	GHPETLEKbs3ohFDKFK	1730.887923	0	35	13					1	1	Kbs3oh	8	156.0786347
20190410_QExHFX1_RSLC1_Beveridge_Clausen_IMP_DSS_JRmethod_R2	7687	20190410_QExHFX1_RSLC1_Beveridge_Clausen_IMP_DSS_JRmethod_R2.mgf	287	C:\2018_Peptideproject\Data\20190410\20190410_QExHFX1_RSLC1_Beveridge_Clausen_IMP_DSS_JRmethod_R2.mgf	2420.0421	-1	2057.059761	4	515.272217	147645744	2057.064044	515.273287	false	1	1	BS3	138.06807	0	REV_Cas9		1	K.ATLNDKR.F	ATLNDKR	ATLNDK(1.00)R	816.44536	0	467	7	6	K	IFGKADLESLGRGEKATLNDKRFQTIKLANLLRQWYKNKKM	472	1	1							REV_Cas9		1	R.EIKLDNEDK.Y	EIKLDNEDK	EIK(1.00)LDNEDK	1102.550613	0	418
20190410_QExHFX1_RSLC1_Beveridge_Clausen_IMP_DSS_JRmethod_R2	6871	20190410_QExHFX1_RSLC1_Beveridge_Clausen_IMP_DSS_JRmethod_R2.mgf	142	C:\2018_Peptideproject\Data\20190410\20190410_QExHFX1_RSLC1_Beveridge_Clausen_IMP_DSS_JRmethod_R2.mgf	2191.5774	-1	4300.030783	7	615.297388	1396354.625	4300.028516	615.297064	false	0	1	BS3	138.06807	0	AMYS_HUMAN	sp|AMYS_HUMAN|	0	R.Kbs3ohWNGEKbs3ohMSYLKNWGEGWGFMPSDR.A	KWNGEKMSYLKNWGEGWGFMPSDR	Kbs3ohWNGEKbs3ohMSYLK(1.00)NWGEGWGFMPSDR	3246.479034	0	283	24	11	K	YGAKLGTVIRKWNGEKMSYLKNWGEGWGFMPSDRALVFVDN	293	1	1	Kbs3oh;Kbs3oh	1;6	156.0786347;156.0786347				Cas9		0	K.KDWDPKK.Y	KDWDPKK	K(0.12)DWDPK(0.88)K	915.481412	0	1128
20190410_QExHFX1_RSLC1_Beveridge_Clausen_IMP_DSS_JRmethod_R2	7700	20190410_QExHFX1_RSLC1_Beveridge_Clausen_IMP_DSS_JRmethod_R2.mgf	296	C:\2018_Peptideproject\Data\20190410\20190410_QExHFX1_RSLC1_Beveridge_Clausen_IMP_DSS_JRmethod_R2.mgf	2421.9063	-1	2065.091744	4	517.280212	12119056	2065.087757	517.279216	false	1	1	BS3	138.06807	0	REV_AMYS_HUMAN	sp|AMYS_HUMAN|	1	R.STCKLYSVPQR.Y	STCKLYSVPQR	STCK(1.00)LYSVPQR	1337.676165	0	425	11	4	K	VNNRCTVMRNFEDENGRSTCKLYSVPQRYEWWRPFPNHIAV	428	1	1							REV_Cas9		1	K.EVKSK.K	EVKSK	EVK(1.00)SK	589.343521	0	208
20190410_QExHFX1_RSLC1_Beveridge_Clausen_IMP_DSS_JRmethod_R2	7770	20190410_QExHFX1_RSLC1_Beveridge_Clausen_IMP_DSS_JRmethod_R2.mgf	317	C:\2018_Peptideproject\Data\20190410\20190410_QExHFX1_RSLC1_Beveridge_Clausen_IMP_DSS_JRmethod_R2.mgf	2439.44814	-1	2058.07119	3	687.031006	11570865	2058.070527	687.030785	true	0	1	BS3	138.06807	0	Cas9		0	K.LVDSTDKADLR.L	LVDSTDKADLR	LVDSTDK(1.00)ADLR	1231.640825	0	146	11	7	K	YHEKYPTIYHLRKKLVDSTDKADLRLIYLALAHMIKFRGHF	152	1	1							Cas9		0	K.GQKNSR.E	GQKNSR	GQK(1.00)NSR	688.361631	0	777
20190410_QExHFX1_RSLC1_Beveridge_Clausen_IMP_DSS_JRmethod_R2	7767	20190410_QExHFX1_RSLC1_Beveridge_Clausen_IMP_DSS_JRmethod_R2.mgf	316	C:\2018_Peptideproject\Data\20190410\20190410_QExHFX1_RSLC1_Beveridge_Clausen_IMP_DSS_JRmethod_R2.mgf	2438.79906	-1	2058.071373	4	515.52512	17484502	2058.070527	515.524908	true	0	1	BS3	138.06807	0	Cas9		0	K.LVDSTDKADLR.L	LVDSTDKADLR	LVDSTDK(1.00)ADLR	1231.640825	0	146	11	7	K	YHEKYPTIYHLRKKLVDSTDKADLRLIYLALAHMIKFRGHF	152	1	1							Cas9		0	K.GQKNSR.E	GQKNSR	GQK(1.00)NSR	688.361631	0	777
20190410_QExHFX1_RSLC1_Beveridge_Clausen_IMP_DSS_JRmethod_R2	7708	20190410_QExHFX1_RSLC1_Beveridge_Clausen_IMP_DSS_JRmethod_R2.mgf	301	C:\2018_Peptideproject\Data\20190410\20190410_QExHFX1_RSLC1_Beveridge_Clausen_IMP_DSS_JRmethod_R2.mgf	2423.26344	-1	2041.058907	4	511.272003	590827.625	2041.058767	511.271968	false	0	1	BS3	138.06807	0	AMYS_HUMAN	sp|AMYS_HUMAN|	0	K.YGAKLGTVIR.K	YGAKLGTVIR	YGAK(1.00)LGTVIR	1076.634225	0	273	10	4	K	PIKSSDYFGNGRVTEFKYGAKLGTVIRKWNGEKMSYLKNWG	276	1	1							OVAL_CHICK	sp|OVAL_CHICK|	0	R.MKMEEK.Y	MKMEEK	MK(1.00)MEEK	826.356472	0	286
20190410_QExHFX1_RSLC1_Beveridge_Clausen_IMP_DSS_JRmethod_R2	7762	20190410_QExHFX1_RSLC1_Beveridge_Clausen_IMP_DSS_JRmethod_R2.mgf	315	C:\2018_Peptideproject\Data\20190410\20190410_QExHFX1_RSLC1_Beveridge_Clausen_IMP_DSS_JRmethod_R2.mgf	2437.51134	-1	1568.900534	3	523.974121	633118	1568.89982	523.973883	false	0	1	BS3	138.06807	0	Cas9		0	R.KLINGIR.D	KLINGIR	K(1.00)LINGIR	812.523217	0	669	7	1	K	DKVMKQLKRRRYTGWGRLSRKLINGIRDKQSGKTILDFLKS	669	1	1							Cas9		0	R.SDKNR.G	SDKNR	SDK(1.00)NR	618.308532	0	864
20190410_QExHFX1_RSLC1_Beveridge_Clausen_IMP_DSS_JRmethod_R2	7811	20190410_QExHFX1_RSLC1_Beveridge_Clausen_IMP_DSS_JRmethod_R2.mgf	327	C:\2018_Peptideproject\Data\20190410\20190410_QExHFX1_RSLC1_Beveridge_Clausen_IMP_DSS_JRmethod_R2.mgf	2450.21664	-1	1528.894264	3	510.638698	698340.5625	1528.893672	510.6385	false	0	1	BS3	138.06807	0	Cas9		0	R.LSKSRR.L	LSKSRR	LSK(1.00)SRR	745.455865	0	220	6	3	K	ENPINASGVDAKAILSARLSKSRRLENLIAQLPGEKKNGLF	222	1	1							Cas9		0	R.EKIEK.I	EKIEK	EK(1.00)IEK	645.369736	0	442
20190410_QExHFX1_RSLC1_Beveridge_Clausen_IMP_DSS_JRmethod_R2	7779	20190410_QExHFX1_RSLC1_Beveridge_Clausen_IMP_DSS_JRmethod_R2.mgf	320	C:\2018_Peptideproject\Data\20190410\20190410_QExHFX1_RSLC1_Beveridge_Clausen_IMP_DSS_JRmethod_R2.mgf	2441.69022	-1	1642.935934	3	548.652588	700644.625	1642.936599	548.652809	false	0	1	BS3	138.06807	0	Cas9		0	R.NSDKLIAR.K	NSDKLIAR	NSDK(1.00)LIAR	915.513774	0	1119	8	4	K	TEVQTGGFSKESILPKRNSDKLIARKKDWDPKKYGGFDSPT	1122	1	1							Cas9		0	R.LSKSR.R	LSKSR	LSK(1.00)SR	589.354754	0	220
20190410_QExHFX1_RSLC1_Beveridge_Clausen_IMP_DSS_JRmethod_R2	7775	20190410_QExHFX1_RSLC1_Beveridge_Clausen_IMP_DSS_JRmethod_R2.mgf	318	C:\2018_Peptideproject\Data\20190410\20190410_QExHFX1_RSLC1_Beveridge_Clausen_IMP_DSS_JRmethod_R2.mgf	2440.85508	-1	1642.936226	4	411.741333	623475.25	1642.936599	411.741426	false	0	1	BS3	138.06807	0	Cas9		0	R.NSDKLIAR.K	NSDKLIAR	NSDK(1.00)LIAR	915.513774	0	1119	8	4	K	TEVQTGGFSKESILPKRNSDKLIARKKDWDPKKYGGFDSPT	1122	1	1							Cas9		0	R.LSKSR.R	LSKSR	LSK(1.00)SR	589.354754	0	220
20190410_QExHFX1_RSLC1_Beveridge_Clausen_IMP_DSS_JRmethod_R2	7836	20190410_QExHFX1_RSLC1_Beveridge_Clausen_IMP_DSS_JRmethod_R2.mgf	338	C:\2018_Peptideproject\Data\20190410\20190410_QExHFX1_RSLC1_Beveridge_Clausen_IMP_DSS_JRmethod_R2.mgf	2455.8408	-1	1538.878744	3	513.966858	715003.25	1538.882046	513.967958	false	1	1	BS3	138.06807	0	REV_Cas9		1	K.KIFYDK.E	KIFYDK	K(1.00)IFYDK	812.443236	0	798	6	1	K	LSANRFDEVGSIEVSDFCEKKIFYDKELKQVTKRVNKTFLL	798	1	1							CAH1_HUMAN	sp|CAH1_HUMAN|	0	K.TKGKR.A	TKGKR	TK(0.47)GK(0.53)R	588.370739	0	169
20190410_QExHFX1_RSLC1_Beveridge_Clausen_IMP_DSS_JRmethod_R2	7827	20190410_QExHFX1_RSLC1_Beveridge_Clausen_IMP_DSS_JRmethod_R2.mgf	334	C:\2018_Peptideproject\Data\20190410\20190410_QExHFX1_RSLC1_Beveridge_Clausen_IMP_DSS_JRmethod_R2.mgf	2453.85486	-1	1930.010933	4	483.51001	664739.6875	1930.015973	483.51127	false	0	1	BS3	138.06807	0	Cas9		0	R.DKPIR.E	DKPIR	DK(1.00)PIR	627.370405	0	1303	5	2	K	VILADANLDKVLSAYNKHRDKPIREQAENIIHLFTLTNLGA	1304	1	1							Cas9		0	K.YDENDKLIR.E	YDENDKLIR	YDENDK(1.00)LIR	1164.577497	0	947
20190410_QExHFX1_RSLC1_Beveridge_Clausen_IMP_DSS_JRmethod_R2	7833	20190410_QExHFX1_RSLC1_Beveridge_Clausen_IMP_DSS_JRmethod_R2.mgf	336	C:\2018_Peptideproject\Data\20190410\20190410_QExHFX1_RSLC1_Beveridge_Clausen_IMP_DSS_JRmethod_R2.mgf	2455.37322	-1	1624.924141	4	407.238312	1046267.0625	1624.926035	407.238785	false	1	1	BS3	138.06807	0	REV_Cas9		1	R.KNPLISK.E	KNPLISK	K(1.00)NPLISK	798.496333	0	255	7	1	K	FGGKKYPDWKKRDAIKLDSRKNPLISKESFGGTQVEKKTVI	255	1	1							Cas9		0	K.GQKNSR.E	GQKNSR	GQK(1.00)NSR	688.361631	0	777
20190410_QExHFX1_RSLC1_Beveridge_Clausen_IMP_DSS_JRmethod_R2	7841	20190410_QExHFX1_RSLC1_Beveridge_Clausen_IMP_DSS_JRmethod_R2.mgf	340	C:\2018_Peptideproject\Data\20190410\20190410_QExHFX1_RSLC1_Beveridge_Clausen_IMP_DSS_JRmethod_R2.mgf	2457.04032	-1	1284.704184	3	429.242004	885661.6875	1284.703751	429.24186	false	1	1				REV_Cas9		1	K.EIGEERKbs3ohIR.M	EIGEERKIR	EIGEERKbs3ohIR	1284.703751	0	580	9					1	1	Kbs3oh	7	156.0786347
20190410_QExHFX1_RSLC1_Beveridge_Clausen_IMP_DSS_JRmethod_R2	7753	20190410_QExHFX1_RSLC1_Beveridge_Clausen_IMP_DSS_JRmethod_R2.mgf	314	C:\2018_Peptideproject\Data\20190410\20190410_QExHFX1_RSLC1_Beveridge_Clausen_IMP_DSS_JRmethod_R2.mgf	2434.83486	-1	2129.147946	5	426.836866	729299.375	2129.148049	426.836886	false	0	1	BS3	138.06807	0	Cas9		0	K.KLVDSTDK.A	KLVDSTDK	K(1.00)LVDSTDK	904.486556	0	145	8	1	K	NIVDEVAYHEKYPTIYHLRKKLVDSTDKADLRLIYLALAHM	145	1	1							Cas9		0	K.VLSAYNKHR.D	VLSAYNKHR	VLSAYNK(1.00)HR	1086.593422	0	1294
20190410_QExHFX1_RSLC1_Beveridge_Clausen_IMP_DSS_JRmethod_R2	7855	20190410_QExHFX1_RSLC1_Beveridge_Clausen_IMP_DSS_JRmethod_R2.mgf	350	C:\2018_Peptideproject\Data\20190410\20190410_QExHFX1_RSLC1_Beveridge_Clausen_IMP_DSS_JRmethod_R2.mgf	2459.0322	-1	1585.863058	3	529.628296	871130.6875	1585.864831	529.628887	false	1	1	BS3	138.06807	0	REV_Cas9		1	K.KNISR.H	KNISR	K(1.00)NISR	616.365653	0	1324	5	1	K	TRLTAEATEGSDFLLAGILKKNISRHDTNGLKVKKFSPKVY	1324	1	1							REV_Cas9		1	K.SRGKNDR.S	SRGKNDR	SRGK(1.00)NDR	831.431107	0	503
20190410_QExHFX1_RSLC1_Beveridge_Clausen_IMP_DSS_JRmethod_R2	7849	20190410_QExHFX1_RSLC1_Beveridge_Clausen_IMP_DSS_JRmethod_R2.mgf	345	C:\2018_Peptideproject\Data\20190410\20190410_QExHFX1_RSLC1_Beveridge_Clausen_IMP_DSS_JRmethod_R2.mgf	2458.4148	-1	1540.883566	3	514.635132	3433894.75	1540.8878	514.636543	false	1	1	BS3	138.06807	0	REV_CTRB_BOVIN	sp|CTRB_BOVIN|	1	R.VSGWKR.Y	VSGWKR	VSGWK(1.00)R	731.407853	0	71	6	5	K	CSSVGSAGACIMVDTRVSGWKRYCDTNSVIPLTAQQKLDPK	75	1	1							MYG_HUMAN	sp|MYG_HUMAN|	0	K.FKHLK.S	FKHLK	FK(1.00)HLK	671.411876	0	46
20190410_QExHFX1_RSLC1_Beveridge_Clausen_IMP_DSS_JRmethod_R2	7835	20190410_QExHFX1_RSLC1_Beveridge_Clausen_IMP_DSS_JRmethod_R2.mgf	337	C:\2018_Peptideproject\Data\20190410\20190410_QExHFX1_RSLC1_Beveridge_Clausen_IMP_DSS_JRmethod_R2.mgf	2455.7664	-1	1530.855063	3	511.292297	6106740.5	1530.847784	511.289871	false	0	1	BS3	138.06807	0	Cas9		0	R.LSKSR.R	LSKSR	LSK(1.00)SR	589.354754	0	220	5	3	K	ENPINASGVDAKAILSARLSKSRRLENLIAQLPGEKKNGLF	222	1	1							Cas9		0	R.SDKNRGK.S	SDKNRGK	SDK(1.00)NRGK	803.424959	0	864
20190410_QExHFX1_RSLC1_Beveridge_Clausen_IMP_DSS_JRmethod_R2	7873	20190410_QExHFX1_RSLC1_Beveridge_Clausen_IMP_DSS_JRmethod_R2.mgf	360	C:\2018_Peptideproject\Data\20190410\20190410_QExHFX1_RSLC1_Beveridge_Clausen_IMP_DSS_JRmethod_R2.mgf	2462.62416	-1	1243.674917	3	415.565582	1883014.625	1243.671339	415.56439	false	1	1				REV_Cas9		1	R.EKVYFQFKR.D	EKVYFQFKR	EKVYFQFKR	1243.671339	0	393	9					1	1
20190410_QExHFX1_RSLC1_Beveridge_Clausen_IMP_DSS_JRmethod_R2	7829	20190410_QExHFX1_RSLC1_Beveridge_Clausen_IMP_DSS_JRmethod_R2.mgf	335	C:\2018_Peptideproject\Data\20190410\20190410_QExHFX1_RSLC1_Beveridge_Clausen_IMP_DSS_JRmethod_R2.mgf	2454.29568	-1	1442.866019	3	481.962616	678269.75	1442.868126	481.963318	false	1	1	BS3	138.06807	0	Cas9		0	R.LSKSR.R	LSKSR	LSK(1.00)SR	589.354754	0	220	5	3	K	ENPINASGVDAKAILSARLSKSRRLENLIAQLPGEKKNGLF	222	1	1							REV_CRP_HUMAN	sp|CRP_HUMAN|	1	K.GLKRSR.V	GLKRSR	GLK(1.00)RSR	715.445301	0	85
20190410_QExHFX1_RSLC1_Beveridge_Clausen_IMP_DSS_JRmethod_R2	7881	20190410_QExHFX1_RSLC1_Beveridge_Clausen_IMP_DSS_JRmethod_R2.mgf	366	C:\2018_Peptideproject\Data\20190410\20190410_QExHFX1_RSLC1_Beveridge_Clausen_IMP_DSS_JRmethod_R2.mgf	2463.76362	-1	1680.882515	4	421.227905	948237.6875	1680.876977	421.226521	false	1	1	BS3	138.06807	0	REV_Cas9		1	K.QVTKR.V	QVTKR	QVTK(1.00)R	630.381304	0	807	5	4	K	EVSDFCEKKIFYDKELKQVTKRVNKTFLLDVIKKAQEGSLF	810	1	1							Cas9		0	K.MKNYWR.Q	MKNYWR	MK(1.00)NYWR	912.427603	0	883
20190410_QExHFX1_RSLC1_Beveridge_Clausen_IMP_DSS_JRmethod_R2	7871	20190410_QExHFX1_RSLC1_Beveridge_Clausen_IMP_DSS_JRmethod_R2.mgf	359	C:\2018_Peptideproject\Data\20190410\20190410_QExHFX1_RSLC1_Beveridge_Clausen_IMP_DSS_JRmethod_R2.mgf	2462.18454	-1	1443.820914	3	482.280914	2453316.5	1443.815757	482.279195	false	1	1	BS3	138.06807	0	REV_Cas9		1	K.QVTKR.V	QVTKR	QVTK(1.00)R	630.381304	0	807	5	4	K	EVSDFCEKKIFYDKELKQVTKRVNKTFLLDVIKKAQEGSLF	810	1	1							REV_Cas9		1	K.TGSKQR.D	TGSKQR	TGSK(1.00)QR	675.366382	0	692
20190410_QExHFX1_RSLC1_Beveridge_Clausen_IMP_DSS_JRmethod_R2	7869	20190410_QExHFX1_RSLC1_Beveridge_Clausen_IMP_DSS_JRmethod_R2.mgf	358	C:\2018_Peptideproject\Data\20190410\20190410_QExHFX1_RSLC1_Beveridge_Clausen_IMP_DSS_JRmethod_R2.mgf	2461.76682	-1	1329.782736	3	444.268188	1697713.125	1329.786748	444.269526	false	0	1	BS3	138.06807	0	Cas9		0	K.GKSKK.L	GKSKK	GK(0.54)SK(0.46)K	546.348941	0	1156	5	2	K	GFDSPTVAYSVLVVAKVEKGKSKKLKSVKELLGITIMERSS	1157	1	1							Cas9		0	R.EKIEK.I	EKIEK	EK(1.00)IEK	645.369736	0	442
20190410_QExHFX1_RSLC1_Beveridge_Clausen_IMP_DSS_JRmethod_R2	7846	20190410_QExHFX1_RSLC1_Beveridge_Clausen_IMP_DSS_JRmethod_R2.mgf	343	C:\2018_Peptideproject\Data\20190410\20190410_QExHFX1_RSLC1_Beveridge_Clausen_IMP_DSS_JRmethod_R2.mgf	2457.93582	-1	1641.927071	4	411.489044	143923152	1641.920222	411.487332	false	0	1	BS3	138.06807	0	Cas9		0	R.KKDWDPK.K	KKDWDPK	K(0.39)K(0.61)DWDPK	915.481412	0	1127	7	2	K	GFSKESILPKRNSDKLIARKKDWDPKKYGGFDSPTVAYSVL	1128	1	1							CAH1_HUMAN	sp|CAH1_HUMAN|	0	K.TKGKR.A	TKGKR	TK(0.41)GK(0.59)R	588.370739	0	169
20190410_QExHFX1_RSLC1_Beveridge_Clausen_IMP_DSS_JRmethod_R2	7813	20190410_QExHFX1_RSLC1_Beveridge_Clausen_IMP_DSS_JRmethod_R2.mgf	328	C:\2018_Peptideproject\Data\20190410\20190410_QExHFX1_RSLC1_Beveridge_Clausen_IMP_DSS_JRmethod_R2.mgf	2450.66058	-1	1555.904605	3	519.642145	945544.1875	1555.908585	519.643472	false	1	1	BS3	138.06807	0	REV_CAH1_HUMAN	sp|CAH1_HUMAN|	1	R.KAKbs3ohGK.T	KAKGK	K(1.00)AKbs3ohGK	686.432662	0	88	5	1	K	TWFDLSSPLLTSPDFNTFPRKAKGKTIAQLADLKVQKLPNA	88	1	1	Kbs3oh	3	156.0786347				REV_CTRB_BOVIN	sp|CTRB_BOVIN|	1	R.VSGWKR.Y	VSGWKR	VSGWK(1.00)R	731.407853	0	71
20190410_QExHFX1_RSLC1_Beveridge_Clausen_IMP_DSS_JRmethod_R2	7905	20190410_QExHFX1_RSLC1_Beveridge_Clausen_IMP_DSS_JRmethod_R2.mgf	379	C:\2018_Peptideproject\Data\20190410\20190410_QExHFX1_RSLC1_Beveridge_Clausen_IMP_DSS_JRmethod_R2.mgf	2468.56794	-1	1644.003487	4	412.008148	173360912	1643.99741	412.006629	false	1	1	BS3	138.06807	0	REV_CTRB_BOVIN	sp|CTRB_BOVIN|	1	K.NFKVGK.I	NFKVGK	NFK(1.00)VGK	691.401705	0	156	6	3	K	KLLLTIDRNVTLISKFPKNFKVGKILVQTDETELGQDFEGA	158	1	1							Cas9		0	K.VTVKQLK.E	VTVKQLK	VTVK(1.00)QLK	814.527634	0	563
20190410_QExHFX1_RSLC1_Beveridge_Clausen_IMP_DSS_JRmethod_R2	7817	20190410_QExHFX1_RSLC1_Beveridge_Clausen_IMP_DSS_JRmethod_R2.mgf	330	C:\2018_Peptideproject\Data\20190410\20190410_QExHFX1_RSLC1_Beveridge_Clausen_IMP_DSS_JRmethod_R2.mgf	2451.4974	-1	1672.987352	3	558.669727	622845.9375	1672.983549	558.668459	false	0	1	BS3	138.06807	0	Cas9		0	K.SKKLKSVK.E	SKKLKSVK	SK(0.16)K(0.16)LK(0.67)SVK	916.606946	0	1158	8	5	K	TVAYSVLVVAKVEKGKSKKLKSVKELLGITIMERSSFEKNP	1162	1	1							Cas9		0	R.SDKNR.G	SDKNR	SDK(1.00)NR	618.308532	0	864
20190410_QExHFX1_RSLC1_Beveridge_Clausen_IMP_DSS_JRmethod_R2	7854	20190410_QExHFX1_RSLC1_Beveridge_Clausen_IMP_DSS_JRmethod_R2.mgf	349	C:\2018_Peptideproject\Data\20190410\20190410_QExHFX1_RSLC1_Beveridge_Clausen_IMP_DSS_JRmethod_R2.mgf	2458.9578	-1	1626.914572	3	543.312134	1126378	1626.916533	543.312787	false	1	1	BS3	138.06807	0	REV_Cas9		1	K.IEKIR.E	IEKIR	IEK(1.00)IR	657.417355	0	927	5	3	K	SNRGALPGVYYPRIFTLKIEKIRENKDLFPYFDERRQLIAH	929	1	1							REV_Cas9		1	K.SRGKNDR.S	SRGKNDR	SRGK(1.00)NDR	831.431107	0	503
20190410_QExHFX1_RSLC1_Beveridge_Clausen_IMP_DSS_JRmethod_R2	7688	20190410_QExHFX1_RSLC1_Beveridge_Clausen_IMP_DSS_JRmethod_R2.mgf	288	C:\2018_Peptideproject\Data\20190410\20190410_QExHFX1_RSLC1_Beveridge_Clausen_IMP_DSS_JRmethod_R2.mgf	2420.11716	-1	2013.07563	4	504.276184	397437.5625	2013.075553	504.276165	false	1	1	BS3	138.06807	0	Cas9		0	R.KKDWDPKK.Y	KKDWDPKK	K(0.28)K(0.34)DWDPK(0.38)K	1043.576375	0	1127	8	7	K	SILPKRNSDKLIARKKDWDPKKYGGFDSPTVAYSVLVVAKV	1133	1	1							REV_Cas9		1	K.SRGKNDR.S	SRGKNDR	SRGK(1.00)NDR	831.431107	0	503
20190410_QExHFX1_RSLC1_Beveridge_Clausen_IMP_DSS_JRmethod_R2	7742	20190410_QExHFX1_RSLC1_Beveridge_Clausen_IMP_DSS_JRmethod_R2.mgf	313	C:\2018_Peptideproject\Data\20190410\20190410_QExHFX1_RSLC1_Beveridge_Clausen_IMP_DSS_JRmethod_R2.mgf	2431.52244	-1	2130.147896	4	533.54425	586014.0625	2130.153183	533.545572	false	0	1	BS3	138.06807	0	Cas9		0	R.KKbs3ohLVDSTDK.A	KKLVDSTDK	K(1.00)Kbs3ohLVDSTDK	1188.660154	0	144	9	1	K	GNIVDEVAYHEKYPTIYHLRKKLVDSTDKADLRLIYLALAH	144	1	1	Kbs3oh	2	156.0786347				Cas9		0	R.SDKNRGK.S	SDKNRGK	SDK(1.00)NRGK	803.424959	0	864
20190410_QExHFX1_RSLC1_Beveridge_Clausen_IMP_DSS_JRmethod_R2	7742	20190410_QExHFX1_RSLC1_Beveridge_Clausen_IMP_DSS_JRmethod_R2.mgf	313	C:\2018_Peptideproject\Data\20190410\20190410_QExHFX1_RSLC1_Beveridge_Clausen_IMP_DSS_JRmethod_R2.mgf	2431.52244	-1	2130.147896	4	533.54425	586014.0625	2130.153183	533.545572	false	0	1	BS3	138.06807	0	Cas9		0	R.Kbs3ohKLVDSTDK.A	KKLVDSTDK	Kbs3ohK(1.00)LVDSTDK	1188.660154	0	144	9	2	K	NIVDEVAYHEKYPTIYHLRKKLVDSTDKADLRLIYLALAHM	145	1	1	Kbs3oh	1	156.0786347				Cas9		0	R.SDKNRGK.S	SDKNRGK	SDK(1.00)NRGK	803.424959	0	864
20190410_QExHFX1_RSLC1_Beveridge_Clausen_IMP_DSS_JRmethod_R2	7914	20190410_QExHFX1_RSLC1_Beveridge_Clausen_IMP_DSS_JRmethod_R2.mgf	383	C:\2018_Peptideproject\Data\20190410\20190410_QExHFX1_RSLC1_Beveridge_Clausen_IMP_DSS_JRmethod_R2.mgf	2470.49268	-1	1626.913399	4	407.735626	1140441.875	1626.909323	407.734607	false	1	1	BS3	138.06807	0	Cas9		0	R.KKDWDPK.K	KKDWDPK	K(0.39)K(0.61)DWDPK	915.481412	0	1127	7	2	K	GFSKESILPKRNSDKLIARKKDWDPKKYGGFDSPTVAYSVL	1128	1	1							REV_Cas9		1	K.SAIKR.M	SAIKR	SAIK(1.00)R	573.35984	0	345
20190410_QExHFX1_RSLC1_Beveridge_Clausen_IMP_DSS_JRmethod_R2	7657	20190410_QExHFX1_RSLC1_Beveridge_Clausen_IMP_DSS_JRmethod_R2.mgf	268	C:\2018_Peptideproject\Data\20190410\20190410_QExHFX1_RSLC1_Beveridge_Clausen_IMP_DSS_JRmethod_R2.mgf	2415.0723	-1	2129.146725	3	710.722852	301028.90625	2129.148049	710.723293	false	0	1	BS3	138.06807	0	Cas9		0	K.VLSAYNKHR.D	VLSAYNKHR	VLSAYNK(1.00)HR	1086.593422	0	1294	9	7	K	FSKRVILADANLDKVLSAYNKHRDKPIREQAENIIHLFTLT	1300	1	1							Cas9		0	K.KLVDSTDK.A	KLVDSTDK	K(1.00)LVDSTDK	904.486556	0	145
20190410_QExHFX1_RSLC1_Beveridge_Clausen_IMP_DSS_JRmethod_R2	7689	20190410_QExHFX1_RSLC1_Beveridge_Clausen_IMP_DSS_JRmethod_R2.mgf	289	C:\2018_Peptideproject\Data\20190410\20190410_QExHFX1_RSLC1_Beveridge_Clausen_IMP_DSS_JRmethod_R2.mgf	2420.19234	-1	2102.030299	3	701.684043	644303.375	2102.035388	701.685739	false	1	1	BS3	138.06807	0	REV_Cas9		1	K.RDFDSVKLK.S	RDFDSVKLK	RDFDSVK(1.00)LK	1106.608403	0	401	9	7	K	HYNNIREKVYFQFKRDFDSVKLKSLTIKVVREIKLDNEDKY	407	1	1							REV_Cas9		1	K.KYDMSAAG.-	KYDMSAAG	K(1.00)YDMSAAG	857.358915	0	1365
20190410_QExHFX1_RSLC1_Beveridge_Clausen_IMP_DSS_JRmethod_R2	7704	20190410_QExHFX1_RSLC1_Beveridge_Clausen_IMP_DSS_JRmethod_R2.mgf	298	C:\2018_Peptideproject\Data\20190410\20190410_QExHFX1_RSLC1_Beveridge_Clausen_IMP_DSS_JRmethod_R2.mgf	2422.78656	-1	2029.058829	4	508.271984	596209	2029.052025	508.270283	false	1	1	BS3	138.06807	0	Cas9		0	R.KDFQFYK.V	KDFQFYK	K(1.00)DFQFYK	974.486164	0	972	7	1	K	KLIREVKVITLKSKLVSDFRKDFQFYKVREINNYHHAHDAY	972	1	1							REV_Cas9		1	R.DAIKLDSR.K	DAIKLDSR	DAIK(1.00)LDSR	916.49779	0	247
20190410_QExHFX1_RSLC1_Beveridge_Clausen_IMP_DSS_JRmethod_R2	7698	20190410_QExHFX1_RSLC1_Beveridge_Clausen_IMP_DSS_JRmethod_R2.mgf	295	C:\2018_Peptideproject\Data\20190410\20190410_QExHFX1_RSLC1_Beveridge_Clausen_IMP_DSS_JRmethod_R2.mgf	2421.51618	-1	2082.024605	4	521.513428	790629.125	2082.024429	521.513384	false	1	1	BS3	138.06807	0	REV_MYG_HUMAN	sp|MYG_HUMAN|	1	K.HKFDK.F	HKFDK	HK(1.00)FDK	673.354755	0	107	5	2	K	AGKKHLDESKAMEDEKSLKHKFDKFELTEPHKGFRLILVEQ	108	1	1							AMYS_HUMAN	sp|AMYS_HUMAN|	0	K.WNGEKMSYLK.N	WNGEKMSYLK	WNGEK(1.00)MSYLK	1270.601604	0	284
20190410_QExHFX1_RSLC1_Beveridge_Clausen_IMP_DSS_JRmethod_R2	7792	20190410_QExHFX1_RSLC1_Beveridge_Clausen_IMP_DSS_JRmethod_R2.mgf	323	C:\2018_Peptideproject\Data\20190410\20190410_QExHFX1_RSLC1_Beveridge_Clausen_IMP_DSS_JRmethod_R2.mgf	2445.14514	-1	2129.14841	3	710.723413	3573709.75	2129.148049	710.723293	true	0	1	BS3	138.06807	0	Cas9		0	K.VLSAYNKHR.D	VLSAYNKHR	VLSAYNK(1.00)HR	1086.593422	0	1294	9	7	K	FSKRVILADANLDKVLSAYNKHRDKPIREQAENIIHLFTLT	1300	1	1							Cas9		0	K.KLVDSTDK.A	KLVDSTDK	K(1.00)LVDSTDK	904.486556	0	145
20190410_QExHFX1_RSLC1_Beveridge_Clausen_IMP_DSS_JRmethod_R2	7684	20190410_QExHFX1_RSLC1_Beveridge_Clausen_IMP_DSS_JRmethod_R2.mgf	285	C:\2018_Peptideproject\Data\20190410\20190410_QExHFX1_RSLC1_Beveridge_Clausen_IMP_DSS_JRmethod_R2.mgf	2419.64016	-1	2057.063925	3	686.695251	98265056	2057.062196	686.694675	false	1	1	BS3	138.06807	0	REV_AMYS_HUMAN	sp|AMYS_HUMAN|	1	K.LAGKYFETR.V	LAGKYFETR	LAGK(1.00)YFETR	1083.57129	0	236	9	4	K	NLYSKMEGNKRWIVTGKLAGKYFETRVGNGFYDSKSIPEGG	239	1	1							REV_Cas9		1	K.KYPDWK.K	KYPDWK	K(1.00)YPDWK	835.422835	0	239
20190410_QExHFX1_RSLC1_Beveridge_Clausen_IMP_DSS_JRmethod_R2	7819	20190410_QExHFX1_RSLC1_Beveridge_Clausen_IMP_DSS_JRmethod_R2.mgf	331	C:\2018_Peptideproject\Data\20190410\20190410_QExHFX1_RSLC1_Beveridge_Clausen_IMP_DSS_JRmethod_R2.mgf	2451.93852	-1	1661.894858	3	554.972229	678609.1875	1661.888936	554.970255	false	0	1				SRPP_HEVBR	sp|SRPP_HEVBR|	0	K.AEQYAVITWRALNK.L	AEQYAVITWRALNK	AEQYAVITWRALNK	1661.888936	0	134	14					1	1
20190410_QExHFX1_RSLC1_Beveridge_Clausen_IMP_DSS_JRmethod_R2	7868	20190410_QExHFX1_RSLC1_Beveridge_Clausen_IMP_DSS_JRmethod_R2.mgf	357	C:\2018_Peptideproject\Data\20190410\20190410_QExHFX1_RSLC1_Beveridge_Clausen_IMP_DSS_JRmethod_R2.mgf	2461.69272	-1	1531.859305	3	511.627045	9567206	1531.861661	511.62783	false	1	1	BS3	138.06807	0	REV_Cas9		1	R.KIRMR.E	KIRMR	K(1.00)IRMR	718.427209	0	586	5	1	K	NEVPHKELIQSGLKEIGEERKIRMRESKNQKGQTTQNREAM	586	1	1							REV_Cas9		1	K.TGSKQR.D	TGSKQR	TGSK(1.00)QR	675.366382	0	692
20190410_QExHFX1_RSLC1_Beveridge_Clausen_IMP_DSS_JRmethod_R2	6560	20190410_QExHFX1_RSLC1_Beveridge_Clausen_IMP_DSS_JRmethod_R2.mgf	89	C:\2018_Peptideproject\Data\20190410\20190410_QExHFX1_RSLC1_Beveridge_Clausen_IMP_DSS_JRmethod_R2.mgf	2103.70152	-1	1955.05829	4	489.771849	1153674.625	1955.057503	489.771652	false	0	1	BS3	138.06807	0	Cas9		0	K.LKGSPEDNEQK.Q	LKGSPEDNEQK	LK(1.00)GSPEDNEQK	1243.60444	0	1249	11	2	K	LALPSKYVNFLYLASHYEKLKGSPEDNEQKQLFVEQHKHYL	1250	1	1							Cas9		0	K.LKSVK.E	LKSVK	LK(1.00)SVK	573.384992	0	1161
20190410_QExHFX1_RSLC1_Beveridge_Clausen_IMP_DSS_JRmethod_R2	7797	20190410_QExHFX1_RSLC1_Beveridge_Clausen_IMP_DSS_JRmethod_R2.mgf	325	C:\2018_Peptideproject\Data\20190410\20190410_QExHFX1_RSLC1_Beveridge_Clausen_IMP_DSS_JRmethod_R2.mgf	2446.23762	-1	1357.806505	3	453.609445	1261671.375	1357.804129	453.608653	false	1	1	BS3	138.06807	0	Cas9		0	R.LSKSR.R	LSKSR	LSK(1.00)SR	589.354754	0	220	5	3	K	ENPINASGVDAKAILSARLSKSRRLENLIAQLPGEKKNGLF	222	1	1							REV_Cas9		1	K.QVTKR.V	QVTKR	QVTK(1.00)R	630.381304	0	807
20190410_QExHFX1_RSLC1_Beveridge_Clausen_IMP_DSS_JRmethod_R2	7917	20190410_QExHFX1_RSLC1_Beveridge_Clausen_IMP_DSS_JRmethod_R2.mgf	384	C:\2018_Peptideproject\Data\20190410\20190410_QExHFX1_RSLC1_Beveridge_Clausen_IMP_DSS_JRmethod_R2.mgf	2471.14044	-1	1642.936348	4	411.741364	130144400	1642.936599	411.741426	false	0	1	BS3	138.06807	0	Cas9		0	R.NSDKLIAR.K	NSDKLIAR	NSDK(1.00)LIAR	915.513774	0	1119	8	4	K	TEVQTGGFSKESILPKRNSDKLIARKKDWDPKKYGGFDSPT	1122	1	1							Cas9		0	R.LSKSR.R	LSKSR	LSK(1.00)SR	589.354754	0	220
20190410_QExHFX1_RSLC1_Beveridge_Clausen_IMP_DSS_JRmethod_R2	7994	20190410_QExHFX1_RSLC1_Beveridge_Clausen_IMP_DSS_JRmethod_R2.mgf	399	C:\2018_Peptideproject\Data\20190410\20190410_QExHFX1_RSLC1_Beveridge_Clausen_IMP_DSS_JRmethod_R2.mgf	2492.3136	-1	1523.823934	3	508.948588	697442.625	1523.823528	508.948452	false	0	1	BS3	138.06807	0	Cas9		0	K.EDYFKK.I	EDYFKK	EDYFK(1.00)K	828.401765	0	570	6	5	K	DLLFKTNRKVTVKQLKEDYFKKIECFDSVEISGVEDRFNAS	574	1	1							Cas9		0	K.VPSKK.F	VPSKK	VPSK(1.00)K	557.353692	0	31
20190410_QExHFX1_RSLC1_Beveridge_Clausen_IMP_DSS_JRmethod_R2	7953	20190410_QExHFX1_RSLC1_Beveridge_Clausen_IMP_DSS_JRmethod_R2.mgf	392	C:\2018_Peptideproject\Data\20190410\20190410_QExHFX1_RSLC1_Beveridge_Clausen_IMP_DSS_JRmethod_R2.mgf	2480.62272	-1	1528.892813	3	510.638214	658974.3125	1528.893672	510.6385	false	1	1	BS3	138.06807	0	REV_Cas9		1	R.RLKSSR.L	RLKSSR	RLK(1.00)SSR	745.455865	0	1148	6	3	K	GFLGKKNEGPLQAILNERRLKSSRLASLIKAADVGSANIPN	1150	1	1							Cas9		0	R.EKIEK.I	EKIEK	EK(1.00)IEK	645.369736	0	442
20190410_QExHFX1_RSLC1_Beveridge_Clausen_IMP_DSS_JRmethod_R2	7997	20190410_QExHFX1_RSLC1_Beveridge_Clausen_IMP_DSS_JRmethod_R2.mgf	400	C:\2018_Peptideproject\Data\20190410\20190410_QExHFX1_RSLC1_Beveridge_Clausen_IMP_DSS_JRmethod_R2.mgf	2493.0765	-1	1756.978829	4	440.251984	596519.9375	1756.979527	440.252158	false	1	1	BS3	138.06807	0	Cas9		0	K.RNSDKLIAR.K	RNSDKLIAR	RNSDK(1.00)LIAR	1071.614885	0	1118	9	5	K	TEVQTGGFSKESILPKRNSDKLIARKKDWDPKKYGGFDSPT	1122	1	1							REV_Cas9		1	K.SKGEK.V	SKGEK	SK(1.00)GEK	547.296571	0	216
20190410_QExHFX1_RSLC1_Beveridge_Clausen_IMP_DSS_JRmethod_R2	7853	20190410_QExHFX1_RSLC1_Beveridge_Clausen_IMP_DSS_JRmethod_R2.mgf	348	C:\2018_Peptideproject\Data\20190410\20190410_QExHFX1_RSLC1_Beveridge_Clausen_IMP_DSS_JRmethod_R2.mgf	2458.88328	-1	1641.927572	3	548.316467	156212320	1641.927433	548.316421	false	1	1	BS3	138.06807	0	Cas9		0	K.GQKNSRER.M	GQKNSRER	GQK(1.00)NSRER	973.505335	0	777	8	3	K	KPENIVIEMARENQTTQKGQKNSRERMKRIEEGIKELGSQI	779	1	1							REV_CAH1_HUMAN	sp|CAH1_HUMAN|	1	R.KAKGK.T	KAKGK	K(0.00)AK(1.00)GK	530.354027	0	88
20190410_QExHFX1_RSLC1_Beveridge_Clausen_IMP_DSS_JRmethod_R2	7908	20190410_QExHFX1_RSLC1_Beveridge_Clausen_IMP_DSS_JRmethod_R2.mgf	381	C:\2018_Peptideproject\Data\20190410\20190410_QExHFX1_RSLC1_Beveridge_Clausen_IMP_DSS_JRmethod_R2.mgf	2469.0834	-1	2084.128927	3	695.716919	573569.875	2084.122562	695.714797	false	0	1	BS3	138.06807	0	Cas9		0	K.DNREKIEK.I	DNREKIEK	DNREK(1.00)IEK	1030.540717	0	439	8	5	K	LHAILRRQEDFYPFLKDNREKIEKILTFRIPYYVGPLARGN	443	1	1							Cas9		0	R.NSDKLIAR.K	NSDKLIAR	NSDK(1.00)LIAR	915.513774	0	1119
20190410_QExHFX1_RSLC1_Beveridge_Clausen_IMP_DSS_JRmethod_R2	7663	20190410_QExHFX1_RSLC1_Beveridge_Clausen_IMP_DSS_JRmethod_R2.mgf	272	C:\2018_Peptideproject\Data\20190410\20190410_QExHFX1_RSLC1_Beveridge_Clausen_IMP_DSS_JRmethod_R2.mgf	2415.97488	-1	2001.047354	3	668.023061	609549.1875	2001.049076	668.023635	false	0	1				K1C15_SHEEP	sp|K1C15_SHEEP|	0	K.TTDELRDKILAAAIDNSR.V	TTDELRDKILAAAIDNSR	TTDELRDKILAAAIDNSR	2001.049076	0	157	18					1	1
20190410_QExHFX1_RSLC1_Beveridge_Clausen_IMP_DSS_JRmethod_R2	7697	20190410_QExHFX1_RSLC1_Beveridge_Clausen_IMP_DSS_JRmethod_R2.mgf	294	C:\2018_Peptideproject\Data\20190410\20190410_QExHFX1_RSLC1_Beveridge_Clausen_IMP_DSS_JRmethod_R2.mgf	2421.44106	-1	4044.88402	6	675.154613	564164.5	4044.880824	675.15408	false	1	1	BS3	138.06807	0	REV_RETBP_HUMAN	sp|RETBP_HUMAN|	1	K.MKFAPDETDTFTGVMDACVDWNNLRLR.V	MKFAPDETDTFTGVMDACVDWNNLRLR	MK(1.00)FAPDETDTFTGVMDACVDWNNLRLR	3233.457999	0	97	27	2	K	IWHDDNKGQLFSAVGWKYKMKFAPDETDTFTGVMDACVDWN	98	1	1							REV_MYG_HUMAN	sp|MYG_HUMAN|	1	K.HKFDK.F	HKFDK	HK(1.00)FDK	673.354755	0	107
20190410_QExHFX1_RSLC1_Beveridge_Clausen_IMP_DSS_JRmethod_R2	7740	20190410_QExHFX1_RSLC1_Beveridge_Clausen_IMP_DSS_JRmethod_R2.mgf	312	C:\2018_Peptideproject\Data\20190410\20190410_QExHFX1_RSLC1_Beveridge_Clausen_IMP_DSS_JRmethod_R2.mgf	2431.08162	-1	1971.037911	4	493.766754	579957	1971.038682	493.766947	false	0	1	BS3	138.06807	0	Cas9		0	K.EDYFKK.I	EDYFKK	EDYFK(1.00)K	828.401765	0	570	6	5	K	DLLFKTNRKVTVKQLKEDYFKKIECFDSVEISGVEDRFNAS	574	1	1							K1C15_SHEEP	sp|K1C15_SHEEP|	0	K.MLLDIKTR.L	MLLDIKTR	MLLDIK(1.00)TR	1004.568847	0	389
20190410_QExHFX1_RSLC1_Beveridge_Clausen_IMP_DSS_JRmethod_R2	7804	20190410_QExHFX1_RSLC1_Beveridge_Clausen_IMP_DSS_JRmethod_R2.mgf	326	C:\2018_Peptideproject\Data\20190410\20190410_QExHFX1_RSLC1_Beveridge_Clausen_IMP_DSS_JRmethod_R2.mgf	2448.17082	-1	1844.977438	3	615.999756	959762.125	1844.977812	615.999881	false	0	1	BS3	138.06807	0	Cas9		0	K.APLSASMIKR.Y	APLSASMIKR	APLSASMIK(1.00)R	1088.60121	0	319	10	9	K	SDILRVNTEITKAPLSASMIKRYDEHHQDLTLLKALVRQQL	327	1	1							Cas9		0	R.SDKNR.G	SDKNR	SDK(1.00)NR	618.308532	0	864
20190410_QExHFX1_RSLC1_Beveridge_Clausen_IMP_DSS_JRmethod_R2	7896	20190410_QExHFX1_RSLC1_Beveridge_Clausen_IMP_DSS_JRmethod_R2.mgf	375	C:\2018_Peptideproject\Data\20190410\20190410_QExHFX1_RSLC1_Beveridge_Clausen_IMP_DSS_JRmethod_R2.mgf	2466.54768	-1	1624.901863	3	542.641231	776910.9375	1624.904907	542.642245	false	0	1	BS3	138.06807	0	Cas9		0	K.KDWDPK.K	KDWDPK	K(1.00)DWDPK	787.386449	0	1128	6	1	K	GFSKESILPKRNSDKLIARKKDWDPKKYGGFDSPTVAYSVL	1128	1	1							Cas9		0	K.QLKRR.R	QLKRR	QLK(1.00)RR	699.450387	0	654
20190410_QExHFX1_RSLC1_Beveridge_Clausen_IMP_DSS_JRmethod_R2	7972	20190410_QExHFX1_RSLC1_Beveridge_Clausen_IMP_DSS_JRmethod_R2.mgf	396	C:\2018_Peptideproject\Data\20190410\20190410_QExHFX1_RSLC1_Beveridge_Clausen_IMP_DSS_JRmethod_R2.mgf	2485.86222	-1	1563.909994	3	522.310608	664451.3125	1563.909657	522.310495	false	1	1	BS3	138.06807	0	REV_MYG_HUMAN	sp|MYG_HUMAN|	1	K.SLKHK.F	SLKHK	SLK(1.00)HK	611.37549	0	104	5	3	K	VTAGKKHLDESKAMEDEKSLKHKFDKFELTEPHKGFRLILV	106	1	1							REV_Cas9		1	R.DIGNIKR.L	DIGNIKR	DIGNIK(1.00)R	814.466096	0	698
20190410_QExHFX1_RSLC1_Beveridge_Clausen_IMP_DSS_JRmethod_R2	7673	20190410_QExHFX1_RSLC1_Beveridge_Clausen_IMP_DSS_JRmethod_R2.mgf	278	C:\2018_Peptideproject\Data\20190410\20190410_QExHFX1_RSLC1_Beveridge_Clausen_IMP_DSS_JRmethod_R2.mgf	2417.7732	-1	2042.064522	4	511.523407	634593.25	2042.065916	511.523755	false	1	1				REV_Cas9		1	R.KYLKQMKVDDFLHAYK.T	KYLKQMKVDDFLHAYK	KYLKQMKVDDFLHAYK	2042.065916	0	716	16					1	1
20190410_QExHFX1_RSLC1_Beveridge_Clausen_IMP_DSS_JRmethod_R2	7911	20190410_QExHFX1_RSLC1_Beveridge_Clausen_IMP_DSS_JRmethod_R2.mgf	382	C:\2018_Peptideproject\Data\20190410\20190410_QExHFX1_RSLC1_Beveridge_Clausen_IMP_DSS_JRmethod_R2.mgf	2469.73038	-1	2058.071532	3	687.03112	2895720.5	2058.070527	687.030785	true	0	1	BS3	138.06807	0	Cas9		0	K.LVDSTDKADLR.L	LVDSTDKADLR	LVDSTDK(1.00)ADLR	1231.640825	0	146	11	7	K	YHEKYPTIYHLRKKLVDSTDKADLRLIYLALAHMIKFRGHF	152	1	1							Cas9		0	K.GQKNSR.E	GQKNSR	GQK(1.00)NSR	688.361631	0	777
20190410_QExHFX1_RSLC1_Beveridge_Clausen_IMP_DSS_JRmethod_R2	8026	20190410_QExHFX1_RSLC1_Beveridge_Clausen_IMP_DSS_JRmethod_R2.mgf	409	C:\2018_Peptideproject\Data\20190410\20190410_QExHFX1_RSLC1_Beveridge_Clausen_IMP_DSS_JRmethod_R2.mgf	2500.26108	-1	1357.80657	3	453.609467	661300.625	1357.804129	453.608653	false	1	1	BS3	138.06807	0	Cas9		0	R.LSKSR.R	LSKSR	LSK(1.00)SR	589.354754	0	220	5	3	K	ENPINASGVDAKAILSARLSKSRRLENLIAQLPGEKKNGLF	222	1	1							REV_Cas9		1	K.QVTKR.V	QVTKR	QVTK(1.00)R	630.381304	0	807
20190410_QExHFX1_RSLC1_Beveridge_Clausen_IMP_DSS_JRmethod_R2	7919	20190410_QExHFX1_RSLC1_Beveridge_Clausen_IMP_DSS_JRmethod_R2.mgf	385	C:\2018_Peptideproject\Data\20190410\20190410_QExHFX1_RSLC1_Beveridge_Clausen_IMP_DSS_JRmethod_R2.mgf	2471.58126	-1	2130.154	4	533.545776	590918.1875	2130.153183	533.545572	false	0	1	BS3	138.06807	0	Cas9		0	R.KKbs3ohLVDSTDK.A	KKLVDSTDK	K(1.00)Kbs3ohLVDSTDK	1188.660154	0	144	9	1	K	GNIVDEVAYHEKYPTIYHLRKKLVDSTDKADLRLIYLALAH	144	1	1	Kbs3oh	2	156.0786347				Cas9		0	R.SDKNRGK.S	SDKNRGK	SDK(1.00)NRGK	803.424959	0	864
20190410_QExHFX1_RSLC1_Beveridge_Clausen_IMP_DSS_JRmethod_R2	8013	20190410_QExHFX1_RSLC1_Beveridge_Clausen_IMP_DSS_JRmethod_R2.mgf	405	C:\2018_Peptideproject\Data\20190410\20190410_QExHFX1_RSLC1_Beveridge_Clausen_IMP_DSS_JRmethod_R2.mgf	2497.16628	-1	1756.97933	3	586.667053	599410.375	1756.979527	586.667119	false	1	1	BS3	138.06807	0	Cas9		0	K.RNSDKLIAR.K	RNSDKLIAR	RNSDK(1.00)LIAR	1071.614885	0	1118	9	5	K	TEVQTGGFSKESILPKRNSDKLIARKKDWDPKKYGGFDSPT	1122	1	1							REV_Cas9		1	K.SKGEK.V	SKGEK	SK(1.00)GEK	547.296571	0	216
20190410_QExHFX1_RSLC1_Beveridge_Clausen_IMP_DSS_JRmethod_R2	7945	20190410_QExHFX1_RSLC1_Beveridge_Clausen_IMP_DSS_JRmethod_R2.mgf	391	C:\2018_Peptideproject\Data\20190410\20190410_QExHFX1_RSLC1_Beveridge_Clausen_IMP_DSS_JRmethod_R2.mgf	2478.2583	-1	1844.977621	3	615.999817	1382640.625	1844.977812	615.999881	false	0	1	BS3	138.06807	0	Cas9		0	K.APLSASMIKR.Y	APLSASMIKR	APLSASMIK(1.00)R	1088.60121	0	319	10	9	K	SDILRVNTEITKAPLSASMIKRYDEHHQDLTLLKALVRQQL	327	1	1							Cas9		0	R.SDKNR.G	SDKNR	SDK(1.00)NR	618.308532	0	864
20190410_QExHFX1_RSLC1_Beveridge_Clausen_IMP_DSS_JRmethod_R2	8025	20190410_QExHFX1_RSLC1_Beveridge_Clausen_IMP_DSS_JRmethod_R2.mgf	408	C:\2018_Peptideproject\Data\20190410\20190410_QExHFX1_RSLC1_Beveridge_Clausen_IMP_DSS_JRmethod_R2.mgf	2500.18692	-1	1943.980185	3	649.000671	751934.5625	1943.985342	649.00239	false	1	1	BS3	138.06807	0	Cas9		0	R.KDFQFYK.V	KDFQFYK	K(1.00)DFQFYK	974.486164	0	972	7	1	K	KLIREVKVITLKSKLVSDFRKDFQFYKVREINNYHHAHDAY	972	1	1							REV_Cas9		1	K.SRGKNDR.S	SRGKNDR	SRGK(1.00)NDR	831.431107	0	503
20190410_QExHFX1_RSLC1_Beveridge_Clausen_IMP_DSS_JRmethod_R2	7931	20190410_QExHFX1_RSLC1_Beveridge_Clausen_IMP_DSS_JRmethod_R2.mgf	388	C:\2018_Peptideproject\Data\20190410\20190410_QExHFX1_RSLC1_Beveridge_Clausen_IMP_DSS_JRmethod_R2.mgf	2474.5974	-1	1900.115285	4	476.036098	4208860	1900.114564	476.035917	false	0	1	BS3	138.06807	0	Cas9		0	R.HSIKK.N	HSIKK	HSIK(1.00)K	611.37549	0	45	5	4	K	EYKVPSKKFKVLGNTDRHSIKKNLIGALLFDSGETAEATRL	48	1	1							Cas9		0	K.NLPNEKVLPK.H	NLPNEKVLPK	NLPNEK(1.00)VLPK	1150.671003	0	505
20190410_QExHFX1_RSLC1_Beveridge_Clausen_IMP_DSS_JRmethod_R2	7921	20190410_QExHFX1_RSLC1_Beveridge_Clausen_IMP_DSS_JRmethod_R2.mgf	386	C:\2018_Peptideproject\Data\20190410\20190410_QExHFX1_RSLC1_Beveridge_Clausen_IMP_DSS_JRmethod_R2.mgf	2471.9079	-1	1642.936117	3	548.652649	109463296	1642.936599	548.652809	true	0	1	BS3	138.06807	0	Cas9		0	R.NSDKLIAR.K	NSDKLIAR	NSDK(1.00)LIAR	915.513774	0	1119	8	4	K	TEVQTGGFSKESILPKRNSDKLIARKKDWDPKKYGGFDSPT	1122	1	1							Cas9		0	R.LSKSR.R	LSKSR	LSK(1.00)SR	589.354754	0	220
20190410_QExHFX1_RSLC1_Beveridge_Clausen_IMP_DSS_JRmethod_R2	7988	20190410_QExHFX1_RSLC1_Beveridge_Clausen_IMP_DSS_JRmethod_R2.mgf	398	C:\2018_Peptideproject\Data\20190410\20190410_QExHFX1_RSLC1_Beveridge_Clausen_IMP_DSS_JRmethod_R2.mgf	2490.58578	-1	2082.121326	3	695.047718	958743.8125	2082.120831	695.047553	true	0	1	BS3	138.06807	0	Cas9		0	R.GKSDNVPSEEVVK.K	GKSDNVPSEEVVK	GK(1.00)SDNVPSEEVVK	1386.699068	0	869	13	2	K	FLKDDSIDNKVLTRSDKNRGKSDNVPSEEVVKKMKNYWRQL	870	1	1							Cas9		0	K.VPSKK.F	VPSKK	VPSK(1.00)K	557.353692	0	31
20190410_QExHFX1_RSLC1_Beveridge_Clausen_IMP_DSS_JRmethod_R2	7789	20190410_QExHFX1_RSLC1_Beveridge_Clausen_IMP_DSS_JRmethod_R2.mgf	322	C:\2018_Peptideproject\Data\20190410\20190410_QExHFX1_RSLC1_Beveridge_Clausen_IMP_DSS_JRmethod_R2.mgf	2444.49594	-1	1900.114195	4	476.035825	955749.5625	1900.114564	476.035917	false	0	1	BS3	138.06807	0	Cas9		0	K.NLPNEKVLPK.H	NLPNEKVLPK	NLPNEK(1.00)VLPK	1150.671003	0	505	10	6	K	ASAQSFIERMTNFDKNLPNEKVLPKHSLLYEYFTVYNELTK	510	1	1							Cas9		0	R.HSIKK.N	HSIKK	HSIK(1.00)K	611.37549	0	45
20190410_QExHFX1_RSLC1_Beveridge_Clausen_IMP_DSS_JRmethod_R2	8055	20190410_QExHFX1_RSLC1_Beveridge_Clausen_IMP_DSS_JRmethod_R2.mgf	418	C:\2018_Peptideproject\Data\20190410\20190410_QExHFX1_RSLC1_Beveridge_Clausen_IMP_DSS_JRmethod_R2.mgf	2507.45466	-1	1327.832721	3	443.618183	632614.4375	1327.82995	443.61726	false	1	1	BS3	138.06807	0	REV_Cas9		1	R.LKSSR.L	LKSSR	LK(1.00)SSR	589.354754	0	1149	5	2	K	GFLGKKNEGPLQAILNERRLKSSRLASLIKAADVGSANIPN	1150	1	1							REV_CRP_HUMAN	sp|CRP_HUMAN|	1	K.KGLKR.S	KGLKR	K(0.17)GLK(0.83)R	600.407125	0	84
20190410_QExHFX1_RSLC1_Beveridge_Clausen_IMP_DSS_JRmethod_R2	8044	20190410_QExHFX1_RSLC1_Beveridge_Clausen_IMP_DSS_JRmethod_R2.mgf	416	C:\2018_Peptideproject\Data\20190410\20190410_QExHFX1_RSLC1_Beveridge_Clausen_IMP_DSS_JRmethod_R2.mgf	2504.34804	-1	1510.740744	3	504.587524	725996.6875	1510.741603	504.587811	false	0	1				Cas9		0	R.YDEHHQDLTLLK.A	YDEHHQDLTLLK	YDEHHQDLTLLK	1510.741603	0	329	12					1	1
20190410_QExHFX1_RSLC1_Beveridge_Clausen_IMP_DSS_JRmethod_R2	8008	20190410_QExHFX1_RSLC1_Beveridge_Clausen_IMP_DSS_JRmethod_R2.mgf	402	C:\2018_Peptideproject\Data\20190410\20190410_QExHFX1_RSLC1_Beveridge_Clausen_IMP_DSS_JRmethod_R2.mgf	2496.2073	-1	1729.970027	4	433.499783	626582.0625	1729.976665	433.501443	false	1	1	BS3	138.06807	0	REV_CRP_HUMAN	sp|CRP_HUMAN|	1	K.KGLKbs3ohR.S	KGLKR	K(1.00)GLKbs3ohR	756.48576	0	84	5	1	K	GFSDQEQGLIISAEAGVTYKKGLKRSRVKPGDVWFEVIGSA	84	1	1	Kbs3oh	4	156.0786347				REV_Cas9		1	K.YPDWKK.R	YPDWKK	YPDWK(1.00)K	835.422835	0	240
20190410_QExHFX1_RSLC1_Beveridge_Clausen_IMP_DSS_JRmethod_R2	8020	20190410_QExHFX1_RSLC1_Beveridge_Clausen_IMP_DSS_JRmethod_R2.mgf	406	C:\2018_Peptideproject\Data\20190410\20190410_QExHFX1_RSLC1_Beveridge_Clausen_IMP_DSS_JRmethod_R2.mgf	2499.0975	-1	2058.0715	4	515.525151	1467353.75	2058.070527	515.524908	true	0	1	BS3	138.06807	0	Cas9		0	K.LVDSTDKADLR.L	LVDSTDKADLR	LVDSTDK(1.00)ADLR	1231.640825	0	146	11	7	K	YHEKYPTIYHLRKKLVDSTDKADLRLIYLALAHMIKFRGHF	152	1	1							Cas9		0	K.GQKNSR.E	GQKNSR	GQK(1.00)NSR	688.361631	0	777
20190410_QExHFX1_RSLC1_Beveridge_Clausen_IMP_DSS_JRmethod_R2	8036	20190410_QExHFX1_RSLC1_Beveridge_Clausen_IMP_DSS_JRmethod_R2.mgf	414	C:\2018_Peptideproject\Data\20190410\20190410_QExHFX1_RSLC1_Beveridge_Clausen_IMP_DSS_JRmethod_R2.mgf	2502.18744	-1	2058.021383	3	687.014404	1377895.5	2058.017734	687.013188	false	1	1				REV_RETBP_HUMAN	sp|RETBP_HUMAN|	1	-.LLRNERSGDCYGNHVIR.L	LLRNERSGDCYGNHVIR	LLRNERSGDCYGNHVIR	2058.017734	0	1	17					1	1
20190410_QExHFX1_RSLC1_Beveridge_Clausen_IMP_DSS_JRmethod_R2	8094	20190410_QExHFX1_RSLC1_Beveridge_Clausen_IMP_DSS_JRmethod_R2.mgf	426	C:\2018_Peptideproject\Data\20190410\20190410_QExHFX1_RSLC1_Beveridge_Clausen_IMP_DSS_JRmethod_R2.mgf	2518.068	-1	1242.671957	3	415.231262	697068.75	1242.672057	415.231295	false	0	1				Cas9		0	K.VLSAYNKbs3ohHR.D	VLSAYNKHR	VLSAYNKbs3ohHR	1242.672057	0	1294	9					1	1	Kbs3oh	7	156.0786347
20190410_QExHFX1_RSLC1_Beveridge_Clausen_IMP_DSS_JRmethod_R2	8006	20190410_QExHFX1_RSLC1_Beveridge_Clausen_IMP_DSS_JRmethod_R2.mgf	401	C:\2018_Peptideproject\Data\20190410\20190410_QExHFX1_RSLC1_Beveridge_Clausen_IMP_DSS_JRmethod_R2.mgf	2495.76468	-1	2459.277992	4	615.826774	819144.25	2459.275495	615.82615	false	0	1	BS3	138.06807	0	Cas9		0	K.SEQEIGKATAK.Y	SEQEIGKATAK	SEQEIGK(1.00)ATAK	1160.603712	0	1029	11	7	K	GDYKVYDVRKMIAKSEQEIGKATAKYFFYSNIMNFFKTEIT	1035	1	1							Cas9		0	K.SEQEIGKATAK.Y	SEQEIGKATAK	SEQEIGK(1.00)ATAK	1160.603712	0	1029
20190410_QExHFX1_RSLC1_Beveridge_Clausen_IMP_DSS_JRmethod_R2	8067	20190410_QExHFX1_RSLC1_Beveridge_Clausen_IMP_DSS_JRmethod_R2.mgf	420	C:\2018_Peptideproject\Data\20190410\20190410_QExHFX1_RSLC1_Beveridge_Clausen_IMP_DSS_JRmethod_R2.mgf	2510.78454	-1	1571.95748	3	524.993103	699498.625	1571.962362	524.99473	false	0	1	BS3	138.06807	0	Cas9		0	K.AGFIKR.Q	AGFIKR	AGFIK(1.00)R	690.41769	0	918	6	5	K	DNLTKAERGGLSELDKAGFIKRQLVETRQITKHVAQILDSR	922	1	1							Cas9		0	R.LKRTAR.R	LKRTAR	LK(1.00)RTAR	743.476601	0	68
20190410_QExHFX1_RSLC1_Beveridge_Clausen_IMP_DSS_JRmethod_R2	8069	20190410_QExHFX1_RSLC1_Beveridge_Clausen_IMP_DSS_JRmethod_R2.mgf	421	C:\2018_Peptideproject\Data\20190410\20190410_QExHFX1_RSLC1_Beveridge_Clausen_IMP_DSS_JRmethod_R2.mgf	2511.19866	-1	2060.056343	4	516.021362	1516186.375	2060.057186	516.021573	false	1	1	BS3	138.06807	0	REV_Cas9		1	K.AGIEQEKSAIK.R	AGIEQEKSAIK	AGIEQEK(1.00)SAIK	1172.640098	0	338	11	7	K	FNMINSYFFKYATKAGIEQEKSAIKRMVDYKVYDGYVFESE	344	1	1							REV_AMYS_HUMAN	sp|AMYS_HUMAN|	1	K.MEGNKR.W	MEGNKR	MEGNK(1.00)R	749.349018	0	224
20190410_QExHFX1_RSLC1_Beveridge_Clausen_IMP_DSS_JRmethod_R2	8011	20190410_QExHFX1_RSLC1_Beveridge_Clausen_IMP_DSS_JRmethod_R2.mgf	404	C:\2018_Peptideproject\Data\20190410\20190410_QExHFX1_RSLC1_Beveridge_Clausen_IMP_DSS_JRmethod_R2.mgf	2496.72498	-1	2459.275586	3	820.765805	847432.75	2459.275495	820.765775	true	0	1	BS3	138.06807	0	Cas9		0	K.SEQEIGKATAK.Y	SEQEIGKATAK	SEQEIGK(1.00)ATAK	1160.603712	0	1029	11	7	K	GDYKVYDVRKMIAKSEQEIGKATAKYFFYSNIMNFFKTEIT	1035	1	1							Cas9		0	K.SEQEIGKATAK.Y	SEQEIGKATAK	SEQEIGK(1.00)ATAK	1160.603712	0	1029
20190410_QExHFX1_RSLC1_Beveridge_Clausen_IMP_DSS_JRmethod_R2	7935	20190410_QExHFX1_RSLC1_Beveridge_Clausen_IMP_DSS_JRmethod_R2.mgf	389	C:\2018_Peptideproject\Data\20190410\20190410_QExHFX1_RSLC1_Beveridge_Clausen_IMP_DSS_JRmethod_R2.mgf	2475.56382	-1	1900.114977	3	634.378936	1739695.25	1900.114564	634.378798	true	0	1	BS3	138.06807	0	Cas9		0	K.NLPNEKVLPK.H	NLPNEKVLPK	NLPNEK(1.00)VLPK	1150.671003	0	505	10	6	K	ASAQSFIERMTNFDKNLPNEKVLPKHSLLYEYFTVYNELTK	510	1	1							Cas9		0	R.HSIKK.N	HSIKK	HSIK(1.00)K	611.37549	0	45
20190410_QExHFX1_RSLC1_Beveridge_Clausen_IMP_DSS_JRmethod_R2	7067	20190410_QExHFX1_RSLC1_Beveridge_Clausen_IMP_DSS_JRmethod_R2.mgf	173	C:\2018_Peptideproject\Data\20190410\20190410_QExHFX1_RSLC1_Beveridge_Clausen_IMP_DSS_JRmethod_R2.mgf	2246.51412	-1	4300.031805	6	717.679244	548758.9375	4300.028516	717.678696	false	0	1	BS3	138.06807	0	Cas9		0	R.Kbs3ohKDWDPKK.Y	KKDWDPKK	Kbs3ohK(0.78)DWDPK(0.22)K	1199.65501	0	1127	8	2	K	GFSKESILPKRNSDKLIARKKDWDPKKYGGFDSPTVAYSVL	1128	1	1	Kbs3oh	1	156.0786347				AMYS_HUMAN	sp|AMYS_HUMAN|	0	K.WNGEKbs3ohMSYLKNWGEGWGFMPSDR.A	WNGEKMSYLKNWGEGWGFMPSDR	WNGEKbs3ohMSYLK(1.00)NWGEGWGFMPSDR	2962.305436	0	284
20190410_QExHFX1_RSLC1_Beveridge_Clausen_IMP_DSS_JRmethod_R2	8073	20190410_QExHFX1_RSLC1_Beveridge_Clausen_IMP_DSS_JRmethod_R2.mgf	423	C:\2018_Peptideproject\Data\20190410\20190410_QExHFX1_RSLC1_Beveridge_Clausen_IMP_DSS_JRmethod_R2.mgf	2511.93252	-1	2058.051066	4	515.520043	973690.875	2058.042188	515.517823	false	1	1	BS3	138.06807	0	AMYS_HUMAN	sp|AMYS_HUMAN|	0	R.VTEFKYGAK.L	VTEFKYGAK	VTEFK(1.00)YGAK	1041.549492	0	268	9	5	K	LGGEPIKSSDYFGNGRVTEFKYGAKLGTVIRKWNGEKMSYL	272	1	1							REV_RETBP_HUMAN	sp|RETBP_HUMAN|	1	K.ADFNKER.V	ADFNKER	ADFNK(1.00)ER	878.424625	0	167
20190410_QExHFX1_RSLC1_Beveridge_Clausen_IMP_DSS_JRmethod_R2	8140	20190410_QExHFX1_RSLC1_Beveridge_Clausen_IMP_DSS_JRmethod_R2.mgf	435	C:\2018_Peptideproject\Data\20190410\20190410_QExHFX1_RSLC1_Beveridge_Clausen_IMP_DSS_JRmethod_R2.mgf	2530.65654	-1	1392.808996	3	465.276942	728044.125	1392.808881	465.276903	false	0	1	BS3	138.06807	0	Cas9		0	R.DKPIR.E	DKPIR	DK(1.00)PIR	627.370405	0	1303	5	2	K	VILADANLDKVLSAYNKHRDKPIREQAENIIHLFTLTNLGA	1304	1	1							Cas9		0	R.DKPIR.E	DKPIR	DK(1.00)PIR	627.370405	0	1303
20190410_QExHFX1_RSLC1_Beveridge_Clausen_IMP_DSS_JRmethod_R2	8100	20190410_QExHFX1_RSLC1_Beveridge_Clausen_IMP_DSS_JRmethod_R2.mgf	428	C:\2018_Peptideproject\Data\20190410\20190410_QExHFX1_RSLC1_Beveridge_Clausen_IMP_DSS_JRmethod_R2.mgf	2519.59152	-1	1605.916329	4	402.486359	635366.4375	1605.920222	402.487332	false	0	1	BS3	138.06807	0	Cas9		0	K.GYKEVK.K	GYKEVK	GYK(1.00)EVK	722.396286	0	1190	6	3	K	IMERSSFEKNPIDFLEAKGYKEVKKDLIIKLPKYSLFELEN	1192	1	1							Cas9		0	R.LSKSRR.L	LSKSRR	LSK(1.00)SRR	745.455865	0	220
20190410_QExHFX1_RSLC1_Beveridge_Clausen_IMP_DSS_JRmethod_R2	8139	20190410_QExHFX1_RSLC1_Beveridge_Clausen_IMP_DSS_JRmethod_R2.mgf	434	C:\2018_Peptideproject\Data\20190410\20190410_QExHFX1_RSLC1_Beveridge_Clausen_IMP_DSS_JRmethod_R2.mgf	2530.54368	-1	1357.806281	3	453.60937	1033659.0625	1357.804129	453.608653	false	1	1	BS3	138.06807	0	Cas9		0	R.LSKSR.R	LSKSR	LSK(1.00)SR	589.354754	0	220	5	3	K	ENPINASGVDAKAILSARLSKSRRLENLIAQLPGEKKNGLF	222	1	1							REV_Cas9		1	K.QVTKR.V	QVTKR	QVTK(1.00)R	630.381304	0	807
20190410_QExHFX1_RSLC1_Beveridge_Clausen_IMP_DSS_JRmethod_R2	8096	20190410_QExHFX1_RSLC1_Beveridge_Clausen_IMP_DSS_JRmethod_R2.mgf	427	C:\2018_Peptideproject\Data\20190410\20190410_QExHFX1_RSLC1_Beveridge_Clausen_IMP_DSS_JRmethod_R2.mgf	2518.50972	-1	1605.916403	3	536.312744	610359.8125	1605.920222	536.314017	false	0	1	BS3	138.06807	0	Cas9		0	K.GYKEVK.K	GYKEVK	GYK(1.00)EVK	722.396286	0	1190	6	3	K	IMERSSFEKNPIDFLEAKGYKEVKKDLIIKLPKYSLFELEN	1192	1	1							Cas9		0	R.LSKSRR.L	LSKSRR	LSK(1.00)SRR	745.455865	0	220
20190410_QExHFX1_RSLC1_Beveridge_Clausen_IMP_DSS_JRmethod_R2	7986	20190410_QExHFX1_RSLC1_Beveridge_Clausen_IMP_DSS_JRmethod_R2.mgf	397	C:\2018_Peptideproject\Data\20190410\20190410_QExHFX1_RSLC1_Beveridge_Clausen_IMP_DSS_JRmethod_R2.mgf	2490.14418	-1	2082.122542	4	521.537912	785312.4375	2082.120831	521.537484	false	0	1	BS3	138.06807	0	Cas9		0	R.GKSDNVPSEEVVK.K	GKSDNVPSEEVVK	GK(1.00)SDNVPSEEVVK	1386.699068	0	869	13	2	K	FLKDDSIDNKVLTRSDKNRGKSDNVPSEEVVKKMKNYWRQL	870	1	1							Cas9		0	K.VPSKK.F	VPSKK	VPSK(1.00)K	557.353692	0	31
20190410_QExHFX1_RSLC1_Beveridge_Clausen_IMP_DSS_JRmethod_R2	7907	20190410_QExHFX1_RSLC1_Beveridge_Clausen_IMP_DSS_JRmethod_R2.mgf	380	C:\2018_Peptideproject\Data\20190410\20190410_QExHFX1_RSLC1_Beveridge_Clausen_IMP_DSS_JRmethod_R2.mgf	2469.00828	-1	2058.070356	4	515.524866	1872784.125	2058.070527	515.524908	true	0	1	BS3	138.06807	0	Cas9		0	K.LVDSTDKADLR.L	LVDSTDKADLR	LVDSTDK(1.00)ADLR	1231.640825	0	146	11	7	K	YHEKYPTIYHLRKKLVDSTDKADLRLIYLALAHMIKFRGHF	152	1	1							Cas9		0	K.GQKNSR.E	GQKNSR	GQK(1.00)NSR	688.361631	0	777
20190410_QExHFX1_RSLC1_Beveridge_Clausen_IMP_DSS_JRmethod_R2	8083	20190410_QExHFX1_RSLC1_Beveridge_Clausen_IMP_DSS_JRmethod_R2.mgf	425	C:\2018_Peptideproject\Data\20190410\20190410_QExHFX1_RSLC1_Beveridge_Clausen_IMP_DSS_JRmethod_R2.mgf	2514.73716	-1	1429.792237	3	477.604689	645938.9375	1429.788874	477.603568	false	1	1	BS3	138.06807	0	REV_Cas9		1	K.QVTKR.V	QVTKR	QVTK(1.00)R	630.381304	0	807	5	4	K	EVSDFCEKKIFYDKELKQVTKRVNKTFLLDVIKKAQEGSLF	810	1	1							Cas9		0	R.DKQSGK.T	DKQSGK	DK(1.00)QSGK	661.339499	0	676
20190410_QExHFX1_RSLC1_Beveridge_Clausen_IMP_DSS_JRmethod_R2	7794	20190410_QExHFX1_RSLC1_Beveridge_Clausen_IMP_DSS_JRmethod_R2.mgf	324	C:\2018_Peptideproject\Data\20190410\20190410_QExHFX1_RSLC1_Beveridge_Clausen_IMP_DSS_JRmethod_R2.mgf	2445.58716	-1	1900.114407	3	634.378745	753664.0625	1900.114564	634.378798	false	0	1	BS3	138.06807	0	Cas9		0	K.NLPNEKVLPK.H	NLPNEKVLPK	NLPNEK(1.00)VLPK	1150.671003	0	505	10	6	K	ASAQSFIERMTNFDKNLPNEKVLPKHSLLYEYFTVYNELTK	510	1	1							Cas9		0	R.HSIKK.N	HSIKK	HSIK(1.00)K	611.37549	0	45
20190410_QExHFX1_RSLC1_Beveridge_Clausen_IMP_DSS_JRmethod_R2	8172	20190410_QExHFX1_RSLC1_Beveridge_Clausen_IMP_DSS_JRmethod_R2.mgf	440	C:\2018_Peptideproject\Data\20190410\20190410_QExHFX1_RSLC1_Beveridge_Clausen_IMP_DSS_JRmethod_R2.mgf	2539.69482	-1	1620.847189	3	541.289673	633964.125	1620.847115	541.289648	true	0	1	BS3	138.06807	0	Cas9		0	R.KFDNLTK.A	KFDNLTK	K(1.00)FDNLTK	864.470512	0	900	7	1	K	VKKMKNYWRQLLNAKLITQRKFDNLTKAERGGLSELDKAGF	900	1	1							Cas9		0	R.SDKNR.G	SDKNR	SDK(1.00)NR	618.308532	0	864
20190410_QExHFX1_RSLC1_Beveridge_Clausen_IMP_DSS_JRmethod_R2	8175	20190410_QExHFX1_RSLC1_Beveridge_Clausen_IMP_DSS_JRmethod_R2.mgf	441	C:\2018_Peptideproject\Data\20190410\20190410_QExHFX1_RSLC1_Beveridge_Clausen_IMP_DSS_JRmethod_R2.mgf	2540.45748	-1	1620.846138	4	406.218811	677948.1875	1620.847115	406.219055	false	0	1	BS3	138.06807	0	Cas9		0	R.KFDNLTK.A	KFDNLTK	K(1.00)FDNLTK	864.470512	0	900	7	1	K	VKKMKNYWRQLLNAKLITQRKFDNLTKAERGGLSELDKAGF	900	1	1							Cas9		0	R.SDKNR.G	SDKNR	SDK(1.00)NR	618.308532	0	864
20190410_QExHFX1_RSLC1_Beveridge_Clausen_IMP_DSS_JRmethod_R2	8111	20190410_QExHFX1_RSLC1_Beveridge_Clausen_IMP_DSS_JRmethod_R2.mgf	431	C:\2018_Peptideproject\Data\20190410\20190410_QExHFX1_RSLC1_Beveridge_Clausen_IMP_DSS_JRmethod_R2.mgf	2522.2947	-1	1912.974407	3	638.665412	730971.9375	1912.976374	638.666068	false	0	1	BS3	138.06807	0	Cas9		0	K.KMKNYWR.Q	KMKNYWR	K(0.37)MK(0.63)NYWR	1040.522566	0	882	7	3	K	SDKNRGKSDNVPSEEVVKKMKNYWRQLLNAKLITQRKFDNL	884	1	1							Cas9		0	R.ERMKR.I	ERMKR	ERMK(1.00)R	734.385738	0	783
20190410_QExHFX1_RSLC1_Beveridge_Clausen_IMP_DSS_JRmethod_R2	8189	20190410_QExHFX1_RSLC1_Beveridge_Clausen_IMP_DSS_JRmethod_R2.mgf	442	C:\2018_Peptideproject\Data\20190410\20190410_QExHFX1_RSLC1_Beveridge_Clausen_IMP_DSS_JRmethod_R2.mgf	2544.63642	-1	1429.793315	3	477.605048	999334.5625	1429.800106	477.607312	false	1	1	BS3	138.06807	0	REV_Cas9		1	K.TGSKQR.D	TGSKQR	TGSK(1.00)QR	675.366382	0	692	6	4	K	MFRNNAFGDKSLFDLIKTGSKQRDIGNIKRLSRLGWGTRRR	695	1	1							REV_Cas9		1	K.KNISR.H	KNISR	K(1.00)NISR	616.365653	0	1324
20190410_QExHFX1_RSLC1_Beveridge_Clausen_IMP_DSS_JRmethod_R2	8157	20190410_QExHFX1_RSLC1_Beveridge_Clausen_IMP_DSS_JRmethod_R2.mgf	438	C:\2018_Peptideproject\Data\20190410\20190410_QExHFX1_RSLC1_Beveridge_Clausen_IMP_DSS_JRmethod_R2.mgf	2535.29574	-1	2059.025534	3	687.349121	586162.8125	2059.026207	687.349345	false	1	1				REV_K1C15_SHEEP	sp|K1C15_SHEEP|	1	K.IRDLEDTKbs3ohTFYPSYR.D	IRDLEDTKTFYPSYR	IRDLEDTKbs3ohTFYPSYR	2059.026207	0	290	15					1	1	Kbs3oh	8	156.0786347
20190410_QExHFX1_RSLC1_Beveridge_Clausen_IMP_DSS_JRmethod_R2	8034	20190410_QExHFX1_RSLC1_Beveridge_Clausen_IMP_DSS_JRmethod_R2.mgf	412	C:\2018_Peptideproject\Data\20190410\20190410_QExHFX1_RSLC1_Beveridge_Clausen_IMP_DSS_JRmethod_R2.mgf	2501.99988	-1	1642.937208	3	548.653013	3481303	1642.936599	548.652809	true	0	1	BS3	138.06807	0	Cas9		0	R.NSDKLIAR.K	NSDKLIAR	NSDK(1.00)LIAR	915.513774	0	1119	8	4	K	TEVQTGGFSKESILPKRNSDKLIARKKDWDPKKYGGFDSPT	1122	1	1							Cas9		0	R.LSKSR.R	LSKSR	LSK(1.00)SR	589.354754	0	220
20190410_QExHFX1_RSLC1_Beveridge_Clausen_IMP_DSS_JRmethod_R2	8038	20190410_QExHFX1_RSLC1_Beveridge_Clausen_IMP_DSS_JRmethod_R2.mgf	415	C:\2018_Peptideproject\Data\20190410\20190410_QExHFX1_RSLC1_Beveridge_Clausen_IMP_DSS_JRmethod_R2.mgf	2502.6288	-1	1498.970562	3	500.66413	640488.4375	1498.969797	500.663875	false	0	1	BS3	138.06807	0	Cas9		0	K.VITLKSK.L	VITLKSK	VITLK(1.00)SK	787.516734	0	959	7	5	K	MNTKYDENDKLIREVKVITLKSKLVSDFRKDFQFYKVREIN	963	1	1							Cas9		0	R.KVTVK.Q	KVTVK	K(1.00)VTVK	573.384992	0	562
20190410_QExHFX1_RSLC1_Beveridge_Clausen_IMP_DSS_JRmethod_R2	8035	20190410_QExHFX1_RSLC1_Beveridge_Clausen_IMP_DSS_JRmethod_R2.mgf	413	C:\2018_Peptideproject\Data\20190410\20190410_QExHFX1_RSLC1_Beveridge_Clausen_IMP_DSS_JRmethod_R2.mgf	2502.11424	-1	2331.216617	4	583.811431	820302.6875	2331.214405	583.810878	false	1	1	BS3	138.06807	0	MYG_HUMAN	sp|MYG_HUMAN|	0	K.FKbs3ohHLKSEDEMK.A	FKHLKSEDEMK	FKbs3ohHLK(1.00)SEDEMK	1562.765031	0	46	11	5	K	IRLFKGHPETLEKFDKFKHLKSEDEMKASEDLKKHGATVLT	50	1	1	Kbs3oh	2	156.0786347				REV_Cas9		1	K.QVTKR.V	QVTKR	QVTK(1.00)R	630.381304	0	807
20190410_QExHFX1_RSLC1_Beveridge_Clausen_IMP_DSS_JRmethod_R2	8059	20190410_QExHFX1_RSLC1_Beveridge_Clausen_IMP_DSS_JRmethod_R2.mgf	419	C:\2018_Peptideproject\Data\20190410\20190410_QExHFX1_RSLC1_Beveridge_Clausen_IMP_DSS_JRmethod_R2.mgf	2508.4227	-1	1844.977072	3	615.999634	7131988	1844.977812	615.999881	false	0	1	BS3	138.06807	0	Cas9		0	K.APLSASMIKR.Y	APLSASMIKR	APLSASMIK(1.00)R	1088.60121	0	319	10	9	K	SDILRVNTEITKAPLSASMIKRYDEHHQDLTLLKALVRQQL	327	1	1							Cas9		0	R.SDKNR.G	SDKNR	SDK(1.00)NR	618.308532	0	864
20190410_QExHFX1_RSLC1_Beveridge_Clausen_IMP_DSS_JRmethod_R2	8245	20190410_QExHFX1_RSLC1_Beveridge_Clausen_IMP_DSS_JRmethod_R2.mgf	453	C:\2018_Peptideproject\Data\20190410\20190410_QExHFX1_RSLC1_Beveridge_Clausen_IMP_DSS_JRmethod_R2.mgf	2560.29756	-1	1242.671215	3	415.231015	665653.375	1242.672057	415.231295	false	0	1				Cas9		0	K.VLSAYNKbs3ohHR.D	VLSAYNKHR	VLSAYNKbs3ohHR	1242.672057	0	1294	9					1	1	Kbs3oh	7	156.0786347
20190410_QExHFX1_RSLC1_Beveridge_Clausen_IMP_DSS_JRmethod_R2	8248	20190410_QExHFX1_RSLC1_Beveridge_Clausen_IMP_DSS_JRmethod_R2.mgf	454	C:\2018_Peptideproject\Data\20190410\20190410_QExHFX1_RSLC1_Beveridge_Clausen_IMP_DSS_JRmethod_R2.mgf	2560.94916	-1	1392.809026	3	465.276952	2152703.5	1392.808881	465.276903	false	0	1	BS3	138.06807	0	Cas9		0	R.DKPIR.E	DKPIR	DK(1.00)PIR	627.370405	0	1303	5	2	K	VILADANLDKVLSAYNKHRDKPIREQAENIIHLFTLTNLGA	1304	1	1							Cas9		0	R.DKPIR.E	DKPIR	DK(1.00)PIR	627.370405	0	1303
20190410_QExHFX1_RSLC1_Beveridge_Clausen_IMP_DSS_JRmethod_R2	8144	20190410_QExHFX1_RSLC1_Beveridge_Clausen_IMP_DSS_JRmethod_R2.mgf	436	C:\2018_Peptideproject\Data\20190410\20190410_QExHFX1_RSLC1_Beveridge_Clausen_IMP_DSS_JRmethod_R2.mgf	2531.62818	-1	1642.93647	4	411.741394	5429865	1642.936599	411.741426	false	0	1	BS3	138.06807	0	Cas9		0	R.NSDKLIAR.K	NSDKLIAR	NSDK(1.00)LIAR	915.513774	0	1119	8	4	K	TEVQTGGFSKESILPKRNSDKLIARKKDWDPKKYGGFDSPT	1122	1	1							Cas9		0	R.LSKSR.R	LSKSR	LSK(1.00)SR	589.354754	0	220
20190410_QExHFX1_RSLC1_Beveridge_Clausen_IMP_DSS_JRmethod_R2	8115	20190410_QExHFX1_RSLC1_Beveridge_Clausen_IMP_DSS_JRmethod_R2.mgf	432	C:\2018_Peptideproject\Data\20190410\20190410_QExHFX1_RSLC1_Beveridge_Clausen_IMP_DSS_JRmethod_R2.mgf	2523.37332	-1	1844.980591	3	616.000807	728800.9375	1844.977812	615.999881	false	0	1	BS3	138.06807	0	Cas9		0	K.APLSASMIKR.Y	APLSASMIKR	APLSASMIK(1.00)R	1088.60121	0	319	10	9	K	SDILRVNTEITKAPLSASMIKRYDEHHQDLTLLKALVRQQL	327	1	1							Cas9		0	R.SDKNR.G	SDKNR	SDK(1.00)NR	618.308532	0	864
20190410_QExHFX1_RSLC1_Beveridge_Clausen_IMP_DSS_JRmethod_R2	6977	20190410_QExHFX1_RSLC1_Beveridge_Clausen_IMP_DSS_JRmethod_R2.mgf	163	C:\2018_Peptideproject\Data\20190410\20190410_QExHFX1_RSLC1_Beveridge_Clausen_IMP_DSS_JRmethod_R2.mgf	2220.3924	-1	4300.029946	7	615.297269	860571.5625	4300.029723	615.297237	false	1	1	BS3	138.06807	0	REV_K1C15_SHEEP	sp|K1C15_SHEEP|	1	R.DKNEAMAEYQREMESLR.V	DKNEAMAEYQREMESLR	DK(1.00)NEAMAEYQREMESLR	2130.931014	0	166	17	2	K	AVKENLEEKTSFFWAEARRDKNEAMAEYQREMESLRVTLDV	167	1	1							REV_Cas9		1	K.NKbs3ohKMVVEESPVNDKSR.G	NKKMVVEESPVNDKSR	NKbs3ohK(0.52)MVVEESPVNDK(0.48)SR	2031.03064	0	489
20190410_QExHFX1_RSLC1_Beveridge_Clausen_IMP_DSS_JRmethod_R2	6977	20190410_QExHFX1_RSLC1_Beveridge_Clausen_IMP_DSS_JRmethod_R2.mgf	163	C:\2018_Peptideproject\Data\20190410\20190410_QExHFX1_RSLC1_Beveridge_Clausen_IMP_DSS_JRmethod_R2.mgf	2220.3924	-1	4300.029946	7	615.297269	860571.5625	4300.029723	615.297237	false	1	1	BS3	138.06807	0	REV_K1C15_SHEEP	sp|K1C15_SHEEP|	1	R.DKNEAMAEYQREMESLR.V	DKNEAMAEYQREMESLR	DK(1.00)NEAMAEYQREMESLR	2130.931014	0	166	17	2	K	AVKENLEEKTSFFWAEARRDKNEAMAEYQREMESLRVTLDV	167	1	1							REV_Cas9		1	K.NKKbs3ohMVVEESPVNDKSR.G	NKKMVVEESPVNDKSR	NK(0.52)Kbs3ohMVVEESPVNDK(0.48)SR	2031.03064	0	489
20190410_QExHFX1_RSLC1_Beveridge_Clausen_IMP_DSS_JRmethod_R2	8236	20190410_QExHFX1_RSLC1_Beveridge_Clausen_IMP_DSS_JRmethod_R2.mgf	451	C:\2018_Peptideproject\Data\20190410\20190410_QExHFX1_RSLC1_Beveridge_Clausen_IMP_DSS_JRmethod_R2.mgf	2557.80198	-1	1869.942953	3	624.321594	656669.375	1869.950595	624.324142	false	1	1	BS3	138.06807	0	REV_K1C15_SHEEP	sp|K1C15_SHEEP|	1	K.EMEEEHKK.N	EMEEEHKK	EMEEEHK(1.00)K	1074.46517	0	207	8	7	K	MEVNVQGALQNSFKEMEEEHKKNLYALEENLSEIQMELDKT	213	1	1							REV_Cas9		1	K.IEKIR.E	IEKIR	IEK(1.00)IR	657.417355	0	927
20190410_QExHFX1_RSLC1_Beveridge_Clausen_IMP_DSS_JRmethod_R2	8225	20190410_QExHFX1_RSLC1_Beveridge_Clausen_IMP_DSS_JRmethod_R2.mgf	449	C:\2018_Peptideproject\Data\20190410\20190410_QExHFX1_RSLC1_Beveridge_Clausen_IMP_DSS_JRmethod_R2.mgf	2554.6575	-1	1472.856506	3	491.959445	676631.0625	1472.860933	491.960921	false	1	1	BS3	138.06807	0	REV_CRP_HUMAN	sp|CRP_HUMAN|	1	K.KGLKR.S	KGLKR	K(0.30)GLK(0.70)R	600.407125	0	84	5	4	K	DQEQGLIISAEAGVTYKKGLKRSRVKPGDVWFEVIGSASEW	87	1	1							Cas9		0	R.ERMKR.I	ERMKR	ERMK(1.00)R	734.385738	0	783
20190410_QExHFX1_RSLC1_Beveridge_Clausen_IMP_DSS_JRmethod_R2	8105	20190410_QExHFX1_RSLC1_Beveridge_Clausen_IMP_DSS_JRmethod_R2.mgf	430	C:\2018_Peptideproject\Data\20190410\20190410_QExHFX1_RSLC1_Beveridge_Clausen_IMP_DSS_JRmethod_R2.mgf	2520.56754	-1	2082.120929	3	695.047586	4071958.25	2082.120831	695.047553	true	0	1	BS3	138.06807	0	Cas9		0	R.GKSDNVPSEEVVK.K	GKSDNVPSEEVVK	GK(1.00)SDNVPSEEVVK	1386.699068	0	869	13	2	K	FLKDDSIDNKVLTRSDKNRGKSDNVPSEEVVKKMKNYWRQL	870	1	1							Cas9		0	K.VPSKK.F	VPSKK	VPSK(1.00)K	557.353692	0	31
20190410_QExHFX1_RSLC1_Beveridge_Clausen_IMP_DSS_JRmethod_R2	8147	20190410_QExHFX1_RSLC1_Beveridge_Clausen_IMP_DSS_JRmethod_R2.mgf	437	C:\2018_Peptideproject\Data\20190410\20190410_QExHFX1_RSLC1_Beveridge_Clausen_IMP_DSS_JRmethod_R2.mgf	2532.27894	-1	1642.937322	3	548.65305	4945243	1642.936599	548.652809	false	0	1	BS3	138.06807	0	Cas9		0	R.NSDKLIAR.K	NSDKLIAR	NSDK(1.00)LIAR	915.513774	0	1119	8	4	K	TEVQTGGFSKESILPKRNSDKLIARKKDWDPKKYGGFDSPT	1122	1	1							Cas9		0	R.LSKSR.R	LSKSR	LSK(1.00)SR	589.354754	0	220
20190410_QExHFX1_RSLC1_Beveridge_Clausen_IMP_DSS_JRmethod_R2	8234	20190410_QExHFX1_RSLC1_Beveridge_Clausen_IMP_DSS_JRmethod_R2.mgf	450	C:\2018_Peptideproject\Data\20190410\20190410_QExHFX1_RSLC1_Beveridge_Clausen_IMP_DSS_JRmethod_R2.mgf	2557.35936	-1	1812.921282	3	605.31437	611120.5625	1812.921741	605.314523	false	0	1				Cas9		0	K.NRGKbs3ohSDNVPSEEVVK.K	NRGKSDNVPSEEVVK	NRGKbs3ohSDNVPSEEVVK	1812.921741	0	867	15					1	1	Kbs3oh	4	156.0786347
20190410_QExHFX1_RSLC1_Beveridge_Clausen_IMP_DSS_JRmethod_R2	8009	20190410_QExHFX1_RSLC1_Beveridge_Clausen_IMP_DSS_JRmethod_R2.mgf	403	C:\2018_Peptideproject\Data\20190410\20190410_QExHFX1_RSLC1_Beveridge_Clausen_IMP_DSS_JRmethod_R2.mgf	2496.28194	-1	1729.969626	3	577.663818	622857.375	1729.961418	577.661082	false	1	1	BS3	138.06807	0	REV_Cas9		1	R.DFDSVKLK.S	DFDSVKLK	DFDSVK(1.00)LK	950.507292	0	402	8	6	K	HYNNIREKVYFQFKRDFDSVKLKSLTIKVVREIKLDNEDKY	407	1	1							REV_Cas9		1	R.EIKPR.D	EIKPR	EIK(1.00)PR	641.386055	0	66
20190410_QExHFX1_RSLC1_Beveridge_Clausen_IMP_DSS_JRmethod_R2	8215	20190410_QExHFX1_RSLC1_Beveridge_Clausen_IMP_DSS_JRmethod_R2.mgf	447	C:\2018_Peptideproject\Data\20190410\20190410_QExHFX1_RSLC1_Beveridge_Clausen_IMP_DSS_JRmethod_R2.mgf	2551.94964	-1	2084.111847	4	522.035238	616820.6875	2084.111328	522.035108	false	1	1	BS3	138.06807	0	Cas9		0	K.SDNVPSEEVVKK.M	SDNVPSEEVVKK	SDNVPSEEVVK(1.00)K	1329.677604	0	871	12	11	K	LTRSDKNRGKSDNVPSEEVVKKMKNYWRQLLNAKLITQRKF	881	1	1							REV_Cas9		1	K.KNISR.H	KNISR	K(1.00)NISR	616.365653	0	1324
20190410_QExHFX1_RSLC1_Beveridge_Clausen_IMP_DSS_JRmethod_R2	8221	20190410_QExHFX1_RSLC1_Beveridge_Clausen_IMP_DSS_JRmethod_R2.mgf	448	C:\2018_Peptideproject\Data\20190410\20190410_QExHFX1_RSLC1_Beveridge_Clausen_IMP_DSS_JRmethod_R2.mgf	2553.56814	-1	1844.979045	3	616.000291	549946.3125	1844.977812	615.999881	false	0	1	BS3	138.06807	0	Cas9		0	K.APLSASMIKR.Y	APLSASMIKR	APLSASMIK(1.00)R	1088.60121	0	319	10	9	K	SDILRVNTEITKAPLSASMIKRYDEHHQDLTLLKALVRQQL	327	1	1							Cas9		0	R.SDKNR.G	SDKNR	SDK(1.00)NR	618.308532	0	864
20190410_QExHFX1_RSLC1_Beveridge_Clausen_IMP_DSS_JRmethod_R2	8103	20190410_QExHFX1_RSLC1_Beveridge_Clausen_IMP_DSS_JRmethod_R2.mgf	429	C:\2018_Peptideproject\Data\20190410\20190410_QExHFX1_RSLC1_Beveridge_Clausen_IMP_DSS_JRmethod_R2.mgf	2520.24096	-1	2082.121845	4	521.537738	4117647	2082.120831	521.537484	false	0	1	BS3	138.06807	0	Cas9		0	R.GKSDNVPSEEVVK.K	GKSDNVPSEEVVK	GK(1.00)SDNVPSEEVVK	1386.699068	0	869	13	2	K	FLKDDSIDNKVLTRSDKNRGKSDNVPSEEVVKKMKNYWRQL	870	1	1							Cas9		0	K.VPSKK.F	VPSKK	VPSK(1.00)K	557.353692	0	31
20190410_QExHFX1_RSLC1_Beveridge_Clausen_IMP_DSS_JRmethod_R2	8293	20190410_QExHFX1_RSLC1_Beveridge_Clausen_IMP_DSS_JRmethod_R2.mgf	464	C:\2018_Peptideproject\Data\20190410\20190410_QExHFX1_RSLC1_Beveridge_Clausen_IMP_DSS_JRmethod_R2.mgf	2573.11944	-1	1776.980982	3	593.334271	654048	1776.977403	593.333077	false	1	1	BS3	138.06807	0	REV_Cas9		1	R.QWYKNKK.M	QWYKNKK	QWYK(0.01)NK(0.99)K	993.539596	0	485	7	6	K	NDKRFQTIKLANLLRQWYKNKKMVVEESPVNDKSRGKNDRS	490	1	1							Cas9		0	R.EKIEK.I	EKIEK	EK(1.00)IEK	645.369736	0	442
20190410_QExHFX1_RSLC1_Beveridge_Clausen_IMP_DSS_JRmethod_R2	8321	20190410_QExHFX1_RSLC1_Beveridge_Clausen_IMP_DSS_JRmethod_R2.mgf	469	C:\2018_Peptideproject\Data\20190410\20190410_QExHFX1_RSLC1_Beveridge_Clausen_IMP_DSS_JRmethod_R2.mgf	2581.0698	-1	1792.974753	3	598.665527	622943.5625	1792.975688	598.665839	false	0	1	BS3	138.06807	0	Cas9		0	K.VKYVTEGMR.K	VKYVTEGMR	VK(1.00)YVTEGMR	1097.553926	0	531	9	2	K	LPKHSLLYEYFTVYNELTKVKYVTEGMRKPAFLSGEQKKAI	532	1	1							Cas9		0	K.VPSKK.F	VPSKK	VPSK(1.00)K	557.353692	0	31
20190410_QExHFX1_RSLC1_Beveridge_Clausen_IMP_DSS_JRmethod_R2	8347	20190410_QExHFX1_RSLC1_Beveridge_Clausen_IMP_DSS_JRmethod_R2.mgf	476	C:\2018_Peptideproject\Data\20190410\20190410_QExHFX1_RSLC1_Beveridge_Clausen_IMP_DSS_JRmethod_R2.mgf	2587.83666	-1	1639.850289	4	410.969849	1804776.625	1639.850427	410.969883	false	0	1	BS3	138.06807	0	Cas9		0	R.LSKSR.R	LSKSR	LSK(1.00)SR	589.354754	0	220	5	3	K	ENPINASGVDAKAILSARLSKSRRLENLIAQLPGEKKNGLF	222	1	1							Cas9		0	K.MKNYWR.Q	MKNYWR	MK(1.00)NYWR	912.427603	0	883
20190410_QExHFX1_RSLC1_Beveridge_Clausen_IMP_DSS_JRmethod_R2	8296	20190410_QExHFX1_RSLC1_Beveridge_Clausen_IMP_DSS_JRmethod_R2.mgf	465	C:\2018_Peptideproject\Data\20190410\20190410_QExHFX1_RSLC1_Beveridge_Clausen_IMP_DSS_JRmethod_R2.mgf	2573.86692	-1	1776.981622	4	445.252682	788796.3125	1776.988636	445.254435	false	0	1	BS3	138.06807	0	CRP_HUMAN	sp|CRP_HUMAN|	0	R.KAFVFPK.E	KAFVFPK	K(1.00)AFVFPK	835.495606	0	25	7	1	K	LCFLVLTSLSHAFGQTDMSRKAFVFPKESDTSYVSLKAPLT	25	1	1							Cas9		0	R.SDKNRGK.S	SDKNRGK	SDK(1.00)NRGK	803.424959	0	864
20190410_QExHFX1_RSLC1_Beveridge_Clausen_IMP_DSS_JRmethod_R2	8255	20190410_QExHFX1_RSLC1_Beveridge_Clausen_IMP_DSS_JRmethod_R2.mgf	457	C:\2018_Peptideproject\Data\20190410\20190410_QExHFX1_RSLC1_Beveridge_Clausen_IMP_DSS_JRmethod_R2.mgf	2562.3264	-1	1642.937235	3	548.653022	705646.0625	1642.936599	548.652809	false	0	1	BS3	138.06807	0	Cas9		0	R.NSDKLIAR.K	NSDKLIAR	NSDK(1.00)LIAR	915.513774	0	1119	8	4	K	TEVQTGGFSKESILPKRNSDKLIARKKDWDPKKYGGFDSPT	1122	1	1							Cas9		0	R.LSKSR.R	LSKSR	LSK(1.00)SR	589.354754	0	220
20190410_QExHFX1_RSLC1_Beveridge_Clausen_IMP_DSS_JRmethod_R2	8249	20190410_QExHFX1_RSLC1_Beveridge_Clausen_IMP_DSS_JRmethod_R2.mgf	455	C:\2018_Peptideproject\Data\20190410\20190410_QExHFX1_RSLC1_Beveridge_Clausen_IMP_DSS_JRmethod_R2.mgf	2561.02332	-1	1357.807135	3	453.609655	1076633	1357.804129	453.608653	false	1	1	BS3	138.06807	0	Cas9		0	R.LSKSR.R	LSKSR	LSK(1.00)SR	589.354754	0	220	5	3	K	ENPINASGVDAKAILSARLSKSRRLENLIAQLPGEKKNGLF	222	1	1							REV_Cas9		1	K.QVTKR.V	QVTKR	QVTK(1.00)R	630.381304	0	807
20190410_QExHFX1_RSLC1_Beveridge_Clausen_IMP_DSS_JRmethod_R2	8023	20190410_QExHFX1_RSLC1_Beveridge_Clausen_IMP_DSS_JRmethod_R2.mgf	407	C:\2018_Peptideproject\Data\20190410\20190410_QExHFX1_RSLC1_Beveridge_Clausen_IMP_DSS_JRmethod_R2.mgf	2499.74538	-1	2058.071605	3	687.031145	1662331.25	2058.070527	687.030785	true	0	1	BS3	138.06807	0	Cas9		0	K.LVDSTDKADLR.L	LVDSTDKADLR	LVDSTDK(1.00)ADLR	1231.640825	0	146	11	7	K	YHEKYPTIYHLRKKLVDSTDKADLRLIYLALAHMIKFRGHF	152	1	1							Cas9		0	K.GQKNSR.E	GQKNSR	GQK(1.00)NSR	688.361631	0	777
20190410_QExHFX1_RSLC1_Beveridge_Clausen_IMP_DSS_JRmethod_R2	8352	20190410_QExHFX1_RSLC1_Beveridge_Clausen_IMP_DSS_JRmethod_R2.mgf	478	C:\2018_Peptideproject\Data\20190410\20190410_QExHFX1_RSLC1_Beveridge_Clausen_IMP_DSS_JRmethod_R2.mgf	2589.03936	-1	1639.85079	3	547.624207	644894.125	1639.850427	547.624086	false	0	1	BS3	138.06807	0	Cas9		0	K.MKNYWR.Q	MKNYWR	MK(1.00)NYWR	912.427603	0	883	6	2	K	SDKNRGKSDNVPSEEVVKKMKNYWRQLLNAKLITQRKFDNL	884	1	1							Cas9		0	R.LSKSR.R	LSKSR	LSK(1.00)SR	589.354754	0	220
20190410_QExHFX1_RSLC1_Beveridge_Clausen_IMP_DSS_JRmethod_R2	8326	20190410_QExHFX1_RSLC1_Beveridge_Clausen_IMP_DSS_JRmethod_R2.mgf	472	C:\2018_Peptideproject\Data\20190410\20190410_QExHFX1_RSLC1_Beveridge_Clausen_IMP_DSS_JRmethod_R2.mgf	2582.02938	-1	1792.975411	4	449.251129	740458.4375	1792.975688	449.251199	false	0	1	BS3	138.06807	0	Cas9		0	K.VKYVTEGMR.K	VKYVTEGMR	VK(1.00)YVTEGMR	1097.553926	0	531	9	2	K	LPKHSLLYEYFTVYNELTKVKYVTEGMRKPAFLSGEQKKAI	532	1	1							Cas9		0	K.VPSKK.F	VPSKK	VPSK(1.00)K	557.353692	0	31
20190410_QExHFX1_RSLC1_Beveridge_Clausen_IMP_DSS_JRmethod_R2	8210	20190410_QExHFX1_RSLC1_Beveridge_Clausen_IMP_DSS_JRmethod_R2.mgf	444	C:\2018_Peptideproject\Data\20190410\20190410_QExHFX1_RSLC1_Beveridge_Clausen_IMP_DSS_JRmethod_R2.mgf	2550.99066	-1	2084.113408	3	695.711746	604812.375	2084.118723	695.713518	false	0	1	BS3	138.06807	0	Cas9		0	K.VTVKQLK.E	VTVKQLK	VTVK(1.00)QLK	814.527634	0	563	7	4	K	GEQKKAIVDLLFKTNRKVTVKQLKEDYFKKIECFDSVEISG	566	1	1							MYG_HUMAN	sp|MYG_HUMAN|	0	K.HLKSEDEMK.A	HLKSEDEMK	HLK(1.00)SEDEMK	1131.523019	0	48
20190410_QExHFX1_RSLC1_Beveridge_Clausen_IMP_DSS_JRmethod_R2	8358	20190410_QExHFX1_RSLC1_Beveridge_Clausen_IMP_DSS_JRmethod_R2.mgf	480	C:\2018_Peptideproject\Data\20190410\20190410_QExHFX1_RSLC1_Beveridge_Clausen_IMP_DSS_JRmethod_R2.mgf	2590.44894	-1	1242.671808	3	415.231213	3611337.25	1242.672057	415.231295	false	0	1				Cas9		0	K.VLSAYNKbs3ohHR.D	VLSAYNKHR	VLSAYNKbs3ohHR	1242.672057	0	1294	9					1	1	Kbs3oh	7	156.0786347
20190410_QExHFX1_RSLC1_Beveridge_Clausen_IMP_DSS_JRmethod_R2	8375	20190410_QExHFX1_RSLC1_Beveridge_Clausen_IMP_DSS_JRmethod_R2.mgf	487	C:\2018_Peptideproject\Data\20190410\20190410_QExHFX1_RSLC1_Beveridge_Clausen_IMP_DSS_JRmethod_R2.mgf	2594.15862	-1	1772.909323	3	591.977051	651584.125	1772.912905	591.978245	false	0	1	BS3	138.06807	0	Cas9		0	R.DKQSGK.T	DKQSGK	DK(1.00)QSGK	661.339499	0	676	6	2	K	RRRYTGWGRLSRKLINGIRDKQSGKTILDFLKSDGFANRNF	677	1	1							Cas9		0	K.GQKNSRER.M	GQKNSRER	GQK(1.00)NSRER	973.505335	0	777
20190410_QExHFX1_RSLC1_Beveridge_Clausen_IMP_DSS_JRmethod_R2	8029	20190410_QExHFX1_RSLC1_Beveridge_Clausen_IMP_DSS_JRmethod_R2.mgf	410	C:\2018_Peptideproject\Data\20190410\20190410_QExHFX1_RSLC1_Beveridge_Clausen_IMP_DSS_JRmethod_R2.mgf	2501.0226	-1	2331.215341	3	778.079057	663344.5	2331.225638	778.082489	false	1	1	BS3	138.06807	0	REV_MYG_HUMAN	sp|MYG_HUMAN|	1	K.SLKHKbs3ohFDK.F	SLKHKFDK	SLK(1.00)HKbs3ohFDK	1157.644445	0	104	8	3	K	VTAGKKHLDESKAMEDEKSLKHKFDKFELTEPHKGFRLILV	106	1	1	Kbs3oh	5	156.0786347				REV_Cas9		1	R.MRESKNQK.G	MRESKNQK	MRESK(1.00)NQK	1035.513123	0	589
20190410_QExHFX1_RSLC1_Beveridge_Clausen_IMP_DSS_JRmethod_R2	8029	20190410_QExHFX1_RSLC1_Beveridge_Clausen_IMP_DSS_JRmethod_R2.mgf	410	C:\2018_Peptideproject\Data\20190410\20190410_QExHFX1_RSLC1_Beveridge_Clausen_IMP_DSS_JRmethod_R2.mgf	2501.0226	-1	2331.215341	3	778.079057	663344.5	2331.225638	778.082489	false	1	1	BS3	138.06807	0	REV_MYG_HUMAN	sp|MYG_HUMAN|	1	K.SLKbs3ohHKFDK.F	SLKHKFDK	SLKbs3ohHK(1.00)FDK	1157.644445	0	104	8	5	K	AGKKHLDESKAMEDEKSLKHKFDKFELTEPHKGFRLILVEQ	108	1	1	Kbs3oh	3	156.0786347				REV_Cas9		1	R.MRESKNQK.G	MRESKNQK	MRESK(1.00)NQK	1035.513123	0	589
20190410_QExHFX1_RSLC1_Beveridge_Clausen_IMP_DSS_JRmethod_R2	8325	20190410_QExHFX1_RSLC1_Beveridge_Clausen_IMP_DSS_JRmethod_R2.mgf	471	C:\2018_Peptideproject\Data\20190410\20190410_QExHFX1_RSLC1_Beveridge_Clausen_IMP_DSS_JRmethod_R2.mgf	2581.95474	-1	2059.053746	4	515.770713	699240.625	2059.056063	515.771292	false	1	1	BS3	138.06807	0	RETBP_HUMAN	sp|RETBP_HUMAN|	0	R.FSGTWYAMAKK.D	FSGTWYAMAKK	FSGTWYAMAK(1.00)K	1304.62234	0	38	11	10	K	FRVKENFDKARFSGTWYAMAKKDPEGLFLQDNIVAEFSVDE	47	1	1							REV_Cas9		1	K.KNISR.H	KNISR	K(1.00)NISR	616.365653	0	1324
20190410_QExHFX1_RSLC1_Beveridge_Clausen_IMP_DSS_JRmethod_R2	8365	20190410_QExHFX1_RSLC1_Beveridge_Clausen_IMP_DSS_JRmethod_R2.mgf	483	C:\2018_Peptideproject\Data\20190410\20190410_QExHFX1_RSLC1_Beveridge_Clausen_IMP_DSS_JRmethod_R2.mgf	2591.97816	-1	1642.93647	4	411.741394	1634805.375	1642.936599	411.741426	false	0	1	BS3	138.06807	0	Cas9		0	R.NSDKLIAR.K	NSDKLIAR	NSDK(1.00)LIAR	915.513774	0	1119	8	4	K	TEVQTGGFSKESILPKRNSDKLIARKKDWDPKKYGGFDSPT	1122	1	1							Cas9		0	R.LSKSR.R	LSKSR	LSK(1.00)SR	589.354754	0	220
20190410_QExHFX1_RSLC1_Beveridge_Clausen_IMP_DSS_JRmethod_R2	8323	20190410_QExHFX1_RSLC1_Beveridge_Clausen_IMP_DSS_JRmethod_R2.mgf	470	C:\2018_Peptideproject\Data\20190410\20190410_QExHFX1_RSLC1_Beveridge_Clausen_IMP_DSS_JRmethod_R2.mgf	2581.51284	-1	2156.10596	4	540.033766	550739.75	2156.107306	540.034103	false	0	1	BS3	138.06807	0	Cas9		0	K.SDNVPSEEVVKK.M	SDNVPSEEVVKK	SDNVPSEEVVK(1.00)K	1329.677604	0	871	12	11	K	LTRSDKNRGKSDNVPSEEVVKKMKNYWRQLLNAKLITQRKF	881	1	1							Cas9		0	K.GQKNSR.E	GQKNSR	GQK(1.00)NSR	688.361631	0	777
20190410_QExHFX1_RSLC1_Beveridge_Clausen_IMP_DSS_JRmethod_R2	8031	20190410_QExHFX1_RSLC1_Beveridge_Clausen_IMP_DSS_JRmethod_R2.mgf	411	C:\2018_Peptideproject\Data\20190410\20190410_QExHFX1_RSLC1_Beveridge_Clausen_IMP_DSS_JRmethod_R2.mgf	2501.34924	-1	1642.936592	4	411.741425	4470561.5	1642.936599	411.741426	false	0	1	BS3	138.06807	0	Cas9		0	R.NSDKLIAR.K	NSDKLIAR	NSDK(1.00)LIAR	915.513774	0	1119	8	4	K	TEVQTGGFSKESILPKRNSDKLIARKKDWDPKKYGGFDSPT	1122	1	1							Cas9		0	R.LSKSR.R	LSKSR	LSK(1.00)SR	589.354754	0	220
20190410_QExHFX1_RSLC1_Beveridge_Clausen_IMP_DSS_JRmethod_R2	8410	20190410_QExHFX1_RSLC1_Beveridge_Clausen_IMP_DSS_JRmethod_R2.mgf	493	C:\2018_Peptideproject\Data\20190410\20190410_QExHFX1_RSLC1_Beveridge_Clausen_IMP_DSS_JRmethod_R2.mgf	2603.95428	-1	1776.981095	4	445.25255	3440584.75	1776.973379	445.250621	false	0	1	BS3	138.06807	0	Cas9		0	K.FDNLTKAER.G	FDNLTKAER	FDNLTK(1.00)AER	1092.556367	0	901	9	6	K	YWRQLLNAKLITQRKFDNLTKAERGGLSELDKAGFIKRQLV	906	1	1							Cas9		0	K.GKSKK.L	GKSKK	GK(0.87)SK(0.13)K	546.348941	0	1156
20190410_QExHFX1_RSLC1_Beveridge_Clausen_IMP_DSS_JRmethod_R2	8252	20190410_QExHFX1_RSLC1_Beveridge_Clausen_IMP_DSS_JRmethod_R2.mgf	456	C:\2018_Peptideproject\Data\20190410\20190410_QExHFX1_RSLC1_Beveridge_Clausen_IMP_DSS_JRmethod_R2.mgf	2561.6754	-1	1642.935738	4	411.741211	1060735.25	1642.936599	411.741426	false	0	1	BS3	138.06807	0	Cas9		0	R.NSDKLIAR.K	NSDKLIAR	NSDK(1.00)LIAR	915.513774	0	1119	8	4	K	TEVQTGGFSKESILPKRNSDKLIARKKDWDPKKYGGFDSPT	1122	1	1							Cas9		0	R.LSKSR.R	LSKSR	LSK(1.00)SR	589.354754	0	220
20190410_QExHFX1_RSLC1_Beveridge_Clausen_IMP_DSS_JRmethod_R2	8363	20190410_QExHFX1_RSLC1_Beveridge_Clausen_IMP_DSS_JRmethod_R2.mgf	482	C:\2018_Peptideproject\Data\20190410\20190410_QExHFX1_RSLC1_Beveridge_Clausen_IMP_DSS_JRmethod_R2.mgf	2591.65152	-1	2036.043968	4	510.018268	651489.0625	2036.039427	510.017133	false	0	1	BS3	138.06807	0	Cas9		0	K.RNSDKLIAR.K	RNSDKLIAR	RNSDK(1.00)LIAR	1071.614885	0	1118	9	5	K	TEVQTGGFSKESILPKRNSDKLIARKKDWDPKKYGGFDSPT	1122	1	1							OVAL_CHICK	sp|OVAL_CHICK|	0	R.MKMEEK.Y	MKMEEK	MK(1.00)MEEK	826.356472	0	286
20190410_QExHFX1_RSLC1_Beveridge_Clausen_IMP_DSS_JRmethod_R2	8407	20190410_QExHFX1_RSLC1_Beveridge_Clausen_IMP_DSS_JRmethod_R2.mgf	492	C:\2018_Peptideproject\Data\20190410\20190410_QExHFX1_RSLC1_Beveridge_Clausen_IMP_DSS_JRmethod_R2.mgf	2603.30496	-1	1776.98049	3	593.334106	3003107.75	1776.977403	593.333077	false	1	1	BS3	138.06807	0	REV_Cas9		1	R.QWYKNKK.M	QWYKNKK	QWYK(0.13)NK(0.87)K	993.539596	0	485	7	6	K	NDKRFQTIKLANLLRQWYKNKKMVVEESPVNDKSRGKNDRS	490	1	1							Cas9		0	R.EKIEK.I	EKIEK	EK(1.00)IEK	645.369736	0	442
20190410_QExHFX1_RSLC1_Beveridge_Clausen_IMP_DSS_JRmethod_R2	8379	20190410_QExHFX1_RSLC1_Beveridge_Clausen_IMP_DSS_JRmethod_R2.mgf	489	C:\2018_Peptideproject\Data\20190410\20190410_QExHFX1_RSLC1_Beveridge_Clausen_IMP_DSS_JRmethod_R2.mgf	2595.04236	-1	1948.045126	3	650.355652	594083.125	1948.041793	650.354541	false	1	1	BS3	138.06807	0	REV_CTRB_BOVIN	sp|CTRB_BOVIN|	1	K.FPKNFK.V	FPKNFK	FPK(1.00)NFK	779.433005	0	153	6	3	K	PTAKLLLTIDRNVTLISKFPKNFKVGKILVQTDETELGQDF	155	1	1							Cas9		0	K.DNREKIEK.I	DNREKIEK	DNREK(1.00)IEK	1030.540717	0	439
20190410_QExHFX1_RSLC1_Beveridge_Clausen_IMP_DSS_JRmethod_R2	8368	20190410_QExHFX1_RSLC1_Beveridge_Clausen_IMP_DSS_JRmethod_R2.mgf	484	C:\2018_Peptideproject\Data\20190410\20190410_QExHFX1_RSLC1_Beveridge_Clausen_IMP_DSS_JRmethod_R2.mgf	2592.62796	-1	1642.935751	3	548.652527	1062610.875	1642.936599	548.652809	false	0	1	BS3	138.06807	0	Cas9		0	R.NSDKLIAR.K	NSDKLIAR	NSDK(1.00)LIAR	915.513774	0	1119	8	4	K	TEVQTGGFSKESILPKRNSDKLIARKKDWDPKKYGGFDSPT	1122	1	1							Cas9		0	R.LSKSR.R	LSKSR	LSK(1.00)SR	589.354754	0	220
20190410_QExHFX1_RSLC1_Beveridge_Clausen_IMP_DSS_JRmethod_R2	8443	20190410_QExHFX1_RSLC1_Beveridge_Clausen_IMP_DSS_JRmethod_R2.mgf	505	C:\2018_Peptideproject\Data\20190410\20190410_QExHFX1_RSLC1_Beveridge_Clausen_IMP_DSS_JRmethod_R2.mgf	2611.84206	-1	1286.825918	3	429.949249	1094576.375	1286.828553	429.950127	false	1	1	BS3	138.06807	0	REV_Cas9		1	K.KKKLS.S	SKKLK	K(0.22)K(0.33)K(0.45)LS	602.411541	0	211	5	3	K	NEFSRSEMITIGLLKEVKSKKLKSKGEKVAVVLVSYAVTPS	213	1	1	S->K ;K->K ;K->K ;L->L ;K->S	1;2;3;4;5	41.06293500000001;0.0;0.0;0.0;-41.06293500000001				Cas9		0	K.GKSKK.L	GKSKK	GK(0.60)SK(0.40)K	546.348941	0	1156
20190410_QExHFX1_RSLC1_Beveridge_Clausen_IMP_DSS_JRmethod_R2	8485	20190410_QExHFX1_RSLC1_Beveridge_Clausen_IMP_DSS_JRmethod_R2.mgf	524	C:\2018_Peptideproject\Data\20190410\20190410_QExHFX1_RSLC1_Beveridge_Clausen_IMP_DSS_JRmethod_R2.mgf	2620.80744	-1	1242.672143	3	415.231324	566721408	1242.672057	415.231295	false	0	1				Cas9		0	K.VLSAYNKbs3ohHR.D	VLSAYNKHR	VLSAYNKbs3ohHR	1242.672057	0	1294	9					1	1	Kbs3oh	7	156.0786347
20190410_QExHFX1_RSLC1_Beveridge_Clausen_IMP_DSS_JRmethod_R2	8276	20190410_QExHFX1_RSLC1_Beveridge_Clausen_IMP_DSS_JRmethod_R2.mgf	461	C:\2018_Peptideproject\Data\20190410\20190410_QExHFX1_RSLC1_Beveridge_Clausen_IMP_DSS_JRmethod_R2.mgf	2568.26412	-1	1755.899924	3	586.307251	706360.5	1755.893064	586.304964	false	0	1	BS3	138.06807	0	MYG_HUMAN	sp|MYG_HUMAN|	0	K.ASEDLKK.H	ASEDLKK	ASEDLK(1.00)K	789.423228	0	57	7	6	K	KFDKFKHLKSEDEMKASEDLKKHGATVLTALGGILKKKGHH	62	1	1							Cas9		0	K.EDYFKK.I	EDYFKK	EDYFK(1.00)K	828.401765	0	570
20190410_QExHFX1_RSLC1_Beveridge_Clausen_IMP_DSS_JRmethod_R2	8349	20190410_QExHFX1_RSLC1_Beveridge_Clausen_IMP_DSS_JRmethod_R2.mgf	477	C:\2018_Peptideproject\Data\20190410\20190410_QExHFX1_RSLC1_Beveridge_Clausen_IMP_DSS_JRmethod_R2.mgf	2588.27844	-1	2042.047676	4	511.519196	654806.8125	2042.047267	511.519093	false	1	1				REV_RETBP_HUMAN	sp|RETBP_HUMAN|	1	R.FKbs3ohADFNKbs3ohERVFSSR.V	FKADFNKERVFSSR	FKbs3ohADFNKbs3ohERVFSSR	2042.047267	0	165	14					1	1	Kbs3oh;Kbs3oh	2;7	156.0786347;156.0786347
20190410_QExHFX1_RSLC1_Beveridge_Clausen_IMP_DSS_JRmethod_R2	8313	20190410_QExHFX1_RSLC1_Beveridge_Clausen_IMP_DSS_JRmethod_R2.mgf	467	C:\2018_Peptideproject\Data\20190410\20190410_QExHFX1_RSLC1_Beveridge_Clausen_IMP_DSS_JRmethod_R2.mgf	2578.91226	-1	1429.79295	3	477.604926	627470.1875	1429.788874	477.603568	false	1	1	BS3	138.06807	0	REV_Cas9		1	K.QVTKR.V	QVTKR	QVTK(1.00)R	630.381304	0	807	5	4	K	EVSDFCEKKIFYDKELKQVTKRVNKTFLLDVIKKAQEGSLF	810	1	1							Cas9		0	R.DKQSGK.T	DKQSGK	DK(1.00)QSGK	661.339499	0	676
20190410_QExHFX1_RSLC1_Beveridge_Clausen_IMP_DSS_JRmethod_R2	8355	20190410_QExHFX1_RSLC1_Beveridge_Clausen_IMP_DSS_JRmethod_R2.mgf	479	C:\2018_Peptideproject\Data\20190410\20190410_QExHFX1_RSLC1_Beveridge_Clausen_IMP_DSS_JRmethod_R2.mgf	2589.80094	-1	1698.878866	3	567.300232	771848	1698.876309	567.29938	false	1	1	BS3	138.06807	0	REV_OVAL_CHICK	sp|OVAL_CHICK|	1	K.YEEKMR.M	YEEKMR	YEEK(1.00)MR	870.390549	0	96	6	4	K	SFVDTIGMAMLVSTLNKYEEKMRMPLYKVKRIEEMVNSSTW	99	1	1							Cas9		0	K.AGFIKR.Q	AGFIKR	AGFIK(1.00)R	690.41769	0	918
20190410_QExHFX1_RSLC1_Beveridge_Clausen_IMP_DSS_JRmethod_R2	8428	20190410_QExHFX1_RSLC1_Beveridge_Clausen_IMP_DSS_JRmethod_R2.mgf	498	C:\2018_Peptideproject\Data\20190410\20190410_QExHFX1_RSLC1_Beveridge_Clausen_IMP_DSS_JRmethod_R2.mgf	2608.7229	-1	1658.867209	3	553.963013	1072400.875	1658.869977	553.963935	false	1	1	BS3	138.06807	0	Cas9		0	K.GQKNSRER.M	GQKNSRER	GQK(1.00)NSRER	973.505335	0	777	8	3	K	KPENIVIEMARENQTTQKGQKNSRERMKRIEEGIKELGSQI	779	1	1							REV_Cas9		1	K.SKGEK.V	SKGEK	SK(1.00)GEK	547.296571	0	216
20190410_QExHFX1_RSLC1_Beveridge_Clausen_IMP_DSS_JRmethod_R2	8458	20190410_QExHFX1_RSLC1_Beveridge_Clausen_IMP_DSS_JRmethod_R2.mgf	514	C:\2018_Peptideproject\Data\20190410\20190410_QExHFX1_RSLC1_Beveridge_Clausen_IMP_DSS_JRmethod_R2.mgf	2614.58016	-1	2059.053335	3	687.358388	985353.4375	2059.056063	687.359298	false	1	1	BS3	138.06807	0	REV_Cas9		1	K.KNISR.H	KNISR	K(1.00)NISR	616.365653	0	1324	5	1	K	TRLTAEATEGSDFLLAGILKKNISRHDTNGLKVKKFSPKVY	1324	1	1							RETBP_HUMAN	sp|RETBP_HUMAN|	0	R.FSGTWYAMAKK.D	FSGTWYAMAKK	FSGTWYAMAK(1.00)K	1304.62234	0	38
20190410_QExHFX1_RSLC1_Beveridge_Clausen_IMP_DSS_JRmethod_R2	8370	20190410_QExHFX1_RSLC1_Beveridge_Clausen_IMP_DSS_JRmethod_R2.mgf	485	C:\2018_Peptideproject\Data\20190410\20190410_QExHFX1_RSLC1_Beveridge_Clausen_IMP_DSS_JRmethod_R2.mgf	2593.07016	-1	2027.043312	3	676.68838	585666.3125	2027.042247	676.688025	false	0	1	BS3	138.06807	0	Cas9		0	K.LKGSPEDNEQK.Q	LKGSPEDNEQK	LK(1.00)GSPEDNEQK	1243.60444	0	1249	11	2	K	LALPSKYVNFLYLASHYEKLKGSPEDNEQKQLFVEQHKHYL	1250	1	1							Cas9		0	R.EKIEK.I	EKIEK	EK(1.00)IEK	645.369736	0	442
20190410_QExHFX1_RSLC1_Beveridge_Clausen_IMP_DSS_JRmethod_R2	6865	20190410_QExHFX1_RSLC1_Beveridge_Clausen_IMP_DSS_JRmethod_R2.mgf	139	C:\2018_Peptideproject\Data\20190410\20190410_QExHFX1_RSLC1_Beveridge_Clausen_IMP_DSS_JRmethod_R2.mgf	2190.36648	-1	4300.033345	7	615.297754	899677.5625	4300.029723	615.297237	false	1	1	BS3	138.06807	0	REV_Cas9		1	K.NKKbs3ohMVVEESPVNDKSR.G	NKKMVVEESPVNDKSR	NK(0.51)Kbs3ohMVVEESPVNDK(0.49)SR	2031.03064	0	489	16	2	K	NDKRFQTIKLANLLRQWYKNKKMVVEESPVNDKSRGKNDRS	490	1	1	Kbs3oh	3	156.0786347				REV_K1C15_SHEEP	sp|K1C15_SHEEP|	1	R.DKNEAMAEYQREMESLR.V	DKNEAMAEYQREMESLR	DK(1.00)NEAMAEYQREMESLR	2130.931014	0	166
20190410_QExHFX1_RSLC1_Beveridge_Clausen_IMP_DSS_JRmethod_R2	8452	20190410_QExHFX1_RSLC1_Beveridge_Clausen_IMP_DSS_JRmethod_R2.mgf	511	C:\2018_Peptideproject\Data\20190410\20190410_QExHFX1_RSLC1_Beveridge_Clausen_IMP_DSS_JRmethod_R2.mgf	2613.31062	-1	1522.831015	3	508.617615	830530.75	1522.825593	508.615807	false	0	1	BS3	138.06807	0	CTRB_BOVIN	sp|CTRB_BOVIN|	0	R.KYWGSR.V	KYWGSR	K(1.00)YWGSR	795.402768	0	170	6	1	K	KTPDKLQQATLPIVSNTDCRKYWGSRVTDVMICAGASGVSS	170	1	1							Cas9		0	R.LSKSR.R	LSKSR	LSK(1.00)SR	589.354754	0	220
20190410_QExHFX1_RSLC1_Beveridge_Clausen_IMP_DSS_JRmethod_R2	8426	20190410_QExHFX1_RSLC1_Beveridge_Clausen_IMP_DSS_JRmethod_R2.mgf	497	C:\2018_Peptideproject\Data\20190410\20190410_QExHFX1_RSLC1_Beveridge_Clausen_IMP_DSS_JRmethod_R2.mgf	2608.28046	-1	2157.091567	3	720.037799	693790	2157.095345	720.039058	false	0	1	BS3	138.06807	0	Cas9		0	K.LVDSTDKADLR.L	LVDSTDKADLR	LVDSTDK(1.00)ADLR	1231.640825	0	146	11	7	K	YHEKYPTIYHLRKKLVDSTDKADLRLIYLALAHMIKFRGHF	152	1	1							Cas9		0	K.DWDPKK.Y	DWDPKK	DWDPK(1.00)K	787.386449	0	1129
20190410_QExHFX1_RSLC1_Beveridge_Clausen_IMP_DSS_JRmethod_R2	8483	20190410_QExHFX1_RSLC1_Beveridge_Clausen_IMP_DSS_JRmethod_R2.mgf	523	C:\2018_Peptideproject\Data\20190410\20190410_QExHFX1_RSLC1_Beveridge_Clausen_IMP_DSS_JRmethod_R2.mgf	2620.4808	-1	1639.851387	4	410.970123	1875485.625	1639.850427	410.969883	false	0	1	BS3	138.06807	0	Cas9		0	R.LSKSR.R	LSKSR	LSK(1.00)SR	589.354754	0	220	5	3	K	ENPINASGVDAKAILSARLSKSRRLENLIAQLPGEKKNGLF	222	1	1							Cas9		0	K.MKNYWR.Q	MKNYWR	MK(1.00)NYWR	912.427603	0	883
20190410_QExHFX1_RSLC1_Beveridge_Clausen_IMP_DSS_JRmethod_R2	8377	20190410_QExHFX1_RSLC1_Beveridge_Clausen_IMP_DSS_JRmethod_R2.mgf	488	C:\2018_Peptideproject\Data\20190410\20190410_QExHFX1_RSLC1_Beveridge_Clausen_IMP_DSS_JRmethod_R2.mgf	2594.60046	-1	2036.040262	3	679.687364	589813.25	2036.039427	679.687085	false	0	1	BS3	138.06807	0	Cas9		0	K.RNSDKLIAR.K	RNSDKLIAR	RNSDK(1.00)LIAR	1071.614885	0	1118	9	5	K	TEVQTGGFSKESILPKRNSDKLIARKKDWDPKKYGGFDSPT	1122	1	1							OVAL_CHICK	sp|OVAL_CHICK|	0	R.MKMEEK.Y	MKMEEK	MK(1.00)MEEK	826.356472	0	286
20190410_QExHFX1_RSLC1_Beveridge_Clausen_IMP_DSS_JRmethod_R2	8334	20190410_QExHFX1_RSLC1_Beveridge_Clausen_IMP_DSS_JRmethod_R2.mgf	475	C:\2018_Peptideproject\Data\20190410\20190410_QExHFX1_RSLC1_Beveridge_Clausen_IMP_DSS_JRmethod_R2.mgf	2583.88392	-1	1844.9788	3	616.00021	904986.5625	1844.977812	615.999881	false	0	1	BS3	138.06807	0	Cas9		0	K.APLSASMIKR.Y	APLSASMIKR	APLSASMIK(1.00)R	1088.60121	0	319	10	9	K	SDILRVNTEITKAPLSASMIKRYDEHHQDLTLLKALVRQQL	327	1	1							Cas9		0	R.SDKNR.G	SDKNR	SDK(1.00)NR	618.308532	0	864
20190410_QExHFX1_RSLC1_Beveridge_Clausen_IMP_DSS_JRmethod_R2	8488	20190410_QExHFX1_RSLC1_Beveridge_Clausen_IMP_DSS_JRmethod_R2.mgf	525	C:\2018_Peptideproject\Data\20190410\20190410_QExHFX1_RSLC1_Beveridge_Clausen_IMP_DSS_JRmethod_R2.mgf	2621.56566	-1	1785.0016	3	596.00781	875998.3125	1784.999584	596.007138	false	1	1	BS3	138.06807	0	Cas9		0	K.VEKGKSKbs3ohK.L	VEKGKSKK	VEK(0.70)GK(0.30)SKbs3ohK	1058.633546	0	1153	8	3	K	YGGFDSPTVAYSVLVVAKVEKGKSKKLKSVKELLGITIMER	1155	1	1	Kbs3oh	7	156.0786347				REV_Cas9		1	R.GKNDR.S	GKNDR	GK(1.00)NDR	588.297968	0	505
20190410_QExHFX1_RSLC1_Beveridge_Clausen_IMP_DSS_JRmethod_R2	8475	20190410_QExHFX1_RSLC1_Beveridge_Clausen_IMP_DSS_JRmethod_R2.mgf	519	C:\2018_Peptideproject\Data\20190410\20190410_QExHFX1_RSLC1_Beveridge_Clausen_IMP_DSS_JRmethod_R2.mgf	2618.9424	-1	1367.870871	3	456.964233	1005775.4375	1367.872485	456.964771	false	1	1	BS3	138.06807	0	REV_CAH1_HUMAN	sp|CAH1_HUMAN|	1	R.KAKGK.T	KAKGK	K(0.01)AK(0.99)GK	530.354027	0	88	5	3	K	FDLSSPLLTSPDFNTFPRKAKGKTIAQLADLKVQKLPNAEG	90	1	1							Cas9		0	K.QLKRR.R	QLKRR	QLK(1.00)RR	699.450387	0	654
20190410_QExHFX1_RSLC1_Beveridge_Clausen_IMP_DSS_JRmethod_R2	8449	20190410_QExHFX1_RSLC1_Beveridge_Clausen_IMP_DSS_JRmethod_R2.mgf	509	C:\2018_Peptideproject\Data\20190410\20190410_QExHFX1_RSLC1_Beveridge_Clausen_IMP_DSS_JRmethod_R2.mgf	2612.80404	-1	2306.427023	3	769.816284	832152.6875	2306.427389	769.816406	false	1	1	BS3	138.06807	0	Cas9		0	R.LSRKLINGIR.D	LSRKLINGIR	LSRK(1.00)LINGIR	1168.74042	0	666	10	4	K	DKVMKQLKRRRYTGWGRLSRKLINGIRDKQSGKTILDFLKS	669	1	1							REV_CRP_HUMAN	sp|CRP_HUMAN|	1	K.Kbs3ohGLKRSR.V	KGLKRSR	Kbs3ohGLK(1.00)RSR	999.618899	0	84
20190410_QExHFX1_RSLC1_Beveridge_Clausen_IMP_DSS_JRmethod_R2	8416	20190410_QExHFX1_RSLC1_Beveridge_Clausen_IMP_DSS_JRmethod_R2.mgf	494	C:\2018_Peptideproject\Data\20190410\20190410_QExHFX1_RSLC1_Beveridge_Clausen_IMP_DSS_JRmethod_R2.mgf	2605.67934	-1	2157.093582	4	540.280672	559919.5	2157.084797	540.278476	false	1	1	BS3	138.06807	0	Cas9		0	K.GQKNSR.E	GQKNSR	GQK(1.00)NSR	688.361631	0	777	6	3	K	KPENIVIEMARENQTTQKGQKNSRERMKRIEEGIKELGSQI	779	1	1							REV_MYG_HUMAN	sp|MYG_HUMAN|	1	K.AMEDEKSLKHK.F	AMEDEKSLKHK	AMEDEK(0.47)SLK(0.53)HK	1330.655096	0	98
20190410_QExHFX1_RSLC1_Beveridge_Clausen_IMP_DSS_JRmethod_R2	8328	20190410_QExHFX1_RSLC1_Beveridge_Clausen_IMP_DSS_JRmethod_R2.mgf	473	C:\2018_Peptideproject\Data\20190410\20190410_QExHFX1_RSLC1_Beveridge_Clausen_IMP_DSS_JRmethod_R2.mgf	2582.47134	-1	2059.054014	3	687.358614	883750.5625	2059.056063	687.359298	false	1	1	BS3	138.06807	0	REV_Cas9		1	K.KNISR.H	KNISR	K(1.00)NISR	616.365653	0	1324	5	1	K	TRLTAEATEGSDFLLAGILKKNISRHDTNGLKVKKFSPKVY	1324	1	1							RETBP_HUMAN	sp|RETBP_HUMAN|	0	R.FSGTWYAMAKK.D	FSGTWYAMAKK	FSGTWYAMAK(1.00)K	1304.62234	0	38
20190410_QExHFX1_RSLC1_Beveridge_Clausen_IMP_DSS_JRmethod_R2	8450	20190410_QExHFX1_RSLC1_Beveridge_Clausen_IMP_DSS_JRmethod_R2.mgf	510	C:\2018_Peptideproject\Data\20190410\20190410_QExHFX1_RSLC1_Beveridge_Clausen_IMP_DSS_JRmethod_R2.mgf	2612.8713	-1	2058.068795	4	515.524475	26059360	2058.070527	515.524908	false	0	1	BS3	138.06807	0	Cas9		0	K.GQKNSR.E	GQKNSR	GQK(1.00)NSR	688.361631	0	777	6	3	K	KPENIVIEMARENQTTQKGQKNSRERMKRIEEGIKELGSQI	779	1	1							Cas9		0	K.LVDSTDKADLR.L	LVDSTDKADLR	LVDSTDK(1.00)ADLR	1231.640825	0	146
20190410_QExHFX1_RSLC1_Beveridge_Clausen_IMP_DSS_JRmethod_R2	8529	20190410_QExHFX1_RSLC1_Beveridge_Clausen_IMP_DSS_JRmethod_R2.mgf	544	C:\2018_Peptideproject\Data\20190410\20190410_QExHFX1_RSLC1_Beveridge_Clausen_IMP_DSS_JRmethod_R2.mgf	2630.40408	-1	1601.844504	3	534.955444	634279.625	1601.844674	534.955501	false	1	1	BS3	138.06807	0	Cas9		0	-.GAASMDKK.Y	GAASMDKK	GAASMDK(1.00)K	822.390549	0	1	8	7	K	..............GAASMDKKYSIGLAIGTNSVGWAVITD	7	1	1							REV_Cas9		1	R.EIKPR.D	EIKPR	EIK(1.00)PR	641.386055	0	66
20190410_QExHFX1_RSLC1_Beveridge_Clausen_IMP_DSS_JRmethod_R2	8507	20190410_QExHFX1_RSLC1_Beveridge_Clausen_IMP_DSS_JRmethod_R2.mgf	534	C:\2018_Peptideproject\Data\20190410\20190410_QExHFX1_RSLC1_Beveridge_Clausen_IMP_DSS_JRmethod_R2.mgf	2625.6258	-1	1846.982443	3	616.668091	830054.1875	1846.990091	616.67064	false	1	1	BS3	138.06807	0	REV_Cas9		1	K.KNISR.H	KNISR	K(1.00)NISR	616.365653	0	1324	5	1	K	TRLTAEATEGSDFLLAGILKKNISRHDTNGLKVKKFSPKVY	1324	1	1							Cas9		0	K.FDNLTKAER.G	FDNLTKAER	FDNLTK(1.00)AER	1092.556367	0	901
20190410_QExHFX1_RSLC1_Beveridge_Clausen_IMP_DSS_JRmethod_R2	8511	20190410_QExHFX1_RSLC1_Beveridge_Clausen_IMP_DSS_JRmethod_R2.mgf	537	C:\2018_Peptideproject\Data\20190410\20190410_QExHFX1_RSLC1_Beveridge_Clausen_IMP_DSS_JRmethod_R2.mgf	2626.15146	-1	1731.929404	3	578.317078	807249.8125	1731.937997	578.319942	false	1	1	BS3	138.06807	0	REV_RETBP_HUMAN	sp|RETBP_HUMAN|	1	K.ADFNKER.V	ADFNKER	ADFNK(1.00)ER	878.424625	0	167	7	5	K	EPKKDAMAYWTGSRFKADFNKERVFSSRVCRDERAGSGLAA	171	1	1							REV_CRP_HUMAN	sp|CRP_HUMAN|	1	K.GLKRSR.V	GLKRSR	GLK(1.00)RSR	715.445301	0	85
20190410_QExHFX1_RSLC1_Beveridge_Clausen_IMP_DSS_JRmethod_R2	8569	20190410_QExHFX1_RSLC1_Beveridge_Clausen_IMP_DSS_JRmethod_R2.mgf	555	C:\2018_Peptideproject\Data\20190410\20190410_QExHFX1_RSLC1_Beveridge_Clausen_IMP_DSS_JRmethod_R2.mgf	2640.67116	-1	1956.042501	3	653.021443	924261.5625	1956.032961	653.018263	false	1	1	BS3	138.06807	0	REV_Cas9		1	K.VYFQFKR.D	VYFQFKR	VYFQFK(1.00)R	986.533783	0	395	7	6	K	LYADHAHHYNNIREKVYFQFKRDFDSVKLKSLTIKVVREIK	400	1	1							REV_Cas9		1	K.SRGKNDR.S	SRGKNDR	SRGK(1.00)NDR	831.431107	0	503
20190410_QExHFX1_RSLC1_Beveridge_Clausen_IMP_DSS_JRmethod_R2	8602	20190410_QExHFX1_RSLC1_Beveridge_Clausen_IMP_DSS_JRmethod_R2.mgf	562	C:\2018_Peptideproject\Data\20190410\20190410_QExHFX1_RSLC1_Beveridge_Clausen_IMP_DSS_JRmethod_R2.mgf	2649.49488	-1	1639.850241	3	547.624023	894034.3125	1639.850427	547.624086	false	0	1	BS3	138.06807	0	Cas9		0	K.MKNYWR.Q	MKNYWR	MK(1.00)NYWR	912.427603	0	883	6	2	K	SDKNRGKSDNVPSEEVVKKMKNYWRQLLNAKLITQRKFDNL	884	1	1							Cas9		0	R.LSKSR.R	LSKSR	LSK(1.00)SR	589.354754	0	220
20190410_QExHFX1_RSLC1_Beveridge_Clausen_IMP_DSS_JRmethod_R2	8613	20190410_QExHFX1_RSLC1_Beveridge_Clausen_IMP_DSS_JRmethod_R2.mgf	566	C:\2018_Peptideproject\Data\20190410\20190410_QExHFX1_RSLC1_Beveridge_Clausen_IMP_DSS_JRmethod_R2.mgf	2652.07374	-1	1641.841571	4	411.467669	888153.25	1641.847451	411.469139	false	1	1	BS3	138.06807	0	Cas9		0	R.KKDWDPK.K	KKDWDPK	K(0.37)K(0.63)DWDPK	915.481412	0	1127	7	2	K	GFSKESILPKRNSDKLIARKKDWDPKKYGGFDSPTVAYSVL	1128	1	1							REV_Cas9		1	R.GKNDR.S	GKNDR	GK(1.00)NDR	588.297968	0	505
20190410_QExHFX1_RSLC1_Beveridge_Clausen_IMP_DSS_JRmethod_R2	8510	20190410_QExHFX1_RSLC1_Beveridge_Clausen_IMP_DSS_JRmethod_R2.mgf	536	C:\2018_Peptideproject\Data\20190410\20190410_QExHFX1_RSLC1_Beveridge_Clausen_IMP_DSS_JRmethod_R2.mgf	2626.07682	-1	2065.050728	4	517.269958	8809067	2065.048001	517.269277	false	0	1	BS3	138.06807	0	RETBP_HUMAN	sp|RETBP_HUMAN|	0	K.ENFDKAR.F	ENFDKAR	ENFDK(1.00)AR	878.424625	0	31	7	5	K	SGRAERDCRVSSFRVKENFDKARFSGTWYAMAKKDPEGLFL	35	1	1							CTRB_BOVIN	sp|CTRB_BOVIN|	0	K.YNALKTPDK.L	YNALKTPDK	YNALK(1.00)TPDK	1048.555305	0	146
20190410_QExHFX1_RSLC1_Beveridge_Clausen_IMP_DSS_JRmethod_R2	8585	20190410_QExHFX1_RSLC1_Beveridge_Clausen_IMP_DSS_JRmethod_R2.mgf	559	C:\2018_Peptideproject\Data\20190410\20190410_QExHFX1_RSLC1_Beveridge_Clausen_IMP_DSS_JRmethod_R2.mgf	2644.78416	-1	2059.054507	3	687.358779	1937444.625	2059.056063	687.359298	false	1	1	BS3	138.06807	0	REV_Cas9		1	K.KNISR.H	KNISR	K(1.00)NISR	616.365653	0	1324	5	1	K	TRLTAEATEGSDFLLAGILKKNISRHDTNGLKVKKFSPKVY	1324	1	1							RETBP_HUMAN	sp|RETBP_HUMAN|	0	R.FSGTWYAMAKK.D	FSGTWYAMAKK	FSGTWYAMAK(1.00)K	1304.62234	0	38
20190410_QExHFX1_RSLC1_Beveridge_Clausen_IMP_DSS_JRmethod_R2	8633	20190410_QExHFX1_RSLC1_Beveridge_Clausen_IMP_DSS_JRmethod_R2.mgf	572	C:\2018_Peptideproject\Data\20190410\20190410_QExHFX1_RSLC1_Beveridge_Clausen_IMP_DSS_JRmethod_R2.mgf	2657.17878	-1	1755.899924	3	586.307251	605456.6875	1755.893064	586.304964	false	0	1	BS3	138.06807	0	Cas9		0	K.EDYFKK.I	EDYFKK	EDYFK(1.00)K	828.401765	0	570	6	5	K	DLLFKTNRKVTVKQLKEDYFKKIECFDSVEISGVEDRFNAS	574	1	1							MYG_HUMAN	sp|MYG_HUMAN|	0	K.ASEDLKK.H	ASEDLKK	ASEDLK(1.00)K	789.423228	0	57
20190410_QExHFX1_RSLC1_Beveridge_Clausen_IMP_DSS_JRmethod_R2	8589	20190410_QExHFX1_RSLC1_Beveridge_Clausen_IMP_DSS_JRmethod_R2.mgf	560	C:\2018_Peptideproject\Data\20190410\20190410_QExHFX1_RSLC1_Beveridge_Clausen_IMP_DSS_JRmethod_R2.mgf	2645.84742	-1	1642.936714	4	411.741455	833181.125	1642.936599	411.741426	false	0	1	BS3	138.06807	0	Cas9		0	R.NSDKLIAR.K	NSDKLIAR	NSDK(1.00)LIAR	915.513774	0	1119	8	4	K	TEVQTGGFSKESILPKRNSDKLIARKKDWDPKKYGGFDSPT	1122	1	1							Cas9		0	R.LSKSR.R	LSKSR	LSK(1.00)SR	589.354754	0	220
20190410_QExHFX1_RSLC1_Beveridge_Clausen_IMP_DSS_JRmethod_R2	8595	20190410_QExHFX1_RSLC1_Beveridge_Clausen_IMP_DSS_JRmethod_R2.mgf	561	C:\2018_Peptideproject\Data\20190410\20190410_QExHFX1_RSLC1_Beveridge_Clausen_IMP_DSS_JRmethod_R2.mgf	2647.5663	-1	1642.937399	3	548.653076	704666.6875	1642.936599	548.652809	false	0	1	BS3	138.06807	0	Cas9		0	R.NSDKLIAR.K	NSDKLIAR	NSDK(1.00)LIAR	915.513774	0	1119	8	4	K	TEVQTGGFSKESILPKRNSDKLIARKKDWDPKKYGGFDSPT	1122	1	1							Cas9		0	R.LSKSR.R	LSKSR	LSK(1.00)SR	589.354754	0	220
20190410_QExHFX1_RSLC1_Beveridge_Clausen_IMP_DSS_JRmethod_R2	8577	20190410_QExHFX1_RSLC1_Beveridge_Clausen_IMP_DSS_JRmethod_R2.mgf	557	C:\2018_Peptideproject\Data\20190410\20190410_QExHFX1_RSLC1_Beveridge_Clausen_IMP_DSS_JRmethod_R2.mgf	2642.73042	-1	2059.054745	4	515.770963	3110084.25	2059.056063	515.771292	false	1	1	BS3	138.06807	0	RETBP_HUMAN	sp|RETBP_HUMAN|	0	R.FSGTWYAMAKK.D	FSGTWYAMAKK	FSGTWYAMAK(1.00)K	1304.62234	0	38	11	10	K	FRVKENFDKARFSGTWYAMAKKDPEGLFLQDNIVAEFSVDE	47	1	1							REV_Cas9		1	K.KNISR.H	KNISR	K(1.00)NISR	616.365653	0	1324
20190410_QExHFX1_RSLC1_Beveridge_Clausen_IMP_DSS_JRmethod_R2	8661	20190410_QExHFX1_RSLC1_Beveridge_Clausen_IMP_DSS_JRmethod_R2.mgf	577	C:\2018_Peptideproject\Data\20190410\20190410_QExHFX1_RSLC1_Beveridge_Clausen_IMP_DSS_JRmethod_R2.mgf	2665.10466	-1	1612.988893	3	538.670241	644138.375	1612.987573	538.669801	true	0	1	BS3	138.06807	0	Cas9		0	K.KGILQTVK.V	KGILQTVK	K(1.00)GILQTVK	885.564748	0	739	8	1	K	GQGDSLHEHIANLAGSPAIKKGILQTVKVVDELVKVMGRHK	739	1	1							Cas9		0	R.LSKSR.R	LSKSR	LSK(1.00)SR	589.354754	0	220
20190410_QExHFX1_RSLC1_Beveridge_Clausen_IMP_DSS_JRmethod_R2	8628	20190410_QExHFX1_RSLC1_Beveridge_Clausen_IMP_DSS_JRmethod_R2.mgf	571	C:\2018_Peptideproject\Data\20190410\20190410_QExHFX1_RSLC1_Beveridge_Clausen_IMP_DSS_JRmethod_R2.mgf	2655.77838	-1	1844.979434	3	616.000421	635723.3125	1844.977812	615.999881	false	0	1	BS3	138.06807	0	Cas9		0	K.APLSASMIKR.Y	APLSASMIKR	APLSASMIK(1.00)R	1088.60121	0	319	10	9	K	SDILRVNTEITKAPLSASMIKRYDEHHQDLTLLKALVRQQL	327	1	1							Cas9		0	R.SDKNR.G	SDKNR	SDK(1.00)NR	618.308532	0	864
20190410_QExHFX1_RSLC1_Beveridge_Clausen_IMP_DSS_JRmethod_R2	8504	20190410_QExHFX1_RSLC1_Beveridge_Clausen_IMP_DSS_JRmethod_R2.mgf	532	C:\2018_Peptideproject\Data\20190410\20190410_QExHFX1_RSLC1_Beveridge_Clausen_IMP_DSS_JRmethod_R2.mgf	2625.07452	-1	1947.043173	3	650.021667	484888.34375	1947.041183	650.021004	true	0	1	BS3	138.06807	0	Cas9		0	K.KLVDSTDK.A	KLVDSTDK	K(1.00)LVDSTDK	904.486556	0	145	8	1	K	NIVDEVAYHEKYPTIYHLRKKLVDSTDKADLRLIYLALAHM	145	1	1							Cas9		0	K.KLVDSTDK.A	KLVDSTDK	K(1.00)LVDSTDK	904.486556	0	145
20190410_QExHFX1_RSLC1_Beveridge_Clausen_IMP_DSS_JRmethod_R2	8386	20190410_QExHFX1_RSLC1_Beveridge_Clausen_IMP_DSS_JRmethod_R2.mgf	491	C:\2018_Peptideproject\Data\20190410\20190410_QExHFX1_RSLC1_Beveridge_Clausen_IMP_DSS_JRmethod_R2.mgf	2596.88538	-1	1947.040612	4	487.76743	622736.8125	1947.041183	487.767572	true	0	1	BS3	138.06807	0	Cas9		0	K.KLVDSTDK.A	KLVDSTDK	K(1.00)LVDSTDK	904.486556	0	145	8	1	K	NIVDEVAYHEKYPTIYHLRKKLVDSTDKADLRLIYLALAHM	145	1	1							Cas9		0	K.KLVDSTDK.A	KLVDSTDK	K(1.00)LVDSTDK	904.486556	0	145
20190410_QExHFX1_RSLC1_Beveridge_Clausen_IMP_DSS_JRmethod_R2	8726	20190410_QExHFX1_RSLC1_Beveridge_Clausen_IMP_DSS_JRmethod_R2.mgf	593	C:\2018_Peptideproject\Data\20190410\20190410_QExHFX1_RSLC1_Beveridge_Clausen_IMP_DSS_JRmethod_R2.mgf	2681.91222	-1	1573.849142	3	525.623657	4589838.5	1573.846388	525.622739	false	1	1	BS3	138.06807	0	REV_RETBP_HUMAN	sp|RETBP_HUMAN|	1	K.ADFNKER.V	ADFNKER	ADFNK(1.00)ER	878.424625	0	167	7	5	K	EPKKDAMAYWTGSRFKADFNKERVFSSRVCRDERAGSGLAA	171	1	1							Cas9		0	K.VPSKK.F	VPSKK	VPSK(1.00)K	557.353692	0	31
20190410_QExHFX1_RSLC1_Beveridge_Clausen_IMP_DSS_JRmethod_R2	8690	20190410_QExHFX1_RSLC1_Beveridge_Clausen_IMP_DSS_JRmethod_R2.mgf	583	C:\2018_Peptideproject\Data\20190410\20190410_QExHFX1_RSLC1_Beveridge_Clausen_IMP_DSS_JRmethod_R2.mgf	2672.80686	-1	2059.054785	4	515.770973	1496133.25	2059.056063	515.771292	false	1	1	BS3	138.06807	0	REV_Cas9		1	K.KNISR.H	KNISR	K(1.00)NISR	616.365653	0	1324	5	1	K	TRLTAEATEGSDFLLAGILKKNISRHDTNGLKVKKFSPKVY	1324	1	1							RETBP_HUMAN	sp|RETBP_HUMAN|	0	R.FSGTWYAMAKK.D	FSGTWYAMAKK	FSGTWYAMAK(1.00)K	1304.62234	0	38
20190410_QExHFX1_RSLC1_Beveridge_Clausen_IMP_DSS_JRmethod_R2	8701	20190410_QExHFX1_RSLC1_Beveridge_Clausen_IMP_DSS_JRmethod_R2.mgf	587	C:\2018_Peptideproject\Data\20190410\20190410_QExHFX1_RSLC1_Beveridge_Clausen_IMP_DSS_JRmethod_R2.mgf	2675.30316	-1	1472.855872	3	491.959234	813046	1472.856224	491.959351	false	1	1	BS3	138.06807	0	REV_Cas9		1	R.ESKNQK.G	ESKNQK	ESK(1.00)NQK	732.376612	0	591	6	3	K	LIQSGLKEIGEERKIRMRESKNQKGQTTQNREAMEIVINEK	593	1	1							CRP_HUMAN	sp|CRP_HUMAN|	0	R.KSLKK.G	KSLKK	K(0.42)SLK(0.58)K	602.411541	0	137
20190410_QExHFX1_RSLC1_Beveridge_Clausen_IMP_DSS_JRmethod_R2	6959	20190410_QExHFX1_RSLC1_Beveridge_Clausen_IMP_DSS_JRmethod_R2.mgf	158	C:\2018_Peptideproject\Data\20190410\20190410_QExHFX1_RSLC1_Beveridge_Clausen_IMP_DSS_JRmethod_R2.mgf	2216.01078	-1	4300.030263	6	717.678987	4204511	4300.029723	717.678897	false	1	1	BS3	138.06807	0	REV_K1C15_SHEEP	sp|K1C15_SHEEP|	1	R.DKNEAMAEYQREMESLR.V	DKNEAMAEYQREMESLR	DK(1.00)NEAMAEYQREMESLR	2130.931014	0	166	17	2	K	AVKENLEEKTSFFWAEARRDKNEAMAEYQREMESLRVTLDV	167	1	1							REV_Cas9		1	K.NKKbs3ohMVVEESPVNDKSR.G	NKKMVVEESPVNDKSR	NK(0.56)Kbs3ohMVVEESPVNDK(0.44)SR	2031.03064	0	489
20190410_QExHFX1_RSLC1_Beveridge_Clausen_IMP_DSS_JRmethod_R2	6959	20190410_QExHFX1_RSLC1_Beveridge_Clausen_IMP_DSS_JRmethod_R2.mgf	158	C:\2018_Peptideproject\Data\20190410\20190410_QExHFX1_RSLC1_Beveridge_Clausen_IMP_DSS_JRmethod_R2.mgf	2216.01078	-1	4300.030263	6	717.678987	4204511	4300.029723	717.678897	false	1	1	BS3	138.06807	0	REV_K1C15_SHEEP	sp|K1C15_SHEEP|	1	R.DKNEAMAEYQREMESLR.V	DKNEAMAEYQREMESLR	DK(1.00)NEAMAEYQREMESLR	2130.931014	0	166	17	2	K	AVKENLEEKTSFFWAEARRDKNEAMAEYQREMESLRVTLDV	167	1	1							REV_Cas9		1	K.NKbs3ohKMVVEESPVNDKSR.G	NKKMVVEESPVNDKSR	NKbs3ohK(0.61)MVVEESPVNDK(0.39)SR	2031.03064	0	489
20190410_QExHFX1_RSLC1_Beveridge_Clausen_IMP_DSS_JRmethod_R2	8838	20190410_QExHFX1_RSLC1_Beveridge_Clausen_IMP_DSS_JRmethod_R2.mgf	620	C:\2018_Peptideproject\Data\20190410\20190410_QExHFX1_RSLC1_Beveridge_Clausen_IMP_DSS_JRmethod_R2.mgf	2711.4486	-1	1242.672065	3	415.231298	1192046.375	1242.672057	415.231295	false	0	1				Cas9		0	K.VLSAYNKbs3ohHR.D	VLSAYNKHR	VLSAYNKbs3ohHR	1242.672057	0	1294	9					1	1	Kbs3oh	7	156.0786347
20190410_QExHFX1_RSLC1_Beveridge_Clausen_IMP_DSS_JRmethod_R2	8564	20190410_QExHFX1_RSLC1_Beveridge_Clausen_IMP_DSS_JRmethod_R2.mgf	554	C:\2018_Peptideproject\Data\20190410\20190410_QExHFX1_RSLC1_Beveridge_Clausen_IMP_DSS_JRmethod_R2.mgf	2639.26872	-1	1499.818869	3	500.946899	704362.8125	1499.824213	500.948681	false	0	1	BS3	138.06807	0	Cas9		0	R.DKPIR.E	DKPIR	DK(1.00)PIR	627.370405	0	1303	5	2	K	VILADANLDKVLSAYNKHRDKPIREQAENIIHLFTLTNLGA	1304	1	1							Cas9		0	R.ERMKR.I	ERMKR	ERMK(1.00)R	734.385738	0	783
20190410_QExHFX1_RSLC1_Beveridge_Clausen_IMP_DSS_JRmethod_R2	8609	20190410_QExHFX1_RSLC1_Beveridge_Clausen_IMP_DSS_JRmethod_R2.mgf	565	C:\2018_Peptideproject\Data\20190410\20190410_QExHFX1_RSLC1_Beveridge_Clausen_IMP_DSS_JRmethod_R2.mgf	2650.99776	-1	1639.851498	4	410.970151	1105745.625	1639.850427	410.969883	false	0	1	BS3	138.06807	0	Cas9		0	R.LSKSR.R	LSKSR	LSK(1.00)SR	589.354754	0	220	5	3	K	ENPINASGVDAKAILSARLSKSRRLENLIAQLPGEKKNGLF	222	1	1							Cas9		0	K.MKNYWR.Q	MKNYWR	MK(1.00)NYWR	912.427603	0	883
20190410_QExHFX1_RSLC1_Beveridge_Clausen_IMP_DSS_JRmethod_R2	8660	20190410_QExHFX1_RSLC1_Beveridge_Clausen_IMP_DSS_JRmethod_R2.mgf	576	C:\2018_Peptideproject\Data\20190410\20190410_QExHFX1_RSLC1_Beveridge_Clausen_IMP_DSS_JRmethod_R2.mgf	2665.0302	-1	1612.988893	4	404.2545	696917.6875	1612.987573	404.25417	false	0	1	BS3	138.06807	0	Cas9		0	K.KGILQTVK.V	KGILQTVK	K(1.00)GILQTVK	885.564748	0	739	8	1	K	GQGDSLHEHIANLAGSPAIKKGILQTVKVVDELVKVMGRHK	739	1	1							Cas9		0	R.LSKSR.R	LSKSR	LSK(1.00)SR	589.354754	0	220
20190410_QExHFX1_RSLC1_Beveridge_Clausen_IMP_DSS_JRmethod_R2	8723	20190410_QExHFX1_RSLC1_Beveridge_Clausen_IMP_DSS_JRmethod_R2.mgf	592	C:\2018_Peptideproject\Data\20190410\20190410_QExHFX1_RSLC1_Beveridge_Clausen_IMP_DSS_JRmethod_R2.mgf	2681.19018	-1	1242.671788	3	415.231206	3763011.25	1242.672057	415.231295	false	0	1				Cas9		0	K.VLSAYNKbs3ohHR.D	VLSAYNKHR	VLSAYNKbs3ohHR	1242.672057	0	1294	9					1	1	Kbs3oh	7	156.0786347
20190410_QExHFX1_RSLC1_Beveridge_Clausen_IMP_DSS_JRmethod_R2	8456	20190410_QExHFX1_RSLC1_Beveridge_Clausen_IMP_DSS_JRmethod_R2.mgf	513	C:\2018_Peptideproject\Data\20190410\20190410_QExHFX1_RSLC1_Beveridge_Clausen_IMP_DSS_JRmethod_R2.mgf	2614.1418	-1	1845.980307	3	616.334045	893055.6875	1845.979586	616.333805	false	0	1	BS3	138.06807	0	Cas9		0	R.SDKNRGK.S	SDKNRGK	SDK(1.00)NRGK	803.424959	0	864	7	3	K	VPQSFLKDDSIDNKVLTRSDKNRGKSDNVPSEEVVKKMKNY	866	1	1							Cas9		0	K.KLVDSTDK.A	KLVDSTDK	K(1.00)LVDSTDK	904.486556	0	145
20190410_QExHFX1_RSLC1_Beveridge_Clausen_IMP_DSS_JRmethod_R2	8675	20190410_QExHFX1_RSLC1_Beveridge_Clausen_IMP_DSS_JRmethod_R2.mgf	578	C:\2018_Peptideproject\Data\20190410\20190410_QExHFX1_RSLC1_Beveridge_Clausen_IMP_DSS_JRmethod_R2.mgf	2669.28036	-1	1499.818994	3	500.946941	1472714.625	1499.824213	500.948681	false	0	1	BS3	138.06807	0	Cas9		0	R.ERMKR.I	ERMKR	ERMK(1.00)R	734.385738	0	783	5	4	K	EMARENQTTQKGQKNSRERMKRIEEGIKELGSQILKEHPVE	786	1	1							Cas9		0	R.DKPIR.E	DKPIR	DK(1.00)PIR	627.370405	0	1303
20190410_QExHFX1_RSLC1_Beveridge_Clausen_IMP_DSS_JRmethod_R2	8703	20190410_QExHFX1_RSLC1_Beveridge_Clausen_IMP_DSS_JRmethod_R2.mgf	588	C:\2018_Peptideproject\Data\20190410\20190410_QExHFX1_RSLC1_Beveridge_Clausen_IMP_DSS_JRmethod_R2.mgf	2675.74464	-1	1499.903507	3	500.975112	837598.5625	1499.903509	500.975113	false	1	1	BS3	138.06807	0	REV_Cas9		1	K.LKSKGEK.V	LKSKGEK	LK(0.48)SK(0.52)GEK	788.475598	0	214	7	4	K	RSEMITIGLLKEVKSKKLKSKGEKVAVVLVSYAVTPSDFGG	217	1	1							REV_Cas9		1	K.SAIKR.M	SAIKR	SAIK(1.00)R	573.35984	0	345
20190410_QExHFX1_RSLC1_Beveridge_Clausen_IMP_DSS_JRmethod_R2	8615	20190410_QExHFX1_RSLC1_Beveridge_Clausen_IMP_DSS_JRmethod_R2.mgf	567	C:\2018_Peptideproject\Data\20190410\20190410_QExHFX1_RSLC1_Beveridge_Clausen_IMP_DSS_JRmethod_R2.mgf	2652.51576	-1	1835.05024	4	459.769836	746951.5	1835.051619	459.770181	false	1	1	BS3	138.06807	0	REV_Cas9		1	K.KLKbs3ohSK.G	KLKSK	K(1.00)LKbs3ohSK	758.490176	0	213	5	1	K	NEFSRSEMITIGLLKEVKSKKLKSKGEKVAVVLVSYAVTPS	213	1	1	Kbs3oh	3	156.0786347				REV_Cas9		1	K.ETRSYKR.Q	ETRSYKR	ETRSYK(1.00)R	938.493373	0	29
20190410_QExHFX1_RSLC1_Beveridge_Clausen_IMP_DSS_JRmethod_R2	8875	20190410_QExHFX1_RSLC1_Beveridge_Clausen_IMP_DSS_JRmethod_R2.mgf	630	C:\2018_Peptideproject\Data\20190410\20190410_QExHFX1_RSLC1_Beveridge_Clausen_IMP_DSS_JRmethod_R2.mgf	2721.03648	-1	1487.821184	3	496.947671	635225.375	1487.824213	496.948681	false	1	1	BS3	138.06807	0	REV_CRP_HUMAN	sp|CRP_HUMAN|	1	K.KGLKR.S	KGLKR	K(0.23)GLK(0.77)R	600.407125	0	84	5	4	K	DQEQGLIISAEAGVTYKKGLKRSRVKPGDVWFEVIGSASEW	87	1	1							REV_AMYS_HUMAN	sp|AMYS_HUMAN|	1	K.MEGNKR.W	MEGNKR	MEGNK(1.00)R	749.349018	0	224
20190410_QExHFX1_RSLC1_Beveridge_Clausen_IMP_DSS_JRmethod_R2	8845	20190410_QExHFX1_RSLC1_Beveridge_Clausen_IMP_DSS_JRmethod_R2.mgf	622	C:\2018_Peptideproject\Data\20190410\20190410_QExHFX1_RSLC1_Beveridge_Clausen_IMP_DSS_JRmethod_R2.mgf	2713.29432	-1	1550.882373	3	517.968068	845811.375	1550.882047	517.967959	true	0	1	BS3	138.06807	0	Cas9		0	K.AGFIKR.Q	AGFIKR	AGFIK(1.00)R	690.41769	0	918	6	5	K	DNLTKAERGGLSELDKAGFIKRQLVETRQITKHVAQILDSR	922	1	1							Cas9		0	K.GYKEVK.K	GYKEVK	GYK(1.00)EVK	722.396286	0	1190
20190410_QExHFX1_RSLC1_Beveridge_Clausen_IMP_DSS_JRmethod_R2	8777	20190410_QExHFX1_RSLC1_Beveridge_Clausen_IMP_DSS_JRmethod_R2.mgf	606	C:\2018_Peptideproject\Data\20190410\20190410_QExHFX1_RSLC1_Beveridge_Clausen_IMP_DSS_JRmethod_R2.mgf	2695.16514	-1	1612.988106	4	404.254303	1312693.25	1612.987573	404.25417	false	0	1	BS3	138.06807	0	Cas9		0	K.KGILQTVK.V	KGILQTVK	K(1.00)GILQTVK	885.564748	0	739	8	1	K	GQGDSLHEHIANLAGSPAIKKGILQTVKVVDELVKVMGRHK	739	1	1							Cas9		0	R.LSKSR.R	LSKSR	LSK(1.00)SR	589.354754	0	220
20190410_QExHFX1_RSLC1_Beveridge_Clausen_IMP_DSS_JRmethod_R2	8885	20190410_QExHFX1_RSLC1_Beveridge_Clausen_IMP_DSS_JRmethod_R2.mgf	634	C:\2018_Peptideproject\Data\20190410\20190410_QExHFX1_RSLC1_Beveridge_Clausen_IMP_DSS_JRmethod_R2.mgf	2723.32974	-1	1413.787405	3	472.269745	657063.75	1413.793958	472.271929	false	1	1	BS3	138.06807	0	REV_Cas9		1	K.IEKIR.E	IEKIR	IEK(1.00)IR	657.417355	0	927	5	3	K	SNRGALPGVYYPRIFTLKIEKIRENKDLFPYFDERRQLIAH	929	1	1							Cas9		0	R.SDKNR.G	SDKNR	SDK(1.00)NR	618.308532	0	864
20190410_QExHFX1_RSLC1_Beveridge_Clausen_IMP_DSS_JRmethod_R2	8909	20190410_QExHFX1_RSLC1_Beveridge_Clausen_IMP_DSS_JRmethod_R2.mgf	641	C:\2018_Peptideproject\Data\20190410\20190410_QExHFX1_RSLC1_Beveridge_Clausen_IMP_DSS_JRmethod_R2.mgf	2729.53722	-1	1327.831614	3	443.617814	672568.3125	1327.82995	443.61726	false	1	1	BS3	138.06807	0	Cas9		0	R.LSKSR.R	LSKSR	LSK(1.00)SR	589.354754	0	220	5	3	K	ENPINASGVDAKAILSARLSKSRRLENLIAQLPGEKKNGLF	222	1	1							REV_CRP_HUMAN	sp|CRP_HUMAN|	1	K.KGLKR.S	KGLKR	K(0.11)GLK(0.89)R	600.407125	0	84
20190410_QExHFX1_RSLC1_Beveridge_Clausen_IMP_DSS_JRmethod_R2	8778	20190410_QExHFX1_RSLC1_Beveridge_Clausen_IMP_DSS_JRmethod_R2.mgf	607	C:\2018_Peptideproject\Data\20190410\20190410_QExHFX1_RSLC1_Beveridge_Clausen_IMP_DSS_JRmethod_R2.mgf	2695.2798	-1	1913.034372	3	638.6854	671500.75	1913.041066	638.687632	false	1	1	BS3	138.06807	0	REV_CTRB_BOVIN	sp|CTRB_BOVIN|	1	K.NFKVGK.I	NFKVGK	NFK(1.00)VGK	691.401705	0	156	6	3	K	KLLLTIDRNVTLISKFPKNFKVGKILVQTDETELGQDFEGA	158	1	1							REV_AMYS_HUMAN	sp|AMYS_HUMAN|	1	K.LAGKYFETR.V	LAGKYFETR	LAGK(1.00)YFETR	1083.57129	0	236
20190410_QExHFX1_RSLC1_Beveridge_Clausen_IMP_DSS_JRmethod_R2	8448	20190410_QExHFX1_RSLC1_Beveridge_Clausen_IMP_DSS_JRmethod_R2.mgf	508	C:\2018_Peptideproject\Data\20190410\20190410_QExHFX1_RSLC1_Beveridge_Clausen_IMP_DSS_JRmethod_R2.mgf	2612.7285	-1	2060.059029	4	516.022034	26059360	2060.058523	516.021907	false	1	1	BS3	138.06807	0	Cas9		0	K.GQKNSRERMK.R	GQKNSRERMK	GQK(1.00)NSRERMK	1248.635698	0	777	10	3	K	KPENIVIEMARENQTTQKGQKNSRERMKRIEEGIKELGSQI	779	1	1							REV_MYG_HUMAN	sp|MYG_HUMAN|	1	K.HKFDK.F	HKFDK	HK(1.00)FDK	673.354755	0	107
20190410_QExHFX1_RSLC1_Beveridge_Clausen_IMP_DSS_JRmethod_R2	8580	20190410_QExHFX1_RSLC1_Beveridge_Clausen_IMP_DSS_JRmethod_R2.mgf	558	C:\2018_Peptideproject\Data\20190410\20190410_QExHFX1_RSLC1_Beveridge_Clausen_IMP_DSS_JRmethod_R2.mgf	2643.49362	-1	1584.92684	3	529.316223	632969.8125	1584.927281	529.31637	false	0	1	BS3	138.06807	0	Cas9		0	R.KMIAK.S	KMIAK	K(1.00)MIAK	605.357064	0	1024	5	1	K	KYPKLESEFVYGDYKVYDVRKMIAKSEQEIGKATAKYFFYS	1024	1	1							Cas9		0	K.ESILPKR.N	ESILPKR	ESILPK(1.00)R	841.502147	0	1112
20190410_QExHFX1_RSLC1_Beveridge_Clausen_IMP_DSS_JRmethod_R2	8775	20190410_QExHFX1_RSLC1_Beveridge_Clausen_IMP_DSS_JRmethod_R2.mgf	605	C:\2018_Peptideproject\Data\20190410\20190410_QExHFX1_RSLC1_Beveridge_Clausen_IMP_DSS_JRmethod_R2.mgf	2694.8385	-1	1913.030202	4	479.264827	761286.1875	1913.037042	479.266537	false	1	1	BS3	138.06807	0	REV_CTRB_BOVIN	sp|CTRB_BOVIN|	1	K.TLANKYK.T	TLANKYK	TLANK(1.00)YK	836.475598	0	96	7	5	K	TNSVIPLTAQQKLDPKTLANKYKTGWGTTACLMGAPFDEDA	100	1	1							REV_Cas9		1	K.ETRSYKR.Q	ETRSYKR	ETRSYK(1.00)R	938.493373	0	29
20190410_QExHFX1_RSLC1_Beveridge_Clausen_IMP_DSS_JRmethod_R2	8892	20190410_QExHFX1_RSLC1_Beveridge_Clausen_IMP_DSS_JRmethod_R2.mgf	636	C:\2018_Peptideproject\Data\20190410\20190410_QExHFX1_RSLC1_Beveridge_Clausen_IMP_DSS_JRmethod_R2.mgf	2725.08906	-1	1455.804892	3	486.275574	621060.9375	1455.808547	486.276792	false	1	1	BS3	138.06807	0	REV_CAH1_HUMAN	sp|CAH1_HUMAN|	1	R.KAKGK.T	KAKGK	K(0.47)AK(0.53)GK	530.354027	0	88	5	3	K	FDLSSPLLTSPDFNTFPRKAKGKTIAQLADLKVQKLPNAEG	90	1	1							Cas9		0	K.KDWDPK.K	KDWDPK	K(1.00)DWDPK	787.386449	0	1128
20190410_QExHFX1_RSLC1_Beveridge_Clausen_IMP_DSS_JRmethod_R2	8525	20190410_QExHFX1_RSLC1_Beveridge_Clausen_IMP_DSS_JRmethod_R2.mgf	542	C:\2018_Peptideproject\Data\20190410\20190410_QExHFX1_RSLC1_Beveridge_Clausen_IMP_DSS_JRmethod_R2.mgf	2629.57026	-1	1731.929512	4	433.989655	720983.125	1731.937997	433.991776	false	1	1	BS3	138.06807	0	RETBP_HUMAN	sp|RETBP_HUMAN|	0	K.ENFDKAR.F	ENFDKAR	ENFDK(1.00)AR	878.424625	0	31	7	5	K	SGRAERDCRVSSFRVKENFDKARFSGTWYAMAKKDPEGLFL	35	1	1							REV_CRP_HUMAN	sp|CRP_HUMAN|	1	K.GLKRSR.V	GLKRSR	GLK(1.00)RSR	715.445301	0	85
20190410_QExHFX1_RSLC1_Beveridge_Clausen_IMP_DSS_JRmethod_R2	8573	20190410_QExHFX1_RSLC1_Beveridge_Clausen_IMP_DSS_JRmethod_R2.mgf	556	C:\2018_Peptideproject\Data\20190410\20190410_QExHFX1_RSLC1_Beveridge_Clausen_IMP_DSS_JRmethod_R2.mgf	2641.7574	-1	1812.922788	3	605.314873	622347.0625	1812.921741	605.314523	false	0	1				Cas9		0	K.NRGKbs3ohSDNVPSEEVVK.K	NRGKSDNVPSEEVVK	NRGKbs3ohSDNVPSEEVVK	1812.921741	0	867	15					1	1	Kbs3oh	4	156.0786347
20190410_QExHFX1_RSLC1_Beveridge_Clausen_IMP_DSS_JRmethod_R2	8921	20190410_QExHFX1_RSLC1_Beveridge_Clausen_IMP_DSS_JRmethod_R2.mgf	646	C:\2018_Peptideproject\Data\20190410\20190410_QExHFX1_RSLC1_Beveridge_Clausen_IMP_DSS_JRmethod_R2.mgf	2732.22096	-1	1643.919943	3	548.980591	806714.875	1643.920615	548.980815	false	1	1	BS3	138.06807	0	Cas9		0	R.LSKSR.R	LSKSR	LSK(1.00)SR	589.354754	0	220	5	3	K	ENPINASGVDAKAILSARLSKSRRLENLIAQLPGEKKNGLF	222	1	1							REV_Cas9		1	R.DAIKLDSR.K	DAIKLDSR	DAIK(1.00)LDSR	916.49779	0	247
20190410_QExHFX1_RSLC1_Beveridge_Clausen_IMP_DSS_JRmethod_R2	8515	20190410_QExHFX1_RSLC1_Beveridge_Clausen_IMP_DSS_JRmethod_R2.mgf	539	C:\2018_Peptideproject\Data\20190410\20190410_QExHFX1_RSLC1_Beveridge_Clausen_IMP_DSS_JRmethod_R2.mgf	2626.97646	-1	1784.996407	4	447.256378	708855.9375	1784.989698	447.254701	false	1	1	BS3	138.06807	0	REV_CTRB_BOVIN	sp|CTRB_BOVIN|	1	R.VSGWKR.Y	VSGWKR	VSGWK(1.00)R	731.407853	0	71	6	5	K	CSSVGSAGACIMVDTRVSGWKRYCDTNSVIPLTAQQKLDPK	75	1	1							Cas9		0	R.NSDKLIAR.K	NSDKLIAR	NSDK(1.00)LIAR	915.513774	0	1119
20190410_QExHFX1_RSLC1_Beveridge_Clausen_IMP_DSS_JRmethod_R2	8639	20190410_QExHFX1_RSLC1_Beveridge_Clausen_IMP_DSS_JRmethod_R2.mgf	573	C:\2018_Peptideproject\Data\20190410\20190410_QExHFX1_RSLC1_Beveridge_Clausen_IMP_DSS_JRmethod_R2.mgf	2658.9006	-1	1837.04238	3	613.354736	641472.4375	1837.042128	613.354652	false	1	1	BS3	138.06807	0	REV_Cas9		1	K.KNISR.H	KNISR	K(1.00)NISR	616.365653	0	1324	5	1	K	TRLTAEATEGSDFLLAGILKKNISRHDTNGLKVKKFSPKVY	1324	1	1							REV_CAH1_HUMAN	sp|CAH1_HUMAN|	1	K.VQKLPNAEGK.V	VQKLPNAEGK	VQK(1.00)LPNAEGK	1082.608404	0	102
20190410_QExHFX1_RSLC1_Beveridge_Clausen_IMP_DSS_JRmethod_R2	8816	20190410_QExHFX1_RSLC1_Beveridge_Clausen_IMP_DSS_JRmethod_R2.mgf	618	C:\2018_Peptideproject\Data\20190410\20190410_QExHFX1_RSLC1_Beveridge_Clausen_IMP_DSS_JRmethod_R2.mgf	2704.8873	-1	1584.927939	3	529.316589	653640.75	1584.927281	529.31637	false	0	1	BS3	138.06807	0	Cas9		0	K.ESILPKR.N	ESILPKR	ESILPK(1.00)R	841.502147	0	1112	7	6	K	NIVKKTEVQTGGFSKESILPKRNSDKLIARKKDWDPKKYGG	1117	1	1							Cas9		0	R.KMIAK.S	KMIAK	K(1.00)MIAK	605.357064	0	1024
20190410_QExHFX1_RSLC1_Beveridge_Clausen_IMP_DSS_JRmethod_R2	8918	20190410_QExHFX1_RSLC1_Beveridge_Clausen_IMP_DSS_JRmethod_R2.mgf	644	C:\2018_Peptideproject\Data\20190410\20190410_QExHFX1_RSLC1_Beveridge_Clausen_IMP_DSS_JRmethod_R2.mgf	2731.70076	-1	1565.924704	3	522.982178	657396.5	1565.921468	522.981099	false	1	1	BS3	138.06807	0	REV_Cas9		1	K.KKKLS.S	SKKLK	K(0.21)K(0.29)K(0.50)LS	602.411541	0	211	5	3	K	NEFSRSEMITIGLLKEVKSKKLKSKGEKVAVVLVSYAVTPS	213	1	1	S->K ;K->K ;K->K ;L->L ;K->S	1;2;3;4;5	41.06293500000001;0.0;0.0;0.0;-41.06293500000001				REV_Cas9		1	K.YLKQMK.V	YLKQMK	YLK(1.00)QMK	825.441857	0	717
20190410_QExHFX1_RSLC1_Beveridge_Clausen_IMP_DSS_JRmethod_R2	8651	20190410_QExHFX1_RSLC1_Beveridge_Clausen_IMP_DSS_JRmethod_R2.mgf	575	C:\2018_Peptideproject\Data\20190410\20190410_QExHFX1_RSLC1_Beveridge_Clausen_IMP_DSS_JRmethod_R2.mgf	2662.34532	-1	1371.775481	3	458.26577	653668.6875	1371.77216	458.264663	false	0	1	BS3	138.06807	0	Cas9		0	R.SDKNR.G	SDKNR	SDK(1.00)NR	618.308532	0	864	5	3	K	VPQSFLKDDSIDNKVLTRSDKNRGKSDNVPSEEVVKKMKNY	866	1	1							Cas9		0	K.IIKDK.D	IIKDK	IIK(1.00)DK	615.395557	0	604
20190410_QExHFX1_RSLC1_Beveridge_Clausen_IMP_DSS_JRmethod_R2	8688	20190410_QExHFX1_RSLC1_Beveridge_Clausen_IMP_DSS_JRmethod_R2.mgf	582	C:\2018_Peptideproject\Data\20190410\20190410_QExHFX1_RSLC1_Beveridge_Clausen_IMP_DSS_JRmethod_R2.mgf	2672.48022	-1	1632.821371	3	545.281067	679920.375	1632.814115	545.278648	false	1	1				REV_Cas9		1	K.KMVVEESPVNDKSR.G	KMVVEESPVNDKSR	KMVVEESPVNDKSR	1632.814115	0	491	14					1	1
20190410_QExHFX1_RSLC1_Beveridge_Clausen_IMP_DSS_JRmethod_R2	8720	20190410_QExHFX1_RSLC1_Beveridge_Clausen_IMP_DSS_JRmethod_R2.mgf	591	C:\2018_Peptideproject\Data\20190410\20190410_QExHFX1_RSLC1_Beveridge_Clausen_IMP_DSS_JRmethod_R2.mgf	2680.5405	-1	1621.830466	3	541.617432	622005.1875	1621.83247	541.6181	false	0	1	BS3	138.06807	0	CTRB_BOVIN	sp|CTRB_BOVIN|	0	R.KYWGSR.V	KYWGSR	K(1.00)YWGSR	795.402768	0	170	6	1	K	KTPDKLQQATLPIVSNTDCRKYWGSRVTDVMICAGASGVSS	170	1	1							Cas9		0	K.GQKNSR.E	GQKNSR	GQK(1.00)NSR	688.361631	0	777
20190410_QExHFX1_RSLC1_Beveridge_Clausen_IMP_DSS_JRmethod_R2	8796	20190410_QExHFX1_RSLC1_Beveridge_Clausen_IMP_DSS_JRmethod_R2.mgf	612	C:\2018_Peptideproject\Data\20190410\20190410_QExHFX1_RSLC1_Beveridge_Clausen_IMP_DSS_JRmethod_R2.mgf	2699.79792	-1	1639.850289	4	410.969849	588822.0625	1639.850427	410.969883	false	0	1	BS3	138.06807	0	Cas9		0	R.LSKSR.R	LSKSR	LSK(1.00)SR	589.354754	0	220	5	3	K	ENPINASGVDAKAILSARLSKSRRLENLIAQLPGEKKNGLF	222	1	1							Cas9		0	K.MKNYWR.Q	MKNYWR	MK(1.00)NYWR	912.427603	0	883
20190410_QExHFX1_RSLC1_Beveridge_Clausen_IMP_DSS_JRmethod_R2	8880	20190410_QExHFX1_RSLC1_Beveridge_Clausen_IMP_DSS_JRmethod_R2.mgf	632	C:\2018_Peptideproject\Data\20190410\20190410_QExHFX1_RSLC1_Beveridge_Clausen_IMP_DSS_JRmethod_R2.mgf	2722.12746	-1	1479.843954	3	494.288594	890645.1875	1479.840923	494.287584	false	0	1				Cas9		0	R.RLENLIAQLPGEK.K	RLENLIAQLPGEK	RLENLIAQLPGEK	1479.840923	0	225	13					1	1
20190410_QExHFX1_RSLC1_Beveridge_Clausen_IMP_DSS_JRmethod_R2	8866	20190410_QExHFX1_RSLC1_Beveridge_Clausen_IMP_DSS_JRmethod_R2.mgf	627	C:\2018_Peptideproject\Data\20190410\20190410_QExHFX1_RSLC1_Beveridge_Clausen_IMP_DSS_JRmethod_R2.mgf	2718.8712	-1	1958.027304	3	653.683044	701190.5	1958.023641	653.681824	false	1	1	BS3	138.06807	0	REV_CTRB_BOVIN	sp|CTRB_BOVIN|	1	K.FPKNFK.V	FPKNFK	FPK(1.00)NFK	779.433005	0	153	6	3	K	PTAKLLLTIDRNVTLISKFPKNFKVGKILVQTDETELGQDF	155	1	1							Cas9		0	K.KMKNYWR.Q	KMKNYWR	K(0.17)MK(0.83)NYWR	1040.522566	0	882
20190410_QExHFX1_RSLC1_Beveridge_Clausen_IMP_DSS_JRmethod_R2	8694	20190410_QExHFX1_RSLC1_Beveridge_Clausen_IMP_DSS_JRmethod_R2.mgf	585	C:\2018_Peptideproject\Data\20190410\20190410_QExHFX1_RSLC1_Beveridge_Clausen_IMP_DSS_JRmethod_R2.mgf	2673.57168	-1	1584.92746	3	529.31643	912554.875	1584.927281	529.31637	true	0	1	BS3	138.06807	0	Cas9		0	K.ESILPKR.N	ESILPKR	ESILPK(1.00)R	841.502147	0	1112	7	6	K	NIVKKTEVQTGGFSKESILPKRNSDKLIARKKDWDPKKYGG	1117	1	1							Cas9		0	R.KMIAK.S	KMIAK	K(1.00)MIAK	605.357064	0	1024
20190410_QExHFX1_RSLC1_Beveridge_Clausen_IMP_DSS_JRmethod_R2	8980	20190410_QExHFX1_RSLC1_Beveridge_Clausen_IMP_DSS_JRmethod_R2.mgf	666	C:\2018_Peptideproject\Data\20190410\20190410_QExHFX1_RSLC1_Beveridge_Clausen_IMP_DSS_JRmethod_R2.mgf	2746.30224	-1	1564.802817	3	522.608215	635725.1875	1564.802463	522.608097	false	1	1				REV_Cas9		1	K.EYKbs3ohGAELFDIPK.N	EYKGAELFDIPK	EYKbs3ohGAELFDIPK	1564.802463	0	181	12					1	1	Kbs3oh	3	156.0786347
20190410_QExHFX1_RSLC1_Beveridge_Clausen_IMP_DSS_JRmethod_R2	8966	20190410_QExHFX1_RSLC1_Beveridge_Clausen_IMP_DSS_JRmethod_R2.mgf	659	C:\2018_Peptideproject\Data\20190410\20190410_QExHFX1_RSLC1_Beveridge_Clausen_IMP_DSS_JRmethod_R2.mgf	2743.524	-1	1639.851021	4	410.970032	588294.9375	1639.850427	410.969883	false	0	1	BS3	138.06807	0	Cas9		0	R.LSKSR.R	LSKSR	LSK(1.00)SR	589.354754	0	220	5	3	K	ENPINASGVDAKAILSARLSKSRRLENLIAQLPGEKKNGLF	222	1	1							Cas9		0	K.MKNYWR.Q	MKNYWR	MK(1.00)NYWR	912.427603	0	883
20190410_QExHFX1_RSLC1_Beveridge_Clausen_IMP_DSS_JRmethod_R2	8940	20190410_QExHFX1_RSLC1_Beveridge_Clausen_IMP_DSS_JRmethod_R2.mgf	650	C:\2018_Peptideproject\Data\20190410\20190410_QExHFX1_RSLC1_Beveridge_Clausen_IMP_DSS_JRmethod_R2.mgf	2737.45926	-1	1499.819771	3	500.9472	735315.4375	1499.824213	500.948681	false	0	1	BS3	138.06807	0	Cas9		0	R.DKPIR.E	DKPIR	DK(1.00)PIR	627.370405	0	1303	5	2	K	VILADANLDKVLSAYNKHRDKPIREQAENIIHLFTLTNLGA	1304	1	1							Cas9		0	R.ERMKR.I	ERMKR	ERMK(1.00)R	734.385738	0	783
20190410_QExHFX1_RSLC1_Beveridge_Clausen_IMP_DSS_JRmethod_R2	8985	20190410_QExHFX1_RSLC1_Beveridge_Clausen_IMP_DSS_JRmethod_R2.mgf	668	C:\2018_Peptideproject\Data\20190410\20190410_QExHFX1_RSLC1_Beveridge_Clausen_IMP_DSS_JRmethod_R2.mgf	2747.50086	-1	1312.736441	3	438.58609	736365	1312.735047	438.585625	false	1	1	BS3	138.06807	0	Cas9		0	R.DKPIR.E	DKPIR	DK(1.00)PIR	627.370405	0	1303	5	2	K	VILADANLDKVLSAYNKHRDKPIREQAENIIHLFTLTNLGA	1304	1	1							REV_Cas9		1	K.SKGEK.V	SKGEK	SK(1.00)GEK	547.296571	0	216
20190410_QExHFX1_RSLC1_Beveridge_Clausen_IMP_DSS_JRmethod_R2	8894	20190410_QExHFX1_RSLC1_Beveridge_Clausen_IMP_DSS_JRmethod_R2.mgf	637	C:\2018_Peptideproject\Data\20190410\20190410_QExHFX1_RSLC1_Beveridge_Clausen_IMP_DSS_JRmethod_R2.mgf	2725.53108	-1	2199.118979	3	734.046936	561972.4375	2199.116675	734.046168	false	1	1	BS3	138.06807	0	REV_Cas9		1	K.MELIKPIK.F	MELIKPIK	MELIK(1.00)PIK	986.583435	0	987	8	5	K	LDRENKLVLLEETGDKMELIKPIKFYFEEQSAGGDIYGAYG	991	1	1							REV_K1C15_SHEEP	sp|K1C15_SHEEP|	1	K.EMEEEHKK.N	EMEEEHKK	EMEEEHK(1.00)K	1074.46517	0	207
20190410_QExHFX1_RSLC1_Beveridge_Clausen_IMP_DSS_JRmethod_R2	8871	20190410_QExHFX1_RSLC1_Beveridge_Clausen_IMP_DSS_JRmethod_R2.mgf	628	C:\2018_Peptideproject\Data\20190410\20190410_QExHFX1_RSLC1_Beveridge_Clausen_IMP_DSS_JRmethod_R2.mgf	2720.2749	-1	1844.978354	3	616.000061	606671.5	1844.977812	615.999881	false	0	1	BS3	138.06807	0	Cas9		0	K.APLSASMIKR.Y	APLSASMIKR	APLSASMIK(1.00)R	1088.60121	0	319	10	9	K	SDILRVNTEITKAPLSASMIKRYDEHHQDLTLLKALVRQQL	327	1	1							Cas9		0	R.SDKNR.G	SDKNR	SDK(1.00)NR	618.308532	0	864
20190410_QExHFX1_RSLC1_Beveridge_Clausen_IMP_DSS_JRmethod_R2	8965	20190410_QExHFX1_RSLC1_Beveridge_Clausen_IMP_DSS_JRmethod_R2.mgf	658	C:\2018_Peptideproject\Data\20190410\20190410_QExHFX1_RSLC1_Beveridge_Clausen_IMP_DSS_JRmethod_R2.mgf	2743.41018	-1	1550.882106	3	517.967979	1860149.5	1550.882047	517.967959	true	0	1	BS3	138.06807	0	Cas9		0	K.GYKEVK.K	GYKEVK	GYK(1.00)EVK	722.396286	0	1190	6	3	K	IMERSSFEKNPIDFLEAKGYKEVKKDLIIKLPKYSLFELEN	1192	1	1							Cas9		0	K.AGFIKR.Q	AGFIKR	AGFIK(1.00)R	690.41769	0	918
20190410_QExHFX1_RSLC1_Beveridge_Clausen_IMP_DSS_JRmethod_R2	8914	20190410_QExHFX1_RSLC1_Beveridge_Clausen_IMP_DSS_JRmethod_R2.mgf	642	C:\2018_Peptideproject\Data\20190410\20190410_QExHFX1_RSLC1_Beveridge_Clausen_IMP_DSS_JRmethod_R2.mgf	2730.93984	-1	1368.808005	3	457.276611	717693.75	1368.80888	457.276903	false	1	1	BS3	138.06807	0	Cas9		0	R.LSKSR.R	LSKSR	LSK(1.00)SR	589.354754	0	220	5	3	K	ENPINASGVDAKAILSARLSKSRRLENLIAQLPGEKKNGLF	222	1	1							REV_Cas9		1	R.EIKPR.D	EIKPR	EIK(1.00)PR	641.386055	0	66
20190410_QExHFX1_RSLC1_Beveridge_Clausen_IMP_DSS_JRmethod_R2	8972	20190410_QExHFX1_RSLC1_Beveridge_Clausen_IMP_DSS_JRmethod_R2.mgf	662	C:\2018_Peptideproject\Data\20190410\20190410_QExHFX1_RSLC1_Beveridge_Clausen_IMP_DSS_JRmethod_R2.mgf	2744.61846	-1	1621.825155	3	541.615662	605937.3125	1621.821236	541.614355	false	1	1	BS3	138.06807	0	Cas9		0	R.SDKNR.G	SDKNR	SDK(1.00)NR	618.308532	0	864	5	3	K	VPQSFLKDDSIDNKVLTRSDKNRGKSDNVPSEEVVKKMKNY	866	1	1							REV_Cas9		1	R.QWYKNK.K	QWYKNK	QWYK(1.00)NK	865.444633	0	485
20190410_QExHFX1_RSLC1_Beveridge_Clausen_IMP_DSS_JRmethod_R2	8494	20190410_QExHFX1_RSLC1_Beveridge_Clausen_IMP_DSS_JRmethod_R2.mgf	528	C:\2018_Peptideproject\Data\20190410\20190410_QExHFX1_RSLC1_Beveridge_Clausen_IMP_DSS_JRmethod_R2.mgf	2622.83658	-1	2485.342489	3	829.454773	684363.625	2485.343474	829.455101	false	1	1	BS3	138.06807	0	K1C15_SHEEP	sp|K1C15_SHEEP|	0	R.MAGIGTGEASLGGGGGGKVR.I	MAGIGTGEASLGGGGGGKVR	MAGIGTGEASLGGGGGGK(1.00)VR	1746.868279	0	415	20	18	K	DARMAGIGTGEASLGGGGGGKVRINVEESVDGKVVSSRKRE	432	1	1							REV_CRP_HUMAN	sp|CRP_HUMAN|	1	K.KGLKR.S	KGLKR	K(0.50)GLK(0.50)R	600.407125	0	84
20190410_QExHFX1_RSLC1_Beveridge_Clausen_IMP_DSS_JRmethod_R2	8549	20190410_QExHFX1_RSLC1_Beveridge_Clausen_IMP_DSS_JRmethod_R2.mgf	550	C:\2018_Peptideproject\Data\20190410\20190410_QExHFX1_RSLC1_Beveridge_Clausen_IMP_DSS_JRmethod_R2.mgf	2635.53558	-1	2091.072686	4	523.775448	985404.5	2091.082932	523.778009	false	1	1	BS3	138.06807	0	REV_Cas9		1	R.EKVYFQFK.R	EKVYFQFK	EK(1.00)VYFQFK	1087.570228	0	393	8	2	K	TGVVANLYADHAHHYNNIREKVYFQFKRDFDSVKLKSLTIK	394	1	1							REV_Cas9		1	R.QWYKNK.K	QWYKNK	QWYK(1.00)NK	865.444633	0	485
20190410_QExHFX1_RSLC1_Beveridge_Clausen_IMP_DSS_JRmethod_R2	8531	20190410_QExHFX1_RSLC1_Beveridge_Clausen_IMP_DSS_JRmethod_R2.mgf	545	C:\2018_Peptideproject\Data\20190410\20190410_QExHFX1_RSLC1_Beveridge_Clausen_IMP_DSS_JRmethod_R2.mgf	2630.84412	-1	1509.887564	3	504.303131	616647.375	1509.887849	504.303226	false	0	1	BS3	138.06807	0	Cas9		0	R.DKPIR.E	DKPIR	DK(1.00)PIR	627.370405	0	1303	5	2	K	VILADANLDKVLSAYNKHRDKPIREQAENIIHLFTLTNLGA	1304	1	1							CAH1_HUMAN	sp|CAH1_HUMAN|	0	K.TKbs3ohGKR.A	TKGKR	TKbs3ohGK(1.00)R	744.449374	0	169
20190410_QExHFX1_RSLC1_Beveridge_Clausen_IMP_DSS_JRmethod_R2	8531	20190410_QExHFX1_RSLC1_Beveridge_Clausen_IMP_DSS_JRmethod_R2.mgf	545	C:\2018_Peptideproject\Data\20190410\20190410_QExHFX1_RSLC1_Beveridge_Clausen_IMP_DSS_JRmethod_R2.mgf	2630.84412	-1	1509.887564	3	504.303131	616647.375	1509.887849	504.303226	false	0	1	BS3	138.06807	0	Cas9		0	R.DKPIR.E	DKPIR	DK(1.00)PIR	627.370405	0	1303	5	2	K	VILADANLDKVLSAYNKHRDKPIREQAENIIHLFTLTNLGA	1304	1	1							CAH1_HUMAN	sp|CAH1_HUMAN|	0	K.TKGKbs3ohR.A	TKGKR	TK(1.00)GKbs3ohR	744.449374	0	169
20190410_QExHFX1_RSLC1_Beveridge_Clausen_IMP_DSS_JRmethod_R2	8676	20190410_QExHFX1_RSLC1_Beveridge_Clausen_IMP_DSS_JRmethod_R2.mgf	579	C:\2018_Peptideproject\Data\20190410\20190410_QExHFX1_RSLC1_Beveridge_Clausen_IMP_DSS_JRmethod_R2.mgf	2669.39412	-1	1996.05831	3	666.360046	610527.9375	1996.067631	666.363154	false	1	1	BS3	138.06807	0	REV_Cas9		1	R.KIRMRESK.N	KIRMRESK	K(1.00)IRMRESK	1062.596793	0	586	8	1	K	NEVPHKELIQSGLKEIGEERKIRMRESKNQKGQTTQNREAM	586	1	1							CTRB_BOVIN	sp|CTRB_BOVIN|	0	R.KYWGSR.V	KYWGSR	K(1.00)YWGSR	795.402768	0	170
20190410_QExHFX1_RSLC1_Beveridge_Clausen_IMP_DSS_JRmethod_R2	8780	20190410_QExHFX1_RSLC1_Beveridge_Clausen_IMP_DSS_JRmethod_R2.mgf	608	C:\2018_Peptideproject\Data\20190410\20190410_QExHFX1_RSLC1_Beveridge_Clausen_IMP_DSS_JRmethod_R2.mgf	2695.60644	-1	1612.988697	3	538.670175	1117293.25	1612.987573	538.669801	true	0	1	BS3	138.06807	0	Cas9		0	K.KGILQTVK.V	KGILQTVK	K(1.00)GILQTVK	885.564748	0	739	8	1	K	GQGDSLHEHIANLAGSPAIKKGILQTVKVVDELVKVMGRHK	739	1	1							Cas9		0	R.LSKSR.R	LSKSR	LSK(1.00)SR	589.354754	0	220
20190410_QExHFX1_RSLC1_Beveridge_Clausen_IMP_DSS_JRmethod_R2	8958	20190410_QExHFX1_RSLC1_Beveridge_Clausen_IMP_DSS_JRmethod_R2.mgf	656	C:\2018_Peptideproject\Data\20190410\20190410_QExHFX1_RSLC1_Beveridge_Clausen_IMP_DSS_JRmethod_R2.mgf	2741.69148	-1	1242.671683	3	415.231171	879109.0625	1242.672057	415.231295	false	0	1				Cas9		0	K.VLSAYNKbs3ohHR.D	VLSAYNKHR	VLSAYNKbs3ohHR	1242.672057	0	1294	9					1	1	Kbs3oh	7	156.0786347
20190410_QExHFX1_RSLC1_Beveridge_Clausen_IMP_DSS_JRmethod_R2	8742	20190410_QExHFX1_RSLC1_Beveridge_Clausen_IMP_DSS_JRmethod_R2.mgf	597	C:\2018_Peptideproject\Data\20190410\20190410_QExHFX1_RSLC1_Beveridge_Clausen_IMP_DSS_JRmethod_R2.mgf	2685.99168	-1	1845.980307	3	616.334045	644138.6875	1845.984948	616.335592	false	1	1	BS3	138.06807	0	REV_Cas9		1	K.KYPDWKKR.D	KYPDWKKR	K(0.33)YPDWK(0.34)K(0.33)R	1119.618909	0	239	8	6	K	VLVSYAVTPSDFGGKKYPDWKKRDAIKLDSRKNPLISKESF	244	1	1							REV_Cas9		1	R.GKNDR.S	GKNDR	GK(1.00)NDR	588.297968	0	505
20190410_QExHFX1_RSLC1_Beveridge_Clausen_IMP_DSS_JRmethod_R2	8540	20190410_QExHFX1_RSLC1_Beveridge_Clausen_IMP_DSS_JRmethod_R2.mgf	547	C:\2018_Peptideproject\Data\20190410\20190410_QExHFX1_RSLC1_Beveridge_Clausen_IMP_DSS_JRmethod_R2.mgf	2633.3232	-1	1567.844748	3	523.622192	752596.625	1567.849743	523.623857	false	1	1	BS3	138.06807	0	REV_Cas9		1	K.KIFYDK.E	KIFYDK	K(1.00)IFYDK	812.443236	0	798	6	1	K	LSANRFDEVGSIEVSDFCEKKIFYDKELKQVTKRVNKTFLL	798	1	1							REV_Cas9		1	K.DKDIK.I	DKDIK	DK(1.00)DIK	617.338436	0	765
20190410_QExHFX1_RSLC1_Beveridge_Clausen_IMP_DSS_JRmethod_R2	8608	20190410_QExHFX1_RSLC1_Beveridge_Clausen_IMP_DSS_JRmethod_R2.mgf	564	C:\2018_Peptideproject\Data\20190410\20190410_QExHFX1_RSLC1_Beveridge_Clausen_IMP_DSS_JRmethod_R2.mgf	2650.90344	-1	1242.672059	3	415.231296	16161148	1242.672057	415.231295	false	0	1				Cas9		0	K.VLSAYNKbs3ohHR.D	VLSAYNKHR	VLSAYNKbs3ohHR	1242.672057	0	1294	9					1	1	Kbs3oh	7	156.0786347
20190410_QExHFX1_RSLC1_Beveridge_Clausen_IMP_DSS_JRmethod_R2	8699	20190410_QExHFX1_RSLC1_Beveridge_Clausen_IMP_DSS_JRmethod_R2.mgf	586	C:\2018_Peptideproject\Data\20190410\20190410_QExHFX1_RSLC1_Beveridge_Clausen_IMP_DSS_JRmethod_R2.mgf	2674.86144	-1	2059.054851	3	687.358894	634899.875	2059.047332	687.356387	false	1	1	BS3	138.06807	0	SRPP_HEVBR	sp|SRPP_HEVBR|	0	K.ITKVFGDEAS.-	ITKVFGDEAS	ITK(1.00)VFGDEAS	1065.534235	0	195	10	3	K	TEQGYRVSSYLPLLPTEKITKVFGDEAS.............	197	1	1							REV_MYG_HUMAN	sp|MYG_HUMAN|	1	K.KHLDESK.A	KHLDESK	K(1.00)HLDESK	855.445026	0	91
20190410_QExHFX1_RSLC1_Beveridge_Clausen_IMP_DSS_JRmethod_R2	8926	20190410_QExHFX1_RSLC1_Beveridge_Clausen_IMP_DSS_JRmethod_R2.mgf	648	C:\2018_Peptideproject\Data\20190410\20190410_QExHFX1_RSLC1_Beveridge_Clausen_IMP_DSS_JRmethod_R2.mgf	2733.4245	-1	1905.010763	3	636.010864	703904.1875	1905.014198	636.012009	false	1	1	BS3	138.06807	0	CTRB_BOVIN	sp|CTRB_BOVIN|	0	K.VFKNPK.F	VFKNPK	VFK(1.00)NPK	731.433005	0	88	6	3	K	EFDQGLETEDTQVLKIGKVFKNPKFSILTVRNDITLLKLAT	90	1	1							REV_Cas9		1	R.MRESKNQK.G	MRESKNQK	MRESK(1.00)NQK	1035.513123	0	589
20190410_QExHFX1_RSLC1_Beveridge_Clausen_IMP_DSS_JRmethod_R2	9016	20190410_QExHFX1_RSLC1_Beveridge_Clausen_IMP_DSS_JRmethod_R2.mgf	676	C:\2018_Peptideproject\Data\20190410\20190410_QExHFX1_RSLC1_Beveridge_Clausen_IMP_DSS_JRmethod_R2.mgf	2755.55214	-1	1830.025087	4	458.513548	5693579	1830.018556	458.511916	false	0	1	BS3	138.06807	0	Cas9		0	K.VLSAYNKHR.D	VLSAYNKHR	VLSAYNK(1.00)HR	1086.593422	0	1294	9	7	K	FSKRVILADANLDKVLSAYNKHRDKPIREQAENIIHLFTLT	1300	1	1							Cas9		0	R.KMIAK.S	KMIAK	K(1.00)MIAK	605.357064	0	1024
20190410_QExHFX1_RSLC1_Beveridge_Clausen_IMP_DSS_JRmethod_R2	9035	20190410_QExHFX1_RSLC1_Beveridge_Clausen_IMP_DSS_JRmethod_R2.mgf	684	C:\2018_Peptideproject\Data\20190410\20190410_QExHFX1_RSLC1_Beveridge_Clausen_IMP_DSS_JRmethod_R2.mgf	2759.77434	-1	1327.832922	3	443.61825	16555734	1327.82995	443.61726	false	1	1	BS3	138.06807	0	REV_Cas9		1	R.LKSSR.L	LKSSR	LK(1.00)SSR	589.354754	0	1149	5	2	K	GFLGKKNEGPLQAILNERRLKSSRLASLIKAADVGSANIPN	1150	1	1							REV_CRP_HUMAN	sp|CRP_HUMAN|	1	K.KGLKR.S	KGLKR	K(0.18)GLK(0.82)R	600.407125	0	84
20190410_QExHFX1_RSLC1_Beveridge_Clausen_IMP_DSS_JRmethod_R2	8896	20190410_QExHFX1_RSLC1_Beveridge_Clausen_IMP_DSS_JRmethod_R2.mgf	638	C:\2018_Peptideproject\Data\20190410\20190410_QExHFX1_RSLC1_Beveridge_Clausen_IMP_DSS_JRmethod_R2.mgf	2725.9716	-1	1628.971382	4	408.250122	633975.125	1628.96473	408.248459	false	1	1	BS3	138.06807	0	Cas9		0	K.VMKQLK.R	VMKQLK	VMK(1.00)QLK	761.446942	0	651	6	3	K	REMIEERLKTYAHLFDDKVMKQLKRRRYTGWGRLSRKLING	653	1	1							REV_Cas9		1	K.KRDAIK.L	KRDAIK	K(1.00)RDAIK	729.449718	0	245
20190410_QExHFX1_RSLC1_Beveridge_Clausen_IMP_DSS_JRmethod_R2	9059	20190410_QExHFX1_RSLC1_Beveridge_Clausen_IMP_DSS_JRmethod_R2.mgf	691	C:\2018_Peptideproject\Data\20190410\20190410_QExHFX1_RSLC1_Beveridge_Clausen_IMP_DSS_JRmethod_R2.mgf	2765.97204	-1	1756.950508	4	440.244904	694693.125	1756.944663	440.243442	false	1	1	BS3	138.06807	0	Cas9		0	K.MKNYWR.Q	MKNYWR	MK(1.00)NYWR	912.427603	0	883	6	2	K	SDKNRGKSDNVPSEEVVKKMKNYWRQLLNAKLITQRKFDNL	884	1	1							REV_Cas9		1	R.RKYLK.Q	RKYLK	RK(1.00)YLK	706.44899	0	715
20190410_QExHFX1_RSLC1_Beveridge_Clausen_IMP_DSS_JRmethod_R2	8551	20190410_QExHFX1_RSLC1_Beveridge_Clausen_IMP_DSS_JRmethod_R2.mgf	551	C:\2018_Peptideproject\Data\20190410\20190410_QExHFX1_RSLC1_Beveridge_Clausen_IMP_DSS_JRmethod_R2.mgf	2635.86222	-1	2091.072686	3	698.031505	635782.3125	2091.063652	698.028494	false	0	1	BS3	138.06807	0	CRP_HUMAN	sp|CRP_HUMAN|	0	R.GYSIFSYATKR.Q	GYSIFSYATKR	GYSIFSYATK(1.00)R	1291.656082	0	66	11	10	K	LHFYTELSSTRGYSIFSYATKRQDNEILIFWSKDIGYSFTV	75	1	1							Cas9		0	R.DKQSGK.T	DKQSGK	DK(1.00)QSGK	661.339499	0	676
20190410_QExHFX1_RSLC1_Beveridge_Clausen_IMP_DSS_JRmethod_R2	8917	20190410_QExHFX1_RSLC1_Beveridge_Clausen_IMP_DSS_JRmethod_R2.mgf	643	C:\2018_Peptideproject\Data\20190410\20190410_QExHFX1_RSLC1_Beveridge_Clausen_IMP_DSS_JRmethod_R2.mgf	2731.58838	-1	2627.264792	3	876.762207	1551213	2627.260923	876.760918	false	0	1	BS3	138.06807	0	MYG_HUMAN	sp|MYG_HUMAN|	0	R.KDMASNYK.E	KDMASNYK	K(1.00)DMASNYK	971.438227	0	140	8	1	K	PGDFGADAQGAMNKALELFRKDMASNYKELGFQG.......	140	1	1							Cas9		0	R.ENQTTQKGQKNSR.E	ENQTTQKGQKNSR	ENQTTQK(0.50)GQK(0.50)NSR	1517.754626	0	770
20190410_QExHFX1_RSLC1_Beveridge_Clausen_IMP_DSS_JRmethod_R2	8942	20190410_QExHFX1_RSLC1_Beveridge_Clausen_IMP_DSS_JRmethod_R2.mgf	652	C:\2018_Peptideproject\Data\20190410\20190410_QExHFX1_RSLC1_Beveridge_Clausen_IMP_DSS_JRmethod_R2.mgf	2737.60176	-1	2102.102569	4	526.532919	572191.625	2102.096742	526.531462	false	0	1	BS3	138.06807	0	Cas9		0	R.SDKNRGK.S	SDKNRGK	SDK(1.00)NRGK	803.424959	0	864	7	3	K	VPQSFLKDDSIDNKVLTRSDKNRGKSDNVPSEEVVKKMKNY	866	1	1							Cas9		0	K.SEQEIGKATAK.Y	SEQEIGKATAK	SEQEIGK(1.00)ATAK	1160.603712	0	1029
20190410_QExHFX1_RSLC1_Beveridge_Clausen_IMP_DSS_JRmethod_R2	9066	20190410_QExHFX1_RSLC1_Beveridge_Clausen_IMP_DSS_JRmethod_R2.mgf	693	C:\2018_Peptideproject\Data\20190410\20190410_QExHFX1_RSLC1_Beveridge_Clausen_IMP_DSS_JRmethod_R2.mgf	2767.76526	-1	1668.989205	4	418.254578	606615.1875	1668.988636	418.254435	false	1	1	BS3	138.06807	0	Cas9		0	R.KVTVKQLK.E	KVTVKQLK	K(0.13)VTVK(0.87)QLK	942.622597	0	562	8	5	K	GEQKKAIVDLLFKTNRKVTVKQLKEDYFKKIECFDSVEISG	566	1	1							REV_Cas9		1	R.GKNDR.S	GKNDR	GK(1.00)NDR	588.297968	0	505
20190410_QExHFX1_RSLC1_Beveridge_Clausen_IMP_DSS_JRmethod_R2	8941	20190410_QExHFX1_RSLC1_Beveridge_Clausen_IMP_DSS_JRmethod_R2.mgf	651	C:\2018_Peptideproject\Data\20190410\20190410_QExHFX1_RSLC1_Beveridge_Clausen_IMP_DSS_JRmethod_R2.mgf	2737.52658	-1	2102.102569	3	701.708133	4259798	2102.104788	701.708872	false	0	1	BS3	138.06807	0	Cas9		0	R.KKDWDPK.K	KKDWDPK	K(0.35)K(0.65)DWDPK	915.481412	0	1127	7	2	K	GFSKESILPKRNSDKLIARKKDWDPKKYGGFDSPTVAYSVL	1128	1	1							CTRB_BOVIN	sp|CTRB_BOVIN|	0	K.YNALKTPDK.L	YNALKTPDK	YNALK(1.00)TPDK	1048.555305	0	146
20190410_QExHFX1_RSLC1_Beveridge_Clausen_IMP_DSS_JRmethod_R2	9001	20190410_QExHFX1_RSLC1_Beveridge_Clausen_IMP_DSS_JRmethod_R2.mgf	673	C:\2018_Peptideproject\Data\20190410\20190410_QExHFX1_RSLC1_Beveridge_Clausen_IMP_DSS_JRmethod_R2.mgf	2751.53106	-1	2291.176472	4	573.801394	602280.3125	2291.17909	573.802049	false	1	1	BS3	138.06807	0	Cas9		0	K.VLTRSDKNR.G	VLTRSDKNR	VLTRSDK(1.00)NR	1087.609799	0	860	9	7	K	VPQSFLKDDSIDNKVLTRSDKNRGKSDNVPSEEVVKKMKNY	866	1	1							REV_MYG_HUMAN	sp|MYG_HUMAN|	1	K.AMEDEKSLK.H	AMEDEKSLK	AMEDEK(1.00)SLK	1065.501221	0	98
20190410_QExHFX1_RSLC1_Beveridge_Clausen_IMP_DSS_JRmethod_R2	9107	20190410_QExHFX1_RSLC1_Beveridge_Clausen_IMP_DSS_JRmethod_R2.mgf	710	C:\2018_Peptideproject\Data\20190410\20190410_QExHFX1_RSLC1_Beveridge_Clausen_IMP_DSS_JRmethod_R2.mgf	2776.9536	-1	1733.865927	3	578.962585	1943251.375	1733.85993	578.960587	false	0	1	BS3	138.06807	0	Cas9		0	K.MKNYWR.Q	MKNYWR	MK(1.00)NYWR	912.427603	0	883	6	2	K	SDKNRGKSDNVPSEEVVKKMKNYWRQLLNAKLITQRKFDNL	884	1	1							MYG_HUMAN	sp|MYG_HUMAN|	0	K.FDKFK.H	FDKFK	FDK(1.00)FK	683.364257	0	43
20190410_QExHFX1_RSLC1_Beveridge_Clausen_IMP_DSS_JRmethod_R2	8998	20190410_QExHFX1_RSLC1_Beveridge_Clausen_IMP_DSS_JRmethod_R2.mgf	672	C:\2018_Peptideproject\Data\20190410\20190410_QExHFX1_RSLC1_Beveridge_Clausen_IMP_DSS_JRmethod_R2.mgf	2750.769	-1	1845.981039	3	616.33429	595897.625	1845.98361	616.335146	false	1	1	BS3	138.06807	0	Cas9		0	R.DKPIR.E	DKPIR	DK(1.00)PIR	627.370405	0	1303	5	2	K	VILADANLDKVLSAYNKHRDKPIREQAENIIHLFTLTNLGA	1304	1	1							REV_SRPP_HEVBR	sp|SRPP_HEVBR|	1	-.SAEDGFKVTK.I	SAEDGFKVTK	SAEDGFK(1.00)VTK	1080.545134	0	1
20190410_QExHFX1_RSLC1_Beveridge_Clausen_IMP_DSS_JRmethod_R2	8795	20190410_QExHFX1_RSLC1_Beveridge_Clausen_IMP_DSS_JRmethod_R2.mgf	611	C:\2018_Peptideproject\Data\20190410\20190410_QExHFX1_RSLC1_Beveridge_Clausen_IMP_DSS_JRmethod_R2.mgf	2699.68506	-1	1998.051938	3	667.024589	5867577.5	1998.049581	667.023804	false	1	1	BS3	138.06807	0	REV_Cas9		1	K.NSQDFFIKEK.Y	NSQDFFIKEK	NSQDFFIK(1.00)EK	1254.624447	0	1013	10	8	K	QSAGGDIYGAYGKNSQDFFIKEKYEPLQRQVLKALLTLDQH	1020	1	1							Cas9		0	R.KMIAK.S	KMIAK	K(1.00)MIAK	605.357064	0	1024
20190410_QExHFX1_RSLC1_Beveridge_Clausen_IMP_DSS_JRmethod_R2	9049	20190410_QExHFX1_RSLC1_Beveridge_Clausen_IMP_DSS_JRmethod_R2.mgf	687	C:\2018_Peptideproject\Data\20190410\20190410_QExHFX1_RSLC1_Beveridge_Clausen_IMP_DSS_JRmethod_R2.mgf	2763.65868	-1	1643.920492	3	548.980774	674745.1875	1643.920615	548.980815	false	1	1	BS3	138.06807	0	Cas9		0	R.LSKSR.R	LSKSR	LSK(1.00)SR	589.354754	0	220	5	3	K	ENPINASGVDAKAILSARLSKSRRLENLIAQLPGEKKNGLF	222	1	1							REV_Cas9		1	R.DAIKLDSR.K	DAIKLDSR	DAIK(1.00)LDSR	916.49779	0	247
20190410_QExHFX1_RSLC1_Beveridge_Clausen_IMP_DSS_JRmethod_R2	8920	20190410_QExHFX1_RSLC1_Beveridge_Clausen_IMP_DSS_JRmethod_R2.mgf	645	C:\2018_Peptideproject\Data\20190410\20190410_QExHFX1_RSLC1_Beveridge_Clausen_IMP_DSS_JRmethod_R2.mgf	2732.14602	-1	1643.920241	4	411.987337	631765.8125	1643.924638	411.988436	false	1	1	BS3	138.06807	0	Cas9		0	R.KFDNLTK.A	KFDNLTK	K(1.00)FDNLTK	864.470512	0	900	7	1	K	VKKMKNYWRQLLNAKLITQRKFDNLTKAERGGLSELDKAGF	900	1	1							REV_Cas9		1	R.EIKPR.D	EIKPR	EIK(1.00)PR	641.386055	0	66
20190410_QExHFX1_RSLC1_Beveridge_Clausen_IMP_DSS_JRmethod_R2	9130	20190410_QExHFX1_RSLC1_Beveridge_Clausen_IMP_DSS_JRmethod_R2.mgf	719	C:\2018_Peptideproject\Data\20190410\20190410_QExHFX1_RSLC1_Beveridge_Clausen_IMP_DSS_JRmethod_R2.mgf	2782.05864	-1	1815.964926	3	606.328918	702444.6875	1815.969022	606.330284	false	1	1	BS3	138.06807	0	REV_Cas9		1	R.GEKATLNDKR.F	GEKATLNDKR	GEK(0.50)ATLNDK(0.50)R	1130.60438	0	464	10	9	K	IFGKADLESLGRGEKATLNDKRFQTIKLANLLRQWYKNKKM	472	1	1							REV_Cas9		1	K.SKGEK.V	SKGEK	SK(1.00)GEK	547.296571	0	216
20190410_QExHFX1_RSLC1_Beveridge_Clausen_IMP_DSS_JRmethod_R2	9136	20190410_QExHFX1_RSLC1_Beveridge_Clausen_IMP_DSS_JRmethod_R2.mgf	721	C:\2018_Peptideproject\Data\20190410\20190410_QExHFX1_RSLC1_Beveridge_Clausen_IMP_DSS_JRmethod_R2.mgf	2783.57664	-1	1851.966391	3	618.329407	758952.75	1851.973045	618.331625	false	0	1	BS3	138.06807	0	Cas9		0	K.DNREKIEK.I	DNREKIEK	DNREK(1.00)IEK	1030.540717	0	439	8	5	K	LHAILRRQEDFYPFLKDNREKIEKILTFRIPYYVGPLARGN	443	1	1							MYG_HUMAN	sp|MYG_HUMAN|	0	K.FDKFK.H	FDKFK	FDK(1.00)FK	683.364257	0	43
20190410_QExHFX1_RSLC1_Beveridge_Clausen_IMP_DSS_JRmethod_R2	9106	20190410_QExHFX1_RSLC1_Beveridge_Clausen_IMP_DSS_JRmethod_R2.mgf	709	C:\2018_Peptideproject\Data\20190410\20190410_QExHFX1_RSLC1_Beveridge_Clausen_IMP_DSS_JRmethod_R2.mgf	2776.8789	-1	1844.977974	4	462.25177	788344.0625	1844.977812	462.25173	false	0	1	BS3	138.06807	0	Cas9		0	R.SDKNR.G	SDKNR	SDK(1.00)NR	618.308532	0	864	5	3	K	VPQSFLKDDSIDNKVLTRSDKNRGKSDNVPSEEVVKKMKNY	866	1	1							Cas9		0	K.APLSASMIKR.Y	APLSASMIKR	APLSASMIK(1.00)R	1088.60121	0	319
20190410_QExHFX1_RSLC1_Beveridge_Clausen_IMP_DSS_JRmethod_R2	9090	20190410_QExHFX1_RSLC1_Beveridge_Clausen_IMP_DSS_JRmethod_R2.mgf	703	C:\2018_Peptideproject\Data\20190410\20190410_QExHFX1_RSLC1_Beveridge_Clausen_IMP_DSS_JRmethod_R2.mgf	2773.12254	-1	1828.982491	4	458.252899	1003234.9375	1828.975504	458.251152	false	1	1	BS3	138.06807	0	REV_Cas9		1	K.RDAIKLDSR.K	RDAIKLDSR	RDAIK(1.00)LDSR	1072.598901	0	246	9	5	K	VTPSDFGGKKYPDWKKRDAIKLDSRKNPLISKESFGGTQVE	250	1	1							Cas9		0	R.SDKNR.G	SDKNR	SDK(1.00)NR	618.308532	0	864
20190410_QExHFX1_RSLC1_Beveridge_Clausen_IMP_DSS_JRmethod_R2	9085	20190410_QExHFX1_RSLC1_Beveridge_Clausen_IMP_DSS_JRmethod_R2.mgf	701	C:\2018_Peptideproject\Data\20190410\20190410_QExHFX1_RSLC1_Beveridge_Clausen_IMP_DSS_JRmethod_R2.mgf	2771.97462	-1	1828.980795	3	610.667542	3548003.25	1828.989423	610.670417	false	1	1	BS3	138.06807	0	REV_Cas9		1	R.EIKLDNEDK.Y	EIKLDNEDK	EIK(1.00)LDNEDK	1102.550613	0	418	9	3	K	KRDFDSVKLKSLTIKVVREIKLDNEDKYTNRMSDLIQAVKH	420	1	1							CAH1_HUMAN	sp|CAH1_HUMAN|	0	K.TKGKR.A	TKGKR	TK(0.50)GK(0.50)R	588.370739	0	169
20190410_QExHFX1_RSLC1_Beveridge_Clausen_IMP_DSS_JRmethod_R2	9043	20190410_QExHFX1_RSLC1_Beveridge_Clausen_IMP_DSS_JRmethod_R2.mgf	686	C:\2018_Peptideproject\Data\20190410\20190410_QExHFX1_RSLC1_Beveridge_Clausen_IMP_DSS_JRmethod_R2.mgf	2761.93572	-1	1958.028403	3	653.683411	634527.3125	1958.023641	653.681824	false	1	1	BS3	138.06807	0	Cas9		0	K.KMKNYWR.Q	KMKNYWR	K(0.36)MK(0.64)NYWR	1040.522566	0	882	7	3	K	SDKNRGKSDNVPSEEVVKKMKNYWRQLLNAKLITQRKFDNL	884	1	1							REV_CTRB_BOVIN	sp|CTRB_BOVIN|	1	K.FPKNFK.V	FPKNFK	FPK(1.00)NFK	779.433005	0	153
20190410_QExHFX1_RSLC1_Beveridge_Clausen_IMP_DSS_JRmethod_R2	9076	20190410_QExHFX1_RSLC1_Beveridge_Clausen_IMP_DSS_JRmethod_R2.mgf	698	C:\2018_Peptideproject\Data\20190410\20190410_QExHFX1_RSLC1_Beveridge_Clausen_IMP_DSS_JRmethod_R2.mgf	2769.85356	-1	1950.079982	4	488.527272	1009694.9375	1950.078573	488.52692	false	0	1	BS3	138.06807	0	Cas9		0	R.DKQSGK.T	DKQSGK	DK(1.00)QSGK	661.339499	0	676	6	2	K	RRRYTGWGRLSRKLINGIRDKQSGKTILDFLKSDGFANRNF	677	1	1							Cas9		0	K.NLPNEKVLPK.H	NLPNEKVLPK	NLPNEK(1.00)VLPK	1150.671003	0	505
20190410_QExHFX1_RSLC1_Beveridge_Clausen_IMP_DSS_JRmethod_R2	8924	20190410_QExHFX1_RSLC1_Beveridge_Clausen_IMP_DSS_JRmethod_R2.mgf	647	C:\2018_Peptideproject\Data\20190410\20190410_QExHFX1_RSLC1_Beveridge_Clausen_IMP_DSS_JRmethod_R2.mgf	2732.98314	-1	1998.051413	3	667.024414	879151.5625	1998.049581	667.023804	false	1	1	BS3	138.06807	0	REV_Cas9		1	K.NSQDFFIKEK.Y	NSQDFFIKEK	NSQDFFIK(1.00)EK	1254.624447	0	1013	10	8	K	QSAGGDIYGAYGKNSQDFFIKEKYEPLQRQVLKALLTLDQH	1020	1	1							Cas9		0	R.KMIAK.S	KMIAK	K(1.00)MIAK	605.357064	0	1024
20190410_QExHFX1_RSLC1_Beveridge_Clausen_IMP_DSS_JRmethod_R2	9097	20190410_QExHFX1_RSLC1_Beveridge_Clausen_IMP_DSS_JRmethod_R2.mgf	705	C:\2018_Peptideproject\Data\20190410\20190410_QExHFX1_RSLC1_Beveridge_Clausen_IMP_DSS_JRmethod_R2.mgf	2774.79372	-1	2156.07894	3	719.700256	58613220	2156.089561	719.703797	false	0	1				CTRB_BOVIN	sp|CTRB_BOVIN|	0	K.TPDKLQQATLPIVSNTDCR.K	TPDKLQQATLPIVSNTDCR	TPDKLQQATLPIVSNTDCR	2156.089561	0	151	19					1	1
20190410_QExHFX1_RSLC1_Beveridge_Clausen_IMP_DSS_JRmethod_R2	8959	20190410_QExHFX1_RSLC1_Beveridge_Clausen_IMP_DSS_JRmethod_R2.mgf	657	C:\2018_Peptideproject\Data\20190410\20190410_QExHFX1_RSLC1_Beveridge_Clausen_IMP_DSS_JRmethod_R2.mgf	2741.80422	-1	1828.982809	3	610.668213	607468.3125	1828.983551	610.66846	false	1	1	BS3	138.06807	0	REV_Cas9		1	R.LKSSR.L	LKSSR	LK(1.00)SSR	589.354754	0	1149	5	2	K	GFLGKKNEGPLQAILNERRLKSSRLASLIKAADVGSANIPN	1150	1	1							Cas9		0	K.DFQFYKVR.E	DFQFYKVR	DFQFYK(1.00)VR	1101.560726	0	973
20190410_QExHFX1_RSLC1_Beveridge_Clausen_IMP_DSS_JRmethod_R2	8959	20190410_QExHFX1_RSLC1_Beveridge_Clausen_IMP_DSS_JRmethod_R2.mgf	657	C:\2018_Peptideproject\Data\20190410\20190410_QExHFX1_RSLC1_Beveridge_Clausen_IMP_DSS_JRmethod_R2.mgf	2741.80422	-1	1828.982809	3	610.668213	607468.3125	1828.983551	610.66846	false	0	1	BS3	138.06807	0	Cas9		0	R.LSKSR.R	LSKSR	LSK(1.00)SR	589.354754	0	220	5	3	K	ENPINASGVDAKAILSARLSKSRRLENLIAQLPGEKKNGLF	222	1	1							Cas9		0	K.DFQFYKVR.E	DFQFYKVR	DFQFYK(1.00)VR	1101.560726	0	973
20190410_QExHFX1_RSLC1_Beveridge_Clausen_IMP_DSS_JRmethod_R2	9050	20190410_QExHFX1_RSLC1_Beveridge_Clausen_IMP_DSS_JRmethod_R2.mgf	688	C:\2018_Peptideproject\Data\20190410\20190410_QExHFX1_RSLC1_Beveridge_Clausen_IMP_DSS_JRmethod_R2.mgf	2763.7335	-1	1905.013327	3	636.011719	601866.5625	1905.0142	636.01201	false	0	1	BS3	138.06807	0	Cas9		0	R.QQLPEKYK.E	QQLPEKYK	QQLPEK(1.00)YK	1032.560392	0	345	8	6	K	DEHHQDLTLLKALVRQQLPEKYKEIFFDQSKNGYAGYIDGG	350	1	1							Cas9		0	R.ERMKR.I	ERMKR	ERMK(1.00)R	734.385738	0	783
20190410_QExHFX1_RSLC1_Beveridge_Clausen_IMP_DSS_JRmethod_R2	9164	20190410_QExHFX1_RSLC1_Beveridge_Clausen_IMP_DSS_JRmethod_R2.mgf	732	C:\2018_Peptideproject\Data\20190410\20190410_QExHFX1_RSLC1_Beveridge_Clausen_IMP_DSS_JRmethod_R2.mgf	2789.8749	-1	1327.832735	3	443.618188	2989669.25	1327.82995	443.61726	false	1	1	BS3	138.06807	0	REV_Cas9		1	R.LKSSR.L	LKSSR	LK(1.00)SSR	589.354754	0	1149	5	2	K	GFLGKKNEGPLQAILNERRLKSSRLASLIKAADVGSANIPN	1150	1	1							REV_CRP_HUMAN	sp|CRP_HUMAN|	1	K.KGLKR.S	KGLKR	K(0.17)GLK(0.83)R	600.407125	0	84
20190410_QExHFX1_RSLC1_Beveridge_Clausen_IMP_DSS_JRmethod_R2	9101	20190410_QExHFX1_RSLC1_Beveridge_Clausen_IMP_DSS_JRmethod_R2.mgf	707	C:\2018_Peptideproject\Data\20190410\20190410_QExHFX1_RSLC1_Beveridge_Clausen_IMP_DSS_JRmethod_R2.mgf	2775.67806	-1	1722.952658	3	575.324829	602886.5	1722.955595	575.325808	false	1	1	BS3	138.06807	0	REV_CRP_HUMAN	sp|CRP_HUMAN|	1	K.Kbs3ohGLKR.S	KGLKR	Kbs3ohGLK(1.00)R	756.48576	0	84	5	4	K	DQEQGLIISAEAGVTYKKGLKRSRVKPGDVWFEVIGSASEW	87	1	1	Kbs3oh	1	156.0786347				Cas9		0	K.EDYFKK.I	EDYFKK	EDYFK(1.00)K	828.401765	0	570
20190410_QExHFX1_RSLC1_Beveridge_Clausen_IMP_DSS_JRmethod_R2	9166	20190410_QExHFX1_RSLC1_Beveridge_Clausen_IMP_DSS_JRmethod_R2.mgf	734	C:\2018_Peptideproject\Data\20190410\20190410_QExHFX1_RSLC1_Beveridge_Clausen_IMP_DSS_JRmethod_R2.mgf	2790.06336	-1	1792.99482	4	449.255981	749707.4375	1792.987574	449.25417	false	1	1	BS3	138.06807	0	REV_Cas9		1	K.KYPDWKK.R	KYPDWKK	K(0.27)YPDWK(0.73)K	963.517798	0	239	7	6	K	VLVSYAVTPSDFGGKKYPDWKKRDAIKLDSRKNPLISKESF	244	1	1							REV_CTRB_BOVIN	sp|CTRB_BOVIN|	1	K.NFKVGK.I	NFKVGK	NFK(1.00)VGK	691.401705	0	156
20190410_QExHFX1_RSLC1_Beveridge_Clausen_IMP_DSS_JRmethod_R2	9172	20190410_QExHFX1_RSLC1_Beveridge_Clausen_IMP_DSS_JRmethod_R2.mgf	738	C:\2018_Peptideproject\Data\20190410\20190410_QExHFX1_RSLC1_Beveridge_Clausen_IMP_DSS_JRmethod_R2.mgf	2791.09266	-1	2230.194771	4	558.555969	787830.1875	2230.199099	558.557051	false	1	1	BS3	138.06807	0	REV_K1C15_SHEEP	sp|K1C15_SHEEP|	1	R.VSNDIAAALKIR.D	VSNDIAAALKIR	VSNDIAAALK(1.00)IR	1269.74048	0	280	12	10	K	ARLANDIELIRVSNDIAAALKIRDLEDTKTFYPSYRDEPST	289	1	1							Cas9		0	-.GAASMDKK.Y	GAASMDKK	GAASMDK(1.00)K	822.390549	0	1
20190410_QExHFX1_RSLC1_Beveridge_Clausen_IMP_DSS_JRmethod_R2	9151	20190410_QExHFX1_RSLC1_Beveridge_Clausen_IMP_DSS_JRmethod_R2.mgf	726	C:\2018_Peptideproject\Data\20190410\20190410_QExHFX1_RSLC1_Beveridge_Clausen_IMP_DSS_JRmethod_R2.mgf	2787.12528	-1	2157.090231	3	720.037354	19259056	2157.084797	720.035542	false	1	1	BS3	138.06807	0	Cas9		0	K.GQKNSR.E	GQKNSR	GQK(1.00)NSR	688.361631	0	777	6	3	K	KPENIVIEMARENQTTQKGQKNSRERMKRIEEGIKELGSQI	779	1	1							REV_MYG_HUMAN	sp|MYG_HUMAN|	1	K.AMEDEKSLKHK.F	AMEDEKSLKHK	AMEDEK(0.46)SLK(0.54)HK	1330.655096	0	98
20190410_QExHFX1_RSLC1_Beveridge_Clausen_IMP_DSS_JRmethod_R2	9380	20190410_QExHFX1_RSLC1_Beveridge_Clausen_IMP_DSS_JRmethod_R2.mgf	790	C:\2018_Peptideproject\Data\20190410\20190410_QExHFX1_RSLC1_Beveridge_Clausen_IMP_DSS_JRmethod_R2.mgf	2844.71286	-1	1938.030356	3	647.017395	655254.6875	1938.025081	647.015637	false	1	1	BS3	138.06807	0	REV_CRP_HUMAN	sp|CRP_HUMAN|	1	K.EPFVFKR.A	EPFVFKR	EPFVFK(1.00)R	921.507233	0	194	7	6	K	PTLPKALSVYSTDSKEPFVFKRASMDTQGFAHSLSTLVLFC	199	1	1							RETBP_HUMAN	sp|RETBP_HUMAN|	0	R.VKENFDK.A	VKENFDK	VK(1.00)ENFDK	878.449777	0	29
20190410_QExHFX1_RSLC1_Beveridge_Clausen_IMP_DSS_JRmethod_R2	9176	20190410_QExHFX1_RSLC1_Beveridge_Clausen_IMP_DSS_JRmethod_R2.mgf	739	C:\2018_Peptideproject\Data\20190410\20190410_QExHFX1_RSLC1_Beveridge_Clausen_IMP_DSS_JRmethod_R2.mgf	2792.17116	-1	2742.364523	3	915.128784	3140552.25	2742.360822	915.12755	false	1	1	BS3	138.06807	0	AMYS_HUMAN	sp|AMYS_HUMAN|	0	K.HMWPGDIKAILDK.L	HMWPGDIKAILDK	HMWPGDIK(1.00)AILDK	1538.791531	0	216	13	8	K	DIGVAGFRIDASKHMWPGDIKAILDKLHNLNSNWFPEGSKP	223	1	1							REV_MYG_HUMAN	sp|MYG_HUMAN|	1	K.AMEDEKSLK.H	AMEDEKSLK	AMEDEK(1.00)SLK	1065.501221	0	98
20190410_QExHFX1_RSLC1_Beveridge_Clausen_IMP_DSS_JRmethod_R2	9170	20190410_QExHFX1_RSLC1_Beveridge_Clausen_IMP_DSS_JRmethod_R2.mgf	737	C:\2018_Peptideproject\Data\20190410\20190410_QExHFX1_RSLC1_Beveridge_Clausen_IMP_DSS_JRmethod_R2.mgf	2790.65232	-1	1791.990561	3	598.337463	645188.75	1791.991672	598.337834	true	0	1	BS3	138.06807	0	Cas9		0	K.FKVLGNTDR.H	FKVLGNTDR	FK(1.00)VLGNTDR	1048.566538	0	36	9	2	K	TNSVGWAVITDEYKVPSKKFKVLGNTDRHSIKKNLIGALLF	37	1	1							Cas9		0	R.KMIAK.S	KMIAK	K(1.00)MIAK	605.357064	0	1024
20190410_QExHFX1_RSLC1_Beveridge_Clausen_IMP_DSS_JRmethod_R2	9226	20190410_QExHFX1_RSLC1_Beveridge_Clausen_IMP_DSS_JRmethod_R2.mgf	761	C:\2018_Peptideproject\Data\20190410\20190410_QExHFX1_RSLC1_Beveridge_Clausen_IMP_DSS_JRmethod_R2.mgf	2802.89742	-1	1510.771231	3	504.597687	657595	1510.773483	504.598437	false	0	1	BS3	138.06807	0	Cas9		0	K.GKSKK.L	GKSKK	GK(0.76)SK(0.24)K	546.348941	0	1156	5	2	K	GFDSPTVAYSVLVVAKVEKGKSKKLKSVKELLGITIMERSS	1157	1	1							OVAL_CHICK	sp|OVAL_CHICK|	0	R.MKMEEK.Y	MKMEEK	MK(1.00)MEEK	826.356472	0	286
20190410_QExHFX1_RSLC1_Beveridge_Clausen_IMP_DSS_JRmethod_R2	9405	20190410_QExHFX1_RSLC1_Beveridge_Clausen_IMP_DSS_JRmethod_R2.mgf	801	C:\2018_Peptideproject\Data\20190410\20190410_QExHFX1_RSLC1_Beveridge_Clausen_IMP_DSS_JRmethod_R2.mgf	2850.05562	-1	1327.832205	3	443.618011	883680.4375	1327.82995	443.61726	false	1	1	BS3	138.06807	0	REV_Cas9		1	R.LKSSR.L	LKSSR	LK(1.00)SSR	589.354754	0	1149	5	2	K	GFLGKKNEGPLQAILNERRLKSSRLASLIKAADVGSANIPN	1150	1	1							REV_CRP_HUMAN	sp|CRP_HUMAN|	1	K.KGLKR.S	KGLKR	K(0.17)GLK(0.83)R	600.407125	0	84
20190410_QExHFX1_RSLC1_Beveridge_Clausen_IMP_DSS_JRmethod_R2	9261	20190410_QExHFX1_RSLC1_Beveridge_Clausen_IMP_DSS_JRmethod_R2.mgf	768	C:\2018_Peptideproject\Data\20190410\20190410_QExHFX1_RSLC1_Beveridge_Clausen_IMP_DSS_JRmethod_R2.mgf	2812.23372	-1	1957.042563	3	653.354797	948050.3125	1957.037637	653.353155	false	1	1	BS3	138.06807	0	REV_Cas9		1	R.RKYLK.Q	RKYLK	RK(1.00)YLK	706.44899	0	715	5	2	K	QRDIGNIKRLSRLGWGTRRRKYLKQMKVDDFLHAYKTRLEE	716	1	1							OVAL_CHICK	sp|OVAL_CHICK|	0	R.VASMASEKMK.I	VASMASEKMK	VASMASEK(1.00)MK	1112.520577	0	220
20190410_QExHFX1_RSLC1_Beveridge_Clausen_IMP_DSS_JRmethod_R2	9399	20190410_QExHFX1_RSLC1_Beveridge_Clausen_IMP_DSS_JRmethod_R2.mgf	800	C:\2018_Peptideproject\Data\20190410\20190410_QExHFX1_RSLC1_Beveridge_Clausen_IMP_DSS_JRmethod_R2.mgf	2848.45308	-1	1316.681989	3	439.901273	772093.1875	1316.682347	439.901392	false	0	1				Cas9		0	K.SEQEIGKbs3ohATAK.Y	SEQEIGKATAK	SEQEIGKbs3ohATAK	1316.682347	0	1029	11					1	1	Kbs3oh	7	156.0786347
20190410_QExHFX1_RSLC1_Beveridge_Clausen_IMP_DSS_JRmethod_R2	9186	20190410_QExHFX1_RSLC1_Beveridge_Clausen_IMP_DSS_JRmethod_R2.mgf	743	C:\2018_Peptideproject\Data\20190410\20190410_QExHFX1_RSLC1_Beveridge_Clausen_IMP_DSS_JRmethod_R2.mgf	2794.54026	-1	2230.19454	3	744.405457	587412.0625	2230.199099	744.406976	false	1	1	BS3	138.06807	0	REV_K1C15_SHEEP	sp|K1C15_SHEEP|	1	R.VSNDIAAALKIR.D	VSNDIAAALKIR	VSNDIAAALK(1.00)IR	1269.74048	0	280	12	10	K	ARLANDIELIRVSNDIAAALKIRDLEDTKTFYPSYRDEPST	289	1	1							Cas9		0	-.GAASMDKK.Y	GAASMDKK	GAASMDK(1.00)K	822.390549	0	1
20190410_QExHFX1_RSLC1_Beveridge_Clausen_IMP_DSS_JRmethod_R2	8995	20190410_QExHFX1_RSLC1_Beveridge_Clausen_IMP_DSS_JRmethod_R2.mgf	671	C:\2018_Peptideproject\Data\20190410\20190410_QExHFX1_RSLC1_Beveridge_Clausen_IMP_DSS_JRmethod_R2.mgf	2750.00748	-1	1886.984579	3	630.002136	642412.875	1886.977798	629.999876	false	1	1	BS3	138.06807	0	REV_Cas9		1	R.EKVYFQFK.R	EKVYFQFK	EK(1.00)VYFQFK	1087.570228	0	393	8	2	K	TGVVANLYADHAHHYNNIREKVYFQFKRDFDSVKLKSLTIK	394	1	1							Cas9		0	R.DKQSGK.T	DKQSGK	DK(1.00)QSGK	661.339499	0	676
20190410_QExHFX1_RSLC1_Beveridge_Clausen_IMP_DSS_JRmethod_R2	9389	20190410_QExHFX1_RSLC1_Beveridge_Clausen_IMP_DSS_JRmethod_R2.mgf	794	C:\2018_Peptideproject\Data\20190410\20190410_QExHFX1_RSLC1_Beveridge_Clausen_IMP_DSS_JRmethod_R2.mgf	2846.778	-1	1242.671591	3	415.23114	846217.8125	1242.672057	415.231295	false	0	1				Cas9		0	K.VLSAYNKbs3ohHR.D	VLSAYNKHR	VLSAYNKbs3ohHR	1242.672057	0	1294	9					1	1	Kbs3oh	7	156.0786347
20190410_QExHFX1_RSLC1_Beveridge_Clausen_IMP_DSS_JRmethod_R2	9022	20190410_QExHFX1_RSLC1_Beveridge_Clausen_IMP_DSS_JRmethod_R2.mgf	678	C:\2018_Peptideproject\Data\20190410\20190410_QExHFX1_RSLC1_Beveridge_Clausen_IMP_DSS_JRmethod_R2.mgf	2756.97048	-1	2157.09257	3	720.038133	677809.8125	2157.095345	720.039058	false	0	1	BS3	138.06807	0	Cas9		0	K.LVDSTDKADLR.L	LVDSTDKADLR	LVDSTDK(1.00)ADLR	1231.640825	0	146	11	7	K	YHEKYPTIYHLRKKLVDSTDKADLRLIYLALAHMIKFRGHF	152	1	1							Cas9		0	K.DWDPKK.Y	DWDPKK	DWDPK(1.00)K	787.386449	0	1129
20190410_QExHFX1_RSLC1_Beveridge_Clausen_IMP_DSS_JRmethod_R2	9125	20190410_QExHFX1_RSLC1_Beveridge_Clausen_IMP_DSS_JRmethod_R2.mgf	716	C:\2018_Peptideproject\Data\20190410\20190410_QExHFX1_RSLC1_Beveridge_Clausen_IMP_DSS_JRmethod_R2.mgf	2781.26958	-1	1833.990547	4	459.504913	9899749	1833.994843	459.505987	false	0	1	BS3	138.06807	0	Cas9		0	R.SDKNR.G	SDKNR	SDK(1.00)NR	618.308532	0	864	5	3	K	VPQSFLKDDSIDNKVLTRSDKNRGKSDNVPSEEVVKKMKNY	866	1	1							K1C15_SHEEP	sp|K1C15_SHEEP|	0	R.LASYLEKVR.A	LASYLEKVR	LASYLEK(1.00)VR	1077.61824	0	114
20190410_QExHFX1_RSLC1_Beveridge_Clausen_IMP_DSS_JRmethod_R2	9243	20190410_QExHFX1_RSLC1_Beveridge_Clausen_IMP_DSS_JRmethod_R2.mgf	765	C:\2018_Peptideproject\Data\20190410\20190410_QExHFX1_RSLC1_Beveridge_Clausen_IMP_DSS_JRmethod_R2.mgf	2807.30652	-1	1793.959311	3	598.993713	1108932.625	1793.961041	598.99429	false	1	1	BS3	138.06807	0	REV_CRP_HUMAN	sp|CRP_HUMAN|	1	K.EPFVFKR.A	EPFVFKR	EPFVFK(1.00)R	921.507233	0	194	7	6	K	PTLPKALSVYSTDSKEPFVFKRASMDTQGFAHSLSTLVLFC	199	1	1							Cas9		0	R.ERMKR.I	ERMKR	ERMK(1.00)R	734.385738	0	783
20190410_QExHFX1_RSLC1_Beveridge_Clausen_IMP_DSS_JRmethod_R2	8904	20190410_QExHFX1_RSLC1_Beveridge_Clausen_IMP_DSS_JRmethod_R2.mgf	640	C:\2018_Peptideproject\Data\20190410\20190410_QExHFX1_RSLC1_Beveridge_Clausen_IMP_DSS_JRmethod_R2.mgf	2728.1343	-1	1628.972677	3	543.998169	675012.375	1628.971244	543.997691	false	1	1	BS3	138.06807	0	Cas9		0	K.GKSKKbs3ohLK.S	GKSKKLK	GK(0.64)SK(0.36)Kbs3ohLK	943.606603	0	1156	7	2	K	GFDSPTVAYSVLVVAKVEKGKSKKLKSVKELLGITIMERSS	1157	1	1	Kbs3oh	5	156.0786347				REV_Cas9		1	K.SKGEK.V	SKGEK	SK(1.00)GEK	547.296571	0	216
20190410_QExHFX1_RSLC1_Beveridge_Clausen_IMP_DSS_JRmethod_R2	9073	20190410_QExHFX1_RSLC1_Beveridge_Clausen_IMP_DSS_JRmethod_R2.mgf	697	C:\2018_Peptideproject\Data\20190410\20190410_QExHFX1_RSLC1_Beveridge_Clausen_IMP_DSS_JRmethod_R2.mgf	2769.09306	-1	1669.991965	3	557.671265	616350.375	1669.995117	557.672315	false	1	1	BS3	138.06807	0	REV_Cas9		1	K.EVKSK.K	EVKSK	EVK(1.00)SK	589.343521	0	208	5	3	K	IPKNEFSRSEMITIGLLKEVKSKKLKSKGEKVAVVLVSYAV	210	1	1							REV_Cas9		1	R.IKRRNTR.R	IKRRNTR	IK(1.00)RRNTR	942.583525	0	1291
20190410_QExHFX1_RSLC1_Beveridge_Clausen_IMP_DSS_JRmethod_R2	9143	20190410_QExHFX1_RSLC1_Beveridge_Clausen_IMP_DSS_JRmethod_R2.mgf	724	C:\2018_Peptideproject\Data\20190410\20190410_QExHFX1_RSLC1_Beveridge_Clausen_IMP_DSS_JRmethod_R2.mgf	2785.1199	-1	1758.950827	3	587.324219	589001.25	1758.947558	587.323129	false	1	1	BS3	138.06807	0	Cas9		0	R.KKLVDSTDK.A	KKLVDSTDK	K(0.32)K(0.68)LVDSTDK	1032.581519	0	144	9	2	K	NIVDEVAYHEKYPTIYHLRKKLVDSTDKADLRLIYLALAHM	145	1	1							REV_Cas9		1	R.GKNDR.S	GKNDR	GK(1.00)NDR	588.297968	0	505
20190410_QExHFX1_RSLC1_Beveridge_Clausen_IMP_DSS_JRmethod_R2	9183	20190410_QExHFX1_RSLC1_Beveridge_Clausen_IMP_DSS_JRmethod_R2.mgf	742	C:\2018_Peptideproject\Data\20190410\20190410_QExHFX1_RSLC1_Beveridge_Clausen_IMP_DSS_JRmethod_R2.mgf	2793.7809	-1	1623.858347	3	542.293392	897188.25	1623.855513	542.292448	false	1	1	BS3	138.06807	0	Cas9		0	K.MKNYWR.Q	MKNYWR	MK(1.00)NYWR	912.427603	0	883	6	2	K	SDKNRGKSDNVPSEEVVKKMKNYWRQLLNAKLITQRKFDNL	884	1	1							REV_Cas9		1	K.SAIKR.M	SAIKR	SAIK(1.00)R	573.35984	0	345
20190410_QExHFX1_RSLC1_Beveridge_Clausen_IMP_DSS_JRmethod_R2	9019	20190410_QExHFX1_RSLC1_Beveridge_Clausen_IMP_DSS_JRmethod_R2.mgf	677	C:\2018_Peptideproject\Data\20190410\20190410_QExHFX1_RSLC1_Beveridge_Clausen_IMP_DSS_JRmethod_R2.mgf	2756.20584	-1	1830.025904	3	611.015911	601887.25	1830.025766	611.015865	false	0	1	BS3	138.06807	0	Cas9		0	R.SDKNR.G	SDKNR	SDK(1.00)NR	618.308532	0	864	5	3	K	VPQSFLKDDSIDNKVLTRSDKNRGKSDNVPSEEVVKKMKNY	866	1	1							Cas9		0	K.VMKQLKRR.R	VMKQLKRR	VMK(0.38)QLK(0.62)RR	1073.649164	0	651
20190410_QExHFX1_RSLC1_Beveridge_Clausen_IMP_DSS_JRmethod_R2	9122	20190410_QExHFX1_RSLC1_Beveridge_Clausen_IMP_DSS_JRmethod_R2.mgf	714	C:\2018_Peptideproject\Data\20190410\20190410_QExHFX1_RSLC1_Beveridge_Clausen_IMP_DSS_JRmethod_R2.mgf	2780.81034	-1	1844.977072	3	615.999634	3917019	1844.977812	615.999881	false	0	1	BS3	138.06807	0	Cas9		0	K.APLSASMIKR.Y	APLSASMIKR	APLSASMIK(1.00)R	1088.60121	0	319	10	9	K	SDILRVNTEITKAPLSASMIKRYDEHHQDLTLLKALVRQQL	327	1	1							Cas9		0	R.SDKNR.G	SDKNR	SDK(1.00)NR	618.308532	0	864
20190410_QExHFX1_RSLC1_Beveridge_Clausen_IMP_DSS_JRmethod_R2	9223	20190410_QExHFX1_RSLC1_Beveridge_Clausen_IMP_DSS_JRmethod_R2.mgf	760	C:\2018_Peptideproject\Data\20190410\20190410_QExHFX1_RSLC1_Beveridge_Clausen_IMP_DSS_JRmethod_R2.mgf	2802.13728	-1	1828.98354	3	610.668457	11581824	1828.983551	610.66846	false	0	1	BS3	138.06807	0	Cas9		0	R.LSKSR.R	LSKSR	LSK(1.00)SR	589.354754	0	220	5	3	K	ENPINASGVDAKAILSARLSKSRRLENLIAQLPGEKKNGLF	222	1	1							Cas9		0	K.DFQFYKVR.E	DFQFYKVR	DFQFYK(1.00)VR	1101.560726	0	973
20190410_QExHFX1_RSLC1_Beveridge_Clausen_IMP_DSS_JRmethod_R2	9382	20190410_QExHFX1_RSLC1_Beveridge_Clausen_IMP_DSS_JRmethod_R2.mgf	791	C:\2018_Peptideproject\Data\20190410\20190410_QExHFX1_RSLC1_Beveridge_Clausen_IMP_DSS_JRmethod_R2.mgf	2845.1391	-1	1329.822836	3	444.281555	704261.75	1329.823133	444.281654	false	1	1	BS3	138.06807	0	REV_Cas9		1	K.KKKLS.S	SKKLK	K(0.22)K(0.28)K(0.50)LS	602.411541	0	211	5	3	K	NEFSRSEMITIGLLKEVKSKKLKSKGEKVAVVLVSYAVTPS	213	1	1	S->K ;K->K ;K->K ;L->L ;K->S	1;2;3;4;5	41.06293500000001;0.0;0.0;0.0;-41.06293500000001				REV_Cas9		1	K.EVKSK.K	EVKSK	EVK(1.00)SK	589.343521	0	208
20190410_QExHFX1_RSLC1_Beveridge_Clausen_IMP_DSS_JRmethod_R2	9337	20190410_QExHFX1_RSLC1_Beveridge_Clausen_IMP_DSS_JRmethod_R2.mgf	784	C:\2018_Peptideproject\Data\20190410\20190410_QExHFX1_RSLC1_Beveridge_Clausen_IMP_DSS_JRmethod_R2.mgf	2832.36594	-1	1828.981619	3	610.667816	1135720.375	1828.979527	610.667119	false	1	1	BS3	138.06807	0	REV_Cas9		1	R.DKHNYASLK.V	DKHNYASLK	DK(1.00)HNYASLK	1074.545803	0	71	9	2	K	NTLTFLHIINEAQREIKPRDKHNYASLKVDLNADALIRKVS	72	1	1							REV_Cas9		1	K.KNISR.H	KNISR	K(1.00)NISR	616.365653	0	1324
20190410_QExHFX1_RSLC1_Beveridge_Clausen_IMP_DSS_JRmethod_R2	9167	20190410_QExHFX1_RSLC1_Beveridge_Clausen_IMP_DSS_JRmethod_R2.mgf	735	C:\2018_Peptideproject\Data\20190410\20190410_QExHFX1_RSLC1_Beveridge_Clausen_IMP_DSS_JRmethod_R2.mgf	2790.13776	-1	1570.886313	3	524.636047	607411.4375	1570.879075	524.633635	false	0	1	BS3	138.06807	0	Cas9		0	K.GQKNSR.E	GQKNSR	GQK(1.00)NSR	688.361631	0	777	6	3	K	KPENIVIEMARENQTTQKGQKNSRERMKRIEEGIKELGSQI	779	1	1							CAH1_HUMAN	sp|CAH1_HUMAN|	0	K.TKbs3ohGKR.A	TKGKR	TKbs3ohGK(1.00)R	744.449374	0	169
20190410_QExHFX1_RSLC1_Beveridge_Clausen_IMP_DSS_JRmethod_R2	9193	20190410_QExHFX1_RSLC1_Beveridge_Clausen_IMP_DSS_JRmethod_R2.mgf	746	C:\2018_Peptideproject\Data\20190410\20190410_QExHFX1_RSLC1_Beveridge_Clausen_IMP_DSS_JRmethod_R2.mgf	2796.0618	-1	1998.05068	3	667.02417	927754.6875	1998.04621	667.02268	false	1	1	BS3	138.06807	0	REV_Cas9		1	K.NSQDFFIKEK.Y	NSQDFFIKEK	NSQDFFIK(1.00)EK	1254.624447	0	1013	10	8	K	QSAGGDIYGAYGKNSQDFFIKEKYEPLQRQVLKALLTLDQH	1020	1	1							REV_Cas9		1	K.KFSPK.V	KFSPK	K(1.00)FSPK	605.353692	0	1338
20190410_QExHFX1_RSLC1_Beveridge_Clausen_IMP_DSS_JRmethod_R2	9372	20190410_QExHFX1_RSLC1_Beveridge_Clausen_IMP_DSS_JRmethod_R2.mgf	788	C:\2018_Peptideproject\Data\20190410\20190410_QExHFX1_RSLC1_Beveridge_Clausen_IMP_DSS_JRmethod_R2.mgf	2842.55196	-1	1956.038761	3	653.020197	1838238.5	1956.031612	653.017814	false	0	1	BS3	138.06807	0	Cas9		0	R.KKDWDPKbs3ohK.Y	KKDWDPKK	K(0.32)K(0.68)DWDPKbs3ohK	1199.65501	0	1127	8	2	K	GFSKESILPKRNSDKLIARKKDWDPKKYGGFDSPTVAYSVL	1128	1	1	Kbs3oh	7	156.0786347				Cas9		0	R.SDKNR.G	SDKNR	SDK(1.00)NR	618.308532	0	864
20190410_QExHFX1_RSLC1_Beveridge_Clausen_IMP_DSS_JRmethod_R2	8976	20190410_QExHFX1_RSLC1_Beveridge_Clausen_IMP_DSS_JRmethod_R2.mgf	664	C:\2018_Peptideproject\Data\20190410\20190410_QExHFX1_RSLC1_Beveridge_Clausen_IMP_DSS_JRmethod_R2.mgf	2745.4221	-1	2131.133736	4	533.79071	649558.875	2131.13535	533.791114	false	1	1	BS3	138.06807	0	Cas9		0	R.KKbs3ohDWDPK.K	KKDWDPK	K(1.00)Kbs3ohDWDPK	1071.560047	0	1127	7	1	K	GGFSKESILPKRNSDKLIARKKDWDPKKYGGFDSPTVAYSV	1127	1	1	Kbs3oh	2	156.0786347				REV_CRP_HUMAN	sp|CRP_HUMAN|	1	K.EPFVFKR.A	EPFVFKR	EPFVFK(1.00)R	921.507233	0	194
20190410_QExHFX1_RSLC1_Beveridge_Clausen_IMP_DSS_JRmethod_R2	9303	20190410_QExHFX1_RSLC1_Beveridge_Clausen_IMP_DSS_JRmethod_R2.mgf	777	C:\2018_Peptideproject\Data\20190410\20190410_QExHFX1_RSLC1_Beveridge_Clausen_IMP_DSS_JRmethod_R2.mgf	2823.33864	-1	1623.855416	4	406.97113	2432338.75	1623.855513	406.971155	false	1	1	BS3	138.06807	0	Cas9		0	K.MKNYWR.Q	MKNYWR	MK(1.00)NYWR	912.427603	0	883	6	2	K	SDKNRGKSDNVPSEEVVKKMKNYWRQLLNAKLITQRKFDNL	884	1	1							REV_Cas9		1	K.SAIKR.M	SAIKR	SAIK(1.00)R	573.35984	0	345
20190410_QExHFX1_RSLC1_Beveridge_Clausen_IMP_DSS_JRmethod_R2	8982	20190410_QExHFX1_RSLC1_Beveridge_Clausen_IMP_DSS_JRmethod_R2.mgf	667	C:\2018_Peptideproject\Data\20190410\20190410_QExHFX1_RSLC1_Beveridge_Clausen_IMP_DSS_JRmethod_R2.mgf	2746.74192	-1	1311.788779	3	438.270203	662218.8125	1311.787416	438.269748	false	1	1	BS3	138.06807	0	REV_Cas9		1	K.KNISR.H	KNISR	K(1.00)NISR	616.365653	0	1324	5	1	K	TRLTAEATEGSDFLLAGILKKNISRHDTNGLKVKKFSPKVY	1324	1	1							Cas9		0	K.VPSKK.F	VPSKK	VPSK(1.00)K	557.353692	0	31
20190410_QExHFX1_RSLC1_Beveridge_Clausen_IMP_DSS_JRmethod_R2	9289	20190410_QExHFX1_RSLC1_Beveridge_Clausen_IMP_DSS_JRmethod_R2.mgf	773	C:\2018_Peptideproject\Data\20190410\20190410_QExHFX1_RSLC1_Beveridge_Clausen_IMP_DSS_JRmethod_R2.mgf	2819.98872	-1	1327.832349	3	443.618059	2414327.25	1327.82995	443.61726	false	1	1	BS3	138.06807	0	REV_Cas9		1	R.LKSSR.L	LKSSR	LK(1.00)SSR	589.354754	0	1149	5	2	K	GFLGKKNEGPLQAILNERRLKSSRLASLIKAADVGSANIPN	1150	1	1							REV_CRP_HUMAN	sp|CRP_HUMAN|	1	K.KGLKR.S	KGLKR	K(0.31)GLK(0.69)R	600.407125	0	84
20190410_QExHFX1_RSLC1_Beveridge_Clausen_IMP_DSS_JRmethod_R2	9132	20190410_QExHFX1_RSLC1_Beveridge_Clausen_IMP_DSS_JRmethod_R2.mgf	720	C:\2018_Peptideproject\Data\20190410\20190410_QExHFX1_RSLC1_Beveridge_Clausen_IMP_DSS_JRmethod_R2.mgf	2782.50006	-1	2201.055319	3	734.692383	943813.5	2201.048311	734.690047	false	1	1	BS3	138.06807	0	OVAL_CHICK	sp|OVAL_CHICK|	0	R.MKMEEK.Y	MKMEEK	MK(1.00)MEEK	826.356472	0	286	6	2	K	EWTSSNVMEERKIKVYLPRMKMEEKYNLTSVLMAMGITDVF	287	1	1							REV_SRPP_HEVBR	sp|SRPP_HEVBR|	1	-.SAEDGFKVTKbs3oh.I	SAEDGFKVTK	SAEDGFK(1.00)VTKbs3oh	1236.623769	0	1
20190410_QExHFX1_RSLC1_Beveridge_Clausen_IMP_DSS_JRmethod_R2	9282	20190410_QExHFX1_RSLC1_Beveridge_Clausen_IMP_DSS_JRmethod_R2.mgf	772	C:\2018_Peptideproject\Data\20190410\20190410_QExHFX1_RSLC1_Beveridge_Clausen_IMP_DSS_JRmethod_R2.mgf	2818.05576	-1	2190.142169	3	731.054666	773683.0625	2190.141961	731.054597	false	0	1	BS3	138.06807	0	Cas9		0	K.SDNVPSEEVVKK.M	SDNVPSEEVVKK	SDNVPSEEVVK(1.00)K	1329.677604	0	871	12	11	K	LTRSDKNRGKSDNVPSEEVVKKMKNYWRQLLNAKLITQRKF	881	1	1							Cas9		0	K.GYKEVK.K	GYKEVK	GYK(1.00)EVK	722.396286	0	1190
20190410_QExHFX1_RSLC1_Beveridge_Clausen_IMP_DSS_JRmethod_R2	9340	20190410_QExHFX1_RSLC1_Beveridge_Clausen_IMP_DSS_JRmethod_R2.mgf	785	C:\2018_Peptideproject\Data\20190410\20190410_QExHFX1_RSLC1_Beveridge_Clausen_IMP_DSS_JRmethod_R2.mgf	2833.12824	-1	1950.080393	4	488.527375	620235.0625	1950.078573	488.52692	false	0	1	BS3	138.06807	0	Cas9		0	K.NLPNEKVLPK.H	NLPNEKVLPK	NLPNEK(1.00)VLPK	1150.671003	0	505	10	6	K	ASAQSFIERMTNFDKNLPNEKVLPKHSLLYEYFTVYNELTK	510	1	1							Cas9		0	R.DKQSGK.T	DKQSGK	DK(1.00)QSGK	661.339499	0	676
20190410_QExHFX1_RSLC1_Beveridge_Clausen_IMP_DSS_JRmethod_R2	9169	20190410_QExHFX1_RSLC1_Beveridge_Clausen_IMP_DSS_JRmethod_R2.mgf	736	C:\2018_Peptideproject\Data\20190410\20190410_QExHFX1_RSLC1_Beveridge_Clausen_IMP_DSS_JRmethod_R2.mgf	2790.57762	-1	1584.926291	3	529.31604	726088.25	1584.927281	529.31637	false	0	1	BS3	138.06807	0	Cas9		0	R.KMIAK.S	KMIAK	K(1.00)MIAK	605.357064	0	1024	5	1	K	KYPKLESEFVYGDYKVYDVRKMIAKSEQEIGKATAKYFFYS	1024	1	1							Cas9		0	K.ESILPKR.N	ESILPKR	ESILPK(1.00)R	841.502147	0	1112
20190410_QExHFX1_RSLC1_Beveridge_Clausen_IMP_DSS_JRmethod_R2	9228	20190410_QExHFX1_RSLC1_Beveridge_Clausen_IMP_DSS_JRmethod_R2.mgf	762	C:\2018_Peptideproject\Data\20190410\20190410_QExHFX1_RSLC1_Beveridge_Clausen_IMP_DSS_JRmethod_R2.mgf	2803.22406	-1	1828.982125	4	458.252808	11207429	1828.989423	458.254632	false	1	1	BS3	138.06807	0	REV_Cas9		1	R.EIKLDNEDK.Y	EIKLDNEDK	EIK(1.00)LDNEDK	1102.550613	0	418	9	3	K	KRDFDSVKLKSLTIKVVREIKLDNEDKYTNRMSDLIQAVKH	420	1	1							CAH1_HUMAN	sp|CAH1_HUMAN|	0	K.TKGKR.A	TKGKR	TK(0.58)GK(0.42)R	588.370739	0	169
20190410_QExHFX1_RSLC1_Beveridge_Clausen_IMP_DSS_JRmethod_R2	9378	20190410_QExHFX1_RSLC1_Beveridge_Clausen_IMP_DSS_JRmethod_R2.mgf	789	C:\2018_Peptideproject\Data\20190410\20190410_QExHFX1_RSLC1_Beveridge_Clausen_IMP_DSS_JRmethod_R2.mgf	2844.27204	-1	1797.931601	3	600.31781	627709.1875	1797.926085	600.315972	false	1	1	BS3	138.06807	0	Cas9		0	R.KKbs3ohDWDPK.K	KKDWDPK	K(1.00)Kbs3ohDWDPK	1071.560047	0	1127	7	1	K	GGFSKESILPKRNSDKLIARKKDWDPKKYGGFDSPTVAYSV	1127	1	1	Kbs3oh	2	156.0786347				REV_Cas9		1	R.GKNDR.S	GKNDR	GK(1.00)NDR	588.297968	0	505
20190410_QExHFX1_RSLC1_Beveridge_Clausen_IMP_DSS_JRmethod_R2	9137	20190410_QExHFX1_RSLC1_Beveridge_Clausen_IMP_DSS_JRmethod_R2.mgf	722	C:\2018_Peptideproject\Data\20190410\20190410_QExHFX1_RSLC1_Beveridge_Clausen_IMP_DSS_JRmethod_R2.mgf	2783.65164	-1	1972.062338	3	658.361389	692876.625	1972.056398	658.359409	false	1	1	BS3	138.06807	0	MYG_HUMAN	sp|MYG_HUMAN|	0	R.KDMASNYK.E	KDMASNYK	K(1.00)DMASNYK	971.438227	0	140	8	1	K	PGDFGADAQGAMNKALELFRKDMASNYKELGFQG.......	140	1	1							REV_Cas9		1	R.RRKYLK.Q	RRKYLK	RRK(1.00)YLK	862.550101	0	714
20190410_QExHFX1_RSLC1_Beveridge_Clausen_IMP_DSS_JRmethod_R2	9219	20190410_QExHFX1_RSLC1_Beveridge_Clausen_IMP_DSS_JRmethod_R2.mgf	759	C:\2018_Peptideproject\Data\20190410\20190410_QExHFX1_RSLC1_Beveridge_Clausen_IMP_DSS_JRmethod_R2.mgf	2801.1696	-1	1625.964302	4	407.498352	20886106	1625.961683	407.497697	false	1	1	BS3	138.06807	0	REV_CRP_HUMAN	sp|CRP_HUMAN|	1	K.KGLKbs3ohR.S	KGLKR	K(1.00)GLKbs3ohR	756.48576	0	84	5	1	K	GFSDQEQGLIISAEAGVTYKKGLKRSRVKPGDVWFEVIGSA	84	1	1	Kbs3oh	4	156.0786347				REV_CTRB_BOVIN	sp|CTRB_BOVIN|	1	R.VSGWKR.Y	VSGWKR	VSGWK(1.00)R	731.407853	0	71
20190410_QExHFX1_RSLC1_Beveridge_Clausen_IMP_DSS_JRmethod_R2	9452	20190410_QExHFX1_RSLC1_Beveridge_Clausen_IMP_DSS_JRmethod_R2.mgf	813	C:\2018_Peptideproject\Data\20190410\20190410_QExHFX1_RSLC1_Beveridge_Clausen_IMP_DSS_JRmethod_R2.mgf	2862.50994	-1	1815.943503	3	606.321777	700897.0625	1815.94003	606.32062	false	0	1	BS3	138.06807	0	Cas9		0	K.GKSKK.L	GKSKK	GK(0.91)SK(0.09)K	546.348941	0	1156	5	2	K	GFDSPTVAYSVLVVAKVEKGKSKKLKSVKELLGITIMERSS	1157	1	1							MYG_HUMAN	sp|MYG_HUMAN|	0	K.HLKSEDEMK.A	HLKSEDEMK	HLK(1.00)SEDEMK	1131.523019	0	48
20190410_QExHFX1_RSLC1_Beveridge_Clausen_IMP_DSS_JRmethod_R2	9161	20190410_QExHFX1_RSLC1_Beveridge_Clausen_IMP_DSS_JRmethod_R2.mgf	730	C:\2018_Peptideproject\Data\20190410\20190410_QExHFX1_RSLC1_Beveridge_Clausen_IMP_DSS_JRmethod_R2.mgf	2789.4741	-1	1757.948141	3	586.98999	874516.875	1757.942413	586.988081	false	1	1	BS3	138.06807	0	Cas9		0	R.SDKNR.G	SDKNR	SDK(1.00)NR	618.308532	0	864	5	3	K	VPQSFLKDDSIDNKVLTRSDKNRGKSDNVPSEEVVKKMKNY	866	1	1							REV_MYG_HUMAN	sp|MYG_HUMAN|	1	K.SLKHKFDK.F	SLKHKFDK	SLK(0.50)HK(0.50)FDK	1001.56581	0	104
20190410_QExHFX1_RSLC1_Beveridge_Clausen_IMP_DSS_JRmethod_R2	9213	20190410_QExHFX1_RSLC1_Beveridge_Clausen_IMP_DSS_JRmethod_R2.mgf	757	C:\2018_Peptideproject\Data\20190410\20190410_QExHFX1_RSLC1_Beveridge_Clausen_IMP_DSS_JRmethod_R2.mgf	2799.75816	-1	1950.079431	4	488.527134	8978497	1950.078573	488.52692	false	0	1	BS3	138.06807	0	Cas9		0	K.NLPNEKVLPK.H	NLPNEKVLPK	NLPNEK(1.00)VLPK	1150.671003	0	505	10	6	K	ASAQSFIERMTNFDKNLPNEKVLPKHSLLYEYFTVYNELTK	510	1	1							Cas9		0	R.DKQSGK.T	DKQSGK	DK(1.00)QSGK	661.339499	0	676
20190410_QExHFX1_RSLC1_Beveridge_Clausen_IMP_DSS_JRmethod_R2	9069	20190410_QExHFX1_RSLC1_Beveridge_Clausen_IMP_DSS_JRmethod_R2.mgf	695	C:\2018_Peptideproject\Data\20190410\20190410_QExHFX1_RSLC1_Beveridge_Clausen_IMP_DSS_JRmethod_R2.mgf	2768.20896	-1	1950.079337	3	651.033722	981911.6875	1950.078573	651.033467	true	0	1	BS3	138.06807	0	Cas9		0	K.NLPNEKVLPK.H	NLPNEKVLPK	NLPNEK(1.00)VLPK	1150.671003	0	505	10	6	K	ASAQSFIERMTNFDKNLPNEKVLPKHSLLYEYFTVYNELTK	510	1	1							Cas9		0	R.DKQSGK.T	DKQSGK	DK(1.00)QSGK	661.339499	0	676
20190410_QExHFX1_RSLC1_Beveridge_Clausen_IMP_DSS_JRmethod_R2	9189	20190410_QExHFX1_RSLC1_Beveridge_Clausen_IMP_DSS_JRmethod_R2.mgf	745	C:\2018_Peptideproject\Data\20190410\20190410_QExHFX1_RSLC1_Beveridge_Clausen_IMP_DSS_JRmethod_R2.mgf	2794.98204	-1	1999.053183	3	667.358337	684801.1875	1999.059435	667.360421	false	1	1	BS3	138.06807	0	REV_OVAL_CHICK	sp|OVAL_CHICK|	1	K.IKMESAMSAR.V	IKMESAMSAR	IK(1.00)MESAMSAR	1154.542375	0	158	10	2	K	DPLLVLMSMTGSAFPLELKIKMESAMSARVFLGIQYMMQVK	159	1	1							REV_Cas9		1	R.RKYLK.Q	RKYLK	RK(1.00)YLK	706.44899	0	715
20190410_QExHFX1_RSLC1_Beveridge_Clausen_IMP_DSS_JRmethod_R2	9208	20190410_QExHFX1_RSLC1_Beveridge_Clausen_IMP_DSS_JRmethod_R2.mgf	755	C:\2018_Peptideproject\Data\20190410\20190410_QExHFX1_RSLC1_Beveridge_Clausen_IMP_DSS_JRmethod_R2.mgf	2798.66814	-1	1950.078759	3	651.033529	13525645	1950.078573	651.033467	true	0	1	BS3	138.06807	0	Cas9		0	K.NLPNEKVLPK.H	NLPNEKVLPK	NLPNEK(1.00)VLPK	1150.671003	0	505	10	6	K	ASAQSFIERMTNFDKNLPNEKVLPKHSLLYEYFTVYNELTK	510	1	1							Cas9		0	R.DKQSGK.T	DKQSGK	DK(1.00)QSGK	661.339499	0	676
20190410_QExHFX1_RSLC1_Beveridge_Clausen_IMP_DSS_JRmethod_R2	9307	20190410_QExHFX1_RSLC1_Beveridge_Clausen_IMP_DSS_JRmethod_R2.mgf	779	C:\2018_Peptideproject\Data\20190410\20190410_QExHFX1_RSLC1_Beveridge_Clausen_IMP_DSS_JRmethod_R2.mgf	2824.0728	-1	1623.856161	3	542.292664	1415452	1623.854176	542.292002	false	1	1	BS3	138.06807	0	Cas9		0	K.IIKDK.D	IIKDK	IIK(1.00)DK	615.395557	0	604	5	3	K	GVEDRFNASLGTYHDLLKIIKDKDFLDNEENEDILEDIVLT	606	1	1							REV_OVAL_CHICK	sp|OVAL_CHICK|	1	K.YEEKMR.M	YEEKMR	YEEK(1.00)MR	870.390549	0	96
20190410_QExHFX1_RSLC1_Beveridge_Clausen_IMP_DSS_JRmethod_R2	9440	20190410_QExHFX1_RSLC1_Beveridge_Clausen_IMP_DSS_JRmethod_R2.mgf	810	C:\2018_Peptideproject\Data\20190410\20190410_QExHFX1_RSLC1_Beveridge_Clausen_IMP_DSS_JRmethod_R2.mgf	2859.39492	-1	1225.644899	3	409.555576	733625.375	1225.648889	409.556906	false	1	1				REV_Cas9		1	K.SAIKRMVDYK.V	SAIKRMVDYK	SAIKRMVDYK	1225.648889	0	345	10					1	1
20190410_QExHFX1_RSLC1_Beveridge_Clausen_IMP_DSS_JRmethod_R2	9099	20190410_QExHFX1_RSLC1_Beveridge_Clausen_IMP_DSS_JRmethod_R2.mgf	706	C:\2018_Peptideproject\Data\20190410\20190410_QExHFX1_RSLC1_Beveridge_Clausen_IMP_DSS_JRmethod_R2.mgf	2775.23766	-1	1723.954428	3	575.658752	917307.5	1723.950853	575.657561	false	1	1	BS3	138.06807	0	Cas9		0	K.KDWDPK.K	KDWDPK	K(1.00)DWDPK	787.386449	0	1128	6	1	K	GFSKESILPKRNSDKLIARKKDWDPKKYGGFDSPTVAYSVL	1128	1	1							REV_Cas9		1	R.KNPLISK.E	KNPLISK	K(1.00)NPLISK	798.496333	0	255
20190410_QExHFX1_RSLC1_Beveridge_Clausen_IMP_DSS_JRmethod_R2	9216	20190410_QExHFX1_RSLC1_Beveridge_Clausen_IMP_DSS_JRmethod_R2.mgf	758	C:\2018_Peptideproject\Data\20190410\20190410_QExHFX1_RSLC1_Beveridge_Clausen_IMP_DSS_JRmethod_R2.mgf	2800.46646	-1	1626.969137	3	543.330322	14358811	1626.966837	543.329555	false	0	1	BS3	138.06807	0	Cas9		0	R.NSDKLIAR.K	NSDKLIAR	NSDK(1.00)LIAR	915.513774	0	1119	8	4	K	TEVQTGGFSKESILPKRNSDKLIARKKDWDPKKYGGFDSPT	1122	1	1							Cas9		0	R.KVTVK.Q	KVTVK	K(1.00)VTVK	573.384992	0	562
20190410_QExHFX1_RSLC1_Beveridge_Clausen_IMP_DSS_JRmethod_R2	9296	20190410_QExHFX1_RSLC1_Beveridge_Clausen_IMP_DSS_JRmethod_R2.mgf	776	C:\2018_Peptideproject\Data\20190410\20190410_QExHFX1_RSLC1_Beveridge_Clausen_IMP_DSS_JRmethod_R2.mgf	2821.40352	-1	1793.959731	3	598.993853	967495.25	1793.961041	598.99429	false	1	1	BS3	138.06807	0	REV_CRP_HUMAN	sp|CRP_HUMAN|	1	K.EPFVFKR.A	EPFVFKR	EPFVFK(1.00)R	921.507233	0	194	7	6	K	PTLPKALSVYSTDSKEPFVFKRASMDTQGFAHSLSTLVLFC	199	1	1							Cas9		0	R.ERMKR.I	ERMKR	ERMK(1.00)R	734.385738	0	783
20190410_QExHFX1_RSLC1_Beveridge_Clausen_IMP_DSS_JRmethod_R2	9325	20190410_QExHFX1_RSLC1_Beveridge_Clausen_IMP_DSS_JRmethod_R2.mgf	782	C:\2018_Peptideproject\Data\20190410\20190410_QExHFX1_RSLC1_Beveridge_Clausen_IMP_DSS_JRmethod_R2.mgf	2829.03132	-1	1950.077963	3	651.033264	719911.9375	1950.078573	651.033467	true	0	1	BS3	138.06807	0	Cas9		0	K.NLPNEKVLPK.H	NLPNEKVLPK	NLPNEK(1.00)VLPK	1150.671003	0	505	10	6	K	ASAQSFIERMTNFDKNLPNEKVLPKHSLLYEYFTVYNELTK	510	1	1							Cas9		0	R.DKQSGK.T	DKQSGK	DK(1.00)QSGK	661.339499	0	676
20190410_QExHFX1_RSLC1_Beveridge_Clausen_IMP_DSS_JRmethod_R2	9181	20190410_QExHFX1_RSLC1_Beveridge_Clausen_IMP_DSS_JRmethod_R2.mgf	741	C:\2018_Peptideproject\Data\20190410\20190410_QExHFX1_RSLC1_Beveridge_Clausen_IMP_DSS_JRmethod_R2.mgf	2793.34056	-1	1623.855416	4	406.97113	2020991.125	1623.855513	406.971155	false	1	1	BS3	138.06807	0	Cas9		0	K.MKNYWR.Q	MKNYWR	MK(1.00)NYWR	912.427603	0	883	6	2	K	SDKNRGKSDNVPSEEVVKKMKNYWRQLLNAKLITQRKFDNL	884	1	1							REV_Cas9		1	K.SAIKR.M	SAIKR	SAIK(1.00)R	573.35984	0	345
20190410_QExHFX1_RSLC1_Beveridge_Clausen_IMP_DSS_JRmethod_R2	9199	20190410_QExHFX1_RSLC1_Beveridge_Clausen_IMP_DSS_JRmethod_R2.mgf	750	C:\2018_Peptideproject\Data\20190410\20190410_QExHFX1_RSLC1_Beveridge_Clausen_IMP_DSS_JRmethod_R2.mgf	2797.01772	-1	1639.850241	3	547.624023	920193.3125	1639.850427	547.624086	false	0	1	BS3	138.06807	0	Cas9		0	K.MKNYWR.Q	MKNYWR	MK(1.00)NYWR	912.427603	0	883	6	2	K	SDKNRGKSDNVPSEEVVKKMKNYWRQLLNAKLITQRKFDNL	884	1	1							Cas9		0	R.LSKSR.R	LSKSR	LSK(1.00)SR	589.354754	0	220
20190410_QExHFX1_RSLC1_Beveridge_Clausen_IMP_DSS_JRmethod_R2	9280	20190410_QExHFX1_RSLC1_Beveridge_Clausen_IMP_DSS_JRmethod_R2.mgf	771	C:\2018_Peptideproject\Data\20190410\20190410_QExHFX1_RSLC1_Beveridge_Clausen_IMP_DSS_JRmethod_R2.mgf	2817.61314	-1	2190.140984	4	548.542523	636138.125	2190.141961	548.542767	false	0	1	BS3	138.06807	0	Cas9		0	K.SDNVPSEEVVKK.M	SDNVPSEEVVKK	SDNVPSEEVVK(1.00)K	1329.677604	0	871	12	11	K	LTRSDKNRGKSDNVPSEEVVKKMKNYWRQLLNAKLITQRKF	881	1	1							Cas9		0	K.GYKEVK.K	GYKEVK	GYK(1.00)EVK	722.396286	0	1190
20190410_QExHFX1_RSLC1_Beveridge_Clausen_IMP_DSS_JRmethod_R2	9413	20190410_QExHFX1_RSLC1_Beveridge_Clausen_IMP_DSS_JRmethod_R2.mgf	805	C:\2018_Peptideproject\Data\20190410\20190410_QExHFX1_RSLC1_Beveridge_Clausen_IMP_DSS_JRmethod_R2.mgf	2851.77654	-1	1793.957663	3	598.993164	999275.1875	1793.961041	598.99429	false	1	1	BS3	138.06807	0	REV_CRP_HUMAN	sp|CRP_HUMAN|	1	K.EPFVFKR.A	EPFVFKR	EPFVFK(1.00)R	921.507233	0	194	7	6	K	PTLPKALSVYSTDSKEPFVFKRASMDTQGFAHSLSTLVLFC	199	1	1							Cas9		0	R.ERMKR.I	ERMKR	ERMK(1.00)R	734.385738	0	783
20190410_QExHFX1_RSLC1_Beveridge_Clausen_IMP_DSS_JRmethod_R2	9451	20190410_QExHFX1_RSLC1_Beveridge_Clausen_IMP_DSS_JRmethod_R2.mgf	812	C:\2018_Peptideproject\Data\20190410\20190410_QExHFX1_RSLC1_Beveridge_Clausen_IMP_DSS_JRmethod_R2.mgf	2862.39666	-1	1828.982519	3	610.668116	345098.8125	1828.975504	610.665778	false	1	1	BS3	138.06807	0	REV_Cas9		1	K.RDAIKLDSR.K	RDAIKLDSR	RDAIK(1.00)LDSR	1072.598901	0	246	9	5	K	VTPSDFGGKKYPDWKKRDAIKLDSRKNPLISKESFGGTQVE	250	1	1							Cas9		0	R.SDKNR.G	SDKNR	SDK(1.00)NR	618.308532	0	864
20190410_QExHFX1_RSLC1_Beveridge_Clausen_IMP_DSS_JRmethod_R2	9511	20190410_QExHFX1_RSLC1_Beveridge_Clausen_IMP_DSS_JRmethod_R2.mgf	823	C:\2018_Peptideproject\Data\20190410\20190410_QExHFX1_RSLC1_Beveridge_Clausen_IMP_DSS_JRmethod_R2.mgf	2879.38536	-1	1569.934714	3	524.318848	729742.625	1569.934141	524.318657	false	1	1	BS3	138.06807	0	Cas9		0	K.VTVKQLK.E	VTVKQLK	VTVK(1.00)QLK	814.527634	0	563	7	4	K	GEQKKAIVDLLFKTNRKVTVKQLKEDYFKKIECFDSVEISG	566	1	1							REV_Cas9		1	K.DKDIK.I	DKDIK	DK(1.00)DIK	617.338436	0	765
20190410_QExHFX1_RSLC1_Beveridge_Clausen_IMP_DSS_JRmethod_R2	9394	20190410_QExHFX1_RSLC1_Beveridge_Clausen_IMP_DSS_JRmethod_R2.mgf	797	C:\2018_Peptideproject\Data\20190410\20190410_QExHFX1_RSLC1_Beveridge_Clausen_IMP_DSS_JRmethod_R2.mgf	2847.68706	-1	2157.091696	3	720.037842	721577.625	2157.095345	720.039058	false	0	1	BS3	138.06807	0	Cas9		0	K.KDWDPK.K	KDWDPK	K(1.00)DWDPK	787.386449	0	1128	6	1	K	GFSKESILPKRNSDKLIARKKDWDPKKYGGFDSPTVAYSVL	1128	1	1							Cas9		0	K.LVDSTDKADLR.L	LVDSTDKADLR	LVDSTDK(1.00)ADLR	1231.640825	0	146
20190410_QExHFX1_RSLC1_Beveridge_Clausen_IMP_DSS_JRmethod_R2	9398	20190410_QExHFX1_RSLC1_Beveridge_Clausen_IMP_DSS_JRmethod_R2.mgf	799	C:\2018_Peptideproject\Data\20190410\20190410_QExHFX1_RSLC1_Beveridge_Clausen_IMP_DSS_JRmethod_R2.mgf	2848.34034	-1	2190.140402	3	731.054077	3202896.75	2190.141961	731.054597	false	0	1	BS3	138.06807	0	Cas9		0	K.SDNVPSEEVVKK.M	SDNVPSEEVVKK	SDNVPSEEVVK(1.00)K	1329.677604	0	871	12	11	K	LTRSDKNRGKSDNVPSEEVVKKMKNYWRQLLNAKLITQRKF	881	1	1							Cas9		0	K.GYKEVK.K	GYKEVK	GYK(1.00)EVK	722.396286	0	1190
20190410_QExHFX1_RSLC1_Beveridge_Clausen_IMP_DSS_JRmethod_R2	9497	20190410_QExHFX1_RSLC1_Beveridge_Clausen_IMP_DSS_JRmethod_R2.mgf	820	C:\2018_Peptideproject\Data\20190410\20190410_QExHFX1_RSLC1_Beveridge_Clausen_IMP_DSS_JRmethod_R2.mgf	2875.52664	-1	1356.778708	3	453.266846	702349	1356.783729	453.268519	false	1	1	BS3	138.06807	0	REV_CAH1_HUMAN	sp|CAH1_HUMAN|	1	R.KAKGK.T	KAKGK	K(0.05)AK(0.95)GK	530.354027	0	88	5	3	K	FDLSSPLLTSPDFNTFPRKAKGKTIAQLADLKVQKLPNAEG	90	1	1							Cas9		0	K.GQKNSR.E	GQKNSR	GQK(1.00)NSR	688.361631	0	777
20190410_QExHFX1_RSLC1_Beveridge_Clausen_IMP_DSS_JRmethod_R2	9429	20190410_QExHFX1_RSLC1_Beveridge_Clausen_IMP_DSS_JRmethod_R2.mgf	808	C:\2018_Peptideproject\Data\20190410\20190410_QExHFX1_RSLC1_Beveridge_Clausen_IMP_DSS_JRmethod_R2.mgf	2856.28356	-1	1998.051596	3	667.024475	946167.8125	1998.053421	667.025083	false	1	1	BS3	138.06807	0	Cas9		0	K.KDWDPK.K	KDWDPK	K(1.00)DWDPK	787.386449	0	1128	6	1	K	GFSKESILPKRNSDKLIARKKDWDPKKYGGFDSPTVAYSVL	1128	1	1							REV_Cas9		1	K.RDAIKLDSR.K	RDAIKLDSR	RDAIK(1.00)LDSR	1072.598901	0	246
20190410_QExHFX1_RSLC1_Beveridge_Clausen_IMP_DSS_JRmethod_R2	9542	20190410_QExHFX1_RSLC1_Beveridge_Clausen_IMP_DSS_JRmethod_R2.mgf	831	C:\2018_Peptideproject\Data\20190410\20190410_QExHFX1_RSLC1_Beveridge_Clausen_IMP_DSS_JRmethod_R2.mgf	2887.5162	-1	1550.923056	3	517.981628	700803.375	1550.918432	517.980087	false	1	1	BS3	138.06807	0	REV_CRP_HUMAN	sp|CRP_HUMAN|	1	K.KGLKR.S	KGLKR	K(0.34)GLK(0.66)R	600.407125	0	84	5	4	K	DQEQGLIISAEAGVTYKKGLKRSRVKPGDVWFEVIGSASEW	87	1	1							REV_Cas9		1	K.KIFYDK.E	KIFYDK	K(1.00)IFYDK	812.443236	0	798
20190410_QExHFX1_RSLC1_Beveridge_Clausen_IMP_DSS_JRmethod_R2	9506	20190410_QExHFX1_RSLC1_Beveridge_Clausen_IMP_DSS_JRmethod_R2.mgf	822	C:\2018_Peptideproject\Data\20190410\20190410_QExHFX1_RSLC1_Beveridge_Clausen_IMP_DSS_JRmethod_R2.mgf	2877.97902	-1	1906.016012	3	636.345947	600584.0625	1906.015972	636.345934	false	1	1	BS3	138.06807	0	Cas9		0	R.KFDNLTKAER.G	KFDNLTKAER	K(0.34)FDNLTK(0.66)AER	1220.65133	0	900	10	7	K	YWRQLLNAKLITQRKFDNLTKAERGGLSELDKAGFIKRQLV	906	1	1							REV_Cas9		1	K.SKGEK.V	SKGEK	SK(1.00)GEK	547.296571	0	216
20190410_QExHFX1_RSLC1_Beveridge_Clausen_IMP_DSS_JRmethod_R2	9523	20190410_QExHFX1_RSLC1_Beveridge_Clausen_IMP_DSS_JRmethod_R2.mgf	827	C:\2018_Peptideproject\Data\20190410\20190410_QExHFX1_RSLC1_Beveridge_Clausen_IMP_DSS_JRmethod_R2.mgf	2882.21418	-1	1793.959346	3	598.993725	653801.9375	1793.963543	598.995124	false	1	1	BS3	138.06807	0	REV_Cas9		1	R.YARKTR.L	YARKTR	YARK(1.00)TR	793.455866	0	1300	6	4	K	FIEQLYCRIKRRNTRRRYARKTRLTAEATEGSDFLLAGILK	1303	1	1							REV_Cas9		1	K.ADTSDVKK.R	ADTSDVKK	ADTSDVK(1.00)K	862.439606	0	1221
20190410_QExHFX1_RSLC1_Beveridge_Clausen_IMP_DSS_JRmethod_R2	9554	20190410_QExHFX1_RSLC1_Beveridge_Clausen_IMP_DSS_JRmethod_R2.mgf	836	C:\2018_Peptideproject\Data\20190410\20190410_QExHFX1_RSLC1_Beveridge_Clausen_IMP_DSS_JRmethod_R2.mgf	2890.3083	-1	1681.955893	3	561.659241	755092.375	1681.955546	561.659125	false	1	1	BS3	138.06807	0	REV_Cas9		1	K.VYFQFKR.D	VYFQFKR	VYFQFK(1.00)R	986.533783	0	395	7	6	K	LYADHAHHYNNIREKVYFQFKRDFDSVKLKSLTIKVVREIK	400	1	1							Cas9		0	K.VPSKK.F	VPSKK	VPSK(1.00)K	557.353692	0	31
20190410_QExHFX1_RSLC1_Beveridge_Clausen_IMP_DSS_JRmethod_R2	9396	20190410_QExHFX1_RSLC1_Beveridge_Clausen_IMP_DSS_JRmethod_R2.mgf	798	C:\2018_Peptideproject\Data\20190410\20190410_QExHFX1_RSLC1_Beveridge_Clausen_IMP_DSS_JRmethod_R2.mgf	2848.0137	-1	2190.142122	4	548.542807	2437508	2190.141961	548.542767	true	0	1	BS3	138.06807	0	Cas9		0	K.SDNVPSEEVVKK.M	SDNVPSEEVVKK	SDNVPSEEVVK(1.00)K	1329.677604	0	871	12	11	K	LTRSDKNRGKSDNVPSEEVVKKMKNYWRQLLNAKLITQRKF	881	1	1							Cas9		0	K.GYKEVK.K	GYKEVK	GYK(1.00)EVK	722.396286	0	1190
20190410_QExHFX1_RSLC1_Beveridge_Clausen_IMP_DSS_JRmethod_R2	9515	20190410_QExHFX1_RSLC1_Beveridge_Clausen_IMP_DSS_JRmethod_R2.mgf	824	C:\2018_Peptideproject\Data\20190410\20190410_QExHFX1_RSLC1_Beveridge_Clausen_IMP_DSS_JRmethod_R2.mgf	2880.4743	-1	2157.09133	3	720.03772	586423.3125	2157.084797	720.035542	false	1	1	BS3	138.06807	0	Cas9		0	K.GQKNSR.E	GQKNSR	GQK(1.00)NSR	688.361631	0	777	6	3	K	KPENIVIEMARENQTTQKGQKNSRERMKRIEEGIKELGSQI	779	1	1							REV_MYG_HUMAN	sp|MYG_HUMAN|	1	K.AMEDEKSLKHK.F	AMEDEKSLKHK	AMEDEK(0.47)SLK(0.53)HK	1330.655096	0	98
20190410_QExHFX1_RSLC1_Beveridge_Clausen_IMP_DSS_JRmethod_R2	9574	20190410_QExHFX1_RSLC1_Beveridge_Clausen_IMP_DSS_JRmethod_R2.mgf	846	C:\2018_Peptideproject\Data\20190410\20190410_QExHFX1_RSLC1_Beveridge_Clausen_IMP_DSS_JRmethod_R2.mgf	2894.56386	-1	1630.851523	3	544.624451	690872.6875	1630.852595	544.624808	false	1	1	BS3	138.06807	0	Cas9		0	K.KLVDSTDK.A	KLVDSTDK	K(1.00)LVDSTDK	904.486556	0	145	8	1	K	NIVDEVAYHEKYPTIYHLRKKLVDSTDKADLRLIYLALAHM	145	1	1							REV_Cas9		1	R.GKNDR.S	GKNDR	GK(1.00)NDR	588.297968	0	505
20190410_QExHFX1_RSLC1_Beveridge_Clausen_IMP_DSS_JRmethod_R2	9407	20190410_QExHFX1_RSLC1_Beveridge_Clausen_IMP_DSS_JRmethod_R2.mgf	802	C:\2018_Peptideproject\Data\20190410\20190410_QExHFX1_RSLC1_Beveridge_Clausen_IMP_DSS_JRmethod_R2.mgf	2850.49578	-1	1791.993355	4	449.005615	1126416.5	1791.991672	449.005195	false	0	1	BS3	138.06807	0	Cas9		0	K.FKVLGNTDR.H	FKVLGNTDR	FK(1.00)VLGNTDR	1048.566538	0	36	9	2	K	TNSVGWAVITDEYKVPSKKFKVLGNTDRHSIKKNLIGALLF	37	1	1							Cas9		0	R.KMIAK.S	KMIAK	K(1.00)MIAK	605.357064	0	1024
20190410_QExHFX1_RSLC1_Beveridge_Clausen_IMP_DSS_JRmethod_R2	9153	20190410_QExHFX1_RSLC1_Beveridge_Clausen_IMP_DSS_JRmethod_R2.mgf	727	C:\2018_Peptideproject\Data\20190410\20190410_QExHFX1_RSLC1_Beveridge_Clausen_IMP_DSS_JRmethod_R2.mgf	2787.5187	-1	2743.402291	4	686.857849	7328573	2743.412714	686.860455	false	1	1	BS3	138.06807	0	Cas9		0	R.GKSDNVPSEEVVK.K	GKSDNVPSEEVVK	GK(1.00)SDNVPSEEVVK	1386.699068	0	869	13	2	K	FLKDDSIDNKVLTRSDKNRGKSDNVPSEEVVKKMKNYWRQL	870	1	1							REV_Cas9		1	R.STLKVNDISDK.D	STLKVNDISDK	STLK(1.00)VNDISDK	1218.645575	0	510
20190410_QExHFX1_RSLC1_Beveridge_Clausen_IMP_DSS_JRmethod_R2	9560	20190410_QExHFX1_RSLC1_Beveridge_Clausen_IMP_DSS_JRmethod_R2.mgf	839	C:\2018_Peptideproject\Data\20190410\20190410_QExHFX1_RSLC1_Beveridge_Clausen_IMP_DSS_JRmethod_R2.mgf	2891.57628	-1	1898.955099	3	633.99231	9199925	1898.951992	633.991274	false	1	1	BS3	138.06807	0	REV_Cas9		1	K.ETRSYKR.Q	ETRSYKR	ETRSYK(1.00)R	938.493373	0	29	7	6	K	LGTISQHILTADLVKETRSYKRQDITTDFKYFAAPAGLNTL	34	1	1							Cas9		0	-.GAASMDKK.Y	GAASMDKK	GAASMDK(1.00)K	822.390549	0	1
20190410_QExHFX1_RSLC1_Beveridge_Clausen_IMP_DSS_JRmethod_R2	9517	20190410_QExHFX1_RSLC1_Beveridge_Clausen_IMP_DSS_JRmethod_R2.mgf	825	C:\2018_Peptideproject\Data\20190410\20190410_QExHFX1_RSLC1_Beveridge_Clausen_IMP_DSS_JRmethod_R2.mgf	2880.80094	-1	1791.99128	4	449.005096	3823343.75	1791.991672	449.005195	false	0	1	BS3	138.06807	0	Cas9		0	K.FKVLGNTDR.H	FKVLGNTDR	FK(1.00)VLGNTDR	1048.566538	0	36	9	2	K	TNSVGWAVITDEYKVPSKKFKVLGNTDRHSIKKNLIGALLF	37	1	1							Cas9		0	R.KMIAK.S	KMIAK	K(1.00)MIAK	605.357064	0	1024
20190410_QExHFX1_RSLC1_Beveridge_Clausen_IMP_DSS_JRmethod_R2	9410	20190410_QExHFX1_RSLC1_Beveridge_Clausen_IMP_DSS_JRmethod_R2.mgf	803	C:\2018_Peptideproject\Data\20190410\20190410_QExHFX1_RSLC1_Beveridge_Clausen_IMP_DSS_JRmethod_R2.mgf	2851.2585	-1	1791.992608	3	598.338146	718630.1875	1791.991672	598.337834	false	0	1	BS3	138.06807	0	Cas9		0	K.FKVLGNTDR.H	FKVLGNTDR	FK(1.00)VLGNTDR	1048.566538	0	36	9	2	K	TNSVGWAVITDEYKVPSKKFKVLGNTDRHSIKKNLIGALLF	37	1	1							Cas9		0	R.KMIAK.S	KMIAK	K(1.00)MIAK	605.357064	0	1024
20190410_QExHFX1_RSLC1_Beveridge_Clausen_IMP_DSS_JRmethod_R2	9314	20190410_QExHFX1_RSLC1_Beveridge_Clausen_IMP_DSS_JRmethod_R2.mgf	780	C:\2018_Peptideproject\Data\20190410\20190410_QExHFX1_RSLC1_Beveridge_Clausen_IMP_DSS_JRmethod_R2.mgf	2826.00678	-1	1998.051962	3	667.024597	2103134.5	1998.049581	667.023804	false	1	1	BS3	138.06807	0	REV_Cas9		1	K.NSQDFFIKEK.Y	NSQDFFIKEK	NSQDFFIK(1.00)EK	1254.624447	0	1013	10	8	K	QSAGGDIYGAYGKNSQDFFIKEKYEPLQRQVLKALLTLDQH	1020	1	1							Cas9		0	R.KMIAK.S	KMIAK	K(1.00)MIAK	605.357064	0	1024
20190410_QExHFX1_RSLC1_Beveridge_Clausen_IMP_DSS_JRmethod_R2	9547	20190410_QExHFX1_RSLC1_Beveridge_Clausen_IMP_DSS_JRmethod_R2.mgf	832	C:\2018_Peptideproject\Data\20190410\20190410_QExHFX1_RSLC1_Beveridge_Clausen_IMP_DSS_JRmethod_R2.mgf	2888.91048	-1	1680.952462	4	421.245392	683441.625	1680.95225	421.245339	false	0	1	BS3	138.06807	0	Cas9		0	R.NSDKLIAR.K	NSDKLIAR	NSDK(1.00)LIAR	915.513774	0	1119	8	4	K	TEVQTGGFSKESILPKRNSDKLIARKKDWDPKKYGGFDSPT	1122	1	1							Cas9		0	R.DKPIR.E	DKPIR	DK(1.00)PIR	627.370405	0	1303
20190410_QExHFX1_RSLC1_Beveridge_Clausen_IMP_DSS_JRmethod_R2	9291	20190410_QExHFX1_RSLC1_Beveridge_Clausen_IMP_DSS_JRmethod_R2.mgf	774	C:\2018_Peptideproject\Data\20190410\20190410_QExHFX1_RSLC1_Beveridge_Clausen_IMP_DSS_JRmethod_R2.mgf	2820.31536	-1	1791.991646	4	449.005188	1243004.875	1791.991672	449.005195	false	0	1	BS3	138.06807	0	Cas9		0	K.FKVLGNTDR.H	FKVLGNTDR	FK(1.00)VLGNTDR	1048.566538	0	36	9	2	K	TNSVGWAVITDEYKVPSKKFKVLGNTDRHSIKKNLIGALLF	37	1	1							Cas9		0	R.KMIAK.S	KMIAK	K(1.00)MIAK	605.357064	0	1024
20190410_QExHFX1_RSLC1_Beveridge_Clausen_IMP_DSS_JRmethod_R2	9532	20190410_QExHFX1_RSLC1_Beveridge_Clausen_IMP_DSS_JRmethod_R2.mgf	828	C:\2018_Peptideproject\Data\20190410\20190410_QExHFX1_RSLC1_Beveridge_Clausen_IMP_DSS_JRmethod_R2.mgf	2884.90914	-1	2527.315704	4	632.836203	824755.75	2527.31044	632.834887	false	1	1	BS3	138.06807	0	REV_Cas9		1	K.QVTKR.V	QVTKR	QVTK(1.00)R	630.381304	0	807	5	4	K	EVSDFCEKKIFYDKELKQVTKRVNKTFLLDVIKKAQEGSLF	810	1	1							REV_MYG_HUMAN	sp|MYG_HUMAN|	1	K.EYNSAMKRDFLELK.A	EYNSAMKRDFLELK	EYNSAMK(1.00)RDFLELK	1758.861066	0	7
20190410_QExHFX1_RSLC1_Beveridge_Clausen_IMP_DSS_JRmethod_R2	9627	20190410_QExHFX1_RSLC1_Beveridge_Clausen_IMP_DSS_JRmethod_R2.mgf	863	C:\2018_Peptideproject\Data\20190410\20190410_QExHFX1_RSLC1_Beveridge_Clausen_IMP_DSS_JRmethod_R2.mgf	2907.7896	-1	1566.909445	3	523.310425	1041407.75	1566.913347	523.311725	false	1	1	BS3	138.06807	0	REV_Cas9		1	R.RKYLK.Q	RKYLK	RK(1.00)YLK	706.44899	0	715	5	2	K	QRDIGNIKRLSRLGWGTRRRKYLKQMKVDDFLHAYKTRLEE	716	1	1							Cas9		0	K.GYKEVK.K	GYKEVK	GYK(1.00)EVK	722.396286	0	1190
20190410_QExHFX1_RSLC1_Beveridge_Clausen_IMP_DSS_JRmethod_R2	9637	20190410_QExHFX1_RSLC1_Beveridge_Clausen_IMP_DSS_JRmethod_R2.mgf	871	C:\2018_Peptideproject\Data\20190410\20190410_QExHFX1_RSLC1_Beveridge_Clausen_IMP_DSS_JRmethod_R2.mgf	2909.00544	-1	1930.932272	3	644.651367	770839.875	1930.930588	644.650806	false	0	1	BS3	138.06807	0	MYG_HUMAN	sp|MYG_HUMAN|	0	K.HLKSEDEMK.A	HLKSEDEMK	HLK(1.00)SEDEMK	1131.523019	0	48	9	3	K	IRLFKGHPETLEKFDKFKHLKSEDEMKASEDLKKHGATVLT	50	1	1							Cas9		0	R.DKQSGK.T	DKQSGK	DK(1.00)QSGK	661.339499	0	676
20190410_QExHFX1_RSLC1_Beveridge_Clausen_IMP_DSS_JRmethod_R2	9644	20190410_QExHFX1_RSLC1_Beveridge_Clausen_IMP_DSS_JRmethod_R2.mgf	877	C:\2018_Peptideproject\Data\20190410\20190410_QExHFX1_RSLC1_Beveridge_Clausen_IMP_DSS_JRmethod_R2.mgf	2909.68734	-1	1570.940146	3	524.653992	872636.5	1570.940623	524.654151	false	1	1	BS3	138.06807	0	CAH1_HUMAN	sp|CAH1_HUMAN|	0	K.TKGKR.A	TKGKR	TK(0.37)GK(0.63)R	588.370739	0	169	5	4	K	EANPKLQKVLDALQAIKTKGKRAPFTNFDPSTLLPSSLDFW	172	1	1							REV_Cas9		1	K.ELKQVTK.R	ELKQVTK	ELK(1.00)QVTK	844.501813	0	804
20190410_QExHFX1_RSLC1_Beveridge_Clausen_IMP_DSS_JRmethod_R2	9617	20190410_QExHFX1_RSLC1_Beveridge_Clausen_IMP_DSS_JRmethod_R2.mgf	857	C:\2018_Peptideproject\Data\20190410\20190410_QExHFX1_RSLC1_Beveridge_Clausen_IMP_DSS_JRmethod_R2.mgf	2905.93494	-1	1480.880728	3	494.634186	945073.0625	1480.883777	494.635202	false	1	1	BS3	138.06807	0	Cas9		0	R.DKPIR.E	DKPIR	DK(1.00)PIR	627.370405	0	1303	5	2	K	VILADANLDKVLSAYNKHRDKPIREQAENIIHLFTLTNLGA	1304	1	1							REV_CRP_HUMAN	sp|CRP_HUMAN|	1	K.GLKRSR.V	GLKRSR	GLK(1.00)RSR	715.445301	0	85
20190410_QExHFX1_RSLC1_Beveridge_Clausen_IMP_DSS_JRmethod_R2	9572	20190410_QExHFX1_RSLC1_Beveridge_Clausen_IMP_DSS_JRmethod_R2.mgf	845	C:\2018_Peptideproject\Data\20190410\20190410_QExHFX1_RSLC1_Beveridge_Clausen_IMP_DSS_JRmethod_R2.mgf	2894.12214	-1	1828.983908	3	610.668579	661572.25	1828.989423	610.670417	false	1	1	BS3	138.06807	0	CAH1_HUMAN	sp|CAH1_HUMAN|	0	K.TKGKR.A	TKGKR	TK(0.03)GK(0.97)R	588.370739	0	169	5	4	K	EANPKLQKVLDALQAIKTKGKRAPFTNFDPSTLLPSSLDFW	172	1	1							REV_Cas9		1	R.EIKLDNEDK.Y	EIKLDNEDK	EIK(1.00)LDNEDK	1102.550613	0	418
20190410_QExHFX1_RSLC1_Beveridge_Clausen_IMP_DSS_JRmethod_R2	9631	20190410_QExHFX1_RSLC1_Beveridge_Clausen_IMP_DSS_JRmethod_R2.mgf	866	C:\2018_Peptideproject\Data\20190410\20190410_QExHFX1_RSLC1_Beveridge_Clausen_IMP_DSS_JRmethod_R2.mgf	2908.26612	-1	2389.166525	3	797.396118	410267.9375	2389.17209	797.397973	false	1	1	BS3	138.06807	0	Cas9		0	R.SDKNR.G	SDKNR	SDK(1.00)NR	618.308532	0	864	5	3	K	VPQSFLKDDSIDNKVLTRSDKNRGKSDNVPSEEVVKKMKNY	866	1	1							REV_K1C15_SHEEP	sp|K1C15_SHEEP|	1	R.ESSVKVGDVSEEVNR.I	ESSVKVGDVSEEVNR	ESSVK(1.00)VGDVSEEVNR	1632.795487	0	5
20190410_QExHFX1_RSLC1_Beveridge_Clausen_IMP_DSS_JRmethod_R2	9641	20190410_QExHFX1_RSLC1_Beveridge_Clausen_IMP_DSS_JRmethod_R2.mgf	874	C:\2018_Peptideproject\Data\20190410\20190410_QExHFX1_RSLC1_Beveridge_Clausen_IMP_DSS_JRmethod_R2.mgf	2909.47362	-1	1623.883004	4	406.978027	518648.71875	1623.880665	406.977443	false	0	1	BS3	138.06807	0	Cas9		0	K.MKNYWR.Q	MKNYWR	MK(1.00)NYWR	912.427603	0	883	6	2	K	SDKNRGKSDNVPSEEVVKKMKNYWRQLLNAKLITQRKFDNL	884	1	1							Cas9		0	R.KVTVK.Q	KVTVK	K(1.00)VTVK	573.384992	0	562
20190410_QExHFX1_RSLC1_Beveridge_Clausen_IMP_DSS_JRmethod_R2	9575	20190410_QExHFX1_RSLC1_Beveridge_Clausen_IMP_DSS_JRmethod_R2.mgf	847	C:\2018_Peptideproject\Data\20190410\20190410_QExHFX1_RSLC1_Beveridge_Clausen_IMP_DSS_JRmethod_R2.mgf	2894.63862	-1	1800.916952	3	601.312927	663794.5	1800.915866	601.312565	true	0	1	BS3	138.06807	0	Cas9		0	R.KDFQFYK.V	KDFQFYK	K(1.00)DFQFYK	974.486164	0	972	7	1	K	KLIREVKVITLKSKLVSDFRKDFQFYKVREINNYHHAHDAY	972	1	1							Cas9		0	K.GQKNSR.E	GQKNSR	GQK(1.00)NSR	688.361631	0	777
20190410_QExHFX1_RSLC1_Beveridge_Clausen_IMP_DSS_JRmethod_R2	9568	20190410_QExHFX1_RSLC1_Beveridge_Clausen_IMP_DSS_JRmethod_R2.mgf	842	C:\2018_Peptideproject\Data\20190410\20190410_QExHFX1_RSLC1_Beveridge_Clausen_IMP_DSS_JRmethod_R2.mgf	2893.53762	-1	2084.102743	3	695.708191	629855.5625	2084.100096	695.707308	false	0	1	BS3	138.06807	0	Cas9		0	R.GKSDNVPSEEVVK.K	GKSDNVPSEEVVK	GK(1.00)SDNVPSEEVVK	1386.699068	0	869	13	2	K	FLKDDSIDNKVLTRSDKNRGKSDNVPSEEVVKKMKNYWRQL	870	1	1							Cas9		0	K.VEKGK.S	VEKGK	VEK(1.00)GK	559.332957	0	1153
20190410_QExHFX1_RSLC1_Beveridge_Clausen_IMP_DSS_JRmethod_R2	9630	20190410_QExHFX1_RSLC1_Beveridge_Clausen_IMP_DSS_JRmethod_R2.mgf	865	C:\2018_Peptideproject\Data\20190410\20190410_QExHFX1_RSLC1_Beveridge_Clausen_IMP_DSS_JRmethod_R2.mgf	2908.19034	-1	1593.920614	3	532.314148	-1	1593.920222	532.314017	false	1	1	BS3	138.06807	0	REV_Cas9		1	R.EIKPR.D	EIKPR	EIK(1.00)PR	641.386055	0	66	5	3	K	PAGLNTLTFLHIINEAQREIKPRDKHNYASLKVDLNADALI	68	1	1							REV_Cas9		1	R.DIGNIKR.L	DIGNIKR	DIGNIK(1.00)R	814.466096	0	698
20190410_QExHFX1_RSLC1_Beveridge_Clausen_IMP_DSS_JRmethod_R2	9584	20190410_QExHFX1_RSLC1_Beveridge_Clausen_IMP_DSS_JRmethod_R2.mgf	850	C:\2018_Peptideproject\Data\20190410\20190410_QExHFX1_RSLC1_Beveridge_Clausen_IMP_DSS_JRmethod_R2.mgf	2896.9128	-1	1866.987265	3	623.336365	599535.875	1866.987315	623.336382	false	1	1	BS3	138.06807	0	REV_CAH1_HUMAN	sp|CAH1_HUMAN|	1	R.KAKGK.T	KAKGK	K(0.35)AK(0.65)GK	530.354027	0	88	5	3	K	FDLSSPLLTSPDFNTFPRKAKGKTIAQLADLKVQKLPNAEG	90	1	1							REV_AMYS_HUMAN	sp|AMYS_HUMAN|	1	K.NLYSKMEGNK.R	NLYSKMEGNK	NLYSK(1.00)MEGNK	1198.565218	0	219
20190410_QExHFX1_RSLC1_Beveridge_Clausen_IMP_DSS_JRmethod_R2	9294	20190410_QExHFX1_RSLC1_Beveridge_Clausen_IMP_DSS_JRmethod_R2.mgf	775	C:\2018_Peptideproject\Data\20190410\20190410_QExHFX1_RSLC1_Beveridge_Clausen_IMP_DSS_JRmethod_R2.mgf	2820.96576	-1	1791.992568	3	598.338133	1004298.9375	1791.991672	598.337834	true	0	1	BS3	138.06807	0	Cas9		0	K.FKVLGNTDR.H	FKVLGNTDR	FK(1.00)VLGNTDR	1048.566538	0	36	9	2	K	TNSVGWAVITDEYKVPSKKFKVLGNTDRHSIKKNLIGALLF	37	1	1							Cas9		0	R.KMIAK.S	KMIAK	K(1.00)MIAK	605.357064	0	1024
20190410_QExHFX1_RSLC1_Beveridge_Clausen_IMP_DSS_JRmethod_R2	9566	20190410_QExHFX1_RSLC1_Beveridge_Clausen_IMP_DSS_JRmethod_R2.mgf	841	C:\2018_Peptideproject\Data\20190410\20190410_QExHFX1_RSLC1_Beveridge_Clausen_IMP_DSS_JRmethod_R2.mgf	2893.09632	-1	1551.928122	3	518.31665	851678	1551.923576	518.315135	false	1	1	BS3	138.06807	0	REV_CRP_HUMAN	sp|CRP_HUMAN|	1	K.ALKPTLPK.A	ALKPTLPK	ALK(1.00)PTLPK	866.558934	0	176	8	3	K	YRGTSSLETYFHLCVTFKALKPTLPKALSVYSTDSKEPFVF	178	1	1							REV_Cas9		1	K.SKGEK.V	SKGEK	SK(1.00)GEK	547.296571	0	216
20190410_QExHFX1_RSLC1_Beveridge_Clausen_IMP_DSS_JRmethod_R2	9534	20190410_QExHFX1_RSLC1_Beveridge_Clausen_IMP_DSS_JRmethod_R2.mgf	829	C:\2018_Peptideproject\Data\20190410\20190410_QExHFX1_RSLC1_Beveridge_Clausen_IMP_DSS_JRmethod_R2.mgf	2885.35044	-1	1584.927023	3	529.316284	880627.375	1584.927281	529.31637	true	0	1	BS3	138.06807	0	Cas9		0	K.ESILPKR.N	ESILPKR	ESILPK(1.00)R	841.502147	0	1112	7	6	K	NIVKKTEVQTGGFSKESILPKRNSDKLIARKKDWDPKKYGG	1117	1	1							Cas9		0	R.KMIAK.S	KMIAK	K(1.00)MIAK	605.357064	0	1024
20190410_QExHFX1_RSLC1_Beveridge_Clausen_IMP_DSS_JRmethod_R2	9521	20190410_QExHFX1_RSLC1_Beveridge_Clausen_IMP_DSS_JRmethod_R2.mgf	826	C:\2018_Peptideproject\Data\20190410\20190410_QExHFX1_RSLC1_Beveridge_Clausen_IMP_DSS_JRmethod_R2.mgf	2881.88754	-1	1791.991954	3	598.337928	734636.9375	1791.991672	598.337834	false	0	1	BS3	138.06807	0	Cas9		0	K.FKVLGNTDR.H	FKVLGNTDR	FK(1.00)VLGNTDR	1048.566538	0	36	9	2	K	TNSVGWAVITDEYKVPSKKFKVLGNTDRHSIKKNLIGALLF	37	1	1							Cas9		0	R.KMIAK.S	KMIAK	K(1.00)MIAK	605.357064	0	1024
20190410_QExHFX1_RSLC1_Beveridge_Clausen_IMP_DSS_JRmethod_R2	9610	20190410_QExHFX1_RSLC1_Beveridge_Clausen_IMP_DSS_JRmethod_R2.mgf	856	C:\2018_Peptideproject\Data\20190410\20190410_QExHFX1_RSLC1_Beveridge_Clausen_IMP_DSS_JRmethod_R2.mgf	2903.8941	-1	1714.884299	3	572.635376	799984.125	1714.877748	572.633192	false	0	1	BS3	138.06807	0	Cas9		0	K.KDWDPK.K	KDWDPK	K(1.00)DWDPK	787.386449	0	1128	6	1	K	GFSKESILPKRNSDKLIARKKDWDPKKYGGFDSPTVAYSVL	1128	1	1							MYG_HUMAN	sp|MYG_HUMAN|	0	K.ASEDLKK.H	ASEDLKK	ASEDLK(1.00)K	789.423228	0	57
20190410_QExHFX1_RSLC1_Beveridge_Clausen_IMP_DSS_JRmethod_R2	9620	20190410_QExHFX1_RSLC1_Beveridge_Clausen_IMP_DSS_JRmethod_R2.mgf	859	C:\2018_Peptideproject\Data\20190410\20190410_QExHFX1_RSLC1_Beveridge_Clausen_IMP_DSS_JRmethod_R2.mgf	2906.44992	-1	1455.902272	3	486.308034	1499364.125	1455.902446	486.308092	false	1	1	BS3	138.06807	0	Cas9		0	K.KDLIIK.L	KDLIIK	K(1.00)DLIIK	728.479621	0	1196	6	1	K	SSFEKNPIDFLEAKGYKEVKKDLIIKLPKYSLFELENGRKR	1196	1	1							REV_Cas9		1	R.LKSSR.L	LKSSR	LK(1.00)SSR	589.354754	0	1149
20190410_QExHFX1_RSLC1_Beveridge_Clausen_IMP_DSS_JRmethod_R2	9570	20190410_QExHFX1_RSLC1_Beveridge_Clausen_IMP_DSS_JRmethod_R2.mgf	843	C:\2018_Peptideproject\Data\20190410\20190410_QExHFX1_RSLC1_Beveridge_Clausen_IMP_DSS_JRmethod_R2.mgf	2893.97304	-1	1800.915962	4	451.236267	1259973.875	1800.915866	451.236243	false	0	1	BS3	138.06807	0	Cas9		0	R.KDFQFYK.V	KDFQFYK	K(1.00)DFQFYK	974.486164	0	972	7	1	K	KLIREVKVITLKSKLVSDFRKDFQFYKVREINNYHHAHDAY	972	1	1							Cas9		0	K.GQKNSR.E	GQKNSR	GQK(1.00)NSR	688.361631	0	777
20190410_QExHFX1_RSLC1_Beveridge_Clausen_IMP_DSS_JRmethod_R2	9635	20190410_QExHFX1_RSLC1_Beveridge_Clausen_IMP_DSS_JRmethod_R2.mgf	869	C:\2018_Peptideproject\Data\20190410\20190410_QExHFX1_RSLC1_Beveridge_Clausen_IMP_DSS_JRmethod_R2.mgf	2908.85586	-1	1576.89382	3	526.63855	948082.625	1576.893673	526.638501	false	1	1	BS3	138.06807	0	REV_Cas9		1	R.ESKNQK.G	ESKNQK	ESK(1.00)NQK	732.376612	0	591	6	3	K	LIQSGLKEIGEERKIRMRESKNQKGQTTQNREAMEIVINEK	593	1	1							REV_Cas9		1	R.RKYLK.Q	RKYLK	RK(1.00)YLK	706.44899	0	715
20190410_QExHFX1_RSLC1_Beveridge_Clausen_IMP_DSS_JRmethod_R2	9660	20190410_QExHFX1_RSLC1_Beveridge_Clausen_IMP_DSS_JRmethod_R2.mgf	887	C:\2018_Peptideproject\Data\20190410\20190410_QExHFX1_RSLC1_Beveridge_Clausen_IMP_DSS_JRmethod_R2.mgf	2912.45082	-1	1795.968527	3	599.663452	518058.25	1795.975353	599.665728	false	1	1	BS3	138.06807	0	REV_OVAL_CHICK	sp|OVAL_CHICK|	1	K.YEEKMR.M	YEEKMR	YEEK(1.00)MR	870.390549	0	96	6	4	K	SFVDTIGMAMLVSTLNKYEEKMRMPLYKVKRIEEMVNSSTW	99	1	1							Cas9		0	K.VITLKSK.L	VITLKSK	VITLK(1.00)SK	787.516734	0	959
20190410_QExHFX1_RSLC1_Beveridge_Clausen_IMP_DSS_JRmethod_R2	9632	20190410_QExHFX1_RSLC1_Beveridge_Clausen_IMP_DSS_JRmethod_R2.mgf	867	C:\2018_Peptideproject\Data\20190410\20190410_QExHFX1_RSLC1_Beveridge_Clausen_IMP_DSS_JRmethod_R2.mgf	2908.34058	-1	1663.925643	4	416.988687	694295.125	1663.925706	416.988703	false	0	1				Cas9		0	R.QITKbs3ohHVAQILDSR.M	QITKHVAQILDSR	QITKbs3ohHVAQILDSR	1663.925706	0	930	13					1	1	Kbs3oh	4	156.0786347
20190410_QExHFX1_RSLC1_Beveridge_Clausen_IMP_DSS_JRmethod_R2	9557	20190410_QExHFX1_RSLC1_Beveridge_Clausen_IMP_DSS_JRmethod_R2.mgf	837	C:\2018_Peptideproject\Data\20190410\20190410_QExHFX1_RSLC1_Beveridge_Clausen_IMP_DSS_JRmethod_R2.mgf	2891.06838	-1	1976.105171	4	495.033569	595819.6875	1976.112851	495.035489	false	1	1	BS3	138.06807	0	REV_Cas9		1	R.KYLKQMK.V	KYLKQMK	K(0.16)YLK(0.84)QMK	953.53682	0	716	7	4	K	IGNIKRLSRLGWGTRRRKYLKQMKVDDFLHAYKTRLEEIMR	719	1	1							REV_Cas9		1	R.EIKPRDK.H	EIKPRDK	EIK(1.00)PRDK	884.507961	0	66
20190410_QExHFX1_RSLC1_Beveridge_Clausen_IMP_DSS_JRmethod_R2	9645	20190410_QExHFX1_RSLC1_Beveridge_Clausen_IMP_DSS_JRmethod_R2.mgf	878	C:\2018_Peptideproject\Data\20190410\20190410_QExHFX1_RSLC1_Beveridge_Clausen_IMP_DSS_JRmethod_R2.mgf	2909.75466	-1	1663.924629	4	416.988434	3847661.75	1663.925706	416.988703	false	0	1				Cas9		0	R.QITKbs3ohHVAQILDSR.M	QITKHVAQILDSR	QITKbs3ohHVAQILDSR	1663.925706	0	930	13					1	1	Kbs3oh	4	156.0786347
20190410_QExHFX1_RSLC1_Beveridge_Clausen_IMP_DSS_JRmethod_R2	9658	20190410_QExHFX1_RSLC1_Beveridge_Clausen_IMP_DSS_JRmethod_R2.mgf	886	C:\2018_Peptideproject\Data\20190410\20190410_QExHFX1_RSLC1_Beveridge_Clausen_IMP_DSS_JRmethod_R2.mgf	2912.12418	-1	1644.92446	3	549.31543	665882.5625	1644.931121	549.31765	false	1	1	BS3	138.06807	0	Cas9		0	K.AGFIKR.Q	AGFIKR	AGFIK(1.00)R	690.41769	0	918	6	5	K	DNLTKAERGGLSELDKAGFIKRQLVETRQITKHVAQILDSR	922	1	1							REV_Cas9		1	K.ATLNDKR.F	ATLNDKR	ATLNDK(1.00)R	816.44536	0	467
20190410_QExHFX1_RSLC1_Beveridge_Clausen_IMP_DSS_JRmethod_R2	9636	20190410_QExHFX1_RSLC1_Beveridge_Clausen_IMP_DSS_JRmethod_R2.mgf	870	C:\2018_Peptideproject\Data\20190410\20190410_QExHFX1_RSLC1_Beveridge_Clausen_IMP_DSS_JRmethod_R2.mgf	2908.93044	-1	1702.933371	3	568.651733	819678.5625	1702.925357	568.649062	false	1	1	BS3	138.06807	0	RETBP_HUMAN	sp|RETBP_HUMAN|	0	K.ENFDKAR.F	ENFDKAR	ENFDK(1.00)AR	878.424625	0	31	7	5	K	SGRAERDCRVSSFRVKENFDKARFSGTWYAMAKKDPEGLFL	35	1	1							REV_CAH1_HUMAN	sp|CAH1_HUMAN|	1	R.KAKbs3ohGK.T	KAKGK	K(1.00)AKbs3ohGK	686.432662	0	88
20190410_QExHFX1_RSLC1_Beveridge_Clausen_IMP_DSS_JRmethod_R2	9667	20190410_QExHFX1_RSLC1_Beveridge_Clausen_IMP_DSS_JRmethod_R2.mgf	893	C:\2018_Peptideproject\Data\20190410\20190410_QExHFX1_RSLC1_Beveridge_Clausen_IMP_DSS_JRmethod_R2.mgf	2913.1902	-1	1830.970053	3	611.330627	895909.0625	1830.972711	611.331513	false	0	1	BS3	138.06807	0	Cas9		0	R.DKPIR.E	DKPIR	DK(1.00)PIR	627.370405	0	1303	5	2	K	VILADANLDKVLSAYNKHRDKPIREQAENIIHLFTLTNLGA	1304	1	1							SRPP_HEVBR	sp|SRPP_HEVBR|	0	K.ITKVFGDEAS.-	ITKVFGDEAS	ITK(1.00)VFGDEAS	1065.534235	0	195
20190410_QExHFX1_RSLC1_Beveridge_Clausen_IMP_DSS_JRmethod_R2	9666	20190410_QExHFX1_RSLC1_Beveridge_Clausen_IMP_DSS_JRmethod_R2.mgf	892	C:\2018_Peptideproject\Data\20190410\20190410_QExHFX1_RSLC1_Beveridge_Clausen_IMP_DSS_JRmethod_R2.mgf	2913.11544	-1	1704.908638	4	427.234436	907232.875	1704.907993	427.234275	false	0	1	BS3	138.06807	0	CAH1_HUMAN	sp|CAH1_HUMAN|	0	K.TKGKbs3ohR.A	TKGKR	TK(1.00)GKbs3ohR	744.449374	0	169	5	2	K	VGEANPKLQKVLDALQAIKTKGKRAPFTNFDPSTLLPSSLD	170	1	1	Kbs3oh	4	156.0786347				Cas9		0	-.GAASMDKK.Y	GAASMDKK	GAASMDK(1.00)K	822.390549	0	1
20190410_QExHFX1_RSLC1_Beveridge_Clausen_IMP_DSS_JRmethod_R2	9661	20190410_QExHFX1_RSLC1_Beveridge_Clausen_IMP_DSS_JRmethod_R2.mgf	888	C:\2018_Peptideproject\Data\20190410\20190410_QExHFX1_RSLC1_Beveridge_Clausen_IMP_DSS_JRmethod_R2.mgf	2912.56422	-1	1644.920235	4	412.237335	814284.875	1644.923911	412.238254	false	1	1	BS3	138.06807	0	AMYS_HUMAN	sp|AMYS_HUMAN|	0	R.KWNGEK.M	KWNGEK	K(1.00)WNGEK	760.386783	0	283	6	1	K	FGNGRVTEFKYGAKLGTVIRKWNGEKMSYLKNWGEGWGFMP	283	1	1							REV_MYG_HUMAN	sp|MYG_HUMAN|	1	K.YVPKIK.H	YVPKIK	YVPK(1.00)IK	746.469057	0	52
20190410_QExHFX1_RSLC1_Beveridge_Clausen_IMP_DSS_JRmethod_R2	9634	20190410_QExHFX1_RSLC1_Beveridge_Clausen_IMP_DSS_JRmethod_R2.mgf	868	C:\2018_Peptideproject\Data\20190410\20190410_QExHFX1_RSLC1_Beveridge_Clausen_IMP_DSS_JRmethod_R2.mgf	2908.78146	-1	1906.014731	3	636.34552	1204386.375	1906.015973	636.345934	false	1	1	BS3	138.06807	0	REV_K1C15_SHEEP	sp|K1C15_SHEEP|	1	R.AKVELYSAR.L	AKVELYSAR	AK(1.00)VELYSAR	1035.57129	0	332	9	2	K	QQYWRDKIVELDANAEELRAKVELYSARLDNLNQMTKIENG	333	1	1							REV_Cas9		1	R.ESKNQK.G	ESKNQK	ESK(1.00)NQK	732.376612	0	591
20190410_QExHFX1_RSLC1_Beveridge_Clausen_IMP_DSS_JRmethod_R2	9676	20190410_QExHFX1_RSLC1_Beveridge_Clausen_IMP_DSS_JRmethod_R2.mgf	898	C:\2018_Peptideproject\Data\20190410\20190410_QExHFX1_RSLC1_Beveridge_Clausen_IMP_DSS_JRmethod_R2.mgf	2915.02608	-1	1793.959128	3	598.993652	744156.125	1793.963543	598.995124	false	1	1	BS3	138.06807	0	REV_Cas9		1	R.YARKTR.L	YARKTR	YARK(1.00)TR	793.455866	0	1300	6	4	K	FIEQLYCRIKRRNTRRRYARKTRLTAEATEGSDFLLAGILK	1303	1	1							REV_Cas9		1	K.ADTSDVKK.R	ADTSDVKK	ADTSDVK(1.00)K	862.439606	0	1221
20190410_QExHFX1_RSLC1_Beveridge_Clausen_IMP_DSS_JRmethod_R2	9370	20190410_QExHFX1_RSLC1_Beveridge_Clausen_IMP_DSS_JRmethod_R2.mgf	787	C:\2018_Peptideproject\Data\20190410\20190410_QExHFX1_RSLC1_Beveridge_Clausen_IMP_DSS_JRmethod_R2.mgf	2842.22532	-1	2857.414009	4	715.360779	697834.125	2857.42665	715.363939	false	1	1	BS3	138.06807	0	Cas9		0	K.SDNVPSEEVVKK.M	SDNVPSEEVVKK	SDNVPSEEVVK(1.00)K	1329.677604	0	871	12	11	K	LTRSDKNRGKSDNVPSEEVVKKMKNYWRQLLNAKLITQRKF	881	1	1							REV_Cas9		1	K.KMVVEESPVNDK.S	KMVVEESPVNDK	K(1.00)MVVEESPVNDK	1389.680976	0	491
20190410_QExHFX1_RSLC1_Beveridge_Clausen_IMP_DSS_JRmethod_R2	9665	20190410_QExHFX1_RSLC1_Beveridge_Clausen_IMP_DSS_JRmethod_R2.mgf	891	C:\2018_Peptideproject\Data\20190410\20190410_QExHFX1_RSLC1_Beveridge_Clausen_IMP_DSS_JRmethod_R2.mgf	2913.04014	-1	1663.909018	3	555.643616	1443124.375	1663.908596	555.643475	false	1	1	BS3	138.06807	0	Cas9		0	K.AGFIKR.Q	AGFIKR	AGFIK(1.00)R	690.41769	0	918	6	5	K	DNLTKAERGGLSELDKAGFIKRQLVETRQITKHVAQILDSR	922	1	1							REV_Cas9		1	K.YPDWKK.R	YPDWKK	YPDWK(1.00)K	835.422835	0	240
20190410_QExHFX1_RSLC1_Beveridge_Clausen_IMP_DSS_JRmethod_R2	9670	20190410_QExHFX1_RSLC1_Beveridge_Clausen_IMP_DSS_JRmethod_R2.mgf	895	C:\2018_Peptideproject\Data\20190410\20190410_QExHFX1_RSLC1_Beveridge_Clausen_IMP_DSS_JRmethod_R2.mgf	2913.70524	-1	1768.992514	3	590.671448	1007151.6875	1768.994784	590.672204	false	1	1	BS3	138.06807	0	REV_CRP_HUMAN	sp|CRP_HUMAN|	1	K.KGLKRSR.V	KGLKRSR	K(0.38)GLK(0.62)RSR	843.540264	0	84	7	4	K	DQEQGLIISAEAGVTYKKGLKRSRVKPGDVWFEVIGSASEW	87	1	1							Cas9		0	K.DWDPKK.Y	DWDPKK	DWDPK(1.00)K	787.386449	0	1129
20190410_QExHFX1_RSLC1_Beveridge_Clausen_IMP_DSS_JRmethod_R2	9578	20190410_QExHFX1_RSLC1_Beveridge_Clausen_IMP_DSS_JRmethod_R2.mgf	848	C:\2018_Peptideproject\Data\20190410\20190410_QExHFX1_RSLC1_Beveridge_Clausen_IMP_DSS_JRmethod_R2.mgf	2895.40452	-1	1772.971396	3	591.997742	676038.4375	1772.978455	592.000095	false	1	1	BS3	138.06807	0	REV_CRP_HUMAN	sp|CRP_HUMAN|	1	K.KGLKbs3ohR.S	KGLKR	K(1.00)GLKbs3ohR	756.48576	0	84	5	1	K	GFSDQEQGLIISAEAGVTYKKGLKRSRVKPGDVWFEVIGSA	84	1	1	Kbs3oh	4	156.0786347				RETBP_HUMAN	sp|RETBP_HUMAN|	0	K.ENFDKAR.F	ENFDKAR	ENFDK(1.00)AR	878.424625	0	31
20190410_QExHFX1_RSLC1_Beveridge_Clausen_IMP_DSS_JRmethod_R2	9674	20190410_QExHFX1_RSLC1_Beveridge_Clausen_IMP_DSS_JRmethod_R2.mgf	897	C:\2018_Peptideproject\Data\20190410\20190410_QExHFX1_RSLC1_Beveridge_Clausen_IMP_DSS_JRmethod_R2.mgf	2914.58592	-1	1791.992026	3	598.337952	596653.8125	1791.991672	598.337834	false	0	1	BS3	138.06807	0	Cas9		0	K.FKVLGNTDR.H	FKVLGNTDR	FK(1.00)VLGNTDR	1048.566538	0	36	9	2	K	TNSVGWAVITDEYKVPSKKFKVLGNTDRHSIKKNLIGALLF	37	1	1							Cas9		0	R.KMIAK.S	KMIAK	K(1.00)MIAK	605.357064	0	1024
20190410_QExHFX1_RSLC1_Beveridge_Clausen_IMP_DSS_JRmethod_R2	9685	20190410_QExHFX1_RSLC1_Beveridge_Clausen_IMP_DSS_JRmethod_R2.mgf	903	C:\2018_Peptideproject\Data\20190410\20190410_QExHFX1_RSLC1_Beveridge_Clausen_IMP_DSS_JRmethod_R2.mgf	2916.80712	-1	1657.865382	3	553.629071	1148734.875	1657.865031	553.628953	false	1	1				REV_RETBP_HUMAN	sp|RETBP_HUMAN|	1	K.GQLFSAVGWKYKMK.F	GQLFSAVGWKYKMK	GQLFSAVGWKYKMK	1657.865031	0	85	14					1	1
20190410_QExHFX1_RSLC1_Beveridge_Clausen_IMP_DSS_JRmethod_R2	9653	20190410_QExHFX1_RSLC1_Beveridge_Clausen_IMP_DSS_JRmethod_R2.mgf	883	C:\2018_Peptideproject\Data\20190410\20190410_QExHFX1_RSLC1_Beveridge_Clausen_IMP_DSS_JRmethod_R2.mgf	2911.1673	-1	2158.092917	3	720.371582	830708.4375	2158.090594	720.370808	false	1	1	BS3	138.06807	0	Cas9		0	K.YDENDKLIR.E	YDENDKLIR	YDENDK(1.00)LIR	1164.577497	0	947	9	6	K	TKHVAQILDSRMNTKYDENDKLIREVKVITLKSKLVSDFRK	952	1	1							REV_MYG_HUMAN	sp|MYG_HUMAN|	1	K.KHLDESK.A	KHLDESK	K(1.00)HLDESK	855.445026	0	91
20190410_QExHFX1_RSLC1_Beveridge_Clausen_IMP_DSS_JRmethod_R2	9681	20190410_QExHFX1_RSLC1_Beveridge_Clausen_IMP_DSS_JRmethod_R2.mgf	901	C:\2018_Peptideproject\Data\20190410\20190410_QExHFX1_RSLC1_Beveridge_Clausen_IMP_DSS_JRmethod_R2.mgf	2915.92542	-1	1686.969673	4	422.749695	21422444	1686.966839	422.748986	false	0	1	BS3	138.06807	0	OVAL_CHICK	sp|OVAL_CHICK|	0	K.IKVYLPR.M	IKVYLPR	IK(1.00)VYLPR	887.559269	0	279	7	2	K	INFEKLTEWTSSNVMEERKIKVYLPRMKMEEKYNLTSVLMA	280	1	1							Cas9		0	R.DKQSGK.T	DKQSGK	DK(1.00)QSGK	661.339499	0	676
20190410_QExHFX1_RSLC1_Beveridge_Clausen_IMP_DSS_JRmethod_R2	9687	20190410_QExHFX1_RSLC1_Beveridge_Clausen_IMP_DSS_JRmethod_R2.mgf	905	C:\2018_Peptideproject\Data\20190410\20190410_QExHFX1_RSLC1_Beveridge_Clausen_IMP_DSS_JRmethod_R2.mgf	2916.9573	-1	1666.933371	3	556.651733	1341515.625	1666.940637	556.654156	false	1	1				REV_Cas9		1	K.IFYDKELKQVTKR.V	IFYDKELKQVTKR	IFYDKELKQVTKR	1666.940637	0	799	13					1	1
20190410_QExHFX1_RSLC1_Beveridge_Clausen_IMP_DSS_JRmethod_R2	9679	20190410_QExHFX1_RSLC1_Beveridge_Clausen_IMP_DSS_JRmethod_R2.mgf	900	C:\2018_Peptideproject\Data\20190410\20190410_QExHFX1_RSLC1_Beveridge_Clausen_IMP_DSS_JRmethod_R2.mgf	2915.5404	-1	1705.917258	3	569.646362	713727.125	1705.914484	569.645438	false	1	1	BS3	138.06807	0	Cas9		0	-.GAASMDKK.Y	GAASMDKK	GAASMDK(1.00)K	822.390549	0	1	8	7	K	..............GAASMDKKYSIGLAIGTNSVGWAVITD	7	1	1							REV_Cas9		1	R.RLKSSR.L	RLKSSR	RLK(1.00)SSR	745.455865	0	1148
20190410_QExHFX1_RSLC1_Beveridge_Clausen_IMP_DSS_JRmethod_R2	9690	20190410_QExHFX1_RSLC1_Beveridge_Clausen_IMP_DSS_JRmethod_R2.mgf	906	C:\2018_Peptideproject\Data\20190410\20190410_QExHFX1_RSLC1_Beveridge_Clausen_IMP_DSS_JRmethod_R2.mgf	2917.71552	-1	1543.823874	3	515.615234	989344.8125	1543.82459	515.615473	false	0	1	BS3	138.06807	0	AMYS_HUMAN	sp|AMYS_HUMAN|	0	R.KWNGEK.M	KWNGEK	K(1.00)WNGEK	760.386783	0	283	6	1	K	FGNGRVTEFKYGAKLGTVIRKWNGEKMSYLKNWGEGWGFMP	283	1	1							Cas9		0	R.EKIEK.I	EKIEK	EK(1.00)IEK	645.369736	0	442
20190410_QExHFX1_RSLC1_Beveridge_Clausen_IMP_DSS_JRmethod_R2	9625	20190410_QExHFX1_RSLC1_Beveridge_Clausen_IMP_DSS_JRmethod_R2.mgf	862	C:\2018_Peptideproject\Data\20190410\20190410_QExHFX1_RSLC1_Beveridge_Clausen_IMP_DSS_JRmethod_R2.mgf	2907.35982	-1	1948.049385	4	488.019623	713982.875	1948.049841	488.019737	false	0	1	BS3	138.06807	0	Cas9		0	R.KDFQFYK.V	KDFQFYK	K(1.00)DFQFYK	974.486164	0	972	7	1	K	KLIREVKVITLKSKLVSDFRKDFQFYKVREINNYHHAHDAY	972	1	1							CRP_HUMAN	sp|CRP_HUMAN|	0	R.KAFVFPK.E	KAFVFPK	K(1.00)AFVFPK	835.495606	0	25
20190410_QExHFX1_RSLC1_Beveridge_Clausen_IMP_DSS_JRmethod_R2	9700	20190410_QExHFX1_RSLC1_Beveridge_Clausen_IMP_DSS_JRmethod_R2.mgf	910	C:\2018_Peptideproject\Data\20190410\20190410_QExHFX1_RSLC1_Beveridge_Clausen_IMP_DSS_JRmethod_R2.mgf	2919.95508	-1	1588.832846	3	530.618225	643379.625	1588.830798	530.617542	false	0	1	BS3	138.06807	0	Cas9		0	R.DKQSGK.T	DKQSGK	DK(1.00)QSGK	661.339499	0	676	6	2	K	RRRYTGWGRLSRKLINGIRDKQSGKTILDFLKSDGFANRNF	677	1	1							MYG_HUMAN	sp|MYG_HUMAN|	0	K.ASEDLKK.H	ASEDLKK	ASEDLK(1.00)K	789.423228	0	57
20190410_QExHFX1_RSLC1_Beveridge_Clausen_IMP_DSS_JRmethod_R2	9669	20190410_QExHFX1_RSLC1_Beveridge_Clausen_IMP_DSS_JRmethod_R2.mgf	894	C:\2018_Peptideproject\Data\20190410\20190410_QExHFX1_RSLC1_Beveridge_Clausen_IMP_DSS_JRmethod_R2.mgf	2913.63042	-1	1643.920492	3	548.980774	1819078.125	1643.920615	548.980815	false	1	1	BS3	138.06807	0	REV_Cas9		1	R.DAIKLDSR.K	DAIKLDSR	DAIK(1.00)LDSR	916.49779	0	247	8	4	K	VTPSDFGGKKYPDWKKRDAIKLDSRKNPLISKESFGGTQVE	250	1	1							Cas9		0	R.LSKSR.R	LSKSR	LSK(1.00)SR	589.354754	0	220
20190410_QExHFX1_RSLC1_Beveridge_Clausen_IMP_DSS_JRmethod_R2	9706	20190410_QExHFX1_RSLC1_Beveridge_Clausen_IMP_DSS_JRmethod_R2.mgf	913	C:\2018_Peptideproject\Data\20190410\20190410_QExHFX1_RSLC1_Beveridge_Clausen_IMP_DSS_JRmethod_R2.mgf	2921.11866	-1	1554.869711	3	519.29718	934334.8125	1554.872936	519.298255	false	1	1	BS3	138.06807	0	Cas9		0	R.SDKNR.G	SDKNR	SDK(1.00)NR	618.308532	0	864	5	3	K	VPQSFLKDDSIDNKVLTRSDKNRGKSDNVPSEEVVKKMKNY	866	1	1							REV_Cas9		1	R.KNPLISK.E	KNPLISK	K(1.00)NPLISK	798.496333	0	255
20190410_QExHFX1_RSLC1_Beveridge_Clausen_IMP_DSS_JRmethod_R2	9705	20190410_QExHFX1_RSLC1_Beveridge_Clausen_IMP_DSS_JRmethod_R2.mgf	912	C:\2018_Peptideproject\Data\20190410\20190410_QExHFX1_RSLC1_Beveridge_Clausen_IMP_DSS_JRmethod_R2.mgf	2921.04336	-1	1719.903586	3	574.308472	976581.75	1719.90431	574.308713	false	0	1				Cas9		0	K.TEVQTGGFSKESILPK.R	TEVQTGGFSKESILPK	TEVQTGGFSKESILPK	1719.90431	0	1102	16					1	1
20190410_QExHFX1_RSLC1_Beveridge_Clausen_IMP_DSS_JRmethod_R2	9726	20190410_QExHFX1_RSLC1_Beveridge_Clausen_IMP_DSS_JRmethod_R2.mgf	925	C:\2018_Peptideproject\Data\20190410\20190410_QExHFX1_RSLC1_Beveridge_Clausen_IMP_DSS_JRmethod_R2.mgf	2924.86248	-1	1327.834402	3	443.618744	726968.625	1327.82995	443.61726	false	1	1	BS3	138.06807	0	REV_Cas9		1	R.LKSSR.L	LKSSR	LK(1.00)SSR	589.354754	0	1149	5	2	K	GFLGKKNEGPLQAILNERRLKSSRLASLIKAADVGSANIPN	1150	1	1							REV_CRP_HUMAN	sp|CRP_HUMAN|	1	K.KGLKR.S	KGLKR	K(0.12)GLK(0.88)R	600.407125	0	84
20190410_QExHFX1_RSLC1_Beveridge_Clausen_IMP_DSS_JRmethod_R2	9703	20190410_QExHFX1_RSLC1_Beveridge_Clausen_IMP_DSS_JRmethod_R2.mgf	911	C:\2018_Peptideproject\Data\20190410\20190410_QExHFX1_RSLC1_Beveridge_Clausen_IMP_DSS_JRmethod_R2.mgf	2920.60314	-1	1680.951925	3	561.324585	84280912	1680.95225	561.324693	false	0	1	BS3	138.06807	0	Cas9		0	R.NSDKLIAR.K	NSDKLIAR	NSDK(1.00)LIAR	915.513774	0	1119	8	4	K	TEVQTGGFSKESILPKRNSDKLIARKKDWDPKKYGGFDSPT	1122	1	1							Cas9		0	R.DKPIR.E	DKPIR	DK(1.00)PIR	627.370405	0	1303
20190410_QExHFX1_RSLC1_Beveridge_Clausen_IMP_DSS_JRmethod_R2	9716	20190410_QExHFX1_RSLC1_Beveridge_Clausen_IMP_DSS_JRmethod_R2.mgf	918	C:\2018_Peptideproject\Data\20190410\20190410_QExHFX1_RSLC1_Beveridge_Clausen_IMP_DSS_JRmethod_R2.mgf	2923.27314	-1	1704.909262	3	569.310364	878436.125	1704.907993	569.309941	false	0	1	BS3	138.06807	0	CAH1_HUMAN	sp|CAH1_HUMAN|	0	K.TKGKbs3ohR.A	TKGKR	TK(1.00)GKbs3ohR	744.449374	0	169	5	2	K	VGEANPKLQKVLDALQAIKTKGKRAPFTNFDPSTLLPSSLD	170	1	1	Kbs3oh	4	156.0786347				Cas9		0	-.GAASMDKK.Y	GAASMDKK	GAASMDK(1.00)K	822.390549	0	1
20190410_QExHFX1_RSLC1_Beveridge_Clausen_IMP_DSS_JRmethod_R2	9686	20190410_QExHFX1_RSLC1_Beveridge_Clausen_IMP_DSS_JRmethod_R2.mgf	904	C:\2018_Peptideproject\Data\20190410\20190410_QExHFX1_RSLC1_Beveridge_Clausen_IMP_DSS_JRmethod_R2.mgf	2916.88194	-1	1829.967734	3	610.996521	1141522.625	1829.963544	610.995124	false	1	1	BS3	138.06807	0	Cas9		0	R.KPAFLSGEQK.K	KPAFLSGEQK	K(1.00)PAFLSGEQK	1103.597505	0	540	10	1	K	EYFTVYNELTKVKYVTEGMRKPAFLSGEQKKAIVDLLFKTN	540	1	1							REV_Cas9		1	R.GKNDR.S	GKNDR	GK(1.00)NDR	588.297968	0	505
20190410_QExHFX1_RSLC1_Beveridge_Clausen_IMP_DSS_JRmethod_R2	9683	20190410_QExHFX1_RSLC1_Beveridge_Clausen_IMP_DSS_JRmethod_R2.mgf	902	C:\2018_Peptideproject\Data\20190410\20190410_QExHFX1_RSLC1_Beveridge_Clausen_IMP_DSS_JRmethod_R2.mgf	2916.36618	-1	1967.011191	3	656.677673	626135.1875	1967.011221	656.677683	false	0	1	BS3	138.06807	0	RETBP_HUMAN	sp|RETBP_HUMAN|	0	K.ENFDKAR.F	ENFDKAR	ENFDK(1.00)AR	878.424625	0	31	7	5	K	SGRAERDCRVSSFRVKENFDKARFSGTWYAMAKKDPEGLFL	35	1	1							Cas9		0	K.SKLVSDFR.K	SKLVSDFR	SK(1.00)LVSDFR	950.518525	0	964
20190410_QExHFX1_RSLC1_Beveridge_Clausen_IMP_DSS_JRmethod_R2	9696	20190410_QExHFX1_RSLC1_Beveridge_Clausen_IMP_DSS_JRmethod_R2.mgf	908	C:\2018_Peptideproject\Data\20190410\20190410_QExHFX1_RSLC1_Beveridge_Clausen_IMP_DSS_JRmethod_R2.mgf	2919.07476	-1	1680.952095	4	421.2453	110994680	1680.95225	421.245339	true	0	1	BS3	138.06807	0	Cas9		0	R.NSDKLIAR.K	NSDKLIAR	NSDK(1.00)LIAR	915.513774	0	1119	8	4	K	TEVQTGGFSKESILPKRNSDKLIARKKDWDPKKYGGFDSPT	1122	1	1							Cas9		0	R.DKPIR.E	DKPIR	DK(1.00)PIR	627.370405	0	1303
20190410_QExHFX1_RSLC1_Beveridge_Clausen_IMP_DSS_JRmethod_R2	9745	20190410_QExHFX1_RSLC1_Beveridge_Clausen_IMP_DSS_JRmethod_R2.mgf	930	C:\2018_Peptideproject\Data\20190410\20190410_QExHFX1_RSLC1_Beveridge_Clausen_IMP_DSS_JRmethod_R2.mgf	2929.87782	-1	1532.814474	3	511.945435	1097151.125	1532.811982	511.944604	false	0	1				Cas9		0	R.KMIAKbs3ohSEQEIGK.A	KMIAKSEQEIGK	KMIAKbs3ohSEQEIGK	1532.811982	0	1024	12					1	1	Kbs3oh	5	156.0786347
20190410_QExHFX1_RSLC1_Beveridge_Clausen_IMP_DSS_JRmethod_R2	9747	20190410_QExHFX1_RSLC1_Beveridge_Clausen_IMP_DSS_JRmethod_R2.mgf	931	C:\2018_Peptideproject\Data\20190410\20190410_QExHFX1_RSLC1_Beveridge_Clausen_IMP_DSS_JRmethod_R2.mgf	2930.31786	-1	1843.064535	3	615.362122	860093.9375	1843.067949	615.363259	false	1	1	BS3	138.06807	0	REV_Cas9		1	K.TGSKQR.D	TGSKQR	TGSK(1.00)QR	675.366382	0	692	6	4	K	MFRNNAFGDKSLFDLIKTGSKQRDIGNIKRLSRLGWGTRRR	695	1	1							CTRB_BOVIN	sp|CTRB_BOVIN|	0	K.IGKVFKNPK.F	IGKVFKNPK	IGK(0.97)VFK(0.03)NPK	1029.633496	0	85
20190410_QExHFX1_RSLC1_Beveridge_Clausen_IMP_DSS_JRmethod_R2	9763	20190410_QExHFX1_RSLC1_Beveridge_Clausen_IMP_DSS_JRmethod_R2.mgf	941	C:\2018_Peptideproject\Data\20190410\20190410_QExHFX1_RSLC1_Beveridge_Clausen_IMP_DSS_JRmethod_R2.mgf	2933.07174	-1	1824.008749	3	609.010193	1164627.75	1824.010493	609.010774	false	1	1	BS3	138.06807	0	REV_Cas9		1	K.SKGEK.V	SKGEK	SK(1.00)GEK	547.296571	0	216	5	2	K	RSEMITIGLLKEVKSKKLKSKGEKVAVVLVSYAVTPSDFGG	217	1	1							REV_Cas9		1	R.HDTNGLKVKK.F	HDTNGLKVKK	HDTNGLK(0.38)VK(0.62)K	1138.645851	0	1329
20190410_QExHFX1_RSLC1_Beveridge_Clausen_IMP_DSS_JRmethod_R2	9750	20190410_QExHFX1_RSLC1_Beveridge_Clausen_IMP_DSS_JRmethod_R2.mgf	933	C:\2018_Peptideproject\Data\20190410\20190410_QExHFX1_RSLC1_Beveridge_Clausen_IMP_DSS_JRmethod_R2.mgf	2930.76894	-1	2158.069113	3	720.363647	2958918.25	2158.072835	720.364888	false	0	1	BS3	138.06807	0	MYG_HUMAN	sp|MYG_HUMAN|	0	R.KDMASNYK.E	KDMASNYK	K(1.00)DMASNYK	971.438227	0	140	8	1	K	PGDFGADAQGAMNKALELFRKDMASNYKELGFQG.......	140	1	1							Cas9		0	K.FKVLGNTDR.H	FKVLGNTDR	FK(1.00)VLGNTDR	1048.566538	0	36
20190410_QExHFX1_RSLC1_Beveridge_Clausen_IMP_DSS_JRmethod_R2	9757	20190410_QExHFX1_RSLC1_Beveridge_Clausen_IMP_DSS_JRmethod_R2.mgf	938	C:\2018_Peptideproject\Data\20190410\20190410_QExHFX1_RSLC1_Beveridge_Clausen_IMP_DSS_JRmethod_R2.mgf	2931.79962	-1	2013.133261	3	672.051697	1776323	2013.133068	672.051632	false	1	1	BS3	138.06807	0	Cas9		0	K.KLKSVK.E	KLKSVK	K(0.17)LK(0.83)SVK	701.479955	0	1160	6	3	K	TVAYSVLVVAKVEKGKSKKLKSVKELLGITIMERSSFEKNP	1162	1	1							REV_Cas9		1	K.NQKGQTTQNR.E	NQKGQTTQNR	NQK(1.00)GQTTQNR	1173.585042	0	594
20190410_QExHFX1_RSLC1_Beveridge_Clausen_IMP_DSS_JRmethod_R2	9783	20190410_QExHFX1_RSLC1_Beveridge_Clausen_IMP_DSS_JRmethod_R2.mgf	952	C:\2018_Peptideproject\Data\20190410\20190410_QExHFX1_RSLC1_Beveridge_Clausen_IMP_DSS_JRmethod_R2.mgf	2936.97162	-1	1646.83901	3	549.953613	8139827.5	1646.845661	549.95583	false	1	1	BS3	138.06807	0	REV_Cas9		1	K.KYPDWK.K	KYPDWK	K(1.00)YPDWK	835.422835	0	239	6	1	K	EKVAVVLVSYAVTPSDFGGKKYPDWKKRDAIKLDSRKNPLI	239	1	1							REV_MYG_HUMAN	sp|MYG_HUMAN|	1	K.HKFDK.F	HKFDK	HK(1.00)FDK	673.354755	0	107
20190410_QExHFX1_RSLC1_Beveridge_Clausen_IMP_DSS_JRmethod_R2	9774	20190410_QExHFX1_RSLC1_Beveridge_Clausen_IMP_DSS_JRmethod_R2.mgf	947	C:\2018_Peptideproject\Data\20190410\20190410_QExHFX1_RSLC1_Beveridge_Clausen_IMP_DSS_JRmethod_R2.mgf	2935.25406	-1	1798.03254	4	450.515411	628764.625	1798.031218	450.515081	false	0	1	BS3	138.06807	0	Cas9		0	R.NSDKLIAR.K	NSDKLIAR	NSDK(1.00)LIAR	915.513774	0	1119	8	4	K	TEVQTGGFSKESILPKRNSDKLIARKKDWDPKKYGGFDSPT	1122	1	1							CAH1_HUMAN	sp|CAH1_HUMAN|	0	K.TKGKbs3ohR.A	TKGKR	TK(1.00)GKbs3ohR	744.449374	0	169
20190410_QExHFX1_RSLC1_Beveridge_Clausen_IMP_DSS_JRmethod_R2	9721	20190410_QExHFX1_RSLC1_Beveridge_Clausen_IMP_DSS_JRmethod_R2.mgf	921	C:\2018_Peptideproject\Data\20190410\20190410_QExHFX1_RSLC1_Beveridge_Clausen_IMP_DSS_JRmethod_R2.mgf	2924.22912	-1	1951.082297	3	651.368042	963620.25	1951.074691	651.365507	false	1	1	BS3	138.06807	0	REV_Cas9		1	K.KNISR.H	KNISR	K(1.00)NISR	616.365653	0	1324	5	1	K	TRLTAEATEGSDFLLAGILKKNISRHDTNGLKVKKFSPKVY	1324	1	1							REV_OVAL_CHICK	sp|OVAL_CHICK|	1	K.MRMPLYKVK.R	MRMPLYKVK	MRMPLYK(1.00)VK	1196.640968	0	100
20190410_QExHFX1_RSLC1_Beveridge_Clausen_IMP_DSS_JRmethod_R2	9790	20190410_QExHFX1_RSLC1_Beveridge_Clausen_IMP_DSS_JRmethod_R2.mgf	955	C:\2018_Peptideproject\Data\20190410\20190410_QExHFX1_RSLC1_Beveridge_Clausen_IMP_DSS_JRmethod_R2.mgf	2938.55976	-1	1606.850424	3	536.624084	172700080	1606.850094	536.623975	false	1	1	BS3	138.06807	0	REV_Cas9		1	R.KQIFGK.A	KQIFGK	K(1.00)QIFGK	719.433006	0	450	6	1	K	RMSDLIQAVKHTIRQTEVLRKQIFGKADLESLGRGEKATLN	450	1	1							REV_AMYS_HUMAN	sp|AMYS_HUMAN|	1	K.MEGNKR.W	MEGNKR	MEGNK(1.00)R	749.349018	0	224
20190410_QExHFX1_RSLC1_Beveridge_Clausen_IMP_DSS_JRmethod_R2	9776	20190410_QExHFX1_RSLC1_Beveridge_Clausen_IMP_DSS_JRmethod_R2.mgf	948	C:\2018_Peptideproject\Data\20190410\20190410_QExHFX1_RSLC1_Beveridge_Clausen_IMP_DSS_JRmethod_R2.mgf	2935.6968	-1	2011.132376	4	503.790371	1196105.375	2011.132674	503.790445	false	1	1	BS3	138.06807	0	Cas9		0	K.RNSDKLIARK.K	RNSDKLIARK	RNSDK(1.00)LIARK	1199.709848	0	1118	10	5	K	TEVQTGGFSKESILPKRNSDKLIARKKDWDPKKYGGFDSPT	1122	1	1							REV_MYG_HUMAN	sp|MYG_HUMAN|	1	K.HKFDK.F	HKFDK	HK(1.00)FDK	673.354755	0	107
20190410_QExHFX1_RSLC1_Beveridge_Clausen_IMP_DSS_JRmethod_R2	9725	20190410_QExHFX1_RSLC1_Beveridge_Clausen_IMP_DSS_JRmethod_R2.mgf	924	C:\2018_Peptideproject\Data\20190410\20190410_QExHFX1_RSLC1_Beveridge_Clausen_IMP_DSS_JRmethod_R2.mgf	2924.78844	-1	2426.265816	4	607.57373	1470478.625	2426.259391	607.572124	false	1	1	BS3	138.06807	0	REV_Cas9		1	K.ETRSYKR.Q	ETRSYKR	ETRSYK(1.00)R	938.493373	0	29	7	6	K	LGTISQHILTADLVKETRSYKRQDITTDFKYFAAPAGLNTL	34	1	1							Cas9		0	R.LKTYAHLFDDK.V	LKTYAHLFDDK	LK(1.00)TYAHLFDDK	1349.697947	0	640
20190410_QExHFX1_RSLC1_Beveridge_Clausen_IMP_DSS_JRmethod_R2	9771	20190410_QExHFX1_RSLC1_Beveridge_Clausen_IMP_DSS_JRmethod_R2.mgf	945	C:\2018_Peptideproject\Data\20190410\20190410_QExHFX1_RSLC1_Beveridge_Clausen_IMP_DSS_JRmethod_R2.mgf	2934.73842	-1	1798.030112	3	600.350647	829314.125	1798.031218	600.351016	false	0	1	BS3	138.06807	0	Cas9		0	R.NSDKLIAR.K	NSDKLIAR	NSDK(1.00)LIAR	915.513774	0	1119	8	4	K	TEVQTGGFSKESILPKRNSDKLIARKKDWDPKKYGGFDSPT	1122	1	1							CAH1_HUMAN	sp|CAH1_HUMAN|	0	K.TKbs3ohGKR.A	TKGKR	TKbs3ohGK(1.00)R	744.449374	0	169
20190410_QExHFX1_RSLC1_Beveridge_Clausen_IMP_DSS_JRmethod_R2	9823	20190410_QExHFX1_RSLC1_Beveridge_Clausen_IMP_DSS_JRmethod_R2.mgf	968	C:\2018_Peptideproject\Data\20190410\20190410_QExHFX1_RSLC1_Beveridge_Clausen_IMP_DSS_JRmethod_R2.mgf	2946.14622	-1	1793.958578	3	598.993469	610978.3125	1793.963543	598.995124	false	1	1	BS3	138.06807	0	REV_Cas9		1	K.ADTSDVKK.R	ADTSDVKK	ADTSDVK(1.00)K	862.439606	0	1221	8	7	K	IMHALALYIRLLDKADTSDVKKRLLHYITPKYEHYAVEDVI	1227	1	1							REV_Cas9		1	R.YARKTR.L	YARKTR	YARK(1.00)TR	793.455866	0	1300
20190410_QExHFX1_RSLC1_Beveridge_Clausen_IMP_DSS_JRmethod_R2	9708	20190410_QExHFX1_RSLC1_Beveridge_Clausen_IMP_DSS_JRmethod_R2.mgf	914	C:\2018_Peptideproject\Data\20190410\20190410_QExHFX1_RSLC1_Beveridge_Clausen_IMP_DSS_JRmethod_R2.mgf	2921.55834	-1	1573.937765	3	525.653198	763943.3125	1573.941626	525.654485	false	0	1	BS3	138.06807	0	Cas9		0	K.AGFIKR.Q	AGFIKR	AGFIK(1.00)R	690.41769	0	918	6	5	K	DNLTKAERGGLSELDKAGFIKRQLVETRQITKHVAQILDSR	922	1	1							Cas9		0	R.LSKSRR.L	LSKSRR	LSK(1.00)SRR	745.455865	0	220
20190410_QExHFX1_RSLC1_Beveridge_Clausen_IMP_DSS_JRmethod_R2	9762	20190410_QExHFX1_RSLC1_Beveridge_Clausen_IMP_DSS_JRmethod_R2.mgf	940	C:\2018_Peptideproject\Data\20190410\20190410_QExHFX1_RSLC1_Beveridge_Clausen_IMP_DSS_JRmethod_R2.mgf	2932.99704	-1	1799.03376	4	450.765717	977334.75	1799.03771	450.766704	false	1	1	BS3	138.06807	0	Cas9		0	R.NSDKLIAR.K	NSDKLIAR	NSDK(1.00)LIAR	915.513774	0	1119	8	4	K	TEVQTGGFSKESILPKRNSDKLIARKKDWDPKKYGGFDSPT	1122	1	1							REV_Cas9		1	R.RLKSSR.L	RLKSSR	RLK(1.00)SSR	745.455865	0	1148
20190410_QExHFX1_RSLC1_Beveridge_Clausen_IMP_DSS_JRmethod_R2	9807	20190410_QExHFX1_RSLC1_Beveridge_Clausen_IMP_DSS_JRmethod_R2.mgf	960	C:\2018_Peptideproject\Data\20190410\20190410_QExHFX1_RSLC1_Beveridge_Clausen_IMP_DSS_JRmethod_R2.mgf	2942.8365	-1	1643.919991	4	411.987274	1544581.25	1643.920615	411.98743	false	1	1	BS3	138.06807	0	Cas9		0	R.LSKSR.R	LSKSR	LSK(1.00)SR	589.354754	0	220	5	3	K	ENPINASGVDAKAILSARLSKSRRLENLIAQLPGEKKNGLF	222	1	1							REV_Cas9		1	R.DAIKLDSR.K	DAIKLDSR	DAIK(1.00)LDSR	916.49779	0	247
20190410_QExHFX1_RSLC1_Beveridge_Clausen_IMP_DSS_JRmethod_R2	9813	20190410_QExHFX1_RSLC1_Beveridge_Clausen_IMP_DSS_JRmethod_R2.mgf	963	C:\2018_Peptideproject\Data\20190410\20190410_QExHFX1_RSLC1_Beveridge_Clausen_IMP_DSS_JRmethod_R2.mgf	2943.98178	-1	1905.014425	3	636.012085	684111.375	1905.012852	636.01156	false	1	1	BS3	138.06807	0	Cas9		0	-.GAASMDKK.Y	GAASMDKK	GAASMDK(1.00)K	822.390549	0	1	8	7	K	..............GAASMDKKYSIGLAIGTNSVGWAVITD	7	1	1							REV_Cas9		1	K.LKbs3ohSKGEK.V	LKSKGEK	LKbs3ohSK(1.00)GEK	944.554233	0	214
20190410_QExHFX1_RSLC1_Beveridge_Clausen_IMP_DSS_JRmethod_R2	9818	20190410_QExHFX1_RSLC1_Beveridge_Clausen_IMP_DSS_JRmethod_R2.mgf	966	C:\2018_Peptideproject\Data\20190410\20190410_QExHFX1_RSLC1_Beveridge_Clausen_IMP_DSS_JRmethod_R2.mgf	2944.9404	-1	1600.842367	3	534.621399	775292.6875	1600.846054	534.622628	false	1	1	BS3	138.06807	0	Cas9		0	R.KKDWDPK.K	KKDWDPK	K(0.39)K(0.61)DWDPK	915.481412	0	1127	7	2	K	GFSKESILPKRNSDKLIARKKDWDPKKYGGFDSPTVAYSVL	1128	1	1							REV_Cas9		1	K.SKGEK.V	SKGEK	SK(1.00)GEK	547.296571	0	216
20190410_QExHFX1_RSLC1_Beveridge_Clausen_IMP_DSS_JRmethod_R2	9754	20190410_QExHFX1_RSLC1_Beveridge_Clausen_IMP_DSS_JRmethod_R2.mgf	936	C:\2018_Peptideproject\Data\20190410\20190410_QExHFX1_RSLC1_Beveridge_Clausen_IMP_DSS_JRmethod_R2.mgf	2931.2841	-1	2191.144736	3	731.388855	835725.375	2191.137199	731.386343	false	1	1	BS3	138.06807	0	REV_Cas9		1	K.ADTSDVKbs3ohKR.L	ADTSDVKKR	ADTSDVKbs3ohK(1.00)R	1174.619352	0	1221	9	8	K	MHALALYIRLLDKADTSDVKKRLLHYITPKYEHYAVEDVIN	1228	1	1	Kbs3oh	7	156.0786347				RETBP_HUMAN	sp|RETBP_HUMAN|	0	R.VKENFDK.A	VKENFDK	VK(1.00)ENFDK	878.449777	0	29
20190410_QExHFX1_RSLC1_Beveridge_Clausen_IMP_DSS_JRmethod_R2	9749	20190410_QExHFX1_RSLC1_Beveridge_Clausen_IMP_DSS_JRmethod_R2.mgf	932	C:\2018_Peptideproject\Data\20190410\20190410_QExHFX1_RSLC1_Beveridge_Clausen_IMP_DSS_JRmethod_R2.mgf	2930.70162	-1	2189.137424	4	548.291632	29454984	2189.144027	548.293283	false	1	1	BS3	138.06807	0	REV_Cas9		1	K.QIFGKADLESLGR.G	QIFGKADLESLGR	QIFGK(1.00)ADLESLGR	1432.767424	0	451	13	5	K	IQAVKHTIRQTEVLRKQIFGKADLESLGRGEKATLNDKRFQ	455	1	1							Cas9		0	R.SDKNR.G	SDKNR	SDK(1.00)NR	618.308532	0	864
20190410_QExHFX1_RSLC1_Beveridge_Clausen_IMP_DSS_JRmethod_R2	9766	20190410_QExHFX1_RSLC1_Beveridge_Clausen_IMP_DSS_JRmethod_R2.mgf	942	C:\2018_Peptideproject\Data\20190410\20190410_QExHFX1_RSLC1_Beveridge_Clausen_IMP_DSS_JRmethod_R2.mgf	2933.83056	-1	2011.13082	3	671.384216	1111124.75	2011.13536	671.38573	false	0	1	BS3	138.06807	0	Cas9		0	K.NLPNEKVLPK.H	NLPNEKVLPK	NLPNEK(1.00)VLPK	1150.671003	0	505	10	6	K	ASAQSFIERMTNFDKNLPNEKVLPKHSLLYEYFTVYNELTK	510	1	1							Cas9		0	K.GYKEVK.K	GYKEVK	GYK(1.00)EVK	722.396286	0	1190
20190410_QExHFX1_RSLC1_Beveridge_Clausen_IMP_DSS_JRmethod_R2	9782	20190410_QExHFX1_RSLC1_Beveridge_Clausen_IMP_DSS_JRmethod_R2.mgf	951	C:\2018_Peptideproject\Data\20190410\20190410_QExHFX1_RSLC1_Beveridge_Clausen_IMP_DSS_JRmethod_R2.mgf	2936.90436	-1	1455.903701	3	486.30851	486914.5625	1455.902446	486.308092	false	0	1	BS3	138.06807	0	Cas9		0	K.KDLIIK.L	KDLIIK	K(1.00)DLIIK	728.479621	0	1196	6	1	K	SSFEKNPIDFLEAKGYKEVKKDLIIKLPKYSLFELENGRKR	1196	1	1							Cas9		0	R.LSKSR.R	LSKSR	LSK(1.00)SR	589.354754	0	220
20190410_QExHFX1_RSLC1_Beveridge_Clausen_IMP_DSS_JRmethod_R2	9724	20190410_QExHFX1_RSLC1_Beveridge_Clausen_IMP_DSS_JRmethod_R2.mgf	923	C:\2018_Peptideproject\Data\20190410\20190410_QExHFX1_RSLC1_Beveridge_Clausen_IMP_DSS_JRmethod_R2.mgf	2924.7126	-1	1648.936484	3	550.652771	5150941	1648.930058	550.650629	false	1	1	BS3	138.06807	0	Cas9		0	R.LSKSR.R	LSKSR	LSK(1.00)SR	589.354754	0	220	5	3	K	ENPINASGVDAKAILSARLSKSRRLENLIAQLPGEKKNGLF	222	1	1							REV_CRP_HUMAN	sp|CRP_HUMAN|	1	K.EPFVFKR.A	EPFVFKR	EPFVFK(1.00)R	921.507233	0	194
20190410_QExHFX1_RSLC1_Beveridge_Clausen_IMP_DSS_JRmethod_R2	9836	20190410_QExHFX1_RSLC1_Beveridge_Clausen_IMP_DSS_JRmethod_R2.mgf	971	C:\2018_Peptideproject\Data\20190410\20190410_QExHFX1_RSLC1_Beveridge_Clausen_IMP_DSS_JRmethod_R2.mgf	2949.60744	-1	1680.952217	4	421.245331	2801147.5	1680.95225	421.245339	false	0	1	BS3	138.06807	0	Cas9		0	R.NSDKLIAR.K	NSDKLIAR	NSDK(1.00)LIAR	915.513774	0	1119	8	4	K	TEVQTGGFSKESILPKRNSDKLIARKKDWDPKKYGGFDSPT	1122	1	1							Cas9		0	R.DKPIR.E	DKPIR	DK(1.00)PIR	627.370405	0	1303
20190410_QExHFX1_RSLC1_Beveridge_Clausen_IMP_DSS_JRmethod_R2	9860	20190410_QExHFX1_RSLC1_Beveridge_Clausen_IMP_DSS_JRmethod_R2.mgf	980	C:\2018_Peptideproject\Data\20190410\20190410_QExHFX1_RSLC1_Beveridge_Clausen_IMP_DSS_JRmethod_R2.mgf	2955.12624	-1	1327.832538	3	443.618122	444146	1327.82995	443.61726	false	1	1	BS3	138.06807	0	REV_CRP_HUMAN	sp|CRP_HUMAN|	1	K.KGLKR.S	KGLKR	K(0.26)GLK(0.74)R	600.407125	0	84	5	4	K	DQEQGLIISAEAGVTYKKGLKRSRVKPGDVWFEVIGSASEW	87	1	1							Cas9		0	R.LSKSR.R	LSKSR	LSK(1.00)SR	589.354754	0	220
20190410_QExHFX1_RSLC1_Beveridge_Clausen_IMP_DSS_JRmethod_R2	9792	20190410_QExHFX1_RSLC1_Beveridge_Clausen_IMP_DSS_JRmethod_R2.mgf	956	C:\2018_Peptideproject\Data\20190410\20190410_QExHFX1_RSLC1_Beveridge_Clausen_IMP_DSS_JRmethod_R2.mgf	2939.00148	-1	1957.03945	3	653.35376	727708.4375	1957.030894	653.350908	false	1	1	BS3	138.06807	0	Cas9		0	K.SKLVSDFR.K	SKLVSDFR	SK(1.00)LVSDFR	950.518525	0	964	8	2	K	TKYDENDKLIREVKVITLKSKLVSDFRKDFQFYKVREINNY	965	1	1							REV_RETBP_HUMAN	sp|RETBP_HUMAN|	1	R.FKADFNK.E	FKADFNK	FK(1.00)ADFNK	868.444298	0	165
20190410_QExHFX1_RSLC1_Beveridge_Clausen_IMP_DSS_JRmethod_R2	9877	20190410_QExHFX1_RSLC1_Beveridge_Clausen_IMP_DSS_JRmethod_R2.mgf	982	C:\2018_Peptideproject\Data\20190410\20190410_QExHFX1_RSLC1_Beveridge_Clausen_IMP_DSS_JRmethod_R2.mgf	2960.19462	-1	1966.009169	3	656.343666	674646.5	1966.009447	656.343759	false	0	1	BS3	138.06807	0	Cas9		0	R.NSDKLIAR.K	NSDKLIAR	NSDK(1.00)LIAR	915.513774	0	1119	8	4	K	TEVQTGGFSKESILPKRNSDKLIARKKDWDPKKYGGFDSPT	1122	1	1							Cas9		0	K.MKNYWR.Q	MKNYWR	MK(1.00)NYWR	912.427603	0	883
20190410_QExHFX1_RSLC1_Beveridge_Clausen_IMP_DSS_JRmethod_R2	9814	20190410_QExHFX1_RSLC1_Beveridge_Clausen_IMP_DSS_JRmethod_R2.mgf	964	C:\2018_Peptideproject\Data\20190410\20190410_QExHFX1_RSLC1_Beveridge_Clausen_IMP_DSS_JRmethod_R2.mgf	2944.0566	-1	1883.083931	4	471.778259	612818.9375	1883.076782	471.776472	false	0	1	BS3	138.06807	0	Cas9		0	K.SKKLKSVK.E	SKKLKSVK	SK(0.32)K(0.34)LK(0.34)SVK	916.606946	0	1158	8	5	K	TVAYSVLVVAKVEKGKSKKLKSVKELLGITIMERSSFEKNP	1162	1	1							Cas9		0	K.EDYFKK.I	EDYFKK	EDYFK(1.00)K	828.401765	0	570
20190410_QExHFX1_RSLC1_Beveridge_Clausen_IMP_DSS_JRmethod_R2	9811	20190410_QExHFX1_RSLC1_Beveridge_Clausen_IMP_DSS_JRmethod_R2.mgf	961	C:\2018_Peptideproject\Data\20190410\20190410_QExHFX1_RSLC1_Beveridge_Clausen_IMP_DSS_JRmethod_R2.mgf	2943.81096	-1	1643.920126	3	548.980652	2415618.75	1643.920615	548.980815	false	1	1	BS3	138.06807	0	Cas9		0	R.LSKSR.R	LSKSR	LSK(1.00)SR	589.354754	0	220	5	3	K	ENPINASGVDAKAILSARLSKSRRLENLIAQLPGEKKNGLF	222	1	1							REV_Cas9		1	R.DAIKLDSR.K	DAIKLDSR	DAIK(1.00)LDSR	916.49779	0	247
20190410_QExHFX1_RSLC1_Beveridge_Clausen_IMP_DSS_JRmethod_R2	9816	20190410_QExHFX1_RSLC1_Beveridge_Clausen_IMP_DSS_JRmethod_R2.mgf	965	C:\2018_Peptideproject\Data\20190410\20190410_QExHFX1_RSLC1_Beveridge_Clausen_IMP_DSS_JRmethod_R2.mgf	2944.49874	-1	1883.083151	3	628.70166	711574.8125	1883.080806	628.700878	false	1	1	BS3	138.06807	0	CTRB_BOVIN	sp|CTRB_BOVIN|	0	K.IGKVFK.N	IGKVFK	IGK(1.00)VFK	690.442842	0	85	6	3	K	VAGEFDQGLETEDTQVLKIGKVFKNPKFSILTVRNDITLLK	87	1	1							REV_Cas9		1	K.IFYDKELK.Q	IFYDKELK	IFYDK(1.00)ELK	1054.569893	0	799
20190410_QExHFX1_RSLC1_Beveridge_Clausen_IMP_DSS_JRmethod_R2	9834	20190410_QExHFX1_RSLC1_Beveridge_Clausen_IMP_DSS_JRmethod_R2.mgf	970	C:\2018_Peptideproject\Data\20190410\20190410_QExHFX1_RSLC1_Beveridge_Clausen_IMP_DSS_JRmethod_R2.mgf	2949.2808	-1	1890.020102	3	631.013977	661006.625	1890.025081	631.015637	false	0	1	BS3	138.06807	0	CTRB_BOVIN	sp|CTRB_BOVIN|	0	K.TKYNALK.T	TKYNALK	TK(1.00)YNALK	836.475598	0	144	7	2	K	SADEDFPAGMLCATTGWGKTKYNALKTPDKLQQATLPIVSN	145	1	1							Cas9		0	K.KDWDPKK.Y	KDWDPKK	K(0.46)DWDPK(0.54)K	915.481412	0	1128
20190410_QExHFX1_RSLC1_Beveridge_Clausen_IMP_DSS_JRmethod_R2	9882	20190410_QExHFX1_RSLC1_Beveridge_Clausen_IMP_DSS_JRmethod_R2.mgf	984	C:\2018_Peptideproject\Data\20190410\20190410_QExHFX1_RSLC1_Beveridge_Clausen_IMP_DSS_JRmethod_R2.mgf	2961.17484	-1	2158.075339	3	720.365723	591783.5625	2158.072835	720.364888	false	0	1	BS3	138.06807	0	Cas9		0	K.FKVLGNTDR.H	FKVLGNTDR	FK(1.00)VLGNTDR	1048.566538	0	36	9	2	K	TNSVGWAVITDEYKVPSKKFKVLGNTDRHSIKKNLIGALLF	37	1	1							MYG_HUMAN	sp|MYG_HUMAN|	0	R.KDMASNYK.E	KDMASNYK	K(1.00)DMASNYK	971.438227	0	140
20190410_QExHFX1_RSLC1_Beveridge_Clausen_IMP_DSS_JRmethod_R2	9913	20190410_QExHFX1_RSLC1_Beveridge_Clausen_IMP_DSS_JRmethod_R2.mgf	995	C:\2018_Peptideproject\Data\20190410\20190410_QExHFX1_RSLC1_Beveridge_Clausen_IMP_DSS_JRmethod_R2.mgf	2968.83744	-1	1733.866936	3	578.962922	721285.125	1733.85993	578.960587	false	0	1	BS3	138.06807	0	Cas9		0	K.MKNYWR.Q	MKNYWR	MK(1.00)NYWR	912.427603	0	883	6	2	K	SDKNRGKSDNVPSEEVVKKMKNYWRQLLNAKLITQRKFDNL	884	1	1							MYG_HUMAN	sp|MYG_HUMAN|	0	K.FDKFK.H	FDKFK	FDK(1.00)FK	683.364257	0	43
20190410_QExHFX1_RSLC1_Beveridge_Clausen_IMP_DSS_JRmethod_R2	9751	20190410_QExHFX1_RSLC1_Beveridge_Clausen_IMP_DSS_JRmethod_R2.mgf	934	C:\2018_Peptideproject\Data\20190410\20190410_QExHFX1_RSLC1_Beveridge_Clausen_IMP_DSS_JRmethod_R2.mgf	2930.8437	-1	1799.033346	3	600.685059	681623.375	1799.03771	600.686513	false	1	1	BS3	138.06807	0	Cas9		0	R.NSDKLIAR.K	NSDKLIAR	NSDK(1.00)LIAR	915.513774	0	1119	8	4	K	TEVQTGGFSKESILPKRNSDKLIARKKDWDPKKYGGFDSPT	1122	1	1							REV_Cas9		1	R.RLKSSR.L	RLKSSR	RLK(1.00)SSR	745.455865	0	1148
20190410_QExHFX1_RSLC1_Beveridge_Clausen_IMP_DSS_JRmethod_R2	9918	20190410_QExHFX1_RSLC1_Beveridge_Clausen_IMP_DSS_JRmethod_R2.mgf	999	C:\2018_Peptideproject\Data\20190410\20190410_QExHFX1_RSLC1_Beveridge_Clausen_IMP_DSS_JRmethod_R2.mgf	2969.42718	-1	1484.772118	3	495.931316	921582.125	1484.777581	495.933137	false	1	1	BS3	138.06807	0	REV_MYG_HUMAN	sp|MYG_HUMAN|	1	K.HKFDK.F	HKFDK	HK(1.00)FDK	673.354755	0	107	5	2	K	AGKKHLDESKAMEDEKSLKHKFDKFELTEPHKGFRLILVEQ	108	1	1							REV_MYG_HUMAN	sp|MYG_HUMAN|	1	K.HKFDK.F	HKFDK	HK(1.00)FDK	673.354755	0	107
20190410_QExHFX1_RSLC1_Beveridge_Clausen_IMP_DSS_JRmethod_R2	9832	20190410_QExHFX1_RSLC1_Beveridge_Clausen_IMP_DSS_JRmethod_R2.mgf	969	C:\2018_Peptideproject\Data\20190410\20190410_QExHFX1_RSLC1_Beveridge_Clausen_IMP_DSS_JRmethod_R2.mgf	2948.83806	-1	1828.983725	3	610.668518	686069	1828.983551	610.66846	false	0	1	BS3	138.06807	0	Cas9		0	R.LSKSR.R	LSKSR	LSK(1.00)SR	589.354754	0	220	5	3	K	ENPINASGVDAKAILSARLSKSRRLENLIAQLPGEKKNGLF	222	1	1							Cas9		0	K.DFQFYKVR.E	DFQFYKVR	DFQFYK(1.00)VR	1101.560726	0	973
20190410_QExHFX1_RSLC1_Beveridge_Clausen_IMP_DSS_JRmethod_R2	9903	20190410_QExHFX1_RSLC1_Beveridge_Clausen_IMP_DSS_JRmethod_R2.mgf	990	C:\2018_Peptideproject\Data\20190410\20190410_QExHFX1_RSLC1_Beveridge_Clausen_IMP_DSS_JRmethod_R2.mgf	2966.67882	-1	1624.924582	3	542.648804	2917772.25	1624.918839	542.64689	false	0	1				Cas9		0	K.VTVKQLKEDYFKK.I	VTVKQLKEDYFKK	VTVKQLKEDYFKK	1624.918839	0	563	13					1	1
20190410_QExHFX1_RSLC1_Beveridge_Clausen_IMP_DSS_JRmethod_R2	9894	20190410_QExHFX1_RSLC1_Beveridge_Clausen_IMP_DSS_JRmethod_R2.mgf	987	C:\2018_Peptideproject\Data\20190410\20190410_QExHFX1_RSLC1_Beveridge_Clausen_IMP_DSS_JRmethod_R2.mgf	2964.4242	-1	1498.839712	3	500.620514	836976.25	1498.839512	500.620447	false	0	1	BS3	138.06807	0	Cas9		0	K.DWDPKK.Y	DWDPKK	DWDPK(1.00)K	787.386449	0	1129	6	5	K	SILPKRNSDKLIARKKDWDPKKYGGFDSPTVAYSVLVVAKV	1133	1	1							Cas9		0	K.LKSVK.E	LKSVK	LK(1.00)SVK	573.384992	0	1161
20190410_QExHFX1_RSLC1_Beveridge_Clausen_IMP_DSS_JRmethod_R2	9842	20190410_QExHFX1_RSLC1_Beveridge_Clausen_IMP_DSS_JRmethod_R2.mgf	974	C:\2018_Peptideproject\Data\20190410\20190410_QExHFX1_RSLC1_Beveridge_Clausen_IMP_DSS_JRmethod_R2.mgf	2950.77078	-1	1680.95332	3	561.32505	2443437.5	1680.95225	561.324693	false	0	1	BS3	138.06807	0	Cas9		0	R.NSDKLIAR.K	NSDKLIAR	NSDK(1.00)LIAR	915.513774	0	1119	8	4	K	TEVQTGGFSKESILPKRNSDKLIARKKDWDPKKYGGFDSPT	1122	1	1							Cas9		0	R.DKPIR.E	DKPIR	DK(1.00)PIR	627.370405	0	1303
20190410_QExHFX1_RSLC1_Beveridge_Clausen_IMP_DSS_JRmethod_R2	9909	20190410_QExHFX1_RSLC1_Beveridge_Clausen_IMP_DSS_JRmethod_R2.mgf	993	C:\2018_Peptideproject\Data\20190410\20190410_QExHFX1_RSLC1_Beveridge_Clausen_IMP_DSS_JRmethod_R2.mgf	2967.95652	-1	1767.983467	4	443.003143	724894.8125	1767.988302	443.004352	false	0	1	BS3	138.06807	0	CAH1_HUMAN	sp|CAH1_HUMAN|	0	K.TKGKR.A	TKGKR	TK(0.49)GK(0.51)R	588.370739	0	169	5	4	K	EANPKLQKVLDALQAIKTKGKRAPFTNFDPSTLLPSSLDFW	172	1	1							AMYS_HUMAN	sp|AMYS_HUMAN|	0	R.VTEFKYGAK.L	VTEFKYGAK	VTEFK(1.00)YGAK	1041.549492	0	268
20190410_QExHFX1_RSLC1_Beveridge_Clausen_IMP_DSS_JRmethod_R2	9917	20190410_QExHFX1_RSLC1_Beveridge_Clausen_IMP_DSS_JRmethod_R2.mgf	998	C:\2018_Peptideproject\Data\20190410\20190410_QExHFX1_RSLC1_Beveridge_Clausen_IMP_DSS_JRmethod_R2.mgf	2969.313	-1	1606.850503	3	536.624111	8927596	1606.850094	536.623975	false	1	1	BS3	138.06807	0	REV_AMYS_HUMAN	sp|AMYS_HUMAN|	1	K.MEGNKR.W	MEGNKR	MEGNK(1.00)R	749.349018	0	224	6	5	K	SPMFGWGEGWKNLYSKMEGNKRWIVTGKLAGKYFETRVGNG	228	1	1							REV_Cas9		1	R.KQIFGK.A	KQIFGK	K(1.00)QIFGK	719.433006	0	450
20190410_QExHFX1_RSLC1_Beveridge_Clausen_IMP_DSS_JRmethod_R2	9942	20190410_QExHFX1_RSLC1_Beveridge_Clausen_IMP_DSS_JRmethod_R2.mgf	1010	C:\2018_Peptideproject\Data\20190410\20190410_QExHFX1_RSLC1_Beveridge_Clausen_IMP_DSS_JRmethod_R2.mgf	2974.62018	-1	1503.836386	3	502.286072	3194647.75	1503.83306	502.284963	false	0	1				Cas9		0	K.SVKELLGITIMER.S	SVKELLGITIMER	SVKELLGITIMER	1503.83306	0	1163	13					1	1
20190410_QExHFX1_RSLC1_Beveridge_Clausen_IMP_DSS_JRmethod_R2	9897	20190410_QExHFX1_RSLC1_Beveridge_Clausen_IMP_DSS_JRmethod_R2.mgf	988	C:\2018_Peptideproject\Data\20190410\20190410_QExHFX1_RSLC1_Beveridge_Clausen_IMP_DSS_JRmethod_R2.mgf	2965.1862	-1	1761.961447	3	588.327759	679816.3125	1761.965851	588.329227	false	1	1	BS3	138.06807	0	Cas9		0	R.KMIAK.S	KMIAK	K(1.00)MIAK	605.357064	0	1024	5	1	K	KYPKLESEFVYGDYKVYDVRKMIAKSEQEIGKATAKYFFYS	1024	1	1							REV_Cas9		1	K.ADTSDVKKR.L	ADTSDVKKR	ADTSDVK(0.50)K(0.50)R	1018.540717	0	1221
20190410_QExHFX1_RSLC1_Beveridge_Clausen_IMP_DSS_JRmethod_R2	9793	20190410_QExHFX1_RSLC1_Beveridge_Clausen_IMP_DSS_JRmethod_R2.mgf	957	C:\2018_Peptideproject\Data\20190410\20190410_QExHFX1_RSLC1_Beveridge_Clausen_IMP_DSS_JRmethod_R2.mgf	2939.07618	-1	1814.937887	3	605.986572	599813.9375	1814.944781	605.98887	false	1	1	BS3	138.06807	0	REV_Cas9		1	K.KKKLS.S	SKKLK	K(0.26)K(0.35)K(0.39)LS	602.411541	0	211	5	3	K	NEFSRSEMITIGLLKEVKSKKLKSKGEKVAVVLVSYAVTPS	213	1	1	S->K ;K->K ;K->K ;L->L ;K->S	1;2;3;4;5	41.06293500000001;0.0;0.0;0.0;-41.06293500000001				REV_K1C15_SHEEP	sp|K1C15_SHEEP|	1	K.EMEEEHKK.N	EMEEEHKK	EMEEEHK(1.00)K	1074.46517	0	207
20190410_QExHFX1_RSLC1_Beveridge_Clausen_IMP_DSS_JRmethod_R2	9719	20190410_QExHFX1_RSLC1_Beveridge_Clausen_IMP_DSS_JRmethod_R2.mgf	920	C:\2018_Peptideproject\Data\20190410\20190410_QExHFX1_RSLC1_Beveridge_Clausen_IMP_DSS_JRmethod_R2.mgf	2923.78818	-1	2230.197945	4	558.556763	1260487.75	2230.199751	558.557214	false	0	1	BS3	138.06807	0	Cas9		0	R.KKDWDPKK.Y	KKDWDPKK	K(0.11)K(0.11)DWDPK(0.78)K	1043.576375	0	1127	8	7	K	SILPKRNSDKLIARKKDWDPKKYGGFDSPTVAYSVLVVAKV	1133	1	1							CTRB_BOVIN	sp|CTRB_BOVIN|	0	K.YNALKTPDK.L	YNALKTPDK	YNALK(1.00)TPDK	1048.555305	0	146
20190410_QExHFX1_RSLC1_Beveridge_Clausen_IMP_DSS_JRmethod_R2	9820	20190410_QExHFX1_RSLC1_Beveridge_Clausen_IMP_DSS_JRmethod_R2.mgf	967	C:\2018_Peptideproject\Data\20190410\20190410_QExHFX1_RSLC1_Beveridge_Clausen_IMP_DSS_JRmethod_R2.mgf	2945.3823	-1	1585.912131	3	529.644653	634309.1875	1585.919159	529.646996	false	1	1	BS3	138.06807	0	CTRB_BOVIN	sp|CTRB_BOVIN|	0	K.TKYNALK.T	TKYNALK	TK(1.00)YNALK	836.475598	0	144	7	2	K	SADEDFPAGMLCATTGWGKTKYNALKTPDKLQQATLPIVSN	145	1	1							REV_MYG_HUMAN	sp|MYG_HUMAN|	1	K.SLKHK.F	SLKHK	SLK(1.00)HK	611.37549	0	104
20190410_QExHFX1_RSLC1_Beveridge_Clausen_IMP_DSS_JRmethod_R2	9889	20190410_QExHFX1_RSLC1_Beveridge_Clausen_IMP_DSS_JRmethod_R2.mgf	986	C:\2018_Peptideproject\Data\20190410\20190410_QExHFX1_RSLC1_Beveridge_Clausen_IMP_DSS_JRmethod_R2.mgf	2963.02098	-1	1966.010551	4	492.509914	629795.8125	1966.009447	492.509638	false	0	1	BS3	138.06807	0	Cas9		0	R.NSDKLIAR.K	NSDKLIAR	NSDK(1.00)LIAR	915.513774	0	1119	8	4	K	TEVQTGGFSKESILPKRNSDKLIARKKDWDPKKYGGFDSPT	1122	1	1							Cas9		0	K.MKNYWR.Q	MKNYWR	MK(1.00)NYWR	912.427603	0	883
20190410_QExHFX1_RSLC1_Beveridge_Clausen_IMP_DSS_JRmethod_R2	9947	20190410_QExHFX1_RSLC1_Beveridge_Clausen_IMP_DSS_JRmethod_R2.mgf	1013	C:\2018_Peptideproject\Data\20190410\20190410_QExHFX1_RSLC1_Beveridge_Clausen_IMP_DSS_JRmethod_R2.mgf	2975.57466	-1	1530.829153	3	511.283661	680398.8125	1530.836551	511.286127	false	1	1	BS3	138.06807	0	Cas9		0	R.SDKNRGK.S	SDKNRGK	SDK(1.00)NRGK	803.424959	0	864	7	3	K	VPQSFLKDDSIDNKVLTRSDKNRGKSDNVPSEEVVKKMKNY	866	1	1							REV_Cas9		1	K.EVKSK.K	EVKSK	EVK(1.00)SK	589.343521	0	208
20190410_QExHFX1_RSLC1_Beveridge_Clausen_IMP_DSS_JRmethod_R2	9948	20190410_QExHFX1_RSLC1_Beveridge_Clausen_IMP_DSS_JRmethod_R2.mgf	1014	C:\2018_Peptideproject\Data\20190410\20190410_QExHFX1_RSLC1_Beveridge_Clausen_IMP_DSS_JRmethod_R2.mgf	2975.649	-1	1557.909079	3	520.310303	654361.375	1557.908987	520.310272	false	1	1	BS3	138.06807	0	Cas9		0	R.SDKNR.G	SDKNR	SDK(1.00)NR	618.308532	0	864	5	3	K	VPQSFLKDDSIDNKVLTRSDKNRGKSDNVPSEEVVKKMKNY	866	1	1							REV_Cas9		1	K.LKSLTIK.V	LKSLTIK	LK(1.00)SLTIK	801.532384	0	408
20190410_QExHFX1_RSLC1_Beveridge_Clausen_IMP_DSS_JRmethod_R2	9849	20190410_QExHFX1_RSLC1_Beveridge_Clausen_IMP_DSS_JRmethod_R2.mgf	977	C:\2018_Peptideproject\Data\20190410\20190410_QExHFX1_RSLC1_Beveridge_Clausen_IMP_DSS_JRmethod_R2.mgf	2952.30072	-1	1951.061252	4	488.772589	686992.5625	1951.066601	488.773927	false	1	1	BS3	138.06807	0	REV_RETBP_HUMAN	sp|RETBP_HUMAN|	1	R.FKADFNK.E	FKADFNK	FK(1.00)ADFNK	868.444298	0	165	7	2	K	QLFLGEPKKDAMAYWTGSRFKADFNKERVFSSRVCRDERAG	166	1	1							REV_Cas9		1	K.LKSKbs3ohGEK.V	LKSKGEK	LK(1.00)SKbs3ohGEK	944.554233	0	214
20190410_QExHFX1_RSLC1_Beveridge_Clausen_IMP_DSS_JRmethod_R2	9905	20190410_QExHFX1_RSLC1_Beveridge_Clausen_IMP_DSS_JRmethod_R2.mgf	991	C:\2018_Peptideproject\Data\20190410\20190410_QExHFX1_RSLC1_Beveridge_Clausen_IMP_DSS_JRmethod_R2.mgf	2967.12162	-1	1768.987753	3	590.669861	945172.0625	1768.994784	590.672204	false	1	1	BS3	138.06807	0	Cas9		0	K.KDWDPK.K	KDWDPK	K(1.00)DWDPK	787.386449	0	1128	6	1	K	GFSKESILPKRNSDKLIARKKDWDPKKYGGFDSPTVAYSVL	1128	1	1							REV_CRP_HUMAN	sp|CRP_HUMAN|	1	K.KGLKRSR.V	KGLKRSR	K(0.41)GLK(0.59)RSR	843.540264	0	84
20190410_QExHFX1_RSLC1_Beveridge_Clausen_IMP_DSS_JRmethod_R2	9738	20190410_QExHFX1_RSLC1_Beveridge_Clausen_IMP_DSS_JRmethod_R2.mgf	929	C:\2018_Peptideproject\Data\20190410\20190410_QExHFX1_RSLC1_Beveridge_Clausen_IMP_DSS_JRmethod_R2.mgf	2927.84616	-1	1842.061226	4	461.522583	703111.3125	1842.061466	461.522643	false	0	1	BS3	138.06807	0	Cas9		0	R.KKLVDSTDK.A	KKLVDSTDK	K(0.39)K(0.61)LVDSTDK	1032.581519	0	144	9	2	K	NIVDEVAYHEKYPTIYHLRKKLVDSTDKADLRLIYLALAHM	145	1	1							MYG_HUMAN	sp|MYG_HUMAN|	0	K.FKHLK.S	FKHLK	FK(1.00)HLK	671.411876	0	46
20190410_QExHFX1_RSLC1_Beveridge_Clausen_IMP_DSS_JRmethod_R2	9977	20190410_QExHFX1_RSLC1_Beveridge_Clausen_IMP_DSS_JRmethod_R2.mgf	1031	C:\2018_Peptideproject\Data\20190410\20190410_QExHFX1_RSLC1_Beveridge_Clausen_IMP_DSS_JRmethod_R2.mgf	2980.8855	-1	1794.962546	3	599.328125	1004099.6875	1794.954953	599.325594	false	0	1	BS3	138.06807	0	Cas9		0	K.VKYVTEGMR.K	VKYVTEGMR	VK(1.00)YVTEGMR	1097.553926	0	531	9	2	K	LPKHSLLYEYFTVYNELTKVKYVTEGMRKPAFLSGEQKKAI	532	1	1							Cas9		0	K.VEKGK.S	VEKGK	VEK(1.00)GK	559.332957	0	1153
20190410_QExHFX1_RSLC1_Beveridge_Clausen_IMP_DSS_JRmethod_R2	9972	20190410_QExHFX1_RSLC1_Beveridge_Clausen_IMP_DSS_JRmethod_R2.mgf	1028	C:\2018_Peptideproject\Data\20190410\20190410_QExHFX1_RSLC1_Beveridge_Clausen_IMP_DSS_JRmethod_R2.mgf	2980.04124	-1	1668.95101	3	557.32428	639347.3125	1668.949565	557.323798	false	1	1	BS3	138.06807	0	Cas9		0	K.QLKRR.R	QLKRR	QLK(1.00)RR	699.450387	0	654	5	3	K	IEERLKTYAHLFDDKVMKQLKRRRYTGWGRLSRKLINGIRD	656	1	1							REV_Cas9		1	K.SRGKNDR.S	SRGKNDR	SRGK(1.00)NDR	831.431107	0	503
20190410_QExHFX1_RSLC1_Beveridge_Clausen_IMP_DSS_JRmethod_R2	9915	20190410_QExHFX1_RSLC1_Beveridge_Clausen_IMP_DSS_JRmethod_R2.mgf	997	C:\2018_Peptideproject\Data\20190410\20190410_QExHFX1_RSLC1_Beveridge_Clausen_IMP_DSS_JRmethod_R2.mgf	2968.98636	-1	1791.992134	4	449.00531	592863.75	1791.991672	449.005195	false	0	1	BS3	138.06807	0	Cas9		0	K.FKVLGNTDR.H	FKVLGNTDR	FK(1.00)VLGNTDR	1048.566538	0	36	9	2	K	TNSVGWAVITDEYKVPSKKFKVLGNTDRHSIKKNLIGALLF	37	1	1							Cas9		0	R.KMIAK.S	KMIAK	K(1.00)MIAK	605.357064	0	1024
20190410_QExHFX1_RSLC1_Beveridge_Clausen_IMP_DSS_JRmethod_R2	9933	20190410_QExHFX1_RSLC1_Beveridge_Clausen_IMP_DSS_JRmethod_R2.mgf	1007	C:\2018_Peptideproject\Data\20190410\20190410_QExHFX1_RSLC1_Beveridge_Clausen_IMP_DSS_JRmethod_R2.mgf	2972.45796	-1	1885.023703	3	629.348511	610229.625	1885.01716	629.34633	false	1	1	BS3	138.06807	0	REV_Cas9		1	K.YLKQMK.V	YLKQMK	YLK(1.00)QMK	825.441857	0	717	6	3	K	IGNIKRLSRLGWGTRRRKYLKQMKVDDFLHAYKTRLEEIMR	719	1	1							REV_CRP_HUMAN	sp|CRP_HUMAN|	1	K.EPFVFKR.A	EPFVFKR	EPFVFK(1.00)R	921.507233	0	194
20190410_QExHFX1_RSLC1_Beveridge_Clausen_IMP_DSS_JRmethod_R2	9938	20190410_QExHFX1_RSLC1_Beveridge_Clausen_IMP_DSS_JRmethod_R2.mgf	1009	C:\2018_Peptideproject\Data\20190410\20190410_QExHFX1_RSLC1_Beveridge_Clausen_IMP_DSS_JRmethod_R2.mgf	2973.57912	-1	2550.264595	4	638.573425	595807.125	2550.264203	638.573327	false	1	1	BS3	138.06807	0	Cas9		0	K.YPKLESEFVYGDYK.V	YPKLESEFVYGDYK	YPK(1.00)LESEFVYGDYK	1736.82975	0	1005	14	3	K	HAHDAYLNAVVGTALIKKYPKLESEFVYGDYKVYDVRKMIA	1007	1	1							REV_Cas9		1	K.TGSKQR.D	TGSKQR	TGSK(1.00)QR	675.366382	0	692
20190410_QExHFX1_RSLC1_Beveridge_Clausen_IMP_DSS_JRmethod_R2	9946	20190410_QExHFX1_RSLC1_Beveridge_Clausen_IMP_DSS_JRmethod_R2.mgf	1012	C:\2018_Peptideproject\Data\20190410\20190410_QExHFX1_RSLC1_Beveridge_Clausen_IMP_DSS_JRmethod_R2.mgf	2975.50026	-1	1905.012594	3	636.011475	728729.0625	1905.014851	636.012227	false	1	1	BS3	138.06807	0	REV_CTRB_BOVIN	sp|CTRB_BOVIN|	1	R.VSGWKR.Y	VSGWKR	VSGWK(1.00)R	731.407853	0	71	6	5	K	CSSVGSAGACIMVDTRVSGWKRYCDTNSVIPLTAQQKLDPK	75	1	1							REV_OVAL_CHICK	sp|OVAL_CHICK|	1	K.DFKAEWLK.G	DFKAEWLK	DFK(1.00)AEWLK	1035.538927	0	197
20190410_QExHFX1_RSLC1_Beveridge_Clausen_IMP_DSS_JRmethod_R2	9989	20190410_QExHFX1_RSLC1_Beveridge_Clausen_IMP_DSS_JRmethod_R2.mgf	1038	C:\2018_Peptideproject\Data\20190410\20190410_QExHFX1_RSLC1_Beveridge_Clausen_IMP_DSS_JRmethod_R2.mgf	2983.14378	-1	1751.986519	4	439.003906	635695.8125	1751.993388	439.005623	false	1	1	BS3	138.06807	0	REV_CAH1_HUMAN	sp|CAH1_HUMAN|	1	R.KAKGK.T	KAKGK	K(0.48)AK(0.52)GK	530.354027	0	88	5	3	K	FDLSSPLLTSPDFNTFPRKAKGKTIAQLADLKVQKLPNAEG	90	1	1							REV_AMYS_HUMAN	sp|AMYS_HUMAN|	1	K.LAGKYFETR.V	LAGKYFETR	LAGK(1.00)YFETR	1083.57129	0	236
20190410_QExHFX1_RSLC1_Beveridge_Clausen_IMP_DSS_JRmethod_R2	9845	20190410_QExHFX1_RSLC1_Beveridge_Clausen_IMP_DSS_JRmethod_R2.mgf	975	C:\2018_Peptideproject\Data\20190410\20190410_QExHFX1_RSLC1_Beveridge_Clausen_IMP_DSS_JRmethod_R2.mgf	2951.5356	-1	1951.060829	3	651.360886	604630.375	1951.056063	651.359298	false	1	1	BS3	138.06807	0	REV_Cas9		1	R.LKSSR.L	LKSSR	LK(1.00)SSR	589.354754	0	1149	5	2	K	GFLGKKNEGPLQAILNERRLKSSRLASLIKAADVGSANIPN	1150	1	1							REV_Cas9		1	K.RPMGETVKYK.V	RPMGETVKYK	RPMGETVK(1.00)YK	1223.633239	0	833
20190410_QExHFX1_RSLC1_Beveridge_Clausen_IMP_DSS_JRmethod_R2	9923	20190410_QExHFX1_RSLC1_Beveridge_Clausen_IMP_DSS_JRmethod_R2.mgf	1001	C:\2018_Peptideproject\Data\20190410\20190410_QExHFX1_RSLC1_Beveridge_Clausen_IMP_DSS_JRmethod_R2.mgf	2970.62982	-1	2132.136666	4	534.041443	1716363.375	2132.13782	534.041731	false	1	1	BS3	138.06807	0	REV_Cas9		1	K.EIGEERKIR.M	EIGEERKIR	EIGEERK(1.00)IR	1128.625116	0	580	9	7	K	NEVPHKELIQSGLKEIGEERKIRMRESKNQKGQTTQNREAM	586	1	1							REV_Cas9		1	R.QWYKNK.K	QWYKNK	QWYK(1.00)NK	865.444633	0	485
20190410_QExHFX1_RSLC1_Beveridge_Clausen_IMP_DSS_JRmethod_R2	9962	20190410_QExHFX1_RSLC1_Beveridge_Clausen_IMP_DSS_JRmethod_R2.mgf	1021	C:\2018_Peptideproject\Data\20190410\20190410_QExHFX1_RSLC1_Beveridge_Clausen_IMP_DSS_JRmethod_R2.mgf	2978.60634	-1	1417.767935	3	473.596588	4344314	1417.767744	473.596524	false	1	1	BS3	138.06807	0	REV_Cas9		1	R.GKNDR.S	GKNDR	GK(1.00)NDR	588.297968	0	505	5	2	K	WYKNKKMVVEESPVNDKSRGKNDRSTLKVNDISDKDLFSQP	506	1	1							REV_CTRB_BOVIN	sp|CTRB_BOVIN|	1	K.NFKVGK.I	NFKVGK	NFK(1.00)VGK	691.401705	0	156
20190410_QExHFX1_RSLC1_Beveridge_Clausen_IMP_DSS_JRmethod_R2	9975	20190410_QExHFX1_RSLC1_Beveridge_Clausen_IMP_DSS_JRmethod_R2.mgf	1030	C:\2018_Peptideproject\Data\20190410\20190410_QExHFX1_RSLC1_Beveridge_Clausen_IMP_DSS_JRmethod_R2.mgf	2980.55886	-1	1704.940939	3	569.320923	1157707.625	1704.941016	569.320948	false	1	1	BS3	138.06807	0	REV_Cas9		1	K.KNISR.H	KNISR	K(1.00)NISR	616.365653	0	1324	5	1	K	TRLTAEATEGSDFLLAGILKKNISRHDTNGLKVKKFSPKVY	1324	1	1							REV_Cas9		1	R.DFDSVKLK.S	DFDSVKLK	DFDSVK(1.00)LK	950.507292	0	402
20190410_QExHFX1_RSLC1_Beveridge_Clausen_IMP_DSS_JRmethod_R2	9967	20190410_QExHFX1_RSLC1_Beveridge_Clausen_IMP_DSS_JRmethod_R2.mgf	1024	C:\2018_Peptideproject\Data\20190410\20190410_QExHFX1_RSLC1_Beveridge_Clausen_IMP_DSS_JRmethod_R2.mgf	2979.44964	-1	1889.018484	3	630.680104	2507326.25	1889.025809	630.682546	false	0	1	BS3	138.06807	0	Cas9		0	R.EKIEK.I	EKIEK	EK(1.00)IEK	645.369736	0	442	5	2	K	LHAILRRQEDFYPFLKDNREKIEKILTFRIPYYVGPLARGN	443	1	1							RETBP_HUMAN	sp|RETBP_HUMAN|	0	R.VKENFDKAR.F	VKENFDKAR	VK(0.40)ENFDK(0.60)AR	1105.588002	0	29
20190410_QExHFX1_RSLC1_Beveridge_Clausen_IMP_DSS_JRmethod_R2	9965	20190410_QExHFX1_RSLC1_Beveridge_Clausen_IMP_DSS_JRmethod_R2.mgf	1023	C:\2018_Peptideproject\Data\20190410\20190410_QExHFX1_RSLC1_Beveridge_Clausen_IMP_DSS_JRmethod_R2.mgf	2979.123	-1	1828.982992	3	610.668274	962020.0625	1828.983551	610.66846	false	0	1	BS3	138.06807	0	Cas9		0	R.LSKSR.R	LSKSR	LSK(1.00)SR	589.354754	0	220	5	3	K	ENPINASGVDAKAILSARLSKSRRLENLIAQLPGEKKNGLF	222	1	1							Cas9		0	K.DFQFYKVR.E	DFQFYKVR	DFQFYK(1.00)VR	1101.560726	0	973
20190410_QExHFX1_RSLC1_Beveridge_Clausen_IMP_DSS_JRmethod_R2	10009	20190410_QExHFX1_RSLC1_Beveridge_Clausen_IMP_DSS_JRmethod_R2.mgf	1048	C:\2018_Peptideproject\Data\20190410\20190410_QExHFX1_RSLC1_Beveridge_Clausen_IMP_DSS_JRmethod_R2.mgf	2987.23938	-1	1643.864279	3	548.962036	791714.875	1643.863101	548.961643	false	0	1	BS3	138.06807	0	RETBP_HUMAN	sp|RETBP_HUMAN|	0	K.ENFDKAR.F	ENFDKAR	ENFDK(1.00)AR	878.424625	0	31	7	5	K	SGRAERDCRVSSFRVKENFDKARFSGTWYAMAKKDPEGLFL	35	1	1							Cas9		0	R.DKPIR.E	DKPIR	DK(1.00)PIR	627.370405	0	1303
20190410_QExHFX1_RSLC1_Beveridge_Clausen_IMP_DSS_JRmethod_R2	9925	20190410_QExHFX1_RSLC1_Beveridge_Clausen_IMP_DSS_JRmethod_R2.mgf	1002	C:\2018_Peptideproject\Data\20190410\20190410_QExHFX1_RSLC1_Beveridge_Clausen_IMP_DSS_JRmethod_R2.mgf	2971.02588	-1	2130.131155	4	533.540065	8458650	2130.124855	533.53849	false	1	1	BS3	138.06807	0	Cas9		0	K.KLVDSTDK.A	KLVDSTDK	K(1.00)LVDSTDK	904.486556	0	145	8	1	K	NIVDEVAYHEKYPTIYHLRKKLVDSTDKADLRLIYLALAHM	145	1	1							REV_Cas9		1	R.EKVYFQFK.R	EKVYFQFK	EK(1.00)VYFQFK	1087.570228	0	393
20190410_QExHFX1_RSLC1_Beveridge_Clausen_IMP_DSS_JRmethod_R2	9955	20190410_QExHFX1_RSLC1_Beveridge_Clausen_IMP_DSS_JRmethod_R2.mgf	1018	C:\2018_Peptideproject\Data\20190410\20190410_QExHFX1_RSLC1_Beveridge_Clausen_IMP_DSS_JRmethod_R2.mgf	2977.0449	-1	1828.982491	4	458.252899	1011417.625	1828.975504	458.251152	false	1	1	BS3	138.06807	0	REV_Cas9		1	K.RDAIKLDSR.K	RDAIKLDSR	RDAIK(1.00)LDSR	1072.598901	0	246	9	5	K	VTPSDFGGKKYPDWKKRDAIKLDSRKNPLISKESFGGTQVE	250	1	1							Cas9		0	R.SDKNR.G	SDKNR	SDK(1.00)NR	618.308532	0	864
20190410_QExHFX1_RSLC1_Beveridge_Clausen_IMP_DSS_JRmethod_R2	9978	20190410_QExHFX1_RSLC1_Beveridge_Clausen_IMP_DSS_JRmethod_R2.mgf	1032	C:\2018_Peptideproject\Data\20190410\20190410_QExHFX1_RSLC1_Beveridge_Clausen_IMP_DSS_JRmethod_R2.mgf	2980.96002	-1	1643.919211	3	548.980347	377968.03125	1643.920615	548.980815	false	1	1	BS3	138.06807	0	REV_Cas9		1	R.DAIKLDSR.K	DAIKLDSR	DAIK(1.00)LDSR	916.49779	0	247	8	4	K	VTPSDFGGKKYPDWKKRDAIKLDSRKNPLISKESFGGTQVE	250	1	1							REV_Cas9		1	R.LKSSR.L	LKSSR	LK(1.00)SSR	589.354754	0	1149
20190410_QExHFX1_RSLC1_Beveridge_Clausen_IMP_DSS_JRmethod_R2	9957	20190410_QExHFX1_RSLC1_Beveridge_Clausen_IMP_DSS_JRmethod_R2.mgf	1019	C:\2018_Peptideproject\Data\20190410\20190410_QExHFX1_RSLC1_Beveridge_Clausen_IMP_DSS_JRmethod_R2.mgf	2977.48626	-1	1938.031271	3	647.0177	834045.0625	1938.025081	647.015637	false	1	1	BS3	138.06807	0	REV_CRP_HUMAN	sp|CRP_HUMAN|	1	K.EPFVFKR.A	EPFVFKR	EPFVFK(1.00)R	921.507233	0	194	7	6	K	PTLPKALSVYSTDSKEPFVFKRASMDTQGFAHSLSTLVLFC	199	1	1							RETBP_HUMAN	sp|RETBP_HUMAN|	0	R.VKENFDK.A	VKENFDK	VK(1.00)ENFDK	878.449777	0	29
20190410_QExHFX1_RSLC1_Beveridge_Clausen_IMP_DSS_JRmethod_R2	10014	20190410_QExHFX1_RSLC1_Beveridge_Clausen_IMP_DSS_JRmethod_R2.mgf	1051	C:\2018_Peptideproject\Data\20190410\20190410_QExHFX1_RSLC1_Beveridge_Clausen_IMP_DSS_JRmethod_R2.mgf	2988.16446	-1	1502.8337	3	501.951843	6003849.5	1502.835112	501.952314	false	1	1	BS3	138.06807	0	Cas9		0	R.ERMKR.I	ERMKR	ERMK(1.00)R	734.385738	0	783	5	4	K	EMARENQTTQKGQKNSRERMKRIEEGIKELGSQILKEHPVE	786	1	1							REV_Cas9		1	K.QVTKR.V	QVTKR	QVTK(1.00)R	630.381304	0	807
20190410_QExHFX1_RSLC1_Beveridge_Clausen_IMP_DSS_JRmethod_R2	9969	20190410_QExHFX1_RSLC1_Beveridge_Clausen_IMP_DSS_JRmethod_R2.mgf	1025	C:\2018_Peptideproject\Data\20190410\20190410_QExHFX1_RSLC1_Beveridge_Clausen_IMP_DSS_JRmethod_R2.mgf	2979.77628	-1	1680.951485	4	421.245148	1301871.125	1680.95225	421.245339	false	0	1	BS3	138.06807	0	Cas9		0	R.NSDKLIAR.K	NSDKLIAR	NSDK(1.00)LIAR	915.513774	0	1119	8	4	K	TEVQTGGFSKESILPKRNSDKLIARKKDWDPKKYGGFDSPT	1122	1	1							Cas9		0	R.DKPIR.E	DKPIR	DK(1.00)PIR	627.370405	0	1303
20190410_QExHFX1_RSLC1_Beveridge_Clausen_IMP_DSS_JRmethod_R2	10003	20190410_QExHFX1_RSLC1_Beveridge_Clausen_IMP_DSS_JRmethod_R2.mgf	1045	C:\2018_Peptideproject\Data\20190410\20190410_QExHFX1_RSLC1_Beveridge_Clausen_IMP_DSS_JRmethod_R2.mgf	2985.96696	-1	1792.993796	3	598.671875	394927.8125	1792.987574	598.669801	false	1	1	BS3	138.06807	0	REV_Cas9		1	K.KYPDWKK.R	KYPDWKK	K(0.44)YPDWK(0.56)K	963.517798	0	239	7	6	K	VLVSYAVTPSDFGGKKYPDWKKRDAIKLDSRKNPLISKESF	244	1	1							REV_CTRB_BOVIN	sp|CTRB_BOVIN|	1	K.NFKVGK.I	NFKVGK	NFK(1.00)VGK	691.401705	0	156
20190410_QExHFX1_RSLC1_Beveridge_Clausen_IMP_DSS_JRmethod_R2	10022	20190410_QExHFX1_RSLC1_Beveridge_Clausen_IMP_DSS_JRmethod_R2.mgf	1056	C:\2018_Peptideproject\Data\20190410\20190410_QExHFX1_RSLC1_Beveridge_Clausen_IMP_DSS_JRmethod_R2.mgf	2989.59	-1	1622.835715	3	541.952515	686548.5	1622.833779	541.951869	false	1	1				REV_Cas9		1	R.Kbs3ohRMGNELEFLSK.Y	KRMGNELEFLSK	Kbs3ohRMGNELEFLSK	1622.833779	0	157	12					1	1	Kbs3oh	1	156.0786347
20190410_QExHFX1_RSLC1_Beveridge_Clausen_IMP_DSS_JRmethod_R2	9838	20190410_QExHFX1_RSLC1_Beveridge_Clausen_IMP_DSS_JRmethod_R2.mgf	973	C:\2018_Peptideproject\Data\20190410\20190410_QExHFX1_RSLC1_Beveridge_Clausen_IMP_DSS_JRmethod_R2.mgf	2949.79944	-1	2082.168312	3	695.06338	601008.9375	2082.172454	695.064761	false	0	1	BS3	138.06807	0	CAH1_HUMAN	sp|CAH1_HUMAN|	0	K.TKbs3ohGKR.A	TKGKR	TKbs3ohGK(1.00)R	744.449374	0	169	5	4	K	EANPKLQKVLDALQAIKTKGKRAPFTNFDPSTLLPSSLDFW	172	1	1	Kbs3oh	2	156.0786347				Cas9		0	R.KKDWDPKbs3ohK.Y	KKDWDPKK	K(0.44)K(0.56)DWDPKbs3ohK	1199.65501	0	1127
20190410_QExHFX1_RSLC1_Beveridge_Clausen_IMP_DSS_JRmethod_R2	9937	20190410_QExHFX1_RSLC1_Beveridge_Clausen_IMP_DSS_JRmethod_R2.mgf	1008	C:\2018_Peptideproject\Data\20190410\20190410_QExHFX1_RSLC1_Beveridge_Clausen_IMP_DSS_JRmethod_R2.mgf	2973.50316	-1	2132.13735	3	711.719727	2806227.75	2132.13782	711.719883	false	1	1	BS3	138.06807	0	REV_Cas9		1	K.VDDFLHAYKTR.L	VDDFLHAYKTR	VDDFLHAYK(1.00)TR	1363.688445	0	723	11	9	K	GTRRRKYLKQMKVDDFLHAYKTRLEEIMREDEFLTLTLVID	731	1	1							REV_Cas9		1	K.QVTKR.V	QVTKR	QVTK(1.00)R	630.381304	0	807
20190410_QExHFX1_RSLC1_Beveridge_Clausen_IMP_DSS_JRmethod_R2	10025	20190410_QExHFX1_RSLC1_Beveridge_Clausen_IMP_DSS_JRmethod_R2.mgf	1058	C:\2018_Peptideproject\Data\20190410\20190410_QExHFX1_RSLC1_Beveridge_Clausen_IMP_DSS_JRmethod_R2.mgf	2990.08998	-1	1621.829916	3	541.617249	970425.4375	1621.83247	541.6181	false	0	1	BS3	138.06807	0	CTRB_BOVIN	sp|CTRB_BOVIN|	0	R.KYWGSR.V	KYWGSR	K(1.00)YWGSR	795.402768	0	170	6	1	K	KTPDKLQQATLPIVSNTDCRKYWGSRVTDVMICAGASGVSS	170	1	1							Cas9		0	K.GQKNSR.E	GQKNSR	GQK(1.00)NSR	688.361631	0	777
20190410_QExHFX1_RSLC1_Beveridge_Clausen_IMP_DSS_JRmethod_R2	10000	20190410_QExHFX1_RSLC1_Beveridge_Clausen_IMP_DSS_JRmethod_R2.mgf	1043	C:\2018_Peptideproject\Data\20190410\20190410_QExHFX1_RSLC1_Beveridge_Clausen_IMP_DSS_JRmethod_R2.mgf	2985.56562	-1	1680.953024	3	561.324951	1149558	1680.95225	561.324693	false	0	1	BS3	138.06807	0	Cas9		0	R.NSDKLIAR.K	NSDKLIAR	NSDK(1.00)LIAR	915.513774	0	1119	8	4	K	TEVQTGGFSKESILPKRNSDKLIARKKDWDPKKYGGFDSPT	1122	1	1							Cas9		0	R.DKPIR.E	DKPIR	DK(1.00)PIR	627.370405	0	1303
20190410_QExHFX1_RSLC1_Beveridge_Clausen_IMP_DSS_JRmethod_R2	9851	20190410_QExHFX1_RSLC1_Beveridge_Clausen_IMP_DSS_JRmethod_R2.mgf	978	C:\2018_Peptideproject\Data\20190410\20190410_QExHFX1_RSLC1_Beveridge_Clausen_IMP_DSS_JRmethod_R2.mgf	2952.74388	-1	2082.168872	4	521.549494	669280.25	2082.172454	521.55039	false	0	1	BS3	138.06807	0	Cas9		0	R.KKDWDPKbs3ohK.Y	KKDWDPKK	K(0.35)K(0.65)DWDPKbs3ohK	1199.65501	0	1127	8	2	K	GFSKESILPKRNSDKLIARKKDWDPKKYGGFDSPTVAYSVL	1128	1	1	Kbs3oh	7	156.0786347				CAH1_HUMAN	sp|CAH1_HUMAN|	0	K.TKbs3ohGKR.A	TKGKR	TKbs3ohGK(1.00)R	744.449374	0	169
20190410_QExHFX1_RSLC1_Beveridge_Clausen_IMP_DSS_JRmethod_R2	9979	20190410_QExHFX1_RSLC1_Beveridge_Clausen_IMP_DSS_JRmethod_R2.mgf	1033	C:\2018_Peptideproject\Data\20190410\20190410_QExHFX1_RSLC1_Beveridge_Clausen_IMP_DSS_JRmethod_R2.mgf	2981.03502	-1	1949.027121	3	650.682983	1017145.375	1949.0258	650.682543	false	1	1	BS3	138.06807	0	Cas9		0	R.DKQSGK.T	DKQSGK	DK(1.00)QSGK	661.339499	0	676	6	2	K	RRRYTGWGRLSRKLINGIRDKQSGKTILDFLKSDGFANRNF	677	1	1							REV_Cas9		1	R.QWYKbs3ohNKK.M	QWYKNKK	QWYKbs3ohNK(1.00)K	1149.618231	0	485
20190410_QExHFX1_RSLC1_Beveridge_Clausen_IMP_DSS_JRmethod_R2	9979	20190410_QExHFX1_RSLC1_Beveridge_Clausen_IMP_DSS_JRmethod_R2.mgf	1033	C:\2018_Peptideproject\Data\20190410\20190410_QExHFX1_RSLC1_Beveridge_Clausen_IMP_DSS_JRmethod_R2.mgf	2981.03502	-1	1949.027121	3	650.682983	1017145.375	1949.0258	650.682543	false	1	1	BS3	138.06807	0	Cas9		0	R.DKQSGK.T	DKQSGK	DK(1.00)QSGK	661.339499	0	676	6	2	K	RRRYTGWGRLSRKLINGIRDKQSGKTILDFLKSDGFANRNF	677	1	1							REV_Cas9		1	R.QWYKNKbs3ohK.M	QWYKNKK	QWYK(1.00)NKbs3ohK	1149.618231	0	485
20190410_QExHFX1_RSLC1_Beveridge_Clausen_IMP_DSS_JRmethod_R2	9997	20190410_QExHFX1_RSLC1_Beveridge_Clausen_IMP_DSS_JRmethod_R2.mgf	1041	C:\2018_Peptideproject\Data\20190410\20190410_QExHFX1_RSLC1_Beveridge_Clausen_IMP_DSS_JRmethod_R2.mgf	2985.04926	-1	2112.124947	4	529.038513	2757561.25	2112.12487	529.038494	false	1	1	BS3	138.06807	0	K1C15_SHEEP	sp|K1C15_SHEEP|	0	K.KNHEEEMK.E	KNHEEEMK	K(1.00)NHEEEMK	1059.465504	0	240	8	1	K	TKTDLEMQIESLNEELAYLKKNHEEEMKEFSNQLAGQVNVE	240	1	1							REV_Cas9		1	K.SLTIKVVR.E	SLTIKVVR	SLTIK(1.00)VVR	914.591296	0	410
20190410_QExHFX1_RSLC1_Beveridge_Clausen_IMP_DSS_JRmethod_R2	9993	20190410_QExHFX1_RSLC1_Beveridge_Clausen_IMP_DSS_JRmethod_R2.mgf	1039	C:\2018_Peptideproject\Data\20190410\20190410_QExHFX1_RSLC1_Beveridge_Clausen_IMP_DSS_JRmethod_R2.mgf	2984.2194	-1	1950.034018	3	651.018616	3890369.5	1950.039034	651.020288	false	0	1	BS3	138.06807	0	Cas9		0	K.QLKRR.R	QLKRR	QLK(1.00)RR	699.450387	0	654	5	3	K	IEERLKTYAHLFDDKVMKQLKRRRYTGWGRLSRKLINGIRD	656	1	1							OVAL_CHICK	sp|OVAL_CHICK|	0	R.VASMASEKMK.I	VASMASEKMK	VASMASEK(1.00)MK	1112.520577	0	220
20190410_QExHFX1_RSLC1_Beveridge_Clausen_IMP_DSS_JRmethod_R2	10060	20190410_QExHFX1_RSLC1_Beveridge_Clausen_IMP_DSS_JRmethod_R2.mgf	1076	C:\2018_Peptideproject\Data\20190410\20190410_QExHFX1_RSLC1_Beveridge_Clausen_IMP_DSS_JRmethod_R2.mgf	2997.10602	-1	1633.900961	3	545.64093	651197.75	1633.90075	545.64086	false	0	1	BS3	138.06807	0	Cas9		0	R.ERMKR.I	ERMKR	ERMK(1.00)R	734.385738	0	783	5	4	K	EMARENQTTQKGQKNSRERMKRIEEGIKELGSQILKEHPVE	786	1	1							Cas9		0	K.VMKQLK.R	VMKQLK	VMK(1.00)QLK	761.446942	0	651
20190410_QExHFX1_RSLC1_Beveridge_Clausen_IMP_DSS_JRmethod_R2	10016	20190410_QExHFX1_RSLC1_Beveridge_Clausen_IMP_DSS_JRmethod_R2.mgf	1052	C:\2018_Peptideproject\Data\20190410\20190410_QExHFX1_RSLC1_Beveridge_Clausen_IMP_DSS_JRmethod_R2.mgf	2988.6054	-1	2085.109457	3	696.043762	664697.75	2085.102738	696.041523	false	1	1	BS3	138.06807	0	REV_Cas9		1	K.KMVVEESPVNDK.S	KMVVEESPVNDK	K(1.00)MVVEESPVNDK	1389.680976	0	491	12	1	K	DKRFQTIKLANLLRQWYKNKKMVVEESPVNDKSRGKNDRST	491	1	1							Cas9		0	K.VPSKK.F	VPSKK	VPSK(1.00)K	557.353692	0	31
20190410_QExHFX1_RSLC1_Beveridge_Clausen_IMP_DSS_JRmethod_R2	10028	20190410_QExHFX1_RSLC1_Beveridge_Clausen_IMP_DSS_JRmethod_R2.mgf	1060	C:\2018_Peptideproject\Data\20190410\20190410_QExHFX1_RSLC1_Beveridge_Clausen_IMP_DSS_JRmethod_R2.mgf	2990.60622	-1	2059.092919	4	515.780506	1382645	2059.084404	515.778378	false	1	1	BS3	138.06807	0	REV_Cas9		1	K.QRDIGNIKR.L	QRDIGNIKR	QRDIGNIK(1.00)R	1098.625785	0	696	9	8	K	DKSLFDLIKTGSKQRDIGNIKRLSRLGWGTRRRKYLKQMKV	703	1	1							Cas9		0	-.GAASMDKK.Y	GAASMDKK	GAASMDK(1.00)K	822.390549	0	1
20190410_QExHFX1_RSLC1_Beveridge_Clausen_IMP_DSS_JRmethod_R2	10056	20190410_QExHFX1_RSLC1_Beveridge_Clausen_IMP_DSS_JRmethod_R2.mgf	1075	C:\2018_Peptideproject\Data\20190410\20190410_QExHFX1_RSLC1_Beveridge_Clausen_IMP_DSS_JRmethod_R2.mgf	2996.0349	-1	1327.832388	3	443.618073	626944	1327.82995	443.61726	false	1	1	BS3	138.06807	0	REV_CRP_HUMAN	sp|CRP_HUMAN|	1	K.KGLKR.S	KGLKR	K(0.13)GLK(0.87)R	600.407125	0	84	5	4	K	DQEQGLIISAEAGVTYKKGLKRSRVKPGDVWFEVIGSASEW	87	1	1							Cas9		0	R.LSKSR.R	LSKSR	LSK(1.00)SR	589.354754	0	220
20190410_QExHFX1_RSLC1_Beveridge_Clausen_IMP_DSS_JRmethod_R2	10056	20190410_QExHFX1_RSLC1_Beveridge_Clausen_IMP_DSS_JRmethod_R2.mgf	1075	C:\2018_Peptideproject\Data\20190410\20190410_QExHFX1_RSLC1_Beveridge_Clausen_IMP_DSS_JRmethod_R2.mgf	2996.0349	-1	1327.832388	3	443.618073	626944	1327.82995	443.61726	false	1	1	BS3	138.06807	0	REV_CRP_HUMAN	sp|CRP_HUMAN|	1	K.KGLKR.S	KGLKR	K(0.13)GLK(0.87)R	600.407125	0	84	5	4	K	DQEQGLIISAEAGVTYKKGLKRSRVKPGDVWFEVIGSASEW	87	1	1							REV_Cas9		1	R.LKSSR.L	LKSSR	LK(1.00)SSR	589.354754	0	1149
20190410_QExHFX1_RSLC1_Beveridge_Clausen_IMP_DSS_JRmethod_R2	10048	20190410_QExHFX1_RSLC1_Beveridge_Clausen_IMP_DSS_JRmethod_R2.mgf	1072	C:\2018_Peptideproject\Data\20190410\20190410_QExHFX1_RSLC1_Beveridge_Clausen_IMP_DSS_JRmethod_R2.mgf	2994.2748	-1	1370.849264	3	457.957031	900432.3125	1370.849673	457.957168	false	1	1	BS3	138.06807	0	REV_CAH1_HUMAN	sp|CAH1_HUMAN|	1	R.KAKGK.T	KAKGK	K(0.21)AK(0.79)GK	530.354027	0	88	5	3	K	FDLSSPLLTSPDFNTFPRKAKGKTIAQLADLKVQKLPNAEG	90	1	1							Cas9		0	K.GKSKbs3ohK.L	GKSKK	GK(1.00)SKbs3ohK	702.427576	0	1156
20190410_QExHFX1_RSLC1_Beveridge_Clausen_IMP_DSS_JRmethod_R2	9999	20190410_QExHFX1_RSLC1_Beveridge_Clausen_IMP_DSS_JRmethod_R2.mgf	1042	C:\2018_Peptideproject\Data\20190410\20190410_QExHFX1_RSLC1_Beveridge_Clausen_IMP_DSS_JRmethod_R2.mgf	2985.49104	-1	2528.303343	4	633.083112	1034540.9375	2528.305689	633.083699	false	1	1	BS3	138.06807	0	REV_K1C15_SHEEP	sp|K1C15_SHEEP|	1	R.AKVELYSAR.L	AKVELYSAR	AK(1.00)VELYSAR	1035.57129	0	332	9	2	K	QQYWRDKIVELDANAEELRAKVELYSARLDNLNQMTKIENG	333	1	1							REV_AMYS_HUMAN	sp|AMYS_HUMAN|	1	K.NLYSKMEGNKR.W	NLYSKMEGNKR	NLYSK(0.49)MEGNK(0.51)R	1354.666329	0	219
20190410_QExHFX1_RSLC1_Beveridge_Clausen_IMP_DSS_JRmethod_R2	10067	20190410_QExHFX1_RSLC1_Beveridge_Clausen_IMP_DSS_JRmethod_R2.mgf	1080	C:\2018_Peptideproject\Data\20190410\20190410_QExHFX1_RSLC1_Beveridge_Clausen_IMP_DSS_JRmethod_R2.mgf	2998.45002	-1	1587.846274	3	530.289368	1788522.75	1587.840262	530.287364	false	1	1				REV_Cas9		1	K.EIGEERKbs3ohIRMR.E	EIGEERKIRMR	EIGEERKbs3ohIRMR	1587.840262	0	580	11					1	1	Kbs3oh	7	156.0786347
20190410_QExHFX1_RSLC1_Beveridge_Clausen_IMP_DSS_JRmethod_R2	10033	20190410_QExHFX1_RSLC1_Beveridge_Clausen_IMP_DSS_JRmethod_R2.mgf	1063	C:\2018_Peptideproject\Data\20190410\20190410_QExHFX1_RSLC1_Beveridge_Clausen_IMP_DSS_JRmethod_R2.mgf	2991.4479	-1	2158.075907	3	720.365912	7320920	2158.072835	720.364888	false	0	1	BS3	138.06807	0	MYG_HUMAN	sp|MYG_HUMAN|	0	R.KDMASNYK.E	KDMASNYK	K(1.00)DMASNYK	971.438227	0	140	8	1	K	PGDFGADAQGAMNKALELFRKDMASNYKELGFQG.......	140	1	1							Cas9		0	K.FKVLGNTDR.H	FKVLGNTDR	FK(1.00)VLGNTDR	1048.566538	0	36
20190410_QExHFX1_RSLC1_Beveridge_Clausen_IMP_DSS_JRmethod_R2	10055	20190410_QExHFX1_RSLC1_Beveridge_Clausen_IMP_DSS_JRmethod_R2.mgf	1074	C:\2018_Peptideproject\Data\20190410\20190410_QExHFX1_RSLC1_Beveridge_Clausen_IMP_DSS_JRmethod_R2.mgf	2995.96074	-1	1588.847861	3	530.62323	7731662.5	1588.853263	530.625031	false	1	1	BS3	138.06807	0	REV_K1C15_SHEEP	sp|K1C15_SHEEP|	1	R.KRESSVK.V	KRESSVK	K(1.00)RESSVK	832.47666	0	3	7	1	K	..................IRKRESSVKVGDVSEEVNRIKVG	3	1	1							Cas9		0	R.SDKNR.G	SDKNR	SDK(1.00)NR	618.308532	0	864
20190410_QExHFX1_RSLC1_Beveridge_Clausen_IMP_DSS_JRmethod_R2	9921	20190410_QExHFX1_RSLC1_Beveridge_Clausen_IMP_DSS_JRmethod_R2.mgf	1000	C:\2018_Peptideproject\Data\20190410\20190410_QExHFX1_RSLC1_Beveridge_Clausen_IMP_DSS_JRmethod_R2.mgf	2970.18852	-1	2131.134482	3	711.385437	724743.3125	2131.13535	711.385727	false	1	1	BS3	138.06807	0	REV_CRP_HUMAN	sp|CRP_HUMAN|	1	K.EPFVFKR.A	EPFVFKR	EPFVFK(1.00)R	921.507233	0	194	7	6	K	PTLPKALSVYSTDSKEPFVFKRASMDTQGFAHSLSTLVLFC	199	1	1							Cas9		0	K.KDWDPKbs3ohK.Y	KDWDPKK	K(1.00)DWDPKbs3ohK	1071.560047	0	1128
20190410_QExHFX1_RSLC1_Beveridge_Clausen_IMP_DSS_JRmethod_R2	10042	20190410_QExHFX1_RSLC1_Beveridge_Clausen_IMP_DSS_JRmethod_R2.mgf	1069	C:\2018_Peptideproject\Data\20190410\20190410_QExHFX1_RSLC1_Beveridge_Clausen_IMP_DSS_JRmethod_R2.mgf	2993.00736	-1	1907.01998	3	636.680603	626848.5625	1907.025139	636.682323	false	0	1	BS3	138.06807	0	Cas9		0	K.KLVDSTDK.A	KLVDSTDK	K(1.00)LVDSTDK	904.486556	0	145	8	1	K	NIVDEVAYHEKYPTIYHLRKKLVDSTDKADLRLIYLALAHM	145	1	1							Cas9		0	R.KFDNLTK.A	KFDNLTK	K(1.00)FDNLTK	864.470512	0	900
20190410_QExHFX1_RSLC1_Beveridge_Clausen_IMP_DSS_JRmethod_R2	10017	20190410_QExHFX1_RSLC1_Beveridge_Clausen_IMP_DSS_JRmethod_R2.mgf	1053	C:\2018_Peptideproject\Data\20190410\20190410_QExHFX1_RSLC1_Beveridge_Clausen_IMP_DSS_JRmethod_R2.mgf	2988.68064	-1	2187.161812	4	547.797729	604827	2187.161565	547.797668	false	0	1	BS3	138.06807	0	Cas9		0	R.KKbs3ohDWDPK.K	KKDWDPK	K(1.00)Kbs3ohDWDPK	1071.560047	0	1127	7	1	K	GGFSKESILPKRNSDKLIARKKDWDPKKYGGFDSPTVAYSV	1127	1	1	Kbs3oh	2	156.0786347				OVAL_CHICK	sp|OVAL_CHICK|	0	K.GLWEKAFK.D	GLWEKAFK	GLWEK(1.00)AFK	977.533448	0	183
20190410_QExHFX1_RSLC1_Beveridge_Clausen_IMP_DSS_JRmethod_R2	10076	20190410_QExHFX1_RSLC1_Beveridge_Clausen_IMP_DSS_JRmethod_R2.mgf	1085	C:\2018_Peptideproject\Data\20190410\20190410_QExHFX1_RSLC1_Beveridge_Clausen_IMP_DSS_JRmethod_R2.mgf	3000.04494	-1	1484.772008	3	495.931279	5785381	1484.777581	495.933137	false	1	1	BS3	138.06807	0	REV_MYG_HUMAN	sp|MYG_HUMAN|	1	K.HKFDK.F	HKFDK	HK(1.00)FDK	673.354755	0	107	5	2	K	AGKKHLDESKAMEDEKSLKHKFDKFELTEPHKGFRLILVEQ	108	1	1							REV_MYG_HUMAN	sp|MYG_HUMAN|	1	K.HKFDK.F	HKFDK	HK(1.00)FDK	673.354755	0	107
20190410_QExHFX1_RSLC1_Beveridge_Clausen_IMP_DSS_JRmethod_R2	10072	20190410_QExHFX1_RSLC1_Beveridge_Clausen_IMP_DSS_JRmethod_R2.mgf	1082	C:\2018_Peptideproject\Data\20190410\20190410_QExHFX1_RSLC1_Beveridge_Clausen_IMP_DSS_JRmethod_R2.mgf	2999.5398	-1	1606.850058	3	536.623962	1363570.875	1606.850094	536.623975	false	1	1	BS3	138.06807	0	REV_Cas9		1	R.KQIFGK.A	KQIFGK	K(1.00)QIFGK	719.433006	0	450	6	1	K	RMSDLIQAVKHTIRQTEVLRKQIFGKADLESLGRGEKATLN	450	1	1							REV_AMYS_HUMAN	sp|AMYS_HUMAN|	1	K.MEGNKR.W	MEGNKR	MEGNK(1.00)R	749.349018	0	224
20190410_QExHFX1_RSLC1_Beveridge_Clausen_IMP_DSS_JRmethod_R2	10077	20190410_QExHFX1_RSLC1_Beveridge_Clausen_IMP_DSS_JRmethod_R2.mgf	1086	C:\2018_Peptideproject\Data\20190410\20190410_QExHFX1_RSLC1_Beveridge_Clausen_IMP_DSS_JRmethod_R2.mgf	3000.1563	-1	1532.783438	3	511.935089	717201.375	1532.786824	511.936218	false	1	1	BS3	138.06807	0	Cas9		0	R.EKIEK.I	EKIEK	EK(1.00)IEK	645.369736	0	442	5	2	K	LHAILRRQEDFYPFLKDNREKIEKILTFRIPYYVGPLARGN	443	1	1							REV_AMYS_HUMAN	sp|AMYS_HUMAN|	1	K.MEGNKR.W	MEGNKR	MEGNK(1.00)R	749.349018	0	224
20190410_QExHFX1_RSLC1_Beveridge_Clausen_IMP_DSS_JRmethod_R2	10098	20190410_QExHFX1_RSLC1_Beveridge_Clausen_IMP_DSS_JRmethod_R2.mgf	1094	C:\2018_Peptideproject\Data\20190410\20190410_QExHFX1_RSLC1_Beveridge_Clausen_IMP_DSS_JRmethod_R2.mgf	3005.0955	-1	1510.872214	3	504.631348	712121.9375	1510.873213	504.631681	false	1	1	BS3	138.06807	0	Cas9		0	K.QLKRR.R	QLKRR	QLK(1.00)RR	699.450387	0	654	5	3	K	IEERLKTYAHLFDDKVMKQLKRRRYTGWGRLSRKLINGIRD	656	1	1							REV_MYG_HUMAN	sp|MYG_HUMAN|	1	K.HKFDK.F	HKFDK	HK(1.00)FDK	673.354755	0	107
20190410_QExHFX1_RSLC1_Beveridge_Clausen_IMP_DSS_JRmethod_R2	10084	20190410_QExHFX1_RSLC1_Beveridge_Clausen_IMP_DSS_JRmethod_R2.mgf	1090	C:\2018_Peptideproject\Data\20190410\20190410_QExHFX1_RSLC1_Beveridge_Clausen_IMP_DSS_JRmethod_R2.mgf	3001.4082	-1	1582.911947	3	528.644592	1041391.1875	1582.915471	528.645767	false	1	1	BS3	138.06807	0	REV_Cas9		1	R.DIGNIKR.L	DIGNIKR	DIGNIK(1.00)R	814.466096	0	698	7	6	K	DKSLFDLIKTGSKQRDIGNIKRLSRLGWGTRRRKYLKQMKV	703	1	1							REV_Cas9		1	K.QVTKR.V	QVTKR	QVTK(1.00)R	630.381304	0	807
20190410_QExHFX1_RSLC1_Beveridge_Clausen_IMP_DSS_JRmethod_R2	10018	20190410_QExHFX1_RSLC1_Beveridge_Clausen_IMP_DSS_JRmethod_R2.mgf	1054	C:\2018_Peptideproject\Data\20190410\20190410_QExHFX1_RSLC1_Beveridge_Clausen_IMP_DSS_JRmethod_R2.mgf	2988.75576	-1	2006.067587	3	669.696472	593226.5625	2006.06974	669.69719	false	1	1	BS3	138.06807	0	REV_Cas9		1	R.YARKTR.L	YARKTR	YARK(1.00)TR	793.455866	0	1300	6	4	K	FIEQLYCRIKRRNTRRRYARKTRLTAEATEGSDFLLAGILK	1303	1	1							REV_Cas9		1	R.DKHNYASLK.V	DKHNYASLK	DK(1.00)HNYASLK	1074.545803	0	71
20190410_QExHFX1_RSLC1_Beveridge_Clausen_IMP_DSS_JRmethod_R2	10050	20190410_QExHFX1_RSLC1_Beveridge_Clausen_IMP_DSS_JRmethod_R2.mgf	1073	C:\2018_Peptideproject\Data\20190410\20190410_QExHFX1_RSLC1_Beveridge_Clausen_IMP_DSS_JRmethod_R2.mgf	2994.60144	-1	1498.840353	3	500.620728	2310027	1498.839512	500.620447	false	0	1	BS3	138.06807	0	Cas9		0	K.DWDPKK.Y	DWDPKK	DWDPK(1.00)K	787.386449	0	1129	6	5	K	SILPKRNSDKLIARKKDWDPKKYGGFDSPTVAYSVLVVAKV	1133	1	1							Cas9		0	K.LKSVK.E	LKSVK	LK(1.00)SVK	573.384992	0	1161
20190410_QExHFX1_RSLC1_Beveridge_Clausen_IMP_DSS_JRmethod_R2	10024	20190410_QExHFX1_RSLC1_Beveridge_Clausen_IMP_DSS_JRmethod_R2.mgf	1057	C:\2018_Peptideproject\Data\20190410\20190410_QExHFX1_RSLC1_Beveridge_Clausen_IMP_DSS_JRmethod_R2.mgf	2990.01522	-1	2004.062277	4	502.022846	1515777.375	2004.063985	502.023273	false	1	1	BS3	138.06807	0	REV_Cas9		1	R.GKNDR.S	GKNDR	GK(1.00)NDR	588.297968	0	505	5	2	K	WYKNKKMVVEESPVNDKSRGKNDRSTLKVNDISDKDLFSQP	506	1	1							CTRB_BOVIN	sp|CTRB_BOVIN|	0	K.TKYNALKTPDK.L	TKYNALKTPDK	TK(0.34)YNALK(0.66)TPDK	1277.697946	0	144
20190410_QExHFX1_RSLC1_Beveridge_Clausen_IMP_DSS_JRmethod_R2	10109	20190410_QExHFX1_RSLC1_Beveridge_Clausen_IMP_DSS_JRmethod_R2.mgf	1098	C:\2018_Peptideproject\Data\20190410\20190410_QExHFX1_RSLC1_Beveridge_Clausen_IMP_DSS_JRmethod_R2.mgf	3007.71528	-1	1938.030173	3	647.017334	404443.875	1938.025081	647.015637	false	1	1	BS3	138.06807	0	REV_CRP_HUMAN	sp|CRP_HUMAN|	1	K.EPFVFKR.A	EPFVFKR	EPFVFK(1.00)R	921.507233	0	194	7	6	K	PTLPKALSVYSTDSKEPFVFKRASMDTQGFAHSLSTLVLFC	199	1	1							RETBP_HUMAN	sp|RETBP_HUMAN|	0	R.VKENFDK.A	VKENFDK	VK(1.00)ENFDK	878.449777	0	29
20190410_QExHFX1_RSLC1_Beveridge_Clausen_IMP_DSS_JRmethod_R2	10101	20190410_QExHFX1_RSLC1_Beveridge_Clausen_IMP_DSS_JRmethod_R2.mgf	1095	C:\2018_Peptideproject\Data\20190410\20190410_QExHFX1_RSLC1_Beveridge_Clausen_IMP_DSS_JRmethod_R2.mgf	3005.86344	-1	2008.088156	3	670.369995	1279697.125	2008.08155	670.367793	false	1	1	BS3	138.06807	0	K1C15_SHEEP	sp|K1C15_SHEEP|	0	K.MLLDIKTR.L	MLLDIKTR	MLLDIK(1.00)TR	1004.568847	0	389	8	6	K	SELRSEMEAQNQEYKMLLDIKTRLEQEIATYHSLLEGQDAR	394	1	1							REV_Cas9		1	R.QWYKNK.K	QWYKNK	QWYK(1.00)NK	865.444633	0	485
20190410_QExHFX1_RSLC1_Beveridge_Clausen_IMP_DSS_JRmethod_R2	10095	20190410_QExHFX1_RSLC1_Beveridge_Clausen_IMP_DSS_JRmethod_R2.mgf	1093	C:\2018_Peptideproject\Data\20190410\20190410_QExHFX1_RSLC1_Beveridge_Clausen_IMP_DSS_JRmethod_R2.mgf	3004.3332	-1	2229.19355	4	558.305664	825376.5625	2229.192616	558.305431	false	0	1	BS3	138.06807	0	Cas9		0	K.SDNVPSEEVVKK.M	SDNVPSEEVVKK	SDNVPSEEVVK(1.00)K	1329.677604	0	871	12	11	K	LTRSDKNRGKSDNVPSEEVVKKMKNYWRQLLNAKLITQRKF	881	1	1							Cas9		0	K.VMKQLK.R	VMKQLK	VMK(1.00)QLK	761.446942	0	651
20190410_QExHFX1_RSLC1_Beveridge_Clausen_IMP_DSS_JRmethod_R2	10063	20190410_QExHFX1_RSLC1_Beveridge_Clausen_IMP_DSS_JRmethod_R2.mgf	1077	C:\2018_Peptideproject\Data\20190410\20190410_QExHFX1_RSLC1_Beveridge_Clausen_IMP_DSS_JRmethod_R2.mgf	2997.86808	-1	2213.19822	4	554.306831	1017100.125	2213.20154	554.307661	false	1	1	BS3	138.06807	0	Cas9		0	K.SDNVPSEEVVKK.M	SDNVPSEEVVKK	SDNVPSEEVVK(1.00)K	1329.677604	0	871	12	11	K	LTRSDKNRGKSDNVPSEEVVKKMKNYWRQLLNAKLITQRKF	881	1	1							REV_Cas9		1	R.RLKSSR.L	RLKSSR	RLK(1.00)SSR	745.455865	0	1148
20190410_QExHFX1_RSLC1_Beveridge_Clausen_IMP_DSS_JRmethod_R2	10123	20190410_QExHFX1_RSLC1_Beveridge_Clausen_IMP_DSS_JRmethod_R2.mgf	1107	C:\2018_Peptideproject\Data\20190410\20190410_QExHFX1_RSLC1_Beveridge_Clausen_IMP_DSS_JRmethod_R2.mgf	3010.13916	-1	1554.855429	3	519.292419	954157.125	1554.861704	519.294511	false	0	1	BS3	138.06807	0	Cas9		0	R.DKPIR.E	DKPIR	DK(1.00)PIR	627.370405	0	1303	5	2	K	VILADANLDKVLSAYNKHRDKPIREQAENIIHLFTLTNLGA	1304	1	1							MYG_HUMAN	sp|MYG_HUMAN|	0	K.ASEDLKK.H	ASEDLKK	ASEDLK(1.00)K	789.423228	0	57
20190410_QExHFX1_RSLC1_Beveridge_Clausen_IMP_DSS_JRmethod_R2	10090	20190410_QExHFX1_RSLC1_Beveridge_Clausen_IMP_DSS_JRmethod_R2.mgf	1092	C:\2018_Peptideproject\Data\20190410\20190410_QExHFX1_RSLC1_Beveridge_Clausen_IMP_DSS_JRmethod_R2.mgf	3002.93142	-1	2814.403267	4	704.608093	511501.90625	2814.401699	704.607701	false	1	1	BS3	138.06807	0	REV_Cas9		1	K.IRENKDLFPYFDER.R	IRENKDLFPYFDER	IRENK(1.00)DLFPYFDER	1840.910793	0	930	14	5	K	LPGVYYPRIFTLKIEKIRENKDLFPYFDERRQLIAHLEGLH	934	1	1							REV_Cas9		1	K.YPDWKK.R	YPDWKK	YPDWK(1.00)K	835.422835	0	240
20190410_QExHFX1_RSLC1_Beveridge_Clausen_IMP_DSS_JRmethod_R2	10021	20190410_QExHFX1_RSLC1_Beveridge_Clausen_IMP_DSS_JRmethod_R2.mgf	1055	C:\2018_Peptideproject\Data\20190410\20190410_QExHFX1_RSLC1_Beveridge_Clausen_IMP_DSS_JRmethod_R2.mgf	2989.51554	-1	2060.095602	3	687.705811	1160874.125	2060.101433	687.707754	false	1	1	BS3	138.06807	0	Cas9		0	R.NSDKLIARK.K	NSDKLIARK	NSDK(1.00)LIARK	1043.608737	0	1119	9	4	K	TEVQTGGFSKESILPKRNSDKLIARKKDWDPKKYGGFDSPT	1122	1	1							REV_RETBP_HUMAN	sp|RETBP_HUMAN|	1	K.ADFNKER.V	ADFNKER	ADFNK(1.00)ER	878.424625	0	167
20190410_QExHFX1_RSLC1_Beveridge_Clausen_IMP_DSS_JRmethod_R2	10112	20190410_QExHFX1_RSLC1_Beveridge_Clausen_IMP_DSS_JRmethod_R2.mgf	1100	C:\2018_Peptideproject\Data\20190410\20190410_QExHFX1_RSLC1_Beveridge_Clausen_IMP_DSS_JRmethod_R2.mgf	3008.26716	-1	1945.056459	4	487.271391	688939.5625	1945.052709	487.270454	false	1	1	BS3	138.06807	0	REV_Cas9		1	K.RDAIKLDSR.K	RDAIKLDSR	RDAIK(1.00)LDSR	1072.598901	0	246	9	5	K	VTPSDFGGKKYPDWKKRDAIKLDSRKNPLISKESFGGTQVE	250	1	1							Cas9		0	R.ERMKR.I	ERMKR	ERMK(1.00)R	734.385738	0	783
20190410_QExHFX1_RSLC1_Beveridge_Clausen_IMP_DSS_JRmethod_R2	10121	20190410_QExHFX1_RSLC1_Beveridge_Clausen_IMP_DSS_JRmethod_R2.mgf	1105	C:\2018_Peptideproject\Data\20190410\20190410_QExHFX1_RSLC1_Beveridge_Clausen_IMP_DSS_JRmethod_R2.mgf	3009.94872	-1	1680.951607	4	421.245178	1489676.75	1680.95225	421.245339	false	0	1	BS3	138.06807	0	Cas9		0	R.NSDKLIAR.K	NSDKLIAR	NSDK(1.00)LIAR	915.513774	0	1119	8	4	K	TEVQTGGFSKESILPKRNSDKLIARKKDWDPKKYGGFDSPT	1122	1	1							Cas9		0	R.DKPIR.E	DKPIR	DK(1.00)PIR	627.370405	0	1303
20190410_QExHFX1_RSLC1_Beveridge_Clausen_IMP_DSS_JRmethod_R2	10127	20190410_QExHFX1_RSLC1_Beveridge_Clausen_IMP_DSS_JRmethod_R2.mgf	1109	C:\2018_Peptideproject\Data\20190410\20190410_QExHFX1_RSLC1_Beveridge_Clausen_IMP_DSS_JRmethod_R2.mgf	3010.85382	-1	1704.942953	3	569.321594	947868.0625	1704.94504	569.32229	false	1	1	BS3	138.06807	0	REV_CRP_HUMAN	sp|CRP_HUMAN|	1	K.EPFVFKR.A	EPFVFKR	EPFVFK(1.00)R	921.507233	0	194	7	6	K	PTLPKALSVYSTDSKEPFVFKRASMDTQGFAHSLSTLVLFC	199	1	1							Cas9		0	R.EKIEK.I	EKIEK	EK(1.00)IEK	645.369736	0	442
20190410_QExHFX1_RSLC1_Beveridge_Clausen_IMP_DSS_JRmethod_R2	10119	20190410_QExHFX1_RSLC1_Beveridge_Clausen_IMP_DSS_JRmethod_R2.mgf	1104	C:\2018_Peptideproject\Data\20190410\20190410_QExHFX1_RSLC1_Beveridge_Clausen_IMP_DSS_JRmethod_R2.mgf	3009.62214	-1	2171.065024	3	724.695618	722210.5625	2171.056852	724.692894	false	1	1	BS3	138.06807	0	MYG_HUMAN	sp|MYG_HUMAN|	0	R.KDMASNYK.E	KDMASNYK	K(1.00)DMASNYK	971.438227	0	140	8	1	K	PGDFGADAQGAMNKALELFRKDMASNYKELGFQG.......	140	1	1							REV_Cas9		1	K.EKYEPLQR.Q	EKYEPLQR	EK(1.00)YEPLQR	1061.550555	0	1021
20190410_QExHFX1_RSLC1_Beveridge_Clausen_IMP_DSS_JRmethod_R2	10128	20190410_QExHFX1_RSLC1_Beveridge_Clausen_IMP_DSS_JRmethod_R2.mgf	1110	C:\2018_Peptideproject\Data\20190410\20190410_QExHFX1_RSLC1_Beveridge_Clausen_IMP_DSS_JRmethod_R2.mgf	3010.96974	-1	1540.850846	3	514.624225	639222.25	1540.850077	514.623969	false	0	1	BS3	138.06807	0	Cas9		0	K.DWDPKK.Y	DWDPKK	DWDPK(1.00)K	787.386449	0	1129	6	5	K	SILPKRNSDKLIARKKDWDPKKYGGFDSPTVAYSVLVVAKV	1133	1	1							Cas9		0	K.IIKDK.D	IIKDK	IIK(1.00)DK	615.395557	0	604
20190410_QExHFX1_RSLC1_Beveridge_Clausen_IMP_DSS_JRmethod_R2	10116	20190410_QExHFX1_RSLC1_Beveridge_Clausen_IMP_DSS_JRmethod_R2.mgf	1103	C:\2018_Peptideproject\Data\20190410\20190410_QExHFX1_RSLC1_Beveridge_Clausen_IMP_DSS_JRmethod_R2.mgf	3008.8593	-1	1462.851033	3	488.624288	832189.3125	1462.854769	488.625533	false	1	1	BS3	138.06807	0	REV_Cas9		1	R.KQIFGK.A	KQIFGK	K(1.00)QIFGK	719.433006	0	450	6	1	K	RMSDLIQAVKHTIRQTEVLRKQIFGKADLESLGRGEKATLN	450	1	1							REV_Cas9		1	K.KFSPK.V	KFSPK	K(1.00)FSPK	605.353692	0	1338
20190410_QExHFX1_RSLC1_Beveridge_Clausen_IMP_DSS_JRmethod_R2	10125	20190410_QExHFX1_RSLC1_Beveridge_Clausen_IMP_DSS_JRmethod_R2.mgf	1108	C:\2018_Peptideproject\Data\20190410\20190410_QExHFX1_RSLC1_Beveridge_Clausen_IMP_DSS_JRmethod_R2.mgf	3010.52718	-1	2229.188925	3	744.070251	17814194	2229.192616	744.071482	false	0	1	BS3	138.06807	0	Cas9		0	K.SDNVPSEEVVKK.M	SDNVPSEEVVKK	SDNVPSEEVVK(1.00)K	1329.677604	0	871	12	11	K	LTRSDKNRGKSDNVPSEEVVKKMKNYWRQLLNAKLITQRKF	881	1	1							Cas9		0	K.VMKQLK.R	VMKQLK	VMK(1.00)QLK	761.446942	0	651
20190410_QExHFX1_RSLC1_Beveridge_Clausen_IMP_DSS_JRmethod_R2	10064	20190410_QExHFX1_RSLC1_Beveridge_Clausen_IMP_DSS_JRmethod_R2.mgf	1078	C:\2018_Peptideproject\Data\20190410\20190410_QExHFX1_RSLC1_Beveridge_Clausen_IMP_DSS_JRmethod_R2.mgf	2997.9435	-1	2213.19822	3	738.740016	647494.375	2213.20154	738.741123	false	0	1	BS3	138.06807	0	Cas9		0	K.SDNVPSEEVVKK.M	SDNVPSEEVVKK	SDNVPSEEVVK(1.00)K	1329.677604	0	871	12	11	K	LTRSDKNRGKSDNVPSEEVVKKMKNYWRQLLNAKLITQRKF	881	1	1							Cas9		0	R.LSKSRR.L	LSKSRR	LSK(1.00)SRR	745.455865	0	220
20190410_QExHFX1_RSLC1_Beveridge_Clausen_IMP_DSS_JRmethod_R2	10064	20190410_QExHFX1_RSLC1_Beveridge_Clausen_IMP_DSS_JRmethod_R2.mgf	1078	C:\2018_Peptideproject\Data\20190410\20190410_QExHFX1_RSLC1_Beveridge_Clausen_IMP_DSS_JRmethod_R2.mgf	2997.9435	-1	2213.19822	3	738.740016	647494.375	2213.20154	738.741123	false	1	1	BS3	138.06807	0	Cas9		0	K.SDNVPSEEVVKK.M	SDNVPSEEVVKK	SDNVPSEEVVK(1.00)K	1329.677604	0	871	12	11	K	LTRSDKNRGKSDNVPSEEVVKKMKNYWRQLLNAKLITQRKF	881	1	1							REV_Cas9		1	R.RLKSSR.L	RLKSSR	RLK(1.00)SSR	745.455865	0	1148
20190410_QExHFX1_RSLC1_Beveridge_Clausen_IMP_DSS_JRmethod_R2	10083	20190410_QExHFX1_RSLC1_Beveridge_Clausen_IMP_DSS_JRmethod_R2.mgf	1089	C:\2018_Peptideproject\Data\20190410\20190410_QExHFX1_RSLC1_Beveridge_Clausen_IMP_DSS_JRmethod_R2.mgf	3001.29936	-1	2130.131056	4	533.54004	817343.5	2130.124855	533.53849	false	1	1	BS3	138.06807	0	Cas9		0	K.KLVDSTDK.A	KLVDSTDK	K(1.00)LVDSTDK	904.486556	0	145	8	1	K	NIVDEVAYHEKYPTIYHLRKKLVDSTDKADLRLIYLALAHM	145	1	1							REV_Cas9		1	R.EKVYFQFK.R	EKVYFQFK	EK(1.00)VYFQFK	1087.570228	0	393
20190410_QExHFX1_RSLC1_Beveridge_Clausen_IMP_DSS_JRmethod_R2	10110	20190410_QExHFX1_RSLC1_Beveridge_Clausen_IMP_DSS_JRmethod_R2.mgf	1099	C:\2018_Peptideproject\Data\20190410\20190410_QExHFX1_RSLC1_Beveridge_Clausen_IMP_DSS_JRmethod_R2.mgf	3007.82478	-1	1946.054404	3	649.692078	700813.5	1946.048611	649.690147	false	1	1	BS3	138.06807	0	REV_Cas9		1	K.KYPDWKKR.D	KYPDWKKR	K(0.11)YPDWK(0.45)K(0.45)R	1119.618909	0	239	8	7	K	LVSYAVTPSDFGGKKYPDWKKRDAIKLDSRKNPLISKESFG	245	1	1							Cas9		0	K.GQKNSR.E	GQKNSR	GQK(1.00)NSR	688.361631	0	777
20190410_QExHFX1_RSLC1_Beveridge_Clausen_IMP_DSS_JRmethod_R2	10034	20190410_QExHFX1_RSLC1_Beveridge_Clausen_IMP_DSS_JRmethod_R2.mgf	1064	C:\2018_Peptideproject\Data\20190410\20190410_QExHFX1_RSLC1_Beveridge_Clausen_IMP_DSS_JRmethod_R2.mgf	2991.5625	-1	2061.100485	3	688.040771	1072986.625	2061.104075	688.041968	false	1	1	BS3	138.06807	0	CTRB_BOVIN	sp|CTRB_BOVIN|	0	K.NPKFSILTVR.N	NPKFSILTVR	NPK(1.00)FSILTVR	1173.686987	0	91	10	3	K	QGLETEDTQVLKIGKVFKNPKFSILTVRNDITLLKLATPAQ	93	1	1							REV_AMYS_HUMAN	sp|AMYS_HUMAN|	1	K.MEGNKR.W	MEGNKR	MEGNK(1.00)R	749.349018	0	224
20190410_QExHFX1_RSLC1_Beveridge_Clausen_IMP_DSS_JRmethod_R2	10080	20190410_QExHFX1_RSLC1_Beveridge_Clausen_IMP_DSS_JRmethod_R2.mgf	1088	C:\2018_Peptideproject\Data\20190410\20190410_QExHFX1_RSLC1_Beveridge_Clausen_IMP_DSS_JRmethod_R2.mgf	3000.65154	-1	2130.13181	3	711.051213	1944370.375	2130.135436	711.052422	false	1	1	BS3	138.06807	0	Cas9		0	K.VVDELVKVMGR.H	VVDELVKVMGR	VVDELVK(1.00)VMGR	1259.690754	0	747	11	7	K	GSPAIKKGILQTVKVVDELVKVMGRHKPENIVIEMARENQT	753	1	1							REV_Cas9		1	R.ESKNQK.G	ESKNQK	ESK(1.00)NQK	732.376612	0	591
20190410_QExHFX1_RSLC1_Beveridge_Clausen_IMP_DSS_JRmethod_R2	10044	20190410_QExHFX1_RSLC1_Beveridge_Clausen_IMP_DSS_JRmethod_R2.mgf	1070	C:\2018_Peptideproject\Data\20190410\20190410_QExHFX1_RSLC1_Beveridge_Clausen_IMP_DSS_JRmethod_R2.mgf	2993.44866	-1	2332.220724	3	778.414185	1018934.5	2332.219558	778.413796	false	1	1	BS3	138.06807	0	Cas9		0	K.SDNVPSEEVVKKMK.N	SDNVPSEEVVKKMK	SDNVPSEEVVK(0.50)K(0.50)MK	1604.807967	0	871	14	12	K	TRSDKNRGKSDNVPSEEVVKKMKNYWRQLLNAKLITQRKFD	882	1	1							REV_Cas9		1	K.EVKSK.K	EVKSK	EVK(1.00)SK	589.343521	0	208
20190410_QExHFX1_RSLC1_Beveridge_Clausen_IMP_DSS_JRmethod_R2	10134	20190410_QExHFX1_RSLC1_Beveridge_Clausen_IMP_DSS_JRmethod_R2.mgf	1113	C:\2018_Peptideproject\Data\20190410\20190410_QExHFX1_RSLC1_Beveridge_Clausen_IMP_DSS_JRmethod_R2.mgf	3012.13518	-1	1901.09858	4	476.281921	1073009.375	1901.098579	476.281921	false	1	1	BS3	138.06807	0	CTRB_BOVIN	sp|CTRB_BOVIN|	0	K.NPKFSILTVR.N	NPKFSILTVR	NPK(1.00)FSILTVR	1173.686987	0	91	10	3	K	QGLETEDTQVLKIGKVFKNPKFSILTVRNDITLLKLATPAQ	93	1	1							REV_Cas9		1	K.EVKSK.K	EVKSK	EVK(1.00)SK	589.343521	0	208
20190410_QExHFX1_RSLC1_Beveridge_Clausen_IMP_DSS_JRmethod_R2	10138	20190410_QExHFX1_RSLC1_Beveridge_Clausen_IMP_DSS_JRmethod_R2.mgf	1115	C:\2018_Peptideproject\Data\20190410\20190410_QExHFX1_RSLC1_Beveridge_Clausen_IMP_DSS_JRmethod_R2.mgf	3013.01214	-1	1691.940085	3	564.987305	947795.5625	1691.934535	564.985455	false	1	1	BS3	138.06807	0	REV_Cas9		1	K.KDVKEYK.G	KDVKEYK	K(0.34)DVK(0.66)EYK	908.496728	0	177	7	4	K	GNELEFLSKYPKLIILKKDVKEYKGAELFDIPKNEFSRSEM	180	1	1							Cas9		0	R.EKIEK.I	EKIEK	EK(1.00)IEK	645.369736	0	442
20190410_QExHFX1_RSLC1_Beveridge_Clausen_IMP_DSS_JRmethod_R2	10154	20190410_QExHFX1_RSLC1_Beveridge_Clausen_IMP_DSS_JRmethod_R2.mgf	1121	C:\2018_Peptideproject\Data\20190410\20190410_QExHFX1_RSLC1_Beveridge_Clausen_IMP_DSS_JRmethod_R2.mgf	3016.90338	-1	1464.733938	3	489.251923	1063203.875	1464.734785	489.252205	false	0	1				Cas9		0	R.LEESFLVEEDKK.H	LEESFLVEEDKK	LEESFLVEEDKK	1464.734785	0	105	12					1	1
20190410_QExHFX1_RSLC1_Beveridge_Clausen_IMP_DSS_JRmethod_R2	10153	20190410_QExHFX1_RSLC1_Beveridge_Clausen_IMP_DSS_JRmethod_R2.mgf	1120	C:\2018_Peptideproject\Data\20190410\20190410_QExHFX1_RSLC1_Beveridge_Clausen_IMP_DSS_JRmethod_R2.mgf	3016.8291	-1	1633.916937	3	545.646255	606996.4375	1633.915137	545.645655	false	1	1	BS3	138.06807	0	REV_Cas9		1	K.DVKEYK.G	DVKEYK	DVK(1.00)EYK	780.401765	0	178	6	3	K	GNELEFLSKYPKLIILKKDVKEYKGAELFDIPKNEFSRSEM	180	1	1							REV_CRP_HUMAN	sp|CRP_HUMAN|	1	K.GLKRSR.V	GLKRSR	GLK(1.00)RSR	715.445301	0	85
20190410_QExHFX1_RSLC1_Beveridge_Clausen_IMP_DSS_JRmethod_R2	10156	20190410_QExHFX1_RSLC1_Beveridge_Clausen_IMP_DSS_JRmethod_R2.mgf	1122	C:\2018_Peptideproject\Data\20190410\20190410_QExHFX1_RSLC1_Beveridge_Clausen_IMP_DSS_JRmethod_R2.mgf	3017.34522	-1	1793.959494	3	598.993774	890657.375	1793.961041	598.99429	false	1	1	BS3	138.06807	0	REV_CRP_HUMAN	sp|CRP_HUMAN|	1	K.EPFVFKR.A	EPFVFKR	EPFVFK(1.00)R	921.507233	0	194	7	6	K	PTLPKALSVYSTDSKEPFVFKRASMDTQGFAHSLSTLVLFC	199	1	1							Cas9		0	R.ERMKR.I	ERMKR	ERMK(1.00)R	734.385738	0	783
20190410_QExHFX1_RSLC1_Beveridge_Clausen_IMP_DSS_JRmethod_R2	10161	20190410_QExHFX1_RSLC1_Beveridge_Clausen_IMP_DSS_JRmethod_R2.mgf	1125	C:\2018_Peptideproject\Data\20190410\20190410_QExHFX1_RSLC1_Beveridge_Clausen_IMP_DSS_JRmethod_R2.mgf	3018.30612	-1	1712.942465	3	571.988098	639299.8125	1712.946103	571.989311	false	1	1	BS3	138.06807	0	REV_Cas9		1	R.KQIFGK.A	KQIFGK	K(1.00)QIFGK	719.433006	0	450	6	1	K	RMSDLIQAVKHTIRQTEVLRKQIFGKADLESLGRGEKATLN	450	1	1							REV_MYG_HUMAN	sp|MYG_HUMAN|	1	K.KHLDESK.A	KHLDESK	K(1.00)HLDESK	855.445026	0	91
20190410_QExHFX1_RSLC1_Beveridge_Clausen_IMP_DSS_JRmethod_R2	10122	20190410_QExHFX1_RSLC1_Beveridge_Clausen_IMP_DSS_JRmethod_R2.mgf	1106	C:\2018_Peptideproject\Data\20190410\20190410_QExHFX1_RSLC1_Beveridge_Clausen_IMP_DSS_JRmethod_R2.mgf	3010.06476	-1	2169.058052	4	543.27179	773946.25	2169.05896	543.272016	false	0	1	BS3	138.06807	0	Cas9		0	K.LKGSPEDNEQK.Q	LKGSPEDNEQK	LK(1.00)GSPEDNEQK	1243.60444	0	1249	11	2	K	LALPSKYVNFLYLASHYEKLKGSPEDNEQKQLFVEQHKHYL	1250	1	1							Cas9		0	K.DWDPKK.Y	DWDPKK	DWDPK(1.00)K	787.386449	0	1129
20190410_QExHFX1_RSLC1_Beveridge_Clausen_IMP_DSS_JRmethod_R2	10129	20190410_QExHFX1_RSLC1_Beveridge_Clausen_IMP_DSS_JRmethod_R2.mgf	1111	C:\2018_Peptideproject\Data\20190410\20190410_QExHFX1_RSLC1_Beveridge_Clausen_IMP_DSS_JRmethod_R2.mgf	3011.04594	-1	2284.24189	4	572.067749	732598.6875	2284.249888	572.069748	false	1	1	BS3	138.06807	0	REV_Cas9		1	R.GKNDRSTLK.V	GKNDRSTLK	GK(1.00)NDRSTLK	1017.556701	0	505	9	2	K	WYKNKKMVVEESPVNDKSRGKNDRSTLKVNDISDKDLFSQP	506	1	1							REV_Cas9		1	K.EIGEERKIR.M	EIGEERKIR	EIGEERK(1.00)IR	1128.625116	0	580
20190410_QExHFX1_RSLC1_Beveridge_Clausen_IMP_DSS_JRmethod_R2	10143	20190410_QExHFX1_RSLC1_Beveridge_Clausen_IMP_DSS_JRmethod_R2.mgf	1117	C:\2018_Peptideproject\Data\20190410\20190410_QExHFX1_RSLC1_Beveridge_Clausen_IMP_DSS_JRmethod_R2.mgf	3014.22018	-1	2699.359085	3	900.793638	693042.875	2699.365372	900.795734	false	1	1	BS3	138.06807	0	REV_Cas9		1	K.DSLQKLADEALDFNK.S	DSLQKLADEALDFNK	DSLQK(1.00)LADEALDFNK	1705.852275	0	1101	15	5	K	DGIQALLNDLDDDYTKDSLQKLADEALDFNKSFNPTLGLSL	1105	1	1							REV_MYG_HUMAN	sp|MYG_HUMAN|	1	K.KHLDESK.A	KHLDESK	K(1.00)HLDESK	855.445026	0	91
20190410_QExHFX1_RSLC1_Beveridge_Clausen_IMP_DSS_JRmethod_R2	10151	20190410_QExHFX1_RSLC1_Beveridge_Clausen_IMP_DSS_JRmethod_R2.mgf	1119	C:\2018_Peptideproject\Data\20190410\20190410_QExHFX1_RSLC1_Beveridge_Clausen_IMP_DSS_JRmethod_R2.mgf	3016.38762	-1	1952.064657	3	651.695496	643240.3125	1952.073094	651.698308	false	1	1	BS3	138.06807	0	REV_Cas9		1	K.KNISR.H	KNISR	K(1.00)NISR	616.365653	0	1324	5	1	K	TRLTAEATEGSDFLLAGILKKNISRHDTNGLKVKKFSPKVY	1324	1	1							Cas9		0	K.QLKEDYFKK.I	QLKEDYFKK	QLK(0.55)EDYFK(0.45)K	1197.63937	0	567
20190410_QExHFX1_RSLC1_Beveridge_Clausen_IMP_DSS_JRmethod_R2	10113	20190410_QExHFX1_RSLC1_Beveridge_Clausen_IMP_DSS_JRmethod_R2.mgf	1101	C:\2018_Peptideproject\Data\20190410\20190410_QExHFX1_RSLC1_Beveridge_Clausen_IMP_DSS_JRmethod_R2.mgf	3008.34282	-1	2403.258688	3	802.093506	629921.5625	2403.256664	802.092831	false	1	1	BS3	138.06807	0	REV_Cas9		1	R.ESKNQK.G	ESKNQK	ESK(1.00)NQK	732.376612	0	591	6	3	K	LIQSGLKEIGEERKIRMRESKNQKGQTTQNREAMEIVINEK	593	1	1							Cas9		0	R.Kbs3ohMIAKSEQEIGK.A	KMIAKSEQEIGK	Kbs3ohMIAK(1.00)SEQEIGK	1532.811982	0	1024
20190410_QExHFX1_RSLC1_Beveridge_Clausen_IMP_DSS_JRmethod_R2	10178	20190410_QExHFX1_RSLC1_Beveridge_Clausen_IMP_DSS_JRmethod_R2.mgf	1134	C:\2018_Peptideproject\Data\20190410\20190410_QExHFX1_RSLC1_Beveridge_Clausen_IMP_DSS_JRmethod_R2.mgf	3021.63198	-1	1677.866524	4	420.473907	776193.75	1677.866078	420.473796	false	0	1	BS3	138.06807	0	Cas9		0	K.MKNYWR.Q	MKNYWR	MK(1.00)NYWR	912.427603	0	883	6	2	K	SDKNRGKSDNVPSEEVVKKMKNYWRQLLNAKLITQRKFDNL	884	1	1							Cas9		0	R.DKPIR.E	DKPIR	DK(1.00)PIR	627.370405	0	1303
20190410_QExHFX1_RSLC1_Beveridge_Clausen_IMP_DSS_JRmethod_R2	10185	20190410_QExHFX1_RSLC1_Beveridge_Clausen_IMP_DSS_JRmethod_R2.mgf	1138	C:\2018_Peptideproject\Data\20190410\20190410_QExHFX1_RSLC1_Beveridge_Clausen_IMP_DSS_JRmethod_R2.mgf	3022.97868	-1	1677.866506	3	560.296112	689818.375	1677.866078	560.295969	false	0	1	BS3	138.06807	0	Cas9		0	R.DKPIR.E	DKPIR	DK(1.00)PIR	627.370405	0	1303	5	2	K	VILADANLDKVLSAYNKHRDKPIREQAENIIHLFTLTNLGA	1304	1	1							Cas9		0	K.MKNYWR.Q	MKNYWR	MK(1.00)NYWR	912.427603	0	883
20190410_QExHFX1_RSLC1_Beveridge_Clausen_IMP_DSS_JRmethod_R2	10115	20190410_QExHFX1_RSLC1_Beveridge_Clausen_IMP_DSS_JRmethod_R2.mgf	1102	C:\2018_Peptideproject\Data\20190410\20190410_QExHFX1_RSLC1_Beveridge_Clausen_IMP_DSS_JRmethod_R2.mgf	3008.78502	-1	1901.099402	3	634.707077	1054449	1901.09858	634.706803	false	1	1	BS3	138.06807	0	REV_Cas9		1	K.HPLKVENPLK.N	HPLKVENPLK	HPLK(1.00)VENPLK	1173.686988	0	859	10	4	K	KVTLENYVTFYEYLLSKHPLKVENPLKNDFNTRMEIFSQAS	862	1	1							REV_Cas9		1	K.EVKSK.K	EVKSK	EVK(1.00)SK	589.343521	0	208
20190410_QExHFX1_RSLC1_Beveridge_Clausen_IMP_DSS_JRmethod_R2	10177	20190410_QExHFX1_RSLC1_Beveridge_Clausen_IMP_DSS_JRmethod_R2.mgf	1133	C:\2018_Peptideproject\Data\20190410\20190410_QExHFX1_RSLC1_Beveridge_Clausen_IMP_DSS_JRmethod_R2.mgf	3021.51774	-1	2159.078573	3	720.700134	2806013.75	2159.085856	720.702562	false	1	1				REV_Cas9		1	R.DKGDWVIEGTEGNTEILRK.R	DKGDWVIEGTEGNTEILRK	DKGDWVIEGTEGNTEILRK	2159.085856	0	291	19					1	1
20190410_QExHFX1_RSLC1_Beveridge_Clausen_IMP_DSS_JRmethod_R2	10202	20190410_QExHFX1_RSLC1_Beveridge_Clausen_IMP_DSS_JRmethod_R2.mgf	1148	C:\2018_Peptideproject\Data\20190410\20190410_QExHFX1_RSLC1_Beveridge_Clausen_IMP_DSS_JRmethod_R2.mgf	3026.09808	-1	1576.89382	3	526.63855	1632187.75	1576.893673	526.638501	false	1	1	BS3	138.06807	0	REV_Cas9		1	R.ESKNQK.G	ESKNQK	ESK(1.00)NQK	732.376612	0	591	6	3	K	LIQSGLKEIGEERKIRMRESKNQKGQTTQNREAMEIVINEK	593	1	1							REV_Cas9		1	R.RKYLK.Q	RKYLK	RK(1.00)YLK	706.44899	0	715
20190410_QExHFX1_RSLC1_Beveridge_Clausen_IMP_DSS_JRmethod_R2	10189	20190410_QExHFX1_RSLC1_Beveridge_Clausen_IMP_DSS_JRmethod_R2.mgf	1141	C:\2018_Peptideproject\Data\20190410\20190410_QExHFX1_RSLC1_Beveridge_Clausen_IMP_DSS_JRmethod_R2.mgf	3023.45484	-1	1558.860129	3	520.627319	459056.34375	1558.853932	520.625254	false	1	1	BS3	138.06807	0	REV_Cas9		1	K.SRGKNDR.S	SRGKNDR	SRGK(1.00)NDR	831.431107	0	503	7	4	K	WYKNKKMVVEESPVNDKSRGKNDRSTLKVNDISDKDLFSQP	506	1	1							Cas9		0	R.LSKSR.R	LSKSR	LSK(1.00)SR	589.354754	0	220
20190410_QExHFX1_RSLC1_Beveridge_Clausen_IMP_DSS_JRmethod_R2	10173	20190410_QExHFX1_RSLC1_Beveridge_Clausen_IMP_DSS_JRmethod_R2.mgf	1131	C:\2018_Peptideproject\Data\20190410\20190410_QExHFX1_RSLC1_Beveridge_Clausen_IMP_DSS_JRmethod_R2.mgf	3020.86446	-1	2059.096353	4	515.781365	8408188	2059.098323	515.781857	false	0	1	BS3	138.06807	0	Cas9		0	R.DKQSGK.T	DKQSGK	DK(1.00)QSGK	661.339499	0	676	6	2	K	RRRYTGWGRLSRKLINGIRDKQSGKTILDFLKSDGFANRNF	677	1	1							Cas9		0	K.VVDELVKVMGR.H	VVDELVKVMGR	VVDELVK(1.00)VMGR	1259.690754	0	747
20190410_QExHFX1_RSLC1_Beveridge_Clausen_IMP_DSS_JRmethod_R2	10188	20190410_QExHFX1_RSLC1_Beveridge_Clausen_IMP_DSS_JRmethod_R2.mgf	1140	C:\2018_Peptideproject\Data\20190410\20190410_QExHFX1_RSLC1_Beveridge_Clausen_IMP_DSS_JRmethod_R2.mgf	3023.38038	-1	1778.002035	3	593.674622	1042753.3125	1778.002512	593.674781	false	1	1	BS3	138.06807	0	REV_CRP_HUMAN	sp|CRP_HUMAN|	1	K.EPFVFKR.A	EPFVFKR	EPFVFK(1.00)R	921.507233	0	194	7	6	K	PTLPKALSVYSTDSKEPFVFKRASMDTQGFAHSLSTLVLFC	199	1	1							REV_Cas9		1	R.KIRMR.E	KIRMR	K(1.00)IRMR	718.427209	0	586
20190410_QExHFX1_RSLC1_Beveridge_Clausen_IMP_DSS_JRmethod_R2	10213	20190410_QExHFX1_RSLC1_Beveridge_Clausen_IMP_DSS_JRmethod_R2.mgf	1154	C:\2018_Peptideproject\Data\20190410\20190410_QExHFX1_RSLC1_Beveridge_Clausen_IMP_DSS_JRmethod_R2.mgf	3028.21314	-1	1792.994711	3	598.67218	851981.4375	1792.987574	598.669801	false	1	1	BS3	138.06807	0	REV_Cas9		1	K.KYPDWKK.R	KYPDWKK	K(0.47)YPDWK(0.53)K	963.517798	0	239	7	6	K	VLVSYAVTPSDFGGKKYPDWKKRDAIKLDSRKNPLISKESF	244	1	1							REV_CTRB_BOVIN	sp|CTRB_BOVIN|	1	K.NFKVGK.I	NFKVGK	NFK(1.00)VGK	691.401705	0	156
20190410_QExHFX1_RSLC1_Beveridge_Clausen_IMP_DSS_JRmethod_R2	10175	20190410_QExHFX1_RSLC1_Beveridge_Clausen_IMP_DSS_JRmethod_R2.mgf	1132	C:\2018_Peptideproject\Data\20190410\20190410_QExHFX1_RSLC1_Beveridge_Clausen_IMP_DSS_JRmethod_R2.mgf	3021.1911	-1	1680.950461	3	561.324097	703225.1875	1680.95225	561.324693	false	0	1	BS3	138.06807	0	Cas9		0	R.NSDKLIAR.K	NSDKLIAR	NSDK(1.00)LIAR	915.513774	0	1119	8	4	K	TEVQTGGFSKESILPKRNSDKLIARKKDWDPKKYGGFDSPT	1122	1	1							Cas9		0	R.DKPIR.E	DKPIR	DK(1.00)PIR	627.370405	0	1303
20190410_QExHFX1_RSLC1_Beveridge_Clausen_IMP_DSS_JRmethod_R2	10163	20190410_QExHFX1_RSLC1_Beveridge_Clausen_IMP_DSS_JRmethod_R2.mgf	1126	C:\2018_Peptideproject\Data\20190410\20190410_QExHFX1_RSLC1_Beveridge_Clausen_IMP_DSS_JRmethod_R2.mgf	3018.74964	-1	2644.326491	3	882.44944	662114.25	2644.331904	882.451245	false	1	1	BS3	138.06807	0	RETBP_HUMAN	sp|RETBP_HUMAN|	0	K.ARFSGTWYAMAKK.D	ARFSGTWYAMAKK	ARFSGTWYAMAK(1.00)K	1531.760565	0	36	13	12	K	FRVKENFDKARFSGTWYAMAKKDPEGLFLQDNIVAEFSVDE	47	1	1							REV_Cas9		1	R.GEKATLNDK.R	GEKATLNDK	GEK(1.00)ATLNDK	974.503269	0	464
20190410_QExHFX1_RSLC1_Beveridge_Clausen_IMP_DSS_JRmethod_R2	9970	20190410_QExHFX1_RSLC1_Beveridge_Clausen_IMP_DSS_JRmethod_R2.mgf	1026	C:\2018_Peptideproject\Data\20190410\20190410_QExHFX1_RSLC1_Beveridge_Clausen_IMP_DSS_JRmethod_R2.mgf	2979.8922	-1	2970.54653	3	991.189453	898621.875	2970.554485	991.192105	false	1	1	BS3	138.06807	0	REV_Cas9		1	R.SEMITIGLLKbs3ohEVKSKK.L	SEMITIGLLKEVKSKK	SEMITIGLLKbs3ohEVK(0.50)SK(0.50)K	1975.127501	0	198	16	15	K	KNEFSRSEMITIGLLKEVKSKKLKSKGEKVAVVLVSYAVTP	212	1	1	Kbs3oh	10	156.0786347				REV_Cas9		1	K.KYDMSAAG.-	KYDMSAAG	K(1.00)YDMSAAG	857.358915	0	1365
20190410_QExHFX1_RSLC1_Beveridge_Clausen_IMP_DSS_JRmethod_R2	10206	20190410_QExHFX1_RSLC1_Beveridge_Clausen_IMP_DSS_JRmethod_R2.mgf	1150	C:\2018_Peptideproject\Data\20190410\20190410_QExHFX1_RSLC1_Beveridge_Clausen_IMP_DSS_JRmethod_R2.mgf	3026.93598	-1	2584.31246	3	862.444763	667264.3125	2584.312809	862.444879	false	0	1	BS3	138.06807	0	Cas9		0	R.GGLSELDKAGFIK.R	GGLSELDKAGFIK	GGLSELDK(1.00)AGFIK	1333.724162	0	910	13	8	K	TQRKFDNLTKAERGGLSELDKAGFIKRQLVETRQITKHVAQ	917	1	1							OVAL_CHICK	sp|OVAL_CHICK|	0	R.VASMASEKMK.I	VASMASEKMK	VASMASEK(1.00)MK	1112.520577	0	220
20190410_QExHFX1_RSLC1_Beveridge_Clausen_IMP_DSS_JRmethod_R2	10160	20190410_QExHFX1_RSLC1_Beveridge_Clausen_IMP_DSS_JRmethod_R2.mgf	1124	C:\2018_Peptideproject\Data\20190410\20190410_QExHFX1_RSLC1_Beveridge_Clausen_IMP_DSS_JRmethod_R2.mgf	3018.23148	-1	2643.324054	4	661.83829	636357.4375	2643.325237	661.838586	false	1	1	BS3	138.06807	0	REV_Cas9		1	K.ETRSYKRQDITTDFK.Y	ETRSYKRQDITTDFK	ETRSYK(1.00)RQDITTDFK	1886.948634	0	29	15	6	K	LGTISQHILTADLVKETRSYKRQDITTDFKYFAAPAGLNTL	34	1	1							Cas9		0	R.SDKNR.G	SDKNR	SDK(1.00)NR	618.308532	0	864
20190410_QExHFX1_RSLC1_Beveridge_Clausen_IMP_DSS_JRmethod_R2	9974	20190410_QExHFX1_RSLC1_Beveridge_Clausen_IMP_DSS_JRmethod_R2.mgf	1029	C:\2018_Peptideproject\Data\20190410\20190410_QExHFX1_RSLC1_Beveridge_Clausen_IMP_DSS_JRmethod_R2.mgf	2980.48428	-1	2971.548849	3	991.52356	1382687.75	2971.543864	991.521898	false	1	1	BS3	138.06807	0	Cas9		0	K.TYAHLFDDKbs3ohVMKQLK.R	TYAHLFDDKVMKQLK	TYAHLFDDKbs3ohVMK(1.00)QLK	2008.033937	0	642	15	12	K	REMIEERLKTYAHLFDDKVMKQLKRRRYTGWGRLSRKLING	653	1	1	Kbs3oh	9	156.0786347				REV_Cas9		1	K.YLKQMK.V	YLKQMK	YLK(1.00)QMK	825.441857	0	717
20190410_QExHFX1_RSLC1_Beveridge_Clausen_IMP_DSS_JRmethod_R2	10195	20190410_QExHFX1_RSLC1_Beveridge_Clausen_IMP_DSS_JRmethod_R2.mgf	1144	C:\2018_Peptideproject\Data\20190410\20190410_QExHFX1_RSLC1_Beveridge_Clausen_IMP_DSS_JRmethod_R2.mgf	3024.70908	-1	1775.996481	3	593.006104	2141813.75	1775.989363	593.003731	false	0	1	BS3	138.06807	0	Cas9		0	K.FKVLGNTDR.H	FKVLGNTDR	FK(1.00)VLGNTDR	1048.566538	0	36	9	2	K	TNSVGWAVITDEYKVPSKKFKVLGNTDRHSIKKNLIGALLF	37	1	1							Cas9		0	R.LSKSR.R	LSKSR	LSK(1.00)SR	589.354754	0	220
20190410_QExHFX1_RSLC1_Beveridge_Clausen_IMP_DSS_JRmethod_R2	10195	20190410_QExHFX1_RSLC1_Beveridge_Clausen_IMP_DSS_JRmethod_R2.mgf	1144	C:\2018_Peptideproject\Data\20190410\20190410_QExHFX1_RSLC1_Beveridge_Clausen_IMP_DSS_JRmethod_R2.mgf	3024.70908	-1	1775.996481	3	593.006104	2141813.75	1775.989363	593.003731	false	1	1	BS3	138.06807	0	Cas9		0	K.FKVLGNTDR.H	FKVLGNTDR	FK(1.00)VLGNTDR	1048.566538	0	36	9	2	K	TNSVGWAVITDEYKVPSKKFKVLGNTDRHSIKKNLIGALLF	37	1	1							REV_Cas9		1	R.LKSSR.L	LKSSR	LK(1.00)SSR	589.354754	0	1149
20190410_QExHFX1_RSLC1_Beveridge_Clausen_IMP_DSS_JRmethod_R2	10183	20190410_QExHFX1_RSLC1_Beveridge_Clausen_IMP_DSS_JRmethod_R2.mgf	1137	C:\2018_Peptideproject\Data\20190410\20190410_QExHFX1_RSLC1_Beveridge_Clausen_IMP_DSS_JRmethod_R2.mgf	3022.53642	-1	2141.175719	4	536.301206	1080514.625	2141.170701	536.299952	false	1	1	BS3	138.06807	0	RETBP_HUMAN	sp|RETBP_HUMAN|	0	K.MKYWGVASFLQK.G	MKYWGVASFLQK	MK(1.00)YWGVASFLQK	1472.748604	0	106	12	2	K	VCADMVGTFTDTEDPAKFKMKYWGVASFLQKGNDDHWIVDT	107	1	1							REV_CAH1_HUMAN	sp|CAH1_HUMAN|	1	R.KAKGK.T	KAKGK	K(0.27)AK(0.73)GK	530.354027	0	88
20190410_QExHFX1_RSLC1_Beveridge_Clausen_IMP_DSS_JRmethod_R2	10227	20190410_QExHFX1_RSLC1_Beveridge_Clausen_IMP_DSS_JRmethod_R2.mgf	1161	C:\2018_Peptideproject\Data\20190410\20190410_QExHFX1_RSLC1_Beveridge_Clausen_IMP_DSS_JRmethod_R2.mgf	3031.02396	-1	1480.881094	3	494.634308	621692.0625	1480.883777	494.635202	false	1	1	BS3	138.06807	0	Cas9		0	R.DKPIR.E	DKPIR	DK(1.00)PIR	627.370405	0	1303	5	2	K	VILADANLDKVLSAYNKHRDKPIREQAENIIHLFTLTNLGA	1304	1	1							REV_CRP_HUMAN	sp|CRP_HUMAN|	1	K.GLKRSR.V	GLKRSR	GLK(1.00)RSR	715.445301	0	85
20190410_QExHFX1_RSLC1_Beveridge_Clausen_IMP_DSS_JRmethod_R2	10221	20190410_QExHFX1_RSLC1_Beveridge_Clausen_IMP_DSS_JRmethod_R2.mgf	1157	C:\2018_Peptideproject\Data\20190410\20190410_QExHFX1_RSLC1_Beveridge_Clausen_IMP_DSS_JRmethod_R2.mgf	3029.94702	-1	1606.849508	3	536.623779	23422036	1606.850094	536.623975	false	1	1	BS3	138.06807	0	REV_Cas9		1	R.KQIFGK.A	KQIFGK	K(1.00)QIFGK	719.433006	0	450	6	1	K	RMSDLIQAVKHTIRQTEVLRKQIFGKADLESLGRGEKATLN	450	1	1							REV_AMYS_HUMAN	sp|AMYS_HUMAN|	1	K.MEGNKR.W	MEGNKR	MEGNK(1.00)R	749.349018	0	224
20190410_QExHFX1_RSLC1_Beveridge_Clausen_IMP_DSS_JRmethod_R2	10197	20190410_QExHFX1_RSLC1_Beveridge_Clausen_IMP_DSS_JRmethod_R2.mgf	1145	C:\2018_Peptideproject\Data\20190410\20190410_QExHFX1_RSLC1_Beveridge_Clausen_IMP_DSS_JRmethod_R2.mgf	3025.14606	-1	2643.323051	4	661.838039	2367342.5	2643.331285	661.840098	false	1	1	BS3	138.06807	0	REV_MYG_HUMAN	sp|MYG_HUMAN|	1	K.KHLDESKAMEDEK.S	KHLDESKAMEDEK	K(0.29)HLDESK(0.71)AMEDEK	1574.724632	0	91	13	7	K	GLIGGLATLVTAGKKHLDESKAMEDEKSLKHKFDKFELTEP	97	1	1							Cas9		0	K.VEKGKbs3ohSK.K	VEKGKSK	VEK(1.00)GKbs3ohSK	930.538583	0	1153
20190410_QExHFX1_RSLC1_Beveridge_Clausen_IMP_DSS_JRmethod_R2	10168	20190410_QExHFX1_RSLC1_Beveridge_Clausen_IMP_DSS_JRmethod_R2.mgf	1129	C:\2018_Peptideproject\Data\20190410\20190410_QExHFX1_RSLC1_Beveridge_Clausen_IMP_DSS_JRmethod_R2.mgf	3019.7091	-1	2059.100241	3	687.374023	1014972	2059.098323	687.373384	false	0	1	BS3	138.06807	0	Cas9		0	K.VVDELVKVMGR.H	VVDELVKVMGR	VVDELVK(1.00)VMGR	1259.690754	0	747	11	7	K	GSPAIKKGILQTVKVVDELVKVMGRHKPENIVIEMARENQT	753	1	1							Cas9		0	R.DKQSGK.T	DKQSGK	DK(1.00)QSGK	661.339499	0	676
20190410_QExHFX1_RSLC1_Beveridge_Clausen_IMP_DSS_JRmethod_R2	10190	20190410_QExHFX1_RSLC1_Beveridge_Clausen_IMP_DSS_JRmethod_R2.mgf	1142	C:\2018_Peptideproject\Data\20190410\20190410_QExHFX1_RSLC1_Beveridge_Clausen_IMP_DSS_JRmethod_R2.mgf	3023.53044	-1	1954.087424	3	652.369751	784230.0625	1954.092115	652.371315	false	1	1	BS3	138.06807	0	REV_Cas9		1	R.HGMKVVLEDVK.V	HGMKVVLEDVK	HGMK(1.00)VVLEDVK	1269.675104	0	616	11	4	K	TTQNREAMEIVINEKPRHGMKVVLEDVKVVTQLIKKGIAPS	619	1	1							Cas9		0	K.GKSKK.L	GKSKK	GK(0.41)SK(0.59)K	546.348941	0	1156
20190410_QExHFX1_RSLC1_Beveridge_Clausen_IMP_DSS_JRmethod_R2	10166	20190410_QExHFX1_RSLC1_Beveridge_Clausen_IMP_DSS_JRmethod_R2.mgf	1128	C:\2018_Peptideproject\Data\20190410\20190410_QExHFX1_RSLC1_Beveridge_Clausen_IMP_DSS_JRmethod_R2.mgf	3019.26606	-1	2083.102804	3	695.374878	777172.0625	2083.105716	695.375848	false	0	1	BS3	138.06807	0	Cas9		0	K.VPSKKFK.V	VPSKKFK	VPSK(0.50)K(0.50)FK	832.517069	0	31	7	5	K	IGTNSVGWAVITDEYKVPSKKFKVLGNTDRHSIKKNLIGAL	35	1	1							OVAL_CHICK	sp|OVAL_CHICK|	0	R.VASMASEKMK.I	VASMASEKMK	VASMASEK(1.00)MK	1112.520577	0	220
20190410_QExHFX1_RSLC1_Beveridge_Clausen_IMP_DSS_JRmethod_R2	10256	20190410_QExHFX1_RSLC1_Beveridge_Clausen_IMP_DSS_JRmethod_R2.mgf	1176	C:\2018_Peptideproject\Data\20190410\20190410_QExHFX1_RSLC1_Beveridge_Clausen_IMP_DSS_JRmethod_R2.mgf	3037.14828	-1	1542.798117	3	515.273315	2047297.125	1542.792956	515.271595	false	1	1	BS3	138.06807	0	Cas9		0	K.DWDPKK.Y	DWDPKK	DWDPK(1.00)K	787.386449	0	1129	6	5	K	SILPKRNSDKLIARKKDWDPKKYGGFDSPTVAYSVLVVAKV	1133	1	1							REV_Cas9		1	K.DKDIK.I	DKDIK	DK(1.00)DIK	617.338436	0	765
20190410_QExHFX1_RSLC1_Beveridge_Clausen_IMP_DSS_JRmethod_R2	10182	20190410_QExHFX1_RSLC1_Beveridge_Clausen_IMP_DSS_JRmethod_R2.mgf	1136	C:\2018_Peptideproject\Data\20190410\20190410_QExHFX1_RSLC1_Beveridge_Clausen_IMP_DSS_JRmethod_R2.mgf	3022.4691	-1	2141.175719	3	714.732516	771541.6875	2141.180412	714.73408	false	1	1	BS3	138.06807	0	REV_Cas9		1	R.TKRQLLDR.E	TKRQLLDR	TK(1.00)RQLLDR	1028.609072	0	966	8	2	K	IAHLEGLHIQHPISGNDFRTKRQLLDRENKLVLLEETGDKM	967	1	1							REV_Cas9		1	R.GEKATLNDK.R	GEKATLNDK	GEK(1.00)ATLNDK	974.503269	0	464
20190410_QExHFX1_RSLC1_Beveridge_Clausen_IMP_DSS_JRmethod_R2	10200	20190410_QExHFX1_RSLC1_Beveridge_Clausen_IMP_DSS_JRmethod_R2.mgf	1147	C:\2018_Peptideproject\Data\20190410\20190410_QExHFX1_RSLC1_Beveridge_Clausen_IMP_DSS_JRmethod_R2.mgf	3025.66584	-1	2622.32088	4	656.587496	615223.4375	2622.321064	656.587543	true	0	1	BS3	138.06807	0	Cas9		0	R.GKSDNVPSEEVVK.K	GKSDNVPSEEVVK	GK(1.00)SDNVPSEEVVK	1386.699068	0	869	13	2	K	FLKDDSIDNKVLTRSDKNRGKSDNVPSEEVVKKMKNYWRQL	870	1	1							Cas9		0	K.VKYVTEGMR.K	VKYVTEGMR	VK(1.00)YVTEGMR	1097.553926	0	531
20190410_QExHFX1_RSLC1_Beveridge_Clausen_IMP_DSS_JRmethod_R2	10208	20190410_QExHFX1_RSLC1_Beveridge_Clausen_IMP_DSS_JRmethod_R2.mgf	1151	C:\2018_Peptideproject\Data\20190410\20190410_QExHFX1_RSLC1_Beveridge_Clausen_IMP_DSS_JRmethod_R2.mgf	3027.37884	-1	1767.124092	4	442.7883	644464	1767.123339	442.788111	false	0	1	BS3	138.06807	0	Cas9		0	K.VTVKQLK.E	VTVKQLK	VTVK(1.00)QLK	814.527634	0	563	7	4	K	GEQKKAIVDLLFKTNRKVTVKQLKEDYFKKIECFDSVEISG	566	1	1							Cas9		0	K.VTVKQLK.E	VTVKQLK	VTVK(1.00)QLK	814.527634	0	563
20190410_QExHFX1_RSLC1_Beveridge_Clausen_IMP_DSS_JRmethod_R2	10249	20190410_QExHFX1_RSLC1_Beveridge_Clausen_IMP_DSS_JRmethod_R2.mgf	1172	C:\2018_Peptideproject\Data\20190410\20190410_QExHFX1_RSLC1_Beveridge_Clausen_IMP_DSS_JRmethod_R2.mgf	3035.81532	-1	1793.957846	3	598.993225	1098376.75	1793.963543	598.995124	false	1	1	BS3	138.06807	0	REV_Cas9		1	K.ADTSDVKK.R	ADTSDVKK	ADTSDVK(1.00)K	862.439606	0	1221	8	7	K	IMHALALYIRLLDKADTSDVKKRLLHYITPKYEHYAVEDVI	1227	1	1							REV_Cas9		1	R.YARKTR.L	YARKTR	YARK(1.00)TR	793.455866	0	1300
20190410_QExHFX1_RSLC1_Beveridge_Clausen_IMP_DSS_JRmethod_R2	10229	20190410_QExHFX1_RSLC1_Beveridge_Clausen_IMP_DSS_JRmethod_R2.mgf	1162	C:\2018_Peptideproject\Data\20190410\20190410_QExHFX1_RSLC1_Beveridge_Clausen_IMP_DSS_JRmethod_R2.mgf	3031.46598	-1	1760.979086	3	588.000305	603163	1760.978465	588.000098	false	1	1	BS3	138.06807	0	REV_CAH1_HUMAN	sp|CAH1_HUMAN|	1	R.KAKGK.T	KAKGK	K(0.17)AK(0.83)GK	530.354027	0	88	5	3	K	FDLSSPLLTSPDFNTFPRKAKGKTIAQLADLKVQKLPNAEG	90	1	1							Cas9		0	K.FDNLTKAER.G	FDNLTKAER	FDNLTK(1.00)AER	1092.556367	0	901
20190410_QExHFX1_RSLC1_Beveridge_Clausen_IMP_DSS_JRmethod_R2	10211	20190410_QExHFX1_RSLC1_Beveridge_Clausen_IMP_DSS_JRmethod_R2.mgf	1152	C:\2018_Peptideproject\Data\20190410\20190410_QExHFX1_RSLC1_Beveridge_Clausen_IMP_DSS_JRmethod_R2.mgf	3028.02762	-1	2213.197457	4	554.306641	920239.75	2213.20154	554.307661	false	0	1	BS3	138.06807	0	Cas9		0	K.SDNVPSEEVVKK.M	SDNVPSEEVVKK	SDNVPSEEVVK(1.00)K	1329.677604	0	871	12	11	K	LTRSDKNRGKSDNVPSEEVVKKMKNYWRQLLNAKLITQRKF	881	1	1							Cas9		0	R.LSKSRR.L	LSKSRR	LSK(1.00)SRR	745.455865	0	220
20190410_QExHFX1_RSLC1_Beveridge_Clausen_IMP_DSS_JRmethod_R2	10222	20190410_QExHFX1_RSLC1_Beveridge_Clausen_IMP_DSS_JRmethod_R2.mgf	1158	C:\2018_Peptideproject\Data\20190410\20190410_QExHFX1_RSLC1_Beveridge_Clausen_IMP_DSS_JRmethod_R2.mgf	3030.06258	-1	1950.077706	4	488.526703	951808.1875	1950.078573	488.52692	false	0	1	BS3	138.06807	0	Cas9		0	K.NLPNEKVLPK.H	NLPNEKVLPK	NLPNEK(1.00)VLPK	1150.671003	0	505	10	6	K	ASAQSFIERMTNFDKNLPNEKVLPKHSLLYEYFTVYNELTK	510	1	1							Cas9		0	R.DKQSGK.T	DKQSGK	DK(1.00)QSGK	661.339499	0	676
20190410_QExHFX1_RSLC1_Beveridge_Clausen_IMP_DSS_JRmethod_R2	10247	20190410_QExHFX1_RSLC1_Beveridge_Clausen_IMP_DSS_JRmethod_R2.mgf	1171	C:\2018_Peptideproject\Data\20190410\20190410_QExHFX1_RSLC1_Beveridge_Clausen_IMP_DSS_JRmethod_R2.mgf	3035.37408	-1	1925.101828	3	642.707886	723955.8125	1925.094558	642.705462	false	1	1	BS3	138.06807	0	REV_Cas9		1	R.GKNDR.S	GKNDR	GK(1.00)NDR	588.297968	0	505	5	2	K	WYKNKKMVVEESPVNDKSRGKNDRSTLKVNDISDKDLFSQP	506	1	1							CAH1_HUMAN	sp|CAH1_HUMAN|	0	K.VLDALQAIKTK.G	VLDALQAIKTK	VLDALQAIK(1.00)TK	1198.728519	0	160
20190410_QExHFX1_RSLC1_Beveridge_Clausen_IMP_DSS_JRmethod_R2	10231	20190410_QExHFX1_RSLC1_Beveridge_Clausen_IMP_DSS_JRmethod_R2.mgf	1163	C:\2018_Peptideproject\Data\20190410\20190410_QExHFX1_RSLC1_Beveridge_Clausen_IMP_DSS_JRmethod_R2.mgf	3031.90776	-1	2121.132759	4	531.290466	1581252.625	2121.135754	531.291215	false	1	1	BS3	138.06807	0	Cas9		0	K.NPIDFLEAKGYK.E	NPIDFLEAKGYK	NPIDFLEAK(1.00)GYK	1393.724162	0	1181	12	9	K	GITIMERSSFEKNPIDFLEAKGYKEVKKDLIIKLPKYSLFE	1189	1	1							REV_Cas9		1	K.EVKSK.K	EVKSK	EVK(1.00)SK	589.343521	0	208
20190410_QExHFX1_RSLC1_Beveridge_Clausen_IMP_DSS_JRmethod_R2	10277	20190410_QExHFX1_RSLC1_Beveridge_Clausen_IMP_DSS_JRmethod_R2.mgf	1187	C:\2018_Peptideproject\Data\20190410\20190410_QExHFX1_RSLC1_Beveridge_Clausen_IMP_DSS_JRmethod_R2.mgf	3041.25006	-1	1540.85134	3	514.62439	1270069	1540.850077	514.623969	false	0	1	BS3	138.06807	0	Cas9		0	K.DWDPKK.Y	DWDPKK	DWDPK(1.00)K	787.386449	0	1129	6	5	K	SILPKRNSDKLIARKKDWDPKKYGGFDSPTVAYSVLVVAKV	1133	1	1							Cas9		0	K.IIKDK.D	IIKDK	IIK(1.00)DK	615.395557	0	604
20190410_QExHFX1_RSLC1_Beveridge_Clausen_IMP_DSS_JRmethod_R2	10244	20190410_QExHFX1_RSLC1_Beveridge_Clausen_IMP_DSS_JRmethod_R2.mgf	1170	C:\2018_Peptideproject\Data\20190410\20190410_QExHFX1_RSLC1_Beveridge_Clausen_IMP_DSS_JRmethod_R2.mgf	3034.61394	-1	2124.170614	3	709.064148	945127.6875	2124.171795	709.064542	false	1	1	BS3	138.06807	0	AMYS_HUMAN	sp|AMYS_HUMAN|	0	R.VTEFKYGAK.L	VTEFKYGAK	VTEFK(1.00)YGAK	1041.549492	0	268	9	5	K	LGGEPIKSSDYFGNGRVTEFKYGAKLGTVIRKWNGEKMSYL	272	1	1							REV_Cas9		1	K.LKSKbs3ohGEK.V	LKSKGEK	LK(1.00)SKbs3ohGEK	944.554233	0	214
20190410_QExHFX1_RSLC1_Beveridge_Clausen_IMP_DSS_JRmethod_R2	10223	20190410_QExHFX1_RSLC1_Beveridge_Clausen_IMP_DSS_JRmethod_R2.mgf	1159	C:\2018_Peptideproject\Data\20190410\20190410_QExHFX1_RSLC1_Beveridge_Clausen_IMP_DSS_JRmethod_R2.mgf	3030.13782	-1	2122.171998	4	531.550276	1487553.75	2122.167379	531.549121	false	1	1	BS3	138.06807	0	Cas9		0	K.QLKbs3ohEDYFKK.I	QLKEDYFKK	QLKbs3ohEDYFK(1.00)K	1353.718005	0	567	9	8	K	DLLFKTNRKVTVKQLKEDYFKKIECFDSVEISGVEDRFNAS	574	1	1	Kbs3oh	3	156.0786347				REV_Cas9		1	K.QVTKR.V	QVTKR	QVTK(1.00)R	630.381304	0	807
20190410_QExHFX1_RSLC1_Beveridge_Clausen_IMP_DSS_JRmethod_R2	10263	20190410_QExHFX1_RSLC1_Beveridge_Clausen_IMP_DSS_JRmethod_R2.mgf	1178	C:\2018_Peptideproject\Data\20190410\20190410_QExHFX1_RSLC1_Beveridge_Clausen_IMP_DSS_JRmethod_R2.mgf	3038.87586	-1	1901.099285	3	634.707038	6449986	1901.098579	634.706803	false	1	1	BS3	138.06807	0	CTRB_BOVIN	sp|CTRB_BOVIN|	0	K.NPKFSILTVR.N	NPKFSILTVR	NPK(1.00)FSILTVR	1173.686987	0	91	10	3	K	QGLETEDTQVLKIGKVFKNPKFSILTVRNDITLLKLATPAQ	93	1	1							REV_Cas9		1	K.EVKSK.K	EVKSK	EVK(1.00)SK	589.343521	0	208
20190410_QExHFX1_RSLC1_Beveridge_Clausen_IMP_DSS_JRmethod_R2	10287	20190410_QExHFX1_RSLC1_Beveridge_Clausen_IMP_DSS_JRmethod_R2.mgf	1192	C:\2018_Peptideproject\Data\20190410\20190410_QExHFX1_RSLC1_Beveridge_Clausen_IMP_DSS_JRmethod_R2.mgf	3043.31472	-1	2012.113106	4	504.035553	1245583.75	2012.11669	504.036449	false	1	1	BS3	138.06807	0	REV_Cas9		1	K.KRDAIKLDSR.K	KRDAIKLDSR	K(0.29)RDAIK(0.71)LDSR	1200.693864	0	245	10	6	K	VTPSDFGGKKYPDWKKRDAIKLDSRKNPLISKESFGGTQVE	250	1	1							REV_MYG_HUMAN	sp|MYG_HUMAN|	1	K.HKFDK.F	HKFDK	HK(1.00)FDK	673.354755	0	107
20190410_QExHFX1_RSLC1_Beveridge_Clausen_IMP_DSS_JRmethod_R2	10279	20190410_QExHFX1_RSLC1_Beveridge_Clausen_IMP_DSS_JRmethod_R2.mgf	1188	C:\2018_Peptideproject\Data\20190410\20190410_QExHFX1_RSLC1_Beveridge_Clausen_IMP_DSS_JRmethod_R2.mgf	3041.67252	-1	1680.951607	4	421.245178	1741483.625	1680.95225	421.245339	false	0	1	BS3	138.06807	0	Cas9		0	R.NSDKLIAR.K	NSDKLIAR	NSDK(1.00)LIAR	915.513774	0	1119	8	4	K	TEVQTGGFSKESILPKRNSDKLIARKKDWDPKKYGGFDSPT	1122	1	1							Cas9		0	R.DKPIR.E	DKPIR	DK(1.00)PIR	627.370405	0	1303
20190410_QExHFX1_RSLC1_Beveridge_Clausen_IMP_DSS_JRmethod_R2	10270	20190410_QExHFX1_RSLC1_Beveridge_Clausen_IMP_DSS_JRmethod_R2.mgf	1182	C:\2018_Peptideproject\Data\20190410\20190410_QExHFX1_RSLC1_Beveridge_Clausen_IMP_DSS_JRmethod_R2.mgf	3040.26582	-1	1799.034811	3	600.685547	1018399.875	1799.03771	600.686513	false	0	1	BS3	138.06807	0	Cas9		0	R.NSDKLIAR.K	NSDKLIAR	NSDK(1.00)LIAR	915.513774	0	1119	8	4	K	TEVQTGGFSKESILPKRNSDKLIARKKDWDPKKYGGFDSPT	1122	1	1							Cas9		0	R.LSKSRR.L	LSKSRR	LSK(1.00)SRR	745.455865	0	220
20190410_QExHFX1_RSLC1_Beveridge_Clausen_IMP_DSS_JRmethod_R2	10179	20190410_QExHFX1_RSLC1_Beveridge_Clausen_IMP_DSS_JRmethod_R2.mgf	1135	C:\2018_Peptideproject\Data\20190410\20190410_QExHFX1_RSLC1_Beveridge_Clausen_IMP_DSS_JRmethod_R2.mgf	3021.70728	-1	2140.174032	3	714.398621	591891.8125	2140.17393	714.398586	true	0	1	BS3	138.06807	0	Cas9		0	K.SEQEIGKATAK.Y	SEQEIGKATAK	SEQEIGK(1.00)ATAK	1160.603712	0	1029	11	7	K	GDYKVYDVRKMIAKSEQEIGKATAKYFFYSNIMNFFKTEIT	1035	1	1							Cas9		0	K.ESILPKR.N	ESILPKR	ESILPK(1.00)R	841.502147	0	1112
20190410_QExHFX1_RSLC1_Beveridge_Clausen_IMP_DSS_JRmethod_R2	10283	20190410_QExHFX1_RSLC1_Beveridge_Clausen_IMP_DSS_JRmethod_R2.mgf	1190	C:\2018_Peptideproject\Data\20190410\20190410_QExHFX1_RSLC1_Beveridge_Clausen_IMP_DSS_JRmethod_R2.mgf	3042.42846	-1	1798.031441	4	450.515137	753802.5625	1798.031218	450.515081	false	0	1	BS3	138.06807	0	Cas9		0	R.NSDKLIAR.K	NSDKLIAR	NSDK(1.00)LIAR	915.513774	0	1119	8	4	K	TEVQTGGFSKESILPKRNSDKLIARKKDWDPKKYGGFDSPT	1122	1	1							CAH1_HUMAN	sp|CAH1_HUMAN|	0	K.TKGKbs3ohR.A	TKGKR	TK(1.00)GKbs3ohR	744.449374	0	169
20190410_QExHFX1_RSLC1_Beveridge_Clausen_IMP_DSS_JRmethod_R2	10295	20190410_QExHFX1_RSLC1_Beveridge_Clausen_IMP_DSS_JRmethod_R2.mgf	1197	C:\2018_Peptideproject\Data\20190410\20190410_QExHFX1_RSLC1_Beveridge_Clausen_IMP_DSS_JRmethod_R2.mgf	3044.79084	-1	1656.954306	3	553.325378	901202.5	1656.954925	553.325585	false	1	1	BS3	138.06807	0	Cas9		0	R.EKIEK.I	EKIEK	EK(1.00)IEK	645.369736	0	442	5	2	K	LHAILRRQEDFYPFLKDNREKIEKILTFRIPYYVGPLARGN	443	1	1							REV_Cas9		1	K.EVKSKbs3ohK.L	EVKSKK	EVK(1.00)SKbs3ohK	873.517119	0	208
20190410_QExHFX1_RSLC1_Beveridge_Clausen_IMP_DSS_JRmethod_R2	10273	20190410_QExHFX1_RSLC1_Beveridge_Clausen_IMP_DSS_JRmethod_R2.mgf	1184	C:\2018_Peptideproject\Data\20190410\20190410_QExHFX1_RSLC1_Beveridge_Clausen_IMP_DSS_JRmethod_R2.mgf	3040.78176	-1	1952.085898	3	651.702576	793962.625	1952.084328	651.702052	false	1	1	BS3	138.06807	0	REV_CAH1_HUMAN	sp|CAH1_HUMAN|	1	K.VQKLPNAEGK.V	VQKLPNAEGK	VQK(1.00)LPNAEGK	1082.608404	0	102	10	3	K	TFPRKAKGKTIAQLADLKVQKLPNAEGKVMLVGIVALGDKA	104	1	1							REV_CTRB_BOVIN	sp|CTRB_BOVIN|	1	R.VSGWKR.Y	VSGWKR	VSGWK(1.00)R	731.407853	0	71
20190410_QExHFX1_RSLC1_Beveridge_Clausen_IMP_DSS_JRmethod_R2	10203	20190410_QExHFX1_RSLC1_Beveridge_Clausen_IMP_DSS_JRmethod_R2.mgf	1149	C:\2018_Peptideproject\Data\20190410\20190410_QExHFX1_RSLC1_Beveridge_Clausen_IMP_DSS_JRmethod_R2.mgf	3026.17278	-1	1791.99128	4	449.005096	703320.375	1791.991672	449.005195	false	0	1	BS3	138.06807	0	Cas9		0	K.FKVLGNTDR.H	FKVLGNTDR	FK(1.00)VLGNTDR	1048.566538	0	36	9	2	K	TNSVGWAVITDEYKVPSKKFKVLGNTDRHSIKKNLIGALLF	37	1	1							Cas9		0	R.KMIAK.S	KMIAK	K(1.00)MIAK	605.357064	0	1024
20190410_QExHFX1_RSLC1_Beveridge_Clausen_IMP_DSS_JRmethod_R2	10212	20190410_QExHFX1_RSLC1_Beveridge_Clausen_IMP_DSS_JRmethod_R2.mgf	1153	C:\2018_Peptideproject\Data\20190410\20190410_QExHFX1_RSLC1_Beveridge_Clausen_IMP_DSS_JRmethod_R2.mgf	3028.13844	-1	1950.080558	3	651.034129	636365.0625	1950.078573	651.033467	false	0	1	BS3	138.06807	0	Cas9		0	K.NLPNEKVLPK.H	NLPNEKVLPK	NLPNEK(1.00)VLPK	1150.671003	0	505	10	6	K	ASAQSFIERMTNFDKNLPNEKVLPKHSLLYEYFTVYNELTK	510	1	1							Cas9		0	R.DKQSGK.T	DKQSGK	DK(1.00)QSGK	661.339499	0	676
20190410_QExHFX1_RSLC1_Beveridge_Clausen_IMP_DSS_JRmethod_R2	10309	20190410_QExHFX1_RSLC1_Beveridge_Clausen_IMP_DSS_JRmethod_R2.mgf	1206	C:\2018_Peptideproject\Data\20190410\20190410_QExHFX1_RSLC1_Beveridge_Clausen_IMP_DSS_JRmethod_R2.mgf	3047.02398	-1	1856.074545	3	619.698792	944097.9375	1856.077117	619.699649	false	1	1	BS3	138.06807	0	REV_CTRB_BOVIN	sp|CTRB_BOVIN|	1	K.LDPKTLANK.Y	LDPKTLANK	LDPK(1.00)TLANK	998.57604	0	92	9	4	K	KRYCDTNSVIPLTAQQKLDPKTLANKYKTGWGTTACLMGAP	95	1	1							REV_Cas9		1	R.KQIFGK.A	KQIFGK	K(1.00)QIFGK	719.433006	0	450
20190410_QExHFX1_RSLC1_Beveridge_Clausen_IMP_DSS_JRmethod_R2	10235	20190410_QExHFX1_RSLC1_Beveridge_Clausen_IMP_DSS_JRmethod_R2.mgf	1165	C:\2018_Peptideproject\Data\20190410\20190410_QExHFX1_RSLC1_Beveridge_Clausen_IMP_DSS_JRmethod_R2.mgf	3032.7723	-1	2162.153464	3	721.725098	719277.625	2162.14436	721.722063	false	0	1	BS3	138.06807	0	Cas9		0	R.KFDNLTKAER.G	KFDNLTKAER	K(0.48)FDNLTK(0.52)AER	1220.65133	0	900	10	7	K	YWRQLLNAKLITQRKFDNLTKAERGGLSELDKAGFIKRQLV	906	1	1							Cas9		0	R.SDKNRGK.S	SDKNRGK	SDK(1.00)NRGK	803.424959	0	864
20190410_QExHFX1_RSLC1_Beveridge_Clausen_IMP_DSS_JRmethod_R2	10215	20190410_QExHFX1_RSLC1_Beveridge_Clausen_IMP_DSS_JRmethod_R2.mgf	1155	C:\2018_Peptideproject\Data\20190410\20190410_QExHFX1_RSLC1_Beveridge_Clausen_IMP_DSS_JRmethod_R2.mgf	3028.53972	-1	2213.198723	3	738.740184	942930.4375	2213.20154	738.741123	false	1	1	BS3	138.06807	0	Cas9		0	K.SDNVPSEEVVKK.M	SDNVPSEEVVKK	SDNVPSEEVVK(1.00)K	1329.677604	0	871	12	11	K	LTRSDKNRGKSDNVPSEEVVKKMKNYWRQLLNAKLITQRKF	881	1	1							REV_Cas9		1	R.RLKSSR.L	RLKSSR	RLK(1.00)SSR	745.455865	0	1148
20190410_QExHFX1_RSLC1_Beveridge_Clausen_IMP_DSS_JRmethod_R2	10215	20190410_QExHFX1_RSLC1_Beveridge_Clausen_IMP_DSS_JRmethod_R2.mgf	1155	C:\2018_Peptideproject\Data\20190410\20190410_QExHFX1_RSLC1_Beveridge_Clausen_IMP_DSS_JRmethod_R2.mgf	3028.53972	-1	2213.198723	3	738.740184	942930.4375	2213.20154	738.741123	false	0	1	BS3	138.06807	0	Cas9		0	K.SDNVPSEEVVKK.M	SDNVPSEEVVKK	SDNVPSEEVVK(1.00)K	1329.677604	0	871	12	11	K	LTRSDKNRGKSDNVPSEEVVKKMKNYWRQLLNAKLITQRKF	881	1	1							Cas9		0	R.LSKSRR.L	LSKSRR	LSK(1.00)SRR	745.455865	0	220
20190410_QExHFX1_RSLC1_Beveridge_Clausen_IMP_DSS_JRmethod_R2	10290	20190410_QExHFX1_RSLC1_Beveridge_Clausen_IMP_DSS_JRmethod_R2.mgf	1194	C:\2018_Peptideproject\Data\20190410\20190410_QExHFX1_RSLC1_Beveridge_Clausen_IMP_DSS_JRmethod_R2.mgf	3043.83282	-1	1854.06954	3	619.030457	842341.8125	1854.0727	619.03151	false	1	1	BS3	138.06807	0	REV_Cas9		1	R.DAIKLDSRK.N	DAIKLDSRK	DAIK(1.00)LDSRK	1044.592753	0	247	9	4	K	VTPSDFGGKKYPDWKKRDAIKLDSRKNPLISKESFGGTQVE	250	1	1							MYG_HUMAN	sp|MYG_HUMAN|	0	K.FKHLK.S	FKHLK	FK(1.00)HLK	671.411876	0	46
20190410_QExHFX1_RSLC1_Beveridge_Clausen_IMP_DSS_JRmethod_R2	10310	20190410_QExHFX1_RSLC1_Beveridge_Clausen_IMP_DSS_JRmethod_R2.mgf	1207	C:\2018_Peptideproject\Data\20190410\20190410_QExHFX1_RSLC1_Beveridge_Clausen_IMP_DSS_JRmethod_R2.mgf	3047.0913	-1	1543.799521	3	515.607117	1318036.5	1543.799438	515.607089	false	1	1	BS3	138.06807	0	REV_Cas9		1	R.ESKNQK.G	ESKNQK	ESK(1.00)NQK	732.376612	0	591	6	3	K	LIQSGLKEIGEERKIRMRESKNQKGQTTQNREAMEIVINEK	593	1	1							REV_MYG_HUMAN	sp|MYG_HUMAN|	1	K.HKFDK.F	HKFDK	HK(1.00)FDK	673.354755	0	107
20190410_QExHFX1_RSLC1_Beveridge_Clausen_IMP_DSS_JRmethod_R2	10282	20190410_QExHFX1_RSLC1_Beveridge_Clausen_IMP_DSS_JRmethod_R2.mgf	1189	C:\2018_Peptideproject\Data\20190410\20190410_QExHFX1_RSLC1_Beveridge_Clausen_IMP_DSS_JRmethod_R2.mgf	3042.31986	-1	1901.096504	4	476.281403	2383156.75	1901.098579	476.281921	false	1	1	BS3	138.06807	0	CTRB_BOVIN	sp|CTRB_BOVIN|	0	K.NPKFSILTVR.N	NPKFSILTVR	NPK(1.00)FSILTVR	1173.686987	0	91	10	3	K	QGLETEDTQVLKIGKVFKNPKFSILTVRNDITLLKLATPAQ	93	1	1							REV_Cas9		1	K.EVKSK.K	EVKSK	EVK(1.00)SK	589.343521	0	208
20190410_QExHFX1_RSLC1_Beveridge_Clausen_IMP_DSS_JRmethod_R2	10329	20190410_QExHFX1_RSLC1_Beveridge_Clausen_IMP_DSS_JRmethod_R2.mgf	1218	C:\2018_Peptideproject\Data\20190410\20190410_QExHFX1_RSLC1_Beveridge_Clausen_IMP_DSS_JRmethod_R2.mgf	3050.51604	-1	1596.712973	3	533.244934	726585.8125	1596.70898	533.243603	false	0	1				OVAL_CHICK	sp|OVAL_CHICK|	0	K.LTEWTSSNVMEER.K	LTEWTSSNVMEER	LTEWTSSNVMEER	1596.70898	0	265	13					1	1
20190410_QExHFX1_RSLC1_Beveridge_Clausen_IMP_DSS_JRmethod_R2	10298	20190410_QExHFX1_RSLC1_Beveridge_Clausen_IMP_DSS_JRmethod_R2.mgf	1199	C:\2018_Peptideproject\Data\20190410\20190410_QExHFX1_RSLC1_Beveridge_Clausen_IMP_DSS_JRmethod_R2.mgf	3045.19188	-1	1539.855429	3	514.292419	3036713	1539.854828	514.292219	false	0	1	BS3	138.06807	0	Cas9		0	R.KVTVK.Q	KVTVK	K(1.00)VTVK	573.384992	0	562	5	1	K	AFLSGEQKKAIVDLLFKTNRKVTVKQLKEDYFKKIECFDSV	562	1	1							Cas9		0	K.EDYFKK.I	EDYFKK	EDYFK(1.00)K	828.401765	0	570
20190410_QExHFX1_RSLC1_Beveridge_Clausen_IMP_DSS_JRmethod_R2	10275	20190410_QExHFX1_RSLC1_Beveridge_Clausen_IMP_DSS_JRmethod_R2.mgf	1186	C:\2018_Peptideproject\Data\20190410\20190410_QExHFX1_RSLC1_Beveridge_Clausen_IMP_DSS_JRmethod_R2.mgf	3040.92342	-1	2139.164254	4	535.79834	35670800	2139.160922	535.797507	false	1	1	BS3	138.06807	0	REV_Cas9		1	R.EAMEIVINEKPR.H	EAMEIVINEKPR	EAMEIVINEK(1.00)PR	1443.73916	0	604	12	10	K	KNQKGQTTQNREAMEIVINEKPRHGMKVVLEDVKVVTQLIK	613	1	1							Cas9		0	K.VPSKK.F	VPSKK	VPSK(1.00)K	557.353692	0	31
[truncated: 7,888 more rows]
[truncated: 142 more columns]
