# Supplementary material for: A synthetic peptide library for benchmarking crosslinking-mass spectrometry search engines for proteins and protein complexes
Source: Nat Commun. 2020 Feb 6;11:742. doi: 10.1038/s41467-020-14608-2 (PMC7005041; doi:10.1038/s41467-020-14608-2)
Supplement: Supplementary file 3 — Supplementary Data 1 [file 41467_2020_14608_MOESM3_ESM.zip › CSVfiles/R2_1perFDR_PSMlevel_xiFDR1.1.27.csv]

PSMID	run	scan	PeakListFileName	ScanId	exp charge	exp m/z	exp mass	exp fractionalmass	match charge	match mass	match fractionalmass	Protein1	Description1	Decoy1	Protein2	Description2	Decoy2	PepSeq1	PepSeq2	PepPos1	PepPos2	PeptideLength1	PeptideLength2	LinkPos1	LinkPos2	ProteinLinkPos1	ProteinLinkPos2	Charge	Crosslinker	CrosslinkerModMass	Score	isDecoy	isTT	isTD	isDD	fdrGroup	fdr		PeptidePairFDR	Protein1FDR	Protein2FDR	LinkFDR	PPIFDR	peptide pair id	link id	ppi id	info
Scan: 12544 Run: 20190410_QExHFX1_RSLC1_Beveridge_Clausen_IMP_DSS_JRmethod_R2 P1_K.SDNVPSEEVVKK.M P2_K.LVDSTDKADLR.L 11 7	20190410_QExHFX1_RSLC1_Beveridge_Clausen_IMP_DSS_JRmethod_R2	12544	20190410_QExHFX1_RSLC1_Beveridge_Clausen_IMP_DSS_JRmethod_R2.mgf	2366	3	900.802990	2,699.387141	0.387141	3	2,699.386500	0.386500	Cas9	Cas9	false	Cas9	Cas9	false	SDNVPSEEVVKK	LVDSTDKADLR	871	146	12	11	11	7	881	152	3	BS3	138.06807	24.40044	false	true	false	false	internal > 4	0.0		0.0	0.0	0.0	0.0	0.0	158	149	1
Scan: 12727 Run: 20190410_QExHFX1_RSLC1_Beveridge_Clausen_IMP_DSS_JRmethod_R2 P1_K.SDNVPSEEVVKK.M P2_K.LVDSTDKADLR.L 11 7	20190410_QExHFX1_RSLC1_Beveridge_Clausen_IMP_DSS_JRmethod_R2	12727	20190410_QExHFX1_RSLC1_Beveridge_Clausen_IMP_DSS_JRmethod_R2.mgf	2484	3	900.803462	2,699.388557	0.388557	3	2,699.386500	0.386500	Cas9	Cas9	false	Cas9	Cas9	false	SDNVPSEEVVKK	LVDSTDKADLR	871	146	12	11	11	7	881	152	3	BS3	138.06807	23.889695	false	true	false	false	internal > 4	0.0
Scan: 23662 Run: 20190410_QExHFX1_RSLC1_Beveridge_Clausen_IMP_DSS_JRmethod_R2 P1_R.GGLSELDKAGFIK.R P2_R.GGLSELDKAGFIK.R 8 8	20190410_QExHFX1_RSLC1_Beveridge_Clausen_IMP_DSS_JRmethod_R2	23662	20190410_QExHFX1_RSLC1_Beveridge_Clausen_IMP_DSS_JRmethod_R2.mgf	9289	3	936.179614	2,805.517013	0.517013	3	2,805.516395	0.516395	Cas9	Cas9	false	Cas9	Cas9	false	GGLSELDKAGFIK	GGLSELDKAGFIK	910	910	13	13	8	8	917	917	3	BS3	138.06807	23.553949	false	true	false	false	internal > 4	0.0		0.0	0.0	0.0	0.0	0.0	470	147	1
Scan: 27457 Run: 20190410_QExHFX1_RSLC1_Beveridge_Clausen_IMP_DSS_JRmethod_R2 P1_K.TILDFLKSDGFANR.N P2_K.KIECFDSVEISGVEDR.F 7 1	20190410_QExHFX1_RSLC1_Beveridge_Clausen_IMP_DSS_JRmethod_R2	27457	20190410_QExHFX1_RSLC1_Beveridge_Clausen_IMP_DSS_JRmethod_R2.mgf	10677	4	904.951709	3,615.777730	0.777730	4	3,615.776659	0.776659	Cas9	Cas9	false	Cas9	Cas9	false	TILDFLKSDGFANR	KIECFDSVEISGVEDR	682	575	14	16	7	1	688	575	4	BS3	138.06807	23.522814	false	true	false	false	internal > 4	0.0		0.0	0.0	0.0	0.0	0.0	469	146	1
Scan: 14317 Run: 20190410_QExHFX1_RSLC1_Beveridge_Clausen_IMP_DSS_JRmethod_R2 P1_K.LVDSTDKADLR.L P2_K.LVDSTDKADLR.L 7 7	20190410_QExHFX1_RSLC1_Beveridge_Clausen_IMP_DSS_JRmethod_R2	14317	20190410_QExHFX1_RSLC1_Beveridge_Clausen_IMP_DSS_JRmethod_R2.mgf	3515	3	868.123588	2,601.348935	0.348935	3	2,601.349721	0.349721	Cas9	Cas9	false	Cas9	Cas9	false	LVDSTDKADLR	LVDSTDKADLR	146	146	11	11	7	7	152	152	3	BS3	138.06807	22.798049	false	true	false	false	internal > 4	0.0		0.0	0.0	0.0	0.0	0.0	217	148	1
Scan: 14105 Run: 20190410_QExHFX1_RSLC1_Beveridge_Clausen_IMP_DSS_JRmethod_R2 P1_K.LVDSTDKADLR.L P2_K.LVDSTDKADLR.L 7 7	20190410_QExHFX1_RSLC1_Beveridge_Clausen_IMP_DSS_JRmethod_R2	14105	20190410_QExHFX1_RSLC1_Beveridge_Clausen_IMP_DSS_JRmethod_R2.mgf	3363	3	868.123817	2,601.349622	0.349622	3	2,601.349721	0.349721	Cas9	Cas9	false	Cas9	Cas9	false	LVDSTDKADLR	LVDSTDKADLR	146	146	11	11	7	7	152	152	3	BS3	138.06807	22.618088	false	true	false	false	internal > 4	0.0
Scan: 14495 Run: 20190410_QExHFX1_RSLC1_Beveridge_Clausen_IMP_DSS_JRmethod_R2 P1_K.LVDSTDKADLR.L P2_K.LVDSTDKADLR.L 7 7	20190410_QExHFX1_RSLC1_Beveridge_Clausen_IMP_DSS_JRmethod_R2	14495	20190410_QExHFX1_RSLC1_Beveridge_Clausen_IMP_DSS_JRmethod_R2.mgf	3626	3	868.123753	2,601.349430	0.349430	3	2,601.349721	0.349721	Cas9	Cas9	false	Cas9	Cas9	false	LVDSTDKADLR	LVDSTDKADLR	146	146	11	11	7	7	152	152	3	BS3	138.06807	22.00424	false	true	false	false	internal > 4	0.0
Scan: 8011 Run: 20190410_QExHFX1_RSLC1_Beveridge_Clausen_IMP_DSS_JRmethod_R2 P1_K.SEQEIGKATAK.Y P2_K.SEQEIGKATAK.Y 7 7	20190410_QExHFX1_RSLC1_Beveridge_Clausen_IMP_DSS_JRmethod_R2	8011	20190410_QExHFX1_RSLC1_Beveridge_Clausen_IMP_DSS_JRmethod_R2.mgf	404	3	820.765805	2,459.275586	0.275586	3	2,459.275495	0.275495	Cas9	Cas9	false	Cas9	Cas9	false	SEQEIGKATAK	SEQEIGKATAK	1029	1029	11	11	7	7	1035	1035	3	BS3	138.06807	21.587762	false	true	false	false	internal > 4	0.0		0.0	0.0	0.0	0.0	0.0	465	140	1
Scan: 12378 Run: 20190410_QExHFX1_RSLC1_Beveridge_Clausen_IMP_DSS_JRmethod_R2 P1_K.SDNVPSEEVVKK.M P2_K.LVDSTDKADLR.L 11 7	20190410_QExHFX1_RSLC1_Beveridge_Clausen_IMP_DSS_JRmethod_R2	12378	20190410_QExHFX1_RSLC1_Beveridge_Clausen_IMP_DSS_JRmethod_R2.mgf	2270	3	900.802883	2,699.386820	0.386820	3	2,699.386500	0.386500	Cas9	Cas9	false	Cas9	Cas9	false	SDNVPSEEVVKK	LVDSTDKADLR	871	146	12	11	11	7	881	152	3	BS3	138.06807	21.154059	false	true	false	false	internal > 4	0.0
Scan: 20681 Run: 20190410_QExHFX1_RSLC1_Beveridge_Clausen_IMP_DSS_JRmethod_R2 P1_K.YDENDKLIR.E P2_K.DFQFYKVR.E 6 6	20190410_QExHFX1_RSLC1_Beveridge_Clausen_IMP_DSS_JRmethod_R2	20681	20190410_QExHFX1_RSLC1_Beveridge_Clausen_IMP_DSS_JRmethod_R2.mgf	7600	3	802.409576	2,404.206899	0.206899	3	2,404.206294	0.206294	Cas9	Cas9	false	Cas9	Cas9	false	YDENDKLIR	DFQFYKVR	947	973	9	8	6	6	952	978	3	BS3	138.06807	20.418895	false	true	false	false	internal > 4	0.0		0.0	0.0	0.0	0.0	0.0	284	144	1
Scan: 12907 Run: 20190410_QExHFX1_RSLC1_Beveridge_Clausen_IMP_DSS_JRmethod_R2 P1_K.SDNVPSEEVVKK.M P2_K.LVDSTDKADLR.L 11 7	20190410_QExHFX1_RSLC1_Beveridge_Clausen_IMP_DSS_JRmethod_R2	12907	20190410_QExHFX1_RSLC1_Beveridge_Clausen_IMP_DSS_JRmethod_R2.mgf	2597	3	900.802941	2,699.386994	0.386994	3	2,699.386500	0.386500	Cas9	Cas9	false	Cas9	Cas9	false	SDNVPSEEVVKK	LVDSTDKADLR	871	146	12	11	11	7	881	152	3	BS3	138.06807	20.331362	false	true	false	false	internal > 4	0.0
Scan: 14454 Run: 20190410_QExHFX1_RSLC1_Beveridge_Clausen_IMP_DSS_JRmethod_R2 P1_K.YDENDKLIR.E P2_K.FDNLTKAER.G 6 6	20190410_QExHFX1_RSLC1_Beveridge_Clausen_IMP_DSS_JRmethod_R2	14454	20190410_QExHFX1_RSLC1_Beveridge_Clausen_IMP_DSS_JRmethod_R2.mgf	3602	3	799.408386	2,395.203329	0.203329	3	2,395.201935	0.201935	Cas9	Cas9	false	Cas9	Cas9	false	FDNLTKAER	YDENDKLIR	901	947	9	9	6	6	906	952	3	BS3	138.06807	20.304908	false	true	false	false	internal > 4	0.0		0.0	0.0	0.0	0.0	0.0	300	145	1
Scan: 25562 Run: 20190410_QExHFX1_RSLC1_Beveridge_Clausen_IMP_DSS_JRmethod_R2 P1_K.LVDSTDKADLR.L P2_K.KNLIGALLFDSGETAEATR.L 7 1	20190410_QExHFX1_RSLC1_Beveridge_Clausen_IMP_DSS_JRmethod_R2	25562	20190410_QExHFX1_RSLC1_Beveridge_Clausen_IMP_DSS_JRmethod_R2.mgf	10123	4	844.696313	3,374.756146	0.756146	4	3,374.756910	0.756910	Cas9	Cas9	false	Cas9	Cas9	false	LVDSTDKADLR	KNLIGALLFDSGETAEATR	146	49	11	19	7	1	152	49	4	BS3	138.06807	20.203808	false	true	false	false	internal > 4	0.0		0.0	0.0	0.0	0.0	0.0	279	143	1
Scan: 11093 Run: 20190410_QExHFX1_RSLC1_Beveridge_Clausen_IMP_DSS_JRmethod_R2 P1_K.SDNVPSEEVVKK.M P2_K.SDNVPSEEVVKK.M 11 11	20190410_QExHFX1_RSLC1_Beveridge_Clausen_IMP_DSS_JRmethod_R2	11093	20190410_QExHFX1_RSLC1_Beveridge_Clausen_IMP_DSS_JRmethod_R2.mgf	1582	3	933.482327	2,797.425152	0.425152	3	2,797.423279	0.423279	Cas9	Cas9	false	Cas9	Cas9	false	SDNVPSEEVVKK	SDNVPSEEVVKK	871	871	12	12	11	11	881	881	3	BS3	138.06807	20.162503	false	true	false	false	internal > 4	0.0		0.0	0.0	0.0	0.0	0.0	206	142	1
Scan: 14856 Run: 20190410_QExHFX1_RSLC1_Beveridge_Clausen_IMP_DSS_JRmethod_R2 P1_K.LVDSTDKADLR.L P2_K.LVDSTDKADLR.L 7 7	20190410_QExHFX1_RSLC1_Beveridge_Clausen_IMP_DSS_JRmethod_R2	14856	20190410_QExHFX1_RSLC1_Beveridge_Clausen_IMP_DSS_JRmethod_R2.mgf	3854	3	868.123442	2,601.348497	0.348497	3	2,601.349721	0.349721	Cas9	Cas9	false	Cas9	Cas9	false	LVDSTDKADLR	LVDSTDKADLR	146	146	11	11	7	7	152	152	3	BS3	138.06807	20.045542	false	true	false	false	internal > 4	0.0
Scan: 14267 Run: 20190410_QExHFX1_RSLC1_Beveridge_Clausen_IMP_DSS_JRmethod_R2 P1_K.YDENDKLIR.E P2_K.FDNLTKAER.G 6 6	20190410_QExHFX1_RSLC1_Beveridge_Clausen_IMP_DSS_JRmethod_R2	14267	20190410_QExHFX1_RSLC1_Beveridge_Clausen_IMP_DSS_JRmethod_R2.mgf	3479	3	799.408525	2,395.203746	0.203746	3	2,395.201935	0.201935	Cas9	Cas9	false	Cas9	Cas9	false	FDNLTKAER	YDENDKLIR	901	947	9	9	6	6	906	952	3	BS3	138.06807	19.927349	false	true	false	false	internal > 4	0.0
Scan: 27658 Run: 20190410_QExHFX1_RSLC1_Beveridge_Clausen_IMP_DSS_JRmethod_R2 P1_R.SSFEKNPIDFLEAK.G P2_R.SSFEKNPIDFLEAK.G 5 5	20190410_QExHFX1_RSLC1_Beveridge_Clausen_IMP_DSS_JRmethod_R2	27658	20190410_QExHFX1_RSLC1_Beveridge_Clausen_IMP_DSS_JRmethod_R2.mgf	10694	4	847.431508	3,385.696926	0.696926	4	3,385.696935	0.696935	Cas9	Cas9	false	Cas9	Cas9	false	SSFEKNPIDFLEAK	SSFEKNPIDFLEAK	1176	1176	14	14	5	5	1180	1180	4	BS3	138.06807	19.672091	false	true	false	false	internal > 4	0.0		0.0	0.0	0.0	0.0	0.0	446	133	1
Scan: 19260 Run: 20190410_QExHFX1_RSLC1_Beveridge_Clausen_IMP_DSS_JRmethod_R2 P1_R.QEDFYPFLKDNR.E P2_R.GKSDNVPSEEVVK.K 9 2	20190410_QExHFX1_RSLC1_Beveridge_Clausen_IMP_DSS_JRmethod_R2	19260	20190410_QExHFX1_RSLC1_Beveridge_Clausen_IMP_DSS_JRmethod_R2.mgf	6720	4	774.883823	3,095.506186	0.506186	4	3,095.508742	0.508742	Cas9	Cas9	false	Cas9	Cas9	false	GKSDNVPSEEVVK	QEDFYPFLKDNR	869	430	13	12	2	9	870	438	4	BS3	138.06807	19.536431	false	true	false	false	internal > 4	0.0		0.0	0.0	0.0	0.0	0.0	363	132	1
Scan: 19057 Run: 20190410_QExHFX1_RSLC1_Beveridge_Clausen_IMP_DSS_JRmethod_R2 P1_K.FDNLTKAER.G P2_K.DFQFYKVR.E 6 6	20190410_QExHFX1_RSLC1_Beveridge_Clausen_IMP_DSS_JRmethod_R2	19057	20190410_QExHFX1_RSLC1_Beveridge_Clausen_IMP_DSS_JRmethod_R2.mgf	6583	3	778.402070	2,332.184381	0.184381	3	2,332.185164	0.185164	Cas9	Cas9	false	Cas9	Cas9	false	FDNLTKAER	DFQFYKVR	901	973	9	8	6	6	906	978	3	BS3	138.06807	19.339119	false	true	false	false	internal > 4	0.0		0.0	0.0	0.0	0.0	0.0	392	131	1
Scan: 15912 Run: 20190410_QExHFX1_RSLC1_Beveridge_Clausen_IMP_DSS_JRmethod_R2 P1_R.NSDKLIAR.K P2_K.DDSIDNKVLTR.S 4 7	20190410_QExHFX1_RSLC1_Beveridge_Clausen_IMP_DSS_JRmethod_R2	15912	20190410_QExHFX1_RSLC1_Beveridge_Clausen_IMP_DSS_JRmethod_R2.mgf	4510	3	777.083409	2,328.228398	0.228398	3	2,328.228483	0.228483	Cas9	Cas9	false	Cas9	Cas9	false	NSDKLIAR	DDSIDNKVLTR	1119	853	8	11	4	7	1122	859	3	BS3	138.06807	19.325787	false	true	false	false	internal > 4	0.0		0.0	0.0	0.0	0.0	0.0	304	141	1
Scan: 24111 Run: 20190410_QExHFX1_RSLC1_Beveridge_Clausen_IMP_DSS_JRmethod_R2 P1_K.SDNVPSEEVVKK.M P2_K.KNLIGALLFDSGETAEATR.L 11 1	20190410_QExHFX1_RSLC1_Beveridge_Clausen_IMP_DSS_JRmethod_R2	24111	20190410_QExHFX1_RSLC1_Beveridge_Clausen_IMP_DSS_JRmethod_R2.mgf	9515	4	869.205457	3,472.792722	0.792722	4	3,472.793689	0.793689	Cas9	Cas9	false	Cas9	Cas9	false	SDNVPSEEVVKK	KNLIGALLFDSGETAEATR	871	49	12	19	11	1	881	49	4	BS3	138.06807	19.319968	false	true	false	false	internal > 4	0.0		0.0	0.0	0.0	0.0	0.0	186	130	1
Scan: 25439 Run: 20190410_QExHFX1_RSLC1_Beveridge_Clausen_IMP_DSS_JRmethod_R2 P1_K.MDGTEELLVKLNR.E P2_R.GGLSELDKAGFIK.R 10 8	20190410_QExHFX1_RSLC1_Beveridge_Clausen_IMP_DSS_JRmethod_R2	25439	20190410_QExHFX1_RSLC1_Beveridge_Clausen_IMP_DSS_JRmethod_R2.mgf	10054	4	752.152298	3,004.580086	0.580086	4	3,004.579070	0.579070	Cas9	Cas9	false	Cas9	Cas9	false	GGLSELDKAGFIK	MDGTEELLVKLNR	910	387	13	13	8	10	917	396	4	BS3	138.06807	19.314585	false	true	false	false	internal > 4	0.0		0.0	0.0	0.0	0.0	0.0	429	129	1
Scan: 15640 Run: 20190410_QExHFX1_RSLC1_Beveridge_Clausen_IMP_DSS_JRmethod_R2 P1_R.LEESFLVEEDKK.H P2_R.GKSDNVPSEEVVK.K 11 2	20190410_QExHFX1_RSLC1_Beveridge_Clausen_IMP_DSS_JRmethod_R2	15640	20190410_QExHFX1_RSLC1_Beveridge_Clausen_IMP_DSS_JRmethod_R2.mgf	4325	4	748.382174	2,989.499590	0.499590	4	2,989.501924	0.501924	Cas9	Cas9	false	Cas9	Cas9	false	GKSDNVPSEEVVK	LEESFLVEEDKK	869	105	13	12	2	11	870	115	4	BS3	138.06807	19.175258	false	true	false	false	internal > 4	0.0		0.0	0.0	0.0	0.0	0.0	450	128	1
Scan: 22371 Run: 20190410_QExHFX1_RSLC1_Beveridge_Clausen_IMP_DSS_JRmethod_R2 P1_K.TEVQTGGFSKESILPK.R P2_K.TEVQTGGFSKESILPK.R 10 10	20190410_QExHFX1_RSLC1_Beveridge_Clausen_IMP_DSS_JRmethod_R2	22371	20190410_QExHFX1_RSLC1_Beveridge_Clausen_IMP_DSS_JRmethod_R2.mgf	8554	4	895.477072	3,577.879182	0.879182	4	3,577.876691	0.876691	Cas9	Cas9	false	Cas9	Cas9	false	TEVQTGGFSKESILPK	TEVQTGGFSKESILPK	1102	1102	16	16	10	10	1111	1111	4	BS3	138.06807	18.814446	false	true	false	false	internal > 4	0.0		0.0	0.0	0.0	0.0	0.0	449	126	1
Scan: 18889 Run: 20190410_QExHFX1_RSLC1_Beveridge_Clausen_IMP_DSS_JRmethod_R2 P1_K.FDNLTKAER.G P2_K.DFQFYKVR.E 6 6	20190410_QExHFX1_RSLC1_Beveridge_Clausen_IMP_DSS_JRmethod_R2	18889	20190410_QExHFX1_RSLC1_Beveridge_Clausen_IMP_DSS_JRmethod_R2.mgf	6483	3	778.401943	2,332.184000	0.184000	3	2,332.185164	0.185164	Cas9	Cas9	false	Cas9	Cas9	false	FDNLTKAER	DFQFYKVR	901	973	9	8	6	6	906	978	3	BS3	138.06807	18.466532	false	true	false	false	internal > 4	0.0
Scan: 15722 Run: 20190410_QExHFX1_RSLC1_Beveridge_Clausen_IMP_DSS_JRmethod_R2 P1_R.NSDKLIAR.K P2_K.DDSIDNKVLTR.S 4 7	20190410_QExHFX1_RSLC1_Beveridge_Clausen_IMP_DSS_JRmethod_R2	15722	20190410_QExHFX1_RSLC1_Beveridge_Clausen_IMP_DSS_JRmethod_R2.mgf	4384	3	777.084029	2,328.230258	0.230258	3	2,328.228483	0.228483	Cas9	Cas9	false	Cas9	Cas9	false	NSDKLIAR	DDSIDNKVLTR	1119	853	8	11	4	7	1122	859	3	BS3	138.06807	18.402203	false	true	false	false	internal > 4	0.0
Scan: 27558 Run: 20190410_QExHFX1_RSLC1_Beveridge_Clausen_IMP_DSS_JRmethod_R2 P1_R.SSFEKNPIDFLEAK.G P2_R.SSFEKNPIDFLEAK.G 5 5	20190410_QExHFX1_RSLC1_Beveridge_Clausen_IMP_DSS_JRmethod_R2	27558	20190410_QExHFX1_RSLC1_Beveridge_Clausen_IMP_DSS_JRmethod_R2.mgf	10685	4	847.431858	3,385.698326	0.698326	4	3,385.696935	0.696935	Cas9	Cas9	false	Cas9	Cas9	false	SSFEKNPIDFLEAK	SSFEKNPIDFLEAK	1176	1176	14	14	5	5	1180	1180	4	BS3	138.06807	17.969778	false	true	false	false	internal > 4	0.0
Scan: 16547 Run: 20190410_QExHFX1_RSLC1_Beveridge_Clausen_IMP_DSS_JRmethod_R2 P1_K.MIAKSEQEIGK.A P2_K.DFQFYKVR.E 4 6	20190410_QExHFX1_RSLC1_Beveridge_Clausen_IMP_DSS_JRmethod_R2	16547	20190410_QExHFX1_RSLC1_Beveridge_Clausen_IMP_DSS_JRmethod_R2.mgf	4959	3	830.430542	2,488.269797	0.269797	3	2,488.267180	0.267180	Cas9	Cas9	false	Cas9	Cas9	false	MIAKSEQEIGK	DFQFYKVR	1025	973	11	8	4	6	1028	978	3	BS3	138.06807	17.969686	false	true	false	false	internal > 4	0.0		0.0	0.0	0.0	0.0	0.0	445	120	1
Scan: 19910 Run: 20190410_QExHFX1_RSLC1_Beveridge_Clausen_IMP_DSS_JRmethod_R2 P1_K.DDSIDNKVLTR.S P2_K.DDSIDNKVLTR.S 7 7	20190410_QExHFX1_RSLC1_Beveridge_Clausen_IMP_DSS_JRmethod_R2	19910	20190410_QExHFX1_RSLC1_Beveridge_Clausen_IMP_DSS_JRmethod_R2.mgf	7122	3	896.794025	2,687.360246	0.360246	3	2,687.361347	0.361347	Cas9	Cas9	false	Cas9	Cas9	false	DDSIDNKVLTR	DDSIDNKVLTR	853	853	11	11	7	7	859	859	3	BS3	138.06807	17.958198	false	true	false	false	internal > 4	0.0		0.0	0.0	0.0	0.0	0.0	322	139	1
Scan: 14479 Run: 20190410_QExHFX1_RSLC1_Beveridge_Clausen_IMP_DSS_JRmethod_R2 P1_K.NLPNEKVLPK.H P2_K.NLPNEKVLPK.H 6 6	20190410_QExHFX1_RSLC1_Beveridge_Clausen_IMP_DSS_JRmethod_R2	14479	20190410_QExHFX1_RSLC1_Beveridge_Clausen_IMP_DSS_JRmethod_R2.mgf	3616	3	814.143477	2,439.408602	0.408602	3	2,439.410077	0.410077	Cas9	Cas9	false	Cas9	Cas9	false	NLPNEKVLPK	NLPNEKVLPK	505	505	10	10	6	6	510	510	3	BS3	138.06807	17.740306	false	true	false	false	internal > 4	0.0		0.0	0.0	0.0	0.0	0.0	289	118	1
Scan: 25710 Run: 20190410_QExHFX1_RSLC1_Beveridge_Clausen_IMP_DSS_JRmethod_R2 P1_K.LVDSTDKADLR.L P2_K.KNLIGALLFDSGETAEATR.L 7 1	20190410_QExHFX1_RSLC1_Beveridge_Clausen_IMP_DSS_JRmethod_R2	25710	20190410_QExHFX1_RSLC1_Beveridge_Clausen_IMP_DSS_JRmethod_R2.mgf	10196	4	844.696481	3,374.756818	0.756818	4	3,374.756910	0.756910	Cas9	Cas9	false	Cas9	Cas9	false	LVDSTDKADLR	KNLIGALLFDSGETAEATR	146	49	11	19	7	1	152	49	4	BS3	138.06807	17.663852	false	true	false	false	internal > 4	0.0
Scan: 11062 Run: 20190410_QExHFX1_RSLC1_Beveridge_Clausen_IMP_DSS_JRmethod_R2 P1_K.SEQEIGKATAK.Y P2_K.FKVLGNTDR.H 7 2	20190410_QExHFX1_RSLC1_Beveridge_Clausen_IMP_DSS_JRmethod_R2	11062	20190410_QExHFX1_RSLC1_Beveridge_Clausen_IMP_DSS_JRmethod_R2.mgf	1561	3	783.419915	2,347.237916	0.237916	3	2,347.238321	0.238321	Cas9	Cas9	false	Cas9	Cas9	false	SEQEIGKATAK	FKVLGNTDR	1029	36	11	9	7	2	1035	37	3	BS3	138.06807	17.483886	false	true	false	false	internal > 4	0.0		0.0	0.0	0.0	0.0	0.0	312	137	1
Scan: 11154 Run: 20190410_QExHFX1_RSLC1_Beveridge_Clausen_IMP_DSS_JRmethod_R2 P1_R.GKSDNVPSEEVVK.K P2_R.GKSDNVPSEEVVK.K 2 2	20190410_QExHFX1_RSLC1_Beveridge_Clausen_IMP_DSS_JRmethod_R2	11154	20190410_QExHFX1_RSLC1_Beveridge_Clausen_IMP_DSS_JRmethod_R2.mgf	1616	4	728.873749	2,911.465890	0.465890	4	2,911.466207	0.466207	Cas9	Cas9	false	Cas9	Cas9	false	GKSDNVPSEEVVK	GKSDNVPSEEVVK	869	869	13	13	2	2	870	870	4	BS3	138.06807	17.469078	false	true	false	false	internal > 4	0.0		0.0	0.0	0.0	0.0	0.0	411	117	1
Scan: 15039 Run: 20190410_QExHFX1_RSLC1_Beveridge_Clausen_IMP_DSS_JRmethod_R2 P1_K.LVDSTDKADLR.L P2_K.LVDSTDKADLR.L 7 7	20190410_QExHFX1_RSLC1_Beveridge_Clausen_IMP_DSS_JRmethod_R2	15039	20190410_QExHFX1_RSLC1_Beveridge_Clausen_IMP_DSS_JRmethod_R2.mgf	3963	3	868.123901	2,601.349874	0.349874	3	2,601.349721	0.349721	Cas9	Cas9	false	Cas9	Cas9	false	LVDSTDKADLR	LVDSTDKADLR	146	146	11	11	7	7	152	152	3	BS3	138.06807	17.380643	false	true	false	false	internal > 4	0.0
Scan: 16187 Run: 20190410_QExHFX1_RSLC1_Beveridge_Clausen_IMP_DSS_JRmethod_R2 P1_K.KLVDSTDK.A P2_K.IEKILTFR.I 1 3	20190410_QExHFX1_RSLC1_Beveridge_Clausen_IMP_DSS_JRmethod_R2	16187	20190410_QExHFX1_RSLC1_Beveridge_Clausen_IMP_DSS_JRmethod_R2.mgf	4710	3	688.065137	2,061.173582	0.173582	3	2,061.172138	0.172138	Cas9	Cas9	false	Cas9	Cas9	false	KLVDSTDK	IEKILTFR	145	444	8	8	1	3	145	446	3	BS3	138.06807	17.358925	false	true	false	false	internal > 4	0.0		0.0	0.0	0.0	0.0	0.0	438	116	1
Scan: 11248 Run: 20190410_QExHFX1_RSLC1_Beveridge_Clausen_IMP_DSS_JRmethod_R2 P1_R.NSDKLIAR.K P2_R.NSDKLIAR.K 4 4	20190410_QExHFX1_RSLC1_Beveridge_Clausen_IMP_DSS_JRmethod_R2	11248	20190410_QExHFX1_RSLC1_Beveridge_Clausen_IMP_DSS_JRmethod_R2.mgf	1682	3	657.372843	1,969.096700	0.096700	3	1,969.095619	0.095619	Cas9	Cas9	false	Cas9	Cas9	false	NSDKLIAR	NSDKLIAR	1119	1119	8	8	4	4	1122	1122	3	BS3	138.06807	17.325807	false	true	false	false	internal > 4	0.0		0.0	0.0	0.0	0.0	0.0	233	134	1
Scan: 17529 Run: 20190410_QExHFX1_RSLC1_Beveridge_Clausen_IMP_DSS_JRmethod_R2 P1_K.YPKLESEFVYGDYK.V P2_K.IIKDK.D 3 3	20190410_QExHFX1_RSLC1_Beveridge_Clausen_IMP_DSS_JRmethod_R2	17529	20190410_QExHFX1_RSLC1_Beveridge_Clausen_IMP_DSS_JRmethod_R2.mgf	5631	3	831.105412	2,490.294407	0.294407	3	2,490.293378	0.293378	Cas9	Cas9	false	Cas9	Cas9	false	IIKDK	YPKLESEFVYGDYK	604	1005	5	14	3	3	606	1007	3	BS3	138.06807	17.076244	false	true	false	false	internal > 4	0.0		0.0	0.0	0.0	0.0	0.0	436	114	1
Scan: 21576 Run: 20190410_QExHFX1_RSLC1_Beveridge_Clausen_IMP_DSS_JRmethod_R2 P1_R.SSFEKNPIDFLEAK.G P2_K.KLVDSTDK.A 5 1	20190410_QExHFX1_RSLC1_Beveridge_Clausen_IMP_DSS_JRmethod_R2	21576	20190410_QExHFX1_RSLC1_Beveridge_Clausen_IMP_DSS_JRmethod_R2.mgf	8096	3	889.797147	2,666.369612	0.369612	3	2,666.369059	0.369059	Cas9	Cas9	false	Cas9	Cas9	false	KLVDSTDK	SSFEKNPIDFLEAK	145	1176	8	14	1	5	145	1180	3	BS3	138.06807	17.00366	false	true	false	false	internal > 4	0.0		0.0	0.0	0.0	0.0	0.0	310	136	1
Scan: 24355 Run: 20190410_QExHFX1_RSLC1_Beveridge_Clausen_IMP_DSS_JRmethod_R2 P1_K.VVDELVKVMGR.H P2_K.LESEFVYGDYKVYDVR.K 7 11	20190410_QExHFX1_RSLC1_Beveridge_Clausen_IMP_DSS_JRmethod_R2	24355	20190410_QExHFX1_RSLC1_Beveridge_Clausen_IMP_DSS_JRmethod_R2.mgf	9623	4	845.682739	3,378.701850	0.701850	4	3,378.705729	0.705729	Cas9	Cas9	false	Cas9	Cas9	false	VVDELVKVMGR	LESEFVYGDYKVYDVR	747	1008	11	16	7	11	753	1018	4	BS3	138.06807	16.949843	false	true	false	false	internal > 4	0.0		0.0	0.0	0.0	0.0	0.0	434	111	1
Scan: 11410 Run: 20190410_QExHFX1_RSLC1_Beveridge_Clausen_IMP_DSS_JRmethod_R2 P1_R.NSDKLIAR.K P2_R.NSDKLIAR.K 4 4	20190410_QExHFX1_RSLC1_Beveridge_Clausen_IMP_DSS_JRmethod_R2	11410	20190410_QExHFX1_RSLC1_Beveridge_Clausen_IMP_DSS_JRmethod_R2.mgf	1775	3	657.372192	1,969.094747	0.094747	3	1,969.095619	0.095619	Cas9	Cas9	false	Cas9	Cas9	false	NSDKLIAR	NSDKLIAR	1119	1119	8	8	4	4	1122	1122	3	BS3	138.06807	16.852987	false	true	false	false	internal > 4	0.0
Scan: 25384 Run: 20190410_QExHFX1_RSLC1_Beveridge_Clausen_IMP_DSS_JRmethod_R2 P1_K.TILDFLKSDGFANR.N P2_K.FDNLTKAER.G 7 6	20190410_QExHFX1_RSLC1_Beveridge_Clausen_IMP_DSS_JRmethod_R2	25384	20190410_QExHFX1_RSLC1_Beveridge_Clausen_IMP_DSS_JRmethod_R2.mgf	10036	3	943.158732	2,826.454367	0.454367	3	2,826.455189	0.455189	Cas9	Cas9	false	Cas9	Cas9	false	FDNLTKAER	TILDFLKSDGFANR	901	682	9	14	6	7	906	688	3	BS3	138.06807	16.388467	false	true	false	false	internal > 4	0.0		0.0	0.0	0.0	0.0	0.0	181	138	1
Scan: 14684 Run: 20190410_QExHFX1_RSLC1_Beveridge_Clausen_IMP_DSS_JRmethod_R2 P1_K.LVDSTDKADLR.L P2_K.LVDSTDKADLR.L 7 7	20190410_QExHFX1_RSLC1_Beveridge_Clausen_IMP_DSS_JRmethod_R2	14684	20190410_QExHFX1_RSLC1_Beveridge_Clausen_IMP_DSS_JRmethod_R2.mgf	3751	3	868.123958	2,601.350045	0.350045	3	2,601.349721	0.349721	Cas9	Cas9	false	Cas9	Cas9	false	LVDSTDKADLR	LVDSTDKADLR	146	146	11	11	7	7	152	152	3	BS3	138.06807	16.291234	false	true	false	false	internal > 4	0.0
Scan: 10340 Run: 20190410_QExHFX1_RSLC1_Beveridge_Clausen_IMP_DSS_JRmethod_R2 P1_K.SEQEIGKATAK.Y P2_K.ESILPKR.N 7 6	20190410_QExHFX1_RSLC1_Beveridge_Clausen_IMP_DSS_JRmethod_R2	10340	20190410_QExHFX1_RSLC1_Beveridge_Clausen_IMP_DSS_JRmethod_R2.mgf	1224	3	714.398660	2,140.174151	0.174151	3	2,140.173930	0.173930	Cas9	Cas9	false	Cas9	Cas9	false	SEQEIGKATAK	ESILPKR	1029	1112	11	7	7	6	1035	1117	3	BS3	138.06807	16.266781	false	true	false	false	internal > 4	0.0		0.0	0.0	0.0	0.0	0.0	195	106	1
Scan: 24591 Run: 20190410_QExHFX1_RSLC1_Beveridge_Clausen_IMP_DSS_JRmethod_R2 P1_K.MDGTEELLVKLNR.E P2_R.GGLSELDKAGFIK.R 10 8	20190410_QExHFX1_RSLC1_Beveridge_Clausen_IMP_DSS_JRmethod_R2	24591	20190410_QExHFX1_RSLC1_Beveridge_Clausen_IMP_DSS_JRmethod_R2.mgf	9712	4	752.152161	3,004.579538	0.579538	4	3,004.579070	0.579070	Cas9	Cas9	false	Cas9	Cas9	false	GGLSELDKAGFIK	MDGTEELLVKLNR	910	387	13	13	8	10	917	396	4	BS3	138.06807	16.213318	false	true	false	false	internal > 4	0.0
Scan: 12033 Run: 20190410_QExHFX1_RSLC1_Beveridge_Clausen_IMP_DSS_JRmethod_R2 P1_R.NSDKLIAR.K P2_K.KGILQTVK.V 4 1	20190410_QExHFX1_RSLC1_Beveridge_Clausen_IMP_DSS_JRmethod_R2	12033	20190410_QExHFX1_RSLC1_Beveridge_Clausen_IMP_DSS_JRmethod_R2.mgf	2079	3	647.389825	1,939.147646	0.147646	3	1,939.146593	0.146593	Cas9	Cas9	false	Cas9	Cas9	false	NSDKLIAR	KGILQTVK	1119	739	8	8	4	1	1122	739	3	BS3	138.06807	16.055114	false	true	false	false	internal > 4	0.0		0.0	0.0	0.0	0.0	0.0	205	135	1
Scan: 20982 Run: 20190410_QExHFX1_RSLC1_Beveridge_Clausen_IMP_DSS_JRmethod_R2 P1_R.YDEHHQDLTLLKALVR.Q P2_K.ESILPKR.N 12 6	20190410_QExHFX1_RSLC1_Beveridge_Clausen_IMP_DSS_JRmethod_R2	20982	20190410_QExHFX1_RSLC1_Beveridge_Clausen_IMP_DSS_JRmethod_R2.mgf	7755	4	733.407959	2,929.602730	0.602730	4	2,929.602524	0.602524	Cas9	Cas9	false	Cas9	Cas9	false	ESILPKR	YDEHHQDLTLLKALVR	1112	329	7	16	6	12	1117	340	4	BS3	138.06807	15.924318	false	true	false	false	internal > 4	0.0		0.0	0.0	0.0	0.0	0.0	427	105	1
Scan: 7792 Run: 20190410_QExHFX1_RSLC1_Beveridge_Clausen_IMP_DSS_JRmethod_R2 P1_K.VLSAYNKHR.D P2_K.KLVDSTDK.A 7 1	20190410_QExHFX1_RSLC1_Beveridge_Clausen_IMP_DSS_JRmethod_R2	7792	20190410_QExHFX1_RSLC1_Beveridge_Clausen_IMP_DSS_JRmethod_R2.mgf	323	3	710.723413	2,129.148410	0.148410	3	2,129.148049	0.148049	Cas9	Cas9	false	Cas9	Cas9	false	VLSAYNKHR	KLVDSTDK	1294	145	9	8	7	1	1300	145	3	BS3	138.06807	15.866116	false	true	false	false	internal > 4	0.0		0.0	0.0	0.0	0.0	0.0	426	104	1
Scan: 15374 Run: 20190410_QExHFX1_RSLC1_Beveridge_Clausen_IMP_DSS_JRmethod_R2 P1_R.KPAFLSGEQK.K P2_R.KPAFLSGEQK.K 1 1	20190410_QExHFX1_RSLC1_Beveridge_Clausen_IMP_DSS_JRmethod_R2	15374	20190410_QExHFX1_RSLC1_Beveridge_Clausen_IMP_DSS_JRmethod_R2.mgf	4156	4	587.322755	2,345.261914	0.261914	4	2,345.263081	0.263081	Cas9	Cas9	false	Cas9	Cas9	false	KPAFLSGEQK	KPAFLSGEQK	540	540	10	10	1	1	540	540	4	BS3	138.06807	15.859358	false	true	false	false	internal > 4	0.0		0.0	0.0	0.0	0.0	0.0	425	103	1
Scan: 16502 Run: 20190410_QExHFX1_RSLC1_Beveridge_Clausen_IMP_DSS_JRmethod_R2 P1_K.SKLVSDFR.K P2_K.SKLVSDFR.K 2 2	20190410_QExHFX1_RSLC1_Beveridge_Clausen_IMP_DSS_JRmethod_R2	16502	20190410_QExHFX1_RSLC1_Beveridge_Clausen_IMP_DSS_JRmethod_R2.mgf	4933	3	680.709794	2,039.107553	0.107553	3	2,039.105121	0.105121	Cas9	Cas9	false	Cas9	Cas9	false	SKLVSDFR	SKLVSDFR	964	964	8	8	2	2	965	965	3	BS3	138.06807	15.846317	false	true	false	false	internal > 4	0.0		0.0	0.0	0.0	0.0	0.0	177	122	1
Scan: 16694 Run: 20190410_QExHFX1_RSLC1_Beveridge_Clausen_IMP_DSS_JRmethod_R2 P1_K.SKLVSDFR.K P2_K.SKLVSDFR.K 2 2	20190410_QExHFX1_RSLC1_Beveridge_Clausen_IMP_DSS_JRmethod_R2	16694	20190410_QExHFX1_RSLC1_Beveridge_Clausen_IMP_DSS_JRmethod_R2.mgf	5062	3	680.709026	2,039.105249	0.105249	3	2,039.105121	0.105121	Cas9	Cas9	false	Cas9	Cas9	false	SKLVSDFR	SKLVSDFR	964	964	8	8	2	2	965	965	3	BS3	138.06807	15.818389	false	true	false	false	internal > 4	0.0
Scan: 12187 Run: 20190410_QExHFX1_RSLC1_Beveridge_Clausen_IMP_DSS_JRmethod_R2 P1_R.NSDKLIAR.K P2_K.KGILQTVK.V 4 1	20190410_QExHFX1_RSLC1_Beveridge_Clausen_IMP_DSS_JRmethod_R2	12187	20190410_QExHFX1_RSLC1_Beveridge_Clausen_IMP_DSS_JRmethod_R2.mgf	2159	3	647.389277	1,939.146002	0.146002	3	1,939.146593	0.146593	Cas9	Cas9	false	Cas9	Cas9	false	NSDKLIAR	KGILQTVK	1119	739	8	8	4	1	1122	739	3	BS3	138.06807	15.743781	false	true	false	false	internal > 4	0.0
Scan: 10880 Run: 20190410_QExHFX1_RSLC1_Beveridge_Clausen_IMP_DSS_JRmethod_R2 P1_K.SEQEIGKATAK.Y P2_K.FKVLGNTDR.H 7 2	20190410_QExHFX1_RSLC1_Beveridge_Clausen_IMP_DSS_JRmethod_R2	10880	20190410_QExHFX1_RSLC1_Beveridge_Clausen_IMP_DSS_JRmethod_R2.mgf	1447	3	783.420363	2,347.239260	0.239260	3	2,347.238321	0.238321	Cas9	Cas9	false	Cas9	Cas9	false	SEQEIGKATAK	FKVLGNTDR	1029	36	11	9	7	2	1035	37	3	BS3	138.06807	15.65296	false	true	false	false	internal > 4	0.0
Scan: 11864 Run: 20190410_QExHFX1_RSLC1_Beveridge_Clausen_IMP_DSS_JRmethod_R2 P1_R.GKSDNVPSEEVVK.K P2_K.EDYFKK.I 2 5	20190410_QExHFX1_RSLC1_Beveridge_Clausen_IMP_DSS_JRmethod_R2	11864	20190410_QExHFX1_RSLC1_Beveridge_Clausen_IMP_DSS_JRmethod_R2.mgf	1997	3	785.396893	2,353.168850	0.168850	3	2,353.168904	0.168904	Cas9	Cas9	false	Cas9	Cas9	false	GKSDNVPSEEVVK	EDYFKK	869	570	13	6	2	5	870	574	3	BS3	138.06807	15.627265	false	true	false	false	internal > 4	0.0		0.0	0.0	0.0	0.0	0.0	420	101	1
Scan: 12522 Run: 20190410_QExHFX1_RSLC1_Beveridge_Clausen_IMP_DSS_JRmethod_R2 P1_K.FDNLTKAER.G P2_K.FDNLTKAER.G 6 6	20190410_QExHFX1_RSLC1_Beveridge_Clausen_IMP_DSS_JRmethod_R2	12522	20190410_QExHFX1_RSLC1_Beveridge_Clausen_IMP_DSS_JRmethod_R2.mgf	2356	3	775.402832	2,323.186667	0.186667	3	2,323.180805	0.180805	Cas9	Cas9	false	Cas9	Cas9	false	FDNLTKAER	FDNLTKAER	901	901	9	9	6	6	906	906	3	BS3	138.06807	15.439747	false	true	false	false	internal > 4	0.0		0.0	0.0	0.0	0.0	0.0	264	123	1
Scan: 11695 Run: 20190410_QExHFX1_RSLC1_Beveridge_Clausen_IMP_DSS_JRmethod_R2 P1_R.NSDKLIAR.K P2_R.NSDKLIAR.K 4 4	20190410_QExHFX1_RSLC1_Beveridge_Clausen_IMP_DSS_JRmethod_R2	11695	20190410_QExHFX1_RSLC1_Beveridge_Clausen_IMP_DSS_JRmethod_R2.mgf	1908	3	657.372615	1,969.096016	0.096016	3	1,969.095619	0.095619	Cas9	Cas9	false	Cas9	Cas9	false	NSDKLIAR	NSDKLIAR	1119	1119	8	8	4	4	1122	1122	3	BS3	138.06807	15.373198	false	true	false	false	internal > 4	0.0
Scan: 23958 Run: 20190410_QExHFX1_RSLC1_Beveridge_Clausen_IMP_DSS_JRmethod_R2 P1_K.SDNVPSEEVVKK.M P2_K.KNLIGALLFDSGETAEATR.L 11 1	20190410_QExHFX1_RSLC1_Beveridge_Clausen_IMP_DSS_JRmethod_R2	23958	20190410_QExHFX1_RSLC1_Beveridge_Clausen_IMP_DSS_JRmethod_R2.mgf	9433	4	869.205627	3,472.793402	0.793402	4	3,472.793689	0.793689	Cas9	Cas9	false	Cas9	Cas9	false	SDNVPSEEVVKK	KNLIGALLFDSGETAEATR	871	49	12	19	11	1	881	49	4	BS3	138.06807	15.185289	false	true	false	false	internal > 4	0.0
Scan: 7988 Run: 20190410_QExHFX1_RSLC1_Beveridge_Clausen_IMP_DSS_JRmethod_R2 P1_K.VPSKK.F P2_R.GKSDNVPSEEVVK.K 4 2	20190410_QExHFX1_RSLC1_Beveridge_Clausen_IMP_DSS_JRmethod_R2	7988	20190410_QExHFX1_RSLC1_Beveridge_Clausen_IMP_DSS_JRmethod_R2.mgf	398	3	695.047718	2,082.121325	0.121325	3	2,082.120831	0.120831	Cas9	Cas9	false	Cas9	Cas9	false	VPSKK	GKSDNVPSEEVVK	31	869	5	13	4	2	34	870	3	BS3	138.06807	14.91469	false	true	false	false	internal > 4	0.0		0.0	0.0	0.0	0.0	0.0	414	92	1
Scan: 14121 Run: 20190410_QExHFX1_RSLC1_Beveridge_Clausen_IMP_DSS_JRmethod_R2 P1_K.FKVLGNTDR.H P2_K.ESILPKR.N 2 6	20190410_QExHFX1_RSLC1_Beveridge_Clausen_IMP_DSS_JRmethod_R2	14121	20190410_QExHFX1_RSLC1_Beveridge_Clausen_IMP_DSS_JRmethod_R2.mgf	3373	3	677.052734	2,028.136373	0.136373	3	2,028.136756	0.136756	Cas9	Cas9	false	Cas9	Cas9	false	ESILPKR	FKVLGNTDR	1112	36	7	9	6	2	1117	37	3	BS3	138.06807	14.880968	false	true	false	false	internal > 4	0.0		0.0	0.0	0.0	0.0	0.0	344	90	1
Scan: 8105 Run: 20190410_QExHFX1_RSLC1_Beveridge_Clausen_IMP_DSS_JRmethod_R2 P1_K.VPSKK.F P2_R.GKSDNVPSEEVVK.K 4 2	20190410_QExHFX1_RSLC1_Beveridge_Clausen_IMP_DSS_JRmethod_R2	8105	20190410_QExHFX1_RSLC1_Beveridge_Clausen_IMP_DSS_JRmethod_R2.mgf	430	3	695.047586	2,082.120929	0.120929	3	2,082.120831	0.120831	Cas9	Cas9	false	Cas9	Cas9	false	VPSKK	GKSDNVPSEEVVK	31	869	5	13	4	2	34	870	3	BS3	138.06807	14.847446	false	true	false	false	internal > 4	0.0
Scan: 18928 Run: 20190410_QExHFX1_RSLC1_Beveridge_Clausen_IMP_DSS_JRmethod_R2 P1_K.VLSAYNKHR.D P2_R.SSFEKNPIDFLEAK.G 7 5	20190410_QExHFX1_RSLC1_Beveridge_Clausen_IMP_DSS_JRmethod_R2	18928	20190410_QExHFX1_RSLC1_Beveridge_Clausen_IMP_DSS_JRmethod_R2.mgf	6507	4	713.126543	2,848.477066	0.477066	4	2,848.475925	0.475925	Cas9	Cas9	false	Cas9	Cas9	false	VLSAYNKHR	SSFEKNPIDFLEAK	1294	1176	9	14	7	5	1300	1180	4	BS3	138.06807	14.725486	false	true	false	false	internal > 4	0.0		0.0	0.0	0.0	0.0	0.0	413	88	1
Scan: 14977 Run: 20190410_QExHFX1_RSLC1_Beveridge_Clausen_IMP_DSS_JRmethod_R2 P1_K.FKVLGNTDR.H P2_K.FKVLGNTDR.H 2 2	20190410_QExHFX1_RSLC1_Beveridge_Clausen_IMP_DSS_JRmethod_R2	14977	20190410_QExHFX1_RSLC1_Beveridge_Clausen_IMP_DSS_JRmethod_R2.mgf	3931	3	746.075028	2,235.203255	0.203255	3	2,235.201147	0.201147	Cas9	Cas9	false	Cas9	Cas9	false	FKVLGNTDR	FKVLGNTDR	36	36	9	9	2	2	37	37	3	BS3	138.06807	14.616774	false	true	false	false	internal > 4	0.0		0.0	0.0	0.0	0.0	0.0	271	119	1
Scan: 10974 Run: 20190410_QExHFX1_RSLC1_Beveridge_Clausen_IMP_DSS_JRmethod_R2 P1_R.GKSDNVPSEEVVK.K P2_R.GKSDNVPSEEVVK.K 2 2	20190410_QExHFX1_RSLC1_Beveridge_Clausen_IMP_DSS_JRmethod_R2	10974	20190410_QExHFX1_RSLC1_Beveridge_Clausen_IMP_DSS_JRmethod_R2.mgf	1503	4	728.872925	2,911.462594	0.462594	4	2,911.466207	0.466207	Cas9	Cas9	false	Cas9	Cas9	false	GKSDNVPSEEVVK	GKSDNVPSEEVVK	869	869	13	13	2	2	870	870	4	BS3	138.06807	14.600526	false	true	false	false	internal > 4	0.0
Scan: 21878 Run: 20190410_QExHFX1_RSLC1_Beveridge_Clausen_IMP_DSS_JRmethod_R2 P1_R.QLLNAKLITQR.K P2_R.GGLSELDKAGFIK.R 6 8	20190410_QExHFX1_RSLC1_Beveridge_Clausen_IMP_DSS_JRmethod_R2	21878	20190410_QExHFX1_RSLC1_Beveridge_Clausen_IMP_DSS_JRmethod_R2.mgf	8274	4	693.151873	2,768.578386	0.578386	4	2,768.579998	0.579998	Cas9	Cas9	false	Cas9	Cas9	false	GGLSELDKAGFIK	QLLNAKLITQR	910	889	13	11	8	6	917	894	4	BS3	138.06807	14.598428	false	true	false	false	internal > 4	0.0		0.0	0.0	0.0	0.0	0.0	389	87	1
Scan: 13189 Run: 20190410_QExHFX1_RSLC1_Beveridge_Clausen_IMP_DSS_JRmethod_R2 P1_K.SEQEIGKATAK.Y P2_R.LKTYAHLFDDK.V 7 2	20190410_QExHFX1_RSLC1_Beveridge_Clausen_IMP_DSS_JRmethod_R2	13189	20190410_QExHFX1_RSLC1_Beveridge_Clausen_IMP_DSS_JRmethod_R2.mgf	2775	4	663.099792	2,648.370062	0.370062	4	2,648.369730	0.369730	Cas9	Cas9	false	Cas9	Cas9	false	SEQEIGKATAK	LKTYAHLFDDK	1029	640	11	11	7	2	1035	641	4	BS3	138.06807	14.488236	false	true	false	false	internal > 4	0.0		0.0	0.0	0.0	0.0	0.0	409	85	1
Scan: 11060 Run: 20190410_QExHFX1_RSLC1_Beveridge_Clausen_IMP_DSS_JRmethod_R2 P1_R.NSDKLIAR.K P2_R.NSDKLIAR.K 4 4	20190410_QExHFX1_RSLC1_Beveridge_Clausen_IMP_DSS_JRmethod_R2	11060	20190410_QExHFX1_RSLC1_Beveridge_Clausen_IMP_DSS_JRmethod_R2.mgf	1560	3	657.371765	1,969.093466	0.093466	3	1,969.095619	0.095619	Cas9	Cas9	false	Cas9	Cas9	false	NSDKLIAR	NSDKLIAR	1119	1119	8	8	4	4	1122	1122	3	BS3	138.06807	14.468723	false	true	false	false	internal > 4	0.0
Scan: 14720 Run: 20190410_QExHFX1_RSLC1_Beveridge_Clausen_IMP_DSS_JRmethod_R2 P1_K.YDENDKLIR.E P2_K.FDNLTKAER.G 6 6	20190410_QExHFX1_RSLC1_Beveridge_Clausen_IMP_DSS_JRmethod_R2	14720	20190410_QExHFX1_RSLC1_Beveridge_Clausen_IMP_DSS_JRmethod_R2.mgf	3775	3	799.407837	2,395.201682	0.201682	3	2,395.201935	0.201935	Cas9	Cas9	false	Cas9	Cas9	false	FDNLTKAER	YDENDKLIR	901	947	9	9	6	6	906	952	3	BS3	138.06807	14.457609	false	true	false	false	internal > 4	0.0
Scan: 25877 Run: 20190410_QExHFX1_RSLC1_Beveridge_Clausen_IMP_DSS_JRmethod_R2 P1_R.QEDFYPFLKDNR.E P2_R.QEDFYPFLKDNR.E 9 9	20190410_QExHFX1_RSLC1_Beveridge_Clausen_IMP_DSS_JRmethod_R2	25877	20190410_QExHFX1_RSLC1_Beveridge_Clausen_IMP_DSS_JRmethod_R2.mgf	10246	4	820.894741	3,279.549858	0.549858	4	3,279.551277	0.551277	Cas9	Cas9	false	Cas9	Cas9	false	QEDFYPFLKDNR	QEDFYPFLKDNR	430	430	12	12	9	9	438	438	4	BS3	138.06807	14.433226	false	true	false	false	internal > 4	0.0		0.0	0.0	0.0	0.0	0.0	249	84	1
Scan: 11942 Run: 20190410_QExHFX1_RSLC1_Beveridge_Clausen_IMP_DSS_JRmethod_R2 P1_R.NSDKLIAR.K P2_K.MKNYWR.Q 4 2	20190410_QExHFX1_RSLC1_Beveridge_Clausen_IMP_DSS_JRmethod_R2	11942	20190410_QExHFX1_RSLC1_Beveridge_Clausen_IMP_DSS_JRmethod_R2.mgf	2036	3	656.344161	1,966.010654	0.010654	3	1,966.009447	0.009447	Cas9	Cas9	false	Cas9	Cas9	false	MKNYWR	NSDKLIAR	883	1119	6	8	2	4	884	1122	3	BS3	138.06807	14.423506	false	true	false	false	internal > 4	0.0		0.0	0.0	0.0	0.0	0.0	159	110	1
Scan: 19977 Run: 20190410_QExHFX1_RSLC1_Beveridge_Clausen_IMP_DSS_JRmethod_R2 P1_K.FDNLTKAER.G P2_K.DFQFYKVR.E 6 6	20190410_QExHFX1_RSLC1_Beveridge_Clausen_IMP_DSS_JRmethod_R2	19977	20190410_QExHFX1_RSLC1_Beveridge_Clausen_IMP_DSS_JRmethod_R2.mgf	7160	3	778.402039	2,332.184288	0.184288	3	2,332.185164	0.185164	Cas9	Cas9	false	Cas9	Cas9	false	FDNLTKAER	DFQFYKVR	901	973	9	8	6	6	906	978	3	BS3	138.06807	14.389899	false	true	false	false	internal > 4	0.0
Scan: 14499 Run: 20190410_QExHFX1_RSLC1_Beveridge_Clausen_IMP_DSS_JRmethod_R2 P1_K.LVDSTDKADLR.L P2_K.LVDSTDKADLR.L 7 7	20190410_QExHFX1_RSLC1_Beveridge_Clausen_IMP_DSS_JRmethod_R2	14499	20190410_QExHFX1_RSLC1_Beveridge_Clausen_IMP_DSS_JRmethod_R2.mgf	3628	4	651.343403	2,601.344506	0.344506	4	2,601.349721	0.349721	Cas9	Cas9	false	Cas9	Cas9	false	LVDSTDKADLR	LVDSTDKADLR	146	146	11	11	7	7	152	152	4	BS3	138.06807	14.385155	false	true	false	false	internal > 4	0.0		0.0	0.0	0.0	0.0	0.0	217	148	1
Scan: 17352 Run: 20190410_QExHFX1_RSLC1_Beveridge_Clausen_IMP_DSS_JRmethod_R2 P1_R.KFDNLTK.A P2_K.FIKPILEK.M 1 3	20190410_QExHFX1_RSLC1_Beveridge_Clausen_IMP_DSS_JRmethod_R2	17352	20190410_QExHFX1_RSLC1_Beveridge_Clausen_IMP_DSS_JRmethod_R2.mgf	5526	3	664.059251	1,989.155924	0.155924	3	1,989.155032	0.155032	Cas9	Cas9	false	Cas9	Cas9	false	KFDNLTK	FIKPILEK	900	379	7	8	1	3	900	381	3	BS3	138.06807	14.259528	false	true	false	false	internal > 4	0.0		0.0	0.0	0.0	0.0	0.0	149	109	1
Scan: 7911 Run: 20190410_QExHFX1_RSLC1_Beveridge_Clausen_IMP_DSS_JRmethod_R2 P1_K.LVDSTDKADLR.L P2_K.GQKNSR.E 7 3	20190410_QExHFX1_RSLC1_Beveridge_Clausen_IMP_DSS_JRmethod_R2	7911	20190410_QExHFX1_RSLC1_Beveridge_Clausen_IMP_DSS_JRmethod_R2.mgf	382	3	687.031120	2,058.071531	0.071531	3	2,058.070527	0.070527	Cas9	Cas9	false	Cas9	Cas9	false	GQKNSR	LVDSTDKADLR	777	146	6	11	3	7	779	152	3	BS3	138.06807	14.084546	false	true	false	false	internal > 4	0.0		0.0	0.0	0.0	0.0	0.0	201	113	1
Scan: 15371 Run: 20190410_QExHFX1_RSLC1_Beveridge_Clausen_IMP_DSS_JRmethod_R2 P1_K.SKLVSDFR.K P2_R.MTNFDKNLPNEK.V 2 6	20190410_QExHFX1_RSLC1_Beveridge_Clausen_IMP_DSS_JRmethod_R2	15371	20190410_QExHFX1_RSLC1_Beveridge_Clausen_IMP_DSS_JRmethod_R2.mgf	4154	3	852.431696	2,554.273259	0.273259	3	2,554.273718	0.273718	Cas9	Cas9	false	Cas9	Cas9	false	SKLVSDFR	MTNFDKNLPNEK	964	499	8	12	2	6	965	504	3	BS3	138.06807	14.07212	false	true	false	false	internal > 4	0.0		0.0	0.0	0.0	0.0	0.0	199	125	1
Scan: 21507 Run: 20190410_QExHFX1_RSLC1_Beveridge_Clausen_IMP_DSS_JRmethod_R2 P1_K.TEVQTGGFSKESILPK.R P2_K.FIKPILEK.M 10 3	20190410_QExHFX1_RSLC1_Beveridge_Clausen_IMP_DSS_JRmethod_R2	21507	20190410_QExHFX1_RSLC1_Beveridge_Clausen_IMP_DSS_JRmethod_R2.mgf	8063	4	712.154350	2,844.588294	0.588294	4	2,844.588830	0.588830	Cas9	Cas9	false	Cas9	Cas9	false	TEVQTGGFSKESILPK	FIKPILEK	1102	379	16	8	10	3	1111	381	4	BS3	138.06807	14.044319	false	true	false	false	internal > 4	0.0		0.0	0.0	0.0	0.0	0.0	267	115	1
Scan: 26625 Run: 20190410_QExHFX1_RSLC1_Beveridge_Clausen_IMP_DSS_JRmethod_R2 P1_K.YDENDKLIR.E P2_K.TILDFLKSDGFANR.N 6 7	20190410_QExHFX1_RSLC1_Beveridge_Clausen_IMP_DSS_JRmethod_R2	26625	20190410_QExHFX1_RSLC1_Beveridge_Clausen_IMP_DSS_JRmethod_R2.mgf	10423	4	725.626203	2,898.475706	0.475706	4	2,898.476319	0.476319	Cas9	Cas9	false	Cas9	Cas9	false	YDENDKLIR	TILDFLKSDGFANR	947	682	9	14	6	7	952	688	4	BS3	138.06807	13.919599	false	true	false	false	internal > 4	0.0		0.0	0.0	0.0	0.0	0.0	398	83	1
Scan: 12647 Run: 20190410_QExHFX1_RSLC1_Beveridge_Clausen_IMP_DSS_JRmethod_R2 P1_K.LVDSTDKADLR.L P2_K.AGFIKR.Q 7 5	20190410_QExHFX1_RSLC1_Beveridge_Clausen_IMP_DSS_JRmethod_R2	12647	20190410_QExHFX1_RSLC1_Beveridge_Clausen_IMP_DSS_JRmethod_R2.mgf	2428	3	687.716189	2,060.126738	0.126738	3	2,060.126586	0.126586	Cas9	Cas9	false	Cas9	Cas9	false	LVDSTDKADLR	AGFIKR	146	918	11	6	7	5	152	922	3	BS3	138.06807	13.857628	false	true	false	false	internal > 4	0.0		0.0	0.0	0.0	0.0	0.0	168	107	1
Scan: 23438 Run: 20190410_QExHFX1_RSLC1_Beveridge_Clausen_IMP_DSS_JRmethod_R2 P1_K.LPKYSLFELENGR.K P2_K.FIKPILEK.M 3 3	20190410_QExHFX1_RSLC1_Beveridge_Clausen_IMP_DSS_JRmethod_R2	23438	20190410_QExHFX1_RSLC1_Beveridge_Clausen_IMP_DSS_JRmethod_R2.mgf	9157	4	673.384644	2,689.509470	0.509470	4	2,689.509458	0.509458	Cas9	Cas9	false	Cas9	Cas9	false	FIKPILEK	LPKYSLFELENGR	379	1202	8	13	3	3	381	1204	4	BS3	138.06807	13.840016	false	true	false	false	internal > 4	0.0		0.0	0.0	0.0	0.0	0.0	396	82	1
Scan: 16179 Run: 20190410_QExHFX1_RSLC1_Beveridge_Clausen_IMP_DSS_JRmethod_R2 P1_K.SKLVSDFR.K P2_K.SKLVSDFR.K 2 2	20190410_QExHFX1_RSLC1_Beveridge_Clausen_IMP_DSS_JRmethod_R2	16179	20190410_QExHFX1_RSLC1_Beveridge_Clausen_IMP_DSS_JRmethod_R2.mgf	4704	3	680.709412	2,039.106407	0.106407	3	2,039.105121	0.105121	Cas9	Cas9	false	Cas9	Cas9	false	SKLVSDFR	SKLVSDFR	964	964	8	8	2	2	965	965	3	BS3	138.06807	13.785706	false	true	false	false	internal > 4	0.0
Scan: 10497 Run: 20190410_QExHFX1_RSLC1_Beveridge_Clausen_IMP_DSS_JRmethod_R2 P1_K.VKYVTEGMR.K P2_R.GKSDNVPSEEVVK.K 2 2	20190410_QExHFX1_RSLC1_Beveridge_Clausen_IMP_DSS_JRmethod_R2	10497	20190410_QExHFX1_RSLC1_Beveridge_Clausen_IMP_DSS_JRmethod_R2.mgf	1294	4	656.587435	2,622.320634	0.320634	4	2,622.321064	0.321064	Cas9	Cas9	false	Cas9	Cas9	false	GKSDNVPSEEVVK	VKYVTEGMR	869	531	13	9	2	2	870	532	4	BS3	138.06807	13.739209	false	true	false	false	internal > 4	0.0		0.0	0.0	0.0	0.0	0.0	265	81	1
Scan: 15866 Run: 20190410_QExHFX1_RSLC1_Beveridge_Clausen_IMP_DSS_JRmethod_R2 P1_R.GGLSELDKAGFIK.R P2_R.EKIEK.I 8 2	20190410_QExHFX1_RSLC1_Beveridge_Clausen_IMP_DSS_JRmethod_R2	15866	20190410_QExHFX1_RSLC1_Beveridge_Clausen_IMP_DSS_JRmethod_R2.mgf	4479	3	706.728348	2,117.163215	0.163215	3	2,117.161969	0.161969	Cas9	Cas9	false	Cas9	Cas9	false	EKIEK	GGLSELDKAGFIK	442	910	5	13	2	8	443	917	3	BS3	138.06807	13.736019	false	true	false	false	internal > 4	0.0		0.0	0.0	0.0	0.0	0.0	314	80	1
Scan: 18694 Run: 20190410_QExHFX1_RSLC1_Beveridge_Clausen_IMP_DSS_JRmethod_R2 P1_K.FDNLTKAER.G P2_K.DFQFYKVR.E 6 6	20190410_QExHFX1_RSLC1_Beveridge_Clausen_IMP_DSS_JRmethod_R2	18694	20190410_QExHFX1_RSLC1_Beveridge_Clausen_IMP_DSS_JRmethod_R2.mgf	6352	3	778.402978	2,332.187105	0.187105	3	2,332.185164	0.185164	Cas9	Cas9	false	Cas9	Cas9	false	FDNLTKAER	DFQFYKVR	901	973	9	8	6	6	906	978	3	BS3	138.06807	13.717524	false	true	false	false	internal > 4	0.0
Scan: 19101 Run: 20190410_QExHFX1_RSLC1_Beveridge_Clausen_IMP_DSS_JRmethod_R2 P1_K.TEVQTGGFSKESILPK.R P2_R.KFDNLTK.A 10 1	20190410_QExHFX1_RSLC1_Beveridge_Clausen_IMP_DSS_JRmethod_R2	19101	20190410_QExHFX1_RSLC1_Beveridge_Clausen_IMP_DSS_JRmethod_R2.mgf	6612	4	681.618234	2,722.443830	0.443830	4	2,722.442893	0.442893	Cas9	Cas9	false	Cas9	Cas9	false	KFDNLTK	TEVQTGGFSKESILPK	900	1102	7	16	1	10	900	1111	4	BS3	138.06807	13.62999	false	true	false	false	internal > 4	0.0		0.0	0.0	0.0	0.0	0.0	376	127	1
Scan: 25409 Run: 20190410_QExHFX1_RSLC1_Beveridge_Clausen_IMP_DSS_JRmethod_R2 P1_K.LVDSTDKADLR.L P2_K.KNLIGALLFDSGETAEATR.L 7 1	20190410_QExHFX1_RSLC1_Beveridge_Clausen_IMP_DSS_JRmethod_R2	25409	20190410_QExHFX1_RSLC1_Beveridge_Clausen_IMP_DSS_JRmethod_R2.mgf	10042	4	844.696107	3,374.755322	0.755322	4	3,374.756910	0.756910	Cas9	Cas9	false	Cas9	Cas9	false	LVDSTDKADLR	KNLIGALLFDSGETAEATR	146	49	11	19	7	1	152	49	4	BS3	138.06807	13.606188	false	true	false	false	internal > 4	0.0
Scan: 22045 Run: 20190410_QExHFX1_RSLC1_Beveridge_Clausen_IMP_DSS_JRmethod_R2 P1_R.QLLNAKLITQR.K P2_R.GGLSELDKAGFIK.R 6 8	20190410_QExHFX1_RSLC1_Beveridge_Clausen_IMP_DSS_JRmethod_R2	22045	20190410_QExHFX1_RSLC1_Beveridge_Clausen_IMP_DSS_JRmethod_R2.mgf	8371	4	693.152245	2,768.579874	0.579874	4	2,768.579998	0.579998	Cas9	Cas9	false	Cas9	Cas9	false	GGLSELDKAGFIK	QLLNAKLITQR	910	889	13	11	8	6	917	894	4	BS3	138.06807	13.572234	false	true	false	false	internal > 4	0.0
Scan: 25387 Run: 20190410_QExHFX1_RSLC1_Beveridge_Clausen_IMP_DSS_JRmethod_R2 P1_K.TILDFLKSDGFANR.N P2_K.FDNLTKAER.G 7 6	20190410_QExHFX1_RSLC1_Beveridge_Clausen_IMP_DSS_JRmethod_R2	25387	20190410_QExHFX1_RSLC1_Beveridge_Clausen_IMP_DSS_JRmethod_R2.mgf	10037	4	707.621102	2,826.455302	0.455302	4	2,826.455189	0.455189	Cas9	Cas9	false	Cas9	Cas9	false	FDNLTKAER	TILDFLKSDGFANR	901	682	9	14	6	7	906	688	4	BS3	138.06807	13.568119	false	true	false	false	internal > 4	0.0		0.0	0.0	0.0	0.0	0.0	181	138	1
Scan: 12835 Run: 20190410_QExHFX1_RSLC1_Beveridge_Clausen_IMP_DSS_JRmethod_R2 P1_K.LVDSTDKADLR.L P2_K.AGFIKR.Q 7 5	20190410_QExHFX1_RSLC1_Beveridge_Clausen_IMP_DSS_JRmethod_R2	12835	20190410_QExHFX1_RSLC1_Beveridge_Clausen_IMP_DSS_JRmethod_R2.mgf	2553	3	687.716498	2,060.127665	0.127665	3	2,060.126586	0.126586	Cas9	Cas9	false	Cas9	Cas9	false	LVDSTDKADLR	AGFIKR	146	918	11	6	7	5	152	922	3	BS3	138.06807	13.361669	false	true	false	false	internal > 4	0.0
Scan: 25515 Run: 20190410_QExHFX1_RSLC1_Beveridge_Clausen_IMP_DSS_JRmethod_R2 P1_R.SSFEKNPIDFLEAK.G P2_K.IEKILTFR.I 5 3	20190410_QExHFX1_RSLC1_Beveridge_Clausen_IMP_DSS_JRmethod_R2	25515	20190410_QExHFX1_RSLC1_Beveridge_Clausen_IMP_DSS_JRmethod_R2.mgf	10094	4	696.131836	2,780.498238	0.498238	4	2,780.500014	0.500014	Cas9	Cas9	false	Cas9	Cas9	false	SSFEKNPIDFLEAK	IEKILTFR	1176	444	14	8	5	3	1180	446	4	BS3	138.06807	13.329536	false	true	false	false	internal > 4	0.0		0.0	0.0	0.0	0.0	0.0	386	77	1
Scan: 14433 Run: 20190410_QExHFX1_RSLC1_Beveridge_Clausen_IMP_DSS_JRmethod_R2 P1_K.KGILQTVK.V P2_K.KDLIIK.L 1 1	20190410_QExHFX1_RSLC1_Beveridge_Clausen_IMP_DSS_JRmethod_R2	14433	20190410_QExHFX1_RSLC1_Beveridge_Clausen_IMP_DSS_JRmethod_R2.mgf	3590	3	585.045959	1,752.116048	0.116048	3	1,752.112440	0.112440	Cas9	Cas9	false	Cas9	Cas9	false	KGILQTVK	KDLIIK	739	1196	8	6	1	1	739	1196	3	BS3	138.06807	13.323964	false	true	false	false	internal > 4	0.0		0.0	0.0	0.0	0.0	0.0	385	76	1
Scan: 19764 Run: 20190410_QExHFX1_RSLC1_Beveridge_Clausen_IMP_DSS_JRmethod_R2 P1_K.ESILPKR.N P2_K.DLIIKLPK.Y 6 5	20190410_QExHFX1_RSLC1_Beveridge_Clausen_IMP_DSS_JRmethod_R2	19764	20190410_QExHFX1_RSLC1_Beveridge_Clausen_IMP_DSS_JRmethod_R2.mgf	7034	3	640.403198	1,918.187765	0.187765	3	1,918.186667	0.186667	Cas9	Cas9	false	Cas9	Cas9	false	ESILPKR	DLIIKLPK	1112	1197	7	8	6	5	1117	1201	3	BS3	138.06807	13.299594	false	true	false	false	internal > 4	0.0		0.0	0.0	0.0	0.0	0.0	384	75	1
Scan: 11849 Run: 20190410_QExHFX1_RSLC1_Beveridge_Clausen_IMP_DSS_JRmethod_R2 P1_R.NSDKLIAR.K P2_R.NSDKLIAR.K 4 4	20190410_QExHFX1_RSLC1_Beveridge_Clausen_IMP_DSS_JRmethod_R2	11849	20190410_QExHFX1_RSLC1_Beveridge_Clausen_IMP_DSS_JRmethod_R2.mgf	1990	3	657.372726	1,969.096349	0.096349	3	1,969.095619	0.095619	Cas9	Cas9	false	Cas9	Cas9	false	NSDKLIAR	NSDKLIAR	1119	1119	8	8	4	4	1122	1122	3	BS3	138.06807	13.286771	false	true	false	false	internal > 4	0.0
Scan: 16230 Run: 20190410_QExHFX1_RSLC1_Beveridge_Clausen_IMP_DSS_JRmethod_R2 P1_K.YDENDKLIR.E P2_K.YDENDKLIR.E 6 6	20190410_QExHFX1_RSLC1_Beveridge_Clausen_IMP_DSS_JRmethod_R2	16230	20190410_QExHFX1_RSLC1_Beveridge_Clausen_IMP_DSS_JRmethod_R2.mgf	4740	4	617.813745	2,467.225874	0.225874	4	2,467.223065	0.223065	Cas9	Cas9	false	Cas9	Cas9	false	YDENDKLIR	YDENDKLIR	947	947	9	9	6	6	952	952	4	BS3	138.06807	13.282732	false	true	false	false	internal > 4	0.0		0.0	0.0	0.0	0.0	0.0	382	74	1
Scan: 10901 Run: 20190410_QExHFX1_RSLC1_Beveridge_Clausen_IMP_DSS_JRmethod_R2 P1_K.SDNVPSEEVVKK.M P2_K.SDNVPSEEVVKK.M 11 11	20190410_QExHFX1_RSLC1_Beveridge_Clausen_IMP_DSS_JRmethod_R2	10901	20190410_QExHFX1_RSLC1_Beveridge_Clausen_IMP_DSS_JRmethod_R2.mgf	1456	3	933.482415	2,797.425416	0.425416	3	2,797.423279	0.423279	Cas9	Cas9	false	Cas9	Cas9	false	SDNVPSEEVVKK	SDNVPSEEVVKK	871	871	12	12	11	11	881	881	3	BS3	138.06807	13.254198	false	true	false	false	internal > 4	0.0
Scan: 13198 Run: 20190410_QExHFX1_RSLC1_Beveridge_Clausen_IMP_DSS_JRmethod_R2 P1_K.LVDSTDKADLR.L P2_K.AGFIKR.Q 7 5	20190410_QExHFX1_RSLC1_Beveridge_Clausen_IMP_DSS_JRmethod_R2	13198	20190410_QExHFX1_RSLC1_Beveridge_Clausen_IMP_DSS_JRmethod_R2.mgf	2782	3	687.716578	2,060.127905	0.127905	3	2,060.126586	0.126586	Cas9	Cas9	false	Cas9	Cas9	false	LVDSTDKADLR	AGFIKR	146	918	11	6	7	5	152	922	3	BS3	138.06807	13.203272	false	true	false	false	internal > 4	0.0
Scan: 7770 Run: 20190410_QExHFX1_RSLC1_Beveridge_Clausen_IMP_DSS_JRmethod_R2 P1_K.LVDSTDKADLR.L P2_K.GQKNSR.E 7 3	20190410_QExHFX1_RSLC1_Beveridge_Clausen_IMP_DSS_JRmethod_R2	7770	20190410_QExHFX1_RSLC1_Beveridge_Clausen_IMP_DSS_JRmethod_R2.mgf	317	3	687.031006	2,058.071189	0.071189	3	2,058.070527	0.070527	Cas9	Cas9	false	Cas9	Cas9	false	GQKNSR	LVDSTDKADLR	777	146	6	11	3	7	779	152	3	BS3	138.06807	13.180536	false	true	false	false	internal > 4	0.0
Scan: 10846 Run: 20190410_QExHFX1_RSLC1_Beveridge_Clausen_IMP_DSS_JRmethod_R2 P1_K.MIAKSEQEIGK.A P2_K.FDNLTKAER.G 4 6	20190410_QExHFX1_RSLC1_Beveridge_Clausen_IMP_DSS_JRmethod_R2	10846	20190410_QExHFX1_RSLC1_Beveridge_Clausen_IMP_DSS_JRmethod_R2.mgf	1433	3	827.427795	2,479.261556	0.261556	3	2,479.262821	0.262821	Cas9	Cas9	false	Cas9	Cas9	false	MIAKSEQEIGK	FDNLTKAER	1025	901	11	9	4	6	1028	906	3	BS3	138.06807	13.166693	false	true	false	false	internal > 4	0.0		0.0	0.0	0.0	0.0	0.0	240	124	1
Scan: 18616 Run: 20190410_QExHFX1_RSLC1_Beveridge_Clausen_IMP_DSS_JRmethod_R2 P1_K.KIECFDSVEISGVEDR.F P2_K.FDNLTKAER.G 1 6	20190410_QExHFX1_RSLC1_Beveridge_Clausen_IMP_DSS_JRmethod_R2	18616	20190410_QExHFX1_RSLC1_Beveridge_Clausen_IMP_DSS_JRmethod_R2.mgf	6309	4	779.133057	3,112.503122	0.503122	4	3,112.502275	0.502275	Cas9	Cas9	false	Cas9	Cas9	false	FDNLTKAER	KIECFDSVEISGVEDR	901	575	9	16	6	1	906	575	4	BS3	138.06807	13.145938	false	true	false	false	internal > 4	0.0		0.0	0.0	0.0	0.0	0.0	377	73	1
Scan: 19128 Run: 20190410_QExHFX1_RSLC1_Beveridge_Clausen_IMP_DSS_JRmethod_R2 P1_K.TEVQTGGFSKESILPK.R P2_R.KFDNLTK.A 10 1	20190410_QExHFX1_RSLC1_Beveridge_Clausen_IMP_DSS_JRmethod_R2	19128	20190410_QExHFX1_RSLC1_Beveridge_Clausen_IMP_DSS_JRmethod_R2.mgf	6631	3	908.488147	2,722.442612	0.442612	3	2,722.442893	0.442893	Cas9	Cas9	false	Cas9	Cas9	false	KFDNLTK	TEVQTGGFSKESILPK	900	1102	7	16	1	10	900	1111	3	BS3	138.06807	13.138867	false	true	false	false	internal > 4	0.0		0.0	0.0	0.0	0.0	0.0	376	127	1
Scan: 12703 Run: 20190410_QExHFX1_RSLC1_Beveridge_Clausen_IMP_DSS_JRmethod_R2 P1_R.NSDKLIAR.K P2_K.KGILQTVK.V 4 1	20190410_QExHFX1_RSLC1_Beveridge_Clausen_IMP_DSS_JRmethod_R2	12703	20190410_QExHFX1_RSLC1_Beveridge_Clausen_IMP_DSS_JRmethod_R2.mgf	2469	3	647.388916	1,939.144919	0.144919	3	1,939.146593	0.146593	Cas9	Cas9	false	Cas9	Cas9	false	NSDKLIAR	KGILQTVK	1119	739	8	8	4	1	1122	739	3	BS3	138.06807	13.084855	false	true	false	false	internal > 4	0.0
Scan: 10762 Run: 20190410_QExHFX1_RSLC1_Beveridge_Clausen_IMP_DSS_JRmethod_R2 P1_K.VKYVTEGMR.K P2_R.GKSDNVPSEEVVK.K 2 2	20190410_QExHFX1_RSLC1_Beveridge_Clausen_IMP_DSS_JRmethod_R2	10762	20190410_QExHFX1_RSLC1_Beveridge_Clausen_IMP_DSS_JRmethod_R2.mgf	1395	4	656.587618	2,622.321366	0.321366	4	2,622.321064	0.321064	Cas9	Cas9	false	Cas9	Cas9	false	GKSDNVPSEEVVK	VKYVTEGMR	869	531	13	9	2	2	870	532	4	BS3	138.06807	13.027449	false	true	false	false	internal > 4	0.0
Scan: 18465 Run: 20190410_QExHFX1_RSLC1_Beveridge_Clausen_IMP_DSS_JRmethod_R2 P1_R.YDEHHQDLTLLKALVR.Q P2_K.SEQEIGKATAK.Y 12 7	20190410_QExHFX1_RSLC1_Beveridge_Clausen_IMP_DSS_JRmethod_R2	18465	20190410_QExHFX1_RSLC1_Beveridge_Clausen_IMP_DSS_JRmethod_R2.mgf	6219	4	813.182678	3,248.701606	0.701606	4	3,248.704089	0.704089	Cas9	Cas9	false	Cas9	Cas9	false	SEQEIGKATAK	YDEHHQDLTLLKALVR	1029	329	11	16	7	12	1035	340	4	BS3	138.06807	13.016261	false	true	false	false	internal > 4	0.0		0.0	0.0	0.0	0.0	0.0	298	112	1
Scan: 12082 Run: 20190410_QExHFX1_RSLC1_Beveridge_Clausen_IMP_DSS_JRmethod_R2 P1_R.NSDKLIAR.K P2_K.MKNYWR.Q 4 2	20190410_QExHFX1_RSLC1_Beveridge_Clausen_IMP_DSS_JRmethod_R2	12082	20190410_QExHFX1_RSLC1_Beveridge_Clausen_IMP_DSS_JRmethod_R2.mgf	2099	3	656.344098	1,966.010465	0.010465	3	1,966.009447	0.009447	Cas9	Cas9	false	Cas9	Cas9	false	MKNYWR	NSDKLIAR	883	1119	6	8	2	4	884	1122	3	BS3	138.06807	13.011264	false	true	false	false	internal > 4	0.0
Scan: 19767 Run: 20190410_QExHFX1_RSLC1_Beveridge_Clausen_IMP_DSS_JRmethod_R2 P1_K.VVDELVKVMGR.H P2_R.KPAFLSGEQK.K 7 1	20190410_QExHFX1_RSLC1_Beveridge_Clausen_IMP_DSS_JRmethod_R2	19767	20190410_QExHFX1_RSLC1_Beveridge_Clausen_IMP_DSS_JRmethod_R2.mgf	7035	3	834.792551	2,501.355824	0.355824	3	2,501.356329	0.356329	Cas9	Cas9	false	Cas9	Cas9	false	KPAFLSGEQK	VVDELVKVMGR	540	747	10	11	1	7	540	753	3	BS3	138.06807	13.002657	false	true	false	false	internal > 4	0.0		0.0	0.0	0.0	0.0	0.0	351	121	1
Scan: 10478 Run: 20190410_QExHFX1_RSLC1_Beveridge_Clausen_IMP_DSS_JRmethod_R2 P1_K.SEQEIGKATAK.Y P2_K.ESILPKR.N 7 6	20190410_QExHFX1_RSLC1_Beveridge_Clausen_IMP_DSS_JRmethod_R2	10478	20190410_QExHFX1_RSLC1_Beveridge_Clausen_IMP_DSS_JRmethod_R2.mgf	1284	3	714.398208	2,140.172795	0.172795	3	2,140.173930	0.173930	Cas9	Cas9	false	Cas9	Cas9	false	SEQEIGKATAK	ESILPKR	1029	1112	11	7	7	6	1035	1117	3	BS3	138.06807	12.972555	false	true	false	false	internal > 4	0.0
Scan: 23923 Run: 20190410_QExHFX1_RSLC1_Beveridge_Clausen_IMP_DSS_JRmethod_R2 P1_K.DFQFYKVR.E P2_K.DFQFYKVR.E 6 6	20190410_QExHFX1_RSLC1_Beveridge_Clausen_IMP_DSS_JRmethod_R2	23923	20190410_QExHFX1_RSLC1_Beveridge_Clausen_IMP_DSS_JRmethod_R2.mgf	9416	3	781.403110	2,341.187501	0.187501	3	2,341.189523	0.189523	Cas9	Cas9	false	Cas9	Cas9	false	DFQFYKVR	DFQFYKVR	973	973	8	8	6	6	978	978	3	BS3	138.06807	12.913998	false	true	false	false	internal > 4	0.0		0.0	0.0	0.0	0.0	0.0	171	99	1
Scan: 17024 Run: 20190410_QExHFX1_RSLC1_Beveridge_Clausen_IMP_DSS_JRmethod_R2 P1_K.YPKLESEFVYGDYK.V P2_K.LKSVK.E 3 2	20190410_QExHFX1_RSLC1_Beveridge_Clausen_IMP_DSS_JRmethod_R2	17024	20190410_QExHFX1_RSLC1_Beveridge_Clausen_IMP_DSS_JRmethod_R2.mgf	5305	3	817.101543	2,448.282800	0.282800	3	2,448.282813	0.282813	Cas9	Cas9	false	Cas9	Cas9	false	LKSVK	YPKLESEFVYGDYK	1161	1005	5	14	2	3	1162	1007	3	BS3	138.06807	12.872632	false	true	false	false	internal > 4	0.0		0.0	0.0	0.0	0.0	0.0	368	69	1
Scan: 10834 Run: 20190410_QExHFX1_RSLC1_Beveridge_Clausen_IMP_DSS_JRmethod_R2 P1_K.MIAKSEQEIGK.A P2_K.FDNLTKAER.G 4 6	20190410_QExHFX1_RSLC1_Beveridge_Clausen_IMP_DSS_JRmethod_R2	10834	20190410_QExHFX1_RSLC1_Beveridge_Clausen_IMP_DSS_JRmethod_R2.mgf	1427	4	620.823303	2,479.264106	0.264106	4	2,479.262821	0.262821	Cas9	Cas9	false	Cas9	Cas9	false	MIAKSEQEIGK	FDNLTKAER	1025	901	11	9	4	6	1028	906	4	BS3	138.06807	12.848451	false	true	false	false	internal > 4	0.0		0.0	0.0	0.0	0.0	0.0	240	124	1
Scan: 16238 Run: 20190410_QExHFX1_RSLC1_Beveridge_Clausen_IMP_DSS_JRmethod_R2 P1_K.SEQEIGKATAK.Y P2_K.DLIIKLPK.Y 7 5	20190410_QExHFX1_RSLC1_Beveridge_Clausen_IMP_DSS_JRmethod_R2	16238	20190410_QExHFX1_RSLC1_Beveridge_Clausen_IMP_DSS_JRmethod_R2.mgf	4747	3	746.769409	2,237.286398	0.286398	3	2,237.288232	0.288232	Cas9	Cas9	false	Cas9	Cas9	false	SEQEIGKATAK	DLIIKLPK	1029	1197	11	8	7	5	1035	1201	3	BS3	138.06807	12.842888	false	true	false	false	internal > 4	0.0		0.0	0.0	0.0	0.0	0.0	219	102	1
Scan: 6553 Run: 20190410_QExHFX1_RSLC1_Beveridge_Clausen_IMP_DSS_JRmethod_R2 P1_K.LKGSPEDNEQK.Q P2_K.IIKDK.D 2 3	20190410_QExHFX1_RSLC1_Beveridge_Clausen_IMP_DSS_JRmethod_R2	6553	20190410_QExHFX1_RSLC1_Beveridge_Clausen_IMP_DSS_JRmethod_R2.mgf	87	3	666.696984	1,997.069123	0.069123	3	1,997.068068	0.068068	Cas9	Cas9	false	Cas9	Cas9	false	IIKDK	LKGSPEDNEQK	604	1249	5	11	3	2	606	1250	3	BS3	138.06807	12.834406	false	true	false	false	internal > 4	0.0		0.0	0.0	0.0	0.0	0.0	299	68	1
Scan: 14110 Run: 20190410_QExHFX1_RSLC1_Beveridge_Clausen_IMP_DSS_JRmethod_R2 P1_K.LVDSTDKADLR.L P2_K.LVDSTDKADLR.L 7 7	20190410_QExHFX1_RSLC1_Beveridge_Clausen_IMP_DSS_JRmethod_R2	14110	20190410_QExHFX1_RSLC1_Beveridge_Clausen_IMP_DSS_JRmethod_R2.mgf	3367	4	651.344613	2,601.349346	0.349346	4	2,601.349721	0.349721	Cas9	Cas9	false	Cas9	Cas9	false	LVDSTDKADLR	LVDSTDKADLR	146	146	11	11	7	7	152	152	4	BS3	138.06807	12.823825	false	true	false	false	internal > 4	0.0
Scan: 19437 Run: 20190410_QExHFX1_RSLC1_Beveridge_Clausen_IMP_DSS_JRmethod_R2 P1_R.QEDFYPFLKDNR.E P2_R.GKSDNVPSEEVVK.K 9 2	20190410_QExHFX1_RSLC1_Beveridge_Clausen_IMP_DSS_JRmethod_R2	19437	20190410_QExHFX1_RSLC1_Beveridge_Clausen_IMP_DSS_JRmethod_R2.mgf	6829	4	774.883789	3,095.506050	0.506050	4	3,095.508742	0.508742	Cas9	Cas9	false	Cas9	Cas9	false	GKSDNVPSEEVVK	QEDFYPFLKDNR	869	430	13	12	2	9	870	438	4	BS3	138.06807	12.813778	false	true	false	false	internal > 4	0.0
Scan: 20819 Run: 20190410_QExHFX1_RSLC1_Beveridge_Clausen_IMP_DSS_JRmethod_R2 P1_K.SNFDLAEDAKLQLSK.D P2_K.KLVDSTDK.A 10 1	20190410_QExHFX1_RSLC1_Beveridge_Clausen_IMP_DSS_JRmethod_R2	20819	20190410_QExHFX1_RSLC1_Beveridge_Clausen_IMP_DSS_JRmethod_R2.mgf	7679	4	681.110657	2,720.413522	0.413522	4	2,720.411987	0.411987	Cas9	Cas9	false	Cas9	Cas9	false	KLVDSTDK	SNFDLAEDAKLQLSK	145	258	8	15	1	10	145	267	4	BS3	138.06807	12.807051	false	true	false	false	internal > 4	0.0		0.0	0.0	0.0	0.0	0.0	362	67	1
Scan: 22076 Run: 20190410_QExHFX1_RSLC1_Beveridge_Clausen_IMP_DSS_JRmethod_R2 P1_R.QITKHVAQILDSR.M P2_R.KSEETITPWNFEEVVDK.G 4 1	20190410_QExHFX1_RSLC1_Beveridge_Clausen_IMP_DSS_JRmethod_R2	22076	20190410_QExHFX1_RSLC1_Beveridge_Clausen_IMP_DSS_JRmethod_R2.mgf	8390	5	740.187551	3,695.901373	0.901373	5	3,695.904637	0.904637	Cas9	Cas9	false	Cas9	Cas9	false	QITKHVAQILDSR	KSEETITPWNFEEVVDK	930	472	13	17	4	1	933	472	5	BS3	138.06807	12.797477	false	true	false	false	internal > 4	0.0		0.0	0.0	0.0	0.0	0.0	151	96	1
Scan: 12132 Run: 20190410_QExHFX1_RSLC1_Beveridge_Clausen_IMP_DSS_JRmethod_R2 P1_R.NSDKLIAR.K P2_R.NSDKLIAR.K 4 4	20190410_QExHFX1_RSLC1_Beveridge_Clausen_IMP_DSS_JRmethod_R2	12132	20190410_QExHFX1_RSLC1_Beveridge_Clausen_IMP_DSS_JRmethod_R2.mgf	2123	3	657.372375	1,969.095296	0.095296	3	1,969.095619	0.095619	Cas9	Cas9	false	Cas9	Cas9	false	NSDKLIAR	NSDKLIAR	1119	1119	8	8	4	4	1122	1122	3	BS3	138.06807	12.786019	false	true	false	false	internal > 4	0.0
Scan: 12524 Run: 20190410_QExHFX1_RSLC1_Beveridge_Clausen_IMP_DSS_JRmethod_R2 P1_K.SDNVPSEEVVKK.M P2_K.LVDSTDKADLR.L 11 7	20190410_QExHFX1_RSLC1_Beveridge_Clausen_IMP_DSS_JRmethod_R2	12524	20190410_QExHFX1_RSLC1_Beveridge_Clausen_IMP_DSS_JRmethod_R2.mgf	2357	4	675.854562	2,699.389142	0.389142	4	2,699.386500	0.386500	Cas9	Cas9	false	Cas9	Cas9	false	SDNVPSEEVVKK	LVDSTDKADLR	871	146	12	11	11	7	881	152	4	BS3	138.06807	12.767502	false	true	false	false	internal > 4	0.0		0.0	0.0	0.0	0.0	0.0	158	149	1
Scan: 11967 Run: 20190410_QExHFX1_RSLC1_Beveridge_Clausen_IMP_DSS_JRmethod_R2 P1_R.LSKSR.R P2_K.DDSIDNKVLTR.S 3 7	20190410_QExHFX1_RSLC1_Beveridge_Clausen_IMP_DSS_JRmethod_R2	11967	20190410_QExHFX1_RSLC1_Beveridge_Clausen_IMP_DSS_JRmethod_R2.mgf	2050	3	668.363464	2,002.068563	0.068563	3	2,002.069463	0.069463	Cas9	Cas9	false	Cas9	Cas9	false	LSKSR	DDSIDNKVLTR	220	853	5	11	3	7	222	859	3	BS3	138.06807	12.738619	false	true	false	false	internal > 4	0.0		0.0	0.0	0.0	0.0	0.0	358	66	1
Scan: 8504 Run: 20190410_QExHFX1_RSLC1_Beveridge_Clausen_IMP_DSS_JRmethod_R2 P1_K.KLVDSTDK.A P2_K.KLVDSTDK.A 1 1	20190410_QExHFX1_RSLC1_Beveridge_Clausen_IMP_DSS_JRmethod_R2	8504	20190410_QExHFX1_RSLC1_Beveridge_Clausen_IMP_DSS_JRmethod_R2.mgf	532	3	650.021667	1,947.043172	0.043172	3	1,947.041183	0.041183	Cas9	Cas9	false	Cas9	Cas9	false	KLVDSTDK	KLVDSTDK	145	145	8	8	1	1	145	145	3	BS3	138.06807	12.704723	false	true	false	false	internal > 4	0.0		0.0	0.0	0.0	0.0	0.0	210	100	1
Scan: 15743 Run: 20190410_QExHFX1_RSLC1_Beveridge_Clausen_IMP_DSS_JRmethod_R2 P1_K.LKGSPEDNEQK.Q P2_R.LENLIAQLPGEKK.N 2 12	20190410_QExHFX1_RSLC1_Beveridge_Clausen_IMP_DSS_JRmethod_R2	15743	20190410_QExHFX1_RSLC1_Beveridge_Clausen_IMP_DSS_JRmethod_R2.mgf	4399	4	709.383078	2,833.503206	0.503206	4	2,833.507286	0.507286	Cas9	Cas9	false	Cas9	Cas9	false	LKGSPEDNEQK	LENLIAQLPGEKK	1249	226	11	13	2	12	1250	237	4	BS3	138.06807	12.67743	false	true	false	false	internal > 4	0.0		0.0	0.0	0.0	0.0	0.0	356	65	1
Scan: 13133 Run: 20190410_QExHFX1_RSLC1_Beveridge_Clausen_IMP_DSS_JRmethod_R2 P1_K.SKLVSDFR.K P2_R.QQLPEKYK.E 2 6	20190410_QExHFX1_RSLC1_Beveridge_Clausen_IMP_DSS_JRmethod_R2	13133	20190410_QExHFX1_RSLC1_Beveridge_Clausen_IMP_DSS_JRmethod_R2.mgf	2739	3	708.056360	2,121.147251	0.147251	3	2,121.146988	0.146988	Cas9	Cas9	false	Cas9	Cas9	false	QQLPEKYK	SKLVSDFR	345	964	8	8	6	2	350	965	3	BS3	138.06807	12.651777	false	true	false	false	internal > 4	0.0		0.0	0.0	0.0	0.0	0.0	163	95	1
Scan: 12220 Run: 20190410_QExHFX1_RSLC1_Beveridge_Clausen_IMP_DSS_JRmethod_R2 P1_K.SDNVPSEEVVKK.M P2_K.LVDSTDKADLR.L 11 7	20190410_QExHFX1_RSLC1_Beveridge_Clausen_IMP_DSS_JRmethod_R2	12220	20190410_QExHFX1_RSLC1_Beveridge_Clausen_IMP_DSS_JRmethod_R2.mgf	2175	3	900.802368	2,699.385275	0.385275	3	2,699.386500	0.386500	Cas9	Cas9	false	Cas9	Cas9	false	SDNVPSEEVVKK	LVDSTDKADLR	871	146	12	11	11	7	881	152	3	BS3	138.06807	12.609119	false	true	false	false	internal > 4	0.0
Scan: 16394 Run: 20190410_QExHFX1_RSLC1_Beveridge_Clausen_IMP_DSS_JRmethod_R2 P1_R.NSDKLIAR.K P2_K.DDSIDNKVLTR.S 4 7	20190410_QExHFX1_RSLC1_Beveridge_Clausen_IMP_DSS_JRmethod_R2	16394	20190410_QExHFX1_RSLC1_Beveridge_Clausen_IMP_DSS_JRmethod_R2.mgf	4854	3	777.085205	2,328.233786	0.233786	3	2,328.228483	0.228483	Cas9	Cas9	false	Cas9	Cas9	false	NSDKLIAR	DDSIDNKVLTR	1119	853	8	11	4	7	1122	859	3	BS3	138.06807	12.598606	false	true	false	false	internal > 4	0.0
Scan: 15559 Run: 20190410_QExHFX1_RSLC1_Beveridge_Clausen_IMP_DSS_JRmethod_R2 P1_K.SKLVSDFR.K P2_R.MTNFDKNLPNEK.V 2 6	20190410_QExHFX1_RSLC1_Beveridge_Clausen_IMP_DSS_JRmethod_R2	15559	20190410_QExHFX1_RSLC1_Beveridge_Clausen_IMP_DSS_JRmethod_R2.mgf	4275	3	852.430908	2,554.270895	0.270895	3	2,554.273718	0.273718	Cas9	Cas9	false	Cas9	Cas9	false	SKLVSDFR	MTNFDKNLPNEK	964	499	8	12	2	6	965	504	3	BS3	138.06807	12.534763	false	true	false	false	internal > 4	0.0
Scan: 19746 Run: 20190410_QExHFX1_RSLC1_Beveridge_Clausen_IMP_DSS_JRmethod_R2 P1_K.VVDELVKVMGR.H P2_R.KPAFLSGEQK.K 7 1	20190410_QExHFX1_RSLC1_Beveridge_Clausen_IMP_DSS_JRmethod_R2	19746	20190410_QExHFX1_RSLC1_Beveridge_Clausen_IMP_DSS_JRmethod_R2.mgf	7022	4	626.346057	2,501.355122	0.355122	4	2,501.356329	0.356329	Cas9	Cas9	false	Cas9	Cas9	false	KPAFLSGEQK	VVDELVKVMGR	540	747	10	11	1	7	540	753	4	BS3	138.06807	12.518881	false	true	false	false	internal > 4	0.0		0.0	0.0	0.0	0.0	0.0	351	121	1
Scan: 14047 Run: 20190410_QExHFX1_RSLC1_Beveridge_Clausen_IMP_DSS_JRmethod_R2 P1_K.TEVQTGGFSKESILPK.R P2_R.SDKNR.G 10 3	20190410_QExHFX1_RSLC1_Beveridge_Clausen_IMP_DSS_JRmethod_R2	14047	20190410_QExHFX1_RSLC1_Beveridge_Clausen_IMP_DSS_JRmethod_R2.mgf	3328	3	826.434295	2,476.281056	0.281056	3	2,476.280913	0.280913	Cas9	Cas9	false	Cas9	Cas9	false	SDKNR	TEVQTGGFSKESILPK	864	1102	5	16	3	10	866	1111	3	BS3	138.06807	12.505343	false	true	false	false	internal > 4	0.0		0.0	0.0	0.0	0.0	0.0	162	94	1
Scan: 12181 Run: 20190410_QExHFX1_RSLC1_Beveridge_Clausen_IMP_DSS_JRmethod_R2 P1_R.NSDKLIAR.K P2_K.KGILQTVK.V 4 1	20190410_QExHFX1_RSLC1_Beveridge_Clausen_IMP_DSS_JRmethod_R2	12181	20190410_QExHFX1_RSLC1_Beveridge_Clausen_IMP_DSS_JRmethod_R2.mgf	2155	4	485.794220	1,939.147774	0.147774	4	1,939.146593	0.146593	Cas9	Cas9	false	Cas9	Cas9	false	NSDKLIAR	KGILQTVK	1119	739	8	8	4	1	1122	739	4	BS3	138.06807	12.483041	false	true	false	false	internal > 4	0.0		0.0	0.0	0.0	0.0	0.0	205	135	1
Scan: 10200 Run: 20190410_QExHFX1_RSLC1_Beveridge_Clausen_IMP_DSS_JRmethod_R2 P1_K.VKYVTEGMR.K P2_R.GKSDNVPSEEVVK.K 2 2	20190410_QExHFX1_RSLC1_Beveridge_Clausen_IMP_DSS_JRmethod_R2	10200	20190410_QExHFX1_RSLC1_Beveridge_Clausen_IMP_DSS_JRmethod_R2.mgf	1147	4	656.587496	2,622.320878	0.320878	4	2,622.321064	0.321064	Cas9	Cas9	false	Cas9	Cas9	false	GKSDNVPSEEVVK	VKYVTEGMR	869	531	13	9	2	2	870	532	4	BS3	138.06807	12.425081	false	true	false	false	internal > 4	0.0
Scan: 13637 Run: 20190410_QExHFX1_RSLC1_Beveridge_Clausen_IMP_DSS_JRmethod_R2 P1_R.NSDKLIAR.K P2_K.KDLIIK.L 4 1	20190410_QExHFX1_RSLC1_Beveridge_Clausen_IMP_DSS_JRmethod_R2	13637	20190410_QExHFX1_RSLC1_Beveridge_Clausen_IMP_DSS_JRmethod_R2.mgf	3047	3	595.026929	1,782.058958	0.058958	3	1,782.061466	0.061466	Cas9	Cas9	false	Cas9	Cas9	false	NSDKLIAR	KDLIIK	1119	1196	8	6	4	1	1122	1196	3	BS3	138.06807	12.418474	false	true	false	false	internal > 4	0.0		0.0	0.0	0.0	0.0	0.0	167	97	1
Scan: 8023 Run: 20190410_QExHFX1_RSLC1_Beveridge_Clausen_IMP_DSS_JRmethod_R2 P1_K.LVDSTDKADLR.L P2_K.GQKNSR.E 7 3	20190410_QExHFX1_RSLC1_Beveridge_Clausen_IMP_DSS_JRmethod_R2	8023	20190410_QExHFX1_RSLC1_Beveridge_Clausen_IMP_DSS_JRmethod_R2.mgf	407	3	687.031145	2,058.071606	0.071606	3	2,058.070527	0.070527	Cas9	Cas9	false	Cas9	Cas9	false	GQKNSR	LVDSTDKADLR	777	146	6	11	3	7	779	152	3	BS3	138.06807	12.412953	false	true	false	false	internal > 4	0.0
Scan: 21318 Run: 20190410_QExHFX1_RSLC1_Beveridge_Clausen_IMP_DSS_JRmethod_R2 P1_K.QLKEDYFK.K P2_R.GGLSELDKAGFIK.R 3 8	20190410_QExHFX1_RSLC1_Beveridge_Clausen_IMP_DSS_JRmethod_R2	21318	20190410_QExHFX1_RSLC1_Beveridge_Clausen_IMP_DSS_JRmethod_R2.mgf	7941	4	636.341603	2,541.337306	0.337306	4	2,541.336640	0.336640	Cas9	Cas9	false	Cas9	Cas9	false	GGLSELDKAGFIK	QLKEDYFK	910	567	13	8	8	3	917	569	4	BS3	138.06807	12.412436	false	true	false	false	internal > 4	0.0		0.0	0.0	0.0	0.0	0.0	227	108	1
Scan: 14334 Run: 20190410_QExHFX1_RSLC1_Beveridge_Clausen_IMP_DSS_JRmethod_R2 P1_K.FKVLGNTDR.H P2_K.ESILPKR.N 2 6	20190410_QExHFX1_RSLC1_Beveridge_Clausen_IMP_DSS_JRmethod_R2	14334	20190410_QExHFX1_RSLC1_Beveridge_Clausen_IMP_DSS_JRmethod_R2.mgf	3526	3	677.052490	2,028.135641	0.135641	3	2,028.136756	0.136756	Cas9	Cas9	false	Cas9	Cas9	false	ESILPKR	FKVLGNTDR	1112	36	7	9	6	2	1117	37	3	BS3	138.06807	12.385556	false	true	false	false	internal > 4	0.0
Scan: 10710 Run: 20190410_QExHFX1_RSLC1_Beveridge_Clausen_IMP_DSS_JRmethod_R2 P1_K.LVDSTDKADLR.L P2_K.GYKEVK.K 7 3	20190410_QExHFX1_RSLC1_Beveridge_Clausen_IMP_DSS_JRmethod_R2	10710	20190410_QExHFX1_RSLC1_Beveridge_Clausen_IMP_DSS_JRmethod_R2.mgf	1378	3	698.375537	2,092.104782	0.104782	3	2,092.105182	0.105182	Cas9	Cas9	false	Cas9	Cas9	false	LVDSTDKADLR	GYKEVK	146	1190	11	6	7	3	152	1192	3	BS3	138.06807	12.341271	false	true	false	false	internal > 4	0.0		0.0	0.0	0.0	0.0	0.0	165	93	1
Scan: 26163 Run: 20190410_QExHFX1_RSLC1_Beveridge_Clausen_IMP_DSS_JRmethod_R2 P1_K.LVDSTDKADLR.L P2_K.KNLIGALLFDSGETAEATR.L 7 1	20190410_QExHFX1_RSLC1_Beveridge_Clausen_IMP_DSS_JRmethod_R2	26163	20190410_QExHFX1_RSLC1_Beveridge_Clausen_IMP_DSS_JRmethod_R2.mgf	10313	4	844.695984	3,374.754830	0.754830	4	3,374.756910	0.756910	Cas9	Cas9	false	Cas9	Cas9	false	LVDSTDKADLR	KNLIGALLFDSGETAEATR	146	49	11	19	7	1	152	49	4	BS3	138.06807	12.338501	false	true	false	false	internal > 4	0.0
Scan: 7633 Run: 20190410_QExHFX1_RSLC1_Beveridge_Clausen_IMP_DSS_JRmethod_R2 P1_K.LVDSTDKADLR.L P2_K.GQKNSR.E 7 3	20190410_QExHFX1_RSLC1_Beveridge_Clausen_IMP_DSS_JRmethod_R2	7633	20190410_QExHFX1_RSLC1_Beveridge_Clausen_IMP_DSS_JRmethod_R2.mgf	260	3	687.030865	2,058.070766	0.070766	3	2,058.070527	0.070527	Cas9	Cas9	false	Cas9	Cas9	false	GQKNSR	LVDSTDKADLR	777	146	6	11	3	7	779	152	3	BS3	138.06807	12.271496	false	true	false	false	internal > 4	0.0
Scan: 9208 Run: 20190410_QExHFX1_RSLC1_Beveridge_Clausen_IMP_DSS_JRmethod_R2 P1_K.NLPNEKVLPK.H P2_R.DKQSGK.T 6 2	20190410_QExHFX1_RSLC1_Beveridge_Clausen_IMP_DSS_JRmethod_R2	9208	20190410_QExHFX1_RSLC1_Beveridge_Clausen_IMP_DSS_JRmethod_R2.mgf	755	3	651.033529	1,950.078758	0.078758	3	1,950.078573	0.078573	Cas9	Cas9	false	Cas9	Cas9	false	DKQSGK	NLPNEKVLPK	676	505	6	10	2	6	677	510	3	BS3	138.06807	12.202329	false	true	false	false	internal > 4	0.0		0.0	0.0	0.0	0.0	0.0	245	64	1
Scan: 18222 Run: 20190410_QExHFX1_RSLC1_Beveridge_Clausen_IMP_DSS_JRmethod_R2 P1_R.SDKNR.G P2_K.NPIDFLEAKGYK.E 3 9	20190410_QExHFX1_RSLC1_Beveridge_Clausen_IMP_DSS_JRmethod_R2	18222	20190410_QExHFX1_RSLC1_Beveridge_Clausen_IMP_DSS_JRmethod_R2.mgf	6053	3	717.707784	2,150.101523	0.101523	3	2,150.100765	0.100765	Cas9	Cas9	false	Cas9	Cas9	false	SDKNR	NPIDFLEAKGYK	864	1181	5	12	3	9	866	1189	3	BS3	138.06807	12.15692	false	true	false	false	internal > 4	0.0		0.0	0.0	0.0	0.0	0.0	339	62	1
Scan: 19801 Run: 20190410_QExHFX1_RSLC1_Beveridge_Clausen_IMP_DSS_JRmethod_R2 P1_R.HKPENIVIEMAR.E P2_K.DFQFYKVR.E 2 6	20190410_QExHFX1_RSLC1_Beveridge_Clausen_IMP_DSS_JRmethod_R2	19801	20190410_QExHFX1_RSLC1_Beveridge_Clausen_IMP_DSS_JRmethod_R2.mgf	7054	4	673.854492	2,691.388862	0.388862	4	2,691.384275	0.384275	Cas9	Cas9	false	Cas9	Cas9	false	HKPENIVIEMAR	DFQFYKVR	758	973	12	8	2	6	759	978	4	BS3	138.06807	12.055885	false	true	false	false	internal > 4	0.0		0.0	0.0	0.0	0.0	0.0	338	61	1
Scan: 10908 Run: 20190410_QExHFX1_RSLC1_Beveridge_Clausen_IMP_DSS_JRmethod_R2 P1_K.VKYVTEGMR.K P2_R.GKSDNVPSEEVVK.K 2 2	20190410_QExHFX1_RSLC1_Beveridge_Clausen_IMP_DSS_JRmethod_R2	10908	20190410_QExHFX1_RSLC1_Beveridge_Clausen_IMP_DSS_JRmethod_R2.mgf	1460	4	656.588104	2,622.323310	0.323310	4	2,622.321064	0.321064	Cas9	Cas9	false	Cas9	Cas9	false	GKSDNVPSEEVVK	VKYVTEGMR	869	531	13	9	2	2	870	532	4	BS3	138.06807	12.019505	false	true	false	false	internal > 4	0.0
Scan: 15036 Run: 20190410_QExHFX1_RSLC1_Beveridge_Clausen_IMP_DSS_JRmethod_R2 P1_K.SKLVSDFR.K P2_R.MTNFDKNLPNEK.V 2 6	20190410_QExHFX1_RSLC1_Beveridge_Clausen_IMP_DSS_JRmethod_R2	15036	20190410_QExHFX1_RSLC1_Beveridge_Clausen_IMP_DSS_JRmethod_R2.mgf	3961	4	639.575925	2,554.274594	0.274594	4	2,554.273718	0.273718	Cas9	Cas9	false	Cas9	Cas9	false	SKLVSDFR	MTNFDKNLPNEK	964	499	8	12	2	6	965	504	4	BS3	138.06807	12.01085	false	true	false	false	internal > 4	0.0		0.0	0.0	0.0	0.0	0.0	199	125	1
Scan: 15479 Run: 20190410_QExHFX1_RSLC1_Beveridge_Clausen_IMP_DSS_JRmethod_R2 P1_R.KDFQFYK.V P2_K.AGFIKR.Q 1 5	20190410_QExHFX1_RSLC1_Beveridge_Clausen_IMP_DSS_JRmethod_R2	15479	20190410_QExHFX1_RSLC1_Beveridge_Clausen_IMP_DSS_JRmethod_R2.mgf	4222	3	601.997986	1,802.972129	0.972129	3	1,802.971925	0.971925	Cas9	Cas9	false	Cas9	Cas9	false	AGFIKR	KDFQFYK	918	972	6	7	5	1	922	972	3	BS3	138.06807	11.935665	false	true	false	false	internal > 4	0.0		0.0	0.0	0.0	0.0	0.0	335	60	1
Scan: 10886 Run: 20190410_QExHFX1_RSLC1_Beveridge_Clausen_IMP_DSS_JRmethod_R2 P1_K.AGFIKR.Q P2_K.AGFIKR.Q 5 5	20190410_QExHFX1_RSLC1_Beveridge_Clausen_IMP_DSS_JRmethod_R2	10886	20190410_QExHFX1_RSLC1_Beveridge_Clausen_IMP_DSS_JRmethod_R2.mgf	1449	3	507.308459	1,518.903548	0.903548	3	1,518.903451	0.903451	Cas9	Cas9	false	Cas9	Cas9	false	AGFIKR	AGFIKR	918	918	6	6	5	5	922	922	3	BS3	138.06807	11.858838	false	true	false	false	internal > 4	0.0		0.0	0.0	0.0	0.0	0.0	290	59	1
Scan: 9575 Run: 20190410_QExHFX1_RSLC1_Beveridge_Clausen_IMP_DSS_JRmethod_R2 P1_R.KDFQFYK.V P2_K.GQKNSR.E 1 3	20190410_QExHFX1_RSLC1_Beveridge_Clausen_IMP_DSS_JRmethod_R2	9575	20190410_QExHFX1_RSLC1_Beveridge_Clausen_IMP_DSS_JRmethod_R2.mgf	847	3	601.312927	1,800.916952	0.916952	3	1,800.915866	0.915866	Cas9	Cas9	false	Cas9	Cas9	false	GQKNSR	KDFQFYK	777	972	6	7	3	1	779	972	3	BS3	138.06807	11.844156	false	true	false	false	internal > 4	0.0		0.0	0.0	0.0	0.0	0.0	333	58	1
Scan: 22471 Run: 20190410_QExHFX1_RSLC1_Beveridge_Clausen_IMP_DSS_JRmethod_R2 P1_K.NPIDFLEAKGYK.E P2_R.KFDNLTK.A 9 1	20190410_QExHFX1_RSLC1_Beveridge_Clausen_IMP_DSS_JRmethod_R2	22471	20190410_QExHFX1_RSLC1_Beveridge_Clausen_IMP_DSS_JRmethod_R2.mgf	8617	3	799.762099	2,396.264468	0.264468	3	2,396.262745	0.262745	Cas9	Cas9	false	Cas9	Cas9	false	KFDNLTK	NPIDFLEAKGYK	900	1181	7	12	1	9	900	1189	3	BS3	138.06807	11.820203	false	true	false	false	internal > 4	0.0		0.0	0.0	0.0	0.0	0.0	260	98	1
Scan: 24615 Run: 20190410_QExHFX1_RSLC1_Beveridge_Clausen_IMP_DSS_JRmethod_R2 P1_K.KNLIGALLFDSGETAEATR.L P2_K.AGFIKR.Q 1 5	20190410_QExHFX1_RSLC1_Beveridge_Clausen_IMP_DSS_JRmethod_R2	24615	20190410_QExHFX1_RSLC1_Beveridge_Clausen_IMP_DSS_JRmethod_R2.mgf	9722	4	709.390244	2,833.531870	0.531870	4	2,833.533775	0.533775	Cas9	Cas9	false	Cas9	Cas9	false	AGFIKR	KNLIGALLFDSGETAEATR	918	49	6	19	5	1	922	49	4	BS3	138.06807	11.815997	false	true	false	false	internal > 4	0.0		0.0	0.0	0.0	0.0	0.0	331	57	1
Scan: 10179 Run: 20190410_QExHFX1_RSLC1_Beveridge_Clausen_IMP_DSS_JRmethod_R2 P1_K.SEQEIGKATAK.Y P2_K.ESILPKR.N 7 6	20190410_QExHFX1_RSLC1_Beveridge_Clausen_IMP_DSS_JRmethod_R2	10179	20190410_QExHFX1_RSLC1_Beveridge_Clausen_IMP_DSS_JRmethod_R2.mgf	1135	3	714.398621	2,140.174034	0.174034	3	2,140.173930	0.173930	Cas9	Cas9	false	Cas9	Cas9	false	SEQEIGKATAK	ESILPKR	1029	1112	11	7	7	6	1035	1117	3	BS3	138.06807	11.815007	false	true	false	false	internal > 4	0.0
Scan: 11636 Run: 20190410_QExHFX1_RSLC1_Beveridge_Clausen_IMP_DSS_JRmethod_R2 P1_R.NSDKLIAR.K P2_K.MKNYWR.Q 4 2	20190410_QExHFX1_RSLC1_Beveridge_Clausen_IMP_DSS_JRmethod_R2	11636	20190410_QExHFX1_RSLC1_Beveridge_Clausen_IMP_DSS_JRmethod_R2.mgf	1876	3	656.343332	1,966.008167	0.008167	3	1,966.009447	0.009447	Cas9	Cas9	false	Cas9	Cas9	false	MKNYWR	NSDKLIAR	883	1119	6	8	2	4	884	1122	3	BS3	138.06807	11.79222	false	true	false	false	internal > 4	0.0
Scan: 21373 Run: 20190410_QExHFX1_RSLC1_Beveridge_Clausen_IMP_DSS_JRmethod_R2 P1_K.LPKYSLFELENGR.K P2_R.KFDNLTK.A 3 1	20190410_QExHFX1_RSLC1_Beveridge_Clausen_IMP_DSS_JRmethod_R2	21373	20190410_QExHFX1_RSLC1_Beveridge_Clausen_IMP_DSS_JRmethod_R2.mgf	7977	4	642.847107	2,567.359322	0.359322	4	2,567.363521	0.363521	Cas9	Cas9	false	Cas9	Cas9	false	KFDNLTK	LPKYSLFELENGR	900	1202	7	13	1	3	900	1204	4	BS3	138.06807	11.782747	false	true	false	false	internal > 4	0.0		0.0	0.0	0.0	0.0	0.0	328	56	1
Scan: 14475 Run: 20190410_QExHFX1_RSLC1_Beveridge_Clausen_IMP_DSS_JRmethod_R2 P1_K.SKLVSDFR.K P2_K.KDWDPK.K 2 1	20190410_QExHFX1_RSLC1_Beveridge_Clausen_IMP_DSS_JRmethod_R2	14475	20190410_QExHFX1_RSLC1_Beveridge_Clausen_IMP_DSS_JRmethod_R2.mgf	3614	3	626.331543	1,875.972800	0.972800	3	1,875.973045	0.973045	Cas9	Cas9	false	Cas9	Cas9	false	KDWDPK	SKLVSDFR	1128	964	6	8	1	2	1128	965	3	BS3	138.06807	11.725446	false	true	false	false	internal > 4	0.0		0.0	0.0	0.0	0.0	0.0	216	91	1
Scan: 23762 Run: 20190410_QExHFX1_RSLC1_Beveridge_Clausen_IMP_DSS_JRmethod_R2 P1_K.SKLVSDFR.K P2_R.KSEETITPWNFEEVVDK.G 2 1	20190410_QExHFX1_RSLC1_Beveridge_Clausen_IMP_DSS_JRmethod_R2	23762	20190410_QExHFX1_RSLC1_Beveridge_Clausen_IMP_DSS_JRmethod_R2.mgf	9342	4	785.651433	3,138.576626	0.576626	4	3,138.576091	0.576091	Cas9	Cas9	false	Cas9	Cas9	false	SKLVSDFR	KSEETITPWNFEEVVDK	964	472	8	17	2	1	965	472	4	BS3	138.06807	11.719718	false	true	false	false	internal > 4	0.0		0.0	0.0	0.0	0.0	0.0	326	55	1
Scan: 13368 Run: 20190410_QExHFX1_RSLC1_Beveridge_Clausen_IMP_DSS_JRmethod_R2 P1_K.LVDSTDKADLR.L P2_K.AGFIKR.Q 7 5	20190410_QExHFX1_RSLC1_Beveridge_Clausen_IMP_DSS_JRmethod_R2	13368	20190410_QExHFX1_RSLC1_Beveridge_Clausen_IMP_DSS_JRmethod_R2.mgf	2883	3	687.716163	2,060.126660	0.126660	3	2,060.126586	0.126586	Cas9	Cas9	false	Cas9	Cas9	false	LVDSTDKADLR	AGFIKR	146	918	11	6	7	5	152	922	3	BS3	138.06807	11.654387	false	true	false	false	internal > 4	0.0
Scan: 14664 Run: 20190410_QExHFX1_RSLC1_Beveridge_Clausen_IMP_DSS_JRmethod_R2 P1_K.SKLVSDFR.K P2_K.KDWDPK.K 2 1	20190410_QExHFX1_RSLC1_Beveridge_Clausen_IMP_DSS_JRmethod_R2	14664	20190410_QExHFX1_RSLC1_Beveridge_Clausen_IMP_DSS_JRmethod_R2.mgf	3741	3	626.331446	1,875.972509	0.972509	3	1,875.973045	0.973045	Cas9	Cas9	false	Cas9	Cas9	false	KDWDPK	SKLVSDFR	1128	964	6	8	1	2	1128	965	3	BS3	138.06807	11.575254	false	true	false	false	internal > 4	0.0
Scan: 13466 Run: 20190410_QExHFX1_RSLC1_Beveridge_Clausen_IMP_DSS_JRmethod_R2 P1_R.NSDKLIAR.K P2_K.KDLIIK.L 4 1	20190410_QExHFX1_RSLC1_Beveridge_Clausen_IMP_DSS_JRmethod_R2	13466	20190410_QExHFX1_RSLC1_Beveridge_Clausen_IMP_DSS_JRmethod_R2.mgf	2946	3	595.027588	1,782.060935	0.060935	3	1,782.061466	0.061466	Cas9	Cas9	false	Cas9	Cas9	false	NSDKLIAR	KDLIIK	1119	1196	8	6	4	1	1122	1196	3	BS3	138.06807	11.560866	false	true	false	false	internal > 4	0.0
Scan: 19903 Run: 20190410_QExHFX1_RSLC1_Beveridge_Clausen_IMP_DSS_JRmethod_R2 P1_K.DDSIDNKVLTR.S P2_K.DDSIDNKVLTR.S 7 7	20190410_QExHFX1_RSLC1_Beveridge_Clausen_IMP_DSS_JRmethod_R2	19903	20190410_QExHFX1_RSLC1_Beveridge_Clausen_IMP_DSS_JRmethod_R2.mgf	7117	4	672.847229	2,687.359810	0.359810	4	2,687.361347	0.361347	Cas9	Cas9	false	Cas9	Cas9	false	DDSIDNKVLTR	DDSIDNKVLTR	853	853	11	11	7	7	859	859	4	BS3	138.06807	11.526267	false	true	false	false	internal > 4	0.0		0.0	0.0	0.0	0.0	0.0	322	139	1
Scan: 13057 Run: 20190410_QExHFX1_RSLC1_Beveridge_Clausen_IMP_DSS_JRmethod_R2 P1_K.SDNVPSEEVVKK.M P2_K.LVDSTDKADLR.L 11 7	20190410_QExHFX1_RSLC1_Beveridge_Clausen_IMP_DSS_JRmethod_R2	13057	20190410_QExHFX1_RSLC1_Beveridge_Clausen_IMP_DSS_JRmethod_R2.mgf	2689	4	675.853294	2,699.384070	0.384070	4	2,699.386500	0.386500	Cas9	Cas9	false	Cas9	Cas9	false	SDNVPSEEVVKK	LVDSTDKADLR	871	146	12	11	11	7	881	152	4	BS3	138.06807	11.508181	false	true	false	false	internal > 4	0.0
Scan: 9325 Run: 20190410_QExHFX1_RSLC1_Beveridge_Clausen_IMP_DSS_JRmethod_R2 P1_K.NLPNEKVLPK.H P2_R.DKQSGK.T 6 2	20190410_QExHFX1_RSLC1_Beveridge_Clausen_IMP_DSS_JRmethod_R2	9325	20190410_QExHFX1_RSLC1_Beveridge_Clausen_IMP_DSS_JRmethod_R2.mgf	782	3	651.033264	1,950.077963	0.077963	3	1,950.078573	0.078573	Cas9	Cas9	false	Cas9	Cas9	false	DKQSGK	NLPNEKVLPK	676	505	6	10	2	6	677	510	3	BS3	138.06807	11.447701	false	true	false	false	internal > 4	0.0
Scan: 14540 Run: 20190410_QExHFX1_RSLC1_Beveridge_Clausen_IMP_DSS_JRmethod_R2 P1_R.NSDKLIAR.K P2_R.NSDKLIAR.K 4 4	20190410_QExHFX1_RSLC1_Beveridge_Clausen_IMP_DSS_JRmethod_R2	14540	20190410_QExHFX1_RSLC1_Beveridge_Clausen_IMP_DSS_JRmethod_R2.mgf	3658	3	657.371704	1,969.093283	0.093283	3	1,969.095619	0.095619	Cas9	Cas9	false	Cas9	Cas9	false	NSDKLIAR	NSDKLIAR	1119	1119	8	8	4	4	1122	1122	3	BS3	138.06807	11.446258	false	true	false	false	internal > 4	0.0
Scan: 6792 Run: 20190410_QExHFX1_RSLC1_Beveridge_Clausen_IMP_DSS_JRmethod_R2 P1_K.LKGSPEDNEQK.Q P2_K.LKGSPEDNEQK.Q 2 2	20190410_QExHFX1_RSLC1_Beveridge_Clausen_IMP_DSS_JRmethod_R2	6792	20190410_QExHFX1_RSLC1_Beveridge_Clausen_IMP_DSS_JRmethod_R2.mgf	125	4	657.326570	2,625.277174	0.277174	4	2,625.276951	0.276951	Cas9	Cas9	false	Cas9	Cas9	false	LKGSPEDNEQK	LKGSPEDNEQK	1249	1249	11	11	2	2	1250	1250	4	BS3	138.06807	11.396606	false	true	false	false	internal > 4	0.0		0.0	0.0	0.0	0.0	0.0	318	54	1
Scan: 15373 Run: 20190410_QExHFX1_RSLC1_Beveridge_Clausen_IMP_DSS_JRmethod_R2 P1_K.SKLVSDFR.K P2_R.MTNFDKNLPNEK.V 2 6	20190410_QExHFX1_RSLC1_Beveridge_Clausen_IMP_DSS_JRmethod_R2	15373	20190410_QExHFX1_RSLC1_Beveridge_Clausen_IMP_DSS_JRmethod_R2.mgf	4155	4	639.575562	2,554.273142	0.273142	4	2,554.273718	0.273718	Cas9	Cas9	false	Cas9	Cas9	false	SKLVSDFR	MTNFDKNLPNEK	964	499	8	12	2	6	965	504	4	BS3	138.06807	11.387885	false	true	false	false	internal > 4	0.0
Scan: 14231 Run: 20190410_QExHFX1_RSLC1_Beveridge_Clausen_IMP_DSS_JRmethod_R2 P1_R.QITKHVAQILDSR.M P2_K.KDWDPK.K 4 1	20190410_QExHFX1_RSLC1_Beveridge_Clausen_IMP_DSS_JRmethod_R2	14231	20190410_QExHFX1_RSLC1_Beveridge_Clausen_IMP_DSS_JRmethod_R2.mgf	3451	4	609.332698	2,433.301686	0.301686	4	2,433.301591	0.301591	Cas9	Cas9	false	Cas9	Cas9	false	QITKHVAQILDSR	KDWDPK	930	1128	13	6	4	1	933	1128	4	BS3	138.06807	11.369108	false	true	false	false	internal > 4	0.0		0.0	0.0	0.0	0.0	0.0	316	53	1
Scan: 12426 Run: 20190410_QExHFX1_RSLC1_Beveridge_Clausen_IMP_DSS_JRmethod_R2 P1_R.NSDKLIAR.K P2_K.MKNYWR.Q 4 2	20190410_QExHFX1_RSLC1_Beveridge_Clausen_IMP_DSS_JRmethod_R2	12426	20190410_QExHFX1_RSLC1_Beveridge_Clausen_IMP_DSS_JRmethod_R2.mgf	2299	3	656.343018	1,966.007225	0.007225	3	1,966.009447	0.009447	Cas9	Cas9	false	Cas9	Cas9	false	MKNYWR	NSDKLIAR	883	1119	6	8	2	4	884	1122	3	BS3	138.06807	11.319119	false	true	false	false	internal > 4	0.0
Scan: 16077 Run: 20190410_QExHFX1_RSLC1_Beveridge_Clausen_IMP_DSS_JRmethod_R2 P1_R.GGLSELDKAGFIK.R P2_R.EKIEK.I 8 2	20190410_QExHFX1_RSLC1_Beveridge_Clausen_IMP_DSS_JRmethod_R2	16077	20190410_QExHFX1_RSLC1_Beveridge_Clausen_IMP_DSS_JRmethod_R2.mgf	4630	3	706.727295	2,117.160056	0.160056	3	2,117.161969	0.161969	Cas9	Cas9	false	Cas9	Cas9	false	EKIEK	GGLSELDKAGFIK	442	910	5	13	2	8	443	917	3	BS3	138.06807	11.246076	false	true	false	false	internal > 4	0.0
Scan: 13407 Run: 20190410_QExHFX1_RSLC1_Beveridge_Clausen_IMP_DSS_JRmethod_R2 P1_R.KFDNLTK.A P2_R.KFDNLTK.A 1 1	20190410_QExHFX1_RSLC1_Beveridge_Clausen_IMP_DSS_JRmethod_R2	13407	20190410_QExHFX1_RSLC1_Beveridge_Clausen_IMP_DSS_JRmethod_R2.mgf	2910	3	623.343240	1,867.007891	0.007891	3	1,867.009095	0.009095	Cas9	Cas9	false	Cas9	Cas9	false	KFDNLTK	KFDNLTK	900	900	7	7	1	1	900	900	3	BS3	138.06807	11.242982	false	true	false	false	internal > 4	0.0		0.0	0.0	0.0	0.0	0.0	313	52	1
Scan: 11054 Run: 20190410_QExHFX1_RSLC1_Beveridge_Clausen_IMP_DSS_JRmethod_R2 P1_K.SEQEIGKATAK.Y P2_K.FKVLGNTDR.H 7 2	20190410_QExHFX1_RSLC1_Beveridge_Clausen_IMP_DSS_JRmethod_R2	11054	20190410_QExHFX1_RSLC1_Beveridge_Clausen_IMP_DSS_JRmethod_R2.mgf	1555	4	587.816828	2,347.238206	0.238206	4	2,347.238321	0.238321	Cas9	Cas9	false	Cas9	Cas9	false	SEQEIGKATAK	FKVLGNTDR	1029	36	11	9	7	2	1035	37	4	BS3	138.06807	11.229419	false	true	false	false	internal > 4	0.0		0.0	0.0	0.0	0.0	0.0	312	137	1
Scan: 10632 Run: 20190410_QExHFX1_RSLC1_Beveridge_Clausen_IMP_DSS_JRmethod_R2 P1_K.VKYVTEGMR.K P2_R.GKSDNVPSEEVVK.K 2 2	20190410_QExHFX1_RSLC1_Beveridge_Clausen_IMP_DSS_JRmethod_R2	10632	20190410_QExHFX1_RSLC1_Beveridge_Clausen_IMP_DSS_JRmethod_R2.mgf	1348	4	656.586487	2,622.316842	0.316842	4	2,622.321064	0.321064	Cas9	Cas9	false	Cas9	Cas9	false	GKSDNVPSEEVVK	VKYVTEGMR	869	531	13	9	2	2	870	532	4	BS3	138.06807	11.228377	false	true	false	false	internal > 4	0.0
Scan: 21579 Run: 20190410_QExHFX1_RSLC1_Beveridge_Clausen_IMP_DSS_JRmethod_R2 P1_R.SSFEKNPIDFLEAK.G P2_K.KLVDSTDK.A 5 1	20190410_QExHFX1_RSLC1_Beveridge_Clausen_IMP_DSS_JRmethod_R2	21579	20190410_QExHFX1_RSLC1_Beveridge_Clausen_IMP_DSS_JRmethod_R2.mgf	8097	4	667.599574	2,666.369190	0.369190	4	2,666.369059	0.369059	Cas9	Cas9	false	Cas9	Cas9	false	KLVDSTDK	SSFEKNPIDFLEAK	145	1176	8	14	1	5	145	1180	4	BS3	138.06807	11.19318	false	true	false	false	internal > 4	0.0		0.0	0.0	0.0	0.0	0.0	310	136	1
Scan: 15641 Run: 20190410_QExHFX1_RSLC1_Beveridge_Clausen_IMP_DSS_JRmethod_R2 P1_K.SKLVSDFR.K P2_R.QITKHVAQILDSR.M 2 4	20190410_QExHFX1_RSLC1_Beveridge_Clausen_IMP_DSS_JRmethod_R2	15641	20190410_QExHFX1_RSLC1_Beveridge_Clausen_IMP_DSS_JRmethod_R2.mgf	4326	4	650.115540	2,596.433054	0.433054	4	2,596.433667	0.433667	Cas9	Cas9	false	Cas9	Cas9	false	QITKHVAQILDSR	SKLVSDFR	930	964	13	8	4	2	933	965	4	BS3	138.06807	11.190294	false	true	false	false	internal > 4	0.0		0.0	0.0	0.0	0.0	0.0	221	86	1
Scan: 21637 Run: 20190410_QExHFX1_RSLC1_Beveridge_Clausen_IMP_DSS_JRmethod_R2 P1_K.LESEFVYGDYKVYDVR.K P2_R.KPAFLSGEQK.K 11 1	20190410_QExHFX1_RSLC1_Beveridge_Clausen_IMP_DSS_JRmethod_R2	21637	20190410_QExHFX1_RSLC1_Beveridge_Clausen_IMP_DSS_JRmethod_R2.mgf	8127	4	806.660400	3,222.612494	0.612494	4	3,222.612481	0.612481	Cas9	Cas9	false	Cas9	Cas9	false	KPAFLSGEQK	LESEFVYGDYKVYDVR	540	1008	10	16	1	11	540	1018	4	BS3	138.06807	11.170227	false	true	false	false	internal > 4	0.0		0.0	0.0	0.0	0.0	0.0	308	51	1
Scan: 18409 Run: 20190410_QExHFX1_RSLC1_Beveridge_Clausen_IMP_DSS_JRmethod_R2 P1_K.VLSAYNKHR.D P2_K.SNFDLAEDAKLQLSK.D 7 10	20190410_QExHFX1_RSLC1_Beveridge_Clausen_IMP_DSS_JRmethod_R2	18409	20190410_QExHFX1_RSLC1_Beveridge_Clausen_IMP_DSS_JRmethod_R2.mgf	6185	4	726.635681	2,902.513618	0.513618	4	2,902.518853	0.518853	Cas9	Cas9	false	Cas9	Cas9	false	VLSAYNKHR	SNFDLAEDAKLQLSK	1294	258	9	15	7	10	1300	267	4	BS3	138.06807	11.143002	false	true	false	false	internal > 4	0.0		0.0	0.0	0.0	0.0	0.0	307	50	1
Scan: 16914 Run: 20190410_QExHFX1_RSLC1_Beveridge_Clausen_IMP_DSS_JRmethod_R2 P1_K.KGILQTVK.V P2_K.DDSIDNKVLTR.S 1 7	20190410_QExHFX1_RSLC1_Beveridge_Clausen_IMP_DSS_JRmethod_R2	16914	20190410_QExHFX1_RSLC1_Beveridge_Clausen_IMP_DSS_JRmethod_R2.mgf	5227	4	575.576477	2,298.276802	0.276802	4	2,298.279457	0.279457	Cas9	Cas9	false	Cas9	Cas9	false	KGILQTVK	DDSIDNKVLTR	739	853	8	11	1	7	739	859	4	BS3	138.06807	11.094278	false	true	false	false	internal > 4	0.0		0.0	0.0	0.0	0.0	0.0	306	49	1
Scan: 5690 Run: 20190410_QExHFX1_RSLC1_Beveridge_Clausen_IMP_DSS_JRmethod_R2 P1_K.GQKNSR.E P2_K.AGFIKR.Q 3 5	20190410_QExHFX1_RSLC1_Beveridge_Clausen_IMP_DSS_JRmethod_R2	5690	20190410_QExHFX1_RSLC1_Beveridge_Clausen_IMP_DSS_JRmethod_R2.mgf	44	3	506.623293	1,516.848050	0.848050	3	1,516.847392	0.847392	Cas9	Cas9	false	Cas9	Cas9	false	GQKNSR	AGFIKR	777	918	6	6	3	5	779	922	3	BS3	138.06807	11.054271	false	true	false	false	internal > 4	0.0		0.0	0.0	0.0	0.0	0.0	232	48	1
Scan: 15909 Run: 20190410_QExHFX1_RSLC1_Beveridge_Clausen_IMP_DSS_JRmethod_R2 P1_R.NSDKLIAR.K P2_K.DDSIDNKVLTR.S 4 7	20190410_QExHFX1_RSLC1_Beveridge_Clausen_IMP_DSS_JRmethod_R2	15909	20190410_QExHFX1_RSLC1_Beveridge_Clausen_IMP_DSS_JRmethod_R2.mgf	4508	4	583.065697	2,328.233682	0.233682	4	2,328.228483	0.228483	Cas9	Cas9	false	Cas9	Cas9	false	NSDKLIAR	DDSIDNKVLTR	1119	853	8	11	4	7	1122	859	4	BS3	138.06807	11.030197	false	true	false	false	internal > 4	0.0		0.0	0.0	0.0	0.0	0.0	304	141	1
Scan: 21528 Run: 20190410_QExHFX1_RSLC1_Beveridge_Clausen_IMP_DSS_JRmethod_R2 P1_K.KNLIGALLFDSGETAEATR.L P2_K.GQKNSR.E 1 3	20190410_QExHFX1_RSLC1_Beveridge_Clausen_IMP_DSS_JRmethod_R2	21528	20190410_QExHFX1_RSLC1_Beveridge_Clausen_IMP_DSS_JRmethod_R2.mgf	8073	4	708.876709	2,831.477730	0.477730	4	2,831.477716	0.477716	Cas9	Cas9	false	Cas9	Cas9	false	GQKNSR	KNLIGALLFDSGETAEATR	777	49	6	19	3	1	779	49	4	BS3	138.06807	11.025474	false	true	false	false	internal > 4	0.0		0.0	0.0	0.0	0.0	0.0	269	89	1
Scan: 7391 Run: 20190410_QExHFX1_RSLC1_Beveridge_Clausen_IMP_DSS_JRmethod_R2 P1_R.SDKNR.G P2_R.KFDNLTK.A 3 1	20190410_QExHFX1_RSLC1_Beveridge_Clausen_IMP_DSS_JRmethod_R2	7391	20190410_QExHFX1_RSLC1_Beveridge_Clausen_IMP_DSS_JRmethod_R2.mgf	210	3	541.289795	1,620.847556	0.847556	3	1,620.847115	0.847115	Cas9	Cas9	false	Cas9	Cas9	false	SDKNR	KFDNLTK	864	900	5	7	3	1	866	900	3	BS3	138.06807	11.016765	false	true	false	false	internal > 4	0.0		0.0	0.0	0.0	0.0	0.0	262	47	1
Scan: 8965 Run: 20190410_QExHFX1_RSLC1_Beveridge_Clausen_IMP_DSS_JRmethod_R2 P1_K.GYKEVK.K P2_K.AGFIKR.Q 3 5	20190410_QExHFX1_RSLC1_Beveridge_Clausen_IMP_DSS_JRmethod_R2	8965	20190410_QExHFX1_RSLC1_Beveridge_Clausen_IMP_DSS_JRmethod_R2.mgf	658	3	517.967979	1,550.882108	0.882108	3	1,550.882047	0.882047	Cas9	Cas9	false	Cas9	Cas9	false	GYKEVK	AGFIKR	1190	918	6	6	3	5	1192	922	3	BS3	138.06807	10.973762	false	true	false	false	internal > 4	0.0		0.0	0.0	0.0	0.0	0.0	286	46	1
Scan: 14441 Run: 20190410_QExHFX1_RSLC1_Beveridge_Clausen_IMP_DSS_JRmethod_R2 P1_K.YDENDKLIR.E P2_K.FDNLTKAER.G 6 6	20190410_QExHFX1_RSLC1_Beveridge_Clausen_IMP_DSS_JRmethod_R2	14441	20190410_QExHFX1_RSLC1_Beveridge_Clausen_IMP_DSS_JRmethod_R2.mgf	3595	4	599.807667	2,395.201562	0.201562	4	2,395.201935	0.201935	Cas9	Cas9	false	Cas9	Cas9	false	FDNLTKAER	YDENDKLIR	901	947	9	9	6	6	906	952	4	BS3	138.06807	10.958685	false	true	false	false	internal > 4	0.0		0.0	0.0	0.0	0.0	0.0	300	145	1
Scan: 6655 Run: 20190410_QExHFX1_RSLC1_Beveridge_Clausen_IMP_DSS_JRmethod_R2 P1_K.LKGSPEDNEQK.Q P2_K.IIKDK.D 2 3	20190410_QExHFX1_RSLC1_Beveridge_Clausen_IMP_DSS_JRmethod_R2	6655	20190410_QExHFX1_RSLC1_Beveridge_Clausen_IMP_DSS_JRmethod_R2.mgf	98	3	666.696894	1,997.068853	0.068853	3	1,997.068068	0.068068	Cas9	Cas9	false	Cas9	Cas9	false	IIKDK	LKGSPEDNEQK	604	1249	5	11	3	2	606	1250	3	BS3	138.06807	10.939891	false	true	false	false	internal > 4	0.0
Scan: 18468 Run: 20190410_QExHFX1_RSLC1_Beveridge_Clausen_IMP_DSS_JRmethod_R2 P1_R.YDEHHQDLTLLKALVR.Q P2_K.SEQEIGKATAK.Y 12 7	20190410_QExHFX1_RSLC1_Beveridge_Clausen_IMP_DSS_JRmethod_R2	18468	20190410_QExHFX1_RSLC1_Beveridge_Clausen_IMP_DSS_JRmethod_R2.mgf	6221	5	650.747667	3,248.701953	0.701953	5	3,248.704089	0.704089	Cas9	Cas9	false	Cas9	Cas9	false	SEQEIGKATAK	YDEHHQDLTLLKALVR	1029	329	11	16	7	12	1035	340	5	BS3	138.06807	10.882857	false	true	false	false	internal > 4	0.0		0.0	0.0	0.0	0.0	0.0	298	112	1
Scan: 10941 Run: 20190410_QExHFX1_RSLC1_Beveridge_Clausen_IMP_DSS_JRmethod_R2 P1_K.SEQEIGKATAK.Y P2_K.ESILPKR.N 7 6	20190410_QExHFX1_RSLC1_Beveridge_Clausen_IMP_DSS_JRmethod_R2	10941	20190410_QExHFX1_RSLC1_Beveridge_Clausen_IMP_DSS_JRmethod_R2.mgf	1481	3	714.397278	2,140.170005	0.170005	3	2,140.173930	0.173930	Cas9	Cas9	false	Cas9	Cas9	false	SEQEIGKATAK	ESILPKR	1029	1112	11	7	7	6	1035	1117	3	BS3	138.06807	10.840671	false	true	false	false	internal > 4	0.0
Scan: 13482 Run: 20190410_QExHFX1_RSLC1_Beveridge_Clausen_IMP_DSS_JRmethod_R2 P1_K.ESILPKR.N P2_K.ESILPKR.N 6 6	20190410_QExHFX1_RSLC1_Beveridge_Clausen_IMP_DSS_JRmethod_R2	13482	20190410_QExHFX1_RSLC1_Beveridge_Clausen_IMP_DSS_JRmethod_R2.mgf	2955	3	608.031250	1,821.071921	0.071921	3	1,821.072365	0.072365	Cas9	Cas9	false	Cas9	Cas9	false	ESILPKR	ESILPKR	1112	1112	7	7	6	6	1117	1117	3	BS3	138.06807	10.834315	false	true	false	false	internal > 4	0.0		0.0	0.0	0.0	0.0	0.0	296	45	1
Scan: 10572 Run: 20190410_QExHFX1_RSLC1_Beveridge_Clausen_IMP_DSS_JRmethod_R2 P1_K.LVDSTDKADLR.L P2_K.GYKEVK.K 7 3	20190410_QExHFX1_RSLC1_Beveridge_Clausen_IMP_DSS_JRmethod_R2	10572	20190410_QExHFX1_RSLC1_Beveridge_Clausen_IMP_DSS_JRmethod_R2.mgf	1317	3	698.375721	2,092.105334	0.105334	3	2,092.105182	0.105182	Cas9	Cas9	false	Cas9	Cas9	false	LVDSTDKADLR	GYKEVK	146	1190	11	6	7	3	152	1192	3	BS3	138.06807	10.806888	false	true	false	false	internal > 4	0.0
Scan: 22987 Run: 20190410_QExHFX1_RSLC1_Beveridge_Clausen_IMP_DSS_JRmethod_R2 P1_K.KIECFDSVEISGVEDR.F P2_K.DFQFYKVR.E 1 6	20190410_QExHFX1_RSLC1_Beveridge_Clausen_IMP_DSS_JRmethod_R2	22987	20190410_QExHFX1_RSLC1_Beveridge_Clausen_IMP_DSS_JRmethod_R2.mgf	8905	3	1,041.509564	3,121.506863	0.506863	3	3,121.506634	0.506634	Cas9	Cas9	false	Cas9	Cas9	false	DFQFYKVR	KIECFDSVEISGVEDR	973	575	8	16	6	1	978	575	3	BS3	138.06807	10.771926	false	true	false	false	internal > 4	0.0		0.0	0.0	0.0	0.0	0.0	294	44	1
Scan: 21330 Run: 20190410_QExHFX1_RSLC1_Beveridge_Clausen_IMP_DSS_JRmethod_R2 P1_K.QLKEDYFK.K P2_R.GGLSELDKAGFIK.R 3 8	20190410_QExHFX1_RSLC1_Beveridge_Clausen_IMP_DSS_JRmethod_R2	21330	20190410_QExHFX1_RSLC1_Beveridge_Clausen_IMP_DSS_JRmethod_R2.mgf	7949	3	848.118530	2,541.333761	0.333761	3	2,541.336640	0.336640	Cas9	Cas9	false	Cas9	Cas9	false	GGLSELDKAGFIK	QLKEDYFK	910	567	13	8	8	3	917	569	3	BS3	138.06807	10.705719	false	true	false	false	internal > 4	0.0		0.0	0.0	0.0	0.0	0.0	227	108	1
Scan: 13006 Run: 20190410_QExHFX1_RSLC1_Beveridge_Clausen_IMP_DSS_JRmethod_R2 P1_K.LVDSTDKADLR.L P2_K.AGFIKR.Q 7 5	20190410_QExHFX1_RSLC1_Beveridge_Clausen_IMP_DSS_JRmethod_R2	13006	20190410_QExHFX1_RSLC1_Beveridge_Clausen_IMP_DSS_JRmethod_R2.mgf	2656	3	687.716131	2,060.126564	0.126564	3	2,060.126586	0.126586	Cas9	Cas9	false	Cas9	Cas9	false	LVDSTDKADLR	AGFIKR	146	918	11	6	7	5	152	922	3	BS3	138.06807	10.674524	false	true	false	false	internal > 4	0.0
Scan: 21674 Run: 20190410_QExHFX1_RSLC1_Beveridge_Clausen_IMP_DSS_JRmethod_R2 P1_K.KNLIGALLFDSGETAEATR.L P2_K.GQKNSR.E 1 3	20190410_QExHFX1_RSLC1_Beveridge_Clausen_IMP_DSS_JRmethod_R2	21674	20190410_QExHFX1_RSLC1_Beveridge_Clausen_IMP_DSS_JRmethod_R2.mgf	8144	4	708.876873	2,831.478386	0.478386	4	2,831.477716	0.477716	Cas9	Cas9	false	Cas9	Cas9	false	GQKNSR	KNLIGALLFDSGETAEATR	777	49	6	19	3	1	779	49	4	BS3	138.06807	10.630638	false	true	false	false	internal > 4	0.0
Scan: 10746 Run: 20190410_QExHFX1_RSLC1_Beveridge_Clausen_IMP_DSS_JRmethod_R2 P1_K.AGFIKR.Q P2_K.AGFIKR.Q 5 5	20190410_QExHFX1_RSLC1_Beveridge_Clausen_IMP_DSS_JRmethod_R2	10746	20190410_QExHFX1_RSLC1_Beveridge_Clausen_IMP_DSS_JRmethod_R2.mgf	1388	3	507.309533	1,518.906770	0.906770	3	1,518.903451	0.903451	Cas9	Cas9	false	Cas9	Cas9	false	AGFIKR	AGFIKR	918	918	6	6	5	5	922	922	3	BS3	138.06807	10.59706	false	true	false	false	internal > 4	0.0
Scan: 14296 Run: 20190410_QExHFX1_RSLC1_Beveridge_Clausen_IMP_DSS_JRmethod_R2 P1_K.NLPNEKVLPK.H P2_K.NLPNEKVLPK.H 6 6	20190410_QExHFX1_RSLC1_Beveridge_Clausen_IMP_DSS_JRmethod_R2	14296	20190410_QExHFX1_RSLC1_Beveridge_Clausen_IMP_DSS_JRmethod_R2.mgf	3500	3	814.143616	2,439.409019	0.409019	3	2,439.410077	0.410077	Cas9	Cas9	false	Cas9	Cas9	false	NLPNEKVLPK	NLPNEKVLPK	505	505	10	10	6	6	510	510	3	BS3	138.06807	10.55955	false	true	false	false	internal > 4	0.0
Scan: 15483 Run: 20190410_QExHFX1_RSLC1_Beveridge_Clausen_IMP_DSS_JRmethod_R2 P1_R.KVTVK.Q P2_R.GGLSELDKAGFIK.R 1 8	20190410_QExHFX1_RSLC1_Beveridge_Clausen_IMP_DSS_JRmethod_R2	15483	20190410_QExHFX1_RSLC1_Beveridge_Clausen_IMP_DSS_JRmethod_R2.mgf	4224	3	682.733432	2,045.178467	0.178467	3	2,045.177225	0.177225	Cas9	Cas9	false	Cas9	Cas9	false	KVTVK	GGLSELDKAGFIK	562	910	5	13	1	8	562	917	3	BS3	138.06807	10.54265	false	true	false	false	internal > 4	0.0		0.0	0.0	0.0	0.0	0.0	244	43	1
Scan: 14322 Run: 20190410_QExHFX1_RSLC1_Beveridge_Clausen_IMP_DSS_JRmethod_R2 P1_K.LVDSTDKADLR.L P2_K.LVDSTDKADLR.L 7 7	20190410_QExHFX1_RSLC1_Beveridge_Clausen_IMP_DSS_JRmethod_R2	14322	20190410_QExHFX1_RSLC1_Beveridge_Clausen_IMP_DSS_JRmethod_R2.mgf	3519	4	651.345075	2,601.351194	0.351194	4	2,601.349721	0.349721	Cas9	Cas9	false	Cas9	Cas9	false	LVDSTDKADLR	LVDSTDKADLR	146	146	11	11	7	7	152	152	4	BS3	138.06807	10.461501	false	true	false	false	internal > 4	0.0
Scan: 8845 Run: 20190410_QExHFX1_RSLC1_Beveridge_Clausen_IMP_DSS_JRmethod_R2 P1_K.GYKEVK.K P2_K.AGFIKR.Q 3 5	20190410_QExHFX1_RSLC1_Beveridge_Clausen_IMP_DSS_JRmethod_R2	8845	20190410_QExHFX1_RSLC1_Beveridge_Clausen_IMP_DSS_JRmethod_R2.mgf	622	3	517.968068	1,550.882375	0.882375	3	1,550.882047	0.882047	Cas9	Cas9	false	Cas9	Cas9	false	GYKEVK	AGFIKR	1190	918	6	6	3	5	1192	922	3	BS3	138.06807	10.461494	false	true	false	false	internal > 4	0.0
Scan: 12669 Run: 20190410_QExHFX1_RSLC1_Beveridge_Clausen_IMP_DSS_JRmethod_R2 P1_R.NSDKLIAR.K P2_K.KGILQTVK.V 4 1	20190410_QExHFX1_RSLC1_Beveridge_Clausen_IMP_DSS_JRmethod_R2	12669	20190410_QExHFX1_RSLC1_Beveridge_Clausen_IMP_DSS_JRmethod_R2.mgf	2442	4	485.793823	1,939.146186	0.146186	4	1,939.146593	0.146593	Cas9	Cas9	false	Cas9	Cas9	false	NSDKLIAR	KGILQTVK	1119	739	8	8	4	1	1122	739	4	BS3	138.06807	10.444154	false	true	false	false	internal > 4	0.0
Scan: 20691 Run: 20190410_QExHFX1_RSLC1_Beveridge_Clausen_IMP_DSS_JRmethod_R2 P1_K.YDENDKLIR.E P2_K.DFQFYKVR.E 6 6	20190410_QExHFX1_RSLC1_Beveridge_Clausen_IMP_DSS_JRmethod_R2	20691	20190410_QExHFX1_RSLC1_Beveridge_Clausen_IMP_DSS_JRmethod_R2.mgf	7603	4	602.058977	2,404.206802	0.206802	4	2,404.206294	0.206294	Cas9	Cas9	false	Cas9	Cas9	false	YDENDKLIR	DFQFYKVR	947	973	9	8	6	6	952	978	4	BS3	138.06807	10.434672	false	true	false	false	internal > 4	0.0		0.0	0.0	0.0	0.0	0.0	284	144	1
Scan: 17630 Run: 20190410_QExHFX1_RSLC1_Beveridge_Clausen_IMP_DSS_JRmethod_R2 P1_R.SDKNR.G P2_K.LPKYSLFELENGR.K 3 3	20190410_QExHFX1_RSLC1_Beveridge_Clausen_IMP_DSS_JRmethod_R2	17630	20190410_QExHFX1_RSLC1_Beveridge_Clausen_IMP_DSS_JRmethod_R2.mgf	5696	3	774.740433	2,321.199470	0.199470	3	2,321.201541	0.201541	Cas9	Cas9	false	Cas9	Cas9	false	SDKNR	LPKYSLFELENGR	864	1202	5	13	3	3	866	1204	3	BS3	138.06807	10.39658	false	true	false	false	internal > 4	0.0		0.0	0.0	0.0	0.0	0.0	156	78	1
Scan: 15763 Run: 20190410_QExHFX1_RSLC1_Beveridge_Clausen_IMP_DSS_JRmethod_R2 P1_K.SKLVSDFR.K P2_R.MTNFDKNLPNEK.V 2 6	20190410_QExHFX1_RSLC1_Beveridge_Clausen_IMP_DSS_JRmethod_R2	15763	20190410_QExHFX1_RSLC1_Beveridge_Clausen_IMP_DSS_JRmethod_R2.mgf	4412	4	639.574463	2,554.268746	0.268746	4	2,554.273718	0.273718	Cas9	Cas9	false	Cas9	Cas9	false	SKLVSDFR	MTNFDKNLPNEK	964	499	8	12	2	6	965	504	4	BS3	138.06807	10.358644	false	true	false	false	internal > 4	0.0
Scan: 17210 Run: 20190410_QExHFX1_RSLC1_Beveridge_Clausen_IMP_DSS_JRmethod_R2 P1_R.LKTYAHLFDDK.V P2_K.FKVLGNTDR.H 2 2	20190410_QExHFX1_RSLC1_Beveridge_Clausen_IMP_DSS_JRmethod_R2	17210	20190410_QExHFX1_RSLC1_Beveridge_Clausen_IMP_DSS_JRmethod_R2.mgf	5428	5	508.274569	2,536.336463	0.336463	5	2,536.332556	0.332556	Cas9	Cas9	false	Cas9	Cas9	false	FKVLGNTDR	LKTYAHLFDDK	36	640	9	11	2	2	37	641	5	BS3	138.06807	10.348542	false	true	false	false	internal > 4	0.0		0.0	0.0	0.0	0.0	0.0	281	42	1
Scan: 6565 Run: 20190410_QExHFX1_RSLC1_Beveridge_Clausen_IMP_DSS_JRmethod_R2 P1_K.LKSVK.E P2_K.LKGSPEDNEQK.Q 2 2	20190410_QExHFX1_RSLC1_Beveridge_Clausen_IMP_DSS_JRmethod_R2	6565	20190410_QExHFX1_RSLC1_Beveridge_Clausen_IMP_DSS_JRmethod_R2.mgf	91	3	652.693387	1,955.058332	0.058332	3	1,955.057503	0.057503	Cas9	Cas9	false	Cas9	Cas9	false	LKSVK	LKGSPEDNEQK	1161	1249	5	11	2	2	1162	1250	3	BS3	138.06807	10.341657	false	true	false	false	internal > 4	0.0		0.0	0.0	0.0	0.0	0.0	275	41	1
Scan: 25569 Run: 20190410_QExHFX1_RSLC1_Beveridge_Clausen_IMP_DSS_JRmethod_R2 P1_K.LVDSTDKADLR.L P2_K.KNLIGALLFDSGETAEATR.L 7 1	20190410_QExHFX1_RSLC1_Beveridge_Clausen_IMP_DSS_JRmethod_R2	25569	20190410_QExHFX1_RSLC1_Beveridge_Clausen_IMP_DSS_JRmethod_R2.mgf	10126	3	1,125.926091	3,374.756444	0.756444	3	3,374.756910	0.756910	Cas9	Cas9	false	Cas9	Cas9	false	LVDSTDKADLR	KNLIGALLFDSGETAEATR	146	49	11	19	7	1	152	49	3	BS3	138.06807	10.33814	false	true	false	false	internal > 4	0.0		0.0	0.0	0.0	0.0	0.0	279	143	1
Scan: 11558 Run: 20190410_QExHFX1_RSLC1_Beveridge_Clausen_IMP_DSS_JRmethod_R2 P1_K.VMKQLK.R P2_K.LVDSTDKADLR.L 3 7	20190410_QExHFX1_RSLC1_Beveridge_Clausen_IMP_DSS_JRmethod_R2	11558	20190410_QExHFX1_RSLC1_Beveridge_Clausen_IMP_DSS_JRmethod_R2.mgf	1841	3	711.392537	2,131.155782	0.155782	3	2,131.155837	0.155837	Cas9	Cas9	false	Cas9	Cas9	false	LVDSTDKADLR	VMKQLK	146	651	11	6	7	3	152	653	3	BS3	138.06807	10.247817	false	true	false	false	internal > 4	0.0		0.0	0.0	0.0	0.0	0.0	278	40	1
Scan: 12560 Run: 20190410_QExHFX1_RSLC1_Beveridge_Clausen_IMP_DSS_JRmethod_R2 P1_R.KFDNLTK.A P2_K.APLSASMIKR.Y 1 9	20190410_QExHFX1_RSLC1_Beveridge_Clausen_IMP_DSS_JRmethod_R2	12560	20190410_QExHFX1_RSLC1_Beveridge_Clausen_IMP_DSS_JRmethod_R2.mgf	2373	3	698.054688	2,091.142235	0.142235	3	2,091.139792	0.139792	Cas9	Cas9	false	Cas9	Cas9	false	APLSASMIKR	KFDNLTK	319	900	10	7	9	1	327	900	3	BS3	138.06807	10.210809	false	true	false	false	internal > 4	0.0		0.0	0.0	0.0	0.0	0.0	153	39	1
Scan: 13477 Run: 20190410_QExHFX1_RSLC1_Beveridge_Clausen_IMP_DSS_JRmethod_R2 P1_R.KFDNLTK.A P2_K.APLSASMIKR.Y 1 9	20190410_QExHFX1_RSLC1_Beveridge_Clausen_IMP_DSS_JRmethod_R2	13477	20190410_QExHFX1_RSLC1_Beveridge_Clausen_IMP_DSS_JRmethod_R2.mgf	2953	3	698.052795	2,091.136556	0.136556	3	2,091.139792	0.139792	Cas9	Cas9	false	Cas9	Cas9	false	APLSASMIKR	KFDNLTK	319	900	10	7	9	1	327	900	3	BS3	138.06807	10.178538	false	true	false	false	internal > 4	0.0
Scan: 6465 Run: 20190410_QExHFX1_RSLC1_Beveridge_Clausen_IMP_DSS_JRmethod_R2 P1_K.LKSVK.E P2_K.LKGSPEDNEQK.Q 2 2	20190410_QExHFX1_RSLC1_Beveridge_Clausen_IMP_DSS_JRmethod_R2	6465	20190410_QExHFX1_RSLC1_Beveridge_Clausen_IMP_DSS_JRmethod_R2.mgf	84	3	652.692662	1,955.056157	0.056157	3	1,955.057503	0.057503	Cas9	Cas9	false	Cas9	Cas9	false	LKSVK	LKGSPEDNEQK	1161	1249	5	11	2	2	1162	1250	3	BS3	138.06807	10.173435	false	true	false	false	internal > 4	0.0
Scan: 10847 Run: 20190410_QExHFX1_RSLC1_Beveridge_Clausen_IMP_DSS_JRmethod_R2 P1_K.LVDSTDKADLR.L P2_K.GYKEVK.K 7 3	20190410_QExHFX1_RSLC1_Beveridge_Clausen_IMP_DSS_JRmethod_R2	10847	20190410_QExHFX1_RSLC1_Beveridge_Clausen_IMP_DSS_JRmethod_R2.mgf	1434	3	698.375763	2,092.105460	0.105460	3	2,092.105182	0.105182	Cas9	Cas9	false	Cas9	Cas9	false	LVDSTDKADLR	GYKEVK	146	1190	11	6	7	3	152	1192	3	BS3	138.06807	10.093247	false	true	false	false	internal > 4	0.0
Scan: 19136 Run: 20190410_QExHFX1_RSLC1_Beveridge_Clausen_IMP_DSS_JRmethod_R2 P1_K.VITLKSK.L P2_R.GGLSELDKAGFIK.R 5 8	20190410_QExHFX1_RSLC1_Beveridge_Clausen_IMP_DSS_JRmethod_R2	19136	20190410_QExHFX1_RSLC1_Beveridge_Clausen_IMP_DSS_JRmethod_R2.mgf	6637	3	754.110671	2,259.310184	0.310184	3	2,259.308967	0.308967	Cas9	Cas9	false	Cas9	Cas9	false	VITLKSK	GGLSELDKAGFIK	959	910	7	13	5	8	963	917	3	BS3	138.06807	10.091844	false	true	false	false	internal > 4	0.0		0.0	0.0	0.0	0.0	0.0	273	38	1
Scan: 12702 Run: 20190410_QExHFX1_RSLC1_Beveridge_Clausen_IMP_DSS_JRmethod_R2 P1_K.SDNVPSEEVVKK.M P2_K.LVDSTDKADLR.L 11 7	20190410_QExHFX1_RSLC1_Beveridge_Clausen_IMP_DSS_JRmethod_R2	12702	20190410_QExHFX1_RSLC1_Beveridge_Clausen_IMP_DSS_JRmethod_R2.mgf	2468	4	675.854111	2,699.387338	0.387338	4	2,699.386500	0.386500	Cas9	Cas9	false	Cas9	Cas9	false	SDNVPSEEVVKK	LVDSTDKADLR	871	146	12	11	11	7	881	152	4	BS3	138.06807	10.080724	false	true	false	false	internal > 4	0.0
Scan: 14970 Run: 20190410_QExHFX1_RSLC1_Beveridge_Clausen_IMP_DSS_JRmethod_R2 P1_K.FKVLGNTDR.H P2_K.FKVLGNTDR.H 2 2	20190410_QExHFX1_RSLC1_Beveridge_Clausen_IMP_DSS_JRmethod_R2	14970	20190410_QExHFX1_RSLC1_Beveridge_Clausen_IMP_DSS_JRmethod_R2.mgf	3926	4	559.808009	2,235.202930	0.202930	4	2,235.201147	0.201147	Cas9	Cas9	false	Cas9	Cas9	false	FKVLGNTDR	FKVLGNTDR	36	36	9	9	2	2	37	37	4	BS3	138.06807	10.053633	false	true	false	false	internal > 4	0.0		0.0	0.0	0.0	0.0	0.0	271	119	1
Scan: 13313 Run: 20190410_QExHFX1_RSLC1_Beveridge_Clausen_IMP_DSS_JRmethod_R2 P1_K.SKLVSDFR.K P2_R.QQLPEKYK.E 2 6	20190410_QExHFX1_RSLC1_Beveridge_Clausen_IMP_DSS_JRmethod_R2	13313	20190410_QExHFX1_RSLC1_Beveridge_Clausen_IMP_DSS_JRmethod_R2.mgf	2853	3	708.058687	2,121.154232	0.154232	3	2,121.146988	0.146988	Cas9	Cas9	false	Cas9	Cas9	false	QQLPEKYK	SKLVSDFR	345	964	8	8	6	2	350	965	3	BS3	138.06807	10.043479	false	true	false	false	internal > 4	0.0
Scan: 21522 Run: 20190410_QExHFX1_RSLC1_Beveridge_Clausen_IMP_DSS_JRmethod_R2 P1_K.KNLIGALLFDSGETAEATR.L P2_K.GQKNSR.E 1 3	20190410_QExHFX1_RSLC1_Beveridge_Clausen_IMP_DSS_JRmethod_R2	21522	20190410_QExHFX1_RSLC1_Beveridge_Clausen_IMP_DSS_JRmethod_R2.mgf	8072	3	944.833597	2,831.478962	0.478962	3	2,831.477716	0.477716	Cas9	Cas9	false	Cas9	Cas9	false	GQKNSR	KNLIGALLFDSGETAEATR	777	49	6	19	3	1	779	49	3	BS3	138.06807	9.992483	false	true	false	false	internal > 4	0.0		0.0	0.0	0.0	0.0	0.0	269	89	1
Scan: 9703 Run: 20190410_QExHFX1_RSLC1_Beveridge_Clausen_IMP_DSS_JRmethod_R2 P1_R.NSDKLIAR.K P2_R.DKPIR.E 4 2	20190410_QExHFX1_RSLC1_Beveridge_Clausen_IMP_DSS_JRmethod_R2	9703	20190410_QExHFX1_RSLC1_Beveridge_Clausen_IMP_DSS_JRmethod_R2.mgf	911	3	561.324585	1,680.951926	0.951926	3	1,680.952250	0.952250	Cas9	Cas9	false	Cas9	Cas9	false	DKPIR	NSDKLIAR	1303	1119	5	8	2	4	1304	1122	3	BS3	138.06807	9.987979	false	true	false	false	internal > 4	0.0		0.0	0.0	0.0	0.0	0.0	160	71	1
Scan: 21516 Run: 20190410_QExHFX1_RSLC1_Beveridge_Clausen_IMP_DSS_JRmethod_R2 P1_K.TEVQTGGFSKESILPK.R P2_K.FIKPILEK.M 10 3	20190410_QExHFX1_RSLC1_Beveridge_Clausen_IMP_DSS_JRmethod_R2	21516	20190410_QExHFX1_RSLC1_Beveridge_Clausen_IMP_DSS_JRmethod_R2.mgf	8069	3	949.202862	2,844.586757	0.586757	3	2,844.588830	0.588830	Cas9	Cas9	false	Cas9	Cas9	false	TEVQTGGFSKESILPK	FIKPILEK	1102	379	16	8	10	3	1111	381	3	BS3	138.06807	9.985131	false	true	false	false	internal > 4	0.0		0.0	0.0	0.0	0.0	0.0	267	115	1
Scan: 17350 Run: 20190410_QExHFX1_RSLC1_Beveridge_Clausen_IMP_DSS_JRmethod_R2 P1_K.MDGTEELLVKLNR.E P2_R.EKIEK.I 10 2	20190410_QExHFX1_RSLC1_Beveridge_Clausen_IMP_DSS_JRmethod_R2	17350	20190410_QExHFX1_RSLC1_Beveridge_Clausen_IMP_DSS_JRmethod_R2.mgf	5525	4	580.063110	2,316.223334	0.223334	4	2,316.224644	0.224644	Cas9	Cas9	false	Cas9	Cas9	false	EKIEK	MDGTEELLVKLNR	442	387	5	13	2	10	443	396	4	BS3	138.06807	9.981539	false	true	false	false	internal > 4	0.0		0.0	0.0	0.0	0.0	0.0	266	37	1
Scan: 11136 Run: 20190410_QExHFX1_RSLC1_Beveridge_Clausen_IMP_DSS_JRmethod_R2 P1_K.VKYVTEGMR.K P2_R.GKSDNVPSEEVVK.K 2 2	20190410_QExHFX1_RSLC1_Beveridge_Clausen_IMP_DSS_JRmethod_R2	11136	20190410_QExHFX1_RSLC1_Beveridge_Clausen_IMP_DSS_JRmethod_R2.mgf	1607	4	656.587504	2,622.320910	0.320910	4	2,622.321064	0.321064	Cas9	Cas9	false	Cas9	Cas9	false	GKSDNVPSEEVVK	VKYVTEGMR	869	531	13	9	2	2	870	532	4	BS3	138.06807	9.907438	false	true	false	false	internal > 4	0.0
Scan: 12530 Run: 20190410_QExHFX1_RSLC1_Beveridge_Clausen_IMP_DSS_JRmethod_R2 P1_K.FDNLTKAER.G P2_K.FDNLTKAER.G 6 6	20190410_QExHFX1_RSLC1_Beveridge_Clausen_IMP_DSS_JRmethod_R2	12530	20190410_QExHFX1_RSLC1_Beveridge_Clausen_IMP_DSS_JRmethod_R2.mgf	2359	4	581.803211	2,323.183738	0.183738	4	2,323.180805	0.180805	Cas9	Cas9	false	Cas9	Cas9	false	FDNLTKAER	FDNLTKAER	901	901	9	9	6	6	906	906	4	BS3	138.06807	9.888296	false	true	false	false	internal > 4	0.0		0.0	0.0	0.0	0.0	0.0	264	123	1
Scan: 8661 Run: 20190410_QExHFX1_RSLC1_Beveridge_Clausen_IMP_DSS_JRmethod_R2 P1_R.LSKSR.R P2_K.KGILQTVK.V 3 1	20190410_QExHFX1_RSLC1_Beveridge_Clausen_IMP_DSS_JRmethod_R2	8661	20190410_QExHFX1_RSLC1_Beveridge_Clausen_IMP_DSS_JRmethod_R2.mgf	577	3	538.670241	1,612.988894	0.988894	3	1,612.987573	0.987573	Cas9	Cas9	false	Cas9	Cas9	false	LSKSR	KGILQTVK	220	739	5	8	3	1	222	739	3	BS3	138.06807	9.858709	false	true	false	false	internal > 4	0.0		0.0	0.0	0.0	0.0	0.0	226	36	1
Scan: 8172 Run: 20190410_QExHFX1_RSLC1_Beveridge_Clausen_IMP_DSS_JRmethod_R2 P1_R.SDKNR.G P2_R.KFDNLTK.A 3 1	20190410_QExHFX1_RSLC1_Beveridge_Clausen_IMP_DSS_JRmethod_R2	8172	20190410_QExHFX1_RSLC1_Beveridge_Clausen_IMP_DSS_JRmethod_R2.mgf	440	3	541.289673	1,620.847190	0.847190	3	1,620.847115	0.847115	Cas9	Cas9	false	Cas9	Cas9	false	SDKNR	KFDNLTK	864	900	5	7	3	1	866	900	3	BS3	138.06807	9.856407	false	true	false	false	internal > 4	0.0
Scan: 12692 Run: 20190410_QExHFX1_RSLC1_Beveridge_Clausen_IMP_DSS_JRmethod_R2 P1_R.NSDKLIAR.K P2_K.MKNYWR.Q 4 2	20190410_QExHFX1_RSLC1_Beveridge_Clausen_IMP_DSS_JRmethod_R2	12692	20190410_QExHFX1_RSLC1_Beveridge_Clausen_IMP_DSS_JRmethod_R2.mgf	2460	3	656.343079	1,966.007408	0.007408	3	1,966.009447	0.009447	Cas9	Cas9	false	Cas9	Cas9	false	MKNYWR	NSDKLIAR	883	1119	6	8	2	4	884	1122	3	BS3	138.06807	9.820082	false	true	false	false	internal > 4	0.0
Scan: 22319 Run: 20190410_QExHFX1_RSLC1_Beveridge_Clausen_IMP_DSS_JRmethod_R2 P1_K.NPIDFLEAKGYK.E P2_R.KFDNLTK.A 9 1	20190410_QExHFX1_RSLC1_Beveridge_Clausen_IMP_DSS_JRmethod_R2	22319	20190410_QExHFX1_RSLC1_Beveridge_Clausen_IMP_DSS_JRmethod_R2.mgf	8533	4	600.073233	2,396.263826	0.263826	4	2,396.262745	0.262745	Cas9	Cas9	false	Cas9	Cas9	false	KFDNLTK	NPIDFLEAKGYK	900	1181	7	12	1	9	900	1189	4	BS3	138.06807	9.782296	false	true	false	false	internal > 4	0.0		0.0	0.0	0.0	0.0	0.0	260	98	1
Scan: 9842 Run: 20190410_QExHFX1_RSLC1_Beveridge_Clausen_IMP_DSS_JRmethod_R2 P1_R.NSDKLIAR.K P2_R.DKPIR.E 4 2	20190410_QExHFX1_RSLC1_Beveridge_Clausen_IMP_DSS_JRmethod_R2	9842	20190410_QExHFX1_RSLC1_Beveridge_Clausen_IMP_DSS_JRmethod_R2.mgf	974	3	561.325050	1,680.953321	0.953321	3	1,680.952250	0.952250	Cas9	Cas9	false	Cas9	Cas9	false	DKPIR	NSDKLIAR	1303	1119	5	8	2	4	1304	1122	3	BS3	138.06807	9.782237	false	true	false	false	internal > 4	0.0
Scan: 22658 Run: 20190410_QExHFX1_RSLC1_Beveridge_Clausen_IMP_DSS_JRmethod_R2 P1_K.QSGKTILDFLK.S P2_K.NLPNEKVLPK.H 4 6	20190410_QExHFX1_RSLC1_Beveridge_Clausen_IMP_DSS_JRmethod_R2	22658	20190410_QExHFX1_RSLC1_Beveridge_Clausen_IMP_DSS_JRmethod_R2.mgf	8712	4	635.369387	2,537.448442	0.448442	4	2,537.446857	0.446857	Cas9	Cas9	false	Cas9	Cas9	false	NLPNEKVLPK	QSGKTILDFLK	505	678	10	11	6	4	510	681	4	BS3	138.06807	9.774987	false	true	false	false	internal > 4	0.0		0.0	0.0	0.0	0.0	0.0	258	35	1
Scan: 7935 Run: 20190410_QExHFX1_RSLC1_Beveridge_Clausen_IMP_DSS_JRmethod_R2 P1_K.NLPNEKVLPK.H P2_R.HSIKK.N 6 4	20190410_QExHFX1_RSLC1_Beveridge_Clausen_IMP_DSS_JRmethod_R2	7935	20190410_QExHFX1_RSLC1_Beveridge_Clausen_IMP_DSS_JRmethod_R2.mgf	389	3	634.378936	1,900.114979	0.114979	3	1,900.114564	0.114564	Cas9	Cas9	false	Cas9	Cas9	false	HSIKK	NLPNEKVLPK	45	505	5	10	4	6	48	510	3	BS3	138.06807	9.773479	false	true	false	false	internal > 4	0.0		0.0	0.0	0.0	0.0	0.0	257	34	1
Scan: 9069 Run: 20190410_QExHFX1_RSLC1_Beveridge_Clausen_IMP_DSS_JRmethod_R2 P1_K.NLPNEKVLPK.H P2_R.DKQSGK.T 6 2	20190410_QExHFX1_RSLC1_Beveridge_Clausen_IMP_DSS_JRmethod_R2	9069	20190410_QExHFX1_RSLC1_Beveridge_Clausen_IMP_DSS_JRmethod_R2.mgf	695	3	651.033722	1,950.079337	0.079337	3	1,950.078573	0.078573	Cas9	Cas9	false	Cas9	Cas9	false	DKQSGK	NLPNEKVLPK	676	505	6	10	2	6	677	510	3	BS3	138.06807	9.754217	false	true	false	false	internal > 4	0.0
Scan: 11693 Run: 20190410_QExHFX1_RSLC1_Beveridge_Clausen_IMP_DSS_JRmethod_R2 P1_R.NSDKLIAR.K P2_R.NSDKLIAR.K 4 4	20190410_QExHFX1_RSLC1_Beveridge_Clausen_IMP_DSS_JRmethod_R2	11693	20190410_QExHFX1_RSLC1_Beveridge_Clausen_IMP_DSS_JRmethod_R2.mgf	1907	4	493.281247	1,969.095882	0.095882	4	1,969.095619	0.095619	Cas9	Cas9	false	Cas9	Cas9	false	NSDKLIAR	NSDKLIAR	1119	1119	8	8	4	4	1122	1122	4	BS3	138.06807	9.739669	false	true	false	false	internal > 4	0.0		0.0	0.0	0.0	0.0	0.0	233	134	1
Scan: 12859 Run: 20190410_QExHFX1_RSLC1_Beveridge_Clausen_IMP_DSS_JRmethod_R2 P1_K.LVDSTDKADLR.L P2_K.AGFIKR.Q 7 5	20190410_QExHFX1_RSLC1_Beveridge_Clausen_IMP_DSS_JRmethod_R2	12859	20190410_QExHFX1_RSLC1_Beveridge_Clausen_IMP_DSS_JRmethod_R2.mgf	2568	3	687.716159	2,060.126648	0.126648	3	2,060.126586	0.126586	Cas9	Cas9	false	Cas9	Cas9	false	LVDSTDKADLR	AGFIKR	146	918	11	6	7	5	152	922	3	BS3	138.06807	9.726447	false	true	false	false	internal > 4	0.0
Scan: 12029 Run: 20190410_QExHFX1_RSLC1_Beveridge_Clausen_IMP_DSS_JRmethod_R2 P1_R.NSDKLIAR.K P2_K.KGILQTVK.V 4 1	20190410_QExHFX1_RSLC1_Beveridge_Clausen_IMP_DSS_JRmethod_R2	12029	20190410_QExHFX1_RSLC1_Beveridge_Clausen_IMP_DSS_JRmethod_R2.mgf	2077	4	485.794168	1,939.147566	0.147566	4	1,939.146593	0.146593	Cas9	Cas9	false	Cas9	Cas9	false	NSDKLIAR	KGILQTVK	1119	739	8	8	4	1	1122	739	4	BS3	138.06807	9.720236	false	true	false	false	internal > 4	0.0
Scan: 11407 Run: 20190410_QExHFX1_RSLC1_Beveridge_Clausen_IMP_DSS_JRmethod_R2 P1_R.NSDKLIAR.K P2_R.NSDKLIAR.K 4 4	20190410_QExHFX1_RSLC1_Beveridge_Clausen_IMP_DSS_JRmethod_R2	11407	20190410_QExHFX1_RSLC1_Beveridge_Clausen_IMP_DSS_JRmethod_R2.mgf	1773	4	493.281320	1,969.096174	0.096174	4	1,969.095619	0.095619	Cas9	Cas9	false	Cas9	Cas9	false	NSDKLIAR	NSDKLIAR	1119	1119	8	8	4	4	1122	1122	4	BS3	138.06807	9.703315	false	true	false	false	internal > 4	0.0
Scan: 12460 Run: 20190410_QExHFX1_RSLC1_Beveridge_Clausen_IMP_DSS_JRmethod_R2 P1_R.QLLNAKLITQR.K P2_R.KVTVK.Q 6 1	20190410_QExHFX1_RSLC1_Beveridge_Clausen_IMP_DSS_JRmethod_R2	12460	20190410_QExHFX1_RSLC1_Beveridge_Clausen_IMP_DSS_JRmethod_R2.mgf	2322	3	670.421387	2,008.242332	0.242332	3	2,008.240828	0.240828	Cas9	Cas9	false	Cas9	Cas9	false	KVTVK	QLLNAKLITQR	562	889	5	11	1	6	562	894	3	BS3	138.06807	9.701174	false	true	false	false	internal > 4	0.0		0.0	0.0	0.0	0.0	0.0	251	33	1
Scan: 23189 Run: 20190410_QExHFX1_RSLC1_Beveridge_Clausen_IMP_DSS_JRmethod_R2 P1_K.KNLIGALLFDSGETAEATR.L P2_K.GYKEVK.K 1 3	20190410_QExHFX1_RSLC1_Beveridge_Clausen_IMP_DSS_JRmethod_R2	23189	20190410_QExHFX1_RSLC1_Beveridge_Clausen_IMP_DSS_JRmethod_R2.mgf	9014	4	717.385523	2,865.512986	0.512986	4	2,865.512371	0.512371	Cas9	Cas9	false	Cas9	Cas9	false	GYKEVK	KNLIGALLFDSGETAEATR	1190	49	6	19	3	1	1192	49	4	BS3	138.06807	9.692758	false	true	false	false	internal > 4	0.0		0.0	0.0	0.0	0.0	0.0	250	32	1
Scan: 25757 Run: 20190410_QExHFX1_RSLC1_Beveridge_Clausen_IMP_DSS_JRmethod_R2 P1_R.QEDFYPFLKDNR.E P2_R.QEDFYPFLKDNR.E 9 9	20190410_QExHFX1_RSLC1_Beveridge_Clausen_IMP_DSS_JRmethod_R2	25757	20190410_QExHFX1_RSLC1_Beveridge_Clausen_IMP_DSS_JRmethod_R2.mgf	10211	4	820.895570	3,279.553174	0.553174	4	3,279.551277	0.551277	Cas9	Cas9	false	Cas9	Cas9	false	QEDFYPFLKDNR	QEDFYPFLKDNR	430	430	12	12	9	9	438	438	4	BS3	138.06807	9.668193	false	true	false	false	internal > 4	0.0
Scan: 10000 Run: 20190410_QExHFX1_RSLC1_Beveridge_Clausen_IMP_DSS_JRmethod_R2 P1_R.NSDKLIAR.K P2_R.DKPIR.E 4 2	20190410_QExHFX1_RSLC1_Beveridge_Clausen_IMP_DSS_JRmethod_R2	10000	20190410_QExHFX1_RSLC1_Beveridge_Clausen_IMP_DSS_JRmethod_R2.mgf	1043	3	561.324951	1,680.953024	0.953024	3	1,680.952250	0.952250	Cas9	Cas9	false	Cas9	Cas9	false	DKPIR	NSDKLIAR	1303	1119	5	8	2	4	1304	1122	3	BS3	138.06807	9.648019	false	true	false	false	internal > 4	0.0
Scan: 12328 Run: 20190410_QExHFX1_RSLC1_Beveridge_Clausen_IMP_DSS_JRmethod_R2 P1_R.QQLPEKYK.E P2_R.MTNFDKNLPNEK.V 6 6	20190410_QExHFX1_RSLC1_Beveridge_Clausen_IMP_DSS_JRmethod_R2	12328	20190410_QExHFX1_RSLC1_Beveridge_Clausen_IMP_DSS_JRmethod_R2.mgf	2237	4	660.085754	2,636.313910	0.313910	4	2,636.315585	0.315585	Cas9	Cas9	false	Cas9	Cas9	false	QQLPEKYK	MTNFDKNLPNEK	345	499	8	12	6	6	350	504	4	BS3	138.06807	9.611969	false	true	false	false	internal > 4	0.0		0.0	0.0	0.0	0.0	0.0	152	31	1
Scan: 7767 Run: 20190410_QExHFX1_RSLC1_Beveridge_Clausen_IMP_DSS_JRmethod_R2 P1_K.LVDSTDKADLR.L P2_K.GQKNSR.E 7 3	20190410_QExHFX1_RSLC1_Beveridge_Clausen_IMP_DSS_JRmethod_R2	7767	20190410_QExHFX1_RSLC1_Beveridge_Clausen_IMP_DSS_JRmethod_R2.mgf	316	4	515.525120	2,058.071374	0.071374	4	2,058.070527	0.070527	Cas9	Cas9	false	Cas9	Cas9	false	GQKNSR	LVDSTDKADLR	777	146	6	11	3	7	779	152	4	BS3	138.06807	9.580111	false	true	false	false	internal > 4	0.0		0.0	0.0	0.0	0.0	0.0	201	113	1
Scan: 10212 Run: 20190410_QExHFX1_RSLC1_Beveridge_Clausen_IMP_DSS_JRmethod_R2 P1_K.NLPNEKVLPK.H P2_R.DKQSGK.T 6 2	20190410_QExHFX1_RSLC1_Beveridge_Clausen_IMP_DSS_JRmethod_R2	10212	20190410_QExHFX1_RSLC1_Beveridge_Clausen_IMP_DSS_JRmethod_R2.mgf	1153	3	651.034129	1,950.080558	0.080558	3	1,950.078573	0.078573	Cas9	Cas9	false	Cas9	Cas9	false	DKQSGK	NLPNEKVLPK	676	505	6	10	2	6	677	510	3	BS3	138.06807	9.566706	false	true	false	false	internal > 4	0.0
Scan: 15666 Run: 20190410_QExHFX1_RSLC1_Beveridge_Clausen_IMP_DSS_JRmethod_R2 P1_R.KVTVK.Q P2_R.GGLSELDKAGFIK.R 1 8	20190410_QExHFX1_RSLC1_Beveridge_Clausen_IMP_DSS_JRmethod_R2	15666	20190410_QExHFX1_RSLC1_Beveridge_Clausen_IMP_DSS_JRmethod_R2.mgf	4343	3	682.733169	2,045.177678	0.177678	3	2,045.177225	0.177225	Cas9	Cas9	false	Cas9	Cas9	false	KVTVK	GGLSELDKAGFIK	562	910	5	13	1	8	562	917	3	BS3	138.06807	9.564232	false	true	false	false	internal > 4	0.0
Scan: 21038 Run: 20190410_QExHFX1_RSLC1_Beveridge_Clausen_IMP_DSS_JRmethod_R2 P1_R.QEDFYPFLKDNR.E P2_K.EDYFKK.I 9 5	20190410_QExHFX1_RSLC1_Beveridge_Clausen_IMP_DSS_JRmethod_R2	21038	20190410_QExHFX1_RSLC1_Beveridge_Clausen_IMP_DSS_JRmethod_R2.mgf	7786	4	635.310181	2,537.211618	0.211618	4	2,537.211439	0.211439	Cas9	Cas9	false	Cas9	Cas9	false	EDYFKK	QEDFYPFLKDNR	570	430	6	12	5	9	574	438	4	BS3	138.06807	9.550635	false	true	false	false	internal > 4	0.0		0.0	0.0	0.0	0.0	0.0	243	30	1
Scan: 24379 Run: 20190410_QExHFX1_RSLC1_Beveridge_Clausen_IMP_DSS_JRmethod_R2 P1_K.NPIDFLEAKGYK.E P2_K.FIKPILEK.M 9 3	20190410_QExHFX1_RSLC1_Beveridge_Clausen_IMP_DSS_JRmethod_R2	24379	20190410_QExHFX1_RSLC1_Beveridge_Clausen_IMP_DSS_JRmethod_R2.mgf	9629	4	630.609388	2,518.408446	0.408446	4	2,518.408682	0.408682	Cas9	Cas9	false	Cas9	Cas9	false	NPIDFLEAKGYK	FIKPILEK	1181	379	12	8	9	3	1189	381	4	BS3	138.06807	9.535848	false	true	false	false	internal > 4	0.0		0.0	0.0	0.0	0.0	0.0	231	79	1
Scan: 11547 Run: 20190410_QExHFX1_RSLC1_Beveridge_Clausen_IMP_DSS_JRmethod_R2 P1_R.NSDKLIAR.K P2_R.NSDKLIAR.K 4 4	20190410_QExHFX1_RSLC1_Beveridge_Clausen_IMP_DSS_JRmethod_R2	11547	20190410_QExHFX1_RSLC1_Beveridge_Clausen_IMP_DSS_JRmethod_R2.mgf	1836	4	493.281243	1,969.095866	0.095866	4	1,969.095619	0.095619	Cas9	Cas9	false	Cas9	Cas9	false	NSDKLIAR	NSDKLIAR	1119	1119	8	8	4	4	1122	1122	4	BS3	138.06807	9.513262	false	true	false	false	internal > 4	0.0
Scan: 11130 Run: 20190410_QExHFX1_RSLC1_Beveridge_Clausen_IMP_DSS_JRmethod_R2 P1_K.MIAKSEQEIGK.A P2_K.FDNLTKAER.G 4 6	20190410_QExHFX1_RSLC1_Beveridge_Clausen_IMP_DSS_JRmethod_R2	11130	20190410_QExHFX1_RSLC1_Beveridge_Clausen_IMP_DSS_JRmethod_R2.mgf	1603	4	620.821960	2,479.258734	0.258734	4	2,479.262821	0.262821	Cas9	Cas9	false	Cas9	Cas9	false	MIAKSEQEIGK	FDNLTKAER	1025	901	11	9	4	6	1028	906	4	BS3	138.06807	9.510797	false	true	false	false	internal > 4	0.0
Scan: 11793 Run: 20190410_QExHFX1_RSLC1_Beveridge_Clausen_IMP_DSS_JRmethod_R2 P1_R.NSDKLIAR.K P2_K.MKNYWR.Q 4 2	20190410_QExHFX1_RSLC1_Beveridge_Clausen_IMP_DSS_JRmethod_R2	11793	20190410_QExHFX1_RSLC1_Beveridge_Clausen_IMP_DSS_JRmethod_R2.mgf	1961	3	656.343872	1,966.009787	0.009787	3	1,966.009447	0.009447	Cas9	Cas9	false	Cas9	Cas9	false	MKNYWR	NSDKLIAR	883	1119	6	8	2	4	884	1122	3	BS3	138.06807	9.502351	false	true	false	false	internal > 4	0.0
Scan: 12882 Run: 20190410_QExHFX1_RSLC1_Beveridge_Clausen_IMP_DSS_JRmethod_R2 P1_K.SDNVPSEEVVKK.M P2_K.LVDSTDKADLR.L 11 7	20190410_QExHFX1_RSLC1_Beveridge_Clausen_IMP_DSS_JRmethod_R2	12882	20190410_QExHFX1_RSLC1_Beveridge_Clausen_IMP_DSS_JRmethod_R2.mgf	2582	4	675.854013	2,699.386946	0.386946	4	2,699.386500	0.386500	Cas9	Cas9	false	Cas9	Cas9	false	SDNVPSEEVVKK	LVDSTDKADLR	871	146	12	11	11	7	881	152	4	BS3	138.06807	9.474181	false	true	false	false	internal > 4	0.0
Scan: 10175 Run: 20190410_QExHFX1_RSLC1_Beveridge_Clausen_IMP_DSS_JRmethod_R2 P1_R.NSDKLIAR.K P2_R.DKPIR.E 4 2	20190410_QExHFX1_RSLC1_Beveridge_Clausen_IMP_DSS_JRmethod_R2	10175	20190410_QExHFX1_RSLC1_Beveridge_Clausen_IMP_DSS_JRmethod_R2.mgf	1132	3	561.324097	1,680.950462	0.950462	3	1,680.952250	0.952250	Cas9	Cas9	false	Cas9	Cas9	false	DKPIR	NSDKLIAR	1303	1119	5	8	2	4	1304	1122	3	BS3	138.06807	9.471802	false	true	false	false	internal > 4	0.0
Scan: 6575 Run: 20190410_QExHFX1_RSLC1_Beveridge_Clausen_IMP_DSS_JRmethod_R2 P1_K.SEQEIGKATAK.Y P2_R.KMIAK.S 7 1	20190410_QExHFX1_RSLC1_Beveridge_Clausen_IMP_DSS_JRmethod_R2	6575	20190410_QExHFX1_RSLC1_Beveridge_Clausen_IMP_DSS_JRmethod_R2.mgf	93	3	635.683105	1,904.027486	0.027486	3	1,904.028846	0.028846	Cas9	Cas9	false	Cas9	Cas9	false	SEQEIGKATAK	KMIAK	1029	1024	11	5	7	1	1035	1024	3	BS3	138.06807	9.447231	false	true	false	false	internal > 4	0.0		0.0	0.0	0.0	0.0	0.0	236	29	1
Scan: 11080 Run: 20190410_QExHFX1_RSLC1_Beveridge_Clausen_IMP_DSS_JRmethod_R2 P1_K.SDNVPSEEVVKK.M P2_K.SDNVPSEEVVKK.M 11 11	20190410_QExHFX1_RSLC1_Beveridge_Clausen_IMP_DSS_JRmethod_R2	11080	20190410_QExHFX1_RSLC1_Beveridge_Clausen_IMP_DSS_JRmethod_R2.mgf	1574	4	700.362881	2,797.422418	0.422418	4	2,797.423279	0.423279	Cas9	Cas9	false	Cas9	Cas9	false	SDNVPSEEVVKK	SDNVPSEEVVKK	871	871	12	12	11	11	881	881	4	BS3	138.06807	9.440944	false	true	false	false	internal > 4	0.0		0.0	0.0	0.0	0.0	0.0	206	142	1
Scan: 11245 Run: 20190410_QExHFX1_RSLC1_Beveridge_Clausen_IMP_DSS_JRmethod_R2 P1_R.NSDKLIAR.K P2_R.NSDKLIAR.K 4 4	20190410_QExHFX1_RSLC1_Beveridge_Clausen_IMP_DSS_JRmethod_R2	11245	20190410_QExHFX1_RSLC1_Beveridge_Clausen_IMP_DSS_JRmethod_R2.mgf	1680	4	493.280819	1,969.094170	0.094170	4	1,969.095619	0.095619	Cas9	Cas9	false	Cas9	Cas9	false	NSDKLIAR	NSDKLIAR	1119	1119	8	8	4	4	1122	1122	4	BS3	138.06807	9.406901	false	true	false	false	internal > 4	0.0
Scan: 11058 Run: 20190410_QExHFX1_RSLC1_Beveridge_Clausen_IMP_DSS_JRmethod_R2 P1_R.NSDKLIAR.K P2_R.NSDKLIAR.K 4 4	20190410_QExHFX1_RSLC1_Beveridge_Clausen_IMP_DSS_JRmethod_R2	11058	20190410_QExHFX1_RSLC1_Beveridge_Clausen_IMP_DSS_JRmethod_R2.mgf	1558	4	493.281238	1,969.095846	0.095846	4	1,969.095619	0.095619	Cas9	Cas9	false	Cas9	Cas9	false	NSDKLIAR	NSDKLIAR	1119	1119	8	8	4	4	1122	1122	4	BS3	138.06807	9.37365	false	true	false	false	internal > 4	0.0
Scan: 5788 Run: 20190410_QExHFX1_RSLC1_Beveridge_Clausen_IMP_DSS_JRmethod_R2 P1_K.GQKNSR.E P2_K.AGFIKR.Q 3 5	20190410_QExHFX1_RSLC1_Beveridge_Clausen_IMP_DSS_JRmethod_R2	5788	20190410_QExHFX1_RSLC1_Beveridge_Clausen_IMP_DSS_JRmethod_R2.mgf	51	3	506.623186	1,516.847729	0.847729	3	1,516.847392	0.847392	Cas9	Cas9	false	Cas9	Cas9	false	GQKNSR	AGFIKR	777	918	6	6	3	5	779	922	3	BS3	138.06807	9.355812	false	true	false	false	internal > 4	0.0
Scan: 24370 Run: 20190410_QExHFX1_RSLC1_Beveridge_Clausen_IMP_DSS_JRmethod_R2 P1_K.NPIDFLEAKGYK.E P2_K.FIKPILEK.M 9 3	20190410_QExHFX1_RSLC1_Beveridge_Clausen_IMP_DSS_JRmethod_R2	24370	20190410_QExHFX1_RSLC1_Beveridge_Clausen_IMP_DSS_JRmethod_R2.mgf	9626	3	840.477844	2,518.411703	0.411703	3	2,518.408682	0.408682	Cas9	Cas9	false	Cas9	Cas9	false	NPIDFLEAKGYK	FIKPILEK	1181	379	12	8	9	3	1189	381	3	BS3	138.06807	9.352456	false	true	false	false	internal > 4	0.0		0.0	0.0	0.0	0.0	0.0	231	79	1
Scan: 13085 Run: 20190410_QExHFX1_RSLC1_Beveridge_Clausen_IMP_DSS_JRmethod_R2 P1_K.SDNVPSEEVVKK.M P2_K.LVDSTDKADLR.L 11 7	20190410_QExHFX1_RSLC1_Beveridge_Clausen_IMP_DSS_JRmethod_R2	13085	20190410_QExHFX1_RSLC1_Beveridge_Clausen_IMP_DSS_JRmethod_R2.mgf	2703	3	900.799080	2,699.375411	0.375411	3	2,699.386500	0.386500	Cas9	Cas9	false	Cas9	Cas9	false	SDNVPSEEVVKK	LVDSTDKADLR	871	146	12	11	11	7	881	152	3	BS3	138.06807	9.344753	false	true	false	false	internal > 4	0.0
Scan: 9396 Run: 20190410_QExHFX1_RSLC1_Beveridge_Clausen_IMP_DSS_JRmethod_R2 P1_K.SDNVPSEEVVKK.M P2_K.GYKEVK.K 11 3	20190410_QExHFX1_RSLC1_Beveridge_Clausen_IMP_DSS_JRmethod_R2	9396	20190410_QExHFX1_RSLC1_Beveridge_Clausen_IMP_DSS_JRmethod_R2.mgf	798	4	548.542807	2,190.142122	0.142122	4	2,190.141961	0.141961	Cas9	Cas9	false	Cas9	Cas9	false	SDNVPSEEVVKK	GYKEVK	871	1190	12	6	11	3	881	1192	4	BS3	138.06807	9.342125	false	true	false	false	internal > 4	0.0		0.0	0.0	0.0	0.0	0.0	213	72	1
Scan: 10753 Run: 20190410_QExHFX1_RSLC1_Beveridge_Clausen_IMP_DSS_JRmethod_R2 P1_K.KGILQTVK.V P2_R.DKPIR.E 1 2	20190410_QExHFX1_RSLC1_Beveridge_Clausen_IMP_DSS_JRmethod_R2	10753	20190410_QExHFX1_RSLC1_Beveridge_Clausen_IMP_DSS_JRmethod_R2.mgf	1392	3	551.341736	1,651.003379	0.003379	3	1,651.003224	0.003224	Cas9	Cas9	false	Cas9	Cas9	false	DKPIR	KGILQTVK	1303	739	5	8	2	1	1304	739	3	BS3	138.06807	9.32966	false	true	false	false	internal > 4	0.0		0.0	0.0	0.0	0.0	0.0	222	28	1
Scan: 21149 Run: 20190410_QExHFX1_RSLC1_Beveridge_Clausen_IMP_DSS_JRmethod_R2 P1_K.QLKEDYFK.K P2_R.GGLSELDKAGFIK.R 3 8	20190410_QExHFX1_RSLC1_Beveridge_Clausen_IMP_DSS_JRmethod_R2	21149	20190410_QExHFX1_RSLC1_Beveridge_Clausen_IMP_DSS_JRmethod_R2.mgf	7841	4	636.341431	2,541.336618	0.336618	4	2,541.336640	0.336640	Cas9	Cas9	false	Cas9	Cas9	false	GGLSELDKAGFIK	QLKEDYFK	910	567	13	8	8	3	917	569	4	BS3	138.06807	9.309528	false	true	false	false	internal > 4	0.0
Scan: 8780 Run: 20190410_QExHFX1_RSLC1_Beveridge_Clausen_IMP_DSS_JRmethod_R2 P1_R.LSKSR.R P2_K.KGILQTVK.V 3 1	20190410_QExHFX1_RSLC1_Beveridge_Clausen_IMP_DSS_JRmethod_R2	8780	20190410_QExHFX1_RSLC1_Beveridge_Clausen_IMP_DSS_JRmethod_R2.mgf	608	3	538.670175	1,612.988696	0.988696	3	1,612.987573	0.987573	Cas9	Cas9	false	Cas9	Cas9	false	LSKSR	KGILQTVK	220	739	5	8	3	1	222	739	3	BS3	138.06807	9.299313	false	true	false	false	internal > 4	0.0
Scan: 16034 Run: 20190410_QExHFX1_RSLC1_Beveridge_Clausen_IMP_DSS_JRmethod_R2 P1_K.VPSKK.F P2_R.QEDFYPFLKDNR.E 4 9	20190410_QExHFX1_RSLC1_Beveridge_Clausen_IMP_DSS_JRmethod_R2	16034	20190410_QExHFX1_RSLC1_Beveridge_Clausen_IMP_DSS_JRmethod_R2.mgf	4601	3	756.394805	2,266.162586	0.162586	3	2,266.163366	0.163366	Cas9	Cas9	false	Cas9	Cas9	false	VPSKK	QEDFYPFLKDNR	31	430	5	12	4	9	34	438	3	BS3	138.06807	9.285312	false	true	false	false	internal > 4	0.0		0.0	0.0	0.0	0.0	0.0	157	27	1
Scan: 13079 Run: 20190410_QExHFX1_RSLC1_Beveridge_Clausen_IMP_DSS_JRmethod_R2 P1_R.KDFQFYK.V P2_K.GYKEVK.K 1 3	20190410_QExHFX1_RSLC1_Beveridge_Clausen_IMP_DSS_JRmethod_R2	13079	20190410_QExHFX1_RSLC1_Beveridge_Clausen_IMP_DSS_JRmethod_R2.mgf	2700	3	612.657410	1,834.950401	0.950401	3	1,834.950521	0.950521	Cas9	Cas9	false	Cas9	Cas9	false	GYKEVK	KDFQFYK	1190	972	6	7	3	1	1192	972	3	BS3	138.06807	9.278648	false	true	false	false	internal > 4	0.0		0.0	0.0	0.0	0.0	0.0	224	26	1
Scan: 18031 Run: 20190410_QExHFX1_RSLC1_Beveridge_Clausen_IMP_DSS_JRmethod_R2 P1_K.FIKPILEK.M P2_K.APLSASMIKR.Y 3 9	20190410_QExHFX1_RSLC1_Beveridge_Clausen_IMP_DSS_JRmethod_R2	18031	20190410_QExHFX1_RSLC1_Beveridge_Clausen_IMP_DSS_JRmethod_R2.mgf	5924	3	738.769348	2,213.286215	0.286215	3	2,213.285729	0.285729	Cas9	Cas9	false	Cas9	Cas9	false	APLSASMIKR	FIKPILEK	319	379	10	8	9	3	327	381	3	BS3	138.06807	9.244052	false	true	false	false	internal > 4	0.0		0.0	0.0	0.0	0.0	0.0	223	25	1
Scan: 10622 Run: 20190410_QExHFX1_RSLC1_Beveridge_Clausen_IMP_DSS_JRmethod_R2 P1_K.KGILQTVK.V P2_R.DKPIR.E 1 2	20190410_QExHFX1_RSLC1_Beveridge_Clausen_IMP_DSS_JRmethod_R2	10622	20190410_QExHFX1_RSLC1_Beveridge_Clausen_IMP_DSS_JRmethod_R2.mgf	1342	3	551.341431	1,651.002464	0.002464	3	1,651.003224	0.003224	Cas9	Cas9	false	Cas9	Cas9	false	DKPIR	KGILQTVK	1303	739	5	8	2	1	1304	739	3	BS3	138.06807	9.240791	false	true	false	false	internal > 4	0.0
Scan: 15649 Run: 20190410_QExHFX1_RSLC1_Beveridge_Clausen_IMP_DSS_JRmethod_R2 P1_K.SKLVSDFR.K P2_R.QITKHVAQILDSR.M 2 4	20190410_QExHFX1_RSLC1_Beveridge_Clausen_IMP_DSS_JRmethod_R2	15649	20190410_QExHFX1_RSLC1_Beveridge_Clausen_IMP_DSS_JRmethod_R2.mgf	4331	5	520.294029	2,596.433763	0.433763	5	2,596.433667	0.433667	Cas9	Cas9	false	Cas9	Cas9	false	QITKHVAQILDSR	SKLVSDFR	930	964	13	8	4	2	933	965	5	BS3	138.06807	9.238937	false	true	false	false	internal > 4	0.0		0.0	0.0	0.0	0.0	0.0	221	86	1
Scan: 8020 Run: 20190410_QExHFX1_RSLC1_Beveridge_Clausen_IMP_DSS_JRmethod_R2 P1_K.LVDSTDKADLR.L P2_K.GQKNSR.E 7 3	20190410_QExHFX1_RSLC1_Beveridge_Clausen_IMP_DSS_JRmethod_R2	8020	20190410_QExHFX1_RSLC1_Beveridge_Clausen_IMP_DSS_JRmethod_R2.mgf	406	4	515.525151	2,058.071498	0.071498	4	2,058.070527	0.070527	Cas9	Cas9	false	Cas9	Cas9	false	GQKNSR	LVDSTDKADLR	777	146	6	11	3	7	779	152	4	BS3	138.06807	9.227319	false	true	false	false	internal > 4	0.0
Scan: 16277 Run: 20190410_QExHFX1_RSLC1_Beveridge_Clausen_IMP_DSS_JRmethod_R2 P1_K.SEQEIGKATAK.Y P2_K.DLIIKLPK.Y 7 5	20190410_QExHFX1_RSLC1_Beveridge_Clausen_IMP_DSS_JRmethod_R2	16277	20190410_QExHFX1_RSLC1_Beveridge_Clausen_IMP_DSS_JRmethod_R2.mgf	4775	4	560.329319	2,237.288170	0.288170	4	2,237.288232	0.288232	Cas9	Cas9	false	Cas9	Cas9	false	SEQEIGKATAK	DLIIKLPK	1029	1197	11	8	7	5	1035	1201	4	BS3	138.06807	9.208248	false	true	false	false	internal > 4	0.0		0.0	0.0	0.0	0.0	0.0	219	102	1
Scan: 7907 Run: 20190410_QExHFX1_RSLC1_Beveridge_Clausen_IMP_DSS_JRmethod_R2 P1_K.LVDSTDKADLR.L P2_K.GQKNSR.E 7 3	20190410_QExHFX1_RSLC1_Beveridge_Clausen_IMP_DSS_JRmethod_R2	7907	20190410_QExHFX1_RSLC1_Beveridge_Clausen_IMP_DSS_JRmethod_R2.mgf	380	4	515.524866	2,058.070358	0.070358	4	2,058.070527	0.070527	Cas9	Cas9	false	Cas9	Cas9	false	GQKNSR	LVDSTDKADLR	777	146	6	11	3	7	779	152	4	BS3	138.06807	9.206244	false	true	false	false	internal > 4	0.0
Scan: 14688 Run: 20190410_QExHFX1_RSLC1_Beveridge_Clausen_IMP_DSS_JRmethod_R2 P1_K.LVDSTDKADLR.L P2_K.LVDSTDKADLR.L 7 7	20190410_QExHFX1_RSLC1_Beveridge_Clausen_IMP_DSS_JRmethod_R2	14688	20190410_QExHFX1_RSLC1_Beveridge_Clausen_IMP_DSS_JRmethod_R2.mgf	3754	4	651.344177	2,601.347602	0.347602	4	2,601.349721	0.349721	Cas9	Cas9	false	Cas9	Cas9	false	LVDSTDKADLR	LVDSTDKADLR	146	146	11	11	7	7	152	152	4	BS3	138.06807	9.2035	false	true	false	false	internal > 4	0.0
Scan: 14482 Run: 20190410_QExHFX1_RSLC1_Beveridge_Clausen_IMP_DSS_JRmethod_R2 P1_K.SKLVSDFR.K P2_K.KDWDPK.K 2 1	20190410_QExHFX1_RSLC1_Beveridge_Clausen_IMP_DSS_JRmethod_R2	14482	20190410_QExHFX1_RSLC1_Beveridge_Clausen_IMP_DSS_JRmethod_R2.mgf	3618	4	470.000000	1,875.970894	0.970894	4	1,875.973045	0.973045	Cas9	Cas9	false	Cas9	Cas9	false	KDWDPK	SKLVSDFR	1128	964	6	8	1	2	1128	965	4	BS3	138.06807	9.196289	false	true	false	false	internal > 4	0.0		0.0	0.0	0.0	0.0	0.0	216	91	1
Scan: 6678 Run: 20190410_QExHFX1_RSLC1_Beveridge_Clausen_IMP_DSS_JRmethod_R2 P1_K.SDNVPSEEVVKK.M P2_K.GQKNSR.E 11 3	20190410_QExHFX1_RSLC1_Beveridge_Clausen_IMP_DSS_JRmethod_R2	6678	20190410_QExHFX1_RSLC1_Beveridge_Clausen_IMP_DSS_JRmethod_R2.mgf	101	4	540.034166	2,156.107558	0.107558	4	2,156.107306	0.107306	Cas9	Cas9	false	Cas9	Cas9	false	GQKNSR	SDNVPSEEVVKK	777	871	6	12	3	11	779	881	4	BS3	138.06807	9.196053	false	true	false	false	internal > 4	0.0		0.0	0.0	0.0	0.0	0.0	155	70	1
Scan: 20248 Run: 20190410_QExHFX1_RSLC1_Beveridge_Clausen_IMP_DSS_JRmethod_R2 P1_K.SEQEIGKATAK.Y P2_K.AIVDLLFKTNR.K 7 8	20190410_QExHFX1_RSLC1_Beveridge_Clausen_IMP_DSS_JRmethod_R2	20248	20190410_QExHFX1_RSLC1_Beveridge_Clausen_IMP_DSS_JRmethod_R2.mgf	7308	4	647.862793	2,587.422066	0.422066	4	2,587.422099	0.422099	Cas9	Cas9	false	Cas9	Cas9	false	SEQEIGKATAK	AIVDLLFKTNR	1029	551	11	11	7	8	1035	558	4	BS3	138.06807	9.165618	false	true	false	false	internal > 4	0.0		0.0	0.0	0.0	0.0	0.0	214	24	1
Scan: 9282 Run: 20190410_QExHFX1_RSLC1_Beveridge_Clausen_IMP_DSS_JRmethod_R2 P1_K.SDNVPSEEVVKK.M P2_K.GYKEVK.K 11 3	20190410_QExHFX1_RSLC1_Beveridge_Clausen_IMP_DSS_JRmethod_R2	9282	20190410_QExHFX1_RSLC1_Beveridge_Clausen_IMP_DSS_JRmethod_R2.mgf	772	3	731.054666	2,190.142169	0.142169	3	2,190.141961	0.141961	Cas9	Cas9	false	Cas9	Cas9	false	SDNVPSEEVVKK	GYKEVK	871	1190	12	6	11	3	881	1192	3	BS3	138.06807	9.156152	false	true	false	false	internal > 4	0.0		0.0	0.0	0.0	0.0	0.0	213	72	1
Scan: 22229 Run: 20190410_QExHFX1_RSLC1_Beveridge_Clausen_IMP_DSS_JRmethod_R2 P1_K.TEVQTGGFSKESILPK.R P2_R.QWYKNK.K 10 4	20190410_QExHFX1_RSLC1_Beveridge_Clausen_IMP_DSS_JRmethod_R2	22229	20190410_QExHFX1_RSLC1_Beveridge_Clausen_IMP_DSS_JRmethod_R2.mgf	8487	3	908.816494	2,723.427653	0.427653	3	2,723.417014	0.417014	DECOY:Cas9	DECOY:REV_Cas9	true	Cas9	Cas9	false	QWYKNK	TEVQTGGFSKESILPK	485	1102	6	16	4	10	488	1111	3	BS3	138.06807	9.146653	true	false	true	false	internal > 4	0.0035335689045936395		0.007352941176470588	1.0	0.0	0.007352941176470588	1.0	212	23	0
Scan: 12155 Run: 20190410_QExHFX1_RSLC1_Beveridge_Clausen_IMP_DSS_JRmethod_R2 P1_K.KDLIIK.L P2_R.DKPIR.E 1 2	20190410_QExHFX1_RSLC1_Beveridge_Clausen_IMP_DSS_JRmethod_R2	12155	20190410_QExHFX1_RSLC1_Beveridge_Clausen_IMP_DSS_JRmethod_R2.mgf	2139	3	498.979370	1,493.916281	0.916281	3	1,493.918097	0.918097	Cas9	Cas9	false	Cas9	Cas9	false	DKPIR	KDLIIK	1303	1196	5	6	2	1	1304	1196	3	BS3	138.06807	9.14535	false	true	false	false	internal > 4	0.0035335689045936395		0.007352941176470588	0.0	0.0	0.007352941176470588	0.0	190	22	1
Scan: 8386 Run: 20190410_QExHFX1_RSLC1_Beveridge_Clausen_IMP_DSS_JRmethod_R2 P1_K.KLVDSTDK.A P2_K.KLVDSTDK.A 1 1	20190410_QExHFX1_RSLC1_Beveridge_Clausen_IMP_DSS_JRmethod_R2	8386	20190410_QExHFX1_RSLC1_Beveridge_Clausen_IMP_DSS_JRmethod_R2.mgf	491	4	487.767430	1,947.040614	0.040614	4	1,947.041183	0.041183	Cas9	Cas9	false	Cas9	Cas9	false	KLVDSTDK	KLVDSTDK	145	145	8	8	1	1	145	145	4	BS3	138.06807	9.09625	false	true	false	false	internal > 4	0.0035335689045936395		0.0	0.0	0.0	0.0	0.0	210	100	1
Scan: 12244 Run: 20190410_QExHFX1_RSLC1_Beveridge_Clausen_IMP_DSS_JRmethod_R2 P1_R.NSDKLIAR.K P2_R.DKPIR.E 4 2	20190410_QExHFX1_RSLC1_Beveridge_Clausen_IMP_DSS_JRmethod_R2	12244	20190410_QExHFX1_RSLC1_Beveridge_Clausen_IMP_DSS_JRmethod_R2.mgf	2189	3	561.325195	1,680.953756	0.953756	3	1,680.952250	0.952250	Cas9	Cas9	false	Cas9	Cas9	false	DKPIR	NSDKLIAR	1303	1119	5	8	2	4	1304	1122	3	BS3	138.06807	9.096238	false	true	false	false	internal > 4	0.0035335689045936395
Scan: 10805 Run: 20190410_QExHFX1_RSLC1_Beveridge_Clausen_IMP_DSS_JRmethod_R2 P1_K.QLKEDYFK.K P2_R.KVTVK.Q 3 1	20190410_QExHFX1_RSLC1_Beveridge_Clausen_IMP_DSS_JRmethod_R2	10805	20190410_QExHFX1_RSLC1_Beveridge_Clausen_IMP_DSS_JRmethod_R2.mgf	1415	3	594.673218	1,780.997825	0.997825	3	1,780.997470	0.997470	Cas9	Cas9	false	Cas9	Cas9	false	KVTVK	QLKEDYFK	562	567	5	8	1	3	562	569	3	BS3	138.06807	9.086907	false	true	false	false	internal > 4	0.0035335689045936395		0.007352941176470588	0.0	0.0	0.007352941176470588	0.0	191	21	1
Scan: 6786 Run: 20190410_QExHFX1_RSLC1_Beveridge_Clausen_IMP_DSS_JRmethod_R2 P1_K.SDNVPSEEVVKK.M P2_K.GQKNSR.E 11 3	20190410_QExHFX1_RSLC1_Beveridge_Clausen_IMP_DSS_JRmethod_R2	6786	20190410_QExHFX1_RSLC1_Beveridge_Clausen_IMP_DSS_JRmethod_R2.mgf	123	3	719.709806	2,156.107589	0.107589	3	2,156.107306	0.107306	Cas9	Cas9	false	Cas9	Cas9	false	GQKNSR	SDNVPSEEVVKK	777	871	6	12	3	11	779	881	3	BS3	138.06807	9.074082	false	true	false	false	internal > 4	0.0035335689045936395		0.0	0.0	0.0	0.0	0.0	155	70	1
Scan: 11513 Run: 20190410_QExHFX1_RSLC1_Beveridge_Clausen_IMP_DSS_JRmethod_R2 P1_K.SDNVPSEEVVKK.M P2_K.SDNVPSEEVVKK.M 11 11	20190410_QExHFX1_RSLC1_Beveridge_Clausen_IMP_DSS_JRmethod_R2	11513	20190410_QExHFX1_RSLC1_Beveridge_Clausen_IMP_DSS_JRmethod_R2.mgf	1826	3	933.481137	2,797.421582	0.421582	3	2,797.423279	0.423279	Cas9	Cas9	false	Cas9	Cas9	false	SDNVPSEEVVKK	SDNVPSEEVVKK	871	871	12	12	11	11	881	881	3	BS3	138.06807	9.070181	false	true	false	false	internal > 4	0.0035335689045936395
Scan: 12343 Run: 20190410_QExHFX1_RSLC1_Beveridge_Clausen_IMP_DSS_JRmethod_R2 P1_R.NSDKLIAR.K P2_K.KGILQTVK.V 4 1	20190410_QExHFX1_RSLC1_Beveridge_Clausen_IMP_DSS_JRmethod_R2	12343	20190410_QExHFX1_RSLC1_Beveridge_Clausen_IMP_DSS_JRmethod_R2.mgf	2246	4	485.794396	1,939.148478	0.148478	4	1,939.146593	0.146593	Cas9	Cas9	false	Cas9	Cas9	false	NSDKLIAR	KGILQTVK	1119	739	8	8	4	1	1122	739	4	BS3	138.06807	9.044281	false	true	false	false	internal > 4	0.0035335689045936395
Scan: 10957 Run: 20190410_QExHFX1_RSLC1_Beveridge_Clausen_IMP_DSS_JRmethod_R2 P1_K.QLKEDYFK.K P2_R.KVTVK.Q 3 1	20190410_QExHFX1_RSLC1_Beveridge_Clausen_IMP_DSS_JRmethod_R2	10957	20190410_QExHFX1_RSLC1_Beveridge_Clausen_IMP_DSS_JRmethod_R2.mgf	1491	3	594.673035	1,780.997276	0.997276	3	1,780.997470	0.997470	Cas9	Cas9	false	Cas9	Cas9	false	KVTVK	QLKEDYFK	562	567	5	8	1	3	562	569	3	BS3	138.06807	9.043969	false	true	false	false	internal > 4	0.0035335689045936395
Scan: 11738 Run: 20190410_QExHFX1_RSLC1_Beveridge_Clausen_IMP_DSS_JRmethod_R2 P1_K.VITLKSK.L P2_K.VITLKSK.L 5 5	20190410_QExHFX1_RSLC1_Beveridge_Clausen_IMP_DSS_JRmethod_R2	11738	20190410_QExHFX1_RSLC1_Beveridge_Clausen_IMP_DSS_JRmethod_R2.mgf	1930	3	572.040955	1,713.101036	0.101036	3	1,713.101539	0.101539	Cas9	Cas9	false	Cas9	Cas9	false	VITLKSK	VITLKSK	959	959	7	7	5	5	963	963	3	BS3	138.06807	9.024998	false	true	false	false	internal > 4	0.0035335689045936395		0.007352941176470588	0.0	0.0	0.007352941176470588	0.0	203	20	1
Scan: 18974 Run: 20190410_QExHFX1_RSLC1_Beveridge_Clausen_IMP_DSS_JRmethod_R2 P1_R.QLLNAKLITQR.K P2_K.QLKEDYFK.K 6 3	20190410_QExHFX1_RSLC1_Beveridge_Clausen_IMP_DSS_JRmethod_R2	18974	20190410_QExHFX1_RSLC1_Beveridge_Clausen_IMP_DSS_JRmethod_R2.mgf	6533	3	835.807660	2,504.401151	0.401151	3	2,504.400243	0.400243	Cas9	Cas9	false	Cas9	Cas9	false	QLKEDYFK	QLLNAKLITQR	567	889	8	11	3	6	569	894	3	BS3	138.06807	9.007472	false	true	false	false	internal > 4	0.0035335689045936395		0.007352941176470588	0.0	0.0	0.007352941176470588	0.0	202	19	1
Scan: 7631 Run: 20190410_QExHFX1_RSLC1_Beveridge_Clausen_IMP_DSS_JRmethod_R2 P1_K.LVDSTDKADLR.L P2_K.GQKNSR.E 7 3	20190410_QExHFX1_RSLC1_Beveridge_Clausen_IMP_DSS_JRmethod_R2	7631	20190410_QExHFX1_RSLC1_Beveridge_Clausen_IMP_DSS_JRmethod_R2.mgf	259	4	515.524963	2,058.070746	0.070746	4	2,058.070527	0.070527	Cas9	Cas9	false	Cas9	Cas9	false	GQKNSR	LVDSTDKADLR	777	146	6	11	3	7	779	152	4	BS3	138.06807	8.991154	false	true	false	false	internal > 4	0.0035335689045936395
Scan: 13470 Run: 20190410_QExHFX1_RSLC1_Beveridge_Clausen_IMP_DSS_JRmethod_R2 P1_R.NSDKLIAR.K P2_K.KDLIIK.L 4 1	20190410_QExHFX1_RSLC1_Beveridge_Clausen_IMP_DSS_JRmethod_R2	13470	20190410_QExHFX1_RSLC1_Beveridge_Clausen_IMP_DSS_JRmethod_R2.mgf	2949	4	446.522888	1,782.062446	0.062446	4	1,782.061466	0.061466	Cas9	Cas9	false	Cas9	Cas9	false	NSDKLIAR	KDLIIK	1119	1196	8	6	4	1	1122	1196	4	BS3	138.06807	8.980292	false	true	false	false	internal > 4	0.0035335689045936395		0.0	0.0	0.0	0.0	0.0	167	97	1
Scan: 15035 Run: 20190410_QExHFX1_RSLC1_Beveridge_Clausen_IMP_DSS_JRmethod_R2 P1_K.SKLVSDFR.K P2_R.MTNFDKNLPNEK.V 2 6	20190410_QExHFX1_RSLC1_Beveridge_Clausen_IMP_DSS_JRmethod_R2	15035	20190410_QExHFX1_RSLC1_Beveridge_Clausen_IMP_DSS_JRmethod_R2.mgf	3960	3	852.432142	2,554.274597	0.274597	3	2,554.273718	0.273718	Cas9	Cas9	false	Cas9	Cas9	false	SKLVSDFR	MTNFDKNLPNEK	964	499	8	12	2	6	965	504	3	BS3	138.06807	8.961895	false	true	false	false	internal > 4	0.0035335689045936395
Scan: 16024 Run: 20190410_QExHFX1_RSLC1_Beveridge_Clausen_IMP_DSS_JRmethod_R2 P1_R.LENLIAQLPGEKK.N P2_K.IIKDK.D 12 3	20190410_QExHFX1_RSLC1_Beveridge_Clausen_IMP_DSS_JRmethod_R2	16024	20190410_QExHFX1_RSLC1_Beveridge_Clausen_IMP_DSS_JRmethod_R2.mgf	4594	3	736.106018	2,205.296225	0.296225	3	2,205.298403	0.298403	Cas9	Cas9	false	Cas9	Cas9	false	IIKDK	LENLIAQLPGEKK	604	226	5	13	3	12	606	237	3	BS3	138.06807	8.951476	false	true	false	false	internal > 4	0.0035335689045936395		0.007352941176470588	0.0	0.0	0.007352941176470588	0.0	198	18	1
Scan: 7945 Run: 20190410_QExHFX1_RSLC1_Beveridge_Clausen_IMP_DSS_JRmethod_R2 P1_R.SDKNR.G P2_K.APLSASMIKR.Y 3 9	20190410_QExHFX1_RSLC1_Beveridge_Clausen_IMP_DSS_JRmethod_R2	7945	20190410_QExHFX1_RSLC1_Beveridge_Clausen_IMP_DSS_JRmethod_R2.mgf	391	3	615.999817	1,844.977622	0.977622	3	1,844.977812	0.977812	Cas9	Cas9	false	Cas9	Cas9	false	SDKNR	APLSASMIKR	864	319	5	10	3	9	866	327	3	BS3	138.06807	8.919128	false	true	false	false	internal > 4	0.0035335689045936395		0.007352941176470588	0.0	0.0	0.007352941176470588	0.0	197	17	1
Scan: 13486 Run: 20190410_QExHFX1_RSLC1_Beveridge_Clausen_IMP_DSS_JRmethod_R2 P1_R.KLINGIR.D P2_R.KFDNLTK.A 1 1	20190410_QExHFX1_RSLC1_Beveridge_Clausen_IMP_DSS_JRmethod_R2	13486	20190410_QExHFX1_RSLC1_Beveridge_Clausen_IMP_DSS_JRmethod_R2.mgf	2958	4	454.773206	1,815.063718	0.063718	4	1,815.061800	0.061800	Cas9	Cas9	false	Cas9	Cas9	false	KFDNLTK	KLINGIR	900	669	7	7	1	1	900	669	4	BS3	138.06807	8.865113	false	true	false	false	internal > 4	0.0035335689045936395		0.007352941176470588	0.0	0.0	0.007352941176470588	0.0	196	16	1
Scan: 10645 Run: 20190410_QExHFX1_RSLC1_Beveridge_Clausen_IMP_DSS_JRmethod_R2 P1_K.SEQEIGKATAK.Y P2_K.ESILPKR.N 7 6	20190410_QExHFX1_RSLC1_Beveridge_Clausen_IMP_DSS_JRmethod_R2	10645	20190410_QExHFX1_RSLC1_Beveridge_Clausen_IMP_DSS_JRmethod_R2.mgf	1353	3	714.398071	2,140.172384	0.172384	3	2,140.173930	0.173930	Cas9	Cas9	false	Cas9	Cas9	false	SEQEIGKATAK	ESILPKR	1029	1112	11	7	7	6	1035	1117	3	BS3	138.06807	8.856139	false	true	false	false	internal > 4	0.0035335689045936395
Scan: 6788 Run: 20190410_QExHFX1_RSLC1_Beveridge_Clausen_IMP_DSS_JRmethod_R2 P1_K.SDNVPSEEVVKK.M P2_K.GQKNSR.E 11 3	20190410_QExHFX1_RSLC1_Beveridge_Clausen_IMP_DSS_JRmethod_R2	6788	20190410_QExHFX1_RSLC1_Beveridge_Clausen_IMP_DSS_JRmethod_R2.mgf	124	4	540.034160	2,156.107534	0.107534	4	2,156.107306	0.107306	Cas9	Cas9	false	Cas9	Cas9	false	GQKNSR	SDNVPSEEVVKK	777	871	6	12	3	11	779	881	4	BS3	138.06807	8.854059	false	true	false	false	internal > 4	0.0035335689045936395
Scan: 4553 Run: 20190410_QExHFX1_RSLC1_Beveridge_Clausen_IMP_DSS_JRmethod_R2 P1_K.GYKEVK.K P2_K.GQKNSR.E 3 3	20190410_QExHFX1_RSLC1_Beveridge_Clausen_IMP_DSS_JRmethod_R2	4553	20190410_QExHFX1_RSLC1_Beveridge_Clausen_IMP_DSS_JRmethod_R2.mgf	12	3	517.282567	1,548.825872	0.825872	3	1,548.825988	0.825988	Cas9	Cas9	false	Cas9	Cas9	false	GQKNSR	GYKEVK	777	1190	6	6	3	3	779	1192	3	BS3	138.06807	8.836151	false	true	false	false	internal > 4	0.0035335689045936395		0.007352941176470588	0.0	0.0	0.007352941176470588	0.0	193	15	1
Scan: 9294 Run: 20190410_QExHFX1_RSLC1_Beveridge_Clausen_IMP_DSS_JRmethod_R2 P1_R.KMIAK.S P2_K.FKVLGNTDR.H 1 2	20190410_QExHFX1_RSLC1_Beveridge_Clausen_IMP_DSS_JRmethod_R2	9294	20190410_QExHFX1_RSLC1_Beveridge_Clausen_IMP_DSS_JRmethod_R2.mgf	775	3	598.338133	1,791.992570	0.992570	3	1,791.991672	0.991672	Cas9	Cas9	false	Cas9	Cas9	false	KMIAK	FKVLGNTDR	1024	36	5	9	1	2	1024	37	3	BS3	138.06807	8.821041	false	true	false	false	internal > 4	0.0035335689045936395		0.007352941176470588	0.0	0.0	0.007352941176470588	0.0	183	14	1
Scan: 10963 Run: 20190410_QExHFX1_RSLC1_Beveridge_Clausen_IMP_DSS_JRmethod_R2 P1_K.QLKEDYFK.K P2_R.KVTVK.Q 3 1	20190410_QExHFX1_RSLC1_Beveridge_Clausen_IMP_DSS_JRmethod_R2	10963	20190410_QExHFX1_RSLC1_Beveridge_Clausen_IMP_DSS_JRmethod_R2.mgf	1496	3	594.673702	1,780.999277	0.999277	3	1,780.997470	0.997470	Cas9	Cas9	false	Cas9	Cas9	false	KVTVK	QLKEDYFK	562	567	5	8	1	3	562	569	3	BS3	138.06807	8.815654	false	true	false	false	internal > 4	0.0035335689045936395
Scan: 11998 Run: 20190410_QExHFX1_RSLC1_Beveridge_Clausen_IMP_DSS_JRmethod_R2 P1_K.KDLIIK.L P2_R.DKPIR.E 1 2	20190410_QExHFX1_RSLC1_Beveridge_Clausen_IMP_DSS_JRmethod_R2	11998	20190410_QExHFX1_RSLC1_Beveridge_Clausen_IMP_DSS_JRmethod_R2.mgf	2061	3	498.980173	1,493.918690	0.918690	3	1,493.918097	0.918097	Cas9	Cas9	false	Cas9	Cas9	false	DKPIR	KDLIIK	1303	1196	5	6	2	1	1304	1196	3	BS3	138.06807	8.808505	false	true	false	false	internal > 4	0.0035335689045936395
Scan: 19059 Run: 20190410_QExHFX1_RSLC1_Beveridge_Clausen_IMP_DSS_JRmethod_R2 P1_K.TEVQTGGFSKESILPK.R P2_R.KLINGIR.D 10 1	20190410_QExHFX1_RSLC1_Beveridge_Clausen_IMP_DSS_JRmethod_R2	19059	20190410_QExHFX1_RSLC1_Beveridge_Clausen_IMP_DSS_JRmethod_R2.mgf	6585	3	891.171814	2,670.493613	0.493613	3	2,670.495598	0.495598	Cas9	Cas9	false	Cas9	Cas9	false	KLINGIR	TEVQTGGFSKESILPK	669	1102	7	16	1	10	669	1111	3	BS3	138.06807	8.806429	false	true	false	false	internal > 4	0.0035335689045936395		0.007352941176470588	0.0	0.0	0.007352941176470588	0.0	189	13	1
Scan: 18855 Run: 20190410_QExHFX1_RSLC1_Beveridge_Clausen_IMP_DSS_JRmethod_R2 P1_K.DDSIDNKVLTR.S P2_R.DAIKLDSR.K 7 4	20190410_QExHFX1_RSLC1_Beveridge_Clausen_IMP_DSS_JRmethod_R2	18855	20190410_QExHFX1_RSLC1_Beveridge_Clausen_IMP_DSS_JRmethod_R2.mgf	6460	3	777.411535	2,329.212776	0.212776	3	2,329.212499	0.212499	DECOY:Cas9	DECOY:REV_Cas9	true	Cas9	Cas9	false	DAIKLDSR	DDSIDNKVLTR	247	853	8	11	4	7	250	859	3	BS3	138.06807	8.769038	true	false	true	false	internal > 4	0.00625		0.013605442176870748	1.0	0.0	0.013605442176870748	1.0	188	12	0
Scan: 18013 Run: 20190410_QExHFX1_RSLC1_Beveridge_Clausen_IMP_DSS_JRmethod_R2 P1_K.QLKEDYFK.K P2_K.QLKEDYFK.K 3 3	20190410_QExHFX1_RSLC1_Beveridge_Clausen_IMP_DSS_JRmethod_R2	18013	20190410_QExHFX1_RSLC1_Beveridge_Clausen_IMP_DSS_JRmethod_R2.mgf	5911	3	760.059779	2,277.157508	0.157508	3	2,277.156885	0.156885	Cas9	Cas9	false	Cas9	Cas9	false	QLKEDYFK	QLKEDYFK	567	567	8	8	3	3	569	569	3	BS3	138.06807	8.759367	false	true	false	false	internal > 4	0.00625		0.013605442176870748	0.0	0.0	0.013605442176870748	0.0	187	11	1
Scan: 25741 Run: 20190410_QExHFX1_RSLC1_Beveridge_Clausen_IMP_DSS_JRmethod_R2 P1_K.SDNVPSEEVVKK.M P2_K.KNLIGALLFDSGETAEATR.L 11 1	20190410_QExHFX1_RSLC1_Beveridge_Clausen_IMP_DSS_JRmethod_R2	25741	20190410_QExHFX1_RSLC1_Beveridge_Clausen_IMP_DSS_JRmethod_R2.mgf	10206	4	869.201586	3,472.777238	0.777238	4	3,472.793689	0.793689	Cas9	Cas9	false	Cas9	Cas9	false	SDNVPSEEVVKK	KNLIGALLFDSGETAEATR	871	49	12	19	11	1	881	49	4	BS3	138.06807	8.743753	false	true	false	false	internal > 4	0.00625
Scan: 18589 Run: 20190410_QExHFX1_RSLC1_Beveridge_Clausen_IMP_DSS_JRmethod_R2 P1_K.MDGTEELLVKLNR.E P2_R.KVTVK.Q 10 1	20190410_QExHFX1_RSLC1_Beveridge_Clausen_IMP_DSS_JRmethod_R2	18589	20190410_QExHFX1_RSLC1_Beveridge_Clausen_IMP_DSS_JRmethod_R2.mgf	6291	3	749.087441	2,244.240494	0.240494	3	2,244.239900	0.239900	Cas9	Cas9	false	Cas9	Cas9	false	KVTVK	MDGTEELLVKLNR	562	387	5	13	1	10	562	396	3	BS3	138.06807	8.736148	false	true	false	false	internal > 4	0.00625		0.0	0.0	0.0	0.0	0.0	166	63	1
Scan: 16423 Run: 20190410_QExHFX1_RSLC1_Beveridge_Clausen_IMP_DSS_JRmethod_R2 P1_R.LKTYAHLFDDK.V P2_K.ESILPKR.N 2 6	20190410_QExHFX1_RSLC1_Beveridge_Clausen_IMP_DSS_JRmethod_R2	16423	20190410_QExHFX1_RSLC1_Beveridge_Clausen_IMP_DSS_JRmethod_R2.mgf	4875	4	583.324796	2,329.270078	0.270078	4	2,329.268165	0.268165	Cas9	Cas9	false	Cas9	Cas9	false	ESILPKR	LKTYAHLFDDK	1112	640	7	11	6	2	1117	641	4	BS3	138.06807	8.731953	false	true	false	false	internal > 4	0.00625		0.013605442176870748	0.0	0.0	0.013605442176870748	0.0	184	10	1
Scan: 9170 Run: 20190410_QExHFX1_RSLC1_Beveridge_Clausen_IMP_DSS_JRmethod_R2 P1_R.KMIAK.S P2_K.FKVLGNTDR.H 1 2	20190410_QExHFX1_RSLC1_Beveridge_Clausen_IMP_DSS_JRmethod_R2	9170	20190410_QExHFX1_RSLC1_Beveridge_Clausen_IMP_DSS_JRmethod_R2.mgf	737	3	598.337463	1,791.990560	0.990560	3	1,791.991672	0.991672	Cas9	Cas9	false	Cas9	Cas9	false	KMIAK	FKVLGNTDR	1024	36	5	9	1	2	1024	37	3	BS3	138.06807	8.728383	false	true	false	false	internal > 4	0.00625
Scan: 11187 Run: 20190410_QExHFX1_RSLC1_Beveridge_Clausen_IMP_DSS_JRmethod_R2 P1_K.SDNVPSEEVVKK.M P2_K.AGFIKR.Q 11 5	20190410_QExHFX1_RSLC1_Beveridge_Clausen_IMP_DSS_JRmethod_R2	11187	20190410_QExHFX1_RSLC1_Beveridge_Clausen_IMP_DSS_JRmethod_R2.mgf	1640	3	720.395007	2,158.163192	0.163192	3	2,158.163365	0.163365	Cas9	Cas9	false	Cas9	Cas9	false	SDNVPSEEVVKK	AGFIKR	871	918	12	6	11	5	881	922	3	BS3	138.06807	8.727736	false	true	false	false	internal > 4	0.00625		0.013605442176870748	0.0	0.0	0.013605442176870748	0.0	182	9	1
Scan: 25563 Run: 20190410_QExHFX1_RSLC1_Beveridge_Clausen_IMP_DSS_JRmethod_R2 P1_K.TILDFLKSDGFANR.N P2_K.FDNLTKAER.G 7 6	20190410_QExHFX1_RSLC1_Beveridge_Clausen_IMP_DSS_JRmethod_R2	25563	20190410_QExHFX1_RSLC1_Beveridge_Clausen_IMP_DSS_JRmethod_R2.mgf	10124	3	943.155701	2,826.445274	0.445274	3	2,826.455189	0.455189	Cas9	Cas9	false	Cas9	Cas9	false	FDNLTKAER	TILDFLKSDGFANR	901	682	9	14	6	7	906	688	3	BS3	138.06807	8.716955	false	true	false	false	internal > 4	0.00625
Scan: 19707 Run: 20190410_QExHFX1_RSLC1_Beveridge_Clausen_IMP_DSS_JRmethod_R2 P1_K.VVDELVKVMGR.H P2_K.VLTRSDKNR.G 7 7	20190410_QExHFX1_RSLC1_Beveridge_Clausen_IMP_DSS_JRmethod_R2	19707	20190410_QExHFX1_RSLC1_Beveridge_Clausen_IMP_DSS_JRmethod_R2.mgf	6995	3	829.460815	2,485.360616	0.360616	3	2,485.368623	0.368623	Cas9	Cas9	false	Cas9	Cas9	false	VLTRSDKNR	VVDELVKVMGR	860	747	9	11	7	7	866	753	3	BS3	138.06807	8.669301	false	true	false	false	internal > 4	0.00625		0.013605442176870748	0.0	0.0	0.013605442176870748	0.0	180	8	1
Scan: 7283 Run: 20190410_QExHFX1_RSLC1_Beveridge_Clausen_IMP_DSS_JRmethod_R2 P1_K.GYKEVK.K P2_K.GYKEVK.K 3 3	20190410_QExHFX1_RSLC1_Beveridge_Clausen_IMP_DSS_JRmethod_R2	7283	20190410_QExHFX1_RSLC1_Beveridge_Clausen_IMP_DSS_JRmethod_R2.mgf	193	3	528.627502	1,582.860677	0.860677	3	1,582.860643	0.860643	Cas9	Cas9	false	Cas9	Cas9	false	GYKEVK	GYKEVK	1190	1190	6	6	3	3	1192	1192	3	BS3	138.06807	8.668919	false	true	false	false	internal > 4	0.00625		0.013605442176870748	0.0	0.0	0.013605442176870748	0.0	179	7	1
Scan: 12945 Run: 20190410_QExHFX1_RSLC1_Beveridge_Clausen_IMP_DSS_JRmethod_R2 P1_K.SKLVSDFR.K P2_R.QQLPEKYK.E 2 6	20190410_QExHFX1_RSLC1_Beveridge_Clausen_IMP_DSS_JRmethod_R2	12945	20190410_QExHFX1_RSLC1_Beveridge_Clausen_IMP_DSS_JRmethod_R2.mgf	2618	3	708.055603	2,121.144980	0.144980	3	2,121.146988	0.146988	Cas9	Cas9	false	Cas9	Cas9	false	QQLPEKYK	SKLVSDFR	345	964	8	8	6	2	350	965	3	BS3	138.06807	8.667922	false	true	false	false	internal > 4	0.00625
Scan: 16417 Run: 20190410_QExHFX1_RSLC1_Beveridge_Clausen_IMP_DSS_JRmethod_R2 P1_K.SKLVSDFR.K P2_K.SKLVSDFR.K 2 2	20190410_QExHFX1_RSLC1_Beveridge_Clausen_IMP_DSS_JRmethod_R2	16417	20190410_QExHFX1_RSLC1_Beveridge_Clausen_IMP_DSS_JRmethod_R2.mgf	4870	4	510.784271	2,039.107978	0.107978	4	2,039.105121	0.105121	Cas9	Cas9	false	Cas9	Cas9	false	SKLVSDFR	SKLVSDFR	964	964	8	8	2	2	965	965	4	BS3	138.06807	8.659159	false	true	false	false	internal > 4	0.00625		0.0	0.0	0.0	0.0	0.0	177	122	1
Scan: 14908 Run: 20190410_QExHFX1_RSLC1_Beveridge_Clausen_IMP_DSS_JRmethod_R2 P1_K.VITLKSK.L P2_K.QLKEDYFK.K 5 3	20190410_QExHFX1_RSLC1_Beveridge_Clausen_IMP_DSS_JRmethod_R2	14908	20190410_QExHFX1_RSLC1_Beveridge_Clausen_IMP_DSS_JRmethod_R2.mgf	3887	3	666.050163	1,995.128660	0.128660	3	1,995.129212	0.129212	Cas9	Cas9	false	Cas9	Cas9	false	VITLKSK	QLKEDYFK	959	567	7	8	5	3	963	569	3	BS3	138.06807	8.658781	false	true	false	false	internal > 4	0.00625		0.013605442176870748	0.0	0.0	0.013605442176870748	0.0	176	6	1
Scan: 7010 Run: 20190410_QExHFX1_RSLC1_Beveridge_Clausen_IMP_DSS_JRmethod_R2 P1_K.SDNVPSEEVVKK.M P2_K.GQKNSR.E 11 3	20190410_QExHFX1_RSLC1_Beveridge_Clausen_IMP_DSS_JRmethod_R2	7010	20190410_QExHFX1_RSLC1_Beveridge_Clausen_IMP_DSS_JRmethod_R2.mgf	168	4	540.034423	2,156.108586	0.108586	4	2,156.107306	0.107306	Cas9	Cas9	false	Cas9	Cas9	false	GQKNSR	SDNVPSEEVVKK	777	871	6	12	3	11	779	881	4	BS3	138.06807	8.614147	false	true	false	false	internal > 4	0.00625
Scan: 11918 Run: 20190410_QExHFX1_RSLC1_Beveridge_Clausen_IMP_DSS_JRmethod_R2 P1_R.NSDKLIAR.K P2_K.MKNYWR.Q 4 2	20190410_QExHFX1_RSLC1_Beveridge_Clausen_IMP_DSS_JRmethod_R2	11918	20190410_QExHFX1_RSLC1_Beveridge_Clausen_IMP_DSS_JRmethod_R2.mgf	2026	4	492.509735	1,966.009834	0.009834	4	1,966.009447	0.009447	Cas9	Cas9	false	Cas9	Cas9	false	MKNYWR	NSDKLIAR	883	1119	6	8	2	4	884	1122	4	BS3	138.06807	8.611988	false	true	false	false	internal > 4	0.00625		0.0	0.0	0.0	0.0	0.0	159	110	1
Scan: 11766 Run: 20190410_QExHFX1_RSLC1_Beveridge_Clausen_IMP_DSS_JRmethod_R2 P1_R.NSDKLIAR.K P2_K.MKNYWR.Q 4 2	20190410_QExHFX1_RSLC1_Beveridge_Clausen_IMP_DSS_JRmethod_R2	11766	20190410_QExHFX1_RSLC1_Beveridge_Clausen_IMP_DSS_JRmethod_R2.mgf	1946	4	492.509589	1,966.009250	0.009250	4	1,966.009447	0.009447	Cas9	Cas9	false	Cas9	Cas9	false	MKNYWR	NSDKLIAR	883	1119	6	8	2	4	884	1122	4	BS3	138.06807	8.606065	false	true	false	false	internal > 4	0.00625
Scan: 22812 Run: 20190410_QExHFX1_RSLC1_Beveridge_Clausen_IMP_DSS_JRmethod_R2 P1_R.KSEETITPWNFEEVVDK.G P2_K.KDWDPK.K 1 1	20190410_QExHFX1_RSLC1_Beveridge_Clausen_IMP_DSS_JRmethod_R2	22812	20190410_QExHFX1_RSLC1_Beveridge_Clausen_IMP_DSS_JRmethod_R2.mgf	8811	3	992.822693	2,975.446250	0.446250	3	2,975.444015	0.444015	Cas9	Cas9	false	Cas9	Cas9	false	KDWDPK	KSEETITPWNFEEVVDK	1128	472	6	17	1	1	1128	472	3	BS3	138.06807	8.581872	false	true	false	false	internal > 4	0.00625		0.013605442176870748	0.0	0.0	0.013605442176870748	0.0	172	5	1
Scan: 23941 Run: 20190410_QExHFX1_RSLC1_Beveridge_Clausen_IMP_DSS_JRmethod_R2 P1_K.DFQFYKVR.E P2_K.DFQFYKVR.E 6 6	20190410_QExHFX1_RSLC1_Beveridge_Clausen_IMP_DSS_JRmethod_R2	23941	20190410_QExHFX1_RSLC1_Beveridge_Clausen_IMP_DSS_JRmethod_R2.mgf	9425	4	586.304679	2,341.189610	0.189610	4	2,341.189523	0.189523	Cas9	Cas9	false	Cas9	Cas9	false	DFQFYKVR	DFQFYKVR	973	973	8	8	6	6	978	978	4	BS3	138.06807	8.576868	false	true	false	false	internal > 4	0.00625		0.0	0.0	0.0	0.0	0.0	171	99	1
Scan: 20291 Run: 20190410_QExHFX1_RSLC1_Beveridge_Clausen_IMP_DSS_JRmethod_R2 P1_K.VKYVTEGMR.K P2_R.QEDFYPFLKDNR.E 2 9	20190410_QExHFX1_RSLC1_Beveridge_Clausen_IMP_DSS_JRmethod_R2	20291	20190410_QExHFX1_RSLC1_Beveridge_Clausen_IMP_DSS_JRmethod_R2.mgf	7337	4	702.598083	2,806.363226	0.363226	4	2,806.363599	0.363599	Cas9	Cas9	false	Cas9	Cas9	false	VKYVTEGMR	QEDFYPFLKDNR	531	430	9	12	2	9	532	438	4	BS3	138.06807	8.565587	false	true	false	false	internal > 4	0.00625		0.013605442176870748	0.0	0.0	0.013605442176870748	0.0	170	4	1
Scan: 7051 Run: 20190410_QExHFX1_RSLC1_Beveridge_Clausen_IMP_DSS_JRmethod_R2 P1_K.VPSKK.F P2_K.VKYVTEGMR.K 4 2	20190410_QExHFX1_RSLC1_Beveridge_Clausen_IMP_DSS_JRmethod_R2	7051	20190410_QExHFX1_RSLC1_Beveridge_Clausen_IMP_DSS_JRmethod_R2.mgf	169	3	598.665833	1,792.975670	0.975670	3	1,792.975688	0.975688	Cas9	Cas9	false	Cas9	Cas9	false	VPSKK	VKYVTEGMR	31	531	5	9	4	2	34	532	3	BS3	138.06807	8.558611	false	true	false	false	internal > 4	0.00625		0.013605442176870748	0.0	0.0	0.013605442176870748	0.0	169	3	1
Scan: 13208 Run: 20190410_QExHFX1_RSLC1_Beveridge_Clausen_IMP_DSS_JRmethod_R2 P1_K.LVDSTDKADLR.L P2_K.AGFIKR.Q 7 5	20190410_QExHFX1_RSLC1_Beveridge_Clausen_IMP_DSS_JRmethod_R2	13208	20190410_QExHFX1_RSLC1_Beveridge_Clausen_IMP_DSS_JRmethod_R2.mgf	2790	4	516.039492	2,060.128862	0.128862	4	2,060.126586	0.126586	Cas9	Cas9	false	Cas9	Cas9	false	LVDSTDKADLR	AGFIKR	146	918	11	6	7	5	152	922	4	BS3	138.06807	8.548153	false	true	false	false	internal > 4	0.00625		0.0	0.0	0.0	0.0	0.0	168	107	1
Scan: 13639 Run: 20190410_QExHFX1_RSLC1_Beveridge_Clausen_IMP_DSS_JRmethod_R2 P1_R.NSDKLIAR.K P2_K.KDLIIK.L 4 1	20190410_QExHFX1_RSLC1_Beveridge_Clausen_IMP_DSS_JRmethod_R2	13639	20190410_QExHFX1_RSLC1_Beveridge_Clausen_IMP_DSS_JRmethod_R2.mgf	3048	4	446.522247	1,782.059882	0.059882	4	1,782.061466	0.061466	Cas9	Cas9	false	Cas9	Cas9	false	NSDKLIAR	KDLIIK	1119	1196	8	6	4	1	1122	1196	4	BS3	138.06807	8.522824	false	true	false	false	internal > 4	0.00625
Scan: 18580 Run: 20190410_QExHFX1_RSLC1_Beveridge_Clausen_IMP_DSS_JRmethod_R2 P1_K.MDGTEELLVKLNR.E P2_R.KVTVK.Q 10 1	20190410_QExHFX1_RSLC1_Beveridge_Clausen_IMP_DSS_JRmethod_R2	18580	20190410_QExHFX1_RSLC1_Beveridge_Clausen_IMP_DSS_JRmethod_R2.mgf	6286	4	562.067200	2,244.239694	0.239694	4	2,244.239900	0.239900	Cas9	Cas9	false	Cas9	Cas9	false	KVTVK	MDGTEELLVKLNR	562	387	5	13	1	10	562	396	4	BS3	138.06807	8.48907	false	true	false	false	internal > 4	0.00625		0.0	0.0	0.0	0.0	0.0	166	63	1
Scan: 10705 Run: 20190410_QExHFX1_RSLC1_Beveridge_Clausen_IMP_DSS_JRmethod_R2 P1_K.LVDSTDKADLR.L P2_K.GYKEVK.K 7 3	20190410_QExHFX1_RSLC1_Beveridge_Clausen_IMP_DSS_JRmethod_R2	10705	20190410_QExHFX1_RSLC1_Beveridge_Clausen_IMP_DSS_JRmethod_R2.mgf	1376	4	524.033569	2,092.105170	0.105170	4	2,092.105182	0.105182	Cas9	Cas9	false	Cas9	Cas9	false	LVDSTDKADLR	GYKEVK	146	1190	11	6	7	3	152	1192	4	BS3	138.06807	8.446235	false	true	false	false	internal > 4	0.00625		0.0	0.0	0.0	0.0	0.0	165	93	1
Scan: 12396 Run: 20190410_QExHFX1_RSLC1_Beveridge_Clausen_IMP_DSS_JRmethod_R2 P1_R.NSDKLIAR.K P2_K.MKNYWR.Q 4 2	20190410_QExHFX1_RSLC1_Beveridge_Clausen_IMP_DSS_JRmethod_R2	12396	20190410_QExHFX1_RSLC1_Beveridge_Clausen_IMP_DSS_JRmethod_R2.mgf	2281	4	492.509491	1,966.008858	0.008858	4	1,966.009447	0.009447	Cas9	Cas9	false	Cas9	Cas9	false	MKNYWR	NSDKLIAR	883	1119	6	8	2	4	884	1122	4	BS3	138.06807	8.44096	false	true	false	false	internal > 4	0.00625
Scan: 13112 Run: 20190410_QExHFX1_RSLC1_Beveridge_Clausen_IMP_DSS_JRmethod_R2 P1_K.SKLVSDFR.K P2_R.QQLPEKYK.E 2 6	20190410_QExHFX1_RSLC1_Beveridge_Clausen_IMP_DSS_JRmethod_R2	13112	20190410_QExHFX1_RSLC1_Beveridge_Clausen_IMP_DSS_JRmethod_R2.mgf	2722	4	531.294394	2,121.148470	0.148470	4	2,121.146988	0.146988	Cas9	Cas9	false	Cas9	Cas9	false	QQLPEKYK	SKLVSDFR	345	964	8	8	6	2	350	965	4	BS3	138.06807	8.415298	false	true	false	false	internal > 4	0.00625		0.0	0.0	0.0	0.0	0.0	163	95	1
Scan: 14106 Run: 20190410_QExHFX1_RSLC1_Beveridge_Clausen_IMP_DSS_JRmethod_R2 P1_K.TEVQTGGFSKESILPK.R P2_R.SDKNR.G 10 3	20190410_QExHFX1_RSLC1_Beveridge_Clausen_IMP_DSS_JRmethod_R2	14106	20190410_QExHFX1_RSLC1_Beveridge_Clausen_IMP_DSS_JRmethod_R2.mgf	3364	4	620.077627	2,476.281402	0.281402	4	2,476.280913	0.280913	Cas9	Cas9	false	Cas9	Cas9	false	SDKNR	TEVQTGGFSKESILPK	864	1102	5	16	3	10	866	1111	4	BS3	138.06807	8.405094	false	true	false	false	internal > 4	0.00625		0.0	0.0	0.0	0.0	0.0	162	94	1
Scan: 2592 Run: 20190410_QExHFX1_RSLC1_Beveridge_Clausen_IMP_DSS_JRmethod_R2 P1_R.SDKNR.G P2_R.SDKNR.G 3 3	20190410_QExHFX1_RSLC1_Beveridge_Clausen_IMP_DSS_JRmethod_R2	2592	20190410_QExHFX1_RSLC1_Beveridge_Clausen_IMP_DSS_JRmethod_R2.mgf	2	3	459.235614	1,374.685013	0.685013	3	1,374.685135	0.685135	Cas9	Cas9	false	Cas9	Cas9	false	SDKNR	SDKNR	864	864	5	5	3	3	866	866	3	BS3	138.06807	8.390797	false	true	false	false	internal > 4	0.00625		0.013605442176870748	0.0	0.0	0.013605442176870748	0.0	161	2	1
Scan: 9696 Run: 20190410_QExHFX1_RSLC1_Beveridge_Clausen_IMP_DSS_JRmethod_R2 P1_R.NSDKLIAR.K P2_R.DKPIR.E 4 2	20190410_QExHFX1_RSLC1_Beveridge_Clausen_IMP_DSS_JRmethod_R2	9696	20190410_QExHFX1_RSLC1_Beveridge_Clausen_IMP_DSS_JRmethod_R2.mgf	908	4	421.245300	1,680.952094	0.952094	4	1,680.952250	0.952250	Cas9	Cas9	false	Cas9	Cas9	false	DKPIR	NSDKLIAR	1303	1119	5	8	2	4	1304	1122	4	BS3	138.06807	8.38558	false	true	false	false	internal > 4	0.00625		0.0	0.0	0.0	0.0	0.0	160	71	1
Scan: 12059 Run: 20190410_QExHFX1_RSLC1_Beveridge_Clausen_IMP_DSS_JRmethod_R2 P1_R.NSDKLIAR.K P2_K.MKNYWR.Q 4 2	20190410_QExHFX1_RSLC1_Beveridge_Clausen_IMP_DSS_JRmethod_R2	12059	20190410_QExHFX1_RSLC1_Beveridge_Clausen_IMP_DSS_JRmethod_R2.mgf	2090	4	492.510306	1,966.012118	0.012118	4	1,966.009447	0.009447	Cas9	Cas9	false	Cas9	Cas9	false	MKNYWR	NSDKLIAR	883	1119	6	8	2	4	884	1122	4	BS3	138.06807	8.368036	false	true	false	false	internal > 4	0.00625
Scan: 14656 Run: 20190410_QExHFX1_RSLC1_Beveridge_Clausen_IMP_DSS_JRmethod_R2 P1_K.SDNVPSEEVVKK.M P2_K.LVDSTDKADLR.L 11 7	20190410_QExHFX1_RSLC1_Beveridge_Clausen_IMP_DSS_JRmethod_R2	14656	20190410_QExHFX1_RSLC1_Beveridge_Clausen_IMP_DSS_JRmethod_R2.mgf	3736	3	900.801962	2,699.384057	0.384057	3	2,699.386500	0.386500	Cas9	Cas9	false	Cas9	Cas9	false	SDNVPSEEVVKK	LVDSTDKADLR	871	146	12	11	11	7	881	152	3	BS3	138.06807	8.36783	false	true	false	false	internal > 4	0.00625
Scan: 16244 Run: 20190410_QExHFX1_RSLC1_Beveridge_Clausen_IMP_DSS_JRmethod_R2 P1_K.VPSKK.F P2_R.QEDFYPFLKDNR.E 4 9	20190410_QExHFX1_RSLC1_Beveridge_Clausen_IMP_DSS_JRmethod_R2	16244	20190410_QExHFX1_RSLC1_Beveridge_Clausen_IMP_DSS_JRmethod_R2.mgf	4751	3	756.395436	2,266.164479	0.164479	3	2,266.163366	0.163366	Cas9	Cas9	false	Cas9	Cas9	false	VPSKK	QEDFYPFLKDNR	31	430	5	12	4	9	34	438	3	BS3	138.06807	8.364244	false	true	false	false	internal > 4	0.00625
Scan: 17469 Run: 20190410_QExHFX1_RSLC1_Beveridge_Clausen_IMP_DSS_JRmethod_R2 P1_R.SDKNR.G P2_K.LPKYSLFELENGR.K 3 3	20190410_QExHFX1_RSLC1_Beveridge_Clausen_IMP_DSS_JRmethod_R2	17469	20190410_QExHFX1_RSLC1_Beveridge_Clausen_IMP_DSS_JRmethod_R2.mgf	5597	4	581.307954	2,321.202710	0.202710	4	2,321.201541	0.201541	Cas9	Cas9	false	Cas9	Cas9	false	SDKNR	LPKYSLFELENGR	864	1202	5	13	3	3	866	1204	4	BS3	138.06807	8.350404	false	true	false	false	internal > 4	0.00625		0.0	0.0	0.0	0.0	0.0	156	78	1
Scan: 6676 Run: 20190410_QExHFX1_RSLC1_Beveridge_Clausen_IMP_DSS_JRmethod_R2 P1_K.SDNVPSEEVVKK.M P2_K.GQKNSR.E 11 3	20190410_QExHFX1_RSLC1_Beveridge_Clausen_IMP_DSS_JRmethod_R2	6676	20190410_QExHFX1_RSLC1_Beveridge_Clausen_IMP_DSS_JRmethod_R2.mgf	100	3	719.709740	2,156.107391	0.107391	3	2,156.107306	0.107306	Cas9	Cas9	false	Cas9	Cas9	false	GQKNSR	SDNVPSEEVVKK	777	871	6	12	3	11	779	881	3	BS3	138.06807	8.34148	false	true	false	false	internal > 4	0.00625
Scan: 2248 Run: 20190410_QExHFX1_RSLC1_Beveridge_Clausen_IMP_DSS_JRmethod_R2 P1_K.GQKNSR.E P2_K.GQKNSR.E 3 3	20190410_QExHFX1_RSLC1_Beveridge_Clausen_IMP_DSS_JRmethod_R2	2248	20190410_QExHFX1_RSLC1_Beveridge_Clausen_IMP_DSS_JRmethod_R2.mgf	0	3	505.937807	1,514.791592	0.791592	3	1,514.791333	0.791333	Cas9	Cas9	false	Cas9	Cas9	false	GQKNSR	GQKNSR	777	777	6	6	3	3	779	779	3	BS3	138.06807	8.324135	false	true	false	false	internal > 4	0.00625		0.013605442176870748	0.0	0.0	0.013605442176870748	0.0	154	1	1
Scan: 14830 Run: 20190410_QExHFX1_RSLC1_Beveridge_Clausen_IMP_DSS_JRmethod_R2 P1_R.KFDNLTK.A P2_K.APLSASMIKR.Y 1 9	20190410_QExHFX1_RSLC1_Beveridge_Clausen_IMP_DSS_JRmethod_R2	14830	20190410_QExHFX1_RSLC1_Beveridge_Clausen_IMP_DSS_JRmethod_R2.mgf	3840	3	698.055258	2,091.143945	0.143945	3	2,091.139792	0.139792	Cas9	Cas9	false	Cas9	Cas9	false	APLSASMIKR	KFDNLTK	319	900	10	7	9	1	327	900	3	BS3	138.06807	8.270537	false	true	false	false	internal > 4	0.00625
Scan: 13181 Run: 20190410_QExHFX1_RSLC1_Beveridge_Clausen_IMP_DSS_JRmethod_R2 P1_R.QQLPEKYK.E P2_R.MTNFDKNLPNEK.V 6 6	20190410_QExHFX1_RSLC1_Beveridge_Clausen_IMP_DSS_JRmethod_R2	13181	20190410_QExHFX1_RSLC1_Beveridge_Clausen_IMP_DSS_JRmethod_R2.mgf	2770	4	660.086426	2,636.316598	0.316598	4	2,636.315585	0.315585	Cas9	Cas9	false	Cas9	Cas9	false	QQLPEKYK	MTNFDKNLPNEK	345	499	8	12	6	6	350	504	4	BS3	138.06807	8.257013	false	true	false	false	internal > 4	0.00625
Scan: 22048 Run: 20190410_QExHFX1_RSLC1_Beveridge_Clausen_IMP_DSS_JRmethod_R2 P1_R.QITKHVAQILDSR.M P2_R.KSEETITPWNFEEVVDK.G 4 1	20190410_QExHFX1_RSLC1_Beveridge_Clausen_IMP_DSS_JRmethod_R2	22048	20190410_QExHFX1_RSLC1_Beveridge_Clausen_IMP_DSS_JRmethod_R2.mgf	8373	4	924.981368	3,695.896366	0.896366	4	3,695.904637	0.904637	Cas9	Cas9	false	Cas9	Cas9	false	QITKHVAQILDSR	KSEETITPWNFEEVVDK	930	472	13	17	4	1	933	472	4	BS3	138.06807	8.241646	false	true	false	false	internal > 4	0.00625		0.0	0.0	0.0	0.0	0.0	151	96	1
Scan: 19643 Run: 20190410_QExHFX1_RSLC1_Beveridge_Clausen_IMP_DSS_JRmethod_R2 P1_K.TEVQTGGFSKESILPK.R P2_K.RDAIKLDSR.K 10 5	20190410_QExHFX1_RSLC1_Beveridge_Clausen_IMP_DSS_JRmethod_R2	19643	20190410_QExHFX1_RSLC1_Beveridge_Clausen_IMP_DSS_JRmethod_R2.mgf	6953	4	733.651832	2,930.578222	0.578222	4	2,930.571282	0.571282	DECOY:Cas9	DECOY:REV_Cas9	true	Cas9	Cas9	false	RDAIKLDSR	TEVQTGGFSKESILPK	246	1102	9	16	5	10	250	1111	4	BS3	138.06807	8.230783	true	false	true	false	internal > 4	0.009345794392523364		0.02040816326530612	1.0	0.0	0.02040816326530612	1.0	150	0	0
Scan: 17156 Run: 20190410_QExHFX1_RSLC1_Beveridge_Clausen_IMP_DSS_JRmethod_R2 P1_R.KFDNLTK.A P2_K.FIKPILEK.M 1 3	20190410_QExHFX1_RSLC1_Beveridge_Clausen_IMP_DSS_JRmethod_R2	17156	20190410_QExHFX1_RSLC1_Beveridge_Clausen_IMP_DSS_JRmethod_R2.mgf	5391	4	498.295561	1,989.153138	0.153138	4	1,989.155032	0.155032	Cas9	Cas9	false	Cas9	Cas9	false	KFDNLTK	FIKPILEK	900	379	7	8	1	3	900	381	4	BS3	138.06807	8.228069	false	true	false	false	internal > 4	0.009345794392523364		0.0	0.0	0.0	0.0	0.0	149	109	1
