# Supplementary material for: A synthetic peptide library for benchmarking crosslinking-mass spectrometry search engines for proteins and protein complexes
Source: Nat Commun. 2020 Feb 6;11:742. doi: 10.1038/s41467-020-14608-2 (PMC7005041; doi:10.1038/s41467-020-14608-2)
Supplement: Supplementary file 3 — Supplementary Data 1 [file 41467_2020_14608_MOESM3_ESM.zip › CSVfiles/R2_5perFDR_uniquePSMlevel_xiFDR1.1.27.csv]

PSMID	run	scan	PeakListFileName	ScanId	exp charge	exp m/z	exp mass	exp fractionalmass	match charge	match mass	match fractionalmass	Protein1	Description1	Decoy1	Protein2	Description2	Decoy2	PepSeq1	PepSeq2	PepPos1	PepPos2	PeptideLength1	PeptideLength2	LinkPos1	LinkPos2	ProteinLinkPos1	ProteinLinkPos2	Charge	Crosslinker	CrosslinkerModMass	Score	isDecoy	isTT	isTD	isDD	fdrGroup	fdr		PeptidePairFDR	Protein1FDR	Protein2FDR	LinkFDR	PPIFDR	peptide pair id	link id	ppi id	info
Scan: 12544 Run: 20190410_QExHFX1_RSLC1_Beveridge_Clausen_IMP_DSS_JRmethod_R2 P1_K.SDNVPSEEVVKK.M P2_K.LVDSTDKADLR.L 11 7	20190410_QExHFX1_RSLC1_Beveridge_Clausen_IMP_DSS_JRmethod_R2	12544	20190410_QExHFX1_RSLC1_Beveridge_Clausen_IMP_DSS_JRmethod_R2.mgf	2366	3	900.802990	2,699.387141	0.387141	3	2,699.386500	0.386500	Cas9	Cas9	false	Cas9	Cas9	false	SDNVPSEEVVKK	LVDSTDKADLR	871	146	12	11	11	7	881	152	3	BS3	138.06807	24.40044	false	true	false	false	internal > 4	0.0		0.0	0.0	0.0	0.0	0.0	255	197	0
Scan: 23662 Run: 20190410_QExHFX1_RSLC1_Beveridge_Clausen_IMP_DSS_JRmethod_R2 P1_R.GGLSELDKAGFIK.R P2_R.GGLSELDKAGFIK.R 8 8	20190410_QExHFX1_RSLC1_Beveridge_Clausen_IMP_DSS_JRmethod_R2	23662	20190410_QExHFX1_RSLC1_Beveridge_Clausen_IMP_DSS_JRmethod_R2.mgf	9289	3	936.179614	2,805.517013	0.517013	3	2,805.516395	0.516395	Cas9	Cas9	false	Cas9	Cas9	false	GGLSELDKAGFIK	GGLSELDKAGFIK	910	910	13	13	8	8	917	917	3	BS3	138.06807	23.553949	false	true	false	false	internal > 4	0.0		0.0	0.0	0.0	0.0	0.0	326	195	0
Scan: 27457 Run: 20190410_QExHFX1_RSLC1_Beveridge_Clausen_IMP_DSS_JRmethod_R2 P1_K.TILDFLKSDGFANR.N P2_K.KIECFDSVEISGVEDR.F 7 1	20190410_QExHFX1_RSLC1_Beveridge_Clausen_IMP_DSS_JRmethod_R2	27457	20190410_QExHFX1_RSLC1_Beveridge_Clausen_IMP_DSS_JRmethod_R2.mgf	10677	4	904.951709	3,615.777730	0.777730	4	3,615.776659	0.776659	Cas9	Cas9	false	Cas9	Cas9	false	TILDFLKSDGFANR	KIECFDSVEISGVEDR	682	575	14	16	7	1	688	575	4	BS3	138.06807	23.522814	false	true	false	false	internal > 4	0.0		0.0	0.0	0.0	0.0	0.0	325	194	0
Scan: 14317 Run: 20190410_QExHFX1_RSLC1_Beveridge_Clausen_IMP_DSS_JRmethod_R2 P1_K.LVDSTDKADLR.L P2_K.LVDSTDKADLR.L 7 7	20190410_QExHFX1_RSLC1_Beveridge_Clausen_IMP_DSS_JRmethod_R2	14317	20190410_QExHFX1_RSLC1_Beveridge_Clausen_IMP_DSS_JRmethod_R2.mgf	3515	3	868.123588	2,601.348935	0.348935	3	2,601.349721	0.349721	Cas9	Cas9	false	Cas9	Cas9	false	LVDSTDKADLR	LVDSTDKADLR	146	146	11	11	7	7	152	152	3	BS3	138.06807	22.798049	false	true	false	false	internal > 4	0.0		0.0	0.0	0.0	0.0	0.0	283	196	0
Scan: 8011 Run: 20190410_QExHFX1_RSLC1_Beveridge_Clausen_IMP_DSS_JRmethod_R2 P1_K.SEQEIGKATAK.Y P2_K.SEQEIGKATAK.Y 7 7	20190410_QExHFX1_RSLC1_Beveridge_Clausen_IMP_DSS_JRmethod_R2	8011	20190410_QExHFX1_RSLC1_Beveridge_Clausen_IMP_DSS_JRmethod_R2.mgf	404	3	820.765805	2,459.275586	0.275586	3	2,459.275495	0.275495	Cas9	Cas9	false	Cas9	Cas9	false	SEQEIGKATAK	SEQEIGKATAK	1029	1029	11	11	7	7	1035	1035	3	BS3	138.06807	21.587762	false	true	false	false	internal > 4	0.0		0.0	0.0	0.0	0.0	0.0	122	192	0
Scan: 20681 Run: 20190410_QExHFX1_RSLC1_Beveridge_Clausen_IMP_DSS_JRmethod_R2 P1_K.YDENDKLIR.E P2_K.DFQFYKVR.E 6 6	20190410_QExHFX1_RSLC1_Beveridge_Clausen_IMP_DSS_JRmethod_R2	20681	20190410_QExHFX1_RSLC1_Beveridge_Clausen_IMP_DSS_JRmethod_R2.mgf	7600	3	802.409576	2,404.206899	0.206899	3	2,404.206294	0.206294	Cas9	Cas9	false	Cas9	Cas9	false	YDENDKLIR	DFQFYKVR	947	973	9	8	6	6	952	978	3	BS3	138.06807	20.418895	false	true	false	false	internal > 4	0.0		0.0	0.0	0.0	0.0	0.0	211	191	0
Scan: 14454 Run: 20190410_QExHFX1_RSLC1_Beveridge_Clausen_IMP_DSS_JRmethod_R2 P1_K.YDENDKLIR.E P2_K.FDNLTKAER.G 6 6	20190410_QExHFX1_RSLC1_Beveridge_Clausen_IMP_DSS_JRmethod_R2	14454	20190410_QExHFX1_RSLC1_Beveridge_Clausen_IMP_DSS_JRmethod_R2.mgf	3602	3	799.408386	2,395.203329	0.203329	3	2,395.201935	0.201935	Cas9	Cas9	false	Cas9	Cas9	false	FDNLTKAER	YDENDKLIR	901	947	9	9	6	6	906	952	3	BS3	138.06807	20.304908	false	true	false	false	internal > 4	0.0		0.0	0.0	0.0	0.0	0.0	217	193	0
Scan: 25562 Run: 20190410_QExHFX1_RSLC1_Beveridge_Clausen_IMP_DSS_JRmethod_R2 P1_K.LVDSTDKADLR.L P2_K.KNLIGALLFDSGETAEATR.L 7 1	20190410_QExHFX1_RSLC1_Beveridge_Clausen_IMP_DSS_JRmethod_R2	25562	20190410_QExHFX1_RSLC1_Beveridge_Clausen_IMP_DSS_JRmethod_R2.mgf	10123	4	844.696313	3,374.756146	0.756146	4	3,374.756910	0.756910	Cas9	Cas9	false	Cas9	Cas9	false	LVDSTDKADLR	KNLIGALLFDSGETAEATR	146	49	11	19	7	1	152	49	4	BS3	138.06807	20.203808	false	true	false	false	internal > 4	0.0		0.0	0.0	0.0	0.0	0.0	207	190	0
Scan: 11093 Run: 20190410_QExHFX1_RSLC1_Beveridge_Clausen_IMP_DSS_JRmethod_R2 P1_K.SDNVPSEEVVKK.M P2_K.SDNVPSEEVVKK.M 11 11	20190410_QExHFX1_RSLC1_Beveridge_Clausen_IMP_DSS_JRmethod_R2	11093	20190410_QExHFX1_RSLC1_Beveridge_Clausen_IMP_DSS_JRmethod_R2.mgf	1582	3	933.482327	2,797.425152	0.425152	3	2,797.423279	0.423279	Cas9	Cas9	false	Cas9	Cas9	false	SDNVPSEEVVKK	SDNVPSEEVVKK	871	871	12	12	11	11	881	881	3	BS3	138.06807	20.162503	false	true	false	false	internal > 4	0.0		0.0	0.0	0.0	0.0	0.0	185	189	0
Scan: 27658 Run: 20190410_QExHFX1_RSLC1_Beveridge_Clausen_IMP_DSS_JRmethod_R2 P1_R.SSFEKNPIDFLEAK.G P2_R.SSFEKNPIDFLEAK.G 5 5	20190410_QExHFX1_RSLC1_Beveridge_Clausen_IMP_DSS_JRmethod_R2	27658	20190410_QExHFX1_RSLC1_Beveridge_Clausen_IMP_DSS_JRmethod_R2.mgf	10694	4	847.431508	3,385.696926	0.696926	4	3,385.696935	0.696935	Cas9	Cas9	false	Cas9	Cas9	false	SSFEKNPIDFLEAK	SSFEKNPIDFLEAK	1176	1176	14	14	5	5	1180	1180	4	BS3	138.06807	19.672091	false	true	false	false	internal > 4	0.0		0.0	0.0	0.0	0.0	0.0	318	179	0
Scan: 19260 Run: 20190410_QExHFX1_RSLC1_Beveridge_Clausen_IMP_DSS_JRmethod_R2 P1_R.QEDFYPFLKDNR.E P2_R.GKSDNVPSEEVVK.K 9 2	20190410_QExHFX1_RSLC1_Beveridge_Clausen_IMP_DSS_JRmethod_R2	19260	20190410_QExHFX1_RSLC1_Beveridge_Clausen_IMP_DSS_JRmethod_R2.mgf	6720	4	774.883823	3,095.506186	0.506186	4	3,095.508742	0.508742	Cas9	Cas9	false	Cas9	Cas9	false	GKSDNVPSEEVVK	QEDFYPFLKDNR	869	430	13	12	2	9	870	438	4	BS3	138.06807	19.536431	false	true	false	false	internal > 4	0.0		0.0	0.0	0.0	0.0	0.0	108	185	0
Scan: 19057 Run: 20190410_QExHFX1_RSLC1_Beveridge_Clausen_IMP_DSS_JRmethod_R2 P1_K.FDNLTKAER.G P2_K.DFQFYKVR.E 6 6	20190410_QExHFX1_RSLC1_Beveridge_Clausen_IMP_DSS_JRmethod_R2	19057	20190410_QExHFX1_RSLC1_Beveridge_Clausen_IMP_DSS_JRmethod_R2.mgf	6583	3	778.402070	2,332.184381	0.184381	3	2,332.185164	0.185164	Cas9	Cas9	false	Cas9	Cas9	false	FDNLTKAER	DFQFYKVR	901	973	9	8	6	6	906	978	3	BS3	138.06807	19.339119	false	true	false	false	internal > 4	0.0		0.0	0.0	0.0	0.0	0.0	110	183	0
Scan: 15912 Run: 20190410_QExHFX1_RSLC1_Beveridge_Clausen_IMP_DSS_JRmethod_R2 P1_R.NSDKLIAR.K P2_K.DDSIDNKVLTR.S 4 7	20190410_QExHFX1_RSLC1_Beveridge_Clausen_IMP_DSS_JRmethod_R2	15912	20190410_QExHFX1_RSLC1_Beveridge_Clausen_IMP_DSS_JRmethod_R2.mgf	4510	3	777.083409	2,328.228398	0.228398	3	2,328.228483	0.228483	Cas9	Cas9	false	Cas9	Cas9	false	NSDKLIAR	DDSIDNKVLTR	1119	853	8	11	4	7	1122	859	3	BS3	138.06807	19.325787	false	true	false	false	internal > 4	0.0		0.0	0.0	0.0	0.0	0.0	221	188	0
Scan: 24111 Run: 20190410_QExHFX1_RSLC1_Beveridge_Clausen_IMP_DSS_JRmethod_R2 P1_K.SDNVPSEEVVKK.M P2_K.KNLIGALLFDSGETAEATR.L 11 1	20190410_QExHFX1_RSLC1_Beveridge_Clausen_IMP_DSS_JRmethod_R2	24111	20190410_QExHFX1_RSLC1_Beveridge_Clausen_IMP_DSS_JRmethod_R2.mgf	9515	4	869.205457	3,472.792722	0.792722	4	3,472.793689	0.793689	Cas9	Cas9	false	Cas9	Cas9	false	SDNVPSEEVVKK	KNLIGALLFDSGETAEATR	871	49	12	19	11	1	881	49	4	BS3	138.06807	19.319968	false	true	false	false	internal > 4	0.0		0.0	0.0	0.0	0.0	0.0	314	177	0
Scan: 25439 Run: 20190410_QExHFX1_RSLC1_Beveridge_Clausen_IMP_DSS_JRmethod_R2 P1_K.MDGTEELLVKLNR.E P2_R.GGLSELDKAGFIK.R 10 8	20190410_QExHFX1_RSLC1_Beveridge_Clausen_IMP_DSS_JRmethod_R2	25439	20190410_QExHFX1_RSLC1_Beveridge_Clausen_IMP_DSS_JRmethod_R2.mgf	10054	4	752.152298	3,004.580086	0.580086	4	3,004.579070	0.579070	Cas9	Cas9	false	Cas9	Cas9	false	GGLSELDKAGFIK	MDGTEELLVKLNR	910	387	13	13	8	10	917	396	4	BS3	138.06807	19.314585	false	true	false	false	internal > 4	0.0		0.0	0.0	0.0	0.0	0.0	313	176	0
Scan: 15640 Run: 20190410_QExHFX1_RSLC1_Beveridge_Clausen_IMP_DSS_JRmethod_R2 P1_R.LEESFLVEEDKK.H P2_R.GKSDNVPSEEVVK.K 11 2	20190410_QExHFX1_RSLC1_Beveridge_Clausen_IMP_DSS_JRmethod_R2	15640	20190410_QExHFX1_RSLC1_Beveridge_Clausen_IMP_DSS_JRmethod_R2.mgf	4325	4	748.382174	2,989.499590	0.499590	4	2,989.501924	0.501924	Cas9	Cas9	false	Cas9	Cas9	false	GKSDNVPSEEVVK	LEESFLVEEDKK	869	105	13	12	2	11	870	115	4	BS3	138.06807	19.175258	false	true	false	false	internal > 4	0.0		0.0	0.0	0.0	0.0	0.0	312	175	0
Scan: 22371 Run: 20190410_QExHFX1_RSLC1_Beveridge_Clausen_IMP_DSS_JRmethod_R2 P1_K.TEVQTGGFSKESILPK.R P2_K.TEVQTGGFSKESILPK.R 10 10	20190410_QExHFX1_RSLC1_Beveridge_Clausen_IMP_DSS_JRmethod_R2	22371	20190410_QExHFX1_RSLC1_Beveridge_Clausen_IMP_DSS_JRmethod_R2.mgf	8554	4	895.477072	3,577.879182	0.879182	4	3,577.876691	0.876691	Cas9	Cas9	false	Cas9	Cas9	false	TEVQTGGFSKESILPK	TEVQTGGFSKESILPK	1102	1102	16	16	10	10	1111	1111	4	BS3	138.06807	18.814446	false	true	false	false	internal > 4	0.0		0.0	0.0	0.0	0.0	0.0	311	173	0
Scan: 16547 Run: 20190410_QExHFX1_RSLC1_Beveridge_Clausen_IMP_DSS_JRmethod_R2 P1_K.MIAKSEQEIGK.A P2_K.DFQFYKVR.E 4 6	20190410_QExHFX1_RSLC1_Beveridge_Clausen_IMP_DSS_JRmethod_R2	16547	20190410_QExHFX1_RSLC1_Beveridge_Clausen_IMP_DSS_JRmethod_R2.mgf	4959	3	830.430542	2,488.269797	0.269797	3	2,488.267180	0.267180	Cas9	Cas9	false	Cas9	Cas9	false	MIAKSEQEIGK	DFQFYKVR	1025	973	11	8	4	6	1028	978	3	BS3	138.06807	17.969686	false	true	false	false	internal > 4	0.0		0.0	0.0	0.0	0.0	0.0	310	165	0
Scan: 19910 Run: 20190410_QExHFX1_RSLC1_Beveridge_Clausen_IMP_DSS_JRmethod_R2 P1_K.DDSIDNKVLTR.S P2_K.DDSIDNKVLTR.S 7 7	20190410_QExHFX1_RSLC1_Beveridge_Clausen_IMP_DSS_JRmethod_R2	19910	20190410_QExHFX1_RSLC1_Beveridge_Clausen_IMP_DSS_JRmethod_R2.mgf	7122	3	896.794025	2,687.360246	0.360246	3	2,687.361347	0.361347	Cas9	Cas9	false	Cas9	Cas9	false	DDSIDNKVLTR	DDSIDNKVLTR	853	853	11	11	7	7	859	859	3	BS3	138.06807	17.958198	false	true	false	false	internal > 4	0.0		0.0	0.0	0.0	0.0	0.0	232	187	0
Scan: 14479 Run: 20190410_QExHFX1_RSLC1_Beveridge_Clausen_IMP_DSS_JRmethod_R2 P1_K.NLPNEKVLPK.H P2_K.NLPNEKVLPK.H 6 6	20190410_QExHFX1_RSLC1_Beveridge_Clausen_IMP_DSS_JRmethod_R2	14479	20190410_QExHFX1_RSLC1_Beveridge_Clausen_IMP_DSS_JRmethod_R2.mgf	3616	3	814.143477	2,439.408602	0.408602	3	2,439.410077	0.410077	Cas9	Cas9	false	Cas9	Cas9	false	NLPNEKVLPK	NLPNEKVLPK	505	505	10	10	6	6	510	510	3	BS3	138.06807	17.740306	false	true	false	false	internal > 4	0.0		0.0	0.0	0.0	0.0	0.0	127	178	0
Scan: 11062 Run: 20190410_QExHFX1_RSLC1_Beveridge_Clausen_IMP_DSS_JRmethod_R2 P1_K.SEQEIGKATAK.Y P2_K.FKVLGNTDR.H 7 2	20190410_QExHFX1_RSLC1_Beveridge_Clausen_IMP_DSS_JRmethod_R2	11062	20190410_QExHFX1_RSLC1_Beveridge_Clausen_IMP_DSS_JRmethod_R2.mgf	1561	3	783.419915	2,347.237916	0.237916	3	2,347.238321	0.238321	Cas9	Cas9	false	Cas9	Cas9	false	SEQEIGKATAK	FKVLGNTDR	1029	36	11	9	7	2	1035	37	3	BS3	138.06807	17.483886	false	true	false	false	internal > 4	0.0		0.0	0.0	0.0	0.0	0.0	228	184	0
Scan: 11154 Run: 20190410_QExHFX1_RSLC1_Beveridge_Clausen_IMP_DSS_JRmethod_R2 P1_R.GKSDNVPSEEVVK.K P2_R.GKSDNVPSEEVVK.K 2 2	20190410_QExHFX1_RSLC1_Beveridge_Clausen_IMP_DSS_JRmethod_R2	11154	20190410_QExHFX1_RSLC1_Beveridge_Clausen_IMP_DSS_JRmethod_R2.mgf	1616	4	728.873749	2,911.465890	0.465890	4	2,911.466207	0.466207	Cas9	Cas9	false	Cas9	Cas9	false	GKSDNVPSEEVVK	GKSDNVPSEEVVK	869	869	13	13	2	2	870	870	4	BS3	138.06807	17.469078	false	true	false	false	internal > 4	0.0		0.0	0.0	0.0	0.0	0.0	70	172	0
Scan: 16187 Run: 20190410_QExHFX1_RSLC1_Beveridge_Clausen_IMP_DSS_JRmethod_R2 P1_K.KLVDSTDK.A P2_K.IEKILTFR.I 1 3	20190410_QExHFX1_RSLC1_Beveridge_Clausen_IMP_DSS_JRmethod_R2	16187	20190410_QExHFX1_RSLC1_Beveridge_Clausen_IMP_DSS_JRmethod_R2.mgf	4710	3	688.065137	2,061.173582	0.173582	3	2,061.172138	0.172138	Cas9	Cas9	false	Cas9	Cas9	false	KLVDSTDK	IEKILTFR	145	444	8	8	1	3	145	446	3	BS3	138.06807	17.358925	false	true	false	false	internal > 4	0.0		0.0	0.0	0.0	0.0	0.0	305	163	0
Scan: 11248 Run: 20190410_QExHFX1_RSLC1_Beveridge_Clausen_IMP_DSS_JRmethod_R2 P1_R.NSDKLIAR.K P2_R.NSDKLIAR.K 4 4	20190410_QExHFX1_RSLC1_Beveridge_Clausen_IMP_DSS_JRmethod_R2	11248	20190410_QExHFX1_RSLC1_Beveridge_Clausen_IMP_DSS_JRmethod_R2.mgf	1682	3	657.372843	1,969.096700	0.096700	3	1,969.095619	0.095619	Cas9	Cas9	false	Cas9	Cas9	false	NSDKLIAR	NSDKLIAR	1119	1119	8	8	4	4	1122	1122	3	BS3	138.06807	17.325807	false	true	false	false	internal > 4	0.0		0.0	0.0	0.0	0.0	0.0	193	29	0
Scan: 17529 Run: 20190410_QExHFX1_RSLC1_Beveridge_Clausen_IMP_DSS_JRmethod_R2 P1_K.YPKLESEFVYGDYK.V P2_K.IIKDK.D 3 3	20190410_QExHFX1_RSLC1_Beveridge_Clausen_IMP_DSS_JRmethod_R2	17529	20190410_QExHFX1_RSLC1_Beveridge_Clausen_IMP_DSS_JRmethod_R2.mgf	5631	3	831.105412	2,490.294407	0.294407	3	2,490.293378	0.293378	Cas9	Cas9	false	Cas9	Cas9	false	IIKDK	YPKLESEFVYGDYK	604	1005	5	14	3	3	606	1007	3	BS3	138.06807	17.076244	false	true	false	false	internal > 4	0.0		0.0	0.0	0.0	0.0	0.0	53	168	0
Scan: 21576 Run: 20190410_QExHFX1_RSLC1_Beveridge_Clausen_IMP_DSS_JRmethod_R2 P1_R.SSFEKNPIDFLEAK.G P2_K.KLVDSTDK.A 5 1	20190410_QExHFX1_RSLC1_Beveridge_Clausen_IMP_DSS_JRmethod_R2	21576	20190410_QExHFX1_RSLC1_Beveridge_Clausen_IMP_DSS_JRmethod_R2.mgf	8096	3	889.797147	2,666.369612	0.369612	3	2,666.369059	0.369059	Cas9	Cas9	false	Cas9	Cas9	false	KLVDSTDK	SSFEKNPIDFLEAK	145	1176	8	14	1	5	145	1180	3	BS3	138.06807	17.00366	false	true	false	false	internal > 4	0.0		0.0	0.0	0.0	0.0	0.0	227	182	0
Scan: 24355 Run: 20190410_QExHFX1_RSLC1_Beveridge_Clausen_IMP_DSS_JRmethod_R2 P1_K.VVDELVKVMGR.H P2_K.LESEFVYGDYKVYDVR.K 7 11	20190410_QExHFX1_RSLC1_Beveridge_Clausen_IMP_DSS_JRmethod_R2	24355	20190410_QExHFX1_RSLC1_Beveridge_Clausen_IMP_DSS_JRmethod_R2.mgf	9623	4	845.682739	3,378.701850	0.701850	4	3,378.705729	0.705729	Cas9	Cas9	false	Cas9	Cas9	false	VVDELVKVMGR	LESEFVYGDYKVYDVR	747	1008	11	16	7	11	753	1018	4	BS3	138.06807	16.949843	false	true	false	false	internal > 4	0.0		0.0	0.0	0.0	0.0	0.0	301	158	0
Scan: 25384 Run: 20190410_QExHFX1_RSLC1_Beveridge_Clausen_IMP_DSS_JRmethod_R2 P1_K.TILDFLKSDGFANR.N P2_K.FDNLTKAER.G 7 6	20190410_QExHFX1_RSLC1_Beveridge_Clausen_IMP_DSS_JRmethod_R2	25384	20190410_QExHFX1_RSLC1_Beveridge_Clausen_IMP_DSS_JRmethod_R2.mgf	10036	3	943.158732	2,826.454367	0.454367	3	2,826.455189	0.455189	Cas9	Cas9	false	Cas9	Cas9	false	FDNLTKAER	TILDFLKSDGFANR	901	682	9	14	6	7	906	688	3	BS3	138.06807	16.388467	false	true	false	false	internal > 4	0.0		0.0	0.0	0.0	0.0	0.0	272	186	0
Scan: 10340 Run: 20190410_QExHFX1_RSLC1_Beveridge_Clausen_IMP_DSS_JRmethod_R2 P1_K.SEQEIGKATAK.Y P2_K.ESILPKR.N 7 6	20190410_QExHFX1_RSLC1_Beveridge_Clausen_IMP_DSS_JRmethod_R2	10340	20190410_QExHFX1_RSLC1_Beveridge_Clausen_IMP_DSS_JRmethod_R2.mgf	1224	3	714.398660	2,140.174151	0.174151	3	2,140.173930	0.173930	Cas9	Cas9	false	Cas9	Cas9	false	SEQEIGKATAK	ESILPKR	1029	1112	11	7	7	6	1035	1117	3	BS3	138.06807	16.266781	false	true	false	false	internal > 4	0.0		0.0	0.0	0.0	0.0	0.0	299	153	0
Scan: 12033 Run: 20190410_QExHFX1_RSLC1_Beveridge_Clausen_IMP_DSS_JRmethod_R2 P1_R.NSDKLIAR.K P2_K.KGILQTVK.V 4 1	20190410_QExHFX1_RSLC1_Beveridge_Clausen_IMP_DSS_JRmethod_R2	12033	20190410_QExHFX1_RSLC1_Beveridge_Clausen_IMP_DSS_JRmethod_R2.mgf	2079	3	647.389825	1,939.147646	0.147646	3	1,939.146593	0.146593	Cas9	Cas9	false	Cas9	Cas9	false	NSDKLIAR	KGILQTVK	1119	739	8	8	4	1	1122	739	3	BS3	138.06807	16.055114	false	true	false	false	internal > 4	0.0		0.0	0.0	0.0	0.0	0.0	248	181	0
Scan: 20982 Run: 20190410_QExHFX1_RSLC1_Beveridge_Clausen_IMP_DSS_JRmethod_R2 P1_R.YDEHHQDLTLLKALVR.Q P2_K.ESILPKR.N 12 6	20190410_QExHFX1_RSLC1_Beveridge_Clausen_IMP_DSS_JRmethod_R2	20982	20190410_QExHFX1_RSLC1_Beveridge_Clausen_IMP_DSS_JRmethod_R2.mgf	7755	4	733.407959	2,929.602730	0.602730	4	2,929.602524	0.602524	Cas9	Cas9	false	Cas9	Cas9	false	ESILPKR	YDEHHQDLTLLKALVR	1112	329	7	16	6	12	1117	340	4	BS3	138.06807	15.924318	false	true	false	false	internal > 4	0.0		0.0	0.0	0.0	0.0	0.0	297	152	0
Scan: 7792 Run: 20190410_QExHFX1_RSLC1_Beveridge_Clausen_IMP_DSS_JRmethod_R2 P1_K.VLSAYNKHR.D P2_K.KLVDSTDK.A 7 1	20190410_QExHFX1_RSLC1_Beveridge_Clausen_IMP_DSS_JRmethod_R2	7792	20190410_QExHFX1_RSLC1_Beveridge_Clausen_IMP_DSS_JRmethod_R2.mgf	323	3	710.723413	2,129.148410	0.148410	3	2,129.148049	0.148049	Cas9	Cas9	false	Cas9	Cas9	false	VLSAYNKHR	KLVDSTDK	1294	145	9	8	7	1	1300	145	3	BS3	138.06807	15.866116	false	true	false	false	internal > 4	0.0		0.0	0.0	0.0	0.0	0.0	296	150	0
Scan: 15374 Run: 20190410_QExHFX1_RSLC1_Beveridge_Clausen_IMP_DSS_JRmethod_R2 P1_R.KPAFLSGEQK.K P2_R.KPAFLSGEQK.K 1 1	20190410_QExHFX1_RSLC1_Beveridge_Clausen_IMP_DSS_JRmethod_R2	15374	20190410_QExHFX1_RSLC1_Beveridge_Clausen_IMP_DSS_JRmethod_R2.mgf	4156	4	587.322755	2,345.261914	0.261914	4	2,345.263081	0.263081	Cas9	Cas9	false	Cas9	Cas9	false	KPAFLSGEQK	KPAFLSGEQK	540	540	10	10	1	1	540	540	4	BS3	138.06807	15.859358	false	true	false	false	internal > 4	0.0		0.0	0.0	0.0	0.0	0.0	295	149	0
Scan: 16502 Run: 20190410_QExHFX1_RSLC1_Beveridge_Clausen_IMP_DSS_JRmethod_R2 P1_K.SKLVSDFR.K P2_K.SKLVSDFR.K 2 2	20190410_QExHFX1_RSLC1_Beveridge_Clausen_IMP_DSS_JRmethod_R2	16502	20190410_QExHFX1_RSLC1_Beveridge_Clausen_IMP_DSS_JRmethod_R2.mgf	4933	3	680.709794	2,039.107553	0.107553	3	2,039.105121	0.105121	Cas9	Cas9	false	Cas9	Cas9	false	SKLVSDFR	SKLVSDFR	964	964	8	8	2	2	965	965	3	BS3	138.06807	15.846317	false	true	false	false	internal > 4	0.0		0.0	0.0	0.0	0.0	0.0	151	167	0
Scan: 11864 Run: 20190410_QExHFX1_RSLC1_Beveridge_Clausen_IMP_DSS_JRmethod_R2 P1_R.GKSDNVPSEEVVK.K P2_K.EDYFKK.I 2 5	20190410_QExHFX1_RSLC1_Beveridge_Clausen_IMP_DSS_JRmethod_R2	11864	20190410_QExHFX1_RSLC1_Beveridge_Clausen_IMP_DSS_JRmethod_R2.mgf	1997	3	785.396893	2,353.168850	0.168850	3	2,353.168904	0.168904	Cas9	Cas9	false	Cas9	Cas9	false	GKSDNVPSEEVVK	EDYFKK	869	570	13	6	2	5	870	574	3	BS3	138.06807	15.627265	false	true	false	false	internal > 4	0.0		0.0	0.0	0.0	0.0	0.0	104	162	0
Scan: 12522 Run: 20190410_QExHFX1_RSLC1_Beveridge_Clausen_IMP_DSS_JRmethod_R2 P1_K.FDNLTKAER.G P2_K.FDNLTKAER.G 6 6	20190410_QExHFX1_RSLC1_Beveridge_Clausen_IMP_DSS_JRmethod_R2	12522	20190410_QExHFX1_RSLC1_Beveridge_Clausen_IMP_DSS_JRmethod_R2.mgf	2356	3	775.402832	2,323.186667	0.186667	3	2,323.180805	0.180805	Cas9	Cas9	false	Cas9	Cas9	false	FDNLTKAER	FDNLTKAER	901	901	9	9	6	6	906	906	3	BS3	138.06807	15.439747	false	true	false	false	internal > 4	0.0		0.0	0.0	0.0	0.0	0.0	198	169	0
Scan: 7988 Run: 20190410_QExHFX1_RSLC1_Beveridge_Clausen_IMP_DSS_JRmethod_R2 P1_K.VPSKK.F P2_R.GKSDNVPSEEVVK.K 4 2	20190410_QExHFX1_RSLC1_Beveridge_Clausen_IMP_DSS_JRmethod_R2	7988	20190410_QExHFX1_RSLC1_Beveridge_Clausen_IMP_DSS_JRmethod_R2.mgf	398	3	695.047718	2,082.121325	0.121325	3	2,082.120831	0.120831	Cas9	Cas9	false	Cas9	Cas9	false	VPSKK	GKSDNVPSEEVVK	31	869	5	13	4	2	34	870	3	BS3	138.06807	14.91469	false	true	false	false	internal > 4	0.0		0.0	0.0	0.0	0.0	0.0	291	137	0
Scan: 14121 Run: 20190410_QExHFX1_RSLC1_Beveridge_Clausen_IMP_DSS_JRmethod_R2 P1_K.FKVLGNTDR.H P2_K.ESILPKR.N 2 6	20190410_QExHFX1_RSLC1_Beveridge_Clausen_IMP_DSS_JRmethod_R2	14121	20190410_QExHFX1_RSLC1_Beveridge_Clausen_IMP_DSS_JRmethod_R2.mgf	3373	3	677.052734	2,028.136373	0.136373	3	2,028.136756	0.136756	Cas9	Cas9	false	Cas9	Cas9	false	ESILPKR	FKVLGNTDR	1112	36	7	9	6	2	1117	37	3	BS3	138.06807	14.880968	false	true	false	false	internal > 4	0.0		0.0	0.0	0.0	0.0	0.0	290	135	0
Scan: 18928 Run: 20190410_QExHFX1_RSLC1_Beveridge_Clausen_IMP_DSS_JRmethod_R2 P1_K.VLSAYNKHR.D P2_R.SSFEKNPIDFLEAK.G 7 5	20190410_QExHFX1_RSLC1_Beveridge_Clausen_IMP_DSS_JRmethod_R2	18928	20190410_QExHFX1_RSLC1_Beveridge_Clausen_IMP_DSS_JRmethod_R2.mgf	6507	4	713.126543	2,848.477066	0.477066	4	2,848.475925	0.475925	Cas9	Cas9	false	Cas9	Cas9	false	VLSAYNKHR	SSFEKNPIDFLEAK	1294	1176	9	14	7	5	1300	1180	4	BS3	138.06807	14.725486	false	true	false	false	internal > 4	0.0		0.0	0.0	0.0	0.0	0.0	289	132	0
Scan: 14977 Run: 20190410_QExHFX1_RSLC1_Beveridge_Clausen_IMP_DSS_JRmethod_R2 P1_K.FKVLGNTDR.H P2_K.FKVLGNTDR.H 2 2	20190410_QExHFX1_RSLC1_Beveridge_Clausen_IMP_DSS_JRmethod_R2	14977	20190410_QExHFX1_RSLC1_Beveridge_Clausen_IMP_DSS_JRmethod_R2.mgf	3931	3	746.075028	2,235.203255	0.203255	3	2,235.201147	0.201147	Cas9	Cas9	false	Cas9	Cas9	false	FKVLGNTDR	FKVLGNTDR	36	36	9	9	2	2	37	37	3	BS3	138.06807	14.616774	false	true	false	false	internal > 4	0.0		0.0	0.0	0.0	0.0	0.0	203	164	0
Scan: 21878 Run: 20190410_QExHFX1_RSLC1_Beveridge_Clausen_IMP_DSS_JRmethod_R2 P1_R.QLLNAKLITQR.K P2_R.GGLSELDKAGFIK.R 6 8	20190410_QExHFX1_RSLC1_Beveridge_Clausen_IMP_DSS_JRmethod_R2	21878	20190410_QExHFX1_RSLC1_Beveridge_Clausen_IMP_DSS_JRmethod_R2.mgf	8274	4	693.151873	2,768.578386	0.578386	4	2,768.579998	0.579998	Cas9	Cas9	false	Cas9	Cas9	false	GGLSELDKAGFIK	QLLNAKLITQR	910	889	13	11	8	6	917	894	4	BS3	138.06807	14.598428	false	true	false	false	internal > 4	0.0		0.0	0.0	0.0	0.0	0.0	287	131	0
Scan: 13189 Run: 20190410_QExHFX1_RSLC1_Beveridge_Clausen_IMP_DSS_JRmethod_R2 P1_K.SEQEIGKATAK.Y P2_R.LKTYAHLFDDK.V 7 2	20190410_QExHFX1_RSLC1_Beveridge_Clausen_IMP_DSS_JRmethod_R2	13189	20190410_QExHFX1_RSLC1_Beveridge_Clausen_IMP_DSS_JRmethod_R2.mgf	2775	4	663.099792	2,648.370062	0.370062	4	2,648.369730	0.369730	Cas9	Cas9	false	Cas9	Cas9	false	SEQEIGKATAK	LKTYAHLFDDK	1029	640	11	11	7	2	1035	641	4	BS3	138.06807	14.488236	false	true	false	false	internal > 4	0.0		0.0	0.0	0.0	0.0	0.0	65	148	0
Scan: 25877 Run: 20190410_QExHFX1_RSLC1_Beveridge_Clausen_IMP_DSS_JRmethod_R2 P1_R.QEDFYPFLKDNR.E P2_R.QEDFYPFLKDNR.E 9 9	20190410_QExHFX1_RSLC1_Beveridge_Clausen_IMP_DSS_JRmethod_R2	25877	20190410_QExHFX1_RSLC1_Beveridge_Clausen_IMP_DSS_JRmethod_R2.mgf	10246	4	820.894741	3,279.549858	0.549858	4	3,279.551277	0.551277	Cas9	Cas9	false	Cas9	Cas9	false	QEDFYPFLKDNR	QEDFYPFLKDNR	430	430	12	12	9	9	438	438	4	BS3	138.06807	14.433226	false	true	false	false	internal > 4	0.0		0.0	0.0	0.0	0.0	0.0	285	129	0
Scan: 11942 Run: 20190410_QExHFX1_RSLC1_Beveridge_Clausen_IMP_DSS_JRmethod_R2 P1_R.NSDKLIAR.K P2_K.MKNYWR.Q 4 2	20190410_QExHFX1_RSLC1_Beveridge_Clausen_IMP_DSS_JRmethod_R2	11942	20190410_QExHFX1_RSLC1_Beveridge_Clausen_IMP_DSS_JRmethod_R2.mgf	2036	3	656.344161	1,966.010654	0.010654	3	1,966.009447	0.009447	Cas9	Cas9	false	Cas9	Cas9	false	MKNYWR	NSDKLIAR	883	1119	6	8	2	4	884	1122	3	BS3	138.06807	14.423506	false	true	false	false	internal > 4	0.0		0.0	0.0	0.0	0.0	0.0	149	157	0
Scan: 14499 Run: 20190410_QExHFX1_RSLC1_Beveridge_Clausen_IMP_DSS_JRmethod_R2 P1_K.LVDSTDKADLR.L P2_K.LVDSTDKADLR.L 7 7	20190410_QExHFX1_RSLC1_Beveridge_Clausen_IMP_DSS_JRmethod_R2	14499	20190410_QExHFX1_RSLC1_Beveridge_Clausen_IMP_DSS_JRmethod_R2.mgf	3628	4	651.343403	2,601.344506	0.344506	4	2,601.349721	0.349721	Cas9	Cas9	false	Cas9	Cas9	false	LVDSTDKADLR	LVDSTDKADLR	146	146	11	11	7	7	152	152	4	BS3	138.06807	14.385155	false	true	false	false	internal > 4	0.0		0.0	0.0	0.0	0.0	0.0	283	196	0
Scan: 17352 Run: 20190410_QExHFX1_RSLC1_Beveridge_Clausen_IMP_DSS_JRmethod_R2 P1_R.KFDNLTK.A P2_K.FIKPILEK.M 1 3	20190410_QExHFX1_RSLC1_Beveridge_Clausen_IMP_DSS_JRmethod_R2	17352	20190410_QExHFX1_RSLC1_Beveridge_Clausen_IMP_DSS_JRmethod_R2.mgf	5526	3	664.059251	1,989.155924	0.155924	3	1,989.155032	0.155032	Cas9	Cas9	false	Cas9	Cas9	false	KFDNLTK	FIKPILEK	900	379	7	8	1	3	900	381	3	BS3	138.06807	14.259528	false	true	false	false	internal > 4	0.0		0.0	0.0	0.0	0.0	0.0	133	156	0
Scan: 7911 Run: 20190410_QExHFX1_RSLC1_Beveridge_Clausen_IMP_DSS_JRmethod_R2 P1_K.LVDSTDKADLR.L P2_K.GQKNSR.E 7 3	20190410_QExHFX1_RSLC1_Beveridge_Clausen_IMP_DSS_JRmethod_R2	7911	20190410_QExHFX1_RSLC1_Beveridge_Clausen_IMP_DSS_JRmethod_R2.mgf	382	3	687.031120	2,058.071531	0.071531	3	2,058.070527	0.070527	Cas9	Cas9	false	Cas9	Cas9	false	GQKNSR	LVDSTDKADLR	777	146	6	11	3	7	779	152	3	BS3	138.06807	14.084546	false	true	false	false	internal > 4	0.0		0.0	0.0	0.0	0.0	0.0	189	160	0
Scan: 15371 Run: 20190410_QExHFX1_RSLC1_Beveridge_Clausen_IMP_DSS_JRmethod_R2 P1_K.SKLVSDFR.K P2_R.MTNFDKNLPNEK.V 2 6	20190410_QExHFX1_RSLC1_Beveridge_Clausen_IMP_DSS_JRmethod_R2	15371	20190410_QExHFX1_RSLC1_Beveridge_Clausen_IMP_DSS_JRmethod_R2.mgf	4154	3	852.431696	2,554.273259	0.273259	3	2,554.273718	0.273718	Cas9	Cas9	false	Cas9	Cas9	false	SKLVSDFR	MTNFDKNLPNEK	964	499	8	12	2	6	965	504	3	BS3	138.06807	14.07212	false	true	false	false	internal > 4	0.0		0.0	0.0	0.0	0.0	0.0	241	171	0
Scan: 21507 Run: 20190410_QExHFX1_RSLC1_Beveridge_Clausen_IMP_DSS_JRmethod_R2 P1_K.TEVQTGGFSKESILPK.R P2_K.FIKPILEK.M 10 3	20190410_QExHFX1_RSLC1_Beveridge_Clausen_IMP_DSS_JRmethod_R2	21507	20190410_QExHFX1_RSLC1_Beveridge_Clausen_IMP_DSS_JRmethod_R2.mgf	8063	4	712.154350	2,844.588294	0.588294	4	2,844.588830	0.588830	Cas9	Cas9	false	Cas9	Cas9	false	TEVQTGGFSKESILPK	FIKPILEK	1102	379	16	8	10	3	1111	381	4	BS3	138.06807	14.044319	false	true	false	false	internal > 4	0.0		0.0	0.0	0.0	0.0	0.0	200	161	0
Scan: 26625 Run: 20190410_QExHFX1_RSLC1_Beveridge_Clausen_IMP_DSS_JRmethod_R2 P1_K.YDENDKLIR.E P2_K.TILDFLKSDGFANR.N 6 7	20190410_QExHFX1_RSLC1_Beveridge_Clausen_IMP_DSS_JRmethod_R2	26625	20190410_QExHFX1_RSLC1_Beveridge_Clausen_IMP_DSS_JRmethod_R2.mgf	10423	4	725.626203	2,898.475706	0.475706	4	2,898.476319	0.476319	Cas9	Cas9	false	Cas9	Cas9	false	YDENDKLIR	TILDFLKSDGFANR	947	682	9	14	6	7	952	688	4	BS3	138.06807	13.919599	false	true	false	false	internal > 4	0.0		0.0	0.0	0.0	0.0	0.0	278	126	0
Scan: 12647 Run: 20190410_QExHFX1_RSLC1_Beveridge_Clausen_IMP_DSS_JRmethod_R2 P1_K.LVDSTDKADLR.L P2_K.AGFIKR.Q 7 5	20190410_QExHFX1_RSLC1_Beveridge_Clausen_IMP_DSS_JRmethod_R2	12647	20190410_QExHFX1_RSLC1_Beveridge_Clausen_IMP_DSS_JRmethod_R2.mgf	2428	3	687.716189	2,060.126738	0.126738	3	2,060.126586	0.126586	Cas9	Cas9	false	Cas9	Cas9	false	LVDSTDKADLR	AGFIKR	146	918	11	6	7	5	152	922	3	BS3	138.06807	13.857628	false	true	false	false	internal > 4	0.0		0.0	0.0	0.0	0.0	0.0	144	154	0
Scan: 23438 Run: 20190410_QExHFX1_RSLC1_Beveridge_Clausen_IMP_DSS_JRmethod_R2 P1_K.LPKYSLFELENGR.K P2_K.FIKPILEK.M 3 3	20190410_QExHFX1_RSLC1_Beveridge_Clausen_IMP_DSS_JRmethod_R2	23438	20190410_QExHFX1_RSLC1_Beveridge_Clausen_IMP_DSS_JRmethod_R2.mgf	9157	4	673.384644	2,689.509470	0.509470	4	2,689.509458	0.509458	Cas9	Cas9	false	Cas9	Cas9	false	FIKPILEK	LPKYSLFELENGR	379	1202	8	13	3	3	381	1204	4	BS3	138.06807	13.840016	false	true	false	false	internal > 4	0.0		0.0	0.0	0.0	0.0	0.0	276	124	0
Scan: 10497 Run: 20190410_QExHFX1_RSLC1_Beveridge_Clausen_IMP_DSS_JRmethod_R2 P1_K.VKYVTEGMR.K P2_R.GKSDNVPSEEVVK.K 2 2	20190410_QExHFX1_RSLC1_Beveridge_Clausen_IMP_DSS_JRmethod_R2	10497	20190410_QExHFX1_RSLC1_Beveridge_Clausen_IMP_DSS_JRmethod_R2.mgf	1294	4	656.587435	2,622.320634	0.320634	4	2,622.321064	0.321064	Cas9	Cas9	false	Cas9	Cas9	false	GKSDNVPSEEVVK	VKYVTEGMR	869	531	13	9	2	2	870	532	4	BS3	138.06807	13.739209	false	true	false	false	internal > 4	0.0		0.0	0.0	0.0	0.0	0.0	275	123	0
Scan: 15866 Run: 20190410_QExHFX1_RSLC1_Beveridge_Clausen_IMP_DSS_JRmethod_R2 P1_R.GGLSELDKAGFIK.R P2_R.EKIEK.I 8 2	20190410_QExHFX1_RSLC1_Beveridge_Clausen_IMP_DSS_JRmethod_R2	15866	20190410_QExHFX1_RSLC1_Beveridge_Clausen_IMP_DSS_JRmethod_R2.mgf	4479	3	706.728348	2,117.163215	0.163215	3	2,117.161969	0.161969	Cas9	Cas9	false	Cas9	Cas9	false	EKIEK	GGLSELDKAGFIK	442	910	5	13	2	8	443	917	3	BS3	138.06807	13.736019	false	true	false	false	internal > 4	0.0		0.0	0.0	0.0	0.0	0.0	128	151	0
Scan: 19101 Run: 20190410_QExHFX1_RSLC1_Beveridge_Clausen_IMP_DSS_JRmethod_R2 P1_K.TEVQTGGFSKESILPK.R P2_R.KFDNLTK.A 10 1	20190410_QExHFX1_RSLC1_Beveridge_Clausen_IMP_DSS_JRmethod_R2	19101	20190410_QExHFX1_RSLC1_Beveridge_Clausen_IMP_DSS_JRmethod_R2.mgf	6612	4	681.618234	2,722.443830	0.443830	4	2,722.442893	0.442893	Cas9	Cas9	false	Cas9	Cas9	false	KFDNLTK	TEVQTGGFSKESILPK	900	1102	7	16	1	10	900	1111	4	BS3	138.06807	13.62999	false	true	false	false	internal > 4	0.0		0.0	0.0	0.0	0.0	0.0	265	174	0
Scan: 25387 Run: 20190410_QExHFX1_RSLC1_Beveridge_Clausen_IMP_DSS_JRmethod_R2 P1_K.TILDFLKSDGFANR.N P2_K.FDNLTKAER.G 7 6	20190410_QExHFX1_RSLC1_Beveridge_Clausen_IMP_DSS_JRmethod_R2	25387	20190410_QExHFX1_RSLC1_Beveridge_Clausen_IMP_DSS_JRmethod_R2.mgf	10037	4	707.621102	2,826.455302	0.455302	4	2,826.455189	0.455189	Cas9	Cas9	false	Cas9	Cas9	false	FDNLTKAER	TILDFLKSDGFANR	901	682	9	14	6	7	906	688	4	BS3	138.06807	13.568119	false	true	false	false	internal > 4	0.0		0.0	0.0	0.0	0.0	0.0	272	186	0
Scan: 25515 Run: 20190410_QExHFX1_RSLC1_Beveridge_Clausen_IMP_DSS_JRmethod_R2 P1_R.SSFEKNPIDFLEAK.G P2_K.IEKILTFR.I 5 3	20190410_QExHFX1_RSLC1_Beveridge_Clausen_IMP_DSS_JRmethod_R2	25515	20190410_QExHFX1_RSLC1_Beveridge_Clausen_IMP_DSS_JRmethod_R2.mgf	10094	4	696.131836	2,780.498238	0.498238	4	2,780.500014	0.500014	Cas9	Cas9	false	Cas9	Cas9	false	SSFEKNPIDFLEAK	IEKILTFR	1176	444	14	8	5	3	1180	446	4	BS3	138.06807	13.329536	false	true	false	false	internal > 4	0.0		0.0	0.0	0.0	0.0	0.0	271	117	0
Scan: 14433 Run: 20190410_QExHFX1_RSLC1_Beveridge_Clausen_IMP_DSS_JRmethod_R2 P1_K.KGILQTVK.V P2_K.KDLIIK.L 1 1	20190410_QExHFX1_RSLC1_Beveridge_Clausen_IMP_DSS_JRmethod_R2	14433	20190410_QExHFX1_RSLC1_Beveridge_Clausen_IMP_DSS_JRmethod_R2.mgf	3590	3	585.045959	1,752.116048	0.116048	3	1,752.112440	0.112440	Cas9	Cas9	false	Cas9	Cas9	false	KGILQTVK	KDLIIK	739	1196	8	6	1	1	739	1196	3	BS3	138.06807	13.323964	false	true	false	false	internal > 4	0.0		0.0	0.0	0.0	0.0	0.0	77	138	0
Scan: 19764 Run: 20190410_QExHFX1_RSLC1_Beveridge_Clausen_IMP_DSS_JRmethod_R2 P1_K.ESILPKR.N P2_K.DLIIKLPK.Y 6 5	20190410_QExHFX1_RSLC1_Beveridge_Clausen_IMP_DSS_JRmethod_R2	19764	20190410_QExHFX1_RSLC1_Beveridge_Clausen_IMP_DSS_JRmethod_R2.mgf	7034	3	640.403198	1,918.187765	0.187765	3	1,918.186667	0.186667	Cas9	Cas9	false	Cas9	Cas9	false	ESILPKR	DLIIKLPK	1112	1197	7	8	6	5	1117	1201	3	BS3	138.06807	13.299594	false	true	false	false	internal > 4	0.0		0.0	0.0	0.0	0.0	0.0	269	116	0
Scan: 16230 Run: 20190410_QExHFX1_RSLC1_Beveridge_Clausen_IMP_DSS_JRmethod_R2 P1_K.YDENDKLIR.E P2_K.YDENDKLIR.E 6 6	20190410_QExHFX1_RSLC1_Beveridge_Clausen_IMP_DSS_JRmethod_R2	16230	20190410_QExHFX1_RSLC1_Beveridge_Clausen_IMP_DSS_JRmethod_R2.mgf	4740	4	617.813745	2,467.225874	0.225874	4	2,467.223065	0.223065	Cas9	Cas9	false	Cas9	Cas9	false	YDENDKLIR	YDENDKLIR	947	947	9	9	6	6	952	952	4	BS3	138.06807	13.282732	false	true	false	false	internal > 4	0.0		0.0	0.0	0.0	0.0	0.0	268	115	0
Scan: 10846 Run: 20190410_QExHFX1_RSLC1_Beveridge_Clausen_IMP_DSS_JRmethod_R2 P1_K.MIAKSEQEIGK.A P2_K.FDNLTKAER.G 4 6	20190410_QExHFX1_RSLC1_Beveridge_Clausen_IMP_DSS_JRmethod_R2	10846	20190410_QExHFX1_RSLC1_Beveridge_Clausen_IMP_DSS_JRmethod_R2.mgf	1433	3	827.427795	2,479.261556	0.261556	3	2,479.262821	0.262821	Cas9	Cas9	false	Cas9	Cas9	false	MIAKSEQEIGK	FDNLTKAER	1025	901	11	9	4	6	1028	906	3	BS3	138.06807	13.166693	false	true	false	false	internal > 4	0.0		0.0	0.0	0.0	0.0	0.0	260	170	0
Scan: 18616 Run: 20190410_QExHFX1_RSLC1_Beveridge_Clausen_IMP_DSS_JRmethod_R2 P1_K.KIECFDSVEISGVEDR.F P2_K.FDNLTKAER.G 1 6	20190410_QExHFX1_RSLC1_Beveridge_Clausen_IMP_DSS_JRmethod_R2	18616	20190410_QExHFX1_RSLC1_Beveridge_Clausen_IMP_DSS_JRmethod_R2.mgf	6309	4	779.133057	3,112.503122	0.503122	4	3,112.502275	0.502275	Cas9	Cas9	false	Cas9	Cas9	false	FDNLTKAER	KIECFDSVEISGVEDR	901	575	9	16	6	1	906	575	4	BS3	138.06807	13.145938	false	true	false	false	internal > 4	0.0		0.0	0.0	0.0	0.0	0.0	266	114	0
Scan: 19128 Run: 20190410_QExHFX1_RSLC1_Beveridge_Clausen_IMP_DSS_JRmethod_R2 P1_K.TEVQTGGFSKESILPK.R P2_R.KFDNLTK.A 10 1	20190410_QExHFX1_RSLC1_Beveridge_Clausen_IMP_DSS_JRmethod_R2	19128	20190410_QExHFX1_RSLC1_Beveridge_Clausen_IMP_DSS_JRmethod_R2.mgf	6631	3	908.488147	2,722.442612	0.442612	3	2,722.442893	0.442893	Cas9	Cas9	false	Cas9	Cas9	false	KFDNLTK	TEVQTGGFSKESILPK	900	1102	7	16	1	10	900	1111	3	BS3	138.06807	13.138867	false	true	false	false	internal > 4	0.0		0.0	0.0	0.0	0.0	0.0	265	174	0
Scan: 18465 Run: 20190410_QExHFX1_RSLC1_Beveridge_Clausen_IMP_DSS_JRmethod_R2 P1_R.YDEHHQDLTLLKALVR.Q P2_K.SEQEIGKATAK.Y 12 7	20190410_QExHFX1_RSLC1_Beveridge_Clausen_IMP_DSS_JRmethod_R2	18465	20190410_QExHFX1_RSLC1_Beveridge_Clausen_IMP_DSS_JRmethod_R2.mgf	6219	4	813.182678	3,248.701606	0.701606	4	3,248.704089	0.704089	Cas9	Cas9	false	Cas9	Cas9	false	SEQEIGKATAK	YDEHHQDLTLLKALVR	1029	329	11	16	7	12	1035	340	4	BS3	138.06807	13.016261	false	true	false	false	internal > 4	0.0		0.0	0.0	0.0	0.0	0.0	216	159	0
Scan: 19767 Run: 20190410_QExHFX1_RSLC1_Beveridge_Clausen_IMP_DSS_JRmethod_R2 P1_K.VVDELVKVMGR.H P2_R.KPAFLSGEQK.K 7 1	20190410_QExHFX1_RSLC1_Beveridge_Clausen_IMP_DSS_JRmethod_R2	19767	20190410_QExHFX1_RSLC1_Beveridge_Clausen_IMP_DSS_JRmethod_R2.mgf	7035	3	834.792551	2,501.355824	0.355824	3	2,501.356329	0.356329	Cas9	Cas9	false	Cas9	Cas9	false	KPAFLSGEQK	VVDELVKVMGR	540	747	10	11	1	7	540	753	3	BS3	138.06807	13.002657	false	true	false	false	internal > 4	0.0		0.0	0.0	0.0	0.0	0.0	250	166	0
Scan: 23923 Run: 20190410_QExHFX1_RSLC1_Beveridge_Clausen_IMP_DSS_JRmethod_R2 P1_K.DFQFYKVR.E P2_K.DFQFYKVR.E 6 6	20190410_QExHFX1_RSLC1_Beveridge_Clausen_IMP_DSS_JRmethod_R2	23923	20190410_QExHFX1_RSLC1_Beveridge_Clausen_IMP_DSS_JRmethod_R2.mgf	9416	3	781.403110	2,341.187501	0.187501	3	2,341.189523	0.189523	Cas9	Cas9	false	Cas9	Cas9	false	DFQFYKVR	DFQFYKVR	973	973	8	8	6	6	978	978	3	BS3	138.06807	12.913998	false	true	false	false	internal > 4	0.0		0.0	0.0	0.0	0.0	0.0	147	145	0
Scan: 17024 Run: 20190410_QExHFX1_RSLC1_Beveridge_Clausen_IMP_DSS_JRmethod_R2 P1_K.YPKLESEFVYGDYK.V P2_K.LKSVK.E 3 2	20190410_QExHFX1_RSLC1_Beveridge_Clausen_IMP_DSS_JRmethod_R2	17024	20190410_QExHFX1_RSLC1_Beveridge_Clausen_IMP_DSS_JRmethod_R2.mgf	5305	3	817.101543	2,448.282800	0.282800	3	2,448.282813	0.282813	Cas9	Cas9	false	Cas9	Cas9	false	LKSVK	YPKLESEFVYGDYK	1161	1005	5	14	2	3	1162	1007	3	BS3	138.06807	12.872632	false	true	false	false	internal > 4	0.0		0.0	0.0	0.0	0.0	0.0	100	133	0
Scan: 10834 Run: 20190410_QExHFX1_RSLC1_Beveridge_Clausen_IMP_DSS_JRmethod_R2 P1_K.MIAKSEQEIGK.A P2_K.FDNLTKAER.G 4 6	20190410_QExHFX1_RSLC1_Beveridge_Clausen_IMP_DSS_JRmethod_R2	10834	20190410_QExHFX1_RSLC1_Beveridge_Clausen_IMP_DSS_JRmethod_R2.mgf	1427	4	620.823303	2,479.264106	0.264106	4	2,479.262821	0.262821	Cas9	Cas9	false	Cas9	Cas9	false	MIAKSEQEIGK	FDNLTKAER	1025	901	11	9	4	6	1028	906	4	BS3	138.06807	12.848451	false	true	false	false	internal > 4	0.0		0.0	0.0	0.0	0.0	0.0	260	170	0
Scan: 16238 Run: 20190410_QExHFX1_RSLC1_Beveridge_Clausen_IMP_DSS_JRmethod_R2 P1_K.SEQEIGKATAK.Y P2_K.DLIIKLPK.Y 7 5	20190410_QExHFX1_RSLC1_Beveridge_Clausen_IMP_DSS_JRmethod_R2	16238	20190410_QExHFX1_RSLC1_Beveridge_Clausen_IMP_DSS_JRmethod_R2.mgf	4747	3	746.769409	2,237.286398	0.286398	3	2,237.288232	0.288232	Cas9	Cas9	false	Cas9	Cas9	false	SEQEIGKATAK	DLIIKLPK	1029	1197	11	8	7	5	1035	1201	3	BS3	138.06807	12.842888	false	true	false	false	internal > 4	0.0		0.0	0.0	0.0	0.0	0.0	177	147	0
Scan: 6553 Run: 20190410_QExHFX1_RSLC1_Beveridge_Clausen_IMP_DSS_JRmethod_R2 P1_K.LKGSPEDNEQK.Q P2_K.IIKDK.D 2 3	20190410_QExHFX1_RSLC1_Beveridge_Clausen_IMP_DSS_JRmethod_R2	6553	20190410_QExHFX1_RSLC1_Beveridge_Clausen_IMP_DSS_JRmethod_R2.mgf	87	3	666.696984	1,997.069123	0.069123	3	1,997.068068	0.068068	Cas9	Cas9	false	Cas9	Cas9	false	IIKDK	LKGSPEDNEQK	604	1249	5	11	3	2	606	1250	3	BS3	138.06807	12.834406	false	true	false	false	internal > 4	0.0		0.0	0.0	0.0	0.0	0.0	258	109	0
Scan: 20819 Run: 20190410_QExHFX1_RSLC1_Beveridge_Clausen_IMP_DSS_JRmethod_R2 P1_K.SNFDLAEDAKLQLSK.D P2_K.KLVDSTDK.A 10 1	20190410_QExHFX1_RSLC1_Beveridge_Clausen_IMP_DSS_JRmethod_R2	20819	20190410_QExHFX1_RSLC1_Beveridge_Clausen_IMP_DSS_JRmethod_R2.mgf	7679	4	681.110657	2,720.413522	0.413522	4	2,720.411987	0.411987	Cas9	Cas9	false	Cas9	Cas9	false	KLVDSTDK	SNFDLAEDAKLQLSK	145	258	8	15	1	10	145	267	4	BS3	138.06807	12.807051	false	true	false	false	internal > 4	0.0		0.0	0.0	0.0	0.0	0.0	257	107	0
Scan: 22076 Run: 20190410_QExHFX1_RSLC1_Beveridge_Clausen_IMP_DSS_JRmethod_R2 P1_R.QITKHVAQILDSR.M P2_R.KSEETITPWNFEEVVDK.G 4 1	20190410_QExHFX1_RSLC1_Beveridge_Clausen_IMP_DSS_JRmethod_R2	22076	20190410_QExHFX1_RSLC1_Beveridge_Clausen_IMP_DSS_JRmethod_R2.mgf	8390	5	740.187551	3,695.901373	0.901373	5	3,695.904637	0.904637	Cas9	Cas9	false	Cas9	Cas9	false	QITKHVAQILDSR	KSEETITPWNFEEVVDK	930	472	13	17	4	1	933	472	5	BS3	138.06807	12.797477	false	true	false	false	internal > 4	0.0		0.0	0.0	0.0	0.0	0.0	135	142	0
Scan: 12524 Run: 20190410_QExHFX1_RSLC1_Beveridge_Clausen_IMP_DSS_JRmethod_R2 P1_K.SDNVPSEEVVKK.M P2_K.LVDSTDKADLR.L 11 7	20190410_QExHFX1_RSLC1_Beveridge_Clausen_IMP_DSS_JRmethod_R2	12524	20190410_QExHFX1_RSLC1_Beveridge_Clausen_IMP_DSS_JRmethod_R2.mgf	2357	4	675.854562	2,699.389142	0.389142	4	2,699.386500	0.386500	Cas9	Cas9	false	Cas9	Cas9	false	SDNVPSEEVVKK	LVDSTDKADLR	871	146	12	11	11	7	881	152	4	BS3	138.06807	12.767502	false	true	false	false	internal > 4	0.0		0.0	0.0	0.0	0.0	0.0	255	197	0
Scan: 11967 Run: 20190410_QExHFX1_RSLC1_Beveridge_Clausen_IMP_DSS_JRmethod_R2 P1_R.LSKSR.R P2_K.DDSIDNKVLTR.S 3 7	20190410_QExHFX1_RSLC1_Beveridge_Clausen_IMP_DSS_JRmethod_R2	11967	20190410_QExHFX1_RSLC1_Beveridge_Clausen_IMP_DSS_JRmethod_R2.mgf	2050	3	668.363464	2,002.068563	0.068563	3	2,002.069463	0.069463	Cas9	Cas9	false	Cas9	Cas9	false	LSKSR	DDSIDNKVLTR	220	853	5	11	3	7	222	859	3	BS3	138.06807	12.738619	false	true	false	false	internal > 4	0.0		0.0	0.0	0.0	0.0	0.0	254	106	0
Scan: 8504 Run: 20190410_QExHFX1_RSLC1_Beveridge_Clausen_IMP_DSS_JRmethod_R2 P1_K.KLVDSTDK.A P2_K.KLVDSTDK.A 1 1	20190410_QExHFX1_RSLC1_Beveridge_Clausen_IMP_DSS_JRmethod_R2	8504	20190410_QExHFX1_RSLC1_Beveridge_Clausen_IMP_DSS_JRmethod_R2.mgf	532	3	650.021667	1,947.043172	0.043172	3	1,947.041183	0.041183	Cas9	Cas9	false	Cas9	Cas9	false	KLVDSTDK	KLVDSTDK	145	145	8	8	1	1	145	145	3	BS3	138.06807	12.704723	false	true	false	false	internal > 4	0.0		0.0	0.0	0.0	0.0	0.0	170	146	0
Scan: 15743 Run: 20190410_QExHFX1_RSLC1_Beveridge_Clausen_IMP_DSS_JRmethod_R2 P1_K.LKGSPEDNEQK.Q P2_R.LENLIAQLPGEKK.N 2 12	20190410_QExHFX1_RSLC1_Beveridge_Clausen_IMP_DSS_JRmethod_R2	15743	20190410_QExHFX1_RSLC1_Beveridge_Clausen_IMP_DSS_JRmethod_R2.mgf	4399	4	709.383078	2,833.503206	0.503206	4	2,833.507286	0.507286	Cas9	Cas9	false	Cas9	Cas9	false	LKGSPEDNEQK	LENLIAQLPGEKK	1249	226	11	13	2	12	1250	237	4	BS3	138.06807	12.67743	false	true	false	false	internal > 4	0.0		0.0	0.0	0.0	0.0	0.0	75	128	0
Scan: 13133 Run: 20190410_QExHFX1_RSLC1_Beveridge_Clausen_IMP_DSS_JRmethod_R2 P1_K.SKLVSDFR.K P2_R.QQLPEKYK.E 2 6	20190410_QExHFX1_RSLC1_Beveridge_Clausen_IMP_DSS_JRmethod_R2	13133	20190410_QExHFX1_RSLC1_Beveridge_Clausen_IMP_DSS_JRmethod_R2.mgf	2739	3	708.056360	2,121.147251	0.147251	3	2,121.146988	0.146988	Cas9	Cas9	false	Cas9	Cas9	false	QQLPEKYK	SKLVSDFR	345	964	8	8	6	2	350	965	3	BS3	138.06807	12.651777	false	true	false	false	internal > 4	0.0		0.0	0.0	0.0	0.0	0.0	141	141	0
Scan: 19746 Run: 20190410_QExHFX1_RSLC1_Beveridge_Clausen_IMP_DSS_JRmethod_R2 P1_K.VVDELVKVMGR.H P2_R.KPAFLSGEQK.K 7 1	20190410_QExHFX1_RSLC1_Beveridge_Clausen_IMP_DSS_JRmethod_R2	19746	20190410_QExHFX1_RSLC1_Beveridge_Clausen_IMP_DSS_JRmethod_R2.mgf	7022	4	626.346057	2,501.355122	0.355122	4	2,501.356329	0.356329	Cas9	Cas9	false	Cas9	Cas9	false	KPAFLSGEQK	VVDELVKVMGR	540	747	10	11	1	7	540	753	4	BS3	138.06807	12.518881	false	true	false	false	internal > 4	0.0		0.0	0.0	0.0	0.0	0.0	250	166	0
Scan: 14047 Run: 20190410_QExHFX1_RSLC1_Beveridge_Clausen_IMP_DSS_JRmethod_R2 P1_K.TEVQTGGFSKESILPK.R P2_R.SDKNR.G 10 3	20190410_QExHFX1_RSLC1_Beveridge_Clausen_IMP_DSS_JRmethod_R2	14047	20190410_QExHFX1_RSLC1_Beveridge_Clausen_IMP_DSS_JRmethod_R2.mgf	3328	3	826.434295	2,476.281056	0.281056	3	2,476.280913	0.280913	Cas9	Cas9	false	Cas9	Cas9	false	SDKNR	TEVQTGGFSKESILPK	864	1102	5	16	3	10	866	1111	3	BS3	138.06807	12.505343	false	true	false	false	internal > 4	0.0		0.0	0.0	0.0	0.0	0.0	140	140	0
Scan: 12181 Run: 20190410_QExHFX1_RSLC1_Beveridge_Clausen_IMP_DSS_JRmethod_R2 P1_R.NSDKLIAR.K P2_K.KGILQTVK.V 4 1	20190410_QExHFX1_RSLC1_Beveridge_Clausen_IMP_DSS_JRmethod_R2	12181	20190410_QExHFX1_RSLC1_Beveridge_Clausen_IMP_DSS_JRmethod_R2.mgf	2155	4	485.794220	1,939.147774	0.147774	4	1,939.146593	0.146593	Cas9	Cas9	false	Cas9	Cas9	false	NSDKLIAR	KGILQTVK	1119	739	8	8	4	1	1122	739	4	BS3	138.06807	12.483041	false	true	false	false	internal > 4	0.0		0.0	0.0	0.0	0.0	0.0	248	181	0
Scan: 13637 Run: 20190410_QExHFX1_RSLC1_Beveridge_Clausen_IMP_DSS_JRmethod_R2 P1_R.NSDKLIAR.K P2_K.KDLIIK.L 4 1	20190410_QExHFX1_RSLC1_Beveridge_Clausen_IMP_DSS_JRmethod_R2	13637	20190410_QExHFX1_RSLC1_Beveridge_Clausen_IMP_DSS_JRmethod_R2.mgf	3047	3	595.026929	1,782.058958	0.058958	3	1,782.061466	0.061466	Cas9	Cas9	false	Cas9	Cas9	false	NSDKLIAR	KDLIIK	1119	1196	8	6	4	1	1122	1196	3	BS3	138.06807	12.418474	false	true	false	false	internal > 4	0.0		0.0	0.0	0.0	0.0	0.0	165	143	0
Scan: 21318 Run: 20190410_QExHFX1_RSLC1_Beveridge_Clausen_IMP_DSS_JRmethod_R2 P1_K.QLKEDYFK.K P2_R.GGLSELDKAGFIK.R 3 8	20190410_QExHFX1_RSLC1_Beveridge_Clausen_IMP_DSS_JRmethod_R2	21318	20190410_QExHFX1_RSLC1_Beveridge_Clausen_IMP_DSS_JRmethod_R2.mgf	7941	4	636.341603	2,541.337306	0.337306	4	2,541.336640	0.336640	Cas9	Cas9	false	Cas9	Cas9	false	GGLSELDKAGFIK	QLKEDYFK	910	567	13	8	8	3	917	569	4	BS3	138.06807	12.412436	false	true	false	false	internal > 4	0.0		0.0	0.0	0.0	0.0	0.0	213	155	0
Scan: 10710 Run: 20190410_QExHFX1_RSLC1_Beveridge_Clausen_IMP_DSS_JRmethod_R2 P1_K.LVDSTDKADLR.L P2_K.GYKEVK.K 7 3	20190410_QExHFX1_RSLC1_Beveridge_Clausen_IMP_DSS_JRmethod_R2	10710	20190410_QExHFX1_RSLC1_Beveridge_Clausen_IMP_DSS_JRmethod_R2.mgf	1378	3	698.375537	2,092.104782	0.104782	3	2,092.105182	0.105182	Cas9	Cas9	false	Cas9	Cas9	false	LVDSTDKADLR	GYKEVK	146	1190	11	6	7	3	152	1192	3	BS3	138.06807	12.341271	false	true	false	false	internal > 4	0.0		0.0	0.0	0.0	0.0	0.0	142	139	0
Scan: 9208 Run: 20190410_QExHFX1_RSLC1_Beveridge_Clausen_IMP_DSS_JRmethod_R2 P1_K.NLPNEKVLPK.H P2_R.DKQSGK.T 6 2	20190410_QExHFX1_RSLC1_Beveridge_Clausen_IMP_DSS_JRmethod_R2	9208	20190410_QExHFX1_RSLC1_Beveridge_Clausen_IMP_DSS_JRmethod_R2.mgf	755	3	651.033529	1,950.078758	0.078758	3	1,950.078573	0.078573	Cas9	Cas9	false	Cas9	Cas9	false	DKQSGK	NLPNEKVLPK	676	505	6	10	2	6	677	510	3	BS3	138.06807	12.202329	false	true	false	false	internal > 4	0.0		0.0	0.0	0.0	0.0	0.0	111	127	0
Scan: 18222 Run: 20190410_QExHFX1_RSLC1_Beveridge_Clausen_IMP_DSS_JRmethod_R2 P1_R.SDKNR.G P2_K.NPIDFLEAKGYK.E 3 9	20190410_QExHFX1_RSLC1_Beveridge_Clausen_IMP_DSS_JRmethod_R2	18222	20190410_QExHFX1_RSLC1_Beveridge_Clausen_IMP_DSS_JRmethod_R2.mgf	6053	3	717.707784	2,150.101523	0.101523	3	2,150.100765	0.100765	Cas9	Cas9	false	Cas9	Cas9	false	SDKNR	NPIDFLEAKGYK	864	1181	5	12	3	9	866	1189	3	BS3	138.06807	12.15692	false	true	false	false	internal > 4	0.0		0.0	0.0	0.0	0.0	0.0	59	122	0
Scan: 19801 Run: 20190410_QExHFX1_RSLC1_Beveridge_Clausen_IMP_DSS_JRmethod_R2 P1_R.HKPENIVIEMAR.E P2_K.DFQFYKVR.E 2 6	20190410_QExHFX1_RSLC1_Beveridge_Clausen_IMP_DSS_JRmethod_R2	19801	20190410_QExHFX1_RSLC1_Beveridge_Clausen_IMP_DSS_JRmethod_R2.mgf	7054	4	673.854492	2,691.388862	0.388862	4	2,691.384275	0.384275	Cas9	Cas9	false	Cas9	Cas9	false	HKPENIVIEMAR	DFQFYKVR	758	973	12	8	2	6	759	978	4	BS3	138.06807	12.055885	false	true	false	false	internal > 4	0.0		0.0	0.0	0.0	0.0	0.0	242	101	0
Scan: 15036 Run: 20190410_QExHFX1_RSLC1_Beveridge_Clausen_IMP_DSS_JRmethod_R2 P1_K.SKLVSDFR.K P2_R.MTNFDKNLPNEK.V 2 6	20190410_QExHFX1_RSLC1_Beveridge_Clausen_IMP_DSS_JRmethod_R2	15036	20190410_QExHFX1_RSLC1_Beveridge_Clausen_IMP_DSS_JRmethod_R2.mgf	3961	4	639.575925	2,554.274594	0.274594	4	2,554.273718	0.273718	Cas9	Cas9	false	Cas9	Cas9	false	SKLVSDFR	MTNFDKNLPNEK	964	499	8	12	2	6	965	504	4	BS3	138.06807	12.01085	false	true	false	false	internal > 4	0.0		0.0	0.0	0.0	0.0	0.0	241	171	0
Scan: 15479 Run: 20190410_QExHFX1_RSLC1_Beveridge_Clausen_IMP_DSS_JRmethod_R2 P1_R.KDFQFYK.V P2_K.AGFIKR.Q 1 5	20190410_QExHFX1_RSLC1_Beveridge_Clausen_IMP_DSS_JRmethod_R2	15479	20190410_QExHFX1_RSLC1_Beveridge_Clausen_IMP_DSS_JRmethod_R2.mgf	4222	3	601.997986	1,802.972129	0.972129	3	1,802.971925	0.971925	Cas9	Cas9	false	Cas9	Cas9	false	AGFIKR	KDFQFYK	918	972	6	7	5	1	922	972	3	BS3	138.06807	11.935665	false	true	false	false	internal > 4	0.0		0.0	0.0	0.0	0.0	0.0	240	100	0
Scan: 10886 Run: 20190410_QExHFX1_RSLC1_Beveridge_Clausen_IMP_DSS_JRmethod_R2 P1_K.AGFIKR.Q P2_K.AGFIKR.Q 5 5	20190410_QExHFX1_RSLC1_Beveridge_Clausen_IMP_DSS_JRmethod_R2	10886	20190410_QExHFX1_RSLC1_Beveridge_Clausen_IMP_DSS_JRmethod_R2.mgf	1449	3	507.308459	1,518.903548	0.903548	3	1,518.903451	0.903451	Cas9	Cas9	false	Cas9	Cas9	false	AGFIKR	AGFIKR	918	918	6	6	5	5	922	922	3	BS3	138.06807	11.858838	false	true	false	false	internal > 4	0.0		0.0	0.0	0.0	0.0	0.0	239	99	0
Scan: 9575 Run: 20190410_QExHFX1_RSLC1_Beveridge_Clausen_IMP_DSS_JRmethod_R2 P1_R.KDFQFYK.V P2_K.GQKNSR.E 1 3	20190410_QExHFX1_RSLC1_Beveridge_Clausen_IMP_DSS_JRmethod_R2	9575	20190410_QExHFX1_RSLC1_Beveridge_Clausen_IMP_DSS_JRmethod_R2.mgf	847	3	601.312927	1,800.916952	0.916952	3	1,800.915866	0.915866	Cas9	Cas9	false	Cas9	Cas9	false	GQKNSR	KDFQFYK	777	972	6	7	3	1	779	972	3	BS3	138.06807	11.844156	false	true	false	false	internal > 4	0.0		0.0	0.0	0.0	0.0	0.0	238	97	0
Scan: 22471 Run: 20190410_QExHFX1_RSLC1_Beveridge_Clausen_IMP_DSS_JRmethod_R2 P1_K.NPIDFLEAKGYK.E P2_R.KFDNLTK.A 9 1	20190410_QExHFX1_RSLC1_Beveridge_Clausen_IMP_DSS_JRmethod_R2	22471	20190410_QExHFX1_RSLC1_Beveridge_Clausen_IMP_DSS_JRmethod_R2.mgf	8617	3	799.762099	2,396.264468	0.264468	3	2,396.262745	0.262745	Cas9	Cas9	false	Cas9	Cas9	false	KFDNLTK	NPIDFLEAKGYK	900	1181	7	12	1	9	900	1189	3	BS3	138.06807	11.820203	false	true	false	false	internal > 4	0.0		0.0	0.0	0.0	0.0	0.0	196	144	0
Scan: 24615 Run: 20190410_QExHFX1_RSLC1_Beveridge_Clausen_IMP_DSS_JRmethod_R2 P1_K.KNLIGALLFDSGETAEATR.L P2_K.AGFIKR.Q 1 5	20190410_QExHFX1_RSLC1_Beveridge_Clausen_IMP_DSS_JRmethod_R2	24615	20190410_QExHFX1_RSLC1_Beveridge_Clausen_IMP_DSS_JRmethod_R2.mgf	9722	4	709.390244	2,833.531870	0.531870	4	2,833.533775	0.533775	Cas9	Cas9	false	Cas9	Cas9	false	AGFIKR	KNLIGALLFDSGETAEATR	918	49	6	19	5	1	922	49	4	BS3	138.06807	11.815997	false	true	false	false	internal > 4	0.0		0.0	0.0	0.0	0.0	0.0	236	95	0
Scan: 21373 Run: 20190410_QExHFX1_RSLC1_Beveridge_Clausen_IMP_DSS_JRmethod_R2 P1_K.LPKYSLFELENGR.K P2_R.KFDNLTK.A 3 1	20190410_QExHFX1_RSLC1_Beveridge_Clausen_IMP_DSS_JRmethod_R2	21373	20190410_QExHFX1_RSLC1_Beveridge_Clausen_IMP_DSS_JRmethod_R2.mgf	7977	4	642.847107	2,567.359322	0.359322	4	2,567.363521	0.363521	Cas9	Cas9	false	Cas9	Cas9	false	KFDNLTK	LPKYSLFELENGR	900	1202	7	13	1	3	900	1204	4	BS3	138.06807	11.782747	false	true	false	false	internal > 4	0.0		0.0	0.0	0.0	0.0	0.0	235	94	0
Scan: 14475 Run: 20190410_QExHFX1_RSLC1_Beveridge_Clausen_IMP_DSS_JRmethod_R2 P1_K.SKLVSDFR.K P2_K.KDWDPK.K 2 1	20190410_QExHFX1_RSLC1_Beveridge_Clausen_IMP_DSS_JRmethod_R2	14475	20190410_QExHFX1_RSLC1_Beveridge_Clausen_IMP_DSS_JRmethod_R2.mgf	3614	3	626.331543	1,875.972800	0.972800	3	1,875.973045	0.973045	Cas9	Cas9	false	Cas9	Cas9	false	KDWDPK	SKLVSDFR	1128	964	6	8	1	2	1128	965	3	BS3	138.06807	11.725446	false	true	false	false	internal > 4	0.0		0.0	0.0	0.0	0.0	0.0	176	136	0
Scan: 23762 Run: 20190410_QExHFX1_RSLC1_Beveridge_Clausen_IMP_DSS_JRmethod_R2 P1_K.SKLVSDFR.K P2_R.KSEETITPWNFEEVVDK.G 2 1	20190410_QExHFX1_RSLC1_Beveridge_Clausen_IMP_DSS_JRmethod_R2	23762	20190410_QExHFX1_RSLC1_Beveridge_Clausen_IMP_DSS_JRmethod_R2.mgf	9342	4	785.651433	3,138.576626	0.576626	4	3,138.576091	0.576091	Cas9	Cas9	false	Cas9	Cas9	false	SKLVSDFR	KSEETITPWNFEEVVDK	964	472	8	17	2	1	965	472	4	BS3	138.06807	11.719718	false	true	false	false	internal > 4	0.0		0.0	0.0	0.0	0.0	0.0	233	93	0
Scan: 19903 Run: 20190410_QExHFX1_RSLC1_Beveridge_Clausen_IMP_DSS_JRmethod_R2 P1_K.DDSIDNKVLTR.S P2_K.DDSIDNKVLTR.S 7 7	20190410_QExHFX1_RSLC1_Beveridge_Clausen_IMP_DSS_JRmethod_R2	19903	20190410_QExHFX1_RSLC1_Beveridge_Clausen_IMP_DSS_JRmethod_R2.mgf	7117	4	672.847229	2,687.359810	0.359810	4	2,687.361347	0.361347	Cas9	Cas9	false	Cas9	Cas9	false	DDSIDNKVLTR	DDSIDNKVLTR	853	853	11	11	7	7	859	859	4	BS3	138.06807	11.526267	false	true	false	false	internal > 4	0.0		0.0	0.0	0.0	0.0	0.0	232	187	0
Scan: 6792 Run: 20190410_QExHFX1_RSLC1_Beveridge_Clausen_IMP_DSS_JRmethod_R2 P1_K.LKGSPEDNEQK.Q P2_K.LKGSPEDNEQK.Q 2 2	20190410_QExHFX1_RSLC1_Beveridge_Clausen_IMP_DSS_JRmethod_R2	6792	20190410_QExHFX1_RSLC1_Beveridge_Clausen_IMP_DSS_JRmethod_R2.mgf	125	4	657.326570	2,625.277174	0.277174	4	2,625.276951	0.276951	Cas9	Cas9	false	Cas9	Cas9	false	LKGSPEDNEQK	LKGSPEDNEQK	1249	1249	11	11	2	2	1250	1250	4	BS3	138.06807	11.396606	false	true	false	false	internal > 4	0.0		0.0	0.0	0.0	0.0	0.0	125	125	0
Scan: 14231 Run: 20190410_QExHFX1_RSLC1_Beveridge_Clausen_IMP_DSS_JRmethod_R2 P1_R.QITKHVAQILDSR.M P2_K.KDWDPK.K 4 1	20190410_QExHFX1_RSLC1_Beveridge_Clausen_IMP_DSS_JRmethod_R2	14231	20190410_QExHFX1_RSLC1_Beveridge_Clausen_IMP_DSS_JRmethod_R2.mgf	3451	4	609.332698	2,433.301686	0.301686	4	2,433.301591	0.301591	Cas9	Cas9	false	Cas9	Cas9	false	QITKHVAQILDSR	KDWDPK	930	1128	13	6	4	1	933	1128	4	BS3	138.06807	11.369108	false	true	false	false	internal > 4	0.0		0.0	0.0	0.0	0.0	0.0	97	120	0
Scan: 13407 Run: 20190410_QExHFX1_RSLC1_Beveridge_Clausen_IMP_DSS_JRmethod_R2 P1_R.KFDNLTK.A P2_R.KFDNLTK.A 1 1	20190410_QExHFX1_RSLC1_Beveridge_Clausen_IMP_DSS_JRmethod_R2	13407	20190410_QExHFX1_RSLC1_Beveridge_Clausen_IMP_DSS_JRmethod_R2.mgf	2910	3	623.343240	1,867.007891	0.007891	3	1,867.009095	0.009095	Cas9	Cas9	false	Cas9	Cas9	false	KFDNLTK	KFDNLTK	900	900	7	7	1	1	900	900	3	BS3	138.06807	11.242982	false	true	false	false	internal > 4	0.0		0.0	0.0	0.0	0.0	0.0	116	121	0
Scan: 11054 Run: 20190410_QExHFX1_RSLC1_Beveridge_Clausen_IMP_DSS_JRmethod_R2 P1_K.SEQEIGKATAK.Y P2_K.FKVLGNTDR.H 7 2	20190410_QExHFX1_RSLC1_Beveridge_Clausen_IMP_DSS_JRmethod_R2	11054	20190410_QExHFX1_RSLC1_Beveridge_Clausen_IMP_DSS_JRmethod_R2.mgf	1555	4	587.816828	2,347.238206	0.238206	4	2,347.238321	0.238321	Cas9	Cas9	false	Cas9	Cas9	false	SEQEIGKATAK	FKVLGNTDR	1029	36	11	9	7	2	1035	37	4	BS3	138.06807	11.229419	false	true	false	false	internal > 4	0.0		0.0	0.0	0.0	0.0	0.0	228	184	0
Scan: 21579 Run: 20190410_QExHFX1_RSLC1_Beveridge_Clausen_IMP_DSS_JRmethod_R2 P1_R.SSFEKNPIDFLEAK.G P2_K.KLVDSTDK.A 5 1	20190410_QExHFX1_RSLC1_Beveridge_Clausen_IMP_DSS_JRmethod_R2	21579	20190410_QExHFX1_RSLC1_Beveridge_Clausen_IMP_DSS_JRmethod_R2.mgf	8097	4	667.599574	2,666.369190	0.369190	4	2,666.369059	0.369059	Cas9	Cas9	false	Cas9	Cas9	false	KLVDSTDK	SSFEKNPIDFLEAK	145	1176	8	14	1	5	145	1180	4	BS3	138.06807	11.19318	false	true	false	false	internal > 4	0.0		0.0	0.0	0.0	0.0	0.0	227	182	0
Scan: 15641 Run: 20190410_QExHFX1_RSLC1_Beveridge_Clausen_IMP_DSS_JRmethod_R2 P1_K.SKLVSDFR.K P2_R.QITKHVAQILDSR.M 2 4	20190410_QExHFX1_RSLC1_Beveridge_Clausen_IMP_DSS_JRmethod_R2	15641	20190410_QExHFX1_RSLC1_Beveridge_Clausen_IMP_DSS_JRmethod_R2.mgf	4326	4	650.115540	2,596.433054	0.433054	4	2,596.433667	0.433667	Cas9	Cas9	false	Cas9	Cas9	false	QITKHVAQILDSR	SKLVSDFR	930	964	13	8	4	2	933	965	4	BS3	138.06807	11.190294	false	true	false	false	internal > 4	0.0		0.0	0.0	0.0	0.0	0.0	178	130	0
Scan: 21637 Run: 20190410_QExHFX1_RSLC1_Beveridge_Clausen_IMP_DSS_JRmethod_R2 P1_K.LESEFVYGDYKVYDVR.K P2_R.KPAFLSGEQK.K 11 1	20190410_QExHFX1_RSLC1_Beveridge_Clausen_IMP_DSS_JRmethod_R2	21637	20190410_QExHFX1_RSLC1_Beveridge_Clausen_IMP_DSS_JRmethod_R2.mgf	8127	4	806.660400	3,222.612494	0.612494	4	3,222.612481	0.612481	Cas9	Cas9	false	Cas9	Cas9	false	KPAFLSGEQK	LESEFVYGDYKVYDVR	540	1008	10	16	1	11	540	1018	4	BS3	138.06807	11.170227	false	true	false	false	internal > 4	0.0		0.0	0.0	0.0	0.0	0.0	225	88	0
Scan: 18409 Run: 20190410_QExHFX1_RSLC1_Beveridge_Clausen_IMP_DSS_JRmethod_R2 P1_K.VLSAYNKHR.D P2_K.SNFDLAEDAKLQLSK.D 7 10	20190410_QExHFX1_RSLC1_Beveridge_Clausen_IMP_DSS_JRmethod_R2	18409	20190410_QExHFX1_RSLC1_Beveridge_Clausen_IMP_DSS_JRmethod_R2.mgf	6185	4	726.635681	2,902.513618	0.513618	4	2,902.518853	0.518853	Cas9	Cas9	false	Cas9	Cas9	false	VLSAYNKHR	SNFDLAEDAKLQLSK	1294	258	9	15	7	10	1300	267	4	BS3	138.06807	11.143002	false	true	false	false	internal > 4	0.0		0.0	0.0	0.0	0.0	0.0	224	87	0
Scan: 16914 Run: 20190410_QExHFX1_RSLC1_Beveridge_Clausen_IMP_DSS_JRmethod_R2 P1_K.KGILQTVK.V P2_K.DDSIDNKVLTR.S 1 7	20190410_QExHFX1_RSLC1_Beveridge_Clausen_IMP_DSS_JRmethod_R2	16914	20190410_QExHFX1_RSLC1_Beveridge_Clausen_IMP_DSS_JRmethod_R2.mgf	5227	4	575.576477	2,298.276802	0.276802	4	2,298.279457	0.279457	Cas9	Cas9	false	Cas9	Cas9	false	KGILQTVK	DDSIDNKVLTR	739	853	8	11	1	7	739	859	4	BS3	138.06807	11.094278	false	true	false	false	internal > 4	0.0		0.0	0.0	0.0	0.0	0.0	223	85	0
Scan: 5690 Run: 20190410_QExHFX1_RSLC1_Beveridge_Clausen_IMP_DSS_JRmethod_R2 P1_K.GQKNSR.E P2_K.AGFIKR.Q 3 5	20190410_QExHFX1_RSLC1_Beveridge_Clausen_IMP_DSS_JRmethod_R2	5690	20190410_QExHFX1_RSLC1_Beveridge_Clausen_IMP_DSS_JRmethod_R2.mgf	44	3	506.623293	1,516.848050	0.848050	3	1,516.847392	0.847392	Cas9	Cas9	false	Cas9	Cas9	false	GQKNSR	AGFIKR	777	918	6	6	3	5	779	922	3	BS3	138.06807	11.054271	false	true	false	false	internal > 4	0.0		0.0	0.0	0.0	0.0	0.0	222	84	0
Scan: 15909 Run: 20190410_QExHFX1_RSLC1_Beveridge_Clausen_IMP_DSS_JRmethod_R2 P1_R.NSDKLIAR.K P2_K.DDSIDNKVLTR.S 4 7	20190410_QExHFX1_RSLC1_Beveridge_Clausen_IMP_DSS_JRmethod_R2	15909	20190410_QExHFX1_RSLC1_Beveridge_Clausen_IMP_DSS_JRmethod_R2.mgf	4508	4	583.065697	2,328.233682	0.233682	4	2,328.228483	0.228483	Cas9	Cas9	false	Cas9	Cas9	false	NSDKLIAR	DDSIDNKVLTR	1119	853	8	11	4	7	1122	859	4	BS3	138.06807	11.030197	false	true	false	false	internal > 4	0.0		0.0	0.0	0.0	0.0	0.0	221	188	0
Scan: 21528 Run: 20190410_QExHFX1_RSLC1_Beveridge_Clausen_IMP_DSS_JRmethod_R2 P1_K.KNLIGALLFDSGETAEATR.L P2_K.GQKNSR.E 1 3	20190410_QExHFX1_RSLC1_Beveridge_Clausen_IMP_DSS_JRmethod_R2	21528	20190410_QExHFX1_RSLC1_Beveridge_Clausen_IMP_DSS_JRmethod_R2.mgf	8073	4	708.876709	2,831.477730	0.477730	4	2,831.477716	0.477716	Cas9	Cas9	false	Cas9	Cas9	false	GQKNSR	KNLIGALLFDSGETAEATR	777	49	6	19	3	1	779	49	4	BS3	138.06807	11.025474	false	true	false	false	internal > 4	0.0		0.0	0.0	0.0	0.0	0.0	202	134	0
Scan: 7391 Run: 20190410_QExHFX1_RSLC1_Beveridge_Clausen_IMP_DSS_JRmethod_R2 P1_R.SDKNR.G P2_R.KFDNLTK.A 3 1	20190410_QExHFX1_RSLC1_Beveridge_Clausen_IMP_DSS_JRmethod_R2	7391	20190410_QExHFX1_RSLC1_Beveridge_Clausen_IMP_DSS_JRmethod_R2.mgf	210	3	541.289795	1,620.847556	0.847556	3	1,620.847115	0.847115	Cas9	Cas9	false	Cas9	Cas9	false	SDKNR	KFDNLTK	864	900	5	7	3	1	866	900	3	BS3	138.06807	11.016765	false	true	false	false	internal > 4	0.0		0.0	0.0	0.0	0.0	0.0	92	113	0
Scan: 8965 Run: 20190410_QExHFX1_RSLC1_Beveridge_Clausen_IMP_DSS_JRmethod_R2 P1_K.GYKEVK.K P2_K.AGFIKR.Q 3 5	20190410_QExHFX1_RSLC1_Beveridge_Clausen_IMP_DSS_JRmethod_R2	8965	20190410_QExHFX1_RSLC1_Beveridge_Clausen_IMP_DSS_JRmethod_R2.mgf	658	3	517.967979	1,550.882108	0.882108	3	1,550.882047	0.882047	Cas9	Cas9	false	Cas9	Cas9	false	GYKEVK	AGFIKR	1190	918	6	6	3	5	1192	922	3	BS3	138.06807	10.973762	false	true	false	false	internal > 4	0.0		0.0	0.0	0.0	0.0	0.0	218	83	0
Scan: 14441 Run: 20190410_QExHFX1_RSLC1_Beveridge_Clausen_IMP_DSS_JRmethod_R2 P1_K.YDENDKLIR.E P2_K.FDNLTKAER.G 6 6	20190410_QExHFX1_RSLC1_Beveridge_Clausen_IMP_DSS_JRmethod_R2	14441	20190410_QExHFX1_RSLC1_Beveridge_Clausen_IMP_DSS_JRmethod_R2.mgf	3595	4	599.807667	2,395.201562	0.201562	4	2,395.201935	0.201935	Cas9	Cas9	false	Cas9	Cas9	false	FDNLTKAER	YDENDKLIR	901	947	9	9	6	6	906	952	4	BS3	138.06807	10.958685	false	true	false	false	internal > 4	0.0		0.0	0.0	0.0	0.0	0.0	217	193	0
Scan: 18468 Run: 20190410_QExHFX1_RSLC1_Beveridge_Clausen_IMP_DSS_JRmethod_R2 P1_R.YDEHHQDLTLLKALVR.Q P2_K.SEQEIGKATAK.Y 12 7	20190410_QExHFX1_RSLC1_Beveridge_Clausen_IMP_DSS_JRmethod_R2	18468	20190410_QExHFX1_RSLC1_Beveridge_Clausen_IMP_DSS_JRmethod_R2.mgf	6221	5	650.747667	3,248.701953	0.701953	5	3,248.704089	0.704089	Cas9	Cas9	false	Cas9	Cas9	false	SEQEIGKATAK	YDEHHQDLTLLKALVR	1029	329	11	16	7	12	1035	340	5	BS3	138.06807	10.882857	false	true	false	false	internal > 4	0.0		0.0	0.0	0.0	0.0	0.0	216	159	0
Scan: 13482 Run: 20190410_QExHFX1_RSLC1_Beveridge_Clausen_IMP_DSS_JRmethod_R2 P1_K.ESILPKR.N P2_K.ESILPKR.N 6 6	20190410_QExHFX1_RSLC1_Beveridge_Clausen_IMP_DSS_JRmethod_R2	13482	20190410_QExHFX1_RSLC1_Beveridge_Clausen_IMP_DSS_JRmethod_R2.mgf	2955	3	608.031250	1,821.071921	0.071921	3	1,821.072365	0.072365	Cas9	Cas9	false	Cas9	Cas9	false	ESILPKR	ESILPKR	1112	1112	7	7	6	6	1117	1117	3	BS3	138.06807	10.834315	false	true	false	false	internal > 4	0.0		0.007633587786259542	0.0	0.0	0.007633587786259542	0.0	215	80	0
Scan: 22987 Run: 20190410_QExHFX1_RSLC1_Beveridge_Clausen_IMP_DSS_JRmethod_R2 P1_K.KIECFDSVEISGVEDR.F P2_K.DFQFYKVR.E 1 6	20190410_QExHFX1_RSLC1_Beveridge_Clausen_IMP_DSS_JRmethod_R2	22987	20190410_QExHFX1_RSLC1_Beveridge_Clausen_IMP_DSS_JRmethod_R2.mgf	8905	3	1,041.509564	3,121.506863	0.506863	3	3,121.506634	0.506634	Cas9	Cas9	false	Cas9	Cas9	false	DFQFYKVR	KIECFDSVEISGVEDR	973	575	8	16	6	1	978	575	3	BS3	138.06807	10.771926	false	true	false	false	internal > 4	0.0		0.007633587786259542	0.0	0.0	0.007633587786259542	0.0	214	78	0
Scan: 21330 Run: 20190410_QExHFX1_RSLC1_Beveridge_Clausen_IMP_DSS_JRmethod_R2 P1_K.QLKEDYFK.K P2_R.GGLSELDKAGFIK.R 3 8	20190410_QExHFX1_RSLC1_Beveridge_Clausen_IMP_DSS_JRmethod_R2	21330	20190410_QExHFX1_RSLC1_Beveridge_Clausen_IMP_DSS_JRmethod_R2.mgf	7949	3	848.118530	2,541.333761	0.333761	3	2,541.336640	0.336640	Cas9	Cas9	false	Cas9	Cas9	false	GGLSELDKAGFIK	QLKEDYFK	910	567	13	8	8	3	917	569	3	BS3	138.06807	10.705719	false	true	false	false	internal > 4	0.0		0.0	0.0	0.0	0.0	0.0	213	155	0
Scan: 15483 Run: 20190410_QExHFX1_RSLC1_Beveridge_Clausen_IMP_DSS_JRmethod_R2 P1_R.KVTVK.Q P2_R.GGLSELDKAGFIK.R 1 8	20190410_QExHFX1_RSLC1_Beveridge_Clausen_IMP_DSS_JRmethod_R2	15483	20190410_QExHFX1_RSLC1_Beveridge_Clausen_IMP_DSS_JRmethod_R2.mgf	4224	3	682.733432	2,045.178467	0.178467	3	2,045.177225	0.177225	Cas9	Cas9	false	Cas9	Cas9	false	KVTVK	GGLSELDKAGFIK	562	910	5	13	1	8	562	917	3	BS3	138.06807	10.54265	false	true	false	false	internal > 4	0.0		0.0	0.0	0.0	0.0	0.0	102	108	0
Scan: 20691 Run: 20190410_QExHFX1_RSLC1_Beveridge_Clausen_IMP_DSS_JRmethod_R2 P1_K.YDENDKLIR.E P2_K.DFQFYKVR.E 6 6	20190410_QExHFX1_RSLC1_Beveridge_Clausen_IMP_DSS_JRmethod_R2	20691	20190410_QExHFX1_RSLC1_Beveridge_Clausen_IMP_DSS_JRmethod_R2.mgf	7603	4	602.058977	2,404.206802	0.206802	4	2,404.206294	0.206294	Cas9	Cas9	false	Cas9	Cas9	false	YDENDKLIR	DFQFYKVR	947	973	9	8	6	6	952	978	4	BS3	138.06807	10.434672	false	true	false	false	internal > 4	0.0		0.0	0.0	0.0	0.0	0.0	211	191	0
Scan: 17630 Run: 20190410_QExHFX1_RSLC1_Beveridge_Clausen_IMP_DSS_JRmethod_R2 P1_R.SDKNR.G P2_K.LPKYSLFELENGR.K 3 3	20190410_QExHFX1_RSLC1_Beveridge_Clausen_IMP_DSS_JRmethod_R2	17630	20190410_QExHFX1_RSLC1_Beveridge_Clausen_IMP_DSS_JRmethod_R2.mgf	5696	3	774.740433	2,321.199470	0.199470	3	2,321.201541	0.201541	Cas9	Cas9	false	Cas9	Cas9	false	SDKNR	LPKYSLFELENGR	864	1202	5	13	3	3	866	1204	3	BS3	138.06807	10.39658	false	true	false	false	internal > 4	0.0		0.0	0.0	0.0	0.0	0.0	137	118	0
Scan: 17210 Run: 20190410_QExHFX1_RSLC1_Beveridge_Clausen_IMP_DSS_JRmethod_R2 P1_R.LKTYAHLFDDK.V P2_K.FKVLGNTDR.H 2 2	20190410_QExHFX1_RSLC1_Beveridge_Clausen_IMP_DSS_JRmethod_R2	17210	20190410_QExHFX1_RSLC1_Beveridge_Clausen_IMP_DSS_JRmethod_R2.mgf	5428	5	508.274569	2,536.336463	0.336463	5	2,536.332556	0.332556	Cas9	Cas9	false	Cas9	Cas9	false	FKVLGNTDR	LKTYAHLFDDK	36	640	9	11	2	2	37	641	5	BS3	138.06807	10.348542	false	true	false	false	internal > 4	0.0		0.007633587786259542	0.0	0.0	0.007633587786259542	0.0	209	77	0
Scan: 6565 Run: 20190410_QExHFX1_RSLC1_Beveridge_Clausen_IMP_DSS_JRmethod_R2 P1_K.LKSVK.E P2_K.LKGSPEDNEQK.Q 2 2	20190410_QExHFX1_RSLC1_Beveridge_Clausen_IMP_DSS_JRmethod_R2	6565	20190410_QExHFX1_RSLC1_Beveridge_Clausen_IMP_DSS_JRmethod_R2.mgf	91	3	652.693387	1,955.058332	0.058332	3	1,955.057503	0.057503	Cas9	Cas9	false	Cas9	Cas9	false	LKSVK	LKGSPEDNEQK	1161	1249	5	11	2	2	1162	1250	3	BS3	138.06807	10.341657	false	true	false	false	internal > 4	0.0		0.007633587786259542	0.0	0.0	0.007633587786259542	0.0	208	76	0
Scan: 25569 Run: 20190410_QExHFX1_RSLC1_Beveridge_Clausen_IMP_DSS_JRmethod_R2 P1_K.LVDSTDKADLR.L P2_K.KNLIGALLFDSGETAEATR.L 7 1	20190410_QExHFX1_RSLC1_Beveridge_Clausen_IMP_DSS_JRmethod_R2	25569	20190410_QExHFX1_RSLC1_Beveridge_Clausen_IMP_DSS_JRmethod_R2.mgf	10126	3	1,125.926091	3,374.756444	0.756444	3	3,374.756910	0.756910	Cas9	Cas9	false	Cas9	Cas9	false	LVDSTDKADLR	KNLIGALLFDSGETAEATR	146	49	11	19	7	1	152	49	3	BS3	138.06807	10.33814	false	true	false	false	internal > 4	0.0		0.0	0.0	0.0	0.0	0.0	207	190	0
Scan: 11558 Run: 20190410_QExHFX1_RSLC1_Beveridge_Clausen_IMP_DSS_JRmethod_R2 P1_K.VMKQLK.R P2_K.LVDSTDKADLR.L 3 7	20190410_QExHFX1_RSLC1_Beveridge_Clausen_IMP_DSS_JRmethod_R2	11558	20190410_QExHFX1_RSLC1_Beveridge_Clausen_IMP_DSS_JRmethod_R2.mgf	1841	3	711.392537	2,131.155782	0.155782	3	2,131.155837	0.155837	Cas9	Cas9	false	Cas9	Cas9	false	LVDSTDKADLR	VMKQLK	146	651	11	6	7	3	152	653	3	BS3	138.06807	10.247817	false	true	false	false	internal > 4	0.0		0.0	0.0	0.0	0.0	0.0	95	105	0
Scan: 12560 Run: 20190410_QExHFX1_RSLC1_Beveridge_Clausen_IMP_DSS_JRmethod_R2 P1_R.KFDNLTK.A P2_K.APLSASMIKR.Y 1 9	20190410_QExHFX1_RSLC1_Beveridge_Clausen_IMP_DSS_JRmethod_R2	12560	20190410_QExHFX1_RSLC1_Beveridge_Clausen_IMP_DSS_JRmethod_R2.mgf	2373	3	698.054688	2,091.142235	0.142235	3	2,091.139792	0.139792	Cas9	Cas9	false	Cas9	Cas9	false	APLSASMIKR	KFDNLTK	319	900	10	7	9	1	327	900	3	BS3	138.06807	10.210809	false	true	false	false	internal > 4	0.0		0.007633587786259542	0.0	0.0	0.007633587786259542	0.0	205	75	0
Scan: 19136 Run: 20190410_QExHFX1_RSLC1_Beveridge_Clausen_IMP_DSS_JRmethod_R2 P1_K.VITLKSK.L P2_R.GGLSELDKAGFIK.R 5 8	20190410_QExHFX1_RSLC1_Beveridge_Clausen_IMP_DSS_JRmethod_R2	19136	20190410_QExHFX1_RSLC1_Beveridge_Clausen_IMP_DSS_JRmethod_R2.mgf	6637	3	754.110671	2,259.310184	0.310184	3	2,259.308967	0.308967	Cas9	Cas9	false	Cas9	Cas9	false	VITLKSK	GGLSELDKAGFIK	959	910	7	13	5	8	963	917	3	BS3	138.06807	10.091844	false	true	false	false	internal > 4	0.0		0.007633587786259542	0.0	0.0	0.007633587786259542	0.0	204	74	0
Scan: 14970 Run: 20190410_QExHFX1_RSLC1_Beveridge_Clausen_IMP_DSS_JRmethod_R2 P1_K.FKVLGNTDR.H P2_K.FKVLGNTDR.H 2 2	20190410_QExHFX1_RSLC1_Beveridge_Clausen_IMP_DSS_JRmethod_R2	14970	20190410_QExHFX1_RSLC1_Beveridge_Clausen_IMP_DSS_JRmethod_R2.mgf	3926	4	559.808009	2,235.202930	0.202930	4	2,235.201147	0.201147	Cas9	Cas9	false	Cas9	Cas9	false	FKVLGNTDR	FKVLGNTDR	36	36	9	9	2	2	37	37	4	BS3	138.06807	10.053633	false	true	false	false	internal > 4	0.0		0.0	0.0	0.0	0.0	0.0	203	164	0
Scan: 21522 Run: 20190410_QExHFX1_RSLC1_Beveridge_Clausen_IMP_DSS_JRmethod_R2 P1_K.KNLIGALLFDSGETAEATR.L P2_K.GQKNSR.E 1 3	20190410_QExHFX1_RSLC1_Beveridge_Clausen_IMP_DSS_JRmethod_R2	21522	20190410_QExHFX1_RSLC1_Beveridge_Clausen_IMP_DSS_JRmethod_R2.mgf	8072	3	944.833597	2,831.478962	0.478962	3	2,831.477716	0.477716	Cas9	Cas9	false	Cas9	Cas9	false	GQKNSR	KNLIGALLFDSGETAEATR	777	49	6	19	3	1	779	49	3	BS3	138.06807	9.992483	false	true	false	false	internal > 4	0.0		0.0	0.0	0.0	0.0	0.0	202	134	0
Scan: 9703 Run: 20190410_QExHFX1_RSLC1_Beveridge_Clausen_IMP_DSS_JRmethod_R2 P1_R.NSDKLIAR.K P2_R.DKPIR.E 4 2	20190410_QExHFX1_RSLC1_Beveridge_Clausen_IMP_DSS_JRmethod_R2	9703	20190410_QExHFX1_RSLC1_Beveridge_Clausen_IMP_DSS_JRmethod_R2.mgf	911	3	561.324585	1,680.951926	0.951926	3	1,680.952250	0.952250	Cas9	Cas9	false	Cas9	Cas9	false	DKPIR	NSDKLIAR	1303	1119	5	8	2	4	1304	1122	3	BS3	138.06807	9.987979	false	true	false	false	internal > 4	0.0		0.0	0.0	0.0	0.0	0.0	138	111	0
Scan: 21516 Run: 20190410_QExHFX1_RSLC1_Beveridge_Clausen_IMP_DSS_JRmethod_R2 P1_K.TEVQTGGFSKESILPK.R P2_K.FIKPILEK.M 10 3	20190410_QExHFX1_RSLC1_Beveridge_Clausen_IMP_DSS_JRmethod_R2	21516	20190410_QExHFX1_RSLC1_Beveridge_Clausen_IMP_DSS_JRmethod_R2.mgf	8069	3	949.202862	2,844.586757	0.586757	3	2,844.588830	0.588830	Cas9	Cas9	false	Cas9	Cas9	false	TEVQTGGFSKESILPK	FIKPILEK	1102	379	16	8	10	3	1111	381	3	BS3	138.06807	9.985131	false	true	false	false	internal > 4	0.0		0.0	0.0	0.0	0.0	0.0	200	161	0
Scan: 17350 Run: 20190410_QExHFX1_RSLC1_Beveridge_Clausen_IMP_DSS_JRmethod_R2 P1_K.MDGTEELLVKLNR.E P2_R.EKIEK.I 10 2	20190410_QExHFX1_RSLC1_Beveridge_Clausen_IMP_DSS_JRmethod_R2	17350	20190410_QExHFX1_RSLC1_Beveridge_Clausen_IMP_DSS_JRmethod_R2.mgf	5525	4	580.063110	2,316.223334	0.223334	4	2,316.224644	0.224644	Cas9	Cas9	false	Cas9	Cas9	false	EKIEK	MDGTEELLVKLNR	442	387	5	13	2	10	443	396	4	BS3	138.06807	9.981539	false	true	false	false	internal > 4	0.0		0.0	0.0	0.0	0.0	0.0	83	102	0
Scan: 12530 Run: 20190410_QExHFX1_RSLC1_Beveridge_Clausen_IMP_DSS_JRmethod_R2 P1_K.FDNLTKAER.G P2_K.FDNLTKAER.G 6 6	20190410_QExHFX1_RSLC1_Beveridge_Clausen_IMP_DSS_JRmethod_R2	12530	20190410_QExHFX1_RSLC1_Beveridge_Clausen_IMP_DSS_JRmethod_R2.mgf	2359	4	581.803211	2,323.183738	0.183738	4	2,323.180805	0.180805	Cas9	Cas9	false	Cas9	Cas9	false	FDNLTKAER	FDNLTKAER	901	901	9	9	6	6	906	906	4	BS3	138.06807	9.888296	false	true	false	false	internal > 4	0.0		0.0	0.0	0.0	0.0	0.0	198	169	0
Scan: 8661 Run: 20190410_QExHFX1_RSLC1_Beveridge_Clausen_IMP_DSS_JRmethod_R2 P1_R.LSKSR.R P2_K.KGILQTVK.V 3 1	20190410_QExHFX1_RSLC1_Beveridge_Clausen_IMP_DSS_JRmethod_R2	8661	20190410_QExHFX1_RSLC1_Beveridge_Clausen_IMP_DSS_JRmethod_R2.mgf	577	3	538.670241	1,612.988894	0.988894	3	1,612.987573	0.987573	Cas9	Cas9	false	Cas9	Cas9	false	LSKSR	KGILQTVK	220	739	5	8	3	1	222	739	3	BS3	138.06807	9.858709	false	true	false	false	internal > 4	0.0		0.007633587786259542	0.0	0.0	0.007633587786259542	0.0	197	73	0
Scan: 22319 Run: 20190410_QExHFX1_RSLC1_Beveridge_Clausen_IMP_DSS_JRmethod_R2 P1_K.NPIDFLEAKGYK.E P2_R.KFDNLTK.A 9 1	20190410_QExHFX1_RSLC1_Beveridge_Clausen_IMP_DSS_JRmethod_R2	22319	20190410_QExHFX1_RSLC1_Beveridge_Clausen_IMP_DSS_JRmethod_R2.mgf	8533	4	600.073233	2,396.263826	0.263826	4	2,396.262745	0.262745	Cas9	Cas9	false	Cas9	Cas9	false	KFDNLTK	NPIDFLEAKGYK	900	1181	7	12	1	9	900	1189	4	BS3	138.06807	9.782296	false	true	false	false	internal > 4	0.0		0.0	0.0	0.0	0.0	0.0	196	144	0
Scan: 22658 Run: 20190410_QExHFX1_RSLC1_Beveridge_Clausen_IMP_DSS_JRmethod_R2 P1_K.QSGKTILDFLK.S P2_K.NLPNEKVLPK.H 4 6	20190410_QExHFX1_RSLC1_Beveridge_Clausen_IMP_DSS_JRmethod_R2	22658	20190410_QExHFX1_RSLC1_Beveridge_Clausen_IMP_DSS_JRmethod_R2.mgf	8712	4	635.369387	2,537.448442	0.448442	4	2,537.446857	0.446857	Cas9	Cas9	false	Cas9	Cas9	false	NLPNEKVLPK	QSGKTILDFLK	505	678	10	11	6	4	510	681	4	BS3	138.06807	9.774987	false	true	false	false	internal > 4	0.0		0.007633587786259542	0.0	0.0	0.007633587786259542	0.0	195	72	0
Scan: 7935 Run: 20190410_QExHFX1_RSLC1_Beveridge_Clausen_IMP_DSS_JRmethod_R2 P1_K.NLPNEKVLPK.H P2_R.HSIKK.N 6 4	20190410_QExHFX1_RSLC1_Beveridge_Clausen_IMP_DSS_JRmethod_R2	7935	20190410_QExHFX1_RSLC1_Beveridge_Clausen_IMP_DSS_JRmethod_R2.mgf	389	3	634.378936	1,900.114979	0.114979	3	1,900.114564	0.114564	Cas9	Cas9	false	Cas9	Cas9	false	HSIKK	NLPNEKVLPK	45	505	5	10	4	6	48	510	3	BS3	138.06807	9.773479	false	true	false	false	internal > 4	0.0		0.0	0.0	0.0	0.0	0.0	62	92	0
Scan: 11693 Run: 20190410_QExHFX1_RSLC1_Beveridge_Clausen_IMP_DSS_JRmethod_R2 P1_R.NSDKLIAR.K P2_R.NSDKLIAR.K 4 4	20190410_QExHFX1_RSLC1_Beveridge_Clausen_IMP_DSS_JRmethod_R2	11693	20190410_QExHFX1_RSLC1_Beveridge_Clausen_IMP_DSS_JRmethod_R2.mgf	1907	4	493.281247	1,969.095882	0.095882	4	1,969.095619	0.095619	Cas9	Cas9	false	Cas9	Cas9	false	NSDKLIAR	NSDKLIAR	1119	1119	8	8	4	4	1122	1122	4	BS3	138.06807	9.739669	false	true	false	false	internal > 4	0.0		0.0	0.0	0.0	0.0	0.0	193	29	0
Scan: 12460 Run: 20190410_QExHFX1_RSLC1_Beveridge_Clausen_IMP_DSS_JRmethod_R2 P1_R.QLLNAKLITQR.K P2_R.KVTVK.Q 6 1	20190410_QExHFX1_RSLC1_Beveridge_Clausen_IMP_DSS_JRmethod_R2	12460	20190410_QExHFX1_RSLC1_Beveridge_Clausen_IMP_DSS_JRmethod_R2.mgf	2322	3	670.421387	2,008.242332	0.242332	3	2,008.240828	0.240828	Cas9	Cas9	false	Cas9	Cas9	false	KVTVK	QLLNAKLITQR	562	889	5	11	1	6	562	894	3	BS3	138.06807	9.701174	false	true	false	false	internal > 4	0.0		0.007633587786259542	0.0	0.0	0.007633587786259542	0.0	192	71	0
Scan: 23189 Run: 20190410_QExHFX1_RSLC1_Beveridge_Clausen_IMP_DSS_JRmethod_R2 P1_K.KNLIGALLFDSGETAEATR.L P2_K.GYKEVK.K 1 3	20190410_QExHFX1_RSLC1_Beveridge_Clausen_IMP_DSS_JRmethod_R2	23189	20190410_QExHFX1_RSLC1_Beveridge_Clausen_IMP_DSS_JRmethod_R2.mgf	9014	4	717.385523	2,865.512986	0.512986	4	2,865.512371	0.512371	Cas9	Cas9	false	Cas9	Cas9	false	GYKEVK	KNLIGALLFDSGETAEATR	1190	49	6	19	3	1	1192	49	4	BS3	138.06807	9.692758	false	true	false	false	internal > 4	0.0		0.007633587786259542	0.0	0.0	0.007633587786259542	0.0	191	70	0
Scan: 12328 Run: 20190410_QExHFX1_RSLC1_Beveridge_Clausen_IMP_DSS_JRmethod_R2 P1_R.QQLPEKYK.E P2_R.MTNFDKNLPNEK.V 6 6	20190410_QExHFX1_RSLC1_Beveridge_Clausen_IMP_DSS_JRmethod_R2	12328	20190410_QExHFX1_RSLC1_Beveridge_Clausen_IMP_DSS_JRmethod_R2.mgf	2237	4	660.085754	2,636.313910	0.313910	4	2,636.315585	0.315585	Cas9	Cas9	false	Cas9	Cas9	false	QQLPEKYK	MTNFDKNLPNEK	345	499	8	12	6	6	350	504	4	BS3	138.06807	9.611969	false	true	false	false	internal > 4	0.0		0.007633587786259542	0.0	0.0	0.007633587786259542	0.0	190	69	0
Scan: 7767 Run: 20190410_QExHFX1_RSLC1_Beveridge_Clausen_IMP_DSS_JRmethod_R2 P1_K.LVDSTDKADLR.L P2_K.GQKNSR.E 7 3	20190410_QExHFX1_RSLC1_Beveridge_Clausen_IMP_DSS_JRmethod_R2	7767	20190410_QExHFX1_RSLC1_Beveridge_Clausen_IMP_DSS_JRmethod_R2.mgf	316	4	515.525120	2,058.071374	0.071374	4	2,058.070527	0.070527	Cas9	Cas9	false	Cas9	Cas9	false	GQKNSR	LVDSTDKADLR	777	146	6	11	3	7	779	152	4	BS3	138.06807	9.580111	false	true	false	false	internal > 4	0.0		0.0	0.0	0.0	0.0	0.0	189	160	0
Scan: 21038 Run: 20190410_QExHFX1_RSLC1_Beveridge_Clausen_IMP_DSS_JRmethod_R2 P1_R.QEDFYPFLKDNR.E P2_K.EDYFKK.I 9 5	20190410_QExHFX1_RSLC1_Beveridge_Clausen_IMP_DSS_JRmethod_R2	21038	20190410_QExHFX1_RSLC1_Beveridge_Clausen_IMP_DSS_JRmethod_R2.mgf	7786	4	635.310181	2,537.211618	0.211618	4	2,537.211439	0.211439	Cas9	Cas9	false	Cas9	Cas9	false	EDYFKK	QEDFYPFLKDNR	570	430	6	12	5	9	574	438	4	BS3	138.06807	9.550635	false	true	false	false	internal > 4	0.0		0.0	0.0	0.0	0.0	0.0	129	104	0
Scan: 24379 Run: 20190410_QExHFX1_RSLC1_Beveridge_Clausen_IMP_DSS_JRmethod_R2 P1_K.NPIDFLEAKGYK.E P2_K.FIKPILEK.M 9 3	20190410_QExHFX1_RSLC1_Beveridge_Clausen_IMP_DSS_JRmethod_R2	24379	20190410_QExHFX1_RSLC1_Beveridge_Clausen_IMP_DSS_JRmethod_R2.mgf	9629	4	630.609388	2,518.408446	0.408446	4	2,518.408682	0.408682	Cas9	Cas9	false	Cas9	Cas9	false	NPIDFLEAKGYK	FIKPILEK	1181	379	12	8	9	3	1189	381	4	BS3	138.06807	9.535848	false	true	false	false	internal > 4	0.0		0.0	0.0	0.0	0.0	0.0	184	119	0
Scan: 6575 Run: 20190410_QExHFX1_RSLC1_Beveridge_Clausen_IMP_DSS_JRmethod_R2 P1_K.SEQEIGKATAK.Y P2_R.KMIAK.S 7 1	20190410_QExHFX1_RSLC1_Beveridge_Clausen_IMP_DSS_JRmethod_R2	6575	20190410_QExHFX1_RSLC1_Beveridge_Clausen_IMP_DSS_JRmethod_R2.mgf	93	3	635.683105	1,904.027486	0.027486	3	1,904.028846	0.028846	Cas9	Cas9	false	Cas9	Cas9	false	SEQEIGKATAK	KMIAK	1029	1024	11	5	7	1	1035	1024	3	BS3	138.06807	9.447231	false	true	false	false	internal > 4	0.0		0.0	0.0	0.0	0.0	0.0	78	91	0
Scan: 11080 Run: 20190410_QExHFX1_RSLC1_Beveridge_Clausen_IMP_DSS_JRmethod_R2 P1_K.SDNVPSEEVVKK.M P2_K.SDNVPSEEVVKK.M 11 11	20190410_QExHFX1_RSLC1_Beveridge_Clausen_IMP_DSS_JRmethod_R2	11080	20190410_QExHFX1_RSLC1_Beveridge_Clausen_IMP_DSS_JRmethod_R2.mgf	1574	4	700.362881	2,797.422418	0.422418	4	2,797.423279	0.423279	Cas9	Cas9	false	Cas9	Cas9	false	SDNVPSEEVVKK	SDNVPSEEVVKK	871	871	12	12	11	11	881	881	4	BS3	138.06807	9.440944	false	true	false	false	internal > 4	0.0		0.0	0.0	0.0	0.0	0.0	185	189	0
Scan: 24370 Run: 20190410_QExHFX1_RSLC1_Beveridge_Clausen_IMP_DSS_JRmethod_R2 P1_K.NPIDFLEAKGYK.E P2_K.FIKPILEK.M 9 3	20190410_QExHFX1_RSLC1_Beveridge_Clausen_IMP_DSS_JRmethod_R2	24370	20190410_QExHFX1_RSLC1_Beveridge_Clausen_IMP_DSS_JRmethod_R2.mgf	9626	3	840.477844	2,518.411703	0.411703	3	2,518.408682	0.408682	Cas9	Cas9	false	Cas9	Cas9	false	NPIDFLEAKGYK	FIKPILEK	1181	379	12	8	9	3	1189	381	3	BS3	138.06807	9.352456	false	true	false	false	internal > 4	0.0		0.0	0.0	0.0	0.0	0.0	184	119	0
Scan: 9396 Run: 20190410_QExHFX1_RSLC1_Beveridge_Clausen_IMP_DSS_JRmethod_R2 P1_K.SDNVPSEEVVKK.M P2_K.GYKEVK.K 11 3	20190410_QExHFX1_RSLC1_Beveridge_Clausen_IMP_DSS_JRmethod_R2	9396	20190410_QExHFX1_RSLC1_Beveridge_Clausen_IMP_DSS_JRmethod_R2.mgf	798	4	548.542807	2,190.142122	0.142122	4	2,190.141961	0.141961	Cas9	Cas9	false	Cas9	Cas9	false	SDNVPSEEVVKK	GYKEVK	871	1190	12	6	11	3	881	1192	4	BS3	138.06807	9.342125	false	true	false	false	internal > 4	0.0		0.0	0.0	0.0	0.0	0.0	173	112	0
Scan: 10753 Run: 20190410_QExHFX1_RSLC1_Beveridge_Clausen_IMP_DSS_JRmethod_R2 P1_K.KGILQTVK.V P2_R.DKPIR.E 1 2	20190410_QExHFX1_RSLC1_Beveridge_Clausen_IMP_DSS_JRmethod_R2	10753	20190410_QExHFX1_RSLC1_Beveridge_Clausen_IMP_DSS_JRmethod_R2.mgf	1392	3	551.341736	1,651.003379	0.003379	3	1,651.003224	0.003224	Cas9	Cas9	false	Cas9	Cas9	false	DKPIR	KGILQTVK	1303	739	5	8	2	1	1304	739	3	BS3	138.06807	9.32966	false	true	false	false	internal > 4	0.0		0.0	0.0	0.0	0.0	0.0	99	96	0
Scan: 16034 Run: 20190410_QExHFX1_RSLC1_Beveridge_Clausen_IMP_DSS_JRmethod_R2 P1_K.VPSKK.F P2_R.QEDFYPFLKDNR.E 4 9	20190410_QExHFX1_RSLC1_Beveridge_Clausen_IMP_DSS_JRmethod_R2	16034	20190410_QExHFX1_RSLC1_Beveridge_Clausen_IMP_DSS_JRmethod_R2.mgf	4601	3	756.394805	2,266.162586	0.162586	3	2,266.163366	0.163366	Cas9	Cas9	false	Cas9	Cas9	false	VPSKK	QEDFYPFLKDNR	31	430	5	12	4	9	34	438	3	BS3	138.06807	9.285312	false	true	false	false	internal > 4	0.0		0.0	0.0	0.0	0.0	0.0	52	86	0
Scan: 13079 Run: 20190410_QExHFX1_RSLC1_Beveridge_Clausen_IMP_DSS_JRmethod_R2 P1_R.KDFQFYK.V P2_K.GYKEVK.K 1 3	20190410_QExHFX1_RSLC1_Beveridge_Clausen_IMP_DSS_JRmethod_R2	13079	20190410_QExHFX1_RSLC1_Beveridge_Clausen_IMP_DSS_JRmethod_R2.mgf	2700	3	612.657410	1,834.950401	0.950401	3	1,834.950521	0.950521	Cas9	Cas9	false	Cas9	Cas9	false	GYKEVK	KDFQFYK	1190	972	6	7	3	1	1192	972	3	BS3	138.06807	9.278648	false	true	false	false	internal > 4	0.0		0.007633587786259542	0.0	0.0	0.007633587786259542	0.0	180	68	0
Scan: 18031 Run: 20190410_QExHFX1_RSLC1_Beveridge_Clausen_IMP_DSS_JRmethod_R2 P1_K.FIKPILEK.M P2_K.APLSASMIKR.Y 3 9	20190410_QExHFX1_RSLC1_Beveridge_Clausen_IMP_DSS_JRmethod_R2	18031	20190410_QExHFX1_RSLC1_Beveridge_Clausen_IMP_DSS_JRmethod_R2.mgf	5924	3	738.769348	2,213.286215	0.286215	3	2,213.285729	0.285729	Cas9	Cas9	false	Cas9	Cas9	false	APLSASMIKR	FIKPILEK	319	379	10	8	9	3	327	381	3	BS3	138.06807	9.244052	false	true	false	false	internal > 4	0.0		0.007633587786259542	0.0	0.0	0.007633587786259542	0.0	179	67	0
Scan: 15649 Run: 20190410_QExHFX1_RSLC1_Beveridge_Clausen_IMP_DSS_JRmethod_R2 P1_K.SKLVSDFR.K P2_R.QITKHVAQILDSR.M 2 4	20190410_QExHFX1_RSLC1_Beveridge_Clausen_IMP_DSS_JRmethod_R2	15649	20190410_QExHFX1_RSLC1_Beveridge_Clausen_IMP_DSS_JRmethod_R2.mgf	4331	5	520.294029	2,596.433763	0.433763	5	2,596.433667	0.433667	Cas9	Cas9	false	Cas9	Cas9	false	QITKHVAQILDSR	SKLVSDFR	930	964	13	8	4	2	933	965	5	BS3	138.06807	9.238937	false	true	false	false	internal > 4	0.0		0.0	0.0	0.0	0.0	0.0	178	130	0
Scan: 16277 Run: 20190410_QExHFX1_RSLC1_Beveridge_Clausen_IMP_DSS_JRmethod_R2 P1_K.SEQEIGKATAK.Y P2_K.DLIIKLPK.Y 7 5	20190410_QExHFX1_RSLC1_Beveridge_Clausen_IMP_DSS_JRmethod_R2	16277	20190410_QExHFX1_RSLC1_Beveridge_Clausen_IMP_DSS_JRmethod_R2.mgf	4775	4	560.329319	2,237.288170	0.288170	4	2,237.288232	0.288232	Cas9	Cas9	false	Cas9	Cas9	false	SEQEIGKATAK	DLIIKLPK	1029	1197	11	8	7	5	1035	1201	4	BS3	138.06807	9.208248	false	true	false	false	internal > 4	0.0		0.0	0.0	0.0	0.0	0.0	177	147	0
Scan: 14482 Run: 20190410_QExHFX1_RSLC1_Beveridge_Clausen_IMP_DSS_JRmethod_R2 P1_K.SKLVSDFR.K P2_K.KDWDPK.K 2 1	20190410_QExHFX1_RSLC1_Beveridge_Clausen_IMP_DSS_JRmethod_R2	14482	20190410_QExHFX1_RSLC1_Beveridge_Clausen_IMP_DSS_JRmethod_R2.mgf	3618	4	470.000000	1,875.970894	0.970894	4	1,875.973045	0.973045	Cas9	Cas9	false	Cas9	Cas9	false	KDWDPK	SKLVSDFR	1128	964	6	8	1	2	1128	965	4	BS3	138.06807	9.196289	false	true	false	false	internal > 4	0.0		0.0	0.0	0.0	0.0	0.0	176	136	0
Scan: 6678 Run: 20190410_QExHFX1_RSLC1_Beveridge_Clausen_IMP_DSS_JRmethod_R2 P1_K.SDNVPSEEVVKK.M P2_K.GQKNSR.E 11 3	20190410_QExHFX1_RSLC1_Beveridge_Clausen_IMP_DSS_JRmethod_R2	6678	20190410_QExHFX1_RSLC1_Beveridge_Clausen_IMP_DSS_JRmethod_R2.mgf	101	4	540.034166	2,156.107558	0.107558	4	2,156.107306	0.107306	Cas9	Cas9	false	Cas9	Cas9	false	GQKNSR	SDNVPSEEVVKK	777	871	6	12	3	11	779	881	4	BS3	138.06807	9.196053	false	true	false	false	internal > 4	0.0		0.0	0.0	0.0	0.0	0.0	168	110	0
Scan: 20248 Run: 20190410_QExHFX1_RSLC1_Beveridge_Clausen_IMP_DSS_JRmethod_R2 P1_K.SEQEIGKATAK.Y P2_K.AIVDLLFKTNR.K 7 8	20190410_QExHFX1_RSLC1_Beveridge_Clausen_IMP_DSS_JRmethod_R2	20248	20190410_QExHFX1_RSLC1_Beveridge_Clausen_IMP_DSS_JRmethod_R2.mgf	7308	4	647.862793	2,587.422066	0.422066	4	2,587.422099	0.422099	Cas9	Cas9	false	Cas9	Cas9	false	SEQEIGKATAK	AIVDLLFKTNR	1029	551	11	11	7	8	1035	558	4	BS3	138.06807	9.165618	false	true	false	false	internal > 4	0.0		0.007633587786259542	0.0	0.0	0.007633587786259542	0.0	174	66	0
Scan: 9282 Run: 20190410_QExHFX1_RSLC1_Beveridge_Clausen_IMP_DSS_JRmethod_R2 P1_K.SDNVPSEEVVKK.M P2_K.GYKEVK.K 11 3	20190410_QExHFX1_RSLC1_Beveridge_Clausen_IMP_DSS_JRmethod_R2	9282	20190410_QExHFX1_RSLC1_Beveridge_Clausen_IMP_DSS_JRmethod_R2.mgf	772	3	731.054666	2,190.142169	0.142169	3	2,190.141961	0.141961	Cas9	Cas9	false	Cas9	Cas9	false	SDNVPSEEVVKK	GYKEVK	871	1190	12	6	11	3	881	1192	3	BS3	138.06807	9.156152	false	true	false	false	internal > 4	0.0		0.0	0.0	0.0	0.0	0.0	173	112	0
Scan: 22229 Run: 20190410_QExHFX1_RSLC1_Beveridge_Clausen_IMP_DSS_JRmethod_R2 P1_K.TEVQTGGFSKESILPK.R P2_R.QWYKNK.K 10 4	20190410_QExHFX1_RSLC1_Beveridge_Clausen_IMP_DSS_JRmethod_R2	22229	20190410_QExHFX1_RSLC1_Beveridge_Clausen_IMP_DSS_JRmethod_R2.mgf	8487	3	908.816494	2,723.427653	0.427653	3	2,723.417014	0.417014	DECOY:Cas9	DECOY:REV_Cas9	true	Cas9	Cas9	false	QWYKNK	TEVQTGGFSKESILPK	485	1102	6	16	4	10	488	1111	3	BS3	138.06807	9.146653	true	false	true	false	internal > 4	0.005952380952380952		0.014184397163120567	1.0	0.0	0.014184397163120567	1.0	172	65	4
Scan: 12155 Run: 20190410_QExHFX1_RSLC1_Beveridge_Clausen_IMP_DSS_JRmethod_R2 P1_K.KDLIIK.L P2_R.DKPIR.E 1 2	20190410_QExHFX1_RSLC1_Beveridge_Clausen_IMP_DSS_JRmethod_R2	12155	20190410_QExHFX1_RSLC1_Beveridge_Clausen_IMP_DSS_JRmethod_R2.mgf	2139	3	498.979370	1,493.916281	0.916281	3	1,493.918097	0.918097	Cas9	Cas9	false	Cas9	Cas9	false	DKPIR	KDLIIK	1303	1196	5	6	2	1	1304	1196	3	BS3	138.06807	9.14535	false	true	false	false	internal > 4	0.005952380952380952		0.014184397163120567	0.0	0.0	0.014184397163120567	0.0	171	64	0
Scan: 8386 Run: 20190410_QExHFX1_RSLC1_Beveridge_Clausen_IMP_DSS_JRmethod_R2 P1_K.KLVDSTDK.A P2_K.KLVDSTDK.A 1 1	20190410_QExHFX1_RSLC1_Beveridge_Clausen_IMP_DSS_JRmethod_R2	8386	20190410_QExHFX1_RSLC1_Beveridge_Clausen_IMP_DSS_JRmethod_R2.mgf	491	4	487.767430	1,947.040614	0.040614	4	1,947.041183	0.041183	Cas9	Cas9	false	Cas9	Cas9	false	KLVDSTDK	KLVDSTDK	145	145	8	8	1	1	145	145	4	BS3	138.06807	9.09625	false	true	false	false	internal > 4	0.005952380952380952		0.0	0.0	0.0	0.0	0.0	170	146	0
Scan: 10805 Run: 20190410_QExHFX1_RSLC1_Beveridge_Clausen_IMP_DSS_JRmethod_R2 P1_K.QLKEDYFK.K P2_R.KVTVK.Q 3 1	20190410_QExHFX1_RSLC1_Beveridge_Clausen_IMP_DSS_JRmethod_R2	10805	20190410_QExHFX1_RSLC1_Beveridge_Clausen_IMP_DSS_JRmethod_R2.mgf	1415	3	594.673218	1,780.997825	0.997825	3	1,780.997470	0.997470	Cas9	Cas9	false	Cas9	Cas9	false	KVTVK	QLKEDYFK	562	567	5	8	1	3	562	569	3	BS3	138.06807	9.086907	false	true	false	false	internal > 4	0.005952380952380952		0.014184397163120567	0.0	0.0	0.014184397163120567	0.0	169	63	0
Scan: 6786 Run: 20190410_QExHFX1_RSLC1_Beveridge_Clausen_IMP_DSS_JRmethod_R2 P1_K.SDNVPSEEVVKK.M P2_K.GQKNSR.E 11 3	20190410_QExHFX1_RSLC1_Beveridge_Clausen_IMP_DSS_JRmethod_R2	6786	20190410_QExHFX1_RSLC1_Beveridge_Clausen_IMP_DSS_JRmethod_R2.mgf	123	3	719.709806	2,156.107589	0.107589	3	2,156.107306	0.107306	Cas9	Cas9	false	Cas9	Cas9	false	GQKNSR	SDNVPSEEVVKK	777	871	6	12	3	11	779	881	3	BS3	138.06807	9.074082	false	true	false	false	internal > 4	0.005952380952380952		0.0	0.0	0.0	0.0	0.0	168	110	0
Scan: 11738 Run: 20190410_QExHFX1_RSLC1_Beveridge_Clausen_IMP_DSS_JRmethod_R2 P1_K.VITLKSK.L P2_K.VITLKSK.L 5 5	20190410_QExHFX1_RSLC1_Beveridge_Clausen_IMP_DSS_JRmethod_R2	11738	20190410_QExHFX1_RSLC1_Beveridge_Clausen_IMP_DSS_JRmethod_R2.mgf	1930	3	572.040955	1,713.101036	0.101036	3	1,713.101539	0.101539	Cas9	Cas9	false	Cas9	Cas9	false	VITLKSK	VITLKSK	959	959	7	7	5	5	963	963	3	BS3	138.06807	9.024998	false	true	false	false	internal > 4	0.005952380952380952		0.014184397163120567	0.0	0.0	0.014184397163120567	0.0	167	61	0
Scan: 18974 Run: 20190410_QExHFX1_RSLC1_Beveridge_Clausen_IMP_DSS_JRmethod_R2 P1_R.QLLNAKLITQR.K P2_K.QLKEDYFK.K 6 3	20190410_QExHFX1_RSLC1_Beveridge_Clausen_IMP_DSS_JRmethod_R2	18974	20190410_QExHFX1_RSLC1_Beveridge_Clausen_IMP_DSS_JRmethod_R2.mgf	6533	3	835.807660	2,504.401151	0.401151	3	2,504.400243	0.400243	Cas9	Cas9	false	Cas9	Cas9	false	QLKEDYFK	QLLNAKLITQR	567	889	8	11	3	6	569	894	3	BS3	138.06807	9.007472	false	true	false	false	internal > 4	0.005952380952380952		0.014184397163120567	0.0	0.0	0.014184397163120567	0.0	166	60	0
Scan: 13470 Run: 20190410_QExHFX1_RSLC1_Beveridge_Clausen_IMP_DSS_JRmethod_R2 P1_R.NSDKLIAR.K P2_K.KDLIIK.L 4 1	20190410_QExHFX1_RSLC1_Beveridge_Clausen_IMP_DSS_JRmethod_R2	13470	20190410_QExHFX1_RSLC1_Beveridge_Clausen_IMP_DSS_JRmethod_R2.mgf	2949	4	446.522888	1,782.062446	0.062446	4	1,782.061466	0.061466	Cas9	Cas9	false	Cas9	Cas9	false	NSDKLIAR	KDLIIK	1119	1196	8	6	4	1	1122	1196	4	BS3	138.06807	8.980292	false	true	false	false	internal > 4	0.005952380952380952		0.0	0.0	0.0	0.0	0.0	165	143	0
Scan: 16024 Run: 20190410_QExHFX1_RSLC1_Beveridge_Clausen_IMP_DSS_JRmethod_R2 P1_R.LENLIAQLPGEKK.N P2_K.IIKDK.D 12 3	20190410_QExHFX1_RSLC1_Beveridge_Clausen_IMP_DSS_JRmethod_R2	16024	20190410_QExHFX1_RSLC1_Beveridge_Clausen_IMP_DSS_JRmethod_R2.mgf	4594	3	736.106018	2,205.296225	0.296225	3	2,205.298403	0.298403	Cas9	Cas9	false	Cas9	Cas9	false	IIKDK	LENLIAQLPGEKK	604	226	5	13	3	12	606	237	3	BS3	138.06807	8.951476	false	true	false	false	internal > 4	0.005952380952380952		0.014184397163120567	0.0	0.0	0.014184397163120567	0.0	164	59	0
Scan: 7945 Run: 20190410_QExHFX1_RSLC1_Beveridge_Clausen_IMP_DSS_JRmethod_R2 P1_R.SDKNR.G P2_K.APLSASMIKR.Y 3 9	20190410_QExHFX1_RSLC1_Beveridge_Clausen_IMP_DSS_JRmethod_R2	7945	20190410_QExHFX1_RSLC1_Beveridge_Clausen_IMP_DSS_JRmethod_R2.mgf	391	3	615.999817	1,844.977622	0.977622	3	1,844.977812	0.977812	Cas9	Cas9	false	Cas9	Cas9	false	SDKNR	APLSASMIKR	864	319	5	10	3	9	866	327	3	BS3	138.06807	8.919128	false	true	false	false	internal > 4	0.005952380952380952		0.014184397163120567	0.0	0.0	0.014184397163120567	0.0	163	58	0
Scan: 13486 Run: 20190410_QExHFX1_RSLC1_Beveridge_Clausen_IMP_DSS_JRmethod_R2 P1_R.KLINGIR.D P2_R.KFDNLTK.A 1 1	20190410_QExHFX1_RSLC1_Beveridge_Clausen_IMP_DSS_JRmethod_R2	13486	20190410_QExHFX1_RSLC1_Beveridge_Clausen_IMP_DSS_JRmethod_R2.mgf	2958	4	454.773206	1,815.063718	0.063718	4	1,815.061800	0.061800	Cas9	Cas9	false	Cas9	Cas9	false	KFDNLTK	KLINGIR	900	669	7	7	1	1	900	669	4	BS3	138.06807	8.865113	false	true	false	false	internal > 4	0.005952380952380952		0.014184397163120567	0.0	0.0	0.014184397163120567	0.0	162	57	0
Scan: 4553 Run: 20190410_QExHFX1_RSLC1_Beveridge_Clausen_IMP_DSS_JRmethod_R2 P1_K.GYKEVK.K P2_K.GQKNSR.E 3 3	20190410_QExHFX1_RSLC1_Beveridge_Clausen_IMP_DSS_JRmethod_R2	4553	20190410_QExHFX1_RSLC1_Beveridge_Clausen_IMP_DSS_JRmethod_R2.mgf	12	3	517.282567	1,548.825872	0.825872	3	1,548.825988	0.825988	Cas9	Cas9	false	Cas9	Cas9	false	GQKNSR	GYKEVK	777	1190	6	6	3	3	779	1192	3	BS3	138.06807	8.836151	false	true	false	false	internal > 4	0.005952380952380952		0.014184397163120567	0.0	0.0	0.014184397163120567	0.0	161	56	0
Scan: 9294 Run: 20190410_QExHFX1_RSLC1_Beveridge_Clausen_IMP_DSS_JRmethod_R2 P1_R.KMIAK.S P2_K.FKVLGNTDR.H 1 2	20190410_QExHFX1_RSLC1_Beveridge_Clausen_IMP_DSS_JRmethod_R2	9294	20190410_QExHFX1_RSLC1_Beveridge_Clausen_IMP_DSS_JRmethod_R2.mgf	775	3	598.338133	1,791.992570	0.992570	3	1,791.991672	0.991672	Cas9	Cas9	false	Cas9	Cas9	false	KMIAK	FKVLGNTDR	1024	36	5	9	1	2	1024	37	3	BS3	138.06807	8.821041	false	true	false	false	internal > 4	0.005952380952380952		0.0	0.0	0.0	0.0	0.0	103	90	0
Scan: 19059 Run: 20190410_QExHFX1_RSLC1_Beveridge_Clausen_IMP_DSS_JRmethod_R2 P1_K.TEVQTGGFSKESILPK.R P2_R.KLINGIR.D 10 1	20190410_QExHFX1_RSLC1_Beveridge_Clausen_IMP_DSS_JRmethod_R2	19059	20190410_QExHFX1_RSLC1_Beveridge_Clausen_IMP_DSS_JRmethod_R2.mgf	6585	3	891.171814	2,670.493613	0.493613	3	2,670.495598	0.495598	Cas9	Cas9	false	Cas9	Cas9	false	KLINGIR	TEVQTGGFSKESILPK	669	1102	7	16	1	10	669	1111	3	BS3	138.06807	8.806429	false	true	false	false	internal > 4	0.005952380952380952		0.014184397163120567	0.0	0.0	0.014184397163120567	0.0	159	55	0
Scan: 18855 Run: 20190410_QExHFX1_RSLC1_Beveridge_Clausen_IMP_DSS_JRmethod_R2 P1_K.DDSIDNKVLTR.S P2_R.DAIKLDSR.K 7 4	20190410_QExHFX1_RSLC1_Beveridge_Clausen_IMP_DSS_JRmethod_R2	18855	20190410_QExHFX1_RSLC1_Beveridge_Clausen_IMP_DSS_JRmethod_R2.mgf	6460	3	777.411535	2,329.212776	0.212776	3	2,329.212499	0.212499	DECOY:Cas9	DECOY:REV_Cas9	true	Cas9	Cas9	false	DAIKLDSR	DDSIDNKVLTR	247	853	8	11	4	7	250	859	3	BS3	138.06807	8.769038	true	false	true	false	internal > 4	0.010471204188481676		0.020134228187919462	1.0	0.0	0.020134228187919462	1.0	158	54	4
Scan: 18013 Run: 20190410_QExHFX1_RSLC1_Beveridge_Clausen_IMP_DSS_JRmethod_R2 P1_K.QLKEDYFK.K P2_K.QLKEDYFK.K 3 3	20190410_QExHFX1_RSLC1_Beveridge_Clausen_IMP_DSS_JRmethod_R2	18013	20190410_QExHFX1_RSLC1_Beveridge_Clausen_IMP_DSS_JRmethod_R2.mgf	5911	3	760.059779	2,277.157508	0.157508	3	2,277.156885	0.156885	Cas9	Cas9	false	Cas9	Cas9	false	QLKEDYFK	QLKEDYFK	567	567	8	8	3	3	569	569	3	BS3	138.06807	8.759367	false	true	false	false	internal > 4	0.010471204188481676		0.0	0.0	0.0	0.0	0.0	126	98	0
Scan: 18589 Run: 20190410_QExHFX1_RSLC1_Beveridge_Clausen_IMP_DSS_JRmethod_R2 P1_K.MDGTEELLVKLNR.E P2_R.KVTVK.Q 10 1	20190410_QExHFX1_RSLC1_Beveridge_Clausen_IMP_DSS_JRmethod_R2	18589	20190410_QExHFX1_RSLC1_Beveridge_Clausen_IMP_DSS_JRmethod_R2.mgf	6291	3	749.087441	2,244.240494	0.240494	3	2,244.239900	0.239900	Cas9	Cas9	false	Cas9	Cas9	false	KVTVK	MDGTEELLVKLNR	562	387	5	13	1	10	562	396	3	BS3	138.06807	8.736148	false	true	false	false	internal > 4	0.010471204188481676		0.0	0.0	0.0	0.0	0.0	143	103	0
Scan: 16423 Run: 20190410_QExHFX1_RSLC1_Beveridge_Clausen_IMP_DSS_JRmethod_R2 P1_R.LKTYAHLFDDK.V P2_K.ESILPKR.N 2 6	20190410_QExHFX1_RSLC1_Beveridge_Clausen_IMP_DSS_JRmethod_R2	16423	20190410_QExHFX1_RSLC1_Beveridge_Clausen_IMP_DSS_JRmethod_R2.mgf	4875	4	583.324796	2,329.270078	0.270078	4	2,329.268165	0.268165	Cas9	Cas9	false	Cas9	Cas9	false	ESILPKR	LKTYAHLFDDK	1112	640	7	11	6	2	1117	641	4	BS3	138.06807	8.731953	false	true	false	false	internal > 4	0.010471204188481676		0.020134228187919462	0.0	0.0	0.020134228187919462	0.0	155	53	0
Scan: 11187 Run: 20190410_QExHFX1_RSLC1_Beveridge_Clausen_IMP_DSS_JRmethod_R2 P1_K.SDNVPSEEVVKK.M P2_K.AGFIKR.Q 11 5	20190410_QExHFX1_RSLC1_Beveridge_Clausen_IMP_DSS_JRmethod_R2	11187	20190410_QExHFX1_RSLC1_Beveridge_Clausen_IMP_DSS_JRmethod_R2.mgf	1640	3	720.395007	2,158.163192	0.163192	3	2,158.163365	0.163365	Cas9	Cas9	false	Cas9	Cas9	false	SDNVPSEEVVKK	AGFIKR	871	918	12	6	11	5	881	922	3	BS3	138.06807	8.727736	false	true	false	false	internal > 4	0.010471204188481676		0.007633587786259542	0.0	0.0	0.007633587786259542	0.0	66	81	0
Scan: 19707 Run: 20190410_QExHFX1_RSLC1_Beveridge_Clausen_IMP_DSS_JRmethod_R2 P1_K.VVDELVKVMGR.H P2_K.VLTRSDKNR.G 7 7	20190410_QExHFX1_RSLC1_Beveridge_Clausen_IMP_DSS_JRmethod_R2	19707	20190410_QExHFX1_RSLC1_Beveridge_Clausen_IMP_DSS_JRmethod_R2.mgf	6995	3	829.460815	2,485.360616	0.360616	3	2,485.368623	0.368623	Cas9	Cas9	false	Cas9	Cas9	false	VLTRSDKNR	VVDELVKVMGR	860	747	9	11	7	7	866	753	3	BS3	138.06807	8.669301	false	true	false	false	internal > 4	0.010471204188481676		0.020134228187919462	0.0	0.0	0.020134228187919462	0.0	153	52	0
Scan: 7283 Run: 20190410_QExHFX1_RSLC1_Beveridge_Clausen_IMP_DSS_JRmethod_R2 P1_K.GYKEVK.K P2_K.GYKEVK.K 3 3	20190410_QExHFX1_RSLC1_Beveridge_Clausen_IMP_DSS_JRmethod_R2	7283	20190410_QExHFX1_RSLC1_Beveridge_Clausen_IMP_DSS_JRmethod_R2.mgf	193	3	528.627502	1,582.860677	0.860677	3	1,582.860643	0.860643	Cas9	Cas9	false	Cas9	Cas9	false	GYKEVK	GYKEVK	1190	1190	6	6	3	3	1192	1192	3	BS3	138.06807	8.668919	false	true	false	false	internal > 4	0.010471204188481676		0.020134228187919462	0.0	0.0	0.020134228187919462	0.0	152	51	0
Scan: 16417 Run: 20190410_QExHFX1_RSLC1_Beveridge_Clausen_IMP_DSS_JRmethod_R2 P1_K.SKLVSDFR.K P2_K.SKLVSDFR.K 2 2	20190410_QExHFX1_RSLC1_Beveridge_Clausen_IMP_DSS_JRmethod_R2	16417	20190410_QExHFX1_RSLC1_Beveridge_Clausen_IMP_DSS_JRmethod_R2.mgf	4870	4	510.784271	2,039.107978	0.107978	4	2,039.105121	0.105121	Cas9	Cas9	false	Cas9	Cas9	false	SKLVSDFR	SKLVSDFR	964	964	8	8	2	2	965	965	4	BS3	138.06807	8.659159	false	true	false	false	internal > 4	0.010471204188481676		0.0	0.0	0.0	0.0	0.0	151	167	0
Scan: 14908 Run: 20190410_QExHFX1_RSLC1_Beveridge_Clausen_IMP_DSS_JRmethod_R2 P1_K.VITLKSK.L P2_K.QLKEDYFK.K 5 3	20190410_QExHFX1_RSLC1_Beveridge_Clausen_IMP_DSS_JRmethod_R2	14908	20190410_QExHFX1_RSLC1_Beveridge_Clausen_IMP_DSS_JRmethod_R2.mgf	3887	3	666.050163	1,995.128660	0.128660	3	1,995.129212	0.129212	Cas9	Cas9	false	Cas9	Cas9	false	VITLKSK	QLKEDYFK	959	567	7	8	5	3	963	569	3	BS3	138.06807	8.658781	false	true	false	false	internal > 4	0.010471204188481676		0.020134228187919462	0.0	0.0	0.020134228187919462	0.0	150	50	0
Scan: 11918 Run: 20190410_QExHFX1_RSLC1_Beveridge_Clausen_IMP_DSS_JRmethod_R2 P1_R.NSDKLIAR.K P2_K.MKNYWR.Q 4 2	20190410_QExHFX1_RSLC1_Beveridge_Clausen_IMP_DSS_JRmethod_R2	11918	20190410_QExHFX1_RSLC1_Beveridge_Clausen_IMP_DSS_JRmethod_R2.mgf	2026	4	492.509735	1,966.009834	0.009834	4	1,966.009447	0.009447	Cas9	Cas9	false	Cas9	Cas9	false	MKNYWR	NSDKLIAR	883	1119	6	8	2	4	884	1122	4	BS3	138.06807	8.611988	false	true	false	false	internal > 4	0.010471204188481676		0.0	0.0	0.0	0.0	0.0	149	157	0
Scan: 22812 Run: 20190410_QExHFX1_RSLC1_Beveridge_Clausen_IMP_DSS_JRmethod_R2 P1_R.KSEETITPWNFEEVVDK.G P2_K.KDWDPK.K 1 1	20190410_QExHFX1_RSLC1_Beveridge_Clausen_IMP_DSS_JRmethod_R2	22812	20190410_QExHFX1_RSLC1_Beveridge_Clausen_IMP_DSS_JRmethod_R2.mgf	8811	3	992.822693	2,975.446250	0.446250	3	2,975.444015	0.444015	Cas9	Cas9	false	Cas9	Cas9	false	KDWDPK	KSEETITPWNFEEVVDK	1128	472	6	17	1	1	1128	472	3	BS3	138.06807	8.581872	false	true	false	false	internal > 4	0.010471204188481676		0.0	0.0	0.0	0.0	0.0	105	89	0
Scan: 23941 Run: 20190410_QExHFX1_RSLC1_Beveridge_Clausen_IMP_DSS_JRmethod_R2 P1_K.DFQFYKVR.E P2_K.DFQFYKVR.E 6 6	20190410_QExHFX1_RSLC1_Beveridge_Clausen_IMP_DSS_JRmethod_R2	23941	20190410_QExHFX1_RSLC1_Beveridge_Clausen_IMP_DSS_JRmethod_R2.mgf	9425	4	586.304679	2,341.189610	0.189610	4	2,341.189523	0.189523	Cas9	Cas9	false	Cas9	Cas9	false	DFQFYKVR	DFQFYKVR	973	973	8	8	6	6	978	978	4	BS3	138.06807	8.576868	false	true	false	false	internal > 4	0.010471204188481676		0.0	0.0	0.0	0.0	0.0	147	145	0
Scan: 20291 Run: 20190410_QExHFX1_RSLC1_Beveridge_Clausen_IMP_DSS_JRmethod_R2 P1_K.VKYVTEGMR.K P2_R.QEDFYPFLKDNR.E 2 9	20190410_QExHFX1_RSLC1_Beveridge_Clausen_IMP_DSS_JRmethod_R2	20291	20190410_QExHFX1_RSLC1_Beveridge_Clausen_IMP_DSS_JRmethod_R2.mgf	7337	4	702.598083	2,806.363226	0.363226	4	2,806.363599	0.363599	Cas9	Cas9	false	Cas9	Cas9	false	VKYVTEGMR	QEDFYPFLKDNR	531	430	9	12	2	9	532	438	4	BS3	138.06807	8.565587	false	true	false	false	internal > 4	0.010471204188481676		0.020134228187919462	0.0	0.0	0.020134228187919462	0.0	146	49	0
Scan: 7051 Run: 20190410_QExHFX1_RSLC1_Beveridge_Clausen_IMP_DSS_JRmethod_R2 P1_K.VPSKK.F P2_K.VKYVTEGMR.K 4 2	20190410_QExHFX1_RSLC1_Beveridge_Clausen_IMP_DSS_JRmethod_R2	7051	20190410_QExHFX1_RSLC1_Beveridge_Clausen_IMP_DSS_JRmethod_R2.mgf	169	3	598.665833	1,792.975670	0.975670	3	1,792.975688	0.975688	Cas9	Cas9	false	Cas9	Cas9	false	VPSKK	VKYVTEGMR	31	531	5	9	4	2	34	532	3	BS3	138.06807	8.558611	false	true	false	false	internal > 4	0.010471204188481676		0.020134228187919462	0.0	0.0	0.020134228187919462	0.0	145	48	0
Scan: 13208 Run: 20190410_QExHFX1_RSLC1_Beveridge_Clausen_IMP_DSS_JRmethod_R2 P1_K.LVDSTDKADLR.L P2_K.AGFIKR.Q 7 5	20190410_QExHFX1_RSLC1_Beveridge_Clausen_IMP_DSS_JRmethod_R2	13208	20190410_QExHFX1_RSLC1_Beveridge_Clausen_IMP_DSS_JRmethod_R2.mgf	2790	4	516.039492	2,060.128862	0.128862	4	2,060.126586	0.126586	Cas9	Cas9	false	Cas9	Cas9	false	LVDSTDKADLR	AGFIKR	146	918	11	6	7	5	152	922	4	BS3	138.06807	8.548153	false	true	false	false	internal > 4	0.010471204188481676		0.0	0.0	0.0	0.0	0.0	144	154	0
Scan: 18580 Run: 20190410_QExHFX1_RSLC1_Beveridge_Clausen_IMP_DSS_JRmethod_R2 P1_K.MDGTEELLVKLNR.E P2_R.KVTVK.Q 10 1	20190410_QExHFX1_RSLC1_Beveridge_Clausen_IMP_DSS_JRmethod_R2	18580	20190410_QExHFX1_RSLC1_Beveridge_Clausen_IMP_DSS_JRmethod_R2.mgf	6286	4	562.067200	2,244.239694	0.239694	4	2,244.239900	0.239900	Cas9	Cas9	false	Cas9	Cas9	false	KVTVK	MDGTEELLVKLNR	562	387	5	13	1	10	562	396	4	BS3	138.06807	8.48907	false	true	false	false	internal > 4	0.010471204188481676		0.0	0.0	0.0	0.0	0.0	143	103	0
Scan: 10705 Run: 20190410_QExHFX1_RSLC1_Beveridge_Clausen_IMP_DSS_JRmethod_R2 P1_K.LVDSTDKADLR.L P2_K.GYKEVK.K 7 3	20190410_QExHFX1_RSLC1_Beveridge_Clausen_IMP_DSS_JRmethod_R2	10705	20190410_QExHFX1_RSLC1_Beveridge_Clausen_IMP_DSS_JRmethod_R2.mgf	1376	4	524.033569	2,092.105170	0.105170	4	2,092.105182	0.105182	Cas9	Cas9	false	Cas9	Cas9	false	LVDSTDKADLR	GYKEVK	146	1190	11	6	7	3	152	1192	4	BS3	138.06807	8.446235	false	true	false	false	internal > 4	0.010471204188481676		0.0	0.0	0.0	0.0	0.0	142	139	0
Scan: 13112 Run: 20190410_QExHFX1_RSLC1_Beveridge_Clausen_IMP_DSS_JRmethod_R2 P1_K.SKLVSDFR.K P2_R.QQLPEKYK.E 2 6	20190410_QExHFX1_RSLC1_Beveridge_Clausen_IMP_DSS_JRmethod_R2	13112	20190410_QExHFX1_RSLC1_Beveridge_Clausen_IMP_DSS_JRmethod_R2.mgf	2722	4	531.294394	2,121.148470	0.148470	4	2,121.146988	0.146988	Cas9	Cas9	false	Cas9	Cas9	false	QQLPEKYK	SKLVSDFR	345	964	8	8	6	2	350	965	4	BS3	138.06807	8.415298	false	true	false	false	internal > 4	0.010471204188481676		0.0	0.0	0.0	0.0	0.0	141	141	0
Scan: 14106 Run: 20190410_QExHFX1_RSLC1_Beveridge_Clausen_IMP_DSS_JRmethod_R2 P1_K.TEVQTGGFSKESILPK.R P2_R.SDKNR.G 10 3	20190410_QExHFX1_RSLC1_Beveridge_Clausen_IMP_DSS_JRmethod_R2	14106	20190410_QExHFX1_RSLC1_Beveridge_Clausen_IMP_DSS_JRmethod_R2.mgf	3364	4	620.077627	2,476.281402	0.281402	4	2,476.280913	0.280913	Cas9	Cas9	false	Cas9	Cas9	false	SDKNR	TEVQTGGFSKESILPK	864	1102	5	16	3	10	866	1111	4	BS3	138.06807	8.405094	false	true	false	false	internal > 4	0.010471204188481676		0.0	0.0	0.0	0.0	0.0	140	140	0
Scan: 2592 Run: 20190410_QExHFX1_RSLC1_Beveridge_Clausen_IMP_DSS_JRmethod_R2 P1_R.SDKNR.G P2_R.SDKNR.G 3 3	20190410_QExHFX1_RSLC1_Beveridge_Clausen_IMP_DSS_JRmethod_R2	2592	20190410_QExHFX1_RSLC1_Beveridge_Clausen_IMP_DSS_JRmethod_R2.mgf	2	3	459.235614	1,374.685013	0.685013	3	1,374.685135	0.685135	Cas9	Cas9	false	Cas9	Cas9	false	SDKNR	SDKNR	864	864	5	5	3	3	866	866	3	BS3	138.06807	8.390797	false	true	false	false	internal > 4	0.010471204188481676		0.020134228187919462	0.0	0.0	0.020134228187919462	0.0	139	47	0
Scan: 9696 Run: 20190410_QExHFX1_RSLC1_Beveridge_Clausen_IMP_DSS_JRmethod_R2 P1_R.NSDKLIAR.K P2_R.DKPIR.E 4 2	20190410_QExHFX1_RSLC1_Beveridge_Clausen_IMP_DSS_JRmethod_R2	9696	20190410_QExHFX1_RSLC1_Beveridge_Clausen_IMP_DSS_JRmethod_R2.mgf	908	4	421.245300	1,680.952094	0.952094	4	1,680.952250	0.952250	Cas9	Cas9	false	Cas9	Cas9	false	DKPIR	NSDKLIAR	1303	1119	5	8	2	4	1304	1122	4	BS3	138.06807	8.38558	false	true	false	false	internal > 4	0.010471204188481676		0.0	0.0	0.0	0.0	0.0	138	111	0
Scan: 17469 Run: 20190410_QExHFX1_RSLC1_Beveridge_Clausen_IMP_DSS_JRmethod_R2 P1_R.SDKNR.G P2_K.LPKYSLFELENGR.K 3 3	20190410_QExHFX1_RSLC1_Beveridge_Clausen_IMP_DSS_JRmethod_R2	17469	20190410_QExHFX1_RSLC1_Beveridge_Clausen_IMP_DSS_JRmethod_R2.mgf	5597	4	581.307954	2,321.202710	0.202710	4	2,321.201541	0.201541	Cas9	Cas9	false	Cas9	Cas9	false	SDKNR	LPKYSLFELENGR	864	1202	5	13	3	3	866	1204	4	BS3	138.06807	8.350404	false	true	false	false	internal > 4	0.010471204188481676		0.0	0.0	0.0	0.0	0.0	137	118	0
Scan: 2248 Run: 20190410_QExHFX1_RSLC1_Beveridge_Clausen_IMP_DSS_JRmethod_R2 P1_K.GQKNSR.E P2_K.GQKNSR.E 3 3	20190410_QExHFX1_RSLC1_Beveridge_Clausen_IMP_DSS_JRmethod_R2	2248	20190410_QExHFX1_RSLC1_Beveridge_Clausen_IMP_DSS_JRmethod_R2.mgf	0	3	505.937807	1,514.791592	0.791592	3	1,514.791333	0.791333	Cas9	Cas9	false	Cas9	Cas9	false	GQKNSR	GQKNSR	777	777	6	6	3	3	779	779	3	BS3	138.06807	8.324135	false	true	false	false	internal > 4	0.010471204188481676		0.020134228187919462	0.0	0.0	0.020134228187919462	0.0	136	46	0
Scan: 22048 Run: 20190410_QExHFX1_RSLC1_Beveridge_Clausen_IMP_DSS_JRmethod_R2 P1_R.QITKHVAQILDSR.M P2_R.KSEETITPWNFEEVVDK.G 4 1	20190410_QExHFX1_RSLC1_Beveridge_Clausen_IMP_DSS_JRmethod_R2	22048	20190410_QExHFX1_RSLC1_Beveridge_Clausen_IMP_DSS_JRmethod_R2.mgf	8373	4	924.981368	3,695.896366	0.896366	4	3,695.904637	0.904637	Cas9	Cas9	false	Cas9	Cas9	false	QITKHVAQILDSR	KSEETITPWNFEEVVDK	930	472	13	17	4	1	933	472	4	BS3	138.06807	8.241646	false	true	false	false	internal > 4	0.010471204188481676		0.0	0.0	0.0	0.0	0.0	135	142	0
Scan: 19643 Run: 20190410_QExHFX1_RSLC1_Beveridge_Clausen_IMP_DSS_JRmethod_R2 P1_K.TEVQTGGFSKESILPK.R P2_K.RDAIKLDSR.K 10 5	20190410_QExHFX1_RSLC1_Beveridge_Clausen_IMP_DSS_JRmethod_R2	19643	20190410_QExHFX1_RSLC1_Beveridge_Clausen_IMP_DSS_JRmethod_R2.mgf	6953	4	733.651832	2,930.578222	0.578222	4	2,930.571282	0.571282	DECOY:Cas9	DECOY:REV_Cas9	true	Cas9	Cas9	false	RDAIKLDSR	TEVQTGGFSKESILPK	246	1102	9	16	5	10	250	1111	4	BS3	138.06807	8.230783	true	false	true	false	internal > 4	0.015625		0.007633587786259542	1.0	0.0	0.007633587786259542	1.0	94	82	4
Scan: 17156 Run: 20190410_QExHFX1_RSLC1_Beveridge_Clausen_IMP_DSS_JRmethod_R2 P1_R.KFDNLTK.A P2_K.FIKPILEK.M 1 3	20190410_QExHFX1_RSLC1_Beveridge_Clausen_IMP_DSS_JRmethod_R2	17156	20190410_QExHFX1_RSLC1_Beveridge_Clausen_IMP_DSS_JRmethod_R2.mgf	5391	4	498.295561	1,989.153138	0.153138	4	1,989.155032	0.155032	Cas9	Cas9	false	Cas9	Cas9	false	KFDNLTK	FIKPILEK	900	379	7	8	1	3	900	381	4	BS3	138.06807	8.228069	false	true	false	false	internal > 4	0.015625		0.0	0.0	0.0	0.0	0.0	133	156	0
Scan: 14156 Run: 20190410_QExHFX1_RSLC1_Beveridge_Clausen_IMP_DSS_JRmethod_R2 P1_K.LVDSTDKADLR.L P2_R.GEKATLNDKR.F 7 9	20190410_QExHFX1_RSLC1_Beveridge_Clausen_IMP_DSS_JRmethod_R2	14156	20190410_QExHFX1_RSLC1_Beveridge_Clausen_IMP_DSS_JRmethod_R2.mgf	3396	3	834.441361	2,500.302254	0.302254	3	2,500.313276	0.313276	Cas9	Cas9	false	DECOY:Cas9	DECOY:REV_Cas9	true	LVDSTDKADLR	GEKATLNDKR	146	464	11	10	7	9	152	472	3	BS3	138.06807	8.178508	true	false	true	false	internal > 4	0.0196078431372549		0.025974025974025976	0.0	1.0	0.025974025974025976	1.0	132	45	4
Scan: 9534 Run: 20190410_QExHFX1_RSLC1_Beveridge_Clausen_IMP_DSS_JRmethod_R2 P1_R.KMIAK.S P2_K.ESILPKR.N 1 6	20190410_QExHFX1_RSLC1_Beveridge_Clausen_IMP_DSS_JRmethod_R2	9534	20190410_QExHFX1_RSLC1_Beveridge_Clausen_IMP_DSS_JRmethod_R2.mgf	829	3	529.316284	1,584.927023	0.927023	3	1,584.927281	0.927281	Cas9	Cas9	false	Cas9	Cas9	false	KMIAK	ESILPKR	1024	1112	5	7	1	6	1024	1117	3	BS3	138.06807	8.17071	false	true	false	false	internal > 4	0.0196078431372549		0.025974025974025976	0.0	0.0	0.025974025974025976	0.0	131	44	0
Scan: 18320 Run: 20190410_QExHFX1_RSLC1_Beveridge_Clausen_IMP_DSS_JRmethod_R2 P1_K.KDLIIK.L P2_K.DDSIDNKVLTR.S 1 7	20190410_QExHFX1_RSLC1_Beveridge_Clausen_IMP_DSS_JRmethod_R2	18320	20190410_QExHFX1_RSLC1_Beveridge_Clausen_IMP_DSS_JRmethod_R2.mgf	6119	4	536.305570	2,141.193174	0.193174	4	2,141.194330	0.194330	Cas9	Cas9	false	Cas9	Cas9	false	KDLIIK	DDSIDNKVLTR	1196	853	6	11	1	7	1196	859	4	BS3	138.06807	8.100537	false	true	false	false	internal > 4	0.0196078431372549		0.025974025974025976	0.0	0.0	0.025974025974025976	0.0	130	43	0
Scan: 21051 Run: 20190410_QExHFX1_RSLC1_Beveridge_Clausen_IMP_DSS_JRmethod_R2 P1_R.QEDFYPFLKDNR.E P2_K.EDYFKK.I 9 5	20190410_QExHFX1_RSLC1_Beveridge_Clausen_IMP_DSS_JRmethod_R2	21051	20190410_QExHFX1_RSLC1_Beveridge_Clausen_IMP_DSS_JRmethod_R2.mgf	7795	3	846.743691	2,537.209244	0.209244	3	2,537.211439	0.211439	Cas9	Cas9	false	Cas9	Cas9	false	EDYFKK	QEDFYPFLKDNR	570	430	6	12	5	9	574	438	3	BS3	138.06807	8.088526	false	true	false	false	internal > 4	0.0196078431372549		0.0	0.0	0.0	0.0	0.0	129	104	0
Scan: 15968 Run: 20190410_QExHFX1_RSLC1_Beveridge_Clausen_IMP_DSS_JRmethod_R2 P1_R.GGLSELDKAGFIK.R P2_R.EKIEK.I 8 2	20190410_QExHFX1_RSLC1_Beveridge_Clausen_IMP_DSS_JRmethod_R2	15968	20190410_QExHFX1_RSLC1_Beveridge_Clausen_IMP_DSS_JRmethod_R2.mgf	4552	4	530.297712	2,117.161742	0.161742	4	2,117.161969	0.161969	Cas9	Cas9	false	Cas9	Cas9	false	EKIEK	GGLSELDKAGFIK	442	910	5	13	2	8	443	917	4	BS3	138.06807	8.053993	false	true	false	false	internal > 4	0.0196078431372549		0.0	0.0	0.0	0.0	0.0	128	151	0
Scan: 14489 Run: 20190410_QExHFX1_RSLC1_Beveridge_Clausen_IMP_DSS_JRmethod_R2 P1_K.NLPNEKVLPK.H P2_K.NLPNEKVLPK.H 6 6	20190410_QExHFX1_RSLC1_Beveridge_Clausen_IMP_DSS_JRmethod_R2	14489	20190410_QExHFX1_RSLC1_Beveridge_Clausen_IMP_DSS_JRmethod_R2.mgf	3622	4	610.859677	2,439.409602	0.409602	4	2,439.410077	0.410077	Cas9	Cas9	false	Cas9	Cas9	false	NLPNEKVLPK	NLPNEKVLPK	505	505	10	10	6	6	510	510	4	BS3	138.06807	8.035285	false	true	false	false	internal > 4	0.0196078431372549		0.0	0.0	0.0	0.0	0.0	127	178	0
Scan: 17997 Run: 20190410_QExHFX1_RSLC1_Beveridge_Clausen_IMP_DSS_JRmethod_R2 P1_K.QLKEDYFK.K P2_K.QLKEDYFK.K 3 3	20190410_QExHFX1_RSLC1_Beveridge_Clausen_IMP_DSS_JRmethod_R2	17997	20190410_QExHFX1_RSLC1_Beveridge_Clausen_IMP_DSS_JRmethod_R2.mgf	5900	4	570.296875	2,277.158394	0.158394	4	2,277.156885	0.156885	Cas9	Cas9	false	Cas9	Cas9	false	QLKEDYFK	QLKEDYFK	567	567	8	8	3	3	569	569	4	BS3	138.06807	7.973032	false	true	false	false	internal > 4	0.0196078431372549		0.0	0.0	0.0	0.0	0.0	126	98	0
Scan: 6816 Run: 20190410_QExHFX1_RSLC1_Beveridge_Clausen_IMP_DSS_JRmethod_R2 P1_K.LKGSPEDNEQK.Q P2_K.LKGSPEDNEQK.Q 2 2	20190410_QExHFX1_RSLC1_Beveridge_Clausen_IMP_DSS_JRmethod_R2	6816	20190410_QExHFX1_RSLC1_Beveridge_Clausen_IMP_DSS_JRmethod_R2.mgf	128	3	876.099328	2,625.276155	0.276155	3	2,625.276951	0.276951	Cas9	Cas9	false	Cas9	Cas9	false	LKGSPEDNEQK	LKGSPEDNEQK	1249	1249	11	11	2	2	1250	1250	3	BS3	138.06807	7.908324	false	true	false	false	internal > 4	0.0196078431372549		0.0	0.0	0.0	0.0	0.0	125	125	0
Scan: 10984 Run: 20190410_QExHFX1_RSLC1_Beveridge_Clausen_IMP_DSS_JRmethod_R2 P1_R.SDKNR.G P2_K.FIKPILEK.M 3 3	20190410_QExHFX1_RSLC1_Beveridge_Clausen_IMP_DSS_JRmethod_R2	10984	20190410_QExHFX1_RSLC1_Beveridge_Clausen_IMP_DSS_JRmethod_R2.mgf	1509	3	582.005082	1,742.993417	0.993417	3	1,742.993052	0.993052	Cas9	Cas9	false	Cas9	Cas9	false	SDKNR	FIKPILEK	864	379	5	8	3	3	866	381	3	BS3	138.06807	7.84146	false	true	false	false	internal > 4	0.0196078431372549		0.025974025974025976	0.0	0.0	0.025974025974025976	0.0	124	42	0
Scan: 11201 Run: 20190410_QExHFX1_RSLC1_Beveridge_Clausen_IMP_DSS_JRmethod_R2 P1_K.RNSDKLIAR.K P2_R.EKIEK.I 5 2	20190410_QExHFX1_RSLC1_Beveridge_Clausen_IMP_DSS_JRmethod_R2	11201	20190410_QExHFX1_RSLC1_Beveridge_Clausen_IMP_DSS_JRmethod_R2.mgf	1652	3	619.357483	1,855.050620	0.050620	3	1,855.052692	0.052692	Cas9	Cas9	false	Cas9	Cas9	false	EKIEK	RNSDKLIAR	442	1118	5	9	2	5	443	1122	3	BS3	138.06807	7.834047	false	true	false	false	internal > 4	0.0196078431372549		0.007633587786259542	0.0	0.0	0.0	0.0	109	15	0
Scan: 8006 Run: 20190410_QExHFX1_RSLC1_Beveridge_Clausen_IMP_DSS_JRmethod_R2 P1_K.SEQEIGKATAK.Y P2_K.SEQEIGKATAK.Y 7 7	20190410_QExHFX1_RSLC1_Beveridge_Clausen_IMP_DSS_JRmethod_R2	8006	20190410_QExHFX1_RSLC1_Beveridge_Clausen_IMP_DSS_JRmethod_R2.mgf	401	4	615.826774	2,459.277990	0.277990	4	2,459.275495	0.275495	Cas9	Cas9	false	Cas9	Cas9	false	SEQEIGKATAK	SEQEIGKATAK	1029	1029	11	11	7	7	1035	1035	4	BS3	138.06807	7.828576	false	true	false	false	internal > 4	0.0196078431372549		0.0	0.0	0.0	0.0	0.0	122	192	0
Scan: 15439 Run: 20190410_QExHFX1_RSLC1_Beveridge_Clausen_IMP_DSS_JRmethod_R2 P1_K.LKSVK.E P2_R.LENLIAQLPGEKK.N 2 12	20190410_QExHFX1_RSLC1_Beveridge_Clausen_IMP_DSS_JRmethod_R2	15439	20190410_QExHFX1_RSLC1_Beveridge_Clausen_IMP_DSS_JRmethod_R2.mgf	4199	4	541.828613	2,163.285346	0.285346	4	2,163.287838	0.287838	Cas9	Cas9	false	Cas9	Cas9	false	LKSVK	LENLIAQLPGEKK	1161	226	5	13	2	12	1162	237	4	BS3	138.06807	7.802348	false	true	false	false	internal > 4	0.0196078431372549		0.025974025974025976	0.0	0.0	0.025974025974025976	0.0	121	41	0
Scan: 7921 Run: 20190410_QExHFX1_RSLC1_Beveridge_Clausen_IMP_DSS_JRmethod_R2 P1_R.NSDKLIAR.K P2_R.LSKSR.R 4 3	20190410_QExHFX1_RSLC1_Beveridge_Clausen_IMP_DSS_JRmethod_R2	7921	20190410_QExHFX1_RSLC1_Beveridge_Clausen_IMP_DSS_JRmethod_R2.mgf	386	3	548.652649	1,642.936118	0.936118	3	1,642.936599	0.936599	Cas9	Cas9	false	Cas9	Cas9	false	LSKSR	NSDKLIAR	220	1119	5	8	3	4	222	1122	3	BS3	138.06807	7.712444	false	true	false	false	internal > 4	0.0196078431372549		0.025974025974025976	0.0	0.0	0.025974025974025976	0.0	120	40	0
Scan: 13969 Run: 20190410_QExHFX1_RSLC1_Beveridge_Clausen_IMP_DSS_JRmethod_R2 P1_R.NSDKLIAR.K P2_R.DAIKLDSR.K 4 4	20190410_QExHFX1_RSLC1_Beveridge_Clausen_IMP_DSS_JRmethod_R2	13969	20190410_QExHFX1_RSLC1_Beveridge_Clausen_IMP_DSS_JRmethod_R2.mgf	3276	3	657.700954	1,970.081033	0.081033	3	1,970.079635	0.079635	Cas9	Cas9	false	DECOY:Cas9	DECOY:REV_Cas9	true	NSDKLIAR	DAIKLDSR	1119	247	8	8	4	4	1122	250	3	BS3	138.06807	7.688053	true	false	true	false	internal > 4	0.023923444976076555		0.03164556962025317	0.0	1.0	0.03164556962025317	1.0	119	39	4
Scan: 16533 Run: 20190410_QExHFX1_RSLC1_Beveridge_Clausen_IMP_DSS_JRmethod_R2 P1_K.MIAKSEQEIGKbs3ohATAK.Y P2_R.KFDNLTKbs3ohAER.G 4 1	20190410_QExHFX1_RSLC1_Beveridge_Clausen_IMP_DSS_JRmethod_R2	16533	20190410_QExHFX1_RSLC1_Beveridge_Clausen_IMP_DSS_JRmethod_R2.mgf	4950	4	823.690674	3,290.733590	0.733590	4	3,290.731923	0.731923	Cas9	Cas9	false	Cas9	Cas9	false	KFDNLTKbs3ohAER	MIAKSEQEIGKbs3ohATAK	900	1025	10	15	1	4	900	1028	4	BS3	138.06807	7.655946	false	true	false	false	internal > 4	0.023923444976076555		0.03164556962025317	0.0	0.0	0.03164556962025317	0.0	118	38	0
Scan: 12689 Run: 20190410_QExHFX1_RSLC1_Beveridge_Clausen_IMP_DSS_JRmethod_R2 P1_R.QLLNAKLITQR.K P2_R.EKIEK.I 6 2	20190410_QExHFX1_RSLC1_Beveridge_Clausen_IMP_DSS_JRmethod_R2	12689	20190410_QExHFX1_RSLC1_Beveridge_Clausen_IMP_DSS_JRmethod_R2.mgf	2458	4	521.063354	2,080.224310	0.224310	4	2,080.225572	0.225572	Cas9	Cas9	false	Cas9	Cas9	false	EKIEK	QLLNAKLITQR	442	889	5	11	2	6	443	894	4	BS3	138.06807	7.632156	false	true	false	false	internal > 4	0.023923444976076555		0.03164556962025317	0.0	0.0	0.03164556962025317	0.0	117	37	0
Scan: 13406 Run: 20190410_QExHFX1_RSLC1_Beveridge_Clausen_IMP_DSS_JRmethod_R2 P1_R.KFDNLTK.A P2_R.KFDNLTK.A 1 1	20190410_QExHFX1_RSLC1_Beveridge_Clausen_IMP_DSS_JRmethod_R2	13406	20190410_QExHFX1_RSLC1_Beveridge_Clausen_IMP_DSS_JRmethod_R2.mgf	2909	4	467.759249	1,867.007890	0.007890	4	1,867.009095	0.009095	Cas9	Cas9	false	Cas9	Cas9	false	KFDNLTK	KFDNLTK	900	900	7	7	1	1	900	900	4	BS3	138.06807	7.554446	false	true	false	false	internal > 4	0.023923444976076555		0.0	0.0	0.0	0.0	0.0	116	121	0
Scan: 12317 Run: 20190410_QExHFX1_RSLC1_Beveridge_Clausen_IMP_DSS_JRmethod_R2 P1_K.VPSKK.F P2_R.LEESFLVEEDKK.H 4 11	20190410_QExHFX1_RSLC1_Beveridge_Clausen_IMP_DSS_JRmethod_R2	12317	20190410_QExHFX1_RSLC1_Beveridge_Clausen_IMP_DSS_JRmethod_R2.mgf	2229	3	721.058228	2,160.152855	0.152855	3	2,160.156548	0.156548	Cas9	Cas9	false	Cas9	Cas9	false	VPSKK	LEESFLVEEDKK	31	105	5	12	4	11	34	115	3	BS3	138.06807	7.534789	false	true	false	false	internal > 4	0.023923444976076555		0.03164556962025317	0.0	0.0	0.03164556962025317	0.0	115	36	0
Scan: 10185 Run: 20190410_QExHFX1_RSLC1_Beveridge_Clausen_IMP_DSS_JRmethod_R2 P1_K.MKNYWR.Q P2_R.DKPIR.E 2 2	20190410_QExHFX1_RSLC1_Beveridge_Clausen_IMP_DSS_JRmethod_R2	10185	20190410_QExHFX1_RSLC1_Beveridge_Clausen_IMP_DSS_JRmethod_R2.mgf	1138	3	560.296112	1,677.866507	0.866507	3	1,677.866078	0.866078	Cas9	Cas9	false	Cas9	Cas9	false	DKPIR	MKNYWR	1303	883	5	6	2	2	1304	884	3	BS3	138.06807	7.514237	false	true	false	false	internal > 4	0.023923444976076555		0.03164556962025317	0.0	0.0	0.03164556962025317	0.0	114	35	0
Scan: 25585 Run: 20190410_QExHFX1_RSLC1_Beveridge_Clausen_IMP_DSS_JRmethod_R2 P1_R.QWYKNK.K P2_K.NPIDFLEAKGYK.E 4 9	20190410_QExHFX1_RSLC1_Beveridge_Clausen_IMP_DSS_JRmethod_R2	25585	20190410_QExHFX1_RSLC1_Beveridge_Clausen_IMP_DSS_JRmethod_R2.mgf	10135	3	800.088885	2,397.244826	0.244826	3	2,397.236866	0.236866	DECOY:Cas9	DECOY:REV_Cas9	true	Cas9	Cas9	false	QWYKNK	NPIDFLEAKGYK	485	1181	6	12	4	9	488	1189	3	BS3	138.06807	7.50344	true	false	true	false	internal > 4	0.02643171806167401		0.03636363636363636	1.0	0.0	0.036585365853658534	1.0	113	34	4
Scan: 11123 Run: 20190410_QExHFX1_RSLC1_Beveridge_Clausen_IMP_DSS_JRmethod_R2 P1_K.QLKEDYFK.K P2_R.EKIEK.I 3 2	20190410_QExHFX1_RSLC1_Beveridge_Clausen_IMP_DSS_JRmethod_R2	11123	20190410_QExHFX1_RSLC1_Beveridge_Clausen_IMP_DSS_JRmethod_R2.mgf	1599	4	464.252930	1,852.982614	0.982614	4	1,852.982214	0.982214	Cas9	Cas9	false	Cas9	Cas9	false	EKIEK	QLKEDYFK	442	567	5	8	2	3	443	569	4	BS3	138.06807	7.501538	false	true	false	false	internal > 4	0.02643171806167401		0.03636363636363636	0.0	0.0	0.036585365853658534	0.0	112	33	0
Scan: 9213 Run: 20190410_QExHFX1_RSLC1_Beveridge_Clausen_IMP_DSS_JRmethod_R2 P1_K.NLPNEKVLPK.H P2_R.DKQSGK.T 6 2	20190410_QExHFX1_RSLC1_Beveridge_Clausen_IMP_DSS_JRmethod_R2	9213	20190410_QExHFX1_RSLC1_Beveridge_Clausen_IMP_DSS_JRmethod_R2.mgf	757	4	488.527134	1,950.079430	0.079430	4	1,950.078573	0.078573	Cas9	Cas9	false	Cas9	Cas9	false	DKQSGK	NLPNEKVLPK	676	505	6	10	2	6	677	510	4	BS3	138.06807	7.489778	false	true	false	false	internal > 4	0.02643171806167401		0.0	0.0	0.0	0.0	0.0	111	127	0
Scan: 18898 Run: 20190410_QExHFX1_RSLC1_Beveridge_Clausen_IMP_DSS_JRmethod_R2 P1_K.FDNLTKAER.G P2_K.DFQFYKVR.E 6 6	20190410_QExHFX1_RSLC1_Beveridge_Clausen_IMP_DSS_JRmethod_R2	18898	20190410_QExHFX1_RSLC1_Beveridge_Clausen_IMP_DSS_JRmethod_R2.mgf	6488	4	584.053217	2,332.183762	0.183762	4	2,332.185164	0.185164	Cas9	Cas9	false	Cas9	Cas9	false	FDNLTKAER	DFQFYKVR	901	973	9	8	6	6	906	978	4	BS3	138.06807	7.483175	false	true	false	false	internal > 4	0.02643171806167401		0.0	0.0	0.0	0.0	0.0	110	183	0
Scan: 11222 Run: 20190410_QExHFX1_RSLC1_Beveridge_Clausen_IMP_DSS_JRmethod_R2 P1_K.RNSDKLIAR.K P2_R.EKIEK.I 5 2	20190410_QExHFX1_RSLC1_Beveridge_Clausen_IMP_DSS_JRmethod_R2	11222	20190410_QExHFX1_RSLC1_Beveridge_Clausen_IMP_DSS_JRmethod_R2.mgf	1665	4	464.770630	1,855.053414	0.053414	4	1,855.052692	0.052692	Cas9	Cas9	false	Cas9	Cas9	false	EKIEK	RNSDKLIAR	442	1118	5	9	2	5	443	1122	4	BS3	138.06807	7.475212	false	true	false	false	internal > 4	0.02643171806167401		0.007633587786259542	0.0	0.0	0.0	0.0	109	15	0
Scan: 19301 Run: 20190410_QExHFX1_RSLC1_Beveridge_Clausen_IMP_DSS_JRmethod_R2 P1_R.QEDFYPFLKDNR.E P2_R.GKSDNVPSEEVVK.K 9 2	20190410_QExHFX1_RSLC1_Beveridge_Clausen_IMP_DSS_JRmethod_R2	19301	20190410_QExHFX1_RSLC1_Beveridge_Clausen_IMP_DSS_JRmethod_R2.mgf	6753	3	1,032.843063	3,095.507360	0.507360	3	3,095.508742	0.508742	Cas9	Cas9	false	Cas9	Cas9	false	GKSDNVPSEEVVK	QEDFYPFLKDNR	869	430	13	12	2	9	870	438	3	BS3	138.06807	7.454582	false	true	false	false	internal > 4	0.02643171806167401		0.0	0.0	0.0	0.0	0.0	108	185	0
Scan: 5135 Run: 20190410_QExHFX1_RSLC1_Beveridge_Clausen_IMP_DSS_JRmethod_R2 P1_R.LSKSR.R P2_R.LSKSR.R 3 3	20190410_QExHFX1_RSLC1_Beveridge_Clausen_IMP_DSS_JRmethod_R2	5135	20190410_QExHFX1_RSLC1_Beveridge_Clausen_IMP_DSS_JRmethod_R2.mgf	25	3	439.933185	1,316.777726	0.777726	3	1,316.777579	0.777579	Cas9	Cas9	false	Cas9	Cas9	false	LSKSR	LSKSR	220	220	5	5	3	3	222	222	3	BS3	138.06807	7.395908	false	true	false	false	internal > 4	0.02643171806167401		0.03636363636363636	0.0	0.0	0.036585365853658534	0.0	107	32	0
Scan: 10518 Run: 20190410_QExHFX1_RSLC1_Beveridge_Clausen_IMP_DSS_JRmethod_R2 P1_R.QQLPEKYK.E P2_R.QQLPEKYK.E 6 6	20190410_QExHFX1_RSLC1_Beveridge_Clausen_IMP_DSS_JRmethod_R2	10518	20190410_QExHFX1_RSLC1_Beveridge_Clausen_IMP_DSS_JRmethod_R2.mgf	1302	3	735.403971	2,203.190084	0.190084	3	2,203.188855	0.188855	Cas9	Cas9	false	Cas9	Cas9	false	QQLPEKYK	QQLPEKYK	345	345	8	8	6	6	350	350	3	BS3	138.06807	7.378691	false	true	false	false	internal > 4	0.02643171806167401		0.03636363636363636	0.0	0.0	0.036585365853658534	0.0	106	31	0
Scan: 22788 Run: 20190410_QExHFX1_RSLC1_Beveridge_Clausen_IMP_DSS_JRmethod_R2 P1_R.KSEETITPWNFEEVVDK.G P2_K.KDWDPK.K 1 1	20190410_QExHFX1_RSLC1_Beveridge_Clausen_IMP_DSS_JRmethod_R2	22788	20190410_QExHFX1_RSLC1_Beveridge_Clausen_IMP_DSS_JRmethod_R2.mgf	8794	4	744.868746	2,975.445878	0.445878	4	2,975.444015	0.444015	Cas9	Cas9	false	Cas9	Cas9	false	KDWDPK	KSEETITPWNFEEVVDK	1128	472	6	17	1	1	1128	472	4	BS3	138.06807	7.343521	false	true	false	false	internal > 4	0.02643171806167401		0.0	0.0	0.0	0.0	0.0	105	89	0
Scan: 11857 Run: 20190410_QExHFX1_RSLC1_Beveridge_Clausen_IMP_DSS_JRmethod_R2 P1_R.GKSDNVPSEEVVK.K P2_K.EDYFKK.I 2 5	20190410_QExHFX1_RSLC1_Beveridge_Clausen_IMP_DSS_JRmethod_R2	11857	20190410_QExHFX1_RSLC1_Beveridge_Clausen_IMP_DSS_JRmethod_R2.mgf	1994	4	589.299344	2,353.168270	0.168270	4	2,353.168904	0.168904	Cas9	Cas9	false	Cas9	Cas9	false	GKSDNVPSEEVVK	EDYFKK	869	570	13	6	2	5	870	574	4	BS3	138.06807	7.334259	false	true	false	false	internal > 4	0.02643171806167401		0.0	0.0	0.0	0.0	0.0	104	162	0
Scan: 9291 Run: 20190410_QExHFX1_RSLC1_Beveridge_Clausen_IMP_DSS_JRmethod_R2 P1_R.KMIAK.S P2_K.FKVLGNTDR.H 1 2	20190410_QExHFX1_RSLC1_Beveridge_Clausen_IMP_DSS_JRmethod_R2	9291	20190410_QExHFX1_RSLC1_Beveridge_Clausen_IMP_DSS_JRmethod_R2.mgf	774	4	449.005188	1,791.991646	0.991646	4	1,791.991672	0.991672	Cas9	Cas9	false	Cas9	Cas9	false	KMIAK	FKVLGNTDR	1024	36	5	9	1	2	1024	37	4	BS3	138.06807	7.325831	false	true	false	false	internal > 4	0.02643171806167401		0.0	0.0	0.0	0.0	0.0	103	90	0
Scan: 15476 Run: 20190410_QExHFX1_RSLC1_Beveridge_Clausen_IMP_DSS_JRmethod_R2 P1_R.KVTVK.Q P2_R.GGLSELDKAGFIK.R 1 8	20190410_QExHFX1_RSLC1_Beveridge_Clausen_IMP_DSS_JRmethod_R2	15476	20190410_QExHFX1_RSLC1_Beveridge_Clausen_IMP_DSS_JRmethod_R2.mgf	4220	4	512.301453	2,045.176706	0.176706	4	2,045.177225	0.177225	Cas9	Cas9	false	Cas9	Cas9	false	KVTVK	GGLSELDKAGFIK	562	910	5	13	1	8	562	917	4	BS3	138.06807	7.312484	false	true	false	false	internal > 4	0.02643171806167401		0.0	0.0	0.0	0.0	0.0	102	108	0
Scan: 7762 Run: 20190410_QExHFX1_RSLC1_Beveridge_Clausen_IMP_DSS_JRmethod_R2 P1_R.SDKNR.G P2_R.KLINGIR.D 3 1	20190410_QExHFX1_RSLC1_Beveridge_Clausen_IMP_DSS_JRmethod_R2	7762	20190410_QExHFX1_RSLC1_Beveridge_Clausen_IMP_DSS_JRmethod_R2.mgf	315	3	523.974121	1,568.900534	0.900534	3	1,568.899820	0.899820	Cas9	Cas9	false	Cas9	Cas9	false	SDKNR	KLINGIR	864	669	5	7	3	1	866	669	3	BS3	138.06807	7.296941	false	true	false	false	internal > 4	0.02643171806167401		0.03636363636363636	0.0	0.0	0.036585365853658534	0.0	101	30	0
Scan: 17032 Run: 20190410_QExHFX1_RSLC1_Beveridge_Clausen_IMP_DSS_JRmethod_R2 P1_K.YPKLESEFVYGDYK.V P2_K.LKSVK.E 3 2	20190410_QExHFX1_RSLC1_Beveridge_Clausen_IMP_DSS_JRmethod_R2	17032	20190410_QExHFX1_RSLC1_Beveridge_Clausen_IMP_DSS_JRmethod_R2.mgf	5310	4	613.077547	2,448.281082	0.281082	4	2,448.282813	0.282813	Cas9	Cas9	false	Cas9	Cas9	false	LKSVK	YPKLESEFVYGDYK	1161	1005	5	14	2	3	1162	1007	4	BS3	138.06807	7.292019	false	true	false	false	internal > 4	0.02643171806167401		0.0	0.0	0.0	0.0	0.0	100	133	0
Scan: 10619 Run: 20190410_QExHFX1_RSLC1_Beveridge_Clausen_IMP_DSS_JRmethod_R2 P1_K.KGILQTVK.V P2_R.DKPIR.E 1 2	20190410_QExHFX1_RSLC1_Beveridge_Clausen_IMP_DSS_JRmethod_R2	10619	20190410_QExHFX1_RSLC1_Beveridge_Clausen_IMP_DSS_JRmethod_R2.mgf	1340	4	413.758269	1,651.003970	0.003970	4	1,651.003224	0.003224	Cas9	Cas9	false	Cas9	Cas9	false	DKPIR	KGILQTVK	1303	739	5	8	2	1	1304	739	4	BS3	138.06807	7.283508	false	true	false	false	internal > 4	0.02643171806167401		0.0	0.0	0.0	0.0	0.0	99	96	0
Scan: 14243 Run: 20190410_QExHFX1_RSLC1_Beveridge_Clausen_IMP_DSS_JRmethod_R2 P1_K.RNSDKLIAR.K P2_R.NSDKLIAR.K 5 4	20190410_QExHFX1_RSLC1_Beveridge_Clausen_IMP_DSS_JRmethod_R2	14243	20190410_QExHFX1_RSLC1_Beveridge_Clausen_IMP_DSS_JRmethod_R2.mgf	3460	3	709.405273	2,125.193990	0.193990	3	2,125.196730	0.196730	Cas9	Cas9	false	Cas9	Cas9	false	NSDKLIAR	RNSDKLIAR	1119	1118	8	9	4	5	1122	1122	3	BS3	138.06807	7.273942	false	true	false	false	internal > 4	0.02643171806167401		0.03636363636363636	0.0	0.0	0.0	0.0	98	29	0
Scan: 14254 Run: 20190410_QExHFX1_RSLC1_Beveridge_Clausen_IMP_DSS_JRmethod_R2 P1_R.QITKHVAQILDSR.M P2_K.KDWDPK.K 4 1	20190410_QExHFX1_RSLC1_Beveridge_Clausen_IMP_DSS_JRmethod_R2	14254	20190410_QExHFX1_RSLC1_Beveridge_Clausen_IMP_DSS_JRmethod_R2.mgf	3469	3	812.106506	2,433.297689	0.297689	3	2,433.301591	0.301591	Cas9	Cas9	false	Cas9	Cas9	false	QITKHVAQILDSR	KDWDPK	930	1128	13	6	4	1	933	1128	3	BS3	138.06807	7.271702	false	true	false	false	internal > 4	0.02643171806167401		0.0	0.0	0.0	0.0	0.0	97	120	0
Scan: 2769 Run: 20190410_QExHFX1_RSLC1_Beveridge_Clausen_IMP_DSS_JRmethod_R2 P1_R.DKQSGK.T P2_R.DKQSGK.T 2 2	20190410_QExHFX1_RSLC1_Beveridge_Clausen_IMP_DSS_JRmethod_R2	2769	20190410_QExHFX1_RSLC1_Beveridge_Clausen_IMP_DSS_JRmethod_R2.mgf	4	3	487.923014	1,460.747213	0.747213	3	1,460.747069	0.747069	Cas9	Cas9	false	Cas9	Cas9	false	DKQSGK	DKQSGK	676	676	6	6	2	2	677	677	3	BS3	138.06807	7.259007	false	true	false	false	internal > 4	0.02643171806167401		0.03636363636363636	0.0	0.0	0.036585365853658534	0.0	96	28	0
Scan: 10524 Run: 20190410_QExHFX1_RSLC1_Beveridge_Clausen_IMP_DSS_JRmethod_R2 P1_K.VMKQLK.R P2_K.LVDSTDKADLR.L 3 7	20190410_QExHFX1_RSLC1_Beveridge_Clausen_IMP_DSS_JRmethod_R2	10524	20190410_QExHFX1_RSLC1_Beveridge_Clausen_IMP_DSS_JRmethod_R2.mgf	1305	4	533.796362	2,131.156342	0.156342	4	2,131.155837	0.155837	Cas9	Cas9	false	Cas9	Cas9	false	LVDSTDKADLR	VMKQLK	146	651	11	6	7	3	152	653	4	BS3	138.06807	7.241946	false	true	false	false	internal > 4	0.02643171806167401		0.0	0.0	0.0	0.0	0.0	95	105	0
Scan: 19653 Run: 20190410_QExHFX1_RSLC1_Beveridge_Clausen_IMP_DSS_JRmethod_R2 P1_K.TEVQTGGFSKESILPK.R P2_K.RDAIKLDSR.K 10 5	20190410_QExHFX1_RSLC1_Beveridge_Clausen_IMP_DSS_JRmethod_R2	19653	20190410_QExHFX1_RSLC1_Beveridge_Clausen_IMP_DSS_JRmethod_R2.mgf	6961	3	977.866907	2,930.578892	0.578892	3	2,930.571282	0.571282	DECOY:Cas9	DECOY:REV_Cas9	true	Cas9	Cas9	false	RDAIKLDSR	TEVQTGGFSKESILPK	246	1102	9	16	5	10	250	1111	3	BS3	138.06807	7.234427	true	false	true	false	internal > 4	0.03056768558951965		0.007633587786259542	1.0	0.0	0.007633587786259542	1.0	94	82	4
Scan: 10679 Run: 20190410_QExHFX1_RSLC1_Beveridge_Clausen_IMP_DSS_JRmethod_R2 P1_K.VTVKQLK.E P2_R.GKSDNVPSEEVVK.K 4 2	20190410_QExHFX1_RSLC1_Beveridge_Clausen_IMP_DSS_JRmethod_R2	10679	20190410_QExHFX1_RSLC1_Beveridge_Clausen_IMP_DSS_JRmethod_R2.mgf	1370	4	585.831000	2,339.294894	0.294894	4	2,339.294773	0.294773	Cas9	Cas9	false	Cas9	Cas9	false	GKSDNVPSEEVVK	VTVKQLK	869	563	13	7	2	4	870	566	4	BS3	138.06807	7.174815	false	true	false	false	internal > 4	0.03056768558951965		0.03636363636363636	0.0	0.0	0.036585365853658534	0.0	93	27	0
Scan: 7500 Run: 20190410_QExHFX1_RSLC1_Beveridge_Clausen_IMP_DSS_JRmethod_R2 P1_R.SDKNR.G P2_R.KFDNLTK.A 3 1	20190410_QExHFX1_RSLC1_Beveridge_Clausen_IMP_DSS_JRmethod_R2	7500	20190410_QExHFX1_RSLC1_Beveridge_Clausen_IMP_DSS_JRmethod_R2.mgf	234	4	406.218842	1,620.846262	0.846262	4	1,620.847115	0.847115	Cas9	Cas9	false	Cas9	Cas9	false	SDKNR	KFDNLTK	864	900	5	7	3	1	866	900	4	BS3	138.06807	7.169366	false	true	false	false	internal > 4	0.03056768558951965		0.0	0.0	0.0	0.0	0.0	92	113	0
Scan: 22546 Run: 20190410_QExHFX1_RSLC1_Beveridge_Clausen_IMP_DSS_JRmethod_R2 P1_K.NPIDFLEAKGYKEVKK.D P2_R.GKNDR.S 12 2	20190410_QExHFX1_RSLC1_Beveridge_Clausen_IMP_DSS_JRmethod_R2	22546	20190410_QExHFX1_RSLC1_Beveridge_Clausen_IMP_DSS_JRmethod_R2.mgf	8662	3	869.140549	2,604.399818	0.399818	3	2,604.391134	0.391134	DECOY:Cas9	DECOY:REV_Cas9	true	Cas9	Cas9	false	GKNDR	NPIDFLEAKGYKEVKK	505	1181	5	16	2	12	506	1192	3	BS3	138.06807	7.165554	true	false	true	false	internal > 4	0.03418803418803419		0.041176470588235294	1.0	0.0	0.04142011834319527	1.0	91	26	4
Scan: 18721 Run: 20190410_QExHFX1_RSLC1_Beveridge_Clausen_IMP_DSS_JRmethod_R2 P1_R.VNTEITKAPLSASMIK.R P2_K.FKVLGNTDR.H 7 2	20190410_QExHFX1_RSLC1_Beveridge_Clausen_IMP_DSS_JRmethod_R2	18721	20190410_QExHFX1_RSLC1_Beveridge_Clausen_IMP_DSS_JRmethod_R2.mgf	6371	4	727.146179	2,904.555610	0.555610	4	2,904.563024	0.563024	Cas9	Cas9	false	Cas9	Cas9	false	FKVLGNTDR	VNTEITKAPLSASMIK	36	312	9	16	2	7	37	318	4	BS3	138.06807	7.123726	false	true	false	false	internal > 4	0.03418803418803419		0.041176470588235294	0.0	0.0	0.04142011834319527	0.0	90	25	0
Scan: 20074 Run: 20190410_QExHFX1_RSLC1_Beveridge_Clausen_IMP_DSS_JRmethod_R2 P1_K.FIKPILEK.M P2_K.FIKPILEK.M 3 3	20190410_QExHFX1_RSLC1_Beveridge_Clausen_IMP_DSS_JRmethod_R2	20074	20190410_QExHFX1_RSLC1_Beveridge_Clausen_IMP_DSS_JRmethod_R2.mgf	7217	4	528.832464	2,111.300750	0.300750	4	2,111.300969	0.300969	Cas9	Cas9	false	Cas9	Cas9	false	FIKPILEK	FIKPILEK	379	379	8	8	3	3	381	381	4	BS3	138.06807	7.096678	false	true	false	false	internal > 4	0.03418803418803419		0.041176470588235294	0.0	0.0	0.04142011834319527	0.0	89	24	0
Scan: 20129 Run: 20190410_QExHFX1_RSLC1_Beveridge_Clausen_IMP_DSS_JRmethod_R2 P1_R.LENLIAQLPGEKK.N P2_K.KDWDPK.K 12 1	20190410_QExHFX1_RSLC1_Beveridge_Clausen_IMP_DSS_JRmethod_R2	20129	20190410_QExHFX1_RSLC1_Beveridge_Clausen_IMP_DSS_JRmethod_R2.mgf	7247	3	793.436157	2,377.286642	0.286642	3	2,377.289295	0.289295	Cas9	Cas9	false	Cas9	Cas9	false	KDWDPK	LENLIAQLPGEKK	1128	226	6	13	1	12	1128	237	3	BS3	138.06807	7.037908	false	true	false	false	internal > 4	0.03418803418803419		0.041176470588235294	0.0	0.0	0.04142011834319527	0.0	88	23	0
Scan: 17199 Run: 20190410_QExHFX1_RSLC1_Beveridge_Clausen_IMP_DSS_JRmethod_R2 P1_R.KLINGIR.D P2_K.FIKPILEK.M 1 3	20190410_QExHFX1_RSLC1_Beveridge_Clausen_IMP_DSS_JRmethod_R2	17199	20190410_QExHFX1_RSLC1_Beveridge_Clausen_IMP_DSS_JRmethod_R2.mgf	5420	4	485.309753	1,937.209906	0.209906	4	1,937.207737	0.207737	Cas9	Cas9	false	Cas9	Cas9	false	KLINGIR	FIKPILEK	669	379	7	8	1	3	669	381	4	BS3	138.06807	7.016007	false	true	false	false	internal > 4	0.03418803418803419		0.041176470588235294	0.0	0.0	0.04142011834319527	0.0	87	22	0
Scan: 22367 Run: 20190410_QExHFX1_RSLC1_Beveridge_Clausen_IMP_DSS_JRmethod_R2 P1_K.NPIDFLEAKGYK.E P2_R.KLINGIR.D 9 1	20190410_QExHFX1_RSLC1_Beveridge_Clausen_IMP_DSS_JRmethod_R2	22367	20190410_QExHFX1_RSLC1_Beveridge_Clausen_IMP_DSS_JRmethod_R2.mgf	8551	3	782.445673	2,344.315190	0.315190	3	2,344.315450	0.315450	Cas9	Cas9	false	Cas9	Cas9	false	KLINGIR	NPIDFLEAKGYK	669	1181	7	12	1	9	669	1189	3	BS3	138.06807	6.989683	false	true	false	false	internal > 4	0.03418803418803419		0.041176470588235294	0.0	0.0	0.04142011834319527	0.0	86	21	0
Scan: 17108 Run: 20190410_QExHFX1_RSLC1_Beveridge_Clausen_IMP_DSS_JRmethod_R2 P1_K.VVDELVKVMGR.H P2_K.KAQEGSLFAK.R 7 1	20190410_QExHFX1_RSLC1_Beveridge_Clausen_IMP_DSS_JRmethod_R2	17108	20190410_QExHFX1_RSLC1_Beveridge_Clausen_IMP_DSS_JRmethod_R2.mgf	5359	3	826.121155	2,475.341636	0.341636	3	2,475.340679	0.340679	Cas9	Cas9	false	DECOY:Cas9	DECOY:REV_Cas9	true	VVDELVKVMGR	KAQEGSLFAK	747	823	11	10	7	1	753	823	3	BS3	138.06807	6.928921	true	false	true	false	internal > 4	0.0379746835443038		0.046511627906976744	0.0	1.0	0.04678362573099415	1.0	85	20	4
Scan: 5126 Run: 20190410_QExHFX1_RSLC1_Beveridge_Clausen_IMP_DSS_JRmethod_R2 P1_R.KVTVK.Q P2_R.EKIEK.I 1 2	20190410_QExHFX1_RSLC1_Beveridge_Clausen_IMP_DSS_JRmethod_R2	5126	20190410_QExHFX1_RSLC1_Beveridge_Clausen_IMP_DSS_JRmethod_R2.mgf	24	3	453.281455	1,356.822536	0.822536	3	1,356.822799	0.822799	Cas9	Cas9	false	Cas9	Cas9	false	KVTVK	EKIEK	562	442	5	5	1	2	562	443	3	BS3	138.06807	6.869596	false	true	false	false	internal > 4	0.0379746835443038		0.046511627906976744	0.0	0.0	0.04678362573099415	0.0	84	19	0
Scan: 17340 Run: 20190410_QExHFX1_RSLC1_Beveridge_Clausen_IMP_DSS_JRmethod_R2 P1_K.MDGTEELLVKLNR.E P2_R.EKIEK.I 10 2	20190410_QExHFX1_RSLC1_Beveridge_Clausen_IMP_DSS_JRmethod_R2	17340	20190410_QExHFX1_RSLC1_Beveridge_Clausen_IMP_DSS_JRmethod_R2.mgf	5520	3	773.083130	2,316.227561	0.227561	3	2,316.224644	0.224644	Cas9	Cas9	false	Cas9	Cas9	false	EKIEK	MDGTEELLVKLNR	442	387	5	13	2	10	443	396	3	BS3	138.06807	6.841232	false	true	false	false	internal > 4	0.0379746835443038		0.0	0.0	0.0	0.0	0.0	83	102	0
Scan: 15905 Run: 20190410_QExHFX1_RSLC1_Beveridge_Clausen_IMP_DSS_JRmethod_R2 P1_K.SEQEIGKATAK.Y P2_R.NSDKLIAR.K 7 4	20190410_QExHFX1_RSLC1_Beveridge_Clausen_IMP_DSS_JRmethod_R2	15905	20190410_QExHFX1_RSLC1_Beveridge_Clausen_IMP_DSS_JRmethod_R2.mgf	4505	3	739.068781	2,214.184514	0.184514	3	2,214.185557	0.185557	Cas9	Cas9	false	Cas9	Cas9	false	SEQEIGKATAK	NSDKLIAR	1029	1119	11	8	7	4	1035	1122	3	BS3	138.06807	6.818147	false	true	false	false	internal > 4	0.0379746835443038		0.046511627906976744	0.0	0.0	0.04678362573099415	0.0	82	18	0
Scan: 23017 Run: 20190410_QExHFX1_RSLC1_Beveridge_Clausen_IMP_DSS_JRmethod_R2 P1_R.KPAFLSGEQK.K P2_R.EKVYFQFKR.D 1 8	20190410_QExHFX1_RSLC1_Beveridge_Clausen_IMP_DSS_JRmethod_R2	23017	20190410_QExHFX1_RSLC1_Beveridge_Clausen_IMP_DSS_JRmethod_R2.mgf	8921	3	829.456726	2,485.348349	0.348349	3	2,485.336915	0.336915	Cas9	Cas9	false	DECOY:Cas9	DECOY:REV_Cas9	true	KPAFLSGEQK	EKVYFQFKR	540	393	10	9	1	8	540	400	3	BS3	138.06807	6.810651	true	false	true	false	internal > 4	0.040983606557377046		0.05113636363636364	0.0	1.0	0.05172413793103448	1.0	81	17	4
Scan: 14996 Run: 20190410_QExHFX1_RSLC1_Beveridge_Clausen_IMP_DSS_JRmethod_R2 P1_K.SDNVPSEEVVKK.M P2_R.KDFQFYK.V 11 1	20190410_QExHFX1_RSLC1_Beveridge_Clausen_IMP_DSS_JRmethod_R2	14996	20190410_QExHFX1_RSLC1_Beveridge_Clausen_IMP_DSS_JRmethod_R2.mgf	3941	3	815.085216	2,442.233819	0.233819	3	2,442.231839	0.231839	Cas9	Cas9	false	Cas9	Cas9	false	SDNVPSEEVVKK	KDFQFYK	871	972	12	7	11	1	881	972	3	BS3	138.06807	6.799578	false	true	false	false	internal > 4	0.040983606557377046		0.05113636363636364	0.0	0.0	0.05172413793103448	0.0	80	16	0
Scan: 12063 Run: 20190410_QExHFX1_RSLC1_Beveridge_Clausen_IMP_DSS_JRmethod_R2 P1_R.NSDKLIAR.K P2_K.DNREKIEK.I 4 5	20190410_QExHFX1_RSLC1_Beveridge_Clausen_IMP_DSS_JRmethod_R2	12063	20190410_QExHFX1_RSLC1_Beveridge_Clausen_IMP_DSS_JRmethod_R2.mgf	2092	3	695.715663	2,084.125160	0.125160	3	2,084.122562	0.122562	Cas9	Cas9	false	Cas9	Cas9	false	NSDKLIAR	DNREKIEK	1119	439	8	8	4	5	1122	443	3	BS3	138.06807	6.794012	false	true	false	false	internal > 4	0.040983606557377046		0.05113636363636364	0.0	0.0	0.0	0.0	79	15	0
Scan: 7296 Run: 20190410_QExHFX1_RSLC1_Beveridge_Clausen_IMP_DSS_JRmethod_R2 P1_K.SEQEIGKATAK.Y P2_R.KMIAK.S 7 1	20190410_QExHFX1_RSLC1_Beveridge_Clausen_IMP_DSS_JRmethod_R2	7296	20190410_QExHFX1_RSLC1_Beveridge_Clausen_IMP_DSS_JRmethod_R2.mgf	198	4	477.014302	1,904.028102	0.028102	4	1,904.028846	0.028846	Cas9	Cas9	false	Cas9	Cas9	false	SEQEIGKATAK	KMIAK	1029	1024	11	5	7	1	1035	1024	4	BS3	138.06807	6.778113	false	true	false	false	internal > 4	0.040983606557377046		0.0	0.0	0.0	0.0	0.0	78	91	0
Scan: 14423 Run: 20190410_QExHFX1_RSLC1_Beveridge_Clausen_IMP_DSS_JRmethod_R2 P1_K.KGILQTVK.V P2_K.KDLIIK.L 1 1	20190410_QExHFX1_RSLC1_Beveridge_Clausen_IMP_DSS_JRmethod_R2	14423	20190410_QExHFX1_RSLC1_Beveridge_Clausen_IMP_DSS_JRmethod_R2.mgf	3584	4	439.035522	1,752.112982	0.112982	4	1,752.112440	0.112440	Cas9	Cas9	false	Cas9	Cas9	false	KGILQTVK	KDLIIK	739	1196	8	6	1	1	739	1196	4	BS3	138.06807	6.729293	false	true	false	false	internal > 4	0.040983606557377046		0.0	0.0	0.0	0.0	0.0	77	138	0
Scan: 12336 Run: 20190410_QExHFX1_RSLC1_Beveridge_Clausen_IMP_DSS_JRmethod_R2 P1_K.KDWDPK.K P2_K.KDWDPK.K 1 1	20190410_QExHFX1_RSLC1_Beveridge_Clausen_IMP_DSS_JRmethod_R2	12336	20190410_QExHFX1_RSLC1_Beveridge_Clausen_IMP_DSS_JRmethod_R2.mgf	2242	4	429.217438	1,712.840646	0.840646	4	1,712.840969	0.840969	Cas9	Cas9	false	Cas9	Cas9	false	KDWDPK	KDWDPK	1128	1128	6	6	1	1	1128	1128	4	BS3	138.06807	6.706355	false	true	false	false	internal > 4	0.040983606557377046		0.05113636363636364	0.0	0.0	0.05172413793103448	0.0	76	14	0
Scan: 15740 Run: 20190410_QExHFX1_RSLC1_Beveridge_Clausen_IMP_DSS_JRmethod_R2 P1_K.LKGSPEDNEQK.Q P2_R.LENLIAQLPGEKK.N 2 12	20190410_QExHFX1_RSLC1_Beveridge_Clausen_IMP_DSS_JRmethod_R2	15740	20190410_QExHFX1_RSLC1_Beveridge_Clausen_IMP_DSS_JRmethod_R2.mgf	4397	3	945.507690	2,833.501241	0.501241	3	2,833.507286	0.507286	Cas9	Cas9	false	Cas9	Cas9	false	LKGSPEDNEQK	LENLIAQLPGEKK	1249	226	11	13	2	12	1250	237	3	BS3	138.06807	6.700307	false	true	false	false	internal > 4	0.040983606557377046		0.0	0.0	0.0	0.0	0.0	75	128	0
Scan: 14286 Run: 20190410_QExHFX1_RSLC1_Beveridge_Clausen_IMP_DSS_JRmethod_R2 P1_R.DKPIR.E P2_K.DDSIDNKVLTR.S 2 7	20190410_QExHFX1_RSLC1_Beveridge_Clausen_IMP_DSS_JRmethod_R2	14286	20190410_QExHFX1_RSLC1_Beveridge_Clausen_IMP_DSS_JRmethod_R2.mgf	3493	4	511.029022	2,040.086982	0.086982	4	2,040.085114	0.085114	Cas9	Cas9	false	Cas9	Cas9	false	DKPIR	DDSIDNKVLTR	1303	853	5	11	2	7	1304	859	4	BS3	138.06807	6.679353	false	true	false	false	internal > 4	0.040983606557377046		0.05113636363636364	0.0	0.0	0.05172413793103448	0.0	74	13	0
Scan: 9620 Run: 20190410_QExHFX1_RSLC1_Beveridge_Clausen_IMP_DSS_JRmethod_R2 P1_R.LKSSR.L P2_K.KDLIIK.L 2 1	20190410_QExHFX1_RSLC1_Beveridge_Clausen_IMP_DSS_JRmethod_R2	9620	20190410_QExHFX1_RSLC1_Beveridge_Clausen_IMP_DSS_JRmethod_R2.mgf	859	3	486.308034	1,455.902273	0.902273	3	1,455.902446	0.902446	DECOY:Cas9	DECOY:REV_Cas9	true	Cas9	Cas9	false	LKSSR	KDLIIK	1149	1196	5	6	2	1	1150	1196	3	BS3	138.06807	6.663739	true	false	true	false	internal > 4	0.044534412955465584		0.05649717514124294	1.0	0.0	0.05714285714285714	1.0	73	12	4
Scan: 20000 Run: 20190410_QExHFX1_RSLC1_Beveridge_Clausen_IMP_DSS_JRmethod_R2 P1_K.YDENDKLIR.E P2_K.KIECFDSVEISGVEDR.F 6 1	20190410_QExHFX1_RSLC1_Beveridge_Clausen_IMP_DSS_JRmethod_R2	20000	20190410_QExHFX1_RSLC1_Beveridge_Clausen_IMP_DSS_JRmethod_R2.mgf	7174	3	1,062.515377	3,184.524302	0.524302	3	3,184.523405	0.523405	Cas9	Cas9	false	Cas9	Cas9	false	YDENDKLIR	KIECFDSVEISGVEDR	947	575	9	16	6	1	952	575	3	BS3	138.06807	6.636206	false	true	false	false	internal > 4	0.044534412955465584		0.05649717514124294	0.0	0.0	0.05714285714285714	0.0	72	11	0
Scan: 8796 Run: 20190410_QExHFX1_RSLC1_Beveridge_Clausen_IMP_DSS_JRmethod_R2 P1_K.MKNYWR.Q P2_R.LSKSR.R 2 3	20190410_QExHFX1_RSLC1_Beveridge_Clausen_IMP_DSS_JRmethod_R2	8796	20190410_QExHFX1_RSLC1_Beveridge_Clausen_IMP_DSS_JRmethod_R2.mgf	612	4	410.969849	1,639.850290	0.850290	4	1,639.850427	0.850427	Cas9	Cas9	false	Cas9	Cas9	false	LSKSR	MKNYWR	220	883	5	6	3	2	222	884	4	BS3	138.06807	6.552036	false	true	false	false	internal > 4	0.044534412955465584		0.014184397163120567	0.0	0.0	0.014184397163120567	0.0	58	62	0
Scan: 11126 Run: 20190410_QExHFX1_RSLC1_Beveridge_Clausen_IMP_DSS_JRmethod_R2 P1_R.GKSDNVPSEEVVK.K P2_R.GKSDNVPSEEVVK.K 2 2	20190410_QExHFX1_RSLC1_Beveridge_Clausen_IMP_DSS_JRmethod_R2	11126	20190410_QExHFX1_RSLC1_Beveridge_Clausen_IMP_DSS_JRmethod_R2.mgf	1600	3	971.495793	2,911.465550	0.465550	3	2,911.466207	0.466207	Cas9	Cas9	false	Cas9	Cas9	false	GKSDNVPSEEVVK	GKSDNVPSEEVVK	869	869	13	13	2	2	870	870	3	BS3	138.06807	6.547975	false	true	false	false	internal > 4	0.044534412955465584		0.0	0.0	0.0	0.0	0.0	70	172	0
Scan: 13161 Run: 20190410_QExHFX1_RSLC1_Beveridge_Clausen_IMP_DSS_JRmethod_R2 P1_K.LVDSTDKADLR.L P2_R.ESKNQK.G 7 3	20190410_QExHFX1_RSLC1_Beveridge_Clausen_IMP_DSS_JRmethod_R2	13161	20190410_QExHFX1_RSLC1_Beveridge_Clausen_IMP_DSS_JRmethod_R2.mgf	2759	3	701.702942	2,102.086997	0.086997	3	2,102.085508	0.085508	Cas9	Cas9	false	DECOY:Cas9	DECOY:REV_Cas9	true	LVDSTDKADLR	ESKNQK	146	591	11	6	7	3	152	593	3	BS3	138.06807	6.545757	true	false	true	false	internal > 4	0.047058823529411764		0.06043956043956044	0.0	1.0	0.06111111111111111	1.0	69	10	4
Scan: 11289 Run: 20190410_QExHFX1_RSLC1_Beveridge_Clausen_IMP_DSS_JRmethod_R2 P1_R.QQLPEKYK.E P2_K.KDWDPK.K 6 1	20190410_QExHFX1_RSLC1_Beveridge_Clausen_IMP_DSS_JRmethod_R2	11289	20190410_QExHFX1_RSLC1_Beveridge_Clausen_IMP_DSS_JRmethod_R2.mgf	1706	4	490.511285	1,958.016034	0.016034	4	1,958.014912	0.014912	Cas9	Cas9	false	Cas9	Cas9	false	KDWDPK	QQLPEKYK	1128	345	6	8	1	6	1128	350	4	BS3	138.06807	6.538431	false	true	false	false	internal > 4	0.047058823529411764		0.06043956043956044	0.0	0.0	0.06111111111111111	0.0	68	9	0
Scan: 11674 Run: 20190410_QExHFX1_RSLC1_Beveridge_Clausen_IMP_DSS_JRmethod_R2 P1_K.LVDSTDKADLR.L P2_R.LSKSRR.L 7 3	20190410_QExHFX1_RSLC1_Beveridge_Clausen_IMP_DSS_JRmethod_R2	11674	20190410_QExHFX1_RSLC1_Beveridge_Clausen_IMP_DSS_JRmethod_R2.mgf	1897	3	706.061259	2,115.161948	0.161948	3	2,115.164761	0.164761	Cas9	Cas9	false	Cas9	Cas9	false	LVDSTDKADLR	LSKSRR	146	220	11	6	7	3	152	222	3	BS3	138.06807	6.474964	false	true	false	false	internal > 4	0.047058823529411764		0.06043956043956044	0.0	0.0	0.06111111111111111	0.0	67	8	0
Scan: 10991 Run: 20190410_QExHFX1_RSLC1_Beveridge_Clausen_IMP_DSS_JRmethod_R2 P1_K.SDNVPSEEVVKK.M P2_K.AGFIKR.Q 11 5	20190410_QExHFX1_RSLC1_Beveridge_Clausen_IMP_DSS_JRmethod_R2	10991	20190410_QExHFX1_RSLC1_Beveridge_Clausen_IMP_DSS_JRmethod_R2.mgf	1514	4	540.547925	2,158.162594	0.162594	4	2,158.163365	0.163365	Cas9	Cas9	false	Cas9	Cas9	false	SDNVPSEEVVKK	AGFIKR	871	918	12	6	11	5	881	922	4	BS3	138.06807	6.450094	false	true	false	false	internal > 4	0.047058823529411764		0.007633587786259542	0.0	0.0	0.007633587786259542	0.0	66	81	0
Scan: 13216 Run: 20190410_QExHFX1_RSLC1_Beveridge_Clausen_IMP_DSS_JRmethod_R2 P1_K.SEQEIGKATAK.Y P2_R.LKTYAHLFDDK.V 7 2	20190410_QExHFX1_RSLC1_Beveridge_Clausen_IMP_DSS_JRmethod_R2	13216	20190410_QExHFX1_RSLC1_Beveridge_Clausen_IMP_DSS_JRmethod_R2.mgf	2795	3	883.796813	2,648.368610	0.368610	3	2,648.369730	0.369730	Cas9	Cas9	false	Cas9	Cas9	false	SEQEIGKATAK	LKTYAHLFDDK	1029	640	11	11	7	2	1035	641	3	BS3	138.06807	6.426321	false	true	false	false	internal > 4	0.047058823529411764		0.0	0.0	0.0	0.0	0.0	65	148	0
Scan: 20194 Run: 20190410_QExHFX1_RSLC1_Beveridge_Clausen_IMP_DSS_JRmethod_R2 P1_K.QSGKTILDFLK.S P2_R.DKQSGK.T 4 2	20190410_QExHFX1_RSLC1_Beveridge_Clausen_IMP_DSS_JRmethod_R2	20194	20190410_QExHFX1_RSLC1_Beveridge_Clausen_IMP_DSS_JRmethod_R2.mgf	7276	4	513.036072	2,048.115182	0.115182	4	2,048.115353	0.115353	Cas9	Cas9	false	Cas9	Cas9	false	DKQSGK	QSGKTILDFLK	676	678	6	11	2	4	677	681	4	BS3	138.06807	6.397874	false	true	false	false	internal > 4	0.047058823529411764		0.06043956043956044	0.0	0.0	0.06111111111111111	0.0	64	7	0
Scan: 21464 Run: 20190410_QExHFX1_RSLC1_Beveridge_Clausen_IMP_DSS_JRmethod_R2 P1_K.VLTRSDKNR.G P2_K.RMLASAGELQKGNELALPSK.Y 7 11	20190410_QExHFX1_RSLC1_Beveridge_Clausen_IMP_DSS_JRmethod_R2	21464	20190410_QExHFX1_RSLC1_Beveridge_Clausen_IMP_DSS_JRmethod_R2.mgf	8036	4	839.456055	3,353.795114	0.795114	4	3,353.808903	0.808903	Cas9	Cas9	false	Cas9	Cas9	false	VLTRSDKNR	RMLASAGELQKGNELALPSK	860	1216	9	20	7	11	866	1226	4	BS3	138.06807	6.386416	false	true	false	false	internal > 4	0.047058823529411764		0.06043956043956044	0.0	0.0	0.06111111111111111	0.0	63	6	0
Scan: 7789 Run: 20190410_QExHFX1_RSLC1_Beveridge_Clausen_IMP_DSS_JRmethod_R2 P1_K.NLPNEKVLPK.H P2_R.HSIKK.N 6 4	20190410_QExHFX1_RSLC1_Beveridge_Clausen_IMP_DSS_JRmethod_R2	7789	20190410_QExHFX1_RSLC1_Beveridge_Clausen_IMP_DSS_JRmethod_R2.mgf	322	4	476.035825	1,900.114194	0.114194	4	1,900.114564	0.114564	Cas9	Cas9	false	Cas9	Cas9	false	HSIKK	NLPNEKVLPK	45	505	5	10	4	6	48	510	4	BS3	138.06807	6.379275	false	true	false	false	internal > 4	0.047058823529411764		0.0	0.0	0.0	0.0	0.0	62	92	0
Scan: 12744 Run: 20190410_QExHFX1_RSLC1_Beveridge_Clausen_IMP_DSS_JRmethod_R2 P1_R.NSDKLIAR.K P2_K.LVDSTDKADLR.L 4 7	20190410_QExHFX1_RSLC1_Beveridge_Clausen_IMP_DSS_JRmethod_R2	12744	20190410_QExHFX1_RSLC1_Beveridge_Clausen_IMP_DSS_JRmethod_R2.mgf	2495	3	762.747925	2,285.221946	0.221946	3	2,285.222670	0.222670	Cas9	Cas9	false	Cas9	Cas9	false	LVDSTDKADLR	NSDKLIAR	146	1119	11	8	7	4	152	1122	3	BS3	138.06807	6.34264	false	true	false	false	internal > 4	0.047058823529411764		0.06043956043956044	0.0	0.0	0.06111111111111111	0.0	61	5	0
Scan: 19810 Run: 20190410_QExHFX1_RSLC1_Beveridge_Clausen_IMP_DSS_JRmethod_R2 P1_K.LIARKKDWDPK.K P2_K.IEKIR.E 6 3	20190410_QExHFX1_RSLC1_Beveridge_Clausen_IMP_DSS_JRmethod_R2	19810	20190410_QExHFX1_RSLC1_Beveridge_Clausen_IMP_DSS_JRmethod_R2.mgf	7058	3	722.432190	2,164.274741	0.274741	3	2,164.273191	0.273191	DECOY:Cas9	DECOY:REV_Cas9	true	Cas9	Cas9	false	IEKIR	LIARKKDWDPK	927	1123	5	11	3	6	929	1128	3	BS3	138.06807	6.255924	true	false	true	false	internal > 4	0.049429657794676805		0.06451612903225806	1.0	0.0	0.06521739130434782	1.0	60	4	4
Scan: 18256 Run: 20190410_QExHFX1_RSLC1_Beveridge_Clausen_IMP_DSS_JRmethod_R2 P1_R.SDKNR.G P2_K.NPIDFLEAKGYK.E 3 9	20190410_QExHFX1_RSLC1_Beveridge_Clausen_IMP_DSS_JRmethod_R2	18256	20190410_QExHFX1_RSLC1_Beveridge_Clausen_IMP_DSS_JRmethod_R2.mgf	6078	4	538.532312	2,150.100142	0.100142	4	2,150.100765	0.100765	Cas9	Cas9	false	Cas9	Cas9	false	SDKNR	NPIDFLEAKGYK	864	1181	5	12	3	9	866	1189	4	BS3	138.06807	6.242749	false	true	false	false	internal > 4	0.049429657794676805		0.0	0.0	0.0	0.0	0.0	59	122	0
Scan: 8602 Run: 20190410_QExHFX1_RSLC1_Beveridge_Clausen_IMP_DSS_JRmethod_R2 P1_K.MKNYWR.Q P2_R.LSKSR.R 2 3	20190410_QExHFX1_RSLC1_Beveridge_Clausen_IMP_DSS_JRmethod_R2	8602	20190410_QExHFX1_RSLC1_Beveridge_Clausen_IMP_DSS_JRmethod_R2.mgf	562	3	547.624023	1,639.850240	0.850240	3	1,639.850427	0.850427	Cas9	Cas9	false	Cas9	Cas9	false	LSKSR	MKNYWR	220	883	5	6	3	2	222	884	3	BS3	138.06807	6.218561	false	true	false	false	internal > 4	0.049429657794676805		0.014184397163120567	0.0	0.0	0.014184397163120567	0.0	58	62	0
Scan: 6286 Run: 20190410_QExHFX1_RSLC1_Beveridge_Clausen_IMP_DSS_JRmethod_R2 P1_K.LKSVK.E P2_K.IIKDK.D 2 3	20190410_QExHFX1_RSLC1_Beveridge_Clausen_IMP_DSS_JRmethod_R2	6286	20190410_QExHFX1_RSLC1_Beveridge_Clausen_IMP_DSS_JRmethod_R2.mgf	67	3	443.290235	1,326.848876	0.848876	3	1,326.848620	0.848620	Cas9	Cas9	false	Cas9	Cas9	false	LKSVK	IIKDK	1161	604	5	5	2	3	1162	606	3	BS3	138.06807	6.210952	false	true	false	false	internal > 4	0.049429657794676805		0.06451612903225806	0.0	0.0	0.06521739130434782	0.0	57	3	0
Scan: 10128 Run: 20190410_QExHFX1_RSLC1_Beveridge_Clausen_IMP_DSS_JRmethod_R2 P1_K.IIKDK.D P2_K.DWDPKK.Y 3 5	20190410_QExHFX1_RSLC1_Beveridge_Clausen_IMP_DSS_JRmethod_R2	10128	20190410_QExHFX1_RSLC1_Beveridge_Clausen_IMP_DSS_JRmethod_R2.mgf	1110	3	514.624225	1,540.850846	0.850846	3	1,540.850077	0.850077	Cas9	Cas9	false	Cas9	Cas9	false	IIKDK	DWDPKK	604	1129	5	6	3	5	606	1133	3	BS3	138.06807	6.203448	false	true	false	false	internal > 4	0.049429657794676805		0.06451612903225806	0.0	0.0	0.06521739130434782	0.0	56	2	0
Scan: 6416 Run: 20190410_QExHFX1_RSLC1_Beveridge_Clausen_IMP_DSS_JRmethod_R2 P1_K.IIKDK.D P2_K.IIKDK.D 3 3	20190410_QExHFX1_RSLC1_Beveridge_Clausen_IMP_DSS_JRmethod_R2	6416	20190410_QExHFX1_RSLC1_Beveridge_Clausen_IMP_DSS_JRmethod_R2.mgf	77	3	457.293672	1,368.859187	0.859187	3	1,368.859185	0.859185	Cas9	Cas9	false	Cas9	Cas9	false	IIKDK	IIKDK	604	604	5	5	3	3	606	606	3	BS3	138.06807	6.198037	false	true	false	false	internal > 4	0.049429657794676805		0.06451612903225806	0.0	0.0	0.06521739130434782	0.0	55	1	0
Scan: 5158 Run: 20190410_QExHFX1_RSLC1_Beveridge_Clausen_IMP_DSS_JRmethod_R2 P1_R.EKIEK.I P2_R.EKIEK.I 2 2	20190410_QExHFX1_RSLC1_Beveridge_Clausen_IMP_DSS_JRmethod_R2	5158	20190410_QExHFX1_RSLC1_Beveridge_Clausen_IMP_DSS_JRmethod_R2.mgf	30	3	477.277042	1,428.809297	0.809297	3	1,428.807543	0.807543	Cas9	Cas9	false	Cas9	Cas9	false	EKIEK	EKIEK	442	442	5	5	2	2	443	443	3	BS3	138.06807	6.162547	false	true	false	false	internal > 4	0.049429657794676805		0.06451612903225806	0.0	0.0	0.06521739130434782	0.0	54	0	0
Scan: 17462 Run: 20190410_QExHFX1_RSLC1_Beveridge_Clausen_IMP_DSS_JRmethod_R2 P1_K.YPKLESEFVYGDYK.V P2_K.IIKDK.D 3 3	20190410_QExHFX1_RSLC1_Beveridge_Clausen_IMP_DSS_JRmethod_R2	17462	20190410_QExHFX1_RSLC1_Beveridge_Clausen_IMP_DSS_JRmethod_R2.mgf	5593	4	623.580719	2,490.293770	0.293770	4	2,490.293378	0.293378	Cas9	Cas9	false	Cas9	Cas9	false	IIKDK	YPKLESEFVYGDYK	604	1005	5	14	3	3	606	1007	4	BS3	138.06807	6.150318	false	true	false	false	internal > 4	0.049429657794676805		0.0	0.0	0.0	0.0	0.0	53	168	0
Scan: 16227 Run: 20190410_QExHFX1_RSLC1_Beveridge_Clausen_IMP_DSS_JRmethod_R2 P1_K.VPSKK.F P2_R.QEDFYPFLKDNR.E 4 9	20190410_QExHFX1_RSLC1_Beveridge_Clausen_IMP_DSS_JRmethod_R2	16227	20190410_QExHFX1_RSLC1_Beveridge_Clausen_IMP_DSS_JRmethod_R2.mgf	4738	4	567.548523	2,266.164986	0.164986	4	2,266.163366	0.163366	Cas9	Cas9	false	Cas9	Cas9	false	VPSKK	QEDFYPFLKDNR	31	430	5	12	4	9	34	438	4	BS3	138.06807	6.144562	false	true	false	false	internal > 4	0.049429657794676805		0.0	0.0	0.0	0.0	0.0	52	86	0
