# Supplementary material for: A synthetic peptide library for benchmarking crosslinking-mass spectrometry search engines for proteins and protein complexes
Source: Nat Commun. 2020 Feb 6;11:742. doi: 10.1038/s41467-020-14608-2 (PMC7005041; doi:10.1038/s41467-020-14608-2)
Supplement: Supplementary file 3 — Supplementary Data 1 [file 41467_2020_14608_MOESM3_ESM.zip › CSVfiles/R2_crapome_5perFDR_PSMlevel_xiFDR1.1.27.csv]

PSMID	run	scan	PeakListFileName	ScanId	exp charge	exp m/z	exp mass	exp fractionalmass	match charge	match mass	match fractionalmass	Protein1	Description1	Decoy1	Protein2	Description2	Decoy2	PepSeq1	PepSeq2	PepPos1	PepPos2	PeptideLength1	PeptideLength2	LinkPos1	LinkPos2	ProteinLinkPos1	ProteinLinkPos2	Charge	Crosslinker	CrosslinkerModMass	Score	isDecoy	isTT	isTD	isDD	fdrGroup	fdr		PeptidePairFDR	Protein1FDR	Protein2FDR	LinkFDR	PPIFDR	peptide pair id	link id	ppi id	info
Scan: 23662 Run: 20190410_QExHFX1_RSLC1_Beveridge_Clausen_IMP_DSS_JRmethod_R2 P1_R.GGLSELDKAGFIK.R P2_R.GGLSELDKAGFIK.R 8 8	20190410_QExHFX1_RSLC1_Beveridge_Clausen_IMP_DSS_JRmethod_R2	23662	20190410_QExHFX1_RSLC1_Beveridge_Clausen_IMP_DSS_JRmethod_R2.mgf	9289	3	936.179614	2,805.517013	0.517013	3	2,805.516395	0.516395	Cas9	Cas9	false	Cas9	Cas9	false	GGLSELDKAGFIK	GGLSELDKAGFIK	910	910	13	13	8	8	917	917	3	BS3	138.06807	23.272252	false	true	false	false	internal > 4	0.0		0.0	0.0	0.0	0.0	-0.33333333200000004	793	237	0
Scan: 12544 Run: 20190410_QExHFX1_RSLC1_Beveridge_Clausen_IMP_DSS_JRmethod_R2 P1_K.SDNVPSEEVVKK.M P2_K.LVDSTDKADLR.L 11 7	20190410_QExHFX1_RSLC1_Beveridge_Clausen_IMP_DSS_JRmethod_R2	12544	20190410_QExHFX1_RSLC1_Beveridge_Clausen_IMP_DSS_JRmethod_R2.mgf	2366	3	900.802990	2,699.387141	0.387141	3	2,699.386500	0.386500	Cas9	Cas9	false	Cas9	Cas9	false	SDNVPSEEVVKK	LVDSTDKADLR	871	146	12	11	11	7	881	152	3	BS3	138.06807	23.025782	false	true	false	false	internal > 4	0.0		0.0	0.0	0.0	0.0	-0.33333333200000004	327	239	0
Scan: 12727 Run: 20190410_QExHFX1_RSLC1_Beveridge_Clausen_IMP_DSS_JRmethod_R2 P1_K.SDNVPSEEVVKK.M P2_K.LVDSTDKADLR.L 11 7	20190410_QExHFX1_RSLC1_Beveridge_Clausen_IMP_DSS_JRmethod_R2	12727	20190410_QExHFX1_RSLC1_Beveridge_Clausen_IMP_DSS_JRmethod_R2.mgf	2484	3	900.803462	2,699.388557	0.388557	3	2,699.386500	0.386500	Cas9	Cas9	false	Cas9	Cas9	false	SDNVPSEEVVKK	LVDSTDKADLR	871	146	12	11	11	7	881	152	3	BS3	138.06807	22.224486	false	true	false	false	internal > 4	0.0
Scan: 27457 Run: 20190410_QExHFX1_RSLC1_Beveridge_Clausen_IMP_DSS_JRmethod_R2 P1_K.TILDFLKSDGFANR.N P2_K.KIECFDSVEISGVEDR.F 7 1	20190410_QExHFX1_RSLC1_Beveridge_Clausen_IMP_DSS_JRmethod_R2	27457	20190410_QExHFX1_RSLC1_Beveridge_Clausen_IMP_DSS_JRmethod_R2.mgf	10677	4	904.951709	3,615.777730	0.777730	4	3,615.776659	0.776659	Cas9	Cas9	false	Cas9	Cas9	false	KIECFDSVEISGVEDR	TILDFLKSDGFANR	575	682	16	14	1	7	575	688	4	BS3	138.06807	21.89748	false	true	false	false	internal > 4	0.0		0.0	0.0	0.0	0.0	-0.33333333200000004	790	234	0
Scan: 14317 Run: 20190410_QExHFX1_RSLC1_Beveridge_Clausen_IMP_DSS_JRmethod_R2 P1_K.LVDSTDKADLR.L P2_K.LVDSTDKADLR.L 7 7	20190410_QExHFX1_RSLC1_Beveridge_Clausen_IMP_DSS_JRmethod_R2	14317	20190410_QExHFX1_RSLC1_Beveridge_Clausen_IMP_DSS_JRmethod_R2.mgf	3515	3	868.123588	2,601.348935	0.348935	3	2,601.349721	0.349721	Cas9	Cas9	false	Cas9	Cas9	false	LVDSTDKADLR	LVDSTDKADLR	146	146	11	11	7	7	152	152	3	BS3	138.06807	20.926085	false	true	false	false	internal > 4	0.0		0.0	0.0	0.0	0.0	-0.33333333200000004	518	238	0
Scan: 14105 Run: 20190410_QExHFX1_RSLC1_Beveridge_Clausen_IMP_DSS_JRmethod_R2 P1_K.LVDSTDKADLR.L P2_K.LVDSTDKADLR.L 7 7	20190410_QExHFX1_RSLC1_Beveridge_Clausen_IMP_DSS_JRmethod_R2	14105	20190410_QExHFX1_RSLC1_Beveridge_Clausen_IMP_DSS_JRmethod_R2.mgf	3363	3	868.123817	2,601.349622	0.349622	3	2,601.349721	0.349721	Cas9	Cas9	false	Cas9	Cas9	false	LVDSTDKADLR	LVDSTDKADLR	146	146	11	11	7	7	152	152	3	BS3	138.06807	20.735227	false	true	false	false	internal > 4	0.0
Scan: 14495 Run: 20190410_QExHFX1_RSLC1_Beveridge_Clausen_IMP_DSS_JRmethod_R2 P1_K.LVDSTDKADLR.L P2_K.LVDSTDKADLR.L 7 7	20190410_QExHFX1_RSLC1_Beveridge_Clausen_IMP_DSS_JRmethod_R2	14495	20190410_QExHFX1_RSLC1_Beveridge_Clausen_IMP_DSS_JRmethod_R2.mgf	3626	3	868.123753	2,601.349430	0.349430	3	2,601.349721	0.349721	Cas9	Cas9	false	Cas9	Cas9	false	LVDSTDKADLR	LVDSTDKADLR	146	146	11	11	7	7	152	152	3	BS3	138.06807	20.330656	false	true	false	false	internal > 4	0.0
Scan: 11093 Run: 20190410_QExHFX1_RSLC1_Beveridge_Clausen_IMP_DSS_JRmethod_R2 P1_K.SDNVPSEEVVKK.M P2_K.SDNVPSEEVVKK.M 11 11	20190410_QExHFX1_RSLC1_Beveridge_Clausen_IMP_DSS_JRmethod_R2	11093	20190410_QExHFX1_RSLC1_Beveridge_Clausen_IMP_DSS_JRmethod_R2.mgf	1582	3	933.482327	2,797.425152	0.425152	3	2,797.423279	0.423279	Cas9	Cas9	false	Cas9	Cas9	false	SDNVPSEEVVKK	SDNVPSEEVVKK	871	871	12	12	11	11	881	881	3	BS3	138.06807	20.054421	false	true	false	false	internal > 4	0.0		0.0	0.0	0.0	0.0	-0.33333333200000004	360	236	0
Scan: 12378 Run: 20190410_QExHFX1_RSLC1_Beveridge_Clausen_IMP_DSS_JRmethod_R2 P1_K.SDNVPSEEVVKK.M P2_K.LVDSTDKADLR.L 11 7	20190410_QExHFX1_RSLC1_Beveridge_Clausen_IMP_DSS_JRmethod_R2	12378	20190410_QExHFX1_RSLC1_Beveridge_Clausen_IMP_DSS_JRmethod_R2.mgf	2270	3	900.802883	2,699.386820	0.386820	3	2,699.386500	0.386500	Cas9	Cas9	false	Cas9	Cas9	false	SDNVPSEEVVKK	LVDSTDKADLR	871	146	12	11	11	7	881	152	3	BS3	138.06807	19.997975	false	true	false	false	internal > 4	0.0
Scan: 8011 Run: 20190410_QExHFX1_RSLC1_Beveridge_Clausen_IMP_DSS_JRmethod_R2 P1_K.SEQEIGKATAK.Y P2_K.SEQEIGKATAK.Y 7 7	20190410_QExHFX1_RSLC1_Beveridge_Clausen_IMP_DSS_JRmethod_R2	8011	20190410_QExHFX1_RSLC1_Beveridge_Clausen_IMP_DSS_JRmethod_R2.mgf	404	3	820.765805	2,459.275586	0.275586	3	2,459.275495	0.275495	Cas9	Cas9	false	Cas9	Cas9	false	SEQEIGKATAK	SEQEIGKATAK	1029	1029	11	11	7	7	1035	1035	3	BS3	138.06807	19.863651	false	true	false	false	internal > 4	0.0		0.0	0.0	0.0	0.0	-0.33333333200000004	434	232	0
Scan: 19260 Run: 20190410_QExHFX1_RSLC1_Beveridge_Clausen_IMP_DSS_JRmethod_R2 P1_R.QEDFYPFLKDNR.E P2_R.GKSDNVPSEEVVK.K 9 2	20190410_QExHFX1_RSLC1_Beveridge_Clausen_IMP_DSS_JRmethod_R2	19260	20190410_QExHFX1_RSLC1_Beveridge_Clausen_IMP_DSS_JRmethod_R2.mgf	6720	4	774.883823	3,095.506186	0.506186	4	3,095.508742	0.508742	Cas9	Cas9	false	Cas9	Cas9	false	GKSDNVPSEEVVK	QEDFYPFLKDNR	869	430	13	12	2	9	870	438	4	BS3	138.06807	19.616548	false	true	false	false	internal > 4	0.0		0.0	0.0	0.0	0.0	-0.33333333200000004	186	230	0
Scan: 27658 Run: 20190410_QExHFX1_RSLC1_Beveridge_Clausen_IMP_DSS_JRmethod_R2 P1_R.SSFEKNPIDFLEAK.G P2_R.SSFEKNPIDFLEAK.G 5 5	20190410_QExHFX1_RSLC1_Beveridge_Clausen_IMP_DSS_JRmethod_R2	27658	20190410_QExHFX1_RSLC1_Beveridge_Clausen_IMP_DSS_JRmethod_R2.mgf	10694	4	847.431508	3,385.696926	0.696926	4	3,385.696935	0.696935	Cas9	Cas9	false	Cas9	Cas9	false	SSFEKNPIDFLEAK	SSFEKNPIDFLEAK	1176	1176	14	14	5	5	1180	1180	4	BS3	138.06807	19.616254	false	true	false	false	internal > 4	0.0		0.0	0.0	0.0	0.0	-0.33333333200000004	767	224	0
Scan: 20681 Run: 20190410_QExHFX1_RSLC1_Beveridge_Clausen_IMP_DSS_JRmethod_R2 P1_K.YDENDKLIR.E P2_K.DFQFYKVR.E 6 6	20190410_QExHFX1_RSLC1_Beveridge_Clausen_IMP_DSS_JRmethod_R2	20681	20190410_QExHFX1_RSLC1_Beveridge_Clausen_IMP_DSS_JRmethod_R2.mgf	7600	3	802.409576	2,404.206899	0.206899	3	2,404.206294	0.206294	Cas9	Cas9	false	Cas9	Cas9	false	YDENDKLIR	DFQFYKVR	947	973	9	8	6	6	952	978	3	BS3	138.06807	19.534592	false	true	false	false	internal > 4	0.0		0.0	0.0	0.0	0.0	-0.33333333200000004	213	235	0
Scan: 12907 Run: 20190410_QExHFX1_RSLC1_Beveridge_Clausen_IMP_DSS_JRmethod_R2 P1_K.SDNVPSEEVVKK.M P2_K.LVDSTDKADLR.L 11 7	20190410_QExHFX1_RSLC1_Beveridge_Clausen_IMP_DSS_JRmethod_R2	12907	20190410_QExHFX1_RSLC1_Beveridge_Clausen_IMP_DSS_JRmethod_R2.mgf	2597	3	900.802941	2,699.386994	0.386994	3	2,699.386500	0.386500	Cas9	Cas9	false	Cas9	Cas9	false	SDNVPSEEVVKK	LVDSTDKADLR	871	146	12	11	11	7	881	152	3	BS3	138.06807	19.375031	false	true	false	false	internal > 4	0.0
Scan: 14454 Run: 20190410_QExHFX1_RSLC1_Beveridge_Clausen_IMP_DSS_JRmethod_R2 P1_K.YDENDKLIR.E P2_K.FDNLTKAER.G 6 6	20190410_QExHFX1_RSLC1_Beveridge_Clausen_IMP_DSS_JRmethod_R2	14454	20190410_QExHFX1_RSLC1_Beveridge_Clausen_IMP_DSS_JRmethod_R2.mgf	3602	3	799.408386	2,395.203329	0.203329	3	2,395.201935	0.201935	Cas9	Cas9	false	Cas9	Cas9	false	FDNLTKAER	YDENDKLIR	901	947	9	9	6	6	906	952	3	BS3	138.06807	19.136766	false	true	false	false	internal > 4	0.0		0.0	0.0	0.0	0.0	-0.33333333200000004	619	233	0
Scan: 24111 Run: 20190410_QExHFX1_RSLC1_Beveridge_Clausen_IMP_DSS_JRmethod_R2 P1_K.SDNVPSEEVVKK.M P2_K.KNLIGALLFDSGETAEATR.L 11 1	20190410_QExHFX1_RSLC1_Beveridge_Clausen_IMP_DSS_JRmethod_R2	24111	20190410_QExHFX1_RSLC1_Beveridge_Clausen_IMP_DSS_JRmethod_R2.mgf	9515	4	869.205457	3,472.792722	0.792722	4	3,472.793689	0.793689	Cas9	Cas9	false	Cas9	Cas9	false	SDNVPSEEVVKK	KNLIGALLFDSGETAEATR	871	49	12	19	11	1	881	49	4	BS3	138.06807	19.020697	false	true	false	false	internal > 4	0.0		0.0	0.0	0.0	0.0	-0.33333333200000004	521	220	0
Scan: 14267 Run: 20190410_QExHFX1_RSLC1_Beveridge_Clausen_IMP_DSS_JRmethod_R2 P1_K.YDENDKLIR.E P2_K.FDNLTKAER.G 6 6	20190410_QExHFX1_RSLC1_Beveridge_Clausen_IMP_DSS_JRmethod_R2	14267	20190410_QExHFX1_RSLC1_Beveridge_Clausen_IMP_DSS_JRmethod_R2.mgf	3479	3	799.408525	2,395.203746	0.203746	3	2,395.201935	0.201935	Cas9	Cas9	false	Cas9	Cas9	false	FDNLTKAER	YDENDKLIR	901	947	9	9	6	6	906	952	3	BS3	138.06807	18.743707	false	true	false	false	internal > 4	0.0
Scan: 22371 Run: 20190410_QExHFX1_RSLC1_Beveridge_Clausen_IMP_DSS_JRmethod_R2 P1_K.TEVQTGGFSKESILPK.R P2_K.TEVQTGGFSKESILPK.R 10 10	20190410_QExHFX1_RSLC1_Beveridge_Clausen_IMP_DSS_JRmethod_R2	22371	20190410_QExHFX1_RSLC1_Beveridge_Clausen_IMP_DSS_JRmethod_R2.mgf	8554	4	895.477072	3,577.879182	0.879182	4	3,577.876691	0.876691	Cas9	Cas9	false	Cas9	Cas9	false	TEVQTGGFSKESILPK	TEVQTGGFSKESILPK	1102	1102	16	16	10	10	1111	1111	4	BS3	138.06807	18.653594	false	true	false	false	internal > 4	0.0		0.0	0.0	0.0	0.0	-0.33333333200000004	776	219	0
Scan: 14856 Run: 20190410_QExHFX1_RSLC1_Beveridge_Clausen_IMP_DSS_JRmethod_R2 P1_K.LVDSTDKADLR.L P2_K.LVDSTDKADLR.L 7 7	20190410_QExHFX1_RSLC1_Beveridge_Clausen_IMP_DSS_JRmethod_R2	14856	20190410_QExHFX1_RSLC1_Beveridge_Clausen_IMP_DSS_JRmethod_R2.mgf	3854	3	868.123442	2,601.348497	0.348497	3	2,601.349721	0.349721	Cas9	Cas9	false	Cas9	Cas9	false	LVDSTDKADLR	LVDSTDKADLR	146	146	11	11	7	7	152	152	3	BS3	138.06807	18.601596	false	true	false	false	internal > 4	0.0
Scan: 19057 Run: 20190410_QExHFX1_RSLC1_Beveridge_Clausen_IMP_DSS_JRmethod_R2 P1_K.FDNLTKAER.G P2_K.DFQFYKVR.E 6 6	20190410_QExHFX1_RSLC1_Beveridge_Clausen_IMP_DSS_JRmethod_R2	19057	20190410_QExHFX1_RSLC1_Beveridge_Clausen_IMP_DSS_JRmethod_R2.mgf	6583	3	778.402070	2,332.184381	0.184381	3	2,332.185164	0.185164	Cas9	Cas9	false	Cas9	Cas9	false	FDNLTKAER	DFQFYKVR	901	973	9	8	6	6	906	978	3	BS3	138.06807	18.555684	false	true	false	false	internal > 4	0.0		0.0	0.0	0.0	0.0	-0.33333333200000004	346	225	0
Scan: 15912 Run: 20190410_QExHFX1_RSLC1_Beveridge_Clausen_IMP_DSS_JRmethod_R2 P1_R.NSDKLIAR.K P2_K.DDSIDNKVLTR.S 4 7	20190410_QExHFX1_RSLC1_Beveridge_Clausen_IMP_DSS_JRmethod_R2	15912	20190410_QExHFX1_RSLC1_Beveridge_Clausen_IMP_DSS_JRmethod_R2.mgf	4510	3	777.083409	2,328.228398	0.228398	3	2,328.228483	0.228483	Cas9	Cas9	false	Cas9	Cas9	false	NSDKLIAR	DDSIDNKVLTR	1119	853	8	11	4	7	1122	859	3	BS3	138.06807	18.327568	false	true	false	false	internal > 4	0.0		0.0	0.0	0.0	0.0	-0.33333333200000004	624	231	0
Scan: 25439 Run: 20190410_QExHFX1_RSLC1_Beveridge_Clausen_IMP_DSS_JRmethod_R2 P1_K.MDGTEELLVKLNR.E P2_R.GGLSELDKAGFIK.R 10 8	20190410_QExHFX1_RSLC1_Beveridge_Clausen_IMP_DSS_JRmethod_R2	25439	20190410_QExHFX1_RSLC1_Beveridge_Clausen_IMP_DSS_JRmethod_R2.mgf	10054	4	752.152298	3,004.580086	0.580086	4	3,004.579070	0.579070	Cas9	Cas9	false	Cas9	Cas9	false	GGLSELDKAGFIK	MDGTEELLVKLNR	910	387	13	13	8	10	917	396	4	BS3	138.06807	18.287835	false	true	false	false	internal > 4	0.0		0.0	0.0	0.0	0.0	-0.33333333200000004	745	216	0
Scan: 15640 Run: 20190410_QExHFX1_RSLC1_Beveridge_Clausen_IMP_DSS_JRmethod_R2 P1_R.LEESFLVEEDKK.H P2_R.GKSDNVPSEEVVK.K 11 2	20190410_QExHFX1_RSLC1_Beveridge_Clausen_IMP_DSS_JRmethod_R2	15640	20190410_QExHFX1_RSLC1_Beveridge_Clausen_IMP_DSS_JRmethod_R2.mgf	4325	4	748.382174	2,989.499590	0.499590	4	2,989.501924	0.501924	Cas9	Cas9	false	Cas9	Cas9	false	GKSDNVPSEEVVK	LEESFLVEEDKK	869	105	13	12	2	11	870	115	4	BS3	138.06807	18.160688	false	true	false	false	internal > 4	0.0		0.0	0.0	0.0	0.0	-0.33333333200000004	771	213	0
Scan: 16547 Run: 20190410_QExHFX1_RSLC1_Beveridge_Clausen_IMP_DSS_JRmethod_R2 P1_K.MIAKSEQEIGK.A P2_K.DFQFYKVR.E 4 6	20190410_QExHFX1_RSLC1_Beveridge_Clausen_IMP_DSS_JRmethod_R2	16547	20190410_QExHFX1_RSLC1_Beveridge_Clausen_IMP_DSS_JRmethod_R2.mgf	4959	3	830.430542	2,488.269797	0.269797	3	2,488.267180	0.267180	Cas9	Cas9	false	Cas9	Cas9	false	MIAKSEQEIGK	DFQFYKVR	1025	973	11	8	4	6	1028	978	3	BS3	138.06807	18.080505	false	true	false	false	internal > 4	0.0		0.0	0.0	0.0	0.0	-0.33333333200000004	770	212	0
Scan: 15722 Run: 20190410_QExHFX1_RSLC1_Beveridge_Clausen_IMP_DSS_JRmethod_R2 P1_R.NSDKLIAR.K P2_K.DDSIDNKVLTR.S 4 7	20190410_QExHFX1_RSLC1_Beveridge_Clausen_IMP_DSS_JRmethod_R2	15722	20190410_QExHFX1_RSLC1_Beveridge_Clausen_IMP_DSS_JRmethod_R2.mgf	4384	3	777.084029	2,328.230258	0.230258	3	2,328.228483	0.228483	Cas9	Cas9	false	Cas9	Cas9	false	NSDKLIAR	DDSIDNKVLTR	1119	853	8	11	4	7	1122	859	3	BS3	138.06807	17.955374	false	true	false	false	internal > 4	0.0
Scan: 18889 Run: 20190410_QExHFX1_RSLC1_Beveridge_Clausen_IMP_DSS_JRmethod_R2 P1_K.FDNLTKAER.G P2_K.DFQFYKVR.E 6 6	20190410_QExHFX1_RSLC1_Beveridge_Clausen_IMP_DSS_JRmethod_R2	18889	20190410_QExHFX1_RSLC1_Beveridge_Clausen_IMP_DSS_JRmethod_R2.mgf	6483	3	778.401943	2,332.184000	0.184000	3	2,332.185164	0.185164	Cas9	Cas9	false	Cas9	Cas9	false	FDNLTKAER	DFQFYKVR	901	973	9	8	6	6	906	978	3	BS3	138.06807	17.805882	false	true	false	false	internal > 4	0.0
Scan: 27558 Run: 20190410_QExHFX1_RSLC1_Beveridge_Clausen_IMP_DSS_JRmethod_R2 P1_R.SSFEKNPIDFLEAK.G P2_R.SSFEKNPIDFLEAK.G 5 5	20190410_QExHFX1_RSLC1_Beveridge_Clausen_IMP_DSS_JRmethod_R2	27558	20190410_QExHFX1_RSLC1_Beveridge_Clausen_IMP_DSS_JRmethod_R2.mgf	10685	4	847.431858	3,385.698326	0.698326	4	3,385.696935	0.696935	Cas9	Cas9	false	Cas9	Cas9	false	SSFEKNPIDFLEAK	SSFEKNPIDFLEAK	1176	1176	14	14	5	5	1180	1180	4	BS3	138.06807	17.789106	false	true	false	false	internal > 4	0.0
Scan: 11062 Run: 20190410_QExHFX1_RSLC1_Beveridge_Clausen_IMP_DSS_JRmethod_R2 P1_K.SEQEIGKATAK.Y P2_K.FKVLGNTDR.H 7 2	20190410_QExHFX1_RSLC1_Beveridge_Clausen_IMP_DSS_JRmethod_R2	11062	20190410_QExHFX1_RSLC1_Beveridge_Clausen_IMP_DSS_JRmethod_R2.mgf	1561	3	783.419915	2,347.237916	0.237916	3	2,347.238321	0.238321	Cas9	Cas9	false	Cas9	Cas9	false	SEQEIGKATAK	FKVLGNTDR	1029	36	11	9	7	2	1035	37	3	BS3	138.06807	17.566438	false	true	false	false	internal > 4	0.0		0.0	0.0	0.0	0.0	-0.33333333200000004	649	229	0
Scan: 25562 Run: 20190410_QExHFX1_RSLC1_Beveridge_Clausen_IMP_DSS_JRmethod_R2 P1_K.LVDSTDKADLR.L P2_K.KNLIGALLFDSGETAEATR.L 7 1	20190410_QExHFX1_RSLC1_Beveridge_Clausen_IMP_DSS_JRmethod_R2	25562	20190410_QExHFX1_RSLC1_Beveridge_Clausen_IMP_DSS_JRmethod_R2.mgf	10123	4	844.696313	3,374.756146	0.756146	4	3,374.756910	0.756910	Cas9	Cas9	false	Cas9	Cas9	false	LVDSTDKADLR	KNLIGALLFDSGETAEATR	146	49	11	19	7	1	152	49	4	BS3	138.06807	17.527935	false	true	false	false	internal > 4	0.0		0.0	0.0	0.0	0.0	-0.33333333200000004	522	223	0
Scan: 19910 Run: 20190410_QExHFX1_RSLC1_Beveridge_Clausen_IMP_DSS_JRmethod_R2 P1_K.DDSIDNKVLTR.S P2_K.DDSIDNKVLTR.S 7 7	20190410_QExHFX1_RSLC1_Beveridge_Clausen_IMP_DSS_JRmethod_R2	19910	20190410_QExHFX1_RSLC1_Beveridge_Clausen_IMP_DSS_JRmethod_R2.mgf	7122	3	896.794025	2,687.360246	0.360246	3	2,687.361347	0.361347	Cas9	Cas9	false	Cas9	Cas9	false	DDSIDNKVLTR	DDSIDNKVLTR	853	853	11	11	7	7	859	859	3	BS3	138.06807	17.244937	false	true	false	false	internal > 4	0.0		0.0	0.0	0.0	0.0	-0.33333333200000004	636	227	0
Scan: 21576 Run: 20190410_QExHFX1_RSLC1_Beveridge_Clausen_IMP_DSS_JRmethod_R2 P1_R.SSFEKNPIDFLEAK.G P2_K.KLVDSTDK.A 5 1	20190410_QExHFX1_RSLC1_Beveridge_Clausen_IMP_DSS_JRmethod_R2	21576	20190410_QExHFX1_RSLC1_Beveridge_Clausen_IMP_DSS_JRmethod_R2.mgf	8096	3	889.797147	2,666.369612	0.369612	3	2,666.369059	0.369059	Cas9	Cas9	false	Cas9	Cas9	false	KLVDSTDK	SSFEKNPIDFLEAK	145	1176	8	14	1	5	145	1180	3	BS3	138.06807	16.940211	false	true	false	false	internal > 4	0.0		0.0	0.0	0.0	0.0	-0.33333333200000004	176	226	0
Scan: 14479 Run: 20190410_QExHFX1_RSLC1_Beveridge_Clausen_IMP_DSS_JRmethod_R2 P1_K.NLPNEKVLPK.H P2_K.NLPNEKVLPK.H 6 6	20190410_QExHFX1_RSLC1_Beveridge_Clausen_IMP_DSS_JRmethod_R2	14479	20190410_QExHFX1_RSLC1_Beveridge_Clausen_IMP_DSS_JRmethod_R2.mgf	3616	3	814.143477	2,439.408602	0.408602	3	2,439.410077	0.410077	Cas9	Cas9	false	Cas9	Cas9	false	NLPNEKVLPK	NLPNEKVLPK	505	505	10	10	6	6	510	510	3	BS3	138.06807	16.874917	false	true	false	false	internal > 4	0.0		0.0	0.0	0.0	0.0	-0.33333333200000004	470	218	0
Scan: 16187 Run: 20190410_QExHFX1_RSLC1_Beveridge_Clausen_IMP_DSS_JRmethod_R2 P1_K.KLVDSTDK.A P2_K.IEKILTFR.I 1 3	20190410_QExHFX1_RSLC1_Beveridge_Clausen_IMP_DSS_JRmethod_R2	16187	20190410_QExHFX1_RSLC1_Beveridge_Clausen_IMP_DSS_JRmethod_R2.mgf	4710	3	688.065137	2,061.173582	0.173582	3	2,061.172138	0.172138	Cas9	Cas9	false	Cas9	Cas9	false	KLVDSTDK	IEKILTFR	145	444	8	8	1	3	145	446	3	BS3	138.06807	16.662903	false	true	false	false	internal > 4	0.0		0.0	0.0	0.0	0.0	-0.33333333200000004	761	204	0
Scan: 11248 Run: 20190410_QExHFX1_RSLC1_Beveridge_Clausen_IMP_DSS_JRmethod_R2 P1_R.NSDKLIAR.K P2_R.NSDKLIAR.K 4 4	20190410_QExHFX1_RSLC1_Beveridge_Clausen_IMP_DSS_JRmethod_R2	11248	20190410_QExHFX1_RSLC1_Beveridge_Clausen_IMP_DSS_JRmethod_R2.mgf	1682	3	657.372843	1,969.096700	0.096700	3	1,969.095619	0.095619	Cas9	Cas9	false	Cas9	Cas9	false	NSDKLIAR	NSDKLIAR	1119	1119	8	8	4	4	1122	1122	3	BS3	138.06807	16.661065	false	true	false	false	internal > 4	0.0		0.0	0.0	0.0	0.0	-0.33333333200000004	458	69	0
Scan: 12033 Run: 20190410_QExHFX1_RSLC1_Beveridge_Clausen_IMP_DSS_JRmethod_R2 P1_R.NSDKLIAR.K P2_K.KGILQTVK.V 4 1	20190410_QExHFX1_RSLC1_Beveridge_Clausen_IMP_DSS_JRmethod_R2	12033	20190410_QExHFX1_RSLC1_Beveridge_Clausen_IMP_DSS_JRmethod_R2.mgf	2079	3	647.389825	1,939.147646	0.147646	3	1,939.146593	0.146593	Cas9	Cas9	false	Cas9	Cas9	false	NSDKLIAR	KGILQTVK	1119	739	8	8	4	1	1122	739	3	BS3	138.06807	16.465887	false	true	false	false	internal > 4	0.0		0.0	0.0	0.0	0.0	-0.33333333200000004	550	228	0
Scan: 11410 Run: 20190410_QExHFX1_RSLC1_Beveridge_Clausen_IMP_DSS_JRmethod_R2 P1_R.NSDKLIAR.K P2_R.NSDKLIAR.K 4 4	20190410_QExHFX1_RSLC1_Beveridge_Clausen_IMP_DSS_JRmethod_R2	11410	20190410_QExHFX1_RSLC1_Beveridge_Clausen_IMP_DSS_JRmethod_R2.mgf	1775	3	657.372192	1,969.094747	0.094747	3	1,969.095619	0.095619	Cas9	Cas9	false	Cas9	Cas9	false	NSDKLIAR	NSDKLIAR	1119	1119	8	8	4	4	1122	1122	3	BS3	138.06807	16.258762	false	true	false	false	internal > 4	0.0
Scan: 15039 Run: 20190410_QExHFX1_RSLC1_Beveridge_Clausen_IMP_DSS_JRmethod_R2 P1_K.LVDSTDKADLR.L P2_K.LVDSTDKADLR.L 7 7	20190410_QExHFX1_RSLC1_Beveridge_Clausen_IMP_DSS_JRmethod_R2	15039	20190410_QExHFX1_RSLC1_Beveridge_Clausen_IMP_DSS_JRmethod_R2.mgf	3963	3	868.123901	2,601.349874	0.349874	3	2,601.349721	0.349721	Cas9	Cas9	false	Cas9	Cas9	false	LVDSTDKADLR	LVDSTDKADLR	146	146	11	11	7	7	152	152	3	BS3	138.06807	15.938293	false	true	false	false	internal > 4	0.0
Scan: 11154 Run: 20190410_QExHFX1_RSLC1_Beveridge_Clausen_IMP_DSS_JRmethod_R2 P1_R.GKSDNVPSEEVVK.K P2_R.GKSDNVPSEEVVK.K 2 2	20190410_QExHFX1_RSLC1_Beveridge_Clausen_IMP_DSS_JRmethod_R2	11154	20190410_QExHFX1_RSLC1_Beveridge_Clausen_IMP_DSS_JRmethod_R2.mgf	1616	4	728.873749	2,911.465890	0.465890	4	2,911.466207	0.466207	Cas9	Cas9	false	Cas9	Cas9	false	GKSDNVPSEEVVK	GKSDNVPSEEVVK	869	869	13	13	2	2	870	870	4	BS3	138.06807	15.920643	false	true	false	false	internal > 4	0.0		0.0	0.0	0.0	0.0	-0.33333333200000004	338	207	0
Scan: 12187 Run: 20190410_QExHFX1_RSLC1_Beveridge_Clausen_IMP_DSS_JRmethod_R2 P1_R.NSDKLIAR.K P2_K.KGILQTVK.V 4 1	20190410_QExHFX1_RSLC1_Beveridge_Clausen_IMP_DSS_JRmethod_R2	12187	20190410_QExHFX1_RSLC1_Beveridge_Clausen_IMP_DSS_JRmethod_R2.mgf	2159	3	647.389277	1,939.146002	0.146002	3	1,939.146593	0.146593	Cas9	Cas9	false	Cas9	Cas9	false	NSDKLIAR	KGILQTVK	1119	739	8	8	4	1	1122	739	3	BS3	138.06807	15.830768	false	true	false	false	internal > 4	0.0
Scan: 20982 Run: 20190410_QExHFX1_RSLC1_Beveridge_Clausen_IMP_DSS_JRmethod_R2 P1_R.YDEHHQDLTLLKALVR.Q P2_K.ESILPKR.N 12 6	20190410_QExHFX1_RSLC1_Beveridge_Clausen_IMP_DSS_JRmethod_R2	20982	20190410_QExHFX1_RSLC1_Beveridge_Clausen_IMP_DSS_JRmethod_R2.mgf	7755	4	733.407959	2,929.602730	0.602730	4	2,929.602524	0.602524	Cas9	Cas9	false	Cas9	Cas9	false	ESILPKR	YDEHHQDLTLLKALVR	1112	329	7	16	6	12	1117	340	4	BS3	138.06807	15.824458	false	true	false	false	internal > 4	0.0		0.0	0.0	0.0	0.0	-0.33333333200000004	754	199	0
Scan: 24355 Run: 20190410_QExHFX1_RSLC1_Beveridge_Clausen_IMP_DSS_JRmethod_R2 P1_K.VVDELVKVMGR.H P2_K.LESEFVYGDYKVYDVR.K 7 11	20190410_QExHFX1_RSLC1_Beveridge_Clausen_IMP_DSS_JRmethod_R2	24355	20190410_QExHFX1_RSLC1_Beveridge_Clausen_IMP_DSS_JRmethod_R2.mgf	9623	4	845.682739	3,378.701850	0.701850	4	3,378.705729	0.705729	Cas9	Cas9	false	Cas9	Cas9	false	VVDELVKVMGR	LESEFVYGDYKVYDVR	747	1008	11	16	7	11	753	1018	4	BS3	138.06807	15.794018	false	true	false	false	internal > 4	0.0		0.0	0.0	0.0	0.0	-0.33333333200000004	753	197	0
Scan: 10340 Run: 20190410_QExHFX1_RSLC1_Beveridge_Clausen_IMP_DSS_JRmethod_R2 P1_K.SEQEIGKATAK.Y P2_K.ESILPKR.N 7 6	20190410_QExHFX1_RSLC1_Beveridge_Clausen_IMP_DSS_JRmethod_R2	10340	20190410_QExHFX1_RSLC1_Beveridge_Clausen_IMP_DSS_JRmethod_R2.mgf	1224	3	714.398660	2,140.174151	0.174151	3	2,140.173930	0.173930	Cas9	Cas9	false	Cas9	Cas9	false	SEQEIGKATAK	ESILPKR	1029	1112	11	7	7	6	1035	1117	3	BS3	138.06807	15.777705	false	true	false	false	internal > 4	0.0		0.0	0.0	0.0	0.0	-0.33333333200000004	533	195	0
Scan: 15374 Run: 20190410_QExHFX1_RSLC1_Beveridge_Clausen_IMP_DSS_JRmethod_R2 P1_R.KPAFLSGEQK.K P2_R.KPAFLSGEQK.K 1 1	20190410_QExHFX1_RSLC1_Beveridge_Clausen_IMP_DSS_JRmethod_R2	15374	20190410_QExHFX1_RSLC1_Beveridge_Clausen_IMP_DSS_JRmethod_R2.mgf	4156	4	587.322755	2,345.261914	0.261914	4	2,345.263081	0.263081	Cas9	Cas9	false	Cas9	Cas9	false	KPAFLSGEQK	KPAFLSGEQK	540	540	10	10	1	1	540	540	4	BS3	138.06807	15.609803	false	true	false	false	internal > 4	0.0		0.0	0.0	0.0	0.0	-0.33333333200000004	751	193	0
Scan: 16694 Run: 20190410_QExHFX1_RSLC1_Beveridge_Clausen_IMP_DSS_JRmethod_R2 P1_K.SKLVSDFR.K P2_K.SKLVSDFR.K 2 2	20190410_QExHFX1_RSLC1_Beveridge_Clausen_IMP_DSS_JRmethod_R2	16694	20190410_QExHFX1_RSLC1_Beveridge_Clausen_IMP_DSS_JRmethod_R2.mgf	5062	3	680.709026	2,039.105249	0.105249	3	2,039.105121	0.105121	Cas9	Cas9	false	Cas9	Cas9	false	SKLVSDFR	SKLVSDFR	964	964	8	8	2	2	965	965	3	BS3	138.06807	15.607412	false	true	false	false	internal > 4	0.0		0.0	0.0	0.0	0.0	-0.33333333200000004	306	211	0
Scan: 7792 Run: 20190410_QExHFX1_RSLC1_Beveridge_Clausen_IMP_DSS_JRmethod_R2 P1_K.VLSAYNKHR.D P2_K.KLVDSTDK.A 7 1	20190410_QExHFX1_RSLC1_Beveridge_Clausen_IMP_DSS_JRmethod_R2	7792	20190410_QExHFX1_RSLC1_Beveridge_Clausen_IMP_DSS_JRmethod_R2.mgf	323	3	710.723413	2,129.148410	0.148410	3	2,129.148049	0.148049	Cas9	Cas9	false	Cas9	Cas9	false	VLSAYNKHR	KLVDSTDK	1294	145	9	8	7	1	1300	145	3	BS3	138.06807	15.503955	false	true	false	false	internal > 4	0.0		0.0	0.0	0.0	0.0	-0.33333333200000004	269	191	0
Scan: 16502 Run: 20190410_QExHFX1_RSLC1_Beveridge_Clausen_IMP_DSS_JRmethod_R2 P1_K.SKLVSDFR.K P2_K.SKLVSDFR.K 2 2	20190410_QExHFX1_RSLC1_Beveridge_Clausen_IMP_DSS_JRmethod_R2	16502	20190410_QExHFX1_RSLC1_Beveridge_Clausen_IMP_DSS_JRmethod_R2.mgf	4933	3	680.709794	2,039.107553	0.107553	3	2,039.105121	0.105121	Cas9	Cas9	false	Cas9	Cas9	false	SKLVSDFR	SKLVSDFR	964	964	8	8	2	2	965	965	3	BS3	138.06807	15.476089	false	true	false	false	internal > 4	0.0
Scan: 11864 Run: 20190410_QExHFX1_RSLC1_Beveridge_Clausen_IMP_DSS_JRmethod_R2 P1_R.GKSDNVPSEEVVK.K P2_K.EDYFKK.I 2 5	20190410_QExHFX1_RSLC1_Beveridge_Clausen_IMP_DSS_JRmethod_R2	11864	20190410_QExHFX1_RSLC1_Beveridge_Clausen_IMP_DSS_JRmethod_R2.mgf	1997	3	785.396893	2,353.168850	0.168850	3	2,353.168904	0.168904	Cas9	Cas9	false	Cas9	Cas9	false	GKSDNVPSEEVVK	EDYFKK	869	570	13	6	2	5	870	574	3	BS3	138.06807	15.415112	false	true	false	false	internal > 4	0.0		0.0	0.0	0.0	0.0	-0.33333333200000004	411	206	0
Scan: 10880 Run: 20190410_QExHFX1_RSLC1_Beveridge_Clausen_IMP_DSS_JRmethod_R2 P1_K.SEQEIGKATAK.Y P2_K.FKVLGNTDR.H 7 2	20190410_QExHFX1_RSLC1_Beveridge_Clausen_IMP_DSS_JRmethod_R2	10880	20190410_QExHFX1_RSLC1_Beveridge_Clausen_IMP_DSS_JRmethod_R2.mgf	1447	3	783.420363	2,347.239260	0.239260	3	2,347.238321	0.238321	Cas9	Cas9	false	Cas9	Cas9	false	SEQEIGKATAK	FKVLGNTDR	1029	36	11	9	7	2	1035	37	3	BS3	138.06807	15.325873	false	true	false	false	internal > 4	0.0
Scan: 24591 Run: 20190410_QExHFX1_RSLC1_Beveridge_Clausen_IMP_DSS_JRmethod_R2 P1_K.MDGTEELLVKLNR.E P2_R.GGLSELDKAGFIK.R 10 8	20190410_QExHFX1_RSLC1_Beveridge_Clausen_IMP_DSS_JRmethod_R2	24591	20190410_QExHFX1_RSLC1_Beveridge_Clausen_IMP_DSS_JRmethod_R2.mgf	9712	4	752.152161	3,004.579538	0.579538	4	3,004.579070	0.579070	Cas9	Cas9	false	Cas9	Cas9	false	GGLSELDKAGFIK	MDGTEELLVKLNR	910	387	13	13	8	10	917	396	4	BS3	138.06807	15.210673	false	true	false	false	internal > 4	0.0
Scan: 17529 Run: 20190410_QExHFX1_RSLC1_Beveridge_Clausen_IMP_DSS_JRmethod_R2 P1_K.YPKLESEFVYGDYK.V P2_K.IIKDK.D 3 3	20190410_QExHFX1_RSLC1_Beveridge_Clausen_IMP_DSS_JRmethod_R2	17529	20190410_QExHFX1_RSLC1_Beveridge_Clausen_IMP_DSS_JRmethod_R2.mgf	5631	3	831.105412	2,490.294407	0.294407	3	2,490.293378	0.293378	Cas9	Cas9	false	Cas9	Cas9	false	IIKDK	YPKLESEFVYGDYK	604	1005	5	14	3	3	606	1007	3	BS3	138.06807	15.179845	false	true	false	false	internal > 4	0.0		0.0	0.0	0.0	0.0	-0.33333333200000004	267	200	0
Scan: 14684 Run: 20190410_QExHFX1_RSLC1_Beveridge_Clausen_IMP_DSS_JRmethod_R2 P1_K.LVDSTDKADLR.L P2_K.LVDSTDKADLR.L 7 7	20190410_QExHFX1_RSLC1_Beveridge_Clausen_IMP_DSS_JRmethod_R2	14684	20190410_QExHFX1_RSLC1_Beveridge_Clausen_IMP_DSS_JRmethod_R2.mgf	3751	3	868.123958	2,601.350045	0.350045	3	2,601.349721	0.349721	Cas9	Cas9	false	Cas9	Cas9	false	LVDSTDKADLR	LVDSTDKADLR	146	146	11	11	7	7	152	152	3	BS3	138.06807	15.137865	false	true	false	false	internal > 4	0.0
Scan: 11695 Run: 20190410_QExHFX1_RSLC1_Beveridge_Clausen_IMP_DSS_JRmethod_R2 P1_R.NSDKLIAR.K P2_R.NSDKLIAR.K 4 4	20190410_QExHFX1_RSLC1_Beveridge_Clausen_IMP_DSS_JRmethod_R2	11695	20190410_QExHFX1_RSLC1_Beveridge_Clausen_IMP_DSS_JRmethod_R2.mgf	1908	3	657.372615	1,969.096016	0.096016	3	1,969.095619	0.095619	Cas9	Cas9	false	Cas9	Cas9	false	NSDKLIAR	NSDKLIAR	1119	1119	8	8	4	4	1122	1122	3	BS3	138.06807	15.01951	false	true	false	false	internal > 4	0.0
Scan: 23958 Run: 20190410_QExHFX1_RSLC1_Beveridge_Clausen_IMP_DSS_JRmethod_R2 P1_K.SDNVPSEEVVKK.M P2_K.KNLIGALLFDSGETAEATR.L 11 1	20190410_QExHFX1_RSLC1_Beveridge_Clausen_IMP_DSS_JRmethod_R2	23958	20190410_QExHFX1_RSLC1_Beveridge_Clausen_IMP_DSS_JRmethod_R2.mgf	9433	4	869.205627	3,472.793402	0.793402	4	3,472.793689	0.793689	Cas9	Cas9	false	Cas9	Cas9	false	SDNVPSEEVVKK	KNLIGALLFDSGETAEATR	871	49	12	19	11	1	881	49	4	BS3	138.06807	15.004591	false	true	false	false	internal > 4	0.0
Scan: 7988 Run: 20190410_QExHFX1_RSLC1_Beveridge_Clausen_IMP_DSS_JRmethod_R2 P1_K.VPSKK.F P2_R.GKSDNVPSEEVVK.K 4 2	20190410_QExHFX1_RSLC1_Beveridge_Clausen_IMP_DSS_JRmethod_R2	7988	20190410_QExHFX1_RSLC1_Beveridge_Clausen_IMP_DSS_JRmethod_R2.mgf	398	3	695.047718	2,082.121325	0.121325	3	2,082.120831	0.120831	Cas9	Cas9	false	Cas9	Cas9	false	VPSKK	GKSDNVPSEEVVK	31	869	5	13	4	2	34	870	3	BS3	138.06807	14.955639	false	true	false	false	internal > 4	0.0		0.0	0.0	0.0	0.0	-0.33333333200000004	233	198	0
Scan: 25710 Run: 20190410_QExHFX1_RSLC1_Beveridge_Clausen_IMP_DSS_JRmethod_R2 P1_K.LVDSTDKADLR.L P2_K.KNLIGALLFDSGETAEATR.L 7 1	20190410_QExHFX1_RSLC1_Beveridge_Clausen_IMP_DSS_JRmethod_R2	25710	20190410_QExHFX1_RSLC1_Beveridge_Clausen_IMP_DSS_JRmethod_R2.mgf	10196	4	844.696481	3,374.756818	0.756818	4	3,374.756910	0.756910	Cas9	Cas9	false	Cas9	Cas9	false	LVDSTDKADLR	KNLIGALLFDSGETAEATR	146	49	11	19	7	1	152	49	4	BS3	138.06807	14.853127	false	true	false	false	internal > 4	0.0
Scan: 14121 Run: 20190410_QExHFX1_RSLC1_Beveridge_Clausen_IMP_DSS_JRmethod_R2 P1_K.FKVLGNTDR.H P2_K.ESILPKR.N 2 6	20190410_QExHFX1_RSLC1_Beveridge_Clausen_IMP_DSS_JRmethod_R2	14121	20190410_QExHFX1_RSLC1_Beveridge_Clausen_IMP_DSS_JRmethod_R2.mgf	3373	3	677.052734	2,028.136373	0.136373	3	2,028.136756	0.136756	Cas9	Cas9	false	Cas9	Cas9	false	ESILPKR	FKVLGNTDR	1112	36	7	9	6	2	1117	37	3	BS3	138.06807	14.707564	false	true	false	false	internal > 4	0.0		0.0	0.0	0.0	0.0	-0.33333333200000004	178	189	0
Scan: 8105 Run: 20190410_QExHFX1_RSLC1_Beveridge_Clausen_IMP_DSS_JRmethod_R2 P1_K.VPSKK.F P2_R.GKSDNVPSEEVVK.K 4 2	20190410_QExHFX1_RSLC1_Beveridge_Clausen_IMP_DSS_JRmethod_R2	8105	20190410_QExHFX1_RSLC1_Beveridge_Clausen_IMP_DSS_JRmethod_R2.mgf	430	3	695.047586	2,082.120929	0.120929	3	2,082.120831	0.120831	Cas9	Cas9	false	Cas9	Cas9	false	VPSKK	GKSDNVPSEEVVK	31	869	5	13	4	2	34	870	3	BS3	138.06807	14.60352	false	true	false	false	internal > 4	0.0
Scan: 25384 Run: 20190410_QExHFX1_RSLC1_Beveridge_Clausen_IMP_DSS_JRmethod_R2 P1_K.TILDFLKSDGFANR.N P2_K.FDNLTKAER.G 7 6	20190410_QExHFX1_RSLC1_Beveridge_Clausen_IMP_DSS_JRmethod_R2	25384	20190410_QExHFX1_RSLC1_Beveridge_Clausen_IMP_DSS_JRmethod_R2.mgf	10036	3	943.158732	2,826.454367	0.454367	3	2,826.455189	0.455189	Cas9	Cas9	false	Cas9	Cas9	false	FDNLTKAER	TILDFLKSDGFANR	901	682	9	14	6	7	906	688	3	BS3	138.06807	14.586648	false	true	false	false	internal > 4	0.0		0.0	0.0	0.0	0.0	-0.33333333200000004	457	222	0
Scan: 25877 Run: 20190410_QExHFX1_RSLC1_Beveridge_Clausen_IMP_DSS_JRmethod_R2 P1_R.QEDFYPFLKDNR.E P2_R.QEDFYPFLKDNR.E 9 9	20190410_QExHFX1_RSLC1_Beveridge_Clausen_IMP_DSS_JRmethod_R2	25877	20190410_QExHFX1_RSLC1_Beveridge_Clausen_IMP_DSS_JRmethod_R2.mgf	10246	4	820.894741	3,279.549858	0.549858	4	3,279.551277	0.551277	Cas9	Cas9	false	Cas9	Cas9	false	QEDFYPFLKDNR	QEDFYPFLKDNR	430	430	12	12	9	9	438	438	4	BS3	138.06807	14.485701	false	true	false	false	internal > 4	0.0		0.0	0.0	0.0	0.0	-0.33333333200000004	593	178	0
Scan: 21878 Run: 20190410_QExHFX1_RSLC1_Beveridge_Clausen_IMP_DSS_JRmethod_R2 P1_R.QLLNAKLITQR.K P2_R.GGLSELDKAGFIK.R 6 8	20190410_QExHFX1_RSLC1_Beveridge_Clausen_IMP_DSS_JRmethod_R2	21878	20190410_QExHFX1_RSLC1_Beveridge_Clausen_IMP_DSS_JRmethod_R2.mgf	8274	4	693.151873	2,768.578386	0.578386	4	2,768.579998	0.579998	Cas9	Cas9	false	Cas9	Cas9	false	GGLSELDKAGFIK	QLLNAKLITQR	910	889	13	11	8	6	917	894	4	BS3	138.06807	14.461484	false	true	false	false	internal > 4	0.0		0.0	0.0	0.0	0.0	-0.33333333200000004	718	176	0
Scan: 12522 Run: 20190410_QExHFX1_RSLC1_Beveridge_Clausen_IMP_DSS_JRmethod_R2 P1_K.FDNLTKAER.G P2_K.FDNLTKAER.G 6 6	20190410_QExHFX1_RSLC1_Beveridge_Clausen_IMP_DSS_JRmethod_R2	12522	20190410_QExHFX1_RSLC1_Beveridge_Clausen_IMP_DSS_JRmethod_R2.mgf	2356	3	775.402832	2,323.186667	0.186667	3	2,323.180805	0.180805	Cas9	Cas9	false	Cas9	Cas9	false	FDNLTKAER	FDNLTKAER	901	901	9	9	6	6	906	906	3	BS3	138.06807	14.435264	false	true	false	false	internal > 4	0.0		0.0	0.0	0.0	0.0	-0.33333333200000004	569	208	0
Scan: 15371 Run: 20190410_QExHFX1_RSLC1_Beveridge_Clausen_IMP_DSS_JRmethod_R2 P1_K.SKLVSDFR.K P2_R.MTNFDKNLPNEK.V 2 6	20190410_QExHFX1_RSLC1_Beveridge_Clausen_IMP_DSS_JRmethod_R2	15371	20190410_QExHFX1_RSLC1_Beveridge_Clausen_IMP_DSS_JRmethod_R2.mgf	4154	3	852.431696	2,554.273259	0.273259	3	2,554.273718	0.273718	Cas9	Cas9	false	Cas9	Cas9	false	SKLVSDFR	MTNFDKNLPNEK	964	499	8	12	2	6	965	504	3	BS3	138.06807	14.12818	false	true	false	false	internal > 4	0.0		0.0	0.0	0.0	0.0	-0.33333333200000004	542	217	0
Scan: 11060 Run: 20190410_QExHFX1_RSLC1_Beveridge_Clausen_IMP_DSS_JRmethod_R2 P1_R.NSDKLIAR.K P2_R.NSDKLIAR.K 4 4	20190410_QExHFX1_RSLC1_Beveridge_Clausen_IMP_DSS_JRmethod_R2	11060	20190410_QExHFX1_RSLC1_Beveridge_Clausen_IMP_DSS_JRmethod_R2.mgf	1560	3	657.371765	1,969.093466	0.093466	3	1,969.095619	0.095619	Cas9	Cas9	false	Cas9	Cas9	false	NSDKLIAR	NSDKLIAR	1119	1119	8	8	4	4	1122	1122	3	BS3	138.06807	14.11225	false	true	false	false	internal > 4	0.0
Scan: 21507 Run: 20190410_QExHFX1_RSLC1_Beveridge_Clausen_IMP_DSS_JRmethod_R2 P1_K.TEVQTGGFSKESILPK.R P2_K.FIKPILEK.M 10 3	20190410_QExHFX1_RSLC1_Beveridge_Clausen_IMP_DSS_JRmethod_R2	21507	20190410_QExHFX1_RSLC1_Beveridge_Clausen_IMP_DSS_JRmethod_R2.mgf	8063	4	712.154350	2,844.588294	0.588294	4	2,844.588830	0.588830	Cas9	Cas9	false	Cas9	Cas9	false	FIKPILEK	TEVQTGGFSKESILPK	379	1102	8	16	3	10	381	1111	4	BS3	138.06807	14.108081	false	true	false	false	internal > 4	0.0		0.0	0.0	0.0	0.0	-0.33333333200000004	397	209	0
Scan: 17352 Run: 20190410_QExHFX1_RSLC1_Beveridge_Clausen_IMP_DSS_JRmethod_R2 P1_R.KFDNLTK.A P2_K.FIKPILEK.M 1 3	20190410_QExHFX1_RSLC1_Beveridge_Clausen_IMP_DSS_JRmethod_R2	17352	20190410_QExHFX1_RSLC1_Beveridge_Clausen_IMP_DSS_JRmethod_R2.mgf	5526	3	664.059251	1,989.155924	0.155924	3	1,989.155032	0.155032	Cas9	Cas9	false	Cas9	Cas9	false	KFDNLTK	FIKPILEK	900	379	7	8	1	3	900	381	3	BS3	138.06807	14.042401	false	true	false	false	internal > 4	0.0		0.0	0.0	0.0	0.0	-0.33333333200000004	425	201	0
Scan: 11942 Run: 20190410_QExHFX1_RSLC1_Beveridge_Clausen_IMP_DSS_JRmethod_R2 P1_R.NSDKLIAR.K P2_K.MKNYWR.Q 4 2	20190410_QExHFX1_RSLC1_Beveridge_Clausen_IMP_DSS_JRmethod_R2	11942	20190410_QExHFX1_RSLC1_Beveridge_Clausen_IMP_DSS_JRmethod_R2.mgf	2036	3	656.344161	1,966.010654	0.010654	3	1,966.009447	0.009447	Cas9	Cas9	false	Cas9	Cas9	false	NSDKLIAR	MKNYWR	1119	883	8	6	4	2	1122	884	3	BS3	138.06807	13.961322	false	true	false	false	internal > 4	0.0		0.0	0.0	0.0	0.0	-0.33333333200000004	237	202	0
Scan: 14977 Run: 20190410_QExHFX1_RSLC1_Beveridge_Clausen_IMP_DSS_JRmethod_R2 P1_K.FKVLGNTDR.H P2_K.FKVLGNTDR.H 2 2	20190410_QExHFX1_RSLC1_Beveridge_Clausen_IMP_DSS_JRmethod_R2	14977	20190410_QExHFX1_RSLC1_Beveridge_Clausen_IMP_DSS_JRmethod_R2.mgf	3931	3	746.075028	2,235.203255	0.203255	3	2,235.201147	0.201147	Cas9	Cas9	false	Cas9	Cas9	false	FKVLGNTDR	FKVLGNTDR	36	36	9	9	2	2	37	37	3	BS3	138.06807	13.838938	false	true	false	false	internal > 4	0.0		0.0	0.0	0.0	0.0	-0.33333333200000004	575	205	0
Scan: 13189 Run: 20190410_QExHFX1_RSLC1_Beveridge_Clausen_IMP_DSS_JRmethod_R2 P1_K.SEQEIGKATAK.Y P2_R.LKTYAHLFDDK.V 7 2	20190410_QExHFX1_RSLC1_Beveridge_Clausen_IMP_DSS_JRmethod_R2	13189	20190410_QExHFX1_RSLC1_Beveridge_Clausen_IMP_DSS_JRmethod_R2.mgf	2775	4	663.099792	2,648.370062	0.370062	4	2,648.369730	0.369730	Cas9	Cas9	false	Cas9	Cas9	false	SEQEIGKATAK	LKTYAHLFDDK	1029	640	11	11	7	2	1035	641	4	BS3	138.06807	13.789253	false	true	false	false	internal > 4	0.0		0.0	0.0	0.0	0.0	-0.33333333200000004	329	186	0
Scan: 7911 Run: 20190410_QExHFX1_RSLC1_Beveridge_Clausen_IMP_DSS_JRmethod_R2 P1_K.LVDSTDKADLR.L P2_K.GQKNSR.E 7 3	20190410_QExHFX1_RSLC1_Beveridge_Clausen_IMP_DSS_JRmethod_R2	7911	20190410_QExHFX1_RSLC1_Beveridge_Clausen_IMP_DSS_JRmethod_R2.mgf	382	3	687.031120	2,058.071531	0.071531	3	2,058.070527	0.070527	Cas9	Cas9	false	Cas9	Cas9	false	GQKNSR	LVDSTDKADLR	777	146	6	11	3	7	779	152	3	BS3	138.06807	13.787056	false	true	false	false	internal > 4	0.0		0.0	0.0	0.0	0.0	-0.33333333200000004	461	203	0
Scan: 16179 Run: 20190410_QExHFX1_RSLC1_Beveridge_Clausen_IMP_DSS_JRmethod_R2 P1_K.SKLVSDFR.K P2_K.SKLVSDFR.K 2 2	20190410_QExHFX1_RSLC1_Beveridge_Clausen_IMP_DSS_JRmethod_R2	16179	20190410_QExHFX1_RSLC1_Beveridge_Clausen_IMP_DSS_JRmethod_R2.mgf	4704	3	680.709412	2,039.106407	0.106407	3	2,039.105121	0.105121	Cas9	Cas9	false	Cas9	Cas9	false	SKLVSDFR	SKLVSDFR	964	964	8	8	2	2	965	965	3	BS3	138.06807	13.713609	false	true	false	false	internal > 4	0.0
Scan: 18928 Run: 20190410_QExHFX1_RSLC1_Beveridge_Clausen_IMP_DSS_JRmethod_R2 P1_K.VLSAYNKHR.D P2_R.SSFEKNPIDFLEAK.G 7 5	20190410_QExHFX1_RSLC1_Beveridge_Clausen_IMP_DSS_JRmethod_R2	18928	20190410_QExHFX1_RSLC1_Beveridge_Clausen_IMP_DSS_JRmethod_R2.mgf	6507	4	713.126543	2,848.477066	0.477066	4	2,848.475925	0.475925	Cas9	Cas9	false	Cas9	Cas9	false	VLSAYNKHR	SSFEKNPIDFLEAK	1294	1176	9	14	7	5	1300	1180	4	BS3	138.06807	13.570359	false	true	false	false	internal > 4	0.0		0.0	0.0	0.0	0.0	-0.33333333200000004	220	177	0
Scan: 19977 Run: 20190410_QExHFX1_RSLC1_Beveridge_Clausen_IMP_DSS_JRmethod_R2 P1_K.FDNLTKAER.G P2_K.DFQFYKVR.E 6 6	20190410_QExHFX1_RSLC1_Beveridge_Clausen_IMP_DSS_JRmethod_R2	19977	20190410_QExHFX1_RSLC1_Beveridge_Clausen_IMP_DSS_JRmethod_R2.mgf	7160	3	778.402039	2,332.184288	0.184288	3	2,332.185164	0.185164	Cas9	Cas9	false	Cas9	Cas9	false	FDNLTKAER	DFQFYKVR	901	973	9	8	6	6	906	978	3	BS3	138.06807	13.552313	false	true	false	false	internal > 4	0.0
Scan: 23438 Run: 20190410_QExHFX1_RSLC1_Beveridge_Clausen_IMP_DSS_JRmethod_R2 P1_K.LPKYSLFELENGR.K P2_K.FIKPILEK.M 3 3	20190410_QExHFX1_RSLC1_Beveridge_Clausen_IMP_DSS_JRmethod_R2	23438	20190410_QExHFX1_RSLC1_Beveridge_Clausen_IMP_DSS_JRmethod_R2.mgf	9157	4	673.384644	2,689.509470	0.509470	4	2,689.509458	0.509458	Cas9	Cas9	false	Cas9	Cas9	false	FIKPILEK	LPKYSLFELENGR	379	1202	8	13	3	3	381	1204	4	BS3	138.06807	13.496136	false	true	false	false	internal > 4	0.0		0.0	0.0	0.0	0.0	-0.33333333200000004	721	166	0
Scan: 14720 Run: 20190410_QExHFX1_RSLC1_Beveridge_Clausen_IMP_DSS_JRmethod_R2 P1_K.YDENDKLIR.E P2_K.FDNLTKAER.G 6 6	20190410_QExHFX1_RSLC1_Beveridge_Clausen_IMP_DSS_JRmethod_R2	14720	20190410_QExHFX1_RSLC1_Beveridge_Clausen_IMP_DSS_JRmethod_R2.mgf	3775	3	799.407837	2,395.201682	0.201682	3	2,395.201935	0.201935	Cas9	Cas9	false	Cas9	Cas9	false	FDNLTKAER	YDENDKLIR	901	947	9	9	6	6	906	952	3	BS3	138.06807	13.411049	false	true	false	false	internal > 4	0.0
Scan: 12647 Run: 20190410_QExHFX1_RSLC1_Beveridge_Clausen_IMP_DSS_JRmethod_R2 P1_K.LVDSTDKADLR.L P2_K.AGFIKR.Q 7 5	20190410_QExHFX1_RSLC1_Beveridge_Clausen_IMP_DSS_JRmethod_R2	12647	20190410_QExHFX1_RSLC1_Beveridge_Clausen_IMP_DSS_JRmethod_R2.mgf	2428	3	687.716189	2,060.126738	0.126738	3	2,060.126586	0.126586	Cas9	Cas9	false	Cas9	Cas9	false	LVDSTDKADLR	AGFIKR	146	918	11	6	7	5	152	922	3	BS3	138.06807	13.39996	false	true	false	false	internal > 4	0.0		0.0	0.0	0.0	0.0	-0.33333333200000004	313	192	0
Scan: 22045 Run: 20190410_QExHFX1_RSLC1_Beveridge_Clausen_IMP_DSS_JRmethod_R2 P1_R.QLLNAKLITQR.K P2_R.GGLSELDKAGFIK.R 6 8	20190410_QExHFX1_RSLC1_Beveridge_Clausen_IMP_DSS_JRmethod_R2	22045	20190410_QExHFX1_RSLC1_Beveridge_Clausen_IMP_DSS_JRmethod_R2.mgf	8371	4	693.152245	2,768.579874	0.579874	4	2,768.579998	0.579998	Cas9	Cas9	false	Cas9	Cas9	false	GGLSELDKAGFIK	QLLNAKLITQR	910	889	13	11	8	6	917	894	4	BS3	138.06807	13.392004	false	true	false	false	internal > 4	0.0
Scan: 10497 Run: 20190410_QExHFX1_RSLC1_Beveridge_Clausen_IMP_DSS_JRmethod_R2 P1_K.VKYVTEGMR.K P2_R.GKSDNVPSEEVVK.K 2 2	20190410_QExHFX1_RSLC1_Beveridge_Clausen_IMP_DSS_JRmethod_R2	10497	20190410_QExHFX1_RSLC1_Beveridge_Clausen_IMP_DSS_JRmethod_R2.mgf	1294	4	656.587435	2,622.320634	0.320634	4	2,622.321064	0.321064	Cas9	Cas9	false	Cas9	Cas9	false	GKSDNVPSEEVVK	VKYVTEGMR	869	531	13	9	2	2	870	532	4	BS3	138.06807	13.358316	false	true	false	false	internal > 4	0.0		0.0	0.0	0.0	0.0	-0.33333333200000004	242	174	0
Scan: 10974 Run: 20190410_QExHFX1_RSLC1_Beveridge_Clausen_IMP_DSS_JRmethod_R2 P1_R.GKSDNVPSEEVVK.K P2_R.GKSDNVPSEEVVK.K 2 2	20190410_QExHFX1_RSLC1_Beveridge_Clausen_IMP_DSS_JRmethod_R2	10974	20190410_QExHFX1_RSLC1_Beveridge_Clausen_IMP_DSS_JRmethod_R2.mgf	1503	4	728.872925	2,911.462594	0.462594	4	2,911.466207	0.466207	Cas9	Cas9	false	Cas9	Cas9	false	GKSDNVPSEEVVK	GKSDNVPSEEVVK	869	869	13	13	2	2	870	870	4	BS3	138.06807	13.288634	false	true	false	false	internal > 4	0.0
Scan: 18694 Run: 20190410_QExHFX1_RSLC1_Beveridge_Clausen_IMP_DSS_JRmethod_R2 P1_K.FDNLTKAER.G P2_K.DFQFYKVR.E 6 6	20190410_QExHFX1_RSLC1_Beveridge_Clausen_IMP_DSS_JRmethod_R2	18694	20190410_QExHFX1_RSLC1_Beveridge_Clausen_IMP_DSS_JRmethod_R2.mgf	6352	3	778.402978	2,332.187105	0.187105	3	2,332.185164	0.185164	Cas9	Cas9	false	Cas9	Cas9	false	FDNLTKAER	DFQFYKVR	901	973	9	8	6	6	906	978	3	BS3	138.06807	13.287231	false	true	false	false	internal > 4	0.0
Scan: 14499 Run: 20190410_QExHFX1_RSLC1_Beveridge_Clausen_IMP_DSS_JRmethod_R2 P1_K.LVDSTDKADLR.L P2_K.LVDSTDKADLR.L 7 7	20190410_QExHFX1_RSLC1_Beveridge_Clausen_IMP_DSS_JRmethod_R2	14499	20190410_QExHFX1_RSLC1_Beveridge_Clausen_IMP_DSS_JRmethod_R2.mgf	3628	4	651.343403	2,601.344506	0.344506	4	2,601.349721	0.349721	Cas9	Cas9	false	Cas9	Cas9	false	LVDSTDKADLR	LVDSTDKADLR	146	146	11	11	7	7	152	152	4	BS3	138.06807	13.232839	false	true	false	false	internal > 4	0.0		0.0	0.0	0.0	0.0	-0.33333333200000004	518	238	0
Scan: 19764 Run: 20190410_QExHFX1_RSLC1_Beveridge_Clausen_IMP_DSS_JRmethod_R2 P1_K.ESILPKR.N P2_K.DLIIKLPK.Y 6 5	20190410_QExHFX1_RSLC1_Beveridge_Clausen_IMP_DSS_JRmethod_R2	19764	20190410_QExHFX1_RSLC1_Beveridge_Clausen_IMP_DSS_JRmethod_R2.mgf	7034	3	640.403198	1,918.187765	0.187765	3	1,918.186667	0.186667	Cas9	Cas9	false	Cas9	Cas9	false	ESILPKR	DLIIKLPK	1112	1197	7	8	6	5	1117	1201	3	BS3	138.06807	13.143129	false	true	false	false	internal > 4	0.0		0.0	0.0	0.0	0.0	-0.33333333200000004	713	161	0
Scan: 7770 Run: 20190410_QExHFX1_RSLC1_Beveridge_Clausen_IMP_DSS_JRmethod_R2 P1_K.LVDSTDKADLR.L P2_K.GQKNSR.E 7 3	20190410_QExHFX1_RSLC1_Beveridge_Clausen_IMP_DSS_JRmethod_R2	7770	20190410_QExHFX1_RSLC1_Beveridge_Clausen_IMP_DSS_JRmethod_R2.mgf	317	3	687.031006	2,058.071189	0.071189	3	2,058.070527	0.070527	Cas9	Cas9	false	Cas9	Cas9	false	GQKNSR	LVDSTDKADLR	777	146	6	11	3	7	779	152	3	BS3	138.06807	13.134887	false	true	false	false	internal > 4	0.0
Scan: 12835 Run: 20190410_QExHFX1_RSLC1_Beveridge_Clausen_IMP_DSS_JRmethod_R2 P1_K.LVDSTDKADLR.L P2_K.AGFIKR.Q 7 5	20190410_QExHFX1_RSLC1_Beveridge_Clausen_IMP_DSS_JRmethod_R2	12835	20190410_QExHFX1_RSLC1_Beveridge_Clausen_IMP_DSS_JRmethod_R2.mgf	2553	3	687.716498	2,060.127665	0.127665	3	2,060.126586	0.126586	Cas9	Cas9	false	Cas9	Cas9	false	LVDSTDKADLR	AGFIKR	146	918	11	6	7	5	152	922	3	BS3	138.06807	13.134617	false	true	false	false	internal > 4	0.0
Scan: 11849 Run: 20190410_QExHFX1_RSLC1_Beveridge_Clausen_IMP_DSS_JRmethod_R2 P1_R.NSDKLIAR.K P2_R.NSDKLIAR.K 4 4	20190410_QExHFX1_RSLC1_Beveridge_Clausen_IMP_DSS_JRmethod_R2	11849	20190410_QExHFX1_RSLC1_Beveridge_Clausen_IMP_DSS_JRmethod_R2.mgf	1990	3	657.372726	1,969.096349	0.096349	3	1,969.095619	0.095619	Cas9	Cas9	false	Cas9	Cas9	false	NSDKLIAR	NSDKLIAR	1119	1119	8	8	4	4	1122	1122	3	BS3	138.06807	13.097075	false	true	false	false	internal > 4	0.0
Scan: 12703 Run: 20190410_QExHFX1_RSLC1_Beveridge_Clausen_IMP_DSS_JRmethod_R2 P1_R.NSDKLIAR.K P2_K.KGILQTVK.V 4 1	20190410_QExHFX1_RSLC1_Beveridge_Clausen_IMP_DSS_JRmethod_R2	12703	20190410_QExHFX1_RSLC1_Beveridge_Clausen_IMP_DSS_JRmethod_R2.mgf	2469	3	647.388916	1,939.144919	0.144919	3	1,939.146593	0.146593	Cas9	Cas9	false	Cas9	Cas9	false	NSDKLIAR	KGILQTVK	1119	739	8	8	4	1	1122	739	3	BS3	138.06807	13.090428	false	true	false	false	internal > 4	0.0
Scan: 10478 Run: 20190410_QExHFX1_RSLC1_Beveridge_Clausen_IMP_DSS_JRmethod_R2 P1_K.SEQEIGKATAK.Y P2_K.ESILPKR.N 7 6	20190410_QExHFX1_RSLC1_Beveridge_Clausen_IMP_DSS_JRmethod_R2	10478	20190410_QExHFX1_RSLC1_Beveridge_Clausen_IMP_DSS_JRmethod_R2.mgf	1284	3	714.398208	2,140.172795	0.172795	3	2,140.173930	0.173930	Cas9	Cas9	false	Cas9	Cas9	false	SEQEIGKATAK	ESILPKR	1029	1112	11	7	7	6	1035	1117	3	BS3	138.06807	13.062957	false	true	false	false	internal > 4	0.0
Scan: 10846 Run: 20190410_QExHFX1_RSLC1_Beveridge_Clausen_IMP_DSS_JRmethod_R2 P1_K.MIAKSEQEIGK.A P2_K.FDNLTKAER.G 4 6	20190410_QExHFX1_RSLC1_Beveridge_Clausen_IMP_DSS_JRmethod_R2	10846	20190410_QExHFX1_RSLC1_Beveridge_Clausen_IMP_DSS_JRmethod_R2.mgf	1433	3	827.427795	2,479.261556	0.261556	3	2,479.262821	0.262821	Cas9	Cas9	false	Cas9	Cas9	false	FDNLTKAER	MIAKSEQEIGK	901	1025	9	11	6	4	906	1028	3	BS3	138.06807	13.044174	false	true	false	false	internal > 4	0.0		0.0	0.0	0.0	0.0	-0.33333333200000004	578	215	0
Scan: 20819 Run: 20190410_QExHFX1_RSLC1_Beveridge_Clausen_IMP_DSS_JRmethod_R2 P1_K.SNFDLAEDAKLQLSK.D P2_K.KLVDSTDK.A 10 1	20190410_QExHFX1_RSLC1_Beveridge_Clausen_IMP_DSS_JRmethod_R2	20819	20190410_QExHFX1_RSLC1_Beveridge_Clausen_IMP_DSS_JRmethod_R2.mgf	7679	4	681.110657	2,720.413522	0.413522	4	2,720.411987	0.411987	Cas9	Cas9	false	Cas9	Cas9	false	KLVDSTDK	SNFDLAEDAKLQLSK	145	258	8	15	1	10	145	267	4	BS3	138.06807	13.038809	false	true	false	false	internal > 4	0.0		0.0	0.0	0.0	0.0	-0.33333333200000004	706	159	0
Scan: 10901 Run: 20190410_QExHFX1_RSLC1_Beveridge_Clausen_IMP_DSS_JRmethod_R2 P1_K.SDNVPSEEVVKK.M P2_K.SDNVPSEEVVKK.M 11 11	20190410_QExHFX1_RSLC1_Beveridge_Clausen_IMP_DSS_JRmethod_R2	10901	20190410_QExHFX1_RSLC1_Beveridge_Clausen_IMP_DSS_JRmethod_R2.mgf	1456	3	933.482415	2,797.425416	0.425416	3	2,797.423279	0.423279	Cas9	Cas9	false	Cas9	Cas9	false	SDNVPSEEVVKK	SDNVPSEEVVKK	871	871	12	12	11	11	881	881	3	BS3	138.06807	13.008972	false	true	false	false	internal > 4	0.0
Scan: 19101 Run: 20190410_QExHFX1_RSLC1_Beveridge_Clausen_IMP_DSS_JRmethod_R2 P1_K.TEVQTGGFSKESILPK.R P2_R.KFDNLTK.A 10 1	20190410_QExHFX1_RSLC1_Beveridge_Clausen_IMP_DSS_JRmethod_R2	19101	20190410_QExHFX1_RSLC1_Beveridge_Clausen_IMP_DSS_JRmethod_R2.mgf	6612	4	681.618234	2,722.443830	0.443830	4	2,722.442893	0.442893	Cas9	Cas9	false	Cas9	Cas9	false	KFDNLTK	TEVQTGGFSKESILPK	900	1102	7	16	1	10	900	1111	4	BS3	138.06807	12.993426	false	true	false	false	internal > 4	0.0		0.0	0.0	0.0	0.0	-0.33333333200000004	445	214	0
Scan: 19437 Run: 20190410_QExHFX1_RSLC1_Beveridge_Clausen_IMP_DSS_JRmethod_R2 P1_R.QEDFYPFLKDNR.E P2_R.GKSDNVPSEEVVK.K 9 2	20190410_QExHFX1_RSLC1_Beveridge_Clausen_IMP_DSS_JRmethod_R2	19437	20190410_QExHFX1_RSLC1_Beveridge_Clausen_IMP_DSS_JRmethod_R2.mgf	6829	4	774.883789	3,095.506050	0.506050	4	3,095.508742	0.508742	Cas9	Cas9	false	Cas9	Cas9	false	GKSDNVPSEEVVK	QEDFYPFLKDNR	869	430	13	12	2	9	870	438	4	BS3	138.06807	12.920991	false	true	false	false	internal > 4	0.0
Scan: 13198 Run: 20190410_QExHFX1_RSLC1_Beveridge_Clausen_IMP_DSS_JRmethod_R2 P1_K.LVDSTDKADLR.L P2_K.AGFIKR.Q 7 5	20190410_QExHFX1_RSLC1_Beveridge_Clausen_IMP_DSS_JRmethod_R2	13198	20190410_QExHFX1_RSLC1_Beveridge_Clausen_IMP_DSS_JRmethod_R2.mgf	2782	3	687.716578	2,060.127905	0.127905	3	2,060.126586	0.126586	Cas9	Cas9	false	Cas9	Cas9	false	LVDSTDKADLR	AGFIKR	146	918	11	6	7	5	152	922	3	BS3	138.06807	12.915175	false	true	false	false	internal > 4	0.0
Scan: 17024 Run: 20190410_QExHFX1_RSLC1_Beveridge_Clausen_IMP_DSS_JRmethod_R2 P1_K.YPKLESEFVYGDYK.V P2_K.LKSVK.E 3 2	20190410_QExHFX1_RSLC1_Beveridge_Clausen_IMP_DSS_JRmethod_R2	17024	20190410_QExHFX1_RSLC1_Beveridge_Clausen_IMP_DSS_JRmethod_R2.mgf	5305	3	817.101543	2,448.282800	0.282800	3	2,448.282813	0.282813	Cas9	Cas9	false	Cas9	Cas9	false	LKSVK	YPKLESEFVYGDYK	1161	1005	5	14	2	3	1162	1007	3	BS3	138.06807	12.911565	false	true	false	false	internal > 4	0.0		0.0	0.0	0.0	0.0	-0.33333333200000004	341	181	0
Scan: 10762 Run: 20190410_QExHFX1_RSLC1_Beveridge_Clausen_IMP_DSS_JRmethod_R2 P1_K.VKYVTEGMR.K P2_R.GKSDNVPSEEVVK.K 2 2	20190410_QExHFX1_RSLC1_Beveridge_Clausen_IMP_DSS_JRmethod_R2	10762	20190410_QExHFX1_RSLC1_Beveridge_Clausen_IMP_DSS_JRmethod_R2.mgf	1395	4	656.587618	2,622.321366	0.321366	4	2,622.321064	0.321064	Cas9	Cas9	false	Cas9	Cas9	false	GKSDNVPSEEVVK	VKYVTEGMR	869	531	13	9	2	2	870	532	4	BS3	138.06807	12.867734	false	true	false	false	internal > 4	0.0
Scan: 11967 Run: 20190410_QExHFX1_RSLC1_Beveridge_Clausen_IMP_DSS_JRmethod_R2 P1_R.LSKSR.R P2_K.DDSIDNKVLTR.S 3 7	20190410_QExHFX1_RSLC1_Beveridge_Clausen_IMP_DSS_JRmethod_R2	11967	20190410_QExHFX1_RSLC1_Beveridge_Clausen_IMP_DSS_JRmethod_R2.mgf	2050	3	668.363464	2,002.068563	0.068563	3	2,002.069463	0.069463	Cas9	Cas9	false	Cas9	Cas9	false	LSKSR	DDSIDNKVLTR	220	853	5	11	3	7	222	859	3	BS3	138.06807	12.785807	false	true	false	false	internal > 4	0.0		0.0	0.0	0.0	0.0	-0.33333333200000004	206	170	0
Scan: 19767 Run: 20190410_QExHFX1_RSLC1_Beveridge_Clausen_IMP_DSS_JRmethod_R2 P1_K.VVDELVKVMGR.H P2_R.KPAFLSGEQK.K 7 1	20190410_QExHFX1_RSLC1_Beveridge_Clausen_IMP_DSS_JRmethod_R2	19767	20190410_QExHFX1_RSLC1_Beveridge_Clausen_IMP_DSS_JRmethod_R2.mgf	7035	3	834.792551	2,501.355824	0.355824	3	2,501.356329	0.356329	Cas9	Cas9	false	Cas9	Cas9	false	KPAFLSGEQK	VVDELVKVMGR	540	747	10	11	1	7	540	753	3	BS3	138.06807	12.721285	false	true	false	false	internal > 4	0.0		0.0	0.0	0.0	0.0	-0.33333333200000004	270	210	0
Scan: 19128 Run: 20190410_QExHFX1_RSLC1_Beveridge_Clausen_IMP_DSS_JRmethod_R2 P1_K.TEVQTGGFSKESILPK.R P2_R.KFDNLTK.A 10 1	20190410_QExHFX1_RSLC1_Beveridge_Clausen_IMP_DSS_JRmethod_R2	19128	20190410_QExHFX1_RSLC1_Beveridge_Clausen_IMP_DSS_JRmethod_R2.mgf	6631	3	908.488147	2,722.442612	0.442612	3	2,722.442893	0.442893	Cas9	Cas9	false	Cas9	Cas9	false	KFDNLTK	TEVQTGGFSKESILPK	900	1102	7	16	1	10	900	1111	3	BS3	138.06807	12.688411	false	true	false	false	internal > 4	0.0		0.0	0.0	0.0	0.0	-0.33333333200000004	445	214	0
Scan: 12082 Run: 20190410_QExHFX1_RSLC1_Beveridge_Clausen_IMP_DSS_JRmethod_R2 P1_R.NSDKLIAR.K P2_K.MKNYWR.Q 4 2	20190410_QExHFX1_RSLC1_Beveridge_Clausen_IMP_DSS_JRmethod_R2	12082	20190410_QExHFX1_RSLC1_Beveridge_Clausen_IMP_DSS_JRmethod_R2.mgf	2099	3	656.344098	1,966.010465	0.010465	3	1,966.009447	0.009447	Cas9	Cas9	false	Cas9	Cas9	false	NSDKLIAR	MKNYWR	1119	883	8	6	4	2	1122	884	3	BS3	138.06807	12.654601	false	true	false	false	internal > 4	0.0
Scan: 12181 Run: 20190410_QExHFX1_RSLC1_Beveridge_Clausen_IMP_DSS_JRmethod_R2 P1_R.NSDKLIAR.K P2_K.KGILQTVK.V 4 1	20190410_QExHFX1_RSLC1_Beveridge_Clausen_IMP_DSS_JRmethod_R2	12181	20190410_QExHFX1_RSLC1_Beveridge_Clausen_IMP_DSS_JRmethod_R2.mgf	2155	4	485.794220	1,939.147774	0.147774	4	1,939.146593	0.146593	Cas9	Cas9	false	Cas9	Cas9	false	NSDKLIAR	KGILQTVK	1119	739	8	8	4	1	1122	739	4	BS3	138.06807	12.643024	false	true	false	false	internal > 4	0.0		0.0	0.0	0.0	0.0	-0.33333333200000004	550	228	0
Scan: 10834 Run: 20190410_QExHFX1_RSLC1_Beveridge_Clausen_IMP_DSS_JRmethod_R2 P1_K.MIAKSEQEIGK.A P2_K.FDNLTKAER.G 4 6	20190410_QExHFX1_RSLC1_Beveridge_Clausen_IMP_DSS_JRmethod_R2	10834	20190410_QExHFX1_RSLC1_Beveridge_Clausen_IMP_DSS_JRmethod_R2.mgf	1427	4	620.823303	2,479.264106	0.264106	4	2,479.262821	0.262821	Cas9	Cas9	false	Cas9	Cas9	false	FDNLTKAER	MIAKSEQEIGK	901	1025	9	11	6	4	906	1028	4	BS3	138.06807	12.637723	false	true	false	false	internal > 4	0.0		0.0	0.0	0.0	0.0	-0.33333333200000004	578	215	0
Scan: 14433 Run: 20190410_QExHFX1_RSLC1_Beveridge_Clausen_IMP_DSS_JRmethod_R2 P1_K.KGILQTVK.V P2_K.KDLIIK.L 1 1	20190410_QExHFX1_RSLC1_Beveridge_Clausen_IMP_DSS_JRmethod_R2	14433	20190410_QExHFX1_RSLC1_Beveridge_Clausen_IMP_DSS_JRmethod_R2.mgf	3590	3	585.045959	1,752.116048	0.116048	3	1,752.112440	0.112440	Cas9	Cas9	false	Cas9	Cas9	false	KGILQTVK	KDLIIK	739	1196	8	6	1	1	739	1196	3	BS3	138.06807	12.632484	false	true	false	false	internal > 4	0.0		0.0	0.0	0.0	0.0	-0.33333333200000004	350	173	0
Scan: 8504 Run: 20190410_QExHFX1_RSLC1_Beveridge_Clausen_IMP_DSS_JRmethod_R2 P1_K.KLVDSTDK.A P2_K.KLVDSTDK.A 1 1	20190410_QExHFX1_RSLC1_Beveridge_Clausen_IMP_DSS_JRmethod_R2	8504	20190410_QExHFX1_RSLC1_Beveridge_Clausen_IMP_DSS_JRmethod_R2.mgf	532	3	650.021667	1,947.043172	0.043172	3	1,947.041183	0.041183	Cas9	Cas9	false	Cas9	Cas9	false	KLVDSTDK	KLVDSTDK	145	145	8	8	1	1	145	145	3	BS3	138.06807	12.592058	false	true	false	false	internal > 4	0.0		0.0	0.0	0.0	0.0	-0.33333333200000004	539	190	0
Scan: 15559 Run: 20190410_QExHFX1_RSLC1_Beveridge_Clausen_IMP_DSS_JRmethod_R2 P1_K.SKLVSDFR.K P2_R.MTNFDKNLPNEK.V 2 6	20190410_QExHFX1_RSLC1_Beveridge_Clausen_IMP_DSS_JRmethod_R2	15559	20190410_QExHFX1_RSLC1_Beveridge_Clausen_IMP_DSS_JRmethod_R2.mgf	4275	3	852.430908	2,554.270895	0.270895	3	2,554.273718	0.273718	Cas9	Cas9	false	Cas9	Cas9	false	SKLVSDFR	MTNFDKNLPNEK	964	499	8	12	2	6	965	504	3	BS3	138.06807	12.59032	false	true	false	false	internal > 4	0.0
Scan: 14047 Run: 20190410_QExHFX1_RSLC1_Beveridge_Clausen_IMP_DSS_JRmethod_R2 P1_K.TEVQTGGFSKESILPK.R P2_R.SDKNR.G 10 3	20190410_QExHFX1_RSLC1_Beveridge_Clausen_IMP_DSS_JRmethod_R2	14047	20190410_QExHFX1_RSLC1_Beveridge_Clausen_IMP_DSS_JRmethod_R2.mgf	3328	3	826.434295	2,476.281056	0.281056	3	2,476.280913	0.280913	Cas9	Cas9	false	Cas9	Cas9	false	SDKNR	TEVQTGGFSKESILPK	864	1102	5	16	3	10	866	1111	3	BS3	138.06807	12.579403	false	true	false	false	internal > 4	0.0		0.0	0.0	0.0	0.0	-0.33333333200000004	502	187	0
Scan: 16230 Run: 20190410_QExHFX1_RSLC1_Beveridge_Clausen_IMP_DSS_JRmethod_R2 P1_K.YDENDKLIR.E P2_K.YDENDKLIR.E 6 6	20190410_QExHFX1_RSLC1_Beveridge_Clausen_IMP_DSS_JRmethod_R2	16230	20190410_QExHFX1_RSLC1_Beveridge_Clausen_IMP_DSS_JRmethod_R2.mgf	4740	4	617.813745	2,467.225874	0.225874	4	2,467.223065	0.223065	Cas9	Cas9	false	Cas9	Cas9	false	YDENDKLIR	YDENDKLIR	947	947	9	9	6	6	952	952	4	BS3	138.06807	12.564678	false	true	false	false	internal > 4	0.0		0.0	0.0	0.0	0.0	-0.33333333200000004	689	153	0
Scan: 12132 Run: 20190410_QExHFX1_RSLC1_Beveridge_Clausen_IMP_DSS_JRmethod_R2 P1_R.NSDKLIAR.K P2_R.NSDKLIAR.K 4 4	20190410_QExHFX1_RSLC1_Beveridge_Clausen_IMP_DSS_JRmethod_R2	12132	20190410_QExHFX1_RSLC1_Beveridge_Clausen_IMP_DSS_JRmethod_R2.mgf	2123	3	657.372375	1,969.095296	0.095296	3	1,969.095619	0.095619	Cas9	Cas9	false	Cas9	Cas9	false	NSDKLIAR	NSDKLIAR	1119	1119	8	8	4	4	1122	1122	3	BS3	138.06807	12.520423	false	true	false	false	internal > 4	0.0
Scan: 16238 Run: 20190410_QExHFX1_RSLC1_Beveridge_Clausen_IMP_DSS_JRmethod_R2 P1_K.SEQEIGKATAK.Y P2_K.DLIIKLPK.Y 7 5	20190410_QExHFX1_RSLC1_Beveridge_Clausen_IMP_DSS_JRmethod_R2	16238	20190410_QExHFX1_RSLC1_Beveridge_Clausen_IMP_DSS_JRmethod_R2.mgf	4747	3	746.769409	2,237.286398	0.286398	3	2,237.288232	0.288232	Cas9	Cas9	false	Cas9	Cas9	false	SEQEIGKATAK	DLIIKLPK	1029	1197	11	8	7	5	1035	1201	3	BS3	138.06807	12.516408	false	true	false	false	internal > 4	0.0		0.0	0.0	0.0	0.0	-0.33333333200000004	524	188	0
Scan: 25387 Run: 20190410_QExHFX1_RSLC1_Beveridge_Clausen_IMP_DSS_JRmethod_R2 P1_K.TILDFLKSDGFANR.N P2_K.FDNLTKAER.G 7 6	20190410_QExHFX1_RSLC1_Beveridge_Clausen_IMP_DSS_JRmethod_R2	25387	20190410_QExHFX1_RSLC1_Beveridge_Clausen_IMP_DSS_JRmethod_R2.mgf	10037	4	707.621102	2,826.455302	0.455302	4	2,826.455189	0.455189	Cas9	Cas9	false	Cas9	Cas9	false	FDNLTKAER	TILDFLKSDGFANR	901	682	9	14	6	7	906	688	4	BS3	138.06807	12.486424	false	true	false	false	internal > 4	0.0		0.0	0.0	0.0	0.0	-0.33333333200000004	457	222	0
Scan: 14334 Run: 20190410_QExHFX1_RSLC1_Beveridge_Clausen_IMP_DSS_JRmethod_R2 P1_K.FKVLGNTDR.H P2_K.ESILPKR.N 2 6	20190410_QExHFX1_RSLC1_Beveridge_Clausen_IMP_DSS_JRmethod_R2	14334	20190410_QExHFX1_RSLC1_Beveridge_Clausen_IMP_DSS_JRmethod_R2.mgf	3526	3	677.052490	2,028.135641	0.135641	3	2,028.136756	0.136756	Cas9	Cas9	false	Cas9	Cas9	false	ESILPKR	FKVLGNTDR	1112	36	7	9	6	2	1117	37	3	BS3	138.06807	12.434025	false	true	false	false	internal > 4	0.0
Scan: 23923 Run: 20190410_QExHFX1_RSLC1_Beveridge_Clausen_IMP_DSS_JRmethod_R2 P1_K.DFQFYKVR.E P2_K.DFQFYKVR.E 6 6	20190410_QExHFX1_RSLC1_Beveridge_Clausen_IMP_DSS_JRmethod_R2	23923	20190410_QExHFX1_RSLC1_Beveridge_Clausen_IMP_DSS_JRmethod_R2.mgf	9416	3	781.403110	2,341.187501	0.187501	3	2,341.189523	0.189523	Cas9	Cas9	false	Cas9	Cas9	false	DFQFYKVR	DFQFYKVR	973	973	8	8	6	6	978	978	3	BS3	138.06807	12.398935	false	true	false	false	internal > 4	0.0		0.0	0.0	0.0	0.0	-0.33333333200000004	507	185	0
Scan: 13133 Run: 20190410_QExHFX1_RSLC1_Beveridge_Clausen_IMP_DSS_JRmethod_R2 P1_K.SKLVSDFR.K P2_R.QQLPEKYK.E 2 6	20190410_QExHFX1_RSLC1_Beveridge_Clausen_IMP_DSS_JRmethod_R2	13133	20190410_QExHFX1_RSLC1_Beveridge_Clausen_IMP_DSS_JRmethod_R2.mgf	2739	3	708.056360	2,121.147251	0.147251	3	2,121.146988	0.146988	Cas9	Cas9	false	Cas9	Cas9	false	QQLPEKYK	SKLVSDFR	345	964	8	8	6	2	350	965	3	BS3	138.06807	12.349624	false	true	false	false	internal > 4	0.0		0.0	0.0	0.0	0.0	-0.33333333200000004	282	183	0
Scan: 19746 Run: 20190410_QExHFX1_RSLC1_Beveridge_Clausen_IMP_DSS_JRmethod_R2 P1_K.VVDELVKVMGR.H P2_R.KPAFLSGEQK.K 7 1	20190410_QExHFX1_RSLC1_Beveridge_Clausen_IMP_DSS_JRmethod_R2	19746	20190410_QExHFX1_RSLC1_Beveridge_Clausen_IMP_DSS_JRmethod_R2.mgf	7022	4	626.346057	2,501.355122	0.355122	4	2,501.356329	0.356329	Cas9	Cas9	false	Cas9	Cas9	false	KPAFLSGEQK	VVDELVKVMGR	540	747	10	11	1	7	540	753	4	BS3	138.06807	12.326113	false	true	false	false	internal > 4	0.0		0.0	0.0	0.0	0.0	-0.33333333200000004	270	210	0
Scan: 16394 Run: 20190410_QExHFX1_RSLC1_Beveridge_Clausen_IMP_DSS_JRmethod_R2 P1_R.NSDKLIAR.K P2_K.DDSIDNKVLTR.S 4 7	20190410_QExHFX1_RSLC1_Beveridge_Clausen_IMP_DSS_JRmethod_R2	16394	20190410_QExHFX1_RSLC1_Beveridge_Clausen_IMP_DSS_JRmethod_R2.mgf	4854	3	777.085205	2,328.233786	0.233786	3	2,328.228483	0.228483	Cas9	Cas9	false	Cas9	Cas9	false	NSDKLIAR	DDSIDNKVLTR	1119	853	8	11	4	7	1122	859	3	BS3	138.06807	12.282105	false	true	false	false	internal > 4	0.0
Scan: 26625 Run: 20190410_QExHFX1_RSLC1_Beveridge_Clausen_IMP_DSS_JRmethod_R2 P1_K.YDENDKLIR.E P2_K.TILDFLKSDGFANR.N 6 7	20190410_QExHFX1_RSLC1_Beveridge_Clausen_IMP_DSS_JRmethod_R2	26625	20190410_QExHFX1_RSLC1_Beveridge_Clausen_IMP_DSS_JRmethod_R2.mgf	10423	4	725.626203	2,898.475706	0.475706	4	2,898.476319	0.476319	Cas9	Cas9	false	Cas9	Cas9	false	YDENDKLIR	TILDFLKSDGFANR	947	682	9	14	6	7	952	688	4	BS3	138.06807	12.273144	false	true	false	false	internal > 4	0.0		0.0	0.0	0.0	0.0	-0.33333333200000004	680	147	0
Scan: 18222 Run: 20190410_QExHFX1_RSLC1_Beveridge_Clausen_IMP_DSS_JRmethod_R2 P1_R.SDKNR.G P2_K.NPIDFLEAKGYK.E 3 9	20190410_QExHFX1_RSLC1_Beveridge_Clausen_IMP_DSS_JRmethod_R2	18222	20190410_QExHFX1_RSLC1_Beveridge_Clausen_IMP_DSS_JRmethod_R2.mgf	6053	3	717.707784	2,150.101523	0.101523	3	2,150.100765	0.100765	Cas9	Cas9	false	Cas9	Cas9	false	SDKNR	NPIDFLEAKGYK	864	1181	5	12	3	9	866	1189	3	BS3	138.06807	12.243964	false	true	false	false	internal > 4	0.0		0.0	0.0	0.0	0.0	-0.33333333200000004	319	168	0
Scan: 21318 Run: 20190410_QExHFX1_RSLC1_Beveridge_Clausen_IMP_DSS_JRmethod_R2 P1_K.QLKEDYFK.K P2_R.GGLSELDKAGFIK.R 3 8	20190410_QExHFX1_RSLC1_Beveridge_Clausen_IMP_DSS_JRmethod_R2	21318	20190410_QExHFX1_RSLC1_Beveridge_Clausen_IMP_DSS_JRmethod_R2.mgf	7941	4	636.341603	2,541.337306	0.337306	4	2,541.336640	0.336640	Cas9	Cas9	false	Cas9	Cas9	false	QLKEDYFK	GGLSELDKAGFIK	567	910	8	13	3	8	569	917	4	BS3	138.06807	12.204793	false	true	false	false	internal > 4	0.0		0.0	0.0	0.0	0.0	-0.33333333200000004	576	196	0
Scan: 8023 Run: 20190410_QExHFX1_RSLC1_Beveridge_Clausen_IMP_DSS_JRmethod_R2 P1_K.LVDSTDKADLR.L P2_K.GQKNSR.E 7 3	20190410_QExHFX1_RSLC1_Beveridge_Clausen_IMP_DSS_JRmethod_R2	8023	20190410_QExHFX1_RSLC1_Beveridge_Clausen_IMP_DSS_JRmethod_R2.mgf	407	3	687.031145	2,058.071606	0.071606	3	2,058.070527	0.070527	Cas9	Cas9	false	Cas9	Cas9	false	GQKNSR	LVDSTDKADLR	777	146	6	11	3	7	779	152	3	BS3	138.06807	12.202978	false	true	false	false	internal > 4	0.0
Scan: 12220 Run: 20190410_QExHFX1_RSLC1_Beveridge_Clausen_IMP_DSS_JRmethod_R2 P1_K.SDNVPSEEVVKK.M P2_K.LVDSTDKADLR.L 11 7	20190410_QExHFX1_RSLC1_Beveridge_Clausen_IMP_DSS_JRmethod_R2	12220	20190410_QExHFX1_RSLC1_Beveridge_Clausen_IMP_DSS_JRmethod_R2.mgf	2175	3	900.802368	2,699.385275	0.385275	3	2,699.386500	0.386500	Cas9	Cas9	false	Cas9	Cas9	false	SDNVPSEEVVKK	LVDSTDKADLR	871	146	12	11	11	7	881	152	3	BS3	138.06807	12.102114	false	true	false	false	internal > 4	0.0
Scan: 15743 Run: 20190410_QExHFX1_RSLC1_Beveridge_Clausen_IMP_DSS_JRmethod_R2 P1_K.LKGSPEDNEQK.Q P2_R.LENLIAQLPGEKK.N 2 12	20190410_QExHFX1_RSLC1_Beveridge_Clausen_IMP_DSS_JRmethod_R2	15743	20190410_QExHFX1_RSLC1_Beveridge_Clausen_IMP_DSS_JRmethod_R2.mgf	4399	4	709.383078	2,833.503206	0.503206	4	2,833.507286	0.507286	Cas9	Cas9	false	Cas9	Cas9	false	LKGSPEDNEQK	LENLIAQLPGEKK	1249	226	11	13	2	12	1250	237	4	BS3	138.06807	12.095101	false	true	false	false	internal > 4	0.0		0.0	0.0	0.0	0.0	-0.33333333200000004	347	167	0
Scan: 10200 Run: 20190410_QExHFX1_RSLC1_Beveridge_Clausen_IMP_DSS_JRmethod_R2 P1_K.VKYVTEGMR.K P2_R.GKSDNVPSEEVVK.K 2 2	20190410_QExHFX1_RSLC1_Beveridge_Clausen_IMP_DSS_JRmethod_R2	10200	20190410_QExHFX1_RSLC1_Beveridge_Clausen_IMP_DSS_JRmethod_R2.mgf	1147	4	656.587496	2,622.320878	0.320878	4	2,622.321064	0.321064	Cas9	Cas9	false	Cas9	Cas9	false	GKSDNVPSEEVVK	VKYVTEGMR	869	531	13	9	2	2	870	532	4	BS3	138.06807	12.057552	false	true	false	false	internal > 4	0.0
Scan: 15866 Run: 20190410_QExHFX1_RSLC1_Beveridge_Clausen_IMP_DSS_JRmethod_R2 P1_R.GGLSELDKAGFIK.R P2_R.EKIEK.I 8 2	20190410_QExHFX1_RSLC1_Beveridge_Clausen_IMP_DSS_JRmethod_R2	15866	20190410_QExHFX1_RSLC1_Beveridge_Clausen_IMP_DSS_JRmethod_R2.mgf	4479	3	706.728348	2,117.163215	0.163215	3	2,117.161969	0.161969	Cas9	Cas9	false	Cas9	Cas9	false	EKIEK	GGLSELDKAGFIK	442	910	5	13	2	8	443	917	3	BS3	138.06807	12.032546	false	true	false	false	internal > 4	0.0		0.0	0.0	0.0	0.0	-0.33333333200000004	426	172	0
Scan: 10710 Run: 20190410_QExHFX1_RSLC1_Beveridge_Clausen_IMP_DSS_JRmethod_R2 P1_K.LVDSTDKADLR.L P2_K.GYKEVK.K 7 3	20190410_QExHFX1_RSLC1_Beveridge_Clausen_IMP_DSS_JRmethod_R2	10710	20190410_QExHFX1_RSLC1_Beveridge_Clausen_IMP_DSS_JRmethod_R2.mgf	1378	3	698.375537	2,092.104782	0.104782	3	2,092.105182	0.105182	Cas9	Cas9	false	Cas9	Cas9	false	GYKEVK	LVDSTDKADLR	1190	146	6	11	3	7	1192	152	3	BS3	138.06807	11.972992	false	true	false	false	internal > 4	0.0		0.0	0.0	0.0	0.0	-0.33333333200000004	373	180	0
Scan: 7633 Run: 20190410_QExHFX1_RSLC1_Beveridge_Clausen_IMP_DSS_JRmethod_R2 P1_K.LVDSTDKADLR.L P2_K.GQKNSR.E 7 3	20190410_QExHFX1_RSLC1_Beveridge_Clausen_IMP_DSS_JRmethod_R2	7633	20190410_QExHFX1_RSLC1_Beveridge_Clausen_IMP_DSS_JRmethod_R2.mgf	260	3	687.030865	2,058.070766	0.070766	3	2,058.070527	0.070527	Cas9	Cas9	false	Cas9	Cas9	false	GQKNSR	LVDSTDKADLR	777	146	6	11	3	7	779	152	3	BS3	138.06807	11.953872	false	true	false	false	internal > 4	0.0
Scan: 15036 Run: 20190410_QExHFX1_RSLC1_Beveridge_Clausen_IMP_DSS_JRmethod_R2 P1_K.SKLVSDFR.K P2_R.MTNFDKNLPNEK.V 2 6	20190410_QExHFX1_RSLC1_Beveridge_Clausen_IMP_DSS_JRmethod_R2	15036	20190410_QExHFX1_RSLC1_Beveridge_Clausen_IMP_DSS_JRmethod_R2.mgf	3961	4	639.575925	2,554.274594	0.274594	4	2,554.273718	0.273718	Cas9	Cas9	false	Cas9	Cas9	false	SKLVSDFR	MTNFDKNLPNEK	964	499	8	12	2	6	965	504	4	BS3	138.06807	11.945159	false	true	false	false	internal > 4	0.0		0.0	0.0	0.0	0.0	-0.33333333200000004	542	217	0
Scan: 14110 Run: 20190410_QExHFX1_RSLC1_Beveridge_Clausen_IMP_DSS_JRmethod_R2 P1_K.LVDSTDKADLR.L P2_K.LVDSTDKADLR.L 7 7	20190410_QExHFX1_RSLC1_Beveridge_Clausen_IMP_DSS_JRmethod_R2	14110	20190410_QExHFX1_RSLC1_Beveridge_Clausen_IMP_DSS_JRmethod_R2.mgf	3367	4	651.344613	2,601.349346	0.349346	4	2,601.349721	0.349721	Cas9	Cas9	false	Cas9	Cas9	false	LVDSTDKADLR	LVDSTDKADLR	146	146	11	11	7	7	152	152	4	BS3	138.06807	11.943797	false	true	false	false	internal > 4	0.0
Scan: 19801 Run: 20190410_QExHFX1_RSLC1_Beveridge_Clausen_IMP_DSS_JRmethod_R2 P1_R.HKPENIVIEMAR.E P2_K.DFQFYKVR.E 2 6	20190410_QExHFX1_RSLC1_Beveridge_Clausen_IMP_DSS_JRmethod_R2	19801	20190410_QExHFX1_RSLC1_Beveridge_Clausen_IMP_DSS_JRmethod_R2.mgf	7054	4	673.854492	2,691.388862	0.388862	4	2,691.384275	0.384275	Cas9	Cas9	false	Cas9	Cas9	false	HKPENIVIEMAR	DFQFYKVR	758	973	12	8	2	6	759	978	4	BS3	138.06807	11.88157	false	true	false	false	internal > 4	0.0		0.0	0.0	0.0	0.0	-0.33333333200000004	668	145	0
Scan: 25515 Run: 20190410_QExHFX1_RSLC1_Beveridge_Clausen_IMP_DSS_JRmethod_R2 P1_R.SSFEKNPIDFLEAK.G P2_K.IEKILTFR.I 5 3	20190410_QExHFX1_RSLC1_Beveridge_Clausen_IMP_DSS_JRmethod_R2	25515	20190410_QExHFX1_RSLC1_Beveridge_Clausen_IMP_DSS_JRmethod_R2.mgf	10094	4	696.131836	2,780.498238	0.498238	4	2,780.500014	0.500014	Cas9	Cas9	false	Cas9	Cas9	false	IEKILTFR	SSFEKNPIDFLEAK	444	1176	8	14	3	5	446	1180	4	BS3	138.06807	11.826048	false	true	false	false	internal > 4	0.0		0.0	0.0	0.0	0.0	-0.33333333200000004	667	144	0
Scan: 23762 Run: 20190410_QExHFX1_RSLC1_Beveridge_Clausen_IMP_DSS_JRmethod_R2 P1_K.SKLVSDFR.K P2_R.KSEETITPWNFEEVVDK.G 2 1	20190410_QExHFX1_RSLC1_Beveridge_Clausen_IMP_DSS_JRmethod_R2	23762	20190410_QExHFX1_RSLC1_Beveridge_Clausen_IMP_DSS_JRmethod_R2.mgf	9342	4	785.651433	3,138.576626	0.576626	4	3,138.576091	0.576091	Cas9	Cas9	false	Cas9	Cas9	false	SKLVSDFR	KSEETITPWNFEEVVDK	964	472	8	17	2	1	965	472	4	BS3	138.06807	11.749327	false	true	false	false	internal > 4	0.0		0.0	0.0	0.0	0.0	-0.33333333200000004	210	155	0
Scan: 22471 Run: 20190410_QExHFX1_RSLC1_Beveridge_Clausen_IMP_DSS_JRmethod_R2 P1_K.NPIDFLEAKGYK.E P2_R.KFDNLTK.A 9 1	20190410_QExHFX1_RSLC1_Beveridge_Clausen_IMP_DSS_JRmethod_R2	22471	20190410_QExHFX1_RSLC1_Beveridge_Clausen_IMP_DSS_JRmethod_R2.mgf	8617	3	799.762099	2,396.264468	0.264468	3	2,396.262745	0.262745	Cas9	Cas9	false	Cas9	Cas9	false	KFDNLTK	NPIDFLEAKGYK	900	1181	7	12	1	9	900	1189	3	BS3	138.06807	11.73784	false	true	false	false	internal > 4	0.0		0.0	0.0	0.0	0.0	-0.33333333200000004	581	184	0
Scan: 10908 Run: 20190410_QExHFX1_RSLC1_Beveridge_Clausen_IMP_DSS_JRmethod_R2 P1_K.VKYVTEGMR.K P2_R.GKSDNVPSEEVVK.K 2 2	20190410_QExHFX1_RSLC1_Beveridge_Clausen_IMP_DSS_JRmethod_R2	10908	20190410_QExHFX1_RSLC1_Beveridge_Clausen_IMP_DSS_JRmethod_R2.mgf	1460	4	656.588104	2,622.323310	0.323310	4	2,622.321064	0.321064	Cas9	Cas9	false	Cas9	Cas9	false	GKSDNVPSEEVVK	VKYVTEGMR	869	531	13	9	2	2	870	532	4	BS3	138.06807	11.725814	false	true	false	false	internal > 4	0.0
Scan: 9208 Run: 20190410_QExHFX1_RSLC1_Beveridge_Clausen_IMP_DSS_JRmethod_R2 P1_K.NLPNEKVLPK.H P2_R.DKQSGK.T 6 2	20190410_QExHFX1_RSLC1_Beveridge_Clausen_IMP_DSS_JRmethod_R2	9208	20190410_QExHFX1_RSLC1_Beveridge_Clausen_IMP_DSS_JRmethod_R2.mgf	755	3	651.033529	1,950.078758	0.078758	3	1,950.078573	0.078573	Cas9	Cas9	false	Cas9	Cas9	false	DKQSGK	NLPNEKVLPK	676	505	6	10	2	6	677	510	3	BS3	138.06807	11.721808	false	true	false	false	internal > 4	0.0		0.0	0.0	0.0	0.0	-0.33333333200000004	275	169	0
Scan: 14475 Run: 20190410_QExHFX1_RSLC1_Beveridge_Clausen_IMP_DSS_JRmethod_R2 P1_K.SKLVSDFR.K P2_K.KDWDPK.K 2 1	20190410_QExHFX1_RSLC1_Beveridge_Clausen_IMP_DSS_JRmethod_R2	14475	20190410_QExHFX1_RSLC1_Beveridge_Clausen_IMP_DSS_JRmethod_R2.mgf	3614	3	626.331543	1,875.972800	0.972800	3	1,875.973045	0.973045	Cas9	Cas9	false	Cas9	Cas9	false	KDWDPK	SKLVSDFR	1128	964	6	8	1	2	1128	965	3	BS3	138.06807	11.703648	false	true	false	false	internal > 4	0.0		0.0	0.0	0.0	0.0	-0.33333333200000004	418	182	0
Scan: 9575 Run: 20190410_QExHFX1_RSLC1_Beveridge_Clausen_IMP_DSS_JRmethod_R2 P1_R.KDFQFYK.V P2_K.GQKNSR.E 1 3	20190410_QExHFX1_RSLC1_Beveridge_Clausen_IMP_DSS_JRmethod_R2	9575	20190410_QExHFX1_RSLC1_Beveridge_Clausen_IMP_DSS_JRmethod_R2.mgf	847	3	601.312927	1,800.916952	0.916952	3	1,800.915866	0.915866	Cas9	Cas9	false	Cas9	Cas9	false	GQKNSR	KDFQFYK	777	972	6	7	3	1	779	972	3	BS3	138.06807	11.69616	false	true	false	false	internal > 4	0.0		0.0	0.0	0.0	0.0	-0.33333333200000004	281	158	0
Scan: 14664 Run: 20190410_QExHFX1_RSLC1_Beveridge_Clausen_IMP_DSS_JRmethod_R2 P1_K.SKLVSDFR.K P2_K.KDWDPK.K 2 1	20190410_QExHFX1_RSLC1_Beveridge_Clausen_IMP_DSS_JRmethod_R2	14664	20190410_QExHFX1_RSLC1_Beveridge_Clausen_IMP_DSS_JRmethod_R2.mgf	3741	3	626.331446	1,875.972509	0.972509	3	1,875.973045	0.973045	Cas9	Cas9	false	Cas9	Cas9	false	KDWDPK	SKLVSDFR	1128	964	6	8	1	2	1128	965	3	BS3	138.06807	11.631701	false	true	false	false	internal > 4	0.0
Scan: 24615 Run: 20190410_QExHFX1_RSLC1_Beveridge_Clausen_IMP_DSS_JRmethod_R2 P1_K.KNLIGALLFDSGETAEATR.L P2_K.AGFIKR.Q 1 5	20190410_QExHFX1_RSLC1_Beveridge_Clausen_IMP_DSS_JRmethod_R2	24615	20190410_QExHFX1_RSLC1_Beveridge_Clausen_IMP_DSS_JRmethod_R2.mgf	9722	4	709.390244	2,833.531870	0.531870	4	2,833.533775	0.533775	Cas9	Cas9	false	Cas9	Cas9	false	AGFIKR	KNLIGALLFDSGETAEATR	918	49	6	19	5	1	922	49	4	BS3	138.06807	11.609748	false	true	false	false	internal > 4	0.0		0.0	0.0	0.0	0.0	-0.33333333200000004	463	141	0
Scan: 18616 Run: 20190410_QExHFX1_RSLC1_Beveridge_Clausen_IMP_DSS_JRmethod_R2 P1_K.KIECFDSVEISGVEDR.F P2_K.FDNLTKAER.G 1 6	20190410_QExHFX1_RSLC1_Beveridge_Clausen_IMP_DSS_JRmethod_R2	18616	20190410_QExHFX1_RSLC1_Beveridge_Clausen_IMP_DSS_JRmethod_R2.mgf	6309	4	779.133057	3,112.503122	0.503122	4	3,112.502275	0.502275	Cas9	Cas9	false	Cas9	Cas9	false	FDNLTKAER	KIECFDSVEISGVEDR	901	575	9	16	6	1	906	575	4	BS3	138.06807	11.581252	false	true	false	false	internal > 4	0.0		0.0	0.0	0.0	0.0	-0.33333333200000004	658	139	0
Scan: 18465 Run: 20190410_QExHFX1_RSLC1_Beveridge_Clausen_IMP_DSS_JRmethod_R2 P1_R.YDEHHQDLTLLKALVR.Q P2_K.SEQEIGKATAK.Y 12 7	20190410_QExHFX1_RSLC1_Beveridge_Clausen_IMP_DSS_JRmethod_R2	18465	20190410_QExHFX1_RSLC1_Beveridge_Clausen_IMP_DSS_JRmethod_R2.mgf	6219	4	813.182678	3,248.701606	0.701606	4	3,248.704089	0.704089	Cas9	Cas9	false	Cas9	Cas9	false	SEQEIGKATAK	YDEHHQDLTLLKALVR	1029	329	11	16	7	12	1035	340	4	BS3	138.06807	11.575078	false	true	false	false	internal > 4	0.0		0.0	0.0	0.0	0.0	-0.33333333200000004	621	194	0
Scan: 12524 Run: 20190410_QExHFX1_RSLC1_Beveridge_Clausen_IMP_DSS_JRmethod_R2 P1_K.SDNVPSEEVVKK.M P2_K.LVDSTDKADLR.L 11 7	20190410_QExHFX1_RSLC1_Beveridge_Clausen_IMP_DSS_JRmethod_R2	12524	20190410_QExHFX1_RSLC1_Beveridge_Clausen_IMP_DSS_JRmethod_R2.mgf	2357	4	675.854562	2,699.389142	0.389142	4	2,699.386500	0.386500	Cas9	Cas9	false	Cas9	Cas9	false	SDNVPSEEVVKK	LVDSTDKADLR	871	146	12	11	11	7	881	152	4	BS3	138.06807	11.506845	false	true	false	false	internal > 4	0.0		0.0	0.0	0.0	0.0	-0.33333333200000004	327	239	0
Scan: 10179 Run: 20190410_QExHFX1_RSLC1_Beveridge_Clausen_IMP_DSS_JRmethod_R2 P1_K.SEQEIGKATAK.Y P2_K.ESILPKR.N 7 6	20190410_QExHFX1_RSLC1_Beveridge_Clausen_IMP_DSS_JRmethod_R2	10179	20190410_QExHFX1_RSLC1_Beveridge_Clausen_IMP_DSS_JRmethod_R2.mgf	1135	3	714.398621	2,140.174034	0.174034	3	2,140.173930	0.173930	Cas9	Cas9	false	Cas9	Cas9	false	SEQEIGKATAK	ESILPKR	1029	1112	11	7	7	6	1035	1117	3	BS3	138.06807	11.474264	false	true	false	false	internal > 4	0.0
Scan: 25409 Run: 20190410_QExHFX1_RSLC1_Beveridge_Clausen_IMP_DSS_JRmethod_R2 P1_K.LVDSTDKADLR.L P2_K.KNLIGALLFDSGETAEATR.L 7 1	20190410_QExHFX1_RSLC1_Beveridge_Clausen_IMP_DSS_JRmethod_R2	25409	20190410_QExHFX1_RSLC1_Beveridge_Clausen_IMP_DSS_JRmethod_R2.mgf	10042	4	844.696107	3,374.755322	0.755322	4	3,374.756910	0.756910	Cas9	Cas9	false	Cas9	Cas9	false	LVDSTDKADLR	KNLIGALLFDSGETAEATR	146	49	11	19	7	1	152	49	4	BS3	138.06807	11.460437	false	true	false	false	internal > 4	0.0
Scan: 15373 Run: 20190410_QExHFX1_RSLC1_Beveridge_Clausen_IMP_DSS_JRmethod_R2 P1_K.SKLVSDFR.K P2_R.MTNFDKNLPNEK.V 2 6	20190410_QExHFX1_RSLC1_Beveridge_Clausen_IMP_DSS_JRmethod_R2	15373	20190410_QExHFX1_RSLC1_Beveridge_Clausen_IMP_DSS_JRmethod_R2.mgf	4155	4	639.575562	2,554.273142	0.273142	4	2,554.273718	0.273718	Cas9	Cas9	false	Cas9	Cas9	false	SKLVSDFR	MTNFDKNLPNEK	964	499	8	12	2	6	965	504	4	BS3	138.06807	11.457736	false	true	false	false	internal > 4	0.0
Scan: 15479 Run: 20190410_QExHFX1_RSLC1_Beveridge_Clausen_IMP_DSS_JRmethod_R2 P1_R.KDFQFYK.V P2_K.AGFIKR.Q 1 5	20190410_QExHFX1_RSLC1_Beveridge_Clausen_IMP_DSS_JRmethod_R2	15479	20190410_QExHFX1_RSLC1_Beveridge_Clausen_IMP_DSS_JRmethod_R2.mgf	4222	3	601.997986	1,802.972129	0.972129	3	1,802.971925	0.971925	Cas9	Cas9	false	Cas9	Cas9	false	AGFIKR	KDFQFYK	918	972	6	7	5	1	922	972	3	BS3	138.06807	11.38347	false	true	false	false	internal > 4	0.0		0.0	0.0	0.0	0.0	-0.33333333200000004	652	134	0
Scan: 14231 Run: 20190410_QExHFX1_RSLC1_Beveridge_Clausen_IMP_DSS_JRmethod_R2 P1_R.QITKHVAQILDSR.M P2_K.KDWDPK.K 4 1	20190410_QExHFX1_RSLC1_Beveridge_Clausen_IMP_DSS_JRmethod_R2	14231	20190410_QExHFX1_RSLC1_Beveridge_Clausen_IMP_DSS_JRmethod_R2.mgf	3451	4	609.332698	2,433.301686	0.301686	4	2,433.301591	0.301591	Cas9	Cas9	false	Cas9	Cas9	false	QITKHVAQILDSR	KDWDPK	930	1128	13	6	4	1	933	1128	4	BS3	138.06807	11.38254	false	true	false	false	internal > 4	0.0		0.0	0.0	0.0	0.0	-0.33333333200000004	415	164	0
Scan: 10886 Run: 20190410_QExHFX1_RSLC1_Beveridge_Clausen_IMP_DSS_JRmethod_R2 P1_K.AGFIKR.Q P2_K.AGFIKR.Q 5 5	20190410_QExHFX1_RSLC1_Beveridge_Clausen_IMP_DSS_JRmethod_R2	10886	20190410_QExHFX1_RSLC1_Beveridge_Clausen_IMP_DSS_JRmethod_R2.mgf	1449	3	507.308459	1,518.903548	0.903548	3	1,518.903451	0.903451	Cas9	Cas9	false	Cas9	Cas9	false	AGFIKR	AGFIKR	918	918	6	6	5	5	922	922	3	BS3	138.06807	11.347944	false	true	false	false	internal > 4	0.0		0.0	0.0	0.0	0.0	-0.33333333200000004	618	132	0
Scan: 11054 Run: 20190410_QExHFX1_RSLC1_Beveridge_Clausen_IMP_DSS_JRmethod_R2 P1_K.SEQEIGKATAK.Y P2_K.FKVLGNTDR.H 7 2	20190410_QExHFX1_RSLC1_Beveridge_Clausen_IMP_DSS_JRmethod_R2	11054	20190410_QExHFX1_RSLC1_Beveridge_Clausen_IMP_DSS_JRmethod_R2.mgf	1555	4	587.816828	2,347.238206	0.238206	4	2,347.238321	0.238321	Cas9	Cas9	false	Cas9	Cas9	false	SEQEIGKATAK	FKVLGNTDR	1029	36	11	9	7	2	1035	37	4	BS3	138.06807	11.316208	false	true	false	false	internal > 4	0.0		0.0	0.0	0.0	0.0	-0.33333333200000004	649	229	0
Scan: 6553 Run: 20190410_QExHFX1_RSLC1_Beveridge_Clausen_IMP_DSS_JRmethod_R2 P1_K.LKGSPEDNEQK.Q P2_K.IIKDK.D 2 3	20190410_QExHFX1_RSLC1_Beveridge_Clausen_IMP_DSS_JRmethod_R2	6553	20190410_QExHFX1_RSLC1_Beveridge_Clausen_IMP_DSS_JRmethod_R2.mgf	87	3	666.696984	1,997.069123	0.069123	3	1,997.068068	0.068068	Cas9	Cas9	false	Cas9	Cas9	false	IIKDK	LKGSPEDNEQK	604	1249	5	11	3	2	606	1250	3	BS3	138.06807	11.30388	false	true	false	false	internal > 4	0.0		0.0	0.0	0.0	0.0	-0.33333333200000004	175	146	0
Scan: 22076 Run: 20190410_QExHFX1_RSLC1_Beveridge_Clausen_IMP_DSS_JRmethod_R2 P1_R.QITKHVAQILDSR.M P2_R.KSEETITPWNFEEVVDK.G 4 1	20190410_QExHFX1_RSLC1_Beveridge_Clausen_IMP_DSS_JRmethod_R2	22076	20190410_QExHFX1_RSLC1_Beveridge_Clausen_IMP_DSS_JRmethod_R2.mgf	8390	5	740.187551	3,695.901373	0.901373	5	3,695.904637	0.904637	Cas9	Cas9	false	Cas9	Cas9	false	QITKHVAQILDSR	KSEETITPWNFEEVVDK	930	472	13	17	4	1	933	472	5	BS3	138.06807	11.276999	false	true	false	false	internal > 4	0.0		0.0	0.0	0.0	0.0	-0.33333333200000004	387	162	0
Scan: 21373 Run: 20190410_QExHFX1_RSLC1_Beveridge_Clausen_IMP_DSS_JRmethod_R2 P1_K.LPKYSLFELENGR.K P2_R.KFDNLTK.A 3 1	20190410_QExHFX1_RSLC1_Beveridge_Clausen_IMP_DSS_JRmethod_R2	21373	20190410_QExHFX1_RSLC1_Beveridge_Clausen_IMP_DSS_JRmethod_R2.mgf	7977	4	642.847107	2,567.359322	0.359322	4	2,567.363521	0.363521	Cas9	Cas9	false	Cas9	Cas9	false	KFDNLTK	LPKYSLFELENGR	900	1202	7	13	1	3	900	1204	4	BS3	138.06807	11.268051	false	true	false	false	internal > 4	0.0		0.0	0.0	0.0	0.0	-0.33333333200000004	646	131	0
Scan: 13368 Run: 20190410_QExHFX1_RSLC1_Beveridge_Clausen_IMP_DSS_JRmethod_R2 P1_K.LVDSTDKADLR.L P2_K.AGFIKR.Q 7 5	20190410_QExHFX1_RSLC1_Beveridge_Clausen_IMP_DSS_JRmethod_R2	13368	20190410_QExHFX1_RSLC1_Beveridge_Clausen_IMP_DSS_JRmethod_R2.mgf	2883	3	687.716163	2,060.126660	0.126660	3	2,060.126586	0.126586	Cas9	Cas9	false	Cas9	Cas9	false	LVDSTDKADLR	AGFIKR	146	918	11	6	7	5	152	922	3	BS3	138.06807	11.259075	false	true	false	false	internal > 4	0.0
Scan: 11636 Run: 20190410_QExHFX1_RSLC1_Beveridge_Clausen_IMP_DSS_JRmethod_R2 P1_R.NSDKLIAR.K P2_K.MKNYWR.Q 4 2	20190410_QExHFX1_RSLC1_Beveridge_Clausen_IMP_DSS_JRmethod_R2	11636	20190410_QExHFX1_RSLC1_Beveridge_Clausen_IMP_DSS_JRmethod_R2.mgf	1876	3	656.343332	1,966.008167	0.008167	3	1,966.009447	0.009447	Cas9	Cas9	false	Cas9	Cas9	false	NSDKLIAR	MKNYWR	1119	883	8	6	4	2	1122	884	3	BS3	138.06807	11.247708	false	true	false	false	internal > 4	0.0
Scan: 8965 Run: 20190410_QExHFX1_RSLC1_Beveridge_Clausen_IMP_DSS_JRmethod_R2 P1_K.GYKEVK.K P2_K.AGFIKR.Q 3 5	20190410_QExHFX1_RSLC1_Beveridge_Clausen_IMP_DSS_JRmethod_R2	8965	20190410_QExHFX1_RSLC1_Beveridge_Clausen_IMP_DSS_JRmethod_R2.mgf	658	3	517.967979	1,550.882108	0.882108	3	1,550.882047	0.882047	Cas9	Cas9	false	Cas9	Cas9	false	GYKEVK	AGFIKR	1190	918	6	6	3	5	1192	922	3	BS3	138.06807	11.225923	false	true	false	false	internal > 4	0.0		0.0	0.0	0.0	0.0	-0.33333333200000004	607	130	0
Scan: 21579 Run: 20190410_QExHFX1_RSLC1_Beveridge_Clausen_IMP_DSS_JRmethod_R2 P1_R.SSFEKNPIDFLEAK.G P2_K.KLVDSTDK.A 5 1	20190410_QExHFX1_RSLC1_Beveridge_Clausen_IMP_DSS_JRmethod_R2	21579	20190410_QExHFX1_RSLC1_Beveridge_Clausen_IMP_DSS_JRmethod_R2.mgf	8097	4	667.599574	2,666.369190	0.369190	4	2,666.369059	0.369059	Cas9	Cas9	false	Cas9	Cas9	false	KLVDSTDK	SSFEKNPIDFLEAK	145	1176	8	14	1	5	145	1180	4	BS3	138.06807	11.202548	false	true	false	false	internal > 4	0.0		0.0	0.0	0.0	0.0	-0.33333333200000004	176	226	0
Scan: 13637 Run: 20190410_QExHFX1_RSLC1_Beveridge_Clausen_IMP_DSS_JRmethod_R2 P1_R.NSDKLIAR.K P2_K.KDLIIK.L 4 1	20190410_QExHFX1_RSLC1_Beveridge_Clausen_IMP_DSS_JRmethod_R2	13637	20190410_QExHFX1_RSLC1_Beveridge_Clausen_IMP_DSS_JRmethod_R2.mgf	3047	3	595.026929	1,782.058958	0.058958	3	1,782.061466	0.061466	Cas9	Cas9	false	Cas9	Cas9	false	NSDKLIAR	KDLIIK	1119	1196	8	6	4	1	1122	1196	3	BS3	138.06807	11.089402	false	true	false	false	internal > 4	0.0		0.0	0.0	0.0	0.0	-0.33333333200000004	363	171	0
Scan: 14540 Run: 20190410_QExHFX1_RSLC1_Beveridge_Clausen_IMP_DSS_JRmethod_R2 P1_R.NSDKLIAR.K P2_R.NSDKLIAR.K 4 4	20190410_QExHFX1_RSLC1_Beveridge_Clausen_IMP_DSS_JRmethod_R2	14540	20190410_QExHFX1_RSLC1_Beveridge_Clausen_IMP_DSS_JRmethod_R2.mgf	3658	3	657.371704	1,969.093283	0.093283	3	1,969.095619	0.095619	Cas9	Cas9	false	Cas9	Cas9	false	NSDKLIAR	NSDKLIAR	1119	1119	8	8	4	4	1122	1122	3	BS3	138.06807	11.078697	false	true	false	false	internal > 4	0.0
Scan: 13407 Run: 20190410_QExHFX1_RSLC1_Beveridge_Clausen_IMP_DSS_JRmethod_R2 P1_R.KFDNLTK.A P2_R.KFDNLTK.A 1 1	20190410_QExHFX1_RSLC1_Beveridge_Clausen_IMP_DSS_JRmethod_R2	13407	20190410_QExHFX1_RSLC1_Beveridge_Clausen_IMP_DSS_JRmethod_R2.mgf	2910	3	623.343240	1,867.007891	0.007891	3	1,867.009095	0.009095	Cas9	Cas9	false	Cas9	Cas9	false	KFDNLTK	KFDNLTK	900	900	7	7	1	1	900	900	3	BS3	138.06807	11.003266	false	true	false	false	internal > 4	0.0		0.0	0.0	0.0	0.0	-0.33333333200000004	432	163	0
Scan: 15641 Run: 20190410_QExHFX1_RSLC1_Beveridge_Clausen_IMP_DSS_JRmethod_R2 P1_K.SKLVSDFR.K P2_R.QITKHVAQILDSR.M 2 4	20190410_QExHFX1_RSLC1_Beveridge_Clausen_IMP_DSS_JRmethod_R2	15641	20190410_QExHFX1_RSLC1_Beveridge_Clausen_IMP_DSS_JRmethod_R2.mgf	4326	4	650.115540	2,596.433054	0.433054	4	2,596.433667	0.433667	Cas9	Cas9	false	Cas9	Cas9	false	QITKHVAQILDSR	SKLVSDFR	930	964	13	8	4	2	933	965	4	BS3	138.06807	10.994674	false	true	false	false	internal > 4	0.0		0.0	0.0	0.0	0.0	-0.33333333200000004	566	175	0
Scan: 9325 Run: 20190410_QExHFX1_RSLC1_Beveridge_Clausen_IMP_DSS_JRmethod_R2 P1_K.NLPNEKVLPK.H P2_R.DKQSGK.T 6 2	20190410_QExHFX1_RSLC1_Beveridge_Clausen_IMP_DSS_JRmethod_R2	9325	20190410_QExHFX1_RSLC1_Beveridge_Clausen_IMP_DSS_JRmethod_R2.mgf	782	3	651.033264	1,950.077963	0.077963	3	1,950.078573	0.078573	Cas9	Cas9	false	Cas9	Cas9	false	DKQSGK	NLPNEKVLPK	676	505	6	10	2	6	677	510	3	BS3	138.06807	10.97197	false	true	false	false	internal > 4	0.0
Scan: 19903 Run: 20190410_QExHFX1_RSLC1_Beveridge_Clausen_IMP_DSS_JRmethod_R2 P1_K.DDSIDNKVLTR.S P2_K.DDSIDNKVLTR.S 7 7	20190410_QExHFX1_RSLC1_Beveridge_Clausen_IMP_DSS_JRmethod_R2	19903	20190410_QExHFX1_RSLC1_Beveridge_Clausen_IMP_DSS_JRmethod_R2.mgf	7117	4	672.847229	2,687.359810	0.359810	4	2,687.361347	0.361347	Cas9	Cas9	false	Cas9	Cas9	false	DDSIDNKVLTR	DDSIDNKVLTR	853	853	11	11	7	7	859	859	4	BS3	138.06807	10.961123	false	true	false	false	internal > 4	0.0		0.0	0.0	0.0	0.0	-0.33333333200000004	636	227	0
Scan: 6792 Run: 20190410_QExHFX1_RSLC1_Beveridge_Clausen_IMP_DSS_JRmethod_R2 P1_K.LKGSPEDNEQK.Q P2_K.LKGSPEDNEQK.Q 2 2	20190410_QExHFX1_RSLC1_Beveridge_Clausen_IMP_DSS_JRmethod_R2	6792	20190410_QExHFX1_RSLC1_Beveridge_Clausen_IMP_DSS_JRmethod_R2.mgf	125	4	657.326570	2,625.277174	0.277174	4	2,625.276951	0.276951	Cas9	Cas9	false	Cas9	Cas9	false	LKGSPEDNEQK	LKGSPEDNEQK	1249	1249	11	11	2	2	1250	1250	4	BS3	138.06807	10.934961	false	true	false	false	internal > 4	0.0		0.0	0.0	0.0	0.0	-0.33333333200000004	469	165	0
Scan: 26163 Run: 20190410_QExHFX1_RSLC1_Beveridge_Clausen_IMP_DSS_JRmethod_R2 P1_K.LVDSTDKADLR.L P2_K.KNLIGALLFDSGETAEATR.L 7 1	20190410_QExHFX1_RSLC1_Beveridge_Clausen_IMP_DSS_JRmethod_R2	26163	20190410_QExHFX1_RSLC1_Beveridge_Clausen_IMP_DSS_JRmethod_R2.mgf	10313	4	844.695984	3,374.754830	0.754830	4	3,374.756910	0.756910	Cas9	Cas9	false	Cas9	Cas9	false	LVDSTDKADLR	KNLIGALLFDSGETAEATR	146	49	11	19	7	1	152	49	4	BS3	138.06807	10.911649	false	true	false	false	internal > 4	0.0
Scan: 16914 Run: 20190410_QExHFX1_RSLC1_Beveridge_Clausen_IMP_DSS_JRmethod_R2 P1_K.KGILQTVK.V P2_K.DDSIDNKVLTR.S 1 7	20190410_QExHFX1_RSLC1_Beveridge_Clausen_IMP_DSS_JRmethod_R2	16914	20190410_QExHFX1_RSLC1_Beveridge_Clausen_IMP_DSS_JRmethod_R2.mgf	5227	4	575.576477	2,298.276802	0.276802	4	2,298.279457	0.279457	Cas9	Cas9	false	Cas9	Cas9	false	KGILQTVK	DDSIDNKVLTR	739	853	8	11	1	7	739	859	4	BS3	138.06807	10.88057	false	true	false	false	internal > 4	0.0		0.0	0.0	0.0	0.0	-0.33333333200000004	633	127	0
Scan: 18409 Run: 20190410_QExHFX1_RSLC1_Beveridge_Clausen_IMP_DSS_JRmethod_R2 P1_K.VLSAYNKHR.D P2_K.SNFDLAEDAKLQLSK.D 7 10	20190410_QExHFX1_RSLC1_Beveridge_Clausen_IMP_DSS_JRmethod_R2	18409	20190410_QExHFX1_RSLC1_Beveridge_Clausen_IMP_DSS_JRmethod_R2.mgf	6185	4	726.635681	2,902.513618	0.513618	4	2,902.518853	0.518853	Cas9	Cas9	false	Cas9	Cas9	false	VLSAYNKHR	SNFDLAEDAKLQLSK	1294	258	9	15	7	10	1300	267	4	BS3	138.06807	10.830189	false	true	false	false	internal > 4	0.0		0.0	0.0	0.0	0.0	-0.33333333200000004	632	126	0
Scan: 5690 Run: 20190410_QExHFX1_RSLC1_Beveridge_Clausen_IMP_DSS_JRmethod_R2 P1_K.GQKNSR.E P2_K.AGFIKR.Q 3 5	20190410_QExHFX1_RSLC1_Beveridge_Clausen_IMP_DSS_JRmethod_R2	5690	20190410_QExHFX1_RSLC1_Beveridge_Clausen_IMP_DSS_JRmethod_R2.mgf	44	3	506.623293	1,516.848050	0.848050	3	1,516.847392	0.847392	Cas9	Cas9	false	Cas9	Cas9	false	GQKNSR	AGFIKR	777	918	6	6	3	5	779	922	3	BS3	138.06807	10.737609	false	true	false	false	internal > 4	0.0		0.0	0.0	0.0	0.0	-0.33333333200000004	549	123	0
Scan: 10632 Run: 20190410_QExHFX1_RSLC1_Beveridge_Clausen_IMP_DSS_JRmethod_R2 P1_K.VKYVTEGMR.K P2_R.GKSDNVPSEEVVK.K 2 2	20190410_QExHFX1_RSLC1_Beveridge_Clausen_IMP_DSS_JRmethod_R2	10632	20190410_QExHFX1_RSLC1_Beveridge_Clausen_IMP_DSS_JRmethod_R2.mgf	1348	4	656.586487	2,622.316842	0.316842	4	2,622.321064	0.321064	Cas9	Cas9	false	Cas9	Cas9	false	GKSDNVPSEEVVK	VKYVTEGMR	869	531	13	9	2	2	870	532	4	BS3	138.06807	10.73757	false	true	false	false	internal > 4	0.0
Scan: 13057 Run: 20190410_QExHFX1_RSLC1_Beveridge_Clausen_IMP_DSS_JRmethod_R2 P1_K.SDNVPSEEVVKK.M P2_K.LVDSTDKADLR.L 11 7	20190410_QExHFX1_RSLC1_Beveridge_Clausen_IMP_DSS_JRmethod_R2	13057	20190410_QExHFX1_RSLC1_Beveridge_Clausen_IMP_DSS_JRmethod_R2.mgf	2689	4	675.853294	2,699.384070	0.384070	4	2,699.386500	0.386500	Cas9	Cas9	false	Cas9	Cas9	false	SDNVPSEEVVKK	LVDSTDKADLR	871	146	12	11	11	7	881	152	4	BS3	138.06807	10.713534	false	true	false	false	internal > 4	0.0
Scan: 21528 Run: 20190410_QExHFX1_RSLC1_Beveridge_Clausen_IMP_DSS_JRmethod_R2 P1_K.KNLIGALLFDSGETAEATR.L P2_K.GQKNSR.E 1 3	20190410_QExHFX1_RSLC1_Beveridge_Clausen_IMP_DSS_JRmethod_R2	21528	20190410_QExHFX1_RSLC1_Beveridge_Clausen_IMP_DSS_JRmethod_R2.mgf	8073	4	708.876709	2,831.477730	0.477730	4	2,831.477716	0.477716	Cas9	Cas9	false	Cas9	Cas9	false	GQKNSR	KNLIGALLFDSGETAEATR	777	49	6	19	3	1	779	49	4	BS3	138.06807	10.709977	false	true	false	false	internal > 4	0.0		0.0	0.0	0.0	0.0	-0.33333333200000004	597	179	0
Scan: 10941 Run: 20190410_QExHFX1_RSLC1_Beveridge_Clausen_IMP_DSS_JRmethod_R2 P1_K.SEQEIGKATAK.Y P2_K.ESILPKR.N 7 6	20190410_QExHFX1_RSLC1_Beveridge_Clausen_IMP_DSS_JRmethod_R2	10941	20190410_QExHFX1_RSLC1_Beveridge_Clausen_IMP_DSS_JRmethod_R2.mgf	1481	3	714.397278	2,140.170005	0.170005	3	2,140.173930	0.173930	Cas9	Cas9	false	Cas9	Cas9	false	SEQEIGKATAK	ESILPKR	1029	1112	11	7	7	6	1035	1117	3	BS3	138.06807	10.668687	false	true	false	false	internal > 4	0.0
Scan: 12426 Run: 20190410_QExHFX1_RSLC1_Beveridge_Clausen_IMP_DSS_JRmethod_R2 P1_R.NSDKLIAR.K P2_K.MKNYWR.Q 4 2	20190410_QExHFX1_RSLC1_Beveridge_Clausen_IMP_DSS_JRmethod_R2	12426	20190410_QExHFX1_RSLC1_Beveridge_Clausen_IMP_DSS_JRmethod_R2.mgf	2299	3	656.343018	1,966.007225	0.007225	3	1,966.009447	0.009447	Cas9	Cas9	false	Cas9	Cas9	false	NSDKLIAR	MKNYWR	1119	883	8	6	4	2	1122	884	3	BS3	138.06807	10.640603	false	true	false	false	internal > 4	0.0
Scan: 10572 Run: 20190410_QExHFX1_RSLC1_Beveridge_Clausen_IMP_DSS_JRmethod_R2 P1_K.LVDSTDKADLR.L P2_K.GYKEVK.K 7 3	20190410_QExHFX1_RSLC1_Beveridge_Clausen_IMP_DSS_JRmethod_R2	10572	20190410_QExHFX1_RSLC1_Beveridge_Clausen_IMP_DSS_JRmethod_R2.mgf	1317	3	698.375721	2,092.105334	0.105334	3	2,092.105182	0.105182	Cas9	Cas9	false	Cas9	Cas9	false	GYKEVK	LVDSTDKADLR	1190	146	6	11	3	7	1192	152	3	BS3	138.06807	10.605447	false	true	false	false	internal > 4	0.0
Scan: 15909 Run: 20190410_QExHFX1_RSLC1_Beveridge_Clausen_IMP_DSS_JRmethod_R2 P1_R.NSDKLIAR.K P2_K.DDSIDNKVLTR.S 4 7	20190410_QExHFX1_RSLC1_Beveridge_Clausen_IMP_DSS_JRmethod_R2	15909	20190410_QExHFX1_RSLC1_Beveridge_Clausen_IMP_DSS_JRmethod_R2.mgf	4508	4	583.065697	2,328.233682	0.233682	4	2,328.228483	0.228483	Cas9	Cas9	false	Cas9	Cas9	false	NSDKLIAR	DDSIDNKVLTR	1119	853	8	11	4	7	1122	859	4	BS3	138.06807	10.603785	false	true	false	false	internal > 4	0.0		0.0	0.0	0.0	0.0	-0.33333333200000004	624	231	0
Scan: 15483 Run: 20190410_QExHFX1_RSLC1_Beveridge_Clausen_IMP_DSS_JRmethod_R2 P1_R.KVTVK.Q P2_R.GGLSELDKAGFIK.R 1 8	20190410_QExHFX1_RSLC1_Beveridge_Clausen_IMP_DSS_JRmethod_R2	15483	20190410_QExHFX1_RSLC1_Beveridge_Clausen_IMP_DSS_JRmethod_R2.mgf	4224	3	682.733432	2,045.178467	0.178467	3	2,045.177225	0.177225	Cas9	Cas9	false	Cas9	Cas9	false	KVTVK	GGLSELDKAGFIK	562	910	5	13	1	8	562	917	3	BS3	138.06807	10.598675	false	true	false	false	internal > 4	0.0		0.0	0.0	0.0	0.0	-0.33333333200000004	298	156	0
Scan: 13482 Run: 20190410_QExHFX1_RSLC1_Beveridge_Clausen_IMP_DSS_JRmethod_R2 P1_K.ESILPKR.N P2_K.ESILPKR.N 6 6	20190410_QExHFX1_RSLC1_Beveridge_Clausen_IMP_DSS_JRmethod_R2	13482	20190410_QExHFX1_RSLC1_Beveridge_Clausen_IMP_DSS_JRmethod_R2.mgf	2955	3	608.031250	1,821.071921	0.071921	3	1,821.072365	0.072365	Cas9	Cas9	false	Cas9	Cas9	false	ESILPKR	ESILPKR	1112	1112	7	7	6	6	1117	1117	3	BS3	138.06807	10.58985	false	true	false	false	internal > 4	0.0		0.0	0.0	0.0	0.0	-0.33333333200000004	450	122	0
Scan: 18468 Run: 20190410_QExHFX1_RSLC1_Beveridge_Clausen_IMP_DSS_JRmethod_R2 P1_R.YDEHHQDLTLLKALVR.Q P2_K.SEQEIGKATAK.Y 12 7	20190410_QExHFX1_RSLC1_Beveridge_Clausen_IMP_DSS_JRmethod_R2	18468	20190410_QExHFX1_RSLC1_Beveridge_Clausen_IMP_DSS_JRmethod_R2.mgf	6221	5	650.747667	3,248.701953	0.701953	5	3,248.704089	0.704089	Cas9	Cas9	false	Cas9	Cas9	false	SEQEIGKATAK	YDEHHQDLTLLKALVR	1029	329	11	16	7	12	1035	340	5	BS3	138.06807	10.538282	false	true	false	false	internal > 4	0.0		0.0	0.0	0.0	0.0	-0.33333333200000004	621	194	0
Scan: 7391 Run: 20190410_QExHFX1_RSLC1_Beveridge_Clausen_IMP_DSS_JRmethod_R2 P1_R.SDKNR.G P2_R.KFDNLTK.A 3 1	20190410_QExHFX1_RSLC1_Beveridge_Clausen_IMP_DSS_JRmethod_R2	7391	20190410_QExHFX1_RSLC1_Beveridge_Clausen_IMP_DSS_JRmethod_R2.mgf	210	3	541.289795	1,620.847556	0.847556	3	1,620.847115	0.847115	Cas9	Cas9	false	Cas9	Cas9	false	SDKNR	KFDNLTK	864	900	5	7	3	1	866	900	3	BS3	138.06807	10.509444	false	true	false	false	internal > 4	0.0		0.0	0.0	0.0	0.0	-0.33333333200000004	382	152	0
Scan: 14441 Run: 20190410_QExHFX1_RSLC1_Beveridge_Clausen_IMP_DSS_JRmethod_R2 P1_K.YDENDKLIR.E P2_K.FDNLTKAER.G 6 6	20190410_QExHFX1_RSLC1_Beveridge_Clausen_IMP_DSS_JRmethod_R2	14441	20190410_QExHFX1_RSLC1_Beveridge_Clausen_IMP_DSS_JRmethod_R2.mgf	3595	4	599.807667	2,395.201562	0.201562	4	2,395.201935	0.201935	Cas9	Cas9	false	Cas9	Cas9	false	FDNLTKAER	YDENDKLIR	901	947	9	9	6	6	906	952	4	BS3	138.06807	10.441631	false	true	false	false	internal > 4	0.0		0.0	0.0	0.0	0.0	-0.33333333200000004	619	233	0
Scan: 10746 Run: 20190410_QExHFX1_RSLC1_Beveridge_Clausen_IMP_DSS_JRmethod_R2 P1_K.AGFIKR.Q P2_K.AGFIKR.Q 5 5	20190410_QExHFX1_RSLC1_Beveridge_Clausen_IMP_DSS_JRmethod_R2	10746	20190410_QExHFX1_RSLC1_Beveridge_Clausen_IMP_DSS_JRmethod_R2.mgf	1388	3	507.309533	1,518.906770	0.906770	3	1,518.903451	0.903451	Cas9	Cas9	false	Cas9	Cas9	false	AGFIKR	AGFIKR	918	918	6	6	5	5	922	922	3	BS3	138.06807	10.430079	false	true	false	false	internal > 4	0.0
Scan: 15763 Run: 20190410_QExHFX1_RSLC1_Beveridge_Clausen_IMP_DSS_JRmethod_R2 P1_K.SKLVSDFR.K P2_R.MTNFDKNLPNEK.V 2 6	20190410_QExHFX1_RSLC1_Beveridge_Clausen_IMP_DSS_JRmethod_R2	15763	20190410_QExHFX1_RSLC1_Beveridge_Clausen_IMP_DSS_JRmethod_R2.mgf	4412	4	639.574463	2,554.268746	0.268746	4	2,554.273718	0.273718	Cas9	Cas9	false	Cas9	Cas9	false	SKLVSDFR	MTNFDKNLPNEK	964	499	8	12	2	6	965	504	4	BS3	138.06807	10.392683	false	true	false	false	internal > 4	0.0
Scan: 13466 Run: 20190410_QExHFX1_RSLC1_Beveridge_Clausen_IMP_DSS_JRmethod_R2 P1_R.NSDKLIAR.K P2_K.KDLIIK.L 4 1	20190410_QExHFX1_RSLC1_Beveridge_Clausen_IMP_DSS_JRmethod_R2	13466	20190410_QExHFX1_RSLC1_Beveridge_Clausen_IMP_DSS_JRmethod_R2.mgf	2946	3	595.027588	1,782.060935	0.060935	3	1,782.061466	0.061466	Cas9	Cas9	false	Cas9	Cas9	false	NSDKLIAR	KDLIIK	1119	1196	8	6	4	1	1122	1196	3	BS3	138.06807	10.385045	false	true	false	false	internal > 4	0.0
Scan: 6565 Run: 20190410_QExHFX1_RSLC1_Beveridge_Clausen_IMP_DSS_JRmethod_R2 P1_K.LKSVK.E P2_K.LKGSPEDNEQK.Q 2 2	20190410_QExHFX1_RSLC1_Beveridge_Clausen_IMP_DSS_JRmethod_R2	6565	20190410_QExHFX1_RSLC1_Beveridge_Clausen_IMP_DSS_JRmethod_R2.mgf	91	3	652.693387	1,955.058332	0.058332	3	1,955.057503	0.057503	Cas9	Cas9	false	Cas9	Cas9	false	LKSVK	LKGSPEDNEQK	1161	1249	5	11	2	2	1162	1250	3	BS3	138.06807	10.362649	false	true	false	false	internal > 4	0.0		0.0	0.0	0.0	0.0	-0.33333333200000004	191	138	0
Scan: 12669 Run: 20190410_QExHFX1_RSLC1_Beveridge_Clausen_IMP_DSS_JRmethod_R2 P1_R.NSDKLIAR.K P2_K.KGILQTVK.V 4 1	20190410_QExHFX1_RSLC1_Beveridge_Clausen_IMP_DSS_JRmethod_R2	12669	20190410_QExHFX1_RSLC1_Beveridge_Clausen_IMP_DSS_JRmethod_R2.mgf	2442	4	485.793823	1,939.146186	0.146186	4	1,939.146593	0.146593	Cas9	Cas9	false	Cas9	Cas9	false	NSDKLIAR	KGILQTVK	1119	739	8	8	4	1	1122	739	4	BS3	138.06807	10.338024	false	true	false	false	internal > 4	0.0
Scan: 14296 Run: 20190410_QExHFX1_RSLC1_Beveridge_Clausen_IMP_DSS_JRmethod_R2 P1_K.NLPNEKVLPK.H P2_K.NLPNEKVLPK.H 6 6	20190410_QExHFX1_RSLC1_Beveridge_Clausen_IMP_DSS_JRmethod_R2	14296	20190410_QExHFX1_RSLC1_Beveridge_Clausen_IMP_DSS_JRmethod_R2.mgf	3500	3	814.143616	2,439.409019	0.409019	3	2,439.410077	0.410077	Cas9	Cas9	false	Cas9	Cas9	false	NLPNEKVLPK	NLPNEKVLPK	505	505	10	10	6	6	510	510	3	BS3	138.06807	10.293788	false	true	false	false	internal > 4	0.0
Scan: 17210 Run: 20190410_QExHFX1_RSLC1_Beveridge_Clausen_IMP_DSS_JRmethod_R2 P1_R.LKTYAHLFDDK.V P2_K.FKVLGNTDR.H 2 2	20190410_QExHFX1_RSLC1_Beveridge_Clausen_IMP_DSS_JRmethod_R2	17210	20190410_QExHFX1_RSLC1_Beveridge_Clausen_IMP_DSS_JRmethod_R2.mgf	5428	5	508.274569	2,536.336463	0.336463	5	2,536.332556	0.332556	Cas9	Cas9	false	Cas9	Cas9	false	FKVLGNTDR	LKTYAHLFDDK	36	640	9	11	2	2	37	641	5	BS3	138.06807	10.283747	false	true	false	false	internal > 4	0.0		0.0	0.0	0.0	0.0	-0.33333333200000004	612	120	0
Scan: 17630 Run: 20190410_QExHFX1_RSLC1_Beveridge_Clausen_IMP_DSS_JRmethod_R2 P1_R.SDKNR.G P2_K.LPKYSLFELENGR.K 3 3	20190410_QExHFX1_RSLC1_Beveridge_Clausen_IMP_DSS_JRmethod_R2	17630	20190410_QExHFX1_RSLC1_Beveridge_Clausen_IMP_DSS_JRmethod_R2.mgf	5696	3	774.740433	2,321.199470	0.199470	3	2,321.201541	0.201541	Cas9	Cas9	false	Cas9	Cas9	false	SDKNR	LPKYSLFELENGR	864	1202	5	13	3	3	866	1204	3	BS3	138.06807	10.244503	false	true	false	false	internal > 4	0.0		0.0	0.0	0.0	0.0	-0.33333333200000004	487	160	0
Scan: 13006 Run: 20190410_QExHFX1_RSLC1_Beveridge_Clausen_IMP_DSS_JRmethod_R2 P1_K.LVDSTDKADLR.L P2_K.AGFIKR.Q 7 5	20190410_QExHFX1_RSLC1_Beveridge_Clausen_IMP_DSS_JRmethod_R2	13006	20190410_QExHFX1_RSLC1_Beveridge_Clausen_IMP_DSS_JRmethod_R2.mgf	2656	3	687.716131	2,060.126564	0.126564	3	2,060.126586	0.126586	Cas9	Cas9	false	Cas9	Cas9	false	LVDSTDKADLR	AGFIKR	146	918	11	6	7	5	152	922	3	BS3	138.06807	10.22844	false	true	false	false	internal > 4	0.0
Scan: 6465 Run: 20190410_QExHFX1_RSLC1_Beveridge_Clausen_IMP_DSS_JRmethod_R2 P1_K.LKSVK.E P2_K.LKGSPEDNEQK.Q 2 2	20190410_QExHFX1_RSLC1_Beveridge_Clausen_IMP_DSS_JRmethod_R2	6465	20190410_QExHFX1_RSLC1_Beveridge_Clausen_IMP_DSS_JRmethod_R2.mgf	84	3	652.692662	1,955.056157	0.056157	3	1,955.057503	0.057503	Cas9	Cas9	false	Cas9	Cas9	false	LKSVK	LKGSPEDNEQK	1161	1249	5	11	2	2	1162	1250	3	BS3	138.06807	10.196208	false	true	false	false	internal > 4	0.0
Scan: 21674 Run: 20190410_QExHFX1_RSLC1_Beveridge_Clausen_IMP_DSS_JRmethod_R2 P1_K.KNLIGALLFDSGETAEATR.L P2_K.GQKNSR.E 1 3	20190410_QExHFX1_RSLC1_Beveridge_Clausen_IMP_DSS_JRmethod_R2	21674	20190410_QExHFX1_RSLC1_Beveridge_Clausen_IMP_DSS_JRmethod_R2.mgf	8144	4	708.876873	2,831.478386	0.478386	4	2,831.477716	0.477716	Cas9	Cas9	false	Cas9	Cas9	false	GQKNSR	KNLIGALLFDSGETAEATR	777	49	6	19	3	1	779	49	4	BS3	138.06807	10.183961	false	true	false	false	internal > 4	0.0
Scan: 8845 Run: 20190410_QExHFX1_RSLC1_Beveridge_Clausen_IMP_DSS_JRmethod_R2 P1_K.GYKEVK.K P2_K.AGFIKR.Q 3 5	20190410_QExHFX1_RSLC1_Beveridge_Clausen_IMP_DSS_JRmethod_R2	8845	20190410_QExHFX1_RSLC1_Beveridge_Clausen_IMP_DSS_JRmethod_R2.mgf	622	3	517.968068	1,550.882375	0.882375	3	1,550.882047	0.882047	Cas9	Cas9	false	Cas9	Cas9	false	GYKEVK	AGFIKR	1190	918	6	6	3	5	1192	922	3	BS3	138.06807	10.153229	false	true	false	false	internal > 4	0.0
Scan: 19136 Run: 20190410_QExHFX1_RSLC1_Beveridge_Clausen_IMP_DSS_JRmethod_R2 P1_K.VITLKSK.L P2_R.GGLSELDKAGFIK.R 5 8	20190410_QExHFX1_RSLC1_Beveridge_Clausen_IMP_DSS_JRmethod_R2	19136	20190410_QExHFX1_RSLC1_Beveridge_Clausen_IMP_DSS_JRmethod_R2.mgf	6637	3	754.110671	2,259.310184	0.310184	3	2,259.308967	0.308967	Cas9	Cas9	false	Cas9	Cas9	false	VITLKSK	GGLSELDKAGFIK	959	910	7	13	5	8	963	917	3	BS3	138.06807	10.0929	false	true	false	false	internal > 4	0.0		0.0	0.0	0.0	0.0	-0.33333333200000004	606	119	0
Scan: 21516 Run: 20190410_QExHFX1_RSLC1_Beveridge_Clausen_IMP_DSS_JRmethod_R2 P1_K.TEVQTGGFSKESILPK.R P2_K.FIKPILEK.M 10 3	20190410_QExHFX1_RSLC1_Beveridge_Clausen_IMP_DSS_JRmethod_R2	21516	20190410_QExHFX1_RSLC1_Beveridge_Clausen_IMP_DSS_JRmethod_R2.mgf	8069	3	949.202862	2,844.586757	0.586757	3	2,844.588830	0.588830	Cas9	Cas9	false	Cas9	Cas9	false	FIKPILEK	TEVQTGGFSKESILPK	379	1102	8	16	3	10	381	1111	3	BS3	138.06807	10.041441	false	true	false	false	internal > 4	0.0		0.0	0.0	0.0	0.0	-0.33333333200000004	397	209	0
Scan: 21330 Run: 20190410_QExHFX1_RSLC1_Beveridge_Clausen_IMP_DSS_JRmethod_R2 P1_K.QLKEDYFK.K P2_R.GGLSELDKAGFIK.R 3 8	20190410_QExHFX1_RSLC1_Beveridge_Clausen_IMP_DSS_JRmethod_R2	21330	20190410_QExHFX1_RSLC1_Beveridge_Clausen_IMP_DSS_JRmethod_R2.mgf	7949	3	848.118530	2,541.333761	0.333761	3	2,541.336640	0.336640	Cas9	Cas9	false	Cas9	Cas9	false	QLKEDYFK	GGLSELDKAGFIK	567	910	8	13	3	8	569	917	3	BS3	138.06807	10.004685	false	true	false	false	internal > 4	0.0		0.0	0.0	0.0	0.0	-0.33333333200000004	576	196	0
Scan: 12560 Run: 20190410_QExHFX1_RSLC1_Beveridge_Clausen_IMP_DSS_JRmethod_R2 P1_R.KFDNLTK.A P2_K.APLSASMIKR.Y 1 9	20190410_QExHFX1_RSLC1_Beveridge_Clausen_IMP_DSS_JRmethod_R2	12560	20190410_QExHFX1_RSLC1_Beveridge_Clausen_IMP_DSS_JRmethod_R2.mgf	2373	3	698.054688	2,091.142235	0.142235	3	2,091.139792	0.139792	Cas9	Cas9	false	Cas9	Cas9	false	APLSASMIKR	KFDNLTK	319	900	10	7	9	1	327	900	3	BS3	138.06807	9.991627	false	true	false	false	internal > 4	0.0		0.0	0.0	0.0	0.0	-0.33333333200000004	285	137	0
Scan: 13477 Run: 20190410_QExHFX1_RSLC1_Beveridge_Clausen_IMP_DSS_JRmethod_R2 P1_R.KFDNLTK.A P2_K.APLSASMIKR.Y 1 9	20190410_QExHFX1_RSLC1_Beveridge_Clausen_IMP_DSS_JRmethod_R2	13477	20190410_QExHFX1_RSLC1_Beveridge_Clausen_IMP_DSS_JRmethod_R2.mgf	2953	3	698.052795	2,091.136556	0.136556	3	2,091.139792	0.139792	Cas9	Cas9	false	Cas9	Cas9	false	APLSASMIKR	KFDNLTK	319	900	10	7	9	1	327	900	3	BS3	138.06807	9.980655	false	true	false	false	internal > 4	0.0
Scan: 20691 Run: 20190410_QExHFX1_RSLC1_Beveridge_Clausen_IMP_DSS_JRmethod_R2 P1_K.YDENDKLIR.E P2_K.DFQFYKVR.E 6 6	20190410_QExHFX1_RSLC1_Beveridge_Clausen_IMP_DSS_JRmethod_R2	20691	20190410_QExHFX1_RSLC1_Beveridge_Clausen_IMP_DSS_JRmethod_R2.mgf	7603	4	602.058977	2,404.206802	0.206802	4	2,404.206294	0.206294	Cas9	Cas9	false	Cas9	Cas9	false	YDENDKLIR	DFQFYKVR	947	973	9	8	6	6	952	978	4	BS3	138.06807	9.949967	false	true	false	false	internal > 4	0.0		0.0	0.0	0.0	0.0	-0.33333333200000004	213	235	0
Scan: 8661 Run: 20190410_QExHFX1_RSLC1_Beveridge_Clausen_IMP_DSS_JRmethod_R2 P1_R.LSKSR.R P2_K.KGILQTVK.V 3 1	20190410_QExHFX1_RSLC1_Beveridge_Clausen_IMP_DSS_JRmethod_R2	8661	20190410_QExHFX1_RSLC1_Beveridge_Clausen_IMP_DSS_JRmethod_R2.mgf	577	3	538.670241	1,612.988894	0.988894	3	1,612.987573	0.987573	Cas9	Cas9	false	Cas9	Cas9	false	LSKSR	KGILQTVK	220	739	5	8	3	1	222	739	3	BS3	138.06807	9.880555	false	true	false	false	internal > 4	0.0		0.0	0.0	0.0	0.0	-0.33333333200000004	572	118	0
Scan: 16077 Run: 20190410_QExHFX1_RSLC1_Beveridge_Clausen_IMP_DSS_JRmethod_R2 P1_R.GGLSELDKAGFIK.R P2_R.EKIEK.I 8 2	20190410_QExHFX1_RSLC1_Beveridge_Clausen_IMP_DSS_JRmethod_R2	16077	20190410_QExHFX1_RSLC1_Beveridge_Clausen_IMP_DSS_JRmethod_R2.mgf	4630	3	706.727295	2,117.160056	0.160056	3	2,117.161969	0.161969	Cas9	Cas9	false	Cas9	Cas9	false	EKIEK	GGLSELDKAGFIK	442	910	5	13	2	8	443	917	3	BS3	138.06807	9.872521	false	true	false	false	internal > 4	0.0
Scan: 12029 Run: 20190410_QExHFX1_RSLC1_Beveridge_Clausen_IMP_DSS_JRmethod_R2 P1_R.NSDKLIAR.K P2_K.KGILQTVK.V 4 1	20190410_QExHFX1_RSLC1_Beveridge_Clausen_IMP_DSS_JRmethod_R2	12029	20190410_QExHFX1_RSLC1_Beveridge_Clausen_IMP_DSS_JRmethod_R2.mgf	2077	4	485.794168	1,939.147566	0.147566	4	1,939.146593	0.146593	Cas9	Cas9	false	Cas9	Cas9	false	NSDKLIAR	KGILQTVK	1119	739	8	8	4	1	1122	739	4	BS3	138.06807	9.795534	false	true	false	false	internal > 4	0.0
Scan: 21522 Run: 20190410_QExHFX1_RSLC1_Beveridge_Clausen_IMP_DSS_JRmethod_R2 P1_K.KNLIGALLFDSGETAEATR.L P2_K.GQKNSR.E 1 3	20190410_QExHFX1_RSLC1_Beveridge_Clausen_IMP_DSS_JRmethod_R2	21522	20190410_QExHFX1_RSLC1_Beveridge_Clausen_IMP_DSS_JRmethod_R2.mgf	8072	3	944.833597	2,831.478962	0.478962	3	2,831.477716	0.477716	Cas9	Cas9	false	Cas9	Cas9	false	GQKNSR	KNLIGALLFDSGETAEATR	777	49	6	19	3	1	779	49	3	BS3	138.06807	9.793701	false	true	false	false	internal > 4	0.0		0.0	0.0	0.0	0.0	-0.33333333200000004	597	179	0
Scan: 10847 Run: 20190410_QExHFX1_RSLC1_Beveridge_Clausen_IMP_DSS_JRmethod_R2 P1_K.LVDSTDKADLR.L P2_K.GYKEVK.K 7 3	20190410_QExHFX1_RSLC1_Beveridge_Clausen_IMP_DSS_JRmethod_R2	10847	20190410_QExHFX1_RSLC1_Beveridge_Clausen_IMP_DSS_JRmethod_R2.mgf	1434	3	698.375763	2,092.105460	0.105460	3	2,092.105182	0.105182	Cas9	Cas9	false	Cas9	Cas9	false	GYKEVK	LVDSTDKADLR	1190	146	6	11	3	7	1192	152	3	BS3	138.06807	9.787834	false	true	false	false	internal > 4	0.0
Scan: 12460 Run: 20190410_QExHFX1_RSLC1_Beveridge_Clausen_IMP_DSS_JRmethod_R2 P1_R.QLLNAKLITQR.K P2_R.KVTVK.Q 6 1	20190410_QExHFX1_RSLC1_Beveridge_Clausen_IMP_DSS_JRmethod_R2	12460	20190410_QExHFX1_RSLC1_Beveridge_Clausen_IMP_DSS_JRmethod_R2.mgf	2322	3	670.421387	2,008.242332	0.242332	3	2,008.240828	0.240828	Cas9	Cas9	false	Cas9	Cas9	false	KVTVK	QLLNAKLITQR	562	889	5	11	1	6	562	894	3	BS3	138.06807	9.778303	false	true	false	false	internal > 4	0.0		0.0	0.0	0.0	0.0	-0.33333333200000004	595	117	0
Scan: 7935 Run: 20190410_QExHFX1_RSLC1_Beveridge_Clausen_IMP_DSS_JRmethod_R2 P1_K.NLPNEKVLPK.H P2_R.HSIKK.N 6 4	20190410_QExHFX1_RSLC1_Beveridge_Clausen_IMP_DSS_JRmethod_R2	7935	20190410_QExHFX1_RSLC1_Beveridge_Clausen_IMP_DSS_JRmethod_R2.mgf	389	3	634.378936	1,900.114979	0.114979	3	1,900.114564	0.114564	Cas9	Cas9	false	Cas9	Cas9	false	HSIKK	NLPNEKVLPK	45	505	5	10	4	6	48	510	3	BS3	138.06807	9.735699	false	true	false	false	internal > 4	0.0		0.0	0.0	0.0	0.0	-0.33333333200000004	337	140	0
Scan: 25757 Run: 20190410_QExHFX1_RSLC1_Beveridge_Clausen_IMP_DSS_JRmethod_R2 P1_R.QEDFYPFLKDNR.E P2_R.QEDFYPFLKDNR.E 9 9	20190410_QExHFX1_RSLC1_Beveridge_Clausen_IMP_DSS_JRmethod_R2	25757	20190410_QExHFX1_RSLC1_Beveridge_Clausen_IMP_DSS_JRmethod_R2.mgf	10211	4	820.895570	3,279.553174	0.553174	4	3,279.551277	0.551277	Cas9	Cas9	false	Cas9	Cas9	false	QEDFYPFLKDNR	QEDFYPFLKDNR	430	430	12	12	9	9	438	438	4	BS3	138.06807	9.713829	false	true	false	false	internal > 4	0.0
Scan: 9703 Run: 20190410_QExHFX1_RSLC1_Beveridge_Clausen_IMP_DSS_JRmethod_R2 P1_R.NSDKLIAR.K P2_R.DKPIR.E 4 2	20190410_QExHFX1_RSLC1_Beveridge_Clausen_IMP_DSS_JRmethod_R2	9703	20190410_QExHFX1_RSLC1_Beveridge_Clausen_IMP_DSS_JRmethod_R2.mgf	911	3	561.324585	1,680.951926	0.951926	3	1,680.952250	0.952250	Cas9	Cas9	false	Cas9	Cas9	false	DKPIR	NSDKLIAR	1303	1119	5	8	2	4	1304	1122	3	BS3	138.06807	9.672185	false	true	false	false	internal > 4	0.0		0.0	0.0	0.0	0.0	-0.33333333200000004	283	154	0
Scan: 14322 Run: 20190410_QExHFX1_RSLC1_Beveridge_Clausen_IMP_DSS_JRmethod_R2 P1_K.LVDSTDKADLR.L P2_K.LVDSTDKADLR.L 7 7	20190410_QExHFX1_RSLC1_Beveridge_Clausen_IMP_DSS_JRmethod_R2	14322	20190410_QExHFX1_RSLC1_Beveridge_Clausen_IMP_DSS_JRmethod_R2.mgf	3519	4	651.345075	2,601.351194	0.351194	4	2,601.349721	0.349721	Cas9	Cas9	false	Cas9	Cas9	false	LVDSTDKADLR	LVDSTDKADLR	146	146	11	11	7	7	152	152	4	BS3	138.06807	9.634087	false	true	false	false	internal > 4	0.0
Scan: 15666 Run: 20190410_QExHFX1_RSLC1_Beveridge_Clausen_IMP_DSS_JRmethod_R2 P1_R.KVTVK.Q P2_R.GGLSELDKAGFIK.R 1 8	20190410_QExHFX1_RSLC1_Beveridge_Clausen_IMP_DSS_JRmethod_R2	15666	20190410_QExHFX1_RSLC1_Beveridge_Clausen_IMP_DSS_JRmethod_R2.mgf	4343	3	682.733169	2,045.177678	0.177678	3	2,045.177225	0.177225	Cas9	Cas9	false	Cas9	Cas9	false	KVTVK	GGLSELDKAGFIK	562	910	5	13	1	8	562	917	3	BS3	138.06807	9.634044	false	true	false	false	internal > 4	0.0
Scan: 11136 Run: 20190410_QExHFX1_RSLC1_Beveridge_Clausen_IMP_DSS_JRmethod_R2 P1_K.VKYVTEGMR.K P2_R.GKSDNVPSEEVVK.K 2 2	20190410_QExHFX1_RSLC1_Beveridge_Clausen_IMP_DSS_JRmethod_R2	11136	20190410_QExHFX1_RSLC1_Beveridge_Clausen_IMP_DSS_JRmethod_R2.mgf	1607	4	656.587504	2,622.320910	0.320910	4	2,622.321064	0.321064	Cas9	Cas9	false	Cas9	Cas9	false	GKSDNVPSEEVVK	VKYVTEGMR	869	531	13	9	2	2	870	532	4	BS3	138.06807	9.626974	false	true	false	false	internal > 4	0.0
Scan: 19643 Run: 20190410_QExHFX1_RSLC1_Beveridge_Clausen_IMP_DSS_JRmethod_R2 P1_R.VNKRTGKDR.V P2_K.TEVQTGGFSKESILPK.R 3 10	20190410_QExHFX1_RSLC1_Beveridge_Clausen_IMP_DSS_JRmethod_R2	19643	20190410_QExHFX1_RSLC1_Beveridge_Clausen_IMP_DSS_JRmethod_R2.mgf	6953	4	733.651832	2,930.578222	0.578222	4	2,930.582515	0.582515	Cas9	Cas9	false	spEGF_HUMAN	spEGF_HUMAN|	false	TEVQTGGFSKESILPK	VNKRTGKDR	1102	710	16	9	10	3	1111	712	4	BS3	138.06807	9.623799	false	true	false	false	between > 4	0.0		0.0	0.0	0.0	0.0	0.0	172	0	237
Scan: 13313 Run: 20190410_QExHFX1_RSLC1_Beveridge_Clausen_IMP_DSS_JRmethod_R2 P1_K.SKLVSDFR.K P2_R.QQLPEKYK.E 2 6	20190410_QExHFX1_RSLC1_Beveridge_Clausen_IMP_DSS_JRmethod_R2	13313	20190410_QExHFX1_RSLC1_Beveridge_Clausen_IMP_DSS_JRmethod_R2.mgf	2853	3	708.058687	2,121.154232	0.154232	3	2,121.146988	0.146988	Cas9	Cas9	false	Cas9	Cas9	false	QQLPEKYK	SKLVSDFR	345	964	8	8	6	2	350	965	3	BS3	138.06807	9.56873	false	true	false	false	internal > 4	0.0
Scan: 21038 Run: 20190410_QExHFX1_RSLC1_Beveridge_Clausen_IMP_DSS_JRmethod_R2 P1_R.QEDFYPFLKDNR.E P2_K.EDYFKK.I 9 5	20190410_QExHFX1_RSLC1_Beveridge_Clausen_IMP_DSS_JRmethod_R2	21038	20190410_QExHFX1_RSLC1_Beveridge_Clausen_IMP_DSS_JRmethod_R2.mgf	7786	4	635.310181	2,537.211618	0.211618	4	2,537.211439	0.211439	Cas9	Cas9	false	Cas9	Cas9	false	EDYFKK	QEDFYPFLKDNR	570	430	6	12	5	9	574	438	4	BS3	138.06807	9.538371	false	true	false	false	internal > 4	0.0		0.0	0.0	0.0	0.0	-0.33333333200000004	480	150	0
Scan: 9842 Run: 20190410_QExHFX1_RSLC1_Beveridge_Clausen_IMP_DSS_JRmethod_R2 P1_R.NSDKLIAR.K P2_R.DKPIR.E 4 2	20190410_QExHFX1_RSLC1_Beveridge_Clausen_IMP_DSS_JRmethod_R2	9842	20190410_QExHFX1_RSLC1_Beveridge_Clausen_IMP_DSS_JRmethod_R2.mgf	974	3	561.325050	1,680.953321	0.953321	3	1,680.952250	0.952250	Cas9	Cas9	false	Cas9	Cas9	false	DKPIR	NSDKLIAR	1303	1119	5	8	2	4	1304	1122	3	BS3	138.06807	9.531054	false	true	false	false	internal > 4	0.0
Scan: 21637 Run: 20190410_QExHFX1_RSLC1_Beveridge_Clausen_IMP_DSS_JRmethod_R2 P1_K.LESEFVYGDYKVYDVR.K P2_R.KPAFLSGEQK.K 11 1	20190410_QExHFX1_RSLC1_Beveridge_Clausen_IMP_DSS_JRmethod_R2	21637	20190410_QExHFX1_RSLC1_Beveridge_Clausen_IMP_DSS_JRmethod_R2.mgf	8127	4	806.660400	3,222.612494	0.612494	4	3,222.612481	0.612481	Cas9	Cas9	false	Cas9	Cas9	false	KPAFLSGEQK	LESEFVYGDYKVYDVR	540	1008	10	16	1	11	540	1018	4	BS3	138.06807	9.524778	false	true	false	false	internal > 4	0.0		0.0	0.0	0.0	0.0	-0.33333333200000004	585	116	0
Scan: 6575 Run: 20190410_QExHFX1_RSLC1_Beveridge_Clausen_IMP_DSS_JRmethod_R2 P1_K.SEQEIGKATAK.Y P2_R.KMIAK.S 7 1	20190410_QExHFX1_RSLC1_Beveridge_Clausen_IMP_DSS_JRmethod_R2	6575	20190410_QExHFX1_RSLC1_Beveridge_Clausen_IMP_DSS_JRmethod_R2.mgf	93	3	635.683105	1,904.027486	0.027486	3	1,904.028846	0.028846	Cas9	Cas9	false	Cas9	Cas9	false	SEQEIGKATAK	KMIAK	1029	1024	11	5	7	1	1035	1024	3	BS3	138.06807	9.477293	false	true	false	false	internal > 4	0.0		0.0	0.0	0.0	0.0	-0.33333333200000004	225	142	0
Scan: 6655 Run: 20190410_QExHFX1_RSLC1_Beveridge_Clausen_IMP_DSS_JRmethod_R2 P1_K.LKGSPEDNEQK.Q P2_K.IIKDK.D 2 3	20190410_QExHFX1_RSLC1_Beveridge_Clausen_IMP_DSS_JRmethod_R2	6655	20190410_QExHFX1_RSLC1_Beveridge_Clausen_IMP_DSS_JRmethod_R2.mgf	98	3	666.696894	1,997.068853	0.068853	3	1,997.068068	0.068068	Cas9	Cas9	false	Cas9	Cas9	false	IIKDK	LKGSPEDNEQK	604	1249	5	11	3	2	606	1250	3	BS3	138.06807	9.457439	false	true	false	false	internal > 4	0.0
Scan: 11407 Run: 20190410_QExHFX1_RSLC1_Beveridge_Clausen_IMP_DSS_JRmethod_R2 P1_R.NSDKLIAR.K P2_R.NSDKLIAR.K 4 4	20190410_QExHFX1_RSLC1_Beveridge_Clausen_IMP_DSS_JRmethod_R2	11407	20190410_QExHFX1_RSLC1_Beveridge_Clausen_IMP_DSS_JRmethod_R2.mgf	1773	4	493.281320	1,969.096174	0.096174	4	1,969.095619	0.095619	Cas9	Cas9	false	Cas9	Cas9	false	NSDKLIAR	NSDKLIAR	1119	1119	8	8	4	4	1122	1122	4	BS3	138.06807	9.456711	false	true	false	false	internal > 4	0.0		0.0	0.0	0.0	0.0	-0.33333333200000004	458	69	0
Scan: 22319 Run: 20190410_QExHFX1_RSLC1_Beveridge_Clausen_IMP_DSS_JRmethod_R2 P1_K.NPIDFLEAKGYK.E P2_R.KFDNLTK.A 9 1	20190410_QExHFX1_RSLC1_Beveridge_Clausen_IMP_DSS_JRmethod_R2	22319	20190410_QExHFX1_RSLC1_Beveridge_Clausen_IMP_DSS_JRmethod_R2.mgf	8533	4	600.073233	2,396.263826	0.263826	4	2,396.262745	0.262745	Cas9	Cas9	false	Cas9	Cas9	false	KFDNLTK	NPIDFLEAKGYK	900	1181	7	12	1	9	900	1189	4	BS3	138.06807	9.456419	false	true	false	false	internal > 4	0.0		0.0	0.0	0.0	0.0	-0.33333333200000004	581	184	0
Scan: 9069 Run: 20190410_QExHFX1_RSLC1_Beveridge_Clausen_IMP_DSS_JRmethod_R2 P1_K.NLPNEKVLPK.H P2_R.DKQSGK.T 6 2	20190410_QExHFX1_RSLC1_Beveridge_Clausen_IMP_DSS_JRmethod_R2	9069	20190410_QExHFX1_RSLC1_Beveridge_Clausen_IMP_DSS_JRmethod_R2.mgf	695	3	651.033722	1,950.079337	0.079337	3	1,950.078573	0.078573	Cas9	Cas9	false	Cas9	Cas9	false	DKQSGK	NLPNEKVLPK	676	505	6	10	2	6	677	510	3	BS3	138.06807	9.446264	false	true	false	false	internal > 4	0.0
Scan: 8172 Run: 20190410_QExHFX1_RSLC1_Beveridge_Clausen_IMP_DSS_JRmethod_R2 P1_R.SDKNR.G P2_R.KFDNLTK.A 3 1	20190410_QExHFX1_RSLC1_Beveridge_Clausen_IMP_DSS_JRmethod_R2	8172	20190410_QExHFX1_RSLC1_Beveridge_Clausen_IMP_DSS_JRmethod_R2.mgf	440	3	541.289673	1,620.847190	0.847190	3	1,620.847115	0.847115	Cas9	Cas9	false	Cas9	Cas9	false	SDKNR	KFDNLTK	864	900	5	7	3	1	866	900	3	BS3	138.06807	9.425883	false	true	false	false	internal > 4	0.0
Scan: 11130 Run: 20190410_QExHFX1_RSLC1_Beveridge_Clausen_IMP_DSS_JRmethod_R2 P1_K.MIAKSEQEIGK.A P2_K.FDNLTKAER.G 4 6	20190410_QExHFX1_RSLC1_Beveridge_Clausen_IMP_DSS_JRmethod_R2	11130	20190410_QExHFX1_RSLC1_Beveridge_Clausen_IMP_DSS_JRmethod_R2.mgf	1603	4	620.821960	2,479.258734	0.258734	4	2,479.262821	0.262821	Cas9	Cas9	false	Cas9	Cas9	false	FDNLTKAER	MIAKSEQEIGK	901	1025	9	11	6	4	906	1028	4	BS3	138.06807	9.418331	false	true	false	false	internal > 4	0.0
Scan: 22987 Run: 20190410_QExHFX1_RSLC1_Beveridge_Clausen_IMP_DSS_JRmethod_R2 P1_K.KIECFDSVEISGVEDR.F P2_K.DFQFYKVR.E 1 6	20190410_QExHFX1_RSLC1_Beveridge_Clausen_IMP_DSS_JRmethod_R2	22987	20190410_QExHFX1_RSLC1_Beveridge_Clausen_IMP_DSS_JRmethod_R2.mgf	8905	3	1,041.509564	3,121.506863	0.506863	3	3,121.506634	0.506634	Cas9	Cas9	false	Cas9	Cas9	false	DFQFYKVR	KIECFDSVEISGVEDR	973	575	8	16	6	1	978	575	3	BS3	138.06807	9.399048	false	true	false	false	internal > 4	0.0		0.0	0.0	0.0	0.0	-0.33333333200000004	577	114	0
Scan: 21149 Run: 20190410_QExHFX1_RSLC1_Beveridge_Clausen_IMP_DSS_JRmethod_R2 P1_K.QLKEDYFK.K P2_R.GGLSELDKAGFIK.R 3 8	20190410_QExHFX1_RSLC1_Beveridge_Clausen_IMP_DSS_JRmethod_R2	21149	20190410_QExHFX1_RSLC1_Beveridge_Clausen_IMP_DSS_JRmethod_R2.mgf	7841	4	636.341431	2,541.336618	0.336618	4	2,541.336640	0.336640	Cas9	Cas9	false	Cas9	Cas9	false	QLKEDYFK	GGLSELDKAGFIK	567	910	8	13	3	8	569	917	4	BS3	138.06807	9.399042	false	true	false	false	internal > 4	0.0
Scan: 14970 Run: 20190410_QExHFX1_RSLC1_Beveridge_Clausen_IMP_DSS_JRmethod_R2 P1_K.FKVLGNTDR.H P2_K.FKVLGNTDR.H 2 2	20190410_QExHFX1_RSLC1_Beveridge_Clausen_IMP_DSS_JRmethod_R2	14970	20190410_QExHFX1_RSLC1_Beveridge_Clausen_IMP_DSS_JRmethod_R2.mgf	3926	4	559.808009	2,235.202930	0.202930	4	2,235.201147	0.201147	Cas9	Cas9	false	Cas9	Cas9	false	FKVLGNTDR	FKVLGNTDR	36	36	9	9	2	2	37	37	4	BS3	138.06807	9.391704	false	true	false	false	internal > 4	0.0		0.0	0.0	0.0	0.0	-0.33333333200000004	575	205	0
Scan: 12328 Run: 20190410_QExHFX1_RSLC1_Beveridge_Clausen_IMP_DSS_JRmethod_R2 P1_R.QQLPEKYK.E P2_R.MTNFDKNLPNEK.V 6 6	20190410_QExHFX1_RSLC1_Beveridge_Clausen_IMP_DSS_JRmethod_R2	12328	20190410_QExHFX1_RSLC1_Beveridge_Clausen_IMP_DSS_JRmethod_R2.mgf	2237	4	660.085754	2,636.313910	0.313910	4	2,636.315585	0.315585	Cas9	Cas9	false	Cas9	Cas9	false	QQLPEKYK	MTNFDKNLPNEK	345	499	8	12	6	6	350	504	4	BS3	138.06807	9.379071	false	true	false	false	internal > 4	0.0		0.0	0.0	0.0	0.0	-0.33333333200000004	255	125	0
Scan: 12859 Run: 20190410_QExHFX1_RSLC1_Beveridge_Clausen_IMP_DSS_JRmethod_R2 P1_K.LVDSTDKADLR.L P2_K.AGFIKR.Q 7 5	20190410_QExHFX1_RSLC1_Beveridge_Clausen_IMP_DSS_JRmethod_R2	12859	20190410_QExHFX1_RSLC1_Beveridge_Clausen_IMP_DSS_JRmethod_R2.mgf	2568	3	687.716159	2,060.126648	0.126648	3	2,060.126586	0.126586	Cas9	Cas9	false	Cas9	Cas9	false	LVDSTDKADLR	AGFIKR	146	918	11	6	7	5	152	922	3	BS3	138.06807	9.35168	false	true	false	false	internal > 4	0.0
Scan: 8780 Run: 20190410_QExHFX1_RSLC1_Beveridge_Clausen_IMP_DSS_JRmethod_R2 P1_R.LSKSR.R P2_K.KGILQTVK.V 3 1	20190410_QExHFX1_RSLC1_Beveridge_Clausen_IMP_DSS_JRmethod_R2	8780	20190410_QExHFX1_RSLC1_Beveridge_Clausen_IMP_DSS_JRmethod_R2.mgf	608	3	538.670175	1,612.988696	0.988696	3	1,612.987573	0.987573	Cas9	Cas9	false	Cas9	Cas9	false	LSKSR	KGILQTVK	220	739	5	8	3	1	222	739	3	BS3	138.06807	9.343257	false	true	false	false	internal > 4	0.0
Scan: 10000 Run: 20190410_QExHFX1_RSLC1_Beveridge_Clausen_IMP_DSS_JRmethod_R2 P1_R.NSDKLIAR.K P2_R.DKPIR.E 4 2	20190410_QExHFX1_RSLC1_Beveridge_Clausen_IMP_DSS_JRmethod_R2	10000	20190410_QExHFX1_RSLC1_Beveridge_Clausen_IMP_DSS_JRmethod_R2.mgf	1043	3	561.324951	1,680.953024	0.953024	3	1,680.952250	0.952250	Cas9	Cas9	false	Cas9	Cas9	false	DKPIR	NSDKLIAR	1303	1119	5	8	2	4	1304	1122	3	BS3	138.06807	9.337671	false	true	false	false	internal > 4	0.0
Scan: 11693 Run: 20190410_QExHFX1_RSLC1_Beveridge_Clausen_IMP_DSS_JRmethod_R2 P1_R.NSDKLIAR.K P2_R.NSDKLIAR.K 4 4	20190410_QExHFX1_RSLC1_Beveridge_Clausen_IMP_DSS_JRmethod_R2	11693	20190410_QExHFX1_RSLC1_Beveridge_Clausen_IMP_DSS_JRmethod_R2.mgf	1907	4	493.281247	1,969.095882	0.095882	4	1,969.095619	0.095619	Cas9	Cas9	false	Cas9	Cas9	false	NSDKLIAR	NSDKLIAR	1119	1119	8	8	4	4	1122	1122	4	BS3	138.06807	9.324192	false	true	false	false	internal > 4	0.0
Scan: 12530 Run: 20190410_QExHFX1_RSLC1_Beveridge_Clausen_IMP_DSS_JRmethod_R2 P1_K.FDNLTKAER.G P2_K.FDNLTKAER.G 6 6	20190410_QExHFX1_RSLC1_Beveridge_Clausen_IMP_DSS_JRmethod_R2	12530	20190410_QExHFX1_RSLC1_Beveridge_Clausen_IMP_DSS_JRmethod_R2.mgf	2359	4	581.803211	2,323.183738	0.183738	4	2,323.180805	0.180805	Cas9	Cas9	false	Cas9	Cas9	false	FDNLTKAER	FDNLTKAER	901	901	9	9	6	6	906	906	4	BS3	138.06807	9.298169	false	true	false	false	internal > 4	0.0		0.0	0.0	0.0	0.0	-0.33333333200000004	569	208	0
Scan: 22658 Run: 20190410_QExHFX1_RSLC1_Beveridge_Clausen_IMP_DSS_JRmethod_R2 P1_K.QSGKTILDFLK.S P2_K.NLPNEKVLPK.H 4 6	20190410_QExHFX1_RSLC1_Beveridge_Clausen_IMP_DSS_JRmethod_R2	22658	20190410_QExHFX1_RSLC1_Beveridge_Clausen_IMP_DSS_JRmethod_R2.mgf	8712	4	635.369387	2,537.448442	0.448442	4	2,537.446857	0.446857	Cas9	Cas9	false	Cas9	Cas9	false	NLPNEKVLPK	QSGKTILDFLK	505	678	10	11	6	4	510	681	4	BS3	138.06807	9.297489	false	true	false	false	internal > 4	0.0		0.0	0.0	0.0	0.0	-0.33333333200000004	568	113	0
Scan: 11058 Run: 20190410_QExHFX1_RSLC1_Beveridge_Clausen_IMP_DSS_JRmethod_R2 P1_R.NSDKLIAR.K P2_R.NSDKLIAR.K 4 4	20190410_QExHFX1_RSLC1_Beveridge_Clausen_IMP_DSS_JRmethod_R2	11058	20190410_QExHFX1_RSLC1_Beveridge_Clausen_IMP_DSS_JRmethod_R2.mgf	1558	4	493.281238	1,969.095846	0.095846	4	1,969.095619	0.095619	Cas9	Cas9	false	Cas9	Cas9	false	NSDKLIAR	NSDKLIAR	1119	1119	8	8	4	4	1122	1122	4	BS3	138.06807	9.270703	false	true	false	false	internal > 4	0.0
Scan: 15649 Run: 20190410_QExHFX1_RSLC1_Beveridge_Clausen_IMP_DSS_JRmethod_R2 P1_K.SKLVSDFR.K P2_R.QITKHVAQILDSR.M 2 4	20190410_QExHFX1_RSLC1_Beveridge_Clausen_IMP_DSS_JRmethod_R2	15649	20190410_QExHFX1_RSLC1_Beveridge_Clausen_IMP_DSS_JRmethod_R2.mgf	4331	5	520.294029	2,596.433763	0.433763	5	2,596.433667	0.433667	Cas9	Cas9	false	Cas9	Cas9	false	QITKHVAQILDSR	SKLVSDFR	930	964	13	8	4	2	933	965	5	BS3	138.06807	9.268943	false	true	false	false	internal > 4	0.0		0.0	0.0	0.0	0.0	-0.33333333200000004	566	175	0
Scan: 12702 Run: 20190410_QExHFX1_RSLC1_Beveridge_Clausen_IMP_DSS_JRmethod_R2 P1_K.SDNVPSEEVVKK.M P2_K.LVDSTDKADLR.L 11 7	20190410_QExHFX1_RSLC1_Beveridge_Clausen_IMP_DSS_JRmethod_R2	12702	20190410_QExHFX1_RSLC1_Beveridge_Clausen_IMP_DSS_JRmethod_R2.mgf	2468	4	675.854111	2,699.387338	0.387338	4	2,699.386500	0.386500	Cas9	Cas9	false	Cas9	Cas9	false	SDNVPSEEVVKK	LVDSTDKADLR	871	146	12	11	11	7	881	152	4	BS3	138.06807	9.25995	false	true	false	false	internal > 4	0.0
Scan: 23189 Run: 20190410_QExHFX1_RSLC1_Beveridge_Clausen_IMP_DSS_JRmethod_R2 P1_K.KNLIGALLFDSGETAEATR.L P2_K.GYKEVK.K 1 3	20190410_QExHFX1_RSLC1_Beveridge_Clausen_IMP_DSS_JRmethod_R2	23189	20190410_QExHFX1_RSLC1_Beveridge_Clausen_IMP_DSS_JRmethod_R2.mgf	9014	4	717.385523	2,865.512986	0.512986	4	2,865.512371	0.512371	Cas9	Cas9	false	Cas9	Cas9	false	GYKEVK	KNLIGALLFDSGETAEATR	1190	49	6	19	3	1	1192	49	4	BS3	138.06807	9.253282	false	true	false	false	internal > 4	0.0		0.0	0.0	0.0	0.0	-0.33333333200000004	564	111	0
Scan: 7767 Run: 20190410_QExHFX1_RSLC1_Beveridge_Clausen_IMP_DSS_JRmethod_R2 P1_K.LVDSTDKADLR.L P2_K.GQKNSR.E 7 3	20190410_QExHFX1_RSLC1_Beveridge_Clausen_IMP_DSS_JRmethod_R2	7767	20190410_QExHFX1_RSLC1_Beveridge_Clausen_IMP_DSS_JRmethod_R2.mgf	316	4	515.525120	2,058.071374	0.071374	4	2,058.070527	0.070527	Cas9	Cas9	false	Cas9	Cas9	false	GQKNSR	LVDSTDKADLR	777	146	6	11	3	7	779	152	4	BS3	138.06807	9.239636	false	true	false	false	internal > 4	0.0		0.0	0.0	0.0	0.0	-0.33333333200000004	461	203	0
Scan: 9396 Run: 20190410_QExHFX1_RSLC1_Beveridge_Clausen_IMP_DSS_JRmethod_R2 P1_K.SDNVPSEEVVKK.M P2_K.GYKEVK.K 11 3	20190410_QExHFX1_RSLC1_Beveridge_Clausen_IMP_DSS_JRmethod_R2	9396	20190410_QExHFX1_RSLC1_Beveridge_Clausen_IMP_DSS_JRmethod_R2.mgf	798	4	548.542807	2,190.142122	0.142122	4	2,190.141961	0.141961	Cas9	Cas9	false	Cas9	Cas9	false	GYKEVK	SDNVPSEEVVKK	1190	871	6	12	3	11	1192	881	4	BS3	138.06807	9.238248	false	true	false	false	internal > 4	0.0		0.0	0.0	0.0	0.0	-0.33333333200000004	389	157	0
Scan: 13085 Run: 20190410_QExHFX1_RSLC1_Beveridge_Clausen_IMP_DSS_JRmethod_R2 P1_K.SDNVPSEEVVKK.M P2_K.LVDSTDKADLR.L 11 7	20190410_QExHFX1_RSLC1_Beveridge_Clausen_IMP_DSS_JRmethod_R2	13085	20190410_QExHFX1_RSLC1_Beveridge_Clausen_IMP_DSS_JRmethod_R2.mgf	2703	3	900.799080	2,699.375411	0.375411	3	2,699.386500	0.386500	Cas9	Cas9	false	Cas9	Cas9	false	SDNVPSEEVVKK	LVDSTDKADLR	871	146	12	11	11	7	881	152	3	BS3	138.06807	9.229991	false	true	false	false	internal > 4	0.0
Scan: 11080 Run: 20190410_QExHFX1_RSLC1_Beveridge_Clausen_IMP_DSS_JRmethod_R2 P1_K.SDNVPSEEVVKK.M P2_K.SDNVPSEEVVKK.M 11 11	20190410_QExHFX1_RSLC1_Beveridge_Clausen_IMP_DSS_JRmethod_R2	11080	20190410_QExHFX1_RSLC1_Beveridge_Clausen_IMP_DSS_JRmethod_R2.mgf	1574	4	700.362881	2,797.422418	0.422418	4	2,797.423279	0.423279	Cas9	Cas9	false	Cas9	Cas9	false	SDNVPSEEVVKK	SDNVPSEEVVKK	871	871	12	12	11	11	881	881	4	BS3	138.06807	9.227017	false	true	false	false	internal > 4	0.0		0.0	0.0	0.0	0.0	-0.33333333200000004	360	236	0
Scan: 14482 Run: 20190410_QExHFX1_RSLC1_Beveridge_Clausen_IMP_DSS_JRmethod_R2 P1_K.SKLVSDFR.K P2_K.KDWDPK.K 2 1	20190410_QExHFX1_RSLC1_Beveridge_Clausen_IMP_DSS_JRmethod_R2	14482	20190410_QExHFX1_RSLC1_Beveridge_Clausen_IMP_DSS_JRmethod_R2.mgf	3618	4	470.000000	1,875.970894	0.970894	4	1,875.973045	0.973045	Cas9	Cas9	false	Cas9	Cas9	false	KDWDPK	SKLVSDFR	1128	964	6	8	1	2	1128	965	4	BS3	138.06807	9.223912	false	true	false	false	internal > 4	0.0		0.0	0.0	0.0	0.0	-0.33333333200000004	418	182	0
Scan: 16034 Run: 20190410_QExHFX1_RSLC1_Beveridge_Clausen_IMP_DSS_JRmethod_R2 P1_K.VPSKK.F P2_R.QEDFYPFLKDNR.E 4 9	20190410_QExHFX1_RSLC1_Beveridge_Clausen_IMP_DSS_JRmethod_R2	16034	20190410_QExHFX1_RSLC1_Beveridge_Clausen_IMP_DSS_JRmethod_R2.mgf	4601	3	756.394805	2,266.162586	0.162586	3	2,266.163366	0.163366	Cas9	Cas9	false	Cas9	Cas9	false	VPSKK	QEDFYPFLKDNR	31	430	5	12	4	9	34	438	3	BS3	138.06807	9.216456	false	true	false	false	internal > 4	0.0		0.0	0.0	0.0	0.0	-0.33333333200000004	221	128	0
Scan: 12692 Run: 20190410_QExHFX1_RSLC1_Beveridge_Clausen_IMP_DSS_JRmethod_R2 P1_R.NSDKLIAR.K P2_K.MKNYWR.Q 4 2	20190410_QExHFX1_RSLC1_Beveridge_Clausen_IMP_DSS_JRmethod_R2	12692	20190410_QExHFX1_RSLC1_Beveridge_Clausen_IMP_DSS_JRmethod_R2.mgf	2460	3	656.343079	1,966.007408	0.007408	3	1,966.009447	0.009447	Cas9	Cas9	false	Cas9	Cas9	false	NSDKLIAR	MKNYWR	1119	883	8	6	4	2	1122	884	3	BS3	138.06807	9.206515	false	true	false	false	internal > 4	0.0
Scan: 11245 Run: 20190410_QExHFX1_RSLC1_Beveridge_Clausen_IMP_DSS_JRmethod_R2 P1_R.NSDKLIAR.K P2_R.NSDKLIAR.K 4 4	20190410_QExHFX1_RSLC1_Beveridge_Clausen_IMP_DSS_JRmethod_R2	11245	20190410_QExHFX1_RSLC1_Beveridge_Clausen_IMP_DSS_JRmethod_R2.mgf	1680	4	493.280819	1,969.094170	0.094170	4	1,969.095619	0.095619	Cas9	Cas9	false	Cas9	Cas9	false	NSDKLIAR	NSDKLIAR	1119	1119	8	8	4	4	1122	1122	4	BS3	138.06807	9.192692	false	true	false	false	internal > 4	0.0
Scan: 11547 Run: 20190410_QExHFX1_RSLC1_Beveridge_Clausen_IMP_DSS_JRmethod_R2 P1_R.NSDKLIAR.K P2_R.NSDKLIAR.K 4 4	20190410_QExHFX1_RSLC1_Beveridge_Clausen_IMP_DSS_JRmethod_R2	11547	20190410_QExHFX1_RSLC1_Beveridge_Clausen_IMP_DSS_JRmethod_R2.mgf	1836	4	493.281243	1,969.095866	0.095866	4	1,969.095619	0.095619	Cas9	Cas9	false	Cas9	Cas9	false	NSDKLIAR	NSDKLIAR	1119	1119	8	8	4	4	1122	1122	4	BS3	138.06807	9.190765	false	true	false	false	internal > 4	0.0
Scan: 10805 Run: 20190410_QExHFX1_RSLC1_Beveridge_Clausen_IMP_DSS_JRmethod_R2 P1_K.QLKEDYFK.K P2_R.KVTVK.Q 3 1	20190410_QExHFX1_RSLC1_Beveridge_Clausen_IMP_DSS_JRmethod_R2	10805	20190410_QExHFX1_RSLC1_Beveridge_Clausen_IMP_DSS_JRmethod_R2.mgf	1415	3	594.673218	1,780.997825	0.997825	3	1,780.997470	0.997470	Cas9	Cas9	false	Cas9	Cas9	false	KVTVK	QLKEDYFK	562	567	5	8	1	3	562	569	3	BS3	138.06807	9.180116	false	true	false	false	internal > 4	0.0		0.0	0.0	0.0	0.0	-0.33333333200000004	535	108	0
Scan: 11558 Run: 20190410_QExHFX1_RSLC1_Beveridge_Clausen_IMP_DSS_JRmethod_R2 P1_K.VMKQLK.R P2_K.LVDSTDKADLR.L 3 7	20190410_QExHFX1_RSLC1_Beveridge_Clausen_IMP_DSS_JRmethod_R2	11558	20190410_QExHFX1_RSLC1_Beveridge_Clausen_IMP_DSS_JRmethod_R2.mgf	1841	3	711.392537	2,131.155782	0.155782	3	2,131.155837	0.155837	Cas9	Cas9	false	Cas9	Cas9	false	LVDSTDKADLR	VMKQLK	146	651	11	6	7	3	152	653	3	BS3	138.06807	9.133209	false	true	false	false	internal > 4	0.0		0.0	0.0	0.0	0.0	-0.33333333200000004	310	135	0
Scan: 10212 Run: 20190410_QExHFX1_RSLC1_Beveridge_Clausen_IMP_DSS_JRmethod_R2 P1_K.NLPNEKVLPK.H P2_R.DKQSGK.T 6 2	20190410_QExHFX1_RSLC1_Beveridge_Clausen_IMP_DSS_JRmethod_R2	10212	20190410_QExHFX1_RSLC1_Beveridge_Clausen_IMP_DSS_JRmethod_R2.mgf	1153	3	651.034129	1,950.080558	0.080558	3	1,950.078573	0.078573	Cas9	Cas9	false	Cas9	Cas9	false	DKQSGK	NLPNEKVLPK	676	505	6	10	2	6	677	510	3	BS3	138.06807	9.131716	false	true	false	false	internal > 4	0.0
Scan: 10957 Run: 20190410_QExHFX1_RSLC1_Beveridge_Clausen_IMP_DSS_JRmethod_R2 P1_K.QLKEDYFK.K P2_R.KVTVK.Q 3 1	20190410_QExHFX1_RSLC1_Beveridge_Clausen_IMP_DSS_JRmethod_R2	10957	20190410_QExHFX1_RSLC1_Beveridge_Clausen_IMP_DSS_JRmethod_R2.mgf	1491	3	594.673035	1,780.997276	0.997276	3	1,780.997470	0.997470	Cas9	Cas9	false	Cas9	Cas9	false	KVTVK	QLKEDYFK	562	567	5	8	1	3	562	569	3	BS3	138.06807	9.130911	false	true	false	false	internal > 4	0.0
Scan: 12343 Run: 20190410_QExHFX1_RSLC1_Beveridge_Clausen_IMP_DSS_JRmethod_R2 P1_R.NSDKLIAR.K P2_K.KGILQTVK.V 4 1	20190410_QExHFX1_RSLC1_Beveridge_Clausen_IMP_DSS_JRmethod_R2	12343	20190410_QExHFX1_RSLC1_Beveridge_Clausen_IMP_DSS_JRmethod_R2.mgf	2246	4	485.794396	1,939.148478	0.148478	4	1,939.146593	0.146593	Cas9	Cas9	false	Cas9	Cas9	false	NSDKLIAR	KGILQTVK	1119	739	8	8	4	1	1122	739	4	BS3	138.06807	9.127533	false	true	false	false	internal > 4	0.0
Scan: 5788 Run: 20190410_QExHFX1_RSLC1_Beveridge_Clausen_IMP_DSS_JRmethod_R2 P1_K.GQKNSR.E P2_K.AGFIKR.Q 3 5	20190410_QExHFX1_RSLC1_Beveridge_Clausen_IMP_DSS_JRmethod_R2	5788	20190410_QExHFX1_RSLC1_Beveridge_Clausen_IMP_DSS_JRmethod_R2.mgf	51	3	506.623186	1,516.847729	0.847729	3	1,516.847392	0.847392	Cas9	Cas9	false	Cas9	Cas9	false	GQKNSR	AGFIKR	777	918	6	6	3	5	779	922	3	BS3	138.06807	9.118434	false	true	false	false	internal > 4	0.0
Scan: 10175 Run: 20190410_QExHFX1_RSLC1_Beveridge_Clausen_IMP_DSS_JRmethod_R2 P1_R.NSDKLIAR.K P2_R.DKPIR.E 4 2	20190410_QExHFX1_RSLC1_Beveridge_Clausen_IMP_DSS_JRmethod_R2	10175	20190410_QExHFX1_RSLC1_Beveridge_Clausen_IMP_DSS_JRmethod_R2.mgf	1132	3	561.324097	1,680.950462	0.950462	3	1,680.952250	0.952250	Cas9	Cas9	false	Cas9	Cas9	false	DKPIR	NSDKLIAR	1303	1119	5	8	2	4	1304	1122	3	BS3	138.06807	9.110047	false	true	false	false	internal > 4	0.0
Scan: 24379 Run: 20190410_QExHFX1_RSLC1_Beveridge_Clausen_IMP_DSS_JRmethod_R2 P1_K.NPIDFLEAKGYK.E P2_K.FIKPILEK.M 9 3	20190410_QExHFX1_RSLC1_Beveridge_Clausen_IMP_DSS_JRmethod_R2	24379	20190410_QExHFX1_RSLC1_Beveridge_Clausen_IMP_DSS_JRmethod_R2.mgf	9629	4	630.609388	2,518.408446	0.408446	4	2,518.408682	0.408682	Cas9	Cas9	false	Cas9	Cas9	false	FIKPILEK	NPIDFLEAKGYK	379	1181	8	12	3	9	381	1189	4	BS3	138.06807	9.100697	false	true	false	false	internal > 4	0.0		0.0	0.0	0.0	0.0	-0.33333333200000004	498	149	0
Scan: 11738 Run: 20190410_QExHFX1_RSLC1_Beveridge_Clausen_IMP_DSS_JRmethod_R2 P1_K.VITLKSK.L P2_K.VITLKSK.L 5 5	20190410_QExHFX1_RSLC1_Beveridge_Clausen_IMP_DSS_JRmethod_R2	11738	20190410_QExHFX1_RSLC1_Beveridge_Clausen_IMP_DSS_JRmethod_R2.mgf	1930	3	572.040955	1,713.101036	0.101036	3	1,713.101539	0.101539	Cas9	Cas9	false	Cas9	Cas9	false	VITLKSK	VITLKSK	959	959	7	7	5	5	963	963	3	BS3	138.06807	9.053223	false	true	false	false	internal > 4	0.0		0.0	0.0	0.0	0.0	-0.33333333200000004	546	106	0
Scan: 9282 Run: 20190410_QExHFX1_RSLC1_Beveridge_Clausen_IMP_DSS_JRmethod_R2 P1_K.SDNVPSEEVVKK.M P2_K.GYKEVK.K 11 3	20190410_QExHFX1_RSLC1_Beveridge_Clausen_IMP_DSS_JRmethod_R2	9282	20190410_QExHFX1_RSLC1_Beveridge_Clausen_IMP_DSS_JRmethod_R2.mgf	772	3	731.054666	2,190.142169	0.142169	3	2,190.141961	0.141961	Cas9	Cas9	false	Cas9	Cas9	false	GYKEVK	SDNVPSEEVVKK	1190	871	6	12	3	11	1192	881	3	BS3	138.06807	9.02172	false	true	false	false	internal > 4	0.0		0.0	0.0	0.0	0.0	-0.33333333200000004	389	157	0
Scan: 13079 Run: 20190410_QExHFX1_RSLC1_Beveridge_Clausen_IMP_DSS_JRmethod_R2 P1_R.KDFQFYK.V P2_K.GYKEVK.K 1 3	20190410_QExHFX1_RSLC1_Beveridge_Clausen_IMP_DSS_JRmethod_R2	13079	20190410_QExHFX1_RSLC1_Beveridge_Clausen_IMP_DSS_JRmethod_R2.mgf	2700	3	612.657410	1,834.950401	0.950401	3	1,834.950521	0.950521	Cas9	Cas9	false	Cas9	Cas9	false	GYKEVK	KDFQFYK	1190	972	6	7	3	1	1192	972	3	BS3	138.06807	9.003429	false	true	false	false	internal > 4	0.0		0.0	0.0	0.0	0.0	-0.33333333200000004	235	121	0
Scan: 20248 Run: 20190410_QExHFX1_RSLC1_Beveridge_Clausen_IMP_DSS_JRmethod_R2 P1_K.SEQEIGKATAK.Y P2_K.AIVDLLFKTNR.K 7 8	20190410_QExHFX1_RSLC1_Beveridge_Clausen_IMP_DSS_JRmethod_R2	20248	20190410_QExHFX1_RSLC1_Beveridge_Clausen_IMP_DSS_JRmethod_R2.mgf	7308	4	647.862793	2,587.422066	0.422066	4	2,587.422099	0.422099	Cas9	Cas9	false	Cas9	Cas9	false	SEQEIGKATAK	AIVDLLFKTNR	1029	551	11	11	7	8	1035	558	4	BS3	138.06807	8.994449	false	true	false	false	internal > 4	0.0		0.0	0.0	0.0	0.0	-0.33333333200000004	543	105	0
Scan: 15035 Run: 20190410_QExHFX1_RSLC1_Beveridge_Clausen_IMP_DSS_JRmethod_R2 P1_K.SKLVSDFR.K P2_R.MTNFDKNLPNEK.V 2 6	20190410_QExHFX1_RSLC1_Beveridge_Clausen_IMP_DSS_JRmethod_R2	15035	20190410_QExHFX1_RSLC1_Beveridge_Clausen_IMP_DSS_JRmethod_R2.mgf	3960	3	852.432142	2,554.274597	0.274597	3	2,554.273718	0.273718	Cas9	Cas9	false	Cas9	Cas9	false	SKLVSDFR	MTNFDKNLPNEK	964	499	8	12	2	6	965	504	3	BS3	138.06807	8.992041	false	true	false	false	internal > 4	0.0
Scan: 6678 Run: 20190410_QExHFX1_RSLC1_Beveridge_Clausen_IMP_DSS_JRmethod_R2 P1_K.SDNVPSEEVVKK.M P2_K.GQKNSR.E 11 3	20190410_QExHFX1_RSLC1_Beveridge_Clausen_IMP_DSS_JRmethod_R2	6678	20190410_QExHFX1_RSLC1_Beveridge_Clausen_IMP_DSS_JRmethod_R2.mgf	101	4	540.034166	2,156.107558	0.107558	4	2,156.107306	0.107306	Cas9	Cas9	false	Cas9	Cas9	false	GQKNSR	SDNVPSEEVVKK	777	871	6	12	3	11	779	881	4	BS3	138.06807	8.985278	false	true	false	false	internal > 4	0.0		0.0	0.0	0.0	0.0	-0.33333333200000004	251	151	0
Scan: 7945 Run: 20190410_QExHFX1_RSLC1_Beveridge_Clausen_IMP_DSS_JRmethod_R2 P1_R.SDKNR.G P2_K.APLSASMIKR.Y 3 9	20190410_QExHFX1_RSLC1_Beveridge_Clausen_IMP_DSS_JRmethod_R2	7945	20190410_QExHFX1_RSLC1_Beveridge_Clausen_IMP_DSS_JRmethod_R2.mgf	391	3	615.999817	1,844.977622	0.977622	3	1,844.977812	0.977812	Cas9	Cas9	false	Cas9	Cas9	false	SDKNR	APLSASMIKR	864	319	5	10	3	9	866	327	3	BS3	138.06807	8.968599	false	true	false	false	internal > 4	0.0		0.0	0.0	0.0	0.0	-0.33333333200000004	203	104	0
Scan: 8386 Run: 20190410_QExHFX1_RSLC1_Beveridge_Clausen_IMP_DSS_JRmethod_R2 P1_K.KLVDSTDK.A P2_K.KLVDSTDK.A 1 1	20190410_QExHFX1_RSLC1_Beveridge_Clausen_IMP_DSS_JRmethod_R2	8386	20190410_QExHFX1_RSLC1_Beveridge_Clausen_IMP_DSS_JRmethod_R2.mgf	491	4	487.767430	1,947.040614	0.040614	4	1,947.041183	0.041183	Cas9	Cas9	false	Cas9	Cas9	false	KLVDSTDK	KLVDSTDK	145	145	8	8	1	1	145	145	4	BS3	138.06807	8.950275	false	true	false	false	internal > 4	0.0		0.0	0.0	0.0	0.0	-0.33333333200000004	539	190	0
Scan: 7907 Run: 20190410_QExHFX1_RSLC1_Beveridge_Clausen_IMP_DSS_JRmethod_R2 P1_K.LVDSTDKADLR.L P2_K.GQKNSR.E 7 3	20190410_QExHFX1_RSLC1_Beveridge_Clausen_IMP_DSS_JRmethod_R2	7907	20190410_QExHFX1_RSLC1_Beveridge_Clausen_IMP_DSS_JRmethod_R2.mgf	380	4	515.524866	2,058.070358	0.070358	4	2,058.070527	0.070527	Cas9	Cas9	false	Cas9	Cas9	false	GQKNSR	LVDSTDKADLR	777	146	6	11	3	7	779	152	4	BS3	138.06807	8.945662	false	true	false	false	internal > 4	0.0
Scan: 11793 Run: 20190410_QExHFX1_RSLC1_Beveridge_Clausen_IMP_DSS_JRmethod_R2 P1_R.NSDKLIAR.K P2_K.MKNYWR.Q 4 2	20190410_QExHFX1_RSLC1_Beveridge_Clausen_IMP_DSS_JRmethod_R2	11793	20190410_QExHFX1_RSLC1_Beveridge_Clausen_IMP_DSS_JRmethod_R2.mgf	1961	3	656.343872	1,966.009787	0.009787	3	1,966.009447	0.009447	Cas9	Cas9	false	Cas9	Cas9	false	NSDKLIAR	MKNYWR	1119	883	8	6	4	2	1122	884	3	BS3	138.06807	8.938247	false	true	false	false	internal > 4	0.0
Scan: 11513 Run: 20190410_QExHFX1_RSLC1_Beveridge_Clausen_IMP_DSS_JRmethod_R2 P1_K.SDNVPSEEVVKK.M P2_K.SDNVPSEEVVKK.M 11 11	20190410_QExHFX1_RSLC1_Beveridge_Clausen_IMP_DSS_JRmethod_R2	11513	20190410_QExHFX1_RSLC1_Beveridge_Clausen_IMP_DSS_JRmethod_R2.mgf	1826	3	933.481137	2,797.421582	0.421582	3	2,797.423279	0.423279	Cas9	Cas9	false	Cas9	Cas9	false	SDNVPSEEVVKK	SDNVPSEEVVKK	871	871	12	12	11	11	881	881	3	BS3	138.06807	8.914677	false	true	false	false	internal > 4	0.0
Scan: 10963 Run: 20190410_QExHFX1_RSLC1_Beveridge_Clausen_IMP_DSS_JRmethod_R2 P1_K.QLKEDYFK.K P2_R.KVTVK.Q 3 1	20190410_QExHFX1_RSLC1_Beveridge_Clausen_IMP_DSS_JRmethod_R2	10963	20190410_QExHFX1_RSLC1_Beveridge_Clausen_IMP_DSS_JRmethod_R2.mgf	1496	3	594.673702	1,780.999277	0.999277	3	1,780.997470	0.997470	Cas9	Cas9	false	Cas9	Cas9	false	KVTVK	QLKEDYFK	562	567	5	8	1	3	562	569	3	BS3	138.06807	8.907504	false	true	false	false	internal > 4	0.0
Scan: 12244 Run: 20190410_QExHFX1_RSLC1_Beveridge_Clausen_IMP_DSS_JRmethod_R2 P1_R.NSDKLIAR.K P2_R.DKPIR.E 4 2	20190410_QExHFX1_RSLC1_Beveridge_Clausen_IMP_DSS_JRmethod_R2	12244	20190410_QExHFX1_RSLC1_Beveridge_Clausen_IMP_DSS_JRmethod_R2.mgf	2189	3	561.325195	1,680.953756	0.953756	3	1,680.952250	0.952250	Cas9	Cas9	false	Cas9	Cas9	false	DKPIR	NSDKLIAR	1303	1119	5	8	2	4	1304	1122	3	BS3	138.06807	8.866872	false	true	false	false	internal > 4	0.0
Scan: 10645 Run: 20190410_QExHFX1_RSLC1_Beveridge_Clausen_IMP_DSS_JRmethod_R2 P1_K.SEQEIGKATAK.Y P2_K.ESILPKR.N 7 6	20190410_QExHFX1_RSLC1_Beveridge_Clausen_IMP_DSS_JRmethod_R2	10645	20190410_QExHFX1_RSLC1_Beveridge_Clausen_IMP_DSS_JRmethod_R2.mgf	1353	3	714.398071	2,140.172384	0.172384	3	2,140.173930	0.173930	Cas9	Cas9	false	Cas9	Cas9	false	SEQEIGKATAK	ESILPKR	1029	1112	11	7	7	6	1035	1117	3	BS3	138.06807	8.865705	false	true	false	false	internal > 4	0.0
Scan: 4553 Run: 20190410_QExHFX1_RSLC1_Beveridge_Clausen_IMP_DSS_JRmethod_R2 P1_K.GYKEVK.K P2_K.GQKNSR.E 3 3	20190410_QExHFX1_RSLC1_Beveridge_Clausen_IMP_DSS_JRmethod_R2	4553	20190410_QExHFX1_RSLC1_Beveridge_Clausen_IMP_DSS_JRmethod_R2.mgf	12	3	517.282567	1,548.825872	0.825872	3	1,548.825988	0.825988	Cas9	Cas9	false	Cas9	Cas9	false	GQKNSR	GYKEVK	777	1190	6	6	3	3	779	1192	3	BS3	138.06807	8.855829	false	true	false	false	internal > 4	0.0		0.0	0.0	0.0	0.0	-0.33333333200000004	532	103	0
Scan: 9294 Run: 20190410_QExHFX1_RSLC1_Beveridge_Clausen_IMP_DSS_JRmethod_R2 P1_R.KMIAK.S P2_K.FKVLGNTDR.H 1 2	20190410_QExHFX1_RSLC1_Beveridge_Clausen_IMP_DSS_JRmethod_R2	9294	20190410_QExHFX1_RSLC1_Beveridge_Clausen_IMP_DSS_JRmethod_R2.mgf	775	3	598.338133	1,791.992570	0.992570	3	1,791.991672	0.991672	Cas9	Cas9	false	Cas9	Cas9	false	KMIAK	FKVLGNTDR	1024	36	5	9	1	2	1024	37	3	BS3	138.06807	8.833767	false	true	false	false	internal > 4	0.0		0.0	0.0	0.0	0.0	-0.33333333200000004	393	136	0
Scan: 8020 Run: 20190410_QExHFX1_RSLC1_Beveridge_Clausen_IMP_DSS_JRmethod_R2 P1_K.LVDSTDKADLR.L P2_K.GQKNSR.E 7 3	20190410_QExHFX1_RSLC1_Beveridge_Clausen_IMP_DSS_JRmethod_R2	8020	20190410_QExHFX1_RSLC1_Beveridge_Clausen_IMP_DSS_JRmethod_R2.mgf	406	4	515.525151	2,058.071498	0.071498	4	2,058.070527	0.070527	Cas9	Cas9	false	Cas9	Cas9	false	GQKNSR	LVDSTDKADLR	777	146	6	11	3	7	779	152	4	BS3	138.06807	8.832872	false	true	false	false	internal > 4	0.0
Scan: 10622 Run: 20190410_QExHFX1_RSLC1_Beveridge_Clausen_IMP_DSS_JRmethod_R2 P1_K.KGILQTVK.V P2_R.DKPIR.E 1 2	20190410_QExHFX1_RSLC1_Beveridge_Clausen_IMP_DSS_JRmethod_R2	10622	20190410_QExHFX1_RSLC1_Beveridge_Clausen_IMP_DSS_JRmethod_R2.mgf	1342	3	551.341431	1,651.002464	0.002464	3	1,651.003224	0.003224	Cas9	Cas9	false	Cas9	Cas9	false	DKPIR	KGILQTVK	1303	739	5	8	2	1	1304	739	3	BS3	138.06807	8.822443	false	true	false	false	internal > 4	0.0		0.0	0.0	0.0	0.0	-0.33333333200000004	299	129	0
Scan: 18031 Run: 20190410_QExHFX1_RSLC1_Beveridge_Clausen_IMP_DSS_JRmethod_R2 P1_K.FIKPILEK.M P2_K.APLSASMIKR.Y 3 9	20190410_QExHFX1_RSLC1_Beveridge_Clausen_IMP_DSS_JRmethod_R2	18031	20190410_QExHFX1_RSLC1_Beveridge_Clausen_IMP_DSS_JRmethod_R2.mgf	5924	3	738.769348	2,213.286215	0.286215	3	2,213.285729	0.285729	Cas9	Cas9	false	Cas9	Cas9	false	APLSASMIKR	FIKPILEK	319	379	10	8	9	3	327	381	3	BS3	138.06807	8.813085	false	true	false	false	internal > 4	0.0		0.0	0.0	0.0	0.0	-0.33333333200000004	528	102	0
Scan: 7631 Run: 20190410_QExHFX1_RSLC1_Beveridge_Clausen_IMP_DSS_JRmethod_R2 P1_K.LVDSTDKADLR.L P2_K.GQKNSR.E 7 3	20190410_QExHFX1_RSLC1_Beveridge_Clausen_IMP_DSS_JRmethod_R2	7631	20190410_QExHFX1_RSLC1_Beveridge_Clausen_IMP_DSS_JRmethod_R2.mgf	259	4	515.524963	2,058.070746	0.070746	4	2,058.070527	0.070527	Cas9	Cas9	false	Cas9	Cas9	false	GQKNSR	LVDSTDKADLR	777	146	6	11	3	7	779	152	4	BS3	138.06807	8.809807	false	true	false	false	internal > 4	0.0
Scan: 18589 Run: 20190410_QExHFX1_RSLC1_Beveridge_Clausen_IMP_DSS_JRmethod_R2 P1_K.MDGTEELLVKLNR.E P2_R.KVTVK.Q 10 1	20190410_QExHFX1_RSLC1_Beveridge_Clausen_IMP_DSS_JRmethod_R2	18589	20190410_QExHFX1_RSLC1_Beveridge_Clausen_IMP_DSS_JRmethod_R2.mgf	6291	3	749.087441	2,244.240494	0.240494	3	2,244.239900	0.239900	Cas9	Cas9	false	Cas9	Cas9	false	KVTVK	MDGTEELLVKLNR	562	387	5	13	1	10	562	396	3	BS3	138.06807	8.802487	false	true	false	false	internal > 4	0.0		0.0	0.0	0.0	0.0	-0.33333333200000004	371	148	0
Scan: 12882 Run: 20190410_QExHFX1_RSLC1_Beveridge_Clausen_IMP_DSS_JRmethod_R2 P1_K.SDNVPSEEVVKK.M P2_K.LVDSTDKADLR.L 11 7	20190410_QExHFX1_RSLC1_Beveridge_Clausen_IMP_DSS_JRmethod_R2	12882	20190410_QExHFX1_RSLC1_Beveridge_Clausen_IMP_DSS_JRmethod_R2.mgf	2582	4	675.854013	2,699.386946	0.386946	4	2,699.386500	0.386500	Cas9	Cas9	false	Cas9	Cas9	false	SDNVPSEEVVKK	LVDSTDKADLR	871	146	12	11	11	7	881	152	4	BS3	138.06807	8.801827	false	true	false	false	internal > 4	0.0
Scan: 16277 Run: 20190410_QExHFX1_RSLC1_Beveridge_Clausen_IMP_DSS_JRmethod_R2 P1_K.SEQEIGKATAK.Y P2_K.DLIIKLPK.Y 7 5	20190410_QExHFX1_RSLC1_Beveridge_Clausen_IMP_DSS_JRmethod_R2	16277	20190410_QExHFX1_RSLC1_Beveridge_Clausen_IMP_DSS_JRmethod_R2.mgf	4775	4	560.329319	2,237.288170	0.288170	4	2,237.288232	0.288232	Cas9	Cas9	false	Cas9	Cas9	false	SEQEIGKATAK	DLIIKLPK	1029	1197	11	8	7	5	1035	1201	4	BS3	138.06807	8.791793	false	true	false	false	internal > 4	0.0		0.0	0.0	0.0	0.0	-0.33333333200000004	524	188	0
Scan: 10753 Run: 20190410_QExHFX1_RSLC1_Beveridge_Clausen_IMP_DSS_JRmethod_R2 P1_K.KGILQTVK.V P2_R.DKPIR.E 1 2	20190410_QExHFX1_RSLC1_Beveridge_Clausen_IMP_DSS_JRmethod_R2	10753	20190410_QExHFX1_RSLC1_Beveridge_Clausen_IMP_DSS_JRmethod_R2.mgf	1392	3	551.341736	1,651.003379	0.003379	3	1,651.003224	0.003224	Cas9	Cas9	false	Cas9	Cas9	false	DKPIR	KGILQTVK	1303	739	5	8	2	1	1304	739	3	BS3	138.06807	8.765087	false	true	false	false	internal > 4	0.0
Scan: 25569 Run: 20190410_QExHFX1_RSLC1_Beveridge_Clausen_IMP_DSS_JRmethod_R2 P1_K.LVDSTDKADLR.L P2_K.KNLIGALLFDSGETAEATR.L 7 1	20190410_QExHFX1_RSLC1_Beveridge_Clausen_IMP_DSS_JRmethod_R2	25569	20190410_QExHFX1_RSLC1_Beveridge_Clausen_IMP_DSS_JRmethod_R2.mgf	10126	3	1,125.926091	3,374.756444	0.756444	3	3,374.756910	0.756910	Cas9	Cas9	false	Cas9	Cas9	false	LVDSTDKADLR	KNLIGALLFDSGETAEATR	146	49	11	19	7	1	152	49	3	BS3	138.06807	8.757715	false	true	false	false	internal > 4	0.0		0.0	0.0	0.0	0.0	-0.33333333200000004	522	223	0
Scan: 25741 Run: 20190410_QExHFX1_RSLC1_Beveridge_Clausen_IMP_DSS_JRmethod_R2 P1_K.SDNVPSEEVVKK.M P2_K.KNLIGALLFDSGETAEATR.L 11 1	20190410_QExHFX1_RSLC1_Beveridge_Clausen_IMP_DSS_JRmethod_R2	25741	20190410_QExHFX1_RSLC1_Beveridge_Clausen_IMP_DSS_JRmethod_R2.mgf	10206	4	869.201586	3,472.777238	0.777238	4	3,472.793689	0.793689	Cas9	Cas9	false	Cas9	Cas9	false	SDNVPSEEVVKK	KNLIGALLFDSGETAEATR	871	49	12	19	11	1	881	49	4	BS3	138.06807	8.750248	false	true	false	false	internal > 4	0.0
Scan: 9170 Run: 20190410_QExHFX1_RSLC1_Beveridge_Clausen_IMP_DSS_JRmethod_R2 P1_R.KMIAK.S P2_K.FKVLGNTDR.H 1 2	20190410_QExHFX1_RSLC1_Beveridge_Clausen_IMP_DSS_JRmethod_R2	9170	20190410_QExHFX1_RSLC1_Beveridge_Clausen_IMP_DSS_JRmethod_R2.mgf	737	3	598.337463	1,791.990560	0.990560	3	1,791.991672	0.991672	Cas9	Cas9	false	Cas9	Cas9	false	KMIAK	FKVLGNTDR	1024	36	5	9	1	2	1024	37	3	BS3	138.06807	8.740997	false	true	false	false	internal > 4	0.0
Scan: 7283 Run: 20190410_QExHFX1_RSLC1_Beveridge_Clausen_IMP_DSS_JRmethod_R2 P1_K.GYKEVK.K P2_K.GYKEVK.K 3 3	20190410_QExHFX1_RSLC1_Beveridge_Clausen_IMP_DSS_JRmethod_R2	7283	20190410_QExHFX1_RSLC1_Beveridge_Clausen_IMP_DSS_JRmethod_R2.mgf	193	3	528.627502	1,582.860677	0.860677	3	1,582.860643	0.860643	Cas9	Cas9	false	Cas9	Cas9	false	GYKEVK	GYKEVK	1190	1190	6	6	3	3	1192	1192	3	BS3	138.06807	8.708773	false	true	false	false	internal > 4	0.0		0.006756756756756757	0.0	0.0	0.006756756756756757	-0.33333333200000004	519	100	0
Scan: 14688 Run: 20190410_QExHFX1_RSLC1_Beveridge_Clausen_IMP_DSS_JRmethod_R2 P1_K.LVDSTDKADLR.L P2_K.LVDSTDKADLR.L 7 7	20190410_QExHFX1_RSLC1_Beveridge_Clausen_IMP_DSS_JRmethod_R2	14688	20190410_QExHFX1_RSLC1_Beveridge_Clausen_IMP_DSS_JRmethod_R2.mgf	3754	4	651.344177	2,601.347602	0.347602	4	2,601.349721	0.349721	Cas9	Cas9	false	Cas9	Cas9	false	LVDSTDKADLR	LVDSTDKADLR	146	146	11	11	7	7	152	152	4	BS3	138.06807	8.707674	false	true	false	false	internal > 4	0.0
Scan: 18013 Run: 20190410_QExHFX1_RSLC1_Beveridge_Clausen_IMP_DSS_JRmethod_R2 P1_K.QLKEDYFK.K P2_K.QLKEDYFK.K 3 3	20190410_QExHFX1_RSLC1_Beveridge_Clausen_IMP_DSS_JRmethod_R2	18013	20190410_QExHFX1_RSLC1_Beveridge_Clausen_IMP_DSS_JRmethod_R2.mgf	5911	3	760.059779	2,277.157508	0.157508	3	2,277.156885	0.156885	Cas9	Cas9	false	Cas9	Cas9	false	QLKEDYFK	QLKEDYFK	567	567	8	8	3	3	569	569	3	BS3	138.06807	8.694833	false	true	false	false	internal > 4	0.0		0.0	0.0	0.0	0.0	-0.33333333200000004	449	143	0
Scan: 12945 Run: 20190410_QExHFX1_RSLC1_Beveridge_Clausen_IMP_DSS_JRmethod_R2 P1_K.SKLVSDFR.K P2_R.QQLPEKYK.E 2 6	20190410_QExHFX1_RSLC1_Beveridge_Clausen_IMP_DSS_JRmethod_R2	12945	20190410_QExHFX1_RSLC1_Beveridge_Clausen_IMP_DSS_JRmethod_R2.mgf	2618	3	708.055603	2,121.144980	0.144980	3	2,121.146988	0.146988	Cas9	Cas9	false	Cas9	Cas9	false	QQLPEKYK	SKLVSDFR	345	964	8	8	6	2	350	965	3	BS3	138.06807	8.673022	false	true	false	false	internal > 4	0.0
Scan: 6786 Run: 20190410_QExHFX1_RSLC1_Beveridge_Clausen_IMP_DSS_JRmethod_R2 P1_K.SDNVPSEEVVKK.M P2_K.GQKNSR.E 11 3	20190410_QExHFX1_RSLC1_Beveridge_Clausen_IMP_DSS_JRmethod_R2	6786	20190410_QExHFX1_RSLC1_Beveridge_Clausen_IMP_DSS_JRmethod_R2.mgf	123	3	719.709806	2,156.107589	0.107589	3	2,156.107306	0.107306	Cas9	Cas9	false	Cas9	Cas9	false	GQKNSR	SDNVPSEEVVKK	777	871	6	12	3	11	779	881	3	BS3	138.06807	8.664732	false	true	false	false	internal > 4	0.0		0.0	0.0	0.0	0.0	-0.33333333200000004	251	151	0
Scan: 11187 Run: 20190410_QExHFX1_RSLC1_Beveridge_Clausen_IMP_DSS_JRmethod_R2 P1_K.SDNVPSEEVVKK.M P2_K.AGFIKR.Q 11 5	20190410_QExHFX1_RSLC1_Beveridge_Clausen_IMP_DSS_JRmethod_R2	11187	20190410_QExHFX1_RSLC1_Beveridge_Clausen_IMP_DSS_JRmethod_R2.mgf	1640	3	720.395007	2,158.163192	0.163192	3	2,158.163365	0.163365	Cas9	Cas9	false	Cas9	Cas9	false	SDNVPSEEVVKK	AGFIKR	871	918	12	6	11	5	881	922	3	BS3	138.06807	8.655034	false	true	false	false	internal > 4	0.0		0.0	0.0	0.0	0.0	-0.33333333200000004	222	124	0
Scan: 18974 Run: 20190410_QExHFX1_RSLC1_Beveridge_Clausen_IMP_DSS_JRmethod_R2 P1_R.QLLNAKLITQR.K P2_K.QLKEDYFK.K 6 3	20190410_QExHFX1_RSLC1_Beveridge_Clausen_IMP_DSS_JRmethod_R2	18974	20190410_QExHFX1_RSLC1_Beveridge_Clausen_IMP_DSS_JRmethod_R2.mgf	6533	3	835.807660	2,504.401151	0.401151	3	2,504.400243	0.400243	Cas9	Cas9	false	Cas9	Cas9	false	QLKEDYFK	QLLNAKLITQR	567	889	8	11	3	6	569	894	3	BS3	138.06807	8.646539	false	true	false	false	internal > 4	0.0		0.006756756756756757	0.0	0.0	0.006756756756756757	-0.33333333200000004	513	99	0
Scan: 17350 Run: 20190410_QExHFX1_RSLC1_Beveridge_Clausen_IMP_DSS_JRmethod_R2 P1_K.MDGTEELLVKLNR.E P2_R.EKIEK.I 10 2	20190410_QExHFX1_RSLC1_Beveridge_Clausen_IMP_DSS_JRmethod_R2	17350	20190410_QExHFX1_RSLC1_Beveridge_Clausen_IMP_DSS_JRmethod_R2.mgf	5525	4	580.063110	2,316.223334	0.223334	4	2,316.224644	0.224644	Cas9	Cas9	false	Cas9	Cas9	false	EKIEK	MDGTEELLVKLNR	442	387	5	13	2	10	443	396	4	BS3	138.06807	8.641805	false	true	false	false	internal > 4	0.0		0.006756756756756757	0.0	0.0	0.006756756756756757	-0.33333333200000004	512	98	0
Scan: 7051 Run: 20190410_QExHFX1_RSLC1_Beveridge_Clausen_IMP_DSS_JRmethod_R2 P1_K.VPSKK.F P2_K.VKYVTEGMR.K 4 2	20190410_QExHFX1_RSLC1_Beveridge_Clausen_IMP_DSS_JRmethod_R2	7051	20190410_QExHFX1_RSLC1_Beveridge_Clausen_IMP_DSS_JRmethod_R2.mgf	169	3	598.665833	1,792.975670	0.975670	3	1,792.975688	0.975688	Cas9	Cas9	false	Cas9	Cas9	false	VPSKK	VKYVTEGMR	31	531	5	9	4	2	34	532	3	BS3	138.06807	8.621363	false	true	false	false	internal > 4	0.0		0.006756756756756757	0.0	0.0	0.006756756756756757	-0.33333333200000004	211	97	0
Scan: 22812 Run: 20190410_QExHFX1_RSLC1_Beveridge_Clausen_IMP_DSS_JRmethod_R2 P1_R.KSEETITPWNFEEVVDK.G P2_K.KDWDPK.K 1 1	20190410_QExHFX1_RSLC1_Beveridge_Clausen_IMP_DSS_JRmethod_R2	22812	20190410_QExHFX1_RSLC1_Beveridge_Clausen_IMP_DSS_JRmethod_R2.mgf	8811	3	992.822693	2,975.446250	0.446250	3	2,975.444015	0.444015	Cas9	Cas9	false	Cas9	Cas9	false	KDWDPK	KSEETITPWNFEEVVDK	1128	472	6	17	1	1	1128	472	3	BS3	138.06807	8.607699	false	true	false	false	internal > 4	0.0		0.0	0.0	0.0	0.0	-0.33333333200000004	438	133	0
Scan: 16417 Run: 20190410_QExHFX1_RSLC1_Beveridge_Clausen_IMP_DSS_JRmethod_R2 P1_K.SKLVSDFR.K P2_K.SKLVSDFR.K 2 2	20190410_QExHFX1_RSLC1_Beveridge_Clausen_IMP_DSS_JRmethod_R2	16417	20190410_QExHFX1_RSLC1_Beveridge_Clausen_IMP_DSS_JRmethod_R2.mgf	4870	4	510.784271	2,039.107978	0.107978	4	2,039.105121	0.105121	Cas9	Cas9	false	Cas9	Cas9	false	SKLVSDFR	SKLVSDFR	964	964	8	8	2	2	965	965	4	BS3	138.06807	8.599388	false	true	false	false	internal > 4	0.0		0.0	0.0	0.0	0.0	-0.33333333200000004	306	211	0
Scan: 13486 Run: 20190410_QExHFX1_RSLC1_Beveridge_Clausen_IMP_DSS_JRmethod_R2 P1_R.KLINGIR.D P2_R.KFDNLTK.A 1 1	20190410_QExHFX1_RSLC1_Beveridge_Clausen_IMP_DSS_JRmethod_R2	13486	20190410_QExHFX1_RSLC1_Beveridge_Clausen_IMP_DSS_JRmethod_R2.mgf	2958	4	454.773206	1,815.063718	0.063718	4	1,815.061800	0.061800	Cas9	Cas9	false	Cas9	Cas9	false	KFDNLTK	KLINGIR	900	669	7	7	1	1	900	669	4	BS3	138.06807	8.596071	false	true	false	false	internal > 4	0.0		0.006756756756756757	0.0	0.0	0.006756756756756757	-0.33333333200000004	508	96	0
Scan: 23941 Run: 20190410_QExHFX1_RSLC1_Beveridge_Clausen_IMP_DSS_JRmethod_R2 P1_K.DFQFYKVR.E P2_K.DFQFYKVR.E 6 6	20190410_QExHFX1_RSLC1_Beveridge_Clausen_IMP_DSS_JRmethod_R2	23941	20190410_QExHFX1_RSLC1_Beveridge_Clausen_IMP_DSS_JRmethod_R2.mgf	9425	4	586.304679	2,341.189610	0.189610	4	2,341.189523	0.189523	Cas9	Cas9	false	Cas9	Cas9	false	DFQFYKVR	DFQFYKVR	973	973	8	8	6	6	978	978	4	BS3	138.06807	8.593735	false	true	false	false	internal > 4	0.0		0.0	0.0	0.0	0.0	-0.33333333200000004	507	185	0
Scan: 18580 Run: 20190410_QExHFX1_RSLC1_Beveridge_Clausen_IMP_DSS_JRmethod_R2 P1_K.MDGTEELLVKLNR.E P2_R.KVTVK.Q 10 1	20190410_QExHFX1_RSLC1_Beveridge_Clausen_IMP_DSS_JRmethod_R2	18580	20190410_QExHFX1_RSLC1_Beveridge_Clausen_IMP_DSS_JRmethod_R2.mgf	6286	4	562.067200	2,244.239694	0.239694	4	2,244.239900	0.239900	Cas9	Cas9	false	Cas9	Cas9	false	KVTVK	MDGTEELLVKLNR	562	387	5	13	1	10	562	396	4	BS3	138.06807	8.587859	false	true	false	false	internal > 4	0.0		0.0	0.0	0.0	0.0	-0.33333333200000004	371	148	0
Scan: 20291 Run: 20190410_QExHFX1_RSLC1_Beveridge_Clausen_IMP_DSS_JRmethod_R2 P1_K.VKYVTEGMR.K P2_R.QEDFYPFLKDNR.E 2 9	20190410_QExHFX1_RSLC1_Beveridge_Clausen_IMP_DSS_JRmethod_R2	20291	20190410_QExHFX1_RSLC1_Beveridge_Clausen_IMP_DSS_JRmethod_R2.mgf	7337	4	702.598083	2,806.363226	0.363226	4	2,806.363599	0.363599	Cas9	Cas9	false	Cas9	Cas9	false	VKYVTEGMR	QEDFYPFLKDNR	531	430	9	12	2	9	532	438	4	BS3	138.06807	8.578897	false	true	false	false	internal > 4	0.0		0.006756756756756757	0.0	0.0	0.006756756756756757	-0.33333333200000004	505	95	0
Scan: 6788 Run: 20190410_QExHFX1_RSLC1_Beveridge_Clausen_IMP_DSS_JRmethod_R2 P1_K.SDNVPSEEVVKK.M P2_K.GQKNSR.E 11 3	20190410_QExHFX1_RSLC1_Beveridge_Clausen_IMP_DSS_JRmethod_R2	6788	20190410_QExHFX1_RSLC1_Beveridge_Clausen_IMP_DSS_JRmethod_R2.mgf	124	4	540.034160	2,156.107534	0.107534	4	2,156.107306	0.107306	Cas9	Cas9	false	Cas9	Cas9	false	GQKNSR	SDNVPSEEVVKK	777	871	6	12	3	11	779	881	4	BS3	138.06807	8.569247	false	true	false	false	internal > 4	0.0
Scan: 16423 Run: 20190410_QExHFX1_RSLC1_Beveridge_Clausen_IMP_DSS_JRmethod_R2 P1_R.LKTYAHLFDDK.V P2_K.ESILPKR.N 2 6	20190410_QExHFX1_RSLC1_Beveridge_Clausen_IMP_DSS_JRmethod_R2	16423	20190410_QExHFX1_RSLC1_Beveridge_Clausen_IMP_DSS_JRmethod_R2.mgf	4875	4	583.324796	2,329.270078	0.270078	4	2,329.268165	0.268165	Cas9	Cas9	false	Cas9	Cas9	false	ESILPKR	LKTYAHLFDDK	1112	640	7	11	6	2	1117	641	4	BS3	138.06807	8.502218	false	true	false	false	internal > 4	0.0		0.006756756756756757	0.0	0.0	0.006756756756756757	-0.33333333200000004	503	94	0
Scan: 14106 Run: 20190410_QExHFX1_RSLC1_Beveridge_Clausen_IMP_DSS_JRmethod_R2 P1_K.TEVQTGGFSKESILPK.R P2_R.SDKNR.G 10 3	20190410_QExHFX1_RSLC1_Beveridge_Clausen_IMP_DSS_JRmethod_R2	14106	20190410_QExHFX1_RSLC1_Beveridge_Clausen_IMP_DSS_JRmethod_R2.mgf	3364	4	620.077627	2,476.281402	0.281402	4	2,476.280913	0.280913	Cas9	Cas9	false	Cas9	Cas9	false	SDKNR	TEVQTGGFSKESILPK	864	1102	5	16	3	10	866	1111	4	BS3	138.06807	8.488379	false	true	false	false	internal > 4	0.0		0.0	0.0	0.0	0.0	-0.33333333200000004	502	187	0
Scan: 13112 Run: 20190410_QExHFX1_RSLC1_Beveridge_Clausen_IMP_DSS_JRmethod_R2 P1_K.SKLVSDFR.K P2_R.QQLPEKYK.E 2 6	20190410_QExHFX1_RSLC1_Beveridge_Clausen_IMP_DSS_JRmethod_R2	13112	20190410_QExHFX1_RSLC1_Beveridge_Clausen_IMP_DSS_JRmethod_R2.mgf	2722	4	531.294394	2,121.148470	0.148470	4	2,121.146988	0.146988	Cas9	Cas9	false	Cas9	Cas9	false	QQLPEKYK	SKLVSDFR	345	964	8	8	6	2	350	965	4	BS3	138.06807	8.395101	false	true	false	false	internal > 4	0.0		0.0	0.0	0.0	0.0	-0.33333333200000004	282	183	0
Scan: 11766 Run: 20190410_QExHFX1_RSLC1_Beveridge_Clausen_IMP_DSS_JRmethod_R2 P1_R.NSDKLIAR.K P2_K.MKNYWR.Q 4 2	20190410_QExHFX1_RSLC1_Beveridge_Clausen_IMP_DSS_JRmethod_R2	11766	20190410_QExHFX1_RSLC1_Beveridge_Clausen_IMP_DSS_JRmethod_R2.mgf	1946	4	492.509589	1,966.009250	0.009250	4	1,966.009447	0.009447	Cas9	Cas9	false	Cas9	Cas9	false	NSDKLIAR	MKNYWR	1119	883	8	6	4	2	1122	884	4	BS3	138.06807	8.384113	false	true	false	false	internal > 4	0.0		0.0	0.0	0.0	0.0	-0.33333333200000004	237	202	0
Scan: 10705 Run: 20190410_QExHFX1_RSLC1_Beveridge_Clausen_IMP_DSS_JRmethod_R2 P1_K.LVDSTDKADLR.L P2_K.GYKEVK.K 7 3	20190410_QExHFX1_RSLC1_Beveridge_Clausen_IMP_DSS_JRmethod_R2	10705	20190410_QExHFX1_RSLC1_Beveridge_Clausen_IMP_DSS_JRmethod_R2.mgf	1376	4	524.033569	2,092.105170	0.105170	4	2,092.105182	0.105182	Cas9	Cas9	false	Cas9	Cas9	false	GYKEVK	LVDSTDKADLR	1190	146	6	11	3	7	1192	152	4	BS3	138.06807	8.358885	false	true	false	false	internal > 4	0.0		0.0	0.0	0.0	0.0	-0.33333333200000004	373	180	0
Scan: 24370 Run: 20190410_QExHFX1_RSLC1_Beveridge_Clausen_IMP_DSS_JRmethod_R2 P1_K.NPIDFLEAKGYK.E P2_K.FIKPILEK.M 9 3	20190410_QExHFX1_RSLC1_Beveridge_Clausen_IMP_DSS_JRmethod_R2	24370	20190410_QExHFX1_RSLC1_Beveridge_Clausen_IMP_DSS_JRmethod_R2.mgf	9626	3	840.477844	2,518.411703	0.411703	3	2,518.408682	0.408682	Cas9	Cas9	false	Cas9	Cas9	false	FIKPILEK	NPIDFLEAKGYK	379	1181	8	12	3	9	381	1189	3	BS3	138.06807	8.357763	false	true	false	false	internal > 4	0.0		0.0	0.0	0.0	0.0	-0.33333333200000004	498	149	0
Scan: 2592 Run: 20190410_QExHFX1_RSLC1_Beveridge_Clausen_IMP_DSS_JRmethod_R2 P1_R.SDKNR.G P2_R.SDKNR.G 3 3	20190410_QExHFX1_RSLC1_Beveridge_Clausen_IMP_DSS_JRmethod_R2	2592	20190410_QExHFX1_RSLC1_Beveridge_Clausen_IMP_DSS_JRmethod_R2.mgf	2	3	459.235614	1,374.685013	0.685013	3	1,374.685135	0.685135	Cas9	Cas9	false	Cas9	Cas9	false	SDKNR	SDKNR	864	864	5	5	3	3	866	866	3	BS3	138.06807	8.354702	false	true	false	false	internal > 4	0.0		0.006756756756756757	0.0	0.0	0.006756756756756757	-0.33333333200000004	497	93	0
Scan: 12155 Run: 20190410_QExHFX1_RSLC1_Beveridge_Clausen_IMP_DSS_JRmethod_R2 P1_K.KDLIIK.L P2_R.DKPIR.E 1 2	20190410_QExHFX1_RSLC1_Beveridge_Clausen_IMP_DSS_JRmethod_R2	12155	20190410_QExHFX1_RSLC1_Beveridge_Clausen_IMP_DSS_JRmethod_R2.mgf	2139	3	498.979370	1,493.916281	0.916281	3	1,493.918097	0.918097	Cas9	Cas9	false	Cas9	Cas9	false	DKPIR	KDLIIK	1303	1196	5	6	2	1	1304	1196	3	BS3	138.06807	8.34866	false	true	false	false	internal > 4	0.0		0.006756756756756757	0.0	0.0	0.006756756756756757	-0.33333333200000004	476	92	0
Scan: 14908 Run: 20190410_QExHFX1_RSLC1_Beveridge_Clausen_IMP_DSS_JRmethod_R2 P1_K.VITLKSK.L P2_K.QLKEDYFK.K 5 3	20190410_QExHFX1_RSLC1_Beveridge_Clausen_IMP_DSS_JRmethod_R2	14908	20190410_QExHFX1_RSLC1_Beveridge_Clausen_IMP_DSS_JRmethod_R2.mgf	3887	3	666.050163	1,995.128660	0.128660	3	1,995.129212	0.129212	Cas9	Cas9	false	Cas9	Cas9	false	VITLKSK	QLKEDYFK	959	567	7	8	5	3	963	569	3	BS3	138.06807	8.322412	false	true	false	false	internal > 4	0.0		0.006756756756756757	0.0	0.0	0.006756756756756757	-0.33333333200000004	495	91	0
Scan: 18855 Run: 20190410_QExHFX1_RSLC1_Beveridge_Clausen_IMP_DSS_JRmethod_R2 P1_K.DDSIDNKVLTR.S P2_R.DAIKLDSR.K 7 4	20190410_QExHFX1_RSLC1_Beveridge_Clausen_IMP_DSS_JRmethod_R2	18855	20190410_QExHFX1_RSLC1_Beveridge_Clausen_IMP_DSS_JRmethod_R2.mgf	6460	3	777.411535	2,329.212776	0.212776	3	2,329.212499	0.212499	DECOY:Cas9	DECOY:REV_Cas9	true	Cas9	Cas9	false	DAIKLDSR	DDSIDNKVLTR	247	853	8	11	4	7	250	859	3	BS3	138.06807	8.309376	true	false	true	false	internal > 4	0.0029411764705882353		0.013157894736842105	0.3333333333333333	0.0	0.013157894736842105	-0.33333333200000004	494	90	1
Scan: 9696 Run: 20190410_QExHFX1_RSLC1_Beveridge_Clausen_IMP_DSS_JRmethod_R2 P1_R.NSDKLIAR.K P2_R.DKPIR.E 4 2	20190410_QExHFX1_RSLC1_Beveridge_Clausen_IMP_DSS_JRmethod_R2	9696	20190410_QExHFX1_RSLC1_Beveridge_Clausen_IMP_DSS_JRmethod_R2.mgf	908	4	421.245300	1,680.952094	0.952094	4	1,680.952250	0.952250	Cas9	Cas9	false	Cas9	Cas9	false	DKPIR	NSDKLIAR	1303	1119	5	8	2	4	1304	1122	4	BS3	138.06807	8.272599	false	true	false	false	internal > 4	0.0029411764705882353		0.0	0.0	0.0	0.0	-0.33333333200000004	283	154	0
Scan: 16244 Run: 20190410_QExHFX1_RSLC1_Beveridge_Clausen_IMP_DSS_JRmethod_R2 P1_K.VPSKK.F P2_R.QEDFYPFLKDNR.E 4 9	20190410_QExHFX1_RSLC1_Beveridge_Clausen_IMP_DSS_JRmethod_R2	16244	20190410_QExHFX1_RSLC1_Beveridge_Clausen_IMP_DSS_JRmethod_R2.mgf	4751	3	756.395436	2,266.164479	0.164479	3	2,266.163366	0.163366	Cas9	Cas9	false	Cas9	Cas9	false	VPSKK	QEDFYPFLKDNR	31	430	5	12	4	9	34	438	3	BS3	138.06807	8.262604	false	true	false	false	internal > 4	0.0029411764705882353
Scan: 7010 Run: 20190410_QExHFX1_RSLC1_Beveridge_Clausen_IMP_DSS_JRmethod_R2 P1_K.SDNVPSEEVVKK.M P2_K.GQKNSR.E 11 3	20190410_QExHFX1_RSLC1_Beveridge_Clausen_IMP_DSS_JRmethod_R2	7010	20190410_QExHFX1_RSLC1_Beveridge_Clausen_IMP_DSS_JRmethod_R2.mgf	168	4	540.034423	2,156.108586	0.108586	4	2,156.107306	0.107306	Cas9	Cas9	false	Cas9	Cas9	false	GQKNSR	SDNVPSEEVVKK	777	871	6	12	3	11	779	881	4	BS3	138.06807	8.259107	false	true	false	false	internal > 4	0.0029411764705882353
Scan: 11918 Run: 20190410_QExHFX1_RSLC1_Beveridge_Clausen_IMP_DSS_JRmethod_R2 P1_R.NSDKLIAR.K P2_K.MKNYWR.Q 4 2	20190410_QExHFX1_RSLC1_Beveridge_Clausen_IMP_DSS_JRmethod_R2	11918	20190410_QExHFX1_RSLC1_Beveridge_Clausen_IMP_DSS_JRmethod_R2.mgf	2026	4	492.509735	1,966.009834	0.009834	4	1,966.009447	0.009447	Cas9	Cas9	false	Cas9	Cas9	false	NSDKLIAR	MKNYWR	1119	883	8	6	4	2	1122	884	4	BS3	138.06807	8.252352	false	true	false	false	internal > 4	0.0029411764705882353
Scan: 13470 Run: 20190410_QExHFX1_RSLC1_Beveridge_Clausen_IMP_DSS_JRmethod_R2 P1_R.NSDKLIAR.K P2_K.KDLIIK.L 4 1	20190410_QExHFX1_RSLC1_Beveridge_Clausen_IMP_DSS_JRmethod_R2	13470	20190410_QExHFX1_RSLC1_Beveridge_Clausen_IMP_DSS_JRmethod_R2.mgf	2949	4	446.522888	1,782.062446	0.062446	4	1,782.061466	0.061466	Cas9	Cas9	false	Cas9	Cas9	false	NSDKLIAR	KDLIIK	1119	1196	8	6	4	1	1122	1196	4	BS3	138.06807	8.240163	false	true	false	false	internal > 4	0.0029411764705882353		0.0	0.0	0.0	0.0	-0.33333333200000004	363	171	0
Scan: 12396 Run: 20190410_QExHFX1_RSLC1_Beveridge_Clausen_IMP_DSS_JRmethod_R2 P1_R.NSDKLIAR.K P2_K.MKNYWR.Q 4 2	20190410_QExHFX1_RSLC1_Beveridge_Clausen_IMP_DSS_JRmethod_R2	12396	20190410_QExHFX1_RSLC1_Beveridge_Clausen_IMP_DSS_JRmethod_R2.mgf	2281	4	492.509491	1,966.008858	0.008858	4	1,966.009447	0.009447	Cas9	Cas9	false	Cas9	Cas9	false	NSDKLIAR	MKNYWR	1119	883	8	6	4	2	1122	884	4	BS3	138.06807	8.198079	false	true	false	false	internal > 4	0.0029411764705882353
Scan: 17469 Run: 20190410_QExHFX1_RSLC1_Beveridge_Clausen_IMP_DSS_JRmethod_R2 P1_R.SDKNR.G P2_K.LPKYSLFELENGR.K 3 3	20190410_QExHFX1_RSLC1_Beveridge_Clausen_IMP_DSS_JRmethod_R2	17469	20190410_QExHFX1_RSLC1_Beveridge_Clausen_IMP_DSS_JRmethod_R2.mgf	5597	4	581.307954	2,321.202710	0.202710	4	2,321.201541	0.201541	Cas9	Cas9	false	Cas9	Cas9	false	SDKNR	LPKYSLFELENGR	864	1202	5	13	3	3	866	1204	4	BS3	138.06807	8.194905	false	true	false	false	internal > 4	0.0029411764705882353		0.0	0.0	0.0	0.0	-0.33333333200000004	487	160	0
Scan: 23598 Run: 20190410_QExHFX1_RSLC1_Beveridge_Clausen_IMP_DSS_JRmethod_R2 P1_K.SKLVSDFR.K P2_R.KSEETITPWNFEEVVDK.G 2 1	20190410_QExHFX1_RSLC1_Beveridge_Clausen_IMP_DSS_JRmethod_R2	23598	20190410_QExHFX1_RSLC1_Beveridge_Clausen_IMP_DSS_JRmethod_R2.mgf	9249	4	785.650208	3,138.571726	0.571726	4	3,138.576091	0.576091	Cas9	Cas9	false	Cas9	Cas9	false	SKLVSDFR	KSEETITPWNFEEVVDK	964	472	8	17	2	1	965	472	4	BS3	138.06807	8.191649	false	true	false	false	internal > 4	0.0029411764705882353
Scan: 2248 Run: 20190410_QExHFX1_RSLC1_Beveridge_Clausen_IMP_DSS_JRmethod_R2 P1_K.GQKNSR.E P2_K.GQKNSR.E 3 3	20190410_QExHFX1_RSLC1_Beveridge_Clausen_IMP_DSS_JRmethod_R2	2248	20190410_QExHFX1_RSLC1_Beveridge_Clausen_IMP_DSS_JRmethod_R2.mgf	0	3	505.937807	1,514.791592	0.791592	3	1,514.791333	0.791333	Cas9	Cas9	false	Cas9	Cas9	false	GQKNSR	GQKNSR	777	777	6	6	3	3	779	779	3	BS3	138.06807	8.181697	false	true	false	false	internal > 4	0.0029411764705882353		0.013157894736842105	0.0	0.0	0.013157894736842105	-0.33333333200000004	485	89	0
Scan: 14830 Run: 20190410_QExHFX1_RSLC1_Beveridge_Clausen_IMP_DSS_JRmethod_R2 P1_R.KFDNLTK.A P2_K.APLSASMIKR.Y 1 9	20190410_QExHFX1_RSLC1_Beveridge_Clausen_IMP_DSS_JRmethod_R2	14830	20190410_QExHFX1_RSLC1_Beveridge_Clausen_IMP_DSS_JRmethod_R2.mgf	3840	3	698.055258	2,091.143945	0.143945	3	2,091.139792	0.139792	Cas9	Cas9	false	Cas9	Cas9	false	APLSASMIKR	KFDNLTK	319	900	10	7	9	1	327	900	3	BS3	138.06807	8.160723	false	true	false	false	internal > 4	0.0029411764705882353
Scan: 9534 Run: 20190410_QExHFX1_RSLC1_Beveridge_Clausen_IMP_DSS_JRmethod_R2 P1_R.KMIAK.S P2_K.ESILPKR.N 1 6	20190410_QExHFX1_RSLC1_Beveridge_Clausen_IMP_DSS_JRmethod_R2	9534	20190410_QExHFX1_RSLC1_Beveridge_Clausen_IMP_DSS_JRmethod_R2.mgf	829	3	529.316284	1,584.927023	0.927023	3	1,584.927281	0.927281	Cas9	Cas9	false	Cas9	Cas9	false	KMIAK	ESILPKR	1024	1112	5	7	1	6	1024	1117	3	BS3	138.06807	8.154659	false	true	false	false	internal > 4	0.0029411764705882353		0.013157894736842105	0.0	0.0	0.013157894736842105	-0.33333333200000004	304	88	0
Scan: 12059 Run: 20190410_QExHFX1_RSLC1_Beveridge_Clausen_IMP_DSS_JRmethod_R2 P1_R.NSDKLIAR.K P2_K.MKNYWR.Q 4 2	20190410_QExHFX1_RSLC1_Beveridge_Clausen_IMP_DSS_JRmethod_R2	12059	20190410_QExHFX1_RSLC1_Beveridge_Clausen_IMP_DSS_JRmethod_R2.mgf	2090	4	492.510306	1,966.012118	0.012118	4	1,966.009447	0.009447	Cas9	Cas9	false	Cas9	Cas9	false	NSDKLIAR	MKNYWR	1119	883	8	6	4	2	1122	884	4	BS3	138.06807	8.124041	false	true	false	false	internal > 4	0.0029411764705882353
Scan: 6676 Run: 20190410_QExHFX1_RSLC1_Beveridge_Clausen_IMP_DSS_JRmethod_R2 P1_K.SDNVPSEEVVKK.M P2_K.GQKNSR.E 11 3	20190410_QExHFX1_RSLC1_Beveridge_Clausen_IMP_DSS_JRmethod_R2	6676	20190410_QExHFX1_RSLC1_Beveridge_Clausen_IMP_DSS_JRmethod_R2.mgf	100	3	719.709740	2,156.107391	0.107391	3	2,156.107306	0.107306	Cas9	Cas9	false	Cas9	Cas9	false	GQKNSR	SDNVPSEEVVKK	777	871	6	12	3	11	779	881	3	BS3	138.06807	8.099674	false	true	false	false	internal > 4	0.0029411764705882353
Scan: 21051 Run: 20190410_QExHFX1_RSLC1_Beveridge_Clausen_IMP_DSS_JRmethod_R2 P1_R.QEDFYPFLKDNR.E P2_K.EDYFKK.I 9 5	20190410_QExHFX1_RSLC1_Beveridge_Clausen_IMP_DSS_JRmethod_R2	21051	20190410_QExHFX1_RSLC1_Beveridge_Clausen_IMP_DSS_JRmethod_R2.mgf	7795	3	846.743691	2,537.209244	0.209244	3	2,537.211439	0.211439	Cas9	Cas9	false	Cas9	Cas9	false	EDYFKK	QEDFYPFLKDNR	570	430	6	12	5	9	574	438	3	BS3	138.06807	7.99499	false	true	false	false	internal > 4	0.0029411764705882353		0.0	0.0	0.0	0.0	-0.33333333200000004	480	150	0
Scan: 17997 Run: 20190410_QExHFX1_RSLC1_Beveridge_Clausen_IMP_DSS_JRmethod_R2 P1_K.QLKEDYFK.K P2_K.QLKEDYFK.K 3 3	20190410_QExHFX1_RSLC1_Beveridge_Clausen_IMP_DSS_JRmethod_R2	17997	20190410_QExHFX1_RSLC1_Beveridge_Clausen_IMP_DSS_JRmethod_R2.mgf	5900	4	570.296875	2,277.158394	0.158394	4	2,277.156885	0.156885	Cas9	Cas9	false	Cas9	Cas9	false	QLKEDYFK	QLKEDYFK	567	567	8	8	3	3	569	569	4	BS3	138.06807	7.986748	false	true	false	false	internal > 4	0.0029411764705882353		0.0	0.0	0.0	0.0	-0.33333333200000004	449	143	0
Scan: 17156 Run: 20190410_QExHFX1_RSLC1_Beveridge_Clausen_IMP_DSS_JRmethod_R2 P1_R.KFDNLTK.A P2_K.FIKPILEK.M 1 3	20190410_QExHFX1_RSLC1_Beveridge_Clausen_IMP_DSS_JRmethod_R2	17156	20190410_QExHFX1_RSLC1_Beveridge_Clausen_IMP_DSS_JRmethod_R2.mgf	5391	4	498.295561	1,989.153138	0.153138	4	1,989.155032	0.155032	Cas9	Cas9	false	Cas9	Cas9	false	KFDNLTK	FIKPILEK	900	379	7	8	1	3	900	381	4	BS3	138.06807	7.982542	false	true	false	false	internal > 4	0.0029411764705882353		0.0	0.0	0.0	0.0	-0.33333333200000004	425	201	0
Scan: 8221 Run: 20190410_QExHFX1_RSLC1_Beveridge_Clausen_IMP_DSS_JRmethod_R2 P1_R.SDKNR.G P2_K.APLSASMIKR.Y 3 9	20190410_QExHFX1_RSLC1_Beveridge_Clausen_IMP_DSS_JRmethod_R2	8221	20190410_QExHFX1_RSLC1_Beveridge_Clausen_IMP_DSS_JRmethod_R2.mgf	448	3	616.000291	1,844.979044	0.979044	3	1,844.977812	0.977812	Cas9	Cas9	false	Cas9	Cas9	false	SDKNR	APLSASMIKR	864	319	5	10	3	9	866	327	3	BS3	138.06807	7.954116	false	true	false	false	internal > 4	0.0029411764705882353
Scan: 11998 Run: 20190410_QExHFX1_RSLC1_Beveridge_Clausen_IMP_DSS_JRmethod_R2 P1_K.KDLIIK.L P2_R.DKPIR.E 1 2	20190410_QExHFX1_RSLC1_Beveridge_Clausen_IMP_DSS_JRmethod_R2	11998	20190410_QExHFX1_RSLC1_Beveridge_Clausen_IMP_DSS_JRmethod_R2.mgf	2061	3	498.980173	1,493.918690	0.918690	3	1,493.918097	0.918097	Cas9	Cas9	false	Cas9	Cas9	false	DKPIR	KDLIIK	1303	1196	5	6	2	1	1304	1196	3	BS3	138.06807	7.937276	false	true	false	false	internal > 4	0.0029411764705882353
Scan: 18320 Run: 20190410_QExHFX1_RSLC1_Beveridge_Clausen_IMP_DSS_JRmethod_R2 P1_K.KDLIIK.L P2_K.DDSIDNKVLTR.S 1 7	20190410_QExHFX1_RSLC1_Beveridge_Clausen_IMP_DSS_JRmethod_R2	18320	20190410_QExHFX1_RSLC1_Beveridge_Clausen_IMP_DSS_JRmethod_R2.mgf	6119	4	536.305570	2,141.193174	0.193174	4	2,141.194330	0.194330	Cas9	Cas9	false	Cas9	Cas9	false	KDLIIK	DDSIDNKVLTR	1196	853	6	11	1	7	1196	859	4	BS3	138.06807	7.912358	false	true	false	false	internal > 4	0.0029411764705882353		0.013157894736842105	0.0	0.0	0.013157894736842105	-0.33333333200000004	475	87	0
Scan: 11649 Run: 20190410_QExHFX1_RSLC1_Beveridge_Clausen_IMP_DSS_JRmethod_R2 P1_K.SDNVPSEEVVKK.M P2_K.AGFIKR.Q 11 5	20190410_QExHFX1_RSLC1_Beveridge_Clausen_IMP_DSS_JRmethod_R2	11649	20190410_QExHFX1_RSLC1_Beveridge_Clausen_IMP_DSS_JRmethod_R2.mgf	1882	3	720.395118	2,158.163525	0.163525	3	2,158.163365	0.163365	Cas9	Cas9	false	Cas9	Cas9	false	SDNVPSEEVVKK	AGFIKR	871	918	12	6	11	5	881	922	3	BS3	138.06807	7.897339	false	true	false	false	internal > 4	0.0029411764705882353
Scan: 6904 Run: 20190410_QExHFX1_RSLC1_Beveridge_Clausen_IMP_DSS_JRmethod_R2 P1_K.SDNVPSEEVVKK.M P2_K.GQKNSR.E 11 3	20190410_QExHFX1_RSLC1_Beveridge_Clausen_IMP_DSS_JRmethod_R2	6904	20190410_QExHFX1_RSLC1_Beveridge_Clausen_IMP_DSS_JRmethod_R2.mgf	154	4	540.034615	2,156.109354	0.109354	4	2,156.107306	0.107306	Cas9	Cas9	false	Cas9	Cas9	false	GQKNSR	SDNVPSEEVVKK	777	871	6	12	3	11	779	881	4	BS3	138.06807	7.890654	false	true	false	false	internal > 4	0.0029411764705882353
Scan: 7007 Run: 20190410_QExHFX1_RSLC1_Beveridge_Clausen_IMP_DSS_JRmethod_R2 P1_K.SDNVPSEEVVKK.M P2_K.GQKNSR.E 11 3	20190410_QExHFX1_RSLC1_Beveridge_Clausen_IMP_DSS_JRmethod_R2	7007	20190410_QExHFX1_RSLC1_Beveridge_Clausen_IMP_DSS_JRmethod_R2.mgf	167	3	719.710238	2,156.108885	0.108885	3	2,156.107306	0.107306	Cas9	Cas9	false	Cas9	Cas9	false	GQKNSR	SDNVPSEEVVKK	777	871	6	12	3	11	779	881	3	BS3	138.06807	7.875073	false	true	false	false	internal > 4	0.0029411764705882353
Scan: 8694 Run: 20190410_QExHFX1_RSLC1_Beveridge_Clausen_IMP_DSS_JRmethod_R2 P1_R.KMIAK.S P2_K.ESILPKR.N 1 6	20190410_QExHFX1_RSLC1_Beveridge_Clausen_IMP_DSS_JRmethod_R2	8694	20190410_QExHFX1_RSLC1_Beveridge_Clausen_IMP_DSS_JRmethod_R2.mgf	585	3	529.316430	1,584.927461	0.927461	3	1,584.927281	0.927281	Cas9	Cas9	false	Cas9	Cas9	false	KMIAK	ESILPKR	1024	1112	5	7	1	6	1024	1117	3	BS3	138.06807	7.866713	false	true	false	false	internal > 4	0.0029411764705882353
Scan: 14489 Run: 20190410_QExHFX1_RSLC1_Beveridge_Clausen_IMP_DSS_JRmethod_R2 P1_K.NLPNEKVLPK.H P2_K.NLPNEKVLPK.H 6 6	20190410_QExHFX1_RSLC1_Beveridge_Clausen_IMP_DSS_JRmethod_R2	14489	20190410_QExHFX1_RSLC1_Beveridge_Clausen_IMP_DSS_JRmethod_R2.mgf	3622	4	610.859677	2,439.409602	0.409602	4	2,439.410077	0.410077	Cas9	Cas9	false	Cas9	Cas9	false	NLPNEKVLPK	NLPNEKVLPK	505	505	10	10	6	6	510	510	4	BS3	138.06807	7.860814	false	true	false	false	internal > 4	0.0029411764705882353		0.0	0.0	0.0	0.0	-0.33333333200000004	470	218	0
Scan: 6816 Run: 20190410_QExHFX1_RSLC1_Beveridge_Clausen_IMP_DSS_JRmethod_R2 P1_K.LKGSPEDNEQK.Q P2_K.LKGSPEDNEQK.Q 2 2	20190410_QExHFX1_RSLC1_Beveridge_Clausen_IMP_DSS_JRmethod_R2	6816	20190410_QExHFX1_RSLC1_Beveridge_Clausen_IMP_DSS_JRmethod_R2.mgf	128	3	876.099328	2,625.276155	0.276155	3	2,625.276951	0.276951	Cas9	Cas9	false	Cas9	Cas9	false	LKGSPEDNEQK	LKGSPEDNEQK	1249	1249	11	11	2	2	1250	1250	3	BS3	138.06807	7.858027	false	true	false	false	internal > 4	0.0029411764705882353		0.0	0.0	0.0	0.0	-0.33333333200000004	469	165	0
Scan: 13208 Run: 20190410_QExHFX1_RSLC1_Beveridge_Clausen_IMP_DSS_JRmethod_R2 P1_K.LVDSTDKADLR.L P2_K.AGFIKR.Q 7 5	20190410_QExHFX1_RSLC1_Beveridge_Clausen_IMP_DSS_JRmethod_R2	13208	20190410_QExHFX1_RSLC1_Beveridge_Clausen_IMP_DSS_JRmethod_R2.mgf	2790	4	516.039492	2,060.128862	0.128862	4	2,060.126586	0.126586	Cas9	Cas9	false	Cas9	Cas9	false	LVDSTDKADLR	AGFIKR	146	918	11	6	7	5	152	922	4	BS3	138.06807	7.803501	false	true	false	false	internal > 4	0.0029411764705882353		0.0	0.0	0.0	0.0	-0.33333333200000004	313	192	0
Scan: 9398 Run: 20190410_QExHFX1_RSLC1_Beveridge_Clausen_IMP_DSS_JRmethod_R2 P1_K.SDNVPSEEVVKK.M P2_K.GYKEVK.K 11 3	20190410_QExHFX1_RSLC1_Beveridge_Clausen_IMP_DSS_JRmethod_R2	9398	20190410_QExHFX1_RSLC1_Beveridge_Clausen_IMP_DSS_JRmethod_R2.mgf	799	3	731.054077	2,190.140402	0.140402	3	2,190.141961	0.141961	Cas9	Cas9	false	Cas9	Cas9	false	GYKEVK	SDNVPSEEVVKK	1190	871	6	12	3	11	1192	881	3	BS3	138.06807	7.785442	false	true	false	false	internal > 4	0.0029411764705882353
Scan: 15439 Run: 20190410_QExHFX1_RSLC1_Beveridge_Clausen_IMP_DSS_JRmethod_R2 P1_K.LKSVK.E P2_R.LENLIAQLPGEKK.N 2 12	20190410_QExHFX1_RSLC1_Beveridge_Clausen_IMP_DSS_JRmethod_R2	15439	20190410_QExHFX1_RSLC1_Beveridge_Clausen_IMP_DSS_JRmethod_R2.mgf	4199	4	541.828613	2,163.285346	0.285346	4	2,163.287838	0.287838	Cas9	Cas9	false	Cas9	Cas9	false	LKSVK	LENLIAQLPGEKK	1161	226	5	13	2	12	1162	237	4	BS3	138.06807	7.783726	false	true	false	false	internal > 4	0.0029411764705882353		0.013157894736842105	0.0	0.0	0.013157894736842105	-0.33333333200000004	466	86	0
Scan: 7298 Run: 20190410_QExHFX1_RSLC1_Beveridge_Clausen_IMP_DSS_JRmethod_R2 P1_K.SEQEIGKATAK.Y P2_R.KMIAK.S 7 1	20190410_QExHFX1_RSLC1_Beveridge_Clausen_IMP_DSS_JRmethod_R2	7298	20190410_QExHFX1_RSLC1_Beveridge_Clausen_IMP_DSS_JRmethod_R2.mgf	199	3	635.683973	1,904.030090	0.030090	3	1,904.028846	0.028846	Cas9	Cas9	false	Cas9	Cas9	false	SEQEIGKATAK	KMIAK	1029	1024	11	5	7	1	1035	1024	3	BS3	138.06807	7.765198	false	true	false	false	internal > 4	0.0029411764705882353
Scan: 7921 Run: 20190410_QExHFX1_RSLC1_Beveridge_Clausen_IMP_DSS_JRmethod_R2 P1_R.NSDKLIAR.K P2_R.LSKSR.R 4 3	20190410_QExHFX1_RSLC1_Beveridge_Clausen_IMP_DSS_JRmethod_R2	7921	20190410_QExHFX1_RSLC1_Beveridge_Clausen_IMP_DSS_JRmethod_R2.mgf	386	3	548.652649	1,642.936118	0.936118	3	1,642.936599	0.936599	Cas9	Cas9	false	Cas9	Cas9	false	LSKSR	NSDKLIAR	220	1119	5	8	3	4	222	1122	3	BS3	138.06807	7.753019	false	true	false	false	internal > 4	0.0029411764705882353		0.0	0.0	0.0	0.0	-0.33333333200000004	184	109	0
Scan: 24758 Run: 20190410_QExHFX1_RSLC1_Beveridge_Clausen_IMP_DSS_JRmethod_R2 P1_K.KNLIGALLFDSGETAEATR.L P2_K.AGFIKR.Q 1 5	20190410_QExHFX1_RSLC1_Beveridge_Clausen_IMP_DSS_JRmethod_R2	24758	20190410_QExHFX1_RSLC1_Beveridge_Clausen_IMP_DSS_JRmethod_R2.mgf	9789	4	709.391177	2,833.535602	0.535602	4	2,833.533775	0.533775	Cas9	Cas9	false	Cas9	Cas9	false	AGFIKR	KNLIGALLFDSGETAEATR	918	49	6	19	5	1	922	49	4	BS3	138.06807	7.72383	false	true	false	false	internal > 4	0.0029411764705882353
Scan: 7434 Run: 20190410_QExHFX1_RSLC1_Beveridge_Clausen_IMP_DSS_JRmethod_R2 P1_K.LVDSTDKADLR.L P2_K.GQKNSR.E 7 3	20190410_QExHFX1_RSLC1_Beveridge_Clausen_IMP_DSS_JRmethod_R2	7434	20190410_QExHFX1_RSLC1_Beveridge_Clausen_IMP_DSS_JRmethod_R2.mgf	220	4	515.525298	2,058.072086	0.072086	4	2,058.070527	0.070527	Cas9	Cas9	false	Cas9	Cas9	false	GQKNSR	LVDSTDKADLR	777	146	6	11	3	7	779	152	4	BS3	138.06807	7.701499	false	true	false	false	internal > 4	0.0029411764705882353
Scan: 7427 Run: 20190410_QExHFX1_RSLC1_Beveridge_Clausen_IMP_DSS_JRmethod_R2 P1_K.LVDSTDKADLR.L P2_K.GQKNSR.E 7 3	20190410_QExHFX1_RSLC1_Beveridge_Clausen_IMP_DSS_JRmethod_R2	7427	20190410_QExHFX1_RSLC1_Beveridge_Clausen_IMP_DSS_JRmethod_R2.mgf	217	3	687.030090	2,058.068441	0.068441	3	2,058.070527	0.070527	Cas9	Cas9	false	Cas9	Cas9	false	GQKNSR	LVDSTDKADLR	777	146	6	11	3	7	779	152	3	BS3	138.06807	7.699934	false	true	false	false	internal > 4	0.0029411764705882353
Scan: 12489 Run: 20190410_QExHFX1_RSLC1_Beveridge_Clausen_IMP_DSS_JRmethod_R2 P1_K.LVDSTDKADLR.L P2_K.AGFIKR.Q 7 5	20190410_QExHFX1_RSLC1_Beveridge_Clausen_IMP_DSS_JRmethod_R2	12489	20190410_QExHFX1_RSLC1_Beveridge_Clausen_IMP_DSS_JRmethod_R2.mgf	2343	3	687.716003	2,060.126180	0.126180	3	2,060.126586	0.126586	Cas9	Cas9	false	Cas9	Cas9	false	LVDSTDKADLR	AGFIKR	146	918	11	6	7	5	152	922	3	BS3	138.06807	7.682395	false	true	false	false	internal > 4	0.0029411764705882353
Scan: 13639 Run: 20190410_QExHFX1_RSLC1_Beveridge_Clausen_IMP_DSS_JRmethod_R2 P1_R.NSDKLIAR.K P2_K.KDLIIK.L 4 1	20190410_QExHFX1_RSLC1_Beveridge_Clausen_IMP_DSS_JRmethod_R2	13639	20190410_QExHFX1_RSLC1_Beveridge_Clausen_IMP_DSS_JRmethod_R2.mgf	3048	4	446.522247	1,782.059882	0.059882	4	1,782.061466	0.061466	Cas9	Cas9	false	Cas9	Cas9	false	NSDKLIAR	KDLIIK	1119	1196	8	6	4	1	1122	1196	4	BS3	138.06807	7.676682	false	true	false	false	internal > 4	0.0029411764705882353
Scan: 11847 Run: 20190410_QExHFX1_RSLC1_Beveridge_Clausen_IMP_DSS_JRmethod_R2 P1_R.NSDKLIAR.K P2_R.NSDKLIAR.K 4 4	20190410_QExHFX1_RSLC1_Beveridge_Clausen_IMP_DSS_JRmethod_R2	11847	20190410_QExHFX1_RSLC1_Beveridge_Clausen_IMP_DSS_JRmethod_R2.mgf	1989	4	493.281189	1,969.095650	0.095650	4	1,969.095619	0.095619	Cas9	Cas9	false	Cas9	Cas9	false	NSDKLIAR	NSDKLIAR	1119	1119	8	8	4	4	1122	1122	4	BS3	138.06807	7.664444	false	true	false	false	internal > 4	0.0029411764705882353
Scan: 25563 Run: 20190410_QExHFX1_RSLC1_Beveridge_Clausen_IMP_DSS_JRmethod_R2 P1_K.TILDFLKSDGFANR.N P2_K.FDNLTKAER.G 7 6	20190410_QExHFX1_RSLC1_Beveridge_Clausen_IMP_DSS_JRmethod_R2	25563	20190410_QExHFX1_RSLC1_Beveridge_Clausen_IMP_DSS_JRmethod_R2.mgf	10124	3	943.155701	2,826.445274	0.445274	3	2,826.455189	0.455189	Cas9	Cas9	false	Cas9	Cas9	false	FDNLTKAER	TILDFLKSDGFANR	901	682	9	14	6	7	906	688	3	BS3	138.06807	7.648767	false	true	false	false	internal > 4	0.0029411764705882353
Scan: 7502 Run: 20190410_QExHFX1_RSLC1_Beveridge_Clausen_IMP_DSS_JRmethod_R2 P1_R.SDKNR.G P2_R.KFDNLTK.A 3 1	20190410_QExHFX1_RSLC1_Beveridge_Clausen_IMP_DSS_JRmethod_R2	7502	20190410_QExHFX1_RSLC1_Beveridge_Clausen_IMP_DSS_JRmethod_R2.mgf	235	3	541.289856	1,620.847739	0.847739	3	1,620.847115	0.847115	Cas9	Cas9	false	Cas9	Cas9	false	SDKNR	KFDNLTK	864	900	5	7	3	1	866	900	3	BS3	138.06807	7.645824	false	true	false	false	internal > 4	0.0029411764705882353
Scan: 13181 Run: 20190410_QExHFX1_RSLC1_Beveridge_Clausen_IMP_DSS_JRmethod_R2 P1_R.QQLPEKYK.E P2_R.MTNFDKNLPNEK.V 6 6	20190410_QExHFX1_RSLC1_Beveridge_Clausen_IMP_DSS_JRmethod_R2	13181	20190410_QExHFX1_RSLC1_Beveridge_Clausen_IMP_DSS_JRmethod_R2.mgf	2770	4	660.086426	2,636.316598	0.316598	4	2,636.315585	0.315585	Cas9	Cas9	false	Cas9	Cas9	false	QQLPEKYK	MTNFDKNLPNEK	345	499	8	12	6	6	350	504	4	BS3	138.06807	7.61636	false	true	false	false	internal > 4	0.0029411764705882353
Scan: 14656 Run: 20190410_QExHFX1_RSLC1_Beveridge_Clausen_IMP_DSS_JRmethod_R2 P1_K.SDNVPSEEVVKK.M P2_K.LVDSTDKADLR.L 11 7	20190410_QExHFX1_RSLC1_Beveridge_Clausen_IMP_DSS_JRmethod_R2	14656	20190410_QExHFX1_RSLC1_Beveridge_Clausen_IMP_DSS_JRmethod_R2.mgf	3736	3	900.801962	2,699.384057	0.384057	3	2,699.386500	0.386500	Cas9	Cas9	false	Cas9	Cas9	false	SDNVPSEEVVKK	LVDSTDKADLR	871	146	12	11	11	7	881	152	3	BS3	138.06807	7.61581	false	true	false	false	internal > 4	0.0029411764705882353
Scan: 20516 Run: 20190410_QExHFX1_RSLC1_Beveridge_Clausen_IMP_DSS_JRmethod_R2 P1_K.YDENDKLIR.E P2_K.DFQFYKVR.E 6 6	20190410_QExHFX1_RSLC1_Beveridge_Clausen_IMP_DSS_JRmethod_R2	20516	20190410_QExHFX1_RSLC1_Beveridge_Clausen_IMP_DSS_JRmethod_R2.mgf	7496	4	602.058971	2,404.206778	0.206778	4	2,404.206294	0.206294	Cas9	Cas9	false	Cas9	Cas9	false	YDENDKLIR	DFQFYKVR	947	973	9	8	6	6	952	978	4	BS3	138.06807	7.598282	false	true	false	false	internal > 4	0.0029411764705882353
Scan: 14156 Run: 20190410_QExHFX1_RSLC1_Beveridge_Clausen_IMP_DSS_JRmethod_R2 P1_K.LVDSTDKADLR.L P2_R.GEKATLNDKR.F 7 9	20190410_QExHFX1_RSLC1_Beveridge_Clausen_IMP_DSS_JRmethod_R2	14156	20190410_QExHFX1_RSLC1_Beveridge_Clausen_IMP_DSS_JRmethod_R2.mgf	3396	3	834.441361	2,500.302254	0.302254	3	2,500.313276	0.313276	Cas9	Cas9	false	DECOY:Cas9	DECOY:REV_Cas9	true	LVDSTDKADLR	GEKATLNDKR	146	464	11	10	7	9	152	472	3	BS3	138.06807	7.59412	true	false	true	false	internal > 4	0.0053475935828877		0.018633540372670808	0.0	0.3333333333333333	0.018633540372670808	-0.33333333200000004	452	85	1
Scan: 7794 Run: 20190410_QExHFX1_RSLC1_Beveridge_Clausen_IMP_DSS_JRmethod_R2 P1_K.NLPNEKVLPK.H P2_R.HSIKK.N 6 4	20190410_QExHFX1_RSLC1_Beveridge_Clausen_IMP_DSS_JRmethod_R2	7794	20190410_QExHFX1_RSLC1_Beveridge_Clausen_IMP_DSS_JRmethod_R2.mgf	324	3	634.378745	1,900.114406	0.114406	3	1,900.114564	0.114564	Cas9	Cas9	false	Cas9	Cas9	false	HSIKK	NLPNEKVLPK	45	505	5	10	4	6	48	510	3	BS3	138.06807	7.582644	false	true	false	false	internal > 4	0.0053475935828877
Scan: 13672 Run: 20190410_QExHFX1_RSLC1_Beveridge_Clausen_IMP_DSS_JRmethod_R2 P1_K.ESILPKR.N P2_K.ESILPKR.N 6 6	20190410_QExHFX1_RSLC1_Beveridge_Clausen_IMP_DSS_JRmethod_R2	13672	20190410_QExHFX1_RSLC1_Beveridge_Clausen_IMP_DSS_JRmethod_R2.mgf	3068	3	608.031921	1,821.073934	0.073934	3	1,821.072365	0.072365	Cas9	Cas9	false	Cas9	Cas9	false	ESILPKR	ESILPKR	1112	1112	7	7	6	6	1117	1117	3	BS3	138.06807	7.570459	false	true	false	false	internal > 4	0.0053475935828877
Scan: 17845 Run: 20190410_QExHFX1_RSLC1_Beveridge_Clausen_IMP_DSS_JRmethod_R2 P1_K.QLKEDYFK.K P2_K.QLKEDYFK.K 3 3	20190410_QExHFX1_RSLC1_Beveridge_Clausen_IMP_DSS_JRmethod_R2	17845	20190410_QExHFX1_RSLC1_Beveridge_Clausen_IMP_DSS_JRmethod_R2.mgf	5824	4	570.296787	2,277.158042	0.158042	4	2,277.156885	0.156885	Cas9	Cas9	false	Cas9	Cas9	false	QLKEDYFK	QLKEDYFK	567	567	8	8	3	3	569	569	4	BS3	138.06807	7.56762	false	true	false	false	internal > 4	0.0053475935828877
Scan: 10568 Run: 20190410_QExHFX1_RSLC1_Beveridge_Clausen_IMP_DSS_JRmethod_R2 P1_K.LVDSTDKADLR.L P2_K.GYKEVK.K 7 3	20190410_QExHFX1_RSLC1_Beveridge_Clausen_IMP_DSS_JRmethod_R2	10568	20190410_QExHFX1_RSLC1_Beveridge_Clausen_IMP_DSS_JRmethod_R2.mgf	1315	4	524.033775	2,092.105994	0.105994	4	2,092.105182	0.105182	Cas9	Cas9	false	Cas9	Cas9	false	GYKEVK	LVDSTDKADLR	1190	146	6	11	3	7	1192	152	4	BS3	138.06807	7.558389	false	true	false	false	internal > 4	0.0053475935828877
Scan: 10984 Run: 20190410_QExHFX1_RSLC1_Beveridge_Clausen_IMP_DSS_JRmethod_R2 P1_R.SDKNR.G P2_K.FIKPILEK.M 3 3	20190410_QExHFX1_RSLC1_Beveridge_Clausen_IMP_DSS_JRmethod_R2	10984	20190410_QExHFX1_RSLC1_Beveridge_Clausen_IMP_DSS_JRmethod_R2.mgf	1509	3	582.005082	1,742.993417	0.993417	3	1,742.993052	0.993052	Cas9	Cas9	false	Cas9	Cas9	false	SDKNR	FIKPILEK	864	379	5	8	3	3	866	381	3	BS3	138.06807	7.549692	false	true	false	false	internal > 4	0.0053475935828877		0.0	0.0	0.0	0.0	-0.33333333200000004	195	110	0
Scan: 9521 Run: 20190410_QExHFX1_RSLC1_Beveridge_Clausen_IMP_DSS_JRmethod_R2 P1_R.KMIAK.S P2_K.FKVLGNTDR.H 1 2	20190410_QExHFX1_RSLC1_Beveridge_Clausen_IMP_DSS_JRmethod_R2	9521	20190410_QExHFX1_RSLC1_Beveridge_Clausen_IMP_DSS_JRmethod_R2.mgf	826	3	598.337928	1,791.991955	0.991955	3	1,791.991672	0.991672	Cas9	Cas9	false	Cas9	Cas9	false	KMIAK	FKVLGNTDR	1024	36	5	9	1	2	1024	37	3	BS3	138.06807	7.478778	false	true	false	false	internal > 4	0.0053475935828877
Scan: 18951 Run: 20190410_QExHFX1_RSLC1_Beveridge_Clausen_IMP_DSS_JRmethod_R2 P1_K.TEVQTGGFSKESILPK.R P2_R.KFDNLTK.A 10 1	20190410_QExHFX1_RSLC1_Beveridge_Clausen_IMP_DSS_JRmethod_R2	18951	20190410_QExHFX1_RSLC1_Beveridge_Clausen_IMP_DSS_JRmethod_R2.mgf	6520	3	908.487795	2,722.441556	0.441556	3	2,722.442893	0.442893	Cas9	Cas9	false	Cas9	Cas9	false	KFDNLTK	TEVQTGGFSKESILPK	900	1102	7	16	1	10	900	1111	3	BS3	138.06807	7.476625	false	true	false	false	internal > 4	0.0053475935828877
Scan: 14821 Run: 20190410_QExHFX1_RSLC1_Beveridge_Clausen_IMP_DSS_JRmethod_R2 P1_R.KFDNLTK.A P2_K.APLSASMIKR.Y 1 9	20190410_QExHFX1_RSLC1_Beveridge_Clausen_IMP_DSS_JRmethod_R2	14821	20190410_QExHFX1_RSLC1_Beveridge_Clausen_IMP_DSS_JRmethod_R2.mgf	3834	3	698.052979	2,091.137108	0.137108	3	2,091.139792	0.139792	Cas9	Cas9	false	Cas9	Cas9	false	APLSASMIKR	KFDNLTK	319	900	10	7	9	1	327	900	3	BS3	138.06807	7.468059	false	true	false	false	internal > 4	0.0053475935828877
Scan: 5135 Run: 20190410_QExHFX1_RSLC1_Beveridge_Clausen_IMP_DSS_JRmethod_R2 P1_R.LSKSR.R P2_R.LSKSR.R 3 3	20190410_QExHFX1_RSLC1_Beveridge_Clausen_IMP_DSS_JRmethod_R2	5135	20190410_QExHFX1_RSLC1_Beveridge_Clausen_IMP_DSS_JRmethod_R2.mgf	25	3	439.933185	1,316.777726	0.777726	3	1,316.777579	0.777579	Cas9	Cas9	false	Cas9	Cas9	false	LSKSR	LSKSR	220	220	5	5	3	3	222	222	3	BS3	138.06807	7.460066	false	true	false	false	internal > 4	0.0053475935828877		0.018633540372670808	0.0	0.0	0.018633540372670808	-0.33333333200000004	413	84	0
Scan: 19059 Run: 20190410_QExHFX1_RSLC1_Beveridge_Clausen_IMP_DSS_JRmethod_R2 P1_K.TEVQTGGFSKESILPK.R P2_R.KLINGIR.D 10 1	20190410_QExHFX1_RSLC1_Beveridge_Clausen_IMP_DSS_JRmethod_R2	19059	20190410_QExHFX1_RSLC1_Beveridge_Clausen_IMP_DSS_JRmethod_R2.mgf	6585	3	891.171814	2,670.493613	0.493613	3	2,670.495598	0.495598	Cas9	Cas9	false	Cas9	Cas9	false	KLINGIR	TEVQTGGFSKESILPK	669	1102	7	16	1	10	669	1111	3	BS3	138.06807	7.454957	false	true	false	false	internal > 4	0.0053475935828877		0.018633540372670808	0.0	0.0	0.018633540372670808	-0.33333333200000004	442	83	0
Scan: 11005 Run: 20190410_QExHFX1_RSLC1_Beveridge_Clausen_IMP_DSS_JRmethod_R2 P1_K.SDNVPSEEVVKK.M P2_K.AGFIKR.Q 11 5	20190410_QExHFX1_RSLC1_Beveridge_Clausen_IMP_DSS_JRmethod_R2	11005	20190410_QExHFX1_RSLC1_Beveridge_Clausen_IMP_DSS_JRmethod_R2.mgf	1525	3	720.395114	2,158.163513	0.163513	3	2,158.163365	0.163365	Cas9	Cas9	false	Cas9	Cas9	false	SDNVPSEEVVKK	AGFIKR	871	918	12	6	11	5	881	922	3	BS3	138.06807	7.445779	false	true	false	false	internal > 4	0.0053475935828877
Scan: 11163 Run: 20190410_QExHFX1_RSLC1_Beveridge_Clausen_IMP_DSS_JRmethod_R2 P1_R.SDKNR.G P2_K.FIKPILEK.M 3 3	20190410_QExHFX1_RSLC1_Beveridge_Clausen_IMP_DSS_JRmethod_R2	11163	20190410_QExHFX1_RSLC1_Beveridge_Clausen_IMP_DSS_JRmethod_R2.mgf	1621	3	582.005962	1,742.996057	0.996057	3	1,742.993052	0.993052	Cas9	Cas9	false	Cas9	Cas9	false	SDKNR	FIKPILEK	864	379	5	8	3	3	866	381	3	BS3	138.06807	7.439335	false	true	false	false	internal > 4	0.0053475935828877
Scan: 12317 Run: 20190410_QExHFX1_RSLC1_Beveridge_Clausen_IMP_DSS_JRmethod_R2 P1_K.VPSKK.F P2_R.LEESFLVEEDKK.H 4 11	20190410_QExHFX1_RSLC1_Beveridge_Clausen_IMP_DSS_JRmethod_R2	12317	20190410_QExHFX1_RSLC1_Beveridge_Clausen_IMP_DSS_JRmethod_R2.mgf	2229	3	721.058228	2,160.152855	0.152855	3	2,160.156548	0.156548	Cas9	Cas9	false	Cas9	Cas9	false	VPSKK	LEESFLVEEDKK	31	105	5	12	4	11	34	115	3	BS3	138.06807	7.404739	false	true	false	false	internal > 4	0.0053475935828877		0.018633540372670808	0.0	0.0	0.018633540372670808	-0.33333333200000004	439	82	0
Scan: 22788 Run: 20190410_QExHFX1_RSLC1_Beveridge_Clausen_IMP_DSS_JRmethod_R2 P1_R.KSEETITPWNFEEVVDK.G P2_K.KDWDPK.K 1 1	20190410_QExHFX1_RSLC1_Beveridge_Clausen_IMP_DSS_JRmethod_R2	22788	20190410_QExHFX1_RSLC1_Beveridge_Clausen_IMP_DSS_JRmethod_R2.mgf	8794	4	744.868746	2,975.445878	0.445878	4	2,975.444015	0.444015	Cas9	Cas9	false	Cas9	Cas9	false	KDWDPK	KSEETITPWNFEEVVDK	1128	472	6	17	1	1	1128	472	4	BS3	138.06807	7.39517	false	true	false	false	internal > 4	0.0053475935828877		0.0	0.0	0.0	0.0	-0.33333333200000004	438	133	0
Scan: 19707 Run: 20190410_QExHFX1_RSLC1_Beveridge_Clausen_IMP_DSS_JRmethod_R2 P1_K.VVDELVKVMGR.H P2_K.VLTRSDKNR.G 7 7	20190410_QExHFX1_RSLC1_Beveridge_Clausen_IMP_DSS_JRmethod_R2	19707	20190410_QExHFX1_RSLC1_Beveridge_Clausen_IMP_DSS_JRmethod_R2.mgf	6995	3	829.460815	2,485.360616	0.360616	3	2,485.368623	0.368623	Cas9	Cas9	false	Cas9	Cas9	false	VLTRSDKNR	VVDELVKVMGR	860	747	9	11	7	7	866	753	3	BS3	138.06807	7.374595	false	true	false	false	internal > 4	0.0053475935828877		0.018633540372670808	0.0	0.0	0.018633540372670808	-0.33333333200000004	433	81	0
Scan: 16611 Run: 20190410_QExHFX1_RSLC1_Beveridge_Clausen_IMP_DSS_JRmethod_R2 P1_K.SKLVSDFR.K P2_K.SKLVSDFR.K 2 2	20190410_QExHFX1_RSLC1_Beveridge_Clausen_IMP_DSS_JRmethod_R2	16611	20190410_QExHFX1_RSLC1_Beveridge_Clausen_IMP_DSS_JRmethod_R2.mgf	5002	4	510.783702	2,039.105702	0.105702	4	2,039.105121	0.105121	Cas9	Cas9	false	Cas9	Cas9	false	SKLVSDFR	SKLVSDFR	964	964	8	8	2	2	965	965	4	BS3	138.06807	7.348906	false	true	false	false	internal > 4	0.0053475935828877
Scan: 9291 Run: 20190410_QExHFX1_RSLC1_Beveridge_Clausen_IMP_DSS_JRmethod_R2 P1_R.KMIAK.S P2_K.FKVLGNTDR.H 1 2	20190410_QExHFX1_RSLC1_Beveridge_Clausen_IMP_DSS_JRmethod_R2	9291	20190410_QExHFX1_RSLC1_Beveridge_Clausen_IMP_DSS_JRmethod_R2.mgf	774	4	449.005188	1,791.991646	0.991646	4	1,791.991672	0.991672	Cas9	Cas9	false	Cas9	Cas9	false	KMIAK	FKVLGNTDR	1024	36	5	9	1	2	1024	37	4	BS3	138.06807	7.339469	false	true	false	false	internal > 4	0.0053475935828877		0.0	0.0	0.0	0.0	-0.33333333200000004	393	136	0
Scan: 8006 Run: 20190410_QExHFX1_RSLC1_Beveridge_Clausen_IMP_DSS_JRmethod_R2 P1_K.SEQEIGKATAK.Y P2_K.SEQEIGKATAK.Y 7 7	20190410_QExHFX1_RSLC1_Beveridge_Clausen_IMP_DSS_JRmethod_R2	8006	20190410_QExHFX1_RSLC1_Beveridge_Clausen_IMP_DSS_JRmethod_R2.mgf	401	4	615.826774	2,459.277990	0.277990	4	2,459.275495	0.275495	Cas9	Cas9	false	Cas9	Cas9	false	SEQEIGKATAK	SEQEIGKATAK	1029	1029	11	11	7	7	1035	1035	4	BS3	138.06807	7.337687	false	true	false	false	internal > 4	0.0053475935828877		0.0	0.0	0.0	0.0	-0.33333333200000004	434	232	0
Scan: 19886 Run: 20190410_QExHFX1_RSLC1_Beveridge_Clausen_IMP_DSS_JRmethod_R2 P1_K.VVDELVKVMGR.H P2_K.VLTRSDKNR.G 7 7	20190410_QExHFX1_RSLC1_Beveridge_Clausen_IMP_DSS_JRmethod_R2	19886	20190410_QExHFX1_RSLC1_Beveridge_Clausen_IMP_DSS_JRmethod_R2.mgf	7105	3	829.461615	2,485.363016	0.363016	3	2,485.368623	0.368623	Cas9	Cas9	false	Cas9	Cas9	false	VLTRSDKNR	VVDELVKVMGR	860	747	9	11	7	7	866	753	3	BS3	138.06807	7.318367	false	true	false	false	internal > 4	0.0053475935828877
Scan: 13406 Run: 20190410_QExHFX1_RSLC1_Beveridge_Clausen_IMP_DSS_JRmethod_R2 P1_R.KFDNLTK.A P2_R.KFDNLTK.A 1 1	20190410_QExHFX1_RSLC1_Beveridge_Clausen_IMP_DSS_JRmethod_R2	13406	20190410_QExHFX1_RSLC1_Beveridge_Clausen_IMP_DSS_JRmethod_R2.mgf	2909	4	467.759249	1,867.007890	0.007890	4	1,867.009095	0.009095	Cas9	Cas9	false	Cas9	Cas9	false	KFDNLTK	KFDNLTK	900	900	7	7	1	1	900	900	4	BS3	138.06807	7.303048	false	true	false	false	internal > 4	0.0053475935828877		0.0	0.0	0.0	0.0	-0.33333333200000004	432	163	0
Scan: 19301 Run: 20190410_QExHFX1_RSLC1_Beveridge_Clausen_IMP_DSS_JRmethod_R2 P1_R.QEDFYPFLKDNR.E P2_R.GKSDNVPSEEVVK.K 9 2	20190410_QExHFX1_RSLC1_Beveridge_Clausen_IMP_DSS_JRmethod_R2	19301	20190410_QExHFX1_RSLC1_Beveridge_Clausen_IMP_DSS_JRmethod_R2.mgf	6753	3	1,032.843063	3,095.507360	0.507360	3	3,095.508742	0.508742	Cas9	Cas9	false	Cas9	Cas9	false	GKSDNVPSEEVVK	QEDFYPFLKDNR	869	430	13	12	2	9	870	438	3	BS3	138.06807	7.295591	false	true	false	false	internal > 4	0.0053475935828877		0.0	0.0	0.0	0.0	-0.33333333200000004	186	230	0
Scan: 17032 Run: 20190410_QExHFX1_RSLC1_Beveridge_Clausen_IMP_DSS_JRmethod_R2 P1_K.YPKLESEFVYGDYK.V P2_K.LKSVK.E 3 2	20190410_QExHFX1_RSLC1_Beveridge_Clausen_IMP_DSS_JRmethod_R2	17032	20190410_QExHFX1_RSLC1_Beveridge_Clausen_IMP_DSS_JRmethod_R2.mgf	5310	4	613.077547	2,448.281082	0.281082	4	2,448.282813	0.282813	Cas9	Cas9	false	Cas9	Cas9	false	LKSVK	YPKLESEFVYGDYK	1161	1005	5	14	2	3	1162	1007	4	BS3	138.06807	7.292898	false	true	false	false	internal > 4	0.0053475935828877		0.0	0.0	0.0	0.0	-0.33333333200000004	341	181	0
Scan: 8255 Run: 20190410_QExHFX1_RSLC1_Beveridge_Clausen_IMP_DSS_JRmethod_R2 P1_R.NSDKLIAR.K P2_R.LSKSR.R 4 3	20190410_QExHFX1_RSLC1_Beveridge_Clausen_IMP_DSS_JRmethod_R2	8255	20190410_QExHFX1_RSLC1_Beveridge_Clausen_IMP_DSS_JRmethod_R2.mgf	457	3	548.653022	1,642.937237	0.937237	3	1,642.936599	0.936599	Cas9	Cas9	false	Cas9	Cas9	false	LSKSR	NSDKLIAR	220	1119	5	8	3	4	222	1122	3	BS3	138.06807	7.290608	false	true	false	false	internal > 4	0.0053475935828877
Scan: 9410 Run: 20190410_QExHFX1_RSLC1_Beveridge_Clausen_IMP_DSS_JRmethod_R2 P1_R.KMIAK.S P2_K.FKVLGNTDR.H 1 2	20190410_QExHFX1_RSLC1_Beveridge_Clausen_IMP_DSS_JRmethod_R2	9410	20190410_QExHFX1_RSLC1_Beveridge_Clausen_IMP_DSS_JRmethod_R2.mgf	803	3	598.338146	1,791.992609	0.992609	3	1,791.991672	0.991672	Cas9	Cas9	false	Cas9	Cas9	false	KMIAK	FKVLGNTDR	1024	36	5	9	1	2	1024	37	3	BS3	138.06807	7.267752	false	true	false	false	internal > 4	0.0053475935828877
Scan: 15476 Run: 20190410_QExHFX1_RSLC1_Beveridge_Clausen_IMP_DSS_JRmethod_R2 P1_R.KVTVK.Q P2_R.GGLSELDKAGFIK.R 1 8	20190410_QExHFX1_RSLC1_Beveridge_Clausen_IMP_DSS_JRmethod_R2	15476	20190410_QExHFX1_RSLC1_Beveridge_Clausen_IMP_DSS_JRmethod_R2.mgf	4220	4	512.301453	2,045.176706	0.176706	4	2,045.177225	0.177225	Cas9	Cas9	false	Cas9	Cas9	false	KVTVK	GGLSELDKAGFIK	562	910	5	13	1	8	562	917	4	BS3	138.06807	7.262156	false	true	false	false	internal > 4	0.0053475935828877		0.0	0.0	0.0	0.0	-0.33333333200000004	298	156	0
Scan: 15968 Run: 20190410_QExHFX1_RSLC1_Beveridge_Clausen_IMP_DSS_JRmethod_R2 P1_R.GGLSELDKAGFIK.R P2_R.EKIEK.I 8 2	20190410_QExHFX1_RSLC1_Beveridge_Clausen_IMP_DSS_JRmethod_R2	15968	20190410_QExHFX1_RSLC1_Beveridge_Clausen_IMP_DSS_JRmethod_R2.mgf	4552	4	530.297712	2,117.161742	0.161742	4	2,117.161969	0.161969	Cas9	Cas9	false	Cas9	Cas9	false	EKIEK	GGLSELDKAGFIK	442	910	5	13	2	8	443	917	4	BS3	138.06807	7.261117	false	true	false	false	internal > 4	0.0053475935828877		0.0	0.0	0.0	0.0	-0.33333333200000004	426	172	0
Scan: 17357 Run: 20190410_QExHFX1_RSLC1_Beveridge_Clausen_IMP_DSS_JRmethod_R2 P1_R.KFDNLTK.A P2_K.FIKPILEK.M 1 3	20190410_QExHFX1_RSLC1_Beveridge_Clausen_IMP_DSS_JRmethod_R2	17357	20190410_QExHFX1_RSLC1_Beveridge_Clausen_IMP_DSS_JRmethod_R2.mgf	5529	4	498.296129	1,989.155410	0.155410	4	1,989.155032	0.155032	Cas9	Cas9	false	Cas9	Cas9	false	KFDNLTK	FIKPILEK	900	379	7	8	1	3	900	381	4	BS3	138.06807	7.254982	false	true	false	false	internal > 4	0.0053475935828877
Scan: 18898 Run: 20190410_QExHFX1_RSLC1_Beveridge_Clausen_IMP_DSS_JRmethod_R2 P1_K.FDNLTKAER.G P2_K.DFQFYKVR.E 6 6	20190410_QExHFX1_RSLC1_Beveridge_Clausen_IMP_DSS_JRmethod_R2	18898	20190410_QExHFX1_RSLC1_Beveridge_Clausen_IMP_DSS_JRmethod_R2.mgf	6488	4	584.053217	2,332.183762	0.183762	4	2,332.185164	0.185164	Cas9	Cas9	false	Cas9	Cas9	false	FDNLTKAER	DFQFYKVR	901	973	9	8	6	6	906	978	4	BS3	138.06807	7.239478	false	true	false	false	internal > 4	0.0053475935828877		0.0	0.0	0.0	0.0	-0.33333333200000004	346	225	0
Scan: 10518 Run: 20190410_QExHFX1_RSLC1_Beveridge_Clausen_IMP_DSS_JRmethod_R2 P1_R.QQLPEKYK.E P2_R.QQLPEKYK.E 6 6	20190410_QExHFX1_RSLC1_Beveridge_Clausen_IMP_DSS_JRmethod_R2	10518	20190410_QExHFX1_RSLC1_Beveridge_Clausen_IMP_DSS_JRmethod_R2.mgf	1302	3	735.403971	2,203.190084	0.190084	3	2,203.188855	0.188855	Cas9	Cas9	false	Cas9	Cas9	false	QQLPEKYK	QQLPEKYK	345	345	8	8	6	6	350	350	3	BS3	138.06807	7.236943	false	true	false	false	internal > 4	0.0053475935828877		0.018633540372670808	0.0	0.0	0.018633540372670808	-0.33333333200000004	247	80	0
Scan: 11123 Run: 20190410_QExHFX1_RSLC1_Beveridge_Clausen_IMP_DSS_JRmethod_R2 P1_K.QLKEDYFK.K P2_R.EKIEK.I 3 2	20190410_QExHFX1_RSLC1_Beveridge_Clausen_IMP_DSS_JRmethod_R2	11123	20190410_QExHFX1_RSLC1_Beveridge_Clausen_IMP_DSS_JRmethod_R2.mgf	1599	4	464.252930	1,852.982614	0.982614	4	1,852.982214	0.982214	Cas9	Cas9	false	Cas9	Cas9	false	EKIEK	QLKEDYFK	442	567	5	8	2	3	443	569	4	BS3	138.06807	7.228734	false	true	false	false	internal > 4	0.0053475935828877		0.018633540372670808	0.0	0.0	0.018633540372670808	-0.33333333200000004	399	79	0
Scan: 16024 Run: 20190410_QExHFX1_RSLC1_Beveridge_Clausen_IMP_DSS_JRmethod_R2 P1_R.LENLIAQLPGEKK.N P2_K.IIKDK.D 12 3	20190410_QExHFX1_RSLC1_Beveridge_Clausen_IMP_DSS_JRmethod_R2	16024	20190410_QExHFX1_RSLC1_Beveridge_Clausen_IMP_DSS_JRmethod_R2.mgf	4594	3	736.106018	2,205.296225	0.296225	3	2,205.298403	0.298403	Cas9	Cas9	false	Cas9	Cas9	false	IIKDK	LENLIAQLPGEKK	604	226	5	13	3	12	606	237	3	BS3	138.06807	7.22371	false	true	false	false	internal > 4	0.0053475935828877		0.018633540372670808	0.0	0.0	0.018633540372670808	-0.33333333200000004	421	78	0
Scan: 18721 Run: 20190410_QExHFX1_RSLC1_Beveridge_Clausen_IMP_DSS_JRmethod_R2 P1_R.VNTEITKAPLSASMIK.R P2_K.FKVLGNTDR.H 7 2	20190410_QExHFX1_RSLC1_Beveridge_Clausen_IMP_DSS_JRmethod_R2	18721	20190410_QExHFX1_RSLC1_Beveridge_Clausen_IMP_DSS_JRmethod_R2.mgf	6371	4	727.146179	2,904.555610	0.555610	4	2,904.563024	0.563024	Cas9	Cas9	false	Cas9	Cas9	false	FKVLGNTDR	VNTEITKAPLSASMIK	36	312	9	16	2	7	37	318	4	BS3	138.06807	7.202709	false	true	false	false	internal > 4	0.0053475935828877		0.018633540372670808	0.0	0.0	0.018633540372670808	-0.33333333200000004	420	77	0
Scan: 10185 Run: 20190410_QExHFX1_RSLC1_Beveridge_Clausen_IMP_DSS_JRmethod_R2 P1_K.MKNYWR.Q P2_R.DKPIR.E 2 2	20190410_QExHFX1_RSLC1_Beveridge_Clausen_IMP_DSS_JRmethod_R2	10185	20190410_QExHFX1_RSLC1_Beveridge_Clausen_IMP_DSS_JRmethod_R2.mgf	1138	3	560.296112	1,677.866507	0.866507	3	1,677.866078	0.866078	Cas9	Cas9	false	Cas9	Cas9	false	DKPIR	MKNYWR	1303	883	5	6	2	2	1304	884	3	BS3	138.06807	7.200872	false	true	false	false	internal > 4	0.0053475935828877		0.0	0.0	0.0	0.0	-0.33333333200000004	253	112	0
Scan: 14846 Run: 20190410_QExHFX1_RSLC1_Beveridge_Clausen_IMP_DSS_JRmethod_R2 P1_K.SKLVSDFR.K P2_K.KDWDPK.K 2 1	20190410_QExHFX1_RSLC1_Beveridge_Clausen_IMP_DSS_JRmethod_R2	14846	20190410_QExHFX1_RSLC1_Beveridge_Clausen_IMP_DSS_JRmethod_R2.mgf	3849	4	470.000519	1,875.972970	0.972970	4	1,875.973045	0.973045	Cas9	Cas9	false	Cas9	Cas9	false	KDWDPK	SKLVSDFR	1128	964	6	8	1	2	1128	965	4	BS3	138.06807	7.200633	false	true	false	false	internal > 4	0.0053475935828877
Scan: 13969 Run: 20190410_QExHFX1_RSLC1_Beveridge_Clausen_IMP_DSS_JRmethod_R2 P1_R.NSDKLIAR.K P2_R.DAIKLDSR.K 4 4	20190410_QExHFX1_RSLC1_Beveridge_Clausen_IMP_DSS_JRmethod_R2	13969	20190410_QExHFX1_RSLC1_Beveridge_Clausen_IMP_DSS_JRmethod_R2.mgf	3276	3	657.700954	1,970.081033	0.081033	3	1,970.079635	0.079635	Cas9	Cas9	false	DECOY:Cas9	DECOY:REV_Cas9	true	NSDKLIAR	DAIKLDSR	1119	247	8	8	4	4	1122	250	3	BS3	138.06807	7.19279	true	false	true	false	internal > 4	0.007853403141361256		0.006756756756756757	0.0	0.3333333333333333	0.006756756756756757	-0.33333333200000004	217	101	1
Scan: 7804 Run: 20190410_QExHFX1_RSLC1_Beveridge_Clausen_IMP_DSS_JRmethod_R2 P1_R.SDKNR.G P2_K.APLSASMIKR.Y 3 9	20190410_QExHFX1_RSLC1_Beveridge_Clausen_IMP_DSS_JRmethod_R2	7804	20190410_QExHFX1_RSLC1_Beveridge_Clausen_IMP_DSS_JRmethod_R2.mgf	326	3	615.999756	1,844.977439	0.977439	3	1,844.977812	0.977812	Cas9	Cas9	false	Cas9	Cas9	false	SDKNR	APLSASMIKR	864	319	5	10	3	9	866	327	3	BS3	138.06807	7.143892	false	true	false	false	internal > 4	0.007853403141361256
Scan: 14254 Run: 20190410_QExHFX1_RSLC1_Beveridge_Clausen_IMP_DSS_JRmethod_R2 P1_R.QITKHVAQILDSR.M P2_K.KDWDPK.K 4 1	20190410_QExHFX1_RSLC1_Beveridge_Clausen_IMP_DSS_JRmethod_R2	14254	20190410_QExHFX1_RSLC1_Beveridge_Clausen_IMP_DSS_JRmethod_R2.mgf	3469	3	812.106506	2,433.297689	0.297689	3	2,433.301591	0.301591	Cas9	Cas9	false	Cas9	Cas9	false	QITKHVAQILDSR	KDWDPK	930	1128	13	6	4	1	933	1128	3	BS3	138.06807	7.139417	false	true	false	false	internal > 4	0.007853403141361256		0.0	0.0	0.0	0.0	-0.33333333200000004	415	164	0
Scan: 9213 Run: 20190410_QExHFX1_RSLC1_Beveridge_Clausen_IMP_DSS_JRmethod_R2 P1_K.NLPNEKVLPK.H P2_R.DKQSGK.T 6 2	20190410_QExHFX1_RSLC1_Beveridge_Clausen_IMP_DSS_JRmethod_R2	9213	20190410_QExHFX1_RSLC1_Beveridge_Clausen_IMP_DSS_JRmethod_R2.mgf	757	4	488.527134	1,950.079430	0.079430	4	1,950.078573	0.078573	Cas9	Cas9	false	Cas9	Cas9	false	DKQSGK	NLPNEKVLPK	676	505	6	10	2	6	677	510	4	BS3	138.06807	7.119312	false	true	false	false	internal > 4	0.007853403141361256		0.0	0.0	0.0	0.0	-0.33333333200000004	275	169	0
Scan: 5236 Run: 20190410_QExHFX1_RSLC1_Beveridge_Clausen_IMP_DSS_JRmethod_R2 P1_R.LSKSR.R P2_R.LSKSR.R 3 3	20190410_QExHFX1_RSLC1_Beveridge_Clausen_IMP_DSS_JRmethod_R2	5236	20190410_QExHFX1_RSLC1_Beveridge_Clausen_IMP_DSS_JRmethod_R2.mgf	34	3	439.933234	1,316.777873	0.777873	3	1,316.777579	0.777579	Cas9	Cas9	false	Cas9	Cas9	false	LSKSR	LSKSR	220	220	5	5	3	3	222	222	3	BS3	138.06807	7.111769	false	true	false	false	internal > 4	0.007853403141361256
Scan: 16215 Run: 20190410_QExHFX1_RSLC1_Beveridge_Clausen_IMP_DSS_JRmethod_R2 P1_K.SKLVSDFR.K P2_K.SKLVSDFR.K 2 2	20190410_QExHFX1_RSLC1_Beveridge_Clausen_IMP_DSS_JRmethod_R2	16215	20190410_QExHFX1_RSLC1_Beveridge_Clausen_IMP_DSS_JRmethod_R2.mgf	4729	4	510.783598	2,039.105286	0.105286	4	2,039.105121	0.105121	Cas9	Cas9	false	Cas9	Cas9	false	SKLVSDFR	SKLVSDFR	964	964	8	8	2	2	965	965	4	BS3	138.06807	7.085099	false	true	false	false	internal > 4	0.007853403141361256
Scan: 11857 Run: 20190410_QExHFX1_RSLC1_Beveridge_Clausen_IMP_DSS_JRmethod_R2 P1_R.GKSDNVPSEEVVK.K P2_K.EDYFKK.I 2 5	20190410_QExHFX1_RSLC1_Beveridge_Clausen_IMP_DSS_JRmethod_R2	11857	20190410_QExHFX1_RSLC1_Beveridge_Clausen_IMP_DSS_JRmethod_R2.mgf	1994	4	589.299344	2,353.168270	0.168270	4	2,353.168904	0.168904	Cas9	Cas9	false	Cas9	Cas9	false	GKSDNVPSEEVVK	EDYFKK	869	570	13	6	2	5	870	574	4	BS3	138.06807	7.079072	false	true	false	false	internal > 4	0.007853403141361256		0.0	0.0	0.0	0.0	-0.33333333200000004	411	206	0
Scan: 20129 Run: 20190410_QExHFX1_RSLC1_Beveridge_Clausen_IMP_DSS_JRmethod_R2 P1_R.LENLIAQLPGEKK.N P2_K.KDWDPK.K 12 1	20190410_QExHFX1_RSLC1_Beveridge_Clausen_IMP_DSS_JRmethod_R2	20129	20190410_QExHFX1_RSLC1_Beveridge_Clausen_IMP_DSS_JRmethod_R2.mgf	7247	3	793.436157	2,377.286642	0.286642	3	2,377.289295	0.289295	Cas9	Cas9	false	Cas9	Cas9	false	KDWDPK	LENLIAQLPGEKK	1128	226	6	13	1	12	1128	237	3	BS3	138.06807	7.056749	false	true	false	false	internal > 4	0.007853403141361256		0.018633540372670808	0.0	0.0	0.018633540372670808	-0.33333333200000004	410	76	0
Scan: 8816 Run: 20190410_QExHFX1_RSLC1_Beveridge_Clausen_IMP_DSS_JRmethod_R2 P1_R.KMIAK.S P2_K.ESILPKR.N 1 6	20190410_QExHFX1_RSLC1_Beveridge_Clausen_IMP_DSS_JRmethod_R2	8816	20190410_QExHFX1_RSLC1_Beveridge_Clausen_IMP_DSS_JRmethod_R2.mgf	618	3	529.316589	1,584.927938	0.927938	3	1,584.927281	0.927281	Cas9	Cas9	false	Cas9	Cas9	false	KMIAK	ESILPKR	1024	1112	5	7	1	6	1024	1117	3	BS3	138.06807	7.046894	false	true	false	false	internal > 4	0.007853403141361256
Scan: 22546 Run: 20190410_QExHFX1_RSLC1_Beveridge_Clausen_IMP_DSS_JRmethod_R2 P1_K.NPIDFLEAKGYKEVKK.D P2_R.GKNDR.S 12 2	20190410_QExHFX1_RSLC1_Beveridge_Clausen_IMP_DSS_JRmethod_R2	22546	20190410_QExHFX1_RSLC1_Beveridge_Clausen_IMP_DSS_JRmethod_R2.mgf	8662	3	869.140549	2,604.399818	0.399818	3	2,604.391134	0.391134	DECOY:Cas9	DECOY:REV_Cas9	true	Cas9	Cas9	false	GKNDR	NPIDFLEAKGYKEVKK	505	1181	5	16	2	12	506	1192	3	BS3	138.06807	7.042567	true	false	true	false	internal > 4	0.00966183574879227		0.023668639053254437	0.3333333333333333	0.0	0.023809523809523808	-0.33333333200000004	408	75	1
Scan: 10679 Run: 20190410_QExHFX1_RSLC1_Beveridge_Clausen_IMP_DSS_JRmethod_R2 P1_K.VTVKQLK.E P2_R.GKSDNVPSEEVVK.K 4 2	20190410_QExHFX1_RSLC1_Beveridge_Clausen_IMP_DSS_JRmethod_R2	10679	20190410_QExHFX1_RSLC1_Beveridge_Clausen_IMP_DSS_JRmethod_R2.mgf	1370	4	585.831000	2,339.294894	0.294894	4	2,339.294773	0.294773	Cas9	Cas9	false	Cas9	Cas9	false	GKSDNVPSEEVVK	VTVKQLK	869	563	13	7	2	4	870	566	4	BS3	138.06807	7.03803	false	true	false	false	internal > 4	0.00966183574879227		0.023668639053254437	0.0	0.0	0.023809523809523808	-0.33333333200000004	407	74	0
Scan: 8147 Run: 20190410_QExHFX1_RSLC1_Beveridge_Clausen_IMP_DSS_JRmethod_R2 P1_R.NSDKLIAR.K P2_R.LSKSR.R 4 3	20190410_QExHFX1_RSLC1_Beveridge_Clausen_IMP_DSS_JRmethod_R2	8147	20190410_QExHFX1_RSLC1_Beveridge_Clausen_IMP_DSS_JRmethod_R2.mgf	437	3	548.653050	1,642.937321	0.937321	3	1,642.936599	0.936599	Cas9	Cas9	false	Cas9	Cas9	false	LSKSR	NSDKLIAR	220	1119	5	8	3	4	222	1122	3	BS3	138.06807	7.037268	false	true	false	false	internal > 4	0.00966183574879227
Scan: 11515 Run: 20190410_QExHFX1_RSLC1_Beveridge_Clausen_IMP_DSS_JRmethod_R2 P1_K.SDNVPSEEVVKK.M P2_K.AGFIKR.Q 11 5	20190410_QExHFX1_RSLC1_Beveridge_Clausen_IMP_DSS_JRmethod_R2	11515	20190410_QExHFX1_RSLC1_Beveridge_Clausen_IMP_DSS_JRmethod_R2.mgf	1827	3	720.395454	2,158.164533	0.164533	3	2,158.163365	0.163365	Cas9	Cas9	false	Cas9	Cas9	false	SDNVPSEEVVKK	AGFIKR	871	918	12	6	11	5	881	922	3	BS3	138.06807	7.031616	false	true	false	false	internal > 4	0.00966183574879227
Scan: 2769 Run: 20190410_QExHFX1_RSLC1_Beveridge_Clausen_IMP_DSS_JRmethod_R2 P1_R.DKQSGK.T P2_R.DKQSGK.T 2 2	20190410_QExHFX1_RSLC1_Beveridge_Clausen_IMP_DSS_JRmethod_R2	2769	20190410_QExHFX1_RSLC1_Beveridge_Clausen_IMP_DSS_JRmethod_R2.mgf	4	3	487.923014	1,460.747213	0.747213	3	1,460.747069	0.747069	Cas9	Cas9	false	Cas9	Cas9	false	DKQSGK	DKQSGK	676	676	6	6	2	2	677	677	3	BS3	138.06807	7.013816	false	true	false	false	internal > 4	0.00966183574879227		0.023668639053254437	0.0	0.0	0.023809523809523808	-0.33333333200000004	404	73	0
Scan: 9407 Run: 20190410_QExHFX1_RSLC1_Beveridge_Clausen_IMP_DSS_JRmethod_R2 P1_R.KMIAK.S P2_K.FKVLGNTDR.H 1 2	20190410_QExHFX1_RSLC1_Beveridge_Clausen_IMP_DSS_JRmethod_R2	9407	20190410_QExHFX1_RSLC1_Beveridge_Clausen_IMP_DSS_JRmethod_R2.mgf	802	4	449.005615	1,791.993354	0.993354	4	1,791.991672	0.991672	Cas9	Cas9	false	Cas9	Cas9	false	KMIAK	FKVLGNTDR	1024	36	5	9	1	2	1024	37	4	BS3	138.06807	7.008202	false	true	false	false	internal > 4	0.00966183574879227
Scan: 11277 Run: 20190410_QExHFX1_RSLC1_Beveridge_Clausen_IMP_DSS_JRmethod_R2 P1_K.SDNVPSEEVVKK.M P2_K.SDNVPSEEVVKK.M 11 11	20190410_QExHFX1_RSLC1_Beveridge_Clausen_IMP_DSS_JRmethod_R2	11277	20190410_QExHFX1_RSLC1_Beveridge_Clausen_IMP_DSS_JRmethod_R2.mgf	1700	3	933.479553	2,797.416830	0.416830	3	2,797.423279	0.423279	Cas9	Cas9	false	Cas9	Cas9	false	SDNVPSEEVVKK	SDNVPSEEVVKK	871	871	12	12	11	11	881	881	3	BS3	138.06807	6.999159	false	true	false	false	internal > 4	0.00966183574879227
Scan: 11361 Run: 20190410_QExHFX1_RSLC1_Beveridge_Clausen_IMP_DSS_JRmethod_R2 P1_K.SDNVPSEEVVKK.M P2_K.AGFIKR.Q 11 5	20190410_QExHFX1_RSLC1_Beveridge_Clausen_IMP_DSS_JRmethod_R2	11361	20190410_QExHFX1_RSLC1_Beveridge_Clausen_IMP_DSS_JRmethod_R2.mgf	1748	3	720.395670	2,158.165181	0.165181	3	2,158.163365	0.163365	Cas9	Cas9	false	Cas9	Cas9	false	SDNVPSEEVVKK	AGFIKR	871	918	12	6	11	5	881	922	3	BS3	138.06807	6.986038	false	true	false	false	internal > 4	0.00966183574879227
Scan: 8334 Run: 20190410_QExHFX1_RSLC1_Beveridge_Clausen_IMP_DSS_JRmethod_R2 P1_R.SDKNR.G P2_K.APLSASMIKR.Y 3 9	20190410_QExHFX1_RSLC1_Beveridge_Clausen_IMP_DSS_JRmethod_R2	8334	20190410_QExHFX1_RSLC1_Beveridge_Clausen_IMP_DSS_JRmethod_R2.mgf	475	3	616.000210	1,844.978801	0.978801	3	1,844.977812	0.977812	Cas9	Cas9	false	Cas9	Cas9	false	SDKNR	APLSASMIKR	864	319	5	10	3	9	866	327	3	BS3	138.06807	6.970358	false	true	false	false	internal > 4	0.00966183574879227
Scan: 10934 Run: 20190410_QExHFX1_RSLC1_Beveridge_Clausen_IMP_DSS_JRmethod_R2 P1_K.QLKEDYFK.K P2_R.EKIEK.I 3 2	20190410_QExHFX1_RSLC1_Beveridge_Clausen_IMP_DSS_JRmethod_R2	10934	20190410_QExHFX1_RSLC1_Beveridge_Clausen_IMP_DSS_JRmethod_R2.mgf	1476	4	464.252411	1,852.980538	0.980538	4	1,852.982214	0.982214	Cas9	Cas9	false	Cas9	Cas9	false	EKIEK	QLKEDYFK	442	567	5	8	2	3	443	569	4	BS3	138.06807	6.937308	false	true	false	false	internal > 4	0.00966183574879227
Scan: 5126 Run: 20190410_QExHFX1_RSLC1_Beveridge_Clausen_IMP_DSS_JRmethod_R2 P1_R.KVTVK.Q P2_R.EKIEK.I 1 2	20190410_QExHFX1_RSLC1_Beveridge_Clausen_IMP_DSS_JRmethod_R2	5126	20190410_QExHFX1_RSLC1_Beveridge_Clausen_IMP_DSS_JRmethod_R2.mgf	24	3	453.281455	1,356.822536	0.822536	3	1,356.822799	0.822799	Cas9	Cas9	false	Cas9	Cas9	false	KVTVK	EKIEK	562	442	5	5	1	2	562	443	3	BS3	138.06807	6.923243	false	true	false	false	internal > 4	0.00966183574879227		0.023668639053254437	0.0	0.0	0.023809523809523808	-0.33333333200000004	398	72	0
Scan: 21333 Run: 20190410_QExHFX1_RSLC1_Beveridge_Clausen_IMP_DSS_JRmethod_R2 P1_K.TEVQTGGFSKESILPK.R P2_K.FIKPILEK.M 10 3	20190410_QExHFX1_RSLC1_Beveridge_Clausen_IMP_DSS_JRmethod_R2	21333	20190410_QExHFX1_RSLC1_Beveridge_Clausen_IMP_DSS_JRmethod_R2.mgf	7951	3	949.203449	2,844.588518	0.588518	3	2,844.588830	0.588830	Cas9	Cas9	false	Cas9	Cas9	false	FIKPILEK	TEVQTGGFSKESILPK	379	1102	8	16	3	10	381	1111	3	BS3	138.06807	6.918737	false	true	false	false	internal > 4	0.00966183574879227
Scan: 7762 Run: 20190410_QExHFX1_RSLC1_Beveridge_Clausen_IMP_DSS_JRmethod_R2 P1_R.SDKNR.G P2_R.KLINGIR.D 3 1	20190410_QExHFX1_RSLC1_Beveridge_Clausen_IMP_DSS_JRmethod_R2	7762	20190410_QExHFX1_RSLC1_Beveridge_Clausen_IMP_DSS_JRmethod_R2.mgf	315	3	523.974121	1,568.900534	0.900534	3	1,568.899820	0.899820	Cas9	Cas9	false	Cas9	Cas9	false	SDKNR	KLINGIR	864	669	5	7	3	1	866	669	3	BS3	138.06807	6.917839	false	true	false	false	internal > 4	0.00966183574879227		0.023668639053254437	0.0	0.0	0.023809523809523808	-0.33333333200000004	396	71	0
Scan: 9836 Run: 20190410_QExHFX1_RSLC1_Beveridge_Clausen_IMP_DSS_JRmethod_R2 P1_R.NSDKLIAR.K P2_R.DKPIR.E 4 2	20190410_QExHFX1_RSLC1_Beveridge_Clausen_IMP_DSS_JRmethod_R2	9836	20190410_QExHFX1_RSLC1_Beveridge_Clausen_IMP_DSS_JRmethod_R2.mgf	971	4	421.245331	1,680.952218	0.952218	4	1,680.952250	0.952250	Cas9	Cas9	false	Cas9	Cas9	false	DKPIR	NSDKLIAR	1303	1119	5	8	2	4	1304	1122	4	BS3	138.06807	6.913763	false	true	false	false	internal > 4	0.00966183574879227
Scan: 10524 Run: 20190410_QExHFX1_RSLC1_Beveridge_Clausen_IMP_DSS_JRmethod_R2 P1_K.VMKQLK.R P2_K.LVDSTDKADLR.L 3 7	20190410_QExHFX1_RSLC1_Beveridge_Clausen_IMP_DSS_JRmethod_R2	10524	20190410_QExHFX1_RSLC1_Beveridge_Clausen_IMP_DSS_JRmethod_R2.mgf	1305	4	533.796362	2,131.156342	0.156342	4	2,131.155837	0.155837	Cas9	Cas9	false	Cas9	Cas9	false	LVDSTDKADLR	VMKQLK	146	651	11	6	7	3	152	653	4	BS3	138.06807	6.899514	false	true	false	false	internal > 4	0.00966183574879227		0.0	0.0	0.0	0.0	-0.33333333200000004	310	135	0
Scan: 10203 Run: 20190410_QExHFX1_RSLC1_Beveridge_Clausen_IMP_DSS_JRmethod_R2 P1_R.KMIAK.S P2_K.FKVLGNTDR.H 1 2	20190410_QExHFX1_RSLC1_Beveridge_Clausen_IMP_DSS_JRmethod_R2	10203	20190410_QExHFX1_RSLC1_Beveridge_Clausen_IMP_DSS_JRmethod_R2.mgf	1149	4	449.005096	1,791.991278	0.991278	4	1,791.991672	0.991672	Cas9	Cas9	false	Cas9	Cas9	false	KMIAK	FKVLGNTDR	1024	36	5	9	1	2	1024	37	4	BS3	138.06807	6.898366	false	true	false	false	internal > 4	0.00966183574879227
Scan: 10619 Run: 20190410_QExHFX1_RSLC1_Beveridge_Clausen_IMP_DSS_JRmethod_R2 P1_K.KGILQTVK.V P2_R.DKPIR.E 1 2	20190410_QExHFX1_RSLC1_Beveridge_Clausen_IMP_DSS_JRmethod_R2	10619	20190410_QExHFX1_RSLC1_Beveridge_Clausen_IMP_DSS_JRmethod_R2.mgf	1340	4	413.758269	1,651.003970	0.003970	4	1,651.003224	0.003224	Cas9	Cas9	false	Cas9	Cas9	false	DKPIR	KGILQTVK	1303	739	5	8	2	1	1304	739	4	BS3	138.06807	6.892002	false	true	false	false	internal > 4	0.00966183574879227		0.0	0.0	0.0	0.0	-0.33333333200000004	299	129	0
Scan: 6901 Run: 20190410_QExHFX1_RSLC1_Beveridge_Clausen_IMP_DSS_JRmethod_R2 P1_K.SDNVPSEEVVKK.M P2_K.GQKNSR.E 11 3	20190410_QExHFX1_RSLC1_Beveridge_Clausen_IMP_DSS_JRmethod_R2	6901	20190410_QExHFX1_RSLC1_Beveridge_Clausen_IMP_DSS_JRmethod_R2.mgf	152	3	719.710394	2,156.109353	0.109353	3	2,156.107306	0.107306	Cas9	Cas9	false	Cas9	Cas9	false	GQKNSR	SDNVPSEEVVKK	777	871	6	12	3	11	779	881	3	BS3	138.06807	6.890282	false	true	false	false	internal > 4	0.00966183574879227
Scan: 9122 Run: 20190410_QExHFX1_RSLC1_Beveridge_Clausen_IMP_DSS_JRmethod_R2 P1_R.SDKNR.G P2_K.APLSASMIKR.Y 3 9	20190410_QExHFX1_RSLC1_Beveridge_Clausen_IMP_DSS_JRmethod_R2	9122	20190410_QExHFX1_RSLC1_Beveridge_Clausen_IMP_DSS_JRmethod_R2.mgf	714	3	615.999634	1,844.977073	0.977073	3	1,844.977812	0.977812	Cas9	Cas9	false	Cas9	Cas9	false	SDKNR	APLSASMIKR	864	319	5	10	3	9	866	327	3	BS3	138.06807	6.868308	false	true	false	false	internal > 4	0.00966183574879227
Scan: 9280 Run: 20190410_QExHFX1_RSLC1_Beveridge_Clausen_IMP_DSS_JRmethod_R2 P1_K.SDNVPSEEVVKK.M P2_K.GYKEVK.K 11 3	20190410_QExHFX1_RSLC1_Beveridge_Clausen_IMP_DSS_JRmethod_R2	9280	20190410_QExHFX1_RSLC1_Beveridge_Clausen_IMP_DSS_JRmethod_R2.mgf	771	4	548.542523	2,190.140986	0.140986	4	2,190.141961	0.141961	Cas9	Cas9	false	Cas9	Cas9	false	GYKEVK	SDNVPSEEVVKK	1190	871	6	12	3	11	1192	881	4	BS3	138.06807	6.860255	false	true	false	false	internal > 4	0.00966183574879227
Scan: 20074 Run: 20190410_QExHFX1_RSLC1_Beveridge_Clausen_IMP_DSS_JRmethod_R2 P1_K.FIKPILEK.M P2_K.FIKPILEK.M 3 3	20190410_QExHFX1_RSLC1_Beveridge_Clausen_IMP_DSS_JRmethod_R2	20074	20190410_QExHFX1_RSLC1_Beveridge_Clausen_IMP_DSS_JRmethod_R2.mgf	7217	4	528.832464	2,111.300750	0.300750	4	2,111.300969	0.300969	Cas9	Cas9	false	Cas9	Cas9	false	FIKPILEK	FIKPILEK	379	379	8	8	3	3	381	381	4	BS3	138.06807	6.859142	false	true	false	false	internal > 4	0.00966183574879227		0.023668639053254437	0.0	0.0	0.023809523809523808	-0.33333333200000004	388	70	0
Scan: 22048 Run: 20190410_QExHFX1_RSLC1_Beveridge_Clausen_IMP_DSS_JRmethod_R2 P1_R.QITKHVAQILDSR.M P2_R.KSEETITPWNFEEVVDK.G 4 1	20190410_QExHFX1_RSLC1_Beveridge_Clausen_IMP_DSS_JRmethod_R2	22048	20190410_QExHFX1_RSLC1_Beveridge_Clausen_IMP_DSS_JRmethod_R2.mgf	8373	4	924.981368	3,695.896366	0.896366	4	3,695.904637	0.904637	Cas9	Cas9	false	Cas9	Cas9	false	QITKHVAQILDSR	KSEETITPWNFEEVVDK	930	472	13	17	4	1	933	472	4	BS3	138.06807	6.852668	false	true	false	false	internal > 4	0.00966183574879227		0.0	0.0	0.0	0.0	-0.33333333200000004	387	162	0
Scan: 7553 Run: 20190410_QExHFX1_RSLC1_Beveridge_Clausen_IMP_DSS_JRmethod_R2 P1_R.SDKNR.G P2_K.APLSASMIKR.Y 3 9	20190410_QExHFX1_RSLC1_Beveridge_Clausen_IMP_DSS_JRmethod_R2	7553	20190410_QExHFX1_RSLC1_Beveridge_Clausen_IMP_DSS_JRmethod_R2.mgf	242	3	616.000066	1,844.978369	0.978369	3	1,844.977812	0.977812	Cas9	Cas9	false	Cas9	Cas9	false	SDKNR	APLSASMIKR	864	319	5	10	3	9	866	327	3	BS3	138.06807	6.78737	false	true	false	false	internal > 4	0.00966183574879227
Scan: 7296 Run: 20190410_QExHFX1_RSLC1_Beveridge_Clausen_IMP_DSS_JRmethod_R2 P1_K.SEQEIGKATAK.Y P2_R.KMIAK.S 7 1	20190410_QExHFX1_RSLC1_Beveridge_Clausen_IMP_DSS_JRmethod_R2	7296	20190410_QExHFX1_RSLC1_Beveridge_Clausen_IMP_DSS_JRmethod_R2.mgf	198	4	477.014302	1,904.028102	0.028102	4	1,904.028846	0.028846	Cas9	Cas9	false	Cas9	Cas9	false	SEQEIGKATAK	KMIAK	1029	1024	11	5	7	1	1035	1024	4	BS3	138.06807	6.785031	false	true	false	false	internal > 4	0.00966183574879227		0.0	0.0	0.0	0.0	-0.33333333200000004	225	142	0
Scan: 18707 Run: 20190410_QExHFX1_RSLC1_Beveridge_Clausen_IMP_DSS_JRmethod_R2 P1_K.FDNLTKAER.G P2_K.DFQFYKVR.E 6 6	20190410_QExHFX1_RSLC1_Beveridge_Clausen_IMP_DSS_JRmethod_R2	18707	20190410_QExHFX1_RSLC1_Beveridge_Clausen_IMP_DSS_JRmethod_R2.mgf	6361	4	584.053830	2,332.186214	0.186214	4	2,332.185164	0.185164	Cas9	Cas9	false	Cas9	Cas9	false	FDNLTKAER	DFQFYKVR	901	973	9	8	6	6	906	978	4	BS3	138.06807	6.78489	false	true	false	false	internal > 4	0.00966183574879227
Scan: 14243 Run: 20190410_QExHFX1_RSLC1_Beveridge_Clausen_IMP_DSS_JRmethod_R2 P1_K.RNSDKLIAR.K P2_R.NSDKLIAR.K 5 4	20190410_QExHFX1_RSLC1_Beveridge_Clausen_IMP_DSS_JRmethod_R2	14243	20190410_QExHFX1_RSLC1_Beveridge_Clausen_IMP_DSS_JRmethod_R2.mgf	3460	3	709.405273	2,125.193990	0.193990	3	2,125.196730	0.196730	Cas9	Cas9	false	Cas9	Cas9	false	NSDKLIAR	RNSDKLIAR	1119	1118	8	9	4	5	1122	1122	3	BS3	138.06807	6.782529	false	true	false	false	internal > 4	0.00966183574879227		0.023668639053254437	0.0	0.0	0.0	-0.33333333200000004	383	69	0
Scan: 7500 Run: 20190410_QExHFX1_RSLC1_Beveridge_Clausen_IMP_DSS_JRmethod_R2 P1_R.SDKNR.G P2_R.KFDNLTK.A 3 1	20190410_QExHFX1_RSLC1_Beveridge_Clausen_IMP_DSS_JRmethod_R2	7500	20190410_QExHFX1_RSLC1_Beveridge_Clausen_IMP_DSS_JRmethod_R2.mgf	234	4	406.218842	1,620.846262	0.846262	4	1,620.847115	0.847115	Cas9	Cas9	false	Cas9	Cas9	false	SDKNR	KFDNLTK	864	900	5	7	3	1	866	900	4	BS3	138.06807	6.777044	false	true	false	false	internal > 4	0.00966183574879227		0.0	0.0	0.0	0.0	-0.33333333200000004	382	152	0
Scan: 12336 Run: 20190410_QExHFX1_RSLC1_Beveridge_Clausen_IMP_DSS_JRmethod_R2 P1_K.KDWDPK.K P2_K.KDWDPK.K 1 1	20190410_QExHFX1_RSLC1_Beveridge_Clausen_IMP_DSS_JRmethod_R2	12336	20190410_QExHFX1_RSLC1_Beveridge_Clausen_IMP_DSS_JRmethod_R2.mgf	2242	4	429.217438	1,712.840646	0.840646	4	1,712.840969	0.840969	Cas9	Cas9	false	Cas9	Cas9	false	KDWDPK	KDWDPK	1128	1128	6	6	1	1	1128	1128	4	BS3	138.06807	6.767808	false	true	false	false	internal > 4	0.00966183574879227		0.023668639053254437	0.0	0.0	0.023809523809523808	-0.33333333200000004	381	68	0
Scan: 10121 Run: 20190410_QExHFX1_RSLC1_Beveridge_Clausen_IMP_DSS_JRmethod_R2 P1_R.NSDKLIAR.K P2_R.DKPIR.E 4 2	20190410_QExHFX1_RSLC1_Beveridge_Clausen_IMP_DSS_JRmethod_R2	10121	20190410_QExHFX1_RSLC1_Beveridge_Clausen_IMP_DSS_JRmethod_R2.mgf	1105	4	421.245178	1,680.951606	0.951606	4	1,680.952250	0.952250	Cas9	Cas9	false	Cas9	Cas9	false	DKPIR	NSDKLIAR	1303	1119	5	8	2	4	1304	1122	4	BS3	138.06807	6.759553	false	true	false	false	internal > 4	0.00966183574879227
Scan: 17235 Run: 20190410_QExHFX1_RSLC1_Beveridge_Clausen_IMP_DSS_JRmethod_R2 P1_K.SKLVSDFR.K P2_K.SKLVSDFR.K 2 2	20190410_QExHFX1_RSLC1_Beveridge_Clausen_IMP_DSS_JRmethod_R2	17235	20190410_QExHFX1_RSLC1_Beveridge_Clausen_IMP_DSS_JRmethod_R2.mgf	5447	4	510.783294	2,039.104070	0.104070	4	2,039.105121	0.105121	Cas9	Cas9	false	Cas9	Cas9	false	SKLVSDFR	SKLVSDFR	964	964	8	8	2	2	965	965	4	BS3	138.06807	6.731083	false	true	false	false	internal > 4	0.00966183574879227
Scan: 12875 Run: 20190410_QExHFX1_RSLC1_Beveridge_Clausen_IMP_DSS_JRmethod_R2 P1_R.QLLNAKLITQR.K P2_R.EKIEK.I 6 2	20190410_QExHFX1_RSLC1_Beveridge_Clausen_IMP_DSS_JRmethod_R2	12875	20190410_QExHFX1_RSLC1_Beveridge_Clausen_IMP_DSS_JRmethod_R2.mgf	2579	4	521.063843	2,080.226266	0.226266	4	2,080.225572	0.225572	Cas9	Cas9	false	Cas9	Cas9	false	EKIEK	QLLNAKLITQR	442	889	5	11	2	6	443	894	4	BS3	138.06807	6.722941	false	true	false	false	internal > 4	0.00966183574879227		0.023668639053254437	0.0	0.0	0.023809523809523808	-0.33333333200000004	366	67	0
Scan: 11201 Run: 20190410_QExHFX1_RSLC1_Beveridge_Clausen_IMP_DSS_JRmethod_R2 P1_K.RNSDKLIAR.K P2_R.EKIEK.I 5 2	20190410_QExHFX1_RSLC1_Beveridge_Clausen_IMP_DSS_JRmethod_R2	11201	20190410_QExHFX1_RSLC1_Beveridge_Clausen_IMP_DSS_JRmethod_R2.mgf	1652	3	619.357483	1,855.050620	0.050620	3	1,855.052692	0.052692	Cas9	Cas9	false	Cas9	Cas9	false	EKIEK	RNSDKLIAR	442	1118	5	9	2	5	443	1122	3	BS3	138.06807	6.70378	false	true	false	false	internal > 4	0.00966183574879227		0.0	0.0	0.0	0.0	-0.33333333200000004	374	64	0
Scan: 8034 Run: 20190410_QExHFX1_RSLC1_Beveridge_Clausen_IMP_DSS_JRmethod_R2 P1_R.NSDKLIAR.K P2_R.LSKSR.R 4 3	20190410_QExHFX1_RSLC1_Beveridge_Clausen_IMP_DSS_JRmethod_R2	8034	20190410_QExHFX1_RSLC1_Beveridge_Clausen_IMP_DSS_JRmethod_R2.mgf	412	3	548.653013	1,642.937210	0.937210	3	1,642.936599	0.936599	Cas9	Cas9	false	Cas9	Cas9	false	LSKSR	NSDKLIAR	220	1119	5	8	3	4	222	1122	3	BS3	138.06807	6.700914	false	true	false	false	internal > 4	0.00966183574879227
Scan: 9620 Run: 20190410_QExHFX1_RSLC1_Beveridge_Clausen_IMP_DSS_JRmethod_R2 P1_R.LKSSR.L P2_K.KDLIIK.L 2 1	20190410_QExHFX1_RSLC1_Beveridge_Clausen_IMP_DSS_JRmethod_R2	9620	20190410_QExHFX1_RSLC1_Beveridge_Clausen_IMP_DSS_JRmethod_R2.mgf	859	3	486.308034	1,455.902273	0.902273	3	1,455.902446	0.902446	DECOY:Cas9	DECOY:REV_Cas9	true	Cas9	Cas9	false	LKSSR	KDLIIK	1149	1196	5	6	2	1	1150	1196	3	BS3	138.06807	6.694241	true	false	true	false	internal > 4	0.011286681715575621		0.028735632183908046	0.3333333333333333	0.0	0.029069767441860465	-0.33333333200000004	375	66	1
Scan: 11222 Run: 20190410_QExHFX1_RSLC1_Beveridge_Clausen_IMP_DSS_JRmethod_R2 P1_K.RNSDKLIAR.K P2_R.EKIEK.I 5 2	20190410_QExHFX1_RSLC1_Beveridge_Clausen_IMP_DSS_JRmethod_R2	11222	20190410_QExHFX1_RSLC1_Beveridge_Clausen_IMP_DSS_JRmethod_R2.mgf	1665	4	464.770630	1,855.053414	0.053414	4	1,855.052692	0.052692	Cas9	Cas9	false	Cas9	Cas9	false	EKIEK	RNSDKLIAR	442	1118	5	9	2	5	443	1122	4	BS3	138.06807	6.690436	false	true	false	false	internal > 4	0.011286681715575621		0.0	0.0	0.0	0.0	-0.33333333200000004	374	64	0
Scan: 10839 Run: 20190410_QExHFX1_RSLC1_Beveridge_Clausen_IMP_DSS_JRmethod_R2 P1_K.LVDSTDKADLR.L P2_K.GYKEVK.K 7 3	20190410_QExHFX1_RSLC1_Beveridge_Clausen_IMP_DSS_JRmethod_R2	10839	20190410_QExHFX1_RSLC1_Beveridge_Clausen_IMP_DSS_JRmethod_R2.mgf	1429	4	524.033148	2,092.103486	0.103486	4	2,092.105182	0.105182	Cas9	Cas9	false	Cas9	Cas9	false	GYKEVK	LVDSTDKADLR	1190	146	6	11	3	7	1192	152	4	BS3	138.06807	6.666166	false	true	false	false	internal > 4	0.011286681715575621
Scan: 14996 Run: 20190410_QExHFX1_RSLC1_Beveridge_Clausen_IMP_DSS_JRmethod_R2 P1_K.SDNVPSEEVVKK.M P2_R.KDFQFYK.V 11 1	20190410_QExHFX1_RSLC1_Beveridge_Clausen_IMP_DSS_JRmethod_R2	14996	20190410_QExHFX1_RSLC1_Beveridge_Clausen_IMP_DSS_JRmethod_R2.mgf	3941	3	815.085216	2,442.233819	0.233819	3	2,442.231839	0.231839	Cas9	Cas9	false	Cas9	Cas9	false	SDNVPSEEVVKK	KDFQFYK	871	972	12	7	11	1	881	972	3	BS3	138.06807	6.657521	false	true	false	false	internal > 4	0.011286681715575621		0.028735632183908046	0.0	0.0	0.029069767441860465	-0.33333333200000004	372	65	0
Scan: 16983 Run: 20190410_QExHFX1_RSLC1_Beveridge_Clausen_IMP_DSS_JRmethod_R2 P1_K.MDGTEELLVKLNR.E P2_R.KVTVK.Q 10 1	20190410_QExHFX1_RSLC1_Beveridge_Clausen_IMP_DSS_JRmethod_R2	16983	20190410_QExHFX1_RSLC1_Beveridge_Clausen_IMP_DSS_JRmethod_R2.mgf	5275	4	562.066833	2,244.238226	0.238226	4	2,244.239900	0.239900	Cas9	Cas9	false	Cas9	Cas9	false	KVTVK	MDGTEELLVKLNR	562	387	5	13	1	10	562	396	4	BS3	138.06807	6.647538	false	true	false	false	internal > 4	0.011286681715575621
Scan: 12655 Run: 20190410_QExHFX1_RSLC1_Beveridge_Clausen_IMP_DSS_JRmethod_R2 P1_K.LVDSTDKADLR.L P2_K.AGFIKR.Q 7 5	20190410_QExHFX1_RSLC1_Beveridge_Clausen_IMP_DSS_JRmethod_R2	12655	20190410_QExHFX1_RSLC1_Beveridge_Clausen_IMP_DSS_JRmethod_R2.mgf	2433	4	516.038867	2,060.126362	0.126362	4	2,060.126586	0.126586	Cas9	Cas9	false	Cas9	Cas9	false	LVDSTDKADLR	AGFIKR	146	918	11	6	7	5	152	922	4	BS3	138.06807	6.645544	false	true	false	false	internal > 4	0.011286681715575621
Scan: 12883 Run: 20190410_QExHFX1_RSLC1_Beveridge_Clausen_IMP_DSS_JRmethod_R2 P1_R.NSDKLIAR.K P2_K.MKNYWR.Q 4 2	20190410_QExHFX1_RSLC1_Beveridge_Clausen_IMP_DSS_JRmethod_R2	12883	20190410_QExHFX1_RSLC1_Beveridge_Clausen_IMP_DSS_JRmethod_R2.mgf	2583	3	656.343445	1,966.008506	0.008506	3	1,966.009447	0.009447	Cas9	Cas9	false	Cas9	Cas9	false	NSDKLIAR	MKNYWR	1119	883	8	6	4	2	1122	884	3	BS3	138.06807	6.643277	false	true	false	false	internal > 4	0.011286681715575621
Scan: 12063 Run: 20190410_QExHFX1_RSLC1_Beveridge_Clausen_IMP_DSS_JRmethod_R2 P1_R.NSDKLIAR.K P2_K.DNREKIEK.I 4 5	20190410_QExHFX1_RSLC1_Beveridge_Clausen_IMP_DSS_JRmethod_R2	12063	20190410_QExHFX1_RSLC1_Beveridge_Clausen_IMP_DSS_JRmethod_R2.mgf	2092	3	695.715663	2,084.125160	0.125160	3	2,084.122562	0.122562	Cas9	Cas9	false	Cas9	Cas9	false	NSDKLIAR	DNREKIEK	1119	439	8	8	4	5	1122	443	3	BS3	138.06807	6.633627	false	true	false	false	internal > 4	0.011286681715575621		0.028735632183908046	0.0	0.0	0.0	-0.33333333200000004	368	64	0
Scan: 11553 Run: 20190410_QExHFX1_RSLC1_Beveridge_Clausen_IMP_DSS_JRmethod_R2 P1_K.VMKQLK.R P2_K.LVDSTDKADLR.L 3 7	20190410_QExHFX1_RSLC1_Beveridge_Clausen_IMP_DSS_JRmethod_R2	11553	20190410_QExHFX1_RSLC1_Beveridge_Clausen_IMP_DSS_JRmethod_R2.mgf	1839	4	533.796322	2,131.156182	0.156182	4	2,131.155837	0.155837	Cas9	Cas9	false	Cas9	Cas9	false	LVDSTDKADLR	VMKQLK	146	651	11	6	7	3	152	653	4	BS3	138.06807	6.628642	false	true	false	false	internal > 4	0.011286681715575621
Scan: 12689 Run: 20190410_QExHFX1_RSLC1_Beveridge_Clausen_IMP_DSS_JRmethod_R2 P1_R.QLLNAKLITQR.K P2_R.EKIEK.I 6 2	20190410_QExHFX1_RSLC1_Beveridge_Clausen_IMP_DSS_JRmethod_R2	12689	20190410_QExHFX1_RSLC1_Beveridge_Clausen_IMP_DSS_JRmethod_R2.mgf	2458	4	521.063354	2,080.224310	0.224310	4	2,080.225572	0.225572	Cas9	Cas9	false	Cas9	Cas9	false	EKIEK	QLLNAKLITQR	442	889	5	11	2	6	443	894	4	BS3	138.06807	6.612282	false	true	false	false	internal > 4	0.011286681715575621
Scan: 8368 Run: 20190410_QExHFX1_RSLC1_Beveridge_Clausen_IMP_DSS_JRmethod_R2 P1_R.NSDKLIAR.K P2_R.LSKSR.R 4 3	20190410_QExHFX1_RSLC1_Beveridge_Clausen_IMP_DSS_JRmethod_R2	8368	20190410_QExHFX1_RSLC1_Beveridge_Clausen_IMP_DSS_JRmethod_R2.mgf	484	3	548.652527	1,642.935752	0.935752	3	1,642.936599	0.936599	Cas9	Cas9	false	Cas9	Cas9	false	LSKSR	NSDKLIAR	220	1119	5	8	3	4	222	1122	3	BS3	138.06807	6.605005	false	true	false	false	internal > 4	0.011286681715575621
Scan: 8796 Run: 20190410_QExHFX1_RSLC1_Beveridge_Clausen_IMP_DSS_JRmethod_R2 P1_K.MKNYWR.Q P2_R.LSKSR.R 2 3	20190410_QExHFX1_RSLC1_Beveridge_Clausen_IMP_DSS_JRmethod_R2	8796	20190410_QExHFX1_RSLC1_Beveridge_Clausen_IMP_DSS_JRmethod_R2.mgf	612	4	410.969849	1,639.850290	0.850290	4	1,639.850427	0.850427	Cas9	Cas9	false	Cas9	Cas9	false	LSKSR	MKNYWR	220	883	5	6	3	2	222	884	4	BS3	138.06807	6.597816	false	true	false	false	internal > 4	0.011286681715575621		0.0	0.0	0.0	0.0	-0.33333333200000004	181	107	0
Scan: 14221 Run: 20190410_QExHFX1_RSLC1_Beveridge_Clausen_IMP_DSS_JRmethod_R2 P1_R.NSDKLIAR.K P2_K.KDLIIK.L 4 1	20190410_QExHFX1_RSLC1_Beveridge_Clausen_IMP_DSS_JRmethod_R2	14221	20190410_QExHFX1_RSLC1_Beveridge_Clausen_IMP_DSS_JRmethod_R2.mgf	3445	4	446.523132	1,782.063422	0.063422	4	1,782.061466	0.061466	Cas9	Cas9	false	Cas9	Cas9	false	NSDKLIAR	KDLIIK	1119	1196	8	6	4	1	1122	1196	4	BS3	138.06807	6.560569	false	true	false	false	internal > 4	0.011286681715575621
Scan: 10522 Run: 20190410_QExHFX1_RSLC1_Beveridge_Clausen_IMP_DSS_JRmethod_R2 P1_K.VMKQLK.R P2_K.LVDSTDKADLR.L 3 7	20190410_QExHFX1_RSLC1_Beveridge_Clausen_IMP_DSS_JRmethod_R2	10522	20190410_QExHFX1_RSLC1_Beveridge_Clausen_IMP_DSS_JRmethod_R2.mgf	1304	3	711.391814	2,131.153613	0.153613	3	2,131.155837	0.155837	Cas9	Cas9	false	Cas9	Cas9	false	LVDSTDKADLR	VMKQLK	146	651	11	6	7	3	152	653	3	BS3	138.06807	6.560496	false	true	false	false	internal > 4	0.011286681715575621
Scan: 7675 Run: 20190410_QExHFX1_RSLC1_Beveridge_Clausen_IMP_DSS_JRmethod_R2 P1_R.SDKNR.G P2_K.APLSASMIKR.Y 3 9	20190410_QExHFX1_RSLC1_Beveridge_Clausen_IMP_DSS_JRmethod_R2	7675	20190410_QExHFX1_RSLC1_Beveridge_Clausen_IMP_DSS_JRmethod_R2.mgf	279	3	615.999634	1,844.977073	0.977073	3	1,844.977812	0.977812	Cas9	Cas9	false	Cas9	Cas9	false	SDKNR	APLSASMIKR	864	319	5	10	3	9	866	327	3	BS3	138.06807	6.547549	false	true	false	false	internal > 4	0.011286681715575621
Scan: 11617 Run: 20190410_QExHFX1_RSLC1_Beveridge_Clausen_IMP_DSS_JRmethod_R2 P1_K.SDNVPSEEVVKK.M P2_K.SDNVPSEEVVKK.M 11 11	20190410_QExHFX1_RSLC1_Beveridge_Clausen_IMP_DSS_JRmethod_R2	11617	20190410_QExHFX1_RSLC1_Beveridge_Clausen_IMP_DSS_JRmethod_R2.mgf	1866	4	700.360633	2,797.413426	0.413426	4	2,797.423279	0.423279	Cas9	Cas9	false	Cas9	Cas9	false	SDNVPSEEVVKK	SDNVPSEEVVKK	871	871	12	12	11	11	881	881	4	BS3	138.06807	6.51551	false	true	false	false	internal > 4	0.011286681715575621
Scan: 13017 Run: 20190410_QExHFX1_RSLC1_Beveridge_Clausen_IMP_DSS_JRmethod_R2 P1_K.LVDSTDKADLR.L P2_K.AGFIKR.Q 7 5	20190410_QExHFX1_RSLC1_Beveridge_Clausen_IMP_DSS_JRmethod_R2	13017	20190410_QExHFX1_RSLC1_Beveridge_Clausen_IMP_DSS_JRmethod_R2.mgf	2664	4	516.039187	2,060.127642	0.127642	4	2,060.126586	0.126586	Cas9	Cas9	false	Cas9	Cas9	false	LVDSTDKADLR	AGFIKR	146	918	11	6	7	5	152	922	4	BS3	138.06807	6.514405	false	true	false	false	internal > 4	0.011286681715575621
Scan: 12392 Run: 20190410_QExHFX1_RSLC1_Beveridge_Clausen_IMP_DSS_JRmethod_R2 P1_R.KFDNLTK.A P2_K.APLSASMIKR.Y 1 9	20190410_QExHFX1_RSLC1_Beveridge_Clausen_IMP_DSS_JRmethod_R2	12392	20190410_QExHFX1_RSLC1_Beveridge_Clausen_IMP_DSS_JRmethod_R2.mgf	2279	3	698.052795	2,091.136556	0.136556	3	2,091.139792	0.139792	Cas9	Cas9	false	Cas9	Cas9	false	APLSASMIKR	KFDNLTK	319	900	10	7	9	1	327	900	3	BS3	138.06807	6.5128	false	true	false	false	internal > 4	0.011286681715575621
Scan: 16833 Run: 20190410_QExHFX1_RSLC1_Beveridge_Clausen_IMP_DSS_JRmethod_R2 P1_K.SKLVSDFR.K P2_K.SKLVSDFR.K 2 2	20190410_QExHFX1_RSLC1_Beveridge_Clausen_IMP_DSS_JRmethod_R2	16833	20190410_QExHFX1_RSLC1_Beveridge_Clausen_IMP_DSS_JRmethod_R2.mgf	5167	4	510.783411	2,039.104538	0.104538	4	2,039.105121	0.105121	Cas9	Cas9	false	Cas9	Cas9	false	SKLVSDFR	SKLVSDFR	964	964	8	8	2	2	965	965	4	BS3	138.06807	6.505962	false	true	false	false	internal > 4	0.011286681715575621
Scan: 14286 Run: 20190410_QExHFX1_RSLC1_Beveridge_Clausen_IMP_DSS_JRmethod_R2 P1_R.DKPIR.E P2_K.DDSIDNKVLTR.S 2 7	20190410_QExHFX1_RSLC1_Beveridge_Clausen_IMP_DSS_JRmethod_R2	14286	20190410_QExHFX1_RSLC1_Beveridge_Clausen_IMP_DSS_JRmethod_R2.mgf	3493	4	511.029022	2,040.086982	0.086982	4	2,040.085114	0.085114	Cas9	Cas9	false	Cas9	Cas9	false	DKPIR	DDSIDNKVLTR	1303	853	5	11	2	7	1304	859	4	BS3	138.06807	6.496012	false	true	false	false	internal > 4	0.011286681715575621		0.028735632183908046	0.0	0.0	0.029069767441860465	-0.33333333200000004	356	63	0
Scan: 8628 Run: 20190410_QExHFX1_RSLC1_Beveridge_Clausen_IMP_DSS_JRmethod_R2 P1_R.SDKNR.G P2_K.APLSASMIKR.Y 3 9	20190410_QExHFX1_RSLC1_Beveridge_Clausen_IMP_DSS_JRmethod_R2	8628	20190410_QExHFX1_RSLC1_Beveridge_Clausen_IMP_DSS_JRmethod_R2.mgf	571	3	616.000421	1,844.979434	0.979434	3	1,844.977812	0.977812	Cas9	Cas9	false	Cas9	Cas9	false	SDKNR	APLSASMIKR	864	319	5	10	3	9	866	327	3	BS3	138.06807	6.47287	false	true	false	false	internal > 4	0.011286681715575621
Scan: 11674 Run: 20190410_QExHFX1_RSLC1_Beveridge_Clausen_IMP_DSS_JRmethod_R2 P1_K.LVDSTDKADLR.L P2_R.LSKSRR.L 7 3	20190410_QExHFX1_RSLC1_Beveridge_Clausen_IMP_DSS_JRmethod_R2	11674	20190410_QExHFX1_RSLC1_Beveridge_Clausen_IMP_DSS_JRmethod_R2.mgf	1897	3	706.061259	2,115.161948	0.161948	3	2,115.164761	0.164761	Cas9	Cas9	false	Cas9	Cas9	false	LVDSTDKADLR	LSKSRR	146	220	11	6	7	3	152	222	3	BS3	138.06807	6.472639	false	true	false	false	internal > 4	0.011286681715575621		0.028735632183908046	0.0	0.0	0.029069767441860465	-0.33333333200000004	274	62	0
Scan: 10222 Run: 20190410_QExHFX1_RSLC1_Beveridge_Clausen_IMP_DSS_JRmethod_R2 P1_K.NLPNEKVLPK.H P2_R.DKQSGK.T 6 2	20190410_QExHFX1_RSLC1_Beveridge_Clausen_IMP_DSS_JRmethod_R2	10222	20190410_QExHFX1_RSLC1_Beveridge_Clausen_IMP_DSS_JRmethod_R2.mgf	1158	4	488.526703	1,950.077706	0.077706	4	1,950.078573	0.078573	Cas9	Cas9	false	Cas9	Cas9	false	DKQSGK	NLPNEKVLPK	676	505	6	10	2	6	677	510	4	BS3	138.06807	6.47035	false	true	false	false	internal > 4	0.011286681715575621
Scan: 11289 Run: 20190410_QExHFX1_RSLC1_Beveridge_Clausen_IMP_DSS_JRmethod_R2 P1_R.QQLPEKYK.E P2_K.KDWDPK.K 6 1	20190410_QExHFX1_RSLC1_Beveridge_Clausen_IMP_DSS_JRmethod_R2	11289	20190410_QExHFX1_RSLC1_Beveridge_Clausen_IMP_DSS_JRmethod_R2.mgf	1706	4	490.511285	1,958.016034	0.016034	4	1,958.014912	0.014912	Cas9	Cas9	false	Cas9	Cas9	false	QQLPEKYK	KDWDPK	345	1128	8	6	6	1	350	1128	4	BS3	138.06807	6.450391	false	true	false	false	internal > 4	0.011286681715575621		0.028735632183908046	0.0	0.0	0.029069767441860465	-0.33333333200000004	352	61	0
Scan: 13099 Run: 20190410_QExHFX1_RSLC1_Beveridge_Clausen_IMP_DSS_JRmethod_R2 P1_R.KFDNLTK.A P2_K.APLSASMIKR.Y 1 9	20190410_QExHFX1_RSLC1_Beveridge_Clausen_IMP_DSS_JRmethod_R2	13099	20190410_QExHFX1_RSLC1_Beveridge_Clausen_IMP_DSS_JRmethod_R2.mgf	2713	3	698.053894	2,091.139853	0.139853	3	2,091.139792	0.139792	Cas9	Cas9	false	Cas9	Cas9	false	APLSASMIKR	KFDNLTK	319	900	10	7	9	1	327	900	3	BS3	138.06807	6.449728	false	true	false	false	internal > 4	0.011286681715575621
Scan: 14423 Run: 20190410_QExHFX1_RSLC1_Beveridge_Clausen_IMP_DSS_JRmethod_R2 P1_K.KGILQTVK.V P2_K.KDLIIK.L 1 1	20190410_QExHFX1_RSLC1_Beveridge_Clausen_IMP_DSS_JRmethod_R2	14423	20190410_QExHFX1_RSLC1_Beveridge_Clausen_IMP_DSS_JRmethod_R2.mgf	3584	4	439.035522	1,752.112982	0.112982	4	1,752.112440	0.112440	Cas9	Cas9	false	Cas9	Cas9	false	KGILQTVK	KDLIIK	739	1196	8	6	1	1	739	1196	4	BS3	138.06807	6.441012	false	true	false	false	internal > 4	0.011286681715575621		0.0	0.0	0.0	0.0	-0.33333333200000004	350	173	0
Scan: 8595 Run: 20190410_QExHFX1_RSLC1_Beveridge_Clausen_IMP_DSS_JRmethod_R2 P1_R.NSDKLIAR.K P2_R.LSKSR.R 4 3	20190410_QExHFX1_RSLC1_Beveridge_Clausen_IMP_DSS_JRmethod_R2	8595	20190410_QExHFX1_RSLC1_Beveridge_Clausen_IMP_DSS_JRmethod_R2.mgf	561	3	548.653076	1,642.937399	0.937399	3	1,642.936599	0.936599	Cas9	Cas9	false	Cas9	Cas9	false	LSKSR	NSDKLIAR	220	1119	5	8	3	4	222	1122	3	BS3	138.06807	6.42835	false	true	false	false	internal > 4	0.011286681715575621
Scan: 19277 Run: 20190410_QExHFX1_RSLC1_Beveridge_Clausen_IMP_DSS_JRmethod_R2 P1_K.FDNLTKAER.G P2_K.DFQFYKVR.E 6 6	20190410_QExHFX1_RSLC1_Beveridge_Clausen_IMP_DSS_JRmethod_R2	19277	20190410_QExHFX1_RSLC1_Beveridge_Clausen_IMP_DSS_JRmethod_R2.mgf	6734	4	584.053614	2,332.185350	0.185350	4	2,332.185164	0.185164	Cas9	Cas9	false	Cas9	Cas9	false	FDNLTKAER	DFQFYKVR	901	973	9	8	6	6	906	978	4	BS3	138.06807	6.41903	false	true	false	false	internal > 4	0.011286681715575621
Scan: 15740 Run: 20190410_QExHFX1_RSLC1_Beveridge_Clausen_IMP_DSS_JRmethod_R2 P1_K.LKGSPEDNEQK.Q P2_R.LENLIAQLPGEKK.N 2 12	20190410_QExHFX1_RSLC1_Beveridge_Clausen_IMP_DSS_JRmethod_R2	15740	20190410_QExHFX1_RSLC1_Beveridge_Clausen_IMP_DSS_JRmethod_R2.mgf	4397	3	945.507690	2,833.501241	0.501241	3	2,833.507286	0.507286	Cas9	Cas9	false	Cas9	Cas9	false	LKGSPEDNEQK	LENLIAQLPGEKK	1249	226	11	13	2	12	1250	237	3	BS3	138.06807	6.409703	false	true	false	false	internal > 4	0.011286681715575621		0.0	0.0	0.0	0.0	-0.33333333200000004	347	167	0
Scan: 19070 Run: 20190410_QExHFX1_RSLC1_Beveridge_Clausen_IMP_DSS_JRmethod_R2 P1_K.FDNLTKAER.G P2_K.DFQFYKVR.E 6 6	20190410_QExHFX1_RSLC1_Beveridge_Clausen_IMP_DSS_JRmethod_R2	19070	20190410_QExHFX1_RSLC1_Beveridge_Clausen_IMP_DSS_JRmethod_R2.mgf	6592	4	584.054138	2,332.187446	0.187446	4	2,332.185164	0.185164	Cas9	Cas9	false	Cas9	Cas9	false	FDNLTKAER	DFQFYKVR	901	973	9	8	6	6	906	978	4	BS3	138.06807	6.40396	false	true	false	false	internal > 4	0.011286681715575621
Scan: 13161 Run: 20190410_QExHFX1_RSLC1_Beveridge_Clausen_IMP_DSS_JRmethod_R2 P1_K.LVDSTDKADLR.L P2_R.ESKNQK.G 7 3	20190410_QExHFX1_RSLC1_Beveridge_Clausen_IMP_DSS_JRmethod_R2	13161	20190410_QExHFX1_RSLC1_Beveridge_Clausen_IMP_DSS_JRmethod_R2.mgf	2759	3	701.702942	2,102.086997	0.086997	3	2,102.085508	0.085508	Cas9	Cas9	false	DECOY:Cas9	DECOY:REV_Cas9	true	LVDSTDKADLR	ESKNQK	146	591	11	6	7	3	152	593	3	BS3	138.06807	6.383152	true	false	true	false	internal > 4	0.013215859030837005		0.03174603175661376	0.0	0.3333333333333333	0.032085561508021394	-0.33333333200000004	345	60	1
Scan: 17199 Run: 20190410_QExHFX1_RSLC1_Beveridge_Clausen_IMP_DSS_JRmethod_R2 P1_R.KLINGIR.D P2_K.FIKPILEK.M 1 3	20190410_QExHFX1_RSLC1_Beveridge_Clausen_IMP_DSS_JRmethod_R2	17199	20190410_QExHFX1_RSLC1_Beveridge_Clausen_IMP_DSS_JRmethod_R2.mgf	5420	4	485.309753	1,937.209906	0.209906	4	1,937.207737	0.207737	Cas9	Cas9	false	Cas9	Cas9	false	KLINGIR	FIKPILEK	669	379	7	8	1	3	669	381	4	BS3	138.06807	6.380292	false	true	false	false	internal > 4	0.013215859030837005		0.03174603175661376	0.0	0.0	0.032085561508021394	-0.33333333200000004	344	59	0
Scan: 11352 Run: 20190410_QExHFX1_RSLC1_Beveridge_Clausen_IMP_DSS_JRmethod_R2 P1_K.SDNVPSEEVVKK.M P2_K.AGFIKR.Q 11 5	20190410_QExHFX1_RSLC1_Beveridge_Clausen_IMP_DSS_JRmethod_R2	11352	20190410_QExHFX1_RSLC1_Beveridge_Clausen_IMP_DSS_JRmethod_R2.mgf	1742	4	540.548304	2,158.164110	0.164110	4	2,158.163365	0.163365	Cas9	Cas9	false	Cas9	Cas9	false	SDNVPSEEVVKK	AGFIKR	871	918	12	6	11	5	881	922	4	BS3	138.06807	6.378841	false	true	false	false	internal > 4	0.013215859030837005		0.0	0.0	0.0	0.0	-0.33333333200000004	222	124	0
Scan: 6190 Run: 20190410_QExHFX1_RSLC1_Beveridge_Clausen_IMP_DSS_JRmethod_R2 P1_K.LKSVK.E P2_K.IIKDK.D 2 3	20190410_QExHFX1_RSLC1_Beveridge_Clausen_IMP_DSS_JRmethod_R2	6190	20190410_QExHFX1_RSLC1_Beveridge_Clausen_IMP_DSS_JRmethod_R2.mgf	63	3	443.290176	1,326.848699	0.848699	3	1,326.848620	0.848620	Cas9	Cas9	false	Cas9	Cas9	false	LKSVK	IIKDK	1161	604	5	5	2	3	1162	606	3	BS3	138.06807	6.365735	false	true	false	false	internal > 4	0.013215859030837005		0.03174603175661376	0.0	0.0	0.032085561508021394	-0.33333333200000004	332	58	0
Scan: 16823 Run: 20190410_QExHFX1_RSLC1_Beveridge_Clausen_IMP_DSS_JRmethod_R2 P1_K.YPKLESEFVYGDYK.V P2_K.LKSVK.E 3 2	20190410_QExHFX1_RSLC1_Beveridge_Clausen_IMP_DSS_JRmethod_R2	16823	20190410_QExHFX1_RSLC1_Beveridge_Clausen_IMP_DSS_JRmethod_R2.mgf	5160	4	613.076798	2,448.278086	0.278086	4	2,448.282813	0.282813	Cas9	Cas9	false	Cas9	Cas9	false	LKSVK	YPKLESEFVYGDYK	1161	1005	5	14	2	3	1162	1007	4	BS3	138.06807	6.361924	false	true	false	false	internal > 4	0.013215859030837005
Scan: 7779 Run: 20190410_QExHFX1_RSLC1_Beveridge_Clausen_IMP_DSS_JRmethod_R2 P1_R.NSDKLIAR.K P2_R.LSKSR.R 4 3	20190410_QExHFX1_RSLC1_Beveridge_Clausen_IMP_DSS_JRmethod_R2	7779	20190410_QExHFX1_RSLC1_Beveridge_Clausen_IMP_DSS_JRmethod_R2.mgf	320	3	548.652588	1,642.935935	0.935935	3	1,642.936599	0.936599	Cas9	Cas9	false	Cas9	Cas9	false	LSKSR	NSDKLIAR	220	1119	5	8	3	4	222	1122	3	BS3	138.06807	6.349885	false	true	false	false	internal > 4	0.013215859030837005
Scan: 12843 Run: 20190410_QExHFX1_RSLC1_Beveridge_Clausen_IMP_DSS_JRmethod_R2 P1_K.LVDSTDKADLR.L P2_K.AGFIKR.Q 7 5	20190410_QExHFX1_RSLC1_Beveridge_Clausen_IMP_DSS_JRmethod_R2	12843	20190410_QExHFX1_RSLC1_Beveridge_Clausen_IMP_DSS_JRmethod_R2.mgf	2558	4	516.038806	2,060.126118	0.126118	4	2,060.126586	0.126586	Cas9	Cas9	false	Cas9	Cas9	false	LVDSTDKADLR	AGFIKR	146	918	11	6	7	5	152	922	4	BS3	138.06807	6.336951	false	true	false	false	internal > 4	0.013215859030837005
Scan: 11126 Run: 20190410_QExHFX1_RSLC1_Beveridge_Clausen_IMP_DSS_JRmethod_R2 P1_R.GKSDNVPSEEVVK.K P2_R.GKSDNVPSEEVVK.K 2 2	20190410_QExHFX1_RSLC1_Beveridge_Clausen_IMP_DSS_JRmethod_R2	11126	20190410_QExHFX1_RSLC1_Beveridge_Clausen_IMP_DSS_JRmethod_R2.mgf	1600	3	971.495793	2,911.465550	0.465550	3	2,911.466207	0.466207	Cas9	Cas9	false	Cas9	Cas9	false	GKSDNVPSEEVVK	GKSDNVPSEEVVK	869	869	13	13	2	2	870	870	3	BS3	138.06807	6.319505	false	true	false	false	internal > 4	0.013215859030837005		0.0	0.0	0.0	0.0	-0.33333333200000004	338	207	0
Scan: 7789 Run: 20190410_QExHFX1_RSLC1_Beveridge_Clausen_IMP_DSS_JRmethod_R2 P1_K.NLPNEKVLPK.H P2_R.HSIKK.N 6 4	20190410_QExHFX1_RSLC1_Beveridge_Clausen_IMP_DSS_JRmethod_R2	7789	20190410_QExHFX1_RSLC1_Beveridge_Clausen_IMP_DSS_JRmethod_R2.mgf	322	4	476.035825	1,900.114194	0.114194	4	1,900.114564	0.114564	Cas9	Cas9	false	Cas9	Cas9	false	HSIKK	NLPNEKVLPK	45	505	5	10	4	6	48	510	4	BS3	138.06807	6.299358	false	true	false	false	internal > 4	0.013215859030837005		0.0	0.0	0.0	0.0	-0.33333333200000004	337	140	0
Scan: 10347 Run: 20190410_QExHFX1_RSLC1_Beveridge_Clausen_IMP_DSS_JRmethod_R2 P1_K.MKNYWR.Q P2_R.DKPIR.E 2 2	20190410_QExHFX1_RSLC1_Beveridge_Clausen_IMP_DSS_JRmethod_R2	10347	20190410_QExHFX1_RSLC1_Beveridge_Clausen_IMP_DSS_JRmethod_R2.mgf	1230	3	560.296021	1,677.866234	0.866234	3	1,677.866078	0.866078	Cas9	Cas9	false	Cas9	Cas9	false	DKPIR	MKNYWR	1303	883	5	6	2	2	1304	884	3	BS3	138.06807	6.279487	false	true	false	false	internal > 4	0.013215859030837005
Scan: 8602 Run: 20190410_QExHFX1_RSLC1_Beveridge_Clausen_IMP_DSS_JRmethod_R2 P1_K.MKNYWR.Q P2_R.LSKSR.R 2 3	20190410_QExHFX1_RSLC1_Beveridge_Clausen_IMP_DSS_JRmethod_R2	8602	20190410_QExHFX1_RSLC1_Beveridge_Clausen_IMP_DSS_JRmethod_R2.mgf	562	3	547.624023	1,639.850240	0.850240	3	1,639.850427	0.850427	Cas9	Cas9	false	Cas9	Cas9	false	LSKSR	MKNYWR	220	883	5	6	3	2	222	884	3	BS3	138.06807	6.259178	false	true	false	false	internal > 4	0.013215859030837005		0.0	0.0	0.0	0.0	-0.33333333200000004	181	107	0
Scan: 10895 Run: 20190410_QExHFX1_RSLC1_Beveridge_Clausen_IMP_DSS_JRmethod_R2 P1_R.SDKNR.G P2_K.FIKPILEK.M 3 3	20190410_QExHFX1_RSLC1_Beveridge_Clausen_IMP_DSS_JRmethod_R2	10895	20190410_QExHFX1_RSLC1_Beveridge_Clausen_IMP_DSS_JRmethod_R2.mgf	1453	3	582.004517	1,742.991722	0.991722	3	1,742.993052	0.993052	Cas9	Cas9	false	Cas9	Cas9	false	SDKNR	FIKPILEK	864	379	5	8	3	3	866	381	3	BS3	138.06807	6.248083	false	true	false	false	internal > 4	0.013215859030837005
Scan: 12778 Run: 20190410_QExHFX1_RSLC1_Beveridge_Clausen_IMP_DSS_JRmethod_R2 P1_R.NSDKLIAR.K P2_R.DAIKLDSR.K 4 4	20190410_QExHFX1_RSLC1_Beveridge_Clausen_IMP_DSS_JRmethod_R2	12778	20190410_QExHFX1_RSLC1_Beveridge_Clausen_IMP_DSS_JRmethod_R2.mgf	2518	3	657.700195	1,970.078756	0.078756	3	1,970.079635	0.079635	Cas9	Cas9	false	DECOY:Cas9	DECOY:REV_Cas9	true	NSDKLIAR	DAIKLDSR	1119	247	8	8	4	4	1122	250	3	BS3	138.06807	6.240329	true	false	true	false	internal > 4	0.014170040489878542
Scan: 6286 Run: 20190410_QExHFX1_RSLC1_Beveridge_Clausen_IMP_DSS_JRmethod_R2 P1_K.LKSVK.E P2_K.IIKDK.D 2 3	20190410_QExHFX1_RSLC1_Beveridge_Clausen_IMP_DSS_JRmethod_R2	6286	20190410_QExHFX1_RSLC1_Beveridge_Clausen_IMP_DSS_JRmethod_R2.mgf	67	3	443.290235	1,326.848876	0.848876	3	1,326.848620	0.848620	Cas9	Cas9	false	Cas9	Cas9	false	LKSVK	IIKDK	1161	604	5	5	2	3	1162	606	3	BS3	138.06807	6.240123	false	true	false	false	internal > 4	0.014170040489878542
Scan: 13373 Run: 20190410_QExHFX1_RSLC1_Beveridge_Clausen_IMP_DSS_JRmethod_R2 P1_K.LVDSTDKADLR.L P2_K.AGFIKR.Q 7 5	20190410_QExHFX1_RSLC1_Beveridge_Clausen_IMP_DSS_JRmethod_R2	13373	20190410_QExHFX1_RSLC1_Beveridge_Clausen_IMP_DSS_JRmethod_R2.mgf	2886	4	516.039291	2,060.128058	0.128058	4	2,060.126586	0.126586	Cas9	Cas9	false	Cas9	Cas9	false	LVDSTDKADLR	AGFIKR	146	918	11	6	7	5	152	922	4	BS3	138.06807	6.219627	false	true	false	false	internal > 4	0.014170040489878542
Scan: 9547 Run: 20190410_QExHFX1_RSLC1_Beveridge_Clausen_IMP_DSS_JRmethod_R2 P1_R.NSDKLIAR.K P2_R.DKPIR.E 4 2	20190410_QExHFX1_RSLC1_Beveridge_Clausen_IMP_DSS_JRmethod_R2	9547	20190410_QExHFX1_RSLC1_Beveridge_Clausen_IMP_DSS_JRmethod_R2.mgf	832	4	421.245392	1,680.952462	0.952462	4	1,680.952250	0.952250	Cas9	Cas9	false	Cas9	Cas9	false	DKPIR	NSDKLIAR	1303	1119	5	8	2	4	1304	1122	4	BS3	138.06807	6.208812	false	true	false	false	internal > 4	0.014170040489878542
Scan: 13216 Run: 20190410_QExHFX1_RSLC1_Beveridge_Clausen_IMP_DSS_JRmethod_R2 P1_K.SEQEIGKATAK.Y P2_R.LKTYAHLFDDK.V 7 2	20190410_QExHFX1_RSLC1_Beveridge_Clausen_IMP_DSS_JRmethod_R2	13216	20190410_QExHFX1_RSLC1_Beveridge_Clausen_IMP_DSS_JRmethod_R2.mgf	2795	3	883.796813	2,648.368610	0.368610	3	2,648.369730	0.369730	Cas9	Cas9	false	Cas9	Cas9	false	SEQEIGKATAK	LKTYAHLFDDK	1029	640	11	11	7	2	1035	641	3	BS3	138.06807	6.199678	false	true	false	false	internal > 4	0.014170040489878542		0.0	0.0	0.0	0.0	-0.33333333200000004	329	186	0
Scan: 5068 Run: 20190410_QExHFX1_RSLC1_Beveridge_Clausen_IMP_DSS_JRmethod_R2 P1_R.KVTVK.Q P2_R.KVTVK.Q 1 1	20190410_QExHFX1_RSLC1_Beveridge_Clausen_IMP_DSS_JRmethod_R2	5068	20190410_QExHFX1_RSLC1_Beveridge_Clausen_IMP_DSS_JRmethod_R2.mgf	21	3	429.286620	1,284.838031	0.838031	3	1,284.838055	0.838055	Cas9	Cas9	false	Cas9	Cas9	false	KVTVK	KVTVK	562	562	5	5	1	1	562	562	3	BS3	138.06807	6.179232	false	true	false	false	internal > 4	0.014170040489878542		0.03174603175661376	0.0	0.0	0.032085561508021394	-0.33333333200000004	328	57	0
Scan: 12197 Run: 20190410_QExHFX1_RSLC1_Beveridge_Clausen_IMP_DSS_JRmethod_R2 P1_K.SDNVPSEEVVKK.M P2_K.LVDSTDKADLR.L 11 7	20190410_QExHFX1_RSLC1_Beveridge_Clausen_IMP_DSS_JRmethod_R2	12197	20190410_QExHFX1_RSLC1_Beveridge_Clausen_IMP_DSS_JRmethod_R2.mgf	2164	4	675.853516	2,699.384958	0.384958	4	2,699.386500	0.386500	Cas9	Cas9	false	Cas9	Cas9	false	SDNVPSEEVVKK	LVDSTDKADLR	871	146	12	11	11	7	881	152	4	BS3	138.06807	6.168453	false	true	false	false	internal > 4	0.014170040489878542
Scan: 18256 Run: 20190410_QExHFX1_RSLC1_Beveridge_Clausen_IMP_DSS_JRmethod_R2 P1_R.SDKNR.G P2_K.NPIDFLEAKGYK.E 3 9	20190410_QExHFX1_RSLC1_Beveridge_Clausen_IMP_DSS_JRmethod_R2	18256	20190410_QExHFX1_RSLC1_Beveridge_Clausen_IMP_DSS_JRmethod_R2.mgf	6078	4	538.532312	2,150.100142	0.100142	4	2,150.100765	0.100765	Cas9	Cas9	false	Cas9	Cas9	false	SDKNR	NPIDFLEAKGYK	864	1181	5	12	3	9	866	1189	4	BS3	138.06807	6.125461	false	true	false	false	internal > 4	0.014170040489878542		0.0	0.0	0.0	0.0	-0.33333333200000004	319	168	0
Scan: 15885 Run: 20190410_QExHFX1_RSLC1_Beveridge_Clausen_IMP_DSS_JRmethod_R2 P1_K.QSGKTILDFLK.S P2_R.HSIKK.N 4 4	20190410_QExHFX1_RSLC1_Beveridge_Clausen_IMP_DSS_JRmethod_R2	15885	20190410_QExHFX1_RSLC1_Beveridge_Clausen_IMP_DSS_JRmethod_R2.mgf	4492	4	500.545349	1,998.152290	0.152290	4	1,998.151344	0.151344	Cas9	Cas9	false	Cas9	Cas9	false	HSIKK	QSGKTILDFLK	45	678	5	11	4	4	48	681	4	BS3	138.06807	6.120779	false	true	false	false	internal > 4	0.014170040489878542		0.03174603175661376	0.0	0.0	0.032085561508021394	-0.33333333200000004	325	56	0
Scan: 20000 Run: 20190410_QExHFX1_RSLC1_Beveridge_Clausen_IMP_DSS_JRmethod_R2 P1_K.YDENDKLIR.E P2_K.KIECFDSVEISGVEDR.F 6 1	20190410_QExHFX1_RSLC1_Beveridge_Clausen_IMP_DSS_JRmethod_R2	20000	20190410_QExHFX1_RSLC1_Beveridge_Clausen_IMP_DSS_JRmethod_R2.mgf	7174	3	1,062.515377	3,184.524302	0.524302	3	3,184.523405	0.523405	Cas9	Cas9	false	Cas9	Cas9	false	YDENDKLIR	KIECFDSVEISGVEDR	947	575	9	16	6	1	952	575	3	BS3	138.06807	6.11274	false	true	false	false	internal > 4	0.014170040489878542		0.03174603175661376	0.0	0.0	0.032085561508021394	-0.33333333200000004	324	55	0
Scan: 8038 Run: 20190410_QExHFX1_RSLC1_Beveridge_Clausen_IMP_DSS_JRmethod_R2 P1_K.VITLKSK.L P2_R.KVTVK.Q 5 1	20190410_QExHFX1_RSLC1_Beveridge_Clausen_IMP_DSS_JRmethod_R2	8038	20190410_QExHFX1_RSLC1_Beveridge_Clausen_IMP_DSS_JRmethod_R2.mgf	415	3	500.664130	1,498.970561	0.970561	3	1,498.969797	0.969797	Cas9	Cas9	false	Cas9	Cas9	false	KVTVK	VITLKSK	562	959	5	7	1	5	562	963	3	BS3	138.06807	6.112347	false	true	false	false	internal > 4	0.014170040489878542		0.03174603175661376	0.0	0.0	0.032085561508021394	-0.33333333200000004	323	54	0
Scan: 21443 Run: 20190410_QExHFX1_RSLC1_Beveridge_Clausen_IMP_DSS_JRmethod_R2 P1_K.YDENDKLIR.E P2_K.DFQFYKVR.E 6 6	20190410_QExHFX1_RSLC1_Beveridge_Clausen_IMP_DSS_JRmethod_R2	21443	20190410_QExHFX1_RSLC1_Beveridge_Clausen_IMP_DSS_JRmethod_R2.mgf	8026	3	802.408325	2,404.203146	0.203146	3	2,404.206294	0.206294	Cas9	Cas9	false	Cas9	Cas9	false	YDENDKLIR	DFQFYKVR	947	973	9	8	6	6	952	978	3	BS3	138.06807	6.092744	false	true	false	false	internal > 4	0.014170040489878542
Scan: 17041 Run: 20190410_QExHFX1_RSLC1_Beveridge_Clausen_IMP_DSS_JRmethod_R2 P1_K.SKLVSDFR.K P2_K.SKLVSDFR.K 2 2	20190410_QExHFX1_RSLC1_Beveridge_Clausen_IMP_DSS_JRmethod_R2	17041	20190410_QExHFX1_RSLC1_Beveridge_Clausen_IMP_DSS_JRmethod_R2.mgf	5316	4	510.783095	2,039.103274	0.103274	4	2,039.105121	0.105121	Cas9	Cas9	false	Cas9	Cas9	false	SKLVSDFR	SKLVSDFR	964	964	8	8	2	2	965	965	4	BS3	138.06807	6.091039	false	true	false	false	internal > 4	0.014170040489878542
Scan: 16227 Run: 20190410_QExHFX1_RSLC1_Beveridge_Clausen_IMP_DSS_JRmethod_R2 P1_K.VPSKK.F P2_R.QEDFYPFLKDNR.E 4 9	20190410_QExHFX1_RSLC1_Beveridge_Clausen_IMP_DSS_JRmethod_R2	16227	20190410_QExHFX1_RSLC1_Beveridge_Clausen_IMP_DSS_JRmethod_R2.mgf	4738	4	567.548523	2,266.164986	0.164986	4	2,266.163366	0.163366	Cas9	Cas9	false	Cas9	Cas9	false	VPSKK	QEDFYPFLKDNR	31	430	5	12	4	9	34	438	4	BS3	138.06807	6.086071	false	true	false	false	internal > 4	0.014170040489878542		0.0	0.0	0.0	0.0	-0.33333333200000004	221	128	0
Scan: 18065 Run: 20190410_QExHFX1_RSLC1_Beveridge_Clausen_IMP_DSS_JRmethod_R2 P1_R.SDKNR.G P2_K.NPIDFLEAKGYK.E 3 9	20190410_QExHFX1_RSLC1_Beveridge_Clausen_IMP_DSS_JRmethod_R2	18065	20190410_QExHFX1_RSLC1_Beveridge_Clausen_IMP_DSS_JRmethod_R2.mgf	5950	4	538.532244	2,150.099870	0.099870	4	2,150.100765	0.100765	Cas9	Cas9	false	Cas9	Cas9	false	SDKNR	NPIDFLEAKGYK	864	1181	5	12	3	9	866	1189	4	BS3	138.06807	6.082878	false	true	false	false	internal > 4	0.014170040489878542
Scan: 21055 Run: 20190410_QExHFX1_RSLC1_Beveridge_Clausen_IMP_DSS_JRmethod_R2 P1_K.YDENDKLIR.E P2_K.DFQFYKVR.E 6 6	20190410_QExHFX1_RSLC1_Beveridge_Clausen_IMP_DSS_JRmethod_R2	21055	20190410_QExHFX1_RSLC1_Beveridge_Clausen_IMP_DSS_JRmethod_R2.mgf	7798	4	602.058716	2,404.205758	0.205758	4	2,404.206294	0.206294	Cas9	Cas9	false	Cas9	Cas9	false	YDENDKLIR	DFQFYKVR	947	973	9	8	6	6	952	978	4	BS3	138.06807	6.082013	false	true	false	false	internal > 4	0.014170040489878542
Scan: 10991 Run: 20190410_QExHFX1_RSLC1_Beveridge_Clausen_IMP_DSS_JRmethod_R2 P1_K.SDNVPSEEVVKK.M P2_K.AGFIKR.Q 11 5	20190410_QExHFX1_RSLC1_Beveridge_Clausen_IMP_DSS_JRmethod_R2	10991	20190410_QExHFX1_RSLC1_Beveridge_Clausen_IMP_DSS_JRmethod_R2.mgf	1514	4	540.547925	2,158.162594	0.162594	4	2,158.163365	0.163365	Cas9	Cas9	false	Cas9	Cas9	false	SDNVPSEEVVKK	AGFIKR	871	918	12	6	11	5	881	922	4	BS3	138.06807	6.068588	false	true	false	false	internal > 4	0.014170040489878542
Scan: 20194 Run: 20190410_QExHFX1_RSLC1_Beveridge_Clausen_IMP_DSS_JRmethod_R2 P1_K.QSGKTILDFLK.S P2_R.DKQSGK.T 4 2	20190410_QExHFX1_RSLC1_Beveridge_Clausen_IMP_DSS_JRmethod_R2	20194	20190410_QExHFX1_RSLC1_Beveridge_Clausen_IMP_DSS_JRmethod_R2.mgf	7276	4	513.036072	2,048.115182	0.115182	4	2,048.115353	0.115353	Cas9	Cas9	false	Cas9	Cas9	false	DKQSGK	QSGKTILDFLK	676	678	6	11	2	4	677	681	4	BS3	138.06807	6.053744	false	true	false	false	internal > 4	0.014170040489878542		0.03174603175661376	0.0	0.0	0.032085561508021394	-0.33333333200000004	316	53	0
Scan: 12744 Run: 20190410_QExHFX1_RSLC1_Beveridge_Clausen_IMP_DSS_JRmethod_R2 P1_R.NSDKLIAR.K P2_K.LVDSTDKADLR.L 4 7	20190410_QExHFX1_RSLC1_Beveridge_Clausen_IMP_DSS_JRmethod_R2	12744	20190410_QExHFX1_RSLC1_Beveridge_Clausen_IMP_DSS_JRmethod_R2.mgf	2495	3	762.747925	2,285.221946	0.221946	3	2,285.222670	0.222670	Cas9	Cas9	false	Cas9	Cas9	false	LVDSTDKADLR	NSDKLIAR	146	1119	11	8	7	4	152	1122	3	BS3	138.06807	6.035551	false	true	false	false	internal > 4	0.014170040489878542		0.03174603175661376	0.0	0.0	0.032085561508021394	-0.33333333200000004	315	52	0
Scan: 10807 Run: 20190410_QExHFX1_RSLC1_Beveridge_Clausen_IMP_DSS_JRmethod_R2 P1_K.MKNYWR.Q P2_R.DKPIR.E 2 2	20190410_QExHFX1_RSLC1_Beveridge_Clausen_IMP_DSS_JRmethod_R2	10807	20190410_QExHFX1_RSLC1_Beveridge_Clausen_IMP_DSS_JRmethod_R2.mgf	1416	3	560.295471	1,677.864584	0.864584	3	1,677.866078	0.866078	Cas9	Cas9	false	Cas9	Cas9	false	DKPIR	MKNYWR	1303	883	5	6	2	2	1304	884	3	BS3	138.06807	6.03229	false	true	false	false	internal > 4	0.014170040489878542
Scan: 12499 Run: 20190410_QExHFX1_RSLC1_Beveridge_Clausen_IMP_DSS_JRmethod_R2 P1_K.LVDSTDKADLR.L P2_K.AGFIKR.Q 7 5	20190410_QExHFX1_RSLC1_Beveridge_Clausen_IMP_DSS_JRmethod_R2	12499	20190410_QExHFX1_RSLC1_Beveridge_Clausen_IMP_DSS_JRmethod_R2.mgf	2349	4	516.039551	2,060.129098	0.129098	4	2,060.126586	0.126586	Cas9	Cas9	false	Cas9	Cas9	false	LVDSTDKADLR	AGFIKR	146	918	11	6	7	5	152	922	4	BS3	138.06807	6.018636	false	true	false	false	internal > 4	0.014170040489878542
Scan: 10128 Run: 20190410_QExHFX1_RSLC1_Beveridge_Clausen_IMP_DSS_JRmethod_R2 P1_K.IIKDK.D P2_K.DWDPKK.Y 3 5	20190410_QExHFX1_RSLC1_Beveridge_Clausen_IMP_DSS_JRmethod_R2	10128	20190410_QExHFX1_RSLC1_Beveridge_Clausen_IMP_DSS_JRmethod_R2.mgf	1110	3	514.624225	1,540.850846	0.850846	3	1,540.850077	0.850077	Cas9	Cas9	false	Cas9	Cas9	false	IIKDK	DWDPKK	604	1129	5	6	3	5	606	1133	3	BS3	138.06807	6.015503	false	true	false	false	internal > 4	0.014170040489878542		0.03174603175661376	0.0	0.0	0.032085561508021394	-0.33333333200000004	312	51	0
Scan: 15809 Run: 20190410_QExHFX1_RSLC1_Beveridge_Clausen_IMP_DSS_JRmethod_R2 P1_K.KIFYDKbs3ohELK.Q P2_R.EKIEK.I 1 2	20190410_QExHFX1_RSLC1_Beveridge_Clausen_IMP_DSS_JRmethod_R2	15809	20190410_QExHFX1_RSLC1_Beveridge_Clausen_IMP_DSS_JRmethod_R2.mgf	4439	3	708.400940	2,122.180991	0.180991	3	2,122.181297	0.181297	Cas9	Cas9	false	DECOY:Cas9	DECOY:REV_Cas9	true	EKIEK	KIFYDKbs3ohELK	442	798	5	9	2	1	443	798	3	BS3	138.06807	6.002712	true	false	true	false	internal > 4	0.014170040489878542		0.03174603175661376	0.0	0.3333333333333333	0.032085561508021394	-0.33333333200000004	311	50	1
Scan: 10792 Run: 20190410_QExHFX1_RSLC1_Beveridge_Clausen_IMP_DSS_JRmethod_R2 P1_K.VMKQLK.R P2_K.LVDSTDKADLR.L 3 7	20190410_QExHFX1_RSLC1_Beveridge_Clausen_IMP_DSS_JRmethod_R2	10792	20190410_QExHFX1_RSLC1_Beveridge_Clausen_IMP_DSS_JRmethod_R2.mgf	1407	4	533.796236	2,131.155838	0.155838	4	2,131.155837	0.155837	Cas9	Cas9	false	Cas9	Cas9	false	LVDSTDKADLR	VMKQLK	146	651	11	6	7	3	152	653	4	BS3	138.06807	5.978372	false	true	false	false	internal > 4	0.014170040489878542
Scan: 7445 Run: 20190410_QExHFX1_RSLC1_Beveridge_Clausen_IMP_DSS_JRmethod_R2 P1_R.SDKNR.G P2_K.APLSASMIKR.Y 3 9	20190410_QExHFX1_RSLC1_Beveridge_Clausen_IMP_DSS_JRmethod_R2	7445	20190410_QExHFX1_RSLC1_Beveridge_Clausen_IMP_DSS_JRmethod_R2.mgf	223	3	615.999695	1,844.977256	0.977256	3	1,844.977812	0.977812	Cas9	Cas9	false	Cas9	Cas9	false	SDKNR	APLSASMIKR	864	319	5	10	3	9	866	327	3	BS3	138.06807	5.971333	false	true	false	false	internal > 4	0.014170040489878542
Scan: 5158 Run: 20190410_QExHFX1_RSLC1_Beveridge_Clausen_IMP_DSS_JRmethod_R2 P1_R.EKIEK.I P2_R.EKIEK.I 2 2	20190410_QExHFX1_RSLC1_Beveridge_Clausen_IMP_DSS_JRmethod_R2	5158	20190410_QExHFX1_RSLC1_Beveridge_Clausen_IMP_DSS_JRmethod_R2.mgf	30	3	477.277042	1,428.809297	0.809297	3	1,428.807543	0.807543	Cas9	Cas9	false	Cas9	Cas9	false	EKIEK	EKIEK	442	442	5	5	2	2	443	443	3	BS3	138.06807	5.952653	false	true	false	false	internal > 4	0.014170040489878542		0.03174603175661376	0.0	0.0	0.032085561508021394	-0.33333333200000004	308	49	0
Scan: 11172 Run: 20190410_QExHFX1_RSLC1_Beveridge_Clausen_IMP_DSS_JRmethod_R2 P1_K.SDNVPSEEVVKK.M P2_K.AGFIKR.Q 11 5	20190410_QExHFX1_RSLC1_Beveridge_Clausen_IMP_DSS_JRmethod_R2	11172	20190410_QExHFX1_RSLC1_Beveridge_Clausen_IMP_DSS_JRmethod_R2.mgf	1628	4	540.548241	2,158.163858	0.163858	4	2,158.163365	0.163365	Cas9	Cas9	false	Cas9	Cas9	false	SDNVPSEEVVKK	AGFIKR	871	918	12	6	11	5	881	922	4	BS3	138.06807	5.949379	false	true	false	false	internal > 4	0.014170040489878542
Scan: 17272 Run: 20190410_QExHFX1_RSLC1_Beveridge_Clausen_IMP_DSS_JRmethod_R2 P1_K.SKLVSDFR.K P2_K.SKLVSDFR.K 2 2	20190410_QExHFX1_RSLC1_Beveridge_Clausen_IMP_DSS_JRmethod_R2	17272	20190410_QExHFX1_RSLC1_Beveridge_Clausen_IMP_DSS_JRmethod_R2.mgf	5476	4	510.781555	2,039.097114	0.097114	4	2,039.105121	0.105121	Cas9	Cas9	false	Cas9	Cas9	false	SKLVSDFR	SKLVSDFR	964	964	8	8	2	2	965	965	4	BS3	138.06807	5.919265	false	true	false	false	internal > 4	0.014170040489878542
Scan: 20996 Run: 20190410_QExHFX1_RSLC1_Beveridge_Clausen_IMP_DSS_JRmethod_R2 P1_K.QVLLHQQAKFGR.N P2_R.KPVDKFK.D 9 5	20190410_QExHFX1_RSLC1_Beveridge_Clausen_IMP_DSS_JRmethod_R2	20996	20190410_QExHFX1_RSLC1_Beveridge_Clausen_IMP_DSS_JRmethod_R2.mgf	7763	3	808.468718	2,422.384325	0.384325	3	2,422.384869	0.384869	spTRFL_HUMAN	spTRFL_HUMAN|	false	spTRFL_HUMAN	spTRFL_HUMAN|	false	KPVDKFK	QVLLHQQAKFGR	256	630	7	12	5	9	260	638	3	BS3	138.06807	5.915826	false	true	false	false	internal > 4	0.014170040489878542		0.03174603175661376	0.3333333333333333	0.3333333333333333	0.032085561508021394	-0.33333333200000004	207	48	47
Scan: 8580 Run: 20190410_QExHFX1_RSLC1_Beveridge_Clausen_IMP_DSS_JRmethod_R2 P1_R.KMIAK.S P2_K.ESILPKR.N 1 6	20190410_QExHFX1_RSLC1_Beveridge_Clausen_IMP_DSS_JRmethod_R2	8580	20190410_QExHFX1_RSLC1_Beveridge_Clausen_IMP_DSS_JRmethod_R2.mgf	558	3	529.316223	1,584.926840	0.926840	3	1,584.927281	0.927281	Cas9	Cas9	false	Cas9	Cas9	false	KMIAK	ESILPKR	1024	1112	5	7	1	6	1024	1117	3	BS3	138.06807	5.914438	false	true	false	false	internal > 4	0.014170040489878542
Scan: 9340 Run: 20190410_QExHFX1_RSLC1_Beveridge_Clausen_IMP_DSS_JRmethod_R2 P1_K.NLPNEKVLPK.H P2_R.DKQSGK.T 6 2	20190410_QExHFX1_RSLC1_Beveridge_Clausen_IMP_DSS_JRmethod_R2	9340	20190410_QExHFX1_RSLC1_Beveridge_Clausen_IMP_DSS_JRmethod_R2.mgf	785	4	488.527375	1,950.080394	0.080394	4	1,950.078573	0.078573	Cas9	Cas9	false	Cas9	Cas9	false	DKQSGK	NLPNEKVLPK	676	505	6	10	2	6	677	510	4	BS3	138.06807	5.882388	false	true	false	false	internal > 4	0.014170040489878542
Scan: 10178 Run: 20190410_QExHFX1_RSLC1_Beveridge_Clausen_IMP_DSS_JRmethod_R2 P1_K.MKNYWR.Q P2_R.DKPIR.E 2 2	20190410_QExHFX1_RSLC1_Beveridge_Clausen_IMP_DSS_JRmethod_R2	10178	20190410_QExHFX1_RSLC1_Beveridge_Clausen_IMP_DSS_JRmethod_R2.mgf	1134	4	420.473907	1,677.866522	0.866522	4	1,677.866078	0.866078	Cas9	Cas9	false	Cas9	Cas9	false	DKPIR	MKNYWR	1303	883	5	6	2	2	1304	884	4	BS3	138.06807	5.878933	false	true	false	false	internal > 4	0.014170040489878542		0.0	0.0	0.0	0.0	-0.33333333200000004	253	112	0
Scan: 6416 Run: 20190410_QExHFX1_RSLC1_Beveridge_Clausen_IMP_DSS_JRmethod_R2 P1_K.IIKDK.D P2_K.IIKDK.D 3 3	20190410_QExHFX1_RSLC1_Beveridge_Clausen_IMP_DSS_JRmethod_R2	6416	20190410_QExHFX1_RSLC1_Beveridge_Clausen_IMP_DSS_JRmethod_R2.mgf	77	3	457.293672	1,368.859187	0.859187	3	1,368.859185	0.859185	Cas9	Cas9	false	Cas9	Cas9	false	IIKDK	IIKDK	604	604	5	5	3	3	606	606	3	BS3	138.06807	5.875099	false	true	false	false	internal > 4	0.014170040489878542		0.03174603175661376	0.0	0.0	0.032085561508021394	-0.33333333200000004	301	47	0
Scan: 9894 Run: 20190410_QExHFX1_RSLC1_Beveridge_Clausen_IMP_DSS_JRmethod_R2 P1_K.LKSVK.E P2_K.DWDPKK.Y 2 5	20190410_QExHFX1_RSLC1_Beveridge_Clausen_IMP_DSS_JRmethod_R2	9894	20190410_QExHFX1_RSLC1_Beveridge_Clausen_IMP_DSS_JRmethod_R2.mgf	987	3	500.620514	1,498.839713	0.839713	3	1,498.839512	0.839512	Cas9	Cas9	false	Cas9	Cas9	false	LKSVK	DWDPKK	1161	1129	5	6	2	5	1162	1133	3	BS3	138.06807	5.828253	false	true	false	false	internal > 4	0.014170040489878542		0.03174603175661376	0.0	0.0	0.032085561508021394	-0.33333333200000004	229	46	0
Scan: 10751 Run: 20190410_QExHFX1_RSLC1_Beveridge_Clausen_IMP_DSS_JRmethod_R2 P1_K.KGILQTVK.V P2_R.DKPIR.E 1 2	20190410_QExHFX1_RSLC1_Beveridge_Clausen_IMP_DSS_JRmethod_R2	10751	20190410_QExHFX1_RSLC1_Beveridge_Clausen_IMP_DSS_JRmethod_R2.mgf	1391	4	413.758209	1,651.003730	0.003730	4	1,651.003224	0.003224	Cas9	Cas9	false	Cas9	Cas9	false	DKPIR	KGILQTVK	1303	739	5	8	2	1	1304	739	4	BS3	138.06807	5.827707	false	true	false	false	internal > 4	0.014170040489878542
Scan: 15655 Run: 20190410_QExHFX1_RSLC1_Beveridge_Clausen_IMP_DSS_JRmethod_R2 P1_R.KVTVK.Q P2_R.GGLSELDKAGFIK.R 1 8	20190410_QExHFX1_RSLC1_Beveridge_Clausen_IMP_DSS_JRmethod_R2	15655	20190410_QExHFX1_RSLC1_Beveridge_Clausen_IMP_DSS_JRmethod_R2.mgf	4335	4	512.301083	2,045.175226	0.175226	4	2,045.177225	0.177225	Cas9	Cas9	false	Cas9	Cas9	false	KVTVK	GGLSELDKAGFIK	562	910	5	13	1	8	562	917	4	BS3	138.06807	5.826559	false	true	false	false	internal > 4	0.014170040489878542
Scan: 10608 Run: 20190410_QExHFX1_RSLC1_Beveridge_Clausen_IMP_DSS_JRmethod_R2 P1_K.MKNYWR.Q P2_R.DKPIR.E 2 2	20190410_QExHFX1_RSLC1_Beveridge_Clausen_IMP_DSS_JRmethod_R2	10608	20190410_QExHFX1_RSLC1_Beveridge_Clausen_IMP_DSS_JRmethod_R2.mgf	1334	4	420.473816	1,677.866158	0.866158	4	1,677.866078	0.866078	Cas9	Cas9	false	Cas9	Cas9	false	DKPIR	MKNYWR	1303	883	5	6	2	2	1304	884	4	BS3	138.06807	5.81887	false	true	false	false	internal > 4	0.014170040489878542
Scan: 10485 Run: 20190410_QExHFX1_RSLC1_Beveridge_Clausen_IMP_DSS_JRmethod_R2 P1_K.MKNYWR.Q P2_R.DKPIR.E 2 2	20190410_QExHFX1_RSLC1_Beveridge_Clausen_IMP_DSS_JRmethod_R2	10485	20190410_QExHFX1_RSLC1_Beveridge_Clausen_IMP_DSS_JRmethod_R2.mgf	1288	3	560.295942	1,677.865997	0.865997	3	1,677.866078	0.866078	Cas9	Cas9	false	Cas9	Cas9	false	DKPIR	MKNYWR	1303	883	5	6	2	2	1304	884	3	BS3	138.06807	5.81328	false	true	false	false	internal > 4	0.014170040489878542
Scan: 7234 Run: 20190410_QExHFX1_RSLC1_Beveridge_Clausen_IMP_DSS_JRmethod_R2 P1_R.SDKNR.G P2_K.APLSASMIKR.Y 3 9	20190410_QExHFX1_RSLC1_Beveridge_Clausen_IMP_DSS_JRmethod_R2	7234	20190410_QExHFX1_RSLC1_Beveridge_Clausen_IMP_DSS_JRmethod_R2.mgf	188	3	615.999817	1,844.977622	0.977622	3	1,844.977812	0.977812	Cas9	Cas9	false	Cas9	Cas9	false	SDKNR	APLSASMIKR	864	319	5	10	3	9	866	327	3	BS3	138.06807	5.794961	false	true	false	false	internal > 4	0.014170040489878542
Scan: 12533 Run: 20190410_QExHFX1_RSLC1_Beveridge_Clausen_IMP_DSS_JRmethod_R2 P1_K.RDAIKLDSR.K P2_R.LKSSR.L 5 2	20190410_QExHFX1_RSLC1_Beveridge_Clausen_IMP_DSS_JRmethod_R2	12533	20190410_QExHFX1_RSLC1_Beveridge_Clausen_IMP_DSS_JRmethod_R2.mgf	2360	3	601.014526	1,800.021749	0.021749	3	1,800.021726	0.021726	DECOY:Cas9	DECOY:REV_Cas9	true	DECOY:Cas9	DECOY:REV_Cas9	true	LKSSR	RDAIKLDSR	1149	246	5	9	2	5	1150	250	3	BS3	138.06807	5.791085	true	false	false	true	internal > 4	0.014170040489878542		0.03174603175661376	0.3333333333333333	0.3333333333333333	0.032085561508021394	-0.33333333200000004	294	45	3
Scan: 8966 Run: 20190410_QExHFX1_RSLC1_Beveridge_Clausen_IMP_DSS_JRmethod_R2 P1_K.MKNYWR.Q P2_R.LSKSR.R 2 3	20190410_QExHFX1_RSLC1_Beveridge_Clausen_IMP_DSS_JRmethod_R2	8966	20190410_QExHFX1_RSLC1_Beveridge_Clausen_IMP_DSS_JRmethod_R2.mgf	659	4	410.970032	1,639.851022	0.851022	4	1,639.850427	0.850427	Cas9	Cas9	false	Cas9	Cas9	false	LSKSR	MKNYWR	220	883	5	6	3	2	222	884	4	BS3	138.06807	5.764327	false	true	false	false	internal > 4	0.014170040489878542
Scan: 8115 Run: 20190410_QExHFX1_RSLC1_Beveridge_Clausen_IMP_DSS_JRmethod_R2 P1_R.SDKNR.G P2_K.APLSASMIKR.Y 3 9	20190410_QExHFX1_RSLC1_Beveridge_Clausen_IMP_DSS_JRmethod_R2	8115	20190410_QExHFX1_RSLC1_Beveridge_Clausen_IMP_DSS_JRmethod_R2.mgf	432	3	616.000807	1,844.980592	0.980592	3	1,844.977812	0.977812	Cas9	Cas9	false	Cas9	Cas9	false	SDKNR	APLSASMIKR	864	319	5	10	3	9	866	327	3	BS3	138.06807	5.752115	false	true	false	false	internal > 4	0.014170040489878542
Scan: 12705 Run: 20190410_QExHFX1_RSLC1_Beveridge_Clausen_IMP_DSS_JRmethod_R2 P1_R.LSKSR.R P2_R.LKTYAHLFDDK.V 3 2	20190410_QExHFX1_RSLC1_Beveridge_Clausen_IMP_DSS_JRmethod_R2	12705	20190410_QExHFX1_RSLC1_Beveridge_Clausen_IMP_DSS_JRmethod_R2.mgf	2470	4	520.289062	2,077.127142	0.127142	4	2,077.120772	0.120772	Cas9	Cas9	false	Cas9	Cas9	false	LSKSR	LKTYAHLFDDK	220	640	5	11	3	2	222	641	4	BS3	138.06807	5.74449	false	true	false	false	internal > 4	0.014170040489878542		0.03174603175661376	0.0	0.0	0.032085561508021394	-0.33333333200000004	291	44	0
Scan: 12934 Run: 20190410_QExHFX1_RSLC1_Beveridge_Clausen_IMP_DSS_JRmethod_R2 P1_R.NSDKLIAR.K P2_R.DAIKLDSR.K 4 4	20190410_QExHFX1_RSLC1_Beveridge_Clausen_IMP_DSS_JRmethod_R2	12934	20190410_QExHFX1_RSLC1_Beveridge_Clausen_IMP_DSS_JRmethod_R2.mgf	2610	3	657.698942	1,970.074997	0.074997	3	1,970.079635	0.079635	Cas9	Cas9	false	DECOY:Cas9	DECOY:REV_Cas9	true	NSDKLIAR	DAIKLDSR	1119	247	8	8	4	4	1122	250	3	BS3	138.06807	5.731939	true	false	true	false	internal > 4	0.016129032262096773
Scan: 11322 Run: 20190410_QExHFX1_RSLC1_Beveridge_Clausen_IMP_DSS_JRmethod_R2 P1_K.MKNYWR.Q P2_R.DKPIR.E 2 2	20190410_QExHFX1_RSLC1_Beveridge_Clausen_IMP_DSS_JRmethod_R2	11322	20190410_QExHFX1_RSLC1_Beveridge_Clausen_IMP_DSS_JRmethod_R2.mgf	1725	4	420.473694	1,677.865670	0.865670	4	1,677.866078	0.866078	Cas9	Cas9	false	Cas9	Cas9	false	DKPIR	MKNYWR	1303	883	5	6	2	2	1304	884	4	BS3	138.06807	5.707812	false	true	false	false	internal > 4	0.016129032262096773
Scan: 22367 Run: 20190410_QExHFX1_RSLC1_Beveridge_Clausen_IMP_DSS_JRmethod_R2 P1_K.NPIDFLEAKGYK.E P2_R.KLINGIR.D 9 1	20190410_QExHFX1_RSLC1_Beveridge_Clausen_IMP_DSS_JRmethod_R2	22367	20190410_QExHFX1_RSLC1_Beveridge_Clausen_IMP_DSS_JRmethod_R2.mgf	8551	3	782.445673	2,344.315190	0.315190	3	2,344.315450	0.315450	Cas9	Cas9	false	Cas9	Cas9	false	KLINGIR	NPIDFLEAKGYK	669	1181	7	12	1	9	669	1189	3	BS3	138.06807	5.70231	false	true	false	false	internal > 4	0.016129032262096773		0.03174603175661376	0.0	0.0	0.032085561508021394	-0.33333333200000004	288	43	0
Scan: 7598 Run: 20190410_QExHFX1_RSLC1_Beveridge_Clausen_IMP_DSS_JRmethod_R2 P1_R.NSDKLIAR.K P2_K.KNISR.H 4 1	20190410_QExHFX1_RSLC1_Beveridge_Clausen_IMP_DSS_JRmethod_R2	7598	20190410_QExHFX1_RSLC1_Beveridge_Clausen_IMP_DSS_JRmethod_R2.mgf	253	3	557.656189	1,669.946738	0.946738	3	1,669.947498	0.947498	DECOY:Cas9	DECOY:REV_Cas9	true	Cas9	Cas9	false	KNISR	NSDKLIAR	1324	1119	5	8	1	4	1324	1122	3	BS3	138.06807	5.694421	true	false	true	false	internal > 4	0.01730769231153846		0.03589743590769231	0.3333333333333333	0.0	0.036269430062176165	-0.33333333200000004	287	42	1
Scan: 10893 Run: 20190410_QExHFX1_RSLC1_Beveridge_Clausen_IMP_DSS_JRmethod_R2 P1_K.MKNYWR.Q P2_R.DKPIR.E 2 2	20190410_QExHFX1_RSLC1_Beveridge_Clausen_IMP_DSS_JRmethod_R2	10893	20190410_QExHFX1_RSLC1_Beveridge_Clausen_IMP_DSS_JRmethod_R2.mgf	1452	4	420.473633	1,677.865426	0.865426	4	1,677.866078	0.866078	Cas9	Cas9	false	Cas9	Cas9	false	DKPIR	MKNYWR	1303	883	5	6	2	2	1304	884	4	BS3	138.06807	5.690964	false	true	false	false	internal > 4	0.01730769231153846
Scan: 14850 Run: 20190410_QExHFX1_RSLC1_Beveridge_Clausen_IMP_DSS_JRmethod_R2 P1_R.KFDNLTK.A P2_K.APLSASMIKR.Y 1 9	20190410_QExHFX1_RSLC1_Beveridge_Clausen_IMP_DSS_JRmethod_R2	14850	20190410_QExHFX1_RSLC1_Beveridge_Clausen_IMP_DSS_JRmethod_R2.mgf	3851	4	523.791917	2,091.138562	0.138562	4	2,091.139792	0.139792	Cas9	Cas9	false	Cas9	Cas9	false	APLSASMIKR	KFDNLTK	319	900	10	7	9	1	327	900	4	BS3	138.06807	5.680795	false	true	false	false	internal > 4	0.01730769231153846		0.0	0.0	0.0	0.0	-0.33333333200000004	285	137	0
Scan: 9969 Run: 20190410_QExHFX1_RSLC1_Beveridge_Clausen_IMP_DSS_JRmethod_R2 P1_R.NSDKLIAR.K P2_R.DKPIR.E 4 2	20190410_QExHFX1_RSLC1_Beveridge_Clausen_IMP_DSS_JRmethod_R2	9969	20190410_QExHFX1_RSLC1_Beveridge_Clausen_IMP_DSS_JRmethod_R2.mgf	1025	4	421.245148	1,680.951486	0.951486	4	1,680.952250	0.952250	Cas9	Cas9	false	Cas9	Cas9	false	DKPIR	NSDKLIAR	1303	1119	5	8	2	4	1304	1122	4	BS3	138.06807	5.671144	false	true	false	false	internal > 4	0.01730769231153846
Scan: 10279 Run: 20190410_QExHFX1_RSLC1_Beveridge_Clausen_IMP_DSS_JRmethod_R2 P1_R.NSDKLIAR.K P2_R.DKPIR.E 4 2	20190410_QExHFX1_RSLC1_Beveridge_Clausen_IMP_DSS_JRmethod_R2	10279	20190410_QExHFX1_RSLC1_Beveridge_Clausen_IMP_DSS_JRmethod_R2.mgf	1188	4	421.245178	1,680.951606	0.951606	4	1,680.952250	0.952250	Cas9	Cas9	false	Cas9	Cas9	false	DKPIR	NSDKLIAR	1303	1119	5	8	2	4	1304	1122	4	BS3	138.06807	5.659622	false	true	false	false	internal > 4	0.01730769231153846
Scan: 13701 Run: 20190410_QExHFX1_RSLC1_Beveridge_Clausen_IMP_DSS_JRmethod_R2 P1_K.SKLVSDFR.K P2_R.QQLPEKYK.E 2 6	20190410_QExHFX1_RSLC1_Beveridge_Clausen_IMP_DSS_JRmethod_R2	13701	20190410_QExHFX1_RSLC1_Beveridge_Clausen_IMP_DSS_JRmethod_R2.mgf	3088	4	531.293945	2,121.146674	0.146674	4	2,121.146988	0.146988	Cas9	Cas9	false	Cas9	Cas9	false	QQLPEKYK	SKLVSDFR	345	964	8	8	6	2	350	965	4	BS3	138.06807	5.636681	false	true	false	false	internal > 4	0.01730769231153846
Scan: 9570 Run: 20190410_QExHFX1_RSLC1_Beveridge_Clausen_IMP_DSS_JRmethod_R2 P1_R.KDFQFYK.V P2_K.GQKNSR.E 1 3	20190410_QExHFX1_RSLC1_Beveridge_Clausen_IMP_DSS_JRmethod_R2	9570	20190410_QExHFX1_RSLC1_Beveridge_Clausen_IMP_DSS_JRmethod_R2.mgf	843	4	451.236267	1,800.915962	0.915962	4	1,800.915866	0.915866	Cas9	Cas9	false	Cas9	Cas9	false	GQKNSR	KDFQFYK	777	972	6	7	3	1	779	972	4	BS3	138.06807	5.618098	false	true	false	false	internal > 4	0.01730769231153846		0.0	0.0	0.0	0.0	-0.33333333200000004	281	158	0
Scan: 5218 Run: 20190410_QExHFX1_RSLC1_Beveridge_Clausen_IMP_DSS_JRmethod_R2 P1_K.VMKQLK.R P2_K.GQKNSR.E 3 3	20190410_QExHFX1_RSLC1_Beveridge_Clausen_IMP_DSS_JRmethod_R2	5218	20190410_QExHFX1_RSLC1_Beveridge_Clausen_IMP_DSS_JRmethod_R2.mgf	33	3	530.299805	1,587.877586	0.877586	3	1,587.876643	0.876643	Cas9	Cas9	false	Cas9	Cas9	false	GQKNSR	VMKQLK	777	651	6	6	3	3	779	653	3	BS3	138.06807	5.598634	false	true	false	false	internal > 4	0.01730769231153846		0.03589743590769231	0.0	0.0	0.036269430062176165	-0.33333333200000004	280	41	0
Scan: 18687 Run: 20190410_QExHFX1_RSLC1_Beveridge_Clausen_IMP_DSS_JRmethod_R2 P1_R.VNTEITKAPLSASMIK.R P2_R.QQLPEKYK.E 7 6	20190410_QExHFX1_RSLC1_Beveridge_Clausen_IMP_DSS_JRmethod_R2	18687	20190410_QExHFX1_RSLC1_Beveridge_Clausen_IMP_DSS_JRmethod_R2.mgf	6349	4	723.148607	2,888.565322	0.565322	4	2,888.556878	0.556878	Cas9	Cas9	false	Cas9	Cas9	false	QQLPEKYK	VNTEITKAPLSASMIK	345	312	8	16	6	7	350	318	4	BS3	138.06807	5.593541	false	true	false	false	internal > 4	0.01730769231153846		0.03589743590769231	0.0	0.0	0.036269430062176165	-0.33333333200000004	279	40	0
Scan: 10749 Run: 20190410_QExHFX1_RSLC1_Beveridge_Clausen_IMP_DSS_JRmethod_R2 P1_K.MKNYWR.Q P2_R.DKPIR.E 2 2	20190410_QExHFX1_RSLC1_Beveridge_Clausen_IMP_DSS_JRmethod_R2	10749	20190410_QExHFX1_RSLC1_Beveridge_Clausen_IMP_DSS_JRmethod_R2.mgf	1390	4	420.473938	1,677.866646	0.866646	4	1,677.866078	0.866078	Cas9	Cas9	false	Cas9	Cas9	false	DKPIR	MKNYWR	1303	883	5	6	2	2	1304	884	4	BS3	138.06807	5.572707	false	true	false	false	internal > 4	0.01730769231153846
Scan: 6393 Run: 20190410_QExHFX1_RSLC1_Beveridge_Clausen_IMP_DSS_JRmethod_R2 P1_K.LKSVK.E P2_K.LKSVK.E 2 2	20190410_QExHFX1_RSLC1_Beveridge_Clausen_IMP_DSS_JRmethod_R2	6393	20190410_QExHFX1_RSLC1_Beveridge_Clausen_IMP_DSS_JRmethod_R2.mgf	75	3	429.286588	1,284.837935	0.837935	3	1,284.838055	0.838055	Cas9	Cas9	false	Cas9	Cas9	false	LKSVK	LKSVK	1161	1161	5	5	2	2	1162	1162	3	BS3	138.06807	5.5658	false	true	false	false	internal > 4	0.01730769231153846		0.03589743590769231	0.0	0.0	0.036269430062176165	-0.33333333200000004	212	39	0
Scan: 11504 Run: 20190410_QExHFX1_RSLC1_Beveridge_Clausen_IMP_DSS_JRmethod_R2 P1_K.SDNVPSEEVVKK.M P2_K.AGFIKR.Q 11 5	20190410_QExHFX1_RSLC1_Beveridge_Clausen_IMP_DSS_JRmethod_R2	11504	20190410_QExHFX1_RSLC1_Beveridge_Clausen_IMP_DSS_JRmethod_R2.mgf	1822	4	540.548292	2,158.164062	0.164062	4	2,158.163365	0.163365	Cas9	Cas9	false	Cas9	Cas9	false	SDNVPSEEVVKK	AGFIKR	871	918	12	6	11	5	881	922	4	BS3	138.06807	5.555093	false	true	false	false	internal > 4	0.01730769231153846
Scan: 9076 Run: 20190410_QExHFX1_RSLC1_Beveridge_Clausen_IMP_DSS_JRmethod_R2 P1_K.NLPNEKVLPK.H P2_R.DKQSGK.T 6 2	20190410_QExHFX1_RSLC1_Beveridge_Clausen_IMP_DSS_JRmethod_R2	9076	20190410_QExHFX1_RSLC1_Beveridge_Clausen_IMP_DSS_JRmethod_R2.mgf	698	4	488.527272	1,950.079982	0.079982	4	1,950.078573	0.078573	Cas9	Cas9	false	Cas9	Cas9	false	DKQSGK	NLPNEKVLPK	676	505	6	10	2	6	677	510	4	BS3	138.06807	5.550384	false	true	false	false	internal > 4	0.01730769231153846
Scan: 11532 Run: 20190410_QExHFX1_RSLC1_Beveridge_Clausen_IMP_DSS_JRmethod_R2 P1_K.LVDSTDKADLR.L P2_R.LSKSRR.L 7 3	20190410_QExHFX1_RSLC1_Beveridge_Clausen_IMP_DSS_JRmethod_R2	11532	20190410_QExHFX1_RSLC1_Beveridge_Clausen_IMP_DSS_JRmethod_R2.mgf	1831	3	706.061303	2,115.162080	0.162080	3	2,115.164761	0.164761	Cas9	Cas9	false	Cas9	Cas9	false	LVDSTDKADLR	LSKSRR	146	220	11	6	7	3	152	222	3	BS3	138.06807	5.540249	false	true	false	false	internal > 4	0.01730769231153846
Scan: 21314 Run: 20190410_QExHFX1_RSLC1_Beveridge_Clausen_IMP_DSS_JRmethod_R2 P1_K.QVLLHQQAKFGR.N P2_R.KPVDKFK.D 9 5	20190410_QExHFX1_RSLC1_Beveridge_Clausen_IMP_DSS_JRmethod_R2	21314	20190410_QExHFX1_RSLC1_Beveridge_Clausen_IMP_DSS_JRmethod_R2.mgf	7938	3	808.468181	2,422.382714	0.382714	3	2,422.384869	0.384869	spTRFL_HUMAN	spTRFL_HUMAN|	false	spTRFL_HUMAN	spTRFL_HUMAN|	false	KPVDKFK	QVLLHQQAKFGR	256	630	7	12	5	9	260	638	3	BS3	138.06807	5.534182	false	true	false	false	internal > 4	0.01730769231153846
Scan: 6179 Run: 20190410_QExHFX1_RSLC1_Beveridge_Clausen_IMP_DSS_JRmethod_R2 P1_K.LKSVK.E P2_K.LKSVK.E 2 2	20190410_QExHFX1_RSLC1_Beveridge_Clausen_IMP_DSS_JRmethod_R2	6179	20190410_QExHFX1_RSLC1_Beveridge_Clausen_IMP_DSS_JRmethod_R2.mgf	62	3	429.286638	1,284.838085	0.838085	3	1,284.838055	0.838055	Cas9	Cas9	false	Cas9	Cas9	false	LKSVK	LKSVK	1161	1161	5	5	2	2	1162	1162	3	BS3	138.06807	5.509435	false	true	false	false	internal > 4	0.01730769231153846
Scan: 10336 Run: 20190410_QExHFX1_RSLC1_Beveridge_Clausen_IMP_DSS_JRmethod_R2 P1_K.MKNYWR.Q P2_R.DKPIR.E 2 2	20190410_QExHFX1_RSLC1_Beveridge_Clausen_IMP_DSS_JRmethod_R2	10336	20190410_QExHFX1_RSLC1_Beveridge_Clausen_IMP_DSS_JRmethod_R2.mgf	1221	4	420.473450	1,677.864694	0.864694	4	1,677.866078	0.866078	Cas9	Cas9	false	Cas9	Cas9	false	DKPIR	MKNYWR	1303	883	5	6	2	2	1304	884	4	BS3	138.06807	5.505154	false	true	false	false	internal > 4	0.01730769231153846
Scan: 19719 Run: 20190410_QExHFX1_RSLC1_Beveridge_Clausen_IMP_DSS_JRmethod_R2 P1_K.VVDELVKVMGR.H P2_R.KPAFLSGEQK.K 7 1	20190410_QExHFX1_RSLC1_Beveridge_Clausen_IMP_DSS_JRmethod_R2	19719	20190410_QExHFX1_RSLC1_Beveridge_Clausen_IMP_DSS_JRmethod_R2.mgf	7003	3	834.791992	2,501.354147	0.354147	3	2,501.356329	0.356329	Cas9	Cas9	false	Cas9	Cas9	false	KPAFLSGEQK	VVDELVKVMGR	540	747	10	11	1	7	540	753	3	BS3	138.06807	5.499702	false	true	false	false	internal > 4	0.01730769231153846
Scan: 7657 Run: 20190410_QExHFX1_RSLC1_Beveridge_Clausen_IMP_DSS_JRmethod_R2 P1_K.VLSAYNKHR.D P2_K.KLVDSTDK.A 7 1	20190410_QExHFX1_RSLC1_Beveridge_Clausen_IMP_DSS_JRmethod_R2	7657	20190410_QExHFX1_RSLC1_Beveridge_Clausen_IMP_DSS_JRmethod_R2.mgf	268	3	710.722852	2,129.146727	0.146727	3	2,129.148049	0.148049	Cas9	Cas9	false	Cas9	Cas9	false	VLSAYNKHR	KLVDSTDK	1294	145	9	8	7	1	1300	145	3	BS3	138.06807	5.492429	false	true	false	false	internal > 4	0.01730769231153846
Scan: 10836 Run: 20190410_QExHFX1_RSLC1_Beveridge_Clausen_IMP_DSS_JRmethod_R2 P1_K.SDNVPSEEVVKK.M P2_K.AGFIKR.Q 11 5	20190410_QExHFX1_RSLC1_Beveridge_Clausen_IMP_DSS_JRmethod_R2	10836	20190410_QExHFX1_RSLC1_Beveridge_Clausen_IMP_DSS_JRmethod_R2.mgf	1428	3	720.394165	2,158.160666	0.160666	3	2,158.163365	0.163365	Cas9	Cas9	false	Cas9	Cas9	false	SDNVPSEEVVKK	AGFIKR	871	918	12	6	11	5	881	922	3	BS3	138.06807	5.489169	false	true	false	false	internal > 4	0.01730769231153846
Scan: 17462 Run: 20190410_QExHFX1_RSLC1_Beveridge_Clausen_IMP_DSS_JRmethod_R2 P1_K.YPKLESEFVYGDYK.V P2_K.IIKDK.D 3 3	20190410_QExHFX1_RSLC1_Beveridge_Clausen_IMP_DSS_JRmethod_R2	17462	20190410_QExHFX1_RSLC1_Beveridge_Clausen_IMP_DSS_JRmethod_R2.mgf	5593	4	623.580719	2,490.293770	0.293770	4	2,490.293378	0.293378	Cas9	Cas9	false	Cas9	Cas9	false	IIKDK	YPKLESEFVYGDYK	604	1005	5	14	3	3	606	1007	4	BS3	138.06807	5.488128	false	true	false	false	internal > 4	0.01730769231153846		0.0	0.0	0.0	0.0	-0.33333333200000004	267	200	0
Scan: 15797 Run: 20190410_QExHFX1_RSLC1_Beveridge_Clausen_IMP_DSS_JRmethod_R2 P1_K.SDNVPSEEVVKKMK.N P2_K.EDYFKK.I 11 5	20190410_QExHFX1_RSLC1_Beveridge_Clausen_IMP_DSS_JRmethod_R2	15797	20190410_QExHFX1_RSLC1_Beveridge_Clausen_IMP_DSS_JRmethod_R2.mgf	4432	3	858.103882	2,571.289817	0.289817	3	2,571.277802	0.277802	Cas9	Cas9	false	Cas9	Cas9	false	EDYFKK	SDNVPSEEVVKKMK	570	871	6	14	5	11	574	881	3	BS3	138.06807	5.474599	false	true	false	false	internal > 4	0.01730769231153846		0.03589743590769231	0.0	0.0	0.036269430062176165	-0.33333333200000004	266	38	0
Scan: 6563 Run: 20190410_QExHFX1_RSLC1_Beveridge_Clausen_IMP_DSS_JRmethod_R2 P1_K.SEQEIGKATAK.Y P2_R.KMIAK.S 7 1	20190410_QExHFX1_RSLC1_Beveridge_Clausen_IMP_DSS_JRmethod_R2	6563	20190410_QExHFX1_RSLC1_Beveridge_Clausen_IMP_DSS_JRmethod_R2.mgf	90	4	477.014404	1,904.028510	0.028510	4	1,904.028846	0.028846	Cas9	Cas9	false	Cas9	Cas9	false	SEQEIGKATAK	KMIAK	1029	1024	11	5	7	1	1035	1024	4	BS3	138.06807	5.454993	false	true	false	false	internal > 4	0.01730769231153846
Scan: 16814 Run: 20190410_QExHFX1_RSLC1_Beveridge_Clausen_IMP_DSS_JRmethod_R2 P1_K.YPKLESEFVYGDYK.V P2_R.KVTVK.Q 3 1	20190410_QExHFX1_RSLC1_Beveridge_Clausen_IMP_DSS_JRmethod_R2	16814	20190410_QExHFX1_RSLC1_Beveridge_Clausen_IMP_DSS_JRmethod_R2.mgf	5154	3	817.101013	2,448.281210	0.281210	3	2,448.282813	0.282813	Cas9	Cas9	false	Cas9	Cas9	false	KVTVK	YPKLESEFVYGDYK	562	1005	5	14	1	3	562	1007	3	BS3	138.06807	5.450731	false	true	false	false	internal > 4	0.01730769231153846		0.03589743590769231	0.0	0.0	0.036269430062176165	-0.33333333200000004	264	37	0
Scan: 8352 Run: 20190410_QExHFX1_RSLC1_Beveridge_Clausen_IMP_DSS_JRmethod_R2 P1_K.MKNYWR.Q P2_R.LSKSR.R 2 3	20190410_QExHFX1_RSLC1_Beveridge_Clausen_IMP_DSS_JRmethod_R2	8352	20190410_QExHFX1_RSLC1_Beveridge_Clausen_IMP_DSS_JRmethod_R2.mgf	478	3	547.624207	1,639.850792	0.850792	3	1,639.850427	0.850427	Cas9	Cas9	false	Cas9	Cas9	false	LSKSR	MKNYWR	220	883	5	6	3	2	222	884	3	BS3	138.06807	5.449983	false	true	false	false	internal > 4	0.01730769231153846
Scan: 10064 Run: 20190410_QExHFX1_RSLC1_Beveridge_Clausen_IMP_DSS_JRmethod_R2 P1_K.SDNVPSEEVVKK.M P2_R.LSKSRR.L 11 3	20190410_QExHFX1_RSLC1_Beveridge_Clausen_IMP_DSS_JRmethod_R2	10064	20190410_QExHFX1_RSLC1_Beveridge_Clausen_IMP_DSS_JRmethod_R2.mgf	1078	3	738.740016	2,213.198219	0.198219	3	2,213.201540	0.201540	Cas9	Cas9	false	Cas9	Cas9	false	SDNVPSEEVVKK	LSKSRR	871	220	12	6	11	3	881	222	3	BS3	138.06807	5.444086	false	true	false	false	internal > 4	0.01915708812643678		0.03589743590769231	0.0	0.0	0.036269430062176165	-0.33333333200000004	196	36	0
Scan: 10064 Run: 20190410_QExHFX1_RSLC1_Beveridge_Clausen_IMP_DSS_JRmethod_R2 P1_K.SDNVPSEEVVKK.M P2_R.RLKSSR.L 11 3	20190410_QExHFX1_RSLC1_Beveridge_Clausen_IMP_DSS_JRmethod_R2	10064	20190410_QExHFX1_RSLC1_Beveridge_Clausen_IMP_DSS_JRmethod_R2.mgf	1078	3	738.740016	2,213.198219	0.198219	3	2,213.201540	0.201540	Cas9	Cas9	false	DECOY:Cas9	DECOY:REV_Cas9	true	SDNVPSEEVVKK	RLKSSR	871	1148	12	6	11	3	881	1150	3	BS3	138.06807	5.444086	true	false	true	false	internal > 4	0.01915708812643678		0.04000000002	0.0	0.3333333333333333	0.04040404042424243	-0.33333333200000004	197	35	1
Scan: 11638 Run: 20190410_QExHFX1_RSLC1_Beveridge_Clausen_IMP_DSS_JRmethod_R2 P1_K.SDNVPSEEVVKK.M P2_K.AGFIKR.Q 11 5	20190410_QExHFX1_RSLC1_Beveridge_Clausen_IMP_DSS_JRmethod_R2	11638	20190410_QExHFX1_RSLC1_Beveridge_Clausen_IMP_DSS_JRmethod_R2.mgf	1877	4	540.548300	2,158.164094	0.164094	4	2,158.163365	0.163365	Cas9	Cas9	false	Cas9	Cas9	false	SDNVPSEEVVKK	AGFIKR	871	918	12	6	11	5	881	922	4	BS3	138.06807	5.441268	false	true	false	false	internal > 4	0.01915708812643678
Scan: 14222 Run: 20190410_QExHFX1_RSLC1_Beveridge_Clausen_IMP_DSS_JRmethod_R2 P1_R.NSDKLIAR.K P2_R.DAIKLDSR.K 4 4	20190410_QExHFX1_RSLC1_Beveridge_Clausen_IMP_DSS_JRmethod_R2	14222	20190410_QExHFX1_RSLC1_Beveridge_Clausen_IMP_DSS_JRmethod_R2.mgf	3446	3	657.699477	1,970.076602	0.076602	3	1,970.079635	0.079635	Cas9	Cas9	false	DECOY:Cas9	DECOY:REV_Cas9	true	NSDKLIAR	DAIKLDSR	1119	247	8	8	4	4	1122	250	3	BS3	138.06807	5.434536	true	false	true	false	internal > 4	0.020446096661710038
Scan: 16016 Run: 20190410_QExHFX1_RSLC1_Beveridge_Clausen_IMP_DSS_JRmethod_R2 P1_K.VPSKK.F P2_R.QEDFYPFLKDNR.E 4 9	20190410_QExHFX1_RSLC1_Beveridge_Clausen_IMP_DSS_JRmethod_R2	16016	20190410_QExHFX1_RSLC1_Beveridge_Clausen_IMP_DSS_JRmethod_R2.mgf	4588	4	567.547913	2,266.162546	0.162546	4	2,266.163366	0.163366	Cas9	Cas9	false	Cas9	Cas9	false	VPSKK	QEDFYPFLKDNR	31	430	5	12	4	9	34	438	4	BS3	138.06807	5.424871	false	true	false	false	internal > 4	0.020446096661710038
Scan: 24812 Run: 20190410_QExHFX1_RSLC1_Beveridge_Clausen_IMP_DSS_JRmethod_R2 P1_K.TEVQTGGFSKESILPK.R P2_K.NPIDFLEAKGYK.E 10 9	20190410_QExHFX1_RSLC1_Beveridge_Clausen_IMP_DSS_JRmethod_R2	24812	20190410_QExHFX1_RSLC1_Beveridge_Clausen_IMP_DSS_JRmethod_R2.mgf	9809	3	1,084.907227	3,251.699852	0.699852	3	3,251.696543	0.696543	Cas9	Cas9	false	Cas9	Cas9	false	TEVQTGGFSKESILPK	NPIDFLEAKGYK	1102	1181	16	12	10	9	1111	1189	3	BS3	138.06807	5.406396	false	true	false	false	internal > 4	0.020446096661710038		0.04000000002	0.0	0.0	0.04040404042424243	-0.33333333200000004	257	34	0
Scan: 10476 Run: 20190410_QExHFX1_RSLC1_Beveridge_Clausen_IMP_DSS_JRmethod_R2 P1_K.MKNYWR.Q P2_R.DKPIR.E 2 2	20190410_QExHFX1_RSLC1_Beveridge_Clausen_IMP_DSS_JRmethod_R2	10476	20190410_QExHFX1_RSLC1_Beveridge_Clausen_IMP_DSS_JRmethod_R2.mgf	1283	4	420.474036	1,677.867038	0.867038	4	1,677.866078	0.866078	Cas9	Cas9	false	Cas9	Cas9	false	DKPIR	MKNYWR	1303	883	5	6	2	2	1304	884	4	BS3	138.06807	5.375074	false	true	false	false	internal > 4	0.020446096661710038
Scan: 12389 Run: 20190410_QExHFX1_RSLC1_Beveridge_Clausen_IMP_DSS_JRmethod_R2 P1_R.QQLPEKYK.E P2_R.MTNFDKNLPNEK.V 6 6	20190410_QExHFX1_RSLC1_Beveridge_Clausen_IMP_DSS_JRmethod_R2	12389	20190410_QExHFX1_RSLC1_Beveridge_Clausen_IMP_DSS_JRmethod_R2.mgf	2277	3	879.780151	2,636.318624	0.318624	3	2,636.315585	0.315585	Cas9	Cas9	false	Cas9	Cas9	false	QQLPEKYK	MTNFDKNLPNEK	345	499	8	12	6	6	350	504	3	BS3	138.06807	5.340569	false	true	false	false	internal > 4	0.020446096661710038		0.0	0.0	0.0	0.0	-0.33333333200000004	255	125	0
Scan: 11086 Run: 20190410_QExHFX1_RSLC1_Beveridge_Clausen_IMP_DSS_JRmethod_R2 P1_R.SDKNR.G P2_K.FIKPILEK.M 3 3	20190410_QExHFX1_RSLC1_Beveridge_Clausen_IMP_DSS_JRmethod_R2	11086	20190410_QExHFX1_RSLC1_Beveridge_Clausen_IMP_DSS_JRmethod_R2.mgf	1578	4	436.755352	1,742.992302	0.992302	4	1,742.993052	0.993052	Cas9	Cas9	false	Cas9	Cas9	false	SDKNR	FIKPILEK	864	379	5	8	3	3	866	381	4	BS3	138.06807	5.337598	false	true	false	false	internal > 4	0.020446096661710038		0.0	0.0	0.0	0.0	-0.33333333200000004	195	110	0
Scan: 11342 Run: 20190410_QExHFX1_RSLC1_Beveridge_Clausen_IMP_DSS_JRmethod_R2 P1_K.MKNYWR.Q P2_R.DKPIR.E 2 2	20190410_QExHFX1_RSLC1_Beveridge_Clausen_IMP_DSS_JRmethod_R2	11342	20190410_QExHFX1_RSLC1_Beveridge_Clausen_IMP_DSS_JRmethod_R2.mgf	1737	3	560.295593	1,677.864950	0.864950	3	1,677.866078	0.866078	Cas9	Cas9	false	Cas9	Cas9	false	DKPIR	MKNYWR	1303	883	5	6	2	2	1304	884	3	BS3	138.06807	5.329668	false	true	false	false	internal > 4	0.020446096661710038
Scan: 23100 Run: 20190410_QExHFX1_RSLC1_Beveridge_Clausen_IMP_DSS_JRmethod_R2 P1_K.VVDELVKVMGR.H P2_R.GGLSELDKAGFIK.R 7 8	20190410_QExHFX1_RSLC1_Beveridge_Clausen_IMP_DSS_JRmethod_R2	23100	20190410_QExHFX1_RSLC1_Beveridge_Clausen_IMP_DSS_JRmethod_R2.mgf	8968	3	911.501465	2,731.482566	0.482566	3	2,731.482986	0.482986	Cas9	Cas9	false	Cas9	Cas9	false	GGLSELDKAGFIK	VVDELVKVMGR	910	747	13	11	8	7	917	753	3	BS3	138.06807	5.317251	false	true	false	false	internal > 4	0.020446096661710038		0.04000000002	0.0	0.0	0.04040404042424243	-0.33333333200000004	244	33	0
Scan: 8323 Run: 20190410_QExHFX1_RSLC1_Beveridge_Clausen_IMP_DSS_JRmethod_R2 P1_K.SDNVPSEEVVKK.M P2_K.GQKNSR.E 11 3	20190410_QExHFX1_RSLC1_Beveridge_Clausen_IMP_DSS_JRmethod_R2	8323	20190410_QExHFX1_RSLC1_Beveridge_Clausen_IMP_DSS_JRmethod_R2.mgf	470	4	540.033766	2,156.105958	0.105958	4	2,156.107306	0.107306	Cas9	Cas9	false	Cas9	Cas9	false	GQKNSR	SDNVPSEEVVKK	777	871	6	12	3	11	779	881	4	BS3	138.06807	5.316608	false	true	false	false	internal > 4	0.020446096661710038
Scan: 13147 Run: 20190410_QExHFX1_RSLC1_Beveridge_Clausen_IMP_DSS_JRmethod_R2 P1_R.QQLPEKYK.E P2_R.QITKHVAQILDSR.M 6 4	20190410_QExHFX1_RSLC1_Beveridge_Clausen_IMP_DSS_JRmethod_R2	13147	20190410_QExHFX1_RSLC1_Beveridge_Clausen_IMP_DSS_JRmethod_R2.mgf	2750	5	536.702087	2,678.474053	0.474053	5	2,678.475534	0.475534	Cas9	Cas9	false	Cas9	Cas9	false	QITKHVAQILDSR	QQLPEKYK	930	345	13	8	4	6	933	350	5	BS3	138.06807	5.288722	false	true	false	false	internal > 4	0.020446096661710038		0.04000000002	0.0	0.0	0.04040404042424243	-0.33333333200000004	250	32	0
Scan: 18457 Run: 20190410_QExHFX1_RSLC1_Beveridge_Clausen_IMP_DSS_JRmethod_R2 P1_K.LVEDLKTR.E P2_K.LVEDLKTR.E 6 6	20190410_QExHFX1_RSLC1_Beveridge_Clausen_IMP_DSS_JRmethod_R2	18457	20190410_QExHFX1_RSLC1_Beveridge_Clausen_IMP_DSS_JRmethod_R2.mgf	6214	3	695.406555	2,083.197836	0.197836	3	2,083.188851	0.188851	spDHE3_BOVIN	spDHE3_BOVIN|	false	spDHE3_BOVIN	spDHE3_BOVIN|	false	LVEDLKTR	LVEDLKTR	85	85	8	8	6	6	90	90	3	BS3	138.06807	5.281278	false	true	false	false	internal > 4	0.020446096661710038		0.04000000002	0.3333333333333333	0.3333333333333333	0.04040404042424243	-0.33333333200000004	249	31	30
Scan: 13268 Run: 20190410_QExHFX1_RSLC1_Beveridge_Clausen_IMP_DSS_JRmethod_R2 P1_K.SKLVSDFR.K P2_K.KYPDWKbs3ohK.R 2 1	20190410_QExHFX1_RSLC1_Beveridge_Clausen_IMP_DSS_JRmethod_R2	13268	20190410_QExHFX1_RSLC1_Beveridge_Clausen_IMP_DSS_JRmethod_R2.mgf	2828	4	553.052063	2,208.179146	0.179146	4	2,208.183028	0.183028	Cas9	Cas9	false	DECOY:Cas9	DECOY:REV_Cas9	true	SKLVSDFR	KYPDWKbs3ohK	964	239	8	7	2	1	965	239	4	BS3	138.06807	5.275376	true	false	true	false	internal > 4	0.020446096661710038		0.04000000002	0.0	0.3333333333333333	0.04040404042424243	-0.33333333200000004	248	30	1
Scan: 10653 Run: 20190410_QExHFX1_RSLC1_Beveridge_Clausen_IMP_DSS_JRmethod_R2 P1_R.QQLPEKYK.E P2_R.QQLPEKYK.E 6 6	20190410_QExHFX1_RSLC1_Beveridge_Clausen_IMP_DSS_JRmethod_R2	10653	20190410_QExHFX1_RSLC1_Beveridge_Clausen_IMP_DSS_JRmethod_R2.mgf	1357	3	735.403324	2,203.188143	0.188143	3	2,203.188855	0.188855	Cas9	Cas9	false	Cas9	Cas9	false	QQLPEKYK	QQLPEKYK	345	345	8	8	6	6	350	350	3	BS3	138.06807	5.272833	false	true	false	false	internal > 4	0.020446096661710038
Scan: 6438 Run: 20190410_QExHFX1_RSLC1_Beveridge_Clausen_IMP_DSS_JRmethod_R2 P1_R.LSKSR.R P2_R.DKPIR.E 3 2	20190410_QExHFX1_RSLC1_Beveridge_Clausen_IMP_DSS_JRmethod_R2	6438	20190410_QExHFX1_RSLC1_Beveridge_Clausen_IMP_DSS_JRmethod_R2.mgf	81	3	452.605018	1,354.793225	0.793225	3	1,354.793230	0.793230	Cas9	Cas9	false	Cas9	Cas9	false	LSKSR	DKPIR	220	1303	5	5	3	2	222	1304	3	BS3	138.06807	5.266986	false	true	false	false	internal > 4	0.020446096661710038		0.04000000002	0.0	0.0	0.04040404042424243	-0.33333333200000004	198	29	0
Scan: 7476 Run: 20190410_QExHFX1_RSLC1_Beveridge_Clausen_IMP_DSS_JRmethod_R2 P1_R.STSKTK.K P2_R.SDGKSPPEGSSPPK.T 4 4	20190410_QExHFX1_RSLC1_Beveridge_Clausen_IMP_DSS_JRmethod_R2	7476	20190410_QExHFX1_RSLC1_Beveridge_Clausen_IMP_DSS_JRmethod_R2.mgf	228	4	540.279910	2,157.090534	0.090534	4	2,157.080087	0.080087	DECOY:spTAU_HUMAN	DECOY:spTAU_HUMAN|	true	DECOY:spTAU_HUMAN	DECOY:spTAU_HUMAN|	true	SDGKSPPEGSSPPK	STSKTK	248	361	14	6	4	4	251	364	4	BS3	138.06807	5.261626	true	false	false	true	internal > 4	0.020446096661710038		0.04000000002	0.75	0.75	0.04040404042424243	-0.33333333200000004	245	28	27
Scan: 23252 Run: 20190410_QExHFX1_RSLC1_Beveridge_Clausen_IMP_DSS_JRmethod_R2 P1_K.VVDELVKVMGR.H P2_R.GGLSELDKAGFIK.R 7 8	20190410_QExHFX1_RSLC1_Beveridge_Clausen_IMP_DSS_JRmethod_R2	23252	20190410_QExHFX1_RSLC1_Beveridge_Clausen_IMP_DSS_JRmethod_R2.mgf	9047	3	911.501683	2,731.483220	0.483220	3	2,731.482986	0.482986	Cas9	Cas9	false	Cas9	Cas9	false	GGLSELDKAGFIK	VVDELVKVMGR	910	747	13	11	8	7	917	753	3	BS3	138.06807	5.246562	false	true	false	false	internal > 4	0.020446096661710038
Scan: 8609 Run: 20190410_QExHFX1_RSLC1_Beveridge_Clausen_IMP_DSS_JRmethod_R2 P1_K.MKNYWR.Q P2_R.LSKSR.R 2 3	20190410_QExHFX1_RSLC1_Beveridge_Clausen_IMP_DSS_JRmethod_R2	8609	20190410_QExHFX1_RSLC1_Beveridge_Clausen_IMP_DSS_JRmethod_R2.mgf	565	4	410.970151	1,639.851498	0.851498	4	1,639.850427	0.850427	Cas9	Cas9	false	Cas9	Cas9	false	LSKSR	MKNYWR	220	883	5	6	3	2	222	884	4	BS3	138.06807	5.233575	false	true	false	false	internal > 4	0.020446096661710038
Scan: 10504 Run: 20190410_QExHFX1_RSLC1_Beveridge_Clausen_IMP_DSS_JRmethod_R2 P1_K.VKYVTEGMR.K P2_R.GKSDNVPSEEVVK.K 2 2	20190410_QExHFX1_RSLC1_Beveridge_Clausen_IMP_DSS_JRmethod_R2	10504	20190410_QExHFX1_RSLC1_Beveridge_Clausen_IMP_DSS_JRmethod_R2.mgf	1296	3	875.113966	2,622.320069	0.320069	3	2,622.321064	0.321064	Cas9	Cas9	false	Cas9	Cas9	false	GKSDNVPSEEVVK	VKYVTEGMR	869	531	13	9	2	2	870	532	3	BS3	138.06807	5.227662	false	true	false	false	internal > 4	0.020446096661710038		0.0	0.0	0.0	0.0	-0.33333333200000004	242	174	0
Scan: 8347 Run: 20190410_QExHFX1_RSLC1_Beveridge_Clausen_IMP_DSS_JRmethod_R2 P1_K.MKNYWR.Q P2_R.LSKSR.R 2 3	20190410_QExHFX1_RSLC1_Beveridge_Clausen_IMP_DSS_JRmethod_R2	8347	20190410_QExHFX1_RSLC1_Beveridge_Clausen_IMP_DSS_JRmethod_R2.mgf	476	4	410.969849	1,639.850290	0.850290	4	1,639.850427	0.850427	Cas9	Cas9	false	Cas9	Cas9	false	LSKSR	MKNYWR	220	883	5	6	3	2	222	884	4	BS3	138.06807	5.226929	false	true	false	false	internal > 4	0.020446096661710038
Scan: 19763 Run: 20190410_QExHFX1_RSLC1_Beveridge_Clausen_IMP_DSS_JRmethod_R2 P1_K.FDNLTKAER.G P2_R.EIKLDNEDK.Y 6 3	20190410_QExHFX1_RSLC1_Beveridge_Clausen_IMP_DSS_JRmethod_R2	19763	20190410_QExHFX1_RSLC1_Beveridge_Clausen_IMP_DSS_JRmethod_R2.mgf	7033	3	778.730607	2,333.169992	0.169992	3	2,333.175051	0.175051	Cas9	Cas9	false	DECOY:Cas9	DECOY:REV_Cas9	true	FDNLTKAER	EIKLDNEDK	901	418	9	9	6	3	906	420	3	BS3	138.06807	5.225458	true	false	true	false	internal > 4	0.02201834863119266		0.04455445546534654	0.0	0.3333333333333333	0.04500000002	-0.33333333200000004	240	27	1
Scan: 9877 Run: 20190410_QExHFX1_RSLC1_Beveridge_Clausen_IMP_DSS_JRmethod_R2 P1_R.NSDKLIAR.K P2_K.MKNYWR.Q 4 2	20190410_QExHFX1_RSLC1_Beveridge_Clausen_IMP_DSS_JRmethod_R2	9877	20190410_QExHFX1_RSLC1_Beveridge_Clausen_IMP_DSS_JRmethod_R2.mgf	982	3	656.343666	1,966.009169	0.009169	3	1,966.009447	0.009447	Cas9	Cas9	false	Cas9	Cas9	false	NSDKLIAR	MKNYWR	1119	883	8	6	4	2	1122	884	3	BS3	138.06807	5.211232	false	true	false	false	internal > 4	0.02201834863119266
Scan: 20126 Run: 20190410_QExHFX1_RSLC1_Beveridge_Clausen_IMP_DSS_JRmethod_R2 P1_R.LENLIAQLPGEKK.N P2_K.DWDPKK.Y 12 5	20190410_QExHFX1_RSLC1_Beveridge_Clausen_IMP_DSS_JRmethod_R2	20126	20190410_QExHFX1_RSLC1_Beveridge_Clausen_IMP_DSS_JRmethod_R2.mgf	7246	4	595.329876	2,377.290398	0.290398	4	2,377.289295	0.289295	Cas9	Cas9	false	Cas9	Cas9	false	DWDPKK	LENLIAQLPGEKK	1129	226	6	13	5	12	1133	237	4	BS3	138.06807	5.204158	false	true	false	false	internal > 4	0.02201834863119266		0.04455445546534654	0.0	0.0	0.04500000002	-0.33333333200000004	238	26	0
Scan: 12562 Run: 20190410_QExHFX1_RSLC1_Beveridge_Clausen_IMP_DSS_JRmethod_R2 P1_R.NSDKLIAR.K P2_K.MKNYWR.Q 4 2	20190410_QExHFX1_RSLC1_Beveridge_Clausen_IMP_DSS_JRmethod_R2	12562	20190410_QExHFX1_RSLC1_Beveridge_Clausen_IMP_DSS_JRmethod_R2.mgf	2374	4	492.508850	1,966.006294	0.006294	4	1,966.009447	0.009447	Cas9	Cas9	false	Cas9	Cas9	false	NSDKLIAR	MKNYWR	1119	883	8	6	4	2	1122	884	4	BS3	138.06807	5.202792	false	true	false	false	internal > 4	0.02201834863119266
Scan: 11974 Run: 20190410_QExHFX1_RSLC1_Beveridge_Clausen_IMP_DSS_JRmethod_R2 P1_R.LSKSR.R P2_K.DDSIDNKVLTR.S 3 7	20190410_QExHFX1_RSLC1_Beveridge_Clausen_IMP_DSS_JRmethod_R2	11974	20190410_QExHFX1_RSLC1_Beveridge_Clausen_IMP_DSS_JRmethod_R2.mgf	2054	4	501.524981	2,002.070818	0.070818	4	2,002.069463	0.069463	Cas9	Cas9	false	Cas9	Cas9	false	LSKSR	DDSIDNKVLTR	220	853	5	11	3	7	222	859	4	BS3	138.06807	5.18753	false	true	false	false	internal > 4	0.02201834863119266		0.0	0.0	0.0	0.0	-0.33333333200000004	206	170	0
Scan: 13067 Run: 20190410_QExHFX1_RSLC1_Beveridge_Clausen_IMP_DSS_JRmethod_R2 P1_R.KDFQFYK.V P2_K.GYKEVK.K 1 3	20190410_QExHFX1_RSLC1_Beveridge_Clausen_IMP_DSS_JRmethod_R2	13067	20190410_QExHFX1_RSLC1_Beveridge_Clausen_IMP_DSS_JRmethod_R2.mgf	2694	4	459.745209	1,834.951730	0.951730	4	1,834.950521	0.950521	Cas9	Cas9	false	Cas9	Cas9	false	GYKEVK	KDFQFYK	1190	972	6	7	3	1	1192	972	4	BS3	138.06807	5.163341	false	true	false	false	internal > 4	0.02201834863119266		0.0	0.0	0.0	0.0	-0.33333333200000004	235	121	0
Scan: 7304 Run: 20190410_QExHFX1_RSLC1_Beveridge_Clausen_IMP_DSS_JRmethod_R2 P1_K.VLSAYNKHR.D P2_K.VLSAYNKHR.D 7 7	20190410_QExHFX1_RSLC1_Beveridge_Clausen_IMP_DSS_JRmethod_R2	7304	20190410_QExHFX1_RSLC1_Beveridge_Clausen_IMP_DSS_JRmethod_R2.mgf	201	4	578.821228	2,311.255806	0.255806	4	2,311.254915	0.254915	Cas9	Cas9	false	Cas9	Cas9	false	VLSAYNKHR	VLSAYNKHR	1294	1294	9	9	7	7	1300	1300	4	BS3	138.06807	5.161018	false	true	false	false	internal > 4	0.02201834863119266		0.04455445546534654	0.0	0.0	0.04500000002	-0.33333333200000004	234	25	0
Scan: 8103 Run: 20190410_QExHFX1_RSLC1_Beveridge_Clausen_IMP_DSS_JRmethod_R2 P1_K.VPSKK.F P2_R.GKSDNVPSEEVVK.K 4 2	20190410_QExHFX1_RSLC1_Beveridge_Clausen_IMP_DSS_JRmethod_R2	8103	20190410_QExHFX1_RSLC1_Beveridge_Clausen_IMP_DSS_JRmethod_R2.mgf	429	4	521.537738	2,082.121846	0.121846	4	2,082.120831	0.120831	Cas9	Cas9	false	Cas9	Cas9	false	VPSKK	GKSDNVPSEEVVK	31	869	5	13	4	2	34	870	4	BS3	138.06807	5.16004	false	true	false	false	internal > 4	0.02201834863119266		0.0	0.0	0.0	0.0	-0.33333333200000004	233	198	0
Scan: 25013 Run: 20190410_QExHFX1_RSLC1_Beveridge_Clausen_IMP_DSS_JRmethod_R2 P1_K.LDNEDKYTNR.M P2_R.ENQTTQKGQKbs3ohNSR.E 6 7	20190410_QExHFX1_RSLC1_Beveridge_Clausen_IMP_DSS_JRmethod_R2	25013	20190410_QExHFX1_RSLC1_Beveridge_Clausen_IMP_DSS_JRmethod_R2.mgf	9872	3	1,027.167612	3,078.481007	0.481007	3	3,078.485369	0.485369	DECOY:Cas9	DECOY:REV_Cas9	true	Cas9	Cas9	false	LDNEDKYTNR	ENQTTQKGQKbs3ohNSR	421	770	10	13	6	7	426	776	3	BS3	138.06807	5.159643	true	false	true	false	internal > 4	0.023809523816849816		0.0492610837635468	0.3333333333333333	0.0	0.04975124380099503	-0.33333333200000004	232	24	1
Scan: 9782 Run: 20190410_QExHFX1_RSLC1_Beveridge_Clausen_IMP_DSS_JRmethod_R2 P1_R.LSKSR.R P2_K.KDLIIK.L 3 1	20190410_QExHFX1_RSLC1_Beveridge_Clausen_IMP_DSS_JRmethod_R2	9782	20190410_QExHFX1_RSLC1_Beveridge_Clausen_IMP_DSS_JRmethod_R2.mgf	951	3	486.308510	1,455.903701	0.903701	3	1,455.902446	0.902446	Cas9	Cas9	false	Cas9	Cas9	false	LSKSR	KDLIIK	220	1196	5	6	3	1	222	1196	3	BS3	138.06807	5.154642	false	true	false	false	internal > 4	0.023809523816849816		0.0492610837635468	0.0	0.0	0.04975124380099503	-0.33333333200000004	231	23	0
Scan: 17227 Run: 20190410_QExHFX1_RSLC1_Beveridge_Clausen_IMP_DSS_JRmethod_R2 P1_R.LKTYAHLFDDK.V P2_K.EVKSK.K 2 3	20190410_QExHFX1_RSLC1_Beveridge_Clausen_IMP_DSS_JRmethod_R2	17227	20190410_QExHFX1_RSLC1_Beveridge_Clausen_IMP_DSS_JRmethod_R2.mgf	5441	3	693.378971	2,077.115084	0.115084	3	2,077.109539	0.109539	DECOY:Cas9	DECOY:REV_Cas9	true	Cas9	Cas9	false	EVKSK	LKTYAHLFDDK	208	640	5	11	3	2	210	641	3	BS3	138.06807	5.148877	true	false	true	false	internal > 4	0.025500910754098362		0.05418719213793104	0.3333333333333333	0.0	0.05472636817910448	-0.33333333200000004	230	22	1
Scan: 10050 Run: 20190410_QExHFX1_RSLC1_Beveridge_Clausen_IMP_DSS_JRmethod_R2 P1_K.LKSVK.E P2_K.DWDPKK.Y 2 5	20190410_QExHFX1_RSLC1_Beveridge_Clausen_IMP_DSS_JRmethod_R2	10050	20190410_QExHFX1_RSLC1_Beveridge_Clausen_IMP_DSS_JRmethod_R2.mgf	1073	3	500.620728	1,498.840355	0.840355	3	1,498.839512	0.839512	Cas9	Cas9	false	Cas9	Cas9	false	LKSVK	DWDPKK	1161	1129	5	6	2	5	1162	1133	3	BS3	138.06807	5.145394	false	true	false	false	internal > 4	0.025500910754098362
Scan: 8483 Run: 20190410_QExHFX1_RSLC1_Beveridge_Clausen_IMP_DSS_JRmethod_R2 P1_K.MKNYWR.Q P2_R.LSKSR.R 2 3	20190410_QExHFX1_RSLC1_Beveridge_Clausen_IMP_DSS_JRmethod_R2	8483	20190410_QExHFX1_RSLC1_Beveridge_Clausen_IMP_DSS_JRmethod_R2.mgf	523	4	410.970123	1,639.851386	0.851386	4	1,639.850427	0.850427	Cas9	Cas9	false	Cas9	Cas9	false	LSKSR	MKNYWR	220	883	5	6	3	2	222	884	4	BS3	138.06807	5.10633	false	true	false	false	internal > 4	0.025500910754098362
Scan: 6535 Run: 20190410_QExHFX1_RSLC1_Beveridge_Clausen_IMP_DSS_JRmethod_R2 P1_R.LSKSR.R P2_R.DKPIR.E 3 2	20190410_QExHFX1_RSLC1_Beveridge_Clausen_IMP_DSS_JRmethod_R2	6535	20190410_QExHFX1_RSLC1_Beveridge_Clausen_IMP_DSS_JRmethod_R2.mgf	86	3	452.604966	1,354.793069	0.793069	3	1,354.793230	0.793230	Cas9	Cas9	false	Cas9	Cas9	false	LSKSR	DKPIR	220	1303	5	5	3	2	222	1304	3	BS3	138.06807	5.089411	false	true	false	false	internal > 4	0.025500910754098362
Scan: 20545 Run: 20190410_QExHFX1_RSLC1_Beveridge_Clausen_IMP_DSS_JRmethod_R2 P1_K.QVTKR.V P2_R.KMIAKSEQEIGKbs3ohATAK.Y 4 5	20190410_QExHFX1_RSLC1_Beveridge_Clausen_IMP_DSS_JRmethod_R2	20545	20190410_QExHFX1_RSLC1_Beveridge_Clausen_IMP_DSS_JRmethod_R2.mgf	7515	4	669.128235	2,672.483834	0.483834	4	2,672.478225	0.478225	DECOY:Cas9	DECOY:REV_Cas9	true	Cas9	Cas9	false	QVTKR	KMIAKSEQEIGKbs3ohATAK	807	1024	5	16	4	5	810	1028	4	BS3	138.06807	5.082648	true	false	true	false	internal > 4	0.02727272728		0.059113300512315274	0.3333333333333333	0.0	0.05970149255721393	-0.33333333200000004	185	21	1
Scan: 6738 Run: 20190410_QExHFX1_RSLC1_Beveridge_Clausen_IMP_DSS_JRmethod_R2 P1_K.SEQEIGKATAK.Y P2_R.KMIAK.S 7 1	20190410_QExHFX1_RSLC1_Beveridge_Clausen_IMP_DSS_JRmethod_R2	6738	20190410_QExHFX1_RSLC1_Beveridge_Clausen_IMP_DSS_JRmethod_R2.mgf	114	4	477.014343	1,904.028266	0.028266	4	1,904.028846	0.028846	Cas9	Cas9	false	Cas9	Cas9	false	SEQEIGKATAK	KMIAK	1029	1024	11	5	7	1	1035	1024	4	BS3	138.06807	5.055137	false	true	false	false	internal > 4	0.02727272728
Scan: 21760 Run: 20190410_QExHFX1_RSLC1_Beveridge_Clausen_IMP_DSS_JRmethod_R2 P1_R.SSFEKNPIDFLEAK.G P2_R.EKVYFQFKR.D 5 8	20190410_QExHFX1_RSLC1_Beveridge_Clausen_IMP_DSS_JRmethod_R2	21760	20190410_QExHFX1_RSLC1_Beveridge_Clausen_IMP_DSS_JRmethod_R2.mgf	8195	4	752.395813	3,005.554146	0.554146	4	3,005.553842	0.553842	DECOY:Cas9	DECOY:REV_Cas9	true	Cas9	Cas9	false	EKVYFQFKR	SSFEKNPIDFLEAK	393	1176	9	14	8	5	400	1180	4	BS3	138.06807	5.051709	true	false	true	false	internal > 4	0.028880866433213		0.06372549021568627	0.3333333333333333	0.0	0.06435643566336634	-0.33333333200000004	224	20	1
Scan: 15718 Run: 20190410_QExHFX1_RSLC1_Beveridge_Clausen_IMP_DSS_JRmethod_R2 P1_R.EDLLRKQR.T P2_K.APLSASMIKR.Y 6 9	20190410_QExHFX1_RSLC1_Beveridge_Clausen_IMP_DSS_JRmethod_R2	15718	20190410_QExHFX1_RSLC1_Beveridge_Clausen_IMP_DSS_JRmethod_R2.mgf	4381	3	762.099426	2,283.276449	0.276449	3	2,283.273267	0.273267	Cas9	Cas9	false	Cas9	Cas9	false	APLSASMIKR	EDLLRKQR	319	400	10	8	9	6	327	405	3	BS3	138.06807	5.032642	false	true	false	false	internal > 4	0.028880866433213		0.06372549021568627	0.0	0.0	0.06435643566336634	-0.33333333200000004	223	19	0
Scan: 13232 Run: 20190410_QExHFX1_RSLC1_Beveridge_Clausen_IMP_DSS_JRmethod_R2 P1_K.SDNVPSEEVVKK.M P2_K.AGFIKR.Q 11 5	20190410_QExHFX1_RSLC1_Beveridge_Clausen_IMP_DSS_JRmethod_R2	13232	20190410_QExHFX1_RSLC1_Beveridge_Clausen_IMP_DSS_JRmethod_R2.mgf	2806	3	720.394568	2,158.161875	0.161875	3	2,158.163365	0.163365	Cas9	Cas9	false	Cas9	Cas9	false	SDNVPSEEVVKK	AGFIKR	871	918	12	6	11	5	881	922	3	BS3	138.06807	5.015817	false	true	false	false	internal > 4	0.028880866433213
Scan: 16667 Run: 20190410_QExHFX1_RSLC1_Beveridge_Clausen_IMP_DSS_JRmethod_R2 P1_K.VPSKK.F P2_R.QEDFYPFLKDNR.E 4 9	20190410_QExHFX1_RSLC1_Beveridge_Clausen_IMP_DSS_JRmethod_R2	16667	20190410_QExHFX1_RSLC1_Beveridge_Clausen_IMP_DSS_JRmethod_R2.mgf	5042	4	567.547668	2,266.161566	0.161566	4	2,266.163366	0.163366	Cas9	Cas9	false	Cas9	Cas9	false	VPSKK	QEDFYPFLKDNR	31	430	5	12	4	9	34	438	4	BS3	138.06807	5.012873	false	true	false	false	internal > 4	0.028880866433213
Scan: 18778 Run: 20190410_QExHFX1_RSLC1_Beveridge_Clausen_IMP_DSS_JRmethod_R2 P1_K.VLSAYNKHR.D P2_R.SSFEKNPIDFLEAK.G 7 5	20190410_QExHFX1_RSLC1_Beveridge_Clausen_IMP_DSS_JRmethod_R2	18778	20190410_QExHFX1_RSLC1_Beveridge_Clausen_IMP_DSS_JRmethod_R2.mgf	6406	5	570.702841	2,848.477823	0.477823	5	2,848.475925	0.475925	Cas9	Cas9	false	Cas9	Cas9	false	VLSAYNKHR	SSFEKNPIDFLEAK	1294	1176	9	14	7	5	1300	1180	5	BS3	138.06807	5.001979	false	true	false	false	internal > 4	0.028880866433213		0.0	0.0	0.0	0.0	-0.33333333200000004	220	177	0
Scan: 20985 Run: 20190410_QExHFX1_RSLC1_Beveridge_Clausen_IMP_DSS_JRmethod_R2 P1_K.YDENDKLIR.E P2_R.EIKLDNEDK.Y 6 3	20190410_QExHFX1_RSLC1_Beveridge_Clausen_IMP_DSS_JRmethod_R2	20985	20190410_QExHFX1_RSLC1_Beveridge_Clausen_IMP_DSS_JRmethod_R2.mgf	7757	3	802.737616	2,405.191019	0.191019	3	2,405.196181	0.196181	Cas9	Cas9	false	DECOY:Cas9	DECOY:REV_Cas9	true	YDENDKLIR	EIKLDNEDK	947	418	9	9	6	3	952	420	3	BS3	138.06807	4.998013	true	false	true	false	internal > 4	0.030630630637837837		0.06829268294634147	0.0	0.3333333333333333	0.06896551726108374	-0.33333333200000004	177	18	1
Scan: 13941 Run: 20190410_QExHFX1_RSLC1_Beveridge_Clausen_IMP_DSS_JRmethod_R2 P1_R.NSDKLIAR.K P2_K.KDWDPKK.Y 4 1	20190410_QExHFX1_RSLC1_Beveridge_Clausen_IMP_DSS_JRmethod_R2	13941	20190410_QExHFX1_RSLC1_Beveridge_Clausen_IMP_DSS_JRmethod_R2.mgf	3260	3	657.363892	1,969.069847	0.069847	3	1,969.063257	0.063257	Cas9	Cas9	false	Cas9	Cas9	false	KDWDPKK	NSDKLIAR	1128	1119	7	8	1	4	1128	1122	3	BS3	138.06807	4.992353	false	true	false	false	internal > 4	0.030630630637837837		0.06829268294634147	0.0	0.0	0.06896551726108374	-0.33333333200000004	218	17	0
Scan: 14623 Run: 20190410_QExHFX1_RSLC1_Beveridge_Clausen_IMP_DSS_JRmethod_R2 P1_R.NSDKLIAR.K P2_R.DAIKLDSR.K 4 4	20190410_QExHFX1_RSLC1_Beveridge_Clausen_IMP_DSS_JRmethod_R2	14623	20190410_QExHFX1_RSLC1_Beveridge_Clausen_IMP_DSS_JRmethod_R2.mgf	3716	4	493.527222	1,970.079782	0.079782	4	1,970.079635	0.079635	Cas9	Cas9	false	DECOY:Cas9	DECOY:REV_Cas9	true	NSDKLIAR	DAIKLDSR	1119	247	8	8	4	4	1122	250	4	BS3	138.06807	4.98808	true	false	true	false	internal > 4	0.03202846975800712		0.006756756756756757	0.0	0.3333333333333333	0.006756756756756757	-0.33333333200000004	217	101	1
Scan: 6560 Run: 20190410_QExHFX1_RSLC1_Beveridge_Clausen_IMP_DSS_JRmethod_R2 P1_K.LKSVK.E P2_K.LKGSPEDNEQK.Q 2 2	20190410_QExHFX1_RSLC1_Beveridge_Clausen_IMP_DSS_JRmethod_R2	6560	20190410_QExHFX1_RSLC1_Beveridge_Clausen_IMP_DSS_JRmethod_R2.mgf	89	4	489.771849	1,955.058290	0.058290	4	1,955.057503	0.057503	Cas9	Cas9	false	Cas9	Cas9	false	LKSVK	LKGSPEDNEQK	1161	1249	5	11	2	2	1162	1250	4	BS3	138.06807	4.983997	false	true	false	false	internal > 4	0.03202846975800712		0.0	0.0	0.0	0.0	-0.33333333200000004	191	138	0
Scan: 8252 Run: 20190410_QExHFX1_RSLC1_Beveridge_Clausen_IMP_DSS_JRmethod_R2 P1_R.NSDKLIAR.K P2_R.LSKSR.R 4 3	20190410_QExHFX1_RSLC1_Beveridge_Clausen_IMP_DSS_JRmethod_R2	8252	20190410_QExHFX1_RSLC1_Beveridge_Clausen_IMP_DSS_JRmethod_R2.mgf	456	4	411.741211	1,642.935738	0.935738	4	1,642.936599	0.936599	Cas9	Cas9	false	Cas9	Cas9	false	LSKSR	NSDKLIAR	220	1119	5	8	3	4	222	1122	4	BS3	138.06807	4.974479	false	true	false	false	internal > 4	0.03202846975800712		0.0	0.0	0.0	0.0	-0.33333333200000004	184	109	0
Scan: 11826 Run: 20190410_QExHFX1_RSLC1_Beveridge_Clausen_IMP_DSS_JRmethod_R2 P1_R.LSKSR.R P2_K.DDSIDNKVLTR.S 3 7	20190410_QExHFX1_RSLC1_Beveridge_Clausen_IMP_DSS_JRmethod_R2	11826	20190410_QExHFX1_RSLC1_Beveridge_Clausen_IMP_DSS_JRmethod_R2.mgf	1980	4	501.525156	2,002.071518	0.071518	4	2,002.069463	0.069463	Cas9	Cas9	false	Cas9	Cas9	false	LSKSR	DDSIDNKVLTR	220	853	5	11	3	7	222	859	4	BS3	138.06807	4.971961	false	true	false	false	internal > 4	0.03202846975800712
Scan: 20856 Run: 20190410_QExHFX1_RSLC1_Beveridge_Clausen_IMP_DSS_JRmethod_R2 P1_K.YDENDKLIR.E P2_K.DFQFYKVR.E 6 6	20190410_QExHFX1_RSLC1_Beveridge_Clausen_IMP_DSS_JRmethod_R2	20856	20190410_QExHFX1_RSLC1_Beveridge_Clausen_IMP_DSS_JRmethod_R2.mgf	7698	4	602.059228	2,404.207806	0.207806	4	2,404.206294	0.206294	Cas9	Cas9	false	Cas9	Cas9	false	YDENDKLIR	DFQFYKVR	947	973	9	8	6	6	952	978	4	BS3	138.06807	4.963516	false	true	false	false	internal > 4	0.03202846975800712
Scan: 6083 Run: 20190410_QExHFX1_RSLC1_Beveridge_Clausen_IMP_DSS_JRmethod_R2 P1_K.LKSVK.E P2_K.LKSVK.E 2 2	20190410_QExHFX1_RSLC1_Beveridge_Clausen_IMP_DSS_JRmethod_R2	6083	20190410_QExHFX1_RSLC1_Beveridge_Clausen_IMP_DSS_JRmethod_R2.mgf	59	3	429.286500	1,284.837671	0.837671	3	1,284.838055	0.838055	Cas9	Cas9	false	Cas9	Cas9	false	LKSVK	LKSVK	1161	1161	5	5	2	2	1162	1162	3	BS3	138.06807	4.946509	false	true	false	false	internal > 4	0.03202846975800712
Scan: 6946 Run: 20190410_QExHFX1_RSLC1_Beveridge_Clausen_IMP_DSS_JRmethod_R2 P1_K.VPSKK.F P2_K.VKYVTEGMR.K 4 2	20190410_QExHFX1_RSLC1_Beveridge_Clausen_IMP_DSS_JRmethod_R2	6946	20190410_QExHFX1_RSLC1_Beveridge_Clausen_IMP_DSS_JRmethod_R2.mgf	157	3	598.666077	1,792.976402	0.976402	3	1,792.975688	0.975688	Cas9	Cas9	false	Cas9	Cas9	false	VPSKK	VKYVTEGMR	31	531	5	9	4	2	34	532	3	BS3	138.06807	4.945845	false	true	false	false	internal > 4	0.03202846975800712
Scan: 23638 Run: 20190410_QExHFX1_RSLC1_Beveridge_Clausen_IMP_DSS_JRmethod_R2 P1_K.SKLVSDFR.K P2_R.KSEETITPWNFEEVVDK.G 2 1	20190410_QExHFX1_RSLC1_Beveridge_Clausen_IMP_DSS_JRmethod_R2	23638	20190410_QExHFX1_RSLC1_Beveridge_Clausen_IMP_DSS_JRmethod_R2.mgf	9277	3	1,047.197754	3,138.571433	0.571433	3	3,138.576091	0.576091	Cas9	Cas9	false	Cas9	Cas9	false	SKLVSDFR	KSEETITPWNFEEVVDK	964	472	8	17	2	1	965	472	3	BS3	138.06807	4.938077	false	true	false	false	internal > 4	0.03202846975800712		0.0	0.0	0.0	0.0	-0.33333333200000004	210	155	0
Scan: 14524 Run: 20190410_QExHFX1_RSLC1_Beveridge_Clausen_IMP_DSS_JRmethod_R2 P1_R.LSKSR.R P2_K.GAELFDIPKNEFSR.S 3 9	20190410_QExHFX1_RSLC1_Beveridge_Clausen_IMP_DSS_JRmethod_R2	14524	20190410_QExHFX1_RSLC1_Beveridge_Clausen_IMP_DSS_JRmethod_R2.mgf	3645	3	784.082642	2,349.226097	0.226097	3	2,349.232841	0.232841	Cas9	Cas9	false	DECOY:Cas9	DECOY:REV_Cas9	true	LSKSR	GAELFDIPKNEFSR	220	184	5	14	3	9	222	192	3	BS3	138.06807	4.929656	true	false	true	false	internal > 4	0.033450704232394365		0.072815534	0.0	0.3333333333333333	0.07352941178431373	-0.33333333200000004	209	16	1
Scan: 8144 Run: 20190410_QExHFX1_RSLC1_Beveridge_Clausen_IMP_DSS_JRmethod_R2 P1_R.NSDKLIAR.K P2_R.LSKSR.R 4 3	20190410_QExHFX1_RSLC1_Beveridge_Clausen_IMP_DSS_JRmethod_R2	8144	20190410_QExHFX1_RSLC1_Beveridge_Clausen_IMP_DSS_JRmethod_R2.mgf	436	4	411.741394	1,642.936470	0.936470	4	1,642.936599	0.936599	Cas9	Cas9	false	Cas9	Cas9	false	LSKSR	NSDKLIAR	220	1119	5	8	3	4	222	1122	4	BS3	138.06807	4.912043	false	true	false	false	internal > 4	0.033450704232394365
Scan: 21147 Run: 20190410_QExHFX1_RSLC1_Beveridge_Clausen_IMP_DSS_JRmethod_R2 P1_K.QVLLHQQAKFGR.N P2_R.KPVDKFK.D 9 5	20190410_QExHFX1_RSLC1_Beveridge_Clausen_IMP_DSS_JRmethod_R2	21147	20190410_QExHFX1_RSLC1_Beveridge_Clausen_IMP_DSS_JRmethod_R2.mgf	7840	3	808.468389	2,422.383338	0.383338	3	2,422.384869	0.384869	spTRFL_HUMAN	spTRFL_HUMAN|	false	spTRFL_HUMAN	spTRFL_HUMAN|	false	KPVDKFK	QVLLHQQAKFGR	256	630	7	12	5	9	260	638	3	BS3	138.06807	4.906789	false	true	false	false	internal > 4	0.033450704232394365
Scan: 10850 Run: 20190410_QExHFX1_RSLC1_Beveridge_Clausen_IMP_DSS_JRmethod_R2 P1_R.LSKSR.R P2_K.DDSIDNKVLTR.S 3 7	20190410_QExHFX1_RSLC1_Beveridge_Clausen_IMP_DSS_JRmethod_R2	10850	20190410_QExHFX1_RSLC1_Beveridge_Clausen_IMP_DSS_JRmethod_R2.mgf	1435	4	501.524810	2,002.070134	0.070134	4	2,002.069463	0.069463	Cas9	Cas9	false	Cas9	Cas9	false	LSKSR	DDSIDNKVLTR	220	853	5	11	3	7	222	859	4	BS3	138.06807	4.903953	false	true	false	false	internal > 4	0.033450704232394365
Scan: 8140 Run: 20190410_QExHFX1_RSLC1_Beveridge_Clausen_IMP_DSS_JRmethod_R2 P1_R.DKPIR.E P2_R.DKPIR.E 2 2	20190410_QExHFX1_RSLC1_Beveridge_Clausen_IMP_DSS_JRmethod_R2	8140	20190410_QExHFX1_RSLC1_Beveridge_Clausen_IMP_DSS_JRmethod_R2.mgf	435	3	465.276942	1,392.808997	0.808997	3	1,392.808881	0.808881	Cas9	Cas9	false	Cas9	Cas9	false	DKPIR	DKPIR	1303	1303	5	5	2	2	1304	1304	3	BS3	138.06807	4.900264	false	true	false	false	internal > 4	0.033450704232394365		0.072815534	0.0	0.0	0.07352941178431373	-0.33333333200000004	201	15	0
Scan: 7917 Run: 20190410_QExHFX1_RSLC1_Beveridge_Clausen_IMP_DSS_JRmethod_R2 P1_R.NSDKLIAR.K P2_R.LSKSR.R 4 3	20190410_QExHFX1_RSLC1_Beveridge_Clausen_IMP_DSS_JRmethod_R2	7917	20190410_QExHFX1_RSLC1_Beveridge_Clausen_IMP_DSS_JRmethod_R2.mgf	384	4	411.741364	1,642.936350	0.936350	4	1,642.936599	0.936599	Cas9	Cas9	false	Cas9	Cas9	false	LSKSR	NSDKLIAR	220	1119	5	8	3	4	222	1122	4	BS3	138.06807	4.891931	false	true	false	false	internal > 4	0.033450704232394365
Scan: 8871 Run: 20190410_QExHFX1_RSLC1_Beveridge_Clausen_IMP_DSS_JRmethod_R2 P1_R.SDKNR.G P2_K.APLSASMIKR.Y 3 9	20190410_QExHFX1_RSLC1_Beveridge_Clausen_IMP_DSS_JRmethod_R2	8871	20190410_QExHFX1_RSLC1_Beveridge_Clausen_IMP_DSS_JRmethod_R2.mgf	628	3	616.000061	1,844.978354	0.978354	3	1,844.977812	0.977812	Cas9	Cas9	false	Cas9	Cas9	false	SDKNR	APLSASMIKR	864	319	5	10	3	9	866	327	3	BS3	138.06807	4.875052	false	true	false	false	internal > 4	0.033450704232394365
Scan: 25454 Run: 20190410_QExHFX1_RSLC1_Beveridge_Clausen_IMP_DSS_JRmethod_R2 P1_K.NSQDFFIKEK.Y P2_K.KNLIGALLFDSGETAEATR.L 8 1	20190410_QExHFX1_RSLC1_Beveridge_Clausen_IMP_DSS_JRmethod_R2	25454	20190410_QExHFX1_RSLC1_Beveridge_Clausen_IMP_DSS_JRmethod_R2.mgf	10060	4	850.442717	3,397.741762	0.741762	4	3,397.740532	0.740532	DECOY:Cas9	DECOY:REV_Cas9	true	Cas9	Cas9	false	NSQDFFIKEK	KNLIGALLFDSGETAEATR	1013	49	10	19	8	1	1020	49	4	BS3	138.06807	4.869543	true	false	true	false	internal > 4	0.03508771930526316		0.07766990293203883	0.3333333333333333	0.0	0.07843137256862745	-0.33333333200000004	202	14	1
Scan: 8248 Run: 20190410_QExHFX1_RSLC1_Beveridge_Clausen_IMP_DSS_JRmethod_R2 P1_R.DKPIR.E P2_R.DKPIR.E 2 2	20190410_QExHFX1_RSLC1_Beveridge_Clausen_IMP_DSS_JRmethod_R2	8248	20190410_QExHFX1_RSLC1_Beveridge_Clausen_IMP_DSS_JRmethod_R2.mgf	454	3	465.276952	1,392.809027	0.809027	3	1,392.808881	0.808881	Cas9	Cas9	false	Cas9	Cas9	false	DKPIR	DKPIR	1303	1303	5	5	2	2	1304	1304	3	BS3	138.06807	4.85689	false	true	false	false	internal > 4	0.03508771930526316
Scan: 8365 Run: 20190410_QExHFX1_RSLC1_Beveridge_Clausen_IMP_DSS_JRmethod_R2 P1_R.NSDKLIAR.K P2_R.LSKSR.R 4 3	20190410_QExHFX1_RSLC1_Beveridge_Clausen_IMP_DSS_JRmethod_R2	8365	20190410_QExHFX1_RSLC1_Beveridge_Clausen_IMP_DSS_JRmethod_R2.mgf	483	4	411.741394	1,642.936470	0.936470	4	1,642.936599	0.936599	Cas9	Cas9	false	Cas9	Cas9	false	LSKSR	NSDKLIAR	220	1119	5	8	3	4	222	1122	4	BS3	138.06807	4.847945	false	true	false	false	internal > 4	0.03508771930526316
Scan: 13909 Run: 20190410_QExHFX1_RSLC1_Beveridge_Clausen_IMP_DSS_JRmethod_R2 P1_K.KGILQTVK.V P2_R.DAIKLDSR.K 1 4	20190410_QExHFX1_RSLC1_Beveridge_Clausen_IMP_DSS_JRmethod_R2	13909	20190410_QExHFX1_RSLC1_Beveridge_Clausen_IMP_DSS_JRmethod_R2.mgf	3236	3	647.717834	1,940.131673	0.131673	3	1,940.130609	0.130609	DECOY:Cas9	DECOY:REV_Cas9	true	Cas9	Cas9	false	DAIKLDSR	KGILQTVK	247	739	8	8	4	1	250	739	3	BS3	138.06807	4.845555	true	false	true	false	internal > 4	0.0367775831943958		0.08173076925	0.3333333333333333	0.0	0.08252427186407767	-0.33333333200000004	199	13	1
Scan: 6637 Run: 20190410_QExHFX1_RSLC1_Beveridge_Clausen_IMP_DSS_JRmethod_R2 P1_R.LSKSR.R P2_R.DKPIR.E 3 2	20190410_QExHFX1_RSLC1_Beveridge_Clausen_IMP_DSS_JRmethod_R2	6637	20190410_QExHFX1_RSLC1_Beveridge_Clausen_IMP_DSS_JRmethod_R2.mgf	97	3	452.605026	1,354.793249	0.793249	3	1,354.793230	0.793230	Cas9	Cas9	false	Cas9	Cas9	false	LSKSR	DKPIR	220	1303	5	5	3	2	222	1304	3	BS3	138.06807	4.839187	false	true	false	false	internal > 4	0.0367775831943958
Scan: 10215 Run: 20190410_QExHFX1_RSLC1_Beveridge_Clausen_IMP_DSS_JRmethod_R2 P1_K.SDNVPSEEVVKK.M P2_R.LSKSRR.L 11 3	20190410_QExHFX1_RSLC1_Beveridge_Clausen_IMP_DSS_JRmethod_R2	10215	20190410_QExHFX1_RSLC1_Beveridge_Clausen_IMP_DSS_JRmethod_R2.mgf	1155	3	738.740184	2,213.198723	0.198723	3	2,213.201540	0.201540	Cas9	Cas9	false	Cas9	Cas9	false	SDNVPSEEVVKK	LSKSRR	871	220	12	6	11	3	881	222	3	BS3	138.06807	4.832221	false	true	false	false	internal > 4	0.038260869572173915
Scan: 10215 Run: 20190410_QExHFX1_RSLC1_Beveridge_Clausen_IMP_DSS_JRmethod_R2 P1_K.SDNVPSEEVVKK.M P2_R.RLKSSR.L 11 3	20190410_QExHFX1_RSLC1_Beveridge_Clausen_IMP_DSS_JRmethod_R2	10215	20190410_QExHFX1_RSLC1_Beveridge_Clausen_IMP_DSS_JRmethod_R2.mgf	1155	3	738.740184	2,213.198723	0.198723	3	2,213.201540	0.201540	Cas9	Cas9	false	DECOY:Cas9	DECOY:REV_Cas9	true	SDNVPSEEVVKK	RLKSSR	871	1148	12	6	11	3	881	1150	3	BS3	138.06807	4.832221	true	false	true	false	internal > 4	0.038260869572173915
Scan: 10897 Run: 20190410_QExHFX1_RSLC1_Beveridge_Clausen_IMP_DSS_JRmethod_R2 P1_R.SDKNR.G P2_K.FIKPILEK.M 3 3	20190410_QExHFX1_RSLC1_Beveridge_Clausen_IMP_DSS_JRmethod_R2	10897	20190410_QExHFX1_RSLC1_Beveridge_Clausen_IMP_DSS_JRmethod_R2.mgf	1454	4	436.755707	1,742.993722	0.993722	4	1,742.993052	0.993052	Cas9	Cas9	false	Cas9	Cas9	false	SDKNR	FIKPILEK	864	379	5	8	3	3	866	381	4	BS3	138.06807	4.830993	false	true	false	false	internal > 4	0.038260869572173915
Scan: 24189 Run: 20190410_QExHFX1_RSLC1_Beveridge_Clausen_IMP_DSS_JRmethod_R2 P1_K.NRGKSDNVPSEEVVKbs3ohK.M P2_R.MLASAGELQKGNELALPSK.Y 4 10	20190410_QExHFX1_RSLC1_Beveridge_Clausen_IMP_DSS_JRmethod_R2	24189	20190410_QExHFX1_RSLC1_Beveridge_Clausen_IMP_DSS_JRmethod_R2.mgf	9552	4	1,013.785767	4,051.113962	0.113962	4	4,051.114697	0.114697	Cas9	Cas9	false	Cas9	Cas9	false	MLASAGELQKGNELALPSK	NRGKSDNVPSEEVVKbs3ohK	1217	867	19	16	10	4	1226	870	4	BS3	138.06807	4.818566	false	true	false	false	internal > 4	0.038260869572173915		0.08173076925	0.0	0.0	0.08252427186407767	-0.33333333200000004	194	12	0
Scan: 10208 Run: 20190410_QExHFX1_RSLC1_Beveridge_Clausen_IMP_DSS_JRmethod_R2 P1_K.VTVKQLK.E P2_K.VTVKQLK.E 4 4	20190410_QExHFX1_RSLC1_Beveridge_Clausen_IMP_DSS_JRmethod_R2	10208	20190410_QExHFX1_RSLC1_Beveridge_Clausen_IMP_DSS_JRmethod_R2.mgf	1151	4	442.788300	1,767.124094	0.124094	4	1,767.123339	0.123339	Cas9	Cas9	false	Cas9	Cas9	false	VTVKQLK	VTVKQLK	563	563	7	7	4	4	566	566	4	BS3	138.06807	4.800851	false	true	false	false	internal > 4	0.038260869572173915		0.08173076925	0.0	0.0	0.08252427186407767	-0.33333333200000004	193	11	0
Scan: 19210 Run: 20190410_QExHFX1_RSLC1_Beveridge_Clausen_IMP_DSS_JRmethod_R2 P1_R.THKYNLGSKbs3ohYIR.E P2_K.KSVLPK.I 3 1	20190410_QExHFX1_RSLC1_Beveridge_Clausen_IMP_DSS_JRmethod_R2	19210	20190410_QExHFX1_RSLC1_Beveridge_Clausen_IMP_DSS_JRmethod_R2.mgf	6681	3	815.469055	2,443.385336	0.385336	3	2,443.383853	0.383853	DECOY:spPEPA_BOVIN	DECOY:spPEPA_BOVIN|	true	spPEPA_BOVIN	spPEPA_BOVIN|	false	KSVLPK	THKYNLGSKbs3ohYIR	362	30	6	12	1	3	362	32	3	BS3	138.06807	4.792057	true	false	true	false	internal > 4	0.039861351826689775		0.0865384615576923	0.5	0.5	0.0873786407961165	1.3333332956240913E-9	192	10	9
Scan: 6462 Run: 20190410_QExHFX1_RSLC1_Beveridge_Clausen_IMP_DSS_JRmethod_R2 P1_K.LKSVK.E P2_K.LKGSPEDNEQK.Q 2 2	20190410_QExHFX1_RSLC1_Beveridge_Clausen_IMP_DSS_JRmethod_R2	6462	20190410_QExHFX1_RSLC1_Beveridge_Clausen_IMP_DSS_JRmethod_R2.mgf	83	4	489.771707	1,955.057722	0.057722	4	1,955.057503	0.057503	Cas9	Cas9	false	Cas9	Cas9	false	LKSVK	LKGSPEDNEQK	1161	1249	5	11	2	2	1162	1250	4	BS3	138.06807	4.786098	false	true	false	false	internal > 4	0.039861351826689775
Scan: 8031 Run: 20190410_QExHFX1_RSLC1_Beveridge_Clausen_IMP_DSS_JRmethod_R2 P1_R.NSDKLIAR.K P2_R.LSKSR.R 4 3	20190410_QExHFX1_RSLC1_Beveridge_Clausen_IMP_DSS_JRmethod_R2	8031	20190410_QExHFX1_RSLC1_Beveridge_Clausen_IMP_DSS_JRmethod_R2.mgf	411	4	411.741425	1,642.936594	0.936594	4	1,642.936599	0.936599	Cas9	Cas9	false	Cas9	Cas9	false	LSKSR	NSDKLIAR	220	1119	5	8	3	4	222	1122	4	BS3	138.06807	4.77958	false	true	false	false	internal > 4	0.039861351826689775
Scan: 23489 Run: 20190410_QExHFX1_RSLC1_Beveridge_Clausen_IMP_DSS_JRmethod_R2 P1_K.KYPDWKbs3ohK.R P2_K.KNLIGALLFDSGETAEATR.L 1 1	20190410_QExHFX1_RSLC1_Beveridge_Clausen_IMP_DSS_JRmethod_R2	23489	20190410_QExHFX1_RSLC1_Beveridge_Clausen_IMP_DSS_JRmethod_R2.mgf	9190	4	816.686584	3,262.717230	0.717230	4	3,262.712517	0.712517	DECOY:Cas9	DECOY:REV_Cas9	true	Cas9	Cas9	false	KYPDWKbs3ohK	KNLIGALLFDSGETAEATR	239	49	7	19	1	1	239	49	4	BS3	138.06807	4.763767	true	false	true	false	internal > 4	0.04152249135640138		0.09090909092822967	0.3333333333333333	0.0	0.09178743963285024	-0.33333333200000004	189	9	1
Scan: 19144 Run: 20190410_QExHFX1_RSLC1_Beveridge_Clausen_IMP_DSS_JRmethod_R2 P1_K.SDNVPSEEVVKK.M P2_R.LEESFLVEEDKK.H 11 11	20190410_QExHFX1_RSLC1_Beveridge_Clausen_IMP_DSS_JRmethod_R2	19144	20190410_QExHFX1_RSLC1_Beveridge_Clausen_IMP_DSS_JRmethod_R2.mgf	6644	3	978.498047	2,932.472312	0.472312	3	2,932.480460	0.480460	Cas9	Cas9	false	Cas9	Cas9	false	SDNVPSEEVVKK	LEESFLVEEDKK	871	105	12	12	11	11	881	115	3	BS3	138.06807	4.759537	false	true	false	false	internal > 4	0.04152249135640138		0.09090909092822967	0.0	0.0	0.09178743963285024	-0.33333333200000004	188	8	0
Scan: 27282 Run: 20190410_QExHFX1_RSLC1_Beveridge_Clausen_IMP_DSS_JRmethod_R2 P1_K.YATKAGIEQEK.S P2_K.TILDFLKSDGFANR.N 4 7	20190410_QExHFX1_RSLC1_Beveridge_Clausen_IMP_DSS_JRmethod_R2	27282	20190410_QExHFX1_RSLC1_Beveridge_Clausen_IMP_DSS_JRmethod_R2.mgf	10648	3	991.185547	2,970.534812	0.534812	3	2,970.533835	0.533835	DECOY:Cas9	DECOY:REV_Cas9	true	Cas9	Cas9	false	YATKAGIEQEK	TILDFLKSDGFANR	334	682	11	14	4	7	337	688	3	BS3	138.06807	4.74898	true	false	true	false	internal > 4	0.04317789292573403		0.09569377992344498	0.3333333333333333	0.0	0.09661835750724637	-0.33333333200000004	187	7	1
Scan: 19093 Run: 20190410_QExHFX1_RSLC1_Beveridge_Clausen_IMP_DSS_JRmethod_R2 P1_R.QEDFYPFLKDNR.E P2_R.GKSDNVPSEEVVK.K 9 2	20190410_QExHFX1_RSLC1_Beveridge_Clausen_IMP_DSS_JRmethod_R2	19093	20190410_QExHFX1_RSLC1_Beveridge_Clausen_IMP_DSS_JRmethod_R2.mgf	6607	3	1,032.841309	3,095.502098	0.502098	3	3,095.508742	0.508742	Cas9	Cas9	false	Cas9	Cas9	false	GKSDNVPSEEVVK	QEDFYPFLKDNR	869	430	13	12	2	9	870	438	3	BS3	138.06807	4.737309	false	true	false	false	internal > 4	0.04317789292573403
Scan: 20305 Run: 20190410_QExHFX1_RSLC1_Beveridge_Clausen_IMP_DSS_JRmethod_R2 P1_K.QVTKR.V P2_R.KMIAKSEQEIGKbs3ohATAK.Y 4 5	20190410_QExHFX1_RSLC1_Beveridge_Clausen_IMP_DSS_JRmethod_R2	20305	20190410_QExHFX1_RSLC1_Beveridge_Clausen_IMP_DSS_JRmethod_R2.mgf	7346	4	669.127156	2,672.479518	0.479518	4	2,672.478225	0.478225	DECOY:Cas9	DECOY:REV_Cas9	true	Cas9	Cas9	false	QVTKR	KMIAKSEQEIGKbs3ohATAK	807	1024	5	16	4	5	810	1028	4	BS3	138.06807	4.728568	true	false	true	false	internal > 4	0.044827586213793104
Scan: 7775 Run: 20190410_QExHFX1_RSLC1_Beveridge_Clausen_IMP_DSS_JRmethod_R2 P1_R.NSDKLIAR.K P2_R.LSKSR.R 4 3	20190410_QExHFX1_RSLC1_Beveridge_Clausen_IMP_DSS_JRmethod_R2	7775	20190410_QExHFX1_RSLC1_Beveridge_Clausen_IMP_DSS_JRmethod_R2.mgf	318	4	411.741333	1,642.936226	0.936226	4	1,642.936599	0.936599	Cas9	Cas9	false	Cas9	Cas9	false	LSKSR	NSDKLIAR	220	1119	5	8	3	4	222	1122	4	BS3	138.06807	4.725582	false	true	false	false	internal > 4	0.044827586213793104
Scan: 19824 Run: 20190410_QExHFX1_RSLC1_Beveridge_Clausen_IMP_DSS_JRmethod_R2 P1_K.TEVQTGGFSKESILPKR.N P2_K.IEKIR.E 10 3	20190410_QExHFX1_RSLC1_Beveridge_Clausen_IMP_DSS_JRmethod_R2	19824	20190410_QExHFX1_RSLC1_Beveridge_Clausen_IMP_DSS_JRmethod_R2.mgf	7064	4	668.877180	2,671.479614	0.479614	4	2,671.490847	0.490847	DECOY:Cas9	DECOY:REV_Cas9	true	Cas9	Cas9	false	IEKIR	TEVQTGGFSKESILPKR	927	1102	5	17	3	10	929	1111	4	BS3	138.06807	4.711883	true	false	true	false	internal > 4	0.04631217839794168		0.10000000002857143	0.3333333333333333	0.0	0.10096153849038461	-0.33333333200000004	183	6	1
Scan: 20828 Run: 20190410_QExHFX1_RSLC1_Beveridge_Clausen_IMP_DSS_JRmethod_R2 P1_K.QRDIGNIKR.L P2_K.APLSASMIKR.Y 8 9	20190410_QExHFX1_RSLC1_Beveridge_Clausen_IMP_DSS_JRmethod_R2	20828	20190410_QExHFX1_RSLC1_Beveridge_Clausen_IMP_DSS_JRmethod_R2.mgf	7684	3	776.104370	2,325.291281	0.291281	3	2,325.295065	0.295065	Cas9	Cas9	false	DECOY:Cas9	DECOY:REV_Cas9	true	APLSASMIKR	QRDIGNIKR	319	696	10	9	9	8	327	703	3	BS3	138.06807	4.705984	true	false	true	false	internal > 4	0.04631217839794168		0.10000000002857143	0.0	0.3333333333333333	0.10096153849038461	-0.33333333200000004	182	5	1
Scan: 9199 Run: 20190410_QExHFX1_RSLC1_Beveridge_Clausen_IMP_DSS_JRmethod_R2 P1_K.MKNYWR.Q P2_R.LSKSR.R 2 3	20190410_QExHFX1_RSLC1_Beveridge_Clausen_IMP_DSS_JRmethod_R2	9199	20190410_QExHFX1_RSLC1_Beveridge_Clausen_IMP_DSS_JRmethod_R2.mgf	750	3	547.624023	1,639.850240	0.850240	3	1,639.850427	0.850427	Cas9	Cas9	false	Cas9	Cas9	false	LSKSR	MKNYWR	220	883	5	6	3	2	222	884	3	BS3	138.06807	4.69557	false	true	false	false	internal > 4	0.04631217839794168
Scan: 28092 Run: 20190410_QExHFX1_RSLC1_Beveridge_Clausen_IMP_DSS_JRmethod_R2 P1_K.EYKGAELFDIPK.N P2_R.EIKLDNEDK.Y 3 3	20190410_QExHFX1_RSLC1_Beveridge_Clausen_IMP_DSS_JRmethod_R2	28092	20190410_QExHFX1_RSLC1_Beveridge_Clausen_IMP_DSS_JRmethod_R2.mgf	10732	3	884.120933	2,649.340970	0.340970	3	2,649.342512	0.342512	DECOY:Cas9	DECOY:REV_Cas9	true	DECOY:Cas9	DECOY:REV_Cas9	true	EYKGAELFDIPK	EIKLDNEDK	181	418	12	9	3	3	183	420	3	BS3	138.06807	4.688059	true	false	false	true	internal > 4	0.04631217839794168		0.10000000002857143	0.3333333333333333	0.3333333333333333	0.10096153849038461	-0.33333333200000004	180	4	3
Scan: 18871 Run: 20190410_QExHFX1_RSLC1_Beveridge_Clausen_IMP_DSS_JRmethod_R2 P1_K.GQKNSRER.M P2_K.FDNLTKAER.G 3 6	20190410_QExHFX1_RSLC1_Beveridge_Clausen_IMP_DSS_JRmethod_R2	18871	20190410_QExHFX1_RSLC1_Beveridge_Clausen_IMP_DSS_JRmethod_R2.mgf	6473	3	735.715759	2,204.125448	0.125448	3	2,204.129773	0.129773	Cas9	Cas9	false	Cas9	Cas9	false	GQKNSRER	FDNLTKAER	777	901	8	9	3	6	779	906	3	BS3	138.06807	4.657077	false	true	false	false	internal > 4	0.04631217839794168		0.10000000002857143	0.0	0.0	0.10096153849038461	-0.33333333200000004	179	3	0
Scan: 14336 Run: 20190410_QExHFX1_RSLC1_Beveridge_Clausen_IMP_DSS_JRmethod_R2 P1_K.FKVLGNTDR.H P2_K.ESILPKR.N 2 6	20190410_QExHFX1_RSLC1_Beveridge_Clausen_IMP_DSS_JRmethod_R2	14336	20190410_QExHFX1_RSLC1_Beveridge_Clausen_IMP_DSS_JRmethod_R2.mgf	3527	4	508.041721	2,028.137778	0.137778	4	2,028.136756	0.136756	Cas9	Cas9	false	Cas9	Cas9	false	ESILPKR	FKVLGNTDR	1112	36	7	9	6	2	1117	37	4	BS3	138.06807	4.653625	false	true	false	false	internal > 4	0.04631217839794168		0.0	0.0	0.0	0.0	-0.33333333200000004	178	189	0
Scan: 21178 Run: 20190410_QExHFX1_RSLC1_Beveridge_Clausen_IMP_DSS_JRmethod_R2 P1_K.YDENDKLIR.E P2_R.EIKLDNEDK.Y 6 3	20190410_QExHFX1_RSLC1_Beveridge_Clausen_IMP_DSS_JRmethod_R2	21178	20190410_QExHFX1_RSLC1_Beveridge_Clausen_IMP_DSS_JRmethod_R2.mgf	7858	3	802.737732	2,405.191367	0.191367	3	2,405.196181	0.196181	Cas9	Cas9	false	DECOY:Cas9	DECOY:REV_Cas9	true	YDENDKLIR	EIKLDNEDK	947	418	9	9	6	3	952	420	3	BS3	138.06807	4.652664	true	false	true	false	internal > 4	0.047863247873504274
Scan: 21678 Run: 20190410_QExHFX1_RSLC1_Beveridge_Clausen_IMP_DSS_JRmethod_R2 P1_R.SSFEKNPIDFLEAK.G P2_K.KLVDSTDK.A 5 1	20190410_QExHFX1_RSLC1_Beveridge_Clausen_IMP_DSS_JRmethod_R2	21678	20190410_QExHFX1_RSLC1_Beveridge_Clausen_IMP_DSS_JRmethod_R2.mgf	8147	3	889.796332	2,666.367167	0.367167	3	2,666.369059	0.369059	Cas9	Cas9	false	Cas9	Cas9	false	KLVDSTDK	SSFEKNPIDFLEAK	145	1176	8	14	1	5	145	1180	3	BS3	138.06807	4.621794	false	true	false	false	internal > 4	0.047863247873504274
Scan: 6557 Run: 20190410_QExHFX1_RSLC1_Beveridge_Clausen_IMP_DSS_JRmethod_R2 P1_K.LKGSPEDNEQK.Q P2_K.IIKDK.D 2 3	20190410_QExHFX1_RSLC1_Beveridge_Clausen_IMP_DSS_JRmethod_R2	6557	20190410_QExHFX1_RSLC1_Beveridge_Clausen_IMP_DSS_JRmethod_R2.mgf	88	4	500.274418	1,997.068566	0.068566	4	1,997.068068	0.068068	Cas9	Cas9	false	Cas9	Cas9	false	IIKDK	LKGSPEDNEQK	604	1249	5	11	3	2	606	1250	4	BS3	138.06807	4.621724	false	true	false	false	internal > 4	0.047863247873504274		0.0	0.0	0.0	0.0	-0.33333333200000004	175	146	0
Scan: 13755 Run: 20190410_QExHFX1_RSLC1_Beveridge_Clausen_IMP_DSS_JRmethod_R2 P1_K.Kbs3ohMKNYWR.Q P2_K.DKDIK.I 3 2	20190410_QExHFX1_RSLC1_Beveridge_Clausen_IMP_DSS_JRmethod_R2	13755	20190410_QExHFX1_RSLC1_Beveridge_Clausen_IMP_DSS_JRmethod_R2.mgf	3132	3	651.673523	1,951.998740	0.998740	3	1,952.007707	0.007707	DECOY:Cas9	DECOY:REV_Cas9	true	Cas9	Cas9	false	DKDIK	Kbs3ohMKNYWR	765	882	5	7	2	3	766	884	3	BS3	138.06807	4.619537	true	false	true	false	internal > 4	0.04948805461774744		0.10426540287203792	0.3333333333333333	0.0	0.10526315792344498	-0.33333333200000004	174	2	1
Scan: 14730 Run: 20190410_QExHFX1_RSLC1_Beveridge_Clausen_IMP_DSS_JRmethod_R2 P1_K.VMKQLKR.R P2_K.LVDSTDKADLR.L 6 7	20190410_QExHFX1_RSLC1_Beveridge_Clausen_IMP_DSS_JRmethod_R2	14730	20190410_QExHFX1_RSLC1_Beveridge_Clausen_IMP_DSS_JRmethod_R2.mgf	3782	3	763.427429	2,287.260458	0.260458	3	2,287.256948	0.256948	Cas9	Cas9	false	Cas9	Cas9	false	LVDSTDKADLR	VMKQLKR	146	651	11	7	7	6	152	656	3	BS3	138.06807	4.618921	false	true	false	false	internal > 4	0.04948805461774744		0.10426540287203792	0.0	0.0	0.10526315792344498	-0.33333333200000004	173	1	0
