# Supplementary material for: A synthetic peptide library for benchmarking crosslinking-mass spectrometry search engines for proteins and protein complexes
Source: Nat Commun. 2020 Feb 6;11:742. doi: 10.1038/s41467-020-14608-2 (PMC7005041; doi:10.1038/s41467-020-14608-2)
Supplement: Supplementary file 3 — Supplementary Data 1 [file 41467_2020_14608_MOESM3_ESM.zip › CSVfiles/R3_10proteins_XiVersion1.6.751.csv]

Run	Scan	peakListFileName	ScanId	Source	ElutionStart	ElutionEnd	PrecursorMass	PrecoursorCharge	PrecurserMZ	PrecurserIntensity	CalcMass	CalcMZ	validated	decoy	MatchRank	Crosslinker	CrosslinkerMass	decoyCrosslinker	Protein1	Fasta1	Protein1decoy	Peptide1	BasePeptide1	PeptideLinkMap1	PeptideMass1	PeptideWeight1	Start1	LengthPeptide1	Link1	Linked AminoAcid 1	LinkWindow1	ProteinLink1	ProteinCount1	PositionCount1	Modifications1	ModificationPositions1	ModificationMasses1	OpenModPosition1	OpenMass1	OpenModWindow1	Protein2	Fasta2	Protein2decoy	Peptide2	BasePeptide2	PeptideLinkMap2	PeptideMass2	PeptideWeight2	Start2
20190410_QExHFX1_RSLC1_Beveridge_Clausen_IMP_DSS_JRmethod_R3	2684	20190410_QExHFX1_RSLC1_Beveridge_Clausen_IMP_DSS_JRmethod_R3.mgf	2	C:\2018_Peptideproject\Data\20190410\20190410_QExHFX1_RSLC1_Beveridge_Clausen_IMP_DSS_JRmethod_R3.mgf	866.18796	-1	1374.684967	3	459.235599	1015215.8125	1374.685135	459.235655	false	0	1	BS3	138.06807	0	Cas9		0	R.SDKNR.G	SDKNR	SDK(1.00)NR	618.308532	0	864	5	3	K	VPQSFLKDDSIDNKVLTRSDKNRGKSDNVPSEEVVKKMKNY	866	1	1							Cas9		0	R.SDKNR.G	SDKNR	SDK(1.00)NR	618.308532	0	864
20190410_QExHFX1_RSLC1_Beveridge_Clausen_IMP_DSS_JRmethod_R3	4579	20190410_QExHFX1_RSLC1_Beveridge_Clausen_IMP_DSS_JRmethod_R3.mgf	15	C:\2018_Peptideproject\Data\20190410\20190410_QExHFX1_RSLC1_Beveridge_Clausen_IMP_DSS_JRmethod_R3.mgf	1478.51442	-1	1252.775366	3	418.599065	958513.1875	1252.775455	418.599095	false	0	1	BS3	138.06807	0	Cas9		0	K.VPSKK.F	VPSKK	VPSK(1.00)K	557.353692	0	31	5	4	K	AIGTNSVGWAVITDEYKVPSKKFKVLGNTDRHSIKKNLIGA	34	1	1							Cas9		0	K.VPSKK.F	VPSKK	VPSK(1.00)K	557.353692	0	31
20190410_QExHFX1_RSLC1_Beveridge_Clausen_IMP_DSS_JRmethod_R3	2703	20190410_QExHFX1_RSLC1_Beveridge_Clausen_IMP_DSS_JRmethod_R3.mgf	3	C:\2018_Peptideproject\Data\20190410\20190410_QExHFX1_RSLC1_Beveridge_Clausen_IMP_DSS_JRmethod_R3.mgf	872.14698	-1	1515.775421	3	506.26575	751902.3125	1515.775546	506.265792	false	1	1				REV_OVAL_CHICK	sp|OVAL_CHICK|	1	K.EVCQLYEPLIPR.Y	EVCQLYEPLIPR	EVCQLYEPLIPR	1515.775546	0	264	12					1	1
20190410_QExHFX1_RSLC1_Beveridge_Clausen_IMP_DSS_JRmethod_R3	4947	20190410_QExHFX1_RSLC1_Beveridge_Clausen_IMP_DSS_JRmethod_R3.mgf	20	C:\2018_Peptideproject\Data\20190410\20190410_QExHFX1_RSLC1_Beveridge_Clausen_IMP_DSS_JRmethod_R3.mgf	1596.0702	-1	1386.698616	3	463.240149	629765.75	1386.699068	463.240299	false	0	1				Cas9		0	R.GKSDNVPSEEVVK.K	GKSDNVPSEEVVK	GKSDNVPSEEVVK	1386.699068	0	869	13					1	1
20190410_QExHFX1_RSLC1_Beveridge_Clausen_IMP_DSS_JRmethod_R3	4896	20190410_QExHFX1_RSLC1_Beveridge_Clausen_IMP_DSS_JRmethod_R3.mgf	19	C:\2018_Peptideproject\Data\20190410\20190410_QExHFX1_RSLC1_Beveridge_Clausen_IMP_DSS_JRmethod_R3.mgf	1579.96344	-1	1329.677776	3	444.233202	713399.625	1329.677604	444.233145	false	0	1				Cas9		0	K.SDNVPSEEVVKK.M	SDNVPSEEVVKK	SDNVPSEEVVKK	1329.677604	0	871	12					1	1
20190410_QExHFX1_RSLC1_Beveridge_Clausen_IMP_DSS_JRmethod_R3	5140	20190410_QExHFX1_RSLC1_Beveridge_Clausen_IMP_DSS_JRmethod_R3.mgf	25	C:\2018_Peptideproject\Data\20190410\20190410_QExHFX1_RSLC1_Beveridge_Clausen_IMP_DSS_JRmethod_R3.mgf	1656.75126	-1	1231.640168	3	411.553999	824631.4375	1231.640825	411.554218	false	0	1				Cas9		0	K.LVDSTDKADLR.L	LVDSTDKADLR	LVDSTDKADLR	1231.640825	0	146	11					1	1
20190410_QExHFX1_RSLC1_Beveridge_Clausen_IMP_DSS_JRmethod_R3	4483	20190410_QExHFX1_RSLC1_Beveridge_Clausen_IMP_DSS_JRmethod_R3.mgf	12	C:\2018_Peptideproject\Data\20190410\20190410_QExHFX1_RSLC1_Beveridge_Clausen_IMP_DSS_JRmethod_R3.mgf	1448.25054	-1	1252.77546	3	418.599096	854075.75	1252.775455	418.599095	false	0	1	BS3	138.06807	0	Cas9		0	K.VPSKK.F	VPSKK	VPSK(1.00)K	557.353692	0	31	5	4	K	AIGTNSVGWAVITDEYKVPSKKFKVLGNTDRHSIKKNLIGA	34	1	1							Cas9		0	K.VPSKK.F	VPSKK	VPSK(1.00)K	557.353692	0	31
20190410_QExHFX1_RSLC1_Beveridge_Clausen_IMP_DSS_JRmethod_R3	2854	20190410_QExHFX1_RSLC1_Beveridge_Clausen_IMP_DSS_JRmethod_R3.mgf	4	C:\2018_Peptideproject\Data\20190410\20190410_QExHFX1_RSLC1_Beveridge_Clausen_IMP_DSS_JRmethod_R3.mgf	920.94666	-1	1460.747147	3	487.922992	998745.9375	1460.747069	487.922966	true	0	1	BS3	138.06807	0	Cas9		0	R.DKQSGK.T	DKQSGK	DK(1.00)QSGK	661.339499	0	676	6	2	K	RRRYTGWGRLSRKLINGIRDKQSGKTILDFLKSDGFANRNF	677	1	1							Cas9		0	R.DKQSGK.T	DKQSGK	DK(1.00)QSGK	661.339499	0	676
20190410_QExHFX1_RSLC1_Beveridge_Clausen_IMP_DSS_JRmethod_R3	5122	20190410_QExHFX1_RSLC1_Beveridge_Clausen_IMP_DSS_JRmethod_R3.mgf	24	C:\2018_Peptideproject\Data\20190410\20190410_QExHFX1_RSLC1_Beveridge_Clausen_IMP_DSS_JRmethod_R3.mgf	1651.26534	-1	1549.81072	3	517.61085	634067.6875	1549.813373	517.611734	false	0	1	BS3	138.06807	0	Cas9		0	R.LSKSR.R	LSKSR	LSK(1.00)SR	589.354754	0	220	5	3	K	ENPINASGVDAKAILSARLSKSRRLENLIAQLPGEKKNGLF	222	1	1							Cas9		0	-.GAASMDKK.Y	GAASMDKK	GAASMDK(1.00)K	822.390549	0	1
20190410_QExHFX1_RSLC1_Beveridge_Clausen_IMP_DSS_JRmethod_R3	4563	20190410_QExHFX1_RSLC1_Beveridge_Clausen_IMP_DSS_JRmethod_R3.mgf	14	C:\2018_Peptideproject\Data\20190410\20190410_QExHFX1_RSLC1_Beveridge_Clausen_IMP_DSS_JRmethod_R3.mgf	1473.6624	-1	1548.825791	3	517.28254	619012.1875	1548.825988	517.282606	true	0	1	BS3	138.06807	0	Cas9		0	K.GQKNSR.E	GQKNSR	GQK(1.00)NSR	688.361631	0	777	6	3	K	KPENIVIEMARENQTTQKGQKNSRERMKRIEEGIKELGSQI	779	1	1							Cas9		0	K.GYKEVK.K	GYKEVK	GYK(1.00)EVK	722.396286	0	1190
20190410_QExHFX1_RSLC1_Beveridge_Clausen_IMP_DSS_JRmethod_R3	2303	20190410_QExHFX1_RSLC1_Beveridge_Clausen_IMP_DSS_JRmethod_R3.mgf	0	C:\2018_Peptideproject\Data\20190410\20190410_QExHFX1_RSLC1_Beveridge_Clausen_IMP_DSS_JRmethod_R3.mgf	743.1051	-1	1514.791544	3	505.937791	704682.625	1514.791333	505.937721	true	0	1	BS3	138.06807	0	Cas9		0	K.GQKNSR.E	GQKNSR	GQK(1.00)NSR	688.361631	0	777	6	3	K	KPENIVIEMARENQTTQKGQKNSRERMKRIEEGIKELGSQI	779	1	1							Cas9		0	K.GQKNSR.E	GQKNSR	GQK(1.00)NSR	688.361631	0	777
20190410_QExHFX1_RSLC1_Beveridge_Clausen_IMP_DSS_JRmethod_R3	5093	20190410_QExHFX1_RSLC1_Beveridge_Clausen_IMP_DSS_JRmethod_R3.mgf	23	C:\2018_Peptideproject\Data\20190410\20190410_QExHFX1_RSLC1_Beveridge_Clausen_IMP_DSS_JRmethod_R3.mgf	1642.2063	-1	1284.837962	3	429.286597	738045.25	1284.838055	429.286628	false	0	1	BS3	138.06807	0	Cas9		0	R.KVTVK.Q	KVTVK	K(1.00)VTVK	573.384992	0	562	5	1	K	AFLSGEQKKAIVDLLFKTNRKVTVKQLKEDYFKKIECFDSV	562	1	1							Cas9		0	R.KVTVK.Q	KVTVK	K(1.00)VTVK	573.384992	0	562
20190410_QExHFX1_RSLC1_Beveridge_Clausen_IMP_DSS_JRmethod_R3	2901	20190410_QExHFX1_RSLC1_Beveridge_Clausen_IMP_DSS_JRmethod_R3.mgf	5	C:\2018_Peptideproject\Data\20190410\20190410_QExHFX1_RSLC1_Beveridge_Clausen_IMP_DSS_JRmethod_R3.mgf	935.8851	-1	1410.782989	3	471.268273	843765.9375	1410.78306	471.268296	false	0	1	BS3	138.06807	0	Cas9		0	R.DKQSGK.T	DKQSGK	DK(1.00)QSGK	661.339499	0	676	6	2	K	RRRYTGWGRLSRKLINGIRDKQSGKTILDFLKSDGFANRNF	677	1	1							Cas9		0	R.HSIKK.N	HSIKK	HSIK(1.00)K	611.37549	0	45
20190410_QExHFX1_RSLC1_Beveridge_Clausen_IMP_DSS_JRmethod_R3	5166	20190410_QExHFX1_RSLC1_Beveridge_Clausen_IMP_DSS_JRmethod_R3.mgf	27	C:\2018_Peptideproject\Data\20190410\20190410_QExHFX1_RSLC1_Beveridge_Clausen_IMP_DSS_JRmethod_R3.mgf	1664.55012	-1	1316.777487	3	439.933105	695260.9375	1316.777579	439.933136	false	0	1	BS3	138.06807	0	Cas9		0	R.LSKSR.R	LSKSR	LSK(1.00)SR	589.354754	0	220	5	3	K	ENPINASGVDAKAILSARLSKSRRLENLIAQLPGEKKNGLF	222	1	1							Cas9		0	R.LSKSR.R	LSKSR	LSK(1.00)SR	589.354754	0	220
20190410_QExHFX1_RSLC1_Beveridge_Clausen_IMP_DSS_JRmethod_R3	5154	20190410_QExHFX1_RSLC1_Beveridge_Clausen_IMP_DSS_JRmethod_R3.mgf	26	C:\2018_Peptideproject\Data\20190410\20190410_QExHFX1_RSLC1_Beveridge_Clausen_IMP_DSS_JRmethod_R3.mgf	1660.9665	-1	1356.822577	3	453.281469	884094.625	1356.822799	453.281543	true	0	1	BS3	138.06807	0	Cas9		0	R.KVTVK.Q	KVTVK	K(1.00)VTVK	573.384992	0	562	5	1	K	AFLSGEQKKAIVDLLFKTNRKVTVKQLKEDYFKKIECFDSV	562	1	1							Cas9		0	R.EKIEK.I	EKIEK	EK(1.00)IEK	645.369736	0	442
20190410_QExHFX1_RSLC1_Beveridge_Clausen_IMP_DSS_JRmethod_R3	5250	20190410_QExHFX1_RSLC1_Beveridge_Clausen_IMP_DSS_JRmethod_R3.mgf	36	C:\2018_Peptideproject\Data\20190410\20190410_QExHFX1_RSLC1_Beveridge_Clausen_IMP_DSS_JRmethod_R3.mgf	1689.14196	-1	1343.793326	3	448.938385	629447.3125	1343.788478	448.936769	false	1	1	BS3	138.06807	0	Cas9		0	R.LSKSR.R	LSKSR	LSK(1.00)SR	589.354754	0	220	5	3	K	ENPINASGVDAKAILSARLSKSRRLENLIAQLPGEKKNGLF	222	1	1							REV_Cas9		1	K.KNISR.H	KNISR	K(1.00)NISR	616.365653	0	1324
20190410_QExHFX1_RSLC1_Beveridge_Clausen_IMP_DSS_JRmethod_R3	5233	20190410_QExHFX1_RSLC1_Beveridge_Clausen_IMP_DSS_JRmethod_R3.mgf	35	C:\2018_Peptideproject\Data\20190410\20190410_QExHFX1_RSLC1_Beveridge_Clausen_IMP_DSS_JRmethod_R3.mgf	1683.98556	-1	1587.877768	3	530.299866	621354	1587.876643	530.299491	false	0	1	BS3	138.06807	0	Cas9		0	K.VMKQLK.R	VMKQLK	VMK(1.00)QLK	761.446942	0	651	6	3	K	REMIEERLKTYAHLFDDKVMKQLKRRRYTGWGRLSRKLING	653	1	1							Cas9		0	K.GQKNSR.E	GQKNSR	GQK(1.00)NSR	688.361631	0	777
20190410_QExHFX1_RSLC1_Beveridge_Clausen_IMP_DSS_JRmethod_R3	5190	20190410_QExHFX1_RSLC1_Beveridge_Clausen_IMP_DSS_JRmethod_R3.mgf	31	C:\2018_Peptideproject\Data\20190410\20190410_QExHFX1_RSLC1_Beveridge_Clausen_IMP_DSS_JRmethod_R3.mgf	1671.28866	-1	1428.809004	3	477.276944	859256.1875	1428.807543	477.276457	false	0	1	BS3	138.06807	0	Cas9		0	R.EKIEK.I	EKIEK	EK(1.00)IEK	645.369736	0	442	5	2	K	LHAILRRQEDFYPFLKDNREKIEKILTFRIPYYVGPLARGN	443	1	1							Cas9		0	R.EKIEK.I	EKIEK	EK(1.00)IEK	645.369736	0	442
20190410_QExHFX1_RSLC1_Beveridge_Clausen_IMP_DSS_JRmethod_R3	5268	20190410_QExHFX1_RSLC1_Beveridge_Clausen_IMP_DSS_JRmethod_R3.mgf	37	C:\2018_Peptideproject\Data\20190410\20190410_QExHFX1_RSLC1_Beveridge_Clausen_IMP_DSS_JRmethod_R3.mgf	1694.5029	-1	1316.777349	3	439.93306	3015820	1316.777579	439.933136	false	0	1	BS3	138.06807	0	Cas9		0	R.LSKSR.R	LSKSR	LSK(1.00)SR	589.354754	0	220	5	3	K	ENPINASGVDAKAILSARLSKSRRLENLIAQLPGEKKNGLF	222	1	1							Cas9		0	R.LSKSR.R	LSKSR	LSK(1.00)SR	589.354754	0	220
20190410_QExHFX1_RSLC1_Beveridge_Clausen_IMP_DSS_JRmethod_R3	5724	20190410_QExHFX1_RSLC1_Beveridge_Clausen_IMP_DSS_JRmethod_R3.mgf	49	C:\2018_Peptideproject\Data\20190410\20190410_QExHFX1_RSLC1_Beveridge_Clausen_IMP_DSS_JRmethod_R3.mgf	1838.12664	-1	1332.766165	3	445.262665	644044.75	1332.768655	445.263495	false	1	1	BS3	138.06807	0	Cas9		0	R.KMIAK.S	KMIAK	K(1.00)MIAK	605.357064	0	1024	5	1	K	KYPKLESEFVYGDYKVYDVRKMIAKSEQEIGKATAKYFFYS	1024	1	1							REV_Cas9		1	K.EVKSK.K	EVKSK	EVK(1.00)SK	589.343521	0	208
20190410_QExHFX1_RSLC1_Beveridge_Clausen_IMP_DSS_JRmethod_R3	5720	20190410_QExHFX1_RSLC1_Beveridge_Clausen_IMP_DSS_JRmethod_R3.mgf	48	C:\2018_Peptideproject\Data\20190410\20190410_QExHFX1_RSLC1_Beveridge_Clausen_IMP_DSS_JRmethod_R3.mgf	1837.0647	-1	1445.810214	3	482.944015	614153.3125	1445.813648	482.945159	false	1	1	BS3	138.06807	0	REV_Cas9		1	K.SAIKR.M	SAIKR	SAIK(1.00)R	573.35984	0	345	5	4	K	NSYFFKYATKAGIEQEKSAIKRMVDYKVYDGYVFESEKLPK	348	1	1							Cas9		0	R.ERMKR.I	ERMKR	ERMK(1.00)R	734.385738	0	783
20190410_QExHFX1_RSLC1_Beveridge_Clausen_IMP_DSS_JRmethod_R3	5832	20190410_QExHFX1_RSLC1_Beveridge_Clausen_IMP_DSS_JRmethod_R3.mgf	55	C:\2018_Peptideproject\Data\20190410\20190410_QExHFX1_RSLC1_Beveridge_Clausen_IMP_DSS_JRmethod_R3.mgf	1871.53074	-1	2057.040304	4	515.267352	731850	2057.038893	515.267	false	1	1	BS3	138.06807	0	Cas9		0	K.LKGSPEDNEQK.Q	LKGSPEDNEQK	LK(1.00)GSPEDNEQK	1243.60444	0	1249	11	2	K	LALPSKYVNFLYLASHYEKLKGSPEDNEQKQLFVEQHKHYL	1250	1	1							REV_Cas9		1	K.TGSKQR.D	TGSKQR	TGSK(1.00)QR	675.366382	0	692
20190410_QExHFX1_RSLC1_Beveridge_Clausen_IMP_DSS_JRmethod_R3	6483	20190410_QExHFX1_RSLC1_Beveridge_Clausen_IMP_DSS_JRmethod_R3.mgf	79	C:\2018_Peptideproject\Data\20190410\20190410_QExHFX1_RSLC1_Beveridge_Clausen_IMP_DSS_JRmethod_R3.mgf	2073.3798	-1	1517.83179	3	506.951206	6251411	1517.831407	506.951079	false	1	1	BS3	138.06807	0	Cas9		0	K.GQKNSR.E	GQKNSR	GQK(1.00)NSR	688.361631	0	777	6	3	K	KPENIVIEMARENQTTQKGQKNSRERMKRIEEGIKELGSQI	779	1	1							REV_CTRB_BOVIN	sp|CTRB_BOVIN|	1	K.NFKVGK.I	NFKVGK	NFK(1.00)VGK	691.401705	0	156
20190410_QExHFX1_RSLC1_Beveridge_Clausen_IMP_DSS_JRmethod_R3	6762	20190410_QExHFX1_RSLC1_Beveridge_Clausen_IMP_DSS_JRmethod_R3.mgf	104	C:\2018_Peptideproject\Data\20190410\20190410_QExHFX1_RSLC1_Beveridge_Clausen_IMP_DSS_JRmethod_R3.mgf	2156.3889	-1	1904.028958	4	477.014516	628654.625	1904.028846	477.014488	false	0	1	BS3	138.06807	0	Cas9		0	R.KMIAK.S	KMIAK	K(1.00)MIAK	605.357064	0	1024	5	1	K	KYPKLESEFVYGDYKVYDVRKMIAKSEQEIGKATAKYFFYS	1024	1	1							Cas9		0	K.SEQEIGKATAK.Y	SEQEIGKATAK	SEQEIGK(1.00)ATAK	1160.603712	0	1029
20190410_QExHFX1_RSLC1_Beveridge_Clausen_IMP_DSS_JRmethod_R3	5507	20190410_QExHFX1_RSLC1_Beveridge_Clausen_IMP_DSS_JRmethod_R3.mgf	43	C:\2018_Peptideproject\Data\20190410\20190410_QExHFX1_RSLC1_Beveridge_Clausen_IMP_DSS_JRmethod_R3.mgf	1770.05112	-1	3158.646017	3	1053.889282	1410060	3158.654636	1053.892155	false	0	1	BS3	138.06807	0	Cas9		0	R.QITKHVAQILDSR.M	QITKHVAQILDSR	QITK(1.00)HVAQILDSR	1507.847071	0	930	13	4	K	SELDKAGFIKRQLVETRQITKHVAQILDSRMNTKYDENDKL	933	1	1							AMYS_HUMAN	sp|AMYS_HUMAN|	0	R.IDASKHMWPGDIK.A	IDASKHMWPGDIK	IDASK(1.00)HMWPGDIK	1512.739495	0	211
20190410_QExHFX1_RSLC1_Beveridge_Clausen_IMP_DSS_JRmethod_R3	6766	20190410_QExHFX1_RSLC1_Beveridge_Clausen_IMP_DSS_JRmethod_R3.mgf	105	C:\2018_Peptideproject\Data\20190410\20190410_QExHFX1_RSLC1_Beveridge_Clausen_IMP_DSS_JRmethod_R3.mgf	2157.45756	-1	1549.811221	3	517.611017	767833	1549.813373	517.611734	false	0	1	BS3	138.06807	0	Cas9		0	-.GAASMDKK.Y	GAASMDKK	GAASMDK(1.00)K	822.390549	0	1	8	7	K	..............GAASMDKKYSIGLAIGTNSVGWAVITD	7	1	1							Cas9		0	R.LSKSR.R	LSKSR	LSK(1.00)SR	589.354754	0	220
20190410_QExHFX1_RSLC1_Beveridge_Clausen_IMP_DSS_JRmethod_R3	6873	20190410_QExHFX1_RSLC1_Beveridge_Clausen_IMP_DSS_JRmethod_R3.mgf	121	C:\2018_Peptideproject\Data\20190410\20190410_QExHFX1_RSLC1_Beveridge_Clausen_IMP_DSS_JRmethod_R3.mgf	2187.52164	-1	1549.810395	3	517.610741	1620121.625	1549.813373	517.611734	false	0	1	BS3	138.06807	0	Cas9		0	R.LSKSR.R	LSKSR	LSK(1.00)SR	589.354754	0	220	5	3	K	ENPINASGVDAKAILSARLSKSRRLENLIAQLPGEKKNGLF	222	1	1							Cas9		0	-.GAASMDKK.Y	GAASMDKK	GAASMDK(1.00)K	822.390549	0	1
20190410_QExHFX1_RSLC1_Beveridge_Clausen_IMP_DSS_JRmethod_R3	6495	20190410_QExHFX1_RSLC1_Beveridge_Clausen_IMP_DSS_JRmethod_R3.mgf	81	C:\2018_Peptideproject\Data\20190410\20190410_QExHFX1_RSLC1_Beveridge_Clausen_IMP_DSS_JRmethod_R3.mgf	2076.7398	-1	1354.793201	3	452.60501	703697.625	1354.79323	452.60502	false	0	1	BS3	138.06807	0	Cas9		0	R.LSKSR.R	LSKSR	LSK(1.00)SR	589.354754	0	220	5	3	K	ENPINASGVDAKAILSARLSKSRRLENLIAQLPGEKKNGLF	222	1	1							Cas9		0	R.DKPIR.E	DKPIR	DK(1.00)PIR	627.370405	0	1303
20190410_QExHFX1_RSLC1_Beveridge_Clausen_IMP_DSS_JRmethod_R3	6790	20190410_QExHFX1_RSLC1_Beveridge_Clausen_IMP_DSS_JRmethod_R3.mgf	109	C:\2018_Peptideproject\Data\20190410\20190410_QExHFX1_RSLC1_Beveridge_Clausen_IMP_DSS_JRmethod_R3.mgf	2164.2444	-1	1885.997677	3	629.673169	680245.4375	1886.000992	629.674274	false	0	1	BS3	138.06807	0	Cas9		0	K.VLSAYNKHR.D	VLSAYNKHR	VLSAYNK(1.00)HR	1086.593422	0	1294	9	7	K	FSKRVILADANLDKVLSAYNKHRDKPIREQAENIIHLFTLT	1300	1	1							Cas9		0	R.DKQSGK.T	DKQSGK	DK(1.00)QSGK	661.339499	0	676
20190410_QExHFX1_RSLC1_Beveridge_Clausen_IMP_DSS_JRmethod_R3	6949	20190410_QExHFX1_RSLC1_Beveridge_Clausen_IMP_DSS_JRmethod_R3.mgf	130	C:\2018_Peptideproject\Data\20190410\20190410_QExHFX1_RSLC1_Beveridge_Clausen_IMP_DSS_JRmethod_R3.mgf	2209.47444	-1	2151.017355	3	718.013062	909841.875	2151.020755	718.014195	false	1	1				REV_RETBP_HUMAN	sp|RETBP_HUMAN|	1	K.KDAMAYWTGSRFKADFNK.E	KDAMAYWTGSRFKADFNK	KDAMAYWTGSRFKADFNK	2151.020755	0	154	18					1	1
20190410_QExHFX1_RSLC1_Beveridge_Clausen_IMP_DSS_JRmethod_R3	5825	20190410_QExHFX1_RSLC1_Beveridge_Clausen_IMP_DSS_JRmethod_R3.mgf	54	C:\2018_Peptideproject\Data\20190410\20190410_QExHFX1_RSLC1_Beveridge_Clausen_IMP_DSS_JRmethod_R3.mgf	1869.4875	-1	2057.039446	3	686.687092	645199.375	2057.040413	686.687414	false	0	1	BS3	138.06807	0	Cas9		0	K.KMKNYWR.Q	KMKNYWR	K(0.04)MK(0.96)NYWR	1040.522566	0	882	7	3	K	SDKNRGKSDNVPSEEVVKKMKNYWRQLLNAKLITQRKFDNL	884	1	1							RETBP_HUMAN	sp|RETBP_HUMAN|	0	R.VKENFDK.A	VKENFDK	VK(1.00)ENFDK	878.449777	0	29
20190410_QExHFX1_RSLC1_Beveridge_Clausen_IMP_DSS_JRmethod_R3	5696	20190410_QExHFX1_RSLC1_Beveridge_Clausen_IMP_DSS_JRmethod_R3.mgf	46	C:\2018_Peptideproject\Data\20190410\20190410_QExHFX1_RSLC1_Beveridge_Clausen_IMP_DSS_JRmethod_R3.mgf	1829.74674	-1	1516.847628	3	506.623152	626893.25	1516.847392	506.623074	true	0	1	BS3	138.06807	0	Cas9		0	K.AGFIKR.Q	AGFIKR	AGFIK(1.00)R	690.41769	0	918	6	5	K	DNLTKAERGGLSELDKAGFIKRQLVETRQITKHVAQILDSR	922	1	1							Cas9		0	K.GQKNSR.E	GQKNSR	GQK(1.00)NSR	688.361631	0	777
20190410_QExHFX1_RSLC1_Beveridge_Clausen_IMP_DSS_JRmethod_R3	6150	20190410_QExHFX1_RSLC1_Beveridge_Clausen_IMP_DSS_JRmethod_R3.mgf	60	C:\2018_Peptideproject\Data\20190410\20190410_QExHFX1_RSLC1_Beveridge_Clausen_IMP_DSS_JRmethod_R3.mgf	1972.24458	-1	1284.83786	3	429.286563	712258.125	1284.838055	429.286628	false	0	1	BS3	138.06807	0	Cas9		0	K.LKSVK.E	LKSVK	LK(1.00)SVK	573.384992	0	1161	5	2	K	TVAYSVLVVAKVEKGKSKKLKSVKELLGITIMERSSFEKNP	1162	1	1							Cas9		0	K.LKSVK.E	LKSVK	LK(1.00)SVK	573.384992	0	1161
20190410_QExHFX1_RSLC1_Beveridge_Clausen_IMP_DSS_JRmethod_R3	6746	20190410_QExHFX1_RSLC1_Beveridge_Clausen_IMP_DSS_JRmethod_R3.mgf	101	C:\2018_Peptideproject\Data\20190410\20190410_QExHFX1_RSLC1_Beveridge_Clausen_IMP_DSS_JRmethod_R3.mgf	2151.90798	-1	2156.107559	3	719.709796	585721.8125	2156.107306	719.709712	false	0	1	BS3	138.06807	0	Cas9		0	K.SDNVPSEEVVKK.M	SDNVPSEEVVKK	SDNVPSEEVVK(1.00)K	1329.677604	0	871	12	11	K	LTRSDKNRGKSDNVPSEEVVKKMKNYWRQLLNAKLITQRKF	881	1	1							Cas9		0	K.GQKNSR.E	GQKNSR	GQK(1.00)NSR	688.361631	0	777
20190410_QExHFX1_RSLC1_Beveridge_Clausen_IMP_DSS_JRmethod_R3	6947	20190410_QExHFX1_RSLC1_Beveridge_Clausen_IMP_DSS_JRmethod_R3.mgf	129	C:\2018_Peptideproject\Data\20190410\20190410_QExHFX1_RSLC1_Beveridge_Clausen_IMP_DSS_JRmethod_R3.mgf	2209.03782	-1	4300.032627	5	861.013802	516804.40625	4300.052822	861.017841	false	1	1	BS3	138.06807	0	Cas9		0	K.YKEIFFDQSKNGYAGYIDGGASQEEFYK.F	YKEIFFDQSKNGYAGYIDGGASQEEFYK	YK(0.49)EIFFDQSK(0.51)NGYAGYIDGGASQEEFYK	3253.488023	0	351	28	10	K	KALVRQQLPEKYKEIFFDQSKNGYAGYIDGGASQEEFYKFI	360	1	1							REV_Cas9		1	K.KDVKEYK.G	KDVKEYK	K(0.28)DVK(0.72)EYK	908.496728	0	177
20190410_QExHFX1_RSLC1_Beveridge_Clausen_IMP_DSS_JRmethod_R3	6370	20190410_QExHFX1_RSLC1_Beveridge_Clausen_IMP_DSS_JRmethod_R3.mgf	70	C:\2018_Peptideproject\Data\20190410\20190410_QExHFX1_RSLC1_Beveridge_Clausen_IMP_DSS_JRmethod_R3.mgf	2039.7393	-1	1368.859257	3	457.293695	690854.875	1368.859185	457.293671	false	0	1	BS3	138.06807	0	Cas9		0	K.IIKDK.D	IIKDK	IIK(1.00)DK	615.395557	0	604	5	3	K	GVEDRFNASLGTYHDLLKIIKDKDFLDNEENEDILEDIVLT	606	1	1							Cas9		0	K.IIKDK.D	IIKDK	IIK(1.00)DK	615.395557	0	604
20190410_QExHFX1_RSLC1_Beveridge_Clausen_IMP_DSS_JRmethod_R3	6748	20190410_QExHFX1_RSLC1_Beveridge_Clausen_IMP_DSS_JRmethod_R3.mgf	102	C:\2018_Peptideproject\Data\20190410\20190410_QExHFX1_RSLC1_Beveridge_Clausen_IMP_DSS_JRmethod_R3.mgf	2152.34568	-1	2156.107467	4	540.034143	771933.25	2156.107306	540.034103	false	0	1	BS3	138.06807	0	Cas9		0	K.SDNVPSEEVVKK.M	SDNVPSEEVVKK	SDNVPSEEVVK(1.00)K	1329.677604	0	871	12	11	K	LTRSDKNRGKSDNVPSEEVVKKMKNYWRQLLNAKLITQRKF	881	1	1							Cas9		0	K.GQKNSR.E	GQKNSR	GQK(1.00)NSR	688.361631	0	777
20190410_QExHFX1_RSLC1_Beveridge_Clausen_IMP_DSS_JRmethod_R3	6773	20190410_QExHFX1_RSLC1_Beveridge_Clausen_IMP_DSS_JRmethod_R3.mgf	106	C:\2018_Peptideproject\Data\20190410\20190410_QExHFX1_RSLC1_Beveridge_Clausen_IMP_DSS_JRmethod_R3.mgf	2159.47074	-1	1740.936545	3	581.319458	862544	1740.929784	581.317204	false	0	1	BS3	138.06807	0	Cas9		0	K.VEKGKSK.K	VEKGKSK	VEK(0.44)GK(0.56)SK	774.459948	0	1153	7	5	K	GFDSPTVAYSVLVVAKVEKGKSKKLKSVKELLGITIMERSS	1157	1	1							Cas9		0	K.EDYFKK.I	EDYFKK	EDYFK(1.00)K	828.401765	0	570
20190410_QExHFX1_RSLC1_Beveridge_Clausen_IMP_DSS_JRmethod_R3	6885	20190410_QExHFX1_RSLC1_Beveridge_Clausen_IMP_DSS_JRmethod_R3.mgf	123	C:\2018_Peptideproject\Data\20190410\20190410_QExHFX1_RSLC1_Beveridge_Clausen_IMP_DSS_JRmethod_R3.mgf	2190.93882	-1	2625.277042	3	876.099624	653481.6875	2625.276951	876.099593	true	0	1	BS3	138.06807	0	Cas9		0	K.LKGSPEDNEQK.Q	LKGSPEDNEQK	LK(1.00)GSPEDNEQK	1243.60444	0	1249	11	2	K	LALPSKYVNFLYLASHYEKLKGSPEDNEQKQLFVEQHKHYL	1250	1	1							Cas9		0	K.LKGSPEDNEQK.Q	LKGSPEDNEQK	LK(1.00)GSPEDNEQK	1243.60444	0	1249
20190410_QExHFX1_RSLC1_Beveridge_Clausen_IMP_DSS_JRmethod_R3	7039	20190410_QExHFX1_RSLC1_Beveridge_Clausen_IMP_DSS_JRmethod_R3.mgf	154	C:\2018_Peptideproject\Data\20190410\20190410_QExHFX1_RSLC1_Beveridge_Clausen_IMP_DSS_JRmethod_R3.mgf	2232.77628	-1	1792.974556	4	449.250916	578045.9375	1792.975688	449.251199	false	0	1	BS3	138.06807	0	Cas9		0	K.VKYVTEGMR.K	VKYVTEGMR	VK(1.00)YVTEGMR	1097.553926	0	531	9	2	K	LPKHSLLYEYFTVYNELTKVKYVTEGMRKPAFLSGEQKKAI	532	1	1							Cas9		0	K.VPSKK.F	VPSKK	VPSK(1.00)K	557.353692	0	31
20190410_QExHFX1_RSLC1_Beveridge_Clausen_IMP_DSS_JRmethod_R3	5852	20190410_QExHFX1_RSLC1_Beveridge_Clausen_IMP_DSS_JRmethod_R3.mgf	57	C:\2018_Peptideproject\Data\20190410\20190410_QExHFX1_RSLC1_Beveridge_Clausen_IMP_DSS_JRmethod_R3.mgf	1877.55678	-1	2002.008226	4	501.509333	586753.0625	2002.008111	501.509304	false	0	1	BS3	138.06807	0	AMYS_HUMAN	sp|AMYS_HUMAN|	0	R.VTEFKYGAK.L	VTEFKYGAK	VTEFK(1.00)YGAK	1041.549492	0	268	9	5	K	LGGEPIKSSDYFGNGRVTEFKYGAKLGTVIRKWNGEKMSYL	272	1	1							Cas9		0	-.GAASMDKK.Y	GAASMDKK	GAASMDK(1.00)K	822.390549	0	1
20190410_QExHFX1_RSLC1_Beveridge_Clausen_IMP_DSS_JRmethod_R3	6521	20190410_QExHFX1_RSLC1_Beveridge_Clausen_IMP_DSS_JRmethod_R3.mgf	84	C:\2018_Peptideproject\Data\20190410\20190410_QExHFX1_RSLC1_Beveridge_Clausen_IMP_DSS_JRmethod_R3.mgf	2084.40144	-1	1955.058168	3	652.693332	642745.1875	1955.057503	652.693111	false	0	1	BS3	138.06807	0	Cas9		0	K.LKGSPEDNEQK.Q	LKGSPEDNEQK	LK(1.00)GSPEDNEQK	1243.60444	0	1249	11	2	K	LALPSKYVNFLYLASHYEKLKGSPEDNEQKQLFVEQHKHYL	1250	1	1							Cas9		0	K.LKSVK.E	LKSVK	LK(1.00)SVK	573.384992	0	1161
20190410_QExHFX1_RSLC1_Beveridge_Clausen_IMP_DSS_JRmethod_R3	6250	20190410_QExHFX1_RSLC1_Beveridge_Clausen_IMP_DSS_JRmethod_R3.mgf	63	C:\2018_Peptideproject\Data\20190410\20190410_QExHFX1_RSLC1_Beveridge_Clausen_IMP_DSS_JRmethod_R3.mgf	2003.29848	-1	1326.848616	3	443.290148	757916.1875	1326.84862	443.29015	false	0	1	BS3	138.06807	0	Cas9		0	K.LKSVK.E	LKSVK	LK(1.00)SVK	573.384992	0	1161	5	2	K	TVAYSVLVVAKVEKGKSKKLKSVKELLGITIMERSSFEKNP	1162	1	1							Cas9		0	K.IIKDK.D	IIKDK	IIK(1.00)DK	615.395557	0	604
20190410_QExHFX1_RSLC1_Beveridge_Clausen_IMP_DSS_JRmethod_R3	6715	20190410_QExHFX1_RSLC1_Beveridge_Clausen_IMP_DSS_JRmethod_R3.mgf	98	C:\2018_Peptideproject\Data\20190410\20190410_QExHFX1_RSLC1_Beveridge_Clausen_IMP_DSS_JRmethod_R3.mgf	2142.64272	-1	1354.792785	3	452.604872	646869.1875	1354.79323	452.60502	false	0	1	BS3	138.06807	0	Cas9		0	R.LSKSR.R	LSKSR	LSK(1.00)SR	589.354754	0	220	5	3	K	ENPINASGVDAKAILSARLSKSRRLENLIAQLPGEKKNGLF	222	1	1							Cas9		0	R.DKPIR.E	DKPIR	DK(1.00)PIR	627.370405	0	1303
20190410_QExHFX1_RSLC1_Beveridge_Clausen_IMP_DSS_JRmethod_R3	6875	20190410_QExHFX1_RSLC1_Beveridge_Clausen_IMP_DSS_JRmethod_R3.mgf	122	C:\2018_Peptideproject\Data\20190410\20190410_QExHFX1_RSLC1_Beveridge_Clausen_IMP_DSS_JRmethod_R3.mgf	2187.96012	-1	2625.277839	4	657.326736	574919.625	2625.276951	657.326514	true	0	1	BS3	138.06807	0	Cas9		0	K.LKGSPEDNEQK.Q	LKGSPEDNEQK	LK(1.00)GSPEDNEQK	1243.60444	0	1249	11	2	K	LALPSKYVNFLYLASHYEKLKGSPEDNEQKQLFVEQHKHYL	1250	1	1							Cas9		0	K.LKGSPEDNEQK.Q	LKGSPEDNEQK	LK(1.00)GSPEDNEQK	1243.60444	0	1249
20190410_QExHFX1_RSLC1_Beveridge_Clausen_IMP_DSS_JRmethod_R3	6967	20190410_QExHFX1_RSLC1_Beveridge_Clausen_IMP_DSS_JRmethod_R3.mgf	140	C:\2018_Peptideproject\Data\20190410\20190410_QExHFX1_RSLC1_Beveridge_Clausen_IMP_DSS_JRmethod_R3.mgf	2212.90806	-1	2156.106707	4	540.033953	682540.5625	2156.107306	540.034103	false	0	1	BS3	138.06807	0	Cas9		0	K.SDNVPSEEVVKK.M	SDNVPSEEVVKK	SDNVPSEEVVK(1.00)K	1329.677604	0	871	12	11	K	LTRSDKNRGKSDNVPSEEVVKKMKNYWRQLLNAKLITQRKF	881	1	1							Cas9		0	K.GQKNSR.E	GQKNSR	GQK(1.00)NSR	688.361631	0	777
20190410_QExHFX1_RSLC1_Beveridge_Clausen_IMP_DSS_JRmethod_R3	6620	20190410_QExHFX1_RSLC1_Beveridge_Clausen_IMP_DSS_JRmethod_R3.mgf	89	C:\2018_Peptideproject\Data\20190410\20190410_QExHFX1_RSLC1_Beveridge_Clausen_IMP_DSS_JRmethod_R3.mgf	2114.31732	-1	1955.058845	3	652.693558	884863.9375	1955.057503	652.693111	true	0	1	BS3	138.06807	0	Cas9		0	K.LKGSPEDNEQK.Q	LKGSPEDNEQK	LK(1.00)GSPEDNEQK	1243.60444	0	1249	11	2	K	LALPSKYVNFLYLASHYEKLKGSPEDNEQKQLFVEQHKHYL	1250	1	1							Cas9		0	K.LKSVK.E	LKSVK	LK(1.00)SVK	573.384992	0	1161
20190410_QExHFX1_RSLC1_Beveridge_Clausen_IMP_DSS_JRmethod_R3	7289	20190410_QExHFX1_RSLC1_Beveridge_Clausen_IMP_DSS_JRmethod_R3.mgf	171	C:\2018_Peptideproject\Data\20190410\20190410_QExHFX1_RSLC1_Beveridge_Clausen_IMP_DSS_JRmethod_R3.mgf	2307.93234	-1	1772.920675	3	591.980835	602224.4375	1772.924137	591.981989	false	1	1	BS3	138.06807	0	REV_Cas9		1	K.SRGKNDR.S	SRGKNDR	SRGK(1.00)NDR	831.431107	0	503	7	4	K	WYKNKKMVVEESPVNDKSRGKNDRSTLKVNDISDKDLFSQP	506	1	1							Cas9		0	R.SDKNRGK.S	SDKNRGK	SDK(1.00)NRGK	803.424959	0	864
20190410_QExHFX1_RSLC1_Beveridge_Clausen_IMP_DSS_JRmethod_R3	6624	20190410_QExHFX1_RSLC1_Beveridge_Clausen_IMP_DSS_JRmethod_R3.mgf	90	C:\2018_Peptideproject\Data\20190410\20190410_QExHFX1_RSLC1_Beveridge_Clausen_IMP_DSS_JRmethod_R3.mgf	2115.39084	-1	1997.068411	3	666.696747	723623.5625	1997.068068	666.696632	true	0	1	BS3	138.06807	0	Cas9		0	K.LKGSPEDNEQK.Q	LKGSPEDNEQK	LK(1.00)GSPEDNEQK	1243.60444	0	1249	11	2	K	LALPSKYVNFLYLASHYEKLKGSPEDNEQKQLFVEQHKHYL	1250	1	1							Cas9		0	K.IIKDK.D	IIKDK	IIK(1.00)DK	615.395557	0	604
20190410_QExHFX1_RSLC1_Beveridge_Clausen_IMP_DSS_JRmethod_R3	6518	20190410_QExHFX1_RSLC1_Beveridge_Clausen_IMP_DSS_JRmethod_R3.mgf	83	C:\2018_Peptideproject\Data\20190410\20190410_QExHFX1_RSLC1_Beveridge_Clausen_IMP_DSS_JRmethod_R3.mgf	2083.64856	-1	1955.057063	4	489.771542	605411.75	1955.057503	489.771652	false	0	1	BS3	138.06807	0	Cas9		0	K.LKGSPEDNEQK.Q	LKGSPEDNEQK	LK(1.00)GSPEDNEQK	1243.60444	0	1249	11	2	K	LALPSKYVNFLYLASHYEKLKGSPEDNEQKQLFVEQHKHYL	1250	1	1							Cas9		0	K.LKSVK.E	LKSVK	LK(1.00)SVK	573.384992	0	1161
20190410_QExHFX1_RSLC1_Beveridge_Clausen_IMP_DSS_JRmethod_R3	6404	20190410_QExHFX1_RSLC1_Beveridge_Clausen_IMP_DSS_JRmethod_R3.mgf	74	C:\2018_Peptideproject\Data\20190410\20190410_QExHFX1_RSLC1_Beveridge_Clausen_IMP_DSS_JRmethod_R3.mgf	2049.63738	-1	1788.885824	3	597.302551	625824.75	1788.882851	597.30156	false	1	1	BS3	138.06807	0	REV_Cas9		1	K.KYDMSAAG.-	KYDMSAAG	K(1.00)YDMSAAG	857.358915	0	1365	8	1	K	EDTIVAWGVSNTGIALGISKKYDMSAAG.............	1365	1	1							REV_Cas9		1	R.YARKTR.L	YARKTR	YARK(1.00)TR	793.455866	0	1300
20190410_QExHFX1_RSLC1_Beveridge_Clausen_IMP_DSS_JRmethod_R3	6725	20190410_QExHFX1_RSLC1_Beveridge_Clausen_IMP_DSS_JRmethod_R3.mgf	99	C:\2018_Peptideproject\Data\20190410\20190410_QExHFX1_RSLC1_Beveridge_Clausen_IMP_DSS_JRmethod_R3.mgf	2145.62874	-1	1997.068612	3	666.696814	623870.75	1997.068068	666.696632	true	0	1	BS3	138.06807	0	Cas9		0	K.LKGSPEDNEQK.Q	LKGSPEDNEQK	LK(1.00)GSPEDNEQK	1243.60444	0	1249	11	2	K	LALPSKYVNFLYLASHYEKLKGSPEDNEQKQLFVEQHKHYL	1250	1	1							Cas9		0	K.IIKDK.D	IIKDK	IIK(1.00)DK	615.395557	0	604
20190410_QExHFX1_RSLC1_Beveridge_Clausen_IMP_DSS_JRmethod_R3	6647	20190410_QExHFX1_RSLC1_Beveridge_Clausen_IMP_DSS_JRmethod_R3.mgf	93	C:\2018_Peptideproject\Data\20190410\20190410_QExHFX1_RSLC1_Beveridge_Clausen_IMP_DSS_JRmethod_R3.mgf	2122.09092	-1	1904.030453	4	477.01489	558429.25	1904.028846	477.014488	false	0	1	BS3	138.06807	0	Cas9		0	K.SEQEIGKATAK.Y	SEQEIGKATAK	SEQEIGK(1.00)ATAK	1160.603712	0	1029	11	7	K	GDYKVYDVRKMIAKSEQEIGKATAKYFFYSNIMNFFKTEIT	1035	1	1							Cas9		0	R.KMIAK.S	KMIAK	K(1.00)MIAK	605.357064	0	1024
20190410_QExHFX1_RSLC1_Beveridge_Clausen_IMP_DSS_JRmethod_R3	6976	20190410_QExHFX1_RSLC1_Beveridge_Clausen_IMP_DSS_JRmethod_R3.mgf	143	C:\2018_Peptideproject\Data\20190410\20190410_QExHFX1_RSLC1_Beveridge_Clausen_IMP_DSS_JRmethod_R3.mgf	2215.16034	-1	4432.075969	5	887.42247	584905.1875	4432.078659	887.423008	false	0	1	BS3	138.06807	0	Cas9		0	K.YKEIFFDQSKNGYAGYIDGGASQEEFYK.F	YKEIFFDQSKNGYAGYIDGGASQEEFYK	YK(0.61)EIFFDQSK(0.39)NGYAGYIDGGASQEEFYK	3253.488023	0	351	28	2	K	HHQDLTLLKALVRQQLPEKYKEIFFDQSKNGYAGYIDGGAS	352	1	1							Cas9		0	K.KMKNYWR.Q	KMKNYWR	K(0.49)MK(0.51)NYWR	1040.522566	0	882
20190410_QExHFX1_RSLC1_Beveridge_Clausen_IMP_DSS_JRmethod_R3	6595	20190410_QExHFX1_RSLC1_Beveridge_Clausen_IMP_DSS_JRmethod_R3.mgf	87	C:\2018_Peptideproject\Data\20190410\20190410_QExHFX1_RSLC1_Beveridge_Clausen_IMP_DSS_JRmethod_R3.mgf	2107.02696	-1	1354.793327	3	452.605052	6992593.5	1354.79323	452.60502	false	0	1	BS3	138.06807	0	Cas9		0	R.LSKSR.R	LSKSR	LSK(1.00)SR	589.354754	0	220	5	3	K	ENPINASGVDAKAILSARLSKSRRLENLIAQLPGEKKNGLF	222	1	1							Cas9		0	R.DKPIR.E	DKPIR	DK(1.00)PIR	627.370405	0	1303
20190410_QExHFX1_RSLC1_Beveridge_Clausen_IMP_DSS_JRmethod_R3	6804	20190410_QExHFX1_RSLC1_Beveridge_Clausen_IMP_DSS_JRmethod_R3.mgf	115	C:\2018_Peptideproject\Data\20190410\20190410_QExHFX1_RSLC1_Beveridge_Clausen_IMP_DSS_JRmethod_R3.mgf	2167.3395	-1	2155.097603	4	539.781677	61048128	2155.104849	539.783489	false	1	1	BS3	138.06807	0	REV_Cas9		1	K.DVKEYK.G	DVKEYK	DVK(1.00)EYK	780.401765	0	178	6	3	K	GNELEFLSKYPKLIILKKDVKEYKGAELFDIPKNEFSRSEM	180	1	1							REV_Cas9		1	K.YATKAGIEQEK.S	YATKAGIEQEK	YATK(1.00)AGIEQEK	1236.635013	0	334
20190410_QExHFX1_RSLC1_Beveridge_Clausen_IMP_DSS_JRmethod_R3	6972	20190410_QExHFX1_RSLC1_Beveridge_Clausen_IMP_DSS_JRmethod_R3.mgf	141	C:\2018_Peptideproject\Data\20190410\20190410_QExHFX1_RSLC1_Beveridge_Clausen_IMP_DSS_JRmethod_R3.mgf	2214.2826	-1	4333.019343	5	867.611145	530499.1875	4333.000849	867.607446	false	1	1	BS3	138.06807	0	AMYS_HUMAN	sp|AMYS_HUMAN|	0	R.YFENGKDVNDWVGPPNDNGVTK.E	YFENGKDVNDWVGPPNDNGVTK	YFENGK(1.00)DVNDWVGPPNDNGVTK	2464.129512	0	362	22	6	K	PYGFTRVMSSYRWPRYFENGKDVNDWVGPPNDNGVTKEVTI	367	1	1							REV_MYG_HUMAN	sp|MYG_HUMAN|	1	K.KHLDESKbs3ohAMEDEK.S	KHLDESKAMEDEK	K(1.00)HLDESKbs3ohAMEDEK	1730.803267	0	91
20190410_QExHFX1_RSLC1_Beveridge_Clausen_IMP_DSS_JRmethod_R3	7080	20190410_QExHFX1_RSLC1_Beveridge_Clausen_IMP_DSS_JRmethod_R3.mgf	162	C:\2018_Peptideproject\Data\20190410\20190410_QExHFX1_RSLC1_Beveridge_Clausen_IMP_DSS_JRmethod_R3.mgf	2243.47428	-1	2156.10773	3	719.709853	659927.0625	2156.107306	719.709712	false	0	1	BS3	138.06807	0	Cas9		0	K.SDNVPSEEVVKK.M	SDNVPSEEVVKK	SDNVPSEEVVK(1.00)K	1329.677604	0	871	12	11	K	LTRSDKNRGKSDNVPSEEVVKKMKNYWRQLLNAKLITQRKF	881	1	1							Cas9		0	K.GQKNSR.E	GQKNSR	GQK(1.00)NSR	688.361631	0	777
20190410_QExHFX1_RSLC1_Beveridge_Clausen_IMP_DSS_JRmethod_R3	5772	20190410_QExHFX1_RSLC1_Beveridge_Clausen_IMP_DSS_JRmethod_R3.mgf	52	C:\2018_Peptideproject\Data\20190410\20190410_QExHFX1_RSLC1_Beveridge_Clausen_IMP_DSS_JRmethod_R3.mgf	1852.88076	-1	1942.995627	3	648.672485	616772.875	1943.004513	648.675447	false	1	1	BS3	138.06807	0	REV_Cas9		1	K.SRGKNDR.S	SRGKNDR	SRGK(1.00)NDR	831.431107	0	503	7	4	K	WYKNKKMVVEESPVNDKSRGKNDRSTLKVNDISDKDLFSQP	506	1	1							Cas9		0	K.GQKNSRER.M	GQKNSRER	GQK(1.00)NSRER	973.505335	0	777
20190410_QExHFX1_RSLC1_Beveridge_Clausen_IMP_DSS_JRmethod_R3	6626	20190410_QExHFX1_RSLC1_Beveridge_Clausen_IMP_DSS_JRmethod_R3.mgf	91	C:\2018_Peptideproject\Data\20190410\20190410_QExHFX1_RSLC1_Beveridge_Clausen_IMP_DSS_JRmethod_R3.mgf	2115.82794	-1	1997.068244	4	500.274337	617416.125	1997.068068	500.274293	false	0	1	BS3	138.06807	0	Cas9		0	K.LKGSPEDNEQK.Q	LKGSPEDNEQK	LK(1.00)GSPEDNEQK	1243.60444	0	1249	11	2	K	LALPSKYVNFLYLASHYEKLKGSPEDNEQKQLFVEQHKHYL	1250	1	1							Cas9		0	K.IIKDK.D	IIKDK	IIK(1.00)DK	615.395557	0	604
20190410_QExHFX1_RSLC1_Beveridge_Clausen_IMP_DSS_JRmethod_R3	5728	20190410_QExHFX1_RSLC1_Beveridge_Clausen_IMP_DSS_JRmethod_R3.mgf	50	C:\2018_Peptideproject\Data\20190410\20190410_QExHFX1_RSLC1_Beveridge_Clausen_IMP_DSS_JRmethod_R3.mgf	1839.2061	-1	1388.788301	3	463.93671	672572.75	1388.791499	463.937776	false	1	1	BS3	138.06807	0	REV_Cas9		1	K.KFSPK.V	KFSPK	K(1.00)FSPK	605.353692	0	1338	5	1	K	LAGILKKNISRHDTNGLKVKKFSPKVYEDTIVAWGVSNTGI	1338	1	1							Cas9		0	R.EKIEK.I	EKIEK	EK(1.00)IEK	645.369736	0	442
20190410_QExHFX1_RSLC1_Beveridge_Clausen_IMP_DSS_JRmethod_R3	6470	20190410_QExHFX1_RSLC1_Beveridge_Clausen_IMP_DSS_JRmethod_R3.mgf	77	C:\2018_Peptideproject\Data\20190410\20190410_QExHFX1_RSLC1_Beveridge_Clausen_IMP_DSS_JRmethod_R3.mgf	2069.75316	-1	1368.859289	3	457.293706	1107590.625	1368.859185	457.293671	false	0	1	BS3	138.06807	0	Cas9		0	K.IIKDK.D	IIKDK	IIK(1.00)DK	615.395557	0	604	5	3	K	GVEDRFNASLGTYHDLLKIIKDKDFLDNEENEDILEDIVLT	606	1	1							Cas9		0	K.IIKDK.D	IIKDK	IIK(1.00)DK	615.395557	0	604
20190410_QExHFX1_RSLC1_Beveridge_Clausen_IMP_DSS_JRmethod_R3	6775	20190410_QExHFX1_RSLC1_Beveridge_Clausen_IMP_DSS_JRmethod_R3.mgf	107	C:\2018_Peptideproject\Data\20190410\20190410_QExHFX1_RSLC1_Beveridge_Clausen_IMP_DSS_JRmethod_R3.mgf	2159.90784	-1	2178.090135	3	727.037322	675055.875	2178.087817	727.036549	false	1	1	BS3	138.06807	0	REV_Cas9		1	K.KDVKEYK.G	KDVKEYK	K(0.04)DVK(0.96)EYK	908.496728	0	177	7	4	K	GNELEFLSKYPKLIILKKDVKEYKGAELFDIPKNEFSRSEM	180	1	1							MYG_HUMAN	sp|MYG_HUMAN|	0	K.HLKSEDEMK.A	HLKSEDEMK	HLK(1.00)SEDEMK	1131.523019	0	48
20190410_QExHFX1_RSLC1_Beveridge_Clausen_IMP_DSS_JRmethod_R3	6985	20190410_QExHFX1_RSLC1_Beveridge_Clausen_IMP_DSS_JRmethod_R3.mgf	147	C:\2018_Peptideproject\Data\20190410\20190410_QExHFX1_RSLC1_Beveridge_Clausen_IMP_DSS_JRmethod_R3.mgf	2217.19452	-1	4430.064016	6	739.351279	556892.9375	4430.064386	739.351341	false	1	1	BS3	138.06807	0	REV_Cas9		1	K.KMVVEESPVNDK.S	KMVVEESPVNDK	K(1.00)MVVEESPVNDK	1389.680976	0	491	12	1	K	DKRFQTIKLANLLRQWYKNKKMVVEESPVNDKSRGKNDRST	491	1	1							RETBP_HUMAN	sp|RETBP_HUMAN|	0	R.LLNNWDVCADMVGTFTDTEDPAKFK.M	LLNNWDVCADMVGTFTDTEDPAKFK	LLNNWDVCADMVGTFTDTEDPAK(1.00)FK	2902.31534	0	81
20190410_QExHFX1_RSLC1_Beveridge_Clausen_IMP_DSS_JRmethod_R3	7194	20190410_QExHFX1_RSLC1_Beveridge_Clausen_IMP_DSS_JRmethod_R3.mgf	168	C:\2018_Peptideproject\Data\20190410\20190410_QExHFX1_RSLC1_Beveridge_Clausen_IMP_DSS_JRmethod_R3.mgf	2278.20384	-1	1555.904677	3	519.642169	917728.5	1555.908585	519.643472	false	1	1	BS3	138.06807	0	REV_CTRB_BOVIN	sp|CTRB_BOVIN|	1	R.VSGWKR.Y	VSGWKR	VSGWK(1.00)R	731.407853	0	71	6	5	K	CSSVGSAGACIMVDTRVSGWKRYCDTNSVIPLTAQQKLDPK	75	1	1							REV_CAH1_HUMAN	sp|CAH1_HUMAN|	1	R.KAKbs3ohGK.T	KAKGK	K(1.00)AKbs3ohGK	686.432662	0	88
20190410_QExHFX1_RSLC1_Beveridge_Clausen_IMP_DSS_JRmethod_R3	5715	20190410_QExHFX1_RSLC1_Beveridge_Clausen_IMP_DSS_JRmethod_R3.mgf	47	C:\2018_Peptideproject\Data\20190410\20190410_QExHFX1_RSLC1_Beveridge_Clausen_IMP_DSS_JRmethod_R3.mgf	1835.66364	-1	1586.8738	3	529.96521	761259.5625	1586.867475	529.963102	false	1	1	BS3	138.06807	0	Cas9		0	K.QLKRR.R	QLKRR	QLK(1.00)RR	699.450387	0	654	5	3	K	IEERLKTYAHLFDDKVMKQLKRRRYTGWGRLSRKLINGIRD	656	1	1							REV_AMYS_HUMAN	sp|AMYS_HUMAN|	1	K.MEGNKR.W	MEGNKR	MEGNK(1.00)R	749.349018	0	224
20190410_QExHFX1_RSLC1_Beveridge_Clausen_IMP_DSS_JRmethod_R3	6452	20190410_QExHFX1_RSLC1_Beveridge_Clausen_IMP_DSS_JRmethod_R3.mgf	75	C:\2018_Peptideproject\Data\20190410\20190410_QExHFX1_RSLC1_Beveridge_Clausen_IMP_DSS_JRmethod_R3.mgf	2064.65466	-1	1326.84872	3	443.290183	644448.625	1326.84862	443.29015	false	0	1	BS3	138.06807	0	Cas9		0	K.LKSVK.E	LKSVK	LK(1.00)SVK	573.384992	0	1161	5	2	K	TVAYSVLVVAKVEKGKSKKLKSVKELLGITIMERSSFEKNP	1162	1	1							Cas9		0	K.IIKDK.D	IIKDK	IIK(1.00)DK	615.395557	0	604
20190410_QExHFX1_RSLC1_Beveridge_Clausen_IMP_DSS_JRmethod_R3	6673	20190410_QExHFX1_RSLC1_Beveridge_Clausen_IMP_DSS_JRmethod_R3.mgf	96	C:\2018_Peptideproject\Data\20190410\20190410_QExHFX1_RSLC1_Beveridge_Clausen_IMP_DSS_JRmethod_R3.mgf	2129.7306	-1	1904.028316	3	635.683382	667383.125	1904.028846	635.683559	false	0	1	BS3	138.06807	0	Cas9		0	K.SEQEIGKATAK.Y	SEQEIGKATAK	SEQEIGK(1.00)ATAK	1160.603712	0	1029	11	7	K	GDYKVYDVRKMIAKSEQEIGKATAKYFFYSNIMNFFKTEIT	1035	1	1							Cas9		0	R.KMIAK.S	KMIAK	K(1.00)MIAK	605.357064	0	1024
20190410_QExHFX1_RSLC1_Beveridge_Clausen_IMP_DSS_JRmethod_R3	5794	20190410_QExHFX1_RSLC1_Beveridge_Clausen_IMP_DSS_JRmethod_R3.mgf	53	C:\2018_Peptideproject\Data\20190410\20190410_QExHFX1_RSLC1_Beveridge_Clausen_IMP_DSS_JRmethod_R3.mgf	1859.64594	-1	1516.847652	3	506.62316	3867912.5	1516.847392	506.623074	true	0	1	BS3	138.06807	0	Cas9		0	K.AGFIKR.Q	AGFIKR	AGFIK(1.00)R	690.41769	0	918	6	5	K	DNLTKAERGGLSELDKAGFIKRQLVETRQITKHVAQILDSR	922	1	1							Cas9		0	K.GQKNSR.E	GQKNSR	GQK(1.00)NSR	688.361631	0	777
20190410_QExHFX1_RSLC1_Beveridge_Clausen_IMP_DSS_JRmethod_R3	6708	20190410_QExHFX1_RSLC1_Beveridge_Clausen_IMP_DSS_JRmethod_R3.mgf	97	C:\2018_Peptideproject\Data\20190410\20190410_QExHFX1_RSLC1_Beveridge_Clausen_IMP_DSS_JRmethod_R3.mgf	2140.61484	-1	1598.862631	3	533.961487	646944.25	1598.866789	533.962873	false	1	1	BS3	138.06807	0	REV_Cas9		1	K.KFSPK.V	KFSPK	K(1.00)FSPK	605.353692	0	1338	5	1	K	LAGILKKNISRHDTNGLKVKKFSPKVYEDTIVAWGVSNTGI	1338	1	1							REV_MYG_HUMAN	sp|MYG_HUMAN|	1	K.KHLDESK.A	KHLDESK	K(1.00)HLDESK	855.445026	0	91
20190410_QExHFX1_RSLC1_Beveridge_Clausen_IMP_DSS_JRmethod_R3	6854	20190410_QExHFX1_RSLC1_Beveridge_Clausen_IMP_DSS_JRmethod_R3.mgf	119	C:\2018_Peptideproject\Data\20190410\20190410_QExHFX1_RSLC1_Beveridge_Clausen_IMP_DSS_JRmethod_R3.mgf	2182.1043	-1	2156.107591	3	719.709807	7084124	2156.107306	719.709712	false	0	1	BS3	138.06807	0	Cas9		0	K.SDNVPSEEVVKK.M	SDNVPSEEVVKK	SDNVPSEEVVK(1.00)K	1329.677604	0	871	12	11	K	LTRSDKNRGKSDNVPSEEVVKKMKNYWRQLLNAKLITQRKF	881	1	1							Cas9		0	K.GQKNSR.E	GQKNSR	GQK(1.00)NSR	688.361631	0	777
20190410_QExHFX1_RSLC1_Beveridge_Clausen_IMP_DSS_JRmethod_R3	6988	20190410_QExHFX1_RSLC1_Beveridge_Clausen_IMP_DSS_JRmethod_R3.mgf	148	C:\2018_Peptideproject\Data\20190410\20190410_QExHFX1_RSLC1_Beveridge_Clausen_IMP_DSS_JRmethod_R3.mgf	2217.8382	-1	1549.809678	3	517.610503	919638.9375	1549.813373	517.611734	false	1	1	BS3	138.06807	0	Cas9		0	-.GAASMDKK.Y	GAASMDKK	GAASMDK(1.00)K	822.390549	0	1	8	7	K	..............GAASMDKKYSIGLAIGTNSVGWAVITD	7	1	1							REV_Cas9		1	R.LKSSR.L	LKSSR	LK(1.00)SSR	589.354754	0	1149
20190410_QExHFX1_RSLC1_Beveridge_Clausen_IMP_DSS_JRmethod_R3	6246	20190410_QExHFX1_RSLC1_Beveridge_Clausen_IMP_DSS_JRmethod_R3.mgf	62	C:\2018_Peptideproject\Data\20190410\20190410_QExHFX1_RSLC1_Beveridge_Clausen_IMP_DSS_JRmethod_R3.mgf	2002.21854	-1	1284.838209	3	429.286679	1291081.75	1284.838055	429.286628	false	0	1	BS3	138.06807	0	Cas9		0	K.LKSVK.E	LKSVK	LK(1.00)SVK	573.384992	0	1161	5	2	K	TVAYSVLVVAKVEKGKSKKLKSVKELLGITIMERSSFEKNP	1162	1	1							Cas9		0	K.LKSVK.E	LKSVK	LK(1.00)SVK	573.384992	0	1161
20190410_QExHFX1_RSLC1_Beveridge_Clausen_IMP_DSS_JRmethod_R3	6787	20190410_QExHFX1_RSLC1_Beveridge_Clausen_IMP_DSS_JRmethod_R3.mgf	108	C:\2018_Peptideproject\Data\20190410\20190410_QExHFX1_RSLC1_Beveridge_Clausen_IMP_DSS_JRmethod_R3.mgf	2163.4935	-1	1904.029037	3	635.683622	609689	1904.028846	635.683559	false	0	1	BS3	138.06807	0	Cas9		0	K.SEQEIGKATAK.Y	SEQEIGKATAK	SEQEIGK(1.00)ATAK	1160.603712	0	1029	11	7	K	GDYKVYDVRKMIAKSEQEIGKATAKYFFYSNIMNFFKTEIT	1035	1	1							Cas9		0	R.KMIAK.S	KMIAK	K(1.00)MIAK	605.357064	0	1024
20190410_QExHFX1_RSLC1_Beveridge_Clausen_IMP_DSS_JRmethod_R3	7079	20190410_QExHFX1_RSLC1_Beveridge_Clausen_IMP_DSS_JRmethod_R3.mgf	161	C:\2018_Peptideproject\Data\20190410\20190410_QExHFX1_RSLC1_Beveridge_Clausen_IMP_DSS_JRmethod_R3.mgf	2243.39904	-1	2156.10773	4	540.034209	687173.75	2156.107306	540.034103	true	0	1	BS3	138.06807	0	Cas9		0	K.SDNVPSEEVVKK.M	SDNVPSEEVVKK	SDNVPSEEVVK(1.00)K	1329.677604	0	871	12	11	K	LTRSDKNRGKSDNVPSEEVVKKMKNYWRQLLNAKLITQRKF	881	1	1							Cas9		0	K.GQKNSR.E	GQKNSR	GQK(1.00)NSR	688.361631	0	777
20190410_QExHFX1_RSLC1_Beveridge_Clausen_IMP_DSS_JRmethod_R3	6856	20190410_QExHFX1_RSLC1_Beveridge_Clausen_IMP_DSS_JRmethod_R3.mgf	120	C:\2018_Peptideproject\Data\20190410\20190410_QExHFX1_RSLC1_Beveridge_Clausen_IMP_DSS_JRmethod_R3.mgf	2182.43094	-1	2156.107618	4	540.034181	5961121.5	2156.107306	540.034103	false	0	1	BS3	138.06807	0	Cas9		0	K.SDNVPSEEVVKK.M	SDNVPSEEVVKK	SDNVPSEEVVK(1.00)K	1329.677604	0	871	12	11	K	LTRSDKNRGKSDNVPSEEVVKKMKNYWRQLLNAKLITQRKF	881	1	1							Cas9		0	K.GQKNSR.E	GQKNSR	GQK(1.00)NSR	688.361631	0	777
20190410_QExHFX1_RSLC1_Beveridge_Clausen_IMP_DSS_JRmethod_R3	6381	20190410_QExHFX1_RSLC1_Beveridge_Clausen_IMP_DSS_JRmethod_R3.mgf	71	C:\2018_Peptideproject\Data\20190410\20190410_QExHFX1_RSLC1_Beveridge_Clausen_IMP_DSS_JRmethod_R3.mgf	2043.04362	-1	1517.831692	3	506.951174	783972.5625	1517.831407	506.951079	false	1	1	BS3	138.06807	0	Cas9		0	K.GQKNSR.E	GQKNSR	GQK(1.00)NSR	688.361631	0	777	6	3	K	KPENIVIEMARENQTTQKGQKNSRERMKRIEEGIKELGSQI	779	1	1							REV_CTRB_BOVIN	sp|CTRB_BOVIN|	1	K.NFKVGK.I	NFKVGK	NFK(1.00)VGK	691.401705	0	156
20190410_QExHFX1_RSLC1_Beveridge_Clausen_IMP_DSS_JRmethod_R3	6795	20190410_QExHFX1_RSLC1_Beveridge_Clausen_IMP_DSS_JRmethod_R3.mgf	111	C:\2018_Peptideproject\Data\20190410\20190410_QExHFX1_RSLC1_Beveridge_Clausen_IMP_DSS_JRmethod_R3.mgf	2165.38482	-1	2112.111763	4	529.035217	645468.75	2112.110952	529.035015	false	1	1	BS3	138.06807	0	Cas9		0	R.LKRTARR.R	LKRTARR	LK(1.00)RTARR	899.577712	0	68	7	2	K	KNLIGALLFDSGETAEATRLKRTARRRYTRRKNRICYLQEI	69	1	1							REV_K1C15_SHEEP	sp|K1C15_SHEEP|	1	K.EMEEEHKK.N	EMEEEHKK	EMEEEHK(1.00)K	1074.46517	0	207
20190410_QExHFX1_RSLC1_Beveridge_Clausen_IMP_DSS_JRmethod_R3	6964	20190410_QExHFX1_RSLC1_Beveridge_Clausen_IMP_DSS_JRmethod_R3.mgf	138	C:\2018_Peptideproject\Data\20190410\20190410_QExHFX1_RSLC1_Beveridge_Clausen_IMP_DSS_JRmethod_R3.mgf	2212.46688	-1	2156.105936	3	719.709255	1107441	2156.107306	719.709712	false	0	1	BS3	138.06807	0	Cas9		0	K.SDNVPSEEVVKK.M	SDNVPSEEVVKK	SDNVPSEEVVK(1.00)K	1329.677604	0	871	12	11	K	LTRSDKNRGKSDNVPSEEVVKKMKNYWRQLLNAKLITQRKF	881	1	1							Cas9		0	K.GQKNSR.E	GQKNSR	GQK(1.00)NSR	688.361631	0	777
20190410_QExHFX1_RSLC1_Beveridge_Clausen_IMP_DSS_JRmethod_R3	6348	20190410_QExHFX1_RSLC1_Beveridge_Clausen_IMP_DSS_JRmethod_R3.mgf	68	C:\2018_Peptideproject\Data\20190410\20190410_QExHFX1_RSLC1_Beveridge_Clausen_IMP_DSS_JRmethod_R3.mgf	2033.22648	-1	1326.848851	3	443.290227	2617565.75	1326.84862	443.29015	false	0	1	BS3	138.06807	0	Cas9		0	K.IIKDK.D	IIKDK	IIK(1.00)DK	615.395557	0	604	5	3	K	GVEDRFNASLGTYHDLLKIIKDKDFLDNEENEDILEDIVLT	606	1	1							Cas9		0	K.LKSVK.E	LKSVK	LK(1.00)SVK	573.384992	0	1161
20190410_QExHFX1_RSLC1_Beveridge_Clausen_IMP_DSS_JRmethod_R3	6617	20190410_QExHFX1_RSLC1_Beveridge_Clausen_IMP_DSS_JRmethod_R3.mgf	88	C:\2018_Peptideproject\Data\20190410\20190410_QExHFX1_RSLC1_Beveridge_Clausen_IMP_DSS_JRmethod_R3.mgf	2113.67166	-1	1955.058467	4	489.771893	1349563.125	1955.057503	489.771652	false	0	1	BS3	138.06807	0	Cas9		0	K.LKGSPEDNEQK.Q	LKGSPEDNEQK	LK(1.00)GSPEDNEQK	1243.60444	0	1249	11	2	K	LALPSKYVNFLYLASHYEKLKGSPEDNEQKQLFVEQHKHYL	1250	1	1							Cas9		0	K.LKSVK.E	LKSVK	LK(1.00)SVK	573.384992	0	1161
20190410_QExHFX1_RSLC1_Beveridge_Clausen_IMP_DSS_JRmethod_R3	6809	20190410_QExHFX1_RSLC1_Beveridge_Clausen_IMP_DSS_JRmethod_R3.mgf	116	C:\2018_Peptideproject\Data\20190410\20190410_QExHFX1_RSLC1_Beveridge_Clausen_IMP_DSS_JRmethod_R3.mgf	2168.7174	-1	1955.058432	3	652.69342	594913.0625	1955.057503	652.693111	false	0	1	BS3	138.06807	0	Cas9		0	K.LKGSPEDNEQK.Q	LKGSPEDNEQK	LK(1.00)GSPEDNEQK	1243.60444	0	1249	11	2	K	LALPSKYVNFLYLASHYEKLKGSPEDNEQKQLFVEQHKHYL	1250	1	1							Cas9		0	K.LKSVK.E	LKSVK	LK(1.00)SVK	573.384992	0	1161
20190410_QExHFX1_RSLC1_Beveridge_Clausen_IMP_DSS_JRmethod_R3	7170	20190410_QExHFX1_RSLC1_Beveridge_Clausen_IMP_DSS_JRmethod_R3.mgf	167	C:\2018_Peptideproject\Data\20190410\20190410_QExHFX1_RSLC1_Beveridge_Clausen_IMP_DSS_JRmethod_R3.mgf	2270.76078	-1	1771.986654	3	591.669495	595118.375	1771.990425	591.670751	false	1	1	BS3	138.06807	0	REV_Cas9		1	K.KNISR.H	KNISR	K(1.00)NISR	616.365653	0	1324	5	1	K	TRLTAEATEGSDFLLAGILKKNISRHDTNGLKVKKFSPKVY	1324	1	1							REV_Cas9		1	R.GKNDRSTLK.V	GKNDRSTLK	GK(1.00)NDRSTLK	1017.556701	0	505
20190410_QExHFX1_RSLC1_Beveridge_Clausen_IMP_DSS_JRmethod_R3	7166	20190410_QExHFX1_RSLC1_Beveridge_Clausen_IMP_DSS_JRmethod_R3.mgf	165	C:\2018_Peptideproject\Data\20190410\20190410_QExHFX1_RSLC1_Beveridge_Clausen_IMP_DSS_JRmethod_R3.mgf	2269.9938	-1	1771.986641	4	444.003937	580655.4375	1771.98724	444.004086	false	1	1	BS3	138.06807	0	Cas9		0	K.GKSKK.L	GKSKK	GK(0.13)SK(0.87)K	546.348941	0	1156	5	4	K	DSPTVAYSVLVVAKVEKGKSKKLKSVKELLGITIMERSSFE	1159	1	1							REV_Cas9		1	R.EKVYFQFK.R	EKVYFQFK	EK(1.00)VYFQFK	1087.570228	0	393
20190410_QExHFX1_RSLC1_Beveridge_Clausen_IMP_DSS_JRmethod_R3	6961	20190410_QExHFX1_RSLC1_Beveridge_Clausen_IMP_DSS_JRmethod_R3.mgf	136	C:\2018_Peptideproject\Data\20190410\20190410_QExHFX1_RSLC1_Beveridge_Clausen_IMP_DSS_JRmethod_R3.mgf	2212.06026	-1	4299.031698	7	615.154662	659815.9375	4299.032668	615.1548	false	1	1	BS3	138.06807	0	REV_CTRB_BOVIN	sp|CTRB_BOVIN|	1	K.NQCVLPGGSDGMCSSVGSAGACIMVDTRVSGWKR.Y	NQCVLPGGSDGMCSSVGSAGACIMVDTRVSGWKR	NQCVLPGGSDGMCSSVGSAGACIMVDTRVSGWK(1.00)R	3630.610571	0	43	34	33	K	CSSVGSAGACIMVDTRVSGWKRYCDTNSVIPLTAQQKLDPK	75	1	1							REV_CAH1_HUMAN	sp|CAH1_HUMAN|	1	R.KAKGK.T	KAKGK	K(0.45)AK(0.55)GK	530.354027	0	88
20190410_QExHFX1_RSLC1_Beveridge_Clausen_IMP_DSS_JRmethod_R3	7380	20190410_QExHFX1_RSLC1_Beveridge_Clausen_IMP_DSS_JRmethod_R3.mgf	182	C:\2018_Peptideproject\Data\20190410\20190410_QExHFX1_RSLC1_Beveridge_Clausen_IMP_DSS_JRmethod_R3.mgf	2334.57624	-1	1500.822061	3	501.281297	776789.125	1500.825987	501.282605	false	0	1	BS3	138.06807	0	Cas9		0	R.SDKNRGK.S	SDKNRGK	SDK(1.00)NRGK	803.424959	0	864	7	3	K	VPQSFLKDDSIDNKVLTRSDKNRGKSDNVPSEEVVKKMKNY	866	1	1							Cas9		0	K.VEKGK.S	VEKGK	VEK(1.00)GK	559.332957	0	1153
20190410_QExHFX1_RSLC1_Beveridge_Clausen_IMP_DSS_JRmethod_R3	7352	20190410_QExHFX1_RSLC1_Beveridge_Clausen_IMP_DSS_JRmethod_R3.mgf	178	C:\2018_Peptideproject\Data\20190410\20190410_QExHFX1_RSLC1_Beveridge_Clausen_IMP_DSS_JRmethod_R3.mgf	2326.52826	-1	1792.976634	4	449.251435	591524.3125	1792.975688	449.251199	false	0	1	BS3	138.06807	0	Cas9		0	K.VKYVTEGMR.K	VKYVTEGMR	VK(1.00)YVTEGMR	1097.553926	0	531	9	2	K	LPKHSLLYEYFTVYNELTKVKYVTEGMRKPAFLSGEQKKAI	532	1	1							Cas9		0	K.VPSKK.F	VPSKK	VPSK(1.00)K	557.353692	0	31
20190410_QExHFX1_RSLC1_Beveridge_Clausen_IMP_DSS_JRmethod_R3	7375	20190410_QExHFX1_RSLC1_Beveridge_Clausen_IMP_DSS_JRmethod_R3.mgf	180	C:\2018_Peptideproject\Data\20190410\20190410_QExHFX1_RSLC1_Beveridge_Clausen_IMP_DSS_JRmethod_R3.mgf	2333.38332	-1	1582.861044	3	528.627625	622610.625	1582.860643	528.627491	true	0	1	BS3	138.06807	0	Cas9		0	K.GYKEVK.K	GYKEVK	GYK(1.00)EVK	722.396286	0	1190	6	3	K	IMERSSFEKNPIDFLEAKGYKEVKKDLIIKLPKYSLFELEN	1192	1	1							Cas9		0	K.GYKEVK.K	GYKEVK	GYK(1.00)EVK	722.396286	0	1190
20190410_QExHFX1_RSLC1_Beveridge_Clausen_IMP_DSS_JRmethod_R3	7381	20190410_QExHFX1_RSLC1_Beveridge_Clausen_IMP_DSS_JRmethod_R3.mgf	183	C:\2018_Peptideproject\Data\20190410\20190410_QExHFX1_RSLC1_Beveridge_Clausen_IMP_DSS_JRmethod_R3.mgf	2334.65076	-1	1631.900256	4	408.98234	749238.3125	1631.898148	408.981813	false	1	1	BS3	138.06807	0	Cas9		0	K.KLVDSTDK.A	KLVDSTDK	K(1.00)LVDSTDK	904.486556	0	145	8	1	K	NIVDEVAYHEKYPTIYHLRKKLVDSTDKADLRLIYLALAHM	145	1	1							REV_Cas9		1	K.EVKSK.K	EVKSK	EVK(1.00)SK	589.343521	0	208
20190410_QExHFX1_RSLC1_Beveridge_Clausen_IMP_DSS_JRmethod_R3	7428	20190410_QExHFX1_RSLC1_Beveridge_Clausen_IMP_DSS_JRmethod_R3.mgf	194	C:\2018_Peptideproject\Data\20190410\20190410_QExHFX1_RSLC1_Beveridge_Clausen_IMP_DSS_JRmethod_R3.mgf	2347.03554	-1	1598.946678	4	400.743946	685547.9375	1598.946771	400.743969	false	1	1	BS3	138.06807	0	REV_CRP_HUMAN	sp|CRP_HUMAN|	1	K.KGLKRSR.V	KGLKRSR	K(0.15)GLK(0.85)RSR	843.540264	0	84	7	4	K	DQEQGLIISAEAGVTYKKGLKRSRVKPGDVWFEVIGSASEW	87	1	1							REV_Cas9		1	K.DKDIK.I	DKDIK	DK(1.00)DIK	617.338436	0	765
20190410_QExHFX1_RSLC1_Beveridge_Clausen_IMP_DSS_JRmethod_R3	7335	20190410_QExHFX1_RSLC1_Beveridge_Clausen_IMP_DSS_JRmethod_R3.mgf	177	C:\2018_Peptideproject\Data\20190410\20190410_QExHFX1_RSLC1_Beveridge_Clausen_IMP_DSS_JRmethod_R3.mgf	2321.32212	-1	1844.977804	3	615.999878	719756.6875	1844.977812	615.999881	false	0	1	BS3	138.06807	0	Cas9		0	K.APLSASMIKR.Y	APLSASMIKR	APLSASMIK(1.00)R	1088.60121	0	319	10	9	K	SDILRVNTEITKAPLSASMIKRYDEHHQDLTLLKALVRQQL	327	1	1							Cas9		0	R.SDKNR.G	SDKNR	SDK(1.00)NR	618.308532	0	864
20190410_QExHFX1_RSLC1_Beveridge_Clausen_IMP_DSS_JRmethod_R3	7309	20190410_QExHFX1_RSLC1_Beveridge_Clausen_IMP_DSS_JRmethod_R3.mgf	172	C:\2018_Peptideproject\Data\20190410\20190410_QExHFX1_RSLC1_Beveridge_Clausen_IMP_DSS_JRmethod_R3.mgf	2314.1196	-1	2157.09135	3	720.037727	658275.5625	2157.095345	720.039058	false	0	1	BS3	138.06807	0	Cas9		0	K.DWDPKK.Y	DWDPKK	DWDPK(1.00)K	787.386449	0	1129	6	5	K	SILPKRNSDKLIARKKDWDPKKYGGFDSPTVAYSVLVVAKV	1133	1	1							Cas9		0	K.LVDSTDKADLR.L	LVDSTDKADLR	LVDSTDK(1.00)ADLR	1231.640825	0	146
20190410_QExHFX1_RSLC1_Beveridge_Clausen_IMP_DSS_JRmethod_R3	7491	20190410_QExHFX1_RSLC1_Beveridge_Clausen_IMP_DSS_JRmethod_R3.mgf	202	C:\2018_Peptideproject\Data\20190410\20190410_QExHFX1_RSLC1_Beveridge_Clausen_IMP_DSS_JRmethod_R3.mgf	2365.35552	-1	1677.868429	3	560.296753	631740	1677.866078	560.295969	false	0	1	BS3	138.06807	0	Cas9		0	K.MKNYWR.Q	MKNYWR	MK(1.00)NYWR	912.427603	0	883	6	2	K	SDKNRGKSDNVPSEEVVKKMKNYWRQLLNAKLITQRKFDNL	884	1	1							Cas9		0	R.DKPIR.E	DKPIR	DK(1.00)PIR	627.370405	0	1303
20190410_QExHFX1_RSLC1_Beveridge_Clausen_IMP_DSS_JRmethod_R3	7018	20190410_QExHFX1_RSLC1_Beveridge_Clausen_IMP_DSS_JRmethod_R3.mgf	151	C:\2018_Peptideproject\Data\20190410\20190410_QExHFX1_RSLC1_Beveridge_Clausen_IMP_DSS_JRmethod_R3.mgf	2226.71982	-1	1844.968819	4	462.249481	681748.1875	1844.970419	462.249881	false	1	1	BS3	138.06807	0	Cas9		0	K.GQKNSR.E	GQKNSR	GQK(1.00)NSR	688.361631	0	777	6	3	K	KPENIVIEMARENQTTQKGQKNSRERMKRIEEGIKELGSQI	779	1	1							REV_Cas9		1	K.ADTSDVKKR.L	ADTSDVKKR	ADTSDVK(0.75)K(0.25)R	1018.540717	0	1221
20190410_QExHFX1_RSLC1_Beveridge_Clausen_IMP_DSS_JRmethod_R3	7470	20190410_QExHFX1_RSLC1_Beveridge_Clausen_IMP_DSS_JRmethod_R3.mgf	198	C:\2018_Peptideproject\Data\20190410\20190410_QExHFX1_RSLC1_Beveridge_Clausen_IMP_DSS_JRmethod_R3.mgf	2359.47816	-1	1620.846993	4	406.219025	892910	1620.847115	406.219055	false	0	1	BS3	138.06807	0	Cas9		0	R.KFDNLTK.A	KFDNLTK	K(1.00)FDNLTK	864.470512	0	900	7	1	K	VKKMKNYWRQLLNAKLITQRKFDNLTKAERGGLSELDKAGF	900	1	1							Cas9		0	R.SDKNR.G	SDKNR	SDK(1.00)NR	618.308532	0	864
20190410_QExHFX1_RSLC1_Beveridge_Clausen_IMP_DSS_JRmethod_R3	7377	20190410_QExHFX1_RSLC1_Beveridge_Clausen_IMP_DSS_JRmethod_R3.mgf	181	C:\2018_Peptideproject\Data\20190410\20190410_QExHFX1_RSLC1_Beveridge_Clausen_IMP_DSS_JRmethod_R3.mgf	2333.82156	-1	1888.034371	4	473.015869	589055.1875	1888.026537	473.013911	false	0	1	BS3	138.06807	0	Cas9		0	K.SEQEIGKATAK.Y	SEQEIGKATAK	SEQEIGK(1.00)ATAK	1160.603712	0	1029	11	7	K	GDYKVYDVRKMIAKSEQEIGKATAKYFFYSNIMNFFKTEIT	1035	1	1							Cas9		0	R.LSKSR.R	LSKSR	LSK(1.00)SR	589.354754	0	220
20190410_QExHFX1_RSLC1_Beveridge_Clausen_IMP_DSS_JRmethod_R3	7488	20190410_QExHFX1_RSLC1_Beveridge_Clausen_IMP_DSS_JRmethod_R3.mgf	201	C:\2018_Peptideproject\Data\20190410\20190410_QExHFX1_RSLC1_Beveridge_Clausen_IMP_DSS_JRmethod_R3.mgf	2364.60168	-1	1734.890768	3	579.304199	649045.75	1734.893414	579.305081	false	1	1	BS3	138.06807	0	Cas9		0	R.ERMKR.I	ERMKR	ERMK(1.00)R	734.385738	0	783	5	4	K	EMARENQTTQKGQKNSRERMKRIEEGIKELGSQILKEHPVE	786	1	1							REV_Cas9		1	K.ADTSDVKK.R	ADTSDVKK	ADTSDVK(1.00)K	862.439606	0	1221
20190410_QExHFX1_RSLC1_Beveridge_Clausen_IMP_DSS_JRmethod_R3	7390	20190410_QExHFX1_RSLC1_Beveridge_Clausen_IMP_DSS_JRmethod_R3.mgf	187	C:\2018_Peptideproject\Data\20190410\20190410_QExHFX1_RSLC1_Beveridge_Clausen_IMP_DSS_JRmethod_R3.mgf	2336.67192	-1	1759.975655	4	441.00119	600877.8125	1759.983901	441.003252	false	1	1	BS3	138.06807	0	REV_CAH1_HUMAN	sp|CAH1_HUMAN|	1	R.KAKGK.T	KAKGK	K(0.04)AK(0.96)GK	530.354027	0	88	5	3	K	FDLSSPLLTSPDFNTFPRKAKGKTIAQLADLKVQKLPNAEG	90	1	1							Cas9		0	K.NSRERMKR.I	NSRERMKR	NSRERMK(1.00)R	1091.561804	0	780
20190410_QExHFX1_RSLC1_Beveridge_Clausen_IMP_DSS_JRmethod_R3	7481	20190410_QExHFX1_RSLC1_Beveridge_Clausen_IMP_DSS_JRmethod_R3.mgf	200	C:\2018_Peptideproject\Data\20190410\20190410_QExHFX1_RSLC1_Beveridge_Clausen_IMP_DSS_JRmethod_R3.mgf	2362.57944	-1	1957.023229	4	490.263084	566197.1875	1957.022849	490.262989	false	1	1	BS3	138.06807	0	Cas9		0	R.EKIEK.I	EKIEK	EK(1.00)IEK	645.369736	0	442	5	2	K	LHAILRRQEDFYPFLKDNREKIEKILTFRIPYYVGPLARGN	443	1	1							REV_Cas9		1	K.NQKGQTTQNR.E	NQKGQTTQNR	NQK(1.00)GQTTQNR	1173.585042	0	594
20190410_QExHFX1_RSLC1_Beveridge_Clausen_IMP_DSS_JRmethod_R3	7374	20190410_QExHFX1_RSLC1_Beveridge_Clausen_IMP_DSS_JRmethod_R3.mgf	179	C:\2018_Peptideproject\Data\20190410\20190410_QExHFX1_RSLC1_Beveridge_Clausen_IMP_DSS_JRmethod_R3.mgf	2333.30892	-1	1888.034729	3	630.352186	743336.75	1888.026537	630.349455	false	0	1	BS3	138.06807	0	Cas9		0	K.SEQEIGKATAK.Y	SEQEIGKATAK	SEQEIGK(1.00)ATAK	1160.603712	0	1029	11	7	K	GDYKVYDVRKMIAKSEQEIGKATAKYFFYSNIMNFFKTEIT	1035	1	1							Cas9		0	R.LSKSR.R	LSKSR	LSK(1.00)SR	589.354754	0	220
20190410_QExHFX1_RSLC1_Beveridge_Clausen_IMP_DSS_JRmethod_R3	7538	20190410_QExHFX1_RSLC1_Beveridge_Clausen_IMP_DSS_JRmethod_R3.mgf	213	C:\2018_Peptideproject\Data\20190410\20190410_QExHFX1_RSLC1_Beveridge_Clausen_IMP_DSS_JRmethod_R3.mgf	2377.83318	-1	1242.671443	3	415.231091	679550.125	1242.672057	415.231295	false	0	1				Cas9		0	K.VLSAYNKbs3ohHR.D	VLSAYNKHR	VLSAYNKbs3ohHR	1242.672057	0	1294	9					1	1	Kbs3oh	7	156.0786347
20190410_QExHFX1_RSLC1_Beveridge_Clausen_IMP_DSS_JRmethod_R3	7400	20190410_QExHFX1_RSLC1_Beveridge_Clausen_IMP_DSS_JRmethod_R3.mgf	190	C:\2018_Peptideproject\Data\20190410\20190410_QExHFX1_RSLC1_Beveridge_Clausen_IMP_DSS_JRmethod_R3.mgf	2339.2464	-1	1759.975302	3	587.66571	715171.625	1759.971983	587.664604	false	1	1	BS3	138.06807	0	Cas9		0	K.ESILPKR.N	ESILPKR	ESILPK(1.00)R	841.502147	0	1112	7	6	K	NIVKKTEVQTGGFSKESILPKRNSDKLIARKKDWDPKKYGG	1117	1	1							REV_Cas9		1	K.DVKEYK.G	DVKEYK	DVK(1.00)EYK	780.401765	0	178
20190410_QExHFX1_RSLC1_Beveridge_Clausen_IMP_DSS_JRmethod_R3	7443	20190410_QExHFX1_RSLC1_Beveridge_Clausen_IMP_DSS_JRmethod_R3.mgf	196	C:\2018_Peptideproject\Data\20190410\20190410_QExHFX1_RSLC1_Beveridge_Clausen_IMP_DSS_JRmethod_R3.mgf	2351.28642	-1	1844.979344	3	616.000391	768416.9375	1844.977812	615.999881	false	0	1	BS3	138.06807	0	Cas9		0	K.APLSASMIKR.Y	APLSASMIKR	APLSASMIK(1.00)R	1088.60121	0	319	10	9	K	SDILRVNTEITKAPLSASMIKRYDEHHQDLTLLKALVRQQL	327	1	1							Cas9		0	R.SDKNR.G	SDKNR	SDK(1.00)NR	618.308532	0	864
20190410_QExHFX1_RSLC1_Beveridge_Clausen_IMP_DSS_JRmethod_R3	7424	20190410_QExHFX1_RSLC1_Beveridge_Clausen_IMP_DSS_JRmethod_R3.mgf	193	C:\2018_Peptideproject\Data\20190410\20190410_QExHFX1_RSLC1_Beveridge_Clausen_IMP_DSS_JRmethod_R3.mgf	2345.96802	-1	1598.94741	3	533.989746	11615052	1598.946771	533.989533	false	1	1	BS3	138.06807	0	REV_CRP_HUMAN	sp|CRP_HUMAN|	1	K.KGLKRSR.V	KGLKRSR	K(0.09)GLK(0.91)RSR	843.540264	0	84	7	4	K	DQEQGLIISAEAGVTYKKGLKRSRVKPGDVWFEVIGSASEW	87	1	1							REV_Cas9		1	K.DKDIK.I	DKDIK	DK(1.00)DIK	617.338436	0	765
20190410_QExHFX1_RSLC1_Beveridge_Clausen_IMP_DSS_JRmethod_R3	7311	20190410_QExHFX1_RSLC1_Beveridge_Clausen_IMP_DSS_JRmethod_R3.mgf	174	C:\2018_Peptideproject\Data\20190410\20190410_QExHFX1_RSLC1_Beveridge_Clausen_IMP_DSS_JRmethod_R3.mgf	2314.26954	-1	2157.09135	4	540.280114	587180.375	2157.095345	540.281113	false	0	1	BS3	138.06807	0	Cas9		0	K.LVDSTDKADLR.L	LVDSTDKADLR	LVDSTDK(1.00)ADLR	1231.640825	0	146	11	7	K	YHEKYPTIYHLRKKLVDSTDKADLRLIYLALAHMIKFRGHF	152	1	1							Cas9		0	K.DWDPKK.Y	DWDPKK	DWDPK(1.00)K	787.386449	0	1129
20190410_QExHFX1_RSLC1_Beveridge_Clausen_IMP_DSS_JRmethod_R3	7560	20190410_QExHFX1_RSLC1_Beveridge_Clausen_IMP_DSS_JRmethod_R3.mgf	218	C:\2018_Peptideproject\Data\20190410\20190410_QExHFX1_RSLC1_Beveridge_Clausen_IMP_DSS_JRmethod_R3.mgf	2383.64226	-1	2157.091614	3	720.037815	694619.8125	2157.095345	720.039058	false	0	1	BS3	138.06807	0	Cas9		0	K.DWDPKK.Y	DWDPKK	DWDPK(1.00)K	787.386449	0	1129	6	5	K	SILPKRNSDKLIARKKDWDPKKYGGFDSPTVAYSVLVVAKV	1133	1	1							Cas9		0	K.LVDSTDKADLR.L	LVDSTDKADLR	LVDSTDK(1.00)ADLR	1231.640825	0	146
20190410_QExHFX1_RSLC1_Beveridge_Clausen_IMP_DSS_JRmethod_R3	7618	20190410_QExHFX1_RSLC1_Beveridge_Clausen_IMP_DSS_JRmethod_R3.mgf	227	C:\2018_Peptideproject\Data\20190410\20190410_QExHFX1_RSLC1_Beveridge_Clausen_IMP_DSS_JRmethod_R3.mgf	2399.84406	-1	1357.807433	3	453.609754	723541.1875	1357.804129	453.608653	false	1	1	BS3	138.06807	0	REV_Cas9		1	K.QVTKR.V	QVTKR	QVTK(1.00)R	630.381304	0	807	5	4	K	EVSDFCEKKIFYDKELKQVTKRVNKTFLLDVIKKAQEGSLF	810	1	1							Cas9		0	R.LSKSR.R	LSKSR	LSK(1.00)SR	589.354754	0	220
20190410_QExHFX1_RSLC1_Beveridge_Clausen_IMP_DSS_JRmethod_R3	7673	20190410_QExHFX1_RSLC1_Beveridge_Clausen_IMP_DSS_JRmethod_R3.mgf	238	C:\2018_Peptideproject\Data\20190410\20190410_QExHFX1_RSLC1_Beveridge_Clausen_IMP_DSS_JRmethod_R3.mgf	2414.75556	-1	1669.949301	3	557.657043	620224.5625	1669.947498	557.656442	false	1	1	BS3	138.06807	0	Cas9		0	R.NSDKLIAR.K	NSDKLIAR	NSDK(1.00)LIAR	915.513774	0	1119	8	4	K	TEVQTGGFSKESILPKRNSDKLIARKKDWDPKKYGGFDSPT	1122	1	1							REV_Cas9		1	K.KNISR.H	KNISR	K(1.00)NISR	616.365653	0	1324
20190410_QExHFX1_RSLC1_Beveridge_Clausen_IMP_DSS_JRmethod_R3	7550	20190410_QExHFX1_RSLC1_Beveridge_Clausen_IMP_DSS_JRmethod_R3.mgf	215	C:\2018_Peptideproject\Data\20190410\20190410_QExHFX1_RSLC1_Beveridge_Clausen_IMP_DSS_JRmethod_R3.mgf	2381.18406	-1	2157.089949	4	540.279764	10041860	2157.080957	540.277516	false	1	1	BS3	138.06807	0	Cas9		0	R.KFDNLTK.A	KFDNLTK	K(1.00)FDNLTK	864.470512	0	900	7	1	K	VKKMKNYWRQLLNAKLITQRKFDNLTKAERGGLSELDKAGF	900	1	1							REV_OVAL_CHICK	sp|OVAL_CHICK|	1	K.IKMESAMSAR.V	IKMESAMSAR	IK(1.00)MESAMSAR	1154.542375	0	158
20190410_QExHFX1_RSLC1_Beveridge_Clausen_IMP_DSS_JRmethod_R3	7419	20190410_QExHFX1_RSLC1_Beveridge_Clausen_IMP_DSS_JRmethod_R3.mgf	192	C:\2018_Peptideproject\Data\20190410\20190410_QExHFX1_RSLC1_Beveridge_Clausen_IMP_DSS_JRmethod_R3.mgf	2344.63902	-1	2157.091648	4	540.280189	9379985	2157.095345	540.281113	false	0	1	BS3	138.06807	0	Cas9		0	K.LVDSTDKADLR.L	LVDSTDKADLR	LVDSTDK(1.00)ADLR	1231.640825	0	146	11	7	K	YHEKYPTIYHLRKKLVDSTDKADLRLIYLALAHMIKFRGHF	152	1	1							Cas9		0	K.KDWDPK.K	KDWDPK	K(1.00)DWDPK	787.386449	0	1128
20190410_QExHFX1_RSLC1_Beveridge_Clausen_IMP_DSS_JRmethod_R3	7582	20190410_QExHFX1_RSLC1_Beveridge_Clausen_IMP_DSS_JRmethod_R3.mgf	222	C:\2018_Peptideproject\Data\20190410\20190410_QExHFX1_RSLC1_Beveridge_Clausen_IMP_DSS_JRmethod_R3.mgf	2389.57326	-1	1620.846993	4	406.219025	1123611.875	1620.847115	406.219055	false	0	1	BS3	138.06807	0	Cas9		0	R.SDKNR.G	SDKNR	SDK(1.00)NR	618.308532	0	864	5	3	K	VPQSFLKDDSIDNKVLTRSDKNRGKSDNVPSEEVVKKMKNY	866	1	1							Cas9		0	R.KFDNLTK.A	KFDNLTK	K(1.00)FDNLTK	864.470512	0	900
20190410_QExHFX1_RSLC1_Beveridge_Clausen_IMP_DSS_JRmethod_R3	7394	20190410_QExHFX1_RSLC1_Beveridge_Clausen_IMP_DSS_JRmethod_R3.mgf	188	C:\2018_Peptideproject\Data\20190410\20190410_QExHFX1_RSLC1_Beveridge_Clausen_IMP_DSS_JRmethod_R3.mgf	2337.741	-1	1904.028839	4	477.014486	886362.625	1904.028846	477.014488	false	0	1	BS3	138.06807	0	Cas9		0	R.KMIAK.S	KMIAK	K(1.00)MIAK	605.357064	0	1024	5	1	K	KYPKLESEFVYGDYKVYDVRKMIAKSEQEIGKATAKYFFYS	1024	1	1							Cas9		0	K.SEQEIGKATAK.Y	SEQEIGKATAK	SEQEIGK(1.00)ATAK	1160.603712	0	1029
20190410_QExHFX1_RSLC1_Beveridge_Clausen_IMP_DSS_JRmethod_R3	7670	20190410_QExHFX1_RSLC1_Beveridge_Clausen_IMP_DSS_JRmethod_R3.mgf	237	C:\2018_Peptideproject\Data\20190410\20190410_QExHFX1_RSLC1_Beveridge_Clausen_IMP_DSS_JRmethod_R3.mgf	2414.0037	-1	1668.944505	4	418.243403	794519.4375	1668.949565	418.244668	false	1	1	BS3	138.06807	0	REV_Cas9		1	K.SRGKNDR.S	SRGKNDR	SRGK(1.00)NDR	831.431107	0	503	7	4	K	WYKNKKMVVEESPVNDKSRGKNDRSTLKVNDISDKDLFSQP	506	1	1							Cas9		0	K.QLKRR.R	QLKRR	QLK(1.00)RR	699.450387	0	654
20190410_QExHFX1_RSLC1_Beveridge_Clausen_IMP_DSS_JRmethod_R3	7552	20190410_QExHFX1_RSLC1_Beveridge_Clausen_IMP_DSS_JRmethod_R3.mgf	216	C:\2018_Peptideproject\Data\20190410\20190410_QExHFX1_RSLC1_Beveridge_Clausen_IMP_DSS_JRmethod_R3.mgf	2381.5107	-1	1844.977545	3	615.999792	1473315.625	1844.977812	615.999881	false	0	1	BS3	138.06807	0	Cas9		0	K.APLSASMIKR.Y	APLSASMIKR	APLSASMIK(1.00)R	1088.60121	0	319	10	9	K	SDILRVNTEITKAPLSASMIKRYDEHHQDLTLLKALVRQQL	327	1	1							Cas9		0	R.SDKNR.G	SDKNR	SDK(1.00)NR	618.308532	0	864
20190410_QExHFX1_RSLC1_Beveridge_Clausen_IMP_DSS_JRmethod_R3	7397	20190410_QExHFX1_RSLC1_Beveridge_Clausen_IMP_DSS_JRmethod_R3.mgf	189	C:\2018_Peptideproject\Data\20190410\20190410_QExHFX1_RSLC1_Beveridge_Clausen_IMP_DSS_JRmethod_R3.mgf	2338.49442	-1	1904.028219	3	635.68335	629404.1875	1904.028846	635.683559	false	0	1	BS3	138.06807	0	Cas9		0	K.SEQEIGKATAK.Y	SEQEIGKATAK	SEQEIGK(1.00)ATAK	1160.603712	0	1029	11	7	K	GDYKVYDVRKMIAKSEQEIGKATAKYFFYSNIMNFFKTEIT	1035	1	1							Cas9		0	R.KMIAK.S	KMIAK	K(1.00)MIAK	605.357064	0	1024
20190410_QExHFX1_RSLC1_Beveridge_Clausen_IMP_DSS_JRmethod_R3	7503	20190410_QExHFX1_RSLC1_Beveridge_Clausen_IMP_DSS_JRmethod_R3.mgf	207	C:\2018_Peptideproject\Data\20190410\20190410_QExHFX1_RSLC1_Beveridge_Clausen_IMP_DSS_JRmethod_R3.mgf	2368.01034	-1	1844.975088	4	462.251049	632138.125	1844.977812	462.25173	false	0	1	BS3	138.06807	0	Cas9		0	R.SDKNR.G	SDKNR	SDK(1.00)NR	618.308532	0	864	5	3	K	VPQSFLKDDSIDNKVLTRSDKNRGKSDNVPSEEVVKKMKNY	866	1	1							Cas9		0	K.APLSASMIKR.Y	APLSASMIKR	APLSASMIK(1.00)R	1088.60121	0	319
20190410_QExHFX1_RSLC1_Beveridge_Clausen_IMP_DSS_JRmethod_R3	7658	20190410_QExHFX1_RSLC1_Beveridge_Clausen_IMP_DSS_JRmethod_R3.mgf	234	C:\2018_Peptideproject\Data\20190410\20190410_QExHFX1_RSLC1_Beveridge_Clausen_IMP_DSS_JRmethod_R3.mgf	2410.9296	-1	1417.829184	3	473.617004	700490.75	1417.829282	473.617037	false	1	1	BS3	138.06807	0	Cas9		0	K.AGFIKR.Q	AGFIKR	AGFIK(1.00)R	690.41769	0	918	6	5	K	DNLTKAERGGLSELDKAGFIKRQLVETRQITKHVAQILDSR	922	1	1							REV_Cas9		1	K.EVKSK.K	EVKSK	EVK(1.00)SK	589.343521	0	208
20190410_QExHFX1_RSLC1_Beveridge_Clausen_IMP_DSS_JRmethod_R3	7580	20190410_QExHFX1_RSLC1_Beveridge_Clausen_IMP_DSS_JRmethod_R3.mgf	221	C:\2018_Peptideproject\Data\20190410\20190410_QExHFX1_RSLC1_Beveridge_Clausen_IMP_DSS_JRmethod_R3.mgf	2389.24662	-1	1620.847738	3	541.289856	4127980	1620.847115	541.289648	false	0	1	BS3	138.06807	0	Cas9		0	R.KFDNLTK.A	KFDNLTK	K(1.00)FDNLTK	864.470512	0	900	7	1	K	VKKMKNYWRQLLNAKLITQRKFDNLTKAERGGLSELDKAGF	900	1	1							Cas9		0	R.SDKNR.G	SDKNR	SDK(1.00)NR	618.308532	0	864
20190410_QExHFX1_RSLC1_Beveridge_Clausen_IMP_DSS_JRmethod_R3	7706	20190410_QExHFX1_RSLC1_Beveridge_Clausen_IMP_DSS_JRmethod_R3.mgf	244	C:\2018_Peptideproject\Data\20190410\20190410_QExHFX1_RSLC1_Beveridge_Clausen_IMP_DSS_JRmethod_R3.mgf	2423.98158	-1	1572.866049	3	525.295959	620861.6875	1572.861035	525.294288	false	0	1	BS3	138.06807	0	Cas9		0	R.EKIEK.I	EKIEK	EK(1.00)IEK	645.369736	0	442	5	2	K	LHAILRRQEDFYPFLKDNREKIEKILTFRIPYYVGPLARGN	443	1	1							MYG_HUMAN	sp|MYG_HUMAN|	0	K.ASEDLKK.H	ASEDLKK	ASEDLK(1.00)K	789.423228	0	57
20190410_QExHFX1_RSLC1_Beveridge_Clausen_IMP_DSS_JRmethod_R3	7495	20190410_QExHFX1_RSLC1_Beveridge_Clausen_IMP_DSS_JRmethod_R3.mgf	204	C:\2018_Peptideproject\Data\20190410\20190410_QExHFX1_RSLC1_Beveridge_Clausen_IMP_DSS_JRmethod_R3.mgf	2366.1186	-1	1782.94834	3	595.32339	896340.375	1782.945709	595.322513	false	1	1	BS3	138.06807	0	REV_CTRB_BOVIN	sp|CTRB_BOVIN|	1	K.FPKNFK.V	FPKNFK	FPK(1.00)NFK	779.433005	0	153	6	3	K	PTAKLLLTIDRNVTLISKFPKNFKVGKILVQTDETELGQDF	155	1	1							REV_Cas9		1	R.QWYKNK.K	QWYKNK	QWYK(1.00)NK	865.444633	0	485
20190410_QExHFX1_RSLC1_Beveridge_Clausen_IMP_DSS_JRmethod_R3	7632	20190410_QExHFX1_RSLC1_Beveridge_Clausen_IMP_DSS_JRmethod_R3.mgf	228	C:\2018_Peptideproject\Data\20190410\20190410_QExHFX1_RSLC1_Beveridge_Clausen_IMP_DSS_JRmethod_R3.mgf	2404.04208	-1	1360.735069	3	454.585633	2845188.5	1360.731024	454.584284	false	1	1	BS3	138.06807	0	REV_Cas9		1	K.SKGEK.V	SKGEK	SK(1.00)GEK	547.296571	0	216	5	2	K	RSEMITIGLLKEVKSKKLKSKGEKVAVVLVSYAVTPSDFGG	217	1	1							REV_Cas9		1	K.TGSKQR.D	TGSKQR	TGSK(1.00)QR	675.366382	0	692
20190410_QExHFX1_RSLC1_Beveridge_Clausen_IMP_DSS_JRmethod_R3	7504	20190410_QExHFX1_RSLC1_Beveridge_Clausen_IMP_DSS_JRmethod_R3.mgf	208	C:\2018_Peptideproject\Data\20190410\20190410_QExHFX1_RSLC1_Beveridge_Clausen_IMP_DSS_JRmethod_R3.mgf	2368.08552	-1	2101.029709	3	701.350513	565278.3125	2101.030243	701.350691	false	1	1	BS3	138.06807	0	REV_Cas9		1	K.YPDWKKR.D	YPDWKKR	YPDWK(0.50)K(0.50)R	991.523946	0	240	7	6	K	LVSYAVTPSDFGGKKYPDWKKRDAIKLDSRKNPLISKESFG	245	1	1							MYG_HUMAN	sp|MYG_HUMAN|	0	R.KDMASNYK.E	KDMASNYK	K(1.00)DMASNYK	971.438227	0	140
20190410_QExHFX1_RSLC1_Beveridge_Clausen_IMP_DSS_JRmethod_R3	7685	20190410_QExHFX1_RSLC1_Beveridge_Clausen_IMP_DSS_JRmethod_R3.mgf	241	C:\2018_Peptideproject\Data\20190410\20190410_QExHFX1_RSLC1_Beveridge_Clausen_IMP_DSS_JRmethod_R3.mgf	2417.9532	-1	1444.743857	3	482.588562	1316216.75	1444.738234	482.586688	false	0	1	BS3	138.06807	0	Cas9		0	R.SDKNR.G	SDKNR	SDK(1.00)NR	618.308532	0	864	5	3	K	VPQSFLKDDSIDNKVLTRSDKNRGKSDNVPSEEVVKKMKNY	866	1	1							Cas9		0	K.GQKNSR.E	GQKNSR	GQK(1.00)NSR	688.361631	0	777
20190410_QExHFX1_RSLC1_Beveridge_Clausen_IMP_DSS_JRmethod_R3	7714	20190410_QExHFX1_RSLC1_Beveridge_Clausen_IMP_DSS_JRmethod_R3.mgf	246	C:\2018_Peptideproject\Data\20190410\20190410_QExHFX1_RSLC1_Beveridge_Clausen_IMP_DSS_JRmethod_R3.mgf	2426.1144	-1	2059.074898	4	515.776001	559881.5	2059.084404	515.778378	false	1	1	BS3	138.06807	0	REV_Cas9		1	K.QRDIGNIKR.L	QRDIGNIKR	QRDIGNIK(1.00)R	1098.625785	0	696	9	8	K	DKSLFDLIKTGSKQRDIGNIKRLSRLGWGTRRRKYLKQMKV	703	1	1							Cas9		0	-.GAASMDKK.Y	GAASMDKK	GAASMDK(1.00)K	822.390549	0	1
20190410_QExHFX1_RSLC1_Beveridge_Clausen_IMP_DSS_JRmethod_R3	7417	20190410_QExHFX1_RSLC1_Beveridge_Clausen_IMP_DSS_JRmethod_R3.mgf	191	C:\2018_Peptideproject\Data\20190410\20190410_QExHFX1_RSLC1_Beveridge_Clausen_IMP_DSS_JRmethod_R3.mgf	2344.31232	-1	2157.091913	3	720.037914	8179866	2157.095345	720.039058	false	0	1	BS3	138.06807	0	Cas9		0	K.DWDPKK.Y	DWDPKK	DWDPK(1.00)K	787.386449	0	1129	6	5	K	SILPKRNSDKLIARKKDWDPKKYGGFDSPTVAYSVLVVAKV	1133	1	1							Cas9		0	K.LVDSTDKADLR.L	LVDSTDKADLR	LVDSTDK(1.00)ADLR	1231.640825	0	146
20190410_QExHFX1_RSLC1_Beveridge_Clausen_IMP_DSS_JRmethod_R3	7506	20190410_QExHFX1_RSLC1_Beveridge_Clausen_IMP_DSS_JRmethod_R3.mgf	209	C:\2018_Peptideproject\Data\20190410\20190410_QExHFX1_RSLC1_Beveridge_Clausen_IMP_DSS_JRmethod_R3.mgf	2368.52244	-1	2058.069723	3	687.030518	570388.875	2058.070527	687.030785	false	0	1	BS3	138.06807	0	Cas9		0	K.LVDSTDKADLR.L	LVDSTDKADLR	LVDSTDK(1.00)ADLR	1231.640825	0	146	11	7	K	YHEKYPTIYHLRKKLVDSTDKADLRLIYLALAHMIKFRGHF	152	1	1							Cas9		0	K.GQKNSR.E	GQKNSR	GQK(1.00)NSR	688.361631	0	777
20190410_QExHFX1_RSLC1_Beveridge_Clausen_IMP_DSS_JRmethod_R3	7690	20190410_QExHFX1_RSLC1_Beveridge_Clausen_IMP_DSS_JRmethod_R3.mgf	243	C:\2018_Peptideproject\Data\20190410\20190410_QExHFX1_RSLC1_Beveridge_Clausen_IMP_DSS_JRmethod_R3.mgf	2419.13994	-1	1844.977086	4	462.251548	672209.125	1844.977812	462.25173	false	0	1	BS3	138.06807	0	Cas9		0	K.APLSASMIKR.Y	APLSASMIKR	APLSASMIK(1.00)R	1088.60121	0	319	10	9	K	SDILRVNTEITKAPLSASMIKRYDEHHQDLTLLKALVRQQL	327	1	1							Cas9		0	R.SDKNR.G	SDKNR	SDK(1.00)NR	618.308532	0	864
20190410_QExHFX1_RSLC1_Beveridge_Clausen_IMP_DSS_JRmethod_R3	7734	20190410_QExHFX1_RSLC1_Beveridge_Clausen_IMP_DSS_JRmethod_R3.mgf	251	C:\2018_Peptideproject\Data\20190410\20190410_QExHFX1_RSLC1_Beveridge_Clausen_IMP_DSS_JRmethod_R3.mgf	2431.32018	-1	1567.846213	3	523.622681	780687.75	1567.849743	523.623857	false	1	1	BS3	138.06807	0	REV_Cas9		1	K.KIFYDK.E	KIFYDK	K(1.00)IFYDK	812.443236	0	798	6	1	K	LSANRFDEVGSIEVSDFCEKKIFYDKELKQVTKRVNKTFLL	798	1	1							REV_Cas9		1	K.DKDIK.I	DKDIK	DK(1.00)DIK	617.338436	0	765
20190410_QExHFX1_RSLC1_Beveridge_Clausen_IMP_DSS_JRmethod_R3	7661	20190410_QExHFX1_RSLC1_Beveridge_Clausen_IMP_DSS_JRmethod_R3.mgf	235	C:\2018_Peptideproject\Data\20190410\20190410_QExHFX1_RSLC1_Beveridge_Clausen_IMP_DSS_JRmethod_R3.mgf	2411.57268	-1	1844.976706	3	615.999512	1793841.25	1844.977812	615.999881	false	0	1	BS3	138.06807	0	Cas9		0	K.APLSASMIKR.Y	APLSASMIKR	APLSASMIK(1.00)R	1088.60121	0	319	10	9	K	SDILRVNTEITKAPLSASMIKRYDEHHQDLTLLKALVRQQL	327	1	1							Cas9		0	R.SDKNR.G	SDKNR	SDK(1.00)NR	618.308532	0	864
20190410_QExHFX1_RSLC1_Beveridge_Clausen_IMP_DSS_JRmethod_R3	7468	20190410_QExHFX1_RSLC1_Beveridge_Clausen_IMP_DSS_JRmethod_R3.mgf	197	C:\2018_Peptideproject\Data\20190410\20190410_QExHFX1_RSLC1_Beveridge_Clausen_IMP_DSS_JRmethod_R3.mgf	2359.04052	-1	1620.848288	3	541.290039	687534.5625	1620.847115	541.289648	true	0	1	BS3	138.06807	0	Cas9		0	R.KFDNLTK.A	KFDNLTK	K(1.00)FDNLTK	864.470512	0	900	7	1	K	VKKMKNYWRQLLNAKLITQRKFDNLTKAERGGLSELDKAGF	900	1	1							Cas9		0	R.SDKNR.G	SDKNR	SDK(1.00)NR	618.308532	0	864
20190410_QExHFX1_RSLC1_Beveridge_Clausen_IMP_DSS_JRmethod_R3	7751	20190410_QExHFX1_RSLC1_Beveridge_Clausen_IMP_DSS_JRmethod_R3.mgf	259	C:\2018_Peptideproject\Data\20190410\20190410_QExHFX1_RSLC1_Beveridge_Clausen_IMP_DSS_JRmethod_R3.mgf	2434.94082	-1	2080.050803	3	694.357544	586888.375	2080.041142	694.354324	false	1	1	BS3	138.06807	0	REV_RETBP_HUMAN	sp|RETBP_HUMAN|	1	K.KDAMAYWTGSR.F	KDAMAYWTGSR	K(1.00)DAMAYWTGSR	1300.587017	0	154	11	1	K	TEDVSFEAVINDQLFLGEPKKDAMAYWTGSRFKADFNKERV	154	1	1							REV_Cas9		1	R.EIKPR.D	EIKPR	EIK(1.00)PR	641.386055	0	66
20190410_QExHFX1_RSLC1_Beveridge_Clausen_IMP_DSS_JRmethod_R3	7730	20190410_QExHFX1_RSLC1_Beveridge_Clausen_IMP_DSS_JRmethod_R3.mgf	249	C:\2018_Peptideproject\Data\20190410\20190410_QExHFX1_RSLC1_Beveridge_Clausen_IMP_DSS_JRmethod_R3.mgf	2430.44688	-1	1571.899618	3	524.973816	1926896.625	1571.903499	524.97511	false	1	1	BS3	138.06807	0	REV_CTRB_BOVIN	sp|CTRB_BOVIN|	1	R.VSGWKR.Y	VSGWKR	VSGWK(1.00)R	731.407853	0	71	6	5	K	CSSVGSAGACIMVDTRVSGWKRYCDTNSVIPLTAQQKLDPK	75	1	1							Cas9		0	K.GKbs3ohSKK.L	GKSKK	GKbs3ohSK(1.00)K	702.427576	0	1156
20190410_QExHFX1_RSLC1_Beveridge_Clausen_IMP_DSS_JRmethod_R3	7717	20190410_QExHFX1_RSLC1_Beveridge_Clausen_IMP_DSS_JRmethod_R3.mgf	247	C:\2018_Peptideproject\Data\20190410\20190410_QExHFX1_RSLC1_Beveridge_Clausen_IMP_DSS_JRmethod_R3.mgf	2426.8668	-1	2058.069267	3	687.030365	654749	2058.070527	687.030785	true	0	1	BS3	138.06807	0	Cas9		0	K.LVDSTDKADLR.L	LVDSTDKADLR	LVDSTDK(1.00)ADLR	1231.640825	0	146	11	7	K	YHEKYPTIYHLRKKLVDSTDKADLRLIYLALAHMIKFRGHF	152	1	1							Cas9		0	K.GQKNSR.E	GQKNSR	GQK(1.00)NSR	688.361631	0	777
20190410_QExHFX1_RSLC1_Beveridge_Clausen_IMP_DSS_JRmethod_R3	7740	20190410_QExHFX1_RSLC1_Beveridge_Clausen_IMP_DSS_JRmethod_R3.mgf	253	C:\2018_Peptideproject\Data\20190410\20190410_QExHFX1_RSLC1_Beveridge_Clausen_IMP_DSS_JRmethod_R3.mgf	2432.77452	-1	1845.9186	3	616.313477	1475790.25	1845.914214	616.312014	false	1	1				REV_Cas9		1	K.MVVEESPVNDKbs3ohSRGK.N	MVVEESPVNDKSRGK	MVVEESPVNDKbs3ohSRGK	1845.914214	0	492	15					1	1	Kbs3oh	11	156.0786347
20190410_QExHFX1_RSLC1_Beveridge_Clausen_IMP_DSS_JRmethod_R3	7758	20190410_QExHFX1_RSLC1_Beveridge_Clausen_IMP_DSS_JRmethod_R3.mgf	263	C:\2018_Peptideproject\Data\20190410\20190410_QExHFX1_RSLC1_Beveridge_Clausen_IMP_DSS_JRmethod_R3.mgf	2436.21468	-1	1227.693268	3	410.238366	696731.9375	1227.69352	410.23845	false	0	1				Cas9		0	K.RNSDKbs3ohLIAR.K	RNSDKLIAR	RNSDKbs3ohLIAR	1227.69352	0	1118	9					1	1	Kbs3oh	5	156.0786347
20190410_QExHFX1_RSLC1_Beveridge_Clausen_IMP_DSS_JRmethod_R3	7739	20190410_QExHFX1_RSLC1_Beveridge_Clausen_IMP_DSS_JRmethod_R3.mgf	252	C:\2018_Peptideproject\Data\20190410\20190410_QExHFX1_RSLC1_Beveridge_Clausen_IMP_DSS_JRmethod_R3.mgf	2432.7072	-1	2001.048939	4	501.269511	601683.125	2001.049076	501.269546	false	0	1				K1C15_SHEEP	sp|K1C15_SHEEP|	0	K.TTDELRDKILAAAIDNSR.V	TTDELRDKILAAAIDNSR	TTDELRDKILAAAIDNSR	2001.049076	0	157	18					1	1
20190410_QExHFX1_RSLC1_Beveridge_Clausen_IMP_DSS_JRmethod_R3	7606	20190410_QExHFX1_RSLC1_Beveridge_Clausen_IMP_DSS_JRmethod_R3.mgf	226	C:\2018_Peptideproject\Data\20190410\20190410_QExHFX1_RSLC1_Beveridge_Clausen_IMP_DSS_JRmethod_R3.mgf	2396.24868	-1	1782.947348	3	595.323059	2623893	1782.945709	595.322513	false	1	1	BS3	138.06807	0	REV_CTRB_BOVIN	sp|CTRB_BOVIN|	1	K.FPKNFK.V	FPKNFK	FPK(1.00)NFK	779.433005	0	153	6	3	K	PTAKLLLTIDRNVTLISKFPKNFKVGKILVQTDETELGQDF	155	1	1							REV_Cas9		1	R.QWYKNK.K	QWYKNK	QWYK(1.00)NK	865.444633	0	485
20190410_QExHFX1_RSLC1_Beveridge_Clausen_IMP_DSS_JRmethod_R3	7759	20190410_QExHFX1_RSLC1_Beveridge_Clausen_IMP_DSS_JRmethod_R3.mgf	264	C:\2018_Peptideproject\Data\20190410\20190410_QExHFX1_RSLC1_Beveridge_Clausen_IMP_DSS_JRmethod_R3.mgf	2436.28986	-1	2102.03298	3	701.684937	621955.4375	2102.035388	701.685739	false	1	1	BS3	138.06807	0	REV_Cas9		1	K.RDFDSVKLK.S	RDFDSVKLK	RDFDSVK(1.00)LK	1106.608403	0	401	9	7	K	HYNNIREKVYFQFKRDFDSVKLKSLTIKVVREIKLDNEDKY	407	1	1							REV_Cas9		1	K.KYDMSAAG.-	KYDMSAAG	K(1.00)YDMSAAG	857.358915	0	1365
20190410_QExHFX1_RSLC1_Beveridge_Clausen_IMP_DSS_JRmethod_R3	7754	20190410_QExHFX1_RSLC1_Beveridge_Clausen_IMP_DSS_JRmethod_R3.mgf	261	C:\2018_Peptideproject\Data\20190410\20190410_QExHFX1_RSLC1_Beveridge_Clausen_IMP_DSS_JRmethod_R3.mgf	2435.34246	-1	2014.077706	4	504.526703	256451.015625	2014.076859	504.526491	false	0	1	BS3	138.06807	0	Cas9		0	R.DKPIR.E	DKPIR	DK(1.00)PIR	627.370405	0	1303	5	2	K	VILADANLDKVLSAYNKHRDKPIREQAENIIHLFTLTNLGA	1304	1	1							Cas9		0	K.MIAKSEQEIGK.A	MIAKSEQEIGK	MIAK(1.00)SEQEIGK	1248.638384	0	1025
20190410_QExHFX1_RSLC1_Beveridge_Clausen_IMP_DSS_JRmethod_R3	7750	20190410_QExHFX1_RSLC1_Beveridge_Clausen_IMP_DSS_JRmethod_R3.mgf	258	C:\2018_Peptideproject\Data\20190410\20190410_QExHFX1_RSLC1_Beveridge_Clausen_IMP_DSS_JRmethod_R3.mgf	2434.86558	-1	2115.092766	3	706.038199	749096.625	2115.088804	706.036878	false	1	1	BS3	138.06807	0	Cas9		0	K.YDENDKLIR.E	YDENDKLIR	YDENDK(1.00)LIR	1164.577497	0	947	9	6	K	TKHVAQILDSRMNTKYDENDKLIREVKVITLKSKLVSDFRK	952	1	1							REV_Cas9		1	K.KIFYDK.E	KIFYDK	K(1.00)IFYDK	812.443236	0	798
20190410_QExHFX1_RSLC1_Beveridge_Clausen_IMP_DSS_JRmethod_R3	7756	20190410_QExHFX1_RSLC1_Beveridge_Clausen_IMP_DSS_JRmethod_R3.mgf	262	C:\2018_Peptideproject\Data\20190410\20190410_QExHFX1_RSLC1_Beveridge_Clausen_IMP_DSS_JRmethod_R3.mgf	2435.7789	-1	1958.025704	4	490.513702	604969.3125	1958.018282	490.511847	false	0	1	BS3	138.06807	0	Cas9		0	K.VKYVTEGMR.K	VKYVTEGMR	VK(1.00)YVTEGMR	1097.553926	0	531	9	2	K	LPKHSLLYEYFTVYNELTKVKYVTEGMRKPAFLSGEQKKAI	532	1	1							Cas9		0	K.GYKEVK.K	GYKEVK	GYK(1.00)EVK	722.396286	0	1190
20190410_QExHFX1_RSLC1_Beveridge_Clausen_IMP_DSS_JRmethod_R3	7728	20190410_QExHFX1_RSLC1_Beveridge_Clausen_IMP_DSS_JRmethod_R3.mgf	248	C:\2018_Peptideproject\Data\20190410\20190410_QExHFX1_RSLC1_Beveridge_Clausen_IMP_DSS_JRmethod_R3.mgf	2430.03552	-1	1357.806609	3	453.60948	1064159.875	1357.804129	453.608653	false	1	1	BS3	138.06807	0	Cas9		0	R.LSKSR.R	LSKSR	LSK(1.00)SR	589.354754	0	220	5	3	K	ENPINASGVDAKAILSARLSKSRRLENLIAQLPGEKKNGLF	222	1	1							REV_Cas9		1	K.QVTKR.V	QVTKR	QVTK(1.00)R	630.381304	0	807
20190410_QExHFX1_RSLC1_Beveridge_Clausen_IMP_DSS_JRmethod_R3	7767	20190410_QExHFX1_RSLC1_Beveridge_Clausen_IMP_DSS_JRmethod_R3.mgf	269	C:\2018_Peptideproject\Data\20190410\20190410_QExHFX1_RSLC1_Beveridge_Clausen_IMP_DSS_JRmethod_R3.mgf	2437.63272	-1	2096.015328	4	525.011108	1860020.75	2096.0208	525.012477	false	1	1	BS3	138.06807	0	REV_Cas9		1	K.ESFGGTQVEKK.T	ESFGGTQVEKK	ESFGGTQVEK(1.00)K	1208.603712	0	262	11	10	K	LDSRKNPLISKESFGGTQVEKKTVINVQPMSLKRVVTAFRD	271	1	1							REV_AMYS_HUMAN	sp|AMYS_HUMAN|	1	K.MEGNKR.W	MEGNKR	MEGNK(1.00)R	749.349018	0	224
20190410_QExHFX1_RSLC1_Beveridge_Clausen_IMP_DSS_JRmethod_R3	7769	20190410_QExHFX1_RSLC1_Beveridge_Clausen_IMP_DSS_JRmethod_R3.mgf	270	C:\2018_Peptideproject\Data\20190410\20190410_QExHFX1_RSLC1_Beveridge_Clausen_IMP_DSS_JRmethod_R3.mgf	2437.95936	-1	1944.987997	3	649.336609	709770	1944.983961	649.335264	false	1	1	BS3	138.06807	0	REV_MYG_HUMAN	sp|MYG_HUMAN|	1	K.EYNSAMKR.D	EYNSAMKR	EYNSAMK(1.00)R	1013.460025	0	7	8	7	K	........GQFGLKEYNSAMKRDFLELKANMAGQADAGFDG	13	1	1							REV_Cas9		1	R.YARKTR.L	YARKTR	YARK(1.00)TR	793.455866	0	1300
20190410_QExHFX1_RSLC1_Beveridge_Clausen_IMP_DSS_JRmethod_R3	7772	20190410_QExHFX1_RSLC1_Beveridge_Clausen_IMP_DSS_JRmethod_R3.mgf	272	C:\2018_Peptideproject\Data\20190410\20190410_QExHFX1_RSLC1_Beveridge_Clausen_IMP_DSS_JRmethod_R3.mgf	2438.47062	-1	2083.036568	4	521.766418	563866.4375	2083.036784	521.766473	false	1	1	BS3	138.06807	0	Cas9		0	K.VLTRSDKNR.G	VLTRSDKNR	VLTRSDK(1.00)NR	1087.609799	0	860	9	7	K	VPQSFLKDDSIDNKVLTRSDKNRGKSDNVPSEEVVKKMKNY	866	1	1							REV_Cas9		1	K.KYDMSAAG.-	KYDMSAAG	K(1.00)YDMSAAG	857.358915	0	1365
20190410_QExHFX1_RSLC1_Beveridge_Clausen_IMP_DSS_JRmethod_R3	7770	20190410_QExHFX1_RSLC1_Beveridge_Clausen_IMP_DSS_JRmethod_R3.mgf	271	C:\2018_Peptideproject\Data\20190410\20190410_QExHFX1_RSLC1_Beveridge_Clausen_IMP_DSS_JRmethod_R3.mgf	2438.03418	-1	1873.994894	3	625.672241	634877.8125	1873.985734	625.669188	false	1	1	BS3	138.06807	0	Cas9		0	K.KLVDSTDK.A	KLVDSTDK	K(1.00)LVDSTDK	904.486556	0	145	8	1	K	NIVDEVAYHEKYPTIYHLRKKLVDSTDKADLRLIYLALAHM	145	1	1							REV_Cas9		1	K.SRGKNDR.S	SRGKNDR	SRGK(1.00)NDR	831.431107	0	503
20190410_QExHFX1_RSLC1_Beveridge_Clausen_IMP_DSS_JRmethod_R3	7775	20190410_QExHFX1_RSLC1_Beveridge_Clausen_IMP_DSS_JRmethod_R3.mgf	274	C:\2018_Peptideproject\Data\20190410\20190410_QExHFX1_RSLC1_Beveridge_Clausen_IMP_DSS_JRmethod_R3.mgf	2438.9838	-1	2043.044821	3	682.022217	713957.4375	2043.041869	682.021233	false	1	1	BS3	138.06807	0	K1C15_SHEEP	sp|K1C15_SHEEP|	0	K.VVSSRKR.E	VVSSRKR	VVSSRK(1.00)R	830.508629	0	445	7	6	K	GGKVRINVEESVDGKVVSSRKREI.................	450	1	1							REV_K1C15_SHEEP	sp|K1C15_SHEEP|	1	K.EMEEEHKK.N	EMEEEHKK	EMEEEHK(1.00)K	1074.46517	0	207
20190410_QExHFX1_RSLC1_Beveridge_Clausen_IMP_DSS_JRmethod_R3	7788	20190410_QExHFX1_RSLC1_Beveridge_Clausen_IMP_DSS_JRmethod_R3.mgf	281	C:\2018_Peptideproject\Data\20190410\20190410_QExHFX1_RSLC1_Beveridge_Clausen_IMP_DSS_JRmethod_R3.mgf	2441.4912	-1	2016.016915	4	505.011505	957175.9375	2016.023761	505.013217	false	1	1	BS3	138.06807	0	Cas9		0	K.VKYVTEGMR.K	VKYVTEGMR	VK(1.00)YVTEGMR	1097.553926	0	531	9	2	K	LPKHSLLYEYFTVYNELTKVKYVTEGMRKPAFLSGEQKKAI	532	1	1							REV_Cas9		1	K.DVKEYK.G	DVKEYK	DVK(1.00)EYK	780.401765	0	178
20190410_QExHFX1_RSLC1_Beveridge_Clausen_IMP_DSS_JRmethod_R3	6995	20190410_QExHFX1_RSLC1_Beveridge_Clausen_IMP_DSS_JRmethod_R3.mgf	150	C:\2018_Peptideproject\Data\20190410\20190410_QExHFX1_RSLC1_Beveridge_Clausen_IMP_DSS_JRmethod_R3.mgf	2219.66166	-1	4432.074765	7	634.160814	440731.90625	4432.081376	634.161759	false	1	1	BS3	138.06807	0	REV_K1C15_SHEEP	sp|K1C15_SHEEP|	1	K.TIDLLKMYEQNQAEMER.S	TIDLLKMYEQNQAEMER	TIDLLK(1.00)MYEQNQAEMER	2142.992552	0	60	17	6	K	ELLSHYTAIEQERLKTIDLLKMYEQNQAEMERSLESLQAEI	65	1	1							REV_RETBP_HUMAN	sp|RETBP_HUMAN|	1	K.KDAMAYWTGSRFKADFNK.E	KDAMAYWTGSRFKADFNK	K(0.31)DAMAYWTGSRFK(0.69)ADFNK	2151.020755	0	154
20190410_QExHFX1_RSLC1_Beveridge_Clausen_IMP_DSS_JRmethod_R3	7749	20190410_QExHFX1_RSLC1_Beveridge_Clausen_IMP_DSS_JRmethod_R3.mgf	257	C:\2018_Peptideproject\Data\20190410\20190410_QExHFX1_RSLC1_Beveridge_Clausen_IMP_DSS_JRmethod_R3.mgf	2434.79046	-1	2115.092766	4	529.780468	11315445	2115.088151	529.779314	false	1	1	BS3	138.06807	0	REV_K1C15_SHEEP	sp|K1C15_SHEEP|	1	K.EMEEEHKK.N	EMEEEHKK	EMEEEHK(1.00)K	1074.46517	0	207	8	7	K	MEVNVQGALQNSFKEMEEEHKKNLYALEENLSEIQMELDKT	213	1	1							Cas9		0	K.VEKGKSKK.L	VEKGKSKK	VEK(0.39)GK(0.41)SK(0.20)K	902.554911	0	1153
20190410_QExHFX1_RSLC1_Beveridge_Clausen_IMP_DSS_JRmethod_R3	7817	20190410_QExHFX1_RSLC1_Beveridge_Clausen_IMP_DSS_JRmethod_R3.mgf	293	C:\2018_Peptideproject\Data\20190410\20190410_QExHFX1_RSLC1_Beveridge_Clausen_IMP_DSS_JRmethod_R3.mgf	2447.89092	-1	1431.773215	3	478.265015	637759.25	1431.776179	478.266003	false	1	1				REV_Cas9		1	K.KYPDWKbs3ohKbs3ohR.D	KYPDWKKR	KYPDWKbs3ohKbs3ohR	1431.776179	0	239	8					1	1	Kbs3oh;Kbs3oh	6;7	156.0786347;156.0786347
20190410_QExHFX1_RSLC1_Beveridge_Clausen_IMP_DSS_JRmethod_R3	7803	20190410_QExHFX1_RSLC1_Beveridge_Clausen_IMP_DSS_JRmethod_R3.mgf	289	C:\2018_Peptideproject\Data\20190410\20190410_QExHFX1_RSLC1_Beveridge_Clausen_IMP_DSS_JRmethod_R3.mgf	2444.3058	-1	1946.986227	3	650.002686	658667.25	1946.992402	650.004744	false	1	1	BS3	138.06807	0	Cas9		0	-.GAASMDKK.Y	GAASMDKK	GAASMDK(1.00)K	822.390549	0	1	8	7	K	..............GAASMDKKYSIGLAIGTNSVGWAVITD	7	1	1							REV_Cas9		1	K.VYFQFKR.D	VYFQFKR	VYFQFK(1.00)R	986.533783	0	395
20190410_QExHFX1_RSLC1_Beveridge_Clausen_IMP_DSS_JRmethod_R3	7032	20190410_QExHFX1_RSLC1_Beveridge_Clausen_IMP_DSS_JRmethod_R3.mgf	153	C:\2018_Peptideproject\Data\20190410\20190410_QExHFX1_RSLC1_Beveridge_Clausen_IMP_DSS_JRmethod_R3.mgf	2230.75872	-1	4304.043303	7	615.870605	1768147.125	4304.03066	615.868799	false	0	1	BS3	138.06807	0	Cas9		0	K.KLVDSTDKADLR.L	KLVDSTDKADLR	K(0.38)LVDSTDK(0.62)ADLR	1359.735788	0	145	12	8	K	YHEKYPTIYHLRKKLVDSTDKADLRLIYLALAHMIKFRGHF	152	1	1							AMYS_HUMAN	sp|AMYS_HUMAN|	0	K.WNGEKMSYLKNWGEGWGFMPSDR.A	WNGEKMSYLKNWGEGWGFMPSDR	WNGEK(0.44)MSYLK(0.56)NWGEGWGFMPSDR	2806.226802	0	284
20190410_QExHFX1_RSLC1_Beveridge_Clausen_IMP_DSS_JRmethod_R3	7791	20190410_QExHFX1_RSLC1_Beveridge_Clausen_IMP_DSS_JRmethod_R3.mgf	283	C:\2018_Peptideproject\Data\20190410\20190410_QExHFX1_RSLC1_Beveridge_Clausen_IMP_DSS_JRmethod_R3.mgf	2441.88516	-1	1846.976217	3	616.666016	3071981.25	1846.96831	616.66338	false	1	1	BS3	138.06807	0	Cas9		0	K.NSRERMKR.I	NSRERMKR	NSRERMK(1.00)R	1091.561804	0	780	8	7	K	EMARENQTTQKGQKNSRERMKRIEEGIKELGSQILKEHPVE	786	1	1							REV_Cas9		1	K.DKDIK.I	DKDIK	DK(1.00)DIK	617.338436	0	765
20190410_QExHFX1_RSLC1_Beveridge_Clausen_IMP_DSS_JRmethod_R3	7861	20190410_QExHFX1_RSLC1_Beveridge_Clausen_IMP_DSS_JRmethod_R3.mgf	300	C:\2018_Peptideproject\Data\20190410\20190410_QExHFX1_RSLC1_Beveridge_Clausen_IMP_DSS_JRmethod_R3.mgf	2460.1014	-1	1357.807063	3	453.609631	1114521.25	1357.804129	453.608653	false	1	1	BS3	138.06807	0	Cas9		0	R.LSKSR.R	LSKSR	LSK(1.00)SR	589.354754	0	220	5	3	K	ENPINASGVDAKAILSARLSKSRRLENLIAQLPGEKKNGLF	222	1	1							REV_Cas9		1	K.QVTKR.V	QVTKR	QVTK(1.00)R	630.381304	0	807
20190410_QExHFX1_RSLC1_Beveridge_Clausen_IMP_DSS_JRmethod_R3	7746	20190410_QExHFX1_RSLC1_Beveridge_Clausen_IMP_DSS_JRmethod_R3.mgf	256	C:\2018_Peptideproject\Data\20190410\20190410_QExHFX1_RSLC1_Beveridge_Clausen_IMP_DSS_JRmethod_R3.mgf	2434.0842	-1	2129.147254	4	533.29409	711347.625	2129.148049	533.294289	false	0	1	BS3	138.06807	0	Cas9		0	K.KLVDSTDK.A	KLVDSTDK	K(1.00)LVDSTDK	904.486556	0	145	8	1	K	NIVDEVAYHEKYPTIYHLRKKLVDSTDKADLRLIYLALAHM	145	1	1							Cas9		0	K.VLSAYNKHR.D	VLSAYNKHR	VLSAYNK(1.00)HR	1086.593422	0	1294
20190410_QExHFX1_RSLC1_Beveridge_Clausen_IMP_DSS_JRmethod_R3	7786	20190410_QExHFX1_RSLC1_Beveridge_Clausen_IMP_DSS_JRmethod_R3.mgf	280	C:\2018_Peptideproject\Data\20190410\20190410_QExHFX1_RSLC1_Beveridge_Clausen_IMP_DSS_JRmethod_R3.mgf	2441.05524	-1	2043.051094	4	511.77005	813988.5625	2043.060966	511.772518	false	1	1	BS3	138.06807	0	REV_Cas9		1	K.NQKGQTTQNR.E	NQKGQTTQNR	NQK(1.00)GQTTQNR	1173.585042	0	594	10	3	K	SGLKEIGEERKIRMRESKNQKGQTTQNREAMEIVINEKPRH	596	1	1							REV_CTRB_BOVIN	sp|CTRB_BOVIN|	1	R.VSGWKR.Y	VSGWKR	VSGWK(1.00)R	731.407853	0	71
20190410_QExHFX1_RSLC1_Beveridge_Clausen_IMP_DSS_JRmethod_R3	7766	20190410_QExHFX1_RSLC1_Beveridge_Clausen_IMP_DSS_JRmethod_R3.mgf	268	C:\2018_Peptideproject\Data\20190410\20190410_QExHFX1_RSLC1_Beveridge_Clausen_IMP_DSS_JRmethod_R3.mgf	2437.55754	-1	2057.065024	3	686.695618	87808648	2057.062196	686.694675	false	1	1	BS3	138.06807	0	REV_AMYS_HUMAN	sp|AMYS_HUMAN|	1	K.LAGKYFETR.V	LAGKYFETR	LAGK(1.00)YFETR	1083.57129	0	236	9	4	K	NLYSKMEGNKRWIVTGKLAGKYFETRVGNGFYDSKSIPEGG	239	1	1							REV_Cas9		1	K.KYPDWK.K	KYPDWK	K(1.00)YPDWK	835.422835	0	239
20190410_QExHFX1_RSLC1_Beveridge_Clausen_IMP_DSS_JRmethod_R3	7841	20190410_QExHFX1_RSLC1_Beveridge_Clausen_IMP_DSS_JRmethod_R3.mgf	296	C:\2018_Peptideproject\Data\20190410\20190410_QExHFX1_RSLC1_Beveridge_Clausen_IMP_DSS_JRmethod_R3.mgf	2454.88404	-1	1568.900168	3	523.973999	619603.25	1568.89982	523.973883	true	0	1	BS3	138.06807	0	Cas9		0	R.KLINGIR.D	KLINGIR	K(1.00)LINGIR	812.523217	0	669	7	1	K	DKVMKQLKRRRYTGWGRLSRKLINGIRDKQSGKTILDFLKS	669	1	1							Cas9		0	R.SDKNR.G	SDKNR	SDK(1.00)NR	618.308532	0	864
20190410_QExHFX1_RSLC1_Beveridge_Clausen_IMP_DSS_JRmethod_R3	7802	20190410_QExHFX1_RSLC1_Beveridge_Clausen_IMP_DSS_JRmethod_R3.mgf	288	C:\2018_Peptideproject\Data\20190410\20190410_QExHFX1_RSLC1_Beveridge_Clausen_IMP_DSS_JRmethod_R3.mgf	2444.23086	-1	2027.054089	4	507.770799	645974.6875	2027.054818	507.770981	false	0	1	BS3	138.06807	0	Cas9		0	R.KKDWDPK.K	KKDWDPK	K(0.37)K(0.63)DWDPK	915.481412	0	1127	7	2	K	GFSKESILPKRNSDKLIARKKDWDPKKYGGFDSPTVAYSVL	1128	1	1							Cas9		0	K.GQKNSRER.M	GQKNSRER	GQK(1.00)NSRER	973.505335	0	777
20190410_QExHFX1_RSLC1_Beveridge_Clausen_IMP_DSS_JRmethod_R3	7777	20190410_QExHFX1_RSLC1_Beveridge_Clausen_IMP_DSS_JRmethod_R3.mgf	275	C:\2018_Peptideproject\Data\20190410\20190410_QExHFX1_RSLC1_Beveridge_Clausen_IMP_DSS_JRmethod_R3.mgf	2439.36012	-1	2057.061226	4	515.272583	138328368	2057.064044	515.273287	false	1	1	BS3	138.06807	0	REV_Cas9		1	K.ATLNDKR.F	ATLNDKR	ATLNDK(1.00)R	816.44536	0	467	7	6	K	IFGKADLESLGRGEKATLNDKRFQTIKLANLLRQWYKNKKM	472	1	1							REV_Cas9		1	R.EIKLDNEDK.Y	EIKLDNEDK	EIK(1.00)LDNEDK	1102.550613	0	418
20190410_QExHFX1_RSLC1_Beveridge_Clausen_IMP_DSS_JRmethod_R3	7508	20190410_QExHFX1_RSLC1_Beveridge_Clausen_IMP_DSS_JRmethod_R3.mgf	210	C:\2018_Peptideproject\Data\20190410\20190410_QExHFX1_RSLC1_Beveridge_Clausen_IMP_DSS_JRmethod_R3.mgf	2368.9605	-1	2058.071699	4	515.525201	614327.5625	2058.070527	515.524908	true	0	1	BS3	138.06807	0	Cas9		0	K.LVDSTDKADLR.L	LVDSTDKADLR	LVDSTDK(1.00)ADLR	1231.640825	0	146	11	7	K	YHEKYPTIYHLRKKLVDSTDKADLRLIYLALAHMIKFRGHF	152	1	1							Cas9		0	K.GQKNSR.E	GQKNSR	GQK(1.00)NSR	688.361631	0	777
20190410_QExHFX1_RSLC1_Beveridge_Clausen_IMP_DSS_JRmethod_R3	7901	20190410_QExHFX1_RSLC1_Beveridge_Clausen_IMP_DSS_JRmethod_R3.mgf	308	C:\2018_Peptideproject\Data\20190410\20190410_QExHFX1_RSLC1_Beveridge_Clausen_IMP_DSS_JRmethod_R3.mgf	2471.04552	-1	1555.905443	3	519.642424	807425.75	1555.908585	519.643472	false	1	1	BS3	138.06807	0	REV_CAH1_HUMAN	sp|CAH1_HUMAN|	1	R.Kbs3ohAKGK.T	KAKGK	Kbs3ohAK(1.00)GK	686.432662	0	88	5	3	K	FDLSSPLLTSPDFNTFPRKAKGKTIAQLADLKVQKLPNAEG	90	1	1	Kbs3oh	1	156.0786347				REV_CTRB_BOVIN	sp|CTRB_BOVIN|	1	R.VSGWKR.Y	VSGWKR	VSGWK(1.00)R	731.407853	0	71
20190410_QExHFX1_RSLC1_Beveridge_Clausen_IMP_DSS_JRmethod_R3	7867	20190410_QExHFX1_RSLC1_Beveridge_Clausen_IMP_DSS_JRmethod_R3.mgf	303	C:\2018_Peptideproject\Data\20190410\20190410_QExHFX1_RSLC1_Beveridge_Clausen_IMP_DSS_JRmethod_R3.mgf	2461.3647	-1	1643.939535	3	548.987122	642199.3125	1643.935872	548.9859	false	1	1	BS3	138.06807	0	REV_Cas9		1	R.DIGNIKR.L	DIGNIKR	DIGNIK(1.00)R	814.466096	0	698	7	6	K	DKSLFDLIKTGSKQRDIGNIKRLSRLGWGTRRRKYLKQMKV	703	1	1							REV_CTRB_BOVIN	sp|CTRB_BOVIN|	1	K.NFKVGK.I	NFKVGK	NFK(1.00)VGK	691.401705	0	156
20190410_QExHFX1_RSLC1_Beveridge_Clausen_IMP_DSS_JRmethod_R3	7847	20190410_QExHFX1_RSLC1_Beveridge_Clausen_IMP_DSS_JRmethod_R3.mgf	298	C:\2018_Peptideproject\Data\20190410\20190410_QExHFX1_RSLC1_Beveridge_Clausen_IMP_DSS_JRmethod_R3.mgf	2456.28288	-1	2058.071584	4	515.525173	17758432	2058.070527	515.524908	true	0	1	BS3	138.06807	0	Cas9		0	K.LVDSTDKADLR.L	LVDSTDKADLR	LVDSTDK(1.00)ADLR	1231.640825	0	146	11	7	K	YHEKYPTIYHLRKKLVDSTDKADLRLIYLALAHMIKFRGHF	152	1	1							Cas9		0	K.GQKNSR.E	GQKNSR	GQK(1.00)NSR	688.361631	0	777
20190410_QExHFX1_RSLC1_Beveridge_Clausen_IMP_DSS_JRmethod_R3	7902	20190410_QExHFX1_RSLC1_Beveridge_Clausen_IMP_DSS_JRmethod_R3.mgf	309	C:\2018_Peptideproject\Data\20190410\20190410_QExHFX1_RSLC1_Beveridge_Clausen_IMP_DSS_JRmethod_R3.mgf	2471.11986	-1	1528.893419	3	510.638416	742238.125	1528.893672	510.6385	false	1	1	BS3	138.06807	0	REV_Cas9		1	R.RLKSSR.L	RLKSSR	RLK(1.00)SSR	745.455865	0	1148	6	3	K	GFLGKKNEGPLQAILNERRLKSSRLASLIKAADVGSANIPN	1150	1	1							Cas9		0	R.EKIEK.I	EKIEK	EK(1.00)IEK	645.369736	0	442
20190410_QExHFX1_RSLC1_Beveridge_Clausen_IMP_DSS_JRmethod_R3	7919	20190410_QExHFX1_RSLC1_Beveridge_Clausen_IMP_DSS_JRmethod_R3.mgf	315	C:\2018_Peptideproject\Data\20190410\20190410_QExHFX1_RSLC1_Beveridge_Clausen_IMP_DSS_JRmethod_R3.mgf	2475.21306	-1	1660.894003	3	554.638611	695938.8125	1660.900883	554.640904	false	1	1	BS3	138.06807	0	REV_Cas9		1	K.SRGKNDR.S	SRGKNDR	SRGK(1.00)NDR	831.431107	0	503	7	4	K	WYKNKKMVVEESPVNDKSRGKNDRSTLKVNDISDKDLFSQP	506	1	1							REV_CTRB_BOVIN	sp|CTRB_BOVIN|	1	K.NFKVGK.I	NFKVGK	NFK(1.00)VGK	691.401705	0	156
20190410_QExHFX1_RSLC1_Beveridge_Clausen_IMP_DSS_JRmethod_R3	7797	20190410_QExHFX1_RSLC1_Beveridge_Clausen_IMP_DSS_JRmethod_R3.mgf	285	C:\2018_Peptideproject\Data\20190410\20190410_QExHFX1_RSLC1_Beveridge_Clausen_IMP_DSS_JRmethod_R3.mgf	2443.28076	-1	2041.05793	4	511.271759	686905.3125	2041.058767	511.271968	false	0	1	BS3	138.06807	0	AMYS_HUMAN	sp|AMYS_HUMAN|	0	K.YGAKLGTVIR.K	YGAKLGTVIR	YGAK(1.00)LGTVIR	1076.634225	0	273	10	4	K	PIKSSDYFGNGRVTEFKYGAKLGTVIRKWNGEKMSYLKNWG	276	1	1							OVAL_CHICK	sp|OVAL_CHICK|	0	R.MKMEEK.Y	MKMEEK	MK(1.00)MEEK	826.356472	0	286
20190410_QExHFX1_RSLC1_Beveridge_Clausen_IMP_DSS_JRmethod_R3	7708	20190410_QExHFX1_RSLC1_Beveridge_Clausen_IMP_DSS_JRmethod_R3.mgf	245	C:\2018_Peptideproject\Data\20190410\20190410_QExHFX1_RSLC1_Beveridge_Clausen_IMP_DSS_JRmethod_R3.mgf	2424.41916	-1	2331.234152	3	778.085327	571175.75	2331.232175	778.084668	false	0	1	BS3	138.06807	0	Cas9		0	K.SEQEIGKATAK.Y	SEQEIGKATAK	SEQEIGK(1.00)ATAK	1160.603712	0	1029	11	7	K	GDYKVYDVRKMIAKSEQEIGKATAKYFFYSNIMNFFKTEIT	1035	1	1							Cas9		0	R.QQLPEKYK.E	QQLPEKYK	QQLPEK(1.00)YK	1032.560392	0	345
20190410_QExHFX1_RSLC1_Beveridge_Clausen_IMP_DSS_JRmethod_R3	7933	20190410_QExHFX1_RSLC1_Beveridge_Clausen_IMP_DSS_JRmethod_R3.mgf	323	C:\2018_Peptideproject\Data\20190410\20190410_QExHFX1_RSLC1_Beveridge_Clausen_IMP_DSS_JRmethod_R3.mgf	2477.92104	-1	1625.930574	4	407.48992	709447.3125	1625.925307	407.488603	false	1	1	BS3	138.06807	0	REV_Cas9		1	K.ATLNDKR.F	ATLNDKR	ATLNDK(1.00)R	816.44536	0	467	7	6	K	IFGKADLESLGRGEKATLNDKRFQTIKLANLLRQWYKNKKM	472	1	1							MYG_HUMAN	sp|MYG_HUMAN|	0	K.FKHLK.S	FKHLK	FK(1.00)HLK	671.411876	0	46
20190410_QExHFX1_RSLC1_Beveridge_Clausen_IMP_DSS_JRmethod_R3	7836	20190410_QExHFX1_RSLC1_Beveridge_Clausen_IMP_DSS_JRmethod_R3.mgf	295	C:\2018_Peptideproject\Data\20190410\20190410_QExHFX1_RSLC1_Beveridge_Clausen_IMP_DSS_JRmethod_R3.mgf	2453.50302	-1	2129.149472	3	710.723767	592576.1875	2129.148049	710.723293	true	0	1	BS3	138.06807	0	Cas9		0	K.VLSAYNKHR.D	VLSAYNKHR	VLSAYNK(1.00)HR	1086.593422	0	1294	9	7	K	FSKRVILADANLDKVLSAYNKHRDKPIREQAENIIHLFTLT	1300	1	1							Cas9		0	K.KLVDSTDK.A	KLVDSTDK	K(1.00)LVDSTDK	904.486556	0	145
20190410_QExHFX1_RSLC1_Beveridge_Clausen_IMP_DSS_JRmethod_R3	7913	20190410_QExHFX1_RSLC1_Beveridge_Clausen_IMP_DSS_JRmethod_R3.mgf	313	C:\2018_Peptideproject\Data\20190410\20190410_QExHFX1_RSLC1_Beveridge_Clausen_IMP_DSS_JRmethod_R3.mgf	2473.7064	-1	1930.013266	3	644.345032	587114.6875	1930.015973	644.345934	false	0	1	BS3	138.06807	0	Cas9		0	R.DKPIR.E	DKPIR	DK(1.00)PIR	627.370405	0	1303	5	2	K	VILADANLDKVLSAYNKHRDKPIREQAENIIHLFTLTNLGA	1304	1	1							Cas9		0	K.YDENDKLIR.E	YDENDKLIR	YDENDK(1.00)LIR	1164.577497	0	947
20190410_QExHFX1_RSLC1_Beveridge_Clausen_IMP_DSS_JRmethod_R3	7937	20190410_QExHFX1_RSLC1_Beveridge_Clausen_IMP_DSS_JRmethod_R3.mgf	326	C:\2018_Peptideproject\Data\20190410\20190410_QExHFX1_RSLC1_Beveridge_Clausen_IMP_DSS_JRmethod_R3.mgf	2478.50598	-1	1626.920798	3	543.314209	649640.8125	1626.916533	543.312787	false	1	1	BS3	138.06807	0	REV_Cas9		1	K.SRGKNDR.S	SRGKNDR	SRGK(1.00)NDR	831.431107	0	503	7	4	K	WYKNKKMVVEESPVNDKSRGKNDRSTLKVNDISDKDLFSQP	506	1	1							REV_Cas9		1	K.IEKIR.E	IEKIR	IEK(1.00)IR	657.417355	0	927
20190410_QExHFX1_RSLC1_Beveridge_Clausen_IMP_DSS_JRmethod_R3	7845	20190410_QExHFX1_RSLC1_Beveridge_Clausen_IMP_DSS_JRmethod_R3.mgf	297	C:\2018_Peptideproject\Data\20190410\20190410_QExHFX1_RSLC1_Beveridge_Clausen_IMP_DSS_JRmethod_R3.mgf	2455.9563	-1	2129.148613	5	426.836999	813797.8125	2129.148049	426.836886	false	0	1	BS3	138.06807	0	Cas9		0	K.KLVDSTDK.A	KLVDSTDK	K(1.00)LVDSTDK	904.486556	0	145	8	1	K	NIVDEVAYHEKYPTIYHLRKKLVDSTDKADLRLIYLALAHM	145	1	1							Cas9		0	K.VLSAYNKHR.D	VLSAYNKHR	VLSAYNK(1.00)HR	1086.593422	0	1294
20190410_QExHFX1_RSLC1_Beveridge_Clausen_IMP_DSS_JRmethod_R3	7865	20190410_QExHFX1_RSLC1_Beveridge_Clausen_IMP_DSS_JRmethod_R3.mgf	302	C:\2018_Peptideproject\Data\20190410\20190410_QExHFX1_RSLC1_Beveridge_Clausen_IMP_DSS_JRmethod_R3.mgf	2460.92808	-1	1642.935982	4	411.741272	673486.8125	1642.936599	411.741426	false	0	1	BS3	138.06807	0	Cas9		0	R.NSDKLIAR.K	NSDKLIAR	NSDK(1.00)LIAR	915.513774	0	1119	8	4	K	TEVQTGGFSKESILPKRNSDKLIARKKDWDPKKYGGFDSPT	1122	1	1							Cas9		0	R.LSKSR.R	LSKSR	LSK(1.00)SR	589.354754	0	220
20190410_QExHFX1_RSLC1_Beveridge_Clausen_IMP_DSS_JRmethod_R3	7943	20190410_QExHFX1_RSLC1_Beveridge_Clausen_IMP_DSS_JRmethod_R3.mgf	330	C:\2018_Peptideproject\Data\20190410\20190410_QExHFX1_RSLC1_Beveridge_Clausen_IMP_DSS_JRmethod_R3.mgf	2479.39074	-1	1443.823752	3	482.28186	1287350.5	1443.829675	482.283835	false	1	1	BS3	138.06807	0	REV_Cas9		1	R.ESKNQK.G	ESKNQK	ESK(1.00)NQK	732.376612	0	591	6	3	K	LIQSGLKEIGEERKIRMRESKNQKGQTTQNREAMEIVINEK	593	1	1							Cas9		0	R.KVTVK.Q	KVTVK	K(1.00)VTVK	573.384992	0	562
20190410_QExHFX1_RSLC1_Beveridge_Clausen_IMP_DSS_JRmethod_R3	7954	20190410_QExHFX1_RSLC1_Beveridge_Clausen_IMP_DSS_JRmethod_R3.mgf	337	C:\2018_Peptideproject\Data\20190410\20190410_QExHFX1_RSLC1_Beveridge_Clausen_IMP_DSS_JRmethod_R3.mgf	2481.30414	-1	1242.671993	3	415.231274	842389.6875	1242.672057	415.231295	false	0	1				Cas9		0	K.VLSAYNKbs3ohHR.D	VLSAYNKHR	VLSAYNKbs3ohHR	1242.672057	0	1294	9					1	1	Kbs3oh	7	156.0786347
20190410_QExHFX1_RSLC1_Beveridge_Clausen_IMP_DSS_JRmethod_R3	7949	20190410_QExHFX1_RSLC1_Beveridge_Clausen_IMP_DSS_JRmethod_R3.mgf	334	C:\2018_Peptideproject\Data\20190410\20190410_QExHFX1_RSLC1_Beveridge_Clausen_IMP_DSS_JRmethod_R3.mgf	2480.35266	-1	1681.887228	3	561.636353	932219.1875	1681.889997	561.637276	false	0	1				RETBP_HUMAN	sp|RETBP_HUMAN|	0	R.VSSFRVKENFDKAR.F	VSSFRVKENFDKAR	VSSFRVKENFDKAR	1681.889997	0	24	14					1	1
20190410_QExHFX1_RSLC1_Beveridge_Clausen_IMP_DSS_JRmethod_R3	7957	20190410_QExHFX1_RSLC1_Beveridge_Clausen_IMP_DSS_JRmethod_R3.mgf	339	C:\2018_Peptideproject\Data\20190410\20190410_QExHFX1_RSLC1_Beveridge_Clausen_IMP_DSS_JRmethod_R3.mgf	2481.7053	-1	1459.784323	3	487.602051	963312	1459.788204	487.603344	false	1	1	BS3	138.06807	0	REV_Cas9		1	R.ESKNQK.G	ESKNQK	ESK(1.00)NQK	732.376612	0	591	6	3	K	LIQSGLKEIGEERKIRMRESKNQKGQTTQNREAMEIVINEK	593	1	1							REV_Cas9		1	K.EVKSK.K	EVKSK	EVK(1.00)SK	589.343521	0	208
20190410_QExHFX1_RSLC1_Beveridge_Clausen_IMP_DSS_JRmethod_R3	7948	20190410_QExHFX1_RSLC1_Beveridge_Clausen_IMP_DSS_JRmethod_R3.mgf	333	C:\2018_Peptideproject\Data\20190410\20190410_QExHFX1_RSLC1_Beveridge_Clausen_IMP_DSS_JRmethod_R3.mgf	2480.27802	-1	1624.92939	4	407.239624	1141110.875	1624.926035	407.238785	false	1	1	BS3	138.06807	0	REV_Cas9		1	R.KNPLISK.E	KNPLISK	K(1.00)NPLISK	798.496333	0	255	7	1	K	FGGKKYPDWKKRDAIKLDSRKNPLISKESFGGTQVEKKTVI	255	1	1							Cas9		0	K.GQKNSR.E	GQKNSR	GQK(1.00)NSR	688.361631	0	777
20190410_QExHFX1_RSLC1_Beveridge_Clausen_IMP_DSS_JRmethod_R3	7941	20190410_QExHFX1_RSLC1_Beveridge_Clausen_IMP_DSS_JRmethod_R3.mgf	329	C:\2018_Peptideproject\Data\20190410\20190410_QExHFX1_RSLC1_Beveridge_Clausen_IMP_DSS_JRmethod_R3.mgf	2478.97398	-1	1641.932198	4	411.490326	138742912	1641.931455	411.49014	false	0	1	BS3	138.06807	0	Cas9		0	R.LKRTAR.R	LKRTAR	LK(1.00)RTAR	743.476601	0	68	6	2	K	KNLIGALLFDSGETAEATRLKRTARRRYTRRKNRICYLQEI	69	1	1							AMYS_HUMAN	sp|AMYS_HUMAN|	0	R.KWNGEK.M	KWNGEK	K(1.00)WNGEK	760.386783	0	283
20190410_QExHFX1_RSLC1_Beveridge_Clausen_IMP_DSS_JRmethod_R3	7790	20190410_QExHFX1_RSLC1_Beveridge_Clausen_IMP_DSS_JRmethod_R3.mgf	282	C:\2018_Peptideproject\Data\20190410\20190410_QExHFX1_RSLC1_Beveridge_Clausen_IMP_DSS_JRmethod_R3.mgf	2441.81784	-1	1844.976453	3	615.999428	3071981.25	1844.977812	615.999881	false	0	1	BS3	138.06807	0	Cas9		0	K.APLSASMIKR.Y	APLSASMIKR	APLSASMIK(1.00)R	1088.60121	0	319	10	9	K	SDILRVNTEITKAPLSASMIKRYDEHHQDLTLLKALVRQQL	327	1	1							Cas9		0	R.SDKNR.G	SDKNR	SDK(1.00)NR	618.308532	0	864
20190410_QExHFX1_RSLC1_Beveridge_Clausen_IMP_DSS_JRmethod_R3	7981	20190410_QExHFX1_RSLC1_Beveridge_Clausen_IMP_DSS_JRmethod_R3.mgf	352	C:\2018_Peptideproject\Data\20190410\20190410_QExHFX1_RSLC1_Beveridge_Clausen_IMP_DSS_JRmethod_R3.mgf	2486.34744	-1	1686.898459	3	563.306763	674834.0625	1686.890043	563.303957	false	1	1	BS3	138.06807	0	REV_Cas9		1	K.ATLNDKR.F	ATLNDKR	ATLNDK(1.00)R	816.44536	0	467	7	6	K	IFGKADLESLGRGEKATLNDKRFQTIKLANLLRQWYKNKKM	472	1	1							REV_Cas9		1	R.ESKNQK.G	ESKNQK	ESK(1.00)NQK	732.376612	0	591
20190410_QExHFX1_RSLC1_Beveridge_Clausen_IMP_DSS_JRmethod_R3	8065	20190410_QExHFX1_RSLC1_Beveridge_Clausen_IMP_DSS_JRmethod_R3.mgf	371	C:\2018_Peptideproject\Data\20190410\20190410_QExHFX1_RSLC1_Beveridge_Clausen_IMP_DSS_JRmethod_R3.mgf	2508.34494	-1	1563.909994	3	522.310608	710768.25	1563.909657	522.310495	false	1	1	BS3	138.06807	0	REV_Cas9		1	R.DIGNIKR.L	DIGNIKR	DIGNIK(1.00)R	814.466096	0	698	7	6	K	DKSLFDLIKTGSKQRDIGNIKRLSRLGWGTRRRKYLKQMKV	703	1	1							Cas9		0	R.HSIKK.N	HSIKK	HSIK(1.00)K	611.37549	0	45
20190410_QExHFX1_RSLC1_Beveridge_Clausen_IMP_DSS_JRmethod_R3	8108	20190410_QExHFX1_RSLC1_Beveridge_Clausen_IMP_DSS_JRmethod_R3.mgf	381	C:\2018_Peptideproject\Data\20190410\20190410_QExHFX1_RSLC1_Beveridge_Clausen_IMP_DSS_JRmethod_R3.mgf	2519.70846	-1	1944.984152	3	649.335327	654773.625	1944.990486	649.337438	false	1	1	BS3	138.06807	0	REV_Cas9		1	R.DKHNYASLK.V	DKHNYASLK	DK(1.00)HNYASLK	1074.545803	0	71	9	2	K	NTLTFLHIINEAQREIKPRDKHNYASLKVDLNADALIRKVS	72	1	1							REV_Cas9		1	R.ESKNQK.G	ESKNQK	ESK(1.00)NQK	732.376612	0	591
20190410_QExHFX1_RSLC1_Beveridge_Clausen_IMP_DSS_JRmethod_R3	8187	20190410_QExHFX1_RSLC1_Beveridge_Clausen_IMP_DSS_JRmethod_R3.mgf	399	C:\2018_Peptideproject\Data\20190410\20190410_QExHFX1_RSLC1_Beveridge_Clausen_IMP_DSS_JRmethod_R3.mgf	2540.27352	-1	1242.67206	3	415.231296	675418.125	1242.672057	415.231295	false	0	1				Cas9		0	K.VLSAYNKbs3ohHR.D	VLSAYNKHR	VLSAYNKbs3ohHR	1242.672057	0	1294	9					1	1	Kbs3oh	7	156.0786347
20190410_QExHFX1_RSLC1_Beveridge_Clausen_IMP_DSS_JRmethod_R3	8043	20190410_QExHFX1_RSLC1_Beveridge_Clausen_IMP_DSS_JRmethod_R3.mgf	367	C:\2018_Peptideproject\Data\20190410\20190410_QExHFX1_RSLC1_Beveridge_Clausen_IMP_DSS_JRmethod_R3.mgf	2502.16398	-1	1844.979086	3	616.000305	737044.9375	1844.977812	615.999881	true	0	1	BS3	138.06807	0	Cas9		0	K.APLSASMIKR.Y	APLSASMIKR	APLSASMIK(1.00)R	1088.60121	0	319	10	9	K	SDILRVNTEITKAPLSASMIKRYDEHHQDLTLLKALVRQQL	327	1	1							Cas9		0	R.SDKNR.G	SDKNR	SDK(1.00)NR	618.308532	0	864
20190410_QExHFX1_RSLC1_Beveridge_Clausen_IMP_DSS_JRmethod_R3	7890	20190410_QExHFX1_RSLC1_Beveridge_Clausen_IMP_DSS_JRmethod_R3.mgf	306	C:\2018_Peptideproject\Data\20190410\20190410_QExHFX1_RSLC1_Beveridge_Clausen_IMP_DSS_JRmethod_R3.mgf	2467.95318	-1	1900.115488	3	634.379106	605012.625	1900.114564	634.378798	true	0	1	BS3	138.06807	0	Cas9		0	K.NLPNEKVLPK.H	NLPNEKVLPK	NLPNEK(1.00)VLPK	1150.671003	0	505	10	6	K	ASAQSFIERMTNFDKNLPNEKVLPKHSLLYEYFTVYNELTK	510	1	1							Cas9		0	R.HSIKK.N	HSIKK	HSIK(1.00)K	611.37549	0	45
20190410_QExHFX1_RSLC1_Beveridge_Clausen_IMP_DSS_JRmethod_R3	7877	20190410_QExHFX1_RSLC1_Beveridge_Clausen_IMP_DSS_JRmethod_R3.mgf	304	C:\2018_Peptideproject\Data\20190410\20190410_QExHFX1_RSLC1_Beveridge_Clausen_IMP_DSS_JRmethod_R3.mgf	2464.22754	-1	2129.148311	4	533.294354	6933303.5	2129.148049	533.294289	true	0	1	BS3	138.06807	0	Cas9		0	K.KLVDSTDK.A	KLVDSTDK	K(1.00)LVDSTDK	904.486556	0	145	8	1	K	NIVDEVAYHEKYPTIYHLRKKLVDSTDKADLRLIYLALAHM	145	1	1							Cas9		0	K.VLSAYNKHR.D	VLSAYNKHR	VLSAYNK(1.00)HR	1086.593422	0	1294
20190410_QExHFX1_RSLC1_Beveridge_Clausen_IMP_DSS_JRmethod_R3	8199	20190410_QExHFX1_RSLC1_Beveridge_Clausen_IMP_DSS_JRmethod_R3.mgf	400	C:\2018_Peptideproject\Data\20190410\20190410_QExHFX1_RSLC1_Beveridge_Clausen_IMP_DSS_JRmethod_R3.mgf	2543.8731	-1	1605.91622	3	536.312683	715214.8125	1605.920222	536.314017	false	0	1	BS3	138.06807	0	Cas9		0	K.GYKEVK.K	GYKEVK	GYK(1.00)EVK	722.396286	0	1190	6	3	K	IMERSSFEKNPIDFLEAKGYKEVKKDLIIKLPKYSLFELEN	1192	1	1							Cas9		0	R.LSKSRR.L	LSKSRR	LSK(1.00)SRR	745.455865	0	220
20190410_QExHFX1_RSLC1_Beveridge_Clausen_IMP_DSS_JRmethod_R3	7884	20190410_QExHFX1_RSLC1_Beveridge_Clausen_IMP_DSS_JRmethod_R3.mgf	305	C:\2018_Peptideproject\Data\20190410\20190410_QExHFX1_RSLC1_Beveridge_Clausen_IMP_DSS_JRmethod_R3.mgf	2466.24984	-1	1900.114839	4	476.035986	790557.125	1900.114564	476.035917	false	0	1	BS3	138.06807	0	Cas9		0	K.NLPNEKVLPK.H	NLPNEKVLPK	NLPNEK(1.00)VLPK	1150.671003	0	505	10	6	K	ASAQSFIERMTNFDKNLPNEKVLPKHSLLYEYFTVYNELTK	510	1	1							Cas9		0	R.HSIKK.N	HSIKK	HSIK(1.00)K	611.37549	0	45
20190410_QExHFX1_RSLC1_Beveridge_Clausen_IMP_DSS_JRmethod_R3	8117	20190410_QExHFX1_RSLC1_Beveridge_Clausen_IMP_DSS_JRmethod_R3.mgf	384	C:\2018_Peptideproject\Data\20190410\20190410_QExHFX1_RSLC1_Beveridge_Clausen_IMP_DSS_JRmethod_R3.mgf	2521.74774	-1	1642.93647	4	411.741394	3349759.25	1642.936599	411.741426	false	0	1	BS3	138.06807	0	Cas9		0	R.NSDKLIAR.K	NSDKLIAR	NSDK(1.00)LIAR	915.513774	0	1119	8	4	K	TEVQTGGFSKESILPKRNSDKLIARKKDWDPKKYGGFDSPT	1122	1	1							Cas9		0	R.LSKSR.R	LSKSR	LSK(1.00)SR	589.354754	0	220
20190410_QExHFX1_RSLC1_Beveridge_Clausen_IMP_DSS_JRmethod_R3	8174	20190410_QExHFX1_RSLC1_Beveridge_Clausen_IMP_DSS_JRmethod_R3.mgf	396	C:\2018_Peptideproject\Data\20190410\20190410_QExHFX1_RSLC1_Beveridge_Clausen_IMP_DSS_JRmethod_R3.mgf	2536.96878	-1	2059.051037	4	515.770036	1066584.625	2059.044831	515.768484	false	1	1	BS3	138.06807	0	REV_CTRB_BOVIN	sp|CTRB_BOVIN|	1	K.FPKNFKVGK.I	FPKNFKVGK	FPK(0.48)NFK(0.52)VGK	1063.617846	0	153	9	6	K	KLLLTIDRNVTLISKFPKNFKVGKILVQTDETELGQDFEGA	158	1	1							REV_Cas9		1	K.KYDMSAAG.-	KYDMSAAG	K(1.00)YDMSAAG	857.358915	0	1365
20190410_QExHFX1_RSLC1_Beveridge_Clausen_IMP_DSS_JRmethod_R3	8062	20190410_QExHFX1_RSLC1_Beveridge_Clausen_IMP_DSS_JRmethod_R3.mgf	370	C:\2018_Peptideproject\Data\20190410\20190410_QExHFX1_RSLC1_Beveridge_Clausen_IMP_DSS_JRmethod_R3.mgf	2507.59182	-1	1971.039274	4	493.767095	572810.25	1971.038682	493.766947	false	0	1	BS3	138.06807	0	K1C15_SHEEP	sp|K1C15_SHEEP|	0	K.MLLDIKTR.L	MLLDIKTR	MLLDIK(1.00)TR	1004.568847	0	389	8	6	K	SELRSEMEAQNQEYKMLLDIKTRLEQEIATYHSLLEGQDAR	394	1	1							Cas9		0	K.EDYFKK.I	EDYFKK	EDYFK(1.00)K	828.401765	0	570
20190410_QExHFX1_RSLC1_Beveridge_Clausen_IMP_DSS_JRmethod_R3	8099	20190410_QExHFX1_RSLC1_Beveridge_Clausen_IMP_DSS_JRmethod_R3.mgf	379	C:\2018_Peptideproject\Data\20190410\20190410_QExHFX1_RSLC1_Beveridge_Clausen_IMP_DSS_JRmethod_R3.mgf	2517.24942	-1	1729.969143	4	433.499562	643364.9375	1729.972653	433.50044	false	1	1	BS3	138.06807	0	REV_CAH1_HUMAN	sp|CAH1_HUMAN|	1	R.KAKGK.T	KAKGK	K(0.04)AK(0.96)GK	530.354027	0	88	5	3	K	FDLSSPLLTSPDFNTFPRKAKGKTIAQLADLKVQKLPNAEG	90	1	1							REV_Cas9		1	K.EKYEPLQR.Q	EKYEPLQR	EK(1.00)YEPLQR	1061.550555	0	1021
20190410_QExHFX1_RSLC1_Beveridge_Clausen_IMP_DSS_JRmethod_R3	7850	20190410_QExHFX1_RSLC1_Beveridge_Clausen_IMP_DSS_JRmethod_R3.mgf	299	C:\2018_Peptideproject\Data\20190410\20190410_QExHFX1_RSLC1_Beveridge_Clausen_IMP_DSS_JRmethod_R3.mgf	2456.9271	-1	2058.071111	3	687.03098	11959313	2058.070527	687.030785	true	0	1	BS3	138.06807	0	Cas9		0	K.LVDSTDKADLR.L	LVDSTDKADLR	LVDSTDK(1.00)ADLR	1231.640825	0	146	11	7	K	YHEKYPTIYHLRKKLVDSTDKADLRLIYLALAHMIKFRGHF	152	1	1							Cas9		0	K.GQKNSR.E	GQKNSR	GQK(1.00)NSR	688.361631	0	777
20190410_QExHFX1_RSLC1_Beveridge_Clausen_IMP_DSS_JRmethod_R3	8098	20190410_QExHFX1_RSLC1_Beveridge_Clausen_IMP_DSS_JRmethod_R3.mgf	378	C:\2018_Peptideproject\Data\20190410\20190410_QExHFX1_RSLC1_Beveridge_Clausen_IMP_DSS_JRmethod_R3.mgf	2517.13914	-1	2058.070684	3	687.030838	1152905.375	2058.070527	687.030785	true	0	1	BS3	138.06807	0	Cas9		0	K.LVDSTDKADLR.L	LVDSTDKADLR	LVDSTDK(1.00)ADLR	1231.640825	0	146	11	7	K	YHEKYPTIYHLRKKLVDSTDKADLRLIYLALAHMIKFRGHF	152	1	1							Cas9		0	K.GQKNSR.E	GQKNSR	GQK(1.00)NSR	688.361631	0	777
20190410_QExHFX1_RSLC1_Beveridge_Clausen_IMP_DSS_JRmethod_R3	8145	20190410_QExHFX1_RSLC1_Beveridge_Clausen_IMP_DSS_JRmethod_R3.mgf	390	C:\2018_Peptideproject\Data\20190410\20190410_QExHFX1_RSLC1_Beveridge_Clausen_IMP_DSS_JRmethod_R3.mgf	2529.1581	-1	1327.832288	3	443.618039	830204.1875	1327.82995	443.61726	false	1	1	BS3	138.06807	0	REV_CRP_HUMAN	sp|CRP_HUMAN|	1	K.KGLKR.S	KGLKR	K(0.10)GLK(0.90)R	600.407125	0	84	5	4	K	DQEQGLIISAEAGVTYKKGLKRSRVKPGDVWFEVIGSASEW	87	1	1							Cas9		0	R.LSKSR.R	LSKSR	LSK(1.00)SR	589.354754	0	220
20190410_QExHFX1_RSLC1_Beveridge_Clausen_IMP_DSS_JRmethod_R3	8096	20190410_QExHFX1_RSLC1_Beveridge_Clausen_IMP_DSS_JRmethod_R3.mgf	377	C:\2018_Peptideproject\Data\20190410\20190410_QExHFX1_RSLC1_Beveridge_Clausen_IMP_DSS_JRmethod_R3.mgf	2516.8125	-1	2058.072109	4	515.525304	1449723.75	2058.070527	515.524908	true	0	1	BS3	138.06807	0	Cas9		0	K.LVDSTDKADLR.L	LVDSTDKADLR	LVDSTDK(1.00)ADLR	1231.640825	0	146	11	7	K	YHEKYPTIYHLRKKLVDSTDKADLRLIYLALAHMIKFRGHF	152	1	1							Cas9		0	K.GQKNSR.E	GQKNSR	GQK(1.00)NSR	688.361631	0	777
20190410_QExHFX1_RSLC1_Beveridge_Clausen_IMP_DSS_JRmethod_R3	8162	20190410_QExHFX1_RSLC1_Beveridge_Clausen_IMP_DSS_JRmethod_R3.mgf	394	C:\2018_Peptideproject\Data\20190410\20190410_QExHFX1_RSLC1_Beveridge_Clausen_IMP_DSS_JRmethod_R3.mgf	2533.59852	-1	1570.955146	3	524.658992	951500.9375	1570.954541	524.65879	false	0	1	BS3	138.06807	0	Cas9		0	K.VITLKSK.L	VITLKSK	VITLK(1.00)SK	787.516734	0	959	7	5	K	MNTKYDENDKLIREVKVITLKSKLVSDFRKDFQFYKVREIN	963	1	1							Cas9		0	R.EKIEK.I	EKIEK	EK(1.00)IEK	645.369736	0	442
20190410_QExHFX1_RSLC1_Beveridge_Clausen_IMP_DSS_JRmethod_R3	8281	20190410_QExHFX1_RSLC1_Beveridge_Clausen_IMP_DSS_JRmethod_R3.mgf	414	C:\2018_Peptideproject\Data\20190410\20190410_QExHFX1_RSLC1_Beveridge_Clausen_IMP_DSS_JRmethod_R3.mgf	2566.65168	-1	1429.792553	3	477.604794	827055	1429.788874	477.603568	false	1	1	BS3	138.06807	0	REV_Cas9		1	K.QVTKR.V	QVTKR	QVTK(1.00)R	630.381304	0	807	5	4	K	EVSDFCEKKIFYDKELKQVTKRVNKTFLLDVIKKAQEGSLF	810	1	1							Cas9		0	R.DKQSGK.T	DKQSGK	DK(1.00)QSGK	661.339499	0	676
20190410_QExHFX1_RSLC1_Beveridge_Clausen_IMP_DSS_JRmethod_R3	8323	20190410_QExHFX1_RSLC1_Beveridge_Clausen_IMP_DSS_JRmethod_R3.mgf	421	C:\2018_Peptideproject\Data\20190410\20190410_QExHFX1_RSLC1_Beveridge_Clausen_IMP_DSS_JRmethod_R3.mgf	2578.60116	-1	1812.922884	3	605.314904	681168.75	1812.921741	605.314523	false	0	1				Cas9		0	K.NRGKbs3ohSDNVPSEEVVK.K	NRGKSDNVPSEEVVK	NRGKbs3ohSDNVPSEEVVK	1812.921741	0	867	15					1	1	Kbs3oh	4	156.0786347
20190410_QExHFX1_RSLC1_Beveridge_Clausen_IMP_DSS_JRmethod_R3	8231	20190410_QExHFX1_RSLC1_Beveridge_Clausen_IMP_DSS_JRmethod_R3.mgf	409	C:\2018_Peptideproject\Data\20190410\20190410_QExHFX1_RSLC1_Beveridge_Clausen_IMP_DSS_JRmethod_R3.mgf	2551.90146	-1	1642.93647	4	411.741394	3527822.5	1642.936599	411.741426	false	0	1	BS3	138.06807	0	Cas9		0	R.NSDKLIAR.K	NSDKLIAR	NSDK(1.00)LIAR	915.513774	0	1119	8	4	K	TEVQTGGFSKESILPKRNSDKLIARKKDWDPKKYGGFDSPT	1122	1	1							Cas9		0	R.LSKSR.R	LSKSR	LSK(1.00)SR	589.354754	0	220
20190410_QExHFX1_RSLC1_Beveridge_Clausen_IMP_DSS_JRmethod_R3	7915	20190410_QExHFX1_RSLC1_Beveridge_Clausen_IMP_DSS_JRmethod_R3.mgf	314	C:\2018_Peptideproject\Data\20190410\20190410_QExHFX1_RSLC1_Beveridge_Clausen_IMP_DSS_JRmethod_R3.mgf	2474.14278	-1	1672.988626	3	558.670152	608212	1672.983549	558.668459	false	0	1	BS3	138.06807	0	Cas9		0	R.SDKNR.G	SDKNR	SDK(1.00)NR	618.308532	0	864	5	3	K	VPQSFLKDDSIDNKVLTRSDKNRGKSDNVPSEEVVKKMKNY	866	1	1							Cas9		0	K.SKKLKSVK.E	SKKLKSVK	SK(0.12)K(0.12)LK(0.75)SVK	916.606946	0	1158
20190410_QExHFX1_RSLC1_Beveridge_Clausen_IMP_DSS_JRmethod_R3	7955	20190410_QExHFX1_RSLC1_Beveridge_Clausen_IMP_DSS_JRmethod_R3.mgf	338	C:\2018_Peptideproject\Data\20190410\20190410_QExHFX1_RSLC1_Beveridge_Clausen_IMP_DSS_JRmethod_R3.mgf	2481.37866	-1	1680.881905	4	421.227753	922243.5625	1680.876977	421.226521	false	1	1	BS3	138.06807	0	Cas9		0	K.MKNYWR.Q	MKNYWR	MK(1.00)NYWR	912.427603	0	883	6	2	K	SDKNRGKSDNVPSEEVVKKMKNYWRQLLNAKLITQRKFDNL	884	1	1							REV_Cas9		1	K.QVTKR.V	QVTKR	QVTK(1.00)R	630.381304	0	807
20190410_QExHFX1_RSLC1_Beveridge_Clausen_IMP_DSS_JRmethod_R3	8068	20190410_QExHFX1_RSLC1_Beveridge_Clausen_IMP_DSS_JRmethod_R3.mgf	372	C:\2018_Peptideproject\Data\20190410\20190410_QExHFX1_RSLC1_Beveridge_Clausen_IMP_DSS_JRmethod_R3.mgf	2509.09866	-1	2082.121091	3	695.04764	864784.0625	2082.120831	695.047553	true	0	1	BS3	138.06807	0	Cas9		0	R.GKSDNVPSEEVVK.K	GKSDNVPSEEVVK	GK(1.00)SDNVPSEEVVK	1386.699068	0	869	13	2	K	FLKDDSIDNKVLTRSDKNRGKSDNVPSEEVVKKMKNYWRQL	870	1	1							Cas9		0	K.VPSKK.F	VPSKK	VPSK(1.00)K	557.353692	0	31
20190410_QExHFX1_RSLC1_Beveridge_Clausen_IMP_DSS_JRmethod_R3	8172	20190410_QExHFX1_RSLC1_Beveridge_Clausen_IMP_DSS_JRmethod_R3.mgf	395	C:\2018_Peptideproject\Data\20190410\20190410_QExHFX1_RSLC1_Beveridge_Clausen_IMP_DSS_JRmethod_R3.mgf	2536.54296	-1	1429.791229	3	477.604353	673496.8125	1429.788874	477.603568	false	1	1	BS3	138.06807	0	REV_Cas9		1	K.QVTKR.V	QVTKR	QVTK(1.00)R	630.381304	0	807	5	4	K	EVSDFCEKKIFYDKELKQVTKRVNKTFLLDVIKKAQEGSLF	810	1	1							Cas9		0	R.DKQSGK.T	DKQSGK	DK(1.00)QSGK	661.339499	0	676
20190410_QExHFX1_RSLC1_Beveridge_Clausen_IMP_DSS_JRmethod_R3	8207	20190410_QExHFX1_RSLC1_Beveridge_Clausen_IMP_DSS_JRmethod_R3.mgf	402	C:\2018_Peptideproject\Data\20190410\20190410_QExHFX1_RSLC1_Beveridge_Clausen_IMP_DSS_JRmethod_R3.mgf	2546.0142	-1	1913.976706	3	638.999512	840882.3125	1913.973439	638.998423	false	1	1	BS3	138.06807	0	REV_Cas9		1	R.EIKLDNEDK.Y	EIKLDNEDK	EIK(1.00)LDNEDK	1102.550613	0	418	9	3	K	KRDFDSVKLKSLTIKVVREIKLDNEDKYTNRMSDLIQAVKH	420	1	1							REV_MYG_HUMAN	sp|MYG_HUMAN|	1	K.HKFDK.F	HKFDK	HK(1.00)FDK	673.354755	0	107
20190410_QExHFX1_RSLC1_Beveridge_Clausen_IMP_DSS_JRmethod_R3	7946	20190410_QExHFX1_RSLC1_Beveridge_Clausen_IMP_DSS_JRmethod_R3.mgf	332	C:\2018_Peptideproject\Data\20190410\20190410_QExHFX1_RSLC1_Beveridge_Clausen_IMP_DSS_JRmethod_R3.mgf	2479.84158	-1	1641.933066	3	548.318298	169132448	1641.931455	548.317761	false	0	1	BS3	138.06807	0	AMYS_HUMAN	sp|AMYS_HUMAN|	0	R.KWNGEK.M	KWNGEK	K(1.00)WNGEK	760.386783	0	283	6	1	K	FGNGRVTEFKYGAKLGTVIRKWNGEKMSYLKNWGEGWGFMP	283	1	1							Cas9		0	R.LKRTAR.R	LKRTAR	LK(1.00)RTAR	743.476601	0	68
20190410_QExHFX1_RSLC1_Beveridge_Clausen_IMP_DSS_JRmethod_R3	8094	20190410_QExHFX1_RSLC1_Beveridge_Clausen_IMP_DSS_JRmethod_R3.mgf	376	C:\2018_Peptideproject\Data\20190410\20190410_QExHFX1_RSLC1_Beveridge_Clausen_IMP_DSS_JRmethod_R3.mgf	2516.48586	-1	2459.278057	4	615.826791	716072.4375	2459.275495	615.82615	false	0	1	BS3	138.06807	0	Cas9		0	K.SEQEIGKATAK.Y	SEQEIGKATAK	SEQEIGK(1.00)ATAK	1160.603712	0	1029	11	7	K	GDYKVYDVRKMIAKSEQEIGKATAKYFFYSNIMNFFKTEIT	1035	1	1							Cas9		0	K.SEQEIGKATAK.Y	SEQEIGKATAK	SEQEIGK(1.00)ATAK	1160.603712	0	1029
20190410_QExHFX1_RSLC1_Beveridge_Clausen_IMP_DSS_JRmethod_R3	8224	20190410_QExHFX1_RSLC1_Beveridge_Clausen_IMP_DSS_JRmethod_R3.mgf	407	C:\2018_Peptideproject\Data\20190410\20190410_QExHFX1_RSLC1_Beveridge_Clausen_IMP_DSS_JRmethod_R3.mgf	2550.29514	-1	1357.806688	3	453.609506	1522365.875	1357.804129	453.608653	false	1	1	BS3	138.06807	0	Cas9		0	R.LSKSR.R	LSKSR	LSK(1.00)SR	589.354754	0	220	5	3	K	ENPINASGVDAKAILSARLSKSRRLENLIAQLPGEKKNGLF	222	1	1							REV_Cas9		1	K.QVTKR.V	QVTKR	QVTK(1.00)R	630.381304	0	807
20190410_QExHFX1_RSLC1_Beveridge_Clausen_IMP_DSS_JRmethod_R3	8272	20190410_QExHFX1_RSLC1_Beveridge_Clausen_IMP_DSS_JRmethod_R3.mgf	413	C:\2018_Peptideproject\Data\20190410\20190410_QExHFX1_RSLC1_Beveridge_Clausen_IMP_DSS_JRmethod_R3.mgf	2564.10552	-1	1620.847372	3	541.289734	612012.3125	1620.847115	541.289648	true	0	1	BS3	138.06807	0	Cas9		0	R.KFDNLTK.A	KFDNLTK	K(1.00)FDNLTK	864.470512	0	900	7	1	K	VKKMKNYWRQLLNAKLITQRKFDNLTKAERGGLSELDKAGF	900	1	1							Cas9		0	R.SDKNR.G	SDKNR	SDK(1.00)NR	618.308532	0	864
20190410_QExHFX1_RSLC1_Beveridge_Clausen_IMP_DSS_JRmethod_R3	8002	20190410_QExHFX1_RSLC1_Beveridge_Clausen_IMP_DSS_JRmethod_R3.mgf	359	C:\2018_Peptideproject\Data\20190410\20190410_QExHFX1_RSLC1_Beveridge_Clausen_IMP_DSS_JRmethod_R3.mgf	2491.27764	-1	1642.93685	3	548.652893	128264976	1642.936599	548.652809	true	0	1	BS3	138.06807	0	Cas9		0	R.NSDKLIAR.K	NSDKLIAR	NSDK(1.00)LIAR	915.513774	0	1119	8	4	K	TEVQTGGFSKESILPKRNSDKLIARKKDWDPKKYGGFDSPT	1122	1	1							Cas9		0	R.LSKSR.R	LSKSR	LSK(1.00)SR	589.354754	0	220
20190410_QExHFX1_RSLC1_Beveridge_Clausen_IMP_DSS_JRmethod_R3	8124	20190410_QExHFX1_RSLC1_Beveridge_Clausen_IMP_DSS_JRmethod_R3.mgf	385	C:\2018_Peptideproject\Data\20190410\20190410_QExHFX1_RSLC1_Beveridge_Clausen_IMP_DSS_JRmethod_R3.mgf	2523.76602	-1	1498.970556	3	500.664128	662719.6875	1498.969797	500.663875	false	0	1	BS3	138.06807	0	Cas9		0	K.VITLKSK.L	VITLKSK	VITLK(1.00)SK	787.516734	0	959	7	5	K	MNTKYDENDKLIREVKVITLKSKLVSDFRKDFQFYKVREIN	963	1	1							Cas9		0	R.KVTVK.Q	KVTVK	K(1.00)VTVK	573.384992	0	562
20190410_QExHFX1_RSLC1_Beveridge_Clausen_IMP_DSS_JRmethod_R3	8316	20190410_QExHFX1_RSLC1_Beveridge_Clausen_IMP_DSS_JRmethod_R3.mgf	419	C:\2018_Peptideproject\Data\20190410\20190410_QExHFX1_RSLC1_Beveridge_Clausen_IMP_DSS_JRmethod_R3.mgf	2576.7699	-1	1869.943602	3	624.32181	593193.25	1869.950595	624.324142	false	1	1	BS3	138.06807	0	REV_K1C15_SHEEP	sp|K1C15_SHEEP|	1	K.EMEEEHKK.N	EMEEEHKK	EMEEEHK(1.00)K	1074.46517	0	207	8	7	K	MEVNVQGALQNSFKEMEEEHKKNLYALEENLSEIQMELDKT	213	1	1							REV_Cas9		1	K.IEKIR.E	IEKIR	IEK(1.00)IR	657.417355	0	927
20190410_QExHFX1_RSLC1_Beveridge_Clausen_IMP_DSS_JRmethod_R3	8333	20190410_QExHFX1_RSLC1_Beveridge_Clausen_IMP_DSS_JRmethod_R3.mgf	425	C:\2018_Peptideproject\Data\20190410\20190410_QExHFX1_RSLC1_Beveridge_Clausen_IMP_DSS_JRmethod_R3.mgf	2580.83334	-1	1242.671456	3	415.231095	670848.8125	1242.672057	415.231295	false	0	1				Cas9		0	K.VLSAYNKbs3ohHR.D	VLSAYNKHR	VLSAYNKbs3ohHR	1242.672057	0	1294	9					1	1	Kbs3oh	7	156.0786347
20190410_QExHFX1_RSLC1_Beveridge_Clausen_IMP_DSS_JRmethod_R3	8331	20190410_QExHFX1_RSLC1_Beveridge_Clausen_IMP_DSS_JRmethod_R3.mgf	424	C:\2018_Peptideproject\Data\20190410\20190410_QExHFX1_RSLC1_Beveridge_Clausen_IMP_DSS_JRmethod_R3.mgf	2580.39612	-1	1357.807006	3	453.609612	684432.0625	1357.804129	453.608653	false	1	1	BS3	138.06807	0	Cas9		0	R.LSKSR.R	LSKSR	LSK(1.00)SR	589.354754	0	220	5	3	K	ENPINASGVDAKAILSARLSKSRRLENLIAQLPGEKKNGLF	222	1	1							REV_Cas9		1	K.QVTKR.V	QVTKR	QVTK(1.00)R	630.381304	0	807
20190410_QExHFX1_RSLC1_Beveridge_Clausen_IMP_DSS_JRmethod_R3	8343	20190410_QExHFX1_RSLC1_Beveridge_Clausen_IMP_DSS_JRmethod_R3.mgf	429	C:\2018_Peptideproject\Data\20190410\20190410_QExHFX1_RSLC1_Beveridge_Clausen_IMP_DSS_JRmethod_R3.mgf	2582.99088	-1	1392.809033	3	465.276954	1951926.25	1392.808881	465.276903	false	0	1	BS3	138.06807	0	Cas9		0	R.DKPIR.E	DKPIR	DK(1.00)PIR	627.370405	0	1303	5	2	K	VILADANLDKVLSAYNKHRDKPIREQAENIIHLFTLTNLGA	1304	1	1							Cas9		0	R.DKPIR.E	DKPIR	DK(1.00)PIR	627.370405	0	1303
20190410_QExHFX1_RSLC1_Beveridge_Clausen_IMP_DSS_JRmethod_R3	8359	20190410_QExHFX1_RSLC1_Beveridge_Clausen_IMP_DSS_JRmethod_R3.mgf	433	C:\2018_Peptideproject\Data\20190410\20190410_QExHFX1_RSLC1_Beveridge_Clausen_IMP_DSS_JRmethod_R3.mgf	2587.278	-1	1755.899831	3	586.30722	632833.9375	1755.893064	586.304964	false	0	1	BS3	138.06807	0	Cas9		0	K.EDYFKK.I	EDYFKK	EDYFK(1.00)K	828.401765	0	570	6	5	K	DLLFKTNRKVTVKQLKEDYFKKIECFDSVEISGVEDRFNAS	574	1	1							MYG_HUMAN	sp|MYG_HUMAN|	0	K.ASEDLKK.H	ASEDLKK	ASEDLK(1.00)K	789.423228	0	57
20190410_QExHFX1_RSLC1_Beveridge_Clausen_IMP_DSS_JRmethod_R3	8182	20190410_QExHFX1_RSLC1_Beveridge_Clausen_IMP_DSS_JRmethod_R3.mgf	397	C:\2018_Peptideproject\Data\20190410\20190410_QExHFX1_RSLC1_Beveridge_Clausen_IMP_DSS_JRmethod_R3.mgf	2539.19514	-1	2082.121162	3	695.047664	6580278.5	2082.120831	695.047553	true	0	1	BS3	138.06807	0	Cas9		0	R.GKSDNVPSEEVVK.K	GKSDNVPSEEVVK	GK(1.00)SDNVPSEEVVK	1386.699068	0	869	13	2	K	FLKDDSIDNKVLTRSDKNRGKSDNVPSEEVVKKMKNYWRQL	870	1	1							Cas9		0	K.VPSKK.F	VPSKK	VPSK(1.00)K	557.353692	0	31
20190410_QExHFX1_RSLC1_Beveridge_Clausen_IMP_DSS_JRmethod_R3	7967	20190410_QExHFX1_RSLC1_Beveridge_Clausen_IMP_DSS_JRmethod_R3.mgf	345	C:\2018_Peptideproject\Data\20190410\20190410_QExHFX1_RSLC1_Beveridge_Clausen_IMP_DSS_JRmethod_R3.mgf	2483.4405	-1	1666.923666	3	556.648499	854252.8125	1666.918161	556.646663	false	1	1				REV_Cas9		1	K.IFYDKELKbs3ohQVTK.R	IFYDKELKQVTK	IFYDKELKbs3ohQVTK	1666.918161	0	799	12					1	1	Kbs3oh	8	156.0786347
20190410_QExHFX1_RSLC1_Beveridge_Clausen_IMP_DSS_JRmethod_R3	8127	20190410_QExHFX1_RSLC1_Beveridge_Clausen_IMP_DSS_JRmethod_R3.mgf	387	C:\2018_Peptideproject\Data\20190410\20190410_QExHFX1_RSLC1_Beveridge_Clausen_IMP_DSS_JRmethod_R3.mgf	2524.15998	-1	2331.216255	3	778.079361	739168	2331.225638	778.082489	false	1	1	BS3	138.06807	0	REV_MYG_HUMAN	sp|MYG_HUMAN|	1	K.SLKHKbs3ohFDK.F	SLKHKFDK	SLK(1.00)HKbs3ohFDK	1157.644445	0	104	8	3	K	VTAGKKHLDESKAMEDEKSLKHKFDKFELTEPHKGFRLILV	106	1	1	Kbs3oh	5	156.0786347				REV_Cas9		1	R.MRESKNQK.G	MRESKNQK	MRESK(1.00)NQK	1035.513123	0	589
20190410_QExHFX1_RSLC1_Beveridge_Clausen_IMP_DSS_JRmethod_R3	8394	20190410_QExHFX1_RSLC1_Beveridge_Clausen_IMP_DSS_JRmethod_R3.mgf	440	C:\2018_Peptideproject\Data\20190410\20190410_QExHFX1_RSLC1_Beveridge_Clausen_IMP_DSS_JRmethod_R3.mgf	2596.8792	-1	1429.79182	3	477.60455	775307.875	1429.788874	477.603568	false	1	1	BS3	138.06807	0	REV_Cas9		1	K.QVTKR.V	QVTKR	QVTK(1.00)R	630.381304	0	807	5	4	K	EVSDFCEKKIFYDKELKQVTKRVNKTFLLDVIKKAQEGSLF	810	1	1							Cas9		0	R.DKQSGK.T	DKQSGK	DK(1.00)QSGK	661.339499	0	676
20190410_QExHFX1_RSLC1_Beveridge_Clausen_IMP_DSS_JRmethod_R3	7976	20190410_QExHFX1_RSLC1_Beveridge_Clausen_IMP_DSS_JRmethod_R3.mgf	350	C:\2018_Peptideproject\Data\20190410\20190410_QExHFX1_RSLC1_Beveridge_Clausen_IMP_DSS_JRmethod_R3.mgf	2485.16118	-1	1585.865622	3	529.62915	662503.25	1585.864831	529.628887	false	1	1	BS3	138.06807	0	REV_Cas9		1	K.KNISR.H	KNISR	K(1.00)NISR	616.365653	0	1324	5	1	K	TRLTAEATEGSDFLLAGILKKNISRHDTNGLKVKKFSPKVY	1324	1	1							REV_Cas9		1	K.SRGKNDR.S	SRGKNDR	SRGK(1.00)NDR	831.431107	0	503
20190410_QExHFX1_RSLC1_Beveridge_Clausen_IMP_DSS_JRmethod_R3	8028	20190410_QExHFX1_RSLC1_Beveridge_Clausen_IMP_DSS_JRmethod_R3.mgf	365	C:\2018_Peptideproject\Data\20190410\20190410_QExHFX1_RSLC1_Beveridge_Clausen_IMP_DSS_JRmethod_R3.mgf	2497.9815	-1	1900.114157	3	634.378662	1392727.375	1900.114564	634.378798	false	0	1	BS3	138.06807	0	Cas9		0	K.NLPNEKVLPK.H	NLPNEKVLPK	NLPNEK(1.00)VLPK	1150.671003	0	505	10	6	K	ASAQSFIERMTNFDKNLPNEKVLPKHSLLYEYFTVYNELTK	510	1	1							Cas9		0	R.HSIKK.N	HSIKK	HSIK(1.00)K	611.37549	0	45
20190410_QExHFX1_RSLC1_Beveridge_Clausen_IMP_DSS_JRmethod_R3	8284	20190410_QExHFX1_RSLC1_Beveridge_Clausen_IMP_DSS_JRmethod_R3.mgf	415	C:\2018_Peptideproject\Data\20190410\20190410_QExHFX1_RSLC1_Beveridge_Clausen_IMP_DSS_JRmethod_R3.mgf	2567.4063	-1	2058.071228	4	515.525083	584450.8125	2058.070527	515.524908	false	0	1	BS3	138.06807	0	Cas9		0	K.LVDSTDKADLR.L	LVDSTDKADLR	LVDSTDK(1.00)ADLR	1231.640825	0	146	11	7	K	YHEKYPTIYHLRKKLVDSTDKADLRLIYLALAHMIKFRGHF	152	1	1							Cas9		0	K.GQKNSR.E	GQKNSR	GQK(1.00)NSR	688.361631	0	777
20190410_QExHFX1_RSLC1_Beveridge_Clausen_IMP_DSS_JRmethod_R3	8069	20190410_QExHFX1_RSLC1_Beveridge_Clausen_IMP_DSS_JRmethod_R3.mgf	373	C:\2018_Peptideproject\Data\20190410\20190410_QExHFX1_RSLC1_Beveridge_Clausen_IMP_DSS_JRmethod_R3.mgf	2509.17378	-1	2082.121091	4	521.537549	780316.625	2082.120831	521.537484	false	0	1	BS3	138.06807	0	Cas9		0	R.GKSDNVPSEEVVK.K	GKSDNVPSEEVVK	GK(1.00)SDNVPSEEVVK	1386.699068	0	869	13	2	K	FLKDDSIDNKVLTRSDKNRGKSDNVPSEEVVKKMKNYWRQL	870	1	1							Cas9		0	K.VPSKK.F	VPSKK	VPSK(1.00)K	557.353692	0	31
20190410_QExHFX1_RSLC1_Beveridge_Clausen_IMP_DSS_JRmethod_R3	8235	20190410_QExHFX1_RSLC1_Beveridge_Clausen_IMP_DSS_JRmethod_R3.mgf	410	C:\2018_Peptideproject\Data\20190410\20190410_QExHFX1_RSLC1_Beveridge_Clausen_IMP_DSS_JRmethod_R3.mgf	2552.97156	-1	1392.80894	3	465.276923	756946.125	1392.808881	465.276903	false	0	1	BS3	138.06807	0	Cas9		0	R.DKPIR.E	DKPIR	DK(1.00)PIR	627.370405	0	1303	5	2	K	VILADANLDKVLSAYNKHRDKPIREQAENIIHLFTLTNLGA	1304	1	1							Cas9		0	R.DKPIR.E	DKPIR	DK(1.00)PIR	627.370405	0	1303
20190410_QExHFX1_RSLC1_Beveridge_Clausen_IMP_DSS_JRmethod_R3	8312	20190410_QExHFX1_RSLC1_Beveridge_Clausen_IMP_DSS_JRmethod_R3.mgf	418	C:\2018_Peptideproject\Data\20190410\20190410_QExHFX1_RSLC1_Beveridge_Clausen_IMP_DSS_JRmethod_R3.mgf	2575.6953	-1	1472.856158	3	491.959329	616131.5	1472.860932	491.960921	false	1	1	BS3	138.06807	0	REV_Cas9		1	K.KNISR.H	KNISR	K(1.00)NISR	616.365653	0	1324	5	1	K	TRLTAEATEGSDFLLAGILKKNISRHDTNGLKVKKFSPKVY	1324	1	1							REV_Cas9		1	R.KIRMR.E	KIRMR	K(1.00)IRMR	718.427209	0	586
20190410_QExHFX1_RSLC1_Beveridge_Clausen_IMP_DSS_JRmethod_R3	7906	20190410_QExHFX1_RSLC1_Beveridge_Clausen_IMP_DSS_JRmethod_R3.mgf	310	C:\2018_Peptideproject\Data\20190410\20190410_QExHFX1_RSLC1_Beveridge_Clausen_IMP_DSS_JRmethod_R3.mgf	2472.08022	-1	1844.977621	3	615.999817	1291327.25	1844.977812	615.999881	false	0	1	BS3	138.06807	0	Cas9		0	K.APLSASMIKR.Y	APLSASMIKR	APLSASMIK(1.00)R	1088.60121	0	319	10	9	K	SDILRVNTEITKAPLSASMIKRYDEHHQDLTLLKALVRQQL	327	1	1							Cas9		0	R.SDKNR.G	SDKNR	SDK(1.00)NR	618.308532	0	864
20190410_QExHFX1_RSLC1_Beveridge_Clausen_IMP_DSS_JRmethod_R3	8020	20190410_QExHFX1_RSLC1_Beveridge_Clausen_IMP_DSS_JRmethod_R3.mgf	362	C:\2018_Peptideproject\Data\20190410\20190410_QExHFX1_RSLC1_Beveridge_Clausen_IMP_DSS_JRmethod_R3.mgf	2496.19944	-1	1900.115013	4	476.03603	2931840.5	1900.114564	476.035917	false	0	1	BS3	138.06807	0	Cas9		0	K.NLPNEKVLPK.H	NLPNEKVLPK	NLPNEK(1.00)VLPK	1150.671003	0	505	10	6	K	ASAQSFIERMTNFDKNLPNEKVLPKHSLLYEYFTVYNELTK	510	1	1							Cas9		0	R.HSIKK.N	HSIKK	HSIK(1.00)K	611.37549	0	45
20190410_QExHFX1_RSLC1_Beveridge_Clausen_IMP_DSS_JRmethod_R3	8157	20190410_QExHFX1_RSLC1_Beveridge_Clausen_IMP_DSS_JRmethod_R3.mgf	392	C:\2018_Peptideproject\Data\20190410\20190410_QExHFX1_RSLC1_Beveridge_Clausen_IMP_DSS_JRmethod_R3.mgf	2532.4104	-1	1844.977695	3	615.999841	4490546	1844.977812	615.999881	false	0	1	BS3	138.06807	0	Cas9		0	K.APLSASMIKR.Y	APLSASMIKR	APLSASMIK(1.00)R	1088.60121	0	319	10	9	K	SDILRVNTEITKAPLSASMIKRYDEHHQDLTLLKALVRQQL	327	1	1							Cas9		0	R.SDKNR.G	SDKNR	SDK(1.00)NR	618.308532	0	864
20190410_QExHFX1_RSLC1_Beveridge_Clausen_IMP_DSS_JRmethod_R3	8295	20190410_QExHFX1_RSLC1_Beveridge_Clausen_IMP_DSS_JRmethod_R3.mgf	417	C:\2018_Peptideproject\Data\20190410\20190410_QExHFX1_RSLC1_Beveridge_Clausen_IMP_DSS_JRmethod_R3.mgf	2570.49732	-1	2084.111245	3	695.711025	569675.0625	2084.111328	695.711052	false	1	1	BS3	138.06807	0	Cas9		0	K.SDNVPSEEVVKK.M	SDNVPSEEVVKK	SDNVPSEEVVK(1.00)K	1329.677604	0	871	12	11	K	LTRSDKNRGKSDNVPSEEVVKKMKNYWRQLLNAKLITQRKF	881	1	1							REV_Cas9		1	K.KNISR.H	KNISR	K(1.00)NISR	616.365653	0	1324
20190410_QExHFX1_RSLC1_Beveridge_Clausen_IMP_DSS_JRmethod_R3	7969	20190410_QExHFX1_RSLC1_Beveridge_Clausen_IMP_DSS_JRmethod_R3.mgf	346	C:\2018_Peptideproject\Data\20190410\20190410_QExHFX1_RSLC1_Beveridge_Clausen_IMP_DSS_JRmethod_R3.mgf	2483.87568	-1	1586.865195	3	529.962341	794234.375	1586.862766	529.961532	false	0	1	BS3	138.06807	0	Cas9		0	R.SDKNRGK.S	SDKNRGK	SDK(1.00)NRGK	803.424959	0	864	7	3	K	VPQSFLKDDSIDNKVLTRSDKNRGKSDNVPSEEVVKKMKNY	866	1	1							Cas9		0	R.EKIEK.I	EKIEK	EK(1.00)IEK	645.369736	0	442
20190410_QExHFX1_RSLC1_Beveridge_Clausen_IMP_DSS_JRmethod_R3	8003	20190410_QExHFX1_RSLC1_Beveridge_Clausen_IMP_DSS_JRmethod_R3.mgf	360	C:\2018_Peptideproject\Data\20190410\20190410_QExHFX1_RSLC1_Beveridge_Clausen_IMP_DSS_JRmethod_R3.mgf	2491.34496	-1	1642.936837	4	411.741486	132450976	1642.936599	411.741426	false	0	1	BS3	138.06807	0	Cas9		0	R.NSDKLIAR.K	NSDKLIAR	NSDK(1.00)LIAR	915.513774	0	1119	8	4	K	TEVQTGGFSKESILPKRNSDKLIARKKDWDPKKYGGFDSPT	1122	1	1							Cas9		0	R.LSKSR.R	LSKSR	LSK(1.00)SR	589.354754	0	220
20190410_QExHFX1_RSLC1_Beveridge_Clausen_IMP_DSS_JRmethod_R3	8101	20190410_QExHFX1_RSLC1_Beveridge_Clausen_IMP_DSS_JRmethod_R3.mgf	380	C:\2018_Peptideproject\Data\20190410\20190410_QExHFX1_RSLC1_Beveridge_Clausen_IMP_DSS_JRmethod_R3.mgf	2517.6879	-1	2459.276417	3	820.766082	694904.875	2459.275495	820.765775	true	0	1	BS3	138.06807	0	Cas9		0	K.SEQEIGKATAK.Y	SEQEIGKATAK	SEQEIGK(1.00)ATAK	1160.603712	0	1029	11	7	K	GDYKVYDVRKMIAKSEQEIGKATAKYFFYSNIMNFFKTEIT	1035	1	1							Cas9		0	K.SEQEIGKATAK.Y	SEQEIGKATAK	SEQEIGK(1.00)ATAK	1160.603712	0	1029
20190410_QExHFX1_RSLC1_Beveridge_Clausen_IMP_DSS_JRmethod_R3	8292	20190410_QExHFX1_RSLC1_Beveridge_Clausen_IMP_DSS_JRmethod_R3.mgf	416	C:\2018_Peptideproject\Data\20190410\20190410_QExHFX1_RSLC1_Beveridge_Clausen_IMP_DSS_JRmethod_R3.mgf	2569.7427	-1	2084.113551	4	522.035664	560152	2084.111328	522.035108	false	1	1	BS3	138.06807	0	Cas9		0	K.SDNVPSEEVVKK.M	SDNVPSEEVVKK	SDNVPSEEVVK(1.00)K	1329.677604	0	871	12	11	K	LTRSDKNRGKSDNVPSEEVVKKMKNYWRQLLNAKLITQRKF	881	1	1							REV_Cas9		1	K.KNISR.H	KNISR	K(1.00)NISR	616.365653	0	1324
20190410_QExHFX1_RSLC1_Beveridge_Clausen_IMP_DSS_JRmethod_R3	7944	20190410_QExHFX1_RSLC1_Beveridge_Clausen_IMP_DSS_JRmethod_R3.mgf	331	C:\2018_Peptideproject\Data\20190410\20190410_QExHFX1_RSLC1_Beveridge_Clausen_IMP_DSS_JRmethod_R3.mgf	2479.46532	-1	1664.919394	3	555.980408	711745.5	1664.924973	555.982267	false	1	1	BS3	138.06807	0	Cas9		0	K.KDWDPKK.Y	KDWDPKK	K(0.58)DWDPK(0.42)K	915.481412	0	1128	7	1	K	GFSKESILPKRNSDKLIARKKDWDPKKYGGFDSPTVAYSVL	1128	1	1							REV_MYG_HUMAN	sp|MYG_HUMAN|	1	K.SLKHK.F	SLKHK	SLK(1.00)HK	611.37549	0	104
20190410_QExHFX1_RSLC1_Beveridge_Clausen_IMP_DSS_JRmethod_R3	7966	20190410_QExHFX1_RSLC1_Beveridge_Clausen_IMP_DSS_JRmethod_R3.mgf	344	C:\2018_Peptideproject\Data\20190410\20190410_QExHFX1_RSLC1_Beveridge_Clausen_IMP_DSS_JRmethod_R3.mgf	2483.36592	-1	1612.918905	3	538.646912	816786.0625	1612.914802	538.645544	false	0	1	BS3	138.06807	0	Cas9		0	R.NSDKLIAR.K	NSDKLIAR	NSDK(1.00)LIAR	915.513774	0	1119	8	4	K	TEVQTGGFSKESILPKRNSDKLIARKKDWDPKKYGGFDSPT	1122	1	1							Cas9		0	K.VEKGK.S	VEKGK	VEK(1.00)GK	559.332957	0	1153
20190410_QExHFX1_RSLC1_Beveridge_Clausen_IMP_DSS_JRmethod_R3	7985	20190410_QExHFX1_RSLC1_Beveridge_Clausen_IMP_DSS_JRmethod_R3.mgf	354	C:\2018_Peptideproject\Data\20190410\20190410_QExHFX1_RSLC1_Beveridge_Clausen_IMP_DSS_JRmethod_R3.mgf	2487.00072	-1	2058.072243	3	687.031357	1973225.5	2058.070527	687.030785	true	0	1	BS3	138.06807	0	Cas9		0	K.LVDSTDKADLR.L	LVDSTDKADLR	LVDSTDK(1.00)ADLR	1231.640825	0	146	11	7	K	YHEKYPTIYHLRKKLVDSTDKADLRLIYLALAHMIKFRGHF	152	1	1							Cas9		0	K.GQKNSR.E	GQKNSR	GQK(1.00)NSR	688.361631	0	777
20190410_QExHFX1_RSLC1_Beveridge_Clausen_IMP_DSS_JRmethod_R3	8115	20190410_QExHFX1_RSLC1_Beveridge_Clausen_IMP_DSS_JRmethod_R3.mgf	383	C:\2018_Peptideproject\Data\20190410\20190410_QExHFX1_RSLC1_Beveridge_Clausen_IMP_DSS_JRmethod_R3.mgf	2521.4211	-1	1642.93685	3	548.652893	2869430.25	1642.936599	548.652809	true	0	1	BS3	138.06807	0	Cas9		0	R.NSDKLIAR.K	NSDKLIAR	NSDK(1.00)LIAR	915.513774	0	1119	8	4	K	TEVQTGGFSKESILPKRNSDKLIARKKDWDPKKYGGFDSPT	1122	1	1							Cas9		0	R.LSKSR.R	LSKSR	LSK(1.00)SR	589.354754	0	220
20190410_QExHFX1_RSLC1_Beveridge_Clausen_IMP_DSS_JRmethod_R3	8201	20190410_QExHFX1_RSLC1_Beveridge_Clausen_IMP_DSS_JRmethod_R3.mgf	401	C:\2018_Peptideproject\Data\20190410\20190410_QExHFX1_RSLC1_Beveridge_Clausen_IMP_DSS_JRmethod_R3.mgf	2544.31032	-1	1605.916207	4	402.486328	715132.9375	1605.920222	402.487332	false	0	1	BS3	138.06807	0	Cas9		0	R.LSKSRR.L	LSKSRR	LSK(1.00)SRR	745.455865	0	220	6	3	K	ENPINASGVDAKAILSARLSKSRRLENLIAQLPGEKKNGLF	222	1	1							Cas9		0	K.GYKEVK.K	GYKEVK	GYK(1.00)EVK	722.396286	0	1190
20190410_QExHFX1_RSLC1_Beveridge_Clausen_IMP_DSS_JRmethod_R3	8221	20190410_QExHFX1_RSLC1_Beveridge_Clausen_IMP_DSS_JRmethod_R3.mgf	406	C:\2018_Peptideproject\Data\20190410\20190410_QExHFX1_RSLC1_Beveridge_Clausen_IMP_DSS_JRmethod_R3.mgf	2549.65032	-1	1844.98286	3	616.001563	633328.75	1844.977812	615.999881	false	0	1	BS3	138.06807	0	Cas9		0	K.APLSASMIKR.Y	APLSASMIKR	APLSASMIK(1.00)R	1088.60121	0	319	10	9	K	SDILRVNTEITKAPLSASMIKRYDEHHQDLTLLKALVRQQL	327	1	1							Cas9		0	R.SDKNR.G	SDKNR	SDK(1.00)NR	618.308532	0	864
20190410_QExHFX1_RSLC1_Beveridge_Clausen_IMP_DSS_JRmethod_R3	7960	20190410_QExHFX1_RSLC1_Beveridge_Clausen_IMP_DSS_JRmethod_R3.mgf	341	C:\2018_Peptideproject\Data\20190410\20190410_QExHFX1_RSLC1_Beveridge_Clausen_IMP_DSS_JRmethod_R3.mgf	2482.1556	-1	1640.921334	4	411.23761	212162720	1640.928997	411.239526	false	1	1	BS3	138.06807	0	Cas9		0	K.AGFIKR.Q	AGFIKR	AGFIK(1.00)R	690.41769	0	918	6	5	K	DNLTKAERGGLSELDKAGFIKRQLVETRQITKHVAQILDSR	922	1	1							REV_Cas9		1	K.KIFYDK.E	KIFYDK	K(1.00)IFYDK	812.443236	0	798
20190410_QExHFX1_RSLC1_Beveridge_Clausen_IMP_DSS_JRmethod_R3	8079	20190410_QExHFX1_RSLC1_Beveridge_Clausen_IMP_DSS_JRmethod_R3.mgf	374	C:\2018_Peptideproject\Data\20190410\20190410_QExHFX1_RSLC1_Beveridge_Clausen_IMP_DSS_JRmethod_R3.mgf	2512.14534	-1	1756.978829	4	440.251984	681954.4375	1756.979527	440.252158	false	1	1	BS3	138.06807	0	Cas9		0	K.RNSDKLIAR.K	RNSDKLIAR	RNSDK(1.00)LIAR	1071.614885	0	1118	9	5	K	TEVQTGGFSKESILPKRNSDKLIARKKDWDPKKYGGFDSPT	1122	1	1							REV_Cas9		1	K.SKGEK.V	SKGEK	SK(1.00)GEK	547.296571	0	216
20190410_QExHFX1_RSLC1_Beveridge_Clausen_IMP_DSS_JRmethod_R3	8110	20190410_QExHFX1_RSLC1_Beveridge_Clausen_IMP_DSS_JRmethod_R3.mgf	382	C:\2018_Peptideproject\Data\20190410\20190410_QExHFX1_RSLC1_Beveridge_Clausen_IMP_DSS_JRmethod_R3.mgf	2520.14556	-1	1357.807283	3	453.609704	629724	1357.804129	453.608653	false	1	1	BS3	138.06807	0	REV_Cas9		1	K.QVTKR.V	QVTKR	QVTK(1.00)R	630.381304	0	807	5	4	K	EVSDFCEKKIFYDKELKQVTKRVNKTFLLDVIKKAQEGSLF	810	1	1							Cas9		0	R.LSKSR.R	LSKSR	LSK(1.00)SR	589.354754	0	220
20190410_QExHFX1_RSLC1_Beveridge_Clausen_IMP_DSS_JRmethod_R3	8129	20190410_QExHFX1_RSLC1_Beveridge_Clausen_IMP_DSS_JRmethod_R3.mgf	389	C:\2018_Peptideproject\Data\20190410\20190410_QExHFX1_RSLC1_Beveridge_Clausen_IMP_DSS_JRmethod_R3.mgf	2524.30992	-1	2331.216441	4	583.811387	534108.1875	2331.214405	583.810878	false	1	1	BS3	138.06807	0	REV_Cas9		1	K.QVTKR.V	QVTKR	QVTK(1.00)R	630.381304	0	807	5	4	K	EVSDFCEKKIFYDKELKQVTKRVNKTFLLDVIKKAQEGSLF	810	1	1							MYG_HUMAN	sp|MYG_HUMAN|	0	K.FKHLKbs3ohSEDEMK.A	FKHLKSEDEMK	FK(1.00)HLKbs3ohSEDEMK	1562.765031	0	46
20190410_QExHFX1_RSLC1_Beveridge_Clausen_IMP_DSS_JRmethod_R3	7983	20190410_QExHFX1_RSLC1_Beveridge_Clausen_IMP_DSS_JRmethod_R3.mgf	353	C:\2018_Peptideproject\Data\20190410\20190410_QExHFX1_RSLC1_Beveridge_Clausen_IMP_DSS_JRmethod_R3.mgf	2486.67408	-1	2058.072585	4	515.525423	4002618	2058.070527	515.524908	false	0	1	BS3	138.06807	0	Cas9		0	K.LVDSTDKADLR.L	LVDSTDKADLR	LVDSTDK(1.00)ADLR	1231.640825	0	146	11	7	K	YHEKYPTIYHLRKKLVDSTDKADLRLIYLALAHMIKFRGHF	152	1	1							Cas9		0	K.GQKNSR.E	GQKNSR	GQK(1.00)NSR	688.361631	0	777
20190410_QExHFX1_RSLC1_Beveridge_Clausen_IMP_DSS_JRmethod_R3	8339	20190410_QExHFX1_RSLC1_Beveridge_Clausen_IMP_DSS_JRmethod_R3.mgf	427	C:\2018_Peptideproject\Data\20190410\20190410_QExHFX1_RSLC1_Beveridge_Clausen_IMP_DSS_JRmethod_R3.mgf	2582.23284	-1	1642.936959	4	411.741516	685440.0625	1642.936599	411.741426	false	0	1	BS3	138.06807	0	Cas9		0	R.NSDKLIAR.K	NSDKLIAR	NSDK(1.00)LIAR	915.513774	0	1119	8	4	K	TEVQTGGFSKESILPKRNSDKLIARKKDWDPKKYGGFDSPT	1122	1	1							Cas9		0	R.LSKSR.R	LSKSR	LSK(1.00)SR	589.354754	0	220
20190410_QExHFX1_RSLC1_Beveridge_Clausen_IMP_DSS_JRmethod_R3	8421	20190410_QExHFX1_RSLC1_Beveridge_Clausen_IMP_DSS_JRmethod_R3.mgf	447	C:\2018_Peptideproject\Data\20190410\20190410_QExHFX1_RSLC1_Beveridge_Clausen_IMP_DSS_JRmethod_R3.mgf	2603.99904	-1	2041.044562	4	511.268417	562955.75	2041.040138	511.267311	false	1	1	BS3	138.06807	0	Cas9		0	R.KKLVDSTDK.A	KKLVDSTDK	K(0.36)K(0.64)LVDSTDK	1032.581519	0	144	9	2	K	NIVDEVAYHEKYPTIYHLRKKLVDSTDKADLRLIYLALAHM	145	1	1							REV_OVAL_CHICK	sp|OVAL_CHICK|	1	K.YEEKMR.M	YEEKMR	YEEK(1.00)MR	870.390549	0	96
20190410_QExHFX1_RSLC1_Beveridge_Clausen_IMP_DSS_JRmethod_R3	8410	20190410_QExHFX1_RSLC1_Beveridge_Clausen_IMP_DSS_JRmethod_R3.mgf	445	C:\2018_Peptideproject\Data\20190410\20190410_QExHFX1_RSLC1_Beveridge_Clausen_IMP_DSS_JRmethod_R3.mgf	2600.95842	-1	2059.054914	3	687.358914	721603.6875	2059.063274	687.361701	false	1	1	BS3	138.06807	0	MYG_HUMAN	sp|MYG_HUMAN|	0	R.KDMASNYK.E	KDMASNYK	K(1.00)DMASNYK	971.438227	0	140	8	1	K	PGDFGADAQGAMNKALELFRKDMASNYKELGFQG.......	140	1	1							REV_Cas9		1	R.RYARKTR.L	RYARKTR	RYARK(1.00)TR	949.556977	0	1299
20190410_QExHFX1_RSLC1_Beveridge_Clausen_IMP_DSS_JRmethod_R3	8337	20190410_QExHFX1_RSLC1_Beveridge_Clausen_IMP_DSS_JRmethod_R3.mgf	426	C:\2018_Peptideproject\Data\20190410\20190410_QExHFX1_RSLC1_Beveridge_Clausen_IMP_DSS_JRmethod_R3.mgf	2581.9062	-1	1642.936484	3	548.652771	654064.625	1642.936599	548.652809	false	0	1	BS3	138.06807	0	Cas9		0	R.NSDKLIAR.K	NSDKLIAR	NSDK(1.00)LIAR	915.513774	0	1119	8	4	K	TEVQTGGFSKESILPKRNSDKLIARKKDWDPKKYGGFDSPT	1122	1	1							Cas9		0	R.LSKSR.R	LSKSR	LSK(1.00)SR	589.354754	0	220
20190410_QExHFX1_RSLC1_Beveridge_Clausen_IMP_DSS_JRmethod_R3	8448	20190410_QExHFX1_RSLC1_Beveridge_Clausen_IMP_DSS_JRmethod_R3.mgf	454	C:\2018_Peptideproject\Data\20190410\20190410_QExHFX1_RSLC1_Beveridge_Clausen_IMP_DSS_JRmethod_R3.mgf	2610.87528	-1	1242.672006	3	415.231279	2658648.5	1242.672057	415.231295	false	0	1				Cas9		0	K.VLSAYNKbs3ohHR.D	VLSAYNKHR	VLSAYNKbs3ohHR	1242.672057	0	1294	9					1	1	Kbs3oh	7	156.0786347
20190410_QExHFX1_RSLC1_Beveridge_Clausen_IMP_DSS_JRmethod_R3	8432	20190410_QExHFX1_RSLC1_Beveridge_Clausen_IMP_DSS_JRmethod_R3.mgf	450	C:\2018_Peptideproject\Data\20190410\20190410_QExHFX1_RSLC1_Beveridge_Clausen_IMP_DSS_JRmethod_R3.mgf	2606.88738	-1	1698.8785	3	567.30011	602237.125	1698.876309	567.29938	false	1	1	BS3	138.06807	0	Cas9		0	K.AGFIKR.Q	AGFIKR	AGFIK(1.00)R	690.41769	0	918	6	5	K	DNLTKAERGGLSELDKAGFIKRQLVETRQITKHVAQILDSR	922	1	1							REV_OVAL_CHICK	sp|OVAL_CHICK|	1	K.YEEKMR.M	YEEKMR	YEEK(1.00)MR	870.390549	0	96
20190410_QExHFX1_RSLC1_Beveridge_Clausen_IMP_DSS_JRmethod_R3	8328	20190410_QExHFX1_RSLC1_Beveridge_Clausen_IMP_DSS_JRmethod_R3.mgf	423	C:\2018_Peptideproject\Data\20190410\20190410_QExHFX1_RSLC1_Beveridge_Clausen_IMP_DSS_JRmethod_R3.mgf	2579.74872	-1	1844.979532	3	616.000454	624169.75	1844.977812	615.999881	false	0	1	BS3	138.06807	0	Cas9		0	K.APLSASMIKR.Y	APLSASMIKR	APLSASMIK(1.00)R	1088.60121	0	319	10	9	K	SDILRVNTEITKAPLSASMIKRYDEHHQDLTLLKALVRQQL	327	1	1							Cas9		0	R.SDKNR.G	SDKNR	SDK(1.00)NR	618.308532	0	864
20190410_QExHFX1_RSLC1_Beveridge_Clausen_IMP_DSS_JRmethod_R3	8423	20190410_QExHFX1_RSLC1_Beveridge_Clausen_IMP_DSS_JRmethod_R3.mgf	448	C:\2018_Peptideproject\Data\20190410\20190410_QExHFX1_RSLC1_Beveridge_Clausen_IMP_DSS_JRmethod_R3.mgf	2604.43572	-1	1639.850777	4	410.969971	1188785.125	1639.850427	410.969883	false	0	1	BS3	138.06807	0	Cas9		0	R.LSKSR.R	LSKSR	LSK(1.00)SR	589.354754	0	220	5	3	K	ENPINASGVDAKAILSARLSKSRRLENLIAQLPGEKKNGLF	222	1	1							Cas9		0	K.MKNYWR.Q	MKNYWR	MK(1.00)NYWR	912.427603	0	883
20190410_QExHFX1_RSLC1_Beveridge_Clausen_IMP_DSS_JRmethod_R3	8401	20190410_QExHFX1_RSLC1_Beveridge_Clausen_IMP_DSS_JRmethod_R3.mgf	442	C:\2018_Peptideproject\Data\20190410\20190410_QExHFX1_RSLC1_Beveridge_Clausen_IMP_DSS_JRmethod_R3.mgf	2598.69876	-1	1792.976911	4	449.251504	623442.0625	1792.975688	449.251199	false	0	1	BS3	138.06807	0	Cas9		0	K.VKYVTEGMR.K	VKYVTEGMR	VK(1.00)YVTEGMR	1097.553926	0	531	9	2	K	LPKHSLLYEYFTVYNELTKVKYVTEGMRKPAFLSGEQKKAI	532	1	1							Cas9		0	K.VPSKK.F	VPSKK	VPSK(1.00)K	557.353692	0	31
20190410_QExHFX1_RSLC1_Beveridge_Clausen_IMP_DSS_JRmethod_R3	8378	20190410_QExHFX1_RSLC1_Beveridge_Clausen_IMP_DSS_JRmethod_R3.mgf	437	C:\2018_Peptideproject\Data\20190410\20190410_QExHFX1_RSLC1_Beveridge_Clausen_IMP_DSS_JRmethod_R3.mgf	2592.50922	-1	1776.981589	3	593.334473	698554.875	1776.977403	593.333077	false	1	1	BS3	138.06807	0	REV_Cas9		1	R.QWYKNKK.M	QWYKNKK	QWYK(0.16)NK(0.84)K	993.539596	0	485	7	6	K	NDKRFQTIKLANLLRQWYKNKKMVVEESPVNDKSRGKNDRS	490	1	1							Cas9		0	R.EKIEK.I	EKIEK	EK(1.00)IEK	645.369736	0	442
20190410_QExHFX1_RSLC1_Beveridge_Clausen_IMP_DSS_JRmethod_R3	8428	20190410_QExHFX1_RSLC1_Beveridge_Clausen_IMP_DSS_JRmethod_R3.mgf	449	C:\2018_Peptideproject\Data\20190410\20190410_QExHFX1_RSLC1_Beveridge_Clausen_IMP_DSS_JRmethod_R3.mgf	2605.81782	-1	1639.851149	3	547.624326	1244651.75	1639.850427	547.624086	false	0	1	BS3	138.06807	0	Cas9		0	R.LSKSR.R	LSKSR	LSK(1.00)SR	589.354754	0	220	5	3	K	ENPINASGVDAKAILSARLSKSRRLENLIAQLPGEKKNGLF	222	1	1							Cas9		0	K.MKNYWR.Q	MKNYWR	MK(1.00)NYWR	912.427603	0	883
20190410_QExHFX1_RSLC1_Beveridge_Clausen_IMP_DSS_JRmethod_R3	8454	20190410_QExHFX1_RSLC1_Beveridge_Clausen_IMP_DSS_JRmethod_R3.mgf	456	C:\2018_Peptideproject\Data\20190410\20190410_QExHFX1_RSLC1_Beveridge_Clausen_IMP_DSS_JRmethod_R3.mgf	2612.27208	-1	1772.909872	3	591.977234	841433.5	1772.912905	591.978245	false	0	1	BS3	138.06807	0	Cas9		0	R.DKQSGK.T	DKQSGK	DK(1.00)QSGK	661.339499	0	676	6	2	K	RRRYTGWGRLSRKLINGIRDKQSGKTILDFLKSDGFANRNF	677	1	1							Cas9		0	K.GQKNSRER.M	GQKNSRER	GQK(1.00)NSRER	973.505335	0	777
20190410_QExHFX1_RSLC1_Beveridge_Clausen_IMP_DSS_JRmethod_R3	8404	20190410_QExHFX1_RSLC1_Beveridge_Clausen_IMP_DSS_JRmethod_R3.mgf	443	C:\2018_Peptideproject\Data\20190410\20190410_QExHFX1_RSLC1_Beveridge_Clausen_IMP_DSS_JRmethod_R3.mgf	2599.45212	-1	2059.055537	4	515.771161	615713.375	2059.056063	515.771292	false	1	1	BS3	138.06807	0	REV_Cas9		1	K.KNISR.H	KNISR	K(1.00)NISR	616.365653	0	1324	5	1	K	TRLTAEATEGSDFLLAGILKKNISRHDTNGLKVKKFSPKVY	1324	1	1							RETBP_HUMAN	sp|RETBP_HUMAN|	0	R.FSGTWYAMAKK.D	FSGTWYAMAKK	FSGTWYAMAK(1.00)K	1304.62234	0	38
20190410_QExHFX1_RSLC1_Beveridge_Clausen_IMP_DSS_JRmethod_R3	8408	20190410_QExHFX1_RSLC1_Beveridge_Clausen_IMP_DSS_JRmethod_R3.mgf	444	C:\2018_Peptideproject\Data\20190410\20190410_QExHFX1_RSLC1_Beveridge_Clausen_IMP_DSS_JRmethod_R3.mgf	2600.52042	-1	1792.975302	3	598.66571	802960.125	1792.975688	598.665839	false	0	1	BS3	138.06807	0	Cas9		0	K.VKYVTEGMR.K	VKYVTEGMR	VK(1.00)YVTEGMR	1097.553926	0	531	9	2	K	LPKHSLLYEYFTVYNELTKVKYVTEGMRKPAFLSGEQKKAI	532	1	1							Cas9		0	K.VPSKK.F	VPSKK	VPSK(1.00)K	557.353692	0	31
20190410_QExHFX1_RSLC1_Beveridge_Clausen_IMP_DSS_JRmethod_R3	8209	20190410_QExHFX1_RSLC1_Beveridge_Clausen_IMP_DSS_JRmethod_R3.mgf	403	C:\2018_Peptideproject\Data\20190410\20190410_QExHFX1_RSLC1_Beveridge_Clausen_IMP_DSS_JRmethod_R3.mgf	2546.4507	-1	1729.968344	3	577.663391	622750.875	1729.968628	577.663486	false	1	1	BS3	138.06807	0	REV_Cas9		1	K.LKSKGEK.V	LKSKGEK	LK(0.58)SK(0.42)GEK	788.475598	0	214	7	2	K	FSRSEMITIGLLKEVKSKKLKSKGEKVAVVLVSYAVTPSDF	215	1	1							Cas9		0	R.SDKNRGK.S	SDKNRGK	SDK(1.00)NRGK	803.424959	0	864
20190410_QExHFX1_RSLC1_Beveridge_Clausen_IMP_DSS_JRmethod_R3	8498	20190410_QExHFX1_RSLC1_Beveridge_Clausen_IMP_DSS_JRmethod_R3.mgf	466	C:\2018_Peptideproject\Data\20190410\20190410_QExHFX1_RSLC1_Beveridge_Clausen_IMP_DSS_JRmethod_R3.mgf	2623.88502	-1	1658.865927	3	553.962585	769554.3125	1658.869977	553.963935	false	1	1	BS3	138.06807	0	Cas9		0	K.GQKNSRER.M	GQKNSRER	GQK(1.00)NSRER	973.505335	0	777	8	3	K	KPENIVIEMARENQTTQKGQKNSRERMKRIEEGIKELGSQI	779	1	1							REV_Cas9		1	K.SKGEK.V	SKGEK	SK(1.00)GEK	547.296571	0	216
20190410_QExHFX1_RSLC1_Beveridge_Clausen_IMP_DSS_JRmethod_R3	8442	20190410_QExHFX1_RSLC1_Beveridge_Clausen_IMP_DSS_JRmethod_R3.mgf	451	C:\2018_Peptideproject\Data\20190410\20190410_QExHFX1_RSLC1_Beveridge_Clausen_IMP_DSS_JRmethod_R3.mgf	2609.7198	-1	1844.975973	3	615.999268	572514.4375	1844.977812	615.999881	false	0	1	BS3	138.06807	0	Cas9		0	K.APLSASMIKR.Y	APLSASMIKR	APLSASMIK(1.00)R	1088.60121	0	319	10	9	K	SDILRVNTEITKAPLSASMIKRYDEHHQDLTLLKALVRQQL	327	1	1							Cas9		0	R.SDKNR.G	SDKNR	SDK(1.00)NR	618.308532	0	864
20190410_QExHFX1_RSLC1_Beveridge_Clausen_IMP_DSS_JRmethod_R3	6955	20190410_QExHFX1_RSLC1_Beveridge_Clausen_IMP_DSS_JRmethod_R3.mgf	133	C:\2018_Peptideproject\Data\20190410\20190410_QExHFX1_RSLC1_Beveridge_Clausen_IMP_DSS_JRmethod_R3.mgf	2210.79372	-1	4300.035218	6	717.679813	903337.375	4300.028516	717.678696	false	0	1	BS3	138.06807	0	Cas9		0	R.KKDWDPKbs3ohK.Y	KKDWDPKK	K(0.47)K(0.53)DWDPKbs3ohK	1199.65501	0	1127	8	2	K	GFSKESILPKRNSDKLIARKKDWDPKKYGGFDSPTVAYSVL	1128	1	1	Kbs3oh	7	156.0786347				AMYS_HUMAN	sp|AMYS_HUMAN|	0	K.WNGEKbs3ohMSYLKNWGEGWGFMPSDR.A	WNGEKMSYLKNWGEGWGFMPSDR	WNGEKbs3ohMSYLK(1.00)NWGEGWGFMPSDR	2962.305436	0	284
20190410_QExHFX1_RSLC1_Beveridge_Clausen_IMP_DSS_JRmethod_R3	8456	20190410_QExHFX1_RSLC1_Beveridge_Clausen_IMP_DSS_JRmethod_R3.mgf	457	C:\2018_Peptideproject\Data\20190410\20190410_QExHFX1_RSLC1_Beveridge_Clausen_IMP_DSS_JRmethod_R3.mgf	2612.59872	-1	1642.936348	4	411.741364	1762673.5	1642.936599	411.741426	false	0	1	BS3	138.06807	0	Cas9		0	R.NSDKLIAR.K	NSDKLIAR	NSDK(1.00)LIAR	915.513774	0	1119	8	4	K	TEVQTGGFSKESILPKRNSDKLIARKKDWDPKKYGGFDSPT	1122	1	1							Cas9		0	R.LSKSR.R	LSKSR	LSK(1.00)SR	589.354754	0	220
20190410_QExHFX1_RSLC1_Beveridge_Clausen_IMP_DSS_JRmethod_R3	8494	20190410_QExHFX1_RSLC1_Beveridge_Clausen_IMP_DSS_JRmethod_R3.mgf	464	C:\2018_Peptideproject\Data\20190410\20190410_QExHFX1_RSLC1_Beveridge_Clausen_IMP_DSS_JRmethod_R3.mgf	2623.01292	-1	1776.981026	4	445.252533	2680872	1776.977403	445.251627	false	1	1	BS3	138.06807	0	Cas9		0	R.EKIEK.I	EKIEK	EK(1.00)IEK	645.369736	0	442	5	2	K	LHAILRRQEDFYPFLKDNREKIEKILTFRIPYYVGPLARGN	443	1	1							REV_Cas9		1	R.QWYKNKK.M	QWYKNKK	QWYK(0.49)NK(0.51)K	993.539596	0	485
20190410_QExHFX1_RSLC1_Beveridge_Clausen_IMP_DSS_JRmethod_R3	8492	20190410_QExHFX1_RSLC1_Beveridge_Clausen_IMP_DSS_JRmethod_R3.mgf	463	C:\2018_Peptideproject\Data\20190410\20190410_QExHFX1_RSLC1_Beveridge_Clausen_IMP_DSS_JRmethod_R3.mgf	2622.68628	-1	1776.981538	3	593.334456	2238915.75	1776.987298	593.336376	false	0	1	BS3	138.06807	0	Cas9		0	R.KVTVK.Q	KVTVK	K(1.00)VTVK	573.384992	0	562	5	1	K	AFLSGEQKKAIVDLLFKTNRKVTVKQLKEDYFKKIECFDSV	562	1	1							SRPP_HEVBR	sp|SRPP_HEVBR|	0	K.ITKVFGDEAS.-	ITKVFGDEAS	ITK(1.00)VFGDEAS	1065.534235	0	195
20190410_QExHFX1_RSLC1_Beveridge_Clausen_IMP_DSS_JRmethod_R3	8548	20190410_QExHFX1_RSLC1_Beveridge_Clausen_IMP_DSS_JRmethod_R3.mgf	487	C:\2018_Peptideproject\Data\20190410\20190410_QExHFX1_RSLC1_Beveridge_Clausen_IMP_DSS_JRmethod_R3.mgf	2634.74838	-1	1463.844046	3	488.955292	1292005	1463.850017	488.957282	false	1	1	BS3	138.06807	0	REV_CTRB_BOVIN	sp|CTRB_BOVIN|	1	K.FPKNFK.V	FPKNFK	FPK(1.00)NFK	779.433005	0	153	6	3	K	PTAKLLLTIDRNVTLISKFPKNFKVGKILVQTDETELGQDF	155	1	1							Cas9		0	K.GKSKK.L	GKSKK	GK(0.50)SK(0.50)K	546.348941	0	1156
20190410_QExHFX1_RSLC1_Beveridge_Clausen_IMP_DSS_JRmethod_R3	8502	20190410_QExHFX1_RSLC1_Beveridge_Clausen_IMP_DSS_JRmethod_R3.mgf	468	C:\2018_Peptideproject\Data\20190410\20190410_QExHFX1_RSLC1_Beveridge_Clausen_IMP_DSS_JRmethod_R3.mgf	2624.72268	-1	2157.09325	3	720.03836	625355.6875	2157.095345	720.039058	false	0	1	BS3	138.06807	0	Cas9		0	K.LVDSTDKADLR.L	LVDSTDKADLR	LVDSTDK(1.00)ADLR	1231.640825	0	146	11	7	K	YHEKYPTIYHLRKKLVDSTDKADLRLIYLALAHMIKFRGHF	152	1	1							Cas9		0	K.DWDPKK.Y	DWDPKK	DWDPK(1.00)K	787.386449	0	1129
20190410_QExHFX1_RSLC1_Beveridge_Clausen_IMP_DSS_JRmethod_R3	8452	20190410_QExHFX1_RSLC1_Beveridge_Clausen_IMP_DSS_JRmethod_R3.mgf	455	C:\2018_Peptideproject\Data\20190410\20190410_QExHFX1_RSLC1_Beveridge_Clausen_IMP_DSS_JRmethod_R3.mgf	2611.83432	-1	1642.936484	3	548.652771	1876868.625	1642.936599	548.652809	false	0	1	BS3	138.06807	0	Cas9		0	R.NSDKLIAR.K	NSDKLIAR	NSDK(1.00)LIAR	915.513774	0	1119	8	4	K	TEVQTGGFSKESILPKRNSDKLIARKKDWDPKKYGGFDSPT	1122	1	1							Cas9		0	R.LSKSR.R	LSKSR	LSK(1.00)SR	589.354754	0	220
20190410_QExHFX1_RSLC1_Beveridge_Clausen_IMP_DSS_JRmethod_R3	8460	20190410_QExHFX1_RSLC1_Beveridge_Clausen_IMP_DSS_JRmethod_R3.mgf	459	C:\2018_Peptideproject\Data\20190410\20190410_QExHFX1_RSLC1_Beveridge_Clausen_IMP_DSS_JRmethod_R3.mgf	2613.36348	-1	1947.042318	3	650.021382	727899.625	1947.041183	650.021004	true	0	1	BS3	138.06807	0	Cas9		0	K.KLVDSTDK.A	KLVDSTDK	K(1.00)LVDSTDK	904.486556	0	145	8	1	K	NIVDEVAYHEKYPTIYHLRKKLVDSTDKADLRLIYLALAHM	145	1	1							Cas9		0	K.KLVDSTDK.A	KLVDSTDK	K(1.00)LVDSTDK	904.486556	0	145
20190410_QExHFX1_RSLC1_Beveridge_Clausen_IMP_DSS_JRmethod_R3	8229	20190410_QExHFX1_RSLC1_Beveridge_Clausen_IMP_DSS_JRmethod_R3.mgf	408	C:\2018_Peptideproject\Data\20190410\20190410_QExHFX1_RSLC1_Beveridge_Clausen_IMP_DSS_JRmethod_R3.mgf	2551.57482	-1	1642.93685	3	548.652893	2650153.75	1642.936599	548.652809	false	0	1	BS3	138.06807	0	Cas9		0	R.NSDKLIAR.K	NSDKLIAR	NSDK(1.00)LIAR	915.513774	0	1119	8	4	K	TEVQTGGFSKESILPKRNSDKLIARKKDWDPKKYGGFDSPT	1122	1	1							Cas9		0	R.LSKSR.R	LSKSR	LSK(1.00)SR	589.354754	0	220
20190410_QExHFX1_RSLC1_Beveridge_Clausen_IMP_DSS_JRmethod_R3	8380	20190410_QExHFX1_RSLC1_Beveridge_Clausen_IMP_DSS_JRmethod_R3.mgf	439	C:\2018_Peptideproject\Data\20190410\20190410_QExHFX1_RSLC1_Beveridge_Clausen_IMP_DSS_JRmethod_R3.mgf	2592.65112	-1	1776.978585	4	445.251923	706082.375	1776.977403	445.251627	false	1	1	BS3	138.06807	0	REV_Cas9		1	R.QWYKNKK.M	QWYKNKK	QWYK(0.64)NK(0.36)K	993.539596	0	485	7	4	K	TLNDKRFQTIKLANLLRQWYKNKKMVVEESPVNDKSRGKND	488	1	1							Cas9		0	R.EKIEK.I	EKIEK	EK(1.00)IEK	645.369736	0	442
20190410_QExHFX1_RSLC1_Beveridge_Clausen_IMP_DSS_JRmethod_R3	8463	20190410_QExHFX1_RSLC1_Beveridge_Clausen_IMP_DSS_JRmethod_R3.mgf	460	C:\2018_Peptideproject\Data\20190410\20190410_QExHFX1_RSLC1_Beveridge_Clausen_IMP_DSS_JRmethod_R3.mgf	2614.12596	-1	1947.041424	4	487.767632	802074.625	1947.041183	487.767572	true	0	1	BS3	138.06807	0	Cas9		0	K.KLVDSTDK.A	KLVDSTDK	K(1.00)LVDSTDK	904.486556	0	145	8	1	K	NIVDEVAYHEKYPTIYHLRKKLVDSTDKADLRLIYLALAHM	145	1	1							Cas9		0	K.KLVDSTDK.A	KLVDSTDK	K(1.00)LVDSTDK	904.486556	0	145
20190410_QExHFX1_RSLC1_Beveridge_Clausen_IMP_DSS_JRmethod_R3	7073	20190410_QExHFX1_RSLC1_Beveridge_Clausen_IMP_DSS_JRmethod_R3.mgf	159	C:\2018_Peptideproject\Data\20190410\20190410_QExHFX1_RSLC1_Beveridge_Clausen_IMP_DSS_JRmethod_R3.mgf	2241.99804	-1	4300.031052	7	615.297427	910692.125	4300.028516	615.297064	false	0	1	BS3	138.06807	0	AMYS_HUMAN	sp|AMYS_HUMAN|	0	R.Kbs3ohWNGEKMSYLKbs3ohNWGEGWGFMPSDR.A	KWNGEKMSYLKNWGEGWGFMPSDR	Kbs3ohWNGEK(1.00)MSYLKbs3ohNWGEGWGFMPSDR	3246.479034	0	283	24	6	K	VTEFKYGAKLGTVIRKWNGEKMSYLKNWGEGWGFMPSDRAL	288	1	1	Kbs3oh;Kbs3oh	1;11	156.0786347;156.0786347				Cas9		0	K.KDWDPKK.Y	KDWDPKK	K(0.40)DWDPK(0.60)K	915.481412	0	1128
20190410_QExHFX1_RSLC1_Beveridge_Clausen_IMP_DSS_JRmethod_R3	8549	20190410_QExHFX1_RSLC1_Beveridge_Clausen_IMP_DSS_JRmethod_R3.mgf	488	C:\2018_Peptideproject\Data\20190410\20190410_QExHFX1_RSLC1_Beveridge_Clausen_IMP_DSS_JRmethod_R3.mgf	2634.82314	-1	1522.828451	3	508.61676	1146759.5	1522.825593	508.615807	false	0	1	BS3	138.06807	0	CTRB_BOVIN	sp|CTRB_BOVIN|	0	R.KYWGSR.V	KYWGSR	K(1.00)YWGSR	795.402768	0	170	6	1	K	KTPDKLQQATLPIVSNTDCRKYWGSRVTDVMICAGASGVSS	170	1	1							Cas9		0	R.LSKSR.R	LSKSR	LSK(1.00)SR	589.354754	0	220
20190410_QExHFX1_RSLC1_Beveridge_Clausen_IMP_DSS_JRmethod_R3	8578	20190410_QExHFX1_RSLC1_Beveridge_Clausen_IMP_DSS_JRmethod_R3.mgf	498	C:\2018_Peptideproject\Data\20190410\20190410_QExHFX1_RSLC1_Beveridge_Clausen_IMP_DSS_JRmethod_R3.mgf	2641.6902	-1	1639.850167	4	410.969818	1142935.375	1639.850427	410.969883	false	0	1	BS3	138.06807	0	Cas9		0	R.LSKSR.R	LSKSR	LSK(1.00)SR	589.354754	0	220	5	3	K	ENPINASGVDAKAILSARLSKSRRLENLIAQLPGEKKNGLF	222	1	1							Cas9		0	K.MKNYWR.Q	MKNYWR	MK(1.00)NYWR	912.427603	0	883
20190410_QExHFX1_RSLC1_Beveridge_Clausen_IMP_DSS_JRmethod_R3	6979	20190410_QExHFX1_RSLC1_Beveridge_Clausen_IMP_DSS_JRmethod_R3.mgf	145	C:\2018_Peptideproject\Data\20190410\20190410_QExHFX1_RSLC1_Beveridge_Clausen_IMP_DSS_JRmethod_R3.mgf	2215.68102	-1	4300.03018	7	615.297302	1857414	4300.028516	615.297064	false	0	1	BS3	138.06807	0	AMYS_HUMAN	sp|AMYS_HUMAN|	0	R.Kbs3ohWNGEKbs3ohMSYLKNWGEGWGFMPSDR.A	KWNGEKMSYLKNWGEGWGFMPSDR	Kbs3ohWNGEKbs3ohMSYLK(1.00)NWGEGWGFMPSDR	3246.479034	0	283	24	11	K	YGAKLGTVIRKWNGEKMSYLKNWGEGWGFMPSDRALVFVDN	293	1	1	Kbs3oh;Kbs3oh	1;6	156.0786347;156.0786347				Cas9		0	R.KKDWDPK.K	KKDWDPK	K(0.17)K(0.83)DWDPK	915.481412	0	1127
20190410_QExHFX1_RSLC1_Beveridge_Clausen_IMP_DSS_JRmethod_R3	8580	20190410_QExHFX1_RSLC1_Beveridge_Clausen_IMP_DSS_JRmethod_R3.mgf	500	C:\2018_Peptideproject\Data\20190410\20190410_QExHFX1_RSLC1_Beveridge_Clausen_IMP_DSS_JRmethod_R3.mgf	2641.83918	-1	1509.887289	3	504.30304	726047.875	1509.887849	504.303226	false	0	1	BS3	138.06807	0	Cas9		0	R.DKPIR.E	DKPIR	DK(1.00)PIR	627.370405	0	1303	5	2	K	VILADANLDKVLSAYNKHRDKPIREQAENIIHLFTLTNLGA	1304	1	1							CAH1_HUMAN	sp|CAH1_HUMAN|	0	K.TKbs3ohGKR.A	TKGKR	TKbs3ohGK(1.00)R	744.449374	0	169
20190410_QExHFX1_RSLC1_Beveridge_Clausen_IMP_DSS_JRmethod_R3	8580	20190410_QExHFX1_RSLC1_Beveridge_Clausen_IMP_DSS_JRmethod_R3.mgf	500	C:\2018_Peptideproject\Data\20190410\20190410_QExHFX1_RSLC1_Beveridge_Clausen_IMP_DSS_JRmethod_R3.mgf	2641.83918	-1	1509.887289	3	504.30304	726047.875	1509.887849	504.303226	false	0	1	BS3	138.06807	0	Cas9		0	R.DKPIR.E	DKPIR	DK(1.00)PIR	627.370405	0	1303	5	2	K	VILADANLDKVLSAYNKHRDKPIREQAENIIHLFTLTNLGA	1304	1	1							CAH1_HUMAN	sp|CAH1_HUMAN|	0	K.TKGKbs3ohR.A	TKGKR	TK(1.00)GKbs3ohR	744.449374	0	169
20190410_QExHFX1_RSLC1_Beveridge_Clausen_IMP_DSS_JRmethod_R3	8575	20190410_QExHFX1_RSLC1_Beveridge_Clausen_IMP_DSS_JRmethod_R3.mgf	496	C:\2018_Peptideproject\Data\20190410\20190410_QExHFX1_RSLC1_Beveridge_Clausen_IMP_DSS_JRmethod_R3.mgf	2641.1835	-1	1242.672042	3	415.23129	352504768	1242.672057	415.231295	false	0	1				Cas9		0	K.VLSAYNKbs3ohHR.D	VLSAYNKHR	VLSAYNKbs3ohHR	1242.672057	0	1294	9					1	1	Kbs3oh	7	156.0786347
20190410_QExHFX1_RSLC1_Beveridge_Clausen_IMP_DSS_JRmethod_R3	8608	20190410_QExHFX1_RSLC1_Beveridge_Clausen_IMP_DSS_JRmethod_R3.mgf	509	C:\2018_Peptideproject\Data\20190410\20190410_QExHFX1_RSLC1_Beveridge_Clausen_IMP_DSS_JRmethod_R3.mgf	2648.81196	-1	1567.84705	3	523.62296	730316.25	1567.849743	523.623857	false	1	1	BS3	138.06807	0	REV_Cas9		1	K.KIFYDK.E	KIFYDK	K(1.00)IFYDK	812.443236	0	798	6	1	K	LSANRFDEVGSIEVSDFCEKKIFYDKELKQVTKRVNKTFLL	798	1	1							REV_Cas9		1	K.DKDIK.I	DKDIK	DK(1.00)DIK	617.338436	0	765
20190410_QExHFX1_RSLC1_Beveridge_Clausen_IMP_DSS_JRmethod_R3	8649	20190410_QExHFX1_RSLC1_Beveridge_Clausen_IMP_DSS_JRmethod_R3.mgf	519	C:\2018_Peptideproject\Data\20190410\20190410_QExHFX1_RSLC1_Beveridge_Clausen_IMP_DSS_JRmethod_R3.mgf	2659.72686	-1	2059.05439	4	515.770874	2076770.75	2059.056063	515.771292	false	1	1	BS3	138.06807	0	REV_Cas9		1	K.KNISR.H	KNISR	K(1.00)NISR	616.365653	0	1324	5	1	K	TRLTAEATEGSDFLLAGILKKNISRHDTNGLKVKKFSPKVY	1324	1	1							RETBP_HUMAN	sp|RETBP_HUMAN|	0	R.FSGTWYAMAKK.D	FSGTWYAMAKK	FSGTWYAMAK(1.00)K	1304.62234	0	38
20190410_QExHFX1_RSLC1_Beveridge_Clausen_IMP_DSS_JRmethod_R3	8800	20190410_QExHFX1_RSLC1_Beveridge_Clausen_IMP_DSS_JRmethod_R3.mgf	547	C:\2018_Peptideproject\Data\20190410\20190410_QExHFX1_RSLC1_Beveridge_Clausen_IMP_DSS_JRmethod_R3.mgf	2701.54104	-1	1242.671714	3	415.231181	2484219	1242.672057	415.231295	false	0	1				Cas9		0	K.VLSAYNKbs3ohHR.D	VLSAYNKHR	VLSAYNKbs3ohHR	1242.672057	0	1294	9					1	1	Kbs3oh	7	156.0786347
20190410_QExHFX1_RSLC1_Beveridge_Clausen_IMP_DSS_JRmethod_R3	7062	20190410_QExHFX1_RSLC1_Beveridge_Clausen_IMP_DSS_JRmethod_R3.mgf	157	C:\2018_Peptideproject\Data\20190410\20190410_QExHFX1_RSLC1_Beveridge_Clausen_IMP_DSS_JRmethod_R3.mgf	2239.11462	-1	4300.030861	5	861.013449	3803218.5	4300.028516	861.01298	false	0	1	BS3	138.06807	0	Cas9		0	K.KDWDPKK.Y	KDWDPKK	K(0.06)DWDPK(0.94)K	915.481412	0	1128	7	6	K	SILPKRNSDKLIARKKDWDPKKYGGFDSPTVAYSVLVVAKV	1133	1	1							AMYS_HUMAN	sp|AMYS_HUMAN|	0	R.Kbs3ohWNGEKMSYLKbs3ohNWGEGWGFMPSDR.A	KWNGEKMSYLKNWGEGWGFMPSDR	Kbs3ohWNGEK(1.00)MSYLKbs3ohNWGEGWGFMPSDR	3246.479034	0	283
20190410_QExHFX1_RSLC1_Beveridge_Clausen_IMP_DSS_JRmethod_R3	8856	20190410_QExHFX1_RSLC1_Beveridge_Clausen_IMP_DSS_JRmethod_R3.mgf	560	C:\2018_Peptideproject\Data\20190410\20190410_QExHFX1_RSLC1_Beveridge_Clausen_IMP_DSS_JRmethod_R3.mgf	2716.62222	-1	1957.043112	3	653.35498	840544.8125	1957.049523	653.357118	false	1	1	BS3	138.06807	0	REV_Cas9		1	K.YLKQMK.V	YLKQMK	YLK(1.00)QMK	825.441857	0	717	6	3	K	IGNIKRLSRLGWGTRRRKYLKQMKVDDFLHAYKTRLEEIMR	719	1	1							REV_Cas9		1	R.QWYKNKK.M	QWYKNKK	QWYK(0.51)NK(0.49)K	993.539596	0	485
20190410_QExHFX1_RSLC1_Beveridge_Clausen_IMP_DSS_JRmethod_R3	9072	20190410_QExHFX1_RSLC1_Beveridge_Clausen_IMP_DSS_JRmethod_R3.mgf	618	C:\2018_Peptideproject\Data\20190410\20190410_QExHFX1_RSLC1_Beveridge_Clausen_IMP_DSS_JRmethod_R3.mgf	2772.54516	-1	1311.788013	3	438.269947	648058.0625	1311.787417	438.269749	false	0	1	BS3	138.06807	0	Cas9		0	R.DKPIR.E	DKPIR	DK(1.00)PIR	627.370405	0	1303	5	2	K	VILADANLDKVLSAYNKHRDKPIREQAENIIHLFTLTNLGA	1304	1	1							Cas9		0	K.GKSKK.L	GKSKK	GK(0.55)SK(0.45)K	546.348941	0	1156
20190410_QExHFX1_RSLC1_Beveridge_Clausen_IMP_DSS_JRmethod_R3	8557	20190410_QExHFX1_RSLC1_Beveridge_Clausen_IMP_DSS_JRmethod_R3.mgf	490	C:\2018_Peptideproject\Data\20190410\20190410_QExHFX1_RSLC1_Beveridge_Clausen_IMP_DSS_JRmethod_R3.mgf	2636.95326	-1	1786.005026	3	596.342285	981677.6875	1786.002237	596.341356	false	0	1	BS3	138.06807	0	Cas9		0	K.APLSASMIKR.Y	APLSASMIKR	APLSASMIK(1.00)R	1088.60121	0	319	10	9	K	SDILRVNTEITKAPLSASMIKRYDEHHQDLTLLKALVRQQL	327	1	1							Cas9		0	K.VEKGK.S	VEKGK	VEK(1.00)GK	559.332957	0	1153
20190410_QExHFX1_RSLC1_Beveridge_Clausen_IMP_DSS_JRmethod_R3	8994	20190410_QExHFX1_RSLC1_Beveridge_Clausen_IMP_DSS_JRmethod_R3.mgf	594	C:\2018_Peptideproject\Data\20190410\20190410_QExHFX1_RSLC1_Beveridge_Clausen_IMP_DSS_JRmethod_R3.mgf	2753.05032	-1	1327.834213	3	443.618681	679278.125	1327.82995	443.61726	false	1	1	BS3	138.06807	0	REV_CRP_HUMAN	sp|CRP_HUMAN|	1	K.KGLKR.S	KGLKR	K(0.18)GLK(0.82)R	600.407125	0	84	5	4	K	DQEQGLIISAEAGVTYKKGLKRSRVKPGDVWFEVIGSASEW	87	1	1							REV_Cas9		1	R.LKSSR.L	LKSSR	LK(1.00)SSR	589.354754	0	1149
20190410_QExHFX1_RSLC1_Beveridge_Clausen_IMP_DSS_JRmethod_R3	9050	20190410_QExHFX1_RSLC1_Beveridge_Clausen_IMP_DSS_JRmethod_R3.mgf	610	C:\2018_Peptideproject\Data\20190410\20190410_QExHFX1_RSLC1_Beveridge_Clausen_IMP_DSS_JRmethod_R3.mgf	2767.20654	-1	1550.882404	3	517.968078	1702404.125	1550.882047	517.967959	true	0	1	BS3	138.06807	0	Cas9		0	K.GYKEVK.K	GYKEVK	GYK(1.00)EVK	722.396286	0	1190	6	3	K	IMERSSFEKNPIDFLEAKGYKEVKKDLIIKLPKYSLFELEN	1192	1	1							Cas9		0	K.AGFIKR.Q	AGFIKR	AGFIK(1.00)R	690.41769	0	918
20190410_QExHFX1_RSLC1_Beveridge_Clausen_IMP_DSS_JRmethod_R3	8596	20190410_QExHFX1_RSLC1_Beveridge_Clausen_IMP_DSS_JRmethod_R3.mgf	506	C:\2018_Peptideproject\Data\20190410\20190410_QExHFX1_RSLC1_Beveridge_Clausen_IMP_DSS_JRmethod_R3.mgf	2645.64246	-1	1731.929959	4	433.989766	610213.5	1731.937997	433.991776	false	1	1	BS3	138.06807	0	RETBP_HUMAN	sp|RETBP_HUMAN|	0	K.ENFDKAR.F	ENFDKAR	ENFDK(1.00)AR	878.424625	0	31	7	5	K	SGRAERDCRVSSFRVKENFDKARFSGTWYAMAKKDPEGLFL	35	1	1							REV_CRP_HUMAN	sp|CRP_HUMAN|	1	K.GLKRSR.V	GLKRSR	GLK(1.00)RSR	715.445301	0	85
20190410_QExHFX1_RSLC1_Beveridge_Clausen_IMP_DSS_JRmethod_R3	8641	20190410_QExHFX1_RSLC1_Beveridge_Clausen_IMP_DSS_JRmethod_R3.mgf	517	C:\2018_Peptideproject\Data\20190410\20190410_QExHFX1_RSLC1_Beveridge_Clausen_IMP_DSS_JRmethod_R3.mgf	2657.67336	-1	1584.92886	3	529.316896	707562.75	1584.927281	529.31637	false	0	1	BS3	138.06807	0	Cas9		0	K.ESILPKR.N	ESILPKR	ESILPK(1.00)R	841.502147	0	1112	7	6	K	NIVKKTEVQTGGFSKESILPKRNSDKLIARKKDWDPKKYGG	1117	1	1							Cas9		0	R.KMIAK.S	KMIAK	K(1.00)MIAK	605.357064	0	1024
20190410_QExHFX1_RSLC1_Beveridge_Clausen_IMP_DSS_JRmethod_R3	8782	20190410_QExHFX1_RSLC1_Beveridge_Clausen_IMP_DSS_JRmethod_R3.mgf	543	C:\2018_Peptideproject\Data\20190410\20190410_QExHFX1_RSLC1_Beveridge_Clausen_IMP_DSS_JRmethod_R3.mgf	2696.67684	-1	1996.058127	3	666.359985	714432.875	1996.067631	666.363154	false	1	1	BS3	138.06807	0	REV_Cas9		1	R.KIRMRESK.N	KIRMRESK	K(1.00)IRMRESK	1062.596793	0	586	8	1	K	NEVPHKELIQSGLKEIGEERKIRMRESKNQKGQTTQNREAM	586	1	1							CTRB_BOVIN	sp|CTRB_BOVIN|	0	R.KYWGSR.V	KYWGSR	K(1.00)YWGSR	795.402768	0	170
20190410_QExHFX1_RSLC1_Beveridge_Clausen_IMP_DSS_JRmethod_R3	9012	20190410_QExHFX1_RSLC1_Beveridge_Clausen_IMP_DSS_JRmethod_R3.mgf	599	C:\2018_Peptideproject\Data\20190410\20190410_QExHFX1_RSLC1_Beveridge_Clausen_IMP_DSS_JRmethod_R3.mgf	2757.69522	-1	1998.051337	3	667.024389	774685.375	1998.049581	667.023804	false	1	1	BS3	138.06807	0	REV_Cas9		1	K.NSQDFFIKEK.Y	NSQDFFIKEK	NSQDFFIK(1.00)EK	1254.624447	0	1013	10	8	K	QSAGGDIYGAYGKNSQDFFIKEKYEPLQRQVLKALLTLDQH	1020	1	1							Cas9		0	R.KMIAK.S	KMIAK	K(1.00)MIAK	605.357064	0	1024
20190410_QExHFX1_RSLC1_Beveridge_Clausen_IMP_DSS_JRmethod_R3	8584	20190410_QExHFX1_RSLC1_Beveridge_Clausen_IMP_DSS_JRmethod_R3.mgf	501	C:\2018_Peptideproject\Data\20190410\20190410_QExHFX1_RSLC1_Beveridge_Clausen_IMP_DSS_JRmethod_R3.mgf	2642.91252	-1	1844.977438	3	615.999756	964413.125	1844.977812	615.999881	false	0	1	BS3	138.06807	0	Cas9		0	K.APLSASMIKR.Y	APLSASMIKR	APLSASMIK(1.00)R	1088.60121	0	319	10	9	K	SDILRVNTEITKAPLSASMIKRYDEHHQDLTLLKALVRQQL	327	1	1							Cas9		0	R.SDKNR.G	SDKNR	SDK(1.00)NR	618.308532	0	864
20190410_QExHFX1_RSLC1_Beveridge_Clausen_IMP_DSS_JRmethod_R3	8973	20190410_QExHFX1_RSLC1_Beveridge_Clausen_IMP_DSS_JRmethod_R3.mgf	588	C:\2018_Peptideproject\Data\20190410\20190410_QExHFX1_RSLC1_Beveridge_Clausen_IMP_DSS_JRmethod_R3.mgf	2747.70348	-1	1413.787863	3	472.269897	793144.0625	1413.793958	472.271929	false	1	1	BS3	138.06807	0	Cas9		0	R.SDKNR.G	SDKNR	SDK(1.00)NR	618.308532	0	864	5	3	K	VPQSFLKDDSIDNKVLTRSDKNRGKSDNVPSEEVVKKMKNY	866	1	1							REV_Cas9		1	K.IEKIR.E	IEKIR	IEK(1.00)IR	657.417355	0	927
20190410_QExHFX1_RSLC1_Beveridge_Clausen_IMP_DSS_JRmethod_R3	8664	20190410_QExHFX1_RSLC1_Beveridge_Clausen_IMP_DSS_JRmethod_R3.mgf	522	C:\2018_Peptideproject\Data\20190410\20190410_QExHFX1_RSLC1_Beveridge_Clausen_IMP_DSS_JRmethod_R3.mgf	2663.8224	-1	1642.93672	4	411.741456	630071.5625	1642.936599	411.741426	false	0	1	BS3	138.06807	0	Cas9		0	R.NSDKLIAR.K	NSDKLIAR	NSDK(1.00)LIAR	915.513774	0	1119	8	4	K	TEVQTGGFSKESILPKRNSDKLIARKKDWDPKKYGGFDSPT	1122	1	1							Cas9		0	R.LSKSR.R	LSKSR	LSK(1.00)SR	589.354754	0	220
20190410_QExHFX1_RSLC1_Beveridge_Clausen_IMP_DSS_JRmethod_R3	8933	20190410_QExHFX1_RSLC1_Beveridge_Clausen_IMP_DSS_JRmethod_R3.mgf	578	C:\2018_Peptideproject\Data\20190410\20190410_QExHFX1_RSLC1_Beveridge_Clausen_IMP_DSS_JRmethod_R3.mgf	2737.04484	-1	1550.883166	3	517.968332	815992	1550.882047	517.967959	true	0	1	BS3	138.06807	0	Cas9		0	K.GYKEVK.K	GYKEVK	GYK(1.00)EVK	722.396286	0	1190	6	3	K	IMERSSFEKNPIDFLEAKGYKEVKKDLIIKLPKYSLFELEN	1192	1	1							Cas9		0	K.AGFIKR.Q	AGFIKR	AGFIK(1.00)R	690.41769	0	918
20190410_QExHFX1_RSLC1_Beveridge_Clausen_IMP_DSS_JRmethod_R3	8661	20190410_QExHFX1_RSLC1_Beveridge_Clausen_IMP_DSS_JRmethod_R3.mgf	521	C:\2018_Peptideproject\Data\20190410\20190410_QExHFX1_RSLC1_Beveridge_Clausen_IMP_DSS_JRmethod_R3.mgf	2663.06214	-1	1642.93685	3	548.652893	677614.6875	1642.936599	548.652809	false	0	1	BS3	138.06807	0	Cas9		0	R.NSDKLIAR.K	NSDKLIAR	NSDK(1.00)LIAR	915.513774	0	1119	8	4	K	TEVQTGGFSKESILPKRNSDKLIARKKDWDPKKYGGFDSPT	1122	1	1							Cas9		0	R.LSKSR.R	LSKSR	LSK(1.00)SR	589.354754	0	220
20190410_QExHFX1_RSLC1_Beveridge_Clausen_IMP_DSS_JRmethod_R3	8841	20190410_QExHFX1_RSLC1_Beveridge_Clausen_IMP_DSS_JRmethod_R3.mgf	556	C:\2018_Peptideproject\Data\20190410\20190410_QExHFX1_RSLC1_Beveridge_Clausen_IMP_DSS_JRmethod_R3.mgf	2712.73746	-1	1844.977621	3	615.999817	666915.6875	1844.977812	615.999881	false	0	1	BS3	138.06807	0	Cas9		0	K.APLSASMIKR.Y	APLSASMIKR	APLSASMIK(1.00)R	1088.60121	0	319	10	9	K	SDILRVNTEITKAPLSASMIKRYDEHHQDLTLLKALVRQQL	327	1	1							Cas9		0	R.SDKNR.G	SDKNR	SDK(1.00)NR	618.308532	0	864
20190410_QExHFX1_RSLC1_Beveridge_Clausen_IMP_DSS_JRmethod_R3	8967	20190410_QExHFX1_RSLC1_Beveridge_Clausen_IMP_DSS_JRmethod_R3.mgf	586	C:\2018_Peptideproject\Data\20190410\20190410_QExHFX1_RSLC1_Beveridge_Clausen_IMP_DSS_JRmethod_R3.mgf	2746.1802	-1	1479.844832	3	494.288887	663627.5	1479.840923	494.287584	false	0	1				Cas9		0	R.RLENLIAQLPGEK.K	RLENLIAQLPGEK	RLENLIAQLPGEK	1479.840923	0	225	13					1	1
20190410_QExHFX1_RSLC1_Beveridge_Clausen_IMP_DSS_JRmethod_R3	9001	20190410_QExHFX1_RSLC1_Beveridge_Clausen_IMP_DSS_JRmethod_R3.mgf	596	C:\2018_Peptideproject\Data\20190410\20190410_QExHFX1_RSLC1_Beveridge_Clausen_IMP_DSS_JRmethod_R3.mgf	2754.89556	-1	1643.921408	3	548.981079	684901.375	1643.920615	548.980815	false	1	1	BS3	138.06807	0	Cas9		0	R.LSKSR.R	LSKSR	LSK(1.00)SR	589.354754	0	220	5	3	K	ENPINASGVDAKAILSARLSKSRRLENLIAQLPGEKKNGLF	222	1	1							REV_Cas9		1	R.DAIKLDSR.K	DAIKLDSR	DAIK(1.00)LDSR	916.49779	0	247
20190410_QExHFX1_RSLC1_Beveridge_Clausen_IMP_DSS_JRmethod_R3	8569	20190410_QExHFX1_RSLC1_Beveridge_Clausen_IMP_DSS_JRmethod_R3.mgf	494	C:\2018_Peptideproject\Data\20190410\20190410_QExHFX1_RSLC1_Beveridge_Clausen_IMP_DSS_JRmethod_R3.mgf	2639.82534	-1	2065.051461	4	517.270142	9745727	2065.048001	517.269277	false	0	1	BS3	138.06807	0	RETBP_HUMAN	sp|RETBP_HUMAN|	0	K.ENFDKAR.F	ENFDKAR	ENFDK(1.00)AR	878.424625	0	31	7	5	K	SGRAERDCRVSSFRVKENFDKARFSGTWYAMAKKDPEGLFL	35	1	1							CTRB_BOVIN	sp|CTRB_BOVIN|	0	K.YNALKTPDK.L	YNALKTPDK	YNALK(1.00)TPDK	1048.555305	0	146
20190410_QExHFX1_RSLC1_Beveridge_Clausen_IMP_DSS_JRmethod_R3	8184	20190410_QExHFX1_RSLC1_Beveridge_Clausen_IMP_DSS_JRmethod_R3.mgf	398	C:\2018_Peptideproject\Data\20190410\20190410_QExHFX1_RSLC1_Beveridge_Clausen_IMP_DSS_JRmethod_R3.mgf	2539.52178	-1	2082.121555	4	521.537665	6695815.5	2082.120831	521.537484	false	0	1	BS3	138.06807	0	Cas9		0	R.GKSDNVPSEEVVK.K	GKSDNVPSEEVVK	GK(1.00)SDNVPSEEVVK	1386.699068	0	869	13	2	K	FLKDDSIDNKVLTRSDKNRGKSDNVPSEEVVKKMKNYWRQL	870	1	1							Cas9		0	K.VPSKK.F	VPSKK	VPSK(1.00)K	557.353692	0	31
20190410_QExHFX1_RSLC1_Beveridge_Clausen_IMP_DSS_JRmethod_R3	8865	20190410_QExHFX1_RSLC1_Beveridge_Clausen_IMP_DSS_JRmethod_R3.mgf	565	C:\2018_Peptideproject\Data\20190410\20190410_QExHFX1_RSLC1_Beveridge_Clausen_IMP_DSS_JRmethod_R3.mgf	2718.23502	-1	1584.928122	3	529.31665	737458.4375	1584.927281	529.31637	false	0	1	BS3	138.06807	0	Cas9		0	K.ESILPKR.N	ESILPKR	ESILPK(1.00)R	841.502147	0	1112	7	6	K	NIVKKTEVQTGGFSKESILPKRNSDKLIARKKDWDPKKYGG	1117	1	1							Cas9		0	R.KMIAK.S	KMIAK	K(1.00)MIAK	605.357064	0	1024
20190410_QExHFX1_RSLC1_Beveridge_Clausen_IMP_DSS_JRmethod_R3	8588	20190410_QExHFX1_RSLC1_Beveridge_Clausen_IMP_DSS_JRmethod_R3.mgf	504	C:\2018_Peptideproject\Data\20190410\20190410_QExHFX1_RSLC1_Beveridge_Clausen_IMP_DSS_JRmethod_R3.mgf	2643.50154	-1	1784.997017	4	447.256531	946371	1784.989698	447.254701	false	1	1	BS3	138.06807	0	Cas9		0	R.NSDKLIAR.K	NSDKLIAR	NSDK(1.00)LIAR	915.513774	0	1119	8	4	K	TEVQTGGFSKESILPKRNSDKLIARKKDWDPKKYGGFDSPT	1122	1	1							REV_CTRB_BOVIN	sp|CTRB_BOVIN|	1	R.VSGWKR.Y	VSGWKR	VSGWK(1.00)R	731.407853	0	71
20190410_QExHFX1_RSLC1_Beveridge_Clausen_IMP_DSS_JRmethod_R3	8766	20190410_QExHFX1_RSLC1_Beveridge_Clausen_IMP_DSS_JRmethod_R3.mgf	541	C:\2018_Peptideproject\Data\20190410\20190410_QExHFX1_RSLC1_Beveridge_Clausen_IMP_DSS_JRmethod_R3.mgf	2691.93306	-1	2059.054667	3	687.358832	1007698.375	2059.047332	687.356387	false	1	1	BS3	138.06807	0	SRPP_HEVBR	sp|SRPP_HEVBR|	0	K.ITKVFGDEAS.-	ITKVFGDEAS	ITK(1.00)VFGDEAS	1065.534235	0	195	10	3	K	TEQGYRVSSYLPLLPTEKITKVFGDEAS.............	197	1	1							REV_MYG_HUMAN	sp|MYG_HUMAN|	1	K.KHLDESK.A	KHLDESK	K(1.00)HLDESK	855.445026	0	91
20190410_QExHFX1_RSLC1_Beveridge_Clausen_IMP_DSS_JRmethod_R3	8984	20190410_QExHFX1_RSLC1_Beveridge_Clausen_IMP_DSS_JRmethod_R3.mgf	592	C:\2018_Peptideproject\Data\20190410\20190410_QExHFX1_RSLC1_Beveridge_Clausen_IMP_DSS_JRmethod_R3.mgf	2750.35866	-1	2198.116453	3	733.712761	626500.875	2198.121894	733.714574	false	1	1	BS3	138.06807	0	Cas9		0	R.GKSDNVPSEEVVK.K	GKSDNVPSEEVVK	GK(1.00)SDNVPSEEVVK	1386.699068	0	869	13	2	K	FLKDDSIDNKVLTRSDKNRGKSDNVPSEEVVKKMKNYWRQL	870	1	1							REV_MYG_HUMAN	sp|MYG_HUMAN|	1	K.HKFDK.F	HKFDK	HK(1.00)FDK	673.354755	0	107
20190410_QExHFX1_RSLC1_Beveridge_Clausen_IMP_DSS_JRmethod_R3	8712	20190410_QExHFX1_RSLC1_Beveridge_Clausen_IMP_DSS_JRmethod_R3.mgf	530	C:\2018_Peptideproject\Data\20190410\20190410_QExHFX1_RSLC1_Beveridge_Clausen_IMP_DSS_JRmethod_R3.mgf	2677.29276	-1	1835.050728	4	459.769958	955688.5625	1835.05162	459.770182	false	1	1	BS3	138.06807	0	REV_CAH1_HUMAN	sp|CAH1_HUMAN|	1	R.KAKbs3ohGK.T	KAKGK	K(1.00)AKbs3ohGK	686.432662	0	88	5	1	K	TWFDLSSPLLTSPDFNTFPRKAKGKTIAQLADLKVQKLPNA	88	1	1	Kbs3oh	3	156.0786347				REV_Cas9		1	R.HDTNGLKVK.K	HDTNGLKVK	HDTNGLK(1.00)VK	1010.550888	0	1329
20190410_QExHFX1_RSLC1_Beveridge_Clausen_IMP_DSS_JRmethod_R3	9064	20190410_QExHFX1_RSLC1_Beveridge_Clausen_IMP_DSS_JRmethod_R3.mgf	614	C:\2018_Peptideproject\Data\20190410\20190410_QExHFX1_RSLC1_Beveridge_Clausen_IMP_DSS_JRmethod_R3.mgf	2770.87668	-1	1564.803	3	522.608276	787941.125	1564.802463	522.608097	false	1	1				REV_Cas9		1	K.EYKbs3ohGAELFDIPK.N	EYKGAELFDIPK	EYKbs3ohGAELFDIPK	1564.802463	0	181	12					1	1	Kbs3oh	3	156.0786347
20190410_QExHFX1_RSLC1_Beveridge_Clausen_IMP_DSS_JRmethod_R3	9092	20190410_QExHFX1_RSLC1_Beveridge_Clausen_IMP_DSS_JRmethod_R3.mgf	622	C:\2018_Peptideproject\Data\20190410\20190410_QExHFX1_RSLC1_Beveridge_Clausen_IMP_DSS_JRmethod_R3.mgf	2777.93334	-1	1413.788096	3	472.269975	1207597.375	1413.793958	472.271929	false	1	1	BS3	138.06807	0	Cas9		0	R.SDKNR.G	SDKNR	SDK(1.00)NR	618.308532	0	864	5	3	K	VPQSFLKDDSIDNKVLTRSDKNRGKSDNVPSEEVVKKMKNY	866	1	1							REV_Cas9		1	K.IEKIR.E	IEKIR	IEK(1.00)IR	657.417355	0	927
20190410_QExHFX1_RSLC1_Beveridge_Clausen_IMP_DSS_JRmethod_R3	8504	20190410_QExHFX1_RSLC1_Beveridge_Clausen_IMP_DSS_JRmethod_R3.mgf	469	C:\2018_Peptideproject\Data\20190410\20190410_QExHFX1_RSLC1_Beveridge_Clausen_IMP_DSS_JRmethod_R3.mgf	2625.04926	-1	2157.09325	4	540.280589	298290	2157.084797	540.278476	false	1	1	BS3	138.06807	0	Cas9		0	K.GQKNSR.E	GQKNSR	GQK(1.00)NSR	688.361631	0	777	6	3	K	KPENIVIEMARENQTTQKGQKNSRERMKRIEEGIKELGSQI	779	1	1							REV_MYG_HUMAN	sp|MYG_HUMAN|	1	K.AMEDEKSLKHK.F	AMEDEKSLKHK	AMEDEK(0.47)SLK(0.53)HK	1330.655096	0	98
20190410_QExHFX1_RSLC1_Beveridge_Clausen_IMP_DSS_JRmethod_R3	8741	20190410_QExHFX1_RSLC1_Beveridge_Clausen_IMP_DSS_JRmethod_R3.mgf	534	C:\2018_Peptideproject\Data\20190410\20190410_QExHFX1_RSLC1_Beveridge_Clausen_IMP_DSS_JRmethod_R3.mgf	2685.66348	-1	1499.820408	3	500.947413	1350624.5	1499.824213	500.948681	false	0	1	BS3	138.06807	0	Cas9		0	R.DKPIR.E	DKPIR	DK(1.00)PIR	627.370405	0	1303	5	2	K	VILADANLDKVLSAYNKHRDKPIREQAENIIHLFTLTNLGA	1304	1	1							Cas9		0	R.ERMKR.I	ERMKR	ERMK(1.00)R	734.385738	0	783
20190410_QExHFX1_RSLC1_Beveridge_Clausen_IMP_DSS_JRmethod_R3	8745	20190410_QExHFX1_RSLC1_Beveridge_Clausen_IMP_DSS_JRmethod_R3.mgf	536	C:\2018_Peptideproject\Data\20190410\20190410_QExHFX1_RSLC1_Beveridge_Clausen_IMP_DSS_JRmethod_R3.mgf	2686.42686	-1	1612.987618	4	404.254181	656837.5625	1612.987573	404.25417	false	0	1	BS3	138.06807	0	Cas9		0	K.KGILQTVK.V	KGILQTVK	K(1.00)GILQTVK	885.564748	0	739	8	1	K	GQGDSLHEHIANLAGSPAIKKGILQTVKVVDELVKVMGRHK	739	1	1							Cas9		0	R.LSKSR.R	LSKSR	LSK(1.00)SR	589.354754	0	220
20190410_QExHFX1_RSLC1_Beveridge_Clausen_IMP_DSS_JRmethod_R3	8873	20190410_QExHFX1_RSLC1_Beveridge_Clausen_IMP_DSS_JRmethod_R3.mgf	567	C:\2018_Peptideproject\Data\20190410\20190410_QExHFX1_RSLC1_Beveridge_Clausen_IMP_DSS_JRmethod_R3.mgf	2720.39856	-1	2060.057808	4	516.021729	579629.125	2060.057186	516.021573	false	1	1	BS3	138.06807	0	REV_Cas9		1	K.AGIEQEKSAIK.R	AGIEQEKSAIK	AGIEQEK(1.00)SAIK	1172.640098	0	338	11	7	K	FNMINSYFFKYATKAGIEQEKSAIKRMVDYKVYDGYVFESE	344	1	1							REV_AMYS_HUMAN	sp|AMYS_HUMAN|	1	K.MEGNKR.W	MEGNKR	MEGNK(1.00)R	749.349018	0	224
20190410_QExHFX1_RSLC1_Beveridge_Clausen_IMP_DSS_JRmethod_R3	8797	20190410_QExHFX1_RSLC1_Beveridge_Clausen_IMP_DSS_JRmethod_R3.mgf	546	C:\2018_Peptideproject\Data\20190410\20190410_QExHFX1_RSLC1_Beveridge_Clausen_IMP_DSS_JRmethod_R3.mgf	2700.89286	-1	1472.855806	3	491.959212	628058.6875	1472.856224	491.959351	false	1	1	BS3	138.06807	0	REV_Cas9		1	R.ESKNQK.G	ESKNQK	ESK(1.00)NQK	732.376612	0	591	6	3	K	LIQSGLKEIGEERKIRMRESKNQKGQTTQNREAMEIVINEK	593	1	1							Cas9		0	K.SKKLK.S	SKKLK	SK(0.50)K(0.50)LK	602.411541	0	1158
20190410_QExHFX1_RSLC1_Beveridge_Clausen_IMP_DSS_JRmethod_R3	9045	20190410_QExHFX1_RSLC1_Beveridge_Clausen_IMP_DSS_JRmethod_R3.mgf	608	C:\2018_Peptideproject\Data\20190410\20190410_QExHFX1_RSLC1_Beveridge_Clausen_IMP_DSS_JRmethod_R3.mgf	2766.1185	-1	1499.820059	3	500.947296	939678.4375	1499.824213	500.948681	false	0	1	BS3	138.06807	0	Cas9		0	R.DKPIR.E	DKPIR	DK(1.00)PIR	627.370405	0	1303	5	2	K	VILADANLDKVLSAYNKHRDKPIREQAENIIHLFTLTNLGA	1304	1	1							Cas9		0	R.ERMKR.I	ERMKR	ERMK(1.00)R	734.385738	0	783
20190410_QExHFX1_RSLC1_Beveridge_Clausen_IMP_DSS_JRmethod_R3	9053	20190410_QExHFX1_RSLC1_Beveridge_Clausen_IMP_DSS_JRmethod_R3.mgf	612	C:\2018_Peptideproject\Data\20190410\20190410_QExHFX1_RSLC1_Beveridge_Clausen_IMP_DSS_JRmethod_R3.mgf	2767.75914	-1	1829.987875	3	611.003235	699556.8125	1829.988695	611.003508	false	1	1	BS3	138.06807	0	REV_SRPP_HEVBR	sp|SRPP_HEVBR|	1	-.SAEDGFKVTK.I	SAEDGFKVTK	SAEDGFK(1.00)VTK	1080.545134	0	1	10	7	K	..............SAEDGFKVTKIETPLLPLYSSRVYGQE	7	1	1							REV_MYG_HUMAN	sp|MYG_HUMAN|	1	K.SLKHK.F	SLKHK	SLK(1.00)HK	611.37549	0	104
20190410_QExHFX1_RSLC1_Beveridge_Clausen_IMP_DSS_JRmethod_R3	8636	20190410_QExHFX1_RSLC1_Beveridge_Clausen_IMP_DSS_JRmethod_R3.mgf	516	C:\2018_Peptideproject\Data\20190410\20190410_QExHFX1_RSLC1_Beveridge_Clausen_IMP_DSS_JRmethod_R3.mgf	2656.27134	-1	1956.041708	3	653.021179	785474.5	1956.032961	653.018263	false	1	1	BS3	138.06807	0	REV_Cas9		1	K.SRGKNDR.S	SRGKNDR	SRGK(1.00)NDR	831.431107	0	503	7	4	K	WYKNKKMVVEESPVNDKSRGKNDRSTLKVNDISDKDLFSQP	506	1	1							REV_Cas9		1	K.VYFQFKR.D	VYFQFKR	VYFQFK(1.00)R	986.533783	0	395
20190410_QExHFX1_RSLC1_Beveridge_Clausen_IMP_DSS_JRmethod_R3	8778	20190410_QExHFX1_RSLC1_Beveridge_Clausen_IMP_DSS_JRmethod_R3.mgf	542	C:\2018_Peptideproject\Data\20190410\20190410_QExHFX1_RSLC1_Beveridge_Clausen_IMP_DSS_JRmethod_R3.mgf	2695.59162	-1	1632.821005	3	545.280945	693876.5	1632.814115	545.278648	false	1	1				REV_Cas9		1	K.KMVVEESPVNDKSR.G	KMVVEESPVNDKSR	KMVVEESPVNDKSR	1632.814115	0	491	14					1	1
20190410_QExHFX1_RSLC1_Beveridge_Clausen_IMP_DSS_JRmethod_R3	8858	20190410_QExHFX1_RSLC1_Beveridge_Clausen_IMP_DSS_JRmethod_R3.mgf	561	C:\2018_Peptideproject\Data\20190410\20190410_QExHFX1_RSLC1_Beveridge_Clausen_IMP_DSS_JRmethod_R3.mgf	2716.94886	-1	1612.987618	4	404.254181	1396122.125	1612.987573	404.25417	false	0	1	BS3	138.06807	0	Cas9		0	K.KGILQTVK.V	KGILQTVK	K(1.00)GILQTVK	885.564748	0	739	8	1	K	GQGDSLHEHIANLAGSPAIKKGILQTVKVVDELVKVMGRHK	739	1	1							Cas9		0	R.LSKSR.R	LSKSR	LSK(1.00)SR	589.354754	0	220
20190410_QExHFX1_RSLC1_Beveridge_Clausen_IMP_DSS_JRmethod_R3	8523	20190410_QExHFX1_RSLC1_Beveridge_Clausen_IMP_DSS_JRmethod_R3.mgf	475	C:\2018_Peptideproject\Data\20190410\20190410_QExHFX1_RSLC1_Beveridge_Clausen_IMP_DSS_JRmethod_R3.mgf	2629.59414	-1	2060.05732	4	516.021606	24241678	2060.058523	516.021907	false	1	1	BS3	138.06807	0	Cas9		0	K.GQKNSRERMK.R	GQKNSRERMK	GQK(1.00)NSRERMK	1248.635698	0	777	10	3	K	KPENIVIEMARENQTTQKGQKNSRERMKRIEEGIKELGSQI	779	1	1							REV_MYG_HUMAN	sp|MYG_HUMAN|	1	K.HKFDK.F	HKFDK	HK(1.00)FDK	673.354755	0	107
20190410_QExHFX1_RSLC1_Beveridge_Clausen_IMP_DSS_JRmethod_R3	8579	20190410_QExHFX1_RSLC1_Beveridge_Clausen_IMP_DSS_JRmethod_R3.mgf	499	C:\2018_Peptideproject\Data\20190410\20190410_QExHFX1_RSLC1_Beveridge_Clausen_IMP_DSS_JRmethod_R3.mgf	2641.76484	-1	1731.930685	3	578.317505	900658.1875	1731.937997	578.319942	false	1	1	BS3	138.06807	0	REV_RETBP_HUMAN	sp|RETBP_HUMAN|	1	K.ADFNKER.V	ADFNKER	ADFNK(1.00)ER	878.424625	0	167	7	5	K	EPKKDAMAYWTGSRFKADFNKERVFSSRVCRDERAGSGLAA	171	1	1							REV_CRP_HUMAN	sp|CRP_HUMAN|	1	K.GLKRSR.V	GLKRSR	GLK(1.00)RSR	715.445301	0	85
20190410_QExHFX1_RSLC1_Beveridge_Clausen_IMP_DSS_JRmethod_R3	8722	20190410_QExHFX1_RSLC1_Beveridge_Clausen_IMP_DSS_JRmethod_R3.mgf	531	C:\2018_Peptideproject\Data\20190410\20190410_QExHFX1_RSLC1_Beveridge_Clausen_IMP_DSS_JRmethod_R3.mgf	2680.27824	-1	2061.063912	4	516.273254	1042133.25	2061.060981	516.272522	false	1	1	BS3	138.06807	0	REV_Cas9		1	K.SRGKNDR.S	SRGKNDR	SRGK(1.00)NDR	831.431107	0	503	7	4	K	WYKNKKMVVEESPVNDKSRGKNDRSTLKVNDISDKDLFSQP	506	1	1							Cas9		0	K.NSRERMKR.I	NSRERMKR	NSRERMK(1.00)R	1091.561804	0	780
20190410_QExHFX1_RSLC1_Beveridge_Clausen_IMP_DSS_JRmethod_R3	8913	20190410_QExHFX1_RSLC1_Beveridge_Clausen_IMP_DSS_JRmethod_R3.mgf	574	C:\2018_Peptideproject\Data\20190410\20190410_QExHFX1_RSLC1_Beveridge_Clausen_IMP_DSS_JRmethod_R3.mgf	2731.626	-1	1242.671995	3	415.231275	941469.0625	1242.672057	415.231295	false	0	1				Cas9		0	K.VLSAYNKbs3ohHR.D	VLSAYNKHR	VLSAYNKbs3ohHR	1242.672057	0	1294	9					1	1	Kbs3oh	7	156.0786347
20190410_QExHFX1_RSLC1_Beveridge_Clausen_IMP_DSS_JRmethod_R3	8971	20190410_QExHFX1_RSLC1_Beveridge_Clausen_IMP_DSS_JRmethod_R3.mgf	587	C:\2018_Peptideproject\Data\20190410\20190410_QExHFX1_RSLC1_Beveridge_Clausen_IMP_DSS_JRmethod_R3.mgf	2747.26224	-1	1957.021506	3	653.347778	608256.375	1957.022849	653.348226	false	1	1	BS3	138.06807	0	Cas9		0	R.EKIEK.I	EKIEK	EK(1.00)IEK	645.369736	0	442	5	2	K	LHAILRRQEDFYPFLKDNREKIEKILTFRIPYYVGPLARGN	443	1	1							REV_Cas9		1	K.NQKGQTTQNR.E	NQKGQTTQNR	NQK(1.00)GQTTQNR	1173.585042	0	594
20190410_QExHFX1_RSLC1_Beveridge_Clausen_IMP_DSS_JRmethod_R3	8710	20190410_QExHFX1_RSLC1_Beveridge_Clausen_IMP_DSS_JRmethod_R3.mgf	529	C:\2018_Peptideproject\Data\20190410\20190410_QExHFX1_RSLC1_Beveridge_Clausen_IMP_DSS_JRmethod_R3.mgf	2676.85008	-1	1755.89974	3	586.30719	590356.9375	1755.893064	586.304964	false	0	1	BS3	138.06807	0	Cas9		0	K.EDYFKK.I	EDYFKK	EDYFK(1.00)K	828.401765	0	570	6	5	K	DLLFKTNRKVTVKQLKEDYFKKIECFDSVEISGVEDRFNAS	574	1	1							MYG_HUMAN	sp|MYG_HUMAN|	0	K.ASEDLKK.H	ASEDLKK	ASEDLK(1.00)K	789.423228	0	57
20190410_QExHFX1_RSLC1_Beveridge_Clausen_IMP_DSS_JRmethod_R3	8747	20190410_QExHFX1_RSLC1_Beveridge_Clausen_IMP_DSS_JRmethod_R3.mgf	537	C:\2018_Peptideproject\Data\20190410\20190410_QExHFX1_RSLC1_Beveridge_Clausen_IMP_DSS_JRmethod_R3.mgf	2686.87032	-1	1612.987956	3	538.669928	632722.25	1612.987573	538.669801	true	0	1	BS3	138.06807	0	Cas9		0	K.KGILQTVK.V	KGILQTVK	K(1.00)GILQTVK	885.564748	0	739	8	1	K	GQGDSLHEHIANLAGSPAIKKGILQTVKVVDELVKVMGRHK	739	1	1							Cas9		0	R.LSKSR.R	LSKSR	LSK(1.00)SR	589.354754	0	220
20190410_QExHFX1_RSLC1_Beveridge_Clausen_IMP_DSS_JRmethod_R3	8896	20190410_QExHFX1_RSLC1_Beveridge_Clausen_IMP_DSS_JRmethod_R3.mgf	572	C:\2018_Peptideproject\Data\20190410\20190410_QExHFX1_RSLC1_Beveridge_Clausen_IMP_DSS_JRmethod_R3.mgf	2726.66694	-1	1998.053492	3	667.025107	3954524.75	1998.053421	667.025083	false	1	1	BS3	138.06807	0	Cas9		0	K.KDWDPK.K	KDWDPK	K(1.00)DWDPK	787.386449	0	1128	6	1	K	GFSKESILPKRNSDKLIARKKDWDPKKYGGFDSPTVAYSVL	1128	1	1							REV_Cas9		1	K.RDAIKLDSR.K	RDAIKLDSR	RDAIK(1.00)LDSR	1072.598901	0	246
20190410_QExHFX1_RSLC1_Beveridge_Clausen_IMP_DSS_JRmethod_R3	8999	20190410_QExHFX1_RSLC1_Beveridge_Clausen_IMP_DSS_JRmethod_R3.mgf	595	C:\2018_Peptideproject\Data\20190410\20190410_QExHFX1_RSLC1_Beveridge_Clausen_IMP_DSS_JRmethod_R3.mgf	2754.45432	-1	1628.972677	3	543.998169	650696.125	1628.96473	543.99552	false	1	1	BS3	138.06807	0	Cas9		0	K.VMKQLK.R	VMKQLK	VMK(1.00)QLK	761.446942	0	651	6	3	K	REMIEERLKTYAHLFDDKVMKQLKRRRYTGWGRLSRKLING	653	1	1							REV_Cas9		1	K.KRDAIK.L	KRDAIK	K(1.00)RDAIK	729.449718	0	245
20190410_QExHFX1_RSLC1_Beveridge_Clausen_IMP_DSS_JRmethod_R3	9162	20190410_QExHFX1_RSLC1_Beveridge_Clausen_IMP_DSS_JRmethod_R3.mgf	647	C:\2018_Peptideproject\Data\20190410\20190410_QExHFX1_RSLC1_Beveridge_Clausen_IMP_DSS_JRmethod_R3.mgf	2794.7535	-1	2156.076742	3	719.699524	51443200	2156.083675	719.701835	false	0	1	BS3	138.06807	0	Cas9		0	K.MKNYWR.Q	MKNYWR	MK(1.00)NYWR	912.427603	0	883	6	2	K	SDKNRGKSDNVPSEEVVKKMKNYWRQLLNAKLITQRKFDNL	884	1	1							RETBP_HUMAN	sp|RETBP_HUMAN|	0	R.VKENFDKAR.F	VKENFDKAR	VK(0.50)ENFDK(0.50)AR	1105.588002	0	29
20190410_QExHFX1_RSLC1_Beveridge_Clausen_IMP_DSS_JRmethod_R3	8537	20190410_QExHFX1_RSLC1_Beveridge_Clausen_IMP_DSS_JRmethod_R3.mgf	484	C:\2018_Peptideproject\Data\20190410\20190410_QExHFX1_RSLC1_Beveridge_Clausen_IMP_DSS_JRmethod_R3.mgf	2631.96558	-1	2063.09272	4	516.780457	33953228	2063.095227	516.781083	false	1	1	BS3	138.06807	0	REV_Cas9		1	K.VYFQFKR.D	VYFQFKR	VYFQFK(1.00)R	986.533783	0	395	7	6	K	LYADHAHHYNNIREKVYFQFKRDFDSVKLKSLTIKVVREIK	400	1	1							REV_Cas9		1	K.ETRSYKR.Q	ETRSYKR	ETRSYK(1.00)R	938.493373	0	29
20190410_QExHFX1_RSLC1_Beveridge_Clausen_IMP_DSS_JRmethod_R3	8605	20190410_QExHFX1_RSLC1_Beveridge_Clausen_IMP_DSS_JRmethod_R3.mgf	508	C:\2018_Peptideproject\Data\20190410\20190410_QExHFX1_RSLC1_Beveridge_Clausen_IMP_DSS_JRmethod_R3.mgf	2648.05098	-1	1601.844687	3	534.955505	766947.9375	1601.844674	534.955501	false	1	1	BS3	138.06807	0	Cas9		0	-.GAASMDKK.Y	GAASMDKK	GAASMDK(1.00)K	822.390549	0	1	8	7	K	..............GAASMDKKYSIGLAIGTNSVGWAVITD	7	1	1							REV_Cas9		1	R.EIKPR.D	EIKPR	EIK(1.00)PR	641.386055	0	66
20190410_QExHFX1_RSLC1_Beveridge_Clausen_IMP_DSS_JRmethod_R3	8698	20190410_QExHFX1_RSLC1_Beveridge_Clausen_IMP_DSS_JRmethod_R3.mgf	528	C:\2018_Peptideproject\Data\20190410\20190410_QExHFX1_RSLC1_Beveridge_Clausen_IMP_DSS_JRmethod_R3.mgf	2673.2034	-1	1844.977255	3	615.999695	460289.28125	1844.977812	615.999881	false	0	1	BS3	138.06807	0	Cas9		0	K.APLSASMIKR.Y	APLSASMIKR	APLSASMIK(1.00)R	1088.60121	0	319	10	9	K	SDILRVNTEITKAPLSASMIKRYDEHHQDLTLLKALVRQQL	327	1	1							Cas9		0	R.SDKNR.G	SDKNR	SDK(1.00)NR	618.308532	0	864
20190410_QExHFX1_RSLC1_Beveridge_Clausen_IMP_DSS_JRmethod_R3	8807	20190410_QExHFX1_RSLC1_Beveridge_Clausen_IMP_DSS_JRmethod_R3.mgf	549	C:\2018_Peptideproject\Data\20190410\20190410_QExHFX1_RSLC1_Beveridge_Clausen_IMP_DSS_JRmethod_R3.mgf	2703.3408	-1	1621.831198	3	541.617676	629506.5625	1621.83247	541.6181	false	0	1	BS3	138.06807	0	CTRB_BOVIN	sp|CTRB_BOVIN|	0	R.KYWGSR.V	KYWGSR	K(1.00)YWGSR	795.402768	0	170	6	1	K	KTPDKLQQATLPIVSNTDCRKYWGSRVTDVMICAGASGVSS	170	1	1							Cas9		0	K.GQKNSR.E	GQKNSR	GQK(1.00)NSR	688.361631	0	777
20190410_QExHFX1_RSLC1_Beveridge_Clausen_IMP_DSS_JRmethod_R3	8861	20190410_QExHFX1_RSLC1_Beveridge_Clausen_IMP_DSS_JRmethod_R3.mgf	563	C:\2018_Peptideproject\Data\20190410\20190410_QExHFX1_RSLC1_Beveridge_Clausen_IMP_DSS_JRmethod_R3.mgf	2717.46384	-1	1913.035591	4	479.266174	562014.75	1913.041066	479.267543	false	1	1	BS3	138.06807	0	REV_CTRB_BOVIN	sp|CTRB_BOVIN|	1	K.NFKVGK.I	NFKVGK	NFK(1.00)VGK	691.401705	0	156	6	3	K	KLLLTIDRNVTLISKFPKNFKVGKILVQTDETELGQDFEGA	158	1	1							REV_AMYS_HUMAN	sp|AMYS_HUMAN|	1	K.LAGKYFETR.V	LAGKYFETR	LAGK(1.00)YFETR	1083.57129	0	236
20190410_QExHFX1_RSLC1_Beveridge_Clausen_IMP_DSS_JRmethod_R3	9006	20190410_QExHFX1_RSLC1_Beveridge_Clausen_IMP_DSS_JRmethod_R3.mgf	597	C:\2018_Peptideproject\Data\20190410\20190410_QExHFX1_RSLC1_Beveridge_Clausen_IMP_DSS_JRmethod_R3.mgf	2756.18814	-1	2627.263693	3	876.761841	1387353	2627.260923	876.760918	false	0	1	BS3	138.06807	0	Cas9		0	R.ENQTTQKGQKNSR.E	ENQTTQKGQKNSR	ENQTTQK(0.50)GQK(0.50)NSR	1517.754626	0	770	13	10	K	KPENIVIEMARENQTTQKGQKNSRERMKRIEEGIKELGSQI	779	1	1							MYG_HUMAN	sp|MYG_HUMAN|	0	R.KDMASNYK.E	KDMASNYK	K(1.00)DMASNYK	971.438227	0	140
20190410_QExHFX1_RSLC1_Beveridge_Clausen_IMP_DSS_JRmethod_R3	8691	20190410_QExHFX1_RSLC1_Beveridge_Clausen_IMP_DSS_JRmethod_R3.mgf	526	C:\2018_Peptideproject\Data\20190410\20190410_QExHFX1_RSLC1_Beveridge_Clausen_IMP_DSS_JRmethod_R3.mgf	2671.47606	-1	1242.67221	3	415.231346	9667737	1242.672057	415.231295	false	0	1				Cas9		0	K.VLSAYNKbs3ohHR.D	VLSAYNKHR	VLSAYNKbs3ohHR	1242.672057	0	1294	9					1	1	Kbs3oh	7	156.0786347
20190410_QExHFX1_RSLC1_Beveridge_Clausen_IMP_DSS_JRmethod_R3	8726	20190410_QExHFX1_RSLC1_Beveridge_Clausen_IMP_DSS_JRmethod_R3.mgf	533	C:\2018_Peptideproject\Data\20190410\20190410_QExHFX1_RSLC1_Beveridge_Clausen_IMP_DSS_JRmethod_R3.mgf	2681.16192	-1	1371.776322	3	458.26605	722432.375	1371.77216	458.264663	false	0	1	BS3	138.06807	0	Cas9		0	R.SDKNR.G	SDKNR	SDK(1.00)NR	618.308532	0	864	5	3	K	VPQSFLKDDSIDNKVLTRSDKNRGKSDNVPSEEVVKKMKNY	866	1	1							Cas9		0	K.IIKDK.D	IIKDK	IIK(1.00)DK	615.395557	0	604
20190410_QExHFX1_RSLC1_Beveridge_Clausen_IMP_DSS_JRmethod_R3	8759	20190410_QExHFX1_RSLC1_Beveridge_Clausen_IMP_DSS_JRmethod_R3.mgf	540	C:\2018_Peptideproject\Data\20190410\20190410_QExHFX1_RSLC1_Beveridge_Clausen_IMP_DSS_JRmethod_R3.mgf	2689.99824	-1	2059.05545	4	515.771139	1205257.625	2059.058566	515.771918	false	0	1	BS3	138.06807	0	AMYS_HUMAN	sp|AMYS_HUMAN|	0	R.KWNGEK.M	KWNGEK	K(1.00)WNGEK	760.386783	0	283	6	1	K	FGNGRVTEFKYGAKLGTVIRKWNGEKMSYLKNWGEGWGFMP	283	1	1							Cas9		0	K.SEQEIGKATAK.Y	SEQEIGKATAK	SEQEIGK(1.00)ATAK	1160.603712	0	1029
20190410_QExHFX1_RSLC1_Beveridge_Clausen_IMP_DSS_JRmethod_R3	8867	20190410_QExHFX1_RSLC1_Beveridge_Clausen_IMP_DSS_JRmethod_R3.mgf	566	C:\2018_Peptideproject\Data\20190410\20190410_QExHFX1_RSLC1_Beveridge_Clausen_IMP_DSS_JRmethod_R3.mgf	2718.67668	-1	1913.032531	3	638.684787	946309.3125	1913.041066	638.687632	false	1	1	BS3	138.06807	0	REV_CTRB_BOVIN	sp|CTRB_BOVIN|	1	K.NFKVGK.I	NFKVGK	NFK(1.00)VGK	691.401705	0	156	6	3	K	KLLLTIDRNVTLISKFPKNFKVGKILVQTDETELGQDFEGA	158	1	1							REV_AMYS_HUMAN	sp|AMYS_HUMAN|	1	K.LAGKYFETR.V	LAGKYFETR	LAGK(1.00)YFETR	1083.57129	0	236
20190410_QExHFX1_RSLC1_Beveridge_Clausen_IMP_DSS_JRmethod_R3	9035	20190410_QExHFX1_RSLC1_Beveridge_Clausen_IMP_DSS_JRmethod_R3.mgf	606	C:\2018_Peptideproject\Data\20190410\20190410_QExHFX1_RSLC1_Beveridge_Clausen_IMP_DSS_JRmethod_R3.mgf	2763.3204	-1	1286.825654	3	429.949161	1417914.125	1286.828553	429.950127	false	1	1	BS3	138.06807	0	REV_Cas9		1	K.KLKSK.G	KLKSK	K(0.04)LK(0.96)SK	602.411541	0	213	5	3	K	FSRSEMITIGLLKEVKSKKLKSKGEKVAVVLVSYAVTPSDF	215	1	1							Cas9		0	K.GKSKK.L	GKSKK	GK(0.21)SK(0.79)K	546.348941	0	1156
20190410_QExHFX1_RSLC1_Beveridge_Clausen_IMP_DSS_JRmethod_R3	9089	20190410_QExHFX1_RSLC1_Beveridge_Clausen_IMP_DSS_JRmethod_R3.mgf	621	C:\2018_Peptideproject\Data\20190410\20190410_QExHFX1_RSLC1_Beveridge_Clausen_IMP_DSS_JRmethod_R3.mgf	2777.28252	-1	1312.73528	3	438.585703	685742.9375	1312.735047	438.585625	false	1	1	BS3	138.06807	0	Cas9		0	R.DKPIR.E	DKPIR	DK(1.00)PIR	627.370405	0	1303	5	2	K	VILADANLDKVLSAYNKHRDKPIREQAENIIHLFTLTNLGA	1304	1	1							REV_Cas9		1	K.SKGEK.V	SKGEK	SK(1.00)GEK	547.296571	0	216
20190410_QExHFX1_RSLC1_Beveridge_Clausen_IMP_DSS_JRmethod_R3	9148	20190410_QExHFX1_RSLC1_Beveridge_Clausen_IMP_DSS_JRmethod_R3.mgf	639	C:\2018_Peptideproject\Data\20190410\20190410_QExHFX1_RSLC1_Beveridge_Clausen_IMP_DSS_JRmethod_R3.mgf	2792.13276	-1	1242.67191	3	415.231247	739430.9375	1242.672057	415.231295	false	0	1				Cas9		0	K.VLSAYNKbs3ohHR.D	VLSAYNKHR	VLSAYNKbs3ohHR	1242.672057	0	1294	9					1	1	Kbs3oh	7	156.0786347
20190410_QExHFX1_RSLC1_Beveridge_Clausen_IMP_DSS_JRmethod_R3	8633	20190410_QExHFX1_RSLC1_Beveridge_Clausen_IMP_DSS_JRmethod_R3.mgf	515	C:\2018_Peptideproject\Data\20190410\20190410_QExHFX1_RSLC1_Beveridge_Clausen_IMP_DSS_JRmethod_R3.mgf	2655.50658	-1	1499.819615	3	500.947148	752322.8125	1499.824213	500.948681	false	0	1	BS3	138.06807	0	Cas9		0	R.DKPIR.E	DKPIR	DK(1.00)PIR	627.370405	0	1303	5	2	K	VILADANLDKVLSAYNKHRDKPIREQAENIIHLFTLTNLGA	1304	1	1							Cas9		0	R.ERMKR.I	ERMKR	ERMK(1.00)R	734.385738	0	783
20190410_QExHFX1_RSLC1_Beveridge_Clausen_IMP_DSS_JRmethod_R3	7066	20190410_QExHFX1_RSLC1_Beveridge_Clausen_IMP_DSS_JRmethod_R3.mgf	158	C:\2018_Peptideproject\Data\20190410\20190410_QExHFX1_RSLC1_Beveridge_Clausen_IMP_DSS_JRmethod_R3.mgf	2240.08092	-1	4300.030096	6	717.678959	3194045.5	4300.028516	717.678696	false	0	1	BS3	138.06807	0	AMYS_HUMAN	sp|AMYS_HUMAN|	0	R.Kbs3ohWNGEKMSYLKbs3ohNWGEGWGFMPSDR.A	KWNGEKMSYLKNWGEGWGFMPSDR	Kbs3ohWNGEK(1.00)MSYLKbs3ohNWGEGWGFMPSDR	3246.479034	0	283	24	6	K	VTEFKYGAKLGTVIRKWNGEKMSYLKNWGEGWGFMPSDRAL	288	1	1	Kbs3oh;Kbs3oh	1;11	156.0786347;156.0786347				Cas9		0	K.KDWDPKK.Y	KDWDPKK	K(0.57)DWDPK(0.43)K	915.481412	0	1128
20190410_QExHFX1_RSLC1_Beveridge_Clausen_IMP_DSS_JRmethod_R3	8751	20190410_QExHFX1_RSLC1_Beveridge_Clausen_IMP_DSS_JRmethod_R3.mgf	538	C:\2018_Peptideproject\Data\20190410\20190410_QExHFX1_RSLC1_Beveridge_Clausen_IMP_DSS_JRmethod_R3.mgf	2687.84208	-1	1584.927756	3	529.316528	824793.125	1584.927281	529.31637	false	0	1	BS3	138.06807	0	Cas9		0	K.ESILPKR.N	ESILPKR	ESILPK(1.00)R	841.502147	0	1112	7	6	K	NIVKKTEVQTGGFSKESILPKRNSDKLIARKKDWDPKKYGG	1117	1	1							Cas9		0	R.KMIAK.S	KMIAK	K(1.00)MIAK	605.357064	0	1024
20190410_QExHFX1_RSLC1_Beveridge_Clausen_IMP_DSS_JRmethod_R3	9014	20190410_QExHFX1_RSLC1_Beveridge_Clausen_IMP_DSS_JRmethod_R3.mgf	600	C:\2018_Peptideproject\Data\20190410\20190410_QExHFX1_RSLC1_Beveridge_Clausen_IMP_DSS_JRmethod_R3.mgf	2758.13688	-1	1905.014609	3	636.012146	670651.125	1905.0142	636.01201	false	0	1	BS3	138.06807	0	Cas9		0	R.ERMKR.I	ERMKR	ERMK(1.00)R	734.385738	0	783	5	4	K	EMARENQTTQKGQKNSRERMKRIEEGIKELGSQILKEHPVE	786	1	1							Cas9		0	R.QQLPEKYK.E	QQLPEKYK	QQLPEK(1.00)YK	1032.560392	0	345
20190410_QExHFX1_RSLC1_Beveridge_Clausen_IMP_DSS_JRmethod_R3	8212	20190410_QExHFX1_RSLC1_Beveridge_Clausen_IMP_DSS_JRmethod_R3.mgf	404	C:\2018_Peptideproject\Data\20190410\20190410_QExHFX1_RSLC1_Beveridge_Clausen_IMP_DSS_JRmethod_R3.mgf	2547.2061	-1	2459.273853	4	615.82574	846111.5	2459.275495	615.82615	false	0	1	BS3	138.06807	0	Cas9		0	K.SEQEIGKATAK.Y	SEQEIGKATAK	SEQEIGK(1.00)ATAK	1160.603712	0	1029	11	7	K	GDYKVYDVRKMIAKSEQEIGKATAKYFFYSNIMNFFKTEIT	1035	1	1							Cas9		0	K.SEQEIGKATAK.Y	SEQEIGKATAK	SEQEIGK(1.00)ATAK	1160.603712	0	1029
20190410_QExHFX1_RSLC1_Beveridge_Clausen_IMP_DSS_JRmethod_R3	8974	20190410_QExHFX1_RSLC1_Beveridge_Clausen_IMP_DSS_JRmethod_R3.mgf	589	C:\2018_Peptideproject\Data\20190410\20190410_QExHFX1_RSLC1_Beveridge_Clausen_IMP_DSS_JRmethod_R3.mgf	2747.77776	-1	1487.820883	3	496.947571	754646.375	1487.824213	496.948681	false	1	1	BS3	138.06807	0	REV_CRP_HUMAN	sp|CRP_HUMAN|	1	K.KGLKR.S	KGLKR	K(0.01)GLK(0.99)R	600.407125	0	84	5	4	K	DQEQGLIISAEAGVTYKKGLKRSRVKPGDVWFEVIGSASEW	87	1	1							REV_AMYS_HUMAN	sp|AMYS_HUMAN|	1	K.MEGNKR.W	MEGNKR	MEGNK(1.00)R	749.349018	0	224
20190410_QExHFX1_RSLC1_Beveridge_Clausen_IMP_DSS_JRmethod_R3	9007	20190410_QExHFX1_RSLC1_Beveridge_Clausen_IMP_DSS_JRmethod_R3.mgf	598	C:\2018_Peptideproject\Data\20190410\20190410_QExHFX1_RSLC1_Beveridge_Clausen_IMP_DSS_JRmethod_R3.mgf	2756.30142	-1	1643.919503	4	411.987152	613367.0625	1643.920615	411.98743	false	1	1	BS3	138.06807	0	Cas9		0	R.LSKSR.R	LSKSR	LSK(1.00)SR	589.354754	0	220	5	3	K	ENPINASGVDAKAILSARLSKSRRLENLIAQLPGEKKNGLF	222	1	1							REV_Cas9		1	R.DAIKLDSR.K	DAIKLDSR	DAIK(1.00)LDSR	916.49779	0	247
20190410_QExHFX1_RSLC1_Beveridge_Clausen_IMP_DSS_JRmethod_R3	9116	20190410_QExHFX1_RSLC1_Beveridge_Clausen_IMP_DSS_JRmethod_R3.mgf	632	C:\2018_Peptideproject\Data\20190410\20190410_QExHFX1_RSLC1_Beveridge_Clausen_IMP_DSS_JRmethod_R3.mgf	2783.37528	-1	1327.832888	3	443.618239	15051597	1327.82995	443.61726	false	1	1	BS3	138.06807	0	REV_Cas9		1	R.LKSSR.L	LKSSR	LK(1.00)SSR	589.354754	0	1149	5	2	K	GFLGKKNEGPLQAILNERRLKSSRLASLIKAADVGSANIPN	1150	1	1							REV_CRP_HUMAN	sp|CRP_HUMAN|	1	K.KGLKR.S	KGLKR	K(0.14)GLK(0.86)R	600.407125	0	84
20190410_QExHFX1_RSLC1_Beveridge_Clausen_IMP_DSS_JRmethod_R3	8981	20190410_QExHFX1_RSLC1_Beveridge_Clausen_IMP_DSS_JRmethod_R3.mgf	591	C:\2018_Peptideproject\Data\20190410\20190410_QExHFX1_RSLC1_Beveridge_Clausen_IMP_DSS_JRmethod_R3.mgf	2749.59714	-1	1844.978673	3	616.000167	600513.375	1844.977812	615.999881	false	0	1	BS3	138.06807	0	Cas9		0	K.APLSASMIKR.Y	APLSASMIKR	APLSASMIK(1.00)R	1088.60121	0	319	10	9	K	SDILRVNTEITKAPLSASMIKRYDEHHQDLTLLKALVRQQL	327	1	1							Cas9		0	R.SDKNR.G	SDKNR	SDK(1.00)NR	618.308532	0	864
20190410_QExHFX1_RSLC1_Beveridge_Clausen_IMP_DSS_JRmethod_R3	8645	20190410_QExHFX1_RSLC1_Beveridge_Clausen_IMP_DSS_JRmethod_R3.mgf	518	C:\2018_Peptideproject\Data\20190410\20190410_QExHFX1_RSLC1_Beveridge_Clausen_IMP_DSS_JRmethod_R3.mgf	2658.75756	-1	1842.045685	4	461.518698	635204.5	1842.050918	461.520006	false	1	1	BS3	138.06807	0	REV_Cas9		1	R.KIRMRESK.N	KIRMRESK	K(1.00)IRMRESK	1062.596793	0	586	8	1	K	NEVPHKELIQSGLKEIGEERKIRMRESKNQKGQTTQNREAM	586	1	1							REV_Cas9		1	R.EIKPR.D	EIKPR	EIK(1.00)PR	641.386055	0	66
20190410_QExHFX1_RSLC1_Beveridge_Clausen_IMP_DSS_JRmethod_R3	9068	20190410_QExHFX1_RSLC1_Beveridge_Clausen_IMP_DSS_JRmethod_R3.mgf	617	C:\2018_Peptideproject\Data\20190410\20190410_QExHFX1_RSLC1_Beveridge_Clausen_IMP_DSS_JRmethod_R3.mgf	2771.46696	-1	1622.826742	3	541.949524	627914.9375	1622.833779	541.951869	false	1	1				REV_Cas9		1	R.Kbs3ohRMGNELEFLSK.Y	KRMGNELEFLSK	Kbs3ohRMGNELEFLSK	1622.833779	0	157	12					1	1	Kbs3oh	1	156.0786347
20190410_QExHFX1_RSLC1_Beveridge_Clausen_IMP_DSS_JRmethod_R3	9100	20190410_QExHFX1_RSLC1_Beveridge_Clausen_IMP_DSS_JRmethod_R3.mgf	626	C:\2018_Peptideproject\Data\20190410\20190410_QExHFX1_RSLC1_Beveridge_Clausen_IMP_DSS_JRmethod_R3.mgf	2779.62942	-1	1830.024849	4	458.513489	2339643.25	1830.025766	458.513718	false	0	1	BS3	138.06807	0	Cas9		0	K.VMKQLKRR.R	VMKQLKRR	VMK(0.47)QLK(0.53)RR	1073.649164	0	651	8	6	K	IEERLKTYAHLFDDKVMKQLKRRRYTGWGRLSRKLINGIRD	656	1	1							Cas9		0	R.SDKNR.G	SDKNR	SDK(1.00)NR	618.308532	0	864
20190410_QExHFX1_RSLC1_Beveridge_Clausen_IMP_DSS_JRmethod_R3	9065	20190410_QExHFX1_RSLC1_Beveridge_Clausen_IMP_DSS_JRmethod_R3.mgf	615	C:\2018_Peptideproject\Data\20190410\20190410_QExHFX1_RSLC1_Beveridge_Clausen_IMP_DSS_JRmethod_R3.mgf	2770.95108	-1	1584.927756	3	529.316528	705127.9375	1584.927281	529.31637	false	0	1	BS3	138.06807	0	Cas9		0	K.ESILPKR.N	ESILPKR	ESILPK(1.00)R	841.502147	0	1112	7	6	K	NIVKKTEVQTGGFSKESILPKRNSDKLIARKKDWDPKKYGG	1117	1	1							Cas9		0	R.KMIAK.S	KMIAK	K(1.00)MIAK	605.357064	0	1024
20190410_QExHFX1_RSLC1_Beveridge_Clausen_IMP_DSS_JRmethod_R3	9041	20190410_QExHFX1_RSLC1_Beveridge_Clausen_IMP_DSS_JRmethod_R3.mgf	607	C:\2018_Peptideproject\Data\20190410\20190410_QExHFX1_RSLC1_Beveridge_Clausen_IMP_DSS_JRmethod_R3.mgf	2765.03982	-1	1957.044943	3	653.355591	625006.5	1957.049523	653.357118	false	1	1	BS3	138.06807	0	REV_Cas9		1	R.KYLKQMK.V	KYLKQMK	K(0.49)YLK(0.51)QMK	953.53682	0	716	7	4	K	IGNIKRLSRLGWGTRRRKYLKQMKVDDFLHAYKTRLEEIMR	719	1	1							REV_Cas9		1	R.QWYKNK.K	QWYKNK	QWYK(1.00)NK	865.444633	0	485
20190410_QExHFX1_RSLC1_Beveridge_Clausen_IMP_DSS_JRmethod_R3	9211	20190410_QExHFX1_RSLC1_Beveridge_Clausen_IMP_DSS_JRmethod_R3.mgf	660	C:\2018_Peptideproject\Data\20190410\20190410_QExHFX1_RSLC1_Beveridge_Clausen_IMP_DSS_JRmethod_R3.mgf	2807.32476	-1	1813.962485	3	605.661438	804244.25	1813.968628	605.663486	false	0	1	BS3	138.06807	0	AMYS_HUMAN	sp|AMYS_HUMAN|	0	R.KWNGEK.M	KWNGEK	K(1.00)WNGEK	760.386783	0	283	6	1	K	FGNGRVTEFKYGAKLGTVIRKWNGEKMSYLKNWGEGWGFMP	283	1	1							Cas9		0	R.NSDKLIAR.K	NSDKLIAR	NSDK(1.00)LIAR	915.513774	0	1119
20190410_QExHFX1_RSLC1_Beveridge_Clausen_IMP_DSS_JRmethod_R3	9173	20190410_QExHFX1_RSLC1_Beveridge_Clausen_IMP_DSS_JRmethod_R3.mgf	651	C:\2018_Peptideproject\Data\20190410\20190410_QExHFX1_RSLC1_Beveridge_Clausen_IMP_DSS_JRmethod_R3.mgf	2797.2417	-1	2201.055502	3	734.692444	633117.625	2201.059555	734.693795	false	1	1	BS3	138.06807	0	OVAL_CHICK	sp|OVAL_CHICK|	0	R.MKMEEK.Y	MKMEEK	MK(1.00)MEEK	826.356472	0	286	6	2	K	EWTSSNVMEERKIKVYLPRMKMEEKYNLTSVLMAMGITDVF	287	1	1							REV_Cas9		1	K.YATKAGIEQEK.S	YATKAGIEQEK	YATK(1.00)AGIEQEK	1236.635013	0	334
20190410_QExHFX1_RSLC1_Beveridge_Clausen_IMP_DSS_JRmethod_R3	9104	20190410_QExHFX1_RSLC1_Beveridge_Clausen_IMP_DSS_JRmethod_R3.mgf	628	C:\2018_Peptideproject\Data\20190410\20190410_QExHFX1_RSLC1_Beveridge_Clausen_IMP_DSS_JRmethod_R3.mgf	2780.46762	-1	2157.092271	3	720.038033	576367.625	2157.095345	720.039058	false	0	1	BS3	138.06807	0	Cas9		0	K.LVDSTDKADLR.L	LVDSTDKADLR	LVDSTDK(1.00)ADLR	1231.640825	0	146	11	7	K	YHEKYPTIYHLRKKLVDSTDKADLRLIYLALAHMIKFRGHF	152	1	1							Cas9		0	K.DWDPKK.Y	DWDPKK	DWDPK(1.00)K	787.386449	0	1129
20190410_QExHFX1_RSLC1_Beveridge_Clausen_IMP_DSS_JRmethod_R3	9153	20190410_QExHFX1_RSLC1_Beveridge_Clausen_IMP_DSS_JRmethod_R3.mgf	642	C:\2018_Peptideproject\Data\20190410\20190410_QExHFX1_RSLC1_Beveridge_Clausen_IMP_DSS_JRmethod_R3.mgf	2793.0822	-1	1844.977072	3	615.999634	661499.0625	1844.977812	615.999881	false	0	1	BS3	138.06807	0	Cas9		0	K.APLSASMIKR.Y	APLSASMIKR	APLSASMIK(1.00)R	1088.60121	0	319	10	9	K	SDILRVNTEITKAPLSASMIKRYDEHHQDLTLLKALVRQQL	327	1	1							Cas9		0	R.SDKNR.G	SDKNR	SDK(1.00)NR	618.308532	0	864
20190410_QExHFX1_RSLC1_Beveridge_Clausen_IMP_DSS_JRmethod_R3	9158	20190410_QExHFX1_RSLC1_Beveridge_Clausen_IMP_DSS_JRmethod_R3.mgf	644	C:\2018_Peptideproject\Data\20190410\20190410_QExHFX1_RSLC1_Beveridge_Clausen_IMP_DSS_JRmethod_R3.mgf	2794.17054	-1	2181.078879	3	728.033569	563352.125	2181.070193	728.030674	false	0	1	BS3	138.06807	0	Cas9		0	K.YDENDKLIR.E	YDENDKLIR	YDENDK(1.00)LIR	1164.577497	0	947	9	6	K	TKHVAQILDSRMNTKYDENDKLIREVKVITLKSKLVSDFRK	952	1	1							RETBP_HUMAN	sp|RETBP_HUMAN|	0	K.ENFDKAR.F	ENFDKAR	ENFDK(1.00)AR	878.424625	0	31
20190410_QExHFX1_RSLC1_Beveridge_Clausen_IMP_DSS_JRmethod_R3	9026	20190410_QExHFX1_RSLC1_Beveridge_Clausen_IMP_DSS_JRmethod_R3.mgf	602	C:\2018_Peptideproject\Data\20190410\20190410_QExHFX1_RSLC1_Beveridge_Clausen_IMP_DSS_JRmethod_R3.mgf	2761.58022	-1	2102.101234	4	526.532585	620287.875	2102.096742	526.531462	false	0	1	BS3	138.06807	0	Cas9		0	R.SDKNRGK.S	SDKNRGK	SDK(1.00)NRGK	803.424959	0	864	7	3	K	VPQSFLKDDSIDNKVLTRSDKNRGKSDNVPSEEVVKKMKNY	866	1	1							Cas9		0	K.SEQEIGKATAK.Y	SEQEIGKATAK	SEQEIGK(1.00)ATAK	1160.603712	0	1029
20190410_QExHFX1_RSLC1_Beveridge_Clausen_IMP_DSS_JRmethod_R3	7168	20190410_QExHFX1_RSLC1_Beveridge_Clausen_IMP_DSS_JRmethod_R3.mgf	166	C:\2018_Peptideproject\Data\20190410\20190410_QExHFX1_RSLC1_Beveridge_Clausen_IMP_DSS_JRmethod_R3.mgf	2270.32296	-1	4300.031937	6	717.679266	800833.125	4300.01328	717.676156	false	1	1	BS3	138.06807	0	REV_Cas9		1	K.TFFNMINSYFFKYATKAGIEQEK.S	TFFNMINSYFFKYATKAGIEQEK	TFFNMINSYFFK(0.50)YATK(0.50)AGIEQEK	2792.351985	0	322	23	16	K	LTIEKTFFNMINSYFFKYATKAGIEQEKSAIKRMVDYKVYD	337	1	1							REV_K1C15_SHEEP	sp|K1C15_SHEEP|	1	R.DKNEAMAEYQR.E	DKNEAMAEYQR	DK(1.00)NEAMAEYQR	1369.593225	0	166
20190410_QExHFX1_RSLC1_Beveridge_Clausen_IMP_DSS_JRmethod_R3	8445	20190410_QExHFX1_RSLC1_Beveridge_Clausen_IMP_DSS_JRmethod_R3.mgf	453	C:\2018_Peptideproject\Data\20190410\20190410_QExHFX1_RSLC1_Beveridge_Clausen_IMP_DSS_JRmethod_R3.mgf	2610.2316	-1	2036.04345	4	510.018139	573388.0625	2036.039427	510.017133	false	0	1	BS3	138.06807	0	Cas9		0	K.RNSDKLIAR.K	RNSDKLIAR	RNSDK(1.00)LIAR	1071.614885	0	1118	9	5	K	TEVQTGGFSKESILPKRNSDKLIARKKDWDPKKYGGFDSPT	1122	1	1							OVAL_CHICK	sp|OVAL_CHICK|	0	R.MKMEEK.Y	MKMEEK	MK(1.00)MEEK	826.356472	0	286
20190410_QExHFX1_RSLC1_Beveridge_Clausen_IMP_DSS_JRmethod_R3	8563	20190410_QExHFX1_RSLC1_Beveridge_Clausen_IMP_DSS_JRmethod_R3.mgf	492	C:\2018_Peptideproject\Data\20190410\20190410_QExHFX1_RSLC1_Beveridge_Clausen_IMP_DSS_JRmethod_R3.mgf	2638.41234	-1	1639.849692	3	547.62384	1139974.625	1639.850427	547.624086	true	0	1	BS3	138.06807	0	Cas9		0	K.MKNYWR.Q	MKNYWR	MK(1.00)NYWR	912.427603	0	883	6	2	K	SDKNRGKSDNVPSEEVVKKMKNYWRQLLNAKLITQRKFDNL	884	1	1							Cas9		0	R.LSKSR.R	LSKSR	LSK(1.00)SR	589.354754	0	220
20190410_QExHFX1_RSLC1_Beveridge_Clausen_IMP_DSS_JRmethod_R3	8656	20190410_QExHFX1_RSLC1_Beveridge_Clausen_IMP_DSS_JRmethod_R3.mgf	520	C:\2018_Peptideproject\Data\20190410\20190410_QExHFX1_RSLC1_Beveridge_Clausen_IMP_DSS_JRmethod_R3.mgf	2661.65898	-1	2059.054527	3	687.358785	1462714.875	2059.047332	687.356387	false	1	1	BS3	138.06807	0	SRPP_HEVBR	sp|SRPP_HEVBR|	0	K.ITKVFGDEAS.-	ITKVFGDEAS	ITK(1.00)VFGDEAS	1065.534235	0	195	10	3	K	TEQGYRVSSYLPLLPTEKITKVFGDEAS.............	197	1	1							REV_MYG_HUMAN	sp|MYG_HUMAN|	1	K.KHLDESK.A	KHLDESK	K(1.00)HLDESK	855.445026	0	91
20190410_QExHFX1_RSLC1_Beveridge_Clausen_IMP_DSS_JRmethod_R3	8859	20190410_QExHFX1_RSLC1_Beveridge_Clausen_IMP_DSS_JRmethod_R3.mgf	562	C:\2018_Peptideproject\Data\20190410\20190410_QExHFX1_RSLC1_Beveridge_Clausen_IMP_DSS_JRmethod_R3.mgf	2717.0226	-1	1612.987936	3	538.669922	1340524.25	1612.987573	538.669801	true	0	1	BS3	138.06807	0	Cas9		0	K.KGILQTVK.V	KGILQTVK	K(1.00)GILQTVK	885.564748	0	739	8	1	K	GQGDSLHEHIANLAGSPAIKKGILQTVKVVDELVKVMGRHK	739	1	1							Cas9		0	R.LSKSR.R	LSKSR	LSK(1.00)SR	589.354754	0	220
20190410_QExHFX1_RSLC1_Beveridge_Clausen_IMP_DSS_JRmethod_R3	9029	20190410_QExHFX1_RSLC1_Beveridge_Clausen_IMP_DSS_JRmethod_R3.mgf	604	C:\2018_Peptideproject\Data\20190410\20190410_QExHFX1_RSLC1_Beveridge_Clausen_IMP_DSS_JRmethod_R3.mgf	2762.02236	-1	2101.097882	3	701.373237	690800.5	2101.098309	701.373379	false	0	1				CRP_HUMAN	sp|CRP_HUMAN|	0	R.KAFVFPKbs3ohESDTSYVSLK.A	KAFVFPKESDTSYVSLK	KAFVFPKbs3ohESDTSYVSLK	2101.098309	0	25	17					1	1	Kbs3oh	7	156.0786347
20190410_QExHFX1_RSLC1_Beveridge_Clausen_IMP_DSS_JRmethod_R3	9095	20190410_QExHFX1_RSLC1_Beveridge_Clausen_IMP_DSS_JRmethod_R3.mgf	624	C:\2018_Peptideproject\Data\20190410\20190410_QExHFX1_RSLC1_Beveridge_Clausen_IMP_DSS_JRmethod_R3.mgf	2778.48552	-1	1830.025822	3	611.015884	657191.125	1830.025766	611.015865	false	0	1	BS3	138.06807	0	Cas9		0	R.SDKNR.G	SDKNR	SDK(1.00)NR	618.308532	0	864	5	3	K	VPQSFLKDDSIDNKVLTRSDKNRGKSDNVPSEEVVKKMKNY	866	1	1							Cas9		0	K.VMKQLKRR.R	VMKQLKRR	VMK(0.74)QLK(0.26)RR	1073.649164	0	651
20190410_QExHFX1_RSLC1_Beveridge_Clausen_IMP_DSS_JRmethod_R3	9185	20190410_QExHFX1_RSLC1_Beveridge_Clausen_IMP_DSS_JRmethod_R3.mgf	656	C:\2018_Peptideproject\Data\20190410\20190410_QExHFX1_RSLC1_Beveridge_Clausen_IMP_DSS_JRmethod_R3.mgf	2799.87636	-1	1844.978218	4	462.251831	606579.625	1844.977812	462.25173	false	0	1	BS3	138.06807	0	Cas9		0	R.SDKNR.G	SDKNR	SDK(1.00)NR	618.308532	0	864	5	3	K	VPQSFLKDDSIDNKVLTRSDKNRGKSDNVPSEEVVKKMKNY	866	1	1							Cas9		0	K.APLSASMIKR.Y	APLSASMIKR	APLSASMIK(1.00)R	1088.60121	0	319
20190410_QExHFX1_RSLC1_Beveridge_Clausen_IMP_DSS_JRmethod_R3	9232	20190410_QExHFX1_RSLC1_Beveridge_Clausen_IMP_DSS_JRmethod_R3.mgf	668	C:\2018_Peptideproject\Data\20190410\20190410_QExHFX1_RSLC1_Beveridge_Clausen_IMP_DSS_JRmethod_R3.mgf	2812.17624	-1	1814.96224	3	605.99469	888172.5	1814.967248	605.996359	false	1	1	BS3	138.06807	0	Cas9		0	K.APLSASMIKR.Y	APLSASMIKR	APLSASMIK(1.00)R	1088.60121	0	319	10	9	K	SDILRVNTEITKAPLSASMIKRYDEHHQDLTLLKALVRQQL	327	1	1							REV_Cas9		1	R.GKNDR.S	GKNDR	GK(1.00)NDR	588.297968	0	505
20190410_QExHFX1_RSLC1_Beveridge_Clausen_IMP_DSS_JRmethod_R3	9149	20190410_QExHFX1_RSLC1_Beveridge_Clausen_IMP_DSS_JRmethod_R3.mgf	640	C:\2018_Peptideproject\Data\20190410\20190410_QExHFX1_RSLC1_Beveridge_Clausen_IMP_DSS_JRmethod_R3.mgf	2792.24574	-1	1950.079028	4	488.527033	626125.875	1950.078573	488.52692	false	0	1	BS3	138.06807	0	Cas9		0	K.NLPNEKVLPK.H	NLPNEKVLPK	NLPNEK(1.00)VLPK	1150.671003	0	505	10	6	K	ASAQSFIERMTNFDKNLPNEKVLPKHSLLYEYFTVYNELTK	510	1	1							Cas9		0	R.DKQSGK.T	DKQSGK	DK(1.00)QSGK	661.339499	0	676
20190410_QExHFX1_RSLC1_Beveridge_Clausen_IMP_DSS_JRmethod_R3	9249	20190410_QExHFX1_RSLC1_Beveridge_Clausen_IMP_DSS_JRmethod_R3.mgf	673	C:\2018_Peptideproject\Data\20190410\20190410_QExHFX1_RSLC1_Beveridge_Clausen_IMP_DSS_JRmethod_R3.mgf	2816.4264	-1	1827.97518	3	610.332336	73498192	1827.984292	610.335374	false	1	1				REV_Cas9		1	K.DIKILLDHYTGLSANR.F	DIKILLDHYTGLSANR	DIKILLDHYTGLSANR	1827.984292	0	767	16					1	1
20190410_QExHFX1_RSLC1_Beveridge_Clausen_IMP_DSS_JRmethod_R3	9250	20190410_QExHFX1_RSLC1_Beveridge_Clausen_IMP_DSS_JRmethod_R3.mgf	674	C:\2018_Peptideproject\Data\20190410\20190410_QExHFX1_RSLC1_Beveridge_Clausen_IMP_DSS_JRmethod_R3.mgf	2816.5011	-1	1792.995993	3	598.672607	685426.1875	1792.987574	598.669801	false	1	1	BS3	138.06807	0	REV_Cas9		1	K.KYPDWKK.R	KYPDWKK	K(0.54)YPDWK(0.46)K	963.517798	0	239	7	1	K	EKVAVVLVSYAVTPSDFGGKKYPDWKKRDAIKLDSRKNPLI	239	1	1							REV_CTRB_BOVIN	sp|CTRB_BOVIN|	1	K.NFKVGK.I	NFKVGK	NFK(1.00)VGK	691.401705	0	156
20190410_QExHFX1_RSLC1_Beveridge_Clausen_IMP_DSS_JRmethod_R3	9180	20190410_QExHFX1_RSLC1_Beveridge_Clausen_IMP_DSS_JRmethod_R3.mgf	654	C:\2018_Peptideproject\Data\20190410\20190410_QExHFX1_RSLC1_Beveridge_Clausen_IMP_DSS_JRmethod_R3.mgf	2798.7222	-1	1828.982735	4	458.25296	1241954.625	1828.989423	458.254632	false	1	1	BS3	138.06807	0	CAH1_HUMAN	sp|CAH1_HUMAN|	0	K.TKGKR.A	TKGKR	TK(0.32)GK(0.68)R	588.370739	0	169	5	4	K	EANPKLQKVLDALQAIKTKGKRAPFTNFDPSTLLPSSLDFW	172	1	1							REV_Cas9		1	R.EIKLDNEDK.Y	EIKLDNEDK	EIK(1.00)LDNEDK	1102.550613	0	418
20190410_QExHFX1_RSLC1_Beveridge_Clausen_IMP_DSS_JRmethod_R3	9237	20190410_QExHFX1_RSLC1_Beveridge_Clausen_IMP_DSS_JRmethod_R3.mgf	669	C:\2018_Peptideproject\Data\20190410\20190410_QExHFX1_RSLC1_Beveridge_Clausen_IMP_DSS_JRmethod_R3.mgf	2813.46048	-1	1327.832701	3	443.618177	1268136.75	1327.82995	443.61726	false	1	1	BS3	138.06807	0	REV_Cas9		1	R.LKSSR.L	LKSSR	LK(1.00)SSR	589.354754	0	1149	5	2	K	GFLGKKNEGPLQAILNERRLKSSRLASLIKAADVGSANIPN	1150	1	1							REV_CRP_HUMAN	sp|CRP_HUMAN|	1	K.KGLKR.S	KGLKR	K(0.18)GLK(0.82)R	600.407125	0	84
20190410_QExHFX1_RSLC1_Beveridge_Clausen_IMP_DSS_JRmethod_R3	9237	20190410_QExHFX1_RSLC1_Beveridge_Clausen_IMP_DSS_JRmethod_R3.mgf	669	C:\2018_Peptideproject\Data\20190410\20190410_QExHFX1_RSLC1_Beveridge_Clausen_IMP_DSS_JRmethod_R3.mgf	2813.46048	-1	1327.832701	3	443.618177	1268136.75	1327.82995	443.61726	false	1	1	BS3	138.06807	0	Cas9		0	R.LSKSR.R	LSKSR	LSK(1.00)SR	589.354754	0	220	5	3	K	ENPINASGVDAKAILSARLSKSRRLENLIAQLPGEKKNGLF	222	1	1							REV_CRP_HUMAN	sp|CRP_HUMAN|	1	K.KGLKR.S	KGLKR	K(0.16)GLK(0.84)R	600.407125	0	84
20190410_QExHFX1_RSLC1_Beveridge_Clausen_IMP_DSS_JRmethod_R3	9161	20190410_QExHFX1_RSLC1_Beveridge_Clausen_IMP_DSS_JRmethod_R3.mgf	646	C:\2018_Peptideproject\Data\20190410\20190410_QExHFX1_RSLC1_Beveridge_Clausen_IMP_DSS_JRmethod_R3.mgf	2794.68618	-1	1669.993246	3	557.671692	687861.8125	1669.995117	557.672315	false	1	1	BS3	138.06807	0	REV_Cas9		1	R.IKRRNTR.R	IKRRNTR	IK(1.00)RRNTR	942.583525	0	1291	7	2	K	FSDDKVAMENSFIEQLYCRIKRRNTRRRYARKTRLTAEATE	1292	1	1							REV_Cas9		1	K.EVKSK.K	EVKSK	EVK(1.00)SK	589.343521	0	208
20190410_QExHFX1_RSLC1_Beveridge_Clausen_IMP_DSS_JRmethod_R3	9184	20190410_QExHFX1_RSLC1_Beveridge_Clausen_IMP_DSS_JRmethod_R3.mgf	655	C:\2018_Peptideproject\Data\20190410\20190410_QExHFX1_RSLC1_Beveridge_Clausen_IMP_DSS_JRmethod_R3.mgf	2799.80064	-1	1722.95295	3	575.324927	653360.25	1722.955595	575.325808	false	1	1	BS3	138.06807	0	REV_CRP_HUMAN	sp|CRP_HUMAN|	1	K.Kbs3ohGLKR.S	KGLKR	Kbs3ohGLK(1.00)R	756.48576	0	84	5	4	K	DQEQGLIISAEAGVTYKKGLKRSRVKPGDVWFEVIGSASEW	87	1	1	Kbs3oh	1	156.0786347				Cas9		0	K.EDYFKK.I	EDYFKK	EDYFK(1.00)K	828.401765	0	570
20190410_QExHFX1_RSLC1_Beveridge_Clausen_IMP_DSS_JRmethod_R3	9096	20190410_QExHFX1_RSLC1_Beveridge_Clausen_IMP_DSS_JRmethod_R3.mgf	625	C:\2018_Peptideproject\Data\20190410\20190410_QExHFX1_RSLC1_Beveridge_Clausen_IMP_DSS_JRmethod_R3.mgf	2778.561	-1	2291.177233	3	764.733021	596178.5625	2291.183768	764.735199	false	1	1	BS3	138.06807	0	Cas9		0	K.QLKEDYFK.K	QLKEDYFK	QLK(1.00)EDYFK	1069.544407	0	567	8	3	K	KKAIVDLLFKTNRKVTVKQLKEDYFKKIECFDSVEISGVED	569	1	1							REV_AMYS_HUMAN	sp|AMYS_HUMAN|	1	K.LAGKYFETR.V	LAGKYFETR	LAGK(1.00)YFETR	1083.57129	0	236
20190410_QExHFX1_RSLC1_Beveridge_Clausen_IMP_DSS_JRmethod_R3	9200	20190410_QExHFX1_RSLC1_Beveridge_Clausen_IMP_DSS_JRmethod_R3.mgf	657	C:\2018_Peptideproject\Data\20190410\20190410_QExHFX1_RSLC1_Beveridge_Clausen_IMP_DSS_JRmethod_R3.mgf	2804.46498	-1	2315.237496	4	579.81665	645481.8125	2315.230038	579.814786	false	1	1	BS3	138.06807	0	Cas9		0	K.YKEIFFDQSK.N	YKEIFFDQSK	YK(1.00)EIFFDQSK	1303.644849	0	351	10	2	K	HHQDLTLLKALVRQQLPEKYKEIFFDQSKNGYAGYIDGGAS	352	1	1							REV_Cas9		1	K.EVKSKbs3ohK.L	EVKSKK	EVK(1.00)SKbs3ohK	873.517119	0	208
20190410_QExHFX1_RSLC1_Beveridge_Clausen_IMP_DSS_JRmethod_R3	9229	20190410_QExHFX1_RSLC1_Beveridge_Clausen_IMP_DSS_JRmethod_R3.mgf	666	C:\2018_Peptideproject\Data\20190410\20190410_QExHFX1_RSLC1_Beveridge_Clausen_IMP_DSS_JRmethod_R3.mgf	2811.66042	-1	1724.001303	3	575.674377	1981685.5	1724.008358	575.676729	false	1	1	BS3	138.06807	0	REV_Cas9		1	K.LKSKbs3ohGEK.V	LKSKGEK	LK(1.00)SKbs3ohGEK	944.554233	0	214	7	2	K	FSRSEMITIGLLKEVKSKKLKSKGEKVAVVLVSYAVTPSDF	215	1	1	Kbs3oh	4	156.0786347				REV_Cas9		1	R.EIKPR.D	EIKPR	EIK(1.00)PR	641.386055	0	66
20190410_QExHFX1_RSLC1_Beveridge_Clausen_IMP_DSS_JRmethod_R3	9308	20190410_QExHFX1_RSLC1_Beveridge_Clausen_IMP_DSS_JRmethod_R3.mgf	697	C:\2018_Peptideproject\Data\20190410\20190410_QExHFX1_RSLC1_Beveridge_Clausen_IMP_DSS_JRmethod_R3.mgf	2829.26304	-1	1828.982613	4	458.25293	10530358	1828.983551	458.253164	false	1	1	BS3	138.06807	0	Cas9		0	K.DFQFYKVR.E	DFQFYKVR	DFQFYK(1.00)VR	1101.560726	0	973	8	6	K	KVITLKSKLVSDFRKDFQFYKVREINNYHHAHDAYLNAVVG	978	1	1							REV_Cas9		1	R.LKSSR.L	LKSSR	LK(1.00)SSR	589.354754	0	1149
20190410_QExHFX1_RSLC1_Beveridge_Clausen_IMP_DSS_JRmethod_R3	9421	20190410_QExHFX1_RSLC1_Beveridge_Clausen_IMP_DSS_JRmethod_R3.mgf	724	C:\2018_Peptideproject\Data\20190410\20190410_QExHFX1_RSLC1_Beveridge_Clausen_IMP_DSS_JRmethod_R3.mgf	2858.90886	-1	1793.96144	3	598.994423	613566.4375	1793.963543	598.995124	false	1	1	BS3	138.06807	0	REV_Cas9		1	R.YARKTR.L	YARKTR	YARK(1.00)TR	793.455866	0	1300	6	4	K	FIEQLYCRIKRRNTRRRYARKTRLTAEATEGSDFLLAGILK	1303	1	1							REV_Cas9		1	K.ADTSDVKK.R	ADTSDVKK	ADTSDVK(1.00)K	862.439606	0	1221
20190410_QExHFX1_RSLC1_Beveridge_Clausen_IMP_DSS_JRmethod_R3	9255	20190410_QExHFX1_RSLC1_Beveridge_Clausen_IMP_DSS_JRmethod_R3.mgf	676	C:\2018_Peptideproject\Data\20190410\20190410_QExHFX1_RSLC1_Beveridge_Clausen_IMP_DSS_JRmethod_R3.mgf	2817.57852	-1	1791.990303	4	449.004852	988945.8125	1791.991672	449.005195	false	0	1	BS3	138.06807	0	Cas9		0	K.FKVLGNTDR.H	FKVLGNTDR	FK(1.00)VLGNTDR	1048.566538	0	36	9	2	K	TNSVGWAVITDEYKVPSKKFKVLGNTDRHSIKKNLIGALLF	37	1	1							Cas9		0	R.KMIAK.S	KMIAK	K(1.00)MIAK	605.357064	0	1024
20190410_QExHFX1_RSLC1_Beveridge_Clausen_IMP_DSS_JRmethod_R3	9314	20190410_QExHFX1_RSLC1_Beveridge_Clausen_IMP_DSS_JRmethod_R3.mgf	700	C:\2018_Peptideproject\Data\20190410\20190410_QExHFX1_RSLC1_Beveridge_Clausen_IMP_DSS_JRmethod_R3.mgf	2830.58814	-1	2741.357765	3	914.793198	720118.9375	2741.358831	914.793553	false	0	1	BS3	138.06807	0	MYG_HUMAN	sp|MYG_HUMAN|	0	K.GHPETLEKFDK.F	GHPETLEKFDK	GHPETLEK(1.00)FDK	1299.645911	0	35	11	8	K	PGHGQEVLIRLFKGHPETLEKFDKFKHLKSEDEMKASEDLK	42	1	1							Cas9		0	K.YKEIFFDQSK.N	YKEIFFDQSK	YK(1.00)EIFFDQSK	1303.644849	0	351
20190410_QExHFX1_RSLC1_Beveridge_Clausen_IMP_DSS_JRmethod_R3	9272	20190410_QExHFX1_RSLC1_Beveridge_Clausen_IMP_DSS_JRmethod_R3.mgf	680	C:\2018_Peptideproject\Data\20190410\20190410_QExHFX1_RSLC1_Beveridge_Clausen_IMP_DSS_JRmethod_R3.mgf	2821.9353	-1	2229.192811	4	558.305479	585886.75	2229.192616	558.305431	false	0	1	BS3	138.06807	0	Cas9		0	K.SDNVPSEEVVKK.M	SDNVPSEEVVKK	SDNVPSEEVVK(1.00)K	1329.677604	0	871	12	11	K	LTRSDKNRGKSDNVPSEEVVKKMKNYWRQLLNAKLITQRKF	881	1	1							Cas9		0	K.VMKQLK.R	VMKQLK	VMK(1.00)QLK	761.446942	0	651
20190410_QExHFX1_RSLC1_Beveridge_Clausen_IMP_DSS_JRmethod_R3	9419	20190410_QExHFX1_RSLC1_Beveridge_Clausen_IMP_DSS_JRmethod_R3.mgf	723	C:\2018_Peptideproject\Data\20190410\20190410_QExHFX1_RSLC1_Beveridge_Clausen_IMP_DSS_JRmethod_R3.mgf	2858.46606	-1	1828.983849	3	610.66856	1204996.875	1828.975504	610.665778	false	1	1	BS3	138.06807	0	REV_Cas9		1	K.RDAIKLDSR.K	RDAIKLDSR	RDAIK(1.00)LDSR	1072.598901	0	246	9	5	K	VTPSDFGGKKYPDWKKRDAIKLDSRKNPLISKESFGGTQVE	250	1	1							Cas9		0	R.SDKNR.G	SDKNR	SDK(1.00)NR	618.308532	0	864
20190410_QExHFX1_RSLC1_Beveridge_Clausen_IMP_DSS_JRmethod_R3	9214	20190410_QExHFX1_RSLC1_Beveridge_Clausen_IMP_DSS_JRmethod_R3.mgf	661	C:\2018_Peptideproject\Data\20190410\20190410_QExHFX1_RSLC1_Beveridge_Clausen_IMP_DSS_JRmethod_R3.mgf	2808.0342	-1	1833.987374	4	459.50412	9308610	1833.98361	459.503179	false	1	1	BS3	138.06807	0	Cas9		0	R.NSDKLIAR.K	NSDKLIAR	NSDK(1.00)LIAR	915.513774	0	1119	8	4	K	TEVQTGGFSKESILPKRNSDKLIARKKDWDPKKYGGFDSPT	1122	1	1							REV_Cas9		1	K.DVKEYK.G	DVKEYK	DVK(1.00)EYK	780.401765	0	178
20190410_QExHFX1_RSLC1_Beveridge_Clausen_IMP_DSS_JRmethod_R3	9225	20190410_QExHFX1_RSLC1_Beveridge_Clausen_IMP_DSS_JRmethod_R3.mgf	665	C:\2018_Peptideproject\Data\20190410\20190410_QExHFX1_RSLC1_Beveridge_Clausen_IMP_DSS_JRmethod_R3.mgf	2810.58222	-1	2157.090964	3	720.037598	20346512	2157.082296	720.034708	false	1	1	BS3	138.06807	0	REV_RETBP_HUMAN	sp|RETBP_HUMAN|	1	K.KDAMAYWTGSR.F	KDAMAYWTGSR	K(1.00)DAMAYWTGSR	1300.587017	0	154	11	1	K	TEDVSFEAVINDQLFLGEPKKDAMAYWTGSRFKADFNKERV	154	1	1							REV_Cas9		1	R.KIRMR.E	KIRMR	K(1.00)IRMR	718.427209	0	586
20190410_QExHFX1_RSLC1_Beveridge_Clausen_IMP_DSS_JRmethod_R3	9395	20190410_QExHFX1_RSLC1_Beveridge_Clausen_IMP_DSS_JRmethod_R3.mgf	717	C:\2018_Peptideproject\Data\20190410\20190410_QExHFX1_RSLC1_Beveridge_Clausen_IMP_DSS_JRmethod_R3.mgf	2852.34996	-1	1623.855978	3	542.292603	1014113.1875	1623.855513	542.292448	false	1	1	BS3	138.06807	0	Cas9		0	K.MKNYWR.Q	MKNYWR	MK(1.00)NYWR	912.427603	0	883	6	2	K	SDKNRGKSDNVPSEEVVKKMKNYWRQLLNAKLITQRKFDNL	884	1	1							REV_Cas9		1	K.SAIKR.M	SAIKR	SAIK(1.00)R	573.35984	0	345
20190410_QExHFX1_RSLC1_Beveridge_Clausen_IMP_DSS_JRmethod_R3	9465	20190410_QExHFX1_RSLC1_Beveridge_Clausen_IMP_DSS_JRmethod_R3.mgf	732	C:\2018_Peptideproject\Data\20190410\20190410_QExHFX1_RSLC1_Beveridge_Clausen_IMP_DSS_JRmethod_R3.mgf	2871.13686	-1	1796.927226	3	599.983018	686806.875	1796.934217	599.985349	false	1	1	BS3	138.06807	0	Cas9		0	-.GAASMDKK.Y	GAASMDKK	GAASMDK(1.00)K	822.390549	0	1	8	7	K	..............GAASMDKKYSIGLAIGTNSVGWAVITD	7	1	1							REV_CTRB_BOVIN	sp|CTRB_BOVIN|	1	K.TLANKYK.T	TLANKYK	TLANK(1.00)YK	836.475598	0	96
20190410_QExHFX1_RSLC1_Beveridge_Clausen_IMP_DSS_JRmethod_R3	9176	20190410_QExHFX1_RSLC1_Beveridge_Clausen_IMP_DSS_JRmethod_R3.mgf	652	C:\2018_Peptideproject\Data\20190410\20190410_QExHFX1_RSLC1_Beveridge_Clausen_IMP_DSS_JRmethod_R3.mgf	2797.88916	-1	1828.982077	3	610.667969	5951150.5	1828.983551	610.66846	false	1	1	BS3	138.06807	0	Cas9		0	K.DFQFYKVR.E	DFQFYKVR	DFQFYK(1.00)VR	1101.560726	0	973	8	6	K	KVITLKSKLVSDFRKDFQFYKVREINNYHHAHDAYLNAVVG	978	1	1							REV_Cas9		1	R.LKSSR.L	LKSSR	LK(1.00)SSR	589.354754	0	1149
20190410_QExHFX1_RSLC1_Beveridge_Clausen_IMP_DSS_JRmethod_R3	9278	20190410_QExHFX1_RSLC1_Beveridge_Clausen_IMP_DSS_JRmethod_R3.mgf	684	C:\2018_Peptideproject\Data\20190410\20190410_QExHFX1_RSLC1_Beveridge_Clausen_IMP_DSS_JRmethod_R3.mgf	2822.8482	-1	1950.079314	4	488.527105	11466561	1950.078573	488.52692	false	0	1	BS3	138.06807	0	Cas9		0	K.NLPNEKVLPK.H	NLPNEKVLPK	NLPNEK(1.00)VLPK	1150.671003	0	505	10	6	K	ASAQSFIERMTNFDKNLPNEKVLPKHSLLYEYFTVYNELTK	510	1	1							Cas9		0	R.DKQSGK.T	DKQSGK	DK(1.00)QSGK	661.339499	0	676
20190410_QExHFX1_RSLC1_Beveridge_Clausen_IMP_DSS_JRmethod_R3	9337	20190410_QExHFX1_RSLC1_Beveridge_Clausen_IMP_DSS_JRmethod_R3.mgf	706	C:\2018_Peptideproject\Data\20190410\20190410_QExHFX1_RSLC1_Beveridge_Clausen_IMP_DSS_JRmethod_R3.mgf	2836.53726	-1	1639.849142	3	547.623657	669178.0625	1639.850427	547.624086	false	0	1	BS3	138.06807	0	Cas9		0	R.LSKSR.R	LSKSR	LSK(1.00)SR	589.354754	0	220	5	3	K	ENPINASGVDAKAILSARLSKSRRLENLIAQLPGEKKNGLF	222	1	1							Cas9		0	K.MKNYWR.Q	MKNYWR	MK(1.00)NYWR	912.427603	0	883
20190410_QExHFX1_RSLC1_Beveridge_Clausen_IMP_DSS_JRmethod_R3	9398	20190410_QExHFX1_RSLC1_Beveridge_Clausen_IMP_DSS_JRmethod_R3.mgf	719	C:\2018_Peptideproject\Data\20190410\20190410_QExHFX1_RSLC1_Beveridge_Clausen_IMP_DSS_JRmethod_R3.mgf	2852.74392	-1	1623.855538	4	406.971161	1412566.25	1623.855513	406.971155	false	1	1	BS3	138.06807	0	Cas9		0	K.MKNYWR.Q	MKNYWR	MK(1.00)NYWR	912.427603	0	883	6	2	K	SDKNRGKSDNVPSEEVVKKMKNYWRQLLNAKLITQRKFDNL	884	1	1							REV_Cas9		1	K.SAIKR.M	SAIKR	SAIK(1.00)R	573.35984	0	345
20190410_QExHFX1_RSLC1_Beveridge_Clausen_IMP_DSS_JRmethod_R3	9477	20190410_QExHFX1_RSLC1_Beveridge_Clausen_IMP_DSS_JRmethod_R3.mgf	736	C:\2018_Peptideproject\Data\20190410\20190410_QExHFX1_RSLC1_Beveridge_Clausen_IMP_DSS_JRmethod_R3.mgf	2874.12558	-1	1544.842856	3	515.954895	629442.875	1544.846329	515.956053	false	1	1	BS3	138.06807	0	CTRB_BOVIN	sp|CTRB_BOVIN|	0	R.KYWGSR.V	KYWGSR	K(1.00)YWGSR	795.402768	0	170	6	1	K	KTPDKLQQATLPIVSNTDCRKYWGSRVTDVMICAGASGVSS	170	1	1							REV_MYG_HUMAN	sp|MYG_HUMAN|	1	K.SLKHK.F	SLKHK	SLK(1.00)HK	611.37549	0	104
20190410_QExHFX1_RSLC1_Beveridge_Clausen_IMP_DSS_JRmethod_R3	9303	20190410_QExHFX1_RSLC1_Beveridge_Clausen_IMP_DSS_JRmethod_R3.mgf	695	C:\2018_Peptideproject\Data\20190410\20190410_QExHFX1_RSLC1_Beveridge_Clausen_IMP_DSS_JRmethod_R3.mgf	2828.17236	-1	1828.983542	3	610.668457	12821455	1828.983551	610.66846	false	1	1	BS3	138.06807	0	Cas9		0	K.DFQFYKVR.E	DFQFYKVR	DFQFYK(1.00)VR	1101.560726	0	973	8	6	K	KVITLKSKLVSDFRKDFQFYKVREINNYHHAHDAYLNAVVG	978	1	1							REV_Cas9		1	R.LKSSR.L	LKSSR	LK(1.00)SSR	589.354754	0	1149
20190410_QExHFX1_RSLC1_Beveridge_Clausen_IMP_DSS_JRmethod_R3	9288	20190410_QExHFX1_RSLC1_Beveridge_Clausen_IMP_DSS_JRmethod_R3.mgf	689	C:\2018_Peptideproject\Data\20190410\20190410_QExHFX1_RSLC1_Beveridge_Clausen_IMP_DSS_JRmethod_R3.mgf	2824.8861	-1	2229.192038	3	744.071289	774531.0625	2229.192616	744.071482	false	0	1	BS3	138.06807	0	Cas9		0	K.SDNVPSEEVVKK.M	SDNVPSEEVVKK	SDNVPSEEVVK(1.00)K	1329.677604	0	871	12	11	K	LTRSDKNRGKSDNVPSEEVVKKMKNYWRQLLNAKLITQRKF	881	1	1							Cas9		0	K.VMKQLK.R	VMKQLK	VMK(1.00)QLK	761.446942	0	651
20190410_QExHFX1_RSLC1_Beveridge_Clausen_IMP_DSS_JRmethod_R3	9276	20190410_QExHFX1_RSLC1_Beveridge_Clausen_IMP_DSS_JRmethod_R3.mgf	683	C:\2018_Peptideproject\Data\20190410\20190410_QExHFX1_RSLC1_Beveridge_Clausen_IMP_DSS_JRmethod_R3.mgf	2822.52162	-1	1793.99758	3	599.00647	940779.1875	1793.999928	599.007252	false	1	1	BS3	138.06807	0	REV_Cas9		1	K.ETRSYKR.Q	ETRSYKR	ETRSYK(1.00)R	938.493373	0	29	7	6	K	LGTISQHILTADLVKETRSYKRQDITTDFKYFAAPAGLNTL	34	1	1							REV_Cas9		1	K.EVKSKK.L	EVKSKK	EVK(0.99)SK(0.01)K	717.438484	0	208
20190410_QExHFX1_RSLC1_Beveridge_Clausen_IMP_DSS_JRmethod_R3	9321	20190410_QExHFX1_RSLC1_Beveridge_Clausen_IMP_DSS_JRmethod_R3.mgf	703	C:\2018_Peptideproject\Data\20190410\20190410_QExHFX1_RSLC1_Beveridge_Clausen_IMP_DSS_JRmethod_R3.mgf	2832.13014	-1	1510.7712	3	504.597677	663204.3125	1510.773483	504.598437	false	0	1	BS3	138.06807	0	OVAL_CHICK	sp|OVAL_CHICK|	0	R.MKMEEK.Y	MKMEEK	MK(1.00)MEEK	826.356472	0	286	6	2	K	EWTSSNVMEERKIKVYLPRMKMEEKYNLTSVLMAMGITDVF	287	1	1							Cas9		0	K.GKSKK.L	GKSKK	GK(0.99)SK(0.01)K	546.348941	0	1156
20190410_QExHFX1_RSLC1_Beveridge_Clausen_IMP_DSS_JRmethod_R3	9283	20190410_QExHFX1_RSLC1_Beveridge_Clausen_IMP_DSS_JRmethod_R3.mgf	687	C:\2018_Peptideproject\Data\20190410\20190410_QExHFX1_RSLC1_Beveridge_Clausen_IMP_DSS_JRmethod_R3.mgf	2823.68358	-1	2231.202353	3	744.741394	574884.8125	2231.20558	744.74247	false	1	1	BS3	138.06807	0	Cas9		0	K.DNREKIEK.I	DNREKIEK	DNREK(1.00)IEK	1030.540717	0	439	8	5	K	LHAILRRQEDFYPFLKDNREKIEKILTFRIPYYVGPLARGN	443	1	1							REV_Cas9		1	R.KIRMRESK.N	KIRMRESK	K(1.00)IRMRESK	1062.596793	0	586
20190410_QExHFX1_RSLC1_Beveridge_Clausen_IMP_DSS_JRmethod_R3	9347	20190410_QExHFX1_RSLC1_Beveridge_Clausen_IMP_DSS_JRmethod_R3.mgf	708	C:\2018_Peptideproject\Data\20190410\20190410_QExHFX1_RSLC1_Beveridge_Clausen_IMP_DSS_JRmethod_R3.mgf	2839.3401	-1	1793.962443	3	598.994757	1021806.4375	1793.963543	598.995124	false	1	1	BS3	138.06807	0	REV_Cas9		1	R.YARKTR.L	YARKTR	YARK(1.00)TR	793.455866	0	1300	6	4	K	FIEQLYCRIKRRNTRRRYARKTRLTAEATEGSDFLLAGILK	1303	1	1							REV_Cas9		1	K.ADTSDVKK.R	ADTSDVKK	ADTSDVK(1.00)K	862.439606	0	1221
20190410_QExHFX1_RSLC1_Beveridge_Clausen_IMP_DSS_JRmethod_R3	9164	20190410_QExHFX1_RSLC1_Beveridge_Clausen_IMP_DSS_JRmethod_R3.mgf	648	C:\2018_Peptideproject\Data\20190410\20190410_QExHFX1_RSLC1_Beveridge_Clausen_IMP_DSS_JRmethod_R3.mgf	2795.08014	-1	1956.039877	3	653.020569	9289862	1956.031612	653.017814	false	0	1	BS3	138.06807	0	Cas9		0	R.KKDWDPKbs3ohK.Y	KKDWDPKK	K(0.34)K(0.66)DWDPKbs3ohK	1199.65501	0	1127	8	2	K	GFSKESILPKRNSDKLIARKKDWDPKKYGGFDSPTVAYSVL	1128	1	1	Kbs3oh	7	156.0786347				Cas9		0	R.SDKNR.G	SDKNR	SDK(1.00)NR	618.308532	0	864
20190410_QExHFX1_RSLC1_Beveridge_Clausen_IMP_DSS_JRmethod_R3	9270	20190410_QExHFX1_RSLC1_Beveridge_Clausen_IMP_DSS_JRmethod_R3.mgf	679	C:\2018_Peptideproject\Data\20190410\20190410_QExHFX1_RSLC1_Beveridge_Clausen_IMP_DSS_JRmethod_R3.mgf	2821.49424	-1	1950.079255	3	651.033695	23492780	1950.078573	651.033467	true	0	1	BS3	138.06807	0	Cas9		0	K.NLPNEKVLPK.H	NLPNEKVLPK	NLPNEK(1.00)VLPK	1150.671003	0	505	10	6	K	ASAQSFIERMTNFDKNLPNEKVLPKHSLLYEYFTVYNELTK	510	1	1							Cas9		0	R.DKQSGK.T	DKQSGK	DK(1.00)QSGK	661.339499	0	676
20190410_QExHFX1_RSLC1_Beveridge_Clausen_IMP_DSS_JRmethod_R3	9481	20190410_QExHFX1_RSLC1_Beveridge_Clausen_IMP_DSS_JRmethod_R3.mgf	738	C:\2018_Peptideproject\Data\20190410\20190410_QExHFX1_RSLC1_Beveridge_Clausen_IMP_DSS_JRmethod_R3.mgf	2875.00146	-1	1939.034506	3	647.352112	685186.125	1939.033588	647.351806	false	1	1	BS3	138.06807	0	REV_Cas9		1	K.KYDMSAAG.-	KYDMSAAG	K(1.00)YDMSAAG	857.358915	0	1365	8	1	K	EDTIVAWGVSNTGIALGISKKYDMSAAG.............	1365	1	1							Cas9		0	K.GKbs3ohSKKLK.S	GKSKKLK	GKbs3ohSK(0.50)K(0.50)LK	943.606603	0	1156
20190410_QExHFX1_RSLC1_Beveridge_Clausen_IMP_DSS_JRmethod_R3	9407	20190410_QExHFX1_RSLC1_Beveridge_Clausen_IMP_DSS_JRmethod_R3.mgf	721	C:\2018_Peptideproject\Data\20190410\20190410_QExHFX1_RSLC1_Beveridge_Clausen_IMP_DSS_JRmethod_R3.mgf	2855.12316	-1	1998.052145	3	667.024658	2604462.75	1998.04621	667.02268	false	1	1	BS3	138.06807	0	REV_Cas9		1	K.NSQDFFIKEK.Y	NSQDFFIKEK	NSQDFFIK(1.00)EK	1254.624447	0	1013	10	8	K	QSAGGDIYGAYGKNSQDFFIKEKYEPLQRQVLKALLTLDQH	1020	1	1							REV_Cas9		1	K.KFSPK.V	KFSPK	K(1.00)FSPK	605.353692	0	1338
20190410_QExHFX1_RSLC1_Beveridge_Clausen_IMP_DSS_JRmethod_R3	9289	20190410_QExHFX1_RSLC1_Beveridge_Clausen_IMP_DSS_JRmethod_R3.mgf	690	C:\2018_Peptideproject\Data\20190410\20190410_QExHFX1_RSLC1_Beveridge_Clausen_IMP_DSS_JRmethod_R3.mgf	2824.96134	-1	1999.054831	3	667.358887	1099196.125	1999.051355	667.357728	false	0	1	BS3	138.06807	0	Cas9		0	R.KKLVDSTDK.A	KKLVDSTDK	K(0.42)K(0.58)LVDSTDK	1032.581519	0	144	9	2	K	NIVDEVAYHEKYPTIYHLRKKLVDSTDKADLRLIYLALAHM	145	1	1							Cas9		0	K.EDYFKK.I	EDYFKK	EDYFK(1.00)K	828.401765	0	570
20190410_QExHFX1_RSLC1_Beveridge_Clausen_IMP_DSS_JRmethod_R3	9391	20190410_QExHFX1_RSLC1_Beveridge_Clausen_IMP_DSS_JRmethod_R3.mgf	715	C:\2018_Peptideproject\Data\20190410\20190410_QExHFX1_RSLC1_Beveridge_Clausen_IMP_DSS_JRmethod_R3.mgf	2851.61532	-1	1950.078991	3	651.033607	832714.875	1950.078573	651.033467	true	0	1	BS3	138.06807	0	Cas9		0	K.NLPNEKVLPK.H	NLPNEKVLPK	NLPNEK(1.00)VLPK	1150.671003	0	505	10	6	K	ASAQSFIERMTNFDKNLPNEKVLPKHSLLYEYFTVYNELTK	510	1	1							Cas9		0	R.DKQSGK.T	DKQSGK	DK(1.00)QSGK	661.339499	0	676
20190410_QExHFX1_RSLC1_Beveridge_Clausen_IMP_DSS_JRmethod_R3	8566	20190410_QExHFX1_RSLC1_Beveridge_Clausen_IMP_DSS_JRmethod_R3.mgf	493	C:\2018_Peptideproject\Data\20190410\20190410_QExHFX1_RSLC1_Beveridge_Clausen_IMP_DSS_JRmethod_R3.mgf	2639.11746	-1	2065.101998	4	517.282776	10687886	2065.103656	517.283191	false	1	1	BS3	138.06807	0	REV_CTRB_BOVIN	sp|CTRB_BOVIN|	1	K.FPKNFK.V	FPKNFK	FPK(1.00)NFK	779.433005	0	153	6	3	K	PTAKLLLTIDRNVTLISKFPKNFKVGKILVQTDETELGQDF	155	1	1							REV_Cas9		1	K.YPDWKbs3ohKR.D	YPDWKKR	YPDWKbs3ohK(1.00)R	1147.602581	0	240
20190410_QExHFX1_RSLC1_Beveridge_Clausen_IMP_DSS_JRmethod_R3	8566	20190410_QExHFX1_RSLC1_Beveridge_Clausen_IMP_DSS_JRmethod_R3.mgf	493	C:\2018_Peptideproject\Data\20190410\20190410_QExHFX1_RSLC1_Beveridge_Clausen_IMP_DSS_JRmethod_R3.mgf	2639.11746	-1	2065.101998	4	517.282776	10687886	2065.103656	517.283191	false	1	1	BS3	138.06807	0	REV_CTRB_BOVIN	sp|CTRB_BOVIN|	1	K.FPKNFK.V	FPKNFK	FPK(1.00)NFK	779.433005	0	153	6	3	K	PTAKLLLTIDRNVTLISKFPKNFKVGKILVQTDETELGQDF	155	1	1							REV_Cas9		1	K.YPDWKKbs3ohR.D	YPDWKKR	YPDWK(1.00)Kbs3ohR	1147.602581	0	240
20190410_QExHFX1_RSLC1_Beveridge_Clausen_IMP_DSS_JRmethod_R3	9537	20190410_QExHFX1_RSLC1_Beveridge_Clausen_IMP_DSS_JRmethod_R3.mgf	756	C:\2018_Peptideproject\Data\20190410\20190410_QExHFX1_RSLC1_Beveridge_Clausen_IMP_DSS_JRmethod_R3.mgf	2888.98146	-1	1793.959311	3	598.993713	685976.5625	1793.961041	598.99429	false	1	1	BS3	138.06807	0	Cas9		0	R.ERMKR.I	ERMKR	ERMK(1.00)R	734.385738	0	783	5	4	K	EMARENQTTQKGQKNSRERMKRIEEGIKELGSQILKEHPVE	786	1	1							REV_CRP_HUMAN	sp|CRP_HUMAN|	1	K.EPFVFKR.A	EPFVFKR	EPFVFK(1.00)R	921.507233	0	194
20190410_QExHFX1_RSLC1_Beveridge_Clausen_IMP_DSS_JRmethod_R3	9220	20190410_QExHFX1_RSLC1_Beveridge_Clausen_IMP_DSS_JRmethod_R3.mgf	663	C:\2018_Peptideproject\Data\20190410\20190410_QExHFX1_RSLC1_Beveridge_Clausen_IMP_DSS_JRmethod_R3.mgf	2809.49514	-1	1956.089316	3	653.037048	4874991	1956.089128	653.036986	false	1	1	BS3	138.06807	0	Cas9		0	R.DKQSGK.T	DKQSGK	DK(1.00)QSGK	661.339499	0	676	6	2	K	RRRYTGWGRLSRKLINGIRDKQSGKTILDFLKSDGFANRNF	677	1	1							REV_Cas9		1	K.ELKbs3ohQVTKR.V	ELKQVTKR	ELKbs3ohQVTK(1.00)R	1156.681559	0	804
20190410_QExHFX1_RSLC1_Beveridge_Clausen_IMP_DSS_JRmethod_R3	9380	20190410_QExHFX1_RSLC1_Beveridge_Clausen_IMP_DSS_JRmethod_R3.mgf	714	C:\2018_Peptideproject\Data\20190410\20190410_QExHFX1_RSLC1_Beveridge_Clausen_IMP_DSS_JRmethod_R3.mgf	2848.38774	-1	2190.143318	4	548.543106	692832.5	2190.141961	548.542767	false	0	1	BS3	138.06807	0	Cas9		0	K.SDNVPSEEVVKK.M	SDNVPSEEVVKK	SDNVPSEEVVK(1.00)K	1329.677604	0	871	12	11	K	LTRSDKNRGKSDNVPSEEVVKKMKNYWRQLLNAKLITQRKF	881	1	1							Cas9		0	K.GYKEVK.K	GYKEVK	GYK(1.00)EVK	722.396286	0	1190
20190410_QExHFX1_RSLC1_Beveridge_Clausen_IMP_DSS_JRmethod_R3	9273	20190410_QExHFX1_RSLC1_Beveridge_Clausen_IMP_DSS_JRmethod_R3.mgf	681	C:\2018_Peptideproject\Data\20190410\20190410_QExHFX1_RSLC1_Beveridge_Clausen_IMP_DSS_JRmethod_R3.mgf	2822.00988	-1	1623.856711	3	542.292847	854931	1623.855513	542.292448	false	1	1	BS3	138.06807	0	Cas9		0	K.MKNYWR.Q	MKNYWR	MK(1.00)NYWR	912.427603	0	883	6	2	K	SDKNRGKSDNVPSEEVVKKMKNYWRQLLNAKLITQRKFDNL	884	1	1							REV_Cas9		1	K.SAIKR.M	SAIKR	SAIK(1.00)R	573.35984	0	345
20190410_QExHFX1_RSLC1_Beveridge_Clausen_IMP_DSS_JRmethod_R3	9136	20190410_QExHFX1_RSLC1_Beveridge_Clausen_IMP_DSS_JRmethod_R3.mgf	636	C:\2018_Peptideproject\Data\20190410\20190410_QExHFX1_RSLC1_Beveridge_Clausen_IMP_DSS_JRmethod_R3.mgf	2788.99788	-1	1905.012961	3	636.011597	659967.5	1905.0142	636.01201	false	0	1	BS3	138.06807	0	Cas9		0	R.QQLPEKYK.E	QQLPEKYK	QQLPEK(1.00)YK	1032.560392	0	345	8	6	K	DEHHQDLTLLKALVRQQLPEKYKEIFFDQSKNGYAGYIDGG	350	1	1							Cas9		0	R.ERMKR.I	ERMKR	ERMK(1.00)R	734.385738	0	783
20190410_QExHFX1_RSLC1_Beveridge_Clausen_IMP_DSS_JRmethod_R3	9315	20190410_QExHFX1_RSLC1_Beveridge_Clausen_IMP_DSS_JRmethod_R3.mgf	701	C:\2018_Peptideproject\Data\20190410\20190410_QExHFX1_RSLC1_Beveridge_Clausen_IMP_DSS_JRmethod_R3.mgf	2830.65546	-1	1626.966757	3	543.329529	11100661	1626.966837	543.329555	false	0	1	BS3	138.06807	0	Cas9		0	R.NSDKLIAR.K	NSDKLIAR	NSDK(1.00)LIAR	915.513774	0	1119	8	4	K	TEVQTGGFSKESILPKRNSDKLIARKKDWDPKKYGGFDSPT	1122	1	1							Cas9		0	R.KVTVK.Q	KVTVK	K(1.00)VTVK	573.384992	0	562
20190410_QExHFX1_RSLC1_Beveridge_Clausen_IMP_DSS_JRmethod_R3	9464	20190410_QExHFX1_RSLC1_Beveridge_Clausen_IMP_DSS_JRmethod_R3.mgf	731	C:\2018_Peptideproject\Data\20190410\20190410_QExHFX1_RSLC1_Beveridge_Clausen_IMP_DSS_JRmethod_R3.mgf	2871.0255	-1	2157.092062	3	720.037964	797901.9375	2157.095345	720.039058	false	0	1	BS3	138.06807	0	Cas9		0	K.LVDSTDKADLR.L	LVDSTDKADLR	LVDSTDK(1.00)ADLR	1231.640825	0	146	11	7	K	YHEKYPTIYHLRKKLVDSTDKADLRLIYLALAHMIKFRGHF	152	1	1							Cas9		0	K.DWDPKK.Y	DWDPKK	DWDPK(1.00)K	787.386449	0	1129
20190410_QExHFX1_RSLC1_Beveridge_Clausen_IMP_DSS_JRmethod_R3	9082	20190410_QExHFX1_RSLC1_Beveridge_Clausen_IMP_DSS_JRmethod_R3.mgf	619	C:\2018_Peptideproject\Data\20190410\20190410_QExHFX1_RSLC1_Beveridge_Clausen_IMP_DSS_JRmethod_R3.mgf	2775.54792	-1	2291.175982	4	573.801272	657891.25	2291.180429	573.802384	false	1	1	BS3	138.06807	0	Cas9		0	K.NSRERMKR.I	NSRERMKR	NSRERMK(1.00)R	1091.561804	0	780	8	7	K	EMARENQTTQKGQKNSRERMKRIEEGIKELGSQILKEHPVE	786	1	1							REV_Cas9		1	K.EKYEPLQR.Q	EKYEPLQR	EK(1.00)YEPLQR	1061.550555	0	1021
20190410_QExHFX1_RSLC1_Beveridge_Clausen_IMP_DSS_JRmethod_R3	9363	20190410_QExHFX1_RSLC1_Beveridge_Clausen_IMP_DSS_JRmethod_R3.mgf	711	C:\2018_Peptideproject\Data\20190410\20190410_QExHFX1_RSLC1_Beveridge_Clausen_IMP_DSS_JRmethod_R3.mgf	2843.64438	-1	1327.832953	3	443.618261	2774493.5	1327.82995	443.61726	false	1	1	BS3	138.06807	0	REV_Cas9		1	R.LKSSR.L	LKSSR	LK(1.00)SSR	589.354754	0	1149	5	2	K	GFLGKKNEGPLQAILNERRLKSSRLASLIKAADVGSANIPN	1150	1	1							REV_CRP_HUMAN	sp|CRP_HUMAN|	1	K.KGLKR.S	KGLKR	K(0.29)GLK(0.71)R	600.407125	0	84
20190410_QExHFX1_RSLC1_Beveridge_Clausen_IMP_DSS_JRmethod_R3	9310	20190410_QExHFX1_RSLC1_Beveridge_Clausen_IMP_DSS_JRmethod_R3.mgf	698	C:\2018_Peptideproject\Data\20190410\20190410_QExHFX1_RSLC1_Beveridge_Clausen_IMP_DSS_JRmethod_R3.mgf	2829.70434	-1	1641.855063	3	548.292297	624288.4375	1641.847451	548.28976	false	1	1	BS3	138.06807	0	Cas9		0	R.KKDWDPK.K	KKDWDPK	K(0.42)K(0.58)DWDPK	915.481412	0	1127	7	2	K	GFSKESILPKRNSDKLIARKKDWDPKKYGGFDSPTVAYSVL	1128	1	1							REV_Cas9		1	R.GKNDR.S	GKNDR	GK(1.00)NDR	588.297968	0	505
20190410_QExHFX1_RSLC1_Beveridge_Clausen_IMP_DSS_JRmethod_R3	9274	20190410_QExHFX1_RSLC1_Beveridge_Clausen_IMP_DSS_JRmethod_R3.mgf	682	C:\2018_Peptideproject\Data\20190410\20190410_QExHFX1_RSLC1_Beveridge_Clausen_IMP_DSS_JRmethod_R3.mgf	2822.08434	-1	1623.856514	4	406.971405	991092	1623.855513	406.971155	false	1	1	BS3	138.06807	0	Cas9		0	K.MKNYWR.Q	MKNYWR	MK(1.00)NYWR	912.427603	0	883	6	2	K	SDKNRGKSDNVPSEEVVKKMKNYWRQLLNAKLITQRKFDNL	884	1	1							REV_Cas9		1	K.SAIKR.M	SAIKR	SAIK(1.00)R	573.35984	0	345
20190410_QExHFX1_RSLC1_Beveridge_Clausen_IMP_DSS_JRmethod_R3	9230	20190410_QExHFX1_RSLC1_Beveridge_Clausen_IMP_DSS_JRmethod_R3.mgf	667	C:\2018_Peptideproject\Data\20190410\20190410_QExHFX1_RSLC1_Beveridge_Clausen_IMP_DSS_JRmethod_R3.mgf	2811.73536	-1	1972.057577	3	658.359802	581928.375	1972.051689	658.357839	false	1	1	BS3	138.06807	0	CTRB_BOVIN	sp|CTRB_BOVIN|	0	K.VFKNPK.F	VFKNPK	VFK(1.00)NPK	731.433005	0	88	6	3	K	EFDQGLETEDTQVLKIGKVFKNPKFSILTVRNDITLLKLAT	90	1	1							REV_Cas9		1	R.EIKLDNEDK.Y	EIKLDNEDK	EIK(1.00)LDNEDK	1102.550613	0	418
20190410_QExHFX1_RSLC1_Beveridge_Clausen_IMP_DSS_JRmethod_R3	9378	20190410_QExHFX1_RSLC1_Beveridge_Clausen_IMP_DSS_JRmethod_R3.mgf	713	C:\2018_Peptideproject\Data\20190410\20190410_QExHFX1_RSLC1_Beveridge_Clausen_IMP_DSS_JRmethod_R3.mgf	2847.94344	-1	2190.141706	3	731.054512	743509.5625	2190.141961	731.054597	false	0	1	BS3	138.06807	0	Cas9		0	K.SDNVPSEEVVKK.M	SDNVPSEEVVKK	SDNVPSEEVVK(1.00)K	1329.677604	0	871	12	11	K	LTRSDKNRGKSDNVPSEEVVKKMKNYWRQLLNAKLITQRKF	881	1	1							Cas9		0	K.GYKEVK.K	GYKEVK	GYK(1.00)EVK	722.396286	0	1190
20190410_QExHFX1_RSLC1_Beveridge_Clausen_IMP_DSS_JRmethod_R3	9297	20190410_QExHFX1_RSLC1_Beveridge_Clausen_IMP_DSS_JRmethod_R3.mgf	693	C:\2018_Peptideproject\Data\20190410\20190410_QExHFX1_RSLC1_Beveridge_Clausen_IMP_DSS_JRmethod_R3.mgf	2826.7629	-1	1639.849678	4	410.969696	653615.0625	1639.850427	410.969883	false	0	1	BS3	138.06807	0	Cas9		0	R.LSKSR.R	LSKSR	LSK(1.00)SR	589.354754	0	220	5	3	K	ENPINASGVDAKAILSARLSKSRRLENLIAQLPGEKKNGLF	222	1	1							Cas9		0	K.MKNYWR.Q	MKNYWR	MK(1.00)NYWR	912.427603	0	883
20190410_QExHFX1_RSLC1_Beveridge_Clausen_IMP_DSS_JRmethod_R3	9377	20190410_QExHFX1_RSLC1_Beveridge_Clausen_IMP_DSS_JRmethod_R3.mgf	712	C:\2018_Peptideproject\Data\20190410\20190410_QExHFX1_RSLC1_Beveridge_Clausen_IMP_DSS_JRmethod_R3.mgf	2847.8292	-1	1791.992042	4	449.005287	1105622.875	1791.991672	449.005195	false	0	1	BS3	138.06807	0	Cas9		0	K.FKVLGNTDR.H	FKVLGNTDR	FK(1.00)VLGNTDR	1048.566538	0	36	9	2	K	TNSVGWAVITDEYKVPSKKFKVLGNTDRHSIKKNLIGALLF	37	1	1							Cas9		0	R.KMIAK.S	KMIAK	K(1.00)MIAK	605.357064	0	1024
20190410_QExHFX1_RSLC1_Beveridge_Clausen_IMP_DSS_JRmethod_R3	9352	20190410_QExHFX1_RSLC1_Beveridge_Clausen_IMP_DSS_JRmethod_R3.mgf	709	C:\2018_Peptideproject\Data\20190410\20190410_QExHFX1_RSLC1_Beveridge_Clausen_IMP_DSS_JRmethod_R3.mgf	2840.6292	-1	2157.09119	3	720.037673	7991031.5	2157.095345	720.039058	false	0	1	BS3	138.06807	0	Cas9		0	K.LVDSTDKADLR.L	LVDSTDKADLR	LVDSTDK(1.00)ADLR	1231.640825	0	146	11	7	K	YHEKYPTIYHLRKKLVDSTDKADLRLIYLALAHMIKFRGHF	152	1	1							Cas9		0	K.KDWDPK.K	KDWDPK	K(1.00)DWDPK	787.386449	0	1128
20190410_QExHFX1_RSLC1_Beveridge_Clausen_IMP_DSS_JRmethod_R3	9497	20190410_QExHFX1_RSLC1_Beveridge_Clausen_IMP_DSS_JRmethod_R3.mgf	745	C:\2018_Peptideproject\Data\20190410\20190410_QExHFX1_RSLC1_Beveridge_Clausen_IMP_DSS_JRmethod_R3.mgf	2878.5054	-1	2190.14334	3	731.055056	2720665.5	2190.141961	731.054597	false	0	1	BS3	138.06807	0	Cas9		0	K.SDNVPSEEVVKK.M	SDNVPSEEVVKK	SDNVPSEEVVK(1.00)K	1329.677604	0	871	12	11	K	LTRSDKNRGKSDNVPSEEVVKKMKNYWRQLLNAKLITQRKF	881	1	1							Cas9		0	K.GYKEVK.K	GYKEVK	GYK(1.00)EVK	722.396286	0	1190
20190410_QExHFX1_RSLC1_Beveridge_Clausen_IMP_DSS_JRmethod_R3	9458	20190410_QExHFX1_RSLC1_Beveridge_Clausen_IMP_DSS_JRmethod_R3.mgf	729	C:\2018_Peptideproject\Data\20190410\20190410_QExHFX1_RSLC1_Beveridge_Clausen_IMP_DSS_JRmethod_R3.mgf	2869.6191	-1	2856.405953	4	715.108765	1077754.125	2856.411611	715.110179	false	1	1	BS3	138.06807	0	REV_Cas9		1	R.QWYKNK.K	QWYKNK	QWYK(1.00)NK	865.444633	0	485	6	4	K	TLNDKRFQTIKLANLLRQWYKNKKMVVEESPVNDKSRGKND	488	1	1							AMYS_HUMAN	sp|AMYS_HUMAN|	0	K.INGNCTGIKIYVSDDGK.A	INGNCTGIKIYVSDDGK	INGNCTGIK(1.00)IYVSDDGK	1852.898907	0	473
20190410_QExHFX1_RSLC1_Beveridge_Clausen_IMP_DSS_JRmethod_R3	9654	20190410_QExHFX1_RSLC1_Beveridge_Clausen_IMP_DSS_JRmethod_R3.mgf	782	C:\2018_Peptideproject\Data\20190410\20190410_QExHFX1_RSLC1_Beveridge_Clausen_IMP_DSS_JRmethod_R3.mgf	2921.15142	-1	1800.915962	4	451.236267	895761.1875	1800.915866	451.236243	false	0	1	BS3	138.06807	0	Cas9		0	K.GQKNSR.E	GQKNSR	GQK(1.00)NSR	688.361631	0	777	6	3	K	KPENIVIEMARENQTTQKGQKNSRERMKRIEEGIKELGSQI	779	1	1							Cas9		0	R.KDFQFYK.V	KDFQFYK	K(1.00)DFQFYK	974.486164	0	972
20190410_QExHFX1_RSLC1_Beveridge_Clausen_IMP_DSS_JRmethod_R3	9496	20190410_QExHFX1_RSLC1_Beveridge_Clausen_IMP_DSS_JRmethod_R3.mgf	744	C:\2018_Peptideproject\Data\20190410\20190410_QExHFX1_RSLC1_Beveridge_Clausen_IMP_DSS_JRmethod_R3.mgf	2878.43724	-1	2190.14334	4	548.543111	2168107.25	2190.141961	548.542767	true	0	1	BS3	138.06807	0	Cas9		0	K.SDNVPSEEVVKK.M	SDNVPSEEVVKK	SDNVPSEEVVK(1.00)K	1329.677604	0	871	12	11	K	LTRSDKNRGKSDNVPSEEVVKKMKNYWRQLLNAKLITQRKF	881	1	1							Cas9		0	K.GYKEVK.K	GYKEVK	GYK(1.00)EVK	722.396286	0	1190
20190410_QExHFX1_RSLC1_Beveridge_Clausen_IMP_DSS_JRmethod_R3	9596	20190410_QExHFX1_RSLC1_Beveridge_Clausen_IMP_DSS_JRmethod_R3.mgf	763	C:\2018_Peptideproject\Data\20190410\20190410_QExHFX1_RSLC1_Beveridge_Clausen_IMP_DSS_JRmethod_R3.mgf	2906.54736	-1	1905.013593	3	636.011808	590997.125	1905.014198	636.012009	false	1	1	BS3	138.06807	0	REV_Cas9		1	R.MRESKNQK.G	MRESKNQK	MRESK(1.00)NQK	1035.513123	0	589	8	5	K	LIQSGLKEIGEERKIRMRESKNQKGQTTQNREAMEIVINEK	593	1	1							CTRB_BOVIN	sp|CTRB_BOVIN|	0	K.VFKNPK.F	VFKNPK	VFK(1.00)NPK	731.433005	0	88
20190410_QExHFX1_RSLC1_Beveridge_Clausen_IMP_DSS_JRmethod_R3	9629	20190410_QExHFX1_RSLC1_Beveridge_Clausen_IMP_DSS_JRmethod_R3.mgf	771	C:\2018_Peptideproject\Data\20190410\20190410_QExHFX1_RSLC1_Beveridge_Clausen_IMP_DSS_JRmethod_R3.mgf	2915.4261	-1	1680.95295	4	421.245514	623885.3125	1680.95225	421.245339	false	0	1	BS3	138.06807	0	Cas9		0	R.NSDKLIAR.K	NSDKLIAR	NSDK(1.00)LIAR	915.513774	0	1119	8	4	K	TEVQTGGFSKESILPKRNSDKLIARKKDWDPKKYGGFDSPT	1122	1	1							Cas9		0	R.DKPIR.E	DKPIR	DK(1.00)PIR	627.370405	0	1303
20190410_QExHFX1_RSLC1_Beveridge_Clausen_IMP_DSS_JRmethod_R3	9605	20190410_QExHFX1_RSLC1_Beveridge_Clausen_IMP_DSS_JRmethod_R3.mgf	764	C:\2018_Peptideproject\Data\20190410\20190410_QExHFX1_RSLC1_Beveridge_Clausen_IMP_DSS_JRmethod_R3.mgf	2909.23836	-1	1584.927389	3	529.316406	789572.3125	1584.927281	529.31637	false	0	1	BS3	138.06807	0	Cas9		0	K.ESILPKR.N	ESILPKR	ESILPK(1.00)R	841.502147	0	1112	7	6	K	NIVKKTEVQTGGFSKESILPKRNSDKLIARKKDWDPKKYGG	1117	1	1							Cas9		0	R.KMIAK.S	KMIAK	K(1.00)MIAK	605.357064	0	1024
20190410_QExHFX1_RSLC1_Beveridge_Clausen_IMP_DSS_JRmethod_R3	9652	20190410_QExHFX1_RSLC1_Beveridge_Clausen_IMP_DSS_JRmethod_R3.mgf	781	C:\2018_Peptideproject\Data\20190410\20190410_QExHFX1_RSLC1_Beveridge_Clausen_IMP_DSS_JRmethod_R3.mgf	2920.71018	-1	1800.918417	3	601.313416	605668.1875	1800.915866	601.312565	true	0	1	BS3	138.06807	0	Cas9		0	R.KDFQFYK.V	KDFQFYK	K(1.00)DFQFYK	974.486164	0	972	7	1	K	KLIREVKVITLKSKLVSDFRKDFQFYKVREINNYHHAHDAY	972	1	1							Cas9		0	K.GQKNSR.E	GQKNSR	GQK(1.00)NSR	688.361631	0	777
20190410_QExHFX1_RSLC1_Beveridge_Clausen_IMP_DSS_JRmethod_R3	9397	20190410_QExHFX1_RSLC1_Beveridge_Clausen_IMP_DSS_JRmethod_R3.mgf	718	C:\2018_Peptideproject\Data\20190410\20190410_QExHFX1_RSLC1_Beveridge_Clausen_IMP_DSS_JRmethod_R3.mgf	2852.67666	-1	1791.992092	3	598.337974	637150.75	1791.991672	598.337834	true	0	1	BS3	138.06807	0	Cas9		0	K.FKVLGNTDR.H	FKVLGNTDR	FK(1.00)VLGNTDR	1048.566538	0	36	9	2	K	TNSVGWAVITDEYKVPSKKFKVLGNTDRHSIKKNLIGALLF	37	1	1							Cas9		0	R.KMIAK.S	KMIAK	K(1.00)MIAK	605.357064	0	1024
20190410_QExHFX1_RSLC1_Beveridge_Clausen_IMP_DSS_JRmethod_R3	9708	20190410_QExHFX1_RSLC1_Beveridge_Clausen_IMP_DSS_JRmethod_R3.mgf	799	C:\2018_Peptideproject\Data\20190410\20190410_QExHFX1_RSLC1_Beveridge_Clausen_IMP_DSS_JRmethod_R3.mgf	2934.73728	-1	1662.94001	4	416.742279	9457430	1662.93179	416.740224	false	1	1	BS3	138.06807	0	REV_CTRB_BOVIN	sp|CTRB_BOVIN|	1	R.VSGWKR.Y	VSGWKR	VSGWK(1.00)R	731.407853	0	71	6	5	K	CSSVGSAGACIMVDTRVSGWKRYCDTNSVIPLTAQQKLDPK	75	1	1							REV_Cas9		1	R.YARKTR.L	YARKTR	YARK(1.00)TR	793.455866	0	1300
20190410_QExHFX1_RSLC1_Beveridge_Clausen_IMP_DSS_JRmethod_R3	9704	20190410_QExHFX1_RSLC1_Beveridge_Clausen_IMP_DSS_JRmethod_R3.mgf	796	C:\2018_Peptideproject\Data\20190410\20190410_QExHFX1_RSLC1_Beveridge_Clausen_IMP_DSS_JRmethod_R3.mgf	2934.23004	-1	1566.910544	3	523.310791	1127800.75	1566.913347	523.311725	false	1	1	BS3	138.06807	0	REV_Cas9		1	R.RKYLK.Q	RKYLK	RK(1.00)YLK	706.44899	0	715	5	2	K	QRDIGNIKRLSRLGWGTRRRKYLKQMKVDDFLHAYKTRLEE	716	1	1							Cas9		0	K.GYKEVK.K	GYKEVK	GYK(1.00)EVK	722.396286	0	1190
20190410_QExHFX1_RSLC1_Beveridge_Clausen_IMP_DSS_JRmethod_R3	9513	20190410_QExHFX1_RSLC1_Beveridge_Clausen_IMP_DSS_JRmethod_R3.mgf	749	C:\2018_Peptideproject\Data\20190410\20190410_QExHFX1_RSLC1_Beveridge_Clausen_IMP_DSS_JRmethod_R3.mgf	2882.8164	-1	1791.991048	3	598.337626	844082.9375	1791.991672	598.337834	false	0	1	BS3	138.06807	0	Cas9		0	K.FKVLGNTDR.H	FKVLGNTDR	FK(1.00)VLGNTDR	1048.566538	0	36	9	2	K	TNSVGWAVITDEYKVPSKKFKVLGNTDRHSIKKNLIGALLF	37	1	1							Cas9		0	R.KMIAK.S	KMIAK	K(1.00)MIAK	605.357064	0	1024
20190410_QExHFX1_RSLC1_Beveridge_Clausen_IMP_DSS_JRmethod_R3	9502	20190410_QExHFX1_RSLC1_Beveridge_Clausen_IMP_DSS_JRmethod_R3.mgf	747	C:\2018_Peptideproject\Data\20190410\20190410_QExHFX1_RSLC1_Beveridge_Clausen_IMP_DSS_JRmethod_R3.mgf	2879.70456	-1	1791.991237	4	449.005086	614821.75	1791.991672	449.005195	false	0	1	BS3	138.06807	0	Cas9		0	K.FKVLGNTDR.H	FKVLGNTDR	FK(1.00)VLGNTDR	1048.566538	0	36	9	2	K	TNSVGWAVITDEYKVPSKKFKVLGNTDRHSIKKNLIGALLF	37	1	1							Cas9		0	R.KMIAK.S	KMIAK	K(1.00)MIAK	605.357064	0	1024
20190410_QExHFX1_RSLC1_Beveridge_Clausen_IMP_DSS_JRmethod_R3	9706	20190410_QExHFX1_RSLC1_Beveridge_Clausen_IMP_DSS_JRmethod_R3.mgf	797	C:\2018_Peptideproject\Data\20190410\20190410_QExHFX1_RSLC1_Beveridge_Clausen_IMP_DSS_JRmethod_R3.mgf	2934.55668	-1	1568.936239	3	523.986023	1194984.875	1568.938881	523.986904	false	1	1	BS3	138.06807	0	Cas9		0	K.VPSKK.F	VPSKK	VPSK(1.00)K	557.353692	0	31	5	4	K	AIGTNSVGWAVITDEYKVPSKKFKVLGNTDRHSIKKNLIGA	34	1	1							REV_Cas9		1	K.EVKbs3ohSKK.L	EVKSKK	EVKbs3ohSK(1.00)K	873.517119	0	208
20190410_QExHFX1_RSLC1_Beveridge_Clausen_IMP_DSS_JRmethod_R3	9710	20190410_QExHFX1_RSLC1_Beveridge_Clausen_IMP_DSS_JRmethod_R3.mgf	800	C:\2018_Peptideproject\Data\20190410\20190410_QExHFX1_RSLC1_Beveridge_Clausen_IMP_DSS_JRmethod_R3.mgf	2935.06392	-1	1931.936423	3	644.986084	695345.1875	1931.92986	644.983897	false	1	1	BS3	138.06807	0	REV_MYG_HUMAN	sp|MYG_HUMAN|	1	K.EYNSAMKR.D	EYNSAMKR	EYNSAMK(1.00)R	1013.460025	0	7	8	7	K	........GQFGLKEYNSAMKRDFLELKANMAGQADAGFDG	13	1	1							REV_Cas9		1	K.DVKEYK.G	DVKEYK	DVK(1.00)EYK	780.401765	0	178
20190410_QExHFX1_RSLC1_Beveridge_Clausen_IMP_DSS_JRmethod_R3	9610	20190410_QExHFX1_RSLC1_Beveridge_Clausen_IMP_DSS_JRmethod_R3.mgf	765	C:\2018_Peptideproject\Data\20190410\20190410_QExHFX1_RSLC1_Beveridge_Clausen_IMP_DSS_JRmethod_R3.mgf	2910.62706	-1	1791.991402	4	449.005127	2335889	1791.991672	449.005195	false	0	1	BS3	138.06807	0	Cas9		0	K.FKVLGNTDR.H	FKVLGNTDR	FK(1.00)VLGNTDR	1048.566538	0	36	9	2	K	TNSVGWAVITDEYKVPSKKFKVLGNTDRHSIKKNLIGALLF	37	1	1							Cas9		0	R.KMIAK.S	KMIAK	K(1.00)MIAK	605.357064	0	1024
20190410_QExHFX1_RSLC1_Beveridge_Clausen_IMP_DSS_JRmethod_R3	9691	20190410_QExHFX1_RSLC1_Beveridge_Clausen_IMP_DSS_JRmethod_R3.mgf	793	C:\2018_Peptideproject\Data\20190410\20190410_QExHFX1_RSLC1_Beveridge_Clausen_IMP_DSS_JRmethod_R3.mgf	2930.66814	-1	1714.886069	3	572.635966	680841.5	1714.888982	572.636937	false	0	1	BS3	138.06807	0	Cas9		0	R.KKDWDPK.K	KKDWDPK	K(0.57)K(0.43)DWDPK	915.481412	0	1127	7	1	K	GGFSKESILPKRNSDKLIARKKDWDPKKYGGFDSPTVAYSV	1127	1	1							Cas9		0	R.DKQSGK.T	DKQSGK	DK(1.00)QSGK	661.339499	0	676
20190410_QExHFX1_RSLC1_Beveridge_Clausen_IMP_DSS_JRmethod_R3	9743	20190410_QExHFX1_RSLC1_Beveridge_Clausen_IMP_DSS_JRmethod_R3.mgf	822	C:\2018_Peptideproject\Data\20190410\20190410_QExHFX1_RSLC1_Beveridge_Clausen_IMP_DSS_JRmethod_R3.mgf	2940.4452	-1	1305.696127	3	436.239319	739835.5625	1305.696866	436.239565	false	1	1				REV_Cas9		1	R.QWYKbs3ohNKbs3ohK.M	QWYKNKK	QWYKbs3ohNKbs3ohK	1305.696866	0	485	7					1	1	Kbs3oh;Kbs3oh	6;4	156.0786347;156.0786347
20190410_QExHFX1_RSLC1_Beveridge_Clausen_IMP_DSS_JRmethod_R3	9455	20190410_QExHFX1_RSLC1_Beveridge_Clausen_IMP_DSS_JRmethod_R3.mgf	727	C:\2018_Peptideproject\Data\20190410\20190410_QExHFX1_RSLC1_Beveridge_Clausen_IMP_DSS_JRmethod_R3.mgf	2869.10214	-1	2469.285935	4	618.32876	654605.5625	2469.278462	618.326892	false	1	1	BS3	138.06807	0	REV_MYG_HUMAN	sp|MYG_HUMAN|	1	K.KHLDESKbs3ohAMEDEK.S	KHLDESKAMEDEK	K(1.00)HLDESKbs3ohAMEDEK	1730.803267	0	91	13	1	K	EHHKKKGLIGGLATLVTAGKKHLDESKAMEDEKSLKHKFDK	91	1	1	Kbs3oh	7	156.0786347				REV_CRP_HUMAN	sp|CRP_HUMAN|	1	K.KGLKR.S	KGLKR	K(0.28)GLK(0.72)R	600.407125	0	84
20190410_QExHFX1_RSLC1_Beveridge_Clausen_IMP_DSS_JRmethod_R3	9742	20190410_QExHFX1_RSLC1_Beveridge_Clausen_IMP_DSS_JRmethod_R3.mgf	821	C:\2018_Peptideproject\Data\20190410\20190410_QExHFX1_RSLC1_Beveridge_Clausen_IMP_DSS_JRmethod_R3.mgf	2940.3711	-1	1635.953024	3	546.324951	1379808.25	1635.959962	546.327264	false	0	1	BS3	138.06807	0	MYG_HUMAN	sp|MYG_HUMAN|	0	K.FDKFK.H	FDKFK	FDK(1.00)FK	683.364257	0	43	5	3	K	GQEVLIRLFKGHPETLEKFDKFKHLKSEDEMKASEDLKKHG	45	1	1							Cas9		0	K.VTVKQLK.E	VTVKQLK	VTVK(1.00)QLK	814.527634	0	563
20190410_QExHFX1_RSLC1_Beveridge_Clausen_IMP_DSS_JRmethod_R3	9731	20190410_QExHFX1_RSLC1_Beveridge_Clausen_IMP_DSS_JRmethod_R3.mgf	814	C:\2018_Peptideproject\Data\20190410\20190410_QExHFX1_RSLC1_Beveridge_Clausen_IMP_DSS_JRmethod_R3.mgf	2938.50324	-1	1623.879219	4	406.977081	997026.4375	1623.880665	406.977443	false	0	1	BS3	138.06807	0	Cas9		0	R.KVTVK.Q	KVTVK	K(1.00)VTVK	573.384992	0	562	5	1	K	AFLSGEQKKAIVDLLFKTNRKVTVKQLKEDYFKKIECFDSV	562	1	1							Cas9		0	K.MKNYWR.Q	MKNYWR	MK(1.00)NYWR	912.427603	0	883
20190410_QExHFX1_RSLC1_Beveridge_Clausen_IMP_DSS_JRmethod_R3	9752	20190410_QExHFX1_RSLC1_Beveridge_Clausen_IMP_DSS_JRmethod_R3.mgf	828	C:\2018_Peptideproject\Data\20190410\20190410_QExHFX1_RSLC1_Beveridge_Clausen_IMP_DSS_JRmethod_R3.mgf	2941.98906	-1	2159.081137	3	720.700989	632148.75	2159.085856	720.702562	false	1	1				REV_Cas9		1	R.DKGDWVIEGTEGNTEILRK.R	DKGDWVIEGTEGNTEILRK	DKGDWVIEGTEGNTEILRK	2159.085856	0	291	19					1	1
20190410_QExHFX1_RSLC1_Beveridge_Clausen_IMP_DSS_JRmethod_R3	9256	20190410_QExHFX1_RSLC1_Beveridge_Clausen_IMP_DSS_JRmethod_R3.mgf	677	C:\2018_Peptideproject\Data\20190410\20190410_QExHFX1_RSLC1_Beveridge_Clausen_IMP_DSS_JRmethod_R3.mgf	2817.64584	-1	2743.398384	4	686.856873	12541613	2743.396947	686.856513	false	1	1	BS3	138.06807	0	REV_MYG_HUMAN	sp|MYG_HUMAN|	1	K.FDKFELTEPHKGFR.L	FDKFELTEPHKGFR	FDK(0.50)FELTEPHK(0.50)GFR	1749.88385	0	109	14	11	K	MEDEKSLKHKFDKFELTEPHKGFRLILVEQGHGPIDAEKVG	119	1	1							REV_MYG_HUMAN	sp|MYG_HUMAN|	1	K.KHLDESK.A	KHLDESK	K(1.00)HLDESK	855.445026	0	91
20190410_QExHFX1_RSLC1_Beveridge_Clausen_IMP_DSS_JRmethod_R3	9579	20190410_QExHFX1_RSLC1_Beveridge_Clausen_IMP_DSS_JRmethod_R3.mgf	760	C:\2018_Peptideproject\Data\20190410\20190410_QExHFX1_RSLC1_Beveridge_Clausen_IMP_DSS_JRmethod_R3.mgf	2901.67644	-1	1356.779423	3	453.267084	743365.0625	1356.783728	453.268519	false	1	1	BS3	138.06807	0	REV_CRP_HUMAN	sp|CRP_HUMAN|	1	K.KGLKR.S	KGLKR	K(0.01)GLK(0.99)R	600.407125	0	84	5	4	K	DQEQGLIISAEAGVTYKKGLKRSRVKPGDVWFEVIGSASEW	87	1	1							Cas9		0	R.SDKNR.G	SDKNR	SDK(1.00)NR	618.308532	0	864
20190410_QExHFX1_RSLC1_Beveridge_Clausen_IMP_DSS_JRmethod_R3	9643	20190410_QExHFX1_RSLC1_Beveridge_Clausen_IMP_DSS_JRmethod_R3.mgf	776	C:\2018_Peptideproject\Data\20190410\20190410_QExHFX1_RSLC1_Beveridge_Clausen_IMP_DSS_JRmethod_R3.mgf	2918.88534	-1	1829.98696	3	611.00293	701560.4375	1829.988695	611.003508	false	1	1	BS3	138.06807	0	REV_SRPP_HEVBR	sp|SRPP_HEVBR|	1	-.SAEDGFKVTK.I	SAEDGFKVTK	SAEDGFK(1.00)VTK	1080.545134	0	1	10	7	K	..............SAEDGFKVTKIETPLLPLYSSRVYGQE	7	1	1							REV_MYG_HUMAN	sp|MYG_HUMAN|	1	K.SLKHK.F	SLKHK	SLK(1.00)HK	611.37549	0	104
20190410_QExHFX1_RSLC1_Beveridge_Clausen_IMP_DSS_JRmethod_R3	9716	20190410_QExHFX1_RSLC1_Beveridge_Clausen_IMP_DSS_JRmethod_R3.mgf	805	C:\2018_Peptideproject\Data\20190410\20190410_QExHFX1_RSLC1_Beveridge_Clausen_IMP_DSS_JRmethod_R3.mgf	2935.80324	-1	1703.936423	3	568.986084	1015837	1703.931849	568.984559	false	1	1	BS3	138.06807	0	Cas9		0	R.DKPIR.E	DKPIR	DK(1.00)PIR	627.370405	0	1303	5	2	K	VILADANLDKVLSAYNKHRDKPIREQAENIIHLFTLTNLGA	1304	1	1							REV_Cas9		1	K.ETRSYKR.Q	ETRSYKR	ETRSYK(1.00)R	938.493373	0	29
20190410_QExHFX1_RSLC1_Beveridge_Clausen_IMP_DSS_JRmethod_R3	9746	20190410_QExHFX1_RSLC1_Beveridge_Clausen_IMP_DSS_JRmethod_R3.mgf	824	C:\2018_Peptideproject\Data\20190410\20190410_QExHFX1_RSLC1_Beveridge_Clausen_IMP_DSS_JRmethod_R3.mgf	2940.95988	-1	1830.968405	3	611.330078	906485.1875	1830.972711	611.331513	false	0	1	BS3	138.06807	0	Cas9		0	R.DKPIR.E	DKPIR	DK(1.00)PIR	627.370405	0	1303	5	2	K	VILADANLDKVLSAYNKHRDKPIREQAENIIHLFTLTNLGA	1304	1	1							SRPP_HEVBR	sp|SRPP_HEVBR|	0	K.ITKVFGDEAS.-	ITKVFGDEAS	ITK(1.00)VFGDEAS	1065.534235	0	195
20190410_QExHFX1_RSLC1_Beveridge_Clausen_IMP_DSS_JRmethod_R3	9145	20190410_QExHFX1_RSLC1_Beveridge_Clausen_IMP_DSS_JRmethod_R3.mgf	638	C:\2018_Peptideproject\Data\20190410\20190410_QExHFX1_RSLC1_Beveridge_Clausen_IMP_DSS_JRmethod_R3.mgf	2791.4835	-1	1950.080537	3	651.034122	678199.0625	1950.078573	651.033467	false	0	1	BS3	138.06807	0	Cas9		0	K.NLPNEKVLPK.H	NLPNEKVLPK	NLPNEK(1.00)VLPK	1150.671003	0	505	10	6	K	ASAQSFIERMTNFDKNLPNEKVLPKHSLLYEYFTVYNELTK	510	1	1							Cas9		0	R.DKQSGK.T	DKQSGK	DK(1.00)QSGK	661.339499	0	676
20190410_QExHFX1_RSLC1_Beveridge_Clausen_IMP_DSS_JRmethod_R3	9623	20190410_QExHFX1_RSLC1_Beveridge_Clausen_IMP_DSS_JRmethod_R3.mgf	770	C:\2018_Peptideproject\Data\20190410\20190410_QExHFX1_RSLC1_Beveridge_Clausen_IMP_DSS_JRmethod_R3.mgf	2913.70338	-1	1550.921042	3	517.980957	664239.3125	1550.918432	517.980087	false	1	1	BS3	138.06807	0	REV_CRP_HUMAN	sp|CRP_HUMAN|	1	K.KGLKR.S	KGLKR	K(0.40)GLK(0.60)R	600.407125	0	84	5	4	K	DQEQGLIISAEAGVTYKKGLKRSRVKPGDVWFEVIGSASEW	87	1	1							REV_Cas9		1	K.KIFYDK.E	KIFYDK	K(1.00)IFYDK	812.443236	0	798
20190410_QExHFX1_RSLC1_Beveridge_Clausen_IMP_DSS_JRmethod_R3	9659	20190410_QExHFX1_RSLC1_Beveridge_Clausen_IMP_DSS_JRmethod_R3.mgf	783	C:\2018_Peptideproject\Data\20190410\20190410_QExHFX1_RSLC1_Beveridge_Clausen_IMP_DSS_JRmethod_R3.mgf	2922.5526	-1	1772.970846	3	591.997559	620978.125	1772.974441	591.998757	false	1	1	BS3	138.06807	0	Cas9		0	K.VLTRSDKNR.G	VLTRSDKNR	VLTRSDK(1.00)NR	1087.609799	0	860	9	7	K	VPQSFLKDDSIDNKVLTRSDKNRGKSDNVPSEEVVKKMKNY	866	1	1							REV_Cas9		1	K.SKGEK.V	SKGEK	SK(1.00)GEK	547.296571	0	216
20190410_QExHFX1_RSLC1_Beveridge_Clausen_IMP_DSS_JRmethod_R3	9281	20190410_QExHFX1_RSLC1_Beveridge_Clausen_IMP_DSS_JRmethod_R3.mgf	685	C:\2018_Peptideproject\Data\20190410\20190410_QExHFX1_RSLC1_Beveridge_Clausen_IMP_DSS_JRmethod_R3.mgf	2823.4965	-1	1844.977072	3	615.999634	2010893.125	1844.977812	615.999881	false	0	1	BS3	138.06807	0	Cas9		0	K.APLSASMIKR.Y	APLSASMIKR	APLSASMIK(1.00)R	1088.60121	0	319	10	9	K	SDILRVNTEITKAPLSASMIKRYDEHHQDLTLLKALVRQQL	327	1	1							Cas9		0	R.SDKNR.G	SDKNR	SDK(1.00)NR	618.308532	0	864
20190410_QExHFX1_RSLC1_Beveridge_Clausen_IMP_DSS_JRmethod_R3	9535	20190410_QExHFX1_RSLC1_Beveridge_Clausen_IMP_DSS_JRmethod_R3.mgf	755	C:\2018_Peptideproject\Data\20190410\20190410_QExHFX1_RSLC1_Beveridge_Clausen_IMP_DSS_JRmethod_R3.mgf	2888.5401	-1	1828.983542	3	610.668457	384010.78125	1828.983551	610.66846	false	0	1	BS3	138.06807	0	Cas9		0	R.LSKSR.R	LSKSR	LSK(1.00)SR	589.354754	0	220	5	3	K	ENPINASGVDAKAILSARLSKSRRLENLIAQLPGEKKNGLF	222	1	1							Cas9		0	K.DFQFYKVR.E	DFQFYKVR	DFQFYK(1.00)VR	1101.560726	0	973
20190410_QExHFX1_RSLC1_Beveridge_Clausen_IMP_DSS_JRmethod_R3	9638	20190410_QExHFX1_RSLC1_Beveridge_Clausen_IMP_DSS_JRmethod_R3.mgf	774	C:\2018_Peptideproject\Data\20190410\20190410_QExHFX1_RSLC1_Beveridge_Clausen_IMP_DSS_JRmethod_R3.mgf	2917.68426	-1	1681.952963	3	561.658264	638587.1875	1681.955546	561.659125	false	1	1	BS3	138.06807	0	REV_Cas9		1	K.VYFQFKR.D	VYFQFKR	VYFQFK(1.00)R	986.533783	0	395	7	6	K	LYADHAHHYNNIREKVYFQFKRDFDSVKLKSLTIKVVREIK	400	1	1							Cas9		0	K.VPSKK.F	VPSKK	VPSK(1.00)K	557.353692	0	31
20190410_QExHFX1_RSLC1_Beveridge_Clausen_IMP_DSS_JRmethod_R3	9647	20190410_QExHFX1_RSLC1_Beveridge_Clausen_IMP_DSS_JRmethod_R3.mgf	778	C:\2018_Peptideproject\Data\20190410\20190410_QExHFX1_RSLC1_Beveridge_Clausen_IMP_DSS_JRmethod_R3.mgf	2919.75264	-1	1794.961813	3	599.327881	751412.375	1794.954953	599.325594	false	0	1	BS3	138.06807	0	Cas9		0	K.VKYVTEGMR.K	VKYVTEGMR	VK(1.00)YVTEGMR	1097.553926	0	531	9	2	K	LPKHSLLYEYFTVYNELTKVKYVTEGMRKPAFLSGEQKKAI	532	1	1							Cas9		0	K.VEKGK.S	VEKGK	VEK(1.00)GK	559.332957	0	1153
20190410_QExHFX1_RSLC1_Beveridge_Clausen_IMP_DSS_JRmethod_R3	9662	20190410_QExHFX1_RSLC1_Beveridge_Clausen_IMP_DSS_JRmethod_R3.mgf	785	C:\2018_Peptideproject\Data\20190410\20190410_QExHFX1_RSLC1_Beveridge_Clausen_IMP_DSS_JRmethod_R3.mgf	2923.07052	-1	1630.853423	3	544.625084	665269.4375	1630.852595	544.624808	false	1	1	BS3	138.06807	0	Cas9		0	K.KLVDSTDK.A	KLVDSTDK	K(1.00)LVDSTDK	904.486556	0	145	8	1	K	NIVDEVAYHEKYPTIYHLRKKLVDSTDKADLRLIYLALAHM	145	1	1							REV_Cas9		1	R.GKNDR.S	GKNDR	GK(1.00)NDR	588.297968	0	505
20190410_QExHFX1_RSLC1_Beveridge_Clausen_IMP_DSS_JRmethod_R3	9711	20190410_QExHFX1_RSLC1_Beveridge_Clausen_IMP_DSS_JRmethod_R3.mgf	801	C:\2018_Peptideproject\Data\20190410\20190410_QExHFX1_RSLC1_Beveridge_Clausen_IMP_DSS_JRmethod_R3.mgf	2935.13838	-1	1593.921896	3	532.314575	902985.875	1593.916383	532.312738	false	0	1	BS3	138.06807	0	Cas9		0	K.GYKEVKK.D	GYKEVKK	GYK(0.60)EVK(0.40)K	850.491249	0	1190	7	3	K	IMERSSFEKNPIDFLEAKGYKEVKKDLIIKLPKYSLFELEN	1192	1	1							Cas9		0	R.KMIAK.S	KMIAK	K(1.00)MIAK	605.357064	0	1024
20190410_QExHFX1_RSLC1_Beveridge_Clausen_IMP_DSS_JRmethod_R3	9476	20190410_QExHFX1_RSLC1_Beveridge_Clausen_IMP_DSS_JRmethod_R3.mgf	735	C:\2018_Peptideproject\Data\20190410\20190410_QExHFX1_RSLC1_Beveridge_Clausen_IMP_DSS_JRmethod_R3.mgf	2874.05016	-1	1327.832297	3	443.618042	1035870.75	1327.82995	443.61726	false	1	1	BS3	138.06807	0	REV_Cas9		1	R.LKSSR.L	LKSSR	LK(1.00)SSR	589.354754	0	1149	5	2	K	GFLGKKNEGPLQAILNERRLKSSRLASLIKAADVGSANIPN	1150	1	1							REV_CRP_HUMAN	sp|CRP_HUMAN|	1	K.KGLKR.S	KGLKR	K(0.24)GLK(0.76)R	600.407125	0	84
20190410_QExHFX1_RSLC1_Beveridge_Clausen_IMP_DSS_JRmethod_R3	9594	20190410_QExHFX1_RSLC1_Beveridge_Clausen_IMP_DSS_JRmethod_R3.mgf	762	C:\2018_Peptideproject\Data\20190410\20190410_QExHFX1_RSLC1_Beveridge_Clausen_IMP_DSS_JRmethod_R3.mgf	2906.10492	-1	2158.094198	3	720.372009	648667.625	2158.090594	720.370808	false	1	1	BS3	138.06807	0	Cas9		0	K.YDENDKLIR.E	YDENDKLIR	YDENDK(1.00)LIR	1164.577497	0	947	9	6	K	TKHVAQILDSRMNTKYDENDKLIREVKVITLKSKLVSDFRK	952	1	1							REV_MYG_HUMAN	sp|MYG_HUMAN|	1	K.KHLDESK.A	KHLDESK	K(1.00)HLDESK	855.445026	0	91
20190410_QExHFX1_RSLC1_Beveridge_Clausen_IMP_DSS_JRmethod_R3	9701	20190410_QExHFX1_RSLC1_Beveridge_Clausen_IMP_DSS_JRmethod_R3.mgf	795	C:\2018_Peptideproject\Data\20190410\20190410_QExHFX1_RSLC1_Beveridge_Clausen_IMP_DSS_JRmethod_R3.mgf	2933.46978	-1	1455.902395	3	486.308075	730281.125	1455.902446	486.308092	false	1	1	BS3	138.06807	0	Cas9		0	K.KDLIIK.L	KDLIIK	K(1.00)DLIIK	728.479621	0	1196	6	1	K	SSFEKNPIDFLEAKGYKEVKKDLIIKLPKYSLFELENGRKR	1196	1	1							REV_Cas9		1	R.LKSSR.L	LKSSR	LK(1.00)SSR	589.354754	0	1149
20190410_QExHFX1_RSLC1_Beveridge_Clausen_IMP_DSS_JRmethod_R3	9759	20190410_QExHFX1_RSLC1_Beveridge_Clausen_IMP_DSS_JRmethod_R3.mgf	833	C:\2018_Peptideproject\Data\20190410\20190410_QExHFX1_RSLC1_Beveridge_Clausen_IMP_DSS_JRmethod_R3.mgf	2943.06972	-1	1658.86611	3	553.962646	752845.125	1658.869977	553.963935	false	1	1	BS3	138.06807	0	REV_Cas9		1	K.SKGEK.V	SKGEK	SK(1.00)GEK	547.296571	0	216	5	2	K	RSEMITIGLLKEVKSKKLKSKGEKVAVVLVSYAVTPSDFGG	217	1	1							Cas9		0	K.GQKNSRER.M	GQKNSRER	GQK(1.00)NSRER	973.505335	0	777
20190410_QExHFX1_RSLC1_Beveridge_Clausen_IMP_DSS_JRmethod_R3	9532	20190410_QExHFX1_RSLC1_Beveridge_Clausen_IMP_DSS_JRmethod_R3.mgf	754	C:\2018_Peptideproject\Data\20190410\20190410_QExHFX1_RSLC1_Beveridge_Clausen_IMP_DSS_JRmethod_R3.mgf	2887.89144	-1	1814.93862	3	605.986816	639139.0625	1814.944781	605.98887	false	1	1	BS3	138.06807	0	REV_Cas9		1	K.KKKLS.S	SKKLK	K(0.24)K(0.31)K(0.45)LS	602.411541	0	211	5	3	K	NEFSRSEMITIGLLKEVKSKKLKSKGEKVAVVLVSYAVTPS	213	1	1	S->K ;K->K ;K->K ;L->L ;K->S	1;2;3;4;5	41.06293500000001;0.0;0.0;0.0;-41.06293500000001				REV_K1C15_SHEEP	sp|K1C15_SHEEP|	1	K.EMEEEHKK.N	EMEEEHKK	EMEEEHK(1.00)K	1074.46517	0	207
20190410_QExHFX1_RSLC1_Beveridge_Clausen_IMP_DSS_JRmethod_R3	9660	20190410_QExHFX1_RSLC1_Beveridge_Clausen_IMP_DSS_JRmethod_R3.mgf	784	C:\2018_Peptideproject\Data\20190410\20190410_QExHFX1_RSLC1_Beveridge_Clausen_IMP_DSS_JRmethod_R3.mgf	2922.62784	-1	2084.109152	3	695.710327	615636.1875	2084.100096	695.707308	false	0	1	BS3	138.06807	0	Cas9		0	R.GKSDNVPSEEVVK.K	GKSDNVPSEEVVK	GK(1.00)SDNVPSEEVVK	1386.699068	0	869	13	2	K	FLKDDSIDNKVLTRSDKNRGKSDNVPSEEVVKKMKNYWRQL	870	1	1							Cas9		0	K.VEKGK.S	VEKGK	VEK(1.00)GK	559.332957	0	1153
20190410_QExHFX1_RSLC1_Beveridge_Clausen_IMP_DSS_JRmethod_R3	9765	20190410_QExHFX1_RSLC1_Beveridge_Clausen_IMP_DSS_JRmethod_R3.mgf	836	C:\2018_Peptideproject\Data\20190410\20190410_QExHFX1_RSLC1_Beveridge_Clausen_IMP_DSS_JRmethod_R3.mgf	2944.39122	-1	1544.823813	3	515.948547	682849.75	1544.829735	515.950521	false	1	1	BS3	138.06807	0	MYG_HUMAN	sp|MYG_HUMAN|	0	K.ASEDLKK.H	ASEDLKK	ASEDLK(1.00)K	789.423228	0	57	7	6	K	KFDKFKHLKSEDEMKASEDLKKHGATVLTALGGILKKKGHH	62	1	1							REV_Cas9		1	K.DKDIK.I	DKDIK	DK(1.00)DIK	617.338436	0	765
20190410_QExHFX1_RSLC1_Beveridge_Clausen_IMP_DSS_JRmethod_R3	9735	20190410_QExHFX1_RSLC1_Beveridge_Clausen_IMP_DSS_JRmethod_R3.mgf	817	C:\2018_Peptideproject\Data\20190410\20190410_QExHFX1_RSLC1_Beveridge_Clausen_IMP_DSS_JRmethod_R3.mgf	2938.97202	-1	1679.947958	3	560.989929	137595136	1679.939896	560.987242	false	1	1	BS3	138.06807	0	REV_Cas9		1	R.RKYLK.Q	RKYLK	RK(1.00)YLK	706.44899	0	715	5	2	K	QRDIGNIKRLSRLGWGTRRRKYLKQMKVDDFLHAYKTRLEE	716	1	1							REV_Cas9		1	K.KYPDWK.K	KYPDWK	K(1.00)YPDWK	835.422835	0	239
20190410_QExHFX1_RSLC1_Beveridge_Clausen_IMP_DSS_JRmethod_R3	9618	20190410_QExHFX1_RSLC1_Beveridge_Clausen_IMP_DSS_JRmethod_R3.mgf	768	C:\2018_Peptideproject\Data\20190410\20190410_QExHFX1_RSLC1_Beveridge_Clausen_IMP_DSS_JRmethod_R3.mgf	2912.54766	-1	1975.103951	4	494.783264	775569.5625	1975.104336	494.78336	false	1	1	BS3	138.06807	0	Cas9		0	R.KDFQFYK.V	KDFQFYK	K(1.00)DFQFYK	974.486164	0	972	7	1	K	KLIREVKVITLKSKLVSDFRKDFQFYKVREINNYHHAHDAY	972	1	1							REV_Cas9		1	R.RRKYLK.Q	RRKYLK	RRK(1.00)YLK	862.550101	0	714
20190410_QExHFX1_RSLC1_Beveridge_Clausen_IMP_DSS_JRmethod_R3	9771	20190410_QExHFX1_RSLC1_Beveridge_Clausen_IMP_DSS_JRmethod_R3.mgf	839	C:\2018_Peptideproject\Data\20190410\20190410_QExHFX1_RSLC1_Beveridge_Clausen_IMP_DSS_JRmethod_R3.mgf	2945.5176	-1	1686.962837	4	422.747986	15151096	1686.966839	422.748986	false	0	1	BS3	138.06807	0	OVAL_CHICK	sp|OVAL_CHICK|	0	K.IKVYLPR.M	IKVYLPR	IK(1.00)VYLPR	887.559269	0	279	7	2	K	INFEKLTEWTSSNVMEERKIKVYLPRMKMEEKYNLTSVLMA	280	1	1							Cas9		0	R.DKQSGK.T	DKQSGK	DK(1.00)QSGK	661.339499	0	676
20190410_QExHFX1_RSLC1_Beveridge_Clausen_IMP_DSS_JRmethod_R3	9758	20190410_QExHFX1_RSLC1_Beveridge_Clausen_IMP_DSS_JRmethod_R3.mgf	832	C:\2018_Peptideproject\Data\20190410\20190410_QExHFX1_RSLC1_Beveridge_Clausen_IMP_DSS_JRmethod_R3.mgf	2942.99514	-1	1578.899008	3	527.306946	1041956.0625	1578.891565	527.304465	false	1	1	BS3	138.06807	0	REV_Cas9		1	R.KIRMR.E	KIRMR	K(1.00)IRMR	718.427209	0	586	5	1	K	NEVPHKELIQSGLKEIGEERKIRMRESKNQKGQTTQNREAM	586	1	1							Cas9		0	K.GYKEVK.K	GYKEVK	GYK(1.00)EVK	722.396286	0	1190
20190410_QExHFX1_RSLC1_Beveridge_Clausen_IMP_DSS_JRmethod_R3	9744	20190410_QExHFX1_RSLC1_Beveridge_Clausen_IMP_DSS_JRmethod_R3.mgf	823	C:\2018_Peptideproject\Data\20190410\20190410_QExHFX1_RSLC1_Beveridge_Clausen_IMP_DSS_JRmethod_R3.mgf	2940.51972	-1	1643.920967	4	411.987518	621143.625	1643.920615	411.98743	false	1	1	BS3	138.06807	0	Cas9		0	R.LSKSR.R	LSKSR	LSK(1.00)SR	589.354754	0	220	5	3	K	ENPINASGVDAKAILSARLSKSRRLENLIAQLPGEKKNGLF	222	1	1							REV_Cas9		1	R.DAIKLDSR.K	DAIKLDSR	DAIK(1.00)LDSR	916.49779	0	247
20190410_QExHFX1_RSLC1_Beveridge_Clausen_IMP_DSS_JRmethod_R3	9588	20190410_QExHFX1_RSLC1_Beveridge_Clausen_IMP_DSS_JRmethod_R3.mgf	761	C:\2018_Peptideproject\Data\20190410\20190410_QExHFX1_RSLC1_Beveridge_Clausen_IMP_DSS_JRmethod_R3.mgf	2904.37476	-1	1568.932028	3	523.984619	791286.625	1568.924972	523.982267	false	0	1	BS3	138.06807	0	Cas9		0	K.ESILPKR.N	ESILPKR	ESILPK(1.00)R	841.502147	0	1112	7	6	K	NIVKKTEVQTGGFSKESILPKRNSDKLIARKKDWDPKKYGG	1117	1	1							Cas9		0	R.LSKSR.R	LSKSR	LSK(1.00)SR	589.354754	0	220
20190410_QExHFX1_RSLC1_Beveridge_Clausen_IMP_DSS_JRmethod_R3	9761	20190410_QExHFX1_RSLC1_Beveridge_Clausen_IMP_DSS_JRmethod_R3.mgf	834	C:\2018_Peptideproject\Data\20190410\20190410_QExHFX1_RSLC1_Beveridge_Clausen_IMP_DSS_JRmethod_R3.mgf	2943.50964	-1	1665.930685	3	556.317505	744298.5	1665.934141	556.318657	false	1	1	BS3	138.06807	0	MYG_HUMAN	sp|MYG_HUMAN|	0	K.FDKFK.H	FDKFK	FDK(1.00)FK	683.364257	0	43	5	3	K	GQEVLIRLFKGHPETLEKFDKFKHLKSEDEMKASEDLKKHG	45	1	1							REV_Cas9		1	K.ELKQVTK.R	ELKQVTK	ELK(1.00)QVTK	844.501813	0	804
20190410_QExHFX1_RSLC1_Beveridge_Clausen_IMP_DSS_JRmethod_R3	9736	20190410_QExHFX1_RSLC1_Beveridge_Clausen_IMP_DSS_JRmethod_R3.mgf	818	C:\2018_Peptideproject\Data\20190410\20190410_QExHFX1_RSLC1_Beveridge_Clausen_IMP_DSS_JRmethod_R3.mgf	2939.04654	-1	1643.920687	3	548.980839	1010809.9375	1643.920615	548.980815	false	1	1	BS3	138.06807	0	Cas9		0	R.LSKSR.R	LSKSR	LSK(1.00)SR	589.354754	0	220	5	3	K	ENPINASGVDAKAILSARLSKSRRLENLIAQLPGEKKNGLF	222	1	1							REV_Cas9		1	R.DAIKLDSR.K	DAIKLDSR	DAIK(1.00)LDSR	916.49779	0	247
20190410_QExHFX1_RSLC1_Beveridge_Clausen_IMP_DSS_JRmethod_R3	9732	20190410_QExHFX1_RSLC1_Beveridge_Clausen_IMP_DSS_JRmethod_R3.mgf	815	C:\2018_Peptideproject\Data\20190410\20190410_QExHFX1_RSLC1_Beveridge_Clausen_IMP_DSS_JRmethod_R3.mgf	2938.57812	-1	1906.017111	3	636.346313	871712.5625	1906.015973	636.345934	false	1	1	BS3	138.06807	0	REV_K1C15_SHEEP	sp|K1C15_SHEEP|	1	R.AKVELYSAR.L	AKVELYSAR	AK(1.00)VELYSAR	1035.57129	0	332	9	2	K	QQYWRDKIVELDANAEELRAKVELYSARLDNLNQMTKIENG	333	1	1							REV_Cas9		1	R.ESKNQK.G	ESKNQK	ESK(1.00)NQK	732.376612	0	591
20190410_QExHFX1_RSLC1_Beveridge_Clausen_IMP_DSS_JRmethod_R3	9721	20190410_QExHFX1_RSLC1_Beveridge_Clausen_IMP_DSS_JRmethod_R3.mgf	809	C:\2018_Peptideproject\Data\20190410\20190410_QExHFX1_RSLC1_Beveridge_Clausen_IMP_DSS_JRmethod_R3.mgf	2936.4678	-1	2157.090964	3	720.037598	764609.4375	2157.084797	720.035542	false	1	1	BS3	138.06807	0	Cas9		0	K.GQKNSR.E	GQKNSR	GQK(1.00)NSR	688.361631	0	777	6	3	K	KPENIVIEMARENQTTQKGQKNSRERMKRIEEGIKELGSQI	779	1	1							REV_MYG_HUMAN	sp|MYG_HUMAN|	1	K.AMEDEKSLKHK.F	AMEDEKSLKHK	AMEDEK(0.05)SLK(0.95)HK	1330.655096	0	98
20190410_QExHFX1_RSLC1_Beveridge_Clausen_IMP_DSS_JRmethod_R3	9768	20190410_QExHFX1_RSLC1_Beveridge_Clausen_IMP_DSS_JRmethod_R3.mgf	837	C:\2018_Peptideproject\Data\20190410\20190410_QExHFX1_RSLC1_Beveridge_Clausen_IMP_DSS_JRmethod_R3.mgf	2945.1237	-1	1966.00898	4	492.509521	2733548.25	1966.009447	492.509638	false	0	1	BS3	138.06807	0	Cas9		0	R.NSDKLIAR.K	NSDKLIAR	NSDK(1.00)LIAR	915.513774	0	1119	8	4	K	TEVQTGGFSKESILPKRNSDKLIARKKDWDPKKYGGFDSPT	1122	1	1							Cas9		0	K.MKNYWR.Q	MKNYWR	MK(1.00)NYWR	912.427603	0	883
20190410_QExHFX1_RSLC1_Beveridge_Clausen_IMP_DSS_JRmethod_R3	9633	20190410_QExHFX1_RSLC1_Beveridge_Clausen_IMP_DSS_JRmethod_R3.mgf	772	C:\2018_Peptideproject\Data\20190410\20190410_QExHFX1_RSLC1_Beveridge_Clausen_IMP_DSS_JRmethod_R3.mgf	2916.47928	-1	1898.955832	3	633.992554	4903384.5	1898.951992	633.991274	false	1	1	BS3	138.06807	0	REV_Cas9		1	K.ETRSYKR.Q	ETRSYKR	ETRSYK(1.00)R	938.493373	0	29	7	6	K	LGTISQHILTADLVKETRSYKRQDITTDFKYFAAPAGLNTL	34	1	1							Cas9		0	-.GAASMDKK.Y	GAASMDKK	GAASMDK(1.00)K	822.390549	0	1
20190410_QExHFX1_RSLC1_Beveridge_Clausen_IMP_DSS_JRmethod_R3	9756	20190410_QExHFX1_RSLC1_Beveridge_Clausen_IMP_DSS_JRmethod_R3.mgf	831	C:\2018_Peptideproject\Data\20190410\20190410_QExHFX1_RSLC1_Beveridge_Clausen_IMP_DSS_JRmethod_R3.mgf	2942.55522	-1	1768.994711	3	590.67218	701328.625	1768.994784	590.672204	false	1	1	BS3	138.06807	0	REV_CRP_HUMAN	sp|CRP_HUMAN|	1	K.KGLKRSR.V	KGLKRSR	K(0.43)GLK(0.57)RSR	843.540264	0	84	7	4	K	DQEQGLIISAEAGVTYKKGLKRSRVKPGDVWFEVIGSASEW	87	1	1							Cas9		0	K.DWDPKK.Y	DWDPKK	DWDPK(1.00)K	787.386449	0	1129
20190410_QExHFX1_RSLC1_Beveridge_Clausen_IMP_DSS_JRmethod_R3	9781	20190410_QExHFX1_RSLC1_Beveridge_Clausen_IMP_DSS_JRmethod_R3.mgf	844	C:\2018_Peptideproject\Data\20190410\20190410_QExHFX1_RSLC1_Beveridge_Clausen_IMP_DSS_JRmethod_R3.mgf	2947.57392	-1	1574.943197	3	525.988342	676011.6875	1574.950794	525.990874	false	1	1	BS3	138.06807	0	CTRB_BOVIN	sp|CTRB_BOVIN|	0	K.TKYNALK.T	TKYNALK	TK(1.00)YNALK	836.475598	0	144	7	2	K	SADEDFPAGMLCATTGWGKTKYNALKTPDKLQQATLPIVSN	145	1	1							REV_CRP_HUMAN	sp|CRP_HUMAN|	1	K.KGLKR.S	KGLKR	K(0.40)GLK(0.60)R	600.407125	0	84
20190410_QExHFX1_RSLC1_Beveridge_Clausen_IMP_DSS_JRmethod_R3	9786	20190410_QExHFX1_RSLC1_Beveridge_Clausen_IMP_DSS_JRmethod_R3.mgf	846	C:\2018_Peptideproject\Data\20190410\20190410_QExHFX1_RSLC1_Beveridge_Clausen_IMP_DSS_JRmethod_R3.mgf	2948.65752	-1	2001.036032	3	668.019287	1626282.25	2001.045877	668.022569	false	0	1	BS3	138.06807	0	Cas9		0	K.VEKGK.S	VEKGK	VEK(1.00)GK	559.332957	0	1153	5	3	K	YGGFDSPTVAYSVLVVAKVEKGKSKKLKSVKELLGITIMER	1155	1	1							Cas9		0	K.YKEIFFDQSK.N	YKEIFFDQSK	YK(1.00)EIFFDQSK	1303.644849	0	351
20190410_QExHFX1_RSLC1_Beveridge_Clausen_IMP_DSS_JRmethod_R3	9713	20190410_QExHFX1_RSLC1_Beveridge_Clausen_IMP_DSS_JRmethod_R3.mgf	803	C:\2018_Peptideproject\Data\20190410\20190410_QExHFX1_RSLC1_Beveridge_Clausen_IMP_DSS_JRmethod_R3.mgf	2935.28748	-1	2031.107992	3	678.043274	677685.125	2031.10405	678.04196	false	1	1	BS3	138.06807	0	REV_Cas9		1	K.Kbs3ohYPDWKKR.D	KYPDWKKR	Kbs3ohYPDWK(0.50)K(0.50)R	1275.697544	0	239	8	7	K	LVSYAVTPSDFGGKKYPDWKKRDAIKLDSRKNPLISKESFG	245	1	1	Kbs3oh	1	156.0786347				REV_Cas9		1	K.DKDIK.I	DKDIK	DK(1.00)DIK	617.338436	0	765
20190410_QExHFX1_RSLC1_Beveridge_Clausen_IMP_DSS_JRmethod_R3	9793	20190410_QExHFX1_RSLC1_Beveridge_Clausen_IMP_DSS_JRmethod_R3.mgf	849	C:\2018_Peptideproject\Data\20190410\20190410_QExHFX1_RSLC1_Beveridge_Clausen_IMP_DSS_JRmethod_R3.mgf	2950.13652	-1	1327.83415	3	443.61866	855571.5	1327.82995	443.61726	false	1	1	BS3	138.06807	0	REV_Cas9		1	R.LKSSR.L	LKSSR	LK(1.00)SSR	589.354754	0	1149	5	2	K	GFLGKKNEGPLQAILNERRLKSSRLASLIKAADVGSANIPN	1150	1	1							REV_CRP_HUMAN	sp|CRP_HUMAN|	1	K.KGLKR.S	KGLKR	K(0.24)GLK(0.76)R	600.407125	0	84
20190410_QExHFX1_RSLC1_Beveridge_Clausen_IMP_DSS_JRmethod_R3	9729	20190410_QExHFX1_RSLC1_Beveridge_Clausen_IMP_DSS_JRmethod_R3.mgf	813	C:\2018_Peptideproject\Data\20190410\20190410_QExHFX1_RSLC1_Beveridge_Clausen_IMP_DSS_JRmethod_R3.mgf	2938.06284	-1	1664.931479	3	555.984436	2085345.75	1664.932367	555.984732	false	1	1	BS3	138.06807	0	Cas9		0	R.KMIAK.S	KMIAK	K(1.00)MIAK	605.357064	0	1024	5	1	K	KYPKLESEFVYGDYKVYDVRKMIAKSEQEIGKATAKYFFYS	1024	1	1							REV_CRP_HUMAN	sp|CRP_HUMAN|	1	K.EPFVFKR.A	EPFVFKR	EPFVFK(1.00)R	921.507233	0	194
20190410_QExHFX1_RSLC1_Beveridge_Clausen_IMP_DSS_JRmethod_R3	9828	20190410_QExHFX1_RSLC1_Beveridge_Clausen_IMP_DSS_JRmethod_R3.mgf	868	C:\2018_Peptideproject\Data\20190410\20190410_QExHFX1_RSLC1_Beveridge_Clausen_IMP_DSS_JRmethod_R3.mgf	2957.1648	-1	1825.013815	3	609.345215	974520.75	1825.005756	609.342529	false	0	1				K1C15_SHEEP	sp|K1C15_SHEEP|	0	K.VRALEEANADLEVKIR.D	VRALEEANADLEVKIR	VRALEEANADLEVKIR	1825.005756	0	121	16					1	1
20190410_QExHFX1_RSLC1_Beveridge_Clausen_IMP_DSS_JRmethod_R3	9770	20190410_QExHFX1_RSLC1_Beveridge_Clausen_IMP_DSS_JRmethod_R3.mgf	838	C:\2018_Peptideproject\Data\20190410\20190410_QExHFX1_RSLC1_Beveridge_Clausen_IMP_DSS_JRmethod_R3.mgf	2945.45028	-1	1680.952095	4	421.2453	126563608	1680.95225	421.245339	false	0	1	BS3	138.06807	0	Cas9		0	R.NSDKLIAR.K	NSDKLIAR	NSDK(1.00)LIAR	915.513774	0	1119	8	4	K	TEVQTGGFSKESILPKRNSDKLIARKKDWDPKKYGGFDSPT	1122	1	1							Cas9		0	R.DKPIR.E	DKPIR	DK(1.00)PIR	627.370405	0	1303
20190410_QExHFX1_RSLC1_Beveridge_Clausen_IMP_DSS_JRmethod_R3	9839	20190410_QExHFX1_RSLC1_Beveridge_Clausen_IMP_DSS_JRmethod_R3.mgf	875	C:\2018_Peptideproject\Data\20190410\20190410_QExHFX1_RSLC1_Beveridge_Clausen_IMP_DSS_JRmethod_R3.mgf	2959.0305	-1	2011.129904	3	671.383911	828235.75	2011.132674	671.384834	false	1	1	BS3	138.06807	0	REV_MYG_HUMAN	sp|MYG_HUMAN|	1	K.HKFDK.F	HKFDK	HK(1.00)FDK	673.354755	0	107	5	2	K	AGKKHLDESKAMEDEKSLKHKFDKFELTEPHKGFRLILVEQ	108	1	1							Cas9		0	K.RNSDKLIARK.K	RNSDKLIARK	RNSDK(1.00)LIARK	1199.709848	0	1118
20190410_QExHFX1_RSLC1_Beveridge_Clausen_IMP_DSS_JRmethod_R3	9750	20190410_QExHFX1_RSLC1_Beveridge_Clausen_IMP_DSS_JRmethod_R3.mgf	827	C:\2018_Peptideproject\Data\20190410\20190410_QExHFX1_RSLC1_Beveridge_Clausen_IMP_DSS_JRmethod_R3.mgf	2941.54812	-1	1767.992941	3	590.338257	616639.75	1767.988302	590.33671	false	0	1	BS3	138.06807	0	AMYS_HUMAN	sp|AMYS_HUMAN|	0	R.VTEFKYGAK.L	VTEFKYGAK	VTEFK(1.00)YGAK	1041.549492	0	268	9	5	K	LGGEPIKSSDYFGNGRVTEFKYGAKLGTVIRKWNGEKMSYL	272	1	1							CAH1_HUMAN	sp|CAH1_HUMAN|	0	K.TKGKR.A	TKGKR	TK(0.71)GK(0.29)R	588.370739	0	169
20190410_QExHFX1_RSLC1_Beveridge_Clausen_IMP_DSS_JRmethod_R3	9747	20190410_QExHFX1_RSLC1_Beveridge_Clausen_IMP_DSS_JRmethod_R3.mgf	825	C:\2018_Peptideproject\Data\20190410\20190410_QExHFX1_RSLC1_Beveridge_Clausen_IMP_DSS_JRmethod_R3.mgf	2941.03434	-1	1662.925192	3	555.315674	1608273.375	1662.919209	555.31368	false	1	1	BS3	138.06807	0	REV_Cas9		1	K.DVKEYK.G	DVKEYK	DVK(1.00)EYK	780.401765	0	178	6	3	K	GNELEFLSKYPKLIILKKDVKEYKGAELFDIPKNEFSRSEM	180	1	1							CAH1_HUMAN	sp|CAH1_HUMAN|	0	K.TKGKbs3ohR.A	TKGKR	TK(1.00)GKbs3ohR	744.449374	0	169
20190410_QExHFX1_RSLC1_Beveridge_Clausen_IMP_DSS_JRmethod_R3	9849	20190410_QExHFX1_RSLC1_Beveridge_Clausen_IMP_DSS_JRmethod_R3.mgf	880	C:\2018_Peptideproject\Data\20190410\20190410_QExHFX1_RSLC1_Beveridge_Clausen_IMP_DSS_JRmethod_R3.mgf	2961.1323	-1	1792.995064	4	449.256042	625571.875	1792.987574	449.25417	false	1	1	BS3	138.06807	0	REV_Cas9		1	K.KYPDWKK.R	KYPDWKK	K(0.35)YPDWK(0.65)K	963.517798	0	239	7	6	K	VLVSYAVTPSDFGGKKYPDWKKRDAIKLDSRKNPLISKESF	244	1	1							REV_CTRB_BOVIN	sp|CTRB_BOVIN|	1	K.NFKVGK.I	NFKVGK	NFK(1.00)VGK	691.401705	0	156
20190410_QExHFX1_RSLC1_Beveridge_Clausen_IMP_DSS_JRmethod_R3	9812	20190410_QExHFX1_RSLC1_Beveridge_Clausen_IMP_DSS_JRmethod_R3.mgf	859	C:\2018_Peptideproject\Data\20190410\20190410_QExHFX1_RSLC1_Beveridge_Clausen_IMP_DSS_JRmethod_R3.mgf	2954.02536	-1	2158.070212	3	720.364014	1607430.75	2158.072835	720.364888	false	0	1	BS3	138.06807	0	Cas9		0	K.FKVLGNTDR.H	FKVLGNTDR	FK(1.00)VLGNTDR	1048.566538	0	36	9	2	K	TNSVGWAVITDEYKVPSKKFKVLGNTDRHSIKKNLIGALLF	37	1	1							MYG_HUMAN	sp|MYG_HUMAN|	0	R.KDMASNYK.E	KDMASNYK	K(1.00)DMASNYK	971.438227	0	140
20190410_QExHFX1_RSLC1_Beveridge_Clausen_IMP_DSS_JRmethod_R3	9819	20190410_QExHFX1_RSLC1_Beveridge_Clausen_IMP_DSS_JRmethod_R3.mgf	863	C:\2018_Peptideproject\Data\20190410\20190410_QExHFX1_RSLC1_Beveridge_Clausen_IMP_DSS_JRmethod_R3.mgf	2955.3726	-1	1957.046225	3	653.356018	720798.625	1957.046152	653.355994	false	1	1	BS3	138.06807	0	REV_CTRB_BOVIN	sp|CTRB_BOVIN|	1	R.VSGWKR.Y	VSGWKR	VSGWK(1.00)R	731.407853	0	71	6	5	K	CSSVGSAGACIMVDTRVSGWKRYCDTNSVIPLTAQQKLDPK	75	1	1							REV_Cas9		1	R.EKVYFQFK.R	EKVYFQFK	EK(1.00)VYFQFK	1087.570228	0	393
20190410_QExHFX1_RSLC1_Beveridge_Clausen_IMP_DSS_JRmethod_R3	9869	20190410_QExHFX1_RSLC1_Beveridge_Clausen_IMP_DSS_JRmethod_R3.mgf	888	C:\2018_Peptideproject\Data\20190410\20190410_QExHFX1_RSLC1_Beveridge_Clausen_IMP_DSS_JRmethod_R3.mgf	2965.6776	-1	1606.851156	3	536.624329	86097672	1606.850094	536.623975	false	1	1	BS3	138.06807	0	REV_Cas9		1	R.KQIFGK.A	KQIFGK	K(1.00)QIFGK	719.433006	0	450	6	1	K	RMSDLIQAVKHTIRQTEVLRKQIFGKADLESLGRGEKATLN	450	1	1							REV_AMYS_HUMAN	sp|AMYS_HUMAN|	1	K.MEGNKR.W	MEGNKR	MEGNK(1.00)R	749.349018	0	224
20190410_QExHFX1_RSLC1_Beveridge_Clausen_IMP_DSS_JRmethod_R3	9865	20190410_QExHFX1_RSLC1_Beveridge_Clausen_IMP_DSS_JRmethod_R3.mgf	887	C:\2018_Peptideproject\Data\20190410\20190410_QExHFX1_RSLC1_Beveridge_Clausen_IMP_DSS_JRmethod_R3.mgf	2964.65568	-1	1794.96401	3	599.328613	677851.5625	1794.956289	599.32604	false	1	1	BS3	138.06807	0	REV_Cas9		1	K.KNISR.H	KNISR	K(1.00)NISR	616.365653	0	1324	5	1	K	TRLTAEATEGSDFLLAGILKKNISRHDTNGLKVKKFSPKVY	1324	1	1							Cas9		0	K.KMKNYWR.Q	KMKNYWR	K(0.42)MK(0.58)NYWR	1040.522566	0	882
20190410_QExHFX1_RSLC1_Beveridge_Clausen_IMP_DSS_JRmethod_R3	9846	20190410_QExHFX1_RSLC1_Beveridge_Clausen_IMP_DSS_JRmethod_R3.mgf	879	C:\2018_Peptideproject\Data\20190410\20190410_QExHFX1_RSLC1_Beveridge_Clausen_IMP_DSS_JRmethod_R3.mgf	2960.37318	-1	1798.032238	4	450.515336	672990.5	1798.031218	450.515081	false	0	1	BS3	138.06807	0	Cas9		0	R.NSDKLIAR.K	NSDKLIAR	NSDK(1.00)LIAR	915.513774	0	1119	8	4	K	TEVQTGGFSKESILPKRNSDKLIARKKDWDPKKYGGFDSPT	1122	1	1							CAH1_HUMAN	sp|CAH1_HUMAN|	0	K.TKGKbs3ohR.A	TKGKR	TK(1.00)GKbs3ohR	744.449374	0	169
20190410_QExHFX1_RSLC1_Beveridge_Clausen_IMP_DSS_JRmethod_R3	9875	20190410_QExHFX1_RSLC1_Beveridge_Clausen_IMP_DSS_JRmethod_R3.mgf	891	C:\2018_Peptideproject\Data\20190410\20190410_QExHFX1_RSLC1_Beveridge_Clausen_IMP_DSS_JRmethod_R3.mgf	2966.96064	-1	1585.910849	3	529.644226	636873.25	1585.915136	529.645655	false	1	1	BS3	138.06807	0	K1C15_SHEEP	sp|K1C15_SHEEP|	0	K.VVSSRKR.E	VVSSRKR	VVSSRK(1.00)R	830.508629	0	445	7	6	K	GGKVRINVEESVDGKVVSSRKREI.................	450	1	1							REV_Cas9		1	K.DKDIK.I	DKDIK	DK(1.00)DIK	617.338436	0	765
20190410_QExHFX1_RSLC1_Beveridge_Clausen_IMP_DSS_JRmethod_R3	9788	20190410_QExHFX1_RSLC1_Beveridge_Clausen_IMP_DSS_JRmethod_R3.mgf	847	C:\2018_Peptideproject\Data\20190410\20190410_QExHFX1_RSLC1_Beveridge_Clausen_IMP_DSS_JRmethod_R3.mgf	2949.04668	-1	1647.933174	4	412.99057	13573851	1647.93481	412.990979	false	1	1	BS3	138.06807	0	REV_Cas9		1	K.KYPDWKK.R	KYPDWKK	K(0.51)YPDWK(0.49)K	963.517798	0	239	7	1	K	EKVAVVLVSYAVTPSDFGGKKYPDWKKRDAIKLDSRKNPLI	239	1	1							Cas9		0	K.GKSKK.L	GKSKK	GK(0.49)SK(0.51)K	546.348941	0	1156
20190410_QExHFX1_RSLC1_Beveridge_Clausen_IMP_DSS_JRmethod_R3	9791	20190410_QExHFX1_RSLC1_Beveridge_Clausen_IMP_DSS_JRmethod_R3.mgf	848	C:\2018_Peptideproject\Data\20190410\20190410_QExHFX1_RSLC1_Beveridge_Clausen_IMP_DSS_JRmethod_R3.mgf	2949.69306	-1	1793.962607	3	598.994812	-1	1793.963543	598.995124	false	1	1	BS3	138.06807	0	REV_Cas9		1	R.YARKTR.L	YARKTR	YARK(1.00)TR	793.455866	0	1300	6	4	K	FIEQLYCRIKRRNTRRRYARKTRLTAEATEGSDFLLAGILK	1303	1	1							REV_Cas9		1	K.ADTSDVKK.R	ADTSDVKK	ADTSDVK(1.00)K	862.439606	0	1221
20190410_QExHFX1_RSLC1_Beveridge_Clausen_IMP_DSS_JRmethod_R3	9842	20190410_QExHFX1_RSLC1_Beveridge_Clausen_IMP_DSS_JRmethod_R3.mgf	877	C:\2018_Peptideproject\Data\20190410\20190410_QExHFX1_RSLC1_Beveridge_Clausen_IMP_DSS_JRmethod_R3.mgf	2959.53822	-1	1814.937887	3	605.986572	933261.5	1814.944781	605.98887	false	1	1	BS3	138.06807	0	REV_Cas9		1	K.KKKLS.S	SKKLK	K(0.23)K(0.31)K(0.46)LS	602.411541	0	211	5	3	K	NEFSRSEMITIGLLKEVKSKKLKSKGEKVAVVLVSYAVTPS	213	1	1	S->K ;K->K ;K->K ;L->L ;K->S	1;2;3;4;5	41.06293500000001;0.0;0.0;0.0;-41.06293500000001				REV_K1C15_SHEEP	sp|K1C15_SHEEP|	1	K.EMEEEHKK.N	EMEEEHKK	EMEEEHK(1.00)K	1074.46517	0	207
20190410_QExHFX1_RSLC1_Beveridge_Clausen_IMP_DSS_JRmethod_R3	9794	20190410_QExHFX1_RSLC1_Beveridge_Clausen_IMP_DSS_JRmethod_R3.mgf	850	C:\2018_Peptideproject\Data\20190410\20190410_QExHFX1_RSLC1_Beveridge_Clausen_IMP_DSS_JRmethod_R3.mgf	2950.21176	-1	1554.869162	3	519.296997	900545.625	1554.861704	519.294511	false	0	1	BS3	138.06807	0	Cas9		0	R.DKPIR.E	DKPIR	DK(1.00)PIR	627.370405	0	1303	5	2	K	VILADANLDKVLSAYNKHRDKPIREQAENIIHLFTLTNLGA	1304	1	1							MYG_HUMAN	sp|MYG_HUMAN|	0	K.ASEDLKK.H	ASEDLKK	ASEDLK(1.00)K	789.423228	0	57
20190410_QExHFX1_RSLC1_Beveridge_Clausen_IMP_DSS_JRmethod_R3	9852	20190410_QExHFX1_RSLC1_Beveridge_Clausen_IMP_DSS_JRmethod_R3.mgf	881	C:\2018_Peptideproject\Data\20190410\20190410_QExHFX1_RSLC1_Beveridge_Clausen_IMP_DSS_JRmethod_R3.mgf	2961.8961	-1	2011.130324	4	503.789857	973439.8125	2011.132674	503.790445	false	1	1	BS3	138.06807	0	Cas9		0	K.RNSDKLIARK.K	RNSDKLIARK	RNSDK(1.00)LIARK	1199.709848	0	1118	10	5	K	TEVQTGGFSKESILPKRNSDKLIARKKDWDPKKYGGFDSPT	1122	1	1							REV_MYG_HUMAN	sp|MYG_HUMAN|	1	K.HKFDK.F	HKFDK	HK(1.00)FDK	673.354755	0	107
20190410_QExHFX1_RSLC1_Beveridge_Clausen_IMP_DSS_JRmethod_R3	9835	20190410_QExHFX1_RSLC1_Beveridge_Clausen_IMP_DSS_JRmethod_R3.mgf	873	C:\2018_Peptideproject\Data\20190410\20190410_QExHFX1_RSLC1_Beveridge_Clausen_IMP_DSS_JRmethod_R3.mgf	2958.19662	-1	1794.994605	3	599.338811	728751.625	1795.002572	599.341467	false	1	1	BS3	138.06807	0	REV_Cas9		1	R.RKYLKQMK.V	RKYLKQMK	RK(0.60)YLK(0.40)QMK	1109.637931	0	715	8	2	K	QRDIGNIKRLSRLGWGTRRRKYLKQMKVDDFLHAYKTRLEE	716	1	1							REV_Cas9		1	K.SKGEK.V	SKGEK	SK(1.00)GEK	547.296571	0	216
20190410_QExHFX1_RSLC1_Beveridge_Clausen_IMP_DSS_JRmethod_R3	9779	20190410_QExHFX1_RSLC1_Beveridge_Clausen_IMP_DSS_JRmethod_R3.mgf	842	C:\2018_Peptideproject\Data\20190410\20190410_QExHFX1_RSLC1_Beveridge_Clausen_IMP_DSS_JRmethod_R3.mgf	2947.4241	-1	1950.075268	3	651.032366	629101.6875	1950.078573	651.033467	false	0	1	BS3	138.06807	0	Cas9		0	K.NLPNEKVLPK.H	NLPNEKVLPK	NLPNEK(1.00)VLPK	1150.671003	0	505	10	6	K	ASAQSFIERMTNFDKNLPNEKVLPKHSLLYEYFTVYNELTK	510	1	1							Cas9		0	R.DKQSGK.T	DKQSGK	DK(1.00)QSGK	661.339499	0	676
20190410_QExHFX1_RSLC1_Beveridge_Clausen_IMP_DSS_JRmethod_R3	9825	20190410_QExHFX1_RSLC1_Beveridge_Clausen_IMP_DSS_JRmethod_R3.mgf	866	C:\2018_Peptideproject\Data\20190410\20190410_QExHFX1_RSLC1_Beveridge_Clausen_IMP_DSS_JRmethod_R3.mgf	2956.64736	-1	2061.103415	3	688.041748	614407.75	2061.111939	688.044589	false	1	1	BS3	138.06807	0	REV_Cas9		1	K.KYPDWKKR.D	KYPDWKKR	K(0.46)YPDWK(0.27)K(0.27)R	1119.618909	0	239	8	1	K	EKVAVVLVSYAVTPSDFGGKKYPDWKKRDAIKLDSRKNPLI	239	1	1							Cas9		0	R.SDKNRGK.S	SDKNRGK	SDK(1.00)NRGK	803.424959	0	864
20190410_QExHFX1_RSLC1_Beveridge_Clausen_IMP_DSS_JRmethod_R3	9836	20190410_QExHFX1_RSLC1_Beveridge_Clausen_IMP_DSS_JRmethod_R3.mgf	874	C:\2018_Peptideproject\Data\20190410\20190410_QExHFX1_RSLC1_Beveridge_Clausen_IMP_DSS_JRmethod_R3.mgf	2958.27138	-1	1798.032492	3	600.35144	599936.5625	1798.031218	600.351016	false	0	1	BS3	138.06807	0	Cas9		0	R.NSDKLIAR.K	NSDKLIAR	NSDK(1.00)LIAR	915.513774	0	1119	8	4	K	TEVQTGGFSKESILPKRNSDKLIARKKDWDPKKYGGFDSPT	1122	1	1							CAH1_HUMAN	sp|CAH1_HUMAN|	0	K.TKbs3ohGKR.A	TKGKR	TKbs3ohGK(1.00)R	744.449374	0	169
20190410_QExHFX1_RSLC1_Beveridge_Clausen_IMP_DSS_JRmethod_R3	9783	20190410_QExHFX1_RSLC1_Beveridge_Clausen_IMP_DSS_JRmethod_R3.mgf	845	C:\2018_Peptideproject\Data\20190410\20190410_QExHFX1_RSLC1_Beveridge_Clausen_IMP_DSS_JRmethod_R3.mgf	2947.90056	-1	1680.953024	3	561.324951	75711120	1680.95225	561.324693	false	0	1	BS3	138.06807	0	Cas9		0	R.NSDKLIAR.K	NSDKLIAR	NSDK(1.00)LIAR	915.513774	0	1119	8	4	K	TEVQTGGFSKESILPKRNSDKLIARKKDWDPKKYGGFDSPT	1122	1	1							Cas9		0	R.DKPIR.E	DKPIR	DK(1.00)PIR	627.370405	0	1303
20190410_QExHFX1_RSLC1_Beveridge_Clausen_IMP_DSS_JRmethod_R3	9885	20190410_QExHFX1_RSLC1_Beveridge_Clausen_IMP_DSS_JRmethod_R3.mgf	895	C:\2018_Peptideproject\Data\20190410\20190410_QExHFX1_RSLC1_Beveridge_Clausen_IMP_DSS_JRmethod_R3.mgf	2969.3163	-1	1600.842184	3	534.621338	818951.6875	1600.846054	534.622628	false	1	1	BS3	138.06807	0	Cas9		0	R.KKDWDPK.K	KKDWDPK	K(0.39)K(0.61)DWDPK	915.481412	0	1127	7	2	K	GFSKESILPKRNSDKLIARKKDWDPKKYGGFDSPTVAYSVL	1128	1	1							REV_Cas9		1	K.SKGEK.V	SKGEK	SK(1.00)GEK	547.296571	0	216
20190410_QExHFX1_RSLC1_Beveridge_Clausen_IMP_DSS_JRmethod_R3	9772	20190410_QExHFX1_RSLC1_Beveridge_Clausen_IMP_DSS_JRmethod_R3.mgf	840	C:\2018_Peptideproject\Data\20190410\20190410_QExHFX1_RSLC1_Beveridge_Clausen_IMP_DSS_JRmethod_R3.mgf	2945.59236	-1	1720.905905	3	574.642578	599103.125	1720.910302	574.644044	false	1	1	BS3	138.06807	0	REV_CRP_HUMAN	sp|CRP_HUMAN|	1	K.Kbs3ohGLKR.S	KGLKR	Kbs3ohGLK(1.00)R	756.48576	0	84	5	4	K	DQEQGLIISAEAGVTYKKGLKRSRVKPGDVWFEVIGSASEW	87	1	1	Kbs3oh	1	156.0786347				OVAL_CHICK	sp|OVAL_CHICK|	0	R.MKMEEK.Y	MKMEEK	MK(1.00)MEEK	826.356472	0	286
20190410_QExHFX1_RSLC1_Beveridge_Clausen_IMP_DSS_JRmethod_R3	9834	20190410_QExHFX1_RSLC1_Beveridge_Clausen_IMP_DSS_JRmethod_R3.mgf	872	C:\2018_Peptideproject\Data\20190410\20190410_QExHFX1_RSLC1_Beveridge_Clausen_IMP_DSS_JRmethod_R3.mgf	2958.12192	-1	1794.994605	4	449.755928	860211.375	1794.999201	449.757077	false	1	1	BS3	138.06807	0	REV_AMYS_HUMAN	sp|AMYS_HUMAN|	1	K.LAGKYFETR.V	LAGKYFETR	LAGK(1.00)YFETR	1083.57129	0	236	9	4	K	NLYSKMEGNKRWIVTGKLAGKYFETRVGNGFYDSKSIPEGG	239	1	1							REV_Cas9		1	K.SAIKR.M	SAIKR	SAIK(1.00)R	573.35984	0	345
20190410_QExHFX1_RSLC1_Beveridge_Clausen_IMP_DSS_JRmethod_R3	9617	20190410_QExHFX1_RSLC1_Beveridge_Clausen_IMP_DSS_JRmethod_R3.mgf	767	C:\2018_Peptideproject\Data\20190410\20190410_QExHFX1_RSLC1_Beveridge_Clausen_IMP_DSS_JRmethod_R3.mgf	2912.47266	-1	2527.316163	4	632.836317	830211.875	2527.31044	632.834887	false	1	1	BS3	138.06807	0	REV_MYG_HUMAN	sp|MYG_HUMAN|	1	K.EYNSAMKRDFLELK.A	EYNSAMKRDFLELK	EYNSAMK(1.00)RDFLELK	1758.861066	0	7	14	7	K	........GQFGLKEYNSAMKRDFLELKANMAGQADAGFDG	13	1	1							REV_Cas9		1	K.QVTKR.V	QVTKR	QVTK(1.00)R	630.381304	0	807
20190410_QExHFX1_RSLC1_Beveridge_Clausen_IMP_DSS_JRmethod_R3	9880	20190410_QExHFX1_RSLC1_Beveridge_Clausen_IMP_DSS_JRmethod_R3.mgf	893	C:\2018_Peptideproject\Data\20190410\20190410_QExHFX1_RSLC1_Beveridge_Clausen_IMP_DSS_JRmethod_R3.mgf	2968.15806	-1	1881.030905	3	628.017578	1717842	1881.028118	628.016649	false	1	1	BS3	138.06807	0	MYG_HUMAN	sp|MYG_HUMAN|	0	K.ASEDLKK.H	ASEDLKK	ASEDLK(1.00)K	789.423228	0	57	7	6	K	KFDKFKHLKSEDEMKASEDLKKHGATVLTALGGILKKKGHH	62	1	1							REV_Cas9		1	R.KYLKQMK.V	KYLKQMK	K(0.38)YLK(0.62)QMK	953.53682	0	716
20190410_QExHFX1_RSLC1_Beveridge_Clausen_IMP_DSS_JRmethod_R3	9913	20190410_QExHFX1_RSLC1_Beveridge_Clausen_IMP_DSS_JRmethod_R3.mgf	905	C:\2018_Peptideproject\Data\20190410\20190410_QExHFX1_RSLC1_Beveridge_Clausen_IMP_DSS_JRmethod_R3.mgf	2975.90772	-1	1680.952339	4	421.245361	2851279.25	1680.95225	421.245339	false	0	1	BS3	138.06807	0	Cas9		0	R.NSDKLIAR.K	NSDKLIAR	NSDK(1.00)LIAR	915.513774	0	1119	8	4	K	TEVQTGGFSKESILPKRNSDKLIARKKDWDPKKYGGFDSPT	1122	1	1							Cas9		0	R.DKPIR.E	DKPIR	DK(1.00)PIR	627.370405	0	1303
20190410_QExHFX1_RSLC1_Beveridge_Clausen_IMP_DSS_JRmethod_R3	9935	20190410_QExHFX1_RSLC1_Beveridge_Clausen_IMP_DSS_JRmethod_R3.mgf	912	C:\2018_Peptideproject\Data\20190410\20190410_QExHFX1_RSLC1_Beveridge_Clausen_IMP_DSS_JRmethod_R3.mgf	2981.42364	-1	1327.83246	3	443.618096	628184.75	1327.82995	443.61726	false	1	1	BS3	138.06807	0	Cas9		0	R.LSKSR.R	LSKSR	LSK(1.00)SR	589.354754	0	220	5	3	K	ENPINASGVDAKAILSARLSKSRRLENLIAQLPGEKKNGLF	222	1	1							REV_CRP_HUMAN	sp|CRP_HUMAN|	1	K.KGLKR.S	KGLKR	K(0.17)GLK(0.83)R	600.407125	0	84
20190410_QExHFX1_RSLC1_Beveridge_Clausen_IMP_DSS_JRmethod_R3	9907	20190410_QExHFX1_RSLC1_Beveridge_Clausen_IMP_DSS_JRmethod_R3.mgf	902	C:\2018_Peptideproject\Data\20190410\20190410_QExHFX1_RSLC1_Beveridge_Clausen_IMP_DSS_JRmethod_R3.mgf	2974.73796	-1	1828.983435	3	610.668421	797859.875	1828.975504	610.665778	false	1	1	BS3	138.06807	0	Cas9		0	R.SDKNR.G	SDKNR	SDK(1.00)NR	618.308532	0	864	5	3	K	VPQSFLKDDSIDNKVLTRSDKNRGKSDNVPSEEVVKKMKNY	866	1	1							REV_Cas9		1	K.RDAIKLDSR.K	RDAIKLDSR	RDAIK(1.00)LDSR	1072.598901	0	246
20190410_QExHFX1_RSLC1_Beveridge_Clausen_IMP_DSS_JRmethod_R3	9802	20190410_QExHFX1_RSLC1_Beveridge_Clausen_IMP_DSS_JRmethod_R3.mgf	855	C:\2018_Peptideproject\Data\20190410\20190410_QExHFX1_RSLC1_Beveridge_Clausen_IMP_DSS_JRmethod_R3.mgf	2951.68254	-1	1575.938742	3	526.32019	1918318.75	1575.938832	526.32022	false	1	1	BS3	138.06807	0	Cas9		0	K.VPSKKFK.V	VPSKKFK	VPSK(0.51)K(0.49)FK	832.517069	0	31	7	4	K	AIGTNSVGWAVITDEYKVPSKKFKVLGNTDRHSIKKNLIGA	34	1	1							REV_Cas9		1	K.KFSPK.V	KFSPK	K(1.00)FSPK	605.353692	0	1338
20190410_QExHFX1_RSLC1_Beveridge_Clausen_IMP_DSS_JRmethod_R3	9902	20190410_QExHFX1_RSLC1_Beveridge_Clausen_IMP_DSS_JRmethod_R3.mgf	900	C:\2018_Peptideproject\Data\20190410\20190410_QExHFX1_RSLC1_Beveridge_Clausen_IMP_DSS_JRmethod_R3.mgf	2973.52758	-1	1889.017233	3	630.679688	727833	1889.025809	630.682546	false	0	1	BS3	138.06807	0	RETBP_HUMAN	sp|RETBP_HUMAN|	0	R.VKENFDKAR.F	VKENFDKAR	VK(0.42)ENFDK(0.58)AR	1105.588002	0	29	9	7	K	SGRAERDCRVSSFRVKENFDKARFSGTWYAMAKKDPEGLFL	35	1	1							Cas9		0	R.EKIEK.I	EKIEK	EK(1.00)IEK	645.369736	0	442
20190410_QExHFX1_RSLC1_Beveridge_Clausen_IMP_DSS_JRmethod_R3	9753	20190410_QExHFX1_RSLC1_Beveridge_Clausen_IMP_DSS_JRmethod_R3.mgf	829	C:\2018_Peptideproject\Data\20190410\20190410_QExHFX1_RSLC1_Beveridge_Clausen_IMP_DSS_JRmethod_R3.mgf	2942.06406	-1	1999.052267	3	667.358032	702147.75	1999.051355	667.357728	false	0	1	BS3	138.06807	0	Cas9		0	R.KKLVDSTDK.A	KKLVDSTDK	K(0.50)K(0.50)LVDSTDK	1032.581519	0	144	9	2	K	NIVDEVAYHEKYPTIYHLRKKLVDSTDKADLRLIYLALAHM	145	1	1							Cas9		0	K.EDYFKK.I	EDYFKK	EDYFK(1.00)K	828.401765	0	570
20190410_QExHFX1_RSLC1_Beveridge_Clausen_IMP_DSS_JRmethod_R3	9950	20190410_QExHFX1_RSLC1_Beveridge_Clausen_IMP_DSS_JRmethod_R3.mgf	917	C:\2018_Peptideproject\Data\20190410\20190410_QExHFX1_RSLC1_Beveridge_Clausen_IMP_DSS_JRmethod_R3.mgf	2984.95416	-1	1966.009023	4	492.509532	914724.9375	1966.009447	492.509638	false	0	1	BS3	138.06807	0	Cas9		0	R.NSDKLIAR.K	NSDKLIAR	NSDK(1.00)LIAR	915.513774	0	1119	8	4	K	TEVQTGGFSKESILPKRNSDKLIARKKDWDPKKYGGFDSPT	1122	1	1							Cas9		0	K.MKNYWR.Q	MKNYWR	MK(1.00)NYWR	912.427603	0	883
20190410_QExHFX1_RSLC1_Beveridge_Clausen_IMP_DSS_JRmethod_R3	9887	20190410_QExHFX1_RSLC1_Beveridge_Clausen_IMP_DSS_JRmethod_R3.mgf	896	C:\2018_Peptideproject\Data\20190410\20190410_QExHFX1_RSLC1_Beveridge_Clausen_IMP_DSS_JRmethod_R3.mgf	2969.64288	-1	1643.920126	3	548.980652	2394643	1643.920615	548.980815	false	1	1	BS3	138.06807	0	Cas9		0	R.LSKSR.R	LSKSR	LSK(1.00)SR	589.354754	0	220	5	3	K	ENPINASGVDAKAILSARLSKSRRLENLIAQLPGEKKNGLF	222	1	1							REV_Cas9		1	R.DAIKLDSR.K	DAIKLDSR	DAIK(1.00)LDSR	916.49779	0	247
20190410_QExHFX1_RSLC1_Beveridge_Clausen_IMP_DSS_JRmethod_R3	9929	20190410_QExHFX1_RSLC1_Beveridge_Clausen_IMP_DSS_JRmethod_R3.mgf	909	C:\2018_Peptideproject\Data\20190410\20190410_QExHFX1_RSLC1_Beveridge_Clausen_IMP_DSS_JRmethod_R3.mgf	2980.1424	-1	1966.00997	3	656.343933	598769.0625	1966.009447	656.343759	false	0	1	BS3	138.06807	0	Cas9		0	R.NSDKLIAR.K	NSDKLIAR	NSDK(1.00)LIAR	915.513774	0	1119	8	4	K	TEVQTGGFSKESILPKRNSDKLIARKKDWDPKKYGGFDSPT	1122	1	1							Cas9		0	K.MKNYWR.Q	MKNYWR	MK(1.00)NYWR	912.427603	0	883
20190410_QExHFX1_RSLC1_Beveridge_Clausen_IMP_DSS_JRmethod_R3	9840	20190410_QExHFX1_RSLC1_Beveridge_Clausen_IMP_DSS_JRmethod_R3.mgf	876	C:\2018_Peptideproject\Data\20190410\20190410_QExHFX1_RSLC1_Beveridge_Clausen_IMP_DSS_JRmethod_R3.mgf	2959.09776	-1	2189.133004	4	548.290527	18926588	2189.132794	548.290475	false	1	1	BS3	138.06807	0	RETBP_HUMAN	sp|RETBP_HUMAN|	0	K.ENFDKAR.F	ENFDKAR	ENFDK(1.00)AR	878.424625	0	31	7	5	K	SGRAERDCRVSSFRVKENFDKARFSGTWYAMAKKDPEGLFL	35	1	1							REV_Cas9		1	K.AGIEQEKSAIK.R	AGIEQEKSAIK	AGIEQEK(1.00)SAIK	1172.640098	0	338
20190410_QExHFX1_RSLC1_Beveridge_Clausen_IMP_DSS_JRmethod_R3	9859	20190410_QExHFX1_RSLC1_Beveridge_Clausen_IMP_DSS_JRmethod_R3.mgf	884	C:\2018_Peptideproject\Data\20190410\20190410_QExHFX1_RSLC1_Beveridge_Clausen_IMP_DSS_JRmethod_R3.mgf	2963.37276	-1	1456.904898	3	486.642242	754037	1456.908928	486.643586	false	0	1	BS3	138.06807	0	Cas9		0	R.LSKSR.R	LSKSR	LSK(1.00)SR	589.354754	0	220	5	3	K	ENPINASGVDAKAILSARLSKSRRLENLIAQLPGEKKNGLF	222	1	1							CRP_HUMAN	sp|CRP_HUMAN|	0	R.VRKSLK.K	VRKSLK	VRK(1.00)SLK	729.486103	0	135
20190410_QExHFX1_RSLC1_Beveridge_Clausen_IMP_DSS_JRmethod_R3	9892	20190410_QExHFX1_RSLC1_Beveridge_Clausen_IMP_DSS_JRmethod_R3.mgf	898	C:\2018_Peptideproject\Data\20190410\20190410_QExHFX1_RSLC1_Beveridge_Clausen_IMP_DSS_JRmethod_R3.mgf	2970.72072	-1	1643.918648	4	411.986938	795815	1643.920615	411.98743	false	1	1	BS3	138.06807	0	Cas9		0	R.LSKSR.R	LSKSR	LSK(1.00)SR	589.354754	0	220	5	3	K	ENPINASGVDAKAILSARLSKSRRLENLIAQLPGEKKNGLF	222	1	1							REV_Cas9		1	R.DAIKLDSR.K	DAIKLDSR	DAIK(1.00)LDSR	916.49779	0	247
20190410_QExHFX1_RSLC1_Beveridge_Clausen_IMP_DSS_JRmethod_R3	9967	20190410_QExHFX1_RSLC1_Beveridge_Clausen_IMP_DSS_JRmethod_R3.mgf	921	C:\2018_Peptideproject\Data\20190410\20190410_QExHFX1_RSLC1_Beveridge_Clausen_IMP_DSS_JRmethod_R3.mgf	2989.53348	-1	1624.925863	3	542.649231	1954931.5	1624.926035	542.649288	false	1	1	BS3	138.06807	0	REV_Cas9		1	R.KNPLISK.E	KNPLISK	K(1.00)NPLISK	798.496333	0	255	7	1	K	FGGKKYPDWKKRDAIKLDSRKNPLISKESFGGTQVEKKTVI	255	1	1							Cas9		0	K.GQKNSR.E	GQKNSR	GQK(1.00)NSR	688.361631	0	777
20190410_QExHFX1_RSLC1_Beveridge_Clausen_IMP_DSS_JRmethod_R3	9958	20190410_QExHFX1_RSLC1_Beveridge_Clausen_IMP_DSS_JRmethod_R3.mgf	919	C:\2018_Peptideproject\Data\20190410\20190410_QExHFX1_RSLC1_Beveridge_Clausen_IMP_DSS_JRmethod_R3.mgf	2987.0922	-1	1498.841431	3	500.621087	727845.1875	1498.839512	500.620447	false	0	1	BS3	138.06807	0	Cas9		0	K.DWDPKK.Y	DWDPKK	DWDPK(1.00)K	787.386449	0	1129	6	5	K	SILPKRNSDKLIARKKDWDPKKYGGFDSPTVAYSVLVVAKV	1133	1	1							Cas9		0	K.LKSVK.E	LKSVK	LK(1.00)SVK	573.384992	0	1161
20190410_QExHFX1_RSLC1_Beveridge_Clausen_IMP_DSS_JRmethod_R3	9878	20190410_QExHFX1_RSLC1_Beveridge_Clausen_IMP_DSS_JRmethod_R3.mgf	892	C:\2018_Peptideproject\Data\20190410\20190410_QExHFX1_RSLC1_Beveridge_Clausen_IMP_DSS_JRmethod_R3.mgf	2967.7236	-1	1883.085366	4	471.778618	644553.8125	1883.092029	471.780284	false	1	1	BS3	138.06807	0	REV_Cas9		1	K.VYFQFKR.D	VYFQFKR	VYFQFK(1.00)R	986.533783	0	395	7	6	K	LYADHAHHYNNIREKVYFQFKRDFDSVKLKSLTIKVVREIK	400	1	1							REV_Cas9		1	K.Kbs3ohLKSK.G	KLKSK	Kbs3ohLK(1.00)SK	758.490176	0	213
20190410_QExHFX1_RSLC1_Beveridge_Clausen_IMP_DSS_JRmethod_R3	9965	20190410_QExHFX1_RSLC1_Beveridge_Clausen_IMP_DSS_JRmethod_R3.mgf	920	C:\2018_Peptideproject\Data\20190410\20190410_QExHFX1_RSLC1_Beveridge_Clausen_IMP_DSS_JRmethod_R3.mgf	2989.10832	-1	1767.981772	3	590.334534	616209.75	1767.984278	590.335369	false	1	1	BS3	138.06807	0	REV_Cas9		1	K.ADTSDVKKR.L	ADTSDVKKR	ADTSDVK(0.50)K(0.50)R	1018.540717	0	1221	9	8	K	MHALALYIRLLDKADTSDVKKRLLHYITPKYEHYAVEDVIN	1228	1	1							Cas9		0	R.HSIKK.N	HSIKK	HSIK(1.00)K	611.37549	0	45
20190410_QExHFX1_RSLC1_Beveridge_Clausen_IMP_DSS_JRmethod_R3	9970	20190410_QExHFX1_RSLC1_Beveridge_Clausen_IMP_DSS_JRmethod_R3.mgf	923	C:\2018_Peptideproject\Data\20190410\20190410_QExHFX1_RSLC1_Beveridge_Clausen_IMP_DSS_JRmethod_R3.mgf	2990.04528	-1	1761.96163	3	588.32782	589215.5	1761.965851	588.329227	false	1	1	BS3	138.06807	0	Cas9		0	R.KMIAK.S	KMIAK	K(1.00)MIAK	605.357064	0	1024	5	1	K	KYPKLESEFVYGDYKVYDVRKMIAKSEQEIGKATAKYFFYS	1024	1	1							REV_Cas9		1	K.ADTSDVKKR.L	ADTSDVKKR	ADTSDVK(0.48)K(0.52)R	1018.540717	0	1221
20190410_QExHFX1_RSLC1_Beveridge_Clausen_IMP_DSS_JRmethod_R3	9796	20190410_QExHFX1_RSLC1_Beveridge_Clausen_IMP_DSS_JRmethod_R3.mgf	851	C:\2018_Peptideproject\Data\20190410\20190410_QExHFX1_RSLC1_Beveridge_Clausen_IMP_DSS_JRmethod_R3.mgf	2950.65234	-1	2427.268257	4	607.824341	1565498.75	2427.260513	607.822405	false	1	1	BS3	138.06807	0	REV_K1C15_SHEEP	sp|K1C15_SHEEP|	1	R.DKIVELDANAEELR.A	DKIVELDANAEELR	DK(1.00)IVELDANAEELR	1613.82606	0	318	14	2	K	FYPSYRDEPSTPSRQQYWRDKIVELDANAEELRAKVELYSA	319	1	1							REV_Cas9		1	K.TGSKQR.D	TGSKQR	TGSK(1.00)QR	675.366382	0	692
20190410_QExHFX1_RSLC1_Beveridge_Clausen_IMP_DSS_JRmethod_R3	10013	20190410_QExHFX1_RSLC1_Beveridge_Clausen_IMP_DSS_JRmethod_R3.mgf	941	C:\2018_Peptideproject\Data\20190410\20190410_QExHFX1_RSLC1_Beveridge_Clausen_IMP_DSS_JRmethod_R3.mgf	2999.80044	-1	1509.732931	3	504.251587	691585.375	1509.728597	504.250142	false	1	1				REV_Cas9		1	K.QMKVDDFLHAYK.T	QMKVDDFLHAYK	QMKVDDFLHAYK	1509.728597	0	720	12					1	1
20190410_QExHFX1_RSLC1_Beveridge_Clausen_IMP_DSS_JRmethod_R3	10015	20190410_QExHFX1_RSLC1_Beveridge_Clausen_IMP_DSS_JRmethod_R3.mgf	942	C:\2018_Peptideproject\Data\20190410\20190410_QExHFX1_RSLC1_Beveridge_Clausen_IMP_DSS_JRmethod_R3.mgf	3000.20304	-1	1417.768759	3	473.596863	6079367	1417.771115	473.597648	false	1	1	BS3	138.06807	0	REV_CAH1_HUMAN	sp|CAH1_HUMAN|	1	R.KAKGK.T	KAKGK	K(0.14)AK(0.86)GK	530.354027	0	88	5	3	K	FDLSSPLLTSPDFNTFPRKAKGKTIAQLADLKVQKLPNAEG	90	1	1							REV_AMYS_HUMAN	sp|AMYS_HUMAN|	1	K.MEGNKR.W	MEGNKR	MEGNK(1.00)R	749.349018	0	224
20190410_QExHFX1_RSLC1_Beveridge_Clausen_IMP_DSS_JRmethod_R3	9973	20190410_QExHFX1_RSLC1_Beveridge_Clausen_IMP_DSS_JRmethod_R3.mgf	924	C:\2018_Peptideproject\Data\20190410\20190410_QExHFX1_RSLC1_Beveridge_Clausen_IMP_DSS_JRmethod_R3.mgf	2990.79648	-1	1503.837759	3	502.28653	1361407.375	1503.844933	502.288921	false	1	1	BS3	138.06807	0	REV_Cas9		1	K.KYPDWK.K	KYPDWK	K(1.00)YPDWK	835.422835	0	239	6	1	K	EKVAVVLVSYAVTPSDFGGKKYPDWKKRDAIKLDSRKNPLI	239	1	1							REV_CAH1_HUMAN	sp|CAH1_HUMAN|	1	R.KAKGK.T	KAKGK	K(0.33)AK(0.67)GK	530.354027	0	88
20190410_QExHFX1_RSLC1_Beveridge_Clausen_IMP_DSS_JRmethod_R3	9947	20190410_QExHFX1_RSLC1_Beveridge_Clausen_IMP_DSS_JRmethod_R3.mgf	916	C:\2018_Peptideproject\Data\20190410\20190410_QExHFX1_RSLC1_Beveridge_Clausen_IMP_DSS_JRmethod_R3.mgf	2984.19282	-1	2158.073433	3	720.365087	943081.1875	2158.072835	720.364888	false	0	1	BS3	138.06807	0	MYG_HUMAN	sp|MYG_HUMAN|	0	R.KDMASNYK.E	KDMASNYK	K(1.00)DMASNYK	971.438227	0	140	8	1	K	PGDFGADAQGAMNKALELFRKDMASNYKELGFQG.......	140	1	1							Cas9		0	K.FKVLGNTDR.H	FKVLGNTDR	FK(1.00)VLGNTDR	1048.566538	0	36
20190410_QExHFX1_RSLC1_Beveridge_Clausen_IMP_DSS_JRmethod_R3	9955	20190410_QExHFX1_RSLC1_Beveridge_Clausen_IMP_DSS_JRmethod_R3.mgf	918	C:\2018_Peptideproject\Data\20190410\20190410_QExHFX1_RSLC1_Beveridge_Clausen_IMP_DSS_JRmethod_R3.mgf	2986.3377	-1	1767.984924	4	443.003508	599883.9375	1767.988302	443.004352	false	0	1	BS3	138.06807	0	CAH1_HUMAN	sp|CAH1_HUMAN|	0	K.TKGKR.A	TKGKR	TK(0.50)GK(0.50)R	588.370739	0	169	5	4	K	EANPKLQKVLDALQAIKTKGKRAPFTNFDPSTLLPSSLDFW	172	1	1							AMYS_HUMAN	sp|AMYS_HUMAN|	0	R.VTEFKYGAK.L	VTEFKYGAK	VTEFK(1.00)YGAK	1041.549492	0	268
20190410_QExHFX1_RSLC1_Beveridge_Clausen_IMP_DSS_JRmethod_R3	9905	20190410_QExHFX1_RSLC1_Beveridge_Clausen_IMP_DSS_JRmethod_R3.mgf	901	C:\2018_Peptideproject\Data\20190410\20190410_QExHFX1_RSLC1_Beveridge_Clausen_IMP_DSS_JRmethod_R3.mgf	2974.29384	-1	1951.062726	3	651.361519	664592.875	1951.069982	651.363937	false	1	1	BS3	138.06807	0	REV_K1C15_SHEEP	sp|K1C15_SHEEP|	1	R.LKTIDLLK.M	LKTIDLLK	LK(1.00)TIDLLK	942.611363	0	58	8	2	K	RMADQGELLSHYTAIEQERLKTIDLLKMYEQNQAEMERSLE	59	1	1							REV_OVAL_CHICK	sp|OVAL_CHICK|	1	K.YEEKMR.M	YEEKMR	YEEK(1.00)MR	870.390549	0	96
20190410_QExHFX1_RSLC1_Beveridge_Clausen_IMP_DSS_JRmethod_R3	9996	20190410_QExHFX1_RSLC1_Beveridge_Clausen_IMP_DSS_JRmethod_R3.mgf	933	C:\2018_Peptideproject\Data\20190410\20190410_QExHFX1_RSLC1_Beveridge_Clausen_IMP_DSS_JRmethod_R3.mgf	2996.0646	-1	1606.849142	3	536.623657	9067445	1606.850094	536.623975	false	1	1	BS3	138.06807	0	REV_AMYS_HUMAN	sp|AMYS_HUMAN|	1	K.MEGNKR.W	MEGNKR	MEGNK(1.00)R	749.349018	0	224	6	5	K	SPMFGWGEGWKNLYSKMEGNKRWIVTGKLAGKYFETRVGNG	228	1	1							REV_Cas9		1	R.KQIFGK.A	KQIFGK	K(1.00)QIFGK	719.433006	0	450
20190410_QExHFX1_RSLC1_Beveridge_Clausen_IMP_DSS_JRmethod_R3	9918	20190410_QExHFX1_RSLC1_Beveridge_Clausen_IMP_DSS_JRmethod_R3.mgf	907	C:\2018_Peptideproject\Data\20190410\20190410_QExHFX1_RSLC1_Beveridge_Clausen_IMP_DSS_JRmethod_R3.mgf	2977.1163	-1	1905.01389	3	636.011906	1887827.5	1905.012852	636.01156	false	1	1	BS3	138.06807	0	Cas9		0	-.GAASMDKK.Y	GAASMDKK	GAASMDK(1.00)K	822.390549	0	1	8	7	K	..............GAASMDKKYSIGLAIGTNSVGWAVITD	7	1	1							REV_Cas9		1	K.LKbs3ohSKGEK.V	LKSKGEK	LKbs3ohSK(1.00)GEK	944.554233	0	214
20190410_QExHFX1_RSLC1_Beveridge_Clausen_IMP_DSS_JRmethod_R3	9898	20190410_QExHFX1_RSLC1_Beveridge_Clausen_IMP_DSS_JRmethod_R3.mgf	899	C:\2018_Peptideproject\Data\20190410\20190410_QExHFX1_RSLC1_Beveridge_Clausen_IMP_DSS_JRmethod_R3.mgf	2972.44182	-1	2082.167647	3	695.063159	671307.4375	2082.172454	695.064761	false	0	1	BS3	138.06807	0	CAH1_HUMAN	sp|CAH1_HUMAN|	0	K.TKGKR.A	TKGKR	TK(0.04)GK(0.96)R	588.370739	0	169	5	4	K	EANPKLQKVLDALQAIKTKGKRAPFTNFDPSTLLPSSLDFW	172	1	1							Cas9		0	R.KKbs3ohDWDPKbs3ohK.Y	KKDWDPKK	K(1.00)Kbs3ohDWDPKbs3ohK	1355.733645	0	1127
20190410_QExHFX1_RSLC1_Beveridge_Clausen_IMP_DSS_JRmethod_R3	10029	20190410_QExHFX1_RSLC1_Beveridge_Clausen_IMP_DSS_JRmethod_R3.mgf	949	C:\2018_Peptideproject\Data\20190410\20190410_QExHFX1_RSLC1_Beveridge_Clausen_IMP_DSS_JRmethod_R3.mgf	3003.19692	-1	1793.958761	3	598.99353	867053	1793.963543	598.995124	false	1	1	BS3	138.06807	0	REV_Cas9		1	R.YARKTR.L	YARKTR	YARK(1.00)TR	793.455866	0	1300	6	4	K	FIEQLYCRIKRRNTRRRYARKTRLTAEATEGSDFLLAGILK	1303	1	1							REV_Cas9		1	K.ADTSDVKK.R	ADTSDVKK	ADTSDVK(1.00)K	862.439606	0	1221
20190410_QExHFX1_RSLC1_Beveridge_Clausen_IMP_DSS_JRmethod_R3	9969	20190410_QExHFX1_RSLC1_Beveridge_Clausen_IMP_DSS_JRmethod_R3.mgf	922	C:\2018_Peptideproject\Data\20190410\20190410_QExHFX1_RSLC1_Beveridge_Clausen_IMP_DSS_JRmethod_R3.mgf	2989.97058	-1	2130.13178	3	711.051203	909605.4375	2130.136088	711.052639	false	0	1	BS3	138.06807	0	Cas9		0	K.SKLVSDFR.K	SKLVSDFR	SK(1.00)LVSDFR	950.518525	0	964	8	2	K	TKYDENDKLIREVKVITLKSKLVSDFRKDFQFYKVREINNY	965	1	1							AMYS_HUMAN	sp|AMYS_HUMAN|	0	R.VTEFKYGAK.L	VTEFKYGAK	VTEFK(1.00)YGAK	1041.549492	0	268
20190410_QExHFX1_RSLC1_Beveridge_Clausen_IMP_DSS_JRmethod_R3	10056	20190410_QExHFX1_RSLC1_Beveridge_Clausen_IMP_DSS_JRmethod_R3.mgf	965	C:\2018_Peptideproject\Data\20190410\20190410_QExHFX1_RSLC1_Beveridge_Clausen_IMP_DSS_JRmethod_R3.mgf	3007.97946	-1	1644.865683	3	549.295837	-1	1644.86556	549.295796	false	1	1	BS3	138.06807	0	REV_Cas9		1	K.TGSKQR.D	TGSKQR	TGSK(1.00)QR	675.366382	0	692	6	4	K	MFRNNAFGDKSLFDLIKTGSKQRDIGNIKRLSRLGWGTRRR	695	1	1							REV_Cas9		1	K.SRGKNDR.S	SRGKNDR	SRGK(1.00)NDR	831.431107	0	503
20190410_QExHFX1_RSLC1_Beveridge_Clausen_IMP_DSS_JRmethod_R3	10003	20190410_QExHFX1_RSLC1_Beveridge_Clausen_IMP_DSS_JRmethod_R3.mgf	936	C:\2018_Peptideproject\Data\20190410\20190410_QExHFX1_RSLC1_Beveridge_Clausen_IMP_DSS_JRmethod_R3.mgf	2997.69138	-1	1949.029867	3	650.683899	731568.375	1949.0258	650.682543	false	1	1	BS3	138.06807	0	Cas9		0	R.DKQSGK.T	DKQSGK	DK(1.00)QSGK	661.339499	0	676	6	2	K	RRRYTGWGRLSRKLINGIRDKQSGKTILDFLKSDGFANRNF	677	1	1							REV_Cas9		1	R.QWYKbs3ohNKK.M	QWYKNKK	QWYKbs3ohNK(1.00)K	1149.618231	0	485
20190410_QExHFX1_RSLC1_Beveridge_Clausen_IMP_DSS_JRmethod_R3	10003	20190410_QExHFX1_RSLC1_Beveridge_Clausen_IMP_DSS_JRmethod_R3.mgf	936	C:\2018_Peptideproject\Data\20190410\20190410_QExHFX1_RSLC1_Beveridge_Clausen_IMP_DSS_JRmethod_R3.mgf	2997.69138	-1	1949.029867	3	650.683899	731568.375	1949.0258	650.682543	false	1	1	BS3	138.06807	0	Cas9		0	R.DKQSGK.T	DKQSGK	DK(1.00)QSGK	661.339499	0	676	6	2	K	RRRYTGWGRLSRKLINGIRDKQSGKTILDFLKSDGFANRNF	677	1	1							REV_Cas9		1	R.QWYKNKbs3ohK.M	QWYKNKK	QWYK(1.00)NKbs3ohK	1149.618231	0	485
20190410_QExHFX1_RSLC1_Beveridge_Clausen_IMP_DSS_JRmethod_R3	10023	20190410_QExHFX1_RSLC1_Beveridge_Clausen_IMP_DSS_JRmethod_R3.mgf	946	C:\2018_Peptideproject\Data\20190410\20190410_QExHFX1_RSLC1_Beveridge_Clausen_IMP_DSS_JRmethod_R3.mgf	3001.9203	-1	2136.070273	3	713.030701	1421585.375	2136.059962	713.027264	false	1	1	BS3	138.06807	0	REV_CTRB_BOVIN	sp|CTRB_BOVIN|	1	R.VSGWKR.Y	VSGWKR	VSGWK(1.00)R	731.407853	0	71	6	5	K	CSSVGSAGACIMVDTRVSGWKRYCDTNSVIPLTAQQKLDPK	75	1	1							REV_Cas9		1	K.LDNEDKYTNR.M	LDNEDKYTNR	LDNEDK(1.00)YTNR	1266.584038	0	421
20190410_QExHFX1_RSLC1_Beveridge_Clausen_IMP_DSS_JRmethod_R3	9910	20190410_QExHFX1_RSLC1_Beveridge_Clausen_IMP_DSS_JRmethod_R3.mgf	904	C:\2018_Peptideproject\Data\20190410\20190410_QExHFX1_RSLC1_Beveridge_Clausen_IMP_DSS_JRmethod_R3.mgf	2975.25612	-1	1951.06137	4	488.772619	620721.75	1951.067296	488.774101	false	0	1	BS3	138.06807	0	Cas9		0	K.SKLVSDFRK.D	SKLVSDFRK	SK(1.00)LVSDFRK	1078.613488	0	964	9	2	K	TKYDENDKLIREVKVITLKSKLVSDFRKDFQFYKVREINNY	965	1	1							Cas9		0	R.ERMKR.I	ERMKR	ERMK(1.00)R	734.385738	0	783
20190410_QExHFX1_RSLC1_Beveridge_Clausen_IMP_DSS_JRmethod_R3	10026	20190410_QExHFX1_RSLC1_Beveridge_Clausen_IMP_DSS_JRmethod_R3.mgf	948	C:\2018_Peptideproject\Data\20190410\20190410_QExHFX1_RSLC1_Beveridge_Clausen_IMP_DSS_JRmethod_R3.mgf	3002.4387	-1	1983.041525	3	662.021118	894966.6875	1983.042522	662.02145	false	0	1	BS3	138.06807	0	Cas9		0	R.SDKNRGK.S	SDKNRGK	SDK(1.00)NRGK	803.424959	0	864	7	3	K	VPQSFLKDDSIDNKVLTRSDKNRGKSDNVPSEEVVKKMKNY	866	1	1							AMYS_HUMAN	sp|AMYS_HUMAN|	0	R.VTEFKYGAK.L	VTEFKYGAK	VTEFK(1.00)YGAK	1041.549492	0	268
20190410_QExHFX1_RSLC1_Beveridge_Clausen_IMP_DSS_JRmethod_R3	9874	20190410_QExHFX1_RSLC1_Beveridge_Clausen_IMP_DSS_JRmethod_R3.mgf	890	C:\2018_Peptideproject\Data\20190410\20190410_QExHFX1_RSLC1_Beveridge_Clausen_IMP_DSS_JRmethod_R3.mgf	2966.88624	-1	1883.08535	3	628.702393	630898.3125	1883.080806	628.700878	false	1	1	BS3	138.06807	0	REV_Cas9		1	K.IFYDKELK.Q	IFYDKELK	IFYDK(1.00)ELK	1054.569893	0	799	8	5	K	FDEVGSIEVSDFCEKKIFYDKELKQVTKRVNKTFLLDVIKK	803	1	1							CTRB_BOVIN	sp|CTRB_BOVIN|	0	K.IGKVFK.N	IGKVFK	IGK(1.00)VFK	690.442842	0	85
20190410_QExHFX1_RSLC1_Beveridge_Clausen_IMP_DSS_JRmethod_R3	9843	20190410_QExHFX1_RSLC1_Beveridge_Clausen_IMP_DSS_JRmethod_R3.mgf	878	C:\2018_Peptideproject\Data\20190410\20190410_QExHFX1_RSLC1_Beveridge_Clausen_IMP_DSS_JRmethod_R3.mgf	2959.61352	-1	2012.136055	4	504.04129	744598.4375	2012.137818	504.041731	false	0	1	BS3	138.06807	0	CAH1_HUMAN	sp|CAH1_HUMAN|	0	K.TKGKR.A	TKGKR	TK(0.50)GK(0.50)R	588.370739	0	169	5	4	K	EANPKLQKVLDALQAIKTKGKRAPFTNFDPSTLLPSSLDFW	172	1	1							Cas9		0	K.ESILPKRNSDK.L	ESILPKRNSDK	ESILPK(1.00)RNSDK	1285.699008	0	1112
20190410_QExHFX1_RSLC1_Beveridge_Clausen_IMP_DSS_JRmethod_R3	10040	20190410_QExHFX1_RSLC1_Beveridge_Clausen_IMP_DSS_JRmethod_R3.mgf	956	C:\2018_Peptideproject\Data\20190410\20190410_QExHFX1_RSLC1_Beveridge_Clausen_IMP_DSS_JRmethod_R3.mgf	3005.01822	-1	1623.821188	3	542.281006	737221.375	1623.814432	542.278754	false	0	1				Cas9		0	R.SSFEKNPIDFLEAK.G	SSFEKNPIDFLEAK	SSFEKNPIDFLEAK	1623.814432	0	1176	14					1	1
20190410_QExHFX1_RSLC1_Beveridge_Clausen_IMP_DSS_JRmethod_R3	10049	20190410_QExHFX1_RSLC1_Beveridge_Clausen_IMP_DSS_JRmethod_R3.mgf	960	C:\2018_Peptideproject\Data\20190410\20190410_QExHFX1_RSLC1_Beveridge_Clausen_IMP_DSS_JRmethod_R3.mgf	3006.9987	-1	1502.83425	3	501.952026	5199908	1502.835112	501.952314	false	1	1	BS3	138.06807	0	Cas9		0	R.ERMKR.I	ERMKR	ERMK(1.00)R	734.385738	0	783	5	4	K	EMARENQTTQKGQKNSRERMKRIEEGIKELGSQILKEHPVE	786	1	1							REV_Cas9		1	K.QVTKR.V	QVTKR	QVTK(1.00)R	630.381304	0	807
20190410_QExHFX1_RSLC1_Beveridge_Clausen_IMP_DSS_JRmethod_R3	9922	20190410_QExHFX1_RSLC1_Beveridge_Clausen_IMP_DSS_JRmethod_R3.mgf	908	C:\2018_Peptideproject\Data\20190410\20190410_QExHFX1_RSLC1_Beveridge_Clausen_IMP_DSS_JRmethod_R3.mgf	2978.0913	-1	1680.952658	3	561.324829	2050826	1680.95225	561.324693	true	0	1	BS3	138.06807	0	Cas9		0	R.NSDKLIAR.K	NSDKLIAR	NSDK(1.00)LIAR	915.513774	0	1119	8	4	K	TEVQTGGFSKESILPKRNSDKLIARKKDWDPKKYGGFDSPT	1122	1	1							Cas9		0	R.DKPIR.E	DKPIR	DK(1.00)PIR	627.370405	0	1303
20190410_QExHFX1_RSLC1_Beveridge_Clausen_IMP_DSS_JRmethod_R3	10073	20190410_QExHFX1_RSLC1_Beveridge_Clausen_IMP_DSS_JRmethod_R3.mgf	977	C:\2018_Peptideproject\Data\20190410\20190410_QExHFX1_RSLC1_Beveridge_Clausen_IMP_DSS_JRmethod_R3.mgf	3010.55598	-1	1622.835715	3	541.952515	630452.125	1622.833779	541.951869	false	1	1				REV_Cas9		1	R.Kbs3ohRMGNELEFLSK.Y	KRMGNELEFLSK	Kbs3ohRMGNELEFLSK	1622.833779	0	157	12					1	1	Kbs3oh	1	156.0786347
20190410_QExHFX1_RSLC1_Beveridge_Clausen_IMP_DSS_JRmethod_R3	9986	20190410_QExHFX1_RSLC1_Beveridge_Clausen_IMP_DSS_JRmethod_R3.mgf	930	C:\2018_Peptideproject\Data\20190410\20190410_QExHFX1_RSLC1_Beveridge_Clausen_IMP_DSS_JRmethod_R3.mgf	2993.60646	-1	1999.043661	3	667.355164	1053628.5	1999.040807	667.354212	false	1	1	BS3	138.06807	0	MYG_HUMAN	sp|MYG_HUMAN|	0	K.HLKSEDEMK.A	HLKSEDEMK	HLK(1.00)SEDEMK	1131.523019	0	48	9	3	K	IRLFKGHPETLEKFDKFKHLKSEDEMKASEDLKKHGATVLT	50	1	1							REV_Cas9		1	K.KRDAIK.L	KRDAIK	K(1.00)RDAIK	729.449718	0	245
20190410_QExHFX1_RSLC1_Beveridge_Clausen_IMP_DSS_JRmethod_R3	10042	20190410_QExHFX1_RSLC1_Beveridge_Clausen_IMP_DSS_JRmethod_R3.mgf	957	C:\2018_Peptideproject\Data\20190410\20190410_QExHFX1_RSLC1_Beveridge_Clausen_IMP_DSS_JRmethod_R3.mgf	3005.4597	-1	2528.299747	4	633.082213	1798082.375	2528.305689	633.083699	false	1	1	BS3	138.06807	0	REV_K1C15_SHEEP	sp|K1C15_SHEEP|	1	R.AKVELYSAR.L	AKVELYSAR	AK(1.00)VELYSAR	1035.57129	0	332	9	2	K	QQYWRDKIVELDANAEELRAKVELYSARLDNLNQMTKIENG	333	1	1							REV_AMYS_HUMAN	sp|AMYS_HUMAN|	1	K.NLYSKMEGNKR.W	NLYSKMEGNKR	NLYSK(0.50)MEGNK(0.50)R	1354.666329	0	219
20190410_QExHFX1_RSLC1_Beveridge_Clausen_IMP_DSS_JRmethod_R3	10060	20190410_QExHFX1_RSLC1_Beveridge_Clausen_IMP_DSS_JRmethod_R3.mgf	968	C:\2018_Peptideproject\Data\20190410\20190410_QExHFX1_RSLC1_Beveridge_Clausen_IMP_DSS_JRmethod_R3.mgf	3008.45574	-1	1681.954062	3	561.65863	595022.0625	1681.955546	561.659125	false	1	1	BS3	138.06807	0	REV_Cas9		1	K.VYFQFKR.D	VYFQFKR	VYFQFK(1.00)R	986.533783	0	395	7	6	K	LYADHAHHYNNIREKVYFQFKRDFDSVKLKSLTIKVVREIK	400	1	1							Cas9		0	K.VPSKK.F	VPSKK	VPSK(1.00)K	557.353692	0	31
20190410_QExHFX1_RSLC1_Beveridge_Clausen_IMP_DSS_JRmethod_R3	10006	20190410_QExHFX1_RSLC1_Beveridge_Clausen_IMP_DSS_JRmethod_R3.mgf	937	C:\2018_Peptideproject\Data\20190410\20190410_QExHFX1_RSLC1_Beveridge_Clausen_IMP_DSS_JRmethod_R3.mgf	2998.4517	-1	1939.03414	3	647.35199	1198474.375	1939.033588	647.351806	false	1	1	BS3	138.06807	0	Cas9		0	K.GKSKKbs3ohLK.S	GKSKKLK	GK(0.44)SK(0.56)Kbs3ohLK	943.606603	0	1156	7	4	K	DSPTVAYSVLVVAKVEKGKSKKLKSVKELLGITIMERSSFE	1159	1	1	Kbs3oh	5	156.0786347				REV_Cas9		1	K.KYDMSAAG.-	KYDMSAAG	K(1.00)YDMSAAG	857.358915	0	1365
20190410_QExHFX1_RSLC1_Beveridge_Clausen_IMP_DSS_JRmethod_R3	10065	20190410_QExHFX1_RSLC1_Beveridge_Clausen_IMP_DSS_JRmethod_R3.mgf	972	C:\2018_Peptideproject\Data\20190410\20190410_QExHFX1_RSLC1_Beveridge_Clausen_IMP_DSS_JRmethod_R3.mgf	3009.13272	-1	1906.015646	3	636.345825	600700	1906.015973	636.345934	false	1	1	BS3	138.06807	0	REV_K1C15_SHEEP	sp|K1C15_SHEEP|	1	R.AKVELYSAR.L	AKVELYSAR	AK(1.00)VELYSAR	1035.57129	0	332	9	2	K	QQYWRDKIVELDANAEELRAKVELYSARLDNLNQMTKIENG	333	1	1							REV_Cas9		1	R.ESKNQK.G	ESKNQK	ESK(1.00)NQK	732.376612	0	591
20190410_QExHFX1_RSLC1_Beveridge_Clausen_IMP_DSS_JRmethod_R3	10052	20190410_QExHFX1_RSLC1_Beveridge_Clausen_IMP_DSS_JRmethod_R3.mgf	962	C:\2018_Peptideproject\Data\20190410\20190410_QExHFX1_RSLC1_Beveridge_Clausen_IMP_DSS_JRmethod_R3.mgf	3007.5015	-1	1680.952706	4	421.245453	1657660.25	1680.95225	421.245339	false	0	1	BS3	138.06807	0	Cas9		0	R.NSDKLIAR.K	NSDKLIAR	NSDK(1.00)LIAR	915.513774	0	1119	8	4	K	TEVQTGGFSKESILPKRNSDKLIARKKDWDPKKYGGFDSPT	1122	1	1							Cas9		0	R.DKPIR.E	DKPIR	DK(1.00)PIR	627.370405	0	1303
20190410_QExHFX1_RSLC1_Beveridge_Clausen_IMP_DSS_JRmethod_R3	10012	20190410_QExHFX1_RSLC1_Beveridge_Clausen_IMP_DSS_JRmethod_R3.mgf	940	C:\2018_Peptideproject\Data\20190410\20190410_QExHFX1_RSLC1_Beveridge_Clausen_IMP_DSS_JRmethod_R3.mgf	2999.72616	-1	1703.939352	3	568.987061	872915.3125	1703.93522	568.985683	false	1	1	BS3	138.06807	0	REV_Cas9		1	R.MRESKNQK.G	MRESKNQK	MRESK(1.00)NQK	1035.513123	0	589	8	5	K	LIQSGLKEIGEERKIRMRESKNQKGQTTQNREAMEIVINEK	593	1	1							REV_CAH1_HUMAN	sp|CAH1_HUMAN|	1	R.KAKGK.T	KAKGK	K(0.27)AK(0.73)GK	530.354027	0	88
20190410_QExHFX1_RSLC1_Beveridge_Clausen_IMP_DSS_JRmethod_R3	10070	20190410_QExHFX1_RSLC1_Beveridge_Clausen_IMP_DSS_JRmethod_R3.mgf	975	C:\2018_Peptideproject\Data\20190410\20190410_QExHFX1_RSLC1_Beveridge_Clausen_IMP_DSS_JRmethod_R3.mgf	3010.04154	-1	1907.015951	3	636.67926	729883.5	1907.025139	636.682323	false	0	1	BS3	138.06807	0	Cas9		0	K.KLVDSTDK.A	KLVDSTDK	K(1.00)LVDSTDK	904.486556	0	145	8	1	K	NIVDEVAYHEKYPTIYHLRKKLVDSTDKADLRLIYLALAHM	145	1	1							Cas9		0	R.KFDNLTK.A	KFDNLTK	K(1.00)FDNLTK	864.470512	0	900
20190410_QExHFX1_RSLC1_Beveridge_Clausen_IMP_DSS_JRmethod_R3	10048	20190410_QExHFX1_RSLC1_Beveridge_Clausen_IMP_DSS_JRmethod_R3.mgf	959	C:\2018_Peptideproject\Data\20190410\20190410_QExHFX1_RSLC1_Beveridge_Clausen_IMP_DSS_JRmethod_R3.mgf	3006.93138	-1	1705.942526	3	569.654785	935893.5625	1705.940289	569.654039	false	1	1	BS3	138.06807	0	CRP_HUMAN	sp|CRP_HUMAN|	0	R.KAFVFPK.E	KAFVFPK	K(1.00)AFVFPK	835.495606	0	25	7	1	K	LCFLVLTSLSHAFGQTDMSRKAFVFPKESDTSYVSLKAPLT	25	1	1							REV_Cas9		1	R.ESKNQK.G	ESKNQK	ESK(1.00)NQK	732.376612	0	591
20190410_QExHFX1_RSLC1_Beveridge_Clausen_IMP_DSS_JRmethod_R3	10061	20190410_QExHFX1_RSLC1_Beveridge_Clausen_IMP_DSS_JRmethod_R3.mgf	969	C:\2018_Peptideproject\Data\20190410\20190410_QExHFX1_RSLC1_Beveridge_Clausen_IMP_DSS_JRmethod_R3.mgf	3008.57118	-1	2005.065085	3	669.362305	960586.875	2005.063258	669.361696	false	1	1	BS3	138.06807	0	Cas9		0	K.VLSAYNKHR.D	VLSAYNKHR	VLSAYNK(1.00)HR	1086.593422	0	1294	9	7	K	FSKRVILADANLDKVLSAYNKHRDKPIREQAENIIHLFTLT	1300	1	1							REV_Cas9		1	K.DVKEYK.G	DVKEYK	DVK(1.00)EYK	780.401765	0	178
20190410_QExHFX1_RSLC1_Beveridge_Clausen_IMP_DSS_JRmethod_R3	10094	20190410_QExHFX1_RSLC1_Beveridge_Clausen_IMP_DSS_JRmethod_R3.mgf	988	C:\2018_Peptideproject\Data\20190410\20190410_QExHFX1_RSLC1_Beveridge_Clausen_IMP_DSS_JRmethod_R3.mgf	3014.66478	-1	2158.07563	3	720.36582	4686853.5	2158.07685	720.366226	false	1	1	BS3	138.06807	0	REV_OVAL_CHICK	sp|OVAL_CHICK|	1	K.YEEKMR.M	YEEKMR	YEEK(1.00)MR	870.390549	0	96	6	4	K	SFVDTIGMAMLVSTLNKYEEKMRMPLYKVKRIEEMVNSSTW	99	1	1							REV_Cas9		1	R.QWYKNKbs3ohK.M	QWYKNKK	QWYK(1.00)NKbs3ohK	1149.618231	0	485
20190410_QExHFX1_RSLC1_Beveridge_Clausen_IMP_DSS_JRmethod_R3	9908	20190410_QExHFX1_RSLC1_Beveridge_Clausen_IMP_DSS_JRmethod_R3.mgf	903	C:\2018_Peptideproject\Data\20190410\20190410_QExHFX1_RSLC1_Beveridge_Clausen_IMP_DSS_JRmethod_R3.mgf	2974.81326	-1	2082.169076	4	521.549545	561185.875	2082.172454	521.55039	false	0	1	BS3	138.06807	0	Cas9		0	R.KKDWDPKbs3ohK.Y	KKDWDPKK	K(0.09)K(0.91)DWDPKbs3ohK	1199.65501	0	1127	8	2	K	GFSKESILPKRNSDKLIARKKDWDPKKYGGFDSPTVAYSVL	1128	1	1	Kbs3oh	7	156.0786347				CAH1_HUMAN	sp|CAH1_HUMAN|	0	K.TKbs3ohGKR.A	TKGKR	TKbs3ohGK(1.00)R	744.449374	0	169
20190410_QExHFX1_RSLC1_Beveridge_Clausen_IMP_DSS_JRmethod_R3	10022	20190410_QExHFX1_RSLC1_Beveridge_Clausen_IMP_DSS_JRmethod_R3.mgf	945	C:\2018_Peptideproject\Data\20190410\20190410_QExHFX1_RSLC1_Beveridge_Clausen_IMP_DSS_JRmethod_R3.mgf	3001.84506	-1	1643.921957	3	548.981262	920849.6875	1643.920615	548.980815	false	1	1	BS3	138.06807	0	Cas9		0	R.LSKSR.R	LSKSR	LSK(1.00)SR	589.354754	0	220	5	3	K	ENPINASGVDAKAILSARLSKSRRLENLIAQLPGEKKNGLF	222	1	1							REV_Cas9		1	R.DAIKLDSR.K	DAIKLDSR	DAIK(1.00)LDSR	916.49779	0	247
20190410_QExHFX1_RSLC1_Beveridge_Clausen_IMP_DSS_JRmethod_R3	10129	20190410_QExHFX1_RSLC1_Beveridge_Clausen_IMP_DSS_JRmethod_R3.mgf	1002	C:\2018_Peptideproject\Data\20190410\20190410_QExHFX1_RSLC1_Beveridge_Clausen_IMP_DSS_JRmethod_R3.mgf	3022.49658	-1	1484.772104	3	495.931311	3663134.5	1484.777581	495.933137	false	1	1	BS3	138.06807	0	REV_MYG_HUMAN	sp|MYG_HUMAN|	1	K.HKFDK.F	HKFDK	HK(1.00)FDK	673.354755	0	107	5	2	K	AGKKHLDESKAMEDEKSLKHKFDKFELTEPHKGFRLILVEQ	108	1	1							REV_MYG_HUMAN	sp|MYG_HUMAN|	1	K.HKFDK.F	HKFDK	HK(1.00)FDK	673.354755	0	107
20190410_QExHFX1_RSLC1_Beveridge_Clausen_IMP_DSS_JRmethod_R3	10125	20190410_QExHFX1_RSLC1_Beveridge_Clausen_IMP_DSS_JRmethod_R3.mgf	1000	C:\2018_Peptideproject\Data\20190410\20190410_QExHFX1_RSLC1_Beveridge_Clausen_IMP_DSS_JRmethod_R3.mgf	3021.78636	-1	1532.785544	3	511.935791	651024	1532.786824	511.936218	false	1	1	BS3	138.06807	0	Cas9		0	R.EKIEK.I	EKIEK	EK(1.00)IEK	645.369736	0	442	5	2	K	LHAILRRQEDFYPFLKDNREKIEKILTFRIPYYVGPLARGN	443	1	1							REV_AMYS_HUMAN	sp|AMYS_HUMAN|	1	K.MEGNKR.W	MEGNKR	MEGNK(1.00)R	749.349018	0	224
20190410_QExHFX1_RSLC1_Beveridge_Clausen_IMP_DSS_JRmethod_R3	10105	20190410_QExHFX1_RSLC1_Beveridge_Clausen_IMP_DSS_JRmethod_R3.mgf	992	C:\2018_Peptideproject\Data\20190410\20190410_QExHFX1_RSLC1_Beveridge_Clausen_IMP_DSS_JRmethod_R3.mgf	3017.20596	-1	1498.837607	3	500.619812	877562.9375	1498.839512	500.620447	false	0	1	BS3	138.06807	0	Cas9		0	K.DWDPKK.Y	DWDPKK	DWDPK(1.00)K	787.386449	0	1129	6	5	K	SILPKRNSDKLIARKKDWDPKKYGGFDSPTVAYSVLVVAKV	1133	1	1							Cas9		0	K.LKSVK.E	LKSVK	LK(1.00)SVK	573.384992	0	1161
20190410_QExHFX1_RSLC1_Beveridge_Clausen_IMP_DSS_JRmethod_R3	10140	20190410_QExHFX1_RSLC1_Beveridge_Clausen_IMP_DSS_JRmethod_R3.mgf	1006	C:\2018_Peptideproject\Data\20190410\20190410_QExHFX1_RSLC1_Beveridge_Clausen_IMP_DSS_JRmethod_R3.mgf	3025.12008	-1	1511.875815	3	504.965881	821707.625	1511.87517	504.965666	false	0	1	BS3	138.06807	0	MYG_HUMAN	sp|MYG_HUMAN|	0	K.FDKFK.H	FDKFK	FDK(1.00)FK	683.364257	0	43	5	3	K	GQEVLIRLFKGHPETLEKFDKFKHLKSEDEMKASEDLKKHG	45	1	1							CTRB_BOVIN	sp|CTRB_BOVIN|	0	K.IGKVFK.N	IGKVFK	IGK(1.00)VFK	690.442842	0	85
20190410_QExHFX1_RSLC1_Beveridge_Clausen_IMP_DSS_JRmethod_R3	10138	20190410_QExHFX1_RSLC1_Beveridge_Clausen_IMP_DSS_JRmethod_R3.mgf	1005	C:\2018_Peptideproject\Data\20190410\20190410_QExHFX1_RSLC1_Beveridge_Clausen_IMP_DSS_JRmethod_R3.mgf	3024.67896	-1	2008.089438	3	670.370422	1015174.3125	2008.08155	670.367793	false	1	1	BS3	138.06807	0	K1C15_SHEEP	sp|K1C15_SHEEP|	0	K.MLLDIKTR.L	MLLDIKTR	MLLDIK(1.00)TR	1004.568847	0	389	8	6	K	SELRSEMEAQNQEYKMLLDIKTRLEQEIATYHSLLEGQDAR	394	1	1							REV_Cas9		1	R.QWYKNK.K	QWYKNK	QWYK(1.00)NK	865.444633	0	485
20190410_QExHFX1_RSLC1_Beveridge_Clausen_IMP_DSS_JRmethod_R3	10127	20190410_QExHFX1_RSLC1_Beveridge_Clausen_IMP_DSS_JRmethod_R3.mgf	1001	C:\2018_Peptideproject\Data\20190410\20190410_QExHFX1_RSLC1_Beveridge_Clausen_IMP_DSS_JRmethod_R3.mgf	3022.16994	-1	2229.187643	3	744.069824	68481672	2229.192616	744.071482	false	0	1	BS3	138.06807	0	Cas9		0	K.SDNVPSEEVVKK.M	SDNVPSEEVVKK	SDNVPSEEVVK(1.00)K	1329.677604	0	871	12	11	K	LTRSDKNRGKSDNVPSEEVVKKMKNYWRQLLNAKLITQRKF	881	1	1							Cas9		0	K.VMKQLK.R	VMKQLK	VMK(1.00)QLK	761.446942	0	651
20190410_QExHFX1_RSLC1_Beveridge_Clausen_IMP_DSS_JRmethod_R3	10050	20190410_QExHFX1_RSLC1_Beveridge_Clausen_IMP_DSS_JRmethod_R3.mgf	961	C:\2018_Peptideproject\Data\20190410\20190410_QExHFX1_RSLC1_Beveridge_Clausen_IMP_DSS_JRmethod_R3.mgf	3007.07382	-1	2060.098166	3	687.706665	652736.6875	2060.101433	687.707754	false	1	1	BS3	138.06807	0	Cas9		0	R.NSDKLIARK.K	NSDKLIARK	NSDK(1.00)LIARK	1043.608737	0	1119	9	4	K	TEVQTGGFSKESILPKRNSDKLIARKKDWDPKKYGGFDSPT	1122	1	1							REV_RETBP_HUMAN	sp|RETBP_HUMAN|	1	K.ADFNKER.V	ADFNKER	ADFNK(1.00)ER	878.424625	0	167
20190410_QExHFX1_RSLC1_Beveridge_Clausen_IMP_DSS_JRmethod_R3	10163	20190410_QExHFX1_RSLC1_Beveridge_Clausen_IMP_DSS_JRmethod_R3.mgf	1018	C:\2018_Peptideproject\Data\20190410\20190410_QExHFX1_RSLC1_Beveridge_Clausen_IMP_DSS_JRmethod_R3.mgf	3029.72634	-1	1555.85903	3	519.626953	1109700.5	1555.864999	519.628943	false	1	1	BS3	138.06807	0	REV_Cas9		1	K.KFSPK.V	KFSPK	K(1.00)FSPK	605.353692	0	1338	5	1	K	LAGILKKNISRHDTNGLKVKKFSPKVYEDTIVAWGVSNTGI	1338	1	1							REV_Cas9		1	K.KIFYDK.E	KIFYDK	K(1.00)IFYDK	812.443236	0	798
20190410_QExHFX1_RSLC1_Beveridge_Clausen_IMP_DSS_JRmethod_R3	10053	20190410_QExHFX1_RSLC1_Beveridge_Clausen_IMP_DSS_JRmethod_R3.mgf	963	C:\2018_Peptideproject\Data\20190410\20190410_QExHFX1_RSLC1_Beveridge_Clausen_IMP_DSS_JRmethod_R3.mgf	3007.5774	-1	2061.095907	3	688.039246	851659.875	2061.089462	688.037097	false	1	1	BS3	138.06807	0	REV_Cas9		1	K.KYPDWKbs3ohK.R	KYPDWKK	K(1.00)YPDWKbs3ohK	1119.596433	0	239	7	1	K	EKVAVVLVSYAVTPSDFGGKKYPDWKKRDAIKLDSRKNPLI	239	1	1	Kbs3oh	6	156.0786347				Cas9		0	R.SDKNRGK.S	SDKNRGK	SDK(1.00)NRGK	803.424959	0	864
20190410_QExHFX1_RSLC1_Beveridge_Clausen_IMP_DSS_JRmethod_R3	10159	20190410_QExHFX1_RSLC1_Beveridge_Clausen_IMP_DSS_JRmethod_R3.mgf	1016	C:\2018_Peptideproject\Data\20190410\20190410_QExHFX1_RSLC1_Beveridge_Clausen_IMP_DSS_JRmethod_R3.mgf	3028.89036	-1	1462.852266	3	488.624698	771534.4375	1462.854769	488.625533	false	1	1	BS3	138.06807	0	REV_Cas9		1	R.KQIFGK.A	KQIFGK	K(1.00)QIFGK	719.433006	0	450	6	1	K	RMSDLIQAVKHTIRQTEVLRKQIFGKADLESLGRGEKATLN	450	1	1							REV_Cas9		1	K.KFSPK.V	KFSPK	K(1.00)FSPK	605.353692	0	1338
20190410_QExHFX1_RSLC1_Beveridge_Clausen_IMP_DSS_JRmethod_R3	10064	20190410_QExHFX1_RSLC1_Beveridge_Clausen_IMP_DSS_JRmethod_R3.mgf	971	C:\2018_Peptideproject\Data\20190410\20190410_QExHFX1_RSLC1_Beveridge_Clausen_IMP_DSS_JRmethod_R3.mgf	3009.0579	-1	2006.070151	3	669.697327	854372.125	2006.072425	669.698085	false	1	1	BS3	138.06807	0	REV_Cas9		1	K.KYPDWK.K	KYPDWK	K(1.00)YPDWK	835.422835	0	239	6	1	K	EKVAVVLVSYAVTPSDFGGKKYPDWKKRDAIKLDSRKNPLI	239	1	1							Cas9		0	R.KKLVDSTDK.A	KKLVDSTDK	K(0.47)K(0.53)LVDSTDK	1032.581519	0	144
20190410_QExHFX1_RSLC1_Beveridge_Clausen_IMP_DSS_JRmethod_R3	10149	20190410_QExHFX1_RSLC1_Beveridge_Clausen_IMP_DSS_JRmethod_R3.mgf	1011	C:\2018_Peptideproject\Data\20190410\20190410_QExHFX1_RSLC1_Beveridge_Clausen_IMP_DSS_JRmethod_R3.mgf	3026.72802	-1	1945.051757	3	649.357862	724833.5	1945.048	649.35661	false	1	1	BS3	138.06807	0	REV_K1C15_SHEEP	sp|K1C15_SHEEP|	1	R.KRESSVK.V	KRESSVK	K(1.00)RESSVK	832.47666	0	3	7	1	K	..................IRKRESSVKVGDVSEEVNRIKVG	3	1	1							REV_Cas9		1	R.GEKATLNDK.R	GEKATLNDK	GEK(1.00)ATLNDK	974.503269	0	464
20190410_QExHFX1_RSLC1_Beveridge_Clausen_IMP_DSS_JRmethod_R3	10146	20190410_QExHFX1_RSLC1_Beveridge_Clausen_IMP_DSS_JRmethod_R3.mgf	1009	C:\2018_Peptideproject\Data\20190410\20190410_QExHFX1_RSLC1_Beveridge_Clausen_IMP_DSS_JRmethod_R3.mgf	3026.286	-1	1606.851181	3	536.624337	1693397.25	1606.850094	536.623975	false	1	1	BS3	138.06807	0	REV_Cas9		1	R.KQIFGK.A	KQIFGK	K(1.00)QIFGK	719.433006	0	450	6	1	K	RMSDLIQAVKHTIRQTEVLRKQIFGKADLESLGRGEKATLN	450	1	1							REV_AMYS_HUMAN	sp|AMYS_HUMAN|	1	K.MEGNKR.W	MEGNKR	MEGNK(1.00)R	749.349018	0	224
20190410_QExHFX1_RSLC1_Beveridge_Clausen_IMP_DSS_JRmethod_R3	10092	20190410_QExHFX1_RSLC1_Beveridge_Clausen_IMP_DSS_JRmethod_R3.mgf	987	C:\2018_Peptideproject\Data\20190410\20190410_QExHFX1_RSLC1_Beveridge_Clausen_IMP_DSS_JRmethod_R3.mgf	3014.33814	-1	2213.199297	3	738.740375	597292.4375	2213.20154	738.741123	false	0	1	BS3	138.06807	0	Cas9		0	K.SDNVPSEEVVKK.M	SDNVPSEEVVKK	SDNVPSEEVVK(1.00)K	1329.677604	0	871	12	11	K	LTRSDKNRGKSDNVPSEEVVKKMKNYWRQLLNAKLITQRKF	881	1	1							Cas9		0	R.LSKSRR.L	LSKSRR	LSK(1.00)SRR	745.455865	0	220
20190410_QExHFX1_RSLC1_Beveridge_Clausen_IMP_DSS_JRmethod_R3	10169	20190410_QExHFX1_RSLC1_Beveridge_Clausen_IMP_DSS_JRmethod_R3.mgf	1021	C:\2018_Peptideproject\Data\20190410\20190410_QExHFX1_RSLC1_Beveridge_Clausen_IMP_DSS_JRmethod_R3.mgf	3031.00536	-1	1540.849692	3	514.62384	970809.125	1540.850077	514.623969	false	0	1	BS3	138.06807	0	Cas9		0	K.DWDPKK.Y	DWDPKK	DWDPK(1.00)K	787.386449	0	1129	6	5	K	SILPKRNSDKLIARKKDWDPKKYGGFDSPTVAYSVLVVAKV	1133	1	1							Cas9		0	K.IIKDK.D	IIKDK	IIK(1.00)DK	615.395557	0	604
20190410_QExHFX1_RSLC1_Beveridge_Clausen_IMP_DSS_JRmethod_R3	10114	20190410_QExHFX1_RSLC1_Beveridge_Clausen_IMP_DSS_JRmethod_R3.mgf	997	C:\2018_Peptideproject\Data\20190410\20190410_QExHFX1_RSLC1_Beveridge_Clausen_IMP_DSS_JRmethod_R3.mgf	3018.98862	-1	2230.195259	4	558.556091	1199102	2230.199099	558.557051	false	1	1	BS3	138.06807	0	REV_K1C15_SHEEP	sp|K1C15_SHEEP|	1	R.VSNDIAAALKIR.D	VSNDIAAALKIR	VSNDIAAALK(1.00)IR	1269.74048	0	280	12	10	K	ARLANDIELIRVSNDIAAALKIRDLEDTKTFYPSYRDEPST	289	1	1							Cas9		0	-.GAASMDKK.Y	GAASMDKK	GAASMDK(1.00)K	822.390549	0	1
20190410_QExHFX1_RSLC1_Beveridge_Clausen_IMP_DSS_JRmethod_R3	10039	20190410_QExHFX1_RSLC1_Beveridge_Clausen_IMP_DSS_JRmethod_R3.mgf	955	C:\2018_Peptideproject\Data\20190410\20190410_QExHFX1_RSLC1_Beveridge_Clausen_IMP_DSS_JRmethod_R3.mgf	3004.94292	-1	2972.553732	3	991.858521	937773.0625	2972.553498	991.858443	false	0	1	BS3	138.06807	0	MYG_HUMAN	sp|MYG_HUMAN|	0	K.GHPETLEKFDKbs3ohFK.H	GHPETLEKFDKFK	GHPETLEK(1.00)FDKbs3ohFK	1730.887923	0	35	13	8	K	PGHGQEVLIRLFKGHPETLEKFDKFKHLKSEDEMKASEDLK	42	1	1	Kbs3oh	11	156.0786347				Cas9		0	R.KPAFLSGEQK.K	KPAFLSGEQK	K(1.00)PAFLSGEQK	1103.597505	0	540
20190410_QExHFX1_RSLC1_Beveridge_Clausen_IMP_DSS_JRmethod_R3	10039	20190410_QExHFX1_RSLC1_Beveridge_Clausen_IMP_DSS_JRmethod_R3.mgf	955	C:\2018_Peptideproject\Data\20190410\20190410_QExHFX1_RSLC1_Beveridge_Clausen_IMP_DSS_JRmethod_R3.mgf	3004.94292	-1	2972.553732	3	991.858521	937773.0625	2972.553498	991.858443	false	0	1	BS3	138.06807	0	MYG_HUMAN	sp|MYG_HUMAN|	0	K.GHPETLEKbs3ohFDKFK.H	GHPETLEKFDKFK	GHPETLEKbs3ohFDK(1.00)FK	1730.887923	0	35	13	11	K	GQEVLIRLFKGHPETLEKFDKFKHLKSEDEMKASEDLKKHG	45	1	1	Kbs3oh	8	156.0786347				Cas9		0	R.KPAFLSGEQK.K	KPAFLSGEQK	K(1.00)PAFLSGEQK	1103.597505	0	540
20190410_QExHFX1_RSLC1_Beveridge_Clausen_IMP_DSS_JRmethod_R3	10173	20190410_QExHFX1_RSLC1_Beveridge_Clausen_IMP_DSS_JRmethod_R3.mgf	1022	C:\2018_Peptideproject\Data\20190410\20190410_QExHFX1_RSLC1_Beveridge_Clausen_IMP_DSS_JRmethod_R3.mgf	3032.08932	-1	1703.939535	3	568.987122	1065996.875	1703.93522	568.985683	false	0	1	BS3	138.06807	0	Cas9		0	R.LKRTAR.R	LKRTAR	LK(1.00)RTAR	743.476601	0	68	6	2	K	KNLIGALLFDSGETAEATRLKRTARRRYTRRKNRICYLQEI	69	1	1							Cas9		0	-.GAASMDKK.Y	GAASMDKK	GAASMDK(1.00)K	822.390549	0	1
20190410_QExHFX1_RSLC1_Beveridge_Clausen_IMP_DSS_JRmethod_R3	10085	20190410_QExHFX1_RSLC1_Beveridge_Clausen_IMP_DSS_JRmethod_R3.mgf	982	C:\2018_Peptideproject\Data\20190410\20190410_QExHFX1_RSLC1_Beveridge_Clausen_IMP_DSS_JRmethod_R3.mgf	3013.31334	-1	1940.036276	3	647.686035	746668.75	1940.032686	647.684838	false	1	1	BS3	138.06807	0	Cas9		0	R.ENQTTQKGQK.N	ENQTTQKGQK	ENQTTQK(1.00)GQK	1160.57856	0	770	10	7	K	GRHKPENIVIEMARENQTTQKGQKNSRERMKRIEEGIKELG	776	1	1							REV_Cas9		1	R.EIKPR.D	EIKPR	EIK(1.00)PR	641.386055	0	66
20190410_QExHFX1_RSLC1_Beveridge_Clausen_IMP_DSS_JRmethod_R3	9979	20190410_QExHFX1_RSLC1_Beveridge_Clausen_IMP_DSS_JRmethod_R3.mgf	927	C:\2018_Peptideproject\Data\20190410\20190410_QExHFX1_RSLC1_Beveridge_Clausen_IMP_DSS_JRmethod_R3.mgf	2992.05954	-1	2130.132432	4	533.540384	10101562	2130.124855	533.53849	false	1	1	BS3	138.06807	0	Cas9		0	K.KLVDSTDK.A	KLVDSTDK	K(1.00)LVDSTDK	904.486556	0	145	8	1	K	NIVDEVAYHEKYPTIYHLRKKLVDSTDKADLRLIYLALAHM	145	1	1							REV_Cas9		1	R.EKVYFQFK.R	EKVYFQFK	EK(1.00)VYFQFK	1087.570228	0	393
20190410_QExHFX1_RSLC1_Beveridge_Clausen_IMP_DSS_JRmethod_R3	10078	20190410_QExHFX1_RSLC1_Beveridge_Clausen_IMP_DSS_JRmethod_R3.mgf	980	C:\2018_Peptideproject\Data\20190410\20190410_QExHFX1_RSLC1_Beveridge_Clausen_IMP_DSS_JRmethod_R3.mgf	3011.51184	-1	1539.691183	3	514.237671	727717.875	1539.68751	514.236446	false	0	1				K1C15_SHEEP	sp|K1C15_SHEEP|	0	R.EQYEAMAEKbs3ohNR.R	EQYEAMAEKNR	EQYEAMAEKbs3ohNR	1539.68751	0	278	11					1	1	Kbs3oh	9	156.0786347
20190410_QExHFX1_RSLC1_Beveridge_Clausen_IMP_DSS_JRmethod_R3	10104	20190410_QExHFX1_RSLC1_Beveridge_Clausen_IMP_DSS_JRmethod_R3.mgf	991	C:\2018_Peptideproject\Data\20190410\20190410_QExHFX1_RSLC1_Beveridge_Clausen_IMP_DSS_JRmethod_R3.mgf	3017.13174	-1	1500.846182	3	501.289337	5617437	1500.851139	501.290989	false	1	1	BS3	138.06807	0	MYG_HUMAN	sp|MYG_HUMAN|	0	K.ASEDLKK.H	ASEDLKK	ASEDLK(1.00)K	789.423228	0	57	7	6	K	KFDKFKHLKSEDEMKASEDLKKHGATVLTALGGILKKKGHH	62	1	1							REV_Cas9		1	K.SAIKR.M	SAIKR	SAIK(1.00)R	573.35984	0	345
20190410_QExHFX1_RSLC1_Beveridge_Clausen_IMP_DSS_JRmethod_R3	10118	20190410_QExHFX1_RSLC1_Beveridge_Clausen_IMP_DSS_JRmethod_R3.mgf	998	C:\2018_Peptideproject\Data\20190410\20190410_QExHFX1_RSLC1_Beveridge_Clausen_IMP_DSS_JRmethod_R3.mgf	3019.95594	-1	2130.134801	3	711.05221	1784309.375	2130.135436	711.052422	false	1	1	BS3	138.06807	0	Cas9		0	K.VVDELVKVMGR.H	VVDELVKVMGR	VVDELVK(1.00)VMGR	1259.690754	0	747	11	7	K	GSPAIKKGILQTVKVVDELVKVMGRHKPENIVIEMARENQT	753	1	1							REV_Cas9		1	R.ESKNQK.G	ESKNQK	ESK(1.00)NQK	732.376612	0	591
20190410_QExHFX1_RSLC1_Beveridge_Clausen_IMP_DSS_JRmethod_R3	10191	20190410_QExHFX1_RSLC1_Beveridge_Clausen_IMP_DSS_JRmethod_R3.mgf	1030	C:\2018_Peptideproject\Data\20190410\20190410_QExHFX1_RSLC1_Beveridge_Clausen_IMP_DSS_JRmethod_R3.mgf	3036.2217	-1	1464.734921	3	489.25225	689516.625	1464.734785	489.252205	false	0	1				Cas9		0	R.LEESFLVEEDKK.H	LEESFLVEEDKK	LEESFLVEEDKK	1464.734785	0	105	12					1	1
20190410_QExHFX1_RSLC1_Beveridge_Clausen_IMP_DSS_JRmethod_R3	10153	20190410_QExHFX1_RSLC1_Beveridge_Clausen_IMP_DSS_JRmethod_R3.mgf	1013	C:\2018_Peptideproject\Data\20190410\20190410_QExHFX1_RSLC1_Beveridge_Clausen_IMP_DSS_JRmethod_R3.mgf	3027.61212	-1	2169.059273	4	543.272095	720396.9375	2169.05896	543.272016	false	0	1	BS3	138.06807	0	Cas9		0	K.LKGSPEDNEQK.Q	LKGSPEDNEQK	LK(1.00)GSPEDNEQK	1243.60444	0	1249	11	2	K	LALPSKYVNFLYLASHYEKLKGSPEDNEQKQLFVEQHKHYL	1250	1	1							Cas9		0	K.DWDPKK.Y	DWDPKK	DWDPK(1.00)K	787.386449	0	1129
20190410_QExHFX1_RSLC1_Beveridge_Clausen_IMP_DSS_JRmethod_R3	10165	20190410_QExHFX1_RSLC1_Beveridge_Clausen_IMP_DSS_JRmethod_R3.mgf	1019	C:\2018_Peptideproject\Data\20190410\20190410_QExHFX1_RSLC1_Beveridge_Clausen_IMP_DSS_JRmethod_R3.mgf	3030.16884	-1	2169.058862	3	724.026897	1003093.6875	2169.05896	724.02693	true	0	1	BS3	138.06807	0	Cas9		0	K.LKGSPEDNEQK.Q	LKGSPEDNEQK	LK(1.00)GSPEDNEQK	1243.60444	0	1249	11	2	K	LALPSKYVNFLYLASHYEKLKGSPEDNEQKQLFVEQHKHYL	1250	1	1							Cas9		0	K.DWDPKK.Y	DWDPKK	DWDPK(1.00)K	787.386449	0	1129
20190410_QExHFX1_RSLC1_Beveridge_Clausen_IMP_DSS_JRmethod_R3	10075	20190410_QExHFX1_RSLC1_Beveridge_Clausen_IMP_DSS_JRmethod_R3.mgf	978	C:\2018_Peptideproject\Data\20190410\20190410_QExHFX1_RSLC1_Beveridge_Clausen_IMP_DSS_JRmethod_R3.mgf	3010.99752	-1	2332.218893	3	778.413574	1173606.5	2332.219558	778.413796	false	1	1	BS3	138.06807	0	Cas9		0	K.SDNVPSEEVVKKMK.N	SDNVPSEEVVKKMK	SDNVPSEEVVK(0.50)K(0.50)MK	1604.807967	0	871	14	12	K	TRSDKNRGKSDNVPSEEVVKKMKNYWRQLLNAKLITQRKFD	882	1	1							REV_Cas9		1	K.EVKSK.K	EVKSK	EVK(1.00)SK	589.343521	0	208
20190410_QExHFX1_RSLC1_Beveridge_Clausen_IMP_DSS_JRmethod_R3	10088	20190410_QExHFX1_RSLC1_Beveridge_Clausen_IMP_DSS_JRmethod_R3.mgf	984	C:\2018_Peptideproject\Data\20190410\20190410_QExHFX1_RSLC1_Beveridge_Clausen_IMP_DSS_JRmethod_R3.mgf	3013.82118	-1	2114.127877	4	529.539246	3263427	2114.13715	529.541564	false	1	1	BS3	138.06807	0	REV_Cas9		1	R.GEKATLNDK.R	GEKATLNDK	GEK(1.00)ATLNDK	974.503269	0	464	9	3	K	EVLRKQIFGKADLESLGRGEKATLNDKRFQTIKLANLLRQW	466	1	1							REV_MYG_HUMAN	sp|MYG_HUMAN|	1	K.SLKHKFDK.F	SLKHKFDK	SLK(0.41)HK(0.59)FDK	1001.56581	0	104
20190410_QExHFX1_RSLC1_Beveridge_Clausen_IMP_DSS_JRmethod_R3	10063	20190410_QExHFX1_RSLC1_Beveridge_Clausen_IMP_DSS_JRmethod_R3.mgf	970	C:\2018_Peptideproject\Data\20190410\20190410_QExHFX1_RSLC1_Beveridge_Clausen_IMP_DSS_JRmethod_R3.mgf	3008.9826	-1	2004.064303	4	502.023352	2123702	2004.068008	502.024278	false	1	1	BS3	138.06807	0	REV_Cas9		1	K.NSQDFFIKEK.Y	NSQDFFIKEK	NSQDFFIK(1.00)EK	1254.624447	0	1013	10	8	K	QSAGGDIYGAYGKNSQDFFIKEKYEPLQRQVLKALLTLDQH	1020	1	1							REV_MYG_HUMAN	sp|MYG_HUMAN|	1	K.SLKHK.F	SLKHK	SLK(1.00)HK	611.37549	0	104
20190410_QExHFX1_RSLC1_Beveridge_Clausen_IMP_DSS_JRmethod_R3	10189	20190410_QExHFX1_RSLC1_Beveridge_Clausen_IMP_DSS_JRmethod_R3.mgf	1029	C:\2018_Peptideproject\Data\20190410\20190410_QExHFX1_RSLC1_Beveridge_Clausen_IMP_DSS_JRmethod_R3.mgf	3035.78046	-1	1690.936667	3	564.652832	647386.75	1690.940623	564.654151	false	1	1	BS3	138.06807	0	REV_Cas9		1	K.KYPDWKK.R	KYPDWKK	K(0.43)YPDWK(0.57)K	963.517798	0	239	7	6	K	VLVSYAVTPSDFGGKKYPDWKKRDAIKLDSRKNPLISKESF	244	1	1							Cas9		0	R.LSKSR.R	LSKSR	LSK(1.00)SR	589.354754	0	220
20190410_QExHFX1_RSLC1_Beveridge_Clausen_IMP_DSS_JRmethod_R3	10156	20190410_QExHFX1_RSLC1_Beveridge_Clausen_IMP_DSS_JRmethod_R3.mgf	1014	C:\2018_Peptideproject\Data\20190410\20190410_QExHFX1_RSLC1_Beveridge_Clausen_IMP_DSS_JRmethod_R3.mgf	3028.37442	-1	1945.052981	4	487.270522	911603.5	1945.055395	487.271125	false	1	1	BS3	138.06807	0	REV_Cas9		1	K.SKGEK.V	SKGEK	SK(1.00)GEK	547.296571	0	216	5	2	K	RSEMITIGLLKEVKSKKLKSKGEKVAVVLVSYAVTPSDFGG	217	1	1							Cas9		0	K.VVDELVKVMGR.H	VVDELVKVMGR	VVDELVK(1.00)VMGR	1259.690754	0	747
20190410_QExHFX1_RSLC1_Beveridge_Clausen_IMP_DSS_JRmethod_R3	10184	20190410_QExHFX1_RSLC1_Beveridge_Clausen_IMP_DSS_JRmethod_R3.mgf	1027	C:\2018_Peptideproject\Data\20190410\20190410_QExHFX1_RSLC1_Beveridge_Clausen_IMP_DSS_JRmethod_R3.mgf	3034.57488	-1	1633.917074	3	545.646301	677788.75	1633.915137	545.645655	false	1	1	BS3	138.06807	0	REV_Cas9		1	K.DVKEYK.G	DVKEYK	DVK(1.00)EYK	780.401765	0	178	6	3	K	GNELEFLSKYPKLIILKKDVKEYKGAELFDIPKNEFSRSEM	180	1	1							REV_CRP_HUMAN	sp|CRP_HUMAN|	1	K.GLKRSR.V	GLKRSR	GLK(1.00)RSR	715.445301	0	85
20190410_QExHFX1_RSLC1_Beveridge_Clausen_IMP_DSS_JRmethod_R3	10057	20190410_QExHFX1_RSLC1_Beveridge_Clausen_IMP_DSS_JRmethod_R3.mgf	966	C:\2018_Peptideproject\Data\20190410\20190410_QExHFX1_RSLC1_Beveridge_Clausen_IMP_DSS_JRmethod_R3.mgf	3008.05458	-1	2060.096382	4	516.031372	1180243.5	2060.101433	516.032635	false	0	1	BS3	138.06807	0	Cas9		0	R.NSDKLIARK.K	NSDKLIARK	NSDK(1.00)LIARK	1043.608737	0	1119	9	4	K	TEVQTGGFSKESILPKRNSDKLIARKKDWDPKKYGGFDSPT	1122	1	1							RETBP_HUMAN	sp|RETBP_HUMAN|	0	K.ENFDKAR.F	ENFDKAR	ENFDK(1.00)AR	878.424625	0	31
20190410_QExHFX1_RSLC1_Beveridge_Clausen_IMP_DSS_JRmethod_R3	10091	20190410_QExHFX1_RSLC1_Beveridge_Clausen_IMP_DSS_JRmethod_R3.mgf	986	C:\2018_Peptideproject\Data\20190410\20190410_QExHFX1_RSLC1_Beveridge_Clausen_IMP_DSS_JRmethod_R3.mgf	3014.2626	-1	2213.199297	4	554.307101	828170.625	2213.20154	554.307661	false	1	1	BS3	138.06807	0	Cas9		0	K.SDNVPSEEVVKK.M	SDNVPSEEVVKK	SDNVPSEEVVK(1.00)K	1329.677604	0	871	12	11	K	LTRSDKNRGKSDNVPSEEVVKKMKNYWRQLLNAKLITQRKF	881	1	1							REV_Cas9		1	R.RLKSSR.L	RLKSSR	RLK(1.00)SSR	745.455865	0	1148
20190410_QExHFX1_RSLC1_Beveridge_Clausen_IMP_DSS_JRmethod_R3	10198	20190410_QExHFX1_RSLC1_Beveridge_Clausen_IMP_DSS_JRmethod_R3.mgf	1033	C:\2018_Peptideproject\Data\20190410\20190410_QExHFX1_RSLC1_Beveridge_Clausen_IMP_DSS_JRmethod_R3.mgf	3037.7547	-1	1680.952997	4	421.245526	595873.75	1680.95225	421.245339	false	0	1	BS3	138.06807	0	Cas9		0	R.NSDKLIAR.K	NSDKLIAR	NSDK(1.00)LIAR	915.513774	0	1119	8	4	K	TEVQTGGFSKESILPKRNSDKLIARKKDWDPKKYGGFDSPT	1122	1	1							Cas9		0	R.DKPIR.E	DKPIR	DK(1.00)PIR	627.370405	0	1303
20190410_QExHFX1_RSLC1_Beveridge_Clausen_IMP_DSS_JRmethod_R3	10211	20190410_QExHFX1_RSLC1_Beveridge_Clausen_IMP_DSS_JRmethod_R3.mgf	1041	C:\2018_Peptideproject\Data\20190410\20190410_QExHFX1_RSLC1_Beveridge_Clausen_IMP_DSS_JRmethod_R3.mgf	3040.0749	-1	1677.866313	4	420.473855	629104.75	1677.866078	420.473796	false	0	1	BS3	138.06807	0	Cas9		0	K.MKNYWR.Q	MKNYWR	MK(1.00)NYWR	912.427603	0	883	6	2	K	SDKNRGKSDNVPSEEVVKKMKNYWRQLLNAKLITQRKFDNL	884	1	1							Cas9		0	R.DKPIR.E	DKPIR	DK(1.00)PIR	627.370405	0	1303
20190410_QExHFX1_RSLC1_Beveridge_Clausen_IMP_DSS_JRmethod_R3	10141	20190410_QExHFX1_RSLC1_Beveridge_Clausen_IMP_DSS_JRmethod_R3.mgf	1007	C:\2018_Peptideproject\Data\20190410\20190410_QExHFX1_RSLC1_Beveridge_Clausen_IMP_DSS_JRmethod_R3.mgf	3025.1958	-1	2402.254355	3	801.758728	612795.1875	2402.251526	801.757785	false	1	1	BS3	138.06807	0	Cas9		0	R.MTNFDKNLPNEK.V	MTNFDKNLPNEK	MTNFDK(1.00)NLPNEK	1465.687123	0	499	12	6	K	EVVDKGASAQSFIERMTNFDKNLPNEKVLPKHSLLYEYFTV	504	1	1							REV_Cas9		1	R.KNPLISK.E	KNPLISK	K(1.00)NPLISK	798.496333	0	255
20190410_QExHFX1_RSLC1_Beveridge_Clausen_IMP_DSS_JRmethod_R3	10130	20190410_QExHFX1_RSLC1_Beveridge_Clausen_IMP_DSS_JRmethod_R3.mgf	1003	C:\2018_Peptideproject\Data\20190410\20190410_QExHFX1_RSLC1_Beveridge_Clausen_IMP_DSS_JRmethod_R3.mgf	3022.57182	-1	2130.133711	4	533.540704	1036319.5625	2130.136088	533.541298	false	0	1	BS3	138.06807	0	Cas9		0	K.SKLVSDFR.K	SKLVSDFR	SK(1.00)LVSDFR	950.518525	0	964	8	2	K	TKYDENDKLIREVKVITLKSKLVSDFRKDFQFYKVREINNY	965	1	1							AMYS_HUMAN	sp|AMYS_HUMAN|	0	R.VTEFKYGAK.L	VTEFKYGAK	VTEFK(1.00)YGAK	1041.549492	0	268
20190410_QExHFX1_RSLC1_Beveridge_Clausen_IMP_DSS_JRmethod_R3	10221	20190410_QExHFX1_RSLC1_Beveridge_Clausen_IMP_DSS_JRmethod_R3.mgf	1045	C:\2018_Peptideproject\Data\20190410\20190410_QExHFX1_RSLC1_Beveridge_Clausen_IMP_DSS_JRmethod_R3.mgf	3042.37506	-1	1677.867697	3	560.296509	848659.125	1677.866078	560.295969	false	0	1	BS3	138.06807	0	Cas9		0	K.MKNYWR.Q	MKNYWR	MK(1.00)NYWR	912.427603	0	883	6	2	K	SDKNRGKSDNVPSEEVVKKMKNYWRQLLNAKLITQRKFDNL	884	1	1							Cas9		0	R.DKPIR.E	DKPIR	DK(1.00)PIR	627.370405	0	1303
20190410_QExHFX1_RSLC1_Beveridge_Clausen_IMP_DSS_JRmethod_R3	10203	20190410_QExHFX1_RSLC1_Beveridge_Clausen_IMP_DSS_JRmethod_R3.mgf	1036	C:\2018_Peptideproject\Data\20190410\20190410_QExHFX1_RSLC1_Beveridge_Clausen_IMP_DSS_JRmethod_R3.mgf	3038.5974	-1	1680.950644	3	561.324158	497327.5625	1680.95225	561.324693	false	0	1	BS3	138.06807	0	Cas9		0	R.NSDKLIAR.K	NSDKLIAR	NSDK(1.00)LIAR	915.513774	0	1119	8	4	K	TEVQTGGFSKESILPKRNSDKLIARKKDWDPKKYGGFDSPT	1122	1	1							Cas9		0	R.DKPIR.E	DKPIR	DK(1.00)PIR	627.370405	0	1303
20190410_QExHFX1_RSLC1_Beveridge_Clausen_IMP_DSS_JRmethod_R3	10183	20190410_QExHFX1_RSLC1_Beveridge_Clausen_IMP_DSS_JRmethod_R3.mgf	1026	C:\2018_Peptideproject\Data\20190410\20190410_QExHFX1_RSLC1_Beveridge_Clausen_IMP_DSS_JRmethod_R3.mgf	3034.50036	-1	2698.356347	3	900.459392	624021.5	2698.352181	900.458003	false	1	1	BS3	138.06807	0	Cas9		0	R.GKSDNVPSEEVVK.K	GKSDNVPSEEVVK	GK(1.00)SDNVPSEEVVK	1386.699068	0	869	13	2	K	FLKDDSIDNKVLTRSDKNRGKSDNVPSEEVVKKMKNYWRQL	870	1	1							REV_Cas9		1	K.NQKGQTTQNR.E	NQKGQTTQNR	NQK(1.00)GQTTQNR	1173.585042	0	594
20190410_QExHFX1_RSLC1_Beveridge_Clausen_IMP_DSS_JRmethod_R3	10144	20190410_QExHFX1_RSLC1_Beveridge_Clausen_IMP_DSS_JRmethod_R3.mgf	1008	C:\2018_Peptideproject\Data\20190410\20190410_QExHFX1_RSLC1_Beveridge_Clausen_IMP_DSS_JRmethod_R3.mgf	3025.95936	-1	1901.099631	3	634.707153	861692.75	1901.098579	634.706803	false	1	1	BS3	138.06807	0	CTRB_BOVIN	sp|CTRB_BOVIN|	0	K.NPKFSILTVR.N	NPKFSILTVR	NPK(1.00)FSILTVR	1173.686987	0	91	10	3	K	QGLETEDTQVLKIGKVFKNPKFSILTVRNDITLLKLATPAQ	93	1	1							REV_Cas9		1	K.EVKSK.K	EVKSK	EVK(1.00)SK	589.343521	0	208
20190410_QExHFX1_RSLC1_Beveridge_Clausen_IMP_DSS_JRmethod_R3	10131	20190410_QExHFX1_RSLC1_Beveridge_Clausen_IMP_DSS_JRmethod_R3.mgf	1004	C:\2018_Peptideproject\Data\20190410\20190410_QExHFX1_RSLC1_Beveridge_Clausen_IMP_DSS_JRmethod_R3.mgf	3022.64748	-1	2403.256491	3	802.092773	643229.4375	2403.256664	802.092831	false	1	1	BS3	138.06807	0	REV_Cas9		1	R.ESKNQK.G	ESKNQK	ESK(1.00)NQK	732.376612	0	591	6	3	K	LIQSGLKEIGEERKIRMRESKNQKGQTTQNREAMEIVINEK	593	1	1							Cas9		0	R.Kbs3ohMIAKSEQEIGK.A	KMIAKSEQEIGK	Kbs3ohMIAK(1.00)SEQEIGK	1532.811982	0	1024
20190410_QExHFX1_RSLC1_Beveridge_Clausen_IMP_DSS_JRmethod_R3	10195	20190410_QExHFX1_RSLC1_Beveridge_Clausen_IMP_DSS_JRmethod_R3.mgf	1032	C:\2018_Peptideproject\Data\20190410\20190410_QExHFX1_RSLC1_Beveridge_Clausen_IMP_DSS_JRmethod_R3.mgf	3037.10574	-1	1951.061579	4	488.772671	687904.125	1951.069982	488.774772	false	1	1	BS3	138.06807	0	Cas9		0	-.GAASMDKK.Y	GAASMDKK	GAASMDK(1.00)K	822.390549	0	1	8	7	K	..............GAASMDKKYSIGLAIGTNSVGWAVITD	7	1	1							REV_Cas9		1	R.IFTLKIEK.I	IFTLKIEK	IFTLK(1.00)IEK	990.611363	0	922
20190410_QExHFX1_RSLC1_Beveridge_Clausen_IMP_DSS_JRmethod_R3	10209	20190410_QExHFX1_RSLC1_Beveridge_Clausen_IMP_DSS_JRmethod_R3.mgf	1040	C:\2018_Peptideproject\Data\20190410\20190410_QExHFX1_RSLC1_Beveridge_Clausen_IMP_DSS_JRmethod_R3.mgf	3039.63294	-1	2059.096377	3	687.372736	585876	2059.098323	687.373384	false	0	1	BS3	138.06807	0	Cas9		0	K.VVDELVKVMGR.H	VVDELVKVMGR	VVDELVK(1.00)VMGR	1259.690754	0	747	11	7	K	GSPAIKKGILQTVKVVDELVKVMGRHKPENIVIEMARENQT	753	1	1							Cas9		0	R.DKQSGK.T	DKQSGK	DK(1.00)QSGK	661.339499	0	676
20190410_QExHFX1_RSLC1_Beveridge_Clausen_IMP_DSS_JRmethod_R3	10200	20190410_QExHFX1_RSLC1_Beveridge_Clausen_IMP_DSS_JRmethod_R3.mgf	1034	C:\2018_Peptideproject\Data\20190410\20190410_QExHFX1_RSLC1_Beveridge_Clausen_IMP_DSS_JRmethod_R3.mgf	3038.19648	-1	1951.062192	3	651.36134	711244.6875	1951.067296	651.363042	false	0	1	BS3	138.06807	0	Cas9		0	K.SKLVSDFRK.D	SKLVSDFRK	SK(1.00)LVSDFRK	1078.613488	0	964	9	2	K	TKYDENDKLIREVKVITLKSKLVSDFRKDFQFYKVREINNY	965	1	1							Cas9		0	R.ERMKR.I	ERMKR	ERMK(1.00)R	734.385738	0	783
20190410_QExHFX1_RSLC1_Beveridge_Clausen_IMP_DSS_JRmethod_R3	10233	20190410_QExHFX1_RSLC1_Beveridge_Clausen_IMP_DSS_JRmethod_R3.mgf	1051	C:\2018_Peptideproject\Data\20190410\20190410_QExHFX1_RSLC1_Beveridge_Clausen_IMP_DSS_JRmethod_R3.mgf	3044.6616	-1	1576.89403	3	526.63862	680449.3125	1576.893673	526.638501	false	1	1	BS3	138.06807	0	Cas9		0	R.EKIEK.I	EKIEK	EK(1.00)IEK	645.369736	0	442	5	2	K	LHAILRRQEDFYPFLKDNREKIEKILTFRIPYYVGPLARGN	443	1	1							REV_Cas9		1	R.YARKTR.L	YARKTR	YARK(1.00)TR	793.455866	0	1300
20190410_QExHFX1_RSLC1_Beveridge_Clausen_IMP_DSS_JRmethod_R3	10256	20190410_QExHFX1_RSLC1_Beveridge_Clausen_IMP_DSS_JRmethod_R3.mgf	1060	C:\2018_Peptideproject\Data\20190410\20190410_QExHFX1_RSLC1_Beveridge_Clausen_IMP_DSS_JRmethod_R3.mgf	3049.9938	-1	1697.937921	3	566.986583	619342.8125	1697.942414	566.988081	false	1	1	BS3	138.06807	0	REV_Cas9		1	K.TGSKQR.D	TGSKQR	TGSK(1.00)QR	675.366382	0	692	6	4	K	MFRNNAFGDKSLFDLIKTGSKQRDIGNIKRLSRLGWGTRRR	695	1	1							REV_Cas9		1	R.EIKPRDK.H	EIKPRDK	EIK(1.00)PRDK	884.507961	0	66
20190410_QExHFX1_RSLC1_Beveridge_Clausen_IMP_DSS_JRmethod_R3	10242	20190410_QExHFX1_RSLC1_Beveridge_Clausen_IMP_DSS_JRmethod_R3.mgf	1055	C:\2018_Peptideproject\Data\20190410\20190410_QExHFX1_RSLC1_Beveridge_Clausen_IMP_DSS_JRmethod_R3.mgf	3046.5468	-1	1558.85665	3	520.62616	756497.875	1558.853932	520.625254	false	1	1	BS3	138.06807	0	REV_Cas9		1	K.SRGKNDR.S	SRGKNDR	SRGK(1.00)NDR	831.431107	0	503	7	4	K	WYKNKKMVVEESPVNDKSRGKNDRSTLKVNDISDKDLFSQP	506	1	1							Cas9		0	R.LSKSR.R	LSKSR	LSK(1.00)SR	589.354754	0	220
20190410_QExHFX1_RSLC1_Beveridge_Clausen_IMP_DSS_JRmethod_R3	10178	20190410_QExHFX1_RSLC1_Beveridge_Clausen_IMP_DSS_JRmethod_R3.mgf	1024	C:\2018_Peptideproject\Data\20190410\20190410_QExHFX1_RSLC1_Beveridge_Clausen_IMP_DSS_JRmethod_R3.mgf	3033.29514	-1	2699.356452	4	675.84639	718629.25	2699.365372	675.848619	false	1	1	BS3	138.06807	0	REV_Cas9		1	K.DSLQKLADEALDFNK.S	DSLQKLADEALDFNK	DSLQK(1.00)LADEALDFNK	1705.852275	0	1101	15	5	K	DGIQALLNDLDDDYTKDSLQKLADEALDFNKSFNPTLGLSL	1105	1	1							REV_MYG_HUMAN	sp|MYG_HUMAN|	1	K.KHLDESK.A	KHLDESK	K(1.00)HLDESK	855.445026	0	91
20190410_QExHFX1_RSLC1_Beveridge_Clausen_IMP_DSS_JRmethod_R3	10272	20190410_QExHFX1_RSLC1_Beveridge_Clausen_IMP_DSS_JRmethod_R3.mgf	1064	C:\2018_Peptideproject\Data\20190410\20190410_QExHFX1_RSLC1_Beveridge_Clausen_IMP_DSS_JRmethod_R3.mgf	3054.17484	-1	1697.957846	3	566.993225	773524.0625	1697.953647	566.991825	false	1	1	BS3	138.06807	0	REV_Cas9		1	K.QVTKRVNK.T	QVTKRVNK	QVTK(1.00)RVNK	971.587608	0	807	8	4	K	EVSDFCEKKIFYDKELKQVTKRVNKTFLLDVIKKAQEGSLF	810	1	1							REV_Cas9		1	R.GKNDR.S	GKNDR	GK(1.00)NDR	588.297968	0	505
20190410_QExHFX1_RSLC1_Beveridge_Clausen_IMP_DSS_JRmethod_R3	10208	20190410_QExHFX1_RSLC1_Beveridge_Clausen_IMP_DSS_JRmethod_R3.mgf	1039	C:\2018_Peptideproject\Data\20190410\20190410_QExHFX1_RSLC1_Beveridge_Clausen_IMP_DSS_JRmethod_R3.mgf	3039.55782	-1	2059.096377	4	515.781371	6380322.5	2059.104836	515.783486	false	1	1	BS3	138.06807	0	Cas9		0	R.KKbs3ohLVDSTDK.A	KKLVDSTDK	K(1.00)Kbs3ohLVDSTDK	1188.660154	0	144	9	1	K	GNIVDEVAYHEKYPTIYHLRKKLVDSTDKADLRLIYLALAH	144	1	1	Kbs3oh	2	156.0786347				REV_Cas9		1	R.ESKNQK.G	ESKNQK	ESK(1.00)NQK	732.376612	0	591
20190410_QExHFX1_RSLC1_Beveridge_Clausen_IMP_DSS_JRmethod_R3	10234	20190410_QExHFX1_RSLC1_Beveridge_Clausen_IMP_DSS_JRmethod_R3.mgf	1052	C:\2018_Peptideproject\Data\20190410\20190410_QExHFX1_RSLC1_Beveridge_Clausen_IMP_DSS_JRmethod_R3.mgf	3044.73774	-1	2622.322815	3	875.114881	621876.625	2622.321064	875.114298	false	0	1	BS3	138.06807	0	Cas9		0	R.GKSDNVPSEEVVK.K	GKSDNVPSEEVVK	GK(1.00)SDNVPSEEVVK	1386.699068	0	869	13	2	K	FLKDDSIDNKVLTRSDKNRGKSDNVPSEEVVKKMKNYWRQL	870	1	1							Cas9		0	K.VKYVTEGMR.K	VKYVTEGMR	VK(1.00)YVTEGMR	1097.553926	0	531
20190410_QExHFX1_RSLC1_Beveridge_Clausen_IMP_DSS_JRmethod_R3	10237	20190410_QExHFX1_RSLC1_Beveridge_Clausen_IMP_DSS_JRmethod_R3.mgf	1054	C:\2018_Peptideproject\Data\20190410\20190410_QExHFX1_RSLC1_Beveridge_Clausen_IMP_DSS_JRmethod_R3.mgf	3045.13896	-1	2158.074774	3	720.365534	1553481	2158.072835	720.364888	false	0	1	BS3	138.06807	0	MYG_HUMAN	sp|MYG_HUMAN|	0	R.KDMASNYK.E	KDMASNYK	K(1.00)DMASNYK	971.438227	0	140	8	1	K	PGDFGADAQGAMNKALELFRKDMASNYKELGFQG.......	140	1	1							Cas9		0	K.FKVLGNTDR.H	FKVLGNTDR	FK(1.00)VLGNTDR	1048.566538	0	36
20190410_QExHFX1_RSLC1_Beveridge_Clausen_IMP_DSS_JRmethod_R3	10166	20190410_QExHFX1_RSLC1_Beveridge_Clausen_IMP_DSS_JRmethod_R3.mgf	1020	C:\2018_Peptideproject\Data\20190410\20190410_QExHFX1_RSLC1_Beveridge_Clausen_IMP_DSS_JRmethod_R3.mgf	3030.24366	-1	1901.098566	4	476.281918	814569.5625	1901.098579	476.281921	false	1	1	BS3	138.06807	0	CTRB_BOVIN	sp|CTRB_BOVIN|	0	K.NPKFSILTVR.N	NPKFSILTVR	NPK(1.00)FSILTVR	1173.686987	0	91	10	3	K	QGLETEDTQVLKIGKVFKNPKFSILTVRNDITLLKLATPAQ	93	1	1							REV_Cas9		1	K.EVKSK.K	EVKSK	EVK(1.00)SK	589.343521	0	208
20190410_QExHFX1_RSLC1_Beveridge_Clausen_IMP_DSS_JRmethod_R3	10187	20190410_QExHFX1_RSLC1_Beveridge_Clausen_IMP_DSS_JRmethod_R3.mgf	1028	C:\2018_Peptideproject\Data\20190410\20190410_QExHFX1_RSLC1_Beveridge_Clausen_IMP_DSS_JRmethod_R3.mgf	3035.33886	-1	2698.358801	3	900.46021	715424.3125	2698.352181	900.458003	false	1	1	BS3	138.06807	0	Cas9		0	R.GKSDNVPSEEVVK.K	GKSDNVPSEEVVK	GK(1.00)SDNVPSEEVVK	1386.699068	0	869	13	2	K	FLKDDSIDNKVLTRSDKNRGKSDNVPSEEVVKKMKNYWRQL	870	1	1							REV_Cas9		1	K.NQKGQTTQNR.E	NQKGQTTQNR	NQK(1.00)GQTTQNR	1173.585042	0	594
20190410_QExHFX1_RSLC1_Beveridge_Clausen_IMP_DSS_JRmethod_R3	10223	20190410_QExHFX1_RSLC1_Beveridge_Clausen_IMP_DSS_JRmethod_R3.mgf	1046	C:\2018_Peptideproject\Data\20190410\20190410_QExHFX1_RSLC1_Beveridge_Clausen_IMP_DSS_JRmethod_R3.mgf	3042.7017	-1	1775.996481	3	593.006104	554598.5	1775.989363	593.003731	false	0	1	BS3	138.06807	0	Cas9		0	K.FKVLGNTDR.H	FKVLGNTDR	FK(1.00)VLGNTDR	1048.566538	0	36	9	2	K	TNSVGWAVITDEYKVPSKKFKVLGNTDRHSIKKNLIGALLF	37	1	1							Cas9		0	R.LSKSR.R	LSKSR	LSK(1.00)SR	589.354754	0	220
20190410_QExHFX1_RSLC1_Beveridge_Clausen_IMP_DSS_JRmethod_R3	10206	20190410_QExHFX1_RSLC1_Beveridge_Clausen_IMP_DSS_JRmethod_R3.mgf	1038	C:\2018_Peptideproject\Data\20190410\20190410_QExHFX1_RSLC1_Beveridge_Clausen_IMP_DSS_JRmethod_R3.mgf	3039.15834	-1	2643.323098	3	882.114976	622160.1875	2643.32205	882.114626	false	1	1	BS3	138.06807	0	K1C15_SHEEP	sp|K1C15_SHEEP|	0	R.DAEAWFFSKTEELNK.E	DAEAWFFSKTEELNK	DAEAWFFSK(1.00)TEELNK	1813.852274	0	290	15	9	K	EQYEAMAEKNRRDAEAWFFSKTEELNKEVASNTEMIQTSKS	298	1	1							REV_CTRB_BOVIN	sp|CTRB_BOVIN|	1	K.NFKVGK.I	NFKVGK	NFK(1.00)VGK	691.401705	0	156
20190410_QExHFX1_RSLC1_Beveridge_Clausen_IMP_DSS_JRmethod_R3	10245	20190410_QExHFX1_RSLC1_Beveridge_Clausen_IMP_DSS_JRmethod_R3.mgf	1056	C:\2018_Peptideproject\Data\20190410\20190410_QExHFX1_RSLC1_Beveridge_Clausen_IMP_DSS_JRmethod_R3.mgf	3047.3094	-1	1791.993393	4	449.005625	568880.9375	1791.991672	449.005195	false	0	1	BS3	138.06807	0	Cas9		0	K.FKVLGNTDR.H	FKVLGNTDR	FK(1.00)VLGNTDR	1048.566538	0	36	9	2	K	TNSVGWAVITDEYKVPSKKFKVLGNTDRHSIKKNLIGALLF	37	1	1							Cas9		0	R.KMIAK.S	KMIAK	K(1.00)MIAK	605.357064	0	1024
20190410_QExHFX1_RSLC1_Beveridge_Clausen_IMP_DSS_JRmethod_R3	10226	20190410_QExHFX1_RSLC1_Beveridge_Clausen_IMP_DSS_JRmethod_R3.mgf	1048	C:\2018_Peptideproject\Data\20190410\20190410_QExHFX1_RSLC1_Beveridge_Clausen_IMP_DSS_JRmethod_R3.mgf	3043.22052	-1	2622.322388	4	656.587874	617948.25	2622.321064	656.587543	true	0	1	BS3	138.06807	0	Cas9		0	R.GKSDNVPSEEVVK.K	GKSDNVPSEEVVK	GK(1.00)SDNVPSEEVVK	1386.699068	0	869	13	2	K	FLKDDSIDNKVLTRSDKNRGKSDNVPSEEVVKKMKNYWRQL	870	1	1							Cas9		0	K.VKYVTEGMR.K	VKYVTEGMR	VK(1.00)YVTEGMR	1097.553926	0	531
20190410_QExHFX1_RSLC1_Beveridge_Clausen_IMP_DSS_JRmethod_R3	10176	20190410_QExHFX1_RSLC1_Beveridge_Clausen_IMP_DSS_JRmethod_R3.mgf	1023	C:\2018_Peptideproject\Data\20190410\20190410_QExHFX1_RSLC1_Beveridge_Clausen_IMP_DSS_JRmethod_R3.mgf	3032.85192	-1	2083.104086	3	695.375305	597163.4375	2083.105716	695.375848	false	0	1	BS3	138.06807	0	OVAL_CHICK	sp|OVAL_CHICK|	0	R.VASMASEKMK.I	VASMASEKMK	VASMASEK(1.00)MK	1112.520577	0	220	10	8	K	KPVQMMYQIGLFRVASMASEKMKILELPFASGTMSMLVLLP	227	1	1							Cas9		0	K.VPSKKFK.V	VPSKKFK	VPSK(0.46)K(0.54)FK	832.517069	0	31
20190410_QExHFX1_RSLC1_Beveridge_Clausen_IMP_DSS_JRmethod_R3	10286	20190410_QExHFX1_RSLC1_Beveridge_Clausen_IMP_DSS_JRmethod_R3.mgf	1073	C:\2018_Peptideproject\Data\20190410\20190410_QExHFX1_RSLC1_Beveridge_Clausen_IMP_DSS_JRmethod_R3.mgf	3056.4324	-1	1607.851462	3	536.957764	45873756	1607.855891	536.95924	false	1	1	BS3	138.06807	0	REV_Cas9		1	R.EIKPR.D	EIKPR	EIK(1.00)PR	641.386055	0	66	5	3	K	PAGLNTLTFLHIINEAQREIKPRDKHNYASLKVDLNADALI	68	1	1							Cas9		0	K.EDYFKK.I	EDYFKK	EDYFK(1.00)K	828.401765	0	570
20190410_QExHFX1_RSLC1_Beveridge_Clausen_IMP_DSS_JRmethod_R3	10290	20190410_QExHFX1_RSLC1_Beveridge_Clausen_IMP_DSS_JRmethod_R3.mgf	1076	C:\2018_Peptideproject\Data\20190410\20190410_QExHFX1_RSLC1_Beveridge_Clausen_IMP_DSS_JRmethod_R3.mgf	3057.05706	-1	2391.156149	3	798.059326	710600.6875	2391.145015	798.055615	false	0	1	BS3	138.06807	0	K1C15_SHEEP	sp|K1C15_SHEEP|	0	R.LKYENEMALR.Q	LKYENEMALR	LK(1.00)YENEMALR	1281.638718	0	191	10	2	K	NSRVILEIDNARLAADDFRLKYENEMALRQSVEADINGLRR	192	1	1							MYG_HUMAN	sp|MYG_HUMAN|	0	R.KDMASNYK.E	KDMASNYK	K(1.00)DMASNYK	971.438227	0	140
20190410_QExHFX1_RSLC1_Beveridge_Clausen_IMP_DSS_JRmethod_R3	10231	20190410_QExHFX1_RSLC1_Beveridge_Clausen_IMP_DSS_JRmethod_R3.mgf	1049	C:\2018_Peptideproject\Data\20190410\20190410_QExHFX1_RSLC1_Beveridge_Clausen_IMP_DSS_JRmethod_R3.mgf	3044.51154	-1	2213.198663	4	554.306942	1310618.875	2213.20154	554.307661	false	0	1	BS3	138.06807	0	Cas9		0	K.SDNVPSEEVVKK.M	SDNVPSEEVVKK	SDNVPSEEVVK(1.00)K	1329.677604	0	871	12	11	K	LTRSDKNRGKSDNVPSEEVVKKMKNYWRQLLNAKLITQRKF	881	1	1							Cas9		0	R.LSKSRR.L	LSKSRR	LSK(1.00)SRR	745.455865	0	220
20190410_QExHFX1_RSLC1_Beveridge_Clausen_IMP_DSS_JRmethod_R3	10275	20190410_QExHFX1_RSLC1_Beveridge_Clausen_IMP_DSS_JRmethod_R3.mgf	1066	C:\2018_Peptideproject\Data\20190410\20190410_QExHFX1_RSLC1_Beveridge_Clausen_IMP_DSS_JRmethod_R3.mgf	3054.68016	-1	2100.157662	4	526.046692	1441336.375	2100.157887	526.046748	false	1	1	BS3	138.06807	0	REV_Cas9		1	K.KAQEGSLFAK.R	KAQEGSLFAK	K(1.00)AQEGSLFAK	1077.581855	0	823	10	1	K	KELKQVTKRVNKTFLLDVIKKAQEGSLFAKRPMGETVKYKV	823	1	1							REV_Cas9		1	R.EIKPRDK.H	EIKPRDK	EIK(1.00)PRDK	884.507961	0	66
20190410_QExHFX1_RSLC1_Beveridge_Clausen_IMP_DSS_JRmethod_R3	10277	20190410_QExHFX1_RSLC1_Beveridge_Clausen_IMP_DSS_JRmethod_R3.mgf	1068	C:\2018_Peptideproject\Data\20190410\20190410_QExHFX1_RSLC1_Beveridge_Clausen_IMP_DSS_JRmethod_R3.mgf	3054.82956	-1	1925.101828	3	642.707886	616026.6875	1925.094547	642.705459	false	1	1	BS3	138.06807	0	Cas9		0	K.DNREKIEK.I	DNREKIEK	DNREK(1.00)IEK	1030.540717	0	439	8	5	K	LHAILRRQEDFYPFLKDNREKIEKILTFRIPYYVGPLARGN	443	1	1							REV_CRP_HUMAN	sp|CRP_HUMAN|	1	K.Kbs3ohGLKR.S	KGLKR	Kbs3ohGLK(1.00)R	756.48576	0	84
20190410_QExHFX1_RSLC1_Beveridge_Clausen_IMP_DSS_JRmethod_R3	10224	20190410_QExHFX1_RSLC1_Beveridge_Clausen_IMP_DSS_JRmethod_R3.mgf	1047	C:\2018_Peptideproject\Data\20190410\20190410_QExHFX1_RSLC1_Beveridge_Clausen_IMP_DSS_JRmethod_R3.mgf	3042.7764	-1	1775.996163	4	445.006317	746675.8125	1775.989363	445.004617	false	0	1	BS3	138.06807	0	Cas9		0	K.FKVLGNTDR.H	FKVLGNTDR	FK(1.00)VLGNTDR	1048.566538	0	36	9	2	K	TNSVGWAVITDEYKVPSKKFKVLGNTDRHSIKKNLIGALLF	37	1	1							Cas9		0	R.LSKSR.R	LSKSR	LSK(1.00)SR	589.354754	0	220
20190410_QExHFX1_RSLC1_Beveridge_Clausen_IMP_DSS_JRmethod_R3	10258	20190410_QExHFX1_RSLC1_Beveridge_Clausen_IMP_DSS_JRmethod_R3.mgf	1062	C:\2018_Peptideproject\Data\20190410\20190410_QExHFX1_RSLC1_Beveridge_Clausen_IMP_DSS_JRmethod_R3.mgf	3050.14506	-1	2122.165962	4	531.548767	1149513.875	2122.167379	531.549121	false	1	1	BS3	138.06807	0	Cas9		0	K.QLKbs3ohEDYFKK.I	QLKEDYFKK	QLKbs3ohEDYFK(1.00)K	1353.718005	0	567	9	8	K	DLLFKTNRKVTVKQLKEDYFKKIECFDSVEISGVEDRFNAS	574	1	1	Kbs3oh	3	156.0786347				REV_Cas9		1	K.QVTKR.V	QVTKR	QVTK(1.00)R	630.381304	0	807
20190410_QExHFX1_RSLC1_Beveridge_Clausen_IMP_DSS_JRmethod_R3	10282	20190410_QExHFX1_RSLC1_Beveridge_Clausen_IMP_DSS_JRmethod_R3.mgf	1071	C:\2018_Peptideproject\Data\20190410\20190410_QExHFX1_RSLC1_Beveridge_Clausen_IMP_DSS_JRmethod_R3.mgf	3055.77918	-1	2162.159323	3	721.727051	814077.875	2162.151059	721.724296	false	1	1	BS3	138.06807	0	Cas9		0	R.KKbs3ohLVDSTDK.A	KKLVDSTDK	K(1.00)Kbs3ohLVDSTDK	1188.660154	0	144	9	1	K	GNIVDEVAYHEKYPTIYHLRKKLVDSTDKADLRLIYLALAH	144	1	1	Kbs3oh	2	156.0786347				REV_Cas9		1	K.KYPDWK.K	KYPDWK	K(1.00)YPDWK	835.422835	0	239
20190410_QExHFX1_RSLC1_Beveridge_Clausen_IMP_DSS_JRmethod_R3	10308	20190410_QExHFX1_RSLC1_Beveridge_Clausen_IMP_DSS_JRmethod_R3.mgf	1087	C:\2018_Peptideproject\Data\20190410\20190410_QExHFX1_RSLC1_Beveridge_Clausen_IMP_DSS_JRmethod_R3.mgf	3060.13194	-1	1484.771653	3	495.931161	743065.25	1484.777581	495.933137	false	1	1	BS3	138.06807	0	REV_MYG_HUMAN	sp|MYG_HUMAN|	1	K.HKFDK.F	HKFDK	HK(1.00)FDK	673.354755	0	107	5	2	K	AGKKHLDESKAMEDEKSLKHKFDKFELTEPHKGFRLILVEQ	108	1	1							REV_MYG_HUMAN	sp|MYG_HUMAN|	1	K.HKFDK.F	HKFDK	HK(1.00)FDK	673.354755	0	107
20190410_QExHFX1_RSLC1_Beveridge_Clausen_IMP_DSS_JRmethod_R3	10247	20190410_QExHFX1_RSLC1_Beveridge_Clausen_IMP_DSS_JRmethod_R3.mgf	1057	C:\2018_Peptideproject\Data\20190410\20190410_QExHFX1_RSLC1_Beveridge_Clausen_IMP_DSS_JRmethod_R3.mgf	3047.75196	-1	1791.991633	3	598.337821	711132.75	1791.991672	598.337834	true	0	1	BS3	138.06807	0	Cas9		0	K.FKVLGNTDR.H	FKVLGNTDR	FK(1.00)VLGNTDR	1048.566538	0	36	9	2	K	TNSVGWAVITDEYKVPSKKFKVLGNTDRHSIKKNLIGALLF	37	1	1							Cas9		0	R.KMIAK.S	KMIAK	K(1.00)MIAK	605.357064	0	1024
20190410_QExHFX1_RSLC1_Beveridge_Clausen_IMP_DSS_JRmethod_R3	10204	20190410_QExHFX1_RSLC1_Beveridge_Clausen_IMP_DSS_JRmethod_R3.mgf	1037	C:\2018_Peptideproject\Data\20190410\20190410_QExHFX1_RSLC1_Beveridge_Clausen_IMP_DSS_JRmethod_R3.mgf	3038.71464	-1	2643.325477	4	661.838646	839192.125	2643.325237	661.838586	false	1	1	BS3	138.06807	0	Cas9		0	R.SDKNR.G	SDKNR	SDK(1.00)NR	618.308532	0	864	5	3	K	VPQSFLKDDSIDNKVLTRSDKNRGKSDNVPSEEVVKKMKNY	866	1	1							REV_Cas9		1	K.ETRSYKRQDITTDFK.Y	ETRSYKRQDITTDFK	ETRSYK(1.00)RQDITTDFK	1886.948634	0	29
20190410_QExHFX1_RSLC1_Beveridge_Clausen_IMP_DSS_JRmethod_R3	10289	20190410_QExHFX1_RSLC1_Beveridge_Clausen_IMP_DSS_JRmethod_R3.mgf	1075	C:\2018_Peptideproject\Data\20190410\20190410_QExHFX1_RSLC1_Beveridge_Clausen_IMP_DSS_JRmethod_R3.mgf	3056.9814	-1	2122.15586	3	708.392563	625843.9375	2122.157492	708.393107	false	1	1	BS3	138.06807	0	REV_Cas9		1	K.KYPDWKKR.D	KYPDWKKR	K(0.30)YPDWK(0.35)K(0.35)R	1119.618909	0	239	8	7	K	LVSYAVTPSDFGGKKYPDWKKRDAIKLDSRKNPLISKESFG	245	1	1							Cas9		0	R.KFDNLTK.A	KFDNLTK	K(1.00)FDNLTK	864.470512	0	900
20190410_QExHFX1_RSLC1_Beveridge_Clausen_IMP_DSS_JRmethod_R3	10287	20190410_QExHFX1_RSLC1_Beveridge_Clausen_IMP_DSS_JRmethod_R3.mgf	1074	C:\2018_Peptideproject\Data\20190410\20190410_QExHFX1_RSLC1_Beveridge_Clausen_IMP_DSS_JRmethod_R3.mgf	3056.54376	-1	2625.325522	3	876.115784	684810.125	2625.314857	876.112229	false	1	1	BS3	138.06807	0	Cas9		0	K.VKYVTEGMR.K	VKYVTEGMR	VK(1.00)YVTEGMR	1097.553926	0	531	9	2	K	LPKHSLLYEYFTVYNELTKVKYVTEGMRKPAFLSGEQKKAI	532	1	1							REV_MYG_HUMAN	sp|MYG_HUMAN|	1	K.FDKFELTEPHK.G	FDKFELTEPHK	FDK(1.00)FELTEPHK	1389.692861	0	109
20190410_QExHFX1_RSLC1_Beveridge_Clausen_IMP_DSS_JRmethod_R3	10217	20190410_QExHFX1_RSLC1_Beveridge_Clausen_IMP_DSS_JRmethod_R3.mgf	1042	C:\2018_Peptideproject\Data\20190410\20190410_QExHFX1_RSLC1_Beveridge_Clausen_IMP_DSS_JRmethod_R3.mgf	3041.79864	-1	2140.174774	3	714.398868	618654.625	2140.17393	714.398586	true	0	1	BS3	138.06807	0	Cas9		0	K.SEQEIGKATAK.Y	SEQEIGKATAK	SEQEIGK(1.00)ATAK	1160.603712	0	1029	11	7	K	GDYKVYDVRKMIAKSEQEIGKATAKYFFYSNIMNFFKTEIT	1035	1	1							Cas9		0	K.ESILPKR.N	ESILPKR	ESILPK(1.00)R	841.502147	0	1112
20190410_QExHFX1_RSLC1_Beveridge_Clausen_IMP_DSS_JRmethod_R3	10220	20190410_QExHFX1_RSLC1_Beveridge_Clausen_IMP_DSS_JRmethod_R3.mgf	1044	C:\2018_Peptideproject\Data\20190410\20190410_QExHFX1_RSLC1_Beveridge_Clausen_IMP_DSS_JRmethod_R3.mgf	3042.30054	-1	2140.173895	4	536.05075	1171331.25	2140.17393	536.050759	false	0	1	BS3	138.06807	0	Cas9		0	K.SEQEIGKATAK.Y	SEQEIGKATAK	SEQEIGK(1.00)ATAK	1160.603712	0	1029	11	7	K	GDYKVYDVRKMIAKSEQEIGKATAKYFFYSNIMNFFKTEIT	1035	1	1							Cas9		0	K.ESILPKR.N	ESILPKR	ESILPK(1.00)R	841.502147	0	1112
20190410_QExHFX1_RSLC1_Beveridge_Clausen_IMP_DSS_JRmethod_R3	10316	20190410_QExHFX1_RSLC1_Beveridge_Clausen_IMP_DSS_JRmethod_R3.mgf	1093	C:\2018_Peptideproject\Data\20190410\20190410_QExHFX1_RSLC1_Beveridge_Clausen_IMP_DSS_JRmethod_R3.mgf	3061.11672	-1	1540.851976	3	514.624602	1417461.25	1540.850077	514.623969	false	0	1	BS3	138.06807	0	Cas9		0	K.DWDPKK.Y	DWDPKK	DWDPK(1.00)K	787.386449	0	1129	6	5	K	SILPKRNSDKLIARKKDWDPKKYGGFDSPTVAYSVLVVAKV	1133	1	1							Cas9		0	K.IIKDK.D	IIKDK	IIK(1.00)DK	615.395557	0	604
20190410_QExHFX1_RSLC1_Beveridge_Clausen_IMP_DSS_JRmethod_R3	10306	20190410_QExHFX1_RSLC1_Beveridge_Clausen_IMP_DSS_JRmethod_R3.mgf	1086	C:\2018_Peptideproject\Data\20190410\20190410_QExHFX1_RSLC1_Beveridge_Clausen_IMP_DSS_JRmethod_R3.mgf	3059.69154	-1	2107.101889	3	703.374573	586075.0625	2107.102161	703.374663	false	1	1	BS3	138.06807	0	REV_Cas9		1	K.ETRSYKR.Q	ETRSYKR	ETRSYK(1.00)R	938.493373	0	29	7	6	K	LGTISQHILTADLVKETRSYKRQDITTDFKYFAAPAGLNTL	34	1	1							Cas9		0	K.DNREKIEK.I	DNREKIEK	DNREK(1.00)IEK	1030.540717	0	439
20190410_QExHFX1_RSLC1_Beveridge_Clausen_IMP_DSS_JRmethod_R3	10284	20190410_QExHFX1_RSLC1_Beveridge_Clausen_IMP_DSS_JRmethod_R3.mgf	1072	C:\2018_Peptideproject\Data\20190410\20190410_QExHFX1_RSLC1_Beveridge_Clausen_IMP_DSS_JRmethod_R3.mgf	3056.10576	-1	1901.098532	3	634.706787	6055927.5	1901.098579	634.706803	false	1	1	BS3	138.06807	0	CTRB_BOVIN	sp|CTRB_BOVIN|	0	K.NPKFSILTVR.N	NPKFSILTVR	NPK(1.00)FSILTVR	1173.686987	0	91	10	3	K	QGLETEDTQVLKIGKVFKNPKFSILTVRNDITLLKLATPAQ	93	1	1							REV_Cas9		1	K.EVKSK.K	EVKSK	EVK(1.00)SK	589.343521	0	208
20190410_QExHFX1_RSLC1_Beveridge_Clausen_IMP_DSS_JRmethod_R3	10329	20190410_QExHFX1_RSLC1_Beveridge_Clausen_IMP_DSS_JRmethod_R3.mgf	1103	C:\2018_Peptideproject\Data\20190410\20190410_QExHFX1_RSLC1_Beveridge_Clausen_IMP_DSS_JRmethod_R3.mgf	3062.85516	-1	1697.938437	3	566.986755	1022907.5625	1697.942414	566.988081	false	1	1	BS3	138.06807	0	REV_Cas9		1	K.TGSKQR.D	TGSKQR	TGSK(1.00)QR	675.366382	0	692	6	4	K	MFRNNAFGDKSLFDLIKTGSKQRDIGNIKRLSRLGWGTRRR	695	1	1							REV_Cas9		1	R.EIKPRDK.H	EIKPRDK	EIK(1.00)PRDK	884.507961	0	66
20190410_QExHFX1_RSLC1_Beveridge_Clausen_IMP_DSS_JRmethod_R3	10257	20190410_QExHFX1_RSLC1_Beveridge_Clausen_IMP_DSS_JRmethod_R3.mgf	1061	C:\2018_Peptideproject\Data\20190410\20190410_QExHFX1_RSLC1_Beveridge_Clausen_IMP_DSS_JRmethod_R3.mgf	3050.0691	-1	2124.167427	4	532.049133	1149513.875	2124.165282	532.048597	false	1	1	BS3	138.06807	0	REV_Cas9		1	R.KYLKQMK.V	KYLKQMK	K(0.14)YLK(0.86)QMK	953.53682	0	716	7	4	K	IGNIKRLSRLGWGTRRRKYLKQMKVDDFLHAYKTRLEEIMR	719	1	1							Cas9		0	R.QQLPEKYK.E	QQLPEKYK	QQLPEK(1.00)YK	1032.560392	0	345
20190410_QExHFX1_RSLC1_Beveridge_Clausen_IMP_DSS_JRmethod_R3	10254	20190410_QExHFX1_RSLC1_Beveridge_Clausen_IMP_DSS_JRmethod_R3.mgf	1059	C:\2018_Peptideproject\Data\20190410\20190410_QExHFX1_RSLC1_Beveridge_Clausen_IMP_DSS_JRmethod_R3.mgf	3049.55214	-1	2585.31047	3	862.777433	614694.9375	2585.311895	862.777908	false	1	1	BS3	138.06807	0	REV_MYG_HUMAN	sp|MYG_HUMAN|	1	K.AMEDEKSLK.H	AMEDEKSLK	AMEDEK(1.00)SLK	1065.501221	0	98	9	6	K	ATLVTAGKKHLDESKAMEDEKSLKHKFDKFELTEPHKGFRL	103	1	1							REV_Cas9		1	K.KNISRHDTNGLK.V	KNISRHDTNGLK	K(1.00)NISRHDTNGLK	1381.742604	0	1324
20190410_QExHFX1_RSLC1_Beveridge_Clausen_IMP_DSS_JRmethod_R3	10297	20190410_QExHFX1_RSLC1_Beveridge_Clausen_IMP_DSS_JRmethod_R3.mgf	1080	C:\2018_Peptideproject\Data\20190410\20190410_QExHFX1_RSLC1_Beveridge_Clausen_IMP_DSS_JRmethod_R3.mgf	3058.29378	-1	2164.161947	3	722.394592	630284.375	2164.167405	722.396412	false	1	1	BS3	138.06807	0	REV_K1C15_SHEEP	sp|K1C15_SHEEP|	1	R.QLAMENEKYR.L	QLAMENEKYR	QLAMENEK(1.00)YR	1296.613232	0	254	10	8	K	RRVLGNIDAEVSRQLAMENEKYRLFDDAARLANDIELIRVS	261	1	1							CRP_HUMAN	sp|CRP_HUMAN|	0	R.VRKSLK.K	VRKSLK	VRK(1.00)SLK	729.486103	0	135
20190410_QExHFX1_RSLC1_Beveridge_Clausen_IMP_DSS_JRmethod_R3	10312	20190410_QExHFX1_RSLC1_Beveridge_Clausen_IMP_DSS_JRmethod_R3.mgf	1090	C:\2018_Peptideproject\Data\20190410\20190410_QExHFX1_RSLC1_Beveridge_Clausen_IMP_DSS_JRmethod_R3.mgf	3060.60888	-1	1901.098553	4	476.281915	2632260.75	1901.102604	476.282927	false	1	1	BS3	138.06807	0	REV_Cas9		1	K.VVTQLIKK.G	VVTQLIKK	VVTQLIK(1.00)K	927.611698	0	627	8	7	K	KPRHGMKVVLEDVKVVTQLIKKGIAPSGALNAIHEHLSDGQ	633	1	1							REV_Cas9		1	K.YPDWKK.R	YPDWKK	YPDWK(1.00)K	835.422835	0	240
20190410_QExHFX1_RSLC1_Beveridge_Clausen_IMP_DSS_JRmethod_R3	10302	20190410_QExHFX1_RSLC1_Beveridge_Clausen_IMP_DSS_JRmethod_R3.mgf	1083	C:\2018_Peptideproject\Data\20190410\20190410_QExHFX1_RSLC1_Beveridge_Clausen_IMP_DSS_JRmethod_R3.mgf	3059.2152	-1	2121.13105	4	531.290039	1156578.5	2121.135754	531.291215	false	1	1	BS3	138.06807	0	Cas9		0	K.NPIDFLEAKGYK.E	NPIDFLEAKGYK	NPIDFLEAK(1.00)GYK	1393.724162	0	1181	12	9	K	GITIMERSSFEKNPIDFLEAKGYKEVKKDLIIKLPKYSLFE	1189	1	1							REV_Cas9		1	K.EVKSK.K	EVKSK	EVK(1.00)SK	589.343521	0	208
20190410_QExHFX1_RSLC1_Beveridge_Clausen_IMP_DSS_JRmethod_R3	10309	20190410_QExHFX1_RSLC1_Beveridge_Clausen_IMP_DSS_JRmethod_R3.mgf	1088	C:\2018_Peptideproject\Data\20190410\20190410_QExHFX1_RSLC1_Beveridge_Clausen_IMP_DSS_JRmethod_R3.mgf	3060.20712	-1	2122.166732	3	708.396187	654265.5625	2122.172096	708.397975	false	1	1	BS3	138.06807	0	REV_Cas9		1	R.KIRMRESK.N	KIRMRESK	K(1.00)IRMRESK	1062.596793	0	586	8	1	K	NEVPHKELIQSGLKEIGEERKIRMRESKNQKGQTTQNREAM	586	1	1							REV_CRP_HUMAN	sp|CRP_HUMAN|	1	K.EPFVFKR.A	EPFVFKR	EPFVFK(1.00)R	921.507233	0	194
20190410_QExHFX1_RSLC1_Beveridge_Clausen_IMP_DSS_JRmethod_R3	10338	20190410_QExHFX1_RSLC1_Beveridge_Clausen_IMP_DSS_JRmethod_R3.mgf	1109	C:\2018_Peptideproject\Data\20190410\20190410_QExHFX1_RSLC1_Beveridge_Clausen_IMP_DSS_JRmethod_R3.mgf	3064.2906	-1	1704.943136	3	569.321655	655033.0625	1704.94504	569.32229	false	1	1	BS3	138.06807	0	REV_CRP_HUMAN	sp|CRP_HUMAN|	1	K.EPFVFKR.A	EPFVFKR	EPFVFK(1.00)R	921.507233	0	194	7	6	K	PTLPKALSVYSTDSKEPFVFKRASMDTQGFAHSLSTLVLFC	199	1	1							Cas9		0	R.EKIEK.I	EKIEK	EK(1.00)IEK	645.369736	0	442
20190410_QExHFX1_RSLC1_Beveridge_Clausen_IMP_DSS_JRmethod_R3	10293	20190410_QExHFX1_RSLC1_Beveridge_Clausen_IMP_DSS_JRmethod_R3.mgf	1078	C:\2018_Peptideproject\Data\20190410\20190410_QExHFX1_RSLC1_Beveridge_Clausen_IMP_DSS_JRmethod_R3.mgf	3057.45864	-1	1950.077963	3	651.033264	464672.8125	1950.078573	651.033467	false	0	1	BS3	138.06807	0	Cas9		0	K.NLPNEKVLPK.H	NLPNEKVLPK	NLPNEK(1.00)VLPK	1150.671003	0	505	10	6	K	ASAQSFIERMTNFDKNLPNEKVLPKHSLLYEYFTVYNELTK	510	1	1							Cas9		0	R.DKQSGK.T	DKQSGK	DK(1.00)QSGK	661.339499	0	676
20190410_QExHFX1_RSLC1_Beveridge_Clausen_IMP_DSS_JRmethod_R3	10321	20190410_QExHFX1_RSLC1_Beveridge_Clausen_IMP_DSS_JRmethod_R3.mgf	1097	C:\2018_Peptideproject\Data\20190410\20190410_QExHFX1_RSLC1_Beveridge_Clausen_IMP_DSS_JRmethod_R3.mgf	3061.82148	-1	2122.168539	3	708.39679	587186.4375	2122.172096	708.397975	false	1	1	BS3	138.06807	0	REV_Cas9		1	R.KIRMRESK.N	KIRMRESK	K(1.00)IRMRESK	1062.596793	0	586	8	1	K	NEVPHKELIQSGLKEIGEERKIRMRESKNQKGQTTQNREAM	586	1	1							REV_CRP_HUMAN	sp|CRP_HUMAN|	1	K.EPFVFKR.A	EPFVFKR	EPFVFK(1.00)R	921.507233	0	194
20190410_QExHFX1_RSLC1_Beveridge_Clausen_IMP_DSS_JRmethod_R3	10314	20190410_QExHFX1_RSLC1_Beveridge_Clausen_IMP_DSS_JRmethod_R3.mgf	1092	C:\2018_Peptideproject\Data\20190410\20190410_QExHFX1_RSLC1_Beveridge_Clausen_IMP_DSS_JRmethod_R3.mgf	3060.79008	-1	2082.094443	3	695.038757	30647980	2082.099683	695.040504	false	1	1	BS3	138.06807	0	Cas9		0	R.KKbs3ohDWDPKbs3ohK.Y	KKDWDPKK	K(1.00)Kbs3ohDWDPKbs3ohK	1355.733645	0	1127	8	1	K	GGFSKESILPKRNSDKLIARKKDWDPKKYGGFDSPTVAYSV	1127	1	1	Kbs3oh;Kbs3oh	2;7	156.0786347;156.0786347				REV_Cas9		1	R.GKNDR.S	GKNDR	GK(1.00)NDR	588.297968	0	505
20190410_QExHFX1_RSLC1_Beveridge_Clausen_IMP_DSS_JRmethod_R3	10348	20190410_QExHFX1_RSLC1_Beveridge_Clausen_IMP_DSS_JRmethod_R3.mgf	1115	C:\2018_Peptideproject\Data\20190410\20190410_QExHFX1_RSLC1_Beveridge_Clausen_IMP_DSS_JRmethod_R3.mgf	3066.15678	-1	1854.068808	3	619.030212	1251398.875	1854.0727	619.03151	false	1	1	BS3	138.06807	0	REV_Cas9		1	R.DAIKLDSRK.N	DAIKLDSRK	DAIK(1.00)LDSRK	1044.592753	0	247	9	4	K	VTPSDFGGKKYPDWKKRDAIKLDSRKNPLISKESFGGTQVE	250	1	1							MYG_HUMAN	sp|MYG_HUMAN|	0	K.FKHLK.S	FKHLK	FK(1.00)HLK	671.411876	0	46
20190410_QExHFX1_RSLC1_Beveridge_Clausen_IMP_DSS_JRmethod_R3	10327	20190410_QExHFX1_RSLC1_Beveridge_Clausen_IMP_DSS_JRmethod_R3.mgf	1101	C:\2018_Peptideproject\Data\20190410\20190410_QExHFX1_RSLC1_Beveridge_Clausen_IMP_DSS_JRmethod_R3.mgf	3062.70342	-1	1698.959982	3	567.327271	1022907.5625	1698.962804	567.328211	false	1	1	BS3	138.06807	0	REV_Cas9		1	K.ATLNDKR.F	ATLNDKR	ATLNDK(1.00)R	816.44536	0	467	7	6	K	IFGKADLESLGRGEKATLNDKRFQTIKLANLLRQWYKNKKM	472	1	1							CAH1_HUMAN	sp|CAH1_HUMAN|	0	K.TKbs3ohGKR.A	TKGKR	TKbs3ohGK(1.00)R	744.449374	0	169
20190410_QExHFX1_RSLC1_Beveridge_Clausen_IMP_DSS_JRmethod_R3	10341	20190410_QExHFX1_RSLC1_Beveridge_Clausen_IMP_DSS_JRmethod_R3.mgf	1111	C:\2018_Peptideproject\Data\20190410\20190410_QExHFX1_RSLC1_Beveridge_Clausen_IMP_DSS_JRmethod_R3.mgf	3064.8063	-1	2044.142172	3	682.388	662440.875	2044.146918	682.389583	false	1	1	BS3	138.06807	0	REV_Cas9		1	K.Kbs3ohYPDWKKR.D	KYPDWKKR	Kbs3ohYPDWK(0.50)K(0.50)R	1275.697544	0	239	8	7	K	LVSYAVTPSDFGGKKYPDWKKRDAIKLDSRKNPLISKESFG	245	1	1	Kbs3oh	1	156.0786347				REV_Cas9		1	K.QVTKR.V	QVTKR	QVTK(1.00)R	630.381304	0	807
20190410_QExHFX1_RSLC1_Beveridge_Clausen_IMP_DSS_JRmethod_R3	10356	20190410_QExHFX1_RSLC1_Beveridge_Clausen_IMP_DSS_JRmethod_R3.mgf	1120	C:\2018_Peptideproject\Data\20190410\20190410_QExHFX1_RSLC1_Beveridge_Clausen_IMP_DSS_JRmethod_R3.mgf	3067.54272	-1	2139.08016	3	714.033997	11618242	2139.076917	714.032916	false	0	1	BS3	138.06807	0	Cas9		0	K.KDLIIK.L	KDLIIK	K(1.00)DLIIK	728.479621	0	1196	6	1	K	SSFEKNPIDFLEAKGYKEVKKDLIIKLPKYSLFELENGRKR	1196	1	1							Cas9		0	R.MNTKYDENDK.L	MNTKYDENDK	MNTK(1.00)YDENDK	1272.529226	0	943
20190410_QExHFX1_RSLC1_Beveridge_Clausen_IMP_DSS_JRmethod_R3	10279	20190410_QExHFX1_RSLC1_Beveridge_Clausen_IMP_DSS_JRmethod_R3.mgf	1069	C:\2018_Peptideproject\Data\20190410\20190410_QExHFX1_RSLC1_Beveridge_Clausen_IMP_DSS_JRmethod_R3.mgf	3055.26594	-1	1781.004782	3	594.675537	2434084	1781.006018	594.675949	false	0	1	BS3	138.06807	0	Cas9		0	K.KDWDPK.K	KDWDPK	K(1.00)DWDPK	787.386449	0	1128	6	1	K	GFSKESILPKRNSDKLIARKKDWDPKKYGGFDSPTVAYSVL	1128	1	1							Cas9		0	K.QLKRRR.Y	QLKRRR	QLK(1.00)RRR	855.551498	0	654
20190410_QExHFX1_RSLC1_Beveridge_Clausen_IMP_DSS_JRmethod_R3	10273	20190410_QExHFX1_RSLC1_Beveridge_Clausen_IMP_DSS_JRmethod_R3.mgf	1065	C:\2018_Peptideproject\Data\20190410\20190410_QExHFX1_RSLC1_Beveridge_Clausen_IMP_DSS_JRmethod_R3.mgf	3054.25002	-1	2101.162863	3	701.394897	652858.5625	2101.164368	701.395399	false	1	1	BS3	138.06807	0	Cas9		0	R.KFDNLTK.A	KFDNLTK	K(1.00)FDNLTK	864.470512	0	900	7	1	K	VKKMKNYWRQLLNAKLITQRKFDNLTKAERGGLSELDKAGF	900	1	1							REV_Cas9		1	K.QRDIGNIKR.L	QRDIGNIKR	QRDIGNIK(1.00)R	1098.625785	0	696
20190410_QExHFX1_RSLC1_Beveridge_Clausen_IMP_DSS_JRmethod_R3	10232	20190410_QExHFX1_RSLC1_Beveridge_Clausen_IMP_DSS_JRmethod_R3.mgf	1050	C:\2018_Peptideproject\Data\20190410\20190410_QExHFX1_RSLC1_Beveridge_Clausen_IMP_DSS_JRmethod_R3.mgf	3044.58696	-1	2213.198663	3	738.740164	1457002.375	2213.20154	738.741123	false	0	1	BS3	138.06807	0	Cas9		0	K.SDNVPSEEVVKK.M	SDNVPSEEVVKK	SDNVPSEEVVK(1.00)K	1329.677604	0	871	12	11	K	LTRSDKNRGKSDNVPSEEVVKKMKNYWRQLLNAKLITQRKF	881	1	1							Cas9		0	R.LSKSRR.L	LSKSRR	LSK(1.00)SRR	745.455865	0	220
20190410_QExHFX1_RSLC1_Beveridge_Clausen_IMP_DSS_JRmethod_R3	10232	20190410_QExHFX1_RSLC1_Beveridge_Clausen_IMP_DSS_JRmethod_R3.mgf	1050	C:\2018_Peptideproject\Data\20190410\20190410_QExHFX1_RSLC1_Beveridge_Clausen_IMP_DSS_JRmethod_R3.mgf	3044.58696	-1	2213.198663	3	738.740164	1457002.375	2213.20154	738.741123	false	1	1	BS3	138.06807	0	Cas9		0	K.SDNVPSEEVVKK.M	SDNVPSEEVVKK	SDNVPSEEVVK(1.00)K	1329.677604	0	871	12	11	K	LTRSDKNRGKSDNVPSEEVVKKMKNYWRQLLNAKLITQRKF	881	1	1							REV_Cas9		1	R.RLKSSR.L	RLKSSR	RLK(1.00)SSR	745.455865	0	1148
20190410_QExHFX1_RSLC1_Beveridge_Clausen_IMP_DSS_JRmethod_R3	10369	20190410_QExHFX1_RSLC1_Beveridge_Clausen_IMP_DSS_JRmethod_R3.mgf	1127	C:\2018_Peptideproject\Data\20190410\20190410_QExHFX1_RSLC1_Beveridge_Clausen_IMP_DSS_JRmethod_R3.mgf	3070.05318	-1	1677.866613	4	420.47393	2082691.75	1677.866078	420.473796	false	0	1	BS3	138.06807	0	Cas9		0	K.MKNYWR.Q	MKNYWR	MK(1.00)NYWR	912.427603	0	883	6	2	K	SDKNRGKSDNVPSEEVVKKMKNYWRQLLNAKLITQRKFDNL	884	1	1							Cas9		0	R.DKPIR.E	DKPIR	DK(1.00)PIR	627.370405	0	1303
20190410_QExHFX1_RSLC1_Beveridge_Clausen_IMP_DSS_JRmethod_R3	10310	20190410_QExHFX1_RSLC1_Beveridge_Clausen_IMP_DSS_JRmethod_R3.mgf	1089	C:\2018_Peptideproject\Data\20190410\20190410_QExHFX1_RSLC1_Beveridge_Clausen_IMP_DSS_JRmethod_R3.mgf	3060.28218	-1	2013.119894	3	672.047241	720353.75	2013.121833	672.047887	false	0	1	BS3	138.06807	0	Cas9		0	K.ESILPKRNSDK.L	ESILPKRNSDK	ESILPK(1.00)RNSDK	1285.699008	0	1112	11	6	K	NIVKKTEVQTGGFSKESILPKRNSDKLIARKKDWDPKKYGG	1117	1	1							Cas9		0	R.LSKSR.R	LSKSR	LSK(1.00)SR	589.354754	0	220
20190410_QExHFX1_RSLC1_Beveridge_Clausen_IMP_DSS_JRmethod_R3	10345	20190410_QExHFX1_RSLC1_Beveridge_Clausen_IMP_DSS_JRmethod_R3.mgf	1113	C:\2018_Peptideproject\Data\20190410\20190410_QExHFX1_RSLC1_Beveridge_Clausen_IMP_DSS_JRmethod_R3.mgf	3065.64066	-1	2053.142172	3	685.388	890728.3125	2053.141901	685.38791	false	1	1	BS3	138.06807	0	Cas9		0	R.KLINGIR.D	KLINGIR	K(1.00)LINGIR	812.523217	0	669	7	1	K	DKVMKQLKRRRYTGWGRLSRKLINGIRDKQSGKTILDFLKS	669	1	1							REV_Cas9		1	R.EIKLDNEDK.Y	EIKLDNEDK	EIK(1.00)LDNEDK	1102.550613	0	418
20190410_QExHFX1_RSLC1_Beveridge_Clausen_IMP_DSS_JRmethod_R3	10354	20190410_QExHFX1_RSLC1_Beveridge_Clausen_IMP_DSS_JRmethod_R3.mgf	1119	C:\2018_Peptideproject\Data\20190410\20190410_QExHFX1_RSLC1_Beveridge_Clausen_IMP_DSS_JRmethod_R3.mgf	3067.14576	-1	2105.087546	3	702.703125	1636616	2105.089196	702.703675	false	1	1	BS3	138.06807	0	Cas9		0	R.KFDNLTK.A	KFDNLTK	K(1.00)FDNLTK	864.470512	0	900	7	1	K	VKKMKNYWRQLLNAKLITQRKFDNLTKAERGGLSELDKAGF	900	1	1							REV_Cas9		1	R.EIKLDNEDK.Y	EIKLDNEDK	EIK(1.00)LDNEDK	1102.550613	0	418
20190410_QExHFX1_RSLC1_Beveridge_Clausen_IMP_DSS_JRmethod_R3	10349	20190410_QExHFX1_RSLC1_Beveridge_Clausen_IMP_DSS_JRmethod_R3.mgf	1116	C:\2018_Peptideproject\Data\20190410\20190410_QExHFX1_RSLC1_Beveridge_Clausen_IMP_DSS_JRmethod_R3.mgf	3066.23196	-1	2122.147299	3	708.389709	667706.3125	2122.146249	708.38936	false	1	1	BS3	138.06807	0	REV_Cas9		1	K.YPDWKKbs3ohR.D	YPDWKKR	YPDWK(1.00)Kbs3ohR	1147.602581	0	240	7	5	K	VLVSYAVTPSDFGGKKYPDWKKRDAIKLDSRKNPLISKESF	244	1	1	Kbs3oh	6	156.0786347				CTRB_BOVIN	sp|CTRB_BOVIN|	0	K.TKYNALK.T	TKYNALK	TK(1.00)YNALK	836.475598	0	144
20190410_QExHFX1_RSLC1_Beveridge_Clausen_IMP_DSS_JRmethod_R3	10349	20190410_QExHFX1_RSLC1_Beveridge_Clausen_IMP_DSS_JRmethod_R3.mgf	1116	C:\2018_Peptideproject\Data\20190410\20190410_QExHFX1_RSLC1_Beveridge_Clausen_IMP_DSS_JRmethod_R3.mgf	3066.23196	-1	2122.147299	3	708.389709	667706.3125	2122.146249	708.38936	false	1	1	BS3	138.06807	0	REV_Cas9		1	K.YPDWKbs3ohKR.D	YPDWKKR	YPDWKbs3ohK(1.00)R	1147.602581	0	240	7	6	K	LVSYAVTPSDFGGKKYPDWKKRDAIKLDSRKNPLISKESFG	245	1	1	Kbs3oh	5	156.0786347				CTRB_BOVIN	sp|CTRB_BOVIN|	0	K.TKYNALK.T	TKYNALK	TK(1.00)YNALK	836.475598	0	144
20190410_QExHFX1_RSLC1_Beveridge_Clausen_IMP_DSS_JRmethod_R3	10319	20190410_QExHFX1_RSLC1_Beveridge_Clausen_IMP_DSS_JRmethod_R3.mgf	1095	C:\2018_Peptideproject\Data\20190410\20190410_QExHFX1_RSLC1_Beveridge_Clausen_IMP_DSS_JRmethod_R3.mgf	3061.67088	-1	2013.119899	4	504.287251	1636820	2013.121833	504.287735	false	0	1	BS3	138.06807	0	Cas9		0	K.ESILPKRNSDK.L	ESILPKRNSDK	ESILPK(1.00)RNSDK	1285.699008	0	1112	11	6	K	NIVKKTEVQTGGFSKESILPKRNSDKLIARKKDWDPKKYGG	1117	1	1							Cas9		0	R.LSKSR.R	LSKSR	LSK(1.00)SR	589.354754	0	220
20190410_QExHFX1_RSLC1_Beveridge_Clausen_IMP_DSS_JRmethod_R3	10352	20190410_QExHFX1_RSLC1_Beveridge_Clausen_IMP_DSS_JRmethod_R3.mgf	1117	C:\2018_Peptideproject\Data\20190410\20190410_QExHFX1_RSLC1_Beveridge_Clausen_IMP_DSS_JRmethod_R3.mgf	3066.99528	-1	2044.139211	3	682.387014	1077360.5	2044.13167	682.3845	false	1	1	BS3	138.06807	0	CTRB_BOVIN	sp|CTRB_BOVIN|	0	K.NPKFSILTVR.N	NPKFSILTVR	NPK(1.00)FSILTVR	1173.686987	0	91	10	3	K	QGLETEDTQVLKIGKVFKNPKFSILTVRNDITLLKLATPAQ	93	1	1							REV_Cas9		1	R.ESKNQK.G	ESKNQK	ESK(1.00)NQK	732.376612	0	591
20190410_QExHFX1_RSLC1_Beveridge_Clausen_IMP_DSS_JRmethod_R3	10296	20190410_QExHFX1_RSLC1_Beveridge_Clausen_IMP_DSS_JRmethod_R3.mgf	1079	C:\2018_Peptideproject\Data\20190410\20190410_QExHFX1_RSLC1_Beveridge_Clausen_IMP_DSS_JRmethod_R3.mgf	3058.21836	-1	1799.033713	3	600.685181	660385.25	1799.03771	600.686513	false	0	1	BS3	138.06807	0	Cas9		0	R.NSDKLIAR.K	NSDKLIAR	NSDK(1.00)LIAR	915.513774	0	1119	8	4	K	TEVQTGGFSKESILPKRNSDKLIARKKDWDPKKYGGFDSPT	1122	1	1							Cas9		0	R.LSKSRR.L	LSKSRR	LSK(1.00)SRR	745.455865	0	220
20190410_QExHFX1_RSLC1_Beveridge_Clausen_IMP_DSS_JRmethod_R3	10365	20190410_QExHFX1_RSLC1_Beveridge_Clausen_IMP_DSS_JRmethod_R3.mgf	1124	C:\2018_Peptideproject\Data\20190410\20190410_QExHFX1_RSLC1_Beveridge_Clausen_IMP_DSS_JRmethod_R3.mgf	3069.57708	-1	1520.877188	3	507.966339	949213.6875	1520.878691	507.96684	false	1	1	BS3	138.06807	0	Cas9		0	R.LSKSR.R	LSKSR	LSK(1.00)SR	589.354754	0	220	5	3	K	ENPINASGVDAKAILSARLSKSRRLENLIAQLPGEKKNGLF	222	1	1							REV_Cas9		1	R.YARKTR.L	YARKTR	YARK(1.00)TR	793.455866	0	1300
20190410_QExHFX1_RSLC1_Beveridge_Clausen_IMP_DSS_JRmethod_R3	10344	20190410_QExHFX1_RSLC1_Beveridge_Clausen_IMP_DSS_JRmethod_R3.mgf	1112	C:\2018_Peptideproject\Data\20190410\20190410_QExHFX1_RSLC1_Beveridge_Clausen_IMP_DSS_JRmethod_R3.mgf	3065.56554	-1	1855.070938	4	464.775011	1569369.75	1855.071973	464.77527	false	1	1	BS3	138.06807	0	REV_SRPP_HEVBR	sp|SRPP_HEVBR|	1	R.AVFDLKYR.L	AVFDLKYR	AVFDLK(1.00)YR	1010.554912	0	188	8	6	K	LYLTSFSDVAYVGARAVFDLKYRLEEEVEEAM.........	193	1	1							REV_Cas9		1	R.RKYLK.Q	RKYLK	RK(1.00)YLK	706.44899	0	715
20190410_QExHFX1_RSLC1_Beveridge_Clausen_IMP_DSS_JRmethod_R3	10337	20190410_QExHFX1_RSLC1_Beveridge_Clausen_IMP_DSS_JRmethod_R3.mgf	1108	C:\2018_Peptideproject\Data\20190410\20190410_QExHFX1_RSLC1_Beveridge_Clausen_IMP_DSS_JRmethod_R3.mgf	3064.21602	-1	2055.149374	3	686.057068	908844.8125	2055.147655	686.056495	false	1	1	BS3	138.06807	0	Cas9		0	R.NSDKLIAR.K	NSDKLIAR	NSDK(1.00)LIAR	915.513774	0	1119	8	4	K	TEVQTGGFSKESILPKRNSDKLIARKKDWDPKKYGGFDSPT	1122	1	1							REV_MYG_HUMAN	sp|MYG_HUMAN|	1	K.SLKHKFDK.F	SLKHKFDK	SLK(0.71)HK(0.29)FDK	1001.56581	0	104
20190410_QExHFX1_RSLC1_Beveridge_Clausen_IMP_DSS_JRmethod_R3	10367	20190410_QExHFX1_RSLC1_Beveridge_Clausen_IMP_DSS_JRmethod_R3.mgf	1126	C:\2018_Peptideproject\Data\20190410\20190410_QExHFX1_RSLC1_Beveridge_Clausen_IMP_DSS_JRmethod_R3.mgf	3069.72654	-1	1527.871176	3	510.297668	1278837.75	1527.866061	510.295963	false	1	1	BS3	138.06807	0	REV_Cas9		1	K.KKKLS.S	SKKLK	K(0.24)K(0.31)K(0.45)LS	602.411541	0	211	5	3	K	NEFSRSEMITIGLLKEVKSKKLKSKGEKVAVVLVSYAVTPS	213	1	1	S->K ;K->K ;K->K ;L->L ;K->S	1;2;3;4;5	41.06293500000001;0.0;0.0;0.0;-41.06293500000001				Cas9		0	K.KDWDPK.K	KDWDPK	K(1.00)DWDPK	787.386449	0	1128
20190410_QExHFX1_RSLC1_Beveridge_Clausen_IMP_DSS_JRmethod_R3	10331	20190410_QExHFX1_RSLC1_Beveridge_Clausen_IMP_DSS_JRmethod_R3.mgf	1105	C:\2018_Peptideproject\Data\20190410\20190410_QExHFX1_RSLC1_Beveridge_Clausen_IMP_DSS_JRmethod_R3.mgf	3063.0045	-1	1955.079489	3	652.700439	602067.25	1955.083982	652.701937	false	1	1	BS3	138.06807	0	Cas9		0	R.KKbs3ohDWDPK.K	KKDWDPK	K(1.00)Kbs3ohDWDPK	1071.560047	0	1127	7	1	K	GGFSKESILPKRNSDKLIARKKDWDPKKYGGFDSPTVAYSV	1127	1	1	Kbs3oh	2	156.0786347				REV_Cas9		1	R.RLKSSR.L	RLKSSR	RLK(1.00)SSR	745.455865	0	1148
20190410_QExHFX1_RSLC1_Beveridge_Clausen_IMP_DSS_JRmethod_R3	10399	20190410_QExHFX1_RSLC1_Beveridge_Clausen_IMP_DSS_JRmethod_R3.mgf	1142	C:\2018_Peptideproject\Data\20190410\20190410_QExHFX1_RSLC1_Beveridge_Clausen_IMP_DSS_JRmethod_R3.mgf	3075.75222	-1	2158.072775	3	720.364868	967822.75	2158.082731	720.368187	false	1	1	BS3	138.06807	0	REV_MYG_HUMAN	sp|MYG_HUMAN|	1	K.HLDESKAMEDEK.S	HLDESKAMEDEK	HLDESK(1.00)AMEDEK	1446.629669	0	92	12	6	K	GLIGGLATLVTAGKKHLDESKAMEDEKSLKHKFDKFELTEP	97	1	1							Cas9		0	K.LKSVK.E	LKSVK	LK(1.00)SVK	573.384992	0	1161
20190410_QExHFX1_RSLC1_Beveridge_Clausen_IMP_DSS_JRmethod_R3	10400	20190410_QExHFX1_RSLC1_Beveridge_Clausen_IMP_DSS_JRmethod_R3.mgf	1143	C:\2018_Peptideproject\Data\20190410\20190410_QExHFX1_RSLC1_Beveridge_Clausen_IMP_DSS_JRmethod_R3.mgf	3075.82746	-1	1674.973898	3	559.331909	1804048.375	1674.970861	559.330897	false	1	1	BS3	138.06807	0	REV_Cas9		1	K.KYPDWK.K	KYPDWK	K(1.00)YPDWK	835.422835	0	239	6	1	K	EKVAVVLVSYAVTPSDFGGKKYPDWKKRDAIKLDSRKNPLI	239	1	1							Cas9		0	K.KLKSVK.E	KLKSVK	K(0.35)LK(0.65)SVK	701.479955	0	1160
20190410_QExHFX1_RSLC1_Beveridge_Clausen_IMP_DSS_JRmethod_R3	10346	20190410_QExHFX1_RSLC1_Beveridge_Clausen_IMP_DSS_JRmethod_R3.mgf	1114	C:\2018_Peptideproject\Data\20190410\20190410_QExHFX1_RSLC1_Beveridge_Clausen_IMP_DSS_JRmethod_R3.mgf	3065.71554	-1	1956.079781	4	490.027222	807963.0625	1956.082612	490.02793	false	1	1	BS3	138.06807	0	REV_Cas9		1	K.SRGKNDR.S	SRGKNDR	SRGK(1.00)NDR	831.431107	0	503	7	4	K	WYKNKKMVVEESPVNDKSRGKNDRSTLKVNDISDKDLFSQP	506	1	1							REV_Cas9		1	K.MELIKPIK.F	MELIKPIK	MELIK(1.00)PIK	986.583435	0	987
20190410_QExHFX1_RSLC1_Beveridge_Clausen_IMP_DSS_JRmethod_R3	10353	20190410_QExHFX1_RSLC1_Beveridge_Clausen_IMP_DSS_JRmethod_R3.mgf	1118	C:\2018_Peptideproject\Data\20190410\20190410_QExHFX1_RSLC1_Beveridge_Clausen_IMP_DSS_JRmethod_R3.mgf	3067.07034	-1	2044.139211	4	512.042079	1055243.375	2044.13167	512.040194	false	1	1	BS3	138.06807	0	CTRB_BOVIN	sp|CTRB_BOVIN|	0	K.NPKFSILTVR.N	NPKFSILTVR	NPK(1.00)FSILTVR	1173.686987	0	91	10	3	K	QGLETEDTQVLKIGKVFKNPKFSILTVRNDITLLKLATPAQ	93	1	1							REV_Cas9		1	R.ESKNQK.G	ESKNQK	ESK(1.00)NQK	732.376612	0	591
20190410_QExHFX1_RSLC1_Beveridge_Clausen_IMP_DSS_JRmethod_R3	10430	20190410_QExHFX1_RSLC1_Beveridge_Clausen_IMP_DSS_JRmethod_R3.mgf	1152	C:\2018_Peptideproject\Data\20190410\20190410_QExHFX1_RSLC1_Beveridge_Clausen_IMP_DSS_JRmethod_R3.mgf	3083.53926	-1	1648.823691	3	550.615173	601086.3125	1648.82025	550.614027	false	0	1	BS3	138.06807	0	Cas9		0	-.GAASMDKK.Y	GAASMDKK	GAASMDK(1.00)K	822.390549	0	1	8	7	K	..............GAASMDKKYSIGLAIGTNSVGWAVITD	7	1	1							Cas9		0	K.GQKNSR.E	GQKNSR	GQK(1.00)NSR	688.361631	0	777
20190410_QExHFX1_RSLC1_Beveridge_Clausen_IMP_DSS_JRmethod_R3	10323	20190410_QExHFX1_RSLC1_Beveridge_Clausen_IMP_DSS_JRmethod_R3.mgf	1098	C:\2018_Peptideproject\Data\20190410\20190410_QExHFX1_RSLC1_Beveridge_Clausen_IMP_DSS_JRmethod_R3.mgf	3062.23506	-1	2053.145724	4	514.293708	2427869.5	2053.145925	514.293758	false	1	1	BS3	138.06807	0	Cas9		0	K.QLKEDYFKK.I	QLKEDYFKK	QLK(0.49)EDYFK(0.51)K	1197.63937	0	567	9	8	K	DLLFKTNRKVTVKQLKEDYFKKIECFDSVEISGVEDRFNAS	574	1	1							REV_Cas9		1	K.EVKSKK.L	EVKSKK	EVK(0.40)SK(0.60)K	717.438484	0	208
20190410_QExHFX1_RSLC1_Beveridge_Clausen_IMP_DSS_JRmethod_R3	10340	20190410_QExHFX1_RSLC1_Beveridge_Clausen_IMP_DSS_JRmethod_R3.mgf	1110	C:\2018_Peptideproject\Data\20190410\20190410_QExHFX1_RSLC1_Beveridge_Clausen_IMP_DSS_JRmethod_R3.mgf	3064.73124	-1	1855.069845	3	619.363892	850775.5	1855.075159	619.365663	false	1	1	BS3	138.06807	0	REV_Cas9		1	R.GKNDRSTLK.V	GKNDRSTLK	GK(1.00)NDRSTLK	1017.556701	0	505	9	2	K	WYKNKKMVVEESPVNDKSRGKNDRSTLKVNDISDKDLFSQP	506	1	1							Cas9		0	K.QLKRR.R	QLKRR	QLK(1.00)RR	699.450387	0	654
20190410_QExHFX1_RSLC1_Beveridge_Clausen_IMP_DSS_JRmethod_R3	10445	20190410_QExHFX1_RSLC1_Beveridge_Clausen_IMP_DSS_JRmethod_R3.mgf	1157	C:\2018_Peptideproject\Data\20190410\20190410_QExHFX1_RSLC1_Beveridge_Clausen_IMP_DSS_JRmethod_R3.mgf	3087.0774	-1	1532.78472	3	511.935516	642862.375	1532.786838	511.936222	false	0	1				Cas9		0	K.MDGTEELLVKLNR.E	MDGTEELLVKLNR	MDGTEELLVKLNR	1532.786838	0	387	13					1	1
20190410_QExHFX1_RSLC1_Beveridge_Clausen_IMP_DSS_JRmethod_R3	10443	20190410_QExHFX1_RSLC1_Beveridge_Clausen_IMP_DSS_JRmethod_R3.mgf	1156	C:\2018_Peptideproject\Data\20190410\20190410_QExHFX1_RSLC1_Beveridge_Clausen_IMP_DSS_JRmethod_R3.mgf	3086.63628	-1	1606.852255	3	536.624695	980020.625	1606.850094	536.623975	false	1	1	BS3	138.06807	0	REV_AMYS_HUMAN	sp|AMYS_HUMAN|	1	K.MEGNKR.W	MEGNKR	MEGNK(1.00)R	749.349018	0	224	6	5	K	SPMFGWGEGWKNLYSKMEGNKRWIVTGKLAGKYFETRVGNG	228	1	1							REV_Cas9		1	R.KQIFGK.A	KQIFGK	K(1.00)QIFGK	719.433006	0	450
20190410_QExHFX1_RSLC1_Beveridge_Clausen_IMP_DSS_JRmethod_R3	10292	20190410_QExHFX1_RSLC1_Beveridge_Clausen_IMP_DSS_JRmethod_R3.mgf	1077	C:\2018_Peptideproject\Data\20190410\20190410_QExHFX1_RSLC1_Beveridge_Clausen_IMP_DSS_JRmethod_R3.mgf	3057.3837	-1	1980.041342	3	661.021057	925272.1875	1980.050066	661.023965	false	1	1	BS3	138.06807	0	REV_Cas9		1	K.SRGKNDR.S	SRGKNDR	SRGK(1.00)NDR	831.431107	0	503	7	4	K	WYKNKKMVVEESPVNDKSRGKNDRSTLKVNDISDKDLFSQP	506	1	1							REV_Cas9		1	R.HDTNGLKVK.K	HDTNGLKVK	HDTNGLK(1.00)VK	1010.550888	0	1329
20190410_QExHFX1_RSLC1_Beveridge_Clausen_IMP_DSS_JRmethod_R3	10253	20190410_QExHFX1_RSLC1_Beveridge_Clausen_IMP_DSS_JRmethod_R3.mgf	1058	C:\2018_Peptideproject\Data\20190410\20190410_QExHFX1_RSLC1_Beveridge_Clausen_IMP_DSS_JRmethod_R3.mgf	3049.476	-1	2585.31047	4	647.334894	734831.875	2585.311896	647.335251	false	1	1	BS3	138.06807	0	REV_Cas9		1	K.TGSKQRDIGNIK.R	TGSKQRDIGNIK	TGSK(1.00)QRDIGNIK	1315.720807	0	692	12	4	K	MFRNNAFGDKSLFDLIKTGSKQRDIGNIKRLSRLGWGTRRR	695	1	1							MYG_HUMAN	sp|MYG_HUMAN|	0	K.HLKSEDEMK.A	HLKSEDEMK	HLK(1.00)SEDEMK	1131.523019	0	48
20190410_QExHFX1_RSLC1_Beveridge_Clausen_IMP_DSS_JRmethod_R3	10358	20190410_QExHFX1_RSLC1_Beveridge_Clausen_IMP_DSS_JRmethod_R3.mgf	1121	C:\2018_Peptideproject\Data\20190410\20190410_QExHFX1_RSLC1_Beveridge_Clausen_IMP_DSS_JRmethod_R3.mgf	3067.9836	-1	1938.030722	3	647.017517	1065731.5	1938.025081	647.015637	false	1	1	BS3	138.06807	0	REV_CRP_HUMAN	sp|CRP_HUMAN|	1	K.EPFVFKR.A	EPFVFKR	EPFVFK(1.00)R	921.507233	0	194	7	6	K	PTLPKALSVYSTDSKEPFVFKRASMDTQGFAHSLSTLVLFC	199	1	1							RETBP_HUMAN	sp|RETBP_HUMAN|	0	R.VKENFDK.A	VKENFDK	VK(1.00)ENFDK	878.449777	0	29
20190410_QExHFX1_RSLC1_Beveridge_Clausen_IMP_DSS_JRmethod_R3	10382	20190410_QExHFX1_RSLC1_Beveridge_Clausen_IMP_DSS_JRmethod_R3.mgf	1133	C:\2018_Peptideproject\Data\20190410\20190410_QExHFX1_RSLC1_Beveridge_Clausen_IMP_DSS_JRmethod_R3.mgf	3072.58602	-1	1677.865866	3	560.295898	1545275.25	1677.866078	560.295969	true	0	1	BS3	138.06807	0	Cas9		0	R.DKPIR.E	DKPIR	DK(1.00)PIR	627.370405	0	1303	5	2	K	VILADANLDKVLSAYNKHRDKPIREQAENIIHLFTLTNLGA	1304	1	1							Cas9		0	K.MKNYWR.Q	MKNYWR	MK(1.00)NYWR	912.427603	0	883
20190410_QExHFX1_RSLC1_Beveridge_Clausen_IMP_DSS_JRmethod_R3	10362	20190410_QExHFX1_RSLC1_Beveridge_Clausen_IMP_DSS_JRmethod_R3.mgf	1123	C:\2018_Peptideproject\Data\20190410\20190410_QExHFX1_RSLC1_Beveridge_Clausen_IMP_DSS_JRmethod_R3.mgf	3068.81718	-1	2043.138741	4	511.791962	691135.8125	2043.143632	511.793184	false	1	1	BS3	138.06807	0	REV_Cas9		1	K.TGSKQRDIGNIK.R	TGSKQRDIGNIK	TGSK(1.00)QRDIGNIK	1315.720807	0	692	12	4	K	MFRNNAFGDKSLFDLIKTGSKQRDIGNIKRLSRLGWGTRRR	695	1	1							Cas9		0	R.LSKSR.R	LSKSR	LSK(1.00)SR	589.354754	0	220
20190410_QExHFX1_RSLC1_Beveridge_Clausen_IMP_DSS_JRmethod_R3	10466	20190410_QExHFX1_RSLC1_Beveridge_Clausen_IMP_DSS_JRmethod_R3.mgf	1166	C:\2018_Peptideproject\Data\20190410\20190410_QExHFX1_RSLC1_Beveridge_Clausen_IMP_DSS_JRmethod_R3.mgf	3091.81302	-1	1714.946554	3	572.656128	622770.375	1714.946496	572.656108	false	1	1	BS3	138.06807	0	REV_Cas9		1	K.ELKQVTK.R	ELKQVTK	ELK(1.00)QVTK	844.501813	0	804	7	3	K	VGSIEVSDFCEKKIFYDKELKQVTKRVNKTFLLDVIKKAQE	806	1	1							REV_Cas9		1	R.ESKNQK.G	ESKNQK	ESK(1.00)NQK	732.376612	0	591
20190410_QExHFX1_RSLC1_Beveridge_Clausen_IMP_DSS_JRmethod_R3	10390	20190410_QExHFX1_RSLC1_Beveridge_Clausen_IMP_DSS_JRmethod_R3.mgf	1138	C:\2018_Peptideproject\Data\20190410\20190410_QExHFX1_RSLC1_Beveridge_Clausen_IMP_DSS_JRmethod_R3.mgf	3073.82736	-1	1775.998501	4	445.006902	906711.5625	1776.006653	445.00894	false	0	1	BS3	138.06807	0	Cas9		0	R.KKLVDSTDK.A	KKLVDSTDK	K(0.41)K(0.59)LVDSTDK	1032.581519	0	144	9	2	K	NIVDEVAYHEKYPTIYHLRKKLVDSTDKADLRLIYLALAHM	145	1	1							Cas9		0	R.KMIAK.S	KMIAK	K(1.00)MIAK	605.357064	0	1024
20190410_QExHFX1_RSLC1_Beveridge_Clausen_IMP_DSS_JRmethod_R3	10359	20190410_QExHFX1_RSLC1_Beveridge_Clausen_IMP_DSS_JRmethod_R3.mgf	1122	C:\2018_Peptideproject\Data\20190410\20190410_QExHFX1_RSLC1_Beveridge_Clausen_IMP_DSS_JRmethod_R3.mgf	3068.05812	-1	1656.957419	3	553.326416	714696.0625	1656.960297	553.327375	false	1	1	BS3	138.06807	0	REV_Cas9		1	K.KIFYDK.E	KIFYDK	K(1.00)IFYDK	812.443236	0	798	6	1	K	LSANRFDEVGSIEVSDFCEKKIFYDKELKQVTKRVNKTFLL	798	1	1							REV_Cas9		1	R.RKYLK.Q	RKYLK	RK(1.00)YLK	706.44899	0	715
20190410_QExHFX1_RSLC1_Beveridge_Clausen_IMP_DSS_JRmethod_R3	10409	20190410_QExHFX1_RSLC1_Beveridge_Clausen_IMP_DSS_JRmethod_R3.mgf	1147	C:\2018_Peptideproject\Data\20190410\20190410_QExHFX1_RSLC1_Beveridge_Clausen_IMP_DSS_JRmethod_R3.mgf	3077.8653	-1	1681.955527	3	561.659119	714459.375	1681.955546	561.659125	false	1	1	BS3	138.06807	0	Cas9		0	K.VPSKK.F	VPSKK	VPSK(1.00)K	557.353692	0	31	5	4	K	AIGTNSVGWAVITDEYKVPSKKFKVLGNTDRHSIKKNLIGA	34	1	1							REV_Cas9		1	K.VYFQFKR.D	VYFQFKR	VYFQFK(1.00)R	986.533783	0	395
20190410_QExHFX1_RSLC1_Beveridge_Clausen_IMP_DSS_JRmethod_R3	10470	20190410_QExHFX1_RSLC1_Beveridge_Clausen_IMP_DSS_JRmethod_R3.mgf	1169	C:\2018_Peptideproject\Data\20190410\20190410_QExHFX1_RSLC1_Beveridge_Clausen_IMP_DSS_JRmethod_R3.mgf	3092.40606	-1	1713.941109	4	429.492554	700284.4375	1713.945375	429.49362	false	1	1	BS3	138.06807	0	REV_Cas9		1	K.VYFQFKR.D	VYFQFKR	VYFQFK(1.00)R	986.533783	0	395	7	6	K	LYADHAHHYNNIREKVYFQFKRDFDSVKLKSLTIKVVREIK	400	1	1							REV_Cas9		1	K.EVKSK.K	EVKSK	EVK(1.00)SK	589.343521	0	208
20190410_QExHFX1_RSLC1_Beveridge_Clausen_IMP_DSS_JRmethod_R3	10387	20190410_QExHFX1_RSLC1_Beveridge_Clausen_IMP_DSS_JRmethod_R3.mgf	1136	C:\2018_Peptideproject\Data\20190410\20190410_QExHFX1_RSLC1_Beveridge_Clausen_IMP_DSS_JRmethod_R3.mgf	3073.35444	-1	2622.319039	4	656.587036	1164708	2622.321064	656.587543	true	0	1	BS3	138.06807	0	Cas9		0	R.GKSDNVPSEEVVK.K	GKSDNVPSEEVVK	GK(1.00)SDNVPSEEVVK	1386.699068	0	869	13	2	K	FLKDDSIDNKVLTRSDKNRGKSDNVPSEEVVKKMKNYWRQL	870	1	1							Cas9		0	K.VKYVTEGMR.K	VKYVTEGMR	VK(1.00)YVTEGMR	1097.553926	0	531
20190410_QExHFX1_RSLC1_Beveridge_Clausen_IMP_DSS_JRmethod_R3	10455	20190410_QExHFX1_RSLC1_Beveridge_Clausen_IMP_DSS_JRmethod_R3.mgf	1161	C:\2018_Peptideproject\Data\20190410\20190410_QExHFX1_RSLC1_Beveridge_Clausen_IMP_DSS_JRmethod_R3.mgf	3089.4903	-1	1767.036975	3	590.019601	665326.3125	1767.036648	590.019492	false	0	1	BS3	138.06807	0	Cas9		0	K.RNSDKLIAR.K	RNSDKLIAR	RNSDK(1.00)LIAR	1071.614885	0	1118	9	5	K	TEVQTGGFSKESILPKRNSDKLIARKKDWDPKKYGGFDSPT	1122	1	1							Cas9		0	K.VPSKK.F	VPSKK	VPSK(1.00)K	557.353692	0	31
20190410_QExHFX1_RSLC1_Beveridge_Clausen_IMP_DSS_JRmethod_R3	10456	20190410_QExHFX1_RSLC1_Beveridge_Clausen_IMP_DSS_JRmethod_R3.mgf	1162	C:\2018_Peptideproject\Data\20190410\20190410_QExHFX1_RSLC1_Beveridge_Clausen_IMP_DSS_JRmethod_R3.mgf	3089.56506	-1	1767.036975	4	442.76652	621288.4375	1767.036648	442.766438	false	0	1	BS3	138.06807	0	Cas9		0	K.RNSDKLIAR.K	RNSDKLIAR	RNSDK(1.00)LIAR	1071.614885	0	1118	9	5	K	TEVQTGGFSKESILPKRNSDKLIARKKDWDPKKYGGFDSPT	1122	1	1							Cas9		0	K.VPSKK.F	VPSKK	VPSK(1.00)K	557.353692	0	31
20190410_QExHFX1_RSLC1_Beveridge_Clausen_IMP_DSS_JRmethod_R3	10495	20190410_QExHFX1_RSLC1_Beveridge_Clausen_IMP_DSS_JRmethod_R3.mgf	1176	C:\2018_Peptideproject\Data\20190410\20190410_QExHFX1_RSLC1_Beveridge_Clausen_IMP_DSS_JRmethod_R3.mgf	3098.71692	-1	1892.951973	4	474.24527	2012763.5	1892.956	474.246276	false	1	1	BS3	138.06807	0	Cas9		0	R.KDFQFYK.V	KDFQFYK	K(1.00)DFQFYK	974.486164	0	972	7	1	K	KLIREVKVITLKSKLVSDFRKDFQFYKVREINNYHHAHDAY	972	1	1							REV_Cas9		1	K.DVKEYK.G	DVKEYK	DVK(1.00)EYK	780.401765	0	178
20190410_QExHFX1_RSLC1_Beveridge_Clausen_IMP_DSS_JRmethod_R3	10380	20190410_QExHFX1_RSLC1_Beveridge_Clausen_IMP_DSS_JRmethod_R3.mgf	1132	C:\2018_Peptideproject\Data\20190410\20190410_QExHFX1_RSLC1_Beveridge_Clausen_IMP_DSS_JRmethod_R3.mgf	3072.25938	-1	2140.175484	4	536.051147	5572008	2140.17393	536.050759	false	0	1	BS3	138.06807	0	Cas9		0	K.SEQEIGKATAK.Y	SEQEIGKATAK	SEQEIGK(1.00)ATAK	1160.603712	0	1029	11	7	K	GDYKVYDVRKMIAKSEQEIGKATAKYFFYSNIMNFFKTEIT	1035	1	1							Cas9		0	K.ESILPKR.N	ESILPKR	ESILPK(1.00)R	841.502147	0	1112
20190410_QExHFX1_RSLC1_Beveridge_Clausen_IMP_DSS_JRmethod_R3	10502	20190410_QExHFX1_RSLC1_Beveridge_Clausen_IMP_DSS_JRmethod_R3.mgf	1178	C:\2018_Peptideproject\Data\20190410\20190410_QExHFX1_RSLC1_Beveridge_Clausen_IMP_DSS_JRmethod_R3.mgf	3100.39476	-1	1677.865181	4	420.473572	1093697.875	1677.866078	420.473796	false	0	1	BS3	138.06807	0	Cas9		0	K.MKNYWR.Q	MKNYWR	MK(1.00)NYWR	912.427603	0	883	6	2	K	SDKNRGKSDNVPSEEVVKKMKNYWRQLLNAKLITQRKFDNL	884	1	1							Cas9		0	R.DKPIR.E	DKPIR	DK(1.00)PIR	627.370405	0	1303
20190410_QExHFX1_RSLC1_Beveridge_Clausen_IMP_DSS_JRmethod_R3	10397	20190410_QExHFX1_RSLC1_Beveridge_Clausen_IMP_DSS_JRmethod_R3.mgf	1141	C:\2018_Peptideproject\Data\20190410\20190410_QExHFX1_RSLC1_Beveridge_Clausen_IMP_DSS_JRmethod_R3.mgf	3075.3096	-1	2623.326559	3	875.449463	563051.5625	2623.332221	875.45135	false	0	1	BS3	138.06807	0	K1C15_SHEEP	sp|K1C15_SHEEP|	0	R.DAEAWFFSKTEELNK.E	DAEAWFFSKTEELNK	DAEAWFFSK(1.00)TEELNK	1813.852274	0	290	15	9	K	EQYEAMAEKNRRDAEAWFFSKTEELNKEVASNTEMIQTSKS	298	1	1							MYG_HUMAN	sp|MYG_HUMAN|	0	K.FKHLK.S	FKHLK	FK(1.00)HLK	671.411876	0	46
20190410_QExHFX1_RSLC1_Beveridge_Clausen_IMP_DSS_JRmethod_R3	10389	20190410_QExHFX1_RSLC1_Beveridge_Clausen_IMP_DSS_JRmethod_R3.mgf	1137	C:\2018_Peptideproject\Data\20190410\20190410_QExHFX1_RSLC1_Beveridge_Clausen_IMP_DSS_JRmethod_R3.mgf	3073.75182	-1	2132.157162	4	534.046567	6830225	2132.162319	534.047856	false	1	1	BS3	138.06807	0	Cas9		0	K.MIAKSEQEIGK.A	MIAKSEQEIGK	MIAK(1.00)SEQEIGK	1248.638384	0	1025	11	4	K	LESEFVYGDYKVYDVRKMIAKSEQEIGKATAKYFFYSNIMN	1028	1	1							REV_Cas9		1	R.RLKSSR.L	RLKSSR	RLK(1.00)SSR	745.455865	0	1148
20190410_QExHFX1_RSLC1_Beveridge_Clausen_IMP_DSS_JRmethod_R3	10333	20190410_QExHFX1_RSLC1_Beveridge_Clausen_IMP_DSS_JRmethod_R3.mgf	1106	C:\2018_Peptideproject\Data\20190410\20190410_QExHFX1_RSLC1_Beveridge_Clausen_IMP_DSS_JRmethod_R3.mgf	3063.33114	-1	2083.104819	3	695.375549	34175752	2083.105716	695.375848	false	0	1	BS3	138.06807	0	Cas9		0	K.VPSKKFK.V	VPSKKFK	VPSK(0.39)K(0.61)FK	832.517069	0	31	7	5	K	IGTNSVGWAVITDEYKVPSKKFKVLGNTDRHSIKKNLIGAL	35	1	1							OVAL_CHICK	sp|OVAL_CHICK|	0	R.VASMASEKMK.I	VASMASEKMK	VASMASEK(1.00)MK	1112.520577	0	220
20190410_QExHFX1_RSLC1_Beveridge_Clausen_IMP_DSS_JRmethod_R3	10423	20190410_QExHFX1_RSLC1_Beveridge_Clausen_IMP_DSS_JRmethod_R3.mgf	1150	C:\2018_Peptideproject\Data\20190410\20190410_QExHFX1_RSLC1_Beveridge_Clausen_IMP_DSS_JRmethod_R3.mgf	3081.69732	-1	2739.419869	4	685.862244	862488.5	2739.426533	685.86391	false	1	1	BS3	138.06807	0	REV_Cas9		1	K.TFLLDVIKK.A	TFLLDVIKK	TFLLDVIK(1.00)K	1075.664127	0	815	9	8	K	DKELKQVTKRVNKTFLLDVIKKAQEGSLFAKRPMGETVKYK	822	1	1							REV_K1C15_SHEEP	sp|K1C15_SHEEP|	1	R.RDKNEAMAEYQR.E	RDKNEAMAEYQR	RDK(1.00)NEAMAEYQR	1525.694336	0	165
20190410_QExHFX1_RSLC1_Beveridge_Clausen_IMP_DSS_JRmethod_R3	10463	20190410_QExHFX1_RSLC1_Beveridge_Clausen_IMP_DSS_JRmethod_R3.mgf	1165	C:\2018_Peptideproject\Data\20190410\20190410_QExHFX1_RSLC1_Beveridge_Clausen_IMP_DSS_JRmethod_R3.mgf	3091.0506	-1	1901.097312	4	476.281604	756003.8125	1901.098579	476.281921	false	1	1	BS3	138.06807	0	CTRB_BOVIN	sp|CTRB_BOVIN|	0	K.NPKFSILTVR.N	NPKFSILTVR	NPK(1.00)FSILTVR	1173.686987	0	91	10	3	K	QGLETEDTQVLKIGKVFKNPKFSILTVRNDITLLKLATPAQ	93	1	1							REV_Cas9		1	K.EVKSK.K	EVKSK	EVK(1.00)SK	589.343521	0	208
20190410_QExHFX1_RSLC1_Beveridge_Clausen_IMP_DSS_JRmethod_R3	10366	20190410_QExHFX1_RSLC1_Beveridge_Clausen_IMP_DSS_JRmethod_R3.mgf	1125	C:\2018_Peptideproject\Data\20190410\20190410_QExHFX1_RSLC1_Beveridge_Clausen_IMP_DSS_JRmethod_R3.mgf	3069.6522	-1	2082.167427	4	521.549133	781294.4375	2082.172454	521.55039	false	0	1	BS3	138.06807	0	Cas9		0	R.KKbs3ohDWDPKK.Y	KKDWDPKK	K(0.56)Kbs3ohDWDPK(0.44)K	1199.65501	0	1127	8	1	K	GGFSKESILPKRNSDKLIARKKDWDPKKYGGFDSPTVAYSV	1127	1	1	Kbs3oh	2	156.0786347				CAH1_HUMAN	sp|CAH1_HUMAN|	0	K.TKbs3ohGKR.A	TKGKR	TKbs3ohGK(1.00)R	744.449374	0	169
20190410_QExHFX1_RSLC1_Beveridge_Clausen_IMP_DSS_JRmethod_R3	10504	20190410_QExHFX1_RSLC1_Beveridge_Clausen_IMP_DSS_JRmethod_R3.mgf	1179	C:\2018_Peptideproject\Data\20190410\20190410_QExHFX1_RSLC1_Beveridge_Clausen_IMP_DSS_JRmethod_R3.mgf	3100.83234	-1	1984.022056	3	662.347962	764430.5625	1984.01215	662.34466	false	1	1	BS3	138.06807	0	REV_OVAL_CHICK	sp|OVAL_CHICK|	1	K.IKMESAMSAR.V	IKMESAMSAR	IK(1.00)MESAMSAR	1154.542375	0	158	10	2	K	DPLLVLMSMTGSAFPLELKIKMESAMSARVFLGIQYMMQVK	159	1	1							REV_CTRB_BOVIN	sp|CTRB_BOVIN|	1	K.NFKVGK.I	NFKVGK	NFK(1.00)VGK	691.401705	0	156
20190410_QExHFX1_RSLC1_Beveridge_Clausen_IMP_DSS_JRmethod_R3	10414	20190410_QExHFX1_RSLC1_Beveridge_Clausen_IMP_DSS_JRmethod_R3.mgf	1149	C:\2018_Peptideproject\Data\20190410\20190410_QExHFX1_RSLC1_Beveridge_Clausen_IMP_DSS_JRmethod_R3.mgf	3079.01244	-1	2740.419028	3	914.480286	668071.875	2740.431667	914.484499	false	1	1	BS3	138.06807	0	REV_Cas9		1	K.NKbs3ohKMVVEESPVNDK.S	NKKMVVEESPVNDK	NKbs3ohK(1.00)MVVEESPVNDK	1787.897501	0	489	14	3	K	DKRFQTIKLANLLRQWYKNKKMVVEESPVNDKSRGKNDRST	491	1	1	Kbs3oh	2	156.0786347				REV_Cas9		1	R.DIGNIKR.L	DIGNIKR	DIGNIK(1.00)R	814.466096	0	698
20190410_QExHFX1_RSLC1_Beveridge_Clausen_IMP_DSS_JRmethod_R3	10525	20190410_QExHFX1_RSLC1_Beveridge_Clausen_IMP_DSS_JRmethod_R3.mgf	1188	C:\2018_Peptideproject\Data\20190410\20190410_QExHFX1_RSLC1_Beveridge_Clausen_IMP_DSS_JRmethod_R3.mgf	3105.36516	-1	2622.321429	3	875.11442	340207.59375	2622.321064	875.114298	false	0	1	BS3	138.06807	0	Cas9		0	R.GKSDNVPSEEVVK.K	GKSDNVPSEEVVK	GK(1.00)SDNVPSEEVVK	1386.699068	0	869	13	2	K	FLKDDSIDNKVLTRSDKNRGKSDNVPSEEVVKKMKNYWRQL	870	1	1							Cas9		0	K.VKYVTEGMR.K	VKYVTEGMR	VK(1.00)YVTEGMR	1097.553926	0	531
20190410_QExHFX1_RSLC1_Beveridge_Clausen_IMP_DSS_JRmethod_R3	10385	20190410_QExHFX1_RSLC1_Beveridge_Clausen_IMP_DSS_JRmethod_R3.mgf	1135	C:\2018_Peptideproject\Data\20190410\20190410_QExHFX1_RSLC1_Beveridge_Clausen_IMP_DSS_JRmethod_R3.mgf	3073.02774	-1	2131.153891	3	711.391907	668698.875	2131.155837	711.392556	false	0	1	BS3	138.06807	0	Cas9		0	K.LVDSTDKADLR.L	LVDSTDKADLR	LVDSTDK(1.00)ADLR	1231.640825	0	146	11	7	K	YHEKYPTIYHLRKKLVDSTDKADLRLIYLALAHMIKFRGHF	152	1	1							Cas9		0	K.VMKQLK.R	VMKQLK	VMK(1.00)QLK	761.446942	0	651
20190410_QExHFX1_RSLC1_Beveridge_Clausen_IMP_DSS_JRmethod_R3	10441	20190410_QExHFX1_RSLC1_Beveridge_Clausen_IMP_DSS_JRmethod_R3.mgf	1155	C:\2018_Peptideproject\Data\20190410\20190410_QExHFX1_RSLC1_Beveridge_Clausen_IMP_DSS_JRmethod_R3.mgf	3086.30964	-1	1901.099214	3	634.707014	2196759.5	1901.098579	634.706803	false	1	1	BS3	138.06807	0	CTRB_BOVIN	sp|CTRB_BOVIN|	0	K.NPKFSILTVR.N	NPKFSILTVR	NPK(1.00)FSILTVR	1173.686987	0	91	10	3	K	QGLETEDTQVLKIGKVFKNPKFSILTVRNDITLLKLATPAQ	93	1	1							REV_Cas9		1	K.EVKSK.K	EVKSK	EVK(1.00)SK	589.343521	0	208
20190410_QExHFX1_RSLC1_Beveridge_Clausen_IMP_DSS_JRmethod_R3	10513	20190410_QExHFX1_RSLC1_Beveridge_Clausen_IMP_DSS_JRmethod_R3.mgf	1182	C:\2018_Peptideproject\Data\20190410\20190410_QExHFX1_RSLC1_Beveridge_Clausen_IMP_DSS_JRmethod_R3.mgf	3103.09194	-1	1677.867148	3	560.296326	685480.25	1677.866078	560.295969	false	0	1	BS3	138.06807	0	Cas9		0	K.MKNYWR.Q	MKNYWR	MK(1.00)NYWR	912.427603	0	883	6	2	K	SDKNRGKSDNVPSEEVVKKMKNYWRQLLNAKLITQRKFDNL	884	1	1							Cas9		0	R.DKPIR.E	DKPIR	DK(1.00)PIR	627.370405	0	1303
20190410_QExHFX1_RSLC1_Beveridge_Clausen_IMP_DSS_JRmethod_R3	10492	20190410_QExHFX1_RSLC1_Beveridge_Clausen_IMP_DSS_JRmethod_R3.mgf	1175	C:\2018_Peptideproject\Data\20190410\20190410_QExHFX1_RSLC1_Beveridge_Clausen_IMP_DSS_JRmethod_R3.mgf	3097.99404	-1	1938.032553	3	647.018127	985577.5	1938.038348	647.020059	false	1	1	BS3	138.06807	0	REV_Cas9		1	K.KYDMSAAG.-	KYDMSAAG	K(1.00)YDMSAAG	857.358915	0	1365	8	1	K	EDTIVAWGVSNTGIALGISKKYDMSAAG.............	1365	1	1							REV_K1C15_SHEEP	sp|K1C15_SHEEP|	1	R.LKTIDLLK.M	LKTIDLLK	LK(1.00)TIDLLK	942.611363	0	58
20190410_QExHFX1_RSLC1_Beveridge_Clausen_IMP_DSS_JRmethod_R3	10499	20190410_QExHFX1_RSLC1_Beveridge_Clausen_IMP_DSS_JRmethod_R3.mgf	1177	C:\2018_Peptideproject\Data\20190410\20190410_QExHFX1_RSLC1_Beveridge_Clausen_IMP_DSS_JRmethod_R3.mgf	3099.75072	-1	1591.804465	3	531.608765	5431646	1591.810672	531.610834	false	1	1	BS3	138.06807	0	REV_Cas9		1	R.GKNDR.S	GKNDR	GK(1.00)NDR	588.297968	0	505	5	2	K	WYKNKKMVVEESPVNDKSRGKNDRSTLKVNDISDKDLFSQP	506	1	1							REV_Cas9		1	R.QWYKNK.K	QWYKNK	QWYK(1.00)NK	865.444633	0	485
20190410_QExHFX1_RSLC1_Beveridge_Clausen_IMP_DSS_JRmethod_R3	10378	20190410_QExHFX1_RSLC1_Beveridge_Clausen_IMP_DSS_JRmethod_R3.mgf	1131	C:\2018_Peptideproject\Data\20190410\20190410_QExHFX1_RSLC1_Beveridge_Clausen_IMP_DSS_JRmethod_R3.mgf	3071.93274	-1	2140.175301	3	714.399043	3703666.25	2140.17393	714.398586	true	0	1	BS3	138.06807	0	Cas9		0	K.SEQEIGKATAK.Y	SEQEIGKATAK	SEQEIGK(1.00)ATAK	1160.603712	0	1029	11	7	K	GDYKVYDVRKMIAKSEQEIGKATAKYFFYSNIMNFFKTEIT	1035	1	1							Cas9		0	K.ESILPKR.N	ESILPKR	ESILPK(1.00)R	841.502147	0	1112
20190410_QExHFX1_RSLC1_Beveridge_Clausen_IMP_DSS_JRmethod_R3	10549	20190410_QExHFX1_RSLC1_Beveridge_Clausen_IMP_DSS_JRmethod_R3.mgf	1194	C:\2018_Peptideproject\Data\20190410\20190410_QExHFX1_RSLC1_Beveridge_Clausen_IMP_DSS_JRmethod_R3.mgf	3111.80766	-1	1533.867514	3	512.296448	615465.6875	1533.866731	512.296187	false	1	1	BS3	138.06807	0	REV_Cas9		1	R.QWYKNK.K	QWYKNK	QWYK(1.00)NK	865.444633	0	485	6	4	K	TLNDKRFQTIKLANLLRQWYKNKKMVVEESPVNDKSRGKND	488	1	1							REV_CAH1_HUMAN	sp|CAH1_HUMAN|	1	R.KAKGK.T	KAKGK	K(0.00)AK(1.00)GK	530.354027	0	88
20190410_QExHFX1_RSLC1_Beveridge_Clausen_IMP_DSS_JRmethod_R3	10479	20190410_QExHFX1_RSLC1_Beveridge_Clausen_IMP_DSS_JRmethod_R3.mgf	1172	C:\2018_Peptideproject\Data\20190410\20190410_QExHFX1_RSLC1_Beveridge_Clausen_IMP_DSS_JRmethod_R3.mgf	3094.57254	-1	2218.193442	3	740.40509	724857.4375	2218.193226	740.405019	false	1	1	BS3	138.06807	0	Cas9		0	K.APLSASMIKR.Y	APLSASMIKR	APLSASMIK(1.00)R	1088.60121	0	319	10	9	K	SDILRVNTEITKAPLSASMIKRYDEHHQDLTLLKALVRQQL	327	1	1							REV_Cas9		1	K.YPDWKKR.D	YPDWKKR	YPDWK(0.50)K(0.50)R	991.523946	0	240
20190410_QExHFX1_RSLC1_Beveridge_Clausen_IMP_DSS_JRmethod_R3	10460	20190410_QExHFX1_RSLC1_Beveridge_Clausen_IMP_DSS_JRmethod_R3.mgf	1163	C:\2018_Peptideproject\Data\20190410\20190410_QExHFX1_RSLC1_Beveridge_Clausen_IMP_DSS_JRmethod_R3.mgf	3090.64812	-1	2683.399881	4	671.857247	571878.1875	2683.402819	671.857981	false	0	1	BS3	138.06807	0	Cas9		0	R.GKSDNVPSEEVVKK.M	GKSDNVPSEEVVKK	GK(0.11)SDNVPSEEVVK(0.89)K	1514.794031	0	869	14	13	K	LTRSDKNRGKSDNVPSEEVVKKMKNYWRQLLNAKLITQRKF	881	1	1							Cas9		0	K.DNREKIEK.I	DNREKIEK	DNREK(1.00)IEK	1030.540717	0	439
20190410_QExHFX1_RSLC1_Beveridge_Clausen_IMP_DSS_JRmethod_R3	10489	20190410_QExHFX1_RSLC1_Beveridge_Clausen_IMP_DSS_JRmethod_R3.mgf	1174	C:\2018_Peptideproject\Data\20190410\20190410_QExHFX1_RSLC1_Beveridge_Clausen_IMP_DSS_JRmethod_R3.mgf	3097.35	-1	2218.195767	4	555.556218	582991.4375	2218.203774	555.55822	false	1	1	BS3	138.06807	0	REV_MYG_HUMAN	sp|MYG_HUMAN|	1	K.FDKFELTEPHK.G	FDKFELTEPHK	FDK(1.00)FELTEPHK	1389.692861	0	109	11	3	K	KHLDESKAMEDEKSLKHKFDKFELTEPHKGFRLILVEQGHG	111	1	1							CTRB_BOVIN	sp|CTRB_BOVIN|	0	K.IGKVFK.N	IGKVFK	IGK(1.00)VFK	690.442842	0	85
20190410_QExHFX1_RSLC1_Beveridge_Clausen_IMP_DSS_JRmethod_R3	10536	20190410_QExHFX1_RSLC1_Beveridge_Clausen_IMP_DSS_JRmethod_R3.mgf	1190	C:\2018_Peptideproject\Data\20190410\20190410_QExHFX1_RSLC1_Beveridge_Clausen_IMP_DSS_JRmethod_R3.mgf	3108.43944	-1	2290.2355	4	573.566151	625603.75	2290.232114	573.565305	false	1	1	BS3	138.06807	0	REV_Cas9		1	K.GAELFDIPKNEFSR.S	GAELFDIPKNEFSR	GAELFDIPK(1.00)NEFSR	1621.810016	0	184	14	9	K	LIILKKDVKEYKGAELFDIPKNEFSRSEMITIGLLKEVKSK	192	1	1							REV_CAH1_HUMAN	sp|CAH1_HUMAN|	1	R.KAKGK.T	KAKGK	K(0.21)AK(0.79)GK	530.354027	0	88
20190410_QExHFX1_RSLC1_Beveridge_Clausen_IMP_DSS_JRmethod_R3	10554	20190410_QExHFX1_RSLC1_Beveridge_Clausen_IMP_DSS_JRmethod_R3.mgf	1196	C:\2018_Peptideproject\Data\20190410\20190410_QExHFX1_RSLC1_Beveridge_Clausen_IMP_DSS_JRmethod_R3.mgf	3112.96926	-1	2100.136322	3	701.052717	7655736.5	2100.136747	701.052859	false	1	1	BS3	138.06807	0	REV_Cas9		1	K.YPDWKKbs3ohR.D	YPDWKKR	YPDWK(1.00)Kbs3ohR	1147.602581	0	240	7	5	K	VLVSYAVTPSDFGGKKYPDWKKRDAIKLDSRKNPLISKESF	244	1	1	Kbs3oh	6	156.0786347				REV_Cas9		1	R.DIGNIKR.L	DIGNIKR	DIGNIK(1.00)R	814.466096	0	698
20190410_QExHFX1_RSLC1_Beveridge_Clausen_IMP_DSS_JRmethod_R3	10554	20190410_QExHFX1_RSLC1_Beveridge_Clausen_IMP_DSS_JRmethod_R3.mgf	1196	C:\2018_Peptideproject\Data\20190410\20190410_QExHFX1_RSLC1_Beveridge_Clausen_IMP_DSS_JRmethod_R3.mgf	3112.96926	-1	2100.136322	3	701.052717	7655736.5	2100.136747	701.052859	false	1	1	BS3	138.06807	0	REV_Cas9		1	K.YPDWKbs3ohKR.D	YPDWKKR	YPDWKbs3ohK(1.00)R	1147.602581	0	240	7	6	K	LVSYAVTPSDFGGKKYPDWKKRDAIKLDSRKNPLISKESFG	245	1	1	Kbs3oh	5	156.0786347				REV_Cas9		1	R.DIGNIKR.L	DIGNIKR	DIGNIK(1.00)R	814.466096	0	698
20190410_QExHFX1_RSLC1_Beveridge_Clausen_IMP_DSS_JRmethod_R3	10481	20190410_QExHFX1_RSLC1_Beveridge_Clausen_IMP_DSS_JRmethod_R3.mgf	1173	C:\2018_Peptideproject\Data\20190410\20190410_QExHFX1_RSLC1_Beveridge_Clausen_IMP_DSS_JRmethod_R3.mgf	3095.01504	-1	2218.195178	4	555.556071	691263.3125	2218.191888	555.555249	false	1	1	BS3	138.06807	0	REV_Cas9		1	K.KMVVEESPVNDK.S	KMVVEESPVNDK	K(1.00)MVVEESPVNDK	1389.680976	0	491	12	1	K	DKRFQTIKLANLLRQWYKNKKMVVEESPVNDKSRGKNDRST	491	1	1							CTRB_BOVIN	sp|CTRB_BOVIN|	0	K.IGKVFK.N	IGKVFK	IGK(1.00)VFK	690.442842	0	85
20190410_QExHFX1_RSLC1_Beveridge_Clausen_IMP_DSS_JRmethod_R3	10510	20190410_QExHFX1_RSLC1_Beveridge_Clausen_IMP_DSS_JRmethod_R3.mgf	1181	C:\2018_Peptideproject\Data\20190410\20190410_QExHFX1_RSLC1_Beveridge_Clausen_IMP_DSS_JRmethod_R3.mgf	3102.339	-1	2140.172279	3	714.398036	604965.6875	2140.17393	714.398586	true	0	1	BS3	138.06807	0	Cas9		0	K.SEQEIGKATAK.Y	SEQEIGKATAK	SEQEIGK(1.00)ATAK	1160.603712	0	1029	11	7	K	GDYKVYDVRKMIAKSEQEIGKATAKYFFYSNIMNFFKTEIT	1035	1	1							Cas9		0	K.ESILPKR.N	ESILPKR	ESILPK(1.00)R	841.502147	0	1112
20190410_QExHFX1_RSLC1_Beveridge_Clausen_IMP_DSS_JRmethod_R3	10468	20190410_QExHFX1_RSLC1_Beveridge_Clausen_IMP_DSS_JRmethod_R3.mgf	1167	C:\2018_Peptideproject\Data\20190410\20190410_QExHFX1_RSLC1_Beveridge_Clausen_IMP_DSS_JRmethod_R3.mgf	3092.25654	-1	2683.394675	3	895.472168	647850.0625	2683.402819	895.474883	false	0	1	BS3	138.06807	0	Cas9		0	R.GKSDNVPSEEVVKK.M	GKSDNVPSEEVVKK	GK(0.61)SDNVPSEEVVK(0.39)K	1514.794031	0	869	14	2	K	FLKDDSIDNKVLTRSDKNRGKSDNVPSEEVVKKMKNYWRQL	870	1	1							Cas9		0	K.DNREKIEK.I	DNREKIEK	DNREK(1.00)IEK	1030.540717	0	439
20190410_QExHFX1_RSLC1_Beveridge_Clausen_IMP_DSS_JRmethod_R3	10516	20190410_QExHFX1_RSLC1_Beveridge_Clausen_IMP_DSS_JRmethod_R3.mgf	1184	C:\2018_Peptideproject\Data\20190410\20190410_QExHFX1_RSLC1_Beveridge_Clausen_IMP_DSS_JRmethod_R3.mgf	3103.60506	-1	2158.156271	3	720.3927	649696.25	2158.163366	720.395065	false	1	1	BS3	138.06807	0	Cas9		0	R.KPAFLSGEQK.K	KPAFLSGEQK	K(1.00)PAFLSGEQK	1103.597505	0	540	10	1	K	EYFTVYNELTKVKYVTEGMRKPAFLSGEQKKAIVDLLFKTN	540	1	1							REV_Cas9		1	R.DAIKLDSR.K	DAIKLDSR	DAIK(1.00)LDSR	916.49779	0	247
20190410_QExHFX1_RSLC1_Beveridge_Clausen_IMP_DSS_JRmethod_R3	10562	20190410_QExHFX1_RSLC1_Beveridge_Clausen_IMP_DSS_JRmethod_R3.mgf	1198	C:\2018_Peptideproject\Data\20190410\20190410_QExHFX1_RSLC1_Beveridge_Clausen_IMP_DSS_JRmethod_R3.mgf	3115.08234	-1	2091.030173	3	698.017334	628125.5	2091.038031	698.019953	false	1	1	BS3	138.06807	0	REV_OVAL_CHICK	sp|OVAL_CHICK|	1	R.MPLYKVK.R	MPLYKVK	MPLYK(1.00)VK	893.504457	0	102	7	5	K	MAMLVSTLNKYEEKMRMPLYKVKRIEEMVNSSTWETKLEFN	106	1	1							K1C15_SHEEP	sp|K1C15_SHEEP|	0	K.KNHEEEMK.E	KNHEEEMK	K(1.00)NHEEEMK	1059.465504	0	240
20190410_QExHFX1_RSLC1_Beveridge_Clausen_IMP_DSS_JRmethod_R3	10519	20190410_QExHFX1_RSLC1_Beveridge_Clausen_IMP_DSS_JRmethod_R3.mgf	1186	C:\2018_Peptideproject\Data\20190410\20190410_QExHFX1_RSLC1_Beveridge_Clausen_IMP_DSS_JRmethod_R3.mgf	3104.00694	-1	2131.15783	4	533.796734	887300.6875	2131.155837	533.796236	false	0	1	BS3	138.06807	0	Cas9		0	K.LVDSTDKADLR.L	LVDSTDKADLR	LVDSTDK(1.00)ADLR	1231.640825	0	146	11	7	K	YHEKYPTIYHLRKKLVDSTDKADLRLIYLALAHMIKFRGHF	152	1	1							Cas9		0	K.VMKQLK.R	VMKQLK	VMK(1.00)QLK	761.446942	0	651
20190410_QExHFX1_RSLC1_Beveridge_Clausen_IMP_DSS_JRmethod_R3	10474	20190410_QExHFX1_RSLC1_Beveridge_Clausen_IMP_DSS_JRmethod_R3.mgf	1170	C:\2018_Peptideproject\Data\20190410\20190410_QExHFX1_RSLC1_Beveridge_Clausen_IMP_DSS_JRmethod_R3.mgf	3093.3756	-1	2083.106466	3	695.376099	14119872	2083.105716	695.375848	false	0	1	BS3	138.06807	0	Cas9		0	K.VPSKKFK.V	VPSKKFK	VPSK(0.40)K(0.60)FK	832.517069	0	31	7	5	K	IGTNSVGWAVITDEYKVPSKKFKVLGNTDRHSIKKNLIGAL	35	1	1							OVAL_CHICK	sp|OVAL_CHICK|	0	R.VASMASEKMK.I	VASMASEKMK	VASMASEK(1.00)MK	1112.520577	0	220
20190410_QExHFX1_RSLC1_Beveridge_Clausen_IMP_DSS_JRmethod_R3	10614	20190410_QExHFX1_RSLC1_Beveridge_Clausen_IMP_DSS_JRmethod_R3.mgf	1215	C:\2018_Peptideproject\Data\20190410\20190410_QExHFX1_RSLC1_Beveridge_Clausen_IMP_DSS_JRmethod_R3.mgf	3127.49862	-1	1655.008126	4	414.759308	648240.4375	1655.009361	414.759617	false	1	1	BS3	138.06807	0	REV_CAH1_HUMAN	sp|CAH1_HUMAN|	1	R.KAKbs3ohGK.T	KAKGK	K(1.00)AKbs3ohGK	686.432662	0	88	5	1	K	TWFDLSSPLLTSPDFNTFPRKAKGKTIAQLADLKVQKLPNA	88	1	1	Kbs3oh	3	156.0786347				K1C15_SHEEP	sp|K1C15_SHEEP|	0	K.VVSSRKR.E	VVSSRKR	VVSSRK(1.00)R	830.508629	0	445
20190410_QExHFX1_RSLC1_Beveridge_Clausen_IMP_DSS_JRmethod_R3	10619	20190410_QExHFX1_RSLC1_Beveridge_Clausen_IMP_DSS_JRmethod_R3.mgf	1218	C:\2018_Peptideproject\Data\20190410\20190410_QExHFX1_RSLC1_Beveridge_Clausen_IMP_DSS_JRmethod_R3.mgf	3128.38344	-1	1622.834799	3	541.952209	819515.4375	1622.833779	541.951869	false	1	1				REV_Cas9		1	R.Kbs3ohRMGNELEFLSK.Y	KRMGNELEFLSK	Kbs3ohRMGNELEFLSK	1622.833779	0	157	12					1	1	Kbs3oh	1	156.0786347
20190410_QExHFX1_RSLC1_Beveridge_Clausen_IMP_DSS_JRmethod_R3	10592	20190410_QExHFX1_RSLC1_Beveridge_Clausen_IMP_DSS_JRmethod_R3.mgf	1206	C:\2018_Peptideproject\Data\20190410\20190410_QExHFX1_RSLC1_Beveridge_Clausen_IMP_DSS_JRmethod_R3.mgf	3122.53884	-1	2092.106027	4	524.033783	690090.0625	2092.105182	524.033572	true	0	1	BS3	138.06807	0	Cas9		0	K.LVDSTDKADLR.L	LVDSTDKADLR	LVDSTDK(1.00)ADLR	1231.640825	0	146	11	7	K	YHEKYPTIYHLRKKLVDSTDKADLRLIYLALAHMIKFRGHF	152	1	1							Cas9		0	K.GYKEVK.K	GYKEVK	GYK(1.00)EVK	722.396286	0	1190
20190410_QExHFX1_RSLC1_Beveridge_Clausen_IMP_DSS_JRmethod_R3	10551	20190410_QExHFX1_RSLC1_Beveridge_Clausen_IMP_DSS_JRmethod_R3.mgf	1195	C:\2018_Peptideproject\Data\20190410\20190410_QExHFX1_RSLC1_Beveridge_Clausen_IMP_DSS_JRmethod_R3.mgf	3112.25238	-1	2332.201132	3	778.407654	667712.5	2332.199767	778.407199	false	1	1	BS3	138.06807	0	AMYS_HUMAN	sp|AMYS_HUMAN|	0	R.KWNGEK.M	KWNGEK	K(1.00)WNGEK	760.386783	0	283	6	1	K	FGNGRVTEFKYGAKLGTVIRKWNGEKMSYLKNWGEGWGFMP	283	1	1							REV_AMYS_HUMAN	sp|AMYS_HUMAN|	1	K.MEGNKRWIVTGK.L	MEGNKRWIVTGK	MEGNK(1.00)RWIVTGK	1433.744914	0	224
20190410_QExHFX1_RSLC1_Beveridge_Clausen_IMP_DSS_JRmethod_R3	10538	20190410_QExHFX1_RSLC1_Beveridge_Clausen_IMP_DSS_JRmethod_R3.mgf	1191	C:\2018_Peptideproject\Data\20190410\20190410_QExHFX1_RSLC1_Beveridge_Clausen_IMP_DSS_JRmethod_R3.mgf	3108.88302	-1	2289.233375	3	764.085068	628057.3125	2289.232841	764.08489	false	1	1	BS3	138.06807	0	Cas9		0	K.KFKVLGNTDR.H	KFKVLGNTDR	K(0.15)FK(0.85)VLGNTDR	1176.661501	0	35	10	3	K	TNSVGWAVITDEYKVPSKKFKVLGNTDRHSIKKNLIGALLF	37	1	1							REV_Cas9		1	R.GEKATLNDK.R	GEKATLNDK	GEK(1.00)ATLNDK	974.503269	0	464
20190410_QExHFX1_RSLC1_Beveridge_Clausen_IMP_DSS_JRmethod_R3	10540	20190410_QExHFX1_RSLC1_Beveridge_Clausen_IMP_DSS_JRmethod_R3.mgf	1192	C:\2018_Peptideproject\Data\20190410\20190410_QExHFX1_RSLC1_Beveridge_Clausen_IMP_DSS_JRmethod_R3.mgf	3109.3266	-1	2203.18826	3	735.403363	626158.8125	2203.188855	735.403561	true	0	1	BS3	138.06807	0	Cas9		0	R.QQLPEKYK.E	QQLPEKYK	QQLPEK(1.00)YK	1032.560392	0	345	8	6	K	DEHHQDLTLLKALVRQQLPEKYKEIFFDQSKNGYAGYIDGG	350	1	1							Cas9		0	R.QQLPEKYK.E	QQLPEKYK	QQLPEK(1.00)YK	1032.560392	0	345
20190410_QExHFX1_RSLC1_Beveridge_Clausen_IMP_DSS_JRmethod_R3	10402	20190410_QExHFX1_RSLC1_Beveridge_Clausen_IMP_DSS_JRmethod_R3.mgf	1144	C:\2018_Peptideproject\Data\20190410\20190410_QExHFX1_RSLC1_Beveridge_Clausen_IMP_DSS_JRmethod_R3.mgf	3076.26912	-1	2131.155773	3	711.392534	681576.75	2131.155837	711.392556	false	0	1	BS3	138.06807	0	Cas9		0	K.LVDSTDKADLR.L	LVDSTDKADLR	LVDSTDK(1.00)ADLR	1231.640825	0	146	11	7	K	YHEKYPTIYHLRKKLVDSTDKADLRLIYLALAHMIKFRGHF	152	1	1							Cas9		0	K.VMKQLK.R	VMKQLK	VMK(1.00)QLK	761.446942	0	651
20190410_QExHFX1_RSLC1_Beveridge_Clausen_IMP_DSS_JRmethod_R3	10630	20190410_QExHFX1_RSLC1_Beveridge_Clausen_IMP_DSS_JRmethod_R3.mgf	1223	C:\2018_Peptideproject\Data\20190410\20190410_QExHFX1_RSLC1_Beveridge_Clausen_IMP_DSS_JRmethod_R3.mgf	3130.72098	-1	1677.866524	4	420.473907	535379.625	1677.866078	420.473796	false	0	1	BS3	138.06807	0	Cas9		0	K.MKNYWR.Q	MKNYWR	MK(1.00)NYWR	912.427603	0	883	6	2	K	SDKNRGKSDNVPSEEVVKKMKNYWRQLLNAKLITQRKFDNL	884	1	1							Cas9		0	R.DKPIR.E	DKPIR	DK(1.00)PIR	627.370405	0	1303
20190410_QExHFX1_RSLC1_Beveridge_Clausen_IMP_DSS_JRmethod_R3	10535	20190410_QExHFX1_RSLC1_Beveridge_Clausen_IMP_DSS_JRmethod_R3.mgf	1189	C:\2018_Peptideproject\Data\20190410\20190410_QExHFX1_RSLC1_Beveridge_Clausen_IMP_DSS_JRmethod_R3.mgf	3108.3639	-1	2203.190941	4	551.805012	685444.3125	2203.188855	551.80449	false	0	1	BS3	138.06807	0	Cas9		0	R.QQLPEKYK.E	QQLPEKYK	QQLPEK(1.00)YK	1032.560392	0	345	8	6	K	DEHHQDLTLLKALVRQQLPEKYKEIFFDQSKNGYAGYIDGG	350	1	1							Cas9		0	R.QQLPEKYK.E	QQLPEKYK	QQLPEK(1.00)YK	1032.560392	0	345
20190410_QExHFX1_RSLC1_Beveridge_Clausen_IMP_DSS_JRmethod_R3	10625	20190410_QExHFX1_RSLC1_Beveridge_Clausen_IMP_DSS_JRmethod_R3.mgf	1221	C:\2018_Peptideproject\Data\20190410\20190410_QExHFX1_RSLC1_Beveridge_Clausen_IMP_DSS_JRmethod_R3.mgf	3129.62874	-1	2740.41976	3	914.48053	587469.4375	2740.43233	914.48472	false	1	1	BS3	138.06807	0	Cas9		0	R.GKSDNVPSEEVVKK.M	GKSDNVPSEEVVKK	GK(0.86)SDNVPSEEVVK(0.14)K	1514.794031	0	869	14	2	K	FLKDDSIDNKVLTRSDKNRGKSDNVPSEEVVKKMKNYWRQL	870	1	1							REV_Cas9		1	R.EKVYFQFK.R	EKVYFQFK	EK(1.00)VYFQFK	1087.570228	0	393
[truncated: 7,325 more rows]
[truncated: 142 more columns]
