# Supplementary material for: A synthetic peptide library for benchmarking crosslinking-mass spectrometry search engines for proteins and protein complexes
Source: Nat Commun. 2020 Feb 6;11:742. doi: 10.1038/s41467-020-14608-2 (PMC7005041; doi:10.1038/s41467-020-14608-2)
Supplement: Supplementary file 3 — Supplementary Data 1 [file 41467_2020_14608_MOESM3_ESM.zip › CSVfiles/R3_1perFDR_PSMlevel_xiFDR1.1.27.csv]

PSMID	run	scan	PeakListFileName	ScanId	exp charge	exp m/z	exp mass	exp fractionalmass	match charge	match mass	match fractionalmass	Protein1	Description1	Decoy1	Protein2	Description2	Decoy2	PepSeq1	PepSeq2	PepPos1	PepPos2	PeptideLength1	PeptideLength2	LinkPos1	LinkPos2	ProteinLinkPos1	ProteinLinkPos2	Charge	Crosslinker	CrosslinkerModMass	Score	isDecoy	isTT	isTD	isDD	fdrGroup	fdr		PeptidePairFDR	Protein1FDR	Protein2FDR	LinkFDR	PPIFDR	peptide pair id	link id	ppi id	info
Scan: 26953 Run: 20190410_QExHFX1_RSLC1_Beveridge_Clausen_IMP_DSS_JRmethod_R3 P1_K.TILDFLKSDGFANR.N P2_K.KIECFDSVEISGVEDR.F 7 1	20190410_QExHFX1_RSLC1_Beveridge_Clausen_IMP_DSS_JRmethod_R3	26953	20190410_QExHFX1_RSLC1_Beveridge_Clausen_IMP_DSS_JRmethod_R3.mgf	10008	4	904.950984	3,615.774830	0.774830	4	3,615.776659	0.776659	Cas9	Cas9	false	Cas9	Cas9	false	KIECFDSVEISGVEDR	TILDFLKSDGFANR	575	682	16	14	1	7	575	688	4	BS3	138.06807	23.884463	false	true	false	false	internal > 4	0.0		0.0	0.0	0.0	0.0	0.0	474	137	0
Scan: 11069 Run: 20190410_QExHFX1_RSLC1_Beveridge_Clausen_IMP_DSS_JRmethod_R3 P1_K.SDNVPSEEVVKK.M P2_K.SDNVPSEEVVKK.M 11 11	20190410_QExHFX1_RSLC1_Beveridge_Clausen_IMP_DSS_JRmethod_R3	11069	20190410_QExHFX1_RSLC1_Beveridge_Clausen_IMP_DSS_JRmethod_R3.mgf	1441	3	933.481792	2,797.423547	0.423547	3	2,797.423279	0.423279	Cas9	Cas9	false	Cas9	Cas9	false	SDNVPSEEVVKK	SDNVPSEEVVKK	871	871	12	12	11	11	881	881	3	BS3	138.06807	23.095755	false	true	false	false	internal > 4	0.0		0.0	0.0	0.0	0.0	0.0	296	135	0
Scan: 14241 Run: 20190410_QExHFX1_RSLC1_Beveridge_Clausen_IMP_DSS_JRmethod_R3 P1_K.LVDSTDKADLR.L P2_K.LVDSTDKADLR.L 7 7	20190410_QExHFX1_RSLC1_Beveridge_Clausen_IMP_DSS_JRmethod_R3	14241	20190410_QExHFX1_RSLC1_Beveridge_Clausen_IMP_DSS_JRmethod_R3.mgf	3306	3	868.124092	2,601.350447	0.350447	3	2,601.349721	0.349721	Cas9	Cas9	false	Cas9	Cas9	false	LVDSTDKADLR	LVDSTDKADLR	146	146	11	11	7	7	152	152	3	BS3	138.06807	22.789387	false	true	false	false	internal > 4	0.0		0.0	0.0	0.0	0.0	0.0	197	141	0
Scan: 13850 Run: 20190410_QExHFX1_RSLC1_Beveridge_Clausen_IMP_DSS_JRmethod_R3 P1_K.LVDSTDKADLR.L P2_K.LVDSTDKADLR.L 7 7	20190410_QExHFX1_RSLC1_Beveridge_Clausen_IMP_DSS_JRmethod_R3	13850	20190410_QExHFX1_RSLC1_Beveridge_Clausen_IMP_DSS_JRmethod_R3.mgf	3041	3	868.123535	2,601.348776	0.348776	3	2,601.349721	0.349721	Cas9	Cas9	false	Cas9	Cas9	false	LVDSTDKADLR	LVDSTDKADLR	146	146	11	11	7	7	152	152	3	BS3	138.06807	22.546901	false	true	false	false	internal > 4	0.0
Scan: 14039 Run: 20190410_QExHFX1_RSLC1_Beveridge_Clausen_IMP_DSS_JRmethod_R3 P1_K.LVDSTDKADLR.L P2_K.LVDSTDKADLR.L 7 7	20190410_QExHFX1_RSLC1_Beveridge_Clausen_IMP_DSS_JRmethod_R3	14039	20190410_QExHFX1_RSLC1_Beveridge_Clausen_IMP_DSS_JRmethod_R3.mgf	3166	3	868.124364	2,601.351263	0.351263	3	2,601.349721	0.349721	Cas9	Cas9	false	Cas9	Cas9	false	LVDSTDKADLR	LVDSTDKADLR	146	146	11	11	7	7	152	152	3	BS3	138.06807	22.460917	false	true	false	false	internal > 4	0.0
Scan: 8101 Run: 20190410_QExHFX1_RSLC1_Beveridge_Clausen_IMP_DSS_JRmethod_R3 P1_K.SEQEIGKATAK.Y P2_K.SEQEIGKATAK.Y 7 7	20190410_QExHFX1_RSLC1_Beveridge_Clausen_IMP_DSS_JRmethod_R3	8101	20190410_QExHFX1_RSLC1_Beveridge_Clausen_IMP_DSS_JRmethod_R3.mgf	380	3	820.766082	2,459.276417	0.276417	3	2,459.275495	0.275495	Cas9	Cas9	false	Cas9	Cas9	false	SEQEIGKATAK	SEQEIGKATAK	1029	1029	11	11	7	7	1035	1035	3	BS3	138.06807	21.708419	false	true	false	false	internal > 4	0.0		0.0	0.0	0.0	0.0	0.0	469	132	0
Scan: 11021 Run: 20190410_QExHFX1_RSLC1_Beveridge_Clausen_IMP_DSS_JRmethod_R3 P1_K.SEQEIGKATAK.Y P2_K.FKVLGNTDR.H 7 2	20190410_QExHFX1_RSLC1_Beveridge_Clausen_IMP_DSS_JRmethod_R3	11021	20190410_QExHFX1_RSLC1_Beveridge_Clausen_IMP_DSS_JRmethod_R3.mgf	1409	3	783.419693	2,347.237250	0.237250	3	2,347.238321	0.238321	Cas9	Cas9	false	Cas9	Cas9	false	SEQEIGKATAK	FKVLGNTDR	1029	36	11	9	7	2	1035	37	3	BS3	138.06807	21.607577	false	true	false	false	internal > 4	0.0		0.0	0.0	0.0	0.0	0.0	311	139	0
Scan: 14422 Run: 20190410_QExHFX1_RSLC1_Beveridge_Clausen_IMP_DSS_JRmethod_R3 P1_K.LVDSTDKADLR.L P2_K.LVDSTDKADLR.L 7 7	20190410_QExHFX1_RSLC1_Beveridge_Clausen_IMP_DSS_JRmethod_R3	14422	20190410_QExHFX1_RSLC1_Beveridge_Clausen_IMP_DSS_JRmethod_R3.mgf	3421	3	868.123317	2,601.348122	0.348122	3	2,601.349721	0.349721	Cas9	Cas9	false	Cas9	Cas9	false	LVDSTDKADLR	LVDSTDKADLR	146	146	11	11	7	7	152	152	3	BS3	138.06807	21.280766	false	true	false	false	internal > 4	0.0
Scan: 14378 Run: 20190410_QExHFX1_RSLC1_Beveridge_Clausen_IMP_DSS_JRmethod_R3 P1_K.YDENDKLIR.E P2_K.FDNLTKAER.G 6 6	20190410_QExHFX1_RSLC1_Beveridge_Clausen_IMP_DSS_JRmethod_R3	14378	20190410_QExHFX1_RSLC1_Beveridge_Clausen_IMP_DSS_JRmethod_R3.mgf	3395	3	799.408541	2,395.203794	0.203794	3	2,395.201935	0.201935	Cas9	Cas9	false	Cas9	Cas9	false	YDENDKLIR	FDNLTKAER	947	901	9	9	6	6	952	906	3	BS3	138.06807	21.163813	false	true	false	false	internal > 4	0.0		0.0	0.0	0.0	0.0	0.0	285	138	0
Scan: 12331 Run: 20190410_QExHFX1_RSLC1_Beveridge_Clausen_IMP_DSS_JRmethod_R3 P1_K.SDNVPSEEVVKK.M P2_K.LVDSTDKADLR.L 11 7	20190410_QExHFX1_RSLC1_Beveridge_Clausen_IMP_DSS_JRmethod_R3	12331	20190410_QExHFX1_RSLC1_Beveridge_Clausen_IMP_DSS_JRmethod_R3.mgf	2123	3	900.802153	2,699.384630	0.384630	3	2,699.386500	0.386500	Cas9	Cas9	false	Cas9	Cas9	false	SDNVPSEEVVKK	LVDSTDKADLR	871	146	12	11	11	7	881	152	3	BS3	138.06807	20.987974	false	true	false	false	internal > 4	0.0		0.0	0.0	0.0	0.0	0.0	182	140	0
Scan: 23293 Run: 20190410_QExHFX1_RSLC1_Beveridge_Clausen_IMP_DSS_JRmethod_R3 P1_R.GGLSELDKAGFIK.R P2_R.GGLSELDKAGFIK.R 8 8	20190410_QExHFX1_RSLC1_Beveridge_Clausen_IMP_DSS_JRmethod_R3	23293	20190410_QExHFX1_RSLC1_Beveridge_Clausen_IMP_DSS_JRmethod_R3.mgf	8752	3	936.178692	2,805.514247	0.514247	3	2,805.516395	0.516395	Cas9	Cas9	false	Cas9	Cas9	false	GGLSELDKAGFIK	GGLSELDKAGFIK	910	910	13	13	8	8	917	917	3	BS3	138.06807	20.944712	false	true	false	false	internal > 4	0.0		0.0	0.0	0.0	0.0	0.0	464	129	0
Scan: 12862 Run: 20190410_QExHFX1_RSLC1_Beveridge_Clausen_IMP_DSS_JRmethod_R3 P1_K.SDNVPSEEVVKK.M P2_K.LVDSTDKADLR.L 11 7	20190410_QExHFX1_RSLC1_Beveridge_Clausen_IMP_DSS_JRmethod_R3	12862	20190410_QExHFX1_RSLC1_Beveridge_Clausen_IMP_DSS_JRmethod_R3.mgf	2448	3	900.802906	2,699.386889	0.386889	3	2,699.386500	0.386500	Cas9	Cas9	false	Cas9	Cas9	false	SDNVPSEEVVKK	LVDSTDKADLR	871	146	12	11	11	7	881	152	3	BS3	138.06807	20.445699	false	true	false	false	internal > 4	0.0
Scan: 25148 Run: 20190410_QExHFX1_RSLC1_Beveridge_Clausen_IMP_DSS_JRmethod_R3 P1_K.LVDSTDKADLR.L P2_K.KNLIGALLFDSGETAEATR.L 7 1	20190410_QExHFX1_RSLC1_Beveridge_Clausen_IMP_DSS_JRmethod_R3	25148	20190410_QExHFX1_RSLC1_Beveridge_Clausen_IMP_DSS_JRmethod_R3.mgf	9521	4	844.696737	3,374.757842	0.757842	4	3,374.756910	0.756910	Cas9	Cas9	false	Cas9	Cas9	false	LVDSTDKADLR	KNLIGALLFDSGETAEATR	146	49	11	19	7	1	152	49	4	BS3	138.06807	20.370176	false	true	false	false	internal > 4	0.0		0.0	0.0	0.0	0.0	0.0	147	133	0
Scan: 27152 Run: 20190410_QExHFX1_RSLC1_Beveridge_Clausen_IMP_DSS_JRmethod_R3 P1_R.SSFEKNPIDFLEAK.G P2_R.SSFEKNPIDFLEAK.G 5 5	20190410_QExHFX1_RSLC1_Beveridge_Clausen_IMP_DSS_JRmethod_R3	27152	20190410_QExHFX1_RSLC1_Beveridge_Clausen_IMP_DSS_JRmethod_R3.mgf	10024	4	847.431661	3,385.697538	0.697538	4	3,385.696935	0.696935	Cas9	Cas9	false	Cas9	Cas9	false	SSFEKNPIDFLEAK	SSFEKNPIDFLEAK	1176	1176	14	14	5	5	1180	1180	4	BS3	138.06807	20.362074	false	true	false	false	internal > 4	0.0		0.0	0.0	0.0	0.0	0.0	458	127	0
Scan: 19682 Run: 20190410_QExHFX1_RSLC1_Beveridge_Clausen_IMP_DSS_JRmethod_R3 P1_K.DDSIDNKVLTR.S P2_K.DDSIDNKVLTR.S 7 7	20190410_QExHFX1_RSLC1_Beveridge_Clausen_IMP_DSS_JRmethod_R3	19682	20190410_QExHFX1_RSLC1_Beveridge_Clausen_IMP_DSS_JRmethod_R3.mgf	6765	3	896.794575	2,687.361896	0.361896	3	2,687.361347	0.361347	Cas9	Cas9	false	Cas9	Cas9	false	DDSIDNKVLTR	DDSIDNKVLTR	853	853	11	11	7	7	859	859	3	BS3	138.06807	20.351133	false	true	false	false	internal > 4	0.0		0.0	0.0	0.0	0.0	0.0	345	136	0
Scan: 14800 Run: 20190410_QExHFX1_RSLC1_Beveridge_Clausen_IMP_DSS_JRmethod_R3 P1_K.LVDSTDKADLR.L P2_K.LVDSTDKADLR.L 7 7	20190410_QExHFX1_RSLC1_Beveridge_Clausen_IMP_DSS_JRmethod_R3	14800	20190410_QExHFX1_RSLC1_Beveridge_Clausen_IMP_DSS_JRmethod_R3.mgf	3665	3	868.124398	2,601.351365	0.351365	3	2,601.349721	0.349721	Cas9	Cas9	false	Cas9	Cas9	false	LVDSTDKADLR	LVDSTDKADLR	146	146	11	11	7	7	152	152	3	BS3	138.06807	20.30433	false	true	false	false	internal > 4	0.0
Scan: 27051 Run: 20190410_QExHFX1_RSLC1_Beveridge_Clausen_IMP_DSS_JRmethod_R3 P1_R.SSFEKNPIDFLEAK.G P2_R.SSFEKNPIDFLEAK.G 5 5	20190410_QExHFX1_RSLC1_Beveridge_Clausen_IMP_DSS_JRmethod_R3	27051	20190410_QExHFX1_RSLC1_Beveridge_Clausen_IMP_DSS_JRmethod_R3.mgf	10015	4	847.431175	3,385.695594	0.695594	4	3,385.696935	0.696935	Cas9	Cas9	false	Cas9	Cas9	false	SSFEKNPIDFLEAK	SSFEKNPIDFLEAK	1176	1176	14	14	5	5	1180	1180	4	BS3	138.06807	19.935171	false	true	false	false	internal > 4	0.0
Scan: 15641 Run: 20190410_QExHFX1_RSLC1_Beveridge_Clausen_IMP_DSS_JRmethod_R3 P1_R.NSDKLIAR.K P2_K.DDSIDNKVLTR.S 4 7	20190410_QExHFX1_RSLC1_Beveridge_Clausen_IMP_DSS_JRmethod_R3	15641	20190410_QExHFX1_RSLC1_Beveridge_Clausen_IMP_DSS_JRmethod_R3.mgf	4188	3	777.082886	2,328.226829	0.226829	3	2,328.228483	0.228483	Cas9	Cas9	false	Cas9	Cas9	false	NSDKLIAR	DDSIDNKVLTR	1119	853	8	11	4	7	1122	859	3	BS3	138.06807	19.534862	false	true	false	false	internal > 4	0.0		0.0	0.0	0.0	0.0	0.0	283	134	0
Scan: 14192 Run: 20190410_QExHFX1_RSLC1_Beveridge_Clausen_IMP_DSS_JRmethod_R3 P1_K.YDENDKLIR.E P2_K.FDNLTKAER.G 6 6	20190410_QExHFX1_RSLC1_Beveridge_Clausen_IMP_DSS_JRmethod_R3	14192	20190410_QExHFX1_RSLC1_Beveridge_Clausen_IMP_DSS_JRmethod_R3.mgf	3271	3	799.408390	2,395.203341	0.203341	3	2,395.201935	0.201935	Cas9	Cas9	false	Cas9	Cas9	false	YDENDKLIR	FDNLTKAER	947	901	9	9	6	6	952	906	3	BS3	138.06807	19.437129	false	true	false	false	internal > 4	0.0
Scan: 14623 Run: 20190410_QExHFX1_RSLC1_Beveridge_Clausen_IMP_DSS_JRmethod_R3 P1_K.LVDSTDKADLR.L P2_K.LVDSTDKADLR.L 7 7	20190410_QExHFX1_RSLC1_Beveridge_Clausen_IMP_DSS_JRmethod_R3	14623	20190410_QExHFX1_RSLC1_Beveridge_Clausen_IMP_DSS_JRmethod_R3.mgf	3560	3	868.123264	2,601.347963	0.347963	3	2,601.349721	0.349721	Cas9	Cas9	false	Cas9	Cas9	false	LVDSTDKADLR	LVDSTDKADLR	146	146	11	11	7	7	152	152	3	BS3	138.06807	19.140385	false	true	false	false	internal > 4	0.0
Scan: 24003 Run: 20190410_QExHFX1_RSLC1_Beveridge_Clausen_IMP_DSS_JRmethod_R3 P1_K.VVDELVKVMGR.H P2_K.LESEFVYGDYKVYDVR.K 7 11	20190410_QExHFX1_RSLC1_Beveridge_Clausen_IMP_DSS_JRmethod_R3	24003	20190410_QExHFX1_RSLC1_Beveridge_Clausen_IMP_DSS_JRmethod_R3.mgf	9066	4	845.683472	3,378.704782	0.704782	4	3,378.705729	0.705729	Cas9	Cas9	false	Cas9	Cas9	false	VVDELVKVMGR	LESEFVYGDYKVYDVR	747	1008	11	16	7	11	753	1018	4	BS3	138.06807	19.058619	false	true	false	false	internal > 4	0.0		0.0	0.0	0.0	0.0	0.0	454	118	0
Scan: 14632 Run: 20190410_QExHFX1_RSLC1_Beveridge_Clausen_IMP_DSS_JRmethod_R3 P1_K.LVDSTDKADLR.L P2_K.LVDSTDKADLR.L 7 7	20190410_QExHFX1_RSLC1_Beveridge_Clausen_IMP_DSS_JRmethod_R3	14632	20190410_QExHFX1_RSLC1_Beveridge_Clausen_IMP_DSS_JRmethod_R3.mgf	3565	3	868.122212	2,601.344807	0.344807	3	2,601.349721	0.349721	Cas9	Cas9	false	Cas9	Cas9	false	LVDSTDKADLR	LVDSTDKADLR	146	146	11	11	7	7	152	152	3	BS3	138.06807	18.917981	false	true	false	false	internal > 4	0.0
Scan: 25288 Run: 20190410_QExHFX1_RSLC1_Beveridge_Clausen_IMP_DSS_JRmethod_R3 P1_K.LVDSTDKADLR.L P2_K.KNLIGALLFDSGETAEATR.L 7 1	20190410_QExHFX1_RSLC1_Beveridge_Clausen_IMP_DSS_JRmethod_R3	25288	20190410_QExHFX1_RSLC1_Beveridge_Clausen_IMP_DSS_JRmethod_R3.mgf	9584	4	844.696325	3,374.756194	0.756194	4	3,374.756910	0.756910	Cas9	Cas9	false	Cas9	Cas9	false	LVDSTDKADLR	KNLIGALLFDSGETAEATR	146	49	11	19	7	1	152	49	4	BS3	138.06807	18.582583	false	true	false	false	internal > 4	0.0
Scan: 19047 Run: 20190410_QExHFX1_RSLC1_Beveridge_Clausen_IMP_DSS_JRmethod_R3 P1_R.QEDFYPFLKDNR.E P2_R.GKSDNVPSEEVVK.K 9 2	20190410_QExHFX1_RSLC1_Beveridge_Clausen_IMP_DSS_JRmethod_R3	19047	20190410_QExHFX1_RSLC1_Beveridge_Clausen_IMP_DSS_JRmethod_R3.mgf	6385	4	774.884215	3,095.507754	0.507754	4	3,095.508742	0.508742	Cas9	Cas9	false	Cas9	Cas9	false	GKSDNVPSEEVVK	QEDFYPFLKDNR	869	430	13	12	2	9	870	438	4	BS3	138.06807	18.387955	false	true	false	false	internal > 4	0.0		0.0	0.0	0.0	0.0	0.0	202	128	0
Scan: 16071 Run: 20190410_QExHFX1_RSLC1_Beveridge_Clausen_IMP_DSS_JRmethod_R3 P1_K.KLVDSTDK.A P2_K.IEKILTFR.I 1 3	20190410_QExHFX1_RSLC1_Beveridge_Clausen_IMP_DSS_JRmethod_R3	16071	20190410_QExHFX1_RSLC1_Beveridge_Clausen_IMP_DSS_JRmethod_R3.mgf	4491	3	688.064053	2,061.170330	0.170330	3	2,061.172138	0.172138	Cas9	Cas9	false	Cas9	Cas9	false	KLVDSTDK	IEKILTFR	145	444	8	8	1	3	145	446	3	BS3	138.06807	18.298198	false	true	false	false	internal > 4	0.0		0.0	0.0	0.0	0.0	0.0	179	125	0
Scan: 12687 Run: 20190410_QExHFX1_RSLC1_Beveridge_Clausen_IMP_DSS_JRmethod_R3 P1_K.SDNVPSEEVVKK.M P2_K.LVDSTDKADLR.L 11 7	20190410_QExHFX1_RSLC1_Beveridge_Clausen_IMP_DSS_JRmethod_R3	12687	20190410_QExHFX1_RSLC1_Beveridge_Clausen_IMP_DSS_JRmethod_R3.mgf	2343	3	900.804135	2,699.390576	0.390576	3	2,699.386500	0.386500	Cas9	Cas9	false	Cas9	Cas9	false	SDNVPSEEVVKK	LVDSTDKADLR	871	146	12	11	11	7	881	152	3	BS3	138.06807	18.280702	false	true	false	false	internal > 4	0.0
Scan: 16061 Run: 20190410_QExHFX1_RSLC1_Beveridge_Clausen_IMP_DSS_JRmethod_R3 P1_K.KLVDSTDK.A P2_K.IEKILTFR.I 1 3	20190410_QExHFX1_RSLC1_Beveridge_Clausen_IMP_DSS_JRmethod_R3	16061	20190410_QExHFX1_RSLC1_Beveridge_Clausen_IMP_DSS_JRmethod_R3.mgf	4483	3	688.064648	2,061.172115	0.172115	3	2,061.172138	0.172138	Cas9	Cas9	false	Cas9	Cas9	false	KLVDSTDK	IEKILTFR	145	444	8	8	1	3	145	446	3	BS3	138.06807	18.025104	false	true	false	false	internal > 4	0.0
Scan: 12156 Run: 20190410_QExHFX1_RSLC1_Beveridge_Clausen_IMP_DSS_JRmethod_R3 P1_R.NSDKLIAR.K P2_K.KGILQTVK.V 4 1	20190410_QExHFX1_RSLC1_Beveridge_Clausen_IMP_DSS_JRmethod_R3	12156	20190410_QExHFX1_RSLC1_Beveridge_Clausen_IMP_DSS_JRmethod_R3.mgf	2018	3	647.390366	1,939.149269	0.149269	3	1,939.146593	0.146593	Cas9	Cas9	false	Cas9	Cas9	false	NSDKLIAR	KGILQTVK	1119	739	8	8	4	1	1122	739	3	BS3	138.06807	17.984292	false	true	false	false	internal > 4	0.0		0.0	0.0	0.0	0.0	0.0	241	131	0
Scan: 11144 Run: 20190410_QExHFX1_RSLC1_Beveridge_Clausen_IMP_DSS_JRmethod_R3 P1_R.GKSDNVPSEEVVK.K P2_R.GKSDNVPSEEVVK.K 2 2	20190410_QExHFX1_RSLC1_Beveridge_Clausen_IMP_DSS_JRmethod_R3	11144	20190410_QExHFX1_RSLC1_Beveridge_Clausen_IMP_DSS_JRmethod_R3.mgf	1484	4	728.874074	2,911.467190	0.467190	4	2,911.466207	0.466207	Cas9	Cas9	false	Cas9	Cas9	false	GKSDNVPSEEVVK	GKSDNVPSEEVVK	869	869	13	13	2	2	870	870	4	BS3	138.06807	17.665154	false	true	false	false	internal > 4	0.0		0.0	0.0	0.0	0.0	0.0	272	112	0
Scan: 15733 Run: 20190410_QExHFX1_RSLC1_Beveridge_Clausen_IMP_DSS_JRmethod_R3 P1_R.LEESFLVEEDKK.H P2_R.GKSDNVPSEEVVK.K 11 2	20190410_QExHFX1_RSLC1_Beveridge_Clausen_IMP_DSS_JRmethod_R3	15733	20190410_QExHFX1_RSLC1_Beveridge_Clausen_IMP_DSS_JRmethod_R3.mgf	4248	4	748.382385	2,989.500434	0.500434	4	2,989.501924	0.501924	Cas9	Cas9	false	Cas9	Cas9	false	GKSDNVPSEEVVK	LEESFLVEEDKK	869	105	13	12	2	11	870	115	4	BS3	138.06807	17.61213	false	true	false	false	internal > 4	0.0		0.0	0.0	0.0	0.0	0.0	173	121	0
Scan: 23739 Run: 20190410_QExHFX1_RSLC1_Beveridge_Clausen_IMP_DSS_JRmethod_R3 P1_K.SDNVPSEEVVKK.M P2_K.KNLIGALLFDSGETAEATR.L 11 1	20190410_QExHFX1_RSLC1_Beveridge_Clausen_IMP_DSS_JRmethod_R3	23739	20190410_QExHFX1_RSLC1_Beveridge_Clausen_IMP_DSS_JRmethod_R3.mgf	8952	4	869.205322	3,472.792182	0.792182	4	3,472.793689	0.793689	Cas9	Cas9	false	Cas9	Cas9	false	SDNVPSEEVVKK	KNLIGALLFDSGETAEATR	871	49	12	19	11	1	881	49	4	BS3	138.06807	17.582684	false	true	false	false	internal > 4	0.0		0.0	0.0	0.0	0.0	0.0	444	111	0
Scan: 14293 Run: 20190410_QExHFX1_RSLC1_Beveridge_Clausen_IMP_DSS_JRmethod_R3 P1_K.NLPNEKVLPK.H P2_K.NLPNEKVLPK.H 6 6	20190410_QExHFX1_RSLC1_Beveridge_Clausen_IMP_DSS_JRmethod_R3	14293	20190410_QExHFX1_RSLC1_Beveridge_Clausen_IMP_DSS_JRmethod_R3.mgf	3341	3	814.144211	2,439.410804	0.410804	3	2,439.410077	0.410077	Cas9	Cas9	false	Cas9	Cas9	false	NLPNEKVLPK	NLPNEKVLPK	505	505	10	10	6	6	510	510	3	BS3	138.06807	17.557051	false	true	false	false	internal > 4	0.0		0.0	0.0	0.0	0.0	0.0	196	123	0
Scan: 16126 Run: 20190410_QExHFX1_RSLC1_Beveridge_Clausen_IMP_DSS_JRmethod_R3 P1_K.YDENDKLIR.E P2_K.YDENDKLIR.E 6 6	20190410_QExHFX1_RSLC1_Beveridge_Clausen_IMP_DSS_JRmethod_R3	16126	20190410_QExHFX1_RSLC1_Beveridge_Clausen_IMP_DSS_JRmethod_R3.mgf	4532	3	823.415090	2,467.223441	0.223441	3	2,467.223065	0.223065	Cas9	Cas9	false	Cas9	Cas9	false	YDENDKLIR	YDENDKLIR	947	947	9	9	6	6	952	952	3	BS3	138.06807	17.445664	false	true	false	false	internal > 4	0.0		0.0	0.0	0.0	0.0	0.0	442	110	0
Scan: 12498 Run: 20190410_QExHFX1_RSLC1_Beveridge_Clausen_IMP_DSS_JRmethod_R3 P1_K.SDNVPSEEVVKK.M P2_K.LVDSTDKADLR.L 11 7	20190410_QExHFX1_RSLC1_Beveridge_Clausen_IMP_DSS_JRmethod_R3	12498	20190410_QExHFX1_RSLC1_Beveridge_Clausen_IMP_DSS_JRmethod_R3.mgf	2220	3	900.802444	2,699.385503	0.385503	3	2,699.386500	0.386500	Cas9	Cas9	false	Cas9	Cas9	false	SDNVPSEEVVKK	LVDSTDKADLR	871	146	12	11	11	7	881	152	3	BS3	138.06807	17.260492	false	true	false	false	internal > 4	0.0
Scan: 19093 Run: 20190410_QExHFX1_RSLC1_Beveridge_Clausen_IMP_DSS_JRmethod_R3 P1_K.FDNLTKAER.G P2_K.DFQFYKVR.E 6 6	20190410_QExHFX1_RSLC1_Beveridge_Clausen_IMP_DSS_JRmethod_R3	19093	20190410_QExHFX1_RSLC1_Beveridge_Clausen_IMP_DSS_JRmethod_R3.mgf	6421	3	778.401978	2,332.184105	0.184105	3	2,332.185164	0.185164	Cas9	Cas9	false	Cas9	Cas9	false	DFQFYKVR	FDNLTKAER	973	901	8	9	6	6	978	906	3	BS3	138.06807	17.227409	false	true	false	false	internal > 4	0.0		0.0	0.0	0.0	0.0	0.0	227	120	0
Scan: 18718 Run: 20190410_QExHFX1_RSLC1_Beveridge_Clausen_IMP_DSS_JRmethod_R3 P1_K.FDNLTKAER.G P2_K.DFQFYKVR.E 6 6	20190410_QExHFX1_RSLC1_Beveridge_Clausen_IMP_DSS_JRmethod_R3	18718	20190410_QExHFX1_RSLC1_Beveridge_Clausen_IMP_DSS_JRmethod_R3.mgf	6181	3	778.402043	2,332.184300	0.184300	3	2,332.185164	0.185164	Cas9	Cas9	false	Cas9	Cas9	false	DFQFYKVR	FDNLTKAER	973	901	8	9	6	6	978	906	3	BS3	138.06807	17.113535	false	true	false	false	internal > 4	0.0
Scan: 21299 Run: 20190410_QExHFX1_RSLC1_Beveridge_Clausen_IMP_DSS_JRmethod_R3 P1_R.SSFEKNPIDFLEAK.G P2_K.KLVDSTDK.A 5 1	20190410_QExHFX1_RSLC1_Beveridge_Clausen_IMP_DSS_JRmethod_R3	21299	20190410_QExHFX1_RSLC1_Beveridge_Clausen_IMP_DSS_JRmethod_R3.mgf	7687	3	889.797196	2,666.369759	0.369759	3	2,666.369059	0.369059	Cas9	Cas9	false	Cas9	Cas9	false	KLVDSTDK	SSFEKNPIDFLEAK	145	1176	8	14	1	5	145	1180	3	BS3	138.06807	16.723187	false	true	false	false	internal > 4	0.0		0.0	0.0	0.0	0.0	0.0	254	130	0
Scan: 20443 Run: 20190410_QExHFX1_RSLC1_Beveridge_Clausen_IMP_DSS_JRmethod_R3 P1_K.YDENDKLIR.E P2_K.DFQFYKVR.E 6 6	20190410_QExHFX1_RSLC1_Beveridge_Clausen_IMP_DSS_JRmethod_R3	20443	20190410_QExHFX1_RSLC1_Beveridge_Clausen_IMP_DSS_JRmethod_R3.mgf	7234	3	802.409710	2,404.207301	0.207301	3	2,404.206294	0.206294	Cas9	Cas9	false	Cas9	Cas9	false	YDENDKLIR	DFQFYKVR	947	973	9	8	6	6	952	978	3	BS3	138.06807	16.590229	false	true	false	false	internal > 4	0.0		0.0	0.0	0.0	0.0	0.0	226	119	0
Scan: 20270 Run: 20190410_QExHFX1_RSLC1_Beveridge_Clausen_IMP_DSS_JRmethod_R3 P1_K.YDENDKLIR.E P2_K.DFQFYKVR.E 6 6	20190410_QExHFX1_RSLC1_Beveridge_Clausen_IMP_DSS_JRmethod_R3	20270	20190410_QExHFX1_RSLC1_Beveridge_Clausen_IMP_DSS_JRmethod_R3.mgf	7128	3	802.410339	2,404.209188	0.209188	3	2,404.206294	0.206294	Cas9	Cas9	false	Cas9	Cas9	false	YDENDKLIR	DFQFYKVR	947	973	9	8	6	6	952	978	3	BS3	138.06807	16.507636	false	true	false	false	internal > 4	0.0
Scan: 12163 Run: 20190410_QExHFX1_RSLC1_Beveridge_Clausen_IMP_DSS_JRmethod_R3 P1_K.SDNVPSEEVVKK.M P2_K.LVDSTDKADLR.L 11 7	20190410_QExHFX1_RSLC1_Beveridge_Clausen_IMP_DSS_JRmethod_R3	12163	20190410_QExHFX1_RSLC1_Beveridge_Clausen_IMP_DSS_JRmethod_R3.mgf	2022	3	900.802429	2,699.385458	0.385458	3	2,699.386500	0.386500	Cas9	Cas9	false	Cas9	Cas9	false	SDNVPSEEVVKK	LVDSTDKADLR	871	146	12	11	11	7	881	152	3	BS3	138.06807	16.474141	false	true	false	false	internal > 4	0.0
Scan: 12610 Run: 20190410_QExHFX1_RSLC1_Beveridge_Clausen_IMP_DSS_JRmethod_R3 P1_K.FDNLTKAER.G P2_K.FDNLTKAER.G 6 6	20190410_QExHFX1_RSLC1_Beveridge_Clausen_IMP_DSS_JRmethod_R3	12610	20190410_QExHFX1_RSLC1_Beveridge_Clausen_IMP_DSS_JRmethod_R3.mgf	2289	3	775.400513	2,323.179710	0.179710	3	2,323.180805	0.180805	Cas9	Cas9	false	Cas9	Cas9	false	FDNLTKAER	FDNLTKAER	901	901	9	9	6	6	906	906	3	BS3	138.06807	16.373001	false	true	false	false	internal > 4	0.0		0.0	0.0	0.0	0.0	0.0	249	124	0
Scan: 11267 Run: 20190410_QExHFX1_RSLC1_Beveridge_Clausen_IMP_DSS_JRmethod_R3 P1_R.NSDKLIAR.K P2_R.NSDKLIAR.K 4 4	20190410_QExHFX1_RSLC1_Beveridge_Clausen_IMP_DSS_JRmethod_R3	11267	20190410_QExHFX1_RSLC1_Beveridge_Clausen_IMP_DSS_JRmethod_R3.mgf	1570	3	657.372649	1,969.096118	0.096118	3	1,969.095619	0.095619	Cas9	Cas9	false	Cas9	Cas9	false	NSDKLIAR	NSDKLIAR	1119	1119	8	8	4	4	1122	1122	3	BS3	138.06807	16.266103	false	true	false	false	internal > 4	0.0		0.0	0.0	0.0	0.0	0.0	194	50	0
Scan: 16248 Run: 20190410_QExHFX1_RSLC1_Beveridge_Clausen_IMP_DSS_JRmethod_R3 P1_K.SKLVSDFR.K P2_K.SKLVSDFR.K 2 2	20190410_QExHFX1_RSLC1_Beveridge_Clausen_IMP_DSS_JRmethod_R3	16248	20190410_QExHFX1_RSLC1_Beveridge_Clausen_IMP_DSS_JRmethod_R3.mgf	4608	3	680.709696	2,039.107259	0.107259	3	2,039.105121	0.105121	Cas9	Cas9	false	Cas9	Cas9	false	SKLVSDFR	SKLVSDFR	964	964	8	8	2	2	965	965	3	BS3	138.06807	16.211978	false	true	false	false	internal > 4	0.0		0.0	0.0	0.0	0.0	0.0	148	115	0
Scan: 16450 Run: 20190410_QExHFX1_RSLC1_Beveridge_Clausen_IMP_DSS_JRmethod_R3 P1_K.SKLVSDFR.K P2_K.SKLVSDFR.K 2 2	20190410_QExHFX1_RSLC1_Beveridge_Clausen_IMP_DSS_JRmethod_R3	16450	20190410_QExHFX1_RSLC1_Beveridge_Clausen_IMP_DSS_JRmethod_R3.mgf	4748	3	680.709167	2,039.105672	0.105672	3	2,039.105121	0.105121	Cas9	Cas9	false	Cas9	Cas9	false	SKLVSDFR	SKLVSDFR	964	964	8	8	2	2	965	965	3	BS3	138.06807	16.19276	false	true	false	false	internal > 4	0.0
Scan: 16758 Run: 20190410_QExHFX1_RSLC1_Beveridge_Clausen_IMP_DSS_JRmethod_R3 P1_K.KGILQTVK.V P2_K.DDSIDNKVLTR.S 1 7	20190410_QExHFX1_RSLC1_Beveridge_Clausen_IMP_DSS_JRmethod_R3	16758	20190410_QExHFX1_RSLC1_Beveridge_Clausen_IMP_DSS_JRmethod_R3.mgf	4978	3	767.101440	2,298.282491	0.282491	3	2,298.279457	0.279457	Cas9	Cas9	false	Cas9	Cas9	false	KGILQTVK	DDSIDNKVLTR	739	853	8	11	1	7	739	859	3	BS3	138.06807	16.08272	false	true	false	false	internal > 4	0.0		0.0	0.0	0.0	0.0	0.0	313	122	0
Scan: 15532 Run: 20190410_QExHFX1_RSLC1_Beveridge_Clausen_IMP_DSS_JRmethod_R3 P1_R.LEESFLVEEDKK.H P2_R.GKSDNVPSEEVVK.K 11 2	20190410_QExHFX1_RSLC1_Beveridge_Clausen_IMP_DSS_JRmethod_R3	15532	20190410_QExHFX1_RSLC1_Beveridge_Clausen_IMP_DSS_JRmethod_R3.mgf	4109	4	748.381714	2,989.497750	0.497750	4	2,989.501924	0.501924	Cas9	Cas9	false	Cas9	Cas9	false	GKSDNVPSEEVVK	LEESFLVEEDKK	869	105	13	12	2	11	870	115	4	BS3	138.06807	15.974269	false	true	false	false	internal > 4	0.0
Scan: 8182 Run: 20190410_QExHFX1_RSLC1_Beveridge_Clausen_IMP_DSS_JRmethod_R3 P1_K.VPSKK.F P2_R.GKSDNVPSEEVVK.K 4 2	20190410_QExHFX1_RSLC1_Beveridge_Clausen_IMP_DSS_JRmethod_R3	8182	20190410_QExHFX1_RSLC1_Beveridge_Clausen_IMP_DSS_JRmethod_R3.mgf	397	3	695.047664	2,082.121163	0.121163	3	2,082.120831	0.120831	Cas9	Cas9	false	Cas9	Cas9	false	VPSKK	GKSDNVPSEEVVK	31	869	5	13	4	2	34	870	3	BS3	138.06807	15.818253	false	true	false	false	internal > 4	0.0		0.0	0.0	0.0	0.0	0.0	361	104	0
Scan: 8460 Run: 20190410_QExHFX1_RSLC1_Beveridge_Clausen_IMP_DSS_JRmethod_R3 P1_K.KLVDSTDK.A P2_K.KLVDSTDK.A 1 1	20190410_QExHFX1_RSLC1_Beveridge_Clausen_IMP_DSS_JRmethod_R3	8460	20190410_QExHFX1_RSLC1_Beveridge_Clausen_IMP_DSS_JRmethod_R3.mgf	459	3	650.021382	1,947.042317	0.042317	3	1,947.041183	0.041183	Cas9	Cas9	false	Cas9	Cas9	false	KLVDSTDK	KLVDSTDK	145	145	8	8	1	1	145	145	3	BS3	138.06807	15.734205	false	true	false	false	internal > 4	0.0		0.0	0.0	0.0	0.0	0.0	184	113	0
Scan: 15845 Run: 20190410_QExHFX1_RSLC1_Beveridge_Clausen_IMP_DSS_JRmethod_R3 P1_R.NSDKLIAR.K P2_K.DDSIDNKVLTR.S 4 7	20190410_QExHFX1_RSLC1_Beveridge_Clausen_IMP_DSS_JRmethod_R3	15845	20190410_QExHFX1_RSLC1_Beveridge_Clausen_IMP_DSS_JRmethod_R3.mgf	4333	3	777.084203	2,328.230780	0.230780	3	2,328.228483	0.228483	Cas9	Cas9	false	Cas9	Cas9	false	NSDKLIAR	DDSIDNKVLTR	1119	853	8	11	4	7	1122	859	3	BS3	138.06807	15.352142	false	true	false	false	internal > 4	0.0
Scan: 11422 Run: 20190410_QExHFX1_RSLC1_Beveridge_Clausen_IMP_DSS_JRmethod_R3 P1_R.NSDKLIAR.K P2_R.NSDKLIAR.K 4 4	20190410_QExHFX1_RSLC1_Beveridge_Clausen_IMP_DSS_JRmethod_R3	11422	20190410_QExHFX1_RSLC1_Beveridge_Clausen_IMP_DSS_JRmethod_R3.mgf	1653	3	657.373080	1,969.097411	0.097411	3	1,969.095619	0.095619	Cas9	Cas9	false	Cas9	Cas9	false	NSDKLIAR	NSDKLIAR	1119	1119	8	8	4	4	1122	1122	3	BS3	138.06807	15.212295	false	true	false	false	internal > 4	0.0
Scan: 12451 Run: 20190410_QExHFX1_RSLC1_Beveridge_Clausen_IMP_DSS_JRmethod_R3 P1_K.FDNLTKAER.G P2_K.FDNLTKAER.G 6 6	20190410_QExHFX1_RSLC1_Beveridge_Clausen_IMP_DSS_JRmethod_R3	12451	20190410_QExHFX1_RSLC1_Beveridge_Clausen_IMP_DSS_JRmethod_R3.mgf	2202	3	775.399963	2,323.178060	0.178060	3	2,323.180805	0.180805	Cas9	Cas9	false	Cas9	Cas9	false	FDNLTKAER	FDNLTKAER	901	901	9	9	6	6	906	906	3	BS3	138.06807	15.181967	false	true	false	false	internal > 4	0.0
Scan: 18899 Run: 20190410_QExHFX1_RSLC1_Beveridge_Clausen_IMP_DSS_JRmethod_R3 P1_K.TEVQTGGFSKESILPK.R P2_R.KFDNLTK.A 10 1	20190410_QExHFX1_RSLC1_Beveridge_Clausen_IMP_DSS_JRmethod_R3	18899	20190410_QExHFX1_RSLC1_Beveridge_Clausen_IMP_DSS_JRmethod_R3.mgf	6288	3	908.488390	2,722.443341	0.443341	3	2,722.442893	0.442893	Cas9	Cas9	false	Cas9	Cas9	false	KFDNLTK	TEVQTGGFSKESILPK	900	1102	7	16	1	10	900	1111	3	BS3	138.06807	15.151918	false	true	false	false	internal > 4	0.0		0.0	0.0	0.0	0.0	0.0	367	126	0
Scan: 10378 Run: 20190410_QExHFX1_RSLC1_Beveridge_Clausen_IMP_DSS_JRmethod_R3 P1_K.SEQEIGKATAK.Y P2_K.ESILPKR.N 7 6	20190410_QExHFX1_RSLC1_Beveridge_Clausen_IMP_DSS_JRmethod_R3	10378	20190410_QExHFX1_RSLC1_Beveridge_Clausen_IMP_DSS_JRmethod_R3.mgf	1131	3	714.399043	2,140.175300	0.175300	3	2,140.173930	0.173930	Cas9	Cas9	false	Cas9	Cas9	false	SEQEIGKATAK	ESILPKR	1029	1112	11	7	7	6	1035	1117	3	BS3	138.06807	15.107461	false	true	false	false	internal > 4	0.0		0.0	0.0	0.0	0.0	0.0	344	100	0
Scan: 12799 Run: 20190410_QExHFX1_RSLC1_Beveridge_Clausen_IMP_DSS_JRmethod_R3 P1_K.FDNLTKAER.G P2_K.FDNLTKAER.G 6 6	20190410_QExHFX1_RSLC1_Beveridge_Clausen_IMP_DSS_JRmethod_R3	12799	20190410_QExHFX1_RSLC1_Beveridge_Clausen_IMP_DSS_JRmethod_R3.mgf	2412	3	775.400931	2,323.180964	0.180964	3	2,323.180805	0.180805	Cas9	Cas9	false	Cas9	Cas9	false	FDNLTKAER	FDNLTKAER	901	901	9	9	6	6	906	906	3	BS3	138.06807	14.993847	false	true	false	false	internal > 4	0.0
Scan: 12098 Run: 20190410_QExHFX1_RSLC1_Beveridge_Clausen_IMP_DSS_JRmethod_R3 P1_R.NSDKLIAR.K P2_R.NSDKLIAR.K 4 4	20190410_QExHFX1_RSLC1_Beveridge_Clausen_IMP_DSS_JRmethod_R3	12098	20190410_QExHFX1_RSLC1_Beveridge_Clausen_IMP_DSS_JRmethod_R3.mgf	1981	3	657.372925	1,969.096946	0.096946	3	1,969.095619	0.095619	Cas9	Cas9	false	Cas9	Cas9	false	NSDKLIAR	NSDKLIAR	1119	1119	8	8	4	4	1122	1122	3	BS3	138.06807	14.94196	false	true	false	false	internal > 4	0.0
Scan: 10518 Run: 20190410_QExHFX1_RSLC1_Beveridge_Clausen_IMP_DSS_JRmethod_R3 P1_K.VKYVTEGMR.K P2_R.GKSDNVPSEEVVK.K 2 2	20190410_QExHFX1_RSLC1_Beveridge_Clausen_IMP_DSS_JRmethod_R3	10518	20190410_QExHFX1_RSLC1_Beveridge_Clausen_IMP_DSS_JRmethod_R3.mgf	1185	4	656.587413	2,622.320546	0.320546	4	2,622.321064	0.321064	Cas9	Cas9	false	Cas9	Cas9	false	GKSDNVPSEEVVK	VKYVTEGMR	869	531	13	9	2	2	870	532	4	BS3	138.06807	14.868843	false	true	false	false	internal > 4	0.0		0.0	0.0	0.0	0.0	0.0	255	98	0
Scan: 17283 Run: 20190410_QExHFX1_RSLC1_Beveridge_Clausen_IMP_DSS_JRmethod_R3 P1_K.YPKLESEFVYGDYK.V P2_K.LKGSPEDNEQK.Q 3 2	20190410_QExHFX1_RSLC1_Beveridge_Clausen_IMP_DSS_JRmethod_R3	17283	20190410_QExHFX1_RSLC1_Beveridge_Clausen_IMP_DSS_JRmethod_R3.mgf	5329	4	780.632385	3,118.500434	0.500434	4	3,118.502261	0.502261	Cas9	Cas9	false	Cas9	Cas9	false	LKGSPEDNEQK	YPKLESEFVYGDYK	1249	1005	11	14	2	3	1250	1007	4	BS3	138.06807	14.7969	false	true	false	false	internal > 4	0.0		0.0	0.0	0.0	0.0	0.0	372	96	0
Scan: 13120 Run: 20190410_QExHFX1_RSLC1_Beveridge_Clausen_IMP_DSS_JRmethod_R3 P1_K.SEQEIGKATAK.Y P2_R.LKTYAHLFDDK.V 7 2	20190410_QExHFX1_RSLC1_Beveridge_Clausen_IMP_DSS_JRmethod_R3	13120	20190410_QExHFX1_RSLC1_Beveridge_Clausen_IMP_DSS_JRmethod_R3.mgf	2601	4	663.099917	2,648.370562	0.370562	4	2,648.369730	0.369730	Cas9	Cas9	false	Cas9	Cas9	false	SEQEIGKATAK	LKTYAHLFDDK	1029	640	11	11	7	2	1035	641	4	BS3	138.06807	14.763926	false	true	false	false	internal > 4	0.0		0.0	0.0	0.0	0.0	0.0	417	95	0
Scan: 18893 Run: 20190410_QExHFX1_RSLC1_Beveridge_Clausen_IMP_DSS_JRmethod_R3 P1_K.FDNLTKAER.G P2_K.DFQFYKVR.E 6 6	20190410_QExHFX1_RSLC1_Beveridge_Clausen_IMP_DSS_JRmethod_R3	18893	20190410_QExHFX1_RSLC1_Beveridge_Clausen_IMP_DSS_JRmethod_R3.mgf	6284	3	778.401123	2,332.181540	0.181540	3	2,332.185164	0.185164	Cas9	Cas9	false	Cas9	Cas9	false	DFQFYKVR	FDNLTKAER	973	901	8	9	6	6	978	906	3	BS3	138.06807	14.731543	false	true	false	false	internal > 4	0.0
Scan: 6875 Run: 20190410_QExHFX1_RSLC1_Beveridge_Clausen_IMP_DSS_JRmethod_R3 P1_K.LKGSPEDNEQK.Q P2_K.LKGSPEDNEQK.Q 2 2	20190410_QExHFX1_RSLC1_Beveridge_Clausen_IMP_DSS_JRmethod_R3	6875	20190410_QExHFX1_RSLC1_Beveridge_Clausen_IMP_DSS_JRmethod_R3.mgf	122	4	657.326736	2,625.277838	0.277838	4	2,625.276951	0.276951	Cas9	Cas9	false	Cas9	Cas9	false	LKGSPEDNEQK	LKGSPEDNEQK	1249	1249	11	11	2	2	1250	1250	4	BS3	138.06807	14.675896	false	true	false	false	internal > 4	0.0		0.0	0.0	0.0	0.0	0.0	415	94	0
Scan: 12866 Run: 20190410_QExHFX1_RSLC1_Beveridge_Clausen_IMP_DSS_JRmethod_R3 P1_K.KGILQTVK.V P2_K.KGILQTVK.V 1 1	20190410_QExHFX1_RSLC1_Beveridge_Clausen_IMP_DSS_JRmethod_R3	12866	20190410_QExHFX1_RSLC1_Beveridge_Clausen_IMP_DSS_JRmethod_R3.mgf	2451	3	637.406555	1,909.197836	0.197836	3	1,909.197567	0.197567	Cas9	Cas9	false	Cas9	Cas9	false	KGILQTVK	KGILQTVK	739	739	8	8	1	1	739	739	3	BS3	138.06807	14.617488	false	true	false	false	internal > 4	0.0		0.0	0.0	0.0	0.0	0.0	414	93	0
Scan: 11564 Run: 20190410_QExHFX1_RSLC1_Beveridge_Clausen_IMP_DSS_JRmethod_R3 P1_R.NSDKLIAR.K P2_R.NSDKLIAR.K 4 4	20190410_QExHFX1_RSLC1_Beveridge_Clausen_IMP_DSS_JRmethod_R3	11564	20190410_QExHFX1_RSLC1_Beveridge_Clausen_IMP_DSS_JRmethod_R3.mgf	1718	3	657.372297	1,969.095062	0.095062	3	1,969.095619	0.095619	Cas9	Cas9	false	Cas9	Cas9	false	NSDKLIAR	NSDKLIAR	1119	1119	8	8	4	4	1122	1122	3	BS3	138.06807	14.566094	false	true	false	false	internal > 4	0.0
Scan: 11712 Run: 20190410_QExHFX1_RSLC1_Beveridge_Clausen_IMP_DSS_JRmethod_R3 P1_R.NSDKLIAR.K P2_R.NSDKLIAR.K 4 4	20190410_QExHFX1_RSLC1_Beveridge_Clausen_IMP_DSS_JRmethod_R3	11712	20190410_QExHFX1_RSLC1_Beveridge_Clausen_IMP_DSS_JRmethod_R3.mgf	1791	3	657.372009	1,969.094198	0.094198	3	1,969.095619	0.095619	Cas9	Cas9	false	Cas9	Cas9	false	NSDKLIAR	NSDKLIAR	1119	1119	8	8	4	4	1122	1122	3	BS3	138.06807	14.410393	false	true	false	false	internal > 4	0.0
Scan: 7985 Run: 20190410_QExHFX1_RSLC1_Beveridge_Clausen_IMP_DSS_JRmethod_R3 P1_K.LVDSTDKADLR.L P2_K.GQKNSR.E 7 3	20190410_QExHFX1_RSLC1_Beveridge_Clausen_IMP_DSS_JRmethod_R3	7985	20190410_QExHFX1_RSLC1_Beveridge_Clausen_IMP_DSS_JRmethod_R3.mgf	354	3	687.031357	2,058.072242	0.072242	3	2,058.070527	0.070527	Cas9	Cas9	false	Cas9	Cas9	false	LVDSTDKADLR	GQKNSR	146	777	11	6	7	3	152	779	3	BS3	138.06807	14.398609	false	true	false	false	internal > 4	0.0		0.0	0.0	0.0	0.0	0.0	185	108	0
Scan: 13423 Run: 20190410_QExHFX1_RSLC1_Beveridge_Clausen_IMP_DSS_JRmethod_R3 P1_R.KLINGIR.D P2_R.KFDNLTK.A 1 1	20190410_QExHFX1_RSLC1_Beveridge_Clausen_IMP_DSS_JRmethod_R3	13423	20190410_QExHFX1_RSLC1_Beveridge_Clausen_IMP_DSS_JRmethod_R3.mgf	2779	3	606.027588	1,815.060935	0.060935	3	1,815.061800	0.061800	Cas9	Cas9	false	Cas9	Cas9	false	KFDNLTK	KLINGIR	900	669	7	7	1	1	900	669	3	BS3	138.06807	14.394853	false	true	false	false	internal > 4	0.0		0.0	0.0	0.0	0.0	0.0	245	109	0
Scan: 10895 Run: 20190410_QExHFX1_RSLC1_Beveridge_Clausen_IMP_DSS_JRmethod_R3 P1_K.SDNVPSEEVVKK.M P2_K.SDNVPSEEVVKK.M 11 11	20190410_QExHFX1_RSLC1_Beveridge_Clausen_IMP_DSS_JRmethod_R3	10895	20190410_QExHFX1_RSLC1_Beveridge_Clausen_IMP_DSS_JRmethod_R3.mgf	1335	3	933.481290	2,797.422041	0.422041	3	2,797.423279	0.423279	Cas9	Cas9	false	Cas9	Cas9	false	SDNVPSEEVVKK	SDNVPSEEVVKK	871	871	12	12	11	11	881	881	3	BS3	138.06807	14.371687	false	true	false	false	internal > 4	0.0
Scan: 21627 Run: 20190410_QExHFX1_RSLC1_Beveridge_Clausen_IMP_DSS_JRmethod_R3 P1_R.QLLNAKLITQR.K P2_R.GGLSELDKAGFIK.R 6 8	20190410_QExHFX1_RSLC1_Beveridge_Clausen_IMP_DSS_JRmethod_R3	21627	20190410_QExHFX1_RSLC1_Beveridge_Clausen_IMP_DSS_JRmethod_R3.mgf	7866	4	693.152358	2,768.580326	0.580326	4	2,768.579998	0.579998	Cas9	Cas9	false	Cas9	Cas9	false	QLLNAKLITQR	GGLSELDKAGFIK	889	910	11	13	6	8	894	917	4	BS3	138.06807	14.370741	false	true	false	false	internal > 4	0.0		0.0	0.0	0.0	0.0	0.0	408	91	0
Scan: 16509 Run: 20190410_QExHFX1_RSLC1_Beveridge_Clausen_IMP_DSS_JRmethod_R3 P1_R.NSDKLIAR.K P2_K.DDSIDNKVLTR.S 4 7	20190410_QExHFX1_RSLC1_Beveridge_Clausen_IMP_DSS_JRmethod_R3	16509	20190410_QExHFX1_RSLC1_Beveridge_Clausen_IMP_DSS_JRmethod_R3.mgf	4792	3	777.083008	2,328.227195	0.227195	3	2,328.228483	0.228483	Cas9	Cas9	false	Cas9	Cas9	false	NSDKLIAR	DDSIDNKVLTR	1119	853	8	11	4	7	1122	859	3	BS3	138.06807	14.356872	false	true	false	false	internal > 4	0.0
Scan: 12019 Run: 20190410_QExHFX1_RSLC1_Beveridge_Clausen_IMP_DSS_JRmethod_R3 P1_R.NSDKLIAR.K P2_K.MKNYWR.Q 4 2	20190410_QExHFX1_RSLC1_Beveridge_Clausen_IMP_DSS_JRmethod_R3	12019	20190410_QExHFX1_RSLC1_Beveridge_Clausen_IMP_DSS_JRmethod_R3.mgf	1935	3	656.343913	1,966.009910	0.009910	3	1,966.009447	0.009447	Cas9	Cas9	false	Cas9	Cas9	false	MKNYWR	NSDKLIAR	883	1119	6	8	2	4	884	1122	3	BS3	138.06807	14.346959	false	true	false	false	internal > 4	0.0		0.0	0.0	0.0	0.0	0.0	157	106	0
Scan: 14066 Run: 20190410_QExHFX1_RSLC1_Beveridge_Clausen_IMP_DSS_JRmethod_R3 P1_K.FKVLGNTDR.H P2_K.ESILPKR.N 2 6	20190410_QExHFX1_RSLC1_Beveridge_Clausen_IMP_DSS_JRmethod_R3	14066	20190410_QExHFX1_RSLC1_Beveridge_Clausen_IMP_DSS_JRmethod_R3.mgf	3184	3	677.053101	2,028.137474	0.137474	3	2,028.136756	0.136756	Cas9	Cas9	false	Cas9	Cas9	false	ESILPKR	FKVLGNTDR	1112	36	7	9	6	2	1117	37	3	BS3	138.06807	14.317629	false	true	false	false	internal > 4	0.0		0.0	0.0	0.0	0.0	0.0	215	90	0
Scan: 21219 Run: 20190410_QExHFX1_RSLC1_Beveridge_Clausen_IMP_DSS_JRmethod_R3 P1_K.TEVQTGGFSKESILPK.R P2_K.FIKPILEK.M 10 3	20190410_QExHFX1_RSLC1_Beveridge_Clausen_IMP_DSS_JRmethod_R3	21219	20190410_QExHFX1_RSLC1_Beveridge_Clausen_IMP_DSS_JRmethod_R3.mgf	7642	4	712.154852	2,844.590302	0.590302	4	2,844.588830	0.588830	Cas9	Cas9	false	Cas9	Cas9	false	FIKPILEK	TEVQTGGFSKESILPK	379	1102	8	16	3	10	381	1111	4	BS3	138.06807	14.243724	false	true	false	false	internal > 4	0.0		0.0	0.0	0.0	0.0	0.0	220	89	0
Scan: 26137 Run: 20190410_QExHFX1_RSLC1_Beveridge_Clausen_IMP_DSS_JRmethod_R3 P1_K.YDENDKLIR.E P2_K.TILDFLKSDGFANR.N 6 7	20190410_QExHFX1_RSLC1_Beveridge_Clausen_IMP_DSS_JRmethod_R3	26137	20190410_QExHFX1_RSLC1_Beveridge_Clausen_IMP_DSS_JRmethod_R3.mgf	9787	4	725.626193	2,898.475666	0.475666	4	2,898.476319	0.476319	Cas9	Cas9	false	Cas9	Cas9	false	YDENDKLIR	TILDFLKSDGFANR	947	682	9	14	6	7	952	688	4	BS3	138.06807	14.183118	false	true	false	false	internal > 4	0.0		0.0	0.0	0.0	0.0	0.0	403	88	0
Scan: 14267 Run: 20190410_QExHFX1_RSLC1_Beveridge_Clausen_IMP_DSS_JRmethod_R3 P1_K.FKVLGNTDR.H P2_K.ESILPKR.N 2 6	20190410_QExHFX1_RSLC1_Beveridge_Clausen_IMP_DSS_JRmethod_R3	14267	20190410_QExHFX1_RSLC1_Beveridge_Clausen_IMP_DSS_JRmethod_R3.mgf	3323	3	677.052429	2,028.135458	0.135458	3	2,028.136756	0.136756	Cas9	Cas9	false	Cas9	Cas9	false	ESILPKR	FKVLGNTDR	1112	36	7	9	6	2	1117	37	3	BS3	138.06807	14.128352	false	true	false	false	internal > 4	0.0
Scan: 14480 Run: 20190410_QExHFX1_RSLC1_Beveridge_Clausen_IMP_DSS_JRmethod_R3 P1_K.NLPNEKVLPK.H P2_K.NLPNEKVLPK.H 6 6	20190410_QExHFX1_RSLC1_Beveridge_Clausen_IMP_DSS_JRmethod_R3	14480	20190410_QExHFX1_RSLC1_Beveridge_Clausen_IMP_DSS_JRmethod_R3.mgf	3463	3	814.144891	2,439.412844	0.412844	3	2,439.410077	0.410077	Cas9	Cas9	false	Cas9	Cas9	false	NLPNEKVLPK	NLPNEKVLPK	505	505	10	10	6	6	510	510	3	BS3	138.06807	14.122487	false	true	false	false	internal > 4	0.0
Scan: 11987 Run: 20190410_QExHFX1_RSLC1_Beveridge_Clausen_IMP_DSS_JRmethod_R3 P1_R.NSDKLIAR.K P2_K.KGILQTVK.V 4 1	20190410_QExHFX1_RSLC1_Beveridge_Clausen_IMP_DSS_JRmethod_R3	11987	20190410_QExHFX1_RSLC1_Beveridge_Clausen_IMP_DSS_JRmethod_R3.mgf	1919	3	647.389399	1,939.146368	0.146368	3	1,939.146593	0.146593	Cas9	Cas9	false	Cas9	Cas9	false	NSDKLIAR	KGILQTVK	1119	739	8	8	4	1	1122	739	3	BS3	138.06807	14.121058	false	true	false	false	internal > 4	0.0
Scan: 10843 Run: 20190410_QExHFX1_RSLC1_Beveridge_Clausen_IMP_DSS_JRmethod_R3 P1_K.MIAKSEQEIGK.A P2_K.FDNLTKAER.G 4 6	20190410_QExHFX1_RSLC1_Beveridge_Clausen_IMP_DSS_JRmethod_R3	10843	20190410_QExHFX1_RSLC1_Beveridge_Clausen_IMP_DSS_JRmethod_R3.mgf	1320	3	827.428049	2,479.262318	0.262318	3	2,479.262821	0.262821	Cas9	Cas9	false	Cas9	Cas9	false	MIAKSEQEIGK	FDNLTKAER	1025	901	11	9	4	6	1028	906	3	BS3	138.06807	14.032999	false	true	false	false	internal > 4	0.0		0.0	0.0	0.0	0.0	0.0	399	87	0
Scan: 14417 Run: 20190410_QExHFX1_RSLC1_Beveridge_Clausen_IMP_DSS_JRmethod_R3 P1_K.SKLVSDFR.K P2_K.KDWDPK.K 2 1	20190410_QExHFX1_RSLC1_Beveridge_Clausen_IMP_DSS_JRmethod_R3	14417	20190410_QExHFX1_RSLC1_Beveridge_Clausen_IMP_DSS_JRmethod_R3.mgf	3418	3	626.332209	1,875.974798	0.974798	3	1,875.973045	0.973045	Cas9	Cas9	false	Cas9	Cas9	false	KDWDPK	SKLVSDFR	1128	964	6	8	1	2	1128	965	3	BS3	138.06807	13.970137	false	true	false	false	internal > 4	0.0		0.0	0.0	0.0	0.0	0.0	177	107	0
Scan: 8098 Run: 20190410_QExHFX1_RSLC1_Beveridge_Clausen_IMP_DSS_JRmethod_R3 P1_K.LVDSTDKADLR.L P2_K.GQKNSR.E 7 3	20190410_QExHFX1_RSLC1_Beveridge_Clausen_IMP_DSS_JRmethod_R3	8098	20190410_QExHFX1_RSLC1_Beveridge_Clausen_IMP_DSS_JRmethod_R3.mgf	378	3	687.030838	2,058.070685	0.070685	3	2,058.070527	0.070527	Cas9	Cas9	false	Cas9	Cas9	false	LVDSTDKADLR	GQKNSR	146	777	11	6	7	3	152	779	3	BS3	138.06807	13.888386	false	true	false	false	internal > 4	0.0
Scan: 16890 Run: 20190410_QExHFX1_RSLC1_Beveridge_Clausen_IMP_DSS_JRmethod_R3 P1_K.SKLVSDFR.K P2_K.SKLVSDFR.K 2 2	20190410_QExHFX1_RSLC1_Beveridge_Clausen_IMP_DSS_JRmethod_R3	16890	20190410_QExHFX1_RSLC1_Beveridge_Clausen_IMP_DSS_JRmethod_R3.mgf	5069	3	680.709045	2,039.105306	0.105306	3	2,039.105121	0.105121	Cas9	Cas9	false	Cas9	Cas9	false	SKLVSDFR	SKLVSDFR	964	964	8	8	2	2	965	965	3	BS3	138.06807	13.83624	false	true	false	false	internal > 4	0.0
Scan: 17212 Run: 20190410_QExHFX1_RSLC1_Beveridge_Clausen_IMP_DSS_JRmethod_R3 P1_R.KFDNLTK.A P2_K.FIKPILEK.M 1 3	20190410_QExHFX1_RSLC1_Beveridge_Clausen_IMP_DSS_JRmethod_R3	17212	20190410_QExHFX1_RSLC1_Beveridge_Clausen_IMP_DSS_JRmethod_R3.mgf	5287	3	664.059355	1,989.156236	0.156236	3	1,989.155032	0.155032	Cas9	Cas9	false	Cas9	Cas9	false	KFDNLTK	FIKPILEK	900	379	7	8	1	3	900	381	3	BS3	138.06807	13.821101	false	true	false	false	internal > 4	0.0		0.0	0.0	0.0	0.0	0.0	209	105	0
Scan: 10648 Run: 20190410_QExHFX1_RSLC1_Beveridge_Clausen_IMP_DSS_JRmethod_R3 P1_K.VKYVTEGMR.K P2_R.GKSDNVPSEEVVK.K 2 2	20190410_QExHFX1_RSLC1_Beveridge_Clausen_IMP_DSS_JRmethod_R3	10648	20190410_QExHFX1_RSLC1_Beveridge_Clausen_IMP_DSS_JRmethod_R3.mgf	1233	4	656.586815	2,622.318154	0.318154	4	2,622.321064	0.321064	Cas9	Cas9	false	Cas9	Cas9	false	GKSDNVPSEEVVK	VKYVTEGMR	869	531	13	9	2	2	870	532	4	BS3	138.06807	13.782851	false	true	false	false	internal > 4	0.0
Scan: 7850 Run: 20190410_QExHFX1_RSLC1_Beveridge_Clausen_IMP_DSS_JRmethod_R3 P1_K.LVDSTDKADLR.L P2_K.GQKNSR.E 7 3	20190410_QExHFX1_RSLC1_Beveridge_Clausen_IMP_DSS_JRmethod_R3	7850	20190410_QExHFX1_RSLC1_Beveridge_Clausen_IMP_DSS_JRmethod_R3.mgf	299	3	687.030980	2,058.071111	0.071111	3	2,058.070527	0.070527	Cas9	Cas9	false	Cas9	Cas9	false	LVDSTDKADLR	GQKNSR	146	777	11	6	7	3	152	779	3	BS3	138.06807	13.660501	false	true	false	false	internal > 4	0.0
Scan: 24312 Run: 20190410_QExHFX1_RSLC1_Beveridge_Clausen_IMP_DSS_JRmethod_R3 P1_K.KNLIGALLFDSGETAEATR.L P2_K.AGFIKR.Q 1 5	20190410_QExHFX1_RSLC1_Beveridge_Clausen_IMP_DSS_JRmethod_R3	24312	20190410_QExHFX1_RSLC1_Beveridge_Clausen_IMP_DSS_JRmethod_R3.mgf	9184	3	945.517700	2,833.531271	0.531271	3	2,833.533775	0.533775	Cas9	Cas9	false	Cas9	Cas9	false	AGFIKR	KNLIGALLFDSGETAEATR	918	49	6	19	5	1	922	49	3	BS3	138.06807	13.582192	false	true	false	false	internal > 4	0.0		0.0	0.0	0.0	0.0	0.0	392	81	0
Scan: 14426 Run: 20190410_QExHFX1_RSLC1_Beveridge_Clausen_IMP_DSS_JRmethod_R3 P1_K.LVDSTDKADLR.L P2_K.LVDSTDKADLR.L 7 7	20190410_QExHFX1_RSLC1_Beveridge_Clausen_IMP_DSS_JRmethod_R3	14426	20190410_QExHFX1_RSLC1_Beveridge_Clausen_IMP_DSS_JRmethod_R3.mgf	3424	4	651.344626	2,601.349398	0.349398	4	2,601.349721	0.349721	Cas9	Cas9	false	Cas9	Cas9	false	LVDSTDKADLR	LVDSTDKADLR	146	146	11	11	7	7	152	152	4	BS3	138.06807	13.567024	false	true	false	false	internal > 4	0.0		0.0	0.0	0.0	0.0	0.0	197	141	0
Scan: 21290 Run: 20190410_QExHFX1_RSLC1_Beveridge_Clausen_IMP_DSS_JRmethod_R3 P1_R.SSFEKNPIDFLEAK.G P2_K.KLVDSTDK.A 5 1	20190410_QExHFX1_RSLC1_Beveridge_Clausen_IMP_DSS_JRmethod_R3	21290	20190410_QExHFX1_RSLC1_Beveridge_Clausen_IMP_DSS_JRmethod_R3.mgf	7683	4	667.599557	2,666.369122	0.369122	4	2,666.369059	0.369059	Cas9	Cas9	false	Cas9	Cas9	false	KLVDSTDK	SSFEKNPIDFLEAK	145	1176	8	14	1	5	145	1180	4	BS3	138.06807	13.516137	false	true	false	false	internal > 4	0.0		0.0	0.0	0.0	0.0	0.0	254	130	0
Scan: 10226 Run: 20190410_QExHFX1_RSLC1_Beveridge_Clausen_IMP_DSS_JRmethod_R3 P1_K.VKYVTEGMR.K P2_R.GKSDNVPSEEVVK.K 2 2	20190410_QExHFX1_RSLC1_Beveridge_Clausen_IMP_DSS_JRmethod_R3	10226	20190410_QExHFX1_RSLC1_Beveridge_Clausen_IMP_DSS_JRmethod_R3.mgf	1048	4	656.587874	2,622.322390	0.322390	4	2,622.321064	0.321064	Cas9	Cas9	false	Cas9	Cas9	false	GKSDNVPSEEVVK	VKYVTEGMR	869	531	13	9	2	2	870	532	4	BS3	138.06807	13.475562	false	true	false	false	internal > 4	0.0
Scan: 18909 Run: 20190410_QExHFX1_RSLC1_Beveridge_Clausen_IMP_DSS_JRmethod_R3 P1_K.TEVQTGGFSKESILPK.R P2_R.KFDNLTK.A 10 1	20190410_QExHFX1_RSLC1_Beveridge_Clausen_IMP_DSS_JRmethod_R3	18909	20190410_QExHFX1_RSLC1_Beveridge_Clausen_IMP_DSS_JRmethod_R3.mgf	6295	4	681.617800	2,722.442094	0.442094	4	2,722.442893	0.442893	Cas9	Cas9	false	Cas9	Cas9	false	KFDNLTK	TEVQTGGFSKESILPK	900	1102	7	16	1	10	900	1111	4	BS3	138.06807	13.421984	false	true	false	false	internal > 4	0.0		0.0	0.0	0.0	0.0	0.0	367	126	0
Scan: 22719 Run: 20190410_QExHFX1_RSLC1_Beveridge_Clausen_IMP_DSS_JRmethod_R3 P1_K.KIECFDSVEISGVEDR.F P2_K.DFQFYKVR.E 1 6	20190410_QExHFX1_RSLC1_Beveridge_Clausen_IMP_DSS_JRmethod_R3	22719	20190410_QExHFX1_RSLC1_Beveridge_Clausen_IMP_DSS_JRmethod_R3.mgf	8450	4	781.383248	3,121.503886	0.503886	4	3,121.506634	0.506634	Cas9	Cas9	false	Cas9	Cas9	false	DFQFYKVR	KIECFDSVEISGVEDR	973	575	8	16	6	1	978	575	4	BS3	138.06807	13.402422	false	true	false	false	internal > 4	0.0		0.0	0.0	0.0	0.0	0.0	387	79	0
Scan: 12464 Run: 20190410_QExHFX1_RSLC1_Beveridge_Clausen_IMP_DSS_JRmethod_R3 P1_K.SDNVPSEEVVKK.M P2_K.LVDSTDKADLR.L 11 7	20190410_QExHFX1_RSLC1_Beveridge_Clausen_IMP_DSS_JRmethod_R3	12464	20190410_QExHFX1_RSLC1_Beveridge_Clausen_IMP_DSS_JRmethod_R3.mgf	2209	4	675.853868	2,699.386366	0.386366	4	2,699.386500	0.386500	Cas9	Cas9	false	Cas9	Cas9	false	SDNVPSEEVVKK	LVDSTDKADLR	871	146	12	11	11	7	881	152	4	BS3	138.06807	13.400901	false	true	false	false	internal > 4	0.0		0.0	0.0	0.0	0.0	0.0	182	140	0
Scan: 15802 Run: 20190410_QExHFX1_RSLC1_Beveridge_Clausen_IMP_DSS_JRmethod_R3 P1_R.GGLSELDKAGFIK.R P2_R.EKIEK.I 8 2	20190410_QExHFX1_RSLC1_Beveridge_Clausen_IMP_DSS_JRmethod_R3	15802	20190410_QExHFX1_RSLC1_Beveridge_Clausen_IMP_DSS_JRmethod_R3.mgf	4300	3	706.728279	2,117.163008	0.163008	3	2,117.161969	0.161969	Cas9	Cas9	false	Cas9	Cas9	false	EKIEK	GGLSELDKAGFIK	442	910	5	13	2	8	443	917	3	BS3	138.06807	13.346732	false	true	false	false	internal > 4	0.0		0.0	0.0	0.0	0.0	0.0	385	78	0
Scan: 17624 Run: 20190410_QExHFX1_RSLC1_Beveridge_Clausen_IMP_DSS_JRmethod_R3 P1_K.MIAKSEQEIGK.A P2_K.DFQFYKVR.E 4 6	20190410_QExHFX1_RSLC1_Beveridge_Clausen_IMP_DSS_JRmethod_R3	17624	20190410_QExHFX1_RSLC1_Beveridge_Clausen_IMP_DSS_JRmethod_R3.mgf	5517	3	830.429504	2,488.266683	0.266683	3	2,488.267180	0.267180	Cas9	Cas9	false	Cas9	Cas9	false	MIAKSEQEIGK	DFQFYKVR	1025	973	11	8	4	6	1028	978	3	BS3	138.06807	13.267206	false	true	false	false	internal > 4	0.0		0.0	0.0	0.0	0.0	0.0	319	77	0
Scan: 10387 Run: 20190410_QExHFX1_RSLC1_Beveridge_Clausen_IMP_DSS_JRmethod_R3 P1_K.VKYVTEGMR.K P2_R.GKSDNVPSEEVVK.K 2 2	20190410_QExHFX1_RSLC1_Beveridge_Clausen_IMP_DSS_JRmethod_R3	10387	20190410_QExHFX1_RSLC1_Beveridge_Clausen_IMP_DSS_JRmethod_R3.mgf	1136	4	656.587036	2,622.319038	0.319038	4	2,622.321064	0.321064	Cas9	Cas9	false	Cas9	Cas9	false	GKSDNVPSEEVVK	VKYVTEGMR	869	531	13	9	2	2	870	532	4	BS3	138.06807	13.218738	false	true	false	false	internal > 4	0.0
Scan: 15091 Run: 20190410_QExHFX1_RSLC1_Beveridge_Clausen_IMP_DSS_JRmethod_R3 P1_K.SKLVSDFR.K P2_R.MTNFDKNLPNEK.V 2 6	20190410_QExHFX1_RSLC1_Beveridge_Clausen_IMP_DSS_JRmethod_R3	15091	20190410_QExHFX1_RSLC1_Beveridge_Clausen_IMP_DSS_JRmethod_R3.mgf	3832	3	852.431396	2,554.272359	0.272359	3	2,554.273718	0.273718	Cas9	Cas9	false	Cas9	Cas9	false	SKLVSDFR	MTNFDKNLPNEK	964	499	8	12	2	6	965	504	3	BS3	138.06807	13.141071	false	true	false	false	internal > 4	0.0		0.0	0.0	0.0	0.0	0.0	167	114	0
Scan: 13021 Run: 20190410_QExHFX1_RSLC1_Beveridge_Clausen_IMP_DSS_JRmethod_R3 P1_K.SKLVSDFR.K P2_R.QQLPEKYK.E 2 6	20190410_QExHFX1_RSLC1_Beveridge_Clausen_IMP_DSS_JRmethod_R3	13021	20190410_QExHFX1_RSLC1_Beveridge_Clausen_IMP_DSS_JRmethod_R3.mgf	2533	3	708.056540	2,121.147791	0.147791	3	2,121.146988	0.146988	Cas9	Cas9	false	Cas9	Cas9	false	QQLPEKYK	SKLVSDFR	345	964	8	8	6	2	350	965	3	BS3	138.06807	13.091831	false	true	false	false	internal > 4	0.0		0.0	0.0	0.0	0.0	0.0	195	76	0
Scan: 14937 Run: 20190410_QExHFX1_RSLC1_Beveridge_Clausen_IMP_DSS_JRmethod_R3 P1_R.HKPENIVIEMAR.E P2_K.FDNLTKAER.G 2 6	20190410_QExHFX1_RSLC1_Beveridge_Clausen_IMP_DSS_JRmethod_R3	14937	20190410_QExHFX1_RSLC1_Beveridge_Clausen_IMP_DSS_JRmethod_R3.mgf	3748	4	671.602572	2,682.381182	0.381182	4	2,682.379916	0.379916	Cas9	Cas9	false	Cas9	Cas9	false	FDNLTKAER	HKPENIVIEMAR	901	758	9	12	6	2	906	759	4	BS3	138.06807	13.08611	false	true	false	false	internal > 4	0.0		0.0	0.0	0.0	0.0	0.0	380	75	0
Scan: 23579 Run: 20190410_QExHFX1_RSLC1_Beveridge_Clausen_IMP_DSS_JRmethod_R3 P1_K.DFQFYKVR.E P2_K.DFQFYKVR.E 6 6	20190410_QExHFX1_RSLC1_Beveridge_Clausen_IMP_DSS_JRmethod_R3	23579	20190410_QExHFX1_RSLC1_Beveridge_Clausen_IMP_DSS_JRmethod_R3.mgf	8872	3	781.402616	2,341.186019	0.186019	3	2,341.189523	0.189523	Cas9	Cas9	false	Cas9	Cas9	false	DFQFYKVR	DFQFYKVR	973	973	8	8	6	6	978	978	3	BS3	138.06807	13.085174	false	true	false	false	internal > 4	0.0		0.0	0.0	0.0	0.0	0.0	379	74	0
Scan: 12277 Run: 20190410_QExHFX1_RSLC1_Beveridge_Clausen_IMP_DSS_JRmethod_R3 P1_K.SDNVPSEEVVKK.M P2_K.LVDSTDKADLR.L 11 7	20190410_QExHFX1_RSLC1_Beveridge_Clausen_IMP_DSS_JRmethod_R3	12277	20190410_QExHFX1_RSLC1_Beveridge_Clausen_IMP_DSS_JRmethod_R3.mgf	2086	4	675.853699	2,699.385690	0.385690	4	2,699.386500	0.386500	Cas9	Cas9	false	Cas9	Cas9	false	SDNVPSEEVVKK	LVDSTDKADLR	871	146	12	11	11	7	881	152	4	BS3	138.06807	13.068461	false	true	false	false	internal > 4	0.0
Scan: 12584 Run: 20190410_QExHFX1_RSLC1_Beveridge_Clausen_IMP_DSS_JRmethod_R3 P1_K.LVDSTDKADLR.L P2_K.AGFIKR.Q 7 5	20190410_QExHFX1_RSLC1_Beveridge_Clausen_IMP_DSS_JRmethod_R3	12584	20190410_QExHFX1_RSLC1_Beveridge_Clausen_IMP_DSS_JRmethod_R3.mgf	2274	3	687.716781	2,060.128514	0.128514	3	2,060.126586	0.126586	Cas9	Cas9	false	Cas9	Cas9	false	LVDSTDKADLR	AGFIKR	146	918	11	6	7	5	152	922	3	BS3	138.06807	13.034579	false	true	false	false	internal > 4	0.0		0.0	0.0	0.0	0.0	0.0	151	101	0
Scan: 18079 Run: 20190410_QExHFX1_RSLC1_Beveridge_Clausen_IMP_DSS_JRmethod_R3 P1_R.SDKNR.G P2_K.NPIDFLEAKGYK.E 3 9	20190410_QExHFX1_RSLC1_Beveridge_Clausen_IMP_DSS_JRmethod_R3	18079	20190410_QExHFX1_RSLC1_Beveridge_Clausen_IMP_DSS_JRmethod_R3.mgf	5795	3	717.707857	2,150.101742	0.101742	3	2,150.100765	0.100765	Cas9	Cas9	false	Cas9	Cas9	false	SDKNR	NPIDFLEAKGYK	864	1181	5	12	3	9	866	1189	3	BS3	138.06807	13.033385	false	true	false	false	internal > 4	0.0		0.0	0.0	0.0	0.0	0.0	316	73	0
Scan: 14043 Run: 20190410_QExHFX1_RSLC1_Beveridge_Clausen_IMP_DSS_JRmethod_R3 P1_K.LVDSTDKADLR.L P2_K.LVDSTDKADLR.L 7 7	20190410_QExHFX1_RSLC1_Beveridge_Clausen_IMP_DSS_JRmethod_R3	14043	20190410_QExHFX1_RSLC1_Beveridge_Clausen_IMP_DSS_JRmethod_R3.mgf	3168	4	651.345152	2,601.351502	0.351502	4	2,601.349721	0.349721	Cas9	Cas9	false	Cas9	Cas9	false	LVDSTDKADLR	LVDSTDKADLR	146	146	11	11	7	7	152	152	4	BS3	138.06807	12.948175	false	true	false	false	internal > 4	0.0
Scan: 13983 Run: 20190410_QExHFX1_RSLC1_Beveridge_Clausen_IMP_DSS_JRmethod_R3 P1_K.TEVQTGGFSKESILPK.R P2_R.SDKNR.G 10 3	20190410_QExHFX1_RSLC1_Beveridge_Clausen_IMP_DSS_JRmethod_R3	13983	20190410_QExHFX1_RSLC1_Beveridge_Clausen_IMP_DSS_JRmethod_R3.mgf	3130	3	826.433682	2,476.279217	0.279217	3	2,476.280913	0.280913	Cas9	Cas9	false	Cas9	Cas9	false	SDKNR	TEVQTGGFSKESILPK	864	1102	5	16	3	10	866	1111	3	BS3	138.06807	12.925052	false	true	false	false	internal > 4	0.0		0.0	0.0	0.0	0.0	0.0	186	102	0
Scan: 15283 Run: 20190410_QExHFX1_RSLC1_Beveridge_Clausen_IMP_DSS_JRmethod_R3 P1_R.KPAFLSGEQK.K P2_R.KPAFLSGEQK.K 1 1	20190410_QExHFX1_RSLC1_Beveridge_Clausen_IMP_DSS_JRmethod_R3	15283	20190410_QExHFX1_RSLC1_Beveridge_Clausen_IMP_DSS_JRmethod_R3.mgf	3945	4	587.323125	2,345.263394	0.263394	4	2,345.263081	0.263081	Cas9	Cas9	false	Cas9	Cas9	false	KPAFLSGEQK	KPAFLSGEQK	540	540	10	10	1	1	540	540	4	BS3	138.06807	12.843154	false	true	false	false	internal > 4	0.0		0.0	0.0	0.0	0.0	0.0	371	116	0
Scan: 17231 Run: 20190410_QExHFX1_RSLC1_Beveridge_Clausen_IMP_DSS_JRmethod_R3 P1_K.YPKLESEFVYGDYK.V P2_K.LKGSPEDNEQK.Q 3 2	20190410_QExHFX1_RSLC1_Beveridge_Clausen_IMP_DSS_JRmethod_R3	17231	20190410_QExHFX1_RSLC1_Beveridge_Clausen_IMP_DSS_JRmethod_R3.mgf	5299	4	780.632440	3,118.500654	0.500654	4	3,118.502261	0.502261	Cas9	Cas9	false	Cas9	Cas9	false	LKGSPEDNEQK	YPKLESEFVYGDYK	1249	1005	11	14	2	3	1250	1007	4	BS3	138.06807	12.840978	false	true	false	false	internal > 4	0.0
Scan: 15276 Run: 20190410_QExHFX1_RSLC1_Beveridge_Clausen_IMP_DSS_JRmethod_R3 P1_R.KPAFLSGEQK.K P2_R.KPAFLSGEQK.K 1 1	20190410_QExHFX1_RSLC1_Beveridge_Clausen_IMP_DSS_JRmethod_R3	15276	20190410_QExHFX1_RSLC1_Beveridge_Clausen_IMP_DSS_JRmethod_R3.mgf	3941	3	782.761719	2,345.263328	0.263328	3	2,345.263081	0.263081	Cas9	Cas9	false	Cas9	Cas9	false	KPAFLSGEQK	KPAFLSGEQK	540	540	10	10	1	1	540	540	3	BS3	138.06807	12.835241	false	true	false	false	internal > 4	0.0		0.0	0.0	0.0	0.0	0.0	371	116	0
Scan: 11584 Run: 20190410_QExHFX1_RSLC1_Beveridge_Clausen_IMP_DSS_JRmethod_R3 P1_R.NSDKLIAR.K P2_K.MKNYWR.Q 4 2	20190410_QExHFX1_RSLC1_Beveridge_Clausen_IMP_DSS_JRmethod_R3	11584	20190410_QExHFX1_RSLC1_Beveridge_Clausen_IMP_DSS_JRmethod_R3.mgf	1726	3	656.343933	1,966.009970	0.009970	3	1,966.009447	0.009447	Cas9	Cas9	false	Cas9	Cas9	false	MKNYWR	NSDKLIAR	883	1119	6	8	2	4	884	1122	3	BS3	138.06807	12.70447	false	true	false	false	internal > 4	0.0
Scan: 10866 Run: 20190410_QExHFX1_RSLC1_Beveridge_Clausen_IMP_DSS_JRmethod_R3 P1_K.SEQEIGKATAK.Y P2_K.FKVLGNTDR.H 7 2	20190410_QExHFX1_RSLC1_Beveridge_Clausen_IMP_DSS_JRmethod_R3	10866	20190410_QExHFX1_RSLC1_Beveridge_Clausen_IMP_DSS_JRmethod_R3.mgf	1327	3	783.419464	2,347.236563	0.236563	3	2,347.238321	0.238321	Cas9	Cas9	false	Cas9	Cas9	false	SEQEIGKATAK	FKVLGNTDR	1029	36	11	9	7	2	1035	37	3	BS3	138.06807	12.695669	false	true	false	false	internal > 4	0.0
Scan: 13011 Run: 20190410_QExHFX1_RSLC1_Beveridge_Clausen_IMP_DSS_JRmethod_R3 P1_R.QQLPEKYK.E P2_R.QITKHVAQILDSR.M 6 4	20190410_QExHFX1_RSLC1_Beveridge_Clausen_IMP_DSS_JRmethod_R3	13011	20190410_QExHFX1_RSLC1_Beveridge_Clausen_IMP_DSS_JRmethod_R3.mgf	2527	4	670.626293	2,678.476066	0.476066	4	2,678.475534	0.475534	Cas9	Cas9	false	Cas9	Cas9	false	QITKHVAQILDSR	QQLPEKYK	930	345	13	8	4	6	933	350	4	BS3	138.06807	12.686992	false	true	false	false	internal > 4	0.0		0.0	0.0	0.0	0.0	0.0	368	72	0
Scan: 18739 Run: 20190410_QExHFX1_RSLC1_Beveridge_Clausen_IMP_DSS_JRmethod_R3 P1_K.TEVQTGGFSKESILPK.R P2_R.KFDNLTK.A 10 1	20190410_QExHFX1_RSLC1_Beveridge_Clausen_IMP_DSS_JRmethod_R3	18739	20190410_QExHFX1_RSLC1_Beveridge_Clausen_IMP_DSS_JRmethod_R3.mgf	6196	4	681.617676	2,722.441598	0.441598	4	2,722.442893	0.442893	Cas9	Cas9	false	Cas9	Cas9	false	KFDNLTK	TEVQTGGFSKESILPK	900	1102	7	16	1	10	900	1111	4	BS3	138.06807	12.675646	false	true	false	false	internal > 4	0.0
Scan: 13391 Run: 20190410_QExHFX1_RSLC1_Beveridge_Clausen_IMP_DSS_JRmethod_R3 P1_R.NSDKLIAR.K P2_K.KDLIIK.L 4 1	20190410_QExHFX1_RSLC1_Beveridge_Clausen_IMP_DSS_JRmethod_R3	13391	20190410_QExHFX1_RSLC1_Beveridge_Clausen_IMP_DSS_JRmethod_R3.mgf	2764	3	595.027527	1,782.060752	0.060752	3	1,782.061466	0.061466	Cas9	Cas9	false	Cas9	Cas9	false	NSDKLIAR	KDLIIK	1119	1196	8	6	4	1	1122	1196	3	BS3	138.06807	12.66785	false	true	false	false	internal > 4	0.0		0.0	0.0	0.0	0.0	0.0	219	103	0
Scan: 11855 Run: 20190410_QExHFX1_RSLC1_Beveridge_Clausen_IMP_DSS_JRmethod_R3 P1_R.NSDKLIAR.K P2_R.NSDKLIAR.K 4 4	20190410_QExHFX1_RSLC1_Beveridge_Clausen_IMP_DSS_JRmethod_R3	11855	20190410_QExHFX1_RSLC1_Beveridge_Clausen_IMP_DSS_JRmethod_R3.mgf	1857	3	657.371948	1,969.094015	0.094015	3	1,969.095619	0.095619	Cas9	Cas9	false	Cas9	Cas9	false	NSDKLIAR	NSDKLIAR	1119	1119	8	8	4	4	1122	1122	3	BS3	138.06807	12.630029	false	true	false	false	internal > 4	0.0
Scan: 10786 Run: 20190410_QExHFX1_RSLC1_Beveridge_Clausen_IMP_DSS_JRmethod_R3 P1_K.VKYVTEGMR.K P2_R.GKSDNVPSEEVVK.K 2 2	20190410_QExHFX1_RSLC1_Beveridge_Clausen_IMP_DSS_JRmethod_R3	10786	20190410_QExHFX1_RSLC1_Beveridge_Clausen_IMP_DSS_JRmethod_R3.mgf	1293	4	656.587315	2,622.320154	0.320154	4	2,622.321064	0.321064	Cas9	Cas9	false	Cas9	Cas9	false	GKSDNVPSEEVVK	VKYVTEGMR	869	531	13	9	2	2	870	532	4	BS3	138.06807	12.594524	false	true	false	false	internal > 4	0.0
Scan: 25446 Run: 20190410_QExHFX1_RSLC1_Beveridge_Clausen_IMP_DSS_JRmethod_R3 P1_R.QEDFYPFLKDNR.E P2_R.QEDFYPFLKDNR.E 9 9	20190410_QExHFX1_RSLC1_Beveridge_Clausen_IMP_DSS_JRmethod_R3	25446	20190410_QExHFX1_RSLC1_Beveridge_Clausen_IMP_DSS_JRmethod_R3.mgf	9630	4	820.895504	3,279.552910	0.552910	4	3,279.551277	0.551277	Cas9	Cas9	false	Cas9	Cas9	false	QEDFYPFLKDNR	QEDFYPFLKDNR	430	430	12	12	9	9	438	438	4	BS3	138.06807	12.577254	false	true	false	false	internal > 4	0.0		0.0	0.0	0.0	0.0	0.0	251	71	0
Scan: 24982 Run: 20190410_QExHFX1_RSLC1_Beveridge_Clausen_IMP_DSS_JRmethod_R3 P1_K.TILDFLKSDGFANR.N P2_K.FDNLTKAER.G 7 6	20190410_QExHFX1_RSLC1_Beveridge_Clausen_IMP_DSS_JRmethod_R3	24982	20190410_QExHFX1_RSLC1_Beveridge_Clausen_IMP_DSS_JRmethod_R3.mgf	9439	4	707.621486	2,826.456838	0.456838	4	2,826.455189	0.455189	Cas9	Cas9	false	Cas9	Cas9	false	FDNLTKAER	TILDFLKSDGFANR	901	682	9	14	6	7	906	688	4	BS3	138.06807	12.534633	false	true	false	false	internal > 4	0.0		0.0	0.0	0.0	0.0	0.0	362	70	0
Scan: 8068 Run: 20190410_QExHFX1_RSLC1_Beveridge_Clausen_IMP_DSS_JRmethod_R3 P1_K.VPSKK.F P2_R.GKSDNVPSEEVVK.K 4 2	20190410_QExHFX1_RSLC1_Beveridge_Clausen_IMP_DSS_JRmethod_R3	8068	20190410_QExHFX1_RSLC1_Beveridge_Clausen_IMP_DSS_JRmethod_R3.mgf	372	3	695.047640	2,082.121091	0.121091	3	2,082.120831	0.120831	Cas9	Cas9	false	Cas9	Cas9	false	VPSKK	GKSDNVPSEEVVK	31	869	5	13	4	2	34	870	3	BS3	138.06807	12.487653	false	true	false	false	internal > 4	0.0
Scan: 9270 Run: 20190410_QExHFX1_RSLC1_Beveridge_Clausen_IMP_DSS_JRmethod_R3 P1_K.NLPNEKVLPK.H P2_R.DKQSGK.T 6 2	20190410_QExHFX1_RSLC1_Beveridge_Clausen_IMP_DSS_JRmethod_R3	9270	20190410_QExHFX1_RSLC1_Beveridge_Clausen_IMP_DSS_JRmethod_R3.mgf	679	3	651.033695	1,950.079256	0.079256	3	1,950.078573	0.078573	Cas9	Cas9	false	Cas9	Cas9	false	DKQSGK	NLPNEKVLPK	676	505	6	10	2	6	677	510	3	BS3	138.06807	12.486563	false	true	false	false	internal > 4	0.0		0.0	0.0	0.0	0.0	0.0	152	69	0
Scan: 7717 Run: 20190410_QExHFX1_RSLC1_Beveridge_Clausen_IMP_DSS_JRmethod_R3 P1_K.LVDSTDKADLR.L P2_K.GQKNSR.E 7 3	20190410_QExHFX1_RSLC1_Beveridge_Clausen_IMP_DSS_JRmethod_R3	7717	20190410_QExHFX1_RSLC1_Beveridge_Clausen_IMP_DSS_JRmethod_R3.mgf	247	3	687.030365	2,058.069266	0.069266	3	2,058.070527	0.070527	Cas9	Cas9	false	Cas9	Cas9	false	LVDSTDKADLR	GQKNSR	146	777	11	6	7	3	152	779	3	BS3	138.06807	12.449176	false	true	false	false	internal > 4	0.0
Scan: 13223 Run: 20190410_QExHFX1_RSLC1_Beveridge_Clausen_IMP_DSS_JRmethod_R3 P1_K.SDNVPSEEVVKK.M P2_K.LVDSTDKADLR.L 11 7	20190410_QExHFX1_RSLC1_Beveridge_Clausen_IMP_DSS_JRmethod_R3	13223	20190410_QExHFX1_RSLC1_Beveridge_Clausen_IMP_DSS_JRmethod_R3.mgf	2669	3	900.803799	2,699.389568	0.389568	3	2,699.386500	0.386500	Cas9	Cas9	false	Cas9	Cas9	false	SDNVPSEEVVKK	LVDSTDKADLR	871	146	12	11	11	7	881	152	3	BS3	138.06807	12.385556	false	true	false	false	internal > 4	0.0
Scan: 15092 Run: 20190410_QExHFX1_RSLC1_Beveridge_Clausen_IMP_DSS_JRmethod_R3 P1_K.SKLVSDFR.K P2_R.MTNFDKNLPNEK.V 2 6	20190410_QExHFX1_RSLC1_Beveridge_Clausen_IMP_DSS_JRmethod_R3	15092	20190410_QExHFX1_RSLC1_Beveridge_Clausen_IMP_DSS_JRmethod_R3.mgf	3833	4	639.576416	2,554.276558	0.276558	4	2,554.273718	0.273718	Cas9	Cas9	false	Cas9	Cas9	false	SKLVSDFR	MTNFDKNLPNEK	964	499	8	12	2	6	965	504	4	BS3	138.06807	12.356391	false	true	false	false	internal > 4	0.0		0.0	0.0	0.0	0.0	0.0	167	114	0
Scan: 15964 Run: 20190410_QExHFX1_RSLC1_Beveridge_Clausen_IMP_DSS_JRmethod_R3 P1_K.SKLVSDFR.K P2_R.MTNFDKNLPNEK.V 2 6	20190410_QExHFX1_RSLC1_Beveridge_Clausen_IMP_DSS_JRmethod_R3	15964	20190410_QExHFX1_RSLC1_Beveridge_Clausen_IMP_DSS_JRmethod_R3.mgf	4417	4	639.574934	2,554.270630	0.270630	4	2,554.273718	0.273718	Cas9	Cas9	false	Cas9	Cas9	false	SKLVSDFR	MTNFDKNLPNEK	964	499	8	12	2	6	965	504	4	BS3	138.06807	12.344407	false	true	false	false	internal > 4	0.0
Scan: 18824 Run: 20190410_QExHFX1_RSLC1_Beveridge_Clausen_IMP_DSS_JRmethod_R3 P1_K.TEVQTGGFSKESILPK.R P2_R.KLINGIR.D 10 1	20190410_QExHFX1_RSLC1_Beveridge_Clausen_IMP_DSS_JRmethod_R3	18824	20190410_QExHFX1_RSLC1_Beveridge_Clausen_IMP_DSS_JRmethod_R3.mgf	6244	4	668.631592	2,670.497262	0.497262	4	2,670.495598	0.495598	Cas9	Cas9	false	Cas9	Cas9	false	KLINGIR	TEVQTGGFSKESILPK	669	1102	7	16	1	10	669	1111	4	BS3	138.06807	12.2646	false	true	false	false	internal > 4	0.0		0.0	0.0	0.0	0.0	0.0	355	67	0
Scan: 15257 Run: 20190410_QExHFX1_RSLC1_Beveridge_Clausen_IMP_DSS_JRmethod_R3 P1_K.SKLVSDFR.K P2_R.MTNFDKNLPNEK.V 2 6	20190410_QExHFX1_RSLC1_Beveridge_Clausen_IMP_DSS_JRmethod_R3	15257	20190410_QExHFX1_RSLC1_Beveridge_Clausen_IMP_DSS_JRmethod_R3.mgf	3930	3	852.431702	2,554.273277	0.273277	3	2,554.273718	0.273718	Cas9	Cas9	false	Cas9	Cas9	false	SKLVSDFR	MTNFDKNLPNEK	964	499	8	12	2	6	965	504	3	BS3	138.06807	12.259012	false	true	false	false	internal > 4	0.0
Scan: 13335 Run: 20190410_QExHFX1_RSLC1_Beveridge_Clausen_IMP_DSS_JRmethod_R3 P1_R.KFDNLTK.A P2_R.KFDNLTK.A 1 1	20190410_QExHFX1_RSLC1_Beveridge_Clausen_IMP_DSS_JRmethod_R3	13335	20190410_QExHFX1_RSLC1_Beveridge_Clausen_IMP_DSS_JRmethod_R3.mgf	2732	3	623.346699	1,867.018268	0.018268	3	1,867.009095	0.009095	Cas9	Cas9	false	Cas9	Cas9	false	KFDNLTK	KFDNLTK	900	900	7	7	1	1	900	900	3	BS3	138.06807	12.228761	false	true	false	false	internal > 4	0.0		0.0	0.0	0.0	0.0	0.0	223	66	0
Scan: 13215 Run: 20190410_QExHFX1_RSLC1_Beveridge_Clausen_IMP_DSS_JRmethod_R3 P1_K.SKLVSDFR.K P2_R.QQLPEKYK.E 2 6	20190410_QExHFX1_RSLC1_Beveridge_Clausen_IMP_DSS_JRmethod_R3	13215	20190410_QExHFX1_RSLC1_Beveridge_Clausen_IMP_DSS_JRmethod_R3.mgf	2664	3	708.056500	2,121.147671	0.147671	3	2,121.146988	0.146988	Cas9	Cas9	false	Cas9	Cas9	false	QQLPEKYK	SKLVSDFR	345	964	8	8	6	2	350	965	3	BS3	138.06807	12.220939	false	true	false	false	internal > 4	0.0
Scan: 10510 Run: 20190410_QExHFX1_RSLC1_Beveridge_Clausen_IMP_DSS_JRmethod_R3 P1_K.SEQEIGKATAK.Y P2_K.ESILPKR.N 7 6	20190410_QExHFX1_RSLC1_Beveridge_Clausen_IMP_DSS_JRmethod_R3	10510	20190410_QExHFX1_RSLC1_Beveridge_Clausen_IMP_DSS_JRmethod_R3.mgf	1181	3	714.398036	2,140.172279	0.172279	3	2,140.173930	0.173930	Cas9	Cas9	false	Cas9	Cas9	false	SEQEIGKATAK	ESILPKR	1029	1112	11	7	7	6	1035	1117	3	BS3	138.06807	12.214177	false	true	false	false	internal > 4	0.0
Scan: 12437 Run: 20190410_QExHFX1_RSLC1_Beveridge_Clausen_IMP_DSS_JRmethod_R3 P1_R.NSDKLIAR.K P2_K.MKNYWR.Q 4 2	20190410_QExHFX1_RSLC1_Beveridge_Clausen_IMP_DSS_JRmethod_R3	12437	20190410_QExHFX1_RSLC1_Beveridge_Clausen_IMP_DSS_JRmethod_R3.mgf	2194	3	656.344971	1,966.013084	0.013084	3	1,966.009447	0.009447	Cas9	Cas9	false	Cas9	Cas9	false	MKNYWR	NSDKLIAR	883	1119	6	8	2	4	884	1122	3	BS3	138.06807	12.193828	false	true	false	false	internal > 4	0.0
Scan: 12153 Run: 20190410_QExHFX1_RSLC1_Beveridge_Clausen_IMP_DSS_JRmethod_R3 P1_R.NSDKLIAR.K P2_K.KGILQTVK.V 4 1	20190410_QExHFX1_RSLC1_Beveridge_Clausen_IMP_DSS_JRmethod_R3	12153	20190410_QExHFX1_RSLC1_Beveridge_Clausen_IMP_DSS_JRmethod_R3.mgf	2016	4	485.794403	1,939.148506	0.148506	4	1,939.146593	0.146593	Cas9	Cas9	false	Cas9	Cas9	false	NSDKLIAR	KGILQTVK	1119	739	8	8	4	1	1122	739	4	BS3	138.06807	12.104569	false	true	false	false	internal > 4	0.0		0.0	0.0	0.0	0.0	0.0	241	131	0
Scan: 6624 Run: 20190410_QExHFX1_RSLC1_Beveridge_Clausen_IMP_DSS_JRmethod_R3 P1_K.LKGSPEDNEQK.Q P2_K.IIKDK.D 2 3	20190410_QExHFX1_RSLC1_Beveridge_Clausen_IMP_DSS_JRmethod_R3	6624	20190410_QExHFX1_RSLC1_Beveridge_Clausen_IMP_DSS_JRmethod_R3.mgf	90	3	666.696747	1,997.068412	0.068412	3	1,997.068068	0.068068	Cas9	Cas9	false	Cas9	Cas9	false	LKGSPEDNEQK	IIKDK	1249	604	11	5	2	3	1250	606	3	BS3	138.06807	11.980505	false	true	false	false	internal > 4	0.0		0.0	0.0	0.0	0.0	0.0	303	65	0
Scan: 15260 Run: 20190410_QExHFX1_RSLC1_Beveridge_Clausen_IMP_DSS_JRmethod_R3 P1_K.SKLVSDFR.K P2_R.MTNFDKNLPNEK.V 2 6	20190410_QExHFX1_RSLC1_Beveridge_Clausen_IMP_DSS_JRmethod_R3	15260	20190410_QExHFX1_RSLC1_Beveridge_Clausen_IMP_DSS_JRmethod_R3.mgf	3932	4	639.575806	2,554.274118	0.274118	4	2,554.273718	0.273718	Cas9	Cas9	false	Cas9	Cas9	false	SKLVSDFR	MTNFDKNLPNEK	964	499	8	12	2	6	965	504	4	BS3	138.06807	11.899737	false	true	false	false	internal > 4	0.0
Scan: 21549 Run: 20190410_QExHFX1_RSLC1_Beveridge_Clausen_IMP_DSS_JRmethod_R3 P1_K.LESEFVYGDYKVYDVR.K P2_R.KPAFLSGEQK.K 11 1	20190410_QExHFX1_RSLC1_Beveridge_Clausen_IMP_DSS_JRmethod_R3	21549	20190410_QExHFX1_RSLC1_Beveridge_Clausen_IMP_DSS_JRmethod_R3.mgf	7826	4	806.661316	3,222.616158	0.616158	4	3,222.612481	0.612481	Cas9	Cas9	false	Cas9	Cas9	false	KPAFLSGEQK	LESEFVYGDYKVYDVR	540	1008	10	16	1	11	540	1018	4	BS3	138.06807	11.869873	false	true	false	false	internal > 4	0.0		0.0	0.0	0.0	0.0	0.0	346	64	0
Scan: 19681 Run: 20190410_QExHFX1_RSLC1_Beveridge_Clausen_IMP_DSS_JRmethod_R3 P1_K.DDSIDNKVLTR.S P2_K.DDSIDNKVLTR.S 7 7	20190410_QExHFX1_RSLC1_Beveridge_Clausen_IMP_DSS_JRmethod_R3	19681	20190410_QExHFX1_RSLC1_Beveridge_Clausen_IMP_DSS_JRmethod_R3.mgf	6764	4	672.847750	2,687.361894	0.361894	4	2,687.361347	0.361347	Cas9	Cas9	false	Cas9	Cas9	false	DDSIDNKVLTR	DDSIDNKVLTR	853	853	11	11	7	7	859	859	4	BS3	138.06807	11.866718	false	true	false	false	internal > 4	0.0		0.0	0.0	0.0	0.0	0.0	345	136	0
Scan: 10217 Run: 20190410_QExHFX1_RSLC1_Beveridge_Clausen_IMP_DSS_JRmethod_R3 P1_K.SEQEIGKATAK.Y P2_K.ESILPKR.N 7 6	20190410_QExHFX1_RSLC1_Beveridge_Clausen_IMP_DSS_JRmethod_R3	10217	20190410_QExHFX1_RSLC1_Beveridge_Clausen_IMP_DSS_JRmethod_R3.mgf	1042	3	714.398868	2,140.174775	0.174775	3	2,140.173930	0.173930	Cas9	Cas9	false	Cas9	Cas9	false	SEQEIGKATAK	ESILPKR	1029	1112	11	7	7	6	1035	1117	3	BS3	138.06807	11.849273	false	true	false	false	internal > 4	0.0
Scan: 17280 Run: 20190410_QExHFX1_RSLC1_Beveridge_Clausen_IMP_DSS_JRmethod_R3 P1_K.MDGTEELLVKLNR.E P2_R.EKIEK.I 10 2	20190410_QExHFX1_RSLC1_Beveridge_Clausen_IMP_DSS_JRmethod_R3	17280	20190410_QExHFX1_RSLC1_Beveridge_Clausen_IMP_DSS_JRmethod_R3.mgf	5327	3	773.082191	2,316.224744	0.224744	3	2,316.224644	0.224644	Cas9	Cas9	false	Cas9	Cas9	false	EKIEK	MDGTEELLVKLNR	442	387	5	13	2	10	443	396	3	BS3	138.06807	11.831363	false	true	false	false	internal > 4	0.0		0.0	0.0	0.0	0.0	0.0	206	97	0
Scan: 14931 Run: 20190410_QExHFX1_RSLC1_Beveridge_Clausen_IMP_DSS_JRmethod_R3 P1_K.SKLVSDFR.K P2_R.MTNFDKNLPNEK.V 2 6	20190410_QExHFX1_RSLC1_Beveridge_Clausen_IMP_DSS_JRmethod_R3	14931	20190410_QExHFX1_RSLC1_Beveridge_Clausen_IMP_DSS_JRmethod_R3.mgf	3744	4	639.576172	2,554.275582	0.275582	4	2,554.273718	0.273718	Cas9	Cas9	false	Cas9	Cas9	false	SKLVSDFR	MTNFDKNLPNEK	964	499	8	12	2	6	965	504	4	BS3	138.06807	11.828586	false	true	false	false	internal > 4	0.0
Scan: 22875 Run: 20190410_QExHFX1_RSLC1_Beveridge_Clausen_IMP_DSS_JRmethod_R3 P1_K.KNLIGALLFDSGETAEATR.L P2_K.GYKEVK.K 1 3	20190410_QExHFX1_RSLC1_Beveridge_Clausen_IMP_DSS_JRmethod_R3	22875	20190410_QExHFX1_RSLC1_Beveridge_Clausen_IMP_DSS_JRmethod_R3.mgf	8524	4	717.385066	2,865.511158	0.511158	4	2,865.512371	0.512371	Cas9	Cas9	false	Cas9	Cas9	false	GYKEVK	KNLIGALLFDSGETAEATR	1190	49	6	19	3	1	1192	49	4	BS3	138.06807	11.826854	false	true	false	false	internal > 4	0.0		0.0	0.0	0.0	0.0	0.0	341	63	0
Scan: 10165 Run: 20190410_QExHFX1_RSLC1_Beveridge_Clausen_IMP_DSS_JRmethod_R3 P1_K.LKGSPEDNEQK.Q P2_K.DWDPKK.Y 2 5	20190410_QExHFX1_RSLC1_Beveridge_Clausen_IMP_DSS_JRmethod_R3	10165	20190410_QExHFX1_RSLC1_Beveridge_Clausen_IMP_DSS_JRmethod_R3.mgf	1019	3	724.026897	2,169.058862	0.058862	3	2,169.058960	0.058960	Cas9	Cas9	false	Cas9	Cas9	false	LKGSPEDNEQK	DWDPKK	1249	1129	11	6	2	5	1250	1133	3	BS3	138.06807	11.749671	false	true	false	false	internal > 4	0.0		0.0	0.0	0.0	0.0	0.0	340	62	0
Scan: 13551 Run: 20190410_QExHFX1_RSLC1_Beveridge_Clausen_IMP_DSS_JRmethod_R3 P1_R.NSDKLIAR.K P2_K.KDLIIK.L 4 1	20190410_QExHFX1_RSLC1_Beveridge_Clausen_IMP_DSS_JRmethod_R3	13551	20190410_QExHFX1_RSLC1_Beveridge_Clausen_IMP_DSS_JRmethod_R3.mgf	2852	3	595.028137	1,782.062582	0.062582	3	1,782.061466	0.061466	Cas9	Cas9	false	Cas9	Cas9	false	NSDKLIAR	KDLIIK	1119	1196	8	6	4	1	1122	1196	3	BS3	138.06807	11.730134	false	true	false	false	internal > 4	0.0
Scan: 20533 Run: 20190410_QExHFX1_RSLC1_Beveridge_Clausen_IMP_DSS_JRmethod_R3 P1_K.SNFDLAEDAKLQLSK.D P2_K.KLVDSTDK.A 10 1	20190410_QExHFX1_RSLC1_Beveridge_Clausen_IMP_DSS_JRmethod_R3	20533	20190410_QExHFX1_RSLC1_Beveridge_Clausen_IMP_DSS_JRmethod_R3.mgf	7288	3	907.810669	2,720.410178	0.410178	3	2,720.411987	0.411987	Cas9	Cas9	false	Cas9	Cas9	false	KLVDSTDK	SNFDLAEDAKLQLSK	145	258	8	15	1	10	145	267	3	BS3	138.06807	11.66507	false	true	false	false	internal > 4	0.0		0.0	0.0	0.0	0.0	0.0	338	61	0
Scan: 12972 Run: 20190410_QExHFX1_RSLC1_Beveridge_Clausen_IMP_DSS_JRmethod_R3 P1_K.SDNVPSEEVVKK.M P2_K.LVDSTDKADLR.L 11 7	20190410_QExHFX1_RSLC1_Beveridge_Clausen_IMP_DSS_JRmethod_R3	12972	20190410_QExHFX1_RSLC1_Beveridge_Clausen_IMP_DSS_JRmethod_R3.mgf	2506	4	675.854469	2,699.388770	0.388770	4	2,699.386500	0.386500	Cas9	Cas9	false	Cas9	Cas9	false	SDNVPSEEVVKK	LVDSTDKADLR	871	146	12	11	11	7	881	152	4	BS3	138.06807	11.609562	false	true	false	false	internal > 4	0.0
Scan: 20604 Run: 20190410_QExHFX1_RSLC1_Beveridge_Clausen_IMP_DSS_JRmethod_R3 P1_K.YDENDKLIR.E P2_K.DFQFYKVR.E 6 6	20190410_QExHFX1_RSLC1_Beveridge_Clausen_IMP_DSS_JRmethod_R3	20604	20190410_QExHFX1_RSLC1_Beveridge_Clausen_IMP_DSS_JRmethod_R3.mgf	7324	3	802.409957	2,404.208042	0.208042	3	2,404.206294	0.206294	Cas9	Cas9	false	Cas9	Cas9	false	YDENDKLIR	DFQFYKVR	947	973	9	8	6	6	952	978	3	BS3	138.06807	11.607102	false	true	false	false	internal > 4	0.0
Scan: 17327 Run: 20190410_QExHFX1_RSLC1_Beveridge_Clausen_IMP_DSS_JRmethod_R3 P1_R.SDKNR.G P2_K.LPKYSLFELENGR.K 3 3	20190410_QExHFX1_RSLC1_Beveridge_Clausen_IMP_DSS_JRmethod_R3	17327	20190410_QExHFX1_RSLC1_Beveridge_Clausen_IMP_DSS_JRmethod_R3.mgf	5355	3	774.740356	2,321.199239	0.199239	3	2,321.201541	0.201541	Cas9	Cas9	false	Cas9	Cas9	false	SDKNR	LPKYSLFELENGR	864	1202	5	13	3	3	866	1204	3	BS3	138.06807	11.593286	false	true	false	false	internal > 4	0.0		0.0	0.0	0.0	0.0	0.0	335	60	0
Scan: 14383 Run: 20190410_QExHFX1_RSLC1_Beveridge_Clausen_IMP_DSS_JRmethod_R3 P1_K.YDENDKLIR.E P2_K.FDNLTKAER.G 6 6	20190410_QExHFX1_RSLC1_Beveridge_Clausen_IMP_DSS_JRmethod_R3	14383	20190410_QExHFX1_RSLC1_Beveridge_Clausen_IMP_DSS_JRmethod_R3.mgf	3398	4	599.807677	2,395.201602	0.201602	4	2,395.201935	0.201935	Cas9	Cas9	false	Cas9	Cas9	false	YDENDKLIR	FDNLTKAER	947	901	9	9	6	6	952	906	4	BS3	138.06807	11.571497	false	true	false	false	internal > 4	0.0		0.0	0.0	0.0	0.0	0.0	285	138	0
Scan: 10897 Run: 20190410_QExHFX1_RSLC1_Beveridge_Clausen_IMP_DSS_JRmethod_R3 P1_K.AGFIKR.Q P2_K.AGFIKR.Q 5 5	20190410_QExHFX1_RSLC1_Beveridge_Clausen_IMP_DSS_JRmethod_R3	10897	20190410_QExHFX1_RSLC1_Beveridge_Clausen_IMP_DSS_JRmethod_R3.mgf	1336	3	507.308473	1,518.903590	0.903590	3	1,518.903451	0.903451	Cas9	Cas9	false	Cas9	Cas9	false	AGFIKR	AGFIKR	918	918	6	6	5	5	922	922	3	BS3	138.06807	11.552287	false	true	false	false	internal > 4	0.0		0.0	0.0	0.0	0.0	0.0	298	59	0
Scan: 9391 Run: 20190410_QExHFX1_RSLC1_Beveridge_Clausen_IMP_DSS_JRmethod_R3 P1_K.NLPNEKVLPK.H P2_R.DKQSGK.T 6 2	20190410_QExHFX1_RSLC1_Beveridge_Clausen_IMP_DSS_JRmethod_R3	9391	20190410_QExHFX1_RSLC1_Beveridge_Clausen_IMP_DSS_JRmethod_R3.mgf	715	3	651.033607	1,950.078992	0.078992	3	1,950.078573	0.078573	Cas9	Cas9	false	Cas9	Cas9	false	DKQSGK	NLPNEKVLPK	676	505	6	10	2	6	677	510	3	BS3	138.06807	11.517769	false	true	false	false	internal > 4	0.0
Scan: 10689 Run: 20190410_QExHFX1_RSLC1_Beveridge_Clausen_IMP_DSS_JRmethod_R3 P1_K.VTVKQLK.E P2_R.GKSDNVPSEEVVK.K 4 2	20190410_QExHFX1_RSLC1_Beveridge_Clausen_IMP_DSS_JRmethod_R3	10689	20190410_QExHFX1_RSLC1_Beveridge_Clausen_IMP_DSS_JRmethod_R3.mgf	1251	3	780.771602	2,339.292977	0.292977	3	2,339.294773	0.294773	Cas9	Cas9	false	Cas9	Cas9	false	GKSDNVPSEEVVK	VTVKQLK	869	563	13	7	2	4	870	566	3	BS3	138.06807	11.498769	false	true	false	false	internal > 4	0.0		0.0	0.0	0.0	0.0	0.0	331	58	0
Scan: 15403 Run: 20190410_QExHFX1_RSLC1_Beveridge_Clausen_IMP_DSS_JRmethod_R3 P1_R.KDFQFYK.V P2_K.AGFIKR.Q 1 5	20190410_QExHFX1_RSLC1_Beveridge_Clausen_IMP_DSS_JRmethod_R3	15403	20190410_QExHFX1_RSLC1_Beveridge_Clausen_IMP_DSS_JRmethod_R3.mgf	4025	3	601.997638	1,802.971085	0.971085	3	1,802.971925	0.971925	Cas9	Cas9	false	Cas9	Cas9	false	AGFIKR	KDFQFYK	918	972	6	7	5	1	922	972	3	BS3	138.06807	11.489166	false	true	false	false	internal > 4	0.0		0.0	0.0	0.0	0.0	0.0	330	57	0
Scan: 20015 Run: 20190410_QExHFX1_RSLC1_Beveridge_Clausen_IMP_DSS_JRmethod_R3 P1_K.KLVDSTDK.A P2_R.IEEGIKELGSQILK.E 1 6	20190410_QExHFX1_RSLC1_Beveridge_Clausen_IMP_DSS_JRmethod_R3	20015	20190410_QExHFX1_RSLC1_Beveridge_Clausen_IMP_DSS_JRmethod_R3.mgf	6954	4	650.616607	2,598.437322	0.437322	4	2,598.436746	0.436746	Cas9	Cas9	false	Cas9	Cas9	false	KLVDSTDK	IEEGIKELGSQILK	145	788	8	14	1	6	145	793	4	BS3	138.06807	11.488664	false	true	false	false	internal > 4	0.0		0.0	0.0	0.0	0.0	0.0	329	56	0
Scan: 12811 Run: 20190410_QExHFX1_RSLC1_Beveridge_Clausen_IMP_DSS_JRmethod_R3 P1_K.SDNVPSEEVVKK.M P2_K.LVDSTDKADLR.L 11 7	20190410_QExHFX1_RSLC1_Beveridge_Clausen_IMP_DSS_JRmethod_R3	12811	20190410_QExHFX1_RSLC1_Beveridge_Clausen_IMP_DSS_JRmethod_R3.mgf	2417	4	675.854093	2,699.387266	0.387266	4	2,699.386500	0.386500	Cas9	Cas9	false	Cas9	Cas9	false	SDNVPSEEVVKK	LVDSTDKADLR	871	146	12	11	11	7	881	152	4	BS3	138.06807	11.472504	false	true	false	false	internal > 4	0.0
Scan: 19563 Run: 20190410_QExHFX1_RSLC1_Beveridge_Clausen_IMP_DSS_JRmethod_R3 P1_K.ESILPKR.N P2_K.DLIIKLPK.Y 6 5	20190410_QExHFX1_RSLC1_Beveridge_Clausen_IMP_DSS_JRmethod_R3	19563	20190410_QExHFX1_RSLC1_Beveridge_Clausen_IMP_DSS_JRmethod_R3.mgf	6692	3	640.403381	1,918.188314	0.188314	3	1,918.186667	0.186667	Cas9	Cas9	false	Cas9	Cas9	false	ESILPKR	DLIIKLPK	1112	1197	7	8	6	5	1117	1201	3	BS3	138.06807	11.439255	false	true	false	false	internal > 4	0.0		0.0	0.0	0.0	0.0	0.0	327	55	0
Scan: 13163 Run: 20190410_QExHFX1_RSLC1_Beveridge_Clausen_IMP_DSS_JRmethod_R3 P1_K.SDNVPSEEVVKK.M P2_K.LVDSTDKADLR.L 11 7	20190410_QExHFX1_RSLC1_Beveridge_Clausen_IMP_DSS_JRmethod_R3	13163	20190410_QExHFX1_RSLC1_Beveridge_Clausen_IMP_DSS_JRmethod_R3.mgf	2632	4	675.854201	2,699.387698	0.387698	4	2,699.386500	0.386500	Cas9	Cas9	false	Cas9	Cas9	false	SDNVPSEEVVKK	LVDSTDKADLR	871	146	12	11	11	7	881	152	4	BS3	138.06807	11.427714	false	true	false	false	internal > 4	0.0
Scan: 11912 Run: 20190410_QExHFX1_RSLC1_Beveridge_Clausen_IMP_DSS_JRmethod_R3 P1_R.LSKSR.R P2_K.DDSIDNKVLTR.S 3 7	20190410_QExHFX1_RSLC1_Beveridge_Clausen_IMP_DSS_JRmethod_R3	11912	20190410_QExHFX1_RSLC1_Beveridge_Clausen_IMP_DSS_JRmethod_R3.mgf	1882	3	668.363525	2,002.068746	0.068746	3	2,002.069463	0.069463	Cas9	Cas9	false	Cas9	Cas9	false	LSKSR	DDSIDNKVLTR	220	853	5	11	3	7	222	859	3	BS3	138.06807	11.416044	false	true	false	false	internal > 4	0.0		0.0	0.0	0.0	0.0	0.0	320	54	0
Scan: 21437 Run: 20190410_QExHFX1_RSLC1_Beveridge_Clausen_IMP_DSS_JRmethod_R3 P1_R.SSFEKNPIDFLEAK.G P2_K.KLVDSTDK.A 5 1	20190410_QExHFX1_RSLC1_Beveridge_Clausen_IMP_DSS_JRmethod_R3	21437	20190410_QExHFX1_RSLC1_Beveridge_Clausen_IMP_DSS_JRmethod_R3.mgf	7752	4	667.599709	2,666.369730	0.369730	4	2,666.369059	0.369059	Cas9	Cas9	false	Cas9	Cas9	false	KLVDSTDK	SSFEKNPIDFLEAK	145	1176	8	14	1	5	145	1180	4	BS3	138.06807	11.404983	false	true	false	false	internal > 4	0.0
Scan: 21106 Run: 20190410_QExHFX1_RSLC1_Beveridge_Clausen_IMP_DSS_JRmethod_R3 P1_K.LPKYSLFELENGR.K P2_R.KFDNLTK.A 3 1	20190410_QExHFX1_RSLC1_Beveridge_Clausen_IMP_DSS_JRmethod_R3	21106	20190410_QExHFX1_RSLC1_Beveridge_Clausen_IMP_DSS_JRmethod_R3.mgf	7575	4	642.848450	2,567.364694	0.364694	4	2,567.363521	0.363521	Cas9	Cas9	false	Cas9	Cas9	false	KFDNLTK	LPKYSLFELENGR	900	1202	7	13	1	3	900	1204	4	BS3	138.06807	11.386261	false	true	false	false	internal > 4	0.0		0.0	0.0	0.0	0.0	0.0	323	53	0
Scan: 11982 Run: 20190410_QExHFX1_RSLC1_Beveridge_Clausen_IMP_DSS_JRmethod_R3 P1_R.NSDKLIAR.K P2_K.KGILQTVK.V 4 1	20190410_QExHFX1_RSLC1_Beveridge_Clausen_IMP_DSS_JRmethod_R3	11982	20190410_QExHFX1_RSLC1_Beveridge_Clausen_IMP_DSS_JRmethod_R3.mgf	1915	4	485.794358	1,939.148326	0.148326	4	1,939.146593	0.146593	Cas9	Cas9	false	Cas9	Cas9	false	NSDKLIAR	KGILQTVK	1119	739	8	8	4	1	1122	739	4	BS3	138.06807	11.384325	false	true	false	false	internal > 4	0.0
Scan: 14617 Run: 20190410_QExHFX1_RSLC1_Beveridge_Clausen_IMP_DSS_JRmethod_R3 P1_K.YDENDKLIR.E P2_K.FDNLTKAER.G 6 6	20190410_QExHFX1_RSLC1_Beveridge_Clausen_IMP_DSS_JRmethod_R3	14617	20190410_QExHFX1_RSLC1_Beveridge_Clausen_IMP_DSS_JRmethod_R3.mgf	3557	3	799.407837	2,395.201682	0.201682	3	2,395.201935	0.201935	Cas9	Cas9	false	Cas9	Cas9	false	YDENDKLIR	FDNLTKAER	947	901	9	9	6	6	952	906	3	BS3	138.06807	11.367179	false	true	false	false	internal > 4	0.0
Scan: 11778 Run: 20190410_QExHFX1_RSLC1_Beveridge_Clausen_IMP_DSS_JRmethod_R3 P1_R.LSKSR.R P2_K.DDSIDNKVLTR.S 3 7	20190410_QExHFX1_RSLC1_Beveridge_Clausen_IMP_DSS_JRmethod_R3	11778	20190410_QExHFX1_RSLC1_Beveridge_Clausen_IMP_DSS_JRmethod_R3.mgf	1829	3	668.363767	2,002.069472	0.069472	3	2,002.069463	0.069463	Cas9	Cas9	false	Cas9	Cas9	false	LSKSR	DDSIDNKVLTR	220	853	5	11	3	7	222	859	3	BS3	138.06807	11.311147	false	true	false	false	internal > 4	0.0
Scan: 17086 Run: 20190410_QExHFX1_RSLC1_Beveridge_Clausen_IMP_DSS_JRmethod_R3 P1_K.MIAKSEQEIGK.A P2_K.DFQFYKVR.E 4 6	20190410_QExHFX1_RSLC1_Beveridge_Clausen_IMP_DSS_JRmethod_R3	17086	20190410_QExHFX1_RSLC1_Beveridge_Clausen_IMP_DSS_JRmethod_R3.mgf	5199	3	830.429749	2,488.267418	0.267418	3	2,488.267180	0.267180	Cas9	Cas9	false	Cas9	Cas9	false	MIAKSEQEIGK	DFQFYKVR	1025	973	11	8	4	6	1028	978	3	BS3	138.06807	11.300853	false	true	false	false	internal > 4	0.0
Scan: 15722 Run: 20190410_QExHFX1_RSLC1_Beveridge_Clausen_IMP_DSS_JRmethod_R3 P1_R.LENLIAQLPGEKK.N P2_K.IIKDK.D 12 3	20190410_QExHFX1_RSLC1_Beveridge_Clausen_IMP_DSS_JRmethod_R3	15722	20190410_QExHFX1_RSLC1_Beveridge_Clausen_IMP_DSS_JRmethod_R3.mgf	4239	3	736.105713	2,205.295310	0.295310	3	2,205.298403	0.298403	Cas9	Cas9	false	Cas9	Cas9	false	IIKDK	LENLIAQLPGEKK	604	226	5	13	3	12	606	237	3	BS3	138.06807	11.30083	false	true	false	false	internal > 4	0.0		0.0	0.0	0.0	0.0	0.0	318	52	0
Scan: 13009 Run: 20190410_QExHFX1_RSLC1_Beveridge_Clausen_IMP_DSS_JRmethod_R3 P1_R.KDFQFYK.V P2_K.GYKEVK.K 1 3	20190410_QExHFX1_RSLC1_Beveridge_Clausen_IMP_DSS_JRmethod_R3	13009	20190410_QExHFX1_RSLC1_Beveridge_Clausen_IMP_DSS_JRmethod_R3.mgf	2526	3	612.656722	1,834.948337	0.948337	3	1,834.950521	0.950521	Cas9	Cas9	false	Cas9	Cas9	false	GYKEVK	KDFQFYK	1190	972	6	7	3	1	1192	972	3	BS3	138.06807	11.274307	false	true	false	false	internal > 4	0.0		0.0	0.0	0.0	0.0	0.0	280	51	0
Scan: 17896 Run: 20190410_QExHFX1_RSLC1_Beveridge_Clausen_IMP_DSS_JRmethod_R3 P1_R.SDKNR.G P2_K.NPIDFLEAKGYK.E 3 9	20190410_QExHFX1_RSLC1_Beveridge_Clausen_IMP_DSS_JRmethod_R3	17896	20190410_QExHFX1_RSLC1_Beveridge_Clausen_IMP_DSS_JRmethod_R3.mgf	5678	3	717.707153	2,150.099630	0.099630	3	2,150.100765	0.100765	Cas9	Cas9	false	Cas9	Cas9	false	SDKNR	NPIDFLEAKGYK	864	1181	5	12	3	9	866	1189	3	BS3	138.06807	11.270574	false	true	false	false	internal > 4	0.0
Scan: 12459 Run: 20190410_QExHFX1_RSLC1_Beveridge_Clausen_IMP_DSS_JRmethod_R3 P1_K.FDNLTKAER.G P2_K.FDNLTKAER.G 6 6	20190410_QExHFX1_RSLC1_Beveridge_Clausen_IMP_DSS_JRmethod_R3	12459	20190410_QExHFX1_RSLC1_Beveridge_Clausen_IMP_DSS_JRmethod_R3.mgf	2207	4	581.802486	2,323.180838	0.180838	4	2,323.180805	0.180805	Cas9	Cas9	false	Cas9	Cas9	false	FDNLTKAER	FDNLTKAER	901	901	9	9	6	6	906	906	4	BS3	138.06807	11.265765	false	true	false	false	internal > 4	0.0		0.0	0.0	0.0	0.0	0.0	249	124	0
Scan: 11873 Run: 20190410_QExHFX1_RSLC1_Beveridge_Clausen_IMP_DSS_JRmethod_R3 P1_R.NSDKLIAR.K P2_K.MKNYWR.Q 4 2	20190410_QExHFX1_RSLC1_Beveridge_Clausen_IMP_DSS_JRmethod_R3	11873	20190410_QExHFX1_RSLC1_Beveridge_Clausen_IMP_DSS_JRmethod_R3.mgf	1863	3	656.343445	1,966.008506	0.008506	3	1,966.009447	0.009447	Cas9	Cas9	false	Cas9	Cas9	false	MKNYWR	NSDKLIAR	883	1119	6	8	2	4	884	1122	3	BS3	138.06807	11.236139	false	true	false	false	internal > 4	0.0
Scan: 16761 Run: 20190410_QExHFX1_RSLC1_Beveridge_Clausen_IMP_DSS_JRmethod_R3 P1_K.KGILQTVK.V P2_K.DDSIDNKVLTR.S 1 7	20190410_QExHFX1_RSLC1_Beveridge_Clausen_IMP_DSS_JRmethod_R3	16761	20190410_QExHFX1_RSLC1_Beveridge_Clausen_IMP_DSS_JRmethod_R3.mgf	4980	4	575.576984	2,298.278830	0.278830	4	2,298.279457	0.279457	Cas9	Cas9	false	Cas9	Cas9	false	KGILQTVK	DDSIDNKVLTR	739	853	8	11	1	7	739	859	4	BS3	138.06807	11.223972	false	true	false	false	internal > 4	0.0		0.0	0.0	0.0	0.0	0.0	313	122	0
Scan: 16244 Run: 20190410_QExHFX1_RSLC1_Beveridge_Clausen_IMP_DSS_JRmethod_R3 P1_K.RNSDKLIAR.K P2_R.NSDKLIAR.K 5 4	20190410_QExHFX1_RSLC1_Beveridge_Clausen_IMP_DSS_JRmethod_R3	16244	20190410_QExHFX1_RSLC1_Beveridge_Clausen_IMP_DSS_JRmethod_R3.mgf	4605	3	709.406423	2,125.197440	0.197440	3	2,125.196730	0.196730	Cas9	Cas9	false	Cas9	Cas9	false	NSDKLIAR	RNSDKLIAR	1119	1118	8	9	4	5	1122	1122	3	BS3	138.06807	11.187607	false	true	false	false	internal > 4	0.0		0.0	0.0	0.0	0.0	0.0	312	50	0
Scan: 11029 Run: 20190410_QExHFX1_RSLC1_Beveridge_Clausen_IMP_DSS_JRmethod_R3 P1_K.SEQEIGKATAK.Y P2_K.FKVLGNTDR.H 7 2	20190410_QExHFX1_RSLC1_Beveridge_Clausen_IMP_DSS_JRmethod_R3	11029	20190410_QExHFX1_RSLC1_Beveridge_Clausen_IMP_DSS_JRmethod_R3.mgf	1414	4	587.816501	2,347.236898	0.236898	4	2,347.238321	0.238321	Cas9	Cas9	false	Cas9	Cas9	false	SEQEIGKATAK	FKVLGNTDR	1029	36	11	9	7	2	1035	37	4	BS3	138.06807	11.165738	false	true	false	false	internal > 4	0.0		0.0	0.0	0.0	0.0	0.0	311	139	0
Scan: 12623 Run: 20190410_QExHFX1_RSLC1_Beveridge_Clausen_IMP_DSS_JRmethod_R3 P1_K.SDNVPSEEVVKK.M P2_K.LVDSTDKADLR.L 11 7	20190410_QExHFX1_RSLC1_Beveridge_Clausen_IMP_DSS_JRmethod_R3	12623	20190410_QExHFX1_RSLC1_Beveridge_Clausen_IMP_DSS_JRmethod_R3.mgf	2297	4	675.853666	2,699.385558	0.385558	4	2,699.386500	0.386500	Cas9	Cas9	false	Cas9	Cas9	false	SDNVPSEEVVKK	LVDSTDKADLR	871	146	12	11	11	7	881	152	4	BS3	138.06807	11.148873	false	true	false	false	internal > 4	0.0
Scan: 18321 Run: 20190410_QExHFX1_RSLC1_Beveridge_Clausen_IMP_DSS_JRmethod_R3 P1_R.YDEHHQDLTLLKALVR.Q P2_K.SEQEIGKATAK.Y 12 7	20190410_QExHFX1_RSLC1_Beveridge_Clausen_IMP_DSS_JRmethod_R3	18321	20190410_QExHFX1_RSLC1_Beveridge_Clausen_IMP_DSS_JRmethod_R3.mgf	5946	5	650.748230	3,248.704768	0.704768	5	3,248.704089	0.704089	Cas9	Cas9	false	Cas9	Cas9	false	SEQEIGKATAK	YDEHHQDLTLLKALVR	1029	329	11	16	7	12	1035	340	5	BS3	138.06807	11.145141	false	true	false	false	internal > 4	0.0		0.0	0.0	0.0	0.0	0.0	230	92	0
Scan: 17022 Run: 20190410_QExHFX1_RSLC1_Beveridge_Clausen_IMP_DSS_JRmethod_R3 P1_R.KFDNLTK.A P2_K.FIKPILEK.M 1 3	20190410_QExHFX1_RSLC1_Beveridge_Clausen_IMP_DSS_JRmethod_R3	17022	20190410_QExHFX1_RSLC1_Beveridge_Clausen_IMP_DSS_JRmethod_R3.mgf	5157	3	664.058716	1,989.154319	0.154319	3	1,989.155032	0.155032	Cas9	Cas9	false	Cas9	Cas9	false	KFDNLTK	FIKPILEK	900	379	7	8	1	3	900	381	3	BS3	138.06807	11.083365	false	true	false	false	internal > 4	0.0
Scan: 7836 Run: 20190410_QExHFX1_RSLC1_Beveridge_Clausen_IMP_DSS_JRmethod_R3 P1_K.VLSAYNKHR.D P2_K.KLVDSTDK.A 7 1	20190410_QExHFX1_RSLC1_Beveridge_Clausen_IMP_DSS_JRmethod_R3	7836	20190410_QExHFX1_RSLC1_Beveridge_Clausen_IMP_DSS_JRmethod_R3.mgf	295	3	710.723767	2,129.149472	0.149472	3	2,129.148049	0.148049	Cas9	Cas9	false	Cas9	Cas9	false	VLSAYNKHR	KLVDSTDK	1294	145	9	8	7	1	1300	145	3	BS3	138.06807	11.042538	false	true	false	false	internal > 4	0.0		0.0	0.0	0.0	0.0	0.0	274	99	0
Scan: 9652 Run: 20190410_QExHFX1_RSLC1_Beveridge_Clausen_IMP_DSS_JRmethod_R3 P1_R.KDFQFYK.V P2_K.GQKNSR.E 1 3	20190410_QExHFX1_RSLC1_Beveridge_Clausen_IMP_DSS_JRmethod_R3	9652	20190410_QExHFX1_RSLC1_Beveridge_Clausen_IMP_DSS_JRmethod_R3.mgf	781	3	601.313416	1,800.918419	0.918419	3	1,800.915866	0.915866	Cas9	Cas9	false	Cas9	Cas9	false	GQKNSR	KDFQFYK	777	972	6	7	3	1	779	972	3	BS3	138.06807	11.002188	false	true	false	false	internal > 4	0.0		0.0	0.0	0.0	0.0	0.0	306	49	0
Scan: 14616 Run: 20190410_QExHFX1_RSLC1_Beveridge_Clausen_IMP_DSS_JRmethod_R3 P1_K.SKLVSDFR.K P2_K.KDWDPK.K 2 1	20190410_QExHFX1_RSLC1_Beveridge_Clausen_IMP_DSS_JRmethod_R3	14616	20190410_QExHFX1_RSLC1_Beveridge_Clausen_IMP_DSS_JRmethod_R3.mgf	3556	3	626.331360	1,875.972251	0.972251	3	1,875.973045	0.973045	Cas9	Cas9	false	Cas9	Cas9	false	KDWDPK	SKLVSDFR	1128	964	6	8	1	2	1128	965	3	BS3	138.06807	10.929209	false	true	false	false	internal > 4	0.0
Scan: 6854 Run: 20190410_QExHFX1_RSLC1_Beveridge_Clausen_IMP_DSS_JRmethod_R3 P1_K.SDNVPSEEVVKK.M P2_K.GQKNSR.E 11 3	20190410_QExHFX1_RSLC1_Beveridge_Clausen_IMP_DSS_JRmethod_R3	6854	20190410_QExHFX1_RSLC1_Beveridge_Clausen_IMP_DSS_JRmethod_R3.mgf	119	3	719.709807	2,156.107592	0.107592	3	2,156.107306	0.107306	Cas9	Cas9	false	Cas9	Cas9	false	SDNVPSEEVVKK	GQKNSR	871	777	12	6	11	3	881	779	3	BS3	138.06807	10.924998	false	true	false	false	internal > 4	0.0		0.0	0.0	0.0	0.0	0.0	154	86	0
Scan: 6725 Run: 20190410_QExHFX1_RSLC1_Beveridge_Clausen_IMP_DSS_JRmethod_R3 P1_K.LKGSPEDNEQK.Q P2_K.IIKDK.D 2 3	20190410_QExHFX1_RSLC1_Beveridge_Clausen_IMP_DSS_JRmethod_R3	6725	20190410_QExHFX1_RSLC1_Beveridge_Clausen_IMP_DSS_JRmethod_R3.mgf	99	3	666.696814	1,997.068613	0.068613	3	1,997.068068	0.068068	Cas9	Cas9	false	Cas9	Cas9	false	LKGSPEDNEQK	IIKDK	1249	604	11	5	2	3	1250	606	3	BS3	138.06807	10.915953	false	true	false	false	internal > 4	0.0
Scan: 21055 Run: 20190410_QExHFX1_RSLC1_Beveridge_Clausen_IMP_DSS_JRmethod_R3 P1_K.QLKEDYFK.K P2_R.GGLSELDKAGFIK.R 3 8	20190410_QExHFX1_RSLC1_Beveridge_Clausen_IMP_DSS_JRmethod_R3	21055	20190410_QExHFX1_RSLC1_Beveridge_Clausen_IMP_DSS_JRmethod_R3.mgf	7544	4	636.340285	2,541.332034	0.332034	4	2,541.336640	0.336640	Cas9	Cas9	false	Cas9	Cas9	false	QLKEDYFK	GGLSELDKAGFIK	567	910	8	13	3	8	569	917	4	BS3	138.06807	10.872654	false	true	false	false	internal > 4	0.0		0.0	0.0	0.0	0.0	0.0	302	48	0
Scan: 10731 Run: 20190410_QExHFX1_RSLC1_Beveridge_Clausen_IMP_DSS_JRmethod_R3 P1_K.LVDSTDKADLR.L P2_K.GYKEVK.K 7 3	20190410_QExHFX1_RSLC1_Beveridge_Clausen_IMP_DSS_JRmethod_R3	10731	20190410_QExHFX1_RSLC1_Beveridge_Clausen_IMP_DSS_JRmethod_R3.mgf	1268	3	698.376001	2,092.106174	0.106174	3	2,092.105182	0.105182	Cas9	Cas9	false	Cas9	Cas9	false	LVDSTDKADLR	GYKEVK	146	1190	11	6	7	3	152	1192	3	BS3	138.06807	10.861191	false	true	false	false	internal > 4	0.0		0.0	0.0	0.0	0.0	0.0	150	84	0
Scan: 21947 Run: 20190410_QExHFX1_RSLC1_Beveridge_Clausen_IMP_DSS_JRmethod_R3 P1_K.TEVQTGGFSKESILPK.R P2_R.QWYKNK.K 10 4	20190410_QExHFX1_RSLC1_Beveridge_Clausen_IMP_DSS_JRmethod_R3	21947	20190410_QExHFX1_RSLC1_Beveridge_Clausen_IMP_DSS_JRmethod_R3.mgf	8042	3	908.816280	2,723.427011	0.427011	3	2,723.417014	0.417014	DECOY:Cas9	DECOY:REV_Cas9	true	Cas9	Cas9	false	QWYKNK	TEVQTGGFSKESILPK	485	1102	6	16	4	10	488	1111	3	BS3	138.06807	10.779073	true	false	true	false	internal > 4	0.0035211267605633804		0.007692307692307693	1.0	0.0	0.007751937984496124	1.0	189	47	10
Scan: 21137 Run: 20190410_QExHFX1_RSLC1_Beveridge_Clausen_IMP_DSS_JRmethod_R3 P1_R.SSFEKNPIDFLEAK.G P2_K.KLVDSTDK.A 5 1	20190410_QExHFX1_RSLC1_Beveridge_Clausen_IMP_DSS_JRmethod_R3	21137	20190410_QExHFX1_RSLC1_Beveridge_Clausen_IMP_DSS_JRmethod_R3.mgf	7596	3	889.796594	2,666.367953	0.367953	3	2,666.369059	0.369059	Cas9	Cas9	false	Cas9	Cas9	false	KLVDSTDK	SSFEKNPIDFLEAK	145	1176	8	14	1	5	145	1180	3	BS3	138.06807	10.715282	false	true	false	false	internal > 4	0.0035211267605633804
Scan: 10761 Run: 20190410_QExHFX1_RSLC1_Beveridge_Clausen_IMP_DSS_JRmethod_R3 P1_K.AGFIKR.Q P2_K.AGFIKR.Q 5 5	20190410_QExHFX1_RSLC1_Beveridge_Clausen_IMP_DSS_JRmethod_R3	10761	20190410_QExHFX1_RSLC1_Beveridge_Clausen_IMP_DSS_JRmethod_R3.mgf	1278	3	507.308882	1,518.904817	0.904817	3	1,518.903451	0.903451	Cas9	Cas9	false	Cas9	Cas9	false	AGFIKR	AGFIKR	918	918	6	6	5	5	922	922	3	BS3	138.06807	10.693196	false	true	false	false	internal > 4	0.0035211267605633804
Scan: 14245 Run: 20190410_QExHFX1_RSLC1_Beveridge_Clausen_IMP_DSS_JRmethod_R3 P1_K.LVDSTDKADLR.L P2_K.LVDSTDKADLR.L 7 7	20190410_QExHFX1_RSLC1_Beveridge_Clausen_IMP_DSS_JRmethod_R3	14245	20190410_QExHFX1_RSLC1_Beveridge_Clausen_IMP_DSS_JRmethod_R3.mgf	3309	4	651.345185	2,601.351634	0.351634	4	2,601.349721	0.349721	Cas9	Cas9	false	Cas9	Cas9	false	LVDSTDKADLR	LVDSTDKADLR	146	146	11	11	7	7	152	152	4	BS3	138.06807	10.636025	false	true	false	false	internal > 4	0.0035211267605633804
Scan: 11453 Run: 20190410_QExHFX1_RSLC1_Beveridge_Clausen_IMP_DSS_JRmethod_R3 P1_K.SDNVPSEEVVKK.M P2_K.SDNVPSEEVVKK.M 11 11	20190410_QExHFX1_RSLC1_Beveridge_Clausen_IMP_DSS_JRmethod_R3	11453	20190410_QExHFX1_RSLC1_Beveridge_Clausen_IMP_DSS_JRmethod_R3.mgf	1671	3	933.481115	2,797.421516	0.421516	3	2,797.423279	0.423279	Cas9	Cas9	false	Cas9	Cas9	false	SDNVPSEEVVKK	SDNVPSEEVVKK	871	871	12	12	11	11	881	881	3	BS3	138.06807	10.634228	false	true	false	false	internal > 4	0.0035211267605633804
Scan: 19408 Run: 20190410_QExHFX1_RSLC1_Beveridge_Clausen_IMP_DSS_JRmethod_R3 P1_R.QEDFYPFLKDNR.E P2_R.GKSDNVPSEEVVK.K 9 2	20190410_QExHFX1_RSLC1_Beveridge_Clausen_IMP_DSS_JRmethod_R3	19408	20190410_QExHFX1_RSLC1_Beveridge_Clausen_IMP_DSS_JRmethod_R3.mgf	6603	4	774.884277	3,095.508002	0.508002	4	3,095.508742	0.508742	Cas9	Cas9	false	Cas9	Cas9	false	GKSDNVPSEEVVK	QEDFYPFLKDNR	869	430	13	12	2	9	870	438	4	BS3	138.06807	10.605291	false	true	false	false	internal > 4	0.0035211267605633804
Scan: 15562 Run: 20190410_QExHFX1_RSLC1_Beveridge_Clausen_IMP_DSS_JRmethod_R3 P1_K.SKLVSDFR.K P2_R.QITKHVAQILDSR.M 2 4	20190410_QExHFX1_RSLC1_Beveridge_Clausen_IMP_DSS_JRmethod_R3	15562	20190410_QExHFX1_RSLC1_Beveridge_Clausen_IMP_DSS_JRmethod_R3.mgf	4131	4	650.115535	2,596.433034	0.433034	4	2,596.433667	0.433667	Cas9	Cas9	false	Cas9	Cas9	false	QITKHVAQILDSR	SKLVSDFR	930	964	13	8	4	2	933	965	4	BS3	138.06807	10.601958	false	true	false	false	internal > 4	0.0035211267605633804		0.0	0.0	0.0	0.0	0.0	164	80	0
Scan: 10930 Run: 20190410_QExHFX1_RSLC1_Beveridge_Clausen_IMP_DSS_JRmethod_R3 P1_K.QLKEDYFK.K P2_R.EKIEK.I 3 2	20190410_QExHFX1_RSLC1_Beveridge_Clausen_IMP_DSS_JRmethod_R3	10930	20190410_QExHFX1_RSLC1_Beveridge_Clausen_IMP_DSS_JRmethod_R3.mgf	1352	3	618.668884	1,852.984823	0.984823	3	1,852.982214	0.982214	Cas9	Cas9	false	Cas9	Cas9	false	EKIEK	QLKEDYFK	442	567	5	8	2	3	443	569	3	BS3	138.06807	10.582967	false	true	false	false	internal > 4	0.0035211267605633804		0.007692307692307693	0.0	0.0	0.007751937984496124	0.0	284	46	0
Scan: 22961 Run: 20190410_QExHFX1_RSLC1_Beveridge_Clausen_IMP_DSS_JRmethod_R3 P1_R.QEDFYPFLKDNR.E P2_R.LEESFLVEEDKK.H 9 11	20190410_QExHFX1_RSLC1_Beveridge_Clausen_IMP_DSS_JRmethod_R3	22961	20190410_QExHFX1_RSLC1_Beveridge_Clausen_IMP_DSS_JRmethod_R3.mgf	8565	4	794.393053	3,173.543106	0.543106	4	3,173.544459	0.544459	Cas9	Cas9	false	Cas9	Cas9	false	LEESFLVEEDKK	QEDFYPFLKDNR	105	430	12	12	11	9	115	438	4	BS3	138.06807	10.512849	false	true	false	false	internal > 4	0.0035211267605633804		0.007692307692307693	0.0	0.0	0.007751937984496124	0.0	292	45	0
Scan: 19894 Run: 20190410_QExHFX1_RSLC1_Beveridge_Clausen_IMP_DSS_JRmethod_R3 P1_K.FIKPILEK.M P2_K.FIKPILEK.M 3 3	20190410_QExHFX1_RSLC1_Beveridge_Clausen_IMP_DSS_JRmethod_R3	19894	20190410_QExHFX1_RSLC1_Beveridge_Clausen_IMP_DSS_JRmethod_R3.mgf	6892	3	704.775277	2,111.304002	0.304002	3	2,111.300969	0.300969	Cas9	Cas9	false	Cas9	Cas9	false	FIKPILEK	FIKPILEK	379	379	8	8	3	3	381	381	3	BS3	138.06807	10.46707	false	true	false	false	internal > 4	0.0035211267605633804		0.007692307692307693	0.0	0.0	0.007751937984496124	0.0	291	44	0
Scan: 16286 Run: 20190410_QExHFX1_RSLC1_Beveridge_Clausen_IMP_DSS_JRmethod_R3 P1_R.LKTYAHLFDDK.V P2_K.ESILPKR.N 2 6	20190410_QExHFX1_RSLC1_Beveridge_Clausen_IMP_DSS_JRmethod_R3	16286	20190410_QExHFX1_RSLC1_Beveridge_Clausen_IMP_DSS_JRmethod_R3.mgf	4633	3	777.429688	2,329.267235	0.267235	3	2,329.268165	0.268165	Cas9	Cas9	false	Cas9	Cas9	false	ESILPKR	LKTYAHLFDDK	1112	640	7	11	6	2	1117	641	3	BS3	138.06807	10.426704	false	true	false	false	internal > 4	0.0035211267605633804		0.007692307692307693	0.0	0.0	0.007751937984496124	0.0	290	43	0
Scan: 16810 Run: 20190410_QExHFX1_RSLC1_Beveridge_Clausen_IMP_DSS_JRmethod_R3 P1_K.LVDSTDKADLR.L P2_R.KDFQFYK.V 7 1	20190410_QExHFX1_RSLC1_Beveridge_Clausen_IMP_DSS_JRmethod_R3	16810	20190410_QExHFX1_RSLC1_Beveridge_Clausen_IMP_DSS_JRmethod_R3.mgf	5014	4	587.056213	2,344.195746	0.195746	4	2,344.195060	0.195060	Cas9	Cas9	false	Cas9	Cas9	false	LVDSTDKADLR	KDFQFYK	146	972	11	7	7	1	152	972	4	BS3	138.06807	10.418371	false	true	false	false	internal > 4	0.0035211267605633804		0.0	0.0	0.0	0.0	0.0	193	82	0
Scan: 12771 Run: 20190410_QExHFX1_RSLC1_Beveridge_Clausen_IMP_DSS_JRmethod_R3 P1_K.LVDSTDKADLR.L P2_K.AGFIKR.Q 7 5	20190410_QExHFX1_RSLC1_Beveridge_Clausen_IMP_DSS_JRmethod_R3	12771	20190410_QExHFX1_RSLC1_Beveridge_Clausen_IMP_DSS_JRmethod_R3.mgf	2395	3	687.716345	2,060.127206	0.127206	3	2,060.126586	0.126586	Cas9	Cas9	false	Cas9	Cas9	false	LVDSTDKADLR	AGFIKR	146	918	11	6	7	5	152	922	3	BS3	138.06807	10.401552	false	true	false	false	internal > 4	0.0035211267605633804
Scan: 5696 Run: 20190410_QExHFX1_RSLC1_Beveridge_Clausen_IMP_DSS_JRmethod_R3 P1_K.GQKNSR.E P2_K.AGFIKR.Q 3 5	20190410_QExHFX1_RSLC1_Beveridge_Clausen_IMP_DSS_JRmethod_R3	5696	20190410_QExHFX1_RSLC1_Beveridge_Clausen_IMP_DSS_JRmethod_R3.mgf	46	3	506.623152	1,516.847627	0.847627	3	1,516.847392	0.847392	Cas9	Cas9	false	Cas9	Cas9	false	GQKNSR	AGFIKR	777	918	6	6	3	5	779	922	3	BS3	138.06807	10.38087	false	true	false	false	internal > 4	0.0035211267605633804		0.007692307692307693	0.0	0.0	0.007751937984496124	0.0	246	42	0
Scan: 19537 Run: 20190410_QExHFX1_RSLC1_Beveridge_Clausen_IMP_DSS_JRmethod_R3 P1_K.VVDELVKVMGR.H P2_R.KPAFLSGEQK.K 7 1	20190410_QExHFX1_RSLC1_Beveridge_Clausen_IMP_DSS_JRmethod_R3	19537	20190410_QExHFX1_RSLC1_Beveridge_Clausen_IMP_DSS_JRmethod_R3.mgf	6676	4	626.345952	2,501.354702	0.354702	4	2,501.356329	0.356329	Cas9	Cas9	false	Cas9	Cas9	false	KPAFLSGEQK	VVDELVKVMGR	540	747	10	11	1	7	540	753	4	BS3	138.06807	10.373157	false	true	false	false	internal > 4	0.0035211267605633804		0.007692307692307693	0.0	0.0	0.007751937984496124	0.0	286	41	0
Scan: 14191 Run: 20190410_QExHFX1_RSLC1_Beveridge_Clausen_IMP_DSS_JRmethod_R3 P1_K.YDENDKLIR.E P2_K.FDNLTKAER.G 6 6	20190410_QExHFX1_RSLC1_Beveridge_Clausen_IMP_DSS_JRmethod_R3	14191	20190410_QExHFX1_RSLC1_Beveridge_Clausen_IMP_DSS_JRmethod_R3.mgf	3270	4	599.808112	2,395.203342	0.203342	4	2,395.201935	0.201935	Cas9	Cas9	false	Cas9	Cas9	false	YDENDKLIR	FDNLTKAER	947	901	9	9	6	6	952	906	4	BS3	138.06807	10.276126	false	true	false	false	internal > 4	0.0035211267605633804
Scan: 11111 Run: 20190410_QExHFX1_RSLC1_Beveridge_Clausen_IMP_DSS_JRmethod_R3 P1_K.QLKEDYFK.K P2_R.EKIEK.I 3 2	20190410_QExHFX1_RSLC1_Beveridge_Clausen_IMP_DSS_JRmethod_R3	11111	20190410_QExHFX1_RSLC1_Beveridge_Clausen_IMP_DSS_JRmethod_R3.mgf	1467	3	618.668152	1,852.982627	0.982627	3	1,852.982214	0.982214	Cas9	Cas9	false	Cas9	Cas9	false	EKIEK	QLKEDYFK	442	567	5	8	2	3	443	569	3	BS3	138.06807	10.26104	false	true	false	false	internal > 4	0.0035211267605633804
Scan: 15819 Run: 20190410_QExHFX1_RSLC1_Beveridge_Clausen_IMP_DSS_JRmethod_R3 P1_R.NSDKLIAR.K P2_K.DDSIDNKVLTR.S 4 7	20190410_QExHFX1_RSLC1_Beveridge_Clausen_IMP_DSS_JRmethod_R3	15819	20190410_QExHFX1_RSLC1_Beveridge_Clausen_IMP_DSS_JRmethod_R3.mgf	4313	4	583.064479	2,328.228810	0.228810	4	2,328.228483	0.228483	Cas9	Cas9	false	Cas9	Cas9	false	NSDKLIAR	DDSIDNKVLTR	1119	853	8	11	4	7	1122	859	4	BS3	138.06807	10.259243	false	true	false	false	internal > 4	0.0035211267605633804		0.0	0.0	0.0	0.0	0.0	283	134	0
Scan: 13111 Run: 20190410_QExHFX1_RSLC1_Beveridge_Clausen_IMP_DSS_JRmethod_R3 P1_K.LVDSTDKADLR.L P2_K.AGFIKR.Q 7 5	20190410_QExHFX1_RSLC1_Beveridge_Clausen_IMP_DSS_JRmethod_R3	13111	20190410_QExHFX1_RSLC1_Beveridge_Clausen_IMP_DSS_JRmethod_R3.mgf	2595	3	687.716351	2,060.127224	0.127224	3	2,060.126586	0.126586	Cas9	Cas9	false	Cas9	Cas9	false	LVDSTDKADLR	AGFIKR	146	918	11	6	7	5	152	922	3	BS3	138.06807	10.239989	false	true	false	false	internal > 4	0.0035211267605633804
Scan: 12934 Run: 20190410_QExHFX1_RSLC1_Beveridge_Clausen_IMP_DSS_JRmethod_R3 P1_K.LVDSTDKADLR.L P2_K.AGFIKR.Q 7 5	20190410_QExHFX1_RSLC1_Beveridge_Clausen_IMP_DSS_JRmethod_R3	12934	20190410_QExHFX1_RSLC1_Beveridge_Clausen_IMP_DSS_JRmethod_R3.mgf	2486	3	687.716224	2,060.126843	0.126843	3	2,060.126586	0.126586	Cas9	Cas9	false	Cas9	Cas9	false	LVDSTDKADLR	AGFIKR	146	918	11	6	7	5	152	922	3	BS3	138.06807	10.208276	false	true	false	false	internal > 4	0.0035211267605633804
Scan: 12998 Run: 20190410_QExHFX1_RSLC1_Beveridge_Clausen_IMP_DSS_JRmethod_R3 P1_R.KDFQFYK.V P2_K.GYKEVK.K 1 3	20190410_QExHFX1_RSLC1_Beveridge_Clausen_IMP_DSS_JRmethod_R3	12998	20190410_QExHFX1_RSLC1_Beveridge_Clausen_IMP_DSS_JRmethod_R3.mgf	2520	3	612.657488	1,834.950635	0.950635	3	1,834.950521	0.950521	Cas9	Cas9	false	Cas9	Cas9	false	GYKEVK	KDFQFYK	1190	972	6	7	3	1	1192	972	3	BS3	138.06807	10.208163	false	true	false	false	internal > 4	0.0035211267605633804
Scan: 10918 Run: 20190410_QExHFX1_RSLC1_Beveridge_Clausen_IMP_DSS_JRmethod_R3 P1_K.VKYVTEGMR.K P2_R.GKSDNVPSEEVVK.K 2 2	20190410_QExHFX1_RSLC1_Beveridge_Clausen_IMP_DSS_JRmethod_R3	10918	20190410_QExHFX1_RSLC1_Beveridge_Clausen_IMP_DSS_JRmethod_R3.mgf	1345	4	656.587769	2,622.321970	0.321970	4	2,622.321064	0.321064	Cas9	Cas9	false	Cas9	Cas9	false	GKSDNVPSEEVVK	VKYVTEGMR	869	531	13	9	2	2	870	532	4	BS3	138.06807	10.145498	false	true	false	false	internal > 4	0.0035211267605633804
Scan: 17209 Run: 20190410_QExHFX1_RSLC1_Beveridge_Clausen_IMP_DSS_JRmethod_R3 P1_K.TYAHLFDDKVMK.Q P2_K.NLPNEKVLPK.H 9 6	20190410_QExHFX1_RSLC1_Beveridge_Clausen_IMP_DSS_JRmethod_R3	17209	20190410_QExHFX1_RSLC1_Beveridge_Clausen_IMP_DSS_JRmethod_R3.mgf	5285	4	693.871216	2,771.455758	0.455758	4	2,771.456770	0.456770	Cas9	Cas9	false	Cas9	Cas9	false	NLPNEKVLPK	TYAHLFDDKVMK	505	642	10	12	6	9	510	650	4	BS3	138.06807	10.125466	false	true	false	false	internal > 4	0.0035211267605633804		0.007692307692307693	0.0	0.0	0.007751937984496124	0.0	278	40	0
Scan: 19082 Run: 20190410_QExHFX1_RSLC1_Beveridge_Clausen_IMP_DSS_JRmethod_R3 P1_K.VKYVTEGMR.K P2_R.QEDFYPFLKDNR.E 2 9	20190410_QExHFX1_RSLC1_Beveridge_Clausen_IMP_DSS_JRmethod_R3	19082	20190410_QExHFX1_RSLC1_Beveridge_Clausen_IMP_DSS_JRmethod_R3.mgf	6412	4	702.597168	2,806.359566	0.359566	4	2,806.363599	0.363599	Cas9	Cas9	false	Cas9	Cas9	false	VKYVTEGMR	QEDFYPFLKDNR	531	430	9	12	2	9	532	438	4	BS3	138.06807	10.090045	false	true	false	false	internal > 4	0.0035211267605633804		0.007692307692307693	0.0	0.0	0.007751937984496124	0.0	263	39	0
Scan: 8043 Run: 20190410_QExHFX1_RSLC1_Beveridge_Clausen_IMP_DSS_JRmethod_R3 P1_R.SDKNR.G P2_K.APLSASMIKR.Y 3 9	20190410_QExHFX1_RSLC1_Beveridge_Clausen_IMP_DSS_JRmethod_R3	8043	20190410_QExHFX1_RSLC1_Beveridge_Clausen_IMP_DSS_JRmethod_R3.mgf	367	3	616.000305	1,844.979086	0.979086	3	1,844.977812	0.977812	Cas9	Cas9	false	Cas9	Cas9	false	SDKNR	APLSASMIKR	864	319	5	10	3	9	866	327	3	BS3	138.06807	10.068472	false	true	false	false	internal > 4	0.0035211267605633804		0.007692307692307693	0.0	0.0	0.007751937984496124	0.0	276	38	0
Scan: 14222 Run: 20190410_QExHFX1_RSLC1_Beveridge_Clausen_IMP_DSS_JRmethod_R3 P1_R.DKPIR.E P2_K.DDSIDNKVLTR.S 2 7	20190410_QExHFX1_RSLC1_Beveridge_Clausen_IMP_DSS_JRmethod_R3	14222	20190410_QExHFX1_RSLC1_Beveridge_Clausen_IMP_DSS_JRmethod_R3.mgf	3293	3	681.035402	2,040.084377	0.084377	3	2,040.085114	0.085114	Cas9	Cas9	false	Cas9	Cas9	false	DKPIR	DDSIDNKVLTR	1303	853	5	11	2	7	1304	859	3	BS3	138.06807	10.064258	false	true	false	false	internal > 4	0.0035211267605633804		0.007692307692307693	0.0	0.0	0.007751937984496124	0.0	199	37	0
Scan: 7877 Run: 20190410_QExHFX1_RSLC1_Beveridge_Clausen_IMP_DSS_JRmethod_R3 P1_K.VLSAYNKHR.D P2_K.KLVDSTDK.A 7 1	20190410_QExHFX1_RSLC1_Beveridge_Clausen_IMP_DSS_JRmethod_R3	7877	20190410_QExHFX1_RSLC1_Beveridge_Clausen_IMP_DSS_JRmethod_R3.mgf	304	4	533.294354	2,129.148310	0.148310	4	2,129.148049	0.148049	Cas9	Cas9	false	Cas9	Cas9	false	VLSAYNKHR	KLVDSTDK	1294	145	9	8	7	1	1300	145	4	BS3	138.06807	10.062451	false	true	false	false	internal > 4	0.0035211267605633804		0.0	0.0	0.0	0.0	0.0	274	99	0
Scan: 12677 Run: 20190410_QExHFX1_RSLC1_Beveridge_Clausen_IMP_DSS_JRmethod_R3 P1_R.NSDKLIAR.K P2_K.MKNYWR.Q 4 2	20190410_QExHFX1_RSLC1_Beveridge_Clausen_IMP_DSS_JRmethod_R3	12677	20190410_QExHFX1_RSLC1_Beveridge_Clausen_IMP_DSS_JRmethod_R3.mgf	2336	3	656.343898	1,966.009865	0.009865	3	1,966.009447	0.009447	Cas9	Cas9	false	Cas9	Cas9	false	MKNYWR	NSDKLIAR	883	1119	6	8	2	4	884	1122	3	BS3	138.06807	10.049296	false	true	false	false	internal > 4	0.0035211267605633804
Scan: 11373 Run: 20190410_QExHFX1_RSLC1_Beveridge_Clausen_IMP_DSS_JRmethod_R3 P1_R.GKSDNVPSEEVVK.K P2_R.GKSDNVPSEEVVK.K 2 2	20190410_QExHFX1_RSLC1_Beveridge_Clausen_IMP_DSS_JRmethod_R3	11373	20190410_QExHFX1_RSLC1_Beveridge_Clausen_IMP_DSS_JRmethod_R3.mgf	1629	4	728.873047	2,911.463082	0.463082	4	2,911.466207	0.466207	Cas9	Cas9	false	Cas9	Cas9	false	GKSDNVPSEEVVK	GKSDNVPSEEVVK	869	869	13	13	2	2	870	870	4	BS3	138.06807	10.027134	false	true	false	false	internal > 4	0.0035211267605633804
Scan: 22005 Run: 20190410_QExHFX1_RSLC1_Beveridge_Clausen_IMP_DSS_JRmethod_R3 P1_K.NPIDFLEAKGYK.E P2_R.KFDNLTK.A 9 1	20190410_QExHFX1_RSLC1_Beveridge_Clausen_IMP_DSS_JRmethod_R3	22005	20190410_QExHFX1_RSLC1_Beveridge_Clausen_IMP_DSS_JRmethod_R3.mgf	8063	4	600.072787	2,396.262042	0.262042	4	2,396.262745	0.262745	Cas9	Cas9	false	Cas9	Cas9	false	KFDNLTK	NPIDFLEAKGYK	900	1181	7	12	1	9	900	1189	4	BS3	138.06807	10.004608	false	true	false	false	internal > 4	0.0035211267605633804		0.0	0.0	0.0	0.0	0.0	229	85	0
Scan: 16893 Run: 20190410_QExHFX1_RSLC1_Beveridge_Clausen_IMP_DSS_JRmethod_R3 P1_K.YPKLESEFVYGDYK.V P2_K.LKSVK.E 3 2	20190410_QExHFX1_RSLC1_Beveridge_Clausen_IMP_DSS_JRmethod_R3	16893	20190410_QExHFX1_RSLC1_Beveridge_Clausen_IMP_DSS_JRmethod_R3.mgf	5071	3	817.101352	2,448.282227	0.282227	3	2,448.282813	0.282813	Cas9	Cas9	false	Cas9	Cas9	false	LKSVK	YPKLESEFVYGDYK	1161	1005	5	14	2	3	1162	1007	3	BS3	138.06807	9.924782	false	true	false	false	internal > 4	0.0035211267605633804		0.007692307692307693	0.0	0.0	0.007751937984496124	0.0	270	36	0
Scan: 21245 Run: 20190410_QExHFX1_RSLC1_Beveridge_Clausen_IMP_DSS_JRmethod_R3 P1_K.KNLIGALLFDSGETAEATR.L P2_K.GQKNSR.E 1 3	20190410_QExHFX1_RSLC1_Beveridge_Clausen_IMP_DSS_JRmethod_R3	21245	20190410_QExHFX1_RSLC1_Beveridge_Clausen_IMP_DSS_JRmethod_R3.mgf	7657	3	944.833078	2,831.477405	0.477405	3	2,831.477716	0.477716	Cas9	Cas9	false	Cas9	Cas9	false	GQKNSR	KNLIGALLFDSGETAEATR	777	49	6	19	3	1	779	49	3	BS3	138.06807	9.910582	false	true	false	false	internal > 4	0.0035211267605633804		0.0	0.0	0.0	0.0	0.0	214	83	0
Scan: 13284 Run: 20190410_QExHFX1_RSLC1_Beveridge_Clausen_IMP_DSS_JRmethod_R3 P1_K.LVDSTDKADLR.L P2_K.AGFIKR.Q 7 5	20190410_QExHFX1_RSLC1_Beveridge_Clausen_IMP_DSS_JRmethod_R3	13284	20190410_QExHFX1_RSLC1_Beveridge_Clausen_IMP_DSS_JRmethod_R3.mgf	2699	3	687.716051	2,060.126324	0.126324	3	2,060.126586	0.126586	Cas9	Cas9	false	Cas9	Cas9	false	LVDSTDKADLR	AGFIKR	146	918	11	6	7	5	152	922	3	BS3	138.06807	9.908145	false	true	false	false	internal > 4	0.0035211267605633804
Scan: 8272 Run: 20190410_QExHFX1_RSLC1_Beveridge_Clausen_IMP_DSS_JRmethod_R3 P1_R.SDKNR.G P2_R.KFDNLTK.A 3 1	20190410_QExHFX1_RSLC1_Beveridge_Clausen_IMP_DSS_JRmethod_R3	8272	20190410_QExHFX1_RSLC1_Beveridge_Clausen_IMP_DSS_JRmethod_R3.mgf	413	3	541.289734	1,620.847373	0.847373	3	1,620.847115	0.847115	Cas9	Cas9	false	Cas9	Cas9	false	SDKNR	KFDNLTK	864	900	5	7	3	1	866	900	3	BS3	138.06807	9.891822	false	true	false	false	internal > 4	0.0035211267605633804		0.007692307692307693	0.0	0.0	0.007751937984496124	0.0	170	35	0
Scan: 14819 Run: 20190410_QExHFX1_RSLC1_Beveridge_Clausen_IMP_DSS_JRmethod_R3 P1_K.VITLKSK.L P2_K.QLKEDYFK.K 5 3	20190410_QExHFX1_RSLC1_Beveridge_Clausen_IMP_DSS_JRmethod_R3	14819	20190410_QExHFX1_RSLC1_Beveridge_Clausen_IMP_DSS_JRmethod_R3.mgf	3677	3	666.051358	1,995.132245	0.132245	3	1,995.129212	0.129212	Cas9	Cas9	false	Cas9	Cas9	false	VITLKSK	QLKEDYFK	959	567	7	8	5	3	963	569	3	BS3	138.06807	9.852453	false	true	false	false	internal > 4	0.0035211267605633804		0.007692307692307693	0.0	0.0	0.007751937984496124	0.0	266	34	0
Scan: 20281 Run: 20190410_QExHFX1_RSLC1_Beveridge_Clausen_IMP_DSS_JRmethod_R3 P1_K.YDENDKLIR.E P2_K.DFQFYKVR.E 6 6	20190410_QExHFX1_RSLC1_Beveridge_Clausen_IMP_DSS_JRmethod_R3	20281	20190410_QExHFX1_RSLC1_Beveridge_Clausen_IMP_DSS_JRmethod_R3.mgf	7135	4	602.059090	2,404.207254	0.207254	4	2,404.206294	0.206294	Cas9	Cas9	false	Cas9	Cas9	false	YDENDKLIR	DFQFYKVR	947	973	9	8	6	6	952	978	4	BS3	138.06807	9.838303	false	true	false	false	internal > 4	0.0035211267605633804		0.0	0.0	0.0	0.0	0.0	226	119	0
Scan: 9783 Run: 20190410_QExHFX1_RSLC1_Beveridge_Clausen_IMP_DSS_JRmethod_R3 P1_R.NSDKLIAR.K P2_R.DKPIR.E 4 2	20190410_QExHFX1_RSLC1_Beveridge_Clausen_IMP_DSS_JRmethod_R3	9783	20190410_QExHFX1_RSLC1_Beveridge_Clausen_IMP_DSS_JRmethod_R3.mgf	845	3	561.324951	1,680.953024	0.953024	3	1,680.952250	0.952250	Cas9	Cas9	false	Cas9	Cas9	false	DKPIR	NSDKLIAR	1303	1119	5	8	2	4	1304	1122	3	BS3	138.06807	9.836577	false	true	false	false	internal > 4	0.0035211267605633804		0.007692307692307693	0.0	0.0	0.007751937984496124	0.0	259	33	0
Scan: 18784 Run: 20190410_QExHFX1_RSLC1_Beveridge_Clausen_IMP_DSS_JRmethod_R3 P1_K.VKYVTEGMR.K P2_R.QEDFYPFLKDNR.E 2 9	20190410_QExHFX1_RSLC1_Beveridge_Clausen_IMP_DSS_JRmethod_R3	18784	20190410_QExHFX1_RSLC1_Beveridge_Clausen_IMP_DSS_JRmethod_R3.mgf	6220	4	702.598083	2,806.363226	0.363226	4	2,806.363599	0.363599	Cas9	Cas9	false	Cas9	Cas9	false	VKYVTEGMR	QEDFYPFLKDNR	531	430	9	12	2	9	532	438	4	BS3	138.06807	9.819036	false	true	false	false	internal > 4	0.0035211267605633804
Scan: 11817 Run: 20190410_QExHFX1_RSLC1_Beveridge_Clausen_IMP_DSS_JRmethod_R3 P1_R.GKSDNVPSEEVVK.K P2_K.EDYFKK.I 2 5	20190410_QExHFX1_RSLC1_Beveridge_Clausen_IMP_DSS_JRmethod_R3	11817	20190410_QExHFX1_RSLC1_Beveridge_Clausen_IMP_DSS_JRmethod_R3.mgf	1840	3	785.396707	2,353.168292	0.168292	3	2,353.168904	0.168904	Cas9	Cas9	false	Cas9	Cas9	false	GKSDNVPSEEVVK	EDYFKK	869	570	13	6	2	5	870	574	3	BS3	138.06807	9.813501	false	true	false	false	internal > 4	0.0035211267605633804		0.007692307692307693	0.0	0.0	0.007751937984496124	0.0	262	32	0
Scan: 9922 Run: 20190410_QExHFX1_RSLC1_Beveridge_Clausen_IMP_DSS_JRmethod_R3 P1_R.NSDKLIAR.K P2_R.DKPIR.E 4 2	20190410_QExHFX1_RSLC1_Beveridge_Clausen_IMP_DSS_JRmethod_R3	9922	20190410_QExHFX1_RSLC1_Beveridge_Clausen_IMP_DSS_JRmethod_R3.mgf	908	3	561.324829	1,680.952658	0.952658	3	1,680.952250	0.952250	Cas9	Cas9	false	Cas9	Cas9	false	DKPIR	NSDKLIAR	1303	1119	5	8	2	4	1304	1122	3	BS3	138.06807	9.799276	false	true	false	false	internal > 4	0.0035211267605633804
Scan: 13235 Run: 20190410_QExHFX1_RSLC1_Beveridge_Clausen_IMP_DSS_JRmethod_R3 P1_K.ESILPKR.N P2_K.ESILPKR.N 6 6	20190410_QExHFX1_RSLC1_Beveridge_Clausen_IMP_DSS_JRmethod_R3	13235	20190410_QExHFX1_RSLC1_Beveridge_Clausen_IMP_DSS_JRmethod_R3.mgf	2674	3	608.031189	1,821.071738	0.071738	3	1,821.072365	0.072365	Cas9	Cas9	false	Cas9	Cas9	false	ESILPKR	ESILPKR	1112	1112	7	7	6	6	1117	1117	3	BS3	138.06807	9.735706	false	true	false	false	internal > 4	0.0035211267605633804		0.007692307692307693	0.0	0.0	0.007751937984496124	0.0	222	31	0
Scan: 10203 Run: 20190410_QExHFX1_RSLC1_Beveridge_Clausen_IMP_DSS_JRmethod_R3 P1_R.NSDKLIAR.K P2_R.DKPIR.E 4 2	20190410_QExHFX1_RSLC1_Beveridge_Clausen_IMP_DSS_JRmethod_R3	10203	20190410_QExHFX1_RSLC1_Beveridge_Clausen_IMP_DSS_JRmethod_R3.mgf	1036	3	561.324158	1,680.950645	0.950645	3	1,680.952250	0.952250	Cas9	Cas9	false	Cas9	Cas9	false	DKPIR	NSDKLIAR	1303	1119	5	8	2	4	1304	1122	3	BS3	138.06807	9.726229	false	true	false	false	internal > 4	0.0035211267605633804
Scan: 22007 Run: 20190410_QExHFX1_RSLC1_Beveridge_Clausen_IMP_DSS_JRmethod_R3 P1_K.NPIDFLEAKGYK.E P2_R.KFDNLTK.A 9 1	20190410_QExHFX1_RSLC1_Beveridge_Clausen_IMP_DSS_JRmethod_R3	22007	20190410_QExHFX1_RSLC1_Beveridge_Clausen_IMP_DSS_JRmethod_R3.mgf	8064	3	799.761797	2,396.263562	0.263562	3	2,396.262745	0.262745	Cas9	Cas9	false	Cas9	Cas9	false	KFDNLTK	NPIDFLEAKGYK	900	1181	7	12	1	9	900	1189	3	BS3	138.06807	9.709874	false	true	false	false	internal > 4	0.0035211267605633804		0.0	0.0	0.0	0.0	0.0	229	85	0
Scan: 10643 Run: 20190410_QExHFX1_RSLC1_Beveridge_Clausen_IMP_DSS_JRmethod_R3 P1_K.KGILQTVK.V P2_R.DKPIR.E 1 2	20190410_QExHFX1_RSLC1_Beveridge_Clausen_IMP_DSS_JRmethod_R3	10643	20190410_QExHFX1_RSLC1_Beveridge_Clausen_IMP_DSS_JRmethod_R3.mgf	1230	3	551.341553	1,651.002830	0.002830	3	1,651.003224	0.003224	Cas9	Cas9	false	Cas9	Cas9	false	DKPIR	KGILQTVK	1303	739	5	8	2	1	1304	739	3	BS3	138.06807	9.707835	false	true	false	false	internal > 4	0.0035211267605633804		0.007692307692307693	0.0	0.0	0.007751937984496124	0.0	171	30	0
Scan: 11693 Run: 20190410_QExHFX1_RSLC1_Beveridge_Clausen_IMP_DSS_JRmethod_R3 P1_R.NSDKLIAR.K P2_R.NSDKLIAR.K 4 4	20190410_QExHFX1_RSLC1_Beveridge_Clausen_IMP_DSS_JRmethod_R3	11693	20190410_QExHFX1_RSLC1_Beveridge_Clausen_IMP_DSS_JRmethod_R3.mgf	1781	4	493.281250	1,969.095894	0.095894	4	1,969.095619	0.095619	Cas9	Cas9	false	Cas9	Cas9	false	NSDKLIAR	NSDKLIAR	1119	1119	8	8	4	4	1122	1122	4	BS3	138.06807	9.696685	false	true	false	false	internal > 4	0.0035211267605633804		0.0	0.0	0.0	0.0	0.0	194	50	0
Scan: 11106 Run: 20190410_QExHFX1_RSLC1_Beveridge_Clausen_IMP_DSS_JRmethod_R3 P1_K.VKYVTEGMR.K P2_R.GKSDNVPSEEVVK.K 2 2	20190410_QExHFX1_RSLC1_Beveridge_Clausen_IMP_DSS_JRmethod_R3	11106	20190410_QExHFX1_RSLC1_Beveridge_Clausen_IMP_DSS_JRmethod_R3.mgf	1463	4	656.587524	2,622.320990	0.320990	4	2,622.321064	0.321064	Cas9	Cas9	false	Cas9	Cas9	false	GKSDNVPSEEVVK	VKYVTEGMR	869	531	13	9	2	2	870	532	4	BS3	138.06807	9.66846	false	true	false	false	internal > 4	0.0035211267605633804
Scan: 21753 Run: 20190410_QExHFX1_RSLC1_Beveridge_Clausen_IMP_DSS_JRmethod_R3 P1_R.SSFEKNPIDFLEAK.G P2_K.KLVDSTDK.A 5 1	20190410_QExHFX1_RSLC1_Beveridge_Clausen_IMP_DSS_JRmethod_R3	21753	20190410_QExHFX1_RSLC1_Beveridge_Clausen_IMP_DSS_JRmethod_R3.mgf	7932	4	667.600231	2,666.371818	0.371818	4	2,666.369059	0.369059	Cas9	Cas9	false	Cas9	Cas9	false	KLVDSTDK	SSFEKNPIDFLEAK	145	1176	8	14	1	5	145	1180	4	BS3	138.06807	9.655272	false	true	false	false	internal > 4	0.0035211267605633804
Scan: 22036 Run: 20190410_QExHFX1_RSLC1_Beveridge_Clausen_IMP_DSS_JRmethod_R3 P1_K.QLKEDYFK.K P2_K.MDGTEELLVKLNR.E 3 10	20190410_QExHFX1_RSLC1_Beveridge_Clausen_IMP_DSS_JRmethod_R3	22036	20190410_QExHFX1_RSLC1_Beveridge_Clausen_IMP_DSS_JRmethod_R3.mgf	8077	4	686.106540	2,740.397054	0.397054	4	2,740.399315	0.399315	Cas9	Cas9	false	Cas9	Cas9	false	QLKEDYFK	MDGTEELLVKLNR	567	387	8	13	3	10	569	396	4	BS3	138.06807	9.653692	false	true	false	false	internal > 4	0.0035211267605633804		0.007692307692307693	0.0	0.0	0.007751937984496124	0.0	253	29	0
Scan: 8859 Run: 20190410_QExHFX1_RSLC1_Beveridge_Clausen_IMP_DSS_JRmethod_R3 P1_R.LSKSR.R P2_K.KGILQTVK.V 3 1	20190410_QExHFX1_RSLC1_Beveridge_Clausen_IMP_DSS_JRmethod_R3	8859	20190410_QExHFX1_RSLC1_Beveridge_Clausen_IMP_DSS_JRmethod_R3.mgf	562	3	538.669922	1,612.987937	0.987937	3	1,612.987573	0.987573	Cas9	Cas9	false	Cas9	Cas9	false	LSKSR	KGILQTVK	220	739	5	8	3	1	222	739	3	BS3	138.06807	9.647868	false	true	false	false	internal > 4	0.0035211267605633804		0.007692307692307693	0.0	0.0	0.007751937984496124	0.0	247	28	0
Scan: 25331 Run: 20190410_QExHFX1_RSLC1_Beveridge_Clausen_IMP_DSS_JRmethod_R3 P1_R.QEDFYPFLKDNR.E P2_R.QEDFYPFLKDNR.E 9 9	20190410_QExHFX1_RSLC1_Beveridge_Clausen_IMP_DSS_JRmethod_R3	25331	20190410_QExHFX1_RSLC1_Beveridge_Clausen_IMP_DSS_JRmethod_R3.mgf	9599	4	820.894897	3,279.550482	0.550482	4	3,279.551277	0.551277	Cas9	Cas9	false	Cas9	Cas9	false	QEDFYPFLKDNR	QEDFYPFLKDNR	430	430	12	12	9	9	438	438	4	BS3	138.06807	9.646382	false	true	false	false	internal > 4	0.0035211267605633804
Scan: 11836 Run: 20190410_QExHFX1_RSLC1_Beveridge_Clausen_IMP_DSS_JRmethod_R3 P1_R.NSDKLIAR.K P2_R.NSDKLIAR.K 4 4	20190410_QExHFX1_RSLC1_Beveridge_Clausen_IMP_DSS_JRmethod_R3	11836	20190410_QExHFX1_RSLC1_Beveridge_Clausen_IMP_DSS_JRmethod_R3.mgf	1848	4	493.281265	1,969.095954	0.095954	4	1,969.095619	0.095619	Cas9	Cas9	false	Cas9	Cas9	false	NSDKLIAR	NSDKLIAR	1119	1119	8	8	4	4	1122	1122	4	BS3	138.06807	9.643374	false	true	false	false	internal > 4	0.0035211267605633804
Scan: 12618 Run: 20190410_QExHFX1_RSLC1_Beveridge_Clausen_IMP_DSS_JRmethod_R3 P1_K.FDNLTKAER.G P2_K.FDNLTKAER.G 6 6	20190410_QExHFX1_RSLC1_Beveridge_Clausen_IMP_DSS_JRmethod_R3	12618	20190410_QExHFX1_RSLC1_Beveridge_Clausen_IMP_DSS_JRmethod_R3.mgf	2294	4	581.801752	2,323.177902	0.177902	4	2,323.180805	0.180805	Cas9	Cas9	false	Cas9	Cas9	false	FDNLTKAER	FDNLTKAER	901	901	9	9	6	6	906	906	4	BS3	138.06807	9.63863	false	true	false	false	internal > 4	0.0035211267605633804
Scan: 11242 Run: 20190410_QExHFX1_RSLC1_Beveridge_Clausen_IMP_DSS_JRmethod_R3 P1_R.NSDKLIAR.K P2_R.NSDKLIAR.K 4 4	20190410_QExHFX1_RSLC1_Beveridge_Clausen_IMP_DSS_JRmethod_R3	11242	20190410_QExHFX1_RSLC1_Beveridge_Clausen_IMP_DSS_JRmethod_R3.mgf	1551	4	493.281240	1,969.095854	0.095854	4	1,969.095619	0.095619	Cas9	Cas9	false	Cas9	Cas9	false	NSDKLIAR	NSDKLIAR	1119	1119	8	8	4	4	1122	1122	4	BS3	138.06807	9.593948	false	true	false	false	internal > 4	0.0035211267605633804
Scan: 8747 Run: 20190410_QExHFX1_RSLC1_Beveridge_Clausen_IMP_DSS_JRmethod_R3 P1_R.LSKSR.R P2_K.KGILQTVK.V 3 1	20190410_QExHFX1_RSLC1_Beveridge_Clausen_IMP_DSS_JRmethod_R3	8747	20190410_QExHFX1_RSLC1_Beveridge_Clausen_IMP_DSS_JRmethod_R3.mgf	537	3	538.669928	1,612.987955	0.987955	3	1,612.987573	0.987573	Cas9	Cas9	false	Cas9	Cas9	false	LSKSR	KGILQTVK	220	739	5	8	3	1	222	739	3	BS3	138.06807	9.551733	false	true	false	false	internal > 4	0.0035211267605633804
Scan: 5794 Run: 20190410_QExHFX1_RSLC1_Beveridge_Clausen_IMP_DSS_JRmethod_R3 P1_K.GQKNSR.E P2_K.AGFIKR.Q 3 5	20190410_QExHFX1_RSLC1_Beveridge_Clausen_IMP_DSS_JRmethod_R3	5794	20190410_QExHFX1_RSLC1_Beveridge_Clausen_IMP_DSS_JRmethod_R3.mgf	53	3	506.623160	1,516.847651	0.847651	3	1,516.847392	0.847392	Cas9	Cas9	false	Cas9	Cas9	false	GQKNSR	AGFIKR	777	918	6	6	3	5	779	922	3	BS3	138.06807	9.545678	false	true	false	false	internal > 4	0.0035211267605633804
Scan: 13427 Run: 20190410_QExHFX1_RSLC1_Beveridge_Clausen_IMP_DSS_JRmethod_R3 P1_R.KLINGIR.D P2_R.KFDNLTK.A 1 1	20190410_QExHFX1_RSLC1_Beveridge_Clausen_IMP_DSS_JRmethod_R3	13427	20190410_QExHFX1_RSLC1_Beveridge_Clausen_IMP_DSS_JRmethod_R3.mgf	2782	4	454.773009	1,815.062930	0.062930	4	1,815.061800	0.061800	Cas9	Cas9	false	Cas9	Cas9	false	KFDNLTK	KLINGIR	900	669	7	7	1	1	900	669	4	BS3	138.06807	9.544664	false	true	false	false	internal > 4	0.0035211267605633804		0.0	0.0	0.0	0.0	0.0	245	109	0
Scan: 15442 Run: 20190410_QExHFX1_RSLC1_Beveridge_Clausen_IMP_DSS_JRmethod_R3 P1_K.SKLVSDFR.K P2_R.MTNFDKNLPNEK.V 2 6	20190410_QExHFX1_RSLC1_Beveridge_Clausen_IMP_DSS_JRmethod_R3	15442	20190410_QExHFX1_RSLC1_Beveridge_Clausen_IMP_DSS_JRmethod_R3.mgf	4052	3	852.431580	2,554.272911	0.272911	3	2,554.273718	0.273718	Cas9	Cas9	false	Cas9	Cas9	false	SKLVSDFR	MTNFDKNLPNEK	964	499	8	12	2	6	965	504	3	BS3	138.06807	9.536489	false	true	false	false	internal > 4	0.0035211267605633804
Scan: 14407 Run: 20190410_QExHFX1_RSLC1_Beveridge_Clausen_IMP_DSS_JRmethod_R3 P1_R.DKPIR.E P2_K.DDSIDNKVLTR.S 2 7	20190410_QExHFX1_RSLC1_Beveridge_Clausen_IMP_DSS_JRmethod_R3	14407	20190410_QExHFX1_RSLC1_Beveridge_Clausen_IMP_DSS_JRmethod_R3.mgf	3412	3	681.035767	2,040.085472	0.085472	3	2,040.085114	0.085114	Cas9	Cas9	false	Cas9	Cas9	false	DKPIR	DDSIDNKVLTR	1303	853	5	11	2	7	1304	859	3	BS3	138.06807	9.527637	false	true	false	false	internal > 4	0.0035211267605633804
Scan: 11961 Run: 20190410_QExHFX1_RSLC1_Beveridge_Clausen_IMP_DSS_JRmethod_R3 P1_K.KDLIIK.L P2_R.DKPIR.E 1 2	20190410_QExHFX1_RSLC1_Beveridge_Clausen_IMP_DSS_JRmethod_R3	11961	20190410_QExHFX1_RSLC1_Beveridge_Clausen_IMP_DSS_JRmethod_R3.mgf	1906	3	498.980070	1,493.918381	0.918381	3	1,493.918097	0.918097	Cas9	Cas9	false	Cas9	Cas9	false	DKPIR	KDLIIK	1303	1196	5	6	2	1	1304	1196	3	BS3	138.06807	9.521331	false	true	false	false	internal > 4	0.0035211267605633804		0.007692307692307693	0.0	0.0	0.007751937984496124	0.0	242	27	0
Scan: 12374 Run: 20190410_QExHFX1_RSLC1_Beveridge_Clausen_IMP_DSS_JRmethod_R3 P1_R.NSDKLIAR.K P2_K.KGILQTVK.V 4 1	20190410_QExHFX1_RSLC1_Beveridge_Clausen_IMP_DSS_JRmethod_R3	12374	20190410_QExHFX1_RSLC1_Beveridge_Clausen_IMP_DSS_JRmethod_R3.mgf	2155	4	485.794026	1,939.146998	0.146998	4	1,939.146593	0.146593	Cas9	Cas9	false	Cas9	Cas9	false	NSDKLIAR	KGILQTVK	1119	739	8	8	4	1	1122	739	4	BS3	138.06807	9.516984	false	true	false	false	internal > 4	0.0035211267605633804
Scan: 8933 Run: 20190410_QExHFX1_RSLC1_Beveridge_Clausen_IMP_DSS_JRmethod_R3 P1_K.GYKEVK.K P2_K.AGFIKR.Q 3 5	20190410_QExHFX1_RSLC1_Beveridge_Clausen_IMP_DSS_JRmethod_R3	8933	20190410_QExHFX1_RSLC1_Beveridge_Clausen_IMP_DSS_JRmethod_R3.mgf	578	3	517.968332	1,550.883167	0.883167	3	1,550.882047	0.882047	Cas9	Cas9	false	Cas9	Cas9	false	GYKEVK	AGFIKR	1190	918	6	6	3	5	1192	922	3	BS3	138.06807	9.491142	false	true	false	false	internal > 4	0.0035211267605633804		0.007692307692307693	0.0	0.0	0.007751937984496124	0.0	234	26	0
Scan: 10594 Run: 20190410_QExHFX1_RSLC1_Beveridge_Clausen_IMP_DSS_JRmethod_R3 P1_K.LVDSTDKADLR.L P2_K.GYKEVK.K 7 3	20190410_QExHFX1_RSLC1_Beveridge_Clausen_IMP_DSS_JRmethod_R3	10594	20190410_QExHFX1_RSLC1_Beveridge_Clausen_IMP_DSS_JRmethod_R3.mgf	1207	3	698.375914	2,092.105913	0.105913	3	2,092.105182	0.105182	Cas9	Cas9	false	Cas9	Cas9	false	LVDSTDKADLR	GYKEVK	146	1190	11	6	7	3	152	1192	3	BS3	138.06807	9.489898	false	true	false	false	internal > 4	0.0035211267605633804
Scan: 11403 Run: 20190410_QExHFX1_RSLC1_Beveridge_Clausen_IMP_DSS_JRmethod_R3 P1_R.NSDKLIAR.K P2_R.NSDKLIAR.K 4 4	20190410_QExHFX1_RSLC1_Beveridge_Clausen_IMP_DSS_JRmethod_R3	11403	20190410_QExHFX1_RSLC1_Beveridge_Clausen_IMP_DSS_JRmethod_R3.mgf	1642	4	493.281030	1,969.095014	0.095014	4	1,969.095619	0.095619	Cas9	Cas9	false	Cas9	Cas9	false	NSDKLIAR	NSDKLIAR	1119	1119	8	8	4	4	1122	1122	4	BS3	138.06807	9.489512	false	true	false	false	internal > 4	0.0035211267605633804
Scan: 7506 Run: 20190410_QExHFX1_RSLC1_Beveridge_Clausen_IMP_DSS_JRmethod_R3 P1_K.LVDSTDKADLR.L P2_K.GQKNSR.E 7 3	20190410_QExHFX1_RSLC1_Beveridge_Clausen_IMP_DSS_JRmethod_R3	7506	20190410_QExHFX1_RSLC1_Beveridge_Clausen_IMP_DSS_JRmethod_R3.mgf	209	3	687.030518	2,058.069725	0.069725	3	2,058.070527	0.070527	Cas9	Cas9	false	Cas9	Cas9	false	LVDSTDKADLR	GQKNSR	146	777	11	6	7	3	152	779	3	BS3	138.06807	9.443798	false	true	false	false	internal > 4	0.0035211267605633804
Scan: 15573 Run: 20190410_QExHFX1_RSLC1_Beveridge_Clausen_IMP_DSS_JRmethod_R3 P1_R.KVTVK.Q P2_R.GGLSELDKAGFIK.R 1 8	20190410_QExHFX1_RSLC1_Beveridge_Clausen_IMP_DSS_JRmethod_R3	15573	20190410_QExHFX1_RSLC1_Beveridge_Clausen_IMP_DSS_JRmethod_R3.mgf	4139	3	682.732178	2,045.174705	0.174705	3	2,045.177225	0.177225	Cas9	Cas9	false	Cas9	Cas9	false	KVTVK	GGLSELDKAGFIK	562	910	5	13	1	8	562	917	3	BS3	138.06807	9.421472	false	true	false	false	internal > 4	0.0035211267605633804		0.007692307692307693	0.0	0.0	0.007751937984496124	0.0	236	25	0
Scan: 8096 Run: 20190410_QExHFX1_RSLC1_Beveridge_Clausen_IMP_DSS_JRmethod_R3 P1_K.LVDSTDKADLR.L P2_K.GQKNSR.E 7 3	20190410_QExHFX1_RSLC1_Beveridge_Clausen_IMP_DSS_JRmethod_R3	8096	20190410_QExHFX1_RSLC1_Beveridge_Clausen_IMP_DSS_JRmethod_R3.mgf	377	4	515.525304	2,058.072110	0.072110	4	2,058.070527	0.070527	Cas9	Cas9	false	Cas9	Cas9	false	LVDSTDKADLR	GQKNSR	146	777	11	6	7	3	152	779	4	BS3	138.06807	9.375493	false	true	false	false	internal > 4	0.0035211267605633804		0.0	0.0	0.0	0.0	0.0	185	108	0
Scan: 9050 Run: 20190410_QExHFX1_RSLC1_Beveridge_Clausen_IMP_DSS_JRmethod_R3 P1_K.GYKEVK.K P2_K.AGFIKR.Q 3 5	20190410_QExHFX1_RSLC1_Beveridge_Clausen_IMP_DSS_JRmethod_R3	9050	20190410_QExHFX1_RSLC1_Beveridge_Clausen_IMP_DSS_JRmethod_R3.mgf	610	3	517.968078	1,550.882405	0.882405	3	1,550.882047	0.882047	Cas9	Cas9	false	Cas9	Cas9	false	GYKEVK	AGFIKR	1190	918	6	6	3	5	1192	922	3	BS3	138.06807	9.373882	false	true	false	false	internal > 4	0.0035211267605633804
Scan: 14622 Run: 20190410_QExHFX1_RSLC1_Beveridge_Clausen_IMP_DSS_JRmethod_R3 P1_K.SKLVSDFR.K P2_K.KDWDPK.K 2 1	20190410_QExHFX1_RSLC1_Beveridge_Clausen_IMP_DSS_JRmethod_R3	14622	20190410_QExHFX1_RSLC1_Beveridge_Clausen_IMP_DSS_JRmethod_R3.mgf	3559	4	470.000555	1,875.973114	0.973114	4	1,875.973045	0.973045	Cas9	Cas9	false	Cas9	Cas9	false	KDWDPK	SKLVSDFR	1128	964	6	8	1	2	1128	965	4	BS3	138.06807	9.354873	false	true	false	false	internal > 4	0.0035211267605633804		0.0	0.0	0.0	0.0	0.0	177	107	0
Scan: 6620 Run: 20190410_QExHFX1_RSLC1_Beveridge_Clausen_IMP_DSS_JRmethod_R3 P1_K.LKSVK.E P2_K.LKGSPEDNEQK.Q 2 2	20190410_QExHFX1_RSLC1_Beveridge_Clausen_IMP_DSS_JRmethod_R3	6620	20190410_QExHFX1_RSLC1_Beveridge_Clausen_IMP_DSS_JRmethod_R3.mgf	89	3	652.693558	1,955.058845	0.058845	3	1,955.057503	0.057503	Cas9	Cas9	false	Cas9	Cas9	false	LKGSPEDNEQK	LKSVK	1249	1161	11	5	2	2	1250	1162	3	BS3	138.06807	9.353805	false	true	false	false	internal > 4	0.0035211267605633804		0.007692307692307693	0.0	0.0	0.007751937984496124	0.0	232	24	0
Scan: 21388 Run: 20190410_QExHFX1_RSLC1_Beveridge_Clausen_IMP_DSS_JRmethod_R3 P1_K.KNLIGALLFDSGETAEATR.L P2_K.GQKNSR.E 1 3	20190410_QExHFX1_RSLC1_Beveridge_Clausen_IMP_DSS_JRmethod_R3	21388	20190410_QExHFX1_RSLC1_Beveridge_Clausen_IMP_DSS_JRmethod_R3.mgf	7727	4	708.877352	2,831.480302	0.480302	4	2,831.477716	0.477716	Cas9	Cas9	false	Cas9	Cas9	false	GQKNSR	KNLIGALLFDSGETAEATR	777	49	6	19	3	1	779	49	4	BS3	138.06807	9.347651	false	true	false	false	internal > 4	0.0035211267605633804		0.0	0.0	0.0	0.0	0.0	214	83	0
Scan: 18299 Run: 20190410_QExHFX1_RSLC1_Beveridge_Clausen_IMP_DSS_JRmethod_R3 P1_R.YDEHHQDLTLLKALVR.Q P2_K.SEQEIGKATAK.Y 12 7	20190410_QExHFX1_RSLC1_Beveridge_Clausen_IMP_DSS_JRmethod_R3	18299	20190410_QExHFX1_RSLC1_Beveridge_Clausen_IMP_DSS_JRmethod_R3.mgf	5933	4	813.180564	3,248.693150	0.693150	4	3,248.704089	0.704089	Cas9	Cas9	false	Cas9	Cas9	false	SEQEIGKATAK	YDEHHQDLTLLKALVR	1029	329	11	16	7	12	1035	340	4	BS3	138.06807	9.30727	false	true	false	false	internal > 4	0.0035211267605633804		0.0	0.0	0.0	0.0	0.0	230	92	0
Scan: 22000 Run: 20190410_QExHFX1_RSLC1_Beveridge_Clausen_IMP_DSS_JRmethod_R3 P1_K.NPIDFLEAKGYK.E P2_R.KFDNLTK.A 9 1	20190410_QExHFX1_RSLC1_Beveridge_Clausen_IMP_DSS_JRmethod_R3	22000	20190410_QExHFX1_RSLC1_Beveridge_Clausen_IMP_DSS_JRmethod_R3.mgf	8062	4	600.072713	2,396.261746	0.261746	4	2,396.262745	0.262745	Cas9	Cas9	false	Cas9	Cas9	false	KFDNLTK	NPIDFLEAKGYK	900	1181	7	12	1	9	900	1189	4	BS3	138.06807	9.289788	false	true	false	false	internal > 4	0.0035211267605633804
Scan: 14368 Run: 20190410_QExHFX1_RSLC1_Beveridge_Clausen_IMP_DSS_JRmethod_R3 P1_K.KGILQTVK.V P2_K.KDLIIK.L 1 1	20190410_QExHFX1_RSLC1_Beveridge_Clausen_IMP_DSS_JRmethod_R3	14368	20190410_QExHFX1_RSLC1_Beveridge_Clausen_IMP_DSS_JRmethod_R3.mgf	3388	3	585.044495	1,752.111656	0.111656	3	1,752.112440	0.112440	Cas9	Cas9	false	Cas9	Cas9	false	KGILQTVK	KDLIIK	739	1196	8	6	1	1	739	1196	3	BS3	138.06807	9.274283	false	true	false	false	internal > 4	0.0035211267605633804		0.007692307692307693	0.0	0.0	0.007751937984496124	0.0	228	23	0
Scan: 19102 Run: 20190410_QExHFX1_RSLC1_Beveridge_Clausen_IMP_DSS_JRmethod_R3 P1_K.FDNLTKAER.G P2_K.DFQFYKVR.E 6 6	20190410_QExHFX1_RSLC1_Beveridge_Clausen_IMP_DSS_JRmethod_R3	19102	20190410_QExHFX1_RSLC1_Beveridge_Clausen_IMP_DSS_JRmethod_R3.mgf	6427	4	584.053529	2,332.185010	0.185010	4	2,332.185164	0.185164	Cas9	Cas9	false	Cas9	Cas9	false	DFQFYKVR	FDNLTKAER	973	901	8	9	6	6	978	906	4	BS3	138.06807	9.25523	false	true	false	false	internal > 4	0.0035211267605633804		0.0	0.0	0.0	0.0	0.0	227	120	0
Scan: 20452 Run: 20190410_QExHFX1_RSLC1_Beveridge_Clausen_IMP_DSS_JRmethod_R3 P1_K.YDENDKLIR.E P2_K.DFQFYKVR.E 6 6	20190410_QExHFX1_RSLC1_Beveridge_Clausen_IMP_DSS_JRmethod_R3	20452	20190410_QExHFX1_RSLC1_Beveridge_Clausen_IMP_DSS_JRmethod_R3.mgf	7239	4	602.058864	2,404.206350	0.206350	4	2,404.206294	0.206294	Cas9	Cas9	false	Cas9	Cas9	false	YDENDKLIR	DFQFYKVR	947	973	9	8	6	6	952	978	4	BS3	138.06807	9.247202	false	true	false	false	internal > 4	0.0035211267605633804
Scan: 11614 Run: 20190410_QExHFX1_RSLC1_Beveridge_Clausen_IMP_DSS_JRmethod_R3 P1_K.SDNVPSEEVVKK.M P2_K.AGFIKR.Q 11 5	20190410_QExHFX1_RSLC1_Beveridge_Clausen_IMP_DSS_JRmethod_R3	11614	20190410_QExHFX1_RSLC1_Beveridge_Clausen_IMP_DSS_JRmethod_R3.mgf	1741	3	720.395303	2,158.164080	0.164080	3	2,158.163365	0.163365	Cas9	Cas9	false	Cas9	Cas9	false	SDNVPSEEVVKK	AGFIKR	871	918	12	6	11	5	881	922	3	BS3	138.06807	9.243956	false	true	false	false	internal > 4	0.0035211267605633804		0.0	0.0	0.0	0.0	0.0	156	68	0
Scan: 18238 Run: 20190410_QExHFX1_RSLC1_Beveridge_Clausen_IMP_DSS_JRmethod_R3 P1_K.VLSAYNKHR.D P2_K.SNFDLAEDAKLQLSK.D 7 10	20190410_QExHFX1_RSLC1_Beveridge_Clausen_IMP_DSS_JRmethod_R3	18238	20190410_QExHFX1_RSLC1_Beveridge_Clausen_IMP_DSS_JRmethod_R3.mgf	5891	4	726.636536	2,902.517038	0.517038	4	2,902.518853	0.518853	Cas9	Cas9	false	Cas9	Cas9	false	VLSAYNKHR	SNFDLAEDAKLQLSK	1294	258	9	15	7	10	1300	267	4	BS3	138.06807	9.212183	false	true	false	false	internal > 4	0.0035211267605633804		0.007692307692307693	0.0	0.0	0.007751937984496124	0.0	224	22	0
Scan: 13493 Run: 20190410_QExHFX1_RSLC1_Beveridge_Clausen_IMP_DSS_JRmethod_R3 P1_R.KFDNLTK.A P2_R.KFDNLTK.A 1 1	20190410_QExHFX1_RSLC1_Beveridge_Clausen_IMP_DSS_JRmethod_R3	13493	20190410_QExHFX1_RSLC1_Beveridge_Clausen_IMP_DSS_JRmethod_R3.mgf	2817	3	623.346340	1,867.017191	0.017191	3	1,867.009095	0.009095	Cas9	Cas9	false	Cas9	Cas9	false	KFDNLTK	KFDNLTK	900	900	7	7	1	1	900	900	3	BS3	138.06807	9.201933	false	true	false	false	internal > 4	0.0035211267605633804
Scan: 13399 Run: 20190410_QExHFX1_RSLC1_Beveridge_Clausen_IMP_DSS_JRmethod_R3 P1_K.ESILPKR.N P2_K.ESILPKR.N 6 6	20190410_QExHFX1_RSLC1_Beveridge_Clausen_IMP_DSS_JRmethod_R3	13399	20190410_QExHFX1_RSLC1_Beveridge_Clausen_IMP_DSS_JRmethod_R3.mgf	2768	3	608.031311	1,821.072104	0.072104	3	1,821.072365	0.072365	Cas9	Cas9	false	Cas9	Cas9	false	ESILPKR	ESILPKR	1112	1112	7	7	6	6	1117	1117	3	BS3	138.06807	9.196197	false	true	false	false	internal > 4	0.0035211267605633804
Scan: 7890 Run: 20190410_QExHFX1_RSLC1_Beveridge_Clausen_IMP_DSS_JRmethod_R3 P1_K.NLPNEKVLPK.H P2_R.HSIKK.N 6 4	20190410_QExHFX1_RSLC1_Beveridge_Clausen_IMP_DSS_JRmethod_R3	7890	20190410_QExHFX1_RSLC1_Beveridge_Clausen_IMP_DSS_JRmethod_R3.mgf	306	3	634.379106	1,900.115489	0.115489	3	1,900.114564	0.114564	Cas9	Cas9	false	Cas9	Cas9	false	HSIKK	NLPNEKVLPK	45	505	5	10	4	6	48	510	3	BS3	138.06807	9.187268	false	true	false	false	internal > 4	0.0035211267605633804		0.007692307692307693	0.0	0.0	0.007751937984496124	0.0	221	21	0
Scan: 21050 Run: 20190410_QExHFX1_RSLC1_Beveridge_Clausen_IMP_DSS_JRmethod_R3 P1_K.TEVQTGGFSKESILPK.R P2_K.FIKPILEK.M 10 3	20190410_QExHFX1_RSLC1_Beveridge_Clausen_IMP_DSS_JRmethod_R3	21050	20190410_QExHFX1_RSLC1_Beveridge_Clausen_IMP_DSS_JRmethod_R3.mgf	7540	4	712.154284	2,844.588030	0.588030	4	2,844.588830	0.588830	Cas9	Cas9	false	Cas9	Cas9	false	FIKPILEK	TEVQTGGFSKESILPK	379	1102	8	16	3	10	381	1111	4	BS3	138.06807	9.165702	false	true	false	false	internal > 4	0.0035211267605633804
Scan: 13554 Run: 20190410_QExHFX1_RSLC1_Beveridge_Clausen_IMP_DSS_JRmethod_R3 P1_R.NSDKLIAR.K P2_K.KDLIIK.L 4 1	20190410_QExHFX1_RSLC1_Beveridge_Clausen_IMP_DSS_JRmethod_R3	13554	20190410_QExHFX1_RSLC1_Beveridge_Clausen_IMP_DSS_JRmethod_R3.mgf	2854	4	446.522716	1,782.061758	0.061758	4	1,782.061466	0.061466	Cas9	Cas9	false	Cas9	Cas9	false	NSDKLIAR	KDLIIK	1119	1196	8	6	4	1	1122	1196	4	BS3	138.06807	9.158637	false	true	false	false	internal > 4	0.0035211267605633804		0.0	0.0	0.0	0.0	0.0	219	103	0
Scan: 14746 Run: 20190410_QExHFX1_RSLC1_Beveridge_Clausen_IMP_DSS_JRmethod_R3 P1_R.KFDNLTK.A P2_K.APLSASMIKR.Y 1 9	20190410_QExHFX1_RSLC1_Beveridge_Clausen_IMP_DSS_JRmethod_R3	14746	20190410_QExHFX1_RSLC1_Beveridge_Clausen_IMP_DSS_JRmethod_R3.mgf	3635	3	698.053833	2,091.139670	0.139670	3	2,091.139792	0.139792	Cas9	Cas9	false	Cas9	Cas9	false	APLSASMIKR	KFDNLTK	319	900	10	7	9	1	327	900	3	BS3	138.06807	9.148659	false	true	false	false	internal > 4	0.0035211267605633804		0.007692307692307693	0.0	0.0	0.007751937984496124	0.0	149	20	0
Scan: 6746 Run: 20190410_QExHFX1_RSLC1_Beveridge_Clausen_IMP_DSS_JRmethod_R3 P1_K.SDNVPSEEVVKK.M P2_K.GQKNSR.E 11 3	20190410_QExHFX1_RSLC1_Beveridge_Clausen_IMP_DSS_JRmethod_R3	6746	20190410_QExHFX1_RSLC1_Beveridge_Clausen_IMP_DSS_JRmethod_R3.mgf	101	3	719.709796	2,156.107559	0.107559	3	2,156.107306	0.107306	Cas9	Cas9	false	Cas9	Cas9	false	SDNVPSEEVVKK	GQKNSR	871	777	12	6	11	3	881	779	3	BS3	138.06807	9.11978	false	true	false	false	internal > 4	0.0035211267605633804
Scan: 11062 Run: 20190410_QExHFX1_RSLC1_Beveridge_Clausen_IMP_DSS_JRmethod_R3 P1_R.NSDKLIAR.K P2_R.NSDKLIAR.K 4 4	20190410_QExHFX1_RSLC1_Beveridge_Clausen_IMP_DSS_JRmethod_R3	11062	20190410_QExHFX1_RSLC1_Beveridge_Clausen_IMP_DSS_JRmethod_R3.mgf	1436	4	493.281703	1,969.097706	0.097706	4	1,969.095619	0.095619	Cas9	Cas9	false	Cas9	Cas9	false	NSDKLIAR	NSDKLIAR	1119	1119	8	8	4	4	1122	1122	4	BS3	138.06807	9.11051	false	true	false	false	internal > 4	0.0035211267605633804
Scan: 14450 Run: 20190410_QExHFX1_RSLC1_Beveridge_Clausen_IMP_DSS_JRmethod_R3 P1_K.FKVLGNTDR.H P2_K.ESILPKR.N 2 6	20190410_QExHFX1_RSLC1_Beveridge_Clausen_IMP_DSS_JRmethod_R3	14450	20190410_QExHFX1_RSLC1_Beveridge_Clausen_IMP_DSS_JRmethod_R3.mgf	3441	3	677.052307	2,028.135092	0.135092	3	2,028.136756	0.136756	Cas9	Cas9	false	Cas9	Cas9	false	ESILPKR	FKVLGNTDR	1112	36	7	9	6	2	1117	37	3	BS3	138.06807	9.106867	false	true	false	false	internal > 4	0.0035211267605633804
Scan: 21239 Run: 20190410_QExHFX1_RSLC1_Beveridge_Clausen_IMP_DSS_JRmethod_R3 P1_K.KNLIGALLFDSGETAEATR.L P2_K.GQKNSR.E 1 3	20190410_QExHFX1_RSLC1_Beveridge_Clausen_IMP_DSS_JRmethod_R3	21239	20190410_QExHFX1_RSLC1_Beveridge_Clausen_IMP_DSS_JRmethod_R3.mgf	7653	4	708.876076	2,831.475198	0.475198	4	2,831.477716	0.477716	Cas9	Cas9	false	Cas9	Cas9	false	GQKNSR	KNLIGALLFDSGETAEATR	777	49	6	19	3	1	779	49	4	BS3	138.06807	9.09693	false	true	false	false	internal > 4	0.0035211267605633804
Scan: 11548 Run: 20190410_QExHFX1_RSLC1_Beveridge_Clausen_IMP_DSS_JRmethod_R3 P1_R.NSDKLIAR.K P2_R.NSDKLIAR.K 4 4	20190410_QExHFX1_RSLC1_Beveridge_Clausen_IMP_DSS_JRmethod_R3	11548	20190410_QExHFX1_RSLC1_Beveridge_Clausen_IMP_DSS_JRmethod_R3.mgf	1711	4	493.281558	1,969.097126	0.097126	4	1,969.095619	0.095619	Cas9	Cas9	false	Cas9	Cas9	false	NSDKLIAR	NSDKLIAR	1119	1119	8	8	4	4	1122	1122	4	BS3	138.06807	9.094143	false	true	false	false	internal > 4	0.0035211267605633804
Scan: 10966 Run: 20190410_QExHFX1_RSLC1_Beveridge_Clausen_IMP_DSS_JRmethod_R3 P1_K.SDNVPSEEVVKK.M P2_K.AGFIKR.Q 11 5	20190410_QExHFX1_RSLC1_Beveridge_Clausen_IMP_DSS_JRmethod_R3	10966	20190410_QExHFX1_RSLC1_Beveridge_Clausen_IMP_DSS_JRmethod_R3.mgf	1374	3	720.395168	2,158.163675	0.163675	3	2,158.163365	0.163365	Cas9	Cas9	false	Cas9	Cas9	false	SDNVPSEEVVKK	AGFIKR	871	918	12	6	11	5	881	922	3	BS3	138.06807	9.089593	false	true	false	false	internal > 4	0.0035211267605633804
Scan: 10935 Run: 20190410_QExHFX1_RSLC1_Beveridge_Clausen_IMP_DSS_JRmethod_R3 P1_K.QLKEDYFK.K P2_R.KVTVK.Q 3 1	20190410_QExHFX1_RSLC1_Beveridge_Clausen_IMP_DSS_JRmethod_R3	10935	20190410_QExHFX1_RSLC1_Beveridge_Clausen_IMP_DSS_JRmethod_R3.mgf	1355	3	594.673462	1,780.998557	0.998557	3	1,780.997470	0.997470	Cas9	Cas9	false	Cas9	Cas9	false	KVTVK	QLKEDYFK	562	567	5	8	1	3	562	569	3	BS3	138.06807	9.069758	false	true	false	false	internal > 4	0.0035211267605633804		0.007692307692307693	0.0	0.0	0.007751937984496124	0.0	161	19	0
Scan: 10402 Run: 20190410_QExHFX1_RSLC1_Beveridge_Clausen_IMP_DSS_JRmethod_R3 P1_K.VMKQLK.R P2_K.LVDSTDKADLR.L 3 7	20190410_QExHFX1_RSLC1_Beveridge_Clausen_IMP_DSS_JRmethod_R3	10402	20190410_QExHFX1_RSLC1_Beveridge_Clausen_IMP_DSS_JRmethod_R3.mgf	1144	3	711.392534	2,131.155773	0.155773	3	2,131.155837	0.155837	Cas9	Cas9	false	Cas9	Cas9	false	LVDSTDKADLR	VMKQLK	146	651	11	6	7	3	152	653	3	BS3	138.06807	9.067184	false	true	false	false	internal > 4	0.0035211267605633804		0.007692307692307693	0.0	0.0	0.007751937984496124	0.0	210	18	0
Scan: 17219 Run: 20190410_QExHFX1_RSLC1_Beveridge_Clausen_IMP_DSS_JRmethod_R3 P1_R.KFDNLTK.A P2_K.FIKPILEK.M 1 3	20190410_QExHFX1_RSLC1_Beveridge_Clausen_IMP_DSS_JRmethod_R3	17219	20190410_QExHFX1_RSLC1_Beveridge_Clausen_IMP_DSS_JRmethod_R3.mgf	5292	4	498.295639	1,989.153450	0.153450	4	1,989.155032	0.155032	Cas9	Cas9	false	Cas9	Cas9	false	KFDNLTK	FIKPILEK	900	379	7	8	1	3	900	381	4	BS3	138.06807	9.027045	false	true	false	false	internal > 4	0.0035211267605633804		0.0	0.0	0.0	0.0	0.0	209	105	0
Scan: 18763 Run: 20190410_QExHFX1_RSLC1_Beveridge_Clausen_IMP_DSS_JRmethod_R3 P1_K.MDGTEELLVKLNR.E P2_R.EKIEK.I 10 2	20190410_QExHFX1_RSLC1_Beveridge_Clausen_IMP_DSS_JRmethod_R3	18763	20190410_QExHFX1_RSLC1_Beveridge_Clausen_IMP_DSS_JRmethod_R3.mgf	6207	4	580.063589	2,316.225250	0.225250	4	2,316.224644	0.224644	Cas9	Cas9	false	Cas9	Cas9	false	EKIEK	MDGTEELLVKLNR	442	387	5	13	2	10	443	396	4	BS3	138.06807	8.973231	false	true	false	false	internal > 4	0.0035211267605633804		0.0	0.0	0.0	0.0	0.0	206	97	0
Scan: 19835 Run: 20190410_QExHFX1_RSLC1_Beveridge_Clausen_IMP_DSS_JRmethod_R3 P1_K.QSGKTILDFLK.S P2_R.DKQSGK.T 4 2	20190410_QExHFX1_RSLC1_Beveridge_Clausen_IMP_DSS_JRmethod_R3	19835	20190410_QExHFX1_RSLC1_Beveridge_Clausen_IMP_DSS_JRmethod_R3.mgf	6860	4	513.035906	2,048.114518	0.114518	4	2,048.115353	0.115353	Cas9	Cas9	false	Cas9	Cas9	false	DKQSGK	QSGKTILDFLK	676	678	6	11	2	4	677	681	4	BS3	138.06807	8.949012	false	true	false	false	internal > 4	0.0035211267605633804		0.007692307692307693	0.0	0.0	0.007751937984496124	0.0	207	17	0
Scan: 17187 Run: 20190410_QExHFX1_RSLC1_Beveridge_Clausen_IMP_DSS_JRmethod_R3 P1_K.MDGTEELLVKLNR.E P2_R.EKIEK.I 10 2	20190410_QExHFX1_RSLC1_Beveridge_Clausen_IMP_DSS_JRmethod_R3	17187	20190410_QExHFX1_RSLC1_Beveridge_Clausen_IMP_DSS_JRmethod_R3.mgf	5269	3	773.081848	2,316.223715	0.223715	3	2,316.224644	0.224644	Cas9	Cas9	false	Cas9	Cas9	false	EKIEK	MDGTEELLVKLNR	442	387	5	13	2	10	443	396	3	BS3	138.06807	8.943931	false	true	false	false	internal > 4	0.0035211267605633804
Scan: 10247 Run: 20190410_QExHFX1_RSLC1_Beveridge_Clausen_IMP_DSS_JRmethod_R3 P1_R.KMIAK.S P2_K.FKVLGNTDR.H 1 2	20190410_QExHFX1_RSLC1_Beveridge_Clausen_IMP_DSS_JRmethod_R3	10247	20190410_QExHFX1_RSLC1_Beveridge_Clausen_IMP_DSS_JRmethod_R3.mgf	1057	3	598.337821	1,791.991634	0.991634	3	1,791.991672	0.991672	Cas9	Cas9	false	Cas9	Cas9	false	KMIAK	FKVLGNTDR	1024	36	5	9	1	2	1024	37	3	BS3	138.06807	8.922519	false	true	false	false	internal > 4	0.0035211267605633804		0.007692307692307693	0.0	0.0	0.007751937984496124	0.0	198	16	0
Scan: 11738 Run: 20190410_QExHFX1_RSLC1_Beveridge_Clausen_IMP_DSS_JRmethod_R3 P1_R.NSDKLIAR.K P2_K.MKNYWR.Q 4 2	20190410_QExHFX1_RSLC1_Beveridge_Clausen_IMP_DSS_JRmethod_R3	11738	20190410_QExHFX1_RSLC1_Beveridge_Clausen_IMP_DSS_JRmethod_R3.mgf	1807	3	656.344031	1,966.010264	0.010264	3	1,966.009447	0.009447	Cas9	Cas9	false	Cas9	Cas9	false	MKNYWR	NSDKLIAR	883	1119	6	8	2	4	884	1122	3	BS3	138.06807	8.901569	false	true	false	false	internal > 4	0.0035211267605633804
Scan: 16151 Run: 20190410_QExHFX1_RSLC1_Beveridge_Clausen_IMP_DSS_JRmethod_R3 P1_K.SEQEIGKATAK.Y P2_K.DLIIKLPK.Y 7 5	20190410_QExHFX1_RSLC1_Beveridge_Clausen_IMP_DSS_JRmethod_R3	16151	20190410_QExHFX1_RSLC1_Beveridge_Clausen_IMP_DSS_JRmethod_R3.mgf	4551	4	560.329893	2,237.290466	0.290466	4	2,237.288232	0.288232	Cas9	Cas9	false	Cas9	Cas9	false	SEQEIGKATAK	DLIIKLPK	1029	1197	11	8	7	5	1035	1201	4	BS3	138.06807	8.862891	false	true	false	false	internal > 4	0.0035211267605633804		0.007692307692307693	0.0	0.0	0.007751937984496124	0.0	203	15	0
Scan: 19067 Run: 20190410_QExHFX1_RSLC1_Beveridge_Clausen_IMP_DSS_JRmethod_R3 P1_R.QEDFYPFLKDNR.E P2_R.GKSDNVPSEEVVK.K 9 2	20190410_QExHFX1_RSLC1_Beveridge_Clausen_IMP_DSS_JRmethod_R3	19067	20190410_QExHFX1_RSLC1_Beveridge_Clausen_IMP_DSS_JRmethod_R3.mgf	6400	3	1,032.843160	3,095.507651	0.507651	3	3,095.508742	0.508742	Cas9	Cas9	false	Cas9	Cas9	false	GKSDNVPSEEVVK	QEDFYPFLKDNR	869	430	13	12	2	9	870	438	3	BS3	138.06807	8.854749	false	true	false	false	internal > 4	0.0035211267605633804		0.0	0.0	0.0	0.0	0.0	202	128	0
Scan: 7468 Run: 20190410_QExHFX1_RSLC1_Beveridge_Clausen_IMP_DSS_JRmethod_R3 P1_R.SDKNR.G P2_R.KFDNLTK.A 3 1	20190410_QExHFX1_RSLC1_Beveridge_Clausen_IMP_DSS_JRmethod_R3	7468	20190410_QExHFX1_RSLC1_Beveridge_Clausen_IMP_DSS_JRmethod_R3.mgf	197	3	541.290039	1,620.848288	0.848288	3	1,620.847115	0.847115	Cas9	Cas9	false	Cas9	Cas9	false	SDKNR	KFDNLTK	864	900	5	7	3	1	866	900	3	BS3	138.06807	8.834812	false	true	false	false	internal > 4	0.0035211267605633804
Scan: 15695 Run: 20190410_QExHFX1_RSLC1_Beveridge_Clausen_IMP_DSS_JRmethod_R3 P1_K.LKGSPEDNEQK.Q P2_R.LENLIAQLPGEKK.N 2 12	20190410_QExHFX1_RSLC1_Beveridge_Clausen_IMP_DSS_JRmethod_R3	15695	20190410_QExHFX1_RSLC1_Beveridge_Clausen_IMP_DSS_JRmethod_R3.mgf	4223	3	945.509143	2,833.505600	0.505600	3	2,833.507286	0.507286	Cas9	Cas9	false	Cas9	Cas9	false	LKGSPEDNEQK	LENLIAQLPGEKK	1249	226	11	13	2	12	1250	237	3	BS3	138.06807	8.813486	false	true	false	false	internal > 4	0.0035211267605633804		0.007692307692307693	0.0	0.0	0.007751937984496124	0.0	200	14	0
Scan: 14982 Run: 20190410_QExHFX1_RSLC1_Beveridge_Clausen_IMP_DSS_JRmethod_R3 P1_R.DKPIR.E P2_K.DDSIDNKVLTR.S 2 7	20190410_QExHFX1_RSLC1_Beveridge_Clausen_IMP_DSS_JRmethod_R3	14982	20190410_QExHFX1_RSLC1_Beveridge_Clausen_IMP_DSS_JRmethod_R3.mgf	3772	3	681.035461	2,040.084554	0.084554	3	2,040.085114	0.085114	Cas9	Cas9	false	Cas9	Cas9	false	DKPIR	DDSIDNKVLTR	1303	853	5	11	2	7	1304	859	3	BS3	138.06807	8.80769	false	true	false	false	internal > 4	0.0035211267605633804
Scan: 9397 Run: 20190410_QExHFX1_RSLC1_Beveridge_Clausen_IMP_DSS_JRmethod_R3 P1_R.KMIAK.S P2_K.FKVLGNTDR.H 1 2	20190410_QExHFX1_RSLC1_Beveridge_Clausen_IMP_DSS_JRmethod_R3	9397	20190410_QExHFX1_RSLC1_Beveridge_Clausen_IMP_DSS_JRmethod_R3.mgf	718	3	598.337974	1,791.992093	0.992093	3	1,791.991672	0.991672	Cas9	Cas9	false	Cas9	Cas9	false	KMIAK	FKVLGNTDR	1024	36	5	9	1	2	1024	37	3	BS3	138.06807	8.796766	false	true	false	false	internal > 4	0.0035211267605633804
Scan: 14625 Run: 20190410_QExHFX1_RSLC1_Beveridge_Clausen_IMP_DSS_JRmethod_R3 P1_K.LVDSTDKADLR.L P2_K.LVDSTDKADLR.L 7 7	20190410_QExHFX1_RSLC1_Beveridge_Clausen_IMP_DSS_JRmethod_R3	14625	20190410_QExHFX1_RSLC1_Beveridge_Clausen_IMP_DSS_JRmethod_R3.mgf	3561	4	651.344562	2,601.349142	0.349142	4	2,601.349721	0.349721	Cas9	Cas9	false	Cas9	Cas9	false	LVDSTDKADLR	LVDSTDKADLR	146	146	11	11	7	7	152	152	4	BS3	138.06807	8.794748	false	true	false	false	internal > 4	0.0035211267605633804
Scan: 14431 Run: 20190410_QExHFX1_RSLC1_Beveridge_Clausen_IMP_DSS_JRmethod_R3 P1_K.NLPNEKVLPK.H P2_K.NLPNEKVLPK.H 6 6	20190410_QExHFX1_RSLC1_Beveridge_Clausen_IMP_DSS_JRmethod_R3	14431	20190410_QExHFX1_RSLC1_Beveridge_Clausen_IMP_DSS_JRmethod_R3.mgf	3428	4	610.859440	2,439.408654	0.408654	4	2,439.410077	0.410077	Cas9	Cas9	false	Cas9	Cas9	false	NLPNEKVLPK	NLPNEKVLPK	505	505	10	10	6	6	510	510	4	BS3	138.06807	8.787799	false	true	false	false	internal > 4	0.0035211267605633804		0.0	0.0	0.0	0.0	0.0	196	123	0
Scan: 13623 Run: 20190410_QExHFX1_RSLC1_Beveridge_Clausen_IMP_DSS_JRmethod_R3 P1_K.SKLVSDFR.K P2_R.QQLPEKYK.E 2 6	20190410_QExHFX1_RSLC1_Beveridge_Clausen_IMP_DSS_JRmethod_R3	13623	20190410_QExHFX1_RSLC1_Beveridge_Clausen_IMP_DSS_JRmethod_R3.mgf	2895	3	708.056335	2,121.147176	0.147176	3	2,121.146988	0.146988	Cas9	Cas9	false	Cas9	Cas9	false	QQLPEKYK	SKLVSDFR	345	964	8	8	6	2	350	965	3	BS3	138.06807	8.78366	false	true	false	false	internal > 4	0.0035211267605633804
Scan: 12083 Run: 20190410_QExHFX1_RSLC1_Beveridge_Clausen_IMP_DSS_JRmethod_R3 P1_R.NSDKLIAR.K P2_R.NSDKLIAR.K 4 4	20190410_QExHFX1_RSLC1_Beveridge_Clausen_IMP_DSS_JRmethod_R3	12083	20190410_QExHFX1_RSLC1_Beveridge_Clausen_IMP_DSS_JRmethod_R3.mgf	1970	4	493.281281	1,969.096018	0.096018	4	1,969.095619	0.095619	Cas9	Cas9	false	Cas9	Cas9	false	NSDKLIAR	NSDKLIAR	1119	1119	8	8	4	4	1122	1122	4	BS3	138.06807	8.775278	false	true	false	false	internal > 4	0.0035211267605633804
Scan: 16805 Run: 20190410_QExHFX1_RSLC1_Beveridge_Clausen_IMP_DSS_JRmethod_R3 P1_K.LVDSTDKADLR.L P2_R.KDFQFYK.V 7 1	20190410_QExHFX1_RSLC1_Beveridge_Clausen_IMP_DSS_JRmethod_R3	16805	20190410_QExHFX1_RSLC1_Beveridge_Clausen_IMP_DSS_JRmethod_R3.mgf	5011	3	782.405823	2,344.195640	0.195640	3	2,344.195060	0.195060	Cas9	Cas9	false	Cas9	Cas9	false	LVDSTDKADLR	KDFQFYK	146	972	11	7	7	1	152	972	3	BS3	138.06807	8.774927	false	true	false	false	internal > 4	0.0035211267605633804		0.0	0.0	0.0	0.0	0.0	193	82	0
Scan: 10382 Run: 20190410_QExHFX1_RSLC1_Beveridge_Clausen_IMP_DSS_JRmethod_R3 P1_K.MKNYWR.Q P2_R.DKPIR.E 2 2	20190410_QExHFX1_RSLC1_Beveridge_Clausen_IMP_DSS_JRmethod_R3	10382	20190410_QExHFX1_RSLC1_Beveridge_Clausen_IMP_DSS_JRmethod_R3.mgf	1133	3	560.295898	1,677.865865	0.865865	3	1,677.866078	0.866078	Cas9	Cas9	false	Cas9	Cas9	false	DKPIR	MKNYWR	1303	883	5	6	2	2	1304	884	3	BS3	138.06807	8.762004	false	true	false	false	internal > 4	0.0035211267605633804		0.007692307692307693	0.0	0.0	0.007751937984496124	0.0	192	13	0
Scan: 6967 Run: 20190410_QExHFX1_RSLC1_Beveridge_Clausen_IMP_DSS_JRmethod_R3 P1_K.SDNVPSEEVVKK.M P2_K.GQKNSR.E 11 3	20190410_QExHFX1_RSLC1_Beveridge_Clausen_IMP_DSS_JRmethod_R3	6967	20190410_QExHFX1_RSLC1_Beveridge_Clausen_IMP_DSS_JRmethod_R3.mgf	140	4	540.033953	2,156.106706	0.106706	4	2,156.107306	0.107306	Cas9	Cas9	false	Cas9	Cas9	false	SDNVPSEEVVKK	GQKNSR	871	777	12	6	11	3	881	779	4	BS3	138.06807	8.726378	false	true	false	false	internal > 4	0.0035211267605633804		0.0	0.0	0.0	0.0	0.0	154	86	0
Scan: 7983 Run: 20190410_QExHFX1_RSLC1_Beveridge_Clausen_IMP_DSS_JRmethod_R3 P1_K.LVDSTDKADLR.L P2_K.GQKNSR.E 7 3	20190410_QExHFX1_RSLC1_Beveridge_Clausen_IMP_DSS_JRmethod_R3	7983	20190410_QExHFX1_RSLC1_Beveridge_Clausen_IMP_DSS_JRmethod_R3.mgf	353	4	515.525423	2,058.072586	0.072586	4	2,058.070527	0.070527	Cas9	Cas9	false	Cas9	Cas9	false	LVDSTDKADLR	GQKNSR	146	777	11	6	7	3	152	779	4	BS3	138.06807	8.713003	false	true	false	false	internal > 4	0.0035211267605633804
Scan: 22093 Run: 20190410_QExHFX1_RSLC1_Beveridge_Clausen_IMP_DSS_JRmethod_R3 P1_K.TEVQTGGFSKESILPK.R P2_R.QWYKNK.K 10 4	20190410_QExHFX1_RSLC1_Beveridge_Clausen_IMP_DSS_JRmethod_R3	22093	20190410_QExHFX1_RSLC1_Beveridge_Clausen_IMP_DSS_JRmethod_R3.mgf	8111	3	908.816223	2,723.426840	0.426840	3	2,723.417014	0.417014	DECOY:Cas9	DECOY:REV_Cas9	true	Cas9	Cas9	false	QWYKNK	TEVQTGGFSKESILPK	485	1102	6	16	4	10	488	1111	3	BS3	138.06807	8.691641	true	false	true	false	internal > 4	0.006756756756756757
Scan: 14545 Run: 20190410_QExHFX1_RSLC1_Beveridge_Clausen_IMP_DSS_JRmethod_R3 P1_K.SDNVPSEEVVKK.M P2_K.LVDSTDKADLR.L 11 7	20190410_QExHFX1_RSLC1_Beveridge_Clausen_IMP_DSS_JRmethod_R3	14545	20190410_QExHFX1_RSLC1_Beveridge_Clausen_IMP_DSS_JRmethod_R3.mgf	3511	3	900.801758	2,699.383445	0.383445	3	2,699.386500	0.386500	Cas9	Cas9	false	Cas9	Cas9	false	SDNVPSEEVVKK	LVDSTDKADLR	871	146	12	11	11	7	881	152	3	BS3	138.06807	8.688585	false	true	false	false	internal > 4	0.006756756756756757
Scan: 9496 Run: 20190410_QExHFX1_RSLC1_Beveridge_Clausen_IMP_DSS_JRmethod_R3 P1_K.SDNVPSEEVVKK.M P2_K.GYKEVK.K 11 3	20190410_QExHFX1_RSLC1_Beveridge_Clausen_IMP_DSS_JRmethod_R3	9496	20190410_QExHFX1_RSLC1_Beveridge_Clausen_IMP_DSS_JRmethod_R3.mgf	744	4	548.543111	2,190.143338	0.143338	4	2,190.141961	0.141961	Cas9	Cas9	false	Cas9	Cas9	false	SDNVPSEEVVKK	GYKEVK	871	1190	12	6	11	3	881	1192	4	BS3	138.06807	8.688274	false	true	false	false	internal > 4	0.006756756756756757		0.007692307692307693	0.0	0.0	0.007751937984496124	0.0	187	12	0
Scan: 14022 Run: 20190410_QExHFX1_RSLC1_Beveridge_Clausen_IMP_DSS_JRmethod_R3 P1_K.TEVQTGGFSKESILPK.R P2_R.SDKNR.G 10 3	20190410_QExHFX1_RSLC1_Beveridge_Clausen_IMP_DSS_JRmethod_R3	14022	20190410_QExHFX1_RSLC1_Beveridge_Clausen_IMP_DSS_JRmethod_R3.mgf	3156	4	620.077870	2,476.282374	0.282374	4	2,476.280913	0.280913	Cas9	Cas9	false	Cas9	Cas9	false	SDKNR	TEVQTGGFSKESILPK	864	1102	5	16	3	10	866	1111	4	BS3	138.06807	8.679022	false	true	false	false	internal > 4	0.006756756756756757		0.0	0.0	0.0	0.0	0.0	186	102	0
Scan: 7847 Run: 20190410_QExHFX1_RSLC1_Beveridge_Clausen_IMP_DSS_JRmethod_R3 P1_K.LVDSTDKADLR.L P2_K.GQKNSR.E 7 3	20190410_QExHFX1_RSLC1_Beveridge_Clausen_IMP_DSS_JRmethod_R3	7847	20190410_QExHFX1_RSLC1_Beveridge_Clausen_IMP_DSS_JRmethod_R3.mgf	298	4	515.525173	2,058.071586	0.071586	4	2,058.070527	0.070527	Cas9	Cas9	false	Cas9	Cas9	false	LVDSTDKADLR	GQKNSR	146	777	11	6	7	3	152	779	4	BS3	138.06807	8.675373	false	true	false	false	internal > 4	0.006756756756756757
Scan: 8463 Run: 20190410_QExHFX1_RSLC1_Beveridge_Clausen_IMP_DSS_JRmethod_R3 P1_K.KLVDSTDK.A P2_K.KLVDSTDK.A 1 1	20190410_QExHFX1_RSLC1_Beveridge_Clausen_IMP_DSS_JRmethod_R3	8463	20190410_QExHFX1_RSLC1_Beveridge_Clausen_IMP_DSS_JRmethod_R3.mgf	460	4	487.767632	1,947.041422	0.041422	4	1,947.041183	0.041183	Cas9	Cas9	false	Cas9	Cas9	false	KLVDSTDK	KLVDSTDK	145	145	8	8	1	1	145	145	4	BS3	138.06807	8.654475	false	true	false	false	internal > 4	0.006756756756756757		0.0	0.0	0.0	0.0	0.0	184	113	0
Scan: 10729 Run: 20190410_QExHFX1_RSLC1_Beveridge_Clausen_IMP_DSS_JRmethod_R3 P1_K.LVDSTDKADLR.L P2_K.GYKEVK.K 7 3	20190410_QExHFX1_RSLC1_Beveridge_Clausen_IMP_DSS_JRmethod_R3	10729	20190410_QExHFX1_RSLC1_Beveridge_Clausen_IMP_DSS_JRmethod_R3.mgf	1267	4	524.033523	2,092.104986	0.104986	4	2,092.105182	0.105182	Cas9	Cas9	false	Cas9	Cas9	false	LVDSTDKADLR	GYKEVK	146	1190	11	6	7	3	152	1192	4	BS3	138.06807	8.62021	false	true	false	false	internal > 4	0.006756756756756757		0.0	0.0	0.0	0.0	0.0	150	84	0
Scan: 12090 Run: 20190410_QExHFX1_RSLC1_Beveridge_Clausen_IMP_DSS_JRmethod_R3 P1_K.SDNVPSEEVVKK.M P2_K.LVDSTDKADLR.L 11 7	20190410_QExHFX1_RSLC1_Beveridge_Clausen_IMP_DSS_JRmethod_R3	12090	20190410_QExHFX1_RSLC1_Beveridge_Clausen_IMP_DSS_JRmethod_R3.mgf	1976	4	675.853760	2,699.385934	0.385934	4	2,699.386500	0.386500	Cas9	Cas9	false	Cas9	Cas9	false	SDNVPSEEVVKK	LVDSTDKADLR	871	146	12	11	11	7	881	152	4	BS3	138.06807	8.619826	false	true	false	false	internal > 4	0.006756756756756757
Scan: 12247 Run: 20190410_QExHFX1_RSLC1_Beveridge_Clausen_IMP_DSS_JRmethod_R3 P1_R.NSDKLIAR.K P2_K.MKNYWR.Q 4 2	20190410_QExHFX1_RSLC1_Beveridge_Clausen_IMP_DSS_JRmethod_R3	12247	20190410_QExHFX1_RSLC1_Beveridge_Clausen_IMP_DSS_JRmethod_R3.mgf	2067	3	656.343323	1,966.008140	0.008140	3	1,966.009447	0.009447	Cas9	Cas9	false	Cas9	Cas9	false	MKNYWR	NSDKLIAR	883	1119	6	8	2	4	884	1122	3	BS3	138.06807	8.618351	false	true	false	false	internal > 4	0.006756756756756757
Scan: 12196 Run: 20190410_QExHFX1_RSLC1_Beveridge_Clausen_IMP_DSS_JRmethod_R3 P1_R.NSDKLIAR.K P2_K.MKNYWR.Q 4 2	20190410_QExHFX1_RSLC1_Beveridge_Clausen_IMP_DSS_JRmethod_R3	12196	20190410_QExHFX1_RSLC1_Beveridge_Clausen_IMP_DSS_JRmethod_R3.mgf	2038	4	492.509857	1,966.010322	0.010322	4	1,966.009447	0.009447	Cas9	Cas9	false	Cas9	Cas9	false	MKNYWR	NSDKLIAR	883	1119	6	8	2	4	884	1122	4	BS3	138.06807	8.584968	false	true	false	false	internal > 4	0.006756756756756757		0.0	0.0	0.0	0.0	0.0	157	106	0
Scan: 16039 Run: 20190410_QExHFX1_RSLC1_Beveridge_Clausen_IMP_DSS_JRmethod_R3 P1_K.KLVDSTDK.A P2_K.IEKILTFR.I 1 3	20190410_QExHFX1_RSLC1_Beveridge_Clausen_IMP_DSS_JRmethod_R3	16039	20190410_QExHFX1_RSLC1_Beveridge_Clausen_IMP_DSS_JRmethod_R3.mgf	4467	4	516.299072	2,061.167182	0.167182	4	2,061.172138	0.172138	Cas9	Cas9	false	Cas9	Cas9	false	KLVDSTDK	IEKILTFR	145	444	8	8	1	3	145	446	4	BS3	138.06807	8.583858	false	true	false	false	internal > 4	0.006756756756756757		0.0	0.0	0.0	0.0	0.0	179	125	0
Scan: 19654 Run: 20190410_QExHFX1_RSLC1_Beveridge_Clausen_IMP_DSS_JRmethod_R3 P1_K.VVDELVKVMGR.H P2_K.VLTRSDKNR.G 7 7	20190410_QExHFX1_RSLC1_Beveridge_Clausen_IMP_DSS_JRmethod_R3	19654	20190410_QExHFX1_RSLC1_Beveridge_Clausen_IMP_DSS_JRmethod_R3.mgf	6743	3	829.461528	2,485.362755	0.362755	3	2,485.368623	0.368623	Cas9	Cas9	false	Cas9	Cas9	false	VLTRSDKNR	VVDELVKVMGR	860	747	9	11	7	7	866	753	3	BS3	138.06807	8.568787	false	true	false	false	internal > 4	0.006756756756756757		0.007692307692307693	0.0	0.0	0.007751937984496124	0.0	178	11	0
Scan: 14423 Run: 20190410_QExHFX1_RSLC1_Beveridge_Clausen_IMP_DSS_JRmethod_R3 P1_K.SKLVSDFR.K P2_K.KDWDPK.K 2 1	20190410_QExHFX1_RSLC1_Beveridge_Clausen_IMP_DSS_JRmethod_R3	14423	20190410_QExHFX1_RSLC1_Beveridge_Clausen_IMP_DSS_JRmethod_R3.mgf	3422	4	469.999939	1,875.970650	0.970650	4	1,875.973045	0.973045	Cas9	Cas9	false	Cas9	Cas9	false	KDWDPK	SKLVSDFR	1128	964	6	8	1	2	1128	965	4	BS3	138.06807	8.568717	false	true	false	false	internal > 4	0.006756756756756757
Scan: 19109 Run: 20190410_QExHFX1_RSLC1_Beveridge_Clausen_IMP_DSS_JRmethod_R3 P1_K.SDNVPSEEVVKKMK.N P2_K.ETRSYKR.Q 11 6	20190410_QExHFX1_RSLC1_Beveridge_Clausen_IMP_DSS_JRmethod_R3	19109	20190410_QExHFX1_RSLC1_Beveridge_Clausen_IMP_DSS_JRmethod_R3.mgf	6433	3	894.796997	2,681.369162	0.369162	3	2,681.369410	0.369410	DECOY:Cas9	DECOY:REV_Cas9	true	Cas9	Cas9	false	ETRSYKR	SDNVPSEEVVKKMK	29	871	7	14	6	11	34	881	3	BS3	138.06807	8.562599	true	false	true	false	internal > 4	0.009202453987730062		0.014285714285714285	1.0	0.0	0.014388489208633094	1.0	176	10	10
Scan: 7079 Run: 20190410_QExHFX1_RSLC1_Beveridge_Clausen_IMP_DSS_JRmethod_R3 P1_K.SDNVPSEEVVKK.M P2_K.GQKNSR.E 11 3	20190410_QExHFX1_RSLC1_Beveridge_Clausen_IMP_DSS_JRmethod_R3	7079	20190410_QExHFX1_RSLC1_Beveridge_Clausen_IMP_DSS_JRmethod_R3.mgf	161	4	540.034209	2,156.107730	0.107730	4	2,156.107306	0.107306	Cas9	Cas9	false	Cas9	Cas9	false	SDNVPSEEVVKK	GQKNSR	871	777	12	6	11	3	881	779	4	BS3	138.06807	8.5602	false	true	false	false	internal > 4	0.009202453987730062
Scan: 11729 Run: 20190410_QExHFX1_RSLC1_Beveridge_Clausen_IMP_DSS_JRmethod_R3 P1_R.NSDKLIAR.K P2_K.MKNYWR.Q 4 2	20190410_QExHFX1_RSLC1_Beveridge_Clausen_IMP_DSS_JRmethod_R3	11729	20190410_QExHFX1_RSLC1_Beveridge_Clausen_IMP_DSS_JRmethod_R3.mgf	1802	4	492.509583	1,966.009226	0.009226	4	1,966.009447	0.009447	Cas9	Cas9	false	Cas9	Cas9	false	MKNYWR	NSDKLIAR	883	1119	6	8	2	4	884	1122	4	BS3	138.06807	8.522546	false	true	false	false	internal > 4	0.009202453987730062
Scan: 15581 Run: 20190410_QExHFX1_RSLC1_Beveridge_Clausen_IMP_DSS_JRmethod_R3 P1_R.LEESFLVEEDKK.H P2_R.GKSDNVPSEEVVK.K 11 2	20190410_QExHFX1_RSLC1_Beveridge_Clausen_IMP_DSS_JRmethod_R3	15581	20190410_QExHFX1_RSLC1_Beveridge_Clausen_IMP_DSS_JRmethod_R3.mgf	4144	3	997.508154	2,989.502633	0.502633	3	2,989.501924	0.501924	Cas9	Cas9	false	Cas9	Cas9	false	GKSDNVPSEEVVK	LEESFLVEEDKK	869	105	13	12	2	11	870	115	3	BS3	138.06807	8.516806	false	true	false	false	internal > 4	0.009202453987730062		0.0	0.0	0.0	0.0	0.0	173	121	0
Scan: 16125 Run: 20190410_QExHFX1_RSLC1_Beveridge_Clausen_IMP_DSS_JRmethod_R3 P1_K.VPSKK.F P2_R.QEDFYPFLKDNR.E 4 9	20190410_QExHFX1_RSLC1_Beveridge_Clausen_IMP_DSS_JRmethod_R3	16125	20190410_QExHFX1_RSLC1_Beveridge_Clausen_IMP_DSS_JRmethod_R3.mgf	4531	3	756.395106	2,266.163489	0.163489	3	2,266.163366	0.163366	Cas9	Cas9	false	Cas9	Cas9	false	VPSKK	QEDFYPFLKDNR	31	430	5	12	4	9	34	438	3	BS3	138.06807	8.509751	false	true	false	false	internal > 4	0.009202453987730062		0.014285714285714285	0.0	0.0	0.014388489208633094	0.0	172	9	0
Scan: 10781 Run: 20190410_QExHFX1_RSLC1_Beveridge_Clausen_IMP_DSS_JRmethod_R3 P1_K.KGILQTVK.V P2_R.DKPIR.E 1 2	20190410_QExHFX1_RSLC1_Beveridge_Clausen_IMP_DSS_JRmethod_R3	10781	20190410_QExHFX1_RSLC1_Beveridge_Clausen_IMP_DSS_JRmethod_R3.mgf	1290	3	551.341675	1,651.003196	0.003196	3	1,651.003224	0.003224	Cas9	Cas9	false	Cas9	Cas9	false	DKPIR	KGILQTVK	1303	739	5	8	2	1	1304	739	3	BS3	138.06807	8.473429	false	true	false	false	internal > 4	0.009202453987730062
Scan: 7580 Run: 20190410_QExHFX1_RSLC1_Beveridge_Clausen_IMP_DSS_JRmethod_R3 P1_R.SDKNR.G P2_R.KFDNLTK.A 3 1	20190410_QExHFX1_RSLC1_Beveridge_Clausen_IMP_DSS_JRmethod_R3	7580	20190410_QExHFX1_RSLC1_Beveridge_Clausen_IMP_DSS_JRmethod_R3.mgf	221	3	541.289856	1,620.847739	0.847739	3	1,620.847115	0.847115	Cas9	Cas9	false	Cas9	Cas9	false	SDKNR	KFDNLTK	864	900	5	7	3	1	866	900	3	BS3	138.06807	8.46582	false	true	false	false	internal > 4	0.009202453987730062
Scan: 12257 Run: 20190410_QExHFX1_RSLC1_Beveridge_Clausen_IMP_DSS_JRmethod_R3 P1_K.VPSKK.F P2_R.LEESFLVEEDKK.H 4 11	20190410_QExHFX1_RSLC1_Beveridge_Clausen_IMP_DSS_JRmethod_R3	12257	20190410_QExHFX1_RSLC1_Beveridge_Clausen_IMP_DSS_JRmethod_R3.mgf	2074	3	721.058289	2,160.153038	0.153038	3	2,160.156548	0.156548	Cas9	Cas9	false	Cas9	Cas9	false	VPSKK	LEESFLVEEDKK	31	105	5	12	4	11	34	115	3	BS3	138.06807	8.450304	false	true	false	false	internal > 4	0.009202453987730062		0.014285714285714285	0.0	0.0	0.014388489208633094	0.0	169	8	0
Scan: 11066 Run: 20190410_QExHFX1_RSLC1_Beveridge_Clausen_IMP_DSS_JRmethod_R3 P1_R.SDKNR.G P2_K.FIKPILEK.M 3 3	20190410_QExHFX1_RSLC1_Beveridge_Clausen_IMP_DSS_JRmethod_R3	11066	20190410_QExHFX1_RSLC1_Beveridge_Clausen_IMP_DSS_JRmethod_R3.mgf	1439	3	582.004999	1,742.993168	0.993168	3	1,742.993052	0.993052	Cas9	Cas9	false	Cas9	Cas9	false	SDKNR	FIKPILEK	864	379	5	8	3	3	866	381	3	BS3	138.06807	8.438707	false	true	false	false	internal > 4	0.009202453987730062		0.014285714285714285	0.0	0.0	0.014388489208633094	0.0	168	7	0
Scan: 15446 Run: 20190410_QExHFX1_RSLC1_Beveridge_Clausen_IMP_DSS_JRmethod_R3 P1_K.SKLVSDFR.K P2_R.MTNFDKNLPNEK.V 2 6	20190410_QExHFX1_RSLC1_Beveridge_Clausen_IMP_DSS_JRmethod_R3	15446	20190410_QExHFX1_RSLC1_Beveridge_Clausen_IMP_DSS_JRmethod_R3.mgf	4055	4	639.574890	2,554.270454	0.270454	4	2,554.273718	0.273718	Cas9	Cas9	false	Cas9	Cas9	false	SKLVSDFR	MTNFDKNLPNEK	964	499	8	12	2	6	965	504	4	BS3	138.06807	8.438669	false	true	false	false	internal > 4	0.009202453987730062
Scan: 7375 Run: 20190410_QExHFX1_RSLC1_Beveridge_Clausen_IMP_DSS_JRmethod_R3 P1_K.GYKEVK.K P2_K.GYKEVK.K 3 3	20190410_QExHFX1_RSLC1_Beveridge_Clausen_IMP_DSS_JRmethod_R3	7375	20190410_QExHFX1_RSLC1_Beveridge_Clausen_IMP_DSS_JRmethod_R3.mgf	180	3	528.627625	1,582.861046	0.861046	3	1,582.860643	0.860643	Cas9	Cas9	false	Cas9	Cas9	false	GYKEVK	GYKEVK	1190	1190	6	6	3	3	1192	1192	3	BS3	138.06807	8.414703	false	true	false	false	internal > 4	0.009202453987730062		0.014285714285714285	0.0	0.0	0.014388489208633094	0.0	166	6	0
Scan: 16829 Run: 20190410_QExHFX1_RSLC1_Beveridge_Clausen_IMP_DSS_JRmethod_R3 P1_K.MDGTEELLVKLNR.E P2_R.KVTVK.Q 10 1	20190410_QExHFX1_RSLC1_Beveridge_Clausen_IMP_DSS_JRmethod_R3	16829	20190410_QExHFX1_RSLC1_Beveridge_Clausen_IMP_DSS_JRmethod_R3.mgf	5025	4	562.066787	2,244.238042	0.238042	4	2,244.239900	0.239900	Cas9	Cas9	false	Cas9	Cas9	false	KVTVK	MDGTEELLVKLNR	562	387	5	13	1	10	562	396	4	BS3	138.06807	8.411104	false	true	false	false	internal > 4	0.009202453987730062		0.014285714285714285	0.0	0.0	0.014388489208633094	0.0	165	5	0
Scan: 15594 Run: 20190410_QExHFX1_RSLC1_Beveridge_Clausen_IMP_DSS_JRmethod_R3 P1_K.SKLVSDFR.K P2_R.QITKHVAQILDSR.M 2 4	20190410_QExHFX1_RSLC1_Beveridge_Clausen_IMP_DSS_JRmethod_R3	15594	20190410_QExHFX1_RSLC1_Beveridge_Clausen_IMP_DSS_JRmethod_R3.mgf	4153	5	520.294023	2,596.433733	0.433733	5	2,596.433667	0.433667	Cas9	Cas9	false	Cas9	Cas9	false	QITKHVAQILDSR	SKLVSDFR	930	964	13	8	4	2	933	965	5	BS3	138.06807	8.383953	false	true	false	false	internal > 4	0.009202453987730062		0.0	0.0	0.0	0.0	0.0	164	80	0
Scan: 2854 Run: 20190410_QExHFX1_RSLC1_Beveridge_Clausen_IMP_DSS_JRmethod_R3 P1_R.DKQSGK.T P2_R.DKQSGK.T 2 2	20190410_QExHFX1_RSLC1_Beveridge_Clausen_IMP_DSS_JRmethod_R3	2854	20190410_QExHFX1_RSLC1_Beveridge_Clausen_IMP_DSS_JRmethod_R3.mgf	4	3	487.922992	1,460.747147	0.747147	3	1,460.747069	0.747069	Cas9	Cas9	false	Cas9	Cas9	false	DKQSGK	DKQSGK	676	676	6	6	2	2	677	677	3	BS3	138.06807	8.370954	false	true	false	false	internal > 4	0.009202453987730062		0.014285714285714285	0.0	0.0	0.014388489208633094	0.0	163	4	0
Scan: 10961 Run: 20190410_QExHFX1_RSLC1_Beveridge_Clausen_IMP_DSS_JRmethod_R3 P1_K.SDNVPSEEVVKK.M P2_K.AGFIKR.Q 11 5	20190410_QExHFX1_RSLC1_Beveridge_Clausen_IMP_DSS_JRmethod_R3	10961	20190410_QExHFX1_RSLC1_Beveridge_Clausen_IMP_DSS_JRmethod_R3.mgf	1372	4	540.548568	2,158.165166	0.165166	4	2,158.163365	0.163365	Cas9	Cas9	false	Cas9	Cas9	false	SDNVPSEEVVKK	AGFIKR	871	918	12	6	11	5	881	922	4	BS3	138.06807	8.367762	false	true	false	false	internal > 4	0.009202453987730062		0.0	0.0	0.0	0.0	0.0	156	68	0
Scan: 10802 Run: 20190410_QExHFX1_RSLC1_Beveridge_Clausen_IMP_DSS_JRmethod_R3 P1_K.QLKEDYFK.K P2_R.KVTVK.Q 3 1	20190410_QExHFX1_RSLC1_Beveridge_Clausen_IMP_DSS_JRmethod_R3	10802	20190410_QExHFX1_RSLC1_Beveridge_Clausen_IMP_DSS_JRmethod_R3.mgf	1301	3	594.673096	1,780.997459	0.997459	3	1,780.997470	0.997470	Cas9	Cas9	false	Cas9	Cas9	false	KVTVK	QLKEDYFK	562	567	5	8	1	3	562	569	3	BS3	138.06807	8.348522	false	true	false	false	internal > 4	0.009202453987730062
Scan: 4563 Run: 20190410_QExHFX1_RSLC1_Beveridge_Clausen_IMP_DSS_JRmethod_R3 P1_K.GYKEVK.K P2_K.GQKNSR.E 3 3	20190410_QExHFX1_RSLC1_Beveridge_Clausen_IMP_DSS_JRmethod_R3	4563	20190410_QExHFX1_RSLC1_Beveridge_Clausen_IMP_DSS_JRmethod_R3.mgf	14	3	517.282540	1,548.825791	0.825791	3	1,548.825988	0.825988	Cas9	Cas9	false	Cas9	Cas9	false	GQKNSR	GYKEVK	777	1190	6	6	3	3	779	1192	3	BS3	138.06807	8.313907	false	true	false	false	internal > 4	0.009202453987730062		0.014285714285714285	0.0	0.0	0.014388489208633094	0.0	160	3	0
Scan: 16397 Run: 20190410_QExHFX1_RSLC1_Beveridge_Clausen_IMP_DSS_JRmethod_R3 P1_K.MIAKSEQEIGKbs3ohATAK.Y P2_R.KFDNLTKbs3ohAER.G 4 1	20190410_QExHFX1_RSLC1_Beveridge_Clausen_IMP_DSS_JRmethod_R3	16397	20190410_QExHFX1_RSLC1_Beveridge_Clausen_IMP_DSS_JRmethod_R3.mgf	4714	4	823.688782	3,290.726022	0.726022	4	3,290.731923	0.731923	Cas9	Cas9	false	Cas9	Cas9	false	MIAKSEQEIGKbs3ohATAK	KFDNLTKbs3ohAER	1025	900	15	10	4	1	1028	900	4	BS3	138.06807	8.310687	false	true	false	false	internal > 4	0.009202453987730062		0.014285714285714285	0.0	0.0	0.014388489208633094	0.0	159	2	0
Scan: 11865 Run: 20190410_QExHFX1_RSLC1_Beveridge_Clausen_IMP_DSS_JRmethod_R3 P1_R.NSDKLIAR.K P2_K.MKNYWR.Q 4 2	20190410_QExHFX1_RSLC1_Beveridge_Clausen_IMP_DSS_JRmethod_R3	11865	20190410_QExHFX1_RSLC1_Beveridge_Clausen_IMP_DSS_JRmethod_R3.mgf	1859	4	492.509822	1,966.010182	0.010182	4	1,966.009447	0.009447	Cas9	Cas9	false	Cas9	Cas9	false	MKNYWR	NSDKLIAR	883	1119	6	8	2	4	884	1122	4	BS3	138.06807	8.296039	false	true	false	false	internal > 4	0.009202453987730062
Scan: 12010 Run: 20190410_QExHFX1_RSLC1_Beveridge_Clausen_IMP_DSS_JRmethod_R3 P1_R.NSDKLIAR.K P2_K.MKNYWR.Q 4 2	20190410_QExHFX1_RSLC1_Beveridge_Clausen_IMP_DSS_JRmethod_R3	12010	20190410_QExHFX1_RSLC1_Beveridge_Clausen_IMP_DSS_JRmethod_R3.mgf	1930	4	492.509757	1,966.009922	0.009922	4	1,966.009447	0.009447	Cas9	Cas9	false	Cas9	Cas9	false	MKNYWR	NSDKLIAR	883	1119	6	8	2	4	884	1122	4	BS3	138.06807	8.28955	false	true	false	false	internal > 4	0.009202453987730062
Scan: 11142 Run: 20190410_QExHFX1_RSLC1_Beveridge_Clausen_IMP_DSS_JRmethod_R3 P1_K.SDNVPSEEVVKK.M P2_K.AGFIKR.Q 11 5	20190410_QExHFX1_RSLC1_Beveridge_Clausen_IMP_DSS_JRmethod_R3	11142	20190410_QExHFX1_RSLC1_Beveridge_Clausen_IMP_DSS_JRmethod_R3.mgf	1483	3	720.395157	2,158.163642	0.163642	3	2,158.163365	0.163365	Cas9	Cas9	false	Cas9	Cas9	false	SDNVPSEEVVKK	AGFIKR	871	918	12	6	11	5	881	922	3	BS3	138.06807	8.266248	false	true	false	false	internal > 4	0.009202453987730062
Scan: 10592 Run: 20190410_QExHFX1_RSLC1_Beveridge_Clausen_IMP_DSS_JRmethod_R3 P1_K.LVDSTDKADLR.L P2_K.GYKEVK.K 7 3	20190410_QExHFX1_RSLC1_Beveridge_Clausen_IMP_DSS_JRmethod_R3	10592	20190410_QExHFX1_RSLC1_Beveridge_Clausen_IMP_DSS_JRmethod_R3.mgf	1206	4	524.033783	2,092.106026	0.106026	4	2,092.105182	0.105182	Cas9	Cas9	false	Cas9	Cas9	false	LVDSTDKADLR	GYKEVK	146	1190	11	6	7	3	152	1192	4	BS3	138.06807	8.224419	false	true	false	false	internal > 4	0.009202453987730062
Scan: 6748 Run: 20190410_QExHFX1_RSLC1_Beveridge_Clausen_IMP_DSS_JRmethod_R3 P1_K.SDNVPSEEVVKK.M P2_K.GQKNSR.E 11 3	20190410_QExHFX1_RSLC1_Beveridge_Clausen_IMP_DSS_JRmethod_R3	6748	20190410_QExHFX1_RSLC1_Beveridge_Clausen_IMP_DSS_JRmethod_R3.mgf	102	4	540.034143	2,156.107466	0.107466	4	2,156.107306	0.107306	Cas9	Cas9	false	Cas9	Cas9	false	SDNVPSEEVVKK	GQKNSR	871	777	12	6	11	3	881	779	4	BS3	138.06807	8.186441	false	true	false	false	internal > 4	0.009202453987730062
Scan: 2684 Run: 20190410_QExHFX1_RSLC1_Beveridge_Clausen_IMP_DSS_JRmethod_R3 P1_R.SDKNR.G P2_R.SDKNR.G 3 3	20190410_QExHFX1_RSLC1_Beveridge_Clausen_IMP_DSS_JRmethod_R3	2684	20190410_QExHFX1_RSLC1_Beveridge_Clausen_IMP_DSS_JRmethod_R3.mgf	2	3	459.235599	1,374.684968	0.684968	3	1,374.685135	0.685135	Cas9	Cas9	false	Cas9	Cas9	false	SDKNR	SDKNR	864	864	5	5	3	3	866	866	3	BS3	138.06807	8.169151	false	true	false	false	internal > 4	0.009202453987730062		0.014285714285714285	0.0	0.0	0.014388489208633094	0.0	153	1	0
Scan: 9145 Run: 20190410_QExHFX1_RSLC1_Beveridge_Clausen_IMP_DSS_JRmethod_R3 P1_K.NLPNEKVLPK.H P2_R.DKQSGK.T 6 2	20190410_QExHFX1_RSLC1_Beveridge_Clausen_IMP_DSS_JRmethod_R3	9145	20190410_QExHFX1_RSLC1_Beveridge_Clausen_IMP_DSS_JRmethod_R3.mgf	638	3	651.034122	1,950.080537	0.080537	3	1,950.078573	0.078573	Cas9	Cas9	false	Cas9	Cas9	false	DKQSGK	NLPNEKVLPK	676	505	6	10	2	6	677	510	3	BS3	138.06807	8.149344	false	true	false	false	internal > 4	0.009202453987730062
Scan: 12777 Run: 20190410_QExHFX1_RSLC1_Beveridge_Clausen_IMP_DSS_JRmethod_R3 P1_K.LVDSTDKADLR.L P2_K.AGFIKR.Q 7 5	20190410_QExHFX1_RSLC1_Beveridge_Clausen_IMP_DSS_JRmethod_R3	12777	20190410_QExHFX1_RSLC1_Beveridge_Clausen_IMP_DSS_JRmethod_R3.mgf	2399	4	516.039102	2,060.127302	0.127302	4	2,060.126586	0.126586	Cas9	Cas9	false	Cas9	Cas9	false	LVDSTDKADLR	AGFIKR	146	918	11	6	7	5	152	922	4	BS3	138.06807	8.149136	false	true	false	false	internal > 4	0.009202453987730062		0.0	0.0	0.0	0.0	0.0	151	101	0
Scan: 10868 Run: 20190410_QExHFX1_RSLC1_Beveridge_Clausen_IMP_DSS_JRmethod_R3 P1_K.LVDSTDKADLR.L P2_K.GYKEVK.K 7 3	20190410_QExHFX1_RSLC1_Beveridge_Clausen_IMP_DSS_JRmethod_R3	10868	20190410_QExHFX1_RSLC1_Beveridge_Clausen_IMP_DSS_JRmethod_R3.mgf	1328	4	524.033773	2,092.105986	0.105986	4	2,092.105182	0.105182	Cas9	Cas9	false	Cas9	Cas9	false	LVDSTDKADLR	GYKEVK	146	1190	11	6	7	3	152	1192	4	BS3	138.06807	8.145921	false	true	false	false	internal > 4	0.009202453987730062
Scan: 12299 Run: 20190410_QExHFX1_RSLC1_Beveridge_Clausen_IMP_DSS_JRmethod_R3 P1_R.KFDNLTK.A P2_K.APLSASMIKR.Y 1 9	20190410_QExHFX1_RSLC1_Beveridge_Clausen_IMP_DSS_JRmethod_R3	12299	20190410_QExHFX1_RSLC1_Beveridge_Clausen_IMP_DSS_JRmethod_R3.mgf	2102	3	698.054077	2,091.140402	0.140402	3	2,091.139792	0.139792	Cas9	Cas9	false	Cas9	Cas9	false	APLSASMIKR	KFDNLTK	319	900	10	7	9	1	327	900	3	BS3	138.06807	8.137016	false	true	false	false	internal > 4	0.009202453987730062
Scan: 16273 Run: 20190410_QExHFX1_RSLC1_Beveridge_Clausen_IMP_DSS_JRmethod_R3 P1_K.SKLVSDFR.K P2_K.SKLVSDFR.K 2 2	20190410_QExHFX1_RSLC1_Beveridge_Clausen_IMP_DSS_JRmethod_R3	16273	20190410_QExHFX1_RSLC1_Beveridge_Clausen_IMP_DSS_JRmethod_R3.mgf	4624	4	510.783476	2,039.104798	0.104798	4	2,039.105121	0.105121	Cas9	Cas9	false	Cas9	Cas9	false	SKLVSDFR	SKLVSDFR	964	964	8	8	2	2	965	965	4	BS3	138.06807	8.128811	false	true	false	false	internal > 4	0.009202453987730062		0.0	0.0	0.0	0.0	0.0	148	115	0
Scan: 25162 Run: 20190410_QExHFX1_RSLC1_Beveridge_Clausen_IMP_DSS_JRmethod_R3 P1_K.LVDSTDKADLR.L P2_K.KNLIGALLFDSGETAEATR.L 7 1	20190410_QExHFX1_RSLC1_Beveridge_Clausen_IMP_DSS_JRmethod_R3	25162	20190410_QExHFX1_RSLC1_Beveridge_Clausen_IMP_DSS_JRmethod_R3.mgf	9529	3	1,125.925892	3,374.755847	0.755847	3	3,374.756910	0.756910	Cas9	Cas9	false	Cas9	Cas9	false	LVDSTDKADLR	KNLIGALLFDSGETAEATR	146	49	11	19	7	1	152	49	3	BS3	138.06807	8.116007	false	true	false	false	internal > 4	0.009202453987730062		0.0	0.0	0.0	0.0	0.0	147	133	0
Scan: 8563 Run: 20190410_QExHFX1_RSLC1_Beveridge_Clausen_IMP_DSS_JRmethod_R3 P1_K.MKNYWR.Q P2_R.LSKSR.R 2 3	20190410_QExHFX1_RSLC1_Beveridge_Clausen_IMP_DSS_JRmethod_R3	8563	20190410_QExHFX1_RSLC1_Beveridge_Clausen_IMP_DSS_JRmethod_R3.mgf	492	3	547.623840	1,639.849691	0.849691	3	1,639.850427	0.850427	Cas9	Cas9	false	Cas9	Cas9	false	LSKSR	MKNYWR	220	883	5	6	3	2	222	884	3	BS3	138.06807	8.102597	false	true	false	false	internal > 4	0.009202453987730062		0.014285714285714285	0.0	0.0	0.014388489208633094	0.0	146	0	0
