# Supplementary material for: A synthetic peptide library for benchmarking crosslinking-mass spectrometry search engines for proteins and protein complexes
Source: Nat Commun. 2020 Feb 6;11:742. doi: 10.1038/s41467-020-14608-2 (PMC7005041; doi:10.1038/s41467-020-14608-2)
Supplement: Supplementary file 3 — Supplementary Data 1 [file 41467_2020_14608_MOESM3_ESM.zip › CSVfiles/R3_5perFDR_peppairlevel_xiFDR1.1.27.csv]

PSMID	run	scan	PeakListFileName	ScanId	exp charge	exp m/z	exp mass	exp fractionalmass	match charge	match mass	match fractionalmass	Protein1	Description1	Decoy1	Protein2	Description2	Decoy2	PepSeq1	PepSeq2	PepPos1	PepPos2	PeptideLength1	PeptideLength2	LinkPos1	LinkPos2	ProteinLinkPos1	ProteinLinkPos2	Charge	Crosslinker	CrosslinkerModMass	Score	isDecoy	isTT	isTD	isDD	fdrGroup	fdr		PeptidePairFDR	Protein1FDR	Protein2FDR	LinkFDR	PPIFDR	peptide pair id	link id	ppi id	info
Scan: 26953 Run: 20190410_QExHFX1_RSLC1_Beveridge_Clausen_IMP_DSS_JRmethod_R3 P1_K.TILDFLKSDGFANR.N P2_K.KIECFDSVEISGVEDR.F 7 1	20190410_QExHFX1_RSLC1_Beveridge_Clausen_IMP_DSS_JRmethod_R3	26953	20190410_QExHFX1_RSLC1_Beveridge_Clausen_IMP_DSS_JRmethod_R3.mgf	10008	4	904.950984	3,615.774830	0.774830	4	3,615.776659	0.776659	Cas9	Cas9	false	Cas9	Cas9	false	KIECFDSVEISGVEDR	TILDFLKSDGFANR	575	682	16	14	1	7	575	688	4	BS3	138.06807	23.884463	false	true	false	false	internal > 4	0.0		0.0	0.0	0.0	0.0	0.0	5473	167	0
Scan: 11069 Run: 20190410_QExHFX1_RSLC1_Beveridge_Clausen_IMP_DSS_JRmethod_R3 P1_K.SDNVPSEEVVKK.M P2_K.SDNVPSEEVVKK.M 11 11	20190410_QExHFX1_RSLC1_Beveridge_Clausen_IMP_DSS_JRmethod_R3	11069	20190410_QExHFX1_RSLC1_Beveridge_Clausen_IMP_DSS_JRmethod_R3.mgf	1441	3	933.481792	2,797.423547	0.423547	3	2,797.423279	0.423279	Cas9	Cas9	false	Cas9	Cas9	false	SDNVPSEEVVKK	SDNVPSEEVVKK	871	871	12	12	11	11	881	881	3	BS3	138.06807	23.095755	false	true	false	false	internal > 4	0.0		0.0	0.0	0.0	0.0	0.0	5245	169	0
Scan: 14241 Run: 20190410_QExHFX1_RSLC1_Beveridge_Clausen_IMP_DSS_JRmethod_R3 P1_K.LVDSTDKADLR.L P2_K.LVDSTDKADLR.L 7 7	20190410_QExHFX1_RSLC1_Beveridge_Clausen_IMP_DSS_JRmethod_R3	14241	20190410_QExHFX1_RSLC1_Beveridge_Clausen_IMP_DSS_JRmethod_R3.mgf	3306	3	868.124092	2,601.350447	0.350447	3	2,601.349721	0.349721	Cas9	Cas9	false	Cas9	Cas9	false	LVDSTDKADLR	LVDSTDKADLR	146	146	11	11	7	7	152	152	3	BS3	138.06807	22.789387	false	true	false	false	internal > 4	0.0		0.0	0.0	0.0	0.0	0.0	5425	172	0
Scan: 8101 Run: 20190410_QExHFX1_RSLC1_Beveridge_Clausen_IMP_DSS_JRmethod_R3 P1_K.SEQEIGKATAK.Y P2_K.SEQEIGKATAK.Y 7 7	20190410_QExHFX1_RSLC1_Beveridge_Clausen_IMP_DSS_JRmethod_R3	8101	20190410_QExHFX1_RSLC1_Beveridge_Clausen_IMP_DSS_JRmethod_R3.mgf	380	3	820.766082	2,459.276417	0.276417	3	2,459.275495	0.275495	Cas9	Cas9	false	Cas9	Cas9	false	SEQEIGKATAK	SEQEIGKATAK	1029	1029	11	11	7	7	1035	1035	3	BS3	138.06807	21.708419	false	true	false	false	internal > 4	0.0		0.0	0.0	0.0	0.0	0.0	5243	165	0
Scan: 11021 Run: 20190410_QExHFX1_RSLC1_Beveridge_Clausen_IMP_DSS_JRmethod_R3 P1_K.SEQEIGKATAK.Y P2_K.FKVLGNTDR.H 7 2	20190410_QExHFX1_RSLC1_Beveridge_Clausen_IMP_DSS_JRmethod_R3	11021	20190410_QExHFX1_RSLC1_Beveridge_Clausen_IMP_DSS_JRmethod_R3.mgf	1409	3	783.419693	2,347.237250	0.237250	3	2,347.238321	0.238321	Cas9	Cas9	false	Cas9	Cas9	false	SEQEIGKATAK	FKVLGNTDR	1029	36	11	9	7	2	1035	37	3	BS3	138.06807	21.607577	false	true	false	false	internal > 4	0.0		0.0	0.0	0.0	0.0	0.0	5379	170	0
Scan: 14378 Run: 20190410_QExHFX1_RSLC1_Beveridge_Clausen_IMP_DSS_JRmethod_R3 P1_K.YDENDKLIR.E P2_K.FDNLTKAER.G 6 6	20190410_QExHFX1_RSLC1_Beveridge_Clausen_IMP_DSS_JRmethod_R3	14378	20190410_QExHFX1_RSLC1_Beveridge_Clausen_IMP_DSS_JRmethod_R3.mgf	3395	3	799.408541	2,395.203794	0.203794	3	2,395.201935	0.201935	Cas9	Cas9	false	Cas9	Cas9	false	YDENDKLIR	FDNLTKAER	947	901	9	9	6	6	952	906	3	BS3	138.06807	21.163813	false	true	false	false	internal > 4	0.0		0.0	0.0	0.0	0.0	0.0	5392	168	0
Scan: 12331 Run: 20190410_QExHFX1_RSLC1_Beveridge_Clausen_IMP_DSS_JRmethod_R3 P1_K.SDNVPSEEVVKK.M P2_K.LVDSTDKADLR.L 11 7	20190410_QExHFX1_RSLC1_Beveridge_Clausen_IMP_DSS_JRmethod_R3	12331	20190410_QExHFX1_RSLC1_Beveridge_Clausen_IMP_DSS_JRmethod_R3.mgf	2123	3	900.802153	2,699.384630	0.384630	3	2,699.386500	0.386500	Cas9	Cas9	false	Cas9	Cas9	false	SDNVPSEEVVKK	LVDSTDKADLR	871	146	12	11	11	7	881	152	3	BS3	138.06807	20.987974	false	true	false	false	internal > 4	0.0		0.0	0.0	0.0	0.0	0.0	5421	171	0
Scan: 23293 Run: 20190410_QExHFX1_RSLC1_Beveridge_Clausen_IMP_DSS_JRmethod_R3 P1_R.GGLSELDKAGFIK.R P2_R.GGLSELDKAGFIK.R 8 8	20190410_QExHFX1_RSLC1_Beveridge_Clausen_IMP_DSS_JRmethod_R3	23293	20190410_QExHFX1_RSLC1_Beveridge_Clausen_IMP_DSS_JRmethod_R3.mgf	8752	3	936.178692	2,805.514247	0.514247	3	2,805.516395	0.516395	Cas9	Cas9	false	Cas9	Cas9	false	GGLSELDKAGFIK	GGLSELDKAGFIK	910	910	13	13	8	8	917	917	3	BS3	138.06807	20.944712	false	true	false	false	internal > 4	0.0		0.0	0.0	0.0	0.0	0.0	5466	160	0
Scan: 25148 Run: 20190410_QExHFX1_RSLC1_Beveridge_Clausen_IMP_DSS_JRmethod_R3 P1_K.LVDSTDKADLR.L P2_K.KNLIGALLFDSGETAEATR.L 7 1	20190410_QExHFX1_RSLC1_Beveridge_Clausen_IMP_DSS_JRmethod_R3	25148	20190410_QExHFX1_RSLC1_Beveridge_Clausen_IMP_DSS_JRmethod_R3.mgf	9521	4	844.696737	3,374.757842	0.757842	4	3,374.756910	0.756910	Cas9	Cas9	false	Cas9	Cas9	false	LVDSTDKADLR	KNLIGALLFDSGETAEATR	146	49	11	19	7	1	152	49	4	BS3	138.06807	20.370176	false	true	false	false	internal > 4	0.0		0.0	0.0	0.0	0.0	0.0	5292	163	0
Scan: 27152 Run: 20190410_QExHFX1_RSLC1_Beveridge_Clausen_IMP_DSS_JRmethod_R3 P1_R.SSFEKNPIDFLEAK.G P2_R.SSFEKNPIDFLEAK.G 5 5	20190410_QExHFX1_RSLC1_Beveridge_Clausen_IMP_DSS_JRmethod_R3	27152	20190410_QExHFX1_RSLC1_Beveridge_Clausen_IMP_DSS_JRmethod_R3.mgf	10024	4	847.431661	3,385.697538	0.697538	4	3,385.696935	0.696935	Cas9	Cas9	false	Cas9	Cas9	false	SSFEKNPIDFLEAK	SSFEKNPIDFLEAK	1176	1176	14	14	5	5	1180	1180	4	BS3	138.06807	20.362074	false	true	false	false	internal > 4	0.0		0.0	0.0	0.0	0.0	0.0	5464	158	0
Scan: 19682 Run: 20190410_QExHFX1_RSLC1_Beveridge_Clausen_IMP_DSS_JRmethod_R3 P1_K.DDSIDNKVLTR.S P2_K.DDSIDNKVLTR.S 7 7	20190410_QExHFX1_RSLC1_Beveridge_Clausen_IMP_DSS_JRmethod_R3	19682	20190410_QExHFX1_RSLC1_Beveridge_Clausen_IMP_DSS_JRmethod_R3.mgf	6765	3	896.794575	2,687.361896	0.361896	3	2,687.361347	0.361347	Cas9	Cas9	false	Cas9	Cas9	false	DDSIDNKVLTR	DDSIDNKVLTR	853	853	11	11	7	7	859	859	3	BS3	138.06807	20.351133	false	true	false	false	internal > 4	0.0		0.0	0.0	0.0	0.0	0.0	5398	166	0
Scan: 15641 Run: 20190410_QExHFX1_RSLC1_Beveridge_Clausen_IMP_DSS_JRmethod_R3 P1_R.NSDKLIAR.K P2_K.DDSIDNKVLTR.S 4 7	20190410_QExHFX1_RSLC1_Beveridge_Clausen_IMP_DSS_JRmethod_R3	15641	20190410_QExHFX1_RSLC1_Beveridge_Clausen_IMP_DSS_JRmethod_R3.mgf	4188	3	777.082886	2,328.226829	0.226829	3	2,328.228483	0.228483	Cas9	Cas9	false	Cas9	Cas9	false	NSDKLIAR	DDSIDNKVLTR	1119	853	8	11	4	7	1122	859	3	BS3	138.06807	19.534862	false	true	false	false	internal > 4	0.0		0.0	0.0	0.0	0.0	0.0	5363	164	0
Scan: 24003 Run: 20190410_QExHFX1_RSLC1_Beveridge_Clausen_IMP_DSS_JRmethod_R3 P1_K.VVDELVKVMGR.H P2_K.LESEFVYGDYKVYDVR.K 7 11	20190410_QExHFX1_RSLC1_Beveridge_Clausen_IMP_DSS_JRmethod_R3	24003	20190410_QExHFX1_RSLC1_Beveridge_Clausen_IMP_DSS_JRmethod_R3.mgf	9066	4	845.683472	3,378.704782	0.704782	4	3,378.705729	0.705729	Cas9	Cas9	false	Cas9	Cas9	false	VVDELVKVMGR	LESEFVYGDYKVYDVR	747	1008	11	16	7	11	753	1018	4	BS3	138.06807	19.058619	false	true	false	false	internal > 4	0.0		0.0	0.0	0.0	0.0	0.0	5461	148	0
Scan: 19047 Run: 20190410_QExHFX1_RSLC1_Beveridge_Clausen_IMP_DSS_JRmethod_R3 P1_R.QEDFYPFLKDNR.E P2_R.GKSDNVPSEEVVK.K 9 2	20190410_QExHFX1_RSLC1_Beveridge_Clausen_IMP_DSS_JRmethod_R3	19047	20190410_QExHFX1_RSLC1_Beveridge_Clausen_IMP_DSS_JRmethod_R3.mgf	6385	4	774.884215	3,095.507754	0.507754	4	3,095.508742	0.508742	Cas9	Cas9	false	Cas9	Cas9	false	GKSDNVPSEEVVK	QEDFYPFLKDNR	869	430	13	12	2	9	870	438	4	BS3	138.06807	18.387955	false	true	false	false	internal > 4	0.0		0.0	0.0	0.0	0.0	0.0	5320	159	0
Scan: 16071 Run: 20190410_QExHFX1_RSLC1_Beveridge_Clausen_IMP_DSS_JRmethod_R3 P1_K.KLVDSTDK.A P2_K.IEKILTFR.I 1 3	20190410_QExHFX1_RSLC1_Beveridge_Clausen_IMP_DSS_JRmethod_R3	16071	20190410_QExHFX1_RSLC1_Beveridge_Clausen_IMP_DSS_JRmethod_R3.mgf	4491	3	688.064053	2,061.170330	0.170330	3	2,061.172138	0.172138	Cas9	Cas9	false	Cas9	Cas9	false	KLVDSTDK	IEKILTFR	145	444	8	8	1	3	145	446	3	BS3	138.06807	18.298198	false	true	false	false	internal > 4	0.0		0.0	0.0	0.0	0.0	0.0	5309	156	0
Scan: 12156 Run: 20190410_QExHFX1_RSLC1_Beveridge_Clausen_IMP_DSS_JRmethod_R3 P1_R.NSDKLIAR.K P2_K.KGILQTVK.V 4 1	20190410_QExHFX1_RSLC1_Beveridge_Clausen_IMP_DSS_JRmethod_R3	12156	20190410_QExHFX1_RSLC1_Beveridge_Clausen_IMP_DSS_JRmethod_R3.mgf	2018	3	647.390366	1,939.149269	0.149269	3	1,939.146593	0.146593	Cas9	Cas9	false	Cas9	Cas9	false	NSDKLIAR	KGILQTVK	1119	739	8	8	4	1	1122	739	3	BS3	138.06807	17.984292	false	true	false	false	internal > 4	0.0		0.0	0.0	0.0	0.0	0.0	5401	162	0
Scan: 11144 Run: 20190410_QExHFX1_RSLC1_Beveridge_Clausen_IMP_DSS_JRmethod_R3 P1_R.GKSDNVPSEEVVK.K P2_R.GKSDNVPSEEVVK.K 2 2	20190410_QExHFX1_RSLC1_Beveridge_Clausen_IMP_DSS_JRmethod_R3	11144	20190410_QExHFX1_RSLC1_Beveridge_Clausen_IMP_DSS_JRmethod_R3.mgf	1484	4	728.874074	2,911.467190	0.467190	4	2,911.466207	0.466207	Cas9	Cas9	false	Cas9	Cas9	false	GKSDNVPSEEVVK	GKSDNVPSEEVVK	869	869	13	13	2	2	870	870	4	BS3	138.06807	17.665154	false	true	false	false	internal > 4	0.0		0.0	0.0	0.0	0.0	0.0	5276	149	0
Scan: 15733 Run: 20190410_QExHFX1_RSLC1_Beveridge_Clausen_IMP_DSS_JRmethod_R3 P1_R.LEESFLVEEDKK.H P2_R.GKSDNVPSEEVVK.K 11 2	20190410_QExHFX1_RSLC1_Beveridge_Clausen_IMP_DSS_JRmethod_R3	15733	20190410_QExHFX1_RSLC1_Beveridge_Clausen_IMP_DSS_JRmethod_R3.mgf	4248	4	748.382385	2,989.500434	0.500434	4	2,989.501924	0.501924	Cas9	Cas9	false	Cas9	Cas9	false	GKSDNVPSEEVVK	LEESFLVEEDKK	869	105	13	12	2	11	870	115	4	BS3	138.06807	17.61213	false	true	false	false	internal > 4	0.0		0.0	0.0	0.0	0.0	0.0	5306	152	0
Scan: 23739 Run: 20190410_QExHFX1_RSLC1_Beveridge_Clausen_IMP_DSS_JRmethod_R3 P1_K.SDNVPSEEVVKK.M P2_K.KNLIGALLFDSGETAEATR.L 11 1	20190410_QExHFX1_RSLC1_Beveridge_Clausen_IMP_DSS_JRmethod_R3	23739	20190410_QExHFX1_RSLC1_Beveridge_Clausen_IMP_DSS_JRmethod_R3.mgf	8952	4	869.205322	3,472.792182	0.792182	4	3,472.793689	0.793689	Cas9	Cas9	false	Cas9	Cas9	false	SDNVPSEEVVKK	KNLIGALLFDSGETAEATR	871	49	12	19	11	1	881	49	4	BS3	138.06807	17.582684	false	true	false	false	internal > 4	0.0		0.0	0.0	0.0	0.0	0.0	4527	142	0
Scan: 14293 Run: 20190410_QExHFX1_RSLC1_Beveridge_Clausen_IMP_DSS_JRmethod_R3 P1_K.NLPNEKVLPK.H P2_K.NLPNEKVLPK.H 6 6	20190410_QExHFX1_RSLC1_Beveridge_Clausen_IMP_DSS_JRmethod_R3	14293	20190410_QExHFX1_RSLC1_Beveridge_Clausen_IMP_DSS_JRmethod_R3.mgf	3341	3	814.144211	2,439.410804	0.410804	3	2,439.410077	0.410077	Cas9	Cas9	false	Cas9	Cas9	false	NLPNEKVLPK	NLPNEKVLPK	505	505	10	10	6	6	510	510	3	BS3	138.06807	17.557051	false	true	false	false	internal > 4	0.0		0.0	0.0	0.0	0.0	0.0	5318	154	0
Scan: 16126 Run: 20190410_QExHFX1_RSLC1_Beveridge_Clausen_IMP_DSS_JRmethod_R3 P1_K.YDENDKLIR.E P2_K.YDENDKLIR.E 6 6	20190410_QExHFX1_RSLC1_Beveridge_Clausen_IMP_DSS_JRmethod_R3	16126	20190410_QExHFX1_RSLC1_Beveridge_Clausen_IMP_DSS_JRmethod_R3.mgf	4532	3	823.415090	2,467.223441	0.223441	3	2,467.223065	0.223065	Cas9	Cas9	false	Cas9	Cas9	false	YDENDKLIR	YDENDKLIR	947	947	9	9	6	6	952	952	3	BS3	138.06807	17.445664	false	true	false	false	internal > 4	0.0		0.0	0.0	0.0	0.0	0.0	5453	141	0
Scan: 19093 Run: 20190410_QExHFX1_RSLC1_Beveridge_Clausen_IMP_DSS_JRmethod_R3 P1_K.FDNLTKAER.G P2_K.DFQFYKVR.E 6 6	20190410_QExHFX1_RSLC1_Beveridge_Clausen_IMP_DSS_JRmethod_R3	19093	20190410_QExHFX1_RSLC1_Beveridge_Clausen_IMP_DSS_JRmethod_R3.mgf	6421	3	778.401978	2,332.184105	0.184105	3	2,332.185164	0.185164	Cas9	Cas9	false	Cas9	Cas9	false	DFQFYKVR	FDNLTKAER	973	901	8	9	6	6	978	906	3	BS3	138.06807	17.227409	false	true	false	false	internal > 4	0.0		0.0	0.0	0.0	0.0	0.0	5333	151	0
Scan: 21299 Run: 20190410_QExHFX1_RSLC1_Beveridge_Clausen_IMP_DSS_JRmethod_R3 P1_R.SSFEKNPIDFLEAK.G P2_K.KLVDSTDK.A 5 1	20190410_QExHFX1_RSLC1_Beveridge_Clausen_IMP_DSS_JRmethod_R3	21299	20190410_QExHFX1_RSLC1_Beveridge_Clausen_IMP_DSS_JRmethod_R3.mgf	7687	3	889.797196	2,666.369759	0.369759	3	2,666.369059	0.369059	Cas9	Cas9	false	Cas9	Cas9	false	KLVDSTDK	SSFEKNPIDFLEAK	145	1176	8	14	1	5	145	1180	3	BS3	138.06807	16.723187	false	true	false	false	internal > 4	0.0		0.0	0.0	0.0	0.0	0.0	5424	161	0
Scan: 20443 Run: 20190410_QExHFX1_RSLC1_Beveridge_Clausen_IMP_DSS_JRmethod_R3 P1_K.YDENDKLIR.E P2_K.DFQFYKVR.E 6 6	20190410_QExHFX1_RSLC1_Beveridge_Clausen_IMP_DSS_JRmethod_R3	20443	20190410_QExHFX1_RSLC1_Beveridge_Clausen_IMP_DSS_JRmethod_R3.mgf	7234	3	802.409710	2,404.207301	0.207301	3	2,404.206294	0.206294	Cas9	Cas9	false	Cas9	Cas9	false	YDENDKLIR	DFQFYKVR	947	973	9	8	6	6	952	978	3	BS3	138.06807	16.590229	false	true	false	false	internal > 4	0.0		0.0	0.0	0.0	0.0	0.0	5352	150	0
Scan: 12610 Run: 20190410_QExHFX1_RSLC1_Beveridge_Clausen_IMP_DSS_JRmethod_R3 P1_K.FDNLTKAER.G P2_K.FDNLTKAER.G 6 6	20190410_QExHFX1_RSLC1_Beveridge_Clausen_IMP_DSS_JRmethod_R3	12610	20190410_QExHFX1_RSLC1_Beveridge_Clausen_IMP_DSS_JRmethod_R3.mgf	2289	3	775.400513	2,323.179710	0.179710	3	2,323.180805	0.180805	Cas9	Cas9	false	Cas9	Cas9	false	FDNLTKAER	FDNLTKAER	901	901	9	9	6	6	906	906	3	BS3	138.06807	16.373001	false	true	false	false	internal > 4	0.0		0.0	0.0	0.0	0.0	0.0	5382	155	0
Scan: 11267 Run: 20190410_QExHFX1_RSLC1_Beveridge_Clausen_IMP_DSS_JRmethod_R3 P1_R.NSDKLIAR.K P2_R.NSDKLIAR.K 4 4	20190410_QExHFX1_RSLC1_Beveridge_Clausen_IMP_DSS_JRmethod_R3	11267	20190410_QExHFX1_RSLC1_Beveridge_Clausen_IMP_DSS_JRmethod_R3.mgf	1570	3	657.372649	1,969.096118	0.096118	3	1,969.095619	0.095619	Cas9	Cas9	false	Cas9	Cas9	false	NSDKLIAR	NSDKLIAR	1119	1119	8	8	4	4	1122	1122	3	BS3	138.06807	16.266103	false	true	false	false	internal > 4	0.0		0.0	0.0	0.0	0.0	0.0	5346	67	0
Scan: 16248 Run: 20190410_QExHFX1_RSLC1_Beveridge_Clausen_IMP_DSS_JRmethod_R3 P1_K.SKLVSDFR.K P2_K.SKLVSDFR.K 2 2	20190410_QExHFX1_RSLC1_Beveridge_Clausen_IMP_DSS_JRmethod_R3	16248	20190410_QExHFX1_RSLC1_Beveridge_Clausen_IMP_DSS_JRmethod_R3.mgf	4608	3	680.709696	2,039.107259	0.107259	3	2,039.105121	0.105121	Cas9	Cas9	false	Cas9	Cas9	false	SKLVSDFR	SKLVSDFR	964	964	8	8	2	2	965	965	3	BS3	138.06807	16.211978	false	true	false	false	internal > 4	0.0		0.0	0.0	0.0	0.0	0.0	5293	145	0
Scan: 16758 Run: 20190410_QExHFX1_RSLC1_Beveridge_Clausen_IMP_DSS_JRmethod_R3 P1_K.KGILQTVK.V P2_K.DDSIDNKVLTR.S 1 7	20190410_QExHFX1_RSLC1_Beveridge_Clausen_IMP_DSS_JRmethod_R3	16758	20190410_QExHFX1_RSLC1_Beveridge_Clausen_IMP_DSS_JRmethod_R3.mgf	4978	3	767.101440	2,298.282491	0.282491	3	2,298.279457	0.279457	Cas9	Cas9	false	Cas9	Cas9	false	KGILQTVK	DDSIDNKVLTR	739	853	8	11	1	7	739	859	3	BS3	138.06807	16.08272	false	true	false	false	internal > 4	0.0		0.0	0.0	0.0	0.0	0.0	5381	153	0
Scan: 8182 Run: 20190410_QExHFX1_RSLC1_Beveridge_Clausen_IMP_DSS_JRmethod_R3 P1_K.VPSKK.F P2_R.GKSDNVPSEEVVK.K 4 2	20190410_QExHFX1_RSLC1_Beveridge_Clausen_IMP_DSS_JRmethod_R3	8182	20190410_QExHFX1_RSLC1_Beveridge_Clausen_IMP_DSS_JRmethod_R3.mgf	397	3	695.047664	2,082.121163	0.121163	3	2,082.120831	0.120831	Cas9	Cas9	false	Cas9	Cas9	false	VPSKK	GKSDNVPSEEVVK	31	869	5	13	4	2	34	870	3	BS3	138.06807	15.818253	false	true	false	false	internal > 4	0.0		0.0	0.0	0.0	0.0	0.0	5206	138	0
Scan: 8460 Run: 20190410_QExHFX1_RSLC1_Beveridge_Clausen_IMP_DSS_JRmethod_R3 P1_K.KLVDSTDK.A P2_K.KLVDSTDK.A 1 1	20190410_QExHFX1_RSLC1_Beveridge_Clausen_IMP_DSS_JRmethod_R3	8460	20190410_QExHFX1_RSLC1_Beveridge_Clausen_IMP_DSS_JRmethod_R3.mgf	459	3	650.021382	1,947.042317	0.042317	3	1,947.041183	0.041183	Cas9	Cas9	false	Cas9	Cas9	false	KLVDSTDK	KLVDSTDK	145	145	8	8	1	1	145	145	3	BS3	138.06807	15.734205	false	true	false	false	internal > 4	0.0		0.0	0.0	0.0	0.0	0.0	5312	143	0
Scan: 18899 Run: 20190410_QExHFX1_RSLC1_Beveridge_Clausen_IMP_DSS_JRmethod_R3 P1_K.TEVQTGGFSKESILPK.R P2_R.KFDNLTK.A 10 1	20190410_QExHFX1_RSLC1_Beveridge_Clausen_IMP_DSS_JRmethod_R3	18899	20190410_QExHFX1_RSLC1_Beveridge_Clausen_IMP_DSS_JRmethod_R3.mgf	6288	3	908.488390	2,722.443341	0.443341	3	2,722.442893	0.442893	Cas9	Cas9	false	Cas9	Cas9	false	KFDNLTK	TEVQTGGFSKESILPK	900	1102	7	16	1	10	900	1111	3	BS3	138.06807	15.151918	false	true	false	false	internal > 4	0.0		0.0	0.0	0.0	0.0	0.0	5423	157	0
Scan: 10378 Run: 20190410_QExHFX1_RSLC1_Beveridge_Clausen_IMP_DSS_JRmethod_R3 P1_K.SEQEIGKATAK.Y P2_K.ESILPKR.N 7 6	20190410_QExHFX1_RSLC1_Beveridge_Clausen_IMP_DSS_JRmethod_R3	10378	20190410_QExHFX1_RSLC1_Beveridge_Clausen_IMP_DSS_JRmethod_R3.mgf	1131	3	714.399043	2,140.175300	0.175300	3	2,140.173930	0.173930	Cas9	Cas9	false	Cas9	Cas9	false	SEQEIGKATAK	ESILPKR	1029	1112	11	7	7	6	1035	1117	3	BS3	138.06807	15.107461	false	true	false	false	internal > 4	0.0		0.0	0.0	0.0	0.0	0.0	5141	131	0
Scan: 10518 Run: 20190410_QExHFX1_RSLC1_Beveridge_Clausen_IMP_DSS_JRmethod_R3 P1_K.VKYVTEGMR.K P2_R.GKSDNVPSEEVVK.K 2 2	20190410_QExHFX1_RSLC1_Beveridge_Clausen_IMP_DSS_JRmethod_R3	10518	20190410_QExHFX1_RSLC1_Beveridge_Clausen_IMP_DSS_JRmethod_R3.mgf	1185	4	656.587413	2,622.320546	0.320546	4	2,622.321064	0.321064	Cas9	Cas9	false	Cas9	Cas9	false	GKSDNVPSEEVVK	VKYVTEGMR	869	531	13	9	2	2	870	532	4	BS3	138.06807	14.868843	false	true	false	false	internal > 4	0.0		0.0	0.0	0.0	0.0	0.0	5145	128	0
Scan: 17283 Run: 20190410_QExHFX1_RSLC1_Beveridge_Clausen_IMP_DSS_JRmethod_R3 P1_K.YPKLESEFVYGDYK.V P2_K.LKGSPEDNEQK.Q 3 2	20190410_QExHFX1_RSLC1_Beveridge_Clausen_IMP_DSS_JRmethod_R3	17283	20190410_QExHFX1_RSLC1_Beveridge_Clausen_IMP_DSS_JRmethod_R3.mgf	5329	4	780.632385	3,118.500434	0.500434	4	3,118.502261	0.502261	Cas9	Cas9	false	Cas9	Cas9	false	LKGSPEDNEQK	YPKLESEFVYGDYK	1249	1005	11	14	2	3	1250	1007	4	BS3	138.06807	14.7969	false	true	false	false	internal > 4	0.0		0.0	0.0	0.0	0.0	0.0	5440	118	0
Scan: 13120 Run: 20190410_QExHFX1_RSLC1_Beveridge_Clausen_IMP_DSS_JRmethod_R3 P1_K.SEQEIGKATAK.Y P2_R.LKTYAHLFDDK.V 7 2	20190410_QExHFX1_RSLC1_Beveridge_Clausen_IMP_DSS_JRmethod_R3	13120	20190410_QExHFX1_RSLC1_Beveridge_Clausen_IMP_DSS_JRmethod_R3.mgf	2601	4	663.099917	2,648.370562	0.370562	4	2,648.369730	0.369730	Cas9	Cas9	false	Cas9	Cas9	false	SEQEIGKATAK	LKTYAHLFDDK	1029	640	11	11	7	2	1035	641	4	BS3	138.06807	14.763926	false	true	false	false	internal > 4	0.0		0.0	0.0	0.0	0.0	0.0	5270	135	0
Scan: 6875 Run: 20190410_QExHFX1_RSLC1_Beveridge_Clausen_IMP_DSS_JRmethod_R3 P1_K.LKGSPEDNEQK.Q P2_K.LKGSPEDNEQK.Q 2 2	20190410_QExHFX1_RSLC1_Beveridge_Clausen_IMP_DSS_JRmethod_R3	6875	20190410_QExHFX1_RSLC1_Beveridge_Clausen_IMP_DSS_JRmethod_R3.mgf	122	4	657.326736	2,625.277838	0.277838	4	2,625.276951	0.276951	Cas9	Cas9	false	Cas9	Cas9	false	LKGSPEDNEQK	LKGSPEDNEQK	1249	1249	11	11	2	2	1250	1250	4	BS3	138.06807	14.675896	false	true	false	false	internal > 4	0.0		0.0	0.0	0.0	0.0	0.0	5274	133	0
Scan: 12866 Run: 20190410_QExHFX1_RSLC1_Beveridge_Clausen_IMP_DSS_JRmethod_R3 P1_K.KGILQTVK.V P2_K.KGILQTVK.V 1 1	20190410_QExHFX1_RSLC1_Beveridge_Clausen_IMP_DSS_JRmethod_R3	12866	20190410_QExHFX1_RSLC1_Beveridge_Clausen_IMP_DSS_JRmethod_R3.mgf	2451	3	637.406555	1,909.197836	0.197836	3	1,909.197567	0.197567	Cas9	Cas9	false	Cas9	Cas9	false	KGILQTVK	KGILQTVK	739	739	8	8	1	1	739	739	3	BS3	138.06807	14.617488	false	true	false	false	internal > 4	0.0		0.0	0.0	0.0	0.0	0.0	5437	116	0
Scan: 7985 Run: 20190410_QExHFX1_RSLC1_Beveridge_Clausen_IMP_DSS_JRmethod_R3 P1_K.LVDSTDKADLR.L P2_K.GQKNSR.E 7 3	20190410_QExHFX1_RSLC1_Beveridge_Clausen_IMP_DSS_JRmethod_R3	7985	20190410_QExHFX1_RSLC1_Beveridge_Clausen_IMP_DSS_JRmethod_R3.mgf	354	3	687.031357	2,058.072242	0.072242	3	2,058.070527	0.070527	Cas9	Cas9	false	Cas9	Cas9	false	LVDSTDKADLR	GQKNSR	146	777	11	6	7	3	152	779	3	BS3	138.06807	14.398609	false	true	false	false	internal > 4	0.0		0.0	0.0	0.0	0.0	0.0	5339	139	0
Scan: 13423 Run: 20190410_QExHFX1_RSLC1_Beveridge_Clausen_IMP_DSS_JRmethod_R3 P1_R.KLINGIR.D P2_R.KFDNLTK.A 1 1	20190410_QExHFX1_RSLC1_Beveridge_Clausen_IMP_DSS_JRmethod_R3	13423	20190410_QExHFX1_RSLC1_Beveridge_Clausen_IMP_DSS_JRmethod_R3.mgf	2779	3	606.027588	1,815.060935	0.060935	3	1,815.061800	0.061800	Cas9	Cas9	false	Cas9	Cas9	false	KFDNLTK	KLINGIR	900	669	7	7	1	1	900	669	3	BS3	138.06807	14.394853	false	true	false	false	internal > 4	0.0		0.0	0.0	0.0	0.0	0.0	5343	140	0
Scan: 21627 Run: 20190410_QExHFX1_RSLC1_Beveridge_Clausen_IMP_DSS_JRmethod_R3 P1_R.QLLNAKLITQR.K P2_R.GGLSELDKAGFIK.R 6 8	20190410_QExHFX1_RSLC1_Beveridge_Clausen_IMP_DSS_JRmethod_R3	21627	20190410_QExHFX1_RSLC1_Beveridge_Clausen_IMP_DSS_JRmethod_R3.mgf	7866	4	693.152358	2,768.580326	0.580326	4	2,768.579998	0.579998	Cas9	Cas9	false	Cas9	Cas9	false	QLLNAKLITQR	GGLSELDKAGFIK	889	910	11	13	6	8	894	917	4	BS3	138.06807	14.370741	false	true	false	false	internal > 4	0.0		0.0	0.0	0.0	0.0	0.0	5188	125	0
Scan: 12019 Run: 20190410_QExHFX1_RSLC1_Beveridge_Clausen_IMP_DSS_JRmethod_R3 P1_R.NSDKLIAR.K P2_K.MKNYWR.Q 4 2	20190410_QExHFX1_RSLC1_Beveridge_Clausen_IMP_DSS_JRmethod_R3	12019	20190410_QExHFX1_RSLC1_Beveridge_Clausen_IMP_DSS_JRmethod_R3.mgf	1935	3	656.343913	1,966.009910	0.009910	3	1,966.009447	0.009447	Cas9	Cas9	false	Cas9	Cas9	false	MKNYWR	NSDKLIAR	883	1119	6	8	2	4	884	1122	3	BS3	138.06807	14.346959	false	true	false	false	internal > 4	0.0		0.0	0.0	0.0	0.0	0.0	5310	136	0
Scan: 14066 Run: 20190410_QExHFX1_RSLC1_Beveridge_Clausen_IMP_DSS_JRmethod_R3 P1_K.FKVLGNTDR.H P2_K.ESILPKR.N 2 6	20190410_QExHFX1_RSLC1_Beveridge_Clausen_IMP_DSS_JRmethod_R3	14066	20190410_QExHFX1_RSLC1_Beveridge_Clausen_IMP_DSS_JRmethod_R3.mgf	3184	3	677.053101	2,028.137474	0.137474	3	2,028.136756	0.136756	Cas9	Cas9	false	Cas9	Cas9	false	ESILPKR	FKVLGNTDR	1112	36	7	9	6	2	1117	37	3	BS3	138.06807	14.317629	false	true	false	false	internal > 4	0.0		0.0	0.0	0.0	0.0	0.0	5168	122	0
Scan: 21219 Run: 20190410_QExHFX1_RSLC1_Beveridge_Clausen_IMP_DSS_JRmethod_R3 P1_K.TEVQTGGFSKESILPK.R P2_K.FIKPILEK.M 10 3	20190410_QExHFX1_RSLC1_Beveridge_Clausen_IMP_DSS_JRmethod_R3	21219	20190410_QExHFX1_RSLC1_Beveridge_Clausen_IMP_DSS_JRmethod_R3.mgf	7642	4	712.154852	2,844.590302	0.590302	4	2,844.588830	0.588830	Cas9	Cas9	false	Cas9	Cas9	false	FIKPILEK	TEVQTGGFSKESILPK	379	1102	8	16	3	10	381	1111	4	BS3	138.06807	14.243724	false	true	false	false	internal > 4	0.0		0.0	0.0	0.0	0.0	0.0	5232	130	0
Scan: 26137 Run: 20190410_QExHFX1_RSLC1_Beveridge_Clausen_IMP_DSS_JRmethod_R3 P1_K.YDENDKLIR.E P2_K.TILDFLKSDGFANR.N 6 7	20190410_QExHFX1_RSLC1_Beveridge_Clausen_IMP_DSS_JRmethod_R3	26137	20190410_QExHFX1_RSLC1_Beveridge_Clausen_IMP_DSS_JRmethod_R3.mgf	9787	4	725.626193	2,898.475666	0.475666	4	2,898.476319	0.476319	Cas9	Cas9	false	Cas9	Cas9	false	YDENDKLIR	TILDFLKSDGFANR	947	682	9	14	6	7	952	688	4	BS3	138.06807	14.183118	false	true	false	false	internal > 4	0.0		0.0	0.0	0.0	0.0	0.0	5061	117	0
Scan: 10843 Run: 20190410_QExHFX1_RSLC1_Beveridge_Clausen_IMP_DSS_JRmethod_R3 P1_K.MIAKSEQEIGK.A P2_K.FDNLTKAER.G 4 6	20190410_QExHFX1_RSLC1_Beveridge_Clausen_IMP_DSS_JRmethod_R3	10843	20190410_QExHFX1_RSLC1_Beveridge_Clausen_IMP_DSS_JRmethod_R3.mgf	1320	3	827.428049	2,479.262318	0.262318	3	2,479.262821	0.262821	Cas9	Cas9	false	Cas9	Cas9	false	MIAKSEQEIGK	FDNLTKAER	1025	901	11	9	4	6	1028	906	3	BS3	138.06807	14.032999	false	true	false	false	internal > 4	0.0		0.0	0.0	0.0	0.0	0.0	5288	132	0
Scan: 14417 Run: 20190410_QExHFX1_RSLC1_Beveridge_Clausen_IMP_DSS_JRmethod_R3 P1_K.SKLVSDFR.K P2_K.KDWDPK.K 2 1	20190410_QExHFX1_RSLC1_Beveridge_Clausen_IMP_DSS_JRmethod_R3	14417	20190410_QExHFX1_RSLC1_Beveridge_Clausen_IMP_DSS_JRmethod_R3.mgf	3418	3	626.332209	1,875.974798	0.974798	3	1,875.973045	0.973045	Cas9	Cas9	false	Cas9	Cas9	false	KDWDPK	SKLVSDFR	1128	964	6	8	1	2	1128	965	3	BS3	138.06807	13.970137	false	true	false	false	internal > 4	0.0		0.0	0.0	0.0	0.0	0.0	5338	137	0
Scan: 17212 Run: 20190410_QExHFX1_RSLC1_Beveridge_Clausen_IMP_DSS_JRmethod_R3 P1_R.KFDNLTK.A P2_K.FIKPILEK.M 1 3	20190410_QExHFX1_RSLC1_Beveridge_Clausen_IMP_DSS_JRmethod_R3	17212	20190410_QExHFX1_RSLC1_Beveridge_Clausen_IMP_DSS_JRmethod_R3.mgf	5287	3	664.059355	1,989.156236	0.156236	3	1,989.155032	0.155032	Cas9	Cas9	false	Cas9	Cas9	false	KFDNLTK	FIKPILEK	900	379	7	8	1	3	900	381	3	BS3	138.06807	13.821101	false	true	false	false	internal > 4	0.0		0.0	0.0	0.0	0.0	0.0	5325	134	0
Scan: 24312 Run: 20190410_QExHFX1_RSLC1_Beveridge_Clausen_IMP_DSS_JRmethod_R3 P1_K.KNLIGALLFDSGETAEATR.L P2_K.AGFIKR.Q 1 5	20190410_QExHFX1_RSLC1_Beveridge_Clausen_IMP_DSS_JRmethod_R3	24312	20190410_QExHFX1_RSLC1_Beveridge_Clausen_IMP_DSS_JRmethod_R3.mgf	9184	3	945.517700	2,833.531271	0.531271	3	2,833.533775	0.533775	Cas9	Cas9	false	Cas9	Cas9	false	AGFIKR	KNLIGALLFDSGETAEATR	918	49	6	19	5	1	922	49	3	BS3	138.06807	13.582192	false	true	false	false	internal > 4	0.0		0.0	0.0	0.0	0.0	0.0	5426	102	0
Scan: 14426 Run: 20190410_QExHFX1_RSLC1_Beveridge_Clausen_IMP_DSS_JRmethod_R3 P1_K.LVDSTDKADLR.L P2_K.LVDSTDKADLR.L 7 7	20190410_QExHFX1_RSLC1_Beveridge_Clausen_IMP_DSS_JRmethod_R3	14426	20190410_QExHFX1_RSLC1_Beveridge_Clausen_IMP_DSS_JRmethod_R3.mgf	3424	4	651.344626	2,601.349398	0.349398	4	2,601.349721	0.349721	Cas9	Cas9	false	Cas9	Cas9	false	LVDSTDKADLR	LVDSTDKADLR	146	146	11	11	7	7	152	152	4	BS3	138.06807	13.567024	false	true	false	false	internal > 4	0.0		0.0	0.0	0.0	0.0	0.0	5425	172	0
Scan: 21290 Run: 20190410_QExHFX1_RSLC1_Beveridge_Clausen_IMP_DSS_JRmethod_R3 P1_R.SSFEKNPIDFLEAK.G P2_K.KLVDSTDK.A 5 1	20190410_QExHFX1_RSLC1_Beveridge_Clausen_IMP_DSS_JRmethod_R3	21290	20190410_QExHFX1_RSLC1_Beveridge_Clausen_IMP_DSS_JRmethod_R3.mgf	7683	4	667.599557	2,666.369122	0.369122	4	2,666.369059	0.369059	Cas9	Cas9	false	Cas9	Cas9	false	KLVDSTDK	SSFEKNPIDFLEAK	145	1176	8	14	1	5	145	1180	4	BS3	138.06807	13.516137	false	true	false	false	internal > 4	0.0		0.0	0.0	0.0	0.0	0.0	5424	161	0
Scan: 18909 Run: 20190410_QExHFX1_RSLC1_Beveridge_Clausen_IMP_DSS_JRmethod_R3 P1_K.TEVQTGGFSKESILPK.R P2_R.KFDNLTK.A 10 1	20190410_QExHFX1_RSLC1_Beveridge_Clausen_IMP_DSS_JRmethod_R3	18909	20190410_QExHFX1_RSLC1_Beveridge_Clausen_IMP_DSS_JRmethod_R3.mgf	6295	4	681.617800	2,722.442094	0.442094	4	2,722.442893	0.442893	Cas9	Cas9	false	Cas9	Cas9	false	KFDNLTK	TEVQTGGFSKESILPK	900	1102	7	16	1	10	900	1111	4	BS3	138.06807	13.421984	false	true	false	false	internal > 4	0.0		0.0	0.0	0.0	0.0	0.0	5423	157	0
Scan: 22719 Run: 20190410_QExHFX1_RSLC1_Beveridge_Clausen_IMP_DSS_JRmethod_R3 P1_K.KIECFDSVEISGVEDR.F P2_K.DFQFYKVR.E 1 6	20190410_QExHFX1_RSLC1_Beveridge_Clausen_IMP_DSS_JRmethod_R3	22719	20190410_QExHFX1_RSLC1_Beveridge_Clausen_IMP_DSS_JRmethod_R3.mgf	8450	4	781.383248	3,121.503886	0.503886	4	3,121.506634	0.506634	Cas9	Cas9	false	Cas9	Cas9	false	DFQFYKVR	KIECFDSVEISGVEDR	973	575	8	16	6	1	978	575	4	BS3	138.06807	13.402422	false	true	false	false	internal > 4	0.0		0.0	0.0	0.0	0.0	0.0	5422	100	0
Scan: 12464 Run: 20190410_QExHFX1_RSLC1_Beveridge_Clausen_IMP_DSS_JRmethod_R3 P1_K.SDNVPSEEVVKK.M P2_K.LVDSTDKADLR.L 11 7	20190410_QExHFX1_RSLC1_Beveridge_Clausen_IMP_DSS_JRmethod_R3	12464	20190410_QExHFX1_RSLC1_Beveridge_Clausen_IMP_DSS_JRmethod_R3.mgf	2209	4	675.853868	2,699.386366	0.386366	4	2,699.386500	0.386500	Cas9	Cas9	false	Cas9	Cas9	false	SDNVPSEEVVKK	LVDSTDKADLR	871	146	12	11	11	7	881	152	4	BS3	138.06807	13.400901	false	true	false	false	internal > 4	0.0		0.0	0.0	0.0	0.0	0.0	5421	171	0
Scan: 15802 Run: 20190410_QExHFX1_RSLC1_Beveridge_Clausen_IMP_DSS_JRmethod_R3 P1_R.GGLSELDKAGFIK.R P2_R.EKIEK.I 8 2	20190410_QExHFX1_RSLC1_Beveridge_Clausen_IMP_DSS_JRmethod_R3	15802	20190410_QExHFX1_RSLC1_Beveridge_Clausen_IMP_DSS_JRmethod_R3.mgf	4300	3	706.728279	2,117.163008	0.163008	3	2,117.161969	0.161969	Cas9	Cas9	false	Cas9	Cas9	false	EKIEK	GGLSELDKAGFIK	442	910	5	13	2	8	443	917	3	BS3	138.06807	13.346732	false	true	false	false	internal > 4	0.0		0.0	0.0	0.0	0.0	0.0	5235	120	0
Scan: 17624 Run: 20190410_QExHFX1_RSLC1_Beveridge_Clausen_IMP_DSS_JRmethod_R3 P1_K.MIAKSEQEIGK.A P2_K.DFQFYKVR.E 4 6	20190410_QExHFX1_RSLC1_Beveridge_Clausen_IMP_DSS_JRmethod_R3	17624	20190410_QExHFX1_RSLC1_Beveridge_Clausen_IMP_DSS_JRmethod_R3.mgf	5517	3	830.429504	2,488.266683	0.266683	3	2,488.267180	0.267180	Cas9	Cas9	false	Cas9	Cas9	false	MIAKSEQEIGK	DFQFYKVR	1025	973	11	8	4	6	1028	978	3	BS3	138.06807	13.267206	false	true	false	false	internal > 4	0.0		0.0	0.0	0.0	0.0	0.0	5285	124	0
Scan: 15091 Run: 20190410_QExHFX1_RSLC1_Beveridge_Clausen_IMP_DSS_JRmethod_R3 P1_K.SKLVSDFR.K P2_R.MTNFDKNLPNEK.V 2 6	20190410_QExHFX1_RSLC1_Beveridge_Clausen_IMP_DSS_JRmethod_R3	15091	20190410_QExHFX1_RSLC1_Beveridge_Clausen_IMP_DSS_JRmethod_R3.mgf	3832	3	852.431396	2,554.272359	0.272359	3	2,554.273718	0.273718	Cas9	Cas9	false	Cas9	Cas9	false	SKLVSDFR	MTNFDKNLPNEK	964	499	8	12	2	6	965	504	3	BS3	138.06807	13.141071	false	true	false	false	internal > 4	0.0		0.0	0.0	0.0	0.0	0.0	5404	144	0
Scan: 13021 Run: 20190410_QExHFX1_RSLC1_Beveridge_Clausen_IMP_DSS_JRmethod_R3 P1_K.SKLVSDFR.K P2_R.QQLPEKYK.E 2 6	20190410_QExHFX1_RSLC1_Beveridge_Clausen_IMP_DSS_JRmethod_R3	13021	20190410_QExHFX1_RSLC1_Beveridge_Clausen_IMP_DSS_JRmethod_R3.mgf	2533	3	708.056540	2,121.147791	0.147791	3	2,121.146988	0.146988	Cas9	Cas9	false	Cas9	Cas9	false	QQLPEKYK	SKLVSDFR	345	964	8	8	6	2	350	965	3	BS3	138.06807	13.091831	false	true	false	false	internal > 4	0.0		0.0	0.0	0.0	0.0	0.0	5258	121	0
Scan: 14937 Run: 20190410_QExHFX1_RSLC1_Beveridge_Clausen_IMP_DSS_JRmethod_R3 P1_R.HKPENIVIEMAR.E P2_K.FDNLTKAER.G 2 6	20190410_QExHFX1_RSLC1_Beveridge_Clausen_IMP_DSS_JRmethod_R3	14937	20190410_QExHFX1_RSLC1_Beveridge_Clausen_IMP_DSS_JRmethod_R3.mgf	3748	4	671.602572	2,682.381182	0.381182	4	2,682.379916	0.379916	Cas9	Cas9	false	Cas9	Cas9	false	FDNLTKAER	HKPENIVIEMAR	901	758	9	12	6	2	906	759	4	BS3	138.06807	13.08611	false	true	false	false	internal > 4	0.0		0.0	0.0	0.0	0.0	0.0	5165	110	0
Scan: 23579 Run: 20190410_QExHFX1_RSLC1_Beveridge_Clausen_IMP_DSS_JRmethod_R3 P1_K.DFQFYKVR.E P2_K.DFQFYKVR.E 6 6	20190410_QExHFX1_RSLC1_Beveridge_Clausen_IMP_DSS_JRmethod_R3	23579	20190410_QExHFX1_RSLC1_Beveridge_Clausen_IMP_DSS_JRmethod_R3.mgf	8872	3	781.402616	2,341.186019	0.186019	3	2,341.189523	0.189523	Cas9	Cas9	false	Cas9	Cas9	false	DFQFYKVR	DFQFYKVR	973	973	8	8	6	6	978	978	3	BS3	138.06807	13.085174	false	true	false	false	internal > 4	0.0		0.0	0.0	0.0	0.0	0.0	4935	101	0
Scan: 12584 Run: 20190410_QExHFX1_RSLC1_Beveridge_Clausen_IMP_DSS_JRmethod_R3 P1_K.LVDSTDKADLR.L P2_K.AGFIKR.Q 7 5	20190410_QExHFX1_RSLC1_Beveridge_Clausen_IMP_DSS_JRmethod_R3	12584	20190410_QExHFX1_RSLC1_Beveridge_Clausen_IMP_DSS_JRmethod_R3.mgf	2274	3	687.716781	2,060.128514	0.128514	3	2,060.126586	0.126586	Cas9	Cas9	false	Cas9	Cas9	false	LVDSTDKADLR	AGFIKR	146	918	11	6	7	5	152	922	3	BS3	138.06807	13.034579	false	true	false	false	internal > 4	0.0		0.0	0.0	0.0	0.0	0.0	5294	123	0
Scan: 18079 Run: 20190410_QExHFX1_RSLC1_Beveridge_Clausen_IMP_DSS_JRmethod_R3 P1_R.SDKNR.G P2_K.NPIDFLEAKGYK.E 3 9	20190410_QExHFX1_RSLC1_Beveridge_Clausen_IMP_DSS_JRmethod_R3	18079	20190410_QExHFX1_RSLC1_Beveridge_Clausen_IMP_DSS_JRmethod_R3.mgf	5795	3	717.707857	2,150.101742	0.101742	3	2,150.100765	0.100765	Cas9	Cas9	false	Cas9	Cas9	false	SDKNR	NPIDFLEAKGYK	864	1181	5	12	3	9	866	1189	3	BS3	138.06807	13.033385	false	true	false	false	internal > 4	0.0		0.0	0.0	0.0	0.0	0.0	5203	113	0
Scan: 13983 Run: 20190410_QExHFX1_RSLC1_Beveridge_Clausen_IMP_DSS_JRmethod_R3 P1_K.TEVQTGGFSKESILPK.R P2_R.SDKNR.G 10 3	20190410_QExHFX1_RSLC1_Beveridge_Clausen_IMP_DSS_JRmethod_R3	13983	20190410_QExHFX1_RSLC1_Beveridge_Clausen_IMP_DSS_JRmethod_R3.mgf	3130	3	826.433682	2,476.279217	0.279217	3	2,476.280913	0.280913	Cas9	Cas9	false	Cas9	Cas9	false	SDKNR	TEVQTGGFSKESILPK	864	1102	5	16	3	10	866	1111	3	BS3	138.06807	12.925052	false	true	false	false	internal > 4	0.0		0.0	0.0	0.0	0.0	0.0	5313	127	0
Scan: 15283 Run: 20190410_QExHFX1_RSLC1_Beveridge_Clausen_IMP_DSS_JRmethod_R3 P1_R.KPAFLSGEQK.K P2_R.KPAFLSGEQK.K 1 1	20190410_QExHFX1_RSLC1_Beveridge_Clausen_IMP_DSS_JRmethod_R3	15283	20190410_QExHFX1_RSLC1_Beveridge_Clausen_IMP_DSS_JRmethod_R3.mgf	3945	4	587.323125	2,345.263394	0.263394	4	2,345.263081	0.263081	Cas9	Cas9	false	Cas9	Cas9	false	KPAFLSGEQK	KPAFLSGEQK	540	540	10	10	1	1	540	540	4	BS3	138.06807	12.843154	false	true	false	false	internal > 4	0.0		0.0	0.0	0.0	0.0	0.0	5410	146	0
Scan: 15276 Run: 20190410_QExHFX1_RSLC1_Beveridge_Clausen_IMP_DSS_JRmethod_R3 P1_R.KPAFLSGEQK.K P2_R.KPAFLSGEQK.K 1 1	20190410_QExHFX1_RSLC1_Beveridge_Clausen_IMP_DSS_JRmethod_R3	15276	20190410_QExHFX1_RSLC1_Beveridge_Clausen_IMP_DSS_JRmethod_R3.mgf	3941	3	782.761719	2,345.263328	0.263328	3	2,345.263081	0.263081	Cas9	Cas9	false	Cas9	Cas9	false	KPAFLSGEQK	KPAFLSGEQK	540	540	10	10	1	1	540	540	3	BS3	138.06807	12.835241	false	true	false	false	internal > 4	0.0		0.0	0.0	0.0	0.0	0.0	5410	146	0
Scan: 13011 Run: 20190410_QExHFX1_RSLC1_Beveridge_Clausen_IMP_DSS_JRmethod_R3 P1_R.QQLPEKYK.E P2_R.QITKHVAQILDSR.M 6 4	20190410_QExHFX1_RSLC1_Beveridge_Clausen_IMP_DSS_JRmethod_R3	13011	20190410_QExHFX1_RSLC1_Beveridge_Clausen_IMP_DSS_JRmethod_R3.mgf	2527	4	670.626293	2,678.476066	0.476066	4	2,678.475534	0.475534	Cas9	Cas9	false	Cas9	Cas9	false	QITKHVAQILDSR	QQLPEKYK	930	345	13	8	4	6	933	350	4	BS3	138.06807	12.686992	false	true	false	false	internal > 4	0.0		0.0	0.0	0.0	0.0	0.0	5230	112	0
Scan: 13391 Run: 20190410_QExHFX1_RSLC1_Beveridge_Clausen_IMP_DSS_JRmethod_R3 P1_R.NSDKLIAR.K P2_K.KDLIIK.L 4 1	20190410_QExHFX1_RSLC1_Beveridge_Clausen_IMP_DSS_JRmethod_R3	13391	20190410_QExHFX1_RSLC1_Beveridge_Clausen_IMP_DSS_JRmethod_R3.mgf	2764	3	595.027527	1,782.060752	0.060752	3	1,782.061466	0.061466	Cas9	Cas9	false	Cas9	Cas9	false	NSDKLIAR	KDLIIK	1119	1196	8	6	4	1	1122	1196	3	BS3	138.06807	12.66785	false	true	false	false	internal > 4	0.0		0.0	0.0	0.0	0.0	0.0	5329	129	0
Scan: 25446 Run: 20190410_QExHFX1_RSLC1_Beveridge_Clausen_IMP_DSS_JRmethod_R3 P1_R.QEDFYPFLKDNR.E P2_R.QEDFYPFLKDNR.E 9 9	20190410_QExHFX1_RSLC1_Beveridge_Clausen_IMP_DSS_JRmethod_R3	25446	20190410_QExHFX1_RSLC1_Beveridge_Clausen_IMP_DSS_JRmethod_R3.mgf	9630	4	820.895504	3,279.552910	0.552910	4	3,279.551277	0.551277	Cas9	Cas9	false	Cas9	Cas9	false	QEDFYPFLKDNR	QEDFYPFLKDNR	430	430	12	12	9	9	438	438	4	BS3	138.06807	12.577254	false	true	false	false	internal > 4	0.0		0.0	0.0	0.0	0.0	0.0	4887	96	0
Scan: 24982 Run: 20190410_QExHFX1_RSLC1_Beveridge_Clausen_IMP_DSS_JRmethod_R3 P1_K.TILDFLKSDGFANR.N P2_K.FDNLTKAER.G 7 6	20190410_QExHFX1_RSLC1_Beveridge_Clausen_IMP_DSS_JRmethod_R3	24982	20190410_QExHFX1_RSLC1_Beveridge_Clausen_IMP_DSS_JRmethod_R3.mgf	9439	4	707.621486	2,826.456838	0.456838	4	2,826.455189	0.455189	Cas9	Cas9	false	Cas9	Cas9	false	FDNLTKAER	TILDFLKSDGFANR	901	682	9	14	6	7	906	688	4	BS3	138.06807	12.534633	false	true	false	false	internal > 4	0.0		0.0	0.0	0.0	0.0	0.0	5216	109	0
Scan: 9270 Run: 20190410_QExHFX1_RSLC1_Beveridge_Clausen_IMP_DSS_JRmethod_R3 P1_K.NLPNEKVLPK.H P2_R.DKQSGK.T 6 2	20190410_QExHFX1_RSLC1_Beveridge_Clausen_IMP_DSS_JRmethod_R3	9270	20190410_QExHFX1_RSLC1_Beveridge_Clausen_IMP_DSS_JRmethod_R3.mgf	679	3	651.033695	1,950.079256	0.079256	3	1,950.078573	0.078573	Cas9	Cas9	false	Cas9	Cas9	false	DKQSGK	NLPNEKVLPK	676	505	6	10	2	6	677	510	3	BS3	138.06807	12.486563	false	true	false	false	internal > 4	0.0		0.0	0.0	0.0	0.0	0.0	5264	114	0
Scan: 15092 Run: 20190410_QExHFX1_RSLC1_Beveridge_Clausen_IMP_DSS_JRmethod_R3 P1_K.SKLVSDFR.K P2_R.MTNFDKNLPNEK.V 2 6	20190410_QExHFX1_RSLC1_Beveridge_Clausen_IMP_DSS_JRmethod_R3	15092	20190410_QExHFX1_RSLC1_Beveridge_Clausen_IMP_DSS_JRmethod_R3.mgf	3833	4	639.576416	2,554.276558	0.276558	4	2,554.273718	0.273718	Cas9	Cas9	false	Cas9	Cas9	false	SKLVSDFR	MTNFDKNLPNEK	964	499	8	12	2	6	965	504	4	BS3	138.06807	12.356391	false	true	false	false	internal > 4	0.0		0.0	0.0	0.0	0.0	0.0	5404	144	0
Scan: 18824 Run: 20190410_QExHFX1_RSLC1_Beveridge_Clausen_IMP_DSS_JRmethod_R3 P1_K.TEVQTGGFSKESILPK.R P2_R.KLINGIR.D 10 1	20190410_QExHFX1_RSLC1_Beveridge_Clausen_IMP_DSS_JRmethod_R3	18824	20190410_QExHFX1_RSLC1_Beveridge_Clausen_IMP_DSS_JRmethod_R3.mgf	6244	4	668.631592	2,670.497262	0.497262	4	2,670.495598	0.495598	Cas9	Cas9	false	Cas9	Cas9	false	KLINGIR	TEVQTGGFSKESILPK	669	1102	7	16	1	10	669	1111	4	BS3	138.06807	12.2646	false	true	false	false	internal > 4	0.0		0.0	0.0	0.0	0.0	0.0	5403	87	0
Scan: 13335 Run: 20190410_QExHFX1_RSLC1_Beveridge_Clausen_IMP_DSS_JRmethod_R3 P1_R.KFDNLTK.A P2_R.KFDNLTK.A 1 1	20190410_QExHFX1_RSLC1_Beveridge_Clausen_IMP_DSS_JRmethod_R3	13335	20190410_QExHFX1_RSLC1_Beveridge_Clausen_IMP_DSS_JRmethod_R3.mgf	2732	3	623.346699	1,867.018268	0.018268	3	1,867.009095	0.009095	Cas9	Cas9	false	Cas9	Cas9	false	KFDNLTK	KFDNLTK	900	900	7	7	1	1	900	900	3	BS3	138.06807	12.228761	false	true	false	false	internal > 4	0.0		0.0	0.0	0.0	0.0	0.0	5223	105	0
Scan: 12153 Run: 20190410_QExHFX1_RSLC1_Beveridge_Clausen_IMP_DSS_JRmethod_R3 P1_R.NSDKLIAR.K P2_K.KGILQTVK.V 4 1	20190410_QExHFX1_RSLC1_Beveridge_Clausen_IMP_DSS_JRmethod_R3	12153	20190410_QExHFX1_RSLC1_Beveridge_Clausen_IMP_DSS_JRmethod_R3.mgf	2016	4	485.794403	1,939.148506	0.148506	4	1,939.146593	0.146593	Cas9	Cas9	false	Cas9	Cas9	false	NSDKLIAR	KGILQTVK	1119	739	8	8	4	1	1122	739	4	BS3	138.06807	12.104569	false	true	false	false	internal > 4	0.0		0.0	0.0	0.0	0.0	0.0	5401	162	0
Scan: 6624 Run: 20190410_QExHFX1_RSLC1_Beveridge_Clausen_IMP_DSS_JRmethod_R3 P1_K.LKGSPEDNEQK.Q P2_K.IIKDK.D 2 3	20190410_QExHFX1_RSLC1_Beveridge_Clausen_IMP_DSS_JRmethod_R3	6624	20190410_QExHFX1_RSLC1_Beveridge_Clausen_IMP_DSS_JRmethod_R3.mgf	90	3	666.696747	1,997.068412	0.068412	3	1,997.068068	0.068068	Cas9	Cas9	false	Cas9	Cas9	false	LKGSPEDNEQK	IIKDK	1249	604	11	5	2	3	1250	606	3	BS3	138.06807	11.980505	false	true	false	false	internal > 4	0.0		0.0	0.0	0.0	0.0	0.0	5158	97	0
Scan: 21549 Run: 20190410_QExHFX1_RSLC1_Beveridge_Clausen_IMP_DSS_JRmethod_R3 P1_K.LESEFVYGDYKVYDVR.K P2_R.KPAFLSGEQK.K 11 1	20190410_QExHFX1_RSLC1_Beveridge_Clausen_IMP_DSS_JRmethod_R3	21549	20190410_QExHFX1_RSLC1_Beveridge_Clausen_IMP_DSS_JRmethod_R3.mgf	7826	4	806.661316	3,222.616158	0.616158	4	3,222.612481	0.612481	Cas9	Cas9	false	Cas9	Cas9	false	KPAFLSGEQK	LESEFVYGDYKVYDVR	540	1008	10	16	1	11	540	1018	4	BS3	138.06807	11.869873	false	true	false	false	internal > 4	0.0		0.0	0.0	0.0	0.0	0.0	4909	85	0
Scan: 19681 Run: 20190410_QExHFX1_RSLC1_Beveridge_Clausen_IMP_DSS_JRmethod_R3 P1_K.DDSIDNKVLTR.S P2_K.DDSIDNKVLTR.S 7 7	20190410_QExHFX1_RSLC1_Beveridge_Clausen_IMP_DSS_JRmethod_R3	19681	20190410_QExHFX1_RSLC1_Beveridge_Clausen_IMP_DSS_JRmethod_R3.mgf	6764	4	672.847750	2,687.361894	0.361894	4	2,687.361347	0.361347	Cas9	Cas9	false	Cas9	Cas9	false	DDSIDNKVLTR	DDSIDNKVLTR	853	853	11	11	7	7	859	859	4	BS3	138.06807	11.866718	false	true	false	false	internal > 4	0.0		0.0	0.0	0.0	0.0	0.0	5398	166	0
Scan: 17280 Run: 20190410_QExHFX1_RSLC1_Beveridge_Clausen_IMP_DSS_JRmethod_R3 P1_K.MDGTEELLVKLNR.E P2_R.EKIEK.I 10 2	20190410_QExHFX1_RSLC1_Beveridge_Clausen_IMP_DSS_JRmethod_R3	17280	20190410_QExHFX1_RSLC1_Beveridge_Clausen_IMP_DSS_JRmethod_R3.mgf	5327	3	773.082191	2,316.224744	0.224744	3	2,316.224644	0.224644	Cas9	Cas9	false	Cas9	Cas9	false	EKIEK	MDGTEELLVKLNR	442	387	5	13	2	10	443	396	3	BS3	138.06807	11.831363	false	true	false	false	internal > 4	0.0		0.0	0.0	0.0	0.0	0.0	5324	119	0
Scan: 22875 Run: 20190410_QExHFX1_RSLC1_Beveridge_Clausen_IMP_DSS_JRmethod_R3 P1_K.KNLIGALLFDSGETAEATR.L P2_K.GYKEVK.K 1 3	20190410_QExHFX1_RSLC1_Beveridge_Clausen_IMP_DSS_JRmethod_R3	22875	20190410_QExHFX1_RSLC1_Beveridge_Clausen_IMP_DSS_JRmethod_R3.mgf	8524	4	717.385066	2,865.511158	0.511158	4	2,865.512371	0.512371	Cas9	Cas9	false	Cas9	Cas9	false	GYKEVK	KNLIGALLFDSGETAEATR	1190	49	6	19	3	1	1192	49	4	BS3	138.06807	11.826854	false	true	false	false	internal > 4	0.0		0.0	0.0	0.0	0.0	0.0	5396	79	0
Scan: 10165 Run: 20190410_QExHFX1_RSLC1_Beveridge_Clausen_IMP_DSS_JRmethod_R3 P1_K.LKGSPEDNEQK.Q P2_K.DWDPKK.Y 2 5	20190410_QExHFX1_RSLC1_Beveridge_Clausen_IMP_DSS_JRmethod_R3	10165	20190410_QExHFX1_RSLC1_Beveridge_Clausen_IMP_DSS_JRmethod_R3.mgf	1019	3	724.026897	2,169.058862	0.058862	3	2,169.058960	0.058960	Cas9	Cas9	false	Cas9	Cas9	false	LKGSPEDNEQK	DWDPKK	1249	1129	11	6	2	5	1250	1133	3	BS3	138.06807	11.749671	false	true	false	false	internal > 4	0.0		0.0	0.0	0.0	0.0	0.0	4723	80	0
Scan: 20533 Run: 20190410_QExHFX1_RSLC1_Beveridge_Clausen_IMP_DSS_JRmethod_R3 P1_K.SNFDLAEDAKLQLSK.D P2_K.KLVDSTDK.A 10 1	20190410_QExHFX1_RSLC1_Beveridge_Clausen_IMP_DSS_JRmethod_R3	20533	20190410_QExHFX1_RSLC1_Beveridge_Clausen_IMP_DSS_JRmethod_R3.mgf	7288	3	907.810669	2,720.410178	0.410178	3	2,720.411987	0.411987	Cas9	Cas9	false	Cas9	Cas9	false	KLVDSTDK	SNFDLAEDAKLQLSK	145	258	8	15	1	10	145	267	3	BS3	138.06807	11.66507	false	true	false	false	internal > 4	0.0		0.0	0.0	0.0	0.0	0.0	5394	76	0
Scan: 17327 Run: 20190410_QExHFX1_RSLC1_Beveridge_Clausen_IMP_DSS_JRmethod_R3 P1_R.SDKNR.G P2_K.LPKYSLFELENGR.K 3 3	20190410_QExHFX1_RSLC1_Beveridge_Clausen_IMP_DSS_JRmethod_R3	17327	20190410_QExHFX1_RSLC1_Beveridge_Clausen_IMP_DSS_JRmethod_R3.mgf	5355	3	774.740356	2,321.199239	0.199239	3	2,321.201541	0.201541	Cas9	Cas9	false	Cas9	Cas9	false	SDKNR	LPKYSLFELENGR	864	1202	5	13	3	3	866	1204	3	BS3	138.06807	11.593286	false	true	false	false	internal > 4	0.0		0.0	0.0	0.0	0.0	0.0	5231	99	0
Scan: 14383 Run: 20190410_QExHFX1_RSLC1_Beveridge_Clausen_IMP_DSS_JRmethod_R3 P1_K.YDENDKLIR.E P2_K.FDNLTKAER.G 6 6	20190410_QExHFX1_RSLC1_Beveridge_Clausen_IMP_DSS_JRmethod_R3	14383	20190410_QExHFX1_RSLC1_Beveridge_Clausen_IMP_DSS_JRmethod_R3.mgf	3398	4	599.807677	2,395.201602	0.201602	4	2,395.201935	0.201935	Cas9	Cas9	false	Cas9	Cas9	false	YDENDKLIR	FDNLTKAER	947	901	9	9	6	6	952	906	4	BS3	138.06807	11.571497	false	true	false	false	internal > 4	0.0		0.0	0.0	0.0	0.0	0.0	5392	168	0
Scan: 10897 Run: 20190410_QExHFX1_RSLC1_Beveridge_Clausen_IMP_DSS_JRmethod_R3 P1_K.AGFIKR.Q P2_K.AGFIKR.Q 5 5	20190410_QExHFX1_RSLC1_Beveridge_Clausen_IMP_DSS_JRmethod_R3	10897	20190410_QExHFX1_RSLC1_Beveridge_Clausen_IMP_DSS_JRmethod_R3.mgf	1336	3	507.308473	1,518.903590	0.903590	3	1,518.903451	0.903451	Cas9	Cas9	false	Cas9	Cas9	false	AGFIKR	AGFIKR	918	918	6	6	5	5	922	922	3	BS3	138.06807	11.552287	false	true	false	false	internal > 4	0.0		0.0	0.0	0.0	0.0	0.0	5391	75	0
Scan: 10689 Run: 20190410_QExHFX1_RSLC1_Beveridge_Clausen_IMP_DSS_JRmethod_R3 P1_K.VTVKQLK.E P2_R.GKSDNVPSEEVVK.K 4 2	20190410_QExHFX1_RSLC1_Beveridge_Clausen_IMP_DSS_JRmethod_R3	10689	20190410_QExHFX1_RSLC1_Beveridge_Clausen_IMP_DSS_JRmethod_R3.mgf	1251	3	780.771602	2,339.292977	0.292977	3	2,339.294773	0.294773	Cas9	Cas9	false	Cas9	Cas9	false	GKSDNVPSEEVVK	VTVKQLK	869	563	13	7	2	4	870	566	3	BS3	138.06807	11.498769	false	true	false	false	internal > 4	0.0		0.0	0.0	0.0	0.0	0.0	5220	98	0
Scan: 15403 Run: 20190410_QExHFX1_RSLC1_Beveridge_Clausen_IMP_DSS_JRmethod_R3 P1_R.KDFQFYK.V P2_K.AGFIKR.Q 1 5	20190410_QExHFX1_RSLC1_Beveridge_Clausen_IMP_DSS_JRmethod_R3	15403	20190410_QExHFX1_RSLC1_Beveridge_Clausen_IMP_DSS_JRmethod_R3.mgf	4025	3	601.997638	1,802.971085	0.971085	3	1,802.971925	0.971925	Cas9	Cas9	false	Cas9	Cas9	false	AGFIKR	KDFQFYK	918	972	6	7	5	1	922	972	3	BS3	138.06807	11.489166	false	true	false	false	internal > 4	0.0		0.0	0.0	0.0	0.0	0.0	5082	82	0
Scan: 20015 Run: 20190410_QExHFX1_RSLC1_Beveridge_Clausen_IMP_DSS_JRmethod_R3 P1_K.KLVDSTDK.A P2_R.IEEGIKELGSQILK.E 1 6	20190410_QExHFX1_RSLC1_Beveridge_Clausen_IMP_DSS_JRmethod_R3	20015	20190410_QExHFX1_RSLC1_Beveridge_Clausen_IMP_DSS_JRmethod_R3.mgf	6954	4	650.616607	2,598.437322	0.437322	4	2,598.436746	0.436746	Cas9	Cas9	false	Cas9	Cas9	false	KLVDSTDK	IEEGIKELGSQILK	145	788	8	14	1	6	145	793	4	BS3	138.06807	11.488664	false	true	false	false	internal > 4	0.0		0.0	0.0	0.0	0.0	0.0	5388	71	0
Scan: 19563 Run: 20190410_QExHFX1_RSLC1_Beveridge_Clausen_IMP_DSS_JRmethod_R3 P1_K.ESILPKR.N P2_K.DLIIKLPK.Y 6 5	20190410_QExHFX1_RSLC1_Beveridge_Clausen_IMP_DSS_JRmethod_R3	19563	20190410_QExHFX1_RSLC1_Beveridge_Clausen_IMP_DSS_JRmethod_R3.mgf	6692	3	640.403381	1,918.188314	0.188314	3	1,918.186667	0.186667	Cas9	Cas9	false	Cas9	Cas9	false	ESILPKR	DLIIKLPK	1112	1197	7	8	6	5	1117	1201	3	BS3	138.06807	11.439255	false	true	false	false	internal > 4	0.0		0.0	0.0	0.0	0.0	0.0	5387	70	0
Scan: 11912 Run: 20190410_QExHFX1_RSLC1_Beveridge_Clausen_IMP_DSS_JRmethod_R3 P1_R.LSKSR.R P2_K.DDSIDNKVLTR.S 3 7	20190410_QExHFX1_RSLC1_Beveridge_Clausen_IMP_DSS_JRmethod_R3	11912	20190410_QExHFX1_RSLC1_Beveridge_Clausen_IMP_DSS_JRmethod_R3.mgf	1882	3	668.363525	2,002.068746	0.068746	3	2,002.069463	0.069463	Cas9	Cas9	false	Cas9	Cas9	false	LSKSR	DDSIDNKVLTR	220	853	5	11	3	7	222	859	3	BS3	138.06807	11.416044	false	true	false	false	internal > 4	0.0		0.0	0.0	0.0	0.0	0.0	5185	93	0
Scan: 21106 Run: 20190410_QExHFX1_RSLC1_Beveridge_Clausen_IMP_DSS_JRmethod_R3 P1_K.LPKYSLFELENGR.K P2_R.KFDNLTK.A 3 1	20190410_QExHFX1_RSLC1_Beveridge_Clausen_IMP_DSS_JRmethod_R3	21106	20190410_QExHFX1_RSLC1_Beveridge_Clausen_IMP_DSS_JRmethod_R3.mgf	7575	4	642.848450	2,567.364694	0.364694	4	2,567.363521	0.363521	Cas9	Cas9	false	Cas9	Cas9	false	KFDNLTK	LPKYSLFELENGR	900	1202	7	13	1	3	900	1204	4	BS3	138.06807	11.386261	false	true	false	false	internal > 4	0.0		0.0	0.0	0.0	0.0	0.0	5385	69	0
Scan: 15722 Run: 20190410_QExHFX1_RSLC1_Beveridge_Clausen_IMP_DSS_JRmethod_R3 P1_R.LENLIAQLPGEKK.N P2_K.IIKDK.D 12 3	20190410_QExHFX1_RSLC1_Beveridge_Clausen_IMP_DSS_JRmethod_R3	15722	20190410_QExHFX1_RSLC1_Beveridge_Clausen_IMP_DSS_JRmethod_R3.mgf	4239	3	736.105713	2,205.295310	0.295310	3	2,205.298403	0.298403	Cas9	Cas9	false	Cas9	Cas9	false	IIKDK	LENLIAQLPGEKK	604	226	5	13	3	12	606	237	3	BS3	138.06807	11.30083	false	true	false	false	internal > 4	0.0		0.0	0.0	0.0	0.0	0.0	5210	95	0
Scan: 13009 Run: 20190410_QExHFX1_RSLC1_Beveridge_Clausen_IMP_DSS_JRmethod_R3 P1_R.KDFQFYK.V P2_K.GYKEVK.K 1 3	20190410_QExHFX1_RSLC1_Beveridge_Clausen_IMP_DSS_JRmethod_R3	13009	20190410_QExHFX1_RSLC1_Beveridge_Clausen_IMP_DSS_JRmethod_R3.mgf	2526	3	612.656722	1,834.948337	0.948337	3	1,834.950521	0.950521	Cas9	Cas9	false	Cas9	Cas9	false	GYKEVK	KDFQFYK	1190	972	6	7	3	1	1192	972	3	BS3	138.06807	11.274307	false	true	false	false	internal > 4	0.0		0.0	0.0	0.0	0.0	0.0	5169	88	0
Scan: 12459 Run: 20190410_QExHFX1_RSLC1_Beveridge_Clausen_IMP_DSS_JRmethod_R3 P1_K.FDNLTKAER.G P2_K.FDNLTKAER.G 6 6	20190410_QExHFX1_RSLC1_Beveridge_Clausen_IMP_DSS_JRmethod_R3	12459	20190410_QExHFX1_RSLC1_Beveridge_Clausen_IMP_DSS_JRmethod_R3.mgf	2207	4	581.802486	2,323.180838	0.180838	4	2,323.180805	0.180805	Cas9	Cas9	false	Cas9	Cas9	false	FDNLTKAER	FDNLTKAER	901	901	9	9	6	6	906	906	4	BS3	138.06807	11.265765	false	true	false	false	internal > 4	0.0		0.0	0.0	0.0	0.0	0.0	5382	155	0
Scan: 16761 Run: 20190410_QExHFX1_RSLC1_Beveridge_Clausen_IMP_DSS_JRmethod_R3 P1_K.KGILQTVK.V P2_K.DDSIDNKVLTR.S 1 7	20190410_QExHFX1_RSLC1_Beveridge_Clausen_IMP_DSS_JRmethod_R3	16761	20190410_QExHFX1_RSLC1_Beveridge_Clausen_IMP_DSS_JRmethod_R3.mgf	4980	4	575.576984	2,298.278830	0.278830	4	2,298.279457	0.279457	Cas9	Cas9	false	Cas9	Cas9	false	KGILQTVK	DDSIDNKVLTR	739	853	8	11	1	7	739	859	4	BS3	138.06807	11.223972	false	true	false	false	internal > 4	0.0		0.0	0.0	0.0	0.0	0.0	5381	153	0
Scan: 16244 Run: 20190410_QExHFX1_RSLC1_Beveridge_Clausen_IMP_DSS_JRmethod_R3 P1_K.RNSDKLIAR.K P2_R.NSDKLIAR.K 5 4	20190410_QExHFX1_RSLC1_Beveridge_Clausen_IMP_DSS_JRmethod_R3	16244	20190410_QExHFX1_RSLC1_Beveridge_Clausen_IMP_DSS_JRmethod_R3.mgf	4605	3	709.406423	2,125.197440	0.197440	3	2,125.196730	0.196730	Cas9	Cas9	false	Cas9	Cas9	false	NSDKLIAR	RNSDKLIAR	1119	1118	8	9	4	5	1122	1122	3	BS3	138.06807	11.187607	false	true	false	false	internal > 4	0.0		0.0	0.0	0.0	0.0	0.0	5380	67	0
Scan: 11029 Run: 20190410_QExHFX1_RSLC1_Beveridge_Clausen_IMP_DSS_JRmethod_R3 P1_K.SEQEIGKATAK.Y P2_K.FKVLGNTDR.H 7 2	20190410_QExHFX1_RSLC1_Beveridge_Clausen_IMP_DSS_JRmethod_R3	11029	20190410_QExHFX1_RSLC1_Beveridge_Clausen_IMP_DSS_JRmethod_R3.mgf	1414	4	587.816501	2,347.236898	0.236898	4	2,347.238321	0.238321	Cas9	Cas9	false	Cas9	Cas9	false	SEQEIGKATAK	FKVLGNTDR	1029	36	11	9	7	2	1035	37	4	BS3	138.06807	11.165738	false	true	false	false	internal > 4	0.0		0.0	0.0	0.0	0.0	0.0	5379	170	0
Scan: 18321 Run: 20190410_QExHFX1_RSLC1_Beveridge_Clausen_IMP_DSS_JRmethod_R3 P1_R.YDEHHQDLTLLKALVR.Q P2_K.SEQEIGKATAK.Y 12 7	20190410_QExHFX1_RSLC1_Beveridge_Clausen_IMP_DSS_JRmethod_R3	18321	20190410_QExHFX1_RSLC1_Beveridge_Clausen_IMP_DSS_JRmethod_R3.mgf	5946	5	650.748230	3,248.704768	0.704768	5	3,248.704089	0.704089	Cas9	Cas9	false	Cas9	Cas9	false	SEQEIGKATAK	YDEHHQDLTLLKALVR	1029	329	11	16	7	12	1035	340	5	BS3	138.06807	11.145141	false	true	false	false	internal > 4	0.0		0.0	0.0	0.0	0.0	0.0	5335	115	0
Scan: 7836 Run: 20190410_QExHFX1_RSLC1_Beveridge_Clausen_IMP_DSS_JRmethod_R3 P1_K.VLSAYNKHR.D P2_K.KLVDSTDK.A 7 1	20190410_QExHFX1_RSLC1_Beveridge_Clausen_IMP_DSS_JRmethod_R3	7836	20190410_QExHFX1_RSLC1_Beveridge_Clausen_IMP_DSS_JRmethod_R3.mgf	295	3	710.723767	2,129.149472	0.149472	3	2,129.148049	0.148049	Cas9	Cas9	false	Cas9	Cas9	false	VLSAYNKHR	KLVDSTDK	1294	145	9	8	7	1	1300	145	3	BS3	138.06807	11.042538	false	true	false	false	internal > 4	0.0		0.0	0.0	0.0	0.0	0.0	5087	126	0
Scan: 9652 Run: 20190410_QExHFX1_RSLC1_Beveridge_Clausen_IMP_DSS_JRmethod_R3 P1_R.KDFQFYK.V P2_K.GQKNSR.E 1 3	20190410_QExHFX1_RSLC1_Beveridge_Clausen_IMP_DSS_JRmethod_R3	9652	20190410_QExHFX1_RSLC1_Beveridge_Clausen_IMP_DSS_JRmethod_R3.mgf	781	3	601.313416	1,800.918419	0.918419	3	1,800.915866	0.915866	Cas9	Cas9	false	Cas9	Cas9	false	GQKNSR	KDFQFYK	777	972	6	7	3	1	779	972	3	BS3	138.06807	11.002188	false	true	false	false	internal > 4	0.0		0.0	0.0	0.0	0.0	0.0	5105	77	0
Scan: 6854 Run: 20190410_QExHFX1_RSLC1_Beveridge_Clausen_IMP_DSS_JRmethod_R3 P1_K.SDNVPSEEVVKK.M P2_K.GQKNSR.E 11 3	20190410_QExHFX1_RSLC1_Beveridge_Clausen_IMP_DSS_JRmethod_R3	6854	20190410_QExHFX1_RSLC1_Beveridge_Clausen_IMP_DSS_JRmethod_R3.mgf	119	3	719.709807	2,156.107592	0.107592	3	2,156.107306	0.107306	Cas9	Cas9	false	Cas9	Cas9	false	SDNVPSEEVVKK	GQKNSR	871	777	12	6	11	3	881	779	3	BS3	138.06807	10.924998	false	true	false	false	internal > 4	0.0		0.0	0.0	0.0	0.0	0.0	5315	108	0
Scan: 21055 Run: 20190410_QExHFX1_RSLC1_Beveridge_Clausen_IMP_DSS_JRmethod_R3 P1_K.QLKEDYFK.K P2_R.GGLSELDKAGFIK.R 3 8	20190410_QExHFX1_RSLC1_Beveridge_Clausen_IMP_DSS_JRmethod_R3	21055	20190410_QExHFX1_RSLC1_Beveridge_Clausen_IMP_DSS_JRmethod_R3.mgf	7544	4	636.340285	2,541.332034	0.332034	4	2,541.336640	0.336640	Cas9	Cas9	false	Cas9	Cas9	false	QLKEDYFK	GGLSELDKAGFIK	567	910	8	13	3	8	569	917	4	BS3	138.06807	10.872654	false	true	false	false	internal > 4	0.0		0.0	0.0	0.0	0.0	0.0	5374	62	0
Scan: 10731 Run: 20190410_QExHFX1_RSLC1_Beveridge_Clausen_IMP_DSS_JRmethod_R3 P1_K.LVDSTDKADLR.L P2_K.GYKEVK.K 7 3	20190410_QExHFX1_RSLC1_Beveridge_Clausen_IMP_DSS_JRmethod_R3	10731	20190410_QExHFX1_RSLC1_Beveridge_Clausen_IMP_DSS_JRmethod_R3.mgf	1268	3	698.376001	2,092.106174	0.106174	3	2,092.105182	0.105182	Cas9	Cas9	false	Cas9	Cas9	false	LVDSTDKADLR	GYKEVK	146	1190	11	6	7	3	152	1192	3	BS3	138.06807	10.861191	false	true	false	false	internal > 4	0.0		0.0	0.0	0.0	0.0	0.0	5311	106	0
Scan: 21947 Run: 20190410_QExHFX1_RSLC1_Beveridge_Clausen_IMP_DSS_JRmethod_R3 P1_K.TEVQTGGFSKESILPK.R P2_R.QWYKNK.K 10 4	20190410_QExHFX1_RSLC1_Beveridge_Clausen_IMP_DSS_JRmethod_R3	21947	20190410_QExHFX1_RSLC1_Beveridge_Clausen_IMP_DSS_JRmethod_R3.mgf	8042	3	908.816280	2,723.427011	0.427011	3	2,723.417014	0.417014	DECOY:Cas9	DECOY:REV_Cas9	true	Cas9	Cas9	false	QWYKNK	TEVQTGGFSKESILPK	485	1102	6	16	4	10	488	1111	3	BS3	138.06807	10.779073	true	false	true	false	internal > 4	0.006060606060606061		0.007633587786259542	1.0	0.0	0.007692307692307693	1.0	5372	59	1
Scan: 15562 Run: 20190410_QExHFX1_RSLC1_Beveridge_Clausen_IMP_DSS_JRmethod_R3 P1_K.SKLVSDFR.K P2_R.QITKHVAQILDSR.M 2 4	20190410_QExHFX1_RSLC1_Beveridge_Clausen_IMP_DSS_JRmethod_R3	15562	20190410_QExHFX1_RSLC1_Beveridge_Clausen_IMP_DSS_JRmethod_R3.mgf	4131	4	650.115535	2,596.433034	0.433034	4	2,596.433667	0.433667	Cas9	Cas9	false	Cas9	Cas9	false	QITKHVAQILDSR	SKLVSDFR	930	964	13	8	4	2	933	965	4	BS3	138.06807	10.601958	false	true	false	false	internal > 4	0.006060606060606061		0.0	0.0	0.0	0.0	0.0	5078	111	0
Scan: 10930 Run: 20190410_QExHFX1_RSLC1_Beveridge_Clausen_IMP_DSS_JRmethod_R3 P1_K.QLKEDYFK.K P2_R.EKIEK.I 3 2	20190410_QExHFX1_RSLC1_Beveridge_Clausen_IMP_DSS_JRmethod_R3	10930	20190410_QExHFX1_RSLC1_Beveridge_Clausen_IMP_DSS_JRmethod_R3.mgf	1352	3	618.668884	1,852.984823	0.984823	3	1,852.982214	0.982214	Cas9	Cas9	false	Cas9	Cas9	false	EKIEK	QLKEDYFK	442	567	5	8	2	3	443	569	3	BS3	138.06807	10.582967	false	true	false	false	internal > 4	0.006060606060606061		0.0	0.0	0.0	0.0	0.0	5247	94	0
Scan: 22961 Run: 20190410_QExHFX1_RSLC1_Beveridge_Clausen_IMP_DSS_JRmethod_R3 P1_R.QEDFYPFLKDNR.E P2_R.LEESFLVEEDKK.H 9 11	20190410_QExHFX1_RSLC1_Beveridge_Clausen_IMP_DSS_JRmethod_R3	22961	20190410_QExHFX1_RSLC1_Beveridge_Clausen_IMP_DSS_JRmethod_R3.mgf	8565	4	794.393053	3,173.543106	0.543106	4	3,173.544459	0.544459	Cas9	Cas9	false	Cas9	Cas9	false	LEESFLVEEDKK	QEDFYPFLKDNR	105	430	12	12	11	9	115	438	4	BS3	138.06807	10.512849	false	true	false	false	internal > 4	0.006060606060606061		0.0	0.0	0.0	0.0	0.0	5198	81	0
Scan: 19894 Run: 20190410_QExHFX1_RSLC1_Beveridge_Clausen_IMP_DSS_JRmethod_R3 P1_K.FIKPILEK.M P2_K.FIKPILEK.M 3 3	20190410_QExHFX1_RSLC1_Beveridge_Clausen_IMP_DSS_JRmethod_R3	19894	20190410_QExHFX1_RSLC1_Beveridge_Clausen_IMP_DSS_JRmethod_R3.mgf	6892	3	704.775277	2,111.304002	0.304002	3	2,111.300969	0.300969	Cas9	Cas9	false	Cas9	Cas9	false	FIKPILEK	FIKPILEK	379	379	8	8	3	3	381	381	3	BS3	138.06807	10.46707	false	true	false	false	internal > 4	0.006060606060606061		0.0	0.0	0.0	0.0	0.0	5255	92	0
Scan: 16286 Run: 20190410_QExHFX1_RSLC1_Beveridge_Clausen_IMP_DSS_JRmethod_R3 P1_R.LKTYAHLFDDK.V P2_K.ESILPKR.N 2 6	20190410_QExHFX1_RSLC1_Beveridge_Clausen_IMP_DSS_JRmethod_R3	16286	20190410_QExHFX1_RSLC1_Beveridge_Clausen_IMP_DSS_JRmethod_R3.mgf	4633	3	777.429688	2,329.267235	0.267235	3	2,329.268165	0.268165	Cas9	Cas9	false	Cas9	Cas9	false	ESILPKR	LKTYAHLFDDK	1112	640	7	11	6	2	1117	641	3	BS3	138.06807	10.426704	false	true	false	false	internal > 4	0.006060606060606061		0.0	0.0	0.0	0.0	0.0	4894	61	0
Scan: 16810 Run: 20190410_QExHFX1_RSLC1_Beveridge_Clausen_IMP_DSS_JRmethod_R3 P1_K.LVDSTDKADLR.L P2_R.KDFQFYK.V 7 1	20190410_QExHFX1_RSLC1_Beveridge_Clausen_IMP_DSS_JRmethod_R3	16810	20190410_QExHFX1_RSLC1_Beveridge_Clausen_IMP_DSS_JRmethod_R3.mgf	5014	4	587.056213	2,344.195746	0.195746	4	2,344.195060	0.195060	Cas9	Cas9	false	Cas9	Cas9	false	LVDSTDKADLR	KDFQFYK	146	972	11	7	7	1	152	972	4	BS3	138.06807	10.418371	false	true	false	false	internal > 4	0.006060606060606061		0.0	0.0	0.0	0.0	0.0	5317	103	0
Scan: 5696 Run: 20190410_QExHFX1_RSLC1_Beveridge_Clausen_IMP_DSS_JRmethod_R3 P1_K.GQKNSR.E P2_K.AGFIKR.Q 3 5	20190410_QExHFX1_RSLC1_Beveridge_Clausen_IMP_DSS_JRmethod_R3	5696	20190410_QExHFX1_RSLC1_Beveridge_Clausen_IMP_DSS_JRmethod_R3.mgf	46	3	506.623152	1,516.847627	0.847627	3	1,516.847392	0.847392	Cas9	Cas9	false	Cas9	Cas9	false	GQKNSR	AGFIKR	777	918	6	6	3	5	779	922	3	BS3	138.06807	10.38087	false	true	false	false	internal > 4	0.006060606060606061		0.007633587786259542	0.0	0.0	0.007692307692307693	0.0	5365	55	0
Scan: 19537 Run: 20190410_QExHFX1_RSLC1_Beveridge_Clausen_IMP_DSS_JRmethod_R3 P1_K.VVDELVKVMGR.H P2_R.KPAFLSGEQK.K 7 1	20190410_QExHFX1_RSLC1_Beveridge_Clausen_IMP_DSS_JRmethod_R3	19537	20190410_QExHFX1_RSLC1_Beveridge_Clausen_IMP_DSS_JRmethod_R3.mgf	6676	4	626.345952	2,501.354702	0.354702	4	2,501.356329	0.356329	Cas9	Cas9	false	Cas9	Cas9	false	KPAFLSGEQK	VVDELVKVMGR	540	747	10	11	1	7	540	753	4	BS3	138.06807	10.373157	false	true	false	false	internal > 4	0.006060606060606061		0.0	0.0	0.0	0.0	0.0	5083	65	0
Scan: 15819 Run: 20190410_QExHFX1_RSLC1_Beveridge_Clausen_IMP_DSS_JRmethod_R3 P1_R.NSDKLIAR.K P2_K.DDSIDNKVLTR.S 4 7	20190410_QExHFX1_RSLC1_Beveridge_Clausen_IMP_DSS_JRmethod_R3	15819	20190410_QExHFX1_RSLC1_Beveridge_Clausen_IMP_DSS_JRmethod_R3.mgf	4313	4	583.064479	2,328.228810	0.228810	4	2,328.228483	0.228483	Cas9	Cas9	false	Cas9	Cas9	false	NSDKLIAR	DDSIDNKVLTR	1119	853	8	11	4	7	1122	859	4	BS3	138.06807	10.259243	false	true	false	false	internal > 4	0.006060606060606061		0.0	0.0	0.0	0.0	0.0	5363	164	0
Scan: 17209 Run: 20190410_QExHFX1_RSLC1_Beveridge_Clausen_IMP_DSS_JRmethod_R3 P1_K.TYAHLFDDKVMK.Q P2_K.NLPNEKVLPK.H 9 6	20190410_QExHFX1_RSLC1_Beveridge_Clausen_IMP_DSS_JRmethod_R3	17209	20190410_QExHFX1_RSLC1_Beveridge_Clausen_IMP_DSS_JRmethod_R3.mgf	5285	4	693.871216	2,771.455758	0.455758	4	2,771.456770	0.456770	Cas9	Cas9	false	Cas9	Cas9	false	NLPNEKVLPK	TYAHLFDDKVMK	505	642	10	12	6	9	510	650	4	BS3	138.06807	10.125466	false	true	false	false	internal > 4	0.006060606060606061		0.007633587786259542	0.0	0.0	0.007692307692307693	0.0	5362	49	0
Scan: 19082 Run: 20190410_QExHFX1_RSLC1_Beveridge_Clausen_IMP_DSS_JRmethod_R3 P1_K.VKYVTEGMR.K P2_R.QEDFYPFLKDNR.E 2 9	20190410_QExHFX1_RSLC1_Beveridge_Clausen_IMP_DSS_JRmethod_R3	19082	20190410_QExHFX1_RSLC1_Beveridge_Clausen_IMP_DSS_JRmethod_R3.mgf	6412	4	702.597168	2,806.359566	0.359566	4	2,806.363599	0.363599	Cas9	Cas9	false	Cas9	Cas9	false	VKYVTEGMR	QEDFYPFLKDNR	531	430	9	12	2	9	532	438	4	BS3	138.06807	10.090045	false	true	false	false	internal > 4	0.006060606060606061		0.007633587786259542	0.0	0.0	0.007692307692307693	0.0	4862	56	0
Scan: 8043 Run: 20190410_QExHFX1_RSLC1_Beveridge_Clausen_IMP_DSS_JRmethod_R3 P1_R.SDKNR.G P2_K.APLSASMIKR.Y 3 9	20190410_QExHFX1_RSLC1_Beveridge_Clausen_IMP_DSS_JRmethod_R3	8043	20190410_QExHFX1_RSLC1_Beveridge_Clausen_IMP_DSS_JRmethod_R3.mgf	367	3	616.000305	1,844.979086	0.979086	3	1,844.977812	0.977812	Cas9	Cas9	false	Cas9	Cas9	false	SDKNR	APLSASMIKR	864	319	5	10	3	9	866	327	3	BS3	138.06807	10.068472	false	true	false	false	internal > 4	0.006060606060606061		0.007633587786259542	0.0	0.0	0.007692307692307693	0.0	4324	51	0
Scan: 14222 Run: 20190410_QExHFX1_RSLC1_Beveridge_Clausen_IMP_DSS_JRmethod_R3 P1_R.DKPIR.E P2_K.DDSIDNKVLTR.S 2 7	20190410_QExHFX1_RSLC1_Beveridge_Clausen_IMP_DSS_JRmethod_R3	14222	20190410_QExHFX1_RSLC1_Beveridge_Clausen_IMP_DSS_JRmethod_R3.mgf	3293	3	681.035402	2,040.084377	0.084377	3	2,040.085114	0.085114	Cas9	Cas9	false	Cas9	Cas9	false	DKPIR	DDSIDNKVLTR	1303	853	5	11	2	7	1304	859	3	BS3	138.06807	10.064258	false	true	false	false	internal > 4	0.006060606060606061		0.0	0.0	0.0	0.0	0.0	5268	91	0
Scan: 7877 Run: 20190410_QExHFX1_RSLC1_Beveridge_Clausen_IMP_DSS_JRmethod_R3 P1_K.VLSAYNKHR.D P2_K.KLVDSTDK.A 7 1	20190410_QExHFX1_RSLC1_Beveridge_Clausen_IMP_DSS_JRmethod_R3	7877	20190410_QExHFX1_RSLC1_Beveridge_Clausen_IMP_DSS_JRmethod_R3.mgf	304	4	533.294354	2,129.148310	0.148310	4	2,129.148049	0.148049	Cas9	Cas9	false	Cas9	Cas9	false	VLSAYNKHR	KLVDSTDK	1294	145	9	8	7	1	1300	145	4	BS3	138.06807	10.062451	false	true	false	false	internal > 4	0.006060606060606061		0.0	0.0	0.0	0.0	0.0	5087	126	0
Scan: 22005 Run: 20190410_QExHFX1_RSLC1_Beveridge_Clausen_IMP_DSS_JRmethod_R3 P1_K.NPIDFLEAKGYK.E P2_R.KFDNLTK.A 9 1	20190410_QExHFX1_RSLC1_Beveridge_Clausen_IMP_DSS_JRmethod_R3	22005	20190410_QExHFX1_RSLC1_Beveridge_Clausen_IMP_DSS_JRmethod_R3.mgf	8063	4	600.072787	2,396.262042	0.262042	4	2,396.262745	0.262745	Cas9	Cas9	false	Cas9	Cas9	false	KFDNLTK	NPIDFLEAKGYK	900	1181	7	12	1	9	900	1189	4	BS3	138.06807	10.004608	false	true	false	false	internal > 4	0.006060606060606061		0.0	0.0	0.0	0.0	0.0	5348	107	0
Scan: 16893 Run: 20190410_QExHFX1_RSLC1_Beveridge_Clausen_IMP_DSS_JRmethod_R3 P1_K.YPKLESEFVYGDYK.V P2_K.LKSVK.E 3 2	20190410_QExHFX1_RSLC1_Beveridge_Clausen_IMP_DSS_JRmethod_R3	16893	20190410_QExHFX1_RSLC1_Beveridge_Clausen_IMP_DSS_JRmethod_R3.mgf	5071	3	817.101352	2,448.282227	0.282227	3	2,448.282813	0.282813	Cas9	Cas9	false	Cas9	Cas9	false	LKSVK	YPKLESEFVYGDYK	1161	1005	5	14	2	3	1162	1007	3	BS3	138.06807	9.924782	false	true	false	false	internal > 4	0.006060606060606061		0.0	0.0	0.0	0.0	0.0	5272	89	0
Scan: 21245 Run: 20190410_QExHFX1_RSLC1_Beveridge_Clausen_IMP_DSS_JRmethod_R3 P1_K.KNLIGALLFDSGETAEATR.L P2_K.GQKNSR.E 1 3	20190410_QExHFX1_RSLC1_Beveridge_Clausen_IMP_DSS_JRmethod_R3	21245	20190410_QExHFX1_RSLC1_Beveridge_Clausen_IMP_DSS_JRmethod_R3.mgf	7657	3	944.833078	2,831.477405	0.477405	3	2,831.477716	0.477716	Cas9	Cas9	false	Cas9	Cas9	false	GQKNSR	KNLIGALLFDSGETAEATR	777	49	6	19	3	1	779	49	3	BS3	138.06807	9.910582	false	true	false	false	internal > 4	0.006060606060606061		0.0	0.0	0.0	0.0	0.0	5336	104	0
Scan: 8272 Run: 20190410_QExHFX1_RSLC1_Beveridge_Clausen_IMP_DSS_JRmethod_R3 P1_R.SDKNR.G P2_R.KFDNLTK.A 3 1	20190410_QExHFX1_RSLC1_Beveridge_Clausen_IMP_DSS_JRmethod_R3	8272	20190410_QExHFX1_RSLC1_Beveridge_Clausen_IMP_DSS_JRmethod_R3.mgf	413	3	541.289734	1,620.847373	0.847373	3	1,620.847115	0.847115	Cas9	Cas9	false	Cas9	Cas9	false	SDKNR	KFDNLTK	864	900	5	7	3	1	866	900	3	BS3	138.06807	9.891822	false	true	false	false	internal > 4	0.006060606060606061		0.0	0.0	0.0	0.0	0.0	5256	86	0
Scan: 14819 Run: 20190410_QExHFX1_RSLC1_Beveridge_Clausen_IMP_DSS_JRmethod_R3 P1_K.VITLKSK.L P2_K.QLKEDYFK.K 5 3	20190410_QExHFX1_RSLC1_Beveridge_Clausen_IMP_DSS_JRmethod_R3	14819	20190410_QExHFX1_RSLC1_Beveridge_Clausen_IMP_DSS_JRmethod_R3.mgf	3677	3	666.051358	1,995.132245	0.132245	3	1,995.129212	0.129212	Cas9	Cas9	false	Cas9	Cas9	false	VITLKSK	QLKEDYFK	959	567	7	8	5	3	963	569	3	BS3	138.06807	9.852453	false	true	false	false	internal > 4	0.006060606060606061		0.007633587786259542	0.0	0.0	0.007692307692307693	0.0	4823	50	0
Scan: 20281 Run: 20190410_QExHFX1_RSLC1_Beveridge_Clausen_IMP_DSS_JRmethod_R3 P1_K.YDENDKLIR.E P2_K.DFQFYKVR.E 6 6	20190410_QExHFX1_RSLC1_Beveridge_Clausen_IMP_DSS_JRmethod_R3	20281	20190410_QExHFX1_RSLC1_Beveridge_Clausen_IMP_DSS_JRmethod_R3.mgf	7135	4	602.059090	2,404.207254	0.207254	4	2,404.206294	0.206294	Cas9	Cas9	false	Cas9	Cas9	false	YDENDKLIR	DFQFYKVR	947	973	9	8	6	6	952	978	4	BS3	138.06807	9.838303	false	true	false	false	internal > 4	0.006060606060606061		0.0	0.0	0.0	0.0	0.0	5352	150	0
Scan: 9783 Run: 20190410_QExHFX1_RSLC1_Beveridge_Clausen_IMP_DSS_JRmethod_R3 P1_R.NSDKLIAR.K P2_R.DKPIR.E 4 2	20190410_QExHFX1_RSLC1_Beveridge_Clausen_IMP_DSS_JRmethod_R3	9783	20190410_QExHFX1_RSLC1_Beveridge_Clausen_IMP_DSS_JRmethod_R3.mgf	845	3	561.324951	1,680.953024	0.953024	3	1,680.952250	0.952250	Cas9	Cas9	false	Cas9	Cas9	false	DKPIR	NSDKLIAR	1303	1119	5	8	2	4	1304	1122	3	BS3	138.06807	9.836577	false	true	false	false	internal > 4	0.006060606060606061		0.0	0.0	0.0	0.0	0.0	5251	83	0
Scan: 11817 Run: 20190410_QExHFX1_RSLC1_Beveridge_Clausen_IMP_DSS_JRmethod_R3 P1_R.GKSDNVPSEEVVK.K P2_K.EDYFKK.I 2 5	20190410_QExHFX1_RSLC1_Beveridge_Clausen_IMP_DSS_JRmethod_R3	11817	20190410_QExHFX1_RSLC1_Beveridge_Clausen_IMP_DSS_JRmethod_R3.mgf	1840	3	785.396707	2,353.168292	0.168292	3	2,353.168904	0.168904	Cas9	Cas9	false	Cas9	Cas9	false	GKSDNVPSEEVVK	EDYFKK	869	570	13	6	2	5	870	574	3	BS3	138.06807	9.813501	false	true	false	false	internal > 4	0.006060606060606061		0.0	0.0	0.0	0.0	0.0	5161	64	0
Scan: 13235 Run: 20190410_QExHFX1_RSLC1_Beveridge_Clausen_IMP_DSS_JRmethod_R3 P1_K.ESILPKR.N P2_K.ESILPKR.N 6 6	20190410_QExHFX1_RSLC1_Beveridge_Clausen_IMP_DSS_JRmethod_R3	13235	20190410_QExHFX1_RSLC1_Beveridge_Clausen_IMP_DSS_JRmethod_R3.mgf	2674	3	608.031189	1,821.071738	0.071738	3	1,821.072365	0.072365	Cas9	Cas9	false	Cas9	Cas9	false	ESILPKR	ESILPKR	1112	1112	7	7	6	6	1117	1117	3	BS3	138.06807	9.735706	false	true	false	false	internal > 4	0.006060606060606061		0.007633587786259542	0.0	0.0	0.007692307692307693	0.0	4361	48	0
Scan: 22007 Run: 20190410_QExHFX1_RSLC1_Beveridge_Clausen_IMP_DSS_JRmethod_R3 P1_K.NPIDFLEAKGYK.E P2_R.KFDNLTK.A 9 1	20190410_QExHFX1_RSLC1_Beveridge_Clausen_IMP_DSS_JRmethod_R3	22007	20190410_QExHFX1_RSLC1_Beveridge_Clausen_IMP_DSS_JRmethod_R3.mgf	8064	3	799.761797	2,396.263562	0.263562	3	2,396.262745	0.262745	Cas9	Cas9	false	Cas9	Cas9	false	KFDNLTK	NPIDFLEAKGYK	900	1181	7	12	1	9	900	1189	3	BS3	138.06807	9.709874	false	true	false	false	internal > 4	0.006060606060606061		0.0	0.0	0.0	0.0	0.0	5348	107	0
Scan: 10643 Run: 20190410_QExHFX1_RSLC1_Beveridge_Clausen_IMP_DSS_JRmethod_R3 P1_K.KGILQTVK.V P2_R.DKPIR.E 1 2	20190410_QExHFX1_RSLC1_Beveridge_Clausen_IMP_DSS_JRmethod_R3	10643	20190410_QExHFX1_RSLC1_Beveridge_Clausen_IMP_DSS_JRmethod_R3.mgf	1230	3	551.341553	1,651.002830	0.002830	3	1,651.003224	0.003224	Cas9	Cas9	false	Cas9	Cas9	false	DKPIR	KGILQTVK	1303	739	5	8	2	1	1304	739	3	BS3	138.06807	9.707835	false	true	false	false	internal > 4	0.006060606060606061		0.0	0.0	0.0	0.0	0.0	5265	84	0
Scan: 11693 Run: 20190410_QExHFX1_RSLC1_Beveridge_Clausen_IMP_DSS_JRmethod_R3 P1_R.NSDKLIAR.K P2_R.NSDKLIAR.K 4 4	20190410_QExHFX1_RSLC1_Beveridge_Clausen_IMP_DSS_JRmethod_R3	11693	20190410_QExHFX1_RSLC1_Beveridge_Clausen_IMP_DSS_JRmethod_R3.mgf	1781	4	493.281250	1,969.095894	0.095894	4	1,969.095619	0.095619	Cas9	Cas9	false	Cas9	Cas9	false	NSDKLIAR	NSDKLIAR	1119	1119	8	8	4	4	1122	1122	4	BS3	138.06807	9.696685	false	true	false	false	internal > 4	0.006060606060606061		0.0	0.0	0.0	0.0	0.0	5346	67	0
Scan: 22036 Run: 20190410_QExHFX1_RSLC1_Beveridge_Clausen_IMP_DSS_JRmethod_R3 P1_K.QLKEDYFK.K P2_K.MDGTEELLVKLNR.E 3 10	20190410_QExHFX1_RSLC1_Beveridge_Clausen_IMP_DSS_JRmethod_R3	22036	20190410_QExHFX1_RSLC1_Beveridge_Clausen_IMP_DSS_JRmethod_R3.mgf	8077	4	686.106540	2,740.397054	0.397054	4	2,740.399315	0.399315	Cas9	Cas9	false	Cas9	Cas9	false	QLKEDYFK	MDGTEELLVKLNR	567	387	8	13	3	10	569	396	4	BS3	138.06807	9.653692	false	true	false	false	internal > 4	0.006060606060606061		0.007633587786259542	0.0	0.0	0.007692307692307693	0.0	5345	45	0
Scan: 8859 Run: 20190410_QExHFX1_RSLC1_Beveridge_Clausen_IMP_DSS_JRmethod_R3 P1_R.LSKSR.R P2_K.KGILQTVK.V 3 1	20190410_QExHFX1_RSLC1_Beveridge_Clausen_IMP_DSS_JRmethod_R3	8859	20190410_QExHFX1_RSLC1_Beveridge_Clausen_IMP_DSS_JRmethod_R3.mgf	562	3	538.669922	1,612.987937	0.987937	3	1,612.987573	0.987573	Cas9	Cas9	false	Cas9	Cas9	false	LSKSR	KGILQTVK	220	739	5	8	3	1	222	739	3	BS3	138.06807	9.647868	false	true	false	false	internal > 4	0.006060606060606061		0.007633587786259542	0.0	0.0	0.007692307692307693	0.0	5131	57	0
Scan: 13427 Run: 20190410_QExHFX1_RSLC1_Beveridge_Clausen_IMP_DSS_JRmethod_R3 P1_R.KLINGIR.D P2_R.KFDNLTK.A 1 1	20190410_QExHFX1_RSLC1_Beveridge_Clausen_IMP_DSS_JRmethod_R3	13427	20190410_QExHFX1_RSLC1_Beveridge_Clausen_IMP_DSS_JRmethod_R3.mgf	2782	4	454.773009	1,815.062930	0.062930	4	1,815.061800	0.061800	Cas9	Cas9	false	Cas9	Cas9	false	KFDNLTK	KLINGIR	900	669	7	7	1	1	900	669	4	BS3	138.06807	9.544664	false	true	false	false	internal > 4	0.006060606060606061		0.0	0.0	0.0	0.0	0.0	5343	140	0
Scan: 11961 Run: 20190410_QExHFX1_RSLC1_Beveridge_Clausen_IMP_DSS_JRmethod_R3 P1_K.KDLIIK.L P2_R.DKPIR.E 1 2	20190410_QExHFX1_RSLC1_Beveridge_Clausen_IMP_DSS_JRmethod_R3	11961	20190410_QExHFX1_RSLC1_Beveridge_Clausen_IMP_DSS_JRmethod_R3.mgf	1906	3	498.980070	1,493.918381	0.918381	3	1,493.918097	0.918097	Cas9	Cas9	false	Cas9	Cas9	false	DKPIR	KDLIIK	1303	1196	5	6	2	1	1304	1196	3	BS3	138.06807	9.521331	false	true	false	false	internal > 4	0.006060606060606061		0.007633587786259542	0.0	0.0	0.007692307692307693	0.0	5342	43	0
Scan: 8933 Run: 20190410_QExHFX1_RSLC1_Beveridge_Clausen_IMP_DSS_JRmethod_R3 P1_K.GYKEVK.K P2_K.AGFIKR.Q 3 5	20190410_QExHFX1_RSLC1_Beveridge_Clausen_IMP_DSS_JRmethod_R3	8933	20190410_QExHFX1_RSLC1_Beveridge_Clausen_IMP_DSS_JRmethod_R3.mgf	578	3	517.968332	1,550.883167	0.883167	3	1,550.882047	0.882047	Cas9	Cas9	false	Cas9	Cas9	false	GYKEVK	AGFIKR	1190	918	6	6	3	5	1192	922	3	BS3	138.06807	9.491142	false	true	false	false	internal > 4	0.006060606060606061		0.007633587786259542	0.0	0.0	0.007692307692307693	0.0	5341	42	0
Scan: 15573 Run: 20190410_QExHFX1_RSLC1_Beveridge_Clausen_IMP_DSS_JRmethod_R3 P1_R.KVTVK.Q P2_R.GGLSELDKAGFIK.R 1 8	20190410_QExHFX1_RSLC1_Beveridge_Clausen_IMP_DSS_JRmethod_R3	15573	20190410_QExHFX1_RSLC1_Beveridge_Clausen_IMP_DSS_JRmethod_R3.mgf	4139	3	682.732178	2,045.174705	0.174705	3	2,045.177225	0.177225	Cas9	Cas9	false	Cas9	Cas9	false	KVTVK	GGLSELDKAGFIK	562	910	5	13	1	8	562	917	3	BS3	138.06807	9.421472	false	true	false	false	internal > 4	0.006060606060606061		0.0	0.0	0.0	0.0	0.0	5233	72	0
Scan: 8096 Run: 20190410_QExHFX1_RSLC1_Beveridge_Clausen_IMP_DSS_JRmethod_R3 P1_K.LVDSTDKADLR.L P2_K.GQKNSR.E 7 3	20190410_QExHFX1_RSLC1_Beveridge_Clausen_IMP_DSS_JRmethod_R3	8096	20190410_QExHFX1_RSLC1_Beveridge_Clausen_IMP_DSS_JRmethod_R3.mgf	377	4	515.525304	2,058.072110	0.072110	4	2,058.070527	0.070527	Cas9	Cas9	false	Cas9	Cas9	false	LVDSTDKADLR	GQKNSR	146	777	11	6	7	3	152	779	4	BS3	138.06807	9.375493	false	true	false	false	internal > 4	0.006060606060606061		0.0	0.0	0.0	0.0	0.0	5339	139	0
Scan: 14622 Run: 20190410_QExHFX1_RSLC1_Beveridge_Clausen_IMP_DSS_JRmethod_R3 P1_K.SKLVSDFR.K P2_K.KDWDPK.K 2 1	20190410_QExHFX1_RSLC1_Beveridge_Clausen_IMP_DSS_JRmethod_R3	14622	20190410_QExHFX1_RSLC1_Beveridge_Clausen_IMP_DSS_JRmethod_R3.mgf	3559	4	470.000555	1,875.973114	0.973114	4	1,875.973045	0.973045	Cas9	Cas9	false	Cas9	Cas9	false	KDWDPK	SKLVSDFR	1128	964	6	8	1	2	1128	965	4	BS3	138.06807	9.354873	false	true	false	false	internal > 4	0.006060606060606061		0.0	0.0	0.0	0.0	0.0	5338	137	0
Scan: 6620 Run: 20190410_QExHFX1_RSLC1_Beveridge_Clausen_IMP_DSS_JRmethod_R3 P1_K.LKSVK.E P2_K.LKGSPEDNEQK.Q 2 2	20190410_QExHFX1_RSLC1_Beveridge_Clausen_IMP_DSS_JRmethod_R3	6620	20190410_QExHFX1_RSLC1_Beveridge_Clausen_IMP_DSS_JRmethod_R3.mgf	89	3	652.693558	1,955.058845	0.058845	3	1,955.057503	0.057503	Cas9	Cas9	false	Cas9	Cas9	false	LKGSPEDNEQK	LKSVK	1249	1161	11	5	2	2	1250	1162	3	BS3	138.06807	9.353805	false	true	false	false	internal > 4	0.006060606060606061		0.0	0.0	0.0	0.0	0.0	5189	63	0
Scan: 21388 Run: 20190410_QExHFX1_RSLC1_Beveridge_Clausen_IMP_DSS_JRmethod_R3 P1_K.KNLIGALLFDSGETAEATR.L P2_K.GQKNSR.E 1 3	20190410_QExHFX1_RSLC1_Beveridge_Clausen_IMP_DSS_JRmethod_R3	21388	20190410_QExHFX1_RSLC1_Beveridge_Clausen_IMP_DSS_JRmethod_R3.mgf	7727	4	708.877352	2,831.480302	0.480302	4	2,831.477716	0.477716	Cas9	Cas9	false	Cas9	Cas9	false	GQKNSR	KNLIGALLFDSGETAEATR	777	49	6	19	3	1	779	49	4	BS3	138.06807	9.347651	false	true	false	false	internal > 4	0.006060606060606061		0.0	0.0	0.0	0.0	0.0	5336	104	0
Scan: 18299 Run: 20190410_QExHFX1_RSLC1_Beveridge_Clausen_IMP_DSS_JRmethod_R3 P1_R.YDEHHQDLTLLKALVR.Q P2_K.SEQEIGKATAK.Y 12 7	20190410_QExHFX1_RSLC1_Beveridge_Clausen_IMP_DSS_JRmethod_R3	18299	20190410_QExHFX1_RSLC1_Beveridge_Clausen_IMP_DSS_JRmethod_R3.mgf	5933	4	813.180564	3,248.693150	0.693150	4	3,248.704089	0.704089	Cas9	Cas9	false	Cas9	Cas9	false	SEQEIGKATAK	YDEHHQDLTLLKALVR	1029	329	11	16	7	12	1035	340	4	BS3	138.06807	9.30727	false	true	false	false	internal > 4	0.006060606060606061		0.0	0.0	0.0	0.0	0.0	5335	115	0
Scan: 14368 Run: 20190410_QExHFX1_RSLC1_Beveridge_Clausen_IMP_DSS_JRmethod_R3 P1_K.KGILQTVK.V P2_K.KDLIIK.L 1 1	20190410_QExHFX1_RSLC1_Beveridge_Clausen_IMP_DSS_JRmethod_R3	14368	20190410_QExHFX1_RSLC1_Beveridge_Clausen_IMP_DSS_JRmethod_R3.mgf	3388	3	585.044495	1,752.111656	0.111656	3	1,752.112440	0.112440	Cas9	Cas9	false	Cas9	Cas9	false	KGILQTVK	KDLIIK	739	1196	8	6	1	1	739	1196	3	BS3	138.06807	9.274283	false	true	false	false	internal > 4	0.006060606060606061		0.014084507042253521	0.0	0.0	0.014184397163120567	0.0	5334	38	0
Scan: 19102 Run: 20190410_QExHFX1_RSLC1_Beveridge_Clausen_IMP_DSS_JRmethod_R3 P1_K.FDNLTKAER.G P2_K.DFQFYKVR.E 6 6	20190410_QExHFX1_RSLC1_Beveridge_Clausen_IMP_DSS_JRmethod_R3	19102	20190410_QExHFX1_RSLC1_Beveridge_Clausen_IMP_DSS_JRmethod_R3.mgf	6427	4	584.053529	2,332.185010	0.185010	4	2,332.185164	0.185164	Cas9	Cas9	false	Cas9	Cas9	false	DFQFYKVR	FDNLTKAER	973	901	8	9	6	6	978	906	4	BS3	138.06807	9.25523	false	true	false	false	internal > 4	0.006060606060606061		0.0	0.0	0.0	0.0	0.0	5333	151	0
Scan: 11614 Run: 20190410_QExHFX1_RSLC1_Beveridge_Clausen_IMP_DSS_JRmethod_R3 P1_K.SDNVPSEEVVKK.M P2_K.AGFIKR.Q 11 5	20190410_QExHFX1_RSLC1_Beveridge_Clausen_IMP_DSS_JRmethod_R3	11614	20190410_QExHFX1_RSLC1_Beveridge_Clausen_IMP_DSS_JRmethod_R3.mgf	1741	3	720.395303	2,158.164080	0.164080	3	2,158.163365	0.163365	Cas9	Cas9	false	Cas9	Cas9	false	SDNVPSEEVVKK	AGFIKR	871	918	12	6	11	5	881	922	3	BS3	138.06807	9.243956	false	true	false	false	internal > 4	0.006060606060606061		0.0	0.0	0.0	0.0	0.0	5298	90	0
Scan: 18238 Run: 20190410_QExHFX1_RSLC1_Beveridge_Clausen_IMP_DSS_JRmethod_R3 P1_K.VLSAYNKHR.D P2_K.SNFDLAEDAKLQLSK.D 7 10	20190410_QExHFX1_RSLC1_Beveridge_Clausen_IMP_DSS_JRmethod_R3	18238	20190410_QExHFX1_RSLC1_Beveridge_Clausen_IMP_DSS_JRmethod_R3.mgf	5891	4	726.636536	2,902.517038	0.517038	4	2,902.518853	0.518853	Cas9	Cas9	false	Cas9	Cas9	false	VLSAYNKHR	SNFDLAEDAKLQLSK	1294	258	9	15	7	10	1300	267	4	BS3	138.06807	9.212183	false	true	false	false	internal > 4	0.006060606060606061		0.014084507042253521	0.0	0.0	0.014184397163120567	0.0	5331	37	0
Scan: 7890 Run: 20190410_QExHFX1_RSLC1_Beveridge_Clausen_IMP_DSS_JRmethod_R3 P1_K.NLPNEKVLPK.H P2_R.HSIKK.N 6 4	20190410_QExHFX1_RSLC1_Beveridge_Clausen_IMP_DSS_JRmethod_R3	7890	20190410_QExHFX1_RSLC1_Beveridge_Clausen_IMP_DSS_JRmethod_R3.mgf	306	3	634.379106	1,900.115489	0.115489	3	1,900.114564	0.114564	Cas9	Cas9	false	Cas9	Cas9	false	HSIKK	NLPNEKVLPK	45	505	5	10	4	6	48	510	3	BS3	138.06807	9.187268	false	true	false	false	internal > 4	0.006060606060606061		0.0	0.0	0.0	0.0	0.0	5227	68	0
Scan: 13554 Run: 20190410_QExHFX1_RSLC1_Beveridge_Clausen_IMP_DSS_JRmethod_R3 P1_R.NSDKLIAR.K P2_K.KDLIIK.L 4 1	20190410_QExHFX1_RSLC1_Beveridge_Clausen_IMP_DSS_JRmethod_R3	13554	20190410_QExHFX1_RSLC1_Beveridge_Clausen_IMP_DSS_JRmethod_R3.mgf	2854	4	446.522716	1,782.061758	0.061758	4	1,782.061466	0.061466	Cas9	Cas9	false	Cas9	Cas9	false	NSDKLIAR	KDLIIK	1119	1196	8	6	4	1	1122	1196	4	BS3	138.06807	9.158637	false	true	false	false	internal > 4	0.006060606060606061		0.0	0.0	0.0	0.0	0.0	5329	129	0
Scan: 14746 Run: 20190410_QExHFX1_RSLC1_Beveridge_Clausen_IMP_DSS_JRmethod_R3 P1_R.KFDNLTK.A P2_K.APLSASMIKR.Y 1 9	20190410_QExHFX1_RSLC1_Beveridge_Clausen_IMP_DSS_JRmethod_R3	14746	20190410_QExHFX1_RSLC1_Beveridge_Clausen_IMP_DSS_JRmethod_R3.mgf	3635	3	698.053833	2,091.139670	0.139670	3	2,091.139792	0.139792	Cas9	Cas9	false	Cas9	Cas9	false	APLSASMIKR	KFDNLTK	319	900	10	7	9	1	327	900	3	BS3	138.06807	9.148659	false	true	false	false	internal > 4	0.006060606060606061		0.007633587786259542	0.0	0.0	0.007692307692307693	0.0	5142	52	0
Scan: 10935 Run: 20190410_QExHFX1_RSLC1_Beveridge_Clausen_IMP_DSS_JRmethod_R3 P1_K.QLKEDYFK.K P2_R.KVTVK.Q 3 1	20190410_QExHFX1_RSLC1_Beveridge_Clausen_IMP_DSS_JRmethod_R3	10935	20190410_QExHFX1_RSLC1_Beveridge_Clausen_IMP_DSS_JRmethod_R3.mgf	1355	3	594.673462	1,780.998557	0.998557	3	1,780.997470	0.997470	Cas9	Cas9	false	Cas9	Cas9	false	KVTVK	QLKEDYFK	562	567	5	8	1	3	562	569	3	BS3	138.06807	9.069758	false	true	false	false	internal > 4	0.006060606060606061		0.014084507042253521	0.0	0.0	0.014184397163120567	0.0	5327	36	0
Scan: 10402 Run: 20190410_QExHFX1_RSLC1_Beveridge_Clausen_IMP_DSS_JRmethod_R3 P1_K.VMKQLK.R P2_K.LVDSTDKADLR.L 3 7	20190410_QExHFX1_RSLC1_Beveridge_Clausen_IMP_DSS_JRmethod_R3	10402	20190410_QExHFX1_RSLC1_Beveridge_Clausen_IMP_DSS_JRmethod_R3.mgf	1144	3	711.392534	2,131.155773	0.155773	3	2,131.155837	0.155837	Cas9	Cas9	false	Cas9	Cas9	false	LVDSTDKADLR	VMKQLK	146	651	11	6	7	3	152	653	3	BS3	138.06807	9.067184	false	true	false	false	internal > 4	0.006060606060606061		0.0	0.0	0.0	0.0	0.0	5275	78	0
Scan: 17219 Run: 20190410_QExHFX1_RSLC1_Beveridge_Clausen_IMP_DSS_JRmethod_R3 P1_R.KFDNLTK.A P2_K.FIKPILEK.M 1 3	20190410_QExHFX1_RSLC1_Beveridge_Clausen_IMP_DSS_JRmethod_R3	17219	20190410_QExHFX1_RSLC1_Beveridge_Clausen_IMP_DSS_JRmethod_R3.mgf	5292	4	498.295639	1,989.153450	0.153450	4	1,989.155032	0.155032	Cas9	Cas9	false	Cas9	Cas9	false	KFDNLTK	FIKPILEK	900	379	7	8	1	3	900	381	4	BS3	138.06807	9.027045	false	true	false	false	internal > 4	0.006060606060606061		0.0	0.0	0.0	0.0	0.0	5325	134	0
Scan: 18763 Run: 20190410_QExHFX1_RSLC1_Beveridge_Clausen_IMP_DSS_JRmethod_R3 P1_K.MDGTEELLVKLNR.E P2_R.EKIEK.I 10 2	20190410_QExHFX1_RSLC1_Beveridge_Clausen_IMP_DSS_JRmethod_R3	18763	20190410_QExHFX1_RSLC1_Beveridge_Clausen_IMP_DSS_JRmethod_R3.mgf	6207	4	580.063589	2,316.225250	0.225250	4	2,316.224644	0.224644	Cas9	Cas9	false	Cas9	Cas9	false	EKIEK	MDGTEELLVKLNR	442	387	5	13	2	10	443	396	4	BS3	138.06807	8.973231	false	true	false	false	internal > 4	0.006060606060606061		0.0	0.0	0.0	0.0	0.0	5324	119	0
Scan: 19835 Run: 20190410_QExHFX1_RSLC1_Beveridge_Clausen_IMP_DSS_JRmethod_R3 P1_K.QSGKTILDFLK.S P2_R.DKQSGK.T 4 2	20190410_QExHFX1_RSLC1_Beveridge_Clausen_IMP_DSS_JRmethod_R3	19835	20190410_QExHFX1_RSLC1_Beveridge_Clausen_IMP_DSS_JRmethod_R3.mgf	6860	4	513.035906	2,048.114518	0.114518	4	2,048.115353	0.115353	Cas9	Cas9	false	Cas9	Cas9	false	DKQSGK	QSGKTILDFLK	676	678	6	11	2	4	677	681	4	BS3	138.06807	8.949012	false	true	false	false	internal > 4	0.006060606060606061		0.014084507042253521	0.0	0.0	0.014184397163120567	0.0	5323	33	0
Scan: 10247 Run: 20190410_QExHFX1_RSLC1_Beveridge_Clausen_IMP_DSS_JRmethod_R3 P1_R.KMIAK.S P2_K.FKVLGNTDR.H 1 2	20190410_QExHFX1_RSLC1_Beveridge_Clausen_IMP_DSS_JRmethod_R3	10247	20190410_QExHFX1_RSLC1_Beveridge_Clausen_IMP_DSS_JRmethod_R3.mgf	1057	3	598.337821	1,791.991634	0.991634	3	1,791.991672	0.991672	Cas9	Cas9	false	Cas9	Cas9	false	KMIAK	FKVLGNTDR	1024	36	5	9	1	2	1024	37	3	BS3	138.06807	8.922519	false	true	false	false	internal > 4	0.006060606060606061		0.0	0.0	0.0	0.0	0.0	5260	74	0
Scan: 16151 Run: 20190410_QExHFX1_RSLC1_Beveridge_Clausen_IMP_DSS_JRmethod_R3 P1_K.SEQEIGKATAK.Y P2_K.DLIIKLPK.Y 7 5	20190410_QExHFX1_RSLC1_Beveridge_Clausen_IMP_DSS_JRmethod_R3	16151	20190410_QExHFX1_RSLC1_Beveridge_Clausen_IMP_DSS_JRmethod_R3.mgf	4551	4	560.329893	2,237.290466	0.290466	4	2,237.288232	0.288232	Cas9	Cas9	false	Cas9	Cas9	false	SEQEIGKATAK	DLIIKLPK	1029	1197	11	8	7	5	1035	1201	4	BS3	138.06807	8.862891	false	true	false	false	internal > 4	0.006060606060606061		0.014084507042253521	0.0	0.0	0.014184397163120567	0.0	5321	32	0
Scan: 19067 Run: 20190410_QExHFX1_RSLC1_Beveridge_Clausen_IMP_DSS_JRmethod_R3 P1_R.QEDFYPFLKDNR.E P2_R.GKSDNVPSEEVVK.K 9 2	20190410_QExHFX1_RSLC1_Beveridge_Clausen_IMP_DSS_JRmethod_R3	19067	20190410_QExHFX1_RSLC1_Beveridge_Clausen_IMP_DSS_JRmethod_R3.mgf	6400	3	1,032.843160	3,095.507651	0.507651	3	3,095.508742	0.508742	Cas9	Cas9	false	Cas9	Cas9	false	GKSDNVPSEEVVK	QEDFYPFLKDNR	869	430	13	12	2	9	870	438	3	BS3	138.06807	8.854749	false	true	false	false	internal > 4	0.006060606060606061		0.0	0.0	0.0	0.0	0.0	5320	159	0
Scan: 15695 Run: 20190410_QExHFX1_RSLC1_Beveridge_Clausen_IMP_DSS_JRmethod_R3 P1_K.LKGSPEDNEQK.Q P2_R.LENLIAQLPGEKK.N 2 12	20190410_QExHFX1_RSLC1_Beveridge_Clausen_IMP_DSS_JRmethod_R3	15695	20190410_QExHFX1_RSLC1_Beveridge_Clausen_IMP_DSS_JRmethod_R3.mgf	4223	3	945.509143	2,833.505600	0.505600	3	2,833.507286	0.507286	Cas9	Cas9	false	Cas9	Cas9	false	LKGSPEDNEQK	LENLIAQLPGEKK	1249	226	11	13	2	12	1250	237	3	BS3	138.06807	8.813486	false	true	false	false	internal > 4	0.006060606060606061		0.014084507042253521	0.0	0.0	0.014184397163120567	0.0	5319	31	0
Scan: 14431 Run: 20190410_QExHFX1_RSLC1_Beveridge_Clausen_IMP_DSS_JRmethod_R3 P1_K.NLPNEKVLPK.H P2_K.NLPNEKVLPK.H 6 6	20190410_QExHFX1_RSLC1_Beveridge_Clausen_IMP_DSS_JRmethod_R3	14431	20190410_QExHFX1_RSLC1_Beveridge_Clausen_IMP_DSS_JRmethod_R3.mgf	3428	4	610.859440	2,439.408654	0.408654	4	2,439.410077	0.410077	Cas9	Cas9	false	Cas9	Cas9	false	NLPNEKVLPK	NLPNEKVLPK	505	505	10	10	6	6	510	510	4	BS3	138.06807	8.787799	false	true	false	false	internal > 4	0.006060606060606061		0.0	0.0	0.0	0.0	0.0	5318	154	0
Scan: 16805 Run: 20190410_QExHFX1_RSLC1_Beveridge_Clausen_IMP_DSS_JRmethod_R3 P1_K.LVDSTDKADLR.L P2_R.KDFQFYK.V 7 1	20190410_QExHFX1_RSLC1_Beveridge_Clausen_IMP_DSS_JRmethod_R3	16805	20190410_QExHFX1_RSLC1_Beveridge_Clausen_IMP_DSS_JRmethod_R3.mgf	5011	3	782.405823	2,344.195640	0.195640	3	2,344.195060	0.195060	Cas9	Cas9	false	Cas9	Cas9	false	LVDSTDKADLR	KDFQFYK	146	972	11	7	7	1	152	972	3	BS3	138.06807	8.774927	false	true	false	false	internal > 4	0.006060606060606061		0.0	0.0	0.0	0.0	0.0	5317	103	0
Scan: 10382 Run: 20190410_QExHFX1_RSLC1_Beveridge_Clausen_IMP_DSS_JRmethod_R3 P1_K.MKNYWR.Q P2_R.DKPIR.E 2 2	20190410_QExHFX1_RSLC1_Beveridge_Clausen_IMP_DSS_JRmethod_R3	10382	20190410_QExHFX1_RSLC1_Beveridge_Clausen_IMP_DSS_JRmethod_R3.mgf	1133	3	560.295898	1,677.865865	0.865865	3	1,677.866078	0.866078	Cas9	Cas9	false	Cas9	Cas9	false	DKPIR	MKNYWR	1303	883	5	6	2	2	1304	884	3	BS3	138.06807	8.762004	false	true	false	false	internal > 4	0.006060606060606061		0.0	0.0	0.0	0.0	0.0	5221	60	0
Scan: 6967 Run: 20190410_QExHFX1_RSLC1_Beveridge_Clausen_IMP_DSS_JRmethod_R3 P1_K.SDNVPSEEVVKK.M P2_K.GQKNSR.E 11 3	20190410_QExHFX1_RSLC1_Beveridge_Clausen_IMP_DSS_JRmethod_R3	6967	20190410_QExHFX1_RSLC1_Beveridge_Clausen_IMP_DSS_JRmethod_R3.mgf	140	4	540.033953	2,156.106706	0.106706	4	2,156.107306	0.107306	Cas9	Cas9	false	Cas9	Cas9	false	SDNVPSEEVVKK	GQKNSR	871	777	12	6	11	3	881	779	4	BS3	138.06807	8.726378	false	true	false	false	internal > 4	0.006060606060606061		0.0	0.0	0.0	0.0	0.0	5315	108	0
Scan: 9496 Run: 20190410_QExHFX1_RSLC1_Beveridge_Clausen_IMP_DSS_JRmethod_R3 P1_K.SDNVPSEEVVKK.M P2_K.GYKEVK.K 11 3	20190410_QExHFX1_RSLC1_Beveridge_Clausen_IMP_DSS_JRmethod_R3	9496	20190410_QExHFX1_RSLC1_Beveridge_Clausen_IMP_DSS_JRmethod_R3.mgf	744	4	548.543111	2,190.143338	0.143338	4	2,190.141961	0.141961	Cas9	Cas9	false	Cas9	Cas9	false	SDNVPSEEVVKK	GYKEVK	871	1190	12	6	11	3	881	1192	4	BS3	138.06807	8.688274	false	true	false	false	internal > 4	0.006060606060606061		0.0	0.0	0.0	0.0	0.0	5277	73	0
Scan: 14022 Run: 20190410_QExHFX1_RSLC1_Beveridge_Clausen_IMP_DSS_JRmethod_R3 P1_K.TEVQTGGFSKESILPK.R P2_R.SDKNR.G 10 3	20190410_QExHFX1_RSLC1_Beveridge_Clausen_IMP_DSS_JRmethod_R3	14022	20190410_QExHFX1_RSLC1_Beveridge_Clausen_IMP_DSS_JRmethod_R3.mgf	3156	4	620.077870	2,476.282374	0.282374	4	2,476.280913	0.280913	Cas9	Cas9	false	Cas9	Cas9	false	SDKNR	TEVQTGGFSKESILPK	864	1102	5	16	3	10	866	1111	4	BS3	138.06807	8.679022	false	true	false	false	internal > 4	0.006060606060606061		0.0	0.0	0.0	0.0	0.0	5313	127	0
Scan: 8463 Run: 20190410_QExHFX1_RSLC1_Beveridge_Clausen_IMP_DSS_JRmethod_R3 P1_K.KLVDSTDK.A P2_K.KLVDSTDK.A 1 1	20190410_QExHFX1_RSLC1_Beveridge_Clausen_IMP_DSS_JRmethod_R3	8463	20190410_QExHFX1_RSLC1_Beveridge_Clausen_IMP_DSS_JRmethod_R3.mgf	460	4	487.767632	1,947.041422	0.041422	4	1,947.041183	0.041183	Cas9	Cas9	false	Cas9	Cas9	false	KLVDSTDK	KLVDSTDK	145	145	8	8	1	1	145	145	4	BS3	138.06807	8.654475	false	true	false	false	internal > 4	0.006060606060606061		0.0	0.0	0.0	0.0	0.0	5312	143	0
Scan: 10729 Run: 20190410_QExHFX1_RSLC1_Beveridge_Clausen_IMP_DSS_JRmethod_R3 P1_K.LVDSTDKADLR.L P2_K.GYKEVK.K 7 3	20190410_QExHFX1_RSLC1_Beveridge_Clausen_IMP_DSS_JRmethod_R3	10729	20190410_QExHFX1_RSLC1_Beveridge_Clausen_IMP_DSS_JRmethod_R3.mgf	1267	4	524.033523	2,092.104986	0.104986	4	2,092.105182	0.105182	Cas9	Cas9	false	Cas9	Cas9	false	LVDSTDKADLR	GYKEVK	146	1190	11	6	7	3	152	1192	4	BS3	138.06807	8.62021	false	true	false	false	internal > 4	0.006060606060606061		0.0	0.0	0.0	0.0	0.0	5311	106	0
Scan: 12196 Run: 20190410_QExHFX1_RSLC1_Beveridge_Clausen_IMP_DSS_JRmethod_R3 P1_R.NSDKLIAR.K P2_K.MKNYWR.Q 4 2	20190410_QExHFX1_RSLC1_Beveridge_Clausen_IMP_DSS_JRmethod_R3	12196	20190410_QExHFX1_RSLC1_Beveridge_Clausen_IMP_DSS_JRmethod_R3.mgf	2038	4	492.509857	1,966.010322	0.010322	4	1,966.009447	0.009447	Cas9	Cas9	false	Cas9	Cas9	false	MKNYWR	NSDKLIAR	883	1119	6	8	2	4	884	1122	4	BS3	138.06807	8.584968	false	true	false	false	internal > 4	0.006060606060606061		0.0	0.0	0.0	0.0	0.0	5310	136	0
Scan: 16039 Run: 20190410_QExHFX1_RSLC1_Beveridge_Clausen_IMP_DSS_JRmethod_R3 P1_K.KLVDSTDK.A P2_K.IEKILTFR.I 1 3	20190410_QExHFX1_RSLC1_Beveridge_Clausen_IMP_DSS_JRmethod_R3	16039	20190410_QExHFX1_RSLC1_Beveridge_Clausen_IMP_DSS_JRmethod_R3.mgf	4467	4	516.299072	2,061.167182	0.167182	4	2,061.172138	0.172138	Cas9	Cas9	false	Cas9	Cas9	false	KLVDSTDK	IEKILTFR	145	444	8	8	1	3	145	446	4	BS3	138.06807	8.583858	false	true	false	false	internal > 4	0.006060606060606061		0.0	0.0	0.0	0.0	0.0	5309	156	0
Scan: 19654 Run: 20190410_QExHFX1_RSLC1_Beveridge_Clausen_IMP_DSS_JRmethod_R3 P1_K.VVDELVKVMGR.H P2_K.VLTRSDKNR.G 7 7	20190410_QExHFX1_RSLC1_Beveridge_Clausen_IMP_DSS_JRmethod_R3	19654	20190410_QExHFX1_RSLC1_Beveridge_Clausen_IMP_DSS_JRmethod_R3.mgf	6743	3	829.461528	2,485.362755	0.362755	3	2,485.368623	0.368623	Cas9	Cas9	false	Cas9	Cas9	false	VLTRSDKNR	VVDELVKVMGR	860	747	9	11	7	7	866	753	3	BS3	138.06807	8.568787	false	true	false	false	internal > 4	0.006060606060606061		0.014084507042253521	0.0	0.0	0.014184397163120567	0.0	5308	29	0
Scan: 19109 Run: 20190410_QExHFX1_RSLC1_Beveridge_Clausen_IMP_DSS_JRmethod_R3 P1_K.SDNVPSEEVVKKMK.N P2_K.ETRSYKR.Q 11 6	20190410_QExHFX1_RSLC1_Beveridge_Clausen_IMP_DSS_JRmethod_R3	19109	20190410_QExHFX1_RSLC1_Beveridge_Clausen_IMP_DSS_JRmethod_R3.mgf	6433	3	894.796997	2,681.369162	0.369162	3	2,681.369410	0.369410	DECOY:Cas9	DECOY:REV_Cas9	true	Cas9	Cas9	false	ETRSYKR	SDNVPSEEVVKKMK	29	871	7	14	6	11	34	881	3	BS3	138.06807	8.562599	true	false	true	false	internal > 4	0.011049723756906077		0.02	1.0	0.0	0.020134228187919462	1.0	5307	28	1
Scan: 15581 Run: 20190410_QExHFX1_RSLC1_Beveridge_Clausen_IMP_DSS_JRmethod_R3 P1_R.LEESFLVEEDKK.H P2_R.GKSDNVPSEEVVK.K 11 2	20190410_QExHFX1_RSLC1_Beveridge_Clausen_IMP_DSS_JRmethod_R3	15581	20190410_QExHFX1_RSLC1_Beveridge_Clausen_IMP_DSS_JRmethod_R3.mgf	4144	3	997.508154	2,989.502633	0.502633	3	2,989.501924	0.501924	Cas9	Cas9	false	Cas9	Cas9	false	GKSDNVPSEEVVK	LEESFLVEEDKK	869	105	13	12	2	11	870	115	3	BS3	138.06807	8.516806	false	true	false	false	internal > 4	0.011049723756906077		0.0	0.0	0.0	0.0	0.0	5306	152	0
Scan: 16125 Run: 20190410_QExHFX1_RSLC1_Beveridge_Clausen_IMP_DSS_JRmethod_R3 P1_K.VPSKK.F P2_R.QEDFYPFLKDNR.E 4 9	20190410_QExHFX1_RSLC1_Beveridge_Clausen_IMP_DSS_JRmethod_R3	16125	20190410_QExHFX1_RSLC1_Beveridge_Clausen_IMP_DSS_JRmethod_R3.mgf	4531	3	756.395106	2,266.163489	0.163489	3	2,266.163366	0.163366	Cas9	Cas9	false	Cas9	Cas9	false	VPSKK	QEDFYPFLKDNR	31	430	5	12	4	9	34	438	3	BS3	138.06807	8.509751	false	true	false	false	internal > 4	0.011049723756906077		0.007633587786259542	0.0	0.0	0.007692307692307693	0.0	5197	53	0
Scan: 12257 Run: 20190410_QExHFX1_RSLC1_Beveridge_Clausen_IMP_DSS_JRmethod_R3 P1_K.VPSKK.F P2_R.LEESFLVEEDKK.H 4 11	20190410_QExHFX1_RSLC1_Beveridge_Clausen_IMP_DSS_JRmethod_R3	12257	20190410_QExHFX1_RSLC1_Beveridge_Clausen_IMP_DSS_JRmethod_R3.mgf	2074	3	721.058289	2,160.153038	0.153038	3	2,160.156548	0.156548	Cas9	Cas9	false	Cas9	Cas9	false	VPSKK	LEESFLVEEDKK	31	105	5	12	4	11	34	115	3	BS3	138.06807	8.450304	false	true	false	false	internal > 4	0.011049723756906077		0.014084507042253521	0.0	0.0	0.014184397163120567	0.0	4349	30	0
Scan: 11066 Run: 20190410_QExHFX1_RSLC1_Beveridge_Clausen_IMP_DSS_JRmethod_R3 P1_R.SDKNR.G P2_K.FIKPILEK.M 3 3	20190410_QExHFX1_RSLC1_Beveridge_Clausen_IMP_DSS_JRmethod_R3	11066	20190410_QExHFX1_RSLC1_Beveridge_Clausen_IMP_DSS_JRmethod_R3.mgf	1439	3	582.004999	1,742.993168	0.993168	3	1,742.993052	0.993052	Cas9	Cas9	false	Cas9	Cas9	false	SDKNR	FIKPILEK	864	379	5	8	3	3	866	381	3	BS3	138.06807	8.438707	false	true	false	false	internal > 4	0.011049723756906077		0.007633587786259542	0.0	0.0	0.007692307692307693	0.0	5201	54	0
Scan: 7375 Run: 20190410_QExHFX1_RSLC1_Beveridge_Clausen_IMP_DSS_JRmethod_R3 P1_K.GYKEVK.K P2_K.GYKEVK.K 3 3	20190410_QExHFX1_RSLC1_Beveridge_Clausen_IMP_DSS_JRmethod_R3	7375	20190410_QExHFX1_RSLC1_Beveridge_Clausen_IMP_DSS_JRmethod_R3.mgf	180	3	528.627625	1,582.861046	0.861046	3	1,582.860643	0.860643	Cas9	Cas9	false	Cas9	Cas9	false	GYKEVK	GYKEVK	1190	1190	6	6	3	3	1192	1192	3	BS3	138.06807	8.414703	false	true	false	false	internal > 4	0.011049723756906077		0.02	0.0	0.0	0.020134228187919462	0.0	5302	26	0
Scan: 16829 Run: 20190410_QExHFX1_RSLC1_Beveridge_Clausen_IMP_DSS_JRmethod_R3 P1_K.MDGTEELLVKLNR.E P2_R.KVTVK.Q 10 1	20190410_QExHFX1_RSLC1_Beveridge_Clausen_IMP_DSS_JRmethod_R3	16829	20190410_QExHFX1_RSLC1_Beveridge_Clausen_IMP_DSS_JRmethod_R3.mgf	5025	4	562.066787	2,244.238042	0.238042	4	2,244.239900	0.239900	Cas9	Cas9	false	Cas9	Cas9	false	KVTVK	MDGTEELLVKLNR	562	387	5	13	1	10	562	396	4	BS3	138.06807	8.411104	false	true	false	false	internal > 4	0.011049723756906077		0.0	0.0	0.0	0.0	0.0	5261	66	0
Scan: 15594 Run: 20190410_QExHFX1_RSLC1_Beveridge_Clausen_IMP_DSS_JRmethod_R3 P1_K.SKLVSDFR.K P2_R.QITKHVAQILDSR.M 2 4	20190410_QExHFX1_RSLC1_Beveridge_Clausen_IMP_DSS_JRmethod_R3	15594	20190410_QExHFX1_RSLC1_Beveridge_Clausen_IMP_DSS_JRmethod_R3.mgf	4153	5	520.294023	2,596.433733	0.433733	5	2,596.433667	0.433667	Cas9	Cas9	false	Cas9	Cas9	false	QITKHVAQILDSR	SKLVSDFR	930	964	13	8	4	2	933	965	5	BS3	138.06807	8.383953	false	true	false	false	internal > 4	0.011049723756906077		0.0	0.0	0.0	0.0	0.0	5078	111	0
Scan: 2854 Run: 20190410_QExHFX1_RSLC1_Beveridge_Clausen_IMP_DSS_JRmethod_R3 P1_R.DKQSGK.T P2_R.DKQSGK.T 2 2	20190410_QExHFX1_RSLC1_Beveridge_Clausen_IMP_DSS_JRmethod_R3	2854	20190410_QExHFX1_RSLC1_Beveridge_Clausen_IMP_DSS_JRmethod_R3.mgf	4	3	487.922992	1,460.747147	0.747147	3	1,460.747069	0.747069	Cas9	Cas9	false	Cas9	Cas9	false	DKQSGK	DKQSGK	676	676	6	6	2	2	677	677	3	BS3	138.06807	8.370954	false	true	false	false	internal > 4	0.011049723756906077		0.02	0.0	0.0	0.020134228187919462	0.0	5299	25	0
Scan: 10961 Run: 20190410_QExHFX1_RSLC1_Beveridge_Clausen_IMP_DSS_JRmethod_R3 P1_K.SDNVPSEEVVKK.M P2_K.AGFIKR.Q 11 5	20190410_QExHFX1_RSLC1_Beveridge_Clausen_IMP_DSS_JRmethod_R3	10961	20190410_QExHFX1_RSLC1_Beveridge_Clausen_IMP_DSS_JRmethod_R3.mgf	1372	4	540.548568	2,158.165166	0.165166	4	2,158.163365	0.163365	Cas9	Cas9	false	Cas9	Cas9	false	SDNVPSEEVVKK	AGFIKR	871	918	12	6	11	5	881	922	4	BS3	138.06807	8.367762	false	true	false	false	internal > 4	0.011049723756906077		0.0	0.0	0.0	0.0	0.0	5298	90	0
Scan: 4563 Run: 20190410_QExHFX1_RSLC1_Beveridge_Clausen_IMP_DSS_JRmethod_R3 P1_K.GYKEVK.K P2_K.GQKNSR.E 3 3	20190410_QExHFX1_RSLC1_Beveridge_Clausen_IMP_DSS_JRmethod_R3	4563	20190410_QExHFX1_RSLC1_Beveridge_Clausen_IMP_DSS_JRmethod_R3.mgf	14	3	517.282540	1,548.825791	0.825791	3	1,548.825988	0.825988	Cas9	Cas9	false	Cas9	Cas9	false	GQKNSR	GYKEVK	777	1190	6	6	3	3	779	1192	3	BS3	138.06807	8.313907	false	true	false	false	internal > 4	0.011049723756906077		0.02	0.0	0.0	0.020134228187919462	0.0	5297	24	0
Scan: 16397 Run: 20190410_QExHFX1_RSLC1_Beveridge_Clausen_IMP_DSS_JRmethod_R3 P1_K.MIAKSEQEIGKbs3ohATAK.Y P2_R.KFDNLTKbs3ohAER.G 4 1	20190410_QExHFX1_RSLC1_Beveridge_Clausen_IMP_DSS_JRmethod_R3	16397	20190410_QExHFX1_RSLC1_Beveridge_Clausen_IMP_DSS_JRmethod_R3.mgf	4714	4	823.688782	3,290.726022	0.726022	4	3,290.731923	0.731923	Cas9	Cas9	false	Cas9	Cas9	false	MIAKSEQEIGKbs3ohATAK	KFDNLTKbs3ohAER	1025	900	15	10	4	1	1028	900	4	BS3	138.06807	8.310687	false	true	false	false	internal > 4	0.011049723756906077		0.02	0.0	0.0	0.020134228187919462	0.0	5296	23	0
Scan: 2684 Run: 20190410_QExHFX1_RSLC1_Beveridge_Clausen_IMP_DSS_JRmethod_R3 P1_R.SDKNR.G P2_R.SDKNR.G 3 3	20190410_QExHFX1_RSLC1_Beveridge_Clausen_IMP_DSS_JRmethod_R3	2684	20190410_QExHFX1_RSLC1_Beveridge_Clausen_IMP_DSS_JRmethod_R3.mgf	2	3	459.235599	1,374.684968	0.684968	3	1,374.685135	0.685135	Cas9	Cas9	false	Cas9	Cas9	false	SDKNR	SDKNR	864	864	5	5	3	3	866	866	3	BS3	138.06807	8.169151	false	true	false	false	internal > 4	0.011049723756906077		0.02	0.0	0.0	0.020134228187919462	0.0	5295	20	0
Scan: 12777 Run: 20190410_QExHFX1_RSLC1_Beveridge_Clausen_IMP_DSS_JRmethod_R3 P1_K.LVDSTDKADLR.L P2_K.AGFIKR.Q 7 5	20190410_QExHFX1_RSLC1_Beveridge_Clausen_IMP_DSS_JRmethod_R3	12777	20190410_QExHFX1_RSLC1_Beveridge_Clausen_IMP_DSS_JRmethod_R3.mgf	2399	4	516.039102	2,060.127302	0.127302	4	2,060.126586	0.126586	Cas9	Cas9	false	Cas9	Cas9	false	LVDSTDKADLR	AGFIKR	146	918	11	6	7	5	152	922	4	BS3	138.06807	8.149136	false	true	false	false	internal > 4	0.011049723756906077		0.0	0.0	0.0	0.0	0.0	5294	123	0
Scan: 16273 Run: 20190410_QExHFX1_RSLC1_Beveridge_Clausen_IMP_DSS_JRmethod_R3 P1_K.SKLVSDFR.K P2_K.SKLVSDFR.K 2 2	20190410_QExHFX1_RSLC1_Beveridge_Clausen_IMP_DSS_JRmethod_R3	16273	20190410_QExHFX1_RSLC1_Beveridge_Clausen_IMP_DSS_JRmethod_R3.mgf	4624	4	510.783476	2,039.104798	0.104798	4	2,039.105121	0.105121	Cas9	Cas9	false	Cas9	Cas9	false	SKLVSDFR	SKLVSDFR	964	964	8	8	2	2	965	965	4	BS3	138.06807	8.128811	false	true	false	false	internal > 4	0.011049723756906077		0.0	0.0	0.0	0.0	0.0	5293	145	0
Scan: 25162 Run: 20190410_QExHFX1_RSLC1_Beveridge_Clausen_IMP_DSS_JRmethod_R3 P1_K.LVDSTDKADLR.L P2_K.KNLIGALLFDSGETAEATR.L 7 1	20190410_QExHFX1_RSLC1_Beveridge_Clausen_IMP_DSS_JRmethod_R3	25162	20190410_QExHFX1_RSLC1_Beveridge_Clausen_IMP_DSS_JRmethod_R3.mgf	9529	3	1,125.925892	3,374.755847	0.755847	3	3,374.756910	0.756910	Cas9	Cas9	false	Cas9	Cas9	false	LVDSTDKADLR	KNLIGALLFDSGETAEATR	146	49	11	19	7	1	152	49	3	BS3	138.06807	8.116007	false	true	false	false	internal > 4	0.011049723756906077		0.0	0.0	0.0	0.0	0.0	5292	163	0
Scan: 8563 Run: 20190410_QExHFX1_RSLC1_Beveridge_Clausen_IMP_DSS_JRmethod_R3 P1_K.MKNYWR.Q P2_R.LSKSR.R 2 3	20190410_QExHFX1_RSLC1_Beveridge_Clausen_IMP_DSS_JRmethod_R3	8563	20190410_QExHFX1_RSLC1_Beveridge_Clausen_IMP_DSS_JRmethod_R3.mgf	492	3	547.623840	1,639.849691	0.849691	3	1,639.850427	0.850427	Cas9	Cas9	false	Cas9	Cas9	false	LSKSR	MKNYWR	220	883	5	6	3	2	222	884	3	BS3	138.06807	8.102597	false	true	false	false	internal > 4	0.011049723756906077		0.007633587786259542	0.0	0.0	0.007692307692307693	0.0	5176	46	0
Scan: 14125 Run: 20190410_QExHFX1_RSLC1_Beveridge_Clausen_IMP_DSS_JRmethod_R3 P1_K.LVDSTDKADLR.L P2_R.GEKATLNDKR.F 7 9	20190410_QExHFX1_RSLC1_Beveridge_Clausen_IMP_DSS_JRmethod_R3	14125	20190410_QExHFX1_RSLC1_Beveridge_Clausen_IMP_DSS_JRmethod_R3.mgf	3224	3	834.441223	2,500.301840	0.301840	3	2,500.313276	0.313276	Cas9	Cas9	false	DECOY:Cas9	DECOY:REV_Cas9	true	LVDSTDKADLR	GEKATLNDKR	146	464	11	10	7	9	152	472	3	BS3	138.06807	8.094669	true	false	true	false	internal > 4	0.015228426395939087		0.025806451612903226	0.0	1.0	0.025974025974025976	1.0	5290	19	1
Scan: 2303 Run: 20190410_QExHFX1_RSLC1_Beveridge_Clausen_IMP_DSS_JRmethod_R3 P1_K.GQKNSR.E P2_K.GQKNSR.E 3 3	20190410_QExHFX1_RSLC1_Beveridge_Clausen_IMP_DSS_JRmethod_R3	2303	20190410_QExHFX1_RSLC1_Beveridge_Clausen_IMP_DSS_JRmethod_R3.mgf	0	3	505.937791	1,514.791544	0.791544	3	1,514.791333	0.791333	Cas9	Cas9	false	Cas9	Cas9	false	GQKNSR	GQKNSR	777	777	6	6	3	3	779	779	3	BS3	138.06807	8.029504	false	true	false	false	internal > 4	0.015228426395939087		0.025806451612903226	0.0	0.0	0.025974025974025976	0.0	5289	18	0
Scan: 11868 Run: 20190410_QExHFX1_RSLC1_Beveridge_Clausen_IMP_DSS_JRmethod_R3 P1_K.MIAKSEQEIGK.A P2_K.FDNLTKAER.G 4 6	20190410_QExHFX1_RSLC1_Beveridge_Clausen_IMP_DSS_JRmethod_R3	11868	20190410_QExHFX1_RSLC1_Beveridge_Clausen_IMP_DSS_JRmethod_R3.mgf	1861	4	620.822693	2,479.261666	0.261666	4	2,479.262821	0.262821	Cas9	Cas9	false	Cas9	Cas9	false	MIAKSEQEIGK	FDNLTKAER	1025	901	11	9	4	6	1028	906	4	BS3	138.06807	8.020902	false	true	false	false	internal > 4	0.015228426395939087		0.0	0.0	0.0	0.0	0.0	5288	132	0
Scan: 17484 Run: 20190410_QExHFX1_RSLC1_Beveridge_Clausen_IMP_DSS_JRmethod_R3 P1_K.MKNYWR.Q P2_K.DDSIDNKVLTR.S 2 7	20190410_QExHFX1_RSLC1_Beveridge_Clausen_IMP_DSS_JRmethod_R3	17484	20190410_QExHFX1_RSLC1_Beveridge_Clausen_IMP_DSS_JRmethod_R3.mgf	5448	3	776.055115	2,325.143516	0.143516	3	2,325.142311	0.142311	Cas9	Cas9	false	Cas9	Cas9	false	MKNYWR	DDSIDNKVLTR	883	853	6	11	2	7	884	859	3	BS3	138.06807	8.005824	false	true	false	false	internal > 4	0.015228426395939087		0.025806451612903226	0.0	0.0	0.025974025974025976	0.0	5287	17	0
Scan: 7397 Run: 20190410_QExHFX1_RSLC1_Beveridge_Clausen_IMP_DSS_JRmethod_R3 P1_K.SEQEIGKATAK.Y P2_R.KMIAK.S 7 1	20190410_QExHFX1_RSLC1_Beveridge_Clausen_IMP_DSS_JRmethod_R3	7397	20190410_QExHFX1_RSLC1_Beveridge_Clausen_IMP_DSS_JRmethod_R3.mgf	189	3	635.683350	1,904.028221	0.028221	3	1,904.028846	0.028846	Cas9	Cas9	false	Cas9	Cas9	false	KMIAK	SEQEIGKATAK	1024	1029	5	11	1	7	1024	1035	3	BS3	138.06807	7.949456	false	true	false	false	internal > 4	0.015228426395939087		0.007633587786259542	0.0	0.0	0.007692307692307693	0.0	5249	58	0
Scan: 17628 Run: 20190410_QExHFX1_RSLC1_Beveridge_Clausen_IMP_DSS_JRmethod_R3 P1_K.MIAKSEQEIGK.A P2_K.DFQFYKVR.E 4 6	20190410_QExHFX1_RSLC1_Beveridge_Clausen_IMP_DSS_JRmethod_R3	17628	20190410_QExHFX1_RSLC1_Beveridge_Clausen_IMP_DSS_JRmethod_R3.mgf	5519	4	623.073742	2,488.265862	0.265862	4	2,488.267180	0.267180	Cas9	Cas9	false	Cas9	Cas9	false	MIAKSEQEIGK	DFQFYKVR	1025	973	11	8	4	6	1028	978	4	BS3	138.06807	7.891367	false	true	false	false	internal > 4	0.015228426395939087		0.0	0.0	0.0	0.0	0.0	5285	124	0
Scan: 17709 Run: 20190410_QExHFX1_RSLC1_Beveridge_Clausen_IMP_DSS_JRmethod_R3 P1_K.QLKEDYFK.K P2_K.QLKEDYFK.K 3 3	20190410_QExHFX1_RSLC1_Beveridge_Clausen_IMP_DSS_JRmethod_R3	17709	20190410_QExHFX1_RSLC1_Beveridge_Clausen_IMP_DSS_JRmethod_R3.mgf	5566	4	570.296607	2,277.157322	0.157322	4	2,277.156885	0.156885	Cas9	Cas9	false	Cas9	Cas9	false	QLKEDYFK	QLKEDYFK	567	567	8	8	3	3	569	569	4	BS3	138.06807	7.851924	false	true	false	false	internal > 4	0.015228426395939087		0.025806451612903226	0.0	0.0	0.025974025974025976	0.0	5284	16	0
Scan: 24044 Run: 20190410_QExHFX1_RSLC1_Beveridge_Clausen_IMP_DSS_JRmethod_R3 P1_K.NPIDFLEAKGYK.E P2_K.FIKPILEK.M 9 3	20190410_QExHFX1_RSLC1_Beveridge_Clausen_IMP_DSS_JRmethod_R3	24044	20190410_QExHFX1_RSLC1_Beveridge_Clausen_IMP_DSS_JRmethod_R3.mgf	9080	4	630.609579	2,518.409210	0.409210	4	2,518.408682	0.408682	Cas9	Cas9	false	Cas9	Cas9	false	NPIDFLEAKGYK	FIKPILEK	1181	379	12	8	9	3	1189	381	4	BS3	138.06807	7.84485	false	true	false	false	internal > 4	0.015228426395939087		0.025806451612903226	0.0	0.0	0.025974025974025976	0.0	5283	15	0
Scan: 12823 Run: 20190410_QExHFX1_RSLC1_Beveridge_Clausen_IMP_DSS_JRmethod_R3 P1_R.QLLNAKLITQR.K P2_R.EKIEK.I 6 2	20190410_QExHFX1_RSLC1_Beveridge_Clausen_IMP_DSS_JRmethod_R3	12823	20190410_QExHFX1_RSLC1_Beveridge_Clausen_IMP_DSS_JRmethod_R3.mgf	2424	4	521.063538	2,080.225046	0.225046	4	2,080.225572	0.225572	Cas9	Cas9	false	Cas9	Cas9	false	EKIEK	QLLNAKLITQR	442	889	5	11	2	6	443	894	4	BS3	138.06807	7.837193	false	true	false	false	internal > 4	0.015228426395939087		0.02	0.0	0.0	0.020134228187919462	0.0	4975	27	0
Scan: 19954 Run: 20190410_QExHFX1_RSLC1_Beveridge_Clausen_IMP_DSS_JRmethod_R3 P1_R.LENLIAQLPGEKK.N P2_K.KDWDPK.K 12 1	20190410_QExHFX1_RSLC1_Beveridge_Clausen_IMP_DSS_JRmethod_R3	19954	20190410_QExHFX1_RSLC1_Beveridge_Clausen_IMP_DSS_JRmethod_R3.mgf	6916	3	793.437140	2,377.289591	0.289591	3	2,377.289295	0.289295	Cas9	Cas9	false	Cas9	Cas9	false	KDWDPK	LENLIAQLPGEKK	1128	226	6	13	1	12	1128	237	3	BS3	138.06807	7.786527	false	true	false	false	internal > 4	0.015228426395939087		0.025806451612903226	0.0	0.0	0.025974025974025976	0.0	5281	14	0
Scan: 5154 Run: 20190410_QExHFX1_RSLC1_Beveridge_Clausen_IMP_DSS_JRmethod_R3 P1_R.KVTVK.Q P2_R.EKIEK.I 1 2	20190410_QExHFX1_RSLC1_Beveridge_Clausen_IMP_DSS_JRmethod_R3	5154	20190410_QExHFX1_RSLC1_Beveridge_Clausen_IMP_DSS_JRmethod_R3.mgf	26	3	453.281469	1,356.822578	0.822578	3	1,356.822799	0.822799	Cas9	Cas9	false	Cas9	Cas9	false	KVTVK	EKIEK	562	442	5	5	1	2	562	443	3	BS3	138.06807	7.699111	false	true	false	false	internal > 4	0.015228426395939087		0.03184713375796178	0.0	0.0	0.03205128205128205	0.0	5280	12	0
Scan: 14219 Run: 20190410_QExHFX1_RSLC1_Beveridge_Clausen_IMP_DSS_JRmethod_R3 P1_R.QITKHVAQILDSR.M P2_K.KDWDPK.K 4 1	20190410_QExHFX1_RSLC1_Beveridge_Clausen_IMP_DSS_JRmethod_R3	14219	20190410_QExHFX1_RSLC1_Beveridge_Clausen_IMP_DSS_JRmethod_R3.mgf	3291	3	812.107362	2,433.300257	0.300257	3	2,433.301591	0.301591	Cas9	Cas9	false	Cas9	Cas9	false	QITKHVAQILDSR	KDWDPK	930	1128	13	6	4	1	933	1128	3	BS3	138.06807	7.669077	false	true	false	false	internal > 4	0.015228426395939087		0.007633587786259542	0.0	0.0	0.007692307692307693	0.0	5178	41	0
Scan: 18146 Run: 20190410_QExHFX1_RSLC1_Beveridge_Clausen_IMP_DSS_JRmethod_R3 P1_K.KDLIIK.L P2_K.DDSIDNKVLTR.S 1 7	20190410_QExHFX1_RSLC1_Beveridge_Clausen_IMP_DSS_JRmethod_R3	18146	20190410_QExHFX1_RSLC1_Beveridge_Clausen_IMP_DSS_JRmethod_R3.mgf	5832	4	536.305603	2,141.193306	0.193306	4	2,141.194330	0.194330	Cas9	Cas9	false	Cas9	Cas9	false	KDLIIK	DDSIDNKVLTR	1196	853	6	11	1	7	1196	859	4	BS3	138.06807	7.651448	false	true	false	false	internal > 4	0.015228426395939087		0.03184713375796178	0.0	0.0	0.03205128205128205	0.0	5278	11	0
Scan: 9497 Run: 20190410_QExHFX1_RSLC1_Beveridge_Clausen_IMP_DSS_JRmethod_R3 P1_K.SDNVPSEEVVKK.M P2_K.GYKEVK.K 11 3	20190410_QExHFX1_RSLC1_Beveridge_Clausen_IMP_DSS_JRmethod_R3	9497	20190410_QExHFX1_RSLC1_Beveridge_Clausen_IMP_DSS_JRmethod_R3.mgf	745	3	731.055056	2,190.143339	0.143339	3	2,190.141961	0.141961	Cas9	Cas9	false	Cas9	Cas9	false	SDNVPSEEVVKK	GYKEVK	871	1190	12	6	11	3	881	1192	3	BS3	138.06807	7.56651	false	true	false	false	internal > 4	0.015228426395939087		0.0	0.0	0.0	0.0	0.0	5277	73	0
Scan: 10982 Run: 20190410_QExHFX1_RSLC1_Beveridge_Clausen_IMP_DSS_JRmethod_R3 P1_R.GKSDNVPSEEVVK.K P2_R.GKSDNVPSEEVVK.K 2 2	20190410_QExHFX1_RSLC1_Beveridge_Clausen_IMP_DSS_JRmethod_R3	10982	20190410_QExHFX1_RSLC1_Beveridge_Clausen_IMP_DSS_JRmethod_R3.mgf	1383	3	971.495471	2,911.464584	0.464584	3	2,911.466207	0.466207	Cas9	Cas9	false	Cas9	Cas9	false	GKSDNVPSEEVVK	GKSDNVPSEEVVK	869	869	13	13	2	2	870	870	3	BS3	138.06807	7.563818	false	true	false	false	internal > 4	0.015228426395939087		0.0	0.0	0.0	0.0	0.0	5276	149	0
Scan: 10519 Run: 20190410_QExHFX1_RSLC1_Beveridge_Clausen_IMP_DSS_JRmethod_R3 P1_K.VMKQLK.R P2_K.LVDSTDKADLR.L 3 7	20190410_QExHFX1_RSLC1_Beveridge_Clausen_IMP_DSS_JRmethod_R3	10519	20190410_QExHFX1_RSLC1_Beveridge_Clausen_IMP_DSS_JRmethod_R3.mgf	1186	4	533.796734	2,131.157830	0.157830	4	2,131.155837	0.155837	Cas9	Cas9	false	Cas9	Cas9	false	LVDSTDKADLR	VMKQLK	146	651	11	6	7	3	152	653	4	BS3	138.06807	7.558075	false	true	false	false	internal > 4	0.015228426395939087		0.0	0.0	0.0	0.0	0.0	5275	78	0
Scan: 6885 Run: 20190410_QExHFX1_RSLC1_Beveridge_Clausen_IMP_DSS_JRmethod_R3 P1_K.LKGSPEDNEQK.Q P2_K.LKGSPEDNEQK.Q 2 2	20190410_QExHFX1_RSLC1_Beveridge_Clausen_IMP_DSS_JRmethod_R3	6885	20190410_QExHFX1_RSLC1_Beveridge_Clausen_IMP_DSS_JRmethod_R3.mgf	123	3	876.099624	2,625.277043	0.277043	3	2,625.276951	0.276951	Cas9	Cas9	false	Cas9	Cas9	false	LKGSPEDNEQK	LKGSPEDNEQK	1249	1249	11	11	2	2	1250	1250	3	BS3	138.06807	7.549613	false	true	false	false	internal > 4	0.015228426395939087		0.0	0.0	0.0	0.0	0.0	5274	133	0
Scan: 13036 Run: 20190410_QExHFX1_RSLC1_Beveridge_Clausen_IMP_DSS_JRmethod_R3 P1_K.LVDSTDKADLR.L P2_R.ESKNQK.G 7 3	20190410_QExHFX1_RSLC1_Beveridge_Clausen_IMP_DSS_JRmethod_R3	13036	20190410_QExHFX1_RSLC1_Beveridge_Clausen_IMP_DSS_JRmethod_R3.mgf	2544	3	701.702942	2,102.086997	0.086997	3	2,102.085508	0.085508	Cas9	Cas9	false	DECOY:Cas9	DECOY:REV_Cas9	true	LVDSTDKADLR	ESKNQK	146	591	11	6	7	3	152	593	3	BS3	138.06807	7.546784	true	false	true	false	internal > 4	0.01809954751131222		0.037267080745341616	0.0	1.0	0.0375	1.0	5273	10	1
Scan: 16884 Run: 20190410_QExHFX1_RSLC1_Beveridge_Clausen_IMP_DSS_JRmethod_R3 P1_K.YPKLESEFVYGDYK.V P2_K.LKSVK.E 3 2	20190410_QExHFX1_RSLC1_Beveridge_Clausen_IMP_DSS_JRmethod_R3	16884	20190410_QExHFX1_RSLC1_Beveridge_Clausen_IMP_DSS_JRmethod_R3.mgf	5064	4	613.077954	2,448.282710	0.282710	4	2,448.282813	0.282813	Cas9	Cas9	false	Cas9	Cas9	false	LKSVK	YPKLESEFVYGDYK	1161	1005	5	14	2	3	1162	1007	4	BS3	138.06807	7.545608	false	true	false	false	internal > 4	0.01809954751131222		0.0	0.0	0.0	0.0	0.0	5272	89	0
Scan: 8002 Run: 20190410_QExHFX1_RSLC1_Beveridge_Clausen_IMP_DSS_JRmethod_R3 P1_R.NSDKLIAR.K P2_R.LSKSR.R 4 3	20190410_QExHFX1_RSLC1_Beveridge_Clausen_IMP_DSS_JRmethod_R3	8002	20190410_QExHFX1_RSLC1_Beveridge_Clausen_IMP_DSS_JRmethod_R3.mgf	359	3	548.652893	1,642.936850	0.936850	3	1,642.936599	0.936599	Cas9	Cas9	false	Cas9	Cas9	false	LSKSR	NSDKLIAR	220	1119	5	8	3	4	222	1122	3	BS3	138.06807	7.525533	false	true	false	false	internal > 4	0.01809954751131222		0.014084507042253521	0.0	0.0	0.014184397163120567	0.0	5159	35	0
Scan: 13145 Run: 20190410_QExHFX1_RSLC1_Beveridge_Clausen_IMP_DSS_JRmethod_R3 P1_K.SEQEIGKATAK.Y P2_R.LKTYAHLFDDK.V 7 2	20190410_QExHFX1_RSLC1_Beveridge_Clausen_IMP_DSS_JRmethod_R3	13145	20190410_QExHFX1_RSLC1_Beveridge_Clausen_IMP_DSS_JRmethod_R3.mgf	2620	3	883.797555	2,648.370836	0.370836	3	2,648.369730	0.369730	Cas9	Cas9	false	Cas9	Cas9	false	SEQEIGKATAK	LKTYAHLFDDK	1029	640	11	11	7	2	1035	641	3	BS3	138.06807	7.519431	false	true	false	false	internal > 4	0.01809954751131222		0.0	0.0	0.0	0.0	0.0	5270	135	0
Scan: 10540 Run: 20190410_QExHFX1_RSLC1_Beveridge_Clausen_IMP_DSS_JRmethod_R3 P1_R.QQLPEKYK.E P2_R.QQLPEKYK.E 6 6	20190410_QExHFX1_RSLC1_Beveridge_Clausen_IMP_DSS_JRmethod_R3	10540	20190410_QExHFX1_RSLC1_Beveridge_Clausen_IMP_DSS_JRmethod_R3.mgf	1192	3	735.403363	2,203.188260	0.188260	3	2,203.188855	0.188855	Cas9	Cas9	false	Cas9	Cas9	false	QQLPEKYK	QQLPEKYK	345	345	8	8	6	6	350	350	3	BS3	138.06807	7.487798	false	true	false	false	internal > 4	0.01809954751131222		0.014084507042253521	0.0	0.0	0.014184397163120567	0.0	5160	34	0
Scan: 14235 Run: 20190410_QExHFX1_RSLC1_Beveridge_Clausen_IMP_DSS_JRmethod_R3 P1_R.DKPIR.E P2_K.DDSIDNKVLTR.S 2 7	20190410_QExHFX1_RSLC1_Beveridge_Clausen_IMP_DSS_JRmethod_R3	14235	20190410_QExHFX1_RSLC1_Beveridge_Clausen_IMP_DSS_JRmethod_R3.mgf	3302	4	511.028737	2,040.085842	0.085842	4	2,040.085114	0.085114	Cas9	Cas9	false	Cas9	Cas9	false	DKPIR	DDSIDNKVLTR	1303	853	5	11	2	7	1304	859	4	BS3	138.06807	7.48673	false	true	false	false	internal > 4	0.01809954751131222		0.0	0.0	0.0	0.0	0.0	5268	91	0
Scan: 7841 Run: 20190410_QExHFX1_RSLC1_Beveridge_Clausen_IMP_DSS_JRmethod_R3 P1_R.SDKNR.G P2_R.KLINGIR.D 3 1	20190410_QExHFX1_RSLC1_Beveridge_Clausen_IMP_DSS_JRmethod_R3	7841	20190410_QExHFX1_RSLC1_Beveridge_Clausen_IMP_DSS_JRmethod_R3.mgf	296	3	523.973999	1,568.900168	0.900168	3	1,568.899820	0.899820	Cas9	Cas9	false	Cas9	Cas9	false	SDKNR	KLINGIR	864	669	5	7	3	1	866	669	3	BS3	138.06807	7.45509	false	true	false	false	internal > 4	0.01809954751131222		0.037267080745341616	0.0	0.0	0.0375	0.0	5267	8	0
Scan: 15335 Run: 20190410_QExHFX1_RSLC1_Beveridge_Clausen_IMP_DSS_JRmethod_R3 P1_K.LKSVK.E P2_R.LENLIAQLPGEKK.N 2 12	20190410_QExHFX1_RSLC1_Beveridge_Clausen_IMP_DSS_JRmethod_R3	15335	20190410_QExHFX1_RSLC1_Beveridge_Clausen_IMP_DSS_JRmethod_R3.mgf	3978	4	541.829532	2,163.289022	0.289022	4	2,163.287838	0.287838	Cas9	Cas9	false	Cas9	Cas9	false	LKSVK	LENLIAQLPGEKK	1161	226	5	13	2	12	1162	237	4	BS3	138.06807	7.450573	false	true	false	false	internal > 4	0.01809954751131222		0.014084507042253521	0.0	0.0	0.014184397163120567	0.0	5186	39	0
Scan: 10640 Run: 20190410_QExHFX1_RSLC1_Beveridge_Clausen_IMP_DSS_JRmethod_R3 P1_K.KGILQTVK.V P2_R.DKPIR.E 1 2	20190410_QExHFX1_RSLC1_Beveridge_Clausen_IMP_DSS_JRmethod_R3	10640	20190410_QExHFX1_RSLC1_Beveridge_Clausen_IMP_DSS_JRmethod_R3.mgf	1229	4	413.757965	1,651.002754	0.002754	4	1,651.003224	0.003224	Cas9	Cas9	false	Cas9	Cas9	false	DKPIR	KGILQTVK	1303	739	5	8	2	1	1304	739	4	BS3	138.06807	7.432602	false	true	false	false	internal > 4	0.01809954751131222		0.0	0.0	0.0	0.0	0.0	5265	84	0
Scan: 9278 Run: 20190410_QExHFX1_RSLC1_Beveridge_Clausen_IMP_DSS_JRmethod_R3 P1_K.NLPNEKVLPK.H P2_R.DKQSGK.T 6 2	20190410_QExHFX1_RSLC1_Beveridge_Clausen_IMP_DSS_JRmethod_R3	9278	20190410_QExHFX1_RSLC1_Beveridge_Clausen_IMP_DSS_JRmethod_R3.mgf	684	4	488.527105	1,950.079314	0.079314	4	1,950.078573	0.078573	Cas9	Cas9	false	Cas9	Cas9	false	DKQSGK	NLPNEKVLPK	676	505	6	10	2	6	677	510	4	BS3	138.06807	7.408854	false	true	false	false	internal > 4	0.01809954751131222		0.0	0.0	0.0	0.0	0.0	5264	114	0
Scan: 12418 Run: 20190410_QExHFX1_RSLC1_Beveridge_Clausen_IMP_DSS_JRmethod_R3 P1_R.QLLNAKLITQR.K P2_R.KVTVK.Q 6 1	20190410_QExHFX1_RSLC1_Beveridge_Clausen_IMP_DSS_JRmethod_R3	12418	20190410_QExHFX1_RSLC1_Beveridge_Clausen_IMP_DSS_JRmethod_R3.mgf	2183	4	503.067688	2,008.241646	0.241646	4	2,008.240828	0.240828	Cas9	Cas9	false	Cas9	Cas9	false	KVTVK	QLLNAKLITQR	562	889	5	11	1	6	562	894	4	BS3	138.06807	7.396534	false	true	false	false	internal > 4	0.01809954751131222		0.007633587786259542	0.0	0.0	0.007692307692307693	0.0	5213	44	0
Scan: 17886 Run: 20190410_QExHFX1_RSLC1_Beveridge_Clausen_IMP_DSS_JRmethod_R3 P1_K.FIKPILEK.M P2_K.APLSASMIKR.Y 3 9	20190410_QExHFX1_RSLC1_Beveridge_Clausen_IMP_DSS_JRmethod_R3	17886	20190410_QExHFX1_RSLC1_Beveridge_Clausen_IMP_DSS_JRmethod_R3.mgf	5670	3	738.769897	2,213.287862	0.287862	3	2,213.285729	0.285729	Cas9	Cas9	false	Cas9	Cas9	false	APLSASMIKR	FIKPILEK	319	379	10	8	9	3	327	381	3	BS3	138.06807	7.382739	false	true	false	false	internal > 4	0.01809954751131222		0.037267080745341616	0.0	0.0	0.0375	0.0	5262	7	0
Scan: 18425 Run: 20190410_QExHFX1_RSLC1_Beveridge_Clausen_IMP_DSS_JRmethod_R3 P1_K.MDGTEELLVKLNR.E P2_R.KVTVK.Q 10 1	20190410_QExHFX1_RSLC1_Beveridge_Clausen_IMP_DSS_JRmethod_R3	18425	20190410_QExHFX1_RSLC1_Beveridge_Clausen_IMP_DSS_JRmethod_R3.mgf	5999	3	749.086899	2,244.238868	0.238868	3	2,244.239900	0.239900	Cas9	Cas9	false	Cas9	Cas9	false	KVTVK	MDGTEELLVKLNR	562	387	5	13	1	10	562	396	3	BS3	138.06807	7.366035	false	true	false	false	internal > 4	0.01809954751131222		0.0	0.0	0.0	0.0	0.0	5261	66	0
Scan: 9377 Run: 20190410_QExHFX1_RSLC1_Beveridge_Clausen_IMP_DSS_JRmethod_R3 P1_R.KMIAK.S P2_K.FKVLGNTDR.H 1 2	20190410_QExHFX1_RSLC1_Beveridge_Clausen_IMP_DSS_JRmethod_R3	9377	20190410_QExHFX1_RSLC1_Beveridge_Clausen_IMP_DSS_JRmethod_R3.mgf	712	4	449.005287	1,791.992042	0.992042	4	1,791.991672	0.991672	Cas9	Cas9	false	Cas9	Cas9	false	KMIAK	FKVLGNTDR	1024	36	5	9	1	2	1024	37	4	BS3	138.06807	7.305632	false	true	false	false	internal > 4	0.01809954751131222		0.0	0.0	0.0	0.0	0.0	5260	74	0
Scan: 5166 Run: 20190410_QExHFX1_RSLC1_Beveridge_Clausen_IMP_DSS_JRmethod_R3 P1_R.LSKSR.R P2_R.LSKSR.R 3 3	20190410_QExHFX1_RSLC1_Beveridge_Clausen_IMP_DSS_JRmethod_R3	5166	20190410_QExHFX1_RSLC1_Beveridge_Clausen_IMP_DSS_JRmethod_R3.mgf	27	3	439.933105	1,316.777486	0.777486	3	1,316.777579	0.777579	Cas9	Cas9	false	Cas9	Cas9	false	LSKSR	LSKSR	220	220	5	5	3	3	222	222	3	BS3	138.06807	7.284444	false	true	false	false	internal > 4	0.01809954751131222		0.037267080745341616	0.0	0.0	0.0375	0.0	5259	6	0
Scan: 13029 Run: 20190410_QExHFX1_RSLC1_Beveridge_Clausen_IMP_DSS_JRmethod_R3 P1_K.SKLVSDFR.K P2_R.QQLPEKYK.E 2 6	20190410_QExHFX1_RSLC1_Beveridge_Clausen_IMP_DSS_JRmethod_R3	13029	20190410_QExHFX1_RSLC1_Beveridge_Clausen_IMP_DSS_JRmethod_R3.mgf	2538	4	531.294279	2,121.148010	0.148010	4	2,121.146988	0.146988	Cas9	Cas9	false	Cas9	Cas9	false	QQLPEKYK	SKLVSDFR	345	964	8	8	6	2	350	965	4	BS3	138.06807	7.268	false	true	false	false	internal > 4	0.01809954751131222		0.0	0.0	0.0	0.0	0.0	5258	121	0
Scan: 11199 Run: 20190410_QExHFX1_RSLC1_Beveridge_Clausen_IMP_DSS_JRmethod_R3 P1_K.RNSDKLIAR.K P2_R.EKIEK.I 5 2	20190410_QExHFX1_RSLC1_Beveridge_Clausen_IMP_DSS_JRmethod_R3	11199	20190410_QExHFX1_RSLC1_Beveridge_Clausen_IMP_DSS_JRmethod_R3.mgf	1523	4	464.770325	1,855.052194	0.052194	4	1,855.052692	0.052692	Cas9	Cas9	false	Cas9	Cas9	false	EKIEK	RNSDKLIAR	442	1118	5	9	2	5	443	1122	4	BS3	138.06807	7.256641	false	true	false	false	internal > 4	0.01809954751131222		0.007633587786259542	0.0	0.0	0.007692307692307693	0.0	5234	47	0
Scan: 7582 Run: 20190410_QExHFX1_RSLC1_Beveridge_Clausen_IMP_DSS_JRmethod_R3 P1_R.SDKNR.G P2_R.KFDNLTK.A 3 1	20190410_QExHFX1_RSLC1_Beveridge_Clausen_IMP_DSS_JRmethod_R3	7582	20190410_QExHFX1_RSLC1_Beveridge_Clausen_IMP_DSS_JRmethod_R3.mgf	222	4	406.219025	1,620.846994	0.846994	4	1,620.847115	0.847115	Cas9	Cas9	false	Cas9	Cas9	false	SDKNR	KFDNLTK	864	900	5	7	3	1	866	900	4	BS3	138.06807	7.247929	false	true	false	false	internal > 4	0.01809954751131222		0.0	0.0	0.0	0.0	0.0	5256	86	0
Scan: 19851 Run: 20190410_QExHFX1_RSLC1_Beveridge_Clausen_IMP_DSS_JRmethod_R3 P1_K.FIKPILEK.M P2_K.FIKPILEK.M 3 3	20190410_QExHFX1_RSLC1_Beveridge_Clausen_IMP_DSS_JRmethod_R3	19851	20190410_QExHFX1_RSLC1_Beveridge_Clausen_IMP_DSS_JRmethod_R3.mgf	6871	4	528.832581	2,111.301218	0.301218	4	2,111.300969	0.300969	Cas9	Cas9	false	Cas9	Cas9	false	FIKPILEK	FIKPILEK	379	379	8	8	3	3	381	381	4	BS3	138.06807	7.192968	false	true	false	false	internal > 4	0.01809954751131222		0.0	0.0	0.0	0.0	0.0	5255	92	0
Scan: 15793 Run: 20190410_QExHFX1_RSLC1_Beveridge_Clausen_IMP_DSS_JRmethod_R3 P1_K.SEQEIGKATAK.Y P2_R.NSDKLIAR.K 7 4	20190410_QExHFX1_RSLC1_Beveridge_Clausen_IMP_DSS_JRmethod_R3	15793	20190410_QExHFX1_RSLC1_Beveridge_Clausen_IMP_DSS_JRmethod_R3.mgf	4294	3	739.067932	2,214.181967	0.181967	3	2,214.185557	0.185557	Cas9	Cas9	false	Cas9	Cas9	false	SEQEIGKATAK	NSDKLIAR	1029	1119	11	8	7	4	1035	1122	3	BS3	138.06807	7.189021	false	true	false	false	internal > 4	0.01809954751131222		0.037267080745341616	0.0	0.0	0.0375	0.0	4567	9	0
Scan: 8751 Run: 20190410_QExHFX1_RSLC1_Beveridge_Clausen_IMP_DSS_JRmethod_R3 P1_R.KMIAK.S P2_K.ESILPKR.N 1 6	20190410_QExHFX1_RSLC1_Beveridge_Clausen_IMP_DSS_JRmethod_R3	8751	20190410_QExHFX1_RSLC1_Beveridge_Clausen_IMP_DSS_JRmethod_R3.mgf	538	3	529.316528	1,584.927755	0.927755	3	1,584.927281	0.927281	Cas9	Cas9	false	Cas9	Cas9	false	KMIAK	ESILPKR	1024	1112	5	7	1	6	1024	1117	3	BS3	138.06807	7.159683	false	true	false	false	internal > 4	0.01809954751131222		0.042682926829268296	0.0	0.0	0.04294478527607362	0.0	5253	4	0
Scan: 14909 Run: 20190410_QExHFX1_RSLC1_Beveridge_Clausen_IMP_DSS_JRmethod_R3 P1_K.SDNVPSEEVVKK.M P2_R.KDFQFYK.V 11 1	20190410_QExHFX1_RSLC1_Beveridge_Clausen_IMP_DSS_JRmethod_R3	14909	20190410_QExHFX1_RSLC1_Beveridge_Clausen_IMP_DSS_JRmethod_R3.mgf	3736	3	815.084839	2,442.232688	0.232688	3	2,442.231839	0.231839	Cas9	Cas9	false	Cas9	Cas9	false	SDNVPSEEVVKK	KDFQFYK	871	972	12	7	11	1	881	972	3	BS3	138.06807	7.14857	false	true	false	false	internal > 4	0.01809954751131222		0.042682926829268296	0.0	0.0	0.04294478527607362	0.0	5252	3	0
Scan: 9913 Run: 20190410_QExHFX1_RSLC1_Beveridge_Clausen_IMP_DSS_JRmethod_R3 P1_R.NSDKLIAR.K P2_R.DKPIR.E 4 2	20190410_QExHFX1_RSLC1_Beveridge_Clausen_IMP_DSS_JRmethod_R3	9913	20190410_QExHFX1_RSLC1_Beveridge_Clausen_IMP_DSS_JRmethod_R3.mgf	905	4	421.245361	1,680.952338	0.952338	4	1,680.952250	0.952250	Cas9	Cas9	false	Cas9	Cas9	false	DKPIR	NSDKLIAR	1303	1119	5	8	2	4	1304	1122	4	BS3	138.06807	7.145653	false	true	false	false	internal > 4	0.01809954751131222		0.0	0.0	0.0	0.0	0.0	5251	83	0
Scan: 13134 Run: 20190410_QExHFX1_RSLC1_Beveridge_Clausen_IMP_DSS_JRmethod_R3 P1_R.QQLPEKYK.E P2_R.MTNFDKNLPNEK.V 6 6	20190410_QExHFX1_RSLC1_Beveridge_Clausen_IMP_DSS_JRmethod_R3	13134	20190410_QExHFX1_RSLC1_Beveridge_Clausen_IMP_DSS_JRmethod_R3.mgf	2611	3	879.779415	2,636.316416	0.316416	3	2,636.315585	0.315585	Cas9	Cas9	false	Cas9	Cas9	false	QQLPEKYK	MTNFDKNLPNEK	345	499	8	12	6	6	350	504	3	BS3	138.06807	7.140488	false	true	false	false	internal > 4	0.01809954751131222		0.042682926829268296	0.0	0.0	0.04294478527607362	0.0	5250	2	0
Scan: 7394 Run: 20190410_QExHFX1_RSLC1_Beveridge_Clausen_IMP_DSS_JRmethod_R3 P1_K.SEQEIGKATAK.Y P2_R.KMIAK.S 7 1	20190410_QExHFX1_RSLC1_Beveridge_Clausen_IMP_DSS_JRmethod_R3	7394	20190410_QExHFX1_RSLC1_Beveridge_Clausen_IMP_DSS_JRmethod_R3.mgf	188	4	477.014486	1,904.028838	0.028838	4	1,904.028846	0.028846	Cas9	Cas9	false	Cas9	Cas9	false	KMIAK	SEQEIGKATAK	1024	1029	5	11	1	7	1024	1035	4	BS3	138.06807	7.103137	false	true	false	false	internal > 4	0.01809954751131222		0.007633587786259542	0.0	0.0	0.007692307692307693	0.0	5249	58	0
Scan: 25194 Run: 20190410_QExHFX1_RSLC1_Beveridge_Clausen_IMP_DSS_JRmethod_R3 P1_R.QWYKNK.K P2_K.NPIDFLEAKGYK.E 4 9	20190410_QExHFX1_RSLC1_Beveridge_Clausen_IMP_DSS_JRmethod_R3	25194	20190410_QExHFX1_RSLC1_Beveridge_Clausen_IMP_DSS_JRmethod_R3.mgf	9544	3	800.089232	2,397.245867	0.245867	3	2,397.236866	0.236866	DECOY:Cas9	DECOY:REV_Cas9	true	Cas9	Cas9	false	QWYKNK	NPIDFLEAKGYK	485	1181	6	12	4	9	488	1189	3	BS3	138.06807	7.075873	true	false	true	false	internal > 4	0.022321428571428572		0.048484848484848485	1.0	0.0	0.04878048780487805	1.0	5248	1	1
Scan: 11128 Run: 20190410_QExHFX1_RSLC1_Beveridge_Clausen_IMP_DSS_JRmethod_R3 P1_K.QLKEDYFK.K P2_R.EKIEK.I 3 2	20190410_QExHFX1_RSLC1_Beveridge_Clausen_IMP_DSS_JRmethod_R3	11128	20190410_QExHFX1_RSLC1_Beveridge_Clausen_IMP_DSS_JRmethod_R3.mgf	1477	4	464.252380	1,852.980414	0.980414	4	1,852.982214	0.982214	Cas9	Cas9	false	Cas9	Cas9	false	EKIEK	QLKEDYFK	442	567	5	8	2	3	443	569	4	BS3	138.06807	7.059744	false	true	false	false	internal > 4	0.022321428571428572		0.0	0.0	0.0	0.0	0.0	5247	94	0
Scan: 9272 Run: 20190410_QExHFX1_RSLC1_Beveridge_Clausen_IMP_DSS_JRmethod_R3 P1_K.VMKQLK.R P2_K.SDNVPSEEVVKK.M 3 11	20190410_QExHFX1_RSLC1_Beveridge_Clausen_IMP_DSS_JRmethod_R3	9272	20190410_QExHFX1_RSLC1_Beveridge_Clausen_IMP_DSS_JRmethod_R3.mgf	680	4	558.305479	2,229.192810	0.192810	4	2,229.192616	0.192616	Cas9	Cas9	false	Cas9	Cas9	false	SDNVPSEEVVKK	VMKQLK	871	651	12	6	11	3	881	653	4	BS3	138.06807	7.050572	false	true	false	false	internal > 4	0.022321428571428572		0.02	0.0	0.0	0.020134228187919462	0.0	5112	22	0
Scan: 11056 Run: 20190410_QExHFX1_RSLC1_Beveridge_Clausen_IMP_DSS_JRmethod_R3 P1_K.SDNVPSEEVVKK.M P2_K.SDNVPSEEVVKK.M 11 11	20190410_QExHFX1_RSLC1_Beveridge_Clausen_IMP_DSS_JRmethod_R3	11056	20190410_QExHFX1_RSLC1_Beveridge_Clausen_IMP_DSS_JRmethod_R3.mgf	1432	4	700.362637	2,797.421442	0.421442	4	2,797.423279	0.423279	Cas9	Cas9	false	Cas9	Cas9	false	SDNVPSEEVVKK	SDNVPSEEVVKK	871	871	12	12	11	11	881	881	4	BS3	138.06807	7.049575	false	true	false	false	internal > 4	0.022321428571428572		0.0	0.0	0.0	0.0	0.0	5245	169	0
Scan: 8094 Run: 20190410_QExHFX1_RSLC1_Beveridge_Clausen_IMP_DSS_JRmethod_R3 P1_K.SEQEIGKATAK.Y P2_K.SEQEIGKATAK.Y 7 7	20190410_QExHFX1_RSLC1_Beveridge_Clausen_IMP_DSS_JRmethod_R3	8094	20190410_QExHFX1_RSLC1_Beveridge_Clausen_IMP_DSS_JRmethod_R3.mgf	376	4	615.826791	2,459.278058	0.278058	4	2,459.275495	0.275495	Cas9	Cas9	false	Cas9	Cas9	false	SEQEIGKATAK	SEQEIGKATAK	1029	1029	11	11	7	7	1035	1035	4	BS3	138.06807	6.916322	false	true	false	false	internal > 4	0.025974025974025976		0.0	0.0	0.0	0.0	0.0	5243	165	0
Scan: 18696 Run: 20190410_QExHFX1_RSLC1_Beveridge_Clausen_IMP_DSS_JRmethod_R3 P1_K.VLSAYNKHR.D P2_R.SSFEKNPIDFLEAK.G 7 5	20190410_QExHFX1_RSLC1_Beveridge_Clausen_IMP_DSS_JRmethod_R3	18696	20190410_QExHFX1_RSLC1_Beveridge_Clausen_IMP_DSS_JRmethod_R3.mgf	6165	5	570.702716	2,848.477198	0.477198	5	2,848.475925	0.475925	Cas9	Cas9	false	Cas9	Cas9	false	VLSAYNKHR	SSFEKNPIDFLEAK	1294	1176	9	14	7	5	1300	1180	5	BS3	138.06807	6.849792	false	true	false	false	internal > 4	0.025974025974025976		0.048484848484848485	0.0	0.0	0.04878048780487805	0.0	4192	0	0
Scan: 19467 Run: 20190410_QExHFX1_RSLC1_Beveridge_Clausen_IMP_DSS_JRmethod_R3 P1_K.TEVQTGGFSKESILPK.R P2_K.RDAIKLDSR.K 10 5	20190410_QExHFX1_RSLC1_Beveridge_Clausen_IMP_DSS_JRmethod_R3	19467	20190410_QExHFX1_RSLC1_Beveridge_Clausen_IMP_DSS_JRmethod_R3.mgf	6635	4	733.651585	2,930.577234	0.577234	4	2,930.571282	0.571282	DECOY:Cas9	DECOY:REV_Cas9	true	Cas9	Cas9	false	RDAIKLDSR	TEVQTGGFSKESILPK	246	1102	9	16	5	10	250	1111	4	BS3	138.06807	6.779755	true	false	true	false	internal > 4	0.029411764705882353		0.014084507042253521	1.0	0.0	0.014184397163120567	1.0	5226	40	1
Scan: 15892 Run: 20190410_QExHFX1_RSLC1_Beveridge_Clausen_IMP_DSS_JRmethod_R3 P1_R.GGLSELDKAGFIK.R P2_R.EKIEK.I 8 2	20190410_QExHFX1_RSLC1_Beveridge_Clausen_IMP_DSS_JRmethod_R3	15892	20190410_QExHFX1_RSLC1_Beveridge_Clausen_IMP_DSS_JRmethod_R3.mgf	4369	4	530.295751	2,117.153898	0.153898	4	2,117.161969	0.161969	Cas9	Cas9	false	Cas9	Cas9	false	EKIEK	GGLSELDKAGFIK	442	910	5	13	2	8	443	917	4	BS3	138.06807	6.628548	false	true	false	false	internal > 4	0.029411764705882353		0.0	0.0	0.0	0.0	0.0	5235	120	0
Scan: 11156 Run: 20190410_QExHFX1_RSLC1_Beveridge_Clausen_IMP_DSS_JRmethod_R3 P1_K.RNSDKLIAR.K P2_R.EKIEK.I 5 2	20190410_QExHFX1_RSLC1_Beveridge_Clausen_IMP_DSS_JRmethod_R3	11156	20190410_QExHFX1_RSLC1_Beveridge_Clausen_IMP_DSS_JRmethod_R3.mgf	1492	3	619.358337	1,855.053182	0.053182	3	1,855.052692	0.052692	Cas9	Cas9	false	Cas9	Cas9	false	EKIEK	RNSDKLIAR	442	1118	5	9	2	5	443	1122	3	BS3	138.06807	6.597806	false	true	false	false	internal > 4	0.029411764705882353		0.007633587786259542	0.0	0.0	0.007692307692307693	0.0	5234	47	0
Scan: 15388 Run: 20190410_QExHFX1_RSLC1_Beveridge_Clausen_IMP_DSS_JRmethod_R3 P1_R.KVTVK.Q P2_R.GGLSELDKAGFIK.R 1 8	20190410_QExHFX1_RSLC1_Beveridge_Clausen_IMP_DSS_JRmethod_R3	15388	20190410_QExHFX1_RSLC1_Beveridge_Clausen_IMP_DSS_JRmethod_R3.mgf	4014	4	512.301761	2,045.177938	0.177938	4	2,045.177225	0.177225	Cas9	Cas9	false	Cas9	Cas9	false	KVTVK	GGLSELDKAGFIK	562	910	5	13	1	8	562	917	4	BS3	138.06807	6.590895	false	true	false	false	internal > 4	0.029411764705882353		0.0	0.0	0.0	0.0	0.0	5233	72	0
Scan: 21098 Run: 20190410_QExHFX1_RSLC1_Beveridge_Clausen_IMP_DSS_JRmethod_R3 P1_K.TEVQTGGFSKESILPK.R P2_K.FIKPILEK.M 10 3	20190410_QExHFX1_RSLC1_Beveridge_Clausen_IMP_DSS_JRmethod_R3	21098	20190410_QExHFX1_RSLC1_Beveridge_Clausen_IMP_DSS_JRmethod_R3.mgf	7570	3	949.202699	2,844.586268	0.586268	3	2,844.588830	0.588830	Cas9	Cas9	false	Cas9	Cas9	false	FIKPILEK	TEVQTGGFSKESILPK	379	1102	8	16	3	10	381	1111	3	BS3	138.06807	6.590339	false	true	false	false	internal > 4	0.029411764705882353		0.0	0.0	0.0	0.0	0.0	5232	130	0
Scan: 17332 Run: 20190410_QExHFX1_RSLC1_Beveridge_Clausen_IMP_DSS_JRmethod_R3 P1_R.SDKNR.G P2_K.LPKYSLFELENGR.K 3 3	20190410_QExHFX1_RSLC1_Beveridge_Clausen_IMP_DSS_JRmethod_R3	17332	20190410_QExHFX1_RSLC1_Beveridge_Clausen_IMP_DSS_JRmethod_R3.mgf	5358	4	581.307423	2,321.200586	0.200586	4	2,321.201541	0.201541	Cas9	Cas9	false	Cas9	Cas9	false	SDKNR	LPKYSLFELENGR	864	1202	5	13	3	3	866	1204	4	BS3	138.06807	6.574944	false	true	false	false	internal > 4	0.029411764705882353		0.0	0.0	0.0	0.0	0.0	5231	99	0
Scan: 13042 Run: 20190410_QExHFX1_RSLC1_Beveridge_Clausen_IMP_DSS_JRmethod_R3 P1_R.QQLPEKYK.E P2_R.QITKHVAQILDSR.M 6 4	20190410_QExHFX1_RSLC1_Beveridge_Clausen_IMP_DSS_JRmethod_R3	13042	20190410_QExHFX1_RSLC1_Beveridge_Clausen_IMP_DSS_JRmethod_R3.mgf	2548	5	536.702737	2,678.477303	0.477303	5	2,678.475534	0.475534	Cas9	Cas9	false	Cas9	Cas9	false	QITKHVAQILDSR	QQLPEKYK	930	345	13	8	4	6	933	350	5	BS3	138.06807	6.542567	false	true	false	false	internal > 4	0.029411764705882353		0.0	0.0	0.0	0.0	0.0	5230	112	0
Scan: 7884 Run: 20190410_QExHFX1_RSLC1_Beveridge_Clausen_IMP_DSS_JRmethod_R3 P1_K.NLPNEKVLPK.H P2_R.HSIKK.N 6 4	20190410_QExHFX1_RSLC1_Beveridge_Clausen_IMP_DSS_JRmethod_R3	7884	20190410_QExHFX1_RSLC1_Beveridge_Clausen_IMP_DSS_JRmethod_R3.mgf	305	4	476.035986	1,900.114838	0.114838	4	1,900.114564	0.114564	Cas9	Cas9	false	Cas9	Cas9	false	HSIKK	NLPNEKVLPK	45	505	5	10	4	6	48	510	4	BS3	138.06807	6.437027	false	true	false	false	internal > 4	0.03347280334728033		0.0	0.0	0.0	0.0	0.0	5227	68	0
Scan: 19502 Run: 20190410_QExHFX1_RSLC1_Beveridge_Clausen_IMP_DSS_JRmethod_R3 P1_K.TEVQTGGFSKESILPK.R P2_K.RDAIKLDSR.K 10 5	20190410_QExHFX1_RSLC1_Beveridge_Clausen_IMP_DSS_JRmethod_R3	19502	20190410_QExHFX1_RSLC1_Beveridge_Clausen_IMP_DSS_JRmethod_R3.mgf	6656	3	977.866594	2,930.577953	0.577953	3	2,930.571282	0.571282	DECOY:Cas9	DECOY:REV_Cas9	true	Cas9	Cas9	false	RDAIKLDSR	TEVQTGGFSKESILPK	246	1102	9	16	5	10	250	1111	3	BS3	138.06807	6.421511	true	false	true	false	internal > 4	0.0371900826446281		0.014084507042253521	1.0	0.0	0.014184397163120567	1.0	5226	40	1
Scan: 13497 Run: 20190410_QExHFX1_RSLC1_Beveridge_Clausen_IMP_DSS_JRmethod_R3 P1_R.KFDNLTK.A P2_R.KFDNLTK.A 1 1	20190410_QExHFX1_RSLC1_Beveridge_Clausen_IMP_DSS_JRmethod_R3	13497	20190410_QExHFX1_RSLC1_Beveridge_Clausen_IMP_DSS_JRmethod_R3.mgf	2819	4	467.759629	1,867.009410	0.009410	4	1,867.009095	0.009095	Cas9	Cas9	false	Cas9	Cas9	false	KFDNLTK	KFDNLTK	900	900	7	7	1	1	900	900	4	BS3	138.06807	6.366956	false	true	false	false	internal > 4	0.0371900826446281		0.0	0.0	0.0	0.0	0.0	5223	105	0
Scan: 10369 Run: 20190410_QExHFX1_RSLC1_Beveridge_Clausen_IMP_DSS_JRmethod_R3 P1_K.MKNYWR.Q P2_R.DKPIR.E 2 2	20190410_QExHFX1_RSLC1_Beveridge_Clausen_IMP_DSS_JRmethod_R3	10369	20190410_QExHFX1_RSLC1_Beveridge_Clausen_IMP_DSS_JRmethod_R3.mgf	1127	4	420.473930	1,677.866614	0.866614	4	1,677.866078	0.866078	Cas9	Cas9	false	Cas9	Cas9	false	DKPIR	MKNYWR	1303	883	5	6	2	2	1304	884	4	BS3	138.06807	6.360756	false	true	false	false	internal > 4	0.04032258064516129		0.0	0.0	0.0	0.0	0.0	5221	60	0
Scan: 10691 Run: 20190410_QExHFX1_RSLC1_Beveridge_Clausen_IMP_DSS_JRmethod_R3 P1_K.VTVKQLK.E P2_R.GKSDNVPSEEVVK.K 4 2	20190410_QExHFX1_RSLC1_Beveridge_Clausen_IMP_DSS_JRmethod_R3	10691	20190410_QExHFX1_RSLC1_Beveridge_Clausen_IMP_DSS_JRmethod_R3.mgf	1252	4	585.831078	2,339.295206	0.295206	4	2,339.294773	0.294773	Cas9	Cas9	false	Cas9	Cas9	false	GKSDNVPSEEVVK	VTVKQLK	869	563	13	7	2	4	870	566	4	BS3	138.06807	6.334643	false	true	false	false	internal > 4	0.04032258064516129		0.0	0.0	0.0	0.0	0.0	5220	98	0
Scan: 24981 Run: 20190410_QExHFX1_RSLC1_Beveridge_Clausen_IMP_DSS_JRmethod_R3 P1_K.TILDFLKSDGFANR.N P2_K.FDNLTKAER.G 7 6	20190410_QExHFX1_RSLC1_Beveridge_Clausen_IMP_DSS_JRmethod_R3	24981	20190410_QExHFX1_RSLC1_Beveridge_Clausen_IMP_DSS_JRmethod_R3.mgf	9438	3	943.159556	2,826.456839	0.456839	3	2,826.455189	0.455189	Cas9	Cas9	false	Cas9	Cas9	false	FDNLTKAER	TILDFLKSDGFANR	901	682	9	14	6	7	906	688	3	BS3	138.06807	6.281054	false	true	false	false	internal > 4	0.04032258064516129		0.0	0.0	0.0	0.0	0.0	5216	109	0
Scan: 12410 Run: 20190410_QExHFX1_RSLC1_Beveridge_Clausen_IMP_DSS_JRmethod_R3 P1_R.QLLNAKLITQR.K P2_R.KVTVK.Q 6 1	20190410_QExHFX1_RSLC1_Beveridge_Clausen_IMP_DSS_JRmethod_R3	12410	20190410_QExHFX1_RSLC1_Beveridge_Clausen_IMP_DSS_JRmethod_R3.mgf	2178	3	670.422485	2,008.245626	0.245626	3	2,008.240828	0.240828	Cas9	Cas9	false	Cas9	Cas9	false	KVTVK	QLLNAKLITQR	562	889	5	11	1	6	562	894	3	BS3	138.06807	6.180371	false	true	false	false	internal > 4	0.044		0.007633587786259542	0.0	0.0	0.007692307692307693	0.0	5213	44	0
Scan: 15727 Run: 20190410_QExHFX1_RSLC1_Beveridge_Clausen_IMP_DSS_JRmethod_R3 P1_R.LENLIAQLPGEKK.N P2_K.IIKDK.D 12 3	20190410_QExHFX1_RSLC1_Beveridge_Clausen_IMP_DSS_JRmethod_R3	15727	20190410_QExHFX1_RSLC1_Beveridge_Clausen_IMP_DSS_JRmethod_R3.mgf	4242	4	552.331790	2,205.298054	0.298054	4	2,205.298403	0.298403	Cas9	Cas9	false	Cas9	Cas9	false	IIKDK	LENLIAQLPGEKK	604	226	5	13	3	12	606	237	4	BS3	138.06807	6.117516	false	true	false	false	internal > 4	0.047619047619047616		0.0	0.0	0.0	0.0	0.0	5210	95	0
Scan: 22437 Run: 20190410_QExHFX1_RSLC1_Beveridge_Clausen_IMP_DSS_JRmethod_R3 P1_R.KSEETITPWNFEEVVDK.G P2_K.KDWDPK.K 1 1	20190410_QExHFX1_RSLC1_Beveridge_Clausen_IMP_DSS_JRmethod_R3	22437	20190410_QExHFX1_RSLC1_Beveridge_Clausen_IMP_DSS_JRmethod_R3.mgf	8300	3	992.820908	2,975.440895	0.440895	3	2,975.444015	0.444015	Cas9	Cas9	false	Cas9	Cas9	false	KDWDPK	KSEETITPWNFEEVVDK	1128	472	6	17	1	1	1128	472	3	BS3	138.06807	6.075772	false	true	false	false	internal > 4	0.050387596906976743		0.02	0.0	0.0	0.020134228187919462	0.0	5180	21	0
Scan: 8184 Run: 20190410_QExHFX1_RSLC1_Beveridge_Clausen_IMP_DSS_JRmethod_R3 P1_K.VPSKK.F P2_R.GKSDNVPSEEVVK.K 4 2	20190410_QExHFX1_RSLC1_Beveridge_Clausen_IMP_DSS_JRmethod_R3	8184	20190410_QExHFX1_RSLC1_Beveridge_Clausen_IMP_DSS_JRmethod_R3.mgf	398	4	521.537665	2,082.121554	0.121554	4	2,082.120831	0.120831	Cas9	Cas9	false	Cas9	Cas9	false	VPSKK	GKSDNVPSEEVVK	31	869	5	13	4	2	34	870	4	BS3	138.06807	6.042537	false	true	false	false	internal > 4	0.050387596906976743		0.0	0.0	0.0	0.0	0.0	5206	138	0
Scan: 18067 Run: 20190410_QExHFX1_RSLC1_Beveridge_Clausen_IMP_DSS_JRmethod_R3 P1_R.SDKNR.G P2_K.NPIDFLEAKGYK.E 3 9	20190410_QExHFX1_RSLC1_Beveridge_Clausen_IMP_DSS_JRmethod_R3	18067	20190410_QExHFX1_RSLC1_Beveridge_Clausen_IMP_DSS_JRmethod_R3.mgf	5786	4	538.532538	2,150.101046	0.101046	4	2,150.100765	0.100765	Cas9	Cas9	false	Cas9	Cas9	false	SDKNR	NPIDFLEAKGYK	864	1181	5	12	3	9	866	1189	4	BS3	138.06807	6.00042	false	true	false	false	internal > 4	0.050387596906976743		0.0	0.0	0.0	0.0	0.0	5203	113	0
Scan: 11077 Run: 20190410_QExHFX1_RSLC1_Beveridge_Clausen_IMP_DSS_JRmethod_R3 P1_R.SDKNR.G P2_K.FIKPILEK.M 3 3	20190410_QExHFX1_RSLC1_Beveridge_Clausen_IMP_DSS_JRmethod_R3	11077	20190410_QExHFX1_RSLC1_Beveridge_Clausen_IMP_DSS_JRmethod_R3.mgf	1447	4	436.755493	1,742.992866	0.992866	4	1,742.993052	0.993052	Cas9	Cas9	false	Cas9	Cas9	false	SDKNR	FIKPILEK	864	379	5	8	3	3	866	381	4	BS3	138.06807	5.985184	false	true	false	false	internal > 4	0.050387596906976743		0.007633587786259542	0.0	0.0	0.007692307692307693	0.0	5201	54	0
Scan: 22987 Run: 20190410_QExHFX1_RSLC1_Beveridge_Clausen_IMP_DSS_JRmethod_R3 P1_R.QEDFYPFLKDNR.E P2_R.LEESFLVEEDKK.H 9 11	20190410_QExHFX1_RSLC1_Beveridge_Clausen_IMP_DSS_JRmethod_R3	22987	20190410_QExHFX1_RSLC1_Beveridge_Clausen_IMP_DSS_JRmethod_R3.mgf	8581	3	1,058.854612	3,173.542007	0.542007	3	3,173.544459	0.544459	Cas9	Cas9	false	Cas9	Cas9	false	LEESFLVEEDKK	QEDFYPFLKDNR	105	430	12	12	11	9	115	438	3	BS3	138.06807	5.883796	false	true	false	false	internal > 4	0.05323193917110266		0.0	0.0	0.0	0.0	0.0	5198	81	0
Scan: 15899 Run: 20190410_QExHFX1_RSLC1_Beveridge_Clausen_IMP_DSS_JRmethod_R3 P1_K.VPSKK.F P2_R.QEDFYPFLKDNR.E 4 9	20190410_QExHFX1_RSLC1_Beveridge_Clausen_IMP_DSS_JRmethod_R3	15899	20190410_QExHFX1_RSLC1_Beveridge_Clausen_IMP_DSS_JRmethod_R3.mgf	4375	4	567.547729	2,266.161810	0.161810	4	2,266.163366	0.163366	Cas9	Cas9	false	Cas9	Cas9	false	VPSKK	QEDFYPFLKDNR	31	430	5	12	4	9	34	438	4	BS3	138.06807	5.85432	false	true	false	false	internal > 4	0.05323193917110266		0.007633587786259542	0.0	0.0	0.007692307692307693	0.0	5197	53	0
Scan: 13986 Run: 20190410_QExHFX1_RSLC1_Beveridge_Clausen_IMP_DSS_JRmethod_R3 P1_R.NSDKLIAR.K P2_R.DAIKLDSR.K 4 4	20190410_QExHFX1_RSLC1_Beveridge_Clausen_IMP_DSS_JRmethod_R3	13986	20190410_QExHFX1_RSLC1_Beveridge_Clausen_IMP_DSS_JRmethod_R3.mgf	3132	3	657.700378	1,970.079305	0.079305	3	1,970.079635	0.079635	Cas9	Cas9	false	DECOY:Cas9	DECOY:REV_Cas9	true	NSDKLIAR	DAIKLDSR	1119	247	8	8	4	4	1122	250	3	BS3	138.06807	5.691233	true	false	true	false	internal > 4	0.06766917293984963		0.03184713375796178	0.0	1.0	0.03205128205128205	1.0	5171	13	1
Scan: 6518 Run: 20190410_QExHFX1_RSLC1_Beveridge_Clausen_IMP_DSS_JRmethod_R3 P1_K.LKSVK.E P2_K.LKGSPEDNEQK.Q 2 2	20190410_QExHFX1_RSLC1_Beveridge_Clausen_IMP_DSS_JRmethod_R3	6518	20190410_QExHFX1_RSLC1_Beveridge_Clausen_IMP_DSS_JRmethod_R3.mgf	83	4	489.771542	1,955.057062	0.057062	4	1,955.057503	0.057503	Cas9	Cas9	false	Cas9	Cas9	false	LKGSPEDNEQK	LKSVK	1249	1161	11	5	2	2	1250	1162	4	BS3	138.06807	5.681915	false	true	false	false	internal > 4	0.06766917293984963		0.0	0.0	0.0	0.0	0.0	5189	63	0
Scan: 21631 Run: 20190410_QExHFX1_RSLC1_Beveridge_Clausen_IMP_DSS_JRmethod_R3 P1_R.QLLNAKLITQR.K P2_R.GGLSELDKAGFIK.R 6 8	20190410_QExHFX1_RSLC1_Beveridge_Clausen_IMP_DSS_JRmethod_R3	21631	20190410_QExHFX1_RSLC1_Beveridge_Clausen_IMP_DSS_JRmethod_R3.mgf	7869	3	923.867832	2,768.581667	0.581667	3	2,768.579998	0.579998	Cas9	Cas9	false	Cas9	Cas9	false	QLLNAKLITQR	GGLSELDKAGFIK	889	910	11	13	6	8	894	917	3	BS3	138.06807	5.67394	false	true	false	false	internal > 4	0.06766917293984963		0.0	0.0	0.0	0.0	0.0	5188	125	0
Scan: 15341 Run: 20190410_QExHFX1_RSLC1_Beveridge_Clausen_IMP_DSS_JRmethod_R3 P1_K.LKSVK.E P2_R.LENLIAQLPGEKK.N 2 12	20190410_QExHFX1_RSLC1_Beveridge_Clausen_IMP_DSS_JRmethod_R3	15341	20190410_QExHFX1_RSLC1_Beveridge_Clausen_IMP_DSS_JRmethod_R3.mgf	3982	3	722.102557	2,163.285842	0.285842	3	2,163.287838	0.287838	Cas9	Cas9	false	Cas9	Cas9	false	LKSVK	LENLIAQLPGEKK	1161	226	5	13	2	12	1162	237	3	BS3	138.06807	5.591226	false	true	false	false	internal > 4	0.0708955223955224		0.014084507042253521	0.0	0.0	0.014184397163120567	0.0	5186	39	0
Scan: 11904 Run: 20190410_QExHFX1_RSLC1_Beveridge_Clausen_IMP_DSS_JRmethod_R3 P1_R.LSKSR.R P2_K.DDSIDNKVLTR.S 3 7	20190410_QExHFX1_RSLC1_Beveridge_Clausen_IMP_DSS_JRmethod_R3	11904	20190410_QExHFX1_RSLC1_Beveridge_Clausen_IMP_DSS_JRmethod_R3.mgf	1877	4	501.524703	2,002.069706	0.069706	4	2,002.069463	0.069463	Cas9	Cas9	false	Cas9	Cas9	false	LSKSR	DDSIDNKVLTR	220	853	5	11	3	7	222	859	4	BS3	138.06807	5.569154	false	true	false	false	internal > 4	0.0708955223955224		0.0	0.0	0.0	0.0	0.0	5185	93	0
Scan: 22436 Run: 20190410_QExHFX1_RSLC1_Beveridge_Clausen_IMP_DSS_JRmethod_R3 P1_R.KSEETITPWNFEEVVDK.G P2_K.KDWDPK.K 1 1	20190410_QExHFX1_RSLC1_Beveridge_Clausen_IMP_DSS_JRmethod_R3	22436	20190410_QExHFX1_RSLC1_Beveridge_Clausen_IMP_DSS_JRmethod_R3.mgf	8299	4	744.867500	2,975.440894	0.440894	4	2,975.444015	0.444015	Cas9	Cas9	false	Cas9	Cas9	false	KDWDPK	KSEETITPWNFEEVVDK	1128	472	6	17	1	1	1128	472	4	BS3	138.06807	5.462792	false	true	false	false	internal > 4	0.07749077491512915		0.02	0.0	0.0	0.020134228187919462	0.0	5180	21	0
Scan: 14201 Run: 20190410_QExHFX1_RSLC1_Beveridge_Clausen_IMP_DSS_JRmethod_R3 P1_R.QITKHVAQILDSR.M P2_K.KDWDPK.K 4 1	20190410_QExHFX1_RSLC1_Beveridge_Clausen_IMP_DSS_JRmethod_R3	14201	20190410_QExHFX1_RSLC1_Beveridge_Clausen_IMP_DSS_JRmethod_R3.mgf	3278	5	487.667391	2,433.300573	0.300573	5	2,433.301591	0.301591	Cas9	Cas9	false	Cas9	Cas9	false	QITKHVAQILDSR	KDWDPK	930	1128	13	6	4	1	933	1128	5	BS3	138.06807	5.366052	false	true	false	false	internal > 4	0.08088235294852941		0.007633587786259542	0.0	0.0	0.007692307692307693	0.0	5178	41	0
Scan: 9297 Run: 20190410_QExHFX1_RSLC1_Beveridge_Clausen_IMP_DSS_JRmethod_R3 P1_K.MKNYWR.Q P2_R.LSKSR.R 2 3	20190410_QExHFX1_RSLC1_Beveridge_Clausen_IMP_DSS_JRmethod_R3	9297	20190410_QExHFX1_RSLC1_Beveridge_Clausen_IMP_DSS_JRmethod_R3.mgf	693	4	410.969696	1,639.849678	0.849678	4	1,639.850427	0.850427	Cas9	Cas9	false	Cas9	Cas9	false	LSKSR	MKNYWR	220	883	5	6	3	2	222	884	4	BS3	138.06807	5.352491	false	true	false	false	internal > 4	0.08424908425641026		0.007633587786259542	0.0	0.0	0.007692307692307693	0.0	5176	46	0
Scan: 13786 Run: 20190410_QExHFX1_RSLC1_Beveridge_Clausen_IMP_DSS_JRmethod_R3 P1_R.NSDKLIAR.K P2_R.DAIKLDSR.K 4 4	20190410_QExHFX1_RSLC1_Beveridge_Clausen_IMP_DSS_JRmethod_R3	13786	20190410_QExHFX1_RSLC1_Beveridge_Clausen_IMP_DSS_JRmethod_R3.mgf	2992	4	493.527342	1,970.080262	0.080262	4	1,970.079635	0.079635	Cas9	Cas9	false	DECOY:Cas9	DECOY:REV_Cas9	true	NSDKLIAR	DAIKLDSR	1119	247	8	8	4	4	1122	250	4	BS3	138.06807	5.266005	true	false	true	false	internal > 4	0.09854014599270074		0.03184713375796178	0.0	1.0	0.03205128205128205	1.0	5171	13	1
Scan: 19627 Run: 20190410_QExHFX1_RSLC1_Beveridge_Clausen_IMP_DSS_JRmethod_R3 P1_K.TEVQTGGFSKESILPKR.N P2_K.IEKIR.E 16 3	20190410_QExHFX1_RSLC1_Beveridge_Clausen_IMP_DSS_JRmethod_R3	19627	20190410_QExHFX1_RSLC1_Beveridge_Clausen_IMP_DSS_JRmethod_R3.mgf	6727	4	668.877525	2,671.480994	0.480994	4	2,671.490847	0.490847	DECOY:Cas9	DECOY:REV_Cas9	true	Cas9	Cas9	false	IEKIR	TEVQTGGFSKESILPKR	927	1102	5	17	3	16	929	1117	4	BS3	138.06807	5.264175	true	false	true	false	internal > 4	0.10104529617421602		0.042682926829268296	1.0	0.0	0.04294478527607362	1.0	5153	5	1
Scan: 12999 Run: 20190410_QExHFX1_RSLC1_Beveridge_Clausen_IMP_DSS_JRmethod_R3 P1_R.KDFQFYK.V P2_K.GYKEVK.K 1 3	20190410_QExHFX1_RSLC1_Beveridge_Clausen_IMP_DSS_JRmethod_R3	12999	20190410_QExHFX1_RSLC1_Beveridge_Clausen_IMP_DSS_JRmethod_R3.mgf	2521	4	459.744935	1,834.950634	0.950634	4	1,834.950521	0.950521	Cas9	Cas9	false	Cas9	Cas9	false	GYKEVK	KDFQFYK	1190	972	6	7	3	1	1192	972	4	BS3	138.06807	5.257056	false	true	false	false	internal > 4	0.10104529617421602		0.0	0.0	0.0	0.0	0.0	5169	88	0
Scan: 14272 Run: 20190410_QExHFX1_RSLC1_Beveridge_Clausen_IMP_DSS_JRmethod_R3 P1_K.FKVLGNTDR.H P2_K.ESILPKR.N 2 6	20190410_QExHFX1_RSLC1_Beveridge_Clausen_IMP_DSS_JRmethod_R3	14272	20190410_QExHFX1_RSLC1_Beveridge_Clausen_IMP_DSS_JRmethod_R3.mgf	3327	4	508.041593	2,028.137266	0.137266	4	2,028.136756	0.136756	Cas9	Cas9	false	Cas9	Cas9	false	ESILPKR	FKVLGNTDR	1112	36	7	9	6	2	1117	37	4	BS3	138.06807	5.222134	false	true	false	false	internal > 4	0.10104529617421602		0.0	0.0	0.0	0.0	0.0	5168	122	0
Scan: 14820 Run: 20190410_QExHFX1_RSLC1_Beveridge_Clausen_IMP_DSS_JRmethod_R3 P1_R.HKPENIVIEMAR.E P2_K.FDNLTKAER.G 2 6	20190410_QExHFX1_RSLC1_Beveridge_Clausen_IMP_DSS_JRmethod_R3	14820	20190410_QExHFX1_RSLC1_Beveridge_Clausen_IMP_DSS_JRmethod_R3.mgf	3678	5	537.483174	2,682.379488	0.379488	5	2,682.379916	0.379916	Cas9	Cas9	false	Cas9	Cas9	false	FDNLTKAER	HKPENIVIEMAR	901	758	9	12	6	2	906	759	5	BS3	138.06807	5.165038	false	true	false	false	internal > 4	0.10104529617421602		0.0	0.0	0.0	0.0	0.0	5165	110	0
Scan: 11816 Run: 20190410_QExHFX1_RSLC1_Beveridge_Clausen_IMP_DSS_JRmethod_R3 P1_R.GKSDNVPSEEVVK.K P2_K.EDYFKK.I 2 5	20190410_QExHFX1_RSLC1_Beveridge_Clausen_IMP_DSS_JRmethod_R3	11816	20190410_QExHFX1_RSLC1_Beveridge_Clausen_IMP_DSS_JRmethod_R3.mgf	1839	4	589.299349	2,353.168290	0.168290	4	2,353.168904	0.168904	Cas9	Cas9	false	Cas9	Cas9	false	GKSDNVPSEEVVK	EDYFKK	869	570	13	6	2	5	870	574	4	BS3	138.06807	5.028038	false	true	false	false	internal > 4	0.10104529617421602		0.0	0.0	0.0	0.0	0.0	5161	64	0
Scan: 10535 Run: 20190410_QExHFX1_RSLC1_Beveridge_Clausen_IMP_DSS_JRmethod_R3 P1_R.QQLPEKYK.E P2_R.QQLPEKYK.E 6 6	20190410_QExHFX1_RSLC1_Beveridge_Clausen_IMP_DSS_JRmethod_R3	10535	20190410_QExHFX1_RSLC1_Beveridge_Clausen_IMP_DSS_JRmethod_R3.mgf	1189	4	551.805012	2,203.190942	0.190942	4	2,203.188855	0.188855	Cas9	Cas9	false	Cas9	Cas9	false	QQLPEKYK	QQLPEKYK	345	345	8	8	6	6	350	350	4	BS3	138.06807	5.014066	false	true	false	false	internal > 4	0.10104529617421602		0.014084507042253521	0.0	0.0	0.014184397163120567	0.0	5160	34	0
Scan: 8664 Run: 20190410_QExHFX1_RSLC1_Beveridge_Clausen_IMP_DSS_JRmethod_R3 P1_R.NSDKLIAR.K P2_R.LSKSR.R 4 3	20190410_QExHFX1_RSLC1_Beveridge_Clausen_IMP_DSS_JRmethod_R3	8664	20190410_QExHFX1_RSLC1_Beveridge_Clausen_IMP_DSS_JRmethod_R3.mgf	522	4	411.741456	1,642.936718	0.936718	4	1,642.936599	0.936599	Cas9	Cas9	false	Cas9	Cas9	false	LSKSR	NSDKLIAR	220	1119	5	8	3	4	222	1122	4	BS3	138.06807	5.013872	false	true	false	false	internal > 4	0.10104529617421602		0.014084507042253521	0.0	0.0	0.014184397163120567	0.0	5159	35	0
Scan: 6626 Run: 20190410_QExHFX1_RSLC1_Beveridge_Clausen_IMP_DSS_JRmethod_R3 P1_K.LKGSPEDNEQK.Q P2_K.IIKDK.D 2 3	20190410_QExHFX1_RSLC1_Beveridge_Clausen_IMP_DSS_JRmethod_R3	6626	20190410_QExHFX1_RSLC1_Beveridge_Clausen_IMP_DSS_JRmethod_R3.mgf	91	4	500.274337	1,997.068242	0.068242	4	1,997.068068	0.068068	Cas9	Cas9	false	Cas9	Cas9	false	LKGSPEDNEQK	IIKDK	1249	604	11	5	2	3	1250	606	4	BS3	138.06807	5.013441	false	true	false	false	internal > 4	0.10104529617421602		0.0	0.0	0.0	0.0	0.0	5158	97	0
Scan: 19648 Run: 20190410_QExHFX1_RSLC1_Beveridge_Clausen_IMP_DSS_JRmethod_R3 P1_K.TEVQTGGFSKESILPKR.N P2_K.IEKIR.E 16 3	20190410_QExHFX1_RSLC1_Beveridge_Clausen_IMP_DSS_JRmethod_R3	19648	20190410_QExHFX1_RSLC1_Beveridge_Clausen_IMP_DSS_JRmethod_R3.mgf	6739	3	891.500151	2,671.478624	0.478624	3	2,671.490847	0.490847	DECOY:Cas9	DECOY:REV_Cas9	true	Cas9	Cas9	false	IEKIR	TEVQTGGFSKESILPKR	927	1102	5	17	3	16	929	1117	3	BS3	138.06807	4.869995	true	false	true	false	internal > 4	0.10763888889583334		0.042682926829268296	1.0	0.0	0.04294478527607362	1.0	5153	5	1
Scan: 10815 Run: 20190410_QExHFX1_RSLC1_Beveridge_Clausen_IMP_DSS_JRmethod_R3 P1_K.VKYVTEGMR.K P2_R.GKSDNVPSEEVVK.K 2 2	20190410_QExHFX1_RSLC1_Beveridge_Clausen_IMP_DSS_JRmethod_R3	10815	20190410_QExHFX1_RSLC1_Beveridge_Clausen_IMP_DSS_JRmethod_R3.mgf	1307	3	875.114172	2,622.320687	0.320687	3	2,622.321064	0.321064	Cas9	Cas9	false	Cas9	Cas9	false	GKSDNVPSEEVVK	VKYVTEGMR	869	531	13	9	2	2	870	532	3	BS3	138.06807	4.703167	false	true	false	false	internal > 4	0.11575562706752413		0.0	0.0	0.0	0.0	0.0	5145	128	0
Scan: 14762 Run: 20190410_QExHFX1_RSLC1_Beveridge_Clausen_IMP_DSS_JRmethod_R3 P1_R.KFDNLTK.A P2_K.APLSASMIKR.Y 1 9	20190410_QExHFX1_RSLC1_Beveridge_Clausen_IMP_DSS_JRmethod_R3	14762	20190410_QExHFX1_RSLC1_Beveridge_Clausen_IMP_DSS_JRmethod_R3.mgf	3644	4	523.792048	2,091.139086	0.139086	4	2,091.139792	0.139792	Cas9	Cas9	false	Cas9	Cas9	false	APLSASMIKR	KFDNLTK	319	900	10	7	9	1	327	900	4	BS3	138.06807	4.65481	false	true	false	false	internal > 4	0.11575562706752413		0.007633587786259542	0.0	0.0	0.007692307692307693	0.0	5142	52	0
Scan: 10220 Run: 20190410_QExHFX1_RSLC1_Beveridge_Clausen_IMP_DSS_JRmethod_R3 P1_K.SEQEIGKATAK.Y P2_K.ESILPKR.N 7 6	20190410_QExHFX1_RSLC1_Beveridge_Clausen_IMP_DSS_JRmethod_R3	10220	20190410_QExHFX1_RSLC1_Beveridge_Clausen_IMP_DSS_JRmethod_R3.mgf	1044	4	536.050750	2,140.173894	0.173894	4	2,140.173930	0.173930	Cas9	Cas9	false	Cas9	Cas9	false	SEQEIGKATAK	ESILPKR	1029	1112	11	7	7	6	1035	1117	4	BS3	138.06807	4.608686	false	true	false	false	internal > 4	0.11575562706752413		0.0	0.0	0.0	0.0	0.0	5141	131	0
Scan: 8858 Run: 20190410_QExHFX1_RSLC1_Beveridge_Clausen_IMP_DSS_JRmethod_R3 P1_R.LSKSR.R P2_K.KGILQTVK.V 3 1	20190410_QExHFX1_RSLC1_Beveridge_Clausen_IMP_DSS_JRmethod_R3	8858	20190410_QExHFX1_RSLC1_Beveridge_Clausen_IMP_DSS_JRmethod_R3.mgf	561	4	404.254181	1,612.987618	0.987618	4	1,612.987573	0.987573	Cas9	Cas9	false	Cas9	Cas9	false	LSKSR	KGILQTVK	220	739	5	8	3	1	222	739	4	BS3	138.06807	4.438413	false	true	false	false	internal > 4	0.11575562706752413		0.007633587786259542	0.0	0.0	0.007692307692307693	0.0	5131	57	0
Scan: 9288 Run: 20190410_QExHFX1_RSLC1_Beveridge_Clausen_IMP_DSS_JRmethod_R3 P1_K.VMKQLK.R P2_K.SDNVPSEEVVKK.M 3 11	20190410_QExHFX1_RSLC1_Beveridge_Clausen_IMP_DSS_JRmethod_R3	9288	20190410_QExHFX1_RSLC1_Beveridge_Clausen_IMP_DSS_JRmethod_R3.mgf	689	3	744.071289	2,229.192038	0.192038	3	2,229.192616	0.192616	Cas9	Cas9	false	Cas9	Cas9	false	SDNVPSEEVVKK	VMKQLK	871	651	12	6	11	3	881	653	3	BS3	138.06807	4.265337	false	true	false	false	internal > 4	0.11575562706752413		0.02	0.0	0.0	0.020134228187919462	0.0	5112	22	0
Scan: 9654 Run: 20190410_QExHFX1_RSLC1_Beveridge_Clausen_IMP_DSS_JRmethod_R3 P1_R.KDFQFYK.V P2_K.GQKNSR.E 1 3	20190410_QExHFX1_RSLC1_Beveridge_Clausen_IMP_DSS_JRmethod_R3	9654	20190410_QExHFX1_RSLC1_Beveridge_Clausen_IMP_DSS_JRmethod_R3.mgf	782	4	451.236267	1,800.915962	0.915962	4	1,800.915866	0.915866	Cas9	Cas9	false	Cas9	Cas9	false	GQKNSR	KDFQFYK	777	972	6	7	3	1	779	972	4	BS3	138.06807	4.167005	false	true	false	false	internal > 4	0.12420382171974523		0.0	0.0	0.0	0.0	0.0	5105	77	0
Scan: 7845 Run: 20190410_QExHFX1_RSLC1_Beveridge_Clausen_IMP_DSS_JRmethod_R3 P1_K.VLSAYNKHR.D P2_K.KLVDSTDK.A 7 1	20190410_QExHFX1_RSLC1_Beveridge_Clausen_IMP_DSS_JRmethod_R3	7845	20190410_QExHFX1_RSLC1_Beveridge_Clausen_IMP_DSS_JRmethod_R3.mgf	297	5	426.836999	2,129.148613	0.148613	5	2,129.148049	0.148049	Cas9	Cas9	false	Cas9	Cas9	false	VLSAYNKHR	KLVDSTDK	1294	145	9	8	7	1	1300	145	5	BS3	138.06807	4.00725	false	true	false	false	internal > 4	0.1398176292705167		0.0	0.0	0.0	0.0	0.0	5087	126	0
Scan: 16239 Run: 20190410_QExHFX1_RSLC1_Beveridge_Clausen_IMP_DSS_JRmethod_R3 P1_K.VVDELVKVMGR.H P2_R.KPAFLSGEQK.K 7 1	20190410_QExHFX1_RSLC1_Beveridge_Clausen_IMP_DSS_JRmethod_R3	16239	20190410_QExHFX1_RSLC1_Beveridge_Clausen_IMP_DSS_JRmethod_R3.mgf	4602	3	834.791443	2,501.352500	0.352500	3	2,501.356329	0.356329	Cas9	Cas9	false	Cas9	Cas9	false	KPAFLSGEQK	VVDELVKVMGR	540	747	10	11	1	7	540	753	3	BS3	138.06807	3.979282	false	true	false	false	internal > 4	0.1398176292705167		0.0	0.0	0.0	0.0	0.0	5083	65	0
Scan: 15378 Run: 20190410_QExHFX1_RSLC1_Beveridge_Clausen_IMP_DSS_JRmethod_R3 P1_R.KDFQFYK.V P2_K.AGFIKR.Q 1 5	20190410_QExHFX1_RSLC1_Beveridge_Clausen_IMP_DSS_JRmethod_R3	15378	20190410_QExHFX1_RSLC1_Beveridge_Clausen_IMP_DSS_JRmethod_R3.mgf	4008	4	451.750031	1,802.971018	0.971018	4	1,802.971925	0.971925	Cas9	Cas9	false	Cas9	Cas9	false	AGFIKR	KDFQFYK	918	972	6	7	5	1	922	972	4	BS3	138.06807	3.965758	false	true	false	false	internal > 4	0.1398176292705167		0.0	0.0	0.0	0.0	0.0	5082	82	0
Scan: 15575 Run: 20190410_QExHFX1_RSLC1_Beveridge_Clausen_IMP_DSS_JRmethod_R3 P1_K.SKLVSDFR.K P2_R.QITKHVAQILDSR.M 2 4	20190410_QExHFX1_RSLC1_Beveridge_Clausen_IMP_DSS_JRmethod_R3	15575	20190410_QExHFX1_RSLC1_Beveridge_Clausen_IMP_DSS_JRmethod_R3.mgf	4140	3	866.484070	2,596.430381	0.430381	3	2,596.433667	0.433667	Cas9	Cas9	false	Cas9	Cas9	false	QITKHVAQILDSR	SKLVSDFR	930	964	13	8	4	2	933	965	3	BS3	138.06807	3.930465	false	true	false	false	internal > 4	0.1398176292705167		0.0	0.0	0.0	0.0	0.0	5078	111	0
Scan: 26134 Run: 20190410_QExHFX1_RSLC1_Beveridge_Clausen_IMP_DSS_JRmethod_R3 P1_K.YDENDKLIR.E P2_K.TILDFLKSDGFANR.N 6 7	20190410_QExHFX1_RSLC1_Beveridge_Clausen_IMP_DSS_JRmethod_R3	26134	20190410_QExHFX1_RSLC1_Beveridge_Clausen_IMP_DSS_JRmethod_R3.mgf	9785	3	967.166059	2,898.476348	0.476348	3	2,898.476319	0.476319	Cas9	Cas9	false	Cas9	Cas9	false	YDENDKLIR	TILDFLKSDGFANR	947	682	9	14	6	7	952	688	3	BS3	138.06807	3.835308	false	true	false	false	internal > 4	0.15015015024024023		0.0	0.0	0.0	0.0	0.0	5061	117	0
Scan: 12634 Run: 20190410_QExHFX1_RSLC1_Beveridge_Clausen_IMP_DSS_JRmethod_R3 P1_R.QLLNAKLITQR.K P2_R.EKIEK.I 6 2	20190410_QExHFX1_RSLC1_Beveridge_Clausen_IMP_DSS_JRmethod_R3	12634	20190410_QExHFX1_RSLC1_Beveridge_Clausen_IMP_DSS_JRmethod_R3.mgf	2305	3	694.415654	2,080.225133	0.225133	3	2,080.225572	0.225572	Cas9	Cas9	false	Cas9	Cas9	false	EKIEK	QLLNAKLITQR	442	889	5	11	2	6	443	894	3	BS3	138.06807	3.235953	false	true	false	false	internal > 4	0.23055555572777778		0.02	0.0	0.0	0.020134228187919462	0.0	4975	27	0
Scan: 23595 Run: 20190410_QExHFX1_RSLC1_Beveridge_Clausen_IMP_DSS_JRmethod_R3 P1_K.DFQFYKVR.E P2_K.DFQFYKVR.E 6 6	20190410_QExHFX1_RSLC1_Beveridge_Clausen_IMP_DSS_JRmethod_R3	23595	20190410_QExHFX1_RSLC1_Beveridge_Clausen_IMP_DSS_JRmethod_R3.mgf	8878	4	586.304575	2,341.189194	0.189194	4	2,341.189523	0.189523	Cas9	Cas9	false	Cas9	Cas9	false	DFQFYKVR	DFQFYKVR	973	973	8	8	6	6	978	978	4	BS3	138.06807	3.042798	false	true	false	false	internal > 4	0.2513227515185185		0.0	0.0	0.0	0.0	0.0	4935	101	0
Scan: 21373 Run: 20190410_QExHFX1_RSLC1_Beveridge_Clausen_IMP_DSS_JRmethod_R3 P1_K.LESEFVYGDYKVYDVR.K P2_R.KPAFLSGEQK.K 11 1	20190410_QExHFX1_RSLC1_Beveridge_Clausen_IMP_DSS_JRmethod_R3	21373	20190410_QExHFX1_RSLC1_Beveridge_Clausen_IMP_DSS_JRmethod_R3.mgf	7718	3	1,075.211489	3,222.612638	0.612638	3	3,222.612481	0.612481	Cas9	Cas9	false	Cas9	Cas9	false	KPAFLSGEQK	LESEFVYGDYKVYDVR	540	1008	10	16	1	11	540	1018	3	BS3	138.06807	2.970224	false	true	false	false	internal > 4	0.26329113945822785		0.0	0.0	0.0	0.0	0.0	4909	85	0
Scan: 16310 Run: 20190410_QExHFX1_RSLC1_Beveridge_Clausen_IMP_DSS_JRmethod_R3 P1_R.LKTYAHLFDDK.V P2_K.ESILPKR.N 2 6	20190410_QExHFX1_RSLC1_Beveridge_Clausen_IMP_DSS_JRmethod_R3	16310	20190410_QExHFX1_RSLC1_Beveridge_Clausen_IMP_DSS_JRmethod_R3.mgf	4651	5	466.861095	2,329.269093	0.269093	5	2,329.268165	0.268165	Cas9	Cas9	false	Cas9	Cas9	false	ESILPKR	LKTYAHLFDDK	1112	640	7	11	6	2	1117	641	5	BS3	138.06807	2.925639	false	true	false	false	internal > 4	0.26329113945822785		0.0	0.0	0.0	0.0	0.0	4894	61	0
Scan: 25354 Run: 20190410_QExHFX1_RSLC1_Beveridge_Clausen_IMP_DSS_JRmethod_R3 P1_R.QEDFYPFLKDNR.E P2_R.QEDFYPFLKDNR.E 9 9	20190410_QExHFX1_RSLC1_Beveridge_Clausen_IMP_DSS_JRmethod_R3	25354	20190410_QExHFX1_RSLC1_Beveridge_Clausen_IMP_DSS_JRmethod_R3.mgf	9608	3	1,094.190994	3,279.551153	0.551153	3	3,279.551277	0.551277	Cas9	Cas9	false	Cas9	Cas9	false	QEDFYPFLKDNR	QEDFYPFLKDNR	430	430	12	12	9	9	438	438	3	BS3	138.06807	2.906926	false	true	false	false	internal > 4	0.26515151536868686		0.0	0.0	0.0	0.0	0.0	4887	96	0
Scan: 18578 Run: 20190410_QExHFX1_RSLC1_Beveridge_Clausen_IMP_DSS_JRmethod_R3 P1_K.VKYVTEGMR.K P2_R.QEDFYPFLKDNR.E 2 9	20190410_QExHFX1_RSLC1_Beveridge_Clausen_IMP_DSS_JRmethod_R3	18578	20190410_QExHFX1_RSLC1_Beveridge_Clausen_IMP_DSS_JRmethod_R3.mgf	6081	3	936.461466	2,806.362569	0.362569	3	2,806.363599	0.363599	Cas9	Cas9	false	Cas9	Cas9	false	VKYVTEGMR	QEDFYPFLKDNR	531	430	9	12	2	9	532	438	3	BS3	138.06807	2.808463	false	true	false	false	internal > 4	0.28535980173200987		0.007633587786259542	0.0	0.0	0.007692307692307693	0.0	4862	56	0
Scan: 14818 Run: 20190410_QExHFX1_RSLC1_Beveridge_Clausen_IMP_DSS_JRmethod_R3 P1_K.VITLKSK.L P2_K.QLKEDYFK.K 5 3	20190410_QExHFX1_RSLC1_Beveridge_Clausen_IMP_DSS_JRmethod_R3	14818	20190410_QExHFX1_RSLC1_Beveridge_Clausen_IMP_DSS_JRmethod_R3.mgf	3676	4	499.790337	1,995.132242	0.132242	4	1,995.129212	0.129212	Cas9	Cas9	false	Cas9	Cas9	false	VITLKSK	QLKEDYFK	959	567	7	8	5	3	963	569	4	BS3	138.06807	2.709672	false	true	false	false	internal > 4	0.30215827364028774		0.007633587786259542	0.0	0.0	0.007692307692307693	0.0	4823	50	0
Scan: 10153 Run: 20190410_QExHFX1_RSLC1_Beveridge_Clausen_IMP_DSS_JRmethod_R3 P1_K.LKGSPEDNEQK.Q P2_K.DWDPKK.Y 2 5	20190410_QExHFX1_RSLC1_Beveridge_Clausen_IMP_DSS_JRmethod_R3	10153	20190410_QExHFX1_RSLC1_Beveridge_Clausen_IMP_DSS_JRmethod_R3.mgf	1013	4	543.272095	2,169.059274	0.059274	4	2,169.058960	0.058960	Cas9	Cas9	false	Cas9	Cas9	false	LKGSPEDNEQK	DWDPKK	1249	1129	11	6	2	5	1250	1133	4	BS3	138.06807	2.468498	false	true	false	false	internal > 4	0.35810810845495494		0.0	0.0	0.0	0.0	0.0	4723	80	0
Scan: 15830 Run: 20190410_QExHFX1_RSLC1_Beveridge_Clausen_IMP_DSS_JRmethod_R3 P1_K.SEQEIGKATAK.Y P2_R.NSDKLIAR.K 7 4	20190410_QExHFX1_RSLC1_Beveridge_Clausen_IMP_DSS_JRmethod_R3	15830	20190410_QExHFX1_RSLC1_Beveridge_Clausen_IMP_DSS_JRmethod_R3.mgf	4322	4	554.553182	2,214.183622	0.183622	4	2,214.185557	0.185557	Cas9	Cas9	false	Cas9	Cas9	false	SEQEIGKATAK	NSDKLIAR	1029	1119	11	8	7	4	1035	1122	4	BS3	138.06807	2.178221	false	true	false	false	internal > 4	0.4271255064817814		0.037267080745341616	0.0	0.0	0.0375	0.0	4567	9	0
Scan: 23751 Run: 20190410_QExHFX1_RSLC1_Beveridge_Clausen_IMP_DSS_JRmethod_R3 P1_K.SDNVPSEEVVKK.M P2_K.KNLIGALLFDSGETAEATR.L 11 1	20190410_QExHFX1_RSLC1_Beveridge_Clausen_IMP_DSS_JRmethod_R3	23751	20190410_QExHFX1_RSLC1_Beveridge_Clausen_IMP_DSS_JRmethod_R3.mgf	8958	3	1,158.604615	3,472.792016	0.792016	3	3,472.793689	0.793689	Cas9	Cas9	false	Cas9	Cas9	false	SDNVPSEEVVKK	KNLIGALLFDSGETAEATR	871	49	12	19	11	1	881	49	3	BS3	138.06807	2.112586	false	true	false	false	internal > 4	0.4409448823149606		0.0	0.0	0.0	0.0	0.0	4527	142	0
Scan: 13397 Run: 20190410_QExHFX1_RSLC1_Beveridge_Clausen_IMP_DSS_JRmethod_R3 P1_K.ESILPKR.N P2_K.ESILPKR.N 6 6	20190410_QExHFX1_RSLC1_Beveridge_Clausen_IMP_DSS_JRmethod_R3	13397	20190410_QExHFX1_RSLC1_Beveridge_Clausen_IMP_DSS_JRmethod_R3.mgf	2767	4	456.275391	1,821.072458	0.072458	4	1,821.072365	0.072365	Cas9	Cas9	false	Cas9	Cas9	false	ESILPKR	ESILPKR	1112	1112	7	7	6	6	1117	1117	4	BS3	138.06807	1.867537	false	true	false	false	internal > 4	0.4545454550594405		0.007633587786259542	0.0	0.0	0.007692307692307693	0.0	4361	48	0
Scan: 12272 Run: 20190410_QExHFX1_RSLC1_Beveridge_Clausen_IMP_DSS_JRmethod_R3 P1_K.VPSKK.F P2_R.LEESFLVEEDKK.H 4 11	20190410_QExHFX1_RSLC1_Beveridge_Clausen_IMP_DSS_JRmethod_R3	12272	20190410_QExHFX1_RSLC1_Beveridge_Clausen_IMP_DSS_JRmethod_R3.mgf	2084	4	541.045532	2,160.153022	0.153022	4	2,160.156548	0.156548	Cas9	Cas9	false	Cas9	Cas9	false	VPSKK	LEESFLVEEDKK	31	105	5	12	4	11	34	115	4	BS3	138.06807	1.846547	false	true	false	false	internal > 4	0.4545454550594405		0.014084507042253521	0.0	0.0	0.014184397163120567	0.0	4349	30	0
Scan: 9185 Run: 20190410_QExHFX1_RSLC1_Beveridge_Clausen_IMP_DSS_JRmethod_R3 P1_R.SDKNR.G P2_K.APLSASMIKR.Y 3 9	20190410_QExHFX1_RSLC1_Beveridge_Clausen_IMP_DSS_JRmethod_R3	9185	20190410_QExHFX1_RSLC1_Beveridge_Clausen_IMP_DSS_JRmethod_R3.mgf	656	4	462.251831	1,844.978218	0.978218	4	1,844.977812	0.977812	Cas9	Cas9	false	Cas9	Cas9	false	SDKNR	APLSASMIKR	864	319	5	10	3	9	866	327	4	BS3	138.06807	1.81333	false	true	false	false	internal > 4	0.4664371777934596		0.007633587786259542	0.0	0.0	0.007692307692307693	0.0	4324	51	0
Scan: 27249 Run: 20190410_QExHFX1_RSLC1_Beveridge_Clausen_IMP_DSS_JRmethod_R3 P1_K.VLSAYNKHR.D P2_R.SSFEKNPIDFLEAK.G 7 5	20190410_QExHFX1_RSLC1_Beveridge_Clausen_IMP_DSS_JRmethod_R3	27249	20190410_QExHFX1_RSLC1_Beveridge_Clausen_IMP_DSS_JRmethod_R3.mgf	10030	3	950.501424	2,848.482443	0.482443	3	2,848.475925	0.475925	Cas9	Cas9	false	Cas9	Cas9	false	VLSAYNKHR	SSFEKNPIDFLEAK	1294	1176	9	14	7	5	1300	1180	3	BS3	138.06807	1.632001	false	true	false	false	internal > 4	0.5112540198810289		0.048484848484848485	0.0	0.0	0.04878048780487805	0.0	4192	0	0
