# Supplementary material for: A synthetic peptide library for benchmarking crosslinking-mass spectrometry search engines for proteins and protein complexes
Source: Nat Commun. 2020 Feb 6;11:742. doi: 10.1038/s41467-020-14608-2 (PMC7005041; doi:10.1038/s41467-020-14608-2)
Supplement: Supplementary file 3 — Supplementary Data 1 [file 41467_2020_14608_MOESM3_ESM.zip › CSVfiles/Stavrox_R1_5perFDR.csv]

Nr.	Score	m/z	z	M+H+	calc.	Dev (ppm)	Peptide (1)	Protein (1)	From	To	Peptide (2)	Protein (2)	From	To	Site (1)	Site (2)	Rank	Scan	RT	Misc	Selected
1	230	762.101	3	2284.289	2284.288	0.47	[APLSASMIKR]	>Cas9	319	328	[APLSASMIKR]	>Cas9	319	328	K9	K9	1	20190410_QExHFX1_RSLC1_Beveridge_Clausen_IMP_DSS_JRmethod_R1.14223.14223.3 File:"20190410_QExHFX1_RSLC1_Beveridge_Clausen_IMP_DSS_JRmethod_R1.raw", NativeID:"controllerType=0 controllerNumber=1 scan=14223"	4027.5855		FALSE
2	228	868.124	3	2602.357	2602.357	-0.01	[LVDSTDKADLR]	>Cas9	146	156	[LVDSTDKADLR]	>Cas9	146	156	K7	K7		20190410_QExHFX1_RSLC1_Beveridge_Clausen_IMP_DSS_JRmethod_R1.13176.13176.3 File:"20190410_QExHFX1_RSLC1_Beveridge_Clausen_IMP_DSS_JRmethod_R1.raw", NativeID:"controllerType=0 controllerNumber=1 scan=13176"	3805.79142		FALSE
3	227	868.124	3	2602.357	2602.357	-0.19	[LVDSTDKADLR]	>Cas9	146	156	[LVDSTDKADLR]	>Cas9	146	156	K7	K7		20190410_QExHFX1_RSLC1_Beveridge_Clausen_IMP_DSS_JRmethod_R1.13013.13013.3 File:"20190410_QExHFX1_RSLC1_Beveridge_Clausen_IMP_DSS_JRmethod_R1.raw", NativeID:"controllerType=0 controllerNumber=1 scan=13013"	3775.66536		FALSE
5	224	728.874	4	2912.473	2912.474	-0.01	[GKSDNVPSEEVVK]	>Cas9	869	881	[GKSDNVPSEEVVK]	>Cas9	869	881	K2	K2	1	20190410_QExHFX1_RSLC1_Beveridge_Clausen_IMP_DSS_JRmethod_R1.10582.10582.4 File:"20190410_QExHFX1_RSLC1_Beveridge_Clausen_IMP_DSS_JRmethod_R1.raw", NativeID:"controllerType=0 controllerNumber=1 scan=10582"	3229.4289		FALSE
6	223	680.71	3	2040.114	2040.112	0.95	[SKLVSDFR]	>Cas9	964	971	[SKLVSDFR]	>Cas9	964	971	K2	K2		20190410_QExHFX1_RSLC1_Beveridge_Clausen_IMP_DSS_JRmethod_R1.14944.14944.3 File:"20190410_QExHFX1_RSLC1_Beveridge_Clausen_IMP_DSS_JRmethod_R1.raw", NativeID:"controllerType=0 controllerNumber=1 scan=14944"	4161.92508		FALSE
7	222	820.766	3	2460.283	2460.283	0.2	[SEQEIGKATAK]	>Cas9	1029	1039	[SEQEIGKATAK]	>Cas9	1029	1039	K7	K7		20190410_QExHFX1_RSLC1_Beveridge_Clausen_IMP_DSS_JRmethod_R1.7923.7923.3 File:"20190410_QExHFX1_RSLC1_Beveridge_Clausen_IMP_DSS_JRmethod_R1.raw", NativeID:"controllerType=0 controllerNumber=1 scan=7923"	2509.11828		FALSE
8	219	793.92	4	3172.658	3172.659	-0.28	[MDGTEELLVKLNR]	>Cas9	387	399	[MDGTEELLVKLNR]	>Cas9	387	399	K10	K10		20190410_QExHFX1_RSLC1_Beveridge_Clausen_IMP_DSS_JRmethod_R1.23157.23157.4 File:"20190410_QExHFX1_RSLC1_Beveridge_Clausen_IMP_DSS_JRmethod_R1.raw", NativeID:"controllerType=0 controllerNumber=1 scan=23157"	6188.1468		FALSE
9	217	657.372	3	1970.103	1970.103	-0.1	[NSDKLIAR]	>Cas9	1119	1126	[NSDKLIAR]	>Cas9	1119	1126	K4	K4		20190410_QExHFX1_RSLC1_Beveridge_Clausen_IMP_DSS_JRmethod_R1.10664.10664.3 File:"20190410_QExHFX1_RSLC1_Beveridge_Clausen_IMP_DSS_JRmethod_R1.raw", NativeID:"controllerType=0 controllerNumber=1 scan=10664"	3243.83244		FALSE
10	216	868.124	3	2602.356	2602.357	-0.32	[LVDSTDKADLR]	>Cas9	146	156	[LVDSTDKADLR]	>Cas9	146	156	K7	K7		20190410_QExHFX1_RSLC1_Beveridge_Clausen_IMP_DSS_JRmethod_R1.13485.13485.3 File:"20190410_QExHFX1_RSLC1_Beveridge_Clausen_IMP_DSS_JRmethod_R1.raw", NativeID:"controllerType=0 controllerNumber=1 scan=13485"	3866.51118		FALSE
11	216	895.476	4	3578.882	3578.884	-0.63	[TEVQTGGFSKESILPK]	>Cas9	1102	1117	[TEVQTGGFSKESILPK]	>Cas9	1102	1117	K10	K10		20190410_QExHFX1_RSLC1_Beveridge_Clausen_IMP_DSS_JRmethod_R1.19277.19277.4 File:"20190410_QExHFX1_RSLC1_Beveridge_Clausen_IMP_DSS_JRmethod_R1.raw", NativeID:"controllerType=0 controllerNumber=1 scan=19277"	5152.4076		FALSE
12	215	767.432	3	2300.282	2300.283	-0.21	[APLSASMIKR]	>Cas9	319	328	[APLSASmIKR]	>Cas9	319	328	K9	K9		20190410_QExHFX1_RSLC1_Beveridge_Clausen_IMP_DSS_JRmethod_R1.14253.14253.3 File:"20190410_QExHFX1_RSLC1_Beveridge_Clausen_IMP_DSS_JRmethod_R1.raw", NativeID:"controllerType=0 controllerNumber=1 scan=14253"	4032.40416		FALSE
13	215	778.403	3	2333.194	2333.192	0.55	[FDNLTKAER]	>Cas9	901	909	[DFQFYKVR]	>Cas9	973	980	K6	K6		20190410_QExHFX1_RSLC1_Beveridge_Clausen_IMP_DSS_JRmethod_R1.16434.16434.3 File:"20190410_QExHFX1_RSLC1_Beveridge_Clausen_IMP_DSS_JRmethod_R1.raw", NativeID:"controllerType=0 controllerNumber=1 scan=16434"	4486.21554		FALSE
15	213	760.37	4	3038.457	3038.46	-0.78	[MTNFDKNLPNEK]	>Cas9	499	510	[MTNFDKNLPNEK]	>Cas9	499	510	K6	K6		20190410_QExHFX1_RSLC1_Beveridge_Clausen_IMP_DSS_JRmethod_R1.14265.14265.4 File:"20190410_QExHFX1_RSLC1_Beveridge_Clausen_IMP_DSS_JRmethod_R1.raw", NativeID:"controllerType=0 controllerNumber=1 scan=14265"	4034.44434		FALSE
16	212	781.404	3	2342.197	2342.197	-0.08	[DFQFYKVR]	>Cas9	973	980	[DFQFYKVR]	>Cas9	973	980	K6	K6		20190410_QExHFX1_RSLC1_Beveridge_Clausen_IMP_DSS_JRmethod_R1.20461.20461.3 File:"20190410_QExHFX1_RSLC1_Beveridge_Clausen_IMP_DSS_JRmethod_R1.raw", NativeID:"controllerType=0 controllerNumber=1 scan=20461"	5439.45876		FALSE
17	210	775.4	3	2324.186	2324.188	-0.81	[FDNLTKAER]	>Cas9	901	909	[FDNLTKAER]	>Cas9	901	909	K6	K6		20190410_QExHFX1_RSLC1_Beveridge_Clausen_IMP_DSS_JRmethod_R1.11849.11849.3 File:"20190410_QExHFX1_RSLC1_Beveridge_Clausen_IMP_DSS_JRmethod_R1.raw", NativeID:"controllerType=0 controllerNumber=1 scan=11849"	3518.44086		FALSE
21	206	847.432	4	3386.705	3386.704	0.17	[SSFEKNPIDFLEAK]	>Cas9	1176	1189	[SSFEKNPIDFLEAK]	>Cas9	1176	1189	K5	K5		20190410_QExHFX1_RSLC1_Beveridge_Clausen_IMP_DSS_JRmethod_R1.23581.23581.4 File:"20190410_QExHFX1_RSLC1_Beveridge_Clausen_IMP_DSS_JRmethod_R1.raw", NativeID:"controllerType=0 controllerNumber=1 scan=23581"	6317.8392		FALSE
22	205	685.609	4	2739.413	2739.413	-0.2	[YDENDKLIR]	>Cas9	947	955	[HKPENIVIEMAR]	>Cas9	758	769	K6	K2		20190410_QExHFX1_RSLC1_Beveridge_Clausen_IMP_DSS_JRmethod_R1.14941.14941.4 File:"20190410_QExHFX1_RSLC1_Beveridge_Clausen_IMP_DSS_JRmethod_R1.raw", NativeID:"controllerType=0 controllerNumber=1 scan=14941"	4161.48552		FALSE
24	203	770.724	3	2310.156	2310.155	0.61	[MKNYWR]	>Cas9	883	888	[DDSIDNKVLTR]	>Cas9	853	863	K2	K7		20190410_QExHFX1_RSLC1_Beveridge_Clausen_IMP_DSS_JRmethod_R1.15626.15626.3 File:"20190410_QExHFX1_RSLC1_Beveridge_Clausen_IMP_DSS_JRmethod_R1.raw", NativeID:"controllerType=0 controllerNumber=1 scan=15626"	4303.57206		FALSE
25	202	802.41	3	2405.214	2405.214	0.25	[DFQFYKVR]	>Cas9	973	980	[YDENDKLIR]	>Cas9	947	955	K6	K6		20190410_QExHFX1_RSLC1_Beveridge_Clausen_IMP_DSS_JRmethod_R1.17971.17971.3 File:"20190410_QExHFX1_RSLC1_Beveridge_Clausen_IMP_DSS_JRmethod_R1.raw", NativeID:"controllerType=0 controllerNumber=1 scan=17971"	4834.83354		FALSE
27	201	657.373	3	1970.104	1970.103	0.31	[NSDKLIAR]	>Cas9	1119	1126	[NSDKLIAR]	>Cas9	1119	1126	K4	K4		20190410_QExHFX1_RSLC1_Beveridge_Clausen_IMP_DSS_JRmethod_R1.10795.10795.3 File:"20190410_QExHFX1_RSLC1_Beveridge_Clausen_IMP_DSS_JRmethod_R1.raw", NativeID:"controllerType=0 controllerNumber=1 scan=10795"	3274.08996		FALSE
28	201	868.124	3	2602.357	2602.357	-0.03	[LVDSTDKADLR]	>Cas9	146	156	[LVDSTDKADLR]	>Cas9	146	156	K7	K7		20190410_QExHFX1_RSLC1_Beveridge_Clausen_IMP_DSS_JRmethod_R1.13352.13352.3 File:"20190410_QExHFX1_RSLC1_Beveridge_Clausen_IMP_DSS_JRmethod_R1.raw", NativeID:"controllerType=0 controllerNumber=1 scan=13352"	3836.37186		FALSE
30	200	844.697	4	3375.765	3375.764	0.11	[LVDSTDKADLR]	>Cas9	146	156	[KNLIGALLFDSGETAEATR]	>Cas9	49	67	K7	K1		20190410_QExHFX1_RSLC1_Beveridge_Clausen_IMP_DSS_JRmethod_R1.21844.21844.4 File:"20190410_QExHFX1_RSLC1_Beveridge_Clausen_IMP_DSS_JRmethod_R1.raw", NativeID:"controllerType=0 controllerNumber=1 scan=21844"	5810.59422		FALSE
32	198	657.373	3	1970.103	1970.103	0.28	[NSDKLIAR]	>Cas9	1119	1126	[NSDKLIAR]	>Cas9	1119	1126	K4	K4		20190410_QExHFX1_RSLC1_Beveridge_Clausen_IMP_DSS_JRmethod_R1.10912.10912.3 File:"20190410_QExHFX1_RSLC1_Beveridge_Clausen_IMP_DSS_JRmethod_R1.raw", NativeID:"controllerType=0 controllerNumber=1 scan=10912"	3304.25892		FALSE
33	198	775.4	3	2324.186	2324.188	-0.72	[FDNLTKAER]	>Cas9	901	909	[FDNLTKAER]	>Cas9	901	909	K6	K6		20190410_QExHFX1_RSLC1_Beveridge_Clausen_IMP_DSS_JRmethod_R1.11989.11989.3 File:"20190410_QExHFX1_RSLC1_Beveridge_Clausen_IMP_DSS_JRmethod_R1.raw", NativeID:"controllerType=0 controllerNumber=1 scan=11989"	3548.94726		FALSE
34	198	782.406	3	2345.204	2345.202	0.63	[KDFQFYK]	>Cas9	972	978	[LVDSTDKADLR]	>Cas9	146	156	K1	K7		20190410_QExHFX1_RSLC1_Beveridge_Clausen_IMP_DSS_JRmethod_R1.15182.15182.3 File:"20190410_QExHFX1_RSLC1_Beveridge_Clausen_IMP_DSS_JRmethod_R1.raw", NativeID:"controllerType=0 controllerNumber=1 scan=15182"	4209.08856		FALSE
35	197	657.372	3	1970.102	1970.103	-0.45	[NSDKLIAR]	>Cas9	1119	1126	[NSDKLIAR]	>Cas9	1119	1126	K4	K4		20190410_QExHFX1_RSLC1_Beveridge_Clausen_IMP_DSS_JRmethod_R1.11026.11026.3 File:"20190410_QExHFX1_RSLC1_Beveridge_Clausen_IMP_DSS_JRmethod_R1.raw", NativeID:"controllerType=0 controllerNumber=1 scan=11026"	3334.3452		FALSE
36	197	667.603	4	2667.392	2667.392	-0.24	[FDNLTKAER]	>Cas9	901	909	[HKPENIVIEMAR]	>Cas9	758	769	K6	K2		20190410_QExHFX1_RSLC1_Beveridge_Clausen_IMP_DSS_JRmethod_R1.13615.13615.4 File:"20190410_QExHFX1_RSLC1_Beveridge_Clausen_IMP_DSS_JRmethod_R1.raw", NativeID:"controllerType=0 controllerNumber=1 scan=13615"	3896.38392		FALSE
37	197	777.084	3	2329.237	2329.236	0.5	[NSDKLIAR]	>Cas9	1119	1126	[DDSIDNKVLTR]	>Cas9	853	863	K4	K7		20190410_QExHFX1_RSLC1_Beveridge_Clausen_IMP_DSS_JRmethod_R1.14396.14396.3 File:"20190410_QExHFX1_RSLC1_Beveridge_Clausen_IMP_DSS_JRmethod_R1.raw", NativeID:"controllerType=0 controllerNumber=1 scan=14396"	4059.63408		FALSE
38	197	825.098	3	2473.28	2473.28	0.18	[DFQFYKVR]	>Cas9	973	980	[MIAKSEQEIGK]	>Cas9	1025	1035	K6	K4	1	20190410_QExHFX1_RSLC1_Beveridge_Clausen_IMP_DSS_JRmethod_R1.15867.15867.3 File:"20190410_QExHFX1_RSLC1_Beveridge_Clausen_IMP_DSS_JRmethod_R1.raw", NativeID:"controllerType=0 controllerNumber=1 scan=15867"	4360.30974		FALSE
39	197	778.402	3	2333.191	2333.192	-0.63	[FDNLTKAER]	>Cas9	901	909	[DFQFYKVR]	>Cas9	973	980	K6	K6		20190410_QExHFX1_RSLC1_Beveridge_Clausen_IMP_DSS_JRmethod_R1.16575.16575.3 File:"20190410_QExHFX1_RSLC1_Beveridge_Clausen_IMP_DSS_JRmethod_R1.raw", NativeID:"controllerType=0 controllerNumber=1 scan=16575"	4516.58628		FALSE
42	195	647.39	3	1940.154	1940.154	0.17	[KGILQTVK]	>Cas9	739	746	[NSDKLIAR]	>Cas9	1119	1126	K1	K4		20190410_QExHFX1_RSLC1_Beveridge_Clausen_IMP_DSS_JRmethod_R1.11289.11289.3 File:"20190410_QExHFX1_RSLC1_Beveridge_Clausen_IMP_DSS_JRmethod_R1.raw", NativeID:"controllerType=0 controllerNumber=1 scan=11289"	3402.0657		FALSE
43	195	708.057	3	2122.156	2122.154	0.97	[SKLVSDFR]	>Cas9	964	971	[QQLPEKYK]	>Cas9	345	352	K2	K6		20190410_QExHFX1_RSLC1_Beveridge_Clausen_IMP_DSS_JRmethod_R1.12273.12273.3 File:"20190410_QExHFX1_RSLC1_Beveridge_Clausen_IMP_DSS_JRmethod_R1.raw", NativeID:"controllerType=0 controllerNumber=1 scan=12273"	3615.07254		FALSE
45	194	657.372	3	1970.103	1970.103	-0.17	[NSDKLIAR]	>Cas9	1119	1126	[NSDKLIAR]	>Cas9	1119	1126	K4	K4		20190410_QExHFX1_RSLC1_Beveridge_Clausen_IMP_DSS_JRmethod_R1.10520.10520.3 File:"20190410_QExHFX1_RSLC1_Beveridge_Clausen_IMP_DSS_JRmethod_R1.raw", NativeID:"controllerType=0 controllerNumber=1 scan=10520"	3213.55662		FALSE
46	194	528.833	4	2112.31	2112.308	0.62	[FIKPILEK]	>Cas9	379	386	[FIKPILEK]	>Cas9	379	386	K3	K3		20190410_QExHFX1_RSLC1_Beveridge_Clausen_IMP_DSS_JRmethod_R1.17472.17472.4 File:"20190410_QExHFX1_RSLC1_Beveridge_Clausen_IMP_DSS_JRmethod_R1.raw", NativeID:"controllerType=0 controllerNumber=1 scan=17472"	4719.25578		FALSE
47	193	680.709	3	2040.113	2040.112	0.22	[SKLVSDFR]	>Cas9	964	971	[SKLVSDFR]	>Cas9	964	971	K2	K2		20190410_QExHFX1_RSLC1_Beveridge_Clausen_IMP_DSS_JRmethod_R1.14773.14773.3 File:"20190410_QExHFX1_RSLC1_Beveridge_Clausen_IMP_DSS_JRmethod_R1.raw", NativeID:"controllerType=0 controllerNumber=1 scan=14773"	4131.62088		FALSE
49	193	844.696	4	3375.763	3375.764	-0.26	[LVDSTDKADLR]	>Cas9	146	156	[KNLIGALLFDSGETAEATR]	>Cas9	49	67	K7	K1		20190410_QExHFX1_RSLC1_Beveridge_Clausen_IMP_DSS_JRmethod_R1.21958.21958.4 File:"20190410_QExHFX1_RSLC1_Beveridge_Clausen_IMP_DSS_JRmethod_R1.raw", NativeID:"controllerType=0 controllerNumber=1 scan=21958"	5840.70708		FALSE
50	193	847.431	4	3386.703	3386.704	-0.43	[SSFEKNPIDFLEAK]	>Cas9	1176	1189	[SSFEKNPIDFLEAK]	>Cas9	1176	1189	K5	K5		20190410_QExHFX1_RSLC1_Beveridge_Clausen_IMP_DSS_JRmethod_R1.23683.23683.4 File:"20190410_QExHFX1_RSLC1_Beveridge_Clausen_IMP_DSS_JRmethod_R1.raw", NativeID:"controllerType=0 controllerNumber=1 scan=23683"	6349.3218		FALSE
51	192	764.369	4	3054.455	3054.455	-0.05	[MTNFDKNLPNEK]	>Cas9	499	510	[mTNFDKNLPNEK]	>Cas9	499	510	K6	K6		20190410_QExHFX1_RSLC1_Beveridge_Clausen_IMP_DSS_JRmethod_R1.13715.13715.4 File:"20190410_QExHFX1_RSLC1_Beveridge_Clausen_IMP_DSS_JRmethod_R1.raw", NativeID:"controllerType=0 controllerNumber=1 scan=13715"	3918.84492		FALSE
53	191	733.438	3	2198.298	2198.298	0.04	[FIKPILEK]	>Cas9	379	386	[APLSASMIKR]	>Cas9	319	328	K3	K9		20190410_QExHFX1_RSLC1_Beveridge_Clausen_IMP_DSS_JRmethod_R1.16073.16073.3 File:"20190410_QExHFX1_RSLC1_Beveridge_Clausen_IMP_DSS_JRmethod_R1.raw", NativeID:"controllerType=0 controllerNumber=1 scan=16073"	4408.20258		FALSE
54	189	651.846	4	2604.361	2604.362	-0.4	[MIAKSEQEIGK]	>Cas9	1025	1035	[MIAKSEQEIGK]	>Cas9	1025	1035	K4	K4	1	20190410_QExHFX1_RSLC1_Beveridge_Clausen_IMP_DSS_JRmethod_R1.10775.10775.4 File:"20190410_QExHFX1_RSLC1_Beveridge_Clausen_IMP_DSS_JRmethod_R1.raw", NativeID:"controllerType=0 controllerNumber=1 scan=10775"	3269.84862		FALSE
56	188	677.053	3	2029.145	2029.144	0.28	[ESILPKR]	>Cas9	1112	1118	[FKVLGNTDR]	>Cas9	36	44	K6	K2		20190410_QExHFX1_RSLC1_Beveridge_Clausen_IMP_DSS_JRmethod_R1.13011.13011.3 File:"20190410_QExHFX1_RSLC1_Beveridge_Clausen_IMP_DSS_JRmethod_R1.raw", NativeID:"controllerType=0 controllerNumber=1 scan=13011"	3775.33872		FALSE
57	188	681.618	4	2723.45	2723.45	-0.11	[KFDNLTK]	>Cas9	900	906	[TEVQTGGFSKESILPK]	>Cas9	1102	1117	K1	K10		20190410_QExHFX1_RSLC1_Beveridge_Clausen_IMP_DSS_JRmethod_R1.16729.16729.4 File:"20190410_QExHFX1_RSLC1_Beveridge_Clausen_IMP_DSS_JRmethod_R1.raw", NativeID:"controllerType=0 controllerNumber=1 scan=16729"	4552.07082		FALSE
58	188	650.021	3	1948.049	1948.048	0.49	[KLVDSTDK]	>Cas9	145	152	[KLVDSTDK]	>Cas9	145	152	K1	K1		20190410_QExHFX1_RSLC1_Beveridge_Clausen_IMP_DSS_JRmethod_R1.8256.8256.3 File:"20190410_QExHFX1_RSLC1_Beveridge_Clausen_IMP_DSS_JRmethod_R1.raw", NativeID:"controllerType=0 controllerNumber=1 scan=8256"	2605.43898		FALSE
59	187	687.031	3	2059.078	2059.078	0.28	[GQKNSR]	>Cas9	777	782	[LVDSTDKADLR]	>Cas9	146	156	K3	K7		20190410_QExHFX1_RSLC1_Beveridge_Clausen_IMP_DSS_JRmethod_R1.7941.7941.3 File:"20190410_QExHFX1_RSLC1_Beveridge_Clausen_IMP_DSS_JRmethod_R1.raw", NativeID:"controllerType=0 controllerNumber=1 scan=7941"	2514.17484		FALSE
60	187	714.399	3	2141.182	2141.181	0.33	[ESILPKR]	>Cas9	1112	1118	[SEQEIGKATAK]	>Cas9	1029	1039	K6	K7		20190410_QExHFX1_RSLC1_Beveridge_Clausen_IMP_DSS_JRmethod_R1.9932.9932.3 File:"20190410_QExHFX1_RSLC1_Beveridge_Clausen_IMP_DSS_JRmethod_R1.raw", NativeID:"controllerType=0 controllerNumber=1 scan=9932"	3065.73168		FALSE
61	186	652.589	4	2607.334	2607.333	0.04	[VKYVTEGMR]	>Cas9	531	539	[GKSDNVPSEEVVK]	>Cas9	869	881	K2	K2		20190410_QExHFX1_RSLC1_Beveridge_Clausen_IMP_DSS_JRmethod_R1.11105.11105.4 File:"20190410_QExHFX1_RSLC1_Beveridge_Clausen_IMP_DSS_JRmethod_R1.raw", NativeID:"controllerType=0 controllerNumber=1 scan=11105"	3353.48922		FALSE
63	183	651.012	3	1951.023	1951.022	0.42	[MKNYWR]	>Cas9	883	888	[NSDKLIAR]	>Cas9	1119	1126	K2	K4		20190410_QExHFX1_RSLC1_Beveridge_Clausen_IMP_DSS_JRmethod_R1.12007.12007.3 File:"20190410_QExHFX1_RSLC1_Beveridge_Clausen_IMP_DSS_JRmethod_R1.raw", NativeID:"controllerType=0 controllerNumber=1 scan=12007"	3552.81504		FALSE
64	183	868.123	3	2602.356	2602.357	-0.45	[LVDSTDKADLR]	>Cas9	146	156	[LVDSTDKADLR]	>Cas9	146	156	K7	K7		20190410_QExHFX1_RSLC1_Beveridge_Clausen_IMP_DSS_JRmethod_R1.12853.12853.3 File:"20190410_QExHFX1_RSLC1_Beveridge_Clausen_IMP_DSS_JRmethod_R1.raw", NativeID:"controllerType=0 controllerNumber=1 scan=12853"	3745.49214		FALSE
67	180	933.482	3	2798.431	2798.431	-0.02	[SDNVPSEEVVKK]	>Cas9	871	882	[SDNVPSEEVVKK]	>Cas9	871	882	K11	K11		20190410_QExHFX1_RSLC1_Beveridge_Clausen_IMP_DSS_JRmethod_R1.10524.10524.3 File:"20190410_QExHFX1_RSLC1_Beveridge_Clausen_IMP_DSS_JRmethod_R1.raw", NativeID:"controllerType=0 controllerNumber=1 scan=10524"	3214.27122		FALSE
68	180	647.39	3	1940.155	1940.154	0.6	[KGILQTVK]	>Cas9	739	746	[NSDKLIAR]	>Cas9	1119	1126	K1	K4		20190410_QExHFX1_RSLC1_Beveridge_Clausen_IMP_DSS_JRmethod_R1.11415.11415.3 File:"20190410_QExHFX1_RSLC1_Beveridge_Clausen_IMP_DSS_JRmethod_R1.raw", NativeID:"controllerType=0 controllerNumber=1 scan=11415"	3432.05844		FALSE
71	178	712.155	4	2845.596	2845.596	0.09	[FIKPILEK]	>Cas9	379	386	[TEVQTGGFSKESILPK]	>Cas9	1102	1117	K3	K10	1	20190410_QExHFX1_RSLC1_Beveridge_Clausen_IMP_DSS_JRmethod_R1.18585.18585.4 File:"20190410_QExHFX1_RSLC1_Beveridge_Clausen_IMP_DSS_JRmethod_R1.raw", NativeID:"controllerType=0 controllerNumber=1 scan=18585"	4982.97312		FALSE
72	178	763.424	3	2288.257	2288.253	1.63	[DKQSGK]	>Cas9	676	681	[SVKELLGITIMER]	>Cas9	1163	1175	K2	K3		20190410_QExHFX1_RSLC1_Beveridge_Clausen_IMP_DSS_JRmethod_R1.19117.19117.3 File:"20190410_QExHFX1_RSLC1_Beveridge_Clausen_IMP_DSS_JRmethod_R1.raw", NativeID:"controllerType=0 controllerNumber=1 scan=19117"	5112.50922		FALSE
73	175	767.751	3	2301.237	2301.237	0.18	[EKIEK]	>Cas9	442	446	[MDGTEELLVKLNR]	>Cas9	387	399	K2	K10		20190410_QExHFX1_RSLC1_Beveridge_Clausen_IMP_DSS_JRmethod_R1.16723.16723.3 File:"20190410_QExHFX1_RSLC1_Beveridge_Clausen_IMP_DSS_JRmethod_R1.raw", NativeID:"controllerType=0 controllerNumber=1 scan=16723"	4551.11874		FALSE
74	175	622.348	4	2486.369	2486.369	0.06	[KPAFLSGEQK]	>Cas9	540	549	[VVDELVKVMGR]	>Cas9	747	757	K1	K7		20190410_QExHFX1_RSLC1_Beveridge_Clausen_IMP_DSS_JRmethod_R1.17363.17363.4 File:"20190410_QExHFX1_RSLC1_Beveridge_Clausen_IMP_DSS_JRmethod_R1.raw", NativeID:"controllerType=0 controllerNumber=1 scan=17363"	4694.8764		FALSE
75	174	814.144	3	2440.418	2440.417	0.36	[NLPNEKVLPK]	>Cas9	505	514	[NLPNEKVLPK]	>Cas9	505	514	K6	K6		20190410_QExHFX1_RSLC1_Beveridge_Clausen_IMP_DSS_JRmethod_R1.13293.13293.3 File:"20190410_QExHFX1_RSLC1_Beveridge_Clausen_IMP_DSS_JRmethod_R1.raw", NativeID:"controllerType=0 controllerNumber=1 scan=13293"	3826.1805		FALSE
76	174	626.332	3	1876.981	1876.98	0.39	[KDWDPK]	>Cas9	1128	1133	[SKLVSDFR]	>Cas9	964	971	K1	K2	1	20190410_QExHFX1_RSLC1_Beveridge_Clausen_IMP_DSS_JRmethod_R1.13412.13412.3 File:"20190410_QExHFX1_RSLC1_Beveridge_Clausen_IMP_DSS_JRmethod_R1.raw", NativeID:"controllerType=0 controllerNumber=1 scan=13412"	3848.84064		FALSE
77	174	692.722	3	2076.152	2076.152	0.35	[KFDNLTK]	>Cas9	900	906	[APLSASMIKR]	>Cas9	319	328	K1	K9		20190410_QExHFX1_RSLC1_Beveridge_Clausen_IMP_DSS_JRmethod_R1.13606.13606.3 File:"20190410_QExHFX1_RSLC1_Beveridge_Clausen_IMP_DSS_JRmethod_R1.raw", NativeID:"controllerType=0 controllerNumber=1 scan=13606"	3894.77676		FALSE
78	174	587.323	4	2346.268	2346.27	-0.82	[KPAFLSGEQK]	>Cas9	540	549	[KPAFLSGEQK]	>Cas9	540	549	K1	K1		20190410_QExHFX1_RSLC1_Beveridge_Clausen_IMP_DSS_JRmethod_R1.13969.13969.4 File:"20190410_QExHFX1_RSLC1_Beveridge_Clausen_IMP_DSS_JRmethod_R1.raw", NativeID:"controllerType=0 controllerNumber=1 scan=13969"	3975.11424		FALSE
79	174	839.456	4	3354.8	3354.801	-0.24	[VVDELVKVMGR]	>Cas9	747	757	[mLASAGELQKGNELALPSK]	>Cas9	1217	1235	K7	K10	1	20190410_QExHFX1_RSLC1_Beveridge_Clausen_IMP_DSS_JRmethod_R1.18663.18663.4 File:"20190410_QExHFX1_RSLC1_Beveridge_Clausen_IMP_DSS_JRmethod_R1.raw", NativeID:"controllerType=0 controllerNumber=1 scan=18663"	5001.30732		FALSE
80	174	844.696	4	3375.761	3375.764	-0.96	[LVDSTDKADLR]	>Cas9	146	156	[KNLIGALLFDSGETAEATR]	>Cas9	49	67	K7	K1		20190410_QExHFX1_RSLC1_Beveridge_Clausen_IMP_DSS_JRmethod_R1.21717.21717.4 File:"20190410_QExHFX1_RSLC1_Beveridge_Clausen_IMP_DSS_JRmethod_R1.raw", NativeID:"controllerType=0 controllerNumber=1 scan=21717"	5780.4423		FALSE
81	174	714.399	3	2141.181	2141.181	-0.01	[ESILPKR]	>Cas9	1112	1118	[SEQEIGKATAK]	>Cas9	1029	1039	K6	K7		20190410_QExHFX1_RSLC1_Beveridge_Clausen_IMP_DSS_JRmethod_R1.9807.9807.3 File:"20190410_QExHFX1_RSLC1_Beveridge_Clausen_IMP_DSS_JRmethod_R1.raw", NativeID:"controllerType=0 controllerNumber=1 scan=9807"	3035.37912		FALSE
82	173	910.445	4	3638.758	3638.757	0.37	[MTNFDKNLPNEK]	>Cas9	499	510	[KSEETITPWNFEEVVDK]	>Cas9	472	488	K6	K1		20190410_QExHFX1_RSLC1_Beveridge_Clausen_IMP_DSS_JRmethod_R1.19769.19769.4 File:"20190410_QExHFX1_RSLC1_Beveridge_Clausen_IMP_DSS_JRmethod_R1.raw", NativeID:"controllerType=0 controllerNumber=1 scan=19769"	5267.22276		FALSE
83	172	706.728	3	2118.17	2118.169	0.34	[EKIEK]	>Cas9	442	446	[GGLSELDKAGFIK]	>Cas9	910	922	K2	K8		20190410_QExHFX1_RSLC1_Beveridge_Clausen_IMP_DSS_JRmethod_R1.14380.14380.3 File:"20190410_QExHFX1_RSLC1_Beveridge_Clausen_IMP_DSS_JRmethod_R1.raw", NativeID:"controllerType=0 controllerNumber=1 scan=14380"	4056.80826		FALSE
85	172	841.684	4	3363.714	3363.718	-1.32	[VVDELVKVMGR]	>Cas9	747	757	[LESEFVYGDYKVYDVR]	>Cas9	1008	1023	K7	K11		20190410_QExHFX1_RSLC1_Beveridge_Clausen_IMP_DSS_JRmethod_R1.20803.20803.4 File:"20190410_QExHFX1_RSLC1_Beveridge_Clausen_IMP_DSS_JRmethod_R1.raw", NativeID:"controllerType=0 controllerNumber=1 scan=20803"	5528.8983		FALSE
86	171	507.308	3	1519.911	1519.911	0.07	[AGFIKR]	>Cas9	918	923	[AGFIKR]	>Cas9	918	923	K5	K5		20190410_QExHFX1_RSLC1_Beveridge_Clausen_IMP_DSS_JRmethod_R1.10370.10370.3 File:"20190410_QExHFX1_RSLC1_Beveridge_Clausen_IMP_DSS_JRmethod_R1.raw", NativeID:"controllerType=0 controllerNumber=1 scan=10370"	3182.10504		FALSE
87	170	698.376	3	2093.114	2093.112	0.64	[GYKEVK]	>Cas9	1190	1195	[LVDSTDKADLR]	>Cas9	146	156	K3	K7		20190410_QExHFX1_RSLC1_Beveridge_Clausen_IMP_DSS_JRmethod_R1.10119.10119.3 File:"20190410_QExHFX1_RSLC1_Beveridge_Clausen_IMP_DSS_JRmethod_R1.raw", NativeID:"controllerType=0 controllerNumber=1 scan=10119"	3114.79326		FALSE
88	170	680.709	3	2040.114	2040.112	0.72	[SKLVSDFR]	>Cas9	964	971	[SKLVSDFR]	>Cas9	964	971	K2	K2		20190410_QExHFX1_RSLC1_Beveridge_Clausen_IMP_DSS_JRmethod_R1.14620.14620.3 File:"20190410_QExHFX1_RSLC1_Beveridge_Clausen_IMP_DSS_JRmethod_R1.raw", NativeID:"controllerType=0 controllerNumber=1 scan=14620"	4101.54018		FALSE
89	170	869.205	4	3473.8	3473.801	-0.31	[SDNVPSEEVVKK]	>Cas9	871	882	[KNLIGALLFDSGETAEATR]	>Cas9	49	67	K11	K1		20190410_QExHFX1_RSLC1_Beveridge_Clausen_IMP_DSS_JRmethod_R1.20607.20607.4 File:"20190410_QExHFX1_RSLC1_Beveridge_Clausen_IMP_DSS_JRmethod_R1.raw", NativeID:"controllerType=0 controllerNumber=1 scan=20607"	5476.79388		FALSE
90	169	507.309	3	1519.912	1519.911	1.05	[AGFIKR]	>Cas9	918	923	[AGFIKR]	>Cas9	918	923	K5	K5		20190410_QExHFX1_RSLC1_Beveridge_Clausen_IMP_DSS_JRmethod_R1.10261.10261.3 File:"20190410_QExHFX1_RSLC1_Beveridge_Clausen_IMP_DSS_JRmethod_R1.raw", NativeID:"controllerType=0 controllerNumber=1 scan=10261"	3152.12418		FALSE
91	169	608.032	3	1822.08	1822.08	0.36	[ESILPKR]	>Cas9	1112	1118	[ESILPKR]	>Cas9	1112	1118	K6	K6		20190410_QExHFX1_RSLC1_Beveridge_Clausen_IMP_DSS_JRmethod_R1.12470.12470.3 File:"20190410_QExHFX1_RSLC1_Beveridge_Clausen_IMP_DSS_JRmethod_R1.raw", NativeID:"controllerType=0 controllerNumber=1 scan=12470"	3659.55204		FALSE
92	169	561.325	3	1681.959	1681.96	-0.31	[DKPIR]	>Cas9	1303	1307	[NSDKLIAR]	>Cas9	1119	1126	K2	K4		20190410_QExHFX1_RSLC1_Beveridge_Clausen_IMP_DSS_JRmethod_R1.9448.9448.3 File:"20190410_QExHFX1_RSLC1_Beveridge_Clausen_IMP_DSS_JRmethod_R1.raw", NativeID:"controllerType=0 controllerNumber=1 scan=9448"	2939.08284		FALSE
93	168	900.803	3	2700.394	2700.394	0.08	[LVDSTDKADLR]	>Cas9	146	156	[SDNVPSEEVVKK]	>Cas9	871	882	K7	K11		20190410_QExHFX1_RSLC1_Beveridge_Clausen_IMP_DSS_JRmethod_R1.11699.11699.3 File:"20190410_QExHFX1_RSLC1_Beveridge_Clausen_IMP_DSS_JRmethod_R1.raw", NativeID:"controllerType=0 controllerNumber=1 scan=11699"	3488.51148		FALSE
94	168	792.724	3	2376.156	2376.154	0.89	[KDWDPK]	>Cas9	1128	1133	[MTNFDKNLPNEK]	>Cas9	499	510	K1	K6	1	20190410_QExHFX1_RSLC1_Beveridge_Clausen_IMP_DSS_JRmethod_R1.13133.13133.3 File:"20190410_QExHFX1_RSLC1_Beveridge_Clausen_IMP_DSS_JRmethod_R1.raw", NativeID:"controllerType=0 controllerNumber=1 scan=13133"	3797.42874		FALSE
95	168	680.709	3	2040.113	2040.112	0.08	[SKLVSDFR]	>Cas9	964	971	[SKLVSDFR]	>Cas9	964	971	K2	K2		20190410_QExHFX1_RSLC1_Beveridge_Clausen_IMP_DSS_JRmethod_R1.15350.15350.3 File:"20190410_QExHFX1_RSLC1_Beveridge_Clausen_IMP_DSS_JRmethod_R1.raw", NativeID:"controllerType=0 controllerNumber=1 scan=15350"	4242.87708		FALSE
97	168	731.055	3	2191.149	2191.149	-0.02	[GYKEVK]	>Cas9	1190	1195	[SDNVPSEEVVKK]	>Cas9	871	882	K3	K11		20190410_QExHFX1_RSLC1_Beveridge_Clausen_IMP_DSS_JRmethod_R1.9054.9054.3 File:"20190410_QExHFX1_RSLC1_Beveridge_Clausen_IMP_DSS_JRmethod_R1.raw", NativeID:"controllerType=0 controllerNumber=1 scan=9054"	2828.30856		FALSE
98	167	668.364	3	2003.078	2003.077	0.51	[LSKSR]	>Cas9	220	224	[DDSIDNKVLTR]	>Cas9	853	863	K3	K7	1	20190410_QExHFX1_RSLC1_Beveridge_Clausen_IMP_DSS_JRmethod_R1.11117.11117.3 File:"20190410_QExHFX1_RSLC1_Beveridge_Clausen_IMP_DSS_JRmethod_R1.raw", NativeID:"controllerType=0 controllerNumber=1 scan=11117"	3356.35506		FALSE
99	166	668.364	3	2003.077	2003.077	0.17	[LSKSR]	>Cas9	220	224	[DDSIDNKVLTR]	>Cas9	853	863	K3	K7	1	20190410_QExHFX1_RSLC1_Beveridge_Clausen_IMP_DSS_JRmethod_R1.11231.11231.3 File:"20190410_QExHFX1_RSLC1_Beveridge_Clausen_IMP_DSS_JRmethod_R1.raw", NativeID:"controllerType=0 controllerNumber=1 scan=11231"	3386.82216		FALSE
100	166	630.352	3	1889.042	1889.041	0.28	[KMIAK]	>Cas9	1024	1028	[SEQEIGKATAK]	>Cas9	1029	1039	K1	K7	1	20190410_QExHFX1_RSLC1_Beveridge_Clausen_IMP_DSS_JRmethod_R1.7291.7291.3 File:"20190410_QExHFX1_RSLC1_Beveridge_Clausen_IMP_DSS_JRmethod_R1.raw", NativeID:"controllerType=0 controllerNumber=1 scan=7291"	2333.19114		FALSE
102	165	657.373	3	1970.105	1970.103	0.91	[NSDKLIAR]	>Cas9	1119	1126	[NSDKLIAR]	>Cas9	1119	1126	K4	K4		20190410_QExHFX1_RSLC1_Beveridge_Clausen_IMP_DSS_JRmethod_R1.11145.11145.3 File:"20190410_QExHFX1_RSLC1_Beveridge_Clausen_IMP_DSS_JRmethod_R1.raw", NativeID:"controllerType=0 controllerNumber=1 scan=11145"	3364.56894		FALSE
103	165	677.053	3	2029.145	2029.144	0.33	[ESILPKR]	>Cas9	1112	1118	[FKVLGNTDR]	>Cas9	36	44	K6	K2		20190410_QExHFX1_RSLC1_Beveridge_Clausen_IMP_DSS_JRmethod_R1.13177.13177.3 File:"20190410_QExHFX1_RSLC1_Beveridge_Clausen_IMP_DSS_JRmethod_R1.raw", NativeID:"controllerType=0 controllerNumber=1 scan=13177"	3805.85874		FALSE
104	165	746.769	3	2238.293	2238.296	-1.14	[DLIIKLPK]	>Cas9	1197	1204	[SEQEIGKATAK]	>Cas9	1029	1039	K5	K7		20190410_QExHFX1_RSLC1_Beveridge_Clausen_IMP_DSS_JRmethod_R1.14673.14673.3 File:"20190410_QExHFX1_RSLC1_Beveridge_Clausen_IMP_DSS_JRmethod_R1.raw", NativeID:"controllerType=0 controllerNumber=1 scan=14673"	4112.1774		FALSE
105	165	778.403	3	2333.193	2333.192	0.24	[FDNLTKAER]	>Cas9	901	909	[DFQFYKVR]	>Cas9	973	980	K6	K6		20190410_QExHFX1_RSLC1_Beveridge_Clausen_IMP_DSS_JRmethod_R1.17426.17426.3 File:"20190410_QExHFX1_RSLC1_Beveridge_Clausen_IMP_DSS_JRmethod_R1.raw", NativeID:"controllerType=0 controllerNumber=1 scan=17426"	4709.0226		FALSE
106	165	835.457	4	3338.806	3338.806	-0.21	[VVDELVKVMGR]	>Cas9	747	757	[MLASAGELQKGNELALPSK]	>Cas9	1217	1235	K7	K10		20190410_QExHFX1_RSLC1_Beveridge_Clausen_IMP_DSS_JRmethod_R1.19231.19231.4 File:"20190410_QExHFX1_RSLC1_Beveridge_Clausen_IMP_DSS_JRmethod_R1.raw", NativeID:"controllerType=0 controllerNumber=1 scan=19231"	5141.34762		FALSE
107	165	561.325	3	1681.959	1681.96	-0.2	[DKPIR]	>Cas9	1303	1307	[NSDKLIAR]	>Cas9	1119	1126	K2	K4		20190410_QExHFX1_RSLC1_Beveridge_Clausen_IMP_DSS_JRmethod_R1.9327.9327.3 File:"20190410_QExHFX1_RSLC1_Beveridge_Clausen_IMP_DSS_JRmethod_R1.raw", NativeID:"controllerType=0 controllerNumber=1 scan=9327"	2908.6407		FALSE
108	164	698.376	3	2093.114	2093.112	0.54	[GYKEVK]	>Cas9	1190	1195	[LVDSTDKADLR]	>Cas9	146	156	K3	K7		20190410_QExHFX1_RSLC1_Beveridge_Clausen_IMP_DSS_JRmethod_R1.10235.10235.3 File:"20190410_QExHFX1_RSLC1_Beveridge_Clausen_IMP_DSS_JRmethod_R1.raw", NativeID:"controllerType=0 controllerNumber=1 scan=10235"	3144.85896		FALSE
109	164	656.343	3	1967.016	1967.017	-0.48	[mKNYWR]	>Cas9	883	888	[NSDKLIAR]	>Cas9	1119	1126	K2	K4		20190410_QExHFX1_RSLC1_Beveridge_Clausen_IMP_DSS_JRmethod_R1.11887.11887.3 File:"20190410_QExHFX1_RSLC1_Beveridge_Clausen_IMP_DSS_JRmethod_R1.raw", NativeID:"controllerType=0 controllerNumber=1 scan=11887"	3526.1715		FALSE
110	164	635.577	4	2539.287	2539.286	0.19	[SKLVSDFR]	>Cas9	964	971	[MTNFDKNLPNEK]	>Cas9	499	510	K2	K6		20190410_QExHFX1_RSLC1_Beveridge_Clausen_IMP_DSS_JRmethod_R1.14537.14537.4 File:"20190410_QExHFX1_RSLC1_Beveridge_Clausen_IMP_DSS_JRmethod_R1.raw", NativeID:"controllerType=0 controllerNumber=1 scan=14537"	4086.55602		FALSE
111	164	719.71	3	2157.115	2157.115	0.32	[GQKNSR]	>Cas9	777	782	[SDNVPSEEVVKK]	>Cas9	871	882	K3	K11		20190410_QExHFX1_RSLC1_Beveridge_Clausen_IMP_DSS_JRmethod_R1.6795.6795.3 File:"20190410_QExHFX1_RSLC1_Beveridge_Clausen_IMP_DSS_JRmethod_R1.raw", NativeID:"controllerType=0 controllerNumber=1 scan=6795"	2181.49716		FALSE
112	163	637.406	3	1910.204	1910.205	-0.32	[KGILQTVK]	>Cas9	739	746	[KGILQTVK]	>Cas9	739	746	K1	K1		20190410_QExHFX1_RSLC1_Beveridge_Clausen_IMP_DSS_JRmethod_R1.12020.12020.3 File:"20190410_QExHFX1_RSLC1_Beveridge_Clausen_IMP_DSS_JRmethod_R1.raw", NativeID:"controllerType=0 controllerNumber=1 scan=12020"	3555.51162		FALSE
113	163	608.032	3	1822.081	1822.08	0.77	[ESILPKR]	>Cas9	1112	1118	[ESILPKR]	>Cas9	1112	1118	K6	K6		20190410_QExHFX1_RSLC1_Beveridge_Clausen_IMP_DSS_JRmethod_R1.12337.12337.3 File:"20190410_QExHFX1_RSLC1_Beveridge_Clausen_IMP_DSS_JRmethod_R1.raw", NativeID:"controllerType=0 controllerNumber=1 scan=12337"	3629.42196		FALSE
114	163	742.643	4	2967.55	2967.55	0	[MIAKSEQEIGK]	>Cas9	1025	1035	[TILDFLKSDGFANR]	>Cas9	682	695	K4	K7	1	20190410_QExHFX1_RSLC1_Beveridge_Clausen_IMP_DSS_JRmethod_R1.21046.21046.4 File:"20190410_QExHFX1_RSLC1_Beveridge_Clausen_IMP_DSS_JRmethod_R1.raw", NativeID:"controllerType=0 controllerNumber=1 scan=21046"	5596.33056		FALSE
116	162	702.386	4	2806.524	2806.524	-0.06	[GGLSELDKAGFIK]	>Cas9	910	922	[GGLSELDKAGFIK]	>Cas9	910	922	K8	K8		20190410_QExHFX1_RSLC1_Beveridge_Clausen_IMP_DSS_JRmethod_R1.20217.20217.4 File:"20190410_QExHFX1_RSLC1_Beveridge_Clausen_IMP_DSS_JRmethod_R1.raw", NativeID:"controllerType=0 controllerNumber=1 scan=20217"	5378.00346		FALSE
118	161	720.395	3	2159.172	2159.171	0.51	[AGFIKR]	>Cas9	918	923	[SDNVPSEEVVKK]	>Cas9	871	882	K5	K11		20190410_QExHFX1_RSLC1_Beveridge_Clausen_IMP_DSS_JRmethod_R1.10505.10505.3 File:"20190410_QExHFX1_RSLC1_Beveridge_Clausen_IMP_DSS_JRmethod_R1.raw", NativeID:"controllerType=0 controllerNumber=1 scan=10505"	3210.11034		FALSE
119	160	720.395	3	2159.172	2159.171	0.42	[AGFIKR]	>Cas9	918	923	[SDNVPSEEVVKK]	>Cas9	871	882	K5	K11		20190410_QExHFX1_RSLC1_Beveridge_Clausen_IMP_DSS_JRmethod_R1.10643.10643.3 File:"20190410_QExHFX1_RSLC1_Beveridge_Clausen_IMP_DSS_JRmethod_R1.raw", NativeID:"controllerType=0 controllerNumber=1 scan=10643"	3240.6528		FALSE
121	160	667.599	4	2667.376	2667.376	-0.16	[KLVDSTDK]	>Cas9	145	152	[SSFEKNPIDFLEAK]	>Cas9	1176	1189	K1	K5		20190410_QExHFX1_RSLC1_Beveridge_Clausen_IMP_DSS_JRmethod_R1.18659.18659.4 File:"20190410_QExHFX1_RSLC1_Beveridge_Clausen_IMP_DSS_JRmethod_R1.raw", NativeID:"controllerType=0 controllerNumber=1 scan=18659"	5000.46498		FALSE
122	160	725.626	4	2899.483	2899.484	-0.09	[YDENDKLIR]	>Cas9	947	955	[TILDFLKSDGFANR]	>Cas9	682	695	K6	K7		20190410_QExHFX1_RSLC1_Beveridge_Clausen_IMP_DSS_JRmethod_R1.22704.22704.4 File:"20190410_QExHFX1_RSLC1_Beveridge_Clausen_IMP_DSS_JRmethod_R1.raw", NativeID:"controllerType=0 controllerNumber=1 scan=22704"	6061.617		FALSE
123	159	728.873	4	2912.471	2912.474	-0.91	[GKSDNVPSEEVVK]	>Cas9	869	881	[GKSDNVPSEEVVK]	>Cas9	869	881	K2	K2		20190410_QExHFX1_RSLC1_Beveridge_Clausen_IMP_DSS_JRmethod_R1.10452.10452.4 File:"20190410_QExHFX1_RSLC1_Beveridge_Clausen_IMP_DSS_JRmethod_R1.raw", NativeID:"controllerType=0 controllerNumber=1 scan=10452"	3199.34484		FALSE
124	159	583.065	4	2329.238	2329.236	0.87	[NSDKLIAR]	>Cas9	1119	1126	[DDSIDNKVLTR]	>Cas9	853	863	K4	K7		20190410_QExHFX1_RSLC1_Beveridge_Clausen_IMP_DSS_JRmethod_R1.14241.14241.4 File:"20190410_QExHFX1_RSLC1_Beveridge_Clausen_IMP_DSS_JRmethod_R1.raw", NativeID:"controllerType=0 controllerNumber=1 scan=14241"	4030.73208		FALSE
125	159	622.348	4	2486.37	2486.369	0.53	[KPAFLSGEQK]	>Cas9	540	549	[VVDELVKVMGR]	>Cas9	747	757	K1	K7		20190410_QExHFX1_RSLC1_Beveridge_Clausen_IMP_DSS_JRmethod_R1.17218.17218.4 File:"20190410_QExHFX1_RSLC1_Beveridge_Clausen_IMP_DSS_JRmethod_R1.raw", NativeID:"controllerType=0 controllerNumber=1 scan=17218"	4663.86864		FALSE
126	159	687.031	3	2059.077	2059.078	-0.24	[GQKNSR]	>Cas9	777	782	[LVDSTDKADLR]	>Cas9	146	156	K3	K7		20190410_QExHFX1_RSLC1_Beveridge_Clausen_IMP_DSS_JRmethod_R1.7711.7711.3 File:"20190410_QExHFX1_RSLC1_Beveridge_Clausen_IMP_DSS_JRmethod_R1.raw", NativeID:"controllerType=0 controllerNumber=1 scan=7711"	2453.2908		FALSE
127	159	687.03	3	2059.076	2059.078	-0.99	[GQKNSR]	>Cas9	777	782	[LVDSTDKADLR]	>Cas9	146	156	K3	K7		20190410_QExHFX1_RSLC1_Beveridge_Clausen_IMP_DSS_JRmethod_R1.7835.7835.3 File:"20190410_QExHFX1_RSLC1_Beveridge_Clausen_IMP_DSS_JRmethod_R1.raw", NativeID:"controllerType=0 controllerNumber=1 scan=7835"	2483.33976		FALSE
129	158	778.402	3	2333.192	2333.192	-0.19	[FDNLTKAER]	>Cas9	901	909	[DFQFYKVR]	>Cas9	973	980	K6	K6		20190410_QExHFX1_RSLC1_Beveridge_Clausen_IMP_DSS_JRmethod_R1.16705.16705.3 File:"20190410_QExHFX1_RSLC1_Beveridge_Clausen_IMP_DSS_JRmethod_R1.raw", NativeID:"controllerType=0 controllerNumber=1 scan=16705"	4547.54496		FALSE
130	158	698.599	4	2791.374	2791.376	-0.56	[VKYVTEGMR]	>Cas9	531	539	[QEDFYPFLKDNR]	>Cas9	430	441	K2	K9		20190410_QExHFX1_RSLC1_Beveridge_Clausen_IMP_DSS_JRmethod_R1.17742.17742.4 File:"20190410_QExHFX1_RSLC1_Beveridge_Clausen_IMP_DSS_JRmethod_R1.raw", NativeID:"controllerType=0 controllerNumber=1 scan=17742"	4782.82626		FALSE
132	158	661.371	4	2642.463	2642.462	0.44	[VVDELVKVMGR]	>Cas9	747	757	[VVDELVKVmGR]	>Cas9	747	757	K7	K7		20190410_QExHFX1_RSLC1_Beveridge_Clausen_IMP_DSS_JRmethod_R1.20101.20101.4 File:"20190410_QExHFX1_RSLC1_Beveridge_Clausen_IMP_DSS_JRmethod_R1.raw", NativeID:"controllerType=0 controllerNumber=1 scan=20101"	5347.55214		FALSE
133	158	661.371	4	2642.463	2642.462	0.38	[VVDELVKVMGR]	>Cas9	747	757	[VVDELVKVmGR]	>Cas9	747	757	K7	K7		20190410_QExHFX1_RSLC1_Beveridge_Clausen_IMP_DSS_JRmethod_R1.20103.20103.4 File:"20190410_QExHFX1_RSLC1_Beveridge_Clausen_IMP_DSS_JRmethod_R1.raw", NativeID:"controllerType=0 controllerNumber=1 scan=20103"	5347.99476		FALSE
134	158	651.034	3	1951.086	1951.086	0.06	[DKQSGK]	>Cas9	676	681	[NLPNEKVLPK]	>Cas9	505	514	K2	K6		20190410_QExHFX1_RSLC1_Beveridge_Clausen_IMP_DSS_JRmethod_R1.8977.8977.3 File:"20190410_QExHFX1_RSLC1_Beveridge_Clausen_IMP_DSS_JRmethod_R1.raw", NativeID:"controllerType=0 controllerNumber=1 scan=8977"	2806.84752		FALSE
135	158	561.325	3	1681.96	1681.96	0.23	[DKPIR]	>Cas9	1303	1307	[NSDKLIAR]	>Cas9	1119	1126	K2	K4		20190410_QExHFX1_RSLC1_Beveridge_Clausen_IMP_DSS_JRmethod_R1.9556.9556.3 File:"20190410_QExHFX1_RSLC1_Beveridge_Clausen_IMP_DSS_JRmethod_R1.raw", NativeID:"controllerType=0 controllerNumber=1 scan=9556"	2969.23698		FALSE
136	157	847.1	3	2539.286	2539.286	0.13	[SKLVSDFR]	>Cas9	964	971	[MTNFDKNLPNEK]	>Cas9	499	510	K2	K6		20190410_QExHFX1_RSLC1_Beveridge_Clausen_IMP_DSS_JRmethod_R1.14580.14580.3 File:"20190410_QExHFX1_RSLC1_Beveridge_Clausen_IMP_DSS_JRmethod_R1.raw", NativeID:"controllerType=0 controllerNumber=1 scan=14580"	4094.8848		FALSE
137	157	635.577	4	2539.285	2539.286	-0.45	[SKLVSDFR]	>Cas9	964	971	[MTNFDKNLPNEK]	>Cas9	499	510	K2	K6		20190410_QExHFX1_RSLC1_Beveridge_Clausen_IMP_DSS_JRmethod_R1.14691.14691.4 File:"20190410_QExHFX1_RSLC1_Beveridge_Clausen_IMP_DSS_JRmethod_R1.raw", NativeID:"controllerType=0 controllerNumber=1 scan=14691"	4116.72636		FALSE
139	157	845.683	4	3379.711	3379.713	-0.55	[VVDELVKVmGR]	>Cas9	747	757	[LESEFVYGDYKVYDVR]	>Cas9	1008	1023	K7	K11		20190410_QExHFX1_RSLC1_Beveridge_Clausen_IMP_DSS_JRmethod_R1.20829.20829.4 File:"20190410_QExHFX1_RSLC1_Beveridge_Clausen_IMP_DSS_JRmethod_R1.raw", NativeID:"controllerType=0 controllerNumber=1 scan=20829"	5536.3026		FALSE
140	156	656.344	3	1967.016	1967.017	-0.36	[mKNYWR]	>Cas9	883	888	[NSDKLIAR]	>Cas9	1119	1126	K2	K4		20190410_QExHFX1_RSLC1_Beveridge_Clausen_IMP_DSS_JRmethod_R1.11333.11333.3 File:"20190410_QExHFX1_RSLC1_Beveridge_Clausen_IMP_DSS_JRmethod_R1.raw", NativeID:"controllerType=0 controllerNumber=1 scan=11333"	3412.48668		FALSE
143	156	695.048	3	2083.129	2083.128	0.36	[VPSKK]	>Cas9	31	35	[GKSDNVPSEEVVK]	>Cas9	869	881	K4	K2		20190410_QExHFX1_RSLC1_Beveridge_Clausen_IMP_DSS_JRmethod_R1.8005.8005.3 File:"20190410_QExHFX1_RSLC1_Beveridge_Clausen_IMP_DSS_JRmethod_R1.raw", NativeID:"controllerType=0 controllerNumber=1 scan=8005"	2531.49516		FALSE
144	155	825.098	3	2473.28	2473.28	0.32	[DFQFYKVR]	>Cas9	973	980	[MIAKSEQEIGK]	>Cas9	1025	1035	K6	K4	1	20190410_QExHFX1_RSLC1_Beveridge_Clausen_IMP_DSS_JRmethod_R1.15745.15745.3 File:"20190410_QExHFX1_RSLC1_Beveridge_Clausen_IMP_DSS_JRmethod_R1.raw", NativeID:"controllerType=0 controllerNumber=1 scan=15745"	4330.21506		FALSE
145	155	687.031	3	2059.077	2059.078	-0.24	[GQKNSR]	>Cas9	777	782	[LVDSTDKADLR]	>Cas9	146	156	K3	K7		20190410_QExHFX1_RSLC1_Beveridge_Clausen_IMP_DSS_JRmethod_R1.7601.7601.3 File:"20190410_QExHFX1_RSLC1_Beveridge_Clausen_IMP_DSS_JRmethod_R1.raw", NativeID:"controllerType=0 controllerNumber=1 scan=7601"	2423.30034		FALSE
146	155	561.324	3	1681.958	1681.96	-0.75	[DKPIR]	>Cas9	1303	1307	[NSDKLIAR]	>Cas9	1119	1126	K2	K4		20190410_QExHFX1_RSLC1_Beveridge_Clausen_IMP_DSS_JRmethod_R1.9672.9672.3 File:"20190410_QExHFX1_RSLC1_Beveridge_Clausen_IMP_DSS_JRmethod_R1.raw", NativeID:"controllerType=0 controllerNumber=1 scan=9672"	3000.02616		FALSE
147	154	687.716	3	2061.135	2061.134	0.34	[AGFIKR]	>Cas9	918	923	[LVDSTDKADLR]	>Cas9	146	156	K5	K7		20190410_QExHFX1_RSLC1_Beveridge_Clausen_IMP_DSS_JRmethod_R1.11829.11829.3 File:"20190410_QExHFX1_RSLC1_Beveridge_Clausen_IMP_DSS_JRmethod_R1.raw", NativeID:"controllerType=0 controllerNumber=1 scan=11829"	3513.84084		FALSE
148	154	709.405	3	2126.201	2126.204	-1.56	[NSDKLIAR]	>Cas9	1119	1126	[RNSDKLIAR]	>Cas9	1118	1126	K4	K5		20190410_QExHFX1_RSLC1_Beveridge_Clausen_IMP_DSS_JRmethod_R1.13107.13107.3 File:"20190410_QExHFX1_RSLC1_Beveridge_Clausen_IMP_DSS_JRmethod_R1.raw", NativeID:"controllerType=0 controllerNumber=1 scan=13107"	3792.5112		FALSE
149	154	639.576	4	2555.283	2555.281	0.87	[SKLVSDFR]	>Cas9	964	971	[mTNFDKNLPNEK]	>Cas9	499	510	K2	K6		20190410_QExHFX1_RSLC1_Beveridge_Clausen_IMP_DSS_JRmethod_R1.13837.13837.4 File:"20190410_QExHFX1_RSLC1_Beveridge_Clausen_IMP_DSS_JRmethod_R1.raw", NativeID:"controllerType=0 controllerNumber=1 scan=13837"	3943.78314		FALSE
150	154	515.525	4	2059.079	2059.078	0.44	[GQKNSR]	>Cas9	777	782	[LVDSTDKADLR]	>Cas9	146	156	K3	K7		20190410_QExHFX1_RSLC1_Beveridge_Clausen_IMP_DSS_JRmethod_R1.7709.7709.4 File:"20190410_QExHFX1_RSLC1_Beveridge_Clausen_IMP_DSS_JRmethod_R1.raw", NativeID:"controllerType=0 controllerNumber=1 scan=7709"	2452.96416		FALSE
152	153	671.602	4	2683.387	2683.387	0.05	[FDNLTKAER]	>Cas9	901	909	[HKPENIVIEmAR]	>Cas9	758	769	K6	K2		20190410_QExHFX1_RSLC1_Beveridge_Clausen_IMP_DSS_JRmethod_R1.13676.13676.4 File:"20190410_QExHFX1_RSLC1_Beveridge_Clausen_IMP_DSS_JRmethod_R1.raw", NativeID:"controllerType=0 controllerNumber=1 scan=13676"	3909.42126		FALSE
153	153	793.437	3	2378.298	2378.297	0.45	[KDWDPK]	>Cas9	1128	1133	[LENLIAQLPGEKK]	>Cas9	226	238	K1	K12	1	20190410_QExHFX1_RSLC1_Beveridge_Clausen_IMP_DSS_JRmethod_R1.17534.17534.3 File:"20190410_QExHFX1_RSLC1_Beveridge_Clausen_IMP_DSS_JRmethod_R1.raw", NativeID:"controllerType=0 controllerNumber=1 scan=17534"	4733.64714		FALSE
154	153	781.384	4	3122.514	3122.514	0.14	[DFQFYKVR]	>Cas9	973	980	[KIEcFDSVEISGVEDR]	>Cas9	575	590	K6	K1		20190410_QExHFX1_RSLC1_Beveridge_Clausen_IMP_DSS_JRmethod_R1.19747.19747.4 File:"20190410_QExHFX1_RSLC1_Beveridge_Clausen_IMP_DSS_JRmethod_R1.raw", NativeID:"controllerType=0 controllerNumber=1 scan=19747"	5262.69936		FALSE
155	153	666.697	3	1998.076	1998.075	0.48	[IIKDK]	>Cas9	604	608	[LKGSPEDNEQK]	>Cas9	1249	1259	K3	K2		20190410_QExHFX1_RSLC1_Beveridge_Clausen_IMP_DSS_JRmethod_R1.6579.6579.3 File:"20190410_QExHFX1_RSLC1_Beveridge_Clausen_IMP_DSS_JRmethod_R1.raw", NativeID:"controllerType=0 controllerNumber=1 scan=6579"	2114.59386		FALSE
156	152	681.618	4	2723.452	2723.45	0.61	[KFDNLTK]	>Cas9	900	906	[TEVQTGGFSKESILPK]	>Cas9	1102	1117	K1	K10		20190410_QExHFX1_RSLC1_Beveridge_Clausen_IMP_DSS_JRmethod_R1.16599.16599.4 File:"20190410_QExHFX1_RSLC1_Beveridge_Clausen_IMP_DSS_JRmethod_R1.raw", NativeID:"controllerType=0 controllerNumber=1 scan=16599"	4521.5589		FALSE
157	152	667.6	4	2667.377	2667.376	0.11	[KLVDSTDK]	>Cas9	145	152	[SSFEKNPIDFLEAK]	>Cas9	1176	1189	K1	K5		20190410_QExHFX1_RSLC1_Beveridge_Clausen_IMP_DSS_JRmethod_R1.18533.18533.4 File:"20190410_QExHFX1_RSLC1_Beveridge_Clausen_IMP_DSS_JRmethod_R1.raw", NativeID:"controllerType=0 controllerNumber=1 scan=18533"	4970.42808		FALSE
158	152	869.206	4	3473.802	3473.801	0.43	[SDNVPSEEVVKK]	>Cas9	871	882	[KNLIGALLFDSGETAEATR]	>Cas9	49	67	K11	K1		20190410_QExHFX1_RSLC1_Beveridge_Clausen_IMP_DSS_JRmethod_R1.20487.20487.4 File:"20190410_QExHFX1_RSLC1_Beveridge_Clausen_IMP_DSS_JRmethod_R1.raw", NativeID:"controllerType=0 controllerNumber=1 scan=20487"	5446.87392		FALSE
160	152	515.525	4	2059.078	2059.078	0.26	[GQKNSR]	>Cas9	777	782	[LVDSTDKADLR]	>Cas9	146	156	K3	K7		20190410_QExHFX1_RSLC1_Beveridge_Clausen_IMP_DSS_JRmethod_R1.7937.7937.4 File:"20190410_QExHFX1_RSLC1_Beveridge_Clausen_IMP_DSS_JRmethod_R1.raw", NativeID:"controllerType=0 controllerNumber=1 scan=7937"	2513.30094		FALSE
161	151	706.061	3	2116.169	2116.172	-1.61	[LSKSRR]	>Cas9	220	225	[LVDSTDKADLR]	>Cas9	146	156	K3	K7	1	20190410_QExHFX1_RSLC1_Beveridge_Clausen_IMP_DSS_JRmethod_R1.10879.10879.3 File:"20190410_QExHFX1_RSLC1_Beveridge_Clausen_IMP_DSS_JRmethod_R1.raw", NativeID:"controllerType=0 controllerNumber=1 scan=10879"	3296.08026		FALSE
163	151	515.525	4	2059.079	2059.078	0.47	[GQKNSR]	>Cas9	777	782	[LVDSTDKADLR]	>Cas9	146	156	K3	K7		20190410_QExHFX1_RSLC1_Beveridge_Clausen_IMP_DSS_JRmethod_R1.7599.7599.4 File:"20190410_QExHFX1_RSLC1_Beveridge_Clausen_IMP_DSS_JRmethod_R1.raw", NativeID:"controllerType=0 controllerNumber=1 scan=7599"	2422.85892		FALSE
164	151	710.724	3	2130.156	2130.155	0.33	[KLVDSTDK]	>Cas9	145	152	[VLSAYNKHR]	>Cas9	1294	1302	K1	K7		20190410_QExHFX1_RSLC1_Beveridge_Clausen_IMP_DSS_JRmethod_R1.7703.7703.3 File:"20190410_QExHFX1_RSLC1_Beveridge_Clausen_IMP_DSS_JRmethod_R1.raw", NativeID:"controllerType=0 controllerNumber=1 scan=7703"	2451.55806		FALSE
165	151	738.74	3	2214.205	2214.205	0.17	[VMKQLK]	>Cas9	651	656	[SDNVPSEEVVKK]	>Cas9	871	882	K3	K11	1	20190410_QExHFX1_RSLC1_Beveridge_Clausen_IMP_DSS_JRmethod_R1.9714.9714.3 File:"20190410_QExHFX1_RSLC1_Beveridge_Clausen_IMP_DSS_JRmethod_R1.raw", NativeID:"controllerType=0 controllerNumber=1 scan=9714"	3010.94628		FALSE
166	150	635.576	4	2539.283	2539.286	-1.28	[SKLVSDFR]	>Cas9	964	971	[MTNFDKNLPNEK]	>Cas9	499	510	K2	K6		20190410_QExHFX1_RSLC1_Beveridge_Clausen_IMP_DSS_JRmethod_R1.15080.15080.4 File:"20190410_QExHFX1_RSLC1_Beveridge_Clausen_IMP_DSS_JRmethod_R1.raw", NativeID:"controllerType=0 controllerNumber=1 scan=15080"	4188.39294		FALSE
167	150	782.406	3	2345.203	2345.202	0.33	[KDFQFYK]	>Cas9	972	978	[LVDSTDKADLR]	>Cas9	146	156	K1	K7		20190410_QExHFX1_RSLC1_Beveridge_Clausen_IMP_DSS_JRmethod_R1.15158.15158.3 File:"20190410_QExHFX1_RSLC1_Beveridge_Clausen_IMP_DSS_JRmethod_R1.raw", NativeID:"controllerType=0 controllerNumber=1 scan=15158"	4204.24536		FALSE
169	150	815.133	3	2443.385	2443.395	-4.34	[GKSKKLK]	>Cas9	1156	1162	[MDGTEELLVKLNR]	>Cas9	387	399	K4	K10	1	20190410_QExHFX1_RSLC1_Beveridge_Clausen_IMP_DSS_JRmethod_R1.18666.18666.3 File:"20190410_QExHFX1_RSLC1_Beveridge_Clausen_IMP_DSS_JRmethod_R1.raw", NativeID:"controllerType=0 controllerNumber=1 scan=18666"	5002.07118		FALSE
171	149	900.803	3	2700.393	2700.394	-0.24	[LVDSTDKADLR]	>Cas9	146	156	[SDNVPSEEVVKK]	>Cas9	871	882	K7	K11		20190410_QExHFX1_RSLC1_Beveridge_Clausen_IMP_DSS_JRmethod_R1.11851.11851.3 File:"20190410_QExHFX1_RSLC1_Beveridge_Clausen_IMP_DSS_JRmethod_R1.raw", NativeID:"controllerType=0 controllerNumber=1 scan=11851"	3518.7675		FALSE
172	148	626.331	3	1876.979	1876.98	-0.56	[KDWDPK]	>Cas9	1128	1133	[SKLVSDFR]	>Cas9	964	971	K1	K2	1	20190410_QExHFX1_RSLC1_Beveridge_Clausen_IMP_DSS_JRmethod_R1.13249.13249.3 File:"20190410_QExHFX1_RSLC1_Beveridge_Clausen_IMP_DSS_JRmethod_R1.raw", NativeID:"controllerType=0 controllerNumber=1 scan=13249"	3818.6934		FALSE
174	148	548.688	5	2739.413	2739.413	-0.28	[YDENDKLIR]	>Cas9	947	955	[HKPENIVIEMAR]	>Cas9	758	769	K6	K2		20190410_QExHFX1_RSLC1_Beveridge_Clausen_IMP_DSS_JRmethod_R1.14827.14827.5 File:"20190410_QExHFX1_RSLC1_Beveridge_Clausen_IMP_DSS_JRmethod_R1.raw", NativeID:"controllerType=0 controllerNumber=1 scan=14827"	4140.59364		FALSE
175	148	664.059	3	1990.161	1990.162	-0.44	[KFDNLTK]	>Cas9	900	906	[FIKPILEK]	>Cas9	379	386	K1	K3		20190410_QExHFX1_RSLC1_Beveridge_Clausen_IMP_DSS_JRmethod_R1.15453.15453.3 File:"20190410_QExHFX1_RSLC1_Beveridge_Clausen_IMP_DSS_JRmethod_R1.raw", NativeID:"controllerType=0 controllerNumber=1 scan=15453"	4264.2795		FALSE
176	148	945.518	3	2834.541	2834.541	-0.17	[AGFIKR]	>Cas9	918	923	[KNLIGALLFDSGETAEATR]	>Cas9	49	67	K5	K1		20190410_QExHFX1_RSLC1_Beveridge_Clausen_IMP_DSS_JRmethod_R1.21055.21055.3 File:"20190410_QExHFX1_RSLC1_Beveridge_Clausen_IMP_DSS_JRmethod_R1.raw", NativeID:"controllerType=0 controllerNumber=1 scan=21055"	5598.4287		FALSE
177	147	720.395	3	2159.171	2159.171	0.25	[AGFIKR]	>Cas9	918	923	[SDNVPSEEVVKK]	>Cas9	871	882	K5	K11		20190410_QExHFX1_RSLC1_Beveridge_Clausen_IMP_DSS_JRmethod_R1.10361.10361.3 File:"20190410_QExHFX1_RSLC1_Beveridge_Clausen_IMP_DSS_JRmethod_R1.raw", NativeID:"controllerType=0 controllerNumber=1 scan=10361"	3179.84946		FALSE
178	147	587.817	4	2348.245	2348.246	-0.19	[FKVLGNTDR]	>Cas9	36	44	[SEQEIGKATAK]	>Cas9	1029	1039	K2	K7		20190410_QExHFX1_RSLC1_Beveridge_Clausen_IMP_DSS_JRmethod_R1.10490.10490.4 File:"20190410_QExHFX1_RSLC1_Beveridge_Clausen_IMP_DSS_JRmethod_R1.raw", NativeID:"controllerType=0 controllerNumber=1 scan=10490"	3207.15468		FALSE
179	147	485.794	4	1940.155	1940.154	0.56	[KGILQTVK]	>Cas9	739	746	[NSDKLIAR]	>Cas9	1119	1126	K1	K4		20190410_QExHFX1_RSLC1_Beveridge_Clausen_IMP_DSS_JRmethod_R1.11286.11286.4 File:"20190410_QExHFX1_RSLC1_Beveridge_Clausen_IMP_DSS_JRmethod_R1.raw", NativeID:"controllerType=0 controllerNumber=1 scan=11286"	3401.54838		FALSE
180	147	746.073	3	2236.205	2236.208	-1.55	[FKVLGNTDR]	>Cas9	36	44	[FKVLGNTDR]	>Cas9	36	44	K2	K2		20190410_QExHFX1_RSLC1_Beveridge_Clausen_IMP_DSS_JRmethod_R1.13632.13632.3 File:"20190410_QExHFX1_RSLC1_Beveridge_Clausen_IMP_DSS_JRmethod_R1.raw", NativeID:"controllerType=0 controllerNumber=1 scan=13632"	3899.84106		FALSE
181	147	682.733	3	2046.185	2046.185	0.01	[KVTVK]	>Cas9	562	566	[GGLSELDKAGFIK]	>Cas9	910	922	K1	K8	1	20190410_QExHFX1_RSLC1_Beveridge_Clausen_IMP_DSS_JRmethod_R1.14060.14060.3 File:"20190410_QExHFX1_RSLC1_Beveridge_Clausen_IMP_DSS_JRmethod_R1.raw", NativeID:"controllerType=0 controllerNumber=1 scan=14060"	3997.26618		FALSE
182	147	601.998	3	1803.979	1803.979	-0.1	[AGFIKR]	>Cas9	918	923	[KDFQFYK]	>Cas9	972	978	K5	K1		20190410_QExHFX1_RSLC1_Beveridge_Clausen_IMP_DSS_JRmethod_R1.14063.14063.3 File:"20190410_QExHFX1_RSLC1_Beveridge_Clausen_IMP_DSS_JRmethod_R1.raw", NativeID:"controllerType=0 controllerNumber=1 scan=14063"	3997.6674		FALSE
183	147	748.383	4	2990.51	2990.509	0.31	[GKSDNVPSEEVVK]	>Cas9	869	881	[LEESFLVEEDKK]	>Cas9	105	116	K2	K11		20190410_QExHFX1_RSLC1_Beveridge_Clausen_IMP_DSS_JRmethod_R1.14174.14174.4 File:"20190410_QExHFX1_RSLC1_Beveridge_Clausen_IMP_DSS_JRmethod_R1.raw", NativeID:"controllerType=0 controllerNumber=1 scan=14174"	4017.86604		FALSE
185	147	767.751	3	2301.238	2301.237	0.28	[EKIEK]	>Cas9	442	446	[MDGTEELLVKLNR]	>Cas9	387	399	K2	K10		20190410_QExHFX1_RSLC1_Beveridge_Clausen_IMP_DSS_JRmethod_R1.16594.16594.3 File:"20190410_QExHFX1_RSLC1_Beveridge_Clausen_IMP_DSS_JRmethod_R1.raw", NativeID:"controllerType=0 controllerNumber=1 scan=16594"	4520.79318		FALSE
186	147	774.885	4	3096.517	3096.516	0.34	[GKSDNVPSEEVVK]	>Cas9	869	881	[QEDFYPFLKDNR]	>Cas9	430	441	K2	K9		20190410_QExHFX1_RSLC1_Beveridge_Clausen_IMP_DSS_JRmethod_R1.16865.16865.4 File:"20190410_QExHFX1_RSLC1_Beveridge_Clausen_IMP_DSS_JRmethod_R1.raw", NativeID:"controllerType=0 controllerNumber=1 scan=16865"	4578.82938		FALSE
187	147	548.653	3	1643.944	1643.944	0.14	[LSKSR]	>Cas9	220	224	[NSDKLIAR]	>Cas9	1119	1126	K3	K4	1	20190410_QExHFX1_RSLC1_Beveridge_Clausen_IMP_DSS_JRmethod_R1.7863.7863.3 File:"20190410_QExHFX1_RSLC1_Beveridge_Clausen_IMP_DSS_JRmethod_R1.raw", NativeID:"controllerType=0 controllerNumber=1 scan=7863"	2491.36566		FALSE
188	146	656.588	4	2623.328	2623.328	0.05	[VKYVTEGmR]	>Cas9	531	539	[GKSDNVPSEEVVK]	>Cas9	869	881	K2	K2		20190410_QExHFX1_RSLC1_Beveridge_Clausen_IMP_DSS_JRmethod_R1.10178.10178.4 File:"20190410_QExHFX1_RSLC1_Beveridge_Clausen_IMP_DSS_JRmethod_R1.raw", NativeID:"controllerType=0 controllerNumber=1 scan=10178"	3129.89982		FALSE
189	146	493.281	4	1970.103	1970.103	0.08	[NSDKLIAR]	>Cas9	1119	1126	[NSDKLIAR]	>Cas9	1119	1126	K4	K4		20190410_QExHFX1_RSLC1_Beveridge_Clausen_IMP_DSS_JRmethod_R1.10642.10642.4 File:"20190410_QExHFX1_RSLC1_Beveridge_Clausen_IMP_DSS_JRmethod_R1.raw", NativeID:"controllerType=0 controllerNumber=1 scan=10642"	3240.57756		FALSE
190	146	720.395	3	2159.171	2159.171	0.34	[AGFIKR]	>Cas9	918	923	[SDNVPSEEVVKK]	>Cas9	871	882	K5	K11		20190410_QExHFX1_RSLC1_Beveridge_Clausen_IMP_DSS_JRmethod_R1.10900.10900.3 File:"20190410_QExHFX1_RSLC1_Beveridge_Clausen_IMP_DSS_JRmethod_R1.raw", NativeID:"controllerType=0 controllerNumber=1 scan=10900"	3301.4406		FALSE
192	146	675.854	4	2700.394	2700.394	0.2	[LVDSTDKADLR]	>Cas9	146	156	[SDNVPSEEVVKK]	>Cas9	871	882	K7	K11		20190410_QExHFX1_RSLC1_Beveridge_Clausen_IMP_DSS_JRmethod_R1.11588.11588.4 File:"20190410_QExHFX1_RSLC1_Beveridge_Clausen_IMP_DSS_JRmethod_R1.raw", NativeID:"controllerType=0 controllerNumber=1 scan=11588"	3468.00888		FALSE
193	146	516.039	4	2061.134	2061.134	0.16	[AGFIKR]	>Cas9	918	923	[LVDSTDKADLR]	>Cas9	146	156	K5	K7		20190410_QExHFX1_RSLC1_Beveridge_Clausen_IMP_DSS_JRmethod_R1.12207.12207.4 File:"20190410_QExHFX1_RSLC1_Beveridge_Clausen_IMP_DSS_JRmethod_R1.raw", NativeID:"controllerType=0 controllerNumber=1 scan=12207"	3601.1691		FALSE
194	146	767.432	3	2300.282	2300.283	-0.45	[APLSASMIKR]	>Cas9	319	328	[APLSASmIKR]	>Cas9	319	328	K9	K9		20190410_QExHFX1_RSLC1_Beveridge_Clausen_IMP_DSS_JRmethod_R1.12869.12869.3 File:"20190410_QExHFX1_RSLC1_Beveridge_Clausen_IMP_DSS_JRmethod_R1.raw", NativeID:"controllerType=0 controllerNumber=1 scan=12869"	3749.097		FALSE
195	146	698.054	3	2092.147	2092.147	-0.26	[KFDNLTK]	>Cas9	900	906	[APLSASmIKR]	>Cas9	319	328	K1	K9		20190410_QExHFX1_RSLC1_Beveridge_Clausen_IMP_DSS_JRmethod_R1.13513.13513.3 File:"20190410_QExHFX1_RSLC1_Beveridge_Clausen_IMP_DSS_JRmethod_R1.raw", NativeID:"controllerType=0 controllerNumber=1 scan=13513"	3871.82496		FALSE
197	146	635.684	3	1905.037	1905.036	0.69	[KmIAK]	>Cas9	1024	1028	[SEQEIGKATAK]	>Cas9	1029	1039	K1	K7		20190410_QExHFX1_RSLC1_Beveridge_Clausen_IMP_DSS_JRmethod_R1.7316.7316.3 File:"20190410_QExHFX1_RSLC1_Beveridge_Clausen_IMP_DSS_JRmethod_R1.raw", NativeID:"controllerType=0 controllerNumber=1 scan=7316"	2339.80062		FALSE
198	145	720.395	3	2159.171	2159.171	-0.07	[AGFIKR]	>Cas9	918	923	[SDNVPSEEVVKK]	>Cas9	871	882	K5	K11		20190410_QExHFX1_RSLC1_Beveridge_Clausen_IMP_DSS_JRmethod_R1.10782.10782.3 File:"20190410_QExHFX1_RSLC1_Beveridge_Clausen_IMP_DSS_JRmethod_R1.raw", NativeID:"controllerType=0 controllerNumber=1 scan=10782"	3271.13364		FALSE
199	145	656.344	3	1967.016	1967.017	-0.19	[mKNYWR]	>Cas9	883	888	[NSDKLIAR]	>Cas9	1119	1126	K2	K4		20190410_QExHFX1_RSLC1_Beveridge_Clausen_IMP_DSS_JRmethod_R1.10978.10978.3 File:"20190410_QExHFX1_RSLC1_Beveridge_Clausen_IMP_DSS_JRmethod_R1.raw", NativeID:"controllerType=0 controllerNumber=1 scan=10978"	3322.13334		FALSE
200	145	656.344	3	1967.017	1967.017	0.04	[mKNYWR]	>Cas9	883	888	[NSDKLIAR]	>Cas9	1119	1126	K2	K4		20190410_QExHFX1_RSLC1_Beveridge_Clausen_IMP_DSS_JRmethod_R1.11214.11214.3 File:"20190410_QExHFX1_RSLC1_Beveridge_Clausen_IMP_DSS_JRmethod_R1.raw", NativeID:"controllerType=0 controllerNumber=1 scan=11214"	3382.39116		FALSE
201	145	641.029	3	1921.073	1921.073	-0.1	[KGILQTVK]	>Cas9	739	746	[MKNYWR]	>Cas9	883	888	K1	K2		20190410_QExHFX1_RSLC1_Beveridge_Clausen_IMP_DSS_JRmethod_R1.12579.12579.3 File:"20190410_QExHFX1_RSLC1_Beveridge_Clausen_IMP_DSS_JRmethod_R1.raw", NativeID:"controllerType=0 controllerNumber=1 scan=12579"	3685.74816		FALSE
202	145	650.116	4	2597.442	2597.441	0.23	[SKLVSDFR]	>Cas9	964	971	[QITKHVAQILDSR]	>Cas9	930	942	K2	K4		20190410_QExHFX1_RSLC1_Beveridge_Clausen_IMP_DSS_JRmethod_R1.14173.14173.4 File:"20190410_QExHFX1_RSLC1_Beveridge_Clausen_IMP_DSS_JRmethod_R1.raw", NativeID:"controllerType=0 controllerNumber=1 scan=14173"	4017.78906		FALSE
203	145	695.048	3	2083.128	2083.128	0.05	[VPSKK]	>Cas9	31	35	[GKSDNVPSEEVVK]	>Cas9	869	881	K4	K2		20190410_QExHFX1_RSLC1_Beveridge_Clausen_IMP_DSS_JRmethod_R1.7896.7896.3 File:"20190410_QExHFX1_RSLC1_Beveridge_Clausen_IMP_DSS_JRmethod_R1.raw", NativeID:"controllerType=0 controllerNumber=1 scan=7896"	2501.3019		FALSE
204	145	548.653	3	1643.944	1643.944	-0.08	[LSKSR]	>Cas9	220	224	[NSDKLIAR]	>Cas9	1119	1126	K3	K4	1	20190410_QExHFX1_RSLC1_Beveridge_Clausen_IMP_DSS_JRmethod_R1.8072.8072.3 File:"20190410_QExHFX1_RSLC1_Beveridge_Clausen_IMP_DSS_JRmethod_R1.raw", NativeID:"controllerType=0 controllerNumber=1 scan=8072"	2551.73622		FALSE
205	145	548.653	3	1643.944	1643.944	0.36	[LSKSR]	>Cas9	220	224	[NSDKLIAR]	>Cas9	1119	1126	K3	K4	1	20190410_QExHFX1_RSLC1_Beveridge_Clausen_IMP_DSS_JRmethod_R1.8215.8215.3 File:"20190410_QExHFX1_RSLC1_Beveridge_Clausen_IMP_DSS_JRmethod_R1.raw", NativeID:"controllerType=0 controllerNumber=1 scan=8215"	2594.01672		FALSE
206	144	711.393	3	2132.164	2132.163	0.2	[VmKQLK]	>Cas9	651	656	[LVDSTDKADLR]	>Cas9	146	156	K3	K7	1	20190410_QExHFX1_RSLC1_Beveridge_Clausen_IMP_DSS_JRmethod_R1.10905.10905.3 File:"20190410_QExHFX1_RSLC1_Beveridge_Clausen_IMP_DSS_JRmethod_R1.raw", NativeID:"controllerType=0 controllerNumber=1 scan=10905"	3302.52732		FALSE
207	144	687.717	3	2061.135	2061.134	0.78	[AGFIKR]	>Cas9	918	923	[LVDSTDKADLR]	>Cas9	146	156	K5	K7		20190410_QExHFX1_RSLC1_Beveridge_Clausen_IMP_DSS_JRmethod_R1.12100.12100.3 File:"20190410_QExHFX1_RSLC1_Beveridge_Clausen_IMP_DSS_JRmethod_R1.raw", NativeID:"controllerType=0 controllerNumber=1 scan=12100"	3574.53048		FALSE
209	144	515.525	4	2059.079	2059.078	0.78	[GQKNSR]	>Cas9	777	782	[LVDSTDKADLR]	>Cas9	146	156	K3	K7		20190410_QExHFX1_RSLC1_Beveridge_Clausen_IMP_DSS_JRmethod_R1.7833.7833.4 File:"20190410_QExHFX1_RSLC1_Beveridge_Clausen_IMP_DSS_JRmethod_R1.raw", NativeID:"controllerType=0 controllerNumber=1 scan=7833"	2483.01312		FALSE
210	144	548.653	3	1643.944	1643.944	0.03	[LSKSR]	>Cas9	220	224	[NSDKLIAR]	>Cas9	1119	1126	K3	K4	1	20190410_QExHFX1_RSLC1_Beveridge_Clausen_IMP_DSS_JRmethod_R1.7969.7969.3 File:"20190410_QExHFX1_RSLC1_Beveridge_Clausen_IMP_DSS_JRmethod_R1.raw", NativeID:"controllerType=0 controllerNumber=1 scan=7969"	2521.4829		FALSE
211	143	493.281	4	1970.103	1970.103	0.15	[NSDKLIAR]	>Cas9	1119	1126	[NSDKLIAR]	>Cas9	1119	1126	K4	K4		20190410_QExHFX1_RSLC1_Beveridge_Clausen_IMP_DSS_JRmethod_R1.11013.11013.4 File:"20190410_QExHFX1_RSLC1_Beveridge_Clausen_IMP_DSS_JRmethod_R1.raw", NativeID:"controllerType=0 controllerNumber=1 scan=11013"	3331.33638		FALSE
212	143	687.716	3	2061.134	2061.134	0.19	[AGFIKR]	>Cas9	918	923	[LVDSTDKADLR]	>Cas9	146	156	K5	K7		20190410_QExHFX1_RSLC1_Beveridge_Clausen_IMP_DSS_JRmethod_R1.12226.12226.3 File:"20190410_QExHFX1_RSLC1_Beveridge_Clausen_IMP_DSS_JRmethod_R1.raw", NativeID:"controllerType=0 controllerNumber=1 scan=12226"	3604.70466		FALSE
214	143	702.625	4	2807.48	2807.479	0.12	[MIAKSEQEIGK]	>Cas9	1025	1035	[HKPENIVIEMAR]	>Cas9	758	769	K4	K2		20190410_QExHFX1_RSLC1_Beveridge_Clausen_IMP_DSS_JRmethod_R1.12957.12957.4 File:"20190410_QExHFX1_RSLC1_Beveridge_Clausen_IMP_DSS_JRmethod_R1.raw", NativeID:"controllerType=0 controllerNumber=1 scan=12957"	3766.26774		FALSE
215	143	675.407	3	2024.205	2024.205	0.3	[KLINGIR]	>Cas9	669	675	[APLSASMIKR]	>Cas9	319	328	K1	K9		20190410_QExHFX1_RSLC1_Beveridge_Clausen_IMP_DSS_JRmethod_R1.13616.13616.3 File:"20190410_QExHFX1_RSLC1_Beveridge_Clausen_IMP_DSS_JRmethod_R1.raw", NativeID:"controllerType=0 controllerNumber=1 scan=13616"	3896.4954		FALSE
216	143	576.065	4	2301.238	2301.237	0.31	[EKIEK]	>Cas9	442	446	[MDGTEELLVKLNR]	>Cas9	387	399	K2	K10		20190410_QExHFX1_RSLC1_Beveridge_Clausen_IMP_DSS_JRmethod_R1.16716.16716.4 File:"20190410_QExHFX1_RSLC1_Beveridge_Clausen_IMP_DSS_JRmethod_R1.raw", NativeID:"controllerType=0 controllerNumber=1 scan=16716"	4549.83888		FALSE
217	143	694.883	4	2776.512	2776.507	1.98	[APLSASMIKR]	>Cas9	319	328	[LPKYSLFELENGR]	>Cas9	1202	1214	K9	K3		20190410_QExHFX1_RSLC1_Beveridge_Clausen_IMP_DSS_JRmethod_R1.18796.18796.4 File:"20190410_QExHFX1_RSLC1_Beveridge_Clausen_IMP_DSS_JRmethod_R1.raw", NativeID:"controllerType=0 controllerNumber=1 scan=18796"	5033.77734		FALSE
218	143	506.623	3	1517.855	1517.855	0.25	[GQKNSR]	>Cas9	777	782	[AGFIKR]	>Cas9	918	923	K3	K5		20190410_QExHFX1_RSLC1_Beveridge_Clausen_IMP_DSS_JRmethod_R1.5675.5675.3 File:"20190410_QExHFX1_RSLC1_Beveridge_Clausen_IMP_DSS_JRmethod_R1.raw", NativeID:"controllerType=0 controllerNumber=1 scan=5675"	1831.98108		FALSE
219	143	719.71	3	2157.114	2157.115	-0.15	[GQKNSR]	>Cas9	777	782	[SDNVPSEEVVKK]	>Cas9	871	882	K3	K11		20190410_QExHFX1_RSLC1_Beveridge_Clausen_IMP_DSS_JRmethod_R1.6696.6696.3 File:"20190410_QExHFX1_RSLC1_Beveridge_Clausen_IMP_DSS_JRmethod_R1.raw", NativeID:"controllerType=0 controllerNumber=1 scan=6696"	2151.40026		FALSE
220	142	634.379	3	1901.121	1901.122	-0.22	[HSIKK]	>Cas9	45	49	[NLPNEKVLPK]	>Cas9	505	514	K4	K6		20190410_QExHFX1_RSLC1_Beveridge_Clausen_IMP_DSS_JRmethod_R1.7741.7741.3 File:"20190410_QExHFX1_RSLC1_Beveridge_Clausen_IMP_DSS_JRmethod_R1.raw", NativeID:"controllerType=0 controllerNumber=1 scan=7741"	2461.4304		FALSE
221	141	594.673	3	1782.005	1782.005	0.25	[KVTVK]	>Cas9	562	566	[QLKEDYFK]	>Cas9	567	574	K1	K3	1	20190410_QExHFX1_RSLC1_Beveridge_Clausen_IMP_DSS_JRmethod_R1.10295.10295.3 File:"20190410_QExHFX1_RSLC1_Beveridge_Clausen_IMP_DSS_JRmethod_R1.raw", NativeID:"controllerType=0 controllerNumber=1 scan=10295"	3161.54544		FALSE
222	141	493.281	4	1970.104	1970.103	0.38	[NSDKLIAR]	>Cas9	1119	1126	[NSDKLIAR]	>Cas9	1119	1126	K4	K4		20190410_QExHFX1_RSLC1_Beveridge_Clausen_IMP_DSS_JRmethod_R1.10781.10781.4 File:"20190410_QExHFX1_RSLC1_Beveridge_Clausen_IMP_DSS_JRmethod_R1.raw", NativeID:"controllerType=0 controllerNumber=1 scan=10781"	3271.0584		FALSE
223	141	675.854	4	2700.394	2700.394	0.24	[LVDSTDKADLR]	>Cas9	146	156	[SDNVPSEEVVKK]	>Cas9	871	882	K7	K11		20190410_QExHFX1_RSLC1_Beveridge_Clausen_IMP_DSS_JRmethod_R1.11740.11740.4 File:"20190410_QExHFX1_RSLC1_Beveridge_Clausen_IMP_DSS_JRmethod_R1.raw", NativeID:"controllerType=0 controllerNumber=1 scan=11740"	3498.30192		FALSE
225	141	881.493	3	2642.464	2642.462	0.78	[VVDELVKVMGR]	>Cas9	747	757	[VVDELVKVmGR]	>Cas9	747	757	K7	K7		20190410_QExHFX1_RSLC1_Beveridge_Clausen_IMP_DSS_JRmethod_R1.17867.17867.3 File:"20190410_QExHFX1_RSLC1_Beveridge_Clausen_IMP_DSS_JRmethod_R1.raw", NativeID:"controllerType=0 controllerNumber=1 scan=17867"	4809.78552		FALSE
226	141	610.668	3	1829.991	1829.99	0.35	[SDKNR]	>Cas9	864	868	[APLSASMIKR]	>Cas9	319	328	K3	K9		20190410_QExHFX1_RSLC1_Beveridge_Clausen_IMP_DSS_JRmethod_R1.8989.8989.3 File:"20190410_QExHFX1_RSLC1_Beveridge_Clausen_IMP_DSS_JRmethod_R1.raw", NativeID:"controllerType=0 controllerNumber=1 scan=8989"	2809.75968		FALSE
227	141	656.588	4	2623.328	2623.328	0.02	[VKYVTEGmR]	>Cas9	531	539	[GKSDNVPSEEVVK]	>Cas9	869	881	K2	K2		20190410_QExHFX1_RSLC1_Beveridge_Clausen_IMP_DSS_JRmethod_R1.9950.9950.4 File:"20190410_QExHFX1_RSLC1_Beveridge_Clausen_IMP_DSS_JRmethod_R1.raw", NativeID:"controllerType=0 controllerNumber=1 scan=9950"	3069.58752		FALSE
228	140	493.282	4	1970.104	1970.103	0.7	[NSDKLIAR]	>Cas9	1119	1126	[NSDKLIAR]	>Cas9	1119	1126	K4	K4		20190410_QExHFX1_RSLC1_Beveridge_Clausen_IMP_DSS_JRmethod_R1.10898.10898.4 File:"20190410_QExHFX1_RSLC1_Beveridge_Clausen_IMP_DSS_JRmethod_R1.raw", NativeID:"controllerType=0 controllerNumber=1 scan=10898"	3301.11396		FALSE
229	140	478.307	4	1910.207	1910.205	1.06	[KGILQTVK]	>Cas9	739	746	[KGILQTVK]	>Cas9	739	746	K1	K1		20190410_QExHFX1_RSLC1_Beveridge_Clausen_IMP_DSS_JRmethod_R1.12018.12018.4 File:"20190410_QExHFX1_RSLC1_Beveridge_Clausen_IMP_DSS_JRmethod_R1.raw", NativeID:"controllerType=0 controllerNumber=1 scan=12018"	3555.07026		FALSE
230	140	510.784	4	2040.114	2040.112	0.77	[SKLVSDFR]	>Cas9	964	971	[SKLVSDFR]	>Cas9	964	971	K2	K2		20190410_QExHFX1_RSLC1_Beveridge_Clausen_IMP_DSS_JRmethod_R1.14818.14818.4 File:"20190410_QExHFX1_RSLC1_Beveridge_Clausen_IMP_DSS_JRmethod_R1.raw", NativeID:"controllerType=0 controllerNumber=1 scan=14818"	4139.31114		FALSE
231	140	578.294	4	2310.154	2310.155	-0.28	[MKNYWR]	>Cas9	883	888	[DDSIDNKVLTR]	>Cas9	853	863	K2	K7		20190410_QExHFX1_RSLC1_Beveridge_Clausen_IMP_DSS_JRmethod_R1.15629.15629.4 File:"20190410_QExHFX1_RSLC1_Beveridge_Clausen_IMP_DSS_JRmethod_R1.raw", NativeID:"controllerType=0 controllerNumber=1 scan=15629"	4304.08578		FALSE
232	140	693.153	4	2769.589	2769.587	0.6	[QLLNAKLITQR]	>Cas9	889	899	[GGLSELDKAGFIK]	>Cas9	910	922	K6	K8		20190410_QExHFX1_RSLC1_Beveridge_Clausen_IMP_DSS_JRmethod_R1.19007.19007.4 File:"20190410_QExHFX1_RSLC1_Beveridge_Clausen_IMP_DSS_JRmethod_R1.raw", NativeID:"controllerType=0 controllerNumber=1 scan=19007"	5086.83708		FALSE
233	140	505.938	3	1515.799	1515.799	0.3	[GQKNSR]	>Cas9	777	782	[GQKNSR]	>Cas9	777	782	K3	K3		20190410_QExHFX1_RSLC1_Beveridge_Clausen_IMP_DSS_JRmethod_R1.2257.2257.3 File:"20190410_QExHFX1_RSLC1_Beveridge_Clausen_IMP_DSS_JRmethod_R1.raw", NativeID:"controllerType=0 controllerNumber=1 scan=2257"	733.18956		FALSE
234	140	548.653	3	1643.944	1643.944	0.03	[LSKSR]	>Cas9	220	224	[NSDKLIAR]	>Cas9	1119	1126	K3	K4	1	20190410_QExHFX1_RSLC1_Beveridge_Clausen_IMP_DSS_JRmethod_R1.7740.7740.3 File:"20190410_QExHFX1_RSLC1_Beveridge_Clausen_IMP_DSS_JRmethod_R1.raw", NativeID:"controllerType=0 controllerNumber=1 scan=7740"	2461.35552		FALSE
235	140	524.659	3	1571.962	1571.962	0.11	[EKIEK]	>Cas9	442	446	[VITLKSK]	>Cas9	959	965	K2	K5		20190410_QExHFX1_RSLC1_Beveridge_Clausen_IMP_DSS_JRmethod_R1.7989.7989.3 File:"20190410_QExHFX1_RSLC1_Beveridge_Clausen_IMP_DSS_JRmethod_R1.raw", NativeID:"controllerType=0 controllerNumber=1 scan=7989"	2527.19538		FALSE
236	139	620.823	4	2480.27	2480.27	-0.11	[FDNLTKAER]	>Cas9	901	909	[mIAKSEQEIGK]	>Cas9	1025	1035	K6	K4		20190410_QExHFX1_RSLC1_Beveridge_Clausen_IMP_DSS_JRmethod_R1.10313.10313.4 File:"20190410_QExHFX1_RSLC1_Beveridge_Clausen_IMP_DSS_JRmethod_R1.raw", NativeID:"controllerType=0 controllerNumber=1 scan=10313"	3166.0896		FALSE
237	139	687.717	3	2061.135	2061.134	0.74	[AGFIKR]	>Cas9	918	923	[LVDSTDKADLR]	>Cas9	146	156	K5	K7		20190410_QExHFX1_RSLC1_Beveridge_Clausen_IMP_DSS_JRmethod_R1.12362.12362.3 File:"20190410_QExHFX1_RSLC1_Beveridge_Clausen_IMP_DSS_JRmethod_R1.raw", NativeID:"controllerType=0 controllerNumber=1 scan=12362"	3635.57766		FALSE
239	139	639.575	4	2555.278	2555.281	-1	[SKLVSDFR]	>Cas9	964	971	[mTNFDKNLPNEK]	>Cas9	499	510	K2	K6		20190410_QExHFX1_RSLC1_Beveridge_Clausen_IMP_DSS_JRmethod_R1.13691.13691.4 File:"20190410_QExHFX1_RSLC1_Beveridge_Clausen_IMP_DSS_JRmethod_R1.raw", NativeID:"controllerType=0 controllerNumber=1 scan=13691"	3913.40358		FALSE
242	139	575.577	4	2299.287	2299.287	0.2	[KGILQTVK]	>Cas9	739	746	[DDSIDNKVLTR]	>Cas9	853	863	K1	K7		20190410_QExHFX1_RSLC1_Beveridge_Clausen_IMP_DSS_JRmethod_R1.15128.15128.4 File:"20190410_QExHFX1_RSLC1_Beveridge_Clausen_IMP_DSS_JRmethod_R1.raw", NativeID:"controllerType=0 controllerNumber=1 scan=15128"	4198.46952		FALSE
243	139	498.295	4	1990.159	1990.162	-1.43	[KFDNLTK]	>Cas9	900	906	[FIKPILEK]	>Cas9	379	386	K1	K3		20190410_QExHFX1_RSLC1_Beveridge_Clausen_IMP_DSS_JRmethod_R1.15308.15308.4 File:"20190410_QExHFX1_RSLC1_Beveridge_Clausen_IMP_DSS_JRmethod_R1.raw", NativeID:"controllerType=0 controllerNumber=1 scan=15308"	4234.34646		FALSE
244	139	669.855	4	2676.396	2676.397	-0.1	[DFQFYKVR]	>Cas9	973	980	[HKPENIVIEMAR]	>Cas9	758	769	K6	K2		20190410_QExHFX1_RSLC1_Beveridge_Clausen_IMP_DSS_JRmethod_R1.17513.17513.4 File:"20190410_QExHFX1_RSLC1_Beveridge_Clausen_IMP_DSS_JRmethod_R1.raw", NativeID:"controllerType=0 controllerNumber=1 scan=17513"	4728.5664		FALSE
245	139	693.152	4	2769.587	2769.587	-0.15	[QLLNAKLITQR]	>Cas9	889	899	[GGLSELDKAGFIK]	>Cas9	910	922	K6	K8		20190410_QExHFX1_RSLC1_Beveridge_Clausen_IMP_DSS_JRmethod_R1.18901.18901.4 File:"20190410_QExHFX1_RSLC1_Beveridge_Clausen_IMP_DSS_JRmethod_R1.raw", NativeID:"controllerType=0 controllerNumber=1 scan=18901"	5060.22444		FALSE
246	139	506.623	3	1517.855	1517.855	0.13	[GQKNSR]	>Cas9	777	782	[AGFIKR]	>Cas9	918	923	K3	K5		20190410_QExHFX1_RSLC1_Beveridge_Clausen_IMP_DSS_JRmethod_R1.5772.5772.3 File:"20190410_QExHFX1_RSLC1_Beveridge_Clausen_IMP_DSS_JRmethod_R1.raw", NativeID:"controllerType=0 controllerNumber=1 scan=5772"	1862.09772		FALSE
247	138	700.363	4	2798.43	2798.431	-0.21	[SDNVPSEEVVKK]	>Cas9	871	882	[SDNVPSEEVVKK]	>Cas9	871	882	K11	K11		20190410_QExHFX1_RSLC1_Beveridge_Clausen_IMP_DSS_JRmethod_R1.10371.10371.4 File:"20190410_QExHFX1_RSLC1_Beveridge_Clausen_IMP_DSS_JRmethod_R1.raw", NativeID:"controllerType=0 controllerNumber=1 scan=10371"	3182.21646		FALSE
248	138	783.42	3	2348.245	2348.246	-0.22	[FKVLGNTDR]	>Cas9	36	44	[SEQEIGKATAK]	>Cas9	1029	1039	K2	K7		20190410_QExHFX1_RSLC1_Beveridge_Clausen_IMP_DSS_JRmethod_R1.10492.10492.3 File:"20190410_QExHFX1_RSLC1_Beveridge_Clausen_IMP_DSS_JRmethod_R1.raw", NativeID:"controllerType=0 controllerNumber=1 scan=10492"	3207.48132		FALSE
249	138	493.281	4	1970.103	1970.103	0.13	[NSDKLIAR]	>Cas9	1119	1126	[NSDKLIAR]	>Cas9	1119	1126	K4	K4		20190410_QExHFX1_RSLC1_Beveridge_Clausen_IMP_DSS_JRmethod_R1.10506.10506.4 File:"20190410_QExHFX1_RSLC1_Beveridge_Clausen_IMP_DSS_JRmethod_R1.raw", NativeID:"controllerType=0 controllerNumber=1 scan=10506"	3210.22416		FALSE
250	138	493.281	4	1970.103	1970.103	0.27	[NSDKLIAR]	>Cas9	1119	1126	[NSDKLIAR]	>Cas9	1119	1126	K4	K4		20190410_QExHFX1_RSLC1_Beveridge_Clausen_IMP_DSS_JRmethod_R1.11134.11134.4 File:"20190410_QExHFX1_RSLC1_Beveridge_Clausen_IMP_DSS_JRmethod_R1.raw", NativeID:"controllerType=0 controllerNumber=1 scan=11134"	3361.46646		FALSE
251	138	721.059	3	2161.162	2161.164	-0.62	[VPSKK]	>Cas9	31	35	[LEESFLVEEDKK]	>Cas9	105	116	K4	K11		20190410_QExHFX1_RSLC1_Beveridge_Clausen_IMP_DSS_JRmethod_R1.11379.11379.3 File:"20190410_QExHFX1_RSLC1_Beveridge_Clausen_IMP_DSS_JRmethod_R1.raw", NativeID:"controllerType=0 controllerNumber=1 scan=11379"	3424.074		FALSE
253	138	516.039	4	2061.135	2061.134	0.47	[AGFIKR]	>Cas9	918	923	[LVDSTDKADLR]	>Cas9	146	156	K5	K7		20190410_QExHFX1_RSLC1_Beveridge_Clausen_IMP_DSS_JRmethod_R1.11812.11812.4 File:"20190410_QExHFX1_RSLC1_Beveridge_Clausen_IMP_DSS_JRmethod_R1.raw", NativeID:"controllerType=0 controllerNumber=1 scan=11812"	3510.51552		FALSE
254	138	516.039	4	2061.134	2061.134	0.03	[AGFIKR]	>Cas9	918	923	[LVDSTDKADLR]	>Cas9	146	156	K5	K7		20190410_QExHFX1_RSLC1_Beveridge_Clausen_IMP_DSS_JRmethod_R1.12086.12086.4 File:"20190410_QExHFX1_RSLC1_Beveridge_Clausen_IMP_DSS_JRmethod_R1.raw", NativeID:"controllerType=0 controllerNumber=1 scan=12086"	3571.00278		FALSE
255	138	516.039	4	2061.134	2061.134	0.03	[AGFIKR]	>Cas9	918	923	[LVDSTDKADLR]	>Cas9	146	156	K5	K7		20190410_QExHFX1_RSLC1_Beveridge_Clausen_IMP_DSS_JRmethod_R1.12345.12345.4 File:"20190410_QExHFX1_RSLC1_Beveridge_Clausen_IMP_DSS_JRmethod_R1.raw", NativeID:"controllerType=0 controllerNumber=1 scan=12345"	3631.48242		FALSE
256	138	764.369	4	3054.453	3054.455	-0.42	[MTNFDKNLPNEK]	>Cas9	499	510	[mTNFDKNLPNEK]	>Cas9	499	510	K6	K6		20190410_QExHFX1_RSLC1_Beveridge_Clausen_IMP_DSS_JRmethod_R1.13580.13580.4 File:"20190410_QExHFX1_RSLC1_Beveridge_Clausen_IMP_DSS_JRmethod_R1.raw", NativeID:"controllerType=0 controllerNumber=1 scan=13580"	3888.714		FALSE
257	138	635.369	4	2538.455	2538.454	0.43	[NLPNEKVLPK]	>Cas9	505	514	[QSGKTILDFLK]	>Cas9	678	688	K6	K4		20190410_QExHFX1_RSLC1_Beveridge_Clausen_IMP_DSS_JRmethod_R1.19495.19495.4 File:"20190410_QExHFX1_RSLC1_Beveridge_Clausen_IMP_DSS_JRmethod_R1.raw", NativeID:"controllerType=0 controllerNumber=1 scan=19495"	5203.82994		FALSE
258	137	616.824	4	2464.276	2464.275	0.25	[FDNLTKAER]	>Cas9	901	909	[MIAKSEQEIGK]	>Cas9	1025	1035	K6	K4		20190410_QExHFX1_RSLC1_Beveridge_Clausen_IMP_DSS_JRmethod_R1.11172.11172.4 File:"20190410_QExHFX1_RSLC1_Beveridge_Clausen_IMP_DSS_JRmethod_R1.raw", NativeID:"controllerType=0 controllerNumber=1 scan=11172"	3371.40966		FALSE
259	137	531.294	4	2122.155	2122.154	0.2	[SKLVSDFR]	>Cas9	964	971	[QQLPEKYK]	>Cas9	345	352	K2	K6		20190410_QExHFX1_RSLC1_Beveridge_Clausen_IMP_DSS_JRmethod_R1.12188.12188.4 File:"20190410_QExHFX1_RSLC1_Beveridge_Clausen_IMP_DSS_JRmethod_R1.raw", NativeID:"controllerType=0 controllerNumber=1 scan=12188"	3596.59128		FALSE
260	137	733.652	4	2931.585	2931.586	-0.28	[APLSASMIKR]	>Cas9	319	328	[TEVQTGGFSKESILPK]	>Cas9	1102	1117	K9	K10		20190410_QExHFX1_RSLC1_Beveridge_Clausen_IMP_DSS_JRmethod_R1.17156.17156.4 File:"20190410_QExHFX1_RSLC1_Beveridge_Clausen_IMP_DSS_JRmethod_R1.raw", NativeID:"controllerType=0 controllerNumber=1 scan=17156"	4648.5357		FALSE
261	137	797.919	4	3188.656	3188.654	0.55	[MDGTEELLVKLNR]	>Cas9	387	399	[mDGTEELLVKLNR]	>Cas9	387	399	K10	K10		20190410_QExHFX1_RSLC1_Beveridge_Clausen_IMP_DSS_JRmethod_R1.22531.22531.4 File:"20190410_QExHFX1_RSLC1_Beveridge_Clausen_IMP_DSS_JRmethod_R1.raw", NativeID:"controllerType=0 controllerNumber=1 scan=22531"	6008.8656		FALSE
262	137	719.71	3	2157.114	2157.115	-0.09	[GQKNSR]	>Cas9	777	782	[SDNVPSEEVVKK]	>Cas9	871	882	K3	K11		20190410_QExHFX1_RSLC1_Beveridge_Clausen_IMP_DSS_JRmethod_R1.6901.6901.3 File:"20190410_QExHFX1_RSLC1_Beveridge_Clausen_IMP_DSS_JRmethod_R1.raw", NativeID:"controllerType=0 controllerNumber=1 scan=6901"	2212.9992		FALSE
263	136	587.817	4	2348.246	2348.246	0.16	[FKVLGNTDR]	>Cas9	36	44	[SEQEIGKATAK]	>Cas9	1029	1039	K2	K7		20190410_QExHFX1_RSLC1_Beveridge_Clausen_IMP_DSS_JRmethod_R1.10350.10350.4 File:"20190410_QExHFX1_RSLC1_Beveridge_Clausen_IMP_DSS_JRmethod_R1.raw", NativeID:"controllerType=0 controllerNumber=1 scan=10350"	3176.9667		FALSE
265	136	651.345	4	2602.358	2602.357	0.21	[LVDSTDKADLR]	>Cas9	146	156	[LVDSTDKADLR]	>Cas9	146	156	K7	K7		20190410_QExHFX1_RSLC1_Beveridge_Clausen_IMP_DSS_JRmethod_R1.12861.12861.4 File:"20190410_QExHFX1_RSLC1_Beveridge_Clausen_IMP_DSS_JRmethod_R1.raw", NativeID:"controllerType=0 controllerNumber=1 scan=12861"	3747.18738		FALSE
266	136	620.077	4	2477.287	2477.288	-0.46	[SDKNR]	>Cas9	864	868	[TEVQTGGFSKESILPK]	>Cas9	1102	1117	K3	K10	1	20190410_QExHFX1_RSLC1_Beveridge_Clausen_IMP_DSS_JRmethod_R1.12944.12944.4 File:"20190410_QExHFX1_RSLC1_Beveridge_Clausen_IMP_DSS_JRmethod_R1.raw", NativeID:"controllerType=0 controllerNumber=1 scan=12944"	3764.00898		FALSE
267	136	823.415	3	2468.231	2468.23	0.28	[YDENDKLIR]	>Cas9	947	955	[YDENDKLIR]	>Cas9	947	955	K6	K6		20190410_QExHFX1_RSLC1_Beveridge_Clausen_IMP_DSS_JRmethod_R1.14641.14641.3 File:"20190410_QExHFX1_RSLC1_Beveridge_Clausen_IMP_DSS_JRmethod_R1.raw", NativeID:"controllerType=0 controllerNumber=1 scan=14641"	4105.752		FALSE
268	136	713.126	4	2849.484	2849.483	0.27	[VLSAYNKHR]	>Cas9	1294	1302	[SSFEKNPIDFLEAK]	>Cas9	1176	1189	K7	K5		20190410_QExHFX1_RSLC1_Beveridge_Clausen_IMP_DSS_JRmethod_R1.16596.16596.4 File:"20190410_QExHFX1_RSLC1_Beveridge_Clausen_IMP_DSS_JRmethod_R1.raw", NativeID:"controllerType=0 controllerNumber=1 scan=16596"	4521.11982		FALSE
270	136	538.67	3	1613.996	1613.995	0.56	[LSKSR]	>Cas9	220	224	[KGILQTVK]	>Cas9	739	746	K3	K1	1	20190410_QExHFX1_RSLC1_Beveridge_Clausen_IMP_DSS_JRmethod_R1.8518.8518.3 File:"20190410_QExHFX1_RSLC1_Beveridge_Clausen_IMP_DSS_JRmethod_R1.raw", NativeID:"controllerType=0 controllerNumber=1 scan=8518"	2678.37042		FALSE
271	135	651.345	4	2602.357	2602.357	-0.02	[LVDSTDKADLR]	>Cas9	146	156	[LVDSTDKADLR]	>Cas9	146	156	K7	K7		20190410_QExHFX1_RSLC1_Beveridge_Clausen_IMP_DSS_JRmethod_R1.13023.13023.4 File:"20190410_QExHFX1_RSLC1_Beveridge_Clausen_IMP_DSS_JRmethod_R1.raw", NativeID:"controllerType=0 controllerNumber=1 scan=13023"	3777.21138		FALSE
272	135	571.954	3	1713.846	1713.848	-1.14	[DWDPKK]	>Cas9	1129	1134	[DWDPKK]	>Cas9	1129	1134	K5	K5		20190410_QExHFX1_RSLC1_Beveridge_Clausen_IMP_DSS_JRmethod_R1.14045.14045.3 File:"20190410_QExHFX1_RSLC1_Beveridge_Clausen_IMP_DSS_JRmethod_R1.raw", NativeID:"controllerType=0 controllerNumber=1 scan=14045"	3994.54404		FALSE
273	135	620.129	5	3096.614	3096.615	-0.22	[MTNFDKNLPNEK]	>Cas9	499	510	[QITKHVAQILDSR]	>Cas9	930	942	K6	K4		20190410_QExHFX1_RSLC1_Beveridge_Clausen_IMP_DSS_JRmethod_R1.14131.14131.5 File:"20190410_QExHFX1_RSLC1_Beveridge_Clausen_IMP_DSS_JRmethod_R1.raw", NativeID:"controllerType=0 controllerNumber=1 scan=14131"	4009.20576		FALSE
274	135	717.708	3	2151.108	2151.108	0.19	[SDKNR]	>Cas9	864	868	[NPIDFLEAKGYK]	>Cas9	1181	1192	K3	K9		20190410_QExHFX1_RSLC1_Beveridge_Clausen_IMP_DSS_JRmethod_R1.16145.16145.3 File:"20190410_QExHFX1_RSLC1_Beveridge_Clausen_IMP_DSS_JRmethod_R1.raw", NativeID:"controllerType=0 controllerNumber=1 scan=16145"	4423.19982		FALSE
275	135	672.848	4	2688.37	2688.369	0.6	[DDSIDNKVLTR]	>Cas9	853	863	[DDSIDNKVLTR]	>Cas9	853	863	K7	K7		20190410_QExHFX1_RSLC1_Beveridge_Clausen_IMP_DSS_JRmethod_R1.17378.17378.4 File:"20190410_QExHFX1_RSLC1_Beveridge_Clausen_IMP_DSS_JRmethod_R1.raw", NativeID:"controllerType=0 controllerNumber=1 scan=17378"	4697.63124		FALSE
276	135	956.178	3	2866.518	2866.52	-0.47	[GYKEVK]	>Cas9	1190	1195	[KNLIGALLFDSGETAEATR]	>Cas9	49	67	K3	K1		20190410_QExHFX1_RSLC1_Beveridge_Clausen_IMP_DSS_JRmethod_R1.19914.19914.3 File:"20190410_QExHFX1_RSLC1_Beveridge_Clausen_IMP_DSS_JRmethod_R1.raw", NativeID:"controllerType=0 controllerNumber=1 scan=19914"	5302.67478		FALSE
277	134	524.034	4	2093.112	2093.112	0.03	[GYKEVK]	>Cas9	1190	1195	[LVDSTDKADLR]	>Cas9	146	156	K3	K7		20190410_QExHFX1_RSLC1_Beveridge_Clausen_IMP_DSS_JRmethod_R1.10231.10231.4 File:"20190410_QExHFX1_RSLC1_Beveridge_Clausen_IMP_DSS_JRmethod_R1.raw", NativeID:"controllerType=0 controllerNumber=1 scan=10231"	3144.09168		FALSE
278	134	720.394	3	2159.169	2159.171	-0.91	[AGFIKR]	>Cas9	918	923	[SDNVPSEEVVKK]	>Cas9	871	882	K5	K11		20190410_QExHFX1_RSLC1_Beveridge_Clausen_IMP_DSS_JRmethod_R1.11019.11019.3 File:"20190410_QExHFX1_RSLC1_Beveridge_Clausen_IMP_DSS_JRmethod_R1.raw", NativeID:"controllerType=0 controllerNumber=1 scan=11019"	3332.61276		FALSE
280	134	516.039	4	2061.134	2061.134	0.3	[AGFIKR]	>Cas9	918	923	[LVDSTDKADLR]	>Cas9	146	156	K5	K7		20190410_QExHFX1_RSLC1_Beveridge_Clausen_IMP_DSS_JRmethod_R1.11952.11952.4 File:"20190410_QExHFX1_RSLC1_Beveridge_Clausen_IMP_DSS_JRmethod_R1.raw", NativeID:"controllerType=0 controllerNumber=1 scan=11952"	3540.74724		FALSE
281	134	510.784	4	2040.114	2040.112	0.69	[SKLVSDFR]	>Cas9	964	971	[SKLVSDFR]	>Cas9	964	971	K2	K2		20190410_QExHFX1_RSLC1_Beveridge_Clausen_IMP_DSS_JRmethod_R1.14981.14981.4 File:"20190410_QExHFX1_RSLC1_Beveridge_Clausen_IMP_DSS_JRmethod_R1.raw", NativeID:"controllerType=0 controllerNumber=1 scan=14981"	4169.6139		FALSE
282	134	698.6	4	2791.376	2791.376	0.14	[VKYVTEGMR]	>Cas9	531	539	[QEDFYPFLKDNR]	>Cas9	430	441	K2	K9		20190410_QExHFX1_RSLC1_Beveridge_Clausen_IMP_DSS_JRmethod_R1.17609.17609.4 File:"20190410_QExHFX1_RSLC1_Beveridge_Clausen_IMP_DSS_JRmethod_R1.raw", NativeID:"controllerType=0 controllerNumber=1 scan=17609"	4753.1787		FALSE
283	134	465.277	3	1393.816	1393.816	-0.09	[DKPIR]	>Cas9	1303	1307	[DKPIR]	>Cas9	1303	1307	K2	K2		20190410_QExHFX1_RSLC1_Beveridge_Clausen_IMP_DSS_JRmethod_R1.8050.8050.3 File:"20190410_QExHFX1_RSLC1_Beveridge_Clausen_IMP_DSS_JRmethod_R1.raw", NativeID:"controllerType=0 controllerNumber=1 scan=8050"	2545.27698		FALSE
284	133	656.588	4	2623.329	2623.328	0.11	[VKYVTEGmR]	>Cas9	531	539	[GKSDNVPSEEVVK]	>Cas9	869	881	K2	K2		20190410_QExHFX1_RSLC1_Beveridge_Clausen_IMP_DSS_JRmethod_R1.10061.10061.4 File:"20190410_QExHFX1_RSLC1_Beveridge_Clausen_IMP_DSS_JRmethod_R1.raw", NativeID:"controllerType=0 controllerNumber=1 scan=10061"	3099.67836		FALSE
285	133	698.053	3	2092.145	2092.147	-0.94	[KFDNLTK]	>Cas9	900	906	[APLSASmIKR]	>Cas9	319	328	K1	K9		20190410_QExHFX1_RSLC1_Beveridge_Clausen_IMP_DSS_JRmethod_R1.11748.11748.3 File:"20190410_QExHFX1_RSLC1_Beveridge_Clausen_IMP_DSS_JRmethod_R1.raw", NativeID:"controllerType=0 controllerNumber=1 scan=11748"	3499.95312		FALSE
286	133	639.575	4	2555.277	2555.281	-1.74	[SKLVSDFR]	>Cas9	964	971	[mTNFDKNLPNEK]	>Cas9	499	510	K2	K6		20190410_QExHFX1_RSLC1_Beveridge_Clausen_IMP_DSS_JRmethod_R1.14518.14518.4 File:"20190410_QExHFX1_RSLC1_Beveridge_Clausen_IMP_DSS_JRmethod_R1.raw", NativeID:"controllerType=0 controllerNumber=1 scan=14518"	4082.2611		FALSE
287	133	767.101	3	2299.287	2299.287	0.2	[KGILQTVK]	>Cas9	739	746	[DDSIDNKVLTR]	>Cas9	853	863	K1	K7		20190410_QExHFX1_RSLC1_Beveridge_Clausen_IMP_DSS_JRmethod_R1.15124.15124.3 File:"20190410_QExHFX1_RSLC1_Beveridge_Clausen_IMP_DSS_JRmethod_R1.raw", NativeID:"controllerType=0 controllerNumber=1 scan=15124"	4197.58566		FALSE
288	133	636.342	4	2542.345	2542.344	0.28	[QLKEDYFK]	>Cas9	567	574	[GGLSELDKAGFIK]	>Cas9	910	922	K3	K8		20190410_QExHFX1_RSLC1_Beveridge_Clausen_IMP_DSS_JRmethod_R1.18364.18364.4 File:"20190410_QExHFX1_RSLC1_Beveridge_Clausen_IMP_DSS_JRmethod_R1.raw", NativeID:"controllerType=0 controllerNumber=1 scan=18364"	4933.20024		FALSE
289	133	709.391	4	2834.543	2834.541	0.54	[AGFIKR]	>Cas9	918	923	[KNLIGALLFDSGETAEATR]	>Cas9	49	67	K5	K1		20190410_QExHFX1_RSLC1_Beveridge_Clausen_IMP_DSS_JRmethod_R1.21052.21052.4 File:"20190410_QExHFX1_RSLC1_Beveridge_Clausen_IMP_DSS_JRmethod_R1.raw", NativeID:"controllerType=0 controllerNumber=1 scan=21052"	5597.66418		FALSE
290	132	687.716	3	2061.132	2061.134	-0.56	[AGFIKR]	>Cas9	918	923	[LVDSTDKADLR]	>Cas9	146	156	K5	K7		20190410_QExHFX1_RSLC1_Beveridge_Clausen_IMP_DSS_JRmethod_R1.11673.11673.3 File:"20190410_QExHFX1_RSLC1_Beveridge_Clausen_IMP_DSS_JRmethod_R1.raw", NativeID:"controllerType=0 controllerNumber=1 scan=11673"	3482.80608		FALSE
291	132	606.028	3	1816.069	1816.069	0.19	[KLINGIR]	>Cas9	669	675	[KFDNLTK]	>Cas9	900	906	K1	K1		20190410_QExHFX1_RSLC1_Beveridge_Clausen_IMP_DSS_JRmethod_R1.12480.12480.3 File:"20190410_QExHFX1_RSLC1_Beveridge_Clausen_IMP_DSS_JRmethod_R1.raw", NativeID:"controllerType=0 controllerNumber=1 scan=12480"	3662.16492		FALSE
292	132	785.174	4	3137.673	3137.674	-0.54	[FKVLGNTDR]	>Cas9	36	44	[YDEHHQDLTLLKALVR]	>Cas9	329	344	K2	K12		20190410_QExHFX1_RSLC1_Beveridge_Clausen_IMP_DSS_JRmethod_R1.18580.18580.4 File:"20190410_QExHFX1_RSLC1_Beveridge_Clausen_IMP_DSS_JRmethod_R1.raw", NativeID:"controllerType=0 controllerNumber=1 scan=18580"	4981.68426		FALSE
293	131	933.481	3	2798.429	2798.431	-0.57	[SDNVPSEEVVKK]	>Cas9	871	882	[SDNVPSEEVVKK]	>Cas9	871	882	K11	K11		20190410_QExHFX1_RSLC1_Beveridge_Clausen_IMP_DSS_JRmethod_R1.10379.10379.3 File:"20190410_QExHFX1_RSLC1_Beveridge_Clausen_IMP_DSS_JRmethod_R1.raw", NativeID:"controllerType=0 controllerNumber=1 scan=10379"	3184.1262		FALSE
294	131	492.51	4	1967.017	1967.017	-0.11	[mKNYWR]	>Cas9	883	888	[NSDKLIAR]	>Cas9	1119	1126	K2	K4		20190410_QExHFX1_RSLC1_Beveridge_Clausen_IMP_DSS_JRmethod_R1.11206.11206.4 File:"20190410_QExHFX1_RSLC1_Beveridge_Clausen_IMP_DSS_JRmethod_R1.raw", NativeID:"controllerType=0 controllerNumber=1 scan=11206"	3380.37426		FALSE
295	131	687.716	3	2061.134	2061.134	-0.1	[AGFIKR]	>Cas9	918	923	[LVDSTDKADLR]	>Cas9	146	156	K5	K7		20190410_QExHFX1_RSLC1_Beveridge_Clausen_IMP_DSS_JRmethod_R1.11968.11968.3 File:"20190410_QExHFX1_RSLC1_Beveridge_Clausen_IMP_DSS_JRmethod_R1.raw", NativeID:"controllerType=0 controllerNumber=1 scan=11968"	3544.17144		FALSE
296	131	584.053	4	2333.19	2333.192	-0.92	[FDNLTKAER]	>Cas9	901	909	[DFQFYKVR]	>Cas9	973	980	K6	K6		20190410_QExHFX1_RSLC1_Beveridge_Clausen_IMP_DSS_JRmethod_R1.16896.16896.4 File:"20190410_QExHFX1_RSLC1_Beveridge_Clausen_IMP_DSS_JRmethod_R1.raw", NativeID:"controllerType=0 controllerNumber=1 scan=16896"	4583.91006		FALSE
297	131	802.408	3	2405.21	2405.214	-1.32	[DFQFYKVR]	>Cas9	973	980	[YDENDKLIR]	>Cas9	947	955	K6	K6		20190410_QExHFX1_RSLC1_Beveridge_Clausen_IMP_DSS_JRmethod_R1.18132.18132.3 File:"20190410_QExHFX1_RSLC1_Beveridge_Clausen_IMP_DSS_JRmethod_R1.raw", NativeID:"controllerType=0 controllerNumber=1 scan=18132"	4875.5964		FALSE
298	130	675.855	4	2700.397	2700.394	1.23	[LVDSTDKADLR]	>Cas9	146	156	[SDNVPSEEVVKK]	>Cas9	871	882	K7	K11		20190410_QExHFX1_RSLC1_Beveridge_Clausen_IMP_DSS_JRmethod_R1.12156.12156.4 File:"20190410_QExHFX1_RSLC1_Beveridge_Clausen_IMP_DSS_JRmethod_R1.raw", NativeID:"controllerType=0 controllerNumber=1 scan=12156"	3588.95472		FALSE
300	130	748.153	4	2989.589	2989.591	-0.91	[GGLSELDKAGFIK]	>Cas9	910	922	[MDGTEELLVKLNR]	>Cas9	387	399	K8	K10		20190410_QExHFX1_RSLC1_Beveridge_Clausen_IMP_DSS_JRmethod_R1.21822.21822.4 File:"20190410_QExHFX1_RSLC1_Beveridge_Clausen_IMP_DSS_JRmethod_R1.raw", NativeID:"controllerType=0 controllerNumber=1 scan=21822"	5805.39786		FALSE
302	130	528.628	3	1583.869	1583.868	0.36	[GYKEVK]	>Cas9	1190	1195	[GYKEVK]	>Cas9	1190	1195	K3	K3		20190410_QExHFX1_RSLC1_Beveridge_Clausen_IMP_DSS_JRmethod_R1.7301.7301.3 File:"20190410_QExHFX1_RSLC1_Beveridge_Clausen_IMP_DSS_JRmethod_R1.raw", NativeID:"controllerType=0 controllerNumber=1 scan=7301"	2335.78722		FALSE
303	130	542.293	3	1624.864	1624.863	0.5	[LSKSR]	>Cas9	220	224	[MKNYWR]	>Cas9	883	888	K3	K2		20190410_QExHFX1_RSLC1_Beveridge_Clausen_IMP_DSS_JRmethod_R1.8963.8963.3 File:"20190410_QExHFX1_RSLC1_Beveridge_Clausen_IMP_DSS_JRmethod_R1.raw", NativeID:"controllerType=0 controllerNumber=1 scan=8963"	2803.27608		FALSE
304	130	601.312	3	1801.922	1801.923	-0.42	[GQKNSR]	>Cas9	777	782	[KDFQFYK]	>Cas9	972	978	K3	K1		20190410_QExHFX1_RSLC1_Beveridge_Clausen_IMP_DSS_JRmethod_R1.9324.9324.3 File:"20190410_QExHFX1_RSLC1_Beveridge_Clausen_IMP_DSS_JRmethod_R1.raw", NativeID:"controllerType=0 controllerNumber=1 scan=9324"	2907.87708		FALSE
305	129	595.028	3	1783.069	1783.069	0.1	[KDLIIK]	>Cas9	1196	1201	[NSDKLIAR]	>Cas9	1119	1126	K1	K4		20190410_QExHFX1_RSLC1_Beveridge_Clausen_IMP_DSS_JRmethod_R1.12452.12452.3 File:"20190410_QExHFX1_RSLC1_Beveridge_Clausen_IMP_DSS_JRmethod_R1.raw", NativeID:"controllerType=0 controllerNumber=1 scan=12452"	3655.6137		FALSE
306	129	599.808	4	2396.21	2396.209	0.47	[FDNLTKAER]	>Cas9	901	909	[YDENDKLIR]	>Cas9	947	955	K6	K6		20190410_QExHFX1_RSLC1_Beveridge_Clausen_IMP_DSS_JRmethod_R1.13420.13420.4 File:"20190410_QExHFX1_RSLC1_Beveridge_Clausen_IMP_DSS_JRmethod_R1.raw", NativeID:"controllerType=0 controllerNumber=1 scan=13420"	3850.88238		FALSE
307	129	583.065	4	2329.237	2329.236	0.42	[NSDKLIAR]	>Cas9	1119	1126	[DDSIDNKVLTR]	>Cas9	853	863	K4	K7		20190410_QExHFX1_RSLC1_Beveridge_Clausen_IMP_DSS_JRmethod_R1.14406.14406.4 File:"20190410_QExHFX1_RSLC1_Beveridge_Clausen_IMP_DSS_JRmethod_R1.raw", NativeID:"controllerType=0 controllerNumber=1 scan=14406"	4061.02524		FALSE
309	129	510.784	4	2040.113	2040.112	0.26	[SKLVSDFR]	>Cas9	964	971	[SKLVSDFR]	>Cas9	964	971	K2	K2		20190410_QExHFX1_RSLC1_Beveridge_Clausen_IMP_DSS_JRmethod_R1.14658.14658.4 File:"20190410_QExHFX1_RSLC1_Beveridge_Clausen_IMP_DSS_JRmethod_R1.raw", NativeID:"controllerType=0 controllerNumber=1 scan=14658"	4109.26434		FALSE
310	129	570.296	4	2278.163	2278.164	-0.38	[QLKEDYFK]	>Cas9	567	574	[QLKEDYFK]	>Cas9	567	574	K3	K3		20190410_QExHFX1_RSLC1_Beveridge_Clausen_IMP_DSS_JRmethod_R1.15833.15833.4 File:"20190410_QExHFX1_RSLC1_Beveridge_Clausen_IMP_DSS_JRmethod_R1.raw", NativeID:"controllerType=0 controllerNumber=1 scan=15833"	4352.92146		FALSE
311	129	421.245	4	1681.959	1681.96	-0.03	[DKPIR]	>Cas9	1303	1307	[NSDKLIAR]	>Cas9	1119	1126	K2	K4		20190410_QExHFX1_RSLC1_Beveridge_Clausen_IMP_DSS_JRmethod_R1.9558.9558.4 File:"20190410_QExHFX1_RSLC1_Beveridge_Clausen_IMP_DSS_JRmethod_R1.raw", NativeID:"controllerType=0 controllerNumber=1 scan=9558"	2969.56362		FALSE
312	128	492.51	4	1967.017	1967.017	0.06	[mKNYWR]	>Cas9	883	888	[NSDKLIAR]	>Cas9	1119	1126	K2	K4		20190410_QExHFX1_RSLC1_Beveridge_Clausen_IMP_DSS_JRmethod_R1.11090.11090.4 File:"20190410_QExHFX1_RSLC1_Beveridge_Clausen_IMP_DSS_JRmethod_R1.raw", NativeID:"controllerType=0 controllerNumber=1 scan=11090"	3350.2566		FALSE
313	128	492.51	4	1967.017	1967.017	0.06	[mKNYWR]	>Cas9	883	888	[NSDKLIAR]	>Cas9	1119	1126	K2	K4		20190410_QExHFX1_RSLC1_Beveridge_Clausen_IMP_DSS_JRmethod_R1.11621.11621.4 File:"20190410_QExHFX1_RSLC1_Beveridge_Clausen_IMP_DSS_JRmethod_R1.raw", NativeID:"controllerType=0 controllerNumber=1 scan=11621"	3474.53028		FALSE
314	128	608.031	3	1822.078	1822.08	-0.86	[ESILPKR]	>Cas9	1112	1118	[ESILPKR]	>Cas9	1112	1118	K6	K6		20190410_QExHFX1_RSLC1_Beveridge_Clausen_IMP_DSS_JRmethod_R1.12616.12616.3 File:"20190410_QExHFX1_RSLC1_Beveridge_Clausen_IMP_DSS_JRmethod_R1.raw", NativeID:"controllerType=0 controllerNumber=1 scan=12616"	3694.0413		FALSE
315	128	810.795	3	2430.371	2430.371	-0.05	[KMIAK]	>Cas9	1024	1028	[VNTEITKAPLSASMIK]	>Cas9	312	327	K1	K7	1	20190410_QExHFX1_RSLC1_Beveridge_Clausen_IMP_DSS_JRmethod_R1.13560.13560.3 File:"20190410_QExHFX1_RSLC1_Beveridge_Clausen_IMP_DSS_JRmethod_R1.raw", NativeID:"controllerType=0 controllerNumber=1 scan=13560"	3884.00862		FALSE
316	128	626.346	4	2502.363	2502.364	-0.21	[KPAFLSGEQK]	>Cas9	540	549	[VVDELVKVmGR]	>Cas9	747	757	K1	K7		20190410_QExHFX1_RSLC1_Beveridge_Clausen_IMP_DSS_JRmethod_R1.17254.17254.4 File:"20190410_QExHFX1_RSLC1_Beveridge_Clausen_IMP_DSS_JRmethod_R1.raw", NativeID:"controllerType=0 controllerNumber=1 scan=17254"	4671.5685		FALSE
317	128	733.651	4	2931.584	2931.586	-0.76	[APLSASMIKR]	>Cas9	319	328	[TEVQTGGFSKESILPK]	>Cas9	1102	1117	K9	K10		20190410_QExHFX1_RSLC1_Beveridge_Clausen_IMP_DSS_JRmethod_R1.17286.17286.4 File:"20190410_QExHFX1_RSLC1_Beveridge_Clausen_IMP_DSS_JRmethod_R1.raw", NativeID:"controllerType=0 controllerNumber=1 scan=17286"	4678.5753		FALSE
318	127	488.511	4	1951.022	1951.022	0.33	[MKNYWR]	>Cas9	883	888	[NSDKLIAR]	>Cas9	1119	1126	K2	K4		20190410_QExHFX1_RSLC1_Beveridge_Clausen_IMP_DSS_JRmethod_R1.12010.12010.4 File:"20190410_QExHFX1_RSLC1_Beveridge_Clausen_IMP_DSS_JRmethod_R1.raw", NativeID:"controllerType=0 controllerNumber=1 scan=12010"	3553.4634		FALSE
319	127	815.085	3	2443.239	2443.239	0.05	[KDFQFYK]	>Cas9	972	978	[SDNVPSEEVVKK]	>Cas9	871	882	K1	K11		20190410_QExHFX1_RSLC1_Beveridge_Clausen_IMP_DSS_JRmethod_R1.13674.13674.3 File:"20190410_QExHFX1_RSLC1_Beveridge_Clausen_IMP_DSS_JRmethod_R1.raw", NativeID:"controllerType=0 controllerNumber=1 scan=13674"	3909.09462		FALSE
320	127	584.053	4	2333.191	2333.192	-0.63	[FDNLTKAER]	>Cas9	901	909	[DFQFYKVR]	>Cas9	973	980	K6	K6		20190410_QExHFX1_RSLC1_Beveridge_Clausen_IMP_DSS_JRmethod_R1.16574.16574.4 File:"20190410_QExHFX1_RSLC1_Beveridge_Clausen_IMP_DSS_JRmethod_R1.raw", NativeID:"controllerType=0 controllerNumber=1 scan=16574"	4516.51896		FALSE
321	127	616	3	1845.985	1845.985	-0.01	[SDKNR]	>Cas9	864	868	[APLSASmIKR]	>Cas9	319	328	K3	K9		20190410_QExHFX1_RSLC1_Beveridge_Clausen_IMP_DSS_JRmethod_R1.7569.7569.3 File:"20190410_QExHFX1_RSLC1_Beveridge_Clausen_IMP_DSS_JRmethod_R1.raw", NativeID:"controllerType=0 controllerNumber=1 scan=7569"	2413.4964		FALSE
322	127	610.668	3	1829.991	1829.99	0.32	[SDKNR]	>Cas9	864	868	[APLSASMIKR]	>Cas9	319	328	K3	K9		20190410_QExHFX1_RSLC1_Beveridge_Clausen_IMP_DSS_JRmethod_R1.9098.9098.3 File:"20190410_QExHFX1_RSLC1_Beveridge_Clausen_IMP_DSS_JRmethod_R1.raw", NativeID:"controllerType=0 controllerNumber=1 scan=9098"	2840.09352		FALSE
323	126	783.42	3	2348.246	2348.246	0.16	[FKVLGNTDR]	>Cas9	36	44	[SEQEIGKATAK]	>Cas9	1029	1039	K2	K7		20190410_QExHFX1_RSLC1_Beveridge_Clausen_IMP_DSS_JRmethod_R1.10351.10351.3 File:"20190410_QExHFX1_RSLC1_Beveridge_Clausen_IMP_DSS_JRmethod_R1.raw", NativeID:"controllerType=0 controllerNumber=1 scan=10351"	3177.04224		FALSE
324	126	700.363	4	2798.43	2798.431	-0.17	[SDNVPSEEVVKK]	>Cas9	871	882	[SDNVPSEEVVKK]	>Cas9	871	882	K11	K11		20190410_QExHFX1_RSLC1_Beveridge_Clausen_IMP_DSS_JRmethod_R1.10514.10514.4 File:"20190410_QExHFX1_RSLC1_Beveridge_Clausen_IMP_DSS_JRmethod_R1.raw", NativeID:"controllerType=0 controllerNumber=1 scan=10514"	3212.46588		FALSE
326	126	639.576	4	2555.282	2555.281	0.56	[SKLVSDFR]	>Cas9	964	971	[mTNFDKNLPNEK]	>Cas9	499	510	K2	K6		20190410_QExHFX1_RSLC1_Beveridge_Clausen_IMP_DSS_JRmethod_R1.13962.13962.4 File:"20190410_QExHFX1_RSLC1_Beveridge_Clausen_IMP_DSS_JRmethod_R1.raw", NativeID:"controllerType=0 controllerNumber=1 scan=13962"	3974.01498		FALSE
327	126	571.954	3	1713.847	1713.848	-0.79	[DWDPKK]	>Cas9	1129	1134	[DWDPKK]	>Cas9	1129	1134	K5	K5		20190410_QExHFX1_RSLC1_Beveridge_Clausen_IMP_DSS_JRmethod_R1.14050.14050.3 File:"20190410_QExHFX1_RSLC1_Beveridge_Clausen_IMP_DSS_JRmethod_R1.raw", NativeID:"controllerType=0 controllerNumber=1 scan=14050"	3995.39058		FALSE
328	126	785.653	4	3139.589	3139.583	1.72	[SKLVSDFR]	>Cas9	964	971	[KSEETITPWNFEEVVDK]	>Cas9	472	488	K2	K1		20190410_QExHFX1_RSLC1_Beveridge_Clausen_IMP_DSS_JRmethod_R1.20339.20339.4 File:"20190410_QExHFX1_RSLC1_Beveridge_Clausen_IMP_DSS_JRmethod_R1.raw", NativeID:"controllerType=0 controllerNumber=1 scan=20339"	5407.2471		FALSE
329	126	598.338	3	1792.998	1792.999	-0.43	[KmIAK]	>Cas9	1024	1028	[FKVLGNTDR]	>Cas9	36	44	K1	K2		20190410_QExHFX1_RSLC1_Beveridge_Clausen_IMP_DSS_JRmethod_R1.9065.9065.3 File:"20190410_QExHFX1_RSLC1_Beveridge_Clausen_IMP_DSS_JRmethod_R1.raw", NativeID:"controllerType=0 controllerNumber=1 scan=9065"	2831.01798		FALSE
330	125	492.509	4	1967.013	1967.017	-2.09	[mKNYWR]	>Cas9	883	888	[NSDKLIAR]	>Cas9	1119	1126	K2	K4		20190410_QExHFX1_RSLC1_Beveridge_Clausen_IMP_DSS_JRmethod_R1.11464.11464.4 File:"20190410_QExHFX1_RSLC1_Beveridge_Clausen_IMP_DSS_JRmethod_R1.raw", NativeID:"controllerType=0 controllerNumber=1 scan=11464"	3441.60198		FALSE
331	125	702.625	4	2807.477	2807.479	-0.7	[MIAKSEQEIGK]	>Cas9	1025	1035	[HKPENIVIEMAR]	>Cas9	758	769	K4	K2		20190410_QExHFX1_RSLC1_Beveridge_Clausen_IMP_DSS_JRmethod_R1.12802.12802.4 File:"20190410_QExHFX1_RSLC1_Beveridge_Clausen_IMP_DSS_JRmethod_R1.raw", NativeID:"controllerType=0 controllerNumber=1 scan=12802"	3735.39756		FALSE
332	125	717.707	3	2151.107	2151.108	-0.71	[SDKNR]	>Cas9	864	868	[NPIDFLEAKGYK]	>Cas9	1181	1192	K3	K9		20190410_QExHFX1_RSLC1_Beveridge_Clausen_IMP_DSS_JRmethod_R1.16009.16009.3 File:"20190410_QExHFX1_RSLC1_Beveridge_Clausen_IMP_DSS_JRmethod_R1.raw", NativeID:"controllerType=0 controllerNumber=1 scan=16009"	4392.86574		FALSE
333	125	839.455	4	3354.797	3354.801	-1.22	[VVDELVKVmGR]	>Cas9	747	757	[MLASAGELQKGNELALPSK]	>Cas9	1217	1235	K7	K10	1	20190410_QExHFX1_RSLC1_Beveridge_Clausen_IMP_DSS_JRmethod_R1.19136.19136.4 File:"20190410_QExHFX1_RSLC1_Beveridge_Clausen_IMP_DSS_JRmethod_R1.raw", NativeID:"controllerType=0 controllerNumber=1 scan=19136"	5116.63656		FALSE
335	125	707.621	4	2827.462	2827.462	-0.3	[FDNLTKAER]	>Cas9	901	909	[TILDFLKSDGFANR]	>Cas9	682	695	K6	K7		20190410_QExHFX1_RSLC1_Beveridge_Clausen_IMP_DSS_JRmethod_R1.21689.21689.4 File:"20190410_QExHFX1_RSLC1_Beveridge_Clausen_IMP_DSS_JRmethod_R1.raw", NativeID:"controllerType=0 controllerNumber=1 scan=21689"	5772.95226		FALSE
336	125	439.933	3	1317.784	1317.785	-0.35	[LSKSR]	>Cas9	220	224	[LSKSR]	>Cas9	220	224	K3	K3		20190410_QExHFX1_RSLC1_Beveridge_Clausen_IMP_DSS_JRmethod_R1.5123.5123.3 File:"20190410_QExHFX1_RSLC1_Beveridge_Clausen_IMP_DSS_JRmethod_R1.raw", NativeID:"controllerType=0 controllerNumber=1 scan=5123"	1657.96212		FALSE
337	125	465.277	3	1393.816	1393.816	0.07	[DKPIR]	>Cas9	1303	1307	[DKPIR]	>Cas9	1303	1307	K2	K2		20190410_QExHFX1_RSLC1_Beveridge_Clausen_IMP_DSS_JRmethod_R1.8150.8150.3 File:"20190410_QExHFX1_RSLC1_Beveridge_Clausen_IMP_DSS_JRmethod_R1.raw", NativeID:"controllerType=0 controllerNumber=1 scan=8150"	2575.2339		FALSE
338	125	598.338	3	1793	1792.999	0.33	[KmIAK]	>Cas9	1024	1028	[FKVLGNTDR]	>Cas9	36	44	K1	K2		20190410_QExHFX1_RSLC1_Beveridge_Clausen_IMP_DSS_JRmethod_R1.9834.9834.3 File:"20190410_QExHFX1_RSLC1_Beveridge_Clausen_IMP_DSS_JRmethod_R1.raw", NativeID:"controllerType=0 controllerNumber=1 scan=9834"	3042.1332		FALSE
339	124	492.509	4	1967.015	1967.017	-0.73	[mKNYWR]	>Cas9	883	888	[NSDKLIAR]	>Cas9	1119	1126	K2	K4		20190410_QExHFX1_RSLC1_Beveridge_Clausen_IMP_DSS_JRmethod_R1.11327.11327.4 File:"20190410_QExHFX1_RSLC1_Beveridge_Clausen_IMP_DSS_JRmethod_R1.raw", NativeID:"controllerType=0 controllerNumber=1 scan=11327"	3411.32094		FALSE
340	124	900.803	3	2700.395	2700.394	0.33	[LVDSTDKADLR]	>Cas9	146	156	[SDNVPSEEVVKK]	>Cas9	871	882	K7	K11		20190410_QExHFX1_RSLC1_Beveridge_Clausen_IMP_DSS_JRmethod_R1.12119.12119.3 File:"20190410_QExHFX1_RSLC1_Beveridge_Clausen_IMP_DSS_JRmethod_R1.raw", NativeID:"controllerType=0 controllerNumber=1 scan=12119"	3579.26232		FALSE
341	124	755.157	4	3017.607	3017.607	-0.22	[SEQEIGKATAK]	>Cas9	1029	1039	[VNTEITKAPLSASmIK]	>Cas9	312	327	K7	K7		20190410_QExHFX1_RSLC1_Beveridge_Clausen_IMP_DSS_JRmethod_R1.13904.13904.4 File:"20190410_QExHFX1_RSLC1_Beveridge_Clausen_IMP_DSS_JRmethod_R1.raw", NativeID:"controllerType=0 controllerNumber=1 scan=13904"	3958.47462		FALSE
342	124	619.075	4	2473.28	2473.28	0.24	[DFQFYKVR]	>Cas9	973	980	[MIAKSEQEIGK]	>Cas9	1025	1035	K6	K4		20190410_QExHFX1_RSLC1_Beveridge_Clausen_IMP_DSS_JRmethod_R1.15869.15869.4 File:"20190410_QExHFX1_RSLC1_Beveridge_Clausen_IMP_DSS_JRmethod_R1.raw", NativeID:"controllerType=0 controllerNumber=1 scan=15869"	4360.63638		FALSE
343	124	748.153	4	2989.592	2989.591	0.08	[GGLSELDKAGFIK]	>Cas9	910	922	[MDGTEELLVKLNR]	>Cas9	387	399	K8	K10		20190410_QExHFX1_RSLC1_Beveridge_Clausen_IMP_DSS_JRmethod_R1.21699.21699.4 File:"20190410_QExHFX1_RSLC1_Beveridge_Clausen_IMP_DSS_JRmethod_R1.raw", NativeID:"controllerType=0 controllerNumber=1 scan=21699"	5775.24426		FALSE
344	124	616	3	1845.985	1845.985	-0.01	[SDKNR]	>Cas9	864	868	[APLSASmIKR]	>Cas9	319	328	K3	K9		20190410_QExHFX1_RSLC1_Beveridge_Clausen_IMP_DSS_JRmethod_R1.7465.7465.3 File:"20190410_QExHFX1_RSLC1_Beveridge_Clausen_IMP_DSS_JRmethod_R1.raw", NativeID:"controllerType=0 controllerNumber=1 scan=7465"	2383.39302		FALSE
345	124	542.293	3	1624.863	1624.863	0.16	[LSKSR]	>Cas9	220	224	[MKNYWR]	>Cas9	883	888	K3	K2		20190410_QExHFX1_RSLC1_Beveridge_Clausen_IMP_DSS_JRmethod_R1.9074.9074.3 File:"20190410_QExHFX1_RSLC1_Beveridge_Clausen_IMP_DSS_JRmethod_R1.raw", NativeID:"controllerType=0 controllerNumber=1 scan=9074"	2833.28496		FALSE
346	124	421.245	4	1681.959	1681.96	-0.32	[DKPIR]	>Cas9	1303	1307	[NSDKLIAR]	>Cas9	1119	1126	K2	K4		20190410_QExHFX1_RSLC1_Beveridge_Clausen_IMP_DSS_JRmethod_R1.9328.9328.4 File:"20190410_QExHFX1_RSLC1_Beveridge_Clausen_IMP_DSS_JRmethod_R1.raw", NativeID:"controllerType=0 controllerNumber=1 scan=9328"	2908.71528		FALSE
347	123	656.587	4	2623.326	2623.328	-0.96	[VKYVTEGmR]	>Cas9	531	539	[GKSDNVPSEEVVK]	>Cas9	869	881	K2	K2		20190410_QExHFX1_RSLC1_Beveridge_Clausen_IMP_DSS_JRmethod_R1.10300.10300.4 File:"20190410_QExHFX1_RSLC1_Beveridge_Clausen_IMP_DSS_JRmethod_R1.raw", NativeID:"controllerType=0 controllerNumber=1 scan=10300"	3162.75348		FALSE
348	123	634.83	4	2536.298	2536.296	0.52	[YDENDKLIR]	>Cas9	947	955	[MIAKSEQEIGK]	>Cas9	1025	1035	K6	K4		20190410_QExHFX1_RSLC1_Beveridge_Clausen_IMP_DSS_JRmethod_R1.12448.12448.4 File:"20190410_QExHFX1_RSLC1_Beveridge_Clausen_IMP_DSS_JRmethod_R1.raw", NativeID:"controllerType=0 controllerNumber=1 scan=12448"	3655.01964		FALSE
349	123	814.142	3	2440.413	2440.417	-1.94	[NLPNEKVLPK]	>Cas9	505	514	[NLPNEKVLPK]	>Cas9	505	514	K6	K6		20190410_QExHFX1_RSLC1_Beveridge_Clausen_IMP_DSS_JRmethod_R1.13124.13124.3 File:"20190410_QExHFX1_RSLC1_Beveridge_Clausen_IMP_DSS_JRmethod_R1.raw", NativeID:"controllerType=0 controllerNumber=1 scan=13124"	3795.66534		FALSE
351	123	672.097	4	2685.368	2685.369	-0.51	[VKYVTEGMR]	>Cas9	531	539	[LEESFLVEEDKK]	>Cas9	105	116	K2	K11		20190410_QExHFX1_RSLC1_Beveridge_Clausen_IMP_DSS_JRmethod_R1.15220.15220.4 File:"20190410_QExHFX1_RSLC1_Beveridge_Clausen_IMP_DSS_JRmethod_R1.raw", NativeID:"controllerType=0 controllerNumber=1 scan=15220"	4215.31878		FALSE
352	123	619.076	4	2473.28	2473.28	0.32	[DFQFYKVR]	>Cas9	973	980	[MIAKSEQEIGK]	>Cas9	1025	1035	K6	K4		20190410_QExHFX1_RSLC1_Beveridge_Clausen_IMP_DSS_JRmethod_R1.15746.15746.4 File:"20190410_QExHFX1_RSLC1_Beveridge_Clausen_IMP_DSS_JRmethod_R1.raw", NativeID:"controllerType=0 controllerNumber=1 scan=15746"	4330.2909		FALSE
355	123	523.985	3	1569.94	1569.94	0.12	[KMIAK]	>Cas9	1024	1028	[ESILPKR]	>Cas9	1112	1118	K1	K6		20190410_QExHFX1_RSLC1_Beveridge_Clausen_IMP_DSS_JRmethod_R1.9249.9249.3 File:"20190410_QExHFX1_RSLC1_Beveridge_Clausen_IMP_DSS_JRmethod_R1.raw", NativeID:"controllerType=0 controllerNumber=1 scan=9249"	2885.39424		FALSE
356	122	711.392	3	2132.163	2132.163	-0.15	[VmKQLK]	>Cas9	651	656	[LVDSTDKADLR]	>Cas9	146	156	K6	K7		20190410_QExHFX1_RSLC1_Beveridge_Clausen_IMP_DSS_JRmethod_R1.10084.10084.3 File:"20190410_QExHFX1_RSLC1_Beveridge_Clausen_IMP_DSS_JRmethod_R1.raw", NativeID:"controllerType=0 controllerNumber=1 scan=10084"	3105.1968		FALSE
357	122	582.005	3	1744.001	1744	0.49	[SDKNR]	>Cas9	864	868	[FIKPILEK]	>Cas9	379	386	K3	K3		20190410_QExHFX1_RSLC1_Beveridge_Clausen_IMP_DSS_JRmethod_R1.10519.10519.3 File:"20190410_QExHFX1_RSLC1_Beveridge_Clausen_IMP_DSS_JRmethod_R1.raw", NativeID:"controllerType=0 controllerNumber=1 scan=10519"	3213.44094		FALSE
358	122	492.51	4	1967.017	1967.017	0.14	[mKNYWR]	>Cas9	883	888	[NSDKLIAR]	>Cas9	1119	1126	K2	K4		20190410_QExHFX1_RSLC1_Beveridge_Clausen_IMP_DSS_JRmethod_R1.11323.11323.4 File:"20190410_QExHFX1_RSLC1_Beveridge_Clausen_IMP_DSS_JRmethod_R1.raw", NativeID:"controllerType=0 controllerNumber=1 scan=11323"	3410.44692		FALSE
359	122	675.855	4	2700.398	2700.394	1.41	[LVDSTDKADLR]	>Cas9	146	156	[SDNVPSEEVVKK]	>Cas9	871	882	K7	K11		20190410_QExHFX1_RSLC1_Beveridge_Clausen_IMP_DSS_JRmethod_R1.11444.11444.4 File:"20190410_QExHFX1_RSLC1_Beveridge_Clausen_IMP_DSS_JRmethod_R1.raw", NativeID:"controllerType=0 controllerNumber=1 scan=11444"	3437.34426		FALSE
360	122	675.854	4	2700.394	2700.394	0.05	[LVDSTDKADLR]	>Cas9	146	156	[SDNVPSEEVVKK]	>Cas9	871	882	K7	K11		20190410_QExHFX1_RSLC1_Beveridge_Clausen_IMP_DSS_JRmethod_R1.12294.12294.4 File:"20190410_QExHFX1_RSLC1_Beveridge_Clausen_IMP_DSS_JRmethod_R1.raw", NativeID:"controllerType=0 controllerNumber=1 scan=12294"	3619.12524		FALSE
361	122	651.345	4	2602.358	2602.357	0.31	[LVDSTDKADLR]	>Cas9	146	156	[LVDSTDKADLR]	>Cas9	146	156	K7	K7		20190410_QExHFX1_RSLC1_Beveridge_Clausen_IMP_DSS_JRmethod_R1.13191.13191.4 File:"20190410_QExHFX1_RSLC1_Beveridge_Clausen_IMP_DSS_JRmethod_R1.raw", NativeID:"controllerType=0 controllerNumber=1 scan=13191"	3807.77334		FALSE
363	122	593.007	3	1777.005	1777.004	0.55	[KMIAK]	>Cas9	1024	1028	[FKVLGNTDR]	>Cas9	36	44	K1	K2	1	20190410_QExHFX1_RSLC1_Beveridge_Clausen_IMP_DSS_JRmethod_R1.9812.9812.3 File:"20190410_QExHFX1_RSLC1_Beveridge_Clausen_IMP_DSS_JRmethod_R1.raw", NativeID:"controllerType=0 controllerNumber=1 scan=9812"	3036.3087		FALSE
364	121	488.511	4	1951.021	1951.022	-0.23	[MKNYWR]	>Cas9	883	888	[NSDKLIAR]	>Cas9	1119	1126	K2	K4		20190410_QExHFX1_RSLC1_Beveridge_Clausen_IMP_DSS_JRmethod_R1.11871.11871.4 File:"20190410_QExHFX1_RSLC1_Beveridge_Clausen_IMP_DSS_JRmethod_R1.raw", NativeID:"controllerType=0 controllerNumber=1 scan=11871"	3523.1166		FALSE
365	121	488.511	4	1951.022	1951.022	0.02	[MKNYWR]	>Cas9	883	888	[NSDKLIAR]	>Cas9	1119	1126	K2	K4		20190410_QExHFX1_RSLC1_Beveridge_Clausen_IMP_DSS_JRmethod_R1.12392.12392.4 File:"20190410_QExHFX1_RSLC1_Beveridge_Clausen_IMP_DSS_JRmethod_R1.raw", NativeID:"controllerType=0 controllerNumber=1 scan=12392"	3641.99274		FALSE
366	121	609.332	4	2434.307	2434.309	-0.62	[KDWDPK]	>Cas9	1128	1133	[QITKHVAQILDSR]	>Cas9	930	942	K1	K4		20190410_QExHFX1_RSLC1_Beveridge_Clausen_IMP_DSS_JRmethod_R1.13097.13097.4 File:"20190410_QExHFX1_RSLC1_Beveridge_Clausen_IMP_DSS_JRmethod_R1.raw", NativeID:"controllerType=0 controllerNumber=1 scan=13097"	3790.81026		FALSE
367	121	681.111	4	2721.423	2721.419	1.35	[KLVDSTDK]	>Cas9	145	152	[SNFDLAEDAKLQLSK]	>Cas9	258	272	K1	K10		20190410_QExHFX1_RSLC1_Beveridge_Clausen_IMP_DSS_JRmethod_R1.18062.18062.4 File:"20190410_QExHFX1_RSLC1_Beveridge_Clausen_IMP_DSS_JRmethod_R1.raw", NativeID:"controllerType=0 controllerNumber=1 scan=18062"	4856.67162		FALSE
368	121	635.369	4	2538.453	2538.454	-0.57	[NLPNEKVLPK]	>Cas9	505	514	[QSGKTILDFLK]	>Cas9	678	688	K6	K4		20190410_QExHFX1_RSLC1_Beveridge_Clausen_IMP_DSS_JRmethod_R1.19632.19632.4 File:"20190410_QExHFX1_RSLC1_Beveridge_Clausen_IMP_DSS_JRmethod_R1.raw", NativeID:"controllerType=0 controllerNumber=1 scan=19632"	5234.20104		FALSE
369	121	439.933	3	1317.785	1317.785	-0.07	[LSKSR]	>Cas9	220	224	[LSKSR]	>Cas9	220	224	K3	K3		20190410_QExHFX1_RSLC1_Beveridge_Clausen_IMP_DSS_JRmethod_R1.5221.5221.3 File:"20190410_QExHFX1_RSLC1_Beveridge_Clausen_IMP_DSS_JRmethod_R1.raw", NativeID:"controllerType=0 controllerNumber=1 scan=5221"	1688.09046		FALSE
370	120	735.404	3	2204.197	2204.196	0.5	[QQLPEKYK]	>Cas9	345	352	[QQLPEKYK]	>Cas9	345	352	K6	K6		20190410_QExHFX1_RSLC1_Beveridge_Clausen_IMP_DSS_JRmethod_R1.10078.10078.3 File:"20190410_QExHFX1_RSLC1_Beveridge_Clausen_IMP_DSS_JRmethod_R1.raw", NativeID:"controllerType=0 controllerNumber=1 scan=10078"	3103.99014		FALSE
371	120	900.803	3	2700.395	2700.394	0.47	[LVDSTDKADLR]	>Cas9	146	156	[SDNVPSEEVVKK]	>Cas9	871	882	K7	K11		20190410_QExHFX1_RSLC1_Beveridge_Clausen_IMP_DSS_JRmethod_R1.11990.11990.3 File:"20190410_QExHFX1_RSLC1_Beveridge_Clausen_IMP_DSS_JRmethod_R1.raw", NativeID:"controllerType=0 controllerNumber=1 scan=11990"	3549.02358		FALSE
372	120	698.053	3	2092.143	2092.147	-1.55	[KFDNLTK]	>Cas9	900	906	[APLSASmIKR]	>Cas9	319	328	K1	K9		20190410_QExHFX1_RSLC1_Beveridge_Clausen_IMP_DSS_JRmethod_R1.13500.13500.3 File:"20190410_QExHFX1_RSLC1_Beveridge_Clausen_IMP_DSS_JRmethod_R1.raw", NativeID:"controllerType=0 controllerNumber=1 scan=13500"	3869.17806		FALSE
373	120	581.308	4	2322.209	2322.209	0.03	[SDKNR]	>Cas9	864	868	[LPKYSLFELENGR]	>Cas9	1202	1214	K3	K3		20190410_QExHFX1_RSLC1_Beveridge_Clausen_IMP_DSS_JRmethod_R1.15565.15565.4 File:"20190410_QExHFX1_RSLC1_Beveridge_Clausen_IMP_DSS_JRmethod_R1.raw", NativeID:"controllerType=0 controllerNumber=1 scan=15565"	4289.06652		FALSE
374	120	760.06	3	2278.165	2278.164	0.2	[QLKEDYFK]	>Cas9	567	574	[QLKEDYFK]	>Cas9	567	574	K3	K3		20190410_QExHFX1_RSLC1_Beveridge_Clausen_IMP_DSS_JRmethod_R1.15841.15841.3 File:"20190410_QExHFX1_RSLC1_Beveridge_Clausen_IMP_DSS_JRmethod_R1.raw", NativeID:"controllerType=0 controllerNumber=1 scan=15841"	4355.091		FALSE
375	120	558.069	4	2229.253	2229.252	0.45	[KVTVK]	>Cas9	562	566	[MDGTEELLVKLNR]	>Cas9	387	399	K1	K10	1	20190410_QExHFX1_RSLC1_Beveridge_Clausen_IMP_DSS_JRmethod_R1.16320.16320.4 File:"20190410_QExHFX1_RSLC1_Beveridge_Clausen_IMP_DSS_JRmethod_R1.raw", NativeID:"controllerType=0 controllerNumber=1 scan=16320"	4459.8846		FALSE
376	120	743.756	3	2229.253	2229.252	0.18	[LKSVK]	>Cas9	1161	1165	[MDGTEELLVKLNR]	>Cas9	387	399	K2	K10	1	20190410_QExHFX1_RSLC1_Beveridge_Clausen_IMP_DSS_JRmethod_R1.16323.16323.3 File:"20190410_QExHFX1_RSLC1_Beveridge_Clausen_IMP_DSS_JRmethod_R1.raw", NativeID:"controllerType=0 controllerNumber=1 scan=16323"	4460.64546		FALSE
377	120	820.895	4	3280.558	3280.559	-0.12	[QEDFYPFLKDNR]	>Cas9	430	441	[QEDFYPFLKDNR]	>Cas9	430	441	K9	K9		20190410_QExHFX1_RSLC1_Beveridge_Clausen_IMP_DSS_JRmethod_R1.22088.22088.4 File:"20190410_QExHFX1_RSLC1_Beveridge_Clausen_IMP_DSS_JRmethod_R1.raw", NativeID:"controllerType=0 controllerNumber=1 scan=22088"	5879.00214		FALSE
378	120	616	3	1845.985	1845.985	-0.11	[SDKNR]	>Cas9	864	868	[APLSASmIKR]	>Cas9	319	328	K3	K9		20190410_QExHFX1_RSLC1_Beveridge_Clausen_IMP_DSS_JRmethod_R1.7258.7258.3 File:"20190410_QExHFX1_RSLC1_Beveridge_Clausen_IMP_DSS_JRmethod_R1.raw", NativeID:"controllerType=0 controllerNumber=1 scan=7258"	2323.0455		FALSE
380	119	869.204	4	3473.794	3473.801	-2.09	[SDNVPSEEVVKK]	>Cas9	871	882	[KNLIGALLFDSGETAEATR]	>Cas9	49	67	K11	K1		20190410_QExHFX1_RSLC1_Beveridge_Clausen_IMP_DSS_JRmethod_R1.21151.21151.4 File:"20190410_QExHFX1_RSLC1_Beveridge_Clausen_IMP_DSS_JRmethod_R1.raw", NativeID:"controllerType=0 controllerNumber=1 scan=21151"	5622.33222		FALSE
382	119	616	3	1845.986	1845.985	0.57	[SDKNR]	>Cas9	864	868	[APLSASmIKR]	>Cas9	319	328	K3	K9		20190410_QExHFX1_RSLC1_Beveridge_Clausen_IMP_DSS_JRmethod_R1.8881.8881.3 File:"20190410_QExHFX1_RSLC1_Beveridge_Clausen_IMP_DSS_JRmethod_R1.raw", NativeID:"controllerType=0 controllerNumber=1 scan=8881"	2781.60714		FALSE
384	118	830.449	4	3318.772	3318.772	0.15	[IEEGIKELGSQILK]	>Cas9	788	801	[SSFEKNPIDFLEAK]	>Cas9	1176	1189	K6	K5		20190410_QExHFX1_RSLC1_Beveridge_Clausen_IMP_DSS_JRmethod_R1.22872.22872.4 File:"20190410_QExHFX1_RSLC1_Beveridge_Clausen_IMP_DSS_JRmethod_R1.raw", NativeID:"controllerType=0 controllerNumber=1 scan=22872"	6109.3548		FALSE
385	118	529.316	3	1585.935	1585.935	0.17	[KmIAK]	>Cas9	1024	1028	[ESILPKR]	>Cas9	1112	1118	K1	K6		20190410_QExHFX1_RSLC1_Beveridge_Clausen_IMP_DSS_JRmethod_R1.8541.8541.3 File:"20190410_QExHFX1_RSLC1_Beveridge_Clausen_IMP_DSS_JRmethod_R1.raw", NativeID:"controllerType=0 controllerNumber=1 scan=8541"	2684.49048		FALSE
386	118	610.669	3	1829.991	1829.99	0.7	[SDKNR]	>Cas9	864	868	[APLSASMIKR]	>Cas9	319	328	K3	K9		20190410_QExHFX1_RSLC1_Beveridge_Clausen_IMP_DSS_JRmethod_R1.9545.9545.3 File:"20190410_QExHFX1_RSLC1_Beveridge_Clausen_IMP_DSS_JRmethod_R1.raw", NativeID:"controllerType=0 controllerNumber=1 scan=9545"	2966.01162		FALSE
388	117	511.029	4	2041.093	2041.092	0.08	[DKPIR]	>Cas9	1303	1307	[DDSIDNKVLTR]	>Cas9	853	863	K2	K7		20190410_QExHFX1_RSLC1_Beveridge_Clausen_IMP_DSS_JRmethod_R1.13114.13114.4 File:"20190410_QExHFX1_RSLC1_Beveridge_Clausen_IMP_DSS_JRmethod_R1.raw", NativeID:"controllerType=0 controllerNumber=1 scan=13114"	3793.6233		FALSE
390	117	616	3	1845.985	1845.985	0.14	[SDKNR]	>Cas9	864	868	[APLSASmIKR]	>Cas9	319	328	K3	K9		20190410_QExHFX1_RSLC1_Beveridge_Clausen_IMP_DSS_JRmethod_R1.7362.7362.3 File:"20190410_QExHFX1_RSLC1_Beveridge_Clausen_IMP_DSS_JRmethod_R1.raw", NativeID:"controllerType=0 controllerNumber=1 scan=7362"	2353.21452		FALSE
391	117	500.664	3	1499.977	1499.977	-0.12	[KVTVK]	>Cas9	562	566	[VITLKSK]	>Cas9	959	965	K1	K5	1	20190410_QExHFX1_RSLC1_Beveridge_Clausen_IMP_DSS_JRmethod_R1.7949.7949.3 File:"20190410_QExHFX1_RSLC1_Beveridge_Clausen_IMP_DSS_JRmethod_R1.raw", NativeID:"controllerType=0 controllerNumber=1 scan=7949"	2516.5401		FALSE
392	117	547.624	3	1640.856	1640.858	-0.91	[LSKSR]	>Cas9	220	224	[mKNYWR]	>Cas9	883	888	K3	K2		20190410_QExHFX1_RSLC1_Beveridge_Clausen_IMP_DSS_JRmethod_R1.8355.8355.3 File:"20190410_QExHFX1_RSLC1_Beveridge_Clausen_IMP_DSS_JRmethod_R1.raw", NativeID:"controllerType=0 controllerNumber=1 scan=8355"	2630.99124		FALSE
394	116	492.51	4	1967.018	1967.017	0.88	[mKNYWR]	>Cas9	883	888	[NSDKLIAR]	>Cas9	1119	1126	K2	K4		20190410_QExHFX1_RSLC1_Beveridge_Clausen_IMP_DSS_JRmethod_R1.11975.11975.4 File:"20190410_QExHFX1_RSLC1_Beveridge_Clausen_IMP_DSS_JRmethod_R1.raw", NativeID:"controllerType=0 controllerNumber=1 scan=11975"	3545.5833		FALSE
395	116	585.045	3	1753.121	1753.12	0.48	[KDLIIK]	>Cas9	1196	1201	[KGILQTVK]	>Cas9	739	746	K1	K1		20190410_QExHFX1_RSLC1_Beveridge_Clausen_IMP_DSS_JRmethod_R1.13226.13226.3 File:"20190410_QExHFX1_RSLC1_Beveridge_Clausen_IMP_DSS_JRmethod_R1.raw", NativeID:"controllerType=0 controllerNumber=1 scan=13226"	3814.03986		FALSE
396	116	610.86	4	2440.418	2440.417	0.36	[NLPNEKVLPK]	>Cas9	505	514	[NLPNEKVLPK]	>Cas9	505	514	K6	K6		20190410_QExHFX1_RSLC1_Beveridge_Clausen_IMP_DSS_JRmethod_R1.13294.13294.4 File:"20190410_QExHFX1_RSLC1_Beveridge_Clausen_IMP_DSS_JRmethod_R1.raw", NativeID:"controllerType=0 controllerNumber=1 scan=13294"	3826.25592		FALSE
397	116	559.808	4	2236.209	2236.208	0.47	[FKVLGNTDR]	>Cas9	36	44	[FKVLGNTDR]	>Cas9	36	44	K2	K2		20190410_QExHFX1_RSLC1_Beveridge_Clausen_IMP_DSS_JRmethod_R1.13627.13627.4 File:"20190410_QExHFX1_RSLC1_Beveridge_Clausen_IMP_DSS_JRmethod_R1.raw", NativeID:"controllerType=0 controllerNumber=1 scan=13627"	3899.07582		FALSE
399	116	602.059	4	2405.214	2405.214	0.17	[DFQFYKVR]	>Cas9	973	980	[YDENDKLIR]	>Cas9	947	955	K6	K6		20190410_QExHFX1_RSLC1_Beveridge_Clausen_IMP_DSS_JRmethod_R1.17975.17975.4 File:"20190410_QExHFX1_RSLC1_Beveridge_Clausen_IMP_DSS_JRmethod_R1.raw", NativeID:"controllerType=0 controllerNumber=1 scan=17975"	4835.59392		FALSE
401	116	421.245	4	1681.959	1681.96	-0.32	[DKPIR]	>Cas9	1303	1307	[NSDKLIAR]	>Cas9	1119	1126	K2	K4		20190410_QExHFX1_RSLC1_Beveridge_Clausen_IMP_DSS_JRmethod_R1.9449.9449.4 File:"20190410_QExHFX1_RSLC1_Beveridge_Clausen_IMP_DSS_JRmethod_R1.raw", NativeID:"controllerType=0 controllerNumber=1 scan=9449"	2939.15016		FALSE
402	115	485.794	4	1940.155	1940.154	0.32	[KGILQTVK]	>Cas9	739	746	[NSDKLIAR]	>Cas9	1119	1126	K1	K4		20190410_QExHFX1_RSLC1_Beveridge_Clausen_IMP_DSS_JRmethod_R1.11413.11413.4 File:"20190410_QExHFX1_RSLC1_Beveridge_Clausen_IMP_DSS_JRmethod_R1.raw", NativeID:"controllerType=0 controllerNumber=1 scan=11413"	3431.7318		FALSE
403	115	675.854	4	2700.394	2700.394	0.25	[LVDSTDKADLR]	>Cas9	146	156	[SDNVPSEEVVKK]	>Cas9	871	882	K7	K11		20190410_QExHFX1_RSLC1_Beveridge_Clausen_IMP_DSS_JRmethod_R1.12035.12035.4 File:"20190410_QExHFX1_RSLC1_Beveridge_Clausen_IMP_DSS_JRmethod_R1.raw", NativeID:"controllerType=0 controllerNumber=1 scan=12035"	3558.81108		FALSE
404	115	584.054	4	2333.194	2333.192	0.55	[FDNLTKAER]	>Cas9	901	909	[DFQFYKVR]	>Cas9	973	980	K6	K6		20190410_QExHFX1_RSLC1_Beveridge_Clausen_IMP_DSS_JRmethod_R1.16435.16435.4 File:"20190410_QExHFX1_RSLC1_Beveridge_Clausen_IMP_DSS_JRmethod_R1.raw", NativeID:"controllerType=0 controllerNumber=1 scan=16435"	4486.29108		FALSE
405	115	754.11	3	2260.315	2260.316	-0.49	[VITLKSK]	>Cas9	959	965	[GGLSELDKAGFIK]	>Cas9	910	922	K5	K8		20190410_QExHFX1_RSLC1_Beveridge_Clausen_IMP_DSS_JRmethod_R1.16750.16750.3 File:"20190410_QExHFX1_RSLC1_Beveridge_Clausen_IMP_DSS_JRmethod_R1.raw", NativeID:"controllerType=0 controllerNumber=1 scan=16750"	4556.22714		FALSE
406	114	581.802	4	2324.185	2324.188	-1.13	[FDNLTKAER]	>Cas9	901	909	[FDNLTKAER]	>Cas9	901	909	K6	K6		20190410_QExHFX1_RSLC1_Beveridge_Clausen_IMP_DSS_JRmethod_R1.12597.12597.4 File:"20190410_QExHFX1_RSLC1_Beveridge_Clausen_IMP_DSS_JRmethod_R1.raw", NativeID:"controllerType=0 controllerNumber=1 scan=12597"	3689.40066		FALSE
407	114	620.129	5	3096.614	3096.615	-0.21	[MTNFDKNLPNEK]	>Cas9	499	510	[QITKHVAQILDSR]	>Cas9	930	942	K6	K4		20190410_QExHFX1_RSLC1_Beveridge_Clausen_IMP_DSS_JRmethod_R1.14145.14145.5 File:"20190410_QExHFX1_RSLC1_Beveridge_Clausen_IMP_DSS_JRmethod_R1.raw", NativeID:"controllerType=0 controllerNumber=1 scan=14145"	4011.91968		FALSE
412	114	452.605	3	1355.8	1355.801	-0.07	[LSKSR]	>Cas9	220	224	[DKPIR]	>Cas9	1303	1307	K3	K2		20190410_QExHFX1_RSLC1_Beveridge_Clausen_IMP_DSS_JRmethod_R1.6565.6565.3 File:"20190410_QExHFX1_RSLC1_Beveridge_Clausen_IMP_DSS_JRmethod_R1.raw", NativeID:"controllerType=0 controllerNumber=1 scan=6565"	2110.27464		FALSE
413	113	785.397	3	2354.177	2354.176	0.26	[EDYFKK]	>Cas9	570	575	[GKSDNVPSEEVVK]	>Cas9	869	881	K5	K2		20190410_QExHFX1_RSLC1_Beveridge_Clausen_IMP_DSS_JRmethod_R1.11158.11158.3 File:"20190410_QExHFX1_RSLC1_Beveridge_Clausen_IMP_DSS_JRmethod_R1.raw", NativeID:"controllerType=0 controllerNumber=1 scan=11158"	3368.03034		FALSE
414	113	508.042	4	2029.146	2029.144	0.86	[ESILPKR]	>Cas9	1112	1118	[FKVLGNTDR]	>Cas9	36	44	K6	K2		20190410_QExHFX1_RSLC1_Beveridge_Clausen_IMP_DSS_JRmethod_R1.13172.13172.4 File:"20190410_QExHFX1_RSLC1_Beveridge_Clausen_IMP_DSS_JRmethod_R1.raw", NativeID:"controllerType=0 controllerNumber=1 scan=13172"	3805.27818		FALSE
415	113	756.395	3	2267.171	2267.171	-0.01	[VPSKK]	>Cas9	31	35	[QEDFYPFLKDNR]	>Cas9	430	441	K4	K9		20190410_QExHFX1_RSLC1_Beveridge_Clausen_IMP_DSS_JRmethod_R1.14648.14648.3 File:"20190410_QExHFX1_RSLC1_Beveridge_Clausen_IMP_DSS_JRmethod_R1.raw", NativeID:"controllerType=0 controllerNumber=1 scan=14648"	4107.2415		FALSE
416	113	560.329	4	2238.295	2238.296	-0.31	[DLIIKLPK]	>Cas9	1197	1204	[SEQEIGKATAK]	>Cas9	1029	1039	K5	K7		20190410_QExHFX1_RSLC1_Beveridge_Clausen_IMP_DSS_JRmethod_R1.14670.14670.4 File:"20190410_QExHFX1_RSLC1_Beveridge_Clausen_IMP_DSS_JRmethod_R1.raw", NativeID:"controllerType=0 controllerNumber=1 scan=14670"	4111.65786		FALSE
417	113	550.33	4	2198.297	2198.298	-0.63	[FIKPILEK]	>Cas9	379	386	[APLSASMIKR]	>Cas9	319	328	K3	K9		20190410_QExHFX1_RSLC1_Beveridge_Clausen_IMP_DSS_JRmethod_R1.15949.15949.4 File:"20190410_QExHFX1_RSLC1_Beveridge_Clausen_IMP_DSS_JRmethod_R1.raw", NativeID:"controllerType=0 controllerNumber=1 scan=15949"	4381.40286		FALSE
419	113	452.605	3	1355.801	1355.801	-0.01	[LSKSR]	>Cas9	220	224	[DKPIR]	>Cas9	1303	1307	K3	K2		20190410_QExHFX1_RSLC1_Beveridge_Clausen_IMP_DSS_JRmethod_R1.6467.6467.3 File:"20190410_QExHFX1_RSLC1_Beveridge_Clausen_IMP_DSS_JRmethod_R1.raw", NativeID:"controllerType=0 controllerNumber=1 scan=6467"	2080.13652		FALSE
420	113	616.001	3	1845.99	1845.985	2.57	[SDKNR]	>Cas9	864	868	[APLSASmIKR]	>Cas9	319	328	K3	K9		20190410_QExHFX1_RSLC1_Beveridge_Clausen_IMP_DSS_JRmethod_R1.8315.8315.3 File:"20190410_QExHFX1_RSLC1_Beveridge_Clausen_IMP_DSS_JRmethod_R1.raw", NativeID:"controllerType=0 controllerNumber=1 scan=8315"	2622.3519		FALSE
421	112	498.98	3	1494.926	1494.925	0.52	[DKPIR]	>Cas9	1303	1307	[KDLIIK]	>Cas9	1196	1201	K2	K1		20190410_QExHFX1_RSLC1_Beveridge_Clausen_IMP_DSS_JRmethod_R1.11262.11262.3 File:"20190410_QExHFX1_RSLC1_Beveridge_Clausen_IMP_DSS_JRmethod_R1.raw", NativeID:"controllerType=0 controllerNumber=1 scan=11262"	3395.63916		FALSE
422	112	656.088	4	2621.329	2621.328	0.56	[QQLPEKYK]	>Cas9	345	352	[MTNFDKNLPNEK]	>Cas9	499	510	K6	K6		20190410_QExHFX1_RSLC1_Beveridge_Clausen_IMP_DSS_JRmethod_R1.12353.12353.4 File:"20190410_QExHFX1_RSLC1_Beveridge_Clausen_IMP_DSS_JRmethod_R1.raw", NativeID:"controllerType=0 controllerNumber=1 scan=12353"	3633.33546		FALSE
423	112	900.803	3	2700.395	2700.394	0.28	[LVDSTDKADLR]	>Cas9	146	156	[SDNVPSEEVVKK]	>Cas9	871	882	K7	K11		20190410_QExHFX1_RSLC1_Beveridge_Clausen_IMP_DSS_JRmethod_R1.13369.13369.3 File:"20190410_QExHFX1_RSLC1_Beveridge_Clausen_IMP_DSS_JRmethod_R1.raw", NativeID:"controllerType=0 controllerNumber=1 scan=13369"	3838.64844		FALSE
425	112	552.1	5	2756.47	2756.469	0.19	[NLPNEKVLPK]	>Cas9	505	514	[TYAHLFDDKVMK]	>Cas9	642	653	K6	K9		20190410_QExHFX1_RSLC1_Beveridge_Clausen_IMP_DSS_JRmethod_R1.15449.15449.5 File:"20190410_QExHFX1_RSLC1_Beveridge_Clausen_IMP_DSS_JRmethod_R1.raw", NativeID:"controllerType=0 controllerNumber=1 scan=15449"	4263.40056		FALSE
426	112	580.064	4	2317.233	2317.232	0.4	[EKIEK]	>Cas9	442	446	[mDGTEELLVKLNR]	>Cas9	387	399	K2	K10		20190410_QExHFX1_RSLC1_Beveridge_Clausen_IMP_DSS_JRmethod_R1.16633.16633.4 File:"20190410_QExHFX1_RSLC1_Beveridge_Clausen_IMP_DSS_JRmethod_R1.raw", NativeID:"controllerType=0 controllerNumber=1 scan=16633"	4529.45508		FALSE
427	112	802.41	3	2405.215	2405.214	0.61	[DFQFYKVR]	>Cas9	973	980	[YDENDKLIR]	>Cas9	947	955	K6	K6		20190410_QExHFX1_RSLC1_Beveridge_Clausen_IMP_DSS_JRmethod_R1.17843.17843.3 File:"20190410_QExHFX1_RSLC1_Beveridge_Clausen_IMP_DSS_JRmethod_R1.raw", NativeID:"controllerType=0 controllerNumber=1 scan=17843"	4804.5843		FALSE
430	112	652.693	3	1956.065	1956.065	0.09	[LKSVK]	>Cas9	1161	1165	[LKGSPEDNEQK]	>Cas9	1249	1259	K2	K2	1	20190410_QExHFX1_RSLC1_Beveridge_Clausen_IMP_DSS_JRmethod_R1.6495.6495.3 File:"20190410_QExHFX1_RSLC1_Beveridge_Clausen_IMP_DSS_JRmethod_R1.raw", NativeID:"controllerType=0 controllerNumber=1 scan=6495"	2088.28482		FALSE
431	112	540.034	4	2157.115	2157.115	0.21	[GQKNSR]	>Cas9	777	782	[SDNVPSEEVVKK]	>Cas9	871	882	K3	K11		20190410_QExHFX1_RSLC1_Beveridge_Clausen_IMP_DSS_JRmethod_R1.6797.6797.4 File:"20190410_QExHFX1_RSLC1_Beveridge_Clausen_IMP_DSS_JRmethod_R1.raw", NativeID:"controllerType=0 controllerNumber=1 scan=6797"	2181.8238		FALSE
432	111	594.673	3	1782.004	1782.005	-0.43	[KVTVK]	>Cas9	562	566	[QLKEDYFK]	>Cas9	567	574	K1	K3		20190410_QExHFX1_RSLC1_Beveridge_Clausen_IMP_DSS_JRmethod_R1.10412.10412.3 File:"20190410_QExHFX1_RSLC1_Beveridge_Clausen_IMP_DSS_JRmethod_R1.raw", NativeID:"controllerType=0 controllerNumber=1 scan=10412"	3191.62782		FALSE
433	111	554.964	3	1662.879	1662.878	0.26	[DKPIR]	>Cas9	1303	1307	[MKNYWR]	>Cas9	883	888	K2	K2		20190410_QExHFX1_RSLC1_Beveridge_Clausen_IMP_DSS_JRmethod_R1.10709.10709.3 File:"20190410_QExHFX1_RSLC1_Beveridge_Clausen_IMP_DSS_JRmethod_R1.raw", NativeID:"controllerType=0 controllerNumber=1 scan=10709"	3254.4969		FALSE
434	111	492.51	4	1967.018	1967.017	0.46	[mKNYWR]	>Cas9	883	888	[NSDKLIAR]	>Cas9	1119	1126	K2	K4		20190410_QExHFX1_RSLC1_Beveridge_Clausen_IMP_DSS_JRmethod_R1.10969.10969.4 File:"20190410_QExHFX1_RSLC1_Beveridge_Clausen_IMP_DSS_JRmethod_R1.raw", NativeID:"controllerType=0 controllerNumber=1 scan=10969"	3320.00346		FALSE
436	111	797.919	4	3188.654	3188.654	-0.16	[MDGTEELLVKLNR]	>Cas9	387	399	[mDGTEELLVKLNR]	>Cas9	387	399	K10	K10		20190410_QExHFX1_RSLC1_Beveridge_Clausen_IMP_DSS_JRmethod_R1.22629.22629.4 File:"20190410_QExHFX1_RSLC1_Beveridge_Clausen_IMP_DSS_JRmethod_R1.raw", NativeID:"controllerType=0 controllerNumber=1 scan=22629"	6039.1944		FALSE
438	110	942.145	3	2824.42	2824.414	1.94	[VASMASEKMK]	>sp|OVAL_CHICK|	220	229	[SDNVPSEEVVKKmK]	>Cas9	871	884	K8	K14	1	20190410_QExHFX1_RSLC1_Beveridge_Clausen_IMP_DSS_JRmethod_R1.15923.15923.3 File:"20190410_QExHFX1_RSLC1_Beveridge_Clausen_IMP_DSS_JRmethod_R1.raw", NativeID:"controllerType=0 controllerNumber=1 scan=15923"	4375.0791		FALSE
439	110	562.067	4	2245.247	2245.247	-0.2	[KVTVK]	>Cas9	562	566	[mDGTEELLVKLNR]	>Cas9	387	399	K1	K10	1	20190410_QExHFX1_RSLC1_Beveridge_Clausen_IMP_DSS_JRmethod_R1.16347.16347.4 File:"20190410_QExHFX1_RSLC1_Beveridge_Clausen_IMP_DSS_JRmethod_R1.raw", NativeID:"controllerType=0 controllerNumber=1 scan=16347"	4466.78178		FALSE
440	110	558.069	4	2229.253	2229.252	0.25	[KVTVK]	>Cas9	562	566	[MDGTEELLVKLNR]	>Cas9	387	399	K1	K10	1	20190410_QExHFX1_RSLC1_Beveridge_Clausen_IMP_DSS_JRmethod_R1.16450.16450.4 File:"20190410_QExHFX1_RSLC1_Beveridge_Clausen_IMP_DSS_JRmethod_R1.raw", NativeID:"controllerType=0 controllerNumber=1 scan=16450"	4490.07438		FALSE
441	110	743.756	3	2229.253	2229.252	0.2	[LKSVK]	>Cas9	1161	1165	[MDGTEELLVKLNR]	>Cas9	387	399	K2	K10	1	20190410_QExHFX1_RSLC1_Beveridge_Clausen_IMP_DSS_JRmethod_R1.16453.16453.3 File:"20190410_QExHFX1_RSLC1_Beveridge_Clausen_IMP_DSS_JRmethod_R1.raw", NativeID:"controllerType=0 controllerNumber=1 scan=16453"	4490.72346		FALSE
443	110	459.236	3	1375.692	1375.692	-0.12	[SDKNR]	>Cas9	864	868	[SDKNR]	>Cas9	864	868	K3	K3		20190410_QExHFX1_RSLC1_Beveridge_Clausen_IMP_DSS_JRmethod_R1.2561.2561.3 File:"20190410_QExHFX1_RSLC1_Beveridge_Clausen_IMP_DSS_JRmethod_R1.raw", NativeID:"controllerType=0 controllerNumber=1 scan=2561"	831.32064		FALSE
444	109	582.005	3	1744.001	1744	0.59	[SDKNR]	>Cas9	864	868	[FIKPILEK]	>Cas9	379	386	K3	K3		20190410_QExHFX1_RSLC1_Beveridge_Clausen_IMP_DSS_JRmethod_R1.10375.10375.3 File:"20190410_QExHFX1_RSLC1_Beveridge_Clausen_IMP_DSS_JRmethod_R1.raw", NativeID:"controllerType=0 controllerNumber=1 scan=10375"	3183.04974		FALSE
446	109	510.784	4	2040.114	2040.112	0.98	[SKLVSDFR]	>Cas9	964	971	[SKLVSDFR]	>Cas9	964	971	K2	K2		20190410_QExHFX1_RSLC1_Beveridge_Clausen_IMP_DSS_JRmethod_R1.15361.15361.4 File:"20190410_QExHFX1_RSLC1_Beveridge_Clausen_IMP_DSS_JRmethod_R1.raw", NativeID:"controllerType=0 controllerNumber=1 scan=15361"	4244.89158		FALSE
447	109	576.065	4	2301.237	2301.237	-0.16	[EKIEK]	>Cas9	442	446	[MDGTEELLVKLNR]	>Cas9	387	399	K2	K10		20190410_QExHFX1_RSLC1_Beveridge_Clausen_IMP_DSS_JRmethod_R1.16586.16586.4 File:"20190410_QExHFX1_RSLC1_Beveridge_Clausen_IMP_DSS_JRmethod_R1.raw", NativeID:"controllerType=0 controllerNumber=1 scan=16586"	4519.19388		FALSE
448	109	707.622	4	2827.467	2827.462	1.67	[FDNLTKAER]	>Cas9	901	909	[TILDFLKSDGFANR]	>Cas9	682	695	K6	K7		20190410_QExHFX1_RSLC1_Beveridge_Clausen_IMP_DSS_JRmethod_R1.21812.21812.4 File:"20190410_QExHFX1_RSLC1_Beveridge_Clausen_IMP_DSS_JRmethod_R1.raw", NativeID:"controllerType=0 controllerNumber=1 scan=21812"	5802.9552		FALSE
449	109	529.316	3	1585.935	1585.935	0.16	[KmIAK]	>Cas9	1024	1028	[ESILPKR]	>Cas9	1112	1118	K1	K6		20190410_QExHFX1_RSLC1_Beveridge_Clausen_IMP_DSS_JRmethod_R1.9275.9275.3 File:"20190410_QExHFX1_RSLC1_Beveridge_Clausen_IMP_DSS_JRmethod_R1.raw", NativeID:"controllerType=0 controllerNumber=1 scan=9275"	2893.55646		FALSE
452	107	533.796	4	2132.164	2132.163	0.39	[VmKQLK]	>Cas9	651	656	[LVDSTDKADLR]	>Cas9	146	156	K3	K7		20190410_QExHFX1_RSLC1_Beveridge_Clausen_IMP_DSS_JRmethod_R1.10071.10071.4 File:"20190410_QExHFX1_RSLC1_Beveridge_Clausen_IMP_DSS_JRmethod_R1.raw", NativeID:"controllerType=0 controllerNumber=1 scan=10071"	3101.93346		FALSE
453	107	653.679	3	1959.022	1959.022	-0.13	[KDWDPK]	>Cas9	1128	1133	[QQLPEKYK]	>Cas9	345	352	K1	K6		20190410_QExHFX1_RSLC1_Beveridge_Clausen_IMP_DSS_JRmethod_R1.10700.10700.3 File:"20190410_QExHFX1_RSLC1_Beveridge_Clausen_IMP_DSS_JRmethod_R1.raw", NativeID:"controllerType=0 controllerNumber=1 scan=10700"	3252.5886		FALSE
454	107	639.576	4	2555.283	2555.281	0.82	[SKLVSDFR]	>Cas9	964	971	[mTNFDKNLPNEK]	>Cas9	499	510	K2	K6		20190410_QExHFX1_RSLC1_Beveridge_Clausen_IMP_DSS_JRmethod_R1.14359.14359.4 File:"20190410_QExHFX1_RSLC1_Beveridge_Clausen_IMP_DSS_JRmethod_R1.raw", NativeID:"controllerType=0 controllerNumber=1 scan=14359"	4051.85556		FALSE
455	107	593.334	3	1777.988	1777.988	-0.07	[VPSKK]	>Cas9	31	35	[VKYVTEGMR]	>Cas9	531	539	K4	K2		20190410_QExHFX1_RSLC1_Beveridge_Clausen_IMP_DSS_JRmethod_R1.8281.8281.3 File:"20190410_QExHFX1_RSLC1_Beveridge_Clausen_IMP_DSS_JRmethod_R1.raw", NativeID:"controllerType=0 controllerNumber=1 scan=8281"	2612.94096		FALSE
456	107	560.296	3	1678.874	1678.873	0.19	[DKPIR]	>Cas9	1303	1307	[mKNYWR]	>Cas9	883	888	K2	K2		20190410_QExHFX1_RSLC1_Beveridge_Clausen_IMP_DSS_JRmethod_R1.9936.9936.3 File:"20190410_QExHFX1_RSLC1_Beveridge_Clausen_IMP_DSS_JRmethod_R1.raw", NativeID:"controllerType=0 controllerNumber=1 scan=9936"	3066.24324		FALSE
458	106	411.741	4	1643.944	1643.944	-0.16	[LSKSR]	>Cas9	220	224	[NSDKLIAR]	>Cas9	1119	1126	K3	K4		20190410_QExHFX1_RSLC1_Beveridge_Clausen_IMP_DSS_JRmethod_R1.7967.7967.4 File:"20190410_QExHFX1_RSLC1_Beveridge_Clausen_IMP_DSS_JRmethod_R1.raw", NativeID:"controllerType=0 controllerNumber=1 scan=7967"	2521.15632		FALSE
459	106	487.768	4	1948.049	1948.048	0.52	[KLVDSTDK]	>Cas9	145	152	[KLVDSTDK]	>Cas9	145	152	K1	K1		20190410_QExHFX1_RSLC1_Beveridge_Clausen_IMP_DSS_JRmethod_R1.8258.8258.4 File:"20190410_QExHFX1_RSLC1_Beveridge_Clausen_IMP_DSS_JRmethod_R1.raw", NativeID:"controllerType=0 controllerNumber=1 scan=8258"	2605.88052		FALSE
460	106	724.027	3	2170.067	2170.066	0.18	[DWDPKK]	>Cas9	1129	1134	[LKGSPEDNEQK]	>Cas9	1249	1259	K5	K2	1	20190410_QExHFX1_RSLC1_Beveridge_Clausen_IMP_DSS_JRmethod_R1.9762.9762.3 File:"20190410_QExHFX1_RSLC1_Beveridge_Clausen_IMP_DSS_JRmethod_R1.raw", NativeID:"controllerType=0 controllerNumber=1 scan=9762"	3023.5194		FALSE
461	105	524.034	4	2093.114	2093.112	0.55	[GYKEVK]	>Cas9	1190	1195	[LVDSTDKADLR]	>Cas9	146	156	K3	K7		20190410_QExHFX1_RSLC1_Beveridge_Clausen_IMP_DSS_JRmethod_R1.10116.10116.4 File:"20190410_QExHFX1_RSLC1_Beveridge_Clausen_IMP_DSS_JRmethod_R1.raw", NativeID:"controllerType=0 controllerNumber=1 scan=10116"	3114.03258		FALSE
463	105	722.104	3	2164.296	2164.295	0.62	[KVTVK]	>Cas9	562	566	[LENLIAQLPGEKK]	>Cas9	226	238	K1	K12	1	20190410_QExHFX1_RSLC1_Beveridge_Clausen_IMP_DSS_JRmethod_R1.14020.14020.3 File:"20190410_QExHFX1_RSLC1_Beveridge_Clausen_IMP_DSS_JRmethod_R1.raw", NativeID:"controllerType=0 controllerNumber=1 scan=14020"	3987.9222		FALSE
464	105	756.395	3	2267.172	2267.171	0.46	[VPSKK]	>Cas9	31	35	[QEDFYPFLKDNR]	>Cas9	430	441	K4	K9		20190410_QExHFX1_RSLC1_Beveridge_Clausen_IMP_DSS_JRmethod_R1.14494.14494.3 File:"20190410_QExHFX1_RSLC1_Beveridge_Clausen_IMP_DSS_JRmethod_R1.raw", NativeID:"controllerType=0 controllerNumber=1 scan=14494"	4077.32394		FALSE
465	104	660.087	4	2637.327	2637.323	1.4	[QQLPEKYK]	>Cas9	345	352	[mTNFDKNLPNEK]	>Cas9	499	510	K6	K6		20190410_QExHFX1_RSLC1_Beveridge_Clausen_IMP_DSS_JRmethod_R1.11524.11524.4 File:"20190410_QExHFX1_RSLC1_Beveridge_Clausen_IMP_DSS_JRmethod_R1.raw", NativeID:"controllerType=0 controllerNumber=1 scan=11524"	3453.38922		FALSE
466	104	651.344	4	2602.354	2602.357	-1.1	[LVDSTDKADLR]	>Cas9	146	156	[LVDSTDKADLR]	>Cas9	146	156	K7	K7		20190410_QExHFX1_RSLC1_Beveridge_Clausen_IMP_DSS_JRmethod_R1.12829.12829.4 File:"20190410_QExHFX1_RSLC1_Beveridge_Clausen_IMP_DSS_JRmethod_R1.raw", NativeID:"controllerType=0 controllerNumber=1 scan=12829"	3740.62152		FALSE
467	104	881.795	3	2643.372	2643.37	0.77	[KKDWDPK]	>Cas9	1127	1133	[SDNVPSEEVVKKMK]	>Cas9	871	884	K2	K12	1	20190410_QExHFX1_RSLC1_Beveridge_Clausen_IMP_DSS_JRmethod_R1.13839.13839.3 File:"20190410_QExHFX1_RSLC1_Beveridge_Clausen_IMP_DSS_JRmethod_R1.raw", NativeID:"controllerType=0 controllerNumber=1 scan=13839"	3943.93458		FALSE
469	104	708.876	4	2832.483	2832.485	-0.68	[GQKNSR]	>Cas9	777	782	[KNLIGALLFDSGETAEATR]	>Cas9	49	67	K3	K1		20190410_QExHFX1_RSLC1_Beveridge_Clausen_IMP_DSS_JRmethod_R1.18720.18720.4 File:"20190410_QExHFX1_RSLC1_Beveridge_Clausen_IMP_DSS_JRmethod_R1.raw", NativeID:"controllerType=0 controllerNumber=1 scan=18720"	5016.80412		FALSE
470	104	799.762	3	2397.27	2397.27	0.17	[KFDNLTK]	>Cas9	900	906	[NPIDFLEAKGYK]	>Cas9	1181	1192	K1	K9		20190410_QExHFX1_RSLC1_Beveridge_Clausen_IMP_DSS_JRmethod_R1.19354.19354.3 File:"20190410_QExHFX1_RSLC1_Beveridge_Clausen_IMP_DSS_JRmethod_R1.raw", NativeID:"controllerType=0 controllerNumber=1 scan=19354"	5168.39106		FALSE
473	104	523.974	3	1569.907	1569.907	-0.02	[SDKNR]	>Cas9	864	868	[KLINGIR]	>Cas9	669	675	K3	K1		20190410_QExHFX1_RSLC1_Beveridge_Clausen_IMP_DSS_JRmethod_R1.7713.7713.3 File:"20190410_QExHFX1_RSLC1_Beveridge_Clausen_IMP_DSS_JRmethod_R1.raw", NativeID:"controllerType=0 controllerNumber=1 scan=7713"	2453.73024		FALSE
