# Supplementary material for: A synthetic peptide library for benchmarking crosslinking-mass spectrometry search engines for proteins and protein complexes
Source: Nat Commun. 2020 Feb 6;11:742. doi: 10.1038/s41467-020-14608-2 (PMC7005041; doi:10.1038/s41467-020-14608-2)
Supplement: Supplementary file 3 — Supplementary Data 1 [file 41467_2020_14608_MOESM3_ESM.zip › CSVfiles/Stavrox_R1_5perFDR_reversedecoy.csv]

Nr.	Score	m/z	z	M+H+	calc.	Dev (ppm)	Peptide (1)	Protein (1)	From	To	Peptide (2)	Protein (2)	From	To	Site (1)	Site (2)	Rank	Scan	RT	Misc	Selected
1	230	762.101	3	2284.289	2284.288	0.47	[APLSASMIKR]	>Cas9	319	328	[APLSASMIKR]	>Cas9	319	328	K9	K9		20190410_QExHFX1_RSLC1_Beveridge_Clausen_IMP_DSS_JRmethod_R1.14223.14223.3 File:"20190410_QExHFX1_RSLC1_Beveridge_Clausen_IMP_DSS_JRmethod_R1.raw", NativeID:"controllerType=0 controllerNumber=1 scan=14223"	4027.5855		FALSE
2	228	868.124	3	2602.357	2602.357	-0.01	[LVDSTDKADLR]	>Cas9	146	156	[LVDSTDKADLR]	>Cas9	146	156	K7	K7		20190410_QExHFX1_RSLC1_Beveridge_Clausen_IMP_DSS_JRmethod_R1.13176.13176.3 File:"20190410_QExHFX1_RSLC1_Beveridge_Clausen_IMP_DSS_JRmethod_R1.raw", NativeID:"controllerType=0 controllerNumber=1 scan=13176"	3805.79142		FALSE
3	227	868.124	3	2602.357	2602.357	-0.19	[LVDSTDKADLR]	>Cas9	146	156	[LVDSTDKADLR]	>Cas9	146	156	K7	K7		20190410_QExHFX1_RSLC1_Beveridge_Clausen_IMP_DSS_JRmethod_R1.13013.13013.3 File:"20190410_QExHFX1_RSLC1_Beveridge_Clausen_IMP_DSS_JRmethod_R1.raw", NativeID:"controllerType=0 controllerNumber=1 scan=13013"	3775.66536		FALSE
4	224	728.874	4	2912.473	2912.474	-0.01	[GKSDNVPSEEVVK]	>Cas9	869	881	[GKSDNVPSEEVVK]	>Cas9	869	881	K2	K2		20190410_QExHFX1_RSLC1_Beveridge_Clausen_IMP_DSS_JRmethod_R1.10582.10582.4 File:"20190410_QExHFX1_RSLC1_Beveridge_Clausen_IMP_DSS_JRmethod_R1.raw", NativeID:"controllerType=0 controllerNumber=1 scan=10582"	3229.4289		FALSE
5	223	680.71	3	2040.114	2040.112	0.95	[SKLVSDFR]	>Cas9	964	971	[SKLVSDFR]	>Cas9	964	971	K2	K2		20190410_QExHFX1_RSLC1_Beveridge_Clausen_IMP_DSS_JRmethod_R1.14944.14944.3 File:"20190410_QExHFX1_RSLC1_Beveridge_Clausen_IMP_DSS_JRmethod_R1.raw", NativeID:"controllerType=0 controllerNumber=1 scan=14944"	4161.92508		FALSE
6	222	820.766	3	2460.283	2460.283	0.2	[SEQEIGKATAK]	>Cas9	1029	1039	[SEQEIGKATAK]	>Cas9	1029	1039	K7	K7		20190410_QExHFX1_RSLC1_Beveridge_Clausen_IMP_DSS_JRmethod_R1.7923.7923.3 File:"20190410_QExHFX1_RSLC1_Beveridge_Clausen_IMP_DSS_JRmethod_R1.raw", NativeID:"controllerType=0 controllerNumber=1 scan=7923"	2509.11828		FALSE
7	219	793.92	4	3172.658	3172.659	-0.28	[MDGTEELLVKLNR]	>Cas9	387	399	[MDGTEELLVKLNR]	>Cas9	387	399	K10	K10		20190410_QExHFX1_RSLC1_Beveridge_Clausen_IMP_DSS_JRmethod_R1.23157.23157.4 File:"20190410_QExHFX1_RSLC1_Beveridge_Clausen_IMP_DSS_JRmethod_R1.raw", NativeID:"controllerType=0 controllerNumber=1 scan=23157"	6188.1468		FALSE
8	217	657.372	3	1970.103	1970.103	-0.1	[NSDKLIAR]	>Cas9	1119	1126	[NSDKLIAR]	>Cas9	1119	1126	K4	K4		20190410_QExHFX1_RSLC1_Beveridge_Clausen_IMP_DSS_JRmethod_R1.10664.10664.3 File:"20190410_QExHFX1_RSLC1_Beveridge_Clausen_IMP_DSS_JRmethod_R1.raw", NativeID:"controllerType=0 controllerNumber=1 scan=10664"	3243.83244		FALSE
9	216	868.124	3	2602.356	2602.357	-0.32	[LVDSTDKADLR]	>Cas9	146	156	[LVDSTDKADLR]	>Cas9	146	156	K7	K7		20190410_QExHFX1_RSLC1_Beveridge_Clausen_IMP_DSS_JRmethod_R1.13485.13485.3 File:"20190410_QExHFX1_RSLC1_Beveridge_Clausen_IMP_DSS_JRmethod_R1.raw", NativeID:"controllerType=0 controllerNumber=1 scan=13485"	3866.51118		FALSE
10	216	895.476	4	3578.882	3578.884	-0.63	[TEVQTGGFSKESILPK]	>Cas9	1102	1117	[TEVQTGGFSKESILPK]	>Cas9	1102	1117	K10	K10		20190410_QExHFX1_RSLC1_Beveridge_Clausen_IMP_DSS_JRmethod_R1.19277.19277.4 File:"20190410_QExHFX1_RSLC1_Beveridge_Clausen_IMP_DSS_JRmethod_R1.raw", NativeID:"controllerType=0 controllerNumber=1 scan=19277"	5152.4076		FALSE
11	215	767.432	3	2300.282	2300.283	-0.21	[APLSASMIKR]	>Cas9	319	328	[APLSASmIKR]	>Cas9	319	328	K9	K9		20190410_QExHFX1_RSLC1_Beveridge_Clausen_IMP_DSS_JRmethod_R1.14253.14253.3 File:"20190410_QExHFX1_RSLC1_Beveridge_Clausen_IMP_DSS_JRmethod_R1.raw", NativeID:"controllerType=0 controllerNumber=1 scan=14253"	4032.40416		FALSE
12	215	778.403	3	2333.194	2333.192	0.55	[FDNLTKAER]	>Cas9	901	909	[DFQFYKVR]	>Cas9	973	980	K6	K6		20190410_QExHFX1_RSLC1_Beveridge_Clausen_IMP_DSS_JRmethod_R1.16434.16434.3 File:"20190410_QExHFX1_RSLC1_Beveridge_Clausen_IMP_DSS_JRmethod_R1.raw", NativeID:"controllerType=0 controllerNumber=1 scan=16434"	4486.21554		FALSE
13	213	760.37	4	3038.457	3038.46	-0.78	[MTNFDKNLPNEK]	>Cas9	499	510	[MTNFDKNLPNEK]	>Cas9	499	510	K6	K6		20190410_QExHFX1_RSLC1_Beveridge_Clausen_IMP_DSS_JRmethod_R1.14265.14265.4 File:"20190410_QExHFX1_RSLC1_Beveridge_Clausen_IMP_DSS_JRmethod_R1.raw", NativeID:"controllerType=0 controllerNumber=1 scan=14265"	4034.44434		FALSE
14	212	781.404	3	2342.197	2342.197	-0.08	[DFQFYKVR]	>Cas9	973	980	[DFQFYKVR]	>Cas9	973	980	K6	K6		20190410_QExHFX1_RSLC1_Beveridge_Clausen_IMP_DSS_JRmethod_R1.20461.20461.3 File:"20190410_QExHFX1_RSLC1_Beveridge_Clausen_IMP_DSS_JRmethod_R1.raw", NativeID:"controllerType=0 controllerNumber=1 scan=20461"	5439.45876		FALSE
15	210	775.4	3	2324.186	2324.188	-0.81	[FDNLTKAER]	>Cas9	901	909	[FDNLTKAER]	>Cas9	901	909	K6	K6		20190410_QExHFX1_RSLC1_Beveridge_Clausen_IMP_DSS_JRmethod_R1.11849.11849.3 File:"20190410_QExHFX1_RSLC1_Beveridge_Clausen_IMP_DSS_JRmethod_R1.raw", NativeID:"controllerType=0 controllerNumber=1 scan=11849"	3518.44086		FALSE
16	206	847.432	4	3386.705	3386.704	0.17	[SSFEKNPIDFLEAK]	>Cas9	1176	1189	[SSFEKNPIDFLEAK]	>Cas9	1176	1189	K5	K5		20190410_QExHFX1_RSLC1_Beveridge_Clausen_IMP_DSS_JRmethod_R1.23581.23581.4 File:"20190410_QExHFX1_RSLC1_Beveridge_Clausen_IMP_DSS_JRmethod_R1.raw", NativeID:"controllerType=0 controllerNumber=1 scan=23581"	6317.8392		FALSE
17	205	685.609	4	2739.413	2739.413	-0.2	[YDENDKLIR]	>Cas9	947	955	[HKPENIVIEMAR]	>Cas9	758	769	K6	K2		20190410_QExHFX1_RSLC1_Beveridge_Clausen_IMP_DSS_JRmethod_R1.14941.14941.4 File:"20190410_QExHFX1_RSLC1_Beveridge_Clausen_IMP_DSS_JRmethod_R1.raw", NativeID:"controllerType=0 controllerNumber=1 scan=14941"	4161.48552		FALSE
18	203	770.724	3	2310.156	2310.155	0.61	[MKNYWR]	>Cas9	883	888	[DDSIDNKVLTR]	>Cas9	853	863	K2	K7		20190410_QExHFX1_RSLC1_Beveridge_Clausen_IMP_DSS_JRmethod_R1.15626.15626.3 File:"20190410_QExHFX1_RSLC1_Beveridge_Clausen_IMP_DSS_JRmethod_R1.raw", NativeID:"controllerType=0 controllerNumber=1 scan=15626"	4303.57206		FALSE
19	202	802.41	3	2405.214	2405.214	0.25	[DFQFYKVR]	>Cas9	973	980	[YDENDKLIR]	>Cas9	947	955	K6	K6		20190410_QExHFX1_RSLC1_Beveridge_Clausen_IMP_DSS_JRmethod_R1.17971.17971.3 File:"20190410_QExHFX1_RSLC1_Beveridge_Clausen_IMP_DSS_JRmethod_R1.raw", NativeID:"controllerType=0 controllerNumber=1 scan=17971"	4834.83354		FALSE
20	201	657.373	3	1970.104	1970.103	0.31	[NSDKLIAR]	>Cas9	1119	1126	[NSDKLIAR]	>Cas9	1119	1126	K4	K4		20190410_QExHFX1_RSLC1_Beveridge_Clausen_IMP_DSS_JRmethod_R1.10795.10795.3 File:"20190410_QExHFX1_RSLC1_Beveridge_Clausen_IMP_DSS_JRmethod_R1.raw", NativeID:"controllerType=0 controllerNumber=1 scan=10795"	3274.08996		FALSE
21	201	868.124	3	2602.357	2602.357	-0.03	[LVDSTDKADLR]	>Cas9	146	156	[LVDSTDKADLR]	>Cas9	146	156	K7	K7		20190410_QExHFX1_RSLC1_Beveridge_Clausen_IMP_DSS_JRmethod_R1.13352.13352.3 File:"20190410_QExHFX1_RSLC1_Beveridge_Clausen_IMP_DSS_JRmethod_R1.raw", NativeID:"controllerType=0 controllerNumber=1 scan=13352"	3836.37186		FALSE
22	200	844.697	4	3375.765	3375.764	0.11	[LVDSTDKADLR]	>Cas9	146	156	[KNLIGALLFDSGETAEATR]	>Cas9	49	67	K7	K1		20190410_QExHFX1_RSLC1_Beveridge_Clausen_IMP_DSS_JRmethod_R1.21844.21844.4 File:"20190410_QExHFX1_RSLC1_Beveridge_Clausen_IMP_DSS_JRmethod_R1.raw", NativeID:"controllerType=0 controllerNumber=1 scan=21844"	5810.59422		FALSE
23	198	657.373	3	1970.103	1970.103	0.28	[NSDKLIAR]	>Cas9	1119	1126	[NSDKLIAR]	>Cas9	1119	1126	K4	K4		20190410_QExHFX1_RSLC1_Beveridge_Clausen_IMP_DSS_JRmethod_R1.10912.10912.3 File:"20190410_QExHFX1_RSLC1_Beveridge_Clausen_IMP_DSS_JRmethod_R1.raw", NativeID:"controllerType=0 controllerNumber=1 scan=10912"	3304.25892		FALSE
24	198	775.4	3	2324.186	2324.188	-0.72	[FDNLTKAER]	>Cas9	901	909	[FDNLTKAER]	>Cas9	901	909	K6	K6		20190410_QExHFX1_RSLC1_Beveridge_Clausen_IMP_DSS_JRmethod_R1.11989.11989.3 File:"20190410_QExHFX1_RSLC1_Beveridge_Clausen_IMP_DSS_JRmethod_R1.raw", NativeID:"controllerType=0 controllerNumber=1 scan=11989"	3548.94726		FALSE
25	198	782.406	3	2345.204	2345.202	0.63	[KDFQFYK]	>Cas9	972	978	[LVDSTDKADLR]	>Cas9	146	156	K1	K7		20190410_QExHFX1_RSLC1_Beveridge_Clausen_IMP_DSS_JRmethod_R1.15182.15182.3 File:"20190410_QExHFX1_RSLC1_Beveridge_Clausen_IMP_DSS_JRmethod_R1.raw", NativeID:"controllerType=0 controllerNumber=1 scan=15182"	4209.08856		FALSE
26	197	657.372	3	1970.102	1970.103	-0.45	[NSDKLIAR]	>Cas9	1119	1126	[NSDKLIAR]	>Cas9	1119	1126	K4	K4		20190410_QExHFX1_RSLC1_Beveridge_Clausen_IMP_DSS_JRmethod_R1.11026.11026.3 File:"20190410_QExHFX1_RSLC1_Beveridge_Clausen_IMP_DSS_JRmethod_R1.raw", NativeID:"controllerType=0 controllerNumber=1 scan=11026"	3334.3452		FALSE
27	197	667.603	4	2667.392	2667.392	-0.24	[FDNLTKAER]	>Cas9	901	909	[HKPENIVIEMAR]	>Cas9	758	769	K6	K2		20190410_QExHFX1_RSLC1_Beveridge_Clausen_IMP_DSS_JRmethod_R1.13615.13615.4 File:"20190410_QExHFX1_RSLC1_Beveridge_Clausen_IMP_DSS_JRmethod_R1.raw", NativeID:"controllerType=0 controllerNumber=1 scan=13615"	3896.38392		FALSE
28	197	777.084	3	2329.237	2329.236	0.5	[NSDKLIAR]	>Cas9	1119	1126	[DDSIDNKVLTR]	>Cas9	853	863	K4	K7		20190410_QExHFX1_RSLC1_Beveridge_Clausen_IMP_DSS_JRmethod_R1.14396.14396.3 File:"20190410_QExHFX1_RSLC1_Beveridge_Clausen_IMP_DSS_JRmethod_R1.raw", NativeID:"controllerType=0 controllerNumber=1 scan=14396"	4059.63408		FALSE
29	197	825.098	3	2473.28	2473.28	0.18	[DFQFYKVR]	>Cas9	973	980	[MIAKSEQEIGK]	>Cas9	1025	1035	K6	K4		20190410_QExHFX1_RSLC1_Beveridge_Clausen_IMP_DSS_JRmethod_R1.15867.15867.3 File:"20190410_QExHFX1_RSLC1_Beveridge_Clausen_IMP_DSS_JRmethod_R1.raw", NativeID:"controllerType=0 controllerNumber=1 scan=15867"	4360.30974		FALSE
30	197	778.402	3	2333.191	2333.192	-0.63	[FDNLTKAER]	>Cas9	901	909	[DFQFYKVR]	>Cas9	973	980	K6	K6		20190410_QExHFX1_RSLC1_Beveridge_Clausen_IMP_DSS_JRmethod_R1.16575.16575.3 File:"20190410_QExHFX1_RSLC1_Beveridge_Clausen_IMP_DSS_JRmethod_R1.raw", NativeID:"controllerType=0 controllerNumber=1 scan=16575"	4516.58628		FALSE
31	195	647.39	3	1940.154	1940.154	0.17	[KGILQTVK]	>Cas9	739	746	[NSDKLIAR]	>Cas9	1119	1126	K1	K4		20190410_QExHFX1_RSLC1_Beveridge_Clausen_IMP_DSS_JRmethod_R1.11289.11289.3 File:"20190410_QExHFX1_RSLC1_Beveridge_Clausen_IMP_DSS_JRmethod_R1.raw", NativeID:"controllerType=0 controllerNumber=1 scan=11289"	3402.0657		FALSE
32	195	708.057	3	2122.156	2122.154	0.97	[SKLVSDFR]	>Cas9	964	971	[QQLPEKYK]	>Cas9	345	352	K2	K6		20190410_QExHFX1_RSLC1_Beveridge_Clausen_IMP_DSS_JRmethod_R1.12273.12273.3 File:"20190410_QExHFX1_RSLC1_Beveridge_Clausen_IMP_DSS_JRmethod_R1.raw", NativeID:"controllerType=0 controllerNumber=1 scan=12273"	3615.07254		FALSE
33	194	657.372	3	1970.103	1970.103	-0.17	[NSDKLIAR]	>Cas9	1119	1126	[NSDKLIAR]	>Cas9	1119	1126	K4	K4		20190410_QExHFX1_RSLC1_Beveridge_Clausen_IMP_DSS_JRmethod_R1.10520.10520.3 File:"20190410_QExHFX1_RSLC1_Beveridge_Clausen_IMP_DSS_JRmethod_R1.raw", NativeID:"controllerType=0 controllerNumber=1 scan=10520"	3213.55662		FALSE
34	194	528.833	4	2112.31	2112.308	0.62	[FIKPILEK]	>Cas9	379	386	[FIKPILEK]	>Cas9	379	386	K3	K3		20190410_QExHFX1_RSLC1_Beveridge_Clausen_IMP_DSS_JRmethod_R1.17472.17472.4 File:"20190410_QExHFX1_RSLC1_Beveridge_Clausen_IMP_DSS_JRmethod_R1.raw", NativeID:"controllerType=0 controllerNumber=1 scan=17472"	4719.25578		FALSE
35	193	680.709	3	2040.113	2040.112	0.22	[SKLVSDFR]	>Cas9	964	971	[SKLVSDFR]	>Cas9	964	971	K2	K2		20190410_QExHFX1_RSLC1_Beveridge_Clausen_IMP_DSS_JRmethod_R1.14773.14773.3 File:"20190410_QExHFX1_RSLC1_Beveridge_Clausen_IMP_DSS_JRmethod_R1.raw", NativeID:"controllerType=0 controllerNumber=1 scan=14773"	4131.62088		FALSE
36	193	844.696	4	3375.763	3375.764	-0.26	[LVDSTDKADLR]	>Cas9	146	156	[KNLIGALLFDSGETAEATR]	>Cas9	49	67	K7	K1		20190410_QExHFX1_RSLC1_Beveridge_Clausen_IMP_DSS_JRmethod_R1.21958.21958.4 File:"20190410_QExHFX1_RSLC1_Beveridge_Clausen_IMP_DSS_JRmethod_R1.raw", NativeID:"controllerType=0 controllerNumber=1 scan=21958"	5840.70708		FALSE
37	193	847.431	4	3386.703	3386.704	-0.43	[SSFEKNPIDFLEAK]	>Cas9	1176	1189	[SSFEKNPIDFLEAK]	>Cas9	1176	1189	K5	K5		20190410_QExHFX1_RSLC1_Beveridge_Clausen_IMP_DSS_JRmethod_R1.23683.23683.4 File:"20190410_QExHFX1_RSLC1_Beveridge_Clausen_IMP_DSS_JRmethod_R1.raw", NativeID:"controllerType=0 controllerNumber=1 scan=23683"	6349.3218		FALSE
38	192	764.369	4	3054.455	3054.455	-0.05	[MTNFDKNLPNEK]	>Cas9	499	510	[mTNFDKNLPNEK]	>Cas9	499	510	K6	K6		20190410_QExHFX1_RSLC1_Beveridge_Clausen_IMP_DSS_JRmethod_R1.13715.13715.4 File:"20190410_QExHFX1_RSLC1_Beveridge_Clausen_IMP_DSS_JRmethod_R1.raw", NativeID:"controllerType=0 controllerNumber=1 scan=13715"	3918.84492		FALSE
39	191	733.438	3	2198.298	2198.298	0.04	[FIKPILEK]	>Cas9	379	386	[APLSASMIKR]	>Cas9	319	328	K3	K9		20190410_QExHFX1_RSLC1_Beveridge_Clausen_IMP_DSS_JRmethod_R1.16073.16073.3 File:"20190410_QExHFX1_RSLC1_Beveridge_Clausen_IMP_DSS_JRmethod_R1.raw", NativeID:"controllerType=0 controllerNumber=1 scan=16073"	4408.20258		FALSE
40	189	651.846	4	2604.361	2604.362	-0.4	[MIAKSEQEIGK]	>Cas9	1025	1035	[MIAKSEQEIGK]	>Cas9	1025	1035	K4	K4		20190410_QExHFX1_RSLC1_Beveridge_Clausen_IMP_DSS_JRmethod_R1.10775.10775.4 File:"20190410_QExHFX1_RSLC1_Beveridge_Clausen_IMP_DSS_JRmethod_R1.raw", NativeID:"controllerType=0 controllerNumber=1 scan=10775"	3269.84862		FALSE
41	188	677.053	3	2029.145	2029.144	0.28	[ESILPKR]	>Cas9	1112	1118	[FKVLGNTDR]	>Cas9	36	44	K6	K2		20190410_QExHFX1_RSLC1_Beveridge_Clausen_IMP_DSS_JRmethod_R1.13011.13011.3 File:"20190410_QExHFX1_RSLC1_Beveridge_Clausen_IMP_DSS_JRmethod_R1.raw", NativeID:"controllerType=0 controllerNumber=1 scan=13011"	3775.33872		FALSE
42	188	681.618	4	2723.45	2723.45	-0.11	[KFDNLTK]	>Cas9	900	906	[TEVQTGGFSKESILPK]	>Cas9	1102	1117	K1	K10		20190410_QExHFX1_RSLC1_Beveridge_Clausen_IMP_DSS_JRmethod_R1.16729.16729.4 File:"20190410_QExHFX1_RSLC1_Beveridge_Clausen_IMP_DSS_JRmethod_R1.raw", NativeID:"controllerType=0 controllerNumber=1 scan=16729"	4552.07082		FALSE
43	188	650.021	3	1948.049	1948.048	0.49	[KLVDSTDK]	>Cas9	145	152	[KLVDSTDK]	>Cas9	145	152	K1	K1		20190410_QExHFX1_RSLC1_Beveridge_Clausen_IMP_DSS_JRmethod_R1.8256.8256.3 File:"20190410_QExHFX1_RSLC1_Beveridge_Clausen_IMP_DSS_JRmethod_R1.raw", NativeID:"controllerType=0 controllerNumber=1 scan=8256"	2605.43898		FALSE
44	187	687.031	3	2059.078	2059.078	0.28	[GQKNSR]	>Cas9	777	782	[LVDSTDKADLR]	>Cas9	146	156	K3	K7		20190410_QExHFX1_RSLC1_Beveridge_Clausen_IMP_DSS_JRmethod_R1.7941.7941.3 File:"20190410_QExHFX1_RSLC1_Beveridge_Clausen_IMP_DSS_JRmethod_R1.raw", NativeID:"controllerType=0 controllerNumber=1 scan=7941"	2514.17484		FALSE
45	187	714.399	3	2141.182	2141.181	0.33	[ESILPKR]	>Cas9	1112	1118	[SEQEIGKATAK]	>Cas9	1029	1039	K6	K7		20190410_QExHFX1_RSLC1_Beveridge_Clausen_IMP_DSS_JRmethod_R1.9932.9932.3 File:"20190410_QExHFX1_RSLC1_Beveridge_Clausen_IMP_DSS_JRmethod_R1.raw", NativeID:"controllerType=0 controllerNumber=1 scan=9932"	3065.73168		FALSE
46	186	652.589	4	2607.334	2607.333	0.04	[VKYVTEGMR]	>Cas9	531	539	[GKSDNVPSEEVVK]	>Cas9	869	881	K2	K2		20190410_QExHFX1_RSLC1_Beveridge_Clausen_IMP_DSS_JRmethod_R1.11105.11105.4 File:"20190410_QExHFX1_RSLC1_Beveridge_Clausen_IMP_DSS_JRmethod_R1.raw", NativeID:"controllerType=0 controllerNumber=1 scan=11105"	3353.48922		FALSE
47	183	651.012	3	1951.023	1951.022	0.42	[MKNYWR]	>Cas9	883	888	[NSDKLIAR]	>Cas9	1119	1126	K2	K4		20190410_QExHFX1_RSLC1_Beveridge_Clausen_IMP_DSS_JRmethod_R1.12007.12007.3 File:"20190410_QExHFX1_RSLC1_Beveridge_Clausen_IMP_DSS_JRmethod_R1.raw", NativeID:"controllerType=0 controllerNumber=1 scan=12007"	3552.81504		FALSE
48	183	868.123	3	2602.356	2602.357	-0.45	[LVDSTDKADLR]	>Cas9	146	156	[LVDSTDKADLR]	>Cas9	146	156	K7	K7		20190410_QExHFX1_RSLC1_Beveridge_Clausen_IMP_DSS_JRmethod_R1.12853.12853.3 File:"20190410_QExHFX1_RSLC1_Beveridge_Clausen_IMP_DSS_JRmethod_R1.raw", NativeID:"controllerType=0 controllerNumber=1 scan=12853"	3745.49214		FALSE
49	180	933.482	3	2798.431	2798.431	-0.02	[SDNVPSEEVVKK]	>Cas9	871	882	[SDNVPSEEVVKK]	>Cas9	871	882	K11	K11		20190410_QExHFX1_RSLC1_Beveridge_Clausen_IMP_DSS_JRmethod_R1.10524.10524.3 File:"20190410_QExHFX1_RSLC1_Beveridge_Clausen_IMP_DSS_JRmethod_R1.raw", NativeID:"controllerType=0 controllerNumber=1 scan=10524"	3214.27122		FALSE
50	180	647.39	3	1940.155	1940.154	0.6	[KGILQTVK]	>Cas9	739	746	[NSDKLIAR]	>Cas9	1119	1126	K1	K4		20190410_QExHFX1_RSLC1_Beveridge_Clausen_IMP_DSS_JRmethod_R1.11415.11415.3 File:"20190410_QExHFX1_RSLC1_Beveridge_Clausen_IMP_DSS_JRmethod_R1.raw", NativeID:"controllerType=0 controllerNumber=1 scan=11415"	3432.05844		FALSE
51	178	712.155	4	2845.596	2845.596	0.09	[FIKPILEK]	>Cas9	379	386	[TEVQTGGFSKESILPK]	>Cas9	1102	1117	K3	K10		20190410_QExHFX1_RSLC1_Beveridge_Clausen_IMP_DSS_JRmethod_R1.18585.18585.4 File:"20190410_QExHFX1_RSLC1_Beveridge_Clausen_IMP_DSS_JRmethod_R1.raw", NativeID:"controllerType=0 controllerNumber=1 scan=18585"	4982.97312		FALSE
52	178	763.424	3	2288.257	2288.253	1.63	[DKQSGK]	>Cas9	676	681	[SVKELLGITIMER]	>Cas9	1163	1175	K2	K3		20190410_QExHFX1_RSLC1_Beveridge_Clausen_IMP_DSS_JRmethod_R1.19117.19117.3 File:"20190410_QExHFX1_RSLC1_Beveridge_Clausen_IMP_DSS_JRmethod_R1.raw", NativeID:"controllerType=0 controllerNumber=1 scan=19117"	5112.50922		FALSE
53	175	767.751	3	2301.237	2301.237	0.18	[EKIEK]	>Cas9	442	446	[MDGTEELLVKLNR]	>Cas9	387	399	K2	K10		20190410_QExHFX1_RSLC1_Beveridge_Clausen_IMP_DSS_JRmethod_R1.16723.16723.3 File:"20190410_QExHFX1_RSLC1_Beveridge_Clausen_IMP_DSS_JRmethod_R1.raw", NativeID:"controllerType=0 controllerNumber=1 scan=16723"	4551.11874		FALSE
54	175	622.348	4	2486.369	2486.369	0.06	[KPAFLSGEQK]	>Cas9	540	549	[VVDELVKVMGR]	>Cas9	747	757	K1	K7		20190410_QExHFX1_RSLC1_Beveridge_Clausen_IMP_DSS_JRmethod_R1.17363.17363.4 File:"20190410_QExHFX1_RSLC1_Beveridge_Clausen_IMP_DSS_JRmethod_R1.raw", NativeID:"controllerType=0 controllerNumber=1 scan=17363"	4694.8764		FALSE
55	174	814.144	3	2440.418	2440.417	0.36	[NLPNEKVLPK]	>Cas9	505	514	[NLPNEKVLPK]	>Cas9	505	514	K6	K6		20190410_QExHFX1_RSLC1_Beveridge_Clausen_IMP_DSS_JRmethod_R1.13293.13293.3 File:"20190410_QExHFX1_RSLC1_Beveridge_Clausen_IMP_DSS_JRmethod_R1.raw", NativeID:"controllerType=0 controllerNumber=1 scan=13293"	3826.1805		FALSE
56	174	626.332	3	1876.981	1876.98	0.39	[KDWDPK]	>Cas9	1128	1133	[SKLVSDFR]	>Cas9	964	971	K1	K2		20190410_QExHFX1_RSLC1_Beveridge_Clausen_IMP_DSS_JRmethod_R1.13412.13412.3 File:"20190410_QExHFX1_RSLC1_Beveridge_Clausen_IMP_DSS_JRmethod_R1.raw", NativeID:"controllerType=0 controllerNumber=1 scan=13412"	3848.84064		FALSE
57	174	692.722	3	2076.152	2076.152	0.35	[KFDNLTK]	>Cas9	900	906	[APLSASMIKR]	>Cas9	319	328	K1	K9		20190410_QExHFX1_RSLC1_Beveridge_Clausen_IMP_DSS_JRmethod_R1.13606.13606.3 File:"20190410_QExHFX1_RSLC1_Beveridge_Clausen_IMP_DSS_JRmethod_R1.raw", NativeID:"controllerType=0 controllerNumber=1 scan=13606"	3894.77676		FALSE
58	174	587.323	4	2346.268	2346.27	-0.82	[KPAFLSGEQK]	>Cas9	540	549	[KPAFLSGEQK]	>Cas9	540	549	K1	K1		20190410_QExHFX1_RSLC1_Beveridge_Clausen_IMP_DSS_JRmethod_R1.13969.13969.4 File:"20190410_QExHFX1_RSLC1_Beveridge_Clausen_IMP_DSS_JRmethod_R1.raw", NativeID:"controllerType=0 controllerNumber=1 scan=13969"	3975.11424		FALSE
59	174	839.456	4	3354.8	3354.801	-0.24	[VVDELVKVMGR]	>Cas9	747	757	[mLASAGELQKGNELALPSK]	>Cas9	1217	1235	K7	K10		20190410_QExHFX1_RSLC1_Beveridge_Clausen_IMP_DSS_JRmethod_R1.18663.18663.4 File:"20190410_QExHFX1_RSLC1_Beveridge_Clausen_IMP_DSS_JRmethod_R1.raw", NativeID:"controllerType=0 controllerNumber=1 scan=18663"	5001.30732		FALSE
60	174	844.696	4	3375.761	3375.764	-0.96	[LVDSTDKADLR]	>Cas9	146	156	[KNLIGALLFDSGETAEATR]	>Cas9	49	67	K7	K1		20190410_QExHFX1_RSLC1_Beveridge_Clausen_IMP_DSS_JRmethod_R1.21717.21717.4 File:"20190410_QExHFX1_RSLC1_Beveridge_Clausen_IMP_DSS_JRmethod_R1.raw", NativeID:"controllerType=0 controllerNumber=1 scan=21717"	5780.4423		FALSE
61	174	714.399	3	2141.181	2141.181	-0.01	[ESILPKR]	>Cas9	1112	1118	[SEQEIGKATAK]	>Cas9	1029	1039	K6	K7		20190410_QExHFX1_RSLC1_Beveridge_Clausen_IMP_DSS_JRmethod_R1.9807.9807.3 File:"20190410_QExHFX1_RSLC1_Beveridge_Clausen_IMP_DSS_JRmethod_R1.raw", NativeID:"controllerType=0 controllerNumber=1 scan=9807"	3035.37912		FALSE
62	173	910.445	4	3638.758	3638.757	0.37	[MTNFDKNLPNEK]	>Cas9	499	510	[KSEETITPWNFEEVVDK]	>Cas9	472	488	K6	K1		20190410_QExHFX1_RSLC1_Beveridge_Clausen_IMP_DSS_JRmethod_R1.19769.19769.4 File:"20190410_QExHFX1_RSLC1_Beveridge_Clausen_IMP_DSS_JRmethod_R1.raw", NativeID:"controllerType=0 controllerNumber=1 scan=19769"	5267.22276		FALSE
63	172	706.728	3	2118.17	2118.169	0.34	[EKIEK]	>Cas9	442	446	[GGLSELDKAGFIK]	>Cas9	910	922	K2	K8		20190410_QExHFX1_RSLC1_Beveridge_Clausen_IMP_DSS_JRmethod_R1.14380.14380.3 File:"20190410_QExHFX1_RSLC1_Beveridge_Clausen_IMP_DSS_JRmethod_R1.raw", NativeID:"controllerType=0 controllerNumber=1 scan=14380"	4056.80826		FALSE
64	172	841.684	4	3363.714	3363.718	-1.32	[VVDELVKVMGR]	>Cas9	747	757	[LESEFVYGDYKVYDVR]	>Cas9	1008	1023	K7	K11		20190410_QExHFX1_RSLC1_Beveridge_Clausen_IMP_DSS_JRmethod_R1.20803.20803.4 File:"20190410_QExHFX1_RSLC1_Beveridge_Clausen_IMP_DSS_JRmethod_R1.raw", NativeID:"controllerType=0 controllerNumber=1 scan=20803"	5528.8983		FALSE
65	171	507.308	3	1519.911	1519.911	0.07	[AGFIKR]	>Cas9	918	923	[AGFIKR]	>Cas9	918	923	K5	K5		20190410_QExHFX1_RSLC1_Beveridge_Clausen_IMP_DSS_JRmethod_R1.10370.10370.3 File:"20190410_QExHFX1_RSLC1_Beveridge_Clausen_IMP_DSS_JRmethod_R1.raw", NativeID:"controllerType=0 controllerNumber=1 scan=10370"	3182.10504		FALSE
66	170	698.376	3	2093.114	2093.112	0.64	[GYKEVK]	>Cas9	1190	1195	[LVDSTDKADLR]	>Cas9	146	156	K3	K7		20190410_QExHFX1_RSLC1_Beveridge_Clausen_IMP_DSS_JRmethod_R1.10119.10119.3 File:"20190410_QExHFX1_RSLC1_Beveridge_Clausen_IMP_DSS_JRmethod_R1.raw", NativeID:"controllerType=0 controllerNumber=1 scan=10119"	3114.79326		FALSE
67	170	680.709	3	2040.114	2040.112	0.72	[SKLVSDFR]	>Cas9	964	971	[SKLVSDFR]	>Cas9	964	971	K2	K2		20190410_QExHFX1_RSLC1_Beveridge_Clausen_IMP_DSS_JRmethod_R1.14620.14620.3 File:"20190410_QExHFX1_RSLC1_Beveridge_Clausen_IMP_DSS_JRmethod_R1.raw", NativeID:"controllerType=0 controllerNumber=1 scan=14620"	4101.54018		FALSE
68	170	869.205	4	3473.8	3473.801	-0.31	[SDNVPSEEVVKK]	>Cas9	871	882	[KNLIGALLFDSGETAEATR]	>Cas9	49	67	K11	K1		20190410_QExHFX1_RSLC1_Beveridge_Clausen_IMP_DSS_JRmethod_R1.20607.20607.4 File:"20190410_QExHFX1_RSLC1_Beveridge_Clausen_IMP_DSS_JRmethod_R1.raw", NativeID:"controllerType=0 controllerNumber=1 scan=20607"	5476.79388		FALSE
69	169	507.309	3	1519.912	1519.911	1.05	[AGFIKR]	>Cas9	918	923	[AGFIKR]	>Cas9	918	923	K5	K5		20190410_QExHFX1_RSLC1_Beveridge_Clausen_IMP_DSS_JRmethod_R1.10261.10261.3 File:"20190410_QExHFX1_RSLC1_Beveridge_Clausen_IMP_DSS_JRmethod_R1.raw", NativeID:"controllerType=0 controllerNumber=1 scan=10261"	3152.12418		FALSE
70	169	608.032	3	1822.08	1822.08	0.36	[ESILPKR]	>Cas9	1112	1118	[ESILPKR]	>Cas9	1112	1118	K6	K6		20190410_QExHFX1_RSLC1_Beveridge_Clausen_IMP_DSS_JRmethod_R1.12470.12470.3 File:"20190410_QExHFX1_RSLC1_Beveridge_Clausen_IMP_DSS_JRmethod_R1.raw", NativeID:"controllerType=0 controllerNumber=1 scan=12470"	3659.55204		FALSE
71	169	561.325	3	1681.959	1681.96	-0.31	[DKPIR]	>Cas9	1303	1307	[NSDKLIAR]	>Cas9	1119	1126	K2	K4		20190410_QExHFX1_RSLC1_Beveridge_Clausen_IMP_DSS_JRmethod_R1.9448.9448.3 File:"20190410_QExHFX1_RSLC1_Beveridge_Clausen_IMP_DSS_JRmethod_R1.raw", NativeID:"controllerType=0 controllerNumber=1 scan=9448"	2939.08284		FALSE
72	168	900.803	3	2700.394	2700.394	0.08	[LVDSTDKADLR]	>Cas9	146	156	[SDNVPSEEVVKK]	>Cas9	871	882	K7	K11		20190410_QExHFX1_RSLC1_Beveridge_Clausen_IMP_DSS_JRmethod_R1.11699.11699.3 File:"20190410_QExHFX1_RSLC1_Beveridge_Clausen_IMP_DSS_JRmethod_R1.raw", NativeID:"controllerType=0 controllerNumber=1 scan=11699"	3488.51148		FALSE
73	168	792.724	3	2376.156	2376.154	0.89	[KDWDPK]	>Cas9	1128	1133	[MTNFDKNLPNEK]	>Cas9	499	510	K1	K6		20190410_QExHFX1_RSLC1_Beveridge_Clausen_IMP_DSS_JRmethod_R1.13133.13133.3 File:"20190410_QExHFX1_RSLC1_Beveridge_Clausen_IMP_DSS_JRmethod_R1.raw", NativeID:"controllerType=0 controllerNumber=1 scan=13133"	3797.42874		FALSE
74	168	680.709	3	2040.113	2040.112	0.08	[SKLVSDFR]	>Cas9	964	971	[SKLVSDFR]	>Cas9	964	971	K2	K2		20190410_QExHFX1_RSLC1_Beveridge_Clausen_IMP_DSS_JRmethod_R1.15350.15350.3 File:"20190410_QExHFX1_RSLC1_Beveridge_Clausen_IMP_DSS_JRmethod_R1.raw", NativeID:"controllerType=0 controllerNumber=1 scan=15350"	4242.87708		FALSE
75	168	731.055	3	2191.149	2191.149	-0.02	[GYKEVK]	>Cas9	1190	1195	[SDNVPSEEVVKK]	>Cas9	871	882	K3	K11		20190410_QExHFX1_RSLC1_Beveridge_Clausen_IMP_DSS_JRmethod_R1.9054.9054.3 File:"20190410_QExHFX1_RSLC1_Beveridge_Clausen_IMP_DSS_JRmethod_R1.raw", NativeID:"controllerType=0 controllerNumber=1 scan=9054"	2828.30856		FALSE
76	167	668.364	3	2003.078	2003.077	0.51	[LSKSR]	>Cas9	220	224	[DDSIDNKVLTR]	>Cas9	853	863	K3	K7		20190410_QExHFX1_RSLC1_Beveridge_Clausen_IMP_DSS_JRmethod_R1.11117.11117.3 File:"20190410_QExHFX1_RSLC1_Beveridge_Clausen_IMP_DSS_JRmethod_R1.raw", NativeID:"controllerType=0 controllerNumber=1 scan=11117"	3356.35506		FALSE
77	166	668.364	3	2003.077	2003.077	0.17	[LSKSR]	>Cas9	220	224	[DDSIDNKVLTR]	>Cas9	853	863	K3	K7		20190410_QExHFX1_RSLC1_Beveridge_Clausen_IMP_DSS_JRmethod_R1.11231.11231.3 File:"20190410_QExHFX1_RSLC1_Beveridge_Clausen_IMP_DSS_JRmethod_R1.raw", NativeID:"controllerType=0 controllerNumber=1 scan=11231"	3386.82216		FALSE
78	166	630.352	3	1889.042	1889.041	0.28	[KMIAK]	>Cas9	1024	1028	[SEQEIGKATAK]	>Cas9	1029	1039	K1	K7		20190410_QExHFX1_RSLC1_Beveridge_Clausen_IMP_DSS_JRmethod_R1.7291.7291.3 File:"20190410_QExHFX1_RSLC1_Beveridge_Clausen_IMP_DSS_JRmethod_R1.raw", NativeID:"controllerType=0 controllerNumber=1 scan=7291"	2333.19114		FALSE
79	165	657.373	3	1970.105	1970.103	0.91	[NSDKLIAR]	>Cas9	1119	1126	[NSDKLIAR]	>Cas9	1119	1126	K4	K4		20190410_QExHFX1_RSLC1_Beveridge_Clausen_IMP_DSS_JRmethod_R1.11145.11145.3 File:"20190410_QExHFX1_RSLC1_Beveridge_Clausen_IMP_DSS_JRmethod_R1.raw", NativeID:"controllerType=0 controllerNumber=1 scan=11145"	3364.56894		FALSE
80	165	677.053	3	2029.145	2029.144	0.33	[ESILPKR]	>Cas9	1112	1118	[FKVLGNTDR]	>Cas9	36	44	K6	K2		20190410_QExHFX1_RSLC1_Beveridge_Clausen_IMP_DSS_JRmethod_R1.13177.13177.3 File:"20190410_QExHFX1_RSLC1_Beveridge_Clausen_IMP_DSS_JRmethod_R1.raw", NativeID:"controllerType=0 controllerNumber=1 scan=13177"	3805.85874		FALSE
81	165	746.769	3	2238.293	2238.296	-1.14	[DLIIKLPK]	>Cas9	1197	1204	[SEQEIGKATAK]	>Cas9	1029	1039	K5	K7		20190410_QExHFX1_RSLC1_Beveridge_Clausen_IMP_DSS_JRmethod_R1.14673.14673.3 File:"20190410_QExHFX1_RSLC1_Beveridge_Clausen_IMP_DSS_JRmethod_R1.raw", NativeID:"controllerType=0 controllerNumber=1 scan=14673"	4112.1774		FALSE
82	165	778.403	3	2333.193	2333.192	0.24	[FDNLTKAER]	>Cas9	901	909	[DFQFYKVR]	>Cas9	973	980	K6	K6		20190410_QExHFX1_RSLC1_Beveridge_Clausen_IMP_DSS_JRmethod_R1.17426.17426.3 File:"20190410_QExHFX1_RSLC1_Beveridge_Clausen_IMP_DSS_JRmethod_R1.raw", NativeID:"controllerType=0 controllerNumber=1 scan=17426"	4709.0226		FALSE
83	165	835.457	4	3338.806	3338.806	-0.21	[VVDELVKVMGR]	>Cas9	747	757	[MLASAGELQKGNELALPSK]	>Cas9	1217	1235	K7	K10		20190410_QExHFX1_RSLC1_Beveridge_Clausen_IMP_DSS_JRmethod_R1.19231.19231.4 File:"20190410_QExHFX1_RSLC1_Beveridge_Clausen_IMP_DSS_JRmethod_R1.raw", NativeID:"controllerType=0 controllerNumber=1 scan=19231"	5141.34762		FALSE
84	165	561.325	3	1681.959	1681.96	-0.2	[DKPIR]	>Cas9	1303	1307	[NSDKLIAR]	>Cas9	1119	1126	K2	K4		20190410_QExHFX1_RSLC1_Beveridge_Clausen_IMP_DSS_JRmethod_R1.9327.9327.3 File:"20190410_QExHFX1_RSLC1_Beveridge_Clausen_IMP_DSS_JRmethod_R1.raw", NativeID:"controllerType=0 controllerNumber=1 scan=9327"	2908.6407		FALSE
85	164	698.376	3	2093.114	2093.112	0.54	[GYKEVK]	>Cas9	1190	1195	[LVDSTDKADLR]	>Cas9	146	156	K3	K7		20190410_QExHFX1_RSLC1_Beveridge_Clausen_IMP_DSS_JRmethod_R1.10235.10235.3 File:"20190410_QExHFX1_RSLC1_Beveridge_Clausen_IMP_DSS_JRmethod_R1.raw", NativeID:"controllerType=0 controllerNumber=1 scan=10235"	3144.85896		FALSE
86	164	656.343	3	1967.016	1967.017	-0.48	[mKNYWR]	>Cas9	883	888	[NSDKLIAR]	>Cas9	1119	1126	K2	K4		20190410_QExHFX1_RSLC1_Beveridge_Clausen_IMP_DSS_JRmethod_R1.11887.11887.3 File:"20190410_QExHFX1_RSLC1_Beveridge_Clausen_IMP_DSS_JRmethod_R1.raw", NativeID:"controllerType=0 controllerNumber=1 scan=11887"	3526.1715		FALSE
87	164	635.577	4	2539.287	2539.286	0.19	[SKLVSDFR]	>Cas9	964	971	[MTNFDKNLPNEK]	>Cas9	499	510	K2	K6		20190410_QExHFX1_RSLC1_Beveridge_Clausen_IMP_DSS_JRmethod_R1.14537.14537.4 File:"20190410_QExHFX1_RSLC1_Beveridge_Clausen_IMP_DSS_JRmethod_R1.raw", NativeID:"controllerType=0 controllerNumber=1 scan=14537"	4086.55602		FALSE
88	164	719.71	3	2157.115	2157.115	0.32	[GQKNSR]	>Cas9	777	782	[SDNVPSEEVVKK]	>Cas9	871	882	K3	K11		20190410_QExHFX1_RSLC1_Beveridge_Clausen_IMP_DSS_JRmethod_R1.6795.6795.3 File:"20190410_QExHFX1_RSLC1_Beveridge_Clausen_IMP_DSS_JRmethod_R1.raw", NativeID:"controllerType=0 controllerNumber=1 scan=6795"	2181.49716		FALSE
89	163	637.406	3	1910.204	1910.205	-0.32	[KGILQTVK]	>Cas9	739	746	[KGILQTVK]	>Cas9	739	746	K1	K1		20190410_QExHFX1_RSLC1_Beveridge_Clausen_IMP_DSS_JRmethod_R1.12020.12020.3 File:"20190410_QExHFX1_RSLC1_Beveridge_Clausen_IMP_DSS_JRmethod_R1.raw", NativeID:"controllerType=0 controllerNumber=1 scan=12020"	3555.51162		FALSE
90	163	608.032	3	1822.081	1822.08	0.77	[ESILPKR]	>Cas9	1112	1118	[ESILPKR]	>Cas9	1112	1118	K6	K6		20190410_QExHFX1_RSLC1_Beveridge_Clausen_IMP_DSS_JRmethod_R1.12337.12337.3 File:"20190410_QExHFX1_RSLC1_Beveridge_Clausen_IMP_DSS_JRmethod_R1.raw", NativeID:"controllerType=0 controllerNumber=1 scan=12337"	3629.42196		FALSE
91	163	742.643	4	2967.55	2967.55	0	[MIAKSEQEIGK]	>Cas9	1025	1035	[TILDFLKSDGFANR]	>Cas9	682	695	K4	K7		20190410_QExHFX1_RSLC1_Beveridge_Clausen_IMP_DSS_JRmethod_R1.21046.21046.4 File:"20190410_QExHFX1_RSLC1_Beveridge_Clausen_IMP_DSS_JRmethod_R1.raw", NativeID:"controllerType=0 controllerNumber=1 scan=21046"	5596.33056		FALSE
92	162	702.386	4	2806.524	2806.524	-0.06	[GGLSELDKAGFIK]	>Cas9	910	922	[GGLSELDKAGFIK]	>Cas9	910	922	K8	K8		20190410_QExHFX1_RSLC1_Beveridge_Clausen_IMP_DSS_JRmethod_R1.20217.20217.4 File:"20190410_QExHFX1_RSLC1_Beveridge_Clausen_IMP_DSS_JRmethod_R1.raw", NativeID:"controllerType=0 controllerNumber=1 scan=20217"	5378.00346		FALSE
93	161	720.395	3	2159.172	2159.171	0.51	[AGFIKR]	>Cas9	918	923	[SDNVPSEEVVKK]	>Cas9	871	882	K5	K11		20190410_QExHFX1_RSLC1_Beveridge_Clausen_IMP_DSS_JRmethod_R1.10505.10505.3 File:"20190410_QExHFX1_RSLC1_Beveridge_Clausen_IMP_DSS_JRmethod_R1.raw", NativeID:"controllerType=0 controllerNumber=1 scan=10505"	3210.11034		FALSE
94	160	720.395	3	2159.172	2159.171	0.42	[AGFIKR]	>Cas9	918	923	[SDNVPSEEVVKK]	>Cas9	871	882	K5	K11		20190410_QExHFX1_RSLC1_Beveridge_Clausen_IMP_DSS_JRmethod_R1.10643.10643.3 File:"20190410_QExHFX1_RSLC1_Beveridge_Clausen_IMP_DSS_JRmethod_R1.raw", NativeID:"controllerType=0 controllerNumber=1 scan=10643"	3240.6528		FALSE
95	160	667.599	4	2667.376	2667.376	-0.16	[KLVDSTDK]	>Cas9	145	152	[SSFEKNPIDFLEAK]	>Cas9	1176	1189	K1	K5		20190410_QExHFX1_RSLC1_Beveridge_Clausen_IMP_DSS_JRmethod_R1.18659.18659.4 File:"20190410_QExHFX1_RSLC1_Beveridge_Clausen_IMP_DSS_JRmethod_R1.raw", NativeID:"controllerType=0 controllerNumber=1 scan=18659"	5000.46498		FALSE
96	160	725.626	4	2899.483	2899.484	-0.09	[YDENDKLIR]	>Cas9	947	955	[TILDFLKSDGFANR]	>Cas9	682	695	K6	K7		20190410_QExHFX1_RSLC1_Beveridge_Clausen_IMP_DSS_JRmethod_R1.22704.22704.4 File:"20190410_QExHFX1_RSLC1_Beveridge_Clausen_IMP_DSS_JRmethod_R1.raw", NativeID:"controllerType=0 controllerNumber=1 scan=22704"	6061.617		FALSE
97	159	728.873	4	2912.471	2912.474	-0.91	[GKSDNVPSEEVVK]	>Cas9	869	881	[GKSDNVPSEEVVK]	>Cas9	869	881	K2	K2		20190410_QExHFX1_RSLC1_Beveridge_Clausen_IMP_DSS_JRmethod_R1.10452.10452.4 File:"20190410_QExHFX1_RSLC1_Beveridge_Clausen_IMP_DSS_JRmethod_R1.raw", NativeID:"controllerType=0 controllerNumber=1 scan=10452"	3199.34484		FALSE
98	159	583.065	4	2329.238	2329.236	0.87	[NSDKLIAR]	>Cas9	1119	1126	[DDSIDNKVLTR]	>Cas9	853	863	K4	K7		20190410_QExHFX1_RSLC1_Beveridge_Clausen_IMP_DSS_JRmethod_R1.14241.14241.4 File:"20190410_QExHFX1_RSLC1_Beveridge_Clausen_IMP_DSS_JRmethod_R1.raw", NativeID:"controllerType=0 controllerNumber=1 scan=14241"	4030.73208		FALSE
99	159	622.348	4	2486.37	2486.369	0.53	[KPAFLSGEQK]	>Cas9	540	549	[VVDELVKVMGR]	>Cas9	747	757	K1	K7		20190410_QExHFX1_RSLC1_Beveridge_Clausen_IMP_DSS_JRmethod_R1.17218.17218.4 File:"20190410_QExHFX1_RSLC1_Beveridge_Clausen_IMP_DSS_JRmethod_R1.raw", NativeID:"controllerType=0 controllerNumber=1 scan=17218"	4663.86864		FALSE
100	159	687.031	3	2059.077	2059.078	-0.24	[GQKNSR]	>Cas9	777	782	[LVDSTDKADLR]	>Cas9	146	156	K3	K7		20190410_QExHFX1_RSLC1_Beveridge_Clausen_IMP_DSS_JRmethod_R1.7711.7711.3 File:"20190410_QExHFX1_RSLC1_Beveridge_Clausen_IMP_DSS_JRmethod_R1.raw", NativeID:"controllerType=0 controllerNumber=1 scan=7711"	2453.2908		FALSE
101	159	687.03	3	2059.076	2059.078	-0.99	[GQKNSR]	>Cas9	777	782	[LVDSTDKADLR]	>Cas9	146	156	K3	K7		20190410_QExHFX1_RSLC1_Beveridge_Clausen_IMP_DSS_JRmethod_R1.7835.7835.3 File:"20190410_QExHFX1_RSLC1_Beveridge_Clausen_IMP_DSS_JRmethod_R1.raw", NativeID:"controllerType=0 controllerNumber=1 scan=7835"	2483.33976		FALSE
102	158	778.402	3	2333.192	2333.192	-0.19	[FDNLTKAER]	>Cas9	901	909	[DFQFYKVR]	>Cas9	973	980	K6	K6		20190410_QExHFX1_RSLC1_Beveridge_Clausen_IMP_DSS_JRmethod_R1.16705.16705.3 File:"20190410_QExHFX1_RSLC1_Beveridge_Clausen_IMP_DSS_JRmethod_R1.raw", NativeID:"controllerType=0 controllerNumber=1 scan=16705"	4547.54496		FALSE
103	158	698.599	4	2791.374	2791.376	-0.56	[VKYVTEGMR]	>Cas9	531	539	[QEDFYPFLKDNR]	>Cas9	430	441	K2	K9		20190410_QExHFX1_RSLC1_Beveridge_Clausen_IMP_DSS_JRmethod_R1.17742.17742.4 File:"20190410_QExHFX1_RSLC1_Beveridge_Clausen_IMP_DSS_JRmethod_R1.raw", NativeID:"controllerType=0 controllerNumber=1 scan=17742"	4782.82626		FALSE
104	158	661.371	4	2642.463	2642.462	0.44	[VVDELVKVMGR]	>Cas9	747	757	[VVDELVKVmGR]	>Cas9	747	757	K7	K7		20190410_QExHFX1_RSLC1_Beveridge_Clausen_IMP_DSS_JRmethod_R1.20101.20101.4 File:"20190410_QExHFX1_RSLC1_Beveridge_Clausen_IMP_DSS_JRmethod_R1.raw", NativeID:"controllerType=0 controllerNumber=1 scan=20101"	5347.55214		FALSE
105	158	661.371	4	2642.463	2642.462	0.38	[VVDELVKVMGR]	>Cas9	747	757	[VVDELVKVmGR]	>Cas9	747	757	K7	K7		20190410_QExHFX1_RSLC1_Beveridge_Clausen_IMP_DSS_JRmethod_R1.20103.20103.4 File:"20190410_QExHFX1_RSLC1_Beveridge_Clausen_IMP_DSS_JRmethod_R1.raw", NativeID:"controllerType=0 controllerNumber=1 scan=20103"	5347.99476		FALSE
106	158	651.034	3	1951.086	1951.086	0.06	[DKQSGK]	>Cas9	676	681	[NLPNEKVLPK]	>Cas9	505	514	K2	K6		20190410_QExHFX1_RSLC1_Beveridge_Clausen_IMP_DSS_JRmethod_R1.8977.8977.3 File:"20190410_QExHFX1_RSLC1_Beveridge_Clausen_IMP_DSS_JRmethod_R1.raw", NativeID:"controllerType=0 controllerNumber=1 scan=8977"	2806.84752		FALSE
107	158	561.325	3	1681.96	1681.96	0.23	[DKPIR]	>Cas9	1303	1307	[NSDKLIAR]	>Cas9	1119	1126	K2	K4		20190410_QExHFX1_RSLC1_Beveridge_Clausen_IMP_DSS_JRmethod_R1.9556.9556.3 File:"20190410_QExHFX1_RSLC1_Beveridge_Clausen_IMP_DSS_JRmethod_R1.raw", NativeID:"controllerType=0 controllerNumber=1 scan=9556"	2969.23698		FALSE
108	157	847.1	3	2539.286	2539.286	0.13	[SKLVSDFR]	>Cas9	964	971	[MTNFDKNLPNEK]	>Cas9	499	510	K2	K6		20190410_QExHFX1_RSLC1_Beveridge_Clausen_IMP_DSS_JRmethod_R1.14580.14580.3 File:"20190410_QExHFX1_RSLC1_Beveridge_Clausen_IMP_DSS_JRmethod_R1.raw", NativeID:"controllerType=0 controllerNumber=1 scan=14580"	4094.8848		FALSE
109	157	635.577	4	2539.285	2539.286	-0.45	[SKLVSDFR]	>Cas9	964	971	[MTNFDKNLPNEK]	>Cas9	499	510	K2	K6		20190410_QExHFX1_RSLC1_Beveridge_Clausen_IMP_DSS_JRmethod_R1.14691.14691.4 File:"20190410_QExHFX1_RSLC1_Beveridge_Clausen_IMP_DSS_JRmethod_R1.raw", NativeID:"controllerType=0 controllerNumber=1 scan=14691"	4116.72636		FALSE
110	157	845.683	4	3379.711	3379.713	-0.55	[VVDELVKVmGR]	>Cas9	747	757	[LESEFVYGDYKVYDVR]	>Cas9	1008	1023	K7	K11		20190410_QExHFX1_RSLC1_Beveridge_Clausen_IMP_DSS_JRmethod_R1.20829.20829.4 File:"20190410_QExHFX1_RSLC1_Beveridge_Clausen_IMP_DSS_JRmethod_R1.raw", NativeID:"controllerType=0 controllerNumber=1 scan=20829"	5536.3026		FALSE
111	156	656.344	3	1967.016	1967.017	-0.36	[mKNYWR]	>Cas9	883	888	[NSDKLIAR]	>Cas9	1119	1126	K2	K4		20190410_QExHFX1_RSLC1_Beveridge_Clausen_IMP_DSS_JRmethod_R1.11333.11333.3 File:"20190410_QExHFX1_RSLC1_Beveridge_Clausen_IMP_DSS_JRmethod_R1.raw", NativeID:"controllerType=0 controllerNumber=1 scan=11333"	3412.48668		FALSE
112	156	695.048	3	2083.129	2083.128	0.36	[VPSKK]	>Cas9	31	35	[GKSDNVPSEEVVK]	>Cas9	869	881	K4	K2		20190410_QExHFX1_RSLC1_Beveridge_Clausen_IMP_DSS_JRmethod_R1.8005.8005.3 File:"20190410_QExHFX1_RSLC1_Beveridge_Clausen_IMP_DSS_JRmethod_R1.raw", NativeID:"controllerType=0 controllerNumber=1 scan=8005"	2531.49516		FALSE
113	155	825.098	3	2473.28	2473.28	0.32	[DFQFYKVR]	>Cas9	973	980	[MIAKSEQEIGK]	>Cas9	1025	1035	K6	K4		20190410_QExHFX1_RSLC1_Beveridge_Clausen_IMP_DSS_JRmethod_R1.15745.15745.3 File:"20190410_QExHFX1_RSLC1_Beveridge_Clausen_IMP_DSS_JRmethod_R1.raw", NativeID:"controllerType=0 controllerNumber=1 scan=15745"	4330.21506		FALSE
114	155	687.031	3	2059.077	2059.078	-0.24	[GQKNSR]	>Cas9	777	782	[LVDSTDKADLR]	>Cas9	146	156	K3	K7		20190410_QExHFX1_RSLC1_Beveridge_Clausen_IMP_DSS_JRmethod_R1.7601.7601.3 File:"20190410_QExHFX1_RSLC1_Beveridge_Clausen_IMP_DSS_JRmethod_R1.raw", NativeID:"controllerType=0 controllerNumber=1 scan=7601"	2423.30034		FALSE
115	155	561.324	3	1681.958	1681.96	-0.75	[DKPIR]	>Cas9	1303	1307	[NSDKLIAR]	>Cas9	1119	1126	K2	K4		20190410_QExHFX1_RSLC1_Beveridge_Clausen_IMP_DSS_JRmethod_R1.9672.9672.3 File:"20190410_QExHFX1_RSLC1_Beveridge_Clausen_IMP_DSS_JRmethod_R1.raw", NativeID:"controllerType=0 controllerNumber=1 scan=9672"	3000.02616		FALSE
116	154	687.716	3	2061.135	2061.134	0.34	[AGFIKR]	>Cas9	918	923	[LVDSTDKADLR]	>Cas9	146	156	K5	K7		20190410_QExHFX1_RSLC1_Beveridge_Clausen_IMP_DSS_JRmethod_R1.11829.11829.3 File:"20190410_QExHFX1_RSLC1_Beveridge_Clausen_IMP_DSS_JRmethod_R1.raw", NativeID:"controllerType=0 controllerNumber=1 scan=11829"	3513.84084		FALSE
117	154	709.405	3	2126.201	2126.204	-1.56	[NSDKLIAR]	>Cas9	1119	1126	[RNSDKLIAR]	>Cas9	1118	1126	K4	K5		20190410_QExHFX1_RSLC1_Beveridge_Clausen_IMP_DSS_JRmethod_R1.13107.13107.3 File:"20190410_QExHFX1_RSLC1_Beveridge_Clausen_IMP_DSS_JRmethod_R1.raw", NativeID:"controllerType=0 controllerNumber=1 scan=13107"	3792.5112		FALSE
118	154	639.576	4	2555.283	2555.281	0.87	[SKLVSDFR]	>Cas9	964	971	[mTNFDKNLPNEK]	>Cas9	499	510	K2	K6		20190410_QExHFX1_RSLC1_Beveridge_Clausen_IMP_DSS_JRmethod_R1.13837.13837.4 File:"20190410_QExHFX1_RSLC1_Beveridge_Clausen_IMP_DSS_JRmethod_R1.raw", NativeID:"controllerType=0 controllerNumber=1 scan=13837"	3943.78314		FALSE
119	154	515.525	4	2059.079	2059.078	0.44	[GQKNSR]	>Cas9	777	782	[LVDSTDKADLR]	>Cas9	146	156	K3	K7		20190410_QExHFX1_RSLC1_Beveridge_Clausen_IMP_DSS_JRmethod_R1.7709.7709.4 File:"20190410_QExHFX1_RSLC1_Beveridge_Clausen_IMP_DSS_JRmethod_R1.raw", NativeID:"controllerType=0 controllerNumber=1 scan=7709"	2452.96416		FALSE
120	153	671.602	4	2683.387	2683.387	0.05	[FDNLTKAER]	>Cas9	901	909	[HKPENIVIEmAR]	>Cas9	758	769	K6	K2		20190410_QExHFX1_RSLC1_Beveridge_Clausen_IMP_DSS_JRmethod_R1.13676.13676.4 File:"20190410_QExHFX1_RSLC1_Beveridge_Clausen_IMP_DSS_JRmethod_R1.raw", NativeID:"controllerType=0 controllerNumber=1 scan=13676"	3909.42126		FALSE
121	153	793.437	3	2378.298	2378.297	0.45	[KDWDPK]	>Cas9	1128	1133	[LENLIAQLPGEKK]	>Cas9	226	238	K1	K12		20190410_QExHFX1_RSLC1_Beveridge_Clausen_IMP_DSS_JRmethod_R1.17534.17534.3 File:"20190410_QExHFX1_RSLC1_Beveridge_Clausen_IMP_DSS_JRmethod_R1.raw", NativeID:"controllerType=0 controllerNumber=1 scan=17534"	4733.64714		FALSE
122	153	781.384	4	3122.514	3122.514	0.14	[DFQFYKVR]	>Cas9	973	980	[KIECFDSVEISGVEDR]	>Cas9	575	590	K6	K1		20190410_QExHFX1_RSLC1_Beveridge_Clausen_IMP_DSS_JRmethod_R1.19747.19747.4 File:"20190410_QExHFX1_RSLC1_Beveridge_Clausen_IMP_DSS_JRmethod_R1.raw", NativeID:"controllerType=0 controllerNumber=1 scan=19747"	5262.69936		FALSE
123	153	666.697	3	1998.076	1998.075	0.48	[IIKDK]	>Cas9	604	608	[LKGSPEDNEQK]	>Cas9	1249	1259	K3	K2		20190410_QExHFX1_RSLC1_Beveridge_Clausen_IMP_DSS_JRmethod_R1.6579.6579.3 File:"20190410_QExHFX1_RSLC1_Beveridge_Clausen_IMP_DSS_JRmethod_R1.raw", NativeID:"controllerType=0 controllerNumber=1 scan=6579"	2114.59386		FALSE
124	152	681.618	4	2723.452	2723.45	0.61	[KFDNLTK]	>Cas9	900	906	[TEVQTGGFSKESILPK]	>Cas9	1102	1117	K1	K10		20190410_QExHFX1_RSLC1_Beveridge_Clausen_IMP_DSS_JRmethod_R1.16599.16599.4 File:"20190410_QExHFX1_RSLC1_Beveridge_Clausen_IMP_DSS_JRmethod_R1.raw", NativeID:"controllerType=0 controllerNumber=1 scan=16599"	4521.5589		FALSE
125	152	667.6	4	2667.377	2667.376	0.11	[KLVDSTDK]	>Cas9	145	152	[SSFEKNPIDFLEAK]	>Cas9	1176	1189	K1	K5		20190410_QExHFX1_RSLC1_Beveridge_Clausen_IMP_DSS_JRmethod_R1.18533.18533.4 File:"20190410_QExHFX1_RSLC1_Beveridge_Clausen_IMP_DSS_JRmethod_R1.raw", NativeID:"controllerType=0 controllerNumber=1 scan=18533"	4970.42808		FALSE
126	152	869.206	4	3473.802	3473.801	0.43	[SDNVPSEEVVKK]	>Cas9	871	882	[KNLIGALLFDSGETAEATR]	>Cas9	49	67	K11	K1		20190410_QExHFX1_RSLC1_Beveridge_Clausen_IMP_DSS_JRmethod_R1.20487.20487.4 File:"20190410_QExHFX1_RSLC1_Beveridge_Clausen_IMP_DSS_JRmethod_R1.raw", NativeID:"controllerType=0 controllerNumber=1 scan=20487"	5446.87392		FALSE
127	152	515.525	4	2059.078	2059.078	0.26	[GQKNSR]	>Cas9	777	782	[LVDSTDKADLR]	>Cas9	146	156	K3	K7		20190410_QExHFX1_RSLC1_Beveridge_Clausen_IMP_DSS_JRmethod_R1.7937.7937.4 File:"20190410_QExHFX1_RSLC1_Beveridge_Clausen_IMP_DSS_JRmethod_R1.raw", NativeID:"controllerType=0 controllerNumber=1 scan=7937"	2513.30094		FALSE
128	151	706.061	3	2116.169	2116.172	-1.61	[LSKSRR]	>Cas9	220	225	[LVDSTDKADLR]	>Cas9	146	156	K3	K7	1	20190410_QExHFX1_RSLC1_Beveridge_Clausen_IMP_DSS_JRmethod_R1.10879.10879.3 File:"20190410_QExHFX1_RSLC1_Beveridge_Clausen_IMP_DSS_JRmethod_R1.raw", NativeID:"controllerType=0 controllerNumber=1 scan=10879"	3296.08026		FALSE
129	151	515.525	4	2059.079	2059.078	0.47	[GQKNSR]	>Cas9	777	782	[LVDSTDKADLR]	>Cas9	146	156	K3	K7		20190410_QExHFX1_RSLC1_Beveridge_Clausen_IMP_DSS_JRmethod_R1.7599.7599.4 File:"20190410_QExHFX1_RSLC1_Beveridge_Clausen_IMP_DSS_JRmethod_R1.raw", NativeID:"controllerType=0 controllerNumber=1 scan=7599"	2422.85892		FALSE
130	151	710.724	3	2130.156	2130.155	0.33	[KLVDSTDK]	>Cas9	145	152	[VLSAYNKHR]	>Cas9	1294	1302	K1	K7		20190410_QExHFX1_RSLC1_Beveridge_Clausen_IMP_DSS_JRmethod_R1.7703.7703.3 File:"20190410_QExHFX1_RSLC1_Beveridge_Clausen_IMP_DSS_JRmethod_R1.raw", NativeID:"controllerType=0 controllerNumber=1 scan=7703"	2451.55806		FALSE
131	151	738.74	3	2214.205	2214.205	0.17	[VMKQLK]	>Cas9	651	656	[SDNVPSEEVVKK]	>Cas9	871	882	K3	K11	1	20190410_QExHFX1_RSLC1_Beveridge_Clausen_IMP_DSS_JRmethod_R1.9714.9714.3 File:"20190410_QExHFX1_RSLC1_Beveridge_Clausen_IMP_DSS_JRmethod_R1.raw", NativeID:"controllerType=0 controllerNumber=1 scan=9714"	3010.94628		FALSE
