# Supplementary material for: A synthetic peptide library for benchmarking crosslinking-mass spectrometry search engines for proteins and protein complexes
Source: Nat Commun. 2020 Feb 6;11:742. doi: 10.1038/s41467-020-14608-2 (PMC7005041; doi:10.1038/s41467-020-14608-2)
Supplement: Supplementary file 3 — Supplementary Data 1 [file 41467_2020_14608_MOESM3_ESM.zip › CSVfiles/Stavrox_R2_5perFDR.csv]

Nr.	Score	m/z	z	M+H+	calc.	Dev (ppm)	Peptide (1)	Protein (1)	From	To	Peptide (2)	Protein (2)	From	To	Site (1)	Site (2)	Rank	Scan	RT	Misc	Selected
2	234	868.124	3	2602.357	2602.357	-0.04	[LVDSTDKADLR]	>Cas9	146	156	[LVDSTDKADLR]	>Cas9	146	156	K7	K7		20190410_QExHFX1_RSLC1_Beveridge_Clausen_IMP_DSS_JRmethod_R2.14105.14105.3 File:"20190410_QExHFX1_RSLC1_Beveridge_Clausen_IMP_DSS_JRmethod_R2.raw", NativeID:"controllerType=0 controllerNumber=1 scan=14105"	3747.25752		FALSE
3	230	762.099	3	2284.284	2284.288	-1.85	[APLSASMIKR]	>Cas9	319	328	[APLSASMIKR]	>Cas9	319	328	K9	K9	1	20190410_QExHFX1_RSLC1_Beveridge_Clausen_IMP_DSS_JRmethod_R2.15718.15718.3 File:"20190410_QExHFX1_RSLC1_Beveridge_Clausen_IMP_DSS_JRmethod_R2.raw", NativeID:"controllerType=0 controllerNumber=1 scan=15718"	4017.20556		FALSE
4	230	820.766	3	2460.283	2460.283	0.03	[SEQEIGKATAK]	>Cas9	1029	1039	[SEQEIGKATAK]	>Cas9	1029	1039	K7	K7		20190410_QExHFX1_RSLC1_Beveridge_Clausen_IMP_DSS_JRmethod_R2.8011.8011.3 File:"20190410_QExHFX1_RSLC1_Beveridge_Clausen_IMP_DSS_JRmethod_R2.raw", NativeID:"controllerType=0 controllerNumber=1 scan=8011"	2496.72498		FALSE
5	229	868.124	3	2602.356	2602.357	-0.31	[LVDSTDKADLR]	>Cas9	146	156	[LVDSTDKADLR]	>Cas9	146	156	K7	K7		20190410_QExHFX1_RSLC1_Beveridge_Clausen_IMP_DSS_JRmethod_R2.14317.14317.3 File:"20190410_QExHFX1_RSLC1_Beveridge_Clausen_IMP_DSS_JRmethod_R2.raw", NativeID:"controllerType=0 controllerNumber=1 scan=14317"	3777.56394		FALSE
6	226	728.874	4	2912.473	2912.474	-0.11	[GKSDNVPSEEVVK]	>Cas9	869	881	[GKSDNVPSEEVVK]	>Cas9	869	881	K2	K2	1	20190410_QExHFX1_RSLC1_Beveridge_Clausen_IMP_DSS_JRmethod_R2.11154.11154.4 File:"20190410_QExHFX1_RSLC1_Beveridge_Clausen_IMP_DSS_JRmethod_R2.raw", NativeID:"controllerType=0 controllerNumber=1 scan=11154"	3220.2489		FALSE
7	226	868.124	3	2602.357	2602.357	-0.12	[LVDSTDKADLR]	>Cas9	146	156	[LVDSTDKADLR]	>Cas9	146	156	K7	K7		20190410_QExHFX1_RSLC1_Beveridge_Clausen_IMP_DSS_JRmethod_R2.14495.14495.3 File:"20190410_QExHFX1_RSLC1_Beveridge_Clausen_IMP_DSS_JRmethod_R2.raw", NativeID:"controllerType=0 controllerNumber=1 scan=14495"	3807.69738		FALSE
9	223	767.432	3	2300.282	2300.283	-0.45	[APLSASMIKR]	>Cas9	319	328	[APLSASmIKR]	>Cas9	319	328	K9	K9		20190410_QExHFX1_RSLC1_Beveridge_Clausen_IMP_DSS_JRmethod_R2.15762.15762.3 File:"20190410_QExHFX1_RSLC1_Beveridge_Clausen_IMP_DSS_JRmethod_R2.raw", NativeID:"controllerType=0 controllerNumber=1 scan=15762"	4023.8865		FALSE
10	223	680.71	3	2040.115	2040.112	1.18	[SKLVSDFR]	>Cas9	964	971	[SKLVSDFR]	>Cas9	964	971	K2	K2		20190410_QExHFX1_RSLC1_Beveridge_Clausen_IMP_DSS_JRmethod_R2.16502.16502.3 File:"20190410_QExHFX1_RSLC1_Beveridge_Clausen_IMP_DSS_JRmethod_R2.raw", NativeID:"controllerType=0 controllerNumber=1 scan=16502"	4132.75314		FALSE
11	221	760.37	4	3038.459	3038.46	-0.1	[MTNFDKNLPNEK]	>Cas9	499	510	[MTNFDKNLPNEK]	>Cas9	499	510	K6	K6		20190410_QExHFX1_RSLC1_Beveridge_Clausen_IMP_DSS_JRmethod_R2.15932.15932.4 File:"20190410_QExHFX1_RSLC1_Beveridge_Clausen_IMP_DSS_JRmethod_R2.raw", NativeID:"controllerType=0 controllerNumber=1 scan=15932"	4050.62688		FALSE
12	216	793.92	4	3172.658	3172.659	-0.44	[MDGTEELLVKLNR]	>Cas9	387	399	[MDGTEELLVKLNR]	>Cas9	387	399	K10	K10		20190410_QExHFX1_RSLC1_Beveridge_Clausen_IMP_DSS_JRmethod_R2.27133.27133.4 File:"20190410_QExHFX1_RSLC1_Beveridge_Clausen_IMP_DSS_JRmethod_R2.raw", NativeID:"controllerType=0 controllerNumber=1 scan=27133"	6192.7836		FALSE
13	214	881.491	3	2642.46	2642.462	-0.81	[VVDELVKVMGR]	>Cas9	747	757	[VVDELVKVmGR]	>Cas9	747	757	K7	K7		20190410_QExHFX1_RSLC1_Beveridge_Clausen_IMP_DSS_JRmethod_R2.23457.23457.3 File:"20190410_QExHFX1_RSLC1_Beveridge_Clausen_IMP_DSS_JRmethod_R2.raw", NativeID:"controllerType=0 controllerNumber=1 scan=23457"	5345.69664		FALSE
15	211	800.431	4	3198.703	3198.708	-1.46	[KPAFLSGEQK]	>Cas9	540	549	[MLASAGELQKGNELALPSK]	>Cas9	1217	1235	K1	K10		20190410_QExHFX1_RSLC1_Beveridge_Clausen_IMP_DSS_JRmethod_R2.19180.19180.4 File:"20190410_QExHFX1_RSLC1_Beveridge_Clausen_IMP_DSS_JRmethod_R2.raw", NativeID:"controllerType=0 controllerNumber=1 scan=19180"	4572.16974		FALSE
17	210	685.608	4	2739.412	2739.413	-0.67	[YDENDKLIR]	>Cas9	947	955	[HKPENIVIEMAR]	>Cas9	758	769	K6	K2		20190410_QExHFX1_RSLC1_Beveridge_Clausen_IMP_DSS_JRmethod_R2.16618.16618.4 File:"20190410_QExHFX1_RSLC1_Beveridge_Clausen_IMP_DSS_JRmethod_R2.raw", NativeID:"controllerType=0 controllerNumber=1 scan=16618"	4152.46884		FALSE
18	210	1013.541	4	4051.142	4051.145	-0.9	[MLASAGELQKGNELALPSK]	>Cas9	1217	1235	[MLASAGELQKGNELALPSK]	>Cas9	1217	1235	K10	K10	1	20190410_QExHFX1_RSLC1_Beveridge_Clausen_IMP_DSS_JRmethod_R2.21372.21372.4 File:"20190410_QExHFX1_RSLC1_Beveridge_Clausen_IMP_DSS_JRmethod_R2.raw", NativeID:"controllerType=0 controllerNumber=1 scan=21372"	4960.17222		FALSE
19	210	847.432	4	3386.704	3386.704	-0.01	[SSFEKNPIDFLEAK]	>Cas9	1176	1189	[SSFEKNPIDFLEAK]	>Cas9	1176	1189	K5	K5		20190410_QExHFX1_RSLC1_Beveridge_Clausen_IMP_DSS_JRmethod_R2.27658.27658.4 File:"20190410_QExHFX1_RSLC1_Beveridge_Clausen_IMP_DSS_JRmethod_R2.raw", NativeID:"controllerType=0 controllerNumber=1 scan=27658"	6345.408		FALSE
20	209	657.373	3	1970.104	1970.103	0.54	[NSDKLIAR]	>Cas9	1119	1126	[NSDKLIAR]	>Cas9	1119	1126	K4	K4		20190410_QExHFX1_RSLC1_Beveridge_Clausen_IMP_DSS_JRmethod_R2.11248.11248.3 File:"20190410_QExHFX1_RSLC1_Beveridge_Clausen_IMP_DSS_JRmethod_R2.raw", NativeID:"controllerType=0 controllerNumber=1 scan=11248"	3233.99454		FALSE
21	209	657.372	3	1970.102	1970.103	-0.45	[NSDKLIAR]	>Cas9	1119	1126	[NSDKLIAR]	>Cas9	1119	1126	K4	K4		20190410_QExHFX1_RSLC1_Beveridge_Clausen_IMP_DSS_JRmethod_R2.11410.11410.3 File:"20190410_QExHFX1_RSLC1_Beveridge_Clausen_IMP_DSS_JRmethod_R2.raw", NativeID:"controllerType=0 controllerNumber=1 scan=11410"	3264.1767		FALSE
22	209	778.402	3	2333.191	2333.192	-0.51	[FDNLTKAER]	>Cas9	901	909	[DFQFYKVR]	>Cas9	973	980	K6	K6		20190410_QExHFX1_RSLC1_Beveridge_Clausen_IMP_DSS_JRmethod_R2.18889.18889.3 File:"20190410_QExHFX1_RSLC1_Beveridge_Clausen_IMP_DSS_JRmethod_R2.raw", NativeID:"controllerType=0 controllerNumber=1 scan=18889"	4521.32172		FALSE
23	209	778.402	3	2333.192	2333.192	-0.34	[FDNLTKAER]	>Cas9	901	909	[DFQFYKVR]	>Cas9	973	980	K6	K6		20190410_QExHFX1_RSLC1_Beveridge_Clausen_IMP_DSS_JRmethod_R2.19057.19057.3 File:"20190410_QExHFX1_RSLC1_Beveridge_Clausen_IMP_DSS_JRmethod_R2.raw", NativeID:"controllerType=0 controllerNumber=1 scan=19057"	4551.47922		FALSE
25	209	844.696	4	3375.763	3375.764	-0.23	[LVDSTDKADLR]	>Cas9	146	156	[KNLIGALLFDSGETAEATR]	>Cas9	49	67	K7	K1		20190410_QExHFX1_RSLC1_Beveridge_Clausen_IMP_DSS_JRmethod_R2.25562.25562.4 File:"20190410_QExHFX1_RSLC1_Beveridge_Clausen_IMP_DSS_JRmethod_R2.raw", NativeID:"controllerType=0 controllerNumber=1 scan=25562"	5801.78976		FALSE
27	208	839.456	4	3354.802	3354.801	0.38	[VVDELVKVMGR]	>Cas9	747	757	[mLASAGELQKGNELALPSK]	>Cas9	1217	1235	K7	K10	1	20190410_QExHFX1_RSLC1_Beveridge_Clausen_IMP_DSS_JRmethod_R2.21464.21464.4 File:"20190410_QExHFX1_RSLC1_Beveridge_Clausen_IMP_DSS_JRmethod_R2.raw", NativeID:"controllerType=0 controllerNumber=1 scan=21464"	4975.31532		FALSE
30	203	657.373	3	1970.103	1970.103	0.19	[NSDKLIAR]	>Cas9	1119	1126	[NSDKLIAR]	>Cas9	1119	1126	K4	K4		20190410_QExHFX1_RSLC1_Beveridge_Clausen_IMP_DSS_JRmethod_R2.11695.11695.3 File:"20190410_QExHFX1_RSLC1_Beveridge_Clausen_IMP_DSS_JRmethod_R2.raw", NativeID:"controllerType=0 controllerNumber=1 scan=11695"	3324.77982		FALSE
31	202	825.098	3	2473.281	2473.28	0.42	[DFQFYKVR]	>Cas9	973	980	[MIAKSEQEIGK]	>Cas9	1025	1035	K6	K4	1	20190410_QExHFX1_RSLC1_Beveridge_Clausen_IMP_DSS_JRmethod_R2.17887.17887.3 File:"20190410_QExHFX1_RSLC1_Beveridge_Clausen_IMP_DSS_JRmethod_R2.raw", NativeID:"controllerType=0 controllerNumber=1 scan=17887"	4355.45514		FALSE
34	202	844.696	4	3375.764	3375.764	-0.03	[LVDSTDKADLR]	>Cas9	146	156	[KNLIGALLFDSGETAEATR]	>Cas9	49	67	K7	K1		20190410_QExHFX1_RSLC1_Beveridge_Clausen_IMP_DSS_JRmethod_R2.25710.25710.4 File:"20190410_QExHFX1_RSLC1_Beveridge_Clausen_IMP_DSS_JRmethod_R2.raw", NativeID:"controllerType=0 controllerNumber=1 scan=25710"	5832.32064		FALSE
35	201	799.409	3	2396.211	2396.209	0.75	[FDNLTKAER]	>Cas9	901	909	[YDENDKLIR]	>Cas9	947	955	K6	K6		20190410_QExHFX1_RSLC1_Beveridge_Clausen_IMP_DSS_JRmethod_R2.14267.14267.3 File:"20190410_QExHFX1_RSLC1_Beveridge_Clausen_IMP_DSS_JRmethod_R2.raw", NativeID:"controllerType=0 controllerNumber=1 scan=14267"	3770.21424		FALSE
36	201	667.603	4	2667.392	2667.392	-0.1	[FDNLTKAER]	>Cas9	901	909	[HKPENIVIEMAR]	>Cas9	758	769	K6	K2		20190410_QExHFX1_RSLC1_Beveridge_Clausen_IMP_DSS_JRmethod_R2.14986.14986.4 File:"20190410_QExHFX1_RSLC1_Beveridge_Clausen_IMP_DSS_JRmethod_R2.raw", NativeID:"controllerType=0 controllerNumber=1 scan=14986"	3889.6068		FALSE
37	201	895.477	4	3578.886	3578.884	0.69	[TEVQTGGFSKESILPK]	>Cas9	1102	1117	[TEVQTGGFSKESILPK]	>Cas9	1102	1117	K10	K10		20190410_QExHFX1_RSLC1_Beveridge_Clausen_IMP_DSS_JRmethod_R2.22371.22371.4 File:"20190410_QExHFX1_RSLC1_Beveridge_Clausen_IMP_DSS_JRmethod_R2.raw", NativeID:"controllerType=0 controllerNumber=1 scan=22371"	5143.25778		FALSE
38	199	799.408	3	2396.211	2396.209	0.56	[FDNLTKAER]	>Cas9	901	909	[YDENDKLIR]	>Cas9	947	955	K6	K6		20190410_QExHFX1_RSLC1_Beveridge_Clausen_IMP_DSS_JRmethod_R2.14454.14454.3 File:"20190410_QExHFX1_RSLC1_Beveridge_Clausen_IMP_DSS_JRmethod_R2.raw", NativeID:"controllerType=0 controllerNumber=1 scan=14454"	3800.37738		FALSE
41	197	777.083	3	2329.236	2329.236	-0.04	[NSDKLIAR]	>Cas9	1119	1126	[DDSIDNKVLTR]	>Cas9	853	863	K4	K7		20190410_QExHFX1_RSLC1_Beveridge_Clausen_IMP_DSS_JRmethod_R2.15912.15912.3 File:"20190410_QExHFX1_RSLC1_Beveridge_Clausen_IMP_DSS_JRmethod_R2.raw", NativeID:"controllerType=0 controllerNumber=1 scan=15912"	4047.98682		FALSE
43	195	685.61	4	2739.416	2739.413	1.09	[YDENDKLIR]	>Cas9	947	955	[HKPENIVIEMAR]	>Cas9	758	769	K6	K2		20190410_QExHFX1_RSLC1_Beveridge_Clausen_IMP_DSS_JRmethod_R2.16424.16424.4 File:"20190410_QExHFX1_RSLC1_Beveridge_Clausen_IMP_DSS_JRmethod_R2.raw", NativeID:"controllerType=0 controllerNumber=1 scan=16424"	4121.99112		FALSE
44	195	680.709	3	2040.113	2040.112	0.05	[SKLVSDFR]	>Cas9	964	971	[SKLVSDFR]	>Cas9	964	971	K2	K2		20190410_QExHFX1_RSLC1_Beveridge_Clausen_IMP_DSS_JRmethod_R2.16694.16694.3 File:"20190410_QExHFX1_RSLC1_Beveridge_Clausen_IMP_DSS_JRmethod_R2.raw", NativeID:"controllerType=0 controllerNumber=1 scan=16694"	4163.31864		FALSE
45	195	767.751	3	2301.238	2301.237	0.26	[EKIEK]	>Cas9	442	446	[MDGTEELLVKLNR]	>Cas9	387	399	K2	K10		20190410_QExHFX1_RSLC1_Beveridge_Clausen_IMP_DSS_JRmethod_R2.18939.18939.3 File:"20190410_QExHFX1_RSLC1_Beveridge_Clausen_IMP_DSS_JRmethod_R2.raw", NativeID:"controllerType=0 controllerNumber=1 scan=18939"	4530.26898		FALSE
46	193	785.651	4	3139.584	3139.583	0.16	[SKLVSDFR]	>Cas9	964	971	[KSEETITPWNFEEVVDK]	>Cas9	472	488	K2	K1		20190410_QExHFX1_RSLC1_Beveridge_Clausen_IMP_DSS_JRmethod_R2.23762.23762.4 File:"20190410_QExHFX1_RSLC1_Beveridge_Clausen_IMP_DSS_JRmethod_R2.raw", NativeID:"controllerType=0 controllerNumber=1 scan=23762"	5402.8635		FALSE
48	192	528.832	4	2112.308	2112.308	-0.11	[FIKPILEK]	>Cas9	379	386	[FIKPILEK]	>Cas9	379	386	K3	K3		20190410_QExHFX1_RSLC1_Beveridge_Clausen_IMP_DSS_JRmethod_R2.20074.20074.4 File:"20190410_QExHFX1_RSLC1_Beveridge_Clausen_IMP_DSS_JRmethod_R2.raw", NativeID:"controllerType=0 controllerNumber=1 scan=20074"	4724.21586		FALSE
50	191	728.873	4	2912.47	2912.474	-1.25	[GKSDNVPSEEVVK]	>Cas9	869	881	[GKSDNVPSEEVVK]	>Cas9	869	881	K2	K2		20190410_QExHFX1_RSLC1_Beveridge_Clausen_IMP_DSS_JRmethod_R2.10974.10974.4 File:"20190410_QExHFX1_RSLC1_Beveridge_Clausen_IMP_DSS_JRmethod_R2.raw", NativeID:"controllerType=0 controllerNumber=1 scan=10974"	3189.96978		FALSE
51	191	667.603	4	2667.392	2667.392	-0.11	[FDNLTKAER]	>Cas9	901	909	[HKPENIVIEMAR]	>Cas9	758	769	K6	K2		20190410_QExHFX1_RSLC1_Beveridge_Clausen_IMP_DSS_JRmethod_R2.14810.14810.4 File:"20190410_QExHFX1_RSLC1_Beveridge_Clausen_IMP_DSS_JRmethod_R2.raw", NativeID:"controllerType=0 controllerNumber=1 scan=14810"	3859.45278		FALSE
53	191	781.403	3	2342.195	2342.197	-0.87	[DFQFYKVR]	>Cas9	973	980	[DFQFYKVR]	>Cas9	973	980	K6	K6		20190410_QExHFX1_RSLC1_Beveridge_Clausen_IMP_DSS_JRmethod_R2.23923.23923.3 File:"20190410_QExHFX1_RSLC1_Beveridge_Clausen_IMP_DSS_JRmethod_R2.raw", NativeID:"controllerType=0 controllerNumber=1 scan=23923"	5437.20648		FALSE
54	190	802.41	3	2405.214	2405.214	0.24	[DFQFYKVR]	>Cas9	973	980	[YDENDKLIR]	>Cas9	947	955	K6	K6		20190410_QExHFX1_RSLC1_Beveridge_Clausen_IMP_DSS_JRmethod_R2.20681.20681.3 File:"20190410_QExHFX1_RSLC1_Beveridge_Clausen_IMP_DSS_JRmethod_R2.raw", NativeID:"controllerType=0 controllerNumber=1 scan=20681"	4827.41568		FALSE
57	190	651.034	3	1951.086	1951.086	0.09	[DKQSGK]	>Cas9	676	681	[NLPNEKVLPK]	>Cas9	505	514	K2	K6		20190410_QExHFX1_RSLC1_Beveridge_Clausen_IMP_DSS_JRmethod_R2.9208.9208.3 File:"20190410_QExHFX1_RSLC1_Beveridge_Clausen_IMP_DSS_JRmethod_R2.raw", NativeID:"controllerType=0 controllerNumber=1 scan=9208"	2798.66814		FALSE
58	189	714.399	3	2141.181	2141.181	0.1	[ESILPKR]	>Cas9	1112	1118	[SEQEIGKATAK]	>Cas9	1029	1039	K6	K7		20190410_QExHFX1_RSLC1_Beveridge_Clausen_IMP_DSS_JRmethod_R2.10340.10340.3 File:"20190410_QExHFX1_RSLC1_Beveridge_Clausen_IMP_DSS_JRmethod_R2.raw", NativeID:"controllerType=0 controllerNumber=1 scan=10340"	3052.50024		FALSE
59	189	647.389	3	1940.153	1940.154	-0.31	[KGILQTVK]	>Cas9	739	746	[NSDKLIAR]	>Cas9	1119	1126	K1	K4		20190410_QExHFX1_RSLC1_Beveridge_Clausen_IMP_DSS_JRmethod_R2.12187.12187.3 File:"20190410_QExHFX1_RSLC1_Beveridge_Clausen_IMP_DSS_JRmethod_R2.raw", NativeID:"controllerType=0 controllerNumber=1 scan=12187"	3423.47292		FALSE
60	189	581.803	4	2324.191	2324.188	1.25	[FDNLTKAER]	>Cas9	901	909	[FDNLTKAER]	>Cas9	901	909	K6	K6		20190410_QExHFX1_RSLC1_Beveridge_Clausen_IMP_DSS_JRmethod_R2.12530.12530.4 File:"20190410_QExHFX1_RSLC1_Beveridge_Clausen_IMP_DSS_JRmethod_R2.raw", NativeID:"controllerType=0 controllerNumber=1 scan=12530"	3486.03486		FALSE
61	189	681.618	4	2723.451	2723.45	0.34	[KFDNLTK]	>Cas9	900	906	[TEVQTGGFSKESILPK]	>Cas9	1102	1117	K1	K10		20190410_QExHFX1_RSLC1_Beveridge_Clausen_IMP_DSS_JRmethod_R2.19101.19101.4 File:"20190410_QExHFX1_RSLC1_Beveridge_Clausen_IMP_DSS_JRmethod_R2.raw", NativeID:"controllerType=0 controllerNumber=1 scan=19101"	4558.87524		FALSE
62	189	622.348	4	2486.369	2486.369	0.1	[KPAFLSGEQK]	>Cas9	540	549	[VVDELVKVMGR]	>Cas9	747	757	K1	K7		20190410_QExHFX1_RSLC1_Beveridge_Clausen_IMP_DSS_JRmethod_R2.19848.19848.4 File:"20190410_QExHFX1_RSLC1_Beveridge_Clausen_IMP_DSS_JRmethod_R2.raw", NativeID:"controllerType=0 controllerNumber=1 scan=19848"	4685.01846		FALSE
64	188	698.376	3	2093.112	2093.112	-0.2	[GYKEVK]	>Cas9	1190	1195	[LVDSTDKADLR]	>Cas9	146	156	K3	K7		20190410_QExHFX1_RSLC1_Beveridge_Clausen_IMP_DSS_JRmethod_R2.10710.10710.3 File:"20190410_QExHFX1_RSLC1_Beveridge_Clausen_IMP_DSS_JRmethod_R2.raw", NativeID:"controllerType=0 controllerNumber=1 scan=10710"	3135.45318		FALSE
65	188	777.084	3	2329.238	2329.236	0.75	[NSDKLIAR]	>Cas9	1119	1126	[DDSIDNKVLTR]	>Cas9	853	863	K4	K7		20190410_QExHFX1_RSLC1_Beveridge_Clausen_IMP_DSS_JRmethod_R2.15722.15722.3 File:"20190410_QExHFX1_RSLC1_Beveridge_Clausen_IMP_DSS_JRmethod_R2.raw", NativeID:"controllerType=0 controllerNumber=1 scan=15722"	4017.67626		FALSE
66	188	688.065	3	2062.181	2062.179	0.69	[KLVDSTDK]	>Cas9	145	152	[IEKILTFR]	>Cas9	444	451	K1	K3		20190410_QExHFX1_RSLC1_Beveridge_Clausen_IMP_DSS_JRmethod_R2.16187.16187.3 File:"20190410_QExHFX1_RSLC1_Beveridge_Clausen_IMP_DSS_JRmethod_R2.raw", NativeID:"controllerType=0 controllerNumber=1 scan=16187"	4086.38562		FALSE
68	187	868.123	3	2602.356	2602.357	-0.48	[LVDSTDKADLR]	>Cas9	146	156	[LVDSTDKADLR]	>Cas9	146	156	K7	K7		20190410_QExHFX1_RSLC1_Beveridge_Clausen_IMP_DSS_JRmethod_R2.14856.14856.3 File:"20190410_QExHFX1_RSLC1_Beveridge_Clausen_IMP_DSS_JRmethod_R2.raw", NativeID:"controllerType=0 controllerNumber=1 scan=14856"	3868.41996		FALSE
70	186	696.132	4	2781.506	2781.507	-0.64	[IEKILTFR]	>Cas9	444	451	[SSFEKNPIDFLEAK]	>Cas9	1176	1189	K3	K5		20190410_QExHFX1_RSLC1_Beveridge_Clausen_IMP_DSS_JRmethod_R2.25515.25515.4 File:"20190410_QExHFX1_RSLC1_Beveridge_Clausen_IMP_DSS_JRmethod_R2.raw", NativeID:"controllerType=0 controllerNumber=1 scan=25515"	5793.5943		FALSE
72	184	657.372	3	1970.101	1970.103	-1.1	[NSDKLIAR]	>Cas9	1119	1126	[NSDKLIAR]	>Cas9	1119	1126	K4	K4		20190410_QExHFX1_RSLC1_Beveridge_Clausen_IMP_DSS_JRmethod_R2.11060.11060.3 File:"20190410_QExHFX1_RSLC1_Beveridge_Clausen_IMP_DSS_JRmethod_R2.raw", NativeID:"controllerType=0 controllerNumber=1 scan=11060"	3203.60112		FALSE
73	184	647.39	3	1940.155	1940.154	0.53	[KGILQTVK]	>Cas9	739	746	[NSDKLIAR]	>Cas9	1119	1126	K1	K4		20190410_QExHFX1_RSLC1_Beveridge_Clausen_IMP_DSS_JRmethod_R2.12033.12033.3 File:"20190410_QExHFX1_RSLC1_Beveridge_Clausen_IMP_DSS_JRmethod_R2.raw", NativeID:"controllerType=0 controllerNumber=1 scan=12033"	3393.25482		FALSE
75	183	651.013	3	1951.023	1951.022	0.73	[MKNYWR]	>Cas9	883	888	[NSDKLIAR]	>Cas9	1119	1126	K2	K4		20190410_QExHFX1_RSLC1_Beveridge_Clausen_IMP_DSS_JRmethod_R2.12874.12874.3 File:"20190410_QExHFX1_RSLC1_Beveridge_Clausen_IMP_DSS_JRmethod_R2.raw", NativeID:"controllerType=0 controllerNumber=1 scan=12874"	3543.85866		FALSE
76	183	710.723	3	2130.156	2130.155	0.16	[KLVDSTDK]	>Cas9	145	152	[VLSAYNKHR]	>Cas9	1294	1302	K1	K7		20190410_QExHFX1_RSLC1_Beveridge_Clausen_IMP_DSS_JRmethod_R2.7792.7792.3 File:"20190410_QExHFX1_RSLC1_Beveridge_Clausen_IMP_DSS_JRmethod_R2.raw", NativeID:"controllerType=0 controllerNumber=1 scan=7792"	2445.14514		FALSE
77	182	587.323	4	2346.269	2346.27	-0.5	[KPAFLSGEQK]	>Cas9	540	549	[KPAFLSGEQK]	>Cas9	540	549	K1	K1		20190410_QExHFX1_RSLC1_Beveridge_Clausen_IMP_DSS_JRmethod_R2.15374.15374.4 File:"20190410_QExHFX1_RSLC1_Beveridge_Clausen_IMP_DSS_JRmethod_R2.raw", NativeID:"controllerType=0 controllerNumber=1 scan=15374"	3961.2438		FALSE
79	182	725.626	4	2899.483	2899.484	-0.22	[YDENDKLIR]	>Cas9	947	955	[TILDFLKSDGFANR]	>Cas9	682	695	K6	K7		20190410_QExHFX1_RSLC1_Beveridge_Clausen_IMP_DSS_JRmethod_R2.26625.26625.4 File:"20190410_QExHFX1_RSLC1_Beveridge_Clausen_IMP_DSS_JRmethod_R2.raw", NativeID:"controllerType=0 controllerNumber=1 scan=26625"	6074.4954		FALSE
82	178	677.053	3	2029.144	2029.144	-0.2	[ESILPKR]	>Cas9	1112	1118	[FKVLGNTDR]	>Cas9	36	44	K6	K2		20190410_QExHFX1_RSLC1_Beveridge_Clausen_IMP_DSS_JRmethod_R2.14121.14121.3 File:"20190410_QExHFX1_RSLC1_Beveridge_Clausen_IMP_DSS_JRmethod_R2.raw", NativeID:"controllerType=0 controllerNumber=1 scan=14121"	3749.9985		FALSE
83	178	706.728	3	2118.17	2118.169	0.57	[EKIEK]	>Cas9	442	446	[GGLSELDKAGFIK]	>Cas9	910	922	K2	K8		20190410_QExHFX1_RSLC1_Beveridge_Clausen_IMP_DSS_JRmethod_R2.15866.15866.3 File:"20190410_QExHFX1_RSLC1_Beveridge_Clausen_IMP_DSS_JRmethod_R2.raw", NativeID:"controllerType=0 controllerNumber=1 scan=15866"	4040.78442		FALSE
84	177	652.589	4	2607.335	2607.333	0.47	[VKYVTEGMR]	>Cas9	531	539	[GKSDNVPSEEVVK]	>Cas9	869	881	K2	K2		20190410_QExHFX1_RSLC1_Beveridge_Clausen_IMP_DSS_JRmethod_R2.11814.11814.4 File:"20190410_QExHFX1_RSLC1_Beveridge_Clausen_IMP_DSS_JRmethod_R2.raw", NativeID:"controllerType=0 controllerNumber=1 scan=11814"	3347.70606		FALSE
87	176	814.154	4	3253.593	3253.597	-1	[MIAKSEQEIGK]	>Cas9	1025	1035	[KIEcFDSVEISGVEDR]	>Cas9	575	590	K4	K1	1	20190410_QExHFX1_RSLC1_Beveridge_Clausen_IMP_DSS_JRmethod_R2.17598.17598.4 File:"20190410_QExHFX1_RSLC1_Beveridge_Clausen_IMP_DSS_JRmethod_R2.raw", NativeID:"controllerType=0 controllerNumber=1 scan=17598"	4303.71054		FALSE
88	175	657.372	3	1970.103	1970.103	-0.17	[NSDKLIAR]	>Cas9	1119	1126	[NSDKLIAR]	>Cas9	1119	1126	K4	K4		20190410_QExHFX1_RSLC1_Beveridge_Clausen_IMP_DSS_JRmethod_R2.12132.12132.3 File:"20190410_QExHFX1_RSLC1_Beveridge_Clausen_IMP_DSS_JRmethod_R2.raw", NativeID:"controllerType=0 controllerNumber=1 scan=12132"	3414.7374		FALSE
89	174	708.056	3	2122.155	2122.154	0.12	[SKLVSDFR]	>Cas9	964	971	[QQLPEKYK]	>Cas9	345	352	K2	K6		20190410_QExHFX1_RSLC1_Beveridge_Clausen_IMP_DSS_JRmethod_R2.13133.13133.3 File:"20190410_QExHFX1_RSLC1_Beveridge_Clausen_IMP_DSS_JRmethod_R2.raw", NativeID:"controllerType=0 controllerNumber=1 scan=13133"	3587.98026		FALSE
90	174	657.372	4	2626.468	2626.467	0.39	[VVDELVKVMGR]	>Cas9	747	757	[VVDELVKVMGR]	>Cas9	747	757	K7	K7		20190410_QExHFX1_RSLC1_Beveridge_Clausen_IMP_DSS_JRmethod_R2.23401.23401.4 File:"20190410_QExHFX1_RSLC1_Beveridge_Clausen_IMP_DSS_JRmethod_R2.raw", NativeID:"controllerType=0 controllerNumber=1 scan=23401"	5336.2119		FALSE
91	174	869.205	4	3473.8	3473.801	-0.28	[SDNVPSEEVVKK]	>Cas9	871	882	[KNLIGALLFDSGETAEATR]	>Cas9	49	67	K11	K1		20190410_QExHFX1_RSLC1_Beveridge_Clausen_IMP_DSS_JRmethod_R2.24111.24111.4 File:"20190410_QExHFX1_RSLC1_Beveridge_Clausen_IMP_DSS_JRmethod_R2.raw", NativeID:"controllerType=0 controllerNumber=1 scan=24111"	5475.05286		FALSE
92	173	651.846	4	2604.362	2604.362	-0.04	[MIAKSEQEIGK]	>Cas9	1025	1035	[MIAKSEQEIGK]	>Cas9	1025	1035	K4	K4		20190410_QExHFX1_RSLC1_Beveridge_Clausen_IMP_DSS_JRmethod_R2.11421.11421.4 File:"20190410_QExHFX1_RSLC1_Beveridge_Clausen_IMP_DSS_JRmethod_R2.raw", NativeID:"controllerType=0 controllerNumber=1 scan=11421"	3266.08458		FALSE
94	172	656.587	4	2623.328	2623.328	-0.17	[VKYVTEGmR]	>Cas9	531	539	[GKSDNVPSEEVVK]	>Cas9	869	881	K2	K2		20190410_QExHFX1_RSLC1_Beveridge_Clausen_IMP_DSS_JRmethod_R2.10497.10497.4 File:"20190410_QExHFX1_RSLC1_Beveridge_Clausen_IMP_DSS_JRmethod_R2.raw", NativeID:"controllerType=0 controllerNumber=1 scan=10497"	3086.26914		FALSE
95	172	762.101	3	2284.289	2284.288	0.63	[APLSASMIKR]	>Cas9	319	328	[APLSASMIKR]	>Cas9	319	328	K9	K9		20190410_QExHFX1_RSLC1_Beveridge_Clausen_IMP_DSS_JRmethod_R2.15910.15910.3 File:"20190410_QExHFX1_RSLC1_Beveridge_Clausen_IMP_DSS_JRmethod_R2.raw", NativeID:"controllerType=0 controllerNumber=1 scan=15910"	4047.66018		FALSE
97	171	587.817	4	2348.245	2348.246	-0.06	[FKVLGNTDR]	>Cas9	36	44	[SEQEIGKATAK]	>Cas9	1029	1039	K2	K7		20190410_QExHFX1_RSLC1_Beveridge_Clausen_IMP_DSS_JRmethod_R2.11054.11054.4 File:"20190410_QExHFX1_RSLC1_Beveridge_Clausen_IMP_DSS_JRmethod_R2.raw", NativeID:"controllerType=0 controllerNumber=1 scan=11054"	3202.83432		FALSE
98	171	835.456	4	3338.804	3338.806	-0.71	[VVDELVKVMGR]	>Cas9	747	757	[MLASAGELQKGNELALPSK]	>Cas9	1217	1235	K7	K10		20190410_QExHFX1_RSLC1_Beveridge_Clausen_IMP_DSS_JRmethod_R2.22332.22332.4 File:"20190410_QExHFX1_RSLC1_Beveridge_Clausen_IMP_DSS_JRmethod_R2.raw", NativeID:"controllerType=0 controllerNumber=1 scan=22332"	5134.8297		FALSE
99	170	698.376	3	2093.112	2093.112	0.06	[GYKEVK]	>Cas9	1190	1195	[LVDSTDKADLR]	>Cas9	146	156	K3	K7		20190410_QExHFX1_RSLC1_Beveridge_Clausen_IMP_DSS_JRmethod_R2.10572.10572.3 File:"20190410_QExHFX1_RSLC1_Beveridge_Clausen_IMP_DSS_JRmethod_R2.raw", NativeID:"controllerType=0 controllerNumber=1 scan=10572"	3105.13488		FALSE
100	170	698.376	3	2093.112	2093.112	0.12	[GYKEVK]	>Cas9	1190	1195	[LVDSTDKADLR]	>Cas9	146	156	K3	K7		20190410_QExHFX1_RSLC1_Beveridge_Clausen_IMP_DSS_JRmethod_R2.10847.10847.3 File:"20190410_QExHFX1_RSLC1_Beveridge_Clausen_IMP_DSS_JRmethod_R2.raw", NativeID:"controllerType=0 controllerNumber=1 scan=10847"	3166.02228		FALSE
101	170	668.363	3	2003.076	2003.077	-0.46	[LSKSR]	>Cas9	220	224	[DDSIDNKVLTR]	>Cas9	853	863	K3	K7	1	20190410_QExHFX1_RSLC1_Beveridge_Clausen_IMP_DSS_JRmethod_R2.11967.11967.3 File:"20190410_QExHFX1_RSLC1_Beveridge_Clausen_IMP_DSS_JRmethod_R2.raw", NativeID:"controllerType=0 controllerNumber=1 scan=11967"	3378.77706		FALSE
102	170	608.031	3	1822.079	1822.08	-0.25	[ESILPKR]	>Cas9	1112	1118	[ESILPKR]	>Cas9	1112	1118	K6	K6		20190410_QExHFX1_RSLC1_Beveridge_Clausen_IMP_DSS_JRmethod_R2.13482.13482.3 File:"20190410_QExHFX1_RSLC1_Beveridge_Clausen_IMP_DSS_JRmethod_R2.raw", NativeID:"controllerType=0 controllerNumber=1 scan=13482"	3647.76138		FALSE
103	170	626.332	3	1876.98	1876.98	-0.14	[KDWDPK]	>Cas9	1128	1133	[SKLVSDFR]	>Cas9	964	971	K1	K2		20190410_QExHFX1_RSLC1_Beveridge_Clausen_IMP_DSS_JRmethod_R2.14475.14475.3 File:"20190410_QExHFX1_RSLC1_Beveridge_Clausen_IMP_DSS_JRmethod_R2.raw", NativeID:"controllerType=0 controllerNumber=1 scan=14475"	3804.28032		FALSE
106	169	663.1	4	2649.377	2649.377	0.12	[SEQEIGKATAK]	>Cas9	1029	1039	[LKTYAHLFDDK]	>Cas9	640	650	K7	K2		20190410_QExHFX1_RSLC1_Beveridge_Clausen_IMP_DSS_JRmethod_R2.13189.13189.4 File:"20190410_QExHFX1_RSLC1_Beveridge_Clausen_IMP_DSS_JRmethod_R2.raw", NativeID:"controllerType=0 controllerNumber=1 scan=13189"	3597.3117		FALSE
107	169	626.331	3	1876.98	1876.98	-0.3	[KDWDPK]	>Cas9	1128	1133	[SKLVSDFR]	>Cas9	964	971	K1	K2	1	20190410_QExHFX1_RSLC1_Beveridge_Clausen_IMP_DSS_JRmethod_R2.14664.14664.3 File:"20190410_QExHFX1_RSLC1_Beveridge_Clausen_IMP_DSS_JRmethod_R2.raw", NativeID:"controllerType=0 controllerNumber=1 scan=14664"	3834.345		FALSE
108	168	814.143	3	2440.416	2440.417	-0.61	[NLPNEKVLPK]	>Cas9	505	514	[NLPNEKVLPK]	>Cas9	505	514	K6	K6		20190410_QExHFX1_RSLC1_Beveridge_Clausen_IMP_DSS_JRmethod_R2.14479.14479.3 File:"20190410_QExHFX1_RSLC1_Beveridge_Clausen_IMP_DSS_JRmethod_R2.raw", NativeID:"controllerType=0 controllerNumber=1 scan=14479"	3805.00266		FALSE
110	168	778.403	3	2333.194	2333.192	0.82	[FDNLTKAER]	>Cas9	901	909	[DFQFYKVR]	>Cas9	973	980	K6	K6		20190410_QExHFX1_RSLC1_Beveridge_Clausen_IMP_DSS_JRmethod_R2.18694.18694.3 File:"20190410_QExHFX1_RSLC1_Beveridge_Clausen_IMP_DSS_JRmethod_R2.raw", NativeID:"controllerType=0 controllerNumber=1 scan=18694"	4491.0132		FALSE
113	168	561.325	3	1681.961	1681.96	0.63	[DKPIR]	>Cas9	1303	1307	[NSDKLIAR]	>Cas9	1119	1126	K2	K4		20190410_QExHFX1_RSLC1_Beveridge_Clausen_IMP_DSS_JRmethod_R2.9842.9842.3 File:"20190410_QExHFX1_RSLC1_Beveridge_Clausen_IMP_DSS_JRmethod_R2.raw", NativeID:"controllerType=0 controllerNumber=1 scan=9842"	2950.77078		FALSE
114	167	593.006	3	1777.004	1777.004	-0.17	[KMIAK]	>Cas9	1024	1028	[FKVLGNTDR]	>Cas9	36	44	K1	K2	1	20190410_QExHFX1_RSLC1_Beveridge_Clausen_IMP_DSS_JRmethod_R2.10195.10195.3 File:"20190410_QExHFX1_RSLC1_Beveridge_Clausen_IMP_DSS_JRmethod_R2.raw", NativeID:"controllerType=0 controllerNumber=1 scan=10195"	3024.70908		FALSE
115	167	647.389	3	1940.152	1940.154	-0.87	[KGILQTVK]	>Cas9	739	746	[NSDKLIAR]	>Cas9	1119	1126	K1	K4		20190410_QExHFX1_RSLC1_Beveridge_Clausen_IMP_DSS_JRmethod_R2.12703.12703.3 File:"20190410_QExHFX1_RSLC1_Beveridge_Clausen_IMP_DSS_JRmethod_R2.raw", NativeID:"controllerType=0 controllerNumber=1 scan=12703"	3515.1165		FALSE
116	167	640.403	3	1919.195	1919.194	0.56	[ESILPKR]	>Cas9	1112	1118	[DLIIKLPK]	>Cas9	1197	1204	K6	K5		20190410_QExHFX1_RSLC1_Beveridge_Clausen_IMP_DSS_JRmethod_R2.19764.19764.3 File:"20190410_QExHFX1_RSLC1_Beveridge_Clausen_IMP_DSS_JRmethod_R2.raw", NativeID:"controllerType=0 controllerNumber=1 scan=19764"	4668.50292		FALSE
117	167	712.154	4	2845.596	2845.596	-0.19	[FIKPILEK]	>Cas9	379	386	[TEVQTGGFSKESILPK]	>Cas9	1102	1117	K3	K10		20190410_QExHFX1_RSLC1_Beveridge_Clausen_IMP_DSS_JRmethod_R2.21507.21507.4 File:"20190410_QExHFX1_RSLC1_Beveridge_Clausen_IMP_DSS_JRmethod_R2.raw", NativeID:"controllerType=0 controllerNumber=1 scan=21507"	4982.64144		FALSE
118	167	667.6	4	2667.376	2667.376	0.04	[KLVDSTDK]	>Cas9	145	152	[SSFEKNPIDFLEAK]	>Cas9	1176	1189	K1	K5		20190410_QExHFX1_RSLC1_Beveridge_Clausen_IMP_DSS_JRmethod_R2.21579.21579.4 File:"20190410_QExHFX1_RSLC1_Beveridge_Clausen_IMP_DSS_JRmethod_R2.raw", NativeID:"controllerType=0 controllerNumber=1 scan=21579"	4997.48598		FALSE
119	166	507.308	3	1519.911	1519.911	0.05	[AGFIKR]	>Cas9	918	923	[AGFIKR]	>Cas9	918	923	K5	K5		20190410_QExHFX1_RSLC1_Beveridge_Clausen_IMP_DSS_JRmethod_R2.10886.10886.3 File:"20190410_QExHFX1_RSLC1_Beveridge_Clausen_IMP_DSS_JRmethod_R2.raw", NativeID:"controllerType=0 controllerNumber=1 scan=10886"	3174.82884		FALSE
120	166	720.395	3	2159.171	2159.171	0.06	[AGFIKR]	>Cas9	918	923	[SDNVPSEEVVKK]	>Cas9	871	882	K5	K11		20190410_QExHFX1_RSLC1_Beveridge_Clausen_IMP_DSS_JRmethod_R2.11005.11005.3 File:"20190410_QExHFX1_RSLC1_Beveridge_Clausen_IMP_DSS_JRmethod_R2.raw", NativeID:"controllerType=0 controllerNumber=1 scan=11005"	3194.28126		FALSE
121	166	900.803	3	2700.394	2700.394	0.23	[LVDSTDKADLR]	>Cas9	146	156	[SDNVPSEEVVKK]	>Cas9	871	882	K7	K11		20190410_QExHFX1_RSLC1_Beveridge_Clausen_IMP_DSS_JRmethod_R2.12544.12544.3 File:"20190410_QExHFX1_RSLC1_Beveridge_Clausen_IMP_DSS_JRmethod_R2.raw", NativeID:"controllerType=0 controllerNumber=1 scan=12544"	3488.86512		FALSE
122	166	682.733	3	2046.185	2046.185	0.21	[KVTVK]	>Cas9	562	566	[GGLSELDKAGFIK]	>Cas9	910	922	K1	K8	1	20190410_QExHFX1_RSLC1_Beveridge_Clausen_IMP_DSS_JRmethod_R2.15666.15666.3 File:"20190410_QExHFX1_RSLC1_Beveridge_Clausen_IMP_DSS_JRmethod_R2.raw", NativeID:"controllerType=0 controllerNumber=1 scan=15666"	4009.90188		FALSE
123	165	720.395	3	2159.17	2159.171	-0.09	[AGFIKR]	>Cas9	918	923	[SDNVPSEEVVKK]	>Cas9	871	882	K5	K11		20190410_QExHFX1_RSLC1_Beveridge_Clausen_IMP_DSS_JRmethod_R2.11187.11187.3 File:"20190410_QExHFX1_RSLC1_Beveridge_Clausen_IMP_DSS_JRmethod_R2.raw", NativeID:"controllerType=0 controllerNumber=1 scan=11187"	3224.73696		FALSE
124	165	748.382	4	2990.507	2990.509	-0.79	[GKSDNVPSEEVVK]	>Cas9	869	881	[LEESFLVEEDKK]	>Cas9	105	116	K2	K11		20190410_QExHFX1_RSLC1_Beveridge_Clausen_IMP_DSS_JRmethod_R2.15640.15640.4 File:"20190410_QExHFX1_RSLC1_Beveridge_Clausen_IMP_DSS_JRmethod_R2.raw", NativeID:"controllerType=0 controllerNumber=1 scan=15640"	4005.86934		FALSE
126	165	707.621	4	2827.463	2827.462	0.03	[FDNLTKAER]	>Cas9	901	909	[TILDFLKSDGFANR]	>Cas9	682	695	K6	K7		20190410_QExHFX1_RSLC1_Beveridge_Clausen_IMP_DSS_JRmethod_R2.25387.25387.4 File:"20190410_QExHFX1_RSLC1_Beveridge_Clausen_IMP_DSS_JRmethod_R2.raw", NativeID:"controllerType=0 controllerNumber=1 scan=25387"	5765.69442		FALSE
127	164	507.31	3	1519.914	1519.911	2.17	[AGFIKR]	>Cas9	918	923	[AGFIKR]	>Cas9	918	923	K5	K5		20190410_QExHFX1_RSLC1_Beveridge_Clausen_IMP_DSS_JRmethod_R2.10746.10746.3 File:"20190410_QExHFX1_RSLC1_Beveridge_Clausen_IMP_DSS_JRmethod_R2.raw", NativeID:"controllerType=0 controllerNumber=1 scan=10746"	3144.51744		FALSE
128	164	657.327	4	2626.284	2626.284	0.08	[LKGSPEDNEQK]	>Cas9	1249	1259	[LKGSPEDNEQK]	>Cas9	1249	1259	K2	K2		20190410_QExHFX1_RSLC1_Beveridge_Clausen_IMP_DSS_JRmethod_R2.6792.6792.4 File:"20190410_QExHFX1_RSLC1_Beveridge_Clausen_IMP_DSS_JRmethod_R2.raw", NativeID:"controllerType=0 controllerNumber=1 scan=6792"	2169.92478		FALSE
129	164	687.031	3	2059.079	2059.078	0.48	[GQKNSR]	>Cas9	777	782	[LVDSTDKADLR]	>Cas9	146	156	K3	K7		20190410_QExHFX1_RSLC1_Beveridge_Clausen_IMP_DSS_JRmethod_R2.7911.7911.3 File:"20190410_QExHFX1_RSLC1_Beveridge_Clausen_IMP_DSS_JRmethod_R2.raw", NativeID:"controllerType=0 controllerNumber=1 scan=7911"	2469.73038		FALSE
130	164	650.022	3	1948.05	1948.048	1.01	[KLVDSTDK]	>Cas9	145	152	[KLVDSTDK]	>Cas9	145	152	K1	K1		20190410_QExHFX1_RSLC1_Beveridge_Clausen_IMP_DSS_JRmethod_R2.8504.8504.3 File:"20190410_QExHFX1_RSLC1_Beveridge_Clausen_IMP_DSS_JRmethod_R2.raw", NativeID:"controllerType=0 controllerNumber=1 scan=8504"	2625.07452		FALSE
131	163	561.325	3	1681.96	1681.96	0.45	[DKPIR]	>Cas9	1303	1307	[NSDKLIAR]	>Cas9	1119	1126	K2	K4		20190410_QExHFX1_RSLC1_Beveridge_Clausen_IMP_DSS_JRmethod_R2.10000.10000.3 File:"20190410_QExHFX1_RSLC1_Beveridge_Clausen_IMP_DSS_JRmethod_R2.raw", NativeID:"controllerType=0 controllerNumber=1 scan=10000"	2985.56562		FALSE
134	162	635.577	4	2539.285	2539.286	-0.63	[SKLVSDFR]	>Cas9	964	971	[MTNFDKNLPNEK]	>Cas9	499	510	K2	K6		20190410_QExHFX1_RSLC1_Beveridge_Clausen_IMP_DSS_JRmethod_R2.16113.16113.4 File:"20190410_QExHFX1_RSLC1_Beveridge_Clausen_IMP_DSS_JRmethod_R2.raw", NativeID:"controllerType=0 controllerNumber=1 scan=16113"	4076.45064		FALSE
135	162	698.6	4	2791.377	2791.376	0.27	[VKYVTEGMR]	>Cas9	531	539	[QEDFYPFLKDNR]	>Cas9	430	441	K2	K9		20190410_QExHFX1_RSLC1_Beveridge_Clausen_IMP_DSS_JRmethod_R2.20433.20433.4 File:"20190410_QExHFX1_RSLC1_Beveridge_Clausen_IMP_DSS_JRmethod_R2.raw", NativeID:"controllerType=0 controllerNumber=1 scan=20433"	4787.54718		FALSE
136	162	687.031	3	2059.078	2059.078	0.31	[GQKNSR]	>Cas9	777	782	[LVDSTDKADLR]	>Cas9	146	156	K3	K7		20190410_QExHFX1_RSLC1_Beveridge_Clausen_IMP_DSS_JRmethod_R2.7770.7770.3 File:"20190410_QExHFX1_RSLC1_Beveridge_Clausen_IMP_DSS_JRmethod_R2.raw", NativeID:"controllerType=0 controllerNumber=1 scan=7770"	2439.44814		FALSE
137	161	641.029	3	1921.072	1921.073	-0.18	[KGILQTVK]	>Cas9	739	746	[MKNYWR]	>Cas9	883	888	K1	K2		20190410_QExHFX1_RSLC1_Beveridge_Clausen_IMP_DSS_JRmethod_R2.13620.13620.3 File:"20190410_QExHFX1_RSLC1_Beveridge_Clausen_IMP_DSS_JRmethod_R2.raw", NativeID:"controllerType=0 controllerNumber=1 scan=13620"	3672.52134		FALSE
138	161	498.296	4	1990.16	1990.162	-0.96	[KFDNLTK]	>Cas9	900	906	[FIKPILEK]	>Cas9	379	386	K1	K3		20190410_QExHFX1_RSLC1_Beveridge_Clausen_IMP_DSS_JRmethod_R2.17156.17156.4 File:"20190410_QExHFX1_RSLC1_Beveridge_Clausen_IMP_DSS_JRmethod_R2.raw", NativeID:"controllerType=0 controllerNumber=1 scan=17156"	4231.13454		FALSE
139	161	774.884	4	3096.513	3096.516	-0.83	[GKSDNVPSEEVVK]	>Cas9	869	881	[QEDFYPFLKDNR]	>Cas9	430	441	K2	K9		20190410_QExHFX1_RSLC1_Beveridge_Clausen_IMP_DSS_JRmethod_R2.19260.19260.4 File:"20190410_QExHFX1_RSLC1_Beveridge_Clausen_IMP_DSS_JRmethod_R2.raw", NativeID:"controllerType=0 controllerNumber=1 scan=19260"	4583.1687		FALSE
140	161	733.408	4	2930.61	2930.61	0.07	[ESILPKR]	>Cas9	1112	1118	[YDEHHQDLTLLKALVR]	>Cas9	329	344	K6	K12		20190410_QExHFX1_RSLC1_Beveridge_Clausen_IMP_DSS_JRmethod_R2.20982.20982.4 File:"20190410_QExHFX1_RSLC1_Beveridge_Clausen_IMP_DSS_JRmethod_R2.raw", NativeID:"controllerType=0 controllerNumber=1 scan=20982"	4887.46818		FALSE
141	161	748.153	4	2989.592	2989.591	0.08	[GGLSELDKAGFIK]	>Cas9	910	922	[MDGTEELLVKLNR]	>Cas9	387	399	K8	K10		20190410_QExHFX1_RSLC1_Beveridge_Clausen_IMP_DSS_JRmethod_R2.25532.25532.4 File:"20190410_QExHFX1_RSLC1_Beveridge_Clausen_IMP_DSS_JRmethod_R2.raw", NativeID:"controllerType=0 controllerNumber=1 scan=25532"	5796.8127		FALSE
142	160	720.396	3	2159.172	2159.171	0.83	[AGFIKR]	>Cas9	918	923	[SDNVPSEEVVKK]	>Cas9	871	882	K5	K11		20190410_QExHFX1_RSLC1_Beveridge_Clausen_IMP_DSS_JRmethod_R2.11361.11361.3 File:"20190410_QExHFX1_RSLC1_Beveridge_Clausen_IMP_DSS_JRmethod_R2.raw", NativeID:"controllerType=0 controllerNumber=1 scan=11361"	3254.82846		FALSE
143	160	706.061	3	2116.169	2116.168	0.48	[VMKQLK]	>Cas9	651	656	[LVDSTDKADLR]	>Cas9	146	156	K3	K7	1	20190410_QExHFX1_RSLC1_Beveridge_Clausen_IMP_DSS_JRmethod_R2.11674.11674.3 File:"20190410_QExHFX1_RSLC1_Beveridge_Clausen_IMP_DSS_JRmethod_R2.raw", NativeID:"controllerType=0 controllerNumber=1 scan=11674"	3320.90574		FALSE
144	159	561.324	3	1681.958	1681.96	-1.07	[DKPIR]	>Cas9	1303	1307	[NSDKLIAR]	>Cas9	1119	1126	K2	K4		20190410_QExHFX1_RSLC1_Beveridge_Clausen_IMP_DSS_JRmethod_R2.10175.10175.3 File:"20190410_QExHFX1_RSLC1_Beveridge_Clausen_IMP_DSS_JRmethod_R2.raw", NativeID:"controllerType=0 controllerNumber=1 scan=10175"	3021.1911		FALSE
145	159	583.066	4	2329.241	2329.236	2.22	[NSDKLIAR]	>Cas9	1119	1126	[DDSIDNKVLTR]	>Cas9	853	863	K4	K7		20190410_QExHFX1_RSLC1_Beveridge_Clausen_IMP_DSS_JRmethod_R2.15909.15909.4 File:"20190410_QExHFX1_RSLC1_Beveridge_Clausen_IMP_DSS_JRmethod_R2.raw", NativeID:"controllerType=0 controllerNumber=1 scan=15909"	4047.58464		FALSE
146	159	680.709	3	2040.114	2040.112	0.62	[SKLVSDFR]	>Cas9	964	971	[SKLVSDFR]	>Cas9	964	971	K2	K2		20190410_QExHFX1_RSLC1_Beveridge_Clausen_IMP_DSS_JRmethod_R2.16179.16179.3 File:"20190410_QExHFX1_RSLC1_Beveridge_Clausen_IMP_DSS_JRmethod_R2.raw", NativeID:"controllerType=0 controllerNumber=1 scan=16179"	4085.37372		FALSE
148	158	768.067	3	2302.188	2302.193	-2.44	[VKYVTEGMR]	>Cas9	531	539	[VKYVTEGMR]	>Cas9	531	539	K2	K2		20190410_QExHFX1_RSLC1_Beveridge_Clausen_IMP_DSS_JRmethod_R2.12367.12367.3 File:"20190410_QExHFX1_RSLC1_Beveridge_Clausen_IMP_DSS_JRmethod_R2.raw", NativeID:"controllerType=0 controllerNumber=1 scan=12367"	3456.58998		FALSE
150	158	719.71	3	2157.115	2157.115	0.12	[GQKNSR]	>Cas9	777	782	[SDNVPSEEVVKK]	>Cas9	871	882	K3	K11		20190410_QExHFX1_RSLC1_Beveridge_Clausen_IMP_DSS_JRmethod_R2.6786.6786.3 File:"20190410_QExHFX1_RSLC1_Beveridge_Clausen_IMP_DSS_JRmethod_R2.raw", NativeID:"controllerType=0 controllerNumber=1 scan=6786"	2168.5122		FALSE
151	157	608.032	3	1822.081	1822.08	0.85	[ESILPKR]	>Cas9	1112	1118	[ESILPKR]	>Cas9	1112	1118	K6	K6		20190410_QExHFX1_RSLC1_Beveridge_Clausen_IMP_DSS_JRmethod_R2.13672.13672.3 File:"20190410_QExHFX1_RSLC1_Beveridge_Clausen_IMP_DSS_JRmethod_R2.raw", NativeID:"controllerType=0 controllerNumber=1 scan=13672"	3681.51606		FALSE
152	157	868.124	3	2602.357	2602.357	0.05	[LVDSTDKADLR]	>Cas9	146	156	[LVDSTDKADLR]	>Cas9	146	156	K7	K7		20190410_QExHFX1_RSLC1_Beveridge_Clausen_IMP_DSS_JRmethod_R2.15039.15039.3 File:"20190410_QExHFX1_RSLC1_Beveridge_Clausen_IMP_DSS_JRmethod_R2.raw", NativeID:"controllerType=0 controllerNumber=1 scan=15039"	3900.45768		FALSE
153	157	733.438	3	2198.298	2198.298	-0.04	[FIKPILEK]	>Cas9	379	386	[APLSASMIKR]	>Cas9	319	328	K3	K9		20190410_QExHFX1_RSLC1_Beveridge_Clausen_IMP_DSS_JRmethod_R2.18171.18171.3 File:"20190410_QExHFX1_RSLC1_Beveridge_Clausen_IMP_DSS_JRmethod_R2.raw", NativeID:"controllerType=0 controllerNumber=1 scan=18171"	4404.92274		FALSE
155	157	642.847	4	2568.367	2568.371	-1.64	[KFDNLTK]	>Cas9	900	906	[LPKYSLFELENGR]	>Cas9	1202	1214	K1	K3		20190410_QExHFX1_RSLC1_Beveridge_Clausen_IMP_DSS_JRmethod_R2.21373.21373.4 File:"20190410_QExHFX1_RSLC1_Beveridge_Clausen_IMP_DSS_JRmethod_R2.raw", NativeID:"controllerType=0 controllerNumber=1 scan=21373"	4960.24644		FALSE
156	156	656.344	3	1967.018	1967.017	0.51	[mKNYWR]	>Cas9	883	888	[NSDKLIAR]	>Cas9	1119	1126	K2	K4		20190410_QExHFX1_RSLC1_Beveridge_Clausen_IMP_DSS_JRmethod_R2.12082.12082.3 File:"20190410_QExHFX1_RSLC1_Beveridge_Clausen_IMP_DSS_JRmethod_R2.raw", NativeID:"controllerType=0 controllerNumber=1 scan=12082"	3404.37204		FALSE
157	156	561.325	3	1681.961	1681.96	0.89	[DKPIR]	>Cas9	1303	1307	[NSDKLIAR]	>Cas9	1119	1126	K2	K4		20190410_QExHFX1_RSLC1_Beveridge_Clausen_IMP_DSS_JRmethod_R2.12244.12244.3 File:"20190410_QExHFX1_RSLC1_Beveridge_Clausen_IMP_DSS_JRmethod_R2.raw", NativeID:"controllerType=0 controllerNumber=1 scan=12244"	3434.79732		FALSE
163	156	515.525	4	2059.079	2059.078	0.4	[GQKNSR]	>Cas9	777	782	[LVDSTDKADLR]	>Cas9	146	156	K3	K7		20190410_QExHFX1_RSLC1_Beveridge_Clausen_IMP_DSS_JRmethod_R2.7767.7767.4 File:"20190410_QExHFX1_RSLC1_Beveridge_Clausen_IMP_DSS_JRmethod_R2.raw", NativeID:"controllerType=0 controllerNumber=1 scan=7767"	2438.79906		FALSE
164	156	695.048	3	2083.128	2083.128	0.04	[VPSKK]	>Cas9	31	35	[GKSDNVPSEEVVK]	>Cas9	869	881	K4	K2		20190410_QExHFX1_RSLC1_Beveridge_Clausen_IMP_DSS_JRmethod_R2.8105.8105.3 File:"20190410_QExHFX1_RSLC1_Beveridge_Clausen_IMP_DSS_JRmethod_R2.raw", NativeID:"controllerType=0 controllerNumber=1 scan=8105"	2520.56754		FALSE
165	155	714.398	3	2141.18	2141.181	-0.54	[ESILPKR]	>Cas9	1112	1118	[SEQEIGKATAK]	>Cas9	1029	1039	K6	K7		20190410_QExHFX1_RSLC1_Beveridge_Clausen_IMP_DSS_JRmethod_R2.10478.10478.3 File:"20190410_QExHFX1_RSLC1_Beveridge_Clausen_IMP_DSS_JRmethod_R2.raw", NativeID:"controllerType=0 controllerNumber=1 scan=10478"	3082.73364		FALSE
166	155	493.281	4	1970.103	1970.103	0.12	[NSDKLIAR]	>Cas9	1119	1126	[NSDKLIAR]	>Cas9	1119	1126	K4	K4		20190410_QExHFX1_RSLC1_Beveridge_Clausen_IMP_DSS_JRmethod_R2.11547.11547.4 File:"20190410_QExHFX1_RSLC1_Beveridge_Clausen_IMP_DSS_JRmethod_R2.raw", NativeID:"controllerType=0 controllerNumber=1 scan=11547"	3294.2127		FALSE
167	155	900.803	3	2700.396	2700.394	0.75	[LVDSTDKADLR]	>Cas9	146	156	[SDNVPSEEVVKK]	>Cas9	871	882	K7	K11		20190410_QExHFX1_RSLC1_Beveridge_Clausen_IMP_DSS_JRmethod_R2.12727.12727.3 File:"20190410_QExHFX1_RSLC1_Beveridge_Clausen_IMP_DSS_JRmethod_R2.raw", NativeID:"controllerType=0 controllerNumber=1 scan=12727"	3519.13224		FALSE
168	155	617.814	4	2468.233	2468.23	1.12	[YDENDKLIR]	>Cas9	947	955	[YDENDKLIR]	>Cas9	947	955	K6	K6		20190410_QExHFX1_RSLC1_Beveridge_Clausen_IMP_DSS_JRmethod_R2.16230.16230.4 File:"20190410_QExHFX1_RSLC1_Beveridge_Clausen_IMP_DSS_JRmethod_R2.raw", NativeID:"controllerType=0 controllerNumber=1 scan=16230"	4092.73464		FALSE
169	155	635.577	4	2539.286	2539.286	0.01	[SKLVSDFR]	>Cas9	964	971	[MTNFDKNLPNEK]	>Cas9	499	510	K2	K6		20190410_QExHFX1_RSLC1_Beveridge_Clausen_IMP_DSS_JRmethod_R2.16328.16328.4 File:"20190410_QExHFX1_RSLC1_Beveridge_Clausen_IMP_DSS_JRmethod_R2.raw", NativeID:"controllerType=0 controllerNumber=1 scan=16328"	4106.71008		FALSE
172	155	847.432	4	3386.706	3386.704	0.41	[SSFEKNPIDFLEAK]	>Cas9	1176	1189	[SSFEKNPIDFLEAK]	>Cas9	1176	1189	K5	K5		20190410_QExHFX1_RSLC1_Beveridge_Clausen_IMP_DSS_JRmethod_R2.27558.27558.4 File:"20190410_QExHFX1_RSLC1_Beveridge_Clausen_IMP_DSS_JRmethod_R2.raw", NativeID:"controllerType=0 controllerNumber=1 scan=27558"	6315.2544		FALSE
173	155	687.031	3	2059.079	2059.078	0.51	[GQKNSR]	>Cas9	777	782	[LVDSTDKADLR]	>Cas9	146	156	K3	K7		20190410_QExHFX1_RSLC1_Beveridge_Clausen_IMP_DSS_JRmethod_R2.8023.8023.3 File:"20190410_QExHFX1_RSLC1_Beveridge_Clausen_IMP_DSS_JRmethod_R2.raw", NativeID:"controllerType=0 controllerNumber=1 scan=8023"	2499.74538		FALSE
174	154	656.343	3	1967.014	1967.017	-1.13	[mKNYWR]	>Cas9	883	888	[NSDKLIAR]	>Cas9	1119	1126	K2	K4		20190410_QExHFX1_RSLC1_Beveridge_Clausen_IMP_DSS_JRmethod_R2.12426.12426.3 File:"20190410_QExHFX1_RSLC1_Beveridge_Clausen_IMP_DSS_JRmethod_R2.raw", NativeID:"controllerType=0 controllerNumber=1 scan=12426"	3467.07846		FALSE
175	154	675.855	4	2700.396	2700.394	0.97	[LVDSTDKADLR]	>Cas9	146	156	[SDNVPSEEVVKK]	>Cas9	871	882	K7	K11		20190410_QExHFX1_RSLC1_Beveridge_Clausen_IMP_DSS_JRmethod_R2.12524.12524.4 File:"20190410_QExHFX1_RSLC1_Beveridge_Clausen_IMP_DSS_JRmethod_R2.raw", NativeID:"controllerType=0 controllerNumber=1 scan=12524"	3484.62048		FALSE
176	154	778.402	3	2333.192	2333.192	-0.38	[FDNLTKAER]	>Cas9	901	909	[DFQFYKVR]	>Cas9	973	980	K6	K6		20190410_QExHFX1_RSLC1_Beveridge_Clausen_IMP_DSS_JRmethod_R2.19977.19977.3 File:"20190410_QExHFX1_RSLC1_Beveridge_Clausen_IMP_DSS_JRmethod_R2.raw", NativeID:"controllerType=0 controllerNumber=1 scan=19977"	4706.78712		FALSE
177	154	719.71	3	2157.115	2157.115	0.03	[GQKNSR]	>Cas9	777	782	[SDNVPSEEVVKK]	>Cas9	871	882	K3	K11		20190410_QExHFX1_RSLC1_Beveridge_Clausen_IMP_DSS_JRmethod_R2.6676.6676.3 File:"20190410_QExHFX1_RSLC1_Beveridge_Clausen_IMP_DSS_JRmethod_R2.raw", NativeID:"controllerType=0 controllerNumber=1 scan=6676"	2138.41608		FALSE
178	154	630.352	3	1889.041	1889.041	0.1	[KMIAK]	>Cas9	1024	1028	[SEQEIGKATAK]	>Cas9	1029	1039	K1	K7	1	20190410_QExHFX1_RSLC1_Beveridge_Clausen_IMP_DSS_JRmethod_R2.7277.7277.3 File:"20190410_QExHFX1_RSLC1_Beveridge_Clausen_IMP_DSS_JRmethod_R2.raw", NativeID:"controllerType=0 controllerNumber=1 scan=7277"	2310.77556		FALSE
179	153	869.206	4	3473.801	3473.801	-0.09	[SDNVPSEEVVKK]	>Cas9	871	882	[KNLIGALLFDSGETAEATR]	>Cas9	49	67	K11	K1		20190410_QExHFX1_RSLC1_Beveridge_Clausen_IMP_DSS_JRmethod_R2.23958.23958.4 File:"20190410_QExHFX1_RSLC1_Beveridge_Clausen_IMP_DSS_JRmethod_R2.raw", NativeID:"controllerType=0 controllerNumber=1 scan=23958"	5444.682		FALSE
180	152	594.673	3	1782.005	1782.005	0.19	[KVTVK]	>Cas9	562	566	[QLKEDYFK]	>Cas9	567	574	K1	K3	1	20190410_QExHFX1_RSLC1_Beveridge_Clausen_IMP_DSS_JRmethod_R2.10805.10805.3 File:"20190410_QExHFX1_RSLC1_Beveridge_Clausen_IMP_DSS_JRmethod_R2.raw", NativeID:"controllerType=0 controllerNumber=1 scan=10805"	3156.98838		FALSE
182	152	575.576	4	2299.284	2299.287	-1.15	[KGILQTVK]	>Cas9	739	746	[DDSIDNKVLTR]	>Cas9	853	863	K1	K7		20190410_QExHFX1_RSLC1_Beveridge_Clausen_IMP_DSS_JRmethod_R2.16914.16914.4 File:"20190410_QExHFX1_RSLC1_Beveridge_Clausen_IMP_DSS_JRmethod_R2.raw", NativeID:"controllerType=0 controllerNumber=1 scan=16914"	4192.93314		FALSE
185	151	738.74	3	2214.205	2214.205	0.23	[VMKQLK]	>Cas9	651	656	[SDNVPSEEVVKK]	>Cas9	871	882	K3	K11	1	20190410_QExHFX1_RSLC1_Beveridge_Clausen_IMP_DSS_JRmethod_R2.10064.10064.3 File:"20190410_QExHFX1_RSLC1_Beveridge_Clausen_IMP_DSS_JRmethod_R2.raw", NativeID:"controllerType=0 controllerNumber=1 scan=10064"	2997.9435		FALSE
186	151	620.823	4	2480.271	2480.27	0.51	[FDNLTKAER]	>Cas9	901	909	[mIAKSEQEIGK]	>Cas9	1025	1035	K6	K4		20190410_QExHFX1_RSLC1_Beveridge_Clausen_IMP_DSS_JRmethod_R2.10834.10834.4 File:"20190410_QExHFX1_RSLC1_Beveridge_Clausen_IMP_DSS_JRmethod_R2.raw", NativeID:"controllerType=0 controllerNumber=1 scan=10834"	3163.63092		FALSE
187	151	783.42	3	2348.245	2348.246	-0.18	[FKVLGNTDR]	>Cas9	36	44	[SEQEIGKATAK]	>Cas9	1029	1039	K2	K7		20190410_QExHFX1_RSLC1_Beveridge_Clausen_IMP_DSS_JRmethod_R2.11062.11062.3 File:"20190410_QExHFX1_RSLC1_Beveridge_Clausen_IMP_DSS_JRmethod_R2.raw", NativeID:"controllerType=0 controllerNumber=1 scan=11062"	3203.92776		FALSE
188	151	767.432	3	2300.28	2300.283	-1.25	[APLSASMIKR]	>Cas9	319	328	[APLSASmIKR]	>Cas9	319	328	K9	K9		20190410_QExHFX1_RSLC1_Beveridge_Clausen_IMP_DSS_JRmethod_R2.13567.13567.3 File:"20190410_QExHFX1_RSLC1_Beveridge_Clausen_IMP_DSS_JRmethod_R2.raw", NativeID:"controllerType=0 controllerNumber=1 scan=13567"	3662.89812		FALSE
189	151	595.027	3	1783.066	1783.069	-1.42	[KDLIIK]	>Cas9	1196	1201	[NSDKLIAR]	>Cas9	1119	1126	K1	K4		20190410_QExHFX1_RSLC1_Beveridge_Clausen_IMP_DSS_JRmethod_R2.13637.13637.3 File:"20190410_QExHFX1_RSLC1_Beveridge_Clausen_IMP_DSS_JRmethod_R2.raw", NativeID:"controllerType=0 controllerNumber=1 scan=13637"	3675.24426		FALSE
190	151	764.368	4	3054.452	3054.455	-1.02	[MTNFDKNLPNEK]	>Cas9	499	510	[mTNFDKNLPNEK]	>Cas9	499	510	K6	K6		20190410_QExHFX1_RSLC1_Beveridge_Clausen_IMP_DSS_JRmethod_R2.15102.15102.4 File:"20190410_QExHFX1_RSLC1_Beveridge_Clausen_IMP_DSS_JRmethod_R2.raw", NativeID:"controllerType=0 controllerNumber=1 scan=15102"	3910.46292		FALSE
192	151	576.065	4	2301.238	2301.237	0.36	[EKIEK]	>Cas9	442	446	[MDGTEELLVKLNR]	>Cas9	387	399	K2	K10		20190410_QExHFX1_RSLC1_Beveridge_Clausen_IMP_DSS_JRmethod_R2.19102.19102.4 File:"20190410_QExHFX1_RSLC1_Beveridge_Clausen_IMP_DSS_JRmethod_R2.raw", NativeID:"controllerType=0 controllerNumber=1 scan=19102"	4558.94256		FALSE
193	151	687.031	3	2059.078	2059.078	0.11	[GQKNSR]	>Cas9	777	782	[LVDSTDKADLR]	>Cas9	146	156	K3	K7		20190410_QExHFX1_RSLC1_Beveridge_Clausen_IMP_DSS_JRmethod_R2.7633.7633.3 File:"20190410_QExHFX1_RSLC1_Beveridge_Clausen_IMP_DSS_JRmethod_R2.raw", NativeID:"controllerType=0 controllerNumber=1 scan=7633"	2409.23742		FALSE
194	150	548.689	5	2739.415	2739.413	0.54	[YDENDKLIR]	>Cas9	947	955	[HKPENIVIEMAR]	>Cas9	758	769	K6	K2		20190410_QExHFX1_RSLC1_Beveridge_Clausen_IMP_DSS_JRmethod_R2.16458.16458.5 File:"20190410_QExHFX1_RSLC1_Beveridge_Clausen_IMP_DSS_JRmethod_R2.raw", NativeID:"controllerType=0 controllerNumber=1 scan=16458"	4126.28454		FALSE
195	150	767.751	3	2301.238	2301.237	0.62	[EKIEK]	>Cas9	442	446	[MDGTEELLVKLNR]	>Cas9	387	399	K2	K10		20190410_QExHFX1_RSLC1_Beveridge_Clausen_IMP_DSS_JRmethod_R2.19112.19112.3 File:"20190410_QExHFX1_RSLC1_Beveridge_Clausen_IMP_DSS_JRmethod_R2.raw", NativeID:"controllerType=0 controllerNumber=1 scan=19112"	4560.4458		FALSE
196	150	681.111	4	2721.421	2721.419	0.56	[KLVDSTDK]	>Cas9	145	152	[SNFDLAEDAKLQLSK]	>Cas9	258	272	K1	K10		20190410_QExHFX1_RSLC1_Beveridge_Clausen_IMP_DSS_JRmethod_R2.20819.20819.4 File:"20190410_QExHFX1_RSLC1_Beveridge_Clausen_IMP_DSS_JRmethod_R2.raw", NativeID:"controllerType=0 controllerNumber=1 scan=20819"	4852.71786		FALSE
197	150	936.18	3	2806.524	2806.524	0.21	[GGLSELDKAGFIK]	>Cas9	910	922	[GGLSELDKAGFIK]	>Cas9	910	922	K8	K8		20190410_QExHFX1_RSLC1_Beveridge_Clausen_IMP_DSS_JRmethod_R2.23662.23662.3 File:"20190410_QExHFX1_RSLC1_Beveridge_Clausen_IMP_DSS_JRmethod_R2.raw", NativeID:"controllerType=0 controllerNumber=1 scan=23662"	5383.38048		FALSE
198	150	515.525	4	2059.078	2059.078	0.1	[GQKNSR]	>Cas9	777	782	[LVDSTDKADLR]	>Cas9	146	156	K3	K7		20190410_QExHFX1_RSLC1_Beveridge_Clausen_IMP_DSS_JRmethod_R2.7631.7631.4 File:"20190410_QExHFX1_RSLC1_Beveridge_Clausen_IMP_DSS_JRmethod_R2.raw", NativeID:"controllerType=0 controllerNumber=1 scan=7631"	2408.79582		FALSE
199	150	515.525	4	2059.079	2059.078	0.46	[GQKNSR]	>Cas9	777	782	[LVDSTDKADLR]	>Cas9	146	156	K3	K7		20190410_QExHFX1_RSLC1_Beveridge_Clausen_IMP_DSS_JRmethod_R2.8020.8020.4 File:"20190410_QExHFX1_RSLC1_Beveridge_Clausen_IMP_DSS_JRmethod_R2.raw", NativeID:"controllerType=0 controllerNumber=1 scan=8020"	2499.0975		FALSE
200	149	687.716	3	2061.134	2061.134	0.06	[AGFIKR]	>Cas9	918	923	[LVDSTDKADLR]	>Cas9	146	156	K5	K7		20190410_QExHFX1_RSLC1_Beveridge_Clausen_IMP_DSS_JRmethod_R2.12647.12647.3 File:"20190410_QExHFX1_RSLC1_Beveridge_Clausen_IMP_DSS_JRmethod_R2.raw", NativeID:"controllerType=0 controllerNumber=1 scan=12647"	3507.35118		FALSE
201	149	687.716	3	2061.134	2061.134	-0.02	[AGFIKR]	>Cas9	918	923	[LVDSTDKADLR]	>Cas9	146	156	K5	K7		20190410_QExHFX1_RSLC1_Beveridge_Clausen_IMP_DSS_JRmethod_R2.13006.13006.3 File:"20190410_QExHFX1_RSLC1_Beveridge_Clausen_IMP_DSS_JRmethod_R2.raw", NativeID:"controllerType=0 controllerNumber=1 scan=13006"	3567.8586		FALSE
202	149	687.717	3	2061.135	2061.134	0.63	[AGFIKR]	>Cas9	918	923	[LVDSTDKADLR]	>Cas9	146	156	K5	K7		20190410_QExHFX1_RSLC1_Beveridge_Clausen_IMP_DSS_JRmethod_R2.13198.13198.3 File:"20190410_QExHFX1_RSLC1_Beveridge_Clausen_IMP_DSS_JRmethod_R2.raw", NativeID:"controllerType=0 controllerNumber=1 scan=13198"	3598.43514		FALSE
203	149	733.437	3	2198.296	2198.298	-0.74	[FIKPILEK]	>Cas9	379	386	[APLSASMIKR]	>Cas9	319	328	K3	K9		20190410_QExHFX1_RSLC1_Beveridge_Clausen_IMP_DSS_JRmethod_R2.17978.17978.3 File:"20190410_QExHFX1_RSLC1_Beveridge_Clausen_IMP_DSS_JRmethod_R2.raw", NativeID:"controllerType=0 controllerNumber=1 scan=17978"	4374.60114		FALSE
205	149	695.048	3	2083.129	2083.128	0.23	[VPSKK]	>Cas9	31	35	[GKSDNVPSEEVVK]	>Cas9	869	881	K4	K2		20190410_QExHFX1_RSLC1_Beveridge_Clausen_IMP_DSS_JRmethod_R2.7988.7988.3 File:"20190410_QExHFX1_RSLC1_Beveridge_Clausen_IMP_DSS_JRmethod_R2.raw", NativeID:"controllerType=0 controllerNumber=1 scan=7988"	2490.58578		FALSE
206	149	548.653	3	1643.945	1643.944	0.43	[LSKSR]	>Cas9	220	224	[NSDKLIAR]	>Cas9	1119	1126	K3	K4	1	20190410_QExHFX1_RSLC1_Beveridge_Clausen_IMP_DSS_JRmethod_R2.8147.8147.3 File:"20190410_QExHFX1_RSLC1_Beveridge_Clausen_IMP_DSS_JRmethod_R2.raw", NativeID:"controllerType=0 controllerNumber=1 scan=8147"	2532.27894		FALSE
208	148	692.722	3	2076.152	2076.152	0.35	[KFDNLTK]	>Cas9	900	906	[APLSASMIKR]	>Cas9	319	328	K1	K9		20190410_QExHFX1_RSLC1_Beveridge_Clausen_IMP_DSS_JRmethod_R2.14968.14968.3 File:"20190410_QExHFX1_RSLC1_Beveridge_Clausen_IMP_DSS_JRmethod_R2.raw", NativeID:"controllerType=0 controllerNumber=1 scan=14968"	3887.2209		FALSE
210	148	881.491	3	2642.46	2642.462	-0.81	[VVDELVKVMGR]	>Cas9	747	757	[VVDELVKVmGR]	>Cas9	747	757	K7	K7		20190410_QExHFX1_RSLC1_Beveridge_Clausen_IMP_DSS_JRmethod_R2.20585.20585.3 File:"20190410_QExHFX1_RSLC1_Beveridge_Clausen_IMP_DSS_JRmethod_R2.raw", NativeID:"controllerType=0 controllerNumber=1 scan=20585"	4810.43742		FALSE
211	148	719.71	3	2157.116	2157.115	0.72	[GQKNSR]	>Cas9	777	782	[SDNVPSEEVVKK]	>Cas9	871	882	K3	K11		20190410_QExHFX1_RSLC1_Beveridge_Clausen_IMP_DSS_JRmethod_R2.7007.7007.3 File:"20190410_QExHFX1_RSLC1_Beveridge_Clausen_IMP_DSS_JRmethod_R2.raw", NativeID:"controllerType=0 controllerNumber=1 scan=7007"	2228.87922		FALSE
212	147	738.74	3	2214.206	2214.205	0.45	[VMKQLK]	>Cas9	651	656	[SDNVPSEEVVKK]	>Cas9	871	882	K3	K11	1	20190410_QExHFX1_RSLC1_Beveridge_Clausen_IMP_DSS_JRmethod_R2.10215.10215.3 File:"20190410_QExHFX1_RSLC1_Beveridge_Clausen_IMP_DSS_JRmethod_R2.raw", NativeID:"controllerType=0 controllerNumber=1 scan=10215"	3028.53972		FALSE
213	147	493.281	4	1970.103	1970.103	0.11	[NSDKLIAR]	>Cas9	1119	1126	[NSDKLIAR]	>Cas9	1119	1126	K4	K4		20190410_QExHFX1_RSLC1_Beveridge_Clausen_IMP_DSS_JRmethod_R2.11058.11058.4 File:"20190410_QExHFX1_RSLC1_Beveridge_Clausen_IMP_DSS_JRmethod_R2.raw", NativeID:"controllerType=0 controllerNumber=1 scan=11058"	3203.45886		FALSE
215	147	764.369	4	3054.456	3054.455	0.33	[MTNFDKNLPNEK]	>Cas9	499	510	[mTNFDKNLPNEK]	>Cas9	499	510	K6	K6		20190410_QExHFX1_RSLC1_Beveridge_Clausen_IMP_DSS_JRmethod_R2.14905.14905.4 File:"20190410_QExHFX1_RSLC1_Beveridge_Clausen_IMP_DSS_JRmethod_R2.raw", NativeID:"controllerType=0 controllerNumber=1 scan=14905"	3876.53358		FALSE
216	147	901.132	3	2701.38	2701.394	-4.91	[GQKNSRER]	>Cas9	777	784	[SDNVPSEEVVKKMK]	>Cas9	871	884	K3	K12	1	20190410_QExHFX1_RSLC1_Beveridge_Clausen_IMP_DSS_JRmethod_R2.16616.16616.3 File:"20190410_QExHFX1_RSLC1_Beveridge_Clausen_IMP_DSS_JRmethod_R2.raw", NativeID:"controllerType=0 controllerNumber=1 scan=16616"	4152.1422		FALSE
217	146	657.373	3	1970.104	1970.103	0.36	[NSDKLIAR]	>Cas9	1119	1126	[NSDKLIAR]	>Cas9	1119	1126	K4	K4		20190410_QExHFX1_RSLC1_Beveridge_Clausen_IMP_DSS_JRmethod_R2.11849.11849.3 File:"20190410_QExHFX1_RSLC1_Beveridge_Clausen_IMP_DSS_JRmethod_R2.raw", NativeID:"controllerType=0 controllerNumber=1 scan=11849"	3354.8538		FALSE
218	146	485.794	4	1940.155	1940.154	0.49	[KGILQTVK]	>Cas9	739	746	[NSDKLIAR]	>Cas9	1119	1126	K1	K4		20190410_QExHFX1_RSLC1_Beveridge_Clausen_IMP_DSS_JRmethod_R2.12029.12029.4 File:"20190410_QExHFX1_RSLC1_Beveridge_Clausen_IMP_DSS_JRmethod_R2.raw", NativeID:"controllerType=0 controllerNumber=1 scan=12029"	3392.36844		FALSE
219	146	687.716	3	2061.134	2061.134	0.03	[AGFIKR]	>Cas9	918	923	[LVDSTDKADLR]	>Cas9	146	156	K5	K7		20190410_QExHFX1_RSLC1_Beveridge_Clausen_IMP_DSS_JRmethod_R2.13368.13368.3 File:"20190410_QExHFX1_RSLC1_Beveridge_Clausen_IMP_DSS_JRmethod_R2.raw", NativeID:"controllerType=0 controllerNumber=1 scan=13368"	3628.90524		FALSE
220	146	635.684	3	1905.037	1905.036	0.64	[KmIAK]	>Cas9	1024	1028	[SEQEIGKATAK]	>Cas9	1029	1039	K1	K7		20190410_QExHFX1_RSLC1_Beveridge_Clausen_IMP_DSS_JRmethod_R2.7298.7298.3 File:"20190410_QExHFX1_RSLC1_Beveridge_Clausen_IMP_DSS_JRmethod_R2.raw", NativeID:"controllerType=0 controllerNumber=1 scan=7298"	2315.58258		FALSE
222	145	708.059	3	2122.162	2122.154	3.41	[SKLVSDFR]	>Cas9	964	971	[QQLPEKYK]	>Cas9	345	352	K2	K6		20190410_QExHFX1_RSLC1_Beveridge_Clausen_IMP_DSS_JRmethod_R2.13313.13313.3 File:"20190410_QExHFX1_RSLC1_Beveridge_Clausen_IMP_DSS_JRmethod_R2.raw", NativeID:"controllerType=0 controllerNumber=1 scan=13313"	3618.35112		FALSE
223	145	844.696	4	3375.763	3375.764	-0.48	[LVDSTDKADLR]	>Cas9	146	156	[KNLIGALLFDSGETAEATR]	>Cas9	49	67	K7	K1		20190410_QExHFX1_RSLC1_Beveridge_Clausen_IMP_DSS_JRmethod_R2.25409.25409.4 File:"20190410_QExHFX1_RSLC1_Beveridge_Clausen_IMP_DSS_JRmethod_R2.raw", NativeID:"controllerType=0 controllerNumber=1 scan=25409"	5771.5137		FALSE
224	145	634.379	3	1901.122	1901.122	-0.09	[HSIKK]	>Cas9	45	49	[NLPNEKVLPK]	>Cas9	505	514	K4	K6		20190410_QExHFX1_RSLC1_Beveridge_Clausen_IMP_DSS_JRmethod_R2.7794.7794.3 File:"20190410_QExHFX1_RSLC1_Beveridge_Clausen_IMP_DSS_JRmethod_R2.raw", NativeID:"controllerType=0 controllerNumber=1 scan=7794"	2445.58716		FALSE
225	144	493.281	4	1970.101	1970.103	-0.74	[NSDKLIAR]	>Cas9	1119	1126	[NSDKLIAR]	>Cas9	1119	1126	K4	K4		20190410_QExHFX1_RSLC1_Beveridge_Clausen_IMP_DSS_JRmethod_R2.11245.11245.4 File:"20190410_QExHFX1_RSLC1_Beveridge_Clausen_IMP_DSS_JRmethod_R2.raw", NativeID:"controllerType=0 controllerNumber=1 scan=11245"	3233.55612		FALSE
226	144	785.397	3	2354.176	2354.176	-0.03	[EDYFKK]	>Cas9	570	575	[GKSDNVPSEEVVK]	>Cas9	869	881	K5	K2		20190410_QExHFX1_RSLC1_Beveridge_Clausen_IMP_DSS_JRmethod_R2.11864.11864.3 File:"20190410_QExHFX1_RSLC1_Beveridge_Clausen_IMP_DSS_JRmethod_R2.raw", NativeID:"controllerType=0 controllerNumber=1 scan=11864"	3358.22238		FALSE
227	144	656.343	3	1967.015	1967.017	-1.05	[mKNYWR]	>Cas9	883	888	[NSDKLIAR]	>Cas9	1119	1126	K2	K4		20190410_QExHFX1_RSLC1_Beveridge_Clausen_IMP_DSS_JRmethod_R2.12692.12692.3 File:"20190410_QExHFX1_RSLC1_Beveridge_Clausen_IMP_DSS_JRmethod_R2.raw", NativeID:"controllerType=0 controllerNumber=1 scan=12692"	3513.91206		FALSE
228	144	516.039	4	2061.136	2061.134	1.1	[AGFIKR]	>Cas9	918	923	[LVDSTDKADLR]	>Cas9	146	156	K5	K7		20190410_QExHFX1_RSLC1_Beveridge_Clausen_IMP_DSS_JRmethod_R2.13208.13208.4 File:"20190410_QExHFX1_RSLC1_Beveridge_Clausen_IMP_DSS_JRmethod_R2.raw", NativeID:"controllerType=0 controllerNumber=1 scan=13208"	3599.51598		FALSE
230	144	650.116	4	2597.44	2597.441	-0.24	[SKLVSDFR]	>Cas9	964	971	[QITKHVAQILDSR]	>Cas9	930	942	K2	K4		20190410_QExHFX1_RSLC1_Beveridge_Clausen_IMP_DSS_JRmethod_R2.15641.15641.4 File:"20190410_QExHFX1_RSLC1_Beveridge_Clausen_IMP_DSS_JRmethod_R2.raw", NativeID:"controllerType=0 controllerNumber=1 scan=15641"	4005.94542		FALSE
233	144	733.652	4	2931.585	2931.586	-0.16	[APLSASMIKR]	>Cas9	319	328	[TEVQTGGFSKESILPK]	>Cas9	1102	1117	K9	K10		20190410_QExHFX1_RSLC1_Beveridge_Clausen_IMP_DSS_JRmethod_R2.19643.19643.4 File:"20190410_QExHFX1_RSLC1_Beveridge_Clausen_IMP_DSS_JRmethod_R2.raw", NativeID:"controllerType=0 controllerNumber=1 scan=19643"	4649.3868		FALSE
234	144	815.133	3	2443.385	2443.395	-4.05	[GKSKKLK]	>Cas9	1156	1162	[MDGTEELLVKLNR]	>Cas9	387	399	K4	K10	1	20190410_QExHFX1_RSLC1_Beveridge_Clausen_IMP_DSS_JRmethod_R2.21594.21594.3 File:"20190410_QExHFX1_RSLC1_Beveridge_Clausen_IMP_DSS_JRmethod_R2.raw", NativeID:"controllerType=0 controllerNumber=1 scan=21594"	5000.13402		FALSE
235	144	610.668	3	1829.991	1829.99	0.34	[SDKNR]	>Cas9	864	868	[APLSASMIKR]	>Cas9	319	328	K3	K9		20190410_QExHFX1_RSLC1_Beveridge_Clausen_IMP_DSS_JRmethod_R2.9223.9223.3 File:"20190410_QExHFX1_RSLC1_Beveridge_Clausen_IMP_DSS_JRmethod_R2.raw", NativeID:"controllerType=0 controllerNumber=1 scan=9223"	2802.13728		FALSE
236	143	783.42	3	2348.247	2348.246	0.39	[FKVLGNTDR]	>Cas9	36	44	[SEQEIGKATAK]	>Cas9	1029	1039	K2	K7		20190410_QExHFX1_RSLC1_Beveridge_Clausen_IMP_DSS_JRmethod_R2.10880.10880.3 File:"20190410_QExHFX1_RSLC1_Beveridge_Clausen_IMP_DSS_JRmethod_R2.raw", NativeID:"controllerType=0 controllerNumber=1 scan=10880"	3173.43168		FALSE
237	143	493.281	4	1970.103	1970.103	0.12	[NSDKLIAR]	>Cas9	1119	1126	[NSDKLIAR]	>Cas9	1119	1126	K4	K4		20190410_QExHFX1_RSLC1_Beveridge_Clausen_IMP_DSS_JRmethod_R2.11693.11693.4 File:"20190410_QExHFX1_RSLC1_Beveridge_Clausen_IMP_DSS_JRmethod_R2.raw", NativeID:"controllerType=0 controllerNumber=1 scan=11693"	3324.45312		FALSE
238	143	570.297	4	2278.166	2278.164	0.66	[QLKEDYFK]	>Cas9	567	574	[QLKEDYFK]	>Cas9	567	574	K3	K3		20190410_QExHFX1_RSLC1_Beveridge_Clausen_IMP_DSS_JRmethod_R2.17997.17997.4 File:"20190410_QExHFX1_RSLC1_Beveridge_Clausen_IMP_DSS_JRmethod_R2.raw", NativeID:"controllerType=0 controllerNumber=1 scan=17997"	4378.11324		FALSE
239	143	661.371	4	2642.463	2642.462	0.5	[VVDELVKVMGR]	>Cas9	747	757	[VVDELVKVmGR]	>Cas9	747	757	K7	K7		20190410_QExHFX1_RSLC1_Beveridge_Clausen_IMP_DSS_JRmethod_R2.23445.23445.4 File:"20190410_QExHFX1_RSLC1_Beveridge_Clausen_IMP_DSS_JRmethod_R2.raw", NativeID:"controllerType=0 controllerNumber=1 scan=23445"	5343.73434		FALSE
240	143	635.683	3	1905.035	1905.036	-0.72	[KmIAK]	>Cas9	1024	1028	[SEQEIGKATAK]	>Cas9	1029	1039	K1	K7		20190410_QExHFX1_RSLC1_Beveridge_Clausen_IMP_DSS_JRmethod_R2.6575.6575.3 File:"20190410_QExHFX1_RSLC1_Beveridge_Clausen_IMP_DSS_JRmethod_R2.raw", NativeID:"controllerType=0 controllerNumber=1 scan=6575"	2107.59696		FALSE
241	143	548.653	3	1643.945	1643.944	0.38	[LSKSR]	>Cas9	220	224	[NSDKLIAR]	>Cas9	1119	1126	K3	K4	1	20190410_QExHFX1_RSLC1_Beveridge_Clausen_IMP_DSS_JRmethod_R2.8255.8255.3 File:"20190410_QExHFX1_RSLC1_Beveridge_Clausen_IMP_DSS_JRmethod_R2.raw", NativeID:"controllerType=0 controllerNumber=1 scan=8255"	2562.3264		FALSE
242	142	933.482	3	2798.432	2798.431	0.66	[SDNVPSEEVVKK]	>Cas9	871	882	[SDNVPSEEVVKK]	>Cas9	871	882	K11	K11		20190410_QExHFX1_RSLC1_Beveridge_Clausen_IMP_DSS_JRmethod_R2.11093.11093.3 File:"20190410_QExHFX1_RSLC1_Beveridge_Clausen_IMP_DSS_JRmethod_R2.raw", NativeID:"controllerType=0 controllerNumber=1 scan=11093"	3208.55496		FALSE
243	142	620.822	4	2480.266	2480.27	-1.65	[FDNLTKAER]	>Cas9	901	909	[mIAKSEQEIGK]	>Cas9	1025	1035	K6	K4		20190410_QExHFX1_RSLC1_Beveridge_Clausen_IMP_DSS_JRmethod_R2.11130.11130.4 File:"20190410_QExHFX1_RSLC1_Beveridge_Clausen_IMP_DSS_JRmethod_R2.raw", NativeID:"controllerType=0 controllerNumber=1 scan=11130"	3215.63544		FALSE
244	142	493.281	4	1970.103	1970.103	0.27	[NSDKLIAR]	>Cas9	1119	1126	[NSDKLIAR]	>Cas9	1119	1126	K4	K4		20190410_QExHFX1_RSLC1_Beveridge_Clausen_IMP_DSS_JRmethod_R2.11407.11407.4 File:"20190410_QExHFX1_RSLC1_Beveridge_Clausen_IMP_DSS_JRmethod_R2.raw", NativeID:"controllerType=0 controllerNumber=1 scan=11407"	3263.73528		FALSE
245	142	706.061	3	2116.169	2116.172	-1.28	[LSKSRR]	>Cas9	220	225	[LVDSTDKADLR]	>Cas9	146	156	K3	K7	1	20190410_QExHFX1_RSLC1_Beveridge_Clausen_IMP_DSS_JRmethod_R2.11532.11532.3 File:"20190410_QExHFX1_RSLC1_Beveridge_Clausen_IMP_DSS_JRmethod_R2.raw", NativeID:"controllerType=0 controllerNumber=1 scan=11532"	3290.5605		FALSE
246	142	675.406	3	2024.204	2024.205	-0.34	[KLINGIR]	>Cas9	669	675	[APLSASMIKR]	>Cas9	319	328	K1	K9		20190410_QExHFX1_RSLC1_Beveridge_Clausen_IMP_DSS_JRmethod_R2.14949.14949.3 File:"20190410_QExHFX1_RSLC1_Beveridge_Clausen_IMP_DSS_JRmethod_R2.raw", NativeID:"controllerType=0 controllerNumber=1 scan=14949"	3884.31252		FALSE
247	142	847.101	3	2539.288	2539.286	0.56	[SKLVSDFR]	>Cas9	964	971	[MTNFDKNLPNEK]	>Cas9	499	510	K2	K6		20190410_QExHFX1_RSLC1_Beveridge_Clausen_IMP_DSS_JRmethod_R2.16170.16170.3 File:"20190410_QExHFX1_RSLC1_Beveridge_Clausen_IMP_DSS_JRmethod_R2.raw", NativeID:"controllerType=0 controllerNumber=1 scan=16170"	4084.38138		FALSE
248	142	672.847	4	2688.367	2688.369	-0.57	[DDSIDNKVLTR]	>Cas9	853	863	[DDSIDNKVLTR]	>Cas9	853	863	K7	K7		20190410_QExHFX1_RSLC1_Beveridge_Clausen_IMP_DSS_JRmethod_R2.19903.19903.4 File:"20190410_QExHFX1_RSLC1_Beveridge_Clausen_IMP_DSS_JRmethod_R2.raw", NativeID:"controllerType=0 controllerNumber=1 scan=19903"	4692.87816		FALSE
249	142	869.141	3	2605.408	2605.406	0.8	[APLSASMIKR]	>Cas9	319	328	[NPIDFLEAKGYK]	>Cas9	1181	1192	K9	K9		20190410_QExHFX1_RSLC1_Beveridge_Clausen_IMP_DSS_JRmethod_R2.22406.22406.3 File:"20190410_QExHFX1_RSLC1_Beveridge_Clausen_IMP_DSS_JRmethod_R2.raw", NativeID:"controllerType=0 controllerNumber=1 scan=22406"	5149.39962		FALSE
250	142	505.938	3	1515.799	1515.799	0.16	[GQKNSR]	>Cas9	777	782	[GQKNSR]	>Cas9	777	782	K3	K3		20190410_QExHFX1_RSLC1_Beveridge_Clausen_IMP_DSS_JRmethod_R2.2248.2248.3 File:"20190410_QExHFX1_RSLC1_Beveridge_Clausen_IMP_DSS_JRmethod_R2.raw", NativeID:"controllerType=0 controllerNumber=1 scan=2248"	729.6618		FALSE
251	142	548.653	3	1643.944	1643.944	0.36	[LSKSR]	>Cas9	220	224	[NSDKLIAR]	>Cas9	1119	1126	K3	K4	1	20190410_QExHFX1_RSLC1_Beveridge_Clausen_IMP_DSS_JRmethod_R2.8034.8034.3 File:"20190410_QExHFX1_RSLC1_Beveridge_Clausen_IMP_DSS_JRmethod_R2.raw", NativeID:"controllerType=0 controllerNumber=1 scan=8034"	2501.99988		FALSE
252	141	656.343	3	1967.015	1967.017	-0.66	[mKNYWR]	>Cas9	883	888	[NSDKLIAR]	>Cas9	1119	1126	K2	K4		20190410_QExHFX1_RSLC1_Beveridge_Clausen_IMP_DSS_JRmethod_R2.11636.11636.3 File:"20190410_QExHFX1_RSLC1_Beveridge_Clausen_IMP_DSS_JRmethod_R2.raw", NativeID:"controllerType=0 controllerNumber=1 scan=11636"	3313.66158		FALSE
253	141	516.039	4	2061.134	2061.134	-0.12	[AGFIKR]	>Cas9	918	923	[LVDSTDKADLR]	>Cas9	146	156	K5	K7		20190410_QExHFX1_RSLC1_Beveridge_Clausen_IMP_DSS_JRmethod_R2.12655.12655.4 File:"20190410_QExHFX1_RSLC1_Beveridge_Clausen_IMP_DSS_JRmethod_R2.raw", NativeID:"controllerType=0 controllerNumber=1 scan=12655"	3508.69686		FALSE
254	141	516.039	4	2061.132	2061.134	-0.23	[AGFIKR]	>Cas9	918	923	[LVDSTDKADLR]	>Cas9	146	156	K5	K7		20190410_QExHFX1_RSLC1_Beveridge_Clausen_IMP_DSS_JRmethod_R2.12843.12843.4 File:"20190410_QExHFX1_RSLC1_Beveridge_Clausen_IMP_DSS_JRmethod_R2.raw", NativeID:"controllerType=0 controllerNumber=1 scan=12843"	3538.96014		FALSE
255	141	792.724	3	2376.156	2376.154	0.83	[KDWDPK]	>Cas9	1128	1133	[MTNFDKNLPNEK]	>Cas9	499	510	K1	K6		20190410_QExHFX1_RSLC1_Beveridge_Clausen_IMP_DSS_JRmethod_R2.14299.14299.3 File:"20190410_QExHFX1_RSLC1_Beveridge_Clausen_IMP_DSS_JRmethod_R2.raw", NativeID:"controllerType=0 controllerNumber=1 scan=14299"	3775.00242		FALSE
256	141	510.784	4	2040.115	2040.112	1.39	[SKLVSDFR]	>Cas9	964	971	[SKLVSDFR]	>Cas9	964	971	K2	K2		20190410_QExHFX1_RSLC1_Beveridge_Clausen_IMP_DSS_JRmethod_R2.16417.16417.4 File:"20190410_QExHFX1_RSLC1_Beveridge_Clausen_IMP_DSS_JRmethod_R2.raw", NativeID:"controllerType=0 controllerNumber=1 scan=16417"	4121.25306		FALSE
257	141	664.059	3	1990.163	1990.162	0.44	[KFDNLTK]	>Cas9	900	906	[FIKPILEK]	>Cas9	379	386	K1	K3		20190410_QExHFX1_RSLC1_Beveridge_Clausen_IMP_DSS_JRmethod_R2.17352.17352.3 File:"20190410_QExHFX1_RSLC1_Beveridge_Clausen_IMP_DSS_JRmethod_R2.raw", NativeID:"controllerType=0 controllerNumber=1 scan=17352"	4260.73272		FALSE
258	141	770.723	3	2310.153	2310.155	-0.63	[MKNYWR]	>Cas9	883	888	[DDSIDNKVLTR]	>Cas9	853	863	K2	K7		20190410_QExHFX1_RSLC1_Beveridge_Clausen_IMP_DSS_JRmethod_R2.17554.17554.3 File:"20190410_QExHFX1_RSLC1_Beveridge_Clausen_IMP_DSS_JRmethod_R2.raw", NativeID:"controllerType=0 controllerNumber=1 scan=17554"	4296.87066		FALSE
260	141	506.623	3	1517.855	1517.855	0.42	[GQKNSR]	>Cas9	777	782	[AGFIKR]	>Cas9	918	923	K3	K5		20190410_QExHFX1_RSLC1_Beveridge_Clausen_IMP_DSS_JRmethod_R2.5690.5690.3 File:"20190410_QExHFX1_RSLC1_Beveridge_Clausen_IMP_DSS_JRmethod_R2.raw", NativeID:"controllerType=0 controllerNumber=1 scan=5690"	1834.03668		FALSE
261	140	506.623	3	1517.855	1517.855	0.21	[GQKNSR]	>Cas9	777	782	[AGFIKR]	>Cas9	918	923	K3	K5		20190410_QExHFX1_RSLC1_Beveridge_Clausen_IMP_DSS_JRmethod_R2.5788.5788.3 File:"20190410_QExHFX1_RSLC1_Beveridge_Clausen_IMP_DSS_JRmethod_R2.raw", NativeID:"controllerType=0 controllerNumber=1 scan=5788"	1863.94542		FALSE
262	140	548.653	3	1643.943	1643.944	-0.3	[LSKSR]	>Cas9	220	224	[NSDKLIAR]	>Cas9	1119	1126	K3	K4	1	20190410_QExHFX1_RSLC1_Beveridge_Clausen_IMP_DSS_JRmethod_R2.7921.7921.3 File:"20190410_QExHFX1_RSLC1_Beveridge_Clausen_IMP_DSS_JRmethod_R2.raw", NativeID:"controllerType=0 controllerNumber=1 scan=7921"	2471.9079		FALSE
263	139	656.588	4	2623.329	2623.328	0.11	[VKYVTEGmR]	>Cas9	531	539	[GKSDNVPSEEVVK]	>Cas9	869	881	K2	K2		20190410_QExHFX1_RSLC1_Beveridge_Clausen_IMP_DSS_JRmethod_R2.10762.10762.4 File:"20190410_QExHFX1_RSLC1_Beveridge_Clausen_IMP_DSS_JRmethod_R2.raw", NativeID:"controllerType=0 controllerNumber=1 scan=10762"	3147.8373		FALSE
264	139	516.039	4	2061.135	2061.134	0.5	[AGFIKR]	>Cas9	918	923	[LVDSTDKADLR]	>Cas9	146	156	K5	K7		20190410_QExHFX1_RSLC1_Beveridge_Clausen_IMP_DSS_JRmethod_R2.13017.13017.4 File:"20190410_QExHFX1_RSLC1_Beveridge_Clausen_IMP_DSS_JRmethod_R2.raw", NativeID:"controllerType=0 controllerNumber=1 scan=13017"	3569.33652		FALSE
265	139	713.127	4	2849.484	2849.483	0.39	[VLSAYNKHR]	>Cas9	1294	1302	[SSFEKNPIDFLEAK]	>Cas9	1176	1189	K7	K5		20190410_QExHFX1_RSLC1_Beveridge_Clausen_IMP_DSS_JRmethod_R2.18928.18928.4 File:"20190410_QExHFX1_RSLC1_Beveridge_Clausen_IMP_DSS_JRmethod_R2.raw", NativeID:"controllerType=0 controllerNumber=1 scan=18928"	4528.05738		FALSE
266	139	708.877	4	2832.485	2832.485	0	[GQKNSR]	>Cas9	777	782	[KNLIGALLFDSGETAEATR]	>Cas9	49	67	K3	K1		20190410_QExHFX1_RSLC1_Beveridge_Clausen_IMP_DSS_JRmethod_R2.21528.21528.4 File:"20190410_QExHFX1_RSLC1_Beveridge_Clausen_IMP_DSS_JRmethod_R2.raw", NativeID:"controllerType=0 controllerNumber=1 scan=21528"	4987.03206		FALSE
267	139	651.033	3	1951.085	1951.086	-0.32	[DKQSGK]	>Cas9	676	681	[NLPNEKVLPK]	>Cas9	505	514	K2	K6		20190410_QExHFX1_RSLC1_Beveridge_Clausen_IMP_DSS_JRmethod_R2.9325.9325.3 File:"20190410_QExHFX1_RSLC1_Beveridge_Clausen_IMP_DSS_JRmethod_R2.raw", NativeID:"controllerType=0 controllerNumber=1 scan=9325"	2829.03132		FALSE
268	138	720.395	3	2159.172	2159.171	0.53	[AGFIKR]	>Cas9	918	923	[SDNVPSEEVVKK]	>Cas9	871	882	K5	K11		20190410_QExHFX1_RSLC1_Beveridge_Clausen_IMP_DSS_JRmethod_R2.11515.11515.3 File:"20190410_QExHFX1_RSLC1_Beveridge_Clausen_IMP_DSS_JRmethod_R2.raw", NativeID:"controllerType=0 controllerNumber=1 scan=11515"	3285.96204		FALSE
269	138	616.825	4	2464.277	2464.275	0.79	[FDNLTKAER]	>Cas9	901	909	[MIAKSEQEIGK]	>Cas9	1025	1035	K6	K4		20190410_QExHFX1_RSLC1_Beveridge_Clausen_IMP_DSS_JRmethod_R2.11880.11880.4 File:"20190410_QExHFX1_RSLC1_Beveridge_Clausen_IMP_DSS_JRmethod_R2.raw", NativeID:"controllerType=0 controllerNumber=1 scan=11880"	3361.1871		FALSE
270	138	531.294	4	2122.156	2122.154	0.69	[SKLVSDFR]	>Cas9	964	971	[QQLPEKYK]	>Cas9	345	352	K2	K6		20190410_QExHFX1_RSLC1_Beveridge_Clausen_IMP_DSS_JRmethod_R2.13112.13112.4 File:"20190410_QExHFX1_RSLC1_Beveridge_Clausen_IMP_DSS_JRmethod_R2.raw", NativeID:"controllerType=0 controllerNumber=1 scan=13112"	3585.51774		FALSE
271	138	634.829	4	2536.296	2536.296	-0.13	[YDENDKLIR]	>Cas9	947	955	[MIAKSEQEIGK]	>Cas9	1025	1035	K6	K4		20190410_QExHFX1_RSLC1_Beveridge_Clausen_IMP_DSS_JRmethod_R2.13520.13520.4 File:"20190410_QExHFX1_RSLC1_Beveridge_Clausen_IMP_DSS_JRmethod_R2.raw", NativeID:"controllerType=0 controllerNumber=1 scan=13520"	3653.90316		FALSE
272	138	779.133	4	3113.51	3113.51	0.27	[FDNLTKAER]	>Cas9	901	909	[KIEcFDSVEISGVEDR]	>Cas9	575	590	K6	K1		20190410_QExHFX1_RSLC1_Beveridge_Clausen_IMP_DSS_JRmethod_R2.18616.18616.4 File:"20190410_QExHFX1_RSLC1_Beveridge_Clausen_IMP_DSS_JRmethod_R2.raw", NativeID:"controllerType=0 controllerNumber=1 scan=18616"	4475.97246		FALSE
273	138	692.148	5	3456.711	3456.714	-0.72	[HKPENIVIEMAR]	>Cas9	758	769	[KIEcFDSVEISGVEDR]	>Cas9	575	590	K2	K1		20190410_QExHFX1_RSLC1_Beveridge_Clausen_IMP_DSS_JRmethod_R2.19499.19499.5 File:"20190410_QExHFX1_RSLC1_Beveridge_Clausen_IMP_DSS_JRmethod_R2.raw", NativeID:"controllerType=0 controllerNumber=1 scan=19499"	4623.53406		FALSE
275	138	634.379	3	1901.122	1901.122	0.21	[HSIKK]	>Cas9	45	49	[NLPNEKVLPK]	>Cas9	505	514	K4	K6		20190410_QExHFX1_RSLC1_Beveridge_Clausen_IMP_DSS_JRmethod_R2.7935.7935.3 File:"20190410_QExHFX1_RSLC1_Beveridge_Clausen_IMP_DSS_JRmethod_R2.raw", NativeID:"controllerType=0 controllerNumber=1 scan=7935"	2475.56382		FALSE
276	138	542.293	3	1624.866	1624.863	1.73	[LSKSR]	>Cas9	220	224	[MKNYWR]	>Cas9	883	888	K3	K2		20190410_QExHFX1_RSLC1_Beveridge_Clausen_IMP_DSS_JRmethod_R2.9183.9183.3 File:"20190410_QExHFX1_RSLC1_Beveridge_Clausen_IMP_DSS_JRmethod_R2.raw", NativeID:"controllerType=0 controllerNumber=1 scan=9183"	2793.7809		FALSE
277	138	731.055	3	2191.149	2191.149	0.09	[GYKEVK]	>Cas9	1190	1195	[SDNVPSEEVVKK]	>Cas9	871	882	K3	K11		20190410_QExHFX1_RSLC1_Beveridge_Clausen_IMP_DSS_JRmethod_R2.9282.9282.3 File:"20190410_QExHFX1_RSLC1_Beveridge_Clausen_IMP_DSS_JRmethod_R2.raw", NativeID:"controllerType=0 controllerNumber=1 scan=9282"	2818.05576		FALSE
278	137	493.281	4	1970.103	1970.103	0.01	[NSDKLIAR]	>Cas9	1119	1126	[NSDKLIAR]	>Cas9	1119	1126	K4	K4		20190410_QExHFX1_RSLC1_Beveridge_Clausen_IMP_DSS_JRmethod_R2.11847.11847.4 File:"20190410_QExHFX1_RSLC1_Beveridge_Clausen_IMP_DSS_JRmethod_R2.raw", NativeID:"controllerType=0 controllerNumber=1 scan=11847"	3354.52716		FALSE
282	137	841.685	4	3363.72	3363.718	0.5	[VVDELVKVMGR]	>Cas9	747	757	[LESEFVYGDYKVYDVR]	>Cas9	1008	1023	K7	K11		20190410_QExHFX1_RSLC1_Beveridge_Clausen_IMP_DSS_JRmethod_R2.24443.24443.4 File:"20190410_QExHFX1_RSLC1_Beveridge_Clausen_IMP_DSS_JRmethod_R2.raw", NativeID:"controllerType=0 controllerNumber=1 scan=24443"	5551.71852		FALSE
283	137	687.03	3	2059.076	2059.078	-1.02	[GQKNSR]	>Cas9	777	782	[LVDSTDKADLR]	>Cas9	146	156	K3	K7		20190410_QExHFX1_RSLC1_Beveridge_Clausen_IMP_DSS_JRmethod_R2.7427.7427.3 File:"20190410_QExHFX1_RSLC1_Beveridge_Clausen_IMP_DSS_JRmethod_R2.raw", NativeID:"controllerType=0 controllerNumber=1 scan=7427"	2352.9891		FALSE
284	137	538.67	3	1613.996	1613.995	0.69	[LSKSR]	>Cas9	220	224	[KGILQTVK]	>Cas9	739	746	K3	K1	1	20190410_QExHFX1_RSLC1_Beveridge_Clausen_IMP_DSS_JRmethod_R2.8780.8780.3 File:"20190410_QExHFX1_RSLC1_Beveridge_Clausen_IMP_DSS_JRmethod_R2.raw", NativeID:"controllerType=0 controllerNumber=1 scan=8780"	2695.60644		FALSE
285	136	933.482	3	2798.433	2798.431	0.76	[SDNVPSEEVVKK]	>Cas9	871	882	[SDNVPSEEVVKK]	>Cas9	871	882	K11	K11		20190410_QExHFX1_RSLC1_Beveridge_Clausen_IMP_DSS_JRmethod_R2.10901.10901.3 File:"20190410_QExHFX1_RSLC1_Beveridge_Clausen_IMP_DSS_JRmethod_R2.raw", NativeID:"controllerType=0 controllerNumber=1 scan=10901"	3178.0956		FALSE
287	136	687.716	3	2061.134	2061.134	0.02	[AGFIKR]	>Cas9	918	923	[LVDSTDKADLR]	>Cas9	146	156	K5	K7		20190410_QExHFX1_RSLC1_Beveridge_Clausen_IMP_DSS_JRmethod_R2.12859.12859.3 File:"20190410_QExHFX1_RSLC1_Beveridge_Clausen_IMP_DSS_JRmethod_R2.raw", NativeID:"controllerType=0 controllerNumber=1 scan=12859"	3541.56402		FALSE
289	136	900.799	3	2700.383	2700.394	-4.11	[LVDSTDKADLR]	>Cas9	146	156	[SDNVPSEEVVKK]	>Cas9	871	882	K7	K11		20190410_QExHFX1_RSLC1_Beveridge_Clausen_IMP_DSS_JRmethod_R2.13085.13085.3 File:"20190410_QExHFX1_RSLC1_Beveridge_Clausen_IMP_DSS_JRmethod_R2.raw", NativeID:"controllerType=0 controllerNumber=1 scan=13085"	3581.59458		FALSE
290	136	635.577	4	2539.285	2539.286	-0.28	[SKLVSDFR]	>Cas9	964	971	[MTNFDKNLPNEK]	>Cas9	499	510	K2	K6		20190410_QExHFX1_RSLC1_Beveridge_Clausen_IMP_DSS_JRmethod_R2.15900.15900.4 File:"20190410_QExHFX1_RSLC1_Beveridge_Clausen_IMP_DSS_JRmethod_R2.raw", NativeID:"controllerType=0 controllerNumber=1 scan=15900"	4046.2107		FALSE
291	136	717.708	3	2151.109	2151.108	0.34	[SDKNR]	>Cas9	864	868	[NPIDFLEAKGYK]	>Cas9	1181	1192	K3	K9		20190410_QExHFX1_RSLC1_Beveridge_Clausen_IMP_DSS_JRmethod_R2.18222.18222.3 File:"20190410_QExHFX1_RSLC1_Beveridge_Clausen_IMP_DSS_JRmethod_R2.raw", NativeID:"controllerType=0 controllerNumber=1 scan=18222"	4412.74542		FALSE
292	136	793.436	3	2378.294	2378.297	-1.12	[KDWDPK]	>Cas9	1128	1133	[LENLIAQLPGEKK]	>Cas9	226	238	K1	K12	1	20190410_QExHFX1_RSLC1_Beveridge_Clausen_IMP_DSS_JRmethod_R2.20129.20129.3 File:"20190410_QExHFX1_RSLC1_Beveridge_Clausen_IMP_DSS_JRmethod_R2.raw", NativeID:"controllerType=0 controllerNumber=1 scan=20129"	4735.19826		FALSE
294	136	666.697	3	1998.076	1998.075	0.52	[IIKDK]	>Cas9	604	608	[LKGSPEDNEQK]	>Cas9	1249	1259	K3	K2		20190410_QExHFX1_RSLC1_Beveridge_Clausen_IMP_DSS_JRmethod_R2.6553.6553.3 File:"20190410_QExHFX1_RSLC1_Beveridge_Clausen_IMP_DSS_JRmethod_R2.raw", NativeID:"controllerType=0 controllerNumber=1 scan=6553"	2101.96722		FALSE
295	136	465.277	3	1393.816	1393.816	0.07	[DKPIR]	>Cas9	1303	1307	[DKPIR]	>Cas9	1303	1307	K2	K2		20190410_QExHFX1_RSLC1_Beveridge_Clausen_IMP_DSS_JRmethod_R2.8140.8140.3 File:"20190410_QExHFX1_RSLC1_Beveridge_Clausen_IMP_DSS_JRmethod_R2.raw", NativeID:"controllerType=0 controllerNumber=1 scan=8140"	2530.65654		FALSE
296	136	561.325	3	1681.959	1681.96	-0.2	[DKPIR]	>Cas9	1303	1307	[NSDKLIAR]	>Cas9	1119	1126	K2	K4		20190410_QExHFX1_RSLC1_Beveridge_Clausen_IMP_DSS_JRmethod_R2.9703.9703.3 File:"20190410_QExHFX1_RSLC1_Beveridge_Clausen_IMP_DSS_JRmethod_R2.raw", NativeID:"controllerType=0 controllerNumber=1 scan=9703"	2920.60314		FALSE
298	135	900.803	3	2700.394	2700.394	0.18	[LVDSTDKADLR]	>Cas9	146	156	[SDNVPSEEVVKK]	>Cas9	871	882	K7	K11		20190410_QExHFX1_RSLC1_Beveridge_Clausen_IMP_DSS_JRmethod_R2.12907.12907.3 File:"20190410_QExHFX1_RSLC1_Beveridge_Clausen_IMP_DSS_JRmethod_R2.raw", NativeID:"controllerType=0 controllerNumber=1 scan=12907"	3549.84858		FALSE
300	135	609.333	4	2434.309	2434.309	0.03	[KDWDPK]	>Cas9	1128	1133	[QITKHVAQILDSR]	>Cas9	930	942	K1	K4	1	20190410_QExHFX1_RSLC1_Beveridge_Clausen_IMP_DSS_JRmethod_R2.14231.14231.4 File:"20190410_QExHFX1_RSLC1_Beveridge_Clausen_IMP_DSS_JRmethod_R2.raw", NativeID:"controllerType=0 controllerNumber=1 scan=14231"	3765.86484		FALSE
301	135	709.405	3	2126.201	2126.204	-1.3	[NSDKLIAR]	>Cas9	1119	1126	[RNSDKLIAR]	>Cas9	1118	1126	K4	K5		20190410_QExHFX1_RSLC1_Beveridge_Clausen_IMP_DSS_JRmethod_R2.14243.14243.3 File:"20190410_QExHFX1_RSLC1_Beveridge_Clausen_IMP_DSS_JRmethod_R2.raw", NativeID:"controllerType=0 controllerNumber=1 scan=14243"	3767.31648		FALSE
302	135	510.784	4	2040.113	2040.112	0.28	[SKLVSDFR]	>Cas9	964	971	[SKLVSDFR]	>Cas9	964	971	K2	K2		20190410_QExHFX1_RSLC1_Beveridge_Clausen_IMP_DSS_JRmethod_R2.16611.16611.4 File:"20190410_QExHFX1_RSLC1_Beveridge_Clausen_IMP_DSS_JRmethod_R2.raw", NativeID:"controllerType=0 controllerNumber=1 scan=16611"	4151.54868		FALSE
303	135	829.461	3	2486.368	2486.369	-0.33	[KPAFLSGEQK]	>Cas9	540	549	[VVDELVKVMGR]	>Cas9	747	757	K1	K7	1	20190410_QExHFX1_RSLC1_Beveridge_Clausen_IMP_DSS_JRmethod_R2.19707.19707.3 File:"20190410_QExHFX1_RSLC1_Beveridge_Clausen_IMP_DSS_JRmethod_R2.raw", NativeID:"controllerType=0 controllerNumber=1 scan=19707"	4659.73044		FALSE
305	135	797.918	4	3188.651	3188.654	-1.07	[MDGTEELLVKLNR]	>Cas9	387	399	[mDGTEELLVKLNR]	>Cas9	387	399	K10	K10		20190410_QExHFX1_RSLC1_Beveridge_Clausen_IMP_DSS_JRmethod_R2.26411.26411.4 File:"20190410_QExHFX1_RSLC1_Beveridge_Clausen_IMP_DSS_JRmethod_R2.raw", NativeID:"controllerType=0 controllerNumber=1 scan=26411"	6014.5776		FALSE
306	135	719.71	3	2157.117	2157.115	0.94	[GQKNSR]	>Cas9	777	782	[SDNVPSEEVVKK]	>Cas9	871	882	K3	K11		20190410_QExHFX1_RSLC1_Beveridge_Clausen_IMP_DSS_JRmethod_R2.6901.6901.3 File:"20190410_QExHFX1_RSLC1_Beveridge_Clausen_IMP_DSS_JRmethod_R2.raw", NativeID:"controllerType=0 controllerNumber=1 scan=6901"	2198.91828		FALSE
307	135	538.67	3	1613.996	1613.995	0.81	[LSKSR]	>Cas9	220	224	[KGILQTVK]	>Cas9	739	746	K3	K1	1	20190410_QExHFX1_RSLC1_Beveridge_Clausen_IMP_DSS_JRmethod_R2.8661.8661.3 File:"20190410_QExHFX1_RSLC1_Beveridge_Clausen_IMP_DSS_JRmethod_R2.raw", NativeID:"controllerType=0 controllerNumber=1 scan=8661"	2665.10466		FALSE
308	135	610.668	3	1829.989	1829.99	-0.71	[SDKNR]	>Cas9	864	868	[APLSASMIKR]	>Cas9	319	328	K3	K9		20190410_QExHFX1_RSLC1_Beveridge_Clausen_IMP_DSS_JRmethod_R2.9337.9337.3 File:"20190410_QExHFX1_RSLC1_Beveridge_Clausen_IMP_DSS_JRmethod_R2.raw", NativeID:"controllerType=0 controllerNumber=1 scan=9337"	2832.36594		FALSE
309	135	731.054	3	2191.148	2191.149	-0.72	[GYKEVK]	>Cas9	1190	1195	[SDNVPSEEVVKK]	>Cas9	871	882	K3	K11		20190410_QExHFX1_RSLC1_Beveridge_Clausen_IMP_DSS_JRmethod_R2.9398.9398.3 File:"20190410_QExHFX1_RSLC1_Beveridge_Clausen_IMP_DSS_JRmethod_R2.raw", NativeID:"controllerType=0 controllerNumber=1 scan=9398"	2848.34034		FALSE
310	134	492.51	4	1967.017	1967.017	-0.11	[mKNYWR]	>Cas9	883	888	[NSDKLIAR]	>Cas9	1119	1126	K2	K4		20190410_QExHFX1_RSLC1_Beveridge_Clausen_IMP_DSS_JRmethod_R2.11766.11766.4 File:"20190410_QExHFX1_RSLC1_Beveridge_Clausen_IMP_DSS_JRmethod_R2.raw", NativeID:"controllerType=0 controllerNumber=1 scan=11766"	3338.62806		FALSE
311	134	620.078	4	2477.289	2477.288	0.19	[SDKNR]	>Cas9	864	868	[TEVQTGGFSKESILPK]	>Cas9	1102	1117	K3	K10	1	20190410_QExHFX1_RSLC1_Beveridge_Clausen_IMP_DSS_JRmethod_R2.14106.14106.4 File:"20190410_QExHFX1_RSLC1_Beveridge_Clausen_IMP_DSS_JRmethod_R2.raw", NativeID:"controllerType=0 controllerNumber=1 scan=14106"	3747.32484		FALSE
312	134	570.297	4	2278.165	2278.164	0.5	[QLKEDYFK]	>Cas9	567	574	[QLKEDYFK]	>Cas9	567	574	K3	K3		20190410_QExHFX1_RSLC1_Beveridge_Clausen_IMP_DSS_JRmethod_R2.17845.17845.4 File:"20190410_QExHFX1_RSLC1_Beveridge_Clausen_IMP_DSS_JRmethod_R2.raw", NativeID:"controllerType=0 controllerNumber=1 scan=17845"	4347.52446		FALSE
313	134	694.882	4	2776.506	2776.507	-0.08	[APLSASMIKR]	>Cas9	319	328	[LPKYSLFELENGR]	>Cas9	1202	1214	K9	K3		20190410_QExHFX1_RSLC1_Beveridge_Clausen_IMP_DSS_JRmethod_R2.21773.21773.4 File:"20190410_QExHFX1_RSLC1_Beveridge_Clausen_IMP_DSS_JRmethod_R2.raw", NativeID:"controllerType=0 controllerNumber=1 scan=21773"	5034.57432		FALSE
314	134	845.683	4	3379.709	3379.713	-1.14	[VVDELVKVmGR]	>Cas9	747	757	[LESEFVYGDYKVYDVR]	>Cas9	1008	1023	K7	K11		20190410_QExHFX1_RSLC1_Beveridge_Clausen_IMP_DSS_JRmethod_R2.24355.24355.4 File:"20190410_QExHFX1_RSLC1_Beveridge_Clausen_IMP_DSS_JRmethod_R2.raw", NativeID:"controllerType=0 controllerNumber=1 scan=24355"	5529.58824		FALSE
315	134	904.952	4	3616.785	3616.784	0.28	[TILDFLKSDGFANR]	>Cas9	682	695	[KIEcFDSVEISGVEDR]	>Cas9	575	590	K7	K1		20190410_QExHFX1_RSLC1_Beveridge_Clausen_IMP_DSS_JRmethod_R2.27457.27457.4 File:"20190410_QExHFX1_RSLC1_Beveridge_Clausen_IMP_DSS_JRmethod_R2.raw", NativeID:"controllerType=0 controllerNumber=1 scan=27457"	6284.394		FALSE
316	133	711.393	3	2132.163	2132.163	-0.03	[VmKQLK]	>Cas9	651	656	[LVDSTDKADLR]	>Cas9	146	156	K6	K7		20190410_QExHFX1_RSLC1_Beveridge_Clausen_IMP_DSS_JRmethod_R2.11558.11558.3 File:"20190410_QExHFX1_RSLC1_Beveridge_Clausen_IMP_DSS_JRmethod_R2.raw", NativeID:"controllerType=0 controllerNumber=1 scan=11558"	3296.50656		FALSE
317	133	900.803	3	2700.394	2700.394	0.11	[LVDSTDKADLR]	>Cas9	146	156	[SDNVPSEEVVKK]	>Cas9	871	882	K7	K11		20190410_QExHFX1_RSLC1_Beveridge_Clausen_IMP_DSS_JRmethod_R2.12378.12378.3 File:"20190410_QExHFX1_RSLC1_Beveridge_Clausen_IMP_DSS_JRmethod_R2.raw", NativeID:"controllerType=0 controllerNumber=1 scan=12378"	3458.45346		FALSE
318	133	516.039	4	2061.136	2061.134	1.21	[AGFIKR]	>Cas9	918	923	[LVDSTDKADLR]	>Cas9	146	156	K5	K7		20190410_QExHFX1_RSLC1_Beveridge_Clausen_IMP_DSS_JRmethod_R2.12499.12499.4 File:"20190410_QExHFX1_RSLC1_Beveridge_Clausen_IMP_DSS_JRmethod_R2.raw", NativeID:"controllerType=0 controllerNumber=1 scan=12499"	3478.47432		FALSE
319	133	516.039	4	2061.135	2061.134	0.71	[AGFIKR]	>Cas9	918	923	[LVDSTDKADLR]	>Cas9	146	156	K5	K7		20190410_QExHFX1_RSLC1_Beveridge_Clausen_IMP_DSS_JRmethod_R2.13373.13373.4 File:"20190410_QExHFX1_RSLC1_Beveridge_Clausen_IMP_DSS_JRmethod_R2.raw", NativeID:"controllerType=0 controllerNumber=1 scan=13373"	3629.80854		FALSE
320	133	743.756	3	2229.253	2229.252	0.28	[KVTVK]	>Cas9	562	566	[MDGTEELLVKLNR]	>Cas9	387	399	K1	K10	1	20190410_QExHFX1_RSLC1_Beveridge_Clausen_IMP_DSS_JRmethod_R2.18704.18704.3 File:"20190410_QExHFX1_RSLC1_Beveridge_Clausen_IMP_DSS_JRmethod_R2.raw", NativeID:"controllerType=0 controllerNumber=1 scan=18704"	4492.40646		FALSE
321	133	622.347	4	2486.365	2486.369	-1.4	[KPAFLSGEQK]	>Cas9	540	549	[VVDELVKVMGR]	>Cas9	747	757	K1	K7		20190410_QExHFX1_RSLC1_Beveridge_Clausen_IMP_DSS_JRmethod_R2.19676.19676.4 File:"20190410_QExHFX1_RSLC1_Beveridge_Clausen_IMP_DSS_JRmethod_R2.raw", NativeID:"controllerType=0 controllerNumber=1 scan=19676"	4654.87476		FALSE
322	132	720.395	3	2159.171	2159.171	0.07	[AGFIKR]	>Cas9	918	923	[SDNVPSEEVVKK]	>Cas9	871	882	K5	K11		20190410_QExHFX1_RSLC1_Beveridge_Clausen_IMP_DSS_JRmethod_R2.11649.11649.3 File:"20190410_QExHFX1_RSLC1_Beveridge_Clausen_IMP_DSS_JRmethod_R2.raw", NativeID:"controllerType=0 controllerNumber=1 scan=11649"	3316.31484		FALSE
323	132	492.51	4	1967.017	1967.017	0.19	[mKNYWR]	>Cas9	883	888	[NSDKLIAR]	>Cas9	1119	1126	K2	K4		20190410_QExHFX1_RSLC1_Beveridge_Clausen_IMP_DSS_JRmethod_R2.11918.11918.4 File:"20190410_QExHFX1_RSLC1_Beveridge_Clausen_IMP_DSS_JRmethod_R2.raw", NativeID:"controllerType=0 controllerNumber=1 scan=11918"	3368.75832		FALSE
324	132	651.345	4	2602.357	2602.357	-0.15	[LVDSTDKADLR]	>Cas9	146	156	[LVDSTDKADLR]	>Cas9	146	156	K7	K7		20190410_QExHFX1_RSLC1_Beveridge_Clausen_IMP_DSS_JRmethod_R2.14110.14110.4 File:"20190410_QExHFX1_RSLC1_Beveridge_Clausen_IMP_DSS_JRmethod_R2.raw", NativeID:"controllerType=0 controllerNumber=1 scan=14110"	3747.79368		FALSE
325	132	639.576	4	2555.282	2555.281	0.34	[SKLVSDFR]	>Cas9	964	971	[mTNFDKNLPNEK]	>Cas9	499	510	K2	K6		20190410_QExHFX1_RSLC1_Beveridge_Clausen_IMP_DSS_JRmethod_R2.15036.15036.4 File:"20190410_QExHFX1_RSLC1_Beveridge_Clausen_IMP_DSS_JRmethod_R2.raw", NativeID:"controllerType=0 controllerNumber=1 scan=15036"	3900.05466		FALSE
327	132	749.087	3	2245.248	2245.247	0.26	[LKSVK]	>Cas9	1161	1165	[mDGTEELLVKLNR]	>Cas9	387	399	K2	K10	1	20190410_QExHFX1_RSLC1_Beveridge_Clausen_IMP_DSS_JRmethod_R2.18589.18589.3 File:"20190410_QExHFX1_RSLC1_Beveridge_Clausen_IMP_DSS_JRmethod_R2.raw", NativeID:"controllerType=0 controllerNumber=1 scan=18589"	4471.89648		FALSE
328	132	698.6	4	2791.38	2791.376	1.36	[VKYVTEGMR]	>Cas9	531	539	[QEDFYPFLKDNR]	>Cas9	430	441	K2	K9		20190410_QExHFX1_RSLC1_Beveridge_Clausen_IMP_DSS_JRmethod_R2.20238.20238.4 File:"20190410_QExHFX1_RSLC1_Beveridge_Clausen_IMP_DSS_JRmethod_R2.raw", NativeID:"controllerType=0 controllerNumber=1 scan=20238"	4757.2863		FALSE
329	132	572.819	4	2288.255	2288.253	0.84	[DKQSGK]	>Cas9	676	681	[SVKELLGITIMER]	>Cas9	1163	1175	K2	K3		20190410_QExHFX1_RSLC1_Beveridge_Clausen_IMP_DSS_JRmethod_R2.22191.22191.4 File:"20190410_QExHFX1_RSLC1_Beveridge_Clausen_IMP_DSS_JRmethod_R2.raw", NativeID:"controllerType=0 controllerNumber=1 scan=22191"	5106.88506		FALSE
330	132	709.39	4	2834.539	2834.541	-0.68	[AGFIKR]	>Cas9	918	923	[KNLIGALLFDSGETAEATR]	>Cas9	49	67	K5	K1		20190410_QExHFX1_RSLC1_Beveridge_Clausen_IMP_DSS_JRmethod_R2.24615.24615.4 File:"20190410_QExHFX1_RSLC1_Beveridge_Clausen_IMP_DSS_JRmethod_R2.raw", NativeID:"controllerType=0 controllerNumber=1 scan=24615"	5591.21382		FALSE
331	131	728.62	4	2911.459	2911.447	4.3	[HLKSEDEMK]	>sp|MYG_HUMAN|	48	56	[NRGKSDNVPSEEVVK]	>Cas9	867	881	K3	K4		20190410_QExHFX1_RSLC1_Beveridge_Clausen_IMP_DSS_JRmethod_R2.11070.11070.4 File:"20190410_QExHFX1_RSLC1_Beveridge_Clausen_IMP_DSS_JRmethod_R2.raw", NativeID:"controllerType=0 controllerNumber=1 scan=11070"	3204.98994		FALSE
332	131	700.363	4	2798.43	2798.431	-0.31	[SDNVPSEEVVKK]	>Cas9	871	882	[SDNVPSEEVVKK]	>Cas9	871	882	K11	K11		20190410_QExHFX1_RSLC1_Beveridge_Clausen_IMP_DSS_JRmethod_R2.11080.11080.4 File:"20190410_QExHFX1_RSLC1_Beveridge_Clausen_IMP_DSS_JRmethod_R2.raw", NativeID:"controllerType=0 controllerNumber=1 scan=11080"	3206.37516		FALSE
333	131	933.481	3	2798.429	2798.431	-0.61	[SDNVPSEEVVKK]	>Cas9	871	882	[SDNVPSEEVVKK]	>Cas9	871	882	K11	K11		20190410_QExHFX1_RSLC1_Beveridge_Clausen_IMP_DSS_JRmethod_R2.11513.11513.3 File:"20190410_QExHFX1_RSLC1_Beveridge_Clausen_IMP_DSS_JRmethod_R2.raw", NativeID:"controllerType=0 controllerNumber=1 scan=11513"	3285.51972		FALSE
334	131	488.511	4	1951.023	1951.022	0.79	[MKNYWR]	>Cas9	883	888	[NSDKLIAR]	>Cas9	1119	1126	K2	K4		20190410_QExHFX1_RSLC1_Beveridge_Clausen_IMP_DSS_JRmethod_R2.12869.12869.4 File:"20190410_QExHFX1_RSLC1_Beveridge_Clausen_IMP_DSS_JRmethod_R2.raw", NativeID:"controllerType=0 controllerNumber=1 scan=12869"	3543.32106		FALSE
335	131	673.385	4	2690.517	2690.517	0	[FIKPILEK]	>Cas9	379	386	[LPKYSLFELENGR]	>Cas9	1202	1214	K3	K3		20190410_QExHFX1_RSLC1_Beveridge_Clausen_IMP_DSS_JRmethod_R2.23438.23438.4 File:"20190410_QExHFX1_RSLC1_Beveridge_Clausen_IMP_DSS_JRmethod_R2.raw", NativeID:"controllerType=0 controllerNumber=1 scan=23438"	5342.3778		FALSE
338	131	652.693	3	1956.066	1956.065	0.42	[LKSVK]	>Cas9	1161	1165	[LKGSPEDNEQK]	>Cas9	1249	1259	K2	K2	1	20190410_QExHFX1_RSLC1_Beveridge_Clausen_IMP_DSS_JRmethod_R2.6565.6565.3 File:"20190410_QExHFX1_RSLC1_Beveridge_Clausen_IMP_DSS_JRmethod_R2.raw", NativeID:"controllerType=0 controllerNumber=1 scan=6565"	2104.79232		FALSE
339	131	421.245	4	1681.959	1681.96	-0.03	[DKPIR]	>Cas9	1303	1307	[NSDKLIAR]	>Cas9	1119	1126	K2	K4		20190410_QExHFX1_RSLC1_Beveridge_Clausen_IMP_DSS_JRmethod_R2.9836.9836.4 File:"20190410_QExHFX1_RSLC1_Beveridge_Clausen_IMP_DSS_JRmethod_R2.raw", NativeID:"controllerType=0 controllerNumber=1 scan=9836"	2949.60744		FALSE
340	130	656.586	4	2623.324	2623.328	-1.62	[VKYVTEGmR]	>Cas9	531	539	[GKSDNVPSEEVVK]	>Cas9	869	881	K2	K2		20190410_QExHFX1_RSLC1_Beveridge_Clausen_IMP_DSS_JRmethod_R2.10632.10632.4 File:"20190410_QExHFX1_RSLC1_Beveridge_Clausen_IMP_DSS_JRmethod_R2.raw", NativeID:"controllerType=0 controllerNumber=1 scan=10632"	3117.3207		FALSE
341	130	595.028	3	1783.068	1783.069	-0.31	[KDLIIK]	>Cas9	1196	1201	[NSDKLIAR]	>Cas9	1119	1126	K1	K4		20190410_QExHFX1_RSLC1_Beveridge_Clausen_IMP_DSS_JRmethod_R2.13466.13466.3 File:"20190410_QExHFX1_RSLC1_Beveridge_Clausen_IMP_DSS_JRmethod_R2.raw", NativeID:"controllerType=0 controllerNumber=1 scan=13466"	3644.87292		FALSE
342	130	682.733	3	2046.186	2046.185	0.6	[KVTVK]	>Cas9	562	566	[GGLSELDKAGFIK]	>Cas9	910	922	K1	K8	1	20190410_QExHFX1_RSLC1_Beveridge_Clausen_IMP_DSS_JRmethod_R2.15483.15483.3 File:"20190410_QExHFX1_RSLC1_Beveridge_Clausen_IMP_DSS_JRmethod_R2.raw", NativeID:"controllerType=0 controllerNumber=1 scan=15483"	3979.74354		FALSE
343	130	515.525	4	2059.078	2059.078	-0.09	[GQKNSR]	>Cas9	777	782	[LVDSTDKADLR]	>Cas9	146	156	K3	K7		20190410_QExHFX1_RSLC1_Beveridge_Clausen_IMP_DSS_JRmethod_R2.7907.7907.4 File:"20190410_QExHFX1_RSLC1_Beveridge_Clausen_IMP_DSS_JRmethod_R2.raw", NativeID:"controllerType=0 controllerNumber=1 scan=7907"	2469.00828		FALSE
344	130	465.277	3	1393.816	1393.816	0.09	[DKPIR]	>Cas9	1303	1307	[DKPIR]	>Cas9	1303	1307	K2	K2		20190410_QExHFX1_RSLC1_Beveridge_Clausen_IMP_DSS_JRmethod_R2.8248.8248.3 File:"20190410_QExHFX1_RSLC1_Beveridge_Clausen_IMP_DSS_JRmethod_R2.raw", NativeID:"controllerType=0 controllerNumber=1 scan=8248"	2560.94916		FALSE
345	130	601.313	3	1801.924	1801.923	0.59	[GQKNSR]	>Cas9	777	782	[KDFQFYK]	>Cas9	972	978	K3	K1		20190410_QExHFX1_RSLC1_Beveridge_Clausen_IMP_DSS_JRmethod_R2.9575.9575.3 File:"20190410_QExHFX1_RSLC1_Beveridge_Clausen_IMP_DSS_JRmethod_R2.raw", NativeID:"controllerType=0 controllerNumber=1 scan=9575"	2894.63862		FALSE
346	129	656.587	4	2623.328	2623.328	-0.08	[VKYVTEGmR]	>Cas9	531	539	[GKSDNVPSEEVVK]	>Cas9	869	881	K2	K2		20190410_QExHFX1_RSLC1_Beveridge_Clausen_IMP_DSS_JRmethod_R2.10200.10200.4 File:"20190410_QExHFX1_RSLC1_Beveridge_Clausen_IMP_DSS_JRmethod_R2.raw", NativeID:"controllerType=0 controllerNumber=1 scan=10200"	3025.66584		FALSE
347	129	492.51	4	1967.019	1967.017	1.35	[mKNYWR]	>Cas9	883	888	[NSDKLIAR]	>Cas9	1119	1126	K2	K4		20190410_QExHFX1_RSLC1_Beveridge_Clausen_IMP_DSS_JRmethod_R2.12059.12059.4 File:"20190410_QExHFX1_RSLC1_Beveridge_Clausen_IMP_DSS_JRmethod_R2.raw", NativeID:"controllerType=0 controllerNumber=1 scan=12059"	3399.12048		FALSE
348	129	698.055	3	2092.15	2092.147	1.15	[KFDNLTK]	>Cas9	900	906	[APLSASmIKR]	>Cas9	319	328	K1	K9		20190410_QExHFX1_RSLC1_Beveridge_Clausen_IMP_DSS_JRmethod_R2.12560.12560.3 File:"20190410_QExHFX1_RSLC1_Beveridge_Clausen_IMP_DSS_JRmethod_R2.raw", NativeID:"controllerType=0 controllerNumber=1 scan=12560"	3492.44262		FALSE
349	129	720.395	3	2159.169	2159.171	-0.7	[AGFIKR]	>Cas9	918	923	[SDNVPSEEVVKK]	>Cas9	871	882	K5	K11		20190410_QExHFX1_RSLC1_Beveridge_Clausen_IMP_DSS_JRmethod_R2.13232.13232.3 File:"20190410_QExHFX1_RSLC1_Beveridge_Clausen_IMP_DSS_JRmethod_R2.raw", NativeID:"controllerType=0 controllerNumber=1 scan=13232"	3603.34968		FALSE
350	129	510.784	4	2040.113	2040.112	0.07	[SKLVSDFR]	>Cas9	964	971	[SKLVSDFR]	>Cas9	964	971	K2	K2		20190410_QExHFX1_RSLC1_Beveridge_Clausen_IMP_DSS_JRmethod_R2.16215.16215.4 File:"20190410_QExHFX1_RSLC1_Beveridge_Clausen_IMP_DSS_JRmethod_R2.raw", NativeID:"controllerType=0 controllerNumber=1 scan=16215"	4090.72686		FALSE
352	129	548.653	3	1643.943	1643.944	-0.42	[LSKSR]	>Cas9	220	224	[NSDKLIAR]	>Cas9	1119	1126	K3	K4	1	20190410_QExHFX1_RSLC1_Beveridge_Clausen_IMP_DSS_JRmethod_R2.7779.7779.3 File:"20190410_QExHFX1_RSLC1_Beveridge_Clausen_IMP_DSS_JRmethod_R2.raw", NativeID:"controllerType=0 controllerNumber=1 scan=7779"	2441.69022		FALSE
353	128	700.362	4	2798.426	2798.431	-1.53	[SDNVPSEEVVKK]	>Cas9	871	882	[SDNVPSEEVVKK]	>Cas9	871	882	K11	K11		20190410_QExHFX1_RSLC1_Beveridge_Clausen_IMP_DSS_JRmethod_R2.11487.11487.4 File:"20190410_QExHFX1_RSLC1_Beveridge_Clausen_IMP_DSS_JRmethod_R2.raw", NativeID:"controllerType=0 controllerNumber=1 scan=11487"	3279.56616		FALSE
354	128	626.346	4	2502.362	2502.364	-0.49	[KPAFLSGEQK]	>Cas9	540	549	[VVDELVKVmGR]	>Cas9	747	757	K1	K7		20190410_QExHFX1_RSLC1_Beveridge_Clausen_IMP_DSS_JRmethod_R2.19746.19746.4 File:"20190410_QExHFX1_RSLC1_Beveridge_Clausen_IMP_DSS_JRmethod_R2.raw", NativeID:"controllerType=0 controllerNumber=1 scan=19746"	4665.61488		FALSE
355	128	693.152	4	2769.587	2769.587	-0.05	[QLLNAKLITQR]	>Cas9	889	899	[GGLSELDKAGFIK]	>Cas9	910	922	K6	K8		20190410_QExHFX1_RSLC1_Beveridge_Clausen_IMP_DSS_JRmethod_R2.22045.22045.4 File:"20190410_QExHFX1_RSLC1_Beveridge_Clausen_IMP_DSS_JRmethod_R2.raw", NativeID:"controllerType=0 controllerNumber=1 scan=22045"	5081.78382		FALSE
356	128	528.628	3	1583.868	1583.868	0.01	[GYKEVK]	>Cas9	1190	1195	[GYKEVK]	>Cas9	1190	1195	K3	K3		20190410_QExHFX1_RSLC1_Beveridge_Clausen_IMP_DSS_JRmethod_R2.7283.7283.3 File:"20190410_QExHFX1_RSLC1_Beveridge_Clausen_IMP_DSS_JRmethod_R2.raw", NativeID:"controllerType=0 controllerNumber=1 scan=7283"	2312.0121		FALSE
357	128	421.245	4	1681.959	1681.96	-0.1	[DKPIR]	>Cas9	1303	1307	[NSDKLIAR]	>Cas9	1119	1126	K2	K4		20190410_QExHFX1_RSLC1_Beveridge_Clausen_IMP_DSS_JRmethod_R2.9696.9696.4 File:"20190410_QExHFX1_RSLC1_Beveridge_Clausen_IMP_DSS_JRmethod_R2.raw", NativeID:"controllerType=0 controllerNumber=1 scan=9696"	2919.07476		FALSE
358	127	652.589	4	2607.335	2607.333	0.49	[VKYVTEGMR]	>Cas9	531	539	[GKSDNVPSEEVVK]	>Cas9	869	881	K2	K2		20190410_QExHFX1_RSLC1_Beveridge_Clausen_IMP_DSS_JRmethod_R2.11660.11660.4 File:"20190410_QExHFX1_RSLC1_Beveridge_Clausen_IMP_DSS_JRmethod_R2.raw", NativeID:"controllerType=0 controllerNumber=1 scan=11660"	3318.59796		FALSE
359	127	687.716	3	2061.132	2061.134	-0.2	[AGFIKR]	>Cas9	918	923	[LVDSTDKADLR]	>Cas9	146	156	K5	K7		20190410_QExHFX1_RSLC1_Beveridge_Clausen_IMP_DSS_JRmethod_R2.12489.12489.3 File:"20190410_QExHFX1_RSLC1_Beveridge_Clausen_IMP_DSS_JRmethod_R2.raw", NativeID:"controllerType=0 controllerNumber=1 scan=12489"	3476.6325		FALSE
360	127	677.052	3	2029.143	2029.144	-0.56	[ESILPKR]	>Cas9	1112	1118	[FKVLGNTDR]	>Cas9	36	44	K6	K2		20190410_QExHFX1_RSLC1_Beveridge_Clausen_IMP_DSS_JRmethod_R2.14334.14334.3 File:"20190410_QExHFX1_RSLC1_Beveridge_Clausen_IMP_DSS_JRmethod_R2.raw", NativeID:"controllerType=0 controllerNumber=1 scan=14334"	3780.28554		FALSE
361	127	585.046	3	1753.123	1753.12	2.04	[KDLIIK]	>Cas9	1196	1201	[KGILQTVK]	>Cas9	739	746	K1	K1		20190410_QExHFX1_RSLC1_Beveridge_Clausen_IMP_DSS_JRmethod_R2.14433.14433.3 File:"20190410_QExHFX1_RSLC1_Beveridge_Clausen_IMP_DSS_JRmethod_R2.raw", NativeID:"controllerType=0 controllerNumber=1 scan=14433"	3796.57482		FALSE
362	127	620.128	5	3096.613	3096.615	-0.44	[MTNFDKNLPNEK]	>Cas9	499	510	[QITKHVAQILDSR]	>Cas9	930	942	K6	K4		20190410_QExHFX1_RSLC1_Beveridge_Clausen_IMP_DSS_JRmethod_R2.15571.15571.5 File:"20190410_QExHFX1_RSLC1_Beveridge_Clausen_IMP_DSS_JRmethod_R2.raw", NativeID:"controllerType=0 controllerNumber=1 scan=15571"	3993.39918		FALSE
363	127	512.301	4	2046.183	2046.185	-0.98	[KVTVK]	>Cas9	562	566	[GGLSELDKAGFIK]	>Cas9	910	922	K1	K8		20190410_QExHFX1_RSLC1_Beveridge_Clausen_IMP_DSS_JRmethod_R2.15655.15655.4 File:"20190410_QExHFX1_RSLC1_Beveridge_Clausen_IMP_DSS_JRmethod_R2.raw", NativeID:"controllerType=0 controllerNumber=1 scan=15655"	4008.33366		FALSE
364	127	736.106	3	2206.304	2206.306	-0.99	[IIKDK]	>Cas9	604	608	[LENLIAQLPGEKK]	>Cas9	226	238	K3	K12		20190410_QExHFX1_RSLC1_Beveridge_Clausen_IMP_DSS_JRmethod_R2.16024.16024.3 File:"20190410_QExHFX1_RSLC1_Beveridge_Clausen_IMP_DSS_JRmethod_R2.raw", NativeID:"controllerType=0 controllerNumber=1 scan=16024"	4062.96174		FALSE
365	127	598.337	3	1792.998	1792.999	-0.63	[KmIAK]	>Cas9	1024	1028	[FKVLGNTDR]	>Cas9	36	44	K1	K2		20190410_QExHFX1_RSLC1_Beveridge_Clausen_IMP_DSS_JRmethod_R2.9170.9170.3 File:"20190410_QExHFX1_RSLC1_Beveridge_Clausen_IMP_DSS_JRmethod_R2.raw", NativeID:"controllerType=0 controllerNumber=1 scan=9170"	2790.65232		FALSE
366	126	655.845	4	2620.359	2620.357	0.54	[MIAKSEQEIGK]	>Cas9	1025	1035	[mIAKSEQEIGK]	>Cas9	1025	1035	K4	K4		20190410_QExHFX1_RSLC1_Beveridge_Clausen_IMP_DSS_JRmethod_R2.10428.10428.4 File:"20190410_QExHFX1_RSLC1_Beveridge_Clausen_IMP_DSS_JRmethod_R2.raw", NativeID:"controllerType=0 controllerNumber=1 scan=10428"	3072.00258		FALSE
367	126	656.344	3	1967.018	1967.017	0.6	[mKNYWR]	>Cas9	883	888	[NSDKLIAR]	>Cas9	1119	1126	K2	K4		20190410_QExHFX1_RSLC1_Beveridge_Clausen_IMP_DSS_JRmethod_R2.11942.11942.3 File:"20190410_QExHFX1_RSLC1_Beveridge_Clausen_IMP_DSS_JRmethod_R2.raw", NativeID:"controllerType=0 controllerNumber=1 scan=11942"	3374.13552		FALSE
368	126	675.854	4	2700.394	2700.394	0.16	[LVDSTDKADLR]	>Cas9	146	156	[SDNVPSEEVVKK]	>Cas9	871	882	K7	K11		20190410_QExHFX1_RSLC1_Beveridge_Clausen_IMP_DSS_JRmethod_R2.12882.12882.4 File:"20190410_QExHFX1_RSLC1_Beveridge_Clausen_IMP_DSS_JRmethod_R2.raw", NativeID:"controllerType=0 controllerNumber=1 scan=12882"	3545.33406		FALSE
369	126	675.853	4	2700.391	2700.394	-0.91	[LVDSTDKADLR]	>Cas9	146	156	[SDNVPSEEVVKK]	>Cas9	871	882	K7	K11		20190410_QExHFX1_RSLC1_Beveridge_Clausen_IMP_DSS_JRmethod_R2.13057.13057.4 File:"20190410_QExHFX1_RSLC1_Beveridge_Clausen_IMP_DSS_JRmethod_R2.raw", NativeID:"controllerType=0 controllerNumber=1 scan=13057"	3575.73378		FALSE
370	126	667.603	4	2667.391	2667.392	-0.48	[FDNLTKAER]	>Cas9	901	909	[HKPENIVIEMAR]	>Cas9	758	769	K6	K2		20190410_QExHFX1_RSLC1_Beveridge_Clausen_IMP_DSS_JRmethod_R2.15280.15280.4 File:"20190410_QExHFX1_RSLC1_Beveridge_Clausen_IMP_DSS_JRmethod_R2.raw", NativeID:"controllerType=0 controllerNumber=1 scan=15280"	3943.4358		FALSE
371	126	858.104	3	2572.297	2572.285	4.66	[EDYFKK]	>Cas9	570	575	[SDNVPSEEVVKKmK]	>Cas9	871	884	K5	K14		20190410_QExHFX1_RSLC1_Beveridge_Clausen_IMP_DSS_JRmethod_R2.15797.15797.3 File:"20190410_QExHFX1_RSLC1_Beveridge_Clausen_IMP_DSS_JRmethod_R2.raw", NativeID:"controllerType=0 controllerNumber=1 scan=15797"	4030.24728		FALSE
373	126	578.294	4	2310.153	2310.155	-0.64	[MKNYWR]	>Cas9	883	888	[DDSIDNKVLTR]	>Cas9	853	863	K2	K7		20190410_QExHFX1_RSLC1_Beveridge_Clausen_IMP_DSS_JRmethod_R2.17558.17558.4 File:"20190410_QExHFX1_RSLC1_Beveridge_Clausen_IMP_DSS_JRmethod_R2.raw", NativeID:"controllerType=0 controllerNumber=1 scan=17558"	4297.6401		FALSE
374	126	543.998	3	1629.98	1629.979	0.33	[VMKQLK]	>Cas9	651	656	[VMKQLK]	>Cas9	651	656	K3	K3		20190410_QExHFX1_RSLC1_Beveridge_Clausen_IMP_DSS_JRmethod_R2.8904.8904.3 File:"20190410_QExHFX1_RSLC1_Beveridge_Clausen_IMP_DSS_JRmethod_R2.raw", NativeID:"controllerType=0 controllerNumber=1 scan=8904"	2728.1343		FALSE
375	126	542.293	3	1624.863	1624.863	0.39	[LSKSR]	>Cas9	220	224	[MKNYWR]	>Cas9	883	888	K3	K2		20190410_QExHFX1_RSLC1_Beveridge_Clausen_IMP_DSS_JRmethod_R2.9307.9307.3 File:"20190410_QExHFX1_RSLC1_Beveridge_Clausen_IMP_DSS_JRmethod_R2.raw", NativeID:"controllerType=0 controllerNumber=1 scan=9307"	2824.0728		FALSE
378	124	714.399	3	2141.181	2141.181	0.04	[ESILPKR]	>Cas9	1112	1118	[SEQEIGKATAK]	>Cas9	1029	1039	K6	K7		20190410_QExHFX1_RSLC1_Beveridge_Clausen_IMP_DSS_JRmethod_R2.10179.10179.3 File:"20190410_QExHFX1_RSLC1_Beveridge_Clausen_IMP_DSS_JRmethod_R2.raw", NativeID:"controllerType=0 controllerNumber=1 scan=10179"	3021.70728		FALSE
379	124	551.342	3	1652.011	1652.011	0.08	[DKPIR]	>Cas9	1303	1307	[KGILQTVK]	>Cas9	739	746	K2	K1		20190410_QExHFX1_RSLC1_Beveridge_Clausen_IMP_DSS_JRmethod_R2.10753.10753.3 File:"20190410_QExHFX1_RSLC1_Beveridge_Clausen_IMP_DSS_JRmethod_R2.raw", NativeID:"controllerType=0 controllerNumber=1 scan=10753"	3145.68276		FALSE
380	124	933.48	3	2798.424	2798.431	-2.31	[SDNVPSEEVVKK]	>Cas9	871	882	[SDNVPSEEVVKK]	>Cas9	871	882	K11	K11		20190410_QExHFX1_RSLC1_Beveridge_Clausen_IMP_DSS_JRmethod_R2.11277.11277.3 File:"20190410_QExHFX1_RSLC1_Beveridge_Clausen_IMP_DSS_JRmethod_R2.raw", NativeID:"controllerType=0 controllerNumber=1 scan=11277"	3239.18202		FALSE
381	124	488.511	4	1951.022	1951.022	-0.04	[MKNYWR]	>Cas9	883	888	[NSDKLIAR]	>Cas9	1119	1126	K2	K4		20190410_QExHFX1_RSLC1_Beveridge_Clausen_IMP_DSS_JRmethod_R2.13465.13465.4 File:"20190410_QExHFX1_RSLC1_Beveridge_Clausen_IMP_DSS_JRmethod_R2.raw", NativeID:"controllerType=0 controllerNumber=1 scan=13465"	3644.76414		FALSE
382	124	756.395	3	2267.17	2267.171	-0.35	[VPSKK]	>Cas9	31	35	[QEDFYPFLKDNR]	>Cas9	430	441	K4	K9		20190410_QExHFX1_RSLC1_Beveridge_Clausen_IMP_DSS_JRmethod_R2.16034.16034.3 File:"20190410_QExHFX1_RSLC1_Beveridge_Clausen_IMP_DSS_JRmethod_R2.raw", NativeID:"controllerType=0 controllerNumber=1 scan=16034"	4064.48508		FALSE
383	124	560.329	4	2238.295	2238.296	-0.03	[DLIIKLPK]	>Cas9	1197	1204	[SEQEIGKATAK]	>Cas9	1029	1039	K5	K7		20190410_QExHFX1_RSLC1_Beveridge_Clausen_IMP_DSS_JRmethod_R2.16277.16277.4 File:"20190410_QExHFX1_RSLC1_Beveridge_Clausen_IMP_DSS_JRmethod_R2.raw", NativeID:"controllerType=0 controllerNumber=1 scan=16277"	4099.06692		FALSE
384	124	635.578	4	2539.289	2539.286	1.32	[SKLVSDFR]	>Cas9	964	971	[MTNFDKNLPNEK]	>Cas9	499	510	K2	K6		20190410_QExHFX1_RSLC1_Beveridge_Clausen_IMP_DSS_JRmethod_R2.17028.17028.4 File:"20190410_QExHFX1_RSLC1_Beveridge_Clausen_IMP_DSS_JRmethod_R2.raw", NativeID:"controllerType=0 controllerNumber=1 scan=17028"	4210.00506		FALSE
385	124	508.275	5	2537.344	2537.34	1.53	[FKVLGNTDR]	>Cas9	36	44	[LKTYAHLFDDK]	>Cas9	640	650	K2	K2		20190410_QExHFX1_RSLC1_Beveridge_Clausen_IMP_DSS_JRmethod_R2.17210.17210.5 File:"20190410_QExHFX1_RSLC1_Beveridge_Clausen_IMP_DSS_JRmethod_R2.raw", NativeID:"controllerType=0 controllerNumber=1 scan=17210"	4239.43926		FALSE
386	124	584.054	4	2333.193	2333.192	0.07	[FDNLTKAER]	>Cas9	901	909	[DFQFYKVR]	>Cas9	973	980	K6	K6		20190410_QExHFX1_RSLC1_Beveridge_Clausen_IMP_DSS_JRmethod_R2.19277.19277.4 File:"20190410_QExHFX1_RSLC1_Beveridge_Clausen_IMP_DSS_JRmethod_R2.raw", NativeID:"controllerType=0 controllerNumber=1 scan=19277"	4585.13166		FALSE
388	124	682.108	4	2725.41	2725.412	-0.59	[QLKEDYFK]	>Cas9	567	574	[MDGTEELLVKLNR]	>Cas9	387	399	K3	K10		20190410_QExHFX1_RSLC1_Beveridge_Clausen_IMP_DSS_JRmethod_R2.23685.23685.4 File:"20190410_QExHFX1_RSLC1_Beveridge_Clausen_IMP_DSS_JRmethod_R2.raw", NativeID:"controllerType=0 controllerNumber=1 scan=23685"	5387.25852		FALSE
389	124	515.525	4	2059.079	2059.078	0.75	[GQKNSR]	>Cas9	777	782	[LVDSTDKADLR]	>Cas9	146	156	K3	K7		20190410_QExHFX1_RSLC1_Beveridge_Clausen_IMP_DSS_JRmethod_R2.7434.7434.4 File:"20190410_QExHFX1_RSLC1_Beveridge_Clausen_IMP_DSS_JRmethod_R2.raw", NativeID:"controllerType=0 controllerNumber=1 scan=7434"	2354.58942		FALSE
390	124	616	3	1845.985	1845.985	-0.11	[SDKNR]	>Cas9	864	868	[APLSASmIKR]	>Cas9	319	328	K3	K9		20190410_QExHFX1_RSLC1_Beveridge_Clausen_IMP_DSS_JRmethod_R2.7945.7945.3 File:"20190410_QExHFX1_RSLC1_Beveridge_Clausen_IMP_DSS_JRmethod_R2.raw", NativeID:"controllerType=0 controllerNumber=1 scan=7945"	2478.2583		FALSE
391	123	720.394	3	2159.168	2159.171	-1.26	[AGFIKR]	>Cas9	918	923	[SDNVPSEEVVKK]	>Cas9	871	882	K5	K11		20190410_QExHFX1_RSLC1_Beveridge_Clausen_IMP_DSS_JRmethod_R2.10836.10836.3 File:"20190410_QExHFX1_RSLC1_Beveridge_Clausen_IMP_DSS_JRmethod_R2.raw", NativeID:"controllerType=0 controllerNumber=1 scan=10836"	3164.06922		FALSE
393	123	651.345	4	2602.358	2602.357	0.56	[LVDSTDKADLR]	>Cas9	146	156	[LVDSTDKADLR]	>Cas9	146	156	K7	K7		20190410_QExHFX1_RSLC1_Beveridge_Clausen_IMP_DSS_JRmethod_R2.14322.14322.4 File:"20190410_QExHFX1_RSLC1_Beveridge_Clausen_IMP_DSS_JRmethod_R2.raw", NativeID:"controllerType=0 controllerNumber=1 scan=14322"	3778.10958		FALSE
394	123	610.86	4	2440.417	2440.417	-0.2	[NLPNEKVLPK]	>Cas9	505	514	[NLPNEKVLPK]	>Cas9	505	514	K6	K6		20190410_QExHFX1_RSLC1_Beveridge_Clausen_IMP_DSS_JRmethod_R2.14489.14489.4 File:"20190410_QExHFX1_RSLC1_Beveridge_Clausen_IMP_DSS_JRmethod_R2.raw", NativeID:"controllerType=0 controllerNumber=1 scan=14489"	3806.83836		FALSE
395	123	811.034	5	4051.142	4051.145	-0.79	[MLASAGELQKGNELALPSK]	>Cas9	1217	1235	[MLASAGELQKGNELALPSK]	>Cas9	1217	1235	K10	K10		20190410_QExHFX1_RSLC1_Beveridge_Clausen_IMP_DSS_JRmethod_R2.21389.21389.5 File:"20190410_QExHFX1_RSLC1_Beveridge_Clausen_IMP_DSS_JRmethod_R2.raw", NativeID:"controllerType=0 controllerNumber=1 scan=21389"	4962.21768		FALSE
396	123	889.797	3	2667.377	2667.376	0.2	[KLVDSTDK]	>Cas9	145	152	[SSFEKNPIDFLEAK]	>Cas9	1176	1189	K1	K5		20190410_QExHFX1_RSLC1_Beveridge_Clausen_IMP_DSS_JRmethod_R2.21576.21576.3 File:"20190410_QExHFX1_RSLC1_Beveridge_Clausen_IMP_DSS_JRmethod_R2.raw", NativeID:"controllerType=0 controllerNumber=1 scan=21576"	4996.83684		FALSE
398	122	498.98	3	1494.926	1494.925	0.39	[DKPIR]	>Cas9	1303	1307	[KDLIIK]	>Cas9	1196	1201	K2	K1		20190410_QExHFX1_RSLC1_Beveridge_Clausen_IMP_DSS_JRmethod_R2.11998.11998.3 File:"20190410_QExHFX1_RSLC1_Beveridge_Clausen_IMP_DSS_JRmethod_R2.raw", NativeID:"controllerType=0 controllerNumber=1 scan=11998"	3386.223		FALSE
399	122	687.716	3	2061.135	2061.134	0.52	[AGFIKR]	>Cas9	918	923	[LVDSTDKADLR]	>Cas9	146	156	K5	K7		20190410_QExHFX1_RSLC1_Beveridge_Clausen_IMP_DSS_JRmethod_R2.12835.12835.3 File:"20190410_QExHFX1_RSLC1_Beveridge_Clausen_IMP_DSS_JRmethod_R2.raw", NativeID:"controllerType=0 controllerNumber=1 scan=12835"	3537.65208		FALSE
400	122	651.343	4	2602.352	2602.357	-2	[LVDSTDKADLR]	>Cas9	146	156	[LVDSTDKADLR]	>Cas9	146	156	K7	K7		20190410_QExHFX1_RSLC1_Beveridge_Clausen_IMP_DSS_JRmethod_R2.14499.14499.4 File:"20190410_QExHFX1_RSLC1_Beveridge_Clausen_IMP_DSS_JRmethod_R2.raw", NativeID:"controllerType=0 controllerNumber=1 scan=14499"	3808.4118		FALSE
401	122	510.782	4	2040.104	2040.112	-3.93	[SKLVSDFR]	>Cas9	964	971	[SKLVSDFR]	>Cas9	964	971	K2	K2		20190410_QExHFX1_RSLC1_Beveridge_Clausen_IMP_DSS_JRmethod_R2.17272.17272.4 File:"20190410_QExHFX1_RSLC1_Beveridge_Clausen_IMP_DSS_JRmethod_R2.raw", NativeID:"controllerType=0 controllerNumber=1 scan=17272"	4247.1543		FALSE
402	122	584.054	4	2333.195	2333.192	0.97	[FDNLTKAER]	>Cas9	901	909	[DFQFYKVR]	>Cas9	973	980	K6	K6		20190410_QExHFX1_RSLC1_Beveridge_Clausen_IMP_DSS_JRmethod_R2.19070.19070.4 File:"20190410_QExHFX1_RSLC1_Beveridge_Clausen_IMP_DSS_JRmethod_R2.raw", NativeID:"controllerType=0 controllerNumber=1 scan=19070"	4553.514		FALSE
404	122	709.391	4	2834.543	2834.541	0.64	[AGFIKR]	>Cas9	918	923	[KNLIGALLFDSGETAEATR]	>Cas9	49	67	K5	K1		20190410_QExHFX1_RSLC1_Beveridge_Clausen_IMP_DSS_JRmethod_R2.24758.24758.4 File:"20190410_QExHFX1_RSLC1_Beveridge_Clausen_IMP_DSS_JRmethod_R2.raw", NativeID:"controllerType=0 controllerNumber=1 scan=24758"	5621.43714		FALSE
405	122	616	3	1845.986	1845.985	0.28	[SDKNR]	>Cas9	864	868	[APLSASmIKR]	>Cas9	319	328	K3	K9		20190410_QExHFX1_RSLC1_Beveridge_Clausen_IMP_DSS_JRmethod_R2.7553.7553.3 File:"20190410_QExHFX1_RSLC1_Beveridge_Clausen_IMP_DSS_JRmethod_R2.raw", NativeID:"controllerType=0 controllerNumber=1 scan=7553"	2387.7099		FALSE
406	121	492.509	4	1967.016	1967.017	-0.31	[mKNYWR]	>Cas9	883	888	[NSDKLIAR]	>Cas9	1119	1126	K2	K4		20190410_QExHFX1_RSLC1_Beveridge_Clausen_IMP_DSS_JRmethod_R2.12396.12396.4 File:"20190410_QExHFX1_RSLC1_Beveridge_Clausen_IMP_DSS_JRmethod_R2.raw", NativeID:"controllerType=0 controllerNumber=1 scan=12396"	3461.62074		FALSE
407	121	868.124	3	2602.357	2602.357	0.12	[LVDSTDKADLR]	>Cas9	146	156	[LVDSTDKADLR]	>Cas9	146	156	K7	K7		20190410_QExHFX1_RSLC1_Beveridge_Clausen_IMP_DSS_JRmethod_R2.14684.14684.3 File:"20190410_QExHFX1_RSLC1_Beveridge_Clausen_IMP_DSS_JRmethod_R2.raw", NativeID:"controllerType=0 controllerNumber=1 scan=14684"	3838.2576		FALSE
408	121	881.795	3	2643.37	2643.37	0.15	[KDWDPKK]	>Cas9	1128	1134	[SDNVPSEEVVKKMK]	>Cas9	871	884	K6	K12	1	20190410_QExHFX1_RSLC1_Beveridge_Clausen_IMP_DSS_JRmethod_R2.15203.15203.3 File:"20190410_QExHFX1_RSLC1_Beveridge_Clausen_IMP_DSS_JRmethod_R2.raw", NativeID:"controllerType=0 controllerNumber=1 scan=15203"	3931.90614		FALSE
409	121	602.926	5	3010.6	3010.596	1.18	[HKPENIVIEMAR]	>Cas9	758	769	[HKPENIVIEMAR]	>Cas9	758	769	K2	K2		20190410_QExHFX1_RSLC1_Beveridge_Clausen_IMP_DSS_JRmethod_R2.16443.16443.5 File:"20190410_QExHFX1_RSLC1_Beveridge_Clausen_IMP_DSS_JRmethod_R2.raw", NativeID:"controllerType=0 controllerNumber=1 scan=16443"	4124.35884		FALSE
411	121	723.149	4	2889.573	2889.575	-0.97	[FKVLGNTDR]	>Cas9	36	44	[VNTEITKAPLSASMIK]	>Cas9	312	327	K2	K7		20190410_QExHFX1_RSLC1_Beveridge_Clausen_IMP_DSS_JRmethod_R2.18687.18687.4 File:"20190410_QExHFX1_RSLC1_Beveridge_Clausen_IMP_DSS_JRmethod_R2.raw", NativeID:"controllerType=0 controllerNumber=1 scan=18687"	4489.40526		FALSE
413	121	636.342	4	2542.345	2542.344	0.26	[QLKEDYFK]	>Cas9	567	574	[GGLSELDKAGFIK]	>Cas9	910	922	K3	K8		20190410_QExHFX1_RSLC1_Beveridge_Clausen_IMP_DSS_JRmethod_R2.21318.21318.4 File:"20190410_QExHFX1_RSLC1_Beveridge_Clausen_IMP_DSS_JRmethod_R2.raw", NativeID:"controllerType=0 controllerNumber=1 scan=21318"	4951.22928		FALSE
415	121	616	3	1845.986	1845.985	0.53	[SDKNR]	>Cas9	864	868	[APLSASmIKR]	>Cas9	319	328	K3	K9		20190410_QExHFX1_RSLC1_Beveridge_Clausen_IMP_DSS_JRmethod_R2.8334.8334.3 File:"20190410_QExHFX1_RSLC1_Beveridge_Clausen_IMP_DSS_JRmethod_R2.raw", NativeID:"controllerType=0 controllerNumber=1 scan=8334"	2583.88392		FALSE
416	121	548.653	3	1643.943	1643.944	-0.53	[LSKSR]	>Cas9	220	224	[NSDKLIAR]	>Cas9	1119	1126	K3	K4		20190410_QExHFX1_RSLC1_Beveridge_Clausen_IMP_DSS_JRmethod_R2.8368.8368.3 File:"20190410_QExHFX1_RSLC1_Beveridge_Clausen_IMP_DSS_JRmethod_R2.raw", NativeID:"controllerType=0 controllerNumber=1 scan=8368"	2592.62796		FALSE
417	121	529.316	3	1585.935	1585.935	0.1	[KmIAK]	>Cas9	1024	1028	[ESILPKR]	>Cas9	1112	1118	K1	K6		20190410_QExHFX1_RSLC1_Beveridge_Clausen_IMP_DSS_JRmethod_R2.8694.8694.3 File:"20190410_QExHFX1_RSLC1_Beveridge_Clausen_IMP_DSS_JRmethod_R2.raw", NativeID:"controllerType=0 controllerNumber=1 scan=8694"	2673.57168		FALSE
418	121	616	3	1845.984	1845.985	-0.41	[SDKNR]	>Cas9	864	868	[APLSASmIKR]	>Cas9	319	328	K3	K9		20190410_QExHFX1_RSLC1_Beveridge_Clausen_IMP_DSS_JRmethod_R2.9122.9122.3 File:"20190410_QExHFX1_RSLC1_Beveridge_Clausen_IMP_DSS_JRmethod_R2.raw", NativeID:"controllerType=0 controllerNumber=1 scan=9122"	2780.81034		FALSE
419	120	670.421	3	2009.25	2009.248	0.74	[KVTVK]	>Cas9	562	566	[QLLNAKLITQR]	>Cas9	889	899	K1	K6	1	20190410_QExHFX1_RSLC1_Beveridge_Clausen_IMP_DSS_JRmethod_R2.12460.12460.3 File:"20190410_QExHFX1_RSLC1_Beveridge_Clausen_IMP_DSS_JRmethod_R2.raw", NativeID:"controllerType=0 controllerNumber=1 scan=12460"	3472.61868		FALSE
420	120	492.509	4	1967.014	1967.017	-1.61	[mKNYWR]	>Cas9	883	888	[NSDKLIAR]	>Cas9	1119	1126	K2	K4		20190410_QExHFX1_RSLC1_Beveridge_Clausen_IMP_DSS_JRmethod_R2.12562.12562.4 File:"20190410_QExHFX1_RSLC1_Beveridge_Clausen_IMP_DSS_JRmethod_R2.raw", NativeID:"controllerType=0 controllerNumber=1 scan=12562"	3492.85458		FALSE
421	120	933.482	3	2798.433	2798.431	0.83	[SDNVPSEEVVKK]	>Cas9	871	882	[SDNVPSEEVVKK]	>Cas9	871	882	K11	K11		20190410_QExHFX1_RSLC1_Beveridge_Clausen_IMP_DSS_JRmethod_R2.12996.12996.3 File:"20190410_QExHFX1_RSLC1_Beveridge_Clausen_IMP_DSS_JRmethod_R2.raw", NativeID:"controllerType=0 controllerNumber=1 scan=12996"	3566.13318		FALSE
422	120	488.511	4	1951.02	1951.022	-0.76	[MKNYWR]	>Cas9	883	888	[NSDKLIAR]	>Cas9	1119	1126	K2	K4		20190410_QExHFX1_RSLC1_Beveridge_Clausen_IMP_DSS_JRmethod_R2.13291.13291.4 File:"20190410_QExHFX1_RSLC1_Beveridge_Clausen_IMP_DSS_JRmethod_R2.raw", NativeID:"controllerType=0 controllerNumber=1 scan=13291"	3614.67888		FALSE
423	120	562.302	5	2807.48	2807.479	0.13	[MIAKSEQEIGK]	>Cas9	1025	1035	[HKPENIVIEMAR]	>Cas9	758	769	K4	K2		20190410_QExHFX1_RSLC1_Beveridge_Clausen_IMP_DSS_JRmethod_R2.13882.13882.5 File:"20190410_QExHFX1_RSLC1_Beveridge_Clausen_IMP_DSS_JRmethod_R2.raw", NativeID:"controllerType=0 controllerNumber=1 scan=13882"	3712.3725		FALSE
424	120	619.075	4	2473.278	2473.28	-0.45	[DFQFYKVR]	>Cas9	973	980	[MIAKSEQEIGK]	>Cas9	1025	1035	K6	K4		20190410_QExHFX1_RSLC1_Beveridge_Clausen_IMP_DSS_JRmethod_R2.17890.17890.4 File:"20190410_QExHFX1_RSLC1_Beveridge_Clausen_IMP_DSS_JRmethod_R2.raw", NativeID:"controllerType=0 controllerNumber=1 scan=17890"	4355.85714		FALSE
426	120	584.053	4	2333.191	2333.192	-0.61	[FDNLTKAER]	>Cas9	901	909	[DFQFYKVR]	>Cas9	973	980	K6	K6		20190410_QExHFX1_RSLC1_Beveridge_Clausen_IMP_DSS_JRmethod_R2.18898.18898.4 File:"20190410_QExHFX1_RSLC1_Beveridge_Clausen_IMP_DSS_JRmethod_R2.raw", NativeID:"controllerType=0 controllerNumber=1 scan=18898"	4522.96128		FALSE
427	120	616	3	1845.986	1845.985	0.66	[SDKNR]	>Cas9	864	868	[APLSASmIKR]	>Cas9	319	328	K3	K9		20190410_QExHFX1_RSLC1_Beveridge_Clausen_IMP_DSS_JRmethod_R2.8221.8221.3 File:"20190410_QExHFX1_RSLC1_Beveridge_Clausen_IMP_DSS_JRmethod_R2.raw", NativeID:"controllerType=0 controllerNumber=1 scan=8221"	2553.56814		FALSE
428	120	610.668	3	1829.99	1829.99	-0.06	[SDKNR]	>Cas9	864	868	[APLSASMIKR]	>Cas9	319	328	K3	K9		20190410_QExHFX1_RSLC1_Beveridge_Clausen_IMP_DSS_JRmethod_R2.8959.8959.3 File:"20190410_QExHFX1_RSLC1_Beveridge_Clausen_IMP_DSS_JRmethod_R2.raw", NativeID:"controllerType=0 controllerNumber=1 scan=8959"	2741.80422		FALSE
429	119	585.831	4	2340.302	2340.302	0.04	[VTVKQLK]	>Cas9	563	569	[GKSDNVPSEEVVK]	>Cas9	869	881	K4	K2		20190410_QExHFX1_RSLC1_Beveridge_Clausen_IMP_DSS_JRmethod_R2.10679.10679.4 File:"20190410_QExHFX1_RSLC1_Beveridge_Clausen_IMP_DSS_JRmethod_R2.raw", NativeID:"controllerType=0 controllerNumber=1 scan=10679"	3127.47738		FALSE
430	119	721.058	3	2161.16	2161.164	-1.72	[VPSKK]	>Cas9	31	35	[LEESFLVEEDKK]	>Cas9	105	116	K4	K11		20190410_QExHFX1_RSLC1_Beveridge_Clausen_IMP_DSS_JRmethod_R2.12317.12317.3 File:"20190410_QExHFX1_RSLC1_Beveridge_Clausen_IMP_DSS_JRmethod_R2.raw", NativeID:"controllerType=0 controllerNumber=1 scan=12317"	3448.78068		FALSE
431	119	488.511	4	1951.021	1951.022	-0.21	[MKNYWR]	>Cas9	883	888	[NSDKLIAR]	>Cas9	1119	1126	K2	K4		20190410_QExHFX1_RSLC1_Beveridge_Clausen_IMP_DSS_JRmethod_R2.13093.13093.4 File:"20190410_QExHFX1_RSLC1_Beveridge_Clausen_IMP_DSS_JRmethod_R2.raw", NativeID:"controllerType=0 controllerNumber=1 scan=13093"	3582.63216		FALSE
432	119	488.511	4	1951.021	1951.022	-0.35	[MKNYWR]	>Cas9	883	888	[NSDKLIAR]	>Cas9	1119	1126	K2	K4		20190410_QExHFX1_RSLC1_Beveridge_Clausen_IMP_DSS_JRmethod_R2.13732.13732.4 File:"20190410_QExHFX1_RSLC1_Beveridge_Clausen_IMP_DSS_JRmethod_R2.raw", NativeID:"controllerType=0 controllerNumber=1 scan=13732"	3689.24616		FALSE
433	119	510.783	4	2040.111	2040.112	-0.52	[SKLVSDFR]	>Cas9	964	971	[SKLVSDFR]	>Cas9	964	971	K2	K2		20190410_QExHFX1_RSLC1_Beveridge_Clausen_IMP_DSS_JRmethod_R2.17235.17235.4 File:"20190410_QExHFX1_RSLC1_Beveridge_Clausen_IMP_DSS_JRmethod_R2.raw", NativeID:"controllerType=0 controllerNumber=1 scan=17235"	4242.6477		FALSE
434	119	693.152	4	2769.586	2769.587	-0.59	[QLLNAKLITQR]	>Cas9	889	899	[GGLSELDKAGFIK]	>Cas9	910	922	K6	K8		20190410_QExHFX1_RSLC1_Beveridge_Clausen_IMP_DSS_JRmethod_R2.21878.21878.4 File:"20190410_QExHFX1_RSLC1_Beveridge_Clausen_IMP_DSS_JRmethod_R2.raw", NativeID:"controllerType=0 controllerNumber=1 scan=21878"	5051.4522		FALSE
435	119	844.696	4	3375.762	3375.764	-0.62	[LVDSTDKADLR]	>Cas9	146	156	[KNLIGALLFDSGETAEATR]	>Cas9	49	67	K7	K1		20190410_QExHFX1_RSLC1_Beveridge_Clausen_IMP_DSS_JRmethod_R2.26163.26163.4 File:"20190410_QExHFX1_RSLC1_Beveridge_Clausen_IMP_DSS_JRmethod_R2.raw", NativeID:"controllerType=0 controllerNumber=1 scan=26163"	5951.3523		FALSE
436	119	610.669	3	1829.991	1829.99	0.44	[SDKNR]	>Cas9	864	868	[APLSASMIKR]	>Cas9	319	328	K3	K9		20190410_QExHFX1_RSLC1_Beveridge_Clausen_IMP_DSS_JRmethod_R2.9832.9832.3 File:"20190410_QExHFX1_RSLC1_Beveridge_Clausen_IMP_DSS_JRmethod_R2.raw", NativeID:"controllerType=0 controllerNumber=1 scan=9832"	2948.83806		FALSE
437	119	610.668	3	1829.99	1829.99	0.04	[SDKNR]	>Cas9	864	868	[APLSASMIKR]	>Cas9	319	328	K3	K9		20190410_QExHFX1_RSLC1_Beveridge_Clausen_IMP_DSS_JRmethod_R2.9965.9965.3 File:"20190410_QExHFX1_RSLC1_Beveridge_Clausen_IMP_DSS_JRmethod_R2.raw", NativeID:"controllerType=0 controllerNumber=1 scan=9965"	2979.123		FALSE
438	118	582.005	3	1744.001	1744	0.2	[SDKNR]	>Cas9	864	868	[FIKPILEK]	>Cas9	379	386	K3	K3		20190410_QExHFX1_RSLC1_Beveridge_Clausen_IMP_DSS_JRmethod_R2.10984.10984.3 File:"20190410_QExHFX1_RSLC1_Beveridge_Clausen_IMP_DSS_JRmethod_R2.raw", NativeID:"controllerType=0 controllerNumber=1 scan=10984"	3191.57556		FALSE
439	118	814.144	3	2440.416	2440.417	-0.44	[NLPNEKVLPK]	>Cas9	505	514	[NLPNEKVLPK]	>Cas9	505	514	K6	K6		20190410_QExHFX1_RSLC1_Beveridge_Clausen_IMP_DSS_JRmethod_R2.14296.14296.3 File:"20190410_QExHFX1_RSLC1_Beveridge_Clausen_IMP_DSS_JRmethod_R2.raw", NativeID:"controllerType=0 controllerNumber=1 scan=14296"	3774.5115		FALSE
440	118	835.457	4	3338.805	3338.806	-0.37	[VVDELVKVMGR]	>Cas9	747	757	[MLASAGELQKGNELALPSK]	>Cas9	1217	1235	K7	K10		20190410_QExHFX1_RSLC1_Beveridge_Clausen_IMP_DSS_JRmethod_R2.22179.22179.4 File:"20190410_QExHFX1_RSLC1_Beveridge_Clausen_IMP_DSS_JRmethod_R2.raw", NativeID:"controllerType=0 controllerNumber=1 scan=22179"	5104.71672		FALSE
441	117	698.053	3	2092.143	2092.147	-1.29	[KFDNLTK]	>Cas9	900	906	[APLSASmIKR]	>Cas9	319	328	K1	K9		20190410_QExHFX1_RSLC1_Beveridge_Clausen_IMP_DSS_JRmethod_R2.14821.14821.3 File:"20190410_QExHFX1_RSLC1_Beveridge_Clausen_IMP_DSS_JRmethod_R2.raw", NativeID:"controllerType=0 controllerNumber=1 scan=14821"	3861.87648		FALSE
442	117	541.829	4	2164.293	2164.295	-1.15	[LKSVK]	>Cas9	1161	1165	[LENLIAQLPGEKK]	>Cas9	226	238	K2	K12	1	20190410_QExHFX1_RSLC1_Beveridge_Clausen_IMP_DSS_JRmethod_R2.15439.15439.4 File:"20190410_QExHFX1_RSLC1_Beveridge_Clausen_IMP_DSS_JRmethod_R2.raw", NativeID:"controllerType=0 controllerNumber=1 scan=15439"	3971.53506		FALSE
443	117	709.383	4	2834.51	2834.515	-1.45	[LKGSPEDNEQK]	>Cas9	1249	1259	[LENLIAQLPGEKK]	>Cas9	226	238	K2	K12		20190410_QExHFX1_RSLC1_Beveridge_Clausen_IMP_DSS_JRmethod_R2.15743.15743.4 File:"20190410_QExHFX1_RSLC1_Beveridge_Clausen_IMP_DSS_JRmethod_R2.raw", NativeID:"controllerType=0 controllerNumber=1 scan=15743"	4020.78912		FALSE
444	117	581.308	4	2322.21	2322.209	0.5	[SDKNR]	>Cas9	864	868	[LPKYSLFELENGR]	>Cas9	1202	1214	K3	K3		20190410_QExHFX1_RSLC1_Beveridge_Clausen_IMP_DSS_JRmethod_R2.17469.17469.4 File:"20190410_QExHFX1_RSLC1_Beveridge_Clausen_IMP_DSS_JRmethod_R2.raw", NativeID:"controllerType=0 controllerNumber=1 scan=17469"	4280.62476		FALSE
445	117	584.054	4	2333.193	2333.192	0.44	[FDNLTKAER]	>Cas9	901	909	[DFQFYKVR]	>Cas9	973	980	K6	K6		20190410_QExHFX1_RSLC1_Beveridge_Clausen_IMP_DSS_JRmethod_R2.18707.18707.4 File:"20190410_QExHFX1_RSLC1_Beveridge_Clausen_IMP_DSS_JRmethod_R2.raw", NativeID:"controllerType=0 controllerNumber=1 scan=18707"	4492.80894		FALSE
446	117	864.933	4	3456.709	3456.714	-1.47	[HKPENIVIEMAR]	>Cas9	758	769	[KIEcFDSVEISGVEDR]	>Cas9	575	590	K2	K1		20190410_QExHFX1_RSLC1_Beveridge_Clausen_IMP_DSS_JRmethod_R2.19404.19404.4 File:"20190410_QExHFX1_RSLC1_Beveridge_Clausen_IMP_DSS_JRmethod_R2.raw", NativeID:"controllerType=0 controllerNumber=1 scan=19404"	4607.34144		FALSE
447	117	673.854	4	2692.396	2692.392	1.7	[DFQFYKVR]	>Cas9	973	980	[HKPENIVIEmAR]	>Cas9	758	769	K6	K2		20190410_QExHFX1_RSLC1_Beveridge_Clausen_IMP_DSS_JRmethod_R2.19801.19801.4 File:"20190410_QExHFX1_RSLC1_Beveridge_Clausen_IMP_DSS_JRmethod_R2.raw", NativeID:"controllerType=0 controllerNumber=1 scan=19801"	4675.71042		FALSE
449	117	616	3	1845.985	1845.985	-0.11	[SDKNR]	>Cas9	864	868	[APLSASmIKR]	>Cas9	319	328	K3	K9		20190410_QExHFX1_RSLC1_Beveridge_Clausen_IMP_DSS_JRmethod_R2.7234.7234.3 File:"20190410_QExHFX1_RSLC1_Beveridge_Clausen_IMP_DSS_JRmethod_R2.raw", NativeID:"controllerType=0 controllerNumber=1 scan=7234"	2297.30454		FALSE
450	117	616	3	1845.985	1845.985	-0.31	[SDKNR]	>Cas9	864	868	[APLSASmIKR]	>Cas9	319	328	K3	K9		20190410_QExHFX1_RSLC1_Beveridge_Clausen_IMP_DSS_JRmethod_R2.7445.7445.3 File:"20190410_QExHFX1_RSLC1_Beveridge_Clausen_IMP_DSS_JRmethod_R2.raw", NativeID:"controllerType=0 controllerNumber=1 scan=7445"	2357.39856		FALSE
451	117	598.338	3	1793	1792.999	0.49	[KmIAK]	>Cas9	1024	1028	[FKVLGNTDR]	>Cas9	36	44	K1	K2		20190410_QExHFX1_RSLC1_Beveridge_Clausen_IMP_DSS_JRmethod_R2.9294.9294.3 File:"20190410_QExHFX1_RSLC1_Beveridge_Clausen_IMP_DSS_JRmethod_R2.raw", NativeID:"controllerType=0 controllerNumber=1 scan=9294"	2820.96576		FALSE
452	117	610.668	3	1829.99	1829.99	-0.22	[SDKNR]	>Cas9	864	868	[APLSASMIKR]	>Cas9	319	328	K3	K9		20190410_QExHFX1_RSLC1_Beveridge_Clausen_IMP_DSS_JRmethod_R2.9451.9451.3 File:"20190410_QExHFX1_RSLC1_Beveridge_Clausen_IMP_DSS_JRmethod_R2.raw", NativeID:"controllerType=0 controllerNumber=1 scan=9451"	2862.39666		FALSE
453	116	576.305	4	2302.197	2302.193	1.46	[VKYVTEGMR]	>Cas9	531	539	[VKYVTEGMR]	>Cas9	531	539	K2	K2		20190410_QExHFX1_RSLC1_Beveridge_Clausen_IMP_DSS_JRmethod_R2.12361.12361.4 File:"20190410_QExHFX1_RSLC1_Beveridge_Clausen_IMP_DSS_JRmethod_R2.raw", NativeID:"controllerType=0 controllerNumber=1 scan=12361"	3455.96316		FALSE
454	116	599.808	4	2396.209	2396.209	-0.16	[FDNLTKAER]	>Cas9	901	909	[YDENDKLIR]	>Cas9	947	955	K6	K6		20190410_QExHFX1_RSLC1_Beveridge_Clausen_IMP_DSS_JRmethod_R2.14441.14441.4 File:"20190410_QExHFX1_RSLC1_Beveridge_Clausen_IMP_DSS_JRmethod_R2.raw", NativeID:"controllerType=0 controllerNumber=1 scan=14441"	3797.8899		FALSE
455	116	651.344	4	2602.355	2602.357	-0.82	[LVDSTDKADLR]	>Cas9	146	156	[LVDSTDKADLR]	>Cas9	146	156	K7	K7		20190410_QExHFX1_RSLC1_Beveridge_Clausen_IMP_DSS_JRmethod_R2.14688.14688.4 File:"20190410_QExHFX1_RSLC1_Beveridge_Clausen_IMP_DSS_JRmethod_R2.raw", NativeID:"controllerType=0 controllerNumber=1 scan=14688"	3838.8687		FALSE
456	116	530.298	4	2118.169	2118.169	-0.11	[EKIEK]	>Cas9	442	446	[GGLSELDKAGFIK]	>Cas9	910	922	K2	K8		20190410_QExHFX1_RSLC1_Beveridge_Clausen_IMP_DSS_JRmethod_R2.15968.15968.4 File:"20190410_QExHFX1_RSLC1_Beveridge_Clausen_IMP_DSS_JRmethod_R2.raw", NativeID:"controllerType=0 controllerNumber=1 scan=15968"	4055.46576		FALSE
457	116	706.727	3	2118.167	2118.169	-0.91	[EKIEK]	>Cas9	442	446	[GGLSELDKAGFIK]	>Cas9	910	922	K2	K8		20190410_QExHFX1_RSLC1_Beveridge_Clausen_IMP_DSS_JRmethod_R2.16077.16077.3 File:"20190410_QExHFX1_RSLC1_Beveridge_Clausen_IMP_DSS_JRmethod_R2.raw", NativeID:"controllerType=0 controllerNumber=1 scan=16077"	4071.04554		FALSE
458	116	746.769	3	2238.294	2238.296	-0.83	[DLIIKLPK]	>Cas9	1197	1204	[SEQEIGKATAK]	>Cas9	1029	1039	K5	K7		20190410_QExHFX1_RSLC1_Beveridge_Clausen_IMP_DSS_JRmethod_R2.16238.16238.3 File:"20190410_QExHFX1_RSLC1_Beveridge_Clausen_IMP_DSS_JRmethod_R2.raw", NativeID:"controllerType=0 controllerNumber=1 scan=16238"	4093.51638		FALSE
460	116	558.068	4	2229.252	2229.252	-0.09	[KVTVK]	>Cas9	562	566	[MDGTEELLVKLNR]	>Cas9	387	399	K1	K10	1	20190410_QExHFX1_RSLC1_Beveridge_Clausen_IMP_DSS_JRmethod_R2.18538.18538.4 File:"20190410_QExHFX1_RSLC1_Beveridge_Clausen_IMP_DSS_JRmethod_R2.raw", NativeID:"controllerType=0 controllerNumber=1 scan=18538"	4461.62994		FALSE
461	115	501.525	4	2003.078	2003.077	0.67	[LSKSR]	>Cas9	220	224	[DDSIDNKVLTR]	>Cas9	853	863	K3	K7		20190410_QExHFX1_RSLC1_Beveridge_Clausen_IMP_DSS_JRmethod_R2.11974.11974.4 File:"20190410_QExHFX1_RSLC1_Beveridge_Clausen_IMP_DSS_JRmethod_R2.raw", NativeID:"controllerType=0 controllerNumber=1 scan=11974"	3380.05104		FALSE
462	115	698.053	3	2092.143	2092.147	-1.55	[KFDNLTK]	>Cas9	900	906	[APLSASmIKR]	>Cas9	319	328	K1	K9		20190410_QExHFX1_RSLC1_Beveridge_Clausen_IMP_DSS_JRmethod_R2.13477.13477.3 File:"20190410_QExHFX1_RSLC1_Beveridge_Clausen_IMP_DSS_JRmethod_R2.raw", NativeID:"controllerType=0 controllerNumber=1 scan=13477"	3646.67946		FALSE
463	115	511.029	4	2041.094	2041.092	0.91	[DKPIR]	>Cas9	1303	1307	[DDSIDNKVLTR]	>Cas9	853	863	K2	K7		20190410_QExHFX1_RSLC1_Beveridge_Clausen_IMP_DSS_JRmethod_R2.14286.14286.4 File:"20190410_QExHFX1_RSLC1_Beveridge_Clausen_IMP_DSS_JRmethod_R2.raw", NativeID:"controllerType=0 controllerNumber=1 scan=14286"	3772.96608		FALSE
464	115	639.574	4	2555.276	2555.281	-1.95	[SKLVSDFR]	>Cas9	964	971	[mTNFDKNLPNEK]	>Cas9	499	510	K2	K6		20190410_QExHFX1_RSLC1_Beveridge_Clausen_IMP_DSS_JRmethod_R2.15763.15763.4 File:"20190410_QExHFX1_RSLC1_Beveridge_Clausen_IMP_DSS_JRmethod_R2.raw", NativeID:"controllerType=0 controllerNumber=1 scan=15763"	4023.96252		FALSE
465	115	672.098	4	2685.37	2685.369	0.43	[VKYVTEGMR]	>Cas9	531	539	[LEESFLVEEDKK]	>Cas9	105	116	K2	K11		20190410_QExHFX1_RSLC1_Beveridge_Clausen_IMP_DSS_JRmethod_R2.17015.17015.4 File:"20190410_QExHFX1_RSLC1_Beveridge_Clausen_IMP_DSS_JRmethod_R2.raw", NativeID:"controllerType=0 controllerNumber=1 scan=17015"	4208.02854		FALSE
466	115	611.602	4	2443.386	2443.384	0.66	[VITLKSK]	>Cas9	959	965	[MDGTEELLVKLNR]	>Cas9	387	399	K5	K10		20190410_QExHFX1_RSLC1_Beveridge_Clausen_IMP_DSS_JRmethod_R2.21585.21585.4 File:"20190410_QExHFX1_RSLC1_Beveridge_Clausen_IMP_DSS_JRmethod_R2.raw", NativeID:"controllerType=0 controllerNumber=1 scan=21585"	4998.7707		FALSE
468	115	452.605	3	1355.8	1355.801	-0.13	[LSKSR]	>Cas9	220	224	[DKPIR]	>Cas9	1303	1307	K3	K2		20190410_QExHFX1_RSLC1_Beveridge_Clausen_IMP_DSS_JRmethod_R2.6535.6535.3 File:"20190410_QExHFX1_RSLC1_Beveridge_Clausen_IMP_DSS_JRmethod_R2.raw", NativeID:"controllerType=0 controllerNumber=1 scan=6535"	2096.39502		FALSE
469	114	652.588	4	2607.331	2607.333	-0.86	[VKYVTEGMR]	>Cas9	531	539	[GKSDNVPSEEVVK]	>Cas9	869	881	K2	K2		20190410_QExHFX1_RSLC1_Beveridge_Clausen_IMP_DSS_JRmethod_R2.11963.11963.4 File:"20190410_QExHFX1_RSLC1_Beveridge_Clausen_IMP_DSS_JRmethod_R2.raw", NativeID:"controllerType=0 controllerNumber=1 scan=11963"	3378.05166		FALSE
470	114	485.794	4	1940.155	1940.154	0.6	[KGILQTVK]	>Cas9	739	746	[NSDKLIAR]	>Cas9	1119	1126	K1	K4		20190410_QExHFX1_RSLC1_Beveridge_Clausen_IMP_DSS_JRmethod_R2.12181.12181.4 File:"20190410_QExHFX1_RSLC1_Beveridge_Clausen_IMP_DSS_JRmethod_R2.raw", NativeID:"controllerType=0 controllerNumber=1 scan=12181"	3422.6352		FALSE
471	114	746.075	3	2236.211	2236.208	0.93	[FKVLGNTDR]	>Cas9	36	44	[FKVLGNTDR]	>Cas9	36	44	K2	K2		20190410_QExHFX1_RSLC1_Beveridge_Clausen_IMP_DSS_JRmethod_R2.14977.14977.3 File:"20190410_QExHFX1_RSLC1_Beveridge_Clausen_IMP_DSS_JRmethod_R2.raw", NativeID:"controllerType=0 controllerNumber=1 scan=14977"	3888.28932		FALSE
472	114	756.395	3	2267.172	2267.171	0.48	[VPSKK]	>Cas9	31	35	[QEDFYPFLKDNR]	>Cas9	430	441	K4	K9		20190410_QExHFX1_RSLC1_Beveridge_Clausen_IMP_DSS_JRmethod_R2.16244.16244.3 File:"20190410_QExHFX1_RSLC1_Beveridge_Clausen_IMP_DSS_JRmethod_R2.raw", NativeID:"controllerType=0 controllerNumber=1 scan=16244"	4094.38698		FALSE
474	114	635.369	4	2538.456	2538.454	0.62	[NLPNEKVLPK]	>Cas9	505	514	[QSGKTILDFLK]	>Cas9	678	688	K6	K4		20190410_QExHFX1_RSLC1_Beveridge_Clausen_IMP_DSS_JRmethod_R2.22658.22658.4 File:"20190410_QExHFX1_RSLC1_Beveridge_Clausen_IMP_DSS_JRmethod_R2.raw", NativeID:"controllerType=0 controllerNumber=1 scan=22658"	5196.80856		FALSE
475	114	540.034	4	2157.115	2157.115	0.11	[GQKNSR]	>Cas9	777	782	[SDNVPSEEVVKK]	>Cas9	871	882	K3	K11		20190410_QExHFX1_RSLC1_Beveridge_Clausen_IMP_DSS_JRmethod_R2.6678.6678.4 File:"20190410_QExHFX1_RSLC1_Beveridge_Clausen_IMP_DSS_JRmethod_R2.raw", NativeID:"controllerType=0 controllerNumber=1 scan=6678"	2138.85846		FALSE
476	114	540.034	4	2157.116	2157.115	0.59	[GQKNSR]	>Cas9	777	782	[SDNVPSEEVVKK]	>Cas9	871	882	K3	K11		20190410_QExHFX1_RSLC1_Beveridge_Clausen_IMP_DSS_JRmethod_R2.7010.7010.4 File:"20190410_QExHFX1_RSLC1_Beveridge_Clausen_IMP_DSS_JRmethod_R2.raw", NativeID:"controllerType=0 controllerNumber=1 scan=7010"	2229.52938		FALSE
477	114	616	3	1845.985	1845.985	-0.21	[SDKNR]	>Cas9	864	868	[APLSASmIKR]	>Cas9	319	328	K3	K9		20190410_QExHFX1_RSLC1_Beveridge_Clausen_IMP_DSS_JRmethod_R2.7804.7804.3 File:"20190410_QExHFX1_RSLC1_Beveridge_Clausen_IMP_DSS_JRmethod_R2.raw", NativeID:"controllerType=0 controllerNumber=1 scan=7804"	2448.17082		FALSE
478	114	593.334	3	1777.988	1777.988	-0.17	[VPSKK]	>Cas9	31	35	[VKYVTEGMR]	>Cas9	531	539	K4	K2		20190410_QExHFX1_RSLC1_Beveridge_Clausen_IMP_DSS_JRmethod_R2.8407.8407.3 File:"20190410_QExHFX1_RSLC1_Beveridge_Clausen_IMP_DSS_JRmethod_R2.raw", NativeID:"controllerType=0 controllerNumber=1 scan=8407"	2603.30496		FALSE
479	114	616	3	1845.986	1845.985	0.28	[SDKNR]	>Cas9	864	868	[APLSASmIKR]	>Cas9	319	328	K3	K9		20190410_QExHFX1_RSLC1_Beveridge_Clausen_IMP_DSS_JRmethod_R2.8871.8871.3 File:"20190410_QExHFX1_RSLC1_Beveridge_Clausen_IMP_DSS_JRmethod_R2.raw", NativeID:"controllerType=0 controllerNumber=1 scan=8871"	2720.2749		FALSE
480	113	700.361	4	2798.421	2798.431	-3.53	[SDNVPSEEVVKK]	>Cas9	871	882	[SDNVPSEEVVKK]	>Cas9	871	882	K11	K11		20190410_QExHFX1_RSLC1_Beveridge_Clausen_IMP_DSS_JRmethod_R2.11617.11617.4 File:"20190410_QExHFX1_RSLC1_Beveridge_Clausen_IMP_DSS_JRmethod_R2.raw", NativeID:"controllerType=0 controllerNumber=1 scan=11617"	3309.76812		FALSE
481	113	656.088	4	2621.33	2621.328	0.72	[QQLPEKYK]	>Cas9	345	352	[MTNFDKNLPNEK]	>Cas9	499	510	K6	K6		20190410_QExHFX1_RSLC1_Beveridge_Clausen_IMP_DSS_JRmethod_R2.13309.13309.4 File:"20190410_QExHFX1_RSLC1_Beveridge_Clausen_IMP_DSS_JRmethod_R2.raw", NativeID:"controllerType=0 controllerNumber=1 scan=13309"	3617.83524		FALSE
484	113	652.693	3	1956.063	1956.065	-0.7	[LKSVK]	>Cas9	1161	1165	[LKGSPEDNEQK]	>Cas9	1249	1259	K2	K2	1	20190410_QExHFX1_RSLC1_Beveridge_Clausen_IMP_DSS_JRmethod_R2.6465.6465.3 File:"20190410_QExHFX1_RSLC1_Beveridge_Clausen_IMP_DSS_JRmethod_R2.raw", NativeID:"controllerType=0 controllerNumber=1 scan=6465"	2074.56426		FALSE
485	113	541.29	3	1621.855	1621.854	0.26	[SDKNR]	>Cas9	864	868	[KFDNLTK]	>Cas9	900	906	K3	K1		20190410_QExHFX1_RSLC1_Beveridge_Clausen_IMP_DSS_JRmethod_R2.7391.7391.3 File:"20190410_QExHFX1_RSLC1_Beveridge_Clausen_IMP_DSS_JRmethod_R2.raw", NativeID:"controllerType=0 controllerNumber=1 scan=7391"	2342.9829		FALSE
486	112	421.245	4	1681.959	1681.96	-0.39	[DKPIR]	>Cas9	1303	1307	[NSDKLIAR]	>Cas9	1119	1126	K2	K4		20190410_QExHFX1_RSLC1_Beveridge_Clausen_IMP_DSS_JRmethod_R2.10121.10121.4 File:"20190410_QExHFX1_RSLC1_Beveridge_Clausen_IMP_DSS_JRmethod_R2.raw", NativeID:"controllerType=0 controllerNumber=1 scan=10121"	3009.94872		FALSE
487	112	594.674	3	1782.007	1782.005	1	[KVTVK]	>Cas9	562	566	[QLKEDYFK]	>Cas9	567	574	K1	K3		20190410_QExHFX1_RSLC1_Beveridge_Clausen_IMP_DSS_JRmethod_R2.10963.10963.3 File:"20190410_QExHFX1_RSLC1_Beveridge_Clausen_IMP_DSS_JRmethod_R2.raw", NativeID:"controllerType=0 controllerNumber=1 scan=10963"	3188.15448		FALSE
488	112	488.511	4	1951.021	1951.022	-0.46	[MKNYWR]	>Cas9	883	888	[NSDKLIAR]	>Cas9	1119	1126	K2	K4		20190410_QExHFX1_RSLC1_Beveridge_Clausen_IMP_DSS_JRmethod_R2.12687.12687.4 File:"20190410_QExHFX1_RSLC1_Beveridge_Clausen_IMP_DSS_JRmethod_R2.raw", NativeID:"controllerType=0 controllerNumber=1 scan=12687"	3513.36036		FALSE
489	112	675.854	4	2700.395	2700.394	0.3	[LVDSTDKADLR]	>Cas9	146	156	[SDNVPSEEVVKK]	>Cas9	871	882	K7	K11		20190410_QExHFX1_RSLC1_Beveridge_Clausen_IMP_DSS_JRmethod_R2.12702.12702.4 File:"20190410_QExHFX1_RSLC1_Beveridge_Clausen_IMP_DSS_JRmethod_R2.raw", NativeID:"controllerType=0 controllerNumber=1 scan=12702"	3515.00622		FALSE
490	112	830.431	3	2489.277	2489.274	1.05	[DFQFYKVR]	>Cas9	973	980	[mIAKSEQEIGK]	>Cas9	1025	1035	K6	K4		20190410_QExHFX1_RSLC1_Beveridge_Clausen_IMP_DSS_JRmethod_R2.16547.16547.3 File:"20190410_QExHFX1_RSLC1_Beveridge_Clausen_IMP_DSS_JRmethod_R2.raw", NativeID:"controllerType=0 controllerNumber=1 scan=16547"	4141.43082		FALSE
491	112	548.688	5	2739.412	2739.413	-0.48	[YDENDKLIR]	>Cas9	947	955	[HKPENIVIEMAR]	>Cas9	758	769	K6	K2		20190410_QExHFX1_RSLC1_Beveridge_Clausen_IMP_DSS_JRmethod_R2.16646.16646.5 File:"20190410_QExHFX1_RSLC1_Beveridge_Clausen_IMP_DSS_JRmethod_R2.raw", NativeID:"controllerType=0 controllerNumber=1 scan=16646"	4156.8102		FALSE
492	112	825.099	3	2473.281	2473.28	0.65	[DFQFYKVR]	>Cas9	973	980	[MIAKSEQEIGK]	>Cas9	1025	1035	K6	K4	1	20190410_QExHFX1_RSLC1_Beveridge_Clausen_IMP_DSS_JRmethod_R2.18053.18053.3 File:"20190410_QExHFX1_RSLC1_Beveridge_Clausen_IMP_DSS_JRmethod_R2.raw", NativeID:"controllerType=0 controllerNumber=1 scan=18053"	4385.75148		FALSE
494	112	799.762	3	2397.272	2397.27	0.71	[KFDNLTK]	>Cas9	900	906	[NPIDFLEAKGYK]	>Cas9	1181	1192	K1	K9		20190410_QExHFX1_RSLC1_Beveridge_Clausen_IMP_DSS_JRmethod_R2.22471.22471.3 File:"20190410_QExHFX1_RSLC1_Beveridge_Clausen_IMP_DSS_JRmethod_R2.raw", NativeID:"controllerType=0 controllerNumber=1 scan=22471"	5159.88876		FALSE
495	112	752.152	4	3005.587	3005.586	0.15	[GGLSELDKAGFIK]	>Cas9	910	922	[mDGTEELLVKLNR]	>Cas9	387	399	K8	K10		20190410_QExHFX1_RSLC1_Beveridge_Clausen_IMP_DSS_JRmethod_R2.24591.24591.4 File:"20190410_QExHFX1_RSLC1_Beveridge_Clausen_IMP_DSS_JRmethod_R2.raw", NativeID:"controllerType=0 controllerNumber=1 scan=24591"	5585.68842		FALSE
498	111	534.284	5	2667.391	2667.392	-0.51	[FDNLTKAER]	>Cas9	901	909	[HKPENIVIEMAR]	>Cas9	758	769	K6	K2		20190410_QExHFX1_RSLC1_Beveridge_Clausen_IMP_DSS_JRmethod_R2.15005.15005.5 File:"20190410_QExHFX1_RSLC1_Beveridge_Clausen_IMP_DSS_JRmethod_R2.raw", NativeID:"controllerType=0 controllerNumber=1 scan=15005"	3893.36766		FALSE
500	111	738.769	3	2214.293	2214.293	0.21	[FIKPILEK]	>Cas9	379	386	[APLSASmIKR]	>Cas9	319	328	K3	K9		20190410_QExHFX1_RSLC1_Beveridge_Clausen_IMP_DSS_JRmethod_R2.18031.18031.3 File:"20190410_QExHFX1_RSLC1_Beveridge_Clausen_IMP_DSS_JRmethod_R2.raw", NativeID:"controllerType=0 controllerNumber=1 scan=18031"	4383.11892		FALSE
501	111	820.895	4	3280.557	3280.559	-0.44	[QEDFYPFLKDNR]	>Cas9	430	441	[QEDFYPFLKDNR]	>Cas9	430	441	K9	K9		20190410_QExHFX1_RSLC1_Beveridge_Clausen_IMP_DSS_JRmethod_R2.25877.25877.4 File:"20190410_QExHFX1_RSLC1_Beveridge_Clausen_IMP_DSS_JRmethod_R2.raw", NativeID:"controllerType=0 controllerNumber=1 scan=25877"	5874.51396		FALSE
502	111	616	3	1845.986	1845.985	0.74	[SDKNR]	>Cas9	864	868	[APLSASmIKR]	>Cas9	319	328	K3	K9		20190410_QExHFX1_RSLC1_Beveridge_Clausen_IMP_DSS_JRmethod_R2.7340.7340.3 File:"20190410_QExHFX1_RSLC1_Beveridge_Clausen_IMP_DSS_JRmethod_R2.raw", NativeID:"controllerType=0 controllerNumber=1 scan=7340"	2327.32998		FALSE
503	110	572.041	3	1714.108	1714.109	-0.31	[VITLKSK]	>Cas9	959	965	[VITLKSK]	>Cas9	959	965	K5	K5		20190410_QExHFX1_RSLC1_Beveridge_Clausen_IMP_DSS_JRmethod_R2.11738.11738.3 File:"20190410_QExHFX1_RSLC1_Beveridge_Clausen_IMP_DSS_JRmethod_R2.raw", NativeID:"controllerType=0 controllerNumber=1 scan=11738"	3333.52524		FALSE
504	110	881.795	3	2643.371	2643.37	0.35	[KDWDPKK]	>Cas9	1128	1134	[SDNVPSEEVVKKMK]	>Cas9	871	884	K6	K12	1	20190410_QExHFX1_RSLC1_Beveridge_Clausen_IMP_DSS_JRmethod_R2.15381.15381.3 File:"20190410_QExHFX1_RSLC1_Beveridge_Clausen_IMP_DSS_JRmethod_R2.raw", NativeID:"controllerType=0 controllerNumber=1 scan=15381"	3962.58918		FALSE
505	110	751.158	4	3001.611	3001.613	-0.53	[SEQEIGKATAK]	>Cas9	1029	1039	[VNTEITKAPLSASMIK]	>Cas9	312	327	K7	K7		20190410_QExHFX1_RSLC1_Beveridge_Clausen_IMP_DSS_JRmethod_R2.15432.15432.4 File:"20190410_QExHFX1_RSLC1_Beveridge_Clausen_IMP_DSS_JRmethod_R2.raw", NativeID:"controllerType=0 controllerNumber=1 scan=15432"	3970.5099		FALSE
506	110	740.188	5	3696.909	3696.912	-0.89	[QITKHVAQILDSR]	>Cas9	930	942	[KSEETITPWNFEEVVDK]	>Cas9	472	488	K4	K1		20190410_QExHFX1_RSLC1_Beveridge_Clausen_IMP_DSS_JRmethod_R2.22076.22076.5 File:"20190410_QExHFX1_RSLC1_Beveridge_Clausen_IMP_DSS_JRmethod_R2.raw", NativeID:"controllerType=0 controllerNumber=1 scan=22076"	5087.11716		FALSE
507	110	820.896	4	3280.56	3280.559	0.56	[QEDFYPFLKDNR]	>Cas9	430	441	[QEDFYPFLKDNR]	>Cas9	430	441	K9	K9		20190410_QExHFX1_RSLC1_Beveridge_Clausen_IMP_DSS_JRmethod_R2.25757.25757.4 File:"20190410_QExHFX1_RSLC1_Beveridge_Clausen_IMP_DSS_JRmethod_R2.raw", NativeID:"controllerType=0 controllerNumber=1 scan=25757"	5844.00372		FALSE
508	110	666.697	3	1998.076	1998.075	0.38	[IIKDK]	>Cas9	604	608	[LKGSPEDNEQK]	>Cas9	1249	1259	K3	K2		20190410_QExHFX1_RSLC1_Beveridge_Clausen_IMP_DSS_JRmethod_R2.6655.6655.3 File:"20190410_QExHFX1_RSLC1_Beveridge_Clausen_IMP_DSS_JRmethod_R2.raw", NativeID:"controllerType=0 controllerNumber=1 scan=6655"	2132.04978		FALSE
509	110	616	3	1845.987	1845.985	0.87	[SDKNR]	>Cas9	864	868	[APLSASmIKR]	>Cas9	319	328	K3	K9		20190410_QExHFX1_RSLC1_Beveridge_Clausen_IMP_DSS_JRmethod_R2.8628.8628.3 File:"20190410_QExHFX1_RSLC1_Beveridge_Clausen_IMP_DSS_JRmethod_R2.raw", NativeID:"controllerType=0 controllerNumber=1 scan=8628"	2655.77838		FALSE
510	109	529.798	4	2116.168	2116.168	0.04	[VMKQLK]	>Cas9	651	656	[LVDSTDKADLR]	>Cas9	146	156	K3	K7		20190410_QExHFX1_RSLC1_Beveridge_Clausen_IMP_DSS_JRmethod_R2.11680.11680.4 File:"20190410_QExHFX1_RSLC1_Beveridge_Clausen_IMP_DSS_JRmethod_R2.raw", NativeID:"controllerType=0 controllerNumber=1 scan=11680"	3322.074		FALSE
511	109	822.097	3	2464.277	2464.275	0.79	[FDNLTKAER]	>Cas9	901	909	[MIAKSEQEIGK]	>Cas9	1025	1035	K6	K4		20190410_QExHFX1_RSLC1_Beveridge_Clausen_IMP_DSS_JRmethod_R2.11881.11881.3 File:"20190410_QExHFX1_RSLC1_Beveridge_Clausen_IMP_DSS_JRmethod_R2.raw", NativeID:"controllerType=0 controllerNumber=1 scan=11881"	3361.26294		FALSE
513	109	908.459	3	2723.362	2723.36	0.81	[WNGEKMSYLK]	>sp|AMYS_HUMAN|	284	293	[SDNVPSEEVVKK]	>Cas9	871	882	K5	K11		20190410_QExHFX1_RSLC1_Beveridge_Clausen_IMP_DSS_JRmethod_R2.16121.16121.3 File:"20190410_QExHFX1_RSLC1_Beveridge_Clausen_IMP_DSS_JRmethod_R2.raw", NativeID:"controllerType=0 controllerNumber=1 scan=16121"	4077.55056		FALSE
514	109	558.069	4	2229.252	2229.252	0.03	[KVTVK]	>Cas9	562	566	[MDGTEELLVKLNR]	>Cas9	387	399	K1	K10	1	20190410_QExHFX1_RSLC1_Beveridge_Clausen_IMP_DSS_JRmethod_R2.18702.18702.4 File:"20190410_QExHFX1_RSLC1_Beveridge_Clausen_IMP_DSS_JRmethod_R2.raw", NativeID:"controllerType=0 controllerNumber=1 scan=18702"	4492.07982		FALSE
515	109	576.065	4	2301.237	2301.237	0.07	[EKIEK]	>Cas9	442	446	[MDGTEELLVKLNR]	>Cas9	387	399	K2	K10		20190410_QExHFX1_RSLC1_Beveridge_Clausen_IMP_DSS_JRmethod_R2.18929.18929.4 File:"20190410_QExHFX1_RSLC1_Beveridge_Clausen_IMP_DSS_JRmethod_R2.raw", NativeID:"controllerType=0 controllerNumber=1 scan=18929"	4528.1742		FALSE
517	109	738.919	4	2952.654	2952.655	-0.28	[QLLNAKLITQR]	>Cas9	889	899	[MDGTEELLVKLNR]	>Cas9	387	399	K6	K10		20190410_QExHFX1_RSLC1_Beveridge_Clausen_IMP_DSS_JRmethod_R2.24103.24103.4 File:"20190410_QExHFX1_RSLC1_Beveridge_Clausen_IMP_DSS_JRmethod_R2.raw", NativeID:"controllerType=0 controllerNumber=1 scan=24103"	5473.4466		FALSE
518	109	439.933	3	1317.785	1317.785	0.21	[LSKSR]	>Cas9	220	224	[LSKSR]	>Cas9	220	224	K3	K3		20190410_QExHFX1_RSLC1_Beveridge_Clausen_IMP_DSS_JRmethod_R2.5236.5236.3 File:"20190410_QExHFX1_RSLC1_Beveridge_Clausen_IMP_DSS_JRmethod_R2.raw", NativeID:"controllerType=0 controllerNumber=1 scan=5236"	1690.20954		FALSE
519	109	548.653	3	1643.945	1643.944	0.48	[LSKSR]	>Cas9	220	224	[NSDKLIAR]	>Cas9	1119	1126	K3	K4		20190410_QExHFX1_RSLC1_Beveridge_Clausen_IMP_DSS_JRmethod_R2.8595.8595.3 File:"20190410_QExHFX1_RSLC1_Beveridge_Clausen_IMP_DSS_JRmethod_R2.raw", NativeID:"controllerType=0 controllerNumber=1 scan=8595"	2647.5663		FALSE
520	109	421.245	4	1681.959	1681.96	-0.47	[DKPIR]	>Cas9	1303	1307	[NSDKLIAR]	>Cas9	1119	1126	K2	K4		20190410_QExHFX1_RSLC1_Beveridge_Clausen_IMP_DSS_JRmethod_R2.9969.9969.4 File:"20190410_QExHFX1_RSLC1_Beveridge_Clausen_IMP_DSS_JRmethod_R2.raw", NativeID:"controllerType=0 controllerNumber=1 scan=9969"	2979.77628		FALSE
521	108	485.794	4	1940.156	1940.154	0.96	[KGILQTVK]	>Cas9	739	746	[NSDKLIAR]	>Cas9	1119	1126	K1	K4		20190410_QExHFX1_RSLC1_Beveridge_Clausen_IMP_DSS_JRmethod_R2.12343.12343.4 File:"20190410_QExHFX1_RSLC1_Beveridge_Clausen_IMP_DSS_JRmethod_R2.raw", NativeID:"controllerType=0 controllerNumber=1 scan=12343"	3452.98776		FALSE
522	108	900.802	3	2700.391	2700.394	-0.91	[LVDSTDKADLR]	>Cas9	146	156	[SDNVPSEEVVKK]	>Cas9	871	882	K7	K11		20190410_QExHFX1_RSLC1_Beveridge_Clausen_IMP_DSS_JRmethod_R2.14656.14656.3 File:"20190410_QExHFX1_RSLC1_Beveridge_Clausen_IMP_DSS_JRmethod_R2.raw", NativeID:"controllerType=0 controllerNumber=1 scan=14656"	3833.10018		FALSE
523	108	908.457	3	2723.356	2723.36	-1.28	[WNGEKMSYLK]	>sp|AMYS_HUMAN|	284	293	[SDNVPSEEVVKK]	>Cas9	871	882	K5	K11		20190410_QExHFX1_RSLC1_Beveridge_Clausen_IMP_DSS_JRmethod_R2.15906.15906.3 File:"20190410_QExHFX1_RSLC1_Beveridge_Clausen_IMP_DSS_JRmethod_R2.raw", NativeID:"controllerType=0 controllerNumber=1 scan=15906"	4047.18324		FALSE
524	108	552.1	5	2756.469	2756.469	-0.03	[NLPNEKVLPK]	>Cas9	505	514	[TYAHLFDDKVMK]	>Cas9	642	653	K6	K9		20190410_QExHFX1_RSLC1_Beveridge_Clausen_IMP_DSS_JRmethod_R2.17290.17290.5 File:"20190410_QExHFX1_RSLC1_Beveridge_Clausen_IMP_DSS_JRmethod_R2.raw", NativeID:"controllerType=0 controllerNumber=1 scan=17290"	4249.81968		FALSE
525	108	562.067	4	2245.247	2245.247	-0.1	[KVTVK]	>Cas9	562	566	[mDGTEELLVKLNR]	>Cas9	387	399	K1	K10	1	20190410_QExHFX1_RSLC1_Beveridge_Clausen_IMP_DSS_JRmethod_R2.18580.18580.4 File:"20190410_QExHFX1_RSLC1_Beveridge_Clausen_IMP_DSS_JRmethod_R2.raw", NativeID:"controllerType=0 controllerNumber=1 scan=18580"	4470.30846		FALSE
526	108	602.059	4	2405.214	2405.214	0.21	[DFQFYKVR]	>Cas9	973	980	[YDENDKLIR]	>Cas9	947	955	K6	K6		20190410_QExHFX1_RSLC1_Beveridge_Clausen_IMP_DSS_JRmethod_R2.20691.20691.4 File:"20190410_QExHFX1_RSLC1_Beveridge_Clausen_IMP_DSS_JRmethod_R2.raw", NativeID:"controllerType=0 controllerNumber=1 scan=20691"	4829.78898		FALSE
527	108	717.386	4	2866.52	2866.52	0.21	[GYKEVK]	>Cas9	1190	1195	[KNLIGALLFDSGETAEATR]	>Cas9	49	67	K3	K1		20190410_QExHFX1_RSLC1_Beveridge_Clausen_IMP_DSS_JRmethod_R2.23189.23189.4 File:"20190410_QExHFX1_RSLC1_Beveridge_Clausen_IMP_DSS_JRmethod_R2.raw", NativeID:"controllerType=0 controllerNumber=1 scan=23189"	5296.51122		FALSE
528	107	524.034	4	2093.112	2093.112	0.38	[GYKEVK]	>Cas9	1190	1195	[LVDSTDKADLR]	>Cas9	146	156	K3	K7		20190410_QExHFX1_RSLC1_Beveridge_Clausen_IMP_DSS_JRmethod_R2.10568.10568.4 File:"20190410_QExHFX1_RSLC1_Beveridge_Clausen_IMP_DSS_JRmethod_R2.raw", NativeID:"controllerType=0 controllerNumber=1 scan=10568"	3104.24712		FALSE
529	107	580.302	4	2318.188	2318.188	-0.18	[VKYVTEGMR]	>Cas9	531	539	[VKYVTEGmR]	>Cas9	531	539	K2	K2		20190410_QExHFX1_RSLC1_Beveridge_Clausen_IMP_DSS_JRmethod_R2.10765.10765.4 File:"20190410_QExHFX1_RSLC1_Beveridge_Clausen_IMP_DSS_JRmethod_R2.raw", NativeID:"controllerType=0 controllerNumber=1 scan=10765"	3148.35264		FALSE
530	107	846.103	3	2536.296	2536.296	-0.2	[YDENDKLIR]	>Cas9	947	955	[MIAKSEQEIGK]	>Cas9	1025	1035	K6	K4		20190410_QExHFX1_RSLC1_Beveridge_Clausen_IMP_DSS_JRmethod_R2.13467.13467.3 File:"20190410_QExHFX1_RSLC1_Beveridge_Clausen_IMP_DSS_JRmethod_R2.raw", NativeID:"controllerType=0 controllerNumber=1 scan=13467"	3644.94888		FALSE
531	107	470	4	1876.978	1876.98	-1.15	[KDWDPK]	>Cas9	1128	1133	[SKLVSDFR]	>Cas9	964	971	K1	K2		20190410_QExHFX1_RSLC1_Beveridge_Clausen_IMP_DSS_JRmethod_R2.14482.14482.4 File:"20190410_QExHFX1_RSLC1_Beveridge_Clausen_IMP_DSS_JRmethod_R2.raw", NativeID:"controllerType=0 controllerNumber=1 scan=14482"	3805.55928		FALSE
532	107	602.059	4	2405.214	2405.214	0.19	[DFQFYKVR]	>Cas9	973	980	[YDENDKLIR]	>Cas9	947	955	K6	K6		20190410_QExHFX1_RSLC1_Beveridge_Clausen_IMP_DSS_JRmethod_R2.20516.20516.4 File:"20190410_QExHFX1_RSLC1_Beveridge_Clausen_IMP_DSS_JRmethod_R2.raw", NativeID:"controllerType=0 controllerNumber=1 scan=20516"	4799.41602		FALSE
533	107	846.744	3	2538.217	2538.219	-0.87	[EDYFKK]	>Cas9	570	575	[QEDFYPFLKDNR]	>Cas9	430	441	K5	K9		20190410_QExHFX1_RSLC1_Beveridge_Clausen_IMP_DSS_JRmethod_R2.21051.21051.3 File:"20190410_QExHFX1_RSLC1_Beveridge_Clausen_IMP_DSS_JRmethod_R2.raw", NativeID:"controllerType=0 controllerNumber=1 scan=21051"	4900.0713		FALSE
534	107	630.609	4	2519.416	2519.416	-0.1	[FIKPILEK]	>Cas9	379	386	[NPIDFLEAKGYK]	>Cas9	1181	1192	K3	K9		20190410_QExHFX1_RSLC1_Beveridge_Clausen_IMP_DSS_JRmethod_R2.24379.24379.4 File:"20190410_QExHFX1_RSLC1_Beveridge_Clausen_IMP_DSS_JRmethod_R2.raw", NativeID:"controllerType=0 controllerNumber=1 scan=24379"	5536.05846		FALSE
536	107	540.034	4	2157.115	2157.115	0.1	[GQKNSR]	>Cas9	777	782	[SDNVPSEEVVKK]	>Cas9	871	882	K3	K11		20190410_QExHFX1_RSLC1_Beveridge_Clausen_IMP_DSS_JRmethod_R2.6788.6788.4 File:"20190410_QExHFX1_RSLC1_Beveridge_Clausen_IMP_DSS_JRmethod_R2.raw", NativeID:"controllerType=0 controllerNumber=1 scan=6788"	2168.83884		FALSE
537	106	420.473	4	1678.872	1678.873	-0.84	[DKPIR]	>Cas9	1303	1307	[mKNYWR]	>Cas9	883	888	K2	K2		20190410_QExHFX1_RSLC1_Beveridge_Clausen_IMP_DSS_JRmethod_R2.10336.10336.4 File:"20190410_QExHFX1_RSLC1_Beveridge_Clausen_IMP_DSS_JRmethod_R2.raw", NativeID:"controllerType=0 controllerNumber=1 scan=10336"	3051.9858		FALSE
538	106	594.673	3	1782.005	1782.005	-0.12	[KVTVK]	>Cas9	562	566	[QLKEDYFK]	>Cas9	567	574	K1	K3		20190410_QExHFX1_RSLC1_Beveridge_Clausen_IMP_DSS_JRmethod_R2.10957.10957.3 File:"20190410_QExHFX1_RSLC1_Beveridge_Clausen_IMP_DSS_JRmethod_R2.raw", NativeID:"controllerType=0 controllerNumber=1 scan=10957"	3187.49148		FALSE
539	106	900.802	3	2700.393	2700.394	-0.46	[LVDSTDKADLR]	>Cas9	146	156	[SDNVPSEEVVKK]	>Cas9	871	882	K7	K11		20190410_QExHFX1_RSLC1_Beveridge_Clausen_IMP_DSS_JRmethod_R2.12220.12220.3 File:"20190410_QExHFX1_RSLC1_Beveridge_Clausen_IMP_DSS_JRmethod_R2.raw", NativeID:"controllerType=0 controllerNumber=1 scan=12220"	3430.30422		FALSE
540	106	815.085	3	2443.241	2443.239	0.8	[KDFQFYK]	>Cas9	972	978	[SDNVPSEEVVKK]	>Cas9	871	882	K1	K11		20190410_QExHFX1_RSLC1_Beveridge_Clausen_IMP_DSS_JRmethod_R2.14996.14996.3 File:"20190410_QExHFX1_RSLC1_Beveridge_Clausen_IMP_DSS_JRmethod_R2.raw", NativeID:"controllerType=0 controllerNumber=1 scan=14996"	3891.99258		FALSE
541	106	635.31	4	2538.219	2538.219	0.06	[EDYFKK]	>Cas9	570	575	[QEDFYPFLKDNR]	>Cas9	430	441	K5	K9		20190410_QExHFX1_RSLC1_Beveridge_Clausen_IMP_DSS_JRmethod_R2.21038.21038.4 File:"20190410_QExHFX1_RSLC1_Beveridge_Clausen_IMP_DSS_JRmethod_R2.raw", NativeID:"controllerType=0 controllerNumber=1 scan=21038"	4898.19816		FALSE
542	106	806.66	4	3223.62	3223.62	0	[KPAFLSGEQK]	>Cas9	540	549	[LESEFVYGDYKVYDVR]	>Cas9	1008	1023	K1	K11		20190410_QExHFX1_RSLC1_Beveridge_Clausen_IMP_DSS_JRmethod_R2.21637.21637.4 File:"20190410_QExHFX1_RSLC1_Beveridge_Clausen_IMP_DSS_JRmethod_R2.raw", NativeID:"controllerType=0 controllerNumber=1 scan=21637"	5009.14092		FALSE
543	106	835.456	4	3338.8	3338.806	-1.73	[VVDELVKVMGR]	>Cas9	747	757	[MLASAGELQKGNELALPSK]	>Cas9	1217	1235	K7	K10		20190410_QExHFX1_RSLC1_Beveridge_Clausen_IMP_DSS_JRmethod_R2.22153.22153.4 File:"20190410_QExHFX1_RSLC1_Beveridge_Clausen_IMP_DSS_JRmethod_R2.raw", NativeID:"controllerType=0 controllerNumber=1 scan=22153"	5100.8466		FALSE
544	106	487.767	4	1948.048	1948.048	-0.3	[KLVDSTDK]	>Cas9	145	152	[KLVDSTDK]	>Cas9	145	152	K1	K1		20190410_QExHFX1_RSLC1_Beveridge_Clausen_IMP_DSS_JRmethod_R2.8386.8386.4 File:"20190410_QExHFX1_RSLC1_Beveridge_Clausen_IMP_DSS_JRmethod_R2.raw", NativeID:"controllerType=0 controllerNumber=1 scan=8386"	2596.88538		FALSE
