# Supplementary material for: A synthetic peptide library for benchmarking crosslinking-mass spectrometry search engines for proteins and protein complexes
Source: Nat Commun. 2020 Feb 6;11:742. doi: 10.1038/s41467-020-14608-2 (PMC7005041; doi:10.1038/s41467-020-14608-2)
Supplement: Supplementary file 3 — Supplementary Data 1 [file 41467_2020_14608_MOESM3_ESM.zip › CSVfiles/Stavrox_R2_5perFDR_reversedecoy.csv]

Nr.	Score	m/z	z	M+H+	calc.	Dev (ppm)	Peptide (1)	Protein (1)	From	To	Peptide (2)	Protein (2)	From	To	Site (1)	Site (2)	Rank	Scan	RT	Misc	Selected
1	239	775.403	3	2324.194	2324.188	2.5	[FDNLTKAER]	>Cas9	901	909	[FDNLTKAER]	>Cas9	901	909	K6	K6		20190410_QExHFX1_RSLC1_Beveridge_Clausen_IMP_DSS_JRmethod_R2.12522.12522.3 File:"20190410_QExHFX1_RSLC1_Beveridge_Clausen_IMP_DSS_JRmethod_R2.raw", NativeID:"controllerType=0 controllerNumber=1 scan=12522"	3484.2939		FALSE
2	234	868.124	3	2602.357	2602.357	-0.04	[LVDSTDKADLR]	>Cas9	146	156	[LVDSTDKADLR]	>Cas9	146	156	K7	K7		20190410_QExHFX1_RSLC1_Beveridge_Clausen_IMP_DSS_JRmethod_R2.14105.14105.3 File:"20190410_QExHFX1_RSLC1_Beveridge_Clausen_IMP_DSS_JRmethod_R2.raw", NativeID:"controllerType=0 controllerNumber=1 scan=14105"	3747.25752		FALSE
3	230	762.099	3	2284.284	2284.288	-1.85	[APLSASMIKR]	>Cas9	319	328	[APLSASMIKR]	>Cas9	319	328	K9	K9		20190410_QExHFX1_RSLC1_Beveridge_Clausen_IMP_DSS_JRmethod_R2.15718.15718.3 File:"20190410_QExHFX1_RSLC1_Beveridge_Clausen_IMP_DSS_JRmethod_R2.raw", NativeID:"controllerType=0 controllerNumber=1 scan=15718"	4017.20556		FALSE
4	230	820.766	3	2460.283	2460.283	0.03	[SEQEIGKATAK]	>Cas9	1029	1039	[SEQEIGKATAK]	>Cas9	1029	1039	K7	K7		20190410_QExHFX1_RSLC1_Beveridge_Clausen_IMP_DSS_JRmethod_R2.8011.8011.3 File:"20190410_QExHFX1_RSLC1_Beveridge_Clausen_IMP_DSS_JRmethod_R2.raw", NativeID:"controllerType=0 controllerNumber=1 scan=8011"	2496.72498		FALSE
5	229	868.124	3	2602.356	2602.357	-0.31	[LVDSTDKADLR]	>Cas9	146	156	[LVDSTDKADLR]	>Cas9	146	156	K7	K7		20190410_QExHFX1_RSLC1_Beveridge_Clausen_IMP_DSS_JRmethod_R2.14317.14317.3 File:"20190410_QExHFX1_RSLC1_Beveridge_Clausen_IMP_DSS_JRmethod_R2.raw", NativeID:"controllerType=0 controllerNumber=1 scan=14317"	3777.56394		FALSE
6	226	728.874	4	2912.473	2912.474	-0.11	[GKSDNVPSEEVVK]	>Cas9	869	881	[GKSDNVPSEEVVK]	>Cas9	869	881	K2	K2		20190410_QExHFX1_RSLC1_Beveridge_Clausen_IMP_DSS_JRmethod_R2.11154.11154.4 File:"20190410_QExHFX1_RSLC1_Beveridge_Clausen_IMP_DSS_JRmethod_R2.raw", NativeID:"controllerType=0 controllerNumber=1 scan=11154"	3220.2489		FALSE
7	226	868.124	3	2602.357	2602.357	-0.12	[LVDSTDKADLR]	>Cas9	146	156	[LVDSTDKADLR]	>Cas9	146	156	K7	K7		20190410_QExHFX1_RSLC1_Beveridge_Clausen_IMP_DSS_JRmethod_R2.14495.14495.3 File:"20190410_QExHFX1_RSLC1_Beveridge_Clausen_IMP_DSS_JRmethod_R2.raw", NativeID:"controllerType=0 controllerNumber=1 scan=14495"	3807.69738		FALSE
8	223	767.432	3	2300.282	2300.283	-0.45	[APLSASMIKR]	>Cas9	319	328	[APLSASmIKR]	>Cas9	319	328	K9	K9		20190410_QExHFX1_RSLC1_Beveridge_Clausen_IMP_DSS_JRmethod_R2.15762.15762.3 File:"20190410_QExHFX1_RSLC1_Beveridge_Clausen_IMP_DSS_JRmethod_R2.raw", NativeID:"controllerType=0 controllerNumber=1 scan=15762"	4023.8865		FALSE
9	223	680.71	3	2040.115	2040.112	1.18	[SKLVSDFR]	>Cas9	964	971	[SKLVSDFR]	>Cas9	964	971	K2	K2		20190410_QExHFX1_RSLC1_Beveridge_Clausen_IMP_DSS_JRmethod_R2.16502.16502.3 File:"20190410_QExHFX1_RSLC1_Beveridge_Clausen_IMP_DSS_JRmethod_R2.raw", NativeID:"controllerType=0 controllerNumber=1 scan=16502"	4132.75314		FALSE
10	221	760.37	4	3038.459	3038.46	-0.1	[MTNFDKNLPNEK]	>Cas9	499	510	[MTNFDKNLPNEK]	>Cas9	499	510	K6	K6		20190410_QExHFX1_RSLC1_Beveridge_Clausen_IMP_DSS_JRmethod_R2.15932.15932.4 File:"20190410_QExHFX1_RSLC1_Beveridge_Clausen_IMP_DSS_JRmethod_R2.raw", NativeID:"controllerType=0 controllerNumber=1 scan=15932"	4050.62688		FALSE
11	216	793.92	4	3172.658	3172.659	-0.44	[MDGTEELLVKLNR]	>Cas9	387	399	[MDGTEELLVKLNR]	>Cas9	387	399	K10	K10		20190410_QExHFX1_RSLC1_Beveridge_Clausen_IMP_DSS_JRmethod_R2.27133.27133.4 File:"20190410_QExHFX1_RSLC1_Beveridge_Clausen_IMP_DSS_JRmethod_R2.raw", NativeID:"controllerType=0 controllerNumber=1 scan=27133"	6192.7836		FALSE
12	214	881.491	3	2642.46	2642.462	-0.81	[VVDELVKVMGR]	>Cas9	747	757	[VVDELVKVmGR]	>Cas9	747	757	K7	K7		20190410_QExHFX1_RSLC1_Beveridge_Clausen_IMP_DSS_JRmethod_R2.23457.23457.3 File:"20190410_QExHFX1_RSLC1_Beveridge_Clausen_IMP_DSS_JRmethod_R2.raw", NativeID:"controllerType=0 controllerNumber=1 scan=23457"	5345.69664		FALSE
13	211	800.431	4	3198.703	3198.708	-1.46	[KPAFLSGEQK]	>Cas9	540	549	[MLASAGELQKGNELALPSK]	>Cas9	1217	1235	K1	K10		20190410_QExHFX1_RSLC1_Beveridge_Clausen_IMP_DSS_JRmethod_R2.19180.19180.4 File:"20190410_QExHFX1_RSLC1_Beveridge_Clausen_IMP_DSS_JRmethod_R2.raw", NativeID:"controllerType=0 controllerNumber=1 scan=19180"	4572.16974		FALSE
14	210	685.608	4	2739.412	2739.413	-0.67	[YDENDKLIR]	>Cas9	947	955	[HKPENIVIEMAR]	>Cas9	758	769	K6	K2		20190410_QExHFX1_RSLC1_Beveridge_Clausen_IMP_DSS_JRmethod_R2.16618.16618.4 File:"20190410_QExHFX1_RSLC1_Beveridge_Clausen_IMP_DSS_JRmethod_R2.raw", NativeID:"controllerType=0 controllerNumber=1 scan=16618"	4152.46884		FALSE
15	210	1013.541	4	4051.142	4051.145	-0.9	[MLASAGELQKGNELALPSK]	>Cas9	1217	1235	[MLASAGELQKGNELALPSK]	>Cas9	1217	1235	K10	K10		20190410_QExHFX1_RSLC1_Beveridge_Clausen_IMP_DSS_JRmethod_R2.21372.21372.4 File:"20190410_QExHFX1_RSLC1_Beveridge_Clausen_IMP_DSS_JRmethod_R2.raw", NativeID:"controllerType=0 controllerNumber=1 scan=21372"	4960.17222		FALSE
16	210	847.432	4	3386.704	3386.704	-0.01	[SSFEKNPIDFLEAK]	>Cas9	1176	1189	[SSFEKNPIDFLEAK]	>Cas9	1176	1189	K5	K5		20190410_QExHFX1_RSLC1_Beveridge_Clausen_IMP_DSS_JRmethod_R2.27658.27658.4 File:"20190410_QExHFX1_RSLC1_Beveridge_Clausen_IMP_DSS_JRmethod_R2.raw", NativeID:"controllerType=0 controllerNumber=1 scan=27658"	6345.408		FALSE
17	209	657.373	3	1970.104	1970.103	0.54	[NSDKLIAR]	>Cas9	1119	1126	[NSDKLIAR]	>Cas9	1119	1126	K4	K4		20190410_QExHFX1_RSLC1_Beveridge_Clausen_IMP_DSS_JRmethod_R2.11248.11248.3 File:"20190410_QExHFX1_RSLC1_Beveridge_Clausen_IMP_DSS_JRmethod_R2.raw", NativeID:"controllerType=0 controllerNumber=1 scan=11248"	3233.99454		FALSE
18	209	657.372	3	1970.102	1970.103	-0.45	[NSDKLIAR]	>Cas9	1119	1126	[NSDKLIAR]	>Cas9	1119	1126	K4	K4		20190410_QExHFX1_RSLC1_Beveridge_Clausen_IMP_DSS_JRmethod_R2.11410.11410.3 File:"20190410_QExHFX1_RSLC1_Beveridge_Clausen_IMP_DSS_JRmethod_R2.raw", NativeID:"controllerType=0 controllerNumber=1 scan=11410"	3264.1767		FALSE
19	209	778.402	3	2333.191	2333.192	-0.51	[FDNLTKAER]	>Cas9	901	909	[DFQFYKVR]	>Cas9	973	980	K6	K6		20190410_QExHFX1_RSLC1_Beveridge_Clausen_IMP_DSS_JRmethod_R2.18889.18889.3 File:"20190410_QExHFX1_RSLC1_Beveridge_Clausen_IMP_DSS_JRmethod_R2.raw", NativeID:"controllerType=0 controllerNumber=1 scan=18889"	4521.32172		FALSE
20	209	778.402	3	2333.192	2333.192	-0.34	[FDNLTKAER]	>Cas9	901	909	[DFQFYKVR]	>Cas9	973	980	K6	K6		20190410_QExHFX1_RSLC1_Beveridge_Clausen_IMP_DSS_JRmethod_R2.19057.19057.3 File:"20190410_QExHFX1_RSLC1_Beveridge_Clausen_IMP_DSS_JRmethod_R2.raw", NativeID:"controllerType=0 controllerNumber=1 scan=19057"	4551.47922		FALSE
21	209	844.696	4	3375.763	3375.764	-0.23	[LVDSTDKADLR]	>Cas9	146	156	[KNLIGALLFDSGETAEATR]	>Cas9	49	67	K7	K1		20190410_QExHFX1_RSLC1_Beveridge_Clausen_IMP_DSS_JRmethod_R2.25562.25562.4 File:"20190410_QExHFX1_RSLC1_Beveridge_Clausen_IMP_DSS_JRmethod_R2.raw", NativeID:"controllerType=0 controllerNumber=1 scan=25562"	5801.78976		FALSE
22	208	839.456	4	3354.802	3354.801	0.38	[VVDELVKVMGR]	>Cas9	747	757	[mLASAGELQKGNELALPSK]	>Cas9	1217	1235	K7	K10	1	20190410_QExHFX1_RSLC1_Beveridge_Clausen_IMP_DSS_JRmethod_R2.21464.21464.4 File:"20190410_QExHFX1_RSLC1_Beveridge_Clausen_IMP_DSS_JRmethod_R2.raw", NativeID:"controllerType=0 controllerNumber=1 scan=21464"	4975.31532		FALSE
23	203	657.373	3	1970.103	1970.103	0.19	[NSDKLIAR]	>Cas9	1119	1126	[NSDKLIAR]	>Cas9	1119	1126	K4	K4		20190410_QExHFX1_RSLC1_Beveridge_Clausen_IMP_DSS_JRmethod_R2.11695.11695.3 File:"20190410_QExHFX1_RSLC1_Beveridge_Clausen_IMP_DSS_JRmethod_R2.raw", NativeID:"controllerType=0 controllerNumber=1 scan=11695"	3324.77982		FALSE
24	202	825.098	3	2473.281	2473.28	0.42	[DFQFYKVR]	>Cas9	973	980	[MIAKSEQEIGK]	>Cas9	1025	1035	K6	K4		20190410_QExHFX1_RSLC1_Beveridge_Clausen_IMP_DSS_JRmethod_R2.17887.17887.3 File:"20190410_QExHFX1_RSLC1_Beveridge_Clausen_IMP_DSS_JRmethod_R2.raw", NativeID:"controllerType=0 controllerNumber=1 scan=17887"	4355.45514		FALSE
25	202	844.696	4	3375.764	3375.764	-0.03	[LVDSTDKADLR]	>Cas9	146	156	[KNLIGALLFDSGETAEATR]	>Cas9	49	67	K7	K1		20190410_QExHFX1_RSLC1_Beveridge_Clausen_IMP_DSS_JRmethod_R2.25710.25710.4 File:"20190410_QExHFX1_RSLC1_Beveridge_Clausen_IMP_DSS_JRmethod_R2.raw", NativeID:"controllerType=0 controllerNumber=1 scan=25710"	5832.32064		FALSE
26	201	799.409	3	2396.211	2396.209	0.75	[FDNLTKAER]	>Cas9	901	909	[YDENDKLIR]	>Cas9	947	955	K6	K6		20190410_QExHFX1_RSLC1_Beveridge_Clausen_IMP_DSS_JRmethod_R2.14267.14267.3 File:"20190410_QExHFX1_RSLC1_Beveridge_Clausen_IMP_DSS_JRmethod_R2.raw", NativeID:"controllerType=0 controllerNumber=1 scan=14267"	3770.21424		FALSE
27	201	667.603	4	2667.392	2667.392	-0.1	[FDNLTKAER]	>Cas9	901	909	[HKPENIVIEMAR]	>Cas9	758	769	K6	K2		20190410_QExHFX1_RSLC1_Beveridge_Clausen_IMP_DSS_JRmethod_R2.14986.14986.4 File:"20190410_QExHFX1_RSLC1_Beveridge_Clausen_IMP_DSS_JRmethod_R2.raw", NativeID:"controllerType=0 controllerNumber=1 scan=14986"	3889.6068		FALSE
28	201	895.477	4	3578.886	3578.884	0.69	[TEVQTGGFSKESILPK]	>Cas9	1102	1117	[TEVQTGGFSKESILPK]	>Cas9	1102	1117	K10	K10		20190410_QExHFX1_RSLC1_Beveridge_Clausen_IMP_DSS_JRmethod_R2.22371.22371.4 File:"20190410_QExHFX1_RSLC1_Beveridge_Clausen_IMP_DSS_JRmethod_R2.raw", NativeID:"controllerType=0 controllerNumber=1 scan=22371"	5143.25778		FALSE
29	199	799.408	3	2396.211	2396.209	0.56	[FDNLTKAER]	>Cas9	901	909	[YDENDKLIR]	>Cas9	947	955	K6	K6		20190410_QExHFX1_RSLC1_Beveridge_Clausen_IMP_DSS_JRmethod_R2.14454.14454.3 File:"20190410_QExHFX1_RSLC1_Beveridge_Clausen_IMP_DSS_JRmethod_R2.raw", NativeID:"controllerType=0 controllerNumber=1 scan=14454"	3800.37738		FALSE
30	197	777.083	3	2329.236	2329.236	-0.04	[NSDKLIAR]	>Cas9	1119	1126	[DDSIDNKVLTR]	>Cas9	853	863	K4	K7		20190410_QExHFX1_RSLC1_Beveridge_Clausen_IMP_DSS_JRmethod_R2.15912.15912.3 File:"20190410_QExHFX1_RSLC1_Beveridge_Clausen_IMP_DSS_JRmethod_R2.raw", NativeID:"controllerType=0 controllerNumber=1 scan=15912"	4047.98682		FALSE
31	195	685.61	4	2739.416	2739.413	1.09	[YDENDKLIR]	>Cas9	947	955	[HKPENIVIEMAR]	>Cas9	758	769	K6	K2		20190410_QExHFX1_RSLC1_Beveridge_Clausen_IMP_DSS_JRmethod_R2.16424.16424.4 File:"20190410_QExHFX1_RSLC1_Beveridge_Clausen_IMP_DSS_JRmethod_R2.raw", NativeID:"controllerType=0 controllerNumber=1 scan=16424"	4121.99112		FALSE
32	195	680.709	3	2040.113	2040.112	0.05	[SKLVSDFR]	>Cas9	964	971	[SKLVSDFR]	>Cas9	964	971	K2	K2		20190410_QExHFX1_RSLC1_Beveridge_Clausen_IMP_DSS_JRmethod_R2.16694.16694.3 File:"20190410_QExHFX1_RSLC1_Beveridge_Clausen_IMP_DSS_JRmethod_R2.raw", NativeID:"controllerType=0 controllerNumber=1 scan=16694"	4163.31864		FALSE
33	195	767.751	3	2301.238	2301.237	0.26	[EKIEK]	>Cas9	442	446	[MDGTEELLVKLNR]	>Cas9	387	399	K2	K10		20190410_QExHFX1_RSLC1_Beveridge_Clausen_IMP_DSS_JRmethod_R2.18939.18939.3 File:"20190410_QExHFX1_RSLC1_Beveridge_Clausen_IMP_DSS_JRmethod_R2.raw", NativeID:"controllerType=0 controllerNumber=1 scan=18939"	4530.26898		FALSE
34	193	785.651	4	3139.584	3139.583	0.16	[SKLVSDFR]	>Cas9	964	971	[KSEETITPWNFEEVVDK]	>Cas9	472	488	K2	K1		20190410_QExHFX1_RSLC1_Beveridge_Clausen_IMP_DSS_JRmethod_R2.23762.23762.4 File:"20190410_QExHFX1_RSLC1_Beveridge_Clausen_IMP_DSS_JRmethod_R2.raw", NativeID:"controllerType=0 controllerNumber=1 scan=23762"	5402.8635		FALSE
35	192	528.832	4	2112.308	2112.308	-0.11	[FIKPILEK]	>Cas9	379	386	[FIKPILEK]	>Cas9	379	386	K3	K3		20190410_QExHFX1_RSLC1_Beveridge_Clausen_IMP_DSS_JRmethod_R2.20074.20074.4 File:"20190410_QExHFX1_RSLC1_Beveridge_Clausen_IMP_DSS_JRmethod_R2.raw", NativeID:"controllerType=0 controllerNumber=1 scan=20074"	4724.21586		FALSE
36	191	728.873	4	2912.47	2912.474	-1.25	[GKSDNVPSEEVVK]	>Cas9	869	881	[GKSDNVPSEEVVK]	>Cas9	869	881	K2	K2		20190410_QExHFX1_RSLC1_Beveridge_Clausen_IMP_DSS_JRmethod_R2.10974.10974.4 File:"20190410_QExHFX1_RSLC1_Beveridge_Clausen_IMP_DSS_JRmethod_R2.raw", NativeID:"controllerType=0 controllerNumber=1 scan=10974"	3189.96978		FALSE
37	191	667.603	4	2667.392	2667.392	-0.11	[FDNLTKAER]	>Cas9	901	909	[HKPENIVIEMAR]	>Cas9	758	769	K6	K2		20190410_QExHFX1_RSLC1_Beveridge_Clausen_IMP_DSS_JRmethod_R2.14810.14810.4 File:"20190410_QExHFX1_RSLC1_Beveridge_Clausen_IMP_DSS_JRmethod_R2.raw", NativeID:"controllerType=0 controllerNumber=1 scan=14810"	3859.45278		FALSE
38	191	781.403	3	2342.195	2342.197	-0.87	[DFQFYKVR]	>Cas9	973	980	[DFQFYKVR]	>Cas9	973	980	K6	K6		20190410_QExHFX1_RSLC1_Beveridge_Clausen_IMP_DSS_JRmethod_R2.23923.23923.3 File:"20190410_QExHFX1_RSLC1_Beveridge_Clausen_IMP_DSS_JRmethod_R2.raw", NativeID:"controllerType=0 controllerNumber=1 scan=23923"	5437.20648		FALSE
39	190	802.41	3	2405.214	2405.214	0.24	[DFQFYKVR]	>Cas9	973	980	[YDENDKLIR]	>Cas9	947	955	K6	K6		20190410_QExHFX1_RSLC1_Beveridge_Clausen_IMP_DSS_JRmethod_R2.20681.20681.3 File:"20190410_QExHFX1_RSLC1_Beveridge_Clausen_IMP_DSS_JRmethod_R2.raw", NativeID:"controllerType=0 controllerNumber=1 scan=20681"	4827.41568		FALSE
40	190	651.034	3	1951.086	1951.086	0.09	[DKQSGK]	>Cas9	676	681	[NLPNEKVLPK]	>Cas9	505	514	K2	K6		20190410_QExHFX1_RSLC1_Beveridge_Clausen_IMP_DSS_JRmethod_R2.9208.9208.3 File:"20190410_QExHFX1_RSLC1_Beveridge_Clausen_IMP_DSS_JRmethod_R2.raw", NativeID:"controllerType=0 controllerNumber=1 scan=9208"	2798.66814		FALSE
41	189	714.399	3	2141.181	2141.181	0.1	[ESILPKR]	>Cas9	1112	1118	[SEQEIGKATAK]	>Cas9	1029	1039	K6	K7		20190410_QExHFX1_RSLC1_Beveridge_Clausen_IMP_DSS_JRmethod_R2.10340.10340.3 File:"20190410_QExHFX1_RSLC1_Beveridge_Clausen_IMP_DSS_JRmethod_R2.raw", NativeID:"controllerType=0 controllerNumber=1 scan=10340"	3052.50024		FALSE
42	189	647.389	3	1940.153	1940.154	-0.31	[KGILQTVK]	>Cas9	739	746	[NSDKLIAR]	>Cas9	1119	1126	K1	K4		20190410_QExHFX1_RSLC1_Beveridge_Clausen_IMP_DSS_JRmethod_R2.12187.12187.3 File:"20190410_QExHFX1_RSLC1_Beveridge_Clausen_IMP_DSS_JRmethod_R2.raw", NativeID:"controllerType=0 controllerNumber=1 scan=12187"	3423.47292		FALSE
43	189	581.803	4	2324.191	2324.188	1.25	[FDNLTKAER]	>Cas9	901	909	[FDNLTKAER]	>Cas9	901	909	K6	K6		20190410_QExHFX1_RSLC1_Beveridge_Clausen_IMP_DSS_JRmethod_R2.12530.12530.4 File:"20190410_QExHFX1_RSLC1_Beveridge_Clausen_IMP_DSS_JRmethod_R2.raw", NativeID:"controllerType=0 controllerNumber=1 scan=12530"	3486.03486		FALSE
44	189	681.618	4	2723.451	2723.45	0.34	[KFDNLTK]	>Cas9	900	906	[TEVQTGGFSKESILPK]	>Cas9	1102	1117	K1	K10		20190410_QExHFX1_RSLC1_Beveridge_Clausen_IMP_DSS_JRmethod_R2.19101.19101.4 File:"20190410_QExHFX1_RSLC1_Beveridge_Clausen_IMP_DSS_JRmethod_R2.raw", NativeID:"controllerType=0 controllerNumber=1 scan=19101"	4558.87524		FALSE
45	189	622.348	4	2486.369	2486.369	0.1	[KPAFLSGEQK]	>Cas9	540	549	[VVDELVKVMGR]	>Cas9	747	757	K1	K7		20190410_QExHFX1_RSLC1_Beveridge_Clausen_IMP_DSS_JRmethod_R2.19848.19848.4 File:"20190410_QExHFX1_RSLC1_Beveridge_Clausen_IMP_DSS_JRmethod_R2.raw", NativeID:"controllerType=0 controllerNumber=1 scan=19848"	4685.01846		FALSE
46	188	698.376	3	2093.112	2093.112	-0.2	[GYKEVK]	>Cas9	1190	1195	[LVDSTDKADLR]	>Cas9	146	156	K3	K7		20190410_QExHFX1_RSLC1_Beveridge_Clausen_IMP_DSS_JRmethod_R2.10710.10710.3 File:"20190410_QExHFX1_RSLC1_Beveridge_Clausen_IMP_DSS_JRmethod_R2.raw", NativeID:"controllerType=0 controllerNumber=1 scan=10710"	3135.45318		FALSE
47	188	777.084	3	2329.238	2329.236	0.75	[NSDKLIAR]	>Cas9	1119	1126	[DDSIDNKVLTR]	>Cas9	853	863	K4	K7		20190410_QExHFX1_RSLC1_Beveridge_Clausen_IMP_DSS_JRmethod_R2.15722.15722.3 File:"20190410_QExHFX1_RSLC1_Beveridge_Clausen_IMP_DSS_JRmethod_R2.raw", NativeID:"controllerType=0 controllerNumber=1 scan=15722"	4017.67626		FALSE
48	188	688.065	3	2062.181	2062.179	0.69	[KLVDSTDK]	>Cas9	145	152	[IEKILTFR]	>Cas9	444	451	K1	K3		20190410_QExHFX1_RSLC1_Beveridge_Clausen_IMP_DSS_JRmethod_R2.16187.16187.3 File:"20190410_QExHFX1_RSLC1_Beveridge_Clausen_IMP_DSS_JRmethod_R2.raw", NativeID:"controllerType=0 controllerNumber=1 scan=16187"	4086.38562		FALSE
49	187	868.123	3	2602.356	2602.357	-0.48	[LVDSTDKADLR]	>Cas9	146	156	[LVDSTDKADLR]	>Cas9	146	156	K7	K7		20190410_QExHFX1_RSLC1_Beveridge_Clausen_IMP_DSS_JRmethod_R2.14856.14856.3 File:"20190410_QExHFX1_RSLC1_Beveridge_Clausen_IMP_DSS_JRmethod_R2.raw", NativeID:"controllerType=0 controllerNumber=1 scan=14856"	3868.41996		FALSE
50	186	696.132	4	2781.506	2781.507	-0.64	[IEKILTFR]	>Cas9	444	451	[SSFEKNPIDFLEAK]	>Cas9	1176	1189	K3	K5		20190410_QExHFX1_RSLC1_Beveridge_Clausen_IMP_DSS_JRmethod_R2.25515.25515.4 File:"20190410_QExHFX1_RSLC1_Beveridge_Clausen_IMP_DSS_JRmethod_R2.raw", NativeID:"controllerType=0 controllerNumber=1 scan=25515"	5793.5943		FALSE
51	184	657.372	3	1970.101	1970.103	-1.1	[NSDKLIAR]	>Cas9	1119	1126	[NSDKLIAR]	>Cas9	1119	1126	K4	K4		20190410_QExHFX1_RSLC1_Beveridge_Clausen_IMP_DSS_JRmethod_R2.11060.11060.3 File:"20190410_QExHFX1_RSLC1_Beveridge_Clausen_IMP_DSS_JRmethod_R2.raw", NativeID:"controllerType=0 controllerNumber=1 scan=11060"	3203.60112		FALSE
52	184	647.39	3	1940.155	1940.154	0.53	[KGILQTVK]	>Cas9	739	746	[NSDKLIAR]	>Cas9	1119	1126	K1	K4		20190410_QExHFX1_RSLC1_Beveridge_Clausen_IMP_DSS_JRmethod_R2.12033.12033.3 File:"20190410_QExHFX1_RSLC1_Beveridge_Clausen_IMP_DSS_JRmethod_R2.raw", NativeID:"controllerType=0 controllerNumber=1 scan=12033"	3393.25482		FALSE
53	183	651.013	3	1951.023	1951.022	0.73	[MKNYWR]	>Cas9	883	888	[NSDKLIAR]	>Cas9	1119	1126	K2	K4		20190410_QExHFX1_RSLC1_Beveridge_Clausen_IMP_DSS_JRmethod_R2.12874.12874.3 File:"20190410_QExHFX1_RSLC1_Beveridge_Clausen_IMP_DSS_JRmethod_R2.raw", NativeID:"controllerType=0 controllerNumber=1 scan=12874"	3543.85866		FALSE
54	183	710.723	3	2130.156	2130.155	0.16	[KLVDSTDK]	>Cas9	145	152	[VLSAYNKHR]	>Cas9	1294	1302	K1	K7		20190410_QExHFX1_RSLC1_Beveridge_Clausen_IMP_DSS_JRmethod_R2.7792.7792.3 File:"20190410_QExHFX1_RSLC1_Beveridge_Clausen_IMP_DSS_JRmethod_R2.raw", NativeID:"controllerType=0 controllerNumber=1 scan=7792"	2445.14514		FALSE
55	182	587.323	4	2346.269	2346.27	-0.5	[KPAFLSGEQK]	>Cas9	540	549	[KPAFLSGEQK]	>Cas9	540	549	K1	K1		20190410_QExHFX1_RSLC1_Beveridge_Clausen_IMP_DSS_JRmethod_R2.15374.15374.4 File:"20190410_QExHFX1_RSLC1_Beveridge_Clausen_IMP_DSS_JRmethod_R2.raw", NativeID:"controllerType=0 controllerNumber=1 scan=15374"	3961.2438		FALSE
56	182	725.626	4	2899.483	2899.484	-0.22	[YDENDKLIR]	>Cas9	947	955	[TILDFLKSDGFANR]	>Cas9	682	695	K6	K7		20190410_QExHFX1_RSLC1_Beveridge_Clausen_IMP_DSS_JRmethod_R2.26625.26625.4 File:"20190410_QExHFX1_RSLC1_Beveridge_Clausen_IMP_DSS_JRmethod_R2.raw", NativeID:"controllerType=0 controllerNumber=1 scan=26625"	6074.4954		FALSE
57	178	677.053	3	2029.144	2029.144	-0.2	[ESILPKR]	>Cas9	1112	1118	[FKVLGNTDR]	>Cas9	36	44	K6	K2		20190410_QExHFX1_RSLC1_Beveridge_Clausen_IMP_DSS_JRmethod_R2.14121.14121.3 File:"20190410_QExHFX1_RSLC1_Beveridge_Clausen_IMP_DSS_JRmethod_R2.raw", NativeID:"controllerType=0 controllerNumber=1 scan=14121"	3749.9985		FALSE
58	178	706.728	3	2118.17	2118.169	0.57	[EKIEK]	>Cas9	442	446	[GGLSELDKAGFIK]	>Cas9	910	922	K2	K8		20190410_QExHFX1_RSLC1_Beveridge_Clausen_IMP_DSS_JRmethod_R2.15866.15866.3 File:"20190410_QExHFX1_RSLC1_Beveridge_Clausen_IMP_DSS_JRmethod_R2.raw", NativeID:"controllerType=0 controllerNumber=1 scan=15866"	4040.78442		FALSE
59	177	652.589	4	2607.335	2607.333	0.47	[VKYVTEGMR]	>Cas9	531	539	[GKSDNVPSEEVVK]	>Cas9	869	881	K2	K2		20190410_QExHFX1_RSLC1_Beveridge_Clausen_IMP_DSS_JRmethod_R2.11814.11814.4 File:"20190410_QExHFX1_RSLC1_Beveridge_Clausen_IMP_DSS_JRmethod_R2.raw", NativeID:"controllerType=0 controllerNumber=1 scan=11814"	3347.70606		FALSE
60	176	814.154	4	3253.593	3253.597	-1	[MIAKSEQEIGK]	>Cas9	1025	1035	[KIEcFDSVEISGVEDR]	>Cas9	575	590	K4	K1		20190410_QExHFX1_RSLC1_Beveridge_Clausen_IMP_DSS_JRmethod_R2.17598.17598.4 File:"20190410_QExHFX1_RSLC1_Beveridge_Clausen_IMP_DSS_JRmethod_R2.raw", NativeID:"controllerType=0 controllerNumber=1 scan=17598"	4303.71054		FALSE
61	175	657.372	3	1970.103	1970.103	-0.17	[NSDKLIAR]	>Cas9	1119	1126	[NSDKLIAR]	>Cas9	1119	1126	K4	K4		20190410_QExHFX1_RSLC1_Beveridge_Clausen_IMP_DSS_JRmethod_R2.12132.12132.3 File:"20190410_QExHFX1_RSLC1_Beveridge_Clausen_IMP_DSS_JRmethod_R2.raw", NativeID:"controllerType=0 controllerNumber=1 scan=12132"	3414.7374		FALSE
62	174	708.056	3	2122.155	2122.154	0.12	[SKLVSDFR]	>Cas9	964	971	[QQLPEKYK]	>Cas9	345	352	K2	K6		20190410_QExHFX1_RSLC1_Beveridge_Clausen_IMP_DSS_JRmethod_R2.13133.13133.3 File:"20190410_QExHFX1_RSLC1_Beveridge_Clausen_IMP_DSS_JRmethod_R2.raw", NativeID:"controllerType=0 controllerNumber=1 scan=13133"	3587.98026		FALSE
63	174	657.372	4	2626.468	2626.467	0.39	[VVDELVKVMGR]	>Cas9	747	757	[VVDELVKVMGR]	>Cas9	747	757	K7	K7		20190410_QExHFX1_RSLC1_Beveridge_Clausen_IMP_DSS_JRmethod_R2.23401.23401.4 File:"20190410_QExHFX1_RSLC1_Beveridge_Clausen_IMP_DSS_JRmethod_R2.raw", NativeID:"controllerType=0 controllerNumber=1 scan=23401"	5336.2119		FALSE
64	174	869.205	4	3473.8	3473.801	-0.28	[SDNVPSEEVVKK]	>Cas9	871	882	[KNLIGALLFDSGETAEATR]	>Cas9	49	67	K11	K1		20190410_QExHFX1_RSLC1_Beveridge_Clausen_IMP_DSS_JRmethod_R2.24111.24111.4 File:"20190410_QExHFX1_RSLC1_Beveridge_Clausen_IMP_DSS_JRmethod_R2.raw", NativeID:"controllerType=0 controllerNumber=1 scan=24111"	5475.05286		FALSE
65	173	651.846	4	2604.362	2604.362	-0.04	[MIAKSEQEIGK]	>Cas9	1025	1035	[MIAKSEQEIGK]	>Cas9	1025	1035	K4	K4		20190410_QExHFX1_RSLC1_Beveridge_Clausen_IMP_DSS_JRmethod_R2.11421.11421.4 File:"20190410_QExHFX1_RSLC1_Beveridge_Clausen_IMP_DSS_JRmethod_R2.raw", NativeID:"controllerType=0 controllerNumber=1 scan=11421"	3266.08458		FALSE
66	172	656.587	4	2623.328	2623.328	-0.17	[VKYVTEGmR]	>Cas9	531	539	[GKSDNVPSEEVVK]	>Cas9	869	881	K2	K2		20190410_QExHFX1_RSLC1_Beveridge_Clausen_IMP_DSS_JRmethod_R2.10497.10497.4 File:"20190410_QExHFX1_RSLC1_Beveridge_Clausen_IMP_DSS_JRmethod_R2.raw", NativeID:"controllerType=0 controllerNumber=1 scan=10497"	3086.26914		FALSE
67	172	762.101	3	2284.289	2284.288	0.63	[APLSASMIKR]	>Cas9	319	328	[APLSASMIKR]	>Cas9	319	328	K9	K9		20190410_QExHFX1_RSLC1_Beveridge_Clausen_IMP_DSS_JRmethod_R2.15910.15910.3 File:"20190410_QExHFX1_RSLC1_Beveridge_Clausen_IMP_DSS_JRmethod_R2.raw", NativeID:"controllerType=0 controllerNumber=1 scan=15910"	4047.66018		FALSE
68	171	587.817	4	2348.245	2348.246	-0.06	[FKVLGNTDR]	>Cas9	36	44	[SEQEIGKATAK]	>Cas9	1029	1039	K2	K7		20190410_QExHFX1_RSLC1_Beveridge_Clausen_IMP_DSS_JRmethod_R2.11054.11054.4 File:"20190410_QExHFX1_RSLC1_Beveridge_Clausen_IMP_DSS_JRmethod_R2.raw", NativeID:"controllerType=0 controllerNumber=1 scan=11054"	3202.83432		FALSE
69	171	835.456	4	3338.804	3338.806	-0.71	[VVDELVKVMGR]	>Cas9	747	757	[MLASAGELQKGNELALPSK]	>Cas9	1217	1235	K7	K10		20190410_QExHFX1_RSLC1_Beveridge_Clausen_IMP_DSS_JRmethod_R2.22332.22332.4 File:"20190410_QExHFX1_RSLC1_Beveridge_Clausen_IMP_DSS_JRmethod_R2.raw", NativeID:"controllerType=0 controllerNumber=1 scan=22332"	5134.8297		FALSE
70	170	698.376	3	2093.112	2093.112	0.06	[GYKEVK]	>Cas9	1190	1195	[LVDSTDKADLR]	>Cas9	146	156	K3	K7		20190410_QExHFX1_RSLC1_Beveridge_Clausen_IMP_DSS_JRmethod_R2.10572.10572.3 File:"20190410_QExHFX1_RSLC1_Beveridge_Clausen_IMP_DSS_JRmethod_R2.raw", NativeID:"controllerType=0 controllerNumber=1 scan=10572"	3105.13488		FALSE
71	170	698.376	3	2093.112	2093.112	0.12	[GYKEVK]	>Cas9	1190	1195	[LVDSTDKADLR]	>Cas9	146	156	K3	K7		20190410_QExHFX1_RSLC1_Beveridge_Clausen_IMP_DSS_JRmethod_R2.10847.10847.3 File:"20190410_QExHFX1_RSLC1_Beveridge_Clausen_IMP_DSS_JRmethod_R2.raw", NativeID:"controllerType=0 controllerNumber=1 scan=10847"	3166.02228		FALSE
72	170	668.363	3	2003.076	2003.077	-0.46	[LSKSR]	>Cas9	220	224	[DDSIDNKVLTR]	>Cas9	853	863	K3	K7		20190410_QExHFX1_RSLC1_Beveridge_Clausen_IMP_DSS_JRmethod_R2.11967.11967.3 File:"20190410_QExHFX1_RSLC1_Beveridge_Clausen_IMP_DSS_JRmethod_R2.raw", NativeID:"controllerType=0 controllerNumber=1 scan=11967"	3378.77706		FALSE
73	170	608.031	3	1822.079	1822.08	-0.25	[ESILPKR]	>Cas9	1112	1118	[ESILPKR]	>Cas9	1112	1118	K6	K6		20190410_QExHFX1_RSLC1_Beveridge_Clausen_IMP_DSS_JRmethod_R2.13482.13482.3 File:"20190410_QExHFX1_RSLC1_Beveridge_Clausen_IMP_DSS_JRmethod_R2.raw", NativeID:"controllerType=0 controllerNumber=1 scan=13482"	3647.76138		FALSE
74	170	626.332	3	1876.98	1876.98	-0.14	[KDWDPK]	>Cas9	1128	1133	[SKLVSDFR]	>Cas9	964	971	K1	K2		20190410_QExHFX1_RSLC1_Beveridge_Clausen_IMP_DSS_JRmethod_R2.14475.14475.3 File:"20190410_QExHFX1_RSLC1_Beveridge_Clausen_IMP_DSS_JRmethod_R2.raw", NativeID:"controllerType=0 controllerNumber=1 scan=14475"	3804.28032		FALSE
75	169	663.1	4	2649.377	2649.377	0.12	[SEQEIGKATAK]	>Cas9	1029	1039	[LKTYAHLFDDK]	>Cas9	640	650	K7	K2		20190410_QExHFX1_RSLC1_Beveridge_Clausen_IMP_DSS_JRmethod_R2.13189.13189.4 File:"20190410_QExHFX1_RSLC1_Beveridge_Clausen_IMP_DSS_JRmethod_R2.raw", NativeID:"controllerType=0 controllerNumber=1 scan=13189"	3597.3117		FALSE
76	169	626.331	3	1876.98	1876.98	-0.3	[KDWDPK]	>Cas9	1128	1133	[SKLVSDFR]	>Cas9	964	971	K1	K2		20190410_QExHFX1_RSLC1_Beveridge_Clausen_IMP_DSS_JRmethod_R2.14664.14664.3 File:"20190410_QExHFX1_RSLC1_Beveridge_Clausen_IMP_DSS_JRmethod_R2.raw", NativeID:"controllerType=0 controllerNumber=1 scan=14664"	3834.345		FALSE
77	168	814.143	3	2440.416	2440.417	-0.61	[NLPNEKVLPK]	>Cas9	505	514	[NLPNEKVLPK]	>Cas9	505	514	K6	K6		20190410_QExHFX1_RSLC1_Beveridge_Clausen_IMP_DSS_JRmethod_R2.14479.14479.3 File:"20190410_QExHFX1_RSLC1_Beveridge_Clausen_IMP_DSS_JRmethod_R2.raw", NativeID:"controllerType=0 controllerNumber=1 scan=14479"	3805.00266		FALSE
78	168	778.403	3	2333.194	2333.192	0.82	[FDNLTKAER]	>Cas9	901	909	[DFQFYKVR]	>Cas9	973	980	K6	K6		20190410_QExHFX1_RSLC1_Beveridge_Clausen_IMP_DSS_JRmethod_R2.18694.18694.3 File:"20190410_QExHFX1_RSLC1_Beveridge_Clausen_IMP_DSS_JRmethod_R2.raw", NativeID:"controllerType=0 controllerNumber=1 scan=18694"	4491.0132		FALSE
79	168	561.325	3	1681.961	1681.96	0.63	[DKPIR]	>Cas9	1303	1307	[NSDKLIAR]	>Cas9	1119	1126	K2	K4		20190410_QExHFX1_RSLC1_Beveridge_Clausen_IMP_DSS_JRmethod_R2.9842.9842.3 File:"20190410_QExHFX1_RSLC1_Beveridge_Clausen_IMP_DSS_JRmethod_R2.raw", NativeID:"controllerType=0 controllerNumber=1 scan=9842"	2950.77078		FALSE
80	167	593.006	3	1777.004	1777.004	-0.17	[KMIAK]	>Cas9	1024	1028	[FKVLGNTDR]	>Cas9	36	44	K1	K2		20190410_QExHFX1_RSLC1_Beveridge_Clausen_IMP_DSS_JRmethod_R2.10195.10195.3 File:"20190410_QExHFX1_RSLC1_Beveridge_Clausen_IMP_DSS_JRmethod_R2.raw", NativeID:"controllerType=0 controllerNumber=1 scan=10195"	3024.70908		FALSE
81	167	647.389	3	1940.152	1940.154	-0.87	[KGILQTVK]	>Cas9	739	746	[NSDKLIAR]	>Cas9	1119	1126	K1	K4		20190410_QExHFX1_RSLC1_Beveridge_Clausen_IMP_DSS_JRmethod_R2.12703.12703.3 File:"20190410_QExHFX1_RSLC1_Beveridge_Clausen_IMP_DSS_JRmethod_R2.raw", NativeID:"controllerType=0 controllerNumber=1 scan=12703"	3515.1165		FALSE
82	167	640.403	3	1919.195	1919.194	0.56	[ESILPKR]	>Cas9	1112	1118	[DLIIKLPK]	>Cas9	1197	1204	K6	K5		20190410_QExHFX1_RSLC1_Beveridge_Clausen_IMP_DSS_JRmethod_R2.19764.19764.3 File:"20190410_QExHFX1_RSLC1_Beveridge_Clausen_IMP_DSS_JRmethod_R2.raw", NativeID:"controllerType=0 controllerNumber=1 scan=19764"	4668.50292		FALSE
83	167	712.154	4	2845.596	2845.596	-0.19	[FIKPILEK]	>Cas9	379	386	[TEVQTGGFSKESILPK]	>Cas9	1102	1117	K3	K10		20190410_QExHFX1_RSLC1_Beveridge_Clausen_IMP_DSS_JRmethod_R2.21507.21507.4 File:"20190410_QExHFX1_RSLC1_Beveridge_Clausen_IMP_DSS_JRmethod_R2.raw", NativeID:"controllerType=0 controllerNumber=1 scan=21507"	4982.64144		FALSE
84	167	667.6	4	2667.376	2667.376	0.04	[KLVDSTDK]	>Cas9	145	152	[SSFEKNPIDFLEAK]	>Cas9	1176	1189	K1	K5		20190410_QExHFX1_RSLC1_Beveridge_Clausen_IMP_DSS_JRmethod_R2.21579.21579.4 File:"20190410_QExHFX1_RSLC1_Beveridge_Clausen_IMP_DSS_JRmethod_R2.raw", NativeID:"controllerType=0 controllerNumber=1 scan=21579"	4997.48598		FALSE
85	166	507.308	3	1519.911	1519.911	0.05	[AGFIKR]	>Cas9	918	923	[AGFIKR]	>Cas9	918	923	K5	K5		20190410_QExHFX1_RSLC1_Beveridge_Clausen_IMP_DSS_JRmethod_R2.10886.10886.3 File:"20190410_QExHFX1_RSLC1_Beveridge_Clausen_IMP_DSS_JRmethod_R2.raw", NativeID:"controllerType=0 controllerNumber=1 scan=10886"	3174.82884		FALSE
86	166	720.395	3	2159.171	2159.171	0.06	[AGFIKR]	>Cas9	918	923	[SDNVPSEEVVKK]	>Cas9	871	882	K5	K11		20190410_QExHFX1_RSLC1_Beveridge_Clausen_IMP_DSS_JRmethod_R2.11005.11005.3 File:"20190410_QExHFX1_RSLC1_Beveridge_Clausen_IMP_DSS_JRmethod_R2.raw", NativeID:"controllerType=0 controllerNumber=1 scan=11005"	3194.28126		FALSE
87	166	900.803	3	2700.394	2700.394	0.23	[LVDSTDKADLR]	>Cas9	146	156	[SDNVPSEEVVKK]	>Cas9	871	882	K7	K11		20190410_QExHFX1_RSLC1_Beveridge_Clausen_IMP_DSS_JRmethod_R2.12544.12544.3 File:"20190410_QExHFX1_RSLC1_Beveridge_Clausen_IMP_DSS_JRmethod_R2.raw", NativeID:"controllerType=0 controllerNumber=1 scan=12544"	3488.86512		FALSE
88	166	682.733	3	2046.185	2046.185	0.21	[KVTVK]	>Cas9	562	566	[GGLSELDKAGFIK]	>Cas9	910	922	K1	K8		20190410_QExHFX1_RSLC1_Beveridge_Clausen_IMP_DSS_JRmethod_R2.15666.15666.3 File:"20190410_QExHFX1_RSLC1_Beveridge_Clausen_IMP_DSS_JRmethod_R2.raw", NativeID:"controllerType=0 controllerNumber=1 scan=15666"	4009.90188		FALSE
89	165	720.395	3	2159.17	2159.171	-0.09	[AGFIKR]	>Cas9	918	923	[SDNVPSEEVVKK]	>Cas9	871	882	K5	K11		20190410_QExHFX1_RSLC1_Beveridge_Clausen_IMP_DSS_JRmethod_R2.11187.11187.3 File:"20190410_QExHFX1_RSLC1_Beveridge_Clausen_IMP_DSS_JRmethod_R2.raw", NativeID:"controllerType=0 controllerNumber=1 scan=11187"	3224.73696		FALSE
90	165	748.382	4	2990.507	2990.509	-0.79	[GKSDNVPSEEVVK]	>Cas9	869	881	[LEESFLVEEDKK]	>Cas9	105	116	K2	K11		20190410_QExHFX1_RSLC1_Beveridge_Clausen_IMP_DSS_JRmethod_R2.15640.15640.4 File:"20190410_QExHFX1_RSLC1_Beveridge_Clausen_IMP_DSS_JRmethod_R2.raw", NativeID:"controllerType=0 controllerNumber=1 scan=15640"	4005.86934		FALSE
91	165	707.621	4	2827.463	2827.462	0.03	[FDNLTKAER]	>Cas9	901	909	[TILDFLKSDGFANR]	>Cas9	682	695	K6	K7		20190410_QExHFX1_RSLC1_Beveridge_Clausen_IMP_DSS_JRmethod_R2.25387.25387.4 File:"20190410_QExHFX1_RSLC1_Beveridge_Clausen_IMP_DSS_JRmethod_R2.raw", NativeID:"controllerType=0 controllerNumber=1 scan=25387"	5765.69442		FALSE
92	164	507.31	3	1519.914	1519.911	2.17	[AGFIKR]	>Cas9	918	923	[AGFIKR]	>Cas9	918	923	K5	K5		20190410_QExHFX1_RSLC1_Beveridge_Clausen_IMP_DSS_JRmethod_R2.10746.10746.3 File:"20190410_QExHFX1_RSLC1_Beveridge_Clausen_IMP_DSS_JRmethod_R2.raw", NativeID:"controllerType=0 controllerNumber=1 scan=10746"	3144.51744		FALSE
93	164	657.327	4	2626.284	2626.284	0.08	[LKGSPEDNEQK]	>Cas9	1249	1259	[LKGSPEDNEQK]	>Cas9	1249	1259	K2	K2		20190410_QExHFX1_RSLC1_Beveridge_Clausen_IMP_DSS_JRmethod_R2.6792.6792.4 File:"20190410_QExHFX1_RSLC1_Beveridge_Clausen_IMP_DSS_JRmethod_R2.raw", NativeID:"controllerType=0 controllerNumber=1 scan=6792"	2169.92478		FALSE
94	164	687.031	3	2059.079	2059.078	0.48	[GQKNSR]	>Cas9	777	782	[LVDSTDKADLR]	>Cas9	146	156	K3	K7		20190410_QExHFX1_RSLC1_Beveridge_Clausen_IMP_DSS_JRmethod_R2.7911.7911.3 File:"20190410_QExHFX1_RSLC1_Beveridge_Clausen_IMP_DSS_JRmethod_R2.raw", NativeID:"controllerType=0 controllerNumber=1 scan=7911"	2469.73038		FALSE
95	164	650.022	3	1948.05	1948.048	1.01	[KLVDSTDK]	>Cas9	145	152	[KLVDSTDK]	>Cas9	145	152	K1	K1		20190410_QExHFX1_RSLC1_Beveridge_Clausen_IMP_DSS_JRmethod_R2.8504.8504.3 File:"20190410_QExHFX1_RSLC1_Beveridge_Clausen_IMP_DSS_JRmethod_R2.raw", NativeID:"controllerType=0 controllerNumber=1 scan=8504"	2625.07452		FALSE
96	163	561.325	3	1681.96	1681.96	0.45	[DKPIR]	>Cas9	1303	1307	[NSDKLIAR]	>Cas9	1119	1126	K2	K4		20190410_QExHFX1_RSLC1_Beveridge_Clausen_IMP_DSS_JRmethod_R2.10000.10000.3 File:"20190410_QExHFX1_RSLC1_Beveridge_Clausen_IMP_DSS_JRmethod_R2.raw", NativeID:"controllerType=0 controllerNumber=1 scan=10000"	2985.56562		FALSE
97	163	839.456	4	3354.802	3354.801	0.38	[VVDELVKVmGR]	>Cas9	747	757	[MLASAGELQKGNELALPSK]	>Cas9	1217	1235	K7	K10	2	20190410_QExHFX1_RSLC1_Beveridge_Clausen_IMP_DSS_JRmethod_R2.21464.21464.4 File:"20190410_QExHFX1_RSLC1_Beveridge_Clausen_IMP_DSS_JRmethod_R2.raw", NativeID:"controllerType=0 controllerNumber=1 scan=21464"	4975.31532		FALSE
98	162	635.577	4	2539.285	2539.286	-0.63	[SKLVSDFR]	>Cas9	964	971	[MTNFDKNLPNEK]	>Cas9	499	510	K2	K6		20190410_QExHFX1_RSLC1_Beveridge_Clausen_IMP_DSS_JRmethod_R2.16113.16113.4 File:"20190410_QExHFX1_RSLC1_Beveridge_Clausen_IMP_DSS_JRmethod_R2.raw", NativeID:"controllerType=0 controllerNumber=1 scan=16113"	4076.45064		FALSE
99	162	698.6	4	2791.377	2791.376	0.27	[VKYVTEGMR]	>Cas9	531	539	[QEDFYPFLKDNR]	>Cas9	430	441	K2	K9		20190410_QExHFX1_RSLC1_Beveridge_Clausen_IMP_DSS_JRmethod_R2.20433.20433.4 File:"20190410_QExHFX1_RSLC1_Beveridge_Clausen_IMP_DSS_JRmethod_R2.raw", NativeID:"controllerType=0 controllerNumber=1 scan=20433"	4787.54718		FALSE
100	162	687.031	3	2059.078	2059.078	0.31	[GQKNSR]	>Cas9	777	782	[LVDSTDKADLR]	>Cas9	146	156	K3	K7		20190410_QExHFX1_RSLC1_Beveridge_Clausen_IMP_DSS_JRmethod_R2.7770.7770.3 File:"20190410_QExHFX1_RSLC1_Beveridge_Clausen_IMP_DSS_JRmethod_R2.raw", NativeID:"controllerType=0 controllerNumber=1 scan=7770"	2439.44814		FALSE
101	161	641.029	3	1921.072	1921.073	-0.18	[KGILQTVK]	>Cas9	739	746	[MKNYWR]	>Cas9	883	888	K1	K2		20190410_QExHFX1_RSLC1_Beveridge_Clausen_IMP_DSS_JRmethod_R2.13620.13620.3 File:"20190410_QExHFX1_RSLC1_Beveridge_Clausen_IMP_DSS_JRmethod_R2.raw", NativeID:"controllerType=0 controllerNumber=1 scan=13620"	3672.52134		FALSE
102	161	498.296	4	1990.16	1990.162	-0.96	[KFDNLTK]	>Cas9	900	906	[FIKPILEK]	>Cas9	379	386	K1	K3		20190410_QExHFX1_RSLC1_Beveridge_Clausen_IMP_DSS_JRmethod_R2.17156.17156.4 File:"20190410_QExHFX1_RSLC1_Beveridge_Clausen_IMP_DSS_JRmethod_R2.raw", NativeID:"controllerType=0 controllerNumber=1 scan=17156"	4231.13454		FALSE
103	161	774.884	4	3096.513	3096.516	-0.83	[GKSDNVPSEEVVK]	>Cas9	869	881	[QEDFYPFLKDNR]	>Cas9	430	441	K2	K9		20190410_QExHFX1_RSLC1_Beveridge_Clausen_IMP_DSS_JRmethod_R2.19260.19260.4 File:"20190410_QExHFX1_RSLC1_Beveridge_Clausen_IMP_DSS_JRmethod_R2.raw", NativeID:"controllerType=0 controllerNumber=1 scan=19260"	4583.1687		FALSE
104	161	733.408	4	2930.61	2930.61	0.07	[ESILPKR]	>Cas9	1112	1118	[YDEHHQDLTLLKALVR]	>Cas9	329	344	K6	K12		20190410_QExHFX1_RSLC1_Beveridge_Clausen_IMP_DSS_JRmethod_R2.20982.20982.4 File:"20190410_QExHFX1_RSLC1_Beveridge_Clausen_IMP_DSS_JRmethod_R2.raw", NativeID:"controllerType=0 controllerNumber=1 scan=20982"	4887.46818		FALSE
105	161	748.153	4	2989.592	2989.591	0.08	[GGLSELDKAGFIK]	>Cas9	910	922	[MDGTEELLVKLNR]	>Cas9	387	399	K8	K10		20190410_QExHFX1_RSLC1_Beveridge_Clausen_IMP_DSS_JRmethod_R2.25532.25532.4 File:"20190410_QExHFX1_RSLC1_Beveridge_Clausen_IMP_DSS_JRmethod_R2.raw", NativeID:"controllerType=0 controllerNumber=1 scan=25532"	5796.8127		FALSE
106	160	720.396	3	2159.172	2159.171	0.83	[AGFIKR]	>Cas9	918	923	[SDNVPSEEVVKK]	>Cas9	871	882	K5	K11		20190410_QExHFX1_RSLC1_Beveridge_Clausen_IMP_DSS_JRmethod_R2.11361.11361.3 File:"20190410_QExHFX1_RSLC1_Beveridge_Clausen_IMP_DSS_JRmethod_R2.raw", NativeID:"controllerType=0 controllerNumber=1 scan=11361"	3254.82846		FALSE
107	160	706.061	3	2116.169	2116.168	0.48	[VMKQLK]	>Cas9	651	656	[LVDSTDKADLR]	>Cas9	146	156	K3	K7		20190410_QExHFX1_RSLC1_Beveridge_Clausen_IMP_DSS_JRmethod_R2.11674.11674.3 File:"20190410_QExHFX1_RSLC1_Beveridge_Clausen_IMP_DSS_JRmethod_R2.raw", NativeID:"controllerType=0 controllerNumber=1 scan=11674"	3320.90574		FALSE
108	159	561.324	3	1681.958	1681.96	-1.07	[DKPIR]	>Cas9	1303	1307	[NSDKLIAR]	>Cas9	1119	1126	K2	K4		20190410_QExHFX1_RSLC1_Beveridge_Clausen_IMP_DSS_JRmethod_R2.10175.10175.3 File:"20190410_QExHFX1_RSLC1_Beveridge_Clausen_IMP_DSS_JRmethod_R2.raw", NativeID:"controllerType=0 controllerNumber=1 scan=10175"	3021.1911		FALSE
109	159	583.066	4	2329.241	2329.236	2.22	[NSDKLIAR]	>Cas9	1119	1126	[DDSIDNKVLTR]	>Cas9	853	863	K4	K7		20190410_QExHFX1_RSLC1_Beveridge_Clausen_IMP_DSS_JRmethod_R2.15909.15909.4 File:"20190410_QExHFX1_RSLC1_Beveridge_Clausen_IMP_DSS_JRmethod_R2.raw", NativeID:"controllerType=0 controllerNumber=1 scan=15909"	4047.58464		FALSE
110	159	680.709	3	2040.114	2040.112	0.62	[SKLVSDFR]	>Cas9	964	971	[SKLVSDFR]	>Cas9	964	971	K2	K2		20190410_QExHFX1_RSLC1_Beveridge_Clausen_IMP_DSS_JRmethod_R2.16179.16179.3 File:"20190410_QExHFX1_RSLC1_Beveridge_Clausen_IMP_DSS_JRmethod_R2.raw", NativeID:"controllerType=0 controllerNumber=1 scan=16179"	4085.37372		FALSE
111	158	768.067	3	2302.188	2302.193	-2.44	[VKYVTEGMR]	>Cas9	531	539	[VKYVTEGMR]	>Cas9	531	539	K2	K2		20190410_QExHFX1_RSLC1_Beveridge_Clausen_IMP_DSS_JRmethod_R2.12367.12367.3 File:"20190410_QExHFX1_RSLC1_Beveridge_Clausen_IMP_DSS_JRmethod_R2.raw", NativeID:"controllerType=0 controllerNumber=1 scan=12367"	3456.58998		FALSE
112	158	719.71	3	2157.115	2157.115	0.12	[GQKNSR]	>Cas9	777	782	[SDNVPSEEVVKK]	>Cas9	871	882	K3	K11		20190410_QExHFX1_RSLC1_Beveridge_Clausen_IMP_DSS_JRmethod_R2.6786.6786.3 File:"20190410_QExHFX1_RSLC1_Beveridge_Clausen_IMP_DSS_JRmethod_R2.raw", NativeID:"controllerType=0 controllerNumber=1 scan=6786"	2168.5122		FALSE
113	157	608.032	3	1822.081	1822.08	0.85	[ESILPKR]	>Cas9	1112	1118	[ESILPKR]	>Cas9	1112	1118	K6	K6		20190410_QExHFX1_RSLC1_Beveridge_Clausen_IMP_DSS_JRmethod_R2.13672.13672.3 File:"20190410_QExHFX1_RSLC1_Beveridge_Clausen_IMP_DSS_JRmethod_R2.raw", NativeID:"controllerType=0 controllerNumber=1 scan=13672"	3681.51606		FALSE
114	157	868.124	3	2602.357	2602.357	0.05	[LVDSTDKADLR]	>Cas9	146	156	[LVDSTDKADLR]	>Cas9	146	156	K7	K7		20190410_QExHFX1_RSLC1_Beveridge_Clausen_IMP_DSS_JRmethod_R2.15039.15039.3 File:"20190410_QExHFX1_RSLC1_Beveridge_Clausen_IMP_DSS_JRmethod_R2.raw", NativeID:"controllerType=0 controllerNumber=1 scan=15039"	3900.45768		FALSE
115	157	733.438	3	2198.298	2198.298	-0.04	[FIKPILEK]	>Cas9	379	386	[APLSASMIKR]	>Cas9	319	328	K3	K9		20190410_QExHFX1_RSLC1_Beveridge_Clausen_IMP_DSS_JRmethod_R2.18171.18171.3 File:"20190410_QExHFX1_RSLC1_Beveridge_Clausen_IMP_DSS_JRmethod_R2.raw", NativeID:"controllerType=0 controllerNumber=1 scan=18171"	4404.92274		FALSE
116	157	642.847	4	2568.367	2568.371	-1.64	[KFDNLTK]	>Cas9	900	906	[LPKYSLFELENGR]	>Cas9	1202	1214	K1	K3		20190410_QExHFX1_RSLC1_Beveridge_Clausen_IMP_DSS_JRmethod_R2.21373.21373.4 File:"20190410_QExHFX1_RSLC1_Beveridge_Clausen_IMP_DSS_JRmethod_R2.raw", NativeID:"controllerType=0 controllerNumber=1 scan=21373"	4960.24644		FALSE
117	156	656.344	3	1967.018	1967.017	0.51	[mKNYWR]	>Cas9	883	888	[NSDKLIAR]	>Cas9	1119	1126	K2	K4		20190410_QExHFX1_RSLC1_Beveridge_Clausen_IMP_DSS_JRmethod_R2.12082.12082.3 File:"20190410_QExHFX1_RSLC1_Beveridge_Clausen_IMP_DSS_JRmethod_R2.raw", NativeID:"controllerType=0 controllerNumber=1 scan=12082"	3404.37204		FALSE
118	156	561.325	3	1681.961	1681.96	0.89	[DKPIR]	>Cas9	1303	1307	[NSDKLIAR]	>Cas9	1119	1126	K2	K4		20190410_QExHFX1_RSLC1_Beveridge_Clausen_IMP_DSS_JRmethod_R2.12244.12244.3 File:"20190410_QExHFX1_RSLC1_Beveridge_Clausen_IMP_DSS_JRmethod_R2.raw", NativeID:"controllerType=0 controllerNumber=1 scan=12244"	3434.79732		FALSE
119	156	515.525	4	2059.079	2059.078	0.4	[GQKNSR]	>Cas9	777	782	[LVDSTDKADLR]	>Cas9	146	156	K3	K7		20190410_QExHFX1_RSLC1_Beveridge_Clausen_IMP_DSS_JRmethod_R2.7767.7767.4 File:"20190410_QExHFX1_RSLC1_Beveridge_Clausen_IMP_DSS_JRmethod_R2.raw", NativeID:"controllerType=0 controllerNumber=1 scan=7767"	2438.79906		FALSE
120	156	695.048	3	2083.128	2083.128	0.04	[VPSKK]	>Cas9	31	35	[GKSDNVPSEEVVK]	>Cas9	869	881	K4	K2		20190410_QExHFX1_RSLC1_Beveridge_Clausen_IMP_DSS_JRmethod_R2.8105.8105.3 File:"20190410_QExHFX1_RSLC1_Beveridge_Clausen_IMP_DSS_JRmethod_R2.raw", NativeID:"controllerType=0 controllerNumber=1 scan=8105"	2520.56754		FALSE
121	155	714.398	3	2141.18	2141.181	-0.54	[ESILPKR]	>Cas9	1112	1118	[SEQEIGKATAK]	>Cas9	1029	1039	K6	K7		20190410_QExHFX1_RSLC1_Beveridge_Clausen_IMP_DSS_JRmethod_R2.10478.10478.3 File:"20190410_QExHFX1_RSLC1_Beveridge_Clausen_IMP_DSS_JRmethod_R2.raw", NativeID:"controllerType=0 controllerNumber=1 scan=10478"	3082.73364		FALSE
122	155	493.281	4	1970.103	1970.103	0.12	[NSDKLIAR]	>Cas9	1119	1126	[NSDKLIAR]	>Cas9	1119	1126	K4	K4		20190410_QExHFX1_RSLC1_Beveridge_Clausen_IMP_DSS_JRmethod_R2.11547.11547.4 File:"20190410_QExHFX1_RSLC1_Beveridge_Clausen_IMP_DSS_JRmethod_R2.raw", NativeID:"controllerType=0 controllerNumber=1 scan=11547"	3294.2127		FALSE
123	155	900.803	3	2700.396	2700.394	0.75	[LVDSTDKADLR]	>Cas9	146	156	[SDNVPSEEVVKK]	>Cas9	871	882	K7	K11		20190410_QExHFX1_RSLC1_Beveridge_Clausen_IMP_DSS_JRmethod_R2.12727.12727.3 File:"20190410_QExHFX1_RSLC1_Beveridge_Clausen_IMP_DSS_JRmethod_R2.raw", NativeID:"controllerType=0 controllerNumber=1 scan=12727"	3519.13224		FALSE
124	155	617.814	4	2468.233	2468.23	1.12	[YDENDKLIR]	>Cas9	947	955	[YDENDKLIR]	>Cas9	947	955	K6	K6		20190410_QExHFX1_RSLC1_Beveridge_Clausen_IMP_DSS_JRmethod_R2.16230.16230.4 File:"20190410_QExHFX1_RSLC1_Beveridge_Clausen_IMP_DSS_JRmethod_R2.raw", NativeID:"controllerType=0 controllerNumber=1 scan=16230"	4092.73464		FALSE
125	155	635.577	4	2539.286	2539.286	0.01	[SKLVSDFR]	>Cas9	964	971	[MTNFDKNLPNEK]	>Cas9	499	510	K2	K6		20190410_QExHFX1_RSLC1_Beveridge_Clausen_IMP_DSS_JRmethod_R2.16328.16328.4 File:"20190410_QExHFX1_RSLC1_Beveridge_Clausen_IMP_DSS_JRmethod_R2.raw", NativeID:"controllerType=0 controllerNumber=1 scan=16328"	4106.71008		FALSE
126	155	847.432	4	3386.706	3386.704	0.41	[SSFEKNPIDFLEAK]	>Cas9	1176	1189	[SSFEKNPIDFLEAK]	>Cas9	1176	1189	K5	K5		20190410_QExHFX1_RSLC1_Beveridge_Clausen_IMP_DSS_JRmethod_R2.27558.27558.4 File:"20190410_QExHFX1_RSLC1_Beveridge_Clausen_IMP_DSS_JRmethod_R2.raw", NativeID:"controllerType=0 controllerNumber=1 scan=27558"	6315.2544		FALSE
127	155	687.031	3	2059.079	2059.078	0.51	[GQKNSR]	>Cas9	777	782	[LVDSTDKADLR]	>Cas9	146	156	K3	K7		20190410_QExHFX1_RSLC1_Beveridge_Clausen_IMP_DSS_JRmethod_R2.8023.8023.3 File:"20190410_QExHFX1_RSLC1_Beveridge_Clausen_IMP_DSS_JRmethod_R2.raw", NativeID:"controllerType=0 controllerNumber=1 scan=8023"	2499.74538		FALSE
128	154	656.343	3	1967.014	1967.017	-1.13	[mKNYWR]	>Cas9	883	888	[NSDKLIAR]	>Cas9	1119	1126	K2	K4		20190410_QExHFX1_RSLC1_Beveridge_Clausen_IMP_DSS_JRmethod_R2.12426.12426.3 File:"20190410_QExHFX1_RSLC1_Beveridge_Clausen_IMP_DSS_JRmethod_R2.raw", NativeID:"controllerType=0 controllerNumber=1 scan=12426"	3467.07846		FALSE
129	154	675.855	4	2700.396	2700.394	0.97	[LVDSTDKADLR]	>Cas9	146	156	[SDNVPSEEVVKK]	>Cas9	871	882	K7	K11		20190410_QExHFX1_RSLC1_Beveridge_Clausen_IMP_DSS_JRmethod_R2.12524.12524.4 File:"20190410_QExHFX1_RSLC1_Beveridge_Clausen_IMP_DSS_JRmethod_R2.raw", NativeID:"controllerType=0 controllerNumber=1 scan=12524"	3484.62048		FALSE
130	154	778.402	3	2333.192	2333.192	-0.38	[FDNLTKAER]	>Cas9	901	909	[DFQFYKVR]	>Cas9	973	980	K6	K6		20190410_QExHFX1_RSLC1_Beveridge_Clausen_IMP_DSS_JRmethod_R2.19977.19977.3 File:"20190410_QExHFX1_RSLC1_Beveridge_Clausen_IMP_DSS_JRmethod_R2.raw", NativeID:"controllerType=0 controllerNumber=1 scan=19977"	4706.78712		FALSE
131	154	719.71	3	2157.115	2157.115	0.03	[GQKNSR]	>Cas9	777	782	[SDNVPSEEVVKK]	>Cas9	871	882	K3	K11		20190410_QExHFX1_RSLC1_Beveridge_Clausen_IMP_DSS_JRmethod_R2.6676.6676.3 File:"20190410_QExHFX1_RSLC1_Beveridge_Clausen_IMP_DSS_JRmethod_R2.raw", NativeID:"controllerType=0 controllerNumber=1 scan=6676"	2138.41608		FALSE
132	154	630.352	3	1889.041	1889.041	0.1	[KMIAK]	>Cas9	1024	1028	[SEQEIGKATAK]	>Cas9	1029	1039	K1	K7		20190410_QExHFX1_RSLC1_Beveridge_Clausen_IMP_DSS_JRmethod_R2.7277.7277.3 File:"20190410_QExHFX1_RSLC1_Beveridge_Clausen_IMP_DSS_JRmethod_R2.raw", NativeID:"controllerType=0 controllerNumber=1 scan=7277"	2310.77556		FALSE
133	153	869.206	4	3473.801	3473.801	-0.09	[SDNVPSEEVVKK]	>Cas9	871	882	[KNLIGALLFDSGETAEATR]	>Cas9	49	67	K11	K1		20190410_QExHFX1_RSLC1_Beveridge_Clausen_IMP_DSS_JRmethod_R2.23958.23958.4 File:"20190410_QExHFX1_RSLC1_Beveridge_Clausen_IMP_DSS_JRmethod_R2.raw", NativeID:"controllerType=0 controllerNumber=1 scan=23958"	5444.682		FALSE
