# Supplementary material for: A synthetic peptide library for benchmarking crosslinking-mass spectrometry search engines for proteins and protein complexes
Source: Nat Commun. 2020 Feb 6;11:742. doi: 10.1038/s41467-020-14608-2 (PMC7005041; doi:10.1038/s41467-020-14608-2)
Supplement: Supplementary file 3 — Supplementary Data 1 [file 41467_2020_14608_MOESM3_ESM.zip › CSVfiles/Stavrox_R3_1perFDR.csv]

Nr.	Score	m/z	z	M+H+	calc.	Dev (ppm)	Peptide (1)	Protein (1)	From	To	Peptide (2)	Protein (2)	From	To	Site (1)	Site (2)	Rank	Scan	RT	Misc	Selected
1	242	876.161	3	2626.469	2626.467	0.83	[VVDELVKVMGR]	>Cas9	747	757	[VVDELVKVMGR]	>Cas9	747	757	K7	K7		20190410_QExHFX1_RSLC1_Beveridge_Clausen_IMP_DSS_JRmethod_R3.23065.23065.3 File:"20190410_QExHFX1_RSLC1_Beveridge_Clausen_IMP_DSS_JRmethod_R3.raw", NativeID:"controllerType=0 controllerNumber=1 scan=23065"	5345.10534		FALSE
2	231	868.124	3	2602.359	2602.357	0.59	[LVDSTDKADLR]	>Cas9	146	156	[LVDSTDKADLR]	>Cas9	146	156	K7	K7		20190410_QExHFX1_RSLC1_Beveridge_Clausen_IMP_DSS_JRmethod_R3.14039.14039.3 File:"20190410_QExHFX1_RSLC1_Beveridge_Clausen_IMP_DSS_JRmethod_R3.raw", NativeID:"controllerType=0 controllerNumber=1 scan=14039"	3759.55266		FALSE
3	229	868.124	3	2602.358	2602.357	0.27	[LVDSTDKADLR]	>Cas9	146	156	[LVDSTDKADLR]	>Cas9	146	156	K7	K7		20190410_QExHFX1_RSLC1_Beveridge_Clausen_IMP_DSS_JRmethod_R3.14241.14241.3 File:"20190410_QExHFX1_RSLC1_Beveridge_Clausen_IMP_DSS_JRmethod_R3.raw", NativeID:"controllerType=0 controllerNumber=1 scan=14241"	3789.97326		FALSE
4	229	680.71	3	2040.115	2040.112	1.04	[SKLVSDFR]	>Cas9	964	971	[SKLVSDFR]	>Cas9	964	971	K2	K2		20190410_QExHFX1_RSLC1_Beveridge_Clausen_IMP_DSS_JRmethod_R3.16248.16248.3 File:"20190410_QExHFX1_RSLC1_Beveridge_Clausen_IMP_DSS_JRmethod_R3.raw", NativeID:"controllerType=0 controllerNumber=1 scan=16248"	4120.05918		FALSE
5	229	820.766	3	2460.284	2460.283	0.37	[SEQEIGKATAK]	>Cas9	1029	1039	[SEQEIGKATAK]	>Cas9	1029	1039	K7	K7		20190410_QExHFX1_RSLC1_Beveridge_Clausen_IMP_DSS_JRmethod_R3.8101.8101.3 File:"20190410_QExHFX1_RSLC1_Beveridge_Clausen_IMP_DSS_JRmethod_R3.raw", NativeID:"controllerType=0 controllerNumber=1 scan=8101"	2517.6879		FALSE
7	225	728.874	4	2912.474	2912.474	0.33	[GKSDNVPSEEVVK]	>Cas9	869	881	[GKSDNVPSEEVVK]	>Cas9	869	881	K2	K2	1	20190410_QExHFX1_RSLC1_Beveridge_Clausen_IMP_DSS_JRmethod_R3.11144.11144.4 File:"20190410_QExHFX1_RSLC1_Beveridge_Clausen_IMP_DSS_JRmethod_R3.raw", NativeID:"controllerType=0 controllerNumber=1 scan=11144"	3233.7771		FALSE
8	223	760.371	4	3038.463	3038.46	1.09	[MTNFDKNLPNEK]	>Cas9	499	510	[MTNFDKNLPNEK]	>Cas9	499	510	K6	K6		20190410_QExHFX1_RSLC1_Beveridge_Clausen_IMP_DSS_JRmethod_R3.15838.15838.4 File:"20190410_QExHFX1_RSLC1_Beveridge_Clausen_IMP_DSS_JRmethod_R3.raw", NativeID:"controllerType=0 controllerNumber=1 scan=15838"	4056.84414		FALSE
9	218	868.122	3	2602.352	2602.357	-1.9	[LVDSTDKADLR]	>Cas9	146	156	[LVDSTDKADLR]	>Cas9	146	156	K7	K7		20190410_QExHFX1_RSLC1_Beveridge_Clausen_IMP_DSS_JRmethod_R3.14632.14632.3 File:"20190410_QExHFX1_RSLC1_Beveridge_Clausen_IMP_DSS_JRmethod_R3.raw", NativeID:"controllerType=0 controllerNumber=1 scan=14632"	3852.38118		FALSE
11	215	775.4	3	2324.185	2324.188	-1.19	[FDNLTKAER]	>Cas9	901	909	[FDNLTKAER]	>Cas9	901	909	K6	K6		20190410_QExHFX1_RSLC1_Beveridge_Clausen_IMP_DSS_JRmethod_R3.12451.12451.3 File:"20190410_QExHFX1_RSLC1_Beveridge_Clausen_IMP_DSS_JRmethod_R3.raw", NativeID:"controllerType=0 controllerNumber=1 scan=12451"	3483.2487		FALSE
12	214	781.403	3	2342.193	2342.197	-1.5	[DFQFYKVR]	>Cas9	973	980	[DFQFYKVR]	>Cas9	973	980	K6	K6		20190410_QExHFX1_RSLC1_Beveridge_Clausen_IMP_DSS_JRmethod_R3.23579.23579.3 File:"20190410_QExHFX1_RSLC1_Beveridge_Clausen_IMP_DSS_JRmethod_R3.raw", NativeID:"controllerType=0 controllerNumber=1 scan=23579"	5453.87106		FALSE
14	210	792.723	3	2376.154	2376.154	0.15	[KDWDPK]	>Cas9	1128	1133	[MTNFDKNLPNEK]	>Cas9	499	510	K1	K6	1	20190410_QExHFX1_RSLC1_Beveridge_Clausen_IMP_DSS_JRmethod_R3.14278.14278.3 File:"20190410_QExHFX1_RSLC1_Beveridge_Clausen_IMP_DSS_JRmethod_R3.raw", NativeID:"controllerType=0 controllerNumber=1 scan=14278"	3795.74322		FALSE
15	210	685.609	4	2739.414	2739.413	0.13	[YDENDKLIR]	>Cas9	947	955	[HKPENIVIEMAR]	>Cas9	758	769	K6	K2		20190410_QExHFX1_RSLC1_Beveridge_Clausen_IMP_DSS_JRmethod_R3.16487.16487.4 File:"20190410_QExHFX1_RSLC1_Beveridge_Clausen_IMP_DSS_JRmethod_R3.raw", NativeID:"controllerType=0 controllerNumber=1 scan=16487"	4155.62718		FALSE
16	208	778.402	3	2333.192	2333.192	-0.38	[FDNLTKAER]	>Cas9	901	909	[DFQFYKVR]	>Cas9	973	980	K6	K6		20190410_QExHFX1_RSLC1_Beveridge_Clausen_IMP_DSS_JRmethod_R3.18718.18718.3 File:"20190410_QExHFX1_RSLC1_Beveridge_Clausen_IMP_DSS_JRmethod_R3.raw", NativeID:"controllerType=0 controllerNumber=1 scan=18718"	4530.28734		FALSE
18	208	844.697	4	3375.765	3375.764	0.27	[LVDSTDKADLR]	>Cas9	146	156	[KNLIGALLFDSGETAEATR]	>Cas9	49	67	K7	K1		20190410_QExHFX1_RSLC1_Beveridge_Clausen_IMP_DSS_JRmethod_R3.25148.25148.4 File:"20190410_QExHFX1_RSLC1_Beveridge_Clausen_IMP_DSS_JRmethod_R3.raw", NativeID:"controllerType=0 controllerNumber=1 scan=25148"	5809.18314		FALSE
20	206	775.401	3	2324.187	2324.188	-0.48	[FDNLTKAER]	>Cas9	901	909	[FDNLTKAER]	>Cas9	901	909	K6	K6		20190410_QExHFX1_RSLC1_Beveridge_Clausen_IMP_DSS_JRmethod_R3.12610.12610.3 File:"20190410_QExHFX1_RSLC1_Beveridge_Clausen_IMP_DSS_JRmethod_R3.raw", NativeID:"controllerType=0 controllerNumber=1 scan=12610"	3513.60048		FALSE
21	206	777.083	3	2329.234	2329.236	-0.72	[NSDKLIAR]	>Cas9	1119	1126	[DDSIDNKVLTR]	>Cas9	853	863	K4	K7		20190410_QExHFX1_RSLC1_Beveridge_Clausen_IMP_DSS_JRmethod_R3.15641.15641.3 File:"20190410_QExHFX1_RSLC1_Beveridge_Clausen_IMP_DSS_JRmethod_R3.raw", NativeID:"controllerType=0 controllerNumber=1 scan=15641"	4027.5897		FALSE
22	205	868.123	3	2602.355	2602.357	-0.62	[LVDSTDKADLR]	>Cas9	146	156	[LVDSTDKADLR]	>Cas9	146	156	K7	K7		20190410_QExHFX1_RSLC1_Beveridge_Clausen_IMP_DSS_JRmethod_R3.14422.14422.3 File:"20190410_QExHFX1_RSLC1_Beveridge_Clausen_IMP_DSS_JRmethod_R3.raw", NativeID:"controllerType=0 controllerNumber=1 scan=14422"	3820.30248		FALSE
26	203	657.373	3	1970.103	1970.103	0.24	[NSDKLIAR]	>Cas9	1119	1126	[NSDKLIAR]	>Cas9	1119	1126	K4	K4		20190410_QExHFX1_RSLC1_Beveridge_Clausen_IMP_DSS_JRmethod_R3.11267.11267.3 File:"20190410_QExHFX1_RSLC1_Beveridge_Clausen_IMP_DSS_JRmethod_R3.raw", NativeID:"controllerType=0 controllerNumber=1 scan=11267"	3252.64926		FALSE
27	203	667.604	4	2667.393	2667.392	0.31	[FDNLTKAER]	>Cas9	901	909	[HKPENIVIEMAR]	>Cas9	758	769	K6	K2		20190410_QExHFX1_RSLC1_Beveridge_Clausen_IMP_DSS_JRmethod_R3.14889.14889.4 File:"20190410_QExHFX1_RSLC1_Beveridge_Clausen_IMP_DSS_JRmethod_R3.raw", NativeID:"controllerType=0 controllerNumber=1 scan=14889"	3897.27834		FALSE
28	203	635.577	4	2539.286	2539.286	-0.11	[SKLVSDFR]	>Cas9	964	971	[MTNFDKNLPNEK]	>Cas9	499	510	K2	K6		20190410_QExHFX1_RSLC1_Beveridge_Clausen_IMP_DSS_JRmethod_R3.16005.16005.4 File:"20190410_QExHFX1_RSLC1_Beveridge_Clausen_IMP_DSS_JRmethod_R3.raw", NativeID:"controllerType=0 controllerNumber=1 scan=16005"	4081.92132		FALSE
29	203	793.92	4	3172.658	3172.659	-0.36	[MDGTEELLVKLNR]	>Cas9	387	399	[MDGTEELLVKLNR]	>Cas9	387	399	K10	K10		20190410_QExHFX1_RSLC1_Beveridge_Clausen_IMP_DSS_JRmethod_R3.26657.26657.4 File:"20190410_QExHFX1_RSLC1_Beveridge_Clausen_IMP_DSS_JRmethod_R3.raw", NativeID:"controllerType=0 controllerNumber=1 scan=26657"	6194.937		FALSE
31	201	657.372	3	1970.102	1970.103	-0.28	[NSDKLIAR]	>Cas9	1119	1126	[NSDKLIAR]	>Cas9	1119	1126	K4	K4		20190410_QExHFX1_RSLC1_Beveridge_Clausen_IMP_DSS_JRmethod_R3.11564.11564.3 File:"20190410_QExHFX1_RSLC1_Beveridge_Clausen_IMP_DSS_JRmethod_R3.raw", NativeID:"controllerType=0 controllerNumber=1 scan=11564"	3313.39224		FALSE
32	201	777.084	3	2329.238	2329.236	0.98	[NSDKLIAR]	>Cas9	1119	1126	[DDSIDNKVLTR]	>Cas9	853	863	K4	K7		20190410_QExHFX1_RSLC1_Beveridge_Clausen_IMP_DSS_JRmethod_R3.15845.15845.3 File:"20190410_QExHFX1_RSLC1_Beveridge_Clausen_IMP_DSS_JRmethod_R3.raw", NativeID:"controllerType=0 controllerNumber=1 scan=15845"	4057.8411		FALSE
35	200	799.409	3	2396.211	2396.209	0.77	[FDNLTKAER]	>Cas9	901	909	[YDENDKLIR]	>Cas9	947	955	K6	K6		20190410_QExHFX1_RSLC1_Beveridge_Clausen_IMP_DSS_JRmethod_R3.14378.14378.3 File:"20190410_QExHFX1_RSLC1_Beveridge_Clausen_IMP_DSS_JRmethod_R3.raw", NativeID:"controllerType=0 controllerNumber=1 scan=14378"	3812.32932		FALSE
36	199	688.065	3	2062.179	2062.179	-0.02	[KLVDSTDK]	>Cas9	145	152	[IEKILTFR]	>Cas9	444	451	K1	K3		20190410_QExHFX1_RSLC1_Beveridge_Clausen_IMP_DSS_JRmethod_R3.16061.16061.3 File:"20190410_QExHFX1_RSLC1_Beveridge_Clausen_IMP_DSS_JRmethod_R3.raw", NativeID:"controllerType=0 controllerNumber=1 scan=16061"	4090.68504		FALSE
37	199	841.685	4	3363.719	3363.718	0.39	[VVDELVKVMGR]	>Cas9	747	757	[LESEFVYGDYKVYDVR]	>Cas9	1008	1023	K7	K11		20190410_QExHFX1_RSLC1_Beveridge_Clausen_IMP_DSS_JRmethod_R3.23975.23975.4 File:"20190410_QExHFX1_RSLC1_Beveridge_Clausen_IMP_DSS_JRmethod_R3.raw", NativeID:"controllerType=0 controllerNumber=1 scan=23975"	5539.0983		FALSE
38	198	762.099	3	2284.282	2284.288	-2.73	[APLSASMIKR]	>Cas9	319	328	[APLSASMIKR]	>Cas9	319	328	K9	K9	1	20190410_QExHFX1_RSLC1_Beveridge_Clausen_IMP_DSS_JRmethod_R3.15630.15630.3 File:"20190410_QExHFX1_RSLC1_Beveridge_Clausen_IMP_DSS_JRmethod_R3.raw", NativeID:"controllerType=0 controllerNumber=1 scan=15630"	4025.99796		FALSE
39	198	688.064	3	2062.178	2062.179	-0.89	[KLVDSTDK]	>Cas9	145	152	[IEKILTFR]	>Cas9	444	451	K1	K3		20190410_QExHFX1_RSLC1_Beveridge_Clausen_IMP_DSS_JRmethod_R3.16071.16071.3 File:"20190410_QExHFX1_RSLC1_Beveridge_Clausen_IMP_DSS_JRmethod_R3.raw", NativeID:"controllerType=0 controllerNumber=1 scan=16071"	4091.78064		FALSE
40	198	778.402	3	2333.191	2333.192	-0.46	[FDNLTKAER]	>Cas9	901	909	[DFQFYKVR]	>Cas9	973	980	K6	K6		20190410_QExHFX1_RSLC1_Beveridge_Clausen_IMP_DSS_JRmethod_R3.19093.19093.3 File:"20190410_QExHFX1_RSLC1_Beveridge_Clausen_IMP_DSS_JRmethod_R3.raw", NativeID:"controllerType=0 controllerNumber=1 scan=19093"	4592.26338		FALSE
41	197	626.332	3	1876.982	1876.98	0.92	[KDWDPK]	>Cas9	1128	1133	[SKLVSDFR]	>Cas9	964	971	K1	K2	1	20190410_QExHFX1_RSLC1_Beveridge_Clausen_IMP_DSS_JRmethod_R3.14417.14417.3 File:"20190410_QExHFX1_RSLC1_Beveridge_Clausen_IMP_DSS_JRmethod_R3.raw", NativeID:"controllerType=0 controllerNumber=1 scan=14417"	3819.46326		FALSE
42	197	823.415	3	2468.231	2468.23	0.14	[YDENDKLIR]	>Cas9	947	955	[YDENDKLIR]	>Cas9	947	955	K6	K6		20190410_QExHFX1_RSLC1_Beveridge_Clausen_IMP_DSS_JRmethod_R3.16126.16126.3 File:"20190410_QExHFX1_RSLC1_Beveridge_Clausen_IMP_DSS_JRmethod_R3.raw", NativeID:"controllerType=0 controllerNumber=1 scan=16126"	4099.28784		FALSE
43	197	844.696	4	3375.763	3375.764	-0.22	[LVDSTDKADLR]	>Cas9	146	156	[KNLIGALLFDSGETAEATR]	>Cas9	49	67	K7	K1		20190410_QExHFX1_RSLC1_Beveridge_Clausen_IMP_DSS_JRmethod_R3.25288.25288.4 File:"20190410_QExHFX1_RSLC1_Beveridge_Clausen_IMP_DSS_JRmethod_R3.raw", NativeID:"controllerType=0 controllerNumber=1 scan=25288"	5839.48206		FALSE
44	197	687.031	3	2059.08	2059.078	0.82	[GQKNSR]	>Cas9	777	782	[LVDSTDKADLR]	>Cas9	146	156	K3	K7		20190410_QExHFX1_RSLC1_Beveridge_Clausen_IMP_DSS_JRmethod_R3.7985.7985.3 File:"20190410_QExHFX1_RSLC1_Beveridge_Clausen_IMP_DSS_JRmethod_R3.raw", NativeID:"controllerType=0 controllerNumber=1 scan=7985"	2487.00072		FALSE
45	196	657.373	3	1970.105	1970.103	0.9	[NSDKLIAR]	>Cas9	1119	1126	[NSDKLIAR]	>Cas9	1119	1126	K4	K4		20190410_QExHFX1_RSLC1_Beveridge_Clausen_IMP_DSS_JRmethod_R3.11422.11422.3 File:"20190410_QExHFX1_RSLC1_Beveridge_Clausen_IMP_DSS_JRmethod_R3.raw", NativeID:"controllerType=0 controllerNumber=1 scan=11422"	3283.11456		FALSE
47	196	667.602	4	2667.387	2667.392	-1.85	[FDNLTKAER]	>Cas9	901	909	[HKPENIVIEMAR]	>Cas9	758	769	K6	K2		20190410_QExHFX1_RSLC1_Beveridge_Clausen_IMP_DSS_JRmethod_R3.15063.15063.4 File:"20190410_QExHFX1_RSLC1_Beveridge_Clausen_IMP_DSS_JRmethod_R3.raw", NativeID:"controllerType=0 controllerNumber=1 scan=15063"	3928.98462		FALSE
48	196	778.401	3	2333.189	2333.192	-1.56	[FDNLTKAER]	>Cas9	901	909	[DFQFYKVR]	>Cas9	973	980	K6	K6		20190410_QExHFX1_RSLC1_Beveridge_Clausen_IMP_DSS_JRmethod_R3.18893.18893.3 File:"20190410_QExHFX1_RSLC1_Beveridge_Clausen_IMP_DSS_JRmethod_R3.raw", NativeID:"controllerType=0 controllerNumber=1 scan=18893"	4561.70382		FALSE
49	195	698.376	3	2093.112	2093.112	0.47	[GYKEVK]	>Cas9	1190	1195	[LVDSTDKADLR]	>Cas9	146	156	K3	K7		20190410_QExHFX1_RSLC1_Beveridge_Clausen_IMP_DSS_JRmethod_R3.10731.10731.3 File:"20190410_QExHFX1_RSLC1_Beveridge_Clausen_IMP_DSS_JRmethod_R3.raw", NativeID:"controllerType=0 controllerNumber=1 scan=10731"	3152.96292		FALSE
50	195	868.124	3	2602.356	2602.357	-0.37	[LVDSTDKADLR]	>Cas9	146	156	[LVDSTDKADLR]	>Cas9	146	156	K7	K7		20190410_QExHFX1_RSLC1_Beveridge_Clausen_IMP_DSS_JRmethod_R3.13850.13850.3 File:"20190410_QExHFX1_RSLC1_Beveridge_Clausen_IMP_DSS_JRmethod_R3.raw", NativeID:"controllerType=0 controllerNumber=1 scan=13850"	3729.72174		FALSE
53	195	847.432	4	3386.705	3386.704	0.17	[SSFEKNPIDFLEAK]	>Cas9	1176	1189	[SSFEKNPIDFLEAK]	>Cas9	1176	1189	K5	K5		20190410_QExHFX1_RSLC1_Beveridge_Clausen_IMP_DSS_JRmethod_R3.27152.27152.4 File:"20190410_QExHFX1_RSLC1_Beveridge_Clausen_IMP_DSS_JRmethod_R3.raw", NativeID:"controllerType=0 controllerNumber=1 scan=27152"	6340.5906		FALSE
54	193	680.709	3	2040.113	2040.112	0.26	[SKLVSDFR]	>Cas9	964	971	[SKLVSDFR]	>Cas9	964	971	K2	K2		20190410_QExHFX1_RSLC1_Beveridge_Clausen_IMP_DSS_JRmethod_R3.16450.16450.3 File:"20190410_QExHFX1_RSLC1_Beveridge_Clausen_IMP_DSS_JRmethod_R3.raw", NativeID:"controllerType=0 controllerNumber=1 scan=16450"	4150.75392		FALSE
56	192	708.057	3	2122.155	2122.154	0.37	[SKLVSDFR]	>Cas9	964	971	[QQLPEKYK]	>Cas9	345	352	K2	K6		20190410_QExHFX1_RSLC1_Beveridge_Clausen_IMP_DSS_JRmethod_R3.13021.13021.3 File:"20190410_QExHFX1_RSLC1_Beveridge_Clausen_IMP_DSS_JRmethod_R3.raw", NativeID:"controllerType=0 controllerNumber=1 scan=13021"	3585.77778		FALSE
57	192	528.833	4	2112.308	2112.308	0.11	[FIKPILEK]	>Cas9	379	386	[FIKPILEK]	>Cas9	379	386	K3	K3		20190410_QExHFX1_RSLC1_Beveridge_Clausen_IMP_DSS_JRmethod_R3.19851.19851.4 File:"20190410_QExHFX1_RSLC1_Beveridge_Clausen_IMP_DSS_JRmethod_R3.raw", NativeID:"controllerType=0 controllerNumber=1 scan=19851"	4727.41866		FALSE
58	191	581.802	4	2324.188	2324.188	0.01	[FDNLTKAER]	>Cas9	901	909	[FDNLTKAER]	>Cas9	901	909	K6	K6		20190410_QExHFX1_RSLC1_Beveridge_Clausen_IMP_DSS_JRmethod_R3.12459.12459.4 File:"20190410_QExHFX1_RSLC1_Beveridge_Clausen_IMP_DSS_JRmethod_R3.raw", NativeID:"controllerType=0 controllerNumber=1 scan=12459"	3484.6893		FALSE
59	191	802.41	3	2405.215	2405.214	0.41	[DFQFYKVR]	>Cas9	973	980	[YDENDKLIR]	>Cas9	947	955	K6	K6		20190410_QExHFX1_RSLC1_Beveridge_Clausen_IMP_DSS_JRmethod_R3.20443.20443.3 File:"20190410_QExHFX1_RSLC1_Beveridge_Clausen_IMP_DSS_JRmethod_R3.raw", NativeID:"controllerType=0 controllerNumber=1 scan=20443"	4831.03356		FALSE
60	190	635.577	4	2539.287	2539.286	0.28	[SKLVSDFR]	>Cas9	964	971	[MTNFDKNLPNEK]	>Cas9	499	510	K2	K6		20190410_QExHFX1_RSLC1_Beveridge_Clausen_IMP_DSS_JRmethod_R3.16203.16203.4 File:"20190410_QExHFX1_RSLC1_Beveridge_Clausen_IMP_DSS_JRmethod_R3.raw", NativeID:"controllerType=0 controllerNumber=1 scan=16203"	4112.43144		FALSE
62	190	687.031	3	2059.078	2059.078	0.07	[GQKNSR]	>Cas9	777	782	[LVDSTDKADLR]	>Cas9	146	156	K3	K7		20190410_QExHFX1_RSLC1_Beveridge_Clausen_IMP_DSS_JRmethod_R3.8098.8098.3 File:"20190410_QExHFX1_RSLC1_Beveridge_Clausen_IMP_DSS_JRmethod_R3.raw", NativeID:"controllerType=0 controllerNumber=1 scan=8098"	2517.13914		FALSE
63	189	668.364	3	2003.076	2003.077	-0.37	[LSKSR]	>Cas9	220	224	[DDSIDNKVLTR]	>Cas9	853	863	K3	K7	1	20190410_QExHFX1_RSLC1_Beveridge_Clausen_IMP_DSS_JRmethod_R3.11912.11912.3 File:"20190410_QExHFX1_RSLC1_Beveridge_Clausen_IMP_DSS_JRmethod_R3.raw", NativeID:"controllerType=0 controllerNumber=1 scan=11912"	3386.37846		FALSE
64	189	657.373	3	1970.104	1970.103	0.66	[NSDKLIAR]	>Cas9	1119	1126	[NSDKLIAR]	>Cas9	1119	1126	K4	K4		20190410_QExHFX1_RSLC1_Beveridge_Clausen_IMP_DSS_JRmethod_R3.12098.12098.3 File:"20190410_QExHFX1_RSLC1_Beveridge_Clausen_IMP_DSS_JRmethod_R3.raw", NativeID:"controllerType=0 controllerNumber=1 scan=12098"	3422.98536		FALSE
65	188	775.401	3	2324.188	2324.188	0.06	[FDNLTKAER]	>Cas9	901	909	[FDNLTKAER]	>Cas9	901	909	K6	K6		20190410_QExHFX1_RSLC1_Beveridge_Clausen_IMP_DSS_JRmethod_R3.12799.12799.3 File:"20190410_QExHFX1_RSLC1_Beveridge_Clausen_IMP_DSS_JRmethod_R3.raw", NativeID:"controllerType=0 controllerNumber=1 scan=12799"	3543.97932		FALSE
67	188	650.021	3	1948.05	1948.048	0.56	[KLVDSTDK]	>Cas9	145	152	[KLVDSTDK]	>Cas9	145	152	K1	K1		20190410_QExHFX1_RSLC1_Beveridge_Clausen_IMP_DSS_JRmethod_R3.8460.8460.3 File:"20190410_QExHFX1_RSLC1_Beveridge_Clausen_IMP_DSS_JRmethod_R3.raw", NativeID:"controllerType=0 controllerNumber=1 scan=8460"	2613.36348		FALSE
68	187	814.144	3	2440.418	2440.417	0.28	[NLPNEKVLPK]	>Cas9	505	514	[NLPNEKVLPK]	>Cas9	505	514	K6	K6		20190410_QExHFX1_RSLC1_Beveridge_Clausen_IMP_DSS_JRmethod_R3.14293.14293.3 File:"20190410_QExHFX1_RSLC1_Beveridge_Clausen_IMP_DSS_JRmethod_R3.raw", NativeID:"controllerType=0 controllerNumber=1 scan=14293"	3798.20892		FALSE
69	187	767.751	3	2301.237	2301.237	0.14	[EKIEK]	>Cas9	442	446	[MDGTEELLVKLNR]	>Cas9	387	399	K2	K10		20190410_QExHFX1_RSLC1_Beveridge_Clausen_IMP_DSS_JRmethod_R3.18910.18910.3 File:"20190410_QExHFX1_RSLC1_Beveridge_Clausen_IMP_DSS_JRmethod_R3.raw", NativeID:"controllerType=0 controllerNumber=1 scan=18910"	4564.13262		FALSE
71	187	657.327	4	2626.285	2626.284	0.33	[LKGSPEDNEQK]	>Cas9	1249	1259	[LKGSPEDNEQK]	>Cas9	1249	1259	K2	K2		20190410_QExHFX1_RSLC1_Beveridge_Clausen_IMP_DSS_JRmethod_R3.6875.6875.4 File:"20190410_QExHFX1_RSLC1_Beveridge_Clausen_IMP_DSS_JRmethod_R3.raw", NativeID:"controllerType=0 controllerNumber=1 scan=6875"	2187.96012		FALSE
72	186	825.098	3	2473.279	2473.28	-0.28	[DFQFYKVR]	>Cas9	973	980	[MIAKSEQEIGK]	>Cas9	1025	1035	K6	K4	1	20190410_QExHFX1_RSLC1_Beveridge_Clausen_IMP_DSS_JRmethod_R3.17756.17756.3 File:"20190410_QExHFX1_RSLC1_Beveridge_Clausen_IMP_DSS_JRmethod_R3.raw", NativeID:"controllerType=0 controllerNumber=1 scan=17756"	4363.44444		FALSE
73	185	647.39	3	1940.157	1940.154	1.37	[KGILQTVK]	>Cas9	739	746	[NSDKLIAR]	>Cas9	1119	1126	K1	K4		20190410_QExHFX1_RSLC1_Beveridge_Clausen_IMP_DSS_JRmethod_R3.12156.12156.3 File:"20190410_QExHFX1_RSLC1_Beveridge_Clausen_IMP_DSS_JRmethod_R3.raw", NativeID:"controllerType=0 controllerNumber=1 scan=12156"	3432.49254		FALSE
74	183	714.399	3	2141.183	2141.181	0.63	[ESILPKR]	>Cas9	1112	1118	[SEQEIGKATAK]	>Cas9	1029	1039	K6	K7		20190410_QExHFX1_RSLC1_Beveridge_Clausen_IMP_DSS_JRmethod_R3.10378.10378.3 File:"20190410_QExHFX1_RSLC1_Beveridge_Clausen_IMP_DSS_JRmethod_R3.raw", NativeID:"controllerType=0 controllerNumber=1 scan=10378"	3071.93274		FALSE
75	183	868.124	3	2602.359	2602.357	0.63	[LVDSTDKADLR]	>Cas9	146	156	[LVDSTDKADLR]	>Cas9	146	156	K7	K7		20190410_QExHFX1_RSLC1_Beveridge_Clausen_IMP_DSS_JRmethod_R3.14800.14800.3 File:"20190410_QExHFX1_RSLC1_Beveridge_Clausen_IMP_DSS_JRmethod_R3.raw", NativeID:"controllerType=0 controllerNumber=1 scan=14800"	3882.42426		FALSE
79	182	681.618	4	2723.449	2723.45	-0.3	[KFDNLTK]	>Cas9	900	906	[TEVQTGGFSKESILPK]	>Cas9	1102	1117	K1	K10		20190410_QExHFX1_RSLC1_Beveridge_Clausen_IMP_DSS_JRmethod_R3.18909.18909.4 File:"20190410_QExHFX1_RSLC1_Beveridge_Clausen_IMP_DSS_JRmethod_R3.raw", NativeID:"controllerType=0 controllerNumber=1 scan=18909"	4564.05708		FALSE
85	180	763.422	3	2288.251	2288.253	-0.69	[DKQSGK]	>Cas9	676	681	[SVKELLGITIMER]	>Cas9	1163	1175	K2	K3		20190410_QExHFX1_RSLC1_Beveridge_Clausen_IMP_DSS_JRmethod_R3.21879.21879.3 File:"20190410_QExHFX1_RSLC1_Beveridge_Clausen_IMP_DSS_JRmethod_R3.raw", NativeID:"controllerType=0 controllerNumber=1 scan=21879"	5110.74798		FALSE
87	179	651.847	4	2604.365	2604.362	1.12	[MIAKSEQEIGK]	>Cas9	1025	1035	[MIAKSEQEIGK]	>Cas9	1025	1035	K4	K4		20190410_QExHFX1_RSLC1_Beveridge_Clausen_IMP_DSS_JRmethod_R3.11351.11351.4 File:"20190410_QExHFX1_RSLC1_Beveridge_Clausen_IMP_DSS_JRmethod_R3.raw", NativeID:"controllerType=0 controllerNumber=1 scan=11351"	3268.17504		FALSE
88	179	869.205	4	3473.799	3473.801	-0.44	[SDNVPSEEVVKK]	>Cas9	871	882	[KNLIGALLFDSGETAEATR]	>Cas9	49	67	K11	K1		20190410_QExHFX1_RSLC1_Beveridge_Clausen_IMP_DSS_JRmethod_R3.23739.23739.4 File:"20190410_QExHFX1_RSLC1_Beveridge_Clausen_IMP_DSS_JRmethod_R3.raw", NativeID:"controllerType=0 controllerNumber=1 scan=23739"	5486.72796		FALSE
89	178	651.013	3	1951.024	1951.022	0.96	[MKNYWR]	>Cas9	883	888	[NSDKLIAR]	>Cas9	1119	1126	K2	K4		20190410_QExHFX1_RSLC1_Beveridge_Clausen_IMP_DSS_JRmethod_R3.12843.12843.3 File:"20190410_QExHFX1_RSLC1_Beveridge_Clausen_IMP_DSS_JRmethod_R3.raw", NativeID:"controllerType=0 controllerNumber=1 scan=12843"	3551.75034		FALSE
90	178	681.035	3	2041.092	2041.092	-0.37	[DKPIR]	>Cas9	1303	1307	[DDSIDNKVLTR]	>Cas9	853	863	K2	K7		20190410_QExHFX1_RSLC1_Beveridge_Clausen_IMP_DSS_JRmethod_R3.14222.14222.3 File:"20190410_QExHFX1_RSLC1_Beveridge_Clausen_IMP_DSS_JRmethod_R3.raw", NativeID:"controllerType=0 controllerNumber=1 scan=14222"	3787.03818		FALSE
91	178	657.371	4	2626.463	2626.467	-1.5	[VVDELVKVMGR]	>Cas9	747	757	[VVDELVKVMGR]	>Cas9	747	757	K7	K7		20190410_QExHFX1_RSLC1_Beveridge_Clausen_IMP_DSS_JRmethod_R3.23057.23057.4 File:"20190410_QExHFX1_RSLC1_Beveridge_Clausen_IMP_DSS_JRmethod_R3.raw", NativeID:"controllerType=0 controllerNumber=1 scan=23057"	5343.64026		FALSE
94	177	933.482	3	2798.431	2798.431	0.09	[SDNVPSEEVVKK]	>Cas9	871	882	[SDNVPSEEVVKK]	>Cas9	871	882	K11	K11		20190410_QExHFX1_RSLC1_Beveridge_Clausen_IMP_DSS_JRmethod_R3.11069.11069.3 File:"20190410_QExHFX1_RSLC1_Beveridge_Clausen_IMP_DSS_JRmethod_R3.raw", NativeID:"controllerType=0 controllerNumber=1 scan=11069"	3220.09674		FALSE
95	177	647.389	3	1940.154	1940.154	-0.13	[KGILQTVK]	>Cas9	739	746	[NSDKLIAR]	>Cas9	1119	1126	K1	K4		20190410_QExHFX1_RSLC1_Beveridge_Clausen_IMP_DSS_JRmethod_R3.11987.11987.3 File:"20190410_QExHFX1_RSLC1_Beveridge_Clausen_IMP_DSS_JRmethod_R3.raw", NativeID:"controllerType=0 controllerNumber=1 scan=11987"	3402.1395		FALSE
96	177	712.155	4	2845.598	2845.596	0.51	[FIKPILEK]	>Cas9	379	386	[TEVQTGGFSKESILPK]	>Cas9	1102	1117	K3	K10	1	20190410_QExHFX1_RSLC1_Beveridge_Clausen_IMP_DSS_JRmethod_R3.21219.21219.4 File:"20190410_QExHFX1_RSLC1_Beveridge_Clausen_IMP_DSS_JRmethod_R3.raw", NativeID:"controllerType=0 controllerNumber=1 scan=21219"	4984.72704		FALSE
97	177	742.642	4	2967.547	2967.55	-0.78	[MIAKSEQEIGK]	>Cas9	1025	1035	[TILDFLKSDGFANR]	>Cas9	682	695	K4	K7	1	20190410_QExHFX1_RSLC1_Beveridge_Clausen_IMP_DSS_JRmethod_R3.24281.24281.4 File:"20190410_QExHFX1_RSLC1_Beveridge_Clausen_IMP_DSS_JRmethod_R3.raw", NativeID:"controllerType=0 controllerNumber=1 scan=24281"	5613.44694		FALSE
99	176	835.457	4	3338.806	3338.806	-0.06	[VVDELVKVMGR]	>Cas9	747	757	[MLASAGELQKGNELALPSK]	>Cas9	1217	1235	K7	K10		20190410_QExHFX1_RSLC1_Beveridge_Clausen_IMP_DSS_JRmethod_R3.21991.21991.4 File:"20190410_QExHFX1_RSLC1_Beveridge_Clausen_IMP_DSS_JRmethod_R3.raw", NativeID:"controllerType=0 controllerNumber=1 scan=21991"	5134.28412		FALSE
100	175	677.053	3	2029.145	2029.144	0.34	[ESILPKR]	>Cas9	1112	1118	[FKVLGNTDR]	>Cas9	36	44	K6	K2		20190410_QExHFX1_RSLC1_Beveridge_Clausen_IMP_DSS_JRmethod_R3.14066.14066.3 File:"20190410_QExHFX1_RSLC1_Beveridge_Clausen_IMP_DSS_JRmethod_R3.raw", NativeID:"controllerType=0 controllerNumber=1 scan=14066"	3763.88442		FALSE
101	174	663.1	4	2649.378	2649.377	0.31	[SEQEIGKATAK]	>Cas9	1029	1039	[LKTYAHLFDDK]	>Cas9	640	650	K7	K2		20190410_QExHFX1_RSLC1_Beveridge_Clausen_IMP_DSS_JRmethod_R3.13120.13120.4 File:"20190410_QExHFX1_RSLC1_Beveridge_Clausen_IMP_DSS_JRmethod_R3.raw", NativeID:"controllerType=0 controllerNumber=1 scan=13120"	3601.0866		FALSE
102	174	764.371	4	3054.46	3054.455	1.85	[MTNFDKNLPNEK]	>Cas9	499	510	[mTNFDKNLPNEK]	>Cas9	499	510	K6	K6		20190410_QExHFX1_RSLC1_Beveridge_Clausen_IMP_DSS_JRmethod_R3.15689.15689.4 File:"20190410_QExHFX1_RSLC1_Beveridge_Clausen_IMP_DSS_JRmethod_R3.raw", NativeID:"controllerType=0 controllerNumber=1 scan=15689"	4035.71766		FALSE
103	173	587.323	4	2346.271	2346.27	0.13	[KPAFLSGEQK]	>Cas9	540	549	[KPAFLSGEQK]	>Cas9	540	549	K1	K1		20190410_QExHFX1_RSLC1_Beveridge_Clausen_IMP_DSS_JRmethod_R3.15283.15283.4 File:"20190410_QExHFX1_RSLC1_Beveridge_Clausen_IMP_DSS_JRmethod_R3.raw", NativeID:"controllerType=0 controllerNumber=1 scan=15283"	3971.13102		FALSE
104	173	770.723	3	2310.155	2310.155	0.07	[MKNYWR]	>Cas9	883	888	[DDSIDNKVLTR]	>Cas9	853	863	K2	K7		20190410_QExHFX1_RSLC1_Beveridge_Clausen_IMP_DSS_JRmethod_R3.17425.17425.3 File:"20190410_QExHFX1_RSLC1_Beveridge_Clausen_IMP_DSS_JRmethod_R3.raw", NativeID:"controllerType=0 controllerNumber=1 scan=17425"	4301.76594		FALSE
105	173	845.683	4	3379.712	3379.713	-0.28	[VVDELVKVmGR]	>Cas9	747	757	[LESEFVYGDYKVYDVR]	>Cas9	1008	1023	K7	K11		20190410_QExHFX1_RSLC1_Beveridge_Clausen_IMP_DSS_JRmethod_R3.24003.24003.4 File:"20190410_QExHFX1_RSLC1_Beveridge_Clausen_IMP_DSS_JRmethod_R3.raw", NativeID:"controllerType=0 controllerNumber=1 scan=24003"	5546.2623		FALSE
108	170	595.028	3	1783.068	1783.069	-0.41	[KDLIIK]	>Cas9	1196	1201	[NSDKLIAR]	>Cas9	1119	1126	K1	K4		20190410_QExHFX1_RSLC1_Beveridge_Clausen_IMP_DSS_JRmethod_R3.13391.13391.3 File:"20190410_QExHFX1_RSLC1_Beveridge_Clausen_IMP_DSS_JRmethod_R3.raw", NativeID:"controllerType=0 controllerNumber=1 scan=13391"	3648.79062		FALSE
109	170	626.331	3	1876.98	1876.98	-0.43	[KDWDPK]	>Cas9	1128	1133	[SKLVSDFR]	>Cas9	964	971	K1	K2	1	20190410_QExHFX1_RSLC1_Beveridge_Clausen_IMP_DSS_JRmethod_R3.14616.14616.3 File:"20190410_QExHFX1_RSLC1_Beveridge_Clausen_IMP_DSS_JRmethod_R3.raw", NativeID:"controllerType=0 controllerNumber=1 scan=14616"	3849.44328		FALSE
110	170	706.728	3	2118.17	2118.169	0.48	[EKIEK]	>Cas9	442	446	[GGLSELDKAGFIK]	>Cas9	910	922	K2	K8		20190410_QExHFX1_RSLC1_Beveridge_Clausen_IMP_DSS_JRmethod_R3.15802.15802.3 File:"20190410_QExHFX1_RSLC1_Beveridge_Clausen_IMP_DSS_JRmethod_R3.raw", NativeID:"controllerType=0 controllerNumber=1 scan=15802"	4052.22546		FALSE
111	169	507.308	3	1519.911	1519.911	0.08	[AGFIKR]	>Cas9	918	923	[AGFIKR]	>Cas9	918	923	K5	K5		20190410_QExHFX1_RSLC1_Beveridge_Clausen_IMP_DSS_JRmethod_R3.10897.10897.3 File:"20190410_QExHFX1_RSLC1_Beveridge_Clausen_IMP_DSS_JRmethod_R3.raw", NativeID:"controllerType=0 controllerNumber=1 scan=10897"	3190.2501		FALSE
113	169	698.599	4	2791.375	2791.376	-0.39	[VKYVTEGMR]	>Cas9	531	539	[QEDFYPFLKDNR]	>Cas9	430	441	K2	K9		20190410_QExHFX1_RSLC1_Beveridge_Clausen_IMP_DSS_JRmethod_R3.20000.20000.4 File:"20190410_QExHFX1_RSLC1_Beveridge_Clausen_IMP_DSS_JRmethod_R3.raw", NativeID:"controllerType=0 controllerNumber=1 scan=20000"	4757.8998		FALSE
114	169	667.6	4	2667.376	2667.376	0.02	[KLVDSTDK]	>Cas9	145	152	[SSFEKNPIDFLEAK]	>Cas9	1176	1189	K1	K5		20190410_QExHFX1_RSLC1_Beveridge_Clausen_IMP_DSS_JRmethod_R3.21290.21290.4 File:"20190410_QExHFX1_RSLC1_Beveridge_Clausen_IMP_DSS_JRmethod_R3.raw", NativeID:"controllerType=0 controllerNumber=1 scan=21290"	4997.61372		FALSE
115	168	799.408	3	2396.211	2396.209	0.57	[FDNLTKAER]	>Cas9	901	909	[YDENDKLIR]	>Cas9	947	955	K6	K6		20190410_QExHFX1_RSLC1_Beveridge_Clausen_IMP_DSS_JRmethod_R3.14192.14192.3 File:"20190410_QExHFX1_RSLC1_Beveridge_Clausen_IMP_DSS_JRmethod_R3.raw", NativeID:"controllerType=0 controllerNumber=1 scan=14192"	3782.9592		FALSE
116	168	667.603	4	2667.389	2667.392	-1.4	[FDNLTKAER]	>Cas9	901	909	[HKPENIVIEMAR]	>Cas9	758	769	K6	K2		20190410_QExHFX1_RSLC1_Beveridge_Clausen_IMP_DSS_JRmethod_R3.14717.14717.4 File:"20190410_QExHFX1_RSLC1_Beveridge_Clausen_IMP_DSS_JRmethod_R3.raw", NativeID:"controllerType=0 controllerNumber=1 scan=14717"	3867.01308		FALSE
117	168	682.732	3	2046.182	2046.185	-1.24	[KVTVK]	>Cas9	562	566	[GGLSELDKAGFIK]	>Cas9	910	922	K1	K8	1	20190410_QExHFX1_RSLC1_Beveridge_Clausen_IMP_DSS_JRmethod_R3.15573.15573.3 File:"20190410_QExHFX1_RSLC1_Beveridge_Clausen_IMP_DSS_JRmethod_R3.raw", NativeID:"controllerType=0 controllerNumber=1 scan=15573"	4017.86658		FALSE
118	168	802.41	3	2405.216	2405.214	1.2	[DFQFYKVR]	>Cas9	973	980	[YDENDKLIR]	>Cas9	947	955	K6	K6		20190410_QExHFX1_RSLC1_Beveridge_Clausen_IMP_DSS_JRmethod_R3.20270.20270.3 File:"20190410_QExHFX1_RSLC1_Beveridge_Clausen_IMP_DSS_JRmethod_R3.raw", NativeID:"controllerType=0 controllerNumber=1 scan=20270"	4800.7392		FALSE
119	168	847.431	4	3386.703	3386.704	-0.4	[SSFEKNPIDFLEAK]	>Cas9	1176	1189	[SSFEKNPIDFLEAK]	>Cas9	1176	1189	K5	K5		20190410_QExHFX1_RSLC1_Beveridge_Clausen_IMP_DSS_JRmethod_R3.27051.27051.4 File:"20190410_QExHFX1_RSLC1_Beveridge_Clausen_IMP_DSS_JRmethod_R3.raw", NativeID:"controllerType=0 controllerNumber=1 scan=27051"	6310.5228		FALSE
120	168	666.697	3	1998.076	1998.075	0.16	[IIKDK]	>Cas9	604	608	[LKGSPEDNEQK]	>Cas9	1249	1259	K3	K2		20190410_QExHFX1_RSLC1_Beveridge_Clausen_IMP_DSS_JRmethod_R3.6624.6624.3 File:"20190410_QExHFX1_RSLC1_Beveridge_Clausen_IMP_DSS_JRmethod_R3.raw", NativeID:"controllerType=0 controllerNumber=1 scan=6624"	2115.39084		FALSE
121	167	651.012	3	1951.021	1951.022	-0.44	[MKNYWR]	>Cas9	883	888	[NSDKLIAR]	>Cas9	1119	1126	K2	K4		20190410_QExHFX1_RSLC1_Beveridge_Clausen_IMP_DSS_JRmethod_R3.12665.12665.3 File:"20190410_QExHFX1_RSLC1_Beveridge_Clausen_IMP_DSS_JRmethod_R3.raw", NativeID:"controllerType=0 controllerNumber=1 scan=12665"	3521.58264		FALSE
122	167	640.403	3	1919.196	1919.194	0.85	[ESILPKR]	>Cas9	1112	1118	[DLIIKLPK]	>Cas9	1197	1204	K6	K5		20190410_QExHFX1_RSLC1_Beveridge_Clausen_IMP_DSS_JRmethod_R3.19563.19563.3 File:"20190410_QExHFX1_RSLC1_Beveridge_Clausen_IMP_DSS_JRmethod_R3.raw", NativeID:"controllerType=0 controllerNumber=1 scan=19563"	4677.84234		FALSE
124	167	487.768	4	1948.049	1948.048	0.11	[KLVDSTDK]	>Cas9	145	152	[KLVDSTDK]	>Cas9	145	152	K1	K1		20190410_QExHFX1_RSLC1_Beveridge_Clausen_IMP_DSS_JRmethod_R3.8463.8463.4 File:"20190410_QExHFX1_RSLC1_Beveridge_Clausen_IMP_DSS_JRmethod_R3.raw", NativeID:"controllerType=0 controllerNumber=1 scan=8463"	2614.12596		FALSE
125	166	720.395	3	2159.171	2159.171	0.13	[AGFIKR]	>Cas9	918	923	[SDNVPSEEVVKK]	>Cas9	871	882	K5	K11		20190410_QExHFX1_RSLC1_Beveridge_Clausen_IMP_DSS_JRmethod_R3.10966.10966.3 File:"20190410_QExHFX1_RSLC1_Beveridge_Clausen_IMP_DSS_JRmethod_R3.raw", NativeID:"controllerType=0 controllerNumber=1 scan=10966"	3203.25366		FALSE
126	166	657.372	3	1970.101	1970.103	-0.73	[NSDKLIAR]	>Cas9	1119	1126	[NSDKLIAR]	>Cas9	1119	1126	K4	K4		20190410_QExHFX1_RSLC1_Beveridge_Clausen_IMP_DSS_JRmethod_R3.11712.11712.3 File:"20190410_QExHFX1_RSLC1_Beveridge_Clausen_IMP_DSS_JRmethod_R3.raw", NativeID:"controllerType=0 controllerNumber=1 scan=11712"	3343.8612		FALSE
127	166	608.031	3	1822.079	1822.08	-0.15	[ESILPKR]	>Cas9	1112	1118	[ESILPKR]	>Cas9	1112	1118	K6	K6		20190410_QExHFX1_RSLC1_Beveridge_Clausen_IMP_DSS_JRmethod_R3.13399.13399.3 File:"20190410_QExHFX1_RSLC1_Beveridge_Clausen_IMP_DSS_JRmethod_R3.raw", NativeID:"controllerType=0 controllerNumber=1 scan=13399"	3650.24136		FALSE
129	166	814.145	3	2440.42	2440.417	1.12	[NLPNEKVLPK]	>Cas9	505	514	[NLPNEKVLPK]	>Cas9	505	514	K6	K6		20190410_QExHFX1_RSLC1_Beveridge_Clausen_IMP_DSS_JRmethod_R3.14480.14480.3 File:"20190410_QExHFX1_RSLC1_Beveridge_Clausen_IMP_DSS_JRmethod_R3.raw", NativeID:"controllerType=0 controllerNumber=1 scan=14480"	3828.47994		FALSE
130	165	656.344	3	1967.017	1967.017	0.2	[mKNYWR]	>Cas9	883	888	[NSDKLIAR]	>Cas9	1119	1126	K2	K4		20190410_QExHFX1_RSLC1_Beveridge_Clausen_IMP_DSS_JRmethod_R3.12677.12677.3 File:"20190410_QExHFX1_RSLC1_Beveridge_Clausen_IMP_DSS_JRmethod_R3.raw", NativeID:"controllerType=0 controllerNumber=1 scan=12677"	3523.47894		FALSE
131	165	581.803	4	2324.189	2324.188	0.38	[FDNLTKAER]	>Cas9	901	909	[FDNLTKAER]	>Cas9	901	909	K6	K6		20190410_QExHFX1_RSLC1_Beveridge_Clausen_IMP_DSS_JRmethod_R3.12805.12805.4 File:"20190410_QExHFX1_RSLC1_Beveridge_Clausen_IMP_DSS_JRmethod_R3.raw", NativeID:"controllerType=0 controllerNumber=1 scan=12805"	3545.39124		FALSE
133	165	681.036	3	2041.093	2041.092	0.17	[DKPIR]	>Cas9	1303	1307	[DDSIDNKVLTR]	>Cas9	853	863	K2	K7		20190410_QExHFX1_RSLC1_Beveridge_Clausen_IMP_DSS_JRmethod_R3.14407.14407.3 File:"20190410_QExHFX1_RSLC1_Beveridge_Clausen_IMP_DSS_JRmethod_R3.raw", NativeID:"controllerType=0 controllerNumber=1 scan=14407"	3817.59048		FALSE
134	165	692.722	3	2076.15	2076.152	-0.64	[KFDNLTK]	>Cas9	900	906	[APLSASMIKR]	>Cas9	319	328	K1	K9		20190410_QExHFX1_RSLC1_Beveridge_Clausen_IMP_DSS_JRmethod_R3.14882.14882.3 File:"20190410_QExHFX1_RSLC1_Beveridge_Clausen_IMP_DSS_JRmethod_R3.raw", NativeID:"controllerType=0 controllerNumber=1 scan=14882"	3896.28918		FALSE
135	164	900.802	3	2700.392	2700.394	-0.7	[LVDSTDKADLR]	>Cas9	146	156	[SDNVPSEEVVKK]	>Cas9	871	882	K7	K11		20190410_QExHFX1_RSLC1_Beveridge_Clausen_IMP_DSS_JRmethod_R3.12331.12331.3 File:"20190410_QExHFX1_RSLC1_Beveridge_Clausen_IMP_DSS_JRmethod_R3.raw", NativeID:"controllerType=0 controllerNumber=1 scan=12331"	3463.85658		FALSE
140	164	725.626	4	2899.483	2899.484	-0.23	[YDENDKLIR]	>Cas9	947	955	[TILDFLKSDGFANR]	>Cas9	682	695	K6	K7		20190410_QExHFX1_RSLC1_Beveridge_Clausen_IMP_DSS_JRmethod_R3.26137.26137.4 File:"20190410_QExHFX1_RSLC1_Beveridge_Clausen_IMP_DSS_JRmethod_R3.raw", NativeID:"controllerType=0 controllerNumber=1 scan=26137"	6067.6158		FALSE
141	163	507.309	3	1519.912	1519.911	0.89	[AGFIKR]	>Cas9	918	923	[AGFIKR]	>Cas9	918	923	K5	K5		20190410_QExHFX1_RSLC1_Beveridge_Clausen_IMP_DSS_JRmethod_R3.10761.10761.3 File:"20190410_QExHFX1_RSLC1_Beveridge_Clausen_IMP_DSS_JRmethod_R3.raw", NativeID:"controllerType=0 controllerNumber=1 scan=10761"	3160.0356		FALSE
143	163	810.795	3	2430.372	2430.371	0.37	[KMIAK]	>Cas9	1024	1028	[VNTEITKAPLSASMIK]	>Cas9	312	327	K1	K7	1	20190410_QExHFX1_RSLC1_Beveridge_Clausen_IMP_DSS_JRmethod_R3.14802.14802.3 File:"20190410_QExHFX1_RSLC1_Beveridge_Clausen_IMP_DSS_JRmethod_R3.raw", NativeID:"controllerType=0 controllerNumber=1 scan=14802"	3882.86772		FALSE
144	163	774.884	4	3096.515	3096.516	-0.32	[GKSDNVPSEEVVK]	>Cas9	869	881	[QEDFYPFLKDNR]	>Cas9	430	441	K2	K9		20190410_QExHFX1_RSLC1_Beveridge_Clausen_IMP_DSS_JRmethod_R3.19047.19047.4 File:"20190410_QExHFX1_RSLC1_Beveridge_Clausen_IMP_DSS_JRmethod_R3.raw", NativeID:"controllerType=0 controllerNumber=1 scan=19047"	4586.47416		FALSE
145	163	698.599	4	2791.376	2791.376	0.03	[VKYVTEGMR]	>Cas9	531	539	[QEDFYPFLKDNR]	>Cas9	430	441	K2	K9		20190410_QExHFX1_RSLC1_Beveridge_Clausen_IMP_DSS_JRmethod_R3.20184.20184.4 File:"20190410_QExHFX1_RSLC1_Beveridge_Clausen_IMP_DSS_JRmethod_R3.raw", NativeID:"controllerType=0 controllerNumber=1 scan=20184"	4788.47124		FALSE
146	163	719.71	3	2157.115	2157.115	0.12	[GQKNSR]	>Cas9	777	782	[SDNVPSEEVVKK]	>Cas9	871	882	K3	K11		20190410_QExHFX1_RSLC1_Beveridge_Clausen_IMP_DSS_JRmethod_R3.6854.6854.3 File:"20190410_QExHFX1_RSLC1_Beveridge_Clausen_IMP_DSS_JRmethod_R3.raw", NativeID:"controllerType=0 controllerNumber=1 scan=6854"	2182.1043		FALSE
147	163	561.325	3	1681.96	1681.96	0.23	[DKPIR]	>Cas9	1303	1307	[NSDKLIAR]	>Cas9	1119	1126	K2	K4		20190410_QExHFX1_RSLC1_Beveridge_Clausen_IMP_DSS_JRmethod_R3.9922.9922.3 File:"20190410_QExHFX1_RSLC1_Beveridge_Clausen_IMP_DSS_JRmethod_R3.raw", NativeID:"controllerType=0 controllerNumber=1 scan=9922"	2978.0913		FALSE
148	162	561.324	3	1681.958	1681.96	-0.97	[DKPIR]	>Cas9	1303	1307	[NSDKLIAR]	>Cas9	1119	1126	K2	K4		20190410_QExHFX1_RSLC1_Beveridge_Clausen_IMP_DSS_JRmethod_R3.10203.10203.3 File:"20190410_QExHFX1_RSLC1_Beveridge_Clausen_IMP_DSS_JRmethod_R3.raw", NativeID:"controllerType=0 controllerNumber=1 scan=10203"	3038.5974		FALSE
149	162	793.437	3	2378.297	2378.297	0.12	[KDWDPK]	>Cas9	1128	1133	[LENLIAQLPGEKK]	>Cas9	226	238	K1	K12	1	20190410_QExHFX1_RSLC1_Beveridge_Clausen_IMP_DSS_JRmethod_R3.19954.19954.3 File:"20190410_QExHFX1_RSLC1_Beveridge_Clausen_IMP_DSS_JRmethod_R3.raw", NativeID:"controllerType=0 controllerNumber=1 scan=19954"	4750.19634		FALSE
150	162	651.034	3	1951.087	1951.086	0.34	[DKQSGK]	>Cas9	676	681	[NLPNEKVLPK]	>Cas9	505	514	K2	K6		20190410_QExHFX1_RSLC1_Beveridge_Clausen_IMP_DSS_JRmethod_R3.9270.9270.3 File:"20190410_QExHFX1_RSLC1_Beveridge_Clausen_IMP_DSS_JRmethod_R3.raw", NativeID:"controllerType=0 controllerNumber=1 scan=9270"	2821.49424		FALSE
151	161	706.061	3	2116.168	2116.168	0	[VMKQLK]	>Cas9	651	656	[LVDSTDKADLR]	>Cas9	146	156	K3	K7	1	20190410_QExHFX1_RSLC1_Beveridge_Clausen_IMP_DSS_JRmethod_R3.11625.11625.3 File:"20190410_QExHFX1_RSLC1_Beveridge_Clausen_IMP_DSS_JRmethod_R3.raw", NativeID:"controllerType=0 controllerNumber=1 scan=11625"	3326.00328		FALSE
152	161	708.056	3	2122.155	2122.154	0.31	[SKLVSDFR]	>Cas9	964	971	[QQLPEKYK]	>Cas9	345	352	K2	K6		20190410_QExHFX1_RSLC1_Beveridge_Clausen_IMP_DSS_JRmethod_R3.13215.13215.3 File:"20190410_QExHFX1_RSLC1_Beveridge_Clausen_IMP_DSS_JRmethod_R3.raw", NativeID:"controllerType=0 controllerNumber=1 scan=13215"	3615.94542		FALSE
153	161	583.064	4	2329.236	2329.236	0.13	[NSDKLIAR]	>Cas9	1119	1126	[DDSIDNKVLTR]	>Cas9	853	863	K4	K7		20190410_QExHFX1_RSLC1_Beveridge_Clausen_IMP_DSS_JRmethod_R3.15819.15819.4 File:"20190410_QExHFX1_RSLC1_Beveridge_Clausen_IMP_DSS_JRmethod_R3.raw", NativeID:"controllerType=0 controllerNumber=1 scan=15819"	4054.43604		FALSE
154	161	687.031	3	2059.078	2059.078	0.28	[GQKNSR]	>Cas9	777	782	[LVDSTDKADLR]	>Cas9	146	156	K3	K7		20190410_QExHFX1_RSLC1_Beveridge_Clausen_IMP_DSS_JRmethod_R3.7850.7850.3 File:"20190410_QExHFX1_RSLC1_Beveridge_Clausen_IMP_DSS_JRmethod_R3.raw", NativeID:"controllerType=0 controllerNumber=1 scan=7850"	2456.9271		FALSE
155	160	656.587	4	2623.326	2623.328	-0.78	[VKYVTEGmR]	>Cas9	531	539	[GKSDNVPSEEVVK]	>Cas9	869	881	K2	K2		20190410_QExHFX1_RSLC1_Beveridge_Clausen_IMP_DSS_JRmethod_R3.10387.10387.4 File:"20190410_QExHFX1_RSLC1_Beveridge_Clausen_IMP_DSS_JRmethod_R3.raw", NativeID:"controllerType=0 controllerNumber=1 scan=10387"	3073.35444		FALSE
156	160	768.069	3	2302.191	2302.193	-0.88	[VKYVTEGMR]	>Cas9	531	539	[VKYVTEGMR]	>Cas9	531	539	K2	K2		20190410_QExHFX1_RSLC1_Beveridge_Clausen_IMP_DSS_JRmethod_R3.12291.12291.3 File:"20190410_QExHFX1_RSLC1_Beveridge_Clausen_IMP_DSS_JRmethod_R3.raw", NativeID:"controllerType=0 controllerNumber=1 scan=12291"	3457.28244		FALSE
157	160	936.179	3	2806.522	2806.524	-0.77	[GGLSELDKAGFIK]	>Cas9	910	922	[GGLSELDKAGFIK]	>Cas9	910	922	K8	K8		20190410_QExHFX1_RSLC1_Beveridge_Clausen_IMP_DSS_JRmethod_R3.23293.23293.3 File:"20190410_QExHFX1_RSLC1_Beveridge_Clausen_IMP_DSS_JRmethod_R3.raw", NativeID:"controllerType=0 controllerNumber=1 scan=23293"	5390.1696		FALSE
159	159	698.376	3	2093.112	2093.112	0.34	[GYKEVK]	>Cas9	1190	1195	[LVDSTDKADLR]	>Cas9	146	156	K3	K7		20190410_QExHFX1_RSLC1_Beveridge_Clausen_IMP_DSS_JRmethod_R3.10594.10594.3 File:"20190410_QExHFX1_RSLC1_Beveridge_Clausen_IMP_DSS_JRmethod_R3.raw", NativeID:"controllerType=0 controllerNumber=1 scan=10594"	3122.9829		FALSE
160	159	652.589	4	2607.333	2607.333	-0.14	[VKYVTEGMR]	>Cas9	531	539	[GKSDNVPSEEVVK]	>Cas9	869	881	K2	K2		20190410_QExHFX1_RSLC1_Beveridge_Clausen_IMP_DSS_JRmethod_R3.11758.11758.4 File:"20190410_QExHFX1_RSLC1_Beveridge_Clausen_IMP_DSS_JRmethod_R3.raw", NativeID:"controllerType=0 controllerNumber=1 scan=11758"	3352.33206		FALSE
161	159	668.364	3	2003.077	2003.077	-0.01	[LSKSR]	>Cas9	220	224	[DDSIDNKVLTR]	>Cas9	853	863	K3	K7	1	20190410_QExHFX1_RSLC1_Beveridge_Clausen_IMP_DSS_JRmethod_R3.11778.11778.3 File:"20190410_QExHFX1_RSLC1_Beveridge_Clausen_IMP_DSS_JRmethod_R3.raw", NativeID:"controllerType=0 controllerNumber=1 scan=11778"	3355.84614		FALSE
162	159	608.031	3	1822.079	1822.08	-0.35	[ESILPKR]	>Cas9	1112	1118	[ESILPKR]	>Cas9	1112	1118	K6	K6		20190410_QExHFX1_RSLC1_Beveridge_Clausen_IMP_DSS_JRmethod_R3.13235.13235.3 File:"20190410_QExHFX1_RSLC1_Beveridge_Clausen_IMP_DSS_JRmethod_R3.raw", NativeID:"controllerType=0 controllerNumber=1 scan=13235"	3620.18802		FALSE
163	159	868.123	3	2602.355	2602.357	-0.68	[LVDSTDKADLR]	>Cas9	146	156	[LVDSTDKADLR]	>Cas9	146	156	K7	K7		20190410_QExHFX1_RSLC1_Beveridge_Clausen_IMP_DSS_JRmethod_R3.14623.14623.3 File:"20190410_QExHFX1_RSLC1_Beveridge_Clausen_IMP_DSS_JRmethod_R3.raw", NativeID:"controllerType=0 controllerNumber=1 scan=14623"	3850.66296		FALSE
164	159	731.055	3	2191.149	2191.149	-0.12	[GYKEVK]	>Cas9	1190	1195	[SDNVPSEEVVKK]	>Cas9	871	882	K3	K11		20190410_QExHFX1_RSLC1_Beveridge_Clausen_IMP_DSS_JRmethod_R3.9378.9378.3 File:"20190410_QExHFX1_RSLC1_Beveridge_Clausen_IMP_DSS_JRmethod_R3.raw", NativeID:"controllerType=0 controllerNumber=1 scan=9378"	2847.94344		FALSE
165	158	656.344	3	1967.017	1967.017	0.23	[mKNYWR]	>Cas9	883	888	[NSDKLIAR]	>Cas9	1119	1126	K2	K4		20190410_QExHFX1_RSLC1_Beveridge_Clausen_IMP_DSS_JRmethod_R3.12019.12019.3 File:"20190410_QExHFX1_RSLC1_Beveridge_Clausen_IMP_DSS_JRmethod_R3.raw", NativeID:"controllerType=0 controllerNumber=1 scan=12019"	3408.68376		FALSE
166	158	493.281	4	1970.103	1970.103	0.19	[NSDKLIAR]	>Cas9	1119	1126	[NSDKLIAR]	>Cas9	1119	1126	K4	K4		20190410_QExHFX1_RSLC1_Beveridge_Clausen_IMP_DSS_JRmethod_R3.12083.12083.4 File:"20190410_QExHFX1_RSLC1_Beveridge_Clausen_IMP_DSS_JRmethod_R3.raw", NativeID:"controllerType=0 controllerNumber=1 scan=12083"	3420.92904		FALSE
167	158	581.802	4	2324.185	2324.188	-1.26	[FDNLTKAER]	>Cas9	901	909	[FDNLTKAER]	>Cas9	901	909	K6	K6		20190410_QExHFX1_RSLC1_Beveridge_Clausen_IMP_DSS_JRmethod_R3.12618.12618.4 File:"20190410_QExHFX1_RSLC1_Beveridge_Clausen_IMP_DSS_JRmethod_R3.raw", NativeID:"controllerType=0 controllerNumber=1 scan=12618"	3515.06658		FALSE
168	158	642.848	4	2568.372	2568.371	0.45	[KFDNLTK]	>Cas9	900	906	[LPKYSLFELENGR]	>Cas9	1202	1214	K1	K3		20190410_QExHFX1_RSLC1_Beveridge_Clausen_IMP_DSS_JRmethod_R3.21106.21106.4 File:"20190410_QExHFX1_RSLC1_Beveridge_Clausen_IMP_DSS_JRmethod_R3.raw", NativeID:"controllerType=0 controllerNumber=1 scan=21106"	4964.2833		FALSE
169	158	781.383	4	3122.511	3122.514	-0.89	[DFQFYKVR]	>Cas9	973	980	[KIEcFDSVEISGVEDR]	>Cas9	575	590	K6	K1		20190410_QExHFX1_RSLC1_Beveridge_Clausen_IMP_DSS_JRmethod_R3.22719.22719.4 File:"20190410_QExHFX1_RSLC1_Beveridge_Clausen_IMP_DSS_JRmethod_R3.raw", NativeID:"controllerType=0 controllerNumber=1 scan=22719"	5276.67852		FALSE
170	157	656.345	3	1967.02	1967.017	1.84	[mKNYWR]	>Cas9	883	888	[NSDKLIAR]	>Cas9	1119	1126	K2	K4		20190410_QExHFX1_RSLC1_Beveridge_Clausen_IMP_DSS_JRmethod_R3.12437.12437.3 File:"20190410_QExHFX1_RSLC1_Beveridge_Clausen_IMP_DSS_JRmethod_R3.raw", NativeID:"controllerType=0 controllerNumber=1 scan=12437"	3480.64698		FALSE
171	156	687.717	3	2061.136	2061.134	0.93	[AGFIKR]	>Cas9	918	923	[LVDSTDKADLR]	>Cas9	146	156	K5	K7		20190410_QExHFX1_RSLC1_Beveridge_Clausen_IMP_DSS_JRmethod_R3.12584.12584.3 File:"20190410_QExHFX1_RSLC1_Beveridge_Clausen_IMP_DSS_JRmethod_R3.raw", NativeID:"controllerType=0 controllerNumber=1 scan=12584"	3508.80924		FALSE
172	156	664.059	3	1990.162	1990.162	-0.37	[KFDNLTK]	>Cas9	900	906	[FIKPILEK]	>Cas9	379	386	K1	K3		20190410_QExHFX1_RSLC1_Beveridge_Clausen_IMP_DSS_JRmethod_R3.17022.17022.3 File:"20190410_QExHFX1_RSLC1_Beveridge_Clausen_IMP_DSS_JRmethod_R3.raw", NativeID:"controllerType=0 controllerNumber=1 scan=17022"	4233.018		FALSE
173	156	717.385	4	2866.518	2866.52	-0.43	[GYKEVK]	>Cas9	1190	1195	[KNLIGALLFDSGETAEATR]	>Cas9	49	67	K3	K1		20190410_QExHFX1_RSLC1_Beveridge_Clausen_IMP_DSS_JRmethod_R3.22875.22875.4 File:"20190410_QExHFX1_RSLC1_Beveridge_Clausen_IMP_DSS_JRmethod_R3.raw", NativeID:"controllerType=0 controllerNumber=1 scan=22875"	5309.35374		FALSE
174	156	630.352	3	1889.042	1889.041	0.41	[KMIAK]	>Cas9	1024	1028	[SEQEIGKATAK]	>Cas9	1029	1039	K1	K7	1	20190410_QExHFX1_RSLC1_Beveridge_Clausen_IMP_DSS_JRmethod_R3.7374.7374.3 File:"20190410_QExHFX1_RSLC1_Beveridge_Clausen_IMP_DSS_JRmethod_R3.raw", NativeID:"controllerType=0 controllerNumber=1 scan=7374"	2333.30892		FALSE
175	155	720.395	3	2159.171	2159.171	0.12	[AGFIKR]	>Cas9	918	923	[SDNVPSEEVVKK]	>Cas9	871	882	K5	K11		20190410_QExHFX1_RSLC1_Beveridge_Clausen_IMP_DSS_JRmethod_R3.11142.11142.3 File:"20190410_QExHFX1_RSLC1_Beveridge_Clausen_IMP_DSS_JRmethod_R3.raw", NativeID:"controllerType=0 controllerNumber=1 scan=11142"	3233.45046		FALSE
176	155	608.031	3	1822.08	1822.08	-0.05	[ESILPKR]	>Cas9	1112	1118	[ESILPKR]	>Cas9	1112	1118	K6	K6		20190410_QExHFX1_RSLC1_Beveridge_Clausen_IMP_DSS_JRmethod_R3.13562.13562.3 File:"20190410_QExHFX1_RSLC1_Beveridge_Clausen_IMP_DSS_JRmethod_R3.raw", NativeID:"controllerType=0 controllerNumber=1 scan=13562"	3680.5338		FALSE
177	155	677.052	3	2029.143	2029.144	-0.65	[ESILPKR]	>Cas9	1112	1118	[FKVLGNTDR]	>Cas9	36	44	K6	K2		20190410_QExHFX1_RSLC1_Beveridge_Clausen_IMP_DSS_JRmethod_R3.14267.14267.3 File:"20190410_QExHFX1_RSLC1_Beveridge_Clausen_IMP_DSS_JRmethod_R3.raw", NativeID:"controllerType=0 controllerNumber=1 scan=14267"	3794.0991		FALSE
178	155	692.721	3	2076.148	2076.152	-1.78	[KFDNLTK]	>Cas9	900	906	[APLSASMIKR]	>Cas9	319	328	K1	K9		20190410_QExHFX1_RSLC1_Beveridge_Clausen_IMP_DSS_JRmethod_R3.14710.14710.3 File:"20190410_QExHFX1_RSLC1_Beveridge_Clausen_IMP_DSS_JRmethod_R3.raw", NativeID:"controllerType=0 controllerNumber=1 scan=14710"	3865.76844		FALSE
179	155	661.371	4	2642.462	2642.462	0.06	[VVDELVKVMGR]	>Cas9	747	757	[VVDELVKVmGR]	>Cas9	747	757	K7	K7		20190410_QExHFX1_RSLC1_Beveridge_Clausen_IMP_DSS_JRmethod_R3.20339.20339.4 File:"20190410_QExHFX1_RSLC1_Beveridge_Clausen_IMP_DSS_JRmethod_R3.raw", NativeID:"controllerType=0 controllerNumber=1 scan=20339"	4812.18498		FALSE
180	155	515.525	4	2059.079	2059.078	0.51	[GQKNSR]	>Cas9	777	782	[LVDSTDKADLR]	>Cas9	146	156	K3	K7		20190410_QExHFX1_RSLC1_Beveridge_Clausen_IMP_DSS_JRmethod_R3.7847.7847.4 File:"20190410_QExHFX1_RSLC1_Beveridge_Clausen_IMP_DSS_JRmethod_R3.raw", NativeID:"controllerType=0 controllerNumber=1 scan=7847"	2456.28288		FALSE
181	154	562.302	5	2807.48	2807.479	0.28	[MIAKSEQEIGK]	>Cas9	1025	1035	[HKPENIVIEMAR]	>Cas9	758	769	K4	K2		20190410_QExHFX1_RSLC1_Beveridge_Clausen_IMP_DSS_JRmethod_R3.13878.13878.5 File:"20190410_QExHFX1_RSLC1_Beveridge_Clausen_IMP_DSS_JRmethod_R3.raw", NativeID:"controllerType=0 controllerNumber=1 scan=13878"	3733.73712		FALSE
182	154	538.67	3	1613.995	1613.995	0.21	[LSKSR]	>Cas9	220	224	[KGILQTVK]	>Cas9	739	746	K3	K1	1	20190410_QExHFX1_RSLC1_Beveridge_Clausen_IMP_DSS_JRmethod_R3.8859.8859.3 File:"20190410_QExHFX1_RSLC1_Beveridge_Clausen_IMP_DSS_JRmethod_R3.raw", NativeID:"controllerType=0 controllerNumber=1 scan=8859"	2717.0226		FALSE
183	153	720.395	3	2159.171	2159.171	0.12	[AGFIKR]	>Cas9	918	923	[SDNVPSEEVVKK]	>Cas9	871	882	K5	K11		20190410_QExHFX1_RSLC1_Beveridge_Clausen_IMP_DSS_JRmethod_R3.11327.11327.3 File:"20190410_QExHFX1_RSLC1_Beveridge_Clausen_IMP_DSS_JRmethod_R3.raw", NativeID:"controllerType=0 controllerNumber=1 scan=11327"	3263.88696		FALSE
184	153	687.716	3	2061.134	2061.134	0.12	[AGFIKR]	>Cas9	918	923	[LVDSTDKADLR]	>Cas9	146	156	K5	K7		20190410_QExHFX1_RSLC1_Beveridge_Clausen_IMP_DSS_JRmethod_R3.12934.12934.3 File:"20190410_QExHFX1_RSLC1_Beveridge_Clausen_IMP_DSS_JRmethod_R3.raw", NativeID:"controllerType=0 controllerNumber=1 scan=12934"	3569.39088		FALSE
186	151	738.74	3	2214.206	2214.205	0.43	[VMKQLK]	>Cas9	651	656	[SDNVPSEEVVKK]	>Cas9	871	882	K3	K11	1	20190410_QExHFX1_RSLC1_Beveridge_Clausen_IMP_DSS_JRmethod_R3.10232.10232.3 File:"20190410_QExHFX1_RSLC1_Beveridge_Clausen_IMP_DSS_JRmethod_R3.raw", NativeID:"controllerType=0 controllerNumber=1 scan=10232"	3044.58696		FALSE
187	151	548.688	5	2739.413	2739.413	-0.2	[YDENDKLIR]	>Cas9	947	955	[HKPENIVIEMAR]	>Cas9	758	769	K6	K2		20190410_QExHFX1_RSLC1_Beveridge_Clausen_IMP_DSS_JRmethod_R3.16354.16354.5 File:"20190410_QExHFX1_RSLC1_Beveridge_Clausen_IMP_DSS_JRmethod_R3.raw", NativeID:"controllerType=0 controllerNumber=1 scan=16354"	4135.16346		FALSE
188	151	680.709	3	2040.113	2040.112	0.08	[SKLVSDFR]	>Cas9	964	971	[SKLVSDFR]	>Cas9	964	971	K2	K2		20190410_QExHFX1_RSLC1_Beveridge_Clausen_IMP_DSS_JRmethod_R3.16890.16890.3 File:"20190410_QExHFX1_RSLC1_Beveridge_Clausen_IMP_DSS_JRmethod_R3.raw", NativeID:"controllerType=0 controllerNumber=1 scan=16890"	4212.06036		FALSE
189	151	695.048	3	2083.128	2083.128	0.15	[VPSKK]	>Cas9	31	35	[GKSDNVPSEEVVK]	>Cas9	869	881	K4	K2		20190410_QExHFX1_RSLC1_Beveridge_Clausen_IMP_DSS_JRmethod_R3.8182.8182.3 File:"20190410_QExHFX1_RSLC1_Beveridge_Clausen_IMP_DSS_JRmethod_R3.raw", NativeID:"controllerType=0 controllerNumber=1 scan=8182"	2539.19514		FALSE
190	150	783.42	3	2348.245	2348.246	-0.46	[FKVLGNTDR]	>Cas9	36	44	[SEQEIGKATAK]	>Cas9	1029	1039	K2	K7		20190410_QExHFX1_RSLC1_Beveridge_Clausen_IMP_DSS_JRmethod_R3.11021.11021.3 File:"20190410_QExHFX1_RSLC1_Beveridge_Clausen_IMP_DSS_JRmethod_R3.raw", NativeID:"controllerType=0 controllerNumber=1 scan=11021"	3212.4978		FALSE
191	150	634.83	4	2536.297	2536.296	0.43	[YDENDKLIR]	>Cas9	947	955	[MIAKSEQEIGK]	>Cas9	1025	1035	K6	K4		20190410_QExHFX1_RSLC1_Beveridge_Clausen_IMP_DSS_JRmethod_R3.13386.13386.4 File:"20190410_QExHFX1_RSLC1_Beveridge_Clausen_IMP_DSS_JRmethod_R3.raw", NativeID:"controllerType=0 controllerNumber=1 scan=13386"	3647.94384		FALSE
192	150	671.603	4	2683.388	2683.387	0.47	[FDNLTKAER]	>Cas9	901	909	[HKPENIVIEmAR]	>Cas9	758	769	K6	K2		20190410_QExHFX1_RSLC1_Beveridge_Clausen_IMP_DSS_JRmethod_R3.14937.14937.4 File:"20190410_QExHFX1_RSLC1_Beveridge_Clausen_IMP_DSS_JRmethod_R3.raw", NativeID:"controllerType=0 controllerNumber=1 scan=14937"	3906.25488		FALSE
193	150	548.688	5	2739.412	2739.413	-0.43	[YDENDKLIR]	>Cas9	947	955	[HKPENIVIEMAR]	>Cas9	758	769	K6	K2		20190410_QExHFX1_RSLC1_Beveridge_Clausen_IMP_DSS_JRmethod_R3.16309.16309.5 File:"20190410_QExHFX1_RSLC1_Beveridge_Clausen_IMP_DSS_JRmethod_R3.raw", NativeID:"controllerType=0 controllerNumber=1 scan=16309"	4129.37064		FALSE
194	150	693.152	4	2769.588	2769.587	0.11	[QLLNAKLITQR]	>Cas9	889	899	[GGLSELDKAGFIK]	>Cas9	910	922	K6	K8		20190410_QExHFX1_RSLC1_Beveridge_Clausen_IMP_DSS_JRmethod_R3.21627.21627.4 File:"20190410_QExHFX1_RSLC1_Beveridge_Clausen_IMP_DSS_JRmethod_R3.raw", NativeID:"controllerType=0 controllerNumber=1 scan=21627"	5062.8192		FALSE
195	150	421.245	4	1681.96	1681.96	0.04	[DKPIR]	>Cas9	1303	1307	[NSDKLIAR]	>Cas9	1119	1126	K2	K4		20190410_QExHFX1_RSLC1_Beveridge_Clausen_IMP_DSS_JRmethod_R3.9913.9913.4 File:"20190410_QExHFX1_RSLC1_Beveridge_Clausen_IMP_DSS_JRmethod_R3.raw", NativeID:"controllerType=0 controllerNumber=1 scan=9913"	2975.90772		FALSE
196	149	594.673	3	1782.005	1782.005	-0.02	[KVTVK]	>Cas9	562	566	[QLKEDYFK]	>Cas9	567	574	K1	K3	1	20190410_QExHFX1_RSLC1_Beveridge_Clausen_IMP_DSS_JRmethod_R3.10802.10802.3 File:"20190410_QExHFX1_RSLC1_Beveridge_Clausen_IMP_DSS_JRmethod_R3.raw", NativeID:"controllerType=0 controllerNumber=1 scan=10802"	3167.74104		FALSE
201	149	515.525	4	2059.079	2059.078	0.76	[GQKNSR]	>Cas9	777	782	[LVDSTDKADLR]	>Cas9	146	156	K3	K7		20190410_QExHFX1_RSLC1_Beveridge_Clausen_IMP_DSS_JRmethod_R3.8096.8096.4 File:"20190410_QExHFX1_RSLC1_Beveridge_Clausen_IMP_DSS_JRmethod_R3.raw", NativeID:"controllerType=0 controllerNumber=1 scan=8096"	2516.8125		FALSE
202	148	657.372	3	1970.101	1970.103	-0.82	[NSDKLIAR]	>Cas9	1119	1126	[NSDKLIAR]	>Cas9	1119	1126	K4	K4		20190410_QExHFX1_RSLC1_Beveridge_Clausen_IMP_DSS_JRmethod_R3.11855.11855.3 File:"20190410_QExHFX1_RSLC1_Beveridge_Clausen_IMP_DSS_JRmethod_R3.raw", NativeID:"controllerType=0 controllerNumber=1 scan=11855"	3374.21802		FALSE
204	148	687.716	3	2061.134	2061.134	-0.14	[AGFIKR]	>Cas9	918	923	[LVDSTDKADLR]	>Cas9	146	156	K5	K7		20190410_QExHFX1_RSLC1_Beveridge_Clausen_IMP_DSS_JRmethod_R3.13284.13284.3 File:"20190410_QExHFX1_RSLC1_Beveridge_Clausen_IMP_DSS_JRmethod_R3.raw", NativeID:"controllerType=0 controllerNumber=1 scan=13284"	3629.98236		FALSE
208	148	669.854	4	2676.393	2676.397	-1.52	[DFQFYKVR]	>Cas9	973	980	[HKPENIVIEMAR]	>Cas9	758	769	K6	K2		20190410_QExHFX1_RSLC1_Beveridge_Clausen_IMP_DSS_JRmethod_R3.19721.19721.4 File:"20190410_QExHFX1_RSLC1_Beveridge_Clausen_IMP_DSS_JRmethod_R3.raw", NativeID:"controllerType=0 controllerNumber=1 scan=19721"	4705.1244		FALSE
209	148	635.683	3	1905.036	1905.036	-0.28	[KmIAK]	>Cas9	1024	1028	[SEQEIGKATAK]	>Cas9	1029	1039	K1	K7		20190410_QExHFX1_RSLC1_Beveridge_Clausen_IMP_DSS_JRmethod_R3.6673.6673.3 File:"20190410_QExHFX1_RSLC1_Beveridge_Clausen_IMP_DSS_JRmethod_R3.raw", NativeID:"controllerType=0 controllerNumber=1 scan=6673"	2129.7306		FALSE
210	148	719.71	3	2157.115	2157.115	0.11	[GQKNSR]	>Cas9	777	782	[SDNVPSEEVVKK]	>Cas9	871	882	K3	K11		20190410_QExHFX1_RSLC1_Beveridge_Clausen_IMP_DSS_JRmethod_R3.6746.6746.3 File:"20190410_QExHFX1_RSLC1_Beveridge_Clausen_IMP_DSS_JRmethod_R3.raw", NativeID:"controllerType=0 controllerNumber=1 scan=6746"	2151.90798		FALSE
211	148	710.724	3	2130.157	2130.155	0.66	[KLVDSTDK]	>Cas9	145	152	[VLSAYNKHR]	>Cas9	1294	1302	K1	K7		20190410_QExHFX1_RSLC1_Beveridge_Clausen_IMP_DSS_JRmethod_R3.7836.7836.3 File:"20190410_QExHFX1_RSLC1_Beveridge_Clausen_IMP_DSS_JRmethod_R3.raw", NativeID:"controllerType=0 controllerNumber=1 scan=7836"	2453.50302		FALSE
212	148	651.034	3	1951.086	1951.086	0.21	[DKQSGK]	>Cas9	676	681	[NLPNEKVLPK]	>Cas9	505	514	K2	K6		20190410_QExHFX1_RSLC1_Beveridge_Clausen_IMP_DSS_JRmethod_R3.9391.9391.3 File:"20190410_QExHFX1_RSLC1_Beveridge_Clausen_IMP_DSS_JRmethod_R3.raw", NativeID:"controllerType=0 controllerNumber=1 scan=9391"	2851.61532		FALSE
