# Supplementary material for: A synthetic peptide library for benchmarking crosslinking-mass spectrometry search engines for proteins and protein complexes
Source: Nat Commun. 2020 Feb 6;11:742. doi: 10.1038/s41467-020-14608-2 (PMC7005041; doi:10.1038/s41467-020-14608-2)
Supplement: Supplementary file 3 — Supplementary Data 1 [file 41467_2020_14608_MOESM3_ESM.zip › CSVfiles/Stavrox_R3_5perFDR.csv]

Nr.	Score	m/z	z	M+H+	calc.	Dev (ppm)	Peptide (1)	Protein (1)	From	To	Peptide (2)	Protein (2)	From	To	Site (1)	Site (2)	Rank	Scan	RT	Misc	Selected
1	242	876.161	3	2626.469	2626.467	0.83	[VVDELVKVMGR]	>Cas9	747	757	[VVDELVKVMGR]	>Cas9	747	757	K7	K7		20190410_QExHFX1_RSLC1_Beveridge_Clausen_IMP_DSS_JRmethod_R3.23065.23065.3 File:"20190410_QExHFX1_RSLC1_Beveridge_Clausen_IMP_DSS_JRmethod_R3.raw", NativeID:"controllerType=0 controllerNumber=1 scan=23065"	5345.10534		FALSE
2	231	868.124	3	2602.359	2602.357	0.59	[LVDSTDKADLR]	>Cas9	146	156	[LVDSTDKADLR]	>Cas9	146	156	K7	K7		20190410_QExHFX1_RSLC1_Beveridge_Clausen_IMP_DSS_JRmethod_R3.14039.14039.3 File:"20190410_QExHFX1_RSLC1_Beveridge_Clausen_IMP_DSS_JRmethod_R3.raw", NativeID:"controllerType=0 controllerNumber=1 scan=14039"	3759.55266		FALSE
3	229	868.124	3	2602.358	2602.357	0.27	[LVDSTDKADLR]	>Cas9	146	156	[LVDSTDKADLR]	>Cas9	146	156	K7	K7		20190410_QExHFX1_RSLC1_Beveridge_Clausen_IMP_DSS_JRmethod_R3.14241.14241.3 File:"20190410_QExHFX1_RSLC1_Beveridge_Clausen_IMP_DSS_JRmethod_R3.raw", NativeID:"controllerType=0 controllerNumber=1 scan=14241"	3789.97326		FALSE
4	229	680.71	3	2040.115	2040.112	1.04	[SKLVSDFR]	>Cas9	964	971	[SKLVSDFR]	>Cas9	964	971	K2	K2		20190410_QExHFX1_RSLC1_Beveridge_Clausen_IMP_DSS_JRmethod_R3.16248.16248.3 File:"20190410_QExHFX1_RSLC1_Beveridge_Clausen_IMP_DSS_JRmethod_R3.raw", NativeID:"controllerType=0 controllerNumber=1 scan=16248"	4120.05918		FALSE
5	229	820.766	3	2460.284	2460.283	0.37	[SEQEIGKATAK]	>Cas9	1029	1039	[SEQEIGKATAK]	>Cas9	1029	1039	K7	K7		20190410_QExHFX1_RSLC1_Beveridge_Clausen_IMP_DSS_JRmethod_R3.8101.8101.3 File:"20190410_QExHFX1_RSLC1_Beveridge_Clausen_IMP_DSS_JRmethod_R3.raw", NativeID:"controllerType=0 controllerNumber=1 scan=8101"	2517.6879		FALSE
7	225	728.874	4	2912.474	2912.474	0.33	[GKSDNVPSEEVVK]	>Cas9	869	881	[GKSDNVPSEEVVK]	>Cas9	869	881	K2	K2	1	20190410_QExHFX1_RSLC1_Beveridge_Clausen_IMP_DSS_JRmethod_R3.11144.11144.4 File:"20190410_QExHFX1_RSLC1_Beveridge_Clausen_IMP_DSS_JRmethod_R3.raw", NativeID:"controllerType=0 controllerNumber=1 scan=11144"	3233.7771		FALSE
8	223	760.371	4	3038.463	3038.46	1.09	[MTNFDKNLPNEK]	>Cas9	499	510	[MTNFDKNLPNEK]	>Cas9	499	510	K6	K6		20190410_QExHFX1_RSLC1_Beveridge_Clausen_IMP_DSS_JRmethod_R3.15838.15838.4 File:"20190410_QExHFX1_RSLC1_Beveridge_Clausen_IMP_DSS_JRmethod_R3.raw", NativeID:"controllerType=0 controllerNumber=1 scan=15838"	4056.84414		FALSE
9	218	868.122	3	2602.352	2602.357	-1.9	[LVDSTDKADLR]	>Cas9	146	156	[LVDSTDKADLR]	>Cas9	146	156	K7	K7		20190410_QExHFX1_RSLC1_Beveridge_Clausen_IMP_DSS_JRmethod_R3.14632.14632.3 File:"20190410_QExHFX1_RSLC1_Beveridge_Clausen_IMP_DSS_JRmethod_R3.raw", NativeID:"controllerType=0 controllerNumber=1 scan=14632"	3852.38118		FALSE
11	215	775.4	3	2324.185	2324.188	-1.19	[FDNLTKAER]	>Cas9	901	909	[FDNLTKAER]	>Cas9	901	909	K6	K6		20190410_QExHFX1_RSLC1_Beveridge_Clausen_IMP_DSS_JRmethod_R3.12451.12451.3 File:"20190410_QExHFX1_RSLC1_Beveridge_Clausen_IMP_DSS_JRmethod_R3.raw", NativeID:"controllerType=0 controllerNumber=1 scan=12451"	3483.2487		FALSE
12	214	781.403	3	2342.193	2342.197	-1.5	[DFQFYKVR]	>Cas9	973	980	[DFQFYKVR]	>Cas9	973	980	K6	K6		20190410_QExHFX1_RSLC1_Beveridge_Clausen_IMP_DSS_JRmethod_R3.23579.23579.3 File:"20190410_QExHFX1_RSLC1_Beveridge_Clausen_IMP_DSS_JRmethod_R3.raw", NativeID:"controllerType=0 controllerNumber=1 scan=23579"	5453.87106		FALSE
14	210	792.723	3	2376.154	2376.154	0.15	[KDWDPK]	>Cas9	1128	1133	[MTNFDKNLPNEK]	>Cas9	499	510	K1	K6	1	20190410_QExHFX1_RSLC1_Beveridge_Clausen_IMP_DSS_JRmethod_R3.14278.14278.3 File:"20190410_QExHFX1_RSLC1_Beveridge_Clausen_IMP_DSS_JRmethod_R3.raw", NativeID:"controllerType=0 controllerNumber=1 scan=14278"	3795.74322		FALSE
15	210	685.609	4	2739.414	2739.413	0.13	[YDENDKLIR]	>Cas9	947	955	[HKPENIVIEMAR]	>Cas9	758	769	K6	K2		20190410_QExHFX1_RSLC1_Beveridge_Clausen_IMP_DSS_JRmethod_R3.16487.16487.4 File:"20190410_QExHFX1_RSLC1_Beveridge_Clausen_IMP_DSS_JRmethod_R3.raw", NativeID:"controllerType=0 controllerNumber=1 scan=16487"	4155.62718		FALSE
16	208	778.402	3	2333.192	2333.192	-0.38	[FDNLTKAER]	>Cas9	901	909	[DFQFYKVR]	>Cas9	973	980	K6	K6		20190410_QExHFX1_RSLC1_Beveridge_Clausen_IMP_DSS_JRmethod_R3.18718.18718.3 File:"20190410_QExHFX1_RSLC1_Beveridge_Clausen_IMP_DSS_JRmethod_R3.raw", NativeID:"controllerType=0 controllerNumber=1 scan=18718"	4530.28734		FALSE
18	208	844.697	4	3375.765	3375.764	0.27	[LVDSTDKADLR]	>Cas9	146	156	[KNLIGALLFDSGETAEATR]	>Cas9	49	67	K7	K1		20190410_QExHFX1_RSLC1_Beveridge_Clausen_IMP_DSS_JRmethod_R3.25148.25148.4 File:"20190410_QExHFX1_RSLC1_Beveridge_Clausen_IMP_DSS_JRmethod_R3.raw", NativeID:"controllerType=0 controllerNumber=1 scan=25148"	5809.18314		FALSE
20	206	775.401	3	2324.187	2324.188	-0.48	[FDNLTKAER]	>Cas9	901	909	[FDNLTKAER]	>Cas9	901	909	K6	K6		20190410_QExHFX1_RSLC1_Beveridge_Clausen_IMP_DSS_JRmethod_R3.12610.12610.3 File:"20190410_QExHFX1_RSLC1_Beveridge_Clausen_IMP_DSS_JRmethod_R3.raw", NativeID:"controllerType=0 controllerNumber=1 scan=12610"	3513.60048		FALSE
21	206	777.083	3	2329.234	2329.236	-0.72	[NSDKLIAR]	>Cas9	1119	1126	[DDSIDNKVLTR]	>Cas9	853	863	K4	K7		20190410_QExHFX1_RSLC1_Beveridge_Clausen_IMP_DSS_JRmethod_R3.15641.15641.3 File:"20190410_QExHFX1_RSLC1_Beveridge_Clausen_IMP_DSS_JRmethod_R3.raw", NativeID:"controllerType=0 controllerNumber=1 scan=15641"	4027.5897		FALSE
22	205	868.123	3	2602.355	2602.357	-0.62	[LVDSTDKADLR]	>Cas9	146	156	[LVDSTDKADLR]	>Cas9	146	156	K7	K7		20190410_QExHFX1_RSLC1_Beveridge_Clausen_IMP_DSS_JRmethod_R3.14422.14422.3 File:"20190410_QExHFX1_RSLC1_Beveridge_Clausen_IMP_DSS_JRmethod_R3.raw", NativeID:"controllerType=0 controllerNumber=1 scan=14422"	3820.30248		FALSE
26	203	657.373	3	1970.103	1970.103	0.24	[NSDKLIAR]	>Cas9	1119	1126	[NSDKLIAR]	>Cas9	1119	1126	K4	K4		20190410_QExHFX1_RSLC1_Beveridge_Clausen_IMP_DSS_JRmethod_R3.11267.11267.3 File:"20190410_QExHFX1_RSLC1_Beveridge_Clausen_IMP_DSS_JRmethod_R3.raw", NativeID:"controllerType=0 controllerNumber=1 scan=11267"	3252.64926		FALSE
27	203	667.604	4	2667.393	2667.392	0.31	[FDNLTKAER]	>Cas9	901	909	[HKPENIVIEMAR]	>Cas9	758	769	K6	K2		20190410_QExHFX1_RSLC1_Beveridge_Clausen_IMP_DSS_JRmethod_R3.14889.14889.4 File:"20190410_QExHFX1_RSLC1_Beveridge_Clausen_IMP_DSS_JRmethod_R3.raw", NativeID:"controllerType=0 controllerNumber=1 scan=14889"	3897.27834		FALSE
28	203	635.577	4	2539.286	2539.286	-0.11	[SKLVSDFR]	>Cas9	964	971	[MTNFDKNLPNEK]	>Cas9	499	510	K2	K6		20190410_QExHFX1_RSLC1_Beveridge_Clausen_IMP_DSS_JRmethod_R3.16005.16005.4 File:"20190410_QExHFX1_RSLC1_Beveridge_Clausen_IMP_DSS_JRmethod_R3.raw", NativeID:"controllerType=0 controllerNumber=1 scan=16005"	4081.92132		FALSE
29	203	793.92	4	3172.658	3172.659	-0.36	[MDGTEELLVKLNR]	>Cas9	387	399	[MDGTEELLVKLNR]	>Cas9	387	399	K10	K10		20190410_QExHFX1_RSLC1_Beveridge_Clausen_IMP_DSS_JRmethod_R3.26657.26657.4 File:"20190410_QExHFX1_RSLC1_Beveridge_Clausen_IMP_DSS_JRmethod_R3.raw", NativeID:"controllerType=0 controllerNumber=1 scan=26657"	6194.937		FALSE
31	201	657.372	3	1970.102	1970.103	-0.28	[NSDKLIAR]	>Cas9	1119	1126	[NSDKLIAR]	>Cas9	1119	1126	K4	K4		20190410_QExHFX1_RSLC1_Beveridge_Clausen_IMP_DSS_JRmethod_R3.11564.11564.3 File:"20190410_QExHFX1_RSLC1_Beveridge_Clausen_IMP_DSS_JRmethod_R3.raw", NativeID:"controllerType=0 controllerNumber=1 scan=11564"	3313.39224		FALSE
32	201	777.084	3	2329.238	2329.236	0.98	[NSDKLIAR]	>Cas9	1119	1126	[DDSIDNKVLTR]	>Cas9	853	863	K4	K7		20190410_QExHFX1_RSLC1_Beveridge_Clausen_IMP_DSS_JRmethod_R3.15845.15845.3 File:"20190410_QExHFX1_RSLC1_Beveridge_Clausen_IMP_DSS_JRmethod_R3.raw", NativeID:"controllerType=0 controllerNumber=1 scan=15845"	4057.8411		FALSE
35	200	799.409	3	2396.211	2396.209	0.77	[FDNLTKAER]	>Cas9	901	909	[YDENDKLIR]	>Cas9	947	955	K6	K6		20190410_QExHFX1_RSLC1_Beveridge_Clausen_IMP_DSS_JRmethod_R3.14378.14378.3 File:"20190410_QExHFX1_RSLC1_Beveridge_Clausen_IMP_DSS_JRmethod_R3.raw", NativeID:"controllerType=0 controllerNumber=1 scan=14378"	3812.32932		FALSE
36	199	688.065	3	2062.179	2062.179	-0.02	[KLVDSTDK]	>Cas9	145	152	[IEKILTFR]	>Cas9	444	451	K1	K3		20190410_QExHFX1_RSLC1_Beveridge_Clausen_IMP_DSS_JRmethod_R3.16061.16061.3 File:"20190410_QExHFX1_RSLC1_Beveridge_Clausen_IMP_DSS_JRmethod_R3.raw", NativeID:"controllerType=0 controllerNumber=1 scan=16061"	4090.68504		FALSE
37	199	841.685	4	3363.719	3363.718	0.39	[VVDELVKVMGR]	>Cas9	747	757	[LESEFVYGDYKVYDVR]	>Cas9	1008	1023	K7	K11		20190410_QExHFX1_RSLC1_Beveridge_Clausen_IMP_DSS_JRmethod_R3.23975.23975.4 File:"20190410_QExHFX1_RSLC1_Beveridge_Clausen_IMP_DSS_JRmethod_R3.raw", NativeID:"controllerType=0 controllerNumber=1 scan=23975"	5539.0983		FALSE
38	198	762.099	3	2284.282	2284.288	-2.73	[APLSASMIKR]	>Cas9	319	328	[APLSASMIKR]	>Cas9	319	328	K9	K9	1	20190410_QExHFX1_RSLC1_Beveridge_Clausen_IMP_DSS_JRmethod_R3.15630.15630.3 File:"20190410_QExHFX1_RSLC1_Beveridge_Clausen_IMP_DSS_JRmethod_R3.raw", NativeID:"controllerType=0 controllerNumber=1 scan=15630"	4025.99796		FALSE
39	198	688.064	3	2062.178	2062.179	-0.89	[KLVDSTDK]	>Cas9	145	152	[IEKILTFR]	>Cas9	444	451	K1	K3		20190410_QExHFX1_RSLC1_Beveridge_Clausen_IMP_DSS_JRmethod_R3.16071.16071.3 File:"20190410_QExHFX1_RSLC1_Beveridge_Clausen_IMP_DSS_JRmethod_R3.raw", NativeID:"controllerType=0 controllerNumber=1 scan=16071"	4091.78064		FALSE
40	198	778.402	3	2333.191	2333.192	-0.46	[FDNLTKAER]	>Cas9	901	909	[DFQFYKVR]	>Cas9	973	980	K6	K6		20190410_QExHFX1_RSLC1_Beveridge_Clausen_IMP_DSS_JRmethod_R3.19093.19093.3 File:"20190410_QExHFX1_RSLC1_Beveridge_Clausen_IMP_DSS_JRmethod_R3.raw", NativeID:"controllerType=0 controllerNumber=1 scan=19093"	4592.26338		FALSE
41	197	626.332	3	1876.982	1876.98	0.92	[KDWDPK]	>Cas9	1128	1133	[SKLVSDFR]	>Cas9	964	971	K1	K2	1	20190410_QExHFX1_RSLC1_Beveridge_Clausen_IMP_DSS_JRmethod_R3.14417.14417.3 File:"20190410_QExHFX1_RSLC1_Beveridge_Clausen_IMP_DSS_JRmethod_R3.raw", NativeID:"controllerType=0 controllerNumber=1 scan=14417"	3819.46326		FALSE
42	197	823.415	3	2468.231	2468.23	0.14	[YDENDKLIR]	>Cas9	947	955	[YDENDKLIR]	>Cas9	947	955	K6	K6		20190410_QExHFX1_RSLC1_Beveridge_Clausen_IMP_DSS_JRmethod_R3.16126.16126.3 File:"20190410_QExHFX1_RSLC1_Beveridge_Clausen_IMP_DSS_JRmethod_R3.raw", NativeID:"controllerType=0 controllerNumber=1 scan=16126"	4099.28784		FALSE
43	197	844.696	4	3375.763	3375.764	-0.22	[LVDSTDKADLR]	>Cas9	146	156	[KNLIGALLFDSGETAEATR]	>Cas9	49	67	K7	K1		20190410_QExHFX1_RSLC1_Beveridge_Clausen_IMP_DSS_JRmethod_R3.25288.25288.4 File:"20190410_QExHFX1_RSLC1_Beveridge_Clausen_IMP_DSS_JRmethod_R3.raw", NativeID:"controllerType=0 controllerNumber=1 scan=25288"	5839.48206		FALSE
44	197	687.031	3	2059.08	2059.078	0.82	[GQKNSR]	>Cas9	777	782	[LVDSTDKADLR]	>Cas9	146	156	K3	K7		20190410_QExHFX1_RSLC1_Beveridge_Clausen_IMP_DSS_JRmethod_R3.7985.7985.3 File:"20190410_QExHFX1_RSLC1_Beveridge_Clausen_IMP_DSS_JRmethod_R3.raw", NativeID:"controllerType=0 controllerNumber=1 scan=7985"	2487.00072		FALSE
45	196	657.373	3	1970.105	1970.103	0.9	[NSDKLIAR]	>Cas9	1119	1126	[NSDKLIAR]	>Cas9	1119	1126	K4	K4		20190410_QExHFX1_RSLC1_Beveridge_Clausen_IMP_DSS_JRmethod_R3.11422.11422.3 File:"20190410_QExHFX1_RSLC1_Beveridge_Clausen_IMP_DSS_JRmethod_R3.raw", NativeID:"controllerType=0 controllerNumber=1 scan=11422"	3283.11456		FALSE
47	196	667.602	4	2667.387	2667.392	-1.85	[FDNLTKAER]	>Cas9	901	909	[HKPENIVIEMAR]	>Cas9	758	769	K6	K2		20190410_QExHFX1_RSLC1_Beveridge_Clausen_IMP_DSS_JRmethod_R3.15063.15063.4 File:"20190410_QExHFX1_RSLC1_Beveridge_Clausen_IMP_DSS_JRmethod_R3.raw", NativeID:"controllerType=0 controllerNumber=1 scan=15063"	3928.98462		FALSE
48	196	778.401	3	2333.189	2333.192	-1.56	[FDNLTKAER]	>Cas9	901	909	[DFQFYKVR]	>Cas9	973	980	K6	K6		20190410_QExHFX1_RSLC1_Beveridge_Clausen_IMP_DSS_JRmethod_R3.18893.18893.3 File:"20190410_QExHFX1_RSLC1_Beveridge_Clausen_IMP_DSS_JRmethod_R3.raw", NativeID:"controllerType=0 controllerNumber=1 scan=18893"	4561.70382		FALSE
49	195	698.376	3	2093.112	2093.112	0.47	[GYKEVK]	>Cas9	1190	1195	[LVDSTDKADLR]	>Cas9	146	156	K3	K7		20190410_QExHFX1_RSLC1_Beveridge_Clausen_IMP_DSS_JRmethod_R3.10731.10731.3 File:"20190410_QExHFX1_RSLC1_Beveridge_Clausen_IMP_DSS_JRmethod_R3.raw", NativeID:"controllerType=0 controllerNumber=1 scan=10731"	3152.96292		FALSE
50	195	868.124	3	2602.356	2602.357	-0.37	[LVDSTDKADLR]	>Cas9	146	156	[LVDSTDKADLR]	>Cas9	146	156	K7	K7		20190410_QExHFX1_RSLC1_Beveridge_Clausen_IMP_DSS_JRmethod_R3.13850.13850.3 File:"20190410_QExHFX1_RSLC1_Beveridge_Clausen_IMP_DSS_JRmethod_R3.raw", NativeID:"controllerType=0 controllerNumber=1 scan=13850"	3729.72174		FALSE
53	195	847.432	4	3386.705	3386.704	0.17	[SSFEKNPIDFLEAK]	>Cas9	1176	1189	[SSFEKNPIDFLEAK]	>Cas9	1176	1189	K5	K5		20190410_QExHFX1_RSLC1_Beveridge_Clausen_IMP_DSS_JRmethod_R3.27152.27152.4 File:"20190410_QExHFX1_RSLC1_Beveridge_Clausen_IMP_DSS_JRmethod_R3.raw", NativeID:"controllerType=0 controllerNumber=1 scan=27152"	6340.5906		FALSE
54	193	680.709	3	2040.113	2040.112	0.26	[SKLVSDFR]	>Cas9	964	971	[SKLVSDFR]	>Cas9	964	971	K2	K2		20190410_QExHFX1_RSLC1_Beveridge_Clausen_IMP_DSS_JRmethod_R3.16450.16450.3 File:"20190410_QExHFX1_RSLC1_Beveridge_Clausen_IMP_DSS_JRmethod_R3.raw", NativeID:"controllerType=0 controllerNumber=1 scan=16450"	4150.75392		FALSE
56	192	708.057	3	2122.155	2122.154	0.37	[SKLVSDFR]	>Cas9	964	971	[QQLPEKYK]	>Cas9	345	352	K2	K6		20190410_QExHFX1_RSLC1_Beveridge_Clausen_IMP_DSS_JRmethod_R3.13021.13021.3 File:"20190410_QExHFX1_RSLC1_Beveridge_Clausen_IMP_DSS_JRmethod_R3.raw", NativeID:"controllerType=0 controllerNumber=1 scan=13021"	3585.77778		FALSE
57	192	528.833	4	2112.308	2112.308	0.11	[FIKPILEK]	>Cas9	379	386	[FIKPILEK]	>Cas9	379	386	K3	K3		20190410_QExHFX1_RSLC1_Beveridge_Clausen_IMP_DSS_JRmethod_R3.19851.19851.4 File:"20190410_QExHFX1_RSLC1_Beveridge_Clausen_IMP_DSS_JRmethod_R3.raw", NativeID:"controllerType=0 controllerNumber=1 scan=19851"	4727.41866		FALSE
58	191	581.802	4	2324.188	2324.188	0.01	[FDNLTKAER]	>Cas9	901	909	[FDNLTKAER]	>Cas9	901	909	K6	K6		20190410_QExHFX1_RSLC1_Beveridge_Clausen_IMP_DSS_JRmethod_R3.12459.12459.4 File:"20190410_QExHFX1_RSLC1_Beveridge_Clausen_IMP_DSS_JRmethod_R3.raw", NativeID:"controllerType=0 controllerNumber=1 scan=12459"	3484.6893		FALSE
59	191	802.41	3	2405.215	2405.214	0.41	[DFQFYKVR]	>Cas9	973	980	[YDENDKLIR]	>Cas9	947	955	K6	K6		20190410_QExHFX1_RSLC1_Beveridge_Clausen_IMP_DSS_JRmethod_R3.20443.20443.3 File:"20190410_QExHFX1_RSLC1_Beveridge_Clausen_IMP_DSS_JRmethod_R3.raw", NativeID:"controllerType=0 controllerNumber=1 scan=20443"	4831.03356		FALSE
60	190	635.577	4	2539.287	2539.286	0.28	[SKLVSDFR]	>Cas9	964	971	[MTNFDKNLPNEK]	>Cas9	499	510	K2	K6		20190410_QExHFX1_RSLC1_Beveridge_Clausen_IMP_DSS_JRmethod_R3.16203.16203.4 File:"20190410_QExHFX1_RSLC1_Beveridge_Clausen_IMP_DSS_JRmethod_R3.raw", NativeID:"controllerType=0 controllerNumber=1 scan=16203"	4112.43144		FALSE
62	190	687.031	3	2059.078	2059.078	0.07	[GQKNSR]	>Cas9	777	782	[LVDSTDKADLR]	>Cas9	146	156	K3	K7		20190410_QExHFX1_RSLC1_Beveridge_Clausen_IMP_DSS_JRmethod_R3.8098.8098.3 File:"20190410_QExHFX1_RSLC1_Beveridge_Clausen_IMP_DSS_JRmethod_R3.raw", NativeID:"controllerType=0 controllerNumber=1 scan=8098"	2517.13914		FALSE
63	189	668.364	3	2003.076	2003.077	-0.37	[LSKSR]	>Cas9	220	224	[DDSIDNKVLTR]	>Cas9	853	863	K3	K7	1	20190410_QExHFX1_RSLC1_Beveridge_Clausen_IMP_DSS_JRmethod_R3.11912.11912.3 File:"20190410_QExHFX1_RSLC1_Beveridge_Clausen_IMP_DSS_JRmethod_R3.raw", NativeID:"controllerType=0 controllerNumber=1 scan=11912"	3386.37846		FALSE
64	189	657.373	3	1970.104	1970.103	0.66	[NSDKLIAR]	>Cas9	1119	1126	[NSDKLIAR]	>Cas9	1119	1126	K4	K4		20190410_QExHFX1_RSLC1_Beveridge_Clausen_IMP_DSS_JRmethod_R3.12098.12098.3 File:"20190410_QExHFX1_RSLC1_Beveridge_Clausen_IMP_DSS_JRmethod_R3.raw", NativeID:"controllerType=0 controllerNumber=1 scan=12098"	3422.98536		FALSE
65	188	775.401	3	2324.188	2324.188	0.06	[FDNLTKAER]	>Cas9	901	909	[FDNLTKAER]	>Cas9	901	909	K6	K6		20190410_QExHFX1_RSLC1_Beveridge_Clausen_IMP_DSS_JRmethod_R3.12799.12799.3 File:"20190410_QExHFX1_RSLC1_Beveridge_Clausen_IMP_DSS_JRmethod_R3.raw", NativeID:"controllerType=0 controllerNumber=1 scan=12799"	3543.97932		FALSE
67	188	650.021	3	1948.05	1948.048	0.56	[KLVDSTDK]	>Cas9	145	152	[KLVDSTDK]	>Cas9	145	152	K1	K1		20190410_QExHFX1_RSLC1_Beveridge_Clausen_IMP_DSS_JRmethod_R3.8460.8460.3 File:"20190410_QExHFX1_RSLC1_Beveridge_Clausen_IMP_DSS_JRmethod_R3.raw", NativeID:"controllerType=0 controllerNumber=1 scan=8460"	2613.36348		FALSE
68	187	814.144	3	2440.418	2440.417	0.28	[NLPNEKVLPK]	>Cas9	505	514	[NLPNEKVLPK]	>Cas9	505	514	K6	K6		20190410_QExHFX1_RSLC1_Beveridge_Clausen_IMP_DSS_JRmethod_R3.14293.14293.3 File:"20190410_QExHFX1_RSLC1_Beveridge_Clausen_IMP_DSS_JRmethod_R3.raw", NativeID:"controllerType=0 controllerNumber=1 scan=14293"	3798.20892		FALSE
69	187	767.751	3	2301.237	2301.237	0.14	[EKIEK]	>Cas9	442	446	[MDGTEELLVKLNR]	>Cas9	387	399	K2	K10		20190410_QExHFX1_RSLC1_Beveridge_Clausen_IMP_DSS_JRmethod_R3.18910.18910.3 File:"20190410_QExHFX1_RSLC1_Beveridge_Clausen_IMP_DSS_JRmethod_R3.raw", NativeID:"controllerType=0 controllerNumber=1 scan=18910"	4564.13262		FALSE
71	187	657.327	4	2626.285	2626.284	0.33	[LKGSPEDNEQK]	>Cas9	1249	1259	[LKGSPEDNEQK]	>Cas9	1249	1259	K2	K2		20190410_QExHFX1_RSLC1_Beveridge_Clausen_IMP_DSS_JRmethod_R3.6875.6875.4 File:"20190410_QExHFX1_RSLC1_Beveridge_Clausen_IMP_DSS_JRmethod_R3.raw", NativeID:"controllerType=0 controllerNumber=1 scan=6875"	2187.96012		FALSE
72	186	825.098	3	2473.279	2473.28	-0.28	[DFQFYKVR]	>Cas9	973	980	[MIAKSEQEIGK]	>Cas9	1025	1035	K6	K4	1	20190410_QExHFX1_RSLC1_Beveridge_Clausen_IMP_DSS_JRmethod_R3.17756.17756.3 File:"20190410_QExHFX1_RSLC1_Beveridge_Clausen_IMP_DSS_JRmethod_R3.raw", NativeID:"controllerType=0 controllerNumber=1 scan=17756"	4363.44444		FALSE
73	185	647.39	3	1940.157	1940.154	1.37	[KGILQTVK]	>Cas9	739	746	[NSDKLIAR]	>Cas9	1119	1126	K1	K4		20190410_QExHFX1_RSLC1_Beveridge_Clausen_IMP_DSS_JRmethod_R3.12156.12156.3 File:"20190410_QExHFX1_RSLC1_Beveridge_Clausen_IMP_DSS_JRmethod_R3.raw", NativeID:"controllerType=0 controllerNumber=1 scan=12156"	3432.49254		FALSE
74	183	714.399	3	2141.183	2141.181	0.63	[ESILPKR]	>Cas9	1112	1118	[SEQEIGKATAK]	>Cas9	1029	1039	K6	K7		20190410_QExHFX1_RSLC1_Beveridge_Clausen_IMP_DSS_JRmethod_R3.10378.10378.3 File:"20190410_QExHFX1_RSLC1_Beveridge_Clausen_IMP_DSS_JRmethod_R3.raw", NativeID:"controllerType=0 controllerNumber=1 scan=10378"	3071.93274		FALSE
75	183	868.124	3	2602.359	2602.357	0.63	[LVDSTDKADLR]	>Cas9	146	156	[LVDSTDKADLR]	>Cas9	146	156	K7	K7		20190410_QExHFX1_RSLC1_Beveridge_Clausen_IMP_DSS_JRmethod_R3.14800.14800.3 File:"20190410_QExHFX1_RSLC1_Beveridge_Clausen_IMP_DSS_JRmethod_R3.raw", NativeID:"controllerType=0 controllerNumber=1 scan=14800"	3882.42426		FALSE
79	182	681.618	4	2723.449	2723.45	-0.3	[KFDNLTK]	>Cas9	900	906	[TEVQTGGFSKESILPK]	>Cas9	1102	1117	K1	K10		20190410_QExHFX1_RSLC1_Beveridge_Clausen_IMP_DSS_JRmethod_R3.18909.18909.4 File:"20190410_QExHFX1_RSLC1_Beveridge_Clausen_IMP_DSS_JRmethod_R3.raw", NativeID:"controllerType=0 controllerNumber=1 scan=18909"	4564.05708		FALSE
85	180	763.422	3	2288.251	2288.253	-0.69	[DKQSGK]	>Cas9	676	681	[SVKELLGITIMER]	>Cas9	1163	1175	K2	K3		20190410_QExHFX1_RSLC1_Beveridge_Clausen_IMP_DSS_JRmethod_R3.21879.21879.3 File:"20190410_QExHFX1_RSLC1_Beveridge_Clausen_IMP_DSS_JRmethod_R3.raw", NativeID:"controllerType=0 controllerNumber=1 scan=21879"	5110.74798		FALSE
87	179	651.847	4	2604.365	2604.362	1.12	[MIAKSEQEIGK]	>Cas9	1025	1035	[MIAKSEQEIGK]	>Cas9	1025	1035	K4	K4		20190410_QExHFX1_RSLC1_Beveridge_Clausen_IMP_DSS_JRmethod_R3.11351.11351.4 File:"20190410_QExHFX1_RSLC1_Beveridge_Clausen_IMP_DSS_JRmethod_R3.raw", NativeID:"controllerType=0 controllerNumber=1 scan=11351"	3268.17504		FALSE
88	179	869.205	4	3473.799	3473.801	-0.44	[SDNVPSEEVVKK]	>Cas9	871	882	[KNLIGALLFDSGETAEATR]	>Cas9	49	67	K11	K1		20190410_QExHFX1_RSLC1_Beveridge_Clausen_IMP_DSS_JRmethod_R3.23739.23739.4 File:"20190410_QExHFX1_RSLC1_Beveridge_Clausen_IMP_DSS_JRmethod_R3.raw", NativeID:"controllerType=0 controllerNumber=1 scan=23739"	5486.72796		FALSE
89	178	651.013	3	1951.024	1951.022	0.96	[MKNYWR]	>Cas9	883	888	[NSDKLIAR]	>Cas9	1119	1126	K2	K4		20190410_QExHFX1_RSLC1_Beveridge_Clausen_IMP_DSS_JRmethod_R3.12843.12843.3 File:"20190410_QExHFX1_RSLC1_Beveridge_Clausen_IMP_DSS_JRmethod_R3.raw", NativeID:"controllerType=0 controllerNumber=1 scan=12843"	3551.75034		FALSE
90	178	681.035	3	2041.092	2041.092	-0.37	[DKPIR]	>Cas9	1303	1307	[DDSIDNKVLTR]	>Cas9	853	863	K2	K7		20190410_QExHFX1_RSLC1_Beveridge_Clausen_IMP_DSS_JRmethod_R3.14222.14222.3 File:"20190410_QExHFX1_RSLC1_Beveridge_Clausen_IMP_DSS_JRmethod_R3.raw", NativeID:"controllerType=0 controllerNumber=1 scan=14222"	3787.03818		FALSE
91	178	657.371	4	2626.463	2626.467	-1.5	[VVDELVKVMGR]	>Cas9	747	757	[VVDELVKVMGR]	>Cas9	747	757	K7	K7		20190410_QExHFX1_RSLC1_Beveridge_Clausen_IMP_DSS_JRmethod_R3.23057.23057.4 File:"20190410_QExHFX1_RSLC1_Beveridge_Clausen_IMP_DSS_JRmethod_R3.raw", NativeID:"controllerType=0 controllerNumber=1 scan=23057"	5343.64026		FALSE
94	177	933.482	3	2798.431	2798.431	0.09	[SDNVPSEEVVKK]	>Cas9	871	882	[SDNVPSEEVVKK]	>Cas9	871	882	K11	K11		20190410_QExHFX1_RSLC1_Beveridge_Clausen_IMP_DSS_JRmethod_R3.11069.11069.3 File:"20190410_QExHFX1_RSLC1_Beveridge_Clausen_IMP_DSS_JRmethod_R3.raw", NativeID:"controllerType=0 controllerNumber=1 scan=11069"	3220.09674		FALSE
95	177	647.389	3	1940.154	1940.154	-0.13	[KGILQTVK]	>Cas9	739	746	[NSDKLIAR]	>Cas9	1119	1126	K1	K4		20190410_QExHFX1_RSLC1_Beveridge_Clausen_IMP_DSS_JRmethod_R3.11987.11987.3 File:"20190410_QExHFX1_RSLC1_Beveridge_Clausen_IMP_DSS_JRmethod_R3.raw", NativeID:"controllerType=0 controllerNumber=1 scan=11987"	3402.1395		FALSE
96	177	712.155	4	2845.598	2845.596	0.51	[FIKPILEK]	>Cas9	379	386	[TEVQTGGFSKESILPK]	>Cas9	1102	1117	K3	K10	1	20190410_QExHFX1_RSLC1_Beveridge_Clausen_IMP_DSS_JRmethod_R3.21219.21219.4 File:"20190410_QExHFX1_RSLC1_Beveridge_Clausen_IMP_DSS_JRmethod_R3.raw", NativeID:"controllerType=0 controllerNumber=1 scan=21219"	4984.72704		FALSE
97	177	742.642	4	2967.547	2967.55	-0.78	[MIAKSEQEIGK]	>Cas9	1025	1035	[TILDFLKSDGFANR]	>Cas9	682	695	K4	K7	1	20190410_QExHFX1_RSLC1_Beveridge_Clausen_IMP_DSS_JRmethod_R3.24281.24281.4 File:"20190410_QExHFX1_RSLC1_Beveridge_Clausen_IMP_DSS_JRmethod_R3.raw", NativeID:"controllerType=0 controllerNumber=1 scan=24281"	5613.44694		FALSE
99	176	835.457	4	3338.806	3338.806	-0.06	[VVDELVKVMGR]	>Cas9	747	757	[MLASAGELQKGNELALPSK]	>Cas9	1217	1235	K7	K10		20190410_QExHFX1_RSLC1_Beveridge_Clausen_IMP_DSS_JRmethod_R3.21991.21991.4 File:"20190410_QExHFX1_RSLC1_Beveridge_Clausen_IMP_DSS_JRmethod_R3.raw", NativeID:"controllerType=0 controllerNumber=1 scan=21991"	5134.28412		FALSE
100	175	677.053	3	2029.145	2029.144	0.34	[ESILPKR]	>Cas9	1112	1118	[FKVLGNTDR]	>Cas9	36	44	K6	K2		20190410_QExHFX1_RSLC1_Beveridge_Clausen_IMP_DSS_JRmethod_R3.14066.14066.3 File:"20190410_QExHFX1_RSLC1_Beveridge_Clausen_IMP_DSS_JRmethod_R3.raw", NativeID:"controllerType=0 controllerNumber=1 scan=14066"	3763.88442		FALSE
101	174	663.1	4	2649.378	2649.377	0.31	[SEQEIGKATAK]	>Cas9	1029	1039	[LKTYAHLFDDK]	>Cas9	640	650	K7	K2		20190410_QExHFX1_RSLC1_Beveridge_Clausen_IMP_DSS_JRmethod_R3.13120.13120.4 File:"20190410_QExHFX1_RSLC1_Beveridge_Clausen_IMP_DSS_JRmethod_R3.raw", NativeID:"controllerType=0 controllerNumber=1 scan=13120"	3601.0866		FALSE
102	174	764.371	4	3054.46	3054.455	1.85	[MTNFDKNLPNEK]	>Cas9	499	510	[mTNFDKNLPNEK]	>Cas9	499	510	K6	K6		20190410_QExHFX1_RSLC1_Beveridge_Clausen_IMP_DSS_JRmethod_R3.15689.15689.4 File:"20190410_QExHFX1_RSLC1_Beveridge_Clausen_IMP_DSS_JRmethod_R3.raw", NativeID:"controllerType=0 controllerNumber=1 scan=15689"	4035.71766		FALSE
103	173	587.323	4	2346.271	2346.27	0.13	[KPAFLSGEQK]	>Cas9	540	549	[KPAFLSGEQK]	>Cas9	540	549	K1	K1		20190410_QExHFX1_RSLC1_Beveridge_Clausen_IMP_DSS_JRmethod_R3.15283.15283.4 File:"20190410_QExHFX1_RSLC1_Beveridge_Clausen_IMP_DSS_JRmethod_R3.raw", NativeID:"controllerType=0 controllerNumber=1 scan=15283"	3971.13102		FALSE
104	173	770.723	3	2310.155	2310.155	0.07	[MKNYWR]	>Cas9	883	888	[DDSIDNKVLTR]	>Cas9	853	863	K2	K7		20190410_QExHFX1_RSLC1_Beveridge_Clausen_IMP_DSS_JRmethod_R3.17425.17425.3 File:"20190410_QExHFX1_RSLC1_Beveridge_Clausen_IMP_DSS_JRmethod_R3.raw", NativeID:"controllerType=0 controllerNumber=1 scan=17425"	4301.76594		FALSE
105	173	845.683	4	3379.712	3379.713	-0.28	[VVDELVKVmGR]	>Cas9	747	757	[LESEFVYGDYKVYDVR]	>Cas9	1008	1023	K7	K11		20190410_QExHFX1_RSLC1_Beveridge_Clausen_IMP_DSS_JRmethod_R3.24003.24003.4 File:"20190410_QExHFX1_RSLC1_Beveridge_Clausen_IMP_DSS_JRmethod_R3.raw", NativeID:"controllerType=0 controllerNumber=1 scan=24003"	5546.2623		FALSE
108	170	595.028	3	1783.068	1783.069	-0.41	[KDLIIK]	>Cas9	1196	1201	[NSDKLIAR]	>Cas9	1119	1126	K1	K4		20190410_QExHFX1_RSLC1_Beveridge_Clausen_IMP_DSS_JRmethod_R3.13391.13391.3 File:"20190410_QExHFX1_RSLC1_Beveridge_Clausen_IMP_DSS_JRmethod_R3.raw", NativeID:"controllerType=0 controllerNumber=1 scan=13391"	3648.79062		FALSE
109	170	626.331	3	1876.98	1876.98	-0.43	[KDWDPK]	>Cas9	1128	1133	[SKLVSDFR]	>Cas9	964	971	K1	K2	1	20190410_QExHFX1_RSLC1_Beveridge_Clausen_IMP_DSS_JRmethod_R3.14616.14616.3 File:"20190410_QExHFX1_RSLC1_Beveridge_Clausen_IMP_DSS_JRmethod_R3.raw", NativeID:"controllerType=0 controllerNumber=1 scan=14616"	3849.44328		FALSE
110	170	706.728	3	2118.17	2118.169	0.48	[EKIEK]	>Cas9	442	446	[GGLSELDKAGFIK]	>Cas9	910	922	K2	K8		20190410_QExHFX1_RSLC1_Beveridge_Clausen_IMP_DSS_JRmethod_R3.15802.15802.3 File:"20190410_QExHFX1_RSLC1_Beveridge_Clausen_IMP_DSS_JRmethod_R3.raw", NativeID:"controllerType=0 controllerNumber=1 scan=15802"	4052.22546		FALSE
111	169	507.308	3	1519.911	1519.911	0.08	[AGFIKR]	>Cas9	918	923	[AGFIKR]	>Cas9	918	923	K5	K5		20190410_QExHFX1_RSLC1_Beveridge_Clausen_IMP_DSS_JRmethod_R3.10897.10897.3 File:"20190410_QExHFX1_RSLC1_Beveridge_Clausen_IMP_DSS_JRmethod_R3.raw", NativeID:"controllerType=0 controllerNumber=1 scan=10897"	3190.2501		FALSE
113	169	698.599	4	2791.375	2791.376	-0.39	[VKYVTEGMR]	>Cas9	531	539	[QEDFYPFLKDNR]	>Cas9	430	441	K2	K9		20190410_QExHFX1_RSLC1_Beveridge_Clausen_IMP_DSS_JRmethod_R3.20000.20000.4 File:"20190410_QExHFX1_RSLC1_Beveridge_Clausen_IMP_DSS_JRmethod_R3.raw", NativeID:"controllerType=0 controllerNumber=1 scan=20000"	4757.8998		FALSE
114	169	667.6	4	2667.376	2667.376	0.02	[KLVDSTDK]	>Cas9	145	152	[SSFEKNPIDFLEAK]	>Cas9	1176	1189	K1	K5		20190410_QExHFX1_RSLC1_Beveridge_Clausen_IMP_DSS_JRmethod_R3.21290.21290.4 File:"20190410_QExHFX1_RSLC1_Beveridge_Clausen_IMP_DSS_JRmethod_R3.raw", NativeID:"controllerType=0 controllerNumber=1 scan=21290"	4997.61372		FALSE
115	168	799.408	3	2396.211	2396.209	0.57	[FDNLTKAER]	>Cas9	901	909	[YDENDKLIR]	>Cas9	947	955	K6	K6		20190410_QExHFX1_RSLC1_Beveridge_Clausen_IMP_DSS_JRmethod_R3.14192.14192.3 File:"20190410_QExHFX1_RSLC1_Beveridge_Clausen_IMP_DSS_JRmethod_R3.raw", NativeID:"controllerType=0 controllerNumber=1 scan=14192"	3782.9592		FALSE
116	168	667.603	4	2667.389	2667.392	-1.4	[FDNLTKAER]	>Cas9	901	909	[HKPENIVIEMAR]	>Cas9	758	769	K6	K2		20190410_QExHFX1_RSLC1_Beveridge_Clausen_IMP_DSS_JRmethod_R3.14717.14717.4 File:"20190410_QExHFX1_RSLC1_Beveridge_Clausen_IMP_DSS_JRmethod_R3.raw", NativeID:"controllerType=0 controllerNumber=1 scan=14717"	3867.01308		FALSE
117	168	682.732	3	2046.182	2046.185	-1.24	[KVTVK]	>Cas9	562	566	[GGLSELDKAGFIK]	>Cas9	910	922	K1	K8	1	20190410_QExHFX1_RSLC1_Beveridge_Clausen_IMP_DSS_JRmethod_R3.15573.15573.3 File:"20190410_QExHFX1_RSLC1_Beveridge_Clausen_IMP_DSS_JRmethod_R3.raw", NativeID:"controllerType=0 controllerNumber=1 scan=15573"	4017.86658		FALSE
118	168	802.41	3	2405.216	2405.214	1.2	[DFQFYKVR]	>Cas9	973	980	[YDENDKLIR]	>Cas9	947	955	K6	K6		20190410_QExHFX1_RSLC1_Beveridge_Clausen_IMP_DSS_JRmethod_R3.20270.20270.3 File:"20190410_QExHFX1_RSLC1_Beveridge_Clausen_IMP_DSS_JRmethod_R3.raw", NativeID:"controllerType=0 controllerNumber=1 scan=20270"	4800.7392		FALSE
119	168	847.431	4	3386.703	3386.704	-0.4	[SSFEKNPIDFLEAK]	>Cas9	1176	1189	[SSFEKNPIDFLEAK]	>Cas9	1176	1189	K5	K5		20190410_QExHFX1_RSLC1_Beveridge_Clausen_IMP_DSS_JRmethod_R3.27051.27051.4 File:"20190410_QExHFX1_RSLC1_Beveridge_Clausen_IMP_DSS_JRmethod_R3.raw", NativeID:"controllerType=0 controllerNumber=1 scan=27051"	6310.5228		FALSE
120	168	666.697	3	1998.076	1998.075	0.16	[IIKDK]	>Cas9	604	608	[LKGSPEDNEQK]	>Cas9	1249	1259	K3	K2		20190410_QExHFX1_RSLC1_Beveridge_Clausen_IMP_DSS_JRmethod_R3.6624.6624.3 File:"20190410_QExHFX1_RSLC1_Beveridge_Clausen_IMP_DSS_JRmethod_R3.raw", NativeID:"controllerType=0 controllerNumber=1 scan=6624"	2115.39084		FALSE
121	167	651.012	3	1951.021	1951.022	-0.44	[MKNYWR]	>Cas9	883	888	[NSDKLIAR]	>Cas9	1119	1126	K2	K4		20190410_QExHFX1_RSLC1_Beveridge_Clausen_IMP_DSS_JRmethod_R3.12665.12665.3 File:"20190410_QExHFX1_RSLC1_Beveridge_Clausen_IMP_DSS_JRmethod_R3.raw", NativeID:"controllerType=0 controllerNumber=1 scan=12665"	3521.58264		FALSE
122	167	640.403	3	1919.196	1919.194	0.85	[ESILPKR]	>Cas9	1112	1118	[DLIIKLPK]	>Cas9	1197	1204	K6	K5		20190410_QExHFX1_RSLC1_Beveridge_Clausen_IMP_DSS_JRmethod_R3.19563.19563.3 File:"20190410_QExHFX1_RSLC1_Beveridge_Clausen_IMP_DSS_JRmethod_R3.raw", NativeID:"controllerType=0 controllerNumber=1 scan=19563"	4677.84234		FALSE
124	167	487.768	4	1948.049	1948.048	0.11	[KLVDSTDK]	>Cas9	145	152	[KLVDSTDK]	>Cas9	145	152	K1	K1		20190410_QExHFX1_RSLC1_Beveridge_Clausen_IMP_DSS_JRmethod_R3.8463.8463.4 File:"20190410_QExHFX1_RSLC1_Beveridge_Clausen_IMP_DSS_JRmethod_R3.raw", NativeID:"controllerType=0 controllerNumber=1 scan=8463"	2614.12596		FALSE
125	166	720.395	3	2159.171	2159.171	0.13	[AGFIKR]	>Cas9	918	923	[SDNVPSEEVVKK]	>Cas9	871	882	K5	K11		20190410_QExHFX1_RSLC1_Beveridge_Clausen_IMP_DSS_JRmethod_R3.10966.10966.3 File:"20190410_QExHFX1_RSLC1_Beveridge_Clausen_IMP_DSS_JRmethod_R3.raw", NativeID:"controllerType=0 controllerNumber=1 scan=10966"	3203.25366		FALSE
126	166	657.372	3	1970.101	1970.103	-0.73	[NSDKLIAR]	>Cas9	1119	1126	[NSDKLIAR]	>Cas9	1119	1126	K4	K4		20190410_QExHFX1_RSLC1_Beveridge_Clausen_IMP_DSS_JRmethod_R3.11712.11712.3 File:"20190410_QExHFX1_RSLC1_Beveridge_Clausen_IMP_DSS_JRmethod_R3.raw", NativeID:"controllerType=0 controllerNumber=1 scan=11712"	3343.8612		FALSE
127	166	608.031	3	1822.079	1822.08	-0.15	[ESILPKR]	>Cas9	1112	1118	[ESILPKR]	>Cas9	1112	1118	K6	K6		20190410_QExHFX1_RSLC1_Beveridge_Clausen_IMP_DSS_JRmethod_R3.13399.13399.3 File:"20190410_QExHFX1_RSLC1_Beveridge_Clausen_IMP_DSS_JRmethod_R3.raw", NativeID:"controllerType=0 controllerNumber=1 scan=13399"	3650.24136		FALSE
129	166	814.145	3	2440.42	2440.417	1.12	[NLPNEKVLPK]	>Cas9	505	514	[NLPNEKVLPK]	>Cas9	505	514	K6	K6		20190410_QExHFX1_RSLC1_Beveridge_Clausen_IMP_DSS_JRmethod_R3.14480.14480.3 File:"20190410_QExHFX1_RSLC1_Beveridge_Clausen_IMP_DSS_JRmethod_R3.raw", NativeID:"controllerType=0 controllerNumber=1 scan=14480"	3828.47994		FALSE
130	165	656.344	3	1967.017	1967.017	0.2	[mKNYWR]	>Cas9	883	888	[NSDKLIAR]	>Cas9	1119	1126	K2	K4		20190410_QExHFX1_RSLC1_Beveridge_Clausen_IMP_DSS_JRmethod_R3.12677.12677.3 File:"20190410_QExHFX1_RSLC1_Beveridge_Clausen_IMP_DSS_JRmethod_R3.raw", NativeID:"controllerType=0 controllerNumber=1 scan=12677"	3523.47894		FALSE
131	165	581.803	4	2324.189	2324.188	0.38	[FDNLTKAER]	>Cas9	901	909	[FDNLTKAER]	>Cas9	901	909	K6	K6		20190410_QExHFX1_RSLC1_Beveridge_Clausen_IMP_DSS_JRmethod_R3.12805.12805.4 File:"20190410_QExHFX1_RSLC1_Beveridge_Clausen_IMP_DSS_JRmethod_R3.raw", NativeID:"controllerType=0 controllerNumber=1 scan=12805"	3545.39124		FALSE
133	165	681.036	3	2041.093	2041.092	0.17	[DKPIR]	>Cas9	1303	1307	[DDSIDNKVLTR]	>Cas9	853	863	K2	K7		20190410_QExHFX1_RSLC1_Beveridge_Clausen_IMP_DSS_JRmethod_R3.14407.14407.3 File:"20190410_QExHFX1_RSLC1_Beveridge_Clausen_IMP_DSS_JRmethod_R3.raw", NativeID:"controllerType=0 controllerNumber=1 scan=14407"	3817.59048		FALSE
134	165	692.722	3	2076.15	2076.152	-0.64	[KFDNLTK]	>Cas9	900	906	[APLSASMIKR]	>Cas9	319	328	K1	K9		20190410_QExHFX1_RSLC1_Beveridge_Clausen_IMP_DSS_JRmethod_R3.14882.14882.3 File:"20190410_QExHFX1_RSLC1_Beveridge_Clausen_IMP_DSS_JRmethod_R3.raw", NativeID:"controllerType=0 controllerNumber=1 scan=14882"	3896.28918		FALSE
135	164	900.802	3	2700.392	2700.394	-0.7	[LVDSTDKADLR]	>Cas9	146	156	[SDNVPSEEVVKK]	>Cas9	871	882	K7	K11		20190410_QExHFX1_RSLC1_Beveridge_Clausen_IMP_DSS_JRmethod_R3.12331.12331.3 File:"20190410_QExHFX1_RSLC1_Beveridge_Clausen_IMP_DSS_JRmethod_R3.raw", NativeID:"controllerType=0 controllerNumber=1 scan=12331"	3463.85658		FALSE
140	164	725.626	4	2899.483	2899.484	-0.23	[YDENDKLIR]	>Cas9	947	955	[TILDFLKSDGFANR]	>Cas9	682	695	K6	K7		20190410_QExHFX1_RSLC1_Beveridge_Clausen_IMP_DSS_JRmethod_R3.26137.26137.4 File:"20190410_QExHFX1_RSLC1_Beveridge_Clausen_IMP_DSS_JRmethod_R3.raw", NativeID:"controllerType=0 controllerNumber=1 scan=26137"	6067.6158		FALSE
141	163	507.309	3	1519.912	1519.911	0.89	[AGFIKR]	>Cas9	918	923	[AGFIKR]	>Cas9	918	923	K5	K5		20190410_QExHFX1_RSLC1_Beveridge_Clausen_IMP_DSS_JRmethod_R3.10761.10761.3 File:"20190410_QExHFX1_RSLC1_Beveridge_Clausen_IMP_DSS_JRmethod_R3.raw", NativeID:"controllerType=0 controllerNumber=1 scan=10761"	3160.0356		FALSE
143	163	810.795	3	2430.372	2430.371	0.37	[KMIAK]	>Cas9	1024	1028	[VNTEITKAPLSASMIK]	>Cas9	312	327	K1	K7	1	20190410_QExHFX1_RSLC1_Beveridge_Clausen_IMP_DSS_JRmethod_R3.14802.14802.3 File:"20190410_QExHFX1_RSLC1_Beveridge_Clausen_IMP_DSS_JRmethod_R3.raw", NativeID:"controllerType=0 controllerNumber=1 scan=14802"	3882.86772		FALSE
144	163	774.884	4	3096.515	3096.516	-0.32	[GKSDNVPSEEVVK]	>Cas9	869	881	[QEDFYPFLKDNR]	>Cas9	430	441	K2	K9		20190410_QExHFX1_RSLC1_Beveridge_Clausen_IMP_DSS_JRmethod_R3.19047.19047.4 File:"20190410_QExHFX1_RSLC1_Beveridge_Clausen_IMP_DSS_JRmethod_R3.raw", NativeID:"controllerType=0 controllerNumber=1 scan=19047"	4586.47416		FALSE
145	163	698.599	4	2791.376	2791.376	0.03	[VKYVTEGMR]	>Cas9	531	539	[QEDFYPFLKDNR]	>Cas9	430	441	K2	K9		20190410_QExHFX1_RSLC1_Beveridge_Clausen_IMP_DSS_JRmethod_R3.20184.20184.4 File:"20190410_QExHFX1_RSLC1_Beveridge_Clausen_IMP_DSS_JRmethod_R3.raw", NativeID:"controllerType=0 controllerNumber=1 scan=20184"	4788.47124		FALSE
146	163	719.71	3	2157.115	2157.115	0.12	[GQKNSR]	>Cas9	777	782	[SDNVPSEEVVKK]	>Cas9	871	882	K3	K11		20190410_QExHFX1_RSLC1_Beveridge_Clausen_IMP_DSS_JRmethod_R3.6854.6854.3 File:"20190410_QExHFX1_RSLC1_Beveridge_Clausen_IMP_DSS_JRmethod_R3.raw", NativeID:"controllerType=0 controllerNumber=1 scan=6854"	2182.1043		FALSE
147	163	561.325	3	1681.96	1681.96	0.23	[DKPIR]	>Cas9	1303	1307	[NSDKLIAR]	>Cas9	1119	1126	K2	K4		20190410_QExHFX1_RSLC1_Beveridge_Clausen_IMP_DSS_JRmethod_R3.9922.9922.3 File:"20190410_QExHFX1_RSLC1_Beveridge_Clausen_IMP_DSS_JRmethod_R3.raw", NativeID:"controllerType=0 controllerNumber=1 scan=9922"	2978.0913		FALSE
148	162	561.324	3	1681.958	1681.96	-0.97	[DKPIR]	>Cas9	1303	1307	[NSDKLIAR]	>Cas9	1119	1126	K2	K4		20190410_QExHFX1_RSLC1_Beveridge_Clausen_IMP_DSS_JRmethod_R3.10203.10203.3 File:"20190410_QExHFX1_RSLC1_Beveridge_Clausen_IMP_DSS_JRmethod_R3.raw", NativeID:"controllerType=0 controllerNumber=1 scan=10203"	3038.5974		FALSE
149	162	793.437	3	2378.297	2378.297	0.12	[KDWDPK]	>Cas9	1128	1133	[LENLIAQLPGEKK]	>Cas9	226	238	K1	K12	1	20190410_QExHFX1_RSLC1_Beveridge_Clausen_IMP_DSS_JRmethod_R3.19954.19954.3 File:"20190410_QExHFX1_RSLC1_Beveridge_Clausen_IMP_DSS_JRmethod_R3.raw", NativeID:"controllerType=0 controllerNumber=1 scan=19954"	4750.19634		FALSE
150	162	651.034	3	1951.087	1951.086	0.34	[DKQSGK]	>Cas9	676	681	[NLPNEKVLPK]	>Cas9	505	514	K2	K6		20190410_QExHFX1_RSLC1_Beveridge_Clausen_IMP_DSS_JRmethod_R3.9270.9270.3 File:"20190410_QExHFX1_RSLC1_Beveridge_Clausen_IMP_DSS_JRmethod_R3.raw", NativeID:"controllerType=0 controllerNumber=1 scan=9270"	2821.49424		FALSE
151	161	706.061	3	2116.168	2116.168	0	[VMKQLK]	>Cas9	651	656	[LVDSTDKADLR]	>Cas9	146	156	K3	K7	1	20190410_QExHFX1_RSLC1_Beveridge_Clausen_IMP_DSS_JRmethod_R3.11625.11625.3 File:"20190410_QExHFX1_RSLC1_Beveridge_Clausen_IMP_DSS_JRmethod_R3.raw", NativeID:"controllerType=0 controllerNumber=1 scan=11625"	3326.00328		FALSE
152	161	708.056	3	2122.155	2122.154	0.31	[SKLVSDFR]	>Cas9	964	971	[QQLPEKYK]	>Cas9	345	352	K2	K6		20190410_QExHFX1_RSLC1_Beveridge_Clausen_IMP_DSS_JRmethod_R3.13215.13215.3 File:"20190410_QExHFX1_RSLC1_Beveridge_Clausen_IMP_DSS_JRmethod_R3.raw", NativeID:"controllerType=0 controllerNumber=1 scan=13215"	3615.94542		FALSE
153	161	583.064	4	2329.236	2329.236	0.13	[NSDKLIAR]	>Cas9	1119	1126	[DDSIDNKVLTR]	>Cas9	853	863	K4	K7		20190410_QExHFX1_RSLC1_Beveridge_Clausen_IMP_DSS_JRmethod_R3.15819.15819.4 File:"20190410_QExHFX1_RSLC1_Beveridge_Clausen_IMP_DSS_JRmethod_R3.raw", NativeID:"controllerType=0 controllerNumber=1 scan=15819"	4054.43604		FALSE
154	161	687.031	3	2059.078	2059.078	0.28	[GQKNSR]	>Cas9	777	782	[LVDSTDKADLR]	>Cas9	146	156	K3	K7		20190410_QExHFX1_RSLC1_Beveridge_Clausen_IMP_DSS_JRmethod_R3.7850.7850.3 File:"20190410_QExHFX1_RSLC1_Beveridge_Clausen_IMP_DSS_JRmethod_R3.raw", NativeID:"controllerType=0 controllerNumber=1 scan=7850"	2456.9271		FALSE
155	160	656.587	4	2623.326	2623.328	-0.78	[VKYVTEGmR]	>Cas9	531	539	[GKSDNVPSEEVVK]	>Cas9	869	881	K2	K2		20190410_QExHFX1_RSLC1_Beveridge_Clausen_IMP_DSS_JRmethod_R3.10387.10387.4 File:"20190410_QExHFX1_RSLC1_Beveridge_Clausen_IMP_DSS_JRmethod_R3.raw", NativeID:"controllerType=0 controllerNumber=1 scan=10387"	3073.35444		FALSE
156	160	768.069	3	2302.191	2302.193	-0.88	[VKYVTEGMR]	>Cas9	531	539	[VKYVTEGMR]	>Cas9	531	539	K2	K2		20190410_QExHFX1_RSLC1_Beveridge_Clausen_IMP_DSS_JRmethod_R3.12291.12291.3 File:"20190410_QExHFX1_RSLC1_Beveridge_Clausen_IMP_DSS_JRmethod_R3.raw", NativeID:"controllerType=0 controllerNumber=1 scan=12291"	3457.28244		FALSE
157	160	936.179	3	2806.522	2806.524	-0.77	[GGLSELDKAGFIK]	>Cas9	910	922	[GGLSELDKAGFIK]	>Cas9	910	922	K8	K8		20190410_QExHFX1_RSLC1_Beveridge_Clausen_IMP_DSS_JRmethod_R3.23293.23293.3 File:"20190410_QExHFX1_RSLC1_Beveridge_Clausen_IMP_DSS_JRmethod_R3.raw", NativeID:"controllerType=0 controllerNumber=1 scan=23293"	5390.1696		FALSE
159	159	698.376	3	2093.112	2093.112	0.34	[GYKEVK]	>Cas9	1190	1195	[LVDSTDKADLR]	>Cas9	146	156	K3	K7		20190410_QExHFX1_RSLC1_Beveridge_Clausen_IMP_DSS_JRmethod_R3.10594.10594.3 File:"20190410_QExHFX1_RSLC1_Beveridge_Clausen_IMP_DSS_JRmethod_R3.raw", NativeID:"controllerType=0 controllerNumber=1 scan=10594"	3122.9829		FALSE
160	159	652.589	4	2607.333	2607.333	-0.14	[VKYVTEGMR]	>Cas9	531	539	[GKSDNVPSEEVVK]	>Cas9	869	881	K2	K2		20190410_QExHFX1_RSLC1_Beveridge_Clausen_IMP_DSS_JRmethod_R3.11758.11758.4 File:"20190410_QExHFX1_RSLC1_Beveridge_Clausen_IMP_DSS_JRmethod_R3.raw", NativeID:"controllerType=0 controllerNumber=1 scan=11758"	3352.33206		FALSE
161	159	668.364	3	2003.077	2003.077	-0.01	[LSKSR]	>Cas9	220	224	[DDSIDNKVLTR]	>Cas9	853	863	K3	K7	1	20190410_QExHFX1_RSLC1_Beveridge_Clausen_IMP_DSS_JRmethod_R3.11778.11778.3 File:"20190410_QExHFX1_RSLC1_Beveridge_Clausen_IMP_DSS_JRmethod_R3.raw", NativeID:"controllerType=0 controllerNumber=1 scan=11778"	3355.84614		FALSE
162	159	608.031	3	1822.079	1822.08	-0.35	[ESILPKR]	>Cas9	1112	1118	[ESILPKR]	>Cas9	1112	1118	K6	K6		20190410_QExHFX1_RSLC1_Beveridge_Clausen_IMP_DSS_JRmethod_R3.13235.13235.3 File:"20190410_QExHFX1_RSLC1_Beveridge_Clausen_IMP_DSS_JRmethod_R3.raw", NativeID:"controllerType=0 controllerNumber=1 scan=13235"	3620.18802		FALSE
163	159	868.123	3	2602.355	2602.357	-0.68	[LVDSTDKADLR]	>Cas9	146	156	[LVDSTDKADLR]	>Cas9	146	156	K7	K7		20190410_QExHFX1_RSLC1_Beveridge_Clausen_IMP_DSS_JRmethod_R3.14623.14623.3 File:"20190410_QExHFX1_RSLC1_Beveridge_Clausen_IMP_DSS_JRmethod_R3.raw", NativeID:"controllerType=0 controllerNumber=1 scan=14623"	3850.66296		FALSE
164	159	731.055	3	2191.149	2191.149	-0.12	[GYKEVK]	>Cas9	1190	1195	[SDNVPSEEVVKK]	>Cas9	871	882	K3	K11		20190410_QExHFX1_RSLC1_Beveridge_Clausen_IMP_DSS_JRmethod_R3.9378.9378.3 File:"20190410_QExHFX1_RSLC1_Beveridge_Clausen_IMP_DSS_JRmethod_R3.raw", NativeID:"controllerType=0 controllerNumber=1 scan=9378"	2847.94344		FALSE
165	158	656.344	3	1967.017	1967.017	0.23	[mKNYWR]	>Cas9	883	888	[NSDKLIAR]	>Cas9	1119	1126	K2	K4		20190410_QExHFX1_RSLC1_Beveridge_Clausen_IMP_DSS_JRmethod_R3.12019.12019.3 File:"20190410_QExHFX1_RSLC1_Beveridge_Clausen_IMP_DSS_JRmethod_R3.raw", NativeID:"controllerType=0 controllerNumber=1 scan=12019"	3408.68376		FALSE
166	158	493.281	4	1970.103	1970.103	0.19	[NSDKLIAR]	>Cas9	1119	1126	[NSDKLIAR]	>Cas9	1119	1126	K4	K4		20190410_QExHFX1_RSLC1_Beveridge_Clausen_IMP_DSS_JRmethod_R3.12083.12083.4 File:"20190410_QExHFX1_RSLC1_Beveridge_Clausen_IMP_DSS_JRmethod_R3.raw", NativeID:"controllerType=0 controllerNumber=1 scan=12083"	3420.92904		FALSE
167	158	581.802	4	2324.185	2324.188	-1.26	[FDNLTKAER]	>Cas9	901	909	[FDNLTKAER]	>Cas9	901	909	K6	K6		20190410_QExHFX1_RSLC1_Beveridge_Clausen_IMP_DSS_JRmethod_R3.12618.12618.4 File:"20190410_QExHFX1_RSLC1_Beveridge_Clausen_IMP_DSS_JRmethod_R3.raw", NativeID:"controllerType=0 controllerNumber=1 scan=12618"	3515.06658		FALSE
168	158	642.848	4	2568.372	2568.371	0.45	[KFDNLTK]	>Cas9	900	906	[LPKYSLFELENGR]	>Cas9	1202	1214	K1	K3		20190410_QExHFX1_RSLC1_Beveridge_Clausen_IMP_DSS_JRmethod_R3.21106.21106.4 File:"20190410_QExHFX1_RSLC1_Beveridge_Clausen_IMP_DSS_JRmethod_R3.raw", NativeID:"controllerType=0 controllerNumber=1 scan=21106"	4964.2833		FALSE
169	158	781.383	4	3122.511	3122.514	-0.89	[DFQFYKVR]	>Cas9	973	980	[KIEcFDSVEISGVEDR]	>Cas9	575	590	K6	K1		20190410_QExHFX1_RSLC1_Beveridge_Clausen_IMP_DSS_JRmethod_R3.22719.22719.4 File:"20190410_QExHFX1_RSLC1_Beveridge_Clausen_IMP_DSS_JRmethod_R3.raw", NativeID:"controllerType=0 controllerNumber=1 scan=22719"	5276.67852		FALSE
170	157	656.345	3	1967.02	1967.017	1.84	[mKNYWR]	>Cas9	883	888	[NSDKLIAR]	>Cas9	1119	1126	K2	K4		20190410_QExHFX1_RSLC1_Beveridge_Clausen_IMP_DSS_JRmethod_R3.12437.12437.3 File:"20190410_QExHFX1_RSLC1_Beveridge_Clausen_IMP_DSS_JRmethod_R3.raw", NativeID:"controllerType=0 controllerNumber=1 scan=12437"	3480.64698		FALSE
171	156	687.717	3	2061.136	2061.134	0.93	[AGFIKR]	>Cas9	918	923	[LVDSTDKADLR]	>Cas9	146	156	K5	K7		20190410_QExHFX1_RSLC1_Beveridge_Clausen_IMP_DSS_JRmethod_R3.12584.12584.3 File:"20190410_QExHFX1_RSLC1_Beveridge_Clausen_IMP_DSS_JRmethod_R3.raw", NativeID:"controllerType=0 controllerNumber=1 scan=12584"	3508.80924		FALSE
172	156	664.059	3	1990.162	1990.162	-0.37	[KFDNLTK]	>Cas9	900	906	[FIKPILEK]	>Cas9	379	386	K1	K3		20190410_QExHFX1_RSLC1_Beveridge_Clausen_IMP_DSS_JRmethod_R3.17022.17022.3 File:"20190410_QExHFX1_RSLC1_Beveridge_Clausen_IMP_DSS_JRmethod_R3.raw", NativeID:"controllerType=0 controllerNumber=1 scan=17022"	4233.018		FALSE
173	156	717.385	4	2866.518	2866.52	-0.43	[GYKEVK]	>Cas9	1190	1195	[KNLIGALLFDSGETAEATR]	>Cas9	49	67	K3	K1		20190410_QExHFX1_RSLC1_Beveridge_Clausen_IMP_DSS_JRmethod_R3.22875.22875.4 File:"20190410_QExHFX1_RSLC1_Beveridge_Clausen_IMP_DSS_JRmethod_R3.raw", NativeID:"controllerType=0 controllerNumber=1 scan=22875"	5309.35374		FALSE
174	156	630.352	3	1889.042	1889.041	0.41	[KMIAK]	>Cas9	1024	1028	[SEQEIGKATAK]	>Cas9	1029	1039	K1	K7	1	20190410_QExHFX1_RSLC1_Beveridge_Clausen_IMP_DSS_JRmethod_R3.7374.7374.3 File:"20190410_QExHFX1_RSLC1_Beveridge_Clausen_IMP_DSS_JRmethod_R3.raw", NativeID:"controllerType=0 controllerNumber=1 scan=7374"	2333.30892		FALSE
175	155	720.395	3	2159.171	2159.171	0.12	[AGFIKR]	>Cas9	918	923	[SDNVPSEEVVKK]	>Cas9	871	882	K5	K11		20190410_QExHFX1_RSLC1_Beveridge_Clausen_IMP_DSS_JRmethod_R3.11142.11142.3 File:"20190410_QExHFX1_RSLC1_Beveridge_Clausen_IMP_DSS_JRmethod_R3.raw", NativeID:"controllerType=0 controllerNumber=1 scan=11142"	3233.45046		FALSE
176	155	608.031	3	1822.08	1822.08	-0.05	[ESILPKR]	>Cas9	1112	1118	[ESILPKR]	>Cas9	1112	1118	K6	K6		20190410_QExHFX1_RSLC1_Beveridge_Clausen_IMP_DSS_JRmethod_R3.13562.13562.3 File:"20190410_QExHFX1_RSLC1_Beveridge_Clausen_IMP_DSS_JRmethod_R3.raw", NativeID:"controllerType=0 controllerNumber=1 scan=13562"	3680.5338		FALSE
177	155	677.052	3	2029.143	2029.144	-0.65	[ESILPKR]	>Cas9	1112	1118	[FKVLGNTDR]	>Cas9	36	44	K6	K2		20190410_QExHFX1_RSLC1_Beveridge_Clausen_IMP_DSS_JRmethod_R3.14267.14267.3 File:"20190410_QExHFX1_RSLC1_Beveridge_Clausen_IMP_DSS_JRmethod_R3.raw", NativeID:"controllerType=0 controllerNumber=1 scan=14267"	3794.0991		FALSE
178	155	692.721	3	2076.148	2076.152	-1.78	[KFDNLTK]	>Cas9	900	906	[APLSASMIKR]	>Cas9	319	328	K1	K9		20190410_QExHFX1_RSLC1_Beveridge_Clausen_IMP_DSS_JRmethod_R3.14710.14710.3 File:"20190410_QExHFX1_RSLC1_Beveridge_Clausen_IMP_DSS_JRmethod_R3.raw", NativeID:"controllerType=0 controllerNumber=1 scan=14710"	3865.76844		FALSE
179	155	661.371	4	2642.462	2642.462	0.06	[VVDELVKVMGR]	>Cas9	747	757	[VVDELVKVmGR]	>Cas9	747	757	K7	K7		20190410_QExHFX1_RSLC1_Beveridge_Clausen_IMP_DSS_JRmethod_R3.20339.20339.4 File:"20190410_QExHFX1_RSLC1_Beveridge_Clausen_IMP_DSS_JRmethod_R3.raw", NativeID:"controllerType=0 controllerNumber=1 scan=20339"	4812.18498		FALSE
180	155	515.525	4	2059.079	2059.078	0.51	[GQKNSR]	>Cas9	777	782	[LVDSTDKADLR]	>Cas9	146	156	K3	K7		20190410_QExHFX1_RSLC1_Beveridge_Clausen_IMP_DSS_JRmethod_R3.7847.7847.4 File:"20190410_QExHFX1_RSLC1_Beveridge_Clausen_IMP_DSS_JRmethod_R3.raw", NativeID:"controllerType=0 controllerNumber=1 scan=7847"	2456.28288		FALSE
181	154	562.302	5	2807.48	2807.479	0.28	[MIAKSEQEIGK]	>Cas9	1025	1035	[HKPENIVIEMAR]	>Cas9	758	769	K4	K2		20190410_QExHFX1_RSLC1_Beveridge_Clausen_IMP_DSS_JRmethod_R3.13878.13878.5 File:"20190410_QExHFX1_RSLC1_Beveridge_Clausen_IMP_DSS_JRmethod_R3.raw", NativeID:"controllerType=0 controllerNumber=1 scan=13878"	3733.73712		FALSE
182	154	538.67	3	1613.995	1613.995	0.21	[LSKSR]	>Cas9	220	224	[KGILQTVK]	>Cas9	739	746	K3	K1	1	20190410_QExHFX1_RSLC1_Beveridge_Clausen_IMP_DSS_JRmethod_R3.8859.8859.3 File:"20190410_QExHFX1_RSLC1_Beveridge_Clausen_IMP_DSS_JRmethod_R3.raw", NativeID:"controllerType=0 controllerNumber=1 scan=8859"	2717.0226		FALSE
183	153	720.395	3	2159.171	2159.171	0.12	[AGFIKR]	>Cas9	918	923	[SDNVPSEEVVKK]	>Cas9	871	882	K5	K11		20190410_QExHFX1_RSLC1_Beveridge_Clausen_IMP_DSS_JRmethod_R3.11327.11327.3 File:"20190410_QExHFX1_RSLC1_Beveridge_Clausen_IMP_DSS_JRmethod_R3.raw", NativeID:"controllerType=0 controllerNumber=1 scan=11327"	3263.88696		FALSE
184	153	687.716	3	2061.134	2061.134	0.12	[AGFIKR]	>Cas9	918	923	[LVDSTDKADLR]	>Cas9	146	156	K5	K7		20190410_QExHFX1_RSLC1_Beveridge_Clausen_IMP_DSS_JRmethod_R3.12934.12934.3 File:"20190410_QExHFX1_RSLC1_Beveridge_Clausen_IMP_DSS_JRmethod_R3.raw", NativeID:"controllerType=0 controllerNumber=1 scan=12934"	3569.39088		FALSE
186	151	738.74	3	2214.206	2214.205	0.43	[VMKQLK]	>Cas9	651	656	[SDNVPSEEVVKK]	>Cas9	871	882	K3	K11	1	20190410_QExHFX1_RSLC1_Beveridge_Clausen_IMP_DSS_JRmethod_R3.10232.10232.3 File:"20190410_QExHFX1_RSLC1_Beveridge_Clausen_IMP_DSS_JRmethod_R3.raw", NativeID:"controllerType=0 controllerNumber=1 scan=10232"	3044.58696		FALSE
187	151	548.688	5	2739.413	2739.413	-0.2	[YDENDKLIR]	>Cas9	947	955	[HKPENIVIEMAR]	>Cas9	758	769	K6	K2		20190410_QExHFX1_RSLC1_Beveridge_Clausen_IMP_DSS_JRmethod_R3.16354.16354.5 File:"20190410_QExHFX1_RSLC1_Beveridge_Clausen_IMP_DSS_JRmethod_R3.raw", NativeID:"controllerType=0 controllerNumber=1 scan=16354"	4135.16346		FALSE
188	151	680.709	3	2040.113	2040.112	0.08	[SKLVSDFR]	>Cas9	964	971	[SKLVSDFR]	>Cas9	964	971	K2	K2		20190410_QExHFX1_RSLC1_Beveridge_Clausen_IMP_DSS_JRmethod_R3.16890.16890.3 File:"20190410_QExHFX1_RSLC1_Beveridge_Clausen_IMP_DSS_JRmethod_R3.raw", NativeID:"controllerType=0 controllerNumber=1 scan=16890"	4212.06036		FALSE
189	151	695.048	3	2083.128	2083.128	0.15	[VPSKK]	>Cas9	31	35	[GKSDNVPSEEVVK]	>Cas9	869	881	K4	K2		20190410_QExHFX1_RSLC1_Beveridge_Clausen_IMP_DSS_JRmethod_R3.8182.8182.3 File:"20190410_QExHFX1_RSLC1_Beveridge_Clausen_IMP_DSS_JRmethod_R3.raw", NativeID:"controllerType=0 controllerNumber=1 scan=8182"	2539.19514		FALSE
190	150	783.42	3	2348.245	2348.246	-0.46	[FKVLGNTDR]	>Cas9	36	44	[SEQEIGKATAK]	>Cas9	1029	1039	K2	K7		20190410_QExHFX1_RSLC1_Beveridge_Clausen_IMP_DSS_JRmethod_R3.11021.11021.3 File:"20190410_QExHFX1_RSLC1_Beveridge_Clausen_IMP_DSS_JRmethod_R3.raw", NativeID:"controllerType=0 controllerNumber=1 scan=11021"	3212.4978		FALSE
191	150	634.83	4	2536.297	2536.296	0.43	[YDENDKLIR]	>Cas9	947	955	[MIAKSEQEIGK]	>Cas9	1025	1035	K6	K4		20190410_QExHFX1_RSLC1_Beveridge_Clausen_IMP_DSS_JRmethod_R3.13386.13386.4 File:"20190410_QExHFX1_RSLC1_Beveridge_Clausen_IMP_DSS_JRmethod_R3.raw", NativeID:"controllerType=0 controllerNumber=1 scan=13386"	3647.94384		FALSE
192	150	671.603	4	2683.388	2683.387	0.47	[FDNLTKAER]	>Cas9	901	909	[HKPENIVIEmAR]	>Cas9	758	769	K6	K2		20190410_QExHFX1_RSLC1_Beveridge_Clausen_IMP_DSS_JRmethod_R3.14937.14937.4 File:"20190410_QExHFX1_RSLC1_Beveridge_Clausen_IMP_DSS_JRmethod_R3.raw", NativeID:"controllerType=0 controllerNumber=1 scan=14937"	3906.25488		FALSE
193	150	548.688	5	2739.412	2739.413	-0.43	[YDENDKLIR]	>Cas9	947	955	[HKPENIVIEMAR]	>Cas9	758	769	K6	K2		20190410_QExHFX1_RSLC1_Beveridge_Clausen_IMP_DSS_JRmethod_R3.16309.16309.5 File:"20190410_QExHFX1_RSLC1_Beveridge_Clausen_IMP_DSS_JRmethod_R3.raw", NativeID:"controllerType=0 controllerNumber=1 scan=16309"	4129.37064		FALSE
194	150	693.152	4	2769.588	2769.587	0.11	[QLLNAKLITQR]	>Cas9	889	899	[GGLSELDKAGFIK]	>Cas9	910	922	K6	K8		20190410_QExHFX1_RSLC1_Beveridge_Clausen_IMP_DSS_JRmethod_R3.21627.21627.4 File:"20190410_QExHFX1_RSLC1_Beveridge_Clausen_IMP_DSS_JRmethod_R3.raw", NativeID:"controllerType=0 controllerNumber=1 scan=21627"	5062.8192		FALSE
195	150	421.245	4	1681.96	1681.96	0.04	[DKPIR]	>Cas9	1303	1307	[NSDKLIAR]	>Cas9	1119	1126	K2	K4		20190410_QExHFX1_RSLC1_Beveridge_Clausen_IMP_DSS_JRmethod_R3.9913.9913.4 File:"20190410_QExHFX1_RSLC1_Beveridge_Clausen_IMP_DSS_JRmethod_R3.raw", NativeID:"controllerType=0 controllerNumber=1 scan=9913"	2975.90772		FALSE
196	149	594.673	3	1782.005	1782.005	-0.02	[KVTVK]	>Cas9	562	566	[QLKEDYFK]	>Cas9	567	574	K1	K3	1	20190410_QExHFX1_RSLC1_Beveridge_Clausen_IMP_DSS_JRmethod_R3.10802.10802.3 File:"20190410_QExHFX1_RSLC1_Beveridge_Clausen_IMP_DSS_JRmethod_R3.raw", NativeID:"controllerType=0 controllerNumber=1 scan=10802"	3167.74104		FALSE
201	149	515.525	4	2059.079	2059.078	0.76	[GQKNSR]	>Cas9	777	782	[LVDSTDKADLR]	>Cas9	146	156	K3	K7		20190410_QExHFX1_RSLC1_Beveridge_Clausen_IMP_DSS_JRmethod_R3.8096.8096.4 File:"20190410_QExHFX1_RSLC1_Beveridge_Clausen_IMP_DSS_JRmethod_R3.raw", NativeID:"controllerType=0 controllerNumber=1 scan=8096"	2516.8125		FALSE
202	148	657.372	3	1970.101	1970.103	-0.82	[NSDKLIAR]	>Cas9	1119	1126	[NSDKLIAR]	>Cas9	1119	1126	K4	K4		20190410_QExHFX1_RSLC1_Beveridge_Clausen_IMP_DSS_JRmethod_R3.11855.11855.3 File:"20190410_QExHFX1_RSLC1_Beveridge_Clausen_IMP_DSS_JRmethod_R3.raw", NativeID:"controllerType=0 controllerNumber=1 scan=11855"	3374.21802		FALSE
204	148	687.716	3	2061.134	2061.134	-0.14	[AGFIKR]	>Cas9	918	923	[LVDSTDKADLR]	>Cas9	146	156	K5	K7		20190410_QExHFX1_RSLC1_Beveridge_Clausen_IMP_DSS_JRmethod_R3.13284.13284.3 File:"20190410_QExHFX1_RSLC1_Beveridge_Clausen_IMP_DSS_JRmethod_R3.raw", NativeID:"controllerType=0 controllerNumber=1 scan=13284"	3629.98236		FALSE
208	148	669.854	4	2676.393	2676.397	-1.52	[DFQFYKVR]	>Cas9	973	980	[HKPENIVIEMAR]	>Cas9	758	769	K6	K2		20190410_QExHFX1_RSLC1_Beveridge_Clausen_IMP_DSS_JRmethod_R3.19721.19721.4 File:"20190410_QExHFX1_RSLC1_Beveridge_Clausen_IMP_DSS_JRmethod_R3.raw", NativeID:"controllerType=0 controllerNumber=1 scan=19721"	4705.1244		FALSE
209	148	635.683	3	1905.036	1905.036	-0.28	[KmIAK]	>Cas9	1024	1028	[SEQEIGKATAK]	>Cas9	1029	1039	K1	K7		20190410_QExHFX1_RSLC1_Beveridge_Clausen_IMP_DSS_JRmethod_R3.6673.6673.3 File:"20190410_QExHFX1_RSLC1_Beveridge_Clausen_IMP_DSS_JRmethod_R3.raw", NativeID:"controllerType=0 controllerNumber=1 scan=6673"	2129.7306		FALSE
210	148	719.71	3	2157.115	2157.115	0.11	[GQKNSR]	>Cas9	777	782	[SDNVPSEEVVKK]	>Cas9	871	882	K3	K11		20190410_QExHFX1_RSLC1_Beveridge_Clausen_IMP_DSS_JRmethod_R3.6746.6746.3 File:"20190410_QExHFX1_RSLC1_Beveridge_Clausen_IMP_DSS_JRmethod_R3.raw", NativeID:"controllerType=0 controllerNumber=1 scan=6746"	2151.90798		FALSE
211	148	710.724	3	2130.157	2130.155	0.66	[KLVDSTDK]	>Cas9	145	152	[VLSAYNKHR]	>Cas9	1294	1302	K1	K7		20190410_QExHFX1_RSLC1_Beveridge_Clausen_IMP_DSS_JRmethod_R3.7836.7836.3 File:"20190410_QExHFX1_RSLC1_Beveridge_Clausen_IMP_DSS_JRmethod_R3.raw", NativeID:"controllerType=0 controllerNumber=1 scan=7836"	2453.50302		FALSE
212	148	651.034	3	1951.086	1951.086	0.21	[DKQSGK]	>Cas9	676	681	[NLPNEKVLPK]	>Cas9	505	514	K2	K6		20190410_QExHFX1_RSLC1_Beveridge_Clausen_IMP_DSS_JRmethod_R3.9391.9391.3 File:"20190410_QExHFX1_RSLC1_Beveridge_Clausen_IMP_DSS_JRmethod_R3.raw", NativeID:"controllerType=0 controllerNumber=1 scan=9391"	2851.61532		FALSE
213	147	618.669	3	1853.992	1853.99	1.4	[EKIEK]	>Cas9	442	446	[QLKEDYFK]	>Cas9	567	574	K2	K3		20190410_QExHFX1_RSLC1_Beveridge_Clausen_IMP_DSS_JRmethod_R3.10930.10930.3 File:"20190410_QExHFX1_RSLC1_Beveridge_Clausen_IMP_DSS_JRmethod_R3.raw", NativeID:"controllerType=0 controllerNumber=1 scan=10930"	3197.21316		FALSE
214	147	493.282	4	1970.105	1970.103	1.05	[NSDKLIAR]	>Cas9	1119	1126	[NSDKLIAR]	>Cas9	1119	1126	K4	K4		20190410_QExHFX1_RSLC1_Beveridge_Clausen_IMP_DSS_JRmethod_R3.11062.11062.4 File:"20190410_QExHFX1_RSLC1_Beveridge_Clausen_IMP_DSS_JRmethod_R3.raw", NativeID:"controllerType=0 controllerNumber=1 scan=11062"	3219.18084		FALSE
215	147	720.394	3	2159.168	2159.171	-1.08	[AGFIKR]	>Cas9	918	923	[SDNVPSEEVVKK]	>Cas9	871	882	K5	K11		20190410_QExHFX1_RSLC1_Beveridge_Clausen_IMP_DSS_JRmethod_R3.11476.11476.3 File:"20190410_QExHFX1_RSLC1_Beveridge_Clausen_IMP_DSS_JRmethod_R3.raw", NativeID:"controllerType=0 controllerNumber=1 scan=11476"	3293.91024		FALSE
216	147	900.803	3	2700.394	2700.394	0.14	[LVDSTDKADLR]	>Cas9	146	156	[SDNVPSEEVVKK]	>Cas9	871	882	K7	K11		20190410_QExHFX1_RSLC1_Beveridge_Clausen_IMP_DSS_JRmethod_R3.12862.12862.3 File:"20190410_QExHFX1_RSLC1_Beveridge_Clausen_IMP_DSS_JRmethod_R3.raw", NativeID:"controllerType=0 controllerNumber=1 scan=12862"	3555.31122		FALSE
218	147	639.576	4	2555.281	2555.281	0.15	[SKLVSDFR]	>Cas9	964	971	[mTNFDKNLPNEK]	>Cas9	499	510	K2	K6		20190410_QExHFX1_RSLC1_Beveridge_Clausen_IMP_DSS_JRmethod_R3.15260.15260.4 File:"20190410_QExHFX1_RSLC1_Beveridge_Clausen_IMP_DSS_JRmethod_R3.raw", NativeID:"controllerType=0 controllerNumber=1 scan=15260"	3966.71592		FALSE
220	147	506.623	3	1517.855	1517.855	0.14	[GQKNSR]	>Cas9	777	782	[AGFIKR]	>Cas9	918	923	K3	K5		20190410_QExHFX1_RSLC1_Beveridge_Clausen_IMP_DSS_JRmethod_R3.5696.5696.3 File:"20190410_QExHFX1_RSLC1_Beveridge_Clausen_IMP_DSS_JRmethod_R3.raw", NativeID:"controllerType=0 controllerNumber=1 scan=5696"	1829.74674		FALSE
221	146	656.587	4	2623.328	2623.328	-0.2	[VKYVTEGmR]	>Cas9	531	539	[GKSDNVPSEEVVK]	>Cas9	869	881	K2	K2		20190410_QExHFX1_RSLC1_Beveridge_Clausen_IMP_DSS_JRmethod_R3.10518.10518.4 File:"20190410_QExHFX1_RSLC1_Beveridge_Clausen_IMP_DSS_JRmethod_R3.raw", NativeID:"controllerType=0 controllerNumber=1 scan=10518"	3103.93164		FALSE
222	146	493.281	4	1970.103	1970.103	0.11	[NSDKLIAR]	>Cas9	1119	1126	[NSDKLIAR]	>Cas9	1119	1126	K4	K4		20190410_QExHFX1_RSLC1_Beveridge_Clausen_IMP_DSS_JRmethod_R3.11242.11242.4 File:"20190410_QExHFX1_RSLC1_Beveridge_Clausen_IMP_DSS_JRmethod_R3.raw", NativeID:"controllerType=0 controllerNumber=1 scan=11242"	3249.34116		FALSE
223	146	711.393	3	2132.165	2132.163	1.05	[VmKQLK]	>Cas9	651	656	[LVDSTDKADLR]	>Cas9	146	156	K3	K7	1	20190410_QExHFX1_RSLC1_Beveridge_Clausen_IMP_DSS_JRmethod_R3.11507.11507.3 File:"20190410_QExHFX1_RSLC1_Beveridge_Clausen_IMP_DSS_JRmethod_R3.raw", NativeID:"controllerType=0 controllerNumber=1 scan=11507"	3301.37232		FALSE
224	146	493.281	4	1970.103	1970.103	0.13	[NSDKLIAR]	>Cas9	1119	1126	[NSDKLIAR]	>Cas9	1119	1126	K4	K4		20190410_QExHFX1_RSLC1_Beveridge_Clausen_IMP_DSS_JRmethod_R3.11693.11693.4 File:"20190410_QExHFX1_RSLC1_Beveridge_Clausen_IMP_DSS_JRmethod_R3.raw", NativeID:"controllerType=0 controllerNumber=1 scan=11693"	3340.02408		FALSE
226	146	635.577	4	2539.284	2539.286	-0.73	[SKLVSDFR]	>Cas9	964	971	[MTNFDKNLPNEK]	>Cas9	499	510	K2	K6		20190410_QExHFX1_RSLC1_Beveridge_Clausen_IMP_DSS_JRmethod_R3.16723.16723.4 File:"20190410_QExHFX1_RSLC1_Beveridge_Clausen_IMP_DSS_JRmethod_R3.raw", NativeID:"controllerType=0 controllerNumber=1 scan=16723"	4187.44404		FALSE
227	146	767.101	3	2299.29	2299.287	1.31	[KGILQTVK]	>Cas9	739	746	[DDSIDNKVLTR]	>Cas9	853	863	K1	K7		20190410_QExHFX1_RSLC1_Beveridge_Clausen_IMP_DSS_JRmethod_R3.16758.16758.3 File:"20190410_QExHFX1_RSLC1_Beveridge_Clausen_IMP_DSS_JRmethod_R3.raw", NativeID:"controllerType=0 controllerNumber=1 scan=16758"	4192.26708		FALSE
228	146	572.818	4	2288.249	2288.253	-1.82	[DKQSGK]	>Cas9	676	681	[SVKELLGITIMER]	>Cas9	1163	1175	K2	K3		20190410_QExHFX1_RSLC1_Beveridge_Clausen_IMP_DSS_JRmethod_R3.21892.21892.4 File:"20190410_QExHFX1_RSLC1_Beveridge_Clausen_IMP_DSS_JRmethod_R3.raw", NativeID:"controllerType=0 controllerNumber=1 scan=21892"	5112.7809		FALSE
229	146	635.683	3	1905.035	1905.036	-0.34	[KmIAK]	>Cas9	1024	1028	[SEQEIGKATAK]	>Cas9	1029	1039	K1	K7		20190410_QExHFX1_RSLC1_Beveridge_Clausen_IMP_DSS_JRmethod_R3.7397.7397.3 File:"20190410_QExHFX1_RSLC1_Beveridge_Clausen_IMP_DSS_JRmethod_R3.raw", NativeID:"controllerType=0 controllerNumber=1 scan=7397"	2338.49442		FALSE
230	145	485.794	4	1940.156	1940.154	0.98	[KGILQTVK]	>Cas9	739	746	[NSDKLIAR]	>Cas9	1119	1126	K1	K4		20190410_QExHFX1_RSLC1_Beveridge_Clausen_IMP_DSS_JRmethod_R3.12153.12153.4 File:"20190410_QExHFX1_RSLC1_Beveridge_Clausen_IMP_DSS_JRmethod_R3.raw", NativeID:"controllerType=0 controllerNumber=1 scan=12153"	3432.05592		FALSE
231	145	708.056	3	2122.154	2122.154	0.08	[SKLVSDFR]	>Cas9	964	971	[QQLPEKYK]	>Cas9	345	352	K2	K6		20190410_QExHFX1_RSLC1_Beveridge_Clausen_IMP_DSS_JRmethod_R3.13623.13623.3 File:"20190410_QExHFX1_RSLC1_Beveridge_Clausen_IMP_DSS_JRmethod_R3.raw", NativeID:"controllerType=0 controllerNumber=1 scan=13623"	3692.04858		FALSE
234	145	825.099	3	2473.282	2473.28	0.98	[DFQFYKVR]	>Cas9	973	980	[MIAKSEQEIGK]	>Cas9	1025	1035	K6	K4	1	20190410_QExHFX1_RSLC1_Beveridge_Clausen_IMP_DSS_JRmethod_R3.17595.17595.3 File:"20190410_QExHFX1_RSLC1_Beveridge_Clausen_IMP_DSS_JRmethod_R3.raw", NativeID:"controllerType=0 controllerNumber=1 scan=17595"	4333.02078		FALSE
235	145	681.618	4	2723.449	2723.45	-0.48	[KFDNLTK]	>Cas9	900	906	[TEVQTGGFSKESILPK]	>Cas9	1102	1117	K1	K10		20190410_QExHFX1_RSLC1_Beveridge_Clausen_IMP_DSS_JRmethod_R3.18739.18739.4 File:"20190410_QExHFX1_RSLC1_Beveridge_Clausen_IMP_DSS_JRmethod_R3.raw", NativeID:"controllerType=0 controllerNumber=1 scan=18739"	4533.35028		FALSE
236	145	802.41	3	2405.215	2405.214	0.72	[DFQFYKVR]	>Cas9	973	980	[YDENDKLIR]	>Cas9	947	955	K6	K6		20190410_QExHFX1_RSLC1_Beveridge_Clausen_IMP_DSS_JRmethod_R3.20604.20604.3 File:"20190410_QExHFX1_RSLC1_Beveridge_Clausen_IMP_DSS_JRmethod_R3.raw", NativeID:"controllerType=0 controllerNumber=1 scan=20604"	4861.29318		FALSE
237	145	548.653	3	1643.944	1643.944	0.14	[LSKSR]	>Cas9	220	224	[NSDKLIAR]	>Cas9	1119	1126	K3	K4	1	20190410_QExHFX1_RSLC1_Beveridge_Clausen_IMP_DSS_JRmethod_R3.8229.8229.3 File:"20190410_QExHFX1_RSLC1_Beveridge_Clausen_IMP_DSS_JRmethod_R3.raw", NativeID:"controllerType=0 controllerNumber=1 scan=8229"	2551.57482		FALSE
238	145	548.653	3	1643.944	1643.944	-0.08	[LSKSR]	>Cas9	220	224	[NSDKLIAR]	>Cas9	1119	1126	K3	K4	1	20190410_QExHFX1_RSLC1_Beveridge_Clausen_IMP_DSS_JRmethod_R3.8337.8337.3 File:"20190410_QExHFX1_RSLC1_Beveridge_Clausen_IMP_DSS_JRmethod_R3.raw", NativeID:"controllerType=0 controllerNumber=1 scan=8337"	2581.9062		FALSE
239	144	578.294	4	2310.152	2310.155	-0.99	[MKNYWR]	>Cas9	883	888	[DDSIDNKVLTR]	>Cas9	853	863	K2	K7		20190410_QExHFX1_RSLC1_Beveridge_Clausen_IMP_DSS_JRmethod_R3.17418.17418.4 File:"20190410_QExHFX1_RSLC1_Beveridge_Clausen_IMP_DSS_JRmethod_R3.raw", NativeID:"controllerType=0 controllerNumber=1 scan=17418"	4300.57164		FALSE
240	144	506.623	3	1517.855	1517.855	0.16	[GQKNSR]	>Cas9	777	782	[AGFIKR]	>Cas9	918	923	K3	K5		20190410_QExHFX1_RSLC1_Beveridge_Clausen_IMP_DSS_JRmethod_R3.5794.5794.3 File:"20190410_QExHFX1_RSLC1_Beveridge_Clausen_IMP_DSS_JRmethod_R3.raw", NativeID:"controllerType=0 controllerNumber=1 scan=5794"	1859.64594		FALSE
241	143	714.399	3	2141.182	2141.181	0.39	[ESILPKR]	>Cas9	1112	1118	[SEQEIGKATAK]	>Cas9	1029	1039	K6	K7		20190410_QExHFX1_RSLC1_Beveridge_Clausen_IMP_DSS_JRmethod_R3.10217.10217.3 File:"20190410_QExHFX1_RSLC1_Beveridge_Clausen_IMP_DSS_JRmethod_R3.raw", NativeID:"controllerType=0 controllerNumber=1 scan=10217"	3041.79864		FALSE
242	143	720.395	3	2159.171	2159.171	0.32	[AGFIKR]	>Cas9	918	923	[SDNVPSEEVVKK]	>Cas9	871	882	K5	K11		20190410_QExHFX1_RSLC1_Beveridge_Clausen_IMP_DSS_JRmethod_R3.11614.11614.3 File:"20190410_QExHFX1_RSLC1_Beveridge_Clausen_IMP_DSS_JRmethod_R3.raw", NativeID:"controllerType=0 controllerNumber=1 scan=11614"	3324.08478		FALSE
243	143	702.625	4	2807.479	2807.479	-0.09	[MIAKSEQEIGK]	>Cas9	1025	1035	[HKPENIVIEMAR]	>Cas9	758	769	K4	K2		20190410_QExHFX1_RSLC1_Beveridge_Clausen_IMP_DSS_JRmethod_R3.13881.13881.4 File:"20190410_QExHFX1_RSLC1_Beveridge_Clausen_IMP_DSS_JRmethod_R3.raw", NativeID:"controllerType=0 controllerNumber=1 scan=13881"	3734.2464		FALSE
244	143	858.104	3	2572.297	2572.285	4.51	[EDYFKK]	>Cas9	570	575	[SDNVPSEEVVKKmK]	>Cas9	871	884	K5	K14		20190410_QExHFX1_RSLC1_Beveridge_Clausen_IMP_DSS_JRmethod_R3.15704.15704.3 File:"20190410_QExHFX1_RSLC1_Beveridge_Clausen_IMP_DSS_JRmethod_R3.raw", NativeID:"controllerType=0 controllerNumber=1 scan=15704"	4038.7755		FALSE
245	143	576.065	4	2301.239	2301.237	0.98	[EKIEK]	>Cas9	442	446	[MDGTEELLVKLNR]	>Cas9	387	399	K2	K10		20190410_QExHFX1_RSLC1_Beveridge_Clausen_IMP_DSS_JRmethod_R3.18905.18905.4 File:"20190410_QExHFX1_RSLC1_Beveridge_Clausen_IMP_DSS_JRmethod_R3.raw", NativeID:"controllerType=0 controllerNumber=1 scan=18905"	4563.53736		FALSE
246	143	841.685	4	3363.717	3363.718	-0.18	[VVDELVKVMGR]	>Cas9	747	757	[LESEFVYGDYKVYDVR]	>Cas9	1008	1023	K7	K11		20190410_QExHFX1_RSLC1_Beveridge_Clausen_IMP_DSS_JRmethod_R3.23957.23957.4 File:"20190410_QExHFX1_RSLC1_Beveridge_Clausen_IMP_DSS_JRmethod_R3.raw", NativeID:"controllerType=0 controllerNumber=1 scan=23957"	5534.63208		FALSE
247	143	548.653	3	1643.944	1643.944	0.14	[LSKSR]	>Cas9	220	224	[NSDKLIAR]	>Cas9	1119	1126	K3	K4	1	20190410_QExHFX1_RSLC1_Beveridge_Clausen_IMP_DSS_JRmethod_R3.8115.8115.3 File:"20190410_QExHFX1_RSLC1_Beveridge_Clausen_IMP_DSS_JRmethod_R3.raw", NativeID:"controllerType=0 controllerNumber=1 scan=8115"	2521.4211		FALSE
248	143	538.67	3	1613.995	1613.995	0.23	[LSKSR]	>Cas9	220	224	[KGILQTVK]	>Cas9	739	746	K3	K1	1	20190410_QExHFX1_RSLC1_Beveridge_Clausen_IMP_DSS_JRmethod_R3.8747.8747.3 File:"20190410_QExHFX1_RSLC1_Beveridge_Clausen_IMP_DSS_JRmethod_R3.raw", NativeID:"controllerType=0 controllerNumber=1 scan=8747"	2686.87032		FALSE
249	142	516.039	4	2061.136	2061.134	0.9	[AGFIKR]	>Cas9	918	923	[LVDSTDKADLR]	>Cas9	146	156	K5	K7		20190410_QExHFX1_RSLC1_Beveridge_Clausen_IMP_DSS_JRmethod_R3.12590.12590.4 File:"20190410_QExHFX1_RSLC1_Beveridge_Clausen_IMP_DSS_JRmethod_R3.raw", NativeID:"controllerType=0 controllerNumber=1 scan=12590"	3509.71722		FALSE
251	142	687.716	3	2061.135	2061.134	0.3	[AGFIKR]	>Cas9	918	923	[LVDSTDKADLR]	>Cas9	146	156	K5	K7		20190410_QExHFX1_RSLC1_Beveridge_Clausen_IMP_DSS_JRmethod_R3.13111.13111.3 File:"20190410_QExHFX1_RSLC1_Beveridge_Clausen_IMP_DSS_JRmethod_R3.raw", NativeID:"controllerType=0 controllerNumber=1 scan=13111"	3599.66418		FALSE
252	142	736.106	3	2206.303	2206.306	-1.41	[IIKDK]	>Cas9	604	608	[LENLIAQLPGEKK]	>Cas9	226	238	K3	K12		20190410_QExHFX1_RSLC1_Beveridge_Clausen_IMP_DSS_JRmethod_R3.15722.15722.3 File:"20190410_QExHFX1_RSLC1_Beveridge_Clausen_IMP_DSS_JRmethod_R3.raw", NativeID:"controllerType=0 controllerNumber=1 scan=15722"	4041.71352		FALSE
253	142	847.1	3	2539.285	2539.286	-0.24	[SKLVSDFR]	>Cas9	964	971	[MTNFDKNLPNEK]	>Cas9	499	510	K2	K6		20190410_QExHFX1_RSLC1_Beveridge_Clausen_IMP_DSS_JRmethod_R3.16136.16136.3 File:"20190410_QExHFX1_RSLC1_Beveridge_Clausen_IMP_DSS_JRmethod_R3.raw", NativeID:"controllerType=0 controllerNumber=1 scan=16136"	4100.3958		FALSE
254	142	664.059	3	1990.164	1990.162	0.6	[KFDNLTK]	>Cas9	900	906	[FIKPILEK]	>Cas9	379	386	K1	K3		20190410_QExHFX1_RSLC1_Beveridge_Clausen_IMP_DSS_JRmethod_R3.17212.17212.3 File:"20190410_QExHFX1_RSLC1_Beveridge_Clausen_IMP_DSS_JRmethod_R3.raw", NativeID:"controllerType=0 controllerNumber=1 scan=17212"	4262.48586		FALSE
255	142	548.653	3	1643.944	1643.944	0.14	[LSKSR]	>Cas9	220	224	[NSDKLIAR]	>Cas9	1119	1126	K3	K4	1	20190410_QExHFX1_RSLC1_Beveridge_Clausen_IMP_DSS_JRmethod_R3.8002.8002.3 File:"20190410_QExHFX1_RSLC1_Beveridge_Clausen_IMP_DSS_JRmethod_R3.raw", NativeID:"controllerType=0 controllerNumber=1 scan=8002"	2491.27764		FALSE
256	141	656.344	3	1967.017	1967.017	0.26	[mKNYWR]	>Cas9	883	888	[NSDKLIAR]	>Cas9	1119	1126	K2	K4		20190410_QExHFX1_RSLC1_Beveridge_Clausen_IMP_DSS_JRmethod_R3.11584.11584.3 File:"20190410_QExHFX1_RSLC1_Beveridge_Clausen_IMP_DSS_JRmethod_R3.raw", NativeID:"controllerType=0 controllerNumber=1 scan=11584"	3317.98518		FALSE
257	141	485.794	4	1940.156	1940.154	0.89	[KGILQTVK]	>Cas9	739	746	[NSDKLIAR]	>Cas9	1119	1126	K1	K4		20190410_QExHFX1_RSLC1_Beveridge_Clausen_IMP_DSS_JRmethod_R3.11982.11982.4 File:"20190410_QExHFX1_RSLC1_Beveridge_Clausen_IMP_DSS_JRmethod_R3.raw", NativeID:"controllerType=0 controllerNumber=1 scan=11982"	3401.54556		FALSE
258	141	675.854	4	2700.393	2700.394	-0.31	[LVDSTDKADLR]	>Cas9	146	156	[SDNVPSEEVVKK]	>Cas9	871	882	K7	K11		20190410_QExHFX1_RSLC1_Beveridge_Clausen_IMP_DSS_JRmethod_R3.12277.12277.4 File:"20190410_QExHFX1_RSLC1_Beveridge_Clausen_IMP_DSS_JRmethod_R3.raw", NativeID:"controllerType=0 controllerNumber=1 scan=12277"	3455.48964		FALSE
259	141	511.029	4	2041.093	2041.092	0.35	[DKPIR]	>Cas9	1303	1307	[DDSIDNKVLTR]	>Cas9	853	863	K2	K7		20190410_QExHFX1_RSLC1_Beveridge_Clausen_IMP_DSS_JRmethod_R3.14235.14235.4 File:"20190410_QExHFX1_RSLC1_Beveridge_Clausen_IMP_DSS_JRmethod_R3.raw", NativeID:"controllerType=0 controllerNumber=1 scan=14235"	3789.10662		FALSE
260	141	639.575	4	2555.278	2555.281	-1.22	[SKLVSDFR]	>Cas9	964	971	[mTNFDKNLPNEK]	>Cas9	499	510	K2	K6		20190410_QExHFX1_RSLC1_Beveridge_Clausen_IMP_DSS_JRmethod_R3.15964.15964.4 File:"20190410_QExHFX1_RSLC1_Beveridge_Clausen_IMP_DSS_JRmethod_R3.raw", NativeID:"controllerType=0 controllerNumber=1 scan=15964"	4075.59432		FALSE
261	141	510.783	4	2040.112	2040.112	-0.17	[SKLVSDFR]	>Cas9	964	971	[SKLVSDFR]	>Cas9	964	971	K2	K2		20190410_QExHFX1_RSLC1_Beveridge_Clausen_IMP_DSS_JRmethod_R3.16273.16273.4 File:"20190410_QExHFX1_RSLC1_Beveridge_Clausen_IMP_DSS_JRmethod_R3.raw", NativeID:"controllerType=0 controllerNumber=1 scan=16273"	4124.22006		FALSE
263	141	587.056	4	2345.203	2345.202	0.28	[KDFQFYK]	>Cas9	972	978	[LVDSTDKADLR]	>Cas9	146	156	K1	K7		20190410_QExHFX1_RSLC1_Beveridge_Clausen_IMP_DSS_JRmethod_R3.16810.16810.4 File:"20190410_QExHFX1_RSLC1_Beveridge_Clausen_IMP_DSS_JRmethod_R3.raw", NativeID:"controllerType=0 controllerNumber=1 scan=16810"	4200.10614		FALSE
264	141	767.75	3	2301.236	2301.237	-0.34	[EKIEK]	>Cas9	442	446	[MDGTEELLVKLNR]	>Cas9	387	399	K2	K10		20190410_QExHFX1_RSLC1_Beveridge_Clausen_IMP_DSS_JRmethod_R3.18740.18740.3 File:"20190410_QExHFX1_RSLC1_Beveridge_Clausen_IMP_DSS_JRmethod_R3.raw", NativeID:"controllerType=0 controllerNumber=1 scan=18740"	4533.42576		FALSE
265	141	634.379	3	1901.121	1901.122	-0.22	[HSIKK]	>Cas9	45	49	[NLPNEKVLPK]	>Cas9	505	514	K4	K6		20190410_QExHFX1_RSLC1_Beveridge_Clausen_IMP_DSS_JRmethod_R3.8028.8028.3 File:"20190410_QExHFX1_RSLC1_Beveridge_Clausen_IMP_DSS_JRmethod_R3.raw", NativeID:"controllerType=0 controllerNumber=1 scan=8028"	2497.9815		FALSE
266	141	610.668	3	1829.991	1829.99	0.34	[SDKNR]	>Cas9	864	868	[APLSASMIKR]	>Cas9	319	328	K3	K9		20190410_QExHFX1_RSLC1_Beveridge_Clausen_IMP_DSS_JRmethod_R3.9303.9303.3 File:"20190410_QExHFX1_RSLC1_Beveridge_Clausen_IMP_DSS_JRmethod_R3.raw", NativeID:"controllerType=0 controllerNumber=1 scan=9303"	2828.17236		FALSE
267	140	587.817	4	2348.244	2348.246	-0.61	[FKVLGNTDR]	>Cas9	36	44	[SEQEIGKATAK]	>Cas9	1029	1039	K2	K7		20190410_QExHFX1_RSLC1_Beveridge_Clausen_IMP_DSS_JRmethod_R3.11029.11029.4 File:"20190410_QExHFX1_RSLC1_Beveridge_Clausen_IMP_DSS_JRmethod_R3.raw", NativeID:"controllerType=0 controllerNumber=1 scan=11029"	3213.76158		FALSE
268	140	493.282	4	1970.104	1970.103	0.76	[NSDKLIAR]	>Cas9	1119	1126	[NSDKLIAR]	>Cas9	1119	1126	K4	K4		20190410_QExHFX1_RSLC1_Beveridge_Clausen_IMP_DSS_JRmethod_R3.11548.11548.4 File:"20190410_QExHFX1_RSLC1_Beveridge_Clausen_IMP_DSS_JRmethod_R3.raw", NativeID:"controllerType=0 controllerNumber=1 scan=11548"	3309.8163		FALSE
269	140	493.281	4	1970.103	1970.103	0.16	[NSDKLIAR]	>Cas9	1119	1126	[NSDKLIAR]	>Cas9	1119	1126	K4	K4		20190410_QExHFX1_RSLC1_Beveridge_Clausen_IMP_DSS_JRmethod_R3.11836.11836.4 File:"20190410_QExHFX1_RSLC1_Beveridge_Clausen_IMP_DSS_JRmethod_R3.raw", NativeID:"controllerType=0 controllerNumber=1 scan=11836"	3370.16412		FALSE
270	140	675.854	4	2700.394	2700.394	-0.06	[LVDSTDKADLR]	>Cas9	146	156	[SDNVPSEEVVKK]	>Cas9	871	882	K7	K11		20190410_QExHFX1_RSLC1_Beveridge_Clausen_IMP_DSS_JRmethod_R3.12464.12464.4 File:"20190410_QExHFX1_RSLC1_Beveridge_Clausen_IMP_DSS_JRmethod_R3.raw", NativeID:"controllerType=0 controllerNumber=1 scan=12464"	3485.78106		FALSE
271	140	595.028	3	1783.07	1783.069	0.62	[KDLIIK]	>Cas9	1196	1201	[NSDKLIAR]	>Cas9	1119	1126	K1	K4		20190410_QExHFX1_RSLC1_Beveridge_Clausen_IMP_DSS_JRmethod_R3.13551.13551.3 File:"20190410_QExHFX1_RSLC1_Beveridge_Clausen_IMP_DSS_JRmethod_R3.raw", NativeID:"controllerType=0 controllerNumber=1 scan=13551"	3678.82374		FALSE
272	140	570.297	4	2278.165	2278.164	0.19	[QLKEDYFK]	>Cas9	567	574	[QLKEDYFK]	>Cas9	567	574	K3	K3		20190410_QExHFX1_RSLC1_Beveridge_Clausen_IMP_DSS_JRmethod_R3.17709.17709.4 File:"20190410_QExHFX1_RSLC1_Beveridge_Clausen_IMP_DSS_JRmethod_R3.raw", NativeID:"controllerType=0 controllerNumber=1 scan=17709"	4354.51506		FALSE
273	140	733.652	4	2931.585	2931.586	-0.5	[APLSASMIKR]	>Cas9	319	328	[TEVQTGGFSKESILPK]	>Cas9	1102	1117	K9	K10		20190410_QExHFX1_RSLC1_Beveridge_Clausen_IMP_DSS_JRmethod_R3.19467.19467.4 File:"20190410_QExHFX1_RSLC1_Beveridge_Clausen_IMP_DSS_JRmethod_R3.raw", NativeID:"controllerType=0 controllerNumber=1 scan=19467"	4660.66218		FALSE
274	140	719.709	3	2157.113	2157.115	-0.64	[GQKNSR]	>Cas9	777	782	[SDNVPSEEVVKK]	>Cas9	871	882	K3	K11		20190410_QExHFX1_RSLC1_Beveridge_Clausen_IMP_DSS_JRmethod_R3.6964.6964.3 File:"20190410_QExHFX1_RSLC1_Beveridge_Clausen_IMP_DSS_JRmethod_R3.raw", NativeID:"controllerType=0 controllerNumber=1 scan=6964"	2212.46688		FALSE
275	140	687.031	3	2059.077	2059.078	-0.4	[GQKNSR]	>Cas9	777	782	[LVDSTDKADLR]	>Cas9	146	156	K3	K7		20190410_QExHFX1_RSLC1_Beveridge_Clausen_IMP_DSS_JRmethod_R3.7506.7506.3 File:"20190410_QExHFX1_RSLC1_Beveridge_Clausen_IMP_DSS_JRmethod_R3.raw", NativeID:"controllerType=0 controllerNumber=1 scan=7506"	2368.52244		FALSE
276	140	465.277	3	1393.816	1393.816	0.1	[DKPIR]	>Cas9	1303	1307	[DKPIR]	>Cas9	1303	1307	K2	K2		20190410_QExHFX1_RSLC1_Beveridge_Clausen_IMP_DSS_JRmethod_R3.8343.8343.3 File:"20190410_QExHFX1_RSLC1_Beveridge_Clausen_IMP_DSS_JRmethod_R3.raw", NativeID:"controllerType=0 controllerNumber=1 scan=8343"	2582.99088		FALSE
277	139	551.342	3	1652.01	1652.011	-0.03	[DKPIR]	>Cas9	1303	1307	[KGILQTVK]	>Cas9	739	746	K2	K1		20190410_QExHFX1_RSLC1_Beveridge_Clausen_IMP_DSS_JRmethod_R3.10781.10781.3 File:"20190410_QExHFX1_RSLC1_Beveridge_Clausen_IMP_DSS_JRmethod_R3.raw", NativeID:"controllerType=0 controllerNumber=1 scan=10781"	3163.57458		FALSE
278	139	493.281	4	1970.102	1970.103	-0.32	[NSDKLIAR]	>Cas9	1119	1126	[NSDKLIAR]	>Cas9	1119	1126	K4	K4		20190410_QExHFX1_RSLC1_Beveridge_Clausen_IMP_DSS_JRmethod_R3.11403.11403.4 File:"20190410_QExHFX1_RSLC1_Beveridge_Clausen_IMP_DSS_JRmethod_R3.raw", NativeID:"controllerType=0 controllerNumber=1 scan=11403"	3279.63342		FALSE
279	139	616.824	4	2464.273	2464.275	-0.83	[FDNLTKAER]	>Cas9	901	909	[MIAKSEQEIGK]	>Cas9	1025	1035	K6	K4		20190410_QExHFX1_RSLC1_Beveridge_Clausen_IMP_DSS_JRmethod_R3.11986.11986.4 File:"20190410_QExHFX1_RSLC1_Beveridge_Clausen_IMP_DSS_JRmethod_R3.raw", NativeID:"controllerType=0 controllerNumber=1 scan=11986"	3402.02214		FALSE
280	139	606.028	3	1816.068	1816.069	-0.49	[KLINGIR]	>Cas9	669	675	[KFDNLTK]	>Cas9	900	906	K1	K1		20190410_QExHFX1_RSLC1_Beveridge_Clausen_IMP_DSS_JRmethod_R3.13423.13423.3 File:"20190410_QExHFX1_RSLC1_Beveridge_Clausen_IMP_DSS_JRmethod_R3.raw", NativeID:"controllerType=0 controllerNumber=1 scan=13423"	3655.04286		FALSE
281	139	510.784	4	2040.114	2040.112	0.83	[SKLVSDFR]	>Cas9	964	971	[SKLVSDFR]	>Cas9	964	971	K2	K2		20190410_QExHFX1_RSLC1_Beveridge_Clausen_IMP_DSS_JRmethod_R3.16474.16474.4 File:"20190410_QExHFX1_RSLC1_Beveridge_Clausen_IMP_DSS_JRmethod_R3.raw", NativeID:"controllerType=0 controllerNumber=1 scan=16474"	4154.32494		FALSE
283	139	610.669	3	1829.991	1829.99	0.51	[SDKNR]	>Cas9	864	868	[APLSASMIKR]	>Cas9	319	328	K3	K9		20190410_QExHFX1_RSLC1_Beveridge_Clausen_IMP_DSS_JRmethod_R3.9419.9419.3 File:"20190410_QExHFX1_RSLC1_Beveridge_Clausen_IMP_DSS_JRmethod_R3.raw", NativeID:"controllerType=0 controllerNumber=1 scan=9419"	2858.46606		FALSE
284	138	714.398	3	2141.18	2141.181	-0.78	[ESILPKR]	>Cas9	1112	1118	[SEQEIGKATAK]	>Cas9	1029	1039	K6	K7		20190410_QExHFX1_RSLC1_Beveridge_Clausen_IMP_DSS_JRmethod_R3.10510.10510.3 File:"20190410_QExHFX1_RSLC1_Beveridge_Clausen_IMP_DSS_JRmethod_R3.raw", NativeID:"controllerType=0 controllerNumber=1 scan=10510"	3102.339		FALSE
285	138	529.798	4	2116.169	2116.168	0.32	[VMKQLK]	>Cas9	651	656	[LVDSTDKADLR]	>Cas9	146	156	K3	K7	1	20190410_QExHFX1_RSLC1_Beveridge_Clausen_IMP_DSS_JRmethod_R3.11617.11617.4 File:"20190410_QExHFX1_RSLC1_Beveridge_Clausen_IMP_DSS_JRmethod_R3.raw", NativeID:"controllerType=0 controllerNumber=1 scan=11617"	3324.73446		FALSE
286	138	639.576	4	2555.284	2555.281	1.1	[SKLVSDFR]	>Cas9	964	971	[mTNFDKNLPNEK]	>Cas9	499	510	K2	K6		20190410_QExHFX1_RSLC1_Beveridge_Clausen_IMP_DSS_JRmethod_R3.15092.15092.4 File:"20190410_QExHFX1_RSLC1_Beveridge_Clausen_IMP_DSS_JRmethod_R3.raw", NativeID:"controllerType=0 controllerNumber=1 scan=15092"	3936.07836		FALSE
287	138	498.295	4	1990.16	1990.162	-1.32	[KFDNLTK]	>Cas9	900	906	[FIKPILEK]	>Cas9	379	386	K1	K3		20190410_QExHFX1_RSLC1_Beveridge_Clausen_IMP_DSS_JRmethod_R3.17024.17024.4 File:"20190410_QExHFX1_RSLC1_Beveridge_Clausen_IMP_DSS_JRmethod_R3.raw", NativeID:"controllerType=0 controllerNumber=1 scan=17024"	4233.46176		FALSE
288	138	634.379	3	1901.123	1901.122	0.48	[HSIKK]	>Cas9	45	49	[NLPNEKVLPK]	>Cas9	505	514	K4	K6		20190410_QExHFX1_RSLC1_Beveridge_Clausen_IMP_DSS_JRmethod_R3.7890.7890.3 File:"20190410_QExHFX1_RSLC1_Beveridge_Clausen_IMP_DSS_JRmethod_R3.raw", NativeID:"controllerType=0 controllerNumber=1 scan=7890"	2467.95318		FALSE
289	138	561.325	3	1681.96	1681.96	0.45	[DKPIR]	>Cas9	1303	1307	[NSDKLIAR]	>Cas9	1119	1126	K2	K4		20190410_QExHFX1_RSLC1_Beveridge_Clausen_IMP_DSS_JRmethod_R3.9783.9783.3 File:"20190410_QExHFX1_RSLC1_Beveridge_Clausen_IMP_DSS_JRmethod_R3.raw", NativeID:"controllerType=0 controllerNumber=1 scan=9783"	2947.90056		FALSE
290	137	616.824	4	2464.274	2464.275	-0.66	[FDNLTKAER]	>Cas9	901	909	[MIAKSEQEIGK]	>Cas9	1025	1035	K6	K4		20190410_QExHFX1_RSLC1_Beveridge_Clausen_IMP_DSS_JRmethod_R3.11841.11841.4 File:"20190410_QExHFX1_RSLC1_Beveridge_Clausen_IMP_DSS_JRmethod_R3.raw", NativeID:"controllerType=0 controllerNumber=1 scan=11841"	3371.32734		FALSE
291	137	516.039	4	2061.134	2061.134	-0.04	[AGFIKR]	>Cas9	918	923	[LVDSTDKADLR]	>Cas9	146	156	K5	K7		20190410_QExHFX1_RSLC1_Beveridge_Clausen_IMP_DSS_JRmethod_R3.13116.13116.4 File:"20190410_QExHFX1_RSLC1_Beveridge_Clausen_IMP_DSS_JRmethod_R3.raw", NativeID:"controllerType=0 controllerNumber=1 scan=13116"	3600.5088		FALSE
293	137	635.576	4	2539.284	2539.286	-0.89	[SKLVSDFR]	>Cas9	964	971	[MTNFDKNLPNEK]	>Cas9	499	510	K2	K6		20190410_QExHFX1_RSLC1_Beveridge_Clausen_IMP_DSS_JRmethod_R3.16493.16493.4 File:"20190410_QExHFX1_RSLC1_Beveridge_Clausen_IMP_DSS_JRmethod_R3.raw", NativeID:"controllerType=0 controllerNumber=1 scan=16493"	4156.62042		FALSE
294	137	613.078	4	2449.292	2449.29	0.78	[LKSVK]	>Cas9	1161	1165	[YPKLESEFVYGDYK]	>Cas9	1005	1018	K2	K3	1	20190410_QExHFX1_RSLC1_Beveridge_Clausen_IMP_DSS_JRmethod_R3.16887.16887.4 File:"20190410_QExHFX1_RSLC1_Beveridge_Clausen_IMP_DSS_JRmethod_R3.raw", NativeID:"controllerType=0 controllerNumber=1 scan=16887"	4211.65842		FALSE
295	136	656.587	4	2623.325	2623.328	-1.12	[VKYVTEGmR]	>Cas9	531	539	[GKSDNVPSEEVVK]	>Cas9	869	881	K2	K2		20190410_QExHFX1_RSLC1_Beveridge_Clausen_IMP_DSS_JRmethod_R3.10648.10648.4 File:"20190410_QExHFX1_RSLC1_Beveridge_Clausen_IMP_DSS_JRmethod_R3.raw", NativeID:"controllerType=0 controllerNumber=1 scan=10648"	3134.23404		FALSE
296	136	675.854	4	2700.393	2700.394	-0.36	[LVDSTDKADLR]	>Cas9	146	156	[SDNVPSEEVVKK]	>Cas9	871	882	K7	K11		20190410_QExHFX1_RSLC1_Beveridge_Clausen_IMP_DSS_JRmethod_R3.12623.12623.4 File:"20190410_QExHFX1_RSLC1_Beveridge_Clausen_IMP_DSS_JRmethod_R3.raw", NativeID:"controllerType=0 controllerNumber=1 scan=12623"	3515.90964		FALSE
297	136	637.407	3	1910.205	1910.205	0.13	[KGILQTVK]	>Cas9	739	746	[KGILQTVK]	>Cas9	739	746	K1	K1		20190410_QExHFX1_RSLC1_Beveridge_Clausen_IMP_DSS_JRmethod_R3.12866.12866.3 File:"20190410_QExHFX1_RSLC1_Beveridge_Clausen_IMP_DSS_JRmethod_R3.raw", NativeID:"controllerType=0 controllerNumber=1 scan=12866"	3555.9345		FALSE
298	136	516.039	4	2061.132	2061.134	-0.41	[AGFIKR]	>Cas9	918	923	[LVDSTDKADLR]	>Cas9	146	156	K5	K7		20190410_QExHFX1_RSLC1_Beveridge_Clausen_IMP_DSS_JRmethod_R3.13293.13293.4 File:"20190410_QExHFX1_RSLC1_Beveridge_Clausen_IMP_DSS_JRmethod_R3.raw", NativeID:"controllerType=0 controllerNumber=1 scan=13293"	3631.09854		FALSE
299	136	620.078	4	2477.29	2477.288	0.57	[SDKNR]	>Cas9	864	868	[TEVQTGGFSKESILPK]	>Cas9	1102	1117	K3	K10	1	20190410_QExHFX1_RSLC1_Beveridge_Clausen_IMP_DSS_JRmethod_R3.14022.14022.4 File:"20190410_QExHFX1_RSLC1_Beveridge_Clausen_IMP_DSS_JRmethod_R3.raw", NativeID:"controllerType=0 controllerNumber=1 scan=14022"	3756.55248		FALSE
300	136	601.998	3	1803.978	1803.979	-0.47	[AGFIKR]	>Cas9	918	923	[KDFQFYK]	>Cas9	972	978	K5	K1		20190410_QExHFX1_RSLC1_Beveridge_Clausen_IMP_DSS_JRmethod_R3.15403.15403.3 File:"20190410_QExHFX1_RSLC1_Beveridge_Clausen_IMP_DSS_JRmethod_R3.raw", NativeID:"controllerType=0 controllerNumber=1 scan=15403"	3990.4398		FALSE
301	136	672.848	4	2688.369	2688.369	0.2	[DDSIDNKVLTR]	>Cas9	853	863	[DDSIDNKVLTR]	>Cas9	853	863	K7	K7		20190410_QExHFX1_RSLC1_Beveridge_Clausen_IMP_DSS_JRmethod_R3.19681.19681.4 File:"20190410_QExHFX1_RSLC1_Beveridge_Clausen_IMP_DSS_JRmethod_R3.raw", NativeID:"controllerType=0 controllerNumber=1 scan=19681"	4698.42258		FALSE
302	135	711.393	3	2132.163	2132.163	-0.04	[VmKQLK]	>Cas9	651	656	[LVDSTDKADLR]	>Cas9	146	156	K3	K7	1	20190410_QExHFX1_RSLC1_Beveridge_Clausen_IMP_DSS_JRmethod_R3.10402.10402.3 File:"20190410_QExHFX1_RSLC1_Beveridge_Clausen_IMP_DSS_JRmethod_R3.raw", NativeID:"controllerType=0 controllerNumber=1 scan=10402"	3076.26912		FALSE
303	135	700.364	4	2798.432	2798.431	0.67	[SDNVPSEEVVKK]	>Cas9	871	882	[SDNVPSEEVVKK]	>Cas9	871	882	K11	K11		20190410_QExHFX1_RSLC1_Beveridge_Clausen_IMP_DSS_JRmethod_R3.10887.10887.4 File:"20190410_QExHFX1_RSLC1_Beveridge_Clausen_IMP_DSS_JRmethod_R3.raw", NativeID:"controllerType=0 controllerNumber=1 scan=10887"	3188.0655		FALSE
305	135	687.03	3	2059.077	2059.078	-0.62	[GQKNSR]	>Cas9	777	782	[LVDSTDKADLR]	>Cas9	146	156	K3	K7		20190410_QExHFX1_RSLC1_Beveridge_Clausen_IMP_DSS_JRmethod_R3.7717.7717.3 File:"20190410_QExHFX1_RSLC1_Beveridge_Clausen_IMP_DSS_JRmethod_R3.raw", NativeID:"controllerType=0 controllerNumber=1 scan=7717"	2426.8668		FALSE
306	134	687.716	3	2061.134	2061.134	0.28	[AGFIKR]	>Cas9	918	923	[LVDSTDKADLR]	>Cas9	146	156	K5	K7		20190410_QExHFX1_RSLC1_Beveridge_Clausen_IMP_DSS_JRmethod_R3.12771.12771.3 File:"20190410_QExHFX1_RSLC1_Beveridge_Clausen_IMP_DSS_JRmethod_R3.raw", NativeID:"controllerType=0 controllerNumber=1 scan=12771"	3539.13474		FALSE
307	134	516.039	4	2061.135	2061.134	0.34	[AGFIKR]	>Cas9	918	923	[LVDSTDKADLR]	>Cas9	146	156	K5	K7		20190410_QExHFX1_RSLC1_Beveridge_Clausen_IMP_DSS_JRmethod_R3.12777.12777.4 File:"20190410_QExHFX1_RSLC1_Beveridge_Clausen_IMP_DSS_JRmethod_R3.raw", NativeID:"controllerType=0 controllerNumber=1 scan=12777"	3540.05316		FALSE
308	134	900.804	3	2700.397	2700.394	1.12	[LVDSTDKADLR]	>Cas9	146	156	[SDNVPSEEVVKK]	>Cas9	871	882	K7	K11		20190410_QExHFX1_RSLC1_Beveridge_Clausen_IMP_DSS_JRmethod_R3.13223.13223.3 File:"20190410_QExHFX1_RSLC1_Beveridge_Clausen_IMP_DSS_JRmethod_R3.raw", NativeID:"controllerType=0 controllerNumber=1 scan=13223"	3617.37144		FALSE
309	134	620.129	5	3096.616	3096.615	0.28	[MTNFDKNLPNEK]	>Cas9	499	510	[QITKHVAQILDSR]	>Cas9	930	942	K6	K4		20190410_QExHFX1_RSLC1_Beveridge_Clausen_IMP_DSS_JRmethod_R3.15451.15451.5 File:"20190410_QExHFX1_RSLC1_Beveridge_Clausen_IMP_DSS_JRmethod_R3.raw", NativeID:"controllerType=0 controllerNumber=1 scan=15451"	3997.54776		FALSE
310	134	560.33	4	2238.298	2238.296	0.99	[DLIIKLPK]	>Cas9	1197	1204	[SEQEIGKATAK]	>Cas9	1029	1039	K5	K7		20190410_QExHFX1_RSLC1_Beveridge_Clausen_IMP_DSS_JRmethod_R3.16151.16151.4 File:"20190410_QExHFX1_RSLC1_Beveridge_Clausen_IMP_DSS_JRmethod_R3.raw", NativeID:"controllerType=0 controllerNumber=1 scan=16151"	4102.51278		FALSE
311	134	743.755	3	2229.252	2229.252	-0.19	[KVTVK]	>Cas9	562	566	[MDGTEELLVKLNR]	>Cas9	387	399	K1	K10	1	20190410_QExHFX1_RSLC1_Beveridge_Clausen_IMP_DSS_JRmethod_R3.18511.18511.3 File:"20190410_QExHFX1_RSLC1_Beveridge_Clausen_IMP_DSS_JRmethod_R3.raw", NativeID:"controllerType=0 controllerNumber=1 scan=18511"	4497.94464		FALSE
312	134	829.458	3	2486.359	2486.369	-4.08	[KPAFLSGEQK]	>Cas9	540	549	[VVDELVKVMGR]	>Cas9	747	757	K1	K7		20190410_QExHFX1_RSLC1_Beveridge_Clausen_IMP_DSS_JRmethod_R3.22678.22678.3 File:"20190410_QExHFX1_RSLC1_Beveridge_Clausen_IMP_DSS_JRmethod_R3.raw", NativeID:"controllerType=0 controllerNumber=1 scan=22678"	5269.01256		FALSE
313	134	505.938	3	1515.799	1515.799	0.13	[GQKNSR]	>Cas9	777	782	[GQKNSR]	>Cas9	777	782	K3	K3		20190410_QExHFX1_RSLC1_Beveridge_Clausen_IMP_DSS_JRmethod_R3.2303.2303.3 File:"20190410_QExHFX1_RSLC1_Beveridge_Clausen_IMP_DSS_JRmethod_R3.raw", NativeID:"controllerType=0 controllerNumber=1 scan=2303"	743.1051		FALSE
314	134	719.71	3	2157.115	2157.115	0.19	[GQKNSR]	>Cas9	777	782	[SDNVPSEEVVKK]	>Cas9	871	882	K3	K11		20190410_QExHFX1_RSLC1_Beveridge_Clausen_IMP_DSS_JRmethod_R3.7080.7080.3 File:"20190410_QExHFX1_RSLC1_Beveridge_Clausen_IMP_DSS_JRmethod_R3.raw", NativeID:"controllerType=0 controllerNumber=1 scan=7080"	2243.47428		FALSE
315	134	421.245	4	1681.959	1681.96	-0.1	[DKPIR]	>Cas9	1303	1307	[NSDKLIAR]	>Cas9	1119	1126	K2	K4		20190410_QExHFX1_RSLC1_Beveridge_Clausen_IMP_DSS_JRmethod_R3.9770.9770.4 File:"20190410_QExHFX1_RSLC1_Beveridge_Clausen_IMP_DSS_JRmethod_R3.raw", NativeID:"controllerType=0 controllerNumber=1 scan=9770"	2945.45028		FALSE
316	133	720.394	3	2159.168	2159.171	-1.12	[AGFIKR]	>Cas9	918	923	[SDNVPSEEVVKK]	>Cas9	871	882	K5	K11		20190410_QExHFX1_RSLC1_Beveridge_Clausen_IMP_DSS_JRmethod_R3.10827.10827.3 File:"20190410_QExHFX1_RSLC1_Beveridge_Clausen_IMP_DSS_JRmethod_R3.raw", NativeID:"controllerType=0 controllerNumber=1 scan=10827"	3172.96314		FALSE
317	133	681.035	3	2041.092	2041.092	-0.28	[DKPIR]	>Cas9	1303	1307	[DDSIDNKVLTR]	>Cas9	853	863	K2	K7		20190410_QExHFX1_RSLC1_Beveridge_Clausen_IMP_DSS_JRmethod_R3.14982.14982.3 File:"20190410_QExHFX1_RSLC1_Beveridge_Clausen_IMP_DSS_JRmethod_R3.raw", NativeID:"controllerType=0 controllerNumber=1 scan=14982"	3915.11034		FALSE
318	133	748.382	4	2990.505	2990.509	-1.4	[GKSDNVPSEEVVK]	>Cas9	869	881	[LEESFLVEEDKK]	>Cas9	105	116	K2	K11		20190410_QExHFX1_RSLC1_Beveridge_Clausen_IMP_DSS_JRmethod_R3.15532.15532.4 File:"20190410_QExHFX1_RSLC1_Beveridge_Clausen_IMP_DSS_JRmethod_R3.raw", NativeID:"controllerType=0 controllerNumber=1 scan=15532"	4012.06122		FALSE
320	133	749.087	3	2245.246	2245.247	-0.47	[LKSVK]	>Cas9	1161	1165	[mDGTEELLVKLNR]	>Cas9	387	399	K2	K10	1	20190410_QExHFX1_RSLC1_Beveridge_Clausen_IMP_DSS_JRmethod_R3.18425.18425.3 File:"20190410_QExHFX1_RSLC1_Beveridge_Clausen_IMP_DSS_JRmethod_R3.raw", NativeID:"controllerType=0 controllerNumber=1 scan=18425"	4480.08534		FALSE
321	133	945.518	3	2834.539	2834.541	-0.89	[AGFIKR]	>Cas9	918	923	[KNLIGALLFDSGETAEATR]	>Cas9	49	67	K5	K1		20190410_QExHFX1_RSLC1_Beveridge_Clausen_IMP_DSS_JRmethod_R3.24312.24312.3 File:"20190410_QExHFX1_RSLC1_Beveridge_Clausen_IMP_DSS_JRmethod_R3.raw", NativeID:"controllerType=0 controllerNumber=1 scan=24312"	5617.8867		FALSE
322	132	656.587	4	2623.327	2623.328	-0.35	[VKYVTEGmR]	>Cas9	531	539	[GKSDNVPSEEVVK]	>Cas9	869	881	K2	K2		20190410_QExHFX1_RSLC1_Beveridge_Clausen_IMP_DSS_JRmethod_R3.10786.10786.4 File:"20190410_QExHFX1_RSLC1_Beveridge_Clausen_IMP_DSS_JRmethod_R3.raw", NativeID:"controllerType=0 controllerNumber=1 scan=10786"	3164.40264		FALSE
323	132	618.668	3	1853.99	1853.99	0.21	[EKIEK]	>Cas9	442	446	[QLKEDYFK]	>Cas9	567	574	K2	K3		20190410_QExHFX1_RSLC1_Beveridge_Clausen_IMP_DSS_JRmethod_R3.11111.11111.3 File:"20190410_QExHFX1_RSLC1_Beveridge_Clausen_IMP_DSS_JRmethod_R3.raw", NativeID:"controllerType=0 controllerNumber=1 scan=11111"	3227.31642		FALSE
325	132	847.101	3	2539.288	2539.286	0.94	[SKLVSDFR]	>Cas9	964	971	[MTNFDKNLPNEK]	>Cas9	499	510	K2	K6		20190410_QExHFX1_RSLC1_Beveridge_Clausen_IMP_DSS_JRmethod_R3.15933.15933.3 File:"20190410_QExHFX1_RSLC1_Beveridge_Clausen_IMP_DSS_JRmethod_R3.raw", NativeID:"controllerType=0 controllerNumber=1 scan=15933"	4069.8399		FALSE
326	132	695.048	3	2083.128	2083.128	0.12	[VPSKK]	>Cas9	31	35	[GKSDNVPSEEVVK]	>Cas9	869	881	K4	K2		20190410_QExHFX1_RSLC1_Beveridge_Clausen_IMP_DSS_JRmethod_R3.8068.8068.3 File:"20190410_QExHFX1_RSLC1_Beveridge_Clausen_IMP_DSS_JRmethod_R3.raw", NativeID:"controllerType=0 controllerNumber=1 scan=8068"	2509.09866		FALSE
327	131	933.48	3	2798.427	2798.431	-1.33	[SDNVPSEEVVKK]	>Cas9	871	882	[SDNVPSEEVVKK]	>Cas9	871	882	K11	K11		20190410_QExHFX1_RSLC1_Beveridge_Clausen_IMP_DSS_JRmethod_R3.11258.11258.3 File:"20190410_QExHFX1_RSLC1_Beveridge_Clausen_IMP_DSS_JRmethod_R3.raw", NativeID:"controllerType=0 controllerNumber=1 scan=11258"	3251.21274		FALSE
328	131	492.51	4	1967.017	1967.017	-0.12	[mKNYWR]	>Cas9	883	888	[NSDKLIAR]	>Cas9	1119	1126	K2	K4		20190410_QExHFX1_RSLC1_Beveridge_Clausen_IMP_DSS_JRmethod_R3.11729.11729.4 File:"20190410_QExHFX1_RSLC1_Beveridge_Clausen_IMP_DSS_JRmethod_R3.raw", NativeID:"controllerType=0 controllerNumber=1 scan=11729"	3346.62276		FALSE
329	131	515.525	4	2059.08	2059.078	0.99	[GQKNSR]	>Cas9	777	782	[LVDSTDKADLR]	>Cas9	146	156	K3	K7		20190410_QExHFX1_RSLC1_Beveridge_Clausen_IMP_DSS_JRmethod_R3.7983.7983.4 File:"20190410_QExHFX1_RSLC1_Beveridge_Clausen_IMP_DSS_JRmethod_R3.raw", NativeID:"controllerType=0 controllerNumber=1 scan=7983"	2486.67408		FALSE
330	130	933.481	3	2798.429	2798.431	-0.45	[SDNVPSEEVVKK]	>Cas9	871	882	[SDNVPSEEVVKK]	>Cas9	871	882	K11	K11		20190410_QExHFX1_RSLC1_Beveridge_Clausen_IMP_DSS_JRmethod_R3.10895.10895.3 File:"20190410_QExHFX1_RSLC1_Beveridge_Clausen_IMP_DSS_JRmethod_R3.raw", NativeID:"controllerType=0 controllerNumber=1 scan=10895"	3189.92352		FALSE
331	130	728.621	4	2911.461	2911.447	4.98	[HLKSEDEMK]	>sp|MYG_HUMAN|	48	56	[NRGKSDNVPSEEVVK]	>Cas9	867	881	K3	K4		20190410_QExHFX1_RSLC1_Beveridge_Clausen_IMP_DSS_JRmethod_R3.11037.11037.4 File:"20190410_QExHFX1_RSLC1_Beveridge_Clausen_IMP_DSS_JRmethod_R3.raw", NativeID:"controllerType=0 controllerNumber=1 scan=11037"	3215.2128		FALSE
332	130	700.363	4	2798.429	2798.431	-0.66	[SDNVPSEEVVKK]	>Cas9	871	882	[SDNVPSEEVVKK]	>Cas9	871	882	K11	K11		20190410_QExHFX1_RSLC1_Beveridge_Clausen_IMP_DSS_JRmethod_R3.11056.11056.4 File:"20190410_QExHFX1_RSLC1_Beveridge_Clausen_IMP_DSS_JRmethod_R3.raw", NativeID:"controllerType=0 controllerNumber=1 scan=11056"	3218.11062		FALSE
333	130	933.481	3	2798.429	2798.431	-0.64	[SDNVPSEEVVKK]	>Cas9	871	882	[SDNVPSEEVVKK]	>Cas9	871	882	K11	K11		20190410_QExHFX1_RSLC1_Beveridge_Clausen_IMP_DSS_JRmethod_R3.11453.11453.3 File:"20190410_QExHFX1_RSLC1_Beveridge_Clausen_IMP_DSS_JRmethod_R3.raw", NativeID:"controllerType=0 controllerNumber=1 scan=11453"	3288.61104		FALSE
334	130	900.802	3	2700.393	2700.394	-0.38	[LVDSTDKADLR]	>Cas9	146	156	[SDNVPSEEVVKK]	>Cas9	871	882	K7	K11		20190410_QExHFX1_RSLC1_Beveridge_Clausen_IMP_DSS_JRmethod_R3.12498.12498.3 File:"20190410_QExHFX1_RSLC1_Beveridge_Clausen_IMP_DSS_JRmethod_R3.raw", NativeID:"controllerType=0 controllerNumber=1 scan=12498"	3494.13396		FALSE
335	130	815.085	3	2443.24	2443.239	0.34	[KDFQFYK]	>Cas9	972	978	[SDNVPSEEVVKK]	>Cas9	871	882	K1	K11		20190410_QExHFX1_RSLC1_Beveridge_Clausen_IMP_DSS_JRmethod_R3.14909.14909.3 File:"20190410_QExHFX1_RSLC1_Beveridge_Clausen_IMP_DSS_JRmethod_R3.raw", NativeID:"controllerType=0 controllerNumber=1 scan=14909"	3900.12582		FALSE
336	130	639.576	4	2555.283	2555.281	0.72	[SKLVSDFR]	>Cas9	964	971	[mTNFDKNLPNEK]	>Cas9	499	510	K2	K6		20190410_QExHFX1_RSLC1_Beveridge_Clausen_IMP_DSS_JRmethod_R3.14931.14931.4 File:"20190410_QExHFX1_RSLC1_Beveridge_Clausen_IMP_DSS_JRmethod_R3.raw", NativeID:"controllerType=0 controllerNumber=1 scan=14931"	3905.21544		FALSE
337	130	764.368	4	3054.451	3054.455	-1.24	[MTNFDKNLPNEK]	>Cas9	499	510	[mTNFDKNLPNEK]	>Cas9	499	510	K6	K6		20190410_QExHFX1_RSLC1_Beveridge_Clausen_IMP_DSS_JRmethod_R3.14963.14963.4 File:"20190410_QExHFX1_RSLC1_Beveridge_Clausen_IMP_DSS_JRmethod_R3.raw", NativeID:"controllerType=0 controllerNumber=1 scan=14963"	3911.77896		FALSE
338	130	881.796	3	2643.374	2643.37	1.46	[KKDWDPK]	>Cas9	1127	1133	[SDNVPSEEVVKKMK]	>Cas9	871	884	K2	K12	1	20190410_QExHFX1_RSLC1_Beveridge_Clausen_IMP_DSS_JRmethod_R3.15146.15146.3 File:"20190410_QExHFX1_RSLC1_Beveridge_Clausen_IMP_DSS_JRmethod_R3.raw", NativeID:"controllerType=0 controllerNumber=1 scan=15146"	3945.6318		FALSE
339	129	738.74	3	2214.207	2214.209	-1.02	[LSKSRR]	>Cas9	220	225	[SDNVPSEEVVKK]	>Cas9	871	882	K3	K11	1	20190410_QExHFX1_RSLC1_Beveridge_Clausen_IMP_DSS_JRmethod_R3.10092.10092.3 File:"20190410_QExHFX1_RSLC1_Beveridge_Clausen_IMP_DSS_JRmethod_R3.raw", NativeID:"controllerType=0 controllerNumber=1 scan=10092"	3014.33814		FALSE
340	129	720.395	3	2159.169	2159.171	-0.56	[AGFIKR]	>Cas9	918	923	[SDNVPSEEVVKK]	>Cas9	871	882	K5	K11		20190410_QExHFX1_RSLC1_Beveridge_Clausen_IMP_DSS_JRmethod_R3.13140.13140.3 File:"20190410_QExHFX1_RSLC1_Beveridge_Clausen_IMP_DSS_JRmethod_R3.raw", NativeID:"controllerType=0 controllerNumber=1 scan=13140"	3603.7134		FALSE
341	129	671.384	4	2682.513	2682.511	0.66	[ESILPKR]	>Cas9	1112	1118	[VNTEITKAPLSASMIK]	>Cas9	312	327	K6	K7		20190410_QExHFX1_RSLC1_Beveridge_Clausen_IMP_DSS_JRmethod_R3.18119.18119.4 File:"20190410_QExHFX1_RSLC1_Beveridge_Clausen_IMP_DSS_JRmethod_R3.raw", NativeID:"controllerType=0 controllerNumber=1 scan=18119"	4426.30158		FALSE
342	128	593.006	3	1777.002	1777.004	-1.09	[KMIAK]	>Cas9	1024	1028	[FKVLGNTDR]	>Cas9	36	44	K1	K2	1	20190410_QExHFX1_RSLC1_Beveridge_Clausen_IMP_DSS_JRmethod_R3.10384.10384.3 File:"20190410_QExHFX1_RSLC1_Beveridge_Clausen_IMP_DSS_JRmethod_R3.raw", NativeID:"controllerType=0 controllerNumber=1 scan=10384"	3072.9126		FALSE
343	128	488.511	4	1951.022	1951.022	0.27	[MKNYWR]	>Cas9	883	888	[NSDKLIAR]	>Cas9	1119	1126	K2	K4		20190410_QExHFX1_RSLC1_Beveridge_Clausen_IMP_DSS_JRmethod_R3.12826.12826.4 File:"20190410_QExHFX1_RSLC1_Beveridge_Clausen_IMP_DSS_JRmethod_R3.raw", NativeID:"controllerType=0 controllerNumber=1 scan=12826"	3549.22152		FALSE
344	128	610.859	4	2440.416	2440.417	-0.59	[NLPNEKVLPK]	>Cas9	505	514	[NLPNEKVLPK]	>Cas9	505	514	K6	K6		20190410_QExHFX1_RSLC1_Beveridge_Clausen_IMP_DSS_JRmethod_R3.14431.14431.4 File:"20190410_QExHFX1_RSLC1_Beveridge_Clausen_IMP_DSS_JRmethod_R3.raw", NativeID:"controllerType=0 controllerNumber=1 scan=14431"	3821.35122		FALSE
345	128	815.133	3	2443.385	2443.395	-4.4	[GKSKKLK]	>Cas9	1156	1162	[MDGTEELLVKLNR]	>Cas9	387	399	K4	K10	1	20190410_QExHFX1_RSLC1_Beveridge_Clausen_IMP_DSS_JRmethod_R3.21344.21344.3 File:"20190410_QExHFX1_RSLC1_Beveridge_Clausen_IMP_DSS_JRmethod_R3.raw", NativeID:"controllerType=0 controllerNumber=1 scan=21344"	5010.14868		FALSE
349	128	616	3	1845.985	1845.985	-0.15	[SDKNR]	>Cas9	864	868	[APLSASmIKR]	>Cas9	319	328	K3	K9		20190410_QExHFX1_RSLC1_Beveridge_Clausen_IMP_DSS_JRmethod_R3.7552.7552.3 File:"20190410_QExHFX1_RSLC1_Beveridge_Clausen_IMP_DSS_JRmethod_R3.raw", NativeID:"controllerType=0 controllerNumber=1 scan=7552"	2381.5107		FALSE
350	127	498.98	3	1494.926	1494.925	0.18	[DKPIR]	>Cas9	1303	1307	[KDLIIK]	>Cas9	1196	1201	K2	K1		20190410_QExHFX1_RSLC1_Beveridge_Clausen_IMP_DSS_JRmethod_R3.11961.11961.3 File:"20190410_QExHFX1_RSLC1_Beveridge_Clausen_IMP_DSS_JRmethod_R3.raw", NativeID:"controllerType=0 controllerNumber=1 scan=11961"	3396.9405		FALSE
351	127	675.854	4	2700.396	2700.394	0.83	[LVDSTDKADLR]	>Cas9	146	156	[SDNVPSEEVVKK]	>Cas9	871	882	K7	K11		20190410_QExHFX1_RSLC1_Beveridge_Clausen_IMP_DSS_JRmethod_R3.12972.12972.4 File:"20190410_QExHFX1_RSLC1_Beveridge_Clausen_IMP_DSS_JRmethod_R3.raw", NativeID:"controllerType=0 controllerNumber=1 scan=12972"	3576.7998		FALSE
352	127	904.951	4	3616.782	3616.784	-0.51	[TILDFLKSDGFANR]	>Cas9	682	695	[KIEcFDSVEISGVEDR]	>Cas9	575	590	K7	K1		20190410_QExHFX1_RSLC1_Beveridge_Clausen_IMP_DSS_JRmethod_R3.26953.26953.4 File:"20190410_QExHFX1_RSLC1_Beveridge_Clausen_IMP_DSS_JRmethod_R3.raw", NativeID:"controllerType=0 controllerNumber=1 scan=26953"	6280.7964		FALSE
353	127	616	3	1845.985	1845.985	-0.11	[SDKNR]	>Cas9	864	868	[APLSASmIKR]	>Cas9	319	328	K3	K9		20190410_QExHFX1_RSLC1_Beveridge_Clausen_IMP_DSS_JRmethod_R3.8841.8841.3 File:"20190410_QExHFX1_RSLC1_Beveridge_Clausen_IMP_DSS_JRmethod_R3.raw", NativeID:"controllerType=0 controllerNumber=1 scan=8841"	2712.73746		FALSE
354	127	542.293	3	1624.863	1624.863	0.28	[LSKSR]	>Cas9	220	224	[MKNYWR]	>Cas9	883	888	K3	K2		20190410_QExHFX1_RSLC1_Beveridge_Clausen_IMP_DSS_JRmethod_R3.9395.9395.3 File:"20190410_QExHFX1_RSLC1_Beveridge_Clausen_IMP_DSS_JRmethod_R3.raw", NativeID:"controllerType=0 controllerNumber=1 scan=9395"	2852.34996		FALSE
355	127	610.668	3	1829.991	1829.99	0.28	[SDKNR]	>Cas9	864	868	[APLSASMIKR]	>Cas9	319	328	K3	K9		20190410_QExHFX1_RSLC1_Beveridge_Clausen_IMP_DSS_JRmethod_R3.9907.9907.3 File:"20190410_QExHFX1_RSLC1_Beveridge_Clausen_IMP_DSS_JRmethod_R3.raw", NativeID:"controllerType=0 controllerNumber=1 scan=9907"	2974.73796		FALSE
356	126	724.027	3	2170.066	2170.066	-0.05	[DWDPKK]	>Cas9	1129	1134	[LKGSPEDNEQK]	>Cas9	1249	1259	K5	K2	1	20190410_QExHFX1_RSLC1_Beveridge_Clausen_IMP_DSS_JRmethod_R3.10165.10165.3 File:"20190410_QExHFX1_RSLC1_Beveridge_Clausen_IMP_DSS_JRmethod_R3.raw", NativeID:"controllerType=0 controllerNumber=1 scan=10165"	3030.16884		FALSE
357	126	656.343	3	1967.016	1967.017	-0.49	[mKNYWR]	>Cas9	883	888	[NSDKLIAR]	>Cas9	1119	1126	K2	K4		20190410_QExHFX1_RSLC1_Beveridge_Clausen_IMP_DSS_JRmethod_R3.11873.11873.3 File:"20190410_QExHFX1_RSLC1_Beveridge_Clausen_IMP_DSS_JRmethod_R3.raw", NativeID:"controllerType=0 controllerNumber=1 scan=11873"	3378.4479		FALSE
358	126	531.294	4	2122.155	2122.154	0.47	[SKLVSDFR]	>Cas9	964	971	[QQLPEKYK]	>Cas9	345	352	K2	K6		20190410_QExHFX1_RSLC1_Beveridge_Clausen_IMP_DSS_JRmethod_R3.13029.13029.4 File:"20190410_QExHFX1_RSLC1_Beveridge_Clausen_IMP_DSS_JRmethod_R3.raw", NativeID:"controllerType=0 controllerNumber=1 scan=13029"	3587.079		FALSE
359	126	651.345	4	2602.359	2602.357	0.73	[LVDSTDKADLR]	>Cas9	146	156	[LVDSTDKADLR]	>Cas9	146	156	K7	K7		20190410_QExHFX1_RSLC1_Beveridge_Clausen_IMP_DSS_JRmethod_R3.14245.14245.4 File:"20190410_QExHFX1_RSLC1_Beveridge_Clausen_IMP_DSS_JRmethod_R3.raw", NativeID:"controllerType=0 controllerNumber=1 scan=14245"	3790.44978		FALSE
360	126	599.808	4	2396.209	2396.209	-0.15	[FDNLTKAER]	>Cas9	901	909	[YDENDKLIR]	>Cas9	947	955	K6	K6		20190410_QExHFX1_RSLC1_Beveridge_Clausen_IMP_DSS_JRmethod_R3.14383.14383.4 File:"20190410_QExHFX1_RSLC1_Beveridge_Clausen_IMP_DSS_JRmethod_R3.raw", NativeID:"controllerType=0 controllerNumber=1 scan=14383"	3813.20346		FALSE
361	126	782.406	3	2345.203	2345.202	0.24	[KDFQFYK]	>Cas9	972	978	[LVDSTDKADLR]	>Cas9	146	156	K1	K7		20190410_QExHFX1_RSLC1_Beveridge_Clausen_IMP_DSS_JRmethod_R3.16805.16805.3 File:"20190410_QExHFX1_RSLC1_Beveridge_Clausen_IMP_DSS_JRmethod_R3.raw", NativeID:"controllerType=0 controllerNumber=1 scan=16805"	4199.2737		FALSE
362	126	717.708	3	2151.109	2151.108	0.45	[SDKNR]	>Cas9	864	868	[NPIDFLEAKGYK]	>Cas9	1181	1192	K3	K9		20190410_QExHFX1_RSLC1_Beveridge_Clausen_IMP_DSS_JRmethod_R3.18079.18079.3 File:"20190410_QExHFX1_RSLC1_Beveridge_Clausen_IMP_DSS_JRmethod_R3.raw", NativeID:"controllerType=0 controllerNumber=1 scan=18079"	4418.32638		FALSE
363	126	806.661	4	3223.623	3223.62	1.13	[KPAFLSGEQK]	>Cas9	540	549	[LESEFVYGDYKVYDVR]	>Cas9	1008	1023	K1	K11		20190410_QExHFX1_RSLC1_Beveridge_Clausen_IMP_DSS_JRmethod_R3.21549.21549.4 File:"20190410_QExHFX1_RSLC1_Beveridge_Clausen_IMP_DSS_JRmethod_R3.raw", NativeID:"controllerType=0 controllerNumber=1 scan=21549"	5047.2309		FALSE
365	126	761.748	3	2283.229	2283.238	-3.87	[DKPIR]	>Cas9	1303	1307	[MDGTEELLVKLNR]	>Cas9	387	399	K2	K10		20190410_QExHFX1_RSLC1_Beveridge_Clausen_IMP_DSS_JRmethod_R3.22205.22205.3 File:"20190410_QExHFX1_RSLC1_Beveridge_Clausen_IMP_DSS_JRmethod_R3.raw", NativeID:"controllerType=0 controllerNumber=1 scan=22205"	5173.92888		FALSE
366	126	910.443	4	3638.75	3638.757	-1.9	[MTNFDKNLPNEK]	>Cas9	499	510	[KSEETITPWNFEEVVDK]	>Cas9	472	488	K6	K1		20190410_QExHFX1_RSLC1_Beveridge_Clausen_IMP_DSS_JRmethod_R3.22699.22699.4 File:"20190410_QExHFX1_RSLC1_Beveridge_Clausen_IMP_DSS_JRmethod_R3.raw", NativeID:"controllerType=0 controllerNumber=1 scan=22699"	5273.34348		FALSE
367	126	616	3	1845.984	1845.985	-0.61	[SDKNR]	>Cas9	864	868	[APLSASmIKR]	>Cas9	319	328	K3	K9		20190410_QExHFX1_RSLC1_Beveridge_Clausen_IMP_DSS_JRmethod_R3.7661.7661.3 File:"20190410_QExHFX1_RSLC1_Beveridge_Clausen_IMP_DSS_JRmethod_R3.raw", NativeID:"controllerType=0 controllerNumber=1 scan=7661"	2411.57268		FALSE
368	126	616	3	1845.984	1845.985	-0.41	[SDKNR]	>Cas9	864	868	[APLSASmIKR]	>Cas9	319	328	K3	K9		20190410_QExHFX1_RSLC1_Beveridge_Clausen_IMP_DSS_JRmethod_R3.9281.9281.3 File:"20190410_QExHFX1_RSLC1_Beveridge_Clausen_IMP_DSS_JRmethod_R3.raw", NativeID:"controllerType=0 controllerNumber=1 scan=9281"	2823.4965		FALSE
369	125	492.51	4	1967.017	1967.017	0.36	[mKNYWR]	>Cas9	883	888	[NSDKLIAR]	>Cas9	1119	1126	K2	K4		20190410_QExHFX1_RSLC1_Beveridge_Clausen_IMP_DSS_JRmethod_R3.11865.11865.4 File:"20190410_QExHFX1_RSLC1_Beveridge_Clausen_IMP_DSS_JRmethod_R3.raw", NativeID:"controllerType=0 controllerNumber=1 scan=11865"	3376.8447		FALSE
370	125	900.804	3	2700.398	2700.394	1.5	[LVDSTDKADLR]	>Cas9	146	156	[SDNVPSEEVVKK]	>Cas9	871	882	K7	K11		20190410_QExHFX1_RSLC1_Beveridge_Clausen_IMP_DSS_JRmethod_R3.12687.12687.3 File:"20190410_QExHFX1_RSLC1_Beveridge_Clausen_IMP_DSS_JRmethod_R3.raw", NativeID:"controllerType=0 controllerNumber=1 scan=12687"	3524.81586		FALSE
371	125	558.068	4	2229.252	2229.252	-0.19	[KVTVK]	>Cas9	562	566	[MDGTEELLVKLNR]	>Cas9	387	399	K1	K10	1	20190410_QExHFX1_RSLC1_Beveridge_Clausen_IMP_DSS_JRmethod_R3.18516.18516.4 File:"20190410_QExHFX1_RSLC1_Beveridge_Clausen_IMP_DSS_JRmethod_R3.raw", NativeID:"controllerType=0 controllerNumber=1 scan=18516"	4498.77966		FALSE
372	125	1019.77	4	4076.056	4076.057	-0.24	[MLASAGELQKGNELALPSK]	>Cas9	1217	1235	[LESEFVYGDYKVYDVR]	>Cas9	1008	1023	K10	K11		20190410_QExHFX1_RSLC1_Beveridge_Clausen_IMP_DSS_JRmethod_R3.23014.23014.4 File:"20190410_QExHFX1_RSLC1_Beveridge_Clausen_IMP_DSS_JRmethod_R3.raw", NativeID:"controllerType=0 controllerNumber=1 scan=23014"	5336.63826		FALSE
373	125	439.933	3	1317.785	1317.785	-0.19	[LSKSR]	>Cas9	220	224	[LSKSR]	>Cas9	220	224	K3	K3		20190410_QExHFX1_RSLC1_Beveridge_Clausen_IMP_DSS_JRmethod_R3.5268.5268.3 File:"20190410_QExHFX1_RSLC1_Beveridge_Clausen_IMP_DSS_JRmethod_R3.raw", NativeID:"controllerType=0 controllerNumber=1 scan=5268"	1694.5029		FALSE
374	124	933.481	3	2798.428	2798.431	-0.79	[SDNVPSEEVVKK]	>Cas9	871	882	[SDNVPSEEVVKK]	>Cas9	871	882	K11	K11		20190410_QExHFX1_RSLC1_Beveridge_Clausen_IMP_DSS_JRmethod_R3.11591.11591.3 File:"20190410_QExHFX1_RSLC1_Beveridge_Clausen_IMP_DSS_JRmethod_R3.raw", NativeID:"controllerType=0 controllerNumber=1 scan=11591"	3319.26432		FALSE
375	124	492.51	4	1967.018	1967.017	0.44	[mKNYWR]	>Cas9	883	888	[NSDKLIAR]	>Cas9	1119	1126	K2	K4		20190410_QExHFX1_RSLC1_Beveridge_Clausen_IMP_DSS_JRmethod_R3.12196.12196.4 File:"20190410_QExHFX1_RSLC1_Beveridge_Clausen_IMP_DSS_JRmethod_R3.raw", NativeID:"controllerType=0 controllerNumber=1 scan=12196"	3440.62308		FALSE
377	124	599.808	4	2396.211	2396.209	0.57	[FDNLTKAER]	>Cas9	901	909	[YDENDKLIR]	>Cas9	947	955	K6	K6		20190410_QExHFX1_RSLC1_Beveridge_Clausen_IMP_DSS_JRmethod_R3.14191.14191.4 File:"20190410_QExHFX1_RSLC1_Beveridge_Clausen_IMP_DSS_JRmethod_R3.raw", NativeID:"controllerType=0 controllerNumber=1 scan=14191"	3782.88348		FALSE
378	124	513.035	4	2049.121	2049.123	-0.41	[DKQSGK]	>Cas9	676	681	[QSGKTILDFLK]	>Cas9	678	688	K2	K4		20190410_QExHFX1_RSLC1_Beveridge_Clausen_IMP_DSS_JRmethod_R3.19835.19835.4 File:"20190410_QExHFX1_RSLC1_Beveridge_Clausen_IMP_DSS_JRmethod_R3.raw", NativeID:"controllerType=0 controllerNumber=1 scan=19835"	4724.96658		FALSE
380	124	666.697	3	1998.076	1998.075	0.26	[IIKDK]	>Cas9	604	608	[LKGSPEDNEQK]	>Cas9	1249	1259	K3	K2		20190410_QExHFX1_RSLC1_Beveridge_Clausen_IMP_DSS_JRmethod_R3.6725.6725.3 File:"20190410_QExHFX1_RSLC1_Beveridge_Clausen_IMP_DSS_JRmethod_R3.raw", NativeID:"controllerType=0 controllerNumber=1 scan=6725"	2145.62874		FALSE
381	124	542.293	3	1624.864	1624.863	0.73	[LSKSR]	>Cas9	220	224	[MKNYWR]	>Cas9	883	888	K3	K2		20190410_QExHFX1_RSLC1_Beveridge_Clausen_IMP_DSS_JRmethod_R3.9273.9273.3 File:"20190410_QExHFX1_RSLC1_Beveridge_Clausen_IMP_DSS_JRmethod_R3.raw", NativeID:"controllerType=0 controllerNumber=1 scan=9273"	2822.00988		FALSE
382	124	598.338	3	1792.999	1792.999	0.22	[KmIAK]	>Cas9	1024	1028	[FKVLGNTDR]	>Cas9	36	44	K1	K2		20190410_QExHFX1_RSLC1_Beveridge_Clausen_IMP_DSS_JRmethod_R3.9397.9397.3 File:"20190410_QExHFX1_RSLC1_Beveridge_Clausen_IMP_DSS_JRmethod_R3.raw", NativeID:"controllerType=0 controllerNumber=1 scan=9397"	2852.67666		FALSE
383	124	523.985	3	1569.939	1569.94	-0.23	[KMIAK]	>Cas9	1024	1028	[ESILPKR]	>Cas9	1112	1118	K1	K6		20190410_QExHFX1_RSLC1_Beveridge_Clausen_IMP_DSS_JRmethod_R3.9588.9588.3 File:"20190410_QExHFX1_RSLC1_Beveridge_Clausen_IMP_DSS_JRmethod_R3.raw", NativeID:"controllerType=0 controllerNumber=1 scan=9588"	2904.37476		FALSE
384	123	711.392	3	2132.161	2132.163	-0.92	[VmKQLK]	>Cas9	651	656	[LVDSTDKADLR]	>Cas9	146	156	K3	K7	1	20190410_QExHFX1_RSLC1_Beveridge_Clausen_IMP_DSS_JRmethod_R3.10385.10385.3 File:"20190410_QExHFX1_RSLC1_Beveridge_Clausen_IMP_DSS_JRmethod_R3.raw", NativeID:"controllerType=0 controllerNumber=1 scan=10385"	3073.02774		FALSE
385	123	700.363	4	2798.431	2798.431	0.08	[SDNVPSEEVVKK]	>Cas9	871	882	[SDNVPSEEVVKK]	>Cas9	871	882	K11	K11		20190410_QExHFX1_RSLC1_Beveridge_Clausen_IMP_DSS_JRmethod_R3.11292.11292.4 File:"20190410_QExHFX1_RSLC1_Beveridge_Clausen_IMP_DSS_JRmethod_R3.raw", NativeID:"controllerType=0 controllerNumber=1 scan=11292"	3257.60622		FALSE
386	123	492.51	4	1967.017	1967.017	0.23	[mKNYWR]	>Cas9	883	888	[NSDKLIAR]	>Cas9	1119	1126	K2	K4		20190410_QExHFX1_RSLC1_Beveridge_Clausen_IMP_DSS_JRmethod_R3.12010.12010.4 File:"20190410_QExHFX1_RSLC1_Beveridge_Clausen_IMP_DSS_JRmethod_R3.raw", NativeID:"controllerType=0 controllerNumber=1 scan=12010"	3407.01576		FALSE
388	123	675.854	4	2700.395	2700.394	0.28	[LVDSTDKADLR]	>Cas9	146	156	[SDNVPSEEVVKK]	>Cas9	871	882	K7	K11		20190410_QExHFX1_RSLC1_Beveridge_Clausen_IMP_DSS_JRmethod_R3.12811.12811.4 File:"20190410_QExHFX1_RSLC1_Beveridge_Clausen_IMP_DSS_JRmethod_R3.raw", NativeID:"controllerType=0 controllerNumber=1 scan=12811"	3546.56214		FALSE
389	123	508.042	4	2029.145	2029.144	0.24	[ESILPKR]	>Cas9	1112	1118	[FKVLGNTDR]	>Cas9	36	44	K6	K2		20190410_QExHFX1_RSLC1_Beveridge_Clausen_IMP_DSS_JRmethod_R3.14272.14272.4 File:"20190410_QExHFX1_RSLC1_Beveridge_Clausen_IMP_DSS_JRmethod_R3.raw", NativeID:"controllerType=0 controllerNumber=1 scan=14272"	3794.69112		FALSE
391	123	558.069	4	2229.253	2229.252	0.33	[KVTVK]	>Cas9	562	566	[MDGTEELLVKLNR]	>Cas9	387	399	K1	K10	1	20190410_QExHFX1_RSLC1_Beveridge_Clausen_IMP_DSS_JRmethod_R3.18370.18370.4 File:"20190410_QExHFX1_RSLC1_Beveridge_Clausen_IMP_DSS_JRmethod_R3.raw", NativeID:"controllerType=0 controllerNumber=1 scan=18370"	4468.46442		FALSE
393	123	731.055	3	2191.151	2191.149	0.62	[GYKEVK]	>Cas9	1190	1195	[SDNVPSEEVVKK]	>Cas9	871	882	K3	K11		20190410_QExHFX1_RSLC1_Beveridge_Clausen_IMP_DSS_JRmethod_R3.9497.9497.3 File:"20190410_QExHFX1_RSLC1_Beveridge_Clausen_IMP_DSS_JRmethod_R3.raw", NativeID:"controllerType=0 controllerNumber=1 scan=9497"	2878.5054		FALSE
394	122	720.396	3	2159.172	2159.171	0.74	[AGFIKR]	>Cas9	918	923	[SDNVPSEEVVKK]	>Cas9	871	882	K5	K11		20190410_QExHFX1_RSLC1_Beveridge_Clausen_IMP_DSS_JRmethod_R3.11847.11847.3 File:"20190410_QExHFX1_RSLC1_Beveridge_Clausen_IMP_DSS_JRmethod_R3.raw", NativeID:"controllerType=0 controllerNumber=1 scan=11847"	3372.85548		FALSE
396	122	896.795	3	2688.369	2688.369	0.2	[DDSIDNKVLTR]	>Cas9	853	863	[DDSIDNKVLTR]	>Cas9	853	863	K7	K7		20190410_QExHFX1_RSLC1_Beveridge_Clausen_IMP_DSS_JRmethod_R3.19682.19682.3 File:"20190410_QExHFX1_RSLC1_Beveridge_Clausen_IMP_DSS_JRmethod_R3.raw", NativeID:"controllerType=0 controllerNumber=1 scan=19682"	4698.49884		FALSE
397	122	528.628	3	1583.868	1583.868	0.24	[GYKEVK]	>Cas9	1190	1195	[GYKEVK]	>Cas9	1190	1195	K3	K3		20190410_QExHFX1_RSLC1_Beveridge_Clausen_IMP_DSS_JRmethod_R3.7375.7375.3 File:"20190410_QExHFX1_RSLC1_Beveridge_Clausen_IMP_DSS_JRmethod_R3.raw", NativeID:"controllerType=0 controllerNumber=1 scan=7375"	2333.38332		FALSE
398	122	616	3	1845.987	1845.985	0.92	[SDKNR]	>Cas9	864	868	[APLSASmIKR]	>Cas9	319	328	K3	K9		20190410_QExHFX1_RSLC1_Beveridge_Clausen_IMP_DSS_JRmethod_R3.8328.8328.3 File:"20190410_QExHFX1_RSLC1_Beveridge_Clausen_IMP_DSS_JRmethod_R3.raw", NativeID:"controllerType=0 controllerNumber=1 scan=8328"	2579.74872		FALSE
400	121	582.005	3	1744	1744	0.06	[SDKNR]	>Cas9	864	868	[FIKPILEK]	>Cas9	379	386	K3	K3		20190410_QExHFX1_RSLC1_Beveridge_Clausen_IMP_DSS_JRmethod_R3.11066.11066.3 File:"20190410_QExHFX1_RSLC1_Beveridge_Clausen_IMP_DSS_JRmethod_R3.raw", NativeID:"controllerType=0 controllerNumber=1 scan=11066"	3219.65946		FALSE
401	121	501.525	4	2003.077	2003.077	0.11	[LSKSR]	>Cas9	220	224	[DDSIDNKVLTR]	>Cas9	853	863	K3	K7		20190410_QExHFX1_RSLC1_Beveridge_Clausen_IMP_DSS_JRmethod_R3.11904.11904.4 File:"20190410_QExHFX1_RSLC1_Beveridge_Clausen_IMP_DSS_JRmethod_R3.raw", NativeID:"controllerType=0 controllerNumber=1 scan=11904"	3385.03728		FALSE
402	121	585.044	3	1753.119	1753.12	-0.46	[KDLIIK]	>Cas9	1196	1201	[KGILQTVK]	>Cas9	739	746	K1	K1		20190410_QExHFX1_RSLC1_Beveridge_Clausen_IMP_DSS_JRmethod_R3.14368.14368.3 File:"20190410_QExHFX1_RSLC1_Beveridge_Clausen_IMP_DSS_JRmethod_R3.raw", NativeID:"controllerType=0 controllerNumber=1 scan=14368"	3810.92658		FALSE
403	121	651.345	4	2602.357	2602.357	-0.13	[LVDSTDKADLR]	>Cas9	146	156	[LVDSTDKADLR]	>Cas9	146	156	K7	K7		20190410_QExHFX1_RSLC1_Beveridge_Clausen_IMP_DSS_JRmethod_R3.14426.14426.4 File:"20190410_QExHFX1_RSLC1_Beveridge_Clausen_IMP_DSS_JRmethod_R3.raw", NativeID:"controllerType=0 controllerNumber=1 scan=14426"	3820.81434		FALSE
404	121	584.054	4	2333.192	2333.192	-0.07	[FDNLTKAER]	>Cas9	901	909	[DFQFYKVR]	>Cas9	973	980	K6	K6		20190410_QExHFX1_RSLC1_Beveridge_Clausen_IMP_DSS_JRmethod_R3.19102.19102.4 File:"20190410_QExHFX1_RSLC1_Beveridge_Clausen_IMP_DSS_JRmethod_R3.raw", NativeID:"controllerType=0 controllerNumber=1 scan=19102"	4593.47148		FALSE
405	121	635.684	3	1905.036	1905.036	0.09	[KmIAK]	>Cas9	1024	1028	[SEQEIGKATAK]	>Cas9	1029	1039	K1	K7		20190410_QExHFX1_RSLC1_Beveridge_Clausen_IMP_DSS_JRmethod_R3.6787.6787.3 File:"20190410_QExHFX1_RSLC1_Beveridge_Clausen_IMP_DSS_JRmethod_R3.raw", NativeID:"controllerType=0 controllerNumber=1 scan=6787"	2163.4935		FALSE
406	120	488.512	4	1951.027	1951.022	2.48	[MKNYWR]	>Cas9	883	888	[NSDKLIAR]	>Cas9	1119	1126	K2	K4		20190410_QExHFX1_RSLC1_Beveridge_Clausen_IMP_DSS_JRmethod_R3.13349.13349.4 File:"20190410_QExHFX1_RSLC1_Beveridge_Clausen_IMP_DSS_JRmethod_R3.raw", NativeID:"controllerType=0 controllerNumber=1 scan=13349"	3640.27962		FALSE
407	120	651.345	4	2602.359	2602.357	0.68	[LVDSTDKADLR]	>Cas9	146	156	[LVDSTDKADLR]	>Cas9	146	156	K7	K7		20190410_QExHFX1_RSLC1_Beveridge_Clausen_IMP_DSS_JRmethod_R3.14043.14043.4 File:"20190410_QExHFX1_RSLC1_Beveridge_Clausen_IMP_DSS_JRmethod_R3.raw", NativeID:"controllerType=0 controllerNumber=1 scan=14043"	3760.31166		FALSE
408	120	584.053	4	2333.192	2333.192	-0.18	[FDNLTKAER]	>Cas9	901	909	[DFQFYKVR]	>Cas9	973	980	K6	K6		20190410_QExHFX1_RSLC1_Beveridge_Clausen_IMP_DSS_JRmethod_R3.19104.19104.4 File:"20190410_QExHFX1_RSLC1_Beveridge_Clausen_IMP_DSS_JRmethod_R3.raw", NativeID:"controllerType=0 controllerNumber=1 scan=19104"	4593.62418		FALSE
410	120	652.694	3	1956.066	1956.065	0.68	[LKSVK]	>Cas9	1161	1165	[LKGSPEDNEQK]	>Cas9	1249	1259	K2	K2	1	20190410_QExHFX1_RSLC1_Beveridge_Clausen_IMP_DSS_JRmethod_R3.6620.6620.3 File:"20190410_QExHFX1_RSLC1_Beveridge_Clausen_IMP_DSS_JRmethod_R3.raw", NativeID:"controllerType=0 controllerNumber=1 scan=6620"	2114.31732		FALSE
411	120	524.659	3	1571.962	1571.962	0.37	[EKIEK]	>Cas9	442	446	[VITLKSK]	>Cas9	959	965	K2	K5		20190410_QExHFX1_RSLC1_Beveridge_Clausen_IMP_DSS_JRmethod_R3.8162.8162.3 File:"20190410_QExHFX1_RSLC1_Beveridge_Clausen_IMP_DSS_JRmethod_R3.raw", NativeID:"controllerType=0 controllerNumber=1 scan=8162"	2533.59852		FALSE
412	119	593.006	3	1777.004	1777.004	-0.17	[KMIAK]	>Cas9	1024	1028	[FKVLGNTDR]	>Cas9	36	44	K1	K2	1	20190410_QExHFX1_RSLC1_Beveridge_Clausen_IMP_DSS_JRmethod_R3.10223.10223.3 File:"20190410_QExHFX1_RSLC1_Beveridge_Clausen_IMP_DSS_JRmethod_R3.raw", NativeID:"controllerType=0 controllerNumber=1 scan=10223"	3042.7017		FALSE
413	119	585.831	4	2340.302	2340.302	0.18	[VTVKQLK]	>Cas9	563	569	[GKSDNVPSEEVVK]	>Cas9	869	881	K4	K2		20190410_QExHFX1_RSLC1_Beveridge_Clausen_IMP_DSS_JRmethod_R3.10691.10691.4 File:"20190410_QExHFX1_RSLC1_Beveridge_Clausen_IMP_DSS_JRmethod_R3.raw", NativeID:"controllerType=0 controllerNumber=1 scan=10691"	3143.82618		FALSE
414	119	675.854	4	2700.395	2700.394	0.44	[LVDSTDKADLR]	>Cas9	146	156	[SDNVPSEEVVKK]	>Cas9	871	882	K7	K11		20190410_QExHFX1_RSLC1_Beveridge_Clausen_IMP_DSS_JRmethod_R3.13163.13163.4 File:"20190410_QExHFX1_RSLC1_Beveridge_Clausen_IMP_DSS_JRmethod_R3.raw", NativeID:"controllerType=0 controllerNumber=1 scan=13163"	3607.0746		FALSE
415	119	698.054	3	2092.147	2092.147	-0.07	[KFDNLTK]	>Cas9	900	906	[APLSASmIKR]	>Cas9	319	328	K1	K9		20190410_QExHFX1_RSLC1_Beveridge_Clausen_IMP_DSS_JRmethod_R3.14746.14746.3 File:"20190410_QExHFX1_RSLC1_Beveridge_Clausen_IMP_DSS_JRmethod_R3.raw", NativeID:"controllerType=0 controllerNumber=1 scan=14746"	3871.88208		FALSE
416	119	756.395	3	2267.171	2267.171	0.26	[VPSKK]	>Cas9	31	35	[QEDFYPFLKDNR]	>Cas9	430	441	K4	K9		20190410_QExHFX1_RSLC1_Beveridge_Clausen_IMP_DSS_JRmethod_R3.16659.16659.3 File:"20190410_QExHFX1_RSLC1_Beveridge_Clausen_IMP_DSS_JRmethod_R3.raw", NativeID:"controllerType=0 controllerNumber=1 scan=16659"	4178.92938		FALSE
417	119	770.723	3	2310.154	2310.155	-0.19	[MKNYWR]	>Cas9	883	888	[DDSIDNKVLTR]	>Cas9	853	863	K2	K7		20190410_QExHFX1_RSLC1_Beveridge_Clausen_IMP_DSS_JRmethod_R3.17587.17587.3 File:"20190410_QExHFX1_RSLC1_Beveridge_Clausen_IMP_DSS_JRmethod_R3.raw", NativeID:"controllerType=0 controllerNumber=1 scan=17587"	4332.2079		FALSE
419	119	636.34	4	2542.339	2542.344	-1.82	[QLKEDYFK]	>Cas9	567	574	[GGLSELDKAGFIK]	>Cas9	910	922	K3	K8		20190410_QExHFX1_RSLC1_Beveridge_Clausen_IMP_DSS_JRmethod_R3.21055.21055.4 File:"20190410_QExHFX1_RSLC1_Beveridge_Clausen_IMP_DSS_JRmethod_R3.raw", NativeID:"controllerType=0 controllerNumber=1 scan=21055"	4955.1834		FALSE
421	119	452.605	3	1355.801	1355.801	0.06	[LSKSR]	>Cas9	220	224	[DKPIR]	>Cas9	1303	1307	K3	K2		20190410_QExHFX1_RSLC1_Beveridge_Clausen_IMP_DSS_JRmethod_R3.6595.6595.3 File:"20190410_QExHFX1_RSLC1_Beveridge_Clausen_IMP_DSS_JRmethod_R3.raw", NativeID:"controllerType=0 controllerNumber=1 scan=6595"	2107.02696		FALSE
422	119	593.334	3	1777.989	1777.988	0.42	[VPSKK]	>Cas9	31	35	[VKYVTEGMR]	>Cas9	531	539	K4	K2		20190410_QExHFX1_RSLC1_Beveridge_Clausen_IMP_DSS_JRmethod_R3.8492.8492.3 File:"20190410_QExHFX1_RSLC1_Beveridge_Clausen_IMP_DSS_JRmethod_R3.raw", NativeID:"controllerType=0 controllerNumber=1 scan=8492"	2622.68628		FALSE
423	118	721.06	3	2161.166	2161.164	0.99	[VPSKK]	>Cas9	31	35	[LEESFLVEEDKK]	>Cas9	105	116	K4	K11		20190410_QExHFX1_RSLC1_Beveridge_Clausen_IMP_DSS_JRmethod_R3.12078.12078.3 File:"20190410_QExHFX1_RSLC1_Beveridge_Clausen_IMP_DSS_JRmethod_R3.raw", NativeID:"controllerType=0 controllerNumber=1 scan=12078"	3419.75232		FALSE
424	118	651.012	3	1951.023	1951.022	0.42	[MKNYWR]	>Cas9	883	888	[NSDKLIAR]	>Cas9	1119	1126	K2	K4		20190410_QExHFX1_RSLC1_Beveridge_Clausen_IMP_DSS_JRmethod_R3.12645.12645.3 File:"20190410_QExHFX1_RSLC1_Beveridge_Clausen_IMP_DSS_JRmethod_R3.raw", NativeID:"controllerType=0 controllerNumber=1 scan=12645"	3518.72016		FALSE
425	118	512.302	4	2046.185	2046.185	0.19	[KVTVK]	>Cas9	562	566	[GGLSELDKAGFIK]	>Cas9	910	922	K1	K8		20190410_QExHFX1_RSLC1_Beveridge_Clausen_IMP_DSS_JRmethod_R3.15577.15577.4 File:"20190410_QExHFX1_RSLC1_Beveridge_Clausen_IMP_DSS_JRmethod_R3.raw", NativeID:"controllerType=0 controllerNumber=1 scan=15577"	4018.63884		FALSE
426	118	584.054	4	2333.194	2333.192	0.67	[FDNLTKAER]	>Cas9	901	909	[DFQFYKVR]	>Cas9	973	980	K6	K6		20190410_QExHFX1_RSLC1_Beveridge_Clausen_IMP_DSS_JRmethod_R3.18726.18726.4 File:"20190410_QExHFX1_RSLC1_Beveridge_Clausen_IMP_DSS_JRmethod_R3.raw", NativeID:"controllerType=0 controllerNumber=1 scan=18726"	4531.2717		FALSE
427	118	704.775	3	2112.311	2112.308	1.43	[FIKPILEK]	>Cas9	379	386	[FIKPILEK]	>Cas9	379	386	K3	K3		20190410_QExHFX1_RSLC1_Beveridge_Clausen_IMP_DSS_JRmethod_R3.19894.19894.3 File:"20190410_QExHFX1_RSLC1_Beveridge_Clausen_IMP_DSS_JRmethod_R3.raw", NativeID:"controllerType=0 controllerNumber=1 scan=19894"	4736.49018		FALSE
428	118	439.933	3	1317.785	1317.785	-0.08	[LSKSR]	>Cas9	220	224	[LSKSR]	>Cas9	220	224	K3	K3		20190410_QExHFX1_RSLC1_Beveridge_Clausen_IMP_DSS_JRmethod_R3.5166.5166.3 File:"20190410_QExHFX1_RSLC1_Beveridge_Clausen_IMP_DSS_JRmethod_R3.raw", NativeID:"controllerType=0 controllerNumber=1 scan=5166"	1664.55012		FALSE
429	118	616	3	1845.985	1845.985	-0.01	[SDKNR]	>Cas9	864	868	[APLSASmIKR]	>Cas9	319	328	K3	K9		20190410_QExHFX1_RSLC1_Beveridge_Clausen_IMP_DSS_JRmethod_R3.7335.7335.3 File:"20190410_QExHFX1_RSLC1_Beveridge_Clausen_IMP_DSS_JRmethod_R3.raw", NativeID:"controllerType=0 controllerNumber=1 scan=7335"	2321.32212		FALSE
430	118	515.525	4	2059.079	2059.078	0.56	[GQKNSR]	>Cas9	777	782	[LVDSTDKADLR]	>Cas9	146	156	K3	K7		20190410_QExHFX1_RSLC1_Beveridge_Clausen_IMP_DSS_JRmethod_R3.7508.7508.4 File:"20190410_QExHFX1_RSLC1_Beveridge_Clausen_IMP_DSS_JRmethod_R3.raw", NativeID:"controllerType=0 controllerNumber=1 scan=7508"	2368.9605		FALSE
431	118	616	3	1845.986	1845.985	0.68	[SDKNR]	>Cas9	864	868	[APLSASmIKR]	>Cas9	319	328	K3	K9		20190410_QExHFX1_RSLC1_Beveridge_Clausen_IMP_DSS_JRmethod_R3.8043.8043.3 File:"20190410_QExHFX1_RSLC1_Beveridge_Clausen_IMP_DSS_JRmethod_R3.raw", NativeID:"controllerType=0 controllerNumber=1 scan=8043"	2502.16398		FALSE
433	118	543.998	3	1629.98	1629.979	0.33	[VMKQLK]	>Cas9	651	656	[VMKQLK]	>Cas9	651	656	K3	K3		20190410_QExHFX1_RSLC1_Beveridge_Clausen_IMP_DSS_JRmethod_R3.8999.8999.3 File:"20190410_QExHFX1_RSLC1_Beveridge_Clausen_IMP_DSS_JRmethod_R3.raw", NativeID:"controllerType=0 controllerNumber=1 scan=8999"	2754.45432		FALSE
434	117	492.51	4	1967.018	1967.017	0.63	[mKNYWR]	>Cas9	883	888	[NSDKLIAR]	>Cas9	1119	1126	K2	K4		20190410_QExHFX1_RSLC1_Beveridge_Clausen_IMP_DSS_JRmethod_R3.11577.11577.4 File:"20190410_QExHFX1_RSLC1_Beveridge_Clausen_IMP_DSS_JRmethod_R3.raw", NativeID:"controllerType=0 controllerNumber=1 scan=11577"	3316.3482		FALSE
436	117	511.028	4	2041.092	2041.092	-0.37	[DKPIR]	>Cas9	1303	1307	[DDSIDNKVLTR]	>Cas9	853	863	K2	K7		20190410_QExHFX1_RSLC1_Beveridge_Clausen_IMP_DSS_JRmethod_R3.14223.14223.4 File:"20190410_QExHFX1_RSLC1_Beveridge_Clausen_IMP_DSS_JRmethod_R3.raw", NativeID:"controllerType=0 controllerNumber=1 scan=14223"	3787.11324		FALSE
437	117	777.083	3	2329.234	2329.236	-0.56	[NSDKLIAR]	>Cas9	1119	1126	[DDSIDNKVLTR]	>Cas9	853	863	K4	K7		20190410_QExHFX1_RSLC1_Beveridge_Clausen_IMP_DSS_JRmethod_R3.16509.16509.3 File:"20190410_QExHFX1_RSLC1_Beveridge_Clausen_IMP_DSS_JRmethod_R3.raw", NativeID:"controllerType=0 controllerNumber=1 scan=16509"	4158.8283		FALSE
438	117	689.873	4	2756.47	2756.469	0.43	[NLPNEKVLPK]	>Cas9	505	514	[TYAHLFDDKVMK]	>Cas9	642	653	K6	K9		20190410_QExHFX1_RSLC1_Beveridge_Clausen_IMP_DSS_JRmethod_R3.17312.17312.4 File:"20190410_QExHFX1_RSLC1_Beveridge_Clausen_IMP_DSS_JRmethod_R3.raw", NativeID:"controllerType=0 controllerNumber=1 scan=17312"	4280.37582		FALSE
439	117	601.313	3	1801.926	1801.923	1.41	[GQKNSR]	>Cas9	777	782	[KDFQFYK]	>Cas9	972	978	K3	K1		20190410_QExHFX1_RSLC1_Beveridge_Clausen_IMP_DSS_JRmethod_R3.9652.9652.3 File:"20190410_QExHFX1_RSLC1_Beveridge_Clausen_IMP_DSS_JRmethod_R3.raw", NativeID:"controllerType=0 controllerNumber=1 scan=9652"	2920.71018		FALSE
440	116	488.511	4	1951.023	1951.022	0.42	[MKNYWR]	>Cas9	883	888	[NSDKLIAR]	>Cas9	1119	1126	K2	K4		20190410_QExHFX1_RSLC1_Beveridge_Clausen_IMP_DSS_JRmethod_R3.12646.12646.4 File:"20190410_QExHFX1_RSLC1_Beveridge_Clausen_IMP_DSS_JRmethod_R3.raw", NativeID:"controllerType=0 controllerNumber=1 scan=12646"	3518.7951		FALSE
441	116	748.382	4	2990.508	2990.509	-0.5	[GKSDNVPSEEVVK]	>Cas9	869	881	[LEESFLVEEDKK]	>Cas9	105	116	K2	K11		20190410_QExHFX1_RSLC1_Beveridge_Clausen_IMP_DSS_JRmethod_R3.15733.15733.4 File:"20190410_QExHFX1_RSLC1_Beveridge_Clausen_IMP_DSS_JRmethod_R3.raw", NativeID:"controllerType=0 controllerNumber=1 scan=15733"	4043.09436		FALSE
442	116	510.782	4	2040.108	2040.112	-2.12	[SKLVSDFR]	>Cas9	964	971	[SKLVSDFR]	>Cas9	964	971	K2	K2		20190410_QExHFX1_RSLC1_Beveridge_Clausen_IMP_DSS_JRmethod_R3.17103.17103.4 File:"20190410_QExHFX1_RSLC1_Beveridge_Clausen_IMP_DSS_JRmethod_R3.raw", NativeID:"controllerType=0 controllerNumber=1 scan=17103"	4245.69858		FALSE
443	115	656.588	4	2623.33	2623.328	0.5	[VKYVTEGmR]	>Cas9	531	539	[GKSDNVPSEEVVK]	>Cas9	869	881	K2	K2		20190410_QExHFX1_RSLC1_Beveridge_Clausen_IMP_DSS_JRmethod_R3.10226.10226.4 File:"20190410_QExHFX1_RSLC1_Beveridge_Clausen_IMP_DSS_JRmethod_R3.raw", NativeID:"controllerType=0 controllerNumber=1 scan=10226"	3043.22052		FALSE
444	115	436.755	4	1744	1744	-0.12	[SDKNR]	>Cas9	864	868	[FIKPILEK]	>Cas9	379	386	K3	K3		20190410_QExHFX1_RSLC1_Beveridge_Clausen_IMP_DSS_JRmethod_R3.11077.11077.4 File:"20190410_QExHFX1_RSLC1_Beveridge_Clausen_IMP_DSS_JRmethod_R3.raw", NativeID:"controllerType=0 controllerNumber=1 scan=11077"	3221.20272		FALSE
445	115	488.511	4	1951.021	1951.022	-0.39	[MKNYWR]	>Cas9	883	888	[NSDKLIAR]	>Cas9	1119	1126	K2	K4		20190410_QExHFX1_RSLC1_Beveridge_Clausen_IMP_DSS_JRmethod_R3.12986.12986.4 File:"20190410_QExHFX1_RSLC1_Beveridge_Clausen_IMP_DSS_JRmethod_R3.raw", NativeID:"controllerType=0 controllerNumber=1 scan=12986"	3579.47046		FALSE
446	115	656.088	4	2621.331	2621.328	1.25	[QQLPEKYK]	>Cas9	345	352	[MTNFDKNLPNEK]	>Cas9	499	510	K6	K6		20190410_QExHFX1_RSLC1_Beveridge_Clausen_IMP_DSS_JRmethod_R3.13248.13248.4 File:"20190410_QExHFX1_RSLC1_Beveridge_Clausen_IMP_DSS_JRmethod_R3.raw", NativeID:"controllerType=0 controllerNumber=1 scan=13248"	3622.5765		FALSE
447	115	548.689	5	2739.415	2739.413	0.73	[YDENDKLIR]	>Cas9	947	955	[HKPENIVIEMAR]	>Cas9	758	769	K6	K2		20190410_QExHFX1_RSLC1_Beveridge_Clausen_IMP_DSS_JRmethod_R3.16558.16558.5 File:"20190410_QExHFX1_RSLC1_Beveridge_Clausen_IMP_DSS_JRmethod_R3.raw", NativeID:"controllerType=0 controllerNumber=1 scan=16558"	4165.39788		FALSE
448	115	581.307	4	2322.208	2322.209	-0.42	[SDKNR]	>Cas9	864	868	[LPKYSLFELENGR]	>Cas9	1202	1214	K3	K3		20190410_QExHFX1_RSLC1_Beveridge_Clausen_IMP_DSS_JRmethod_R3.17332.17332.4 File:"20190410_QExHFX1_RSLC1_Beveridge_Clausen_IMP_DSS_JRmethod_R3.raw", NativeID:"controllerType=0 controllerNumber=1 scan=17332"	4283.658		FALSE
449	115	619.075	4	2473.28	2473.28	0.07	[DFQFYKVR]	>Cas9	973	980	[MIAKSEQEIGK]	>Cas9	1025	1035	K6	K4		20190410_QExHFX1_RSLC1_Beveridge_Clausen_IMP_DSS_JRmethod_R3.17751.17751.4 File:"20190410_QExHFX1_RSLC1_Beveridge_Clausen_IMP_DSS_JRmethod_R3.raw", NativeID:"controllerType=0 controllerNumber=1 scan=17751"	4362.67902		FALSE
450	115	576.064	4	2301.234	2301.237	-1.41	[EKIEK]	>Cas9	442	446	[MDGTEELLVKLNR]	>Cas9	387	399	K2	K10		20190410_QExHFX1_RSLC1_Beveridge_Clausen_IMP_DSS_JRmethod_R3.18736.18736.4 File:"20190410_QExHFX1_RSLC1_Beveridge_Clausen_IMP_DSS_JRmethod_R3.raw", NativeID:"controllerType=0 controllerNumber=1 scan=18736"	4532.94726		FALSE
451	115	707.621	4	2827.464	2827.462	0.57	[FDNLTKAER]	>Cas9	901	909	[TILDFLKSDGFANR]	>Cas9	682	695	K6	K7		20190410_QExHFX1_RSLC1_Beveridge_Clausen_IMP_DSS_JRmethod_R3.24982.24982.4 File:"20190410_QExHFX1_RSLC1_Beveridge_Clausen_IMP_DSS_JRmethod_R3.raw", NativeID:"controllerType=0 controllerNumber=1 scan=24982"	5775.02352		FALSE
452	115	540.034	4	2157.115	2157.115	0.14	[GQKNSR]	>Cas9	777	782	[SDNVPSEEVVKK]	>Cas9	871	882	K3	K11		20190410_QExHFX1_RSLC1_Beveridge_Clausen_IMP_DSS_JRmethod_R3.6856.6856.4 File:"20190410_QExHFX1_RSLC1_Beveridge_Clausen_IMP_DSS_JRmethod_R3.raw", NativeID:"controllerType=0 controllerNumber=1 scan=6856"	2182.43094		FALSE
453	115	616	3	1845.987	1845.985	0.82	[SDKNR]	>Cas9	864	868	[APLSASmIKR]	>Cas9	319	328	K3	K9		20190410_QExHFX1_RSLC1_Beveridge_Clausen_IMP_DSS_JRmethod_R3.7443.7443.3 File:"20190410_QExHFX1_RSLC1_Beveridge_Clausen_IMP_DSS_JRmethod_R3.raw", NativeID:"controllerType=0 controllerNumber=1 scan=7443"	2351.28642		FALSE
454	115	616	3	1845.985	1845.985	-0.11	[SDKNR]	>Cas9	864	868	[APLSASmIKR]	>Cas9	319	328	K3	K9		20190410_QExHFX1_RSLC1_Beveridge_Clausen_IMP_DSS_JRmethod_R3.7906.7906.3 File:"20190410_QExHFX1_RSLC1_Beveridge_Clausen_IMP_DSS_JRmethod_R3.raw", NativeID:"controllerType=0 controllerNumber=1 scan=7906"	2472.08022		FALSE
455	115	465.277	3	1393.816	1393.816	0.03	[DKPIR]	>Cas9	1303	1307	[DKPIR]	>Cas9	1303	1307	K2	K2		20190410_QExHFX1_RSLC1_Beveridge_Clausen_IMP_DSS_JRmethod_R3.8235.8235.3 File:"20190410_QExHFX1_RSLC1_Beveridge_Clausen_IMP_DSS_JRmethod_R3.raw", NativeID:"controllerType=0 controllerNumber=1 scan=8235"	2552.97156		FALSE
456	114	594.673	3	1782.006	1782.005	0.6	[KVTVK]	>Cas9	562	566	[QLKEDYFK]	>Cas9	567	574	K1	K3		20190410_QExHFX1_RSLC1_Beveridge_Clausen_IMP_DSS_JRmethod_R3.10935.10935.3 File:"20190410_QExHFX1_RSLC1_Beveridge_Clausen_IMP_DSS_JRmethod_R3.raw", NativeID:"controllerType=0 controllerNumber=1 scan=10935"	3198.05562		FALSE
457	114	576.304	4	2302.194	2302.193	0.37	[VKYVTEGMR]	>Cas9	531	539	[VKYVTEGMR]	>Cas9	531	539	K2	K2		20190410_QExHFX1_RSLC1_Beveridge_Clausen_IMP_DSS_JRmethod_R3.12285.12285.4 File:"20190410_QExHFX1_RSLC1_Beveridge_Clausen_IMP_DSS_JRmethod_R3.raw", NativeID:"controllerType=0 controllerNumber=1 scan=12285"	3456.25578		FALSE
458	114	492.509	4	1967.016	1967.017	-0.31	[mKNYWR]	>Cas9	883	888	[NSDKLIAR]	>Cas9	1119	1126	K2	K4		20190410_QExHFX1_RSLC1_Beveridge_Clausen_IMP_DSS_JRmethod_R3.12631.12631.4 File:"20190410_QExHFX1_RSLC1_Beveridge_Clausen_IMP_DSS_JRmethod_R3.raw", NativeID:"controllerType=0 controllerNumber=1 scan=12631"	3517.07556		FALSE
460	114	552.1	5	2756.47	2756.469	0.26	[NLPNEKVLPK]	>Cas9	505	514	[TYAHLFDDKVMK]	>Cas9	642	653	K6	K9		20190410_QExHFX1_RSLC1_Beveridge_Clausen_IMP_DSS_JRmethod_R3.17208.17208.5 File:"20190410_QExHFX1_RSLC1_Beveridge_Clausen_IMP_DSS_JRmethod_R3.raw", NativeID:"controllerType=0 controllerNumber=1 scan=17208"	4262.0076		FALSE
461	113	670.626	4	2679.483	2679.483	0.19	[QQLPEKYK]	>Cas9	345	352	[QITKHVAQILDSR]	>Cas9	930	942	K6	K4		20190410_QExHFX1_RSLC1_Beveridge_Clausen_IMP_DSS_JRmethod_R3.13011.13011.4 File:"20190410_QExHFX1_RSLC1_Beveridge_Clausen_IMP_DSS_JRmethod_R3.raw", NativeID:"controllerType=0 controllerNumber=1 scan=13011"	3584.16294		FALSE
462	113	749.087	3	2245.245	2245.247	-0.84	[LKSVK]	>Cas9	1161	1165	[mDGTEELLVKLNR]	>Cas9	387	399	K2	K10	1	20190410_QExHFX1_RSLC1_Beveridge_Clausen_IMP_DSS_JRmethod_R3.16830.16830.3 File:"20190410_QExHFX1_RSLC1_Beveridge_Clausen_IMP_DSS_JRmethod_R3.raw", NativeID:"controllerType=0 controllerNumber=1 scan=16830"	4203.72426		FALSE
465	113	548.653	3	1643.944	1643.944	0.14	[LSKSR]	>Cas9	220	224	[NSDKLIAR]	>Cas9	1119	1126	K3	K4		20190410_QExHFX1_RSLC1_Beveridge_Clausen_IMP_DSS_JRmethod_R3.8661.8661.3 File:"20190410_QExHFX1_RSLC1_Beveridge_Clausen_IMP_DSS_JRmethod_R3.raw", NativeID:"controllerType=0 controllerNumber=1 scan=8661"	2663.06214		FALSE
466	113	744.071	3	2230.199	2230.2	-0.27	[VmKQLK]	>Cas9	651	656	[SDNVPSEEVVKK]	>Cas9	871	882	K3	K11		20190410_QExHFX1_RSLC1_Beveridge_Clausen_IMP_DSS_JRmethod_R3.9288.9288.3 File:"20190410_QExHFX1_RSLC1_Beveridge_Clausen_IMP_DSS_JRmethod_R3.raw", NativeID:"controllerType=0 controllerNumber=1 scan=9288"	2824.8861		FALSE
467	112	780.772	3	2340.3	2340.302	-0.78	[VTVKQLK]	>Cas9	563	569	[GKSDNVPSEEVVK]	>Cas9	869	881	K4	K2		20190410_QExHFX1_RSLC1_Beveridge_Clausen_IMP_DSS_JRmethod_R3.10689.10689.3 File:"20190410_QExHFX1_RSLC1_Beveridge_Clausen_IMP_DSS_JRmethod_R3.raw", NativeID:"controllerType=0 controllerNumber=1 scan=10689"	3143.38368		FALSE
468	112	612.657	3	1835.958	1835.958	0.05	[GYKEVK]	>Cas9	1190	1195	[KDFQFYK]	>Cas9	972	978	K3	K1		20190410_QExHFX1_RSLC1_Beveridge_Clausen_IMP_DSS_JRmethod_R3.12998.12998.3 File:"20190410_QExHFX1_RSLC1_Beveridge_Clausen_IMP_DSS_JRmethod_R3.raw", NativeID:"controllerType=0 controllerNumber=1 scan=12998"	3581.71326		FALSE
469	112	584.054	4	2333.192	2333.192	-0.06	[FDNLTKAER]	>Cas9	901	909	[DFQFYKVR]	>Cas9	973	980	K6	K6		20190410_QExHFX1_RSLC1_Beveridge_Clausen_IMP_DSS_JRmethod_R3.18892.18892.4 File:"20190410_QExHFX1_RSLC1_Beveridge_Clausen_IMP_DSS_JRmethod_R3.raw", NativeID:"controllerType=0 controllerNumber=1 scan=18892"	4561.58796		FALSE
470	112	602.059	4	2405.215	2405.214	0.39	[DFQFYKVR]	>Cas9	973	980	[YDENDKLIR]	>Cas9	947	955	K6	K6		20190410_QExHFX1_RSLC1_Beveridge_Clausen_IMP_DSS_JRmethod_R3.20281.20281.4 File:"20190410_QExHFX1_RSLC1_Beveridge_Clausen_IMP_DSS_JRmethod_R3.raw", NativeID:"controllerType=0 controllerNumber=1 scan=20281"	4802.49522		FALSE
471	112	850.19	4	3397.74	3397.753	-3.66	[LVDSTDKADLR]	>Cas9	146	156	[QQLPEKYKEIFFDQSK]	>Cas9	345	360	K7	K8		20190410_QExHFX1_RSLC1_Beveridge_Clausen_IMP_DSS_JRmethod_R3.25048.25048.4 File:"20190410_QExHFX1_RSLC1_Beveridge_Clausen_IMP_DSS_JRmethod_R3.raw", NativeID:"controllerType=0 controllerNumber=1 scan=25048"	5790.93882		FALSE
472	112	616	3	1845.985	1845.985	-0.31	[SDKNR]	>Cas9	864	868	[APLSASmIKR]	>Cas9	319	328	K3	K9		20190410_QExHFX1_RSLC1_Beveridge_Clausen_IMP_DSS_JRmethod_R3.8698.8698.3 File:"20190410_QExHFX1_RSLC1_Beveridge_Clausen_IMP_DSS_JRmethod_R3.raw", NativeID:"controllerType=0 controllerNumber=1 scan=8698"	2673.2034		FALSE
473	112	616	3	1845.986	1845.985	0.46	[SDKNR]	>Cas9	864	868	[APLSASmIKR]	>Cas9	319	328	K3	K9		20190410_QExHFX1_RSLC1_Beveridge_Clausen_IMP_DSS_JRmethod_R3.8981.8981.3 File:"20190410_QExHFX1_RSLC1_Beveridge_Clausen_IMP_DSS_JRmethod_R3.raw", NativeID:"controllerType=0 controllerNumber=1 scan=8981"	2749.59714		FALSE
474	112	548.543	4	2191.151	2191.149	0.62	[GYKEVK]	>Cas9	1190	1195	[SDNVPSEEVVKK]	>Cas9	871	882	K3	K11		20190410_QExHFX1_RSLC1_Beveridge_Clausen_IMP_DSS_JRmethod_R3.9496.9496.4 File:"20190410_QExHFX1_RSLC1_Beveridge_Clausen_IMP_DSS_JRmethod_R3.raw", NativeID:"controllerType=0 controllerNumber=1 scan=9496"	2878.43724		FALSE
475	111	677.052	3	2029.142	2029.144	-0.83	[ESILPKR]	>Cas9	1112	1118	[FKVLGNTDR]	>Cas9	36	44	K6	K2		20190410_QExHFX1_RSLC1_Beveridge_Clausen_IMP_DSS_JRmethod_R3.14450.14450.3 File:"20190410_QExHFX1_RSLC1_Beveridge_Clausen_IMP_DSS_JRmethod_R3.raw", NativeID:"controllerType=0 controllerNumber=1 scan=14450"	3824.3166		FALSE
476	111	516.299	4	2062.174	2062.179	-2.41	[KLVDSTDK]	>Cas9	145	152	[IEKILTFR]	>Cas9	444	451	K1	K3		20190410_QExHFX1_RSLC1_Beveridge_Clausen_IMP_DSS_JRmethod_R3.16039.16039.4 File:"20190410_QExHFX1_RSLC1_Beveridge_Clausen_IMP_DSS_JRmethod_R3.raw", NativeID:"controllerType=0 controllerNumber=1 scan=16039"	4087.62744		FALSE
477	111	717.707	3	2151.107	2151.108	-0.54	[SDKNR]	>Cas9	864	868	[NPIDFLEAKGYK]	>Cas9	1181	1192	K3	K9		20190410_QExHFX1_RSLC1_Beveridge_Clausen_IMP_DSS_JRmethod_R3.17896.17896.3 File:"20190410_QExHFX1_RSLC1_Beveridge_Clausen_IMP_DSS_JRmethod_R3.raw", NativeID:"controllerType=0 controllerNumber=1 scan=17896"	4387.72746		FALSE
478	111	602.059	4	2405.214	2405.214	0.02	[DFQFYKVR]	>Cas9	973	980	[YDENDKLIR]	>Cas9	947	955	K6	K6		20190410_QExHFX1_RSLC1_Beveridge_Clausen_IMP_DSS_JRmethod_R3.20452.20452.4 File:"20190410_QExHFX1_RSLC1_Beveridge_Clausen_IMP_DSS_JRmethod_R3.raw", NativeID:"controllerType=0 controllerNumber=1 scan=20452"	4832.6754		FALSE
479	111	610.668	3	1829.991	1829.99	0.34	[SDKNR]	>Cas9	864	868	[APLSASMIKR]	>Cas9	319	328	K3	K9		20190410_QExHFX1_RSLC1_Beveridge_Clausen_IMP_DSS_JRmethod_R3.9535.9535.3 File:"20190410_QExHFX1_RSLC1_Beveridge_Clausen_IMP_DSS_JRmethod_R3.raw", NativeID:"controllerType=0 controllerNumber=1 scan=9535"	2888.5401		FALSE
480	110	700.36	4	2798.419	2798.431	-4.03	[SDNVPSEEVVKK]	>Cas9	871	882	[SDNVPSEEVVKK]	>Cas9	871	882	K11	K11		20190410_QExHFX1_RSLC1_Beveridge_Clausen_IMP_DSS_JRmethod_R3.11589.11589.4 File:"20190410_QExHFX1_RSLC1_Beveridge_Clausen_IMP_DSS_JRmethod_R3.raw", NativeID:"controllerType=0 controllerNumber=1 scan=11589"	3318.82434		FALSE
481	110	620.823	4	2480.269	2480.27	-0.47	[FDNLTKAER]	>Cas9	901	909	[mIAKSEQEIGK]	>Cas9	1025	1035	K6	K4		20190410_QExHFX1_RSLC1_Beveridge_Clausen_IMP_DSS_JRmethod_R3.11868.11868.4 File:"20190410_QExHFX1_RSLC1_Beveridge_Clausen_IMP_DSS_JRmethod_R3.raw", NativeID:"controllerType=0 controllerNumber=1 scan=11868"	3377.36268		FALSE
482	110	503.068	4	2009.249	2009.248	0.4	[KVTVK]	>Cas9	562	566	[QLLNAKLITQR]	>Cas9	889	899	K1	K6		20190410_QExHFX1_RSLC1_Beveridge_Clausen_IMP_DSS_JRmethod_R3.12418.12418.4 File:"20190410_QExHFX1_RSLC1_Beveridge_Clausen_IMP_DSS_JRmethod_R3.raw", NativeID:"controllerType=0 controllerNumber=1 scan=12418"	3477.14328		FALSE
483	110	900.802	3	2700.391	2700.394	-1.13	[LVDSTDKADLR]	>Cas9	146	156	[SDNVPSEEVVKK]	>Cas9	871	882	K7	K11		20190410_QExHFX1_RSLC1_Beveridge_Clausen_IMP_DSS_JRmethod_R3.14545.14545.3 File:"20190410_QExHFX1_RSLC1_Beveridge_Clausen_IMP_DSS_JRmethod_R3.raw", NativeID:"controllerType=0 controllerNumber=1 scan=14545"	3837.4188		FALSE
484	110	571.954	3	1713.847	1713.848	-0.83	[DWDPKK]	>Cas9	1129	1134	[DWDPKK]	>Cas9	1129	1134	K5	K5		20190410_QExHFX1_RSLC1_Beveridge_Clausen_IMP_DSS_JRmethod_R3.15349.15349.3 File:"20190410_QExHFX1_RSLC1_Beveridge_Clausen_IMP_DSS_JRmethod_R3.raw", NativeID:"controllerType=0 controllerNumber=1 scan=15349"	3982.17246		FALSE
486	110	756.395	3	2267.171	2267.171	0.05	[VPSKK]	>Cas9	31	35	[QEDFYPFLKDNR]	>Cas9	430	441	K4	K9		20190410_QExHFX1_RSLC1_Beveridge_Clausen_IMP_DSS_JRmethod_R3.16125.16125.3 File:"20190410_QExHFX1_RSLC1_Beveridge_Clausen_IMP_DSS_JRmethod_R3.raw", NativeID:"controllerType=0 controllerNumber=1 scan=16125"	4099.22058		FALSE
487	109	421.246	4	1681.96	1681.96	0.43	[DKPIR]	>Cas9	1303	1307	[NSDKLIAR]	>Cas9	1119	1126	K2	K4		20190410_QExHFX1_RSLC1_Beveridge_Clausen_IMP_DSS_JRmethod_R3.10198.10198.4 File:"20190410_QExHFX1_RSLC1_Beveridge_Clausen_IMP_DSS_JRmethod_R3.raw", NativeID:"controllerType=0 controllerNumber=1 scan=10198"	3037.7547		FALSE
488	109	524.034	4	2093.112	2093.112	-0.1	[GYKEVK]	>Cas9	1190	1195	[LVDSTDKADLR]	>Cas9	146	156	K3	K7		20190410_QExHFX1_RSLC1_Beveridge_Clausen_IMP_DSS_JRmethod_R3.10729.10729.4 File:"20190410_QExHFX1_RSLC1_Beveridge_Clausen_IMP_DSS_JRmethod_R3.raw", NativeID:"controllerType=0 controllerNumber=1 scan=10729"	3152.63628		FALSE
489	109	641.028	3	1921.071	1921.073	-1.14	[KGILQTVK]	>Cas9	739	746	[MKNYWR]	>Cas9	883	888	K1	K2		20190410_QExHFX1_RSLC1_Beveridge_Clausen_IMP_DSS_JRmethod_R3.13548.13548.3 File:"20190410_QExHFX1_RSLC1_Beveridge_Clausen_IMP_DSS_JRmethod_R3.raw", NativeID:"controllerType=0 controllerNumber=1 scan=13548"	3678.17634		FALSE
490	109	814.145	3	2440.42	2440.417	0.98	[NLPNEKVLPK]	>Cas9	505	514	[NLPNEKVLPK]	>Cas9	505	514	K6	K6		20190410_QExHFX1_RSLC1_Beveridge_Clausen_IMP_DSS_JRmethod_R3.14682.14682.3 File:"20190410_QExHFX1_RSLC1_Beveridge_Clausen_IMP_DSS_JRmethod_R3.raw", NativeID:"controllerType=0 controllerNumber=1 scan=14682"	3860.51724		FALSE
492	109	652.693	3	1956.065	1956.065	0.33	[LKSVK]	>Cas9	1161	1165	[LKGSPEDNEQK]	>Cas9	1249	1259	K2	K2	1	20190410_QExHFX1_RSLC1_Beveridge_Clausen_IMP_DSS_JRmethod_R3.6521.6521.3 File:"20190410_QExHFX1_RSLC1_Beveridge_Clausen_IMP_DSS_JRmethod_R3.raw", NativeID:"controllerType=0 controllerNumber=1 scan=6521"	2084.40144		FALSE
493	109	500.664	3	1499.978	1499.977	0.49	[KVTVK]	>Cas9	562	566	[VITLKSK]	>Cas9	959	965	K1	K5	1	20190410_QExHFX1_RSLC1_Beveridge_Clausen_IMP_DSS_JRmethod_R3.8124.8124.3 File:"20190410_QExHFX1_RSLC1_Beveridge_Clausen_IMP_DSS_JRmethod_R3.raw", NativeID:"controllerType=0 controllerNumber=1 scan=8124"	2523.76602		FALSE
494	109	616.002	3	1845.99	1845.985	2.73	[SDKNR]	>Cas9	864	868	[APLSASmIKR]	>Cas9	319	328	K3	K9		20190410_QExHFX1_RSLC1_Beveridge_Clausen_IMP_DSS_JRmethod_R3.8221.8221.3 File:"20190410_QExHFX1_RSLC1_Beveridge_Clausen_IMP_DSS_JRmethod_R3.raw", NativeID:"controllerType=0 controllerNumber=1 scan=8221"	2549.65032		FALSE
495	108	728.873	4	2912.47	2912.474	-1.08	[GKSDNVPSEEVVK]	>Cas9	869	881	[GKSDNVPSEEVVK]	>Cas9	869	881	K2	K2		20190410_QExHFX1_RSLC1_Beveridge_Clausen_IMP_DSS_JRmethod_R3.11373.11373.4 File:"20190410_QExHFX1_RSLC1_Beveridge_Clausen_IMP_DSS_JRmethod_R3.raw", NativeID:"controllerType=0 controllerNumber=1 scan=11373"	3272.8854		FALSE
496	108	620.128	5	3096.613	3096.615	-0.68	[MTNFDKNLPNEK]	>Cas9	499	510	[QITKHVAQILDSR]	>Cas9	930	942	K6	K4		20190410_QExHFX1_RSLC1_Beveridge_Clausen_IMP_DSS_JRmethod_R3.15458.15458.5 File:"20190410_QExHFX1_RSLC1_Beveridge_Clausen_IMP_DSS_JRmethod_R3.raw", NativeID:"controllerType=0 controllerNumber=1 scan=15458"	3998.65824		FALSE
497	108	562.067	4	2245.245	2245.247	-0.84	[KVTVK]	>Cas9	562	566	[mDGTEELLVKLNR]	>Cas9	387	399	K1	K10	1	20190410_QExHFX1_RSLC1_Beveridge_Clausen_IMP_DSS_JRmethod_R3.16829.16829.4 File:"20190410_QExHFX1_RSLC1_Beveridge_Clausen_IMP_DSS_JRmethod_R3.raw", NativeID:"controllerType=0 controllerNumber=1 scan=16829"	4203.64884		FALSE
500	108	452.605	3	1355.8	1355.801	-0.34	[LSKSR]	>Cas9	220	224	[DKPIR]	>Cas9	1303	1307	K3	K2		20190410_QExHFX1_RSLC1_Beveridge_Clausen_IMP_DSS_JRmethod_R3.6715.6715.3 File:"20190410_QExHFX1_RSLC1_Beveridge_Clausen_IMP_DSS_JRmethod_R3.raw", NativeID:"controllerType=0 controllerNumber=1 scan=6715"	2142.64272		FALSE
501	108	540.034	4	2157.115	2157.115	0.07	[GQKNSR]	>Cas9	777	782	[SDNVPSEEVVKK]	>Cas9	871	882	K3	K11		20190410_QExHFX1_RSLC1_Beveridge_Clausen_IMP_DSS_JRmethod_R3.6748.6748.4 File:"20190410_QExHFX1_RSLC1_Beveridge_Clausen_IMP_DSS_JRmethod_R3.raw", NativeID:"controllerType=0 controllerNumber=1 scan=6748"	2152.34568		FALSE
502	108	529.317	3	1585.935	1585.935	0.28	[KmIAK]	>Cas9	1024	1028	[ESILPKR]	>Cas9	1112	1118	K1	K6		20190410_QExHFX1_RSLC1_Beveridge_Clausen_IMP_DSS_JRmethod_R3.8751.8751.3 File:"20190410_QExHFX1_RSLC1_Beveridge_Clausen_IMP_DSS_JRmethod_R3.raw", NativeID:"controllerType=0 controllerNumber=1 scan=8751"	2687.84208		FALSE
503	107	436.755	4	1743.999	1744	-0.66	[SDKNR]	>Cas9	864	868	[FIKPILEK]	>Cas9	379	386	K3	K3		20190410_QExHFX1_RSLC1_Beveridge_Clausen_IMP_DSS_JRmethod_R3.10901.10901.4 File:"20190410_QExHFX1_RSLC1_Beveridge_Clausen_IMP_DSS_JRmethod_R3.raw", NativeID:"controllerType=0 controllerNumber=1 scan=10901"	3191.1282		FALSE
505	107	889.797	3	2667.377	2667.376	0.26	[KLVDSTDK]	>Cas9	145	152	[SSFEKNPIDFLEAK]	>Cas9	1176	1189	K1	K5		20190410_QExHFX1_RSLC1_Beveridge_Clausen_IMP_DSS_JRmethod_R3.21299.21299.3 File:"20190410_QExHFX1_RSLC1_Beveridge_Clausen_IMP_DSS_JRmethod_R3.raw", NativeID:"controllerType=0 controllerNumber=1 scan=21299"	4999.57662		FALSE
506	107	452.605	3	1355.8	1355.801	-0.03	[LSKSR]	>Cas9	220	224	[DKPIR]	>Cas9	1303	1307	K3	K2		20190410_QExHFX1_RSLC1_Beveridge_Clausen_IMP_DSS_JRmethod_R3.6495.6495.3 File:"20190410_QExHFX1_RSLC1_Beveridge_Clausen_IMP_DSS_JRmethod_R3.raw", NativeID:"controllerType=0 controllerNumber=1 scan=6495"	2076.7398		FALSE
507	107	540.034	4	2157.114	2157.115	-0.28	[GQKNSR]	>Cas9	777	782	[SDNVPSEEVVKK]	>Cas9	871	882	K3	K11		20190410_QExHFX1_RSLC1_Beveridge_Clausen_IMP_DSS_JRmethod_R3.6967.6967.4 File:"20190410_QExHFX1_RSLC1_Beveridge_Clausen_IMP_DSS_JRmethod_R3.raw", NativeID:"controllerType=0 controllerNumber=1 scan=6967"	2212.90806		FALSE
508	107	548.653	3	1643.944	1643.944	-0.08	[LSKSR]	>Cas9	220	224	[NSDKLIAR]	>Cas9	1119	1126	K3	K4		20190410_QExHFX1_RSLC1_Beveridge_Clausen_IMP_DSS_JRmethod_R3.8452.8452.3 File:"20190410_QExHFX1_RSLC1_Beveridge_Clausen_IMP_DSS_JRmethod_R3.raw", NativeID:"controllerType=0 controllerNumber=1 scan=8452"	2611.83432		FALSE
509	107	616	3	1845.984	1845.985	-0.41	[SDKNR]	>Cas9	864	868	[APLSASmIKR]	>Cas9	319	328	K3	K9		20190410_QExHFX1_RSLC1_Beveridge_Clausen_IMP_DSS_JRmethod_R3.9153.9153.3 File:"20190410_QExHFX1_RSLC1_Beveridge_Clausen_IMP_DSS_JRmethod_R3.raw", NativeID:"controllerType=0 controllerNumber=1 scan=9153"	2793.0822		FALSE
510	106	580.303	4	2318.188	2318.188	0.02	[VKYVTEGMR]	>Cas9	531	539	[VKYVTEGmR]	>Cas9	531	539	K2	K2		20190410_QExHFX1_RSLC1_Beveridge_Clausen_IMP_DSS_JRmethod_R3.10744.10744.4 File:"20190410_QExHFX1_RSLC1_Beveridge_Clausen_IMP_DSS_JRmethod_R3.raw", NativeID:"controllerType=0 controllerNumber=1 scan=10744"	3155.99652		FALSE
513	106	599.808	4	2396.212	2396.209	1.01	[FDNLTKAER]	>Cas9	901	909	[YDENDKLIR]	>Cas9	947	955	K6	K6		20190410_QExHFX1_RSLC1_Beveridge_Clausen_IMP_DSS_JRmethod_R3.14599.14599.4 File:"20190410_QExHFX1_RSLC1_Beveridge_Clausen_IMP_DSS_JRmethod_R3.raw", NativeID:"controllerType=0 controllerNumber=1 scan=14599"	3846.86214		FALSE
516	106	820.896	4	3280.56	3280.559	0.49	[QEDFYPFLKDNR]	>Cas9	430	441	[QEDFYPFLKDNR]	>Cas9	430	441	K9	K9		20190410_QExHFX1_RSLC1_Beveridge_Clausen_IMP_DSS_JRmethod_R3.25446.25446.4 File:"20190410_QExHFX1_RSLC1_Beveridge_Clausen_IMP_DSS_JRmethod_R3.raw", NativeID:"controllerType=0 controllerNumber=1 scan=25446"	5880.01404		FALSE
517	106	797.919	4	3188.654	3188.654	0.1	[MDGTEELLVKLNR]	>Cas9	387	399	[mDGTEELLVKLNR]	>Cas9	387	399	K10	K10		20190410_QExHFX1_RSLC1_Beveridge_Clausen_IMP_DSS_JRmethod_R3.25836.25836.4 File:"20190410_QExHFX1_RSLC1_Beveridge_Clausen_IMP_DSS_JRmethod_R3.raw", NativeID:"controllerType=0 controllerNumber=1 scan=25836"	5981.81142		FALSE
518	106	411.741	4	1643.944	1643.944	0.13	[LSKSR]	>Cas9	220	224	[NSDKLIAR]	>Cas9	1119	1126	K3	K4		20190410_QExHFX1_RSLC1_Beveridge_Clausen_IMP_DSS_JRmethod_R3.8003.8003.4 File:"20190410_QExHFX1_RSLC1_Beveridge_Clausen_IMP_DSS_JRmethod_R3.raw", NativeID:"controllerType=0 controllerNumber=1 scan=8003"	2491.34496		FALSE
519	106	411.741	4	1643.944	1643.944	-0.09	[LSKSR]	>Cas9	220	224	[NSDKLIAR]	>Cas9	1119	1126	K3	K4		20190410_QExHFX1_RSLC1_Beveridge_Clausen_IMP_DSS_JRmethod_R3.8231.8231.4 File:"20190410_QExHFX1_RSLC1_Beveridge_Clausen_IMP_DSS_JRmethod_R3.raw", NativeID:"controllerType=0 controllerNumber=1 scan=8231"	2551.90146		FALSE
520	106	547.624	3	1640.857	1640.858	-0.46	[LSKSR]	>Cas9	220	224	[mKNYWR]	>Cas9	883	888	K3	K2		20190410_QExHFX1_RSLC1_Beveridge_Clausen_IMP_DSS_JRmethod_R3.8563.8563.3 File:"20190410_QExHFX1_RSLC1_Beveridge_Clausen_IMP_DSS_JRmethod_R3.raw", NativeID:"controllerType=0 controllerNumber=1 scan=8563"	2638.41234		FALSE
