# Supplementary material for: A synthetic peptide library for benchmarking crosslinking-mass spectrometry search engines for proteins and protein complexes
Source: Nat Commun. 2020 Feb 6;11:742. doi: 10.1038/s41467-020-14608-2 (PMC7005041; doi:10.1038/s41467-020-14608-2)
Supplement: Supplementary file 3 — Supplementary Data 1 [file 41467_2020_14608_MOESM3_ESM.zip › CSVfiles/xlinkx_Lumos_DSSO_CID-ETD_cutoff-45-4_CSMs.csv]

Checked	Sequence	Crosslinker	Crosslink Type	Crosslink Strategy	Identified By	# Proteins	# Identified MS2 Scans	XlinkX Score	Delta XlinkX Score	m/z [Da]	Charge	MH+ [Da]	First Scan	RT [min]	DeltaM [ppm]	Is Decoy	Reporter Ion Score	Accessions	Sequence A	Modifications A	Crosslinker Position A	Protein Accession A	Leading Protein Position A	Sequence B	Modifications B	Crosslinker Position B	Protein Accession B	Leading Protein Position B	All Scans	Spectrum File	File ID
FALSE	SDNVPSEEVVKK-LVDSTDKADLR	DSSO	Intra	MS2_MS2	MS2	1	2	170.5	140.73	680.838135	4	2720.330709	15230	49.2258	-0.4515	FALSE	42.1	Cas9-Cas9	SDNVPSEEVVKK	K11(DSSO)	11	Cas9	881	LVDSTDKADLR	K7(DSSO)	7	Cas9	152	15230;15231	20190409_Lumos_RSLC6_Beveridge_Clausen_IMP_peplib_DSSO_CID-ETD.raw	F1
FALSE	MLASAGELQKGNELALPSK-VVDELVKVMGR	DSSO	Intra	MS2_MS2	MS2	1	2	158.53	141.17	840.44165	4	3358.744772	25937	78.9864	-0.85645	FALSE	61.04	Cas9-Cas9	MLASAGELQKGNELALPSK	K10(DSSO)	10	Cas9	1226	VVDELVKVMGR	K7(DSSO)	7	Cas9	753	25937;25938	20190409_Lumos_RSLC6_Beveridge_Clausen_IMP_peplib_DSSO_CID-ETD.raw	F1
FALSE	DFQFYKVR-FDNLTKAER	DSSO	Intra	MS2_MS2	MS2	1	2	157.2	138.42	589.037659	4	2353.128805	21222	65.8451	-0.28129	FALSE	28.93	Cas9-Cas9	DFQFYKVR	K6(DSSO)	6	Cas9	978	FDNLTKAER	K6(DSSO)	6	Cas9	906	21222;21223	20190409_Lumos_RSLC6_Beveridge_Clausen_IMP_peplib_DSSO_CID-ETD.raw	F1
FALSE	SDNVPSEEVVKK-LVDSTDKADLR	DSSO	Intra	MS2_MS2	MS2	1	2	150.7	133.99	680.837952	4	2720.329977	15417	49.7658	-0.18216	FALSE	61.04	Cas9-Cas9	SDNVPSEEVVKK	K11(DSSO)	11	Cas9	881	LVDSTDKADLR	K7(DSSO)	7	Cas9	152	15417;15418	20190409_Lumos_RSLC6_Beveridge_Clausen_IMP_peplib_DSSO_CID-ETD.raw	F1
FALSE	SDNVPSEEVVKK-LVDSTDKADLR	DSSO	Intra	MS2_MS2	MS2	1	2	149.34	129.18	680.838501	4	2720.332174	15796	50.8423	-0.99018	FALSE	45.23	Cas9-Cas9	SDNVPSEEVVKK	K11(DSSO)	11	Cas9	881	LVDSTDKADLR	K7(DSSO)	7	Cas9	152	15796;15797	20190409_Lumos_RSLC6_Beveridge_Clausen_IMP_peplib_DSSO_CID-ETD.raw	F1
FALSE	SDNVPSEEVVKK-LVDSTDKADLR	DSSO	Intra	MS2_MS2	MS2	1	2	148.21	148.21	680.841431	4	2720.343893	14851	48.1656	-5.29962	FALSE	42.1	Cas9-Cas9	SDNVPSEEVVKK	K11(DSSO)	11	Cas9	881	LVDSTDKADLR	K7(DSSO)	7	Cas9	152	14851;14852	20190409_Lumos_RSLC6_Beveridge_Clausen_IMP_peplib_DSSO_CID-ETD.raw	F1
FALSE	DFQFYKVR-FDNLTKAER	DSSO	Intra	MS2_MS2	MS2	1	1	148.12	130.08	785.048584	3	2353.131199	21218	65.8348	-1.29902	FALSE	35.88	Cas9-Cas9	DFQFYKVR	K6(DSSO)	6	Cas9	978	FDNLTKAER	K6(DSSO)	6	Cas9	906	21218;21219	20190409_Lumos_RSLC6_Beveridge_Clausen_IMP_peplib_DSSO_CID-ETD.raw	F1
FALSE	SDNVPSEEVVKK-LVDSTDKADLR	DSSO	Intra	MS2_MS2	MS2	1	1	144.29	144.29	907.448669	3	2720.331455	14989	48.5568	-0.72578	FALSE	45.23	Cas9-Cas9	SDNVPSEEVVKK	K11(DSSO)	11	Cas9	881	LVDSTDKADLR	K7(DSSO)	7	Cas9	152	14989;14990	20190409_Lumos_RSLC6_Beveridge_Clausen_IMP_peplib_DSSO_CID-ETD.raw	F1
FALSE	HKPENIVIEMAR-YDENDKLIR	DSSO	Intra	MS2_MS2	MS2	1	2	140.53	124.3	690.59314	4	2759.350729	18991	59.6848	-0.58633	FALSE	33.37	Cas9-Cas9	HKPENIVIEMAR	K2(DSSO)	2	Cas9	759	YDENDKLIR	K6(DSSO)	6	Cas9	952	18991;18992	20190409_Lumos_RSLC6_Beveridge_Clausen_IMP_peplib_DSSO_CID-ETD.raw	F1
FALSE	SDNVPSEEVVKK-LVDSTDKADLR	DSSO	Intra	MS2_MS2	MS2	1	2	139.11	139.11	680.838379	4	2720.331686	15039	48.6982	-0.81062	FALSE	42.1	Cas9-Cas9	SDNVPSEEVVKK	K11(DSSO)	11	Cas9	881	LVDSTDKADLR	K7(DSSO)	7	Cas9	152	15039;15040	20190409_Lumos_RSLC6_Beveridge_Clausen_IMP_peplib_DSSO_CID-ETD.raw	F1
FALSE	QEDFYPFLKDNR-VKYVTEGMR	DSSO	Intra	MS2_MS2	MS2	1	2	138.77	138.77	703.583374	4	2811.311666	23201	71.242	-0.00105	FALSE	49.07	Cas9-Cas9	QEDFYPFLKDNR	K9(DSSO)	9	Cas9	438	VKYVTEGMR	K2(DSSO)	2	Cas9	532	23201;23202	20190409_Lumos_RSLC6_Beveridge_Clausen_IMP_peplib_DSSO_CID-ETD.raw	F1
FALSE	MIAKSEQEIGK-FDNLTKAER	DSSO	Intra	MS2_MS2	MS2	1	2	138.55	118.39	621.808655	4	2484.212789	14187	46.3096	-0.76621	FALSE	61.04	Cas9-Cas9	MIAKSEQEIGK	K4(DSSO)	4	Cas9	1028	FDNLTKAER	K6(DSSO)	6	Cas9	906	14187;14188	20190409_Lumos_RSLC6_Beveridge_Clausen_IMP_peplib_DSSO_CID-ETD.raw	F1
FALSE	MLASAGELQKGNELALPSK-VVDELVKVMGR	DSSO	Intra	MS2_MS2	MS2	1	2	132.72	125.66	840.43988	4	3358.737692	25754	78.4585	1.25213	FALSE	42.1	Cas9-Cas9	MLASAGELQKGNELALPSK	K10(DSSO)	10	Cas9	1226	VVDELVKVMGR	K7(DSSO)	7	Cas9	753	25754;25755	20190409_Lumos_RSLC6_Beveridge_Clausen_IMP_peplib_DSSO_CID-ETD.raw	F1
FALSE	SDNVPSEEVVKK-LVDSTDKADLR	DSSO	Intra	MS2_MS2	MS2	1	1	132.72	132.72	907.448669	3	2720.331455	14810	48.049	-0.72578	FALSE	45.23	Cas9-Cas9	SDNVPSEEVVKK	K11(DSSO)	11	Cas9	881	LVDSTDKADLR	K7(DSSO)	7	Cas9	152	14810;14811	20190409_Lumos_RSLC6_Beveridge_Clausen_IMP_peplib_DSSO_CID-ETD.raw	F1
FALSE	GGLSELDKAGFIK-QLKEDYFK	DSSO	Intra	MS2_MS2	MS2	1	2	132.47	132.47	641.325561	4	2562.280416	23714	72.6869	-0.31161	FALSE	50.07	Cas9-Cas9	GGLSELDKAGFIK	K8(DSSO)	8	Cas9	917	QLKEDYFK	K3(DSSO)	3	Cas9	569	23714;23715	20190409_Lumos_RSLC6_Beveridge_Clausen_IMP_peplib_DSSO_CID-ETD.raw	F1
FALSE	MTNFDKNLPNEK-SKLVSDFR	DSSO	Intra	MS2_MS2	MS2	1	2	131.06	126.47	640.56189	4	2559.225729	18300	57.7922	-1.54134	FALSE	28.93	Cas9-Cas9	MTNFDKNLPNEK	K6(DSSO)	6	Cas9	504	SKLVSDFR	K2(DSSO)	2	Cas9	965	18300;18301	20190409_Lumos_RSLC6_Beveridge_Clausen_IMP_peplib_DSSO_CID-ETD.raw	F1
FALSE	YDENDKLIR-DFQFYKVR	DSSO	Intra	MS2_MS2	MS2	1	2	131.06	128.28	607.042969	4	2425.150045	23045	70.8203	-0.31867	FALSE	39.46	Cas9-Cas9	YDENDKLIR	K6(DSSO)	6	Cas9	952	DFQFYKVR	K6(DSSO)	6	Cas9	978	23045;23046	20190409_Lumos_RSLC6_Beveridge_Clausen_IMP_peplib_DSSO_CID-ETD.raw	F1
FALSE	HKPENIVIEMAR-FDNLTKAER	DSSO	Intra	MS2_MS2	MS2	1	2	130.84	119.24	672.587952	4	2687.329977	17650	55.9801	-0.74255	FALSE	31.75	Cas9-Cas9	HKPENIVIEMAR	K2(DSSO)	2	Cas9	759	FDNLTKAER	K6(DSSO)	6	Cas9	906	17650;17651	20190409_Lumos_RSLC6_Beveridge_Clausen_IMP_peplib_DSSO_CID-ETD.raw	F1
FALSE	MIAKSEQEIGK-FDNLTKAER	DSSO	Intra	MS2_MS2	MS2	1	2	129.88	114.87	621.8078	4	2484.209371	14502	47.1793	0.61022	FALSE	61.04	Cas9-Cas9	MIAKSEQEIGK	K4(DSSO)	4	Cas9	1028	FDNLTKAER	K6(DSSO)	6	Cas9	906	14502;14503	20190409_Lumos_RSLC6_Beveridge_Clausen_IMP_peplib_DSSO_CID-ETD.raw	F1
FALSE	SDNVPSEEVVKK-LVDSTDKADLR	DSSO	Intra	MS2_MS2	MS2	1	2	129.12	129.12	680.838196	4	2720.330953	15607	50.297	-0.54128	FALSE	39.46	Cas9-Cas9	SDNVPSEEVVKK	K11(DSSO)	11	Cas9	881	LVDSTDKADLR	K7(DSSO)	7	Cas9	152	15607;15608	20190409_Lumos_RSLC6_Beveridge_Clausen_IMP_peplib_DSSO_CID-ETD.raw	F1
FALSE	SDNVPSEEVVKK-LVDSTDKADLR	DSSO	Intra	MS2_MS2	MS2	1	1	128.82	128.82	907.448608	3	2720.331272	15177	49.0802	-0.65845	FALSE	45.23	Cas9-Cas9	SDNVPSEEVVKK	K11(DSSO)	11	Cas9	881	LVDSTDKADLR	K7(DSSO)	7	Cas9	152	15177;15178	20190409_Lumos_RSLC6_Beveridge_Clausen_IMP_peplib_DSSO_CID-ETD.raw	F1
FALSE	HKPENIVIEMAR-FDNLTKAER	DSSO	Intra	MS2_MS2	MS2	1	2	128.48	116.89	672.588318	4	2687.331442	17458	55.4491	-1.28784	FALSE	31.75	Cas9-Cas9	HKPENIVIEMAR	K2(DSSO)	2	Cas9	759	FDNLTKAER	K6(DSSO)	6	Cas9	906	17458;17459	20190409_Lumos_RSLC6_Beveridge_Clausen_IMP_peplib_DSSO_CID-ETD.raw	F1
FALSE	SSFEKNPIDFLEAK-IEKILTFR	DSSO	Intra	MS2_MS2	MS2	1	2	128.31	123.89	701.117004	4	2801.446188	29216	88.4871	-1.14006	FALSE	73.05	Cas9-Cas9	SSFEKNPIDFLEAK	K5(DSSO)	5	Cas9	1180	IEKILTFR	K3(DSSO)	3	Cas9	446	29216;29217	20190409_Lumos_RSLC6_Beveridge_Clausen_IMP_peplib_DSSO_CID-ETD.raw	F1
FALSE	TILDFLKSDGFANR-YDENDKLIR	DSSO	Intra	MS2_MS2	MS2	1	2	128	128	730.609924	4	2919.417868	30695	92.8719	0.49071	FALSE	39.46	Cas9-Cas9	TILDFLKSDGFANR	K7(DSSO)	7	Cas9	688	YDENDKLIR	K6(DSSO)	6	Cas9	952	30695;30696	20190409_Lumos_RSLC6_Beveridge_Clausen_IMP_peplib_DSSO_CID-ETD.raw	F1
FALSE	YDENDKLIR-FDNLTKAER	DSSO	Intra	MS2_MS2	MS2	1	1	126.05	126.05	806.05365	3	2416.146397	16403	52.5316	-0.61319	FALSE	65.05	Cas9-Cas9	YDENDKLIR	K6(DSSO)	6	Cas9	952	FDNLTKAER	K6(DSSO)	6	Cas9	906	16403;16404	20190409_Lumos_RSLC6_Beveridge_Clausen_IMP_peplib_DSSO_CID-ETD.raw	F1
FALSE	VNTEITKAPLSASMIK-SEQEIGKATAK	DSSO	Intra	MS2_MS2	MS2	1	2	124.98	123.19	756.14331	4	3021.551412	18054	57.1167	-1.04206	FALSE	42.1	Cas9-Cas9	VNTEITKAPLSASMIK	K7(DSSO)	7	Cas9	318	SEQEIGKATAK	K7(DSSO)	7	Cas9	1035	18054;18055	20190409_Lumos_RSLC6_Beveridge_Clausen_IMP_peplib_DSSO_CID-ETD.raw	F1
FALSE	HKPENIVIEMAR-FDNLTKAER	DSSO	Intra	MS2_MS2	MS2	1	2	124.37	112.78	672.588623	4	2687.332662	17257	54.895	-1.74226	FALSE	33.37	Cas9-Cas9	HKPENIVIEMAR	K2(DSSO)	2	Cas9	759	FDNLTKAER	K6(DSSO)	6	Cas9	906	17257;17258	20190409_Lumos_RSLC6_Beveridge_Clausen_IMP_peplib_DSSO_CID-ETD.raw	F1
FALSE	YDENDKLIR-DFQFYKVR	DSSO	Intra	MS2_MS2	MS2	1	1	124.34	124.34	809.055359	3	2425.151524	23340	71.6385	-0.92849	FALSE	42.1	Cas9-Cas9	YDENDKLIR	K6(DSSO)	6	Cas9	952	DFQFYKVR	K6(DSSO)	6	Cas9	978	23340;23341	20190409_Lumos_RSLC6_Beveridge_Clausen_IMP_peplib_DSSO_CID-ETD.raw	F1
FALSE	YDENDKLIR-DFQFYKVR	DSSO	Intra	MS2_MS2	MS2	1	1	123.53	123.53	809.055725	3	2425.152622	23527	72.1627	-1.38169	FALSE	42.1	Cas9-Cas9	YDENDKLIR	K6(DSSO)	6	Cas9	952	DFQFYKVR	K6(DSSO)	6	Cas9	978	23527;23528	20190409_Lumos_RSLC6_Beveridge_Clausen_IMP_peplib_DSSO_CID-ETD.raw	F1
FALSE	TYAHLFDDKVMK-NLPNEKVLPK	DSSO	Intra	MS2_MS2	MS2	1	2	123.42	121.86	556.087036	5	2776.406074	19621	61.4511	-0.44634	FALSE	45.23	Cas9-Cas9	TYAHLFDDKVMK	K9(DSSO)	9	Cas9	650	NLPNEKVLPK	K6(DSSO)	6	Cas9	510	19621;19622	20190409_Lumos_RSLC6_Beveridge_Clausen_IMP_peplib_DSSO_CID-ETD.raw	F1
FALSE	HKPENIVIEMAR-MIAKSEQEIGK	DSSO	Intra	MS2_MS2	MS2	1	2	123.14	91.52	707.608581	4	2827.412496	16412	52.5592	0.91501	FALSE	42.1	Cas9-Cas9	HKPENIVIEMAR	K2(DSSO)	2	Cas9	759	MIAKSEQEIGK	K4(DSSO)	4	Cas9	1028	16412;16413	20190409_Lumos_RSLC6_Beveridge_Clausen_IMP_peplib_DSSO_CID-ETD.raw	F1
FALSE	HKPENIVIEMAR-YDENDKLIR	DSSO	Intra	MS2_MS2	MS2	1	2	120.76	104.53	690.593323	4	2759.351461	19187	60.2533	-0.85186	FALSE	61.04	Cas9-Cas9	HKPENIVIEMAR	K2(DSSO)	2	Cas9	759	YDENDKLIR	K6(DSSO)	6	Cas9	952	19187;19189	20190409_Lumos_RSLC6_Beveridge_Clausen_IMP_peplib_DSSO_CID-ETD.raw	F1
FALSE	HKPENIVIEMAR-MIAKSEQEIGK	DSSO	Intra	MS2_MS2	MS2	1	2	120.11	88.49	707.609497	4	2827.416159	16405	52.5382	-0.38066	FALSE	73.05	Cas9-Cas9	HKPENIVIEMAR	K2(DSSO)	2	Cas9	759	MIAKSEQEIGK	K4(DSSO)	4	Cas9	1028	16405;16406	20190409_Lumos_RSLC6_Beveridge_Clausen_IMP_peplib_DSSO_CID-ETD.raw	F1
FALSE	YDENDKLIR-DFQFYKVR	DSSO	Intra	MS2_MS2	MS2	1	1	120.06	119.3	809.054993	3	2425.150425	22959	70.575	-0.47528	FALSE	37.17	Cas9-Cas9	YDENDKLIR	K6(DSSO)	6	Cas9	952	DFQFYKVR	K6(DSSO)	6	Cas9	978	22959;22960	20190409_Lumos_RSLC6_Beveridge_Clausen_IMP_peplib_DSSO_CID-ETD.raw	F1
FALSE	TILDFLKSDGFANR-YDENDKLIR	DSSO	Intra	MS2_MS2	MS2	1	1	120.06	120.06	730.610351	4	2919.419577	30872	93.4225	-0.09488	FALSE	61.04	Cas9-Cas9	TILDFLKSDGFANR	K7(DSSO)	7	Cas9	688	YDENDKLIR	K6(DSSO)	6	Cas9	952	30872;30873	20190409_Lumos_RSLC6_Beveridge_Clausen_IMP_peplib_DSSO_CID-ETD.raw	F1
FALSE	SDNVPSEEVVKK-LVDSTDKADLR	DSSO	Intra	MS2_MS2	MS2	1	2	119.38	107.96	680.838745	4	2720.333151	15994	51.3915	-1.3493	FALSE	61.04	Cas9-Cas9	SDNVPSEEVVKK	K11(DSSO)	11	Cas9	881	LVDSTDKADLR	K7(DSSO)	7	Cas9	152	15994;15995	20190409_Lumos_RSLC6_Beveridge_Clausen_IMP_peplib_DSSO_CID-ETD.raw	F1
FALSE	MDGTEELLVKLNR-GGLSELDKAGFIK	DSSO	Intra	MS2_MS2	MS2	1	2	119.21	119.21	753.138428	4	3009.531881	29102	88.1481	-1.57742	FALSE	39.46	Cas9-Cas9	MDGTEELLVKLNR	K10(DSSO)	10	Cas9	396	GGLSELDKAGFIK	K8(DSSO)	8	Cas9	917	29102;29103	20190409_Lumos_RSLC6_Beveridge_Clausen_IMP_peplib_DSSO_CID-ETD.raw	F1
FALSE	DDSIDNKVLTR-NSDKLIAR	DSSO	Intra	MS2_MS2	MS2	1	2	118.18	118.18	588.048645	4	2349.17275	17753	56.2693	-0.54748	FALSE	61.04	Cas9-Cas9	DDSIDNKVLTR	K7(DSSO)	7	Cas9	859	NSDKLIAR	K4(DSSO)	4	Cas9	1122	17753;17754	20190409_Lumos_RSLC6_Beveridge_Clausen_IMP_peplib_DSSO_CID-ETD.raw	F1
FALSE	TILDFLKSDGFANR-MIAKSEQEIGK	DSSO	Intra	MS2_MS2	MS2	1	2	118.01	110.61	747.627258	4	2987.487203	27961	84.7754	-0.64718	FALSE	45.23	Cas9-Cas9	TILDFLKSDGFANR	K7(DSSO)	7	Cas9	688	MIAKSEQEIGK	K4(DSSO)	4	Cas9	1028	27961;27962	20190409_Lumos_RSLC6_Beveridge_Clausen_IMP_peplib_DSSO_CID-ETD.raw	F1
FALSE	MLASAGELQKGNELALPSK-KPAFLSGEQK	DSSO	Intra	MS2_MS2	MS2	1	2	117.4	108.09	805.416199	4	3218.642965	21767	67.3067	0.18556	FALSE	49.07	Cas9-Cas9	MLASAGELQKGNELALPSK	K10(DSSO)	10	Cas9	1226	KPAFLSGEQK	K1(DSSO)	1	Cas9	540	21767;21768	20190409_Lumos_RSLC6_Beveridge_Clausen_IMP_peplib_DSSO_CID-ETD.raw	F1
FALSE	MIAKSEQEIGK-YDENDKLIR	DSSO	Intra	MS2_MS2	MS2	1	2	117.08	96.93	639.813415	4	2556.231832	15609	50.302	0.07191	FALSE	28.93	Cas9-Cas9	MIAKSEQEIGK	K4(DSSO)	4	Cas9	1028	YDENDKLIR	K6(DSSO)	6	Cas9	952	15609;15610	20190409_Lumos_RSLC6_Beveridge_Clausen_IMP_peplib_DSSO_CID-ETD.raw	F1
FALSE	GKSDNVPSEEVVK-VKYVTEGMR	DSSO	Intra	MS2_MS2	MS2	1	2	117.08	117.08	657.573242	4	2627.271139	14313	46.6546	-0.76501	FALSE	61.04	Cas9-Cas9	GKSDNVPSEEVVK	K2(DSSO)	2	Cas9	870	VKYVTEGMR	K2(DSSO)	2	Cas9	532	14313;14314	20190409_Lumos_RSLC6_Beveridge_Clausen_IMP_peplib_DSSO_CID-ETD.raw	F1
FALSE	FKVLGNTDR-ESILPKR	DSSO	Intra	MS2_MS2	MS2	1	2	115.65	115.65	513.025574	4	2049.080465	16467	52.7121	-0.35573	FALSE	61.04	Cas9-Cas9	FKVLGNTDR	K2(DSSO)	2	Cas9	37	ESILPKR	K6(DSSO)	6	Cas9	1117	16467;16468	20190409_Lumos_RSLC6_Beveridge_Clausen_IMP_peplib_DSSO_CID-ETD.raw	F1
FALSE	YDENDKLIR-DFQFYKVR	DSSO	Intra	MS2_MS2	MS2	1	1	115.01	115.01	809.056152	3	2425.153904	23149	71.1051	-1.91043	FALSE	42.1	Cas9-Cas9	YDENDKLIR	K6(DSSO)	6	Cas9	952	DFQFYKVR	K6(DSSO)	6	Cas9	978	23149;23150	20190409_Lumos_RSLC6_Beveridge_Clausen_IMP_peplib_DSSO_CID-ETD.raw	F1
FALSE	MDGTEELLVKLNR-GGLSELDKAGFIK	DSSO	Intra	MS2_MS2	MS2	1	1	114.78	114.78	1003.848633	3	3009.531345	29124	88.2142	-1.3993	FALSE	73.05	Cas9-Cas9	MDGTEELLVKLNR	K10(DSSO)	10	Cas9	396	GGLSELDKAGFIK	K8(DSSO)	8	Cas9	917	29124;29125	20190409_Lumos_RSLC6_Beveridge_Clausen_IMP_peplib_DSSO_CID-ETD.raw	F1
FALSE	QEDFYPFLKDNR-GKSDNVPSEEVVK	DSSO	Intra	MS2_MS2	MS2	1	2	114.78	114.78	779.868713	4	3116.453024	21954	67.8101	-0.41786	FALSE	31.75	Cas9-Cas9	QEDFYPFLKDNR	K9(DSSO)	9	Cas9	438	GKSDNVPSEEVVK	K2(DSSO)	2	Cas9	870	21954;21955	20190409_Lumos_RSLC6_Beveridge_Clausen_IMP_peplib_DSSO_CID-ETD.raw	F1
FALSE	DFQFYKVR-FDNLTKAER	DSSO	Intra	MS2_MS2	MS2	1	1	114.67	114.67	785.047851	3	2353.129002	21426	66.3871	-0.36486	FALSE	35.88	Cas9-Cas9	DFQFYKVR	K6(DSSO)	6	Cas9	978	FDNLTKAER	K6(DSSO)	6	Cas9	906	21426;21427	20190409_Lumos_RSLC6_Beveridge_Clausen_IMP_peplib_DSSO_CID-ETD.raw	F1
FALSE	LESEFVYGDYKVYDVR-VVDELVKVMGR	DSSO	Intra	MS2_MS2	MS2	1	1	112.75	112.75	850.666931	4	3399.645895	25758	78.4671	0.82749	FALSE	61.04	Cas9-Cas9	LESEFVYGDYKVYDVR	K11(DSSO)	11	Cas9	1018	VVDELVKVMGR	K7(DSSO);M9(Oxidation)	7	Cas9	753	25758;25759	20190409_Lumos_RSLC6_Beveridge_Clausen_IMP_peplib_DSSO_CID-ETD.raw	F1
FALSE	MDGTEELLVKLNR-GGLSELDKAGFIK	DSSO	Intra	MS2_MS2	MS2	1	2	111.65	94.21	757.136841	4	3025.525534	28047	85.0191	-1.15173	FALSE	65.05	Cas9-Cas9	MDGTEELLVKLNR	M1(Oxidation);K10(DSSO)	10	Cas9	396	GGLSELDKAGFIK	K8(DSSO)	8	Cas9	917	28047;28048	20190409_Lumos_RSLC6_Beveridge_Clausen_IMP_peplib_DSSO_CID-ETD.raw	F1
FALSE	SDNVPSEEVVKK-LVDSTDKADLR	DSSO	Intra	MS2_MS2	MS2	1	1	111.28	111.28	907.450012	3	2720.335484	15558	50.1661	-2.20715	FALSE	49.07	Cas9-Cas9	SDNVPSEEVVKK	K11(DSSO)	11	Cas9	881	LVDSTDKADLR	K7(DSSO)	7	Cas9	152	15558;15559	20190409_Lumos_RSLC6_Beveridge_Clausen_IMP_peplib_DSSO_CID-ETD.raw	F1
FALSE	QLLNAKLITQR-QLKEDYFK	DSSO	Intra	MS2_MS2	MS2	1	2	110.92	101.36	632.091797	4	2525.345358	21417	66.3632	-0.84625	FALSE	49.07	Cas9-Cas9	QLLNAKLITQR	K6(DSSO)	6	Cas9	894	QLKEDYFK	K3(DSSO)	3	Cas9	569	21417;21418	20190409_Lumos_RSLC6_Beveridge_Clausen_IMP_peplib_DSSO_CID-ETD.raw	F1
FALSE	SEQEIGKATAK-FKVLGNTDR	DSSO	Intra	MS2_MS2	MS2	1	2	110.77	110.77	592.801269	4	2368.183248	13158	43.3579	-0.82259	FALSE	61.04	Cas9-Cas9	SEQEIGKATAK	K7(DSSO)	7	Cas9	1035	FKVLGNTDR	K2(DSSO)	2	Cas9	37	13158;13159	20190409_Lumos_RSLC6_Beveridge_Clausen_IMP_peplib_DSSO_CID-ETD.raw	F1
FALSE	SDNVPSEEVVKK-AGFIKR	DSSO	Intra	MS2_MS2	MS2	1	2	110.38	110.38	545.532043	4	2179.106344	13507	44.3493	0.00056	FALSE	45.23	Cas9-Cas9	SDNVPSEEVVKK	K11(DSSO)	11	Cas9	881	AGFIKR	K5(DSSO)	5	Cas9	922	13507;13508	20190409_Lumos_RSLC6_Beveridge_Clausen_IMP_peplib_DSSO_CID-ETD.raw	F1
FALSE	SDNVPSEEVVKK-AGFIKR	DSSO	Intra	MS2_MS2	MS2	1	2	110.38	110.38	545.532471	4	2179.108053	13013	42.9479	-0.78406	FALSE	45.23	Cas9-Cas9	SDNVPSEEVVKK	K11(DSSO)	11	Cas9	881	AGFIKR	K5(DSSO)	5	Cas9	922	13013;13014	20190409_Lumos_RSLC6_Beveridge_Clausen_IMP_peplib_DSSO_CID-ETD.raw	F1
FALSE	MIAKSEQEIGK-DFQFYKVR	DSSO	Intra	MS2_MS2	MS2	1	1	110.36	110.36	831.743347	3	2493.215488	20161	62.9448	-0.09813	FALSE	54.03	Cas9-Cas9	MIAKSEQEIGK	K4(DSSO)	4	Cas9	1028	DFQFYKVR	K6(DSSO)	6	Cas9	978	20161;20162	20190409_Lumos_RSLC6_Beveridge_Clausen_IMP_peplib_DSSO_CID-ETD.raw	F1
FALSE	TILDFLKSDGFANR-FDNLTKAER	DSSO	Intra	MS2_MS2	MS2	1	2	109.88	109.88	712.604858	4	2847.397604	29373	88.9341	0.19898	FALSE	33.37	Cas9-Cas9	TILDFLKSDGFANR	K7(DSSO)	7	Cas9	688	FDNLTKAER	K6(DSSO)	6	Cas9	906	29373;29374	20190409_Lumos_RSLC6_Beveridge_Clausen_IMP_peplib_DSSO_CID-ETD.raw	F1
FALSE	YDENDKLIR-FDNLTKAER	DSSO	Intra	MS2_MS2	MS2	1	1	109.88	109.88	806.053955	3	2416.147312	16599	53.0812	-0.99227	FALSE	45.23	Cas9-Cas9	YDENDKLIR	K6(DSSO)	6	Cas9	952	FDNLTKAER	K6(DSSO)	6	Cas9	906	16599;16600	20190409_Lumos_RSLC6_Beveridge_Clausen_IMP_peplib_DSSO_CID-ETD.raw	F1
FALSE	KIECFDSVEISGVEDR-FDNLTKAER	DSSO	Intra	MS2_MS2	MS2	1	2	109.88	95.1	784.117126	4	3133.446676	21646	66.9772	-0.45324	FALSE	69.9	Cas9-Cas9	KIECFDSVEISGVEDR	K1(DSSO);C4(Carbamidomethyl)	1	Cas9	575	FDNLTKAER	K6(DSSO)	6	Cas9	906	21646;21647	20190409_Lumos_RSLC6_Beveridge_Clausen_IMP_peplib_DSSO_CID-ETD.raw	F1
FALSE	SNFDLAEDAKLQLSK-SSFEKNPIDFLEAK	DSSO	Intra	MS2_MS2	MS2	1	1	109.86	109.86	1154.236328	3	3460.694431	31233	94.5299	-3.34921	FALSE	49.07	Cas9-Cas9	SNFDLAEDAKLQLSK	K10(DSSO)	10	Cas9	267	SSFEKNPIDFLEAK	K5(DSSO)	5	Cas9	1180	31233;31235	20190409_Lumos_RSLC6_Beveridge_Clausen_IMP_peplib_DSSO_CID-ETD.raw	F1
FALSE	VVDELVKVMGR-KPAFLSGEQK	DSSO	Intra	MS2_MS2	MS2	1	1	108.98	106.26	836.10675	3	2506.305698	22585	69.5337	-0.52096	FALSE	49.07	Cas9-Cas9	VVDELVKVMGR	K7(DSSO)	7	Cas9	753	KPAFLSGEQK	K1(DSSO)	1	Cas9	540	22585;22586	20190409_Lumos_RSLC6_Beveridge_Clausen_IMP_peplib_DSSO_CID-ETD.raw	F1
FALSE	KNLIGALLFDSGETAEATR-LVDSTDKADLR	DSSO	Intra	MS2_MS2	MS2	1	2	108.98	93.78	849.682434	4	3395.707907	29223	88.5079	-2.36117	FALSE	49.07	Cas9-Cas9	KNLIGALLFDSGETAEATR	K1(DSSO)	1	Cas9	49	LVDSTDKADLR	K7(DSSO)	7	Cas9	152	29223;29224	20190409_Lumos_RSLC6_Beveridge_Clausen_IMP_peplib_DSSO_CID-ETD.raw	F1
FALSE	LVDSTDKADLR-AGFIKR	DSSO	Intra	MS2_MS2	MS2	1	2	108.43	101.16	521.022766	4	2081.069235	15318	49.4805	0.15921	FALSE	54.03	Cas9-Cas9	LVDSTDKADLR	K7(DSSO)	7	Cas9	152	AGFIKR	K5(DSSO)	5	Cas9	922	15318;15319	20190409_Lumos_RSLC6_Beveridge_Clausen_IMP_peplib_DSSO_CID-ETD.raw	F1
FALSE	HKPENIVIEMAR-YDENDKLIR	DSSO	Intra	MS2_MS2	MS2	1	2	108.09	97.26	690.592895	4	2759.349752	18793	59.14	-0.23229	FALSE	61.04	Cas9-Cas9	HKPENIVIEMAR	K2(DSSO)	2	Cas9	759	YDENDKLIR	K6(DSSO)	6	Cas9	952	18793;18794	20190409_Lumos_RSLC6_Beveridge_Clausen_IMP_peplib_DSSO_CID-ETD.raw	F1
FALSE	MTNFDKNLPNEK-SKLVSDFR	DSSO	Intra	MS2_MS2	MS2	1	2	107.73	107.73	640.561279	4	2559.223287	18498	58.3236	-0.587	FALSE	37.17	Cas9-Cas9	MTNFDKNLPNEK	K6(DSSO)	6	Cas9	504	SKLVSDFR	K2(DSSO)	2	Cas9	965	18498;18499	20190409_Lumos_RSLC6_Beveridge_Clausen_IMP_peplib_DSSO_CID-ETD.raw	F1
FALSE	MIAKSEQEIGK-DFQFYKVR	DSSO	Intra	MS2_MS2	MS2	1	1	107.73	100.06	831.743408	3	2493.215672	19967	62.4093	-0.1716	FALSE	54.03	Cas9-Cas9	MIAKSEQEIGK	K4(DSSO)	4	Cas9	1028	DFQFYKVR	K6(DSSO)	6	Cas9	978	19967;19968	20190409_Lumos_RSLC6_Beveridge_Clausen_IMP_peplib_DSSO_CID-ETD.raw	F1
FALSE	VLSAYNKHR-KLVDSTDK	DSSO	Intra	MS2_MS2	MS2	1	2	107.65	107.65	538.278259	4	2150.091207	8607	30.0126	-0.08272	FALSE	42.1	Cas9-Cas9	VLSAYNKHR	K7(DSSO)	7	Cas9	1300	KLVDSTDK	K1(DSSO)	1	Cas9	145	8607;8608	20190409_Lumos_RSLC6_Beveridge_Clausen_IMP_peplib_DSSO_CID-ETD.raw	F1
FALSE	TEVQTGGFSKESILPK-APLSASMIKR	DSSO	Intra	MS2_MS2	MS2	1	1	106.76	106.76	984.512329	3	2951.522434	22031	68.028	-0.26368	FALSE	49.07	Cas9-Cas9	TEVQTGGFSKESILPK	K10(DSSO)	10	Cas9	1111	APLSASMIKR	K9(DSSO)	9	Cas9	327	22031;22032	20190409_Lumos_RSLC6_Beveridge_Clausen_IMP_peplib_DSSO_CID-ETD.raw	F1
FALSE	DFQFYKVR-FDNLTKAER	DSSO	Intra	MS2_MS2	MS2	1	1	106.75	88.71	785.049011	3	2353.132481	21835	67.4886	-1.84395	FALSE	37.17	Cas9-Cas9	DFQFYKVR	K6(DSSO)	6	Cas9	978	FDNLTKAER	K6(DSSO)	6	Cas9	906	21835;21836	20190409_Lumos_RSLC6_Beveridge_Clausen_IMP_peplib_DSSO_CID-ETD.raw	F1
FALSE	GKSDNVPSEEVVK-VKYVTEGMR	DSSO	Intra	MS2_MS2	MS2	1	1	106.52	106.52	661.571716	4	2643.265036	12556	41.6677	-0.37505	FALSE	61.04	Cas9-Cas9	GKSDNVPSEEVVK	K2(DSSO)	2	Cas9	870	VKYVTEGMR	K2(DSSO);M8(Oxidation)	2	Cas9	532	12556;12557	20190409_Lumos_RSLC6_Beveridge_Clausen_IMP_peplib_DSSO_CID-ETD.raw	F1
FALSE	SEQEIGKATAK-FKVLGNTDR	DSSO	Intra	MS2_MS2	MS2	1	2	105.58	105.58	592.800537	4	2368.180319	12969	42.821	0.41504	FALSE	61.04	Cas9-Cas9	SEQEIGKATAK	K7(DSSO)	7	Cas9	1035	FKVLGNTDR	K2(DSSO)	2	Cas9	37	12969;12970	20190409_Lumos_RSLC6_Beveridge_Clausen_IMP_peplib_DSSO_CID-ETD.raw	F1
FALSE	TILDFLKSDGFANR-FDNLTKAER	DSSO	Intra	MS2_MS2	MS2	1	2	105.42	105.42	712.605163	4	2847.398825	29181	88.3818	-0.22988	FALSE	61.04	Cas9-Cas9	TILDFLKSDGFANR	K7(DSSO)	7	Cas9	688	FDNLTKAER	K6(DSSO)	6	Cas9	906	29181;29182	20190409_Lumos_RSLC6_Beveridge_Clausen_IMP_peplib_DSSO_CID-ETD.raw	F1
FALSE	TYAHLFDDKVMK-NLPNEKVLPK	DSSO	Intra	MS2_MS2	MS2	1	1	105.39	105.39	556.086059	5	2776.401192	19819	61.9993	1.31298	FALSE	41.1	Cas9-Cas9	TYAHLFDDKVMK	K9(DSSO)	9	Cas9	650	NLPNEKVLPK	K6(DSSO)	6	Cas9	510	19819;19820	20190409_Lumos_RSLC6_Beveridge_Clausen_IMP_peplib_DSSO_CID-ETD.raw	F1
FALSE	APLSASMIKR-KFDNLTK	DSSO	Intra	MS2_MS2	MS2	1	2	105.03	88.72	524.777466	4	2096.088034	16742	53.4827	-0.08356	FALSE	61.04	Cas9-Cas9	APLSASMIKR	K9(DSSO)	9	Cas9	327	KFDNLTK	K1(DSSO)	1	Cas9	900	16742;16743	20190409_Lumos_RSLC6_Beveridge_Clausen_IMP_peplib_DSSO_CID-ETD.raw	F1
FALSE	MIAKSEQEIGK-YDENDKLIR	DSSO	Intra	MS2_MS2	MS2	1	1	104.94	104.94	852.749451	3	2556.233799	15613	50.3105	-0.69772	FALSE	42.1	Cas9-Cas9	MIAKSEQEIGK	K4(DSSO)	4	Cas9	1028	YDENDKLIR	K6(DSSO)	6	Cas9	952	15613;15614	20190409_Lumos_RSLC6_Beveridge_Clausen_IMP_peplib_DSSO_CID-ETD.raw	F1
FALSE	LVDSTDKADLR-GYKEVK	DSSO	Intra	MS2_MS2	MS2	1	2	102.87	62.76	529.017395	4	2113.04775	12311	40.9297	0.19478	FALSE	61.04	Cas9-Cas9	LVDSTDKADLR	K7(DSSO)	7	Cas9	152	GYKEVK	K3(DSSO)	3	Cas9	1192	12311;12312	20190409_Lumos_RSLC6_Beveridge_Clausen_IMP_peplib_DSSO_CID-ETD.raw	F1
FALSE	TEVQTGGFSKESILPK-APLSASMIKR	DSSO	Intra	MS2_MS2	MS2	1	2	102.78	102.78	742.635315	4	2967.51943	19923	62.2807	-0.96383	FALSE	35.17	Cas9-Cas9	TEVQTGGFSKESILPK	K10(DSSO)	10	Cas9	1111	APLSASMIKR	M7(Oxidation);K9(DSSO)	9	Cas9	327	19923;19924	20190409_Lumos_RSLC6_Beveridge_Clausen_IMP_peplib_DSSO_CID-ETD.raw	F1
FALSE	QEDFYPFLKDNR-GKSDNVPSEEVVK	DSSO	Intra	MS2_MS2	MS2	1	2	102.48	102.48	779.86914	4	3116.454733	22152	68.3529	-0.96641	FALSE	35.17	Cas9-Cas9	QEDFYPFLKDNR	K9(DSSO)	9	Cas9	438	GKSDNVPSEEVVK	K2(DSSO)	2	Cas9	870	22152;22153	20190409_Lumos_RSLC6_Beveridge_Clausen_IMP_peplib_DSSO_CID-ETD.raw	F1
FALSE	DDSIDNKVLTR-NSDKLIAR	DSSO	Intra	MS2_MS2	MS2	1	2	101.32	101.32	588.04779	4	2349.169332	17948	56.8146	0.90811	FALSE	61.04	Cas9-Cas9	DDSIDNKVLTR	K7(DSSO)	7	Cas9	859	NSDKLIAR	K4(DSSO)	4	Cas9	1122	17948;17949	20190409_Lumos_RSLC6_Beveridge_Clausen_IMP_peplib_DSSO_CID-ETD.raw	F1
FALSE	GGLSELDKAGFIK-QLKEDYFK	DSSO	Intra	MS2_MS2	MS2	1	1	101.32	101.32	641.325561	4	2562.280416	23914	73.2382	-0.31161	FALSE	50.07	Cas9-Cas9	GGLSELDKAGFIK	K8(DSSO)	8	Cas9	917	QLKEDYFK	K3(DSSO)	3	Cas9	569	23914;23915	20190409_Lumos_RSLC6_Beveridge_Clausen_IMP_peplib_DSSO_CID-ETD.raw	F1
FALSE	MTNFDKNLPNEK-SKLVSDFR	DSSO	Intra	MS2_MS2	MS2	1	2	101.32	99.9	640.560852	4	2559.221578	18694	58.8555	0.08104	FALSE	61.04	Cas9-Cas9	MTNFDKNLPNEK	K6(DSSO)	6	Cas9	504	SKLVSDFR	K2(DSSO)	2	Cas9	965	18694;18695	20190409_Lumos_RSLC6_Beveridge_Clausen_IMP_peplib_DSSO_CID-ETD.raw	F1
FALSE	TEVQTGGFSKESILPK-APLSASMIKR	DSSO	Intra	MS2_MS2	MS2	1	2	100.27	77.61	738.636719	4	2951.525045	22029	68.0232	-1.14864	FALSE	61.04	Cas9-Cas9	TEVQTGGFSKESILPK	K10(DSSO)	10	Cas9	1111	APLSASMIKR	K9(DSSO)	9	Cas9	327	22029;22030	20190409_Lumos_RSLC6_Beveridge_Clausen_IMP_peplib_DSSO_CID-ETD.raw	F1
FALSE	LEESFLVEEDKK-GKSDNVPSEEVVK	DSSO	Intra	MS2_MS2	MS2	1	1	100.19	100.19	1004.152893	3	3010.444126	18589	58.5622	0.2589	FALSE	49.07	Cas9-Cas9	LEESFLVEEDKK	K11(DSSO)	11	Cas9	115	GKSDNVPSEEVVK	K2(DSSO)	2	Cas9	870	18589;18591	20190409_Lumos_RSLC6_Beveridge_Clausen_IMP_peplib_DSSO_CID-ETD.raw	F1
FALSE	TILDFLKSDGFANR-MIAKSEQEIGK	DSSO	Intra	MS2_MS2	MS2	1	1	100.07	100.07	996.501648	3	2987.490391	27950	84.7436	-1.71441	FALSE	49.07	Cas9-Cas9	TILDFLKSDGFANR	K7(DSSO)	7	Cas9	688	MIAKSEQEIGK	K4(DSSO)	4	Cas9	1028	27950;27951	20190409_Lumos_RSLC6_Beveridge_Clausen_IMP_peplib_DSSO_CID-ETD.raw	F1
FALSE	MTNFDKNLPNEK-SKLVSDFR	DSSO	Intra	MS2_MS2	MS2	1	2	99.76	99.76	644.560181	4	2575.218893	17234	54.8344	-0.85172	FALSE	39.46	Cas9-Cas9	MTNFDKNLPNEK	M1(Oxidation);K6(DSSO)	6	Cas9	504	SKLVSDFR	K2(DSSO)	2	Cas9	965	17234;17235	20190409_Lumos_RSLC6_Beveridge_Clausen_IMP_peplib_DSSO_CID-ETD.raw	F1
FALSE	VNTEITKAPLSASMIK-FKVLGNTDR	DSSO	Intra	MS2_MS2	MS2	1	1	99.51	99.51	970.50885	3	2909.511997	21593	66.8447	-0.31139	FALSE	49.07	Cas9-Cas9	VNTEITKAPLSASMIK	K7(DSSO)	7	Cas9	318	FKVLGNTDR	K2(DSSO)	2	Cas9	37	21593;21594	20190409_Lumos_RSLC6_Beveridge_Clausen_IMP_peplib_DSSO_CID-ETD.raw	F1
FALSE	MIAKSEQEIGK-FDNLTKAER	DSSO	Intra	MS2_MS2	MS2	1	1	99.51	99.51	828.742493	3	2484.212925	14013	45.8174	-0.82079	FALSE	49.07	Cas9-Cas9	MIAKSEQEIGK	K4(DSSO)	4	Cas9	1028	FDNLTKAER	K6(DSSO)	6	Cas9	906	14013;14014	20190409_Lumos_RSLC6_Beveridge_Clausen_IMP_peplib_DSSO_CID-ETD.raw	F1
FALSE	QLKEDYFK-VITLKSK	DSSO	Intra	MS2_MS2	MS2	1	1	99.5	81.87	504.773163	4	2016.070822	16580	53.028	0.67988	FALSE	54.03	Cas9-Cas9	QLKEDYFK	K3(DSSO)	3	Cas9	569	VITLKSK	K5(DSSO)	5	Cas9	963	16580;16582	20190409_Lumos_RSLC6_Beveridge_Clausen_IMP_peplib_DSSO_CID-ETD.raw	F1
FALSE	VVDELVKVMGR-KPAFLSGEQK	DSSO	Intra	MS2_MS2	MS2	1	1	99.02	99.02	631.3302	4	2522.298971	18654	58.739	0.13357	FALSE	61.04	Cas9-Cas9	VVDELVKVMGR	K7(DSSO);M9(Oxidation)	7	Cas9	753	KPAFLSGEQK	K1(DSSO)	1	Cas9	540	18654;18655	20190409_Lumos_RSLC6_Beveridge_Clausen_IMP_peplib_DSSO_CID-ETD.raw	F1
FALSE	VNTEITKAPLSASMIK-FKVLGNTDR	DSSO	Intra	MS2_MS2	MS2	1	2	98.68	98.68	728.134094	4	2909.514547	21580	66.8067	-1.18814	FALSE	54.03	Cas9-Cas9	VNTEITKAPLSASMIK	K7(DSSO)	7	Cas9	318	FKVLGNTDR	K2(DSSO)	2	Cas9	37	21580;21581	20190409_Lumos_RSLC6_Beveridge_Clausen_IMP_peplib_DSSO_CID-ETD.raw	F1
FALSE	MDGTEELLVKLNR-QLKEDYFK	DSSO	Intra	MS2_MS2	MS2	1	2	97.69	97.69	687.09198	4	2745.34609	26447	80.4363	0.47007	FALSE	39.46	Cas9-Cas9	MDGTEELLVKLNR	K10(DSSO)	10	Cas9	396	QLKEDYFK	K3(DSSO)	3	Cas9	569	26447;26448	20190409_Lumos_RSLC6_Beveridge_Clausen_IMP_peplib_DSSO_CID-ETD.raw	F1
FALSE	MLASAGELQKGNELALPSK-KPAFLSGEQK	DSSO	Intra	MS2_MS2	MS2	1	2	97.58	92.58	805.416321	4	3218.643453	21965	67.8384	0.03381	FALSE	49.07	Cas9-Cas9	MLASAGELQKGNELALPSK	K10(DSSO)	10	Cas9	1226	KPAFLSGEQK	K1(DSSO)	1	Cas9	540	21965;21966	20190409_Lumos_RSLC6_Beveridge_Clausen_IMP_peplib_DSSO_CID-ETD.raw	F1
FALSE	LVDSTDKADLR-AGFIKR	DSSO	Intra	MS2_MS2	MS2	1	2	97.47	90.2	521.02301	4	2081.070211	14744	47.8592	-0.31028	FALSE	54.03	Cas9-Cas9	LVDSTDKADLR	K7(DSSO)	7	Cas9	152	AGFIKR	K5(DSSO)	5	Cas9	922	14744;14745	20190409_Lumos_RSLC6_Beveridge_Clausen_IMP_peplib_DSSO_CID-ETD.raw	F1
FALSE	MTNFDKNLPNEK-SKLVSDFR	DSSO	Intra	MS2_MS2	MS2	1	1	97.31	97.31	859.078613	3	2575.221287	17236	54.8386	-1.78165	FALSE	65.05	Cas9-Cas9	MTNFDKNLPNEK	M1(Oxidation);K6(DSSO)	6	Cas9	504	SKLVSDFR	K2(DSSO)	2	Cas9	965	17236;17237	20190409_Lumos_RSLC6_Beveridge_Clausen_IMP_peplib_DSSO_CID-ETD.raw	F1
FALSE	SSFEKNPIDFLEAK-VLSAYNKHR	DSSO	Intra	MS2_MS2	MS2	1	2	97.22	80.82	574.689514	5	2869.418464	21232	65.8694	0.15383	FALSE	45.23	Cas9-Cas9	SSFEKNPIDFLEAK	K5(DSSO)	5	Cas9	1180	VLSAYNKHR	K7(DSSO)	7	Cas9	1300	21232;21234	20190409_Lumos_RSLC6_Beveridge_Clausen_IMP_peplib_DSSO_CID-ETD.raw	F1
FALSE	LENLIAQLPGEKK-LKGSPEDNEQK	DSSO	Intra	MS2_MS2	MS2	1	1	96.96	96.96	952.156799	3	2854.455845	18281	57.7423	-1.95534	FALSE	61.04	Cas9-Cas9	LENLIAQLPGEKK	K12(DSSO)	12	Cas9	237	LKGSPEDNEQK	K2(DSSO)	2	Cas9	1250	18281;18283	20190409_Lumos_RSLC6_Beveridge_Clausen_IMP_peplib_DSSO_CID-ETD.raw	F1
FALSE	MLASAGELQKGNELALPSK-VVDELVKVMGR	DSSO	Intra	MS2_MS2	MS2	1	1	96.96	96.96	844.441162	4	3374.742819	22928	70.493	-1.78082	FALSE	54.03	Cas9-Cas9	MLASAGELQKGNELALPSK	K10(DSSO)	10	Cas9	1226	VVDELVKVMGR	K7(DSSO);M9(Oxidation)	7	Cas9	753	22928;22930	20190409_Lumos_RSLC6_Beveridge_Clausen_IMP_peplib_DSSO_CID-ETD.raw	F1
FALSE	SSFEKNPIDFLEAK-KLVDSTDK	DSSO	Intra	MS2_MS2	MS2	1	2	96.59	86.96	672.584228	4	2687.315084	25044	76.4526	-1.13306	FALSE	42.1	Cas9-Cas9	SSFEKNPIDFLEAK	K5(DSSO)	5	Cas9	1180	KLVDSTDK	K1(DSSO)	1	Cas9	145	25044;25045	20190409_Lumos_RSLC6_Beveridge_Clausen_IMP_peplib_DSSO_CID-ETD.raw	F1
FALSE	KSEETITPWNFEEVVDK-SKLVSDFR	DSSO	Intra	MS2_MS2	MS2	1	2	96.59	96.59	790.635498	4	3159.520162	27464	83.3461	-0.34485	FALSE	54.03	Cas9-Cas9	KSEETITPWNFEEVVDK	K1(DSSO)	1	Cas9	472	SKLVSDFR	K2(DSSO)	2	Cas9	965	27464;27465	20190409_Lumos_RSLC6_Beveridge_Clausen_IMP_peplib_DSSO_CID-ETD.raw	F1
FALSE	SSFEKNPIDFLEAK-IEKILTFR	DSSO	Intra	MS2_MS2	MS2	1	2	95.63	82.18	701.116455	4	2801.443991	29404	89.0252	-0.35545	FALSE	73.05	Cas9-Cas9	SSFEKNPIDFLEAK	K5(DSSO)	5	Cas9	1180	IEKILTFR	K3(DSSO)	3	Cas9	446	29404;29405	20190409_Lumos_RSLC6_Beveridge_Clausen_IMP_peplib_DSSO_CID-ETD.raw	F1
FALSE	MTNFDKNLPNEK-QQLPEKYK	DSSO	Intra	MS2_MS2	MS2	1	1	95.63	93.27	661.073547	4	2641.27236	15583	50.2352	-3.29859	FALSE	61.04	Cas9-Cas9	MTNFDKNLPNEK	K6(DSSO)	6	Cas9	504	QQLPEKYK	K6(DSSO)	6	Cas9	350	15583;15584	20190409_Lumos_RSLC6_Beveridge_Clausen_IMP_peplib_DSSO_CID-ETD.raw	F1
FALSE	QQLPEKYK-SKLVSDFR	DSSO	Intra	MS2_MS2	MS2	1	2	95.63	95.63	536.278198	4	2142.090963	15093	48.8546	-0.46531	FALSE	54.03	Cas9-Cas9	QQLPEKYK	K6(DSSO)	6	Cas9	350	SKLVSDFR	K2(DSSO)	2	Cas9	965	15093;15094	20190409_Lumos_RSLC6_Beveridge_Clausen_IMP_peplib_DSSO_CID-ETD.raw	F1
FALSE	NPIDFLEAKGYK-SDKNR	DSSO	Intra	MS2_MS2	MS2	1	1	95.62	95.62	543.516479	4	2171.044088	20551	64.004	-0.15814	FALSE	61.04	Cas9-Cas9	NPIDFLEAKGYK	K9(DSSO)	9	Cas9	1189	SDKNR	K3(DSSO)	3	Cas9	866	20551;20552	20190409_Lumos_RSLC6_Beveridge_Clausen_IMP_peplib_DSSO_CID-ETD.raw	F1
FALSE	LENLIAQLPGEKK-LKSVK	DSSO	Intra	MS2_MS2	MS2	1	1	95.5	62.27	546.813293	4	2184.231344	17791	56.3689	-0.24118	FALSE	37.17	Cas9-Cas9	LENLIAQLPGEKK	K12(DSSO)	12	Cas9	237	LKSVK	K2(DSSO)	2	Cas9	1162	17791;17792	20190409_Lumos_RSLC6_Beveridge_Clausen_IMP_peplib_DSSO_CID-ETD.raw	F1
FALSE	MTNFDKNLPNEK-SKLVSDFR	DSSO	Intra	MS2_MS2	MS2	1	2	95.44	95.44	644.559082	4	2575.214498	18326	57.8621	0.85541	FALSE	84.95	Cas9-Cas9	MTNFDKNLPNEK	M1(Oxidation);K6(DSSO)	6	Cas9	504	SKLVSDFR	K2(DSSO)	2	Cas9	965	18326;18328	20190409_Lumos_RSLC6_Beveridge_Clausen_IMP_peplib_DSSO_CID-ETD.raw	F1
FALSE	MTNFDKNLPNEK-SKLVSDFR	DSSO	Intra	MS2_MS2	MS2	1	1	95.44	95.44	853.746033	3	2559.223545	18355	57.9315	-0.68769	FALSE	49.07	Cas9-Cas9	MTNFDKNLPNEK	K6(DSSO)	6	Cas9	504	SKLVSDFR	K2(DSSO)	2	Cas9	965	18355;18356	20190409_Lumos_RSLC6_Beveridge_Clausen_IMP_peplib_DSSO_CID-ETD.raw	F1
FALSE	MTNFDKNLPNEK-SKLVSDFR	DSSO	Intra	MS2_MS2	MS2	1	1	95.44	95.44	853.745422	3	2559.221714	18555	58.4682	0.02807	FALSE	54.03	Cas9-Cas9	MTNFDKNLPNEK	K6(DSSO)	6	Cas9	504	SKLVSDFR	K2(DSSO)	2	Cas9	965	18555;18556	20190409_Lumos_RSLC6_Beveridge_Clausen_IMP_peplib_DSSO_CID-ETD.raw	F1
FALSE	MTNFDKNLPNEK-SKLVSDFR	DSSO	Intra	MS2_MS2	MS2	1	1	95.44	95.44	853.746948	3	2559.226292	18958	59.5894	-1.76132	FALSE	45.23	Cas9-Cas9	MTNFDKNLPNEK	K6(DSSO)	6	Cas9	504	SKLVSDFR	K2(DSSO)	2	Cas9	965	18958;18959	20190409_Lumos_RSLC6_Beveridge_Clausen_IMP_peplib_DSSO_CID-ETD.raw	F1
FALSE	NLPNEKVLPK-HSIKK	DSSO	Intra	MS2_MS2	MS2	1	1	95.36	95.36	481.019897	4	1921.05776	9076	31.398	-0.11223	FALSE	61.04	Cas9-Cas9	NLPNEKVLPK	K6(DSSO)	6	Cas9	510	HSIKK	K4(DSSO)	4	Cas9	48	9076;9077	20190409_Lumos_RSLC6_Beveridge_Clausen_IMP_peplib_DSSO_CID-ETD.raw	F1
FALSE	LVDSTDKADLR-KDFQFYK	DSSO	Intra	MS2_MS2	MS2	1	2	95.09	78.38	592.040283	4	2365.139303	18808	59.1807	-0.53453	FALSE	45.23	Cas9-Cas9	LVDSTDKADLR	K7(DSSO)	7	Cas9	152	KDFQFYK	K1(DSSO)	1	Cas9	972	18808;18809	20190409_Lumos_RSLC6_Beveridge_Clausen_IMP_peplib_DSSO_CID-ETD.raw	F1
FALSE	YDENDKLIR-FDNLTKAER	DSSO	Intra	MS2_MS2	MS2	1	1	94.67	94.67	806.053528	3	2416.14603	16793	53.6266	-0.46156	FALSE	61.09	Cas9-Cas9	YDENDKLIR	K6(DSSO)	6	Cas9	952	FDNLTKAER	K6(DSSO)	6	Cas9	906	16793;16794	20190409_Lumos_RSLC6_Beveridge_Clausen_IMP_peplib_DSSO_CID-ETD.raw	F1
FALSE	TEVQTGGFSKESILPK-KFDNLTK	DSSO	Intra	MS2_MS2	MS2	1	2	93.96	93.96	686.602539	4	2743.388327	21275	65.9879	-0.89422	FALSE	49.07	Cas9-Cas9	TEVQTGGFSKESILPK	K10(DSSO)	10	Cas9	1111	KFDNLTK	K1(DSSO)	1	Cas9	900	21275;21276	20190409_Lumos_RSLC6_Beveridge_Clausen_IMP_peplib_DSSO_CID-ETD.raw	F1
FALSE	NPIDFLEAKGYK-KFDNLTK	DSSO	Intra	MS2_MS2	MS2	1	2	93.15	93.15	605.057251	4	2417.207174	24611	75.224	-0.59977	FALSE	54.03	Cas9-Cas9	NPIDFLEAKGYK	K9(DSSO)	9	Cas9	1189	KFDNLTK	K1(DSSO)	1	Cas9	900	24611;24612	20190409_Lumos_RSLC6_Beveridge_Clausen_IMP_peplib_DSSO_CID-ETD.raw	F1
FALSE	HKPENIVIEMAR-DFQFYKVR	DSSO	Intra	MS2_MS2	MS2	1	2	92.92	85.28	674.83844	4	2696.33193	22739	69.9686	0.15184	FALSE	61.04	Cas9-Cas9	HKPENIVIEMAR	K2(DSSO)	2	Cas9	759	DFQFYKVR	K6(DSSO)	6	Cas9	978	22739;22740	20190409_Lumos_RSLC6_Beveridge_Clausen_IMP_peplib_DSSO_CID-ETD.raw	F1
FALSE	KDFQFYK-AGFIKR	DSSO	Intra	MS2_MS2	MS2	1	2	92.25	92.25	456.734283	4	1823.915304	17110	54.4993	-0.21993	FALSE	54.03	Cas9-Cas9	KDFQFYK	K1(DSSO)	1	Cas9	972	AGFIKR	K5(DSSO)	5	Cas9	922	17110;17111	20190409_Lumos_RSLC6_Beveridge_Clausen_IMP_peplib_DSSO_CID-ETD.raw	F1
FALSE	QQLPEKYK-SKLVSDFR	DSSO	Intra	MS2_MS2	MS2	1	1	92.04	92.04	536.274658	4	2142.076803	15476	49.9297	6.14824	FALSE	49.07	Cas9-Cas9	QQLPEKYK	K6(DSSO)	6	Cas9	350	SKLVSDFR	K2(DSSO)	2	Cas9	965	15476;15477	20190409_Lumos_RSLC6_Beveridge_Clausen_IMP_peplib_DSSO_CID-ETD.raw	F1
FALSE	IEKILTFR-KLVDSTDK	DSSO	Intra	MS2_MS2	MS2	1	2	92.04	85.24	521.284302	4	2082.115377	18176	57.458	-0.12407	FALSE	42.1	Cas9-Cas9	IEKILTFR	K3(DSSO)	3	Cas9	446	KLVDSTDK	K1(DSSO)	1	Cas9	145	18176;18177	20190409_Lumos_RSLC6_Beveridge_Clausen_IMP_peplib_DSSO_CID-ETD.raw	F1
FALSE	VLSAYNKHR-KLVDSTDK	DSSO	Intra	MS2_MS2	MS2	1	2	92.04	92.04	538.277771	4	2150.089254	8781	30.517	0.8261	FALSE	42.1	Cas9-Cas9	VLSAYNKHR	K7(DSSO)	7	Cas9	1300	KLVDSTDK	K1(DSSO)	1	Cas9	145	8781;8782	20190409_Lumos_RSLC6_Beveridge_Clausen_IMP_peplib_DSSO_CID-ETD.raw	F1
FALSE	MIAKSEQEIGK-DFQFYKVR	DSSO	Intra	MS2_MS2	MS2	1	2	92.04	78.58	628.058044	4	2509.210348	18872	59.3528	-0.07557	FALSE	65.05	Cas9-Cas9	MIAKSEQEIGK	M1(Oxidation);K4(DSSO)	4	Cas9	1028	DFQFYKVR	K6(DSSO)	6	Cas9	978	18872;18873	20190409_Lumos_RSLC6_Beveridge_Clausen_IMP_peplib_DSSO_CID-ETD.raw	F1
FALSE	GGLSELDKAGFIK-QLLNAKLITQR	DSSO	Intra	MS2_MS2	MS2	1	1	91.9	91.9	930.511413	3	2789.519688	25036	76.431	1.17956	FALSE	45.23	Cas9-Cas9	GGLSELDKAGFIK	K8(DSSO)	8	Cas9	917	QLLNAKLITQR	K6(DSSO)	6	Cas9	894	25036;25039	20190409_Lumos_RSLC6_Beveridge_Clausen_IMP_peplib_DSSO_CID-ETD.raw	F1
FALSE	HKPENIVIEMAR-FDNLTKAER	DSSO	Intra	MS2_MS2	MS2	1	2	91.72	72.94	672.588684	4	2687.332907	17875	56.6057	-1.83314	FALSE	61.04	Cas9-Cas9	HKPENIVIEMAR	K2(DSSO)	2	Cas9	759	FDNLTKAER	K6(DSSO)	6	Cas9	906	17875;17876	20190409_Lumos_RSLC6_Beveridge_Clausen_IMP_peplib_DSSO_CID-ETD.raw	F1
FALSE	SDNVPSEEVVKK-AGFIKR	DSSO	Intra	MS2_MS2	MS2	1	2	91.55	91.55	545.531921	4	2179.105856	13695	44.8941	0.22474	FALSE	42.1	Cas9-Cas9	SDNVPSEEVVKK	K11(DSSO)	11	Cas9	881	AGFIKR	K5(DSSO)	5	Cas9	922	13695;13697	20190409_Lumos_RSLC6_Beveridge_Clausen_IMP_peplib_DSSO_CID-ETD.raw	F1
FALSE	SDNVPSEEVVKK-AGFIKR	DSSO	Intra	MS2_MS2	MS2	1	2	91.55	91.55	545.53186	4	2179.105612	12820	42.4132	0.33683	FALSE	42.1	Cas9-Cas9	SDNVPSEEVVKK	K11(DSSO)	11	Cas9	881	AGFIKR	K5(DSSO)	5	Cas9	922	12820;12821	20190409_Lumos_RSLC6_Beveridge_Clausen_IMP_peplib_DSSO_CID-ETD.raw	F1
FALSE	TILDFLKSDGFANR-MIAKSEQEIGK	DSSO	Intra	MS2_MS2	MS2	1	2	90.99	90.99	751.625793	4	3003.481344	27221	82.6486	-0.38594	FALSE	31.75	Cas9-Cas9	TILDFLKSDGFANR	K7(DSSO)	7	Cas9	688	MIAKSEQEIGK	M1(Oxidation);K4(DSSO)	4	Cas9	1028	27221;27223	20190409_Lumos_RSLC6_Beveridge_Clausen_IMP_peplib_DSSO_CID-ETD.raw	F1
FALSE	MLASAGELQKGNELALPSK-VVDELVKVMGR	DSSO	Intra	MS2_MS2	MS2	1	1	90.7	90.7	844.442444	4	3374.747946	25822	78.6586	-3.30049	FALSE	49.07	Cas9-Cas9	MLASAGELQKGNELALPSK	K10(DSSO)	10	Cas9	1226	VVDELVKVMGR	K7(DSSO);M9(Oxidation)	7	Cas9	753	25822;25823	20190409_Lumos_RSLC6_Beveridge_Clausen_IMP_peplib_DSSO_CID-ETD.raw	F1
FALSE	LVDSTDKADLR-GYKEVK	DSSO	Intra	MS2_MS2	MS2	1	2	89.17	56.54	529.017639	4	2113.048727	12119	40.3832	-0.26759	FALSE	76.14	Cas9-Cas9	LVDSTDKADLR	K7(DSSO)	7	Cas9	152	GYKEVK	K3(DSSO)	3	Cas9	1192	12119;12120	20190409_Lumos_RSLC6_Beveridge_Clausen_IMP_peplib_DSSO_CID-ETD.raw	F1
FALSE	SDNVPSEEVVKK-AGFIKR	DSSO	Intra	MS2_MS2	MS2	1	2	89.17	89.17	545.532471	4	2179.108053	13201	43.4815	-0.78406	FALSE	54.03	Cas9-Cas9	SDNVPSEEVVKK	K11(DSSO)	11	Cas9	881	AGFIKR	K5(DSSO)	5	Cas9	922	13201;13202	20190409_Lumos_RSLC6_Beveridge_Clausen_IMP_peplib_DSSO_CID-ETD.raw	F1
FALSE	MDGTEELLVKLNR-GGLSELDKAGFIK	DSSO	Intra	MS2_MS2	MS2	1	1	89.14	89.14	1003.846924	3	3009.526218	29313	88.7656	0.30484	FALSE	49.07	Cas9-Cas9	MDGTEELLVKLNR	K10(DSSO)	10	Cas9	396	GGLSELDKAGFIK	K8(DSSO)	8	Cas9	917	29313;29314	20190409_Lumos_RSLC6_Beveridge_Clausen_IMP_peplib_DSSO_CID-ETD.raw	F1
FALSE	SSFEKNPIDFLEAK-VLSAYNKHR	DSSO	Intra	MS2_MS2	MS2	1	2	89.14	72.74	574.68988	5	2869.420296	21459	66.477	-0.48452	FALSE	49.07	Cas9-Cas9	SSFEKNPIDFLEAK	K5(DSSO)	5	Cas9	1180	VLSAYNKHR	K7(DSSO)	7	Cas9	1300	21459;21460	20190409_Lumos_RSLC6_Beveridge_Clausen_IMP_peplib_DSSO_CID-ETD.raw	F1
FALSE	LVDSTDKADLR-GYKEVK	DSSO	Intra	MS2_MS2	MS2	1	2	88.95	66.72	529.017273	4	2113.047262	12490	41.4638	0.42597	FALSE	57.75	Cas9-Cas9	LVDSTDKADLR	K7(DSSO)	7	Cas9	152	GYKEVK	K3(DSSO)	3	Cas9	1192	12490;12491	20190409_Lumos_RSLC6_Beveridge_Clausen_IMP_peplib_DSSO_CID-ETD.raw	F1
FALSE	SEQEIGKATAK-FKVLGNTDR	DSSO	Intra	MS2_MS2	MS2	1	1	88.64	88.64	790.066101	3	2368.18375	13339	43.8787	-1.03454	FALSE	45.23	Cas9-Cas9	SEQEIGKATAK	K7(DSSO)	7	Cas9	1035	FKVLGNTDR	K2(DSSO)	2	Cas9	37	13339;13340	20190409_Lumos_RSLC6_Beveridge_Clausen_IMP_peplib_DSSO_CID-ETD.raw	F1
FALSE	QEDFYPFLKDNR-VKYVTEGMR	DSSO	Intra	MS2_MS2	MS2	1	1	88.18	88.18	703.583435	4	2811.311911	23414	71.8468	-0.08792	FALSE	49.07	Cas9-Cas9	QEDFYPFLKDNR	K9(DSSO)	9	Cas9	438	VKYVTEGMR	K2(DSSO)	2	Cas9	532	23414;23415	20190409_Lumos_RSLC6_Beveridge_Clausen_IMP_peplib_DSSO_CID-ETD.raw	F1
FALSE	MTNFDKNLPNEK-QQLPEKYK	DSSO	Intra	MS2_MS2	MS2	1	2	88.08	87.06	661.072754	4	2641.269186	15785	50.812	-2.0965	FALSE	61.04	Cas9-Cas9	MTNFDKNLPNEK	K6(DSSO)	6	Cas9	504	QQLPEKYK	K6(DSSO)	6	Cas9	350	15785;15786	20190409_Lumos_RSLC6_Beveridge_Clausen_IMP_peplib_DSSO_CID-ETD.raw	F1
FALSE	QLLNAKLITQR-QLKEDYFK	DSSO	Intra	MS2_MS2	MS2	1	2	88.08	73.38	632.091553	4	2525.344381	21613	66.8998	-0.45939	FALSE	33.37	Cas9-Cas9	QLLNAKLITQR	K6(DSSO)	6	Cas9	894	QLKEDYFK	K3(DSSO)	3	Cas9	569	21613;21614	20190409_Lumos_RSLC6_Beveridge_Clausen_IMP_peplib_DSSO_CID-ETD.raw	F1
FALSE	SSFEKNPIDFLEAK-KLVDSTDK	DSSO	Intra	MS2_MS2	MS2	1	2	88.08	78.45	672.583008	4	2687.310202	24440	74.7386	0.68461	FALSE	54.03	Cas9-Cas9	SSFEKNPIDFLEAK	K5(DSSO)	5	Cas9	1180	KLVDSTDK	K1(DSSO)	1	Cas9	145	24440;24441	20190409_Lumos_RSLC6_Beveridge_Clausen_IMP_peplib_DSSO_CID-ETD.raw	F1
FALSE	SEQEIGKATAK-FKVLGNTDR	DSSO	Intra	MS2_MS2	MS2	1	2	87.52	87.52	592.80011	4	2368.17861	13538	44.4392	1.13699	FALSE	54.03	Cas9-Cas9	SEQEIGKATAK	K7(DSSO)	7	Cas9	1035	FKVLGNTDR	K2(DSSO)	2	Cas9	37	13538;13539	20190409_Lumos_RSLC6_Beveridge_Clausen_IMP_peplib_DSSO_CID-ETD.raw	F1
FALSE	VVDELVKVMGR-KPAFLSGEQK	DSSO	Intra	MS2_MS2	MS2	1	2	87.41	72.41	627.330017	4	2506.298239	22401	69.0392	2.45662	FALSE	33.37	Cas9-Cas9	VVDELVKVMGR	K7(DSSO)	7	Cas9	753	KPAFLSGEQK	K1(DSSO)	1	Cas9	540	22401;22402	20190409_Lumos_RSLC6_Beveridge_Clausen_IMP_peplib_DSSO_CID-ETD.raw	F1
FALSE	HKPENIVIEMAR-MIAKSEQEIGK	DSSO	Intra	MS2_MS2	MS2	1	2	87.41	61.59	707.609802	4	2827.417379	16621	53.1399	-0.81256	FALSE	73.05	Cas9-Cas9	HKPENIVIEMAR	K2(DSSO)	2	Cas9	759	MIAKSEQEIGK	K4(DSSO)	4	Cas9	1028	16621;16622	20190409_Lumos_RSLC6_Beveridge_Clausen_IMP_peplib_DSSO_CID-ETD.raw	F1
FALSE	MIAKSEQEIGK-FDNLTKAER	DSSO	Intra	MS2_MS2	MS2	1	1	86.87	77.65	828.742004	3	2484.21146	14211	46.3714	-0.23089	FALSE	49.07	Cas9-Cas9	MIAKSEQEIGK	K4(DSSO)	4	Cas9	1028	FDNLTKAER	K6(DSSO)	6	Cas9	906	14211;14212	20190409_Lumos_RSLC6_Beveridge_Clausen_IMP_peplib_DSSO_CID-ETD.raw	F1
FALSE	SEQEIGKATAK-FKVLGNTDR	DSSO	Intra	MS2_MS2	MS2	1	1	86.64	86.64	592.800171	4	2368.178854	13905	45.5003	1.03386	FALSE	61.04	Cas9-Cas9	SEQEIGKATAK	K7(DSSO)	7	Cas9	1035	FKVLGNTDR	K2(DSSO)	2	Cas9	37	13905;13906	20190409_Lumos_RSLC6_Beveridge_Clausen_IMP_peplib_DSSO_CID-ETD.raw	F1
FALSE	HKPENIVIEMAR-FDNLTKAER	DSSO	Intra	MS2_MS2	MS2	1	2	86.64	61.13	672.587585	4	2687.328512	18114	57.292	-0.19725	FALSE	61.04	Cas9-Cas9	HKPENIVIEMAR	K2(DSSO)	2	Cas9	759	FDNLTKAER	K6(DSSO)	6	Cas9	906	18114;18116	20190409_Lumos_RSLC6_Beveridge_Clausen_IMP_peplib_DSSO_CID-ETD.raw	F1
FALSE	MTNFDKNLPNEK-SKLVSDFR	DSSO	Intra	MS2_MS2	MS2	1	1	86.34	86.34	853.745666	3	2559.222446	18760	59.044	-0.25824	FALSE	54.03	Cas9-Cas9	MTNFDKNLPNEK	K6(DSSO)	6	Cas9	504	SKLVSDFR	K2(DSSO)	2	Cas9	965	18760;18761	20190409_Lumos_RSLC6_Beveridge_Clausen_IMP_peplib_DSSO_CID-ETD.raw	F1
FALSE	APLSASMIKR-SDKNR	DSSO	Intra	MS2_MS2	MS2	1	2	86.16	78.22	463.236877	4	1849.92568	10452	35.4985	0.10736	FALSE	61.04	Cas9-Cas9	APLSASMIKR	K9(DSSO)	9	Cas9	327	SDKNR	K3(DSSO)	3	Cas9	866	10452;10453	20190409_Lumos_RSLC6_Beveridge_Clausen_IMP_peplib_DSSO_CID-ETD.raw	F1
FALSE	NPIDFLEAKGYK-SDKNR	DSSO	Intra	MS2_MS2	MS2	1	2	86.16	75.33	543.516296	4	2171.043356	20152	62.9186	0.17937	FALSE	61.04	Cas9-Cas9	NPIDFLEAKGYK	K9(DSSO)	9	Cas9	1189	SDKNR	K3(DSSO)	3	Cas9	866	20152;20154	20190409_Lumos_RSLC6_Beveridge_Clausen_IMP_peplib_DSSO_CID-ETD.raw	F1
FALSE	MKNYWR-LSKSR	DSSO	Intra	MS2_MS2	MS2	1	2	86.16	86.16	411.955078	4	1644.798483	9979	34.1014	0.00633	FALSE	61.04	Cas9-Cas9	MKNYWR	K2(DSSO)	2	Cas9	884	LSKSR	K3(DSSO)	3	Cas9	222	9979;9980	20190409_Lumos_RSLC6_Beveridge_Clausen_IMP_peplib_DSSO_CID-ETD.raw	F1
FALSE	KDFQFYK-AGFIKR	DSSO	Intra	MS2_MS2	MS2	1	1	86.03	86.03	456.733826	4	1823.913473	17321	55.0612	0.78454	FALSE	54.03	Cas9-Cas9	KDFQFYK	K1(DSSO)	1	Cas9	972	AGFIKR	K5(DSSO)	5	Cas9	922	17321;17322	20190409_Lumos_RSLC6_Beveridge_Clausen_IMP_peplib_DSSO_CID-ETD.raw	F1
FALSE	VKYVTEGMR-VPSKK	DSSO	Intra	MS2_MS2	MS2	1	1	85.73	85.73	450.236297	4	1797.923361	9477	32.6183	0.21847	FALSE	45.23	Cas9-Cas9	VKYVTEGMR	K2(DSSO)	2	Cas9	532	VPSKK	K4(DSSO)	4	Cas9	34	9477;9478	20190409_Lumos_RSLC6_Beveridge_Clausen_IMP_peplib_DSSO_CID-ETD.raw	F1
FALSE	NLPNEKVLPK-HSIKK	DSSO	Intra	MS2_MS2	MS2	1	1	85.73	85.73	481.019562	4	1921.056417	9242	31.9209	0.58712	FALSE	42.1	Cas9-Cas9	NLPNEKVLPK	K6(DSSO)	6	Cas9	510	HSIKK	K4(DSSO)	4	Cas9	48	9242;9243	20190409_Lumos_RSLC6_Beveridge_Clausen_IMP_peplib_DSSO_CID-ETD.raw	F1
FALSE	IEEGIKELGSQILK-KLVDSTDK	DSSO	Intra	MS2_MS2	MS2	1	2	85.46	85.46	655.599731	4	2619.377096	22918	70.4656	1.0045	FALSE	45.23	Cas9-Cas9	IEEGIKELGSQILK	K6(DSSO)	6	Cas9	793	KLVDSTDK	K1(DSSO)	1	Cas9	145	22918;22920	20190409_Lumos_RSLC6_Beveridge_Clausen_IMP_peplib_DSSO_CID-ETD.raw	F1
FALSE	MTNFDKNLPNEK-QQLPEKYK	DSSO	Intra	MS2_MS2	MS2	1	1	85.46	84.21	661.072204	4	2641.266989	15847	50.9885	-1.26428	FALSE	61.04	Cas9-Cas9	MTNFDKNLPNEK	K6(DSSO)	6	Cas9	504	QQLPEKYK	K6(DSSO)	6	Cas9	350	15847;15848	20190409_Lumos_RSLC6_Beveridge_Clausen_IMP_peplib_DSSO_CID-ETD.raw	F1
FALSE	SSFEKNPIDFLEAK-KLVDSTDK	DSSO	Intra	MS2_MS2	MS2	1	2	85.42	75.79	672.583496	4	2687.312155	24258	74.2159	-0.04246	FALSE	54.03	Cas9-Cas9	SSFEKNPIDFLEAK	K5(DSSO)	5	Cas9	1180	KLVDSTDK	K1(DSSO)	1	Cas9	145	24258;24259	20190409_Lumos_RSLC6_Beveridge_Clausen_IMP_peplib_DSSO_CID-ETD.raw	F1
FALSE	GKSDNVPSEEVVK-VKYVTEGMR	DSSO	Intra	MS2_MS2	MS2	1	1	85.31	85.31	876.428772	3	2627.271763	14475	47.1078	-1.00253	FALSE	45.23	Cas9-Cas9	GKSDNVPSEEVVK	K2(DSSO)	2	Cas9	870	VKYVTEGMR	K2(DSSO)	2	Cas9	532	14475;14476	20190409_Lumos_RSLC6_Beveridge_Clausen_IMP_peplib_DSSO_CID-ETD.raw	F1
FALSE	SDNVPSEEVVKK-LVDSTDKADLR	DSSO	Intra	MS2_MS2	MS2	1	1	85.26	85.26	907.449341	3	2720.333469	15370	49.6324	-1.46647	FALSE	45.23	Cas9-Cas9	SDNVPSEEVVKK	K11(DSSO)	11	Cas9	881	LVDSTDKADLR	K7(DSSO)	7	Cas9	152	15370;15371	20190409_Lumos_RSLC6_Beveridge_Clausen_IMP_peplib_DSSO_CID-ETD.raw	F1
FALSE	LPKYSLFELENGR-KFDNLTK	DSSO	Intra	MS2_MS2	MS2	1	1	84.72	84.72	647.832397	4	2588.30776	24298	74.3299	-0.48638	FALSE	61.04	Cas9-Cas9	LPKYSLFELENGR	K3(DSSO)	3	Cas9	1204	KFDNLTK	K1(DSSO)	1	Cas9	900	24298;24299	20190409_Lumos_RSLC6_Beveridge_Clausen_IMP_peplib_DSSO_CID-ETD.raw	F1
FALSE	KNLIGALLFDSGETAEATR-GQKNSR	DSSO	Intra	MS2_MS2	MS2	1	1	84.66	84.66	713.860962	4	2852.422018	25009	76.358	-0.46339	FALSE	35.88	Cas9-Cas9	KNLIGALLFDSGETAEATR	K1(DSSO)	1	Cas9	49	GQKNSR	K3(DSSO)	3	Cas9	779	25009;25010	20190409_Lumos_RSLC6_Beveridge_Clausen_IMP_peplib_DSSO_CID-ETD.raw	F1
FALSE	QLLNAKLITQR-EKIEK	DSSO	Intra	MS2_MS2	MS2	1	1	84.61	84.61	526.047668	4	2101.168844	15401	49.7187	-0.13925	FALSE	33.37	Cas9-Cas9	QLLNAKLITQR	K6(DSSO)	6	Cas9	894	EKIEK	K2(DSSO)	2	Cas9	443	15401;15402	20190409_Lumos_RSLC6_Beveridge_Clausen_IMP_peplib_DSSO_CID-ETD.raw	F1
FALSE	MDGTEELLVKLNR-EKIEK	DSSO	Intra	MS2_MS2	MS2	1	1	84.61	84.61	581.048462	4	2321.172018	21553	66.7342	0.29843	FALSE	45.23	Cas9-Cas9	MDGTEELLVKLNR	K10(DSSO)	10	Cas9	396	EKIEK	K2(DSSO)	2	Cas9	443	21553;21554	20190409_Lumos_RSLC6_Beveridge_Clausen_IMP_peplib_DSSO_CID-ETD.raw	F1
FALSE	TEVQTGGFSKESILPK-APLSASMIKR	DSSO	Intra	MS2_MS2	MS2	1	1	84.36	84.36	984.509216	3	2951.513096	21825	67.4627	2.90132	FALSE	45.23	Cas9-Cas9	TEVQTGGFSKESILPK	K10(DSSO)	10	Cas9	1111	APLSASMIKR	K9(DSSO)	9	Cas9	327	21825;21827	20190409_Lumos_RSLC6_Beveridge_Clausen_IMP_peplib_DSSO_CID-ETD.raw	F1
FALSE	MKNYWR-LSKSR	DSSO	Intra	MS2_MS2	MS2	1	2	83.95	83.95	548.937012	3	1644.796482	9977	34.0948	1.22346	FALSE	27.05	Cas9-Cas9	MKNYWR	K2(DSSO)	2	Cas9	884	LSKSR	K3(DSSO)	3	Cas9	222	9977;9978	20190409_Lumos_RSLC6_Beveridge_Clausen_IMP_peplib_DSSO_CID-ETD.raw	F1
FALSE	QLKEDYFK-EKIEK	DSSO	Intra	MS2_MS2	MS2	1	2	83.78	83.78	469.236603	4	1873.924581	12460	41.3764	0.32658	FALSE	49.07	Cas9-Cas9	QLKEDYFK	K3(DSSO)	3	Cas9	569	EKIEK	K2(DSSO)	2	Cas9	443	12460;12462	20190409_Lumos_RSLC6_Beveridge_Clausen_IMP_peplib_DSSO_CID-ETD.raw	F1
FALSE	GGLSELDKAGFIK-KVTVK	DSSO	Intra	MS2_MS2	MS2	1	2	83.78	20.57	517.285339	4	2066.119528	18120	57.3082	0.32772	FALSE	50.07	Cas9-Cas9	GGLSELDKAGFIK	K8(DSSO)	8	Cas9	917	KVTVK	K1(DSSO)	1	Cas9	562	18120;18121	20190409_Lumos_RSLC6_Beveridge_Clausen_IMP_peplib_DSSO_CID-ETD.raw	F1
FALSE	SDNVPSEEVVKK-LVDSTDKADLR	DSSO	Intra	MS2_MS2	MS2	1	1	83.61	83.61	907.448791	3	2720.331821	15758	50.7252	-0.86045	FALSE	45.23	Cas9-Cas9	SDNVPSEEVVKK	K11(DSSO)	11	Cas9	881	LVDSTDKADLR	K7(DSSO)	7	Cas9	152	15758;15759	20190409_Lumos_RSLC6_Beveridge_Clausen_IMP_peplib_DSSO_CID-ETD.raw	F1
FALSE	MIAKSEQEIGK-YDENDKLIR	DSSO	Intra	MS2_MS2	MS2	1	1	83.61	83.61	852.749206	3	2556.233067	15809	50.8797	-0.41108	FALSE	39.46	Cas9-Cas9	MIAKSEQEIGK	K4(DSSO)	4	Cas9	1028	YDENDKLIR	K6(DSSO)	6	Cas9	952	15809;15810	20190409_Lumos_RSLC6_Beveridge_Clausen_IMP_peplib_DSSO_CID-ETD.raw	F1
FALSE	QQLPEKYK-SKLVSDFR	DSSO	Intra	MS2_MS2	MS2	1	1	83.09	83.09	536.277954	4	2142.089987	15290	49.3984	-0.0092	FALSE	39.46	Cas9-Cas9	QQLPEKYK	K6(DSSO)	6	Cas9	350	SKLVSDFR	K2(DSSO)	2	Cas9	965	15290;15291	20190409_Lumos_RSLC6_Beveridge_Clausen_IMP_peplib_DSSO_CID-ETD.raw	F1
FALSE	VNTEITKAPLSASMIK-SEQEIGKATAK	DSSO	Intra	MS2_MS2	MS2	1	1	82.91	82.91	1007.856384	3	3021.5546	18056	57.1219	-2.09726	FALSE	35.17	Cas9-Cas9	VNTEITKAPLSASMIK	K7(DSSO)	7	Cas9	318	SEQEIGKATAK	K7(DSSO)	7	Cas9	1035	18056;18057	20190409_Lumos_RSLC6_Beveridge_Clausen_IMP_peplib_DSSO_CID-ETD.raw	F1
FALSE	SEQEIGKATAK-FKVLGNTDR	DSSO	Intra	MS2_MS2	MS2	1	1	82.39	82.39	790.066284	3	2368.184299	13151	43.3381	-1.2666	FALSE	45.23	Cas9-Cas9	SEQEIGKATAK	K7(DSSO)	7	Cas9	1035	FKVLGNTDR	K2(DSSO)	2	Cas9	37	13151;13152	20190409_Lumos_RSLC6_Beveridge_Clausen_IMP_peplib_DSSO_CID-ETD.raw	F1
FALSE	TEVQTGGFSKESILPK-KFDNLTK	DSSO	Intra	MS2_MS2	MS2	1	2	82.36	82.36	686.601807	4	2743.385397	21075	65.455	0.17408	FALSE	54.03	Cas9-Cas9	TEVQTGGFSKESILPK	K10(DSSO)	10	Cas9	1111	KFDNLTK	K1(DSSO)	1	Cas9	900	21075;21076	20190409_Lumos_RSLC6_Beveridge_Clausen_IMP_peplib_DSSO_CID-ETD.raw	F1
FALSE	KLINGIR-SDKNR	DSSO	Intra	MS2_MS2	MS2	1	2	81.69	81.69	530.618957	3	1589.842319	8352	29.2564	0.30297	FALSE	39.46	Cas9-Cas9	KLINGIR	K1(DSSO)	1	Cas9	669	SDKNR	K3(DSSO)	3	Cas9	866	8352;8353	20190409_Lumos_RSLC6_Beveridge_Clausen_IMP_peplib_DSSO_CID-ETD.raw	F1
FALSE	SDNVPSEEVVKK-GYKEVK	DSSO	Intra	MS2_MS2	MS2	1	2	81.02	72.17	553.527038	4	2211.086325	11063	37.2694	-0.62595	FALSE	73.05	Cas9-Cas9	SDNVPSEEVVKK	K11(DSSO)	11	Cas9	881	GYKEVK	K3(DSSO)	3	Cas9	1192	11063;11064	20190409_Lumos_RSLC6_Beveridge_Clausen_IMP_peplib_DSSO_CID-ETD.raw	F1
FALSE	AGFIKR-GQKNSR	DSSO	Intra	MS2_MS2	MS2	1	2	81.02	81.02	385.202942	4	1537.789938	5379	20.2536	0.28207	FALSE	39.46	Cas9-Cas9	AGFIKR	K5(DSSO)	5	Cas9	922	GQKNSR	K3(DSSO)	3	Cas9	779	5379;5380	20190409_Lumos_RSLC6_Beveridge_Clausen_IMP_peplib_DSSO_CID-ETD.raw	F1
FALSE	GKSDNVPSEEVVK-VKYVTEGMR	DSSO	Intra	MS2_MS2	MS2	1	1	80.38	80.38	876.430054	3	2627.275608	14286	46.581	-2.46667	FALSE	49.07	Cas9-Cas9	GKSDNVPSEEVVK	K2(DSSO)	2	Cas9	870	VKYVTEGMR	K2(DSSO)	2	Cas9	532	14286;14287	20190409_Lumos_RSLC6_Beveridge_Clausen_IMP_peplib_DSSO_CID-ETD.raw	F1
FALSE	SEQEIGKATAK-ESILPKR	DSSO	Intra	MS2_MS2	MS2	1	2	79.49	79.49	541.034729	4	2161.117086	11897	39.7411	-0.08161	FALSE	61.09	Cas9-Cas9	SEQEIGKATAK	K7(DSSO)	7	Cas9	1035	ESILPKR	K6(DSSO)	6	Cas9	1117	11897;11898	20190409_Lumos_RSLC6_Beveridge_Clausen_IMP_peplib_DSSO_CID-ETD.raw	F1
FALSE	LVDSTDKADLR-AGFIKR	DSSO	Intra	MS2_MS2	MS2	1	1	79.2	72.43	521.022827	4	2081.069479	15852	51.0004	0.04184	FALSE	37.17	Cas9-Cas9	LVDSTDKADLR	K7(DSSO)	7	Cas9	152	AGFIKR	K5(DSSO)	5	Cas9	922	15852;15853	20190409_Lumos_RSLC6_Beveridge_Clausen_IMP_peplib_DSSO_CID-ETD.raw	F1
FALSE	LPKYSLFELENGR-SDKNR	DSSO	Intra	MS2_MS2	MS2	1	2	79.02	79.02	586.291138	4	2342.142721	20487	63.8345	0.76915	FALSE	49.07	Cas9-Cas9	LPKYSLFELENGR	K3(DSSO)	3	Cas9	1204	SDKNR	K3(DSSO)	3	Cas9	866	20487;20488	20190409_Lumos_RSLC6_Beveridge_Clausen_IMP_peplib_DSSO_CID-ETD.raw	F1
FALSE	MLASAGELQKGNELALPSK-KPAFLSGEQK	DSSO	Intra	MS2_MS2	MS2	1	2	79.01	73.08	809.4151	4	3234.638571	20773	64.618	-0.029	FALSE	45.23	Cas9-Cas9	MLASAGELQKGNELALPSK	M1(Oxidation);K10(DSSO)	10	Cas9	1226	KPAFLSGEQK	K1(DSSO)	1	Cas9	540	20773;20775	20190409_Lumos_RSLC6_Beveridge_Clausen_IMP_peplib_DSSO_CID-ETD.raw	F1
FALSE	VLSAYNKHR-KLVDSTDK	DSSO	Intra	MS2_MS2	MS2	1	2	78.69	78.69	430.824066	5	2150.091224	8598	29.9868	-0.09066	FALSE	49.07	Cas9-Cas9	VLSAYNKHR	K7(DSSO)	7	Cas9	1300	KLVDSTDK	K1(DSSO)	1	Cas9	145	8598;8599	20190409_Lumos_RSLC6_Beveridge_Clausen_IMP_peplib_DSSO_CID-ETD.raw	F1
FALSE	LVDSTDKADLR-AGFIKR	DSSO	Intra	MS2_MS2	MS2	1	2	78.51	71.58	521.022766	4	2081.069235	15509	50.0232	0.15921	FALSE	42.1	Cas9-Cas9	LVDSTDKADLR	K7(DSSO)	7	Cas9	152	AGFIKR	K5(DSSO)	5	Cas9	922	15509;15510	20190409_Lumos_RSLC6_Beveridge_Clausen_IMP_peplib_DSSO_CID-ETD.raw	F1
FALSE	LVDSTDKADLR-AGFIKR	DSSO	Intra	MS2_MS2	MS2	1	2	78.51	71.24	521.022766	4	2081.069235	15134	48.964	0.15921	FALSE	35.17	Cas9-Cas9	LVDSTDKADLR	K7(DSSO)	7	Cas9	152	AGFIKR	K5(DSSO)	5	Cas9	922	15134;15135	20190409_Lumos_RSLC6_Beveridge_Clausen_IMP_peplib_DSSO_CID-ETD.raw	F1
FALSE	SDNVPSEEVVKK-GQKNSR	DSSO	Intra	MS2_MS2	MS2	1	2	78.51	78.51	545.017883	4	2177.049703	7800	27.6176	0.26816	FALSE	61.04	Cas9-Cas9	SDNVPSEEVVKK	K11(DSSO)	11	Cas9	881	GQKNSR	K3(DSSO)	3	Cas9	779	7800;7801	20190409_Lumos_RSLC6_Beveridge_Clausen_IMP_peplib_DSSO_CID-ETD.raw	F1
FALSE	LVDSTDKADLR-AGFIKR	DSSO	Intra	MS2_MS2	MS2	1	2	78.51	71.24	521.022888	4	2081.069723	14936	48.4112	-0.07554	FALSE	39.46	Cas9-Cas9	LVDSTDKADLR	K7(DSSO)	7	Cas9	152	AGFIKR	K5(DSSO)	5	Cas9	922	14936;14937	20190409_Lumos_RSLC6_Beveridge_Clausen_IMP_peplib_DSSO_CID-ETD.raw	F1
FALSE	LVDSTDKADLR-AGFIKR	DSSO	Intra	MS2_MS2	MS2	1	2	78.51	71.24	521.025757	4	2081.081198	14368	46.8013	-5.59201	FALSE	54.03	Cas9-Cas9	LVDSTDKADLR	K7(DSSO)	7	Cas9	152	AGFIKR	K5(DSSO)	5	Cas9	922	14368;14369	20190409_Lumos_RSLC6_Beveridge_Clausen_IMP_peplib_DSSO_CID-ETD.raw	F1
FALSE	LVDSTDKADLR-AGFIKR	DSSO	Intra	MS2_MS2	MS2	1	1	78.51	74.79	521.023376	4	2081.071676	14558	47.3402	-1.01451	FALSE	54.03	Cas9-Cas9	LVDSTDKADLR	K7(DSSO)	7	Cas9	152	AGFIKR	K5(DSSO)	5	Cas9	922	14558;14559	20190409_Lumos_RSLC6_Beveridge_Clausen_IMP_peplib_DSSO_CID-ETD.raw	F1
FALSE	MKNYWR-LSKSR	DSSO	Intra	MS2_MS2	MS2	1	2	78.51	78.51	548.937195	3	1644.797031	10157	34.6257	0.88929	FALSE	31.75	Cas9-Cas9	MKNYWR	K2(DSSO)	2	Cas9	884	LSKSR	K3(DSSO)	3	Cas9	222	10157;10158	20190409_Lumos_RSLC6_Beveridge_Clausen_IMP_peplib_DSSO_CID-ETD.raw	F1
FALSE	LVDSTDKADLR-GQKNSR	DSSO	Intra	MS2_MS2	MS2	1	2	78.49	68.49	520.509155	4	2079.014791	8670	30.2005	-0.6178	FALSE	61.04	Cas9-Cas9	LVDSTDKADLR	K7(DSSO)	7	Cas9	152	GQKNSR	K3(DSSO)	3	Cas9	779	8670;8671	20190409_Lumos_RSLC6_Beveridge_Clausen_IMP_peplib_DSSO_CID-ETD.raw	F1
FALSE	SSFEKNPIDFLEAK-VLSAYNKHR	DSSO	Intra	MS2_MS2	MS2	1	2	78.29	72.49	718.110351	4	2869.419577	21229	65.8634	-0.23387	FALSE	35.88	Cas9-Cas9	SSFEKNPIDFLEAK	K5(DSSO)	5	Cas9	1180	VLSAYNKHR	K7(DSSO)	7	Cas9	1300	21229;21230	20190409_Lumos_RSLC6_Beveridge_Clausen_IMP_peplib_DSSO_CID-ETD.raw	F1
FALSE	SDNVPSEEVVKK-GYKEVK	DSSO	Intra	MS2_MS2	MS2	1	2	78.19	78.19	553.526916	4	2211.085836	10881	36.7459	-0.40501	FALSE	54.03	Cas9-Cas9	SDNVPSEEVVKK	K11(DSSO)	11	Cas9	881	GYKEVK	K3(DSSO)	3	Cas9	1192	10881;10882	20190409_Lumos_RSLC6_Beveridge_Clausen_IMP_peplib_DSSO_CID-ETD.raw	F1
FALSE	YDEHHQDLTLLKALVR-SEQEIGKATAK	DSSO	Intra	MS2_MS2	MS2	1	1	78.15	78.15	818.167908	4	3269.649801	21310	66.0723	-0.83625	FALSE	45.23	Cas9-Cas9	YDEHHQDLTLLKALVR	K12(DSSO)	12	Cas9	340	SEQEIGKATAK	K7(DSSO)	7	Cas9	1035	21310;21311	20190409_Lumos_RSLC6_Beveridge_Clausen_IMP_peplib_DSSO_CID-ETD.raw	F1
FALSE	TILDFLKSDGFANR-YDENDKLIR	DSSO	Intra	MS2_MS2	MS2	1	1	77.72	77.72	973.813721	3	2919.426609	30686	92.8439	-2.50458	FALSE	45.23	Cas9-Cas9	TILDFLKSDGFANR	K7(DSSO)	7	Cas9	688	YDENDKLIR	K6(DSSO)	6	Cas9	952	30686;30687	20190409_Lumos_RSLC6_Beveridge_Clausen_IMP_peplib_DSSO_CID-ETD.raw	F1
FALSE	NPIDFLEAKGYK-SDKNR	DSSO	Intra	MS2_MS2	MS2	1	2	77.53	63.56	543.516296	4	2171.043356	20355	63.4737	0.17937	FALSE	61.04	Cas9-Cas9	NPIDFLEAKGYK	K9(DSSO)	9	Cas9	1189	SDKNR	K3(DSSO)	3	Cas9	866	20355;20356	20190409_Lumos_RSLC6_Beveridge_Clausen_IMP_peplib_DSSO_CID-ETD.raw	F1
FALSE	APLSASMIKR-SDKNR	DSSO	Intra	MS2_MS2	MS2	1	2	77.53	77.53	463.23706	4	1849.926412	11392	38.2477	-0.28878	FALSE	61.04	Cas9-Cas9	APLSASMIKR	K9(DSSO)	9	Cas9	327	SDKNR	K3(DSSO)	3	Cas9	866	11392;11393	20190409_Lumos_RSLC6_Beveridge_Clausen_IMP_peplib_DSSO_CID-ETD.raw	F1
FALSE	NSDKLIAR-LSKSR	DSSO	Intra	MS2_MS2	MS2	1	1	77.53	77.53	555.298401	3	1663.88065	8689	30.2518	-0.64302	FALSE	49.07	Cas9-Cas9	NSDKLIAR	K4(DSSO)	4	Cas9	1122	LSKSR	K3(DSSO)	3	Cas9	222	8689;8690	20190409_Lumos_RSLC6_Beveridge_Clausen_IMP_peplib_DSSO_CID-ETD.raw	F1
FALSE	KFDNLTK-SDKNR	DSSO	Intra	MS2_MS2	MS2	1	2	77.53	77.53	547.935242	3	1641.791172	7759	27.4969	-0.65544	FALSE	49.07	Cas9-Cas9	KFDNLTK	K1(DSSO)	1	Cas9	900	SDKNR	K3(DSSO)	3	Cas9	866	7759;7760	20190409_Lumos_RSLC6_Beveridge_Clausen_IMP_peplib_DSSO_CID-ETD.raw	F1
FALSE	LVDSTDKADLR-KDFQFYK	DSSO	Intra	MS2_MS2	MS2	1	1	76.33	59.61	592.039795	4	2365.13735	19004	59.7169	0.29162	FALSE	45.23	Cas9-Cas9	LVDSTDKADLR	K7(DSSO)	7	Cas9	152	KDFQFYK	K1(DSSO)	1	Cas9	972	19004;19006	20190409_Lumos_RSLC6_Beveridge_Clausen_IMP_peplib_DSSO_CID-ETD.raw	F1
FALSE	FKVLGNTDR-ESILPKR	DSSO	Intra	MS2_MS2	MS2	1	1	76.33	76.33	513.025329	4	2049.079489	16665	53.2605	0.1211	FALSE	61.04	Cas9-Cas9	FKVLGNTDR	K2(DSSO)	2	Cas9	37	ESILPKR	K6(DSSO)	6	Cas9	1117	16665;16666	20190409_Lumos_RSLC6_Beveridge_Clausen_IMP_peplib_DSSO_CID-ETD.raw	F1
FALSE	FKVLGNTDR-ESILPKR	DSSO	Intra	MS2_MS2	MS2	1	2	76.33	76.33	513.02539	4	2049.079733	16858	53.8094	0.00189	FALSE	61.04	Cas9-Cas9	FKVLGNTDR	K2(DSSO)	2	Cas9	37	ESILPKR	K6(DSSO)	6	Cas9	1117	16858;16859	20190409_Lumos_RSLC6_Beveridge_Clausen_IMP_peplib_DSSO_CID-ETD.raw	F1
FALSE	YPKLESEFVYGDYK-LKGSPEDNEQK	DSSO	Intra	MS2_MS2	MS2	1	1	76.15	65.28	785.617004	4	3139.446188	20493	63.8485	-0.30214	FALSE	54.03	Cas9-Cas9	YPKLESEFVYGDYK	K3(DSSO)	3	Cas9	1007	LKGSPEDNEQK	K2(DSSO)	2	Cas9	1250	20493;20494	20190409_Lumos_RSLC6_Beveridge_Clausen_IMP_peplib_DSSO_CID-ETD.raw	F1
FALSE	FIKPILEK-SDKNR	DSSO	Intra	MS2_MS2	MS2	1	2	76.1	60.9	441.739349	4	1763.935568	12534	41.5998	0.26364	FALSE	61.04	Cas9-Cas9	FIKPILEK	K3(DSSO)	3	Cas9	381	SDKNR	K3(DSSO)	3	Cas9	866	12534;12536	20190409_Lumos_RSLC6_Beveridge_Clausen_IMP_peplib_DSSO_CID-ETD.raw	F1
FALSE	MKNYWR-KGILQTVK	DSSO	Intra	MS2_MS2	MS2	1	2	75.68	75.68	647.674377	3	1941.008579	15845	50.984	-0.04808	FALSE	33.37	Cas9-Cas9	MKNYWR	K2(DSSO)	2	Cas9	884	KGILQTVK	K1(DSSO)	1	Cas9	739	15845;15846	20190409_Lumos_RSLC6_Beveridge_Clausen_IMP_peplib_DSSO_CID-ETD.raw	F1
FALSE	MDGTEELLVKLNR-QLKEDYFK	DSSO	Intra	MS2_MS2	MS2	1	2	75.67	75.67	687.093017	4	2745.350241	26254	79.8877	-1.04227	FALSE	50.07	Cas9-Cas9	MDGTEELLVKLNR	K10(DSSO)	10	Cas9	396	QLKEDYFK	K3(DSSO)	3	Cas9	569	26254;26255	20190409_Lumos_RSLC6_Beveridge_Clausen_IMP_peplib_DSSO_CID-ETD.raw	F1
FALSE	LEESFLVEEDKK-VKYVTEGMR	DSSO	Intra	MS2_MS2	MS2	1	1	74.74	74.74	902.440918	3	2705.308201	19560	61.2824	-1.24028	FALSE	42.1	Cas9-Cas9	LEESFLVEEDKK	K11(DSSO)	11	Cas9	115	VKYVTEGMR	K2(DSSO)	2	Cas9	532	19560;19562	20190409_Lumos_RSLC6_Beveridge_Clausen_IMP_peplib_DSSO_CID-ETD.raw	F1
FALSE	SSFEKNPIDFLEAK-KLVDSTDK	DSSO	Intra	MS2_MS2	MS2	1	1	74.68	74.68	672.584106	4	2687.314596	24824	75.8352	-0.9513	FALSE	49.07	Cas9-Cas9	SSFEKNPIDFLEAK	K5(DSSO)	5	Cas9	1180	KLVDSTDK	K1(DSSO)	1	Cas9	145	24824;24825	20190409_Lumos_RSLC6_Beveridge_Clausen_IMP_peplib_DSSO_CID-ETD.raw	F1
FALSE	VNTEITKAPLSASMIK-ESILPKR	DSSO	Intra	MS2_MS2	MS2	1	1	74.46	74.46	676.367187	4	2702.44692	20934	65.0656	-0.08141	FALSE	37.17	Cas9-Cas9	VNTEITKAPLSASMIK	K7(DSSO)	7	Cas9	318	ESILPKR	K6(DSSO)	6	Cas9	1117	20934;20935	20190409_Lumos_RSLC6_Beveridge_Clausen_IMP_peplib_DSSO_CID-ETD.raw	F1
FALSE	NPIDFLEAKGYK-KFDNLTK	DSSO	Intra	MS2_MS2	MS2	1	1	74.46	74.46	605.056274	4	2417.203268	24795	75.7568	1.01692	FALSE	54.03	Cas9-Cas9	NPIDFLEAKGYK	K9(DSSO)	9	Cas9	1189	KFDNLTK	K1(DSSO)	1	Cas9	900	24795;24796	20190409_Lumos_RSLC6_Beveridge_Clausen_IMP_peplib_DSSO_CID-ETD.raw	F1
FALSE	LPKYSLFELENGR-KFDNLTK	DSSO	Intra	MS2_MS2	MS2	1	2	74.46	74.46	647.831848	4	2588.305563	24110	73.8001	0.36287	FALSE	49.07	Cas9-Cas9	LPKYSLFELENGR	K3(DSSO)	3	Cas9	1204	KFDNLTK	K1(DSSO)	1	Cas9	900	24110;24111	20190409_Lumos_RSLC6_Beveridge_Clausen_IMP_peplib_DSSO_CID-ETD.raw	F1
FALSE	MLASAGELQKGNELALPSK-VVDELVKVMGR	DSSO	Intra	MS2_MS2	MS2	1	1	74.42	69	844.444458	4	3374.756002	24980	76.2757	-5.68854	FALSE	61.04	Cas9-Cas9	MLASAGELQKGNELALPSK	M1(Oxidation);K10(DSSO)	10	Cas9	1226	VVDELVKVMGR	K7(DSSO)	7	Cas9	753	24980;24981	20190409_Lumos_RSLC6_Beveridge_Clausen_IMP_peplib_DSSO_CID-ETD.raw	F1
FALSE	VVDELVKVMGR-KPAFLSGEQK	DSSO	Intra	MS2_MS2	MS2	1	1	74.42	74.42	836.107483	3	2506.307896	22783	70.0886	-1.39801	FALSE	49.07	Cas9-Cas9	VVDELVKVMGR	K7(DSSO)	7	Cas9	753	KPAFLSGEQK	K1(DSSO)	1	Cas9	540	22783;22784	20190409_Lumos_RSLC6_Beveridge_Clausen_IMP_peplib_DSSO_CID-ETD.raw	F1
FALSE	GGLSELDKAGFIK-EKIEK	DSSO	Intra	MS2_MS2	MS2	1	1	73.98	73.98	535.282226	4	2138.107077	18410	58.0874	-0.99583	FALSE	50.07	Cas9-Cas9	GGLSELDKAGFIK	K8(DSSO)	8	Cas9	917	EKIEK	K2(DSSO)	2	Cas9	443	18410;18411	20190409_Lumos_RSLC6_Beveridge_Clausen_IMP_peplib_DSSO_CID-ETD.raw	F1
FALSE	NLPNEKVLPK-DKQSGK	DSSO	Intra	MS2_MS2	MS2	1	1	73.78	73.78	493.510895	4	1971.021749	10861	36.6894	-0.09965	FALSE	45.23	Cas9-Cas9	NLPNEKVLPK	K6(DSSO)	6	Cas9	510	DKQSGK	K2(DSSO)	2	Cas9	677	10861;10862	20190409_Lumos_RSLC6_Beveridge_Clausen_IMP_peplib_DSSO_CID-ETD.raw	F1
FALSE	SDNVPSEEVVKK-GYKEVK	DSSO	Intra	MS2_MS2	MS2	1	2	73.78	66.01	553.527161	4	2211.086813	11138	37.4923	-0.84688	FALSE	61.04	Cas9-Cas9	SDNVPSEEVVKK	K11(DSSO)	11	Cas9	881	GYKEVK	K3(DSSO)	3	Cas9	1192	11138;11139	20190409_Lumos_RSLC6_Beveridge_Clausen_IMP_peplib_DSSO_CID-ETD.raw	F1
FALSE	SDNVPSEEVVKK-VMKQLK	DSSO	Intra	MS2_MS2	MS2	1	2	73.78	62.47	559.291138	4	2234.142721	11926	39.8284	-0.91313	FALSE	61.04	Cas9-Cas9	SDNVPSEEVVKK	K11(DSSO)	11	Cas9	881	VMKQLK	K3(DSSO)	3	Cas9	653	11926;11927	20190409_Lumos_RSLC6_Beveridge_Clausen_IMP_peplib_DSSO_CID-ETD.raw	F1
FALSE	KNLIGALLFDSGETAEATR-GQKNSR	DSSO	Intra	MS2_MS2	MS2	1	2	73.78	41.71	713.861267	4	2852.423239	24815	75.814	-0.8915	FALSE	27.68	Cas9-Cas9	KNLIGALLFDSGETAEATR	K1(DSSO)	1	Cas9	49	GQKNSR	K3(DSSO)	3	Cas9	779	24815;24816	20190409_Lumos_RSLC6_Beveridge_Clausen_IMP_peplib_DSSO_CID-ETD.raw	F1
FALSE	LKGSPEDNEQK-IIKDK	DSSO	Intra	MS2_MS2	MS2	1	2	73.23	40	505.258148	4	2018.010763	7053	25.3754	0.14125	FALSE	73.05	Cas9-Cas9	LKGSPEDNEQK	K2(DSSO)	2	Cas9	1250	IIKDK	K3(DSSO)	3	Cas9	606	7053;7054	20190409_Lumos_RSLC6_Beveridge_Clausen_IMP_peplib_DSSO_CID-ETD.raw	F1
FALSE	MKNYWR-LSKSR	DSSO	Intra	MS2_MS2	MS2	1	1	73.23	73.23	554.269592	3	1660.794224	8852	30.7286	-0.4916	FALSE	54.03	Cas9-Cas9	MKNYWR	M1(Oxidation);K2(DSSO)	2	Cas9	884	LSKSR	K3(DSSO)	3	Cas9	222	8852;8853	20190409_Lumos_RSLC6_Beveridge_Clausen_IMP_peplib_DSSO_CID-ETD.raw	F1
FALSE	MDGTEELLVKLNR-KVTVK	DSSO	Intra	MS2_MS2	MS2	1	1	73.23	34.48	563.052368	4	2249.187643	21220	65.8403	0.14391	FALSE	35.17	Cas9-Cas9	MDGTEELLVKLNR	K10(DSSO)	10	Cas9	396	KVTVK	K1(DSSO)	1	Cas9	562	21220;21221	20190409_Lumos_RSLC6_Beveridge_Clausen_IMP_peplib_DSSO_CID-ETD.raw	F1
FALSE	LKTYAHLFDDK-KMIAK	DSSO	Intra	MS2_MS2	MS2	1	1	72.93	72.93	525.274109	4	2098.074606	14631	47.5431	-1.64994	FALSE	54.03	Cas9-Cas9	LKTYAHLFDDK	K2(DSSO)	2	Cas9	641	KMIAK	K1(DSSO)	1	Cas9	1024	14631;14632	20190409_Lumos_RSLC6_Beveridge_Clausen_IMP_peplib_DSSO_CID-ETD.raw	F1
FALSE	NLPNEKVLPK-HSIKK	DSSO	Intra	MS2_MS2	MS2	1	1	72.93	72.93	481.019806	4	1921.057394	8898	30.8674	0.0785	FALSE	42.1	Cas9-Cas9	NLPNEKVLPK	K6(DSSO)	6	Cas9	510	HSIKK	K4(DSSO)	4	Cas9	48	8898;8899	20190409_Lumos_RSLC6_Beveridge_Clausen_IMP_peplib_DSSO_CID-ETD.raw	F1
FALSE	GKSDNVPSEEVVK-VKYVTEGMR	DSSO	Intra	MS2_MS2	MS2	1	1	72.79	72.79	876.427551	3	2627.268101	14669	47.6526	0.39189	FALSE	45.23	Cas9-Cas9	GKSDNVPSEEVVK	K2(DSSO)	2	Cas9	870	VKYVTEGMR	K2(DSSO)	2	Cas9	532	14669;14670	20190409_Lumos_RSLC6_Beveridge_Clausen_IMP_peplib_DSSO_CID-ETD.raw	F1
FALSE	HKPENIVIEMAR-MIAKSEQEIGK	DSSO	Intra	MS2_MS2	MS2	1	2	72.57	42.99	707.609375	4	2827.41567	16851	53.7924	-0.20791	FALSE	73.05	Cas9-Cas9	HKPENIVIEMAR	K2(DSSO)	2	Cas9	759	MIAKSEQEIGK	K4(DSSO)	4	Cas9	1028	16851;16852	20190409_Lumos_RSLC6_Beveridge_Clausen_IMP_peplib_DSSO_CID-ETD.raw	F1
FALSE	QLLNAKLITQR-QLKEDYFK	DSSO	Intra	MS2_MS2	MS2	1	1	72	72	842.454224	3	2525.348118	21419	66.3681	-1.93962	FALSE	33.37	Cas9-Cas9	QLLNAKLITQR	K6(DSSO)	6	Cas9	894	QLKEDYFK	K3(DSSO)	3	Cas9	569	21419;21420	20190409_Lumos_RSLC6_Beveridge_Clausen_IMP_peplib_DSSO_CID-ETD.raw	F1
FALSE	KFDNLTK-SDKNR	DSSO	Intra	MS2_MS2	MS2	1	2	71.86	71.86	411.202881	4	1641.789694	7613	27.0639	0.24552	FALSE	61.04	Cas9-Cas9	KFDNLTK	K1(DSSO)	1	Cas9	900	SDKNR	K3(DSSO)	3	Cas9	866	7613;7614	20190409_Lumos_RSLC6_Beveridge_Clausen_IMP_peplib_DSSO_CID-ETD.raw	F1
FALSE	VITLKSK-KVTVK	DSSO	Intra	MS2_MS2	MS2	1	2	71.86	41.9	380.733551	4	1519.912374	8841	30.6985	0.26566	FALSE	54.03	Cas9-Cas9	VITLKSK	K5(DSSO)	5	Cas9	963	KVTVK	K1(DSSO)	1	Cas9	562	8841;8842	20190409_Lumos_RSLC6_Beveridge_Clausen_IMP_peplib_DSSO_CID-ETD.raw	F1
FALSE	VVDELVKVMGR-KPAFLSGEQK	DSSO	Intra	MS2_MS2	MS2	1	1	71.71	71.71	836.10675	3	2506.305698	22383	68.9957	-0.52096	FALSE	49.07	Cas9-Cas9	VVDELVKVMGR	K7(DSSO)	7	Cas9	753	KPAFLSGEQK	K1(DSSO)	1	Cas9	540	22383;22385	20190409_Lumos_RSLC6_Beveridge_Clausen_IMP_peplib_DSSO_CID-ETD.raw	F1
FALSE	SEQEIGKATAK-FKVLGNTDR	DSSO	Intra	MS2_MS2	MS2	1	1	71.14	71.14	790.066223	3	2368.184116	12966	42.8129	-1.18925	FALSE	61.04	Cas9-Cas9	SEQEIGKATAK	K7(DSSO)	7	Cas9	1035	FKVLGNTDR	K2(DSSO)	2	Cas9	37	12966;12967	20190409_Lumos_RSLC6_Beveridge_Clausen_IMP_peplib_DSSO_CID-ETD.raw	F1
FALSE	IEKILTFR-KLVDSTDK	DSSO	Intra	MS2_MS2	MS2	1	2	71.07	59.85	694.70813	3	2082.109837	18137	57.3512	2.53833	FALSE	61.04	Cas9-Cas9	IEKILTFR	K3(DSSO)	3	Cas9	446	KLVDSTDK	K1(DSSO)	1	Cas9	145	18137;18138	20190409_Lumos_RSLC6_Beveridge_Clausen_IMP_peplib_DSSO_CID-ETD.raw	F1
FALSE	MTNFDKNLPNEK-QQLPEKYK	DSSO	Intra	MS2_MS2	MS2	1	1	71.07	64.38	881.09314	3	2641.264866	15571	50.2008	-0.46027	FALSE	49.07	Cas9-Cas9	MTNFDKNLPNEK	K6(DSSO)	6	Cas9	504	QQLPEKYK	K6(DSSO)	6	Cas9	350	15571;15572	20190409_Lumos_RSLC6_Beveridge_Clausen_IMP_peplib_DSSO_CID-ETD.raw	F1
FALSE	APLSASMIKR-FIKPILEK	DSSO	Intra	MS2_MS2	MS2	1	1	71.07	71.07	740.083069	3	2218.234653	20066	62.694	-0.38742	FALSE	45.23	Cas9-Cas9	APLSASMIKR	K9(DSSO)	9	Cas9	327	FIKPILEK	K3(DSSO)	3	Cas9	381	20066;20067	20190409_Lumos_RSLC6_Beveridge_Clausen_IMP_peplib_DSSO_CID-ETD.raw	F1
FALSE	MKNYWR-KDLIIK	DSSO	Intra	MS2_MS2	MS2	1	2	70.94	34.09	446.735931	4	1783.921896	16838	53.7572	0.82084	FALSE	49.07	Cas9-Cas9	MKNYWR	K2(DSSO)	2	Cas9	884	KDLIIK	K1(DSSO)	1	Cas9	1196	16838;16839	20190409_Lumos_RSLC6_Beveridge_Clausen_IMP_peplib_DSSO_CID-ETD.raw	F1
FALSE	LVDSTDKADLR-AGFIKR	DSSO	Intra	MS2_MS2	MS2	1	1	70.94	67.67	521.02301	4	2081.070211	16460	52.6933	-0.31028	FALSE	54.03	Cas9-Cas9	LVDSTDKADLR	K7(DSSO)	7	Cas9	152	AGFIKR	K5(DSSO)	5	Cas9	922	16460;16461	20190409_Lumos_RSLC6_Beveridge_Clausen_IMP_peplib_DSSO_CID-ETD.raw	F1
FALSE	SDNVPSEEVVKK-GQKNSR	DSSO	Intra	MS2_MS2	MS2	1	1	70.94	70.94	545.018005	4	2177.050192	7383	26.3639	0.04377	FALSE	61.04	Cas9-Cas9	SDNVPSEEVVKK	K11(DSSO)	11	Cas9	881	GQKNSR	K3(DSSO)	3	Cas9	779	7383;7384	20190409_Lumos_RSLC6_Beveridge_Clausen_IMP_peplib_DSSO_CID-ETD.raw	F1
FALSE	LVDSTDKADLR-AGFIKR	DSSO	Intra	MS2_MS2	MS2	1	2	70.94	66.84	521.022156	4	2081.066793	16236	52.077	1.33293	FALSE	54.03	Cas9-Cas9	LVDSTDKADLR	K7(DSSO)	7	Cas9	152	AGFIKR	K5(DSSO)	5	Cas9	922	16236;16237	20190409_Lumos_RSLC6_Beveridge_Clausen_IMP_peplib_DSSO_CID-ETD.raw	F1
FALSE	MLASAGELQKGNELALPSK-VVDELVKVMGR	DSSO	Intra	MS2_MS2	MS2	1	1	70.91	65.25	1120.254639	3	3358.749363	25763	78.4804	-2.22377	FALSE	61.04	Cas9-Cas9	MLASAGELQKGNELALPSK	K10(DSSO)	10	Cas9	1226	VVDELVKVMGR	K7(DSSO)	7	Cas9	753	25763;25764	20190409_Lumos_RSLC6_Beveridge_Clausen_IMP_peplib_DSSO_CID-ETD.raw	F1
FALSE	MTNFDKNLPNEK-SKLVSDFR	DSSO	Intra	MS2_MS2	MS2	1	2	70.67	70.67	644.559692	4	2575.21694	17433	55.3828	-0.093	FALSE	84.95	Cas9-Cas9	MTNFDKNLPNEK	M1(Oxidation);K6(DSSO)	6	Cas9	504	SKLVSDFR	K2(DSSO)	2	Cas9	965	17433;17434	20190409_Lumos_RSLC6_Beveridge_Clausen_IMP_peplib_DSSO_CID-ETD.raw	F1
FALSE	LESEFVYGDYKVYDVR-KPAFLSGEQK	DSSO	Intra	MS2_MS2	MS2	1	2	70.65	70.65	811.645203	4	3243.558981	24835	75.8667	-1.0862	FALSE	61.04	Cas9-Cas9	LESEFVYGDYKVYDVR	K11(DSSO)	11	Cas9	1018	KPAFLSGEQK	K1(DSSO)	1	Cas9	540	24835;24836	20190409_Lumos_RSLC6_Beveridge_Clausen_IMP_peplib_DSSO_CID-ETD.raw	F1
FALSE	LVDSTDKADLR-AGFIKR	DSSO	Intra	MS2_MS2	MS2	1	2	70.41	63.62	521.022949	4	2081.069967	16044	51.5348	-0.19291	FALSE	50.07	Cas9-Cas9	LVDSTDKADLR	K7(DSSO)	7	Cas9	152	AGFIKR	K5(DSSO)	5	Cas9	922	16044;16045	20190409_Lumos_RSLC6_Beveridge_Clausen_IMP_peplib_DSSO_CID-ETD.raw	F1
FALSE	TEVQTGGFSKESILPK-APLSASMIKR	DSSO	Intra	MS2_MS2	MS2	1	2	70.24	47.58	738.636658	4	2951.524801	22205	68.5012	-1.06589	FALSE	42.1	Cas9-Cas9	TEVQTGGFSKESILPK	K10(DSSO)	10	Cas9	1111	APLSASMIKR	K9(DSSO)	9	Cas9	327	22205;22206	20190409_Lumos_RSLC6_Beveridge_Clausen_IMP_peplib_DSSO_CID-ETD.raw	F1
FALSE	HKPENIVIEMAR-FDNLTKAER	DSSO	Intra	MS2_MS2	MS2	1	1	70.2	44.98	672.58789	4	2687.329733	18782	59.1053	-0.65166	FALSE	61.04	Cas9-Cas9	HKPENIVIEMAR	K2(DSSO)	2	Cas9	759	FDNLTKAER	K6(DSSO)	6	Cas9	906	18782;18783	20190409_Lumos_RSLC6_Beveridge_Clausen_IMP_peplib_DSSO_CID-ETD.raw	F1
FALSE	MIAKSEQEIGK-FDNLTKAER	DSSO	Intra	MS2_MS2	MS2	1	2	70.2	55.43	625.806579	4	2500.204489	12881	42.5765	0.52527	FALSE	69.9	Cas9-Cas9	MIAKSEQEIGK	M1(Oxidation);K4(DSSO)	4	Cas9	1028	FDNLTKAER	K6(DSSO)	6	Cas9	906	12881;12882	20190409_Lumos_RSLC6_Beveridge_Clausen_IMP_peplib_DSSO_CID-ETD.raw	F1
FALSE	SEQEIGKATAK-ESILPKR	DSSO	Intra	MS2_MS2	MS2	1	2	70.09	70.09	541.034668	4	2161.116842	12084	40.2806	0.03142	FALSE	65.05	Cas9-Cas9	SEQEIGKATAK	K7(DSSO)	7	Cas9	1035	ESILPKR	K6(DSSO)	6	Cas9	1117	12084;12085	20190409_Lumos_RSLC6_Beveridge_Clausen_IMP_peplib_DSSO_CID-ETD.raw	F1
FALSE	HKPENIVIEMAR-DFQFYKVR	DSSO	Intra	MS2_MS2	MS2	1	1	70	70	678.838501	4	2712.332174	19422	60.9017	-1.81471	FALSE	49.07	Cas9-Cas9	HKPENIVIEMAR	K2(DSSO);M10(Oxidation)	2	Cas9	759	DFQFYKVR	K6(DSSO)	6	Cas9	978	19422;19423	20190409_Lumos_RSLC6_Beveridge_Clausen_IMP_peplib_DSSO_CID-ETD.raw	F1
FALSE	LVDSTDKADLR-VMKQLK	DSSO	Intra	MS2_MS2	MS2	1	1	69.67	46.79	534.78125	4	2136.10317	13625	44.6961	0.34294	FALSE	61.04	Cas9-Cas9	LVDSTDKADLR	K7(DSSO)	7	Cas9	152	VMKQLK	K3(DSSO)	3	Cas9	653	13625;13626	20190409_Lumos_RSLC6_Beveridge_Clausen_IMP_peplib_DSSO_CID-ETD.raw	F1
FALSE	LVDSTDKADLR-AGFIKR	DSSO	Intra	MS2_MS2	MS2	1	1	69.67	67.06	521.022644	4	2081.068746	16927	53.9999	0.39395	FALSE	50.07	Cas9-Cas9	LVDSTDKADLR	K7(DSSO)	7	Cas9	152	AGFIKR	K5(DSSO)	5	Cas9	922	16927;16928	20190409_Lumos_RSLC6_Beveridge_Clausen_IMP_peplib_DSSO_CID-ETD.raw	F1
FALSE	LVDSTDKADLR-VMKQLK	DSSO	Intra	MS2_MS2	MS2	1	2	69.67	25.77	534.780884	4	2136.101705	13260	43.6495	1.02902	FALSE	61.04	Cas9-Cas9	LVDSTDKADLR	K7(DSSO)	7	Cas9	152	VMKQLK	K3(DSSO)	3	Cas9	653	13260;13261	20190409_Lumos_RSLC6_Beveridge_Clausen_IMP_peplib_DSSO_CID-ETD.raw	F1
FALSE	KDFQFYK-AGFIKR	DSSO	Intra	MS2_MS2	MS2	1	2	69.67	69.67	608.642334	3	1823.912449	17128	54.5484	1.34636	FALSE	42.1	Cas9-Cas9	KDFQFYK	K1(DSSO)	1	Cas9	972	AGFIKR	K5(DSSO)	5	Cas9	922	17128;17129	20190409_Lumos_RSLC6_Beveridge_Clausen_IMP_peplib_DSSO_CID-ETD.raw	F1
FALSE	LVDSTDKADLR-VMKQLK	DSSO	Intra	MS2_MS2	MS2	1	1	69.65	43.76	538.779724	4	2152.097067	12346	41.0265	0.8137	FALSE	61.04	Cas9-Cas9	LVDSTDKADLR	K7(DSSO)	7	Cas9	152	VMKQLK	M2(Oxidation);K3(DSSO)	3	Cas9	653	12346;12347	20190409_Lumos_RSLC6_Beveridge_Clausen_IMP_peplib_DSSO_CID-ETD.raw	F1
FALSE	NSDKLIAR-KDLIIK	DSSO	Intra	MS2_MS2	MS2	1	2	69.65	49.27	451.5065	4	1803.004171	15027	48.6646	0.15271	FALSE	61.04	Cas9-Cas9	NSDKLIAR	K4(DSSO)	4	Cas9	1122	KDLIIK	K1(DSSO)	1	Cas9	1196	15027;15028	20190409_Lumos_RSLC6_Beveridge_Clausen_IMP_peplib_DSSO_CID-ETD.raw	F1
FALSE	GYKEVK-AGFIKR	DSSO	Intra	MS2_MS2	MS2	1	1	69.64	69.64	524.613342	3	1571.825474	9664	33.1789	-0.28536	FALSE	49.07	Cas9-Cas9	GYKEVK	K3(DSSO)	3	Cas9	1192	AGFIKR	K5(DSSO)	5	Cas9	922	9664;9665	20190409_Lumos_RSLC6_Beveridge_Clausen_IMP_peplib_DSSO_CID-ETD.raw	F1
FALSE	LVDSTDKADLR-GQKNSR	DSSO	Intra	MS2_MS2	MS2	1	2	69.64	69.64	520.508789	4	2079.013327	8850	30.7237	0.08713	FALSE	61.04	Cas9-Cas9	LVDSTDKADLR	K7(DSSO)	7	Cas9	152	GQKNSR	K3(DSSO)	3	Cas9	779	8850;8851	20190409_Lumos_RSLC6_Beveridge_Clausen_IMP_peplib_DSSO_CID-ETD.raw	F1
FALSE	NSDKLIAR-KGILQTVK	DSSO	Intra	MS2_MS2	MS2	1	2	68.85	68.85	654.034424	3	1960.088718	14080	46.0051	0.43626	FALSE	39.46	Cas9-Cas9	NSDKLIAR	K4(DSSO)	4	Cas9	1122	KGILQTVK	K1(DSSO)	1	Cas9	739	14080;14081	20190409_Lumos_RSLC6_Beveridge_Clausen_IMP_peplib_DSSO_CID-ETD.raw	F1
FALSE	APLSASMIKR-SDKNR	DSSO	Intra	MS2_MS2	MS2	1	1	68.6	60.79	463.236755	4	1849.925192	10631	36.0354	0.37145	FALSE	61.04	Cas9-Cas9	APLSASMIKR	K9(DSSO)	9	Cas9	327	SDKNR	K3(DSSO)	3	Cas9	866	10631;10632	20190409_Lumos_RSLC6_Beveridge_Clausen_IMP_peplib_DSSO_CID-ETD.raw	F1
FALSE	MKNYWR-LSKSR	DSSO	Intra	MS2_MS2	MS2	1	2	68.6	68.6	411.954864	4	1644.797628	10159	34.6323	0.52616	FALSE	61.04	Cas9-Cas9	MKNYWR	K2(DSSO)	2	Cas9	884	LSKSR	K3(DSSO)	3	Cas9	222	10159;10160	20190409_Lumos_RSLC6_Beveridge_Clausen_IMP_peplib_DSSO_CID-ETD.raw	F1
FALSE	MKNYWR-LSKSR	DSSO	Intra	MS2_MS2	MS2	1	1	68.6	68.6	415.953674	4	1660.792868	8875	30.7984	0.3255	FALSE	61.04	Cas9-Cas9	MKNYWR	M1(Oxidation);K2(DSSO)	2	Cas9	884	LSKSR	K3(DSSO)	3	Cas9	222	8875;8876	20190409_Lumos_RSLC6_Beveridge_Clausen_IMP_peplib_DSSO_CID-ETD.raw	F1
FALSE	LPKYSLFELENGR-SDKNR	DSSO	Intra	MS2_MS2	MS2	1	1	68.6	68.6	586.292297	4	2342.14736	20291	63.2971	-1.21222	FALSE	54.03	Cas9-Cas9	LPKYSLFELENGR	K3(DSSO)	3	Cas9	1204	SDKNR	K3(DSSO)	3	Cas9	866	20291;20292	20190409_Lumos_RSLC6_Beveridge_Clausen_IMP_peplib_DSSO_CID-ETD.raw	F1
FALSE	HKPENIVIEMAR-FDNLTKAER	DSSO	Intra	MS2_MS2	MS2	1	2	68.26	53.49	676.585205	4	2703.318991	14236	46.4359	1.44551	FALSE	61.04	Cas9-Cas9	HKPENIVIEMAR	K2(DSSO);M10(Oxidation)	2	Cas9	759	FDNLTKAER	K6(DSSO)	6	Cas9	906	14236;14237	20190409_Lumos_RSLC6_Beveridge_Clausen_IMP_peplib_DSSO_CID-ETD.raw	F1
FALSE	NSDKLIAR-MKNYWR	DSSO	Intra	MS2_MS2	MS2	1	1	68.07	68.07	497.493561	4	1986.952413	13480	44.2759	0.00715	FALSE	69.9	Cas9-Cas9	NSDKLIAR	K4(DSSO)	4	Cas9	1122	MKNYWR	M1(Oxidation);K2(DSSO)	2	Cas9	884	13480;13481	20190409_Lumos_RSLC6_Beveridge_Clausen_IMP_peplib_DSSO_CID-ETD.raw	F1
FALSE	IIKDK-LKSVK	DSSO	Intra	MS2_MS2	MS2	1	1	67.85	22.74	449.935242	3	1347.791172	6169	22.6668	0.31788	FALSE	39.46	Cas9-Cas9	IIKDK	K3(DSSO)	3	Cas9	606	LKSVK	K2(DSSO)	2	Cas9	1162	6169;6170	20190409_Lumos_RSLC6_Beveridge_Clausen_IMP_peplib_DSSO_CID-ETD.raw	F1
FALSE	VNTEITKAPLSASMIK-SEQEIGKATAK	DSSO	Intra	MS2_MS2	MS2	1	1	67.84	67.84	756.143555	4	3021.552389	18245	57.6479	-1.36536	FALSE	39.46	Cas9-Cas9	VNTEITKAPLSASMIK	K7(DSSO)	7	Cas9	318	SEQEIGKATAK	K7(DSSO)	7	Cas9	1035	18245;18246	20190409_Lumos_RSLC6_Beveridge_Clausen_IMP_peplib_DSSO_CID-ETD.raw	F1
FALSE	APLSASMIKR-KFDNLTK	DSSO	Intra	MS2_MS2	MS2	1	1	67.33	60.69	699.36792	3	2096.089207	16729	53.4441	-0.6435	FALSE	39.46	Cas9-Cas9	APLSASMIKR	K9(DSSO)	9	Cas9	327	KFDNLTK	K1(DSSO)	1	Cas9	900	16729;16730	20190409_Lumos_RSLC6_Beveridge_Clausen_IMP_peplib_DSSO_CID-ETD.raw	F1
FALSE	MTNFDKNLPNEK-SKLVSDFR	DSSO	Intra	MS2_MS2	MS2	1	1	67.06	67.06	859.078369	3	2575.220554	17634	55.9391	-1.49713	FALSE	39.46	Cas9-Cas9	MTNFDKNLPNEK	M1(Oxidation);K6(DSSO)	6	Cas9	504	SKLVSDFR	K2(DSSO)	2	Cas9	965	17634;17636	20190409_Lumos_RSLC6_Beveridge_Clausen_IMP_peplib_DSSO_CID-ETD.raw	F1
FALSE	MIAKSEQEIGK-DFQFYKVR	DSSO	Intra	MS2_MS2	MS2	1	1	67.06	67.06	837.075439	3	2509.211765	18839	59.2611	-0.64061	FALSE	49.07	Cas9-Cas9	MIAKSEQEIGK	M1(Oxidation);K4(DSSO)	4	Cas9	1028	DFQFYKVR	K6(DSSO)	6	Cas9	978	18839;18840	20190409_Lumos_RSLC6_Beveridge_Clausen_IMP_peplib_DSSO_CID-ETD.raw	F1
FALSE	TILDFLKSDGFANR-YDENDKLIR	DSSO	Intra	MS2_MS2	MS2	1	1	66.99	66.99	973.811523	3	2919.420017	30861	93.3885	-0.24588	FALSE	54.03	Cas9-Cas9	TILDFLKSDGFANR	K7(DSSO)	7	Cas9	688	YDENDKLIR	K6(DSSO)	6	Cas9	952	30861;30862	20190409_Lumos_RSLC6_Beveridge_Clausen_IMP_peplib_DSSO_CID-ETD.raw	F1
FALSE	KNLIGALLFDSGETAEATR-LVDSTDKADLR	DSSO	Intra	MS2_MS2	MS2	1	1	66.99	49.26	849.683899	4	3395.713766	29415	89.0542	-4.08721	FALSE	49.07	Cas9-Cas9	KNLIGALLFDSGETAEATR	K1(DSSO)	1	Cas9	49	LVDSTDKADLR	K7(DSSO)	7	Cas9	152	29415;29416	20190409_Lumos_RSLC6_Beveridge_Clausen_IMP_peplib_DSSO_CID-ETD.raw	F1
FALSE	NSDKLIAR-LSKSR	DSSO	Intra	MS2_MS2	MS2	1	2	66.57	55.15	555.300537	3	1663.887058	8335	29.2096	-4.49701	FALSE	45.23	Cas9-Cas9	NSDKLIAR	K4(DSSO)	4	Cas9	1122	LSKSR	K3(DSSO)	3	Cas9	222	8335;8336	20190409_Lumos_RSLC6_Beveridge_Clausen_IMP_peplib_DSSO_CID-ETD.raw	F1
FALSE	NSDKLIAR-LSKSR	DSSO	Intra	MS2_MS2	MS2	1	2	66.57	53.14	555.298645	3	1663.881382	8513	29.7408	-1.08348	FALSE	45.23	Cas9-Cas9	NSDKLIAR	K4(DSSO)	4	Cas9	1122	LSKSR	K3(DSSO)	3	Cas9	222	8513;8514	20190409_Lumos_RSLC6_Beveridge_Clausen_IMP_peplib_DSSO_CID-ETD.raw	F1
FALSE	NPIDFLEAKGYK-APLSASMIKR	DSSO	Intra	MS2_MS2	MS2	1	1	66.14	58.33	875.786072	3	2625.343662	24905	76.0722	-0.82125	FALSE	45.23	Cas9-Cas9	NPIDFLEAKGYK	K9(DSSO)	9	Cas9	1189	APLSASMIKR	K9(DSSO)	9	Cas9	327	24905;24906	20190409_Lumos_RSLC6_Beveridge_Clausen_IMP_peplib_DSSO_CID-ETD.raw	F1
FALSE	FKVLGNTDR-ESILPKR	DSSO	Intra	MS2_MS2	MS2	1	2	66.02	66.02	513.025268	4	2049.079245	17052	54.3455	0.2403	FALSE	54.03	Cas9-Cas9	FKVLGNTDR	K2(DSSO)	2	Cas9	37	ESILPKR	K6(DSSO)	6	Cas9	1117	17052;17054	20190409_Lumos_RSLC6_Beveridge_Clausen_IMP_peplib_DSSO_CID-ETD.raw	F1
FALSE	SEQEIGKATAK-ESILPKR	DSSO	Intra	MS2_MS2	MS2	1	2	66.02	66.02	541.034485	4	2161.11611	12164	40.5103	0.37048	FALSE	41.1	Cas9-Cas9	SEQEIGKATAK	K7(DSSO)	7	Cas9	1035	ESILPKR	K6(DSSO)	6	Cas9	1117	12164;12165	20190409_Lumos_RSLC6_Beveridge_Clausen_IMP_peplib_DSSO_CID-ETD.raw	F1
FALSE	TEVQTGGFSKESILPK-NPIDFLEAKGYK	DSSO	Intra	MS2_MS2	MS2	1	1	65.78	65.78	818.914001	4	3272.634176	27808	84.3298	1.63423	FALSE	61.04	Cas9-Cas9	TEVQTGGFSKESILPK	K10(DSSO)	10	Cas9	1111	NPIDFLEAKGYK	K9(DSSO)	9	Cas9	1189	27808;27809	20190409_Lumos_RSLC6_Beveridge_Clausen_IMP_peplib_DSSO_CID-ETD.raw	F1
FALSE	KNLIGALLFDSGETAEATR-LVDSTDKADLR	DSSO	Intra	MS2_MS2	MS2	1	2	65.52	52.07	849.682251	4	3395.707174	29770	90.1113	-2.14541	FALSE	49.07	Cas9-Cas9	KNLIGALLFDSGETAEATR	K1(DSSO)	1	Cas9	49	LVDSTDKADLR	K7(DSSO)	7	Cas9	152	29770;29771	20190409_Lumos_RSLC6_Beveridge_Clausen_IMP_peplib_DSSO_CID-ETD.raw	F1
FALSE	KFDNLTK-SDKNR	DSSO	Intra	MS2_MS2	MS2	1	2	65.44	65.44	547.934936	3	1641.790256	7933	28.0173	-0.09746	FALSE	49.07	Cas9-Cas9	KFDNLTK	K1(DSSO)	1	Cas9	900	SDKNR	K3(DSSO)	3	Cas9	866	7933;7934	20190409_Lumos_RSLC6_Beveridge_Clausen_IMP_peplib_DSSO_CID-ETD.raw	F1
FALSE	IIKDK-LKSVK	DSSO	Intra	MS2_MS2	MS2	1	2	65.44	30.41	449.935333	3	1347.791447	6334	23.1828	0.11394	FALSE	39.46	Cas9-Cas9	IIKDK	K3(DSSO)	3	Cas9	606	LKSVK	K2(DSSO)	2	Cas9	1162	6334;6335	20190409_Lumos_RSLC6_Beveridge_Clausen_IMP_peplib_DSSO_CID-ETD.raw	F1
FALSE	LKGSPEDNEQK-LKSVK	DSSO	Intra	MS2_MS2	MS2	1	1	65.35	41.97	494.755981	4	1976.002096	7322	26.1816	-0.8166	FALSE	61.04	Cas9-Cas9	LKGSPEDNEQK	K2(DSSO)	2	Cas9	1250	LKSVK	K2(DSSO)	2	Cas9	1162	7322;7323	20190409_Lumos_RSLC6_Beveridge_Clausen_IMP_peplib_DSSO_CID-ETD.raw	F1
FALSE	LKGSPEDNEQK-IIKDK	DSSO	Intra	MS2_MS2	MS2	1	1	65.35	30.97	505.25827	4	2018.011251	7415	26.4614	-0.10083	FALSE	73.05	Cas9-Cas9	LKGSPEDNEQK	K2(DSSO)	2	Cas9	1250	IIKDK	K3(DSSO)	3	Cas9	606	7415;7416	20190409_Lumos_RSLC6_Beveridge_Clausen_IMP_peplib_DSSO_CID-ETD.raw	F1
FALSE	LKGSPEDNEQK-LKSVK	DSSO	Intra	MS2_MS2	MS2	1	2	65.35	41.97	494.755646	4	1976.000753	6972	25.1266	-0.13672	FALSE	61.04	Cas9-Cas9	LKGSPEDNEQK	K2(DSSO)	2	Cas9	1250	LKSVK	K2(DSSO)	2	Cas9	1162	6972;6973	20190409_Lumos_RSLC6_Beveridge_Clausen_IMP_peplib_DSSO_CID-ETD.raw	F1
FALSE	VNTEITKAPLSASMIK-KMIAK	DSSO	Intra	MS2_MS2	MS2	1	1	65.35	65.35	613.333496	4	2450.312155	17394	55.2718	-2.22645	FALSE	37.17	Cas9-Cas9	VNTEITKAPLSASMIK	K7(DSSO)	7	Cas9	318	KMIAK	K1(DSSO)	1	Cas9	1024	17394;17395	20190409_Lumos_RSLC6_Beveridge_Clausen_IMP_peplib_DSSO_CID-ETD.raw	F1
FALSE	VNTEITKAPLSASMIK-KMIAK	DSSO	Intra	MS2_MS2	MS2	1	1	65.35	65.35	613.333435	4	2450.311911	17599	55.8392	-2.12678	FALSE	39.46	Cas9-Cas9	VNTEITKAPLSASMIK	K7(DSSO)	7	Cas9	318	KMIAK	K1(DSSO)	1	Cas9	1024	17599;17600	20190409_Lumos_RSLC6_Beveridge_Clausen_IMP_peplib_DSSO_CID-ETD.raw	F1
FALSE	DDSIDNKVLTR-NSDKLIAR	DSSO	Intra	MS2_MS2	MS2	1	1	65.33	65.33	783.727905	3	2349.169163	18479	58.2739	0.98036	FALSE	39.46	Cas9-Cas9	DDSIDNKVLTR	K7(DSSO)	7	Cas9	859	NSDKLIAR	K4(DSSO)	4	Cas9	1122	18479;18481	20190409_Lumos_RSLC6_Beveridge_Clausen_IMP_peplib_DSSO_CID-ETD.raw	F1
FALSE	TILDFLKSDGFANR-YDENDKLIR	DSSO	Intra	MS2_MS2	MS2	1	1	65.26	65.26	730.610168	4	2919.418844	31063	94.0044	0.15609	FALSE	37.17	Cas9-Cas9	TILDFLKSDGFANR	K7(DSSO)	7	Cas9	688	YDENDKLIR	K6(DSSO)	6	Cas9	952	31063;31064	20190409_Lumos_RSLC6_Beveridge_Clausen_IMP_peplib_DSSO_CID-ETD.raw	F1
FALSE	APLSASMIKR-KFDNLTK	DSSO	Intra	MS2_MS2	MS2	1	1	65.23	46.45	524.777283	4	2096.087301	16933	54.0162	0.26603	FALSE	61.04	Cas9-Cas9	APLSASMIKR	K9(DSSO)	9	Cas9	327	KFDNLTK	K1(DSSO)	1	Cas9	900	16933;16934	20190409_Lumos_RSLC6_Beveridge_Clausen_IMP_peplib_DSSO_CID-ETD.raw	F1
FALSE	SDNVPSEEVVKK-LVDSTDKADLR	DSSO	Intra	MS2_MS2	MS2	1	2	65.18	53.88	680.833923	4	2720.313864	16194	51.9641	5.74332	FALSE	54.03	Cas9-Cas9	SDNVPSEEVVKK	K11(DSSO)	11	Cas9	881	LVDSTDKADLR	K7(DSSO)	7	Cas9	152	16194;16195	20190409_Lumos_RSLC6_Beveridge_Clausen_IMP_peplib_DSSO_CID-ETD.raw	F1
FALSE	TEVQTGGFSKESILPK-KFDNLTK	DSSO	Intra	MS2_MS2	MS2	1	1	64.65	64.65	686.601562	4	2743.38442	21518	66.64	0.53018	FALSE	49.07	Cas9-Cas9	TEVQTGGFSKESILPK	K10(DSSO)	10	Cas9	1111	KFDNLTK	K1(DSSO)	1	Cas9	900	21518;21519	20190409_Lumos_RSLC6_Beveridge_Clausen_IMP_peplib_DSSO_CID-ETD.raw	F1
FALSE	QLKEDYFK-KVTVK	DSSO	Intra	MS2_MS2	MS2	1	2	63.65	36.73	451.240661	4	1801.940817	12400	41.1965	-0.2041	FALSE	54.03	Cas9-Cas9	QLKEDYFK	K3(DSSO)	3	Cas9	569	KVTVK	K1(DSSO)	1	Cas9	562	12400;12401	20190409_Lumos_RSLC6_Beveridge_Clausen_IMP_peplib_DSSO_CID-ETD.raw	F1
FALSE	DDSIDNKVLTR-NSDKLIAR	DSSO	Intra	MS2_MS2	MS2	1	1	63.65	63.65	783.72998	3	2349.175388	17802	56.3982	-1.67089	FALSE	45.23	Cas9-Cas9	DDSIDNKVLTR	K7(DSSO)	7	Cas9	859	NSDKLIAR	K4(DSSO)	4	Cas9	1122	17802;17803	20190409_Lumos_RSLC6_Beveridge_Clausen_IMP_peplib_DSSO_CID-ETD.raw	F1
FALSE	QEDFYPFLKDNR-GKSDNVPSEEVVK	DSSO	Intra	MS2_MS2	MS2	1	1	63.57	63.57	1039.489258	3	3116.45322	21943	67.7779	-0.48095	FALSE	49.07	Cas9-Cas9	QEDFYPFLKDNR	K9(DSSO)	9	Cas9	438	GKSDNVPSEEVVK	K2(DSSO)	2	Cas9	870	21943;21944	20190409_Lumos_RSLC6_Beveridge_Clausen_IMP_peplib_DSSO_CID-ETD.raw	F1
FALSE	LVDSTDKADLR-AGFIKR	DSSO	Intra	MS2_MS2	MS2	1	1	63.42	59.32	521.023132	4	2081.0707	14152	46.2098	-0.54502	FALSE	30.09	Cas9-Cas9	LVDSTDKADLR	K7(DSSO)	7	Cas9	152	AGFIKR	K5(DSSO)	5	Cas9	922	14152;14153	20190409_Lumos_RSLC6_Beveridge_Clausen_IMP_peplib_DSSO_CID-ETD.raw	F1
FALSE	GGLSELDKAGFIK-KVTVK	DSSO	Intra	MS2_MS2	MS2	1	2	63.22	16.4	517.2854	4	2066.119772	17935	56.7775	0.2095	FALSE	50.07	Cas9-Cas9	GGLSELDKAGFIK	K8(DSSO)	8	Cas9	917	KVTVK	K1(DSSO)	1	Cas9	562	17935;17937	20190409_Lumos_RSLC6_Beveridge_Clausen_IMP_peplib_DSSO_CID-ETD.raw	F1
FALSE	MDGTEELLVKLNR-EKIEK	DSSO	Intra	MS2_MS2	MS2	1	1	63.22	63.22	581.048401	4	2321.171774	21350	66.1811	0.40365	FALSE	37.17	Cas9-Cas9	MDGTEELLVKLNR	K10(DSSO)	10	Cas9	396	EKIEK	K2(DSSO)	2	Cas9	443	21350;21351	20190409_Lumos_RSLC6_Beveridge_Clausen_IMP_peplib_DSSO_CID-ETD.raw	F1
FALSE	VKYVTEGMR-VPSKK	DSSO	Intra	MS2_MS2	MS2	1	1	63.22	63.22	450.236053	4	1797.922384	9300	32.0951	0.76193	FALSE	76.14	Cas9-Cas9	VKYVTEGMR	K2(DSSO)	2	Cas9	532	VPSKK	K4(DSSO)	4	Cas9	34	9300;9301	20190409_Lumos_RSLC6_Beveridge_Clausen_IMP_peplib_DSSO_CID-ETD.raw	F1
FALSE	QLLNAKLITQR-EKIEK	DSSO	Intra	MS2_MS2	MS2	1	1	63.22	63.22	526.04779	4	2101.169332	15585	50.2398	-0.37175	FALSE	37.17	Cas9-Cas9	QLLNAKLITQR	K6(DSSO)	6	Cas9	894	EKIEK	K2(DSSO)	2	Cas9	443	15585;15586	20190409_Lumos_RSLC6_Beveridge_Clausen_IMP_peplib_DSSO_CID-ETD.raw	F1
FALSE	GGLSELDKAGFIK-EKIEK	DSSO	Intra	MS2_MS2	MS2	1	1	63.22	63.22	535.281677	4	2138.104879	18211	57.5511	0.03233	FALSE	50.07	Cas9-Cas9	GGLSELDKAGFIK	K8(DSSO)	8	Cas9	917	EKIEK	K2(DSSO)	2	Cas9	443	18211;18212	20190409_Lumos_RSLC6_Beveridge_Clausen_IMP_peplib_DSSO_CID-ETD.raw	F1
FALSE	FKVLGNTDR-KMIAK	DSSO	Intra	MS2_MS2	MS2	1	1	63.22	63.22	449.990295	4	1796.939352	11794	39.4456	0.2148	FALSE	49.07	Cas9-Cas9	FKVLGNTDR	K2(DSSO)	2	Cas9	37	KMIAK	K1(DSSO)	1	Cas9	1024	11794;11795	20190409_Lumos_RSLC6_Beveridge_Clausen_IMP_peplib_DSSO_CID-ETD.raw	F1
FALSE	KGILQTVK-LSKSR	DSSO	Intra	MS2_MS2	MS2	1	2	63.22	49.79	409.238067	4	1633.930441	9438	32.5092	0.06885	FALSE	54.03	Cas9-Cas9	KGILQTVK	K1(DSSO)	1	Cas9	739	LSKSR	K3(DSSO)	3	Cas9	222	9438;9439	20190409_Lumos_RSLC6_Beveridge_Clausen_IMP_peplib_DSSO_CID-ETD.raw	F1
FALSE	NPIDFLEAKGYK-SDKNR	DSSO	Intra	MS2_MS2	MS2	1	2	62.82	45.46	543.516357	4	2171.0436	20782	64.6408	0.06687	FALSE	61.04	Cas9-Cas9	NPIDFLEAKGYK	K9(DSSO)	9	Cas9	1189	SDKNR	K3(DSSO)	3	Cas9	866	20782;20783	20190409_Lumos_RSLC6_Beveridge_Clausen_IMP_peplib_DSSO_CID-ETD.raw	F1
FALSE	SEQEIGKATAK-KMIAK	DSSO	Intra	MS2_MS2	MS2	1	2	62.82	62.82	481.998108	4	1924.970602	7902	27.9215	0.63606	FALSE	54.03	Cas9-Cas9	SEQEIGKATAK	K7(DSSO)	7	Cas9	1035	KMIAK	K1(DSSO);M2(Oxidation)	1	Cas9	1024	7902;7903	20190409_Lumos_RSLC6_Beveridge_Clausen_IMP_peplib_DSSO_CID-ETD.raw	F1
FALSE	FKVLGNTDR-KMIAK	DSSO	Intra	MS2_MS2	MS2	1	1	62.82	62.82	453.988922	4	1812.933859	10442	35.4708	0.43796	FALSE	42.1	Cas9-Cas9	FKVLGNTDR	K2(DSSO)	2	Cas9	37	KMIAK	K1(DSSO);M2(Oxidation)	1	Cas9	1024	10442;10443	20190409_Lumos_RSLC6_Beveridge_Clausen_IMP_peplib_DSSO_CID-ETD.raw	F1
FALSE	SEQEIGKATAK-KMIAK	DSSO	Intra	MS2_MS2	MS2	1	2	62.82	62.82	477.999603	4	1908.976583	7880	27.853	0.17175	FALSE	61.04	Cas9-Cas9	SEQEIGKATAK	K7(DSSO)	7	Cas9	1035	KMIAK	K1(DSSO)	1	Cas9	1024	7880;7881	20190409_Lumos_RSLC6_Beveridge_Clausen_IMP_peplib_DSSO_CID-ETD.raw	F1
FALSE	TYAHLFDDKVMK-NLPNEKVLPK	DSSO	Intra	MS2_MS2	MS2	1	1	62.77	62.77	694.857239	4	2776.407125	19747	61.8038	-0.82504	FALSE	61.04	Cas9-Cas9	TYAHLFDDKVMK	K9(DSSO)	9	Cas9	650	NLPNEKVLPK	K6(DSSO)	6	Cas9	510	19747;19748	20190409_Lumos_RSLC6_Beveridge_Clausen_IMP_peplib_DSSO_CID-ETD.raw	F1
FALSE	VVDELVKVMGR-KPAFLSGEQK	DSSO	Intra	MS2_MS2	MS2	1	1	62.71	62.71	841.43988	3	2522.305088	18564	58.4896	-2.29255	FALSE	54.03	Cas9-Cas9	VVDELVKVMGR	K7(DSSO);M9(Oxidation)	7	Cas9	753	KPAFLSGEQK	K1(DSSO)	1	Cas9	540	18564;18565	20190409_Lumos_RSLC6_Beveridge_Clausen_IMP_peplib_DSSO_CID-ETD.raw	F1
FALSE	SEQEIGKATAK-KMIAK	DSSO	Intra	MS2_MS2	MS2	1	2	62.46	62.46	481.998627	4	1924.972677	7035	25.3184	-0.44254	FALSE	61.04	Cas9-Cas9	SEQEIGKATAK	K7(DSSO)	7	Cas9	1035	KMIAK	K1(DSSO);M2(Oxidation)	1	Cas9	1024	7035;7036	20190409_Lumos_RSLC6_Beveridge_Clausen_IMP_peplib_DSSO_CID-ETD.raw	F1
FALSE	NSDKLIAR-LSKSR	DSSO	Intra	MS2_MS2	MS2	1	2	62.46	53.42	555.298462	3	1663.880833	8866	30.7705	-0.75314	FALSE	45.23	Cas9-Cas9	NSDKLIAR	K4(DSSO)	4	Cas9	1122	LSKSR	K3(DSSO)	3	Cas9	222	8866;8867	20190409_Lumos_RSLC6_Beveridge_Clausen_IMP_peplib_DSSO_CID-ETD.raw	F1
FALSE	AGFIKR-GQKNSR	DSSO	Intra	MS2_MS2	MS2	1	1	62.17	62.17	513.268432	3	1537.790745	5694	21.2193	-0.24299	FALSE	27.68	Cas9-Cas9	AGFIKR	K5(DSSO)	5	Cas9	922	GQKNSR	K3(DSSO)	3	Cas9	779	5694;5695	20190409_Lumos_RSLC6_Beveridge_Clausen_IMP_peplib_DSSO_CID-ETD.raw	F1
FALSE	VMKQLK-GQKNSR	DSSO	Intra	MS2_MS2	MS2	1	1	62.09	52.82	398.961456	4	1592.823995	4818	18.4862	0.44758	FALSE	61.04	Cas9-Cas9	VMKQLK	K3(DSSO)	3	Cas9	653	GQKNSR	K3(DSSO)	3	Cas9	779	4818;4819	20190409_Lumos_RSLC6_Beveridge_Clausen_IMP_peplib_DSSO_CID-ETD.raw	F1
FALSE	TEVQTGGFSKESILPK-NPIDFLEAKGYK	DSSO	Intra	MS2_MS2	MS2	1	1	61.4	61.4	818.914978	4	3272.638082	27998	84.8823	0.44026	FALSE	37.17	Cas9-Cas9	TEVQTGGFSKESILPK	K10(DSSO)	10	Cas9	1111	NPIDFLEAKGYK	K9(DSSO)	9	Cas9	1189	27998;27999	20190409_Lumos_RSLC6_Beveridge_Clausen_IMP_peplib_DSSO_CID-ETD.raw	F1
FALSE	LVDSTDKADLR-GYKEVK	DSSO	Intra	MS2_MS2	MS2	1	2	61.34	40.07	529.018005	4	2113.050192	12739	42.1884	-0.96116	FALSE	50.07	Cas9-Cas9	LVDSTDKADLR	K7(DSSO)	7	Cas9	152	GYKEVK	K3(DSSO)	3	Cas9	1192	12739;12740	20190409_Lumos_RSLC6_Beveridge_Clausen_IMP_peplib_DSSO_CID-ETD.raw	F1
FALSE	LVDSTDKADLR-AGFIKR	DSSO	Intra	MS2_MS2	MS2	1	1	61.34	57.62	521.022644	4	2081.068746	17223	54.8041	0.39395	FALSE	31.75	Cas9-Cas9	LVDSTDKADLR	K7(DSSO)	7	Cas9	152	AGFIKR	K5(DSSO)	5	Cas9	922	17223;17224	20190409_Lumos_RSLC6_Beveridge_Clausen_IMP_peplib_DSSO_CID-ETD.raw	F1
FALSE	LVDSTDKADLR-VMKQLK	DSSO	Intra	MS2_MS2	MS2	1	1	61.34	36.99	538.780456	4	2152.099996	11935	39.8547	-0.54825	FALSE	61.04	Cas9-Cas9	LVDSTDKADLR	K7(DSSO)	7	Cas9	152	VMKQLK	M2(Oxidation);K3(DSSO)	3	Cas9	653	11935;11936	20190409_Lumos_RSLC6_Beveridge_Clausen_IMP_peplib_DSSO_CID-ETD.raw	F1
FALSE	LVDSTDKADLR-GQKNSR	DSSO	Intra	MS2_MS2	MS2	1	2	61.34	54.07	520.508728	4	2079.013082	8490	29.6735	0.20461	FALSE	54.03	Cas9-Cas9	LVDSTDKADLR	K7(DSSO)	7	Cas9	152	GQKNSR	K3(DSSO)	3	Cas9	779	8490;8491	20190409_Lumos_RSLC6_Beveridge_Clausen_IMP_peplib_DSSO_CID-ETD.raw	F1
FALSE	MKNYWR-DKPIR	DSSO	Intra	MS2_MS2	MS2	1	2	61.26	61.26	421.458954	4	1682.813986	12613	41.8348	0.09367	FALSE	61.04	Cas9-Cas9	MKNYWR	K2(DSSO)	2	Cas9	884	DKPIR	K2(DSSO)	2	Cas9	1304	12613;12614	20190409_Lumos_RSLC6_Beveridge_Clausen_IMP_peplib_DSSO_CID-ETD.raw	F1
FALSE	NSDKLIAR-LSKSR	DSSO	Intra	MS2_MS2	MS2	1	1	61.26	55.67	416.725555	4	1663.880392	8235	28.9188	-0.48812	FALSE	84.95	Cas9-Cas9	NSDKLIAR	K4(DSSO)	4	Cas9	1122	LSKSR	K3(DSSO)	3	Cas9	222	8235;8236	20190409_Lumos_RSLC6_Beveridge_Clausen_IMP_peplib_DSSO_CID-ETD.raw	F1
FALSE	IIKDK-LKSVK	DSSO	Intra	MS2_MS2	MS2	1	1	61.26	22.94	449.935394	3	1347.79163	6498	23.6927	-0.02202	FALSE	39.46	Cas9-Cas9	IIKDK	K3(DSSO)	3	Cas9	606	LKSVK	K2(DSSO)	2	Cas9	1162	6498;6499	20190409_Lumos_RSLC6_Beveridge_Clausen_IMP_peplib_DSSO_CID-ETD.raw	F1
FALSE	NSDKLIAR-LSKSR	DSSO	Intra	MS2_MS2	MS2	1	1	61.26	61.26	416.72522	4	1663.879049	8611	30.0208	0.31938	FALSE	84.95	Cas9-Cas9	NSDKLIAR	K4(DSSO)	4	Cas9	1122	LSKSR	K3(DSSO)	3	Cas9	222	8611;8612	20190409_Lumos_RSLC6_Beveridge_Clausen_IMP_peplib_DSSO_CID-ETD.raw	F1
FALSE	NSDKLIAR-LSKSR	DSSO	Intra	MS2_MS2	MS2	1	1	61.26	61.26	416.725433	4	1663.879904	8423	29.4743	-0.19448	FALSE	84.95	Cas9-Cas9	NSDKLIAR	K4(DSSO)	4	Cas9	1122	LSKSR	K3(DSSO)	3	Cas9	222	8423;8424	20190409_Lumos_RSLC6_Beveridge_Clausen_IMP_peplib_DSSO_CID-ETD.raw	F1
FALSE	FIKPILEK-SDKNR	DSSO	Intra	MS2_MS2	MS2	1	2	61.26	61.26	441.739715	4	1763.937033	12726	42.1511	-0.56727	FALSE	61.04	Cas9-Cas9	FIKPILEK	K3(DSSO)	3	Cas9	381	SDKNR	K3(DSSO)	3	Cas9	866	12726;12727	20190409_Lumos_RSLC6_Beveridge_Clausen_IMP_peplib_DSSO_CID-ETD.raw	F1
FALSE	AGFIKR-GQKNSR	DSSO	Intra	MS2_MS2	MS2	1	1	61.21	61.21	513.26831	3	1537.790379	5529	20.712	-0.00469	FALSE	37.17	Cas9-Cas9	AGFIKR	K5(DSSO)	5	Cas9	922	GQKNSR	K3(DSSO)	3	Cas9	779	5529;5530	20190409_Lumos_RSLC6_Beveridge_Clausen_IMP_peplib_DSSO_CID-ETD.raw	F1
FALSE	SSFEKNPIDFLEAK-VLSAYNKHR	DSSO	Intra	MS2_MS2	MS2	1	1	61.14	61.14	957.145508	3	2869.42197	21396	66.3018	-1.06841	FALSE	61.04	Cas9-Cas9	SSFEKNPIDFLEAK	K5(DSSO)	5	Cas9	1180	VLSAYNKHR	K7(DSSO)	7	Cas9	1300	21396;21397	20190409_Lumos_RSLC6_Beveridge_Clausen_IMP_peplib_DSSO_CID-ETD.raw	F1
FALSE	SEQEIGKATAK-ESILPKR	DSSO	Intra	MS2_MS2	MS2	1	2	61.11	61.11	541.034546	4	2161.116354	12267	40.8011	0.25746	FALSE	61.04	Cas9-Cas9	SEQEIGKATAK	K7(DSSO)	7	Cas9	1035	ESILPKR	K6(DSSO)	6	Cas9	1117	12267;12268	20190409_Lumos_RSLC6_Beveridge_Clausen_IMP_peplib_DSSO_CID-ETD.raw	F1
FALSE	FIKPILEK-KFDNLTK	DSSO	Intra	MS2_MS2	MS2	1	1	61.11	61.11	503.279297	4	2010.095358	18905	59.4436	1.32134	FALSE	61.04	Cas9-Cas9	FIKPILEK	K3(DSSO)	3	Cas9	381	KFDNLTK	K1(DSSO)	1	Cas9	900	18905;18906	20190409_Lumos_RSLC6_Beveridge_Clausen_IMP_peplib_DSSO_CID-ETD.raw	F1
FALSE	LVDSTDKADLR-VMKQLK	DSSO	Intra	MS2_MS2	MS2	1	1	60.6	34.72	534.781433	4	2136.103903	13991	45.7524	-0.0001	FALSE	49.07	Cas9-Cas9	LVDSTDKADLR	K7(DSSO)	7	Cas9	152	VMKQLK	K3(DSSO)	3	Cas9	653	13991;13992	20190409_Lumos_RSLC6_Beveridge_Clausen_IMP_peplib_DSSO_CID-ETD.raw	F1
FALSE	LESEFVYGDYKVYDVR-KPAFLSGEQK	DSSO	Intra	MS2_MS2	MS2	1	1	60.36	60.36	1081.858276	3	3243.560276	24804	75.7806	-1.48564	FALSE	54.03	Cas9-Cas9	LESEFVYGDYKVYDVR	K11(DSSO)	11	Cas9	1018	KPAFLSGEQK	K1(DSSO)	1	Cas9	540	24804;24805	20190409_Lumos_RSLC6_Beveridge_Clausen_IMP_peplib_DSSO_CID-ETD.raw	F1
FALSE	MLASAGELQKGNELALPSK-KPAFLSGEQK	DSSO	Intra	MS2_MS2	MS2	1	2	60.36	60.36	809.415466	4	3234.640036	21037	65.3493	-0.48201	FALSE	49.07	Cas9-Cas9	MLASAGELQKGNELALPSK	M1(Oxidation);K10(DSSO)	10	Cas9	1226	KPAFLSGEQK	K1(DSSO)	1	Cas9	540	21037;21038	20190409_Lumos_RSLC6_Beveridge_Clausen_IMP_peplib_DSSO_CID-ETD.raw	F1
FALSE	QEDFYPFLKDNR-VKYVTEGMR	DSSO	Intra	MS2_MS2	MS2	1	1	59.64	59.64	937.77655	3	2811.315098	23049	70.8283	-1.22206	FALSE	45.23	Cas9-Cas9	QEDFYPFLKDNR	K9(DSSO)	9	Cas9	438	VKYVTEGMR	K2(DSSO)	2	Cas9	532	23049;23050	20190409_Lumos_RSLC6_Beveridge_Clausen_IMP_peplib_DSSO_CID-ETD.raw	F1
FALSE	MIAKSEQEIGK-FDNLTKAER	DSSO	Intra	MS2_MS2	MS2	1	2	59.51	46.66	625.806702	4	2500.204977	13091	43.1703	0.32989	FALSE	69.9	Cas9-Cas9	MIAKSEQEIGK	M1(Oxidation);K4(DSSO)	4	Cas9	1028	FDNLTKAER	K6(DSSO)	6	Cas9	906	13091;13092	20190409_Lumos_RSLC6_Beveridge_Clausen_IMP_peplib_DSSO_CID-ETD.raw	F1
FALSE	LVDSTDKADLR-KDFQFYK	DSSO	Intra	MS2_MS2	MS2	1	1	59.12	52.35	592.039612	4	2365.136618	19228	60.3639	0.60142	FALSE	54.03	Cas9-Cas9	LVDSTDKADLR	K7(DSSO)	7	Cas9	152	KDFQFYK	K1(DSSO)	1	Cas9	972	19228;19229	20190409_Lumos_RSLC6_Beveridge_Clausen_IMP_peplib_DSSO_CID-ETD.raw	F1
FALSE	FIKPILEK-KFDNLTK	DSSO	Intra	MS2_MS2	MS2	1	2	59.12	59.12	503.279755	4	2010.097189	19090	59.9724	0.40996	FALSE	61.04	Cas9-Cas9	FIKPILEK	K3(DSSO)	3	Cas9	381	KFDNLTK	K1(DSSO)	1	Cas9	900	19090;19091	20190409_Lumos_RSLC6_Beveridge_Clausen_IMP_peplib_DSSO_CID-ETD.raw	F1
FALSE	MKNYWR-DKPIR	DSSO	Intra	MS2_MS2	MS2	1	1	58.16	58.16	561.60968	3	1682.814487	12615	41.8404	-0.20465	FALSE	39.46	Cas9-Cas9	MKNYWR	K2(DSSO)	2	Cas9	884	DKPIR	K2(DSSO)	2	Cas9	1304	12615;12616	20190409_Lumos_RSLC6_Beveridge_Clausen_IMP_peplib_DSSO_CID-ETD.raw	F1
FALSE	NSDKLIAR-MKNYWR	DSSO	Intra	MS2_MS2	MS2	1	1	57.71	57.71	657.657898	3	1970.959141	14589	47.4199	-0.82628	FALSE	33.37	Cas9-Cas9	NSDKLIAR	K4(DSSO)	4	Cas9	1122	MKNYWR	K2(DSSO)	2	Cas9	884	14589;14590	20190409_Lumos_RSLC6_Beveridge_Clausen_IMP_peplib_DSSO_CID-ETD.raw	F1
FALSE	SKLVSDFR-KDWDPK	DSSO	Intra	MS2_MS2	MS2	1	1	57.71	57.71	632.976929	3	1896.916233	16086	51.6524	-0.10954	FALSE	45.23	Cas9-Cas9	SKLVSDFR	K2(DSSO)	2	Cas9	965	KDWDPK	K1(DSSO)	1	Cas9	1128	16086;16087	20190409_Lumos_RSLC6_Beveridge_Clausen_IMP_peplib_DSSO_CID-ETD.raw	F1
FALSE	VMKQLK-GYKEVK	DSSO	Intra	MS2_MS2	MS2	1	1	57.71	57.71	542.958191	3	1626.86002	8713	30.3219	-0.40444	FALSE	37.17	Cas9-Cas9	VMKQLK	K3(DSSO)	3	Cas9	653	GYKEVK	K3(DSSO)	3	Cas9	1192	8713;8714	20190409_Lumos_RSLC6_Beveridge_Clausen_IMP_peplib_DSSO_CID-ETD.raw	F1
FALSE	SKLVSDFR-KDWDPK	DSSO	Intra	MS2_MS2	MS2	1	2	57.71	40.26	474.98465	4	1896.916769	16060	51.5808	-0.39219	FALSE	49.07	Cas9-Cas9	SKLVSDFR	K2(DSSO)	2	Cas9	965	KDWDPK	K1(DSSO)	1	Cas9	1128	16060;16061	20190409_Lumos_RSLC6_Beveridge_Clausen_IMP_peplib_DSSO_CID-ETD.raw	F1
FALSE	MTNFDKNLPNEK-SKLVSDFR	DSSO	Intra	MS2_MS2	MS2	1	2	57.33	57.33	644.56134	4	2575.223532	17888	56.6429	-2.6537	FALSE	84.95	Cas9-Cas9	MTNFDKNLPNEK	M1(Oxidation);K6(DSSO)	6	Cas9	504	SKLVSDFR	K2(DSSO)	2	Cas9	965	17888;17889	20190409_Lumos_RSLC6_Beveridge_Clausen_IMP_peplib_DSSO_CID-ETD.raw	F1
FALSE	FIKPILEK-SDKNR	DSSO	Intra	MS2_MS2	MS2	1	1	57.33	49.02	588.650879	3	1763.938084	12717	42.1265	-1.16346	FALSE	37.17	Cas9-Cas9	FIKPILEK	K3(DSSO)	3	Cas9	381	SDKNR	K3(DSSO)	3	Cas9	866	12717;12718	20190409_Lumos_RSLC6_Beveridge_Clausen_IMP_peplib_DSSO_CID-ETD.raw	F1
FALSE	FIKPILEK-KFDNLTK	DSSO	Intra	MS2_MS2	MS2	1	1	57.33	57.33	670.704285	3	2010.098301	18916	59.4724	-0.14357	FALSE	45.23	Cas9-Cas9	FIKPILEK	K3(DSSO)	3	Cas9	381	KFDNLTK	K1(DSSO)	1	Cas9	900	18916;18918	20190409_Lumos_RSLC6_Beveridge_Clausen_IMP_peplib_DSSO_CID-ETD.raw	F1
FALSE	EKIEK-KVTVK	DSSO	Intra	MS2_MS2	MS2	1	2	56.99	33.29	459.926788	3	1377.765812	4942	18.8667	-0.02368	FALSE	45.23	Cas9-Cas9	EKIEK	K2(DSSO)	2	Cas9	443	KVTVK	K1(DSSO)	1	Cas9	562	4942;4943	20190409_Lumos_RSLC6_Beveridge_Clausen_IMP_peplib_DSSO_CID-ETD.raw	F1
FALSE	FDNLTKAER-VKYVTEGMR	DSSO	Intra	MS2_MS2	MS2	1	1	56.89	56.89	778.381287	3	2333.129307	15015	48.6295	-1.23404	FALSE	37.17	Cas9-Cas9	FDNLTKAER	K6(DSSO)	6	Cas9	906	VKYVTEGMR	K2(DSSO)	2	Cas9	532	15015;15016	20190409_Lumos_RSLC6_Beveridge_Clausen_IMP_peplib_DSSO_CID-ETD.raw	F1
FALSE	SDNVPSEEVVKK-LVDSTDKADLR	DSSO	Intra	MS2_MS2	MS2	1	2	55.68	55.68	680.832092	4	2720.306539	16392	52.5017	8.43672	FALSE	54.03	Cas9-Cas9	SDNVPSEEVVKK	K11(DSSO)	11	Cas9	881	LVDSTDKADLR	K7(DSSO)	7	Cas9	152	16392;16393	20190409_Lumos_RSLC6_Beveridge_Clausen_IMP_peplib_DSSO_CID-ETD.raw	F1
FALSE	QEDFYPFLKDNR-LEESFLVEEDKK	DSSO	Intra	MS2_MS2	MS2	1	1	55.68	55.68	799.376221	4	3194.483053	26892	81.6921	1.37332	FALSE	33.37	Cas9-Cas9	QEDFYPFLKDNR	K9(DSSO)	9	Cas9	438	LEESFLVEEDKK	K11(DSSO)	11	Cas9	115	26892;26894	20190409_Lumos_RSLC6_Beveridge_Clausen_IMP_peplib_DSSO_CID-ETD.raw	F1
FALSE	QLKEDYFK-EKIEK	DSSO	Intra	MS2_MS2	MS2	1	2	55.6	55.6	625.313354	3	1873.92551	12453	41.3558	-0.16942	FALSE	49.07	Cas9-Cas9	QLKEDYFK	K3(DSSO)	3	Cas9	569	EKIEK	K2(DSSO)	2	Cas9	443	12453;12454	20190409_Lumos_RSLC6_Beveridge_Clausen_IMP_peplib_DSSO_CID-ETD.raw	F1
FALSE	KFDNLTK-SDKNR	DSSO	Intra	MS2_MS2	MS2	1	1	55.6	55.6	411.202942	4	1641.789938	7787	27.5821	0.09673	FALSE	61.04	Cas9-Cas9	KFDNLTK	K1(DSSO)	1	Cas9	900	SDKNR	K3(DSSO)	3	Cas9	866	7787;7788	20190409_Lumos_RSLC6_Beveridge_Clausen_IMP_peplib_DSSO_CID-ETD.raw	F1
FALSE	DDSIDNKVLTR-LSKSR	DSSO	Intra	MS2_MS2	MS2	1	1	55.6	55.6	506.508514	4	2023.012228	13408	44.0781	0.10734	FALSE	49.07	Cas9-Cas9	DDSIDNKVLTR	K7(DSSO)	7	Cas9	859	LSKSR	K3(DSSO)	3	Cas9	222	13408;13409	20190409_Lumos_RSLC6_Beveridge_Clausen_IMP_peplib_DSSO_CID-ETD.raw	F1
FALSE	NSDKLIAR-DKPIR	DSSO	Intra	MS2_MS2	MS2	1	1	55.6	55.6	567.970825	3	1701.897923	10658	36.1149	-1.58279	FALSE	49.07	Cas9-Cas9	NSDKLIAR	K4(DSSO)	4	Cas9	1122	DKPIR	K2(DSSO)	2	Cas9	1304	10658;10659	20190409_Lumos_RSLC6_Beveridge_Clausen_IMP_peplib_DSSO_CID-ETD.raw	F1
FALSE	LKGSPEDNEQK-IIKDK	DSSO	Intra	MS2_MS2	MS2	1	2	55.6	33.23	505.258514	4	2018.012228	6887	24.871	-0.58499	FALSE	54.03	Cas9-Cas9	LKGSPEDNEQK	K2(DSSO)	2	Cas9	1250	IIKDK	K3(DSSO)	3	Cas9	606	6887;6888	20190409_Lumos_RSLC6_Beveridge_Clausen_IMP_peplib_DSSO_CID-ETD.raw	F1
FALSE	NSDKLIAR-DKPIR	DSSO	Intra	MS2_MS2	MS2	1	1	55.6	43.25	567.970276	3	1701.896275	10837	36.6224	-0.61392	FALSE	49.07	Cas9-Cas9	NSDKLIAR	K4(DSSO)	4	Cas9	1122	DKPIR	K2(DSSO)	2	Cas9	1304	10837;10838	20190409_Lumos_RSLC6_Beveridge_Clausen_IMP_peplib_DSSO_CID-ETD.raw	F1
FALSE	TEVQTGGFSKESILPK-SDKNR	DSSO	Intra	MS2_MS2	MS2	1	1	55.46	55.46	625.0625	4	2497.22817	16489	52.7747	-1.71299	FALSE	54.03	Cas9-Cas9	TEVQTGGFSKESILPK	K10(DSSO)	10	Cas9	1111	SDKNR	K3(DSSO)	3	Cas9	866	16489;16490	20190409_Lumos_RSLC6_Beveridge_Clausen_IMP_peplib_DSSO_CID-ETD.raw	F1
FALSE	QEDFYPFLKDNR-VPSKK	DSSO	Intra	MS2_MS2	MS2	1	1	55.46	47.16	572.532043	4	2287.106344	18080	57.1937	0.00054	FALSE	54.85	Cas9-Cas9	QEDFYPFLKDNR	K9(DSSO)	9	Cas9	438	VPSKK	K4(DSSO)	4	Cas9	34	18080;18081	20190409_Lumos_RSLC6_Beveridge_Clausen_IMP_peplib_DSSO_CID-ETD.raw	F1
FALSE	MDGTEELLVKLNR-EKIEK	DSSO	Intra	MS2_MS2	MS2	1	1	55.46	55.46	581.048767	4	2321.173239	21145	65.6396	-0.2277	FALSE	35.17	Cas9-Cas9	MDGTEELLVKLNR	K10(DSSO)	10	Cas9	396	EKIEK	K2(DSSO)	2	Cas9	443	21145;21146	20190409_Lumos_RSLC6_Beveridge_Clausen_IMP_peplib_DSSO_CID-ETD.raw	F1
FALSE	LVDSTDKADLR-GQKNSR	DSSO	Intra	MS2_MS2	MS2	1	2	55.13	55.13	520.508606	4	2079.012594	9021	31.2339	0.43959	FALSE	61.04	Cas9-Cas9	LVDSTDKADLR	K7(DSSO)	7	Cas9	152	GQKNSR	K3(DSSO)	3	Cas9	779	9021;9022	20190409_Lumos_RSLC6_Beveridge_Clausen_IMP_peplib_DSSO_CID-ETD.raw	F1
FALSE	FIKPILEK-SDKNR	DSSO	Intra	MS2_MS2	MS2	1	1	54.95	46.65	588.650329	3	1763.936436	12532	41.5924	-0.22868	FALSE	33.37	Cas9-Cas9	FIKPILEK	K3(DSSO)	3	Cas9	381	SDKNR	K3(DSSO)	3	Cas9	866	12532;12533	20190409_Lumos_RSLC6_Beveridge_Clausen_IMP_peplib_DSSO_CID-ETD.raw	F1
FALSE	LVDSTDKADLR-KDFQFYK	DSSO	Intra	MS2_MS2	MS2	1	1	54.89	51.74	789.051025	3	2365.138523	18830	59.237	-0.2046	FALSE	49.07	Cas9-Cas9	LVDSTDKADLR	K7(DSSO)	7	Cas9	152	KDFQFYK	K1(DSSO)	1	Cas9	972	18830;18831	20190409_Lumos_RSLC6_Beveridge_Clausen_IMP_peplib_DSSO_CID-ETD.raw	F1
FALSE	TEVQTGGFSKESILPK-APLSASMIKR	DSSO	Intra	MS2_MS2	MS2	1	1	54.79	54.79	984.510925	3	2951.518223	22229	68.574	1.16367	FALSE	45.23	Cas9-Cas9	TEVQTGGFSKESILPK	K10(DSSO)	10	Cas9	1111	APLSASMIKR	K9(DSSO)	9	Cas9	327	22229;22230	20190409_Lumos_RSLC6_Beveridge_Clausen_IMP_peplib_DSSO_CID-ETD.raw	F1
FALSE	MTNFDKNLPNEK-SKLVSDFR	DSSO	Intra	MS2_MS2	MS2	1	1	54.6	54.6	644.559753	4	2575.217184	17685	56.0796	-0.18784	FALSE	76.14	Cas9-Cas9	MTNFDKNLPNEK	M1(Oxidation);K6(DSSO)	6	Cas9	504	SKLVSDFR	K2(DSSO)	2	Cas9	965	17685;17687	20190409_Lumos_RSLC6_Beveridge_Clausen_IMP_peplib_DSSO_CID-ETD.raw	F1
FALSE	MTNFDKNLPNEK-SKLVSDFR	DSSO	Intra	MS2_MS2	MS2	1	1	54.6	54.6	644.560669	4	2575.220846	18078	57.1889	-1.61045	FALSE	54.03	Cas9-Cas9	MTNFDKNLPNEK	M1(Oxidation);K6(DSSO)	6	Cas9	504	SKLVSDFR	K2(DSSO)	2	Cas9	965	18078;18079	20190409_Lumos_RSLC6_Beveridge_Clausen_IMP_peplib_DSSO_CID-ETD.raw	F1
FALSE	MIAKSEQEIGK-FDNLTKAER	DSSO	Intra	MS2_MS2	MS2	1	1	54.53	54.53	828.74237	3	2484.212559	14424	46.9617	-0.67331	FALSE	49.07	Cas9-Cas9	MIAKSEQEIGK	K4(DSSO)	4	Cas9	1028	FDNLTKAER	K6(DSSO)	6	Cas9	906	14424;14425	20190409_Lumos_RSLC6_Beveridge_Clausen_IMP_peplib_DSSO_CID-ETD.raw	F1
FALSE	MDGTEELLVKLNR-QLLNAKLITQR	DSSO	Intra	MS2_MS2	MS2	1	2	54.41	54.41	743.904419	4	2972.595846	27453	83.3124	-1.71869	FALSE	54.03	Cas9-Cas9	MDGTEELLVKLNR	K10(DSSO)	10	Cas9	396	QLLNAKLITQR	K6(DSSO)	6	Cas9	894	27453;27454	20190409_Lumos_RSLC6_Beveridge_Clausen_IMP_peplib_DSSO_CID-ETD.raw	F1
FALSE	AGFIKR-GQKNSR	DSSO	Intra	MS2_MS2	MS2	1	1	54.34	54.34	513.268188	3	1537.790012	5361	20.1989	0.23361	FALSE	37.17	Cas9-Cas9	AGFIKR	K5(DSSO)	5	Cas9	922	GQKNSR	K3(DSSO)	3	Cas9	779	5361;5362	20190409_Lumos_RSLC6_Beveridge_Clausen_IMP_peplib_DSSO_CID-ETD.raw	F1
FALSE	LKGSPEDNEQK-IIKDK	DSSO	Intra	MS2_MS2	MS2	1	2	53.75	19.06	505.258728	4	2018.013082	7224	25.8938	-1.00864	FALSE	73.05	Cas9-Cas9	LKGSPEDNEQK	K2(DSSO)	2	Cas9	1250	IIKDK	K3(DSSO)	3	Cas9	606	7224;7225	20190409_Lumos_RSLC6_Beveridge_Clausen_IMP_peplib_DSSO_CID-ETD.raw	F1
FALSE	KGILQTVK-LSKSR	DSSO	Intra	MS2_MS2	MS2	1	1	53.75	40.32	409.238159	4	1633.930807	9612	33.0246	-0.15542	FALSE	54.03	Cas9-Cas9	KGILQTVK	K1(DSSO)	1	Cas9	739	LSKSR	K3(DSSO)	3	Cas9	222	9612;9613	20190409_Lumos_RSLC6_Beveridge_Clausen_IMP_peplib_DSSO_CID-ETD.raw	F1
FALSE	GKSDNVPSEEVVK-VPSKK	DSSO	Intra	MS2_MS2	MS2	1	1	53.75	53.75	526.521423	4	2103.063864	9287	32.0582	-0.02465	FALSE	45.23	Cas9-Cas9	GKSDNVPSEEVVK	K2(DSSO)	2	Cas9	870	VPSKK	K4(DSSO)	4	Cas9	34	9287;9288	20190409_Lumos_RSLC6_Beveridge_Clausen_IMP_peplib_DSSO_CID-ETD.raw	F1
FALSE	MDGTEELLVKLNR-EKIEK	DSSO	Intra	MS2_MS2	MS2	1	1	53.75	53.75	581.047668	4	2321.168844	21762	67.2929	1.66636	FALSE	35.88	Cas9-Cas9	MDGTEELLVKLNR	K10(DSSO)	10	Cas9	396	EKIEK	K2(DSSO)	2	Cas9	443	21762;21764	20190409_Lumos_RSLC6_Beveridge_Clausen_IMP_peplib_DSSO_CID-ETD.raw	F1
FALSE	VITLKSK-EKIEK	DSSO	Intra	MS2_MS2	MS2	1	1	53.75	53.75	398.729584	4	1591.896505	8676	30.2155	0.63896	FALSE	39.46	Cas9-Cas9	VITLKSK	K5(DSSO)	5	Cas9	963	EKIEK	K2(DSSO)	2	Cas9	443	8676;8677	20190409_Lumos_RSLC6_Beveridge_Clausen_IMP_peplib_DSSO_CID-ETD.raw	F1
FALSE	APLSASMIKR-SDKNR	DSSO	Intra	MS2_MS2	MS2	1	2	53.75	53.75	467.23584	4	1865.92153	10493	35.6233	-0.39492	FALSE	84.95	Cas9-Cas9	APLSASMIKR	M7(Oxidation);K9(DSSO)	9	Cas9	327	SDKNR	K3(DSSO)	3	Cas9	866	10493;10495	20190409_Lumos_RSLC6_Beveridge_Clausen_IMP_peplib_DSSO_CID-ETD.raw	F1
FALSE	MDGTEELLVKLNR-KVTVK	DSSO	Intra	MS2_MS2	MS2	1	1	53.75	22.46	563.052429	4	2249.187887	21020	65.3081	0.03532	FALSE	37.17	Cas9-Cas9	MDGTEELLVKLNR	K10(DSSO)	10	Cas9	396	KVTVK	K1(DSSO)	1	Cas9	562	21020;21021	20190409_Lumos_RSLC6_Beveridge_Clausen_IMP_peplib_DSSO_CID-ETD.raw	F1
FALSE	KIECFDSVEISGVEDR-YDENDKLIR	DSSO	Intra	MS2_MS2	MS2	1	1	53.71	53.71	802.122314	4	3205.467428	23151	71.1101	-0.32528	FALSE	61.04	Cas9-Cas9	KIECFDSVEISGVEDR	K1(DSSO);C4(Carbamidomethyl)	1	Cas9	575	YDENDKLIR	K6(DSSO)	6	Cas9	952	23151;23152	20190409_Lumos_RSLC6_Beveridge_Clausen_IMP_peplib_DSSO_CID-ETD.raw	F1
FALSE	QLKEDYFK-KVTVK	DSSO	Intra	MS2_MS2	MS2	1	2	53.68	26.9	451.240204	4	1801.938986	12575	41.7216	0.81263	FALSE	54.03	Cas9-Cas9	QLKEDYFK	K3(DSSO)	3	Cas9	569	KVTVK	K1(DSSO)	1	Cas9	562	12575;12576	20190409_Lumos_RSLC6_Beveridge_Clausen_IMP_peplib_DSSO_CID-ETD.raw	F1
FALSE	LKGSPEDNEQK-LKSVK	DSSO	Intra	MS2_MS2	MS2	1	2	53.68	28.83	494.756042	4	1976.00234	6798	24.6027	-0.94022	FALSE	45.23	Cas9-Cas9	LKGSPEDNEQK	K2(DSSO)	2	Cas9	1250	LKSVK	K2(DSSO)	2	Cas9	1162	6798;6799	20190409_Lumos_RSLC6_Beveridge_Clausen_IMP_peplib_DSSO_CID-ETD.raw	F1
FALSE	SEQEIGKATAK-KMIAK	DSSO	Intra	MS2_MS2	MS2	1	1	53.68	53.68	477.999359	4	1908.975607	8003	28.2267	0.68358	FALSE	33.37	Cas9-Cas9	SEQEIGKATAK	K7(DSSO)	7	Cas9	1035	KMIAK	K1(DSSO)	1	Cas9	1024	8003;8004	20190409_Lumos_RSLC6_Beveridge_Clausen_IMP_peplib_DSSO_CID-ETD.raw	F1
FALSE	ESILPKR-KMIAK	DSSO	Intra	MS2_MS2	MS2	1	1	53.68	53.68	398.224029	4	1589.874288	10975	37.017	0.66593	FALSE	61.04	Cas9-Cas9	ESILPKR	K6(DSSO)	6	Cas9	1117	KMIAK	K1(DSSO)	1	Cas9	1024	10975;10976	20190409_Lumos_RSLC6_Beveridge_Clausen_IMP_peplib_DSSO_CID-ETD.raw	F1
FALSE	LKGSPEDNEQK-LKSVK	DSSO	Intra	MS2_MS2	MS2	1	1	53.68	21.08	494.754639	4	1975.996725	7694	27.3005	1.90295	FALSE	45.23	Cas9-Cas9	LKGSPEDNEQK	K2(DSSO)	2	Cas9	1250	LKSVK	K2(DSSO)	2	Cas9	1162	7694;7695	20190409_Lumos_RSLC6_Beveridge_Clausen_IMP_peplib_DSSO_CID-ETD.raw	F1
FALSE	APLSASMIKR-SDKNR	DSSO	Intra	MS2_MS2	MS2	1	1	53.58	53.58	463.236877	4	1849.92568	11092	37.3564	0.10736	FALSE	61.04	Cas9-Cas9	APLSASMIKR	K9(DSSO)	9	Cas9	327	SDKNR	K3(DSSO)	3	Cas9	866	11092;11094	20190409_Lumos_RSLC6_Beveridge_Clausen_IMP_peplib_DSSO_CID-ETD.raw	F1
FALSE	SDNVPSEEVVKK-GQKNSR	DSSO	Intra	MS2_MS2	MS2	1	1	53.57	53.57	545.017944	4	2177.049948	7983	28.1663	0.15597	FALSE	61.04	Cas9-Cas9	SDNVPSEEVVKK	K11(DSSO)	11	Cas9	881	GQKNSR	K3(DSSO)	3	Cas9	779	7983;7984	20190409_Lumos_RSLC6_Beveridge_Clausen_IMP_peplib_DSSO_CID-ETD.raw	F1
FALSE	KNLIGALLFDSGETAEATR-AGFIKR	DSSO	Intra	MS2_MS2	MS2	1	1	53.57	40.98	714.372742	4	2854.469137	28197	85.451	2.66968	FALSE	28.93	Cas9-Cas9	KNLIGALLFDSGETAEATR	K1(DSSO)	1	Cas9	49	AGFIKR	K5(DSSO)	5	Cas9	922	28197;28198	20190409_Lumos_RSLC6_Beveridge_Clausen_IMP_peplib_DSSO_CID-ETD.raw	F1
FALSE	KIECFDSVEISGVEDR-DFQFYKVR	DSSO	Intra	MS2_MS2	MS2	1	1	53.52	53.52	786.369263	4	3142.455221	26822	81.4994	-1.78503	FALSE	54.03	Cas9-Cas9	KIECFDSVEISGVEDR	K1(DSSO);C4(Carbamidomethyl)	1	Cas9	575	DFQFYKVR	K6(DSSO)	6	Cas9	978	26822;26823	20190409_Lumos_RSLC6_Beveridge_Clausen_IMP_peplib_DSSO_CID-ETD.raw	F1
FALSE	DKPIR-LSKSR	DSSO	Intra	MS2_MS2	MS2	1	1	53.48	44.18	459.250244	3	1375.736179	6375	23.3131	0.02268	FALSE	42.1	Cas9-Cas9	DKPIR	K2(DSSO)	2	Cas9	1304	LSKSR	K3(DSSO)	3	Cas9	222	6375;6376	20190409_Lumos_RSLC6_Beveridge_Clausen_IMP_peplib_DSSO_CID-ETD.raw	F1
FALSE	KLINGIR-SDKNR	DSSO	Intra	MS2_MS2	MS2	1	2	53.48	43.73	398.21579	4	1589.841329	8337	29.2143	0.92608	FALSE	54.03	Cas9-Cas9	KLINGIR	K1(DSSO)	1	Cas9	669	SDKNR	K3(DSSO)	3	Cas9	866	8337;8338	20190409_Lumos_RSLC6_Beveridge_Clausen_IMP_peplib_DSSO_CID-ETD.raw	F1
FALSE	MDGTEELLVKLNR-QLKEDYFK	DSSO	Intra	MS2_MS2	MS2	1	2	53.47	53.47	687.091797	4	2745.345358	27130	82.3794	0.73696	FALSE	50.07	Cas9-Cas9	MDGTEELLVKLNR	K10(DSSO)	10	Cas9	396	QLKEDYFK	K3(DSSO)	3	Cas9	569	27130;27131	20190409_Lumos_RSLC6_Beveridge_Clausen_IMP_peplib_DSSO_CID-ETD.raw	F1
FALSE	NPIDFLEAKGYK-FIKPILEK	DSSO	Intra	MS2_MS2	MS2	1	1	53.3	39.42	635.589599	4	2539.336569	27214	82.6275	5.94571	FALSE	54.03	Cas9-Cas9	NPIDFLEAKGYK	K9(DSSO)	9	Cas9	1189	FIKPILEK	K3(DSSO)	3	Cas9	381	27214;27215	20190409_Lumos_RSLC6_Beveridge_Clausen_IMP_peplib_DSSO_CID-ETD.raw	F1
FALSE	MKNYWR-LSKSR	DSSO	Intra	MS2_MS2	MS2	1	1	53.23	53.23	415.953216	4	1660.791036	10012	34.2003	1.42869	FALSE	54.03	Cas9-Cas9	MKNYWR	M1(Oxidation);K2(DSSO)	2	Cas9	884	LSKSR	K3(DSSO)	3	Cas9	222	10012;10013	20190409_Lumos_RSLC6_Beveridge_Clausen_IMP_peplib_DSSO_CID-ETD.raw	F1
FALSE	KSEETITPWNFEEVVDK-MTNFDKNLPNEK	DSSO	Intra	MS2_MS2	MS2	1	1	53.17	53.17	1220.237793	3	3658.698826	26716	81.1986	-1.65923	FALSE	61.04	Cas9-Cas9	KSEETITPWNFEEVVDK	K1(DSSO)	1	Cas9	472	MTNFDKNLPNEK	K6(DSSO)	6	Cas9	504	26716;26717	20190409_Lumos_RSLC6_Beveridge_Clausen_IMP_peplib_DSSO_CID-ETD.raw	F1
FALSE	MKNYWR-DKPIR	DSSO	Intra	MS2_MS2	MS2	1	2	52.93	52.93	421.459106	4	1682.814596	12797	42.3477	-0.26924	FALSE	61.04	Cas9-Cas9	MKNYWR	K2(DSSO)	2	Cas9	884	DKPIR	K2(DSSO)	2	Cas9	1304	12797;12798	20190409_Lumos_RSLC6_Beveridge_Clausen_IMP_peplib_DSSO_CID-ETD.raw	F1
FALSE	DKPIR-LSKSR	DSSO	Intra	MS2_MS2	MS2	1	1	52.68	42.48	459.250122	3	1375.735813	6538	23.8186	0.28906	FALSE	42.1	Cas9-Cas9	DKPIR	K2(DSSO)	2	Cas9	1304	LSKSR	K3(DSSO)	3	Cas9	222	6538;6539	20190409_Lumos_RSLC6_Beveridge_Clausen_IMP_peplib_DSSO_CID-ETD.raw	F1
FALSE	DKPIR-LSKSR	DSSO	Intra	MS2_MS2	MS2	1	1	52.68	42.48	459.250244	3	1375.736179	6208	22.7858	0.02268	FALSE	42.1	Cas9-Cas9	DKPIR	K2(DSSO)	2	Cas9	1304	LSKSR	K3(DSSO)	3	Cas9	222	6208;6209	20190409_Lumos_RSLC6_Beveridge_Clausen_IMP_peplib_DSSO_CID-ETD.raw	F1
FALSE	KGILQTVK-DKPIR	DSSO	Intra	MS2_MS2	MS2	1	1	52.68	52.68	418.741546	4	1671.944357	12364	41.0924	1.10505	FALSE	49.07	Cas9-Cas9	KGILQTVK	K1(DSSO)	1	Cas9	739	DKPIR	K2(DSSO)	2	Cas9	1304	12364;12366	20190409_Lumos_RSLC6_Beveridge_Clausen_IMP_peplib_DSSO_CID-ETD.raw	F1
FALSE	NSDKLIAR-LSKSR	DSSO	Intra	MS2_MS2	MS2	1	2	52.68	52.68	416.724579	4	1663.876486	8966	31.0699	1.86098	FALSE	54.03	Cas9-Cas9	NSDKLIAR	K4(DSSO)	4	Cas9	1122	LSKSR	K3(DSSO)	3	Cas9	222	8966;8967	20190409_Lumos_RSLC6_Beveridge_Clausen_IMP_peplib_DSSO_CID-ETD.raw	F1
FALSE	APLSASMIKR-SDKNR	DSSO	Intra	MS2_MS2	MS2	1	1	52.68	52.68	467.235473	4	1865.920065	8239	28.9301	0.39056	FALSE	76.14	Cas9-Cas9	APLSASMIKR	M7(Oxidation);K9(DSSO)	9	Cas9	327	SDKNR	K3(DSSO)	3	Cas9	866	8239;8240	20190409_Lumos_RSLC6_Beveridge_Clausen_IMP_peplib_DSSO_CID-ETD.raw	F1
FALSE	DDSIDNKVLTR-DKPIR	DSSO	Intra	MS2_MS2	MS2	1	1	52.68	52.68	687.681213	3	2061.029087	16240	52.0876	-0.48157	FALSE	27.68	Cas9-Cas9	DDSIDNKVLTR	K7(DSSO)	7	Cas9	859	DKPIR	K2(DSSO)	2	Cas9	1304	16240;16241	20190409_Lumos_RSLC6_Beveridge_Clausen_IMP_peplib_DSSO_CID-ETD.raw	F1
FALSE	FKVLGNTDR-ESILPKR	DSSO	Intra	MS2_MS2	MS2	1	2	52.59	52.59	683.698547	3	2049.081089	16469	52.7172	-0.6603	FALSE	35.17	Cas9-Cas9	FKVLGNTDR	K2(DSSO)	2	Cas9	37	ESILPKR	K6(DSSO)	6	Cas9	1117	16469;16470	20190409_Lumos_RSLC6_Beveridge_Clausen_IMP_peplib_DSSO_CID-ETD.raw	F1
FALSE	FKVLGNTDR-KMIAK	DSSO	Intra	MS2_MS2	MS2	1	1	52.58	52.58	449.990204	4	1796.938986	11984	39.9935	0.41872	FALSE	61.09	Cas9-Cas9	FKVLGNTDR	K2(DSSO)	2	Cas9	37	KMIAK	K1(DSSO)	1	Cas9	1024	11984;11985	20190409_Lumos_RSLC6_Beveridge_Clausen_IMP_peplib_DSSO_CID-ETD.raw	F1
FALSE	VKYVTEGMR-VPSKK	DSSO	Intra	MS2_MS2	MS2	1	1	52.58	52.58	599.979675	3	1797.924473	9484	32.6389	-0.40041	FALSE	61.04	Cas9-Cas9	VKYVTEGMR	K2(DSSO)	2	Cas9	532	VPSKK	K4(DSSO)	4	Cas9	34	9484;9485	20190409_Lumos_RSLC6_Beveridge_Clausen_IMP_peplib_DSSO_CID-ETD.raw	F1
FALSE	ESILPKR-KMIAK	DSSO	Intra	MS2_MS2	MS2	1	1	52.58	52.58	398.224121	4	1589.874655	10667	36.1386	0.43545	FALSE	61.04	Cas9-Cas9	ESILPKR	K6(DSSO)	6	Cas9	1117	KMIAK	K1(DSSO)	1	Cas9	1024	10667;10668	20190409_Lumos_RSLC6_Beveridge_Clausen_IMP_peplib_DSSO_CID-ETD.raw	F1
FALSE	KDFQFYK-GQKNSR	DSSO	Intra	MS2_MS2	MS2	1	1	52.58	52.58	456.219818	4	1821.857443	10743	36.3549	0.77002	FALSE	61.04	Cas9-Cas9	KDFQFYK	K1(DSSO)	1	Cas9	972	GQKNSR	K3(DSSO)	3	Cas9	779	10743;10744	20190409_Lumos_RSLC6_Beveridge_Clausen_IMP_peplib_DSSO_CID-ETD.raw	F1
FALSE	LVDSTDKADLR-VMKQLK	DSSO	Intra	MS2_MS2	MS2	1	1	52.39	42.94	538.779297	4	2152.095358	13268	43.6718	1.60818	FALSE	39.46	Cas9-Cas9	LVDSTDKADLR	K7(DSSO)	7	Cas9	152	VMKQLK	M2(Oxidation);K3(DSSO)	3	Cas9	653	13268;13269	20190409_Lumos_RSLC6_Beveridge_Clausen_IMP_peplib_DSSO_CID-ETD.raw	F1
FALSE	NSDKLIAR-MKNYWR	DSSO	Intra	MS2_MS2	MS2	1	1	52.39	52.39	657.657898	3	1970.959141	15234	49.2376	-0.82628	FALSE	33.37	Cas9-Cas9	NSDKLIAR	K4(DSSO)	4	Cas9	1122	MKNYWR	K2(DSSO)	2	Cas9	884	15234;15235	20190409_Lumos_RSLC6_Beveridge_Clausen_IMP_peplib_DSSO_CID-ETD.raw	F1
FALSE	QLLNAKLITQR-EKIEK	DSSO	Intra	MS2_MS2	MS2	1	1	52.28	52.28	526.047729	4	2101.169088	15778	50.7924	-0.2555	FALSE	45.23	Cas9-Cas9	QLLNAKLITQR	K6(DSSO)	6	Cas9	894	EKIEK	K2(DSSO)	2	Cas9	443	15778;15779	20190409_Lumos_RSLC6_Beveridge_Clausen_IMP_peplib_DSSO_CID-ETD.raw	F1
FALSE	YPKLESEFVYGDYK-LKSVK	DSSO	Intra	MS2_MS2	MS2	1	1	52.28	19.05	618.0625	4	2469.22817	19703	61.6813	-0.96366	FALSE	39.46	Cas9-Cas9	YPKLESEFVYGDYK	K3(DSSO)	3	Cas9	1007	LKSVK	K2(DSSO)	2	Cas9	1162	19703;19704	20190409_Lumos_RSLC6_Beveridge_Clausen_IMP_peplib_DSSO_CID-ETD.raw	F1
FALSE	LENLIAQLPGEKK-LKSVK	DSSO	Intra	MS2_MS2	MS2	1	1	52.28	27.42	546.812927	4	2184.229879	17992	56.9382	0.42978	FALSE	35.17	Cas9-Cas9	LENLIAQLPGEKK	K12(DSSO)	12	Cas9	237	LKSVK	K2(DSSO)	2	Cas9	1162	17992;17993	20190409_Lumos_RSLC6_Beveridge_Clausen_IMP_peplib_DSSO_CID-ETD.raw	F1
FALSE	NLPNEKVLPK-DKQSGK	DSSO	Intra	MS2_MS2	MS2	1	1	52.25	52.25	493.510925	4	1971.021871	11045	37.2186	-0.16161	FALSE	42.1	Cas9-Cas9	NLPNEKVLPK	K6(DSSO)	6	Cas9	510	DKQSGK	K2(DSSO)	2	Cas9	677	11045;11046	20190409_Lumos_RSLC6_Beveridge_Clausen_IMP_peplib_DSSO_CID-ETD.raw	F1
FALSE	LEESFLVEEDKK-GKSDNVPSEEVVK	DSSO	Intra	MS2_MS2	MS2	1	1	52.25	52.25	753.367004	4	3010.446188	18586	58.5545	-0.42619	FALSE	49.07	Cas9-Cas9	LEESFLVEEDKK	K11(DSSO)	11	Cas9	115	GKSDNVPSEEVVK	K2(DSSO)	2	Cas9	870	18586;18587	20190409_Lumos_RSLC6_Beveridge_Clausen_IMP_peplib_DSSO_CID-ETD.raw	F1
FALSE	NSDKLIAR-KGILQTVK	DSSO	Intra	MS2_MS2	MS2	1	2	52.23	52.23	654.0354	3	1960.091648	13893	45.4645	-1.05918	FALSE	42.1	Cas9-Cas9	NSDKLIAR	K4(DSSO)	4	Cas9	1122	KGILQTVK	K1(DSSO)	1	Cas9	739	13893;13894	20190409_Lumos_RSLC6_Beveridge_Clausen_IMP_peplib_DSSO_CID-ETD.raw	F1
FALSE	KNLIGALLFDSGETAEATR-LVDSTDKADLR	DSSO	Intra	MS2_MS2	MS2	1	1	51.79	42.57	849.680664	4	3395.700827	29867	90.4018	-0.27554	FALSE	49.07	Cas9-Cas9	KNLIGALLFDSGETAEATR	K1(DSSO)	1	Cas9	49	LVDSTDKADLR	K7(DSSO)	7	Cas9	152	29867;29868	20190409_Lumos_RSLC6_Beveridge_Clausen_IMP_peplib_DSSO_CID-ETD.raw	F1
FALSE	MLASAGELQKGNELALPSK-VVDELVKVMGR	DSSO	Intra	MS2_MS2	MS2	1	1	51.79	51.79	1120.254516	3	3358.748997	25948	79.0146	-2.1147	FALSE	61.04	Cas9-Cas9	MLASAGELQKGNELALPSK	K10(DSSO)	10	Cas9	1226	VVDELVKVMGR	K7(DSSO)	7	Cas9	753	25948;25949	20190409_Lumos_RSLC6_Beveridge_Clausen_IMP_peplib_DSSO_CID-ETD.raw	F1
FALSE	TEVQTGGFSKESILPK-APLSASMIKR	DSSO	Intra	MS2_MS2	MS2	1	1	51.78	51.78	742.631286	4	2967.503317	21914	67.7053	4.4679	FALSE	61.04	Cas9-Cas9	TEVQTGGFSKESILPK	K10(DSSO)	10	Cas9	1111	APLSASMIKR	M7(Oxidation);K9(DSSO)	9	Cas9	327	21914;21916	20190409_Lumos_RSLC6_Beveridge_Clausen_IMP_peplib_DSSO_CID-ETD.raw	F1
FALSE	SDNVPSEEVVKK-LVDSTDKADLR	DSSO	Intra	MS2_MS2	MS2	1	1	51.53	46.74	680.838867	4	2720.333639	16930	54.0085	-1.52886	FALSE	50.07	Cas9-Cas9	SDNVPSEEVVKK	K11(DSSO)	11	Cas9	881	LVDSTDKADLR	K7(DSSO)	7	Cas9	152	16930;16931	20190409_Lumos_RSLC6_Beveridge_Clausen_IMP_peplib_DSSO_CID-ETD.raw	F1
FALSE	NSDKLIAR-DKPIR	DSSO	Intra	MS2_MS2	MS2	1	2	51	35.53	567.96991	3	1701.895176	11018	37.1416	0.032	FALSE	49.07	Cas9-Cas9	NSDKLIAR	K4(DSSO)	4	Cas9	1122	DKPIR	K2(DSSO)	2	Cas9	1304	11018;11019	20190409_Lumos_RSLC6_Beveridge_Clausen_IMP_peplib_DSSO_CID-ETD.raw	F1
FALSE	FIKPILEK-SDKNR	DSSO	Intra	MS2_MS2	MS2	1	1	51	51	441.739349	4	1763.935568	12775	42.2905	0.26364	FALSE	61.04	Cas9-Cas9	FIKPILEK	K3(DSSO)	3	Cas9	381	SDKNR	K3(DSSO)	3	Cas9	866	12775;12776	20190409_Lumos_RSLC6_Beveridge_Clausen_IMP_peplib_DSSO_CID-ETD.raw	F1
FALSE	KGILQTVK-DKPIR	DSSO	Intra	MS2_MS2	MS2	1	1	51	51	557.987305	3	1671.947361	12189	40.5803	-0.69284	FALSE	49.07	Cas9-Cas9	KGILQTVK	K1(DSSO)	1	Cas9	739	DKPIR	K2(DSSO)	2	Cas9	1304	12189;12190	20190409_Lumos_RSLC6_Beveridge_Clausen_IMP_peplib_DSSO_CID-ETD.raw	F1
FALSE	TILDFLKSDGFANR-MIAKSEQEIGK	DSSO	Intra	MS2_MS2	MS2	1	2	50.63	50.63	747.627441	4	2987.487936	28166	85.3588	-0.89242	FALSE	61.04	Cas9-Cas9	TILDFLKSDGFANR	K7(DSSO)	7	Cas9	688	MIAKSEQEIGK	K4(DSSO)	4	Cas9	1028	28166;28167	20190409_Lumos_RSLC6_Beveridge_Clausen_IMP_peplib_DSSO_CID-ETD.raw	F1
FALSE	KFDNLTK-SDKNR	DSSO	Intra	MS2_MS2	MS2	1	1	50.56	50.56	547.934814	3	1641.78989	8396	29.3907	0.12573	FALSE	42.1	Cas9-Cas9	KFDNLTK	K1(DSSO)	1	Cas9	900	SDKNR	K3(DSSO)	3	Cas9	866	8396;8397	20190409_Lumos_RSLC6_Beveridge_Clausen_IMP_peplib_DSSO_CID-ETD.raw	F1
FALSE	KDFQFYK-AGFIKR	DSSO	Intra	MS2_MS2	MS2	1	1	50.56	50.56	608.641968	3	1823.91135	17327	55.0762	1.94904	FALSE	42.1	Cas9-Cas9	KDFQFYK	K1(DSSO)	1	Cas9	972	AGFIKR	K5(DSSO)	5	Cas9	922	17327;17328	20190409_Lumos_RSLC6_Beveridge_Clausen_IMP_peplib_DSSO_CID-ETD.raw	F1
FALSE	KDFQFYK-GQKNSR	DSSO	Intra	MS2_MS2	MS2	1	1	50.56	50.56	607.958313	3	1821.860386	10731	36.3188	-0.84633	FALSE	49.07	Cas9-Cas9	KDFQFYK	K1(DSSO)	1	Cas9	972	GQKNSR	K3(DSSO)	3	Cas9	779	10731;10732	20190409_Lumos_RSLC6_Beveridge_Clausen_IMP_peplib_DSSO_CID-ETD.raw	F1
FALSE	SEQEIGKATAK-ESILPKR	DSSO	Intra	MS2_MS2	MS2	1	1	50.34	50.34	721.04425	3	2161.118198	12082	40.2757	-0.59643	FALSE	35.17	Cas9-Cas9	SEQEIGKATAK	K7(DSSO)	7	Cas9	1035	ESILPKR	K6(DSSO)	6	Cas9	1117	12082;12083	20190409_Lumos_RSLC6_Beveridge_Clausen_IMP_peplib_DSSO_CID-ETD.raw	F1
FALSE	LKTYAHLFDDK-ESILPKR	DSSO	Intra	MS2_MS2	MS2	1	1	50.29	50.29	588.306213	4	2350.203024	18509	58.3473	3.4569	FALSE	37.17	Cas9-Cas9	LKTYAHLFDDK	K2(DSSO)	2	Cas9	641	ESILPKR	K6(DSSO)	6	Cas9	1117	18509;18510	20190409_Lumos_RSLC6_Beveridge_Clausen_IMP_peplib_DSSO_CID-ETD.raw	F1
FALSE	MIAKSEQEIGK-YDENDKLIR	DSSO	Intra	MS2_MS2	MS2	1	1	50.04	50.04	852.751221	3	2556.239109	15894	51.1156	-2.77584	FALSE	42.1	Cas9-Cas9	MIAKSEQEIGK	K4(DSSO)	4	Cas9	1028	YDENDKLIR	K6(DSSO)	6	Cas9	952	15894;15895	20190409_Lumos_RSLC6_Beveridge_Clausen_IMP_peplib_DSSO_CID-ETD.raw	F1
FALSE	GYKEVK-AGFIKR	DSSO	Intra	MS2_MS2	MS2	1	2	49.54	49.54	524.613159	3	1571.824924	9486	32.6454	0.06434	FALSE	49.07	Cas9-Cas9	GYKEVK	K3(DSSO)	3	Cas9	1192	AGFIKR	K5(DSSO)	5	Cas9	922	9486;9487	20190409_Lumos_RSLC6_Beveridge_Clausen_IMP_peplib_DSSO_CID-ETD.raw	F1
FALSE	VLSAYNKHR-KLVDSTDK	DSSO	Intra	MS2_MS2	MS2	1	2	49.35	49.35	538.279053	4	2150.094381	8418	29.4599	-1.55955	FALSE	61.04	Cas9-Cas9	VLSAYNKHR	K7(DSSO)	7	Cas9	1300	KLVDSTDK	K1(DSSO)	1	Cas9	145	8418;8419	20190409_Lumos_RSLC6_Beveridge_Clausen_IMP_peplib_DSSO_CID-ETD.raw	F1
FALSE	IEEGIKELGSQILK-KLVDSTDK	DSSO	Intra	MS2_MS2	MS2	1	1	49.35	49.35	873.798828	3	2619.381931	22908	70.4406	-0.84215	FALSE	39.46	Cas9-Cas9	IEEGIKELGSQILK	K6(DSSO)	6	Cas9	793	KLVDSTDK	K1(DSSO)	1	Cas9	145	22908;22910	20190409_Lumos_RSLC6_Beveridge_Clausen_IMP_peplib_DSSO_CID-ETD.raw	F1
FALSE	GGLSELDKAGFIK-QLKEDYFK	DSSO	Intra	MS2_MS2	MS2	1	1	49.35	49.35	854.764465	3	2562.278843	23705	72.6628	0.30272	FALSE	42.1	Cas9-Cas9	GGLSELDKAGFIK	K8(DSSO)	8	Cas9	917	QLKEDYFK	K3(DSSO)	3	Cas9	569	23705;23706	20190409_Lumos_RSLC6_Beveridge_Clausen_IMP_peplib_DSSO_CID-ETD.raw	F1
FALSE	VKYVTEGMR-VPSKK	DSSO	Intra	MS2_MS2	MS2	1	1	49.06	49.06	454.235016	4	1813.918234	9334	32.1992	0.23947	FALSE	45.23	Cas9-Cas9	VKYVTEGMR	K2(DSSO);M8(Oxidation)	2	Cas9	532	VPSKK	K4(DSSO)	4	Cas9	34	9334;9335	20190409_Lumos_RSLC6_Beveridge_Clausen_IMP_peplib_DSSO_CID-ETD.raw	F1
FALSE	GGLSELDKAGFIK-EKIEK	DSSO	Intra	MS2_MS2	MS2	1	1	49.06	49.06	535.281128	4	2138.102682	18611	58.6227	1.06048	FALSE	50.07	Cas9-Cas9	GGLSELDKAGFIK	K8(DSSO)	8	Cas9	917	EKIEK	K2(DSSO)	2	Cas9	443	18611;18613	20190409_Lumos_RSLC6_Beveridge_Clausen_IMP_peplib_DSSO_CID-ETD.raw	F1
FALSE	TEVQTGGFSKESILPK-FIKPILEK	DSSO	Intra	MS2_MS2	MS2	1	1	48.82	48.82	717.138733	4	2865.533102	23747	72.7766	-0.45094	FALSE	61.04	Cas9-Cas9	TEVQTGGFSKESILPK	K10(DSSO)	10	Cas9	1111	FIKPILEK	K3(DSSO)	3	Cas9	381	23747;23748	20190409_Lumos_RSLC6_Beveridge_Clausen_IMP_peplib_DSSO_CID-ETD.raw	F1
FALSE	NSDKLIAR-MKNYWR	DSSO	Intra	MS2_MS2	MS2	1	2	48.82	48.82	657.658081	3	1970.95969	14777	47.9513	-1.10513	FALSE	37.17	Cas9-Cas9	NSDKLIAR	K4(DSSO)	4	Cas9	1122	MKNYWR	K2(DSSO)	2	Cas9	884	14777;14778	20190409_Lumos_RSLC6_Beveridge_Clausen_IMP_peplib_DSSO_CID-ETD.raw	F1
FALSE	MTNFDKNLPNEK-KDWDPK	DSSO	Intra	MS2_MS2	MS2	1	1	48.67	44.55	599.778076	4	2396.090475	16368	52.438	-0.31981	FALSE	45.23	Cas9-Cas9	MTNFDKNLPNEK	K6(DSSO)	6	Cas9	504	KDWDPK	K1(DSSO)	1	Cas9	1128	16368;16369	20190409_Lumos_RSLC6_Beveridge_Clausen_IMP_peplib_DSSO_CID-ETD.raw	F1
FALSE	FIKPILEK-KFDNLTK	DSSO	Intra	MS2_MS2	MS2	1	1	48.63	48.63	670.704162	3	2010.097935	19101	60.0047	0.03871	FALSE	61.04	Cas9-Cas9	FIKPILEK	K3(DSSO)	3	Cas9	381	KFDNLTK	K1(DSSO)	1	Cas9	900	19101;19102	20190409_Lumos_RSLC6_Beveridge_Clausen_IMP_peplib_DSSO_CID-ETD.raw	F1
FALSE	MTNFDKNLPNEK-KDWDPK	DSSO	Intra	MS2_MS2	MS2	1	1	47.92	41.01	799.368408	3	2396.090672	16348	52.3792	-0.40188	FALSE	49.07	Cas9-Cas9	MTNFDKNLPNEK	K6(DSSO)	6	Cas9	504	KDWDPK	K1(DSSO)	1	Cas9	1128	16348;16349	20190409_Lumos_RSLC6_Beveridge_Clausen_IMP_peplib_DSSO_CID-ETD.raw	F1
FALSE	VMKQLK-AGFIKR	DSSO	Intra	MS2_MS2	MS2	1	2	47.92	47.92	532.298279	3	1594.880283	10756	36.3905	0.30298	FALSE	45.23	Cas9-Cas9	VMKQLK	K3(DSSO)	3	Cas9	653	AGFIKR	K5(DSSO)	5	Cas9	922	10756;10757	20190409_Lumos_RSLC6_Beveridge_Clausen_IMP_peplib_DSSO_CID-ETD.raw	F1
FALSE	VLSAYNKHR-KLVDSTDK	DSSO	Intra	MS2_MS2	MS2	1	1	47.82	47.82	717.368591	3	2150.091221	8609	30.0172	-0.08898	FALSE	61.04	Cas9-Cas9	VLSAYNKHR	K7(DSSO)	7	Cas9	1300	KLVDSTDK	K1(DSSO)	1	Cas9	145	8609;8610	20190409_Lumos_RSLC6_Beveridge_Clausen_IMP_peplib_DSSO_CID-ETD.raw	F1
FALSE	QLKEDYFK-EKIEK	DSSO	Intra	MS2_MS2	MS2	1	1	47.14	47.14	625.31366	3	1873.926426	12635	41.8998	-0.65825	FALSE	49.07	Cas9-Cas9	QLKEDYFK	K3(DSSO)	3	Cas9	569	EKIEK	K2(DSSO)	2	Cas9	443	12635;12636	20190409_Lumos_RSLC6_Beveridge_Clausen_IMP_peplib_DSSO_CID-ETD.raw	F1
FALSE	VMKQLK-AGFIKR	DSSO	Intra	MS2_MS2	MS2	1	1	46.95	46.95	403.474884	4	1610.877706	10829	36.5997	-1.2582	FALSE	61.04	Cas9-Cas9	VMKQLK	M2(Oxidation);K3(DSSO)	3	Cas9	653	AGFIKR	K5(DSSO)	5	Cas9	922	10829;10830	20190409_Lumos_RSLC6_Beveridge_Clausen_IMP_peplib_DSSO_CID-ETD.raw	F1
FALSE	LVDSTDKADLR-VMKQLK	DSSO	Intra	MS2_MS2	MS2	1	1	46.95	30.55	534.78125	4	2136.10317	13804	45.2117	0.34294	FALSE	45.23	Cas9-Cas9	LVDSTDKADLR	K7(DSSO)	7	Cas9	152	VMKQLK	K3(DSSO)	3	Cas9	653	13804;13805	20190409_Lumos_RSLC6_Beveridge_Clausen_IMP_peplib_DSSO_CID-ETD.raw	F1
FALSE	NLPNEKVLPK-HSIKK	DSSO	Intra	MS2_MS2	MS2	1	1	46.62	46.62	641.024414	3	1921.058689	9054	31.3322	-0.59605	FALSE	45.23	Cas9-Cas9	NLPNEKVLPK	K6(DSSO)	6	Cas9	510	HSIKK	K4(DSSO)	4	Cas9	48	9054;9055	20190409_Lumos_RSLC6_Beveridge_Clausen_IMP_peplib_DSSO_CID-ETD.raw	F1
FALSE	NLPNEKVLPK-HSIKK	DSSO	Intra	MS2_MS2	MS2	1	1	46.62	46.62	641.024475	3	1921.058872	8884	30.8251	-0.69142	FALSE	45.23	Cas9-Cas9	NLPNEKVLPK	K6(DSSO)	6	Cas9	510	HSIKK	K4(DSSO)	4	Cas9	48	8884;8885	20190409_Lumos_RSLC6_Beveridge_Clausen_IMP_peplib_DSSO_CID-ETD.raw	F1
FALSE	APLSASMIKR-SDKNR	DSSO	Intra	MS2_MS2	MS2	1	1	46.62	46.62	463.237121	4	1849.926657	10824	36.5865	-0.42082	FALSE	61.04	Cas9-Cas9	APLSASMIKR	K9(DSSO)	9	Cas9	327	SDKNR	K3(DSSO)	3	Cas9	866	10824;10825	20190409_Lumos_RSLC6_Beveridge_Clausen_IMP_peplib_DSSO_CID-ETD.raw	F1
FALSE	VNTEITKAPLSASMIK-FKVLGNTDR	DSSO	Intra	MS2_MS2	MS2	1	1	46.57	46.57	970.510742	3	2909.517673	21806	67.4081	-2.263	FALSE	45.23	Cas9-Cas9	VNTEITKAPLSASMIK	K7(DSSO)	7	Cas9	318	FKVLGNTDR	K2(DSSO)	2	Cas9	37	21806;21808	20190409_Lumos_RSLC6_Beveridge_Clausen_IMP_peplib_DSSO_CID-ETD.raw	F1
FALSE	KIECFDSVEISGVEDR-FDNLTKAER	DSSO	Intra	MS2_MS2	MS2	1	1	46.57	46.57	1045.153442	3	3133.445774	21630	66.9355	-0.16526	FALSE	39.46	Cas9-Cas9	KIECFDSVEISGVEDR	K1(DSSO);C4(Carbamidomethyl)	1	Cas9	575	FDNLTKAER	K6(DSSO)	6	Cas9	906	21630;21631	20190409_Lumos_RSLC6_Beveridge_Clausen_IMP_peplib_DSSO_CID-ETD.raw	F1
FALSE	MTNFDKNLPNEK-SKLVSDFR	DSSO	Intra	MS2_MS2	MS2	1	1	46.35	46.35	859.075012	3	2575.210484	17839	56.499	2.41507	FALSE	49.07	Cas9-Cas9	MTNFDKNLPNEK	M1(Oxidation);K6(DSSO)	6	Cas9	504	SKLVSDFR	K2(DSSO)	2	Cas9	965	17839;17840	20190409_Lumos_RSLC6_Beveridge_Clausen_IMP_peplib_DSSO_CID-ETD.raw	F1
FALSE	SSFEKNPIDFLEAK-IEKILTFR	DSSO	Intra	MS2_MS2	MS2	1	1	46.35	46.35	934.482605	3	2801.433262	29247	88.5765	3.47565	FALSE	61.04	Cas9-Cas9	SSFEKNPIDFLEAK	K5(DSSO)	5	Cas9	1180	IEKILTFR	K3(DSSO)	3	Cas9	446	29247;29248	20190409_Lumos_RSLC6_Beveridge_Clausen_IMP_peplib_DSSO_CID-ETD.raw	F1
FALSE	SSFEKNPIDFLEAK-KLVDSTDK	DSSO	Intra	MS2_MS2	MS2	1	1	46.35	46.35	896.442016	3	2687.311497	24442	74.7432	0.20246	FALSE	42.1	Cas9-Cas9	SSFEKNPIDFLEAK	K5(DSSO)	5	Cas9	1180	KLVDSTDK	K1(DSSO)	1	Cas9	145	24442;24443	20190409_Lumos_RSLC6_Beveridge_Clausen_IMP_peplib_DSSO_CID-ETD.raw	F1
FALSE	VMKQLK-AGFIKR	DSSO	Intra	MS2_MS2	MS2	1	1	45.99	45.99	532.29834	3	1594.880466	10935	36.9034	0.1881	FALSE	45.23	Cas9-Cas9	VMKQLK	K3(DSSO)	3	Cas9	653	AGFIKR	K5(DSSO)	5	Cas9	922	10935;10936	20190409_Lumos_RSLC6_Beveridge_Clausen_IMP_peplib_DSSO_CID-ETD.raw	F1
FALSE	KDLIIK-DKPIR	DSSO	Intra	MS2_MS2	MS2	1	1	45.99	28.54	379.471069	4	1514.862448	13304	43.7739	-0.90561	FALSE	61.04	Cas9-Cas9	KDLIIK	K1(DSSO)	1	Cas9	1196	DKPIR	K2(DSSO)	2	Cas9	1304	13304;13306	20190409_Lumos_RSLC6_Beveridge_Clausen_IMP_peplib_DSSO_CID-ETD.raw	F1
FALSE	MIAKSEQEIGK-FDNLTKAER	DSSO	Intra	MS2_MS2	MS2	1	1	45.95	41.17	828.743164	3	2484.214939	14540	47.2914	-1.6319	FALSE	49.07	Cas9-Cas9	MIAKSEQEIGK	K4(DSSO)	4	Cas9	1028	FDNLTKAER	K6(DSSO)	6	Cas9	906	14540;14541	20190409_Lumos_RSLC6_Beveridge_Clausen_IMP_peplib_DSSO_CID-ETD.raw	F1
FALSE	QEDFYPFLKDNR-GKSDNVPSEEVVK	DSSO	Intra	MS2_MS2	MS2	1	1	45.68	45.68	1039.48938	3	3116.453587	22143	68.3295	-0.5985	FALSE	49.07	Cas9-Cas9	QEDFYPFLKDNR	K9(DSSO)	9	Cas9	438	GKSDNVPSEEVVK	K2(DSSO)	2	Cas9	870	22143;22145	20190409_Lumos_RSLC6_Beveridge_Clausen_IMP_peplib_DSSO_CID-ETD.raw	F1
FALSE	APLSASMIKR-SDKNR	DSSO	Intra	MS2_MS2	MS2	1	1	45.16	45.16	467.235931	4	1865.921896	8429	29.4894	-0.59129	FALSE	84.95	Cas9-Cas9	APLSASMIKR	M7(Oxidation);K9(DSSO)	9	Cas9	327	SDKNR	K3(DSSO)	3	Cas9	866	8429;8430	20190409_Lumos_RSLC6_Beveridge_Clausen_IMP_peplib_DSSO_CID-ETD.raw	F1
FALSE	KGILQTVK-DKPIR	DSSO	Intra	MS2_MS2	MS2	1	1	45.16	45.16	418.741638	4	1671.944723	12171	40.5263	0.88589	FALSE	54.03	Cas9-Cas9	KGILQTVK	K1(DSSO)	1	Cas9	739	DKPIR	K2(DSSO)	2	Cas9	1304	12171;12172	20190409_Lumos_RSLC6_Beveridge_Clausen_IMP_peplib_DSSO_CID-ETD.raw	F1
FALSE	YPKLESEFVYGDYK-IIKDK	DSSO	Intra	MS2_MS2	MS2	1	1	45.16	45.16	628.563904	4	2511.233786	20501	63.8685	1.02418	FALSE	45.23	Cas9-Cas9	YPKLESEFVYGDYK	K3(DSSO)	3	Cas9	1007	IIKDK	K3(DSSO)	3	Cas9	606	20501;20503	20190409_Lumos_RSLC6_Beveridge_Clausen_IMP_peplib_DSSO_CID-ETD.raw	F1
FALSE	KGILQTVK-DKPIR	DSSO	Intra	MS2_MS2	MS2	1	1	45.16	45.16	557.987244	3	1671.947178	12004	40.0496	-0.58326	FALSE	49.07	Cas9-Cas9	KGILQTVK	K1(DSSO)	1	Cas9	739	DKPIR	K2(DSSO)	2	Cas9	1304	12004;12005	20190409_Lumos_RSLC6_Beveridge_Clausen_IMP_peplib_DSSO_CID-ETD.raw	F1
FALSE	NSDKLIAR-DKPIR	DSSO	Intra	MS2_MS2	MS2	1	1	45.16	30.54	567.970032	3	1701.895542	11541	38.6959	-0.18331	FALSE	42.1	Cas9-Cas9	NSDKLIAR	K4(DSSO)	4	Cas9	1122	DKPIR	K2(DSSO)	2	Cas9	1304	11541;11542	20190409_Lumos_RSLC6_Beveridge_Clausen_IMP_peplib_DSSO_CID-ETD.raw	F1
FALSE	NSDKLIAR-DKPIR	DSSO	Intra	MS2_MS2	MS2	1	1	45.16	45.16	567.970154	3	1701.895908	11370	38.1804	-0.39861	FALSE	49.07	Cas9-Cas9	NSDKLIAR	K4(DSSO)	4	Cas9	1122	DKPIR	K2(DSSO)	2	Cas9	1304	11370;11371	20190409_Lumos_RSLC6_Beveridge_Clausen_IMP_peplib_DSSO_CID-ETD.raw	F1
FALSE	DKPIR-LSKSR	DSSO	Intra	MS2_MS2	MS2	1	1	45.16	45.16	459.250397	3	1375.736637	6703	24.3234	-0.31031	FALSE	42.1	Cas9-Cas9	DKPIR	K2(DSSO)	2	Cas9	1304	LSKSR	K3(DSSO)	3	Cas9	222	6703;6704	20190409_Lumos_RSLC6_Beveridge_Clausen_IMP_peplib_DSSO_CID-ETD.raw	F1
FALSE	KSEETITPWNFEEVVDK-MTNFDKNLPNEK	DSSO	Intra	MS2_MS2	MS2	1	1	45.08	42.14	915.428772	4	3658.693258	26692	81.1349	-0.13705	FALSE	54.03	Cas9-Cas9	KSEETITPWNFEEVVDK	K1(DSSO)	1	Cas9	472	MTNFDKNLPNEK	K6(DSSO)	6	Cas9	504	26692;26693	20190409_Lumos_RSLC6_Beveridge_Clausen_IMP_peplib_DSSO_CID-ETD.raw	F1
FALSE	DDSIDNKVLTR-MKNYWR	DSSO	Intra	MS2_MS2	MS2	1	1	45.03	45.03	777.368347	3	2330.090488	19569	61.3064	-0.04754	FALSE	39.46	Cas9-Cas9	DDSIDNKVLTR	K7(DSSO)	7	Cas9	859	MKNYWR	K2(DSSO)	2	Cas9	884	19569;19571	20190409_Lumos_RSLC6_Beveridge_Clausen_IMP_peplib_DSSO_CID-ETD.raw	F1
FALSE	NSDKLIAR-MKNYWR	DSSO	Intra	MS2_MS2	MS2	1	1	45.03	45.03	657.658081	3	1970.95969	14962	48.4821	-1.10513	FALSE	33.37	Cas9-Cas9	NSDKLIAR	K4(DSSO)	4	Cas9	1122	MKNYWR	K2(DSSO)	2	Cas9	884	14962;14963	20190409_Lumos_RSLC6_Beveridge_Clausen_IMP_peplib_DSSO_CID-ETD.raw	F1
