# Supplementary material for: A synthetic peptide library for benchmarking crosslinking-mass spectrometry search engines for proteins and protein complexes
Source: Nat Commun. 2020 Feb 6;11:742. doi: 10.1038/s41467-020-14608-2 (PMC7005041; doi:10.1038/s41467-020-14608-2)
Supplement: Supplementary file 3 — Supplementary Data 1 [file 41467_2020_14608_MOESM3_ESM.zip › CSVfiles/xlinkx_Lumos_DSSO_MS3_cutoff-45-4_CSMs.csv]

Checked	Sequence	Crosslinker	Crosslink Type	Crosslink Strategy	Identified By	# Proteins	# Identified MS2 Scans	# Identified MS3 Scans	XlinkX Score	Delta XlinkX Score	m/z [Da]	Charge	MH+ [Da]	First Scan	RT [min]	DeltaM [ppm]	Is Decoy	Reporter Ion Score	Accessions	Sequence A	Modifications A	Crosslinker Position A	Protein Accession A	Leading Protein Position A	Sequence B	Modifications B	Crosslinker Position B	Protein Accession B	Leading Protein Position B	All Scans	Spectrum File	File ID
FALSE	KNLIGALLFDSGETAEATR-LVDSTDKADLR	DSSO	Intra	MS2_MS3	MS3	1	1	4	445.6	424.18	1132.57312	3	3395.704807	43526	88.612	-0.12538	FALSE	61.04	Cas9-Cas9	KNLIGALLFDSGETAEATR	K1(DSSO)	1	Cas9	49	LVDSTDKADLR	K7(DSSO)	7	Cas9	152	43526;43528;43529;43530;43531	20190409_Lumos_RSLC6_Beveridge_Clausen_IMP_peplib_DSSO_MS3.raw	F3
FALSE	KNLIGALLFDSGETAEATR-LVDSTDKADLR	DSSO	Intra	MS2_MS3	MS3	1	0	4	420.17	420.17	1132.57251	3	3395.702976	43868	89.2184	-0.66555	FALSE	61.04	Cas9-Cas9	KNLIGALLFDSGETAEATR	K1(DSSO)	1	Cas9	49	LVDSTDKADLR	K7(DSSO)	7	Cas9	152	43868;43870;43871;43872;43873	20190409_Lumos_RSLC6_Beveridge_Clausen_IMP_peplib_DSSO_MS3.raw	F3
FALSE	KNLIGALLFDSGETAEATR-LVDSTDKADLR	DSSO	Intra	MS2_MS3	MS3	1	0	4	410.83	393.95	1132.570434	3	3395.696751	44220	89.8803	0.59377	FALSE	61.04	Cas9-Cas9	KNLIGALLFDSGETAEATR	K1(DSSO)	1	Cas9	49	LVDSTDKADLR	K7(DSSO)	7	Cas9	152	44220;44225;44226;44227;44228	20190409_Lumos_RSLC6_Beveridge_Clausen_IMP_peplib_DSSO_MS3.raw	F3
FALSE	KNLIGALLFDSGETAEATR-SDNVPSEEVVKK	DSSO	Intra	MS2_MS3	MS3	1	1	4	406.29	384.88	1165.25354	3	3493.746067	40738	83.5508	0.73232	FALSE	61.04	Cas9-Cas9	KNLIGALLFDSGETAEATR	K1(DSSO)	1	Cas9	49	SDNVPSEEVVKK	K11(DSSO)	11	Cas9	881	40738;40741;40742;40743;40744	20190409_Lumos_RSLC6_Beveridge_Clausen_IMP_peplib_DSSO_MS3.raw	F3
FALSE	KNLIGALLFDSGETAEATR-SDNVPSEEVVKK	DSSO	Intra	MS2_MS3	MS3	1	0	4	395.43	361.39	1165.252075	3	3493.741673	41448	84.8122	0.6876	FALSE	61.04	Cas9-Cas9	KNLIGALLFDSGETAEATR	K1(DSSO)	1	Cas9	49	SDNVPSEEVVKK	K11(DSSO)	11	Cas9	881	41448;41450;41451;41452;41453	20190409_Lumos_RSLC6_Beveridge_Clausen_IMP_peplib_DSSO_MS3.raw	F3
FALSE	KIECFDSVEISGVEDR-FDNLTKAER	DSSO	Intra	MS2_MS3	MS3	1	1	4	385.22	385.22	1045.154297	3	3133.448338	31314	67.2991	0.48622	FALSE	35.17	Cas9-Cas9	KIECFDSVEISGVEDR	K1(DSSO);C4(Carbamidomethyl)	1	Cas9	575	FDNLTKAER	K6(DSSO)	6	Cas9	906	31314;31323;31324;31325;31326	20190409_Lumos_RSLC6_Beveridge_Clausen_IMP_peplib_DSSO_MS3.raw	F3
FALSE	KNLIGALLFDSGETAEATR-GQKNSR	DSSO	Intra	MS2_MS3	MS3	1	0	4	383.24	369.07	951.47998	3	2852.425388	36906	76.7874	0.34672	FALSE	54.03	Cas9-Cas9	KNLIGALLFDSGETAEATR	K1(DSSO)	1	Cas9	49	GQKNSR	K3(DSSO)	3	Cas9	779	36906;36908;36909;36910;36911	20190409_Lumos_RSLC6_Beveridge_Clausen_IMP_peplib_DSSO_MS3.raw	F3
FALSE	TILDFLKSDGFANR-YDENDKLIR	DSSO	Intra	MS2_MS3	MS3	1	1	4	367.11	367.11	973.812256	3	2919.422214	45968	93.2443	-0.70389	FALSE	49.07	Cas9-Cas9	TILDFLKSDGFANR	K7(DSSO)	7	Cas9	688	YDENDKLIR	K6(DSSO)	6	Cas9	952	45968;45970;45971;45972;45973	20190409_Lumos_RSLC6_Beveridge_Clausen_IMP_peplib_DSSO_MS3.raw	F3
FALSE	KNLIGALLFDSGETAEATR-LVDSTDKADLR	DSSO	Intra	MS2_MS3	MS3	1	0	4	348.6	316.35	1132.56958	3	3395.694187	45308	91.8999	0.121	FALSE	61.04	Cas9-Cas9	KNLIGALLFDSGETAEATR	K1(DSSO)	1	Cas9	49	LVDSTDKADLR	K7(DSSO)	7	Cas9	152	45308;45313;45314;45315;45316	20190409_Lumos_RSLC6_Beveridge_Clausen_IMP_peplib_DSSO_MS3.raw	F3
FALSE	KIECFDSVEISGVEDR-DFQFYKVR	DSSO	Intra	MS2_MS3	MS3	1	1	4	347.25	347.25	1048.155884	3	3142.453098	39671	81.6064	0.71077	FALSE	35.17	Cas9-Cas9	KIECFDSVEISGVEDR	K1(DSSO);C4(Carbamidomethyl)	1	Cas9	575	DFQFYKVR	K6(DSSO)	6	Cas9	978	39671;39676;39677;39678;39679	20190409_Lumos_RSLC6_Beveridge_Clausen_IMP_peplib_DSSO_MS3.raw	F3
FALSE	KNLIGALLFDSGETAEATR-LVDSTDKADLR	DSSO	Intra	MS2_MS3	MS3	1	0	4	347.24	315.36	1132.572388	3	3395.70261	44540	90.4853	0.9276	FALSE	61.04	Cas9-Cas9	KNLIGALLFDSGETAEATR	K1(DSSO)	1	Cas9	49	LVDSTDKADLR	K7(DSSO)	7	Cas9	152	44540;44542;44543;44544;44545	20190409_Lumos_RSLC6_Beveridge_Clausen_IMP_peplib_DSSO_MS3.raw	F3
FALSE	KNLIGALLFDSGETAEATR-SDNVPSEEVVKK	DSSO	Intra	MS2_MS3	MS3	1	0	4	342.97	317.11	1165.250366	3	3493.736546	41094	84.1893	0.61421	FALSE	61.04	Cas9-Cas9	KNLIGALLFDSGETAEATR	K1(DSSO)	1	Cas9	49	SDNVPSEEVVKK	K11(DSSO)	11	Cas9	881	41094;41096;41097;41098;41099	20190409_Lumos_RSLC6_Beveridge_Clausen_IMP_peplib_DSSO_MS3.raw	F3
FALSE	KNLIGALLFDSGETAEATR-GQKNSR	DSSO	Intra	MS2_MS3	MS3	1	0	4	342.97	322.9	951.479431	3	2852.42374	36507	76.1149	0.0721	FALSE	54.03	Cas9-Cas9	KNLIGALLFDSGETAEATR	K1(DSSO)	1	Cas9	49	GQKNSR	K3(DSSO)	3	Cas9	779	36507;36509;36510;36511;36512	20190409_Lumos_RSLC6_Beveridge_Clausen_IMP_peplib_DSSO_MS3.raw	F3
FALSE	KNLIGALLFDSGETAEATR-SDNVPSEEVVKK	DSSO	Intra	MS2_MS3	MS3	1	0	4	336.01	309.9	1165.251831	3	3493.74094	41819	85.4818	-0.05407	FALSE	61.04	Cas9-Cas9	KNLIGALLFDSGETAEATR	K1(DSSO)	1	Cas9	49	SDNVPSEEVVKK	K11(DSSO)	11	Cas9	881	41819;41824;41825;41826;41827	20190409_Lumos_RSLC6_Beveridge_Clausen_IMP_peplib_DSSO_MS3.raw	F3
FALSE	KSEETITPWNFEEVVDK-MTNFDKNLPNEK	DSSO	Intra	MS2_MS3	MS3	1	1	4	311.26	311.26	1220.236084	3	3658.693699	39405	81.1201	0.63347	FALSE	61.04	Cas9-Cas9	KSEETITPWNFEEVVDK	K1(DSSO)	1	Cas9	472	MTNFDKNLPNEK	K6(DSSO)	6	Cas9	504	39405;39410;39411;39412;39413	20190409_Lumos_RSLC6_Beveridge_Clausen_IMP_peplib_DSSO_MS3.raw	F3
FALSE	MLASAGELQKGNELALPSK-VVDELVKVMGR	DSSO	Intra	MS2_MS3	MS3	1	1	4	311.08	255.81	1120.253052	3	3358.744602	38057	78.7604	0.41445	FALSE	61.04	Cas9-Cas9	MLASAGELQKGNELALPSK	K10(DSSO)	10	Cas9	1226	VVDELVKVMGR	K7(DSSO)	7	Cas9	753	38057;38062;38063;38064;38065	20190409_Lumos_RSLC6_Beveridge_Clausen_IMP_peplib_DSSO_MS3.raw	F3
FALSE	TILDFLKSDGFANR-MIAKSEQEIGK	DSSO	Intra	MS2_MS3	MS3	1	1	4	309.86	309.86	747.62677	4	2987.48525	41535	84.9642	0.09038	FALSE	42.1	Cas9-Cas9	TILDFLKSDGFANR	K7(DSSO)	7	Cas9	688	MIAKSEQEIGK	K4(DSSO)	4	Cas9	1028	41535;41537;41538;41539;41540	20190409_Lumos_RSLC6_Beveridge_Clausen_IMP_peplib_DSSO_MS3.raw	F3
FALSE	LKGSPEDNEQK-DWDPKK	DSSO	Intra	MS2_MS3	MS3	1	0	4	305.55	261.68	730.672729	3	2190.003635	14365	37.9623	-0.4216	FALSE	61.04	Cas9-Cas9	LKGSPEDNEQK	K2(DSSO)	2	Cas9	1250	DWDPKK	K5(DSSO)	5	Cas9	1133	14365;14367;14368;14369;14370	20190409_Lumos_RSLC6_Beveridge_Clausen_IMP_peplib_DSSO_MS3.raw	F3
FALSE	TEVQTGGFSKESILPK-SDKNR	DSSO	Intra	MS2_MS3	MS3	1	0	4	304.93	304.93	833.080505	3	2497.226963	23081	53.5505	-0.65947	FALSE	61.04	Cas9-Cas9	TEVQTGGFSKESILPK	K10(DSSO)	10	Cas9	1111	SDKNR	K3(DSSO)	3	Cas9	866	23081;23086;23087;23088;23089	20190409_Lumos_RSLC6_Beveridge_Clausen_IMP_peplib_DSSO_MS3.raw	F3
FALSE	IEEGIKELGSQILK-KLVDSTDK	DSSO	Intra	MS2_MS3	MS3	1	0	4	302.85	302.85	655.599731	4	2619.377096	33437	70.8318	-0.25298	FALSE	42.1	Cas9-Cas9	IEEGIKELGSQILK	K6(DSSO)	6	Cas9	793	KLVDSTDK	K1(DSSO)	1	Cas9	145	33437;33442;33443;33444;33445	20190409_Lumos_RSLC6_Beveridge_Clausen_IMP_peplib_DSSO_MS3.raw	F3
FALSE	TILDFLKSDGFANR-YDENDKLIR	DSSO	Intra	MS2_MS3	MS3	1	1	4	299.31	299.31	973.812134	3	2919.421848	46284	93.876	0.38204	FALSE	45.23	Cas9-Cas9	TILDFLKSDGFANR	K7(DSSO)	7	Cas9	688	YDENDKLIR	K6(DSSO)	6	Cas9	952	46284;46289;46290;46291;46292	20190409_Lumos_RSLC6_Beveridge_Clausen_IMP_peplib_DSSO_MS3.raw	F3
FALSE	TEVQTGGFSKESILPK-FIKPILEK	DSSO	Intra	MS2_MS3	MS3	1	0	4	299.27	299.27	955.849853	3	2865.535007	34736	73.0204	0.38782	FALSE	45.23	Cas9-Cas9	TEVQTGGFSKESILPK	K10(DSSO)	10	Cas9	1111	FIKPILEK	K3(DSSO)	3	Cas9	381	34736;34738;34739;34740;34741	20190409_Lumos_RSLC6_Beveridge_Clausen_IMP_peplib_DSSO_MS3.raw	F3
FALSE	VNTEITKAPLSASMIK-FKVLGNTDR	DSSO	Intra	MS2_MS3	MS3	1	1	4	294.97	294.97	970.510803	3	2909.517857	31223	67.1498	0.86367	FALSE	49.07	Cas9-Cas9	VNTEITKAPLSASMIK	K7(DSSO)	7	Cas9	318	FKVLGNTDR	K2(DSSO)	2	Cas9	37	31223;31228;31229;31230;31231	20190409_Lumos_RSLC6_Beveridge_Clausen_IMP_peplib_DSSO_MS3.raw	F3
FALSE	MTNFDKNLPNEK-KDWDPK	DSSO	Intra	MS2_MS3	MS3	1	1	4	293.41	271.96	799.369018	3	2396.092503	22337	52.2992	-0.41237	FALSE	45.23	Cas9-Cas9	MTNFDKNLPNEK	K6(DSSO)	6	Cas9	504	KDWDPK	K1(DSSO)	1	Cas9	1128	22337;22342;22343;22344;22345	20190409_Lumos_RSLC6_Beveridge_Clausen_IMP_peplib_DSSO_MS3.raw	F3
FALSE	KNLIGALLFDSGETAEATR-GYKEVK	DSSO	Intra	MS2_MS3	MS3	1	0	4	289.42	289.42	962.822449	3	2886.452793	38806	80.0745	-0.91914	FALSE	61.04	Cas9-Cas9	KNLIGALLFDSGETAEATR	K1(DSSO)	1	Cas9	49	GYKEVK	K3(DSSO)	3	Cas9	1192	38806;38808;38809;38810;38811	20190409_Lumos_RSLC6_Beveridge_Clausen_IMP_peplib_DSSO_MS3.raw	F3
FALSE	MDGTEELLVKLNR-GGLSELDKAGFIK	DSSO	Intra	MS2_MS3	MS3	1	1	4	286.86	286.86	1003.848083	3	3009.529697	43342	88.2749	0.49561	FALSE	54.03	Cas9-Cas9	MDGTEELLVKLNR	K10(DSSO)	10	Cas9	396	GGLSELDKAGFIK	K8(DSSO)	8	Cas9	917	43342;43344;43345;43346;43347	20190409_Lumos_RSLC6_Beveridge_Clausen_IMP_peplib_DSSO_MS3.raw	F3
FALSE	KIECFDSVEISGVEDR-DFQFYKVR	DSSO	Intra	MS2_MS3	MS3	1	0	4	285.38	285.38	1048.155395	3	3142.451633	40040	82.2612	0.14001	FALSE	61.04	Cas9-Cas9	KIECFDSVEISGVEDR	K1(DSSO);C4(Carbamidomethyl)	1	Cas9	575	DFQFYKVR	K6(DSSO)	6	Cas9	978	40040;40042;40043;40044;40045	20190409_Lumos_RSLC6_Beveridge_Clausen_IMP_peplib_DSSO_MS3.raw	F3
FALSE	YPKLESEFVYGDYK-IIKDK	DSSO	Intra	MS2_MS3	MS3	1	0	4	285.24	207.26	837.750854	3	2511.23801	29308	63.9706	0.20619	FALSE	73.05	Cas9-Cas9	YPKLESEFVYGDYK	K3(DSSO)	3	Cas9	1007	IIKDK	K3(DSSO)	3	Cas9	606	29308;29310;29311;29312;29313	20190409_Lumos_RSLC6_Beveridge_Clausen_IMP_peplib_DSSO_MS3.raw	F3
FALSE	TILDFLKSDGFANR-YDENDKLIR	DSSO	Intra	MS2_MS3	MS3	1	1	4	283.19	283.19	730.610412	4	2919.419821	45882	93.0699	-0.75652	FALSE	61.04	Cas9-Cas9	TILDFLKSDGFANR	K7(DSSO)	7	Cas9	688	YDENDKLIR	K6(DSSO)	6	Cas9	952	45882;45884;45885;45886;45887	20190409_Lumos_RSLC6_Beveridge_Clausen_IMP_peplib_DSSO_MS3.raw	F3
FALSE	TILDFLKSDGFANR-YDENDKLIR	DSSO	Intra	MS2_MS3	MS3	1	1	4	282.74	282.74	730.610168	4	2919.418844	46167	93.6407	-0.07914	FALSE	33.37	Cas9-Cas9	TILDFLKSDGFANR	K7(DSSO)	7	Cas9	688	YDENDKLIR	K6(DSSO)	6	Cas9	952	46167;46169;46170;46171;46172	20190409_Lumos_RSLC6_Beveridge_Clausen_IMP_peplib_DSSO_MS3.raw	F3
FALSE	YPKLESEFVYGDYK-LKGSPEDNEQK	DSSO	Intra	MS2_MS3	MS3	1	1	4	282.51	210.48	1047.153686	3	3139.446506	29113	63.6608	0.8066	FALSE	61.04	Cas9-Cas9	YPKLESEFVYGDYK	K3(DSSO)	3	Cas9	1007	LKGSPEDNEQK	K2(DSSO)	2	Cas9	1250	29113;29115;29116;29117;29118	20190409_Lumos_RSLC6_Beveridge_Clausen_IMP_peplib_DSSO_MS3.raw	F3
FALSE	APLSASMIKR-KFDNLTK	DSSO	Intra	MS2_MS3	MS3	1	0	4	282.35	242.9	699.36737	3	2096.087559	23442	54.2061	0.49782	FALSE	37.17	Cas9-Cas9	APLSASMIKR	K9(DSSO)	9	Cas9	327	KFDNLTK	K1(DSSO)	1	Cas9	900	23442;23444;23445;23446;23447	20190409_Lumos_RSLC6_Beveridge_Clausen_IMP_peplib_DSSO_MS3.raw	F3
FALSE	GKSDNVPSEEVVK-VPSKK	DSSO	Intra	MS2_MS3	MS3	1	0	3	282.21	282.21	701.693787	3	2103.066807	11088	31.5348	0.55719	FALSE	61.04	Cas9-Cas9	GKSDNVPSEEVVK	K2(DSSO)	2	Cas9	870	VPSKK	K4(DSSO)	4	Cas9	34	11088;11090;11091;11092;11093	20190409_Lumos_RSLC6_Beveridge_Clausen_IMP_peplib_DSSO_MS3.raw	F3
FALSE	LPKYSLFELENGR-SDKNR	DSSO	Intra	MS2_MS3	MS3	1	0	4	281.93	281.93	781.387085	3	2342.146702	29073	63.6031	-0.28255	FALSE	61.04	Cas9-Cas9	LPKYSLFELENGR	K3(DSSO)	3	Cas9	1204	SDKNR	K3(DSSO)	3	Cas9	866	29073;29075;29076;29077;29078	20190409_Lumos_RSLC6_Beveridge_Clausen_IMP_peplib_DSSO_MS3.raw	F3
FALSE	MDGTEELLVKLNR-QLKEDYFK	DSSO	Intra	MS2_MS3	MS3	1	1	4	281.83	281.83	915.787964	3	2745.349339	38797	80.061	0.72382	FALSE	54.03	Cas9-Cas9	MDGTEELLVKLNR	K10(DSSO)	10	Cas9	396	QLKEDYFK	K3(DSSO)	3	Cas9	569	38797;38802;38803;38804;38805	20190409_Lumos_RSLC6_Beveridge_Clausen_IMP_peplib_DSSO_MS3.raw	F3
FALSE	LENLIAQLPGEKK-LKGSPEDNEQK	DSSO	Intra	MS2_MS3	MS3	1	1	4	281.46	229.44	952.155701	3	2854.452549	25706	57.9485	0.21335	FALSE	61.04	Cas9-Cas9	LENLIAQLPGEKK	K12(DSSO)	12	Cas9	237	LKGSPEDNEQK	K2(DSSO)	2	Cas9	1250	25706;25708;25709;25710;25711	20190409_Lumos_RSLC6_Beveridge_Clausen_IMP_peplib_DSSO_MS3.raw	F3
FALSE	SSFEKNPIDFLEAK-IEKILTFR	DSSO	Intra	MS2_MS3	MS3	1	1	4	280.91	247.55	701.116394	4	2801.443746	43516	88.5969	-0.03656	FALSE	73.05	Cas9-Cas9	SSFEKNPIDFLEAK	K5(DSSO)	5	Cas9	1180	IEKILTFR	K3(DSSO)	3	Cas9	446	43516;43518;43519;43520;43521	20190409_Lumos_RSLC6_Beveridge_Clausen_IMP_peplib_DSSO_MS3.raw	F3
FALSE	LKTYAHLFDDK-ESILPKR	DSSO	Intra	MS2_MS3	MS3	1	0	4	279.63	279.63	784.069519	3	2350.194004	26090	58.5312	-0.05944	FALSE	61.04	Cas9-Cas9	LKTYAHLFDDK	K2(DSSO)	2	Cas9	641	ESILPKR	K6(DSSO)	6	Cas9	1117	26090;26092;26093;26094;26095	20190409_Lumos_RSLC6_Beveridge_Clausen_IMP_peplib_DSSO_MS3.raw	F3
FALSE	MDGTEELLVKLNR-KVTVK	DSSO	Intra	MS2_MS3	MS3	1	0	4	279.3	279.3	750.400879	3	2249.188084	29987	65.1095	-0.1838	FALSE	61.04	Cas9-Cas9	MDGTEELLVKLNR	K10(DSSO)	10	Cas9	396	KVTVK	K1(DSSO)	1	Cas9	562	29987;29992;29993;29994;29995	20190409_Lumos_RSLC6_Beveridge_Clausen_IMP_peplib_DSSO_MS3.raw	F3
FALSE	SEQEIGKATAK-KMIAK	DSSO	Intra	MS2_MS3	MS3	1	0	4	277.28	226.69	636.992615	3	1908.963291	9506	28.4154	1.07083	FALSE	49.07	Cas9-Cas9	SEQEIGKATAK	K7(DSSO)	7	Cas9	1035	KMIAK	K1(DSSO)	1	Cas9	1024	9506;9508;9509;9510;9511	20190409_Lumos_RSLC6_Beveridge_Clausen_IMP_peplib_DSSO_MS3.raw	F3
FALSE	YPKLESEFVYGDYK-IIKDK	DSSO	Intra	MS2_MS3	MS3	1	0	3	276.17	198.04	837.749878	3	2511.235081	28945	63.3632	0.21887	FALSE	73.05	Cas9-Cas9	YPKLESEFVYGDYK	K3(DSSO)	3	Cas9	1007	IIKDK	K3(DSSO)	3	Cas9	606	28945;28947;28948;28949	20190409_Lumos_RSLC6_Beveridge_Clausen_IMP_peplib_DSSO_MS3.raw	F3
FALSE	TEVQTGGFSKESILPK-APLSASMIKR	DSSO	Intra	MS2_MS3	MS3	1	1	4	275.76	275.76	984.510803	3	2951.517857	31615	67.7938	0.11023	FALSE	49.07	Cas9-Cas9	TEVQTGGFSKESILPK	K10(DSSO)	10	Cas9	1111	APLSASMIKR	K9(DSSO)	9	Cas9	327	31615;31620;31621;31622;31623	20190409_Lumos_RSLC6_Beveridge_Clausen_IMP_peplib_DSSO_MS3.raw	F3
FALSE	HKPENIVIEMAR-MIAKSEQEIGK	DSSO	Intra	MS2_MS3	MS3	1	1	4	271.74	214.34	707.610107	4	2827.4186	22487	52.5407	-0.2691	FALSE	33.37	Cas9-Cas9	HKPENIVIEMAR	K2(DSSO)	2	Cas9	759	MIAKSEQEIGK	K4(DSSO)	4	Cas9	1028	22487;22489;22490;22491;22492	20190409_Lumos_RSLC6_Beveridge_Clausen_IMP_peplib_DSSO_MS3.raw	F3
FALSE	QLKEDYFK-EKIEK	DSSO	Intra	MS2_MS3	MS3	1	0	4	271.48	208.47	625.313904	3	1873.927158	16233	41.5259	-0.19206	FALSE	49.07	Cas9-Cas9	QLKEDYFK	K3(DSSO)	3	Cas9	569	EKIEK	K2(DSSO)	2	Cas9	443	16233;16235;16236;16237;16238	20190409_Lumos_RSLC6_Beveridge_Clausen_IMP_peplib_DSSO_MS3.raw	F3
FALSE	TEVQTGGFSKESILPK-SDKNR	DSSO	Intra	MS2_MS3	MS3	1	0	4	271.45	271.45	833.081177	3	2497.228977	22347	52.3126	0.35017	FALSE	61.04	Cas9-Cas9	TEVQTGGFSKESILPK	K10(DSSO)	10	Cas9	1111	SDKNR	K3(DSSO)	3	Cas9	866	22347;22352;22353;22354;22355	20190409_Lumos_RSLC6_Beveridge_Clausen_IMP_peplib_DSSO_MS3.raw	F3
FALSE	LKGSPEDNEQK-LKSVK	DSSO	Intra	MS2_MS3	MS3	1	1	4	270.54	229.38	494.755646	4	1976.000753	7896	25.027	-0.13317	FALSE	61.04	Cas9-Cas9	LKGSPEDNEQK	K2(DSSO)	2	Cas9	1250	LKSVK	K2(DSSO)	2	Cas9	1162	7896;7898;7899;7900;7901	20190409_Lumos_RSLC6_Beveridge_Clausen_IMP_peplib_DSSO_MS3.raw	F3
FALSE	SEQEIGKATAK-KMIAK	DSSO	Intra	MS2_MS3	MS3	1	1	4	269.91	232.02	477.999573	4	1908.976461	9267	27.9303	0.54943	FALSE	61.04	Cas9-Cas9	SEQEIGKATAK	K7(DSSO)	7	Cas9	1035	KMIAK	K1(DSSO)	1	Cas9	1024	9267;9272;9273;9274;9275	20190409_Lumos_RSLC6_Beveridge_Clausen_IMP_peplib_DSSO_MS3.raw	F3
FALSE	QLLNAKLITQR-QLKEDYFK	DSSO	Intra	MS2_MS3	MS3	1	0	4	269.33	230.37	842.453369	3	2525.345554	31021	66.7973	0.12243	FALSE	54.03	Cas9-Cas9	QLLNAKLITQR	K6(DSSO)	6	Cas9	894	QLKEDYFK	K3(DSSO)	3	Cas9	569	31021;31027;31028;31029;31030	20190409_Lumos_RSLC6_Beveridge_Clausen_IMP_peplib_DSSO_MS3.raw	F3
FALSE	APLSASMIKR-KFDNLTK	DSSO	Intra	MS2_MS3	MS3	1	1	4	268.9	241.47	699.367432	3	2096.087742	23091	53.5658	-1.07327	FALSE	39.46	Cas9-Cas9	APLSASMIKR	K9(DSSO)	9	Cas9	327	KFDNLTK	K1(DSSO)	1	Cas9	900	23091;23096;23097;23098;23099	20190409_Lumos_RSLC6_Beveridge_Clausen_IMP_peplib_DSSO_MS3.raw	F3
FALSE	MLASAGELQKGNELALPSK-VVDELVKVMGR	DSSO	Intra	MS2_MS3	MS3	1	1	4	266.44	256.91	1125.58667	3	3374.745457	36636	76.3265	0.41366	FALSE	61.04	Cas9-Cas9	MLASAGELQKGNELALPSK	M1(Oxidation);K10(DSSO)	10	Cas9	1226	VVDELVKVMGR	K7(DSSO)	7	Cas9	753	36636;36641;36642;36643;36644	20190409_Lumos_RSLC6_Beveridge_Clausen_IMP_peplib_DSSO_MS3.raw	F3
FALSE	DDSIDNKVLTR-NSDKLIAR	DSSO	Intra	MS2_MS3	MS3	1	1	4	266.26	266.26	588.048279	4	2349.171286	24836	56.4861	-0.68752	FALSE	27.68	Cas9-Cas9	DDSIDNKVLTR	K7(DSSO)	7	Cas9	859	NSDKLIAR	K4(DSSO)	4	Cas9	1122	24836;24838;24839;24840;24841	20190409_Lumos_RSLC6_Beveridge_Clausen_IMP_peplib_DSSO_MS3.raw	F3
FALSE	SEQEIGKATAK-FKVLGNTDR	DSSO	Intra	MS2_MS3	MS3	1	1	4	265.82	265.82	790.067139	3	2368.186863	17059	42.9678	1.01154	FALSE	45.23	Cas9-Cas9	SEQEIGKATAK	K7(DSSO)	7	Cas9	1035	FKVLGNTDR	K2(DSSO)	2	Cas9	37	17059;17061;17062;17063;17064	20190409_Lumos_RSLC6_Beveridge_Clausen_IMP_peplib_DSSO_MS3.raw	F3
FALSE	IEEGIKELGSQILK-KLVDSTDK	DSSO	Intra	MS2_MS3	MS3	1	1	4	265.29	265.29	873.798462	3	2619.380833	33365	70.7133	0.13019	FALSE	84.95	Cas9-Cas9	IEEGIKELGSQILK	K6(DSSO)	6	Cas9	793	KLVDSTDK	K1(DSSO)	1	Cas9	145	33365;33367;33368;33369;33370	20190409_Lumos_RSLC6_Beveridge_Clausen_IMP_peplib_DSSO_MS3.raw	F3
FALSE	VLSAYNKHR-KLVDSTDK	DSSO	Intra	MS2_MS3	MS3	1	1	4	264.11	264.11	538.278625	4	2150.092672	10304	29.9824	0.01627	FALSE	35.17	Cas9-Cas9	VLSAYNKHR	K7(DSSO)	7	Cas9	1300	KLVDSTDK	K1(DSSO)	1	Cas9	145	10304;10306;10307;10308;10309	20190409_Lumos_RSLC6_Beveridge_Clausen_IMP_peplib_DSSO_MS3.raw	F3
FALSE	SSFEKNPIDFLEAK-KLVDSTDK	DSSO	Intra	MS2_MS3	MS3	1	1	4	264.09	247.85	672.583313	4	2687.311422	35838	74.9399	0.55073	FALSE	54.03	Cas9-Cas9	SSFEKNPIDFLEAK	K5(DSSO)	5	Cas9	1180	KLVDSTDK	K1(DSSO)	1	Cas9	145	35838;35840;35841;35842;35843	20190409_Lumos_RSLC6_Beveridge_Clausen_IMP_peplib_DSSO_MS3.raw	F3
FALSE	GGLSELDKAGFIK-QLKEDYFK	DSSO	Intra	MS2_MS3	MS3	1	1	4	263.86	263.86	641.3255	4	2562.280172	34656	72.8865	0.99868	FALSE	50.07	Cas9-Cas9	GGLSELDKAGFIK	K8(DSSO)	8	Cas9	917	QLKEDYFK	K3(DSSO)	3	Cas9	569	34656;34661;34662;34663;34664	20190409_Lumos_RSLC6_Beveridge_Clausen_IMP_peplib_DSSO_MS3.raw	F3
FALSE	SEQEIGKATAK-KMIAK	DSSO	Intra	MS2_MS3	MS3	1	0	3	262.71	219.77	642.329224	3	1924.973118	7995	25.2463	0.58317	FALSE	61.04	Cas9-Cas9	SEQEIGKATAK	K7(DSSO)	7	Cas9	1035	KMIAK	K1(DSSO);M2(Oxidation)	1	Cas9	1024	7995;7997;7998;7999;8000	20190409_Lumos_RSLC6_Beveridge_Clausen_IMP_peplib_DSSO_MS3.raw	F3
FALSE	VLSAYNKHR-KLVDSTDK	DSSO	Intra	MS2_MS3	MS3	1	0	4	261.5	261.5	717.368713	3	2150.091587	10330	30.0324	0.34556	FALSE	61.04	Cas9-Cas9	VLSAYNKHR	K7(DSSO)	7	Cas9	1300	KLVDSTDK	K1(DSSO)	1	Cas9	145	10330;10332;10333;10334;10335	20190409_Lumos_RSLC6_Beveridge_Clausen_IMP_peplib_DSSO_MS3.raw	F3
FALSE	SEQEIGKATAK-ESILPKR	DSSO	Intra	MS2_MS3	MS3	1	0	4	261.22	231.21	721.044372	3	2161.118565	15407	40.0355	-0.08396	FALSE	37.17	Cas9-Cas9	SEQEIGKATAK	K7(DSSO)	7	Cas9	1035	ESILPKR	K6(DSSO)	6	Cas9	1117	15407;15412;15413;15414;15415	20190409_Lumos_RSLC6_Beveridge_Clausen_IMP_peplib_DSSO_MS3.raw	F3
FALSE	LVDSTDKADLR-AGFIKR	DSSO	Intra	MS2_MS3	MS3	1	0	4	261.03	252.19	694.364746	3	2081.079685	19245	46.9745	-0.1225	FALSE	54.03	Cas9-Cas9	LVDSTDKADLR	K7(DSSO)	7	Cas9	152	AGFIKR	K5(DSSO)	5	Cas9	922	19245;19247;19248;19249;19250	20190409_Lumos_RSLC6_Beveridge_Clausen_IMP_peplib_DSSO_MS3.raw	F3
FALSE	NSDKLIAR-LSKSR	DSSO	Intra	MS2_MS3	MS3	1	1	4	260.4	169.33	555.304199	3	1663.898045	9857	29.1227	-0.14152	FALSE	45.23	Cas9-Cas9	NSDKLIAR	K4(DSSO)	4	Cas9	1122	LSKSR	K3(DSSO)	3	Cas9	222	9857;9859;9860;9861;9862	20190409_Lumos_RSLC6_Beveridge_Clausen_IMP_peplib_DSSO_MS3.raw	F3
FALSE	NSDKLIAR-DKPIR	DSSO	Intra	MS2_MS3	MS3	1	1	4	260.4	172.1	567.96991	3	1701.895176	14038	37.2982	-0.17686	FALSE	49.07	Cas9-Cas9	NSDKLIAR	K4(DSSO)	4	Cas9	1122	DKPIR	K2(DSSO)	2	Cas9	1304	14038;14040;14041;14042;14043	20190409_Lumos_RSLC6_Beveridge_Clausen_IMP_peplib_DSSO_MS3.raw	F3
FALSE	TILDFLKSDGFANR-FDNLTKAER	DSSO	Intra	MS2_MS3	MS3	1	1	4	259.75	259.75	712.605041	4	2847.398336	43506	88.581	1.04325	FALSE	61.04	Cas9-Cas9	TILDFLKSDGFANR	K7(DSSO)	7	Cas9	688	FDNLTKAER	K6(DSSO)	6	Cas9	906	43506;43508;43509;43510;43511	20190409_Lumos_RSLC6_Beveridge_Clausen_IMP_peplib_DSSO_MS3.raw	F3
FALSE	KNLIGALLFDSGETAEATR-AGFIKR	DSSO	Intra	MS2_MS3	MS3	1	0	3	259.22	238.54	952.164612	3	2854.479282	41657	85.1934	0.77336	FALSE	54.03	Cas9-Cas9	KNLIGALLFDSGETAEATR	K1(DSSO)	1	Cas9	49	AGFIKR	K5(DSSO)	5	Cas9	922	41657;41659;41660;41661;41662	20190409_Lumos_RSLC6_Beveridge_Clausen_IMP_peplib_DSSO_MS3.raw	F3
FALSE	NSDKLIAR-LSKSR	DSSO	Intra	MS2_MS3	MS3	1	1	4	258.95	197.35	555.298462	3	1663.880833	10833	31.0186	-0.03539	FALSE	39.46	Cas9-Cas9	NSDKLIAR	K4(DSSO)	4	Cas9	1122	LSKSR	K3(DSSO)	3	Cas9	222	10833;10835;10836;10837;10838	20190409_Lumos_RSLC6_Beveridge_Clausen_IMP_peplib_DSSO_MS3.raw	F3
FALSE	MIAKSEQEIGK-DFQFYKVR	DSSO	Intra	MS2_MS3	MS3	1	1	4	258.61	219.3	831.743469	3	2493.215855	28530	62.6511	-0.0193	FALSE	54.03	Cas9-Cas9	MIAKSEQEIGK	K4(DSSO)	4	Cas9	1028	DFQFYKVR	K6(DSSO)	6	Cas9	978	28530;28535;28536;28537;28538	20190409_Lumos_RSLC6_Beveridge_Clausen_IMP_peplib_DSSO_MS3.raw	F3
FALSE	LVDSTDKADLR-GQKNSR	DSSO	Intra	MS2_MS3	MS3	1	0	4	258.33	243.83	693.676758	3	2079.01572	10666	30.6942	-0.44546	FALSE	45.23	Cas9-Cas9	LVDSTDKADLR	K7(DSSO)	7	Cas9	152	GQKNSR	K3(DSSO)	3	Cas9	779	10666;10668;10669;10670;10671	20190409_Lumos_RSLC6_Beveridge_Clausen_IMP_peplib_DSSO_MS3.raw	F3
FALSE	VNTEITKAPLSASMIK-SEQEIGKATAK	DSSO	Intra	MS2_MS3	MS3	1	1	4	257.83	257.83	1007.855163	3	3021.550938	25330	57.3139	0.5372	FALSE	42.1	Cas9-Cas9	VNTEITKAPLSASMIK	K7(DSSO)	7	Cas9	318	SEQEIGKATAK	K7(DSSO)	7	Cas9	1035	25330;25335;25336;25337;25338	20190409_Lumos_RSLC6_Beveridge_Clausen_IMP_peplib_DSSO_MS3.raw	F3
FALSE	LEESFLVEEDKK-VPSKK	DSSO	Intra	MS2_MS3	MS3	1	0	3	257.8	257.8	727.706116	3	2181.103794	19027	46.6177	-0.40068	FALSE	61.04	Cas9-Cas9	LEESFLVEEDKK	K11(DSSO)	11	Cas9	115	VPSKK	K4(DSSO)	4	Cas9	34	19027;19032;19033;19034;19035	20190409_Lumos_RSLC6_Beveridge_Clausen_IMP_peplib_DSSO_MS3.raw	F3
FALSE	DDSIDNKVLTR-LSKSR	DSSO	Intra	MS2_MS3	MS3	1	0	4	257.66	257.66	506.508575	4	2023.012472	17747	44.2543	-0.45337	FALSE	49.07	Cas9-Cas9	DDSIDNKVLTR	K7(DSSO)	7	Cas9	859	LSKSR	K3(DSSO)	3	Cas9	222	17747;17752;17753;17754;17755	20190409_Lumos_RSLC6_Beveridge_Clausen_IMP_peplib_DSSO_MS3.raw	F3
FALSE	TEVQTGGFSKESILPK-APLSASMIKR	DSSO	Intra	MS2_MS3	MS3	1	1	4	257.11	257.11	984.511352	3	2951.519505	32056	68.5245	0.52132	FALSE	49.07	Cas9-Cas9	TEVQTGGFSKESILPK	K10(DSSO)	10	Cas9	1111	APLSASMIKR	K9(DSSO)	9	Cas9	327	32056;32061;32062;32063;32064	20190409_Lumos_RSLC6_Beveridge_Clausen_IMP_peplib_DSSO_MS3.raw	F3
FALSE	HKPENIVIEMAR-YDENDKLIR	DSSO	Intra	MS2_MS3	MS3	1	1	4	256.48	235.39	690.593201	4	2759.350973	26530	59.294	0.00478	FALSE	61.04	Cas9-Cas9	HKPENIVIEMAR	K2(DSSO)	2	Cas9	759	YDENDKLIR	K6(DSSO)	6	Cas9	952	26530;26535;26536;26537;26538	20190409_Lumos_RSLC6_Beveridge_Clausen_IMP_peplib_DSSO_MS3.raw	F3
FALSE	NSDKLIAR-DKPIR	DSSO	Intra	MS2_MS3	MS3	1	1	4	254.87	155.12	567.970581	3	1701.89719	13456	36.2034	0.20487	FALSE	49.07	Cas9-Cas9	NSDKLIAR	K4(DSSO)	4	Cas9	1122	DKPIR	K2(DSSO)	2	Cas9	1304	13456;13458;13459;13460;13461	20190409_Lumos_RSLC6_Beveridge_Clausen_IMP_peplib_DSSO_MS3.raw	F3
FALSE	MDGTEELLVKLNR-GGLSELDKAGFIK	DSSO	Intra	MS2_MS3	MS3	1	1	4	254.19	208.2	757.136841	4	3025.525534	41658	85.1958	0.80828	FALSE	69.9	Cas9-Cas9	MDGTEELLVKLNR	M1(Oxidation);K10(DSSO)	10	Cas9	396	GGLSELDKAGFIK	K8(DSSO)	8	Cas9	917	41658;41663;41664;41665;41666	20190409_Lumos_RSLC6_Beveridge_Clausen_IMP_peplib_DSSO_MS3.raw	F3
FALSE	MDGTEELLVKLNR-GGLSELDKAGFIK	DSSO	Intra	MS2_MS3	MS3	1	1	4	252.97	242.97	1009.180603	3	3025.527256	41702	85.2733	0.17175	FALSE	49.07	Cas9-Cas9	MDGTEELLVKLNR	M1(Oxidation);K10(DSSO)	10	Cas9	396	GGLSELDKAGFIK	K8(DSSO)	8	Cas9	917	41702;41704;41705;41706;41707	20190409_Lumos_RSLC6_Beveridge_Clausen_IMP_peplib_DSSO_MS3.raw	F3
FALSE	VLSAYNKHR-KLVDSTDK	DSSO	Intra	MS2_MS3	MS3	1	1	4	252.81	252.81	538.277771	4	2150.089254	10583	30.5304	0.43876	FALSE	42.1	Cas9-Cas9	VLSAYNKHR	K7(DSSO)	7	Cas9	1300	KLVDSTDK	K1(DSSO)	1	Cas9	145	10583;10585;10586;10587;10588	20190409_Lumos_RSLC6_Beveridge_Clausen_IMP_peplib_DSSO_MS3.raw	F3
FALSE	MIAKSEQEIGK-YDENDKLIR	DSSO	Intra	MS2_MS3	MS3	1	1	4	250.92	196.83	852.750061	3	2556.23563	21006	50.0444	0.89001	FALSE	39.46	Cas9-Cas9	MIAKSEQEIGK	K4(DSSO)	4	Cas9	1028	YDENDKLIR	K6(DSSO)	6	Cas9	952	21006;21011;21012;21013;21014	20190409_Lumos_RSLC6_Beveridge_Clausen_IMP_peplib_DSSO_MS3.raw	F3
FALSE	LVDSTDKADLR-GQKNSR	DSSO	Intra	MS2_MS3	MS3	1	0	4	250.76	223.47	693.677002	3	2079.016453	10394	30.1552	-0.58833	FALSE	49.07	Cas9-Cas9	LVDSTDKADLR	K7(DSSO)	7	Cas9	152	GQKNSR	K3(DSSO)	3	Cas9	779	10394;10396;10397;10398;10399	20190409_Lumos_RSLC6_Beveridge_Clausen_IMP_peplib_DSSO_MS3.raw	F3
FALSE	LEESFLVEEDKK-GKSDNVPSEEVVK	DSSO	Intra	MS2_MS3	MS3	1	1	4	250.69	250.69	1004.152222	3	3010.442112	26172	58.6626	-0.12748	FALSE	61.04	Cas9-Cas9	LEESFLVEEDKK	K11(DSSO)	11	Cas9	115	GKSDNVPSEEVVK	K2(DSSO)	2	Cas9	870	26172;26177;26178;26179;26180	20190409_Lumos_RSLC6_Beveridge_Clausen_IMP_peplib_DSSO_MS3.raw	F3
FALSE	NSDKLIAR-LSKSR	DSSO	Intra	MS2_MS3	MS3	1	1	4	250.47	166.72	416.725372	4	1663.87966	10095	29.5769	-1.06683	FALSE	84.95	Cas9-Cas9	NSDKLIAR	K4(DSSO)	4	Cas9	1122	LSKSR	K3(DSSO)	3	Cas9	222	10095;10097;10098;10099;10100	20190409_Lumos_RSLC6_Beveridge_Clausen_IMP_peplib_DSSO_MS3.raw	F3
FALSE	NSDKLIAR-KDLIIK	DSSO	Intra	MS2_MS3	MS3	1	1	4	250.47	162.31	451.506714	4	1803.005026	20187	48.6538	-0.22869	FALSE	61.04	Cas9-Cas9	NSDKLIAR	K4(DSSO)	4	Cas9	1122	KDLIIK	K1(DSSO)	1	Cas9	1196	20187;20192;20193;20194;20195	20190409_Lumos_RSLC6_Beveridge_Clausen_IMP_peplib_DSSO_MS3.raw	F3
FALSE	NSDKLIAR-LSKSR	DSSO	Intra	MS2_MS3	MS3	1	1	4	250.47	162.31	555.298523	3	1663.881016	9982	29.3524	-0.14931	FALSE	45.23	Cas9-Cas9	NSDKLIAR	K4(DSSO)	4	Cas9	1122	LSKSR	K3(DSSO)	3	Cas9	222	9982;9984;9985;9986;9987	20190409_Lumos_RSLC6_Beveridge_Clausen_IMP_peplib_DSSO_MS3.raw	F3
FALSE	GKSDNVPSEEVVK-VKYVTEGMR	DSSO	Intra	MS2_MS3	MS3	1	1	4	250.13	250.13	876.428162	3	2627.269932	19432	47.3177	0.55889	FALSE	45.23	Cas9-Cas9	GKSDNVPSEEVVK	K2(DSSO)	2	Cas9	870	VKYVTEGMR	K2(DSSO)	2	Cas9	532	19432;19434;19435;19436;19437	20190409_Lumos_RSLC6_Beveridge_Clausen_IMP_peplib_DSSO_MS3.raw	F3
FALSE	APLSASMIKR-SDKNR	DSSO	Intra	MS2_MS3	MS3	1	0	4	249.46	249.46	622.645691	3	1865.92252	10735	30.8251	-0.14479	FALSE	84.95	Cas9-Cas9	APLSASMIKR	M7(Oxidation);K9(DSSO)	9	Cas9	327	SDKNR	K3(DSSO)	3	Cas9	866	10735;10737;10738;10739;10740	20190409_Lumos_RSLC6_Beveridge_Clausen_IMP_peplib_DSSO_MS3.raw	F3
FALSE	MDGTEELLVKLNR-GGLSELDKAGFIK	DSSO	Intra	MS2_MS3	MS3	1	1	4	249.29	249.29	753.137695	4	3009.528952	43332	88.2578	-1.93499	FALSE	45.23	Cas9-Cas9	MDGTEELLVKLNR	K10(DSSO)	10	Cas9	396	GGLSELDKAGFIK	K8(DSSO)	8	Cas9	917	43332;43334;43335;43336;43337	20190409_Lumos_RSLC6_Beveridge_Clausen_IMP_peplib_DSSO_MS3.raw	F3
FALSE	TEVQTGGFSKESILPK-FIKPILEK	DSSO	Intra	MS2_MS3	MS3	1	0	4	249.27	249.27	717.138672	4	2865.532858	34707	72.9766	0.36624	FALSE	61.04	Cas9-Cas9	TEVQTGGFSKESILPK	K10(DSSO)	10	Cas9	1111	FIKPILEK	K3(DSSO)	3	Cas9	381	34707;34712;34713;34714;34715	20190409_Lumos_RSLC6_Beveridge_Clausen_IMP_peplib_DSSO_MS3.raw	F3
FALSE	APLSASMIKR-SDKNR	DSSO	Intra	MS2_MS3	MS3	1	0	4	248.96	248.96	622.644287	3	1865.918308	13206	35.7227	1.54248	FALSE	27.68	Cas9-Cas9	APLSASMIKR	M7(Oxidation);K9(DSSO)	9	Cas9	327	SDKNR	K3(DSSO)	3	Cas9	866	13206;13211;13212;13213;13214	20190409_Lumos_RSLC6_Beveridge_Clausen_IMP_peplib_DSSO_MS3.raw	F3
FALSE	SEQEIGKATAK-KMIAK	DSSO	Intra	MS2_MS3	MS3	1	0	3	248.6	212.84	642.329407	3	1924.973667	9276	27.9504	0.02292	FALSE	61.04	Cas9-Cas9	SEQEIGKATAK	K7(DSSO)	7	Cas9	1035	KMIAK	K1(DSSO);M2(Oxidation)	1	Cas9	1024	9276;9278;9279;9280;9281	20190409_Lumos_RSLC6_Beveridge_Clausen_IMP_peplib_DSSO_MS3.raw	F3
FALSE	MTNFDKNLPNEK-SKLVSDFR	DSSO	Intra	MS2_MS3	MS3	1	1	3	248.56	238.5	853.746155	3	2559.223911	26239	58.777	0.8134	FALSE	49.07	Cas9-Cas9	MTNFDKNLPNEK	K6(DSSO)	6	Cas9	504	SKLVSDFR	K2(DSSO)	2	Cas9	965	26239;26241;26242;26243;26244	20190409_Lumos_RSLC6_Beveridge_Clausen_IMP_peplib_DSSO_MS3.raw	F3
FALSE	GGLSELDKAGFIK-QLLNAKLITQR	DSSO	Intra	MS2_MS3	MS3	1	1	4	248.09	205.06	930.512939	3	2789.524265	36954	76.866	0.34345	FALSE	45.23	Cas9-Cas9	GGLSELDKAGFIK	K8(DSSO)	8	Cas9	917	QLLNAKLITQR	K6(DSSO)	6	Cas9	894	36954;36959;36960;36961;36962	20190409_Lumos_RSLC6_Beveridge_Clausen_IMP_peplib_DSSO_MS3.raw	F3
FALSE	LVDSTDKADLR-GQKNSR	DSSO	Intra	MS2_MS3	MS3	1	1	4	246.86	239.97	693.677063	3	2079.016636	10956	31.2644	-0.47384	FALSE	49.07	Cas9-Cas9	LVDSTDKADLR	K7(DSSO)	7	Cas9	152	GQKNSR	K3(DSSO)	3	Cas9	779	10956;10958;10959;10960;10961	20190409_Lumos_RSLC6_Beveridge_Clausen_IMP_peplib_DSSO_MS3.raw	F3
FALSE	QEDFYPFLKDNR-GKSDNVPSEEVVK	DSSO	Intra	MS2_MS3	MS3	1	1	4	246.51	241.64	1039.490723	3	3116.457615	31766	68.0456	1.05813	FALSE	76.14	Cas9-Cas9	QEDFYPFLKDNR	K9(DSSO)	9	Cas9	438	GKSDNVPSEEVVK	K2(DSSO)	2	Cas9	870	31766;31771;31772;31773;31774	20190409_Lumos_RSLC6_Beveridge_Clausen_IMP_peplib_DSSO_MS3.raw	F3
FALSE	YDENDKLIR-DFQFYKVR	DSSO	Intra	MS2_MS3	MS3	1	1	3	244.8	223.71	809.055115	3	2425.150791	34307	72.2921	-0.24673	FALSE	42.1	Cas9-Cas9	YDENDKLIR	K6(DSSO)	6	Cas9	952	DFQFYKVR	K6(DSSO)	6	Cas9	978	34307;34312;34313;34314;34315	20190409_Lumos_RSLC6_Beveridge_Clausen_IMP_peplib_DSSO_MS3.raw	F3
FALSE	NPIDFLEAKGYK-KFDNLTK	DSSO	Intra	MS2_MS3	MS3	1	0	4	244.71	210.53	806.407471	3	2417.207859	36138	75.4605	0.79399	FALSE	37.17	Cas9-Cas9	NPIDFLEAKGYK	K9(DSSO)	9	Cas9	1189	KFDNLTK	K1(DSSO)	1	Cas9	900	36138;36140;36141;36142;36143	20190409_Lumos_RSLC6_Beveridge_Clausen_IMP_peplib_DSSO_MS3.raw	F3
FALSE	LVDSTDKADLR-AGFIKR	DSSO	Intra	MS2_MS3	MS3	1	0	4	244.28	238.91	694.361877	3	2081.071079	20465	49.1321	0.076	FALSE	54.03	Cas9-Cas9	LVDSTDKADLR	K7(DSSO)	7	Cas9	152	AGFIKR	K5(DSSO)	5	Cas9	922	20465;20467;20468;20469;20470	20190409_Lumos_RSLC6_Beveridge_Clausen_IMP_peplib_DSSO_MS3.raw	F3
FALSE	VVDELVKVMGR-KPAFLSGEQK	DSSO	Intra	MS2_MS3	MS3	1	1	4	243.38	177.61	836.106567	3	2506.305149	32547	69.3612	0.48761	FALSE	49.07	Cas9-Cas9	VVDELVKVMGR	K7(DSSO)	7	Cas9	753	KPAFLSGEQK	K1(DSSO)	1	Cas9	540	32547;32552;32553;32554;32555	20190409_Lumos_RSLC6_Beveridge_Clausen_IMP_peplib_DSSO_MS3.raw	F3
FALSE	LVDSTDKADLR-AGFIKR	DSSO	Intra	MS2_MS3	MS3	1	0	4	243.1	232.98	694.359985	3	2081.065403	22122	51.9394	-0.82174	FALSE	54.03	Cas9-Cas9	LVDSTDKADLR	K7(DSSO)	7	Cas9	152	AGFIKR	K5(DSSO)	5	Cas9	922	22122;22124;22125;22126;22127	20190409_Lumos_RSLC6_Beveridge_Clausen_IMP_peplib_DSSO_MS3.raw	F3
FALSE	LVDSTDKADLR-AGFIKR	DSSO	Intra	MS2_MS3	MS3	1	1	4	242.92	221.14	521.023071	4	2081.070455	20961	49.9712	0.56593	FALSE	39.46	Cas9-Cas9	LVDSTDKADLR	K7(DSSO)	7	Cas9	152	AGFIKR	K5(DSSO)	5	Cas9	922	20961;20967;20968;20969;20970	20190409_Lumos_RSLC6_Beveridge_Clausen_IMP_peplib_DSSO_MS3.raw	F3
FALSE	YDENDKLIR-FDNLTKAER	DSSO	Intra	MS2_MS3	MS3	1	1	3	242.83	221.45	806.053833	3	2416.146946	22477	52.526	-0.11945	FALSE	65.05	Cas9-Cas9	YDENDKLIR	K6(DSSO)	6	Cas9	952	FDNLTKAER	K6(DSSO)	6	Cas9	906	22477;22479;22480;22481;22482	20190409_Lumos_RSLC6_Beveridge_Clausen_IMP_peplib_DSSO_MS3.raw	F3
FALSE	LKGSPEDNEQK-IIKDK	DSSO	Intra	MS2_MS3	MS3	1	1	4	242.62	203.69	505.25824	4	2018.011129	8046	25.3541	0.31709	FALSE	73.05	Cas9-Cas9	LKGSPEDNEQK	K2(DSSO)	2	Cas9	1250	IIKDK	K3(DSSO)	3	Cas9	606	8046;8048;8049;8050;8051	20190409_Lumos_RSLC6_Beveridge_Clausen_IMP_peplib_DSSO_MS3.raw	F3
FALSE	LPKYSLFELENGR-SDKNR	DSSO	Intra	MS2_MS3	MS3	1	1	4	242.32	242.32	586.291199	4	2342.142965	29047	63.5586	-0.91464	FALSE	54.03	Cas9-Cas9	LPKYSLFELENGR	K3(DSSO)	3	Cas9	1204	SDKNR	K3(DSSO)	3	Cas9	866	29047;29049;29050;29051;29052	20190409_Lumos_RSLC6_Beveridge_Clausen_IMP_peplib_DSSO_MS3.raw	F3
FALSE	APLSASMIKR-SDKNR	DSSO	Intra	MS2_MS3	MS3	1	0	4	241.96	241.96	622.645386	3	1865.921604	9815	29.0406	0.02299	FALSE	33.37	Cas9-Cas9	APLSASMIKR	M7(Oxidation);K9(DSSO)	9	Cas9	327	SDKNR	K3(DSSO)	3	Cas9	866	9815;9820;9821;9822;9823	20190409_Lumos_RSLC6_Beveridge_Clausen_IMP_peplib_DSSO_MS3.raw	F3
FALSE	QLKEDYFK-KVTVK	DSSO	Intra	MS2_MS3	MS3	1	0	4	241.94	200.22	601.318664	3	1801.941441	16176	41.4274	0.12789	FALSE	49.07	Cas9-Cas9	QLKEDYFK	K3(DSSO)	3	Cas9	569	KVTVK	K1(DSSO)	1	Cas9	562	16176;16178;16179;16180;16181	20190409_Lumos_RSLC6_Beveridge_Clausen_IMP_peplib_DSSO_MS3.raw	F3
FALSE	HKPENIVIEMAR-YDENDKLIR	DSSO	Intra	MS2_MS3	MS3	1	1	4	241.61	233.29	690.592651	4	2759.348776	26902	59.9061	-0.20574	FALSE	33.37	Cas9-Cas9	HKPENIVIEMAR	K2(DSSO)	2	Cas9	759	YDENDKLIR	K6(DSSO)	6	Cas9	952	26902;26907;26908;26909;26910	20190409_Lumos_RSLC6_Beveridge_Clausen_IMP_peplib_DSSO_MS3.raw	F3
FALSE	MTNFDKNLPNEK-SKLVSDFR	DSSO	Intra	MS2_MS3	MS3	1	1	4	240.94	228.42	853.745483	3	2559.221897	26610	59.4187	0.78	FALSE	49.07	Cas9-Cas9	MTNFDKNLPNEK	K6(DSSO)	6	Cas9	504	SKLVSDFR	K2(DSSO)	2	Cas9	965	26610;26612;26613;26614;26615	20190409_Lumos_RSLC6_Beveridge_Clausen_IMP_peplib_DSSO_MS3.raw	F3
FALSE	LPKYSLFELENGR-KFDNLTK	DSSO	Intra	MS2_MS3	MS3	1	0	4	240.78	240.78	863.441345	3	2588.309483	35370	74.1385	-0.36682	FALSE	61.04	Cas9-Cas9	LPKYSLFELENGR	K3(DSSO)	3	Cas9	1204	KFDNLTK	K1(DSSO)	1	Cas9	900	35370;35375;35376;35377;35378	20190409_Lumos_RSLC6_Beveridge_Clausen_IMP_peplib_DSSO_MS3.raw	F3
FALSE	KGILQTVK-LSKSR	DSSO	Intra	MS2_MS3	MS3	1	1	4	240.03	216.8	409.237976	4	1633.930075	11619	32.5854	-0.04016	FALSE	37.17	Cas9-Cas9	KGILQTVK	K1(DSSO)	1	Cas9	739	LSKSR	K3(DSSO)	3	Cas9	222	11619;11621;11622;11623;11624	20190409_Lumos_RSLC6_Beveridge_Clausen_IMP_peplib_DSSO_MS3.raw	F3
FALSE	TEVQTGGFSKESILPK-LPKYSLFELENGR	DSSO	Intra	MS2_MS3	MS3	1	0	4	240	240	1148.590698	3	3443.757542	40624	83.3487	-0.0013	FALSE	45.23	Cas9-Cas9	TEVQTGGFSKESILPK	K10(DSSO)	10	Cas9	1111	LPKYSLFELENGR	K3(DSSO)	3	Cas9	1204	40624;40629;40630;40631;40632	20190409_Lumos_RSLC6_Beveridge_Clausen_IMP_peplib_DSSO_MS3.raw	F3
FALSE	MLASAGELQKGNELALPSK-KPAFLSGEQK	DSSO	Intra	MS2_MS3	MS3	1	1	4	239.55	222.12	805.414673	4	3218.636862	31514	67.6358	-0.21071	FALSE	49.07	Cas9-Cas9	MLASAGELQKGNELALPSK	K10(DSSO)	10	Cas9	1226	KPAFLSGEQK	K1(DSSO)	1	Cas9	540	31514;31516;31517;31518;31519	20190409_Lumos_RSLC6_Beveridge_Clausen_IMP_peplib_DSSO_MS3.raw	F3
FALSE	NSDKLIAR-LSKSR	DSSO	Intra	MS2_MS3	MS3	1	1	4	238.93	181	555.298157	3	1663.879917	10535	30.4356	0.05049	FALSE	49.07	Cas9-Cas9	NSDKLIAR	K4(DSSO)	4	Cas9	1122	LSKSR	K3(DSSO)	3	Cas9	222	10535;10540;10541;10542;10543	20190409_Lumos_RSLC6_Beveridge_Clausen_IMP_peplib_DSSO_MS3.raw	F3
FALSE	APLSASMIKR-SDKNR	DSSO	Intra	MS2_MS3	MS3	1	0	4	238.31	238.31	622.644958	3	1865.920322	11331	32.0159	1.0705	FALSE	61.04	Cas9-Cas9	APLSASMIKR	M7(Oxidation);K9(DSSO)	9	Cas9	327	SDKNR	K3(DSSO)	3	Cas9	866	11331;11333;11334;11335;11336	20190409_Lumos_RSLC6_Beveridge_Clausen_IMP_peplib_DSSO_MS3.raw	F3
FALSE	MTNFDKNLPNEK-KDWDPK	DSSO	Intra	MS2_MS3	MS3	1	1	4	237.95	233.43	599.778015	4	2396.090231	22392	52.3926	0.04235	FALSE	49.07	Cas9-Cas9	MTNFDKNLPNEK	K6(DSSO)	6	Cas9	504	KDWDPK	K1(DSSO)	1	Cas9	1128	22392;22394;22395;22396;22397	20190409_Lumos_RSLC6_Beveridge_Clausen_IMP_peplib_DSSO_MS3.raw	F3
FALSE	VKYVTEGMR-VPSKK	DSSO	Intra	MS2_MS3	MS3	1	0	3	237.76	237.76	599.979797	3	1797.924839	11427	32.2029	-0.42744	FALSE	61.04	Cas9-Cas9	VKYVTEGMR	K2(DSSO)	2	Cas9	532	VPSKK	K4(DSSO)	4	Cas9	34	11427;11429;11430;11431;11432	20190409_Lumos_RSLC6_Beveridge_Clausen_IMP_peplib_DSSO_MS3.raw	F3
FALSE	MDGTEELLVKLNR-EKIEK	DSSO	Intra	MS2_MS3	MS3	1	0	4	237.68	237.68	581.048523	4	2321.172262	30430	65.8372	-0.67481	FALSE	33.37	Cas9-Cas9	MDGTEELLVKLNR	K10(DSSO)	10	Cas9	396	EKIEK	K2(DSSO)	2	Cas9	443	30430;30432;30433;30434;30435	20190409_Lumos_RSLC6_Beveridge_Clausen_IMP_peplib_DSSO_MS3.raw	F3
FALSE	LVDSTDKADLR-AGFIKR	DSSO	Intra	MS2_MS3	MS3	1	0	3	236.92	226.16	694.35614	3	2081.053867	24119	55.2856	0.11487	FALSE	42.1	Cas9-Cas9	LVDSTDKADLR	K7(DSSO)	7	Cas9	152	AGFIKR	K5(DSSO)	5	Cas9	922	24119;24121;24122;24123;24124	20190409_Lumos_RSLC6_Beveridge_Clausen_IMP_peplib_DSSO_MS3.raw	F3
FALSE	GGLSELDKAGFIK-KVTVK	DSSO	Intra	MS2_MS3	MS3	1	0	4	236.77	236.77	517.2854	4	2066.119772	25483	57.5793	0.18696	FALSE	50.07	Cas9-Cas9	GGLSELDKAGFIK	K8(DSSO)	8	Cas9	917	KVTVK	K1(DSSO)	1	Cas9	562	25483;25488;25489;25490;25491	20190409_Lumos_RSLC6_Beveridge_Clausen_IMP_peplib_DSSO_MS3.raw	F3
FALSE	MTNFDKNLPNEK-SKLVSDFR	DSSO	Intra	MS2_MS3	MS3	1	1	4	236.5	222.06	640.561035	4	2559.222311	26080	58.5168	-0.10363	FALSE	61.04	Cas9-Cas9	MTNFDKNLPNEK	K6(DSSO)	6	Cas9	504	SKLVSDFR	K2(DSSO)	2	Cas9	965	26080;26082;26083;26084;26085	20190409_Lumos_RSLC6_Beveridge_Clausen_IMP_peplib_DSSO_MS3.raw	F3
FALSE	FKVLGNTDR-ESILPKR	DSSO	Intra	MS2_MS3	MS3	1	0	4	236.12	236.12	683.698425	3	2049.080723	23352	54.0506	0.52247	FALSE	61.04	Cas9-Cas9	FKVLGNTDR	K2(DSSO)	2	Cas9	37	ESILPKR	K6(DSSO)	6	Cas9	1117	23352;23354;23355;23356;23357	20190409_Lumos_RSLC6_Beveridge_Clausen_IMP_peplib_DSSO_MS3.raw	F3
FALSE	SEQEIGKATAK-FKVLGNTDR	DSSO	Intra	MS2_MS3	MS3	1	1	4	235.49	206.03	592.801086	4	2368.182516	17687	44.1444	-0.4722	FALSE	61.04	Cas9-Cas9	SEQEIGKATAK	K7(DSSO)	7	Cas9	1035	FKVLGNTDR	K2(DSSO)	2	Cas9	37	17687;17689;17690;17691;17692	20190409_Lumos_RSLC6_Beveridge_Clausen_IMP_peplib_DSSO_MS3.raw	F3
FALSE	NSDKLIAR-LSKSR	DSSO	Intra	MS2_MS3	MS3	1	1	4	234.93	162.7	555.298401	3	1663.88065	10264	29.9056	0.43537	FALSE	49.07	Cas9-Cas9	NSDKLIAR	K4(DSSO)	4	Cas9	1122	LSKSR	K3(DSSO)	3	Cas9	222	10264;10266;10267;10268;10269	20190409_Lumos_RSLC6_Beveridge_Clausen_IMP_peplib_DSSO_MS3.raw	F3
FALSE	NSDKLIAR-DKPIR	DSSO	Intra	MS2_MS3	MS3	1	1	4	234.93	135.17	567.970032	3	1701.895542	13733	36.7195	-0.40893	FALSE	49.07	Cas9-Cas9	NSDKLIAR	K4(DSSO)	4	Cas9	1122	DKPIR	K2(DSSO)	2	Cas9	1304	13733;13735;13736;13737;13738	20190409_Lumos_RSLC6_Beveridge_Clausen_IMP_peplib_DSSO_MS3.raw	F3
FALSE	GGLSELDKAGFIK-EKIEK	DSSO	Intra	MS2_MS3	MS3	1	0	4	234.92	234.92	535.281555	4	2138.104391	25543	57.6693	0.24982	FALSE	42.1	Cas9-Cas9	GGLSELDKAGFIK	K8(DSSO)	8	Cas9	917	EKIEK	K2(DSSO)	2	Cas9	443	25543;25546;25547;25548;25549	20190409_Lumos_RSLC6_Beveridge_Clausen_IMP_peplib_DSSO_MS3.raw	F3
FALSE	TEVQTGGFSKESILPK-APLSASMIKR	DSSO	Intra	MS2_MS3	MS3	1	1	4	234.47	200.87	738.636474	4	2951.524069	31604	67.7776	3.25064	FALSE	39.46	Cas9-Cas9	TEVQTGGFSKESILPK	K10(DSSO)	10	Cas9	1111	APLSASMIKR	K9(DSSO)	9	Cas9	327	31604;31606;31607;31608;31609	20190409_Lumos_RSLC6_Beveridge_Clausen_IMP_peplib_DSSO_MS3.raw	F3
FALSE	APLSASMIKR-FIKPILEK	DSSO	Intra	MS2_MS3	MS3	1	1	4	234.47	210.4	740.083313	3	2218.235386	28681	62.9202	-0.48016	FALSE	45.23	Cas9-Cas9	APLSASMIKR	K9(DSSO)	9	Cas9	327	FIKPILEK	K3(DSSO)	3	Cas9	381	28681;28683;28684;28685;28686	20190409_Lumos_RSLC6_Beveridge_Clausen_IMP_peplib_DSSO_MS3.raw	F3
FALSE	NPIDFLEAKGYK-APLSASMIKR	DSSO	Intra	MS2_MS3	MS3	1	1	4	234.47	203.74	875.786682	3	2625.345493	36769	76.5492	-0.29463	FALSE	45.23	Cas9-Cas9	NPIDFLEAKGYK	K9(DSSO)	9	Cas9	1189	APLSASMIKR	K9(DSSO)	9	Cas9	327	36769;36771;36772;36773;36774	20190409_Lumos_RSLC6_Beveridge_Clausen_IMP_peplib_DSSO_MS3.raw	F3
FALSE	VVDELVKVMGR-KPAFLSGEQK	DSSO	Intra	MS2_MS3	MS3	1	1	4	233.61	201.95	836.10675	3	2506.305698	32900	69.9475	1.06908	FALSE	49.07	Cas9-Cas9	VVDELVKVMGR	K7(DSSO)	7	Cas9	753	KPAFLSGEQK	K1(DSSO)	1	Cas9	540	32900;32902;32903;32904;32905	20190409_Lumos_RSLC6_Beveridge_Clausen_IMP_peplib_DSSO_MS3.raw	F3
FALSE	SSFEKNPIDFLEAK-KLVDSTDK	DSSO	Intra	MS2_MS3	MS3	1	0	4	233.31	177.88	896.442871	3	2687.31406	35893	75.0373	-0.21479	FALSE	45.23	Cas9-Cas9	SSFEKNPIDFLEAK	K5(DSSO)	5	Cas9	1180	KLVDSTDK	K1(DSSO)	1	Cas9	145	35893;35895;35896;35897;35898	20190409_Lumos_RSLC6_Beveridge_Clausen_IMP_peplib_DSSO_MS3.raw	F3
FALSE	HKPENIVIEMAR-YDENDKLIR	DSSO	Intra	MS2_MS3	MS3	1	1	4	233.2	217.74	690.592956	4	2759.349996	27254	60.501	-0.24585	FALSE	31.75	Cas9-Cas9	HKPENIVIEMAR	K2(DSSO)	2	Cas9	759	YDENDKLIR	K6(DSSO)	6	Cas9	952	27254;27259;27260;27261;27262	20190409_Lumos_RSLC6_Beveridge_Clausen_IMP_peplib_DSSO_MS3.raw	F3
FALSE	TEVQTGGFSKESILPK-LPKYSLFELENGR	DSSO	Intra	MS2_MS3	MS3	1	1	4	233.13	233.13	861.691711	4	3443.745016	40623	83.3484	-0.17507	FALSE	61.04	Cas9-Cas9	TEVQTGGFSKESILPK	K10(DSSO)	10	Cas9	1111	LPKYSLFELENGR	K3(DSSO)	3	Cas9	1204	40623;40625;40626;40627;40628	20190409_Lumos_RSLC6_Beveridge_Clausen_IMP_peplib_DSSO_MS3.raw	F3
FALSE	LVDSTDKADLR-VMKQLK	DSSO	Intra	MS2_MS3	MS3	1	0	4	233.09	220.88	712.706543	3	2136.105076	17502	43.7903	-0.66639	FALSE	39.46	Cas9-Cas9	LVDSTDKADLR	K7(DSSO)	7	Cas9	152	VMKQLK	K3(DSSO)	3	Cas9	653	17502;17507;17508;17509;17510	20190409_Lumos_RSLC6_Beveridge_Clausen_IMP_peplib_DSSO_MS3.raw	F3
FALSE	LVDSTDKADLR-AGFIKR	DSSO	Intra	MS2_MS3	MS3	1	0	4	233.09	214.71	694.361877	3	2081.071079	19991	48.2998	-0.24336	FALSE	54.03	Cas9-Cas9	LVDSTDKADLR	K7(DSSO)	7	Cas9	152	AGFIKR	K5(DSSO)	5	Cas9	922	19991;19993;19994;19995;19996	20190409_Lumos_RSLC6_Beveridge_Clausen_IMP_peplib_DSSO_MS3.raw	F3
FALSE	SEQEIGKATAK-KMIAK	DSSO	Intra	MS2_MS3	MS3	1	0	4	232.19	196.53	636.997497	3	1908.97794	9245	27.8844	-0.52631	FALSE	54.03	Cas9-Cas9	SEQEIGKATAK	K7(DSSO)	7	Cas9	1035	KMIAK	K1(DSSO)	1	Cas9	1024	9245;9250;9251;9252;9253	20190409_Lumos_RSLC6_Beveridge_Clausen_IMP_peplib_DSSO_MS3.raw	F3
FALSE	LEESFLVEEDKK-VKYVTEGMR	DSSO	Intra	MS2_MS3	MS3	1	0	4	231.07	231.07	677.082214	4	2705.307028	27846	61.4932	-0.14946	FALSE	61.04	Cas9-Cas9	LEESFLVEEDKK	K11(DSSO)	11	Cas9	115	VKYVTEGMR	K2(DSSO)	2	Cas9	532	27846;27848;27849;27850;27851	20190409_Lumos_RSLC6_Beveridge_Clausen_IMP_peplib_DSSO_MS3.raw	F3
FALSE	SSFEKNPIDFLEAK-KLVDSTDK	DSSO	Intra	MS2_MS3	MS3	1	0	4	231.07	209.8	896.43927	3	2687.303257	35579	74.4783	0.42793	FALSE	37.17	Cas9-Cas9	SSFEKNPIDFLEAK	K5(DSSO)	5	Cas9	1180	KLVDSTDK	K1(DSSO)	1	Cas9	145	35579;35581;35582;35583;35584	20190409_Lumos_RSLC6_Beveridge_Clausen_IMP_peplib_DSSO_MS3.raw	F3
FALSE	HKPENIVIEMAR-FDNLTKAER	DSSO	Intra	MS2_MS3	MS3	1	1	4	230.66	201.86	672.588196	4	2687.330953	24777	56.3888	-0.78949	FALSE	61.04	Cas9-Cas9	HKPENIVIEMAR	K2(DSSO)	2	Cas9	759	FDNLTKAER	K6(DSSO)	6	Cas9	906	24777;24779;24780;24781;24782	20190409_Lumos_RSLC6_Beveridge_Clausen_IMP_peplib_DSSO_MS3.raw	F3
FALSE	LVDSTDKADLR-KDFQFYK	DSSO	Intra	MS2_MS3	MS3	1	1	4	230.66	209.84	592.040039	4	2365.138327	26519	59.2778	-0.87388	FALSE	45.23	Cas9-Cas9	LVDSTDKADLR	K7(DSSO)	7	Cas9	152	KDFQFYK	K1(DSSO)	1	Cas9	972	26519;26524;26525;26526;26527	20190409_Lumos_RSLC6_Beveridge_Clausen_IMP_peplib_DSSO_MS3.raw	F3
FALSE	MTNFDKNLPNEK-SKLVSDFR	DSSO	Intra	MS2_MS3	MS3	1	1	4	229.56	229.56	644.559692	4	2575.21694	24432	55.8004	0.14946	FALSE	76.14	Cas9-Cas9	MTNFDKNLPNEK	M1(Oxidation);K6(DSSO)	6	Cas9	504	SKLVSDFR	K2(DSSO)	2	Cas9	965	24432;24437;24438;24439;24440	20190409_Lumos_RSLC6_Beveridge_Clausen_IMP_peplib_DSSO_MS3.raw	F3
FALSE	NSDKLIAR-KDLIIK	DSSO	Intra	MS2_MS3	MS3	1	0	4	229.55	154.5	601.67334	3	1803.005466	20196	48.6659	-0.46065	FALSE	45.23	Cas9-Cas9	NSDKLIAR	K4(DSSO)	4	Cas9	1122	KDLIIK	K1(DSSO)	1	Cas9	1196	20196;20198;20199;20200;20201	20190409_Lumos_RSLC6_Beveridge_Clausen_IMP_peplib_DSSO_MS3.raw	F3
FALSE	SEQEIGKATAK-FKVLGNTDR	DSSO	Intra	MS2_MS3	MS3	1	1	4	229	210.83	592.800903	4	2368.181784	17049	42.9501	-0.72369	FALSE	42.1	Cas9-Cas9	SEQEIGKATAK	K7(DSSO)	7	Cas9	1035	FKVLGNTDR	K2(DSSO)	2	Cas9	37	17049;17051;17052;17053;17054	20190409_Lumos_RSLC6_Beveridge_Clausen_IMP_peplib_DSSO_MS3.raw	F3
FALSE	LVDSTDKADLR-VMKQLK	DSSO	Intra	MS2_MS3	MS3	1	0	4	228.64	211.87	712.706116	3	2136.103794	18185	45.0462	-0.46881	FALSE	61.04	Cas9-Cas9	LVDSTDKADLR	K7(DSSO)	7	Cas9	152	VMKQLK	K3(DSSO)	3	Cas9	653	18185;18190;18191;18192;18193	20190409_Lumos_RSLC6_Beveridge_Clausen_IMP_peplib_DSSO_MS3.raw	F3
FALSE	DFQFYKVR-FDNLTKAER	DSSO	Intra	MS2_MS3	MS3	1	1	3	228.64	204.57	785.04779	3	2353.128818	31010	66.7832	0.2297	FALSE	35.88	Cas9-Cas9	DFQFYKVR	K6(DSSO)	6	Cas9	978	FDNLTKAER	K6(DSSO)	6	Cas9	906	31010;31012;31013;31014;31015	20190409_Lumos_RSLC6_Beveridge_Clausen_IMP_peplib_DSSO_MS3.raw	F3
FALSE	LVDSTDKADLR-AGFIKR	DSSO	Intra	MS2_MS3	MS3	1	1	4	228.64	205.5	521.022766	4	2081.069235	21599	51.0678	0.06704	FALSE	54.03	Cas9-Cas9	LVDSTDKADLR	K7(DSSO)	7	Cas9	152	AGFIKR	K5(DSSO)	5	Cas9	922	21599;21601;21602;21603;21604	20190409_Lumos_RSLC6_Beveridge_Clausen_IMP_peplib_DSSO_MS3.raw	F3
FALSE	SSFEKNPIDFLEAK-KLVDSTDK	DSSO	Intra	MS2_MS3	MS3	1	1	4	228.38	203.47	672.584167	4	2687.31484	35529	74.3937	0.2362	FALSE	37.17	Cas9-Cas9	SSFEKNPIDFLEAK	K5(DSSO)	5	Cas9	1180	KLVDSTDK	K1(DSSO)	1	Cas9	145	35529;35534;35535;35536;35537	20190409_Lumos_RSLC6_Beveridge_Clausen_IMP_peplib_DSSO_MS3.raw	F3
FALSE	LVDSTDKADLR-AGFIKR	DSSO	Intra	MS2_MS3	MS3	1	1	4	228.35	201.06	521.023193	4	2081.070944	19596	47.612	-0.13378	FALSE	54.03	Cas9-Cas9	LVDSTDKADLR	K7(DSSO)	7	Cas9	152	AGFIKR	K5(DSSO)	5	Cas9	922	19596;19598;19599;19600;19601	20190409_Lumos_RSLC6_Beveridge_Clausen_IMP_peplib_DSSO_MS3.raw	F3
FALSE	MTNFDKNLPNEK-SKLVSDFR	DSSO	Intra	MS2_MS3	MS3	1	1	4	228.17	228.17	644.559509	4	2575.216207	24909	56.5921	-1.18408	FALSE	84.95	Cas9-Cas9	MTNFDKNLPNEK	M1(Oxidation);K6(DSSO)	6	Cas9	504	SKLVSDFR	K2(DSSO)	2	Cas9	965	24909;24914;24915;24916;24917	20190409_Lumos_RSLC6_Beveridge_Clausen_IMP_peplib_DSSO_MS3.raw	F3
FALSE	MTNFDKNLPNEK-SKLVSDFR	DSSO	Intra	MS2_MS3	MS3	1	1	4	228.17	202.86	640.560974	4	2559.222067	26429	59.1103	-0.53374	FALSE	37.17	Cas9-Cas9	MTNFDKNLPNEK	K6(DSSO)	6	Cas9	504	SKLVSDFR	K2(DSSO)	2	Cas9	965	26429;26431;26432;26433;26434	20190409_Lumos_RSLC6_Beveridge_Clausen_IMP_peplib_DSSO_MS3.raw	F3
FALSE	SSFEKNPIDFLEAK-IEKILTFR	DSSO	Intra	MS2_MS3	MS3	1	1	3	227.95	189.53	934.485657	3	2801.442417	43556	88.659	-0.41085	FALSE	54.03	Cas9-Cas9	SSFEKNPIDFLEAK	K5(DSSO)	5	Cas9	1180	IEKILTFR	K3(DSSO)	3	Cas9	446	43556;43561;43562;43563;43564	20190409_Lumos_RSLC6_Beveridge_Clausen_IMP_peplib_DSSO_MS3.raw	F3
FALSE	GGLSELDKAGFIK-QLKEDYFK	DSSO	Intra	MS2_MS3	MS3	1	0	4	227.94	227.94	641.325989	4	2562.282125	35022	73.5141	-0.73032	FALSE	50.07	Cas9-Cas9	GGLSELDKAGFIK	K8(DSSO)	8	Cas9	917	QLKEDYFK	K3(DSSO)	3	Cas9	569	35022;35024;35025;35026;35027	20190409_Lumos_RSLC6_Beveridge_Clausen_IMP_peplib_DSSO_MS3.raw	F3
FALSE	TEVQTGGFSKESILPK-SDKNR	DSSO	Intra	MS2_MS3	MS3	1	0	4	226.65	226.65	833.080932	3	2497.228245	24319	55.6193	-0.16824	FALSE	61.04	Cas9-Cas9	TEVQTGGFSKESILPK	K10(DSSO)	10	Cas9	1111	SDKNR	K3(DSSO)	3	Cas9	866	24319;24321;24322;24323;24324	20190409_Lumos_RSLC6_Beveridge_Clausen_IMP_peplib_DSSO_MS3.raw	F3
FALSE	QLKEDYFK-KVTVK	DSSO	Intra	MS2_MS3	MS3	1	0	4	226.46	147.4	601.318664	3	1801.941441	16483	41.9845	-0.4321	FALSE	45.23	Cas9-Cas9	QLKEDYFK	K3(DSSO)	3	Cas9	569	KVTVK	K1(DSSO)	1	Cas9	562	16483;16488;16489;16490;16491	20190409_Lumos_RSLC6_Beveridge_Clausen_IMP_peplib_DSSO_MS3.raw	F3
FALSE	MDGTEELLVKLNR-GGLSELDKAGFIK	DSSO	Intra	MS2_MS3	MS3	1	1	4	226.4	226.4	753.138061	4	3009.530416	44285	90.0015	-0.89768	FALSE	61.04	Cas9-Cas9	MDGTEELLVKLNR	K10(DSSO)	10	Cas9	396	GGLSELDKAGFIK	K8(DSSO)	8	Cas9	917	44285;44287;44288;44289;44290	20190409_Lumos_RSLC6_Beveridge_Clausen_IMP_peplib_DSSO_MS3.raw	F3
FALSE	LKGSPEDNEQK-LKSVK	DSSO	Intra	MS2_MS3	MS3	1	0	4	226.2	211.01	494.755463	4	1976.000021	8133	25.5363	0.32589	FALSE	45.23	Cas9-Cas9	LKGSPEDNEQK	K2(DSSO)	2	Cas9	1250	LKSVK	K2(DSSO)	2	Cas9	1162	8133;8134;8135;8136;8137	20190409_Lumos_RSLC6_Beveridge_Clausen_IMP_peplib_DSSO_MS3.raw	F3
FALSE	MTNFDKNLPNEK-SKLVSDFR	DSSO	Intra	MS2_MS3	MS3	1	1	4	225.63	213.78	640.561096	4	2559.222555	25677	57.9082	-0.12715	FALSE	28.93	Cas9-Cas9	MTNFDKNLPNEK	K6(DSSO)	6	Cas9	504	SKLVSDFR	K2(DSSO)	2	Cas9	965	25677;25682;25683;25684;25685	20190409_Lumos_RSLC6_Beveridge_Clausen_IMP_peplib_DSSO_MS3.raw	F3
FALSE	KGILQTVK-DKPIR	DSSO	Intra	MS2_MS3	MS3	1	1	4	225.57	201.08	557.986999	3	1671.946445	15564	40.3068	0.35686	FALSE	49.07	Cas9-Cas9	KGILQTVK	K1(DSSO)	1	Cas9	739	DKPIR	K2(DSSO)	2	Cas9	1304	15564;15569;15570;15571;15572	20190409_Lumos_RSLC6_Beveridge_Clausen_IMP_peplib_DSSO_MS3.raw	F3
FALSE	YPKLESEFVYGDYK-IIKDK	DSSO	Intra	MS2_MS3	MS3	1	0	4	225.17	182.21	837.75	3	2511.235447	28837	63.1748	-1.1938	FALSE	73.05	Cas9-Cas9	YPKLESEFVYGDYK	K3(DSSO)	3	Cas9	1007	IIKDK	K3(DSSO)	3	Cas9	606	28837;28842;28843;28844;28845	20190409_Lumos_RSLC6_Beveridge_Clausen_IMP_peplib_DSSO_MS3.raw	F3
FALSE	MLASAGELQKGNELALPSK-VVDELVKVMGR	DSSO	Intra	MS2_MS3	MS3	1	1	4	223.97	201.78	840.441345	4	3358.743551	38019	78.6935	-0.27908	FALSE	54.03	Cas9-Cas9	MLASAGELQKGNELALPSK	K10(DSSO)	10	Cas9	1226	VVDELVKVMGR	K7(DSSO)	7	Cas9	753	38019;38021;38022;38023;38024	20190409_Lumos_RSLC6_Beveridge_Clausen_IMP_peplib_DSSO_MS3.raw	F3
FALSE	MDGTEELLVKLNR-QLKEDYFK	DSSO	Intra	MS2_MS3	MS3	1	1	4	223.71	223.71	687.092041	4	2745.346334	38759	80.0033	-0.13773	FALSE	35.17	Cas9-Cas9	MDGTEELLVKLNR	K10(DSSO)	10	Cas9	396	QLKEDYFK	K3(DSSO)	3	Cas9	569	38759;38761;38762;38763;38764	20190409_Lumos_RSLC6_Beveridge_Clausen_IMP_peplib_DSSO_MS3.raw	F3
FALSE	MDGTEELLVKLNR-KVTVK	DSSO	Intra	MS2_MS3	MS3	1	0	4	223.71	223.71	750.401062	3	2249.188633	30399	65.7953	-0.24494	FALSE	61.04	Cas9-Cas9	MDGTEELLVKLNR	K10(DSSO)	10	Cas9	396	KVTVK	K1(DSSO)	1	Cas9	562	30399;30401;30402;30403;30404	20190409_Lumos_RSLC6_Beveridge_Clausen_IMP_peplib_DSSO_MS3.raw	F3
FALSE	LVDSTDKADLR-VMKQLK	DSSO	Intra	MS2_MS3	MS3	1	0	4	223.31	191.59	538.780762	4	2152.101217	15463	40.1311	-0.77897	FALSE	42.1	Cas9-Cas9	LVDSTDKADLR	K7(DSSO)	7	Cas9	152	VMKQLK	M2(Oxidation);K3(DSSO)	3	Cas9	653	15463;15468;15469;15470;15471	20190409_Lumos_RSLC6_Beveridge_Clausen_IMP_peplib_DSSO_MS3.raw	F3
FALSE	MTNFDKNLPNEK-SKLVSDFR	DSSO	Intra	MS2_MS3	MS3	1	1	4	223.22	223.22	644.560181	4	2575.218893	24009	55.1112	-0.85342	FALSE	84.95	Cas9-Cas9	MTNFDKNLPNEK	M1(Oxidation);K6(DSSO)	6	Cas9	504	SKLVSDFR	K2(DSSO)	2	Cas9	965	24009;24011;24012;24013;24014	20190409_Lumos_RSLC6_Beveridge_Clausen_IMP_peplib_DSSO_MS3.raw	F3
FALSE	APLSASMIKR-SDKNR	DSSO	Intra	MS2_MS3	MS3	1	0	4	223.19	223.19	622.645447	3	1865.921787	11019	31.3955	-0.16862	FALSE	84.95	Cas9-Cas9	APLSASMIKR	M7(Oxidation);K9(DSSO)	9	Cas9	327	SDKNR	K3(DSSO)	3	Cas9	866	11019;11021;11022;11023;11024	20190409_Lumos_RSLC6_Beveridge_Clausen_IMP_peplib_DSSO_MS3.raw	F3
FALSE	SEQEIGKATAK-KMIAK	DSSO	Intra	MS2_MS3	MS3	1	1	4	223.08	198.93	481.998505	4	1924.972189	9289	27.9761	0.36018	FALSE	61.04	Cas9-Cas9	SEQEIGKATAK	K7(DSSO)	7	Cas9	1035	KMIAK	K1(DSSO);M2(Oxidation)	1	Cas9	1024	9289;9294;9295;9296;9297	20190409_Lumos_RSLC6_Beveridge_Clausen_IMP_peplib_DSSO_MS3.raw	F3
FALSE	SDNVPSEEVVKK-AGFIKR	DSSO	Intra	MS2_MS3	MS3	1	1	4	222.21	198.72	545.532471	4	2179.108053	17146	43.125	-0.62162	FALSE	45.23	Cas9-Cas9	SDNVPSEEVVKK	K11(DSSO)	11	Cas9	881	AGFIKR	K5(DSSO)	5	Cas9	922	17146;17148;17149;17149;17150;17151	20190409_Lumos_RSLC6_Beveridge_Clausen_IMP_peplib_DSSO_MS3.raw	F3
FALSE	APLSASMIKR-SDKNR	DSSO	Intra	MS2_MS3	MS3	1	0	4	221.94	221.94	622.645752	3	1865.922703	12091	33.4931	0.40417	FALSE	61.04	Cas9-Cas9	APLSASMIKR	M7(Oxidation);K9(DSSO)	9	Cas9	327	SDKNR	K3(DSSO)	3	Cas9	866	12091;12096;12097;12098;12099	20190409_Lumos_RSLC6_Beveridge_Clausen_IMP_peplib_DSSO_MS3.raw	F3
FALSE	GGLSELDKAGFIK-VITLKSK	DSSO	Intra	MS2_MS3	MS3	1	1	4	221.59	221.59	570.818542	4	2280.25234	30959	66.6996	0.28834	FALSE	50.07	Cas9-Cas9	GGLSELDKAGFIK	K8(DSSO)	8	Cas9	917	VITLKSK	K5(DSSO)	5	Cas9	963	30959;30961;30962;30963;30964	20190409_Lumos_RSLC6_Beveridge_Clausen_IMP_peplib_DSSO_MS3.raw	F3
FALSE	QLLNAKLITQR-EKIEK	DSSO	Intra	MS2_MS3	MS3	1	0	4	220.94	196.07	526.04779	4	2101.169332	20775	49.6596	-0.69399	FALSE	33.37	Cas9-Cas9	QLLNAKLITQR	K6(DSSO)	6	Cas9	894	EKIEK	K2(DSSO)	2	Cas9	443	20775;20777;20778;20779;20780	20190409_Lumos_RSLC6_Beveridge_Clausen_IMP_peplib_DSSO_MS3.raw	F3
FALSE	APLSASMIKR-SDKNR	DSSO	Intra	MS2_MS3	MS3	1	0	3	220.71	220.71	622.645325	3	1865.921421	10435	30.2342	0.36332	FALSE	61.04	Cas9-Cas9	APLSASMIKR	M7(Oxidation);K9(DSSO)	9	Cas9	327	SDKNR	K3(DSSO)	3	Cas9	866	10435;10440;10441;10442;10443	20190409_Lumos_RSLC6_Beveridge_Clausen_IMP_peplib_DSSO_MS3.raw	F3
FALSE	APLSASMIKR-SDKNR	DSSO	Intra	MS2_MS3	MS3	1	0	4	220.71	220.71	622.645569	3	1865.922153	9288	27.9736	1.19846	FALSE	61.04	Cas9-Cas9	APLSASMIKR	M7(Oxidation);K9(DSSO)	9	Cas9	327	SDKNR	K3(DSSO)	3	Cas9	866	9288;9290;9291;9292;9293	20190409_Lumos_RSLC6_Beveridge_Clausen_IMP_peplib_DSSO_MS3.raw	F3
FALSE	LVDSTDKADLR-APLSASMIKR	DSSO	Intra	MS2_MS3	MS3	1	0	4	220.71	197.62	707.028931	3	2119.072239	29698	64.6296	-0.09027	FALSE	54.03	Cas9-Cas9	LVDSTDKADLR	K7(DSSO)	7	Cas9	152	APLSASMIKR	K9(DSSO)	9	Cas9	327	29698;29700;29701;29702;29703	20190409_Lumos_RSLC6_Beveridge_Clausen_IMP_peplib_DSSO_MS3.raw	F3
FALSE	TEVQTGGFSKESILPK-KFDNLTK	DSSO	Intra	MS2_MS3	MS3	1	1	4	220.52	220.52	686.60199	4	2743.386129	30389	65.7828	0.35825	FALSE	54.03	Cas9-Cas9	TEVQTGGFSKESILPK	K10(DSSO)	10	Cas9	1111	KFDNLTK	K1(DSSO)	1	Cas9	900	30389;30391;30392;30393;30394	20190409_Lumos_RSLC6_Beveridge_Clausen_IMP_peplib_DSSO_MS3.raw	F3
FALSE	YPKLESEFVYGDYK-LKSVK	DSSO	Intra	MS2_MS3	MS3	1	0	4	220.45	154.67	823.747314	3	2469.22739	28186	62.066	-0.77664	FALSE	61.04	Cas9-Cas9	YPKLESEFVYGDYK	K3(DSSO)	3	Cas9	1007	LKSVK	K2(DSSO)	2	Cas9	1162	28186;28188;28189;28190;28191	20190409_Lumos_RSLC6_Beveridge_Clausen_IMP_peplib_DSSO_MS3.raw	F3
FALSE	VVDELVKVMGR-KPAFLSGEQK	DSSO	Intra	MS2_MS3	MS3	1	1	4	220.1	165.9	627.331726	4	2506.305075	32546	69.361	-0.4642	FALSE	37.17	Cas9-Cas9	VVDELVKVMGR	K7(DSSO)	7	Cas9	753	KPAFLSGEQK	K1(DSSO)	1	Cas9	540	32546;32548;32549;32550;32551;32551	20190409_Lumos_RSLC6_Beveridge_Clausen_IMP_peplib_DSSO_MS3.raw	F3
FALSE	SSFEKNPIDFLEAK-VLSAYNKHR	DSSO	Intra	MS2_MS3	MS3	1	0	4	220.01	220.01	957.145874	3	2869.423069	30979	66.7344	1.00022	FALSE	39.46	Cas9-Cas9	SSFEKNPIDFLEAK	K5(DSSO)	5	Cas9	1180	VLSAYNKHR	K7(DSSO)	7	Cas9	1300	30979;30981;30982;30983;30984	20190409_Lumos_RSLC6_Beveridge_Clausen_IMP_peplib_DSSO_MS3.raw	F3
FALSE	APLSASMIKR-SDKNR	DSSO	Intra	MS2_MS3	MS3	1	0	4	219.54	219.54	622.645264	3	1865.921238	10148	29.6791	-0.12323	FALSE	49.07	Cas9-Cas9	APLSASMIKR	M7(Oxidation);K9(DSSO)	9	Cas9	327	SDKNR	K3(DSSO)	3	Cas9	866	10148;10150;10151;10152;10153	20190409_Lumos_RSLC6_Beveridge_Clausen_IMP_peplib_DSSO_MS3.raw	F3
FALSE	APLSASMIKR-SDKNR	DSSO	Intra	MS2_MS3	MS3	1	0	4	219.19	219.19	622.645141	3	1865.920872	14561	38.3646	0.18701	FALSE	61.04	Cas9-Cas9	APLSASMIKR	M7(Oxidation);K9(DSSO)	9	Cas9	327	SDKNR	K3(DSSO)	3	Cas9	866	14561;14563;14564;14565;14566	20190409_Lumos_RSLC6_Beveridge_Clausen_IMP_peplib_DSSO_MS3.raw	F3
FALSE	IEKILTFR-KLVDSTDK	DSSO	Intra	MS2_MS3	MS3	1	1	4	218.82	168.37	694.707703	3	2082.108555	25417	57.4681	-0.09252	FALSE	61.04	Cas9-Cas9	IEKILTFR	K3(DSSO)	3	Cas9	446	KLVDSTDK	K1(DSSO)	1	Cas9	145	25417;25419;25420;25421;25422	20190409_Lumos_RSLC6_Beveridge_Clausen_IMP_peplib_DSSO_MS3.raw	F3
FALSE	KNLIGALLFDSGETAEATR-LVDSTDKADLR	DSSO	Intra	MS2_MS3	MS3	1	0	4	218.36	198.17	849.681946	4	3395.705953	43911	89.3014	-1.00161	FALSE	54.03	Cas9-Cas9	KNLIGALLFDSGETAEATR	K1(DSSO)	1	Cas9	49	LVDSTDKADLR	K7(DSSO)	7	Cas9	152	43911;43913;43914;43915;43916	20190409_Lumos_RSLC6_Beveridge_Clausen_IMP_peplib_DSSO_MS3.raw	F3
FALSE	VKYVTEGMR-VPSKK	DSSO	Intra	MS2_MS3	MS3	1	0	4	217.81	217.81	599.979858	3	1797.925022	12059	33.4439	0.46147	FALSE	61.04	Cas9-Cas9	VKYVTEGMR	K2(DSSO)	2	Cas9	532	VPSKK	K4(DSSO)	4	Cas9	34	12059;12061;12062;12063;12064	20190409_Lumos_RSLC6_Beveridge_Clausen_IMP_peplib_DSSO_MS3.raw	F3
FALSE	SSFEKNPIDFLEAK-VLSAYNKHR	DSSO	Intra	MS2_MS3	MS3	1	0	4	217.66	217.66	718.110351	4	2869.419577	30619	66.1469	0.58937	FALSE	61.04	Cas9-Cas9	SSFEKNPIDFLEAK	K5(DSSO)	5	Cas9	1180	VLSAYNKHR	K7(DSSO)	7	Cas9	1300	30619;30624;30625;30626;30627	20190409_Lumos_RSLC6_Beveridge_Clausen_IMP_peplib_DSSO_MS3.raw	F3
FALSE	LVDSTDKADLR-GQKNSR	DSSO	Intra	MS2_MS3	MS3	1	0	4	217.59	207.34	693.676941	3	2079.01627	10114	29.6137	-0.68283	FALSE	49.07	Cas9-Cas9	LVDSTDKADLR	K7(DSSO)	7	Cas9	152	GQKNSR	K3(DSSO)	3	Cas9	779	10114;10116;10117;10118;10119	20190409_Lumos_RSLC6_Beveridge_Clausen_IMP_peplib_DSSO_MS3.raw	F3
FALSE	MIAKSEQEIGK-FDNLTKAER	DSSO	Intra	MS2_MS3	MS3	1	1	4	217.59	188.05	621.808227	4	2484.21108	18948	46.4881	-0.87015	FALSE	61.04	Cas9-Cas9	MIAKSEQEIGK	K4(DSSO)	4	Cas9	1028	FDNLTKAER	K6(DSSO)	6	Cas9	906	18948;18950;18951;18952;18953	20190409_Lumos_RSLC6_Beveridge_Clausen_IMP_peplib_DSSO_MS3.raw	F3
FALSE	LVDSTDKADLR-AGFIKR	DSSO	Intra	MS2_MS3	MS3	1	0	4	217.59	207.34	694.361572	3	2081.070164	19560	47.5495	-0.01247	FALSE	54.03	Cas9-Cas9	LVDSTDKADLR	K7(DSSO)	7	Cas9	152	AGFIKR	K5(DSSO)	5	Cas9	922	19560;19562;19563;19564;19565	20190409_Lumos_RSLC6_Beveridge_Clausen_IMP_peplib_DSSO_MS3.raw	F3
FALSE	LVDSTDKADLR-VMKQLK	DSSO	Intra	MS2_MS3	MS3	1	0	3	217.45	207.1	538.780029	4	2152.098287	15915	40.9357	-0.62745	FALSE	39.46	Cas9-Cas9	LVDSTDKADLR	K7(DSSO)	7	Cas9	152	VMKQLK	M2(Oxidation);K3(DSSO)	3	Cas9	653	15915;15917;15918;15919;15920	20190409_Lumos_RSLC6_Beveridge_Clausen_IMP_peplib_DSSO_MS3.raw	F3
FALSE	KIECFDSVEISGVEDR-TILDFLKSDGFANR	DSSO	Intra	MS2_MS3	MS3	1	0	3	217.2	217.2	1212.912842	3	3636.723972	48762	98.9078	0.48444	FALSE	42.1	Cas9-Cas9	KIECFDSVEISGVEDR	K1(DSSO);C4(Carbamidomethyl)	1	Cas9	575	TILDFLKSDGFANR	K7(DSSO)	7	Cas9	688	48762;48767;48768;48769;48770	20190409_Lumos_RSLC6_Beveridge_Clausen_IMP_peplib_DSSO_MS3.raw	F3
FALSE	SEQEIGKATAK-FKVLGNTDR	DSSO	Intra	MS2_MS3	MS3	1	1	4	216.91	200.03	592.801391	4	2368.183737	17355	43.5131	-0.72853	FALSE	39.46	Cas9-Cas9	SEQEIGKATAK	K7(DSSO)	7	Cas9	1035	FKVLGNTDR	K2(DSSO)	2	Cas9	37	17355;17360;17361;17362;17363	20190409_Lumos_RSLC6_Beveridge_Clausen_IMP_peplib_DSSO_MS3.raw	F3
FALSE	NPIDFLEAKGYK-KFDNLTK	DSSO	Intra	MS2_MS3	MS3	1	0	4	216.53	184.86	806.405701	3	2417.202549	36508	76.1151	-0.22147	FALSE	30.28	Cas9-Cas9	NPIDFLEAKGYK	K9(DSSO)	9	Cas9	1189	KFDNLTK	K1(DSSO)	1	Cas9	900	36508;36513;36514;36515;36516	20190409_Lumos_RSLC6_Beveridge_Clausen_IMP_peplib_DSSO_MS3.raw	F3
FALSE	DFQFYKVR-FDNLTKAER	DSSO	Intra	MS2_MS3	MS3	1	1	4	216.26	193.63	785.047912	3	2353.129185	30618	66.1446	0.8594	FALSE	33.37	Cas9-Cas9	DFQFYKVR	K6(DSSO)	6	Cas9	978	FDNLTKAER	K6(DSSO)	6	Cas9	906	30618;30620;30621;30622;30623	20190409_Lumos_RSLC6_Beveridge_Clausen_IMP_peplib_DSSO_MS3.raw	F3
FALSE	MIAKSEQEIGK-FDNLTKAER	DSSO	Intra	MS2_MS3	MS3	1	1	4	216.26	160.56	828.74115	3	2484.208897	18616	45.87	-0.59596	FALSE	49.07	Cas9-Cas9	MIAKSEQEIGK	K4(DSSO)	4	Cas9	1028	FDNLTKAER	K6(DSSO)	6	Cas9	906	18616;18621;18622;18623;18624	20190409_Lumos_RSLC6_Beveridge_Clausen_IMP_peplib_DSSO_MS3.raw	F3
FALSE	LVDSTDKADLR-AGFIKR	DSSO	Intra	MS2_MS3	MS3	1	1	4	216.26	200.04	521.022949	4	2081.069967	20590	49.3536	-0.17523	FALSE	54.03	Cas9-Cas9	LVDSTDKADLR	K7(DSSO)	7	Cas9	152	AGFIKR	K5(DSSO)	5	Cas9	922	20590;20592;20593;20594;20595	20190409_Lumos_RSLC6_Beveridge_Clausen_IMP_peplib_DSSO_MS3.raw	F3
FALSE	VNTEITKAPLSASMIK-SEQEIGKATAK	DSSO	Intra	MS2_MS3	MS3	1	1	4	216.01	216.01	756.143494	4	3021.552145	25288	57.2455	0.45136	FALSE	61.04	Cas9-Cas9	VNTEITKAPLSASMIK	K7(DSSO)	7	Cas9	318	SEQEIGKATAK	K7(DSSO)	7	Cas9	1035	25288;25290;25291;25292;25293	20190409_Lumos_RSLC6_Beveridge_Clausen_IMP_peplib_DSSO_MS3.raw	F3
FALSE	HKPENIVIEMAR-FDNLTKAER	DSSO	Intra	MS2_MS3	MS3	1	1	4	215.96	176.78	672.587646	4	2687.328756	24401	55.7578	-0.89596	FALSE	84.95	Cas9-Cas9	HKPENIVIEMAR	K2(DSSO)	2	Cas9	759	FDNLTKAER	K6(DSSO)	6	Cas9	906	24401;24403;24404;24405;24406	20190409_Lumos_RSLC6_Beveridge_Clausen_IMP_peplib_DSSO_MS3.raw	F3
FALSE	DDSIDNKVLTR-NSDKLIAR	DSSO	Intra	MS2_MS3	MS3	1	1	4	215.04	215.04	783.72937	3	2349.173557	24877	56.5452	0.2436	FALSE	42.1	Cas9-Cas9	DDSIDNKVLTR	K7(DSSO)	7	Cas9	859	NSDKLIAR	K4(DSSO)	4	Cas9	1122	24877;24879;24880;24881;24882	20190409_Lumos_RSLC6_Beveridge_Clausen_IMP_peplib_DSSO_MS3.raw	F3
FALSE	GGLSELDKAGFIK-EKIEK	DSSO	Intra	MS2_MS3	MS3	1	0	4	214.82	214.82	535.281433	4	2138.103903	25947	58.3225	0.29603	FALSE	50.07	Cas9-Cas9	GGLSELDKAGFIK	K8(DSSO)	8	Cas9	917	EKIEK	K2(DSSO)	2	Cas9	443	25947;25949;25950;25951;25952	20190409_Lumos_RSLC6_Beveridge_Clausen_IMP_peplib_DSSO_MS3.raw	F3
FALSE	VKYVTEGMR-VPSKK	DSSO	Intra	MS2_MS3	MS3	1	0	4	214.64	214.64	599.979675	3	1797.924473	11724	32.7844	0.20535	FALSE	61.04	Cas9-Cas9	VKYVTEGMR	K2(DSSO)	2	Cas9	532	VPSKK	K4(DSSO)	4	Cas9	34	11724;11729;11730;11731;11732	20190409_Lumos_RSLC6_Beveridge_Clausen_IMP_peplib_DSSO_MS3.raw	F3
FALSE	APLSASMIKR-SDKNR	DSSO	Intra	MS2_MS3	MS3	1	0	4	214.13	214.13	622.644287	3	1865.918308	9562	28.5262	0.23805	FALSE	61.04	Cas9-Cas9	APLSASMIKR	M7(Oxidation);K9(DSSO)	9	Cas9	327	SDKNR	K3(DSSO)	3	Cas9	866	9562;9563;9564;9565;9566	20190409_Lumos_RSLC6_Beveridge_Clausen_IMP_peplib_DSSO_MS3.raw	F3
FALSE	MLASAGELQKGNELALPSK-VVDELVKVMGR	DSSO	Intra	MS2_MS3	MS3	1	1	4	214.08	204.91	840.441345	4	3358.743551	38389	79.3439	0.96443	FALSE	61.04	Cas9-Cas9	MLASAGELQKGNELALPSK	K10(DSSO)	10	Cas9	1226	VVDELVKVMGR	K7(DSSO)	7	Cas9	753	38389;38391;38392;38393;38394	20190409_Lumos_RSLC6_Beveridge_Clausen_IMP_peplib_DSSO_MS3.raw	F3
FALSE	NSDKLIAR-LSKSR	DSSO	Intra	MS2_MS3	MS3	1	0	4	213.85	167.4	555.298096	3	1663.879734	11641	32.6259	-0.32208	FALSE	54.03	Cas9-Cas9	NSDKLIAR	K4(DSSO)	4	Cas9	1122	LSKSR	K3(DSSO)	3	Cas9	222	11641;11646;11647;11648;11649	20190409_Lumos_RSLC6_Beveridge_Clausen_IMP_peplib_DSSO_MS3.raw	F3
FALSE	TYAHLFDDKVMK-NLPNEKVLPK	DSSO	Intra	MS2_MS3	MS3	1	0	4	213.35	175.27	926.140747	3	2776.407688	27964	61.6864	-0.82994	FALSE	33.37	Cas9-Cas9	TYAHLFDDKVMK	K9(DSSO)	9	Cas9	650	NLPNEKVLPK	K6(DSSO)	6	Cas9	510	27964;27966;27967;27968;27969	20190409_Lumos_RSLC6_Beveridge_Clausen_IMP_peplib_DSSO_MS3.raw	F3
FALSE	TEVQTGGFSKESILPK-FIKPILEK	DSSO	Intra	MS2_MS3	MS3	1	0	4	213.29	213.29	717.138367	4	2865.531637	35064	73.5848	0.42687	FALSE	45.23	Cas9-Cas9	TEVQTGGFSKESILPK	K10(DSSO)	10	Cas9	1111	FIKPILEK	K3(DSSO)	3	Cas9	381	35064;35069;35070;35071;35072	20190409_Lumos_RSLC6_Beveridge_Clausen_IMP_peplib_DSSO_MS3.raw	F3
FALSE	GKSDNVPSEEVVK-VKYVTEGMR	DSSO	Intra	MS2_MS3	MS3	1	1	3	213.06	213.06	876.428162	3	2627.269932	19738	47.8576	0.49933	FALSE	49.07	Cas9-Cas9	GKSDNVPSEEVVK	K2(DSSO)	2	Cas9	870	VKYVTEGMR	K2(DSSO)	2	Cas9	532	19738;19740;19741;19742;19743	20190409_Lumos_RSLC6_Beveridge_Clausen_IMP_peplib_DSSO_MS3.raw	F3
FALSE	MTNFDKNLPNEK-SKLVSDFR	DSSO	Intra	MS2_MS3	MS3	1	1	3	211.96	211.96	859.077148	3	2575.216892	24380	55.7185	0.37029	FALSE	42.1	Cas9-Cas9	MTNFDKNLPNEK	M1(Oxidation);K6(DSSO)	6	Cas9	504	SKLVSDFR	K2(DSSO)	2	Cas9	965	24380;24382;24383;24384;24385	20190409_Lumos_RSLC6_Beveridge_Clausen_IMP_peplib_DSSO_MS3.raw	F3
FALSE	TEVQTGGFSKESILPK-FIKPILEK	DSSO	Intra	MS2_MS3	MS3	1	0	4	211.7	211.7	955.851196	3	2865.539036	35123	73.6797	0.64275	FALSE	49.07	Cas9-Cas9	TEVQTGGFSKESILPK	K10(DSSO)	10	Cas9	1111	FIKPILEK	K3(DSSO)	3	Cas9	381	35123;35128;35129;35130;35131	20190409_Lumos_RSLC6_Beveridge_Clausen_IMP_peplib_DSSO_MS3.raw	F3
FALSE	TILDFLKSDGFANR-MIAKSEQEIGK	DSSO	Intra	MS2_MS3	MS3	1	1	4	210.93	210.93	751.625061	4	3003.478414	40293	82.7267	-0.08596	FALSE	84.95	Cas9-Cas9	TILDFLKSDGFANR	K7(DSSO)	7	Cas9	688	MIAKSEQEIGK	M1(Oxidation);K4(DSSO)	4	Cas9	1028	40293;40295;40296;40297;40298	20190409_Lumos_RSLC6_Beveridge_Clausen_IMP_peplib_DSSO_MS3.raw	F3
FALSE	SDNVPSEEVVKK-AGFIKR	DSSO	Intra	MS2_MS3	MS3	1	1	4	210.93	187.44	545.531738	4	2179.105123	17864	44.4437	-0.26787	FALSE	61.04	Cas9-Cas9	SDNVPSEEVVKK	K11(DSSO)	11	Cas9	881	AGFIKR	K5(DSSO)	5	Cas9	922	17864;17869;17870;17871;17872	20190409_Lumos_RSLC6_Beveridge_Clausen_IMP_peplib_DSSO_MS3.raw	F3
FALSE	APLSASMIKR-SDKNR	DSSO	Intra	MS2_MS3	MS3	1	0	4	210.85	210.85	622.644775	3	1865.919773	12911	35.1281	0.75802	FALSE	84.95	Cas9-Cas9	APLSASMIKR	M7(Oxidation);K9(DSSO)	9	Cas9	327	SDKNR	K3(DSSO)	3	Cas9	866	12911;12916;12917;12918;12919	20190409_Lumos_RSLC6_Beveridge_Clausen_IMP_peplib_DSSO_MS3.raw	F3
FALSE	SSFEKNPIDFLEAK-VLSAYNKHR	DSSO	Intra	MS2_MS3	MS3	1	1	4	210.67	210.67	957.146789	3	2869.425816	30558	66.0487	-0.10718	FALSE	61.04	Cas9-Cas9	SSFEKNPIDFLEAK	K5(DSSO)	5	Cas9	1180	VLSAYNKHR	K7(DSSO)	7	Cas9	1300	30558;30560;30561;30562;30563	20190409_Lumos_RSLC6_Beveridge_Clausen_IMP_peplib_DSSO_MS3.raw	F3
FALSE	FKVLGNTDR-KMIAK	DSSO	Intra	MS2_MS3	MS3	1	0	4	210.67	210.67	599.651794	3	1796.94083	15180	39.6206	-0.70238	FALSE	61.04	Cas9-Cas9	FKVLGNTDR	K2(DSSO)	2	Cas9	37	KMIAK	K1(DSSO)	1	Cas9	1024	15180;15182;15183;15184;15185	20190409_Lumos_RSLC6_Beveridge_Clausen_IMP_peplib_DSSO_MS3.raw	F3
FALSE	MDGTEELLVKLNR-EKIEK	DSSO	Intra	MS2_MS3	MS3	1	0	4	210.35	182.57	585.047607	4	2337.1686	27560	61.0048	-1.24808	FALSE	42.1	Cas9-Cas9	MDGTEELLVKLNR	M1(Oxidation);K10(DSSO)	10	Cas9	396	EKIEK	K2(DSSO)	2	Cas9	443	27560;27565;27566;27567;27568	20190409_Lumos_RSLC6_Beveridge_Clausen_IMP_peplib_DSSO_MS3.raw	F3
FALSE	QLKEDYFK-VITLKSK	DSSO	Intra	MS2_MS3	MS3	1	0	4	210.01	182.3	504.773468	4	2016.072042	22813	53.0752	0.06017	FALSE	54.03	Cas9-Cas9	QLKEDYFK	K3(DSSO)	3	Cas9	569	VITLKSK	K5(DSSO)	5	Cas9	963	22813;22816;22817;22818;22819	20190409_Lumos_RSLC6_Beveridge_Clausen_IMP_peplib_DSSO_MS3.raw	F3
FALSE	VLSAYNKHR-KLVDSTDK	DSSO	Intra	MS2_MS3	MS3	1	0	4	209.87	209.87	717.368347	3	2150.090488	10027	29.4382	0.50225	FALSE	61.04	Cas9-Cas9	VLSAYNKHR	K7(DSSO)	7	Cas9	1300	KLVDSTDK	K1(DSSO)	1	Cas9	145	10027;10029;10030;10031;10032	20190409_Lumos_RSLC6_Beveridge_Clausen_IMP_peplib_DSSO_MS3.raw	F3
FALSE	GGLSELDKAGFIK-VITLKSK	DSSO	Intra	MS2_MS3	MS3	1	0	4	209.85	209.85	760.75531	3	2280.251377	30868	66.5393	-0.04803	FALSE	61.04	Cas9-Cas9	GGLSELDKAGFIK	K8(DSSO)	8	Cas9	917	VITLKSK	K5(DSSO)	5	Cas9	963	30868;30873;30874;30875;30876	20190409_Lumos_RSLC6_Beveridge_Clausen_IMP_peplib_DSSO_MS3.raw	F3
FALSE	MDGTEELLVKLNR-GGLSELDKAGFIK	DSSO	Intra	MS2_MS3	MS3	1	1	4	208.84	208.84	757.135681	4	3025.520895	43378	88.3405	-0.39823	FALSE	61.04	Cas9-Cas9	MDGTEELLVKLNR	M1(Oxidation);K10(DSSO)	10	Cas9	396	GGLSELDKAGFIK	K8(DSSO)	8	Cas9	917	43378;43383;43384;43384;43385;43386	20190409_Lumos_RSLC6_Beveridge_Clausen_IMP_peplib_DSSO_MS3.raw	F3
FALSE	MIAKSEQEIGK-DFQFYKVR	DSSO	Intra	MS2_MS3	MS3	1	1	4	208.84	115.9	837.074768	3	2509.209751	26600	59.4027	0.70566	FALSE	49.07	Cas9-Cas9	MIAKSEQEIGK	M1(Oxidation);K4(DSSO)	4	Cas9	1028	DFQFYKVR	K6(DSSO)	6	Cas9	978	26600;26602;26603;26604;26605	20190409_Lumos_RSLC6_Beveridge_Clausen_IMP_peplib_DSSO_MS3.raw	F3
FALSE	APLSASMIKR-SDKNR	DSSO	Intra	MS2_MS3	MS3	1	0	4	208.72	208.72	622.645813	3	1865.922886	11154	31.667	0.19	FALSE	61.04	Cas9-Cas9	APLSASMIKR	M7(Oxidation);K9(DSSO)	9	Cas9	327	SDKNR	K3(DSSO)	3	Cas9	866	11154;11156;11157;11158;11159	20190409_Lumos_RSLC6_Beveridge_Clausen_IMP_peplib_DSSO_MS3.raw	F3
FALSE	LVDSTDKADLR-GYKEVK	DSSO	Intra	MS2_MS3	MS3	1	1	4	208.6	187.18	529.017639	4	2113.048727	16569	42.1426	-0.69468	FALSE	73.05	Cas9-Cas9	LVDSTDKADLR	K7(DSSO)	7	Cas9	152	GYKEVK	K3(DSSO)	3	Cas9	1192	16569;16571;16572;16573;16574	20190409_Lumos_RSLC6_Beveridge_Clausen_IMP_peplib_DSSO_MS3.raw	F3
FALSE	YDENDKLIR-DFQFYKVR	DSSO	Intra	MS2_MS3	MS3	1	1	4	208.51	182.73	607.042419	4	2425.147848	33446	70.8473	-0.27369	FALSE	39.46	Cas9-Cas9	YDENDKLIR	K6(DSSO)	6	Cas9	952	DFQFYKVR	K6(DSSO)	6	Cas9	978	33446;33448;33449;33450;33451	20190409_Lumos_RSLC6_Beveridge_Clausen_IMP_peplib_DSSO_MS3.raw	F3
FALSE	MDGTEELLVKLNR-QLKEDYFK	DSSO	Intra	MS2_MS3	MS3	1	0	4	208.03	208.03	915.787109	3	2745.346775	39149	80.6801	0.76267	FALSE	54.03	Cas9-Cas9	MDGTEELLVKLNR	K10(DSSO)	10	Cas9	396	QLKEDYFK	K3(DSSO)	3	Cas9	569	39149;39158;39159;39160;39161	20190409_Lumos_RSLC6_Beveridge_Clausen_IMP_peplib_DSSO_MS3.raw	F3
FALSE	LVDSTDKADLR-AGFIKR	DSSO	Intra	MS2_MS3	MS3	1	1	4	206.73	187.53	521.025085	4	2081.078512	19287	47.0487	0.11095	FALSE	54.03	Cas9-Cas9	LVDSTDKADLR	K7(DSSO)	7	Cas9	152	AGFIKR	K5(DSSO)	5	Cas9	922	19287;19289;19290;19291;19292	20190409_Lumos_RSLC6_Beveridge_Clausen_IMP_peplib_DSSO_MS3.raw	F3
FALSE	APLSASMIKR-SDKNR	DSSO	Intra	MS2_MS3	MS3	1	0	4	206.38	206.38	622.645874	3	1865.923069	11629	32.604	0.87288	FALSE	54.03	Cas9-Cas9	APLSASMIKR	M7(Oxidation);K9(DSSO)	9	Cas9	327	SDKNR	K3(DSSO)	3	Cas9	866	11629;11631;11632;11633;11634	20190409_Lumos_RSLC6_Beveridge_Clausen_IMP_peplib_DSSO_MS3.raw	F3
FALSE	SEQEIGKATAK-KMIAK	DSSO	Intra	MS2_MS3	MS3	1	1	4	206.36	177.38	481.998596	4	1924.972555	8028	25.3173	-0.31994	FALSE	61.04	Cas9-Cas9	SEQEIGKATAK	K7(DSSO)	7	Cas9	1035	KMIAK	K1(DSSO);M2(Oxidation)	1	Cas9	1024	8028;8029;8030;8031;8032	20190409_Lumos_RSLC6_Beveridge_Clausen_IMP_peplib_DSSO_MS3.raw	F3
FALSE	SDNVPSEEVVKK-AGFIKR	DSSO	Intra	MS2_MS3	MS3	1	0	4	206.03	188.89	727.040771	3	2179.107761	17528	43.8328	-0.23338	FALSE	54.03	Cas9-Cas9	SDNVPSEEVVKK	K11(DSSO)	11	Cas9	881	AGFIKR	K5(DSSO)	5	Cas9	922	17528;17533;17534;17535;17536	20190409_Lumos_RSLC6_Beveridge_Clausen_IMP_peplib_DSSO_MS3.raw	F3
FALSE	MDGTEELLVKLNR-KVTVK	DSSO	Intra	MS2_MS3	MS3	1	0	4	205.97	205.97	750.400329	3	2249.186436	30826	66.4682	-0.24494	FALSE	61.04	Cas9-Cas9	MDGTEELLVKLNR	K10(DSSO)	10	Cas9	396	KVTVK	K1(DSSO)	1	Cas9	562	30826;30828;30829;30830;30831	20190409_Lumos_RSLC6_Beveridge_Clausen_IMP_peplib_DSSO_MS3.raw	F3
FALSE	NSDKLIAR-KDLIIK	DSSO	Intra	MS2_MS3	MS3	1	0	4	205.91	131.58	451.506409	4	1803.003805	20559	49.2979	-0.10316	FALSE	61.04	Cas9-Cas9	NSDKLIAR	K4(DSSO)	4	Cas9	1122	KDLIIK	K1(DSSO)	1	Cas9	1196	20559;20561;20562;20563;20564	20190409_Lumos_RSLC6_Beveridge_Clausen_IMP_peplib_DSSO_MS3.raw	F3
FALSE	KDFQFYK-AGFIKR	DSSO	Intra	MS2_MS3	MS3	1	1	4	204.89	204.89	608.643188	3	1823.915012	23793	54.759	-0.35979	FALSE	42.1	Cas9-Cas9	KDFQFYK	K1(DSSO)	1	Cas9	972	AGFIKR	K5(DSSO)	5	Cas9	922	23793;23795;23796;23797;23798	20190409_Lumos_RSLC6_Beveridge_Clausen_IMP_peplib_DSSO_MS3.raw	F3
FALSE	HKPENIVIEMAR-MIAKSEQEIGK	DSSO	Intra	MS2_MS3	MS3	1	1	4	204.64	173.4	707.609924	4	2827.417868	22903	53.2313	-0.24365	FALSE	73.05	Cas9-Cas9	HKPENIVIEMAR	K2(DSSO)	2	Cas9	759	MIAKSEQEIGK	K4(DSSO)	4	Cas9	1028	22903;22905;22906;22907;22908	20190409_Lumos_RSLC6_Beveridge_Clausen_IMP_peplib_DSSO_MS3.raw	F3
FALSE	HKPENIVIEMAR-FDNLTKAER	DSSO	Intra	MS2_MS3	MS3	1	0	4	204.34	188.15	896.448425	3	2687.330723	24089	55.2389	-0.66832	FALSE	49.07	Cas9-Cas9	HKPENIVIEMAR	K2(DSSO)	2	Cas9	759	FDNLTKAER	K6(DSSO)	6	Cas9	906	24089;24091;24092;24093;24094	20190409_Lumos_RSLC6_Beveridge_Clausen_IMP_peplib_DSSO_MS3.raw	F3
FALSE	NSDKLIAR-DKPIR	DSSO	Intra	MS2_MS3	MS3	1	1	4	203.97	138.88	567.970154	3	1701.895908	14307	37.8429	0.53822	FALSE	39.46	Cas9-Cas9	NSDKLIAR	K4(DSSO)	4	Cas9	1122	DKPIR	K2(DSSO)	2	Cas9	1304	14307;14309;14310;14311;14312	20190409_Lumos_RSLC6_Beveridge_Clausen_IMP_peplib_DSSO_MS3.raw	F3
FALSE	LVDSTDKADLR-VMKQLK	DSSO	Intra	MS2_MS3	MS3	1	0	3	203.55	190.25	718.035766	3	2152.092747	15453	40.1153	-0.49589	FALSE	54.03	Cas9-Cas9	LVDSTDKADLR	K7(DSSO)	7	Cas9	152	VMKQLK	M2(Oxidation);K3(DSSO)	3	Cas9	653	15453;15458;15459;15460;15461	20190409_Lumos_RSLC6_Beveridge_Clausen_IMP_peplib_DSSO_MS3.raw	F3
FALSE	MIAKSEQEIGK-FDNLTKAER	DSSO	Intra	MS2_MS3	MS3	1	0	4	203.3	174.06	625.804993	4	2500.198141	17270	43.3508	-0.20497	FALSE	69.9	Cas9-Cas9	MIAKSEQEIGK	M1(Oxidation);K4(DSSO)	4	Cas9	1028	FDNLTKAER	K6(DSSO)	6	Cas9	906	17270;17272;17273;17274;17275	20190409_Lumos_RSLC6_Beveridge_Clausen_IMP_peplib_DSSO_MS3.raw	F3
FALSE	MIAKSEQEIGK-FDNLTKAER	DSSO	Intra	MS2_MS3	MS3	1	0	4	203.3	174.5	621.808044	4	2484.210348	19443	47.3377	-0.45702	FALSE	61.04	Cas9-Cas9	MIAKSEQEIGK	K4(DSSO)	4	Cas9	1028	FDNLTKAER	K6(DSSO)	6	Cas9	906	19443;19448;19449;19450;19451	20190409_Lumos_RSLC6_Beveridge_Clausen_IMP_peplib_DSSO_MS3.raw	F3
FALSE	NSDKLIAR-LSKSR	DSSO	Intra	MS2_MS3	MS3	1	0	3	203.19	107.58	555.29834	3	1663.880466	9663	28.7377	-0.7161	FALSE	69.9	Cas9-Cas9	NSDKLIAR	K4(DSSO)	4	Cas9	1122	LSKSR	K3(DSSO)	3	Cas9	222	9663;9668;9669;9670;9671	20190409_Lumos_RSLC6_Beveridge_Clausen_IMP_peplib_DSSO_MS3.raw	F3
FALSE	NSDKLIAR-KGILQTVK	DSSO	Intra	MS2_MS3	MS3	1	1	4	203.19	128.85	654.035339	3	1960.091465	18447	45.5416	-0.67936	FALSE	39.46	Cas9-Cas9	NSDKLIAR	K4(DSSO)	4	Cas9	1122	KGILQTVK	K1(DSSO)	1	Cas9	739	18447;18452;18453;18454;18455	20190409_Lumos_RSLC6_Beveridge_Clausen_IMP_peplib_DSSO_MS3.raw	F3
FALSE	LEESFLVEEDKK-VKYVTEGMR	DSSO	Intra	MS2_MS3	MS3	1	1	4	202.45	202.45	902.440979	3	2705.308384	27857	61.5081	1.26822	FALSE	39.46	Cas9-Cas9	LEESFLVEEDKK	K11(DSSO)	11	Cas9	115	VKYVTEGMR	K2(DSSO)	2	Cas9	532	27857;27862;27863;27864;27865	20190409_Lumos_RSLC6_Beveridge_Clausen_IMP_peplib_DSSO_MS3.raw	F3
FALSE	LVDSTDKADLR-KDFQFYK	DSSO	Intra	MS2_MS3	MS3	1	0	4	201.84	184.15	592.039673	4	2365.136862	26921	59.932	0.75017	FALSE	45.23	Cas9-Cas9	LVDSTDKADLR	K7(DSSO)	7	Cas9	152	KDFQFYK	K1(DSSO)	1	Cas9	972	26921;26923;26924;26925;26926	20190409_Lumos_RSLC6_Beveridge_Clausen_IMP_peplib_DSSO_MS3.raw	F3
FALSE	LKTYAHLFDDK-SEQEIGKATAK	DSSO	Intra	MS2_MS3	MS3	1	0	4	201.46	201.46	890.440307	3	2669.30637	21137	50.2591	0.84835	FALSE	61.04	Cas9-Cas9	LKTYAHLFDDK	K2(DSSO)	2	Cas9	641	SEQEIGKATAK	K7(DSSO)	7	Cas9	1035	21137;21142;21143;21144;21145	20190409_Lumos_RSLC6_Beveridge_Clausen_IMP_peplib_DSSO_MS3.raw	F3
FALSE	APLSASMIKR-SDKNR	DSSO	Intra	MS2_MS3	MS3	1	0	3	201.46	201.46	622.645141	3	1865.920872	14673	38.5957	-0.00837	FALSE	61.04	Cas9-Cas9	APLSASMIKR	M7(Oxidation);K9(DSSO)	9	Cas9	327	SDKNR	K3(DSSO)	3	Cas9	866	14673;14676;14677;14678;14679	20190409_Lumos_RSLC6_Beveridge_Clausen_IMP_peplib_DSSO_MS3.raw	F3
FALSE	NSDKLIAR-MKNYWR	DSSO	Intra	MS2_MS3	MS3	1	1	4	201.21	129.18	657.657776	3	1970.958775	19501	47.4479	0.41506	FALSE	37.17	Cas9-Cas9	NSDKLIAR	K4(DSSO)	4	Cas9	1122	MKNYWR	K2(DSSO)	2	Cas9	884	19501;19506;19507;19508;19509	20190409_Lumos_RSLC6_Beveridge_Clausen_IMP_peplib_DSSO_MS3.raw	F3
FALSE	TEVQTGGFSKESILPK-KFDNLTK	DSSO	Intra	MS2_MS3	MS3	1	0	4	201.16	201.16	686.601868	4	2743.385641	30773	66.3871	0.2878	FALSE	49.07	Cas9-Cas9	TEVQTGGFSKESILPK	K10(DSSO)	10	Cas9	1111	KFDNLTK	K1(DSSO)	1	Cas9	900	30773;30775;30776;30777;30778	20190409_Lumos_RSLC6_Beveridge_Clausen_IMP_peplib_DSSO_MS3.raw	F3
FALSE	FKVLGNTDR-ESILPKR	DSSO	Intra	MS2_MS3	MS3	1	1	4	200.88	200.88	683.698486	3	2049.080906	22605	52.7504	-1.24314	FALSE	37.17	Cas9-Cas9	FKVLGNTDR	K2(DSSO)	2	Cas9	37	ESILPKR	K6(DSSO)	6	Cas9	1117	22605;22607;22608;22609;22610	20190409_Lumos_RSLC6_Beveridge_Clausen_IMP_peplib_DSSO_MS3.raw	F3
FALSE	FKVLGNTDR-KMIAK	DSSO	Intra	MS2_MS3	MS3	1	1	4	200.88	200.88	449.990387	4	1796.939718	15243	39.7477	-0.36956	FALSE	49.07	Cas9-Cas9	FKVLGNTDR	K2(DSSO)	2	Cas9	37	KMIAK	K1(DSSO)	1	Cas9	1024	15243;15248;15249;15250;15251	20190409_Lumos_RSLC6_Beveridge_Clausen_IMP_peplib_DSSO_MS3.raw	F3
FALSE	NSDKLIAR-DKPIR	DSSO	Intra	MS2_MS3	MS3	1	0	4	200.86	131.34	567.970093	3	1701.895725	14572	38.3842	-0.8774	FALSE	45.23	Cas9-Cas9	NSDKLIAR	K4(DSSO)	4	Cas9	1122	DKPIR	K2(DSSO)	2	Cas9	1304	14572;14574;14575;14576;14577	20190409_Lumos_RSLC6_Beveridge_Clausen_IMP_peplib_DSSO_MS3.raw	F3
FALSE	HKPENIVIEMAR-MIAKSEQEIGK	DSSO	Intra	MS2_MS3	MS3	1	0	4	200.66	164.67	943.144104	3	2827.417759	22853	53.1458	1.23174	FALSE	73.05	Cas9-Cas9	HKPENIVIEMAR	K2(DSSO)	2	Cas9	759	MIAKSEQEIGK	K4(DSSO)	4	Cas9	1028	22853;22858;22859;22860;22861	20190409_Lumos_RSLC6_Beveridge_Clausen_IMP_peplib_DSSO_MS3.raw	F3
FALSE	MTNFDKNLPNEK-SKLVSDFR	DSSO	Intra	MS2_MS3	MS3	1	0	3	200.21	200.21	859.077637	3	2575.218357	25197	57.0928	0.15172	FALSE	39.46	Cas9-Cas9	MTNFDKNLPNEK	M1(Oxidation);K6(DSSO)	6	Cas9	504	SKLVSDFR	K2(DSSO)	2	Cas9	965	25197;25202;25203;25204;25205	20190409_Lumos_RSLC6_Beveridge_Clausen_IMP_peplib_DSSO_MS3.raw	F3
FALSE	GKSDNVPSEEVVK-VKYVTEGMR	DSSO	Intra	MS2_MS3	MS3	1	0	4	200.16	200.16	661.571838	4	2643.265524	16398	41.8223	-0.15704	FALSE	61.04	Cas9-Cas9	GKSDNVPSEEVVK	K2(DSSO)	2	Cas9	870	VKYVTEGMR	K2(DSSO);M8(Oxidation)	2	Cas9	532	16398;16400;16401;16402;16403	20190409_Lumos_RSLC6_Beveridge_Clausen_IMP_peplib_DSSO_MS3.raw	F3
FALSE	TEVQTGGFSKESILPK-APLSASMIKR	DSSO	Intra	MS2_MS3	MS3	1	1	3	199.84	199.84	984.51178	3	2951.520786	32424	69.1554	0.54622	FALSE	42.1	Cas9-Cas9	TEVQTGGFSKESILPK	K10(DSSO)	10	Cas9	1111	APLSASMIKR	K9(DSSO)	9	Cas9	327	32424;32426;32427;32428;32429	20190409_Lumos_RSLC6_Beveridge_Clausen_IMP_peplib_DSSO_MS3.raw	F3
FALSE	MTNFDKNLPNEK-SKLVSDFR	DSSO	Intra	MS2_MS3	MS3	1	1	3	199.8	199.8	859.078613	3	2575.221287	23974	55.0501	0.29975	FALSE	39.46	Cas9-Cas9	MTNFDKNLPNEK	M1(Oxidation);K6(DSSO)	6	Cas9	504	SKLVSDFR	K2(DSSO)	2	Cas9	965	23974;23976;23977;23978;23979	20190409_Lumos_RSLC6_Beveridge_Clausen_IMP_peplib_DSSO_MS3.raw	F3
FALSE	FKVLGNTDR-KMIAK	DSSO	Intra	MS2_MS3	MS3	1	0	4	199.68	199.68	599.650574	3	1796.937168	15932	40.9723	-0.8442	FALSE	84.95	Cas9-Cas9	FKVLGNTDR	K2(DSSO)	2	Cas9	37	KMIAK	K1(DSSO)	1	Cas9	1024	15932;15937;15938;15939;15940	20190409_Lumos_RSLC6_Beveridge_Clausen_IMP_peplib_DSSO_MS3.raw	F3
FALSE	LESEFVYGDYKVYDVR-KPAFLSGEQK	DSSO	Intra	MS2_MS3	MS3	1	1	4	199.45	157.78	811.644958	4	3243.558004	36548	76.1849	1.10845	FALSE	49.07	Cas9-Cas9	LESEFVYGDYKVYDVR	K11(DSSO)	11	Cas9	1018	KPAFLSGEQK	K1(DSSO)	1	Cas9	540	36548;36550;36551;36552;36553	20190409_Lumos_RSLC6_Beveridge_Clausen_IMP_peplib_DSSO_MS3.raw	F3
FALSE	LVDSTDKADLR-KDFQFYK	DSSO	Intra	MS2_MS3	MS3	1	0	3	197.21	185.34	592.040161	4	2365.138815	27325	60.6175	-0.78273	FALSE	50.07	Cas9-Cas9	LVDSTDKADLR	K7(DSSO)	7	Cas9	152	KDFQFYK	K1(DSSO)	1	Cas9	972	27325;27330;27331;27332;27333	20190409_Lumos_RSLC6_Beveridge_Clausen_IMP_peplib_DSSO_MS3.raw	F3
FALSE	LVDSTDKADLR-AGFIKR	DSSO	Intra	MS2_MS3	MS3	1	0	4	197.21	197.21	694.360718	3	2081.0676	21738	51.2899	1.46994	FALSE	54.03	Cas9-Cas9	LVDSTDKADLR	K7(DSSO)	7	Cas9	152	AGFIKR	K5(DSSO)	5	Cas9	922	21738;21742;21743;21744;21745	20190409_Lumos_RSLC6_Beveridge_Clausen_IMP_peplib_DSSO_MS3.raw	F3
FALSE	LVDSTDKADLR-VMKQLK	DSSO	Intra	MS2_MS3	MS3	1	0	4	197.21	186.95	712.706604	3	2136.105259	17840	44.4044	0.01342	FALSE	35.17	Cas9-Cas9	LVDSTDKADLR	K7(DSSO)	7	Cas9	152	VMKQLK	K3(DSSO)	3	Cas9	653	17840;17845;17846;17847;17848	20190409_Lumos_RSLC6_Beveridge_Clausen_IMP_peplib_DSSO_MS3.raw	F3
FALSE	LVDSTDKADLR-GQKNSR	DSSO	Intra	MS2_MS3	MS3	1	0	4	197.21	191.83	693.675598	3	2079.012241	11248	31.847	0.02928	FALSE	49.07	Cas9-Cas9	LVDSTDKADLR	K7(DSSO)	7	Cas9	152	GQKNSR	K3(DSSO)	3	Cas9	779	11248;11250;11251;11252;11253	20190409_Lumos_RSLC6_Beveridge_Clausen_IMP_peplib_DSSO_MS3.raw	F3
FALSE	SKLVSDFR-KDWDPK	DSSO	Intra	MS2_MS3	MS3	1	1	4	196.95	196.95	632.977356	3	1896.917515	21942	51.6343	0.33601	FALSE	45.23	Cas9-Cas9	SKLVSDFR	K2(DSSO)	2	Cas9	965	KDWDPK	K1(DSSO)	1	Cas9	1128	21942;21944;21945;21946;21947	20190409_Lumos_RSLC6_Beveridge_Clausen_IMP_peplib_DSSO_MS3.raw	F3
FALSE	GKSDNVPSEEVVK-VPSKK	DSSO	Intra	MS2_MS3	MS3	1	0	3	195.94	195.94	701.69342	3	2103.065708	11527	32.4019	0.74175	FALSE	54.03	Cas9-Cas9	GKSDNVPSEEVVK	K2(DSSO)	2	Cas9	870	VPSKK	K4(DSSO)	4	Cas9	34	11527;11532;11533;11534;11535	20190409_Lumos_RSLC6_Beveridge_Clausen_IMP_peplib_DSSO_MS3.raw	F3
FALSE	KIECFDSVEISGVEDR-HKPENIVIEMAR	DSSO	Intra	MS2_MS3	MS3	1	0	4	195.94	195.94	1159.553345	3	3476.645481	33476	70.902	0.86007	FALSE	54.03	Cas9-Cas9	KIECFDSVEISGVEDR	K1(DSSO);C4(Carbamidomethyl)	1	Cas9	575	HKPENIVIEMAR	K2(DSSO)	2	Cas9	759	33476;33478;33479;33480;33481	20190409_Lumos_RSLC6_Beveridge_Clausen_IMP_peplib_DSSO_MS3.raw	F3
FALSE	VLSAYNKHR-KLVDSTDK	DSSO	Intra	MS2_MS3	MS3	1	0	4	195.84	195.84	717.369629	3	2150.094334	10756	30.8651	0.55149	FALSE	61.04	Cas9-Cas9	VLSAYNKHR	K7(DSSO)	7	Cas9	1300	KLVDSTDK	K1(DSSO)	1	Cas9	145	10756;10758;10759;10760;10761	20190409_Lumos_RSLC6_Beveridge_Clausen_IMP_peplib_DSSO_MS3.raw	F3
FALSE	NSDKLIAR-KGILQTVK	DSSO	Intra	MS2_MS3	MS3	1	0	4	195.81	138.91	654.034912	3	1960.090183	19459	47.3678	-0.03979	FALSE	49.07	Cas9-Cas9	NSDKLIAR	K4(DSSO)	4	Cas9	1122	KGILQTVK	K1(DSSO)	1	Cas9	739	19459;19464;19465;19466;19467	20190409_Lumos_RSLC6_Beveridge_Clausen_IMP_peplib_DSSO_MS3.raw	F3
FALSE	KGILQTVK-KDLIIK	DSSO	Intra	MS2_MS3	MS3	1	0	4	195.81	119.24	591.690063	3	1773.055637	22144	51.9752	-0.45932	FALSE	45.23	Cas9-Cas9	KGILQTVK	K1(DSSO)	1	Cas9	739	KDLIIK	K1(DSSO)	1	Cas9	1196	22144;22149;22150;22151;22152	20190409_Lumos_RSLC6_Beveridge_Clausen_IMP_peplib_DSSO_MS3.raw	F3
FALSE	NSDKLIAR-KGILQTVK	DSSO	Intra	MS2_MS3	MS3	1	1	4	195.81	134.24	654.034607	3	1960.089268	18723	46.0708	0.50334	FALSE	49.07	Cas9-Cas9	NSDKLIAR	K4(DSSO)	4	Cas9	1122	KGILQTVK	K1(DSSO)	1	Cas9	739	18723;18728;18729;18730;18731	20190409_Lumos_RSLC6_Beveridge_Clausen_IMP_peplib_DSSO_MS3.raw	F3
FALSE	SSFEKNPIDFLEAK-IEKILTFR	DSSO	Intra	MS2_MS3	MS3	1	1	4	195.27	157.55	701.116638	4	2801.444723	43878	89.2356	-0.81306	FALSE	73.05	Cas9-Cas9	SSFEKNPIDFLEAK	K5(DSSO)	5	Cas9	1180	IEKILTFR	K3(DSSO)	3	Cas9	446	43878;43880;43881;43882;43883	20190409_Lumos_RSLC6_Beveridge_Clausen_IMP_peplib_DSSO_MS3.raw	F3
FALSE	SDNVPSEEVVKK-AGFIKR	DSSO	Intra	MS2_MS3	MS3	1	1	4	195.09	158.11	545.532226	4	2179.107077	16829	42.5803	-0.04837	FALSE	42.1	Cas9-Cas9	SDNVPSEEVVKK	K11(DSSO)	11	Cas9	881	AGFIKR	K5(DSSO)	5	Cas9	922	16829;16831;16832;16832;16833;16834	20190409_Lumos_RSLC6_Beveridge_Clausen_IMP_peplib_DSSO_MS3.raw	F3
FALSE	SDNVPSEEVVKK-AGFIKR	DSSO	Intra	MS2_MS3	MS3	1	0	4	195.09	167.32	727.040954	3	2179.108311	18467	45.5738	0.19526	FALSE	54.03	Cas9-Cas9	SDNVPSEEVVKK	K11(DSSO)	11	Cas9	881	AGFIKR	K5(DSSO)	5	Cas9	922	18467;18469;18470;18471;18472	20190409_Lumos_RSLC6_Beveridge_Clausen_IMP_peplib_DSSO_MS3.raw	F3
FALSE	APLSASMIKR-KFDNLTK	DSSO	Intra	MS2_MS3	MS3	1	0	4	194.84	174.62	699.367798	3	2096.08884	24195	55.4067	0.1907	FALSE	61.04	Cas9-Cas9	APLSASMIKR	K9(DSSO)	9	Cas9	327	KFDNLTK	K1(DSSO)	1	Cas9	900	24195;24200;24201;24202;24203	20190409_Lumos_RSLC6_Beveridge_Clausen_IMP_peplib_DSSO_MS3.raw	F3
FALSE	MIAKSEQEIGK-DFQFYKVR	DSSO	Intra	MS2_MS3	MS3	1	0	4	194.26	163.02	624.059143	4	2493.214743	29241	63.8663	0.87212	FALSE	84.95	Cas9-Cas9	MIAKSEQEIGK	K4(DSSO)	4	Cas9	1028	DFQFYKVR	K6(DSSO)	6	Cas9	978	29241;29243;29244;29245;29246;29246	20190409_Lumos_RSLC6_Beveridge_Clausen_IMP_peplib_DSSO_MS3.raw	F3
FALSE	HKPENIVIEMAR-FDNLTKAER	DSSO	Intra	MS2_MS3	MS3	1	1	4	194.12	173.65	676.587158	4	2703.326803	24194	55.4066	-0.35772	FALSE	84.95	Cas9-Cas9	HKPENIVIEMAR	K2(DSSO);M10(Oxidation)	2	Cas9	759	FDNLTKAER	K6(DSSO)	6	Cas9	906	24194;24196;24197;24198;24199	20190409_Lumos_RSLC6_Beveridge_Clausen_IMP_peplib_DSSO_MS3.raw	F3
FALSE	VLSAYNKHR-KLVDSTDK	DSSO	Intra	MS2_MS3	MS3	1	1	4	193.77	193.77	538.278015	4	2150.090231	9995	29.3735	0.08299	FALSE	31.75	Cas9-Cas9	VLSAYNKHR	K7(DSSO)	7	Cas9	1300	KLVDSTDK	K1(DSSO)	1	Cas9	145	9995;10000;10001;10002;10003	20190409_Lumos_RSLC6_Beveridge_Clausen_IMP_peplib_DSSO_MS3.raw	F3
FALSE	VNTEITKAPLSASMIK-FKVLGNTDR	DSSO	Intra	MS2_MS3	MS3	1	1	3	193.54	193.54	970.50824	3	2909.510166	31635	67.8212	0.19097	FALSE	45.23	Cas9-Cas9	VNTEITKAPLSASMIK	K7(DSSO)	7	Cas9	318	FKVLGNTDR	K2(DSSO)	2	Cas9	37	31635;31640;31641;31642;31643	20190409_Lumos_RSLC6_Beveridge_Clausen_IMP_peplib_DSSO_MS3.raw	F3
FALSE	MLASAGELQKGNELALPSK-KPAFLSGEQK	DSSO	Intra	MS2_MS3	MS3	1	1	4	193.23	185.21	805.416931	4	3218.645895	31906	68.2821	0.72962	FALSE	61.04	Cas9-Cas9	MLASAGELQKGNELALPSK	K10(DSSO)	10	Cas9	1226	KPAFLSGEQK	K1(DSSO)	1	Cas9	540	31906;31908;31909;31910;31911	20190409_Lumos_RSLC6_Beveridge_Clausen_IMP_peplib_DSSO_MS3.raw	F3
FALSE	MIAKSEQEIGK-FDNLTKAER	DSSO	Intra	MS2_MS3	MS3	1	1	4	192.63	168.56	625.806152	4	2500.20278	16947	42.7768	-0.31392	FALSE	84.95	Cas9-Cas9	MIAKSEQEIGK	M1(Oxidation);K4(DSSO)	4	Cas9	1028	FDNLTKAER	K6(DSSO)	6	Cas9	906	16947;16949;16950;16951;16952	20190409_Lumos_RSLC6_Beveridge_Clausen_IMP_peplib_DSSO_MS3.raw	F3
FALSE	HKPENIVIEMAR-FDNLTKAER	DSSO	Intra	MS2_MS3	MS3	1	1	4	192.21	175.86	672.58789	4	2687.329733	24046	55.172	-0.18397	FALSE	31.75	Cas9-Cas9	HKPENIVIEMAR	K2(DSSO)	2	Cas9	759	FDNLTKAER	K6(DSSO)	6	Cas9	906	24046;24051;24052;24053;24054	20190409_Lumos_RSLC6_Beveridge_Clausen_IMP_peplib_DSSO_MS3.raw	F3
FALSE	LVDSTDKADLR-KDFQFYK	DSSO	Intra	MS2_MS3	MS3	1	0	4	192.21	189.38	789.051269	3	2365.139256	26590	59.3895	-0.67117	FALSE	42.1	Cas9-Cas9	LVDSTDKADLR	K7(DSSO)	7	Cas9	152	KDFQFYK	K1(DSSO)	1	Cas9	972	26590;26592;26593;26594;26595	20190409_Lumos_RSLC6_Beveridge_Clausen_IMP_peplib_DSSO_MS3.raw	F3
FALSE	YPKLESEFVYGDYK-LKSVK	DSSO	Intra	MS2_MS3	MS3	1	0	4	191.79	162.06	618.062561	4	2469.228414	28050	61.8281	0.45067	FALSE	37.17	Cas9-Cas9	YPKLESEFVYGDYK	K3(DSSO)	3	Cas9	1007	LKSVK	K2(DSSO)	2	Cas9	1162	28050;28052;28053;28054;28055	20190409_Lumos_RSLC6_Beveridge_Clausen_IMP_peplib_DSSO_MS3.raw	F3
FALSE	LKGSPEDNEQK-LKSVK	DSSO	Intra	MS2_MS3	MS3	1	0	4	190.57	158.99	494.756164	4	1976.002828	7651	24.4996	-0.07358	FALSE	37.17	Cas9-Cas9	LKGSPEDNEQK	K2(DSSO)	2	Cas9	1250	LKSVK	K2(DSSO)	2	Cas9	1162	7651;7653;7654;7655;7656	20190409_Lumos_RSLC6_Beveridge_Clausen_IMP_peplib_DSSO_MS3.raw	F3
FALSE	MDGTEELLVKLNR-EKIEK	DSSO	Intra	MS2_MS3	MS3	1	0	4	190.53	190.53	581.048279	4	2321.171286	30806	66.4373	0.70178	FALSE	45.23	Cas9-Cas9	MDGTEELLVKLNR	K10(DSSO)	10	Cas9	396	EKIEK	K2(DSSO)	2	Cas9	443	30806;30808;30809;30810;30811	20190409_Lumos_RSLC6_Beveridge_Clausen_IMP_peplib_DSSO_MS3.raw	F3
FALSE	NSDKLIAR-KDLIIK	DSSO	Intra	MS2_MS3	MS3	1	0	4	190.25	110.65	601.672668	3	1803.003452	20526	49.2355	-0.39618	FALSE	73.05	Cas9-Cas9	NSDKLIAR	K4(DSSO)	4	Cas9	1122	KDLIIK	K1(DSSO)	1	Cas9	1196	20526;20531;20532;20533;20534	20190409_Lumos_RSLC6_Beveridge_Clausen_IMP_peplib_DSSO_MS3.raw	F3
FALSE	LVDSTDKADLR-AGFIKR	DSSO	Intra	MS2_MS3	MS3	1	1	4	188.99	170.86	521.022766	4	2081.069235	19936	48.1998	-0.21622	FALSE	54.03	Cas9-Cas9	LVDSTDKADLR	K7(DSSO)	7	Cas9	152	AGFIKR	K5(DSSO)	5	Cas9	922	19936;19938;19939;19940;19941	20190409_Lumos_RSLC6_Beveridge_Clausen_IMP_peplib_DSSO_MS3.raw	F3
FALSE	LVDSTDKADLR-AGFIKR	DSSO	Intra	MS2_MS3	MS3	1	0	3	188.99	188.99	694.347229	3	2081.027134	21505	50.9061	1.56277	FALSE	49.07	Cas9-Cas9	LVDSTDKADLR	K7(DSSO)	7	Cas9	152	AGFIKR	K5(DSSO)	5	Cas9	922	21505;21510;21511;21512;21513	20190409_Lumos_RSLC6_Beveridge_Clausen_IMP_peplib_DSSO_MS3.raw	F3
FALSE	LVDSTDKADLR-HSIKK	DSSO	Intra	MS2_MS3	MS3	1	0	4	188.99	188.99	746.701965	3	2238.091343	20747	49.6072	3.38038	FALSE	61.04	Cas9-Cas9	LVDSTDKADLR	K7(DSSO)	7	Cas9	152	HSIKK	K4(DSSO)	4	Cas9	48	20747;20752;20753;20754;20755	20190409_Lumos_RSLC6_Beveridge_Clausen_IMP_peplib_DSSO_MS3.raw	F3
FALSE	FKVLGNTDR-ESILPKR	DSSO	Intra	MS2_MS3	MS3	1	0	4	188.98	188.98	683.698425	3	2049.080723	22994	53.3959	0.34439	FALSE	61.04	Cas9-Cas9	FKVLGNTDR	K2(DSSO)	2	Cas9	37	ESILPKR	K6(DSSO)	6	Cas9	1117	22994;22999;23000;23001;23002	20190409_Lumos_RSLC6_Beveridge_Clausen_IMP_peplib_DSSO_MS3.raw	F3
FALSE	MTNFDKNLPNEK-SKLVSDFR	DSSO	Intra	MS2_MS3	MS3	1	0	3	188.48	188.48	859.078674	3	2575.22147	24820	56.4576	0.45201	FALSE	39.46	Cas9-Cas9	MTNFDKNLPNEK	M1(Oxidation);K6(DSSO)	6	Cas9	504	SKLVSDFR	K2(DSSO)	2	Cas9	965	24820;24821;24822;24823;24824	20190409_Lumos_RSLC6_Beveridge_Clausen_IMP_peplib_DSSO_MS3.raw	F3
FALSE	SSFEKNPIDFLEAK-KLVDSTDK	DSSO	Intra	MS2_MS3	MS3	1	1	4	188.09	164.78	672.584167	4	2687.31484	36184	75.5438	-0.26357	FALSE	54.03	Cas9-Cas9	SSFEKNPIDFLEAK	K5(DSSO)	5	Cas9	1180	KLVDSTDK	K1(DSSO)	1	Cas9	145	36184;36186;36187;36188;36189	20190409_Lumos_RSLC6_Beveridge_Clausen_IMP_peplib_DSSO_MS3.raw	F3
FALSE	KGILQTVK-DKPIR	DSSO	Intra	MS2_MS3	MS3	1	0	4	187.8	110.29	557.986938	3	1671.946262	15893	40.8955	-0.8698	FALSE	49.07	Cas9-Cas9	KGILQTVK	K1(DSSO)	1	Cas9	739	DKPIR	K2(DSSO)	2	Cas9	1304	15893;15895;15896;15897;15898	20190409_Lumos_RSLC6_Beveridge_Clausen_IMP_peplib_DSSO_MS3.raw	F3
FALSE	LKTYAHLFDDK-KMIAK	DSSO	Intra	MS2_MS3	MS3	1	0	4	187.56	187.56	525.27417	4	2098.07485	19597	47.6143	-0.05338	FALSE	45.23	Cas9-Cas9	LKTYAHLFDDK	K2(DSSO)	2	Cas9	641	KMIAK	K1(DSSO)	1	Cas9	1024	19597;19602;19603;19604;19605	20190409_Lumos_RSLC6_Beveridge_Clausen_IMP_peplib_DSSO_MS3.raw	F3
FALSE	YDENDKLIR-FDNLTKAER	DSSO	Intra	MS2_MS3	MS3	1	1	3	186.92	177.34	806.054321	3	2416.148411	22852	53.1435	0.92318	FALSE	61.09	Cas9-Cas9	YDENDKLIR	K6(DSSO)	6	Cas9	952	FDNLTKAER	K6(DSSO)	6	Cas9	906	22852;22854;22855;22856;22857	20190409_Lumos_RSLC6_Beveridge_Clausen_IMP_peplib_DSSO_MS3.raw	F3
FALSE	SEQEIGKATAK-FKVLGNTDR	DSSO	Intra	MS2_MS3	MS3	1	0	4	186.76	186.76	790.066406	3	2368.184666	17688	44.1469	0.30848	FALSE	37.17	Cas9-Cas9	SEQEIGKATAK	K7(DSSO)	7	Cas9	1035	FKVLGNTDR	K2(DSSO)	2	Cas9	37	17688;17693;17694;17695;17696	20190409_Lumos_RSLC6_Beveridge_Clausen_IMP_peplib_DSSO_MS3.raw	F3
FALSE	SEQEIGKATAK-KMIAK	DSSO	Intra	MS2_MS3	MS3	1	0	3	186.27	144.69	642.328918	3	1924.972202	8243	25.771	-0.41078	FALSE	61.04	Cas9-Cas9	SEQEIGKATAK	K7(DSSO)	7	Cas9	1035	KMIAK	K1(DSSO);M2(Oxidation)	1	Cas9	1024	8243;8244;8245;8246;8247	20190409_Lumos_RSLC6_Beveridge_Clausen_IMP_peplib_DSSO_MS3.raw	F3
FALSE	QLKEDYFK-VITLKSK	DSSO	Intra	MS2_MS3	MS3	1	0	4	186.16	155.55	672.695862	3	2016.073032	22814	53.0754	0.57781	FALSE	42.1	Cas9-Cas9	QLKEDYFK	K3(DSSO)	3	Cas9	569	VITLKSK	K5(DSSO)	5	Cas9	963	22814;22820;22821;22822;22823	20190409_Lumos_RSLC6_Beveridge_Clausen_IMP_peplib_DSSO_MS3.raw	F3
FALSE	QLKEDYFK-KVTVK	DSSO	Intra	MS2_MS3	MS3	1	1	4	186.16	160.11	451.240539	4	1801.940328	16482	41.9843	-0.07384	FALSE	45.23	Cas9-Cas9	QLKEDYFK	K3(DSSO)	3	Cas9	569	KVTVK	K1(DSSO)	1	Cas9	562	16482;16484;16485;16486;16487	20190409_Lumos_RSLC6_Beveridge_Clausen_IMP_peplib_DSSO_MS3.raw	F3
FALSE	GKSDNVPSEEVVK-VKYVTEGMR	DSSO	Intra	MS2_MS3	MS3	1	1	4	185.55	185.55	876.429077	3	2627.272678	19110	46.7707	0.48247	FALSE	49.07	Cas9-Cas9	GKSDNVPSEEVVK	K2(DSSO)	2	Cas9	870	VKYVTEGMR	K2(DSSO)	2	Cas9	532	19110;19115;19116;19117;19118	20190409_Lumos_RSLC6_Beveridge_Clausen_IMP_peplib_DSSO_MS3.raw	F3
FALSE	HKPENIVIEMAR-MIAKSEQEIGK	DSSO	Intra	MS2_MS3	MS3	1	0	4	184.71	148.13	943.147095	3	2827.426731	22498	52.5559	0.54427	FALSE	73.05	Cas9-Cas9	HKPENIVIEMAR	K2(DSSO)	2	Cas9	759	MIAKSEQEIGK	K4(DSSO)	4	Cas9	1028	22498;22503;22504;22505;22506	20190409_Lumos_RSLC6_Beveridge_Clausen_IMP_peplib_DSSO_MS3.raw	F3
FALSE	MIAKSEQEIGK-DFQFYKVR	DSSO	Intra	MS2_MS3	MS3	1	1	3	184.71	149.35	831.743835	3	2493.216953	28851	63.1996	0.22327	FALSE	54.03	Cas9-Cas9	MIAKSEQEIGK	K4(DSSO)	4	Cas9	1028	DFQFYKVR	K6(DSSO)	6	Cas9	978	28851;28856;28857;28858;28859	20190409_Lumos_RSLC6_Beveridge_Clausen_IMP_peplib_DSSO_MS3.raw	F3
FALSE	VKYVTEGMR-VPSKK	DSSO	Intra	MS2_MS3	MS3	1	0	3	184.38	184.38	605.310181	3	1813.915989	11448	32.2403	0.30843	FALSE	61.04	Cas9-Cas9	VKYVTEGMR	K2(DSSO);M8(Oxidation)	2	Cas9	532	VPSKK	K4(DSSO)	4	Cas9	34	11448;11453;11454;11455;11456	20190409_Lumos_RSLC6_Beveridge_Clausen_IMP_peplib_DSSO_MS3.raw	F3
FALSE	QLLNAKLITQR-EKIEK	DSSO	Intra	MS2_MS3	MS3	1	0	4	184.36	166.82	526.047912	4	2101.169821	21432	50.7745	0.08605	FALSE	35.17	Cas9-Cas9	QLLNAKLITQR	K6(DSSO)	6	Cas9	894	EKIEK	K2(DSSO)	2	Cas9	443	21432;21435;21436;21437;21438	20190409_Lumos_RSLC6_Beveridge_Clausen_IMP_peplib_DSSO_MS3.raw	F3
FALSE	MKNYWR-KGILQTVK	DSSO	Intra	MS2_MS3	MS3	1	1	4	183.9	124.25	647.675354	3	1941.011509	21439	50.7896	0.07052	FALSE	31.75	Cas9-Cas9	MKNYWR	K2(DSSO)	2	Cas9	884	KGILQTVK	K1(DSSO)	1	Cas9	739	21439;21441;21442;21443;21444	20190409_Lumos_RSLC6_Beveridge_Clausen_IMP_peplib_DSSO_MS3.raw	F3
FALSE	TILDFLKSDGFANR-YDENDKLIR	DSSO	Intra	MS2_MS3	MS3	1	0	4	183.67	151.13	730.610229	4	2919.419088	46482	94.2621	-0.64715	FALSE	61.04	Cas9-Cas9	TILDFLKSDGFANR	K7(DSSO)	7	Cas9	688	YDENDKLIR	K6(DSSO)	6	Cas9	952	46482;46484;46485;46486;46487	20190409_Lumos_RSLC6_Beveridge_Clausen_IMP_peplib_DSSO_MS3.raw	F3
FALSE	APLSASMIKR-FIKPILEK	DSSO	Intra	MS2_MS3	MS3	1	0	4	182.76	182.76	745.414978	3	2234.230381	24756	56.3523	0.12395	FALSE	42.1	Cas9-Cas9	APLSASMIKR	M7(Oxidation);K9(DSSO)	9	Cas9	327	FIKPILEK	K3(DSSO)	3	Cas9	381	24756;24758;24759;24760;24761	20190409_Lumos_RSLC6_Beveridge_Clausen_IMP_peplib_DSSO_MS3.raw	F3
FALSE	SEQEIGKATAK-FKVLGNTDR	DSSO	Intra	MS2_MS3	MS3	1	1	4	182.71	155.04	592.800781	4	2368.181295	18014	44.7252	-0.31253	FALSE	61.04	Cas9-Cas9	SEQEIGKATAK	K7(DSSO)	7	Cas9	1035	FKVLGNTDR	K2(DSSO)	2	Cas9	37	18014;18016;18017;18018;18019	20190409_Lumos_RSLC6_Beveridge_Clausen_IMP_peplib_DSSO_MS3.raw	F3
FALSE	MIAKSEQEIGK-FDNLTKAER	DSSO	Intra	MS2_MS3	MS3	1	1	3	182.36	128.16	828.744018	3	2484.217503	19255	46.9892	1.41271	FALSE	49.07	Cas9-Cas9	MIAKSEQEIGK	K4(DSSO)	4	Cas9	1028	FDNLTKAER	K6(DSSO)	6	Cas9	906	19255;19257;19258;19259;19260	20190409_Lumos_RSLC6_Beveridge_Clausen_IMP_peplib_DSSO_MS3.raw	F3
FALSE	APLSASMIKR-SDKNR	DSSO	Intra	MS2_MS3	MS3	1	0	3	181.53	181.53	622.644958	3	1865.920322	12590	34.4776	0.45708	FALSE	61.04	Cas9-Cas9	APLSASMIKR	M7(Oxidation);K9(DSSO)	9	Cas9	327	SDKNR	K3(DSSO)	3	Cas9	866	12590;12591;12592;12593;12594	20190409_Lumos_RSLC6_Beveridge_Clausen_IMP_peplib_DSSO_MS3.raw	F3
FALSE	APLSASMIKR-SDKNR	DSSO	Intra	MS2_MS3	MS3	1	0	3	181.53	181.53	622.645752	3	1865.922703	14215	37.6524	0.80342	FALSE	61.04	Cas9-Cas9	APLSASMIKR	M7(Oxidation);K9(DSSO)	9	Cas9	327	SDKNR	K3(DSSO)	3	Cas9	866	14215;14217;14218;14219;14220	20190409_Lumos_RSLC6_Beveridge_Clausen_IMP_peplib_DSSO_MS3.raw	F3
FALSE	SDNVPSEEVVKK-GYKEVK	DSSO	Intra	MS2_MS3	MS3	1	0	4	181.46	157.23	737.699646	3	2211.084385	13740	36.7305	0.16017	FALSE	73.05	Cas9-Cas9	SDNVPSEEVVKK	K11(DSSO)	11	Cas9	881	GYKEVK	K3(DSSO)	3	Cas9	1192	13740;13742;13743;13744;13745	20190409_Lumos_RSLC6_Beveridge_Clausen_IMP_peplib_DSSO_MS3.raw	F3
FALSE	KDFQFYK-AGFIKR	DSSO	Intra	MS2_MS3	MS3	1	1	4	181.33	181.33	456.734161	4	1823.914816	23741	54.6715	0.33828	FALSE	54.03	Cas9-Cas9	KDFQFYK	K1(DSSO)	1	Cas9	972	AGFIKR	K5(DSSO)	5	Cas9	922	23741;23746;23747;23748;23749	20190409_Lumos_RSLC6_Beveridge_Clausen_IMP_peplib_DSSO_MS3.raw	F3
FALSE	KFDNLTK-SDKNR	DSSO	Intra	MS2_MS3	MS3	1	1	4	180.93	180.93	411.20282	4	1641.78945	9124	27.6112	-0.33652	FALSE	84.95	Cas9-Cas9	KFDNLTK	K1(DSSO)	1	Cas9	900	SDKNR	K3(DSSO)	3	Cas9	866	9124;9129;9130;9131;9132	20190409_Lumos_RSLC6_Beveridge_Clausen_IMP_peplib_DSSO_MS3.raw	F3
FALSE	QLLNAKLITQR-EKIEK	DSSO	Intra	MS2_MS3	MS3	1	0	3	180.88	174.1	526.04779	4	2101.169332	21111	50.2129	-0.27604	FALSE	31.75	Cas9-Cas9	QLLNAKLITQR	K6(DSSO)	6	Cas9	894	EKIEK	K2(DSSO)	2	Cas9	443	21111;21116;21117;21118;21119	20190409_Lumos_RSLC6_Beveridge_Clausen_IMP_peplib_DSSO_MS3.raw	F3
FALSE	MIAKSEQEIGK-FDNLTKAER	DSSO	Intra	MS2_MS3	MS3	1	0	3	180.79	123.84	834.073913	3	2500.207188	17495	43.7748	-0.06058	FALSE	45.23	Cas9-Cas9	MIAKSEQEIGK	M1(Oxidation);K4(DSSO)	4	Cas9	1028	FDNLTKAER	K6(DSSO)	6	Cas9	906	17495;17496;17497;17498;17499	20190409_Lumos_RSLC6_Beveridge_Clausen_IMP_peplib_DSSO_MS3.raw	F3
FALSE	MIAKSEQEIGK-FDNLTKAER	DSSO	Intra	MS2_MS3	MS3	1	0	3	180.79	117.63	834.074768	3	2500.209751	16840	42.5995	-0.55047	FALSE	42.1	Cas9-Cas9	MIAKSEQEIGK	M1(Oxidation);K4(DSSO)	4	Cas9	1028	FDNLTKAER	K6(DSSO)	6	Cas9	906	16840;16845;16846;16847;16848	20190409_Lumos_RSLC6_Beveridge_Clausen_IMP_peplib_DSSO_MS3.raw	F3
FALSE	LVDSTDKADLR-GYKEVK	DSSO	Intra	MS2_MS3	MS3	1	0	4	179.72	175.12	705.02185	3	2113.050999	15829	40.79	-0.23421	FALSE	73.05	Cas9-Cas9	LVDSTDKADLR	K7(DSSO)	7	Cas9	152	GYKEVK	K3(DSSO)	3	Cas9	1192	15829;15831;15832;15833;15834	20190409_Lumos_RSLC6_Beveridge_Clausen_IMP_peplib_DSSO_MS3.raw	F3
FALSE	SDNVPSEEVVKK-LVDSTDKADLR	DSSO	Intra	MS2_MS3	MS3	1	0	2	179.72	179.72	680.834228	4	2720.315084	22565	52.6759	-0.22712	FALSE	45.23	Cas9-Cas9	SDNVPSEEVVKK	K11(DSSO)	11	Cas9	881	LVDSTDKADLR	K7(DSSO)	7	Cas9	152	22565;22570;22571;22572;22573	20190409_Lumos_RSLC6_Beveridge_Clausen_IMP_peplib_DSSO_MS3.raw	F3
FALSE	NSDKLIAR-DKPIR	DSSO	Intra	MS2_MS3	MS3	1	1	4	179.51	117.91	567.970093	3	1701.895725	14848	38.9468	-0.54773	FALSE	61.04	Cas9-Cas9	NSDKLIAR	K4(DSSO)	4	Cas9	1122	DKPIR	K2(DSSO)	2	Cas9	1304	14848;14853;14854;14855;14856	20190409_Lumos_RSLC6_Beveridge_Clausen_IMP_peplib_DSSO_MS3.raw	F3
FALSE	LENLIAQLPGEKK-IIKDK	DSSO	Intra	MS2_MS3	MS3	1	0	4	179.46	179.46	557.316101	4	2226.242575	25584	57.7365	-0.57508	FALSE	45.23	Cas9-Cas9	LENLIAQLPGEKK	K12(DSSO)	12	Cas9	237	IIKDK	K3(DSSO)	3	Cas9	606	25584;25586;25587;25588;25589	20190409_Lumos_RSLC6_Beveridge_Clausen_IMP_peplib_DSSO_MS3.raw	F3
FALSE	MLASAGELQKGNELALPSK-KPAFLSGEQK	DSSO	Intra	MS2_MS3	MS3	1	1	4	179.28	150.71	809.412048	4	3234.626364	29870	64.9211	-0.03931	FALSE	65.05	Cas9-Cas9	MLASAGELQKGNELALPSK	M1(Oxidation);K10(DSSO)	10	Cas9	1226	KPAFLSGEQK	K1(DSSO)	1	Cas9	540	29870;29875;29876;29877;29878	20190409_Lumos_RSLC6_Beveridge_Clausen_IMP_peplib_DSSO_MS3.raw	F3
FALSE	LVDSTDKADLR-AGFIKR	DSSO	Intra	MS2_MS3	MS3	1	0	4	179.2	160.14	521.022644	4	2081.068746	22309	52.2512	-0.46219	FALSE	33.37	Cas9-Cas9	LVDSTDKADLR	K7(DSSO)	7	Cas9	152	AGFIKR	K5(DSSO)	5	Cas9	922	22309;22311;22312;22313;22314	20190409_Lumos_RSLC6_Beveridge_Clausen_IMP_peplib_DSSO_MS3.raw	F3
FALSE	KGILQTVK-LSKSR	DSSO	Intra	MS2_MS3	MS3	1	0	4	178.99	146.89	409.238129	4	1633.930685	11926	33.1849	-0.37157	FALSE	54.03	Cas9-Cas9	KGILQTVK	K1(DSSO)	1	Cas9	739	LSKSR	K3(DSSO)	3	Cas9	222	11926;11931;11932;11933;11934	20190409_Lumos_RSLC6_Beveridge_Clausen_IMP_peplib_DSSO_MS3.raw	F3
FALSE	MDGTEELLVKLNR-QLKEDYFK	DSSO	Intra	MS2_MS3	MS3	1	1	4	178.71	178.71	687.09198	4	2745.34609	39502	81.2897	-0.38128	FALSE	49.07	Cas9-Cas9	MDGTEELLVKLNR	K10(DSSO)	10	Cas9	396	QLKEDYFK	K3(DSSO)	3	Cas9	569	39502;39504;39505;39506;39507	20190409_Lumos_RSLC6_Beveridge_Clausen_IMP_peplib_DSSO_MS3.raw	F3
FALSE	HKPENIVIEMAR-FDNLTKAER	DSSO	Intra	MS2_MS3	MS3	1	0	4	178.7	155.1	896.44812	3	2687.329807	24462	55.8481	0.0728	FALSE	49.07	Cas9-Cas9	HKPENIVIEMAR	K2(DSSO)	2	Cas9	759	FDNLTKAER	K6(DSSO)	6	Cas9	906	24462;24464;24465;24466;24467	20190409_Lumos_RSLC6_Beveridge_Clausen_IMP_peplib_DSSO_MS3.raw	F3
FALSE	FIKPILEK-SDKNR	DSSO	Intra	MS2_MS3	MS3	1	0	4	178.6	126.86	441.738891	4	1763.933737	17028	42.9138	0.32051	FALSE	61.04	Cas9-Cas9	FIKPILEK	K3(DSSO)	3	Cas9	381	SDKNR	K3(DSSO)	3	Cas9	866	17028;17030;17031;17032;17033	20190409_Lumos_RSLC6_Beveridge_Clausen_IMP_peplib_DSSO_MS3.raw	F3
FALSE	KFDNLTK-SDKNR	DSSO	Intra	MS2_MS3	MS3	1	1	4	178.3	178.3	411.202423	4	1641.787863	8881	27.0953	0.11612	FALSE	61.04	Cas9-Cas9	KFDNLTK	K1(DSSO)	1	Cas9	900	SDKNR	K3(DSSO)	3	Cas9	866	8881;8886;8887;8888;8889	20190409_Lumos_RSLC6_Beveridge_Clausen_IMP_peplib_DSSO_MS3.raw	F3
FALSE	KFDNLTK-SDKNR	DSSO	Intra	MS2_MS3	MS3	1	0	4	178.3	178.3	411.201904	4	1641.785787	9392	28.187	0.49153	FALSE	61.04	Cas9-Cas9	KFDNLTK	K1(DSSO)	1	Cas9	900	SDKNR	K3(DSSO)	3	Cas9	866	9392;9395;9396;9397;9398	20190409_Lumos_RSLC6_Beveridge_Clausen_IMP_peplib_DSSO_MS3.raw	F3
FALSE	KFDNLTK-SDKNR	DSSO	Intra	MS2_MS3	MS3	1	1	4	178.3	178.3	547.935181	3	1641.790989	9097	27.5566	0.43468	FALSE	49.07	Cas9-Cas9	KFDNLTK	K1(DSSO)	1	Cas9	900	SDKNR	K3(DSSO)	3	Cas9	866	9097;9099;9100;9101;9102	20190409_Lumos_RSLC6_Beveridge_Clausen_IMP_peplib_DSSO_MS3.raw	F3
FALSE	KSEETITPWNFEEVVDK-KDWDPK	DSSO	Intra	MS2_MS3	MS3	1	0	4	178.14	178.14	999.463745	3	2996.376682	39018	80.4431	-0.83599	FALSE	61.04	Cas9-Cas9	KSEETITPWNFEEVVDK	K1(DSSO)	1	Cas9	472	KDWDPK	K1(DSSO)	1	Cas9	1128	39018;39020;39021;39022;39023	20190409_Lumos_RSLC6_Beveridge_Clausen_IMP_peplib_DSSO_MS3.raw	F3
FALSE	TEVQTGGFSKESILPK-APLSASMIKR	DSSO	Intra	MS2_MS3	MS3	1	1	4	177.91	177.91	742.634399	4	2967.515768	28478	62.556	-0.84425	FALSE	84.95	Cas9-Cas9	TEVQTGGFSKESILPK	K10(DSSO)	10	Cas9	1111	APLSASMIKR	M7(Oxidation);K9(DSSO)	9	Cas9	327	28478;28480;28481;28482;28483	20190409_Lumos_RSLC6_Beveridge_Clausen_IMP_peplib_DSSO_MS3.raw	F3
FALSE	SDNVPSEEVVKK-AGFIKR	DSSO	Intra	MS2_MS3	MS3	1	0	4	177.51	139.64	727.04126	3	2179.109226	17213	43.2493	0.95497	FALSE	54.03	Cas9-Cas9	SDNVPSEEVVKK	K11(DSSO)	11	Cas9	881	AGFIKR	K5(DSSO)	5	Cas9	922	17213;17215;17216;17217;17218	20190409_Lumos_RSLC6_Beveridge_Clausen_IMP_peplib_DSSO_MS3.raw	F3
FALSE	VLSAYNKHR-KLVDSTDK	DSSO	Intra	MS2_MS3	MS3	1	0	4	176.8	176.8	717.368103	3	2150.089756	11056	31.4702	0.47528	FALSE	61.04	Cas9-Cas9	VLSAYNKHR	K7(DSSO)	7	Cas9	1300	KLVDSTDK	K1(DSSO)	1	Cas9	145	11056;11057;11058;11059;11060	20190409_Lumos_RSLC6_Beveridge_Clausen_IMP_peplib_DSSO_MS3.raw	F3
FALSE	HKPENIVIEMAR-DFQFYKVR	DSSO	Intra	MS2_MS3	MS3	1	1	4	176.79	176.79	674.838196	4	2696.330953	33104	70.2964	-0.4036	FALSE	61.04	Cas9-Cas9	HKPENIVIEMAR	K2(DSSO)	2	Cas9	759	DFQFYKVR	K6(DSSO)	6	Cas9	978	33104;33109;33110;33111;33112	20190409_Lumos_RSLC6_Beveridge_Clausen_IMP_peplib_DSSO_MS3.raw	F3
FALSE	NSDKLIAR-MKNYWR	DSSO	Intra	MS2_MS3	MS3	1	0	4	176.78	108.89	657.658142	3	1970.959873	20197	48.6661	0.79784	FALSE	35.17	Cas9-Cas9	NSDKLIAR	K4(DSSO)	4	Cas9	1122	MKNYWR	K2(DSSO)	2	Cas9	884	20197;20202;20203;20204;20205	20190409_Lumos_RSLC6_Beveridge_Clausen_IMP_peplib_DSSO_MS3.raw	F3
FALSE	DLIIKLPK-ESILPKR	DSSO	Intra	MS2_MS3	MS3	1	0	4	176.41	176.41	485.538116	4	1939.130636	33161	70.3895	-0.29416	FALSE	61.04	Cas9-Cas9	DLIIKLPK	K5(DSSO)	5	Cas9	1201	ESILPKR	K6(DSSO)	6	Cas9	1117	33161;33166;33167;33168;33169;33169	20190409_Lumos_RSLC6_Beveridge_Clausen_IMP_peplib_DSSO_MS3.raw	F3
FALSE	NSDKLIAR-DKPIR	DSSO	Intra	MS2_MS3	MS3	1	0	4	175.91	115.89	567.970398	3	1701.896641	15036	39.3268	0.07397	FALSE	30.28	Cas9-Cas9	NSDKLIAR	K4(DSSO)	4	Cas9	1122	DKPIR	K2(DSSO)	2	Cas9	1304	15036;15041;15042;15043;15044	20190409_Lumos_RSLC6_Beveridge_Clausen_IMP_peplib_DSSO_MS3.raw	F3
FALSE	NSDKLIAR-MKNYWR	DSSO	Intra	MS2_MS3	MS3	1	0	4	174.92	72.4	657.65741	3	1970.957676	19891	48.1211	0.28916	FALSE	37.17	Cas9-Cas9	NSDKLIAR	K4(DSSO)	4	Cas9	1122	MKNYWR	K2(DSSO)	2	Cas9	884	19891;19896;19897;19898;19899	20190409_Lumos_RSLC6_Beveridge_Clausen_IMP_peplib_DSSO_MS3.raw	F3
FALSE	VVDELVKVMGR-KPAFLSGEQK	DSSO	Intra	MS2_MS3	MS3	1	0	4	174.02	128.56	631.331421	4	2522.303854	26192	58.6945	0.27378	FALSE	61.04	Cas9-Cas9	VVDELVKVMGR	K7(DSSO);M9(Oxidation)	7	Cas9	753	KPAFLSGEQK	K1(DSSO)	1	Cas9	540	26192;26194;26195;26196;26197	20190409_Lumos_RSLC6_Beveridge_Clausen_IMP_peplib_DSSO_MS3.raw	F3
FALSE	MLASAGELQKGNELALPSK-VVDELVKVMGR	DSSO	Intra	MS2_MS3	MS3	1	1	4	173.87	150.57	844.440185	4	3374.738912	38066	78.7727	2.36833	FALSE	54.03	Cas9-Cas9	MLASAGELQKGNELALPSK	K10(DSSO)	10	Cas9	1226	VVDELVKVMGR	K7(DSSO);M9(Oxidation)	7	Cas9	753	38066;38068;38069;38070;38071	20190409_Lumos_RSLC6_Beveridge_Clausen_IMP_peplib_DSSO_MS3.raw	F3
FALSE	FDNLTKAER-VKYVTEGMR	DSSO	Intra	MS2_MS3	MS3	1	0	4	173.73	173.73	778.381836	3	2333.130955	20145	48.5736	-1.21965	FALSE	39.46	Cas9-Cas9	FDNLTKAER	K6(DSSO)	6	Cas9	906	VKYVTEGMR	K2(DSSO)	2	Cas9	532	20145;20150;20151;20152;20153	20190409_Lumos_RSLC6_Beveridge_Clausen_IMP_peplib_DSSO_MS3.raw	F3
FALSE	HKPENIVIEMAR-YDENDKLIR	DSSO	Intra	MS2_MS3	MS3	1	0	4	173.6	150.69	920.455322	3	2759.351414	26591	59.3896	0.28962	FALSE	54.03	Cas9-Cas9	HKPENIVIEMAR	K2(DSSO)	2	Cas9	759	YDENDKLIR	K6(DSSO)	6	Cas9	952	26591;26596;26597;26598;26599	20190409_Lumos_RSLC6_Beveridge_Clausen_IMP_peplib_DSSO_MS3.raw	F3
FALSE	FKVLGNTDR-KMIAK	DSSO	Intra	MS2_MS3	MS3	1	0	4	173.48	173.48	449.98996	4	1796.938009	15573	40.3196	0.04172	FALSE	42.1	Cas9-Cas9	FKVLGNTDR	K2(DSSO)	2	Cas9	37	KMIAK	K1(DSSO)	1	Cas9	1024	15573;15575;15576;15577;15578	20190409_Lumos_RSLC6_Beveridge_Clausen_IMP_peplib_DSSO_MS3.raw	F3
FALSE	MDGTEELLVKLNR-EKIEK	DSSO	Intra	MS2_MS3	MS3	1	0	4	173.04	173.04	581.048462	4	2321.172018	31171	67.0682	0.60936	FALSE	45.23	Cas9-Cas9	MDGTEELLVKLNR	K10(DSSO)	10	Cas9	396	EKIEK	K2(DSSO)	2	Cas9	443	31171;31173;31174;31175;31176	20190409_Lumos_RSLC6_Beveridge_Clausen_IMP_peplib_DSSO_MS3.raw	F3
FALSE	HKPENIVIEMAR-MIAKSEQEIGK	DSSO	Intra	MS2_MS3	MS3	1	0	4	172.56	115.16	707.610168	4	2827.418844	23247	53.8566	-0.29419	FALSE	61.04	Cas9-Cas9	HKPENIVIEMAR	K2(DSSO)	2	Cas9	759	MIAKSEQEIGK	K4(DSSO)	4	Cas9	1028	23247;23249;23250;23251;23252	20190409_Lumos_RSLC6_Beveridge_Clausen_IMP_peplib_DSSO_MS3.raw	F3
FALSE	LVDSTDKADLR-AGFIKR	DSSO	Intra	MS2_MS3	MS3	1	0	3	172.56	153.36	521.02301	4	2081.070211	22913	53.2493	0.27364	FALSE	35.17	Cas9-Cas9	LVDSTDKADLR	K7(DSSO)	7	Cas9	152	AGFIKR	K5(DSSO)	5	Cas9	922	22913;22915;22916;22917;22918	20190409_Lumos_RSLC6_Beveridge_Clausen_IMP_peplib_DSSO_MS3.raw	F3
FALSE	SEQEIGKATAK-FKVLGNTDR	DSSO	Intra	MS2_MS3	MS3	1	1	4	172.25	172.25	790.06665	3	2368.185398	17354	43.5107	0.38706	FALSE	45.23	Cas9-Cas9	SEQEIGKATAK	K7(DSSO)	7	Cas9	1035	FKVLGNTDR	K2(DSSO)	2	Cas9	37	17354;17356;17357;17358;17359	20190409_Lumos_RSLC6_Beveridge_Clausen_IMP_peplib_DSSO_MS3.raw	F3
FALSE	NLPNEKVLPK-DKQSGK	DSSO	Intra	MS2_MS3	MS3	1	0	4	171.87	171.87	657.679993	3	1971.025425	13476	36.23	-0.48999	FALSE	33.37	Cas9-Cas9	NLPNEKVLPK	K6(DSSO)	6	Cas9	510	DKQSGK	K2(DSSO)	2	Cas9	677	13476;13477;13478;13479;13480	20190409_Lumos_RSLC6_Beveridge_Clausen_IMP_peplib_DSSO_MS3.raw	F3
FALSE	MIAKSEQEIGK-FDNLTKAER	DSSO	Intra	MS2_MS3	MS3	1	1	3	169.99	126.29	828.742981	3	2484.21439	18907	46.4235	-0.20488	FALSE	49.07	Cas9-Cas9	MIAKSEQEIGK	K4(DSSO)	4	Cas9	1028	FDNLTKAER	K6(DSSO)	6	Cas9	906	18907;18912;18913;18914;18915	20190409_Lumos_RSLC6_Beveridge_Clausen_IMP_peplib_DSSO_MS3.raw	F3
FALSE	TYAHLFDDKVMK-NLPNEKVLPK	DSSO	Intra	MS2_MS3	MS3	1	0	4	169.52	141.46	694.857056	4	2776.406393	27954	61.6737	1.01499	FALSE	61.04	Cas9-Cas9	TYAHLFDDKVMK	K9(DSSO)	9	Cas9	650	NLPNEKVLPK	K6(DSSO)	6	Cas9	510	27954;27956;27957;27958;27959	20190409_Lumos_RSLC6_Beveridge_Clausen_IMP_peplib_DSSO_MS3.raw	F3
FALSE	NSDKLIAR-KGILQTVK	DSSO	Intra	MS2_MS3	MS3	1	0	2	168.66	111.55	654.034851	3	1960.09	19026	46.6153	0.02517	FALSE	49.07	Cas9-Cas9	NSDKLIAR	K4(DSSO)	4	Cas9	1122	KGILQTVK	K1(DSSO)	1	Cas9	739	19026;19028;19029;19030;19031	20190409_Lumos_RSLC6_Beveridge_Clausen_IMP_peplib_DSSO_MS3.raw	F3
FALSE	QQLPEKYK-SKLVSDFR	DSSO	Intra	MS2_MS3	MS3	1	1	4	167.23	167.23	536.277588	4	2142.088522	20285	48.8126	-0.308	FALSE	54.03	Cas9-Cas9	QQLPEKYK	K6(DSSO)	6	Cas9	350	SKLVSDFR	K2(DSSO)	2	Cas9	965	20285;20290;20291;20292;20293	20190409_Lumos_RSLC6_Beveridge_Clausen_IMP_peplib_DSSO_MS3.raw	F3
FALSE	NLPNEKVLPK-DKQSGK	DSSO	Intra	MS2_MS3	MS3	1	0	4	166.97	166.97	657.678833	3	1971.021946	13756	36.7638	0.66021	FALSE	35.17	Cas9-Cas9	NLPNEKVLPK	K6(DSSO)	6	Cas9	510	DKQSGK	K2(DSSO)	2	Cas9	677	13756;13758;13759;13760;13761	20190409_Lumos_RSLC6_Beveridge_Clausen_IMP_peplib_DSSO_MS3.raw	F3
FALSE	KLINGIR-SDKNR	DSSO	Intra	MS2_MS3	MS3	1	1	4	166.78	121.2	530.619263	3	1589.843235	9920	29.2354	-0.28315	FALSE	39.46	Cas9-Cas9	KLINGIR	K1(DSSO)	1	Cas9	669	SDKNR	K3(DSSO)	3	Cas9	866	9920;9924;9925;9926;9927	20190409_Lumos_RSLC6_Beveridge_Clausen_IMP_peplib_DSSO_MS3.raw	F3
FALSE	LKGSPEDNEQK-IIKDK	DSSO	Intra	MS2_MS3	MS3	1	0	4	165.18	122.18	505.25824	4	2018.011129	9193	27.7655	0.64032	FALSE	73.05	Cas9-Cas9	LKGSPEDNEQK	K2(DSSO)	2	Cas9	1250	IIKDK	K3(DSSO)	3	Cas9	606	9193;9194;9195;9196;9197	20190409_Lumos_RSLC6_Beveridge_Clausen_IMP_peplib_DSSO_MS3.raw	F3
FALSE	LVDSTDKADLR-AGFIKR	DSSO	Intra	MS2_MS3	MS3	1	0	4	165.11	148.89	521.022888	4	2081.069723	21963	51.6666	0.03544	FALSE	50.07	Cas9-Cas9	LVDSTDKADLR	K7(DSSO)	7	Cas9	152	AGFIKR	K5(DSSO)	5	Cas9	922	21963;21965;21966;21967;21968	20190409_Lumos_RSLC6_Beveridge_Clausen_IMP_peplib_DSSO_MS3.raw	F3
FALSE	KDFQFYK-AGFIKR	DSSO	Intra	MS2_MS3	MS3	1	1	4	165.07	165.07	456.734131	4	1823.914694	24164	55.356	-0.81575	FALSE	54.03	Cas9-Cas9	KDFQFYK	K1(DSSO)	1	Cas9	972	AGFIKR	K5(DSSO)	5	Cas9	922	24164;24169;24170;24171;24172	20190409_Lumos_RSLC6_Beveridge_Clausen_IMP_peplib_DSSO_MS3.raw	F3
FALSE	VFGRCELAAAMKR-DFQFYKVR	DSSO	Inter	MS2_MS3	MS3	2	0	3	164.96	164.96	923.459228	3	2768.363132	35272	73.9606	-1.92046	FALSE	61.04	Cas9-spLYSC_CHICK|	VFGRCELAAAMKR	C5(Carbamidomethyl);K12(DSSO)	12	spLYSC_CHICK|	31	DFQFYKVR	K6(DSSO)	6	Cas9	978	35272;35277;35278;35279;35280	20190409_Lumos_RSLC6_Beveridge_Clausen_IMP_peplib_DSSO_MS3.raw	F3
FALSE	LEESFLVEEDKK-GKSDNVPSEEVVK	DSSO	Intra	MS2_MS3	MS3	1	1	4	164.9	164.9	753.366272	4	3010.443258	26142	58.617	0.08131	FALSE	54.03	Cas9-Cas9	LEESFLVEEDKK	K11(DSSO)	11	Cas9	115	GKSDNVPSEEVVK	K2(DSSO)	2	Cas9	870	26142;26147;26148;26149;26150	20190409_Lumos_RSLC6_Beveridge_Clausen_IMP_peplib_DSSO_MS3.raw	F3
FALSE	VNTEITKAPLSASMIK-FKVLGNTDR	DSSO	Intra	MS2_MS3	MS3	1	1	4	164.8	164.8	728.134033	4	2909.514303	31253	67.2018	1.24712	FALSE	54.03	Cas9-Cas9	VNTEITKAPLSASMIK	K7(DSSO)	7	Cas9	318	FKVLGNTDR	K2(DSSO)	2	Cas9	37	31253;31255;31256;31257;31258	20190409_Lumos_RSLC6_Beveridge_Clausen_IMP_peplib_DSSO_MS3.raw	F3
FALSE	FIKPILEK-KFDNLTK	DSSO	Intra	MS2_MS3	MS3	1	1	4	164.72	164.72	503.28009	4	2010.098532	27052	60.1535	0.25088	FALSE	61.04	Cas9-Cas9	FIKPILEK	K3(DSSO)	3	Cas9	381	KFDNLTK	K1(DSSO)	1	Cas9	900	27052;27054;27055;27056;27057	20190409_Lumos_RSLC6_Beveridge_Clausen_IMP_peplib_DSSO_MS3.raw	F3
FALSE	KFDNLTK-SDKNR	DSSO	Intra	MS2_MS3	MS3	1	1	4	164.53	164.53	547.935058	3	1641.790623	9348	28.0987	-0.0314	FALSE	49.07	Cas9-Cas9	KFDNLTK	K1(DSSO)	1	Cas9	900	SDKNR	K3(DSSO)	3	Cas9	866	9348;9350;9351;9352;9353	20190409_Lumos_RSLC6_Beveridge_Clausen_IMP_peplib_DSSO_MS3.raw	F3
FALSE	KFDNLTK-SDKNR	DSSO	Intra	MS2_MS3	MS3	1	0	4	164.53	164.53	547.93512	3	1641.790806	8860	27.0503	0.5934	FALSE	49.07	Cas9-Cas9	KFDNLTK	K1(DSSO)	1	Cas9	900	SDKNR	K3(DSSO)	3	Cas9	866	8860;8865;8866;8867;8868	20190409_Lumos_RSLC6_Beveridge_Clausen_IMP_peplib_DSSO_MS3.raw	F3
FALSE	FIKPILEK-KFDNLTK	DSSO	Intra	MS2_MS3	MS3	1	1	4	164.53	164.53	503.279907	4	2010.097799	26698	59.5564	-0.05732	FALSE	61.04	Cas9-Cas9	FIKPILEK	K3(DSSO)	3	Cas9	381	KFDNLTK	K1(DSSO)	1	Cas9	900	26698;26700;26701;26702;26703	20190409_Lumos_RSLC6_Beveridge_Clausen_IMP_peplib_DSSO_MS3.raw	F3
FALSE	QSGKTILDFLK-NLPNEKVLPK	DSSO	Intra	MS2_MS3	MS3	1	0	4	164.11	147.05	853.469238	3	2558.393162	37828	78.3529	0.6089	FALSE	37.17	Cas9-Cas9	QSGKTILDFLK	K4(DSSO)	4	Cas9	681	NLPNEKVLPK	K6(DSSO)	6	Cas9	510	37828;37833;37834;37835;37836	20190409_Lumos_RSLC6_Beveridge_Clausen_IMP_peplib_DSSO_MS3.raw	F3
FALSE	KFDNLTK-SDKNR	DSSO	Intra	MS2_MS3	MS3	1	0	4	163.72	163.72	547.935852	3	1641.793003	11082	31.5239	0.68506	FALSE	39.46	Cas9-Cas9	KFDNLTK	K1(DSSO)	1	Cas9	900	SDKNR	K3(DSSO)	3	Cas9	866	11082;11083;11084;11085;11086	20190409_Lumos_RSLC6_Beveridge_Clausen_IMP_peplib_DSSO_MS3.raw	F3
FALSE	FIKPILEK-SDKNR	DSSO	Intra	MS2_MS3	MS3	1	1	4	163.67	114.13	441.739532	4	1763.9363	16672	42.3118	0.21756	FALSE	61.04	Cas9-Cas9	FIKPILEK	K3(DSSO)	3	Cas9	381	SDKNR	K3(DSSO)	3	Cas9	866	16672;16677;16678;16679;16680	20190409_Lumos_RSLC6_Beveridge_Clausen_IMP_peplib_DSSO_MS3.raw	F3
FALSE	NLPNEKVLPK-DKQSGK	DSSO	Intra	MS2_MS3	MS3	1	0	4	163.67	163.67	657.67926	3	1971.023228	15798	40.7355	0.02953	FALSE	61.04	Cas9-Cas9	NLPNEKVLPK	K6(DSSO)	6	Cas9	510	DKQSGK	K2(DSSO)	2	Cas9	677	15798;15803;15804;15805;15806	20190409_Lumos_RSLC6_Beveridge_Clausen_IMP_peplib_DSSO_MS3.raw	F3
FALSE	VITLKSK-KVTVK	DSSO	Intra	MS2_MS3	MS3	1	0	4	163.67	138.82	507.309143	3	1519.912876	10500	30.3635	-0.30196	FALSE	35.17	Cas9-Cas9	VITLKSK	K5(DSSO)	5	Cas9	963	KVTVK	K1(DSSO)	1	Cas9	562	10500;10502;10503;10504;10505	20190409_Lumos_RSLC6_Beveridge_Clausen_IMP_peplib_DSSO_MS3.raw	F3
FALSE	VKYVTEGMR-VPSKK	DSSO	Intra	MS2_MS3	MS3	1	0	3	163.2	163.2	450.236084	4	1797.922506	11437	32.2218	0.44853	FALSE	49.07	Cas9-Cas9	VKYVTEGMR	K2(DSSO)	2	Cas9	532	VPSKK	K4(DSSO)	4	Cas9	34	11437;11439;11440;11441;11442	20190409_Lumos_RSLC6_Beveridge_Clausen_IMP_peplib_DSSO_MS3.raw	F3
FALSE	FIKPILEK-SDKNR	DSSO	Intra	MS2_MS3	MS3	1	0	4	161.68	90.83	588.649475	3	1763.933872	16355	41.7496	-0.73547	FALSE	37.17	Cas9-Cas9	FIKPILEK	K3(DSSO)	3	Cas9	381	SDKNR	K3(DSSO)	3	Cas9	866	16355;16357;16358;16359;16360	20190409_Lumos_RSLC6_Beveridge_Clausen_IMP_peplib_DSSO_MS3.raw	F3
FALSE	NLPNEKVLPK-DKQSGK	DSSO	Intra	MS2_MS3	MS3	1	0	4	161.68	161.68	657.679016	3	1971.022495	14061	37.3462	0.52787	FALSE	61.04	Cas9-Cas9	NLPNEKVLPK	K6(DSSO)	6	Cas9	510	DKQSGK	K2(DSSO)	2	Cas9	677	14061;14066;14067;14068;14069	20190409_Lumos_RSLC6_Beveridge_Clausen_IMP_peplib_DSSO_MS3.raw	F3
FALSE	KDFQFYK-GQKNSR	DSSO	Intra	MS2_MS3	MS3	1	1	4	160.78	160.78	456.219879	4	1821.857687	13608	36.4768	-0.42921	FALSE	61.04	Cas9-Cas9	KDFQFYK	K1(DSSO)	1	Cas9	972	GQKNSR	K3(DSSO)	3	Cas9	779	13608;13613;13614;13615;13616	20190409_Lumos_RSLC6_Beveridge_Clausen_IMP_peplib_DSSO_MS3.raw	F3
FALSE	MDGTEELLVKLNR-QLKEDYFK	DSSO	Intra	MS2_MS3	MS3	1	0	4	158.76	132.71	687.093201	4	2745.350973	40031	82.244	0.42906	FALSE	49.07	Cas9-Cas9	MDGTEELLVKLNR	K10(DSSO)	10	Cas9	396	QLKEDYFK	K3(DSSO)	3	Cas9	569	40031;40036;40037;40038;40039	20190409_Lumos_RSLC6_Beveridge_Clausen_IMP_peplib_DSSO_MS3.raw	F3
FALSE	MIAKSEQEIGK-FDNLTKAER	DSSO	Intra	MS2_MS3	MS3	1	0	3	158.47	95.38	834.075439	3	2500.211765	17167	43.1613	0.12463	FALSE	42.1	Cas9-Cas9	MIAKSEQEIGK	M1(Oxidation);K4(DSSO)	4	Cas9	1028	FDNLTKAER	K6(DSSO)	6	Cas9	906	17167;17172;17173;17174;17175	20190409_Lumos_RSLC6_Beveridge_Clausen_IMP_peplib_DSSO_MS3.raw	F3
FALSE	MIAKSEQEIGK-DFQFYKVR	DSSO	Intra	MS2_MS3	MS3	1	0	4	157.24	109.94	837.074585	3	2509.209202	28591	62.7583	-1.61935	FALSE	61.04	Cas9-Cas9	MIAKSEQEIGK	M1(Oxidation);K4(DSSO)	4	Cas9	1028	DFQFYKVR	K6(DSSO)	6	Cas9	978	28591;28596;28597;28598;28599	20190409_Lumos_RSLC6_Beveridge_Clausen_IMP_peplib_DSSO_MS3.raw	F3
FALSE	DKQSGK-HSIKK	DSSO	Intra	MS2_MS3	MS3	1	0	4	156.4	156.4	477.913544	3	1431.726078	2263	9.1935	0.50934	FALSE	61.04	Cas9-Cas9	DKQSGK	K2(DSSO)	2	Cas9	677	HSIKK	K4(DSSO)	4	Cas9	48	2263;2264;2265;2266;2267	20190409_Lumos_RSLC6_Beveridge_Clausen_IMP_peplib_DSSO_MS3.raw	F3
FALSE	QQLPEKYK-SKLVSDFR	DSSO	Intra	MS2_MS3	MS3	1	0	4	156.01	156.01	536.277405	4	2142.087789	20642	49.4396	0.57804	FALSE	49.07	Cas9-Cas9	QQLPEKYK	K6(DSSO)	6	Cas9	350	SKLVSDFR	K2(DSSO)	2	Cas9	965	20642;20647;20648;20649;20650	20190409_Lumos_RSLC6_Beveridge_Clausen_IMP_peplib_DSSO_MS3.raw	F3
FALSE	TYAHLFDDKVMK-NLPNEKVLPK	DSSO	Intra	MS2_MS3	MS3	1	0	4	155.33	120.74	926.140625	3	2776.407322	28610	62.7977	-0.90107	FALSE	61.04	Cas9-Cas9	TYAHLFDDKVMK	K9(DSSO)	9	Cas9	650	NLPNEKVLPK	K6(DSSO)	6	Cas9	510	28610;28612;28613;28614;28615	20190409_Lumos_RSLC6_Beveridge_Clausen_IMP_peplib_DSSO_MS3.raw	F3
FALSE	KGILQTVK-LSKSR	DSSO	Intra	MS2_MS3	MS3	1	0	4	155.03	131.8	409.237823	4	1633.929464	12218	33.7403	0.96817	FALSE	54.03	Cas9-Cas9	KGILQTVK	K1(DSSO)	1	Cas9	739	LSKSR	K3(DSSO)	3	Cas9	222	12218;12223;12224;12225;12226	20190409_Lumos_RSLC6_Beveridge_Clausen_IMP_peplib_DSSO_MS3.raw	F3
FALSE	YPKLESEFVYGDYK-IIKDK	DSSO	Intra	MS2_MS3	MS3	1	0	3	154.85	120.9	628.564697	4	2511.236959	29093	63.6322	-0.08062	FALSE	42.1	Cas9-Cas9	YPKLESEFVYGDYK	K3(DSSO)	3	Cas9	1007	IIKDK	K3(DSSO)	3	Cas9	606	29093;29095;29096;29097;29098	20190409_Lumos_RSLC6_Beveridge_Clausen_IMP_peplib_DSSO_MS3.raw	F3
FALSE	NSDKLIAR-DKPIR	DSSO	Intra	MS2_MS3	MS3	1	0	3	154.75	109.01	567.969299	3	1701.893345	15677	40.5127	-1.57624	FALSE	27.05	Cas9-Cas9	NSDKLIAR	K4(DSSO)	4	Cas9	1122	DKPIR	K2(DSSO)	2	Cas9	1304	15677;15679;15680;15681;15682	20190409_Lumos_RSLC6_Beveridge_Clausen_IMP_peplib_DSSO_MS3.raw	F3
FALSE	SEQEIGKATAK-FKVLGNTDR	DSSO	Intra	MS2_MS3	MS3	1	0	4	154.28	142.36	592.797302	4	2368.167379	18879	46.3676	-0.28915	FALSE	54.03	Cas9-Cas9	SEQEIGKATAK	K7(DSSO)	7	Cas9	1035	FKVLGNTDR	K2(DSSO)	2	Cas9	37	18879;18880;18881;18882;18883	20190409_Lumos_RSLC6_Beveridge_Clausen_IMP_peplib_DSSO_MS3.raw	F3
FALSE	NLPNEKVLPK-HSIKK	DSSO	Intra	MS2_MS3	MS3	1	1	4	154.24	154.24	641.023743	3	1921.056675	10715	30.7855	-0.50927	FALSE	45.23	Cas9-Cas9	NLPNEKVLPK	K6(DSSO)	6	Cas9	510	HSIKK	K4(DSSO)	4	Cas9	48	10715;10720;10721;10722;10723	20190409_Lumos_RSLC6_Beveridge_Clausen_IMP_peplib_DSSO_MS3.raw	F3
FALSE	SNFDLAEDAKLQLSK-SSFEKNPIDFLEAK	DSSO	Intra	MS2_MS3	MS2	1	1	4	153.73	153.73	1154.235107	3	3460.690769	46733	94.7755	-2.29069	FALSE	54.03	Cas9-Cas9	SNFDLAEDAKLQLSK	K10(DSSO)	10	Cas9	267	SSFEKNPIDFLEAK	K5(DSSO)	5	Cas9	1180	46733;46735;46736;46737;46738	20190409_Lumos_RSLC6_Beveridge_Clausen_IMP_peplib_DSSO_MS3.raw	F3
FALSE	NSDKLIAR-KGILQTVK	DSSO	Intra	MS2_MS3	MS3	1	0	2	153.04	87	654.034912	3	1960.090183	19910	48.1497	0.02617	FALSE	49.07	Cas9-Cas9	NSDKLIAR	K4(DSSO)	4	Cas9	1122	KGILQTVK	K1(DSSO)	1	Cas9	739	19910;19912;19913;19914;19915	20190409_Lumos_RSLC6_Beveridge_Clausen_IMP_peplib_DSSO_MS3.raw	F3
FALSE	TYAHLFDDKVMK-NLPNEKVLPK	DSSO	Intra	MS2_MS3	MS3	1	0	3	152.85	105.82	694.857666	4	2776.408834	28351	62.3456	-0.33648	FALSE	45.23	Cas9-Cas9	TYAHLFDDKVMK	K9(DSSO)	9	Cas9	650	NLPNEKVLPK	K6(DSSO)	6	Cas9	510	28351;28353;28354;28355;28356	20190409_Lumos_RSLC6_Beveridge_Clausen_IMP_peplib_DSSO_MS3.raw	F3
FALSE	MKNYWR-LSKSR	DSSO	Intra	MS2_MS3	MS3	1	1	4	152.63	152.63	548.937256	3	1644.797214	12613	34.5236	2.68295	FALSE	54.03	Cas9-Cas9	MKNYWR	K2(DSSO)	2	Cas9	884	LSKSR	K3(DSSO)	3	Cas9	222	12613;12615;12616;12617;12618	20190409_Lumos_RSLC6_Beveridge_Clausen_IMP_peplib_DSSO_MS3.raw	F3
FALSE	HKPENIVIEMAR-YDENDKLIR	DSSO	Intra	MS2_MS3	MS3	1	0	4	152.55	111.07	920.455017	3	2759.350498	26959	59.9962	1.43238	FALSE	54.03	Cas9-Cas9	HKPENIVIEMAR	K2(DSSO)	2	Cas9	759	YDENDKLIR	K6(DSSO)	6	Cas9	952	26959;26964;26965;26966;26967	20190409_Lumos_RSLC6_Beveridge_Clausen_IMP_peplib_DSSO_MS3.raw	F3
FALSE	FIKPILEK-SDKNR	DSSO	Intra	MS2_MS3	MS3	1	0	4	152.47	100.22	588.650696	3	1763.937534	16660	42.2916	-0.00723	FALSE	61.04	Cas9-Cas9	FIKPILEK	K3(DSSO)	3	Cas9	381	SDKNR	K3(DSSO)	3	Cas9	866	16660;16662;16663;16664;16665	20190409_Lumos_RSLC6_Beveridge_Clausen_IMP_peplib_DSSO_MS3.raw	F3
FALSE	FIKPILEK-KFDNLTK	DSSO	Intra	MS2_MS3	MS3	1	0	4	152.47	122.73	670.70459	3	2010.099216	26725	59.604	0.5995	FALSE	49.07	Cas9-Cas9	FIKPILEK	K3(DSSO)	3	Cas9	381	KFDNLTK	K1(DSSO)	1	Cas9	900	26725;26727;26728;26729;26730	20190409_Lumos_RSLC6_Beveridge_Clausen_IMP_peplib_DSSO_MS3.raw	F3
FALSE	SVKELLGITIMER-NLPNEKVLPK	DSSO	Intra	MS2_MS3	MS3	1	0	4	152.4	116.96	933.179443	3	2797.523777	39742	81.7173	0.85658	FALSE	49.07	Cas9-Cas9	SVKELLGITIMER	K3(DSSO)	3	Cas9	1165	NLPNEKVLPK	K6(DSSO)	6	Cas9	510	39742;39745;39746;39747;39748	20190409_Lumos_RSLC6_Beveridge_Clausen_IMP_peplib_DSSO_MS3.raw	F3
FALSE	AGFIKR-GQKNSR	DSSO	Intra	MS2_MS3	MS3	1	0	4	152.35	152.35	513.26831	3	1537.790379	5828	20.2676	-0.60594	FALSE	37.17	Cas9-Cas9	AGFIKR	K5(DSSO)	5	Cas9	922	GQKNSR	K3(DSSO)	3	Cas9	779	5828;5829;5830;5831;5832	20190409_Lumos_RSLC6_Beveridge_Clausen_IMP_peplib_DSSO_MS3.raw	F3
FALSE	NLPNEKVLPK-HSIKK	DSSO	Intra	MS2_MS3	MS3	1	1	4	152.04	152.04	641.024414	3	1921.058689	11009	31.3727	-0.43921	FALSE	45.23	Cas9-Cas9	NLPNEKVLPK	K6(DSSO)	6	Cas9	510	HSIKK	K4(DSSO)	4	Cas9	48	11009;11011;11012;11013;11014	20190409_Lumos_RSLC6_Beveridge_Clausen_IMP_peplib_DSSO_MS3.raw	F3
FALSE	MDGTEELLVKLNR-KVTVK	DSSO	Intra	MS2_MS3	MS3	1	0	4	151.13	140.78	567.050842	4	2265.181539	30119	65.3253	-0.5781	FALSE	37.17	Cas9-Cas9	MDGTEELLVKLNR	M1(Oxidation);K10(DSSO)	10	Cas9	396	KVTVK	K1(DSSO)	1	Cas9	562	30119;30124;30125;30126;30127	20190409_Lumos_RSLC6_Beveridge_Clausen_IMP_peplib_DSSO_MS3.raw	F3
FALSE	VNTEITKAPLSASMIK-SEQEIGKATAK	DSSO	Intra	MS2_MS3	MS3	1	0	3	150.51	127.91	756.141907	4	3021.545797	25707	57.9487	-0.88847	FALSE	61.04	Cas9-Cas9	VNTEITKAPLSASMIK	K7(DSSO)	7	Cas9	318	SEQEIGKATAK	K7(DSSO)	7	Cas9	1035	25707;25712;25713;25714;25715	20190409_Lumos_RSLC6_Beveridge_Clausen_IMP_peplib_DSSO_MS3.raw	F3
FALSE	NSDKLIAR-DKPIR	DSSO	Intra	MS2_MS3	MS3	1	0	4	150.27	99.46	567.970154	3	1701.895908	15144	39.5429	-0.53602	FALSE	61.04	Cas9-Cas9	NSDKLIAR	K4(DSSO)	4	Cas9	1122	DKPIR	K2(DSSO)	2	Cas9	1304	15144;15149;15150;15151;15152	20190409_Lumos_RSLC6_Beveridge_Clausen_IMP_peplib_DSSO_MS3.raw	F3
FALSE	KFDNLTK-SDKNR	DSSO	Intra	MS2_MS3	MS3	1	0	3	150.05	150.05	547.93512	3	1641.790806	8221	25.7232	0.87879	FALSE	42.1	Cas9-Cas9	KFDNLTK	K1(DSSO)	1	Cas9	900	SDKNR	K3(DSSO)	3	Cas9	866	8221;8223;8224;8225;8226	20190409_Lumos_RSLC6_Beveridge_Clausen_IMP_peplib_DSSO_MS3.raw	F3
FALSE	LKGSPEDNEQK-LKSVK	DSSO	Intra	MS2_MS3	MS3	1	0	4	150.04	134.42	494.755615	4	1976.000631	8394	26.0887	0.24228	FALSE	61.04	Cas9-Cas9	LKGSPEDNEQK	K2(DSSO)	2	Cas9	1250	LKSVK	K2(DSSO)	2	Cas9	1162	8394;8396;8397;8398;8399	20190409_Lumos_RSLC6_Beveridge_Clausen_IMP_peplib_DSSO_MS3.raw	F3
FALSE	FIKPILEK-SDKNR	DSSO	Intra	MS2_MS3	MS3	1	1	4	149.11	110.7	441.739349	4	1763.935568	16365	41.7682	-0.33865	FALSE	42.1	Cas9-Cas9	FIKPILEK	K3(DSSO)	3	Cas9	381	SDKNR	K3(DSSO)	3	Cas9	866	16365;16367;16368;16369;16370	20190409_Lumos_RSLC6_Beveridge_Clausen_IMP_peplib_DSSO_MS3.raw	F3
FALSE	SDNVPSEEVVKK-AGFIKR	DSSO	Intra	MS2_MS3	MS3	1	0	3	148.62	123.57	727.04303	3	2179.114536	16900	42.6978	0.44746	FALSE	54.03	Cas9-Cas9	SDNVPSEEVVKK	K11(DSSO)	11	Cas9	881	AGFIKR	K5(DSSO)	5	Cas9	922	16900;16902;16903;16904;16905	20190409_Lumos_RSLC6_Beveridge_Clausen_IMP_peplib_DSSO_MS3.raw	F3
FALSE	NLPNEKVLPK-DKQSGK	DSSO	Intra	MS2_MS3	MS3	1	0	4	147.34	147.34	657.679199	3	1971.023045	14319	37.8674	0.5377	FALSE	61.04	Cas9-Cas9	NLPNEKVLPK	K6(DSSO)	6	Cas9	510	DKQSGK	K2(DSSO)	2	Cas9	677	14319;14322;14323;14324;14325	20190409_Lumos_RSLC6_Beveridge_Clausen_IMP_peplib_DSSO_MS3.raw	F3
FALSE	APLSASMIKR-FIKPILEK	DSSO	Intra	MS2_MS3	MS3	1	0	4	147.2	147.2	745.414001	3	2234.227451	25138	56.9838	-0.8949	FALSE	42.1	Cas9-Cas9	APLSASMIKR	M7(Oxidation);K9(DSSO)	9	Cas9	327	FIKPILEK	K3(DSSO)	3	Cas9	381	25138;25143;25144;25145;25146	20190409_Lumos_RSLC6_Beveridge_Clausen_IMP_peplib_DSSO_MS3.raw	F3
FALSE	KDLIIK-DKPIR	DSSO	Intra	MS2_MS3	MS3	1	1	4	146.45	64.59	379.470764	4	1514.861227	17229	43.2756	0.10446	FALSE	61.04	Cas9-Cas9	KDLIIK	K1(DSSO)	1	Cas9	1196	DKPIR	K2(DSSO)	2	Cas9	1304	17229;17231;17232;17233;17234	20190409_Lumos_RSLC6_Beveridge_Clausen_IMP_peplib_DSSO_MS3.raw	F3
FALSE	DFQFYKVR-FDNLTKAER	DSSO	Intra	MS2_MS3	MS2	1	1	1	146.24	112.17	589.037536	4	2353.128317	30628	66.1591	-0.0737	FALSE	27.68	Cas9-Cas9	DFQFYKVR	K6(DSSO)	6	Cas9	978	FDNLTKAER	K6(DSSO)	6	Cas9	906	30628;30631;30632;30633;30634	20190409_Lumos_RSLC6_Beveridge_Clausen_IMP_peplib_DSSO_MS3.raw	F3
FALSE	VKYVTEGMR-VPSKK	DSSO	Intra	MS2_MS3	MS3	1	0	4	145.16	145.16	605.311523	3	1813.920017	9057	27.4587	0.28514	FALSE	61.04	Cas9-Cas9	VKYVTEGMR	K2(DSSO);M8(Oxidation)	2	Cas9	532	VPSKK	K4(DSSO)	4	Cas9	34	9057;9059;9060;9061;9062	20190409_Lumos_RSLC6_Beveridge_Clausen_IMP_peplib_DSSO_MS3.raw	F3
FALSE	MTNFDKNLPNEK-SKLVSDFR	DSSO	Intra	MS2_MS3	MS3	1	0	4	144.51	144.51	644.559509	4	2575.216207	25800	58.0907	-0.09828	FALSE	84.95	Cas9-Cas9	MTNFDKNLPNEK	M1(Oxidation);K6(DSSO)	6	Cas9	504	SKLVSDFR	K2(DSSO)	2	Cas9	965	25800;25809;25810;25811;25812	20190409_Lumos_RSLC6_Beveridge_Clausen_IMP_peplib_DSSO_MS3.raw	F3
FALSE	AGFIKR-GQKNSR	DSSO	Intra	MS2_MS3	MS3	1	1	4	143.5	143.5	385.203613	4	1537.792623	5859	20.3357	1.60028	FALSE	45.23	Cas9-Cas9	AGFIKR	K5(DSSO)	5	Cas9	922	GQKNSR	K3(DSSO)	3	Cas9	779	5859;5861;5862;5862;5863;5864	20190409_Lumos_RSLC6_Beveridge_Clausen_IMP_peplib_DSSO_MS3.raw	F3
FALSE	QITKHVAQILDSR-MTNFDKNLPNEK	DSSO	Intra	MS2_MS3	MS3	1	0	3	143.46	120.13	1039.523804	3	3116.556858	25661	57.8754	0.03699	FALSE	49.07	Cas9-Cas9	QITKHVAQILDSR	K4(DSSO)	4	Cas9	933	MTNFDKNLPNEK	K6(DSSO)	6	Cas9	504	25661;25666;25667;25668;25669	20190409_Lumos_RSLC6_Beveridge_Clausen_IMP_peplib_DSSO_MS3.raw	F3
FALSE	YPKLESEFVYGDYK-LKGSPEDNEQK	DSSO	Intra	MS2_MS3	MS3	1	0	4	143.24	132.62	1047.481567	3	3140.430149	37674	78.0822	-1.49868	FALSE	61.04	Cas9-Cas9	YPKLESEFVYGDYK	K3(DSSO)	3	Cas9	1007	LKGSPEDNEQK	K2(DSSO)	2	Cas9	1250	37674;37679;37680;37681;37682	20190409_Lumos_RSLC6_Beveridge_Clausen_IMP_peplib_DSSO_MS3.raw	F3
FALSE	MKNYWR-DKPIR	DSSO	Intra	MS2_MS3	MS3	1	1	4	143	143	561.609802	3	1682.814854	16472	41.9657	0.14974	FALSE	37.17	Cas9-Cas9	MKNYWR	K2(DSSO)	2	Cas9	884	DKPIR	K2(DSSO)	2	Cas9	1304	16472;16474;16475;16476;16477	20190409_Lumos_RSLC6_Beveridge_Clausen_IMP_peplib_DSSO_MS3.raw	F3
FALSE	HKPENIVIEMAR-FDNLTKAER	DSSO	Intra	MS2_MS3	MS3	1	0	3	142.97	126.22	896.445923	3	2687.323215	24856	56.5146	-0.06604	FALSE	49.07	Cas9-Cas9	HKPENIVIEMAR	K2(DSSO)	2	Cas9	759	FDNLTKAER	K6(DSSO)	6	Cas9	906	24856;24858;24859;24860;24861	20190409_Lumos_RSLC6_Beveridge_Clausen_IMP_peplib_DSSO_MS3.raw	F3
FALSE	KFDNLTK-SDKNR	DSSO	Intra	MS2_MS3	MS3	1	0	4	142.08	142.08	547.935242	3	1641.791172	10369	30.1077	0.17123	FALSE	42.1	Cas9-Cas9	KFDNLTK	K1(DSSO)	1	Cas9	900	SDKNR	K3(DSSO)	3	Cas9	866	10369;10371;10372;10373;10374	20190409_Lumos_RSLC6_Beveridge_Clausen_IMP_peplib_DSSO_MS3.raw	F3
FALSE	VMKQLK-GQKNSR	DSSO	Intra	MS2_MS3	MS3	1	0	4	141.83	141.83	531.613342	3	1592.825474	5171	18.5149	-0.13557	FALSE	49.07	Cas9-Cas9	VMKQLK	K3(DSSO)	3	Cas9	653	GQKNSR	K3(DSSO)	3	Cas9	779	5171;5173;5174;5175;5176	20190409_Lumos_RSLC6_Beveridge_Clausen_IMP_peplib_DSSO_MS3.raw	F3
FALSE	SDNVPSEEVVKK-GQKNSR	DSSO	Intra	MS2_MS3	MS3	1	0	4	141.37	106.93	726.354858	3	2177.050022	9266	27.9278	-0.32873	FALSE	49.07	Cas9-Cas9	SDNVPSEEVVKK	K11(DSSO)	11	Cas9	881	GQKNSR	K3(DSSO)	3	Cas9	779	9266;9268;9269;9270;9271	20190409_Lumos_RSLC6_Beveridge_Clausen_IMP_peplib_DSSO_MS3.raw	F3
FALSE	VMKQLK-GYKEVK	DSSO	Intra	MS2_MS3	MS3	1	1	4	141.07	65.38	542.958008	3	1626.85947	10465	30.2968	-0.29804	FALSE	37.17	Cas9-Cas9	VMKQLK	K3(DSSO)	3	Cas9	653	GYKEVK	K3(DSSO)	3	Cas9	1192	10465;10470;10471;10472;10473	20190409_Lumos_RSLC6_Beveridge_Clausen_IMP_peplib_DSSO_MS3.raw	F3
FALSE	VFGRCELAAAMKR-HKPENIVIEMAR	DSSO	Inter	MS2_MS3	MS3	2	0	3	140.57	131.32	1034.857666	3	3102.558445	29319	63.9896	-0.67754	FALSE	39.46	Cas9-spLYSC_CHICK|	VFGRCELAAAMKR	C5(Carbamidomethyl);K12(DSSO)	12	spLYSC_CHICK|	31	HKPENIVIEMAR	K2(DSSO)	2	Cas9	759	29319;29324;29325;29326;29327	20190409_Lumos_RSLC6_Beveridge_Clausen_IMP_peplib_DSSO_MS3.raw	F3
FALSE	MTNFDKNLPNEK-SKLVSDFR	DSSO	Intra	MS2_MS3	MS3	1	0	4	140.14	140.14	644.560303	4	2575.219381	25427	57.4863	-1.30401	FALSE	84.95	Cas9-Cas9	MTNFDKNLPNEK	M1(Oxidation);K6(DSSO)	6	Cas9	504	SKLVSDFR	K2(DSSO)	2	Cas9	965	25427;25429;25430;25431;25432	20190409_Lumos_RSLC6_Beveridge_Clausen_IMP_peplib_DSSO_MS3.raw	F3
FALSE	LVDSTDKADLR-HSIKK	DSSO	Intra	MS2_MS3	MS3	1	0	3	139.86	135.67	746.702087	3	2238.091709	20730	49.5798	0.13101	FALSE	61.04	Cas9-Cas9	LVDSTDKADLR	K7(DSSO)	7	Cas9	152	HSIKK	K4(DSSO)	4	Cas9	48	20730;20731;20732;20733;20734	20190409_Lumos_RSLC6_Beveridge_Clausen_IMP_peplib_DSSO_MS3.raw	F3
FALSE	MKNYWR-LSKSR	DSSO	Intra	MS2_MS3	MS3	1	1	4	139.6	139.6	554.269531	3	1660.794041	10684	30.7268	-0.12698	FALSE	54.03	Cas9-Cas9	MKNYWR	M1(Oxidation);K2(DSSO)	2	Cas9	884	LSKSR	K3(DSSO)	3	Cas9	222	10684;10689;10690;10691;10692	20190409_Lumos_RSLC6_Beveridge_Clausen_IMP_peplib_DSSO_MS3.raw	F3
FALSE	FIKPILEK-SDKNR	DSSO	Intra	MS2_MS3	MS3	1	0	4	138.83	100.53	441.739319	4	1763.935446	17050	42.9526	0.81621	FALSE	61.04	Cas9-Cas9	FIKPILEK	K3(DSSO)	3	Cas9	381	SDKNR	K3(DSSO)	3	Cas9	866	17050;17055;17056;17057;17058	20190409_Lumos_RSLC6_Beveridge_Clausen_IMP_peplib_DSSO_MS3.raw	F3
FALSE	NLPNEKVLPK-DKQSGK	DSSO	Intra	MS2_MS3	MS3	1	0	4	138.83	138.83	657.679199	3	1971.023045	14589	38.4203	-0.7955	FALSE	61.04	Cas9-Cas9	NLPNEKVLPK	K6(DSSO)	6	Cas9	510	DKQSGK	K2(DSSO)	2	Cas9	677	14589;14591;14592;14593;14594	20190409_Lumos_RSLC6_Beveridge_Clausen_IMP_peplib_DSSO_MS3.raw	F3
FALSE	MKNYWR-KDLIIK	DSSO	Intra	MS2_MS3	MS3	1	0	4	138.48	61.16	595.312744	3	1783.923679	23294	53.9432	-0.76599	FALSE	61.04	Cas9-Cas9	MKNYWR	K2(DSSO)	2	Cas9	884	KDLIIK	K1(DSSO)	1	Cas9	1196	23294;23299;23300;23301;23302	20190409_Lumos_RSLC6_Beveridge_Clausen_IMP_peplib_DSSO_MS3.raw	F3
FALSE	VFGRCELAAAMKR-MIAKSEQEIGK	DSSO	Inter	MS2_MS3	MS3	2	0	3	138.25	113.53	967.149109	3	2899.432774	24594	56.0666	-2.0156	FALSE	61.04	Cas9-spLYSC_CHICK|	VFGRCELAAAMKR	C5(Carbamidomethyl);K12(DSSO)	12	spLYSC_CHICK|	31	MIAKSEQEIGK	K4(DSSO)	4	Cas9	1028	24594;24596;24597;24598;24599	20190409_Lumos_RSLC6_Beveridge_Clausen_IMP_peplib_DSSO_MS3.raw	F3
FALSE	TILDFLKSDGFANR-MIAKSEQEIGK	DSSO	Intra	MS2_MS3	MS3	1	1	4	138.25	104.72	996.499695	3	2987.484531	41546	84.9819	0.33569	FALSE	49.07	Cas9-Cas9	TILDFLKSDGFANR	K7(DSSO)	7	Cas9	688	MIAKSEQEIGK	K4(DSSO)	4	Cas9	1028	41546;41551;41552;41553;41554	20190409_Lumos_RSLC6_Beveridge_Clausen_IMP_peplib_DSSO_MS3.raw	F3
FALSE	GYKEVK-GQKNSR	DSSO	Intra	MS2_MS3	MS3	1	0	4	137.64	137.64	523.927917	3	1569.769199	4142	15.5179	-0.00734	FALSE	54.03	Cas9-Cas9	GYKEVK	K3(DSSO)	3	Cas9	1192	GQKNSR	K3(DSSO)	3	Cas9	779	4142;4147;4148;4149;4150	20190409_Lumos_RSLC6_Beveridge_Clausen_IMP_peplib_DSSO_MS3.raw	F3
FALSE	KFDNLTK-SDKNR	DSSO	Intra	MS2_MS3	MS3	1	0	4	136.75	136.75	411.202698	4	1641.788961	10484	30.3299	0.38421	FALSE	54.03	Cas9-Cas9	KFDNLTK	K1(DSSO)	1	Cas9	900	SDKNR	K3(DSSO)	3	Cas9	866	10484;10485;10486;10487;10488	20190409_Lumos_RSLC6_Beveridge_Clausen_IMP_peplib_DSSO_MS3.raw	F3
FALSE	KDFQFYK-GQKNSR	DSSO	Intra	MS2_MS3	MS3	1	0	4	135.55	135.55	607.957641	3	1821.858372	13554	36.3727	-0.69759	FALSE	37.17	Cas9-Cas9	KDFQFYK	K1(DSSO)	1	Cas9	972	GQKNSR	K3(DSSO)	3	Cas9	779	13554;13555;13556;13557;13558	20190409_Lumos_RSLC6_Beveridge_Clausen_IMP_peplib_DSSO_MS3.raw	F3
FALSE	MKNYWR-LSKSR	DSSO	Intra	MS2_MS3	MS3	1	1	4	134.85	134.85	548.938171	3	1644.799961	12353	34.0114	-1.03205	FALSE	33.37	Cas9-Cas9	MKNYWR	K2(DSSO)	2	Cas9	884	LSKSR	K3(DSSO)	3	Cas9	222	12353;12355;12356;12357;12358	20190409_Lumos_RSLC6_Beveridge_Clausen_IMP_peplib_DSSO_MS3.raw	F3
FALSE	AGFIKR-GQKNSR	DSSO	Intra	MS2_MS3	MS3	1	0	4	134.81	134.81	513.268432	3	1537.790745	6249	21.2908	-0.23063	FALSE	37.17	Cas9-Cas9	AGFIKR	K5(DSSO)	5	Cas9	922	GQKNSR	K3(DSSO)	3	Cas9	779	6249;6251;6252;6253;6254	20190409_Lumos_RSLC6_Beveridge_Clausen_IMP_peplib_DSSO_MS3.raw	F3
FALSE	MKNYWR-DKPIR	DSSO	Intra	MS2_MS3	MS3	1	0	4	134.24	134.24	566.941894	3	1698.811131	14332	37.8938	-0.45131	FALSE	61.04	Cas9-Cas9	MKNYWR	M1(Oxidation);K2(DSSO)	2	Cas9	884	DKPIR	K2(DSSO)	2	Cas9	1304	14332;14333;14334;14335;14336	20190409_Lumos_RSLC6_Beveridge_Clausen_IMP_peplib_DSSO_MS3.raw	F3
FALSE	FIKPILEK-KFDNLTK	DSSO	Intra	MS2_MS3	MS3	1	0	4	133.9	89.92	670.704101	3	2010.097752	27091	60.2238	0.81414	FALSE	42.1	Cas9-Cas9	FIKPILEK	K3(DSSO)	3	Cas9	381	KFDNLTK	K1(DSSO)	1	Cas9	900	27091;27093;27094;27095;27096	20190409_Lumos_RSLC6_Beveridge_Clausen_IMP_peplib_DSSO_MS3.raw	F3
FALSE	KFDNLTK-SDKNR	DSSO	Intra	MS2_MS3	MS3	1	0	4	133.68	133.68	411.202392	4	1641.787741	10088	29.5624	0.20434	FALSE	61.04	Cas9-Cas9	KFDNLTK	K1(DSSO)	1	Cas9	900	SDKNR	K3(DSSO)	3	Cas9	866	10088;10090;10091;10092;10093	20190409_Lumos_RSLC6_Beveridge_Clausen_IMP_peplib_DSSO_MS3.raw	F3
FALSE	VMKQLK-AGFIKR	DSSO	Intra	MS2_MS3	MS3	1	1	4	133	72.01	532.298279	3	1594.880283	13597	36.4617	0.42849	FALSE	45.23	Cas9-Cas9	VMKQLK	K3(DSSO)	3	Cas9	653	AGFIKR	K5(DSSO)	5	Cas9	922	13597;13599;13600;13601;13602	20190409_Lumos_RSLC6_Beveridge_Clausen_IMP_peplib_DSSO_MS3.raw	F3
FALSE	SDNVPSEEVVKK-LVDSTDKADLR	DSSO	Intra	MS2_MS3	MS2	1	1	2	132.72	132.72	907.448974	3	2720.332371	20186	48.6514	-1.06246	FALSE	45.23	Cas9-Cas9	SDNVPSEEVVKK	K11(DSSO)	11	Cas9	881	LVDSTDKADLR	K7(DSSO)	7	Cas9	152	20186;20188;20189;20190;20191	20190409_Lumos_RSLC6_Beveridge_Clausen_IMP_peplib_DSSO_MS3.raw	F3
FALSE	QLLNAKLITQR-QLKEDYFK	DSSO	Intra	MS2_MS3	MS3	1	0	4	132.17	122.25	842.453003	3	2525.344456	31438	67.5103	-0.38288	FALSE	49.07	Cas9-Cas9	QLLNAKLITQR	K6(DSSO)	6	Cas9	894	QLKEDYFK	K3(DSSO)	3	Cas9	569	31438;31443;31444;31445;31446	20190409_Lumos_RSLC6_Beveridge_Clausen_IMP_peplib_DSSO_MS3.raw	F3
FALSE	MDGTEELLVKLNR-EKIEK	DSSO	Intra	MS2_MS3	MS3	1	0	3	130.44	130.44	581.047912	4	2321.169821	31735	67.9909	0.2683	FALSE	39.46	Cas9-Cas9	MDGTEELLVKLNR	K10(DSSO)	10	Cas9	396	EKIEK	K2(DSSO)	2	Cas9	443	31735;31740;31741;31742;31743	20190409_Lumos_RSLC6_Beveridge_Clausen_IMP_peplib_DSSO_MS3.raw	F3
FALSE	DLIIKLPK-ESILPKR	DSSO	Intra	MS2_MS3	MS3	1	0	3	130.22	130.22	647.048218	3	1939.1301	33123	70.323	0.7806	FALSE	42.1	Cas9-Cas9	DLIIKLPK	K5(DSSO)	5	Cas9	1201	ESILPKR	K6(DSSO)	6	Cas9	1117	33123;33125;33126;33127;33128	20190409_Lumos_RSLC6_Beveridge_Clausen_IMP_peplib_DSSO_MS3.raw	F3
FALSE	TILDFLKSDGFANR-YDENDKLIR	DSSO	Intra	MS2_MS3	MS3	1	0	3	130.07	130.07	973.813049	3	2919.424595	45682	92.665	0.23778	FALSE	54.03	Cas9-Cas9	TILDFLKSDGFANR	K7(DSSO)	7	Cas9	688	YDENDKLIR	K6(DSSO)	6	Cas9	952	45682;45684;45685;45686;45687	20190409_Lumos_RSLC6_Beveridge_Clausen_IMP_peplib_DSSO_MS3.raw	F3
FALSE	DKQSGK-HSIKK	DSSO	Intra	MS2_MS3	MS3	1	0	4	129.55	129.55	477.913574	3	1431.72617	2414	9.697	0.00474	FALSE	61.04	Cas9-Cas9	DKQSGK	K2(DSSO)	2	Cas9	677	HSIKK	K4(DSSO)	4	Cas9	48	2414;2415;2416;2417;2418	20190409_Lumos_RSLC6_Beveridge_Clausen_IMP_peplib_DSSO_MS3.raw	F3
FALSE	MDGTEELLVKLNR-EKIEK	DSSO	Intra	MS2_MS3	MS3	1	0	3	129.16	129.16	774.395935	3	2321.173252	30857	66.5222	-0.66752	FALSE	54.03	Cas9-Cas9	MDGTEELLVKLNR	K10(DSSO)	10	Cas9	396	EKIEK	K2(DSSO)	2	Cas9	443	30857;30859;30860;30861;30862;30862	20190409_Lumos_RSLC6_Beveridge_Clausen_IMP_peplib_DSSO_MS3.raw	F3
FALSE	VMKQLK-AGFIKR	DSSO	Intra	MS2_MS3	MS3	1	0	4	128.48	49.76	532.298523	3	1594.881016	13930	37.0899	-0.5328	FALSE	45.23	Cas9-Cas9	VMKQLK	K3(DSSO)	3	Cas9	653	AGFIKR	K5(DSSO)	5	Cas9	922	13930;13935;13936;13937;13938	20190409_Lumos_RSLC6_Beveridge_Clausen_IMP_peplib_DSSO_MS3.raw	F3
FALSE	DKPIR-LSKSR	DSSO	Intra	MS2_MS3	MS3	1	1	4	127.66	100.52	459.25003	3	1375.735538	7325	23.7454	0.56929	FALSE	42.1	Cas9-Cas9	DKPIR	K2(DSSO)	2	Cas9	1304	LSKSR	K3(DSSO)	3	Cas9	222	7325;7326;7327;7328;7329	20190409_Lumos_RSLC6_Beveridge_Clausen_IMP_peplib_DSSO_MS3.raw	F3
FALSE	KFDNLTK-SDKNR	DSSO	Intra	MS2_MS3	MS3	1	0	4	127.46	127.46	411.20285	4	1641.789572	9672	28.7575	0.25903	FALSE	54.03	Cas9-Cas9	KFDNLTK	K1(DSSO)	1	Cas9	900	SDKNR	K3(DSSO)	3	Cas9	866	9672;9674;9675;9676;9677	20190409_Lumos_RSLC6_Beveridge_Clausen_IMP_peplib_DSSO_MS3.raw	F3
FALSE	GYKEVK-GQKNSR	DSSO	Intra	MS2_MS3	MS3	1	0	4	125.01	125.01	523.928039	3	1569.769566	4313	16.0317	0.48227	FALSE	54.03	Cas9-Cas9	GYKEVK	K3(DSSO)	3	Cas9	1192	GQKNSR	K3(DSSO)	3	Cas9	779	4313;4314;4315;4316;4317	20190409_Lumos_RSLC6_Beveridge_Clausen_IMP_peplib_DSSO_MS3.raw	F3
FALSE	VMKQLK-GQKNSR	DSSO	Intra	MS2_MS3	MS3	1	0	4	125.01	125.01	531.613281	3	1592.825291	5391	19.0377	0.27258	FALSE	37.17	Cas9-Cas9	VMKQLK	K3(DSSO)	3	Cas9	653	GQKNSR	K3(DSSO)	3	Cas9	779	5391;5393;5394;5395;5396	20190409_Lumos_RSLC6_Beveridge_Clausen_IMP_peplib_DSSO_MS3.raw	F3
FALSE	KDLIIK-LSKSR	DSSO	Intra	MS2_MS3	MS3	1	0	4	124.89	81.76	492.95343	3	1476.845737	12866	35.0358	0.44726	FALSE	61.04	Cas9-Cas9	KDLIIK	K1(DSSO)	1	Cas9	1196	LSKSR	K3(DSSO)	3	Cas9	222	12866;12868;12869;12870;12871	20190409_Lumos_RSLC6_Beveridge_Clausen_IMP_peplib_DSSO_MS3.raw	F3
FALSE	SSFEKNPIDFLEAK-KLVDSTDK	DSSO	Intra	MS2_MS3	MS3	1	0	2	124.16	107.45	672.583069	4	2687.310446	39475	81.2481	-0.86753	FALSE	50.07	Cas9-Cas9	SSFEKNPIDFLEAK	K5(DSSO)	5	Cas9	1180	KLVDSTDK	K1(DSSO)	1	Cas9	145	39475;39477;39478;39479;39480	20190409_Lumos_RSLC6_Beveridge_Clausen_IMP_peplib_DSSO_MS3.raw	F3
FALSE	KGILQTVK-DKPIR	DSSO	Intra	MS2_MS3	MS3	1	1	3	123.46	94.12	418.741974	4	1671.946066	15545	40.2734	0.29709	FALSE	54.03	Cas9-Cas9	KGILQTVK	K1(DSSO)	1	Cas9	739	DKPIR	K2(DSSO)	2	Cas9	1304	15545;15547;15548;15549;15550	20190409_Lumos_RSLC6_Beveridge_Clausen_IMP_peplib_DSSO_MS3.raw	F3
FALSE	VMKQLK-GQKNSR	DSSO	Intra	MS2_MS3	MS3	1	0	3	121.29	94.15	536.944824	3	1608.81992	5264	18.7129	0.22115	FALSE	37.17	Cas9-Cas9	VMKQLK	M2(Oxidation);K3(DSSO)	3	Cas9	653	GQKNSR	K3(DSSO)	3	Cas9	779	5264;5265;5266;5267;5268	20190409_Lumos_RSLC6_Beveridge_Clausen_IMP_peplib_DSSO_MS3.raw	F3
FALSE	DWDPKK-LKSVK	DSSO	Intra	MS2_MS3	MS3	1	1	4	121.29	79.18	507.265381	3	1519.781589	13440	36.1739	-0.36512	FALSE	49.07	Cas9-Cas9	DWDPKK	K5(DSSO)	5	Cas9	1133	LKSVK	K2(DSSO)	2	Cas9	1162	13440;13442;13443;13444;13445	20190409_Lumos_RSLC6_Beveridge_Clausen_IMP_peplib_DSSO_MS3.raw	F3
FALSE	VMKQLK-AGFIKR	DSSO	Intra	MS2_MS3	MS3	1	0	4	121.01	68.23	537.630127	3	1610.875828	11378	32.1044	-0.78943	FALSE	42.1	Cas9-Cas9	VMKQLK	M2(Oxidation);K3(DSSO)	3	Cas9	653	AGFIKR	K5(DSSO)	5	Cas9	922	11378;11380;11381;11382;11383	20190409_Lumos_RSLC6_Beveridge_Clausen_IMP_peplib_DSSO_MS3.raw	F3
FALSE	VKYVTEGMR-VPSKK	DSSO	Intra	MS2_MS3	MS3	1	0	3	120.87	120.87	454.235107	4	1813.9186	11474	32.2946	-0.19375	FALSE	45.23	Cas9-Cas9	VKYVTEGMR	K2(DSSO);M8(Oxidation)	2	Cas9	532	VPSKK	K4(DSSO)	4	Cas9	34	11474;11475;11476;11477;11478	20190409_Lumos_RSLC6_Beveridge_Clausen_IMP_peplib_DSSO_MS3.raw	F3
FALSE	YDENDKLIR-DFQFYKVR	DSSO	Intra	MS2_MS3	MS2	1	1	3	120.76	120.76	809.055908	3	2425.153172	33579	71.0744	-1.6083	FALSE	42.1	Cas9-Cas9	YDENDKLIR	K6(DSSO)	6	Cas9	952	DFQFYKVR	K6(DSSO)	6	Cas9	978	33579;33581;33582;33583;33584	20190409_Lumos_RSLC6_Beveridge_Clausen_IMP_peplib_DSSO_MS3.raw	F3
FALSE	GKSDNVPSEEVVK-VKYVTEGMR	DSSO	Intra	MS2_MS3	MS3	1	0	4	120.15	120.15	876.429321	3	2627.273411	20122	48.5298	0.29332	FALSE	42.1	Cas9-Cas9	GKSDNVPSEEVVK	K2(DSSO)	2	Cas9	870	VKYVTEGMR	K2(DSSO)	2	Cas9	532	20122;20123;20124;20125;20126	20190409_Lumos_RSLC6_Beveridge_Clausen_IMP_peplib_DSSO_MS3.raw	F3
FALSE	VMKQLK-GQKNSR	DSSO	Intra	MS2_MS3	MS3	1	0	4	119.89	88.47	536.944641	3	1608.81937	4111	15.4259	0.53897	FALSE	45.23	Cas9-Cas9	VMKQLK	M2(Oxidation);K3(DSSO)	3	Cas9	653	GQKNSR	K3(DSSO)	3	Cas9	779	4111;4112;4113;4114;4115	20190409_Lumos_RSLC6_Beveridge_Clausen_IMP_peplib_DSSO_MS3.raw	F3
FALSE	NSDKLIAR-LSKSRR	DSSO	Intra	MS2_MS3	MS3	1	0	4	119.68	80.06	455.750458	4	1819.980001	7382	23.8727	-0.03892	FALSE	54.03	Cas9-Cas9	NSDKLIAR	K4(DSSO)	4	Cas9	1122	LSKSRR	K3(DSSO)	3	Cas9	222	7382;7383;7384;7385;7386	20190409_Lumos_RSLC6_Beveridge_Clausen_IMP_peplib_DSSO_MS3.raw	F3
FALSE	NLPNEKVLPK-HSIKK	DSSO	Intra	MS2_MS3	MS3	1	0	4	118.28	118.28	641.023682	3	1921.056492	11332	32.0161	0.59258	FALSE	42.1	Cas9-Cas9	NLPNEKVLPK	K6(DSSO)	6	Cas9	510	HSIKK	K4(DSSO)	4	Cas9	48	11332;11337;11338;11339;11340	20190409_Lumos_RSLC6_Beveridge_Clausen_IMP_peplib_DSSO_MS3.raw	F3
FALSE	APLSASMIKR-KFDNLTK	DSSO	Intra	MS2_MS3	MS2	1	1	0	118.11	96.19	524.777344	4	2096.087545	23141	53.6569	0.1495	FALSE	37.17	Cas9-Cas9	APLSASMIKR	K9(DSSO)	9	Cas9	327	KFDNLTK	K1(DSSO)	1	Cas9	900	23141;23143;23144;23145;23146	20190409_Lumos_RSLC6_Beveridge_Clausen_IMP_peplib_DSSO_MS3.raw	F3
FALSE	EKIEK-KVTVK	DSSO	Intra	MS2_MS3	MS3	1	1	4	117.7	117.7	459.92691	3	1377.766178	5349	18.9432	0.90973	FALSE	45.23	Cas9-Cas9	EKIEK	K2(DSSO)	2	Cas9	443	KVTVK	K1(DSSO)	1	Cas9	562	5349;5351;5352;5353;5354	20190409_Lumos_RSLC6_Beveridge_Clausen_IMP_peplib_DSSO_MS3.raw	F3
FALSE	DKPIR-LSKSR	DSSO	Intra	MS2_MS3	MS3	1	1	4	116	86.66	459.250152	3	1375.735905	7102	23.2417	-0.07421	FALSE	42.1	Cas9-Cas9	DKPIR	K2(DSSO)	2	Cas9	1304	LSKSR	K3(DSSO)	3	Cas9	222	7102;7104;7105;7106;7107	20190409_Lumos_RSLC6_Beveridge_Clausen_IMP_peplib_DSSO_MS3.raw	F3
FALSE	AGFIKR-GQKNSR	DSSO	Intra	MS2_MS3	MS3	1	0	3	115.64	115.64	513.268555	3	1537.791111	7809	24.8265	0.70739	FALSE	37.17	Cas9-Cas9	AGFIKR	K5(DSSO)	5	Cas9	922	GQKNSR	K3(DSSO)	3	Cas9	779	7809;7811;7812;7813;7814	20190409_Lumos_RSLC6_Beveridge_Clausen_IMP_peplib_DSSO_MS3.raw	F3
FALSE	LKGSPEDNEQK-LKSVK	DSSO	Intra	MS2_MS3	MS3	1	0	4	115	104.39	494.755585	4	1976.000509	8760	26.8406	-0.91903	FALSE	61.04	Cas9-Cas9	LKGSPEDNEQK	K2(DSSO)	2	Cas9	1250	LKSVK	K2(DSSO)	2	Cas9	1162	8760;8765;8766;8767;8768	20190409_Lumos_RSLC6_Beveridge_Clausen_IMP_peplib_DSSO_MS3.raw	F3
FALSE	MIAKSEQEIGK-DFQFYKVR	DSSO	Intra	MS2_MS3	MS2	1	1	2	114.94	114.94	624.059387	4	2493.215719	28529	62.6487	-0.1907	FALSE	76.14	Cas9-Cas9	MIAKSEQEIGK	K4(DSSO)	4	Cas9	1028	DFQFYKVR	K6(DSSO)	6	Cas9	978	28529;28531;28532;28533;28534	20190409_Lumos_RSLC6_Beveridge_Clausen_IMP_peplib_DSSO_MS3.raw	F3
FALSE	DWDPKK-IIKDK	DSSO	Intra	MS2_MS3	MS3	1	1	4	114.72	71.65	521.269104	3	1561.792759	13777	36.7983	0.79022	FALSE	49.07	Cas9-Cas9	DWDPKK	K5(DSSO)	5	Cas9	1133	IIKDK	K3(DSSO)	3	Cas9	606	13777;13779;13780;13781;13782	20190409_Lumos_RSLC6_Beveridge_Clausen_IMP_peplib_DSSO_MS3.raw	F3
FALSE	EKIEK-KVTVK	DSSO	Intra	MS2_MS3	MS3	1	0	4	114.54	114.54	459.926544	3	1377.765079	5551	19.4662	-0.09439	FALSE	45.23	Cas9-Cas9	EKIEK	K2(DSSO)	2	Cas9	443	KVTVK	K1(DSSO)	1	Cas9	562	5551;5552;5553;5554;5555	20190409_Lumos_RSLC6_Beveridge_Clausen_IMP_peplib_DSSO_MS3.raw	F3
FALSE	LKGSPEDNEQK-IIKDK	DSSO	Intra	MS2_MS3	MS3	1	1	3	113.03	81.25	505.259186	4	2018.014913	8299	25.8918	-0.38533	FALSE	73.05	Cas9-Cas9	LKGSPEDNEQK	K2(DSSO)	2	Cas9	1250	IIKDK	K3(DSSO)	3	Cas9	606	8299;8301;8302;8303;8304	20190409_Lumos_RSLC6_Beveridge_Clausen_IMP_peplib_DSSO_MS3.raw	F3
FALSE	FIKPILEK-SDKNR	DSSO	Intra	MS2_MS3	MS3	1	0	4	111.69	92.71	441.739654	4	1763.936788	18507	45.656	0.53661	FALSE	61.04	Cas9-Cas9	FIKPILEK	K3(DSSO)	3	Cas9	381	SDKNR	K3(DSSO)	3	Cas9	866	18507;18508;18509;18510;18511	20190409_Lumos_RSLC6_Beveridge_Clausen_IMP_peplib_DSSO_MS3.raw	F3
FALSE	VMKQLK-GQKNSR	DSSO	Intra	MS2_MS3	MS3	1	0	3	110.63	87.31	402.960266	4	1608.819235	4085	15.3546	0.22774	FALSE	49.07	Cas9-Cas9	VMKQLK	M2(Oxidation);K3(DSSO)	3	Cas9	653	GQKNSR	K3(DSSO)	3	Cas9	779	4085;4086;4087;4088;4089	20190409_Lumos_RSLC6_Beveridge_Clausen_IMP_peplib_DSSO_MS3.raw	F3
FALSE	SDNVPSEEVVKK-LVDSTDKADLR	DSSO	Intra	MS2_MS3	MS2	1	1	1	110.36	110.36	907.449402	3	2720.333652	19890	48.1187	-1.5338	FALSE	45.23	Cas9-Cas9	SDNVPSEEVVKK	K11(DSSO)	11	Cas9	881	LVDSTDKADLR	K7(DSSO)	7	Cas9	152	19890;19892;19893;19894;19895	20190409_Lumos_RSLC6_Beveridge_Clausen_IMP_peplib_DSSO_MS3.raw	F3
FALSE	EKIEK-KVTVK	DSSO	Intra	MS2_MS3	MS3	1	0	4	109.88	50.24	459.927093	3	1377.766727	5740	19.9909	-0.69669	FALSE	45.23	Cas9-Cas9	EKIEK	K2(DSSO)	2	Cas9	443	KVTVK	K1(DSSO)	1	Cas9	562	5740;5741;5742;5743;5744	20190409_Lumos_RSLC6_Beveridge_Clausen_IMP_peplib_DSSO_MS3.raw	F3
FALSE	YDENDKLIR-DFQFYKVR	DSSO	Intra	MS2_MS3	MS2	1	1	3	109.88	109.88	809.055542	3	2425.152073	33942	71.669	-1.15509	FALSE	42.1	Cas9-Cas9	YDENDKLIR	K6(DSSO)	6	Cas9	952	DFQFYKVR	K6(DSSO)	6	Cas9	978	33942;33947;33948;33949;33950	20190409_Lumos_RSLC6_Beveridge_Clausen_IMP_peplib_DSSO_MS3.raw	F3
FALSE	GYKEVK-GQKNSR	DSSO	Intra	MS2_MS3	MS3	1	0	4	109.46	109.46	523.927734	3	1569.76865	4484	16.5407	0.46974	FALSE	54.03	Cas9-Cas9	GYKEVK	K3(DSSO)	3	Cas9	1192	GQKNSR	K3(DSSO)	3	Cas9	779	4484;4486;4487;4488;4489	20190409_Lumos_RSLC6_Beveridge_Clausen_IMP_peplib_DSSO_MS3.raw	F3
FALSE	VFGRCELAAAMKR-FDNLTKAER	DSSO	Inter	MS2_MS3	MS3	2	0	3	108.9	102.48	920.455322	3	2759.351414	26249	58.7925	-1.91465	FALSE	54.03	Cas9-spLYSC_CHICK|	VFGRCELAAAMKR	C5(Carbamidomethyl);K12(DSSO)	12	spLYSC_CHICK|	31	FDNLTKAER	K6(DSSO)	6	Cas9	906	26249;26251;26252;26253;26254	20190409_Lumos_RSLC6_Beveridge_Clausen_IMP_peplib_DSSO_MS3.raw	F3
FALSE	DKPIR-LSKSR	DSSO	Intra	MS2_MS3	MS3	1	0	4	107.74	88.26	459.250214	3	1375.736088	7865	24.9577	1.07724	FALSE	42.1	Cas9-Cas9	DKPIR	K2(DSSO)	2	Cas9	1304	LSKSR	K3(DSSO)	3	Cas9	222	7865;7867;7868;7869;7870	20190409_Lumos_RSLC6_Beveridge_Clausen_IMP_peplib_DSSO_MS3.raw	F3
FALSE	SDNVPSEEVVKK-LVDSTDKADLR	DSSO	Intra	MS2_MS3	MS2	1	1	1	107.43	107.43	907.448364	3	2720.33054	20525	49.2332	-0.38911	FALSE	45.23	Cas9-Cas9	SDNVPSEEVVKK	K11(DSSO)	11	Cas9	881	LVDSTDKADLR	K7(DSSO)	7	Cas9	152	20525;20527;20528;20529;20530	20190409_Lumos_RSLC6_Beveridge_Clausen_IMP_peplib_DSSO_MS3.raw	F3
FALSE	HKPENIVIEMAR-FDNLTKAER	DSSO	Intra	MS2_MS3	MS3	1	0	4	107.17	98.22	901.780395	3	2703.326633	18886	46.3809	1.36595	FALSE	84.95	Cas9-Cas9	HKPENIVIEMAR	K2(DSSO);M10(Oxidation)	2	Cas9	759	FDNLTKAER	K6(DSSO)	6	Cas9	906	18886;18891;18892;18893;18894	20190409_Lumos_RSLC6_Beveridge_Clausen_IMP_peplib_DSSO_MS3.raw	F3
FALSE	NLPNEKVLPK-HSIKK	DSSO	Intra	MS2_MS3	MS3	1	0	4	107.06	107.06	641.024292	3	1921.058323	11630	32.6042	0.10356	FALSE	39.46	Cas9-Cas9	NLPNEKVLPK	K6(DSSO)	6	Cas9	510	HSIKK	K4(DSSO)	4	Cas9	48	11630;11635;11636;11637;11638	20190409_Lumos_RSLC6_Beveridge_Clausen_IMP_peplib_DSSO_MS3.raw	F3
FALSE	EKIEK-KVTVK	DSSO	Intra	MS2_MS3	MS3	1	0	4	106.84	42.06	459.926697	3	1377.765537	5133	18.4311	0.95138	FALSE	45.23	Cas9-Cas9	EKIEK	K2(DSSO)	2	Cas9	443	KVTVK	K1(DSSO)	1	Cas9	562	5133;5138;5139;5140;5141	20190409_Lumos_RSLC6_Beveridge_Clausen_IMP_peplib_DSSO_MS3.raw	F3
FALSE	MIAKSEQEIGK-YDENDKLIR	DSSO	Intra	MS2_MS3	MS2	1	1	2	105.42	105.42	639.81311	4	2556.230612	21021	50.0668	0.54964	FALSE	27.68	Cas9-Cas9	MIAKSEQEIGK	K4(DSSO)	4	Cas9	1028	YDENDKLIR	K6(DSSO)	6	Cas9	952	21021;21023;21024;21025;21026	20190409_Lumos_RSLC6_Beveridge_Clausen_IMP_peplib_DSSO_MS3.raw	F3
FALSE	MDGTEELLVKLNR-EKIEK	DSSO	Intra	MS2_MS3	MS3	1	0	3	105.27	105.27	779.728088	3	2337.169712	27769	61.3704	-0.46583	FALSE	49.07	Cas9-Cas9	MDGTEELLVKLNR	M1(Oxidation);K10(DSSO)	10	Cas9	396	EKIEK	K2(DSSO)	2	Cas9	443	27769;27771;27772;27773;27774	20190409_Lumos_RSLC6_Beveridge_Clausen_IMP_peplib_DSSO_MS3.raw	F3
FALSE	KDLIIK-DKPIR	DSSO	Intra	MS2_MS3	MS3	1	0	4	105.2	58.16	505.626129	3	1514.863834	17260	43.3318	-0.84202	FALSE	61.04	Cas9-Cas9	KDLIIK	K1(DSSO)	1	Cas9	1196	DKPIR	K2(DSSO)	2	Cas9	1304	17260;17262;17263;17264;17265	20190409_Lumos_RSLC6_Beveridge_Clausen_IMP_peplib_DSSO_MS3.raw	F3
FALSE	VMKQLK-GYKEVK	DSSO	Intra	MS2_MS3	MS3	1	0	4	105.12	60.74	548.289368	3	1642.85355	8659	26.6384	0.66943	FALSE	49.07	Cas9-Cas9	VMKQLK	M2(Oxidation);K3(DSSO)	3	Cas9	653	GYKEVK	K3(DSSO)	3	Cas9	1192	8659;8661;8662;8663;8664	20190409_Lumos_RSLC6_Beveridge_Clausen_IMP_peplib_DSSO_MS3.raw	F3
FALSE	GYKEVK-GQKNSR	DSSO	Intra	MS2_MS3	MS3	1	0	2	105.04	105.04	523.928162	3	1569.769932	4659	17.0551	-0.98921	FALSE	54.03	Cas9-Cas9	GYKEVK	K3(DSSO)	3	Cas9	1192	GQKNSR	K3(DSSO)	3	Cas9	779	4659;4660;4661;4662;4663	20190409_Lumos_RSLC6_Beveridge_Clausen_IMP_peplib_DSSO_MS3.raw	F3
FALSE	GKSDNVPSEEVVK-VKYVTEGMR	DSSO	Intra	MS2_MS3	MS3	1	0	4	104.17	104.17	876.426819	3	2627.265903	20486	49.1674	-0.32572	FALSE	49.07	Cas9-Cas9	GKSDNVPSEEVVK	K2(DSSO)	2	Cas9	870	VKYVTEGMR	K2(DSSO)	2	Cas9	532	20486;20491;20492;20493;20494	20190409_Lumos_RSLC6_Beveridge_Clausen_IMP_peplib_DSSO_MS3.raw	F3
FALSE	LKGSPEDNEQK-LKSVK	DSSO	Intra	MS2_MS3	MS3	1	0	4	103.63	64	494.754822	4	1975.997457	9016	27.3712	0.72596	FALSE	61.04	Cas9-Cas9	LKGSPEDNEQK	K2(DSSO)	2	Cas9	1250	LKSVK	K2(DSSO)	2	Cas9	1162	9016;9018;9019;9020;9021	20190409_Lumos_RSLC6_Beveridge_Clausen_IMP_peplib_DSSO_MS3.raw	F3
FALSE	KDLIIK-LSKSR	DSSO	Intra	MS2_MS3	MS3	1	0	4	102.8	36.24	492.952911	3	1476.844181	13168	35.6522	0.80126	FALSE	61.04	Cas9-Cas9	KDLIIK	K1(DSSO)	1	Cas9	1196	LSKSR	K3(DSSO)	3	Cas9	222	13168;13170;13171;13172;13173	20190409_Lumos_RSLC6_Beveridge_Clausen_IMP_peplib_DSSO_MS3.raw	F3
FALSE	IIKDK-LKSVK	DSSO	Intra	MS2_MS3	MS3	1	1	4	102.12	68.38	449.935364	3	1347.791538	7062	23.1562	0.83996	FALSE	39.46	Cas9-Cas9	IIKDK	K3(DSSO)	3	Cas9	606	LKSVK	K2(DSSO)	2	Cas9	1162	7062;7063;7064;7065;7066	20190409_Lumos_RSLC6_Beveridge_Clausen_IMP_peplib_DSSO_MS3.raw	F3
FALSE	GKSDNVPSEEVVK-VPSKK	DSSO	Intra	MS2_MS3	MS3	1	0	4	101.62	101.62	701.693054	3	2103.06461	12519	34.3341	-0.91637	FALSE	61.04	Cas9-Cas9	GKSDNVPSEEVVK	K2(DSSO)	2	Cas9	870	VPSKK	K4(DSSO)	4	Cas9	34	12519;12521;12522;12523;12524	20190409_Lumos_RSLC6_Beveridge_Clausen_IMP_peplib_DSSO_MS3.raw	F3
FALSE	IIKDK-LKSVK	DSSO	Intra	MS2_MS3	MS3	1	1	4	101.23	53.05	449.935394	3	1347.79163	6798	22.5986	1.16824	FALSE	39.46	Cas9-Cas9	IIKDK	K3(DSSO)	3	Cas9	606	LKSVK	K2(DSSO)	2	Cas9	1162	6798;6800;6801;6802;6803	20190409_Lumos_RSLC6_Beveridge_Clausen_IMP_peplib_DSSO_MS3.raw	F3
FALSE	DKPIR-LSKSR	DSSO	Intra	MS2_MS3	MS3	1	1	4	101.23	66.34	459.250275	3	1375.736271	7544	24.2588	0.01536	FALSE	42.1	Cas9-Cas9	DKPIR	K2(DSSO)	2	Cas9	1304	LSKSR	K3(DSSO)	3	Cas9	222	7544;7545;7546;7547;7548	20190409_Lumos_RSLC6_Beveridge_Clausen_IMP_peplib_DSSO_MS3.raw	F3
FALSE	LKGSPEDNEQK-IIKDK	DSSO	Intra	MS2_MS3	MS3	1	0	3	99.75	92.1	505.257965	4	2018.010031	8582	26.4825	0.30575	FALSE	73.05	Cas9-Cas9	LKGSPEDNEQK	K2(DSSO)	2	Cas9	1250	IIKDK	K3(DSSO)	3	Cas9	606	8582;8584;8585;8586;8587	20190409_Lumos_RSLC6_Beveridge_Clausen_IMP_peplib_DSSO_MS3.raw	F3
FALSE	HKPENIVIEMAR-YDENDKLIR	DSSO	Intra	MS2_MS3	MS3	1	0	4	99.34	97.02	920.451843	3	2759.340977	27395	60.7271	-0.62094	FALSE	54.03	Cas9-Cas9	HKPENIVIEMAR	K2(DSSO)	2	Cas9	759	YDENDKLIR	K6(DSSO)	6	Cas9	952	27395;27397;27398;27399;27400	20190409_Lumos_RSLC6_Beveridge_Clausen_IMP_peplib_DSSO_MS3.raw	F3
FALSE	VITLKSK-KVTVK	DSSO	Intra	MS2_MS3	MS3	1	0	4	98.46	85.88	507.309021	3	1519.91251	10787	30.9272	-0.37449	FALSE	54.03	Cas9-Cas9	VITLKSK	K5(DSSO)	5	Cas9	963	KVTVK	K1(DSSO)	1	Cas9	562	10787;10788;10789;10790;10791	20190409_Lumos_RSLC6_Beveridge_Clausen_IMP_peplib_DSSO_MS3.raw	F3
FALSE	DKQSGK-HSIKK	DSSO	Intra	MS2_MS3	MS3	1	0	3	98.46	98.46	477.913513	3	1431.725986	2130	8.6914	0.77949	FALSE	61.04	Cas9-Cas9	DKQSGK	K2(DSSO)	2	Cas9	677	HSIKK	K4(DSSO)	4	Cas9	48	2130;2131;2132;2133;2134	20190409_Lumos_RSLC6_Beveridge_Clausen_IMP_peplib_DSSO_MS3.raw	F3
FALSE	IIKDK-LKSVK	DSSO	Intra	MS2_MS3	MS3	1	1	4	98.03	52.01	449.935425	3	1347.791721	7291	23.668	0.93114	FALSE	39.46	Cas9-Cas9	IIKDK	K3(DSSO)	3	Cas9	606	LKSVK	K2(DSSO)	2	Cas9	1162	7291;7293;7294;7295;7296	20190409_Lumos_RSLC6_Beveridge_Clausen_IMP_peplib_DSSO_MS3.raw	F3
FALSE	HKPENIVIEMAR-MIAKSEQEIGK	DSSO	Intra	MS2_MS3	MS3	1	0	4	97.46	78.46	943.144531	3	2827.419041	23233	53.8307	0.61527	FALSE	73.05	Cas9-Cas9	HKPENIVIEMAR	K2(DSSO)	2	Cas9	759	MIAKSEQEIGK	K4(DSSO)	4	Cas9	1028	23233;23235;23236;23237;23238	20190409_Lumos_RSLC6_Beveridge_Clausen_IMP_peplib_DSSO_MS3.raw	F3
FALSE	KNLIGALLFDSGETAEATR-LVDSTDKADLR	DSSO	Intra	MS2_MS3	MS2	1	1	2	97.07	79.34	849.683227	4	3395.71108	43555	88.6566	-3.29611	FALSE	49.07	Cas9-Cas9	KNLIGALLFDSGETAEATR	K1(DSSO)	1	Cas9	49	LVDSTDKADLR	K7(DSSO)	7	Cas9	152	43555;43557;43558;43559;43560	20190409_Lumos_RSLC6_Beveridge_Clausen_IMP_peplib_DSSO_MS3.raw	F3
FALSE	VMKQLK-GQKNSR	DSSO	Intra	MS2_MS3	MS3	1	0	3	96.19	96.19	402.960113	4	1608.818624	4252	15.8692	-0.03395	FALSE	61.04	Cas9-Cas9	VMKQLK	M2(Oxidation);K3(DSSO)	3	Cas9	653	GQKNSR	K3(DSSO)	3	Cas9	779	4252;4253;4254;4255;4256	20190409_Lumos_RSLC6_Beveridge_Clausen_IMP_peplib_DSSO_MS3.raw	F3
FALSE	GKSDNVPSEEVVK-VTVKQLK	DSSO	Intra	MS2_MS3	MS3	1	0	3	95.98	95.98	787.419311	3	2360.243381	17039	42.9332	-0.97827	FALSE	61.04	Cas9-Cas9	GKSDNVPSEEVVK	K2(DSSO)	2	Cas9	870	VTVKQLK	K4(DSSO)	4	Cas9	566	17039;17044;17045;17046;17047	20190409_Lumos_RSLC6_Beveridge_Clausen_IMP_peplib_DSSO_MS3.raw	F3
FALSE	SDNVPSEEVVKK-LVDSTDKADLR	DSSO	Intra	MS2_MS3	MS2	1	1	2	95.62	95.62	907.449219	3	2720.333103	20870	49.8241	-1.3318	FALSE	49.07	Cas9-Cas9	SDNVPSEEVVKK	K11(DSSO)	11	Cas9	881	LVDSTDKADLR	K7(DSSO)	7	Cas9	152	20870;20872;20873;20874;20875	20190409_Lumos_RSLC6_Beveridge_Clausen_IMP_peplib_DSSO_MS3.raw	F3
FALSE	LVDSTDKADLR-GYKEVK	DSSO	Intra	MS2_MS3	MS2	1	1	2	95.35	59.47	529.017273	4	2113.047262	16075	41.2383	0.42597	FALSE	76.14	Cas9-Cas9	LVDSTDKADLR	K7(DSSO)	7	Cas9	152	GYKEVK	K3(DSSO)	3	Cas9	1192	16075;16080;16081;16082;16083	20190409_Lumos_RSLC6_Beveridge_Clausen_IMP_peplib_DSSO_MS3.raw	F3
FALSE	LVDSTDKADLR-GYKEVK	DSSO	Intra	MS2_MS3	MS2	1	1	2	94.27	68.37	529.017395	4	2113.04775	15755	40.6585	0.19478	FALSE	49.07	Cas9-Cas9	LVDSTDKADLR	K7(DSSO)	7	Cas9	152	GYKEVK	K3(DSSO)	3	Cas9	1192	15755;15757;15758;15759;15760	20190409_Lumos_RSLC6_Beveridge_Clausen_IMP_peplib_DSSO_MS3.raw	F3
FALSE	VMKQLK-GQKNSR	DSSO	Intra	MS2_MS3	MS3	1	0	4	94.01	74.69	531.613281	3	1592.825291	5501	19.3237	-0.31475	FALSE	49.07	Cas9-Cas9	VMKQLK	K3(DSSO)	3	Cas9	653	GQKNSR	K3(DSSO)	3	Cas9	779	5501;5502;5503;5504;5505	20190409_Lumos_RSLC6_Beveridge_Clausen_IMP_peplib_DSSO_MS3.raw	F3
FALSE	HKPENIVIEMAR-MIAKSEQEIGK	DSSO	Intra	MS2_MS3	MS3	1	0	4	93.77	65.22	948.473389	3	2843.405613	20941	49.9407	-0.01699	FALSE	100	Cas9-Cas9	HKPENIVIEMAR	K2(DSSO)	2	Cas9	759	MIAKSEQEIGK	M1(Oxidation);K4(DSSO)	4	Cas9	1028	20941;20943;20944;20945;20946	20190409_Lumos_RSLC6_Beveridge_Clausen_IMP_peplib_DSSO_MS3.raw	F3
FALSE	MIAKSEQEIGK-DFQFYKVR	DSSO	Intra	MS2_MS3	MS2	1	1	2	90.99	90.99	624.059448	4	2493.215963	28860	63.2107	-0.28866	FALSE	54.03	Cas9-Cas9	MIAKSEQEIGK	K4(DSSO)	4	Cas9	1028	DFQFYKVR	K6(DSSO)	6	Cas9	978	28860;28862;28863;28864;28865	20190409_Lumos_RSLC6_Beveridge_Clausen_IMP_peplib_DSSO_MS3.raw	F3
FALSE	VFGRCELAAAMKR-YDENDKLIR	DSSO	Inter	MS2_MS3	MS3	2	0	3	88.13	82.36	944.464294	3	2831.37833	29015	63.4998	-2.28097	FALSE	54.03	Cas9-spLYSC_CHICK|	VFGRCELAAAMKR	C5(Carbamidomethyl);K12(DSSO)	12	spLYSC_CHICK|	31	YDENDKLIR	K6(DSSO)	6	Cas9	952	29015;29020;29021;29022;29023	20190409_Lumos_RSLC6_Beveridge_Clausen_IMP_peplib_DSSO_MS3.raw	F3
FALSE	VMKQLK-GQKNSR	DSSO	Intra	MS2_MS3	MS3	1	0	4	87.57	87.57	536.947266	3	1608.827244	6113	20.9068	-4.17218	FALSE	42.1	Cas9-Cas9	VMKQLK	M2(Oxidation);K3(DSSO)	3	Cas9	653	GQKNSR	K3(DSSO)	3	Cas9	779	6113;6114;6115;6116;6117	20190409_Lumos_RSLC6_Beveridge_Clausen_IMP_peplib_DSSO_MS3.raw	F3
FALSE	DKQSGK-HSIKK	DSSO	Intra	MS2_MS3	MS3	1	0	3	87.18	87.18	477.913818	3	1431.726902	2578	10.1999	-0.4657	FALSE	61.04	Cas9-Cas9	DKQSGK	K2(DSSO)	2	Cas9	677	HSIKK	K4(DSSO)	4	Cas9	48	2578;2579;2580;2581;2582	20190409_Lumos_RSLC6_Beveridge_Clausen_IMP_peplib_DSSO_MS3.raw	F3
FALSE	KDFQFYK-VMKQLK	DSSO	Intra	MS2_MS3	MS3	1	0	4	86.87	43.14	470.492737	4	1878.949118	21680	51.2106	-0.01699	FALSE	54.03	Cas9-Cas9	KDFQFYK	K1(DSSO)	1	Cas9	972	VMKQLK	K3(DSSO)	3	Cas9	653	21680;21681;21682;21683;21684	20190409_Lumos_RSLC6_Beveridge_Clausen_IMP_peplib_DSSO_MS3.raw	F3
FALSE	APLSASMIKR-SDKNR	DSSO	Intra	MS2_MS3	MS2	1	1	0	86.16	86.16	463.23703	4	1849.92629	13086	35.4821	-0.22275	FALSE	61.04	Cas9-Cas9	APLSASMIKR	K9(DSSO)	9	Cas9	327	SDKNR	K3(DSSO)	3	Cas9	866	13086;13088;13089;13090;13091	20190409_Lumos_RSLC6_Beveridge_Clausen_IMP_peplib_DSSO_MS3.raw	F3
FALSE	SDNVPSEEVVKK-LVDSTDKADLR	DSSO	Intra	MS2_MS3	MS2	1	1	1	85.26	85.26	907.450134	3	2720.33585	21213	50.3948	-2.34182	FALSE	49.07	Cas9-Cas9	SDNVPSEEVVKK	K11(DSSO)	11	Cas9	881	LVDSTDKADLR	K7(DSSO)	7	Cas9	152	21213;21218;21219;21220;21221	20190409_Lumos_RSLC6_Beveridge_Clausen_IMP_peplib_DSSO_MS3.raw	F3
FALSE	DKPIR-LSKSR	DSSO	Intra	MS2_MS3	MS3	1	1	4	83.8	72.29	459.250427	3	1375.736729	6846	22.6976	1.63057	FALSE	61.09	Cas9-Cas9	DKPIR	K2(DSSO)	2	Cas9	1304	LSKSR	K3(DSSO)	3	Cas9	222	6846;6848;6849;6850;6851	20190409_Lumos_RSLC6_Beveridge_Clausen_IMP_peplib_DSSO_MS3.raw	F3
FALSE	SDNVPSEEVVKK-LVDSTDKADLR	DSSO	Intra	MS2_MS3	MS2	1	1	2	82.31	82.31	680.84082	4	2720.341452	19965	48.2521	-4.40182	FALSE	54.03	Cas9-Cas9	SDNVPSEEVVKK	K11(DSSO)	11	Cas9	881	LVDSTDKADLR	K7(DSSO)	7	Cas9	152	19965;19967;19968;19969;19970	20190409_Lumos_RSLC6_Beveridge_Clausen_IMP_peplib_DSSO_MS3.raw	F3
FALSE	SDNVPSEEVVKK-LVDSTDKADLR	DSSO	Intra	MS2_MS3	MS2	1	1	2	82.31	82.31	680.838135	4	2720.330709	20641	49.4372	-0.4515	FALSE	50.07	Cas9-Cas9	SDNVPSEEVVKK	K11(DSSO)	11	Cas9	881	LVDSTDKADLR	K7(DSSO)	7	Cas9	152	20641;20643;20644;20645;20646	20190409_Lumos_RSLC6_Beveridge_Clausen_IMP_peplib_DSSO_MS3.raw	F3
FALSE	HKPENIVIEMAR-DFQFYKVR	DSSO	Intra	MS2_MS3	MS2	1	1	1	81.78	81.78	678.838684	4	2712.332907	27675	61.2147	-2.08485	FALSE	49.07	Cas9-Cas9	HKPENIVIEMAR	K2(DSSO);M10(Oxidation)	2	Cas9	759	DFQFYKVR	K6(DSSO)	6	Cas9	978	27675;27677;27678	20190409_Lumos_RSLC6_Beveridge_Clausen_IMP_peplib_DSSO_MS3.raw	F3
FALSE	LVDSTDKADLR-GQKNSR	DSSO	Intra	MS2_MS3	MS2	1	1	2	81.36	81.36	520.508789	4	2079.013327	10136	29.6565	0.08713	FALSE	54.03	Cas9-Cas9	LVDSTDKADLR	K7(DSSO)	7	Cas9	152	GQKNSR	K3(DSSO)	3	Cas9	779	10136;10138;10139;10140;10141	20190409_Lumos_RSLC6_Beveridge_Clausen_IMP_peplib_DSSO_MS3.raw	F3
FALSE	MTNFDKNLPNEK-SKLVSDFR	DSSO	Intra	MS2_MS3	MS2	1	1	4	81.34	81.34	853.745605	3	2559.222263	25829	58.1336	-0.18666	FALSE	42.1	Cas9-Cas9	MTNFDKNLPNEK	K6(DSSO)	6	Cas9	504	SKLVSDFR	K2(DSSO)	2	Cas9	965	25829;25831;25832;25833;25834	20190409_Lumos_RSLC6_Beveridge_Clausen_IMP_peplib_DSSO_MS3.raw	F3
FALSE	MKNYWR-LSKSR	DSSO	Intra	MS2_MS3	MS2	1	1	2	79.02	79.02	411.954559	4	1644.796408	12373	34.0444	1.26878	FALSE	26.52	Cas9-Cas9	MKNYWR	K2(DSSO)	2	Cas9	884	LSKSR	K3(DSSO)	3	Cas9	222	12373;12378;12379;12380;12381	20190409_Lumos_RSLC6_Beveridge_Clausen_IMP_peplib_DSSO_MS3.raw	F3
FALSE	SDNVPSEEVVKK-GYKEVK	DSSO	Intra	MS2_MS3	MS2	1	1	2	78.19	78.19	553.526977	4	2211.08608	13741	36.733	-0.51548	FALSE	76.14	Cas9-Cas9	SDNVPSEEVVKK	K11(DSSO)	11	Cas9	881	GYKEVK	K3(DSSO)	3	Cas9	1192	13741;13746;13747;13748;13749	20190409_Lumos_RSLC6_Beveridge_Clausen_IMP_peplib_DSSO_MS3.raw	F3
FALSE	NPIDFLEAKGYK-KFDNLTK	DSSO	Intra	MS2_MS3	MS2	1	1	0	78.16	78.16	605.056518	4	2417.204245	36174	75.5243	0.61275	FALSE	42.1	Cas9-Cas9	NPIDFLEAKGYK	K9(DSSO)	9	Cas9	1189	KFDNLTK	K1(DSSO)	1	Cas9	900	36174;36176;36177;36178;36179	20190409_Lumos_RSLC6_Beveridge_Clausen_IMP_peplib_DSSO_MS3.raw	F3
FALSE	LKSVK-KVTVK	DSSO	Intra	MS2_MS3	MS3	1	0	4	77.72	6.36	435.271789	3	1303.800816	6517	21.9582	-0.54611	FALSE	37.17	Cas9-Cas9	LKSVK	K2(DSSO)	2	Cas9	1162	KVTVK	K1(DSSO)	1	Cas9	562	6517;6518;6519;6520;6521	20190409_Lumos_RSLC6_Beveridge_Clausen_IMP_peplib_DSSO_MS3.raw	F3
FALSE	EKIEK-KVTVK	DSSO	Intra	MS2_MS3	MS3	1	0	4	76.59	42.51	459.926422	3	1377.764713	5968	20.5646	0.47571	FALSE	45.23	Cas9-Cas9	EKIEK	K2(DSSO)	2	Cas9	443	KVTVK	K1(DSSO)	1	Cas9	562	5968;5969;5970;5971;5972	20190409_Lumos_RSLC6_Beveridge_Clausen_IMP_peplib_DSSO_MS3.raw	F3
FALSE	SKLVSDFR-KDWDPK	DSSO	Intra	MS2_MS3	MS2	1	1	2	76.27	61.26	474.984405	4	1896.915792	21943	51.6366	0.1229	FALSE	54.03	Cas9-Cas9	SKLVSDFR	K2(DSSO)	2	Cas9	965	KDWDPK	K1(DSSO)	1	Cas9	1128	21943;21948;21949	20190409_Lumos_RSLC6_Beveridge_Clausen_IMP_peplib_DSSO_MS3.raw	F3
FALSE	DKPIR-LSKSR	DSSO	Intra	MS2_MS3	MS3	1	0	4	75.88	47.36	459.253296	3	1375.745335	8124	25.5169	0.61083	FALSE	35.17	Cas9-Cas9	DKPIR	K2(DSSO)	2	Cas9	1304	LSKSR	K3(DSSO)	3	Cas9	222	8124;8126;8127;8128;8129	20190409_Lumos_RSLC6_Beveridge_Clausen_IMP_peplib_DSSO_MS3.raw	F3
FALSE	LESEFVYGDYKVYDVR-KPAFLSGEQK	DSSO	Intra	MS2_MS3	MS2	1	1	4	75.31	75.31	1081.859253	3	3243.563206	36518	76.1295	-2.38915	FALSE	61.04	Cas9-Cas9	LESEFVYGDYKVYDVR	K11(DSSO)	11	Cas9	1018	KPAFLSGEQK	K1(DSSO)	1	Cas9	540	36518;36523;36524;36525;36526	20190409_Lumos_RSLC6_Beveridge_Clausen_IMP_peplib_DSSO_MS3.raw	F3
FALSE	GYKEVK-AGFIKR	DSSO	Intra	MS2_MS3	MS2	1	1	2	72.73	72.73	524.613037	3	1571.824558	11697	32.732	0.29747	FALSE	49.07	Cas9-Cas9	GYKEVK	K3(DSSO)	3	Cas9	1192	AGFIKR	K5(DSSO)	5	Cas9	922	11697;11699;11700;11701;11702	20190409_Lumos_RSLC6_Beveridge_Clausen_IMP_peplib_DSSO_MS3.raw	F3
FALSE	QLLNAKLITQR-QLKEDYFK	DSSO	Intra	MS2_MS3	MS2	1	1	2	72.62	72.62	632.091369	4	2525.343649	31020	66.7971	-0.16925	FALSE	49.07	Cas9-Cas9	QLLNAKLITQR	K6(DSSO)	6	Cas9	894	QLKEDYFK	K3(DSSO)	3	Cas9	569	31020;31023;31024;31025;31026	20190409_Lumos_RSLC6_Beveridge_Clausen_IMP_peplib_DSSO_MS3.raw	F3
FALSE	QEDFYPFLKDNR-VKYVTEGMR	DSSO	Intra	MS2_MS3	MS2	1	1	2	72.62	72.62	703.583984	4	2811.314108	33488	70.923	-0.86978	FALSE	25.44	Cas9-Cas9	QEDFYPFLKDNR	K9(DSSO)	9	Cas9	438	VKYVTEGMR	K2(DSSO)	2	Cas9	532	33488;33493;33494;33495;33496	20190409_Lumos_RSLC6_Beveridge_Clausen_IMP_peplib_DSSO_MS3.raw	F3
FALSE	LPKYSLFELENGR-KFDNLTK	DSSO	Intra	MS2_MS3	MS2	1	1	4	72.05	72.05	647.832092	4	2588.306539	35360	74.1248	-0.01458	FALSE	49.07	Cas9-Cas9	LPKYSLFELENGR	K3(DSSO)	3	Cas9	1204	KFDNLTK	K1(DSSO)	1	Cas9	900	35360;35365;35366;35366;35367;35368	20190409_Lumos_RSLC6_Beveridge_Clausen_IMP_peplib_DSSO_MS3.raw	F3
FALSE	VVDELVKVMGR-KPAFLSGEQK	DSSO	Intra	MS2_MS3	MS2	1	1	2	71.95	71.95	841.437195	3	2522.297031	26171	58.6624	0.90289	FALSE	54.03	Cas9-Cas9	VVDELVKVMGR	K7(DSSO);M9(Oxidation)	7	Cas9	753	KPAFLSGEQK	K1(DSSO)	1	Cas9	540	26171;26173;26174;26175;26176	20190409_Lumos_RSLC6_Beveridge_Clausen_IMP_peplib_DSSO_MS3.raw	F3
FALSE	SDNVPSEEVVKK-LVDSTDKADLR	DSSO	Intra	MS2_MS3	MS2	1	1	2	71.3	71.3	680.838501	4	2720.332174	21005	50.0442	-0.99018	FALSE	61.04	Cas9-Cas9	SDNVPSEEVVKK	K11(DSSO)	11	Cas9	881	LVDSTDKADLR	K7(DSSO)	7	Cas9	152	21005;21007;21008;21009;21010	20190409_Lumos_RSLC6_Beveridge_Clausen_IMP_peplib_DSSO_MS3.raw	F3
FALSE	GGLSELDKAGFIK-KVTVK	DSSO	Intra	MS2_MS3	MS2	1	1	4	70.86	45.28	517.2854	4	2066.119772	25127	56.9697	0.2095	FALSE	50.07	Cas9-Cas9	GGLSELDKAGFIK	K8(DSSO)	8	Cas9	917	KVTVK	K1(DSSO)	1	Cas9	562	25127;25129;25130;25131;25132	20190409_Lumos_RSLC6_Beveridge_Clausen_IMP_peplib_DSSO_MS3.raw	F3
FALSE	QLKEDYFK-KVTVK	DSSO	Intra	MS2_MS3	MS2	1	1	2	70.86	32.67	451.2406	4	1801.940573	16167	41.415	-0.06853	FALSE	54.03	Cas9-Cas9	QLKEDYFK	K3(DSSO)	3	Cas9	569	KVTVK	K1(DSSO)	1	Cas9	562	16167;16172;16173;16174;16175	20190409_Lumos_RSLC6_Beveridge_Clausen_IMP_peplib_DSSO_MS3.raw	F3
FALSE	NPIDFLEAKGYK-SDKNR	DSSO	Intra	MS2_MS3	MS2	1	1	0	70.86	70.86	543.517029	4	2171.046286	29585	64.4376	-1.17069	FALSE	61.04	Cas9-Cas9	NPIDFLEAKGYK	K9(DSSO)	9	Cas9	1189	SDKNR	K3(DSSO)	3	Cas9	866	29585;29590;29591	20190409_Lumos_RSLC6_Beveridge_Clausen_IMP_peplib_DSSO_MS3.raw	F3
FALSE	MKNYWR-KDLIIK	DSSO	Intra	MS2_MS3	MS2	1	1	2	69.64	24.62	446.736175	4	1783.922872	23304	53.9611	0.2731	FALSE	49.07	Cas9-Cas9	MKNYWR	K2(DSSO)	2	Cas9	884	KDLIIK	K1(DSSO)	1	Cas9	1196	23304;23309;23310	20190409_Lumos_RSLC6_Beveridge_Clausen_IMP_peplib_DSSO_MS3.raw	F3
FALSE	NPIDFLEAKGYK-SDKNR	DSSO	Intra	MS2_MS3	MS2	1	1	0	68.6	68.6	543.51654	4	2171.044332	29181	63.7654	-0.27065	FALSE	61.04	Cas9-Cas9	NPIDFLEAKGYK	K9(DSSO)	9	Cas9	1189	SDKNR	K3(DSSO)	3	Cas9	866	29181;29184;29185;29185	20190409_Lumos_RSLC6_Beveridge_Clausen_IMP_peplib_DSSO_MS3.raw	F3
FALSE	APLSASMIKR-SDKNR	DSSO	Intra	MS2_MS3	MS2	1	1	0	68.6	68.6	463.236847	4	1849.925558	14613	38.4729	0.17338	FALSE	61.04	Cas9-Cas9	APLSASMIKR	K9(DSSO)	9	Cas9	327	SDKNR	K3(DSSO)	3	Cas9	866	14613;14614;14615;14616;14617	20190409_Lumos_RSLC6_Beveridge_Clausen_IMP_peplib_DSSO_MS3.raw	F3
FALSE	NPIDFLEAKGYK-SDKNR	DSSO	Intra	MS2_MS3	MS2	1	1	0	68.6	68.6	543.516296	4	2171.043356	28821	63.1532	0.17937	FALSE	61.04	Cas9-Cas9	NPIDFLEAKGYK	K9(DSSO)	9	Cas9	1189	SDKNR	K3(DSSO)	3	Cas9	866	28821;28826;28827;28828;28829;28829	20190409_Lumos_RSLC6_Beveridge_Clausen_IMP_peplib_DSSO_MS3.raw	F3
FALSE	DKQSGK-HSIKK	DSSO	Intra	MS2_MS3	MS3	1	0	2	68.4	68.4	477.91333	3	1431.725437	2900	11.2053	-1.25666	FALSE	61.04	Cas9-Cas9	DKQSGK	K2(DSSO)	2	Cas9	677	HSIKK	K4(DSSO)	4	Cas9	48	2900;2902;2903;2904;2905	20190409_Lumos_RSLC6_Beveridge_Clausen_IMP_peplib_DSSO_MS3.raw	F3
FALSE	YPKLESEFVYGDYK-LKGSPEDNEQK	DSSO	Intra	MS2_MS3	MS2	1	1	2	68.38	68.38	785.617126	4	3139.446676	29120	63.6729	-0.45772	FALSE	61.04	Cas9-Cas9	YPKLESEFVYGDYK	K3(DSSO)	3	Cas9	1007	LKGSPEDNEQK	K2(DSSO)	2	Cas9	1250	29120;29122;29123;29124;29125	20190409_Lumos_RSLC6_Beveridge_Clausen_IMP_peplib_DSSO_MS3.raw	F3
FALSE	DLKWWELR-GQKNSR	DSSO	Inter	MS2_MS3	MS3	2	0	2	68.21	68.21	664.665405	3	1991.981663	10693	30.7437	-1.85039	FALSE	49.07	Cas9-spEGF_HUMAN|	DLKWWELR	K3(DSSO)	3	spEGF_HUMAN|	1018	GQKNSR	K3(DSSO)	3	Cas9	779	10693;10695;10696;10697;10698	20190409_Lumos_RSLC6_Beveridge_Clausen_IMP_peplib_DSSO_MS3.raw	F3
FALSE	FKVLGNTDR-ESILPKR	DSSO	Intra	MS2_MS3	MS2	1	1	2	67.31	67.31	513.02539	4	2049.079733	22606	52.7528	0.00189	FALSE	42.1	Cas9-Cas9	FKVLGNTDR	K2(DSSO)	2	Cas9	37	ESILPKR	K6(DSSO)	6	Cas9	1117	22606;22611;22612	20190409_Lumos_RSLC6_Beveridge_Clausen_IMP_peplib_DSSO_MS3.raw	F3
FALSE	GGLSELDKAGFIK-QLKEDYFK	DSSO	Intra	MS2_MS3	MS2	1	1	4	67.06	67.06	854.765442	3	2562.281773	34655	72.8841	-0.84112	FALSE	37.17	Cas9-Cas9	GGLSELDKAGFIK	K8(DSSO)	8	Cas9	917	QLKEDYFK	K3(DSSO)	3	Cas9	569	34655;34657;34658;34659;34660	20190409_Lumos_RSLC6_Beveridge_Clausen_IMP_peplib_DSSO_MS3.raw	F3
FALSE	APLSASMIKR-SDKNR	DSSO	Intra	MS2_MS3	MS2	1	1	0	67.03	67.03	467.235992	4	1865.92214	9733	28.8829	-0.7222	FALSE	76.14	Cas9-Cas9	APLSASMIKR	M7(Oxidation);K9(DSSO)	9	Cas9	327	SDKNR	K3(DSSO)	3	Cas9	866	9733;9738;9739;9740;9741	20190409_Lumos_RSLC6_Beveridge_Clausen_IMP_peplib_DSSO_MS3.raw	F3
FALSE	TEVQTGGFSKESILPK-NPIDFLEAKGYK	DSSO	Intra	MS2_MS3	MS2	1	1	2	67.03	67.03	1091.551514	3	3272.639988	41545	84.9817	-0.14219	FALSE	45.23	Cas9-Cas9	TEVQTGGFSKESILPK	K10(DSSO)	10	Cas9	1111	NPIDFLEAKGYK	K9(DSSO)	9	Cas9	1189	41545;41547;41548;41549;41550	20190409_Lumos_RSLC6_Beveridge_Clausen_IMP_peplib_DSSO_MS3.raw	F3
FALSE	HKPENIVIEMAR-FDNLTKAER	DSSO	Intra	MS2_MS3	MS2	1	1	1	67.03	64.09	672.588379	4	2687.331686	25451	57.5269	-1.37873	FALSE	61.04	Cas9-Cas9	HKPENIVIEMAR	K2(DSSO)	2	Cas9	759	FDNLTKAER	K6(DSSO)	6	Cas9	906	25451;25453;25454;25455;25456	20190409_Lumos_RSLC6_Beveridge_Clausen_IMP_peplib_DSSO_MS3.raw	F3
FALSE	SDNVPSEEVVKK-GYKEVK	DSSO	Intra	MS2_MS3	MS2	1	1	2	65.78	65.78	553.526367	4	2211.083639	14048	37.3205	0.58919	FALSE	61.04	Cas9-Cas9	SDNVPSEEVVKK	K11(DSSO)	11	Cas9	881	GYKEVK	K3(DSSO)	3	Cas9	1192	14048;14050;14051;14052;14053	20190409_Lumos_RSLC6_Beveridge_Clausen_IMP_peplib_DSSO_MS3.raw	F3
FALSE	VMKQLK-GQKNSR	DSSO	Intra	MS2_MS3	MS3	1	0	3	65.04	50.07	531.613098	3	1592.824741	5585	19.5543	0.05229	FALSE	49.07	Cas9-Cas9	VMKQLK	K3(DSSO)	3	Cas9	653	GQKNSR	K3(DSSO)	3	Cas9	779	5585;5587;5588;5589;5590	20190409_Lumos_RSLC6_Beveridge_Clausen_IMP_peplib_DSSO_MS3.raw	F3
FALSE	SDNVPSEEVVKK-LVDSTDKADLR	DSSO	Intra	MS2_MS3	MS2	1	1	2	64.84	64.84	680.838562	4	2720.332418	21341	50.6205	-1.07996	FALSE	54.03	Cas9-Cas9	SDNVPSEEVVKK	K11(DSSO)	11	Cas9	881	LVDSTDKADLR	K7(DSSO)	7	Cas9	152	21341;21346;21347;21348;21349	20190409_Lumos_RSLC6_Beveridge_Clausen_IMP_peplib_DSSO_MS3.raw	F3
FALSE	SSFEKNPIDFLEAK-VLSAYNKHR	DSSO	Intra	MS2_MS3	MS2	1	1	2	63.64	63.64	574.689697	5	2869.41938	30570	66.0674	-0.16534	FALSE	42.1	Cas9-Cas9	SSFEKNPIDFLEAK	K5(DSSO)	5	Cas9	1180	VLSAYNKHR	K7(DSSO)	7	Cas9	1300	30570;30575;30576;30577;30578	20190409_Lumos_RSLC6_Beveridge_Clausen_IMP_peplib_DSSO_MS3.raw	F3
FALSE	LVDSTDKADLR-GQKNSR	DSSO	Intra	MS2_MS3	MS2	1	1	2	63.05	63.05	520.50946	4	2079.016012	10407	30.1804	-1.20524	FALSE	61.04	Cas9-Cas9	LVDSTDKADLR	K7(DSSO)	7	Cas9	152	GQKNSR	K3(DSSO)	3	Cas9	779	10407;10409;10410;10411;10412	20190409_Lumos_RSLC6_Beveridge_Clausen_IMP_peplib_DSSO_MS3.raw	F3
FALSE	AGFIKR-GQKNSR	DSSO	Intra	MS2_MS3	MS2	1	1	0	62.39	62.39	385.20285	4	1537.789572	6193	21.1176	0.52037	FALSE	35.88	Cas9-Cas9	AGFIKR	K5(DSSO)	5	Cas9	922	GQKNSR	K3(DSSO)	3	Cas9	779	6193;6194;6195;6196;6197	20190409_Lumos_RSLC6_Beveridge_Clausen_IMP_peplib_DSSO_MS3.raw	F3
FALSE	LVDSTDKADLR-AGFIKR	DSSO	Intra	MS2_MS3	MS2	1	1	2	62.39	62.39	521.023132	4	2081.0707	18917	46.4386	-0.54502	FALSE	54.03	Cas9-Cas9	LVDSTDKADLR	K7(DSSO)	7	Cas9	152	AGFIKR	K5(DSSO)	5	Cas9	922	18917;18922;18923;18924;18925	20190409_Lumos_RSLC6_Beveridge_Clausen_IMP_peplib_DSSO_MS3.raw	F3
FALSE	QLKEDYFK-EKIEK	DSSO	Intra	MS2_MS3	MS2	1	1	2	61.3	61.3	469.236908	4	1873.925802	16243	41.5449	-0.32519	FALSE	49.07	Cas9-Cas9	QLKEDYFK	K3(DSSO)	3	Cas9	569	EKIEK	K2(DSSO)	2	Cas9	443	16243;16245;16246;16247;16248	20190409_Lumos_RSLC6_Beveridge_Clausen_IMP_peplib_DSSO_MS3.raw	F3
FALSE	MKNYWR-LSKSR	DSSO	Intra	MS2_MS3	MS2	1	1	2	61.26	61.26	411.955017	4	1644.798239	12941	35.1826	0.15485	FALSE	84.95	Cas9-Cas9	MKNYWR	K2(DSSO)	2	Cas9	884	LSKSR	K3(DSSO)	3	Cas9	222	12941;12946;12947;12948;12949;12949	20190409_Lumos_RSLC6_Beveridge_Clausen_IMP_peplib_DSSO_MS3.raw	F3
FALSE	NSDKLIAR-LSKSR	DSSO	Intra	MS2_MS3	MS2	1	1	2	61.26	61.26	416.726929	4	1663.885885	9814	29.0383	-3.79154	FALSE	61.04	Cas9-Cas9	NSDKLIAR	K4(DSSO)	4	Cas9	1122	LSKSR	K3(DSSO)	3	Cas9	222	9814;9816;9817;9818;9819	20190409_Lumos_RSLC6_Beveridge_Clausen_IMP_peplib_DSSO_MS3.raw	F3
FALSE	NSDKLIAR-LSKSR	DSSO	Intra	MS2_MS3	MS2	1	1	0	61.26	52.98	416.724945	4	1663.877951	10966	31.2858	0.98007	FALSE	76.14	Cas9-Cas9	NSDKLIAR	K4(DSSO)	4	Cas9	1122	LSKSR	K3(DSSO)	3	Cas9	222	10966;10968;10969;10969;10970;10971;10971	20190409_Lumos_RSLC6_Beveridge_Clausen_IMP_peplib_DSSO_MS3.raw	F3
FALSE	MKNYWR-DKPIR	DSSO	Intra	MS2_MS3	MS2	1	1	0	61.26	61.26	421.458923	4	1682.813864	16757	42.4504	0.16626	FALSE	61.04	Cas9-Cas9	MKNYWR	K2(DSSO)	2	Cas9	884	DKPIR	K2(DSSO)	2	Cas9	1304	16757;16762;16763;16763	20190409_Lumos_RSLC6_Beveridge_Clausen_IMP_peplib_DSSO_MS3.raw	F3
FALSE	KNLIGALLFDSGETAEATR-SDNVPSEEVVKK	DSSO	Intra	MS2_MS3	MS2	1	1	1	60.71	43.34	874.191406	4	3493.743795	40718	83.5197	-2.03986	FALSE	49.07	Cas9-Cas9	KNLIGALLFDSGETAEATR	K1(DSSO)	1	Cas9	49	SDNVPSEEVVKK	K11(DSSO)	11	Cas9	881	40718;40723;40724;40725;40726	20190409_Lumos_RSLC6_Beveridge_Clausen_IMP_peplib_DSSO_MS3.raw	F3
FALSE	MIAKSEQEIGK-DFQFYKVR	DSSO	Intra	MS2_MS3	MS2	1	1	2	60.65	58.04	628.058044	4	2509.210348	26641	59.4639	-0.07557	FALSE	61.04	Cas9-Cas9	MIAKSEQEIGK	M1(Oxidation);K4(DSSO)	4	Cas9	1028	DFQFYKVR	K6(DSSO)	6	Cas9	978	26641;26643;26644;26645;26646;26646	20190409_Lumos_RSLC6_Beveridge_Clausen_IMP_peplib_DSSO_MS3.raw	F3
FALSE	GKSDNVPSEEVVK-VKYVTEGMR	DSSO	Intra	MS2_MS3	MS2	1	1	2	59.61	59.61	657.573303	4	2627.271383	19109	46.7684	-0.85797	FALSE	61.04	Cas9-Cas9	GKSDNVPSEEVVK	K2(DSSO)	2	Cas9	870	VKYVTEGMR	K2(DSSO)	2	Cas9	532	19109;19111;19112;19113;19114	20190409_Lumos_RSLC6_Beveridge_Clausen_IMP_peplib_DSSO_MS3.raw	F3
FALSE	SEQEIGKATAK-ESILPKR	DSSO	Intra	MS2_MS3	MS2	1	1	2	59.29	59.29	541.034668	4	2161.116842	16192	41.4506	0.03142	FALSE	54.03	Cas9-Cas9	SEQEIGKATAK	K7(DSSO)	7	Cas9	1035	ESILPKR	K6(DSSO)	6	Cas9	1117	16192;16194;16195	20190409_Lumos_RSLC6_Beveridge_Clausen_IMP_peplib_DSSO_MS3.raw	F3
FALSE	SEQEIGKATAK-ESILPKR	DSSO	Intra	MS2_MS3	MS2	1	1	2	59.29	59.29	541.034912	4	2161.117819	15406	40.0353	-0.42067	FALSE	61.04	Cas9-Cas9	SEQEIGKATAK	K7(DSSO)	7	Cas9	1035	ESILPKR	K6(DSSO)	6	Cas9	1117	15406;15408;15409	20190409_Lumos_RSLC6_Beveridge_Clausen_IMP_peplib_DSSO_MS3.raw	F3
FALSE	GKSDNVPSEEVVK-VKYVTEGMR	DSSO	Intra	MS2_MS3	MS2	1	1	2	58.82	58.82	881.76001	3	2643.265476	16372	41.7774	-0.54183	FALSE	49.07	Cas9-Cas9	GKSDNVPSEEVVK	K2(DSSO)	2	Cas9	870	VKYVTEGMR	K2(DSSO);M8(Oxidation)	2	Cas9	532	16372;16377;16378;16379;16380	20190409_Lumos_RSLC6_Beveridge_Clausen_IMP_peplib_DSSO_MS3.raw	F3
FALSE	SDNVPSEEVVKK-AGFIKR	DSSO	Intra	MS2_MS3	MS2	1	1	2	57.71	57.71	545.532104	4	2179.106588	18168	45.0164	-0.11153	FALSE	45.23	Cas9-Cas9	SDNVPSEEVVKK	K11(DSSO)	11	Cas9	881	AGFIKR	K5(DSSO)	5	Cas9	922	18168;18169;18170;18171;18172;18172	20190409_Lumos_RSLC6_Beveridge_Clausen_IMP_peplib_DSSO_MS3.raw	F3
FALSE	SEQEIGKATAK-ESILPKR	DSSO	Intra	MS2_MS3	MS2	1	1	2	57.5	57.5	541.034485	4	2161.11611	15739	40.6291	0.37048	FALSE	45.23	Cas9-Cas9	SEQEIGKATAK	K7(DSSO)	7	Cas9	1035	ESILPKR	K6(DSSO)	6	Cas9	1117	15739;15741;15742;15743;15744	20190409_Lumos_RSLC6_Beveridge_Clausen_IMP_peplib_DSSO_MS3.raw	F3
FALSE	VMKQLK-GQKNSR	DSSO	Intra	MS2_MS3	MS2	1	1	2	56.47	56.47	398.961639	4	1592.824728	5194	18.5649	-0.01254	FALSE	61.04	Cas9-Cas9	VMKQLK	K3(DSSO)	3	Cas9	653	GQKNSR	K3(DSSO)	3	Cas9	779	5194;5196;5197;5198;5199	20190409_Lumos_RSLC6_Beveridge_Clausen_IMP_peplib_DSSO_MS3.raw	F3
FALSE	QQLPEKYK-SKLVSDFR	DSSO	Intra	MS2_MS3	MS2	1	1	0	56.09	56.09	714.701721	3	2142.09061	20294	48.8242	-0.30055	FALSE	35.17	Cas9-Cas9	QQLPEKYK	K6(DSSO)	6	Cas9	350	SKLVSDFR	K2(DSSO)	2	Cas9	965	20294;20295;20296;20297;20298	20190409_Lumos_RSLC6_Beveridge_Clausen_IMP_peplib_DSSO_MS3.raw	F3
FALSE	APLSASMIKR-SDKNR	DSSO	Intra	MS2_MS3	MS2	1	1	0	55.6	55.6	467.235535	4	1865.920309	13169	35.6547	0.25964	FALSE	84.95	Cas9-Cas9	APLSASMIKR	M7(Oxidation);K9(DSSO)	9	Cas9	327	SDKNR	K3(DSSO)	3	Cas9	866	13169;13174;13175;13175;13176;13177;13177	20190409_Lumos_RSLC6_Beveridge_Clausen_IMP_peplib_DSSO_MS3.raw	F3
FALSE	LVDSTDKADLR-AGFIKR	DSSO	Intra	MS2_MS3	MS2	1	1	2	55.13	37.4	521.022583	4	2081.068502	20243	48.7503	0.51132	FALSE	37.17	Cas9-Cas9	LVDSTDKADLR	K7(DSSO)	7	Cas9	152	AGFIKR	K5(DSSO)	5	Cas9	922	20243;20245;20246;20247;20248	20190409_Lumos_RSLC6_Beveridge_Clausen_IMP_peplib_DSSO_MS3.raw	F3
FALSE	LVDSTDKADLR-GQKNSR	DSSO	Intra	MS2_MS3	MS2	1	1	2	55.13	55.13	520.50885	4	2079.013571	10683	30.7244	-0.03036	FALSE	61.04	Cas9-Cas9	LVDSTDKADLR	K7(DSSO)	7	Cas9	152	GQKNSR	K3(DSSO)	3	Cas9	779	10683;10685;10686;10687;10688	20190409_Lumos_RSLC6_Beveridge_Clausen_IMP_peplib_DSSO_MS3.raw	F3
FALSE	GYKEVK-AGFIKR	DSSO	Intra	MS2_MS3	MS2	1	1	2	55.13	55.13	524.613098	3	1571.824741	11992	33.3153	0.18091	FALSE	49.07	Cas9-Cas9	GYKEVK	K3(DSSO)	3	Cas9	1192	AGFIKR	K5(DSSO)	5	Cas9	922	11992;11997;11998;11999;12000	20190409_Lumos_RSLC6_Beveridge_Clausen_IMP_peplib_DSSO_MS3.raw	F3
FALSE	LKTYAHLFDDK-ESILPKR	DSSO	Intra	MS2_MS3	MS2	1	1	4	54.89	54.89	588.304504	4	2350.196188	26030	58.4453	6.36679	FALSE	35.17	Cas9-Cas9	LKTYAHLFDDK	K2(DSSO)	2	Cas9	641	ESILPKR	K6(DSSO)	6	Cas9	1117	26030;26035;26036;26037;26038	20190409_Lumos_RSLC6_Beveridge_Clausen_IMP_peplib_DSSO_MS3.raw	F3
FALSE	TYAHLFDDKVMK-NLPNEKVLPK	DSSO	Intra	MS2_MS3	MS2	1	1	4	54.79	51.93	556.086487	5	2776.403328	27965	61.6865	0.54328	FALSE	54.03	Cas9-Cas9	TYAHLFDDKVMK	K9(DSSO)	9	Cas9	650	NLPNEKVLPK	K6(DSSO)	6	Cas9	510	27965;27970;27971;27972;27973	20190409_Lumos_RSLC6_Beveridge_Clausen_IMP_peplib_DSSO_MS3.raw	F3
FALSE	SDNVPSEEVVKK-GQKNSR	DSSO	Intra	MS2_MS3	MS2	1	1	2	53.23	53.23	545.018249	4	2177.051168	8796	26.9143	-0.40501	FALSE	61.04	Cas9-Cas9	SDNVPSEEVVKK	K11(DSSO)	11	Cas9	881	GQKNSR	K3(DSSO)	3	Cas9	779	8796;8798;8799;8800;8801	20190409_Lumos_RSLC6_Beveridge_Clausen_IMP_peplib_DSSO_MS3.raw	F3
FALSE	SDNVPSEEVVKK-LVDSTDKADLR	DSSO	Intra	MS2_MS3	MS2	1	1	2	53.17	53.17	680.837952	4	2720.329977	20284	48.8103	-0.18216	FALSE	50.07	Cas9-Cas9	SDNVPSEEVVKK	K11(DSSO)	11	Cas9	881	LVDSTDKADLR	K7(DSSO)	7	Cas9	152	20284;20286;20287;20288;20289	20190409_Lumos_RSLC6_Beveridge_Clausen_IMP_peplib_DSSO_MS3.raw	F3
FALSE	NSDKLIAR-LSKSR	DSSO	Intra	MS2_MS3	MS2	1	1	0	52.68	52.68	416.725281	4	1663.879293	10388	30.1433	0.17256	FALSE	84.95	Cas9-Cas9	NSDKLIAR	K4(DSSO)	4	Cas9	1122	LSKSR	K3(DSSO)	3	Cas9	222	10388;10389;10390;10391;10392;10392	20190409_Lumos_RSLC6_Beveridge_Clausen_IMP_peplib_DSSO_MS3.raw	F3
FALSE	NSDKLIAR-LSKSR	DSSO	Intra	MS2_MS3	MS2	1	1	1	52.68	52.68	416.724213	4	1663.875021	10667	30.6967	2.74189	FALSE	84.95	Cas9-Cas9	NSDKLIAR	K4(DSSO)	4	Cas9	1122	LSKSR	K3(DSSO)	3	Cas9	222	10667;10672;10673;10674;10675	20190409_Lumos_RSLC6_Beveridge_Clausen_IMP_peplib_DSSO_MS3.raw	F3
FALSE	FKVLGNTDR-ESILPKR	DSSO	Intra	MS2_MS3	MS2	1	1	2	52.59	52.59	513.025452	4	2049.079977	23343	54.0362	-0.11732	FALSE	61.04	Cas9-Cas9	FKVLGNTDR	K2(DSSO)	2	Cas9	37	ESILPKR	K6(DSSO)	6	Cas9	1117	23343;23348;23349	20190409_Lumos_RSLC6_Beveridge_Clausen_IMP_peplib_DSSO_MS3.raw	F3
FALSE	MTNFDKNLPNEK-QQLPEKYK	DSSO	Intra	MS2_MS3	MS2	1	1	2	52.23	52.23	881.093201	3	2641.265049	20950	49.9564	-0.52963	FALSE	45.23	Cas9-Cas9	MTNFDKNLPNEK	K6(DSSO)	6	Cas9	504	QQLPEKYK	K6(DSSO)	6	Cas9	350	20950;20952;20953;20954;20955	20190409_Lumos_RSLC6_Beveridge_Clausen_IMP_peplib_DSSO_MS3.raw	F3
FALSE	MKNYWR-DKPIR	DSSO	Intra	MS2_MS3	MS2	1	1	0	51	51	425.457611	4	1698.808615	14339	37.9094	0.26108	FALSE	61.04	Cas9-Cas9	MKNYWR	M1(Oxidation);K2(DSSO)	2	Cas9	884	DKPIR	K2(DSSO)	2	Cas9	1304	14339;14341;14342;14342	20190409_Lumos_RSLC6_Beveridge_Clausen_IMP_peplib_DSSO_MS3.raw	F3
FALSE	FKVLGNTDR-ESILPKR	DSSO	Intra	MS2_MS3	MS2	1	1	2	50.34	50.34	513.025268	4	2049.079245	22993	53.3935	0.2403	FALSE	61.04	Cas9-Cas9	FKVLGNTDR	K2(DSSO)	2	Cas9	37	ESILPKR	K6(DSSO)	6	Cas9	1117	22993;22995;22996;22997;22998	20190409_Lumos_RSLC6_Beveridge_Clausen_IMP_peplib_DSSO_MS3.raw	F3
FALSE	TEVQTGGFSKESILPK-KFDNLTK	DSSO	Intra	MS2_MS3	MS2	1	1	2	50.31	50.31	915.132873	3	2743.384068	30266	65.5681	0.65882	FALSE	35.17	Cas9-Cas9	TEVQTGGFSKESILPK	K10(DSSO)	10	Cas9	1111	KFDNLTK	K1(DSSO)	1	Cas9	900	30266;30268;30269;30270;30271	20190409_Lumos_RSLC6_Beveridge_Clausen_IMP_peplib_DSSO_MS3.raw	F3
FALSE	QEDFYPFLKDNR-VKYVTEGMR	DSSO	Intra	MS2_MS3	MS2	1	1	2	50.04	50.04	937.77655	3	2811.315098	33534	70.9983	-1.22206	FALSE	45.23	Cas9-Cas9	QEDFYPFLKDNR	K9(DSSO)	9	Cas9	438	VKYVTEGMR	K2(DSSO)	2	Cas9	532	33534;33536;33537;33538;33539	20190409_Lumos_RSLC6_Beveridge_Clausen_IMP_peplib_DSSO_MS3.raw	F3
FALSE	MKNYWR-LSKSR	DSSO	Intra	MS2_MS3	MS2	1	1	2	49.54	49.54	415.953186	4	1660.790914	12414	34.1236	1.50223	FALSE	76.14	Cas9-Cas9	MKNYWR	M1(Oxidation);K2(DSSO)	2	Cas9	884	LSKSR	K3(DSSO)	3	Cas9	222	12414;12416;12417;12418;12419;12419	20190409_Lumos_RSLC6_Beveridge_Clausen_IMP_peplib_DSSO_MS3.raw	F3
FALSE	YDEHHQDLTLLKALVR-SEQEIGKATAK	DSSO	Intra	MS2_MS3	MS2	1	1	2	49.44	49.44	818.168274	4	3269.651266	30793	66.4131	-1.2844	FALSE	49.07	Cas9-Cas9	YDEHHQDLTLLKALVR	K12(DSSO)	12	Cas9	340	SEQEIGKATAK	K7(DSSO)	7	Cas9	1035	30793;30798;30799;30800;30801	20190409_Lumos_RSLC6_Beveridge_Clausen_IMP_peplib_DSSO_MS3.raw	F3
FALSE	LVDSTDKADLR-AGFIKR	DSSO	Intra	MS2_MS3	MS2	1	1	2	49.37	49.37	521.022644	4	2081.068746	23431	54.1892	0.39395	FALSE	32.2	Cas9-Cas9	LVDSTDKADLR	K7(DSSO)	7	Cas9	152	AGFIKR	K5(DSSO)	5	Cas9	922	23431;23433;23434;23435;23436	20190409_Lumos_RSLC6_Beveridge_Clausen_IMP_peplib_DSSO_MS3.raw	F3
FALSE	SDNVPSEEVVKK-VMKQLK	DSSO	Intra	MS2_MS3	MS2	1	1	2	48.67	48.67	559.290649	4	2234.140768	15462	40.1309	-0.03851	FALSE	61.04	Cas9-Cas9	SDNVPSEEVVKK	K11(DSSO)	11	Cas9	881	VMKQLK	K3(DSSO)	3	Cas9	653	15462;15464;15465;15465;15466;15467	20190409_Lumos_RSLC6_Beveridge_Clausen_IMP_peplib_DSSO_MS3.raw	F3
FALSE	APLSASMIKR-SDKNR	DSSO	Intra	MS2_MS3	MS2	1	1	0	46.62	46.62	463.237182	4	1849.926901	13655	36.5615	-0.55287	FALSE	61.04	Cas9-Cas9	APLSASMIKR	K9(DSSO)	9	Cas9	327	SDKNR	K3(DSSO)	3	Cas9	866	13655;13660;13661;13662;13663;13663	20190409_Lumos_RSLC6_Beveridge_Clausen_IMP_peplib_DSSO_MS3.raw	F3
FALSE	SSFEKNPIDFLEAK-VLSAYNKHR	DSSO	Intra	MS2_MS3	MS2	1	1	2	46.57	44.15	574.689331	5	2869.417549	30970	66.7179	0.47301	FALSE	49.07	Cas9-Cas9	SSFEKNPIDFLEAK	K5(DSSO)	5	Cas9	1180	VLSAYNKHR	K7(DSSO)	7	Cas9	1300	30970;30975;30976;30977;30978	20190409_Lumos_RSLC6_Beveridge_Clausen_IMP_peplib_DSSO_MS3.raw	F3
FALSE	APLSASMIKR-SDKNR	DSSO	Intra	MS2_MS3	MS2	1	1	0	45.16	35.17	463.236847	4	1849.925558	13363	36.0262	0.17338	FALSE	61.04	Cas9-Cas9	APLSASMIKR	K9(DSSO)	9	Cas9	327	SDKNR	K3(DSSO)	3	Cas9	866	13363;13365;13366;13366;13367;13368;13368	20190409_Lumos_RSLC6_Beveridge_Clausen_IMP_peplib_DSSO_MS3.raw	F3
FALSE	APLSASMIKR-SDKNR	DSSO	Intra	MS2_MS3	MS2	1	1	0	45.16	45.16	467.235901	4	1865.921774	10047	29.4791	-0.52583	FALSE	61.04	Cas9-Cas9	APLSASMIKR	M7(Oxidation);K9(DSSO)	9	Cas9	327	SDKNR	K3(DSSO)	3	Cas9	866	10047;10052;10053	20190409_Lumos_RSLC6_Beveridge_Clausen_IMP_peplib_DSSO_MS3.raw	F3
FALSE	KGILQTVK-DKPIR	DSSO	Intra	MS2_MS3	MS2	1	1	1	45.16	45.16	418.74176	4	1671.945211	15878	40.8694	0.59367	FALSE	54.03	Cas9-Cas9	KGILQTVK	K1(DSSO)	1	Cas9	739	DKPIR	K2(DSSO)	2	Cas9	1304	15878;15880;15881	20190409_Lumos_RSLC6_Beveridge_Clausen_IMP_peplib_DSSO_MS3.raw	F3
FALSE	SDNVPSEEVVKK-LVDSTDKADLR	DSSO	Intra	MS2_MS3	MS2	1	1	2	45.08	45.08	680.838562	4	2720.332418	21787	51.3695	-1.07996	FALSE	49.07	Cas9-Cas9	SDNVPSEEVVKK	K11(DSSO)	11	Cas9	881	LVDSTDKADLR	K7(DSSO)	7	Cas9	152	21787;21789;21790;21791;21792	20190409_Lumos_RSLC6_Beveridge_Clausen_IMP_peplib_DSSO_MS3.raw	F3
FALSE	MKNYWR-LSKSR	DSSO	Intra	MS2_MS3	MS2	1	1	2	45.03	45.03	548.937561	3	1644.79813	12886	35.0777	0.22093	FALSE	76.14	Cas9-Cas9	MKNYWR	K2(DSSO)	2	Cas9	884	LSKSR	K3(DSSO)	3	Cas9	222	12886;12888;12889;12890;12891	20190409_Lumos_RSLC6_Beveridge_Clausen_IMP_peplib_DSSO_MS3.raw	F3
