# Supplementary material for: A synthetic peptide library for benchmarking crosslinking-mass spectrometry search engines for proteins and protein complexes
Source: Nat Commun. 2020 Feb 6;11:742. doi: 10.1038/s41467-020-14608-2 (PMC7005041; doi:10.1038/s41467-020-14608-2)
Supplement: Supplementary file 3 — Supplementary Data 1 [file 41467_2020_14608_MOESM3_ESM.zip › CSVfiles/xlinkx_Lumos_DSSO_MS3-EThcD_cutoff-45-4_CSMs.csv]

Checked	Sequence	Crosslinker	Crosslink Type	Crosslink Strategy	Identified By	# Proteins	# Identified MS2 Scans	# Identified MS3 Scans	XlinkX Score	Delta XlinkX Score	m/z [Da]	Charge	MH+ [Da]	First Scan	RT [min]	DeltaM [ppm]	Is Decoy	Reporter Ion Score	Accessions	Sequence A	Modifications A	Crosslinker Position A	Protein Accession A	Leading Protein Position A	Sequence B	Modifications B	Crosslinker Position B	Protein Accession B	Leading Protein Position B	All Scans	Spectrum File	File ID
FALSE	KNLIGALLFDSGETAEATR-LVDSTDKADLR	DSSO	Intra	MS2_MS2_MS3	MS3	1	2	4	439.31	439.31	1132.571899	3	3395.701145	39667	88.7296	-3.33001	FALSE	61.04	Cas9-Cas9	KNLIGALLFDSGETAEATR	K1(DSSO)	1	Cas9	49	LVDSTDKADLR	K7(DSSO)	7	Cas9	152	39667;39669;39670;39671;39672;39673	20190409_Lumos_RSLC6_Beveridge_Clausen_IMP_peplib_DSSO_MS3-EThcD.raw	F5
FALSE	KNLIGALLFDSGETAEATR-SDNVPSEEVVKK	DSSO	Intra	MS2_MS2_MS3	MS3	1	1	4	418.7	402.84	1165.251831	3	3493.74094	37175	83.6296	1.0925	FALSE	61.04	Cas9-Cas9	KNLIGALLFDSGETAEATR	K1(DSSO)	1	Cas9	49	SDNVPSEEVVKK	K11(DSSO)	11	Cas9	881	37175;37181;37182;37183;37184	20190409_Lumos_RSLC6_Beveridge_Clausen_IMP_peplib_DSSO_MS3-EThcD.raw	F5
FALSE	KNLIGALLFDSGETAEATR-LVDSTDKADLR	DSSO	Intra	MS2_MS2_MS3	MS3	1	1	4	385.86	356.57	1132.572266	3	3395.702244	40006	89.4222	-0.13976	FALSE	61.04	Cas9-Cas9	KNLIGALLFDSGETAEATR	K1(DSSO)	1	Cas9	49	LVDSTDKADLR	K7(DSSO)	7	Cas9	152	40006;40012;40013;40014;40015	20190409_Lumos_RSLC6_Beveridge_Clausen_IMP_peplib_DSSO_MS3-EThcD.raw	F5
FALSE	KNLIGALLFDSGETAEATR-LVDSTDKADLR	DSSO	Intra	MS2_MS2_MS3	MS3	1	0	4	371.62	371.62	1132.572266	3	3395.702244	40337	90.1106	-0.00938	FALSE	61.04	Cas9-Cas9	KNLIGALLFDSGETAEATR	K1(DSSO)	1	Cas9	49	LVDSTDKADLR	K7(DSSO)	7	Cas9	152	40337;40343;40344;40345;40346	20190409_Lumos_RSLC6_Beveridge_Clausen_IMP_peplib_DSSO_MS3-EThcD.raw	F5
FALSE	KNLIGALLFDSGETAEATR-GQKNSR	DSSO	Intra	MS2_MS2_MS3	MS3	1	0	3	371.3	359.22	951.478882	3	2852.422092	33331	76.097	0.03099	FALSE	54.03	Cas9-Cas9	KNLIGALLFDSGETAEATR	K1(DSSO)	1	Cas9	49	GQKNSR	K3(DSSO)	3	Cas9	779	33331;33333;33334;33335;33336;33337	20190409_Lumos_RSLC6_Beveridge_Clausen_IMP_peplib_DSSO_MS3-EThcD.raw	F5
FALSE	KIECFDSVEISGVEDR-FDNLTKAER	DSSO	Intra	MS2_MS2_MS3	MS3	1	0	4	371.27	371.27	1045.153442	3	3133.445774	28693	67.241	0.18293	FALSE	54.03	Cas9-Cas9	KIECFDSVEISGVEDR	K1(DSSO);C4(Carbamidomethyl)	1	Cas9	575	FDNLTKAER	K6(DSSO)	6	Cas9	906	28693;28699;28700;28701;28702	20190409_Lumos_RSLC6_Beveridge_Clausen_IMP_peplib_DSSO_MS3-EThcD.raw	F5
FALSE	KNLIGALLFDSGETAEATR-LVDSTDKADLR	DSSO	Intra	MS2_MS2_MS3	MS3	1	0	4	366.63	351.43	1132.570923	3	3395.698215	41063	91.6239	0.78919	FALSE	61.04	Cas9-Cas9	KNLIGALLFDSGETAEATR	K1(DSSO)	1	Cas9	49	LVDSTDKADLR	K7(DSSO)	7	Cas9	152	41063;41065;41066;41067;41068;41069	20190409_Lumos_RSLC6_Beveridge_Clausen_IMP_peplib_DSSO_MS3-EThcD.raw	F5
FALSE	KNLIGALLFDSGETAEATR-SDNVPSEEVVKK	DSSO	Intra	MS2_MS2_MS3	MS3	1	0	4	363.24	348.66	1165.251587	3	3493.740208	37508	84.2859	0.74893	FALSE	61.04	Cas9-Cas9	KNLIGALLFDSGETAEATR	K1(DSSO)	1	Cas9	49	SDNVPSEEVVKK	K11(DSSO)	11	Cas9	881	37508;37510;37511;37512;37513	20190409_Lumos_RSLC6_Beveridge_Clausen_IMP_peplib_DSSO_MS3-EThcD.raw	F5
FALSE	KIECFDSVEISGVEDR-DFQFYKVR	DSSO	Intra	MS2_MS2_MS3	MS3	1	1	4	343.49	343.49	1048.155517	3	3142.452	36181	81.6274	0.32057	FALSE	37.17	Cas9-Cas9	KIECFDSVEISGVEDR	K1(DSSO);C4(Carbamidomethyl)	1	Cas9	575	DFQFYKVR	K6(DSSO)	6	Cas9	978	36181;36183;36184;36185;36186	20190409_Lumos_RSLC6_Beveridge_Clausen_IMP_peplib_DSSO_MS3-EThcD.raw	F5
FALSE	HKPENIVIEMAR-MIAKSEQEIGK	DSSO	Intra	MS2_MS2_MS3	MS3	1	2	4	335.73	265.06	707.609741	4	2827.417135	21138	53.088	-0.30188	FALSE	42.1	Cas9-Cas9	HKPENIVIEMAR	K2(DSSO)	2	Cas9	759	MIAKSEQEIGK	K4(DSSO)	4	Cas9	1028	21138;21144;21145;21146;21147;21148	20190409_Lumos_RSLC6_Beveridge_Clausen_IMP_peplib_DSSO_MS3-EThcD.raw	F5
FALSE	KNLIGALLFDSGETAEATR-AGFIKR	DSSO	Intra	MS2_MS2_MS3	MS3	1	0	4	327.55	313.83	952.163391	3	2854.47562	37931	85.1428	0.81877	FALSE	54.03	Cas9-Cas9	KNLIGALLFDSGETAEATR	K1(DSSO)	1	Cas9	49	AGFIKR	K5(DSSO)	5	Cas9	922	37931;37935;37936;37937;37938	20190409_Lumos_RSLC6_Beveridge_Clausen_IMP_peplib_DSSO_MS3-EThcD.raw	F5
FALSE	HKPENIVIEMAR-MIAKSEQEIGK	DSSO	Intra	MS2_MS2_MS3	MS3	1	1	4	322.19	253.28	707.609497	4	2827.416159	20795	52.439	-1.93208	FALSE	49.07	Cas9-Cas9	HKPENIVIEMAR	K2(DSSO)	2	Cas9	759	MIAKSEQEIGK	K4(DSSO)	4	Cas9	1028	20795;20797;20798;20799;20800	20190409_Lumos_RSLC6_Beveridge_Clausen_IMP_peplib_DSSO_MS3-EThcD.raw	F5
FALSE	KNLIGALLFDSGETAEATR-GYKEVK	DSSO	Intra	MS2_MS2_MS3	MS3	1	0	4	320	320	962.824036	3	2886.457554	35451	80.1831	-1.28152	FALSE	61.04	Cas9-Cas9	KNLIGALLFDSGETAEATR	K1(DSSO)	1	Cas9	49	GYKEVK	K3(DSSO)	3	Cas9	1192	35451;35457;35458;35459;35460	20190409_Lumos_RSLC6_Beveridge_Clausen_IMP_peplib_DSSO_MS3-EThcD.raw	F5
FALSE	TILDFLKSDGFANR-YDENDKLIR	DSSO	Intra	MS2_MS2_MS3	MS3	1	1	4	317.55	317.55	973.811401	3	2919.419651	41752	93.1655	0.24463	FALSE	45.23	Cas9-Cas9	TILDFLKSDGFANR	K7(DSSO)	7	Cas9	688	YDENDKLIR	K6(DSSO)	6	Cas9	952	41752;41758;41759;41760;41761	20190409_Lumos_RSLC6_Beveridge_Clausen_IMP_peplib_DSSO_MS3-EThcD.raw	F5
FALSE	LKGSPEDNEQK-DWDPKK	DSSO	Intra	MS2_MS2_MS3	MS3	1	0	4	316.06	238.14	730.672607	3	2190.003269	13621	37.9777	-0.60495	FALSE	39.46	Cas9-Cas9	LKGSPEDNEQK	K2(DSSO)	2	Cas9	1250	DWDPKK	K5(DSSO)	5	Cas9	1133	13621;13623;13624;13625;13626	20190409_Lumos_RSLC6_Beveridge_Clausen_IMP_peplib_DSSO_MS3-EThcD.raw	F5
FALSE	HKPENIVIEMAR-YDENDKLIR	DSSO	Intra	MS2_MS2_MS3	MS3	1	1	4	315.28	296.01	690.592834	4	2759.349508	24493	59.4017	0.15504	FALSE	33.37	Cas9-Cas9	HKPENIVIEMAR	K2(DSSO)	2	Cas9	759	YDENDKLIR	K6(DSSO)	6	Cas9	952	24493;24495;24496;24497;24498	20190409_Lumos_RSLC6_Beveridge_Clausen_IMP_peplib_DSSO_MS3-EThcD.raw	F5
FALSE	KNLIGALLFDSGETAEATR-GQKNSR	DSSO	Intra	MS2_MS2_MS3	MS3	1	0	3	314.35	314.35	951.478638	3	2852.42136	33696	76.7685	-0.0685	FALSE	54.03	Cas9-Cas9	KNLIGALLFDSGETAEATR	K1(DSSO)	1	Cas9	49	GQKNSR	K3(DSSO)	3	Cas9	779	33696;33702;33703;33704;33705;33706	20190409_Lumos_RSLC6_Beveridge_Clausen_IMP_peplib_DSSO_MS3-EThcD.raw	F5
FALSE	IEEGIKELGSQILK-KLVDSTDK	DSSO	Intra	MS2_MS2_MS3	MS3	1	1	4	310.68	310.68	873.798645	3	2619.381382	30529	70.6844	-0.14711	FALSE	42.1	Cas9-Cas9	IEEGIKELGSQILK	K6(DSSO)	6	Cas9	793	KLVDSTDK	K1(DSSO)	1	Cas9	145	30529;30531;30532;30533;30534	20190409_Lumos_RSLC6_Beveridge_Clausen_IMP_peplib_DSSO_MS3-EThcD.raw	F5
FALSE	MIAKSEQEIGK-YDENDKLIR	DSSO	Intra	MS2_MS2_MS3	MS3	1	1	4	306.19	230.17	852.750122	3	2556.235813	19518	49.9489	-0.43054	FALSE	42.1	Cas9-Cas9	MIAKSEQEIGK	K4(DSSO)	4	Cas9	1028	YDENDKLIR	K6(DSSO)	6	Cas9	952	19518;19524;19525;19526;19527	20190409_Lumos_RSLC6_Beveridge_Clausen_IMP_peplib_DSSO_MS3-EThcD.raw	F5
FALSE	IEEGIKELGSQILK-KLVDSTDK	DSSO	Intra	MS2_MS2_MS3	MS3	1	1	4	304.38	304.38	655.601013	4	2619.382223	30542	70.7093	-0.50752	FALSE	45.23	Cas9-Cas9	IEEGIKELGSQILK	K6(DSSO)	6	Cas9	793	KLVDSTDK	K1(DSSO)	1	Cas9	145	30542;30548;30549;30550;30551	20190409_Lumos_RSLC6_Beveridge_Clausen_IMP_peplib_DSSO_MS3-EThcD.raw	F5
FALSE	MIAKSEQEIGK-DFQFYKVR	DSSO	Intra	MS2_MS2_MS3	MS3	1	1	4	301.76	232.85	831.743652	3	2493.216404	26259	62.7245	-0.60469	FALSE	54.03	Cas9-Cas9	MIAKSEQEIGK	K4(DSSO)	4	Cas9	1028	DFQFYKVR	K6(DSSO)	6	Cas9	978	26259;26261;26262;26263;26264	20190409_Lumos_RSLC6_Beveridge_Clausen_IMP_peplib_DSSO_MS3-EThcD.raw	F5
FALSE	SEQEIGKATAK-KMIAK	DSSO	Intra	MS2_MS2_MS3	MS3	1	1	4	301.58	281.49	477.999756	4	1908.977194	8936	27.7568	0.02919	FALSE	45.23	Cas9-Cas9	SEQEIGKATAK	K7(DSSO)	7	Cas9	1035	KMIAK	K1(DSSO)	1	Cas9	1024	8936;8938;8939;8940;8941;8942	20190409_Lumos_RSLC6_Beveridge_Clausen_IMP_peplib_DSSO_MS3-EThcD.raw	F5
FALSE	KSEETITPWNFEEVVDK-MTNFDKNLPNEK	DSSO	Intra	MS2_MS2_MS3	MS3	1	0	4	298.79	298.79	1220.23584	3	3658.692966	36013	81.2791	1.11041	FALSE	61.04	Cas9-Cas9	KSEETITPWNFEEVVDK	K1(DSSO)	1	Cas9	472	MTNFDKNLPNEK	K6(DSSO)	6	Cas9	504	36013;36019;36020;36021;36022	20190409_Lumos_RSLC6_Beveridge_Clausen_IMP_peplib_DSSO_MS3-EThcD.raw	F5
FALSE	VNTEITKAPLSASMIK-SEQEIGKATAK	DSSO	Intra	MS2_MS2_MS3	MS3	1	1	4	298.79	298.79	1007.85553	3	3021.552036	23314	57.1949	0.93719	FALSE	42.1	Cas9-Cas9	VNTEITKAPLSASMIK	K7(DSSO)	7	Cas9	318	SEQEIGKATAK	K7(DSSO)	7	Cas9	1035	23314;23320;23321;23322;23323	20190409_Lumos_RSLC6_Beveridge_Clausen_IMP_peplib_DSSO_MS3-EThcD.raw	F5
FALSE	LKGSPEDNEQK-IIKDK	DSSO	Intra	MS2_MS2_MS3	MS3	1	1	4	297.13	262.58	505.258392	4	2018.01174	7617	24.7129	-0.32401	FALSE	73.05	Cas9-Cas9	LKGSPEDNEQK	K2(DSSO)	2	Cas9	1250	IIKDK	K3(DSSO)	3	Cas9	606	7617;7619;7620;7621;7622	20190409_Lumos_RSLC6_Beveridge_Clausen_IMP_peplib_DSSO_MS3-EThcD.raw	F5
FALSE	SNFDLAEDAKLQLSK-KLVDSTDK	DSSO	Intra	MS2_MS2_MS3	MS3	1	1	4	296.25	274.64	914.457397	3	2741.357639	30948	71.467	-0.37798	FALSE	33.37	Cas9-Cas9	SNFDLAEDAKLQLSK	K10(DSSO)	10	Cas9	267	KLVDSTDK	K1(DSSO)	1	Cas9	145	30948;30950;30951;30952;30953;30954	20190409_Lumos_RSLC6_Beveridge_Clausen_IMP_peplib_DSSO_MS3-EThcD.raw	F5
FALSE	MDGTEELLVKLNR-QLKEDYFK	DSSO	Intra	MS2_MS2_MS3	MS3	1	1	4	296.14	296.14	915.788757	3	2745.351719	35439	80.1645	0.33222	FALSE	54.03	Cas9-Cas9	MDGTEELLVKLNR	K10(DSSO)	10	Cas9	396	QLKEDYFK	K3(DSSO)	3	Cas9	569	35439;35445;35446;35447;35448	20190409_Lumos_RSLC6_Beveridge_Clausen_IMP_peplib_DSSO_MS3-EThcD.raw	F5
FALSE	SEQEIGKATAK-FKVLGNTDR	DSSO	Intra	MS2_MS2_MS3	MS3	1	2	4	294.01	271.83	592.801147	4	2368.18276	16001	42.8704	-0.30613	FALSE	42.1	Cas9-Cas9	SEQEIGKATAK	K7(DSSO)	7	Cas9	1035	FKVLGNTDR	K2(DSSO)	2	Cas9	37	16001;16003;16004;16005;16006;16007	20190409_Lumos_RSLC6_Beveridge_Clausen_IMP_peplib_DSSO_MS3-EThcD.raw	F5
FALSE	MTNFDKNLPNEK-KDWDPK	DSSO	Intra	MS2_MS2_MS3	MS3	1	1	4	291.22	282.85	599.778015	4	2396.090231	20662	52.1946	-0.91898	FALSE	45.23	Cas9-Cas9	MTNFDKNLPNEK	K6(DSSO)	6	Cas9	504	KDWDPK	K1(DSSO)	1	Cas9	1128	20662;20668;20669;20670;20671	20190409_Lumos_RSLC6_Beveridge_Clausen_IMP_peplib_DSSO_MS3-EThcD.raw	F5
FALSE	LPKYSLFELENGR-SDKNR	DSSO	Intra	MS2_MS2_MS3	MS3	1	0	4	288.49	288.49	781.387024	3	2342.146519	26745	63.6562	-1.2442	FALSE	61.04	Cas9-Cas9	LPKYSLFELENGR	K3(DSSO)	3	Cas9	1204	SDKNR	K3(DSSO)	3	Cas9	866	26745;26747;26748;26749;26750	20190409_Lumos_RSLC6_Beveridge_Clausen_IMP_peplib_DSSO_MS3-EThcD.raw	F5
FALSE	APLSASMIKR-KFDNLTK	DSSO	Intra	MS2_MS2_MS3	MS3	1	2	4	288.33	252.88	699.367187	3	2096.087009	21333	53.4784	-2.97156	FALSE	39.46	Cas9-Cas9	APLSASMIKR	K9(DSSO)	9	Cas9	327	KFDNLTK	K1(DSSO)	1	Cas9	900	21333;21339;21340;21341;21342;21343	20190409_Lumos_RSLC6_Beveridge_Clausen_IMP_peplib_DSSO_MS3-EThcD.raw	F5
FALSE	MIAKSEQEIGK-FDNLTKAER	DSSO	Intra	MS2_MS2_MS3	MS3	1	1	4	287.77	230.17	621.808349	4	2484.211569	17668	46.3036	-0.69323	FALSE	61.04	Cas9-Cas9	MIAKSEQEIGK	K4(DSSO)	4	Cas9	1028	FDNLTKAER	K6(DSSO)	6	Cas9	906	17668;17674;17675;17676;17677	20190409_Lumos_RSLC6_Beveridge_Clausen_IMP_peplib_DSSO_MS3-EThcD.raw	F5
FALSE	KNLIGALLFDSGETAEATR-SDNVPSEEVVKK	DSSO	Intra	MS2_MS2_MS3	MS3	1	0	4	287.57	281.14	1165.249512	3	3493.733982	37977	85.2266	0.09284	FALSE	61.04	Cas9-Cas9	KNLIGALLFDSGETAEATR	K1(DSSO)	1	Cas9	49	SDNVPSEEVVKK	K11(DSSO)	11	Cas9	881	37977;37983;37984;37985;37986	20190409_Lumos_RSLC6_Beveridge_Clausen_IMP_peplib_DSSO_MS3-EThcD.raw	F5
FALSE	LKGSPEDNEQK-IIKDK	DSSO	Intra	MS2_MS2_MS3	MS3	1	1	4	285.27	249.08	505.258087	4	2018.010519	7840	25.2486	-0.18629	FALSE	73.05	Cas9-Cas9	LKGSPEDNEQK	K2(DSSO)	2	Cas9	1250	IIKDK	K3(DSSO)	3	Cas9	606	7840;7842;7843;7844;7845	20190409_Lumos_RSLC6_Beveridge_Clausen_IMP_peplib_DSSO_MS3-EThcD.raw	F5
FALSE	YPKLESEFVYGDYK-IIKDK	DSSO	Intra	MS2_MS2_MS3	MS3	1	0	4	282.51	210.88	837.751526	3	2511.240025	26664	63.4986	0.38712	FALSE	73.05	Cas9-Cas9	YPKLESEFVYGDYK	K3(DSSO)	3	Cas9	1007	IIKDK	K3(DSSO)	3	Cas9	606	26664;26666;26667;26668;26669	20190409_Lumos_RSLC6_Beveridge_Clausen_IMP_peplib_DSSO_MS3-EThcD.raw	F5
FALSE	KNLIGALLFDSGETAEATR-GYKEVK	DSSO	Intra	MS2_MS2_MS3	MS3	1	0	4	280.69	280.69	962.824402	3	2886.458652	35809	80.8789	-0.92031	FALSE	61.04	Cas9-Cas9	KNLIGALLFDSGETAEATR	K1(DSSO)	1	Cas9	49	GYKEVK	K3(DSSO)	3	Cas9	1192	35809;35815;35816;35817;35818	20190409_Lumos_RSLC6_Beveridge_Clausen_IMP_peplib_DSSO_MS3-EThcD.raw	F5
FALSE	MDGTEELLVKLNR-KVTVK	DSSO	Intra	MS2_MS2_MS3	MS3	1	0	4	279.55	279.55	750.400879	3	2249.188084	27560	65.1984	-1.79003	FALSE	61.04	Cas9-Cas9	MDGTEELLVKLNR	K10(DSSO)	10	Cas9	396	KVTVK	K1(DSSO)	1	Cas9	562	27560;27566;27567;27568;27569	20190409_Lumos_RSLC6_Beveridge_Clausen_IMP_peplib_DSSO_MS3-EThcD.raw	F5
FALSE	LPKYSLFELENGR-KFDNLTK	DSSO	Intra	MS2_MS2_MS3	MS3	1	0	4	279.48	279.48	863.439026	3	2588.302525	32269	74.0344	0.08416	FALSE	61.04	Cas9-Cas9	LPKYSLFELENGR	K3(DSSO)	3	Cas9	1204	KFDNLTK	K1(DSSO)	1	Cas9	900	32269;32273;32274;32275;32276;32277	20190409_Lumos_RSLC6_Beveridge_Clausen_IMP_peplib_DSSO_MS3-EThcD.raw	F5
FALSE	MTNFDKNLPNEK-SKLVSDFR	DSSO	Intra	MS2_MS2_MS3	MS3	1	1	4	278.35	266.89	640.561096	4	2559.222555	24076	58.603	0.18852	FALSE	61.04	Cas9-Cas9	MTNFDKNLPNEK	K6(DSSO)	6	Cas9	504	SKLVSDFR	K2(DSSO)	2	Cas9	965	24076;24078;24079;24080;24081	20190409_Lumos_RSLC6_Beveridge_Clausen_IMP_peplib_DSSO_MS3-EThcD.raw	F5
FALSE	LKGSPEDNEQK-LKSVK	DSSO	Intra	MS2_MS2_MS3	MS3	1	1	4	275.28	246.23	494.755371	4	1975.999655	7498	24.4399	0.28272	FALSE	61.04	Cas9-Cas9	LKGSPEDNEQK	K2(DSSO)	2	Cas9	1250	LKSVK	K2(DSSO)	2	Cas9	1162	7498;7500;7501;7502;7503	20190409_Lumos_RSLC6_Beveridge_Clausen_IMP_peplib_DSSO_MS3-EThcD.raw	F5
FALSE	MTNFDKNLPNEK-KDWDPK	DSSO	Intra	MS2_MS2_MS3	MS3	1	1	4	274.8	262.28	799.368896	3	2396.092136	20615	52.1024	-0.12756	FALSE	35.17	Cas9-Cas9	MTNFDKNLPNEK	K6(DSSO)	6	Cas9	504	KDWDPK	K1(DSSO)	1	Cas9	1128	20615;20621;20622;20623;20624	20190409_Lumos_RSLC6_Beveridge_Clausen_IMP_peplib_DSSO_MS3-EThcD.raw	F5
FALSE	TEVQTGGFSKESILPK-LPKYSLFELENGR	DSSO	Intra	MS2_MS2_MS3	MS3	1	0	4	274.71	274.71	1148.589355	3	3443.753513	37076	83.4368	1.87511	FALSE	45.23	Cas9-Cas9	TEVQTGGFSKESILPK	K10(DSSO)	10	Cas9	1111	LPKYSLFELENGR	K3(DSSO)	3	Cas9	1204	37076;37078;37079;37080;37081	20190409_Lumos_RSLC6_Beveridge_Clausen_IMP_peplib_DSSO_MS3-EThcD.raw	F5
FALSE	DDSIDNKVLTR-LSKSR	DSSO	Intra	MS2_MS2_MS3	MS3	1	0	4	274.71	274.71	506.508667	4	2023.012838	16636	44.1874	0.66187	FALSE	54.03	Cas9-Cas9	DDSIDNKVLTR	K7(DSSO)	7	Cas9	859	LSKSR	K3(DSSO)	3	Cas9	222	16636;16642;16643;16644;16645;16646	20190409_Lumos_RSLC6_Beveridge_Clausen_IMP_peplib_DSSO_MS3-EThcD.raw	F5
FALSE	TEVQTGGFSKESILPK-SDKNR	DSSO	Intra	MS2_MS2_MS3	MS3	1	0	4	274.61	274.61	833.080688	3	2497.227512	20686	52.2333	-0.56544	FALSE	61.04	Cas9-Cas9	TEVQTGGFSKESILPK	K10(DSSO)	10	Cas9	1111	SDKNR	K3(DSSO)	3	Cas9	866	20686;20692;20693;20694;20695	20190409_Lumos_RSLC6_Beveridge_Clausen_IMP_peplib_DSSO_MS3-EThcD.raw	F5
FALSE	TEVQTGGFSKESILPK-FIKPILEK	DSSO	Intra	MS2_MS2_MS3	MS3	1	0	4	274.38	274.38	955.849731	3	2865.534641	31790	73.0845	-0.72567	FALSE	54.03	Cas9-Cas9	TEVQTGGFSKESILPK	K10(DSSO)	10	Cas9	1111	FIKPILEK	K3(DSSO)	3	Cas9	381	31790;31792;31793;31794;31795;31796	20190409_Lumos_RSLC6_Beveridge_Clausen_IMP_peplib_DSSO_MS3-EThcD.raw	F5
FALSE	DFQFYKVR-FDNLTKAER	DSSO	Intra	MS2_MS2_MS3	MS3	1	1	4	273.37	252.07	785.04834	3	2353.130466	28043	66.062	0.38609	FALSE	31.75	Cas9-Cas9	DFQFYKVR	K6(DSSO)	6	Cas9	978	FDNLTKAER	K6(DSSO)	6	Cas9	906	28043;28045;28046;28047;28048	20190409_Lumos_RSLC6_Beveridge_Clausen_IMP_peplib_DSSO_MS3-EThcD.raw	F5
FALSE	KNLIGALLFDSGETAEATR-LVDSTDKADLR	DSSO	Intra	MS2_MS2_MS3	MS3	1	2	4	273.35	248.45	849.681213	4	3395.703024	39655	88.7066	-0.41397	FALSE	49.07	Cas9-Cas9	KNLIGALLFDSGETAEATR	K1(DSSO)	1	Cas9	49	LVDSTDKADLR	K7(DSSO)	7	Cas9	152	39655;39657;39658;39659;39660;39661	20190409_Lumos_RSLC6_Beveridge_Clausen_IMP_peplib_DSSO_MS3-EThcD.raw	F5
FALSE	NPIDFLEAKGYK-KFDNLTK	DSSO	Intra	MS2_MS2_MS3	MS3	1	1	4	272.08	228.85	806.408142	3	2417.209873	33003	75.4655	-1.16075	FALSE	39.46	Cas9-Cas9	NPIDFLEAKGYK	K9(DSSO)	9	Cas9	1189	KFDNLTK	K1(DSSO)	1	Cas9	900	33003;33005;33006;33007;33008;33009	20190409_Lumos_RSLC6_Beveridge_Clausen_IMP_peplib_DSSO_MS3-EThcD.raw	F5
FALSE	HKPENIVIEMAR-FDNLTKAER	DSSO	Intra	MS2_MS2_MS3	MS3	1	1	4	271.35	237.59	672.588074	4	2687.330465	22828	56.2855	0.05058	FALSE	47.93	Cas9-Cas9	HKPENIVIEMAR	K2(DSSO)	2	Cas9	759	FDNLTKAER	K6(DSSO)	6	Cas9	906	22828;22830;22831;22832;22833	20190409_Lumos_RSLC6_Beveridge_Clausen_IMP_peplib_DSSO_MS3-EThcD.raw	F5
FALSE	TILDFLKSDGFANR-MIAKSEQEIGK	DSSO	Intra	MS2_MS2_MS3	MS3	1	1	4	269.81	269.81	751.625549	4	3003.480368	36737	82.728	0.34055	FALSE	84.95	Cas9-Cas9	TILDFLKSDGFANR	K7(DSSO)	7	Cas9	688	MIAKSEQEIGK	M1(Oxidation);K4(DSSO)	4	Cas9	1028	36737;36739;36740;36741;36742	20190409_Lumos_RSLC6_Beveridge_Clausen_IMP_peplib_DSSO_MS3-EThcD.raw	F5
FALSE	YPKLESEFVYGDYK-LKSVK	DSSO	Intra	MS2_MS2_MS3	MS3	1	0	4	269.44	198.21	823.746033	3	2469.223545	25963	62.1833	-0.06303	FALSE	61.04	Cas9-Cas9	YPKLESEFVYGDYK	K3(DSSO)	3	Cas9	1007	LKSVK	K2(DSSO)	2	Cas9	1162	25963;25969;25970;25971;25972	20190409_Lumos_RSLC6_Beveridge_Clausen_IMP_peplib_DSSO_MS3-EThcD.raw	F5
FALSE	SSFEKNPIDFLEAK-KLVDSTDK	DSSO	Intra	MS2_MS2_MS3	MS3	1	2	4	269.09	220.8	896.442627	3	2687.313328	32490	74.4318	0.16051	FALSE	39.46	Cas9-Cas9	SSFEKNPIDFLEAK	K5(DSSO)	5	Cas9	1180	KLVDSTDK	K1(DSSO)	1	Cas9	145	32490;32492;32493;32494;32495;32496	20190409_Lumos_RSLC6_Beveridge_Clausen_IMP_peplib_DSSO_MS3-EThcD.raw	F5
FALSE	GKSDNVPSEEVVK-VPSKK	DSSO	Intra	MS2_MS2_MS3	MS3	1	0	3	268.03	268.03	701.693237	3	2103.065159	10697	31.6777	0.22122	FALSE	37.17	Cas9-Cas9	GKSDNVPSEEVVK	K2(DSSO)	2	Cas9	870	VPSKK	K4(DSSO)	4	Cas9	34	10697;10703;10704;10705;10706	20190409_Lumos_RSLC6_Beveridge_Clausen_IMP_peplib_DSSO_MS3-EThcD.raw	F5
FALSE	QEDFYPFLKDNR-GKSDNVPSEEVVK	DSSO	Intra	MS2_MS2_MS3	MS3	1	1	4	266.97	263.59	1039.492065	3	3116.461643	29067	67.9308	0.27145	FALSE	76.14	Cas9-Cas9	QEDFYPFLKDNR	K9(DSSO)	9	Cas9	438	GKSDNVPSEEVVK	K2(DSSO)	2	Cas9	870	29067;29073;29074;29075;29076	20190409_Lumos_RSLC6_Beveridge_Clausen_IMP_peplib_DSSO_MS3-EThcD.raw	F5
FALSE	TILDFLKSDGFANR-MIAKSEQEIGK	DSSO	Intra	MS2_MS2_MS3	MS3	1	1	4	265.31	196.76	747.626892	4	2987.485739	37884	85.053	0.35978	FALSE	45.23	Cas9-Cas9	TILDFLKSDGFANR	K7(DSSO)	7	Cas9	688	MIAKSEQEIGK	K4(DSSO)	4	Cas9	1028	37884;37890;37891;37892;37893	20190409_Lumos_RSLC6_Beveridge_Clausen_IMP_peplib_DSSO_MS3-EThcD.raw	F5
FALSE	MTNFDKNLPNEK-SKLVSDFR	DSSO	Intra	MS2_MS2_MS3	MS3	1	1	4	264.84	261.42	853.745239	3	2559.221165	24459	59.3395	0.40449	FALSE	42.1	Cas9-Cas9	MTNFDKNLPNEK	K6(DSSO)	6	Cas9	504	SKLVSDFR	K2(DSSO)	2	Cas9	965	24459;24465;24466;24467;24468	20190409_Lumos_RSLC6_Beveridge_Clausen_IMP_peplib_DSSO_MS3-EThcD.raw	F5
FALSE	VLSAYNKHR-KLVDSTDK	DSSO	Intra	MS2_MS2_MS3	MS3	1	0	4	264.11	264.11	717.368591	3	2150.091221	9947	29.9707	0.91184	FALSE	30.28	Cas9-Cas9	VLSAYNKHR	K7(DSSO)	7	Cas9	1300	KLVDSTDK	K1(DSSO)	1	Cas9	145	9947;9953;9954;9955;9956	20190409_Lumos_RSLC6_Beveridge_Clausen_IMP_peplib_DSSO_MS3-EThcD.raw	F5
FALSE	MLASAGELQKGNELALPSK-VVDELVKVMGR	DSSO	Intra	MS2_MS2_MS3	MS3	1	1	4	261.91	234.84	844.440674	4	3374.740866	30530	70.6869	-0.40691	FALSE	54.03	Cas9-Cas9	MLASAGELQKGNELALPSK	K10(DSSO)	10	Cas9	1226	VVDELVKVMGR	K7(DSSO);M9(Oxidation)	7	Cas9	753	30530;30536;30537;30538;30539	20190409_Lumos_RSLC6_Beveridge_Clausen_IMP_peplib_DSSO_MS3-EThcD.raw	F5
FALSE	MLASAGELQKGNELALPSK-VVDELVKVMGR	DSSO	Intra	MS2_MS2_MS3	MS3	1	0	4	261.91	237.86	1125.58435	3	3374.738499	33464	76.3486	1.14471	FALSE	84.95	Cas9-Cas9	MLASAGELQKGNELALPSK	M1(Oxidation);K10(DSSO)	10	Cas9	1226	VVDELVKVMGR	K7(DSSO)	7	Cas9	753	33464;33470;33471;33472;33473;33474	20190409_Lumos_RSLC6_Beveridge_Clausen_IMP_peplib_DSSO_MS3-EThcD.raw	F5
FALSE	MIAKSEQEIGK-FDNLTKAER	DSSO	Intra	MS2_MS2_MS3	MS3	1	1	4	261.03	224.09	828.743225	3	2484.215122	17391	45.7417	-0.20488	FALSE	49.07	Cas9-Cas9	MIAKSEQEIGK	K4(DSSO)	4	Cas9	1028	FDNLTKAER	K6(DSSO)	6	Cas9	906	17391;17397;17398;17399;17400	20190409_Lumos_RSLC6_Beveridge_Clausen_IMP_peplib_DSSO_MS3-EThcD.raw	F5
FALSE	LKTYAHLFDDK-ESILPKR	DSSO	Intra	MS2_MS2_MS3	MS3	1	0	4	260.76	260.76	784.070801	3	2350.197849	24028	58.5199	-0.25025	FALSE	33.37	Cas9-Cas9	LKTYAHLFDDK	K2(DSSO)	2	Cas9	641	ESILPKR	K6(DSSO)	6	Cas9	1117	24028;24034;24035;24036;24037	20190409_Lumos_RSLC6_Beveridge_Clausen_IMP_peplib_DSSO_MS3-EThcD.raw	F5
FALSE	NSDKLIAR-DKPIR	DSSO	Intra	MS2_MS2_MS3	MS3	1	1	4	260.4	164.79	567.970398	3	1701.896641	12854	36.3292	0.07051	FALSE	49.07	Cas9-Cas9	NSDKLIAR	K4(DSSO)	4	Cas9	1122	DKPIR	K2(DSSO)	2	Cas9	1304	12854;12856;12857;12858;12859	20190409_Lumos_RSLC6_Beveridge_Clausen_IMP_peplib_DSSO_MS3-EThcD.raw	F5
FALSE	YDENDKLIR-FDNLTKAER	DSSO	Intra	MS2_MS2_MS3	MS3	1	1	4	260.19	245.09	806.053589	3	2416.146214	20734	52.3236	-0.37303	FALSE	45.23	Cas9-Cas9	YDENDKLIR	K6(DSSO)	6	Cas9	952	FDNLTKAER	K6(DSSO)	6	Cas9	906	20734;20736;20737;20738;20739	20190409_Lumos_RSLC6_Beveridge_Clausen_IMP_peplib_DSSO_MS3-EThcD.raw	F5
FALSE	VNTEITKAPLSASMIK-FKVLGNTDR	DSSO	Intra	MS2_MS2_MS3	MS3	1	1	4	259.96	259.96	970.509155	3	2909.512913	28583	67.0468	-0.05234	FALSE	49.07	Cas9-Cas9	VNTEITKAPLSASMIK	K7(DSSO)	7	Cas9	318	FKVLGNTDR	K2(DSSO)	2	Cas9	37	28583;28589;28590;28591;28592	20190409_Lumos_RSLC6_Beveridge_Clausen_IMP_peplib_DSSO_MS3-EThcD.raw	F5
FALSE	SSFEKNPIDFLEAK-IEKILTFR	DSSO	Intra	MS2_MS2_MS3	MS3	1	2	4	257.21	226.1	934.489197	3	2801.453037	39691	88.7757	0.39172	FALSE	54.03	Cas9-Cas9	SSFEKNPIDFLEAK	K5(DSSO)	5	Cas9	1180	IEKILTFR	K3(DSSO)	3	Cas9	446	39691;39693;39694;39695;39696;39697	20190409_Lumos_RSLC6_Beveridge_Clausen_IMP_peplib_DSSO_MS3-EThcD.raw	F5
FALSE	TILDFLKSDGFANR-FDNLTKAER	DSSO	Intra	MS2_MS2_MS3	MS3	1	2	4	257.15	235.5	712.605347	4	2847.399557	39656	88.7089	0.20656	FALSE	61.04	Cas9-Cas9	TILDFLKSDGFANR	K7(DSSO)	7	Cas9	688	FDNLTKAER	K6(DSSO)	6	Cas9	906	39656;39662;39663;39664;39665;39666	20190409_Lumos_RSLC6_Beveridge_Clausen_IMP_peplib_DSSO_MS3-EThcD.raw	F5
FALSE	HKPENIVIEMAR-MIAKSEQEIGK	DSSO	Intra	MS2_MS2_MS3	MS3	1	2	4	256.9	203.88	707.60907	4	2827.41445	21478	53.7643	-0.5865	FALSE	73.05	Cas9-Cas9	HKPENIVIEMAR	K2(DSSO)	2	Cas9	759	MIAKSEQEIGK	K4(DSSO)	4	Cas9	1028	21478;21480;21481;21482;21483;21484	20190409_Lumos_RSLC6_Beveridge_Clausen_IMP_peplib_DSSO_MS3-EThcD.raw	F5
FALSE	MDGTEELLVKLNR-GGLSELDKAGFIK	DSSO	Intra	MS2_MS2_MS3	MS3	1	1	4	256.48	256.48	757.135986	4	3025.522116	37989	85.2521	0.21132	FALSE	65.05	Cas9-Cas9	MDGTEELLVKLNR	M1(Oxidation);K10(DSSO)	10	Cas9	396	GGLSELDKAGFIK	K8(DSSO)	8	Cas9	917	37989;37991;37992;37993;37994	20190409_Lumos_RSLC6_Beveridge_Clausen_IMP_peplib_DSSO_MS3-EThcD.raw	F5
FALSE	QLKEDYFK-EKIEK	DSSO	Intra	MS2_MS2_MS3	MS3	1	1	4	255.54	187.7	625.313537	3	1873.92606	15286	41.4432	-0.93134	FALSE	25.44	Cas9-Cas9	QLKEDYFK	K3(DSSO)	3	Cas9	569	EKIEK	K2(DSSO)	2	Cas9	443	15286;15288;15289;15290;15291	20190409_Lumos_RSLC6_Beveridge_Clausen_IMP_peplib_DSSO_MS3-EThcD.raw	F5
FALSE	GGLSELDKAGFIK-QLKEDYFK	DSSO	Intra	MS2_MS2_MS3	MS3	1	0	4	255.19	255.19	855.093262	3	2563.265232	37162	83.6092	1.10566	FALSE	65.05	Cas9-Cas9	GGLSELDKAGFIK	K8(DSSO)	8	Cas9	917	QLKEDYFK	K3(DSSO)	3	Cas9	569	37162;37164;37165;37166;37167	20190409_Lumos_RSLC6_Beveridge_Clausen_IMP_peplib_DSSO_MS3-EThcD.raw	F5
FALSE	MDGTEELLVKLNR-KVTVK	DSSO	Intra	MS2_MS2_MS3	MS3	1	0	4	255.13	255.13	750.401184	3	2249.188999	27984	65.9529	-0.23751	FALSE	61.04	Cas9-Cas9	MDGTEELLVKLNR	K10(DSSO)	10	Cas9	396	KVTVK	K1(DSSO)	1	Cas9	562	27984;27986;27987;27988;27989	20190409_Lumos_RSLC6_Beveridge_Clausen_IMP_peplib_DSSO_MS3-EThcD.raw	F5
FALSE	TEVQTGGFSKESILPK-LPKYSLFELENGR	DSSO	Intra	MS2_MS2_MS3	MS3	1	1	4	255.13	255.13	861.691711	4	3443.745016	37042	83.364	0.42155	FALSE	61.04	Cas9-Cas9	TEVQTGGFSKESILPK	K10(DSSO)	10	Cas9	1111	LPKYSLFELENGR	K3(DSSO)	3	Cas9	1204	37042;37044;37045;37046;37047	20190409_Lumos_RSLC6_Beveridge_Clausen_IMP_peplib_DSSO_MS3-EThcD.raw	F5
FALSE	VKYVTEGMR-VPSKK	DSSO	Intra	MS2_MS2_MS3	MS3	1	1	3	255.1	255.1	599.979614	3	1797.92429	10963	32.2539	-1.73284	FALSE	61.04	Cas9-Cas9	VKYVTEGMR	K2(DSSO)	2	Cas9	532	VPSKK	K4(DSSO)	4	Cas9	34	10963;10965;10966;10967;10968;10969	20190409_Lumos_RSLC6_Beveridge_Clausen_IMP_peplib_DSSO_MS3-EThcD.raw	F5
FALSE	NSDKLIAR-DKPIR	DSSO	Intra	MS2_MS2_MS3	MS3	1	1	4	254.87	159.06	567.970215	3	1701.896091	13412	37.5105	0.19056	FALSE	49.07	Cas9-Cas9	NSDKLIAR	K4(DSSO)	4	Cas9	1122	DKPIR	K2(DSSO)	2	Cas9	1304	13412;13414;13415;13416;13417	20190409_Lumos_RSLC6_Beveridge_Clausen_IMP_peplib_DSSO_MS3-EThcD.raw	F5
FALSE	SSFEKNPIDFLEAK-IEKILTFR	DSSO	Intra	MS2_MS2_MS3	MS3	1	2	4	253.97	226.62	701.116699	4	2801.444967	39679	88.7544	-0.84204	FALSE	100	Cas9-Cas9	SSFEKNPIDFLEAK	K5(DSSO)	5	Cas9	1180	IEKILTFR	K3(DSSO)	3	Cas9	446	39679;39681;39682;39683;39684;39685	20190409_Lumos_RSLC6_Beveridge_Clausen_IMP_peplib_DSSO_MS3-EThcD.raw	F5
FALSE	SSFEKNPIDFLEAK-KLVDSTDK	DSSO	Intra	MS2_MS2_MS3	MS3	1	2	4	253.97	240.85	672.583557	4	2687.312399	32467	74.3963	-1.62781	FALSE	45.23	Cas9-Cas9	SSFEKNPIDFLEAK	K5(DSSO)	5	Cas9	1180	KLVDSTDK	K1(DSSO)	1	Cas9	145	32467;32473;32474;32475;32476;32477	20190409_Lumos_RSLC6_Beveridge_Clausen_IMP_peplib_DSSO_MS3-EThcD.raw	F5
FALSE	TILDFLKSDGFANR-YDENDKLIR	DSSO	Intra	MS2_MS2_MS3	MS3	1	1	4	253.6	253.6	730.610657	4	2919.420797	41804	93.277	0.22484	FALSE	33.37	Cas9-Cas9	TILDFLKSDGFANR	K7(DSSO)	7	Cas9	688	YDENDKLIR	K6(DSSO)	6	Cas9	952	41804;41806;41807;41808;41809	20190409_Lumos_RSLC6_Beveridge_Clausen_IMP_peplib_DSSO_MS3-EThcD.raw	F5
FALSE	MTNFDKNLPNEK-SKLVSDFR	DSSO	Intra	MS2_MS2_MS3	MS3	1	1	4	253.42	253.42	644.560486	4	2575.220114	22119	54.9288	0.0887	FALSE	84.95	Cas9-Cas9	MTNFDKNLPNEK	M1(Oxidation);K6(DSSO)	6	Cas9	504	SKLVSDFR	K2(DSSO)	2	Cas9	965	22119;22121;22122;22123;22124	20190409_Lumos_RSLC6_Beveridge_Clausen_IMP_peplib_DSSO_MS3-EThcD.raw	F5
FALSE	APLSASMIKR-SDKNR	DSSO	Intra	MS2_MS2_MS3	MS3	1	0	4	252.72	252.72	622.645691	3	1865.92252	10943	32.2069	-0.54066	FALSE	61.04	Cas9-Cas9	APLSASMIKR	M7(Oxidation);K9(DSSO)	9	Cas9	327	SDKNR	K3(DSSO)	3	Cas9	866	10943;10947;10948;10949;10950;10951	20190409_Lumos_RSLC6_Beveridge_Clausen_IMP_peplib_DSSO_MS3-EThcD.raw	F5
FALSE	APLSASMIKR-KFDNLTK	DSSO	Intra	MS2_MS2_MS3	MS3	1	1	4	252.72	216.58	699.367432	3	2096.087742	21718	54.2117	0.12884	FALSE	37.17	Cas9-Cas9	APLSASMIKR	K9(DSSO)	9	Cas9	327	KFDNLTK	K1(DSSO)	1	Cas9	900	21718;21720;21721;21722;21723;21724	20190409_Lumos_RSLC6_Beveridge_Clausen_IMP_peplib_DSSO_MS3-EThcD.raw	F5
FALSE	LKGSPEDNEQK-LKSVK	DSSO	Intra	MS2_MS2_MS3	MS3	1	1	4	251.58	207.45	494.755585	4	1976.000509	7722	24.9619	0.32589	FALSE	61.04	Cas9-Cas9	LKGSPEDNEQK	K2(DSSO)	2	Cas9	1250	LKSVK	K2(DSSO)	2	Cas9	1162	7722;7724;7725;7726;7727	20190409_Lumos_RSLC6_Beveridge_Clausen_IMP_peplib_DSSO_MS3-EThcD.raw	F5
FALSE	SEQEIGKATAK-ESILPKR	DSSO	Intra	MS2_MS2_MS3	MS3	1	1	4	251.51	186.18	721.044311	3	2161.118381	14487	39.8621	-0.80153	FALSE	33.37	Cas9-Cas9	SEQEIGKATAK	K7(DSSO)	7	Cas9	1035	ESILPKR	K6(DSSO)	6	Cas9	1117	14487;14493;14494;14495;14496	20190409_Lumos_RSLC6_Beveridge_Clausen_IMP_peplib_DSSO_MS3-EThcD.raw	F5
FALSE	SEQEIGKATAK-KMIAK	DSSO	Intra	MS2_MS2_MS3	MS3	1	0	3	251.51	220.55	642.32959	3	1924.974216	7570	24.609	0.24974	FALSE	61.04	Cas9-Cas9	SEQEIGKATAK	K7(DSSO)	7	Cas9	1035	KMIAK	K1(DSSO);M2(Oxidation)	1	Cas9	1024	7570;7576;7577;7578;7579	20190409_Lumos_RSLC6_Beveridge_Clausen_IMP_peplib_DSSO_MS3-EThcD.raw	F5
FALSE	SEQEIGKATAK-KMIAK	DSSO	Intra	MS2_MS2_MS3	MS3	1	0	3	251.51	194.6	642.329101	3	1924.972752	7789	25.1248	-0.26026	FALSE	61.04	Cas9-Cas9	SEQEIGKATAK	K7(DSSO)	7	Cas9	1035	KMIAK	K1(DSSO);M2(Oxidation)	1	Cas9	1024	7789;7791;7792;7793;7794	20190409_Lumos_RSLC6_Beveridge_Clausen_IMP_peplib_DSSO_MS3-EThcD.raw	F5
FALSE	MDGTEELLVKLNR-GGLSELDKAGFIK	DSSO	Intra	MS2_MS2_MS3	MS3	1	1	4	251.34	224.31	1009.179016	3	3025.522495	38002	85.2764	0.74817	FALSE	49.07	Cas9-Cas9	MDGTEELLVKLNR	M1(Oxidation);K10(DSSO)	10	Cas9	396	GGLSELDKAGFIK	K8(DSSO)	8	Cas9	917	38002;38008;38009;38010;38011	20190409_Lumos_RSLC6_Beveridge_Clausen_IMP_peplib_DSSO_MS3-EThcD.raw	F5
FALSE	LVDSTDKADLR-GQKNSR	DSSO	Intra	MS2_MS2_MS3	MS3	1	0	3	250.92	233.58	693.676697	3	2079.015537	10573	31.391	-0.35672	FALSE	45.23	Cas9-Cas9	LVDSTDKADLR	K7(DSSO)	7	Cas9	152	GQKNSR	K3(DSSO)	3	Cas9	779	10573;10575;10576;10577;10578	20190409_Lumos_RSLC6_Beveridge_Clausen_IMP_peplib_DSSO_MS3-EThcD.raw	F5
FALSE	LVDSTDKADLR-GQKNSR	DSSO	Intra	MS2_MS2_MS3	MS3	1	2	4	250.92	231.72	693.676391	3	2079.014622	9763	29.5707	0.30683	FALSE	45.23	Cas9-Cas9	LVDSTDKADLR	K7(DSSO)	7	Cas9	152	GQKNSR	K3(DSSO)	3	Cas9	779	9763;9765;9766;9767;9768;9769	20190409_Lumos_RSLC6_Beveridge_Clausen_IMP_peplib_DSSO_MS3-EThcD.raw	F5
FALSE	LVDSTDKADLR-AGFIKR	DSSO	Intra	MS2_MS2_MS3	MS3	1	0	4	250.92	236.13	521.022766	4	2081.069235	18317	47.6148	-0.30887	FALSE	54.03	Cas9-Cas9	LVDSTDKADLR	K7(DSSO)	7	Cas9	152	AGFIKR	K5(DSSO)	5	Cas9	922	18317;18319;18320;18321;18322	20190409_Lumos_RSLC6_Beveridge_Clausen_IMP_peplib_DSSO_MS3-EThcD.raw	F5
FALSE	NSDKLIAR-LSKSR	DSSO	Intra	MS2_MS2_MS3	MS3	1	1	4	250.47	174.77	416.723236	4	1663.871115	9348	28.6715	-0.80264	FALSE	61.09	Cas9-Cas9	NSDKLIAR	K4(DSSO)	4	Cas9	1122	LSKSR	K3(DSSO)	3	Cas9	222	9348;9354;9355;9356;9357;9358	20190409_Lumos_RSLC6_Beveridge_Clausen_IMP_peplib_DSSO_MS3-EThcD.raw	F5
FALSE	TEVQTGGFSKESILPK-SDKNR	DSSO	Intra	MS2_MS2_MS3	MS3	1	0	4	249.6	249.6	833.080322	3	2497.226414	22364	55.4012	-0.44059	FALSE	61.04	Cas9-Cas9	TEVQTGGFSKESILPK	K10(DSSO)	10	Cas9	1111	SDKNR	K3(DSSO)	3	Cas9	866	22364;22370;22371;22372;22373	20190409_Lumos_RSLC6_Beveridge_Clausen_IMP_peplib_DSSO_MS3-EThcD.raw	F5
FALSE	LENLIAQLPGEKK-LKGSPEDNEQK	DSSO	Intra	MS2_MS2_MS3	MS3	1	1	4	249.39	199.67	952.155762	3	2854.452732	23680	57.9021	0.46955	FALSE	61.04	Cas9-Cas9	LENLIAQLPGEKK	K12(DSSO)	12	Cas9	237	LKGSPEDNEQK	K2(DSSO)	2	Cas9	1250	23680;23686;23687;23688;23689	20190409_Lumos_RSLC6_Beveridge_Clausen_IMP_peplib_DSSO_MS3-EThcD.raw	F5
FALSE	SEQEIGKATAK-FKVLGNTDR	DSSO	Intra	MS2_MS2_MS3	MS3	1	2	4	248.99	248.99	790.065918	3	2368.183201	16337	43.5622	0.09186	FALSE	42.1	Cas9-Cas9	SEQEIGKATAK	K7(DSSO)	7	Cas9	1035	FKVLGNTDR	K2(DSSO)	2	Cas9	37	16337;16339;16340;16341;16342;16343	20190409_Lumos_RSLC6_Beveridge_Clausen_IMP_peplib_DSSO_MS3-EThcD.raw	F5
FALSE	TEVQTGGFSKESILPK-APLSASMIKR	DSSO	Intra	MS2_MS2_MS3	MS3	1	1	4	248.96	224.89	738.636291	4	2951.523336	29287	68.34	0.57928	FALSE	61.04	Cas9-Cas9	TEVQTGGFSKESILPK	K10(DSSO)	10	Cas9	1111	APLSASMIKR	K9(DSSO)	9	Cas9	327	29287;29293;29294;29295;29296	20190409_Lumos_RSLC6_Beveridge_Clausen_IMP_peplib_DSSO_MS3-EThcD.raw	F5
FALSE	SEQEIGKATAK-KMIAK	DSSO	Intra	MS2_MS2_MS3	MS3	1	0	4	248.6	179.61	636.99646	3	1908.974827	9206	28.3615	-0.90807	FALSE	54.03	Cas9-Cas9	SEQEIGKATAK	K7(DSSO)	7	Cas9	1035	KMIAK	K1(DSSO)	1	Cas9	1024	9206;9212;9213;9214;9215;9216	20190409_Lumos_RSLC6_Beveridge_Clausen_IMP_peplib_DSSO_MS3-EThcD.raw	F5
FALSE	MDGTEELLVKLNR-GGLSELDKAGFIK	DSSO	Intra	MS2_MS2_MS3	MS3	1	2	4	248.21	248.21	1003.8479	3	3009.529148	39552	88.4767	0.40252	FALSE	73.05	Cas9-Cas9	MDGTEELLVKLNR	K10(DSSO)	10	Cas9	396	GGLSELDKAGFIK	K8(DSSO)	8	Cas9	917	39552;39558;39559;39560;39561;39562	20190409_Lumos_RSLC6_Beveridge_Clausen_IMP_peplib_DSSO_MS3-EThcD.raw	F5
FALSE	QLLNAKLITQR-QLKEDYFK	DSSO	Intra	MS2_MS2_MS3	MS3	1	1	4	248.09	224.01	842.453064	3	2525.344639	28337	66.5897	0.06197	FALSE	49.07	Cas9-Cas9	QLLNAKLITQR	K6(DSSO)	6	Cas9	894	QLKEDYFK	K3(DSSO)	3	Cas9	569	28337;28343;28344;28345;28346	20190409_Lumos_RSLC6_Beveridge_Clausen_IMP_peplib_DSSO_MS3-EThcD.raw	F5
FALSE	MDGTEELLVKLNR-GGLSELDKAGFIK	DSSO	Intra	MS2_MS2_MS3	MS3	1	2	4	248.09	248.09	753.137512	4	3009.528219	39551	88.4744	-0.71715	FALSE	45.23	Cas9-Cas9	MDGTEELLVKLNR	K10(DSSO)	10	Cas9	396	GGLSELDKAGFIK	K8(DSSO)	8	Cas9	917	39551;39553;39554;39555;39556;39557	20190409_Lumos_RSLC6_Beveridge_Clausen_IMP_peplib_DSSO_MS3-EThcD.raw	F5
FALSE	YDENDKLIR-DFQFYKVR	DSSO	Intra	MS2_MS2_MS3	MS3	1	1	4	248.01	226.92	809.055298	3	2425.15134	30579	70.7778	-0.57276	FALSE	42.1	Cas9-Cas9	YDENDKLIR	K6(DSSO)	6	Cas9	952	DFQFYKVR	K6(DSSO)	6	Cas9	978	30579;30585;30586;30587;30588	20190409_Lumos_RSLC6_Beveridge_Clausen_IMP_peplib_DSSO_MS3-EThcD.raw	F5
FALSE	MTNFDKNLPNEK-SKLVSDFR	DSSO	Intra	MS2_MS2_MS3	MS3	1	1	4	247.67	244.64	640.562012	4	2559.226217	23716	57.973	0.00145	FALSE	26.52	Cas9-Cas9	MTNFDKNLPNEK	K6(DSSO)	6	Cas9	504	SKLVSDFR	K2(DSSO)	2	Cas9	965	23716;23718;23719;23720;23721	20190409_Lumos_RSLC6_Beveridge_Clausen_IMP_peplib_DSSO_MS3-EThcD.raw	F5
FALSE	MLASAGELQKGNELALPSK-VVDELVKVMGR	DSSO	Intra	MS2_MS2_MS3	MS3	1	1	4	247.28	234	1120.25354	3	3358.746067	34722	78.746	0.28211	FALSE	61.04	Cas9-Cas9	MLASAGELQKGNELALPSK	K10(DSSO)	10	Cas9	1226	VVDELVKVMGR	K7(DSSO)	7	Cas9	753	34722;34724;34725;34726;34727	20190409_Lumos_RSLC6_Beveridge_Clausen_IMP_peplib_DSSO_MS3-EThcD.raw	F5
FALSE	YPKLESEFVYGDYK-LKGSPEDNEQK	DSSO	Intra	MS2_MS2_MS3	MS3	1	1	4	246.82	162.94	785.617248	4	3139.447164	26875	63.8882	0.57813	FALSE	61.04	Cas9-Cas9	YPKLESEFVYGDYK	K3(DSSO)	3	Cas9	1007	LKGSPEDNEQK	K2(DSSO)	2	Cas9	1250	26875;26877;26878;26879;26880	20190409_Lumos_RSLC6_Beveridge_Clausen_IMP_peplib_DSSO_MS3-EThcD.raw	F5
FALSE	TEVQTGGFSKESILPK-KFDNLTK	DSSO	Intra	MS2_MS2_MS3	MS3	1	1	4	246.58	246.58	686.602295	4	2743.38735	27801	65.6415	0.39148	FALSE	54.03	Cas9-Cas9	TEVQTGGFSKESILPK	K10(DSSO)	10	Cas9	1111	KFDNLTK	K1(DSSO)	1	Cas9	900	27801;27803;27804;27805;27806	20190409_Lumos_RSLC6_Beveridge_Clausen_IMP_peplib_DSSO_MS3-EThcD.raw	F5
FALSE	MIAKSEQEIGK-FDNLTKAER	DSSO	Intra	MS2_MS2_MS3	MS3	1	1	4	246.5	225.2	621.808349	4	2484.211569	17390	45.7392	-0.02041	FALSE	31.75	Cas9-Cas9	MIAKSEQEIGK	K4(DSSO)	4	Cas9	1028	FDNLTKAER	K6(DSSO)	6	Cas9	906	17390;17392;17393;17394;17395	20190409_Lumos_RSLC6_Beveridge_Clausen_IMP_peplib_DSSO_MS3-EThcD.raw	F5
FALSE	SDNVPSEEVVKK-AGFIKR	DSSO	Intra	MS2_MS2_MS3	MS3	1	2	4	245.46	210.54	545.532104	4	2179.106588	16775	44.4579	-0.21714	FALSE	45.23	Cas9-Cas9	SDNVPSEEVVKK	K11(DSSO)	11	Cas9	881	AGFIKR	K5(DSSO)	5	Cas9	922	16775;16781;16782;16783;16784;16785;16788	20190409_Lumos_RSLC6_Beveridge_Clausen_IMP_peplib_DSSO_MS3-EThcD.raw	F5
FALSE	TILDFLKSDGFANR-YDENDKLIR	DSSO	Intra	MS2_MS2_MS3	MS3	1	1	4	244.98	234.53	730.61029	4	2919.419332	42099	93.9229	-0.8105	FALSE	33.37	Cas9-Cas9	TILDFLKSDGFANR	K7(DSSO)	7	Cas9	688	YDENDKLIR	K6(DSSO)	6	Cas9	952	42099;42101;42102;42103;42104	20190409_Lumos_RSLC6_Beveridge_Clausen_IMP_peplib_DSSO_MS3-EThcD.raw	F5
FALSE	NSDKLIAR-LSKSR	DSSO	Intra	MS2_MS2_MS3	MS3	1	1	4	244.63	156.33	555.298645	3	1663.881382	9906	29.8827	-0.11649	FALSE	49.07	Cas9-Cas9	NSDKLIAR	K4(DSSO)	4	Cas9	1122	LSKSR	K3(DSSO)	3	Cas9	222	9906;9908;9909;9910;9911	20190409_Lumos_RSLC6_Beveridge_Clausen_IMP_peplib_DSSO_MS3-EThcD.raw	F5
FALSE	SSFEKNPIDFLEAK-KLVDSTDK	DSSO	Intra	MS2_MS2_MS3	MS3	1	0	4	244.32	188.89	896.442871	3	2687.31406	32813	75.0881	0.405	FALSE	49.07	Cas9-Cas9	SSFEKNPIDFLEAK	K5(DSSO)	5	Cas9	1180	KLVDSTDK	K1(DSSO)	1	Cas9	145	32813;32819;32820;32821;32822;32823	20190409_Lumos_RSLC6_Beveridge_Clausen_IMP_peplib_DSSO_MS3-EThcD.raw	F5
FALSE	HKPENIVIEMAR-FDNLTKAER	DSSO	Intra	MS2_MS2_MS3	MS3	1	1	4	244.28	224.44	672.590149	4	2687.338766	22143	54.9688	-1.25677	FALSE	30.28	Cas9-Cas9	HKPENIVIEMAR	K2(DSSO)	2	Cas9	759	FDNLTKAER	K6(DSSO)	6	Cas9	906	22143;22145;22146;22147;22148	20190409_Lumos_RSLC6_Beveridge_Clausen_IMP_peplib_DSSO_MS3-EThcD.raw	F5
FALSE	TILDFLKSDGFANR-YDENDKLIR	DSSO	Intra	MS2_MS2_MS3	MS3	1	0	4	243.4	243.4	973.812622	3	2919.423313	42100	93.925	0.09918	FALSE	45.23	Cas9-Cas9	TILDFLKSDGFANR	K7(DSSO)	7	Cas9	688	YDENDKLIR	K6(DSSO)	6	Cas9	952	42100;42106;42107;42108;42109	20190409_Lumos_RSLC6_Beveridge_Clausen_IMP_peplib_DSSO_MS3-EThcD.raw	F5
FALSE	NSDKLIAR-LSKSR	DSSO	Intra	MS2_MS2_MS3	MS3	1	1	4	243.38	132.71	416.725403	4	1663.879782	9624	29.2604	-0.66379	FALSE	61.09	Cas9-Cas9	NSDKLIAR	K4(DSSO)	4	Cas9	1122	LSKSR	K3(DSSO)	3	Cas9	222	9624;9630;9631;9632;9633;9634	20190409_Lumos_RSLC6_Beveridge_Clausen_IMP_peplib_DSSO_MS3-EThcD.raw	F5
FALSE	SSFEKNPIDFLEAK-VLSAYNKHR	DSSO	Intra	MS2_MS2_MS3	MS3	1	1	4	243.28	243.28	718.110535	4	2869.420309	28044	66.0643	0.48242	FALSE	33.37	Cas9-Cas9	SSFEKNPIDFLEAK	K5(DSSO)	5	Cas9	1180	VLSAYNKHR	K7(DSSO)	7	Cas9	1300	28044;28050;28051;28052;28053	20190409_Lumos_RSLC6_Beveridge_Clausen_IMP_peplib_DSSO_MS3-EThcD.raw	F5
FALSE	LPKYSLFELENGR-SDKNR	DSSO	Intra	MS2_MS2_MS3	MS3	1	1	4	243.25	243.25	586.29187	4	2342.145651	26734	63.6401	-0.89195	FALSE	54.03	Cas9-Cas9	LPKYSLFELENGR	K3(DSSO)	3	Cas9	1204	SDKNR	K3(DSSO)	3	Cas9	866	26734;26740;26741;26742;26743	20190409_Lumos_RSLC6_Beveridge_Clausen_IMP_peplib_DSSO_MS3-EThcD.raw	F5
FALSE	GGLSELDKAGFIK-QLKEDYFK	DSSO	Intra	MS2_MS2_MS3	MS3	1	2	4	242.97	242.97	641.325439	4	2562.279928	31709	72.9359	0.4058	FALSE	50.07	Cas9-Cas9	GGLSELDKAGFIK	K8(DSSO)	8	Cas9	917	QLKEDYFK	K3(DSSO)	3	Cas9	569	31709;31711;31712;31713;31714;31715	20190409_Lumos_RSLC6_Beveridge_Clausen_IMP_peplib_DSSO_MS3-EThcD.raw	F5
FALSE	LVDSTDKADLR-GYKEVK	DSSO	Intra	MS2_MS2_MS3	MS3	1	1	4	242.92	226.89	529.017578	4	2113.048483	14819	40.5089	-0.96383	FALSE	42.1	Cas9-Cas9	LVDSTDKADLR	K7(DSSO)	7	Cas9	152	GYKEVK	K3(DSSO)	3	Cas9	1192	14819;14821;14822;14823;14824	20190409_Lumos_RSLC6_Beveridge_Clausen_IMP_peplib_DSSO_MS3-EThcD.raw	F5
FALSE	MIAKSEQEIGK-FDNLTKAER	DSSO	Intra	MS2_MS2_MS3	MS3	1	1	3	242.92	185.13	828.742004	3	2484.21146	17788	46.5359	-0.93736	FALSE	49.07	Cas9-Cas9	MIAKSEQEIGK	K4(DSSO)	4	Cas9	1028	FDNLTKAER	K6(DSSO)	6	Cas9	906	17788;17790;17791;17792;17793	20190409_Lumos_RSLC6_Beveridge_Clausen_IMP_peplib_DSSO_MS3-EThcD.raw	F5
FALSE	LVDSTDKADLR-VMKQLK	DSSO	Intra	MS2_MS2_MS3	MS3	1	0	4	242.59	223.62	538.781067	4	2152.102438	14534	39.94	-0.59185	FALSE	84.95	Cas9-Cas9	LVDSTDKADLR	K7(DSSO)	7	Cas9	152	VMKQLK	M2(Oxidation);K3(DSSO)	3	Cas9	653	14534;14536;14537;14538;14539	20190409_Lumos_RSLC6_Beveridge_Clausen_IMP_peplib_DSSO_MS3-EThcD.raw	F5
FALSE	QLKEDYFK-KVTVK	DSSO	Intra	MS2_MS2_MS3	MS3	1	0	4	242.09	189.49	601.318481	3	1801.940891	15239	41.3495	0.36471	FALSE	45.23	Cas9-Cas9	QLKEDYFK	K3(DSSO)	3	Cas9	569	KVTVK	K1(DSSO)	1	Cas9	562	15239;15241;15242;15243;15244	20190409_Lumos_RSLC6_Beveridge_Clausen_IMP_peplib_DSSO_MS3-EThcD.raw	F5
FALSE	TEVQTGGFSKESILPK-APLSASMIKR	DSSO	Intra	MS2_MS2_MS3	MS3	1	1	4	241.98	241.98	742.635498	4	2967.520162	26178	62.5786	0.25944	FALSE	33.37	Cas9-Cas9	TEVQTGGFSKESILPK	K10(DSSO)	10	Cas9	1111	APLSASMIKR	M7(Oxidation);K9(DSSO)	9	Cas9	327	26178;26184;26185;26186;26187	20190409_Lumos_RSLC6_Beveridge_Clausen_IMP_peplib_DSSO_MS3-EThcD.raw	F5
FALSE	SEQEIGKATAK-KMIAK	DSSO	Intra	MS2_MS2_MS3	MS3	1	1	4	241.39	220.35	481.998413	4	1924.971823	8950	27.7852	0.01476	FALSE	49.07	Cas9-Cas9	SEQEIGKATAK	K7(DSSO)	7	Cas9	1035	KMIAK	K1(DSSO);M2(Oxidation)	1	Cas9	1024	8950;8956;8957;8958;8959;8960	20190409_Lumos_RSLC6_Beveridge_Clausen_IMP_peplib_DSSO_MS3-EThcD.raw	F5
FALSE	MLASAGELQKGNELALPSK-HGGYKPTDKHK	DSSO	Inter	MS2_MS2_MS3	MS3	2	0	3	241.19	213.87	846.178284	4	3381.691305	27201	64.5179	0.30216	FALSE	42.1	Cas9-spKCRM_HUMAN|	MLASAGELQKGNELALPSK	K10(DSSO)	10	Cas9	1226	HGGYKPTDKHK	K9(DSSO)	9	spKCRM_HUMAN|	105	27201;27203;27204;27205;27206	20190409_Lumos_RSLC6_Beveridge_Clausen_IMP_peplib_DSSO_MS3-EThcD.raw	F5
FALSE	MTNFDKNLPNEK-SKLVSDFR	DSSO	Intra	MS2_MS2_MS3	MS3	1	1	4	240.94	240.94	859.07904	3	2575.222568	22132	54.9496	-0.08335	FALSE	39.46	Cas9-Cas9	MTNFDKNLPNEK	M1(Oxidation);K6(DSSO)	6	Cas9	504	SKLVSDFR	K2(DSSO)	2	Cas9	965	22132;22138;22139;22140;22141	20190409_Lumos_RSLC6_Beveridge_Clausen_IMP_peplib_DSSO_MS3-EThcD.raw	F5
FALSE	IEKILTFR-KLVDSTDK	DSSO	Intra	MS2_MS2_MS3	MS3	1	1	4	240.53	206.64	694.70935	3	2082.113499	23445	57.4626	-0.09724	FALSE	49.07	Cas9-Cas9	IEKILTFR	K3(DSSO)	3	Cas9	446	KLVDSTDK	K1(DSSO)	1	Cas9	145	23445;23447;23448;23449;23450	20190409_Lumos_RSLC6_Beveridge_Clausen_IMP_peplib_DSSO_MS3-EThcD.raw	F5
FALSE	DDSIDNKVLTR-NSDKLIAR	DSSO	Intra	MS2_MS2_MS3	MS3	1	1	4	240.46	240.46	588.048218	4	2349.171041	22904	56.4305	-0.39163	FALSE	30.28	Cas9-Cas9	DDSIDNKVLTR	K7(DSSO)	7	Cas9	859	NSDKLIAR	K4(DSSO)	4	Cas9	1122	22904;22906;22907;22908;22909	20190409_Lumos_RSLC6_Beveridge_Clausen_IMP_peplib_DSSO_MS3-EThcD.raw	F5
FALSE	TEVQTGGFSKESILPK-FIKPILEK	DSSO	Intra	MS2_MS2_MS3	MS3	1	1	4	239.89	239.89	717.138794	4	2865.533346	31778	73.0657	-0.76802	FALSE	49.07	Cas9-Cas9	TEVQTGGFSKESILPK	K10(DSSO)	10	Cas9	1111	FIKPILEK	K3(DSSO)	3	Cas9	381	31778;31780;31781;31782;31783;31784	20190409_Lumos_RSLC6_Beveridge_Clausen_IMP_peplib_DSSO_MS3-EThcD.raw	F5
FALSE	APLSASMIKR-SDKNR	DSSO	Intra	MS2_MS2_MS3	MS3	1	0	4	238.31	238.31	622.645386	3	1865.921604	10490	31.1977	-0.0035	FALSE	84.95	Cas9-Cas9	APLSASMIKR	M7(Oxidation);K9(DSSO)	9	Cas9	327	SDKNR	K3(DSSO)	3	Cas9	866	10490;10496;10497;10498;10499	20190409_Lumos_RSLC6_Beveridge_Clausen_IMP_peplib_DSSO_MS3-EThcD.raw	F5
FALSE	YDENDKLIR-FDNLTKAER	DSSO	Intra	MS2_MS2_MS3	MS3	1	1	4	236.92	218.85	604.792175	4	2416.146871	20784	52.4236	-0.56734	FALSE	61.04	Cas9-Cas9	YDENDKLIR	K6(DSSO)	6	Cas9	952	FDNLTKAER	K6(DSSO)	6	Cas9	906	20784;20790;20791;20792;20793	20190409_Lumos_RSLC6_Beveridge_Clausen_IMP_peplib_DSSO_MS3-EThcD.raw	F5
FALSE	LVDSTDKADLR-GQKNSR	DSSO	Intra	MS2_MS2_MS3	MS3	1	0	4	236.92	230.42	693.676575	3	2079.015171	10024	30.1479	-0.94409	FALSE	45.23	Cas9-Cas9	LVDSTDKADLR	K7(DSSO)	7	Cas9	152	GQKNSR	K3(DSSO)	3	Cas9	779	10024;10026;10027;10028;10029	20190409_Lumos_RSLC6_Beveridge_Clausen_IMP_peplib_DSSO_MS3-EThcD.raw	F5
FALSE	GGLSELDKAGFIK-EKIEK	DSSO	Intra	MS2_MS2_MS3	MS3	1	0	3	236.77	236.77	535.281372	4	2138.103659	23912	58.3048	-0.35334	FALSE	50.07	Cas9-Cas9	GGLSELDKAGFIK	K8(DSSO)	8	Cas9	917	EKIEK	K2(DSSO)	2	Cas9	443	23912;23918;23919;23920;23921	20190409_Lumos_RSLC6_Beveridge_Clausen_IMP_peplib_DSSO_MS3-EThcD.raw	F5
FALSE	GGLSELDKAGFIK-KVTVK	DSSO	Intra	MS2_MS2_MS3	MS3	1	1	4	236.77	236.77	517.285339	4	2066.119528	23564	57.6877	0.38855	FALSE	50.07	Cas9-Cas9	GGLSELDKAGFIK	K8(DSSO)	8	Cas9	917	KVTVK	K1(DSSO)	1	Cas9	562	23564;23570;23571;23572;23573	20190409_Lumos_RSLC6_Beveridge_Clausen_IMP_peplib_DSSO_MS3-EThcD.raw	F5
FALSE	GGLSELDKAGFIK-EKIEK	DSSO	Intra	MS2_MS2_MS3	MS3	1	0	4	236.77	236.77	535.281494	4	2138.104147	23540	57.6495	-0.09282	FALSE	50.07	Cas9-Cas9	GGLSELDKAGFIK	K8(DSSO)	8	Cas9	917	EKIEK	K2(DSSO)	2	Cas9	443	23540;23546;23547;23548;23549	20190409_Lumos_RSLC6_Beveridge_Clausen_IMP_peplib_DSSO_MS3-EThcD.raw	F5
FALSE	HKPENIVIEMAR-YDENDKLIR	DSSO	Intra	MS2_MS2_MS3	MS3	1	2	4	236.53	224.5	690.592712	4	2759.34902	24840	60.0524	-0.14422	FALSE	33.37	Cas9-Cas9	HKPENIVIEMAR	K2(DSSO)	2	Cas9	759	YDENDKLIR	K6(DSSO)	6	Cas9	952	24840;24846;24847;24848;24849;24850	20190409_Lumos_RSLC6_Beveridge_Clausen_IMP_peplib_DSSO_MS3-EThcD.raw	F5
FALSE	TEVQTGGFSKESILPK-APLSASMIKR	DSSO	Intra	MS2_MS2_MS3	MS3	1	1	4	236.26	236.26	984.511841	3	2951.520969	28888	67.6002	0.7578	FALSE	49.07	Cas9-Cas9	TEVQTGGFSKESILPK	K10(DSSO)	10	Cas9	1111	APLSASMIKR	K9(DSSO)	9	Cas9	327	28888;28894;28895;28896;28897	20190409_Lumos_RSLC6_Beveridge_Clausen_IMP_peplib_DSSO_MS3-EThcD.raw	F5
FALSE	VNTEITKAPLSASMIK-SEQEIGKATAK	DSSO	Intra	MS2_MS2_MS3	MS3	1	1	4	236.16	193.13	756.14331	4	3021.551412	23302	57.1766	0.55377	FALSE	42.1	Cas9-Cas9	VNTEITKAPLSASMIK	K7(DSSO)	7	Cas9	318	SEQEIGKATAK	K7(DSSO)	7	Cas9	1035	23302;23308;23309;23310;23311	20190409_Lumos_RSLC6_Beveridge_Clausen_IMP_peplib_DSSO_MS3-EThcD.raw	F5
FALSE	GGLSELDKAGFIK-VITLKSK	DSSO	Intra	MS2_MS2_MS3	MS3	1	0	4	235.55	235.55	760.755188	3	2280.251011	28231	66.3978	0.32847	FALSE	27.68	Cas9-Cas9	GGLSELDKAGFIK	K8(DSSO)	8	Cas9	917	VITLKSK	K5(DSSO)	5	Cas9	963	28231;28237;28238;28239;28240	20190409_Lumos_RSLC6_Beveridge_Clausen_IMP_peplib_DSSO_MS3-EThcD.raw	F5
FALSE	KDFQFYK-AGFIKR	DSSO	Intra	MS2_MS2_MS3	MS3	1	1	4	235.24	235.24	456.733826	4	1823.913473	21942	54.6113	-0.49209	FALSE	54.03	Cas9-Cas9	KDFQFYK	K1(DSSO)	1	Cas9	972	AGFIKR	K5(DSSO)	5	Cas9	922	21942;21944;21945;21946;21947	20190409_Lumos_RSLC6_Beveridge_Clausen_IMP_peplib_DSSO_MS3-EThcD.raw	F5
FALSE	NSDKLIAR-LSKSR	DSSO	Intra	MS2_MS2_MS3	MS3	1	1	4	234.93	169.47	555.297912	3	1663.879185	9324	28.619	0.34515	FALSE	45.23	Cas9-Cas9	NSDKLIAR	K4(DSSO)	4	Cas9	1122	LSKSR	K3(DSSO)	3	Cas9	222	9324;9326;9327;9328;9329;9330	20190409_Lumos_RSLC6_Beveridge_Clausen_IMP_peplib_DSSO_MS3-EThcD.raw	F5
FALSE	GGLSELDKAGFIK-KVTVK	DSSO	Intra	MS2_MS2_MS3	MS3	1	1	4	234.92	234.92	517.285583	4	2066.120504	23181	56.9549	0.41576	FALSE	50.07	Cas9-Cas9	GGLSELDKAGFIK	K8(DSSO)	8	Cas9	917	KVTVK	K1(DSSO)	1	Cas9	562	23181;23183;23184;23185;23186	20190409_Lumos_RSLC6_Beveridge_Clausen_IMP_peplib_DSSO_MS3-EThcD.raw	F5
FALSE	VNTEITKAPLSASMIK-KMIAK	DSSO	Intra	MS2_MS2_MS3	MS3	1	0	4	234.63	234.63	817.44104	3	2450.308567	22412	55.5	1.12117	FALSE	61.04	Cas9-Cas9	VNTEITKAPLSASMIK	K7(DSSO)	7	Cas9	318	KMIAK	K1(DSSO)	1	Cas9	1024	22412;22414;22415;22416;22417	20190409_Lumos_RSLC6_Beveridge_Clausen_IMP_peplib_DSSO_MS3-EThcD.raw	F5
FALSE	TEVQTGGFSKESILPK-APLSASMIKR	DSSO	Intra	MS2_MS2_MS3	MS3	1	1	4	234.03	212.73	738.635864	4	2951.521627	29407	68.5517	-1.15209	FALSE	61.04	Cas9-Cas9	TEVQTGGFSKESILPK	K10(DSSO)	10	Cas9	1111	APLSASMIKR	K9(DSSO)	9	Cas9	327	29407;29413;29414;29415;29416	20190409_Lumos_RSLC6_Beveridge_Clausen_IMP_peplib_DSSO_MS3-EThcD.raw	F5
FALSE	VVDELVKVMGR-KPAFLSGEQK	DSSO	Intra	MS2_MS2_MS3	MS3	1	1	4	233.61	188.55	627.331665	4	2506.30483	29768	69.243	0.17569	FALSE	39.46	Cas9-Cas9	VVDELVKVMGR	K7(DSSO)	7	Cas9	753	KPAFLSGEQK	K1(DSSO)	1	Cas9	540	29768;29770;29771;29772;29773;29773	20190409_Lumos_RSLC6_Beveridge_Clausen_IMP_peplib_DSSO_MS3-EThcD.raw	F5
FALSE	HKPENIVIEMAR-FDNLTKAER	DSSO	Intra	MS2_MS2_MS3	MS3	1	1	4	233.09	203.54	672.587341	4	2687.327536	23612	57.7753	-0.46863	FALSE	50.07	Cas9-Cas9	HKPENIVIEMAR	K2(DSSO)	2	Cas9	759	FDNLTKAER	K6(DSSO)	6	Cas9	906	23612;23614;23615;23616;23617	20190409_Lumos_RSLC6_Beveridge_Clausen_IMP_peplib_DSSO_MS3-EThcD.raw	F5
FALSE	LVDSTDKADLR-AGFIKR	DSSO	Intra	MS2_MS2_MS3	MS3	1	1	4	233.09	202.25	521.024841	4	2081.077536	18021	46.9964	-0.47817	FALSE	54.03	Cas9-Cas9	LVDSTDKADLR	K7(DSSO)	7	Cas9	152	AGFIKR	K5(DSSO)	5	Cas9	922	18021;18023;18024;18025;18026	20190409_Lumos_RSLC6_Beveridge_Clausen_IMP_peplib_DSSO_MS3-EThcD.raw	F5
FALSE	FKVLGNTDR-ESILPKR	DSSO	Intra	MS2_MS2_MS3	MS3	1	2	4	232.97	232.97	683.698547	3	2049.081089	20845	52.5367	-1.36122	FALSE	35.17	Cas9-Cas9	FKVLGNTDR	K2(DSSO)	2	Cas9	37	ESILPKR	K6(DSSO)	6	Cas9	1117	20845;20851;20852;20853;20854;20855	20190409_Lumos_RSLC6_Beveridge_Clausen_IMP_peplib_DSSO_MS3-EThcD.raw	F5
FALSE	MIAKSEQEIGK-DFQFYKVR	DSSO	Intra	MS2_MS2_MS3	MS3	1	1	4	232.68	146.95	624.059387	4	2493.215719	26610	63.3933	0.41692	FALSE	50.07	Cas9-Cas9	MIAKSEQEIGK	K4(DSSO)	4	Cas9	1028	DFQFYKVR	K6(DSSO)	6	Cas9	978	26610;26616;26617;26618;26619;26619	20190409_Lumos_RSLC6_Beveridge_Clausen_IMP_peplib_DSSO_MS3-EThcD.raw	F5
FALSE	KGILQTVK-LSKSR	DSSO	Intra	MS2_MS2_MS3	MS3	1	1	4	231.29	206.78	409.238006	4	1633.930197	11084	32.5154	-0.11901	FALSE	54.03	Cas9-Cas9	KGILQTVK	K1(DSSO)	1	Cas9	739	LSKSR	K3(DSSO)	3	Cas9	222	11084;11086;11087;11088;11089;11090	20190409_Lumos_RSLC6_Beveridge_Clausen_IMP_peplib_DSSO_MS3-EThcD.raw	F5
FALSE	MIAKSEQEIGK-FDNLTKAER	DSSO	Intra	MS2_MS2_MS3	MS3	1	2	4	230.76	201.96	625.806457	4	2500.204	15894	42.6514	-0.07025	FALSE	69.9	Cas9-Cas9	MIAKSEQEIGK	M1(Oxidation);K4(DSSO)	4	Cas9	1028	FDNLTKAER	K6(DSSO)	6	Cas9	906	15894;15896;15897;15898;15899;15900	20190409_Lumos_RSLC6_Beveridge_Clausen_IMP_peplib_DSSO_MS3-EThcD.raw	F5
FALSE	LVDSTDKADLR-GQKNSR	DSSO	Intra	MS2_MS2_MS3	MS3	1	0	3	230.66	216.19	693.676575	3	2079.015171	10294	30.7579	-0.48657	FALSE	49.07	Cas9-Cas9	LVDSTDKADLR	K7(DSSO)	7	Cas9	152	GQKNSR	K3(DSSO)	3	Cas9	779	10294;10296;10297;10298;10299	20190409_Lumos_RSLC6_Beveridge_Clausen_IMP_peplib_DSSO_MS3-EThcD.raw	F5
FALSE	DDSIDNKVLTR-NSDKLIAR	DSSO	Intra	MS2_MS2_MS3	MS3	1	1	4	229.86	229.86	783.72937	3	2349.173557	22937	56.4911	-0.99191	FALSE	42.1	Cas9-Cas9	DDSIDNKVLTR	K7(DSSO)	7	Cas9	859	NSDKLIAR	K4(DSSO)	4	Cas9	1122	22937;22939;22940;22941;22942	20190409_Lumos_RSLC6_Beveridge_Clausen_IMP_peplib_DSSO_MS3-EThcD.raw	F5
FALSE	LPKYSLFELENGR-KFDNLTK	DSSO	Intra	MS2_MS2_MS3	MS3	1	2	4	229.86	229.86	647.831909	4	2588.305807	32257	74.0126	-0.93753	FALSE	49.07	Cas9-Cas9	LPKYSLFELENGR	K3(DSSO)	3	Cas9	1204	KFDNLTK	K1(DSSO)	1	Cas9	900	32257;32263;32264;32264;32265;32266;32267	20190409_Lumos_RSLC6_Beveridge_Clausen_IMP_peplib_DSSO_MS3-EThcD.raw	F5
FALSE	TEVQTGGFSKESILPK-APLSASMIKR	DSSO	Intra	MS2_MS2_MS3	MS3	1	1	4	229.79	229.79	984.511902	3	2951.521152	29225	68.2204	0.20466	FALSE	49.07	Cas9-Cas9	TEVQTGGFSKESILPK	K10(DSSO)	10	Cas9	1111	APLSASMIKR	K9(DSSO)	9	Cas9	327	29225;29227;29228;29229;29230	20190409_Lumos_RSLC6_Beveridge_Clausen_IMP_peplib_DSSO_MS3-EThcD.raw	F5
FALSE	LVDSTDKADLR-AGFIKR	DSSO	Intra	MS2_MS2_MS3	MS3	1	1	4	229.53	196.11	521.022766	4	2081.069235	18654	48.2964	0.25603	FALSE	54.03	Cas9-Cas9	LVDSTDKADLR	K7(DSSO)	7	Cas9	152	AGFIKR	K5(DSSO)	5	Cas9	922	18654;18660;18661;18662;18663	20190409_Lumos_RSLC6_Beveridge_Clausen_IMP_peplib_DSSO_MS3-EThcD.raw	F5
FALSE	MIAKSEQEIGK-DFQFYKVR	DSSO	Intra	MS2_MS2_MS3	MS3	1	1	3	229.38	175.18	831.743347	3	2493.215488	26609	63.391	-0.27263	FALSE	61.04	Cas9-Cas9	MIAKSEQEIGK	K4(DSSO)	4	Cas9	1028	DFQFYKVR	K6(DSSO)	6	Cas9	978	26609;26611;26612;26613;26614	20190409_Lumos_RSLC6_Beveridge_Clausen_IMP_peplib_DSSO_MS3-EThcD.raw	F5
FALSE	SDNVPSEEVVKK-LVDSTDKADLR	DSSO	Intra	MS2_MS2_MS3	MS3	1	1	4	228.64	218.18	680.838013	4	2720.330221	19348	49.6287	0.05336	FALSE	41.1	Cas9-Cas9	SDNVPSEEVVKK	K11(DSSO)	11	Cas9	881	LVDSTDKADLR	K7(DSSO)	7	Cas9	152	19348;19350;19351;19352;19353	20190409_Lumos_RSLC6_Beveridge_Clausen_IMP_peplib_DSSO_MS3-EThcD.raw	F5
FALSE	LVDSTDKADLR-AGFIKR	DSSO	Intra	MS2_MS2_MS3	MS3	1	0	4	228.64	193.89	694.361816	3	2081.070896	17637	46.2381	-0.47122	FALSE	54.03	Cas9-Cas9	LVDSTDKADLR	K7(DSSO)	7	Cas9	152	AGFIKR	K5(DSSO)	5	Cas9	922	17637;17643;17644;17645;17646	20190409_Lumos_RSLC6_Beveridge_Clausen_IMP_peplib_DSSO_MS3-EThcD.raw	F5
FALSE	DFQFYKVR-FDNLTKAER	DSSO	Intra	MS2_MS2_MS3	MS3	1	1	4	228.64	197.41	785.047912	3	2353.129185	28397	66.6931	0.755	FALSE	35.88	Cas9-Cas9	DFQFYKVR	K6(DSSO)	6	Cas9	978	FDNLTKAER	K6(DSSO)	6	Cas9	906	28397;28399;28400;28401;28402	20190409_Lumos_RSLC6_Beveridge_Clausen_IMP_peplib_DSSO_MS3-EThcD.raw	F5
FALSE	LEESFLVEEDKK-GKSDNVPSEEVVK	DSSO	Intra	MS2_MS2_MS3	MS3	1	1	4	228.61	228.61	753.365723	4	3010.441061	24089	58.6246	0.05097	FALSE	45.23	Cas9-Cas9	LEESFLVEEDKK	K11(DSSO)	11	Cas9	115	GKSDNVPSEEVVK	K2(DSSO)	2	Cas9	870	24089;24095;24096;24097;24098	20190409_Lumos_RSLC6_Beveridge_Clausen_IMP_peplib_DSSO_MS3-EThcD.raw	F5
FALSE	NSDKLIAR-LSKSR	DSSO	Intra	MS2_MS2_MS3	MS3	1	1	4	228.4	145.36	555.298401	3	1663.88065	9623	29.2581	-0.39573	FALSE	49.07	Cas9-Cas9	NSDKLIAR	K4(DSSO)	4	Cas9	1122	LSKSR	K3(DSSO)	3	Cas9	222	9623;9625;9626;9627;9628;9629	20190409_Lumos_RSLC6_Beveridge_Clausen_IMP_peplib_DSSO_MS3-EThcD.raw	F5
FALSE	NSDKLIAR-DKPIR	DSSO	Intra	MS2_MS2_MS3	MS3	1	1	4	228.31	132.7	567.96991	3	1701.895176	13133	36.922	-0.51725	FALSE	49.07	Cas9-Cas9	NSDKLIAR	K4(DSSO)	4	Cas9	1122	DKPIR	K2(DSSO)	2	Cas9	1304	13133;13137;13138;13139;13140	20190409_Lumos_RSLC6_Beveridge_Clausen_IMP_peplib_DSSO_MS3-EThcD.raw	F5
FALSE	GGLSELDKAGFIK-QLLNAKLITQR	DSSO	Intra	MS2_MS2_MS3	MS3	1	2	4	227.94	190.93	930.513977	3	2789.527378	33695	76.7666	-0.14757	FALSE	45.23	Cas9-Cas9	GGLSELDKAGFIK	K8(DSSO)	8	Cas9	917	QLLNAKLITQR	K6(DSSO)	6	Cas9	894	33695;33697;33698;33699;33700;33701	20190409_Lumos_RSLC6_Beveridge_Clausen_IMP_peplib_DSSO_MS3-EThcD.raw	F5
FALSE	LEESFLVEEDKK-VKYVTEGMR	DSSO	Intra	MS2_MS2_MS3	MS3	1	2	4	226.4	226.4	902.441162	3	2705.308933	25641	61.5737	0.61455	FALSE	42.1	Cas9-Cas9	LEESFLVEEDKK	K11(DSSO)	11	Cas9	115	VKYVTEGMR	K2(DSSO)	2	Cas9	532	25641;25647;25648;25649;25650;25651	20190409_Lumos_RSLC6_Beveridge_Clausen_IMP_peplib_DSSO_MS3-EThcD.raw	F5
FALSE	APLSASMIKR-SDKNR	DSSO	Intra	MS2_MS2_MS3	MS3	1	1	4	225.95	225.95	622.645813	3	1865.922886	9567	29.1299	-0.23006	FALSE	61.04	Cas9-Cas9	APLSASMIKR	M7(Oxidation);K9(DSSO)	9	Cas9	327	SDKNR	K3(DSSO)	3	Cas9	866	9567;9569;9570;9571;9572;9573	20190409_Lumos_RSLC6_Beveridge_Clausen_IMP_peplib_DSSO_MS3-EThcD.raw	F5
FALSE	SEQEIGKATAK-KMIAK	DSSO	Intra	MS2_MS2_MS3	MS3	1	0	3	225.25	170.02	642.329162	3	1924.972935	8917	27.7104	0.4005	FALSE	84.95	Cas9-Cas9	SEQEIGKATAK	K7(DSSO)	7	Cas9	1035	KMIAK	K1(DSSO);M2(Oxidation)	1	Cas9	1024	8917;8919;8920;8921;8922;8923	20190409_Lumos_RSLC6_Beveridge_Clausen_IMP_peplib_DSSO_MS3-EThcD.raw	F5
FALSE	LVDSTDKADLR-AGFIKR	DSSO	Intra	MS2_MS2_MS3	MS3	1	0	4	224.77	203.02	694.364197	3	2081.078037	17996	46.9535	-0.35339	FALSE	54.03	Cas9-Cas9	LVDSTDKADLR	K7(DSSO)	7	Cas9	152	AGFIKR	K5(DSSO)	5	Cas9	922	17996;17998;17999;18000;18001	20190409_Lumos_RSLC6_Beveridge_Clausen_IMP_peplib_DSSO_MS3-EThcD.raw	F5
FALSE	MDGTEELLVKLNR-GGLSELDKAGFIK	DSSO	Intra	MS2_MS2_MS3	MS3	1	0	4	223.71	210.54	1009.180664	3	3025.527439	38261	85.7998	0.0807	FALSE	73.05	Cas9-Cas9	MDGTEELLVKLNR	M1(Oxidation);K10(DSSO)	10	Cas9	396	GGLSELDKAGFIK	K8(DSSO)	8	Cas9	917	38261;38263;38264;38265;38266	20190409_Lumos_RSLC6_Beveridge_Clausen_IMP_peplib_DSSO_MS3-EThcD.raw	F5
FALSE	LVDSTDKADLR-AGFIKR	DSSO	Intra	MS2_MS2_MS3	MS3	1	0	4	223.31	206.79	694.348205	3	2081.030064	20362	51.6087	0.0379	FALSE	54.03	Cas9-Cas9	LVDSTDKADLR	K7(DSSO)	7	Cas9	152	AGFIKR	K5(DSSO)	5	Cas9	922	20362;20368;20369;20370;20371	20190409_Lumos_RSLC6_Beveridge_Clausen_IMP_peplib_DSSO_MS3-EThcD.raw	F5
FALSE	APLSASMIKR-FIKPILEK	DSSO	Intra	MS2_MS2_MS3	MS3	1	1	4	223.19	188.58	740.083191	3	2218.23502	26400	63.0093	0.46769	FALSE	45.23	Cas9-Cas9	APLSASMIKR	K9(DSSO)	9	Cas9	327	FIKPILEK	K3(DSSO)	3	Cas9	381	26400;26406;26407;26408;26409	20190409_Lumos_RSLC6_Beveridge_Clausen_IMP_peplib_DSSO_MS3-EThcD.raw	F5
FALSE	LVDSTDKADLR-AGFIKR	DSSO	Intra	MS2_MS2_MS3	MS3	1	0	4	222.3	203.24	521.022888	4	2081.069723	22669	55.9669	-1.17958	FALSE	50.07	Cas9-Cas9	LVDSTDKADLR	K7(DSSO)	7	Cas9	152	AGFIKR	K5(DSSO)	5	Cas9	922	22669;22675;22676;22677;22678	20190409_Lumos_RSLC6_Beveridge_Clausen_IMP_peplib_DSSO_MS3-EThcD.raw	F5
FALSE	VVDELVKVMGR-KPAFLSGEQK	DSSO	Intra	MS2_MS2_MS3	MS3	1	1	4	221.84	172.25	836.10675	3	2506.305698	30098	69.8638	0.53464	FALSE	69.9	Cas9-Cas9	VVDELVKVMGR	K7(DSSO)	7	Cas9	753	KPAFLSGEQK	K1(DSSO)	1	Cas9	540	30098;30100;30101;30102;30103	20190409_Lumos_RSLC6_Beveridge_Clausen_IMP_peplib_DSSO_MS3-EThcD.raw	F5
FALSE	QLLNAKLITQR-EKIEK	DSSO	Intra	MS2_MS2_MS3	MS3	1	0	4	220.94	198.4	526.047485	4	2101.168112	19609	50.1271	0.04191	FALSE	42.1	Cas9-Cas9	QLLNAKLITQR	K6(DSSO)	6	Cas9	894	EKIEK	K2(DSSO)	2	Cas9	443	19609;19611;19612;19613;19614	20190409_Lumos_RSLC6_Beveridge_Clausen_IMP_peplib_DSSO_MS3-EThcD.raw	F5
FALSE	VNTEITKAPLSASMIK-FKVLGNTDR	DSSO	Intra	MS2_MS2_MS3	MS3	1	1	4	220.88	220.88	728.133606	4	2909.512594	28574	67.03	1.18714	FALSE	54.03	Cas9-Cas9	VNTEITKAPLSASMIK	K7(DSSO)	7	Cas9	318	FKVLGNTDR	K2(DSSO)	2	Cas9	37	28574;28576;28577;28578;28579	20190409_Lumos_RSLC6_Beveridge_Clausen_IMP_peplib_DSSO_MS3-EThcD.raw	F5
FALSE	VLSAYNKHR-KLVDSTDK	DSSO	Intra	MS2_MS2_MS3	MS3	1	1	4	220.88	220.88	538.278503	4	2150.092184	9946	29.9684	-0.47849	FALSE	42.1	Cas9-Cas9	VLSAYNKHR	K7(DSSO)	7	Cas9	1300	KLVDSTDK	K1(DSSO)	1	Cas9	145	9946;9948;9949;9950;9951	20190409_Lumos_RSLC6_Beveridge_Clausen_IMP_peplib_DSSO_MS3-EThcD.raw	F5
FALSE	APLSASMIKR-SDKNR	DSSO	Intra	MS2_MS2_MS3	MS3	1	0	4	220.45	220.45	622.645203	3	1865.921055	12614	35.8454	-0.48724	FALSE	61.04	Cas9-Cas9	APLSASMIKR	M7(Oxidation);K9(DSSO)	9	Cas9	327	SDKNR	K3(DSSO)	3	Cas9	866	12614;12616;12617;12618;12619	20190409_Lumos_RSLC6_Beveridge_Clausen_IMP_peplib_DSSO_MS3-EThcD.raw	F5
FALSE	SEQEIGKATAK-KMIAK	DSSO	Intra	MS2_MS2_MS3	MS3	1	0	4	220.25	195.38	481.998535	4	1924.972311	7618	24.7154	-0.42957	FALSE	61.04	Cas9-Cas9	SEQEIGKATAK	K7(DSSO)	7	Cas9	1035	KMIAK	K1(DSSO);M2(Oxidation)	1	Cas9	1024	7618;7624;7625;7626;7627	20190409_Lumos_RSLC6_Beveridge_Clausen_IMP_peplib_DSSO_MS3-EThcD.raw	F5
FALSE	NPIDFLEAKGYK-KFDNLTK	DSSO	Intra	MS2_MS2_MS3	MS3	1	0	4	220.25	166.07	806.405273	3	2417.201267	33356	76.138	0.86043	FALSE	30.28	Cas9-Cas9	NPIDFLEAKGYK	K9(DSSO)	9	Cas9	1189	KFDNLTK	K1(DSSO)	1	Cas9	900	33356;33362;33363;33364;33365;33366	20190409_Lumos_RSLC6_Beveridge_Clausen_IMP_peplib_DSSO_MS3-EThcD.raw	F5
FALSE	VLSAYNKHR-KLVDSTDK	DSSO	Intra	MS2_MS2_MS3	MS3	1	1	4	220.01	220.01	538.27771	4	2150.08901	10208	30.5599	0.69044	FALSE	39.46	Cas9-Cas9	VLSAYNKHR	K7(DSSO)	7	Cas9	1300	KLVDSTDK	K1(DSSO)	1	Cas9	145	10208;10214;10215;10216;10217	20190409_Lumos_RSLC6_Beveridge_Clausen_IMP_peplib_DSSO_MS3-EThcD.raw	F5
FALSE	SSFEKNPIDFLEAK-KLVDSTDK	DSSO	Intra	MS2_MS2_MS3	MS3	1	0	4	219.97	182.75	672.583496	4	2687.312155	32812	75.0858	0.35584	FALSE	54.03	Cas9-Cas9	SSFEKNPIDFLEAK	K5(DSSO)	5	Cas9	1180	KLVDSTDK	K1(DSSO)	1	Cas9	145	32812;32814;32815;32816;32817;32818	20190409_Lumos_RSLC6_Beveridge_Clausen_IMP_peplib_DSSO_MS3-EThcD.raw	F5
FALSE	LVDSTDKADLR-KDFQFYK	DSSO	Intra	MS2_MS2_MS3	MS3	1	0	4	219.72	202.37	789.051208	3	2365.139072	24506	59.4233	-0.69133	FALSE	42.1	Cas9-Cas9	LVDSTDKADLR	K7(DSSO)	7	Cas9	152	KDFQFYK	K1(DSSO)	1	Cas9	972	24506;24512;24513;24514;24515	20190409_Lumos_RSLC6_Beveridge_Clausen_IMP_peplib_DSSO_MS3-EThcD.raw	F5
FALSE	APLSASMIKR-SDKNR	DSSO	Intra	MS2_MS2_MS3	MS3	1	0	4	219.54	219.54	622.645325	3	1865.921421	10207	30.5574	-0.17665	FALSE	61.04	Cas9-Cas9	APLSASMIKR	M7(Oxidation);K9(DSSO)	9	Cas9	327	SDKNR	K3(DSSO)	3	Cas9	866	10207;10209;10210;10211;10212	20190409_Lumos_RSLC6_Beveridge_Clausen_IMP_peplib_DSSO_MS3-EThcD.raw	F5
FALSE	LVDSTDKADLR-AGFIKR	DSSO	Intra	MS2_MS2_MS3	MS3	1	0	4	219.39	210.61	694.361328	3	2081.069431	18318	47.6171	-1.82072	FALSE	42.1	Cas9-Cas9	LVDSTDKADLR	K7(DSSO)	7	Cas9	152	AGFIKR	K5(DSSO)	5	Cas9	922	18318;18324;18325;18326;18327	20190409_Lumos_RSLC6_Beveridge_Clausen_IMP_peplib_DSSO_MS3-EThcD.raw	F5
FALSE	KNLIGALLFDSGETAEATR-GQKNSR	DSSO	Intra	MS2_MS2_MS3	MS3	1	0	3	219.01	206.32	951.483948	3	2852.43729	34392	78.107	0.20612	FALSE	54.03	Cas9-Cas9	KNLIGALLFDSGETAEATR	K1(DSSO)	1	Cas9	49	GQKNSR	K3(DSSO)	3	Cas9	779	34392;34394;34395;34396;34397	20190409_Lumos_RSLC6_Beveridge_Clausen_IMP_peplib_DSSO_MS3-EThcD.raw	F5
FALSE	MLASAGELQKGNELALPSK-VVDELVKVMGR	DSSO	Intra	MS2_MS2_MS3	MS3	1	1	4	218.66	204.18	840.441345	4	3358.743551	34699	78.7103	-0.54369	FALSE	49.07	Cas9-Cas9	MLASAGELQKGNELALPSK	K10(DSSO)	10	Cas9	1226	VVDELVKVMGR	K7(DSSO)	7	Cas9	753	34699;34705;34706;34707;34708	20190409_Lumos_RSLC6_Beveridge_Clausen_IMP_peplib_DSSO_MS3-EThcD.raw	F5
FALSE	TYAHLFDDKVMK-NLPNEKVLPK	DSSO	Intra	MS2_MS2_MS3	MS3	1	0	4	218.36	186.56	926.141418	3	2776.409702	25799	61.8609	-0.82252	FALSE	61.04	Cas9-Cas9	TYAHLFDDKVMK	K9(DSSO)	9	Cas9	650	NLPNEKVLPK	K6(DSSO)	6	Cas9	510	25799;25801;25802;25803;25804;25805	20190409_Lumos_RSLC6_Beveridge_Clausen_IMP_peplib_DSSO_MS3-EThcD.raw	F5
FALSE	FKVLGNTDR-KMIAK	DSSO	Intra	MS2_MS2_MS3	MS3	1	0	4	217.66	217.66	599.651367	3	1796.939548	14345	39.5842	-0.62957	FALSE	61.04	Cas9-Cas9	FKVLGNTDR	K2(DSSO)	2	Cas9	37	KMIAK	K1(DSSO)	1	Cas9	1024	14345;14347;14348;14349;14350	20190409_Lumos_RSLC6_Beveridge_Clausen_IMP_peplib_DSSO_MS3-EThcD.raw	F5
FALSE	NSDKLIAR-MKNYWR	DSSO	Intra	MS2_MS2_MS3	MS3	1	1	4	217.64	136	657.657898	3	1970.959141	18256	47.4935	0.38296	FALSE	37.17	Cas9-Cas9	NSDKLIAR	K4(DSSO)	4	Cas9	1122	MKNYWR	K2(DSSO)	2	Cas9	884	18256;18258;18259;18260;18261	20190409_Lumos_RSLC6_Beveridge_Clausen_IMP_peplib_DSSO_MS3-EThcD.raw	F5
FALSE	LVDSTDKADLR-AGFIKR	DSSO	Intra	MS2_MS2_MS3	MS3	1	0	4	217.59	217.59	694.348083	3	2081.029697	19923	50.7507	0.77951	FALSE	49.07	Cas9-Cas9	LVDSTDKADLR	K7(DSSO)	7	Cas9	152	AGFIKR	K5(DSSO)	5	Cas9	922	19923;19925;19926;19927;19928	20190409_Lumos_RSLC6_Beveridge_Clausen_IMP_peplib_DSSO_MS3-EThcD.raw	F5
FALSE	NSDKLIAR-KDLIIK	DSSO	Intra	MS2_MS2_MS3	MS3	1	1	4	217.2	139.01	451.506653	4	1803.004782	18757	48.497	-1.18301	FALSE	41.1	Cas9-Cas9	NSDKLIAR	K4(DSSO)	4	Cas9	1122	KDLIIK	K1(DSSO)	1	Cas9	1196	18757;18759;18760;18761;18762	20190409_Lumos_RSLC6_Beveridge_Clausen_IMP_peplib_DSSO_MS3-EThcD.raw	F5
FALSE	SEQEIGKATAK-FKVLGNTDR	DSSO	Intra	MS2_MS2_MS3	MS3	1	0	4	216.91	187.42	592.801453	4	2368.183981	17301	45.5412	0.34316	FALSE	61.04	Cas9-Cas9	SEQEIGKATAK	K7(DSSO)	7	Cas9	1035	FKVLGNTDR	K2(DSSO)	2	Cas9	37	17301;17307;17308;17309;17310	20190409_Lumos_RSLC6_Beveridge_Clausen_IMP_peplib_DSSO_MS3-EThcD.raw	F5
FALSE	LVDSTDKADLR-VMKQLK	DSSO	Intra	MS2_MS2_MS3	MS3	1	1	4	216.43	209.55	712.706848	3	2136.105991	16424	43.7553	-1.58796	FALSE	45.23	Cas9-Cas9	LVDSTDKADLR	K7(DSSO)	7	Cas9	152	VMKQLK	K3(DSSO)	3	Cas9	653	16424;16430;16431;16432;16433;16434	20190409_Lumos_RSLC6_Beveridge_Clausen_IMP_peplib_DSSO_MS3-EThcD.raw	F5
FALSE	HKPENIVIEMAR-FDNLTKAER	DSSO	Intra	MS2_MS2_MS3	MS3	1	1	4	216.26	184.1	672.588074	4	2687.330465	22461	55.5868	-0.06901	FALSE	61.04	Cas9-Cas9	HKPENIVIEMAR	K2(DSSO)	2	Cas9	759	FDNLTKAER	K6(DSSO)	6	Cas9	906	22461;22463;22464;22465;22466	20190409_Lumos_RSLC6_Beveridge_Clausen_IMP_peplib_DSSO_MS3-EThcD.raw	F5
FALSE	MIAKSEQEIGK-DFQFYKVR	DSSO	Intra	MS2_MS2_MS3	MS3	1	0	4	216.26	172.44	624.059082	4	2493.214498	27010	64.1424	0.70713	FALSE	84.95	Cas9-Cas9	MIAKSEQEIGK	K4(DSSO)	4	Cas9	1028	DFQFYKVR	K6(DSSO)	6	Cas9	978	27010;27016;27017;27018;27019	20190409_Lumos_RSLC6_Beveridge_Clausen_IMP_peplib_DSSO_MS3-EThcD.raw	F5
FALSE	LESEFVYGDYKVYDVR-KPAFLSGEQK	DSSO	Intra	MS2_MS2_MS3	MS3	1	2	4	215.14	167.57	811.644714	4	3243.557028	33320	76.0806	0.03067	FALSE	49.07	Cas9-Cas9	LESEFVYGDYKVYDVR	K11(DSSO)	11	Cas9	1018	KPAFLSGEQK	K1(DSSO)	1	Cas9	540	33320;33326;33327;33328;33329;33330	20190409_Lumos_RSLC6_Beveridge_Clausen_IMP_peplib_DSSO_MS3-EThcD.raw	F5
FALSE	LVDSTDKADLR-VMKQLK	DSSO	Intra	MS2_MS2_MS3	MS3	1	0	3	215.06	197.72	718.035339	3	2152.091465	14535	39.9419	-0.49334	FALSE	30.28	Cas9-Cas9	LVDSTDKADLR	K7(DSSO)	7	Cas9	152	VMKQLK	M2(Oxidation);K3(DSSO)	3	Cas9	653	14535;14541;14542;14543;14544	20190409_Lumos_RSLC6_Beveridge_Clausen_IMP_peplib_DSSO_MS3-EThcD.raw	F5
FALSE	NSDKLIAR-LSKSR	DSSO	Intra	MS2_MS2_MS3	MS3	1	1	4	214.96	111.71	555.298279	3	1663.880283	10158	30.4509	-0.09872	FALSE	45.23	Cas9-Cas9	NSDKLIAR	K4(DSSO)	4	Cas9	1122	LSKSR	K3(DSSO)	3	Cas9	222	10158;10164;10165;10166;10167	20190409_Lumos_RSLC6_Beveridge_Clausen_IMP_peplib_DSSO_MS3-EThcD.raw	F5
FALSE	QLLNAKLITQR-EKIEK	DSSO	Intra	MS2_MS2_MS3	MS3	1	0	4	214.82	193.77	526.047546	4	2101.168356	19287	49.5088	-0.54847	FALSE	33.37	Cas9-Cas9	QLLNAKLITQR	K6(DSSO)	6	Cas9	894	EKIEK	K2(DSSO)	2	Cas9	443	19287;19289;19290;19291;19292	20190409_Lumos_RSLC6_Beveridge_Clausen_IMP_peplib_DSSO_MS3-EThcD.raw	F5
FALSE	SEQEIGKATAK-FKVLGNTDR	DSSO	Intra	MS2_MS2_MS3	MS3	1	2	4	214.29	214.29	790.066223	3	2368.184116	16002	42.8728	0.94871	FALSE	45.23	Cas9-Cas9	SEQEIGKATAK	K7(DSSO)	7	Cas9	1035	FKVLGNTDR	K2(DSSO)	2	Cas9	37	16002;16008;16009;16010;16011;16012	20190409_Lumos_RSLC6_Beveridge_Clausen_IMP_peplib_DSSO_MS3-EThcD.raw	F5
FALSE	VKYVTEGMR-VPSKK	DSSO	Intra	MS2_MS2_MS3	MS3	1	0	4	214.25	214.25	599.979675	3	1797.924473	11260	32.8882	-0.44288	FALSE	61.04	Cas9-Cas9	VKYVTEGMR	K2(DSSO)	2	Cas9	532	VPSKK	K4(DSSO)	4	Cas9	34	11260;11262;11263;11264;11265;11266	20190409_Lumos_RSLC6_Beveridge_Clausen_IMP_peplib_DSSO_MS3-EThcD.raw	F5
FALSE	VITLKSK-KVTVK	DSSO	Intra	MS2_MS2_MS3	MS3	1	0	4	214.25	186.15	507.30899	3	1519.912418	10095	30.3043	-0.23445	FALSE	33.37	Cas9-Cas9	VITLKSK	K5(DSSO)	5	Cas9	963	KVTVK	K1(DSSO)	1	Cas9	562	10095;10101;10102;10103;10104	20190409_Lumos_RSLC6_Beveridge_Clausen_IMP_peplib_DSSO_MS3-EThcD.raw	F5
FALSE	KDFQFYK-AGFIKR	DSSO	Intra	MS2_MS2_MS3	MS3	1	1	4	214.14	214.14	608.643005	3	1823.914463	21943	54.6129	-0.92512	FALSE	42.1	Cas9-Cas9	KDFQFYK	K1(DSSO)	1	Cas9	972	AGFIKR	K5(DSSO)	5	Cas9	922	21943;21949;21950;21951;21952	20190409_Lumos_RSLC6_Beveridge_Clausen_IMP_peplib_DSSO_MS3-EThcD.raw	F5
FALSE	VVDELVKVMGR-KPAFLSGEQK	DSSO	Intra	MS2_MS2_MS3	MS3	1	1	4	213.85	159.65	836.106872	3	2506.306065	29756	69.2224	0.47772	FALSE	49.07	Cas9-Cas9	VVDELVKVMGR	K7(DSSO)	7	Cas9	753	KPAFLSGEQK	K1(DSSO)	1	Cas9	540	29756;29758;29759;29760;29761	20190409_Lumos_RSLC6_Beveridge_Clausen_IMP_peplib_DSSO_MS3-EThcD.raw	F5
FALSE	YPKLESEFVYGDYK-LKSVK	DSSO	Intra	MS2_MS2_MS3	MS3	1	0	4	213.63	133.34	618.06189	4	2469.225729	25919	62.0879	0.38789	FALSE	39.46	Cas9-Cas9	YPKLESEFVYGDYK	K3(DSSO)	3	Cas9	1007	LKSVK	K2(DSSO)	2	Cas9	1162	25919;25921;25922;25923;25924	20190409_Lumos_RSLC6_Beveridge_Clausen_IMP_peplib_DSSO_MS3-EThcD.raw	F5
FALSE	NPIDFLEAKGYK-APLSASMIKR	DSSO	Intra	MS2_MS2_MS3	MS3	1	1	4	213.38	182.5	875.786499	3	2625.344944	33574	76.539	-0.18037	FALSE	45.23	Cas9-Cas9	NPIDFLEAKGYK	K9(DSSO)	9	Cas9	1189	APLSASMIKR	K9(DSSO)	9	Cas9	327	33574;33580;33581;33582;33583;33584	20190409_Lumos_RSLC6_Beveridge_Clausen_IMP_peplib_DSSO_MS3-EThcD.raw	F5
FALSE	NSDKLIAR-KGILQTVK	DSSO	Intra	MS2_MS2_MS3	MS3	1	0	4	212.56	150.99	654.033752	3	1960.086704	17515	45.9853	0.44039	FALSE	49.07	Cas9-Cas9	NSDKLIAR	K4(DSSO)	4	Cas9	1122	KGILQTVK	K1(DSSO)	1	Cas9	739	17515;17517;17518;17519;17520	20190409_Lumos_RSLC6_Beveridge_Clausen_IMP_peplib_DSSO_MS3-EThcD.raw	F5
FALSE	TEVQTGGFSKESILPK-KFDNLTK	DSSO	Intra	MS2_MS2_MS3	MS3	1	1	4	211.7	211.7	686.602661	4	2743.388815	28173	66.2893	0.79191	FALSE	49.07	Cas9-Cas9	TEVQTGGFSKESILPK	K10(DSSO)	10	Cas9	1111	KFDNLTK	K1(DSSO)	1	Cas9	900	28173;28175;28176;28177;28178	20190409_Lumos_RSLC6_Beveridge_Clausen_IMP_peplib_DSSO_MS3-EThcD.raw	F5
FALSE	APLSASMIKR-SDKNR	DSSO	Intra	MS2_MS2_MS3	MS3	1	0	4	211.45	211.45	622.645203	3	1865.921055	11571	33.5497	0.02676	FALSE	61.04	Cas9-Cas9	APLSASMIKR	M7(Oxidation);K9(DSSO)	9	Cas9	327	SDKNR	K3(DSSO)	3	Cas9	866	11571;11573;11574;11575;11576;11577;11578	20190409_Lumos_RSLC6_Beveridge_Clausen_IMP_peplib_DSSO_MS3-EThcD.raw	F5
FALSE	MLASAGELQKGNELALPSK-KPAFLSGEQK	DSSO	Intra	MS2_MS2_MS3	MS3	1	1	4	211.39	200.56	805.41626	4	3218.643209	28818	67.4684	-0.22649	FALSE	49.07	Cas9-Cas9	MLASAGELQKGNELALPSK	K10(DSSO)	10	Cas9	1226	KPAFLSGEQK	K1(DSSO)	1	Cas9	540	28818;28820;28821;28822;28823	20190409_Lumos_RSLC6_Beveridge_Clausen_IMP_peplib_DSSO_MS3-EThcD.raw	F5
FALSE	LVDSTDKADLR-AGFIKR	DSSO	Intra	MS2_MS2_MS3	MS3	1	0	4	210.08	201.3	694.36145	3	2081.069798	19349	49.6311	-0.74826	FALSE	54.03	Cas9-Cas9	LVDSTDKADLR	K7(DSSO)	7	Cas9	152	AGFIKR	K5(DSSO)	5	Cas9	922	19349;19355;19356;19357;19358	20190409_Lumos_RSLC6_Beveridge_Clausen_IMP_peplib_DSSO_MS3-EThcD.raw	F5
FALSE	MDGTEELLVKLNR-QLKEDYFK	DSSO	Intra	MS2_MS2_MS3	MS3	1	0	4	210.01	175.45	687.092468	4	2745.348043	35775	80.8225	-0.29447	FALSE	50.07	Cas9-Cas9	MDGTEELLVKLNR	K10(DSSO)	10	Cas9	396	QLKEDYFK	K3(DSSO)	3	Cas9	569	35775;35779;35780;35781;35782	20190409_Lumos_RSLC6_Beveridge_Clausen_IMP_peplib_DSSO_MS3-EThcD.raw	F5
FALSE	MDGTEELLVKLNR-GGLSELDKAGFIK	DSSO	Intra	MS2_MS2_MS3	MS3	1	0	4	209.85	209.85	753.137024	4	3009.526266	40664	90.7884	-0.10923	FALSE	49.07	Cas9-Cas9	MDGTEELLVKLNR	K10(DSSO)	10	Cas9	396	GGLSELDKAGFIK	K8(DSSO)	8	Cas9	917	40664;40666;40667;40668;40669	20190409_Lumos_RSLC6_Beveridge_Clausen_IMP_peplib_DSSO_MS3-EThcD.raw	F5
FALSE	MIAKSEQEIGK-DFQFYKVR	DSSO	Intra	MS2_MS2_MS3	MS3	1	1	4	208.84	113.89	837.075256	3	2509.211216	24590	59.5663	-0.303	FALSE	49.07	Cas9-Cas9	MIAKSEQEIGK	M1(Oxidation);K4(DSSO)	4	Cas9	1028	DFQFYKVR	K6(DSSO)	6	Cas9	978	24590;24592;24593;24594;24595	20190409_Lumos_RSLC6_Beveridge_Clausen_IMP_peplib_DSSO_MS3-EThcD.raw	F5
FALSE	DFQFYKVR-FDNLTKAER	DSSO	Intra	MS2_MS2_MS3	MS3	1	1	4	208.84	192.37	785.048828	3	2353.131931	28994	67.7971	0.38403	FALSE	35.88	Cas9-Cas9	DFQFYKVR	K6(DSSO)	6	Cas9	978	FDNLTKAER	K6(DSSO)	6	Cas9	906	28994;29000;29001;29002;29003	20190409_Lumos_RSLC6_Beveridge_Clausen_IMP_peplib_DSSO_MS3-EThcD.raw	F5
FALSE	YPKLESEFVYGDYK-IIKDK	DSSO	Intra	MS2_MS2_MS3	MS3	1	0	4	208.79	156.66	837.749634	3	2511.234348	27023	64.17	0.08254	FALSE	73.05	Cas9-Cas9	YPKLESEFVYGDYK	K3(DSSO)	3	Cas9	1007	IIKDK	K3(DSSO)	3	Cas9	606	27023;27029;27030;27031;27032	20190409_Lumos_RSLC6_Beveridge_Clausen_IMP_peplib_DSSO_MS3-EThcD.raw	F5
FALSE	APLSASMIKR-SDKNR	DSSO	Intra	MS2_MS2_MS3	MS3	1	0	4	208.72	208.72	622.645019	3	1865.920506	9260	28.4727	-0.02442	FALSE	84.95	Cas9-Cas9	APLSASMIKR	M7(Oxidation);K9(DSSO)	9	Cas9	327	SDKNR	K3(DSSO)	3	Cas9	866	9260;9262;9263;9264;9265;9266;9267	20190409_Lumos_RSLC6_Beveridge_Clausen_IMP_peplib_DSSO_MS3-EThcD.raw	F5
FALSE	APLSASMIKR-SDKNR	DSSO	Intra	MS2_MS2_MS3	MS3	1	1	4	208.72	208.72	622.645386	3	1865.921604	8949	27.7827	0.21859	FALSE	84.95	Cas9-Cas9	APLSASMIKR	M7(Oxidation);K9(DSSO)	9	Cas9	327	SDKNR	K3(DSSO)	3	Cas9	866	8949;8951;8952;8953;8954;8955	20190409_Lumos_RSLC6_Beveridge_Clausen_IMP_peplib_DSSO_MS3-EThcD.raw	F5
FALSE	SEQEIGKATAK-KMIAK	DSSO	Intra	MS2_MS2_MS3	MS3	1	0	4	208.63	166.8	636.996887	3	1908.976109	9494	28.9818	-0.53644	FALSE	54.03	Cas9-Cas9	SEQEIGKATAK	K7(DSSO)	7	Cas9	1035	KMIAK	K1(DSSO)	1	Cas9	1024	9494;9500;9501;9502;9503;9504;9507	20190409_Lumos_RSLC6_Beveridge_Clausen_IMP_peplib_DSSO_MS3-EThcD.raw	F5
FALSE	LVDSTDKADLR-KDFQFYK	DSSO	Intra	MS2_MS2_MS3	MS3	1	1	4	208.6	196.73	592.039795	4	2365.13735	24435	59.3012	-0.72915	FALSE	45.23	Cas9-Cas9	LVDSTDKADLR	K7(DSSO)	7	Cas9	152	KDFQFYK	K1(DSSO)	1	Cas9	972	24435;24441;24442;24443;24444	20190409_Lumos_RSLC6_Beveridge_Clausen_IMP_peplib_DSSO_MS3-EThcD.raw	F5
FALSE	APLSASMIKR-SDKNR	DSSO	Intra	MS2_MS2_MS3	MS3	1	0	4	207.29	207.29	622.645447	3	1865.921787	9959	29.9905	-0.9137	FALSE	61.04	Cas9-Cas9	APLSASMIKR	M7(Oxidation);K9(DSSO)	9	Cas9	327	SDKNR	K3(DSSO)	3	Cas9	866	9959;9961;9962;9963;9964	20190409_Lumos_RSLC6_Beveridge_Clausen_IMP_peplib_DSSO_MS3-EThcD.raw	F5
FALSE	LVDSTDKADLR-AGFIKR	DSSO	Intra	MS2_MS2_MS3	MS3	1	1	4	206.73	181.14	521.023376	4	2081.071676	20567	51.9997	-0.18959	FALSE	42.1	Cas9-Cas9	LVDSTDKADLR	K7(DSSO)	7	Cas9	152	AGFIKR	K5(DSSO)	5	Cas9	922	20567;20569;20570;20571;20572	20190409_Lumos_RSLC6_Beveridge_Clausen_IMP_peplib_DSSO_MS3-EThcD.raw	F5
FALSE	SEQEIGKATAK-FKVLGNTDR	DSSO	Intra	MS2_MS2_MS3	MS3	1	1	4	206.36	183.02	592.800659	4	2368.180807	16648	44.2091	-0.62549	FALSE	61.04	Cas9-Cas9	SEQEIGKATAK	K7(DSSO)	7	Cas9	1035	FKVLGNTDR	K2(DSSO)	2	Cas9	37	16648;16654;16655;16656;16657;16658	20190409_Lumos_RSLC6_Beveridge_Clausen_IMP_peplib_DSSO_MS3-EThcD.raw	F5
FALSE	VLSAYNKHR-KLVDSTDK	DSSO	Intra	MS2_MS2_MS3	MS3	1	0	4	206.03	206.03	717.369446	3	2150.093784	10479	31.1722	0.5823	FALSE	61.04	Cas9-Cas9	VLSAYNKHR	K7(DSSO)	7	Cas9	1300	KLVDSTDK	K1(DSSO)	1	Cas9	145	10479;10483;10484;10485;10486	20190409_Lumos_RSLC6_Beveridge_Clausen_IMP_peplib_DSSO_MS3-EThcD.raw	F5
FALSE	MDGTEELLVKLNR-EKIEK	DSSO	Intra	MS2_MS2_MS3	MS3	1	0	4	205.97	205.97	774.39624	3	2321.174168	27935	65.8735	-0.64403	FALSE	61.04	Cas9-Cas9	MDGTEELLVKLNR	K10(DSSO)	10	Cas9	396	EKIEK	K2(DSSO)	2	Cas9	443	27935;27937;27938;27939;27940	20190409_Lumos_RSLC6_Beveridge_Clausen_IMP_peplib_DSSO_MS3-EThcD.raw	F5
FALSE	NSDKLIAR-KDLIIK	DSSO	Intra	MS2_MS2_MS3	MS3	1	0	4	205.91	135.58	601.672912	3	1803.004185	18776	48.5315	0.08306	FALSE	37.17	Cas9-Cas9	NSDKLIAR	K4(DSSO)	4	Cas9	1122	KDLIIK	K1(DSSO)	1	Cas9	1196	18776;18778;18779;18780;18781	20190409_Lumos_RSLC6_Beveridge_Clausen_IMP_peplib_DSSO_MS3-EThcD.raw	F5
FALSE	HKPENIVIEMAR-YDENDKLIR	DSSO	Intra	MS2_MS2_MS3	MS3	1	0	4	205.07	179	920.455322	3	2759.351414	24578	59.5465	0.9726	FALSE	54.03	Cas9-Cas9	HKPENIVIEMAR	K2(DSSO)	2	Cas9	759	YDENDKLIR	K6(DSSO)	6	Cas9	952	24578;24580;24581;24582;24583	20190409_Lumos_RSLC6_Beveridge_Clausen_IMP_peplib_DSSO_MS3-EThcD.raw	F5
FALSE	MDGTEELLVKLNR-EKIEK	DSSO	Intra	MS2_MS2_MS3	MS3	1	0	4	204.67	204.67	581.048645	4	2321.17275	27936	65.8752	-0.94503	FALSE	31.75	Cas9-Cas9	MDGTEELLVKLNR	K10(DSSO)	10	Cas9	396	EKIEK	K2(DSSO)	2	Cas9	443	27936;27942;27943;27944;27945	20190409_Lumos_RSLC6_Beveridge_Clausen_IMP_peplib_DSSO_MS3-EThcD.raw	F5
FALSE	LVDSTDKADLR-AGFIKR	DSSO	Intra	MS2_MS2_MS3	MS3	1	1	4	204.64	198.92	521.022705	4	2081.068991	19912	50.7344	-0.05595	FALSE	39.46	Cas9-Cas9	LVDSTDKADLR	K7(DSSO)	7	Cas9	152	AGFIKR	K5(DSSO)	5	Cas9	922	19912;19918;19919;19920;19921	20190409_Lumos_RSLC6_Beveridge_Clausen_IMP_peplib_DSSO_MS3-EThcD.raw	F5
FALSE	LVDSTDKADLR-AGFIKR	DSSO	Intra	MS2_MS2_MS3	MS3	1	0	4	204.64	195.69	694.36261	3	2081.073277	19663	50.243	-0.55476	FALSE	54.03	Cas9-Cas9	LVDSTDKADLR	K7(DSSO)	7	Cas9	152	AGFIKR	K5(DSSO)	5	Cas9	922	19663;19669;19670;19671;19672	20190409_Lumos_RSLC6_Beveridge_Clausen_IMP_peplib_DSSO_MS3-EThcD.raw	F5
FALSE	MLASAGELQKGNELALPSK-VVDELVKVMGR	DSSO	Intra	MS2_MS2_MS3	MS3	1	1	4	204.25	197.6	844.442749	4	3374.749166	34759	78.8159	1.16631	FALSE	49.07	Cas9-Cas9	MLASAGELQKGNELALPSK	K10(DSSO)	10	Cas9	1226	VVDELVKVMGR	K7(DSSO);M9(Oxidation)	7	Cas9	753	34759;34761;34762;34763;34764	20190409_Lumos_RSLC6_Beveridge_Clausen_IMP_peplib_DSSO_MS3-EThcD.raw	F5
FALSE	MLASAGELQKGNELALPSK-KPAFLSGEQK	DSSO	Intra	MS2_MS2_MS3	MS3	1	1	4	203.31	195.2	805.416443	4	3218.643942	29164	68.1082	0.5622	FALSE	49.07	Cas9-Cas9	MLASAGELQKGNELALPSK	K10(DSSO)	10	Cas9	1226	KPAFLSGEQK	K1(DSSO)	1	Cas9	540	29164;29166;29167;29168;29169	20190409_Lumos_RSLC6_Beveridge_Clausen_IMP_peplib_DSSO_MS3-EThcD.raw	F5
FALSE	MLASAGELQKGNELALPSK-VVDELVKVMGR	DSSO	Intra	MS2_MS2_MS3	MS3	1	1	4	203.31	197.54	840.442139	4	3358.746725	35062	79.4223	1.0497	FALSE	61.04	Cas9-Cas9	MLASAGELQKGNELALPSK	K10(DSSO)	10	Cas9	1226	VVDELVKVMGR	K7(DSSO)	7	Cas9	753	35062;35064;35065;35066;35067	20190409_Lumos_RSLC6_Beveridge_Clausen_IMP_peplib_DSSO_MS3-EThcD.raw	F5
FALSE	LVDSTDKADLR-AGFIKR	DSSO	Intra	MS2_MS2_MS3	MS3	1	0	3	203.3	186.78	694.361023	3	2081.068516	20638	52.1436	0.01345	FALSE	54.03	Cas9-Cas9	LVDSTDKADLR	K7(DSSO)	7	Cas9	152	AGFIKR	K5(DSSO)	5	Cas9	922	20638;20640;20641;20642;20643	20190409_Lumos_RSLC6_Beveridge_Clausen_IMP_peplib_DSSO_MS3-EThcD.raw	F5
FALSE	MTNFDKNLPNEK-SKLVSDFR	DSSO	Intra	MS2_MS2_MS3	MS3	1	1	3	203.25	203.25	859.077759	3	2575.218723	22558	55.7557	-0.07356	FALSE	39.46	Cas9-Cas9	MTNFDKNLPNEK	M1(Oxidation);K6(DSSO)	6	Cas9	504	SKLVSDFR	K2(DSSO)	2	Cas9	965	22558;22560;22561;22562;22563	20190409_Lumos_RSLC6_Beveridge_Clausen_IMP_peplib_DSSO_MS3-EThcD.raw	F5
FALSE	NSDKLIAR-DKPIR	DSSO	Intra	MS2_MS2_MS3	MS3	1	1	4	203.19	123.59	567.969849	3	1701.894993	13989	38.808	0.16192	FALSE	31.75	Cas9-Cas9	NSDKLIAR	K4(DSSO)	4	Cas9	1122	DKPIR	K2(DSSO)	2	Cas9	1304	13989;13995;13996;13997;13998	20190409_Lumos_RSLC6_Beveridge_Clausen_IMP_peplib_DSSO_MS3-EThcD.raw	F5
FALSE	NSDKLIAR-KGILQTVK	DSSO	Intra	MS2_MS2_MS3	MS3	1	0	2	203.07	138.85	654.035339	3	1960.091465	18008	46.973	-0.29261	FALSE	37.17	Cas9-Cas9	NSDKLIAR	K4(DSSO)	4	Cas9	1122	KGILQTVK	K1(DSSO)	1	Cas9	739	18008;18010;18011;18012;18013	20190409_Lumos_RSLC6_Beveridge_Clausen_IMP_peplib_DSSO_MS3-EThcD.raw	F5
FALSE	SEQEIGKATAK-KMIAK	DSSO	Intra	MS2_MS2_MS3	MS3	1	0	3	202.2	162.59	642.32904	3	1924.972568	9016	27.9378	0.43853	FALSE	61.04	Cas9-Cas9	SEQEIGKATAK	K7(DSSO)	7	Cas9	1035	KMIAK	K1(DSSO);M2(Oxidation)	1	Cas9	1024	9016;9018;9019;9020;9021;9022	20190409_Lumos_RSLC6_Beveridge_Clausen_IMP_peplib_DSSO_MS3-EThcD.raw	F5
FALSE	HKPENIVIEMAR-FDNLTKAER	DSSO	Intra	MS2_MS2_MS3	MS3	1	1	4	202.13	173.37	676.585815	4	2703.321432	22437	55.541	-0.11864	FALSE	84.95	Cas9-Cas9	HKPENIVIEMAR	K2(DSSO);M10(Oxidation)	2	Cas9	759	FDNLTKAER	K6(DSSO)	6	Cas9	906	22437;22443;22444;22445;22446	20190409_Lumos_RSLC6_Beveridge_Clausen_IMP_peplib_DSSO_MS3-EThcD.raw	F5
FALSE	HKPENIVIEMAR-MIAKSEQEIGK	DSSO	Intra	MS2_MS2_MS3	MS3	1	1	4	202.12	162.4	943.145325	3	2827.421421	20831	52.5086	0.53369	FALSE	73.05	Cas9-Cas9	HKPENIVIEMAR	K2(DSSO)	2	Cas9	759	MIAKSEQEIGK	K4(DSSO)	4	Cas9	1028	20831;20833;20834;20835;20836;20837	20190409_Lumos_RSLC6_Beveridge_Clausen_IMP_peplib_DSSO_MS3-EThcD.raw	F5
FALSE	LEESFLVEEDKK-GKSDNVPSEEVVK	DSSO	Intra	MS2_MS2_MS3	MS3	1	1	4	201.46	201.46	1004.154236	3	3010.448154	24112	58.6661	0.47794	FALSE	61.04	Cas9-Cas9	LEESFLVEEDKK	K11(DSSO)	11	Cas9	115	GKSDNVPSEEVVK	K2(DSSO)	2	Cas9	870	24112;24114;24115;24116;24117	20190409_Lumos_RSLC6_Beveridge_Clausen_IMP_peplib_DSSO_MS3-EThcD.raw	F5
FALSE	TEVQTGGFSKESILPK-SDKNR	DSSO	Intra	MS2_MS2_MS3	MS3	1	1	4	201.3	201.3	625.062378	4	2497.227682	20901	52.6467	0.35141	FALSE	54.03	Cas9-Cas9	TEVQTGGFSKESILPK	K10(DSSO)	10	Cas9	1111	SDKNR	K3(DSSO)	3	Cas9	866	20901;20903;20904;20905;20906;20907	20190409_Lumos_RSLC6_Beveridge_Clausen_IMP_peplib_DSSO_MS3-EThcD.raw	F5
FALSE	FKVLGNTDR-KMIAK	DSSO	Intra	MS2_MS2_MS3	MS3	1	0	4	200.88	200.88	453.989136	4	1812.934713	14369	39.6255	-0.06039	FALSE	69.9	Cas9-Cas9	FKVLGNTDR	K2(DSSO)	2	Cas9	37	KMIAK	K1(DSSO);M2(Oxidation)	1	Cas9	1024	14369;14371;14372;14373;14374	20190409_Lumos_RSLC6_Beveridge_Clausen_IMP_peplib_DSSO_MS3-EThcD.raw	F5
FALSE	LKTYAHLFDDK-SEQEIGKATAK	DSSO	Intra	MS2_MS2_MS3	MS3	1	0	4	200.68	200.68	890.437988	3	2669.299412	19602	50.1104	0.01133	FALSE	49.07	Cas9-Cas9	LKTYAHLFDDK	K2(DSSO)	2	Cas9	641	SEQEIGKATAK	K7(DSSO)	7	Cas9	1035	19602;19603;19604;19605;19606	20190409_Lumos_RSLC6_Beveridge_Clausen_IMP_peplib_DSSO_MS3-EThcD.raw	F5
FALSE	SDNVPSEEVVKK-GQKNSR	DSSO	Intra	MS2_MS2_MS3	MS3	1	0	3	200.13	142.93	726.355408	3	2177.05167	8743	27.3144	0.34701	FALSE	54.03	Cas9-Cas9	SDNVPSEEVVKK	K11(DSSO)	11	Cas9	881	GQKNSR	K3(DSSO)	3	Cas9	779	8743;8749;8750;8751;8752	20190409_Lumos_RSLC6_Beveridge_Clausen_IMP_peplib_DSSO_MS3-EThcD.raw	F5
FALSE	YDENDKLIR-DFQFYKVR	DSSO	Intra	MS2_MS2_MS3	MS3	1	2	3	199.86	178.77	809.055969	3	2425.153355	31287	72.1243	0.01736	FALSE	42.1	Cas9-Cas9	YDENDKLIR	K6(DSSO)	6	Cas9	952	DFQFYKVR	K6(DSSO)	6	Cas9	978	31287;31293;31294;31295;31296;31297	20190409_Lumos_RSLC6_Beveridge_Clausen_IMP_peplib_DSSO_MS3-EThcD.raw	F5
FALSE	HKPENIVIEMAR-FDNLTKAER	DSSO	Intra	MS2_MS2_MS3	MS3	1	0	4	199.8	165.19	896.449524	3	2687.334019	22231	55.1471	-0.21793	FALSE	49.07	Cas9-Cas9	HKPENIVIEMAR	K2(DSSO)	2	Cas9	759	FDNLTKAER	K6(DSSO)	6	Cas9	906	22231;22233;22234;22235;22236	20190409_Lumos_RSLC6_Beveridge_Clausen_IMP_peplib_DSSO_MS3-EThcD.raw	F5
FALSE	VLSAYNKHR-KLVDSTDK	DSSO	Intra	MS2_MS2_MS3	MS3	1	0	4	199.7	199.7	717.368957	3	2150.092319	9681	29.3766	0.15258	FALSE	61.04	Cas9-Cas9	VLSAYNKHR	K7(DSSO)	7	Cas9	1300	KLVDSTDK	K1(DSSO)	1	Cas9	145	9681;9687;9688;9689;9690;9691	20190409_Lumos_RSLC6_Beveridge_Clausen_IMP_peplib_DSSO_MS3-EThcD.raw	F5
FALSE	FKVLGNTDR-ESILPKR	DSSO	Intra	MS2_MS2_MS3	MS3	1	1	4	199.68	199.68	683.698669	3	2049.081455	21565	53.9365	-0.07217	FALSE	61.04	Cas9-Cas9	FKVLGNTDR	K2(DSSO)	2	Cas9	37	ESILPKR	K6(DSSO)	6	Cas9	1117	21565;21571;21572;21573;21574;21575	20190409_Lumos_RSLC6_Beveridge_Clausen_IMP_peplib_DSSO_MS3-EThcD.raw	F5
FALSE	NSDKLIAR-DKPIR	DSSO	Intra	MS2_MS2_MS3	MS3	1	1	4	199.45	141.52	567.970337	3	1701.896458	13687	38.1305	-0.4236	FALSE	61.04	Cas9-Cas9	NSDKLIAR	K4(DSSO)	4	Cas9	1122	DKPIR	K2(DSSO)	2	Cas9	1304	13687;13689;13690;13691;13692	20190409_Lumos_RSLC6_Beveridge_Clausen_IMP_peplib_DSSO_MS3-EThcD.raw	F5
FALSE	KNLIGALLFDSGETAEATR-SDNVPSEEVVKK	DSSO	Intra	MS2_MS2_MS3	MS3	1	0	4	199.01	188.58	874.190552	4	3493.740377	37150	83.5903	0.48264	FALSE	54.03	Cas9-Cas9	KNLIGALLFDSGETAEATR	K1(DSSO)	1	Cas9	49	SDNVPSEEVVKK	K11(DSSO)	11	Cas9	881	37150;37152;37153;37154;37155	20190409_Lumos_RSLC6_Beveridge_Clausen_IMP_peplib_DSSO_MS3-EThcD.raw	F5
FALSE	MTNFDKNLPNEK-SKLVSDFR	DSSO	Intra	MS2_MS2_MS3	MS3	1	1	4	198.74	198.74	644.560058	4	2575.218405	22729	56.0824	-0.26531	FALSE	54.03	Cas9-Cas9	MTNFDKNLPNEK	M1(Oxidation);K6(DSSO)	6	Cas9	504	SKLVSDFR	K2(DSSO)	2	Cas9	965	22729;22731;22732;22733;22734	20190409_Lumos_RSLC6_Beveridge_Clausen_IMP_peplib_DSSO_MS3-EThcD.raw	F5
FALSE	QLKEDYFK-VITLKSK	DSSO	Intra	MS2_MS2_MS3	MS3	1	1	4	196.99	171.87	504.773498	4	2016.072164	21088	52.9959	0.33193	FALSE	54.03	Cas9-Cas9	QLKEDYFK	K3(DSSO)	3	Cas9	569	VITLKSK	K5(DSSO)	5	Cas9	963	21088;21090;21091;21092;21093;21094	20190409_Lumos_RSLC6_Beveridge_Clausen_IMP_peplib_DSSO_MS3-EThcD.raw	F5
FALSE	SDNVPSEEVVKK-GQKNSR	DSSO	Intra	MS2_MS2_MS3	MS3	1	0	4	196.06	169.2	726.355163	3	2177.050938	8515	26.7986	0.00914	FALSE	49.07	Cas9-Cas9	SDNVPSEEVVKK	K11(DSSO)	11	Cas9	881	GQKNSR	K3(DSSO)	3	Cas9	779	8515;8517;8518;8519;8520	20190409_Lumos_RSLC6_Beveridge_Clausen_IMP_peplib_DSSO_MS3-EThcD.raw	F5
FALSE	KGILQTVK-DKPIR	DSSO	Intra	MS2_MS2_MS3	MS3	1	0	4	195.81	127.47	557.987244	3	1671.947178	14972	40.8054	0.19562	FALSE	49.07	Cas9-Cas9	KGILQTVK	K1(DSSO)	1	Cas9	739	DKPIR	K2(DSSO)	2	Cas9	1304	14972;14974;14975;14976;14977	20190409_Lumos_RSLC6_Beveridge_Clausen_IMP_peplib_DSSO_MS3-EThcD.raw	F5
FALSE	KGILQTVK-DKPIR	DSSO	Intra	MS2_MS2_MS3	MS3	1	1	4	195.81	123.05	557.987121	3	1671.946812	14630	40.1287	-1.23509	FALSE	49.07	Cas9-Cas9	KGILQTVK	K1(DSSO)	1	Cas9	739	DKPIR	K2(DSSO)	2	Cas9	1304	14630;14636;14637;14638;14639	20190409_Lumos_RSLC6_Beveridge_Clausen_IMP_peplib_DSSO_MS3-EThcD.raw	F5
FALSE	SNFDLAEDAKLQLSK-VLSAYNKHR	DSSO	Intra	MS2_MS2_MS3	MS3	1	0	4	195.45	195.45	975.158752	3	2923.461704	27116	64.3461	1.12369	FALSE	35.88	Cas9-Cas9	SNFDLAEDAKLQLSK	K10(DSSO)	10	Cas9	267	VLSAYNKHR	K7(DSSO)	7	Cas9	1300	27116;27122;27123;27124;27125	20190409_Lumos_RSLC6_Beveridge_Clausen_IMP_peplib_DSSO_MS3-EThcD.raw	F5
FALSE	LVDSTDKADLR-AGFIKR	DSSO	Intra	MS2_MS2_MS3	MS3	1	1	4	195.27	180.06	521.0224	4	2081.06777	19360	49.649	-0.13423	FALSE	54.03	Cas9-Cas9	LVDSTDKADLR	K7(DSSO)	7	Cas9	152	AGFIKR	K5(DSSO)	5	Cas9	922	19360;19362;19363;19364;19365	20190409_Lumos_RSLC6_Beveridge_Clausen_IMP_peplib_DSSO_MS3-EThcD.raw	F5
FALSE	LVDSTDKADLR-VMKQLK	DSSO	Intra	MS2_MS2_MS3	MS3	1	0	3	194.26	194.26	712.706787	3	2136.105808	17366	45.683	2.1285	FALSE	61.04	Cas9-Cas9	LVDSTDKADLR	K7(DSSO)	7	Cas9	152	VMKQLK	K3(DSSO)	3	Cas9	653	17366;17368;17369;17370;17371	20190409_Lumos_RSLC6_Beveridge_Clausen_IMP_peplib_DSSO_MS3-EThcD.raw	F5
FALSE	LKGSPEDNEQK-IIKDK	DSSO	Intra	MS2_MS2_MS3	MS3	1	1	4	193.83	154.9	505.258118	4	2018.010641	8185	26.0391	0.68654	FALSE	54.03	Cas9-Cas9	LKGSPEDNEQK	K2(DSSO)	2	Cas9	1250	IIKDK	K3(DSSO)	3	Cas9	606	8185;8186;8187;8188;8189	20190409_Lumos_RSLC6_Beveridge_Clausen_IMP_peplib_DSSO_MS3-EThcD.raw	F5
FALSE	VNTEITKAPLSASMIK-SEQEIGKATAK	DSSO	Intra	MS2_MS2_MS3	MS3	1	0	4	193.54	193.54	1007.854675	3	3021.549473	23692	57.9246	0.49654	FALSE	61.04	Cas9-Cas9	VNTEITKAPLSASMIK	K7(DSSO)	7	Cas9	318	SEQEIGKATAK	K7(DSSO)	7	Cas9	1035	23692;23698;23699;23700;23701	20190409_Lumos_RSLC6_Beveridge_Clausen_IMP_peplib_DSSO_MS3-EThcD.raw	F5
FALSE	NLPNEKVLPK-DKQSGK	DSSO	Intra	MS2_MS2_MS3	MS3	1	0	4	193.52	193.52	657.679932	3	1971.025242	12809	36.2496	-0.72365	FALSE	37.17	Cas9-Cas9	NLPNEKVLPK	K6(DSSO)	6	Cas9	510	DKQSGK	K2(DSSO)	2	Cas9	677	12809;12810;12811;12812;12813	20190409_Lumos_RSLC6_Beveridge_Clausen_IMP_peplib_DSSO_MS3-EThcD.raw	F5
FALSE	SDNVPSEEVVKK-GYKEVK	DSSO	Intra	MS2_MS2_MS3	MS3	1	0	4	193.15	175.75	737.700256	3	2211.086216	13053	36.7711	1.07804	FALSE	30.09	Cas9-Cas9	SDNVPSEEVVKK	K11(DSSO)	11	Cas9	881	GYKEVK	K3(DSSO)	3	Cas9	1192	13053;13059;13060;13061;13062	20190409_Lumos_RSLC6_Beveridge_Clausen_IMP_peplib_DSSO_MS3-EThcD.raw	F5
FALSE	MDGTEELLVKLNR-EKIEK	DSSO	Intra	MS2_MS2_MS3	MS3	1	0	4	193.07	193.07	581.048645	4	2321.17275	28276	66.4801	0.35314	FALSE	37.17	Cas9-Cas9	MDGTEELLVKLNR	K10(DSSO)	10	Cas9	396	EKIEK	K2(DSSO)	2	Cas9	443	28276;28282;28283;28284;28285	20190409_Lumos_RSLC6_Beveridge_Clausen_IMP_peplib_DSSO_MS3-EThcD.raw	F5
FALSE	KIECFDSVEISGVEDR-TILDFLKSDGFANR	DSSO	Intra	MS2_MS2_MS3	MS3	1	0	3	193.06	193.06	1212.915161	3	3636.73093	44302	98.9314	0.44325	FALSE	61.04	Cas9-Cas9	KIECFDSVEISGVEDR	K1(DSSO);C4(Carbamidomethyl)	1	Cas9	575	TILDFLKSDGFANR	K7(DSSO)	7	Cas9	688	44302;44306;44307;44308;44309;44310	20190409_Lumos_RSLC6_Beveridge_Clausen_IMP_peplib_DSSO_MS3-EThcD.raw	F5
FALSE	SEQEIGKATAK-FKVLGNTDR	DSSO	Intra	MS2_MS2_MS3	MS3	1	2	4	191.29	168.43	592.800903	4	2368.181784	16326	43.5454	-0.58164	FALSE	39.46	Cas9-Cas9	SEQEIGKATAK	K7(DSSO)	7	Cas9	1035	FKVLGNTDR	K2(DSSO)	2	Cas9	37	16326;16332;16333;16334;16335;16336	20190409_Lumos_RSLC6_Beveridge_Clausen_IMP_peplib_DSSO_MS3-EThcD.raw	F5
FALSE	GKSDNVPSEEVVK-VKYVTEGMR	DSSO	Intra	MS2_MS2_MS3	MS3	1	1	4	190.93	190.93	876.42987	3	2627.275059	17832	46.6336	0.83386	FALSE	49.07	Cas9-Cas9	GKSDNVPSEEVVK	K2(DSSO)	2	Cas9	870	VKYVTEGMR	K2(DSSO)	2	Cas9	532	17832;17838;17839;17840;17841	20190409_Lumos_RSLC6_Beveridge_Clausen_IMP_peplib_DSSO_MS3-EThcD.raw	F5
FALSE	HKPENIVIEMAR-FDNLTKAER	DSSO	Intra	MS2_MS2_MS3	MS3	1	0	4	190.88	169.7	896.448181	3	2687.32999	22595	55.8293	-0.50037	FALSE	49.07	Cas9-Cas9	HKPENIVIEMAR	K2(DSSO)	2	Cas9	759	FDNLTKAER	K6(DSSO)	6	Cas9	906	22595;22597;22598;22599;22600	20190409_Lumos_RSLC6_Beveridge_Clausen_IMP_peplib_DSSO_MS3-EThcD.raw	F5
FALSE	TEVQTGGFSKESILPK-NPIDFLEAKGYK	DSSO	Intra	MS2_MS2_MS3	MS3	1	1	4	190.82	190.82	1091.552978	3	3272.644382	37840	84.9625	1.01451	FALSE	54.03	Cas9-Cas9	TEVQTGGFSKESILPK	K10(DSSO)	10	Cas9	1111	NPIDFLEAKGYK	K9(DSSO)	9	Cas9	1189	37840;37842;37843;37844;37845	20190409_Lumos_RSLC6_Beveridge_Clausen_IMP_peplib_DSSO_MS3-EThcD.raw	F5
FALSE	MDGTEELLVKLNR-QLKEDYFK	DSSO	Intra	MS2_MS2_MS3	MS3	1	0	4	190.53	190.53	915.787781	3	2745.348789	35785	80.8384	-0.07334	FALSE	54.03	Cas9-Cas9	MDGTEELLVKLNR	K10(DSSO)	10	Cas9	396	QLKEDYFK	K3(DSSO)	3	Cas9	569	35785;35791;35792;35793;35794	20190409_Lumos_RSLC6_Beveridge_Clausen_IMP_peplib_DSSO_MS3-EThcD.raw	F5
FALSE	FKVLGNTDR-ESILPKR	DSSO	Intra	MS2_MS2_MS3	MS3	1	2	4	190.46	190.46	683.698486	3	2049.080906	21199	53.2065	0.57964	FALSE	37.17	Cas9-Cas9	FKVLGNTDR	K2(DSSO)	2	Cas9	37	ESILPKR	K6(DSSO)	6	Cas9	1117	21199;21205;21206;21207;21208;21209	20190409_Lumos_RSLC6_Beveridge_Clausen_IMP_peplib_DSSO_MS3-EThcD.raw	F5
FALSE	MLASAGELQKGNELALPSK-KPAFLSGEQK	DSSO	Intra	MS2_MS2_MS3	MS3	1	1	4	189.72	156.41	809.413574	4	3234.632467	27462	65.0165	-0.03931	FALSE	84.95	Cas9-Cas9	MLASAGELQKGNELALPSK	M1(Oxidation);K10(DSSO)	10	Cas9	1226	KPAFLSGEQK	K1(DSSO)	1	Cas9	540	27462;27468;27469;27470;27471	20190409_Lumos_RSLC6_Beveridge_Clausen_IMP_peplib_DSSO_MS3-EThcD.raw	F5
FALSE	MLASAGELQKGNELALPSK-KPAFLSGEQK	DSSO	Intra	MS2_MS2_MS3	MS3	1	0	4	189.72	138.57	809.413818	4	3234.633444	27850	65.7301	0.10568	FALSE	61.04	Cas9-Cas9	MLASAGELQKGNELALPSK	M1(Oxidation);K10(DSSO)	10	Cas9	1226	KPAFLSGEQK	K1(DSSO)	1	Cas9	540	27850;27856;27857;27858;27859	20190409_Lumos_RSLC6_Beveridge_Clausen_IMP_peplib_DSSO_MS3-EThcD.raw	F5
FALSE	GGLSELDKAGFIK-KVTVK	DSSO	Intra	MS2_MS2_MS3	MS3	1	0	3	189.57	189.57	689.378784	3	2066.121799	23182	56.9573	-0.14696	FALSE	61.04	Cas9-Cas9	GGLSELDKAGFIK	K8(DSSO)	8	Cas9	917	KVTVK	K1(DSSO)	1	Cas9	562	23182;23188;23189;23190;23191	20190409_Lumos_RSLC6_Beveridge_Clausen_IMP_peplib_DSSO_MS3-EThcD.raw	F5
FALSE	LVDSTDKADLR-VMKQLK	DSSO	Intra	MS2_MS2_MS3	MS3	1	0	4	188.99	184.92	712.706604	3	2136.105259	16733	44.3698	0.61344	FALSE	61.04	Cas9-Cas9	LVDSTDKADLR	K7(DSSO)	7	Cas9	152	VMKQLK	K3(DSSO)	3	Cas9	653	16733;16735;16736;16737;16738;16739	20190409_Lumos_RSLC6_Beveridge_Clausen_IMP_peplib_DSSO_MS3-EThcD.raw	F5
FALSE	YPKLESEFVYGDYK-IIKDK	DSSO	Intra	MS2_MS2_MS3	MS3	1	0	4	188.91	130.61	628.564514	4	2511.236227	26912	63.9564	0.09891	FALSE	45.23	Cas9-Cas9	YPKLESEFVYGDYK	K3(DSSO)	3	Cas9	1007	IIKDK	K3(DSSO)	3	Cas9	606	26912;26914;26915;26916;26917	20190409_Lumos_RSLC6_Beveridge_Clausen_IMP_peplib_DSSO_MS3-EThcD.raw	F5
FALSE	APLSASMIKR-SDKNR	DSSO	Intra	MS2_MS2_MS3	MS3	1	0	3	188.66	188.66	622.645569	3	1865.922153	13954	38.7359	-0.35821	FALSE	61.04	Cas9-Cas9	APLSASMIKR	M7(Oxidation);K9(DSSO)	9	Cas9	327	SDKNR	K3(DSSO)	3	Cas9	866	13954;13960;13961;13962;13963	20190409_Lumos_RSLC6_Beveridge_Clausen_IMP_peplib_DSSO_MS3-EThcD.raw	F5
FALSE	APLSASMIKR-SDKNR	DSSO	Intra	MS2_MS2_MS3	MS3	1	0	4	187.81	187.81	622.646179	3	1865.923985	13764	38.2997	0.24267	FALSE	84.95	Cas9-Cas9	APLSASMIKR	M7(Oxidation);K9(DSSO)	9	Cas9	327	SDKNR	K3(DSSO)	3	Cas9	866	13764;13770;13771;13772;13773	20190409_Lumos_RSLC6_Beveridge_Clausen_IMP_peplib_DSSO_MS3-EThcD.raw	F5
FALSE	MKNYWR-KGILQTVK	DSSO	Intra	MS2_MS2_MS3	MS3	1	1	4	187.8	111.65	647.675476	3	1941.011875	19936	50.7736	-0.63996	FALSE	33.37	Cas9-Cas9	MKNYWR	K2(DSSO)	2	Cas9	884	KGILQTVK	K1(DSSO)	1	Cas9	739	19936;19942;19943;19944;19945	20190409_Lumos_RSLC6_Beveridge_Clausen_IMP_peplib_DSSO_MS3-EThcD.raw	F5
FALSE	NSDKLIAR-KGILQTVK	DSSO	Intra	MS2_MS2_MS3	MS3	1	1	4	186.67	110.98	654.035217	3	1960.091099	17254	45.4504	-0.31907	FALSE	42.1	Cas9-Cas9	NSDKLIAR	K4(DSSO)	4	Cas9	1122	KGILQTVK	K1(DSSO)	1	Cas9	739	17254;17260;17261;17262;17263	20190409_Lumos_RSLC6_Beveridge_Clausen_IMP_peplib_DSSO_MS3-EThcD.raw	F5
FALSE	MDGTEELLVKLNR-EKIEK	DSSO	Intra	MS2_MS2_MS3	MS3	1	0	4	186.46	186.46	581.048523	4	2321.172262	28725	67.3006	-0.06187	FALSE	42.1	Cas9-Cas9	MDGTEELLVKLNR	K10(DSSO)	10	Cas9	396	EKIEK	K2(DSSO)	2	Cas9	443	28725;28731;28732;28733;28734	20190409_Lumos_RSLC6_Beveridge_Clausen_IMP_peplib_DSSO_MS3-EThcD.raw	F5
FALSE	MDGTEELLVKLNR-EKIEK	DSSO	Intra	MS2_MS2_MS3	MS3	1	0	4	186.02	142.26	585.04657	4	2337.16445	25399	61.1073	0.3662	FALSE	39.46	Cas9-Cas9	MDGTEELLVKLNR	M1(Oxidation);K10(DSSO)	10	Cas9	396	EKIEK	K2(DSSO)	2	Cas9	443	25399;25405;25406;25407;25408;25409	20190409_Lumos_RSLC6_Beveridge_Clausen_IMP_peplib_DSSO_MS3-EThcD.raw	F5
FALSE	FKVLGNTDR-KMIAK	DSSO	Intra	MS2_MS2_MS3	MS3	1	0	4	185.75	185.75	604.982605	3	1812.933262	12554	35.722	-0.15303	FALSE	61.04	Cas9-Cas9	FKVLGNTDR	K2(DSSO)	2	Cas9	37	KMIAK	K1(DSSO);M2(Oxidation)	1	Cas9	1024	12554;12560;12561;12562;12563	20190409_Lumos_RSLC6_Beveridge_Clausen_IMP_peplib_DSSO_MS3-EThcD.raw	F5
FALSE	SSFEKNPIDFLEAK-VLSAYNKHR	DSSO	Intra	MS2_MS2_MS3	MS3	1	1	4	185.75	185.75	957.145569	3	2869.422153	27985	65.9553	0.33251	FALSE	39.46	Cas9-Cas9	SSFEKNPIDFLEAK	K5(DSSO)	5	Cas9	1180	VLSAYNKHR	K7(DSSO)	7	Cas9	1300	27985;27991;27992;27993;27994	20190409_Lumos_RSLC6_Beveridge_Clausen_IMP_peplib_DSSO_MS3-EThcD.raw	F5
FALSE	VKYVTEGMR-VPSKK	DSSO	Intra	MS2_MS2_MS3	MS3	1	0	4	185.55	185.55	605.312256	3	1813.922214	8527	26.8234	-0.31749	FALSE	61.04	Cas9-Cas9	VKYVTEGMR	K2(DSSO);M8(Oxidation)	2	Cas9	532	VPSKK	K4(DSSO)	4	Cas9	34	8527;8529;8530;8531;8532	20190409_Lumos_RSLC6_Beveridge_Clausen_IMP_peplib_DSSO_MS3-EThcD.raw	F5
FALSE	IEKILTFR-KLVDSTDK	DSSO	Intra	MS2_MS2_MS3	MS3	1	0	4	185.47	169.33	521.283935	4	2082.113912	23482	57.537	-0.33596	FALSE	37.17	Cas9-Cas9	IEKILTFR	K3(DSSO)	3	Cas9	446	KLVDSTDK	K1(DSSO)	1	Cas9	145	23482;23484;23485;23486;23487;23487	20190409_Lumos_RSLC6_Beveridge_Clausen_IMP_peplib_DSSO_MS3-EThcD.raw	F5
FALSE	SKLVSDFR-KDWDPK	DSSO	Intra	MS2_MS2_MS3	MS3	1	1	4	185.47	185.47	632.977234	3	1896.917149	20300	51.4851	0.10966	FALSE	45.23	Cas9-Cas9	SKLVSDFR	K2(DSSO)	2	Cas9	965	KDWDPK	K1(DSSO)	1	Cas9	1128	20300;20302;20303;20304;20305	20190409_Lumos_RSLC6_Beveridge_Clausen_IMP_peplib_DSSO_MS3-EThcD.raw	F5
FALSE	KDFQFYK-AGFIKR	DSSO	Intra	MS2_MS2_MS3	MS3	1	0	3	184.89	184.89	608.642517	3	1823.912998	22317	55.3096	-0.52806	FALSE	39.46	Cas9-Cas9	KDFQFYK	K1(DSSO)	1	Cas9	972	AGFIKR	K5(DSSO)	5	Cas9	922	22317;22323;22324;22325;22326	20190409_Lumos_RSLC6_Beveridge_Clausen_IMP_peplib_DSSO_MS3-EThcD.raw	F5
FALSE	VKYVTEGMR-VPSKK	DSSO	Intra	MS2_MS2_MS3	MS3	1	0	4	184.49	184.49	599.979126	3	1797.922825	11635	33.6777	0.25279	FALSE	61.04	Cas9-Cas9	VKYVTEGMR	K2(DSSO)	2	Cas9	532	VPSKK	K4(DSSO)	4	Cas9	34	11635;11641;11642;11643;11644;11645	20190409_Lumos_RSLC6_Beveridge_Clausen_IMP_peplib_DSSO_MS3-EThcD.raw	F5
FALSE	TILDFLKSDGFANR-YDENDKLIR	DSSO	Intra	MS2_MS2_MS3	MS3	1	0	3	184.34	184.34	973.81073	3	2919.417637	42464	94.7402	0.09689	FALSE	54.03	Cas9-Cas9	TILDFLKSDGFANR	K7(DSSO)	7	Cas9	688	YDENDKLIR	K6(DSSO)	6	Cas9	952	42464;42466;42467;42468;42469	20190409_Lumos_RSLC6_Beveridge_Clausen_IMP_peplib_DSSO_MS3-EThcD.raw	F5
FALSE	SDNVPSEEVVKK-AGFIKR	DSSO	Intra	MS2_MS2_MS3	MS3	1	1	4	184.34	150.02	727.041016	3	2179.108494	16284	43.4555	-0.14516	FALSE	54.03	Cas9-Cas9	SDNVPSEEVVKK	K11(DSSO)	11	Cas9	881	AGFIKR	K5(DSSO)	5	Cas9	922	16284;16286;16287;16288;16289;16290	20190409_Lumos_RSLC6_Beveridge_Clausen_IMP_peplib_DSSO_MS3-EThcD.raw	F5
FALSE	NLPNEKVLPK-DKQSGK	DSSO	Intra	MS2_MS2_MS3	MS3	1	0	4	183.78	183.78	657.679138	3	1971.022861	13630	37.997	-0.62232	FALSE	61.04	Cas9-Cas9	NLPNEKVLPK	K6(DSSO)	6	Cas9	510	DKQSGK	K2(DSSO)	2	Cas9	677	13630;13636;13637;13638;13639	20190409_Lumos_RSLC6_Beveridge_Clausen_IMP_peplib_DSSO_MS3-EThcD.raw	F5
FALSE	YDENDKLIR-FDNLTKAER	DSSO	Intra	MS2_MS2_MS3	MS3	1	2	4	183.67	153.36	806.054443	3	2416.148777	21089	52.9976	-0.36386	FALSE	65.05	Cas9-Cas9	YDENDKLIR	K6(DSSO)	6	Cas9	952	FDNLTKAER	K6(DSSO)	6	Cas9	906	21089;21095;21096;21097;21098;21099	20190409_Lumos_RSLC6_Beveridge_Clausen_IMP_peplib_DSSO_MS3-EThcD.raw	F5
FALSE	NSDKLIAR-KGILQTVK	DSSO	Intra	MS2_MS2_MS3	MS3	1	0	4	183.04	147.98	654.036072	3	1960.093662	18916	48.7971	0.05665	FALSE	42.1	Cas9-Cas9	NSDKLIAR	K4(DSSO)	4	Cas9	1122	KGILQTVK	K1(DSSO)	1	Cas9	739	18916;18917;18918;18919;18920	20190409_Lumos_RSLC6_Beveridge_Clausen_IMP_peplib_DSSO_MS3-EThcD.raw	F5
FALSE	APLSASMIKR-SDKNR	DSSO	Intra	MS2_MS2_MS3	MS3	1	0	4	182.76	182.76	622.645813	3	1865.922886	12300	35.1579	0.37884	FALSE	61.04	Cas9-Cas9	APLSASMIKR	M7(Oxidation);K9(DSSO)	9	Cas9	327	SDKNR	K3(DSSO)	3	Cas9	866	12300;12304;12305;12306;12307	20190409_Lumos_RSLC6_Beveridge_Clausen_IMP_peplib_DSSO_MS3-EThcD.raw	F5
FALSE	SDNVPSEEVVKK-AGFIKR	DSSO	Intra	MS2_MS2_MS3	MS3	1	1	4	182.25	149.57	727.041931	3	2179.11124	15976	42.8263	0.10466	FALSE	54.03	Cas9-Cas9	SDNVPSEEVVKK	K11(DSSO)	11	Cas9	881	AGFIKR	K5(DSSO)	5	Cas9	922	15976;15978;15979;15980;15981;15982	20190409_Lumos_RSLC6_Beveridge_Clausen_IMP_peplib_DSSO_MS3-EThcD.raw	F5
FALSE	TEVQTGGFSKESILPK-FIKPILEK	DSSO	Intra	MS2_MS2_MS3	MS3	1	0	4	180.7	180.7	717.138855	4	2865.53359	32138	73.7782	0.36125	FALSE	45.23	Cas9-Cas9	TEVQTGGFSKESILPK	K10(DSSO)	10	Cas9	1111	FIKPILEK	K3(DSSO)	3	Cas9	381	32138;32140;32141;32142;32143;32144	20190409_Lumos_RSLC6_Beveridge_Clausen_IMP_peplib_DSSO_MS3-EThcD.raw	F5
FALSE	NLPNEKVLPK-DKQSGK	DSSO	Intra	MS2_MS2_MS3	MS3	1	0	4	180.07	180.07	657.67926	3	1971.023228	13101	36.8583	0.1717	FALSE	84.95	Cas9-Cas9	NLPNEKVLPK	K6(DSSO)	6	Cas9	510	DKQSGK	K2(DSSO)	2	Cas9	677	13101;13103;13104;13105;13106	20190409_Lumos_RSLC6_Beveridge_Clausen_IMP_peplib_DSSO_MS3-EThcD.raw	F5
FALSE	LVDSTDKADLR-GYKEVK	DSSO	Intra	MS2_MS2_MS3	MS3	1	0	3	179.72	170.88	705.021912	3	2113.051182	14856	40.5763	-0.83043	FALSE	73.05	Cas9-Cas9	LVDSTDKADLR	K7(DSSO)	7	Cas9	152	GYKEVK	K3(DSSO)	3	Cas9	1192	14856;14858;14859;14860;14861	20190409_Lumos_RSLC6_Beveridge_Clausen_IMP_peplib_DSSO_MS3-EThcD.raw	F5
FALSE	GKSDNVPSEEVVK-VKYVTEGMR	DSSO	Intra	MS2_MS2_MS3	MS3	1	1	4	179.67	179.67	876.428894	3	2627.272129	18159	47.2904	-0.0064	FALSE	45.23	Cas9-Cas9	GKSDNVPSEEVVK	K2(DSSO)	2	Cas9	870	VKYVTEGMR	K2(DSSO)	2	Cas9	532	18159;18165;18166;18167;18168	20190409_Lumos_RSLC6_Beveridge_Clausen_IMP_peplib_DSSO_MS3-EThcD.raw	F5
FALSE	MIAKSEQEIGK-YDENDKLIR	DSSO	Intra	MS2_MS2_MS3	MS3	1	0	3	179.31	124.12	858.08551	3	2572.241978	17824	46.6145	0.6207	FALSE	49.07	Cas9-Cas9	MIAKSEQEIGK	M1(Oxidation);K4(DSSO)	4	Cas9	1028	YDENDKLIR	K6(DSSO)	6	Cas9	952	17824;17825;17826;17827;17828	20190409_Lumos_RSLC6_Beveridge_Clausen_IMP_peplib_DSSO_MS3-EThcD.raw	F5
FALSE	LVDSTDKADLR-AGFIKR	DSSO	Intra	MS2_MS2_MS3	MS3	1	0	4	179.31	166.28	694.358154	3	2081.05991	20287	51.4601	-0.02755	FALSE	54.03	Cas9-Cas9	LVDSTDKADLR	K7(DSSO)	7	Cas9	152	AGFIKR	K5(DSSO)	5	Cas9	922	20287;20289;20290;20291;20292	20190409_Lumos_RSLC6_Beveridge_Clausen_IMP_peplib_DSSO_MS3-EThcD.raw	F5
FALSE	KFDNLTK-SDKNR	DSSO	Intra	MS2_MS2_MS3	MS3	1	1	4	179.21	179.21	547.935364	3	1641.791538	8799	27.4361	0.02943	FALSE	49.07	Cas9-Cas9	KFDNLTK	K1(DSSO)	1	Cas9	900	SDKNR	K3(DSSO)	3	Cas9	866	8799;8801;8802;8803;8804;8805	20190409_Lumos_RSLC6_Beveridge_Clausen_IMP_peplib_DSSO_MS3-EThcD.raw	F5
FALSE	KFDNLTK-SDKNR	DSSO	Intra	MS2_MS2_MS3	MS3	1	1	4	179.21	179.21	547.934936	3	1641.790256	8560	26.9043	-0.28499	FALSE	49.07	Cas9-Cas9	KFDNLTK	K1(DSSO)	1	Cas9	900	SDKNR	K3(DSSO)	3	Cas9	866	8560;8566;8567;8568;8569	20190409_Lumos_RSLC6_Beveridge_Clausen_IMP_peplib_DSSO_MS3-EThcD.raw	F5
FALSE	KGILQTVK-KDLIIK	DSSO	Intra	MS2_MS2_MS3	MS3	1	0	4	178.99	102.6	591.689514	3	1773.053989	20529	51.9235	-0.35934	FALSE	49.07	Cas9-Cas9	KGILQTVK	K1(DSSO)	1	Cas9	739	KDLIIK	K1(DSSO)	1	Cas9	1196	20529;20535;20536;20537;20538	20190409_Lumos_RSLC6_Beveridge_Clausen_IMP_peplib_DSSO_MS3-EThcD.raw	F5
FALSE	VVDELVKVMGR-KPAFLSGEQK	DSSO	Intra	MS2_MS2_MS3	MS3	1	0	4	178.89	139.58	631.330261	4	2522.299215	24100	58.6433	-0.42398	FALSE	61.04	Cas9-Cas9	VVDELVKVMGR	K7(DSSO);M9(Oxidation)	7	Cas9	753	KPAFLSGEQK	K1(DSSO)	1	Cas9	540	24100;24102;24103;24104;24105	20190409_Lumos_RSLC6_Beveridge_Clausen_IMP_peplib_DSSO_MS3-EThcD.raw	F5
FALSE	SDNVPSEEVVKK-AGFIKR	DSSO	Intra	MS2_MS2_MS3	MS3	1	0	3	177.64	142.89	727.041138	3	2179.10886	17341	45.6291	0.44746	FALSE	54.03	Cas9-Cas9	SDNVPSEEVVKK	K11(DSSO)	11	Cas9	881	AGFIKR	K5(DSSO)	5	Cas9	922	17341;17343;17344;17345;17346	20190409_Lumos_RSLC6_Beveridge_Clausen_IMP_peplib_DSSO_MS3-EThcD.raw	F5
FALSE	TYAHLFDDKVMK-NLPNEKVLPK	DSSO	Intra	MS2_MS2_MS3	MS3	1	2	4	177.57	155.23	694.857422	4	2776.407858	25788	61.8441	-0.71202	FALSE	61.04	Cas9-Cas9	TYAHLFDDKVMK	K9(DSSO)	9	Cas9	650	NLPNEKVLPK	K6(DSSO)	6	Cas9	510	25788;25794;25795;25796;25797;25798	20190409_Lumos_RSLC6_Beveridge_Clausen_IMP_peplib_DSSO_MS3-EThcD.raw	F5
FALSE	GGLSELDKAGFIK-QLKEDYFK	DSSO	Intra	MS2_MS2_MS3	MS3	1	0	4	177.44	177.44	855.092163	3	2563.261936	37990	85.2544	0.83405	FALSE	49.07	Cas9-Cas9	GGLSELDKAGFIK	K8(DSSO)	8	Cas9	917	QLKEDYFK	K3(DSSO)	3	Cas9	569	37990;37996;37997;37998;37999	20190409_Lumos_RSLC6_Beveridge_Clausen_IMP_peplib_DSSO_MS3-EThcD.raw	F5
FALSE	FKVLGNTDR-KMIAK	DSSO	Intra	MS2_MS2_MS3	MS3	1	0	3	176.8	176.8	604.983765	3	1812.936741	12897	36.4231	0.84846	FALSE	54.03	Cas9-Cas9	FKVLGNTDR	K2(DSSO)	2	Cas9	37	KMIAK	K1(DSSO);M2(Oxidation)	1	Cas9	1024	12897;12899;12900;12901;12902	20190409_Lumos_RSLC6_Beveridge_Clausen_IMP_peplib_DSSO_MS3-EThcD.raw	F5
FALSE	KNLIGALLFDSGETAEATR-SDNVPSEEVVKK	DSSO	Intra	MS2_MS2_MS3	MS3	1	0	3	176.69	165.79	874.190613	4	3493.740621	37485	84.2496	2.50257	FALSE	54.03	Cas9-Cas9	KNLIGALLFDSGETAEATR	K1(DSSO)	1	Cas9	49	SDNVPSEEVVKK	K11(DSSO)	11	Cas9	881	37485;37491;37492;37493;37494	20190409_Lumos_RSLC6_Beveridge_Clausen_IMP_peplib_DSSO_MS3-EThcD.raw	F5
FALSE	VKYVTEGMR-VPSKK	DSSO	Intra	MS2_MS2_MS3	MS3	1	0	3	176	176	605.310669	3	1813.917454	10999	32.3279	0.51427	FALSE	61.04	Cas9-Cas9	VKYVTEGMR	K2(DSSO);M8(Oxidation)	2	Cas9	532	VPSKK	K4(DSSO)	4	Cas9	34	10999;11001;11002;11003;11004;11005	20190409_Lumos_RSLC6_Beveridge_Clausen_IMP_peplib_DSSO_MS3-EThcD.raw	F5
FALSE	NSDKLIAR-LSKSR	DSSO	Intra	MS2_MS2_MS3	MS3	1	0	3	174.02	111.44	416.724792	4	1663.87734	12322	35.2098	-0.37845	FALSE	61.04	Cas9-Cas9	NSDKLIAR	K4(DSSO)	4	Cas9	1122	LSKSR	K3(DSSO)	3	Cas9	222	12322;12328;12329;12330;12331	20190409_Lumos_RSLC6_Beveridge_Clausen_IMP_peplib_DSSO_MS3-EThcD.raw	F5
FALSE	NSDKLIAR-DKPIR	DSSO	Intra	MS2_MS2_MS3	MS3	1	0	4	173.75	108.28	567.970276	3	1701.896275	14295	39.4733	0.27391	FALSE	54.03	Cas9-Cas9	NSDKLIAR	K4(DSSO)	4	Cas9	1122	DKPIR	K2(DSSO)	2	Cas9	1304	14295;14297;14298;14299;14300	20190409_Lumos_RSLC6_Beveridge_Clausen_IMP_peplib_DSSO_MS3-EThcD.raw	F5
FALSE	QEDFYPFLKDNR-GKSDNVPSEEVVK	DSSO	Intra	MS2_MS2_MS3	MS3	1	1	4	173.72	173.34	779.869507	4	3116.456198	29791	69.2863	-0.35277	FALSE	37.17	Cas9-Cas9	QEDFYPFLKDNR	K9(DSSO)	9	Cas9	438	GKSDNVPSEEVVK	K2(DSSO)	2	Cas9	870	29791;29797;29798;29799;29800	20190409_Lumos_RSLC6_Beveridge_Clausen_IMP_peplib_DSSO_MS3-EThcD.raw	F5
FALSE	FIKPILEK-KFDNLTK	DSSO	Intra	MS2_MS2_MS3	MS3	1	1	4	173.28	173.28	503.279938	4	2010.097921	24623	59.6294	-1.01429	FALSE	61.04	Cas9-Cas9	FIKPILEK	K3(DSSO)	3	Cas9	381	KFDNLTK	K1(DSSO)	1	Cas9	900	24623;24625;24626;24627;24628	20190409_Lumos_RSLC6_Beveridge_Clausen_IMP_peplib_DSSO_MS3-EThcD.raw	F5
FALSE	FKVLGNTDR-KMIAK	DSSO	Intra	MS2_MS2_MS3	MS3	1	1	4	172.25	172.25	449.990326	4	1796.939474	14346	39.5865	-0.37593	FALSE	54.03	Cas9-Cas9	FKVLGNTDR	K2(DSSO)	2	Cas9	37	KMIAK	K1(DSSO)	1	Cas9	1024	14346;14352;14353;14354;14355	20190409_Lumos_RSLC6_Beveridge_Clausen_IMP_peplib_DSSO_MS3-EThcD.raw	F5
FALSE	TEVQTGGFSKESILPK-KLINGIR	DSSO	Intra	MS2_MS2_MS3	MS3	1	1	4	170.78	170.78	673.614929	4	2691.437887	27997	65.9758	0.04478	FALSE	54.03	Cas9-Cas9	TEVQTGGFSKESILPK	K10(DSSO)	10	Cas9	1111	KLINGIR	K1(DSSO)	1	Cas9	669	27997;28003;28004;28005;28006	20190409_Lumos_RSLC6_Beveridge_Clausen_IMP_peplib_DSSO_MS3-EThcD.raw	F5
FALSE	LVDSTDKADLR-VMKQLK	DSSO	Intra	MS2_MS2_MS3	MS3	1	1	4	169.99	160.63	538.780029	4	2152.098287	16436	43.7725	-1.40969	FALSE	45.23	Cas9-Cas9	LVDSTDKADLR	K7(DSSO)	7	Cas9	152	VMKQLK	M2(Oxidation);K3(DSSO)	3	Cas9	653	16436;16440;16441;16442;16443;16444	20190409_Lumos_RSLC6_Beveridge_Clausen_IMP_peplib_DSSO_MS3-EThcD.raw	F5
FALSE	HKPENIVIEMAR-MIAKSEQEIGK	DSSO	Intra	MS2_MS2_MS3	MS3	1	0	4	169.99	136.68	943.143738	3	2827.41666	21223	53.2476	0.1189	FALSE	73.05	Cas9-Cas9	HKPENIVIEMAR	K2(DSSO)	2	Cas9	759	MIAKSEQEIGK	K4(DSSO)	4	Cas9	1028	21223;21229;21230;21231;21232;21233	20190409_Lumos_RSLC6_Beveridge_Clausen_IMP_peplib_DSSO_MS3-EThcD.raw	F5
FALSE	LVDSTDKADLR-KDFQFYK	DSSO	Intra	MS2_MS2_MS3	MS3	1	0	2	169.65	161.66	592.041809	4	2365.145407	25472	61.252	-0.03005	FALSE	49.07	Cas9-Cas9	LVDSTDKADLR	K7(DSSO)	7	Cas9	152	KDFQFYK	K1(DSSO)	1	Cas9	972	25472;25478;25479;25480;25481;25482	20190409_Lumos_RSLC6_Beveridge_Clausen_IMP_peplib_DSSO_MS3-EThcD.raw	F5
FALSE	KFDNLTK-SDKNR	DSSO	Intra	MS2_MS2_MS3	MS3	1	1	4	169.57	169.57	411.202392	4	1641.787741	8859	27.5727	0.94751	FALSE	84.95	Cas9-Cas9	KFDNLTK	K1(DSSO)	1	Cas9	900	SDKNR	K3(DSSO)	3	Cas9	866	8859;8865;8866;8867;8868;8869	20190409_Lumos_RSLC6_Beveridge_Clausen_IMP_peplib_DSSO_MS3-EThcD.raw	F5
FALSE	KFDNLTK-SDKNR	DSSO	Intra	MS2_MS2_MS3	MS3	1	1	4	169.57	169.57	411.202759	4	1641.789205	8602	26.9992	-0.10964	FALSE	61.04	Cas9-Cas9	KFDNLTK	K1(DSSO)	1	Cas9	900	SDKNR	K3(DSSO)	3	Cas9	866	8602;8608;8609;8610;8611	20190409_Lumos_RSLC6_Beveridge_Clausen_IMP_peplib_DSSO_MS3-EThcD.raw	F5
FALSE	NLPNEKVLPK-HSIKK	DSSO	Intra	MS2_MS2_MS3	MS3	1	1	4	166.97	166.97	641.024109	3	1921.057774	10338	30.8532	0.25075	FALSE	45.23	Cas9-Cas9	NLPNEKVLPK	K6(DSSO)	6	Cas9	510	HSIKK	K4(DSSO)	4	Cas9	48	10338;10340;10341;10342;10343	20190409_Lumos_RSLC6_Beveridge_Clausen_IMP_peplib_DSSO_MS3-EThcD.raw	F5
FALSE	FIKPILEK-SDKNR	DSSO	Intra	MS2_MS2_MS3	MS3	1	1	4	166.78	111.67	441.739227	4	1763.935079	15746	42.3699	0.66128	FALSE	61.04	Cas9-Cas9	FIKPILEK	K3(DSSO)	3	Cas9	381	SDKNR	K3(DSSO)	3	Cas9	866	15746;15752;15753;15754;15755	20190409_Lumos_RSLC6_Beveridge_Clausen_IMP_peplib_DSSO_MS3-EThcD.raw	F5
FALSE	MTNFDKNLPNEK-SKLVSDFR	DSSO	Intra	MS2_MS2_MS3	MS3	1	2	4	166.3	151.8	640.560913	4	2559.221823	25222	60.7852	0.93202	FALSE	61.04	Cas9-Cas9	MTNFDKNLPNEK	K6(DSSO)	6	Cas9	504	SKLVSDFR	K2(DSSO)	2	Cas9	965	25222;25228;25229;25230;25231;25232	20190409_Lumos_RSLC6_Beveridge_Clausen_IMP_peplib_DSSO_MS3-EThcD.raw	F5
FALSE	MTNFDKNLPNEK-SKLVSDFR	DSSO	Intra	MS2_MS2_MS3	MS3	1	0	3	165.72	165.72	859.078003	3	2575.219456	23084	56.7619	-0.18633	FALSE	35.17	Cas9-Cas9	MTNFDKNLPNEK	M1(Oxidation);K6(DSSO)	6	Cas9	504	SKLVSDFR	K2(DSSO)	2	Cas9	965	23084;23090;23091;23092;23093	20190409_Lumos_RSLC6_Beveridge_Clausen_IMP_peplib_DSSO_MS3-EThcD.raw	F5
FALSE	TEVQTGGFSKESILPK-NPIDFLEAKGYK	DSSO	Intra	MS2_MS2_MS3	MS3	1	0	4	165.58	139.23	818.915161	4	3272.638815	38188	85.6528	0.15283	FALSE	61.04	Cas9-Cas9	TEVQTGGFSKESILPK	K10(DSSO)	10	Cas9	1111	NPIDFLEAKGYK	K9(DSSO)	9	Cas9	1189	38188;38190;38191;38192;38193	20190409_Lumos_RSLC6_Beveridge_Clausen_IMP_peplib_DSSO_MS3-EThcD.raw	F5
FALSE	VLSAYNKHR-KLVDSTDK	DSSO	Intra	MS2_MS2_MS3	MS3	1	0	4	165.26	165.26	538.278076	4	2150.090475	9670	29.352	-0.18031	FALSE	61.04	Cas9-Cas9	VLSAYNKHR	K7(DSSO)	7	Cas9	1300	KLVDSTDK	K1(DSSO)	1	Cas9	145	9670;9674;9675;9676;9677;9678	20190409_Lumos_RSLC6_Beveridge_Clausen_IMP_peplib_DSSO_MS3-EThcD.raw	F5
FALSE	KDFQFYK-GQKNSR	DSSO	Intra	MS2_MS2_MS3	MS3	1	1	4	165.07	165.07	456.219879	4	1821.857687	12912	36.4612	-0.84029	FALSE	61.04	Cas9-Cas9	KDFQFYK	K1(DSSO)	1	Cas9	972	GQKNSR	K3(DSSO)	3	Cas9	779	12912;12914;12915;12916;12917	20190409_Lumos_RSLC6_Beveridge_Clausen_IMP_peplib_DSSO_MS3-EThcD.raw	F5
FALSE	KFDNLTK-SDKNR	DSSO	Intra	MS2_MS2_MS3	MS3	1	1	4	164.53	164.53	547.934936	3	1641.790256	9041	27.9949	0.01399	FALSE	49.07	Cas9-Cas9	KFDNLTK	K1(DSSO)	1	Cas9	900	SDKNR	K3(DSSO)	3	Cas9	866	9041;9043;9044;9045;9046;9047	20190409_Lumos_RSLC6_Beveridge_Clausen_IMP_peplib_DSSO_MS3-EThcD.raw	F5
FALSE	LKTYAHLFDDK-KMIAK	DSSO	Intra	MS2_MS2_MS3	MS3	1	0	4	164.48	164.48	525.274109	4	2098.074606	18341	47.6542	-0.94178	FALSE	33.37	Cas9-Cas9	LKTYAHLFDDK	K2(DSSO)	2	Cas9	641	KMIAK	K1(DSSO)	1	Cas9	1024	18341;18343;18344;18345;18346	20190409_Lumos_RSLC6_Beveridge_Clausen_IMP_peplib_DSSO_MS3-EThcD.raw	F5
FALSE	KGILQTVK-DKPIR	DSSO	Intra	MS2_MS2_MS3	MS3	1	1	2	163.72	128.66	418.741974	4	1671.946066	14641	40.1446	-0.01198	FALSE	76.14	Cas9-Cas9	KGILQTVK	K1(DSSO)	1	Cas9	739	DKPIR	K2(DSSO)	2	Cas9	1304	14641;14643;14644;14645;14646	20190409_Lumos_RSLC6_Beveridge_Clausen_IMP_peplib_DSSO_MS3-EThcD.raw	F5
FALSE	LENLIAQLPGEKK-IIKDK	DSSO	Intra	MS2_MS2_MS3	MS3	1	1	4	162.52	162.52	557.315857	4	2226.241598	23551	57.6654	-1.04706	FALSE	45.23	Cas9-Cas9	LENLIAQLPGEKK	K12(DSSO)	12	Cas9	237	IIKDK	K3(DSSO)	3	Cas9	606	23551;23553;23554;23555;23556	20190409_Lumos_RSLC6_Beveridge_Clausen_IMP_peplib_DSSO_MS3-EThcD.raw	F5
FALSE	SSFEKNPIDFLEAK-KLVDSTDK	DSSO	Intra	MS2_MS2_MS3	MS3	1	0	4	162.41	138.72	896.443603	3	2687.316257	36832	82.9123	0.12299	FALSE	61.04	Cas9-Cas9	SSFEKNPIDFLEAK	K5(DSSO)	5	Cas9	1180	KLVDSTDK	K1(DSSO)	1	Cas9	145	36832;36834;36835;36836;36837	20190409_Lumos_RSLC6_Beveridge_Clausen_IMP_peplib_DSSO_MS3-EThcD.raw	F5
FALSE	MDGTEELLVKLNR-EKIEK	DSSO	Intra	MS2_MS2_MS3	MS3	1	0	4	161.93	133.29	779.726868	3	2337.16605	25398	61.1056	0.04847	FALSE	61.04	Cas9-Cas9	MDGTEELLVKLNR	M1(Oxidation);K10(DSSO)	10	Cas9	396	EKIEK	K2(DSSO)	2	Cas9	443	25398;25400;25401;25402;25403;25403;25404	20190409_Lumos_RSLC6_Beveridge_Clausen_IMP_peplib_DSSO_MS3-EThcD.raw	F5
FALSE	NLPNEKVLPK-DKQSGK	DSSO	Intra	MS2_MS2_MS3	MS3	1	0	4	161.68	161.68	657.678833	3	1971.021946	13373	37.4248	-0.23514	FALSE	61.04	Cas9-Cas9	NLPNEKVLPK	K6(DSSO)	6	Cas9	510	DKQSGK	K2(DSSO)	2	Cas9	677	13373;13375;13376;13377;13378	20190409_Lumos_RSLC6_Beveridge_Clausen_IMP_peplib_DSSO_MS3-EThcD.raw	F5
FALSE	SDNVPSEEVVKK-AGFIKR	DSSO	Intra	MS2_MS2_MS3	MS3	1	2	4	161.25	132.9	545.53241	4	2179.107809	16144	43.1681	-0.66474	FALSE	54.03	Cas9-Cas9	SDNVPSEEVVKK	K11(DSSO)	11	Cas9	881	AGFIKR	K5(DSSO)	5	Cas9	922	16144;16146;16147;16147;16148;16149;16150	20190409_Lumos_RSLC6_Beveridge_Clausen_IMP_peplib_DSSO_MS3-EThcD.raw	F5
FALSE	NLPNEKVLPK-DKQSGK	DSSO	Intra	MS2_MS2_MS3	MS3	1	0	4	161.11	161.11	657.677307	3	1971.017368	13896	38.6048	0.57854	FALSE	54.03	Cas9-Cas9	NLPNEKVLPK	K6(DSSO)	6	Cas9	510	DKQSGK	K2(DSSO)	2	Cas9	677	13896;13898;13899;13900;13901	20190409_Lumos_RSLC6_Beveridge_Clausen_IMP_peplib_DSSO_MS3-EThcD.raw	F5
FALSE	LVDSTDKADLR-AGFIKR	DSSO	Intra	MS2_MS2_MS3	MS3	1	0	4	160.77	146.56	521.0224	4	2081.06777	18996	48.9529	-0.09324	FALSE	54.03	Cas9-Cas9	LVDSTDKADLR	K7(DSSO)	7	Cas9	152	AGFIKR	K5(DSSO)	5	Cas9	922	18996;18998;18999;19000;19001	20190409_Lumos_RSLC6_Beveridge_Clausen_IMP_peplib_DSSO_MS3-EThcD.raw	F5
FALSE	FKVLGNTDR-KMIAK	DSSO	Intra	MS2_MS2_MS3	MS3	1	0	4	160.56	160.56	599.651367	3	1796.939548	15015	40.8989	-0.21219	FALSE	61.04	Cas9-Cas9	FKVLGNTDR	K2(DSSO)	2	Cas9	37	KMIAK	K1(DSSO)	1	Cas9	1024	15015;15017;15018;15019;15020	20190409_Lumos_RSLC6_Beveridge_Clausen_IMP_peplib_DSSO_MS3-EThcD.raw	F5
FALSE	FKVLGNTDR-KMIAK	DSSO	Intra	MS2_MS2_MS3	MS3	1	0	4	160.56	160.56	453.988708	4	1812.933004	13039	36.7395	-0.10667	FALSE	65.05	Cas9-Cas9	FKVLGNTDR	K2(DSSO)	2	Cas9	37	KMIAK	K1(DSSO);M2(Oxidation)	1	Cas9	1024	13039;13041;13042;13043;13044	20190409_Lumos_RSLC6_Beveridge_Clausen_IMP_peplib_DSSO_MS3-EThcD.raw	F5
FALSE	SSFEKNPIDFLEAK-VLSAYNKHR	DSSO	Intra	MS2_MS2_MS3	MS3	1	1	4	159.28	159.28	957.144958	3	2869.420322	28361	66.6283	0.62096	FALSE	61.04	Cas9-Cas9	SSFEKNPIDFLEAK	K5(DSSO)	5	Cas9	1180	VLSAYNKHR	K7(DSSO)	7	Cas9	1300	28361;28367;28368;28369;28370	20190409_Lumos_RSLC6_Beveridge_Clausen_IMP_peplib_DSSO_MS3-EThcD.raw	F5
FALSE	DLIIKLPK-ESILPKR	DSSO	Intra	MS2_MS2_MS3	MS3	1	0	3	159.2	159.2	647.04779	3	1939.128818	30307	70.2609	-0.42871	FALSE	39.46	Cas9-Cas9	DLIIKLPK	K5(DSSO)	5	Cas9	1201	ESILPKR	K6(DSSO)	6	Cas9	1117	30307;30309;30310;30311;30312	20190409_Lumos_RSLC6_Beveridge_Clausen_IMP_peplib_DSSO_MS3-EThcD.raw	F5
FALSE	MIAKSEQEIGK-FDNLTKAER	DSSO	Intra	MS2_MS2_MS3	MS3	1	0	3	158.47	85.59	834.074341	3	2500.208469	15940	42.7447	-0.28431	FALSE	45.23	Cas9-Cas9	MIAKSEQEIGK	M1(Oxidation);K4(DSSO)	4	Cas9	1028	FDNLTKAER	K6(DSSO)	6	Cas9	906	15940;15946;15947;15948;15949;15950	20190409_Lumos_RSLC6_Beveridge_Clausen_IMP_peplib_DSSO_MS3-EThcD.raw	F5
FALSE	KDFQFYK-AGFIKR	DSSO	Intra	MS2_MS2_MS3	MS3	1	0	4	158.39	158.39	456.734222	4	1823.91506	22328	55.332	-0.09563	FALSE	54.03	Cas9-Cas9	KDFQFYK	K1(DSSO)	1	Cas9	972	AGFIKR	K5(DSSO)	5	Cas9	922	22328;22330;22331;22332;22333	20190409_Lumos_RSLC6_Beveridge_Clausen_IMP_peplib_DSSO_MS3-EThcD.raw	F5
FALSE	KLINGIR-SDKNR	DSSO	Intra	MS2_MS2_MS3	MS3	1	2	4	158.2	100.37	530.619141	3	1589.842869	9545	29.0915	-0.0488	FALSE	39.46	Cas9-Cas9	KLINGIR	K1(DSSO)	1	Cas9	669	SDKNR	K3(DSSO)	3	Cas9	866	9545;9547;9548;9549;9550;9551	20190409_Lumos_RSLC6_Beveridge_Clausen_IMP_peplib_DSSO_MS3-EThcD.raw	F5
FALSE	KGILQTVK-LSKSR	DSSO	Intra	MS2_MS2_MS3	MS3	1	0	4	155.88	133.83	409.238281	4	1633.931295	11393	33.1848	0.18035	FALSE	54.03	Cas9-Cas9	KGILQTVK	K1(DSSO)	1	Cas9	739	LSKSR	K3(DSSO)	3	Cas9	222	11393;11395;11396;11397;11398;11399	20190409_Lumos_RSLC6_Beveridge_Clausen_IMP_peplib_DSSO_MS3-EThcD.raw	F5
FALSE	LKGSPEDNEQK-IIKDK	DSSO	Intra	MS2_MS2_MS3	MS3	1	0	2	155.53	139.36	505.257294	4	2018.007345	8975	27.8417	-0.18692	FALSE	54.03	Cas9-Cas9	LKGSPEDNEQK	K2(DSSO)	2	Cas9	1250	IIKDK	K3(DSSO)	3	Cas9	606	8975;8977;8978;8979;8980;8981	20190409_Lumos_RSLC6_Beveridge_Clausen_IMP_peplib_DSSO_MS3-EThcD.raw	F5
FALSE	VFGRCELAAAMKR-DFQFYKVR	DSSO	Inter	MS2_MS2_MS3	MS3	2	0	3	155.07	155.07	923.457703	3	2768.358555	32198	73.8973	-1.98489	FALSE	61.04	Cas9-spLYSC_CHICK|	VFGRCELAAAMKR	C5(Carbamidomethyl);K12(DSSO)	12	spLYSC_CHICK|	31	DFQFYKVR	K6(DSSO)	6	Cas9	978	32198;32204;32205;32206;32207;32208	20190409_Lumos_RSLC6_Beveridge_Clausen_IMP_peplib_DSSO_MS3-EThcD.raw	F5
FALSE	VMKQLK-GYKEVK	DSSO	Intra	MS2_MS2_MS3	MS3	1	1	4	154.74	80.55	542.957825	3	1626.858921	10107	30.3312	0.34626	FALSE	37.17	Cas9-Cas9	VMKQLK	K3(DSSO)	3	Cas9	653	GYKEVK	K3(DSSO)	3	Cas9	1192	10107;10109;10110;10111;10112	20190409_Lumos_RSLC6_Beveridge_Clausen_IMP_peplib_DSSO_MS3-EThcD.raw	F5
FALSE	HKPENIVIEMAR-YDENDKLIR	DSSO	Intra	MS2_MS2_MS3	MS3	1	0	4	153.74	128.55	920.454712	3	2759.349583	24913	60.1881	0.16488	FALSE	54.03	Cas9-Cas9	HKPENIVIEMAR	K2(DSSO)	2	Cas9	759	YDENDKLIR	K6(DSSO)	6	Cas9	952	24913;24919;24920;24921;24922;24923	20190409_Lumos_RSLC6_Beveridge_Clausen_IMP_peplib_DSSO_MS3-EThcD.raw	F5
FALSE	FIKPILEK-KFDNLTK	DSSO	Intra	MS2_MS2_MS3	MS3	1	0	4	153.04	153.04	503.279327	4	2010.09548	24969	60.298	-0.56515	FALSE	61.04	Cas9-Cas9	FIKPILEK	K3(DSSO)	3	Cas9	381	KFDNLTK	K1(DSSO)	1	Cas9	900	24969;24971;24972;24973;24974;24975	20190409_Lumos_RSLC6_Beveridge_Clausen_IMP_peplib_DSSO_MS3-EThcD.raw	F5
FALSE	GKSDNVPSEEVVK-VKYVTEGMR	DSSO	Intra	MS2_MS2_MS3	MS3	1	0	4	152.74	152.74	876.428772	3	2627.271763	18523	48.0122	0.3243	FALSE	49.07	Cas9-Cas9	GKSDNVPSEEVVK	K2(DSSO)	2	Cas9	870	VKYVTEGMR	K2(DSSO)	2	Cas9	532	18523;18529;18530;18531;18532	20190409_Lumos_RSLC6_Beveridge_Clausen_IMP_peplib_DSSO_MS3-EThcD.raw	F5
FALSE	FIKPILEK-KFDNLTK	DSSO	Intra	MS2_MS2_MS3	MS3	1	0	4	152.47	99.6	670.704468	3	2010.09885	24615	59.6136	-0.4244	FALSE	49.07	Cas9-Cas9	FIKPILEK	K3(DSSO)	3	Cas9	381	KFDNLTK	K1(DSSO)	1	Cas9	900	24615;24617;24618;24619;24620	20190409_Lumos_RSLC6_Beveridge_Clausen_IMP_peplib_DSSO_MS3-EThcD.raw	F5
FALSE	FIKPILEK-SDKNR	DSSO	Intra	MS2_MS2_MS3	MS3	1	0	4	152.47	93.12	588.650268	3	1763.936253	15734	42.3495	0.02967	FALSE	61.04	Cas9-Cas9	FIKPILEK	K3(DSSO)	3	Cas9	381	SDKNR	K3(DSSO)	3	Cas9	866	15734;15740;15741;15742;15743	20190409_Lumos_RSLC6_Beveridge_Clausen_IMP_peplib_DSSO_MS3-EThcD.raw	F5
FALSE	FIKPILEK-SDKNR	DSSO	Intra	MS2_MS2_MS3	MS3	1	1	4	152.34	92.92	588.649963	3	1763.935337	15416	41.7067	-4.02707	FALSE	42.1	Cas9-Cas9	FIKPILEK	K3(DSSO)	3	Cas9	381	SDKNR	K3(DSSO)	3	Cas9	866	15416;15418;15419;15420;15421	20190409_Lumos_RSLC6_Beveridge_Clausen_IMP_peplib_DSSO_MS3-EThcD.raw	F5
FALSE	YDENDKLIR-DFQFYKVR	DSSO	Intra	MS2_MS2_MS3	MS2	1	1	2	150.63	143.61	607.042541	4	2425.148336	30602	70.8205	0.38632	FALSE	26.52	Cas9-Cas9	YDENDKLIR	K6(DSSO)	6	Cas9	952	DFQFYKVR	K6(DSSO)	6	Cas9	978	30602;30604;30605;30606;30607	20190409_Lumos_RSLC6_Beveridge_Clausen_IMP_peplib_DSSO_MS3-EThcD.raw	F5
FALSE	FKVLGNTDR-KMIAK	DSSO	Intra	MS2_MS2_MS3	MS3	1	0	3	150.17	150.17	449.990356	4	1796.939596	14690	40.2333	-0.46443	FALSE	49.07	Cas9-Cas9	FKVLGNTDR	K2(DSSO)	2	Cas9	37	KMIAK	K1(DSSO)	1	Cas9	1024	14690;14692;14693;14694;14695	20190409_Lumos_RSLC6_Beveridge_Clausen_IMP_peplib_DSSO_MS3-EThcD.raw	F5
FALSE	NLPNEKVLPK-HSIKK	DSSO	Intra	MS2_MS2_MS3	MS3	1	1	4	150.15	150.15	641.024353	3	1921.058506	10618	31.495	-0.206	FALSE	45.23	Cas9-Cas9	NLPNEKVLPK	K6(DSSO)	6	Cas9	510	HSIKK	K4(DSSO)	4	Cas9	48	10618;10620;10621;10622;10623	20190409_Lumos_RSLC6_Beveridge_Clausen_IMP_peplib_DSSO_MS3-EThcD.raw	F5
FALSE	SDNVPSEEVVKK-GYKEVK	DSSO	Intra	MS2_MS2_MS3	MS3	1	0	4	149.86	127.76	737.700073	3	2211.085667	13348	37.3732	0.83495	FALSE	73.05	Cas9-Cas9	SDNVPSEEVVKK	K11(DSSO)	11	Cas9	881	GYKEVK	K3(DSSO)	3	Cas9	1192	13348;13350;13351;13352;13353	20190409_Lumos_RSLC6_Beveridge_Clausen_IMP_peplib_DSSO_MS3-EThcD.raw	F5
FALSE	FIKPILEK-SDKNR	DSSO	Intra	MS2_MS2_MS3	MS3	1	1	4	149.4	114.13	441.739258	4	1763.935202	16063	42.9922	-0.36168	FALSE	61.04	Cas9-Cas9	FIKPILEK	K3(DSSO)	3	Cas9	381	SDKNR	K3(DSSO)	3	Cas9	866	16063;16069;16070;16071;16072;16073;16076	20190409_Lumos_RSLC6_Beveridge_Clausen_IMP_peplib_DSSO_MS3-EThcD.raw	F5
FALSE	AGFIKR-GQKNSR	DSSO	Intra	MS2_MS2_MS3	MS3	1	1	3	148.74	148.74	385.203003	4	1537.790182	5819	20.2461	0.71752	FALSE	45.23	Cas9-Cas9	AGFIKR	K5(DSSO)	5	Cas9	922	GQKNSR	K3(DSSO)	3	Cas9	779	5819;5821;5822;5823;5824	20190409_Lumos_RSLC6_Beveridge_Clausen_IMP_peplib_DSSO_MS3-EThcD.raw	F5
FALSE	QSGKTILDFLK-NLPNEKVLPK	DSSO	Intra	MS2_MS2_MS3	MS3	1	0	4	147.33	136.07	853.46814	3	2558.389866	34490	78.301	0.20835	FALSE	54.03	Cas9-Cas9	QSGKTILDFLK	K4(DSSO)	4	Cas9	681	NLPNEKVLPK	K6(DSSO)	6	Cas9	510	34490;34492;34493;34494;34495	20190409_Lumos_RSLC6_Beveridge_Clausen_IMP_peplib_DSSO_MS3-EThcD.raw	F5
FALSE	QQLPEKYK-SKLVSDFR	DSSO	Intra	MS2_MS2_MS3	MS3	1	0	3	146.03	146.03	536.277954	4	2142.089987	19166	49.2923	0.25624	FALSE	42.1	Cas9-Cas9	QQLPEKYK	K6(DSSO)	6	Cas9	350	SKLVSDFR	K2(DSSO)	2	Cas9	965	19166;19172;19173;19174;19175	20190409_Lumos_RSLC6_Beveridge_Clausen_IMP_peplib_DSSO_MS3-EThcD.raw	F5
FALSE	HKPENIVIEMAR-FDNLTKAER	DSSO	Intra	MS2_MS2_MS3	MS3	1	0	3	145.14	127.71	896.448303	3	2687.330357	23011	56.6229	0.3353	FALSE	49.07	Cas9-Cas9	HKPENIVIEMAR	K2(DSSO)	2	Cas9	759	FDNLTKAER	K6(DSSO)	6	Cas9	906	23011;23017;23018;23019;23020	20190409_Lumos_RSLC6_Beveridge_Clausen_IMP_peplib_DSSO_MS3-EThcD.raw	F5
FALSE	DFQFYKVR-FDNLTKAER	DSSO	Intra	MS2_MS2_MS3	MS2	1	1	1	145	110.92	589.037598	4	2353.128561	28055	66.0813	-0.1775	FALSE	25.44	Cas9-Cas9	DFQFYKVR	K6(DSSO)	6	Cas9	978	FDNLTKAER	K6(DSSO)	6	Cas9	906	28055;28057;28058;28059;28060	20190409_Lumos_RSLC6_Beveridge_Clausen_IMP_peplib_DSSO_MS3-EThcD.raw	F5
FALSE	SVKELLGITIMER-DKQSGK	DSSO	Intra	MS2_MS2_MS3	MS3	1	1	4	144.35	144.35	577.802368	4	2308.187643	33524	76.4502	-1.84443	FALSE	42.1	Cas9-Cas9	SVKELLGITIMER	K3(DSSO)	3	Cas9	1165	DKQSGK	K2(DSSO)	2	Cas9	677	33524;33526;33527;33528;33529;33529;33530	20190409_Lumos_RSLC6_Beveridge_Clausen_IMP_peplib_DSSO_MS3-EThcD.raw	F5
FALSE	SDNVPSEEVVKK-LVDSTDKADLR	DSSO	Intra	MS2_MS2_MS3	MS2	1	1	2	144.29	138.51	907.449036	3	2720.332554	18390	47.7503	-1.12979	FALSE	54.03	Cas9-Cas9	SDNVPSEEVVKK	K11(DSSO)	11	Cas9	881	LVDSTDKADLR	K7(DSSO)	7	Cas9	152	18390;18392;18393;18394;18395	20190409_Lumos_RSLC6_Beveridge_Clausen_IMP_peplib_DSSO_MS3-EThcD.raw	F5
FALSE	AGFIKR-GQKNSR	DSSO	Intra	MS2_MS2_MS3	MS3	1	0	4	143.56	143.56	513.268371	3	1537.790562	6185	21.186	0.07805	FALSE	37.17	Cas9-Cas9	AGFIKR	K5(DSSO)	5	Cas9	922	GQKNSR	K3(DSSO)	3	Cas9	779	6185;6187;6188;6189;6190	20190409_Lumos_RSLC6_Beveridge_Clausen_IMP_peplib_DSSO_MS3-EThcD.raw	F5
FALSE	TEVQTGGFSKESILPK-KLINGIR	DSSO	Intra	MS2_MS2_MS3	MS3	1	0	3	143.28	143.28	673.615112	4	2691.43862	28384	66.6692	-0.53831	FALSE	45.23	Cas9-Cas9	TEVQTGGFSKESILPK	K10(DSSO)	10	Cas9	1111	KLINGIR	K1(DSSO)	1	Cas9	669	28384;28386;28387;28388;28389	20190409_Lumos_RSLC6_Beveridge_Clausen_IMP_peplib_DSSO_MS3-EThcD.raw	F5
FALSE	KSEETITPWNFEEVVDK-KDWDPK	DSSO	Intra	MS2_MS2_MS3	MS3	1	0	4	142.39	142.39	999.467285	3	2996.387302	35698	80.663	1.20309	FALSE	61.04	Cas9-Cas9	KSEETITPWNFEEVVDK	K1(DSSO)	1	Cas9	472	KDWDPK	K1(DSSO)	1	Cas9	1128	35698;35700;35701;35702;35703	20190409_Lumos_RSLC6_Beveridge_Clausen_IMP_peplib_DSSO_MS3-EThcD.raw	F5
FALSE	AGFIKR-GQKNSR	DSSO	Intra	MS2_MS2_MS3	MS3	1	0	4	141.9	141.9	513.26831	3	1537.790379	5780	20.1491	-0.72336	FALSE	37.17	Cas9-Cas9	AGFIKR	K5(DSSO)	5	Cas9	922	GQKNSR	K3(DSSO)	3	Cas9	779	5780;5782;5783;5784;5785	20190409_Lumos_RSLC6_Beveridge_Clausen_IMP_peplib_DSSO_MS3-EThcD.raw	F5
FALSE	QEDFYPFLKDNR-GKSDNVPSEEVVK	DSSO	Intra	MS2_MS2_MS3	MS3	1	0	4	141.54	140.85	1039.489624	3	3116.454319	29443	68.6196	0.32501	FALSE	49.07	Cas9-Cas9	QEDFYPFLKDNR	K9(DSSO)	9	Cas9	438	GKSDNVPSEEVVK	K2(DSSO)	2	Cas9	870	29443;29449;29450;29451;29452	20190409_Lumos_RSLC6_Beveridge_Clausen_IMP_peplib_DSSO_MS3-EThcD.raw	F5
FALSE	VKYVTEGMR-VPSKK	DSSO	Intra	MS2_MS2_MS3	MS3	1	1	4	141.23	141.23	450.236267	4	1797.923239	10964	32.2562	-0.36902	FALSE	49.07	Cas9-Cas9	VKYVTEGMR	K2(DSSO)	2	Cas9	532	VPSKK	K4(DSSO)	4	Cas9	34	10964;10970;10971;10972;10973;10974	20190409_Lumos_RSLC6_Beveridge_Clausen_IMP_peplib_DSSO_MS3-EThcD.raw	F5
FALSE	DFQFYKVR-FDNLTKAER	DSSO	Intra	MS2_MS2_MS3	MS2	1	1	2	140.79	106.71	589.037536	4	2353.128317	28398	66.6954	-0.0737	FALSE	39.79	Cas9-Cas9	DFQFYKVR	K6(DSSO)	6	Cas9	978	FDNLTKAER	K6(DSSO)	6	Cas9	906	28398;28404;28405;28406;28407	20190409_Lumos_RSLC6_Beveridge_Clausen_IMP_peplib_DSSO_MS3-EThcD.raw	F5
FALSE	KFDNLTK-SDKNR	DSSO	Intra	MS2_MS2_MS3	MS3	1	0	4	139.97	139.97	547.935058	3	1641.790623	9881	29.8257	0.55909	FALSE	42.1	Cas9-Cas9	KFDNLTK	K1(DSSO)	1	Cas9	900	SDKNR	K3(DSSO)	3	Cas9	866	9881;9887;9888;9889;9890	20190409_Lumos_RSLC6_Beveridge_Clausen_IMP_peplib_DSSO_MS3-EThcD.raw	F5
FALSE	VMKQLK-AGFIKR	DSSO	Intra	MS2_MS2_MS3	MS3	1	1	4	139.27	60.5	532.297912	3	1594.879185	12931	36.5041	0.19381	FALSE	49.07	Cas9-Cas9	VMKQLK	K3(DSSO)	3	Cas9	653	AGFIKR	K5(DSSO)	5	Cas9	922	12931;12933;12934;12935;12936	20190409_Lumos_RSLC6_Beveridge_Clausen_IMP_peplib_DSSO_MS3-EThcD.raw	F5
FALSE	FIKPILEK-SDKNR	DSSO	Intra	MS2_MS2_MS3	MS3	1	0	4	138.83	95.38	588.650268	3	1763.936253	17060	45.0411	-0.4567	FALSE	61.04	Cas9-Cas9	FIKPILEK	K3(DSSO)	3	Cas9	381	SDKNR	K3(DSSO)	3	Cas9	866	17060;17062;17063;17064;17065	20190409_Lumos_RSLC6_Beveridge_Clausen_IMP_peplib_DSSO_MS3-EThcD.raw	F5
FALSE	NLPNEKVLPK-DKQSGK	DSSO	Intra	MS2_MS2_MS3	MS3	1	0	4	138.83	138.83	657.678894	3	1971.022129	14892	40.6353	0.34487	FALSE	61.04	Cas9-Cas9	NLPNEKVLPK	K6(DSSO)	6	Cas9	510	DKQSGK	K2(DSSO)	2	Cas9	677	14892;14894;14895;14896;14897	20190409_Lumos_RSLC6_Beveridge_Clausen_IMP_peplib_DSSO_MS3-EThcD.raw	F5
FALSE	KDLIIK-DKPIR	DSSO	Intra	MS2_MS2_MS3	MS3	1	1	4	138.48	69.1	379.470917	4	1514.861837	16157	43.1882	1.05176	FALSE	61.04	Cas9-Cas9	KDLIIK	K1(DSSO)	1	Cas9	1196	DKPIR	K2(DSSO)	2	Cas9	1304	16157;16163;16164;16165;16166;16167	20190409_Lumos_RSLC6_Beveridge_Clausen_IMP_peplib_DSSO_MS3-EThcD.raw	F5
FALSE	MKNYWR-LSKSR	DSSO	Intra	MS2_MS2_MS3	MS3	1	1	4	138.24	138.24	548.937073	3	1644.796665	12087	34.6832	2.5343	FALSE	54.03	Cas9-Cas9	MKNYWR	K2(DSSO)	2	Cas9	884	LSKSR	K3(DSSO)	3	Cas9	222	12087;12089;12090;12091;12092	20190409_Lumos_RSLC6_Beveridge_Clausen_IMP_peplib_DSSO_MS3-EThcD.raw	F5
FALSE	KDLIIK-DKPIR	DSSO	Intra	MS2_MS2_MS3	MS3	1	1	4	137.59	71.91	505.626282	3	1514.864292	16176	43.229	-0.64003	FALSE	61.04	Cas9-Cas9	KDLIIK	K1(DSSO)	1	Cas9	1196	DKPIR	K2(DSSO)	2	Cas9	1304	16176;16182;16183;16184;16185;16186	20190409_Lumos_RSLC6_Beveridge_Clausen_IMP_peplib_DSSO_MS3-EThcD.raw	F5
FALSE	EKIEK-KVTVK	DSSO	Intra	MS2_MS2_MS3	MS3	1	1	4	137.44	137.44	459.92691	3	1377.766178	5297	18.8298	-0.69169	FALSE	45.23	Cas9-Cas9	EKIEK	K2(DSSO)	2	Cas9	443	KVTVK	K1(DSSO)	1	Cas9	562	5297;5299;5300;5301;5302	20190409_Lumos_RSLC6_Beveridge_Clausen_IMP_peplib_DSSO_MS3-EThcD.raw	F5
FALSE	SNFDLAEDAKLQLSK-SSFEKNPIDFLEAK	DSSO	Intra	MS2_MS2_MS3	MS2	1	1	4	136.11	136.11	1154.23352	3	3460.686008	42565	94.9784	-0.91463	FALSE	49.07	Cas9-Cas9	SNFDLAEDAKLQLSK	K10(DSSO)	10	Cas9	267	SSFEKNPIDFLEAK	K5(DSSO)	5	Cas9	1180	42565;42571;42572;42573;42574	20190409_Lumos_RSLC6_Beveridge_Clausen_IMP_peplib_DSSO_MS3-EThcD.raw	F5
FALSE	FIKPILEK-SDKNR	DSSO	Intra	MS2_MS2_MS3	MS3	1	1	4	135.77	66.82	441.739502	4	1763.936178	15405	41.6908	-0.74784	FALSE	42.1	Cas9-Cas9	FIKPILEK	K3(DSSO)	3	Cas9	381	SDKNR	K3(DSSO)	3	Cas9	866	15405;15411;15412;15413;15414	20190409_Lumos_RSLC6_Beveridge_Clausen_IMP_peplib_DSSO_MS3-EThcD.raw	F5
FALSE	MKNYWR-DKPIR	DSSO	Intra	MS2_MS2_MS3	MS3	1	1	4	134.85	134.85	561.60968	3	1682.814487	15529	41.9457	-1.65263	FALSE	39.46	Cas9-Cas9	MKNYWR	K2(DSSO)	2	Cas9	884	DKPIR	K2(DSSO)	2	Cas9	1304	15529;15531;15532;15533;15534	20190409_Lumos_RSLC6_Beveridge_Clausen_IMP_peplib_DSSO_MS3-EThcD.raw	F5
FALSE	KDLIIK-LSKSR	DSSO	Intra	MS2_MS2_MS3	MS3	1	1	4	133.95	116.59	492.953277	3	1476.84528	12287	35.1306	-0.34754	FALSE	61.04	Cas9-Cas9	KDLIIK	K1(DSSO)	1	Cas9	1196	LSKSR	K3(DSSO)	3	Cas9	222	12287;12289;12290;12291;12292	20190409_Lumos_RSLC6_Beveridge_Clausen_IMP_peplib_DSSO_MS3-EThcD.raw	F5
FALSE	DWDPKK-IIKDK	DSSO	Intra	MS2_MS2_MS3	MS3	1	1	4	133.47	91.36	521.268127	3	1561.789829	13088	36.8335	0.99021	FALSE	49.07	Cas9-Cas9	DWDPKK	K5(DSSO)	5	Cas9	1133	IIKDK	K3(DSSO)	3	Cas9	606	13088;13090;13091;13092;13093	20190409_Lumos_RSLC6_Beveridge_Clausen_IMP_peplib_DSSO_MS3-EThcD.raw	F5
FALSE	MIAKSEQEIGK-DFQFYKVR	DSSO	Intra	MS2_MS2_MS3	MS2	1	1	2	132.72	132.72	624.059265	4	2493.215231	26260	62.7268	0.00523	FALSE	69.9	Cas9-Cas9	MIAKSEQEIGK	K4(DSSO)	4	Cas9	1028	DFQFYKVR	K6(DSSO)	6	Cas9	978	26260;26266;26267;26268;26269	20190409_Lumos_RSLC6_Beveridge_Clausen_IMP_peplib_DSSO_MS3-EThcD.raw	F5
FALSE	SDNVPSEEVVKK-GYKEVK	DSSO	Intra	MS2_MS2_MS3	MS3	1	0	2	131.66	116.37	737.699219	3	2211.083103	14262	39.3975	4.03737	FALSE	84.95	Cas9-Cas9	SDNVPSEEVVKK	K11(DSSO)	11	Cas9	881	GYKEVK	K3(DSSO)	3	Cas9	1192	14262;14264;14265;14266;14267	20190409_Lumos_RSLC6_Beveridge_Clausen_IMP_peplib_DSSO_MS3-EThcD.raw	F5
FALSE	DKQSGK-HSIKK	DSSO	Intra	MS2_MS2_MS3	MS3	1	0	4	130.28	130.28	477.913605	3	1431.726261	2240	9.1339	0.34599	FALSE	61.04	Cas9-Cas9	DKQSGK	K2(DSSO)	2	Cas9	677	HSIKK	K4(DSSO)	4	Cas9	48	2240;2241;2242;2243;2244	20190409_Lumos_RSLC6_Beveridge_Clausen_IMP_peplib_DSSO_MS3-EThcD.raw	F5
FALSE	KFDNLTK-SDKNR	DSSO	Intra	MS2_MS2_MS3	MS3	1	0	4	130.28	130.28	547.935242	3	1641.791172	10598	31.4471	0.30726	FALSE	54.03	Cas9-Cas9	KFDNLTK	K1(DSSO)	1	Cas9	900	SDKNR	K3(DSSO)	3	Cas9	866	10598;10604;10605;10606;10607	20190409_Lumos_RSLC6_Beveridge_Clausen_IMP_peplib_DSSO_MS3-EThcD.raw	F5
FALSE	NLPNEKVLPK-HSIKK	DSSO	Intra	MS2_MS2_MS3	MS3	1	0	4	129.89	129.89	641.02417	3	1921.057957	10930	32.1766	-0.16973	FALSE	45.23	Cas9-Cas9	NLPNEKVLPK	K6(DSSO)	6	Cas9	510	HSIKK	K4(DSSO)	4	Cas9	48	10930;10932;10933;10934;10935;10936	20190409_Lumos_RSLC6_Beveridge_Clausen_IMP_peplib_DSSO_MS3-EThcD.raw	F5
FALSE	SVKELLGITIMER-NLPNEKVLPK	DSSO	Intra	MS2_MS2_MS3	MS3	1	0	3	129.89	129.89	700.135681	4	2797.520895	36254	81.7531	-0.84632	FALSE	54.03	Cas9-Cas9	SVKELLGITIMER	K3(DSSO)	3	Cas9	1165	NLPNEKVLPK	K6(DSSO)	6	Cas9	510	36254;36256;36257;36258;36259	20190409_Lumos_RSLC6_Beveridge_Clausen_IMP_peplib_DSSO_MS3-EThcD.raw	F5
FALSE	VMKQLK-GQKNSR	DSSO	Intra	MS2_MS2_MS3	MS3	1	0	4	129.63	129.63	531.613342	3	1592.825474	5137	18.4193	-0.07097	FALSE	37.17	Cas9-Cas9	VMKQLK	K3(DSSO)	3	Cas9	653	GQKNSR	K3(DSSO)	3	Cas9	779	5137;5139;5140;5141;5142	20190409_Lumos_RSLC6_Beveridge_Clausen_IMP_peplib_DSSO_MS3-EThcD.raw	F5
FALSE	DLIIKLPK-ESILPKR	DSSO	Intra	MS2_MS2_MS3	MS3	1	0	4	129.47	129.47	485.538208	4	1939.131002	30338	70.3213	-0.13397	FALSE	54.03	Cas9-Cas9	DLIIKLPK	K5(DSSO)	5	Cas9	1201	ESILPKR	K6(DSSO)	6	Cas9	1117	30338;30340;30341;30342;30343;30343	20190409_Lumos_RSLC6_Beveridge_Clausen_IMP_peplib_DSSO_MS3-EThcD.raw	F5
FALSE	MDGTEELLVKLNR-EKIEK	DSSO	Intra	MS2_MS2_MS3	MS3	1	0	3	129.16	129.16	774.396057	3	2321.173618	28288	66.4996	-0.36287	FALSE	61.04	Cas9-Cas9	MDGTEELLVKLNR	K10(DSSO)	10	Cas9	396	EKIEK	K2(DSSO)	2	Cas9	443	28288;28294;28295;28296;28297;28297	20190409_Lumos_RSLC6_Beveridge_Clausen_IMP_peplib_DSSO_MS3-EThcD.raw	F5
FALSE	AGFIKR-GQKNSR	DSSO	Intra	MS2_MS2_MS3	MS3	1	0	4	128.33	128.33	513.268371	3	1537.790562	6589	22.2183	-0.31228	FALSE	37.17	Cas9-Cas9	AGFIKR	K5(DSSO)	5	Cas9	922	GQKNSR	K3(DSSO)	3	Cas9	779	6589;6595;6596;6597;6598	20190409_Lumos_RSLC6_Beveridge_Clausen_IMP_peplib_DSSO_MS3-EThcD.raw	F5
FALSE	KDFQFYK-GQKNSR	DSSO	Intra	MS2_MS2_MS3	MS3	1	0	4	128.33	128.33	607.956787	3	1821.855808	12886	36.401	-0.50848	FALSE	54.03	Cas9-Cas9	KDFQFYK	K1(DSSO)	1	Cas9	972	GQKNSR	K3(DSSO)	3	Cas9	779	12886;12892;12893;12894;12895	20190409_Lumos_RSLC6_Beveridge_Clausen_IMP_peplib_DSSO_MS3-EThcD.raw	F5
FALSE	MIAKSEQEIGK-YDENDKLIR	DSSO	Intra	MS2_MS2_MS3	MS2	1	1	2	128	128	639.813598	4	2556.232565	19517	49.9466	-0.21473	FALSE	28.93	Cas9-Cas9	MIAKSEQEIGK	K4(DSSO)	4	Cas9	1028	YDENDKLIR	K6(DSSO)	6	Cas9	952	19517;19519;19520;19521;19522	20190409_Lumos_RSLC6_Beveridge_Clausen_IMP_peplib_DSSO_MS3-EThcD.raw	F5
FALSE	GYKEVK-GQKNSR	DSSO	Intra	MS2_MS2_MS3	MS3	1	0	4	127.12	127.12	523.928039	3	1569.769566	4285	15.864	-0.38855	FALSE	54.03	Cas9-Cas9	GYKEVK	K3(DSSO)	3	Cas9	1192	GQKNSR	K3(DSSO)	3	Cas9	779	4285;4286;4287;4288;4289	20190409_Lumos_RSLC6_Beveridge_Clausen_IMP_peplib_DSSO_MS3-EThcD.raw	F5
FALSE	YDENDKLIR-FDNLTKAER	DSSO	Intra	MS2_MS2_MS3	MS2	1	2	3	126.05	126.05	806.053528	3	2416.14603	21466	53.7434	-0.46156	FALSE	49.07	Cas9-Cas9	YDENDKLIR	K6(DSSO)	6	Cas9	952	FDNLTKAER	K6(DSSO)	6	Cas9	906	21466;21468;21469;21470;21471;21472	20190409_Lumos_RSLC6_Beveridge_Clausen_IMP_peplib_DSSO_MS3-EThcD.raw	F5
FALSE	FIKPILEK-KFDNLTK	DSSO	Intra	MS2_MS2_MS3	MS3	1	0	4	125.81	85.09	670.704224	3	2010.098118	25066	60.4746	0.14696	FALSE	35.17	Cas9-Cas9	FIKPILEK	K3(DSSO)	3	Cas9	381	KFDNLTK	K1(DSSO)	1	Cas9	900	25066;25068;25069;25070;25071;25072	20190409_Lumos_RSLC6_Beveridge_Clausen_IMP_peplib_DSSO_MS3-EThcD.raw	F5
FALSE	SDNVPSEEVVKK-LVDSTDKADLR	DSSO	Intra	MS2_MS2_MS3	MS2	1	1	2	125.08	125.08	907.449158	3	2720.33292	19046	49.0512	-1.26446	FALSE	45.23	Cas9-Cas9	SDNVPSEEVVKK	K11(DSSO)	11	Cas9	881	LVDSTDKADLR	K7(DSSO)	7	Cas9	152	19046;19052;19053;19054;19055	20190409_Lumos_RSLC6_Beveridge_Clausen_IMP_peplib_DSSO_MS3-EThcD.raw	F5
FALSE	SVKELLGITIMER-NLPNEKVLPK	DSSO	Intra	MS2_MS2_MS3	MS3	1	0	2	125.03	125.03	933.180115	3	2797.525791	36382	82.0029	-1.0502	FALSE	49.07	Cas9-Cas9	SVKELLGITIMER	K3(DSSO)	3	Cas9	1165	NLPNEKVLPK	K6(DSSO)	6	Cas9	510	36382;36384;36385;36386;36387	20190409_Lumos_RSLC6_Beveridge_Clausen_IMP_peplib_DSSO_MS3-EThcD.raw	F5
FALSE	VMKQLK-GYKEVK	DSSO	Intra	MS2_MS2_MS3	MS3	1	0	4	124.37	71.44	548.289612	3	1642.854282	8462	26.6795	0.10578	FALSE	49.07	Cas9-Cas9	VMKQLK	M2(Oxidation);K3(DSSO)	3	Cas9	653	GYKEVK	K3(DSSO)	3	Cas9	1192	8462;8468;8469;8470;8471	20190409_Lumos_RSLC6_Beveridge_Clausen_IMP_peplib_DSSO_MS3-EThcD.raw	F5
FALSE	YDENDKLIR-DFQFYKVR	DSSO	Intra	MS2_MS2_MS3	MS2	1	2	4	124.34	124.34	809.055786	3	2425.152805	30925	71.4312	-1.45723	FALSE	42.1	Cas9-Cas9	YDENDKLIR	K6(DSSO)	6	Cas9	952	DFQFYKVR	K6(DSSO)	6	Cas9	978	30925;30931;30932;30933;30934;30935	20190409_Lumos_RSLC6_Beveridge_Clausen_IMP_peplib_DSSO_MS3-EThcD.raw	F5
FALSE	YPKLESEFVYGDYK-GKSDNVPSEEVVK	DSSO	Intra	MS2_MS2_MS3	MS3	1	0	4	123.02	123.02	1053.4906	3	3158.457249	35392	80.0814	0.09479	FALSE	49.07	Cas9-Cas9	YPKLESEFVYGDYK	K3(DSSO)	3	Cas9	1007	GKSDNVPSEEVVK	K2(DSSO)	2	Cas9	870	35392;35398;35399;35400;35401	20190409_Lumos_RSLC6_Beveridge_Clausen_IMP_peplib_DSSO_MS3-EThcD.raw	F5
FALSE	SDNVPSEEVVKK-GQKNSR	DSSO	Intra	MS2_MS2_MS3	MS3	1	1	3	122.97	94.09	726.35437	3	2177.048557	8964	27.8189	0.00914	FALSE	49.07	Cas9-Cas9	SDNVPSEEVVKK	K11(DSSO)	11	Cas9	881	GQKNSR	K3(DSSO)	3	Cas9	779	8964;8970;8971;8972;8973;8974	20190409_Lumos_RSLC6_Beveridge_Clausen_IMP_peplib_DSSO_MS3-EThcD.raw	F5
FALSE	DKPIR-LSKSR	DSSO	Intra	MS2_MS2_MS3	MS3	1	1	4	122.15	105.98	459.250122	3	1375.735813	7049	23.3305	0.2051	FALSE	42.1	Cas9-Cas9	DKPIR	K2(DSSO)	2	Cas9	1304	LSKSR	K3(DSSO)	3	Cas9	222	7049;7051;7052;7053;7054	20190409_Lumos_RSLC6_Beveridge_Clausen_IMP_peplib_DSSO_MS3-EThcD.raw	F5
FALSE	GYKEVK-GQKNSR	DSSO	Intra	MS2_MS2_MS3	MS3	1	0	3	121.74	121.74	523.9281	3	1569.769749	4457	16.3749	-0.45052	FALSE	54.03	Cas9-Cas9	GYKEVK	K3(DSSO)	3	Cas9	1192	GQKNSR	K3(DSSO)	3	Cas9	779	4457;4458;4459;4460;4461	20190409_Lumos_RSLC6_Beveridge_Clausen_IMP_peplib_DSSO_MS3-EThcD.raw	F5
FALSE	VLSAYNKHR-KLVDSTDK	DSSO	Intra	MS2_MS2_MS3	MS3	1	1	3	121.67	112.46	538.275879	4	2150.081686	10719	31.7256	0.53976	FALSE	54.03	Cas9-Cas9	VLSAYNKHR	K7(DSSO)	7	Cas9	1300	KLVDSTDK	K1(DSSO)	1	Cas9	145	10719;10725;10726;10727;10728	20190409_Lumos_RSLC6_Beveridge_Clausen_IMP_peplib_DSSO_MS3-EThcD.raw	F5
FALSE	VITLKSK-KVTVK	DSSO	Intra	MS2_MS2_MS3	MS3	1	0	4	120.46	104.87	507.308563	3	1519.911137	10376	30.94	-0.44081	FALSE	54.03	Cas9-Cas9	VITLKSK	K5(DSSO)	5	Cas9	963	KVTVK	K1(DSSO)	1	Cas9	562	10376;10378;10379;10380;10381	20190409_Lumos_RSLC6_Beveridge_Clausen_IMP_peplib_DSSO_MS3-EThcD.raw	F5
FALSE	MKNYWR-DKPIR	DSSO	Intra	MS2_MS2_MS3	MS3	1	0	4	120.41	120.41	566.942016	3	1698.811497	13608	37.951	-0.69476	FALSE	61.04	Cas9-Cas9	MKNYWR	M1(Oxidation);K2(DSSO)	2	Cas9	884	DKPIR	K2(DSSO)	2	Cas9	1304	13608;13610;13611;13612;13613	20190409_Lumos_RSLC6_Beveridge_Clausen_IMP_peplib_DSSO_MS3-EThcD.raw	F5
FALSE	YDENDKLIR-DFQFYKVR	DSSO	Intra	MS2_MS2_MS3	MS2	1	2	2	120.06	117.53	607.043091	4	2425.150534	30937	71.4498	-0.52009	FALSE	61.04	Cas9-Cas9	YDENDKLIR	K6(DSSO)	6	Cas9	952	DFQFYKVR	K6(DSSO)	6	Cas9	978	30937;30943;30944;30945;30946;30947	20190409_Lumos_RSLC6_Beveridge_Clausen_IMP_peplib_DSSO_MS3-EThcD.raw	F5
FALSE	VMKQLK-GQKNSR	DSSO	Intra	MS2_MS2_MS3	MS3	1	0	4	119.57	90.84	402.96048	4	1608.820089	4232	15.709	0.51244	FALSE	61.04	Cas9-Cas9	VMKQLK	M2(Oxidation);K3(DSSO)	3	Cas9	653	GQKNSR	K3(DSSO)	3	Cas9	779	4232;4233;4234;4235;4236	20190409_Lumos_RSLC6_Beveridge_Clausen_IMP_peplib_DSSO_MS3-EThcD.raw	F5
FALSE	TILDFLKSDGFANR-MIAKSEQEIGK	DSSO	Intra	MS2_MS2_MS3	MS3	1	1	3	119.27	107.75	996.499634	3	2987.484348	37907	85.0916	0.03027	FALSE	49.07	Cas9-Cas9	TILDFLKSDGFANR	K7(DSSO)	7	Cas9	688	MIAKSEQEIGK	K4(DSSO)	4	Cas9	1028	37907;37909;37910;37911;37912	20190409_Lumos_RSLC6_Beveridge_Clausen_IMP_peplib_DSSO_MS3-EThcD.raw	F5
FALSE	DKQSGK-HSIKK	DSSO	Intra	MS2_MS2_MS3	MS3	1	0	4	119.17	119.17	477.913635	3	1431.726353	2392	9.6355	-0.82075	FALSE	61.04	Cas9-Cas9	DKQSGK	K2(DSSO)	2	Cas9	677	HSIKK	K4(DSSO)	4	Cas9	48	2392;2394;2395;2396;2397	20190409_Lumos_RSLC6_Beveridge_Clausen_IMP_peplib_DSSO_MS3-EThcD.raw	F5
FALSE	YDEHHQDLTLLKALVR-ESILPKR	DSSO	Intra	MS2_MS2_MS3	MS3	1	0	3	118.71	106.66	738.39447	4	2950.556051	32101	73.7082	-1.04064	FALSE	49.07	Cas9-Cas9	YDEHHQDLTLLKALVR	K12(DSSO)	12	Cas9	340	ESILPKR	K6(DSSO)	6	Cas9	1117	32101;32103;32104;32105;32106;32107	20190409_Lumos_RSLC6_Beveridge_Clausen_IMP_peplib_DSSO_MS3-EThcD.raw	F5
FALSE	VMKQLK-AGFIKR	DSSO	Intra	MS2_MS2_MS3	MS3	1	0	4	117.62	38.85	532.298401	3	1594.88065	13222	37.1021	-0.2543	FALSE	42.1	Cas9-Cas9	VMKQLK	K3(DSSO)	3	Cas9	653	AGFIKR	K5(DSSO)	5	Cas9	922	13222;13224;13225;13226;13227	20190409_Lumos_RSLC6_Beveridge_Clausen_IMP_peplib_DSSO_MS3-EThcD.raw	F5
FALSE	MKNYWR-LSKSR	DSSO	Intra	MS2_MS2_MS3	MS3	1	0	4	117.16	117.16	554.269592	3	1660.794224	10364	30.9121	-0.6231	FALSE	76.14	Cas9-Cas9	MKNYWR	M1(Oxidation);K2(DSSO)	2	Cas9	884	LSKSR	K3(DSSO)	3	Cas9	222	10364;10366;10367;10368;10369	20190409_Lumos_RSLC6_Beveridge_Clausen_IMP_peplib_DSSO_MS3-EThcD.raw	F5
FALSE	VMKQLK-GQKNSR	DSSO	Intra	MS2_MS2_MS3	MS3	1	0	3	116.74	116.74	531.613037	3	1592.824558	5352	18.96	-0.06216	FALSE	49.07	Cas9-Cas9	VMKQLK	K3(DSSO)	3	Cas9	653	GQKNSR	K3(DSSO)	3	Cas9	779	5352;5354;5355;5356;5357	20190409_Lumos_RSLC6_Beveridge_Clausen_IMP_peplib_DSSO_MS3-EThcD.raw	F5
FALSE	DKPIR-LSKSR	DSSO	Intra	MS2_MS2_MS3	MS3	1	1	4	116	87.49	459.249939	3	1375.735264	7486	24.4129	0.89015	FALSE	42.1	Cas9-Cas9	DKPIR	K2(DSSO)	2	Cas9	1304	LSKSR	K3(DSSO)	3	Cas9	222	7486;7492;7493;7494;7495	20190409_Lumos_RSLC6_Beveridge_Clausen_IMP_peplib_DSSO_MS3-EThcD.raw	F5
FALSE	EKIEK-KVTVK	DSSO	Intra	MS2_MS2_MS3	MS3	1	0	3	114.86	66.69	459.926605	3	1377.765263	5091	18.3129	-0.28395	FALSE	45.23	Cas9-Cas9	EKIEK	K2(DSSO)	2	Cas9	443	KVTVK	K1(DSSO)	1	Cas9	562	5091;5092;5093;5094;5095	20190409_Lumos_RSLC6_Beveridge_Clausen_IMP_peplib_DSSO_MS3-EThcD.raw	F5
FALSE	SDNVPSEEVVKK-LVDSTDKADLR	DSSO	Intra	MS2_MS2_MS3	MS2	1	1	2	114.72	114.72	907.448852	3	2720.332005	18714	48.4003	-0.92779	FALSE	45.23	Cas9-Cas9	SDNVPSEEVVKK	K11(DSSO)	11	Cas9	881	LVDSTDKADLR	K7(DSSO)	7	Cas9	152	18714;18716;18717;18718;18719	20190409_Lumos_RSLC6_Beveridge_Clausen_IMP_peplib_DSSO_MS3-EThcD.raw	F5
FALSE	MKNYWR-LSKSR	DSSO	Intra	MS2_MS2_MS3	MS3	1	0	3	114.6	114.6	548.937378	3	1644.797581	12407	35.4036	-0.14796	FALSE	54.03	Cas9-Cas9	MKNYWR	K2(DSSO)	2	Cas9	884	LSKSR	K3(DSSO)	3	Cas9	222	12407;12409;12410;12411;12412	20190409_Lumos_RSLC6_Beveridge_Clausen_IMP_peplib_DSSO_MS3-EThcD.raw	F5
FALSE	VVDELVKVMGR-KDVDCAYLRK	DSSO	Inter	MS2_MS2_MS3	MS3	7	0	3	113.93	108.59	890.456421	3	2669.35471	27886	65.7893	-1.61219	FALSE	39.46	Cas9-spKRHB6_HUMAN|	VVDELVKVMGR	K7(DSSO)	7	Cas9	753	KDVDCAYLRK	K1(DSSO);C5(Carbamidomethyl)	1	spKRHB6_HUMAN|	213	27886;27888;27889;27890;27891	20190409_Lumos_RSLC6_Beveridge_Clausen_IMP_peplib_DSSO_MS3-EThcD.raw	F5
FALSE	TYAHLFDDKVMK-NLPNEKVLPK	DSSO	Intra	MS2_MS2_MS3	MS2	1	2	4	113.82	111.37	556.086914	5	2776.405464	25763	61.7929	-1435.61165	FALSE	54.03	Cas9-Cas9	TYAHLFDDKVMK	K9(DSSO)	9	Cas9	650	NLPNEKVLPK	K6(DSSO)	6	Cas9	510	25763;25769;25770;25771;25772;25773	20190409_Lumos_RSLC6_Beveridge_Clausen_IMP_peplib_DSSO_MS3-EThcD.raw	F5
FALSE	QQLPEKYK-KDWDPK	DSSO	Intra	MS2_MS2_MS3	MS3	1	0	4	113.62	97.86	654.648498	3	1961.930943	26154	62.5402	0.51159	FALSE	54.03	Cas9-Cas9	QQLPEKYK	K6(DSSO)	6	Cas9	350	KDWDPK	K1(DSSO)	1	Cas9	1128	26154;26160;26161;26162;26163	20190409_Lumos_RSLC6_Beveridge_Clausen_IMP_peplib_DSSO_MS3-EThcD.raw	F5
FALSE	HKPENIVIEMAR-FDNLTKAER	DSSO	Intra	MS2_MS2_MS3	MS3	1	0	4	112.5	104.49	901.779724	3	2703.324619	17776	46.509	-0.49669	FALSE	84.95	Cas9-Cas9	HKPENIVIEMAR	K2(DSSO);M10(Oxidation)	2	Cas9	759	FDNLTKAER	K6(DSSO)	6	Cas9	906	17776;17782;17783;17784;17785	20190409_Lumos_RSLC6_Beveridge_Clausen_IMP_peplib_DSSO_MS3-EThcD.raw	F5
FALSE	GYKEVK-GQKNSR	DSSO	Intra	MS2_MS2_MS3	MS3	1	0	4	112.37	112.37	523.927978	3	1569.769382	4112	15.3615	1.05753	FALSE	54.03	Cas9-Cas9	GYKEVK	K3(DSSO)	3	Cas9	1192	GQKNSR	K3(DSSO)	3	Cas9	779	4112;4113;4114;4115;4116	20190409_Lumos_RSLC6_Beveridge_Clausen_IMP_peplib_DSSO_MS3-EThcD.raw	F5
FALSE	EKIEK-KVTVK	DSSO	Intra	MS2_MS2_MS3	MS3	1	0	4	111.81	111.81	459.92749	3	1377.767918	5688	19.8681	-0.23531	FALSE	42.1	Cas9-Cas9	EKIEK	K2(DSSO)	2	Cas9	443	KVTVK	K1(DSSO)	1	Cas9	562	5688;5694;5695;5696;5697	20190409_Lumos_RSLC6_Beveridge_Clausen_IMP_peplib_DSSO_MS3-EThcD.raw	F5
FALSE	IIKDK-LKSVK	DSSO	Intra	MS2_MS2_MS3	MS3	1	1	4	111.58	72.44	449.935333	3	1347.791447	6763	22.6556	1.47891	FALSE	42.1	Cas9-Cas9	IIKDK	K3(DSSO)	3	Cas9	606	LKSVK	K2(DSSO)	2	Cas9	1162	6763;6765;6766;6767;6768	20190409_Lumos_RSLC6_Beveridge_Clausen_IMP_peplib_DSSO_MS3-EThcD.raw	F5
FALSE	FKVLGNTDR-SDKNR	DSSO	Intra	MS2_MS2_MS3	MS3	1	0	4	111.46	111.46	790.067566	3	2368.188145	19723	50.3513	1.01891	FALSE	61.04	Cas9-Cas9	FKVLGNTDR	K2(DSSO)	2	Cas9	37	SDKNR	K3(DSSO)	3	Cas9	866	19723;19725;19726;19727;19728	20190409_Lumos_RSLC6_Beveridge_Clausen_IMP_peplib_DSSO_MS3-EThcD.raw	F5
FALSE	SDNVPSEEVVKK-LVDSTDKADLR	DSSO	Intra	MS2_MS2_MS3	MS2	1	1	2	110.63	110.63	680.83844	4	2720.33193	18653	48.2941	-0.9004	FALSE	54.03	Cas9-Cas9	SDNVPSEEVVKK	K11(DSSO)	11	Cas9	881	LVDSTDKADLR	K7(DSSO)	7	Cas9	152	18653;18655;18656;18657;18658	20190409_Lumos_RSLC6_Beveridge_Clausen_IMP_peplib_DSSO_MS3-EThcD.raw	F5
FALSE	APLSASMIKR-KFDNLTK	DSSO	Intra	MS2_MS2_MS3	MS2	1	2	0	110.43	95.66	524.777466	4	2096.088034	21382	53.5853	-0.08356	FALSE	37.17	Cas9-Cas9	APLSASMIKR	K9(DSSO)	9	Cas9	327	KFDNLTK	K1(DSSO)	1	Cas9	900	21382;21388;21389;21390;21391;21392	20190409_Lumos_RSLC6_Beveridge_Clausen_IMP_peplib_DSSO_MS3-EThcD.raw	F5
FALSE	VMKQLK-GQKNSR	DSSO	Intra	MS2_MS2_MS3	MS3	1	0	4	109.98	109.98	536.944763	3	1608.819736	4076	15.2541	0.18005	FALSE	45.23	Cas9-Cas9	VMKQLK	M2(Oxidation);K3(DSSO)	3	Cas9	653	GQKNSR	K3(DSSO)	3	Cas9	779	4076;4077;4078;4079;4080	20190409_Lumos_RSLC6_Beveridge_Clausen_IMP_peplib_DSSO_MS3-EThcD.raw	F5
FALSE	DKQSGK-HSIKK	DSSO	Intra	MS2_MS2_MS3	MS3	1	0	3	107.9	107.9	477.913299	3	1431.725346	2106	8.6318	-1.4595	FALSE	61.04	Cas9-Cas9	DKQSGK	K2(DSSO)	2	Cas9	677	HSIKK	K4(DSSO)	4	Cas9	48	2106;2107;2108;2109;2110	20190409_Lumos_RSLC6_Beveridge_Clausen_IMP_peplib_DSSO_MS3-EThcD.raw	F5
FALSE	HKPENIVIEMAR-DFQFYKVR	DSSO	Intra	MS2_MS2_MS3	MS2	1	2	2	107.43	107.43	678.837829	4	2712.329489	25508	61.3182	-0.82422	FALSE	84.95	Cas9-Cas9	HKPENIVIEMAR	K2(DSSO);M10(Oxidation)	2	Cas9	759	DFQFYKVR	K6(DSSO)	6	Cas9	978	25508;25510;25511;25512;25513;25514	20190409_Lumos_RSLC6_Beveridge_Clausen_IMP_peplib_DSSO_MS3-EThcD.raw	F5
FALSE	DKPIR-LSKSR	DSSO	Intra	MS2_MS2_MS3	MS3	1	1	4	105.48	70.59	459.250244	3	1375.736179	6817	22.7761	-0.47731	FALSE	42.1	Cas9-Cas9	DKPIR	K2(DSSO)	2	Cas9	1304	LSKSR	K3(DSSO)	3	Cas9	222	6817;6819;6820;6821;6822	20190409_Lumos_RSLC6_Beveridge_Clausen_IMP_peplib_DSSO_MS3-EThcD.raw	F5
FALSE	EKIEK-KVTVK	DSSO	Intra	MS2_MS2_MS3	MS3	1	0	4	105.27	105.27	459.926971	3	1377.766361	5921	20.484	0.372	FALSE	42.1	Cas9-Cas9	EKIEK	K2(DSSO)	2	Cas9	443	KVTVK	K1(DSSO)	1	Cas9	562	5921;5922;5923;5924;5925	20190409_Lumos_RSLC6_Beveridge_Clausen_IMP_peplib_DSSO_MS3-EThcD.raw	F5
FALSE	IIKDK-LKSVK	DSSO	Intra	MS2_MS2_MS3	MS3	1	1	4	104.94	54.9	449.935333	3	1347.791447	6986	23.1744	0.87931	FALSE	39.46	Cas9-Cas9	IIKDK	K3(DSSO)	3	Cas9	606	LKSVK	K2(DSSO)	2	Cas9	1162	6986;6992;6993;6994;6995	20190409_Lumos_RSLC6_Beveridge_Clausen_IMP_peplib_DSSO_MS3-EThcD.raw	F5
FALSE	VNTEITKAPLSASMIK-FKVLGNTDR	DSSO	Intra	MS2_MS2_MS3	MS3	1	0	3	104.88	104.88	970.506409	3	2909.504673	29030	67.8606	0.86942	FALSE	49.07	Cas9-Cas9	VNTEITKAPLSASMIK	K7(DSSO)	7	Cas9	318	FKVLGNTDR	K2(DSSO)	2	Cas9	37	29030;29036;29037;29038;29039	20190409_Lumos_RSLC6_Beveridge_Clausen_IMP_peplib_DSSO_MS3-EThcD.raw	F5
FALSE	QEDFYPFLKDNR-GKSDNVPSEEVVK	DSSO	Intra	MS2_MS2_MS3	MS2	1	1	2	102.11	102.11	779.869079	4	3116.454489	29104	68.004	-0.88805	FALSE	35.17	Cas9-Cas9	QEDFYPFLKDNR	K9(DSSO)	9	Cas9	438	GKSDNVPSEEVVK	K2(DSSO)	2	Cas9	870	29104;29110;29111;29112;29113	20190409_Lumos_RSLC6_Beveridge_Clausen_IMP_peplib_DSSO_MS3-EThcD.raw	F5
FALSE	ESILPKR-KMIAK	DSSO	Intra	MS2_MS2_MS3	MS3	1	0	4	101.99	101.99	530.62915	3	1589.872898	12787	36.2133	0.71215	FALSE	37.17	Cas9-Cas9	ESILPKR	K6(DSSO)	6	Cas9	1117	KMIAK	K1(DSSO)	1	Cas9	1024	12787;12789;12790;12791;12792	20190409_Lumos_RSLC6_Beveridge_Clausen_IMP_peplib_DSSO_MS3-EThcD.raw	F5
FALSE	SDNVPSEEVVKK-LVDSTDKADLR	DSSO	Intra	MS2_MS2_MS3	MS2	1	1	2	101.69	101.69	680.837952	4	2720.329977	18984	48.9343	-0.18216	FALSE	39.46	Cas9-Cas9	SDNVPSEEVVKK	K11(DSSO)	11	Cas9	881	LVDSTDKADLR	K7(DSSO)	7	Cas9	152	18984;18986;18987;18988;18989	20190409_Lumos_RSLC6_Beveridge_Clausen_IMP_peplib_DSSO_MS3-EThcD.raw	F5
FALSE	FKVLGNTDR-ESILPKR	DSSO	Intra	MS2_MS2_MS3	MS3	1	0	4	101.46	101.46	804.056274	3	2410.15427	22535	55.7101	0.46778	FALSE	61.04	Cas9-Cas9	FKVLGNTDR	K2(DSSO)	2	Cas9	37	ESILPKR	K6(DSSO)	6	Cas9	1117	22535;22541;22542;22543;22544	20190409_Lumos_RSLC6_Beveridge_Clausen_IMP_peplib_DSSO_MS3-EThcD.raw	F5
FALSE	EKIEK-KVTVK	DSSO	Intra	MS2_MS2_MS3	MS3	1	0	4	99.51	51.34	459.926666	3	1377.765446	5496	19.347	-0.13298	FALSE	42.1	Cas9-Cas9	EKIEK	K2(DSSO)	2	Cas9	443	KVTVK	K1(DSSO)	1	Cas9	562	5496;5498;5499;5500;5501	20190409_Lumos_RSLC6_Beveridge_Clausen_IMP_peplib_DSSO_MS3-EThcD.raw	F5
FALSE	DKPIR-LSKSR	DSSO	Intra	MS2_MS2_MS3	MS3	1	1	4	99.38	87.87	459.250336	3	1375.736454	7269	23.8815	0.01536	FALSE	42.1	Cas9-Cas9	DKPIR	K2(DSSO)	2	Cas9	1304	LSKSR	K3(DSSO)	3	Cas9	222	7269;7275;7276;7277;7278	20190409_Lumos_RSLC6_Beveridge_Clausen_IMP_peplib_DSSO_MS3-EThcD.raw	F5
FALSE	IIKDK-LKSVK	DSSO	Intra	MS2_MS2_MS3	MS3	1	0	4	97.64	43.12	444.259582	3	1330.764194	15689	42.2593	1.10865	FALSE	33.37	Cas9-Cas9	IIKDK	K3(DSSO)	3	Cas9	606	LKSVK	K2(DSSO)	2	Cas9	1162	15689;15695;15696;15697;15698	20190409_Lumos_RSLC6_Beveridge_Clausen_IMP_peplib_DSSO_MS3-EThcD.raw	F5
FALSE	KDLIIK-LSKSR	DSSO	Intra	MS2_MS2_MS3	MS3	1	0	4	97.47	65.35	492.952881	3	1476.844089	12626	35.8718	-0.15023	FALSE	61.04	Cas9-Cas9	KDLIIK	K1(DSSO)	1	Cas9	1196	LSKSR	K3(DSSO)	3	Cas9	222	12626;12628;12629;12630;12631	20190409_Lumos_RSLC6_Beveridge_Clausen_IMP_peplib_DSSO_MS3-EThcD.raw	F5
FALSE	GGLSELDKAGFIK-QLKEDYFK	DSSO	Intra	MS2_MS2_MS3	MS2	1	1	4	97.31	97.31	854.765503	3	2562.281956	31710	72.9382	-0.91261	FALSE	42.1	Cas9-Cas9	GGLSELDKAGFIK	K8(DSSO)	8	Cas9	917	QLKEDYFK	K3(DSSO)	3	Cas9	569	31710;31716;31717;31718;31719;31720	20190409_Lumos_RSLC6_Beveridge_Clausen_IMP_peplib_DSSO_MS3-EThcD.raw	F5
FALSE	KDFQFYK-VMKQLK	DSSO	Intra	MS2_MS2_MS3	MS3	1	0	4	97.26	97.26	470.492767	4	1878.94924	20051	51.0153	-0.18965	FALSE	54.03	Cas9-Cas9	KDFQFYK	K1(DSSO)	1	Cas9	972	VMKQLK	K3(DSSO)	3	Cas9	653	20051;20053;20054;20055;20056	20190409_Lumos_RSLC6_Beveridge_Clausen_IMP_peplib_DSSO_MS3-EThcD.raw	F5
FALSE	KSEETITPWNFEEVVDK-SKLVSDFR	DSSO	Intra	MS2_MS2_MS3	MS2	1	1	2	95.44	95.44	790.635681	4	3159.520895	37151	83.5927	-0.57674	FALSE	45.23	Cas9-Cas9	KSEETITPWNFEEVVDK	K1(DSSO)	1	Cas9	472	SKLVSDFR	K2(DSSO)	2	Cas9	965	37151;37157;37158;37159;37160	20190409_Lumos_RSLC6_Beveridge_Clausen_IMP_peplib_DSSO_MS3-EThcD.raw	F5
FALSE	MTNFDKNLPNEK-SKLVSDFR	DSSO	Intra	MS2_MS2_MS3	MS2	1	1	4	95.44	95.44	853.745849	3	2559.222996	24077	58.6054	-0.47296	FALSE	49.07	Cas9-Cas9	MTNFDKNLPNEK	K6(DSSO)	6	Cas9	504	SKLVSDFR	K2(DSSO)	2	Cas9	965	24077;24083;24084;24085;24086	20190409_Lumos_RSLC6_Beveridge_Clausen_IMP_peplib_DSSO_MS3-EThcD.raw	F5
FALSE	QEDFYPFLKDNR-VKYVTEGMR	DSSO	Intra	MS2_MS2_MS3	MS2	1	1	2	94.67	94.67	703.583557	4	2811.312399	30627	70.8691	-0.26167	FALSE	27.68	Cas9-Cas9	QEDFYPFLKDNR	K9(DSSO)	9	Cas9	438	VKYVTEGMR	K2(DSSO)	2	Cas9	532	30627;30629;30630;30631;30632	20190409_Lumos_RSLC6_Beveridge_Clausen_IMP_peplib_DSSO_MS3-EThcD.raw	F5
FALSE	SDNVPSEEVVKK-LVDSTDKADLR	DSSO	Intra	MS2_MS2_MS3	MS2	1	1	2	94.26	94.26	680.838562	4	2720.332418	19651	50.2234	-1.07996	FALSE	61.04	Cas9-Cas9	SDNVPSEEVVKK	K11(DSSO)	11	Cas9	881	LVDSTDKADLR	K7(DSSO)	7	Cas9	152	19651;19657;19658;19659;19660	20190409_Lumos_RSLC6_Beveridge_Clausen_IMP_peplib_DSSO_MS3-EThcD.raw	F5
FALSE	IIKDK-LKSVK	DSSO	Intra	MS2_MS2_MS3	MS3	1	1	4	94.15	76.12	449.935272	3	1347.791264	7198	23.6996	1.02842	FALSE	39.46	Cas9-Cas9	IIKDK	K3(DSSO)	3	Cas9	606	LKSVK	K2(DSSO)	2	Cas9	1162	7198;7204;7205;7206;7207	20190409_Lumos_RSLC6_Beveridge_Clausen_IMP_peplib_DSSO_MS3-EThcD.raw	F5
FALSE	GYKEVK-GQKNSR	DSSO	Intra	MS2_MS2_MS3	MS3	1	0	2	93.56	93.56	523.926697	3	1569.765537	5329	18.9026	-0.98586	FALSE	49.07	Cas9-Cas9	GYKEVK	K3(DSSO)	3	Cas9	1192	GQKNSR	K3(DSSO)	3	Cas9	779	5329;5335;5336;5336;5337;5338	20190409_Lumos_RSLC6_Beveridge_Clausen_IMP_peplib_DSSO_MS3-EThcD.raw	F5
FALSE	DKQSGK-HSIKK	DSSO	Intra	MS2_MS2_MS3	MS3	1	0	4	93.37	93.37	477.913422	3	1431.725712	2556	10.1369	-1.1795	FALSE	61.04	Cas9-Cas9	DKQSGK	K2(DSSO)	2	Cas9	677	HSIKK	K4(DSSO)	4	Cas9	48	2556;2557;2558;2559;2560	20190409_Lumos_RSLC6_Beveridge_Clausen_IMP_peplib_DSSO_MS3-EThcD.raw	F5
FALSE	HKPENIVIEMAR-DFQFYKVR	DSSO	Intra	MS2_MS2_MS3	MS2	1	1	2	92.92	77.66	674.837524	4	2696.328268	30289	70.2284	1.51053	FALSE	50.07	Cas9-Cas9	HKPENIVIEMAR	K2(DSSO)	2	Cas9	759	DFQFYKVR	K6(DSSO)	6	Cas9	978	30289;30291;30292;30293;30294	20190409_Lumos_RSLC6_Beveridge_Clausen_IMP_peplib_DSSO_MS3-EThcD.raw	F5
FALSE	HKPENIVIEMAR-YDENDKLIR	DSSO	Intra	MS2_MS2_MS3	MS2	1	2	2	92.79	84.86	690.593506	4	2759.352194	25221	60.7832	-1.11739	FALSE	49.07	Cas9-Cas9	HKPENIVIEMAR	K2(DSSO)	2	Cas9	759	YDENDKLIR	K6(DSSO)	6	Cas9	952	25221;25223;25224;25225;25226;25227	20190409_Lumos_RSLC6_Beveridge_Clausen_IMP_peplib_DSSO_MS3-EThcD.raw	F5
FALSE	SDNVPSEEVVKK-GYKEVK	DSSO	Intra	MS2_MS2_MS3	MS2	1	1	2	90.32	90.32	553.526855	4	2211.085592	13065	36.7901	-0.29454	FALSE	84.95	Cas9-Cas9	SDNVPSEEVVKK	K11(DSSO)	11	Cas9	881	GYKEVK	K3(DSSO)	3	Cas9	1192	13065;13071;13072;13073;13074	20190409_Lumos_RSLC6_Beveridge_Clausen_IMP_peplib_DSSO_MS3-EThcD.raw	F5
FALSE	MTNFDKNLPNEK-KDWDPK	DSSO	Intra	MS2_MS2_MS3	MS3	1	0	3	89.99	89.99	799.024353	3	2395.058506	29213	68.1995	0.26782	FALSE	49.07	Cas9-Cas9	MTNFDKNLPNEK	M1(Oxidation);K6(DSSO)	6	Cas9	504	KDWDPK	K1(DSSO)	1	Cas9	1128	29213;29219;29220;29221;29222	20190409_Lumos_RSLC6_Beveridge_Clausen_IMP_peplib_DSSO_MS3-EThcD.raw	F5
FALSE	VMKQLK-GQKNSR	DSSO	Intra	MS2_MS2_MS3	MS3	1	0	2	89.37	41.09	402.960388	4	1608.819723	4276	15.8384	0.37747	FALSE	54.03	Cas9-Cas9	VMKQLK	M2(Oxidation);K3(DSSO)	3	Cas9	653	GQKNSR	K3(DSSO)	3	Cas9	779	4276;4277;4278;4279;4280	20190409_Lumos_RSLC6_Beveridge_Clausen_IMP_peplib_DSSO_MS3-EThcD.raw	F5
FALSE	GYKEVK-GQKNSR	DSSO	Intra	MS2_MS2_MS3	MS3	1	0	2	89.05	89.05	523.928162	3	1569.769932	4610	16.8921	-1.45902	FALSE	54.03	Cas9-Cas9	GYKEVK	K3(DSSO)	3	Cas9	1192	GQKNSR	K3(DSSO)	3	Cas9	779	4610;4612;4613;4614;4615	20190409_Lumos_RSLC6_Beveridge_Clausen_IMP_peplib_DSSO_MS3-EThcD.raw	F5
FALSE	AGFIKR-GQKNSR	DSSO	Intra	MS2_MS2_MS3	MS3	1	0	3	87.57	87.57	513.268371	3	1537.790562	8473	26.705	-0.37011	FALSE	39.46	Cas9-Cas9	AGFIKR	K5(DSSO)	5	Cas9	922	GQKNSR	K3(DSSO)	3	Cas9	779	8473;8475;8476;8477;8478	20190409_Lumos_RSLC6_Beveridge_Clausen_IMP_peplib_DSSO_MS3-EThcD.raw	F5
FALSE	KFDNLTK-SDKNR	DSSO	Intra	MS2_MS2_MS3	MS2	1	1	2	86.16	86.16	547.934692	3	1641.789524	8613	27.0146	0.34893	FALSE	45.23	Cas9-Cas9	KFDNLTK	K1(DSSO)	1	Cas9	900	SDKNR	K3(DSSO)	3	Cas9	866	8613;8615;8616;8617;8618	20190409_Lumos_RSLC6_Beveridge_Clausen_IMP_peplib_DSSO_MS3-EThcD.raw	F5
FALSE	APLSASMIKR-SDKNR	DSSO	Intra	MS2_MS2_MS3	MS2	1	1	0	86.16	79.71	463.236725	4	1849.92507	12485	35.5796	0.43747	FALSE	61.04	Cas9-Cas9	APLSASMIKR	K9(DSSO)	9	Cas9	327	SDKNR	K3(DSSO)	3	Cas9	866	12485;12491;12492;12493;12494	20190409_Lumos_RSLC6_Beveridge_Clausen_IMP_peplib_DSSO_MS3-EThcD.raw	F5
FALSE	NPIDFLEAKGYK-SDKNR	DSSO	Intra	MS2_MS2_MS3	MS2	1	1	0	86.16	78.23	543.516418	4	2171.043844	26510	63.21	-0.04564	FALSE	61.04	Cas9-Cas9	NPIDFLEAKGYK	K9(DSSO)	9	Cas9	1189	SDKNR	K3(DSSO)	3	Cas9	866	26510;26516;26517;26518;26519	20190409_Lumos_RSLC6_Beveridge_Clausen_IMP_peplib_DSSO_MS3-EThcD.raw	F5
FALSE	NPIDFLEAKGYK-SDKNR	DSSO	Intra	MS2_MS2_MS3	MS2	1	1	0	86.16	71.54	543.516296	4	2171.043356	26840	63.8325	0.17937	FALSE	61.04	Cas9-Cas9	NPIDFLEAKGYK	K9(DSSO)	9	Cas9	1189	SDKNR	K3(DSSO)	3	Cas9	866	26840;26846;26847;26847;26848;26849	20190409_Lumos_RSLC6_Beveridge_Clausen_IMP_peplib_DSSO_MS3-EThcD.raw	F5
FALSE	QLLNAKLITQR-QLKEDYFK	DSSO	Intra	MS2_MS2_MS3	MS2	1	1	2	85.91	85.91	632.091369	4	2525.343649	28336	66.5874	-0.16925	FALSE	37.17	Cas9-Cas9	QLLNAKLITQR	K6(DSSO)	6	Cas9	894	QLKEDYFK	K3(DSSO)	3	Cas9	569	28336;28338;28339;28340;28341	20190409_Lumos_RSLC6_Beveridge_Clausen_IMP_peplib_DSSO_MS3-EThcD.raw	F5
FALSE	VMKQLK-AGFIKR	DSSO	Intra	MS2_MS2_MS3	MS2	1	1	3	85.52	69.16	399.475555	4	1594.880392	12943	36.5224	0.23483	FALSE	49.07	Cas9-Cas9	VMKQLK	K3(DSSO)	3	Cas9	653	AGFIKR	K5(DSSO)	5	Cas9	922	12943;12945;12946;12947;12948	20190409_Lumos_RSLC6_Beveridge_Clausen_IMP_peplib_DSSO_MS3-EThcD.raw	F5
FALSE	VMKQLK-GQKNSR	DSSO	Intra	MS2_MS2_MS3	MS2	1	1	2	85.52	85.52	398.961426	4	1592.823873	5154	18.4608	0.52426	FALSE	61.04	Cas9-Cas9	VMKQLK	K3(DSSO)	3	Cas9	653	GQKNSR	K3(DSSO)	3	Cas9	779	5154;5155;5156;5157;5158	20190409_Lumos_RSLC6_Beveridge_Clausen_IMP_peplib_DSSO_MS3-EThcD.raw	F5
FALSE	MTNFDKNLPNEK-SKLVSDFR	DSSO	Intra	MS2_MS2_MS3	MS2	1	1	4	85.33	85.33	853.746338	3	2559.224461	23728	57.9908	-1.04557	FALSE	35.17	Cas9-Cas9	MTNFDKNLPNEK	K6(DSSO)	6	Cas9	504	SKLVSDFR	K2(DSSO)	2	Cas9	965	23728;23730;23731;23732;23733	20190409_Lumos_RSLC6_Beveridge_Clausen_IMP_peplib_DSSO_MS3-EThcD.raw	F5
FALSE	NPIDFLEAKGYK-KFDNLTK	DSSO	Intra	MS2_MS2_MS3	MS2	1	2	0	85.08	85.08	605.057129	4	2417.206686	33052	75.5557	-0.39768	FALSE	39.46	Cas9-Cas9	NPIDFLEAKGYK	K9(DSSO)	9	Cas9	1189	KFDNLTK	K1(DSSO)	1	Cas9	900	33052;33054;33055;33056;33057;33058	20190409_Lumos_RSLC6_Beveridge_Clausen_IMP_peplib_DSSO_MS3-EThcD.raw	F5
FALSE	SDNVPSEEVVKK-LVDSTDKADLR	DSSO	Intra	MS2_MS2_MS3	MS2	1	1	2	83.61	83.61	907.44928	3	2720.333286	19407	49.7408	-1.39913	FALSE	49.07	Cas9-Cas9	SDNVPSEEVVKK	K11(DSSO)	11	Cas9	881	LVDSTDKADLR	K7(DSSO)	7	Cas9	152	19407;19409;19410;19411;19412	20190409_Lumos_RSLC6_Beveridge_Clausen_IMP_peplib_DSSO_MS3-EThcD.raw	F5
FALSE	FKVLGNTDR-ESILPKR	DSSO	Intra	MS2_MS2_MS3	MS2	1	2	2	83.04	83.04	513.025574	4	2049.080465	20844	52.5344	-3.21665	FALSE	54.03	Cas9-Cas9	FKVLGNTDR	K2(DSSO)	2	Cas9	37	ESILPKR	K6(DSSO)	6	Cas9	1117	20844;20846;20847;20848;20849;20850	20190409_Lumos_RSLC6_Beveridge_Clausen_IMP_peplib_DSSO_MS3-EThcD.raw	F5
FALSE	LVDSTDKADLR-GQKNSR	DSSO	Intra	MS2_MS2_MS3	MS2	1	2	2	81.36	73.97	520.508972	4	2079.014059	9764	29.5731	-0.26534	FALSE	37.17	Cas9-Cas9	LVDSTDKADLR	K7(DSSO)	7	Cas9	152	GQKNSR	K3(DSSO)	3	Cas9	779	9764;9770;9771;9772;9773;9774	20190409_Lumos_RSLC6_Beveridge_Clausen_IMP_peplib_DSSO_MS3-EThcD.raw	F5
FALSE	SEQEIGKATAK-FKVLGNTDR	DSSO	Intra	MS2_MS2_MS3	MS3	1	0	4	81.34	81.34	790.066345	3	2368.184483	17692	46.3547	-0.37154	FALSE	61.04	Cas9-Cas9	SEQEIGKATAK	K7(DSSO)	7	Cas9	1035	FKVLGNTDR	K2(DSSO)	2	Cas9	37	17692;17698;17699;17700;17701	20190409_Lumos_RSLC6_Beveridge_Clausen_IMP_peplib_DSSO_MS3-EThcD.raw	F5
FALSE	SDNVPSEEVVKK-LVDSTDKADLR	DSSO	Intra	MS2_MS2_MS3	MS2	1	1	2	80.74	80.74	680.837341	4	2720.327536	18342	47.6566	0.71564	FALSE	42.1	Cas9-Cas9	SDNVPSEEVVKK	K11(DSSO)	11	Cas9	881	LVDSTDKADLR	K7(DSSO)	7	Cas9	152	18342;18348;18349;18350;18351	20190409_Lumos_RSLC6_Beveridge_Clausen_IMP_peplib_DSSO_MS3-EThcD.raw	F5
FALSE	QSGKTILDFLK-NLPNEKVLPK	DSSO	Intra	MS2_MS2_MS3	MS3	1	0	3	79.87	73.97	853.795593	3	2559.372227	41948	93.5967	-0.85485	FALSE	49.07	Cas9-Cas9	QSGKTILDFLK	K4(DSSO)	4	Cas9	681	NLPNEKVLPK	K6(DSSO)	6	Cas9	510	41948;41950;41951;41952;41953	20190409_Lumos_RSLC6_Beveridge_Clausen_IMP_peplib_DSSO_MS3-EThcD.raw	F5
FALSE	MKNYWR-LSKSR	DSSO	Intra	MS2_MS2_MS3	MS2	1	1	2	79.02	79.02	411.954834	4	1644.797506	12146	34.8174	0.60042	FALSE	84.95	Cas9-Cas9	MKNYWR	K2(DSSO)	2	Cas9	884	LSKSR	K3(DSSO)	3	Cas9	222	12146;12148;12149;12150;12151;12151	20190409_Lumos_RSLC6_Beveridge_Clausen_IMP_peplib_DSSO_MS3-EThcD.raw	F5
FALSE	KNLIGALLFDSGETAEATR-GQKNSR	DSSO	Intra	MS2_MS2_MS3	MS2	1	2	2	78.96	46.58	713.860596	4	2852.420553	33319	76.0782	0.04431	FALSE	33.37	Cas9-Cas9	KNLIGALLFDSGETAEATR	K1(DSSO)	1	Cas9	49	GQKNSR	K3(DSSO)	3	Cas9	779	33319;33321;33322;33323;33324;33325	20190409_Lumos_RSLC6_Beveridge_Clausen_IMP_peplib_DSSO_MS3-EThcD.raw	F5
FALSE	FKVLGNTDR-ESILPKR	DSSO	Intra	MS2_MS2_MS3	MS2	1	2	2	78.89	78.89	513.025329	4	2049.079489	21198	53.2042	-0.01642	FALSE	61.04	Cas9-Cas9	FKVLGNTDR	K2(DSSO)	2	Cas9	37	ESILPKR	K6(DSSO)	6	Cas9	1117	21198;21200;21201;21202;21203;21204	20190409_Lumos_RSLC6_Beveridge_Clausen_IMP_peplib_DSSO_MS3-EThcD.raw	F5
FALSE	VMKQLK-GQKNSR	DSSO	Intra	MS2_MS2_MS3	MS3	1	0	4	78.5	51.98	402.960693	4	1608.820944	4051	15.177	-0.71386	FALSE	61.04	Cas9-Cas9	VMKQLK	M2(Oxidation);K3(DSSO)	3	Cas9	653	GQKNSR	K3(DSSO)	3	Cas9	779	4051;4052;4053;4054;4055	20190409_Lumos_RSLC6_Beveridge_Clausen_IMP_peplib_DSSO_MS3-EThcD.raw	F5
FALSE	TEVQTGGFSKESILPK-KFDNLTK	DSSO	Intra	MS2_MS2_MS3	MS2	1	1	2	78	78	915.135132	3	2743.390842	27755	65.5537	-1.81163	FALSE	39.46	Cas9-Cas9	TEVQTGGFSKESILPK	K10(DSSO)	10	Cas9	1111	KFDNLTK	K1(DSSO)	1	Cas9	900	27755;27761;27762;27763;27764	20190409_Lumos_RSLC6_Beveridge_Clausen_IMP_peplib_DSSO_MS3-EThcD.raw	F5
FALSE	LVDSTDKADLR-GYKEVK	DSSO	Intra	MS2_MS2_MS3	MS2	1	1	2	77.93	52.03	529.017395	4	2113.04775	15178	41.2282	0.19478	FALSE	54.03	Cas9-Cas9	LVDSTDKADLR	K7(DSSO)	7	Cas9	152	GYKEVK	K3(DSSO)	3	Cas9	1192	15178;15180;15181;15182;15183	20190409_Lumos_RSLC6_Beveridge_Clausen_IMP_peplib_DSSO_MS3-EThcD.raw	F5
FALSE	VMKQLK-GQKNSR	DSSO	Intra	MS2_MS2_MS3	MS3	1	0	2	77.67	67.99	531.613098	3	1592.824741	5594	19.6041	0.28719	FALSE	49.07	Cas9-Cas9	VMKQLK	K3(DSSO)	3	Cas9	653	GQKNSR	K3(DSSO)	3	Cas9	779	5594;5595;5596;5597;5598	20190409_Lumos_RSLC6_Beveridge_Clausen_IMP_peplib_DSSO_MS3-EThcD.raw	F5
FALSE	QLKEDYFK-KVTVK	DSSO	Intra	MS2_MS2_MS3	MS2	1	1	2	77.53	39.34	451.24057	4	1801.940451	15228	41.3331	-0.00075	FALSE	54.03	Cas9-Cas9	QLKEDYFK	K3(DSSO)	3	Cas9	569	KVTVK	K1(DSSO)	1	Cas9	562	15228;15234;15235;15236;15237	20190409_Lumos_RSLC6_Beveridge_Clausen_IMP_peplib_DSSO_MS3-EThcD.raw	F5
FALSE	NSDKLIAR-LSKSRR	DSSO	Intra	MS2_MS2_MS3	MS3	1	0	3	75.65	59.4	607.332153	3	1819.981907	7255	23.8483	0.81242	FALSE	54.03	Cas9-Cas9	NSDKLIAR	K4(DSSO)	4	Cas9	1122	LSKSRR	K3(DSSO)	3	Cas9	222	7255;7257;7258;7259;7260	20190409_Lumos_RSLC6_Beveridge_Clausen_IMP_peplib_DSSO_MS3-EThcD.raw	F5
FALSE	LESEFVYGDYKVYDVR-KPAFLSGEQK	DSSO	Intra	MS2_MS2_MS3	MS2	1	2	4	75.31	75.31	1081.859863	3	3243.565037	33294	76.028	-2.95385	FALSE	61.04	Cas9-Cas9	LESEFVYGDYKVYDVR	K11(DSSO)	11	Cas9	1018	KPAFLSGEQK	K1(DSSO)	1	Cas9	540	33294;33296;33297;33298;33299;33300	20190409_Lumos_RSLC6_Beveridge_Clausen_IMP_peplib_DSSO_MS3-EThcD.raw	F5
FALSE	DKQSGK-HSIKK	DSSO	Intra	MS2_MS2_MS3	MS3	1	0	3	74.52	74.52	477.914398	3	1431.728641	2711	10.6414	0.1569	FALSE	61.04	Cas9-Cas9	DKQSGK	K2(DSSO)	2	Cas9	677	HSIKK	K4(DSSO)	4	Cas9	48	2711;2712;2713;2714;2715	20190409_Lumos_RSLC6_Beveridge_Clausen_IMP_peplib_DSSO_MS3-EThcD.raw	F5
FALSE	APLSASMIKR-SDKNR	DSSO	Intra	MS2_MS2_MS3	MS2	1	1	0	74.4	66.58	463.23645	4	1849.923971	13077	36.8108	1.03168	FALSE	61.04	Cas9-Cas9	APLSASMIKR	K9(DSSO)	9	Cas9	327	SDKNR	K3(DSSO)	3	Cas9	866	13077;13083;13084;13084;13085;13086;13086	20190409_Lumos_RSLC6_Beveridge_Clausen_IMP_peplib_DSSO_MS3-EThcD.raw	F5
FALSE	KIECFDSVEISGVEDR-YDENDKLIR	DSSO	Intra	MS2_MS2_MS3	MS2	1	2	2	74.36	64.74	802.121643	4	3205.464743	30809	71.2158	-0.80654	FALSE	42.1	Cas9-Cas9	KIECFDSVEISGVEDR	K1(DSSO);C4(Carbamidomethyl)	1	Cas9	575	YDENDKLIR	K6(DSSO)	6	Cas9	952	30809;30815;30816;30817;30818;30819	20190409_Lumos_RSLC6_Beveridge_Clausen_IMP_peplib_DSSO_MS3-EThcD.raw	F5
FALSE	VMKQLK-GQKNSR	DSSO	Intra	MS2_MS2_MS3	MS3	1	0	2	73.62	42.19	531.613342	3	1592.825474	5607	19.6428	-0.30888	FALSE	49.07	Cas9-Cas9	VMKQLK	K3(DSSO)	3	Cas9	653	GQKNSR	K3(DSSO)	3	Cas9	779	5607;5608;5609;5610;5611	20190409_Lumos_RSLC6_Beveridge_Clausen_IMP_peplib_DSSO_MS3-EThcD.raw	F5
FALSE	GYKEVK-AGFIKR	DSSO	Intra	MS2_MS2_MS3	MS2	1	2	2	72.73	72.73	524.613098	3	1571.824741	11162	32.6893	0.18091	FALSE	49.07	Cas9-Cas9	GYKEVK	K3(DSSO)	3	Cas9	1192	AGFIKR	K5(DSSO)	5	Cas9	922	11162;11164;11165;11166;11167;11168	20190409_Lumos_RSLC6_Beveridge_Clausen_IMP_peplib_DSSO_MS3-EThcD.raw	F5
FALSE	DFQFYKVR-FDNLTKAER	DSSO	Intra	MS2_MS2_MS3	MS2	1	1	2	72	65.55	785.049377	3	2353.133579	30339	70.3233	-2.31103	FALSE	27.68	Cas9-Cas9	DFQFYKVR	K6(DSSO)	6	Cas9	978	FDNLTKAER	K6(DSSO)	6	Cas9	906	30339;30345;30346;30347;30348	20190409_Lumos_RSLC6_Beveridge_Clausen_IMP_peplib_DSSO_MS3-EThcD.raw	F5
FALSE	SKLVSDFR-KDWDPK	DSSO	Intra	MS2_MS2_MS3	MS2	1	1	2	71.75	58.46	474.984253	4	1896.915182	20264	51.4232	0.44483	FALSE	45.23	Cas9-Cas9	SKLVSDFR	K2(DSSO)	2	Cas9	965	KDWDPK	K1(DSSO)	1	Cas9	1128	20264;20270;20271;20272;20273	20190409_Lumos_RSLC6_Beveridge_Clausen_IMP_peplib_DSSO_MS3-EThcD.raw	F5
FALSE	MKNYWR-KDLIIK	DSSO	Intra	MS2_MS2_MS3	MS2	1	2	0	71.75	38.1	446.736328	4	1783.923483	21577	53.9563	-0.06923	FALSE	61.04	Cas9-Cas9	MKNYWR	K2(DSSO)	2	Cas9	884	KDLIIK	K1(DSSO)	1	Cas9	1196	21577;21583;21584;21584;21585;21586;21586;21587	20190409_Lumos_RSLC6_Beveridge_Clausen_IMP_peplib_DSSO_MS3-EThcD.raw	F5
FALSE	VMKQLK-GQKNSR	DSSO	Intra	MS2_MS2_MS3	MS3	1	0	3	70.67	46.88	536.947388	3	1608.82761	6044	20.7947	-4.13644	FALSE	42.1	Cas9-Cas9	VMKQLK	M2(Oxidation);K3(DSSO)	3	Cas9	653	GQKNSR	K3(DSSO)	3	Cas9	779	6044;6046;6047;6048;6049	20190409_Lumos_RSLC6_Beveridge_Clausen_IMP_peplib_DSSO_MS3-EThcD.raw	F5
FALSE	MKNYWR-LSKSR	DSSO	Intra	MS2_MS2_MS3	MS2	1	1	2	68.6	68.6	411.954498	4	1644.796163	11840	34.1406	1.4173	FALSE	28.93	Cas9-Cas9	MKNYWR	K2(DSSO)	2	Cas9	884	LSKSR	K3(DSSO)	3	Cas9	222	11840;11846;11847;11848;11849	20190409_Lumos_RSLC6_Beveridge_Clausen_IMP_peplib_DSSO_MS3-EThcD.raw	F5
FALSE	APLSASMIKR-SDKNR	DSSO	Intra	MS2_MS2_MS3	MS2	1	1	0	68.6	55.55	463.236847	4	1849.925558	12757	36.154	0.17338	FALSE	61.04	Cas9-Cas9	APLSASMIKR	K9(DSSO)	9	Cas9	327	SDKNR	K3(DSSO)	3	Cas9	866	12757;12763;12764;12764;12765;12766	20190409_Lumos_RSLC6_Beveridge_Clausen_IMP_peplib_DSSO_MS3-EThcD.raw	F5
FALSE	LVDSTDKADLR-GQKNSR	DSSO	Intra	MS2_MS2_MS3	MS2	1	1	2	67.8	50.07	520.508972	4	2079.014059	10295	30.7603	-0.26534	FALSE	61.04	Cas9-Cas9	LVDSTDKADLR	K7(DSSO)	7	Cas9	152	GQKNSR	K3(DSSO)	3	Cas9	779	10295;10301;10302;10303;10304	20190409_Lumos_RSLC6_Beveridge_Clausen_IMP_peplib_DSSO_MS3-EThcD.raw	F5
FALSE	SSFEKNPIDFLEAK-VLSAYNKHR	DSSO	Intra	MS2_MS2_MS3	MS2	1	1	2	66.99	60.89	574.689392	5	2869.417854	28056	66.0825	0.36661	FALSE	45.23	Cas9-Cas9	SSFEKNPIDFLEAK	K5(DSSO)	5	Cas9	1180	VLSAYNKHR	K7(DSSO)	7	Cas9	1300	28056;28062;28063;28064;28065	20190409_Lumos_RSLC6_Beveridge_Clausen_IMP_peplib_DSSO_MS3-EThcD.raw	F5
FALSE	LVDSTDKADLR-GQKNSR	DSSO	Intra	MS2_MS2_MS3	MS2	1	1	2	66.56	66.56	520.508972	4	2079.014059	10025	30.1502	-0.26534	FALSE	61.04	Cas9-Cas9	LVDSTDKADLR	K7(DSSO)	7	Cas9	152	GQKNSR	K3(DSSO)	3	Cas9	779	10025;10031;10032;10033;10034;10034	20190409_Lumos_RSLC6_Beveridge_Clausen_IMP_peplib_DSSO_MS3-EThcD.raw	F5
FALSE	SDNVPSEEVVKK-GYKEVK	DSSO	Intra	MS2_MS2_MS3	MS2	1	1	2	66.56	66.56	553.526794	4	2211.085348	13349	37.3757	-0.18408	FALSE	54.03	Cas9-Cas9	SDNVPSEEVVKK	K11(DSSO)	11	Cas9	881	GYKEVK	K3(DSSO)	3	Cas9	1192	13349;13355;13356;13357;13358	20190409_Lumos_RSLC6_Beveridge_Clausen_IMP_peplib_DSSO_MS3-EThcD.raw	F5
FALSE	MIAKSEQEIGK-DFQFYKVR	DSSO	Intra	MS2_MS2_MS3	MS2	1	1	2	65.8	61.6	628.058349	4	2509.211569	24518	59.444	-0.56225	FALSE	69.9	Cas9-Cas9	MIAKSEQEIGK	M1(Oxidation);K4(DSSO)	4	Cas9	1028	DFQFYKVR	K6(DSSO)	6	Cas9	978	24518;24524;24525;24526;24527;24527	20190409_Lumos_RSLC6_Beveridge_Clausen_IMP_peplib_DSSO_MS3-EThcD.raw	F5
FALSE	SDNVPSEEVVKK-LVDSTDKADLR	DSSO	Intra	MS2_MS2_MS3	MS2	1	1	2	64.84	60.05	680.83789	4	2720.329733	20028	50.9688	-0.09238	FALSE	61.04	Cas9-Cas9	SDNVPSEEVVKK	K11(DSSO)	11	Cas9	881	LVDSTDKADLR	K7(DSSO)	7	Cas9	152	20028;20034;20035;20036;20037	20190409_Lumos_RSLC6_Beveridge_Clausen_IMP_peplib_DSSO_MS3-EThcD.raw	F5
FALSE	HGGYKPTDKHK-KDVDCAYLRK	DSSO	Inter	MS2_MS2_MS3	MS3	7	0	2	63.07	37.35	838.081421	3	2512.22971	28746	67.3467	-1.677	FALSE	61.04	spKRHB6_HUMAN|-spKCRM_HUMAN|	HGGYKPTDKHK	K9(DSSO)	9	spKCRM_HUMAN|	105	KDVDCAYLRK	K1(DSSO);C5(Carbamidomethyl)	1	spKRHB6_HUMAN|	213	28746;28752;28753;28754;28755	20190409_Lumos_RSLC6_Beveridge_Clausen_IMP_peplib_DSSO_MS3-EThcD.raw	F5
FALSE	QEDFYPFLKDNR-VKYVTEGMR	DSSO	Intra	MS2_MS2_MS3	MS2	1	1	2	62.84	62.84	937.776489	3	2811.314915	30688	70.9854	-1.1569	FALSE	45.23	Cas9-Cas9	QEDFYPFLKDNR	K9(DSSO)	9	Cas9	438	VKYVTEGMR	K2(DSSO)	2	Cas9	532	30688;30690;30691;30692;30693	20190409_Lumos_RSLC6_Beveridge_Clausen_IMP_peplib_DSSO_MS3-EThcD.raw	F5
FALSE	VVDELVKVMGR-KPAFLSGEQK	DSSO	Intra	MS2_MS2_MS3	MS2	1	1	2	62.72	62.72	841.438049	3	2522.299595	24186	58.8034	-0.11384	FALSE	49.07	Cas9-Cas9	VVDELVKVMGR	K7(DSSO);M9(Oxidation)	7	Cas9	753	KPAFLSGEQK	K1(DSSO)	1	Cas9	540	24186;24192;24193;24194;24195	20190409_Lumos_RSLC6_Beveridge_Clausen_IMP_peplib_DSSO_MS3-EThcD.raw	F5
FALSE	GYKEVK-AGFIKR	DSSO	Intra	MS2_MS2_MS3	MS2	1	3	2	61.42	61.42	524.61322	3	1571.825108	11473	33.3506	0.28981	FALSE	49.07	Cas9-Cas9	GYKEVK	K3(DSSO)	3	Cas9	1192	AGFIKR	K5(DSSO)	5	Cas9	922	11473;11475;11476;11477;11478;11479;11480	20190409_Lumos_RSLC6_Beveridge_Clausen_IMP_peplib_DSSO_MS3-EThcD.raw	F5
FALSE	HKPENIVIEMAR-MIAKSEQEIGK	DSSO	Intra	MS2_MS2_MS3	MS2	1	1	2	60.97	47.39	707.608581	4	2827.412496	21994	54.7055	0.91501	FALSE	61.04	Cas9-Cas9	HKPENIVIEMAR	K2(DSSO)	2	Cas9	759	MIAKSEQEIGK	K4(DSSO)	4	Cas9	1028	21994;21998;21999;22000;22001;22001	20190409_Lumos_RSLC6_Beveridge_Clausen_IMP_peplib_DSSO_MS3-EThcD.raw	F5
FALSE	NPIDFLEAKGYK-SDKNR	DSSO	Intra	MS2_MS2_MS3	MS2	1	1	0	60.71	60.71	543.516785	4	2171.045309	27417	64.9291	-0.72067	FALSE	54.03	Cas9-Cas9	NPIDFLEAKGYK	K9(DSSO)	9	Cas9	1189	SDKNR	K3(DSSO)	3	Cas9	866	27417;27423;27424;27425;27426	20190409_Lumos_RSLC6_Beveridge_Clausen_IMP_peplib_DSSO_MS3-EThcD.raw	F5
FALSE	SEQEIGKATAK-ESILPKR	DSSO	Intra	MS2_MS2_MS3	MS2	1	1	2	59.29	53.51	541.03479	4	2161.11733	14511	39.8993	-0.19463	FALSE	41.1	Cas9-Cas9	SEQEIGKATAK	K7(DSSO)	7	Cas9	1035	ESILPKR	K6(DSSO)	6	Cas9	1117	14511;14517;14518;14519;14520	20190409_Lumos_RSLC6_Beveridge_Clausen_IMP_peplib_DSSO_MS3-EThcD.raw	F5
FALSE	APLSASMIKR-SDKNR	DSSO	Intra	MS2_MS2_MS3	MS2	1	1	1	59.21	59.21	467.236084	4	1865.922506	9403	28.7789	-0.91857	FALSE	84.95	Cas9-Cas9	APLSASMIKR	M7(Oxidation);K9(DSSO)	9	Cas9	327	SDKNR	K3(DSSO)	3	Cas9	866	9403;9409;9410;9411;9412;9413	20190409_Lumos_RSLC6_Beveridge_Clausen_IMP_peplib_DSSO_MS3-EThcD.raw	F5
FALSE	VNTEITKAPLSASMIK-ESILPKR	DSSO	Intra	MS2_MS2_MS3	MS2	1	1	1	59.03	59.03	676.367493	4	2702.448141	27380	64.8547	-0.53328	FALSE	37.17	Cas9-Cas9	VNTEITKAPLSASMIK	K7(DSSO)	7	Cas9	318	ESILPKR	K6(DSSO)	6	Cas9	1117	27380;27382;27383;27383;27384;27385	20190409_Lumos_RSLC6_Beveridge_Clausen_IMP_peplib_DSSO_MS3-EThcD.raw	F5
FALSE	SDNVPSEEVVKK-LVDSTDKADLR	DSSO	Intra	MS2_MS2_MS3	MS2	1	1	1	58.92	58.92	907.448974	3	2720.332371	19765	50.4367	-1.06246	FALSE	45.23	Cas9-Cas9	SDNVPSEEVVKK	K11(DSSO)	11	Cas9	881	LVDSTDKADLR	K7(DSSO)	7	Cas9	152	19765;19771;19772;19773;19774	20190409_Lumos_RSLC6_Beveridge_Clausen_IMP_peplib_DSSO_MS3-EThcD.raw	F5
FALSE	FKVLGNTDR-ESILPKR	DSSO	Intra	MS2_MS2_MS3	MS2	1	2	2	58.79	58.79	513.025207	4	2049.079	21503	53.8161	0.17889	FALSE	61.04	Cas9-Cas9	FKVLGNTDR	K2(DSSO)	2	Cas9	37	ESILPKR	K6(DSSO)	6	Cas9	1117	21503;21505;21506;21507;21508;21508;21509	20190409_Lumos_RSLC6_Beveridge_Clausen_IMP_peplib_DSSO_MS3-EThcD.raw	F5
FALSE	QEDFYPFLKDNR-VKYVTEGMR	DSSO	Intra	MS2_MS2_MS3	MS2	1	1	2	58.26	58.26	703.58374	4	2811.313131	31055	71.6809	-0.03802	FALSE	49.07	Cas9-Cas9	QEDFYPFLKDNR	K9(DSSO)	9	Cas9	438	VKYVTEGMR	K2(DSSO)	2	Cas9	532	31055;31061;31062;31063;31064;31065	20190409_Lumos_RSLC6_Beveridge_Clausen_IMP_peplib_DSSO_MS3-EThcD.raw	F5
FALSE	VITLKSK-KVTVK	DSSO	Intra	MS2_MS2_MS3	MS2	1	1	2	57.5	30.57	380.733642	4	1519.912741	10269	30.6988	0.02455	FALSE	35.17	Cas9-Cas9	VITLKSK	K5(DSSO)	5	Cas9	963	KVTVK	K1(DSSO)	1	Cas9	562	10269;10271;10272;10273;10274	20190409_Lumos_RSLC6_Beveridge_Clausen_IMP_peplib_DSSO_MS3-EThcD.raw	F5
FALSE	SEQEIGKATAK-ESILPKR	DSSO	Intra	MS2_MS2_MS3	MS2	1	1	2	57.5	57.5	541.03479	4	2161.11733	14820	40.5112	-0.19463	FALSE	45.23	Cas9-Cas9	SEQEIGKATAK	K7(DSSO)	7	Cas9	1035	ESILPKR	K6(DSSO)	6	Cas9	1117	14820;14826;14827;14828;14829	20190409_Lumos_RSLC6_Beveridge_Clausen_IMP_peplib_DSSO_MS3-EThcD.raw	F5
FALSE	KLINGIR-SDKNR	DSSO	Intra	MS2_MS2_MS3	MS2	1	2	1	57.29	50.58	398.215973	4	1589.842062	9555	29.1089	-1561.10567	FALSE	54.03	Cas9-Cas9	KLINGIR	K1(DSSO)	1	Cas9	669	SDKNR	K3(DSSO)	3	Cas9	866	9555;9557;9558;9559;9560;9561	20190409_Lumos_RSLC6_Beveridge_Clausen_IMP_peplib_DSSO_MS3-EThcD.raw	F5
FALSE	MKNYWR-DKPIR	DSSO	Intra	MS2_MS2_MS3	MS2	1	1	0	56.94	56.94	421.458496	4	1682.812155	15492	41.8616	1.18242	FALSE	84.95	Cas9-Cas9	MKNYWR	K2(DSSO)	2	Cas9	884	DKPIR	K2(DSSO)	2	Cas9	1304	15492;15496;15497	20190409_Lumos_RSLC6_Beveridge_Clausen_IMP_peplib_DSSO_MS3-EThcD.raw	F5
FALSE	IIKDK-KILDK	DSSO	Inter	MS2_MS2_MS3	MS3	2	0	2	56.51	8.6	505.258514	4	2018.012228	8552	26.8856	1.56914	FALSE	54.03	spLALBA_BOVIN|-Cas9	IIKDK	K3(DSSO)	3	Cas9	606	KILDK	K1(DSSO)	1	spLALBA_BOVIN|	113	8552;8553;8554;8555;8556	20190409_Lumos_RSLC6_Beveridge_Clausen_IMP_peplib_DSSO_MS3-EThcD.raw	F5
FALSE	APLSASMIKR-SDKNR	DSSO	Intra	MS2_MS2_MS3	MS2	1	1	0	55.6	50.29	463.236694	4	1849.924948	13821	38.4311	0.5035	FALSE	61.04	Cas9-Cas9	APLSASMIKR	K9(DSSO)	9	Cas9	327	SDKNR	K3(DSSO)	3	Cas9	866	13821;13827;13828;13829;13830;13830	20190409_Lumos_RSLC6_Beveridge_Clausen_IMP_peplib_DSSO_MS3-EThcD.raw	F5
FALSE	MKNYWR-LSKSR	DSSO	Intra	MS2_MS2_MS3	MS2	1	1	2	55.6	55.6	415.953552	4	1660.792379	10325	30.823	0.61968	FALSE	54.03	Cas9-Cas9	MKNYWR	M1(Oxidation);K2(DSSO)	2	Cas9	884	LSKSR	K3(DSSO)	3	Cas9	222	10325;10327;10328;10329;10330;10330	20190409_Lumos_RSLC6_Beveridge_Clausen_IMP_peplib_DSSO_MS3-EThcD.raw	F5
FALSE	APLSASMIKR-SDKNR	DSSO	Intra	MS2_MS2_MS3	MS2	1	1	0	55.6	55.6	467.235504	4	1865.920187	12566	35.7478	0.3251	FALSE	61.04	Cas9-Cas9	APLSASMIKR	M7(Oxidation);K9(DSSO)	9	Cas9	327	SDKNR	K3(DSSO)	3	Cas9	866	12566;12572;12573;12573;12574;12575	20190409_Lumos_RSLC6_Beveridge_Clausen_IMP_peplib_DSSO_MS3-EThcD.raw	F5
FALSE	LVDSTDKADLR-GQKNSR	DSSO	Intra	MS2_MS2_MS3	MS2	1	1	2	55.13	37.4	520.508972	4	2079.014059	10574	31.3935	-0.26534	FALSE	61.04	Cas9-Cas9	LVDSTDKADLR	K7(DSSO)	7	Cas9	152	GQKNSR	K3(DSSO)	3	Cas9	779	10574;10580;10581;10582;10583;10583	20190409_Lumos_RSLC6_Beveridge_Clausen_IMP_peplib_DSSO_MS3-EThcD.raw	F5
FALSE	LVDSTDKADLR-AGFIKR	DSSO	Intra	MS2_MS2_MS3	MS2	1	1	2	55.13	55.13	521.023071	4	2081.070455	17636	46.2358	-0.42765	FALSE	42.1	Cas9-Cas9	LVDSTDKADLR	K7(DSSO)	7	Cas9	152	AGFIKR	K5(DSSO)	5	Cas9	922	17636;17638;17639;17640;17641	20190409_Lumos_RSLC6_Beveridge_Clausen_IMP_peplib_DSSO_MS3-EThcD.raw	F5
FALSE	SDNVPSEEVVKK-AGFIKR	DSSO	Intra	MS2_MS2_MS3	MS2	1	1	2	55.13	55.13	545.532348	4	2179.107565	15795	42.4573	-0.55988	FALSE	50.07	Cas9-Cas9	SDNVPSEEVVKK	K11(DSSO)	11	Cas9	881	AGFIKR	K5(DSSO)	5	Cas9	922	15795;15801;15802;15803;15804	20190409_Lumos_RSLC6_Beveridge_Clausen_IMP_peplib_DSSO_MS3-EThcD.raw	F5
FALSE	DWDPKK-LKSVK	DSSO	Intra	MS2_MS2_MS3	MS2	1	1	2	53.48	25.35	507.265472	3	1519.781864	12799	36.2334	0.41339	FALSE	49.07	Cas9-Cas9	DWDPKK	K5(DSSO)	5	Cas9	1133	LKSVK	K2(DSSO)	2	Cas9	1162	12799;12801;12802	20190409_Lumos_RSLC6_Beveridge_Clausen_IMP_peplib_DSSO_MS3-EThcD.raw	F5
FALSE	APLSASMIKR-SDKNR	DSSO	Intra	MS2_MS2_MS3	MS2	1	1	2	53.48	38.7	617.313965	3	1849.927341	12817	36.2651	-0.79122	FALSE	37.17	Cas9-Cas9	APLSASMIKR	K9(DSSO)	9	Cas9	327	SDKNR	K3(DSSO)	3	Cas9	866	12817;12823;12824;12825;12826	20190409_Lumos_RSLC6_Beveridge_Clausen_IMP_peplib_DSSO_MS3-EThcD.raw	F5
FALSE	MTNFDKNLPNEK-QQLPEKYK	DSSO	Intra	MS2_MS2_MS3	MS2	1	1	4	53.47	53.47	881.093933	3	2641.267246	19420	49.763	-1.36184	FALSE	49.07	Cas9-Cas9	MTNFDKNLPNEK	K6(DSSO)	6	Cas9	504	QQLPEKYK	K6(DSSO)	6	Cas9	350	19420;19426;19427;19428;19429	20190409_Lumos_RSLC6_Beveridge_Clausen_IMP_peplib_DSSO_MS3-EThcD.raw	F5
FALSE	LVDSTDKADLR-VMKQLK	DSSO	Intra	MS2_MS2_MS3	MS2	1	1	3	53.23	45.83	534.781128	4	2136.102682	16423	43.7529	0.57163	FALSE	61.04	Cas9-Cas9	LVDSTDKADLR	K7(DSSO)	7	Cas9	152	VMKQLK	K3(DSSO)	3	Cas9	653	16423;16425;16426;16427;16428;16429	20190409_Lumos_RSLC6_Beveridge_Clausen_IMP_peplib_DSSO_MS3-EThcD.raw	F5
FALSE	NSDKLIAR-LSKSR	DSSO	Intra	MS2_MS2_MS3	MS2	1	1	0	52.68	52.68	416.725342	4	1663.879537	9913	29.8967	0.02575	FALSE	61.04	Cas9-Cas9	NSDKLIAR	K4(DSSO)	4	Cas9	1122	LSKSR	K3(DSSO)	3	Cas9	222	9913;9915;9916;9917;9918;9918	20190409_Lumos_RSLC6_Beveridge_Clausen_IMP_peplib_DSSO_MS3-EThcD.raw	F5
FALSE	NSDKLIAR-LSKSR	DSSO	Intra	MS2_MS2_MS3	MS2	1	1	2	52.68	44.4	416.724853	4	1663.877584	10489	31.1953	1.20029	FALSE	84.95	Cas9-Cas9	NSDKLIAR	K4(DSSO)	4	Cas9	1122	LSKSR	K3(DSSO)	3	Cas9	222	10489;10491;10492;10493;10494;10494	20190409_Lumos_RSLC6_Beveridge_Clausen_IMP_peplib_DSSO_MS3-EThcD.raw	F5
FALSE	QLKEDYFK-EKIEK	DSSO	Intra	MS2_MS2_MS3	MS2	1	1	2	52.68	52.68	469.236603	4	1873.924581	15298	41.4675	0.32658	FALSE	49.07	Cas9-Cas9	QLKEDYFK	K3(DSSO)	3	Cas9	569	EKIEK	K2(DSSO)	2	Cas9	443	15298;15300;15301;15302;15303	20190409_Lumos_RSLC6_Beveridge_Clausen_IMP_peplib_DSSO_MS3-EThcD.raw	F5
FALSE	DFQFYKVR-FDNLTKAER	DSSO	Intra	MS2_MS2_MS3	MS2	1	1	0	52.23	52.23	785.052978	3	2353.144382	31152	71.8709	-6.904	FALSE	23.47	Cas9-Cas9	DFQFYKVR	K6(DSSO)	6	Cas9	978	FDNLTKAER	K6(DSSO)	6	Cas9	906	31152;31158;31159;31160;31161;31162	20190409_Lumos_RSLC6_Beveridge_Clausen_IMP_peplib_DSSO_MS3-EThcD.raw	F5
FALSE	MTNFDKNLPNEK-QQLPEKYK	DSSO	Intra	MS2_MS2_MS3	MS2	1	1	2	52.23	47.54	661.073425	4	2641.271871	19468	49.8573	-3.11365	FALSE	61.04	Cas9-Cas9	MTNFDKNLPNEK	K6(DSSO)	6	Cas9	504	QQLPEKYK	K6(DSSO)	6	Cas9	350	19468;19470;19471;19472;19473	20190409_Lumos_RSLC6_Beveridge_Clausen_IMP_peplib_DSSO_MS3-EThcD.raw	F5
FALSE	MDGTEELLVKLNR-QLKEDYFK	DSSO	Intra	MS2_MS2_MS3	MS2	1	1	2	49.89	49.89	687.092285	4	2745.347311	35429	80.15	0.02527	FALSE	39.46	Cas9-Cas9	MDGTEELLVKLNR	K10(DSSO)	10	Cas9	396	QLKEDYFK	K3(DSSO)	3	Cas9	569	35429;35433;35434;35435;35436	20190409_Lumos_RSLC6_Beveridge_Clausen_IMP_peplib_DSSO_MS3-EThcD.raw	F5
FALSE	LVDSTDKADLR-AGFIKR	DSSO	Intra	MS2_MS2_MS3	MS2	1	1	2	48.52	37.82	521.023254	4	2081.071188	21611	54.0286	-8129.71489	FALSE	50.07	Cas9-Cas9	LVDSTDKADLR	K7(DSSO)	7	Cas9	152	AGFIKR	K5(DSSO)	5	Cas9	922	21611;21617;21618;21619;21620;21621	20190409_Lumos_RSLC6_Beveridge_Clausen_IMP_peplib_DSSO_MS3-EThcD.raw	F5
FALSE	LVDSTDKADLR-AGFIKR	DSSO	Intra	MS2_MS2_MS3	MS2	1	1	2	48.52	42.92	521.022705	4	2081.068991	21173	53.1537	-365.10179	FALSE	39.46	Cas9-Cas9	LVDSTDKADLR	K7(DSSO)	7	Cas9	152	AGFIKR	K5(DSSO)	5	Cas9	922	21173;21175;21176;21177;21178;21179	20190409_Lumos_RSLC6_Beveridge_Clausen_IMP_peplib_DSSO_MS3-EThcD.raw	F5
FALSE	LVDSTDKADLR-KDFQFYK	DSSO	Intra	MS2_MS2_MS3	MS2	1	1	2	47.34	45.22	592.040344	4	2365.139547	24887	60.1363	1.63659	FALSE	39.46	Cas9-Cas9	LVDSTDKADLR	K7(DSSO)	7	Cas9	152	KDFQFYK	K1(DSSO)	1	Cas9	972	24887;24889;24890;24891;24892;24893	20190409_Lumos_RSLC6_Beveridge_Clausen_IMP_peplib_DSSO_MS3-EThcD.raw	F5
FALSE	LVDSTDKADLR-AGFIKR	DSSO	Intra	MS2_MS2_MS3	MS2	1	1	2	47.24	42.96	694.362488	3	2081.07291	21064	52.9514	-1.62544	FALSE	54.03	Cas9-Cas9	LVDSTDKADLR	K7(DSSO)	7	Cas9	152	AGFIKR	K5(DSSO)	5	Cas9	922	21064;21070;21071;21072;21073;21074	20190409_Lumos_RSLC6_Beveridge_Clausen_IMP_peplib_DSSO_MS3-EThcD.raw	F5
FALSE	NSDKLIAR-DKPIR	DSSO	Intra	MS2_MS2_MS3	MS2	1	1	0	47.14	36.95	426.229004	4	1701.894186	12656	35.9421	0.61405	FALSE	27.68	Cas9-Cas9	NSDKLIAR	K4(DSSO)	4	Cas9	1122	DKPIR	K2(DSSO)	2	Cas9	1304	12656;12660;12661	20190409_Lumos_RSLC6_Beveridge_Clausen_IMP_peplib_DSSO_MS3-EThcD.raw	F5
FALSE	MDGTEELLVKLNR-KVTVK	DSSO	Intra	MS2_MS2_MS3	MS2	1	1	2	47.14	30.94	563.052429	4	2249.187887	27511	65.1067	0.03532	FALSE	37.17	Cas9-Cas9	MDGTEELLVKLNR	K10(DSSO)	10	Cas9	396	KVTVK	K1(DSSO)	1	Cas9	562	27511;27517;27518;27519;27520	20190409_Lumos_RSLC6_Beveridge_Clausen_IMP_peplib_DSSO_MS3-EThcD.raw	F5
FALSE	SSFEKNPIDFLEAK-VLSAYNKHR	DSSO	Intra	MS2_MS2_MS3	MS2	1	1	2	46.57	46.57	574.689575	5	2869.41877	28411	66.7148	0.04744	FALSE	45.23	Cas9-Cas9	SSFEKNPIDFLEAK	K5(DSSO)	5	Cas9	1180	VLSAYNKHR	K7(DSSO)	7	Cas9	1300	28411;28422;28423;28424;28425	20190409_Lumos_RSLC6_Beveridge_Clausen_IMP_peplib_DSSO_MS3-EThcD.raw	F5
