# Supplementary material for: A synthetic peptide library for benchmarking crosslinking-mass spectrometry search engines for proteins and protein complexes
Source: Nat Commun. 2020 Feb 6;11:742. doi: 10.1038/s41467-020-14608-2 (PMC7005041; doi:10.1038/s41467-020-14608-2)
Supplement: Supplementary file 3 — Supplementary Data 1 [file 41467_2020_14608_MOESM3_ESM.zip › CSVfiles/xlinkx_Lumos_DSSO_stHCD-MS2_cutoff-20_CSMs.csv]

Checked	Sequence	Crosslinker	Crosslink Type	Crosslink Strategy	Identified By	# Proteins	# Identified MS2 Scans	XlinkX Score	Delta XlinkX Score	m/z [Da]	Charge	MH+ [Da]	First Scan	RT [min]	DeltaM [ppm]	Is Decoy	Reporter Ion Score	Accessions	Sequence A	Modifications A	Crosslinker Position A	Protein Accession A	Leading Protein Position A	Sequence B	Modifications B	Crosslinker Position B	Protein Accession B	Leading Protein Position B	All Scans	Spectrum File	File ID
FALSE	LESEFVYGDYKVYDVR-MLASAGELQKGNELALPSK	DSSO	Intra	MS2	MS2	1	1	224.7	224.7	1024.755859	4	4096.001608	24353	82.3034	-2.11139	FALSE	49.07	Cas9-Cas9	LESEFVYGDYKVYDVR	K11(DSSO)	11	Cas9	1018	MLASAGELQKGNELALPSK	K10(DSSO)	10	Cas9	1226	24353	20190409_Lumos_RSLC6_Beveridge_Clausen_IMP_peplib_DSSO_stHCD-MS2.raw	F6
FALSE	MLASAGELQKGNELALPSK-VVDELVKVMGR	DSSO	Intra	MS2	MS2	1	1	196.39	190.2	844.444214	4	3374.755026	22575	76.2672	-5.39908	FALSE	54.03	Cas9-Cas9	MLASAGELQKGNELALPSK	M1(Oxidation);K10(DSSO)	10	Cas9	1226	VVDELVKVMGR	K7(DSSO)	7	Cas9	753	22575	20190409_Lumos_RSLC6_Beveridge_Clausen_IMP_peplib_DSSO_stHCD-MS2.raw	F6
FALSE	MLASAGELQKGNELALPSK-VVDELVKVMGR	DSSO	Intra	MS2	MS2	1	1	196.39	179.02	1120.253662	3	3358.746433	23350	78.875	-1.35125	FALSE	61.04	Cas9-Cas9	MLASAGELQKGNELALPSK	K10(DSSO)	10	Cas9	1226	VVDELVKVMGR	K7(DSSO)	7	Cas9	753	23350	20190409_Lumos_RSLC6_Beveridge_Clausen_IMP_peplib_DSSO_stHCD-MS2.raw	F6
FALSE	MLASAGELQKGNELALPSK-VVDELVKVMGR	DSSO	Intra	MS2	MS2	1	1	196.39	192.37	840.441528	4	3358.744284	23424	79.1391	-0.71103	FALSE	61.04	Cas9-Cas9	MLASAGELQKGNELALPSK	K10(DSSO)	10	Cas9	1226	VVDELVKVMGR	K7(DSSO)	7	Cas9	753	23424	20190409_Lumos_RSLC6_Beveridge_Clausen_IMP_peplib_DSSO_stHCD-MS2.raw	F6
FALSE	MLASAGELQKGNELALPSK-VVDELVKVMGR	DSSO	Intra	MS2	MS2	1	1	194.28	185.75	840.440491	4	3358.740133	23269	78.5948	0.52504	FALSE	61.04	Cas9-Cas9	MLASAGELQKGNELALPSK	K10(DSSO)	10	Cas9	1226	VVDELVKVMGR	K7(DSSO)	7	Cas9	753	23269	20190409_Lumos_RSLC6_Beveridge_Clausen_IMP_peplib_DSSO_stHCD-MS2.raw	F6
FALSE	SDNVPSEEVVKK-LVDSTDKADLR	DSSO	Intra	MS2	MS2	1	1	188.45	188.45	907.448242	3	2720.330173	14162	48.9334	-0.25444	FALSE	54.03	Cas9-Cas9	SDNVPSEEVVKK	K11(DSSO)	11	Cas9	881	LVDSTDKADLR	K7(DSSO)	7	Cas9	152	14162	20190409_Lumos_RSLC6_Beveridge_Clausen_IMP_peplib_DSSO_stHCD-MS2.raw	F6
FALSE	TILDFLKSDGFANR-MIAKSEQEIGK	DSSO	Intra	MS2	MS2	1	1	182.31	176.53	1001.832397	3	3003.482639	24462	82.6779	-0.81731	FALSE	54.03	Cas9-Cas9	TILDFLKSDGFANR	K7(DSSO)	7	Cas9	688	MIAKSEQEIGK	M1(Oxidation);K4(DSSO)	4	Cas9	1028	24462	20190409_Lumos_RSLC6_Beveridge_Clausen_IMP_peplib_DSSO_stHCD-MS2.raw	F6
FALSE	MLASAGELQKGNELALPSK-VVDELVKVMGR	DSSO	Intra	MS2	MS2	1	1	182.31	173.51	1120.253052	3	3358.744602	23502	79.402	-0.80593	FALSE	61.04	Cas9-Cas9	MLASAGELQKGNELALPSK	K10(DSSO)	10	Cas9	1226	VVDELVKVMGR	K7(DSSO)	7	Cas9	753	23502	20190409_Lumos_RSLC6_Beveridge_Clausen_IMP_peplib_DSSO_stHCD-MS2.raw	F6
FALSE	MLASAGELQKGNELALPSK-VVDELVKVMGR	DSSO	Intra	MS2	MS2	1	1	181.55	178.19	844.441528	4	3374.744284	22743	76.8199	-2.21501	FALSE	54.03	Cas9-Cas9	MLASAGELQKGNELALPSK	M1(Oxidation);K10(DSSO)	10	Cas9	1226	VVDELVKVMGR	K7(DSSO)	7	Cas9	753	22743	20190409_Lumos_RSLC6_Beveridge_Clausen_IMP_peplib_DSSO_stHCD-MS2.raw	F6
FALSE	KIECFDSVEISGVEDR-TILDFLKSDGFANR	DSSO	Intra	MS2	MS2	1	1	180.7	180.7	1212.912109	3	3636.721775	29092	98.7938	-0.58715	FALSE	45.23	Cas9-Cas9	KIECFDSVEISGVEDR	K1(DSSO);C4(Carbamidomethyl)	1	Cas9	575	TILDFLKSDGFANR	K7(DSSO)	7	Cas9	688	29092	20190409_Lumos_RSLC6_Beveridge_Clausen_IMP_peplib_DSSO_stHCD-MS2.raw	F6
FALSE	VVDELVKVMGR-KPAFLSGEQK	DSSO	Intra	MS2	MS2	1	1	177.91	167.64	836.106811	3	2506.305881	20469	69.2896	-0.59405	FALSE	49.07	Cas9-Cas9	VVDELVKVMGR	K7(DSSO)	7	Cas9	753	KPAFLSGEQK	K1(DSSO)	1	Cas9	540	20469	20190409_Lumos_RSLC6_Beveridge_Clausen_IMP_peplib_DSSO_stHCD-MS2.raw	F6
FALSE	TILDFLKSDGFANR-MIAKSEQEIGK	DSSO	Intra	MS2	MS2	1	1	177.57	170.17	996.498962	3	2987.482334	25112	84.9084	0.9833	FALSE	61.04	Cas9-Cas9	TILDFLKSDGFANR	K7(DSSO)	7	Cas9	688	MIAKSEQEIGK	K4(DSSO)	4	Cas9	1028	25112	20190409_Lumos_RSLC6_Beveridge_Clausen_IMP_peplib_DSSO_stHCD-MS2.raw	F6
FALSE	TEVQTGGFSKESILPK-APLSASMIKR	DSSO	Intra	MS2	MS2	1	1	175.34	167.4	984.512634	3	2951.52335	20164	68.2879	-0.57398	FALSE	50.07	Cas9-Cas9	TEVQTGGFSKESILPK	K10(DSSO)	10	Cas9	1111	APLSASMIKR	K9(DSSO)	9	Cas9	327	20164	20190409_Lumos_RSLC6_Beveridge_Clausen_IMP_peplib_DSSO_stHCD-MS2.raw	F6
FALSE	SDNVPSEEVVKK-LVDSTDKADLR	DSSO	Intra	MS2	MS2	1	1	170.43	164.65	907.449036	3	2720.332554	13825	47.9282	-1.12979	FALSE	54.03	Cas9-Cas9	SDNVPSEEVVKK	K11(DSSO)	11	Cas9	881	LVDSTDKADLR	K7(DSSO)	7	Cas9	152	13825	20190409_Lumos_RSLC6_Beveridge_Clausen_IMP_peplib_DSSO_stHCD-MS2.raw	F6
FALSE	MLASAGELQKGNELALPSK-VVDELVKVMGR	DSSO	Intra	MS2	MS2	1	1	167.98	147.65	1125.584473	3	3374.738865	22555	76.1949	-0.60887	FALSE	84.95	Cas9-Cas9	MLASAGELQKGNELALPSK	M1(Oxidation);K10(DSSO)	10	Cas9	1226	VVDELVKVMGR	K7(DSSO)	7	Cas9	753	22555	20190409_Lumos_RSLC6_Beveridge_Clausen_IMP_peplib_DSSO_stHCD-MS2.raw	F6
FALSE	MDGTEELLVKLNR-GGLSELDKAGFIK	DSSO	Intra	MS2	MS2	1	1	167.82	150.39	757.136474	4	3025.524069	25155	85.0581	-0.6674	FALSE	84.95	Cas9-Cas9	MDGTEELLVKLNR	M1(Oxidation);K10(DSSO)	10	Cas9	396	GGLSELDKAGFIK	K8(DSSO)	8	Cas9	917	25155	20190409_Lumos_RSLC6_Beveridge_Clausen_IMP_peplib_DSSO_stHCD-MS2.raw	F6
FALSE	VVDELVKVMGR-KPAFLSGEQK	DSSO	Intra	MS2	MS2	1	1	166.66	163.3	836.106995	3	2506.306431	20630	69.8102	-0.81331	FALSE	49.07	Cas9-Cas9	VVDELVKVMGR	K7(DSSO)	7	Cas9	753	KPAFLSGEQK	K1(DSSO)	1	Cas9	540	20630	20190409_Lumos_RSLC6_Beveridge_Clausen_IMP_peplib_DSSO_stHCD-MS2.raw	F6
FALSE	TILDFLKSDGFANR-MIAKSEQEIGK	DSSO	Intra	MS2	MS2	1	1	165.11	165.11	1001.833679	3	3003.486485	24472	82.7144	-2.098	FALSE	54.03	Cas9-Cas9	TILDFLKSDGFANR	K7(DSSO)	7	Cas9	688	MIAKSEQEIGK	M1(Oxidation);K4(DSSO)	4	Cas9	1028	24472	20190409_Lumos_RSLC6_Beveridge_Clausen_IMP_peplib_DSSO_stHCD-MS2.raw	F6
FALSE	TEVQTGGFSKESILPK-NPIDFLEAKGYK	DSSO	Intra	MS2	MS2	1	1	164.72	164.72	1091.555298	3	3272.65134	25171	85.1078	-3.61218	FALSE	61.04	Cas9-Cas9	TEVQTGGFSKESILPK	K10(DSSO)	10	Cas9	1111	NPIDFLEAKGYK	K9(DSSO)	9	Cas9	1189	25171	20190409_Lumos_RSLC6_Beveridge_Clausen_IMP_peplib_DSSO_stHCD-MS2.raw	F6
FALSE	MLASAGELQKGNELALPSK-VVDELVKVMGR	DSSO	Intra	MS2	MS2	1	1	160.69	157.19	1125.58667	3	3374.745457	20896	70.7005	-2.56273	FALSE	54.03	Cas9-Cas9	MLASAGELQKGNELALPSK	K10(DSSO)	10	Cas9	1226	VVDELVKVMGR	K7(DSSO);M9(Oxidation)	7	Cas9	753	20896	20190409_Lumos_RSLC6_Beveridge_Clausen_IMP_peplib_DSSO_stHCD-MS2.raw	F6
FALSE	LKTYAHLFDDK-SEQEIGKATAK	DSSO	Intra	MS2	MS2	1	1	160.17	160.17	890.440613	3	2669.307285	14467	49.843	2.03275	FALSE	49.07	Cas9-Cas9	LKTYAHLFDDK	K2(DSSO)	2	Cas9	641	SEQEIGKATAK	K7(DSSO)	7	Cas9	1035	14467	20190409_Lumos_RSLC6_Beveridge_Clausen_IMP_peplib_DSSO_stHCD-MS2.raw	F6
FALSE	TEVQTGGFSKESILPK-NPIDFLEAKGYK	DSSO	Intra	MS2	MS2	1	1	159.46	159.46	1091.555908	3	3272.653172	25006	84.5385	-4.17186	FALSE	61.04	Cas9-Cas9	TEVQTGGFSKESILPK	K10(DSSO)	10	Cas9	1111	NPIDFLEAKGYK	K9(DSSO)	9	Cas9	1189	25006	20190409_Lumos_RSLC6_Beveridge_Clausen_IMP_peplib_DSSO_stHCD-MS2.raw	F6
FALSE	SDNVPSEEVVKK-LVDSTDKADLR	DSSO	Intra	MS2	MS2	1	1	159.42	153.68	907.44873	3	2720.331638	14504	49.9546	-0.79312	FALSE	49.07	Cas9-Cas9	SDNVPSEEVVKK	K11(DSSO)	11	Cas9	881	LVDSTDKADLR	K7(DSSO)	7	Cas9	152	14504	20190409_Lumos_RSLC6_Beveridge_Clausen_IMP_peplib_DSSO_stHCD-MS2.raw	F6
FALSE	MLASAGELQKGNELALPSK-VVDELVKVMGR	DSSO	Intra	MS2	MS2	1	1	159.42	146.02	1125.585937	3	3374.743259	22721	76.7468	-1.91144	FALSE	61.04	Cas9-Cas9	MLASAGELQKGNELALPSK	M1(Oxidation);K10(DSSO)	10	Cas9	1226	VVDELVKVMGR	K7(DSSO)	7	Cas9	753	22721	20190409_Lumos_RSLC6_Beveridge_Clausen_IMP_peplib_DSSO_stHCD-MS2.raw	F6
FALSE	SDNVPSEEVVKK-LVDSTDKADLR	DSSO	Intra	MS2	MS2	1	1	158.38	147.57	680.838257	4	2720.331198	14380	49.5785	-0.63106	FALSE	37.17	Cas9-Cas9	SDNVPSEEVVKK	K11(DSSO)	11	Cas9	881	LVDSTDKADLR	K7(DSSO)	7	Cas9	152	14380	20190409_Lumos_RSLC6_Beveridge_Clausen_IMP_peplib_DSSO_stHCD-MS2.raw	F6
FALSE	SDNVPSEEVVKK-LVDSTDKADLR	DSSO	Intra	MS2	MS2	1	1	158.38	151.16	680.838318	4	2720.331442	14205	49.0535	-0.72084	FALSE	35.17	Cas9-Cas9	SDNVPSEEVVKK	K11(DSSO)	11	Cas9	881	LVDSTDKADLR	K7(DSSO)	7	Cas9	152	14205	20190409_Lumos_RSLC6_Beveridge_Clausen_IMP_peplib_DSSO_stHCD-MS2.raw	F6
FALSE	TEVQTGGFSKESILPK-LPKYSLFELENGR	DSSO	Intra	MS2	MS2	1	1	158.08	158.08	861.692261	4	3443.747213	24619	83.2217	-2.00824	FALSE	61.04	Cas9-Cas9	TEVQTGGFSKESILPK	K10(DSSO)	10	Cas9	1111	LPKYSLFELENGR	K3(DSSO)	3	Cas9	1204	24619	20190409_Lumos_RSLC6_Beveridge_Clausen_IMP_peplib_DSSO_stHCD-MS2.raw	F6
FALSE	KSEETITPWNFEEVVDK-MTNFDKNLPNEK	DSSO	Intra	MS2	MS2	1	1	154.35	149.65	1220.236328	3	3658.694431	24063	81.3243	-0.45778	FALSE	61.04	Cas9-Cas9	KSEETITPWNFEEVVDK	K1(DSSO)	1	Cas9	472	MTNFDKNLPNEK	K6(DSSO)	6	Cas9	504	24063	20190409_Lumos_RSLC6_Beveridge_Clausen_IMP_peplib_DSSO_stHCD-MS2.raw	F6
FALSE	TEVQTGGFSKESILPK-APLSASMIKR	DSSO	Intra	MS2	MS2	1	1	154.29	144.31	984.509643	3	2951.514378	20000	67.7355	2.46691	FALSE	50.07	Cas9-Cas9	TEVQTGGFSKESILPK	K10(DSSO)	10	Cas9	1111	APLSASMIKR	K9(DSSO)	9	Cas9	327	20000	20190409_Lumos_RSLC6_Beveridge_Clausen_IMP_peplib_DSSO_stHCD-MS2.raw	F6
FALSE	VVDELVKVMGR-KPAFLSGEQK	DSSO	Intra	MS2	MS2	1	1	154.29	147.23	836.107605	3	2506.308262	20799	70.3707	-1.54418	FALSE	49.07	Cas9-Cas9	VVDELVKVMGR	K7(DSSO)	7	Cas9	753	KPAFLSGEQK	K1(DSSO)	1	Cas9	540	20799	20190409_Lumos_RSLC6_Beveridge_Clausen_IMP_peplib_DSSO_stHCD-MS2.raw	F6
FALSE	SNFDLAEDAKLQLSK-SSFEKNPIDFLEAK	DSSO	Intra	MS2	MS2	1	1	153.73	146.84	1154.234619	3	3460.689304	27933	94.6622	-1.86729	FALSE	49.07	Cas9-Cas9	SNFDLAEDAKLQLSK	K10(DSSO)	10	Cas9	267	SSFEKNPIDFLEAK	K5(DSSO)	5	Cas9	1180	27933	20190409_Lumos_RSLC6_Beveridge_Clausen_IMP_peplib_DSSO_stHCD-MS2.raw	F6
FALSE	SDNVPSEEVVKK-LVDSTDKADLR	DSSO	Intra	MS2	MS2	1	1	153.38	144.17	680.841431	4	2720.343893	13862	48.0384	-5.29962	FALSE	37.17	Cas9-Cas9	SDNVPSEEVVKK	K11(DSSO)	11	Cas9	881	LVDSTDKADLR	K7(DSSO)	7	Cas9	152	13862	20190409_Lumos_RSLC6_Beveridge_Clausen_IMP_peplib_DSSO_stHCD-MS2.raw	F6
FALSE	TEVQTGGFSKESILPK-NPIDFLEAKGYK	DSSO	Intra	MS2	MS2	1	1	152.63	152.63	1091.544311	3	3272.618381	25187	85.1609	6.46199	FALSE	61.04	Cas9-Cas9	TEVQTGGFSKESILPK	K10(DSSO)	10	Cas9	1111	NPIDFLEAKGYK	K9(DSSO)	9	Cas9	1189	25187	20190409_Lumos_RSLC6_Beveridge_Clausen_IMP_peplib_DSSO_stHCD-MS2.raw	F6
FALSE	SDNVPSEEVVKK-LVDSTDKADLR	DSSO	Intra	MS2	MS2	1	1	151.14	139.92	907.448913	3	2720.332188	13991	48.432	-0.99512	FALSE	54.03	Cas9-Cas9	SDNVPSEEVVKK	K11(DSSO)	11	Cas9	881	LVDSTDKADLR	K7(DSSO)	7	Cas9	152	13991	20190409_Lumos_RSLC6_Beveridge_Clausen_IMP_peplib_DSSO_stHCD-MS2.raw	F6
FALSE	NSDKLIAR-KGILQTVK	DSSO	Intra	MS2	MS2	1	1	150.89	143.66	490.777862	4	1960.08962	13210	46.026	-0.02421	FALSE	35.17	Cas9-Cas9	NSDKLIAR	K4(DSSO)	4	Cas9	1122	KGILQTVK	K1(DSSO)	1	Cas9	739	13210	20190409_Lumos_RSLC6_Beveridge_Clausen_IMP_peplib_DSSO_stHCD-MS2.raw	F6
FALSE	TEVQTGGFSKESILPK-APLSASMIKR	DSSO	Intra	MS2	MS2	1	1	148.37	144.62	984.511413	3	2951.519688	20333	68.8351	0.6672	FALSE	50.07	Cas9-Cas9	TEVQTGGFSKESILPK	K10(DSSO)	10	Cas9	1111	APLSASMIKR	K9(DSSO)	9	Cas9	327	20333	20190409_Lumos_RSLC6_Beveridge_Clausen_IMP_peplib_DSSO_stHCD-MS2.raw	F6
FALSE	LEESFLVEEDKK-GKSDNVPSEEVVK	DSSO	Intra	MS2	MS2	1	1	148.33	148.33	1004.151794	3	3010.44083	17239	58.623	1.35409	FALSE	49.07	Cas9-Cas9	LEESFLVEEDKK	K11(DSSO)	11	Cas9	115	GKSDNVPSEEVVK	K2(DSSO)	2	Cas9	870	17239	20190409_Lumos_RSLC6_Beveridge_Clausen_IMP_peplib_DSSO_stHCD-MS2.raw	F6
FALSE	KNLIGALLFDSGETAEATR-SDNVPSEEVVKK	DSSO	Intra	MS2	MS2	1	1	148.21	148.21	1165.251587	3	3493.740208	24862	84.0541	-1.01269	FALSE	61.04	Cas9-Cas9	KNLIGALLFDSGETAEATR	K1(DSSO)	1	Cas9	49	SDNVPSEEVVKK	K11(DSSO)	11	Cas9	881	24862	20190409_Lumos_RSLC6_Beveridge_Clausen_IMP_peplib_DSSO_stHCD-MS2.raw	F6
FALSE	SDNVPSEEVVKK-LVDSTDKADLR	DSSO	Intra	MS2	MS2	1	1	145.88	137.95	680.838257	4	2720.331198	14032	48.5507	-0.63106	FALSE	37.17	Cas9-Cas9	SDNVPSEEVVKK	K11(DSSO)	11	Cas9	881	LVDSTDKADLR	K7(DSSO)	7	Cas9	152	14032	20190409_Lumos_RSLC6_Beveridge_Clausen_IMP_peplib_DSSO_stHCD-MS2.raw	F6
FALSE	VNTEITKAPLSASMIK-SEQEIGKATAK	DSSO	Intra	MS2	MS2	1	1	143.09	143.09	1007.855896	3	3021.553135	16789	57.1496	-1.6123	FALSE	35.17	Cas9-Cas9	VNTEITKAPLSASMIK	K7(DSSO)	7	Cas9	318	SEQEIGKATAK	K7(DSSO)	7	Cas9	1035	16789	20190409_Lumos_RSLC6_Beveridge_Clausen_IMP_peplib_DSSO_stHCD-MS2.raw	F6
FALSE	SDNVPSEEVVKK-LVDSTDKADLR	DSSO	Intra	MS2	MS2	1	1	143.02	133.63	680.838745	4	2720.333151	14549	50.0818	-1.3493	FALSE	35.17	Cas9-Cas9	SDNVPSEEVVKK	K11(DSSO)	11	Cas9	881	LVDSTDKADLR	K7(DSSO)	7	Cas9	152	14549	20190409_Lumos_RSLC6_Beveridge_Clausen_IMP_peplib_DSSO_stHCD-MS2.raw	F6
FALSE	SDNVPSEEVVKK-LVDSTDKADLR	DSSO	Intra	MS2	MS2	1	1	143.02	133.81	680.838928	4	2720.333883	14718	50.5884	-1.61864	FALSE	37.17	Cas9-Cas9	SDNVPSEEVVKK	K11(DSSO)	11	Cas9	881	LVDSTDKADLR	K7(DSSO)	7	Cas9	152	14718	20190409_Lumos_RSLC6_Beveridge_Clausen_IMP_peplib_DSSO_stHCD-MS2.raw	F6
FALSE	DDSIDNKVLTR-NSDKLIAR	DSSO	Intra	MS2	MS2	1	1	142.27	142.27	588.048401	4	2349.171774	17179	58.4361	-0.1316	FALSE	33.37	Cas9-Cas9	DDSIDNKVLTR	K7(DSSO)	7	Cas9	859	NSDKLIAR	K4(DSSO)	4	Cas9	1122	17179	20190409_Lumos_RSLC6_Beveridge_Clausen_IMP_peplib_DSSO_stHCD-MS2.raw	F6
FALSE	HKPENIVIEMAR-FDNLTKAER	DSSO	Intra	MS2	MS2	1	1	140.79	118.05	672.588135	4	2687.330709	16442	56.0576	-1.0152	FALSE	39.46	Cas9-Cas9	HKPENIVIEMAR	K2(DSSO)	2	Cas9	759	FDNLTKAER	K6(DSSO)	6	Cas9	906	16442	20190409_Lumos_RSLC6_Beveridge_Clausen_IMP_peplib_DSSO_stHCD-MS2.raw	F6
FALSE	KIECFDSVEISGVEDR-TILDFLKSDGFANR	DSSO	Intra	MS2	MS2	1	1	138.55	138.55	909.937073	4	3636.726461	29109	98.8515	-1.8761	FALSE	45.23	Cas9-Cas9	KIECFDSVEISGVEDR	K1(DSSO);C4(Carbamidomethyl)	1	Cas9	575	TILDFLKSDGFANR	K7(DSSO)	7	Cas9	688	29109	20190409_Lumos_RSLC6_Beveridge_Clausen_IMP_peplib_DSSO_stHCD-MS2.raw	F6
FALSE	NSDKLIAR-KGILQTVK	DSSO	Intra	MS2	MS2	1	1	138.39	138.39	490.777466	4	1960.088034	13369	46.5465	0.78582	FALSE	42.1	Cas9-Cas9	NSDKLIAR	K4(DSSO)	4	Cas9	1122	KGILQTVK	K1(DSSO)	1	Cas9	739	13369	20190409_Lumos_RSLC6_Beveridge_Clausen_IMP_peplib_DSSO_stHCD-MS2.raw	F6
FALSE	QITKHVAQILDSR-MTNFDKNLPNEK	DSSO	Intra	MS2	MS2	1	1	138.24	138.24	779.893616	4	3116.552633	17000	57.8453	-0.73907	FALSE	22.58	Cas9-Cas9	QITKHVAQILDSR	K4(DSSO)	4	Cas9	933	MTNFDKNLPNEK	K6(DSSO)	6	Cas9	504	17000	20190409_Lumos_RSLC6_Beveridge_Clausen_IMP_peplib_DSSO_stHCD-MS2.raw	F6
FALSE	KNLIGALLFDSGETAEATR-LVDSTDKADLR	DSSO	Intra	MS2	MS2	1	1	137.83	130.43	1132.571899	3	3395.701145	26339	89.1524	-0.3694	FALSE	61.04	Cas9-Cas9	KNLIGALLFDSGETAEATR	K1(DSSO)	1	Cas9	49	LVDSTDKADLR	K7(DSSO)	7	Cas9	152	26339	20190409_Lumos_RSLC6_Beveridge_Clausen_IMP_peplib_DSSO_stHCD-MS2.raw	F6
FALSE	TEVQTGGFSKESILPK-APLSASMIKR	DSSO	Intra	MS2	MS2	1	1	137.5	133.82	738.636963	4	2951.526022	20020	67.8043	-1.47962	FALSE	65.05	Cas9-Cas9	TEVQTGGFSKESILPK	K10(DSSO)	10	Cas9	1111	APLSASMIKR	K9(DSSO)	9	Cas9	327	20020	20190409_Lumos_RSLC6_Beveridge_Clausen_IMP_peplib_DSSO_stHCD-MS2.raw	F6
FALSE	SDNVPSEEVVKK-LVDSTDKADLR	DSSO	Intra	MS2	MS2	1	1	135.82	130.6	907.449768	3	2720.334751	14335	49.4454	-1.93781	FALSE	54.03	Cas9-Cas9	SDNVPSEEVVKK	K11(DSSO)	11	Cas9	881	LVDSTDKADLR	K7(DSSO)	7	Cas9	152	14335	20190409_Lumos_RSLC6_Beveridge_Clausen_IMP_peplib_DSSO_stHCD-MS2.raw	F6
FALSE	MTNFDKNLPNEK-SKLVSDFR	DSSO	Intra	MS2	MS2	1	1	135.81	135.81	640.561096	4	2559.222555	17176	58.4272	-0.3007	FALSE	37.17	Cas9-Cas9	MTNFDKNLPNEK	K6(DSSO)	6	Cas9	504	SKLVSDFR	K2(DSSO)	2	Cas9	965	17176	20190409_Lumos_RSLC6_Beveridge_Clausen_IMP_peplib_DSSO_stHCD-MS2.raw	F6
FALSE	LENLIAQLPGEKK-LKGSPEDNEQK	DSSO	Intra	MS2	MS2	1	1	135.5	135.5	952.157226	3	2854.457127	17014	57.8937	-2.40453	FALSE	61.04	Cas9-Cas9	LENLIAQLPGEKK	K12(DSSO)	12	Cas9	237	LKGSPEDNEQK	K2(DSSO)	2	Cas9	1250	17014	20190409_Lumos_RSLC6_Beveridge_Clausen_IMP_peplib_DSSO_stHCD-MS2.raw	F6
FALSE	MDGTEELLVKLNR-GGLSELDKAGFIK	DSSO	Intra	MS2	MS2	1	1	134.85	134.85	1003.845825	3	3009.522923	26253	88.8602	1.40037	FALSE	54.03	Cas9-Cas9	MDGTEELLVKLNR	K10(DSSO)	10	Cas9	396	GGLSELDKAGFIK	K8(DSSO)	8	Cas9	917	26253	20190409_Lumos_RSLC6_Beveridge_Clausen_IMP_peplib_DSSO_stHCD-MS2.raw	F6
FALSE	GGLSELDKAGFIK-QLLNAKLITQR	DSSO	Intra	MS2	MS2	1	1	134.85	134.85	930.513428	3	2789.52573	22690	76.6423	-0.98736	FALSE	31.75	Cas9-Cas9	GGLSELDKAGFIK	K8(DSSO)	8	Cas9	917	QLLNAKLITQR	K6(DSSO)	6	Cas9	894	22690	20190409_Lumos_RSLC6_Beveridge_Clausen_IMP_peplib_DSSO_stHCD-MS2.raw	F6
FALSE	DDSIDNKVLTR-NSDKLIAR	DSSO	Intra	MS2	MS2	1	1	133.45	133.45	783.730163	3	2349.175938	16541	56.3755	-1.90483	FALSE	49.07	Cas9-Cas9	DDSIDNKVLTR	K7(DSSO)	7	Cas9	859	NSDKLIAR	K4(DSSO)	4	Cas9	1122	16541	20190409_Lumos_RSLC6_Beveridge_Clausen_IMP_peplib_DSSO_stHCD-MS2.raw	F6
FALSE	MLASAGELQKGNELALPSK-VVDELVKVMGR	DSSO	Intra	MS2	MS2	1	1	132.72	130.51	848.441955	4	3390.745993	20039	67.8697	-4.20896	FALSE	42.1	Cas9-Cas9	MLASAGELQKGNELALPSK	M1(Oxidation);K10(DSSO)	10	Cas9	1226	VVDELVKVMGR	K7(DSSO);M9(Oxidation)	7	Cas9	753	20039	20190409_Lumos_RSLC6_Beveridge_Clausen_IMP_peplib_DSSO_stHCD-MS2.raw	F6
FALSE	KIECFDSVEISGVEDR-MIAKSEQEIGK	DSSO	Intra	MS2	MS2	1	1	132.72	132.72	1091.849975	3	3273.535374	18886	64.0291	-0.92187	FALSE	45.23	Cas9-Cas9	KIECFDSVEISGVEDR	K1(DSSO);C4(Carbamidomethyl)	1	Cas9	575	MIAKSEQEIGK	K4(DSSO)	4	Cas9	1028	18886	20190409_Lumos_RSLC6_Beveridge_Clausen_IMP_peplib_DSSO_stHCD-MS2.raw	F6
FALSE	HKPENIVIEMAR-FDNLTKAER	DSSO	Intra	MS2	MS2	1	1	132.48	122.01	672.588257	4	2687.331198	16275	55.523	-1.19696	FALSE	37.17	Cas9-Cas9	HKPENIVIEMAR	K2(DSSO)	2	Cas9	759	FDNLTKAER	K6(DSSO)	6	Cas9	906	16275	20190409_Lumos_RSLC6_Beveridge_Clausen_IMP_peplib_DSSO_stHCD-MS2.raw	F6
FALSE	MIAKSEQEIGK-YDENDKLIR	DSSO	Intra	MS2	MS2	1	1	132.48	130.32	639.813476	4	2556.232077	14510	49.9726	-0.02364	FALSE	27.68	Cas9-Cas9	MIAKSEQEIGK	K4(DSSO)	4	Cas9	1028	YDENDKLIR	K6(DSSO)	6	Cas9	952	14510	20190409_Lumos_RSLC6_Beveridge_Clausen_IMP_peplib_DSSO_stHCD-MS2.raw	F6
FALSE	YDENDKLIR-DFQFYKVR	DSSO	Intra	MS2	MS2	1	1	132.11	132.11	607.042847	4	2425.149557	21021	71.1087	-0.11725	FALSE	42.1	Cas9-Cas9	YDENDKLIR	K6(DSSO)	6	Cas9	952	DFQFYKVR	K6(DSSO)	6	Cas9	978	21021	20190409_Lumos_RSLC6_Beveridge_Clausen_IMP_peplib_DSSO_stHCD-MS2.raw	F6
FALSE	KIECFDSVEISGVEDR-DFQFYKVR	DSSO	Intra	MS2	MS2	1	1	132.11	132.11	1048.154297	3	3142.448338	24303	82.1364	0.40617	FALSE	39.46	Cas9-Cas9	KIECFDSVEISGVEDR	K1(DSSO);C4(Carbamidomethyl)	1	Cas9	575	DFQFYKVR	K6(DSSO)	6	Cas9	978	24303	20190409_Lumos_RSLC6_Beveridge_Clausen_IMP_peplib_DSSO_stHCD-MS2.raw	F6
FALSE	KIECFDSVEISGVEDR-DFQFYKVR	DSSO	Intra	MS2	MS2	1	1	132.11	132.11	1048.154785	3	3142.449802	24145	81.601	-0.06013	FALSE	39.46	Cas9-Cas9	KIECFDSVEISGVEDR	K1(DSSO);C4(Carbamidomethyl)	1	Cas9	575	DFQFYKVR	K6(DSSO)	6	Cas9	978	24145	20190409_Lumos_RSLC6_Beveridge_Clausen_IMP_peplib_DSSO_stHCD-MS2.raw	F6
FALSE	DDSIDNKVLTR-NSDKLIAR	DSSO	Intra	MS2	MS2	1	1	132.11	132.11	588.048462	4	2349.172018	16678	56.7982	-0.23557	FALSE	61.04	Cas9-Cas9	DDSIDNKVLTR	K7(DSSO)	7	Cas9	859	NSDKLIAR	K4(DSSO)	4	Cas9	1122	16678	20190409_Lumos_RSLC6_Beveridge_Clausen_IMP_peplib_DSSO_stHCD-MS2.raw	F6
FALSE	DFQFYKVR-FDNLTKAER	DSSO	Intra	MS2	MS2	1	1	131.72	104.19	589.03772	4	2353.129049	19475	65.9626	-0.38509	FALSE	27.68	Cas9-Cas9	DFQFYKVR	K6(DSSO)	6	Cas9	978	FDNLTKAER	K6(DSSO)	6	Cas9	906	19475	20190409_Lumos_RSLC6_Beveridge_Clausen_IMP_peplib_DSSO_stHCD-MS2.raw	F6
FALSE	KNLIGALLFDSGETAEATR-SDNVPSEEVVKK	DSSO	Intra	MS2	MS2	1	1	131.3	131.3	1165.252807	3	3493.74387	25030	84.6195	-2.06118	FALSE	61.04	Cas9-Cas9	KNLIGALLFDSGETAEATR	K1(DSSO)	1	Cas9	49	SDNVPSEEVVKK	K11(DSSO)	11	Cas9	881	25030	20190409_Lumos_RSLC6_Beveridge_Clausen_IMP_peplib_DSSO_stHCD-MS2.raw	F6
FALSE	MLASAGELQKGNELALPSK-VVDELVKVMGR	DSSO	Intra	MS2	MS2	1	1	131.11	124.37	844.44342	4	3374.751852	23294	78.6804	-4.45833	FALSE	39.46	Cas9-Cas9	MLASAGELQKGNELALPSK	M1(Oxidation);K10(DSSO)	10	Cas9	1226	VVDELVKVMGR	K7(DSSO)	7	Cas9	753	23294	20190409_Lumos_RSLC6_Beveridge_Clausen_IMP_peplib_DSSO_stHCD-MS2.raw	F6
FALSE	MIAKSEQEIGK-YDENDKLIR	DSSO	Intra	MS2	MS2	1	1	130.84	128.56	852.751037	3	2556.23856	14640	50.354	-2.56086	FALSE	42.1	Cas9-Cas9	MIAKSEQEIGK	K4(DSSO)	4	Cas9	1028	YDENDKLIR	K6(DSSO)	6	Cas9	952	14640	20190409_Lumos_RSLC6_Beveridge_Clausen_IMP_peplib_DSSO_stHCD-MS2.raw	F6
FALSE	VNTEITKAPLSASMIK-SEQEIGKATAK	DSSO	Intra	MS2	MS2	1	1	129.29	129.29	756.143494	4	3021.552145	16788	57.1455	-1.28454	FALSE	49.07	Cas9-Cas9	VNTEITKAPLSASMIK	K7(DSSO)	7	Cas9	318	SEQEIGKATAK	K7(DSSO)	7	Cas9	1035	16788	20190409_Lumos_RSLC6_Beveridge_Clausen_IMP_peplib_DSSO_stHCD-MS2.raw	F6
FALSE	VNTEITKAPLSASMIK-SEQEIGKATAK	DSSO	Intra	MS2	MS2	1	1	129.2	129.2	1007.854431	3	3021.54874	16952	57.6879	-0.15741	FALSE	35.17	Cas9-Cas9	VNTEITKAPLSASMIK	K7(DSSO)	7	Cas9	318	SEQEIGKATAK	K7(DSSO)	7	Cas9	1035	16952	20190409_Lumos_RSLC6_Beveridge_Clausen_IMP_peplib_DSSO_stHCD-MS2.raw	F6
FALSE	KNLIGALLFDSGETAEATR-LVDSTDKADLR	DSSO	Intra	MS2	MS2	1	1	128.82	111.45	1132.56897	3	3395.692356	26643	90.1866	2.21966	FALSE	61.04	Cas9-Cas9	KNLIGALLFDSGETAEATR	K1(DSSO)	1	Cas9	49	LVDSTDKADLR	K7(DSSO)	7	Cas9	152	26643	20190409_Lumos_RSLC6_Beveridge_Clausen_IMP_peplib_DSSO_stHCD-MS2.raw	F6
FALSE	MIAKSEQEIGK-FDNLTKAER	DSSO	Intra	MS2	MS2	1	1	128.75	120.94	621.808105	4	2484.210592	13294	46.3102	0.11864	FALSE	37.17	Cas9-Cas9	MIAKSEQEIGK	K4(DSSO)	4	Cas9	1028	FDNLTKAER	K6(DSSO)	6	Cas9	906	13294	20190409_Lumos_RSLC6_Beveridge_Clausen_IMP_peplib_DSSO_stHCD-MS2.raw	F6
FALSE	YDENDKLIR-DFQFYKVR	DSSO	Intra	MS2	MS2	1	1	128	128	809.055725	3	2425.152622	21320	72.0858	-1.38169	FALSE	42.1	Cas9-Cas9	YDENDKLIR	K6(DSSO)	6	Cas9	952	DFQFYKVR	K6(DSSO)	6	Cas9	978	21320	20190409_Lumos_RSLC6_Beveridge_Clausen_IMP_peplib_DSSO_stHCD-MS2.raw	F6
FALSE	VVDELVKVMGR-KPAFLSGEQK	DSSO	Intra	MS2	MS2	1	1	126.68	126.68	841.438904	3	2522.302158	17219	58.5637	-1.13057	FALSE	49.07	Cas9-Cas9	VVDELVKVMGR	K7(DSSO);M9(Oxidation)	7	Cas9	753	KPAFLSGEQK	K1(DSSO)	1	Cas9	540	17219	20190409_Lumos_RSLC6_Beveridge_Clausen_IMP_peplib_DSSO_stHCD-MS2.raw	F6
FALSE	YDENDKLIR-DFQFYKVR	DSSO	Intra	MS2	MS2	1	1	126.38	126.38	809.055603	3	2425.152256	20983	70.9917	-1.23063	FALSE	45.23	Cas9-Cas9	YDENDKLIR	K6(DSSO)	6	Cas9	952	DFQFYKVR	K6(DSSO)	6	Cas9	978	20983	20190409_Lumos_RSLC6_Beveridge_Clausen_IMP_peplib_DSSO_stHCD-MS2.raw	F6
FALSE	DFQFYKVR-FDNLTKAER	DSSO	Intra	MS2	MS2	1	1	126.05	103.22	589.037536	4	2353.128317	19792	67.0467	-0.0737	FALSE	30.28	Cas9-Cas9	DFQFYKVR	K6(DSSO)	6	Cas9	978	FDNLTKAER	K6(DSSO)	6	Cas9	906	19792	20190409_Lumos_RSLC6_Beveridge_Clausen_IMP_peplib_DSSO_stHCD-MS2.raw	F6
FALSE	DFQFYKVR-FDNLTKAER	DSSO	Intra	MS2	MS2	1	1	126.05	107.43	589.038208	4	2353.131002	19636	66.5112	-1.21546	FALSE	31.75	Cas9-Cas9	DFQFYKVR	K6(DSSO)	6	Cas9	978	FDNLTKAER	K6(DSSO)	6	Cas9	906	19636	20190409_Lumos_RSLC6_Beveridge_Clausen_IMP_peplib_DSSO_stHCD-MS2.raw	F6
FALSE	HKPENIVIEMAR-YDENDKLIR	DSSO	Intra	MS2	MS2	1	1	125.08	108.86	690.593078	4	2759.350485	17579	59.7853	-0.49782	FALSE	42.1	Cas9-Cas9	HKPENIVIEMAR	K2(DSSO)	2	Cas9	759	YDENDKLIR	K6(DSSO)	6	Cas9	952	17579	20190409_Lumos_RSLC6_Beveridge_Clausen_IMP_peplib_DSSO_stHCD-MS2.raw	F6
FALSE	SDNVPSEEVVKK-LVDSTDKADLR	DSSO	Intra	MS2	MS2	1	1	125.08	118.35	680.838013	4	2720.330221	14883	51.103	-0.27194	FALSE	35.17	Cas9-Cas9	SDNVPSEEVVKK	K11(DSSO)	11	Cas9	881	LVDSTDKADLR	K7(DSSO)	7	Cas9	152	14883	20190409_Lumos_RSLC6_Beveridge_Clausen_IMP_peplib_DSSO_stHCD-MS2.raw	F6
FALSE	HKPENIVIEMAR-YDENDKLIR	DSSO	Intra	MS2	MS2	1	1	124.37	108.15	690.592773	4	2759.349264	17424	59.2598	-0.05527	FALSE	42.1	Cas9-Cas9	HKPENIVIEMAR	K2(DSSO)	2	Cas9	759	YDENDKLIR	K6(DSSO)	6	Cas9	952	17424	20190409_Lumos_RSLC6_Beveridge_Clausen_IMP_peplib_DSSO_stHCD-MS2.raw	F6
FALSE	HKPENIVIEMAR-MIAKSEQEIGK	DSSO	Intra	MS2	MS2	1	1	124.37	105.93	707.609619	4	2827.416647	15517	53.0938	-0.55342	FALSE	61.04	Cas9-Cas9	HKPENIVIEMAR	K2(DSSO)	2	Cas9	759	MIAKSEQEIGK	K4(DSSO)	4	Cas9	1028	15517	20190409_Lumos_RSLC6_Beveridge_Clausen_IMP_peplib_DSSO_stHCD-MS2.raw	F6
FALSE	MTNFDKNLPNEK-SKLVSDFR	DSSO	Intra	MS2	MS2	1	1	124.34	124.34	640.56134	4	2559.223532	17017	57.9028	-0.68243	FALSE	45.23	Cas9-Cas9	MTNFDKNLPNEK	K6(DSSO)	6	Cas9	504	SKLVSDFR	K2(DSSO)	2	Cas9	965	17017	20190409_Lumos_RSLC6_Beveridge_Clausen_IMP_peplib_DSSO_stHCD-MS2.raw	F6
FALSE	MTNFDKNLPNEK-SKLVSDFR	DSSO	Intra	MS2	MS2	1	1	124.34	124.34	640.560974	4	2559.222067	17340	58.9671	-0.10983	FALSE	37.17	Cas9-Cas9	MTNFDKNLPNEK	K6(DSSO)	6	Cas9	504	SKLVSDFR	K2(DSSO)	2	Cas9	965	17340	20190409_Lumos_RSLC6_Beveridge_Clausen_IMP_peplib_DSSO_stHCD-MS2.raw	F6
FALSE	VVDELVKVMGR-KPAFLSGEQK	DSSO	Intra	MS2	MS2	1	1	124.32	106.34	627.331604	4	2506.304586	20471	69.2958	-0.07707	FALSE	54.03	Cas9-Cas9	VVDELVKVMGR	K7(DSSO)	7	Cas9	753	KPAFLSGEQK	K1(DSSO)	1	Cas9	540	20471	20190409_Lumos_RSLC6_Beveridge_Clausen_IMP_peplib_DSSO_stHCD-MS2.raw	F6
FALSE	MLASAGELQKGNELALPSK-KPAFLSGEQK	DSSO	Intra	MS2	MS2	1	1	124.32	110.9	805.416504	4	3218.644186	20133	68.1837	-0.19382	FALSE	49.07	Cas9-Cas9	MLASAGELQKGNELALPSK	K10(DSSO)	10	Cas9	1226	KPAFLSGEQK	K1(DSSO)	1	Cas9	540	20133	20190409_Lumos_RSLC6_Beveridge_Clausen_IMP_peplib_DSSO_stHCD-MS2.raw	F6
FALSE	KNLIGALLFDSGETAEATR-SDNVPSEEVVKK	DSSO	Intra	MS2	MS2	1	1	124.12	113.22	1165.251587	3	3493.740208	24694	83.4763	-1.01269	FALSE	61.04	Cas9-Cas9	KNLIGALLFDSGETAEATR	K1(DSSO)	1	Cas9	49	SDNVPSEEVVKK	K11(DSSO)	11	Cas9	881	24694	20190409_Lumos_RSLC6_Beveridge_Clausen_IMP_peplib_DSSO_stHCD-MS2.raw	F6
FALSE	SSFEKNPIDFLEAK-VLSAYNKHR	DSSO	Intra	MS2	MS2	1	1	124.12	124.12	957.145386	3	2869.421604	19612	66.4306	-0.94074	FALSE	45.23	Cas9-Cas9	SSFEKNPIDFLEAK	K5(DSSO)	5	Cas9	1180	VLSAYNKHR	K7(DSSO)	7	Cas9	1300	19612	20190409_Lumos_RSLC6_Beveridge_Clausen_IMP_peplib_DSSO_stHCD-MS2.raw	F6
FALSE	YDENDKLIR-DFQFYKVR	DSSO	Intra	MS2	MS2	1	1	123.53	123.53	809.054809	3	2425.149876	21151	71.5238	-0.24868	FALSE	42.1	Cas9-Cas9	YDENDKLIR	K6(DSSO)	6	Cas9	952	DFQFYKVR	K6(DSSO)	6	Cas9	978	21151	20190409_Lumos_RSLC6_Beveridge_Clausen_IMP_peplib_DSSO_stHCD-MS2.raw	F6
FALSE	HKPENIVIEMAR-FDNLTKAER	DSSO	Intra	MS2	MS2	1	1	123.34	107	672.588562	4	2687.332418	16113	54.9913	-1.65138	FALSE	42.1	Cas9-Cas9	HKPENIVIEMAR	K2(DSSO)	2	Cas9	759	FDNLTKAER	K6(DSSO)	6	Cas9	906	16113	20190409_Lumos_RSLC6_Beveridge_Clausen_IMP_peplib_DSSO_stHCD-MS2.raw	F6
FALSE	TILDFLKSDGFANR-FDNLTKAER	DSSO	Intra	MS2	MS2	1	1	123.34	123.34	712.604919	4	2847.397848	26168	88.5659	0.11321	FALSE	54.03	Cas9-Cas9	TILDFLKSDGFANR	K7(DSSO)	7	Cas9	688	FDNLTKAER	K6(DSSO)	6	Cas9	906	26168	20190409_Lumos_RSLC6_Beveridge_Clausen_IMP_peplib_DSSO_stHCD-MS2.raw	F6
FALSE	SDNVPSEEVVKK-LVDSTDKADLR	DSSO	Intra	MS2	MS2	1	1	123.13	118.93	907.458618	3	2720.361301	14763	50.7248	-11.70138	FALSE	54.03	Cas9-Cas9	SDNVPSEEVVKK	K11(DSSO)	11	Cas9	881	LVDSTDKADLR	K7(DSSO)	7	Cas9	152	14763	20190409_Lumos_RSLC6_Beveridge_Clausen_IMP_peplib_DSSO_stHCD-MS2.raw	F6
FALSE	KNLIGALLFDSGETAEATR-LVDSTDKADLR	DSSO	Intra	MS2	MS2	1	1	122.98	116.79	1132.570068	3	3395.695652	27143	91.886	1.24877	FALSE	61.04	Cas9-Cas9	KNLIGALLFDSGETAEATR	K1(DSSO)	1	Cas9	49	LVDSTDKADLR	K7(DSSO)	7	Cas9	152	27143	20190409_Lumos_RSLC6_Beveridge_Clausen_IMP_peplib_DSSO_stHCD-MS2.raw	F6
FALSE	KNLIGALLFDSGETAEATR-LVDSTDKADLR	DSSO	Intra	MS2	MS2	1	1	122.98	122.98	1132.57312	3	3395.704807	26185	88.6293	-1.44817	FALSE	61.04	Cas9-Cas9	KNLIGALLFDSGETAEATR	K1(DSSO)	1	Cas9	49	LVDSTDKADLR	K7(DSSO)	7	Cas9	152	26185	20190409_Lumos_RSLC6_Beveridge_Clausen_IMP_peplib_DSSO_stHCD-MS2.raw	F6
FALSE	SEQEIGKATAK-FKVLGNTDR	DSSO	Intra	MS2	MS2	1	1	121.06	121.06	790.066223	3	2368.184116	12383	43.4915	-1.18925	FALSE	45.23	Cas9-Cas9	SEQEIGKATAK	K7(DSSO)	7	Cas9	1035	FKVLGNTDR	K2(DSSO)	2	Cas9	37	12383	20190409_Lumos_RSLC6_Beveridge_Clausen_IMP_peplib_DSSO_stHCD-MS2.raw	F6
FALSE	SDNVPSEEVVKK-LVDSTDKADLR	DSSO	Intra	MS2	MS2	1	1	120.9	116.21	907.448608	3	2720.331272	14677	50.4598	-0.65845	FALSE	54.03	Cas9-Cas9	SDNVPSEEVVKK	K11(DSSO)	11	Cas9	881	LVDSTDKADLR	K7(DSSO)	7	Cas9	152	14677	20190409_Lumos_RSLC6_Beveridge_Clausen_IMP_peplib_DSSO_stHCD-MS2.raw	F6
FALSE	MIAKSEQEIGK-FDNLTKAER	DSSO	Intra	MS2	MS2	1	1	120.76	112.82	828.74292	3	2484.214207	13295	46.3143	-1.33695	FALSE	54.03	Cas9-Cas9	MIAKSEQEIGK	K4(DSSO)	4	Cas9	1028	FDNLTKAER	K6(DSSO)	6	Cas9	906	13295	20190409_Lumos_RSLC6_Beveridge_Clausen_IMP_peplib_DSSO_stHCD-MS2.raw	F6
FALSE	HKPENIVIEMAR-YDENDKLIR	DSSO	Intra	MS2	MS2	1	1	119.57	103.34	690.593017	4	2759.350241	17738	60.297	-0.40931	FALSE	54.03	Cas9-Cas9	HKPENIVIEMAR	K2(DSSO)	2	Cas9	759	YDENDKLIR	K6(DSSO)	6	Cas9	952	17738	20190409_Lumos_RSLC6_Beveridge_Clausen_IMP_peplib_DSSO_stHCD-MS2.raw	F6
FALSE	DFQFYKVR-FDNLTKAER	DSSO	Intra	MS2	MS2	1	1	118.18	95.35	785.049377	3	2353.133579	20728	70.1345	-2.31103	FALSE	39.46	Cas9-Cas9	DFQFYKVR	K6(DSSO)	6	Cas9	978	FDNLTKAER	K6(DSSO)	6	Cas9	906	20728	20190409_Lumos_RSLC6_Beveridge_Clausen_IMP_peplib_DSSO_stHCD-MS2.raw	F6
FALSE	APLSASMIKR-KFDNLTK	DSSO	Intra	MS2	MS2	1	1	118.11	111.66	524.77655	4	2096.084371	15659	53.5685	1.6644	FALSE	54.03	Cas9-Cas9	APLSASMIKR	K9(DSSO)	9	Cas9	327	KFDNLTK	K1(DSSO)	1	Cas9	900	15659	20190409_Lumos_RSLC6_Beveridge_Clausen_IMP_peplib_DSSO_stHCD-MS2.raw	F6
FALSE	KNLIGALLFDSGETAEATR-LVDSTDKADLR	DSSO	Intra	MS2	MS2	1	1	118.01	118.01	1132.571777	3	3395.700779	26488	89.667	-0.26152	FALSE	61.04	Cas9-Cas9	KNLIGALLFDSGETAEATR	K1(DSSO)	1	Cas9	49	LVDSTDKADLR	K7(DSSO)	7	Cas9	152	26488	20190409_Lumos_RSLC6_Beveridge_Clausen_IMP_peplib_DSSO_stHCD-MS2.raw	F6
FALSE	MIAKSEQEIGK-DFQFYKVR	DSSO	Intra	MS2	MS2	1	1	118.01	114.41	624.059509	4	2493.216207	18554	62.9431	-0.38662	FALSE	42.1	Cas9-Cas9	MIAKSEQEIGK	K4(DSSO)	4	Cas9	1028	DFQFYKVR	K6(DSSO)	6	Cas9	978	18554	20190409_Lumos_RSLC6_Beveridge_Clausen_IMP_peplib_DSSO_stHCD-MS2.raw	F6
FALSE	LESEFVYGDYKVYDVR-KPAFLSGEQK	DSSO	Intra	MS2	MS2	1	1	117.56	117.56	1081.859009	3	3243.562473	22500	76.0065	-2.16327	FALSE	54.03	Cas9-Cas9	LESEFVYGDYKVYDVR	K11(DSSO)	11	Cas9	1018	KPAFLSGEQK	K1(DSSO)	1	Cas9	540	22500	20190409_Lumos_RSLC6_Beveridge_Clausen_IMP_peplib_DSSO_stHCD-MS2.raw	F6
FALSE	TEVQTGGFSKESILPK-APLSASMIKR	DSSO	Intra	MS2	MS2	1	1	117.56	112.25	984.511597	3	2951.520237	20509	69.4223	0.48102	FALSE	65.05	Cas9-Cas9	TEVQTGGFSKESILPK	K10(DSSO)	10	Cas9	1111	APLSASMIKR	K9(DSSO)	9	Cas9	327	20509	20190409_Lumos_RSLC6_Beveridge_Clausen_IMP_peplib_DSSO_stHCD-MS2.raw	F6
FALSE	TEVQTGGFSKESILPK-APLSASMIKR	DSSO	Intra	MS2	MS2	1	1	117.56	117.56	989.844421	3	2967.518711	18300	62.1107	-0.72147	FALSE	50.07	Cas9-Cas9	TEVQTGGFSKESILPK	K10(DSSO)	10	Cas9	1111	APLSASMIKR	M7(Oxidation);K9(DSSO)	9	Cas9	327	18300	20190409_Lumos_RSLC6_Beveridge_Clausen_IMP_peplib_DSSO_stHCD-MS2.raw	F6
FALSE	MLASAGELQKGNELALPSK-KPAFLSGEQK	DSSO	Intra	MS2	MS2	1	1	116.87	103.44	805.416565	4	3218.64443	19973	67.651	-0.2697	FALSE	49.07	Cas9-Cas9	MLASAGELQKGNELALPSK	K10(DSSO)	10	Cas9	1226	KPAFLSGEQK	K1(DSSO)	1	Cas9	540	19973	20190409_Lumos_RSLC6_Beveridge_Clausen_IMP_peplib_DSSO_stHCD-MS2.raw	F6
FALSE	QEDFYPFLKDNR-GKSDNVPSEEVVK	DSSO	Intra	MS2	MS2	1	1	116.3	116.3	779.868896	4	3116.453756	20109	68.1063	-0.65296	FALSE	37.17	Cas9-Cas9	QEDFYPFLKDNR	K9(DSSO)	9	Cas9	438	GKSDNVPSEEVVK	K2(DSSO)	2	Cas9	870	20109	20190409_Lumos_RSLC6_Beveridge_Clausen_IMP_peplib_DSSO_stHCD-MS2.raw	F6
FALSE	MIAKSEQEIGK-DFQFYKVR	DSSO	Intra	MS2	MS2	1	1	116.12	108.9	831.743713	3	2493.216587	18553	62.9408	-0.53896	FALSE	54.03	Cas9-Cas9	MIAKSEQEIGK	K4(DSSO)	4	Cas9	1028	DFQFYKVR	K6(DSSO)	6	Cas9	978	18553	20190409_Lumos_RSLC6_Beveridge_Clausen_IMP_peplib_DSSO_stHCD-MS2.raw	F6
FALSE	NSDKLIAR-KGILQTVK	DSSO	Intra	MS2	MS2	1	1	116.12	116.12	654.035095	3	1960.090733	13215	46.0414	-0.59186	FALSE	42.1	Cas9-Cas9	NSDKLIAR	K4(DSSO)	4	Cas9	1122	KGILQTVK	K1(DSSO)	1	Cas9	739	13215	20190409_Lumos_RSLC6_Beveridge_Clausen_IMP_peplib_DSSO_stHCD-MS2.raw	F6
FALSE	MIAKSEQEIGK-DFQFYKVR	DSSO	Intra	MS2	MS2	1	1	116.12	108.19	831.742981	3	2493.21439	18394	62.4275	0.3427	FALSE	54.03	Cas9-Cas9	MIAKSEQEIGK	K4(DSSO)	4	Cas9	1028	DFQFYKVR	K6(DSSO)	6	Cas9	978	18394	20190409_Lumos_RSLC6_Beveridge_Clausen_IMP_peplib_DSSO_stHCD-MS2.raw	F6
FALSE	YDENDKLIR-FDNLTKAER	DSSO	Intra	MS2	MS2	1	1	116.09	103.04	806.053833	3	2416.146946	15319	52.4466	-0.84064	FALSE	65.05	Cas9-Cas9	YDENDKLIR	K6(DSSO)	6	Cas9	952	FDNLTKAER	K6(DSSO)	6	Cas9	906	15319	20190409_Lumos_RSLC6_Beveridge_Clausen_IMP_peplib_DSSO_stHCD-MS2.raw	F6
FALSE	MDGTEELLVKLNR-GGLSELDKAGFIK	DSSO	Intra	MS2	MS2	1	1	115.17	107.93	1009.179748	3	3025.524693	25148	85.0334	-0.87365	FALSE	69.9	Cas9-Cas9	MDGTEELLVKLNR	M1(Oxidation);K10(DSSO)	10	Cas9	396	GGLSELDKAGFIK	K8(DSSO)	8	Cas9	917	25148	20190409_Lumos_RSLC6_Beveridge_Clausen_IMP_peplib_DSSO_stHCD-MS2.raw	F6
FALSE	VNTEITKAPLSASMIK-SEQEIGKATAK	DSSO	Intra	MS2	MS2	1	1	114.89	109	756.1427	4	3021.548971	16947	57.6737	-0.23379	FALSE	54.03	Cas9-Cas9	VNTEITKAPLSASMIK	K7(DSSO)	7	Cas9	318	SEQEIGKATAK	K7(DSSO)	7	Cas9	1035	16947	20190409_Lumos_RSLC6_Beveridge_Clausen_IMP_peplib_DSSO_stHCD-MS2.raw	F6
FALSE	KIECFDSVEISGVEDR-HKPENIVIEMAR	DSSO	Intra	MS2	MS2	1	1	114.89	106.97	1159.557861	3	3476.659031	20947	70.8725	-2.75593	FALSE	49.07	Cas9-Cas9	KIECFDSVEISGVEDR	K1(DSSO);C4(Carbamidomethyl)	1	Cas9	575	HKPENIVIEMAR	K2(DSSO)	2	Cas9	759	20947	20190409_Lumos_RSLC6_Beveridge_Clausen_IMP_peplib_DSSO_stHCD-MS2.raw	F6
FALSE	HKPENIVIEMAR-FDNLTKAER	DSSO	Intra	MS2	MS2	1	1	114.72	106.8	672.587646	4	2687.328756	16605	56.5679	-0.28813	FALSE	37.17	Cas9-Cas9	HKPENIVIEMAR	K2(DSSO)	2	Cas9	759	FDNLTKAER	K6(DSSO)	6	Cas9	906	16605	20190409_Lumos_RSLC6_Beveridge_Clausen_IMP_peplib_DSSO_stHCD-MS2.raw	F6
FALSE	LESEFVYGDYKVYDVR-VVDELVKVMGR	DSSO	Intra	MS2	MS2	1	1	114.59	114.59	1133.888183	3	3399.649998	23263	78.5745	-0.3797	FALSE	49.07	Cas9-Cas9	LESEFVYGDYKVYDVR	K11(DSSO)	11	Cas9	1018	VVDELVKVMGR	K7(DSSO);M9(Oxidation)	7	Cas9	753	23263	20190409_Lumos_RSLC6_Beveridge_Clausen_IMP_peplib_DSSO_stHCD-MS2.raw	F6
FALSE	TILDFLKSDGFANR-MIAKSEQEIGK	DSSO	Intra	MS2	MS2	1	1	114.59	108.8	751.626098	4	3003.482565	24427	82.5572	-0.79251	FALSE	69.9	Cas9-Cas9	TILDFLKSDGFANR	K7(DSSO)	7	Cas9	688	MIAKSEQEIGK	M1(Oxidation);K4(DSSO)	4	Cas9	1028	24427	20190409_Lumos_RSLC6_Beveridge_Clausen_IMP_peplib_DSSO_stHCD-MS2.raw	F6
FALSE	SSFEKNPIDFLEAK-IEKILTFR	DSSO	Intra	MS2	MS2	1	1	113.97	91.48	701.11676	4	2801.445211	26179	88.6083	-0.79134	FALSE	61.04	Cas9-Cas9	SSFEKNPIDFLEAK	K5(DSSO)	5	Cas9	1180	IEKILTFR	K3(DSSO)	3	Cas9	446	26179	20190409_Lumos_RSLC6_Beveridge_Clausen_IMP_peplib_DSSO_stHCD-MS2.raw	F6
FALSE	MIAKSEQEIGK-DFQFYKVR	DSSO	Intra	MS2	MS2	1	1	113.97	106.3	628.058472	4	2509.212057	17472	59.4204	-0.75692	FALSE	52.29	Cas9-Cas9	MIAKSEQEIGK	M1(Oxidation);K4(DSSO)	4	Cas9	1028	DFQFYKVR	K6(DSSO)	6	Cas9	978	17472	20190409_Lumos_RSLC6_Beveridge_Clausen_IMP_peplib_DSSO_stHCD-MS2.raw	F6
FALSE	DFQFYKVR-FDNLTKAER	DSSO	Intra	MS2	MS2	1	1	113.97	82.6	589.03717	4	2353.126852	20123	68.1539	0.54907	FALSE	23.47	Cas9-Cas9	DFQFYKVR	K6(DSSO)	6	Cas9	978	FDNLTKAER	K6(DSSO)	6	Cas9	906	20123	20190409_Lumos_RSLC6_Beveridge_Clausen_IMP_peplib_DSSO_stHCD-MS2.raw	F6
FALSE	HKPENIVIEMAR-MIAKSEQEIGK	DSSO	Intra	MS2	MS2	1	1	113.85	104.45	943.144409	3	2827.418674	15527	53.1281	-1.2708	FALSE	49.07	Cas9-Cas9	HKPENIVIEMAR	K2(DSSO)	2	Cas9	759	MIAKSEQEIGK	K4(DSSO)	4	Cas9	1028	15527	20190409_Lumos_RSLC6_Beveridge_Clausen_IMP_peplib_DSSO_stHCD-MS2.raw	F6
FALSE	DFQFYKVR-FDNLTKAER	DSSO	Intra	MS2	MS2	1	1	112.87	90.05	589.037231	4	2353.127096	19954	67.59	0.44528	FALSE	28.93	Cas9-Cas9	DFQFYKVR	K6(DSSO)	6	Cas9	978	FDNLTKAER	K6(DSSO)	6	Cas9	906	19954	20190409_Lumos_RSLC6_Beveridge_Clausen_IMP_peplib_DSSO_stHCD-MS2.raw	F6
FALSE	MLASAGELQKGNELALPSK-VVDELVKVMGR	DSSO	Intra	MS2	MS2	1	1	112.8	104.5	844.441955	4	3374.745993	20859	70.5778	-2.72156	FALSE	37.17	Cas9-Cas9	MLASAGELQKGNELALPSK	K10(DSSO)	10	Cas9	1226	VVDELVKVMGR	K7(DSSO);M9(Oxidation)	7	Cas9	753	20859	20190409_Lumos_RSLC6_Beveridge_Clausen_IMP_peplib_DSSO_stHCD-MS2.raw	F6
FALSE	APLSASMIKR-KFDNLTK	DSSO	Intra	MS2	MS2	1	1	112.7	109.02	524.777588	4	2096.088522	15818	54.0918	-0.31662	FALSE	54.03	Cas9-Cas9	APLSASMIKR	K9(DSSO)	9	Cas9	327	KFDNLTK	K1(DSSO)	1	Cas9	900	15818	20190409_Lumos_RSLC6_Beveridge_Clausen_IMP_peplib_DSSO_stHCD-MS2.raw	F6
FALSE	YDENDKLIR-FDNLTKAER	DSSO	Intra	MS2	MS2	1	1	112.27	89.44	806.054016	3	2416.147495	15819	54.0958	-1.06808	FALSE	45.23	Cas9-Cas9	YDENDKLIR	K6(DSSO)	6	Cas9	952	FDNLTKAER	K6(DSSO)	6	Cas9	906	15819	20190409_Lumos_RSLC6_Beveridge_Clausen_IMP_peplib_DSSO_stHCD-MS2.raw	F6
FALSE	YDENDKLIR-FDNLTKAER	DSSO	Intra	MS2	MS2	1	1	112.27	99.21	806.054016	3	2416.147495	15639	53.5055	-1.06808	FALSE	65.05	Cas9-Cas9	YDENDKLIR	K6(DSSO)	6	Cas9	952	FDNLTKAER	K6(DSSO)	6	Cas9	906	15639	20190409_Lumos_RSLC6_Beveridge_Clausen_IMP_peplib_DSSO_stHCD-MS2.raw	F6
FALSE	TEVQTGGFSKESILPK-APLSASMIKR	DSSO	Intra	MS2	MS2	1	1	111.69	111.69	738.636291	4	2951.523336	20183	68.353	-0.56942	FALSE	45.23	Cas9-Cas9	TEVQTGGFSKESILPK	K10(DSSO)	10	Cas9	1111	APLSASMIKR	K9(DSSO)	9	Cas9	327	20183	20190409_Lumos_RSLC6_Beveridge_Clausen_IMP_peplib_DSSO_stHCD-MS2.raw	F6
FALSE	QEDFYPFLKDNR-GKSDNVPSEEVVK	DSSO	Intra	MS2	MS2	1	1	111.65	111.65	1039.489258	3	3116.45322	20088	68.0327	-0.48095	FALSE	69.9	Cas9-Cas9	QEDFYPFLKDNR	K9(DSSO)	9	Cas9	438	GKSDNVPSEEVVK	K2(DSSO)	2	Cas9	870	20088	20190409_Lumos_RSLC6_Beveridge_Clausen_IMP_peplib_DSSO_stHCD-MS2.raw	F6
FALSE	SDNVPSEEVVKK-LVDSTDKADLR	DSSO	Intra	MS2	MS2	1	1	110.9	110.9	680.83728	4	2720.327291	15668	53.5993	0.80542	FALSE	37.17	Cas9-Cas9	SDNVPSEEVVKK	K11(DSSO)	11	Cas9	881	LVDSTDKADLR	K7(DSSO)	7	Cas9	152	15668	20190409_Lumos_RSLC6_Beveridge_Clausen_IMP_peplib_DSSO_stHCD-MS2.raw	F6
FALSE	TILDFLKSDGFANR-YDENDKLIR	DSSO	Intra	MS2	MS2	1	1	110.56	110.56	973.81134	3	2919.419468	27612	93.527	-0.05766	FALSE	49.07	Cas9-Cas9	TILDFLKSDGFANR	K7(DSSO)	7	Cas9	688	YDENDKLIR	K6(DSSO)	6	Cas9	952	27612	20190409_Lumos_RSLC6_Beveridge_Clausen_IMP_peplib_DSSO_stHCD-MS2.raw	F6
FALSE	LVDSTDKADLR-KDFQFYK	DSSO	Intra	MS2	MS2	1	1	110.43	110.43	592.039978	4	2365.138082	17425	59.2622	-0.01819	FALSE	54.03	Cas9-Cas9	LVDSTDKADLR	K7(DSSO)	7	Cas9	152	KDFQFYK	K1(DSSO)	1	Cas9	972	17425	20190409_Lumos_RSLC6_Beveridge_Clausen_IMP_peplib_DSSO_stHCD-MS2.raw	F6
FALSE	SDNVPSEEVVKK-LVDSTDKADLR	DSSO	Intra	MS2	MS2	1	1	110.36	105.67	907.452087	3	2720.341709	14845	50.9757	-4.49654	FALSE	54.03	Cas9-Cas9	SDNVPSEEVVKK	K11(DSSO)	11	Cas9	881	LVDSTDKADLR	K7(DSSO)	7	Cas9	152	14845	20190409_Lumos_RSLC6_Beveridge_Clausen_IMP_peplib_DSSO_stHCD-MS2.raw	F6
FALSE	YPKLESEFVYGDYK-LKGSPEDNEQK	DSSO	Intra	MS2	MS2	1	1	110.36	107.25	785.617065	4	3139.446432	18752	63.5913	-0.37993	FALSE	35.17	Cas9-Cas9	YPKLESEFVYGDYK	K3(DSSO)	3	Cas9	1007	LKGSPEDNEQK	K2(DSSO)	2	Cas9	1250	18752	20190409_Lumos_RSLC6_Beveridge_Clausen_IMP_peplib_DSSO_stHCD-MS2.raw	F6
FALSE	TEVQTGGFSKESILPK-APLSASMIKR	DSSO	Intra	MS2	MS2	1	1	110.23	110.23	989.844787	3	2967.51981	18506	62.7844	-1.09181	FALSE	50.07	Cas9-Cas9	TEVQTGGFSKESILPK	K10(DSSO)	10	Cas9	1111	APLSASMIKR	M7(Oxidation);K9(DSSO)	9	Cas9	327	18506	20190409_Lumos_RSLC6_Beveridge_Clausen_IMP_peplib_DSSO_stHCD-MS2.raw	F6
FALSE	YDENDKLIR-FDNLTKAER	DSSO	Intra	MS2	MS2	1	1	109.88	91.27	806.054748	3	2416.149693	15487	52.9929	-1.97787	FALSE	45.23	Cas9-Cas9	YDENDKLIR	K6(DSSO)	6	Cas9	952	FDNLTKAER	K6(DSSO)	6	Cas9	906	15487	20190409_Lumos_RSLC6_Beveridge_Clausen_IMP_peplib_DSSO_stHCD-MS2.raw	F6
FALSE	DFQFYKVR-FDNLTKAER	DSSO	Intra	MS2	MS2	1	1	109.88	87.05	785.047546	3	2353.128086	19623	66.4669	0.02438	FALSE	42.1	Cas9-Cas9	DFQFYKVR	K6(DSSO)	6	Cas9	978	FDNLTKAER	K6(DSSO)	6	Cas9	906	19623	20190409_Lumos_RSLC6_Beveridge_Clausen_IMP_peplib_DSSO_stHCD-MS2.raw	F6
FALSE	QSGKTILDFLK-NLPNEKVLPK	DSSO	Intra	MS2	MS2	1	1	109.7	109.7	853.468201	3	2558.390049	23163	78.2346	-0.08272	FALSE	45.23	Cas9-Cas9	QSGKTILDFLK	K4(DSSO)	4	Cas9	681	NLPNEKVLPK	K6(DSSO)	6	Cas9	510	23163	20190409_Lumos_RSLC6_Beveridge_Clausen_IMP_peplib_DSSO_stHCD-MS2.raw	F6
FALSE	MLASAGELQKGNELALPSK-KPAFLSGEQK	DSSO	Intra	MS2	MS2	1	1	109.7	109.7	1078.883301	3	3234.635349	19132	64.8309	0.96722	FALSE	61.04	Cas9-Cas9	MLASAGELQKGNELALPSK	M1(Oxidation);K10(DSSO)	10	Cas9	1226	KPAFLSGEQK	K1(DSSO)	1	Cas9	540	19132	20190409_Lumos_RSLC6_Beveridge_Clausen_IMP_peplib_DSSO_stHCD-MS2.raw	F6
FALSE	SSFEKNPIDFLEAK-KLVDSTDK	DSSO	Intra	MS2	MS2	1	1	109.6	102.71	672.583862	4	2687.31362	22023	74.447	-0.58776	FALSE	50.07	Cas9-Cas9	SSFEKNPIDFLEAK	K5(DSSO)	5	Cas9	1180	KLVDSTDK	K1(DSSO)	1	Cas9	145	22023	20190409_Lumos_RSLC6_Beveridge_Clausen_IMP_peplib_DSSO_stHCD-MS2.raw	F6
FALSE	LVDSTDKADLR-KDFQFYK	DSSO	Intra	MS2	MS2	1	1	109.53	97.3	592.0401	4	2365.138571	17582	59.7923	-0.22473	FALSE	54.03	Cas9-Cas9	LVDSTDKADLR	K7(DSSO)	7	Cas9	152	KDFQFYK	K1(DSSO)	1	Cas9	972	17582	20190409_Lumos_RSLC6_Beveridge_Clausen_IMP_peplib_DSSO_stHCD-MS2.raw	F6
FALSE	TILDFLKSDGFANR-MIAKSEQEIGK	DSSO	Intra	MS2	MS2	1	1	108.98	108.98	1001.83136	3	3003.479527	24622	83.2328	0.21943	FALSE	49.07	Cas9-Cas9	TILDFLKSDGFANR	K7(DSSO)	7	Cas9	688	MIAKSEQEIGK	M1(Oxidation);K4(DSSO)	4	Cas9	1028	24622	20190409_Lumos_RSLC6_Beveridge_Clausen_IMP_peplib_DSSO_stHCD-MS2.raw	F6
FALSE	HKPENIVIEMAR-MIAKSEQEIGK	DSSO	Intra	MS2	MS2	1	1	108.09	87.46	707.609558	4	2827.416403	15674	53.6198	-0.46704	FALSE	49.07	Cas9-Cas9	HKPENIVIEMAR	K2(DSSO)	2	Cas9	759	MIAKSEQEIGK	K4(DSSO)	4	Cas9	1028	15674	20190409_Lumos_RSLC6_Beveridge_Clausen_IMP_peplib_DSSO_stHCD-MS2.raw	F6
FALSE	VLSAYNKHR-KLVDSTDK	DSSO	Intra	MS2	MS2	1	1	107.73	107.73	538.278198	4	2150.090963	7955	29.8036	0.03088	FALSE	37.17	Cas9-Cas9	VLSAYNKHR	K7(DSSO)	7	Cas9	1300	KLVDSTDK	K1(DSSO)	1	Cas9	145	7955	20190409_Lumos_RSLC6_Beveridge_Clausen_IMP_peplib_DSSO_stHCD-MS2.raw	F6
FALSE	MLASAGELQKGNELALPSK-VVDELVKVMGR	DSSO	Intra	MS2	MS2	1	1	107.49	96	1125.588135	3	3374.749851	23299	78.6997	-3.8653	FALSE	49.07	Cas9-Cas9	MLASAGELQKGNELALPSK	M1(Oxidation);K10(DSSO)	10	Cas9	1226	VVDELVKVMGR	K7(DSSO)	7	Cas9	753	23299	20190409_Lumos_RSLC6_Beveridge_Clausen_IMP_peplib_DSSO_stHCD-MS2.raw	F6
FALSE	SDNVPSEEVVKK-LVDSTDKADLR	DSSO	Intra	MS2	MS2	1	1	107.47	99.88	680.833008	4	2720.310202	15088	51.7308	7.09002	FALSE	42.1	Cas9-Cas9	SDNVPSEEVVKK	K11(DSSO)	11	Cas9	881	LVDSTDKADLR	K7(DSSO)	7	Cas9	152	15088	20190409_Lumos_RSLC6_Beveridge_Clausen_IMP_peplib_DSSO_stHCD-MS2.raw	F6
FALSE	HKPENIVIEMAR-FDNLTKAER	DSSO	Intra	MS2	MS2	1	1	107.43	94.38	676.586548	4	2703.324362	13373	46.5584	-0.54208	FALSE	33.37	Cas9-Cas9	HKPENIVIEMAR	K2(DSSO);M10(Oxidation)	2	Cas9	759	FDNLTKAER	K6(DSSO)	6	Cas9	906	13373	20190409_Lumos_RSLC6_Beveridge_Clausen_IMP_peplib_DSSO_stHCD-MS2.raw	F6
FALSE	TILDFLKSDGFANR-YDENDKLIR	DSSO	Intra	MS2	MS2	1	1	106.84	99.2	730.610046	4	2919.418356	27623	93.5642	0.3234	FALSE	39.46	Cas9-Cas9	TILDFLKSDGFANR	K7(DSSO)	7	Cas9	688	YDENDKLIR	K6(DSSO)	6	Cas9	952	27623	20190409_Lumos_RSLC6_Beveridge_Clausen_IMP_peplib_DSSO_stHCD-MS2.raw	F6
FALSE	TILDFLKSDGFANR-FDNLTKAER	DSSO	Intra	MS2	MS2	1	1	106.84	106.84	712.605224	4	2847.399069	26363	89.2354	-0.31565	FALSE	45.23	Cas9-Cas9	TILDFLKSDGFANR	K7(DSSO)	7	Cas9	688	FDNLTKAER	K6(DSSO)	6	Cas9	906	26363	20190409_Lumos_RSLC6_Beveridge_Clausen_IMP_peplib_DSSO_stHCD-MS2.raw	F6
FALSE	NPIDFLEAKGYK-APLSASMIKR	DSSO	Intra	MS2	MS2	1	1	106.76	102.35	875.785522	3	2625.342014	22593	76.3294	-0.1933	FALSE	49.07	Cas9-Cas9	NPIDFLEAKGYK	K9(DSSO)	9	Cas9	1189	APLSASMIKR	K9(DSSO)	9	Cas9	327	22593	20190409_Lumos_RSLC6_Beveridge_Clausen_IMP_peplib_DSSO_stHCD-MS2.raw	F6
FALSE	YDEHHQDLTLLKALVR-SEQEIGKATAK	DSSO	Intra	MS2	MS2	1	1	105.49	93.27	818.168152	4	3269.650778	19567	66.26	-1.13502	FALSE	45.23	Cas9-Cas9	YDEHHQDLTLLKALVR	K12(DSSO)	12	Cas9	340	SEQEIGKATAK	K7(DSSO)	7	Cas9	1035	19567	20190409_Lumos_RSLC6_Beveridge_Clausen_IMP_peplib_DSSO_stHCD-MS2.raw	F6
FALSE	DFQFYKVR-FDNLTKAER	DSSO	Intra	MS2	MS2	1	1	105.42	74.05	589.037781	4	2353.129293	20712	70.0803	-0.48889	FALSE	31.75	Cas9-Cas9	DFQFYKVR	K6(DSSO)	6	Cas9	978	FDNLTKAER	K6(DSSO)	6	Cas9	906	20712	20190409_Lumos_RSLC6_Beveridge_Clausen_IMP_peplib_DSSO_stHCD-MS2.raw	F6
FALSE	MIAKSEQEIGK-FDNLTKAER	DSSO	Intra	MS2	MS2	1	1	105.42	95.39	828.742859	3	2484.214024	13458	46.8369	-1.26321	FALSE	54.03	Cas9-Cas9	MIAKSEQEIGK	K4(DSSO)	4	Cas9	1028	FDNLTKAER	K6(DSSO)	6	Cas9	906	13458	20190409_Lumos_RSLC6_Beveridge_Clausen_IMP_peplib_DSSO_stHCD-MS2.raw	F6
FALSE	MIAKSEQEIGK-FDNLTKAER	DSSO	Intra	MS2	MS2	1	1	105.42	99.64	828.74237	3	2484.212559	13136	45.7852	-0.67331	FALSE	54.03	Cas9-Cas9	MIAKSEQEIGK	K4(DSSO)	4	Cas9	1028	FDNLTKAER	K6(DSSO)	6	Cas9	906	13136	20190409_Lumos_RSLC6_Beveridge_Clausen_IMP_peplib_DSSO_stHCD-MS2.raw	F6
FALSE	MIAKSEQEIGK-FDNLTKAER	DSSO	Intra	MS2	MS2	1	1	105.42	99.64	828.748657	3	2484.231419	14039	48.574	-8.26828	FALSE	42.1	Cas9-Cas9	MIAKSEQEIGK	K4(DSSO)	4	Cas9	1028	FDNLTKAER	K6(DSSO)	6	Cas9	906	14039	20190409_Lumos_RSLC6_Beveridge_Clausen_IMP_peplib_DSSO_stHCD-MS2.raw	F6
FALSE	HKPENIVIEMAR-FDNLTKAER	DSSO	Intra	MS2	MS2	1	1	105.39	92.34	676.586182	4	2703.322897	16298	55.5894	-0.00001	FALSE	31.75	Cas9-Cas9	HKPENIVIEMAR	K2(DSSO);M10(Oxidation)	2	Cas9	759	FDNLTKAER	K6(DSSO)	6	Cas9	906	16298	20190409_Lumos_RSLC6_Beveridge_Clausen_IMP_peplib_DSSO_stHCD-MS2.raw	F6
FALSE	YDENDKLIR-DFQFYKVR	DSSO	Intra	MS2	MS2	1	1	104.94	104.94	607.042541	4	2425.148336	21184	71.634	0.38632	FALSE	42.1	Cas9-Cas9	YDENDKLIR	K6(DSSO)	6	Cas9	952	DFQFYKVR	K6(DSSO)	6	Cas9	978	21184	20190409_Lumos_RSLC6_Beveridge_Clausen_IMP_peplib_DSSO_stHCD-MS2.raw	F6
FALSE	VNTEITKAPLSASMIK-FKVLGNTDR	DSSO	Intra	MS2	MS2	1	1	104.94	104.94	732.13269	4	2925.508932	18019	61.1879	-1.00046	FALSE	45.23	Cas9-Cas9	VNTEITKAPLSASMIK	K7(DSSO);M14(Oxidation)	7	Cas9	318	FKVLGNTDR	K2(DSSO)	2	Cas9	37	18019	20190409_Lumos_RSLC6_Beveridge_Clausen_IMP_peplib_DSSO_stHCD-MS2.raw	F6
FALSE	SDNVPSEEVVKK-LVDSTDKADLR	DSSO	Intra	MS2	MS2	1	1	104.76	98.03	680.838013	4	2720.330221	13689	47.5215	-0.27194	FALSE	42.1	Cas9-Cas9	SDNVPSEEVVKK	K11(DSSO)	11	Cas9	881	LVDSTDKADLR	K7(DSSO)	7	Cas9	152	13689	20190409_Lumos_RSLC6_Beveridge_Clausen_IMP_peplib_DSSO_stHCD-MS2.raw	F6
FALSE	DFQFYKVR-FDNLTKAER	DSSO	Intra	MS2	MS2	1	1	104.38	79.75	785.049682	3	2353.134495	19467	65.9362	-2.70027	FALSE	42.1	Cas9-Cas9	DFQFYKVR	K6(DSSO)	6	Cas9	978	FDNLTKAER	K6(DSSO)	6	Cas9	906	19467	20190409_Lumos_RSLC6_Beveridge_Clausen_IMP_peplib_DSSO_stHCD-MS2.raw	F6
FALSE	VLSAYNKHR-KLVDSTDK	DSSO	Intra	MS2	MS2	1	1	104.38	104.38	717.368652	3	2150.091404	7986	29.9003	-0.17418	FALSE	28.93	Cas9-Cas9	VLSAYNKHR	K7(DSSO)	7	Cas9	1300	KLVDSTDK	K1(DSSO)	1	Cas9	145	7986	20190409_Lumos_RSLC6_Beveridge_Clausen_IMP_peplib_DSSO_stHCD-MS2.raw	F6
FALSE	MIAKSEQEIGK-DFQFYKVR	DSSO	Intra	MS2	MS2	1	1	104.11	101.58	624.059753	4	2493.217184	18720	63.482	-0.77846	FALSE	39.46	Cas9-Cas9	MIAKSEQEIGK	K4(DSSO)	4	Cas9	1028	DFQFYKVR	K6(DSSO)	6	Cas9	978	18720	20190409_Lumos_RSLC6_Beveridge_Clausen_IMP_peplib_DSSO_stHCD-MS2.raw	F6
FALSE	TEVQTGGFSKESILPK-FIKPILEK	DSSO	Intra	MS2	MS2	1	1	103.79	103.79	955.849853	3	2865.535007	21729	73.4569	-1.11616	FALSE	54.03	Cas9-Cas9	TEVQTGGFSKESILPK	K10(DSSO)	10	Cas9	1111	FIKPILEK	K3(DSSO)	3	Cas9	381	21729	20190409_Lumos_RSLC6_Beveridge_Clausen_IMP_peplib_DSSO_stHCD-MS2.raw	F6
FALSE	TEVQTGGFSKESILPK-APLSASMIKR	DSSO	Intra	MS2	MS2	1	1	102.98	102.98	742.634888	4	2967.517721	18450	62.6096	-0.38774	FALSE	57.75	Cas9-Cas9	TEVQTGGFSKESILPK	K10(DSSO)	10	Cas9	1111	APLSASMIKR	M7(Oxidation);K9(DSSO)	9	Cas9	327	18450	20190409_Lumos_RSLC6_Beveridge_Clausen_IMP_peplib_DSSO_stHCD-MS2.raw	F6
FALSE	LVDSTDKADLR-GYKEVK	DSSO	Intra	MS2	MS2	1	1	102.87	66.99	529.017578	4	2113.048483	11441	40.6228	-0.152	FALSE	50.07	Cas9-Cas9	LVDSTDKADLR	K7(DSSO)	7	Cas9	152	GYKEVK	K3(DSSO)	3	Cas9	1192	11441	20190409_Lumos_RSLC6_Beveridge_Clausen_IMP_peplib_DSSO_stHCD-MS2.raw	F6
FALSE	LESEFVYGDYKVYDVR-KPAFLSGEQK	DSSO	Intra	MS2	MS2	1	1	102.81	102.81	811.645386	4	3243.559713	22512	76.0468	-1.31208	FALSE	61.04	Cas9-Cas9	LESEFVYGDYKVYDVR	K11(DSSO)	11	Cas9	1018	KPAFLSGEQK	K1(DSSO)	1	Cas9	540	22512	20190409_Lumos_RSLC6_Beveridge_Clausen_IMP_peplib_DSSO_stHCD-MS2.raw	F6
FALSE	GKSDNVPSEEVVK-VKYVTEGMR	DSSO	Intra	MS2	MS2	1	1	102.3	102.3	657.572998	4	2627.270162	13384	46.5927	-0.39316	FALSE	45.23	Cas9-Cas9	GKSDNVPSEEVVK	K2(DSSO)	2	Cas9	870	VKYVTEGMR	K2(DSSO)	2	Cas9	532	13384	20190409_Lumos_RSLC6_Beveridge_Clausen_IMP_peplib_DSSO_stHCD-MS2.raw	F6
FALSE	LPKYSLFELENGR-KFDNLTK	DSSO	Intra	MS2	MS2	1	1	102.29	102.29	647.832092	4	2588.306539	21898	74.0415	-0.01458	FALSE	54.03	Cas9-Cas9	LPKYSLFELENGR	K3(DSSO)	3	Cas9	1204	KFDNLTK	K1(DSSO)	1	Cas9	900	21898	20190409_Lumos_RSLC6_Beveridge_Clausen_IMP_peplib_DSSO_stHCD-MS2.raw	F6
FALSE	MDGTEELLVKLNR-GGLSELDKAGFIK	DSSO	Intra	MS2	MS2	1	1	102.11	102.11	1003.845398	3	3009.521641	26083	88.2631	1.8264	FALSE	54.03	Cas9-Cas9	MDGTEELLVKLNR	K10(DSSO)	10	Cas9	396	GGLSELDKAGFIK	K8(DSSO)	8	Cas9	917	26083	20190409_Lumos_RSLC6_Beveridge_Clausen_IMP_peplib_DSSO_stHCD-MS2.raw	F6
FALSE	MDGTEELLVKLNR-GGLSELDKAGFIK	DSSO	Intra	MS2	MS2	1	1	102.11	102.11	1003.84613	3	3009.523838	26423	89.4429	1.09605	FALSE	54.03	Cas9-Cas9	MDGTEELLVKLNR	K10(DSSO)	10	Cas9	396	GGLSELDKAGFIK	K8(DSSO)	8	Cas9	917	26423	20190409_Lumos_RSLC6_Beveridge_Clausen_IMP_peplib_DSSO_stHCD-MS2.raw	F6
FALSE	LEESFLVEEDKK-GKSDNVPSEEVVK	DSSO	Intra	MS2	MS2	1	1	102.11	102.11	753.367004	4	3010.446188	17252	58.6659	-0.42619	FALSE	42.1	Cas9-Cas9	LEESFLVEEDKK	K11(DSSO)	11	Cas9	115	GKSDNVPSEEVVK	K2(DSSO)	2	Cas9	870	17252	20190409_Lumos_RSLC6_Beveridge_Clausen_IMP_peplib_DSSO_stHCD-MS2.raw	F6
FALSE	DFQFYKVR-FDNLTKAER	DSSO	Intra	MS2	MS2	1	1	101.72	78.89	785.048096	3	2353.129734	19782	67.0124	-0.67625	FALSE	42.1	Cas9-Cas9	DFQFYKVR	K6(DSSO)	6	Cas9	978	FDNLTKAER	K6(DSSO)	6	Cas9	906	19782	20190409_Lumos_RSLC6_Beveridge_Clausen_IMP_peplib_DSSO_stHCD-MS2.raw	F6
FALSE	SKLVSDFR-KDWDPK	DSSO	Intra	MS2	MS2	1	1	101.72	75.22	632.977356	3	1896.917515	15025	51.5422	-0.78559	FALSE	45.23	Cas9-Cas9	SKLVSDFR	K2(DSSO)	2	Cas9	965	KDWDPK	K1(DSSO)	1	Cas9	1128	15025	20190409_Lumos_RSLC6_Beveridge_Clausen_IMP_peplib_DSSO_stHCD-MS2.raw	F6
FALSE	YPKLESEFVYGDYK-LKGSPEDNEQK	DSSO	Intra	MS2	MS2	1	1	101.72	91.49	1047.153442	3	3139.445774	18738	63.5437	-0.17029	FALSE	61.04	Cas9-Cas9	YPKLESEFVYGDYK	K3(DSSO)	3	Cas9	1007	LKGSPEDNEQK	K2(DSSO)	2	Cas9	1250	18738	20190409_Lumos_RSLC6_Beveridge_Clausen_IMP_peplib_DSSO_stHCD-MS2.raw	F6
FALSE	TEVQTGGFSKESILPK-LPKYSLFELENGR	DSSO	Intra	MS2	MS2	1	1	101.72	101.72	1148.588745	3	3443.751682	24609	83.1877	-3.30634	FALSE	45.23	Cas9-Cas9	TEVQTGGFSKESILPK	K10(DSSO)	10	Cas9	1111	LPKYSLFELENGR	K3(DSSO)	3	Cas9	1204	24609	20190409_Lumos_RSLC6_Beveridge_Clausen_IMP_peplib_DSSO_stHCD-MS2.raw	F6
FALSE	GGLSELDKAGFIK-QLLNAKLITQR	DSSO	Intra	MS2	MS2	1	1	101.21	101.21	698.135742	4	2789.521139	22685	76.6266	0.65906	FALSE	45.23	Cas9-Cas9	GGLSELDKAGFIK	K8(DSSO)	8	Cas9	917	QLLNAKLITQR	K6(DSSO)	6	Cas9	894	22685	20190409_Lumos_RSLC6_Beveridge_Clausen_IMP_peplib_DSSO_stHCD-MS2.raw	F6
FALSE	MTNFDKNLPNEK-SKLVSDFR	DSSO	Intra	MS2	MS2	1	1	100.36	100.36	644.559631	4	2575.216696	16231	55.3823	0.00184	FALSE	61.09	Cas9-Cas9	MTNFDKNLPNEK	M1(Oxidation);K6(DSSO)	6	Cas9	504	SKLVSDFR	K2(DSSO)	2	Cas9	965	16231	20190409_Lumos_RSLC6_Beveridge_Clausen_IMP_peplib_DSSO_stHCD-MS2.raw	F6
FALSE	DDSIDNKVLTR-NSDKLIAR	DSSO	Intra	MS2	MS2	1	1	100.36	100.36	588.047363	4	2349.167623	16892	57.4908	1.63591	FALSE	61.04	Cas9-Cas9	DDSIDNKVLTR	K7(DSSO)	7	Cas9	859	NSDKLIAR	K4(DSSO)	4	Cas9	1122	16892	20190409_Lumos_RSLC6_Beveridge_Clausen_IMP_peplib_DSSO_stHCD-MS2.raw	F6
FALSE	APLSASMIKR-FIKPILEK	DSSO	Intra	MS2	MS2	1	1	100.36	85.58	740.083008	3	2218.23447	18476	62.6923	-0.30484	FALSE	45.23	Cas9-Cas9	APLSASMIKR	K9(DSSO)	9	Cas9	327	FIKPILEK	K3(DSSO)	3	Cas9	381	18476	20190409_Lumos_RSLC6_Beveridge_Clausen_IMP_peplib_DSSO_stHCD-MS2.raw	F6
FALSE	MTNFDKNLPNEK-SKLVSDFR	DSSO	Intra	MS2	MS2	1	1	100.36	100.36	644.559753	4	2575.217184	16068	54.8646	-0.18784	FALSE	37.17	Cas9-Cas9	MTNFDKNLPNEK	M1(Oxidation);K6(DSSO)	6	Cas9	504	SKLVSDFR	K2(DSSO)	2	Cas9	965	16068	20190409_Lumos_RSLC6_Beveridge_Clausen_IMP_peplib_DSSO_stHCD-MS2.raw	F6
FALSE	MTNFDKNLPNEK-SKLVSDFR	DSSO	Intra	MS2	MS2	1	1	100.36	100.36	853.745911	3	2559.223179	17039	57.9768	-0.54454	FALSE	39.46	Cas9-Cas9	MTNFDKNLPNEK	K6(DSSO)	6	Cas9	504	SKLVSDFR	K2(DSSO)	2	Cas9	965	17039	20190409_Lumos_RSLC6_Beveridge_Clausen_IMP_peplib_DSSO_stHCD-MS2.raw	F6
FALSE	MDGTEELLVKLNR-QLKEDYFK	DSSO	Intra	MS2	MS2	1	1	99.97	99.97	915.788147	3	2745.349888	23920	80.8278	-0.91373	FALSE	54.03	Cas9-Cas9	MDGTEELLVKLNR	K10(DSSO)	10	Cas9	396	QLKEDYFK	K3(DSSO)	3	Cas9	569	23920	20190409_Lumos_RSLC6_Beveridge_Clausen_IMP_peplib_DSSO_stHCD-MS2.raw	F6
FALSE	HKPENIVIEMAR-YDENDKLIR	DSSO	Intra	MS2	MS2	1	1	99.51	87.92	690.594299	4	2759.355368	17919	60.8631	-2.26802	FALSE	31.75	Cas9-Cas9	HKPENIVIEMAR	K2(DSSO)	2	Cas9	759	YDENDKLIR	K6(DSSO)	6	Cas9	952	17919	20190409_Lumos_RSLC6_Beveridge_Clausen_IMP_peplib_DSSO_stHCD-MS2.raw	F6
FALSE	GKSDNVPSEEVVK-VKYVTEGMR	DSSO	Intra	MS2	MS2	1	1	99.51	99.51	876.430542	3	2627.277073	13376	46.5659	-3.02444	FALSE	45.23	Cas9-Cas9	GKSDNVPSEEVVK	K2(DSSO)	2	Cas9	870	VKYVTEGMR	K2(DSSO)	2	Cas9	532	13376	20190409_Lumos_RSLC6_Beveridge_Clausen_IMP_peplib_DSSO_stHCD-MS2.raw	F6
FALSE	TILDFLKSDGFANR-YDENDKLIR	DSSO	Intra	MS2	MS2	1	1	99.51	99.51	730.610412	4	2919.419821	27474	93.036	-0.17854	FALSE	45.23	Cas9-Cas9	TILDFLKSDGFANR	K7(DSSO)	7	Cas9	688	YDENDKLIR	K6(DSSO)	6	Cas9	952	27474	20190409_Lumos_RSLC6_Beveridge_Clausen_IMP_peplib_DSSO_stHCD-MS2.raw	F6
FALSE	GKSDNVPSEEVVK-VKYVTEGMR	DSSO	Intra	MS2	MS2	1	1	99.51	99.51	881.76062	3	2643.267307	12069	42.5611	-1.23482	FALSE	45.23	Cas9-Cas9	GKSDNVPSEEVVK	K2(DSSO)	2	Cas9	870	VKYVTEGMR	K2(DSSO);M8(Oxidation)	2	Cas9	532	12069	20190409_Lumos_RSLC6_Beveridge_Clausen_IMP_peplib_DSSO_stHCD-MS2.raw	F6
FALSE	MDGTEELLVKLNR-GGLSELDKAGFIK	DSSO	Intra	MS2	MS2	1	1	99.37	84.4	757.136841	4	3025.525534	25316	85.604	-1.15173	FALSE	76.14	Cas9-Cas9	MDGTEELLVKLNR	M1(Oxidation);K10(DSSO)	10	Cas9	396	GGLSELDKAGFIK	K8(DSSO)	8	Cas9	917	25316	20190409_Lumos_RSLC6_Beveridge_Clausen_IMP_peplib_DSSO_stHCD-MS2.raw	F6
FALSE	MTNFDKNLPNEK-SKLVSDFR	DSSO	Intra	MS2	MS2	1	1	99.23	99.23	644.558777	4	2575.213278	17059	58.0449	1.32962	FALSE	39.46	Cas9-Cas9	MTNFDKNLPNEK	M1(Oxidation);K6(DSSO)	6	Cas9	504	SKLVSDFR	K2(DSSO)	2	Cas9	965	17059	20190409_Lumos_RSLC6_Beveridge_Clausen_IMP_peplib_DSSO_stHCD-MS2.raw	F6
FALSE	VLSAYNKHR-KLVDSTDK	DSSO	Intra	MS2	MS2	1	1	99.23	99.23	538.278015	4	2150.090231	8119	30.3107	0.37169	FALSE	46.04	Cas9-Cas9	VLSAYNKHR	K7(DSSO)	7	Cas9	1300	KLVDSTDK	K1(DSSO)	1	Cas9	145	8119	20190409_Lumos_RSLC6_Beveridge_Clausen_IMP_peplib_DSSO_stHCD-MS2.raw	F6
FALSE	MTNFDKNLPNEK-SKLVSDFR	DSSO	Intra	MS2	MS2	1	1	99.23	99.23	640.560852	4	2559.221578	17796	60.4812	0.08104	FALSE	37.17	Cas9-Cas9	MTNFDKNLPNEK	K6(DSSO)	6	Cas9	504	SKLVSDFR	K2(DSSO)	2	Cas9	965	17796	20190409_Lumos_RSLC6_Beveridge_Clausen_IMP_peplib_DSSO_stHCD-MS2.raw	F6
FALSE	NSDKLIAR-KGILQTVK	DSSO	Intra	MS2	MS2	1	1	98.54	92.6	490.777557	4	1960.0884	13051	45.5217	0.59889	FALSE	33.37	Cas9-Cas9	NSDKLIAR	K4(DSSO)	4	Cas9	1122	KGILQTVK	K1(DSSO)	1	Cas9	739	13051	20190409_Lumos_RSLC6_Beveridge_Clausen_IMP_peplib_DSSO_stHCD-MS2.raw	F6
FALSE	IEKILTFR-KLVDSTDK	DSSO	Intra	MS2	MS2	1	1	98.54	66.32	521.28418	4	2082.114889	16902	57.5233	0.11055	FALSE	49.07	Cas9-Cas9	IEKILTFR	K3(DSSO)	3	Cas9	446	KLVDSTDK	K1(DSSO)	1	Cas9	145	16902	20190409_Lumos_RSLC6_Beveridge_Clausen_IMP_peplib_DSSO_stHCD-MS2.raw	F6
FALSE	TILDFLKSDGFANR-YDENDKLIR	DSSO	Intra	MS2	MS2	1	1	98.51	94.06	973.812622	3	2919.423313	27467	93.0111	-1.37523	FALSE	54.03	Cas9-Cas9	TILDFLKSDGFANR	K7(DSSO)	7	Cas9	688	YDENDKLIR	K6(DSSO)	6	Cas9	952	27467	20190409_Lumos_RSLC6_Beveridge_Clausen_IMP_peplib_DSSO_stHCD-MS2.raw	F6
FALSE	NSDKLIAR-MKNYWR	DSSO	Intra	MS2	MS2	1	1	97.87	97.87	493.494842	4	1970.95754	13826	47.9305	-0.0139	FALSE	54.03	Cas9-Cas9	NSDKLIAR	K4(DSSO)	4	Cas9	1122	MKNYWR	K2(DSSO)	2	Cas9	884	13826	20190409_Lumos_RSLC6_Beveridge_Clausen_IMP_peplib_DSSO_stHCD-MS2.raw	F6
FALSE	HKPENIVIEMAR-YDENDKLIR	DSSO	Intra	MS2	MS2	1	1	97.6	82.34	690.593506	4	2759.352194	17865	60.6933	-1.11739	FALSE	35.17	Cas9-Cas9	HKPENIVIEMAR	K2(DSSO)	2	Cas9	759	YDENDKLIR	K6(DSSO)	6	Cas9	952	17865	20190409_Lumos_RSLC6_Beveridge_Clausen_IMP_peplib_DSSO_stHCD-MS2.raw	F6
FALSE	HKPENIVIEMAR-FDNLTKAER	DSSO	Intra	MS2	MS2	1	1	97.6	84.55	676.585998	4	2703.322164	16252	55.4473	0.27103	FALSE	61.09	Cas9-Cas9	HKPENIVIEMAR	K2(DSSO);M10(Oxidation)	2	Cas9	759	FDNLTKAER	K6(DSSO)	6	Cas9	906	16252	20190409_Lumos_RSLC6_Beveridge_Clausen_IMP_peplib_DSSO_stHCD-MS2.raw	F6
FALSE	TEVQTGGFSKESILPK-APLSASMIKR	DSSO	Intra	MS2	MS2	1	1	97.6	97.6	989.844116	3	2967.517796	18570	62.9915	-0.41284	FALSE	50.07	Cas9-Cas9	TEVQTGGFSKESILPK	K10(DSSO)	10	Cas9	1111	APLSASMIKR	M7(Oxidation);K9(DSSO)	9	Cas9	327	18570	20190409_Lumos_RSLC6_Beveridge_Clausen_IMP_peplib_DSSO_stHCD-MS2.raw	F6
FALSE	TEVQTGGFSKESILPK-APLSASMIKR	DSSO	Intra	MS2	MS2	1	1	97.6	97.6	738.636963	4	2951.526022	20364	68.9407	-1.47962	FALSE	61.04	Cas9-Cas9	TEVQTGGFSKESILPK	K10(DSSO)	10	Cas9	1111	APLSASMIKR	K9(DSSO)	9	Cas9	327	20364	20190409_Lumos_RSLC6_Beveridge_Clausen_IMP_peplib_DSSO_stHCD-MS2.raw	F6
FALSE	MTNFDKNLPNEK-SKLVSDFR	DSSO	Intra	MS2	MS2	1	1	97.31	97.31	644.560058	4	2575.218405	16396	55.9076	-0.66204	FALSE	23.47	Cas9-Cas9	MTNFDKNLPNEK	M1(Oxidation);K6(DSSO)	6	Cas9	504	SKLVSDFR	K2(DSSO)	2	Cas9	965	16396	20190409_Lumos_RSLC6_Beveridge_Clausen_IMP_peplib_DSSO_stHCD-MS2.raw	F6
FALSE	MIAKSEQEIGK-FDNLTKAER	DSSO	Intra	MS2	MS2	1	1	96.44	86.45	621.808716	4	2484.213034	13137	45.7892	-0.86453	FALSE	35.17	Cas9-Cas9	MIAKSEQEIGK	K4(DSSO)	4	Cas9	1028	FDNLTKAER	K6(DSSO)	6	Cas9	906	13137	20190409_Lumos_RSLC6_Beveridge_Clausen_IMP_peplib_DSSO_stHCD-MS2.raw	F6
FALSE	SNFDLAEDAKLQLSK-SSFEKNPIDFLEAK	DSSO	Intra	MS2	MS2	1	1	96.25	96.25	1154.234131	3	3460.687839	28104	95.2802	-1.44388	FALSE	45.23	Cas9-Cas9	SNFDLAEDAKLQLSK	K10(DSSO)	10	Cas9	267	SSFEKNPIDFLEAK	K5(DSSO)	5	Cas9	1180	28104	20190409_Lumos_RSLC6_Beveridge_Clausen_IMP_peplib_DSSO_stHCD-MS2.raw	F6
FALSE	APLSASMIKR-KFDNLTK	DSSO	Intra	MS2	MS2	1	1	96.04	88.35	699.367981	3	2096.08939	15771	53.939	-0.7309	FALSE	37.17	Cas9-Cas9	APLSASMIKR	K9(DSSO)	9	Cas9	327	KFDNLTK	K1(DSSO)	1	Cas9	900	15771	20190409_Lumos_RSLC6_Beveridge_Clausen_IMP_peplib_DSSO_stHCD-MS2.raw	F6
FALSE	TEVQTGGFSKESILPK-KFDNLTK	DSSO	Intra	MS2	MS2	1	1	96.04	96.04	915.13446	3	2743.388828	19437	65.8354	-1.07717	FALSE	45.23	Cas9-Cas9	TEVQTGGFSKESILPK	K10(DSSO)	10	Cas9	1111	KFDNLTK	K1(DSSO)	1	Cas9	900	19437	20190409_Lumos_RSLC6_Beveridge_Clausen_IMP_peplib_DSSO_stHCD-MS2.raw	F6
FALSE	DDSIDNKVLTR-KGILQTVK	DSSO	Intra	MS2	MS2	1	1	95.86	95.86	580.56073	4	2319.22109	17632	59.9559	0.58128	FALSE	42.1	Cas9-Cas9	DDSIDNKVLTR	K7(DSSO)	7	Cas9	859	KGILQTVK	K1(DSSO)	1	Cas9	739	17632	20190409_Lumos_RSLC6_Beveridge_Clausen_IMP_peplib_DSSO_stHCD-MS2.raw	F6
FALSE	SDNVPSEEVVKK-LVDSTDKADLR	DSSO	Intra	MS2	MS2	1	1	95.79	90.05	680.836487	4	2720.324118	15455	52.8895	1.97256	FALSE	39.46	Cas9-Cas9	SDNVPSEEVVKK	K11(DSSO)	11	Cas9	881	LVDSTDKADLR	K7(DSSO)	7	Cas9	152	15455	20190409_Lumos_RSLC6_Beveridge_Clausen_IMP_peplib_DSSO_stHCD-MS2.raw	F6
FALSE	MTNFDKNLPNEK-SKLVSDFR	DSSO	Intra	MS2	MS2	1	1	95.44	95.44	859.078369	3	2575.220554	16077	54.893	-1.49713	FALSE	39.46	Cas9-Cas9	MTNFDKNLPNEK	M1(Oxidation);K6(DSSO)	6	Cas9	504	SKLVSDFR	K2(DSSO)	2	Cas9	965	16077	20190409_Lumos_RSLC6_Beveridge_Clausen_IMP_peplib_DSSO_stHCD-MS2.raw	F6
FALSE	LEESFLVEEDKK-VKYVTEGMR	DSSO	Intra	MS2	MS2	1	1	95.39	95.39	902.440491	3	2705.306919	18070	61.3561	-0.76632	FALSE	45.23	Cas9-Cas9	LEESFLVEEDKK	K11(DSSO)	11	Cas9	115	VKYVTEGMR	K2(DSSO)	2	Cas9	532	18070	20190409_Lumos_RSLC6_Beveridge_Clausen_IMP_peplib_DSSO_stHCD-MS2.raw	F6
FALSE	SSFEKNPIDFLEAK-VLSAYNKHR	DSSO	Intra	MS2	MS2	1	1	94.67	94.67	957.146912	3	2869.426182	19448	65.8731	-2.53662	FALSE	45.23	Cas9-Cas9	SSFEKNPIDFLEAK	K5(DSSO)	5	Cas9	1180	VLSAYNKHR	K7(DSSO)	7	Cas9	1300	19448	20190409_Lumos_RSLC6_Beveridge_Clausen_IMP_peplib_DSSO_stHCD-MS2.raw	F6
FALSE	TILDFLKSDGFANR-FDNLTKAER	DSSO	Intra	MS2	MS2	1	1	94.67	94.67	712.605041	4	2847.398336	26324	89.1012	-0.05833	FALSE	49.07	Cas9-Cas9	TILDFLKSDGFANR	K7(DSSO)	7	Cas9	688	FDNLTKAER	K6(DSSO)	6	Cas9	906	26324	20190409_Lumos_RSLC6_Beveridge_Clausen_IMP_peplib_DSSO_stHCD-MS2.raw	F6
FALSE	DFQFYKVR-FDNLTKAER	DSSO	Intra	MS2	MS2	1	1	94.67	94.67	785.049133	3	2353.132847	19972	67.6494	-1.99964	FALSE	39.46	Cas9-Cas9	DFQFYKVR	K6(DSSO)	6	Cas9	978	FDNLTKAER	K6(DSSO)	6	Cas9	906	19972	20190409_Lumos_RSLC6_Beveridge_Clausen_IMP_peplib_DSSO_stHCD-MS2.raw	F6
FALSE	MTNFDKNLPNEK-SKLVSDFR	DSSO	Intra	MS2	MS2	1	1	94.4	94.4	853.746704	3	2559.225559	17378	59.1009	-1.47502	FALSE	49.07	Cas9-Cas9	MTNFDKNLPNEK	K6(DSSO)	6	Cas9	504	SKLVSDFR	K2(DSSO)	2	Cas9	965	17378	20190409_Lumos_RSLC6_Beveridge_Clausen_IMP_peplib_DSSO_stHCD-MS2.raw	F6
FALSE	NSDKLIAR-KGILQTVK	DSSO	Intra	MS2	MS2	1	1	94.4	94.4	490.778015	4	1960.090231	14243	49.1694	-0.33575	FALSE	26.52	Cas9-Cas9	NSDKLIAR	K4(DSSO)	4	Cas9	1122	KGILQTVK	K1(DSSO)	1	Cas9	739	14243	20190409_Lumos_RSLC6_Beveridge_Clausen_IMP_peplib_DSSO_stHCD-MS2.raw	F6
FALSE	SDNVPSEEVVKK-GYKEVK	DSSO	Intra	MS2	MS2	1	1	94.27	86.34	553.526611	4	2211.084616	10407	37.392	0.14732	FALSE	49.07	Cas9-Cas9	SDNVPSEEVVKK	K11(DSSO)	11	Cas9	881	GYKEVK	K3(DSSO)	3	Cas9	1192	10407	20190409_Lumos_RSLC6_Beveridge_Clausen_IMP_peplib_DSSO_stHCD-MS2.raw	F6
FALSE	LVDSTDKADLR-GYKEVK	DSSO	Intra	MS2	MS2	1	1	94.27	58.39	529.017578	4	2113.048483	11919	42.1004	-0.152	FALSE	50.07	Cas9-Cas9	LVDSTDKADLR	K7(DSSO)	7	Cas9	152	GYKEVK	K3(DSSO)	3	Cas9	1192	11919	20190409_Lumos_RSLC6_Beveridge_Clausen_IMP_peplib_DSSO_stHCD-MS2.raw	F6
FALSE	VVDELVKVMGR-KPAFLSGEQK	DSSO	Intra	MS2	MS2	1	1	93.82	93.82	841.438232	3	2522.300144	17389	59.1358	-0.33171	FALSE	54.03	Cas9-Cas9	VVDELVKVMGR	K7(DSSO);M9(Oxidation)	7	Cas9	753	KPAFLSGEQK	K1(DSSO)	1	Cas9	540	17389	20190409_Lumos_RSLC6_Beveridge_Clausen_IMP_peplib_DSSO_stHCD-MS2.raw	F6
FALSE	HKPENIVIEMAR-MIAKSEQEIGK	DSSO	Intra	MS2	MS2	1	1	92.82	79.1	707.609436	4	2827.415914	15339	52.5118	-0.29428	FALSE	54.03	Cas9-Cas9	HKPENIVIEMAR	K2(DSSO)	2	Cas9	759	MIAKSEQEIGK	K4(DSSO)	4	Cas9	1028	15339	20190409_Lumos_RSLC6_Beveridge_Clausen_IMP_peplib_DSSO_stHCD-MS2.raw	F6
FALSE	SEQEIGKATAK-FKVLGNTDR	DSSO	Intra	MS2	MS2	1	1	92.79	92.79	790.066406	3	2368.184666	12547	43.9965	-1.4213	FALSE	45.23	Cas9-Cas9	SEQEIGKATAK	K7(DSSO)	7	Cas9	1035	FKVLGNTDR	K2(DSSO)	2	Cas9	37	12547	20190409_Lumos_RSLC6_Beveridge_Clausen_IMP_peplib_DSSO_stHCD-MS2.raw	F6
FALSE	MLASAGELQKGNELALPSK-VVDELVKVMGR	DSSO	Intra	MS2	MS2	1	1	92.73	92.73	840.439514	4	3358.736227	23590	79.7126	1.68839	FALSE	49.07	Cas9-Cas9	MLASAGELQKGNELALPSK	K10(DSSO)	10	Cas9	1226	VVDELVKVMGR	K7(DSSO)	7	Cas9	753	23590	20190409_Lumos_RSLC6_Beveridge_Clausen_IMP_peplib_DSSO_stHCD-MS2.raw	F6
FALSE	TEVQTGGFSKESILPK-APLSASMIKR	DSSO	Intra	MS2	MS2	1	1	92.69	92.69	742.635193	4	2967.518942	20072	67.9784	-0.79923	FALSE	45.23	Cas9-Cas9	TEVQTGGFSKESILPK	K10(DSSO)	10	Cas9	1111	APLSASMIKR	M7(Oxidation);K9(DSSO)	9	Cas9	327	20072	20190409_Lumos_RSLC6_Beveridge_Clausen_IMP_peplib_DSSO_stHCD-MS2.raw	F6
FALSE	KSEETITPWNFEEVVDK-SKLVSDFR	DSSO	Intra	MS2	MS2	1	1	92.28	92.28	1053.845337	3	3159.521458	24677	83.4191	-0.75491	FALSE	49.07	Cas9-Cas9	KSEETITPWNFEEVVDK	K1(DSSO)	1	Cas9	472	SKLVSDFR	K2(DSSO)	2	Cas9	965	24677	20190409_Lumos_RSLC6_Beveridge_Clausen_IMP_peplib_DSSO_stHCD-MS2.raw	F6
FALSE	MTNFDKNLPNEK-SKLVSDFR	DSSO	Intra	MS2	MS2	1	1	92.28	92.28	853.746277	3	2559.224277	17538	59.6483	-0.97399	FALSE	49.07	Cas9-Cas9	MTNFDKNLPNEK	K6(DSSO)	6	Cas9	504	SKLVSDFR	K2(DSSO)	2	Cas9	965	17538	20190409_Lumos_RSLC6_Beveridge_Clausen_IMP_peplib_DSSO_stHCD-MS2.raw	F6
FALSE	NSDKLIAR-MKNYWR	DSSO	Intra	MS2	MS2	1	1	92.15	92.15	493.494964	4	1970.958029	13648	47.4031	-0.26176	FALSE	54.03	Cas9-Cas9	NSDKLIAR	K4(DSSO)	4	Cas9	1122	MKNYWR	K2(DSSO)	2	Cas9	884	13648	20190409_Lumos_RSLC6_Beveridge_Clausen_IMP_peplib_DSSO_stHCD-MS2.raw	F6
FALSE	GGLSELDKAGFIK-QLKEDYFK	DSSO	Intra	MS2	MS2	1	1	92.08	92.08	854.763794	3	2562.276829	21544	72.8341	1.08911	FALSE	42.1	Cas9-Cas9	GGLSELDKAGFIK	K8(DSSO)	8	Cas9	917	QLKEDYFK	K3(DSSO)	3	Cas9	569	21544	20190409_Lumos_RSLC6_Beveridge_Clausen_IMP_peplib_DSSO_stHCD-MS2.raw	F6
FALSE	DDSIDNKVLTR-NSDKLIAR	DSSO	Intra	MS2	MS2	1	1	92.08	92.08	783.728943	3	2349.172276	17169	58.4038	-0.34526	FALSE	49.07	Cas9-Cas9	DDSIDNKVLTR	K7(DSSO)	7	Cas9	859	NSDKLIAR	K4(DSSO)	4	Cas9	1122	17169	20190409_Lumos_RSLC6_Beveridge_Clausen_IMP_peplib_DSSO_stHCD-MS2.raw	F6
FALSE	SEQEIGKATAK-FKVLGNTDR	DSSO	Intra	MS2	MS2	1	1	91.44	91.44	790.06543	3	2368.181736	12215	42.9855	-0.18367	FALSE	45.23	Cas9-Cas9	SEQEIGKATAK	K7(DSSO)	7	Cas9	1035	FKVLGNTDR	K2(DSSO)	2	Cas9	37	12215	20190409_Lumos_RSLC6_Beveridge_Clausen_IMP_peplib_DSSO_stHCD-MS2.raw	F6
FALSE	SSFEKNPIDFLEAK-VLSAYNKHR	DSSO	Intra	MS2	MS2	1	1	91.26	86.2	718.11029	4	2869.419332	19490	66.0135	-0.14875	FALSE	54.03	Cas9-Cas9	SSFEKNPIDFLEAK	K5(DSSO)	5	Cas9	1180	VLSAYNKHR	K7(DSSO)	7	Cas9	1300	19490	20190409_Lumos_RSLC6_Beveridge_Clausen_IMP_peplib_DSSO_stHCD-MS2.raw	F6
FALSE	MIAKSEQEIGK-YDENDKLIR	DSSO	Intra	MS2	MS2	1	1	91.09	91.09	858.080627	3	2572.227329	13380	46.5795	-0.15498	FALSE	45.23	Cas9-Cas9	MIAKSEQEIGK	M1(Oxidation);K4(DSSO)	4	Cas9	1028	YDENDKLIR	K6(DSSO)	6	Cas9	952	13380	20190409_Lumos_RSLC6_Beveridge_Clausen_IMP_peplib_DSSO_stHCD-MS2.raw	F6
FALSE	KIECFDSVEISGVEDR-FDNLTKAER	DSSO	Intra	MS2	MS2	1	1	91.09	91.09	1045.156494	3	3133.454929	19811	67.1136	-3.08799	FALSE	42.1	Cas9-Cas9	KIECFDSVEISGVEDR	K1(DSSO);C4(Carbamidomethyl)	1	Cas9	575	FDNLTKAER	K6(DSSO)	6	Cas9	906	19811	20190409_Lumos_RSLC6_Beveridge_Clausen_IMP_peplib_DSSO_stHCD-MS2.raw	F6
FALSE	TILDFLKSDGFANR-MIAKSEQEIGK	DSSO	Intra	MS2	MS2	1	1	90.99	77.41	747.626648	4	2987.484762	25101	84.8685	0.17031	FALSE	61.04	Cas9-Cas9	TILDFLKSDGFANR	K7(DSSO)	7	Cas9	688	MIAKSEQEIGK	K4(DSSO)	4	Cas9	1028	25101	20190409_Lumos_RSLC6_Beveridge_Clausen_IMP_peplib_DSSO_stHCD-MS2.raw	F6
FALSE	MIAKSEQEIGK-FDNLTKAER	DSSO	Intra	MS2	MS2	1	1	90.94	87.78	625.807251	4	2500.207174	12164	42.8387	-0.5493	FALSE	50	Cas9-Cas9	MIAKSEQEIGK	M1(Oxidation);K4(DSSO)	4	Cas9	1028	FDNLTKAER	K6(DSSO)	6	Cas9	906	12164	20190409_Lumos_RSLC6_Beveridge_Clausen_IMP_peplib_DSSO_stHCD-MS2.raw	F6
FALSE	KIECFDSVEISGVEDR-YDENDKLIR	DSSO	Intra	MS2	MS2	1	1	90.94	85.74	1069.161865	3	3205.471043	21067	71.2566	-1.45324	FALSE	42.1	Cas9-Cas9	KIECFDSVEISGVEDR	K1(DSSO);C4(Carbamidomethyl)	1	Cas9	575	YDENDKLIR	K6(DSSO)	6	Cas9	952	21067	20190409_Lumos_RSLC6_Beveridge_Clausen_IMP_peplib_DSSO_stHCD-MS2.raw	F6
FALSE	GKSDNVPSEEVVK-VKYVTEGMR	DSSO	Intra	MS2	MS2	1	1	90.29	90.29	876.428711	3	2627.27158	13535	47.0717	-0.93281	FALSE	45.23	Cas9-Cas9	GKSDNVPSEEVVK	K2(DSSO)	2	Cas9	870	VKYVTEGMR	K2(DSSO)	2	Cas9	532	13535	20190409_Lumos_RSLC6_Beveridge_Clausen_IMP_peplib_DSSO_stHCD-MS2.raw	F6
FALSE	NPIDFLEAKGYK-APLSASMIKR	DSSO	Intra	MS2	MS2	1	1	89.9	85.49	657.091492	4	2625.344137	22632	76.4563	-1.00219	FALSE	61.04	Cas9-Cas9	NPIDFLEAKGYK	K9(DSSO)	9	Cas9	1189	APLSASMIKR	K9(DSSO)	9	Cas9	327	22632	20190409_Lumos_RSLC6_Beveridge_Clausen_IMP_peplib_DSSO_stHCD-MS2.raw	F6
FALSE	VVDELVKVMGR-KPAFLSGEQK	DSSO	Intra	MS2	MS2	1	1	89.9	89.9	631.330627	4	2522.30068	17233	58.6021	-0.54425	FALSE	57.75	Cas9-Cas9	VVDELVKVMGR	K7(DSSO);M9(Oxidation)	7	Cas9	753	KPAFLSGEQK	K1(DSSO)	1	Cas9	540	17233	20190409_Lumos_RSLC6_Beveridge_Clausen_IMP_peplib_DSSO_stHCD-MS2.raw	F6
FALSE	MLASAGELQKGNELALPSK-KPAFLSGEQK	DSSO	Intra	MS2	MS2	1	1	89.7	84.32	809.41333	4	3234.631491	19259	65.2499	2.16051	FALSE	45.23	Cas9-Cas9	MLASAGELQKGNELALPSK	M1(Oxidation);K10(DSSO)	10	Cas9	1226	KPAFLSGEQK	K1(DSSO)	1	Cas9	540	19259	20190409_Lumos_RSLC6_Beveridge_Clausen_IMP_peplib_DSSO_stHCD-MS2.raw	F6
FALSE	TYAHLFDDKVMK-NLPNEKVLPK	DSSO	Intra	MS2	MS2	1	1	89.7	83.98	694.857117	4	2776.406637	18171	61.6845	-0.64911	FALSE	42.1	Cas9-Cas9	TYAHLFDDKVMK	K9(DSSO)	9	Cas9	650	NLPNEKVLPK	K6(DSSO)	6	Cas9	510	18171	20190409_Lumos_RSLC6_Beveridge_Clausen_IMP_peplib_DSSO_stHCD-MS2.raw	F6
FALSE	QLLNAKLITQR-QLKEDYFK	DSSO	Intra	MS2	MS2	1	1	89.38	89.38	842.454162	3	2525.347935	19652	66.5651	-1.86708	FALSE	35.17	Cas9-Cas9	QLLNAKLITQR	K6(DSSO)	6	Cas9	894	QLKEDYFK	K3(DSSO)	3	Cas9	569	19652	20190409_Lumos_RSLC6_Beveridge_Clausen_IMP_peplib_DSSO_stHCD-MS2.raw	F6
FALSE	TEVQTGGFSKESILPK-FIKPILEK	DSSO	Intra	MS2	MS2	1	1	89.38	89.38	955.849365	3	2865.533543	21569	72.9161	-0.60478	FALSE	61.04	Cas9-Cas9	TEVQTGGFSKESILPK	K10(DSSO)	10	Cas9	1111	FIKPILEK	K3(DSSO)	3	Cas9	381	21569	20190409_Lumos_RSLC6_Beveridge_Clausen_IMP_peplib_DSSO_stHCD-MS2.raw	F6
FALSE	SSFEKNPIDFLEAK-KLVDSTDK	DSSO	Intra	MS2	MS2	1	1	89.08	82.98	896.443359	3	2687.315525	22190	74.9727	-1.29711	FALSE	49.07	Cas9-Cas9	SSFEKNPIDFLEAK	K5(DSSO)	5	Cas9	1180	KLVDSTDK	K1(DSSO)	1	Cas9	145	22190	20190409_Lumos_RSLC6_Beveridge_Clausen_IMP_peplib_DSSO_stHCD-MS2.raw	F6
FALSE	LESEFVYGDYKVYDVR-MLASAGELQKGNELALPSK	DSSO	Intra	MS2	MS2	1	1	88.5	88.5	1028.748047	4	4111.970358	23906	80.7824	4.26139	FALSE	39.46	Cas9-Cas9	LESEFVYGDYKVYDVR	K11(DSSO)	11	Cas9	1018	MLASAGELQKGNELALPSK	M1(Oxidation);K10(DSSO)	10	Cas9	1226	23906	20190409_Lumos_RSLC6_Beveridge_Clausen_IMP_peplib_DSSO_stHCD-MS2.raw	F6
FALSE	NPIDFLEAKGYK-KLINGIR	DSSO	Intra	MS2	MS2	1	1	87.76	87.76	592.068848	4	2365.253561	22447	75.825	2.05917	FALSE	49.07	Cas9-Cas9	NPIDFLEAKGYK	K9(DSSO)	9	Cas9	1189	KLINGIR	K1(DSSO)	1	Cas9	669	22447	20190409_Lumos_RSLC6_Beveridge_Clausen_IMP_peplib_DSSO_stHCD-MS2.raw	F6
FALSE	VNTEITKAPLSASMIK-FKVLGNTDR	DSSO	Intra	MS2	MS2	1	1	87.63	87.63	975.840698	3	2925.507542	17967	61.0227	-0.52504	FALSE	45.23	Cas9-Cas9	VNTEITKAPLSASMIK	K7(DSSO);M14(Oxidation)	7	Cas9	318	FKVLGNTDR	K2(DSSO)	2	Cas9	37	17967	20190409_Lumos_RSLC6_Beveridge_Clausen_IMP_peplib_DSSO_stHCD-MS2.raw	F6
FALSE	MIAKSEQEIGK-FDNLTKAER	DSSO	Intra	MS2	MS2	1	1	87.63	78.86	828.743591	3	2484.216221	14798	50.8291	-2.14806	FALSE	54.03	Cas9-Cas9	MIAKSEQEIGK	K4(DSSO)	4	Cas9	1028	FDNLTKAER	K6(DSSO)	6	Cas9	906	14798	20190409_Lumos_RSLC6_Beveridge_Clausen_IMP_peplib_DSSO_stHCD-MS2.raw	F6
FALSE	SDNVPSEEVVKK-GYKEVK	DSSO	Intra	MS2	MS2	1	1	87.26	79.34	553.526794	4	2211.085348	10237	36.8848	-0.18408	FALSE	54.03	Cas9-Cas9	SDNVPSEEVVKK	K11(DSSO)	11	Cas9	881	GYKEVK	K3(DSSO)	3	Cas9	1192	10237	20190409_Lumos_RSLC6_Beveridge_Clausen_IMP_peplib_DSSO_stHCD-MS2.raw	F6
FALSE	LVDSTDKADLR-GYKEVK	DSSO	Intra	MS2	MS2	1	1	87.26	71.88	705.021606	3	2113.050266	11480	40.7389	-0.99643	FALSE	45.23	Cas9-Cas9	LVDSTDKADLR	K7(DSSO)	7	Cas9	152	GYKEVK	K3(DSSO)	3	Cas9	1192	11480	20190409_Lumos_RSLC6_Beveridge_Clausen_IMP_peplib_DSSO_stHCD-MS2.raw	F6
FALSE	LVDSTDKADLR-GQKNSR	DSSO	Intra	MS2	MS2	1	1	87.26	87.26	693.676575	3	2079.015171	8193	30.5355	-0.8005	FALSE	45.23	Cas9-Cas9	LVDSTDKADLR	K7(DSSO)	7	Cas9	152	GQKNSR	K3(DSSO)	3	Cas9	779	8193	20190409_Lumos_RSLC6_Beveridge_Clausen_IMP_peplib_DSSO_stHCD-MS2.raw	F6
FALSE	LVDSTDKADLR-GQKNSR	DSSO	Intra	MS2	MS2	1	1	87.26	87.26	693.677795	3	2079.018833	8029	30.0315	-2.56282	FALSE	45.23	Cas9-Cas9	LVDSTDKADLR	K7(DSSO)	7	Cas9	152	GQKNSR	K3(DSSO)	3	Cas9	779	8029	20190409_Lumos_RSLC6_Beveridge_Clausen_IMP_peplib_DSSO_stHCD-MS2.raw	F6
FALSE	LVDSTDKADLR-GYKEVK	DSSO	Intra	MS2	MS2	1	1	87.12	61.23	529.018371	4	2113.051657	12101	42.6537	-1.65473	FALSE	50.07	Cas9-Cas9	LVDSTDKADLR	K7(DSSO)	7	Cas9	152	GYKEVK	K3(DSSO)	3	Cas9	1192	12101	20190409_Lumos_RSLC6_Beveridge_Clausen_IMP_peplib_DSSO_stHCD-MS2.raw	F6
FALSE	LVDSTDKADLR-VMKQLK	DSSO	Intra	MS2	MS2	1	1	87.12	70.76	712.706482	3	2136.104893	12460	43.7321	-0.46378	FALSE	54.03	Cas9-Cas9	LVDSTDKADLR	K7(DSSO)	7	Cas9	152	VMKQLK	K3(DSSO)	3	Cas9	653	12460	20190409_Lumos_RSLC6_Beveridge_Clausen_IMP_peplib_DSSO_stHCD-MS2.raw	F6
FALSE	VMKQLK-GYKEVK	DSSO	Intra	MS2	MS2	1	1	87.12	73.82	542.958374	3	1626.860569	8085	30.2039	-0.7423	FALSE	39.46	Cas9-Cas9	VMKQLK	K3(DSSO)	3	Cas9	653	GYKEVK	K3(DSSO)	3	Cas9	1192	8085	20190409_Lumos_RSLC6_Beveridge_Clausen_IMP_peplib_DSSO_stHCD-MS2.raw	F6
FALSE	KNLIGALLFDSGETAEATR-SDNVPSEEVVKK	DSSO	Intra	MS2	MS2	1	1	86.87	86.87	1165.248047	3	3493.729588	25196	85.1911	2.02795	FALSE	61.04	Cas9-Cas9	KNLIGALLFDSGETAEATR	K1(DSSO)	1	Cas9	49	SDNVPSEEVVKK	K11(DSSO)	11	Cas9	881	25196	20190409_Lumos_RSLC6_Beveridge_Clausen_IMP_peplib_DSSO_stHCD-MS2.raw	F6
FALSE	NPIDFLEAKGYK-KFDNLTK	DSSO	Intra	MS2	MS2	1	1	86.63	86.63	605.057007	4	2417.206198	22432	75.7721	-0.1956	FALSE	45.23	Cas9-Cas9	NPIDFLEAKGYK	K9(DSSO)	9	Cas9	1189	KFDNLTK	K1(DSSO)	1	Cas9	900	22432	20190409_Lumos_RSLC6_Beveridge_Clausen_IMP_peplib_DSSO_stHCD-MS2.raw	F6
FALSE	MTNFDKNLPNEK-SKLVSDFR	DSSO	Intra	MS2	MS2	1	1	86.34	86.34	853.746277	3	2559.224277	17205	58.5236	-0.97399	FALSE	49.07	Cas9-Cas9	MTNFDKNLPNEK	K6(DSSO)	6	Cas9	504	SKLVSDFR	K2(DSSO)	2	Cas9	965	17205	20190409_Lumos_RSLC6_Beveridge_Clausen_IMP_peplib_DSSO_stHCD-MS2.raw	F6
FALSE	MTNFDKNLPNEK-SKLVSDFR	DSSO	Intra	MS2	MS2	1	1	86.34	86.34	853.746399	3	2559.224644	17746	60.3214	-1.11714	FALSE	54.03	Cas9-Cas9	MTNFDKNLPNEK	K6(DSSO)	6	Cas9	504	SKLVSDFR	K2(DSSO)	2	Cas9	965	17746	20190409_Lumos_RSLC6_Beveridge_Clausen_IMP_peplib_DSSO_stHCD-MS2.raw	F6
FALSE	MTNFDKNLPNEK-SKLVSDFR	DSSO	Intra	MS2	MS2	1	1	86.34	86.34	859.078796	3	2575.221836	16412	55.9568	-1.99504	FALSE	45.23	Cas9-Cas9	MTNFDKNLPNEK	M1(Oxidation);K6(DSSO)	6	Cas9	504	SKLVSDFR	K2(DSSO)	2	Cas9	965	16412	20190409_Lumos_RSLC6_Beveridge_Clausen_IMP_peplib_DSSO_stHCD-MS2.raw	F6
FALSE	NSDKLIAR-KGILQTVK	DSSO	Intra	MS2	MS2	1	1	86.34	86.34	490.777618	4	1960.088644	13892	48.1319	0.47427	FALSE	32.2	Cas9-Cas9	NSDKLIAR	K4(DSSO)	4	Cas9	1122	KGILQTVK	K1(DSSO)	1	Cas9	739	13892	20190409_Lumos_RSLC6_Beveridge_Clausen_IMP_peplib_DSSO_stHCD-MS2.raw	F6
FALSE	FIKPILEK-KFDNLTK	DSSO	Intra	MS2	MS2	1	1	85.91	85.91	503.279693	4	2010.096945	17673	60.0929	0.53148	FALSE	42.1	Cas9-Cas9	FIKPILEK	K3(DSSO)	3	Cas9	381	KFDNLTK	K1(DSSO)	1	Cas9	900	17673	20190409_Lumos_RSLC6_Beveridge_Clausen_IMP_peplib_DSSO_stHCD-MS2.raw	F6
FALSE	NSDKLIAR-KGILQTVK	DSSO	Intra	MS2	MS2	1	1	85.91	85.91	490.777771	4	1960.089254	13548	47.1072	0.16272	FALSE	30.28	Cas9-Cas9	NSDKLIAR	K4(DSSO)	4	Cas9	1122	KGILQTVK	K1(DSSO)	1	Cas9	739	13548	20190409_Lumos_RSLC6_Beveridge_Clausen_IMP_peplib_DSSO_stHCD-MS2.raw	F6
FALSE	MIAKSEQEIGK-DFQFYKVR	DSSO	Intra	MS2	MS2	1	1	85.91	85.91	837.074585	3	2509.209202	17616	59.9021	0.38142	FALSE	49.07	Cas9-Cas9	MIAKSEQEIGK	M1(Oxidation);K4(DSSO)	4	Cas9	1028	DFQFYKVR	K6(DSSO)	6	Cas9	978	17616	20190409_Lumos_RSLC6_Beveridge_Clausen_IMP_peplib_DSSO_stHCD-MS2.raw	F6
FALSE	LVDSTDKADLR-VMKQLK	DSSO	Intra	MS2	MS2	1	1	85.52	72.39	534.78186	4	2136.105612	12449	43.6963	-0.80052	FALSE	50.07	Cas9-Cas9	LVDSTDKADLR	K7(DSSO)	7	Cas9	152	VMKQLK	K3(DSSO)	3	Cas9	653	12449	20190409_Lumos_RSLC6_Beveridge_Clausen_IMP_peplib_DSSO_stHCD-MS2.raw	F6
FALSE	SKLVSDFR-KDWDPK	DSSO	Intra	MS2	MS2	1	1	85.52	68.43	474.984405	4	1896.915792	15179	52.0098	0.1229	FALSE	37.17	Cas9-Cas9	SKLVSDFR	K2(DSSO)	2	Cas9	965	KDWDPK	K1(DSSO)	1	Cas9	1128	15179	20190409_Lumos_RSLC6_Beveridge_Clausen_IMP_peplib_DSSO_stHCD-MS2.raw	F6
FALSE	KSEETITPWNFEEVVDK-KDWDPK	DSSO	Intra	MS2	MS2	1	1	85.52	85.52	999.465942	3	2996.383274	23796	80.4107	1.24271	FALSE	61.04	Cas9-Cas9	KSEETITPWNFEEVVDK	K1(DSSO)	1	Cas9	472	KDWDPK	K1(DSSO)	1	Cas9	1128	23796	20190409_Lumos_RSLC6_Beveridge_Clausen_IMP_peplib_DSSO_stHCD-MS2.raw	F6
FALSE	SKLVSDFR-KDWDPK	DSSO	Intra	MS2	MS2	1	1	85.52	68.43	474.984436	4	1896.915914	15003	51.4723	0.05852	FALSE	42.1	Cas9-Cas9	SKLVSDFR	K2(DSSO)	2	Cas9	965	KDWDPK	K1(DSSO)	1	Cas9	1128	15003	20190409_Lumos_RSLC6_Beveridge_Clausen_IMP_peplib_DSSO_stHCD-MS2.raw	F6
FALSE	NSDKLIAR-KGILQTVK	DSSO	Intra	MS2	MS2	1	1	85.33	85.33	654.034912	3	1960.090183	13056	45.5372	-0.31146	FALSE	42.1	Cas9-Cas9	NSDKLIAR	K4(DSSO)	4	Cas9	1122	KGILQTVK	K1(DSSO)	1	Cas9	739	13056	20190409_Lumos_RSLC6_Beveridge_Clausen_IMP_peplib_DSSO_stHCD-MS2.raw	F6
FALSE	HKPENIVIEMAR-FDNLTKAER	DSSO	Intra	MS2	MS2	1	1	85.26	69.68	672.587768	4	2687.329245	17033	57.9561	-0.4699	FALSE	30.09	Cas9-Cas9	HKPENIVIEMAR	K2(DSSO)	2	Cas9	759	FDNLTKAER	K6(DSSO)	6	Cas9	906	17033	20190409_Lumos_RSLC6_Beveridge_Clausen_IMP_peplib_DSSO_stHCD-MS2.raw	F6
FALSE	SEQEIGKATAK-FKVLGNTDR	DSSO	Intra	MS2	MS2	1	1	85.06	72.84	592.800537	4	2368.180319	12537	43.9684	0.41504	FALSE	33.37	Cas9-Cas9	SEQEIGKATAK	K7(DSSO)	7	Cas9	1035	FKVLGNTDR	K2(DSSO)	2	Cas9	37	12537	20190409_Lumos_RSLC6_Beveridge_Clausen_IMP_peplib_DSSO_stHCD-MS2.raw	F6
FALSE	HKPENIVIEMAR-MIAKSEQEIGK	DSSO	Intra	MS2	MS2	1	1	84.88	69.95	707.609375	4	2827.41567	15752	53.8752	-0.20791	FALSE	49.07	Cas9-Cas9	HKPENIVIEMAR	K2(DSSO)	2	Cas9	759	MIAKSEQEIGK	K4(DSSO)	4	Cas9	1028	15752	20190409_Lumos_RSLC6_Beveridge_Clausen_IMP_peplib_DSSO_stHCD-MS2.raw	F6
FALSE	VLSAYNKHR-KLVDSTDK	DSSO	Intra	MS2	MS2	1	1	84.61	84.61	538.276489	4	2150.084127	8283	30.8164	3.21174	FALSE	31.75	Cas9-Cas9	VLSAYNKHR	K7(DSSO)	7	Cas9	1300	KLVDSTDK	K1(DSSO)	1	Cas9	145	8283	20190409_Lumos_RSLC6_Beveridge_Clausen_IMP_peplib_DSSO_stHCD-MS2.raw	F6
FALSE	SSFEKNPIDFLEAK-KLVDSTDK	DSSO	Intra	MS2	MS2	1	1	84.61	84.61	672.583801	4	2687.313375	22189	74.9703	-0.49688	FALSE	49.07	Cas9-Cas9	SSFEKNPIDFLEAK	K5(DSSO)	5	Cas9	1180	KLVDSTDK	K1(DSSO)	1	Cas9	145	22189	20190409_Lumos_RSLC6_Beveridge_Clausen_IMP_peplib_DSSO_stHCD-MS2.raw	F6
FALSE	KGILQTVK-KDLIIK	DSSO	Intra	MS2	MS2	1	1	84.61	47.74	444.019134	4	1773.054708	15180	52.0121	0.40124	FALSE	49.07	Cas9-Cas9	KGILQTVK	K1(DSSO)	1	Cas9	739	KDLIIK	K1(DSSO)	1	Cas9	1196	15180	20190409_Lumos_RSLC6_Beveridge_Clausen_IMP_peplib_DSSO_stHCD-MS2.raw	F6
FALSE	TEVQTGGFSKESILPK-APLSASMIKR	DSSO	Intra	MS2	MS2	1	1	84.36	84.36	989.846008	3	2967.523472	18680	63.349	-2.3263	FALSE	50.07	Cas9-Cas9	TEVQTGGFSKESILPK	K10(DSSO)	10	Cas9	1111	APLSASMIKR	M7(Oxidation);K9(DSSO)	9	Cas9	327	18680	20190409_Lumos_RSLC6_Beveridge_Clausen_IMP_peplib_DSSO_stHCD-MS2.raw	F6
FALSE	LPKYSLFELENGR-APLSASMIKR	DSSO	Intra	MS2	MS2	1	1	84.36	84.36	699.865356	4	2796.439596	22434	75.7773	0.96143	FALSE	61.04	Cas9-Cas9	LPKYSLFELENGR	K3(DSSO)	3	Cas9	1204	APLSASMIKR	K9(DSSO)	9	Cas9	327	22434	20190409_Lumos_RSLC6_Beveridge_Clausen_IMP_peplib_DSSO_stHCD-MS2.raw	F6
FALSE	GGLSELDKAGFIK-QLKEDYFK	DSSO	Intra	MS2	MS2	1	1	84.29	84.29	641.325561	4	2562.280416	21567	72.9117	-0.31161	FALSE	33.37	Cas9-Cas9	GGLSELDKAGFIK	K8(DSSO)	8	Cas9	917	QLKEDYFK	K3(DSSO)	3	Cas9	569	21567	20190409_Lumos_RSLC6_Beveridge_Clausen_IMP_peplib_DSSO_stHCD-MS2.raw	F6
FALSE	MDGTEELLVKLNR-QLKEDYFK	DSSO	Intra	MS2	MS2	1	1	84.29	84.29	915.787598	3	2745.34824	23758	80.2794	-0.31324	FALSE	33.37	Cas9-Cas9	MDGTEELLVKLNR	K10(DSSO)	10	Cas9	396	QLKEDYFK	K3(DSSO)	3	Cas9	569	23758	20190409_Lumos_RSLC6_Beveridge_Clausen_IMP_peplib_DSSO_stHCD-MS2.raw	F6
FALSE	MIAKSEQEIGK-FDNLTKAER	DSSO	Intra	MS2	MS2	1	1	84.02	84.02	834.074585	3	2500.209202	12284	43.1916	-1.3606	FALSE	45.23	Cas9-Cas9	MIAKSEQEIGK	M1(Oxidation);K4(DSSO)	4	Cas9	1028	FDNLTKAER	K6(DSSO)	6	Cas9	906	12284	20190409_Lumos_RSLC6_Beveridge_Clausen_IMP_peplib_DSSO_stHCD-MS2.raw	F6
FALSE	KNLIGALLFDSGETAEATR-LVDSTDKADLR	DSSO	Intra	MS2	MS2	1	1	83.38	83.38	1132.56604	3	3395.683567	25460	86.0972	4.80872	FALSE	61.04	Cas9-Cas9	KNLIGALLFDSGETAEATR	K1(DSSO)	1	Cas9	49	LVDSTDKADLR	K7(DSSO)	7	Cas9	152	25460	20190409_Lumos_RSLC6_Beveridge_Clausen_IMP_peplib_DSSO_stHCD-MS2.raw	F6
FALSE	NPIDFLEAKGYK-APLSASMIKR	DSSO	Intra	MS2	MS2	1	1	83.29	76.84	875.787231	3	2625.347141	22772	76.9133	-2.14692	FALSE	45.23	Cas9-Cas9	NPIDFLEAKGYK	K9(DSSO)	9	Cas9	1189	APLSASMIKR	K9(DSSO)	9	Cas9	327	22772	20190409_Lumos_RSLC6_Beveridge_Clausen_IMP_peplib_DSSO_stHCD-MS2.raw	F6
FALSE	SSFEKNPIDFLEAK-IEEGIKELGSQILK	DSSO	Intra	MS2	MS2	1	1	83.21	83.21	835.432007	4	3338.706198	27888	94.5012	0.42085	FALSE	42.1	Cas9-Cas9	SSFEKNPIDFLEAK	K5(DSSO)	5	Cas9	1180	IEEGIKELGSQILK	K6(DSSO)	6	Cas9	793	27888	20190409_Lumos_RSLC6_Beveridge_Clausen_IMP_peplib_DSSO_stHCD-MS2.raw	F6
FALSE	SEQEIGKATAK-FKVLGNTDR	DSSO	Intra	MS2	MS2	1	1	82.94	82.94	592.800781	4	2368.181295	12878	44.996	0.0025	FALSE	76.14	Cas9-Cas9	SEQEIGKATAK	K7(DSSO)	7	Cas9	1035	FKVLGNTDR	K2(DSSO)	2	Cas9	37	12878	20190409_Lumos_RSLC6_Beveridge_Clausen_IMP_peplib_DSSO_stHCD-MS2.raw	F6
FALSE	KNLIGALLFDSGETAEATR-SDNVPSEEVVKK	DSSO	Intra	MS2	MS2	1	1	82.31	82.31	1165.231933	3	3493.681248	25615	86.6275	15.86808	FALSE	61.04	Cas9-Cas9	KNLIGALLFDSGETAEATR	K1(DSSO)	1	Cas9	49	SDNVPSEEVVKK	K11(DSSO)	11	Cas9	881	25615	20190409_Lumos_RSLC6_Beveridge_Clausen_IMP_peplib_DSSO_stHCD-MS2.raw	F6
FALSE	HKPENIVIEMAR-DFQFYKVR	DSSO	Intra	MS2	MS2	1	1	81.78	73.86	674.838074	4	2696.330465	20757	70.2256	0.69531	FALSE	49.07	Cas9-Cas9	HKPENIVIEMAR	K2(DSSO)	2	Cas9	759	DFQFYKVR	K6(DSSO)	6	Cas9	978	20757	20190409_Lumos_RSLC6_Beveridge_Clausen_IMP_peplib_DSSO_stHCD-MS2.raw	F6
FALSE	SEQEIGKATAK-KMIAK	DSSO	Intra	MS2	MS2	1	1	81.69	81.69	481.998352	4	1924.971578	6534	25.3153	0.12849	FALSE	45.23	Cas9-Cas9	SEQEIGKATAK	K7(DSSO)	7	Cas9	1035	KMIAK	K1(DSSO);M2(Oxidation)	1	Cas9	1024	6534	20190409_Lumos_RSLC6_Beveridge_Clausen_IMP_peplib_DSSO_stHCD-MS2.raw	F6
FALSE	NSDKLIAR-LSKSR	DSSO	Intra	MS2	MS2	1	1	81.69	69.97	555.298462	3	1663.880833	7958	29.8113	-0.75314	FALSE	42.1	Cas9-Cas9	NSDKLIAR	K4(DSSO)	4	Cas9	1122	LSKSR	K3(DSSO)	3	Cas9	222	7958	20190409_Lumos_RSLC6_Beveridge_Clausen_IMP_peplib_DSSO_stHCD-MS2.raw	F6
FALSE	FIKPILEK-KFDNLTK	DSSO	Intra	MS2	MS2	1	1	81.67	81.67	503.279449	4	2010.095968	17513	59.5637	1.01755	FALSE	49.07	Cas9-Cas9	FIKPILEK	K3(DSSO)	3	Cas9	381	KFDNLTK	K1(DSSO)	1	Cas9	900	17513	20190409_Lumos_RSLC6_Beveridge_Clausen_IMP_peplib_DSSO_stHCD-MS2.raw	F6
FALSE	QLLNAKLITQR-QLKEDYFK	DSSO	Intra	MS2	MS2	1	1	81.67	76.08	632.091675	4	2525.34487	19659	66.5875	-0.65282	FALSE	37.17	Cas9-Cas9	QLLNAKLITQR	K6(DSSO)	6	Cas9	894	QLKEDYFK	K3(DSSO)	3	Cas9	569	19659	20190409_Lumos_RSLC6_Beveridge_Clausen_IMP_peplib_DSSO_stHCD-MS2.raw	F6
FALSE	MTNFDKNLPNEK-SKLVSDFR	DSSO	Intra	MS2	MS2	1	1	81.67	81.67	853.745666	3	2559.222446	17814	60.5397	-0.25824	FALSE	45.23	Cas9-Cas9	MTNFDKNLPNEK	K6(DSSO)	6	Cas9	504	SKLVSDFR	K2(DSSO)	2	Cas9	965	17814	20190409_Lumos_RSLC6_Beveridge_Clausen_IMP_peplib_DSSO_stHCD-MS2.raw	F6
FALSE	KNLIGALLFDSGETAEATR-LVDSTDKADLR	DSSO	Intra	MS2	MS2	1	1	81.63	73.33	1132.573608	3	3395.706272	26993	91.3512	-1.87968	FALSE	61.04	Cas9-Cas9	KNLIGALLFDSGETAEATR	K1(DSSO)	1	Cas9	49	LVDSTDKADLR	K7(DSSO)	7	Cas9	152	26993	20190409_Lumos_RSLC6_Beveridge_Clausen_IMP_peplib_DSSO_stHCD-MS2.raw	F6
FALSE	NSDKLIAR-KDLIIK	DSSO	Intra	MS2	MS2	1	1	81.36	24.89	451.506409	4	1803.003805	14042	48.5834	0.35594	FALSE	49.07	Cas9-Cas9	NSDKLIAR	K4(DSSO)	4	Cas9	1122	KDLIIK	K1(DSSO)	1	Cas9	1196	14042	20190409_Lumos_RSLC6_Beveridge_Clausen_IMP_peplib_DSSO_stHCD-MS2.raw	F6
FALSE	NSDKLIAR-MKNYWR	DSSO	Intra	MS2	MS2	1	1	81.36	81.36	493.495361	4	1970.959616	14488	49.9052	-1.06732	FALSE	33.37	Cas9-Cas9	NSDKLIAR	K4(DSSO)	4	Cas9	1122	MKNYWR	K2(DSSO)	2	Cas9	884	14488	20190409_Lumos_RSLC6_Beveridge_Clausen_IMP_peplib_DSSO_stHCD-MS2.raw	F6
FALSE	MTNFDKNLPNEK-KDWDPK	DSSO	Intra	MS2	MS2	1	1	81.36	71.92	799.369934	3	2396.095249	15269	52.2889	-2.31314	FALSE	49.07	Cas9-Cas9	MTNFDKNLPNEK	K6(DSSO)	6	Cas9	504	KDWDPK	K1(DSSO)	1	Cas9	1128	15269	20190409_Lumos_RSLC6_Beveridge_Clausen_IMP_peplib_DSSO_stHCD-MS2.raw	F6
FALSE	NPIDFLEAKGYK-KFDNLTK	DSSO	Intra	MS2	MS2	1	1	81.22	81.22	806.405578	3	2417.202183	22454	75.8459	1.46605	FALSE	35.17	Cas9-Cas9	NPIDFLEAKGYK	K9(DSSO)	9	Cas9	1189	KFDNLTK	K1(DSSO)	1	Cas9	900	22454	20190409_Lumos_RSLC6_Beveridge_Clausen_IMP_peplib_DSSO_stHCD-MS2.raw	F6
FALSE	APLSASMIKR-KFDNLTK	DSSO	Intra	MS2	MS2	1	1	81.22	75.91	699.368225	3	2096.090122	15932	54.4591	-1.08049	FALSE	37.17	Cas9-Cas9	APLSASMIKR	K9(DSSO)	9	Cas9	327	KFDNLTK	K1(DSSO)	1	Cas9	900	15932	20190409_Lumos_RSLC6_Beveridge_Clausen_IMP_peplib_DSSO_stHCD-MS2.raw	F6
FALSE	SNFDLAEDAKLQLSK-VLSAYNKHR	DSSO	Intra	MS2	MS2	1	1	80.38	80.38	731.621216	4	2923.463034	18931	64.1788	-0.41076	FALSE	37.17	Cas9-Cas9	SNFDLAEDAKLQLSK	K10(DSSO)	10	Cas9	267	VLSAYNKHR	K7(DSSO)	7	Cas9	1300	18931	20190409_Lumos_RSLC6_Beveridge_Clausen_IMP_peplib_DSSO_stHCD-MS2.raw	F6
FALSE	SSFEKNPIDFLEAK-VLSAYNKHR	DSSO	Intra	MS2	MS2	1	1	80.38	78.11	574.689575	5	2869.41877	19466	65.9335	0.04744	FALSE	49.07	Cas9-Cas9	SSFEKNPIDFLEAK	K5(DSSO)	5	Cas9	1180	VLSAYNKHR	K7(DSSO)	7	Cas9	1300	19466	20190409_Lumos_RSLC6_Beveridge_Clausen_IMP_peplib_DSSO_stHCD-MS2.raw	F6
FALSE	GKSDNVPSEEVVK-VKYVTEGMR	DSSO	Intra	MS2	MS2	1	1	80.38	80.38	876.428467	3	2627.270847	13710	47.5828	-0.65393	FALSE	45.23	Cas9-Cas9	GKSDNVPSEEVVK	K2(DSSO)	2	Cas9	870	VKYVTEGMR	K2(DSSO)	2	Cas9	532	13710	20190409_Lumos_RSLC6_Beveridge_Clausen_IMP_peplib_DSSO_stHCD-MS2.raw	F6
FALSE	MLASAGELQKGNELALPSK-VVDELVKVMGR	DSSO	Intra	MS2	MS2	1	1	79.97	79.97	844.440552	4	3374.740377	21022	71.111	-1.05716	FALSE	41.1	Cas9-Cas9	MLASAGELQKGNELALPSK	K10(DSSO)	10	Cas9	1226	VVDELVKVMGR	K7(DSSO);M9(Oxidation)	7	Cas9	753	21022	20190409_Lumos_RSLC6_Beveridge_Clausen_IMP_peplib_DSSO_stHCD-MS2.raw	F6
FALSE	MTNFDKNLPNEK-SKLVSDFR	DSSO	Intra	MS2	MS2	1	1	79.93	79.93	644.559692	4	2575.21694	16503	56.254	-0.093	FALSE	22.58	Cas9-Cas9	MTNFDKNLPNEK	M1(Oxidation);K6(DSSO)	6	Cas9	504	SKLVSDFR	K2(DSSO)	2	Cas9	965	16503	20190409_Lumos_RSLC6_Beveridge_Clausen_IMP_peplib_DSSO_stHCD-MS2.raw	F6
FALSE	MIAKSEQEIGK-DFQFYKVR	DSSO	Intra	MS2	MS2	1	1	79.93	79.93	837.075012	3	2509.210484	17453	59.3564	-0.1296	FALSE	37.17	Cas9-Cas9	MIAKSEQEIGK	M1(Oxidation);K4(DSSO)	4	Cas9	1028	DFQFYKVR	K6(DSSO)	6	Cas9	978	17453	20190409_Lumos_RSLC6_Beveridge_Clausen_IMP_peplib_DSSO_stHCD-MS2.raw	F6
FALSE	APLSASMIKR-FIKPILEK	DSSO	Intra	MS2	MS2	1	1	79.93	79.93	559.313171	4	2234.230856	16674	56.7865	-0.96128	FALSE	61.09	Cas9-Cas9	APLSASMIKR	M7(Oxidation);K9(DSSO)	9	Cas9	327	FIKPILEK	K3(DSSO)	3	Cas9	381	16674	20190409_Lumos_RSLC6_Beveridge_Clausen_IMP_peplib_DSSO_stHCD-MS2.raw	F6
FALSE	SEQEIGKATAK-FKVLGNTDR	DSSO	Intra	MS2	MS2	1	1	79.83	67.61	592.801086	4	2368.182516	12374	43.4676	-0.51318	FALSE	42.1	Cas9-Cas9	SEQEIGKATAK	K7(DSSO)	7	Cas9	1035	FKVLGNTDR	K2(DSSO)	2	Cas9	37	12374	20190409_Lumos_RSLC6_Beveridge_Clausen_IMP_peplib_DSSO_stHCD-MS2.raw	F6
FALSE	TEVQTGGFSKESILPK-APLSASMIKR	DSSO	Intra	MS2	MS2	1	1	79.45	79.45	742.634704	4	2967.516989	18285	62.062	-0.14084	FALSE	45.23	Cas9-Cas9	TEVQTGGFSKESILPK	K10(DSSO)	10	Cas9	1111	APLSASMIKR	M7(Oxidation);K9(DSSO)	9	Cas9	327	18285	20190409_Lumos_RSLC6_Beveridge_Clausen_IMP_peplib_DSSO_stHCD-MS2.raw	F6
FALSE	HKPENIVIEMAR-MIAKSEQEIGK	DSSO	Intra	MS2	MS2	1	1	79.12	71.9	943.145813	3	2827.422886	15352	52.5486	-2.76083	FALSE	54.03	Cas9-Cas9	HKPENIVIEMAR	K2(DSSO)	2	Cas9	759	MIAKSEQEIGK	K4(DSSO)	4	Cas9	1028	15352	20190409_Lumos_RSLC6_Beveridge_Clausen_IMP_peplib_DSSO_stHCD-MS2.raw	F6
FALSE	MTNFDKNLPNEK-SKLVSDFR	DSSO	Intra	MS2	MS2	1	1	79.03	79.03	859.076721	3	2575.21561	16241	55.4129	0.42341	FALSE	45.23	Cas9-Cas9	MTNFDKNLPNEK	M1(Oxidation);K6(DSSO)	6	Cas9	504	SKLVSDFR	K2(DSSO)	2	Cas9	965	16241	20190409_Lumos_RSLC6_Beveridge_Clausen_IMP_peplib_DSSO_stHCD-MS2.raw	F6
FALSE	MKNYWR-LSKSR	DSSO	Intra	MS2	MS2	1	1	79.02	79.02	548.937683	3	1644.798496	9538	34.7542	-0.00185	FALSE	42.1	Cas9-Cas9	MKNYWR	K2(DSSO)	2	Cas9	884	LSKSR	K3(DSSO)	3	Cas9	222	9538	20190409_Lumos_RSLC6_Beveridge_Clausen_IMP_peplib_DSSO_stHCD-MS2.raw	F6
FALSE	MKNYWR-LSKSR	DSSO	Intra	MS2	MS2	1	1	79.02	79.02	411.954986	4	1644.798117	9544	34.7729	0.22911	FALSE	42.1	Cas9-Cas9	MKNYWR	K2(DSSO)	2	Cas9	884	LSKSR	K3(DSSO)	3	Cas9	222	9544	20190409_Lumos_RSLC6_Beveridge_Clausen_IMP_peplib_DSSO_stHCD-MS2.raw	F6
FALSE	VNTEITKAPLSASMIK-FKVLGNTDR	DSSO	Intra	MS2	MS2	1	1	78.65	78.65	970.50885	3	2909.511997	19943	67.5503	-0.31139	FALSE	45.23	Cas9-Cas9	VNTEITKAPLSASMIK	K7(DSSO)	7	Cas9	318	FKVLGNTDR	K2(DSSO)	2	Cas9	37	19943	20190409_Lumos_RSLC6_Beveridge_Clausen_IMP_peplib_DSSO_stHCD-MS2.raw	F6
FALSE	HKPENIVIEMAR-FDNLTKAER	DSSO	Intra	MS2	MS2	1	1	78.5	67.69	672.587524	4	2687.328268	16851	57.3553	-0.10637	FALSE	35.88	Cas9-Cas9	HKPENIVIEMAR	K2(DSSO)	2	Cas9	759	FDNLTKAER	K6(DSSO)	6	Cas9	906	16851	20190409_Lumos_RSLC6_Beveridge_Clausen_IMP_peplib_DSSO_stHCD-MS2.raw	F6
FALSE	LVDSTDKADLR-GQKNSR	DSSO	Intra	MS2	MS2	1	1	78.19	78.19	693.676758	3	2079.01572	8353	31.0406	-1.06485	FALSE	45.23	Cas9-Cas9	LVDSTDKADLR	K7(DSSO)	7	Cas9	152	GQKNSR	K3(DSSO)	3	Cas9	779	8353	20190409_Lumos_RSLC6_Beveridge_Clausen_IMP_peplib_DSSO_stHCD-MS2.raw	F6
FALSE	MKNYWR-LSKSR	DSSO	Intra	MS2	MS2	1	1	78.19	78.19	548.93811	3	1644.799778	9373	34.2462	-0.78159	FALSE	49.07	Cas9-Cas9	MKNYWR	K2(DSSO)	2	Cas9	884	LSKSR	K3(DSSO)	3	Cas9	222	9373	20190409_Lumos_RSLC6_Beveridge_Clausen_IMP_peplib_DSSO_stHCD-MS2.raw	F6
FALSE	MTNFDKNLPNEK-KDWDPK	DSSO	Intra	MS2	MS2	1	1	78.19	68.75	599.778564	4	2396.092428	15290	52.3603	-1.13529	FALSE	49.07	Cas9-Cas9	MTNFDKNLPNEK	K6(DSSO)	6	Cas9	504	KDWDPK	K1(DSSO)	1	Cas9	1128	15290	20190409_Lumos_RSLC6_Beveridge_Clausen_IMP_peplib_DSSO_stHCD-MS2.raw	F6
FALSE	LVDSTDKADLR-GYKEVK	DSSO	Intra	MS2	MS2	1	1	78.19	42.31	529.017395	4	2113.04775	11611	41.1373	0.19478	FALSE	54.03	Cas9-Cas9	LVDSTDKADLR	K7(DSSO)	7	Cas9	152	GYKEVK	K3(DSSO)	3	Cas9	1192	11611	20190409_Lumos_RSLC6_Beveridge_Clausen_IMP_peplib_DSSO_stHCD-MS2.raw	F6
FALSE	GGLSELDKAGFIK-VITLKSK	DSSO	Intra	MS2	MS2	1	1	78.16	78.16	570.818603	4	2280.252584	19600	66.388	-0.27966	FALSE	35.17	Cas9-Cas9	GGLSELDKAGFIK	K8(DSSO)	8	Cas9	917	VITLKSK	K5(DSSO)	5	Cas9	963	19600	20190409_Lumos_RSLC6_Beveridge_Clausen_IMP_peplib_DSSO_stHCD-MS2.raw	F6
FALSE	LVDSTDKADLR-KDFQFYK	DSSO	Intra	MS2	MS2	1	1	78.16	61.38	592.040222	4	2365.139059	17740	60.303	-0.43126	FALSE	42.1	Cas9-Cas9	LVDSTDKADLR	K7(DSSO)	7	Cas9	152	KDFQFYK	K1(DSSO)	1	Cas9	972	17740	20190409_Lumos_RSLC6_Beveridge_Clausen_IMP_peplib_DSSO_stHCD-MS2.raw	F6
FALSE	MIAKSEQEIGK-FDNLTKAER	DSSO	Intra	MS2	MS2	1	1	77.98	70.59	621.808044	4	2484.210348	13982	48.4044	0.21696	FALSE	35.17	Cas9-Cas9	MIAKSEQEIGK	K4(DSSO)	4	Cas9	1028	FDNLTKAER	K6(DSSO)	6	Cas9	906	13982	20190409_Lumos_RSLC6_Beveridge_Clausen_IMP_peplib_DSSO_stHCD-MS2.raw	F6
FALSE	SDNVPSEEVVKK-LVDSTDKADLR	DSSO	Intra	MS2	MS2	1	1	77.98	77.98	907.444885	3	2720.320103	15297	52.3763	3.44898	FALSE	45.23	Cas9-Cas9	SDNVPSEEVVKK	K11(DSSO)	11	Cas9	881	LVDSTDKADLR	K7(DSSO)	7	Cas9	152	15297	20190409_Lumos_RSLC6_Beveridge_Clausen_IMP_peplib_DSSO_stHCD-MS2.raw	F6
FALSE	YDENDKLIR-DFQFYKVR	DSSO	Intra	MS2	MS2	1	1	77.94	77.94	809.056763	3	2425.155735	21920	74.1139	-2.66577	FALSE	39.46	Cas9-Cas9	YDENDKLIR	K6(DSSO)	6	Cas9	952	DFQFYKVR	K6(DSSO)	6	Cas9	978	21920	20190409_Lumos_RSLC6_Beveridge_Clausen_IMP_peplib_DSSO_stHCD-MS2.raw	F6
FALSE	NSDKLIAR-KDLIIK	DSSO	Intra	MS2	MS2	1	1	77.93	47.83	601.67334	3	1803.005466	14033	48.5531	-0.56604	FALSE	37.17	Cas9-Cas9	NSDKLIAR	K4(DSSO)	4	Cas9	1122	KDLIIK	K1(DSSO)	1	Cas9	1196	14033	20190409_Lumos_RSLC6_Beveridge_Clausen_IMP_peplib_DSSO_stHCD-MS2.raw	F6
FALSE	MTNFDKNLPNEK-QQLPEKYK	DSSO	Intra	MS2	MS2	1	1	77.91	77.91	886.424255	3	2657.258213	13564	47.1578	0.1326	FALSE	54.03	Cas9-Cas9	MTNFDKNLPNEK	M1(Oxidation);K6(DSSO)	6	Cas9	504	QQLPEKYK	K6(DSSO)	6	Cas9	350	13564	20190409_Lumos_RSLC6_Beveridge_Clausen_IMP_peplib_DSSO_stHCD-MS2.raw	F6
FALSE	MIAKSEQEIGK-DFQFYKVR	DSSO	Intra	MS2	MS2	1	1	77.91	72.16	624.058227	4	2493.21108	18894	64.056	1.67057	FALSE	37.17	Cas9-Cas9	MIAKSEQEIGK	K4(DSSO)	4	Cas9	1028	DFQFYKVR	K6(DSSO)	6	Cas9	978	18894	20190409_Lumos_RSLC6_Beveridge_Clausen_IMP_peplib_DSSO_stHCD-MS2.raw	F6
FALSE	VNTEITKAPLSASMIK-FKVLGNTDR	DSSO	Intra	MS2	MS2	1	1	77.76	77.76	728.133362	4	2909.511618	19783	67.0147	-0.18086	FALSE	45.23	Cas9-Cas9	VNTEITKAPLSASMIK	K7(DSSO)	7	Cas9	318	FKVLGNTDR	K2(DSSO)	2	Cas9	37	19783	20190409_Lumos_RSLC6_Beveridge_Clausen_IMP_peplib_DSSO_stHCD-MS2.raw	F6
FALSE	VNTEITKAPLSASMIK-FKVLGNTDR	DSSO	Intra	MS2	MS2	1	1	77.76	77.76	728.133667	4	2909.512838	19941	67.547	-0.60056	FALSE	54.03	Cas9-Cas9	VNTEITKAPLSASMIK	K7(DSSO)	7	Cas9	318	FKVLGNTDR	K2(DSSO)	2	Cas9	37	19941	20190409_Lumos_RSLC6_Beveridge_Clausen_IMP_peplib_DSSO_stHCD-MS2.raw	F6
FALSE	TILDFLKSDGFANR-YDENDKLIR	DSSO	Intra	MS2	MS2	1	1	77.72	77.72	730.61084	4	2919.42153	27779	94.1165	-0.76412	FALSE	42.1	Cas9-Cas9	TILDFLKSDGFANR	K7(DSSO)	7	Cas9	688	YDENDKLIR	K6(DSSO)	6	Cas9	952	27779	20190409_Lumos_RSLC6_Beveridge_Clausen_IMP_peplib_DSSO_stHCD-MS2.raw	F6
FALSE	KIECFDSVEISGVEDR-FDNLTKAER	DSSO	Intra	MS2	MS2	1	1	77.72	77.72	1045.153076	3	3133.444675	19982	67.679	0.18547	FALSE	42.1	Cas9-Cas9	KIECFDSVEISGVEDR	K1(DSSO);C4(Carbamidomethyl)	1	Cas9	575	FDNLTKAER	K6(DSSO)	6	Cas9	906	19982	20190409_Lumos_RSLC6_Beveridge_Clausen_IMP_peplib_DSSO_stHCD-MS2.raw	F6
FALSE	SNFDLAEDAKLQLSK-VLSAYNKHR	DSSO	Intra	MS2	MS2	1	1	77.72	77.72	975.159973	3	2923.465366	18896	64.0636	-1.20898	FALSE	61.04	Cas9-Cas9	SNFDLAEDAKLQLSK	K10(DSSO)	10	Cas9	267	VLSAYNKHR	K7(DSSO)	7	Cas9	1300	18896	20190409_Lumos_RSLC6_Beveridge_Clausen_IMP_peplib_DSSO_stHCD-MS2.raw	F6
FALSE	LEESFLVEEDKK-VKYVTEGMR	DSSO	Intra	MS2	MS2	1	1	77.72	77.72	677.082214	4	2705.307028	18056	61.3093	-0.80649	FALSE	33.37	Cas9-Cas9	LEESFLVEEDKK	K11(DSSO)	11	Cas9	115	VKYVTEGMR	K2(DSSO)	2	Cas9	532	18056	20190409_Lumos_RSLC6_Beveridge_Clausen_IMP_peplib_DSSO_stHCD-MS2.raw	F6
FALSE	GKSDNVPSEEVVK-VKYVTEGMR	DSSO	Intra	MS2	MS2	1	1	77.72	77.72	881.760803	3	2643.267857	12249	43.0903	-1.44272	FALSE	45.23	Cas9-Cas9	GKSDNVPSEEVVK	K2(DSSO)	2	Cas9	870	VKYVTEGMR	K2(DSSO);M8(Oxidation)	2	Cas9	532	12249	20190409_Lumos_RSLC6_Beveridge_Clausen_IMP_peplib_DSSO_stHCD-MS2.raw	F6
FALSE	NLPNEKVLPK-HSIKK	DSSO	Intra	MS2	MS2	1	1	77.53	77.53	641.024292	3	1921.058323	8434	31.2912	-0.40532	FALSE	49.07	Cas9-Cas9	NLPNEKVLPK	K6(DSSO)	6	Cas9	510	HSIKK	K4(DSSO)	4	Cas9	48	8434	20190409_Lumos_RSLC6_Beveridge_Clausen_IMP_peplib_DSSO_stHCD-MS2.raw	F6
FALSE	APLSASMIKR-SDKNR	DSSO	Intra	MS2	MS2	1	1	77.53	69.59	463.236603	4	1849.924581	10748	38.4666	0.70156	FALSE	45.23	Cas9-Cas9	APLSASMIKR	K9(DSSO)	9	Cas9	327	SDKNR	K3(DSSO)	3	Cas9	866	10748	20190409_Lumos_RSLC6_Beveridge_Clausen_IMP_peplib_DSSO_stHCD-MS2.raw	F6
FALSE	NPIDFLEAKGYK-SDKNR	DSSO	Intra	MS2	MS2	1	1	77.53	77.53	543.516235	4	2171.043112	18869	63.9754	0.29188	FALSE	54.03	Cas9-Cas9	NPIDFLEAKGYK	K9(DSSO)	9	Cas9	1189	SDKNR	K3(DSSO)	3	Cas9	866	18869	20190409_Lumos_RSLC6_Beveridge_Clausen_IMP_peplib_DSSO_stHCD-MS2.raw	F6
FALSE	NPIDFLEAKGYK-SDKNR	DSSO	Intra	MS2	MS2	1	1	77.53	62.91	543.516235	4	2171.043112	18705	63.4324	0.29188	FALSE	54.03	Cas9-Cas9	NPIDFLEAKGYK	K9(DSSO)	9	Cas9	1189	SDKNR	K3(DSSO)	3	Cas9	866	18705	20190409_Lumos_RSLC6_Beveridge_Clausen_IMP_peplib_DSSO_stHCD-MS2.raw	F6
FALSE	KGILQTVK-LSKSR	DSSO	Intra	MS2	MS2	1	1	77.53	60.03	409.238098	4	1633.930563	9003	33.1015	-0.0059	FALSE	45.23	Cas9-Cas9	KGILQTVK	K1(DSSO)	1	Cas9	739	LSKSR	K3(DSSO)	3	Cas9	222	9003	20190409_Lumos_RSLC6_Beveridge_Clausen_IMP_peplib_DSSO_stHCD-MS2.raw	F6
FALSE	TYAHLFDDKVMK-NLPNEKVLPK	DSSO	Intra	MS2	MS2	1	1	77.5	75.45	926.138672	3	2776.401463	18095	61.4349	1.21532	FALSE	49.07	Cas9-Cas9	TYAHLFDDKVMK	K9(DSSO)	9	Cas9	650	NLPNEKVLPK	K6(DSSO)	6	Cas9	510	18095	20190409_Lumos_RSLC6_Beveridge_Clausen_IMP_peplib_DSSO_stHCD-MS2.raw	F6
FALSE	TYAHLFDDKVMK-NLPNEKVLPK	DSSO	Intra	MS2	MS2	1	1	77.5	77.5	926.141235	3	2776.409153	18265	61.9933	-1.55561	FALSE	61.04	Cas9-Cas9	TYAHLFDDKVMK	K9(DSSO)	9	Cas9	650	NLPNEKVLPK	K6(DSSO)	6	Cas9	510	18265	20190409_Lumos_RSLC6_Beveridge_Clausen_IMP_peplib_DSSO_stHCD-MS2.raw	F6
FALSE	LPKYSLFELENGR-KFDNLTK	DSSO	Intra	MS2	MS2	1	1	77.2	72.11	863.439758	3	2588.304722	21903	74.0571	0.68793	FALSE	61.04	Cas9-Cas9	LPKYSLFELENGR	K3(DSSO)	3	Cas9	1204	KFDNLTK	K1(DSSO)	1	Cas9	900	21903	20190409_Lumos_RSLC6_Beveridge_Clausen_IMP_peplib_DSSO_stHCD-MS2.raw	F6
FALSE	FIKPILEK-KFDNLTK	DSSO	Intra	MS2	MS2	1	1	77.2	77.2	670.704651	3	2010.0994	17514	59.566	-0.6904	FALSE	49.07	Cas9-Cas9	FIKPILEK	K3(DSSO)	3	Cas9	381	KFDNLTK	K1(DSSO)	1	Cas9	900	17514	20190409_Lumos_RSLC6_Beveridge_Clausen_IMP_peplib_DSSO_stHCD-MS2.raw	F6
FALSE	SDNVPSEEVVKK-LVDSTDKADLR	DSSO	Intra	MS2	MS2	1	1	76.85	72.16	907.450378	3	2720.336582	13649	47.4054	-2.61116	FALSE	54.03	Cas9-Cas9	SDNVPSEEVVKK	K11(DSSO)	11	Cas9	881	LVDSTDKADLR	K7(DSSO)	7	Cas9	152	13649	20190409_Lumos_RSLC6_Beveridge_Clausen_IMP_peplib_DSSO_stHCD-MS2.raw	F6
FALSE	GKSDNVPSEEVVK-VKYVTEGMR	DSSO	Intra	MS2	MS2	1	1	76.77	76.77	876.431213	3	2627.279087	14052	48.6136	-3.79137	FALSE	45.23	Cas9-Cas9	GKSDNVPSEEVVK	K2(DSSO)	2	Cas9	870	VKYVTEGMR	K2(DSSO)	2	Cas9	532	14052	20190409_Lumos_RSLC6_Beveridge_Clausen_IMP_peplib_DSSO_stHCD-MS2.raw	F6
FALSE	FKVLGNTDR-KMIAK	DSSO	Intra	MS2	MS2	1	1	76.42	76.42	449.990509	4	1796.940206	11320	40.2476	-0.26099	FALSE	45.23	Cas9-Cas9	FKVLGNTDR	K2(DSSO)	2	Cas9	37	KMIAK	K1(DSSO)	1	Cas9	1024	11320	20190409_Lumos_RSLC6_Beveridge_Clausen_IMP_peplib_DSSO_stHCD-MS2.raw	F6
FALSE	QLLNAKLITQR-KVTVK	DSSO	Intra	MS2	MS2	1	1	76.42	44.43	508.051208	4	2029.183004	14153	48.9043	0.39618	FALSE	39.46	Cas9-Cas9	QLLNAKLITQR	K6(DSSO)	6	Cas9	894	KVTVK	K1(DSSO)	1	Cas9	562	14153	20190409_Lumos_RSLC6_Beveridge_Clausen_IMP_peplib_DSSO_stHCD-MS2.raw	F6
FALSE	FKVLGNTDR-KMIAK	DSSO	Intra	MS2	MS2	1	1	76.42	76.42	449.990356	4	1796.939596	11150	39.7292	0.07886	FALSE	45.23	Cas9-Cas9	FKVLGNTDR	K2(DSSO)	2	Cas9	37	KMIAK	K1(DSSO)	1	Cas9	1024	11150	20190409_Lumos_RSLC6_Beveridge_Clausen_IMP_peplib_DSSO_stHCD-MS2.raw	F6
FALSE	VITLKSK-KVTVK	DSSO	Intra	MS2	MS2	1	1	76.42	41.39	507.309173	3	1519.912968	8268	30.7674	-0.12494	FALSE	42.1	Cas9-Cas9	VITLKSK	K5(DSSO)	5	Cas9	963	KVTVK	K1(DSSO)	1	Cas9	562	8268	20190409_Lumos_RSLC6_Beveridge_Clausen_IMP_peplib_DSSO_stHCD-MS2.raw	F6
FALSE	SEQEIGKATAK-KMIAK	DSSO	Intra	MS2	MS2	1	1	76.42	76.42	477.999603	4	1908.976583	7408	28.1	0.17175	FALSE	49.07	Cas9-Cas9	SEQEIGKATAK	K7(DSSO)	7	Cas9	1035	KMIAK	K1(DSSO)	1	Cas9	1024	7408	20190409_Lumos_RSLC6_Beveridge_Clausen_IMP_peplib_DSSO_stHCD-MS2.raw	F6
FALSE	KGILQTVK-KDLIIK	DSSO	Intra	MS2	MS2	1	1	76.27	48.33	591.690185	3	1773.056004	15157	51.9393	-0.32966	FALSE	49.07	Cas9-Cas9	KGILQTVK	K1(DSSO)	1	Cas9	739	KDLIIK	K1(DSSO)	1	Cas9	1196	15157	20190409_Lumos_RSLC6_Beveridge_Clausen_IMP_peplib_DSSO_stHCD-MS2.raw	F6
FALSE	NLPNEKVLPK-DKQSGK	DSSO	Intra	MS2	MS2	1	1	76.27	76.27	657.679016	3	1971.022495	10382	37.3153	-0.47826	FALSE	37.17	Cas9-Cas9	NLPNEKVLPK	K6(DSSO)	6	Cas9	510	DKQSGK	K2(DSSO)	2	Cas9	677	10382	20190409_Lumos_RSLC6_Beveridge_Clausen_IMP_peplib_DSSO_stHCD-MS2.raw	F6
FALSE	TEVQTGGFSKESILPK-KFDNLTK	DSSO	Intra	MS2	MS2	1	1	76.05	76.05	686.602356	4	2743.387594	19534	66.1522	-0.62715	FALSE	54.03	Cas9-Cas9	TEVQTGGFSKESILPK	K10(DSSO)	10	Cas9	1111	KFDNLTK	K1(DSSO)	1	Cas9	900	19534	20190409_Lumos_RSLC6_Beveridge_Clausen_IMP_peplib_DSSO_stHCD-MS2.raw	F6
FALSE	NSDKLIAR-KGILQTVK	DSSO	Intra	MS2	MS2	1	1	75.94	75.94	490.778168	4	1960.090841	13720	47.6107	-0.6473	FALSE	35.17	Cas9-Cas9	NSDKLIAR	K4(DSSO)	4	Cas9	1122	KGILQTVK	K1(DSSO)	1	Cas9	739	13720	20190409_Lumos_RSLC6_Beveridge_Clausen_IMP_peplib_DSSO_stHCD-MS2.raw	F6
FALSE	VNTEITKAPLSASMIK-SEQEIGKATAK	DSSO	Intra	MS2	MS2	1	1	75.82	75.82	756.143249	4	3021.551168	17124	58.2583	-0.96123	FALSE	45.23	Cas9-Cas9	VNTEITKAPLSASMIK	K7(DSSO)	7	Cas9	318	SEQEIGKATAK	K7(DSSO)	7	Cas9	1035	17124	20190409_Lumos_RSLC6_Beveridge_Clausen_IMP_peplib_DSSO_stHCD-MS2.raw	F6
FALSE	APLSASMIKR-FIKPILEK	DSSO	Intra	MS2	MS2	1	1	75.68	75.68	559.313293	4	2234.231344	16507	56.2655	-1.17992	FALSE	54.03	Cas9-Cas9	APLSASMIKR	M7(Oxidation);K9(DSSO)	9	Cas9	327	FIKPILEK	K3(DSSO)	3	Cas9	381	16507	20190409_Lumos_RSLC6_Beveridge_Clausen_IMP_peplib_DSSO_stHCD-MS2.raw	F6
FALSE	MDGTEELLVKLNR-QLKEDYFK	DSSO	Intra	MS2	MS2	1	1	75.68	75.68	687.092529	4	2745.348287	24015	81.1554	-0.33058	FALSE	39.46	Cas9-Cas9	MDGTEELLVKLNR	K10(DSSO)	10	Cas9	396	QLKEDYFK	K3(DSSO)	3	Cas9	569	24015	20190409_Lumos_RSLC6_Beveridge_Clausen_IMP_peplib_DSSO_stHCD-MS2.raw	F6
FALSE	IEEGIKELGSQILK-KLVDSTDK	DSSO	Intra	MS2	MS2	1	1	75.68	75.68	873.798889	3	2619.382114	20886	70.6662	-0.91208	FALSE	49.07	Cas9-Cas9	IEEGIKELGSQILK	K6(DSSO)	6	Cas9	793	KLVDSTDK	K1(DSSO)	1	Cas9	145	20886	20190409_Lumos_RSLC6_Beveridge_Clausen_IMP_peplib_DSSO_stHCD-MS2.raw	F6
FALSE	NSDKLIAR-KGILQTVK	DSSO	Intra	MS2	MS2	1	1	74.8	67.57	654.035034	3	1960.090549	13670	47.4667	-0.49839	FALSE	45.23	Cas9-Cas9	NSDKLIAR	K4(DSSO)	4	Cas9	1122	KGILQTVK	K1(DSSO)	1	Cas9	739	13670	20190409_Lumos_RSLC6_Beveridge_Clausen_IMP_peplib_DSSO_stHCD-MS2.raw	F6
FALSE	MLASAGELQKGNELALPSK-VVDELVKVMGR	DSSO	Intra	MS2	MS2	1	1	74.42	66.11	1130.91687	3	3390.736057	20059	67.9372	-1.27796	FALSE	76.14	Cas9-Cas9	MLASAGELQKGNELALPSK	M1(Oxidation);K10(DSSO)	10	Cas9	1226	VVDELVKVMGR	K7(DSSO);M9(Oxidation)	7	Cas9	753	20059	20190409_Lumos_RSLC6_Beveridge_Clausen_IMP_peplib_DSSO_stHCD-MS2.raw	F6
FALSE	SVKELLGITIMER-NLPNEKVLPK	DSSO	Intra	MS2	MS2	1	1	74.4	67.02	933.178467	3	2797.520847	24180	81.7199	-0.23159	FALSE	39.46	Cas9-Cas9	SVKELLGITIMER	K3(DSSO)	3	Cas9	1165	NLPNEKVLPK	K6(DSSO)	6	Cas9	510	24180	20190409_Lumos_RSLC6_Beveridge_Clausen_IMP_peplib_DSSO_stHCD-MS2.raw	F6
FALSE	NPIDFLEAKGYK-APLSASMIKR	DSSO	Intra	MS2	MS2	1	1	73.62	73.62	661.089844	4	2641.337545	20937	70.8392	-0.42557	FALSE	84.95	Cas9-Cas9	NPIDFLEAKGYK	K9(DSSO)	9	Cas9	1189	APLSASMIKR	M7(Oxidation);K9(DSSO)	9	Cas9	327	20937	20190409_Lumos_RSLC6_Beveridge_Clausen_IMP_peplib_DSSO_stHCD-MS2.raw	F6
FALSE	TEVQTGGFSKESILPK-KFDNLTK	DSSO	Intra	MS2	MS2	1	1	73.51	73.51	915.134216	3	2743.388096	19602	66.3951	-0.8101	FALSE	45.23	Cas9-Cas9	TEVQTGGFSKESILPK	K10(DSSO)	10	Cas9	1111	KFDNLTK	K1(DSSO)	1	Cas9	900	19602	20190409_Lumos_RSLC6_Beveridge_Clausen_IMP_peplib_DSSO_stHCD-MS2.raw	F6
FALSE	GKSDNVPSEEVVK-VKYVTEGMR	DSSO	Intra	MS2	MS2	1	1	72.79	72.79	881.759949	3	2643.265293	13449	46.8112	-0.47254	FALSE	45.23	Cas9-Cas9	GKSDNVPSEEVVK	K2(DSSO)	2	Cas9	870	VKYVTEGMR	K2(DSSO);M8(Oxidation)	2	Cas9	532	13449	20190409_Lumos_RSLC6_Beveridge_Clausen_IMP_peplib_DSSO_stHCD-MS2.raw	F6
FALSE	MKNYWR-KDLIIK	DSSO	Intra	MS2	MS2	1	1	72.73	19.51	446.736023	4	1783.922262	15764	53.9143	0.61544	FALSE	37.17	Cas9-Cas9	MKNYWR	K2(DSSO)	2	Cas9	884	KDLIIK	K1(DSSO)	1	Cas9	1196	15764	20190409_Lumos_RSLC6_Beveridge_Clausen_IMP_peplib_DSSO_stHCD-MS2.raw	F6
FALSE	YDENDKLIR-FDNLTKAER	DSSO	Intra	MS2	MS2	1	1	72.62	64.68	604.7901	4	2416.138571	15947	54.5041	2.62718	FALSE	26.52	Cas9-Cas9	YDENDKLIR	K6(DSSO)	6	Cas9	952	FDNLTKAER	K6(DSSO)	6	Cas9	906	15947	20190409_Lumos_RSLC6_Beveridge_Clausen_IMP_peplib_DSSO_stHCD-MS2.raw	F6
FALSE	FDNLTKAER-VKYVTEGMR	DSSO	Intra	MS2	MS2	1	1	72.62	72.62	778.37854	3	2333.121067	13997	48.4482	2.29912	FALSE	37.17	Cas9-Cas9	FDNLTKAER	K6(DSSO)	6	Cas9	906	VKYVTEGMR	K2(DSSO)	2	Cas9	532	13997	20190409_Lumos_RSLC6_Beveridge_Clausen_IMP_peplib_DSSO_stHCD-MS2.raw	F6
FALSE	FKVLGNTDR-ESILPKR	DSSO	Intra	MS2	MS2	1	1	72.34	72.34	683.698669	3	2049.081455	15386	52.6623	-0.83911	FALSE	33.37	Cas9-Cas9	FKVLGNTDR	K2(DSSO)	2	Cas9	37	ESILPKR	K6(DSSO)	6	Cas9	1117	15386	20190409_Lumos_RSLC6_Beveridge_Clausen_IMP_peplib_DSSO_stHCD-MS2.raw	F6
FALSE	LVDSTDKADLR-KDFQFYK	DSSO	Intra	MS2	MS2	1	1	72.34	64.94	789.050842	3	2365.137974	17450	59.3496	0.02776	FALSE	39.46	Cas9-Cas9	LVDSTDKADLR	K7(DSSO)	7	Cas9	152	KDFQFYK	K1(DSSO)	1	Cas9	972	17450	20190409_Lumos_RSLC6_Beveridge_Clausen_IMP_peplib_DSSO_stHCD-MS2.raw	F6
FALSE	SEQEIGKATAK-ESILPKR	DSSO	Intra	MS2	MS2	1	1	72.34	65.61	541.034241	4	2161.115133	11223	39.9473	0.82257	FALSE	42.1	Cas9-Cas9	SEQEIGKATAK	K7(DSSO)	7	Cas9	1035	ESILPKR	K6(DSSO)	6	Cas9	1117	11223	20190409_Lumos_RSLC6_Beveridge_Clausen_IMP_peplib_DSSO_stHCD-MS2.raw	F6
FALSE	SNFDLAEDAKLQLSK-KLVDSTDK	DSSO	Intra	MS2	MS2	1	1	72.26	72.26	914.456177	3	2741.353977	21096	71.3528	0.36158	FALSE	45.23	Cas9-Cas9	SNFDLAEDAKLQLSK	K10(DSSO)	10	Cas9	267	KLVDSTDK	K1(DSSO)	1	Cas9	145	21096	20190409_Lumos_RSLC6_Beveridge_Clausen_IMP_peplib_DSSO_stHCD-MS2.raw	F6
FALSE	KLINGIR-SDKNR	DSSO	Intra	MS2	MS2	1	1	72.05	52.66	398.215515	4	1589.840231	7754	29.1859	1.61755	FALSE	42.1	Cas9-Cas9	KLINGIR	K1(DSSO)	1	Cas9	669	SDKNR	K3(DSSO)	3	Cas9	866	7754	20190409_Lumos_RSLC6_Beveridge_Clausen_IMP_peplib_DSSO_stHCD-MS2.raw	F6
FALSE	SEQEIGKATAK-ESILPKR	DSSO	Intra	MS2	MS2	1	1	72.05	72.05	541.034424	4	2161.115866	11726	41.4881	0.48351	FALSE	54.03	Cas9-Cas9	SEQEIGKATAK	K7(DSSO)	7	Cas9	1035	ESILPKR	K6(DSSO)	6	Cas9	1117	11726	20190409_Lumos_RSLC6_Beveridge_Clausen_IMP_peplib_DSSO_stHCD-MS2.raw	F6
FALSE	SSFEKNPIDFLEAK-IEKILTFR	DSSO	Intra	MS2	MS2	1	1	72	50.49	934.485535	3	2801.442051	26196	88.6669	0.33719	FALSE	61.04	Cas9-Cas9	SSFEKNPIDFLEAK	K5(DSSO)	5	Cas9	1180	IEKILTFR	K3(DSSO)	3	Cas9	446	26196	20190409_Lumos_RSLC6_Beveridge_Clausen_IMP_peplib_DSSO_stHCD-MS2.raw	F6
FALSE	SSFEKNPIDFLEAK-KLVDSTDK	DSSO	Intra	MS2	MS2	1	1	72	72	672.584534	4	2687.316305	22351	75.4972	-1.58748	FALSE	49.07	Cas9-Cas9	SSFEKNPIDFLEAK	K5(DSSO)	5	Cas9	1180	KLVDSTDK	K1(DSSO)	1	Cas9	145	22351	20190409_Lumos_RSLC6_Beveridge_Clausen_IMP_peplib_DSSO_stHCD-MS2.raw	F6
FALSE	MTNFDKNLPNEK-SKLVSDFR	DSSO	Intra	MS2	MS2	1	1	72	72	644.560364	4	2575.219625	16575	56.4765	-1.13625	FALSE	54.85	Cas9-Cas9	MTNFDKNLPNEK	M1(Oxidation);K6(DSSO)	6	Cas9	504	SKLVSDFR	K2(DSSO)	2	Cas9	965	16575	20190409_Lumos_RSLC6_Beveridge_Clausen_IMP_peplib_DSSO_stHCD-MS2.raw	F6
FALSE	QLLNAKLITQR-QLKEDYFK	DSSO	Intra	MS2	MS2	1	1	72	64.77	632.091186	4	2525.342916	19828	67.1659	0.1209	FALSE	35.17	Cas9-Cas9	QLLNAKLITQR	K6(DSSO)	6	Cas9	894	QLKEDYFK	K3(DSSO)	3	Cas9	569	19828	20190409_Lumos_RSLC6_Beveridge_Clausen_IMP_peplib_DSSO_stHCD-MS2.raw	F6
FALSE	QLKEDYFK-EKIEK	DSSO	Intra	MS2	MS2	1	1	71.86	71.86	625.313599	3	1873.926243	11903	42.049	-0.56048	FALSE	49.07	Cas9-Cas9	QLKEDYFK	K3(DSSO)	3	Cas9	569	EKIEK	K2(DSSO)	2	Cas9	443	11903	20190409_Lumos_RSLC6_Beveridge_Clausen_IMP_peplib_DSSO_stHCD-MS2.raw	F6
FALSE	SEQEIGKATAK-KMIAK	DSSO	Intra	MS2	MS2	1	1	71.86	71.86	477.999359	4	1908.975607	7523	28.4566	0.68358	FALSE	39.46	Cas9-Cas9	SEQEIGKATAK	K7(DSSO)	7	Cas9	1035	KMIAK	K1(DSSO)	1	Cas9	1024	7523	20190409_Lumos_RSLC6_Beveridge_Clausen_IMP_peplib_DSSO_stHCD-MS2.raw	F6
FALSE	FKVLGNTDR-KMIAK	DSSO	Intra	MS2	MS2	1	1	71.86	71.86	599.651306	3	1796.939365	11280	40.1227	0.20732	FALSE	37.17	Cas9-Cas9	FKVLGNTDR	K2(DSSO)	2	Cas9	37	KMIAK	K1(DSSO)	1	Cas9	1024	11280	20190409_Lumos_RSLC6_Beveridge_Clausen_IMP_peplib_DSSO_stHCD-MS2.raw	F6
FALSE	NLPNEKVLPK-DKQSGK	DSSO	Intra	MS2	MS2	1	1	71.79	71.79	657.678894	3	1971.022129	10209	36.8054	-0.29237	FALSE	37.17	Cas9-Cas9	NLPNEKVLPK	K6(DSSO)	6	Cas9	510	DKQSGK	K2(DSSO)	2	Cas9	677	10209	20190409_Lumos_RSLC6_Beveridge_Clausen_IMP_peplib_DSSO_stHCD-MS2.raw	F6
FALSE	NSDKLIAR-KDLIIK	DSSO	Intra	MS2	MS2	1	1	71.79	30.22	451.5065	4	1803.004171	14217	49.0873	0.15271	FALSE	49.07	Cas9-Cas9	NSDKLIAR	K4(DSSO)	4	Cas9	1122	KDLIIK	K1(DSSO)	1	Cas9	1196	14217	20190409_Lumos_RSLC6_Beveridge_Clausen_IMP_peplib_DSSO_stHCD-MS2.raw	F6
FALSE	LVDSTDKADLR-GYKEVK	DSSO	Intra	MS2	MS2	1	1	71.79	50.49	529.0177	4	2113.048971	12850	44.9087	-0.38319	FALSE	69.9	Cas9-Cas9	LVDSTDKADLR	K7(DSSO)	7	Cas9	152	GYKEVK	K3(DSSO)	3	Cas9	1192	12850	20190409_Lumos_RSLC6_Beveridge_Clausen_IMP_peplib_DSSO_stHCD-MS2.raw	F6
FALSE	SKLVSDFR-KDWDPK	DSSO	Intra	MS2	MS2	1	1	71.79	56.79	632.976623	3	1896.915318	15193	52.0518	0.37336	FALSE	30.28	Cas9-Cas9	SKLVSDFR	K2(DSSO)	2	Cas9	965	KDWDPK	K1(DSSO)	1	Cas9	1128	15193	20190409_Lumos_RSLC6_Beveridge_Clausen_IMP_peplib_DSSO_stHCD-MS2.raw	F6
FALSE	LVDSTDKADLR-GQKNSR	DSSO	Intra	MS2	MS2	1	1	71.79	71.79	520.509338	4	2079.015524	8040	30.0655	-0.97026	FALSE	42.1	Cas9-Cas9	LVDSTDKADLR	K7(DSSO)	7	Cas9	152	GQKNSR	K3(DSSO)	3	Cas9	779	8040	20190409_Lumos_RSLC6_Beveridge_Clausen_IMP_peplib_DSSO_stHCD-MS2.raw	F6
FALSE	LVDSTDKADLR-GQKNSR	DSSO	Intra	MS2	MS2	1	1	71.79	71.79	520.509094	4	2079.014547	8206	30.576	-0.50031	FALSE	39.46	Cas9-Cas9	LVDSTDKADLR	K7(DSSO)	7	Cas9	152	GQKNSR	K3(DSSO)	3	Cas9	779	8206	20190409_Lumos_RSLC6_Beveridge_Clausen_IMP_peplib_DSSO_stHCD-MS2.raw	F6
FALSE	NSDKLIAR-MKNYWR	DSSO	Intra	MS2	MS2	1	1	71.75	71.75	493.494964	4	1970.958029	14055	48.6228	-0.26176	FALSE	54.03	Cas9-Cas9	NSDKLIAR	K4(DSSO)	4	Cas9	1122	MKNYWR	K2(DSSO)	2	Cas9	884	14055	20190409_Lumos_RSLC6_Beveridge_Clausen_IMP_peplib_DSSO_stHCD-MS2.raw	F6
FALSE	NSDKLIAR-MKNYWR	DSSO	Intra	MS2	MS2	1	1	71.75	71.75	657.657776	3	1970.958775	13827	47.9319	-0.64038	FALSE	49.07	Cas9-Cas9	NSDKLIAR	K4(DSSO)	4	Cas9	1122	MKNYWR	K2(DSSO)	2	Cas9	884	13827	20190409_Lumos_RSLC6_Beveridge_Clausen_IMP_peplib_DSSO_stHCD-MS2.raw	F6
FALSE	LVDSTDKADLR-VMKQLK	DSSO	Intra	MS2	MS2	1	1	71.75	60.83	534.78125	4	2136.10317	12793	44.7344	0.34294	FALSE	54.03	Cas9-Cas9	LVDSTDKADLR	K7(DSSO)	7	Cas9	152	VMKQLK	K3(DSSO)	3	Cas9	653	12793	20190409_Lumos_RSLC6_Beveridge_Clausen_IMP_peplib_DSSO_stHCD-MS2.raw	F6
FALSE	TILDFLKSDGFANR-YDENDKLIR	DSSO	Intra	MS2	MS2	1	1	71.36	71.36	973.814453	3	2919.428806	27761	94.0511	-3.25747	FALSE	49.07	Cas9-Cas9	TILDFLKSDGFANR	K7(DSSO)	7	Cas9	688	YDENDKLIR	K6(DSSO)	6	Cas9	952	27761	20190409_Lumos_RSLC6_Beveridge_Clausen_IMP_peplib_DSSO_stHCD-MS2.raw	F6
FALSE	QQLPEKYK-SKLVSDFR	DSSO	Intra	MS2	MS2	1	1	71.35	71.35	714.701965	3	2142.091343	14233	49.1368	-0.64263	FALSE	35.17	Cas9-Cas9	QQLPEKYK	K6(DSSO)	6	Cas9	350	SKLVSDFR	K2(DSSO)	2	Cas9	965	14233	20190409_Lumos_RSLC6_Beveridge_Clausen_IMP_peplib_DSSO_stHCD-MS2.raw	F6
FALSE	QLKEDYFK-VITLKSK	DSSO	Intra	MS2	MS2	1	1	71.07	60.19	504.772552	4	2016.06838	15499	53.0357	1.89146	FALSE	37.17	Cas9-Cas9	QLKEDYFK	K3(DSSO)	3	Cas9	569	VITLKSK	K5(DSSO)	5	Cas9	963	15499	20190409_Lumos_RSLC6_Beveridge_Clausen_IMP_peplib_DSSO_stHCD-MS2.raw	F6
FALSE	HKPENIVIEMAR-FDNLTKAER	DSSO	Intra	MS2	MS2	1	1	70.86	60.88	896.448364	3	2687.33054	16288	55.5613	-0.95204	FALSE	49.07	Cas9-Cas9	HKPENIVIEMAR	K2(DSSO)	2	Cas9	759	FDNLTKAER	K6(DSSO)	6	Cas9	906	16288	20190409_Lumos_RSLC6_Beveridge_Clausen_IMP_peplib_DSSO_stHCD-MS2.raw	F6
FALSE	NLPNEKVLPK-HSIKK	DSSO	Intra	MS2	MS2	1	1	70.86	70.86	641.023498	3	1921.055943	8591	31.8148	0.83442	FALSE	49.07	Cas9-Cas9	NLPNEKVLPK	K6(DSSO)	6	Cas9	510	HSIKK	K4(DSSO)	4	Cas9	48	8591	20190409_Lumos_RSLC6_Beveridge_Clausen_IMP_peplib_DSSO_stHCD-MS2.raw	F6
FALSE	QLKEDYFK-KVTVK	DSSO	Intra	MS2	MS2	1	1	70.86	50.32	451.240448	4	1801.939962	11865	41.9286	0.27038	FALSE	49.07	Cas9-Cas9	QLKEDYFK	K3(DSSO)	3	Cas9	569	KVTVK	K1(DSSO)	1	Cas9	562	11865	20190409_Lumos_RSLC6_Beveridge_Clausen_IMP_peplib_DSSO_stHCD-MS2.raw	F6
FALSE	APLSASMIKR-SDKNR	DSSO	Intra	MS2	MS2	1	1	70.86	66.45	463.236755	4	1849.925192	9823	35.641	0.37145	FALSE	54.03	Cas9-Cas9	APLSASMIKR	K9(DSSO)	9	Cas9	327	SDKNR	K3(DSSO)	3	Cas9	866	9823	20190409_Lumos_RSLC6_Beveridge_Clausen_IMP_peplib_DSSO_stHCD-MS2.raw	F6
FALSE	LKGSPEDNEQK-IIKDK	DSSO	Intra	MS2	MS2	1	1	70.86	28.9	673.342651	3	2018.013401	7395	28.0568	-1.16661	FALSE	73.05	Cas9-Cas9	LKGSPEDNEQK	K2(DSSO)	2	Cas9	1250	IIKDK	K3(DSSO)	3	Cas9	606	7395	20190409_Lumos_RSLC6_Beveridge_Clausen_IMP_peplib_DSSO_stHCD-MS2.raw	F6
FALSE	NSDKLIAR-LSKSR	DSSO	Intra	MS2	MS2	1	1	70.86	62.58	555.29834	3	1663.880466	8285	30.822	-0.53291	FALSE	39.46	Cas9-Cas9	NSDKLIAR	K4(DSSO)	4	Cas9	1122	LSKSR	K3(DSSO)	3	Cas9	222	8285	20190409_Lumos_RSLC6_Beveridge_Clausen_IMP_peplib_DSSO_stHCD-MS2.raw	F6
FALSE	NSDKLIAR-LSKSR	DSSO	Intra	MS2	MS2	1	1	70.86	59.99	555.298584	3	1663.881199	7792	29.3045	-0.97337	FALSE	42.1	Cas9-Cas9	NSDKLIAR	K4(DSSO)	4	Cas9	1122	LSKSR	K3(DSSO)	3	Cas9	222	7792	20190409_Lumos_RSLC6_Beveridge_Clausen_IMP_peplib_DSSO_stHCD-MS2.raw	F6
FALSE	LKGSPEDNEQK-IIKDK	DSSO	Intra	MS2	MS2	1	1	70.86	32.54	673.34259	3	2018.013218	6533	25.3122	-1.07583	FALSE	33.37	Cas9-Cas9	LKGSPEDNEQK	K2(DSSO)	2	Cas9	1250	IIKDK	K3(DSSO)	3	Cas9	606	6533	20190409_Lumos_RSLC6_Beveridge_Clausen_IMP_peplib_DSSO_stHCD-MS2.raw	F6
FALSE	TEVQTGGFSKESILPK-SDKNR	DSSO	Intra	MS2	MS2	1	1	70.86	70.86	625.063049	4	2497.230368	15393	52.687	-2.59323	FALSE	54.03	Cas9-Cas9	TEVQTGGFSKESILPK	K10(DSSO)	10	Cas9	1111	SDKNR	K3(DSSO)	3	Cas9	866	15393	20190409_Lumos_RSLC6_Beveridge_Clausen_IMP_peplib_DSSO_stHCD-MS2.raw	F6
FALSE	KFDNLTK-SDKNR	DSSO	Intra	MS2	MS2	1	1	70.86	70.86	547.934875	3	1641.790073	7980	29.8817	0.01414	FALSE	49.07	Cas9-Cas9	KFDNLTK	K1(DSSO)	1	Cas9	900	SDKNR	K3(DSSO)	3	Cas9	866	7980	20190409_Lumos_RSLC6_Beveridge_Clausen_IMP_peplib_DSSO_stHCD-MS2.raw	F6
FALSE	FIKPILEK-SDKNR	DSSO	Intra	MS2	MS2	1	1	70.86	70.86	441.739319	4	1763.935446	12003	42.3631	0.33289	FALSE	54.03	Cas9-Cas9	FIKPILEK	K3(DSSO)	3	Cas9	381	SDKNR	K3(DSSO)	3	Cas9	866	12003	20190409_Lumos_RSLC6_Beveridge_Clausen_IMP_peplib_DSSO_stHCD-MS2.raw	F6
FALSE	NPIDFLEAKGYK-SDKNR	DSSO	Intra	MS2	MS2	1	1	70.86	70.86	543.515503	4	2171.040182	18541	62.9014	1.64194	FALSE	49.07	Cas9-Cas9	NPIDFLEAKGYK	K9(DSSO)	9	Cas9	1189	SDKNR	K3(DSSO)	3	Cas9	866	18541	20190409_Lumos_RSLC6_Beveridge_Clausen_IMP_peplib_DSSO_stHCD-MS2.raw	F6
FALSE	GKSDNVPSEEVVK-VKYVTEGMR	DSSO	Intra	MS2	MS2	1	1	70.69	70.69	876.4281	3	2627.269749	14231	49.1314	-0.2356	FALSE	49.07	Cas9-Cas9	GKSDNVPSEEVVK	K2(DSSO)	2	Cas9	870	VKYVTEGMR	K2(DSSO)	2	Cas9	532	14231	20190409_Lumos_RSLC6_Beveridge_Clausen_IMP_peplib_DSSO_stHCD-MS2.raw	F6
FALSE	SSFEKNPIDFLEAK-IEKILTFR	DSSO	Intra	MS2	MS2	1	1	69.9	54.52	701.115906	4	2801.441793	26340	89.1548	0.42917	FALSE	61.04	Cas9-Cas9	SSFEKNPIDFLEAK	K5(DSSO)	5	Cas9	1180	IEKILTFR	K3(DSSO)	3	Cas9	446	26340	20190409_Lumos_RSLC6_Beveridge_Clausen_IMP_peplib_DSSO_stHCD-MS2.raw	F6
FALSE	SKLVSDFR-KDWDPK	DSSO	Intra	MS2	MS2	1	1	69.64	49.95	474.984314	4	1896.915426	15410	52.7414	0.31606	FALSE	42.1	Cas9-Cas9	SKLVSDFR	K2(DSSO)	2	Cas9	965	KDWDPK	K1(DSSO)	1	Cas9	1128	15410	20190409_Lumos_RSLC6_Beveridge_Clausen_IMP_peplib_DSSO_stHCD-MS2.raw	F6
FALSE	LVDSTDKADLR-GQKNSR	DSSO	Intra	MS2	MS2	1	1	69.64	69.64	520.508545	4	2079.01235	8368	31.0853	0.55708	FALSE	39.46	Cas9-Cas9	LVDSTDKADLR	K7(DSSO)	7	Cas9	152	GQKNSR	K3(DSSO)	3	Cas9	779	8368	20190409_Lumos_RSLC6_Beveridge_Clausen_IMP_peplib_DSSO_stHCD-MS2.raw	F6
FALSE	LVDSTDKADLR-GQKNSR	DSSO	Intra	MS2	MS2	1	1	69.64	60.43	520.508728	4	2079.013082	8522	31.5864	0.20461	FALSE	41.1	Cas9-Cas9	LVDSTDKADLR	K7(DSSO)	7	Cas9	152	GQKNSR	K3(DSSO)	3	Cas9	779	8522	20190409_Lumos_RSLC6_Beveridge_Clausen_IMP_peplib_DSSO_stHCD-MS2.raw	F6
FALSE	LVDSTDKADLR-GQKNSR	DSSO	Intra	MS2	MS2	1	1	69.64	69.64	520.50885	4	2079.013571	7876	29.5645	-0.03036	FALSE	42.1	Cas9-Cas9	LVDSTDKADLR	K7(DSSO)	7	Cas9	152	GQKNSR	K3(DSSO)	3	Cas9	779	7876	20190409_Lumos_RSLC6_Beveridge_Clausen_IMP_peplib_DSSO_stHCD-MS2.raw	F6
FALSE	NSDKLIAR-KGILQTVK	DSSO	Intra	MS2	MS2	1	1	68.85	68.85	654.035217	3	1960.091099	13488	46.9317	-0.77879	FALSE	39.46	Cas9-Cas9	NSDKLIAR	K4(DSSO)	4	Cas9	1122	KGILQTVK	K1(DSSO)	1	Cas9	739	13488	20190409_Lumos_RSLC6_Beveridge_Clausen_IMP_peplib_DSSO_stHCD-MS2.raw	F6
FALSE	YPKLESEFVYGDYK-IIKDK	DSSO	Intra	MS2	MS2	1	1	68.6	46.54	628.564453	4	2511.235983	18807	63.7705	0.14886	FALSE	45.23	Cas9-Cas9	YPKLESEFVYGDYK	K3(DSSO)	3	Cas9	1007	IIKDK	K3(DSSO)	3	Cas9	606	18807	20190409_Lumos_RSLC6_Beveridge_Clausen_IMP_peplib_DSSO_stHCD-MS2.raw	F6
FALSE	LKGSPEDNEQK-IIKDK	DSSO	Intra	MS2	MS2	1	1	68.6	35.06	505.258209	4	2018.011007	7362	27.9492	0.02021	FALSE	54.03	Cas9-Cas9	LKGSPEDNEQK	K2(DSSO)	2	Cas9	1250	IIKDK	K3(DSSO)	3	Cas9	606	7362	20190409_Lumos_RSLC6_Beveridge_Clausen_IMP_peplib_DSSO_stHCD-MS2.raw	F6
FALSE	APLSASMIKR-SDKNR	DSSO	Intra	MS2	MS2	1	1	68.6	68.6	467.235809	4	1865.921408	7813	29.3683	-0.32946	FALSE	76.14	Cas9-Cas9	APLSASMIKR	M7(Oxidation);K9(DSSO)	9	Cas9	327	SDKNR	K3(DSSO)	3	Cas9	866	7813	20190409_Lumos_RSLC6_Beveridge_Clausen_IMP_peplib_DSSO_stHCD-MS2.raw	F6
FALSE	FIKPILEK-SDKNR	DSSO	Intra	MS2	MS2	1	1	68.6	68.6	441.738922	4	1763.933859	12179	42.881	1.23304	FALSE	54.03	Cas9-Cas9	FIKPILEK	K3(DSSO)	3	Cas9	381	SDKNR	K3(DSSO)	3	Cas9	866	12179	20190409_Lumos_RSLC6_Beveridge_Clausen_IMP_peplib_DSSO_stHCD-MS2.raw	F6
FALSE	NSDKLIAR-LSKSR	DSSO	Intra	MS2	MS2	1	1	68.6	68.6	416.724945	4	1663.877951	8342	31.0049	0.98007	FALSE	39.46	Cas9-Cas9	NSDKLIAR	K4(DSSO)	4	Cas9	1122	LSKSR	K3(DSSO)	3	Cas9	222	8342	20190409_Lumos_RSLC6_Beveridge_Clausen_IMP_peplib_DSSO_stHCD-MS2.raw	F6
FALSE	LKGSPEDNEQK-IIKDK	DSSO	Intra	MS2	MS2	1	1	68.6	30.28	505.258331	4	2018.011495	6552	25.3722	-0.22187	FALSE	61.04	Cas9-Cas9	LKGSPEDNEQK	K2(DSSO)	2	Cas9	1250	IIKDK	K3(DSSO)	3	Cas9	606	6552	20190409_Lumos_RSLC6_Beveridge_Clausen_IMP_peplib_DSSO_stHCD-MS2.raw	F6
FALSE	LKGSPEDNEQK-LKSVK	DSSO	Intra	MS2	MS2	1	1	67.85	47.31	494.755554	4	1976.000387	6437	25.0124	0.04871	FALSE	50.07	Cas9-Cas9	LKGSPEDNEQK	K2(DSSO)	2	Cas9	1250	LKSVK	K2(DSSO)	2	Cas9	1162	6437	20190409_Lumos_RSLC6_Beveridge_Clausen_IMP_peplib_DSSO_stHCD-MS2.raw	F6
FALSE	NSDKLIAR-KDLIIK	DSSO	Intra	MS2	MS2	1	1	67.8	49.04	601.673157	3	1803.004917	14206	49.0558	-0.2612	FALSE	45.23	Cas9-Cas9	NSDKLIAR	K4(DSSO)	4	Cas9	1122	KDLIIK	K1(DSSO)	1	Cas9	1196	14206	20190409_Lumos_RSLC6_Beveridge_Clausen_IMP_peplib_DSSO_stHCD-MS2.raw	F6
FALSE	FKVLGNTDR-ESILPKR	DSSO	Intra	MS2	MS2	1	1	67.76	67.76	683.69873	3	2049.081638	15698	53.7006	-0.92851	FALSE	49.07	Cas9-Cas9	FKVLGNTDR	K2(DSSO)	2	Cas9	37	ESILPKR	K6(DSSO)	6	Cas9	1117	15698	20190409_Lumos_RSLC6_Beveridge_Clausen_IMP_peplib_DSSO_stHCD-MS2.raw	F6
FALSE	QLLNAKLITQR-QLKEDYFK	DSSO	Intra	MS2	MS2	1	1	67.76	64.08	842.451843	3	2525.340977	19818	67.1348	0.88929	FALSE	37.17	Cas9-Cas9	QLLNAKLITQR	K6(DSSO)	6	Cas9	894	QLKEDYFK	K3(DSSO)	3	Cas9	569	19818	20190409_Lumos_RSLC6_Beveridge_Clausen_IMP_peplib_DSSO_stHCD-MS2.raw	F6
FALSE	DDSIDNKVLTR-NSDKLIAR	DSSO	Intra	MS2	MS2	1	1	67.76	67.76	588.047241	4	2349.167135	15849	54.1963	1.84385	FALSE	49.07	Cas9-Cas9	DDSIDNKVLTR	K7(DSSO)	7	Cas9	859	NSDKLIAR	K4(DSSO)	4	Cas9	1122	15849	20190409_Lumos_RSLC6_Beveridge_Clausen_IMP_peplib_DSSO_stHCD-MS2.raw	F6
FALSE	APLSASMIKR-FIKPILEK	DSSO	Intra	MS2	MS2	1	1	67.76	67.76	745.414917	3	2234.230198	16483	56.186	-0.66667	FALSE	42.1	Cas9-Cas9	APLSASMIKR	M7(Oxidation);K9(DSSO)	9	Cas9	327	FIKPILEK	K3(DSSO)	3	Cas9	381	16483	20190409_Lumos_RSLC6_Beveridge_Clausen_IMP_peplib_DSSO_stHCD-MS2.raw	F6
FALSE	VVDELVKVMGR-KPAFLSGEQK	DSSO	Intra	MS2	MS2	1	1	67.74	67.74	631.329956	4	2522.297995	17387	59.1291	0.5209	FALSE	39.46	Cas9-Cas9	VVDELVKVMGR	K7(DSSO);M9(Oxidation)	7	Cas9	753	KPAFLSGEQK	K1(DSSO)	1	Cas9	540	17387	20190409_Lumos_RSLC6_Beveridge_Clausen_IMP_peplib_DSSO_stHCD-MS2.raw	F6
FALSE	GGLSELDKAGFIK-QLKEDYFK	DSSO	Intra	MS2	MS2	1	1	67.41	67.41	854.767334	3	2562.287449	21702	73.37	-3.05731	FALSE	42.1	Cas9-Cas9	GGLSELDKAGFIK	K8(DSSO)	8	Cas9	917	QLKEDYFK	K3(DSSO)	3	Cas9	569	21702	20190409_Lumos_RSLC6_Beveridge_Clausen_IMP_peplib_DSSO_stHCD-MS2.raw	F6
FALSE	SEQEIGKATAK-ESILPKR	DSSO	Intra	MS2	MS2	1	1	67.31	67.31	721.044311	3	2161.118381	11218	39.9326	-0.6812	FALSE	32.2	Cas9-Cas9	SEQEIGKATAK	K7(DSSO)	7	Cas9	1035	ESILPKR	K6(DSSO)	6	Cas9	1117	11218	20190409_Lumos_RSLC6_Beveridge_Clausen_IMP_peplib_DSSO_stHCD-MS2.raw	F6
FALSE	FKVLGNTDR-ESILPKR	DSSO	Intra	MS2	MS2	1	1	67.31	67.31	513.025635	4	2049.080709	15697	53.6982	-0.47493	FALSE	35.17	Cas9-Cas9	FKVLGNTDR	K2(DSSO)	2	Cas9	37	ESILPKR	K6(DSSO)	6	Cas9	1117	15697	20190409_Lumos_RSLC6_Beveridge_Clausen_IMP_peplib_DSSO_stHCD-MS2.raw	F6
FALSE	SEQEIGKATAK-ESILPKR	DSSO	Intra	MS2	MS2	1	1	67.31	67.31	541.034424	4	2161.115866	11561	40.9808	0.48351	FALSE	31.75	Cas9-Cas9	SEQEIGKATAK	K7(DSSO)	7	Cas9	1035	ESILPKR	K6(DSSO)	6	Cas9	1117	11561	20190409_Lumos_RSLC6_Beveridge_Clausen_IMP_peplib_DSSO_stHCD-MS2.raw	F6
FALSE	SEQEIGKATAK-ESILPKR	DSSO	Intra	MS2	MS2	1	1	67.31	67.31	541.034485	4	2161.11611	11387	40.4607	0.37048	FALSE	31.75	Cas9-Cas9	SEQEIGKATAK	K7(DSSO)	7	Cas9	1035	ESILPKR	K6(DSSO)	6	Cas9	1117	11387	20190409_Lumos_RSLC6_Beveridge_Clausen_IMP_peplib_DSSO_stHCD-MS2.raw	F6
FALSE	FKVLGNTDR-ESILPKR	DSSO	Intra	MS2	MS2	1	1	67.31	67.31	513.025329	4	2049.079489	15542	53.1789	0.1211	FALSE	37.17	Cas9-Cas9	FKVLGNTDR	K2(DSSO)	2	Cas9	37	ESILPKR	K6(DSSO)	6	Cas9	1117	15542	20190409_Lumos_RSLC6_Beveridge_Clausen_IMP_peplib_DSSO_stHCD-MS2.raw	F6
FALSE	LKTYAHLFDDK-ESILPKR	DSSO	Intra	MS2	MS2	1	1	67.31	67.31	588.305603	4	2350.200582	17214	58.5493	4.49615	FALSE	28.93	Cas9-Cas9	LKTYAHLFDDK	K2(DSSO)	2	Cas9	641	ESILPKR	K6(DSSO)	6	Cas9	1117	17214	20190409_Lumos_RSLC6_Beveridge_Clausen_IMP_peplib_DSSO_stHCD-MS2.raw	F6
FALSE	FKVLGNTDR-ESILPKR	DSSO	Intra	MS2	MS2	1	1	67.31	67.31	513.025513	4	2049.080221	15868	54.2599	-0.23652	FALSE	33.37	Cas9-Cas9	FKVLGNTDR	K2(DSSO)	2	Cas9	37	ESILPKR	K6(DSSO)	6	Cas9	1117	15868	20190409_Lumos_RSLC6_Beveridge_Clausen_IMP_peplib_DSSO_stHCD-MS2.raw	F6
FALSE	FKVLGNTDR-ESILPKR	DSSO	Intra	MS2	MS2	1	1	67.31	67.31	683.698364	3	2049.08054	15543	53.1812	-0.39209	FALSE	61.04	Cas9-Cas9	FKVLGNTDR	K2(DSSO)	2	Cas9	37	ESILPKR	K6(DSSO)	6	Cas9	1117	15543	20190409_Lumos_RSLC6_Beveridge_Clausen_IMP_peplib_DSSO_stHCD-MS2.raw	F6
FALSE	MTNFDKNLPNEK-SKLVSDFR	DSSO	Intra	MS2	MS2	1	1	67.06	67.06	853.749939	3	2559.235264	16845	57.3364	-5.26852	FALSE	54.03	Cas9-Cas9	MTNFDKNLPNEK	K6(DSSO)	6	Cas9	504	SKLVSDFR	K2(DSSO)	2	Cas9	965	16845	20190409_Lumos_RSLC6_Beveridge_Clausen_IMP_peplib_DSSO_stHCD-MS2.raw	F6
FALSE	MTNFDKNLPNEK-QQLPEKYK	DSSO	Intra	MS2	MS2	1	1	67.06	67.06	661.073669	4	2641.272848	14471	49.856	-3.48353	FALSE	31.75	Cas9-Cas9	MTNFDKNLPNEK	K6(DSSO)	6	Cas9	504	QQLPEKYK	K6(DSSO)	6	Cas9	350	14471	20190409_Lumos_RSLC6_Beveridge_Clausen_IMP_peplib_DSSO_stHCD-MS2.raw	F6
FALSE	MIAKSEQEIGK-FDNLTKAER	DSSO	Intra	MS2	MS2	1	1	66.99	66.99	828.741089	3	2484.208714	13822	47.919	0.87518	FALSE	45.23	Cas9-Cas9	MIAKSEQEIGK	K4(DSSO)	4	Cas9	1028	FDNLTKAER	K6(DSSO)	6	Cas9	906	13822	20190409_Lumos_RSLC6_Beveridge_Clausen_IMP_peplib_DSSO_stHCD-MS2.raw	F6
FALSE	SEQEIGKATAK-FKVLGNTDR	DSSO	Intra	MS2	MS2	1	1	66.99	57.78	790.066345	3	2368.184483	12747	44.5971	-1.34395	FALSE	45.23	Cas9-Cas9	SEQEIGKATAK	K7(DSSO)	7	Cas9	1035	FKVLGNTDR	K2(DSSO)	2	Cas9	37	12747	20190409_Lumos_RSLC6_Beveridge_Clausen_IMP_peplib_DSSO_stHCD-MS2.raw	F6
FALSE	NPIDFLEAKGYK-KFDNLTK	DSSO	Intra	MS2	MS2	1	1	66.94	66.94	806.409851	3	2417.215	22297	75.3169	-3.83872	FALSE	31.75	Cas9-Cas9	NPIDFLEAKGYK	K9(DSSO)	9	Cas9	1189	KFDNLTK	K1(DSSO)	1	Cas9	900	22297	20190409_Lumos_RSLC6_Beveridge_Clausen_IMP_peplib_DSSO_stHCD-MS2.raw	F6
FALSE	TYAHLFDDKVMK-NLPNEKVLPK	DSSO	Intra	MS2	MS2	1	1	66.14	66.14	926.140808	3	2776.407871	18426	62.5329	-1.09378	FALSE	49.07	Cas9-Cas9	TYAHLFDDKVMK	K9(DSSO)	9	Cas9	650	NLPNEKVLPK	K6(DSSO)	6	Cas9	510	18426	20190409_Lumos_RSLC6_Beveridge_Clausen_IMP_peplib_DSSO_stHCD-MS2.raw	F6
FALSE	SEQEIGKATAK-FKVLGNTDR	DSSO	Intra	MS2	MS2	1	1	65.9	65.9	790.065002	3	2368.180454	13084	45.6256	0.35779	FALSE	42.1	Cas9-Cas9	SEQEIGKATAK	K7(DSSO)	7	Cas9	1035	FKVLGNTDR	K2(DSSO)	2	Cas9	37	13084	20190409_Lumos_RSLC6_Beveridge_Clausen_IMP_peplib_DSSO_stHCD-MS2.raw	F6
FALSE	LENLIAQLPGEKK-LKGSPEDNEQK	DSSO	Intra	MS2	MS2	1	1	65.8	65.8	952.155151	3	2854.450901	17183	58.4497	-0.22275	FALSE	61.04	Cas9-Cas9	LENLIAQLPGEKK	K12(DSSO)	12	Cas9	237	LKGSPEDNEQK	K2(DSSO)	2	Cas9	1250	17183	20190409_Lumos_RSLC6_Beveridge_Clausen_IMP_peplib_DSSO_stHCD-MS2.raw	F6
FALSE	SSFEKNPIDFLEAK-KLVDSTDK	DSSO	Intra	MS2	MS2	1	1	65.68	59.57	896.438904	3	2687.302158	22024	74.4493	3.67875	FALSE	42.1	Cas9-Cas9	SSFEKNPIDFLEAK	K5(DSSO)	5	Cas9	1180	KLVDSTDK	K1(DSSO)	1	Cas9	145	22024	20190409_Lumos_RSLC6_Beveridge_Clausen_IMP_peplib_DSSO_stHCD-MS2.raw	F6
FALSE	QEDFYPFLKDNR-VPSKK	DSSO	Intra	MS2	MS2	1	1	65.44	57.79	572.532287	4	2287.107321	16988	57.8052	-0.42664	FALSE	61.09	Cas9-Cas9	QEDFYPFLKDNR	K9(DSSO)	9	Cas9	438	VPSKK	K4(DSSO)	4	Cas9	34	16988	20190409_Lumos_RSLC6_Beveridge_Clausen_IMP_peplib_DSSO_stHCD-MS2.raw	F6
FALSE	IIKDK-LKSVK	DSSO	Intra	MS2	MS2	1	1	65.44	21.62	449.935272	3	1347.791264	5909	23.2499	0.2499	FALSE	42.1	Cas9-Cas9	IIKDK	K3(DSSO)	3	Cas9	606	LKSVK	K2(DSSO)	2	Cas9	1162	5909	20190409_Lumos_RSLC6_Beveridge_Clausen_IMP_peplib_DSSO_stHCD-MS2.raw	F6
FALSE	LKGSPEDNEQK-IIKDK	DSSO	Intra	MS2	MS2	1	1	65.44	37.57	673.342224	3	2018.012119	6847	26.328	-0.53114	FALSE	35.17	Cas9-Cas9	LKGSPEDNEQK	K2(DSSO)	2	Cas9	1250	IIKDK	K3(DSSO)	3	Cas9	606	6847	20190409_Lumos_RSLC6_Beveridge_Clausen_IMP_peplib_DSSO_stHCD-MS2.raw	F6
FALSE	LPKYSLFELENGR-SDKNR	DSSO	Intra	MS2	MS2	1	1	65.44	65.44	586.291382	4	2342.143698	18845	63.8978	0.35202	FALSE	42.1	Cas9-Cas9	LPKYSLFELENGR	K3(DSSO)	3	Cas9	1204	SDKNR	K3(DSSO)	3	Cas9	866	18845	20190409_Lumos_RSLC6_Beveridge_Clausen_IMP_peplib_DSSO_stHCD-MS2.raw	F6
FALSE	MDGTEELLVKLNR-KVTVK	DSSO	Intra	MS2	MS2	1	1	65.44	48.19	563.052368	4	2249.187643	19497	66.0337	0.14391	FALSE	37.17	Cas9-Cas9	MDGTEELLVKLNR	K10(DSSO)	10	Cas9	396	KVTVK	K1(DSSO)	1	Cas9	562	19497	20190409_Lumos_RSLC6_Beveridge_Clausen_IMP_peplib_DSSO_stHCD-MS2.raw	F6
FALSE	MDGTEELLVKLNR-KVTVK	DSSO	Intra	MS2	MS2	1	1	65.44	48.19	563.052673	4	2249.188864	19339	65.5162	-0.39906	FALSE	37.17	Cas9-Cas9	MDGTEELLVKLNR	K10(DSSO)	10	Cas9	396	KVTVK	K1(DSSO)	1	Cas9	562	19339	20190409_Lumos_RSLC6_Beveridge_Clausen_IMP_peplib_DSSO_stHCD-MS2.raw	F6
FALSE	SSFEKNPIDFLEAK-KLVDSTDK	DSSO	Intra	MS2	MS2	1	1	65.33	65.33	672.583801	4	2687.313375	22514	76.0519	-0.49688	FALSE	39.46	Cas9-Cas9	SSFEKNPIDFLEAK	K5(DSSO)	5	Cas9	1180	KLVDSTDK	K1(DSSO)	1	Cas9	145	22514	20190409_Lumos_RSLC6_Beveridge_Clausen_IMP_peplib_DSSO_stHCD-MS2.raw	F6
FALSE	QEDFYPFLKDNR-VKYVTEGMR	DSSO	Intra	MS2	MS2	1	1	65.26	65.26	703.584289	4	2811.315328	20952	70.8897	-1.30415	FALSE	30.28	Cas9-Cas9	QEDFYPFLKDNR	K9(DSSO)	9	Cas9	438	VKYVTEGMR	K2(DSSO)	2	Cas9	532	20952	20190409_Lumos_RSLC6_Beveridge_Clausen_IMP_peplib_DSSO_stHCD-MS2.raw	F6
FALSE	SSFEKNPIDFLEAK-KLVDSTDK	DSSO	Intra	MS2	MS2	1	1	64.56	57.32	896.441772	3	2687.310764	22364	75.542	0.47511	FALSE	42.1	Cas9-Cas9	SSFEKNPIDFLEAK	K5(DSSO)	5	Cas9	1180	KLVDSTDK	K1(DSSO)	1	Cas9	145	22364	20190409_Lumos_RSLC6_Beveridge_Clausen_IMP_peplib_DSSO_stHCD-MS2.raw	F6
FALSE	TEVQTGGFSKESILPK-FIKPILEK	DSSO	Intra	MS2	MS2	1	1	64.56	64.56	717.138855	4	2865.53359	21568	72.914	-0.6214	FALSE	49.07	Cas9-Cas9	TEVQTGGFSKESILPK	K10(DSSO)	10	Cas9	1111	FIKPILEK	K3(DSSO)	3	Cas9	381	21568	20190409_Lumos_RSLC6_Beveridge_Clausen_IMP_peplib_DSSO_stHCD-MS2.raw	F6
FALSE	TEVQTGGFSKESILPK-FIKPILEK	DSSO	Intra	MS2	MS2	1	1	64.56	64.56	717.138916	4	2865.533834	21728	73.4552	-0.70663	FALSE	49.07	Cas9-Cas9	TEVQTGGFSKESILPK	K10(DSSO)	10	Cas9	1111	FIKPILEK	K3(DSSO)	3	Cas9	381	21728	20190409_Lumos_RSLC6_Beveridge_Clausen_IMP_peplib_DSSO_stHCD-MS2.raw	F6
FALSE	NPIDFLEAKGYK-KFDNLTK	DSSO	Intra	MS2	MS2	1	1	64.4	64.4	605.056824	4	2417.205465	22280	75.2605	0.10753	FALSE	49.07	Cas9-Cas9	NPIDFLEAKGYK	K9(DSSO)	9	Cas9	1189	KFDNLTK	K1(DSSO)	1	Cas9	900	22280	20190409_Lumos_RSLC6_Beveridge_Clausen_IMP_peplib_DSSO_stHCD-MS2.raw	F6
FALSE	MDGTEELLVKLNR-EKIEK	DSSO	Intra	MS2	MS2	1	1	64.28	64.28	774.396423	3	2321.174717	19406	65.7344	-0.86485	FALSE	61.04	Cas9-Cas9	MDGTEELLVKLNR	K10(DSSO)	10	Cas9	396	EKIEK	K2(DSSO)	2	Cas9	443	19406	20190409_Lumos_RSLC6_Beveridge_Clausen_IMP_peplib_DSSO_stHCD-MS2.raw	F6
FALSE	LPKYSLFELENGR-SDKNR	DSSO	Intra	MS2	MS2	1	1	64.28	64.28	586.289795	4	2342.13735	18681	63.3528	3.06338	FALSE	54.03	Cas9-Cas9	LPKYSLFELENGR	K3(DSSO)	3	Cas9	1204	SDKNR	K3(DSSO)	3	Cas9	866	18681	20190409_Lumos_RSLC6_Beveridge_Clausen_IMP_peplib_DSSO_stHCD-MS2.raw	F6
FALSE	LVDSTDKADLR-VMKQLK	DSSO	Intra	MS2	MS2	1	1	64.21	56.81	534.781738	4	2136.105123	12957	45.245	-0.57183	FALSE	54.03	Cas9-Cas9	LVDSTDKADLR	K7(DSSO)	7	Cas9	152	VMKQLK	K3(DSSO)	3	Cas9	653	12957	20190409_Lumos_RSLC6_Beveridge_Clausen_IMP_peplib_DSSO_stHCD-MS2.raw	F6
FALSE	LPKYSLFELENGR-KFDNLTK	DSSO	Intra	MS2	MS2	1	1	64.08	64.08	647.832092	4	2588.306539	22078	74.6324	-0.01458	FALSE	54.03	Cas9-Cas9	LPKYSLFELENGR	K3(DSSO)	3	Cas9	1204	KFDNLTK	K1(DSSO)	1	Cas9	900	22078	20190409_Lumos_RSLC6_Beveridge_Clausen_IMP_peplib_DSSO_stHCD-MS2.raw	F6
FALSE	MDGTEELLVKLNR-QLKEDYFK	DSSO	Intra	MS2	MS2	1	1	63.81	63.81	687.092712	4	2745.34902	23855	80.6102	-0.59747	FALSE	45.23	Cas9-Cas9	MDGTEELLVKLNR	K10(DSSO)	10	Cas9	396	QLKEDYFK	K3(DSSO)	3	Cas9	569	23855	20190409_Lumos_RSLC6_Beveridge_Clausen_IMP_peplib_DSSO_stHCD-MS2.raw	F6
FALSE	APLSASMIKR-FIKPILEK	DSSO	Intra	MS2	MS2	1	1	63.81	63.81	745.414917	3	2234.230198	16643	56.6878	-0.66667	FALSE	69.9	Cas9-Cas9	APLSASMIKR	M7(Oxidation);K9(DSSO)	9	Cas9	327	FIKPILEK	K3(DSSO)	3	Cas9	381	16643	20190409_Lumos_RSLC6_Beveridge_Clausen_IMP_peplib_DSSO_stHCD-MS2.raw	F6
FALSE	MTNFDKNLPNEK-SKLVSDFR	DSSO	Intra	MS2	MS2	1	1	63.65	63.65	859.080749	3	2575.227695	16752	57.0362	-4.27122	FALSE	54.03	Cas9-Cas9	MTNFDKNLPNEK	M1(Oxidation);K6(DSSO)	6	Cas9	504	SKLVSDFR	K2(DSSO)	2	Cas9	965	16752	20190409_Lumos_RSLC6_Beveridge_Clausen_IMP_peplib_DSSO_stHCD-MS2.raw	F6
FALSE	QQLPEKYK-SKLVSDFR	DSSO	Intra	MS2	MS2	1	1	63.44	63.44	714.701416	3	2142.089695	14059	48.6341	0.12705	FALSE	35.17	Cas9-Cas9	QQLPEKYK	K6(DSSO)	6	Cas9	350	SKLVSDFR	K2(DSSO)	2	Cas9	965	14059	20190409_Lumos_RSLC6_Beveridge_Clausen_IMP_peplib_DSSO_stHCD-MS2.raw	F6
FALSE	MDGTEELLVKLNR-QLKEDYFK	DSSO	Intra	MS2	MS2	1	1	63.44	63.44	687.092224	4	2745.347067	23698	80.0783	0.11423	FALSE	42.1	Cas9-Cas9	MDGTEELLVKLNR	K10(DSSO)	10	Cas9	396	QLKEDYFK	K3(DSSO)	3	Cas9	569	23698	20190409_Lumos_RSLC6_Beveridge_Clausen_IMP_peplib_DSSO_stHCD-MS2.raw	F6
FALSE	VLSAYNKHR-KLVDSTDK	DSSO	Intra	MS2	MS2	1	1	63.44	63.44	717.369873	3	2150.095066	8330	30.968	-1.87821	FALSE	61.04	Cas9-Cas9	VLSAYNKHR	K7(DSSO)	7	Cas9	1300	KLVDSTDK	K1(DSSO)	1	Cas9	145	8330	20190409_Lumos_RSLC6_Beveridge_Clausen_IMP_peplib_DSSO_stHCD-MS2.raw	F6
FALSE	QLKEDYFK-KVTVK	DSSO	Intra	MS2	MS2	1	1	63.44	42.9	451.240631	4	1801.940695	11707	41.4274	-0.13631	FALSE	49.07	Cas9-Cas9	QLKEDYFK	K3(DSSO)	3	Cas9	569	KVTVK	K1(DSSO)	1	Cas9	562	11707	20190409_Lumos_RSLC6_Beveridge_Clausen_IMP_peplib_DSSO_stHCD-MS2.raw	F6
FALSE	NSDKLIAR-MKNYWR	DSSO	Intra	MS2	MS2	1	1	63.05	63.05	657.657776	3	1970.958775	13652	47.4148	-0.64038	FALSE	49.07	Cas9-Cas9	NSDKLIAR	K4(DSSO)	4	Cas9	1122	MKNYWR	K2(DSSO)	2	Cas9	884	13652	20190409_Lumos_RSLC6_Beveridge_Clausen_IMP_peplib_DSSO_stHCD-MS2.raw	F6
FALSE	SEQEIGKATAK-FKVLGNTDR	DSSO	Intra	MS2	MS2	1	1	62.84	62.84	592.801025	4	2368.182272	12707	44.4698	-0.41005	FALSE	49.07	Cas9-Cas9	SEQEIGKATAK	K7(DSSO)	7	Cas9	1035	FKVLGNTDR	K2(DSSO)	2	Cas9	37	12707	20190409_Lumos_RSLC6_Beveridge_Clausen_IMP_peplib_DSSO_stHCD-MS2.raw	F6
FALSE	QQLPEKYK-SKLVSDFR	DSSO	Intra	MS2	MS2	1	1	62.71	62.71	536.277832	4	2142.089498	14246	49.1786	0.21885	FALSE	24.43	Cas9-Cas9	QQLPEKYK	K6(DSSO)	6	Cas9	350	SKLVSDFR	K2(DSSO)	2	Cas9	965	14246	20190409_Lumos_RSLC6_Beveridge_Clausen_IMP_peplib_DSSO_stHCD-MS2.raw	F6
FALSE	LVDSTDKADLR-AGFIKR	DSSO	Intra	MS2	MS2	1	1	62.39	62.39	521.023254	4	2081.071188	13628	47.3433	-0.77977	FALSE	42.1	Cas9-Cas9	LVDSTDKADLR	K7(DSSO)	7	Cas9	152	AGFIKR	K5(DSSO)	5	Cas9	922	13628	20190409_Lumos_RSLC6_Beveridge_Clausen_IMP_peplib_DSSO_stHCD-MS2.raw	F6
FALSE	KDFQFYK-AGFIKR	DSSO	Intra	MS2	MS2	1	1	62.39	62.39	608.642883	3	1823.914097	15977	54.5987	0.44234	FALSE	42.1	Cas9-Cas9	KDFQFYK	K1(DSSO)	1	Cas9	972	AGFIKR	K5(DSSO)	5	Cas9	922	15977	20190409_Lumos_RSLC6_Beveridge_Clausen_IMP_peplib_DSSO_stHCD-MS2.raw	F6
FALSE	SDNVPSEEVVKK-AGFIKR	DSSO	Intra	MS2	MS2	1	1	62.39	62.39	545.532776	4	2179.109274	12099	42.6474	-1.3445	FALSE	49.07	Cas9-Cas9	SDNVPSEEVVKK	K11(DSSO)	11	Cas9	881	AGFIKR	K5(DSSO)	5	Cas9	922	12099	20190409_Lumos_RSLC6_Beveridge_Clausen_IMP_peplib_DSSO_stHCD-MS2.raw	F6
FALSE	AGFIKR-GQKNSR	DSSO	Intra	MS2	MS2	1	1	62.39	62.39	513.268494	3	1537.790928	5336	21.3172	-0.36214	FALSE	28.93	Cas9-Cas9	AGFIKR	K5(DSSO)	5	Cas9	922	GQKNSR	K3(DSSO)	3	Cas9	779	5336	20190409_Lumos_RSLC6_Beveridge_Clausen_IMP_peplib_DSSO_stHCD-MS2.raw	F6
FALSE	SDNVPSEEVVKK-AGFIKR	DSSO	Intra	MS2	MS2	1	1	62.39	62.39	545.532287	4	2179.107321	12443	43.6803	-0.44779	FALSE	45.23	Cas9-Cas9	SDNVPSEEVVKK	K11(DSSO)	11	Cas9	881	AGFIKR	K5(DSSO)	5	Cas9	922	12443	20190409_Lumos_RSLC6_Beveridge_Clausen_IMP_peplib_DSSO_stHCD-MS2.raw	F6
FALSE	GYKEVK-GQKNSR	DSSO	Intra	MS2	MS2	1	1	62.39	62.39	523.927917	3	1569.769199	3891	16.1156	-0.14799	FALSE	49.07	Cas9-Cas9	GYKEVK	K3(DSSO)	3	Cas9	1192	GQKNSR	K3(DSSO)	3	Cas9	779	3891	20190409_Lumos_RSLC6_Beveridge_Clausen_IMP_peplib_DSSO_stHCD-MS2.raw	F6
FALSE	LVDSTDKADLR-AGFIKR	DSSO	Intra	MS2	MS2	1	1	62.39	62.39	521.02301	4	2081.070211	13800	47.8488	-0.31028	FALSE	42.1	Cas9-Cas9	LVDSTDKADLR	K7(DSSO)	7	Cas9	152	AGFIKR	K5(DSSO)	5	Cas9	922	13800	20190409_Lumos_RSLC6_Beveridge_Clausen_IMP_peplib_DSSO_stHCD-MS2.raw	F6
FALSE	LVDSTDKADLR-AGFIKR	DSSO	Intra	MS2	MS2	1	1	62.39	55	521.022949	4	2081.069967	13967	48.3595	-0.19291	FALSE	41.1	Cas9-Cas9	LVDSTDKADLR	K7(DSSO)	7	Cas9	152	AGFIKR	K5(DSSO)	5	Cas9	922	13967	20190409_Lumos_RSLC6_Beveridge_Clausen_IMP_peplib_DSSO_stHCD-MS2.raw	F6
FALSE	VMKQLK-AGFIKR	DSSO	Intra	MS2	MS2	1	1	62.39	62.39	532.298035	3	1594.879551	10130	36.5782	0.76251	FALSE	42.1	Cas9-Cas9	VMKQLK	K3(DSSO)	3	Cas9	653	AGFIKR	K5(DSSO)	5	Cas9	922	10130	20190409_Lumos_RSLC6_Beveridge_Clausen_IMP_peplib_DSSO_stHCD-MS2.raw	F6
FALSE	SDNVPSEEVVKK-AGFIKR	DSSO	Intra	MS2	MS2	1	1	62.39	62.39	545.532104	4	2179.106588	12840	44.8784	-0.11153	FALSE	49.07	Cas9-Cas9	SDNVPSEEVVKK	K11(DSSO)	11	Cas9	881	AGFIKR	K5(DSSO)	5	Cas9	922	12840	20190409_Lumos_RSLC6_Beveridge_Clausen_IMP_peplib_DSSO_stHCD-MS2.raw	F6
FALSE	SDNVPSEEVVKK-AGFIKR	DSSO	Intra	MS2	MS2	1	1	62.39	62.39	545.532348	4	2179.107565	12657	44.3271	-0.55988	FALSE	49.07	Cas9-Cas9	SDNVPSEEVVKK	K11(DSSO)	11	Cas9	881	AGFIKR	K5(DSSO)	5	Cas9	922	12657	20190409_Lumos_RSLC6_Beveridge_Clausen_IMP_peplib_DSSO_stHCD-MS2.raw	F6
FALSE	KDFQFYK-AGFIKR	DSSO	Intra	MS2	MS2	1	1	62.39	62.39	608.64331	3	1823.915379	16158	55.1437	-0.26079	FALSE	33.37	Cas9-Cas9	KDFQFYK	K1(DSSO)	1	Cas9	972	AGFIKR	K5(DSSO)	5	Cas9	922	16158	20190409_Lumos_RSLC6_Beveridge_Clausen_IMP_peplib_DSSO_stHCD-MS2.raw	F6
FALSE	NLPNEKVLPK-DKQSGK	DSSO	Intra	MS2	MS2	1	1	62.09	62.09	657.679138	3	1971.022861	10550	37.8228	-0.66415	FALSE	37.17	Cas9-Cas9	NLPNEKVLPK	K6(DSSO)	6	Cas9	510	DKQSGK	K2(DSSO)	2	Cas9	677	10550	20190409_Lumos_RSLC6_Beveridge_Clausen_IMP_peplib_DSSO_stHCD-MS2.raw	F6
FALSE	TYAHLFDDKVMK-DKQSGK	DSSO	Intra	MS2	MS2	1	1	62.09	52.73	458.220276	5	2287.072273	13691	47.5284	0.46263	FALSE	31.75	Cas9-Cas9	TYAHLFDDKVMK	K9(DSSO)	9	Cas9	650	DKQSGK	K2(DSSO)	2	Cas9	677	13691	20190409_Lumos_RSLC6_Beveridge_Clausen_IMP_peplib_DSSO_stHCD-MS2.raw	F6
FALSE	APLSASMIKR-SDKNR	DSSO	Intra	MS2	MS2	1	1	61.3	61.3	463.236969	4	1849.926046	10439	37.4877	-0.09071	FALSE	49.07	Cas9-Cas9	APLSASMIKR	K9(DSSO)	9	Cas9	327	SDKNR	K3(DSSO)	3	Cas9	866	10439	20190409_Lumos_RSLC6_Beveridge_Clausen_IMP_peplib_DSSO_stHCD-MS2.raw	F6
FALSE	APLSASMIKR-SDKNR	DSSO	Intra	MS2	MS2	1	1	61.3	53.61	463.236572	4	1849.924459	9984	36.1452	0.76759	FALSE	54.03	Cas9-Cas9	APLSASMIKR	K9(DSSO)	9	Cas9	327	SDKNR	K3(DSSO)	3	Cas9	866	9984	20190409_Lumos_RSLC6_Beveridge_Clausen_IMP_peplib_DSSO_stHCD-MS2.raw	F6
FALSE	APLSASMIKR-SDKNR	DSSO	Intra	MS2	MS2	1	1	61.3	61.3	467.235657	4	1865.920797	7467	28.2819	-0.00218	FALSE	69.9	Cas9-Cas9	APLSASMIKR	M7(Oxidation);K9(DSSO)	9	Cas9	327	SDKNR	K3(DSSO)	3	Cas9	866	7467	20190409_Lumos_RSLC6_Beveridge_Clausen_IMP_peplib_DSSO_stHCD-MS2.raw	F6
FALSE	LKGSPEDNEQK-IIKDK	DSSO	Intra	MS2	MS2	1	1	61.3	31.42	505.258453	4	2018.011984	6704	25.8757	-0.46395	FALSE	61.04	Cas9-Cas9	LKGSPEDNEQK	K2(DSSO)	2	Cas9	1250	IIKDK	K3(DSSO)	3	Cas9	606	6704	20190409_Lumos_RSLC6_Beveridge_Clausen_IMP_peplib_DSSO_stHCD-MS2.raw	F6
FALSE	NSDKLIAR-LSKSR	DSSO	Intra	MS2	MS2	1	1	61.26	61.26	416.725891	4	1663.881735	7692	28.9891	-1.29562	FALSE	65.05	Cas9-Cas9	NSDKLIAR	K4(DSSO)	4	Cas9	1122	LSKSR	K3(DSSO)	3	Cas9	222	7692	20190409_Lumos_RSLC6_Beveridge_Clausen_IMP_peplib_DSSO_stHCD-MS2.raw	F6
FALSE	KDLIIK-LSKSR	DSSO	Intra	MS2	MS2	1	1	61.26	35.61	492.9534	3	1476.845646	9849	35.7261	-0.14858	FALSE	54.03	Cas9-Cas9	KDLIIK	K1(DSSO)	1	Cas9	1196	LSKSR	K3(DSSO)	3	Cas9	222	9849	20190409_Lumos_RSLC6_Beveridge_Clausen_IMP_peplib_DSSO_stHCD-MS2.raw	F6
FALSE	NSDKLIAR-LSKSR	DSSO	Intra	MS2	MS2	1	1	61.26	52.98	416.725342	4	1663.879537	7852	29.4927	0.02575	FALSE	61.09	Cas9-Cas9	NSDKLIAR	K4(DSSO)	4	Cas9	1122	LSKSR	K3(DSSO)	3	Cas9	222	7852	20190409_Lumos_RSLC6_Beveridge_Clausen_IMP_peplib_DSSO_stHCD-MS2.raw	F6
FALSE	DDSIDNKVLTR-DKPIR	DSSO	Intra	MS2	MS2	1	1	61.26	61.26	687.681213	3	2061.029087	15135	51.8749	-0.48157	FALSE	42.1	Cas9-Cas9	DDSIDNKVLTR	K7(DSSO)	7	Cas9	859	DKPIR	K2(DSSO)	2	Cas9	1304	15135	20190409_Lumos_RSLC6_Beveridge_Clausen_IMP_peplib_DSSO_stHCD-MS2.raw	F6
FALSE	APLSASMIKR-SDKNR	DSSO	Intra	MS2	MS2	1	1	61.26	61.26	467.235687	4	1865.920919	9848	35.7221	-0.06764	FALSE	69.9	Cas9-Cas9	APLSASMIKR	M7(Oxidation);K9(DSSO)	9	Cas9	327	SDKNR	K3(DSSO)	3	Cas9	866	9848	20190409_Lumos_RSLC6_Beveridge_Clausen_IMP_peplib_DSSO_stHCD-MS2.raw	F6
FALSE	IIKDK-LKSVK	DSSO	Intra	MS2	MS2	1	1	61.26	25.25	449.935211	3	1347.79108	5754	22.7488	0.38586	FALSE	42.1	Cas9-Cas9	IIKDK	K3(DSSO)	3	Cas9	606	LKSVK	K2(DSSO)	2	Cas9	1162	5754	20190409_Lumos_RSLC6_Beveridge_Clausen_IMP_peplib_DSSO_stHCD-MS2.raw	F6
FALSE	IIKDK-LKSVK	DSSO	Intra	MS2	MS2	1	1	61.26	22.93	449.935272	3	1347.791264	6062	23.7516	0.2499	FALSE	42.1	Cas9-Cas9	IIKDK	K3(DSSO)	3	Cas9	606	LKSVK	K2(DSSO)	2	Cas9	1162	6062	20190409_Lumos_RSLC6_Beveridge_Clausen_IMP_peplib_DSSO_stHCD-MS2.raw	F6
FALSE	LKGSPEDNEQK-IIKDK	DSSO	Intra	MS2	MS2	1	1	61.26	28.94	673.342163	3	2018.011936	6687	25.8214	-0.44036	FALSE	54.03	Cas9-Cas9	LKGSPEDNEQK	K2(DSSO)	2	Cas9	1250	IIKDK	K3(DSSO)	3	Cas9	606	6687	20190409_Lumos_RSLC6_Beveridge_Clausen_IMP_peplib_DSSO_stHCD-MS2.raw	F6
FALSE	KLINGIR-SDKNR	DSSO	Intra	MS2	MS2	1	1	61.26	52.44	530.619324	3	1589.843418	7770	29.2387	-0.3885	FALSE	49.07	Cas9-Cas9	KLINGIR	K1(DSSO)	1	Cas9	669	SDKNR	K3(DSSO)	3	Cas9	866	7770	20190409_Lumos_RSLC6_Beveridge_Clausen_IMP_peplib_DSSO_stHCD-MS2.raw	F6
FALSE	NSDKLIAR-LSKSR	DSSO	Intra	MS2	MS2	1	1	61.26	61.26	416.724548	4	1663.876364	8496	31.5079	1.93439	FALSE	45.23	Cas9-Cas9	NSDKLIAR	K4(DSSO)	4	Cas9	1122	LSKSR	K3(DSSO)	3	Cas9	222	8496	20190409_Lumos_RSLC6_Beveridge_Clausen_IMP_peplib_DSSO_stHCD-MS2.raw	F6
FALSE	FKVLGNTDR-ESILPKR	DSSO	Intra	MS2	MS2	1	1	61.14	61.14	513.025452	4	2049.079977	15378	52.6342	-0.11732	FALSE	33.37	Cas9-Cas9	FKVLGNTDR	K2(DSSO)	2	Cas9	37	ESILPKR	K6(DSSO)	6	Cas9	1117	15378	20190409_Lumos_RSLC6_Beveridge_Clausen_IMP_peplib_DSSO_stHCD-MS2.raw	F6
FALSE	VNTEITKAPLSASMIK-FKVLGNTDR	DSSO	Intra	MS2	MS2	1	1	61.14	61.14	970.510071	3	2909.515659	19776	66.9916	-1.57049	FALSE	45.23	Cas9-Cas9	VNTEITKAPLSASMIK	K7(DSSO)	7	Cas9	318	FKVLGNTDR	K2(DSSO)	2	Cas9	37	19776	20190409_Lumos_RSLC6_Beveridge_Clausen_IMP_peplib_DSSO_stHCD-MS2.raw	F6
FALSE	SEQEIGKATAK-FKVLGNTDR	DSSO	Intra	MS2	MS2	1	1	61.12	61.12	592.801636	4	2368.184713	12207	42.9618	-1.44141	FALSE	65.05	Cas9-Cas9	SEQEIGKATAK	K7(DSSO)	7	Cas9	1035	FKVLGNTDR	K2(DSSO)	2	Cas9	37	12207	20190409_Lumos_RSLC6_Beveridge_Clausen_IMP_peplib_DSSO_stHCD-MS2.raw	F6
FALSE	VLSAYNKHR-KLVDSTDK	DSSO	Intra	MS2	MS2	1	1	61.12	61.12	430.823913	5	2150.090462	7964	29.8308	0.26434	FALSE	39.46	Cas9-Cas9	VLSAYNKHR	K7(DSSO)	7	Cas9	1300	KLVDSTDK	K1(DSSO)	1	Cas9	145	7964	20190409_Lumos_RSLC6_Beveridge_Clausen_IMP_peplib_DSSO_stHCD-MS2.raw	F6
FALSE	MDGTEELLVKLNR-EKIEK	DSSO	Intra	MS2	MS2	1	1	61.05	61.05	774.396118	3	2321.173801	19570	66.2842	-0.47025	FALSE	61.04	Cas9-Cas9	MDGTEELLVKLNR	K10(DSSO)	10	Cas9	396	EKIEK	K2(DSSO)	2	Cas9	443	19570	20190409_Lumos_RSLC6_Beveridge_Clausen_IMP_peplib_DSSO_stHCD-MS2.raw	F6
FALSE	APLSASMIKR-SDKNR	DSSO	Intra	MS2	MS2	1	1	61.05	46.27	617.319519	3	1849.944004	9852	35.7353	-9.80329	FALSE	37.17	Cas9-Cas9	APLSASMIKR	K9(DSSO)	9	Cas9	327	SDKNR	K3(DSSO)	3	Cas9	866	9852	20190409_Lumos_RSLC6_Beveridge_Clausen_IMP_peplib_DSSO_stHCD-MS2.raw	F6
FALSE	LVDSTDKADLR-GQKNSR	DSSO	Intra	MS2	MS2	1	1	60.94	60.94	693.676208	3	2079.014072	8509	31.5476	-0.27181	FALSE	54.03	Cas9-Cas9	LVDSTDKADLR	K7(DSSO)	7	Cas9	152	GQKNSR	K3(DSSO)	3	Cas9	779	8509	20190409_Lumos_RSLC6_Beveridge_Clausen_IMP_peplib_DSSO_stHCD-MS2.raw	F6
FALSE	LKGSPEDNEQK-DWDPKK	DSSO	Intra	MS2	MS2	1	1	60.94	52.47	730.672851	3	2190.004002	10647	38.1397	-0.94187	FALSE	45.23	Cas9-Cas9	LKGSPEDNEQK	K2(DSSO)	2	Cas9	1250	DWDPKK	K5(DSSO)	5	Cas9	1133	10647	20190409_Lumos_RSLC6_Beveridge_Clausen_IMP_peplib_DSSO_stHCD-MS2.raw	F6
FALSE	GGLSELDKAGFIK-KVTVK	DSSO	Intra	MS2	MS2	1	1	60.87	45.4	517.285217	4	2066.119039	16863	57.396	0.56416	FALSE	49.07	Cas9-Cas9	GGLSELDKAGFIK	K8(DSSO)	8	Cas9	917	KVTVK	K1(DSSO)	1	Cas9	562	16863	20190409_Lumos_RSLC6_Beveridge_Clausen_IMP_peplib_DSSO_stHCD-MS2.raw	F6
FALSE	LENLIAQLPGEKK-IIKDK	DSSO	Intra	MS2	MS2	1	1	60.87	43.38	557.315979	4	2226.242086	16941	57.6542	-0.31639	FALSE	39.46	Cas9-Cas9	LENLIAQLPGEKK	K12(DSSO)	12	Cas9	237	IIKDK	K3(DSSO)	3	Cas9	606	16941	20190409_Lumos_RSLC6_Beveridge_Clausen_IMP_peplib_DSSO_stHCD-MS2.raw	F6
FALSE	TILDFLKSDGFANR-MIAKSEQEIGK	DSSO	Intra	MS2	MS2	1	1	60.8	60.8	751.625976	4	3003.482077	24594	83.1353	-0.62988	FALSE	49.07	Cas9-Cas9	TILDFLKSDGFANR	K7(DSSO)	7	Cas9	688	MIAKSEQEIGK	M1(Oxidation);K4(DSSO)	4	Cas9	1028	24594	20190409_Lumos_RSLC6_Beveridge_Clausen_IMP_peplib_DSSO_stHCD-MS2.raw	F6
FALSE	VLSAYNKHR-KLVDSTDK	DSSO	Intra	MS2	MS2	1	1	60.5	60.5	717.366699	3	2150.085545	8149	30.4017	2.55227	FALSE	42.1	Cas9-Cas9	VLSAYNKHR	K7(DSSO)	7	Cas9	1300	KLVDSTDK	K1(DSSO)	1	Cas9	145	8149	20190409_Lumos_RSLC6_Beveridge_Clausen_IMP_peplib_DSSO_stHCD-MS2.raw	F6
FALSE	QLKEDYFK-KVTVK	DSSO	Intra	MS2	MS2	1	1	60.4	40.35	451.241608	4	1801.944601	12048	42.494	-2.30533	FALSE	41.1	Cas9-Cas9	QLKEDYFK	K3(DSSO)	3	Cas9	569	KVTVK	K1(DSSO)	1	Cas9	562	12048	20190409_Lumos_RSLC6_Beveridge_Clausen_IMP_peplib_DSSO_stHCD-MS2.raw	F6
FALSE	VLSAYNKHR-KLVDSTDK	DSSO	Intra	MS2	MS2	1	1	60.4	60.4	717.368591	3	2150.091221	7819	29.3869	-0.08898	FALSE	61.04	Cas9-Cas9	VLSAYNKHR	K7(DSSO)	7	Cas9	1300	KLVDSTDK	K1(DSSO)	1	Cas9	145	7819	20190409_Lumos_RSLC6_Beveridge_Clausen_IMP_peplib_DSSO_stHCD-MS2.raw	F6
FALSE	QEDFYPFLKDNR-VKYVTEGMR	DSSO	Intra	MS2	MS2	1	1	59.64	59.64	937.776245	3	2811.314182	20971	70.95	-0.89628	FALSE	45.23	Cas9-Cas9	QEDFYPFLKDNR	K9(DSSO)	9	Cas9	438	VKYVTEGMR	K2(DSSO)	2	Cas9	532	20971	20190409_Lumos_RSLC6_Beveridge_Clausen_IMP_peplib_DSSO_stHCD-MS2.raw	F6
FALSE	HKPENIVIEMAR-YDENDKLIR	DSSO	Intra	MS2	MS2	1	1	59.64	48.81	920.454651	3	2759.3494	17451	59.3519	-0.1044	FALSE	54.03	Cas9-Cas9	HKPENIVIEMAR	K2(DSSO)	2	Cas9	759	YDENDKLIR	K6(DSSO)	6	Cas9	952	17451	20190409_Lumos_RSLC6_Beveridge_Clausen_IMP_peplib_DSSO_stHCD-MS2.raw	F6
FALSE	GKSDNVPSEEVVK-VKYVTEGMR	DSSO	Intra	MS2	MS2	1	1	59.64	59.64	881.760986	3	2643.268406	12445	43.6856	-1.65062	FALSE	54.03	Cas9-Cas9	GKSDNVPSEEVVK	K2(DSSO)	2	Cas9	870	VKYVTEGMR	K2(DSSO);M8(Oxidation)	2	Cas9	532	12445	20190409_Lumos_RSLC6_Beveridge_Clausen_IMP_peplib_DSSO_stHCD-MS2.raw	F6
FALSE	HKPENIVIEMAR-YDENDKLIR	DSSO	Intra	MS2	MS2	1	1	59.64	40.37	690.590393	4	2759.339743	18716	63.4704	3.39662	FALSE	50.07	Cas9-Cas9	HKPENIVIEMAR	K2(DSSO)	2	Cas9	759	YDENDKLIR	K6(DSSO)	6	Cas9	952	18716	20190409_Lumos_RSLC6_Beveridge_Clausen_IMP_peplib_DSSO_stHCD-MS2.raw	F6
FALSE	MIAKSEQEIGK-FDNLTKAER	DSSO	Intra	MS2	MS2	1	1	59.61	58.12	834.074463	3	2500.208836	13171	45.9011	-1.21407	FALSE	49.07	Cas9-Cas9	MIAKSEQEIGK	M1(Oxidation);K4(DSSO)	4	Cas9	1028	FDNLTKAER	K6(DSSO)	6	Cas9	906	13171	20190409_Lumos_RSLC6_Beveridge_Clausen_IMP_peplib_DSSO_stHCD-MS2.raw	F6
FALSE	SNFDLAEDAKLQLSK-KLVDSTDK	DSSO	Intra	MS2	MS2	1	1	59.56	59.56	686.093872	4	2741.353659	21142	71.4942	0.47785	FALSE	39.46	Cas9-Cas9	SNFDLAEDAKLQLSK	K10(DSSO)	10	Cas9	267	KLVDSTDK	K1(DSSO)	1	Cas9	145	21142	20190409_Lumos_RSLC6_Beveridge_Clausen_IMP_peplib_DSSO_stHCD-MS2.raw	F6
FALSE	APLSASMIKR-KLINGIR	DSSO	Intra	MS2	MS2	1	1	59.29	59.29	687.384888	3	2060.14011	13682	47.501	-2.24979	FALSE	42.1	Cas9-Cas9	APLSASMIKR	M7(Oxidation);K9(DSSO)	9	Cas9	327	KLINGIR	K1(DSSO)	1	Cas9	669	13682	20190409_Lumos_RSLC6_Beveridge_Clausen_IMP_peplib_DSSO_stHCD-MS2.raw	F6
FALSE	MTNFDKNLPNEK-SKLVSDFR	DSSO	Intra	MS2	MS2	1	1	58.66	58.66	859.079162	3	2575.222935	16581	56.4965	-2.42182	FALSE	42.1	Cas9-Cas9	MTNFDKNLPNEK	M1(Oxidation);K6(DSSO)	6	Cas9	504	SKLVSDFR	K2(DSSO)	2	Cas9	965	16581	20190409_Lumos_RSLC6_Beveridge_Clausen_IMP_peplib_DSSO_stHCD-MS2.raw	F6
FALSE	MTNFDKNLPNEK-QQLPEKYK	DSSO	Intra	MS2	MS2	1	1	58.66	54.96	661.074646	4	2641.276754	14648	50.3771	-4.96302	FALSE	45.23	Cas9-Cas9	MTNFDKNLPNEK	K6(DSSO)	6	Cas9	504	QQLPEKYK	K6(DSSO)	6	Cas9	350	14648	20190409_Lumos_RSLC6_Beveridge_Clausen_IMP_peplib_DSSO_stHCD-MS2.raw	F6
FALSE	IEEGIKELGSQILK-KLVDSTDK	DSSO	Intra	MS2	MS2	1	1	58.66	58.66	655.600647	4	2619.380758	20906	70.7349	-0.39412	FALSE	69.9	Cas9-Cas9	IEEGIKELGSQILK	K6(DSSO)	6	Cas9	793	KLVDSTDK	K1(DSSO)	1	Cas9	145	20906	20190409_Lumos_RSLC6_Beveridge_Clausen_IMP_peplib_DSSO_stHCD-MS2.raw	F6
FALSE	MTNFDKNLPNEK-QQLPEKYK	DSSO	Intra	MS2	MS2	1	1	58.55	54.85	881.094116	3	2641.267796	14611	50.2691	-1.5699	FALSE	49.07	Cas9-Cas9	MTNFDKNLPNEK	K6(DSSO)	6	Cas9	504	QQLPEKYK	K6(DSSO)	6	Cas9	350	14611	20190409_Lumos_RSLC6_Beveridge_Clausen_IMP_peplib_DSSO_stHCD-MS2.raw	F6
FALSE	NPIDFLEAKGYK-FIKPILEK	DSSO	Intra	MS2	MS2	1	1	58.55	49.19	635.589905	4	2539.337789	24451	82.6412	5.46481	FALSE	54.03	Cas9-Cas9	NPIDFLEAKGYK	K9(DSSO)	9	Cas9	1189	FIKPILEK	K3(DSSO)	3	Cas9	381	24451	20190409_Lumos_RSLC6_Beveridge_Clausen_IMP_peplib_DSSO_stHCD-MS2.raw	F6
FALSE	SDNVPSEEVVKK-GQKNSR	DSSO	Intra	MS2	MS2	1	1	58.16	58.16	545.018066	4	2177.050436	7009	26.8446	-0.06842	FALSE	54.03	Cas9-Cas9	SDNVPSEEVVKK	K11(DSSO)	11	Cas9	881	GQKNSR	K3(DSSO)	3	Cas9	779	7009	20190409_Lumos_RSLC6_Beveridge_Clausen_IMP_peplib_DSSO_stHCD-MS2.raw	F6
FALSE	MTNFDKNLPNEK-KDWDPK	DSSO	Intra	MS2	MS2	1	1	58.16	58.16	799.368225	3	2396.090122	15436	52.8289	-0.17253	FALSE	61.04	Cas9-Cas9	MTNFDKNLPNEK	K6(DSSO)	6	Cas9	504	KDWDPK	K1(DSSO)	1	Cas9	1128	15436	20190409_Lumos_RSLC6_Beveridge_Clausen_IMP_peplib_DSSO_stHCD-MS2.raw	F6
FALSE	VMKQLK-GYKEVK	DSSO	Intra	MS2	MS2	1	1	58.16	58.16	542.957886	3	1626.859104	8249	30.7094	0.15867	FALSE	42.1	Cas9-Cas9	VMKQLK	K3(DSSO)	3	Cas9	653	GYKEVK	K3(DSSO)	3	Cas9	1192	8249	20190409_Lumos_RSLC6_Beveridge_Clausen_IMP_peplib_DSSO_stHCD-MS2.raw	F6
FALSE	LVDSTDKADLR-VMKQLK	DSSO	Intra	MS2	MS2	1	1	57.94	50.54	534.780823	4	2136.101461	13128	45.7614	1.14337	FALSE	54.03	Cas9-Cas9	LVDSTDKADLR	K7(DSSO)	7	Cas9	152	VMKQLK	K3(DSSO)	3	Cas9	653	13128	20190409_Lumos_RSLC6_Beveridge_Clausen_IMP_peplib_DSSO_stHCD-MS2.raw	F6
FALSE	VMKQLK-GQKNSR	DSSO	Intra	MS2	MS2	1	1	57.71	57.71	398.961304	4	1592.823385	4555	18.5535	0.83101	FALSE	45.23	Cas9-Cas9	VMKQLK	K3(DSSO)	3	Cas9	653	GQKNSR	K3(DSSO)	3	Cas9	779	4555	20190409_Lumos_RSLC6_Beveridge_Clausen_IMP_peplib_DSSO_stHCD-MS2.raw	F6
FALSE	KDFQFYK-GQKNSR	DSSO	Intra	MS2	MS2	1	1	57.71	57.71	607.958008	3	1821.85947	10095	36.4741	-0.34353	FALSE	37.17	Cas9-Cas9	KDFQFYK	K1(DSSO)	1	Cas9	972	GQKNSR	K3(DSSO)	3	Cas9	779	10095	20190409_Lumos_RSLC6_Beveridge_Clausen_IMP_peplib_DSSO_stHCD-MS2.raw	F6
FALSE	TYAHLFDDKVMK-DKQSGK	DSSO	Intra	MS2	MS2	1	1	57.71	49.79	572.524292	4	2287.075338	13681	47.4984	-0.87819	FALSE	42.1	Cas9-Cas9	TYAHLFDDKVMK	K9(DSSO)	9	Cas9	650	DKQSGK	K2(DSSO)	2	Cas9	677	13681	20190409_Lumos_RSLC6_Beveridge_Clausen_IMP_peplib_DSSO_stHCD-MS2.raw	F6
FALSE	NSDKLIAR-MKNYWR	DSSO	Intra	MS2	MS2	1	1	57.71	57.71	493.494995	4	1970.958151	15783	53.9772	-0.32373	FALSE	54.03	Cas9-Cas9	NSDKLIAR	K4(DSSO)	4	Cas9	1122	MKNYWR	K2(DSSO)	2	Cas9	884	15783	20190409_Lumos_RSLC6_Beveridge_Clausen_IMP_peplib_DSSO_stHCD-MS2.raw	F6
FALSE	NSDKLIAR-MKNYWR	DSSO	Intra	MS2	MS2	1	1	57.71	57.71	657.657349	3	1970.957493	14004	48.4691	0.01026	FALSE	49.07	Cas9-Cas9	NSDKLIAR	K4(DSSO)	4	Cas9	1122	MKNYWR	K2(DSSO)	2	Cas9	884	14004	20190409_Lumos_RSLC6_Beveridge_Clausen_IMP_peplib_DSSO_stHCD-MS2.raw	F6
FALSE	QQLPEKYK-KDWDPK	DSSO	Intra	MS2	MS2	1	1	57.71	48.27	660.325561	3	1978.962131	11999	42.3501	-2.14429	FALSE	54.03	Cas9-Cas9	QQLPEKYK	K6(DSSO)	6	Cas9	350	KDWDPK	K1(DSSO)	1	Cas9	1128	11999	20190409_Lumos_RSLC6_Beveridge_Clausen_IMP_peplib_DSSO_stHCD-MS2.raw	F6
FALSE	MKNYWR-LSKSR	DSSO	Intra	MS2	MS2	1	1	56.99	56.99	415.953644	4	1660.792745	8258	30.7376	0.39905	FALSE	54.03	Cas9-Cas9	MKNYWR	M1(Oxidation);K2(DSSO)	2	Cas9	884	LSKSR	K3(DSSO)	3	Cas9	222	8258	20190409_Lumos_RSLC6_Beveridge_Clausen_IMP_peplib_DSSO_stHCD-MS2.raw	F6
FALSE	MKNYWR-LSKSR	DSSO	Intra	MS2	MS2	1	1	56.99	56.99	411.954773	4	1644.797262	9378	34.2609	0.74895	FALSE	42.1	Cas9-Cas9	MKNYWR	K2(DSSO)	2	Cas9	884	LSKSR	K3(DSSO)	3	Cas9	222	9378	20190409_Lumos_RSLC6_Beveridge_Clausen_IMP_peplib_DSSO_stHCD-MS2.raw	F6
FALSE	NSDKLIAR-DKPIR	DSSO	Intra	MS2	MS2	1	1	56.99	46.79	567.970215	3	1701.896091	10516	37.723	-0.50626	FALSE	49.07	Cas9-Cas9	NSDKLIAR	K4(DSSO)	4	Cas9	1122	DKPIR	K2(DSSO)	2	Cas9	1304	10516	20190409_Lumos_RSLC6_Beveridge_Clausen_IMP_peplib_DSSO_stHCD-MS2.raw	F6
FALSE	DKPIR-LSKSR	DSSO	Intra	MS2	MS2	1	1	56.99	46.79	459.250458	3	1375.73682	6241	24.3452	-0.4435	FALSE	39.46	Cas9-Cas9	DKPIR	K2(DSSO)	2	Cas9	1304	LSKSR	K3(DSSO)	3	Cas9	222	6241	20190409_Lumos_RSLC6_Beveridge_Clausen_IMP_peplib_DSSO_stHCD-MS2.raw	F6
FALSE	MKNYWR-DKPIR	DSSO	Intra	MS2	MS2	1	1	56.99	56.99	561.609863	3	1682.815037	11915	42.0872	-0.53128	FALSE	49.07	Cas9-Cas9	MKNYWR	K2(DSSO)	2	Cas9	884	DKPIR	K2(DSSO)	2	Cas9	1304	11915	20190409_Lumos_RSLC6_Beveridge_Clausen_IMP_peplib_DSSO_stHCD-MS2.raw	F6
FALSE	MKNYWR-DKPIR	DSSO	Intra	MS2	MS2	1	1	56.99	56.99	566.942871	3	1698.81406	10618	38.0365	-2.94635	FALSE	39.46	Cas9-Cas9	MKNYWR	M1(Oxidation);K2(DSSO)	2	Cas9	884	DKPIR	K2(DSSO)	2	Cas9	1304	10618	20190409_Lumos_RSLC6_Beveridge_Clausen_IMP_peplib_DSSO_stHCD-MS2.raw	F6
FALSE	SEQEIGKATAK-KMIAK	DSSO	Intra	MS2	MS2	1	1	56.94	56.94	481.99823	4	1924.97109	6689	25.8268	0.38227	FALSE	45.23	Cas9-Cas9	SEQEIGKATAK	K7(DSSO)	7	Cas9	1035	KMIAK	K1(DSSO);M2(Oxidation)	1	Cas9	1024	6689	20190409_Lumos_RSLC6_Beveridge_Clausen_IMP_peplib_DSSO_stHCD-MS2.raw	F6
FALSE	QLKEDYFK-KVTVK	DSSO	Intra	MS2	MS2	1	1	56.94	33.24	601.318176	3	1801.939976	11863	41.9232	0.26291	FALSE	27.68	Cas9-Cas9	QLKEDYFK	K3(DSSO)	3	Cas9	569	KVTVK	K1(DSSO)	1	Cas9	562	11863	20190409_Lumos_RSLC6_Beveridge_Clausen_IMP_peplib_DSSO_stHCD-MS2.raw	F6
FALSE	MIAKSEQEIGK-FDNLTKAER	DSSO	Intra	MS2	MS2	1	1	56.89	56.89	834.07373	3	2500.206638	12112	42.6852	-0.33488	FALSE	39.46	Cas9-Cas9	MIAKSEQEIGK	M1(Oxidation);K4(DSSO)	4	Cas9	1028	FDNLTKAER	K6(DSSO)	6	Cas9	906	12112	20190409_Lumos_RSLC6_Beveridge_Clausen_IMP_peplib_DSSO_stHCD-MS2.raw	F6
FALSE	LVDSTDKADLR-AGFIKR	DSSO	Intra	MS2	MS2	1	1	56.47	47.26	521.023559	4	2081.072409	14481	49.8835	-1.36663	FALSE	42.1	Cas9-Cas9	LVDSTDKADLR	K7(DSSO)	7	Cas9	152	AGFIKR	K5(DSSO)	5	Cas9	922	14481	20190409_Lumos_RSLC6_Beveridge_Clausen_IMP_peplib_DSSO_stHCD-MS2.raw	F6
FALSE	GYKEVK-GQKNSR	DSSO	Intra	MS2	MS2	1	1	56.47	56.47	523.928223	3	1569.770115	3759	15.6127	-0.73158	FALSE	49.07	Cas9-Cas9	GYKEVK	K3(DSSO)	3	Cas9	1192	GQKNSR	K3(DSSO)	3	Cas9	779	3759	20190409_Lumos_RSLC6_Beveridge_Clausen_IMP_peplib_DSSO_stHCD-MS2.raw	F6
FALSE	GYKEVK-GQKNSR	DSSO	Intra	MS2	MS2	1	1	56.47	56.47	523.927673	3	1569.768467	4030	16.6166	0.31889	FALSE	33.37	Cas9-Cas9	GYKEVK	K3(DSSO)	3	Cas9	1192	GQKNSR	K3(DSSO)	3	Cas9	779	4030	20190409_Lumos_RSLC6_Beveridge_Clausen_IMP_peplib_DSSO_stHCD-MS2.raw	F6
FALSE	VMKQLK-GQKNSR	DSSO	Intra	MS2	MS2	1	1	56.47	56.47	531.613464	3	1592.82584	4551	18.5402	-0.71116	FALSE	39.46	Cas9-Cas9	VMKQLK	K3(DSSO)	3	Cas9	653	GQKNSR	K3(DSSO)	3	Cas9	779	4551	20190409_Lumos_RSLC6_Beveridge_Clausen_IMP_peplib_DSSO_stHCD-MS2.raw	F6
FALSE	AGFIKR-GQKNSR	DSSO	Intra	MS2	MS2	1	1	56.47	56.47	385.20285	4	1537.789572	5055	20.3561	0.52037	FALSE	28.93	Cas9-Cas9	AGFIKR	K5(DSSO)	5	Cas9	922	GQKNSR	K3(DSSO)	3	Cas9	779	5055	20190409_Lumos_RSLC6_Beveridge_Clausen_IMP_peplib_DSSO_stHCD-MS2.raw	F6
FALSE	LVDSTDKADLR-AGFIKR	DSSO	Intra	MS2	MS2	1	1	56.47	56.47	521.022461	4	2081.068014	15124	51.8493	0.74607	FALSE	42.1	Cas9-Cas9	LVDSTDKADLR	K7(DSSO)	7	Cas9	152	AGFIKR	K5(DSSO)	5	Cas9	922	15124	20190409_Lumos_RSLC6_Beveridge_Clausen_IMP_peplib_DSSO_stHCD-MS2.raw	F6
FALSE	LVDSTDKADLR-AGFIKR	DSSO	Intra	MS2	MS2	1	1	56.47	44.25	521.022766	4	2081.069235	15751	53.8728	0.15921	FALSE	42.1	Cas9-Cas9	LVDSTDKADLR	K7(DSSO)	7	Cas9	152	AGFIKR	K5(DSSO)	5	Cas9	922	15751	20190409_Lumos_RSLC6_Beveridge_Clausen_IMP_peplib_DSSO_stHCD-MS2.raw	F6
FALSE	KDFQFYK-AGFIKR	DSSO	Intra	MS2	MS2	1	1	56.47	56.47	456.734314	4	1823.915426	15963	54.5564	-0.2869	FALSE	37.17	Cas9-Cas9	KDFQFYK	K1(DSSO)	1	Cas9	972	AGFIKR	K5(DSSO)	5	Cas9	922	15963	20190409_Lumos_RSLC6_Beveridge_Clausen_IMP_peplib_DSSO_stHCD-MS2.raw	F6
FALSE	LVDSTDKADLR-AGFIKR	DSSO	Intra	MS2	MS2	1	1	56.47	38.74	521.022766	4	2081.069235	15563	53.2481	0.15921	FALSE	42.1	Cas9-Cas9	LVDSTDKADLR	K7(DSSO)	7	Cas9	152	AGFIKR	K5(DSSO)	5	Cas9	922	15563	20190409_Lumos_RSLC6_Beveridge_Clausen_IMP_peplib_DSSO_stHCD-MS2.raw	F6
FALSE	GGLSELDKAGFIK-QLLNAKLITQR	DSSO	Intra	MS2	MS2	1	1	56.12	56.12	698.137451	4	2789.527975	22879	77.2655	-1.7924	FALSE	39.46	Cas9-Cas9	GGLSELDKAGFIK	K8(DSSO)	8	Cas9	917	QLLNAKLITQR	K6(DSSO)	6	Cas9	894	22879	20190409_Lumos_RSLC6_Beveridge_Clausen_IMP_peplib_DSSO_stHCD-MS2.raw	F6
FALSE	VLSAYNKHR-KLVDSTDK	DSSO	Intra	MS2	MS2	1	1	56.09	56.09	538.277527	4	2150.088278	7790	29.2992	1.28051	FALSE	41.1	Cas9-Cas9	VLSAYNKHR	K7(DSSO)	7	Cas9	1300	KLVDSTDK	K1(DSSO)	1	Cas9	145	7790	20190409_Lumos_RSLC6_Beveridge_Clausen_IMP_peplib_DSSO_stHCD-MS2.raw	F6
FALSE	KSEETITPWNFEEVVDK-QQLPEKYK	DSSO	Intra	MS2	MS2	1	1	56.05	56.05	1081.193848	3	3241.56699	22352	75.5003	-1.86752	FALSE	61.04	Cas9-Cas9	KSEETITPWNFEEVVDK	K1(DSSO)	1	Cas9	472	QQLPEKYK	K6(DSSO)	6	Cas9	350	22352	20190409_Lumos_RSLC6_Beveridge_Clausen_IMP_peplib_DSSO_stHCD-MS2.raw	F6
FALSE	SDNVPSEEVVKK-LVDSTDKADLR	DSSO	Intra	MS2	MS2	1	1	55.9	53.29	907.445251	3	2720.321201	16915	57.5688	3.04497	FALSE	42.1	Cas9-Cas9	SDNVPSEEVVKK	K11(DSSO)	11	Cas9	881	LVDSTDKADLR	K7(DSSO)	7	Cas9	152	16915	20190409_Lumos_RSLC6_Beveridge_Clausen_IMP_peplib_DSSO_stHCD-MS2.raw	F6
FALSE	LPKYSLFELENGR-SDKNR	DSSO	Intra	MS2	MS2	1	1	55.6	55.6	586.28125	4	2342.10317	18899	64.0728	17.66299	FALSE	42.1	Cas9-Cas9	LPKYSLFELENGR	K3(DSSO)	3	Cas9	1204	SDKNR	K3(DSSO)	3	Cas9	866	18899	20190409_Lumos_RSLC6_Beveridge_Clausen_IMP_peplib_DSSO_stHCD-MS2.raw	F6
FALSE	KFDNLTK-SDKNR	DSSO	Intra	MS2	MS2	1	1	55.6	55.6	547.935303	3	1641.791355	7272	27.6604	-0.76704	FALSE	49.07	Cas9-Cas9	KFDNLTK	K1(DSSO)	1	Cas9	900	SDKNR	K3(DSSO)	3	Cas9	866	7272	20190409_Lumos_RSLC6_Beveridge_Clausen_IMP_peplib_DSSO_stHCD-MS2.raw	F6
FALSE	DKPIR-LSKSR	DSSO	Intra	MS2	MS2	1	1	55.6	45.4	459.250214	3	1375.736088	5783	22.8391	0.08927	FALSE	39.46	Cas9-Cas9	DKPIR	K2(DSSO)	2	Cas9	1304	LSKSR	K3(DSSO)	3	Cas9	222	5783	20190409_Lumos_RSLC6_Beveridge_Clausen_IMP_peplib_DSSO_stHCD-MS2.raw	F6
FALSE	NSDKLIAR-LSKSR	DSSO	Intra	MS2	MS2	1	1	55.6	50.01	416.723083	4	1663.870504	8181	30.4997	5.45803	FALSE	76.14	Cas9-Cas9	NSDKLIAR	K4(DSSO)	4	Cas9	1122	LSKSR	K3(DSSO)	3	Cas9	222	8181	20190409_Lumos_RSLC6_Beveridge_Clausen_IMP_peplib_DSSO_stHCD-MS2.raw	F6
FALSE	KGILQTVK-LSKSR	DSSO	Intra	MS2	MS2	1	1	55.6	39.39	409.237945	4	1633.929953	8839	32.5972	0.36787	FALSE	45.23	Cas9-Cas9	KGILQTVK	K1(DSSO)	1	Cas9	739	LSKSR	K3(DSSO)	3	Cas9	222	8839	20190409_Lumos_RSLC6_Beveridge_Clausen_IMP_peplib_DSSO_stHCD-MS2.raw	F6
FALSE	YPKLESEFVYGDYK-IIKDK	DSSO	Intra	MS2	MS2	1	1	55.6	39.39	628.565185	4	2511.238912	18643	63.2317	-1.01824	FALSE	45.23	Cas9-Cas9	YPKLESEFVYGDYK	K3(DSSO)	3	Cas9	1007	IIKDK	K3(DSSO)	3	Cas9	606	18643	20190409_Lumos_RSLC6_Beveridge_Clausen_IMP_peplib_DSSO_stHCD-MS2.raw	F6
FALSE	APLSASMIKR-SDKNR	DSSO	Intra	MS2	MS2	1	1	55.6	52.51	463.236694	4	1849.924948	10155	36.6463	0.5035	FALSE	49.07	Cas9-Cas9	APLSASMIKR	K9(DSSO)	9	Cas9	327	SDKNR	K3(DSSO)	3	Cas9	866	10155	20190409_Lumos_RSLC6_Beveridge_Clausen_IMP_peplib_DSSO_stHCD-MS2.raw	F6
FALSE	KGILQTVK-LSKSR	DSSO	Intra	MS2	MS2	1	1	55.6	41.63	409.237945	4	1633.929953	9166	33.608	0.36787	FALSE	45.23	Cas9-Cas9	KGILQTVK	K1(DSSO)	1	Cas9	739	LSKSR	K3(DSSO)	3	Cas9	222	9166	20190409_Lumos_RSLC6_Beveridge_Clausen_IMP_peplib_DSSO_stHCD-MS2.raw	F6
FALSE	VKYVTEGMR-VPSKK	DSSO	Intra	MS2	MS2	1	1	55.6	55.6	599.979065	3	1797.922642	9174	33.632	0.61859	FALSE	54.03	Cas9-Cas9	VKYVTEGMR	K2(DSSO)	2	Cas9	532	VPSKK	K4(DSSO)	4	Cas9	34	9174	20190409_Lumos_RSLC6_Beveridge_Clausen_IMP_peplib_DSSO_stHCD-MS2.raw	F6
FALSE	DWDPKK-IIKDK	DSSO	Intra	MS2	MS2	1	1	55.6	27.47	521.268921	3	1561.79221	10408	37.396	0.54272	FALSE	54.03	Cas9-Cas9	DWDPKK	K5(DSSO)	5	Cas9	1133	IIKDK	K3(DSSO)	3	Cas9	606	10408	20190409_Lumos_RSLC6_Beveridge_Clausen_IMP_peplib_DSSO_stHCD-MS2.raw	F6
FALSE	MDGTEELLVKLNR-EKIEK	DSSO	Intra	MS2	MS2	1	1	55.42	55.42	774.395752	3	2321.172703	19728	66.8239	0.00326	FALSE	61.04	Cas9-Cas9	MDGTEELLVKLNR	K10(DSSO)	10	Cas9	396	EKIEK	K2(DSSO)	2	Cas9	443	19728	20190409_Lumos_RSLC6_Beveridge_Clausen_IMP_peplib_DSSO_stHCD-MS2.raw	F6
FALSE	MKNYWR-KDLIIK	DSSO	Intra	MS2	MS2	1	1	55.18	24.75	595.31311	3	1783.924778	15759	53.8985	-0.79567	FALSE	37.17	Cas9-Cas9	MKNYWR	K2(DSSO)	2	Cas9	884	KDLIIK	K1(DSSO)	1	Cas9	1196	15759	20190409_Lumos_RSLC6_Beveridge_Clausen_IMP_peplib_DSSO_stHCD-MS2.raw	F6
FALSE	LVDSTDKADLR-AGFIKR	DSSO	Intra	MS2	MS2	1	1	55.13	55.13	521.026428	4	2081.083883	13456	46.8318	-6.8831	FALSE	49.07	Cas9-Cas9	LVDSTDKADLR	K7(DSSO)	7	Cas9	152	AGFIKR	K5(DSSO)	5	Cas9	922	13456	20190409_Lumos_RSLC6_Beveridge_Clausen_IMP_peplib_DSSO_stHCD-MS2.raw	F6
FALSE	KDFQFYK-AGFIKR	DSSO	Intra	MS2	MS2	1	1	55.13	55.13	456.734009	4	1823.914205	16141	55.0725	0.38275	FALSE	33.37	Cas9-Cas9	KDFQFYK	K1(DSSO)	1	Cas9	972	AGFIKR	K5(DSSO)	5	Cas9	922	16141	20190409_Lumos_RSLC6_Beveridge_Clausen_IMP_peplib_DSSO_stHCD-MS2.raw	F6
FALSE	AGFIKR-GQKNSR	DSSO	Intra	MS2	MS2	1	1	55.13	55.13	513.268799	3	1537.791843	5191	20.814	-0.95788	FALSE	39.46	Cas9-Cas9	AGFIKR	K5(DSSO)	5	Cas9	922	GQKNSR	K3(DSSO)	3	Cas9	779	5191	20190409_Lumos_RSLC6_Beveridge_Clausen_IMP_peplib_DSSO_stHCD-MS2.raw	F6
FALSE	LVDSTDKADLR-AGFIKR	DSSO	Intra	MS2	MS2	1	1	55.13	42.9	521.023498	4	2081.072164	13296	46.3181	-1.24925	FALSE	41.1	Cas9-Cas9	LVDSTDKADLR	K7(DSSO)	7	Cas9	152	AGFIKR	K5(DSSO)	5	Cas9	922	13296	20190409_Lumos_RSLC6_Beveridge_Clausen_IMP_peplib_DSSO_stHCD-MS2.raw	F6
FALSE	SDNVPSEEVVKK-AGFIKR	DSSO	Intra	MS2	MS2	1	1	55.13	55.13	545.532043	4	2179.106344	13104	45.6888	0.00056	FALSE	45.23	Cas9-Cas9	SDNVPSEEVVKK	K11(DSSO)	11	Cas9	881	AGFIKR	K5(DSSO)	5	Cas9	922	13104	20190409_Lumos_RSLC6_Beveridge_Clausen_IMP_peplib_DSSO_stHCD-MS2.raw	F6
FALSE	LVDSTDKADLR-AGFIKR	DSSO	Intra	MS2	MS2	1	1	55.13	37.4	521.022888	4	2081.069723	14314	49.3816	-0.07554	FALSE	42.1	Cas9-Cas9	LVDSTDKADLR	K7(DSSO)	7	Cas9	152	AGFIKR	K5(DSSO)	5	Cas9	922	14314	20190409_Lumos_RSLC6_Beveridge_Clausen_IMP_peplib_DSSO_stHCD-MS2.raw	F6
FALSE	SDNVPSEEVVKK-KDFQFYK	DSSO	Intra	MS2	MS2	1	1	54.93	54.93	821.731323	3	2463.179417	16117	55.0028	-1.86738	FALSE	61.04	Cas9-Cas9	SDNVPSEEVVKK	K11(DSSO)	11	Cas9	881	KDFQFYK	K1(DSSO)	1	Cas9	972	16117	20190409_Lumos_RSLC6_Beveridge_Clausen_IMP_peplib_DSSO_stHCD-MS2.raw	F6
FALSE	VNTEITKAPLSASMIK-ESILPKR	DSSO	Intra	MS2	MS2	1	1	54.89	54.89	901.489868	3	2702.455051	19083	64.6768	-3.09133	FALSE	42.1	Cas9-Cas9	VNTEITKAPLSASMIK	K7(DSSO)	7	Cas9	318	ESILPKR	K6(DSSO)	6	Cas9	1117	19083	20190409_Lumos_RSLC6_Beveridge_Clausen_IMP_peplib_DSSO_stHCD-MS2.raw	F6
FALSE	TEVQTGGFSKESILPK-APLSASMIKR	DSSO	Intra	MS2	MS2	1	1	54.79	54.79	989.838562	3	2967.501133	18874	63.9937	5.20406	FALSE	49.07	Cas9-Cas9	TEVQTGGFSKESILPK	K10(DSSO)	10	Cas9	1111	APLSASMIKR	M7(Oxidation);K9(DSSO)	9	Cas9	327	18874	20190409_Lumos_RSLC6_Beveridge_Clausen_IMP_peplib_DSSO_stHCD-MS2.raw	F6
FALSE	MIAKSEQEIGK-FDNLTKAER	DSSO	Intra	MS2	MS2	1	1	54.76	54.76	834.074524	3	2500.209019	12450	43.7004	-1.28734	FALSE	76.14	Cas9-Cas9	MIAKSEQEIGK	M1(Oxidation);K4(DSSO)	4	Cas9	1028	FDNLTKAER	K6(DSSO)	6	Cas9	906	12450	20190409_Lumos_RSLC6_Beveridge_Clausen_IMP_peplib_DSSO_stHCD-MS2.raw	F6
FALSE	SDNVPSEEVVKK-GYKEVK	DSSO	Intra	MS2	MS2	1	1	54.67	54.67	737.699951	3	2211.0853	10401	37.3736	-0.16255	FALSE	100	Cas9-Cas9	SDNVPSEEVVKK	K11(DSSO)	11	Cas9	881	GYKEVK	K3(DSSO)	3	Cas9	1192	10401	20190409_Lumos_RSLC6_Beveridge_Clausen_IMP_peplib_DSSO_stHCD-MS2.raw	F6
FALSE	TYAHLFDDKVMK-DKQSGK	DSSO	Intra	MS2	MS2	1	1	54.67	46.74	763.03125	3	2287.079197	13663	47.4466	-2.5661	FALSE	61.04	Cas9-Cas9	TYAHLFDDKVMK	K9(DSSO)	9	Cas9	650	DKQSGK	K2(DSSO)	2	Cas9	677	13663	20190409_Lumos_RSLC6_Beveridge_Clausen_IMP_peplib_DSSO_stHCD-MS2.raw	F6
FALSE	KNLIGALLFDSGETAEATR-VMKQLK	DSSO	Intra	MS2	MS2	1	1	54.67	54.67	975.837585	3	2925.498203	23296	78.6881	2.66811	FALSE	61.04	Cas9-Cas9	KNLIGALLFDSGETAEATR	K1(DSSO)	1	Cas9	49	VMKQLK	M2(Oxidation);K3(DSSO)	3	Cas9	653	23296	20190409_Lumos_RSLC6_Beveridge_Clausen_IMP_peplib_DSSO_stHCD-MS2.raw	F6
FALSE	GKSDNVPSEEVVK-VKYVTEGMR	DSSO	Intra	MS2	MS2	1	1	53.71	53.71	881.758545	3	2643.261082	12797	44.7476	1.12134	FALSE	45.23	Cas9-Cas9	GKSDNVPSEEVVK	K2(DSSO)	2	Cas9	870	VKYVTEGMR	K2(DSSO);M8(Oxidation)	2	Cas9	532	12797	20190409_Lumos_RSLC6_Beveridge_Clausen_IMP_peplib_DSSO_stHCD-MS2.raw	F6
FALSE	SSFEKNPIDFLEAK-VLSAYNKHR	DSSO	Intra	MS2	MS2	1	1	53.71	53.71	574.689575	5	2869.41877	19624	66.4692	0.04744	FALSE	30.28	Cas9-Cas9	SSFEKNPIDFLEAK	K5(DSSO)	5	Cas9	1180	VLSAYNKHR	K7(DSSO)	7	Cas9	1300	19624	20190409_Lumos_RSLC6_Beveridge_Clausen_IMP_peplib_DSSO_stHCD-MS2.raw	F6
FALSE	QQLPEKYK-SKLVSDFR	DSSO	Intra	MS2	MS2	1	1	53.52	53.52	714.70227	3	2142.092258	14404	49.6485	-1.07023	FALSE	35.17	Cas9-Cas9	QQLPEKYK	K6(DSSO)	6	Cas9	350	SKLVSDFR	K2(DSSO)	2	Cas9	965	14404	20190409_Lumos_RSLC6_Beveridge_Clausen_IMP_peplib_DSSO_stHCD-MS2.raw	F6
FALSE	MTNFDKNLPNEK-QQLPEKYK	DSSO	Intra	MS2	MS2	1	1	53.52	53.52	881.09375	3	2641.266697	14441	49.7595	-1.15379	FALSE	49.07	Cas9-Cas9	MTNFDKNLPNEK	K6(DSSO)	6	Cas9	504	QQLPEKYK	K6(DSSO)	6	Cas9	350	14441	20190409_Lumos_RSLC6_Beveridge_Clausen_IMP_peplib_DSSO_stHCD-MS2.raw	F6
FALSE	QQLPEKYK-SKLVSDFR	DSSO	Intra	MS2	MS2	1	1	53.52	53.52	536.278259	4	2142.091207	14067	48.6582	-0.57933	FALSE	69.9	Cas9-Cas9	QQLPEKYK	K6(DSSO)	6	Cas9	350	SKLVSDFR	K2(DSSO)	2	Cas9	965	14067	20190409_Lumos_RSLC6_Beveridge_Clausen_IMP_peplib_DSSO_stHCD-MS2.raw	F6
FALSE	EKIEK-KVTVK	DSSO	Intra	MS2	MS2	1	1	53.48	38	459.926758	3	1377.76572	4675	18.9723	0.04282	FALSE	49.07	Cas9-Cas9	EKIEK	K2(DSSO)	2	Cas9	443	KVTVK	K1(DSSO)	1	Cas9	562	4675	20190409_Lumos_RSLC6_Beveridge_Clausen_IMP_peplib_DSSO_stHCD-MS2.raw	F6
FALSE	MDGTEELLVKLNR-KVTVK	DSSO	Intra	MS2	MS2	1	1	53.48	40.81	563.052612	4	2249.18862	19662	66.5978	-0.29047	FALSE	33.37	Cas9-Cas9	MDGTEELLVKLNR	K10(DSSO)	10	Cas9	396	KVTVK	K1(DSSO)	1	Cas9	562	19662	20190409_Lumos_RSLC6_Beveridge_Clausen_IMP_peplib_DSSO_stHCD-MS2.raw	F6
FALSE	MDGTEELLVKLNR-KVTVK	DSSO	Intra	MS2	MS2	1	1	53.48	34.09	750.399597	3	2249.184238	19181	64.9903	1.65826	FALSE	61.04	Cas9-Cas9	MDGTEELLVKLNR	K10(DSSO)	10	Cas9	396	KVTVK	K1(DSSO)	1	Cas9	562	19181	20190409_Lumos_RSLC6_Beveridge_Clausen_IMP_peplib_DSSO_stHCD-MS2.raw	F6
FALSE	GKSDNVPSEEVVK-VPSKK	DSSO	Intra	MS2	MS2	1	1	53.48	53.48	701.693603	3	2103.066257	8726	32.2423	-1.16345	FALSE	39.46	Cas9-Cas9	GKSDNVPSEEVVK	K2(DSSO)	2	Cas9	870	VPSKK	K4(DSSO)	4	Cas9	34	8726	20190409_Lumos_RSLC6_Beveridge_Clausen_IMP_peplib_DSSO_stHCD-MS2.raw	F6
FALSE	APLSASMIKR-FIKPILEK	DSSO	Intra	MS2	MS2	1	1	53.47	45.78	555.314453	4	2218.235983	18635	63.2083	-0.98697	FALSE	33.37	Cas9-Cas9	APLSASMIKR	K9(DSSO)	9	Cas9	327	FIKPILEK	K3(DSSO)	3	Cas9	381	18635	20190409_Lumos_RSLC6_Beveridge_Clausen_IMP_peplib_DSSO_stHCD-MS2.raw	F6
FALSE	NLPNEKVLPK-DKQSGK	DSSO	Intra	MS2	MS2	1	1	53.23	53.23	657.678894	3	1971.022129	10705	38.3366	-0.29237	FALSE	35.17	Cas9-Cas9	NLPNEKVLPK	K6(DSSO)	6	Cas9	510	DKQSGK	K2(DSSO)	2	Cas9	677	10705	20190409_Lumos_RSLC6_Beveridge_Clausen_IMP_peplib_DSSO_stHCD-MS2.raw	F6
FALSE	YDENDKLIR-VKYVTEGMR	DSSO	Intra	MS2	MS2	1	1	53.1	51.4	802.389587	3	2405.154209	15493	53.0147	-2.76643	FALSE	39.46	Cas9-Cas9	YDENDKLIR	K6(DSSO)	6	Cas9	952	VKYVTEGMR	K2(DSSO)	2	Cas9	532	15493	20190409_Lumos_RSLC6_Beveridge_Clausen_IMP_peplib_DSSO_stHCD-MS2.raw	F6
FALSE	MDGTEELLVKLNR-KVTVK	DSSO	Intra	MS2	MS2	1	1	52.93	25.07	750.401184	3	2249.188999	19340	65.5178	-0.45934	FALSE	61.04	Cas9-Cas9	MDGTEELLVKLNR	K10(DSSO)	10	Cas9	396	KVTVK	K1(DSSO)	1	Cas9	562	19340	20190409_Lumos_RSLC6_Beveridge_Clausen_IMP_peplib_DSSO_stHCD-MS2.raw	F6
FALSE	GKSDNVPSEEVVK-VKYVTEGMR	DSSO	Intra	MS2	MS2	1	1	52.79	52.79	881.761169	3	2643.268955	12613	44.197	-1.85851	FALSE	54.03	Cas9-Cas9	GKSDNVPSEEVVK	K2(DSSO)	2	Cas9	870	VKYVTEGMR	K2(DSSO);M8(Oxidation)	2	Cas9	532	12613	20190409_Lumos_RSLC6_Beveridge_Clausen_IMP_peplib_DSSO_stHCD-MS2.raw	F6
FALSE	LPKYSLFELENGR-NPIDFLEAKGYK	DSSO	Intra	MS2	MS2	1	1	52.72	52.72	780.144165	4	3117.55483	27366	92.659	1.70694	FALSE	61.04	Cas9-Cas9	LPKYSLFELENGR	K3(DSSO)	3	Cas9	1204	NPIDFLEAKGYK	K9(DSSO)	9	Cas9	1189	27366	20190409_Lumos_RSLC6_Beveridge_Clausen_IMP_peplib_DSSO_stHCD-MS2.raw	F6
FALSE	QLKEDYFK-EKIEK	DSSO	Intra	MS2	MS2	1	1	52.68	52.68	469.236786	4	1873.925314	11913	42.0831	-0.06448	FALSE	45.23	Cas9-Cas9	QLKEDYFK	K3(DSSO)	3	Cas9	569	EKIEK	K2(DSSO)	2	Cas9	443	11913	20190409_Lumos_RSLC6_Beveridge_Clausen_IMP_peplib_DSSO_stHCD-MS2.raw	F6
FALSE	KGILQTVK-DKPIR	DSSO	Intra	MS2	MS2	1	1	52.68	38.06	418.741943	4	1671.945944	11459	40.6743	0.15534	FALSE	42.1	Cas9-Cas9	KGILQTVK	K1(DSSO)	1	Cas9	739	DKPIR	K2(DSSO)	2	Cas9	1304	11459	20190409_Lumos_RSLC6_Beveridge_Clausen_IMP_peplib_DSSO_stHCD-MS2.raw	F6
FALSE	KFDNLTK-SDKNR	DSSO	Intra	MS2	MS2	1	1	52.68	52.68	411.20285	4	1641.789572	7289	27.7148	0.31992	FALSE	49.07	Cas9-Cas9	KFDNLTK	K1(DSSO)	1	Cas9	900	SDKNR	K3(DSSO)	3	Cas9	866	7289	20190409_Lumos_RSLC6_Beveridge_Clausen_IMP_peplib_DSSO_stHCD-MS2.raw	F6
FALSE	SDNVPSEEVVKK-GQKNSR	DSSO	Intra	MS2	MS2	1	1	52.61	52.61	545.017212	4	2177.047018	7173	27.35	1.5023	FALSE	42.1	Cas9-Cas9	SDNVPSEEVVKK	K11(DSSO)	11	Cas9	881	GQKNSR	K3(DSSO)	3	Cas9	779	7173	20190409_Lumos_RSLC6_Beveridge_Clausen_IMP_peplib_DSSO_stHCD-MS2.raw	F6
FALSE	FKVLGNTDR-ESILPKR	DSSO	Intra	MS2	MS2	1	1	52.59	52.59	513.025635	4	2049.080709	16035	54.7733	-0.47493	FALSE	54.03	Cas9-Cas9	FKVLGNTDR	K2(DSSO)	2	Cas9	37	ESILPKR	K6(DSSO)	6	Cas9	1117	16035	20190409_Lumos_RSLC6_Beveridge_Clausen_IMP_peplib_DSSO_stHCD-MS2.raw	F6
FALSE	TEVQTGGFSKESILPK-NPIDFLEAKGYK	DSSO	Intra	MS2	MS2	1	1	52.27	52.27	818.915893	4	3272.641745	25109	84.8971	-0.6791	FALSE	49.07	Cas9-Cas9	TEVQTGGFSKESILPK	K10(DSSO)	10	Cas9	1111	NPIDFLEAKGYK	K9(DSSO)	9	Cas9	1189	25109	20190409_Lumos_RSLC6_Beveridge_Clausen_IMP_peplib_DSSO_stHCD-MS2.raw	F6
FALSE	NPIDFLEAKGYK-FIKPILEK	DSSO	Intra	MS2	MS2	1	1	52.23	42.87	635.590576	4	2539.340475	24513	82.8551	4.40682	FALSE	49.07	Cas9-Cas9	NPIDFLEAKGYK	K9(DSSO)	9	Cas9	1189	FIKPILEK	K3(DSSO)	3	Cas9	381	24513	20190409_Lumos_RSLC6_Beveridge_Clausen_IMP_peplib_DSSO_stHCD-MS2.raw	F6
FALSE	VLSAYNKHR-KLVDSTDK	DSSO	Intra	MS2	MS2	1	1	52.23	52.23	538.277405	4	2150.087789	8524	31.594	1.50771	FALSE	37.17	Cas9-Cas9	VLSAYNKHR	K7(DSSO)	7	Cas9	1300	KLVDSTDK	K1(DSSO)	1	Cas9	145	8524	20190409_Lumos_RSLC6_Beveridge_Clausen_IMP_peplib_DSSO_stHCD-MS2.raw	F6
FALSE	DDSIDNKVLTR-NSDKLIAR	DSSO	Intra	MS2	MS2	1	1	51.92	51.92	588.04779	4	2349.169332	16510	56.2757	0.90811	FALSE	84.95	Cas9-Cas9	DDSIDNKVLTR	K7(DSSO)	7	Cas9	859	NSDKLIAR	K4(DSSO)	4	Cas9	1122	16510	20190409_Lumos_RSLC6_Beveridge_Clausen_IMP_peplib_DSSO_stHCD-MS2.raw	F6
FALSE	DLIIKLPK-ESILPKR	DSSO	Intra	MS2	MS2	1	1	51.81	51.81	647.047729	3	1939.128635	20770	70.2689	0.52193	FALSE	45.23	Cas9-Cas9	DLIIKLPK	K5(DSSO)	5	Cas9	1201	ESILPKR	K6(DSSO)	6	Cas9	1117	20770	20190409_Lumos_RSLC6_Beveridge_Clausen_IMP_peplib_DSSO_stHCD-MS2.raw	F6
FALSE	TEVQTGGFSKESILPK-KLINGIR	DSSO	Intra	MS2	MS2	1	1	51.81	51.81	673.615478	4	2691.440084	19453	65.8895	-0.5597	FALSE	49.07	Cas9-Cas9	TEVQTGGFSKESILPK	K10(DSSO)	10	Cas9	1111	KLINGIR	K1(DSSO)	1	Cas9	669	19453	20190409_Lumos_RSLC6_Beveridge_Clausen_IMP_peplib_DSSO_stHCD-MS2.raw	F6
FALSE	TEVQTGGFSKESILPK-KLINGIR	DSSO	Intra	MS2	MS2	1	1	51.81	51.81	673.615478	4	2691.440084	19625	66.4725	-0.5597	FALSE	54.03	Cas9-Cas9	TEVQTGGFSKESILPK	K10(DSSO)	10	Cas9	1111	KLINGIR	K1(DSSO)	1	Cas9	669	19625	20190409_Lumos_RSLC6_Beveridge_Clausen_IMP_peplib_DSSO_stHCD-MS2.raw	F6
FALSE	SDNVPSEEVVKK-LVDSTDKADLR	DSSO	Intra	MS2	MS2	1	1	51.79	51.79	907.435425	3	2720.291721	16923	57.5962	13.8859	FALSE	42.1	Cas9-Cas9	SDNVPSEEVVKK	K11(DSSO)	11	Cas9	881	LVDSTDKADLR	K7(DSSO)	7	Cas9	152	16923	20190409_Lumos_RSLC6_Beveridge_Clausen_IMP_peplib_DSSO_stHCD-MS2.raw	F6
FALSE	VNTEITKAPLSASMIK-ESILPKR	DSSO	Intra	MS2	MS2	1	1	51.05	51.05	901.487854	3	2702.449009	19247	65.2112	-0.85457	FALSE	39.46	Cas9-Cas9	VNTEITKAPLSASMIK	K7(DSSO)	7	Cas9	318	ESILPKR	K6(DSSO)	6	Cas9	1117	19247	20190409_Lumos_RSLC6_Beveridge_Clausen_IMP_peplib_DSSO_stHCD-MS2.raw	F6
FALSE	FIKPILEK-KFDNLTK	DSSO	Intra	MS2	MS2	1	1	51.05	51.05	670.703979	3	2010.097385	17674	60.0953	0.31213	FALSE	49.07	Cas9-Cas9	FIKPILEK	K3(DSSO)	3	Cas9	381	KFDNLTK	K1(DSSO)	1	Cas9	900	17674	20190409_Lumos_RSLC6_Beveridge_Clausen_IMP_peplib_DSSO_stHCD-MS2.raw	F6
FALSE	NSDKLIAR-DKPIR	DSSO	Intra	MS2	MS2	1	1	51	40.81	426.230408	4	1701.899801	10000	36.1964	-2.6873	FALSE	49.07	Cas9-Cas9	NSDKLIAR	K4(DSSO)	4	Cas9	1122	DKPIR	K2(DSSO)	2	Cas9	1304	10000	20190409_Lumos_RSLC6_Beveridge_Clausen_IMP_peplib_DSSO_stHCD-MS2.raw	F6
FALSE	NLPNEKVLPK-HSIKK	DSSO	Intra	MS2	MS2	1	1	51	51	641.023559	3	1921.056126	8270	30.7752	0.73906	FALSE	49.07	Cas9-Cas9	NLPNEKVLPK	K6(DSSO)	6	Cas9	510	HSIKK	K4(DSSO)	4	Cas9	48	8270	20190409_Lumos_RSLC6_Beveridge_Clausen_IMP_peplib_DSSO_stHCD-MS2.raw	F6
FALSE	NSDKLIAR-LSKSR	DSSO	Intra	MS2	MS2	1	1	51	40.87	555.298157	3	1663.879917	8122	30.32	-0.20257	FALSE	42.1	Cas9-Cas9	NSDKLIAR	K4(DSSO)	4	Cas9	1122	LSKSR	K3(DSSO)	3	Cas9	222	8122	20190409_Lumos_RSLC6_Beveridge_Clausen_IMP_peplib_DSSO_stHCD-MS2.raw	F6
FALSE	DDSIDNKVLTR-LSKSR	DSSO	Intra	MS2	MS2	1	1	51	51	675.009399	3	2023.013645	12576	44.0895	-0.59357	FALSE	37.17	Cas9-Cas9	DDSIDNKVLTR	K7(DSSO)	7	Cas9	859	LSKSR	K3(DSSO)	3	Cas9	222	12576	20190409_Lumos_RSLC6_Beveridge_Clausen_IMP_peplib_DSSO_stHCD-MS2.raw	F6
FALSE	NPIDFLEAKGYK-SDKNR	DSSO	Intra	MS2	MS2	1	1	51	51	543.516418	4	2171.043844	19710	66.7621	-0.04564	FALSE	37.17	Cas9-Cas9	NPIDFLEAKGYK	K9(DSSO)	9	Cas9	1189	SDKNR	K3(DSSO)	3	Cas9	866	19710	20190409_Lumos_RSLC6_Beveridge_Clausen_IMP_peplib_DSSO_stHCD-MS2.raw	F6
FALSE	LKGSPEDNEQK-IIKDK	DSSO	Intra	MS2	MS2	1	1	51	24.08	505.258575	4	2018.012472	6392	24.8665	-0.70603	FALSE	61.04	Cas9-Cas9	LKGSPEDNEQK	K2(DSSO)	2	Cas9	1250	IIKDK	K3(DSSO)	3	Cas9	606	6392	20190409_Lumos_RSLC6_Beveridge_Clausen_IMP_peplib_DSSO_stHCD-MS2.raw	F6
FALSE	KFDNLTK-SDKNR	DSSO	Intra	MS2	MS2	1	1	51	51	547.934997	3	1641.79044	6447	25.0448	-0.20906	FALSE	54.03	Cas9-Cas9	KFDNLTK	K1(DSSO)	1	Cas9	900	SDKNR	K3(DSSO)	3	Cas9	866	6447	20190409_Lumos_RSLC6_Beveridge_Clausen_IMP_peplib_DSSO_stHCD-MS2.raw	F6
FALSE	LEESFLVEEDKK-VPSKK	DSSO	Intra	MS2	MS2	1	1	51	51	727.706238	3	2181.10416	13327	46.412	-2.12453	FALSE	61.04	Cas9-Cas9	LEESFLVEEDKK	K11(DSSO)	11	Cas9	115	VPSKK	K4(DSSO)	4	Cas9	34	13327	20190409_Lumos_RSLC6_Beveridge_Clausen_IMP_peplib_DSSO_stHCD-MS2.raw	F6
FALSE	KFDNLTK-SDKNR	DSSO	Intra	MS2	MS2	1	1	51	51	547.935058	3	1641.790623	7428	28.1639	-0.32065	FALSE	49.07	Cas9-Cas9	KFDNLTK	K1(DSSO)	1	Cas9	900	SDKNR	K3(DSSO)	3	Cas9	866	7428	20190409_Lumos_RSLC6_Beveridge_Clausen_IMP_peplib_DSSO_stHCD-MS2.raw	F6
FALSE	KGILQTVK-DKPIR	DSSO	Intra	MS2	MS2	1	1	51	34.8	418.741546	4	1671.944357	11295	40.1681	1.10505	FALSE	49.07	Cas9-Cas9	KGILQTVK	K1(DSSO)	1	Cas9	739	DKPIR	K2(DSSO)	2	Cas9	1304	11295	20190409_Lumos_RSLC6_Beveridge_Clausen_IMP_peplib_DSSO_stHCD-MS2.raw	F6
FALSE	QEDFYPFLKDNR-GKSDNVPSEEVVK	DSSO	Intra	MS2	MS2	1	1	50.61	50.61	779.869995	4	3116.458151	20416	69.1107	-2.06352	FALSE	49.07	Cas9-Cas9	QEDFYPFLKDNR	K9(DSSO)	9	Cas9	438	GKSDNVPSEEVVK	K2(DSSO)	2	Cas9	870	20416	20190409_Lumos_RSLC6_Beveridge_Clausen_IMP_peplib_DSSO_stHCD-MS2.raw	F6
FALSE	MIAKSEQEIGK-YDENDKLIR	DSSO	Intra	MS2	MS2	1	1	50.54	50.54	852.749573	3	2556.234165	14812	50.8754	-0.84104	FALSE	45.23	Cas9-Cas9	MIAKSEQEIGK	K4(DSSO)	4	Cas9	1028	YDENDKLIR	K6(DSSO)	6	Cas9	952	14812	20190409_Lumos_RSLC6_Beveridge_Clausen_IMP_peplib_DSSO_stHCD-MS2.raw	F6
FALSE	APLSASMIKR-SDKNR	DSSO	Intra	MS2	MS2	1	1	50.4	42.46	617.313904	3	1849.927158	10014	36.237	-0.69218	FALSE	39.46	Cas9-Cas9	APLSASMIKR	K9(DSSO)	9	Cas9	327	SDKNR	K3(DSSO)	3	Cas9	866	10014	20190409_Lumos_RSLC6_Beveridge_Clausen_IMP_peplib_DSSO_stHCD-MS2.raw	F6
FALSE	QEDFYPFLKDNR-VPSKK	DSSO	Intra	MS2	MS2	1	1	50.4	46.7	763.040771	3	2287.107761	16848	57.3456	-0.61941	FALSE	45.23	Cas9-Cas9	QEDFYPFLKDNR	K9(DSSO)	9	Cas9	438	VPSKK	K4(DSSO)	4	Cas9	34	16848	20190409_Lumos_RSLC6_Beveridge_Clausen_IMP_peplib_DSSO_stHCD-MS2.raw	F6
FALSE	FKVLGNTDR-KMIAK	DSSO	Intra	MS2	MS2	1	1	50.4	50.4	453.989044	4	1812.934347	9806	35.5911	0.16848	FALSE	45.23	Cas9-Cas9	FKVLGNTDR	K2(DSSO)	2	Cas9	37	KMIAK	K1(DSSO);M2(Oxidation)	1	Cas9	1024	9806	20190409_Lumos_RSLC6_Beveridge_Clausen_IMP_peplib_DSSO_stHCD-MS2.raw	F6
FALSE	SEQEIGKATAK-KMIAK	DSSO	Intra	MS2	MS2	1	1	50.4	50.4	636.9953	3	1908.971348	7562	28.5792	2.91581	FALSE	54.03	Cas9-Cas9	SEQEIGKATAK	K7(DSSO)	7	Cas9	1035	KMIAK	K1(DSSO)	1	Cas9	1024	7562	20190409_Lumos_RSLC6_Beveridge_Clausen_IMP_peplib_DSSO_stHCD-MS2.raw	F6
FALSE	VKYVTEGMR-VPSKK	DSSO	Intra	MS2	MS2	1	1	50.4	50.4	605.311157	3	1813.918919	8851	32.631	-0.13828	FALSE	61.04	Cas9-Cas9	VKYVTEGMR	K2(DSSO);M8(Oxidation)	2	Cas9	532	VPSKK	K4(DSSO)	4	Cas9	34	8851	20190409_Lumos_RSLC6_Beveridge_Clausen_IMP_peplib_DSSO_stHCD-MS2.raw	F6
FALSE	KFDNLTK-SDKNR	DSSO	Intra	MS2	MS2	1	1	50.4	50.4	547.935425	3	1641.791721	7111	27.1594	-0.99023	FALSE	49.07	Cas9-Cas9	KFDNLTK	K1(DSSO)	1	Cas9	900	SDKNR	K3(DSSO)	3	Cas9	866	7111	20190409_Lumos_RSLC6_Beveridge_Clausen_IMP_peplib_DSSO_stHCD-MS2.raw	F6
FALSE	DWDPKK-LKSVK	DSSO	Intra	MS2	MS2	1	1	50.4	34.92	507.265564	3	1519.782139	10032	36.2869	0.23255	FALSE	49.07	Cas9-Cas9	DWDPKK	K5(DSSO)	5	Cas9	1133	LKSVK	K2(DSSO)	2	Cas9	1162	10032	20190409_Lumos_RSLC6_Beveridge_Clausen_IMP_peplib_DSSO_stHCD-MS2.raw	F6
FALSE	YPKLESEFVYGDYK-IIKDK	DSSO	Intra	MS2	MS2	1	1	50.4	22.53	837.748718	3	2511.231602	18609	63.1233	1.89415	FALSE	73.05	Cas9-Cas9	YPKLESEFVYGDYK	K3(DSSO)	3	Cas9	1007	IIKDK	K3(DSSO)	3	Cas9	606	18609	20190409_Lumos_RSLC6_Beveridge_Clausen_IMP_peplib_DSSO_stHCD-MS2.raw	F6
FALSE	LKGSPEDNEQK-LKSVK	DSSO	Intra	MS2	MS2	1	1	50.4	36.43	659.338623	3	1976.001316	6449	25.0502	-0.42166	FALSE	37.17	Cas9-Cas9	LKGSPEDNEQK	K2(DSSO)	2	Cas9	1250	LKSVK	K2(DSSO)	2	Cas9	1162	6449	20190409_Lumos_RSLC6_Beveridge_Clausen_IMP_peplib_DSSO_stHCD-MS2.raw	F6
FALSE	VNTEITKAPLSASMIK-ESILPKR	DSSO	Intra	MS2	MS2	1	1	50.34	50.34	680.365417	4	2718.43984	19130	64.8243	0.65311	FALSE	54.03	Cas9-Cas9	VNTEITKAPLSASMIK	K7(DSSO);M14(Oxidation)	7	Cas9	318	ESILPKR	K6(DSSO)	6	Cas9	1117	19130	20190409_Lumos_RSLC6_Beveridge_Clausen_IMP_peplib_DSSO_stHCD-MS2.raw	F6
FALSE	VKYVTEGMR-VTVKQLK	DSSO	Intra	MS2	MS2	1	1	50.31	50.31	514.529358	4	2055.095602	12588	44.1229	1.01893	FALSE	49.07	Cas9-Cas9	VKYVTEGMR	K2(DSSO)	2	Cas9	532	VTVKQLK	K4(DSSO)	4	Cas9	566	12588	20190409_Lumos_RSLC6_Beveridge_Clausen_IMP_peplib_DSSO_stHCD-MS2.raw	F6
FALSE	SDNVPSEEVVKK-VMKQLK	DSSO	Intra	MS2	MS2	1	1	50.23	39.42	745.38562	3	2234.142307	11248	40.0255	-0.72783	FALSE	35.17	Cas9-Cas9	SDNVPSEEVVKK	K11(DSSO)	11	Cas9	881	VMKQLK	K3(DSSO)	3	Cas9	653	11248	20190409_Lumos_RSLC6_Beveridge_Clausen_IMP_peplib_DSSO_stHCD-MS2.raw	F6
FALSE	FKVLGNTDR-ESILPKR	DSSO	Intra	MS2	MS2	1	1	50.04	50.04	513.026001	4	2049.082174	16943	57.6622	-1.19016	FALSE	45.23	Cas9-Cas9	FKVLGNTDR	K2(DSSO)	2	Cas9	37	ESILPKR	K6(DSSO)	6	Cas9	1117	16943	20190409_Lumos_RSLC6_Beveridge_Clausen_IMP_peplib_DSSO_stHCD-MS2.raw	F6
FALSE	VNTEITKAPLSASMIK-FKVLGNTDR	DSSO	Intra	MS2	MS2	1	1	49.67	49.67	970.506897	3	2909.506138	20115	68.1254	1.70318	FALSE	45.23	Cas9-Cas9	VNTEITKAPLSASMIK	K7(DSSO)	7	Cas9	318	FKVLGNTDR	K2(DSSO)	2	Cas9	37	20115	20190409_Lumos_RSLC6_Beveridge_Clausen_IMP_peplib_DSSO_stHCD-MS2.raw	F6
FALSE	HKPENIVIEMAR-YDENDKLIR	DSSO	Intra	MS2	MS2	1	1	49.67	46.82	694.591247	4	2775.343161	17457	59.3707	0.31203	FALSE	84.95	Cas9-Cas9	HKPENIVIEMAR	K2(DSSO);M10(Oxidation)	2	Cas9	759	YDENDKLIR	K6(DSSO)	6	Cas9	952	17457	20190409_Lumos_RSLC6_Beveridge_Clausen_IMP_peplib_DSSO_stHCD-MS2.raw	F6
FALSE	SDNVPSEEVVKK-AGFIKR	DSSO	Intra	MS2	MS2	1	1	49.54	49.54	545.532348	4	2179.107565	12275	43.168	-0.55988	FALSE	45.23	Cas9-Cas9	SDNVPSEEVVKK	K11(DSSO)	11	Cas9	881	AGFIKR	K5(DSSO)	5	Cas9	922	12275	20190409_Lumos_RSLC6_Beveridge_Clausen_IMP_peplib_DSSO_stHCD-MS2.raw	F6
FALSE	VMKQLK-GQKNSR	DSSO	Intra	MS2	MS2	1	1	49.54	49.54	531.613403	3	1592.825657	4694	19.0442	-0.59613	FALSE	39.46	Cas9-Cas9	VMKQLK	K3(DSSO)	3	Cas9	653	GQKNSR	K3(DSSO)	3	Cas9	779	4694	20190409_Lumos_RSLC6_Beveridge_Clausen_IMP_peplib_DSSO_stHCD-MS2.raw	F6
FALSE	LVDSTDKADLR-AGFIKR	DSSO	Intra	MS2	MS2	1	1	49.54	37.32	521.0224	4	2081.06777	14140	48.8674	0.86344	FALSE	49.07	Cas9-Cas9	LVDSTDKADLR	K7(DSSO)	7	Cas9	152	AGFIKR	K5(DSSO)	5	Cas9	922	14140	20190409_Lumos_RSLC6_Beveridge_Clausen_IMP_peplib_DSSO_stHCD-MS2.raw	F6
FALSE	LVDSTDKADLR-GQKNSR	DSSO	Intra	MS2	MS2	1	1	49.54	49.54	693.676391	3	2079.014622	7864	29.5298	-0.53616	FALSE	54.03	Cas9-Cas9	LVDSTDKADLR	K7(DSSO)	7	Cas9	152	GQKNSR	K3(DSSO)	3	Cas9	779	7864	20190409_Lumos_RSLC6_Beveridge_Clausen_IMP_peplib_DSSO_stHCD-MS2.raw	F6
FALSE	VMKQLK-AGFIKR	DSSO	Intra	MS2	MS2	1	1	49.54	49.54	537.629516	3	1610.873997	8634	31.9569	1.04615	FALSE	45.23	Cas9-Cas9	VMKQLK	M2(Oxidation);K3(DSSO)	3	Cas9	653	AGFIKR	K5(DSSO)	5	Cas9	922	8634	20190409_Lumos_RSLC6_Beveridge_Clausen_IMP_peplib_DSSO_stHCD-MS2.raw	F6
FALSE	VKYVTEGMR-EDYFKK	DSSO	Intra	MS2	MS2	1	1	49.37	49.37	517.998474	4	2068.972067	14018	48.5097	-0.11658	FALSE	49.07	Cas9-Cas9	VKYVTEGMR	K2(DSSO)	2	Cas9	532	EDYFKK	K5(DSSO)	5	Cas9	574	14018	20190409_Lumos_RSLC6_Beveridge_Clausen_IMP_peplib_DSSO_stHCD-MS2.raw	F6
FALSE	KNLIGALLFDSGETAEATR-GQKNSR	DSSO	Intra	MS2	MS2	1	1	49.37	34.17	951.47937	3	2852.423557	22513	76.0491	-1.00324	FALSE	54.03	Cas9-Cas9	KNLIGALLFDSGETAEATR	K1(DSSO)	1	Cas9	49	GQKNSR	K3(DSSO)	3	Cas9	779	22513	20190409_Lumos_RSLC6_Beveridge_Clausen_IMP_peplib_DSSO_stHCD-MS2.raw	F6
FALSE	SDNVPSEEVVKK-GQKNSR	DSSO	Intra	MS2	MS2	1	1	49.37	49.37	545.017517	4	2177.048239	7331	27.8525	0.94133	FALSE	42.1	Cas9-Cas9	SDNVPSEEVVKK	K11(DSSO)	11	Cas9	881	GQKNSR	K3(DSSO)	3	Cas9	779	7331	20190409_Lumos_RSLC6_Beveridge_Clausen_IMP_peplib_DSSO_stHCD-MS2.raw	F6
FALSE	MTNFDKNLPNEK-QQLPEKYK	DSSO	Intra	MS2	MS2	1	1	49.35	45.65	881.094238	3	2641.268162	14784	50.7868	-1.7086	FALSE	49.07	Cas9-Cas9	MTNFDKNLPNEK	K6(DSSO)	6	Cas9	504	QQLPEKYK	K6(DSSO)	6	Cas9	350	14784	20190409_Lumos_RSLC6_Beveridge_Clausen_IMP_peplib_DSSO_stHCD-MS2.raw	F6
FALSE	QLKEDYFK-VITLKSK	DSSO	Intra	MS2	MS2	1	1	49.21	45.46	504.773376	4	2016.071676	15654	53.5525	0.25583	FALSE	39.46	Cas9-Cas9	QLKEDYFK	K3(DSSO)	3	Cas9	569	VITLKSK	K5(DSSO)	5	Cas9	963	15654	20190409_Lumos_RSLC6_Beveridge_Clausen_IMP_peplib_DSSO_stHCD-MS2.raw	F6
FALSE	MIAKSEQEIGK-VKYVTEGMR	DSSO	Intra	MS2	MS2	1	1	48.76	48.76	825.075928	3	2473.21323	13270	46.2316	0.12102	FALSE	45.23	Cas9-Cas9	MIAKSEQEIGK	K4(DSSO)	4	Cas9	1028	VKYVTEGMR	K2(DSSO)	2	Cas9	532	13270	20190409_Lumos_RSLC6_Beveridge_Clausen_IMP_peplib_DSSO_stHCD-MS2.raw	F6
FALSE	NSDKLIAR-MKNYWR	DSSO	Intra	MS2	MS2	1	1	48.67	48.67	497.493683	4	1986.952902	12671	44.3664	-0.23872	FALSE	26.52	Cas9-Cas9	NSDKLIAR	K4(DSSO)	4	Cas9	1122	MKNYWR	M1(Oxidation);K2(DSSO)	2	Cas9	884	12671	20190409_Lumos_RSLC6_Beveridge_Clausen_IMP_peplib_DSSO_stHCD-MS2.raw	F6
FALSE	NLPNEKVLPK-DKQSGK	DSSO	Intra	MS2	MS2	1	1	48.67	48.67	657.675293	3	1971.011326	11761	41.5945	5.19146	FALSE	54.03	Cas9-Cas9	NLPNEKVLPK	K6(DSSO)	6	Cas9	510	DKQSGK	K2(DSSO)	2	Cas9	677	11761	20190409_Lumos_RSLC6_Beveridge_Clausen_IMP_peplib_DSSO_stHCD-MS2.raw	F6
FALSE	LVDSTDKADLR-VMKQLK	DSSO	Intra	MS2	MS2	1	1	47.99	40.6	712.706421	3	2136.10471	12627	44.2355	-0.37802	FALSE	54.03	Cas9-Cas9	LVDSTDKADLR	K7(DSSO)	7	Cas9	152	VMKQLK	K3(DSSO)	3	Cas9	653	12627	20190409_Lumos_RSLC6_Beveridge_Clausen_IMP_peplib_DSSO_stHCD-MS2.raw	F6
FALSE	LVDSTDKADLR-AGFIKR	DSSO	Intra	MS2	MS2	1	1	47.92	40.7	521.0224	4	2081.06777	15948	54.5083	0.86344	FALSE	49.07	Cas9-Cas9	LVDSTDKADLR	K7(DSSO)	7	Cas9	152	AGFIKR	K5(DSSO)	5	Cas9	922	15948	20190409_Lumos_RSLC6_Beveridge_Clausen_IMP_peplib_DSSO_stHCD-MS2.raw	F6
FALSE	AGFIKR-GQKNSR	DSSO	Intra	MS2	MS2	1	1	47.92	47.92	385.202759	4	1537.789205	5286	21.133	0.75867	FALSE	25.44	Cas9-Cas9	AGFIKR	K5(DSSO)	5	Cas9	922	GQKNSR	K3(DSSO)	3	Cas9	779	5286	20190409_Lumos_RSLC6_Beveridge_Clausen_IMP_peplib_DSSO_stHCD-MS2.raw	F6
FALSE	LVDSTDKADLR-AGFIKR	DSSO	Intra	MS2	MS2	1	1	47.92	40.53	521.022583	4	2081.068502	15395	52.6921	0.51132	FALSE	41.1	Cas9-Cas9	LVDSTDKADLR	K7(DSSO)	7	Cas9	152	AGFIKR	K5(DSSO)	5	Cas9	922	15395	20190409_Lumos_RSLC6_Beveridge_Clausen_IMP_peplib_DSSO_stHCD-MS2.raw	F6
FALSE	VMKQLK-AGFIKR	DSSO	Intra	MS2	MS2	1	1	47.92	25.83	532.298584	3	1594.881199	10478	37.6083	-0.27142	FALSE	39.46	Cas9-Cas9	VMKQLK	K3(DSSO)	3	Cas9	653	AGFIKR	K5(DSSO)	5	Cas9	922	10478	20190409_Lumos_RSLC6_Beveridge_Clausen_IMP_peplib_DSSO_stHCD-MS2.raw	F6
FALSE	KDFQFYK-GQKNSR	DSSO	Intra	MS2	MS2	1	1	47.92	47.92	456.220306	4	1821.859396	10119	36.5456	-0.30262	FALSE	37.17	Cas9-Cas9	KDFQFYK	K1(DSSO)	1	Cas9	972	GQKNSR	K3(DSSO)	3	Cas9	779	10119	20190409_Lumos_RSLC6_Beveridge_Clausen_IMP_peplib_DSSO_stHCD-MS2.raw	F6
FALSE	NPIDFLEAKGYK-APLSASMIKR	DSSO	Intra	MS2	MS2	1	1	47.75	47.75	881.11676	3	2641.335728	20905	70.731	0.26283	FALSE	45.23	Cas9-Cas9	NPIDFLEAKGYK	K9(DSSO)	9	Cas9	1189	APLSASMIKR	M7(Oxidation);K9(DSSO)	9	Cas9	327	20905	20190409_Lumos_RSLC6_Beveridge_Clausen_IMP_peplib_DSSO_stHCD-MS2.raw	F6
FALSE	LKTYAHLFDDK-KMIAK	DSSO	Intra	MS2	MS2	1	1	47.63	47.63	700.030945	3	2098.078281	13713	47.5906	-3.40265	FALSE	45.23	Cas9-Cas9	LKTYAHLFDDK	K2(DSSO)	2	Cas9	641	KMIAK	K1(DSSO)	1	Cas9	1024	13713	20190409_Lumos_RSLC6_Beveridge_Clausen_IMP_peplib_DSSO_stHCD-MS2.raw	F6
FALSE	FIKPILEK-SDKNR	DSSO	Intra	MS2	MS2	1	1	47.63	47.63	588.650635	3	1763.937351	11997	42.3446	-0.74801	FALSE	42.1	Cas9-Cas9	FIKPILEK	K3(DSSO)	3	Cas9	381	SDKNR	K3(DSSO)	3	Cas9	866	11997	20190409_Lumos_RSLC6_Beveridge_Clausen_IMP_peplib_DSSO_stHCD-MS2.raw	F6
FALSE	FKVLGNTDR-KMIAK	DSSO	Intra	MS2	MS2	1	1	47.63	47.63	599.652161	3	1796.941929	11751	41.5668	-1.22006	FALSE	54.03	Cas9-Cas9	FKVLGNTDR	K2(DSSO)	2	Cas9	37	KMIAK	K1(DSSO)	1	Cas9	1024	11751	20190409_Lumos_RSLC6_Beveridge_Clausen_IMP_peplib_DSSO_stHCD-MS2.raw	F6
FALSE	VKYVTEGMR-VPSKK	DSSO	Intra	MS2	MS2	1	1	47.63	47.63	599.979614	3	1797.92429	9010	33.124	-0.29851	FALSE	61.04	Cas9-Cas9	VKYVTEGMR	K2(DSSO)	2	Cas9	532	VPSKK	K4(DSSO)	4	Cas9	34	9010	20190409_Lumos_RSLC6_Beveridge_Clausen_IMP_peplib_DSSO_stHCD-MS2.raw	F6
FALSE	DKPIR-LSKSR	DSSO	Intra	MS2	MS2	1	1	47.63	37.43	459.250214	3	1375.736088	5937	23.3413	0.08927	FALSE	39.46	Cas9-Cas9	DKPIR	K2(DSSO)	2	Cas9	1304	LSKSR	K3(DSSO)	3	Cas9	222	5937	20190409_Lumos_RSLC6_Beveridge_Clausen_IMP_peplib_DSSO_stHCD-MS2.raw	F6
FALSE	SEQEIGKATAK-KMIAK	DSSO	Intra	MS2	MS2	1	1	47.63	47.63	642.329468	3	1924.97385	6507	25.23	-1.05228	FALSE	35.17	Cas9-Cas9	SEQEIGKATAK	K7(DSSO)	7	Cas9	1035	KMIAK	K1(DSSO);M2(Oxidation)	1	Cas9	1024	6507	20190409_Lumos_RSLC6_Beveridge_Clausen_IMP_peplib_DSSO_stHCD-MS2.raw	F6
FALSE	VKYVTEGMR-VPSKK	DSSO	Intra	MS2	MS2	1	1	47.63	47.63	599.979797	3	1797.924839	8686	32.1165	-0.60421	FALSE	61.04	Cas9-Cas9	VKYVTEGMR	K2(DSSO)	2	Cas9	532	VPSKK	K4(DSSO)	4	Cas9	34	8686	20190409_Lumos_RSLC6_Beveridge_Clausen_IMP_peplib_DSSO_stHCD-MS2.raw	F6
FALSE	GGLSELDKAGFIK-EKIEK	DSSO	Intra	MS2	MS2	1	1	47.63	47.63	713.37146	3	2138.099827	16935	57.6348	2.3965	FALSE	49.07	Cas9-Cas9	GGLSELDKAGFIK	K8(DSSO)	8	Cas9	917	EKIEK	K2(DSSO)	2	Cas9	443	16935	20190409_Lumos_RSLC6_Beveridge_Clausen_IMP_peplib_DSSO_stHCD-MS2.raw	F6
FALSE	APLSASMIKR-KFDNLTK	DSSO	Intra	MS2	MS2	1	1	47.56	44.47	699.369995	3	2096.095432	16318	55.654	-3.61502	FALSE	61.04	Cas9-Cas9	APLSASMIKR	K9(DSSO)	9	Cas9	327	KFDNLTK	K1(DSSO)	1	Cas9	900	16318	20190409_Lumos_RSLC6_Beveridge_Clausen_IMP_peplib_DSSO_stHCD-MS2.raw	F6
FALSE	SEQEIGKATAK-ESILPKR	DSSO	Intra	MS2	MS2	1	1	47.4	47.4	721.044128	3	2161.117832	13073	45.5927	-0.4269	FALSE	54.03	Cas9-Cas9	SEQEIGKATAK	K7(DSSO)	7	Cas9	1035	ESILPKR	K6(DSSO)	6	Cas9	1117	13073	20190409_Lumos_RSLC6_Beveridge_Clausen_IMP_peplib_DSSO_stHCD-MS2.raw	F6
FALSE	VNTEITKAPLSASMIK-ESILPKR	DSSO	Intra	MS2	MS2	1	1	47.4	47.4	676.367248	4	2702.447164	19258	65.2476	-0.17178	FALSE	32.2	Cas9-Cas9	VNTEITKAPLSASMIK	K7(DSSO)	7	Cas9	318	ESILPKR	K6(DSSO)	6	Cas9	1117	19258	20190409_Lumos_RSLC6_Beveridge_Clausen_IMP_peplib_DSSO_stHCD-MS2.raw	F6
FALSE	VKYVTEGMR-VPSKK	DSSO	Intra	MS2	MS2	1	1	47.14	47.14	599.979614	3	1797.92429	8848	32.622	-0.29851	FALSE	37.17	Cas9-Cas9	VKYVTEGMR	K2(DSSO)	2	Cas9	532	VPSKK	K4(DSSO)	4	Cas9	34	8848	20190409_Lumos_RSLC6_Beveridge_Clausen_IMP_peplib_DSSO_stHCD-MS2.raw	F6
FALSE	FIKPILEK-SDKNR	DSSO	Intra	MS2	MS2	1	1	47.14	47.14	441.738983	4	1763.934103	12927	45.1558	1.09456	FALSE	49.07	Cas9-Cas9	FIKPILEK	K3(DSSO)	3	Cas9	381	SDKNR	K3(DSSO)	3	Cas9	866	12927	20190409_Lumos_RSLC6_Beveridge_Clausen_IMP_peplib_DSSO_stHCD-MS2.raw	F6
FALSE	KDLIIK-LSKSR	DSSO	Intra	MS2	MS2	1	1	47.14	18.74	492.953491	3	1476.845921	9682	35.2034	-0.33468	FALSE	49.07	Cas9-Cas9	KDLIIK	K1(DSSO)	1	Cas9	1196	LSKSR	K3(DSSO)	3	Cas9	222	9682	20190409_Lumos_RSLC6_Beveridge_Clausen_IMP_peplib_DSSO_stHCD-MS2.raw	F6
FALSE	SEQEIGKATAK-KMIAK	DSSO	Intra	MS2	MS2	1	1	47.14	47.14	642.328857	3	1924.972019	6357	24.7257	-0.10057	FALSE	45.23	Cas9-Cas9	SEQEIGKATAK	K7(DSSO)	7	Cas9	1035	KMIAK	K1(DSSO);M2(Oxidation)	1	Cas9	1024	6357	20190409_Lumos_RSLC6_Beveridge_Clausen_IMP_peplib_DSSO_stHCD-MS2.raw	F6
FALSE	YPKLESEFVYGDYK-IIKDK	DSSO	Intra	MS2	MS2	1	1	47.14	22.68	837.751343	3	2511.239475	18925	64.1588	-1.24243	FALSE	73.05	Cas9-Cas9	YPKLESEFVYGDYK	K3(DSSO)	3	Cas9	1007	IIKDK	K3(DSSO)	3	Cas9	606	18925	20190409_Lumos_RSLC6_Beveridge_Clausen_IMP_peplib_DSSO_stHCD-MS2.raw	F6
FALSE	YPKLESEFVYGDYK-IIKDK	DSSO	Intra	MS2	MS2	1	1	47.14	17.19	837.750915	3	2511.238193	18766	63.6351	-0.73182	FALSE	73.05	Cas9-Cas9	YPKLESEFVYGDYK	K3(DSSO)	3	Cas9	1007	IIKDK	K3(DSSO)	3	Cas9	606	18766	20190409_Lumos_RSLC6_Beveridge_Clausen_IMP_peplib_DSSO_stHCD-MS2.raw	F6
FALSE	DKPIR-LSKSR	DSSO	Intra	MS2	MS2	1	1	47.14	36.95	459.250122	3	1375.735813	6088	23.8426	0.28906	FALSE	42.1	Cas9-Cas9	DKPIR	K2(DSSO)	2	Cas9	1304	LSKSR	K3(DSSO)	3	Cas9	222	6088	20190409_Lumos_RSLC6_Beveridge_Clausen_IMP_peplib_DSSO_stHCD-MS2.raw	F6
FALSE	NLPNEKVLPK-HSIKK	DSSO	Intra	MS2	MS2	1	1	47.14	47.14	641.023804	3	1921.056858	8926	32.8625	0.3576	FALSE	45.23	Cas9-Cas9	NLPNEKVLPK	K6(DSSO)	6	Cas9	510	HSIKK	K4(DSSO)	4	Cas9	48	8926	20190409_Lumos_RSLC6_Beveridge_Clausen_IMP_peplib_DSSO_stHCD-MS2.raw	F6
FALSE	NSDKLIAR-LSKSR	DSSO	Intra	MS2	MS2	1	1	47.14	47.14	555.298462	3	1663.880833	8798	32.4635	-0.75314	FALSE	54.03	Cas9-Cas9	NSDKLIAR	K4(DSSO)	4	Cas9	1122	LSKSR	K3(DSSO)	3	Cas9	222	8798	20190409_Lumos_RSLC6_Beveridge_Clausen_IMP_peplib_DSSO_stHCD-MS2.raw	F6
FALSE	FIKPILEK-SDKNR	DSSO	Intra	MS2	MS2	1	1	47.14	47.14	441.740631	4	1763.940695	13119	45.7345	-2.64456	FALSE	42.1	Cas9-Cas9	FIKPILEK	K3(DSSO)	3	Cas9	381	SDKNR	K3(DSSO)	3	Cas9	866	13119	20190409_Lumos_RSLC6_Beveridge_Clausen_IMP_peplib_DSSO_stHCD-MS2.raw	F6
FALSE	NSDKLIAR-DKPIR	DSSO	Intra	MS2	MS2	1	1	47.14	47.14	426.22879	4	1701.893331	11202	39.8837	1.11643	FALSE	42.1	Cas9-Cas9	NSDKLIAR	K4(DSSO)	4	Cas9	1122	DKPIR	K2(DSSO)	2	Cas9	1304	11202	20190409_Lumos_RSLC6_Beveridge_Clausen_IMP_peplib_DSSO_stHCD-MS2.raw	F6
FALSE	QEDFYPFLKDNR-VPSKK	DSSO	Intra	MS2	MS2	1	1	47.14	5.57	572.532043	4	2287.106344	16832	57.2883	0.00054	FALSE	57.75	Cas9-Cas9	QEDFYPFLKDNR	K9(DSSO)	9	Cas9	438	VPSKK	K4(DSSO)	4	Cas9	34	16832	20190409_Lumos_RSLC6_Beveridge_Clausen_IMP_peplib_DSSO_stHCD-MS2.raw	F6
FALSE	MTNFDKNLPNEK-QQLPEKYK	DSSO	Intra	MS2	MS2	1	1	47.05	47.05	661.072204	4	2641.266989	14817	50.8899	-1.26428	FALSE	30.28	Cas9-Cas9	MTNFDKNLPNEK	K6(DSSO)	6	Cas9	504	QQLPEKYK	K6(DSSO)	6	Cas9	350	14817	20190409_Lumos_RSLC6_Beveridge_Clausen_IMP_peplib_DSSO_stHCD-MS2.raw	F6
FALSE	TEVQTGGFSKESILPK-NPIDFLEAKGYK	DSSO	Intra	MS2	MS2	1	1	46.99	46.99	818.914856	4	3272.637594	24950	84.3489	0.5895	FALSE	54.03	Cas9-Cas9	TEVQTGGFSKESILPK	K10(DSSO)	10	Cas9	1111	NPIDFLEAKGYK	K9(DSSO)	9	Cas9	1189	24950	20190409_Lumos_RSLC6_Beveridge_Clausen_IMP_peplib_DSSO_stHCD-MS2.raw	F6
FALSE	HKPENIVIEMAR-YDENDKLIR	DSSO	Intra	MS2	MS2	1	1	46.8	35.97	920.454834	3	2759.349949	17607	59.8727	-0.30355	FALSE	54.03	Cas9-Cas9	HKPENIVIEMAR	K2(DSSO)	2	Cas9	759	YDENDKLIR	K6(DSSO)	6	Cas9	952	17607	20190409_Lumos_RSLC6_Beveridge_Clausen_IMP_peplib_DSSO_stHCD-MS2.raw	F6
FALSE	QLKEDYFK-EKIEK	DSSO	Intra	MS2	MS2	1	1	46.62	46.62	469.236755	4	1873.925192	11749	41.5614	0.0007	FALSE	45.23	Cas9-Cas9	QLKEDYFK	K3(DSSO)	3	Cas9	569	EKIEK	K2(DSSO)	2	Cas9	443	11749	20190409_Lumos_RSLC6_Beveridge_Clausen_IMP_peplib_DSSO_stHCD-MS2.raw	F6
FALSE	DDSIDNKVLTR-DKPIR	DSSO	Intra	MS2	MS2	1	1	46.62	46.62	687.683777	3	2061.036777	15742	53.8427	-4.21475	FALSE	39.46	Cas9-Cas9	DDSIDNKVLTR	K7(DSSO)	7	Cas9	859	DKPIR	K2(DSSO)	2	Cas9	1304	15742	20190409_Lumos_RSLC6_Beveridge_Clausen_IMP_peplib_DSSO_stHCD-MS2.raw	F6
FALSE	LKGSPEDNEQK-LKSVK	DSSO	Intra	MS2	MS2	1	1	46.62	28.71	659.338013	3	1975.999485	7210	27.4655	0.50546	FALSE	54.03	Cas9-Cas9	LKGSPEDNEQK	K2(DSSO)	2	Cas9	1250	LKSVK	K2(DSSO)	2	Cas9	1162	7210	20190409_Lumos_RSLC6_Beveridge_Clausen_IMP_peplib_DSSO_stHCD-MS2.raw	F6
FALSE	MKNYWR-DKPIR	DSSO	Intra	MS2	MS2	1	1	46.62	46.62	566.942261	3	1698.812229	10945	39.0905	-1.86786	FALSE	54.03	Cas9-Cas9	MKNYWR	M1(Oxidation);K2(DSSO)	2	Cas9	884	DKPIR	K2(DSSO)	2	Cas9	1304	10945	20190409_Lumos_RSLC6_Beveridge_Clausen_IMP_peplib_DSSO_stHCD-MS2.raw	F6
FALSE	LKGSPEDNEQK-LKSVK	DSSO	Intra	MS2	MS2	1	1	46.62	46.62	494.7565	4	1976.004171	6775	26.1046	-1.86734	FALSE	50.07	Cas9-Cas9	LKGSPEDNEQK	K2(DSSO)	2	Cas9	1250	LKSVK	K2(DSSO)	2	Cas9	1162	6775	20190409_Lumos_RSLC6_Beveridge_Clausen_IMP_peplib_DSSO_stHCD-MS2.raw	F6
FALSE	KFDNLTK-SDKNR	DSSO	Intra	MS2	MS2	1	1	46.62	46.62	411.202484	4	1641.788107	7994	29.9227	1.21269	FALSE	61.04	Cas9-Cas9	KFDNLTK	K1(DSSO)	1	Cas9	900	SDKNR	K3(DSSO)	3	Cas9	866	7994	20190409_Lumos_RSLC6_Beveridge_Clausen_IMP_peplib_DSSO_stHCD-MS2.raw	F6
FALSE	NSDKLIAR-DKPIR	DSSO	Intra	MS2	MS2	1	1	46.62	46.62	426.229401	4	1701.895773	10871	38.8571	-0.31894	FALSE	39.46	Cas9-Cas9	NSDKLIAR	K4(DSSO)	4	Cas9	1122	DKPIR	K2(DSSO)	2	Cas9	1304	10871	20190409_Lumos_RSLC6_Beveridge_Clausen_IMP_peplib_DSSO_stHCD-MS2.raw	F6
FALSE	LKGSPEDNEQK-IIKDK	DSSO	Intra	MS2	MS2	1	1	46.62	24.55	505.258148	4	2018.010763	6863	26.3779	0.14125	FALSE	61.04	Cas9-Cas9	LKGSPEDNEQK	K2(DSSO)	2	Cas9	1250	IIKDK	K3(DSSO)	3	Cas9	606	6863	20190409_Lumos_RSLC6_Beveridge_Clausen_IMP_peplib_DSSO_stHCD-MS2.raw	F6
FALSE	NLPNEKVLPK-DKQSGK	DSSO	Intra	MS2	MS2	1	1	46.07	46.07	657.679565	3	1971.024143	10037	36.3008	-1.31478	FALSE	61.04	Cas9-Cas9	NLPNEKVLPK	K6(DSSO)	6	Cas9	510	DKQSGK	K2(DSSO)	2	Cas9	677	10037	20190409_Lumos_RSLC6_Beveridge_Clausen_IMP_peplib_DSSO_stHCD-MS2.raw	F6
FALSE	LVDSTDKADLR-VMKQLK	DSSO	Intra	MS2	MS2	1	1	46.07	29.7	712.707092	3	2136.106724	12808	44.7817	-1.32138	FALSE	42.1	Cas9-Cas9	LVDSTDKADLR	K7(DSSO)	7	Cas9	152	VMKQLK	K3(DSSO)	3	Cas9	653	12808	20190409_Lumos_RSLC6_Beveridge_Clausen_IMP_peplib_DSSO_stHCD-MS2.raw	F6
FALSE	KNLIGALLFDSGETAEATR-GYKEVK	DSSO	Intra	MS2	MS2	1	1	45.99	45.99	962.823974	3	2886.457371	23718	80.1449	-0.70005	FALSE	61.04	Cas9-Cas9	KNLIGALLFDSGETAEATR	K1(DSSO)	1	Cas9	49	GYKEVK	K3(DSSO)	3	Cas9	1192	23718	20190409_Lumos_RSLC6_Beveridge_Clausen_IMP_peplib_DSSO_stHCD-MS2.raw	F6
FALSE	QQLPEKYK-KDWDPK	DSSO	Intra	MS2	MS2	1	1	45.75	36.3	495.494415	4	1978.955831	12085	42.6041	1.04086	FALSE	27.68	Cas9-Cas9	QQLPEKYK	K6(DSSO)	6	Cas9	350	KDWDPK	K1(DSSO)	1	Cas9	1128	12085	20190409_Lumos_RSLC6_Beveridge_Clausen_IMP_peplib_DSSO_stHCD-MS2.raw	F6
FALSE	LKGSPEDNEQK-LKSVK	DSSO	Intra	MS2	MS2	1	1	45.16	33.62	659.338379	3	1976.000584	6606	25.5554	-0.05081	FALSE	61.04	Cas9-Cas9	LKGSPEDNEQK	K2(DSSO)	2	Cas9	1250	LKSVK	K2(DSSO)	2	Cas9	1162	6606	20190409_Lumos_RSLC6_Beveridge_Clausen_IMP_peplib_DSSO_stHCD-MS2.raw	F6
FALSE	MKNYWR-DKPIR	DSSO	Intra	MS2	MS2	1	1	45.16	45.16	561.610107	3	1682.815769	12083	42.6003	-0.96677	FALSE	45.23	Cas9-Cas9	MKNYWR	K2(DSSO)	2	Cas9	884	DKPIR	K2(DSSO)	2	Cas9	1304	12083	20190409_Lumos_RSLC6_Beveridge_Clausen_IMP_peplib_DSSO_stHCD-MS2.raw	F6
FALSE	LKGSPEDNEQK-LKSVK	DSSO	Intra	MS2	MS2	1	1	45.16	34.96	494.755768	4	1976.001242	6595	25.5216	-0.38395	FALSE	50.07	Cas9-Cas9	LKGSPEDNEQK	K2(DSSO)	2	Cas9	1250	LKSVK	K2(DSSO)	2	Cas9	1162	6595	20190409_Lumos_RSLC6_Beveridge_Clausen_IMP_peplib_DSSO_stHCD-MS2.raw	F6
FALSE	MKNYWR-DKPIR	DSSO	Intra	MS2	MS2	1	1	45.16	45.16	421.459076	4	1682.814474	12076	42.5796	-0.19666	FALSE	49.07	Cas9-Cas9	MKNYWR	K2(DSSO)	2	Cas9	884	DKPIR	K2(DSSO)	2	Cas9	1304	12076	20190409_Lumos_RSLC6_Beveridge_Clausen_IMP_peplib_DSSO_stHCD-MS2.raw	F6
FALSE	KGILQTVK-DKPIR	DSSO	Intra	MS2	MS2	1	1	45.16	35.99	418.741791	4	1671.945333	11629	41.1946	0.52061	FALSE	42.1	Cas9-Cas9	KGILQTVK	K1(DSSO)	1	Cas9	739	DKPIR	K2(DSSO)	2	Cas9	1304	11629	20190409_Lumos_RSLC6_Beveridge_Clausen_IMP_peplib_DSSO_stHCD-MS2.raw	F6
FALSE	KGILQTVK-DKPIR	DSSO	Intra	MS2	MS2	1	1	45.16	37.78	557.987121	3	1671.946812	11319	40.2453	-0.36409	FALSE	49.07	Cas9-Cas9	KGILQTVK	K1(DSSO)	1	Cas9	739	DKPIR	K2(DSSO)	2	Cas9	1304	11319	20190409_Lumos_RSLC6_Beveridge_Clausen_IMP_peplib_DSSO_stHCD-MS2.raw	F6
FALSE	NSDKLIAR-DKPIR	DSSO	Intra	MS2	MS2	1	1	45.16	45.16	426.229126	4	1701.894674	10172	36.6977	0.32698	FALSE	45.23	Cas9-Cas9	NSDKLIAR	K4(DSSO)	4	Cas9	1122	DKPIR	K2(DSSO)	2	Cas9	1304	10172	20190409_Lumos_RSLC6_Beveridge_Clausen_IMP_peplib_DSSO_stHCD-MS2.raw	F6
FALSE	NSDKLIAR-LSKSR	DSSO	Intra	MS2	MS2	1	1	45.16	45.16	416.72525	4	1663.879171	8018	29.9973	0.24597	FALSE	45.23	Cas9-Cas9	NSDKLIAR	K4(DSSO)	4	Cas9	1122	LSKSR	K3(DSSO)	3	Cas9	222	8018	20190409_Lumos_RSLC6_Beveridge_Clausen_IMP_peplib_DSSO_stHCD-MS2.raw	F6
FALSE	KFDNLTK-SDKNR	DSSO	Intra	MS2	MS2	1	1	45.16	45.16	547.93457	3	1641.789158	8463	31.402	0.57212	FALSE	49.07	Cas9-Cas9	KFDNLTK	K1(DSSO)	1	Cas9	900	SDKNR	K3(DSSO)	3	Cas9	866	8463	20190409_Lumos_RSLC6_Beveridge_Clausen_IMP_peplib_DSSO_stHCD-MS2.raw	F6
FALSE	YPKLESEFVYGDYK-LKSVK	DSSO	Intra	MS2	MS2	1	1	45.16	34.96	618.062012	4	2469.226217	18178	61.7065	-0.17235	FALSE	35.17	Cas9-Cas9	YPKLESEFVYGDYK	K3(DSSO)	3	Cas9	1007	LKSVK	K2(DSSO)	2	Cas9	1162	18178	20190409_Lumos_RSLC6_Beveridge_Clausen_IMP_peplib_DSSO_stHCD-MS2.raw	F6
FALSE	EKIEK-KVTVK	DSSO	Intra	MS2	MS2	1	1	45.11	27.86	459.926727	3	1377.765629	4530	18.4662	0.10932	FALSE	49.07	Cas9-Cas9	EKIEK	K2(DSSO)	2	Cas9	443	KVTVK	K1(DSSO)	1	Cas9	562	4530	20190409_Lumos_RSLC6_Beveridge_Clausen_IMP_peplib_DSSO_stHCD-MS2.raw	F6
FALSE	FKVLGNTDR-KMIAK	DSSO	Intra	MS2	MS2	1	1	45.11	45.11	599.651489	3	1796.939915	11113	39.615	-0.09855	FALSE	39.46	Cas9-Cas9	FKVLGNTDR	K2(DSSO)	2	Cas9	37	KMIAK	K1(DSSO)	1	Cas9	1024	11113	20190409_Lumos_RSLC6_Beveridge_Clausen_IMP_peplib_DSSO_stHCD-MS2.raw	F6
FALSE	APLSASMIKR-SDKNR	DSSO	Intra	MS2	MS2	1	1	45.11	36.16	617.313599	3	1849.926243	10186	36.7388	-0.19701	FALSE	35.17	Cas9-Cas9	APLSASMIKR	K9(DSSO)	9	Cas9	327	SDKNR	K3(DSSO)	3	Cas9	866	10186	20190409_Lumos_RSLC6_Beveridge_Clausen_IMP_peplib_DSSO_stHCD-MS2.raw	F6
FALSE	FKVLGNTDR-KMIAK	DSSO	Intra	MS2	MS2	1	1	45.11	45.11	604.983154	3	1812.93491	9811	35.6059	-0.1421	FALSE	28.93	Cas9-Cas9	FKVLGNTDR	K2(DSSO)	2	Cas9	37	KMIAK	K1(DSSO);M2(Oxidation)	1	Cas9	1024	9811	20190409_Lumos_RSLC6_Beveridge_Clausen_IMP_peplib_DSSO_stHCD-MS2.raw	F6
FALSE	ESILPKR-KMIAK	DSSO	Intra	MS2	MS2	1	1	45.11	45.11	535.961304	3	1605.869358	9193	33.6895	0.56273	FALSE	45.23	Cas9-Cas9	ESILPKR	K6(DSSO)	6	Cas9	1117	KMIAK	K1(DSSO);M2(Oxidation)	1	Cas9	1024	9193	20190409_Lumos_RSLC6_Beveridge_Clausen_IMP_peplib_DSSO_stHCD-MS2.raw	F6
FALSE	EKIEK-KVTVK	DSSO	Intra	MS2	MS2	1	1	45.11	31.14	459.926666	3	1377.765446	4808	19.4764	0.24232	FALSE	54.03	Cas9-Cas9	EKIEK	K2(DSSO)	2	Cas9	443	KVTVK	K1(DSSO)	1	Cas9	562	4808	20190409_Lumos_RSLC6_Beveridge_Clausen_IMP_peplib_DSSO_stHCD-MS2.raw	F6
FALSE	QLKEDYFK-KVTVK	DSSO	Intra	MS2	MS2	1	1	45.11	29.63	601.318848	3	1801.94199	11705	41.423	-0.85549	FALSE	30.28	Cas9-Cas9	QLKEDYFK	K3(DSSO)	3	Cas9	569	KVTVK	K1(DSSO)	1	Cas9	562	11705	20190409_Lumos_RSLC6_Beveridge_Clausen_IMP_peplib_DSSO_stHCD-MS2.raw	F6
FALSE	AGFIKR-GQKNSR	DSSO	Intra	MS2	MS2	1	1	45.03	45.03	513.268371	3	1537.790562	5041	20.3113	-0.12384	FALSE	39.46	Cas9-Cas9	AGFIKR	K5(DSSO)	5	Cas9	922	GQKNSR	K3(DSSO)	3	Cas9	779	5041	20190409_Lumos_RSLC6_Beveridge_Clausen_IMP_peplib_DSSO_stHCD-MS2.raw	F6
FALSE	LVDSTDKADLR-AGFIKR	DSSO	Intra	MS2	MS2	1	1	45.03	45.03	694.365967	3	2081.083347	13440	46.7839	-6.62548	FALSE	54.03	Cas9-Cas9	LVDSTDKADLR	K7(DSSO)	7	Cas9	152	AGFIKR	K5(DSSO)	5	Cas9	922	13440	20190409_Lumos_RSLC6_Beveridge_Clausen_IMP_peplib_DSSO_stHCD-MS2.raw	F6
FALSE	LVDSTDKADLR-AGFIKR	DSSO	Intra	MS2	MS2	1	1	45.03	45.03	694.361389	3	2081.069614	13946	48.2969	-0.02331	FALSE	42.1	Cas9-Cas9	LVDSTDKADLR	K7(DSSO)	7	Cas9	152	AGFIKR	K5(DSSO)	5	Cas9	922	13946	20190409_Lumos_RSLC6_Beveridge_Clausen_IMP_peplib_DSSO_stHCD-MS2.raw	F6
FALSE	DKQSGK-HSIKK	DSSO	Intra	MS2	MS2	1	1	45.03	45.03	477.913299	3	1431.725346	2040	8.7145	0.48518	FALSE	61.04	Cas9-Cas9	DKQSGK	K2(DSSO)	2	Cas9	677	HSIKK	K4(DSSO)	4	Cas9	48	2040	20190409_Lumos_RSLC6_Beveridge_Clausen_IMP_peplib_DSSO_stHCD-MS2.raw	F6
FALSE	SDNVPSEEVVKK-VMKQLK	DSSO	Intra	MS2	MS2	1	1	45.03	32.79	745.38324	3	2234.135166	15202	52.0785	2.46997	FALSE	45.23	Cas9-Cas9	SDNVPSEEVVKK	K11(DSSO)	11	Cas9	881	VMKQLK	K3(DSSO)	3	Cas9	653	15202	20190409_Lumos_RSLC6_Beveridge_Clausen_IMP_peplib_DSSO_stHCD-MS2.raw	F6
FALSE	VMKQLK-GQKNSR	DSSO	Intra	MS2	MS2	1	1	45.03	45.03	536.944885	3	1608.820103	3733	15.5127	-0.29861	FALSE	39.46	Cas9-Cas9	VMKQLK	M2(Oxidation);K3(DSSO)	3	Cas9	653	GQKNSR	K3(DSSO)	3	Cas9	779	3733	20190409_Lumos_RSLC6_Beveridge_Clausen_IMP_peplib_DSSO_stHCD-MS2.raw	F6
FALSE	DLIIKLPK-ESILPKR	DSSO	Intra	MS2	MS2	1	1	44.8	44.8	485.538116	4	1939.130636	20765	70.252	-0.51036	FALSE	39.46	Cas9-Cas9	DLIIKLPK	K5(DSSO)	5	Cas9	1201	ESILPKR	K6(DSSO)	6	Cas9	1117	20765	20190409_Lumos_RSLC6_Beveridge_Clausen_IMP_peplib_DSSO_stHCD-MS2.raw	F6
FALSE	VNTEITKAPLSASMIK-ESILPKR	DSSO	Intra	MS2	MS2	1	1	44.8	44.8	680.364624	4	2718.436666	17322	58.9073	1.82106	FALSE	54.03	Cas9-Cas9	VNTEITKAPLSASMIK	K7(DSSO);M14(Oxidation)	7	Cas9	318	ESILPKR	K6(DSSO)	6	Cas9	1117	17322	20190409_Lumos_RSLC6_Beveridge_Clausen_IMP_peplib_DSSO_stHCD-MS2.raw	F6
FALSE	GGLSELDKAGFIK-VITLKSK	DSSO	Intra	MS2	MS2	1	1	44.8	44.8	760.755127	3	2280.250828	19583	66.3285	0.49103	FALSE	61.04	Cas9-Cas9	GGLSELDKAGFIK	K8(DSSO)	8	Cas9	917	VITLKSK	K5(DSSO)	5	Cas9	963	19583	20190409_Lumos_RSLC6_Beveridge_Clausen_IMP_peplib_DSSO_stHCD-MS2.raw	F6
FALSE	GGLSELDKAGFIK-QLKEDYFK	DSSO	Intra	MS2	MS2	1	1	44.63	44.63	641.325989	4	2562.282125	21739	73.4897	-0.97885	FALSE	45.23	Cas9-Cas9	GGLSELDKAGFIK	K8(DSSO)	8	Cas9	917	QLKEDYFK	K3(DSSO)	3	Cas9	569	21739	20190409_Lumos_RSLC6_Beveridge_Clausen_IMP_peplib_DSSO_stHCD-MS2.raw	F6
FALSE	GKSDNVPSEEVVK-VTVKQLK	DSSO	Intra	MS2	MS2	1	1	44.58	44.58	787.41803	3	2360.239536	12160	42.8256	-0.75568	FALSE	61.04	Cas9-Cas9	GKSDNVPSEEVVK	K2(DSSO)	2	Cas9	870	VTVKQLK	K4(DSSO)	4	Cas9	566	12160	20190409_Lumos_RSLC6_Beveridge_Clausen_IMP_peplib_DSSO_stHCD-MS2.raw	F6
FALSE	MIAKSEQEIGK-YDENDKLIR	DSSO	Intra	MS2	MS2	1	1	44.53	43.74	852.754089	3	2556.247715	15084	51.7201	-6.14382	FALSE	42.1	Cas9-Cas9	MIAKSEQEIGK	K4(DSSO)	4	Cas9	1028	YDENDKLIR	K6(DSSO)	6	Cas9	952	15084	20190409_Lumos_RSLC6_Beveridge_Clausen_IMP_peplib_DSSO_stHCD-MS2.raw	F6
FALSE	VKYVTEGMR-VPSKK	DSSO	Intra	MS2	MS2	1	1	43.82	43.82	450.236145	4	1797.92275	8842	32.6049	0.55813	FALSE	45.23	Cas9-Cas9	VKYVTEGMR	K2(DSSO)	2	Cas9	532	VPSKK	K4(DSSO)	4	Cas9	34	8842	20190409_Lumos_RSLC6_Beveridge_Clausen_IMP_peplib_DSSO_stHCD-MS2.raw	F6
FALSE	VKYVTEGMR-VPSKK	DSSO	Intra	MS2	MS2	1	1	43.82	43.82	605.310364	3	1813.916538	7202	27.4414	1.17473	FALSE	61.04	Cas9-Cas9	VKYVTEGMR	K2(DSSO);M8(Oxidation)	2	Cas9	532	VPSKK	K4(DSSO)	4	Cas9	34	7202	20190409_Lumos_RSLC6_Beveridge_Clausen_IMP_peplib_DSSO_stHCD-MS2.raw	F6
FALSE	TILDFLKSDGFANR-YDENDKLIR	DSSO	Intra	MS2	MS2	1	1	43.07	36.48	973.811523	3	2919.420017	27963	94.7693	-0.24588	FALSE	42.1	Cas9-Cas9	TILDFLKSDGFANR	K7(DSSO)	7	Cas9	688	YDENDKLIR	K6(DSSO)	6	Cas9	952	27963	20190409_Lumos_RSLC6_Beveridge_Clausen_IMP_peplib_DSSO_stHCD-MS2.raw	F6
FALSE	KNLIGALLFDSGETAEATR-GYKEVK	DSSO	Intra	MS2	MS2	1	1	42.99	42.99	962.822632	3	2886.453342	23876	80.6802	0.69603	FALSE	61.04	Cas9-Cas9	KNLIGALLFDSGETAEATR	K1(DSSO)	1	Cas9	49	GYKEVK	K3(DSSO)	3	Cas9	1192	23876	20190409_Lumos_RSLC6_Beveridge_Clausen_IMP_peplib_DSSO_stHCD-MS2.raw	F6
FALSE	VMKQLK-AGFIKR	DSSO	Intra	MS2	MS2	1	1	42.99	42.99	537.629455	3	1610.873814	10166	36.6793	1.15989	FALSE	35.17	Cas9-Cas9	VMKQLK	M2(Oxidation);K3(DSSO)	3	Cas9	653	AGFIKR	K5(DSSO)	5	Cas9	922	10166	20190409_Lumos_RSLC6_Beveridge_Clausen_IMP_peplib_DSSO_stHCD-MS2.raw	F6
FALSE	LVDSTDKADLR-VMKQLK	DSSO	Intra	MS2	MS2	1	1	42.99	35.6	538.779968	4	2152.098043	12466	43.7496	0.35972	FALSE	54.03	Cas9-Cas9	LVDSTDKADLR	K7(DSSO)	7	Cas9	152	VMKQLK	M2(Oxidation);K3(DSSO)	3	Cas9	653	12466	20190409_Lumos_RSLC6_Beveridge_Clausen_IMP_peplib_DSSO_stHCD-MS2.raw	F6
FALSE	SNFDLAEDAKLQLSK-IEKILTFR	DSSO	Intra	MS2	MS2	1	1	42.93	42.93	952.497803	3	2855.478855	25371	85.7954	2.47594	FALSE	45.23	Cas9-Cas9	SNFDLAEDAKLQLSK	K10(DSSO)	10	Cas9	267	IEKILTFR	K3(DSSO)	3	Cas9	446	25371	20190409_Lumos_RSLC6_Beveridge_Clausen_IMP_peplib_DSSO_stHCD-MS2.raw	F6
FALSE	ESILPKR-KMIAK	DSSO	Intra	MS2	MS2	1	1	42.8	42.8	530.629883	3	1589.875095	10301	37.0726	0.15809	FALSE	65.05	Cas9-Cas9	ESILPKR	K6(DSSO)	6	Cas9	1117	KMIAK	K1(DSSO)	1	Cas9	1024	10301	20190409_Lumos_RSLC6_Beveridge_Clausen_IMP_peplib_DSSO_stHCD-MS2.raw	F6
FALSE	DDSIDNKVLTR-LSKSR	DSSO	Intra	MS2	MS2	1	1	42.8	42.8	675.011536	3	2023.020054	13178	45.9257	-3.76305	FALSE	39.46	Cas9-Cas9	DDSIDNKVLTR	K7(DSSO)	7	Cas9	859	LSKSR	K3(DSSO)	3	Cas9	222	13178	20190409_Lumos_RSLC6_Beveridge_Clausen_IMP_peplib_DSSO_stHCD-MS2.raw	F6
FALSE	GGLSELDKAGFIK-KVTVK	DSSO	Intra	MS2	MS2	1	1	42.8	19.1	689.378784	3	2066.121799	16704	56.8815	-0.77234	FALSE	35.88	Cas9-Cas9	GGLSELDKAGFIK	K8(DSSO)	8	Cas9	917	KVTVK	K1(DSSO)	1	Cas9	562	16704	20190409_Lumos_RSLC6_Beveridge_Clausen_IMP_peplib_DSSO_stHCD-MS2.raw	F6
FALSE	FKVLGNTDR-KMIAK	DSSO	Intra	MS2	MS2	1	1	42.8	42.8	453.98941	4	1812.935812	10700	38.3219	-0.63996	FALSE	35.17	Cas9-Cas9	FKVLGNTDR	K2(DSSO)	2	Cas9	37	KMIAK	K1(DSSO);M2(Oxidation)	1	Cas9	1024	10700	20190409_Lumos_RSLC6_Beveridge_Clausen_IMP_peplib_DSSO_stHCD-MS2.raw	F6
FALSE	MTNFDKNLPNEK-QQLPEKYK	DSSO	Intra	MS2	MS2	1	1	42.72	42.72	886.425293	3	2657.261326	13741	47.6684	-1.03928	FALSE	69.9	Cas9-Cas9	MTNFDKNLPNEK	M1(Oxidation);K6(DSSO)	6	Cas9	504	QQLPEKYK	K6(DSSO)	6	Cas9	350	13741	20190409_Lumos_RSLC6_Beveridge_Clausen_IMP_peplib_DSSO_stHCD-MS2.raw	F6
FALSE	MTNFDKNLPNEK-QQLPEKYK	DSSO	Intra	MS2	MS2	1	1	42.72	42.72	886.429687	3	2657.274509	13928	48.2473	-6.00251	FALSE	45.23	Cas9-Cas9	MTNFDKNLPNEK	M1(Oxidation);K6(DSSO)	6	Cas9	504	QQLPEKYK	K6(DSSO)	6	Cas9	350	13928	20190409_Lumos_RSLC6_Beveridge_Clausen_IMP_peplib_DSSO_stHCD-MS2.raw	F6
FALSE	QQLPEKYK-SKLVSDFR	DSSO	Intra	MS2	MS2	1	1	42.72	42.72	536.275085	4	2142.078512	14418	49.6873	5.35005	FALSE	45.23	Cas9-Cas9	QQLPEKYK	K6(DSSO)	6	Cas9	350	SKLVSDFR	K2(DSSO)	2	Cas9	965	14418	20190409_Lumos_RSLC6_Beveridge_Clausen_IMP_peplib_DSSO_stHCD-MS2.raw	F6
FALSE	MIAKSEQEIGK-DFQFYKVR	DSSO	Intra	MS2	MS2	1	1	42.12	38.96	837.077087	3	2509.216709	17989	61.0919	-2.61169	FALSE	45.23	Cas9-Cas9	MIAKSEQEIGK	M1(Oxidation);K4(DSSO)	4	Cas9	1028	DFQFYKVR	K6(DSSO)	6	Cas9	978	17989	20190409_Lumos_RSLC6_Beveridge_Clausen_IMP_peplib_DSSO_stHCD-MS2.raw	F6
FALSE	YPKLESEFVYGDYK-LKGSPEDNEQK	DSSO	Intra	MS2	MS2	1	1	41.98	41.98	1047.154541	3	3139.44907	18929	64.1735	-1.22046	FALSE	54.03	Cas9-Cas9	YPKLESEFVYGDYK	K3(DSSO)	3	Cas9	1007	LKGSPEDNEQK	K2(DSSO)	2	Cas9	1250	18929	20190409_Lumos_RSLC6_Beveridge_Clausen_IMP_peplib_DSSO_stHCD-MS2.raw	F6
FALSE	MLASAGELQKGNELALPSK-HGGYKPTDKHK	DSSO	Inter	MS2	MS2	2	1	41.98	33.68	1127.902344	3	3381.692478	19141	64.8591	0.1461	FALSE	61.04	spKCRM_HUMAN|-Cas9	MLASAGELQKGNELALPSK	K10(DSSO)	10	Cas9	1226	HGGYKPTDKHK	K9(DSSO)	9	spKCRM_HUMAN|	105	19141	20190409_Lumos_RSLC6_Beveridge_Clausen_IMP_peplib_DSSO_stHCD-MS2.raw	F6
FALSE	NSDKLIAR-DKPIR	DSSO	Intra	MS2	MS2	1	1	41.96	31.31	426.22937	4	1701.895651	10707	38.342	-0.24717	FALSE	42.1	Cas9-Cas9	NSDKLIAR	K4(DSSO)	4	Cas9	1122	DKPIR	K2(DSSO)	2	Cas9	1304	10707	20190409_Lumos_RSLC6_Beveridge_Clausen_IMP_peplib_DSSO_stHCD-MS2.raw	F6
FALSE	DWDPKK-IIKDK	DSSO	Intra	MS2	MS2	1	1	41.96	24.51	521.268921	3	1561.79221	10238	36.8888	0.54272	FALSE	54.03	Cas9-Cas9	DWDPKK	K5(DSSO)	5	Cas9	1133	IIKDK	K3(DSSO)	3	Cas9	606	10238	20190409_Lumos_RSLC6_Beveridge_Clausen_IMP_peplib_DSSO_stHCD-MS2.raw	F6
FALSE	NSDKLIAR-DKPIR	DSSO	Intra	MS2	MS2	1	1	41.96	27.99	567.970032	3	1701.895542	10671	38.2263	-0.18331	FALSE	49.07	Cas9-Cas9	NSDKLIAR	K4(DSSO)	4	Cas9	1122	DKPIR	K2(DSSO)	2	Cas9	1304	10671	20190409_Lumos_RSLC6_Beveridge_Clausen_IMP_peplib_DSSO_stHCD-MS2.raw	F6
FALSE	NSDKLIAR-DKPIR	DSSO	Intra	MS2	MS2	1	1	41.96	31.31	426.229095	4	1701.894552	10344	37.2033	0.39875	FALSE	49.07	Cas9-Cas9	NSDKLIAR	K4(DSSO)	4	Cas9	1122	DKPIR	K2(DSSO)	2	Cas9	1304	10344	20190409_Lumos_RSLC6_Beveridge_Clausen_IMP_peplib_DSSO_stHCD-MS2.raw	F6
FALSE	NSDKLIAR-DKPIR	DSSO	Intra	MS2	MS2	1	1	41.96	31.76	567.970337	3	1701.896458	10831	38.7293	-0.72157	FALSE	49.07	Cas9-Cas9	NSDKLIAR	K4(DSSO)	4	Cas9	1122	DKPIR	K2(DSSO)	2	Cas9	1304	10831	20190409_Lumos_RSLC6_Beveridge_Clausen_IMP_peplib_DSSO_stHCD-MS2.raw	F6
FALSE	NSDKLIAR-LSKSR	DSSO	Intra	MS2	MS2	1	1	41.96	41.96	416.724396	4	1663.875753	9209	33.7399	2.30143	FALSE	45.23	Cas9-Cas9	NSDKLIAR	K4(DSSO)	4	Cas9	1122	LSKSR	K3(DSSO)	3	Cas9	222	9209	20190409_Lumos_RSLC6_Beveridge_Clausen_IMP_peplib_DSSO_stHCD-MS2.raw	F6
FALSE	LVDSTDKADLR-AGFIKR	DSSO	Intra	MS2	MS2	1	1	41.94	41.94	694.362427	3	2081.072727	13610	47.2909	-1.5198	FALSE	42.1	Cas9-Cas9	LVDSTDKADLR	K7(DSSO)	7	Cas9	152	AGFIKR	K5(DSSO)	5	Cas9	922	13610	20190409_Lumos_RSLC6_Beveridge_Clausen_IMP_peplib_DSSO_stHCD-MS2.raw	F6
FALSE	LVDSTDKADLR-AGFIKR	DSSO	Intra	MS2	MS2	1	1	41.94	28.36	521.022949	4	2081.069967	14748	50.6784	-0.19291	FALSE	42.1	Cas9-Cas9	LVDSTDKADLR	K7(DSSO)	7	Cas9	152	AGFIKR	K5(DSSO)	5	Cas9	922	14748	20190409_Lumos_RSLC6_Beveridge_Clausen_IMP_peplib_DSSO_stHCD-MS2.raw	F6
FALSE	KDFQFYK-AGFIKR	DSSO	Intra	MS2	MS2	1	1	41.94	41.94	456.733887	4	1823.913717	16305	55.611	0.65061	FALSE	42.1	Cas9-Cas9	KDFQFYK	K1(DSSO)	1	Cas9	972	AGFIKR	K5(DSSO)	5	Cas9	922	16305	20190409_Lumos_RSLC6_Beveridge_Clausen_IMP_peplib_DSSO_stHCD-MS2.raw	F6
FALSE	VMKQLK-GQKNSR	DSSO	Intra	MS2	MS2	1	1	41.94	41.94	531.613342	3	1592.825474	4827	19.5476	-0.4811	FALSE	39.46	Cas9-Cas9	VMKQLK	K3(DSSO)	3	Cas9	653	GQKNSR	K3(DSSO)	3	Cas9	779	4827	20190409_Lumos_RSLC6_Beveridge_Clausen_IMP_peplib_DSSO_stHCD-MS2.raw	F6
FALSE	LVDSTDKADLR-AGFIKR	DSSO	Intra	MS2	MS2	1	1	41.94	25.16	521.022705	4	2081.068991	14615	50.2819	0.27658	FALSE	42.1	Cas9-Cas9	LVDSTDKADLR	K7(DSSO)	7	Cas9	152	AGFIKR	K5(DSSO)	5	Cas9	922	14615	20190409_Lumos_RSLC6_Beveridge_Clausen_IMP_peplib_DSSO_stHCD-MS2.raw	F6
FALSE	LVDSTDKADLR-AGFIKR	DSSO	Intra	MS2	MS2	1	1	41.94	34.54	521.022461	4	2081.068014	14915	51.2064	0.74607	FALSE	37.17	Cas9-Cas9	LVDSTDKADLR	K7(DSSO)	7	Cas9	152	AGFIKR	K5(DSSO)	5	Cas9	922	14915	20190409_Lumos_RSLC6_Beveridge_Clausen_IMP_peplib_DSSO_stHCD-MS2.raw	F6
FALSE	GYKEVK-AGFIKR	DSSO	Intra	MS2	MS2	1	1	41.94	41.94	524.613159	3	1571.824924	9723	35.3329	0.06434	FALSE	69.9	Cas9-Cas9	GYKEVK	K3(DSSO)	3	Cas9	1192	AGFIKR	K5(DSSO)	5	Cas9	922	9723	20190409_Lumos_RSLC6_Beveridge_Clausen_IMP_peplib_DSSO_stHCD-MS2.raw	F6
FALSE	VMKQLK-GQKNSR	DSSO	Intra	MS2	MS2	1	1	41.94	41.94	398.961304	4	1592.823385	4701	19.0679	0.83101	FALSE	45.23	Cas9-Cas9	VMKQLK	K3(DSSO)	3	Cas9	653	GQKNSR	K3(DSSO)	3	Cas9	779	4701	20190409_Lumos_RSLC6_Beveridge_Clausen_IMP_peplib_DSSO_stHCD-MS2.raw	F6
FALSE	VMKQLK-AGFIKR	DSSO	Intra	MS2	MS2	1	1	41.94	41.94	403.47406	4	1610.874411	8653	32.0163	0.78911	FALSE	25.44	Cas9-Cas9	VMKQLK	M2(Oxidation);K3(DSSO)	3	Cas9	653	AGFIKR	K5(DSSO)	5	Cas9	922	8653	20190409_Lumos_RSLC6_Beveridge_Clausen_IMP_peplib_DSSO_stHCD-MS2.raw	F6
FALSE	LPKYSLFELENGR-KFDNLTK	DSSO	Intra	MS2	MS2	1	1	41.82	41.82	863.441284	3	2588.309299	22077	74.6285	-1.08134	FALSE	61.04	Cas9-Cas9	LPKYSLFELENGR	K3(DSSO)	3	Cas9	1204	KFDNLTK	K1(DSSO)	1	Cas9	900	22077	20190409_Lumos_RSLC6_Beveridge_Clausen_IMP_peplib_DSSO_stHCD-MS2.raw	F6
FALSE	LKTYAHLFDDK-ESILPKR	DSSO	Intra	MS2	MS2	1	1	41.82	41.82	784.071045	3	2350.198582	17232	58.6	5.3478	FALSE	45.23	Cas9-Cas9	LKTYAHLFDDK	K2(DSSO)	2	Cas9	641	ESILPKR	K6(DSSO)	6	Cas9	1117	17232	20190409_Lumos_RSLC6_Beveridge_Clausen_IMP_peplib_DSSO_stHCD-MS2.raw	F6
FALSE	GYKEVK-AGFIKR	DSSO	Intra	MS2	MS2	1	1	41.57	41.57	524.613403	3	1571.825657	9053	33.2563	-0.40193	FALSE	69.9	Cas9-Cas9	GYKEVK	K3(DSSO)	3	Cas9	1192	AGFIKR	K5(DSSO)	5	Cas9	922	9053	20190409_Lumos_RSLC6_Beveridge_Clausen_IMP_peplib_DSSO_stHCD-MS2.raw	F6
FALSE	VMKQLK-AGFIKR	DSSO	Intra	MS2	MS2	1	1	41.57	41.57	537.629578	3	1610.87418	8820	32.535	0.93241	FALSE	37.17	Cas9-Cas9	VMKQLK	M2(Oxidation);K3(DSSO)	3	Cas9	653	AGFIKR	K5(DSSO)	5	Cas9	922	8820	20190409_Lumos_RSLC6_Beveridge_Clausen_IMP_peplib_DSSO_stHCD-MS2.raw	F6
FALSE	GYKEVK-GQKNSR	DSSO	Intra	MS2	MS2	1	1	41.57	41.57	393.197571	4	1569.768453	3773	15.6655	0.32746	FALSE	35.88	Cas9-Cas9	GYKEVK	K3(DSSO)	3	Cas9	1192	GQKNSR	K3(DSSO)	3	Cas9	779	3773	20190409_Lumos_RSLC6_Beveridge_Clausen_IMP_peplib_DSSO_stHCD-MS2.raw	F6
FALSE	MKNYWR-DKPIR	DSSO	Intra	MS2	MS2	1	1	41.44	41.44	421.458679	4	1682.812887	11909	42.0701	0.74692	FALSE	45.23	Cas9-Cas9	MKNYWR	K2(DSSO)	2	Cas9	884	DKPIR	K2(DSSO)	2	Cas9	1304	11909	20190409_Lumos_RSLC6_Beveridge_Clausen_IMP_peplib_DSSO_stHCD-MS2.raw	F6
FALSE	LVDSTDKADLR-GQKNSR	DSSO	Intra	MS2	MS2	1	1	41.24	41.24	693.67572	3	2079.012608	7688	28.9758	0.43312	FALSE	37.17	Cas9-Cas9	LVDSTDKADLR	K7(DSSO)	7	Cas9	152	GQKNSR	K3(DSSO)	3	Cas9	779	7688	20190409_Lumos_RSLC6_Beveridge_Clausen_IMP_peplib_DSSO_stHCD-MS2.raw	F6
FALSE	LVDSTDKADLR-AGFIKR	DSSO	Intra	MS2	MS2	1	1	41.24	33.85	521.022827	4	2081.069479	14941	51.2856	0.04184	FALSE	37.17	Cas9-Cas9	LVDSTDKADLR	K7(DSSO)	7	Cas9	152	AGFIKR	K5(DSSO)	5	Cas9	922	14941	20190409_Lumos_RSLC6_Beveridge_Clausen_IMP_peplib_DSSO_stHCD-MS2.raw	F6
FALSE	AGFIKR-GQKNSR	DSSO	Intra	MS2	MS2	1	1	41.24	41.24	513.268494	3	1537.790928	5634	22.3315	-0.36214	FALSE	39.46	Cas9-Cas9	AGFIKR	K5(DSSO)	5	Cas9	922	GQKNSR	K3(DSSO)	3	Cas9	779	5634	20190409_Lumos_RSLC6_Beveridge_Clausen_IMP_peplib_DSSO_stHCD-MS2.raw	F6
FALSE	KGILQTVK-NLGKVGSK	DSSO	Inter	MS2	MS2	2	1	40.95	40.95	616.021057	3	1846.048618	13093	45.6528	-1.06919	FALSE	45.23	spALBU_HUMAN|-Cas9	KGILQTVK	K1(DSSO)	1	Cas9	739	NLGKVGSK	K4(DSSO)	4	spALBU_HUMAN|	456	13093	20190409_Lumos_RSLC6_Beveridge_Clausen_IMP_peplib_DSSO_stHCD-MS2.raw	F6
FALSE	QLKEDYFK-VITLKSK	DSSO	Intra	MS2	MS2	1	1	40.95	36.81	672.696106	3	2016.073765	15509	53.0674	-0.78068	FALSE	42.1	Cas9-Cas9	QLKEDYFK	K3(DSSO)	3	Cas9	569	VITLKSK	K5(DSSO)	5	Cas9	963	15509	20190409_Lumos_RSLC6_Beveridge_Clausen_IMP_peplib_DSSO_stHCD-MS2.raw	F6
FALSE	YPKLESEFVYGDYK-LKSVK	DSSO	Intra	MS2	MS2	1	1	40.91	28.24	823.744873	3	2469.220066	18348	62.2716	2.31978	FALSE	61.04	Cas9-Cas9	YPKLESEFVYGDYK	K3(DSSO)	3	Cas9	1007	LKSVK	K2(DSSO)	2	Cas9	1162	18348	20190409_Lumos_RSLC6_Beveridge_Clausen_IMP_peplib_DSSO_stHCD-MS2.raw	F6
FALSE	GGLSELDKAGFIK-KVTVK	DSSO	Intra	MS2	MS2	1	1	40.91	10.28	689.378723	3	2066.121616	16871	57.4228	-0.68367	FALSE	61.04	Cas9-Cas9	GGLSELDKAGFIK	K8(DSSO)	8	Cas9	917	KVTVK	K1(DSSO)	1	Cas9	562	16871	20190409_Lumos_RSLC6_Beveridge_Clausen_IMP_peplib_DSSO_stHCD-MS2.raw	F6
FALSE	APLSASMIKR-SDKNR	DSSO	Intra	MS2	MS2	1	1	40.91	23.95	617.313599	3	1849.926243	10842	38.7629	-0.19701	FALSE	30.28	Cas9-Cas9	APLSASMIKR	K9(DSSO)	9	Cas9	327	SDKNR	K3(DSSO)	3	Cas9	866	10842	20190409_Lumos_RSLC6_Beveridge_Clausen_IMP_peplib_DSSO_stHCD-MS2.raw	F6
FALSE	LKTYAHLFDDK-KMIAK	DSSO	Intra	MS2	MS2	1	1	40.91	40.91	525.275085	4	2098.078512	13690	47.5245	-3.51266	FALSE	27.68	Cas9-Cas9	LKTYAHLFDDK	K2(DSSO)	2	Cas9	641	KMIAK	K1(DSSO)	1	Cas9	1024	13690	20190409_Lumos_RSLC6_Beveridge_Clausen_IMP_peplib_DSSO_stHCD-MS2.raw	F6
FALSE	LKGSPEDNEQK-LKSVK	DSSO	Intra	MS2	MS2	1	1	40.91	28.24	659.339233	3	1976.003147	6304	24.5492	-1.34878	FALSE	54.03	Cas9-Cas9	LKGSPEDNEQK	K2(DSSO)	2	Cas9	1250	LKSVK	K2(DSSO)	2	Cas9	1162	6304	20190409_Lumos_RSLC6_Beveridge_Clausen_IMP_peplib_DSSO_stHCD-MS2.raw	F6
FALSE	ESILPKR-KMIAK	DSSO	Intra	MS2	MS2	1	1	40.68	40.68	535.961243	3	1605.869175	10081	36.4294	0.67682	FALSE	45.23	Cas9-Cas9	ESILPKR	K6(DSSO)	6	Cas9	1117	KMIAK	K1(DSSO);M2(Oxidation)	1	Cas9	1024	10081	20190409_Lumos_RSLC6_Beveridge_Clausen_IMP_peplib_DSSO_stHCD-MS2.raw	F6
FALSE	SEQEIGKATAK-KMIAK	DSSO	Intra	MS2	MS2	1	1	40.68	40.68	636.996338	3	1908.974461	7726	29.0979	1.28434	FALSE	54.03	Cas9-Cas9	SEQEIGKATAK	K7(DSSO)	7	Cas9	1035	KMIAK	K1(DSSO)	1	Cas9	1024	7726	20190409_Lumos_RSLC6_Beveridge_Clausen_IMP_peplib_DSSO_stHCD-MS2.raw	F6
FALSE	YPKLESEFVYGDYK-LKSVK	DSSO	Intra	MS2	MS2	1	1	40.68	26.69	823.74292	3	2469.214207	18172	61.6868	4.69371	FALSE	61.04	Cas9-Cas9	YPKLESEFVYGDYK	K3(DSSO)	3	Cas9	1007	LKSVK	K2(DSSO)	2	Cas9	1162	18172	20190409_Lumos_RSLC6_Beveridge_Clausen_IMP_peplib_DSSO_stHCD-MS2.raw	F6
FALSE	NSDKLIAR-KGILQTVK	DSSO	Intra	MS2	MS2	1	1	40.34	40.34	654.034546	3	1960.089085	13868	48.0579	0.24933	FALSE	42.1	Cas9-Cas9	NSDKLIAR	K4(DSSO)	4	Cas9	1122	KGILQTVK	K1(DSSO)	1	Cas9	739	13868	20190409_Lumos_RSLC6_Beveridge_Clausen_IMP_peplib_DSSO_stHCD-MS2.raw	F6
FALSE	APLSASMIKR-KFDNLTK	DSSO	Intra	MS2	MS2	1	1	40.33	40.33	524.777466	4	2096.088034	15306	52.4044	-0.08356	FALSE	49.07	Cas9-Cas9	APLSASMIKR	K9(DSSO)	9	Cas9	327	KFDNLTK	K1(DSSO)	1	Cas9	900	15306	20190409_Lumos_RSLC6_Beveridge_Clausen_IMP_peplib_DSSO_stHCD-MS2.raw	F6
FALSE	SVKELLGITIMER-NLPNEKVLPK	DSSO	Intra	MS2	MS2	1	1	40.1	40.1	700.136108	4	2797.522604	24167	81.6765	-0.85972	FALSE	42.1	Cas9-Cas9	SVKELLGITIMER	K3(DSSO)	3	Cas9	1165	NLPNEKVLPK	K6(DSSO)	6	Cas9	510	24167	20190409_Lumos_RSLC6_Beveridge_Clausen_IMP_peplib_DSSO_stHCD-MS2.raw	F6
FALSE	MIAKSEQEIGK-FDNLTKAER	DSSO	Intra	MS2	MS2	1	1	39.96	29.97	621.806091	4	2484.202536	14180	48.9836	3.36309	FALSE	31.75	Cas9-Cas9	MIAKSEQEIGK	K4(DSSO)	4	Cas9	1028	FDNLTKAER	K6(DSSO)	6	Cas9	906	14180	20190409_Lumos_RSLC6_Beveridge_Clausen_IMP_peplib_DSSO_stHCD-MS2.raw	F6
FALSE	DKPIR-LSKSR	DSSO	Intra	MS2	MS2	1	1	39.44	29.24	459.250091	3	1375.735722	6548	25.3612	0.35566	FALSE	39.46	Cas9-Cas9	DKPIR	K2(DSSO)	2	Cas9	1304	LSKSR	K3(DSSO)	3	Cas9	222	6548	20190409_Lumos_RSLC6_Beveridge_Clausen_IMP_peplib_DSSO_stHCD-MS2.raw	F6
FALSE	NSDKLIAR-DKPIR	DSSO	Intra	MS2	MS2	1	1	39.44	28.56	426.229217	4	1701.89504	11037	39.3773	0.11167	FALSE	42.1	Cas9-Cas9	NSDKLIAR	K4(DSSO)	4	Cas9	1122	DKPIR	K2(DSSO)	2	Cas9	1304	11037	20190409_Lumos_RSLC6_Beveridge_Clausen_IMP_peplib_DSSO_stHCD-MS2.raw	F6
FALSE	NSDKLIAR-DKPIR	DSSO	Intra	MS2	MS2	1	1	39.44	29.24	567.97113	3	1701.898838	10004	36.208	-2.12106	FALSE	49.07	Cas9-Cas9	NSDKLIAR	K4(DSSO)	4	Cas9	1122	DKPIR	K2(DSSO)	2	Cas9	1304	10004	20190409_Lumos_RSLC6_Beveridge_Clausen_IMP_peplib_DSSO_stHCD-MS2.raw	F6
FALSE	NSDKLIAR-DKPIR	DSSO	Intra	MS2	MS2	1	1	39.44	29.24	567.970154	3	1701.895908	10177	36.7108	-0.39861	FALSE	49.07	Cas9-Cas9	NSDKLIAR	K4(DSSO)	4	Cas9	1122	DKPIR	K2(DSSO)	2	Cas9	1304	10177	20190409_Lumos_RSLC6_Beveridge_Clausen_IMP_peplib_DSSO_stHCD-MS2.raw	F6
FALSE	NSDKLIAR-DKPIR	DSSO	Intra	MS2	MS2	1	1	39.44	39.44	567.970825	3	1701.897923	10996	39.2475	-1.58279	FALSE	49.07	Cas9-Cas9	NSDKLIAR	K4(DSSO)	4	Cas9	1122	DKPIR	K2(DSSO)	2	Cas9	1304	10996	20190409_Lumos_RSLC6_Beveridge_Clausen_IMP_peplib_DSSO_stHCD-MS2.raw	F6
FALSE	KDLIIK-DKPIR	DSSO	Intra	MS2	MS2	1	1	39.44	24.89	505.624725	3	1514.859623	12508	43.8797	0.96029	FALSE	49.07	Cas9-Cas9	KDLIIK	K1(DSSO)	1	Cas9	1196	DKPIR	K2(DSSO)	2	Cas9	1304	12508	20190409_Lumos_RSLC6_Beveridge_Clausen_IMP_peplib_DSSO_stHCD-MS2.raw	F6
FALSE	NSDKLIAR-DKPIR	DSSO	Intra	MS2	MS2	1	1	39.44	39.44	567.970215	3	1701.896091	11399	40.4961	-0.50626	FALSE	39.46	Cas9-Cas9	NSDKLIAR	K4(DSSO)	4	Cas9	1122	DKPIR	K2(DSSO)	2	Cas9	1304	11399	20190409_Lumos_RSLC6_Beveridge_Clausen_IMP_peplib_DSSO_stHCD-MS2.raw	F6
FALSE	KDLIIK-DKPIR	DSSO	Intra	MS2	MS2	1	1	39.44	13.78	505.626556	3	1514.865116	12328	43.3238	-2.66831	FALSE	54.03	Cas9-Cas9	KDLIIK	K1(DSSO)	1	Cas9	1196	DKPIR	K2(DSSO)	2	Cas9	1304	12328	20190409_Lumos_RSLC6_Beveridge_Clausen_IMP_peplib_DSSO_stHCD-MS2.raw	F6
FALSE	MKNYWR-LSKSR	DSSO	Intra	MS2	MS2	1	1	39.44	39.44	548.937866	3	1644.799046	9708	35.2863	-0.33603	FALSE	49.07	Cas9-Cas9	MKNYWR	K2(DSSO)	2	Cas9	884	LSKSR	K3(DSSO)	3	Cas9	222	9708	20190409_Lumos_RSLC6_Beveridge_Clausen_IMP_peplib_DSSO_stHCD-MS2.raw	F6
FALSE	KNLIGALLFDSGETAEATR-SDNVPSEEVVKK	DSSO	Intra	MS2	MS2	1	1	39.3	39.3	1165.251221	3	3493.739109	25500	86.2323	-0.69814	FALSE	61.04	Cas9-Cas9	KNLIGALLFDSGETAEATR	K1(DSSO)	1	Cas9	49	SDNVPSEEVVKK	K11(DSSO)	11	Cas9	881	25500	20190409_Lumos_RSLC6_Beveridge_Clausen_IMP_peplib_DSSO_stHCD-MS2.raw	F6
FALSE	MIAKSEQEIGK-FDNLTKAER	DSSO	Intra	MS2	MS2	1	1	39.17	31.35	621.799682	4	2484.176901	14192	49.0169	13.68636	FALSE	42.1	Cas9-Cas9	MIAKSEQEIGK	K4(DSSO)	4	Cas9	1028	FDNLTKAER	K6(DSSO)	6	Cas9	906	14192	20190409_Lumos_RSLC6_Beveridge_Clausen_IMP_peplib_DSSO_stHCD-MS2.raw	F6
FALSE	SEQEIGKATAK-FKVLGNTDR	DSSO	Intra	MS2	MS2	1	1	39.17	23.79	592.797973	4	2368.170065	13561	47.1491	4.74675	FALSE	54.03	Cas9-Cas9	SEQEIGKATAK	K7(DSSO)	7	Cas9	1035	FKVLGNTDR	K2(DSSO)	2	Cas9	37	13561	20190409_Lumos_RSLC6_Beveridge_Clausen_IMP_peplib_DSSO_stHCD-MS2.raw	F6
FALSE	NSDKLIAR-KGILQTVK	DSSO	Intra	MS2	MS2	1	1	39.15	29.98	654.036743	3	1960.095676	14137	48.8583	-3.11541	FALSE	49.07	Cas9-Cas9	NSDKLIAR	K4(DSSO)	4	Cas9	1122	KGILQTVK	K1(DSSO)	1	Cas9	739	14137	20190409_Lumos_RSLC6_Beveridge_Clausen_IMP_peplib_DSSO_stHCD-MS2.raw	F6
FALSE	QQLPEKYK-SKLVSDFR	DSSO	Intra	MS2	MS2	1	1	39.02	39.02	714.701538	3	2142.090061	14904	51.172	-0.04399	FALSE	31.75	Cas9-Cas9	QQLPEKYK	K6(DSSO)	6	Cas9	350	SKLVSDFR	K2(DSSO)	2	Cas9	965	14904	20190409_Lumos_RSLC6_Beveridge_Clausen_IMP_peplib_DSSO_stHCD-MS2.raw	F6
FALSE	ESILPKR-KMIAK	DSSO	Intra	MS2	MS2	1	1	38.71	38.71	530.629883	3	1589.875095	10470	37.5844	0.15809	FALSE	45.23	Cas9-Cas9	ESILPKR	K6(DSSO)	6	Cas9	1117	KMIAK	K1(DSSO)	1	Cas9	1024	10470	20190409_Lumos_RSLC6_Beveridge_Clausen_IMP_peplib_DSSO_stHCD-MS2.raw	F6
FALSE	FIKPILEK-SDKNR	DSSO	Intra	MS2	MS2	1	1	38.71	38.71	588.650024	3	1763.93552	11832	41.8243	0.29064	FALSE	30.28	Cas9-Cas9	FIKPILEK	K3(DSSO)	3	Cas9	381	SDKNR	K3(DSSO)	3	Cas9	866	11832	20190409_Lumos_RSLC6_Beveridge_Clausen_IMP_peplib_DSSO_stHCD-MS2.raw	F6
FALSE	APLSASMIKR-SDKNR	DSSO	Intra	MS2	MS2	1	1	38.71	28.24	617.313415	3	1849.925693	11005	39.2754	0.10009	FALSE	61.04	Cas9-Cas9	APLSASMIKR	K9(DSSO)	9	Cas9	327	SDKNR	K3(DSSO)	3	Cas9	866	11005	20190409_Lumos_RSLC6_Beveridge_Clausen_IMP_peplib_DSSO_stHCD-MS2.raw	F6
FALSE	MKNYWR-LSKSR	DSSO	Intra	MS2	MS2	1	1	38.33	38.33	554.26947	3	1660.793858	8232	30.6552	-0.27097	FALSE	54.03	Cas9-Cas9	MKNYWR	M1(Oxidation);K2(DSSO)	2	Cas9	884	LSKSR	K3(DSSO)	3	Cas9	222	8232	20190409_Lumos_RSLC6_Beveridge_Clausen_IMP_peplib_DSSO_stHCD-MS2.raw	F6
FALSE	APLSASMIKR-SDKNR	DSSO	Intra	MS2	MS2	1	1	38.33	38.33	622.645203	3	1865.921055	7751	29.1767	-0.1403	FALSE	35.17	Cas9-Cas9	APLSASMIKR	M7(Oxidation);K9(DSSO)	9	Cas9	327	SDKNR	K3(DSSO)	3	Cas9	866	7751	20190409_Lumos_RSLC6_Beveridge_Clausen_IMP_peplib_DSSO_stHCD-MS2.raw	F6
FALSE	NLPNEKVLPK-HSIKK	DSSO	Intra	MS2	MS2	1	1	38.33	38.33	641.025207	3	1921.061069	9265	33.9105	-1.8358	FALSE	39.46	Cas9-Cas9	NLPNEKVLPK	K6(DSSO)	6	Cas9	510	HSIKK	K4(DSSO)	4	Cas9	48	9265	20190409_Lumos_RSLC6_Beveridge_Clausen_IMP_peplib_DSSO_stHCD-MS2.raw	F6
FALSE	GGLSELDKAGFIK-EKIEK	DSSO	Intra	MS2	MS2	1	1	38.33	38.33	713.371582	3	2138.100193	17159	58.3723	2.22514	FALSE	61.04	Cas9-Cas9	GGLSELDKAGFIK	K8(DSSO)	8	Cas9	917	EKIEK	K2(DSSO)	2	Cas9	443	17159	20190409_Lumos_RSLC6_Beveridge_Clausen_IMP_peplib_DSSO_stHCD-MS2.raw	F6
FALSE	NLPNEKVLPK-HSIKK	DSSO	Intra	MS2	MS2	1	1	38.32	38.32	641.024475	3	1921.058872	8762	32.3526	-0.69142	FALSE	49.07	Cas9-Cas9	NLPNEKVLPK	K6(DSSO)	6	Cas9	510	HSIKK	K4(DSSO)	4	Cas9	48	8762	20190409_Lumos_RSLC6_Beveridge_Clausen_IMP_peplib_DSSO_stHCD-MS2.raw	F6
FALSE	NSDKLIAR-DKPIR	DSSO	Intra	MS2	MS2	1	1	38.32	27.79	567.969971	3	1701.895359	10350	37.2208	-0.07565	FALSE	61.04	Cas9-Cas9	NSDKLIAR	K4(DSSO)	4	Cas9	1122	DKPIR	K2(DSSO)	2	Cas9	1304	10350	20190409_Lumos_RSLC6_Beveridge_Clausen_IMP_peplib_DSSO_stHCD-MS2.raw	F6
FALSE	NSDKLIAR-DKPIR	DSSO	Intra	MS2	MS2	1	1	38.32	28.13	426.230011	4	1701.898214	10552	37.8282	-1.75431	FALSE	42.1	Cas9-Cas9	NSDKLIAR	K4(DSSO)	4	Cas9	1122	DKPIR	K2(DSSO)	2	Cas9	1304	10552	20190409_Lumos_RSLC6_Beveridge_Clausen_IMP_peplib_DSSO_stHCD-MS2.raw	F6
FALSE	DKPIR-LSKSR	DSSO	Intra	MS2	MS2	1	1	38.32	30.95	459.25058	3	1375.737186	6387	24.8494	-0.70989	FALSE	39.46	Cas9-Cas9	DKPIR	K2(DSSO)	2	Cas9	1304	LSKSR	K3(DSSO)	3	Cas9	222	6387	20190409_Lumos_RSLC6_Beveridge_Clausen_IMP_peplib_DSSO_stHCD-MS2.raw	F6
FALSE	YPKLESEFVYGDYK-IIKDK	DSSO	Intra	MS2	MS2	1	1	38.32	23.7	628.562988	4	2511.230123	19018	64.4675	2.48306	FALSE	39.46	Cas9-Cas9	YPKLESEFVYGDYK	K3(DSSO)	3	Cas9	1007	IIKDK	K3(DSSO)	3	Cas9	606	19018	20190409_Lumos_RSLC6_Beveridge_Clausen_IMP_peplib_DSSO_stHCD-MS2.raw	F6
FALSE	SDNVPSEEVVKK-LVDSTDKADLR	DSSO	Intra	MS2	MS2	1	1	38.32	38.32	907.448608	3	2720.331272	15720	53.7742	-0.65845	FALSE	42.1	Cas9-Cas9	SDNVPSEEVVKK	K11(DSSO)	11	Cas9	881	LVDSTDKADLR	K7(DSSO)	7	Cas9	152	15720	20190409_Lumos_RSLC6_Beveridge_Clausen_IMP_peplib_DSSO_stHCD-MS2.raw	F6
FALSE	GKSDNVPSEEVVK-VKYVTEGMR	DSSO	Intra	MS2	MS2	1	1	38.29	38.29	876.435242	3	2627.291172	14656	50.399	-8.39295	FALSE	49.07	Cas9-Cas9	GKSDNVPSEEVVK	K2(DSSO)	2	Cas9	870	VKYVTEGMR	K2(DSSO)	2	Cas9	532	14656	20190409_Lumos_RSLC6_Beveridge_Clausen_IMP_peplib_DSSO_stHCD-MS2.raw	F6
FALSE	SEQEIGKATAK-FKVLGNTDR	DSSO	Intra	MS2	MS2	1	1	38.24	38.24	592.799499	4	2368.176168	13301	46.3339	2.16835	FALSE	49.07	Cas9-Cas9	SEQEIGKATAK	K7(DSSO)	7	Cas9	1035	FKVLGNTDR	K2(DSSO)	2	Cas9	37	13301	20190409_Lumos_RSLC6_Beveridge_Clausen_IMP_peplib_DSSO_stHCD-MS2.raw	F6
FALSE	NSDKLIAR-LSKSR	DSSO	Intra	MS2	MS2	1	1	38.19	38.19	416.721527	4	1663.864279	7644	28.8403	9.20191	FALSE	69.9	Cas9-Cas9	NSDKLIAR	K4(DSSO)	4	Cas9	1122	LSKSR	K3(DSSO)	3	Cas9	222	7644	20190409_Lumos_RSLC6_Beveridge_Clausen_IMP_peplib_DSSO_stHCD-MS2.raw	F6
FALSE	LKGSPEDNEQK-IIKDK	DSSO	Intra	MS2	MS2	1	1	38.19	28.89	505.25589	4	2018.00173	7528	28.4738	4.61978	FALSE	54.03	Cas9-Cas9	LKGSPEDNEQK	K2(DSSO)	2	Cas9	1250	IIKDK	K3(DSSO)	3	Cas9	606	7528	20190409_Lumos_RSLC6_Beveridge_Clausen_IMP_peplib_DSSO_stHCD-MS2.raw	F6
FALSE	GKSDNVPSEEVVK-VPSKK	DSSO	Intra	MS2	MS2	1	1	38.19	38.19	701.693237	3	2103.065159	8498	31.5134	-0.64081	FALSE	54.03	Cas9-Cas9	GKSDNVPSEEVVK	K2(DSSO)	2	Cas9	870	VPSKK	K4(DSSO)	4	Cas9	34	8498	20190409_Lumos_RSLC6_Beveridge_Clausen_IMP_peplib_DSSO_stHCD-MS2.raw	F6
FALSE	SEQEIGKATAK-KMIAK	DSSO	Intra	MS2	MS2	1	1	38.19	38.19	642.329468	3	1924.97385	7409	28.1041	-1.05228	FALSE	54.03	Cas9-Cas9	SEQEIGKATAK	K7(DSSO)	7	Cas9	1035	KMIAK	K1(DSSO);M2(Oxidation)	1	Cas9	1024	7409	20190409_Lumos_RSLC6_Beveridge_Clausen_IMP_peplib_DSSO_stHCD-MS2.raw	F6
FALSE	SEQEIGKATAK-KMIAK	DSSO	Intra	MS2	MS2	1	1	38.19	38.19	636.997253	3	1908.977207	8204	30.5706	-0.15519	FALSE	54.03	Cas9-Cas9	SEQEIGKATAK	K7(DSSO)	7	Cas9	1035	KMIAK	K1(DSSO)	1	Cas9	1024	8204	20190409_Lumos_RSLC6_Beveridge_Clausen_IMP_peplib_DSSO_stHCD-MS2.raw	F6
FALSE	LEESFLVEEDKK-VPSKK	DSSO	Intra	MS2	MS2	1	1	38.19	38.19	727.705017	3	2181.100498	13354	46.4973	-0.44473	FALSE	45.23	Cas9-Cas9	LEESFLVEEDKK	K11(DSSO)	11	Cas9	115	VPSKK	K4(DSSO)	4	Cas9	34	13354	20190409_Lumos_RSLC6_Beveridge_Clausen_IMP_peplib_DSSO_stHCD-MS2.raw	F6
FALSE	GKSDNVPSEEVVK-VPSKK	DSSO	Intra	MS2	MS2	1	1	38.19	38.19	526.521423	4	2103.063864	8668	32.0605	-0.02465	FALSE	42.1	Cas9-Cas9	GKSDNVPSEEVVK	K2(DSSO)	2	Cas9	870	VPSKK	K4(DSSO)	4	Cas9	34	8668	20190409_Lumos_RSLC6_Beveridge_Clausen_IMP_peplib_DSSO_stHCD-MS2.raw	F6
FALSE	KGILQTVK-LSKSR	DSSO	Intra	MS2	MS2	1	1	38.19	30.74	409.238556	4	1633.932394	9411	34.3633	-1.12724	FALSE	54.03	Cas9-Cas9	KGILQTVK	K1(DSSO)	1	Cas9	739	LSKSR	K3(DSSO)	3	Cas9	222	9411	20190409_Lumos_RSLC6_Beveridge_Clausen_IMP_peplib_DSSO_stHCD-MS2.raw	F6
FALSE	SDNVPSEEVVKK-GYKEVK	DSSO	Intra	MS2	MS2	1	1	38	31.33	737.699829	3	2211.084934	10568	37.8789	0.00316	FALSE	73.05	Cas9-Cas9	SDNVPSEEVVKK	K11(DSSO)	11	Cas9	881	GYKEVK	K3(DSSO)	3	Cas9	1192	10568	20190409_Lumos_RSLC6_Beveridge_Clausen_IMP_peplib_DSSO_stHCD-MS2.raw	F6
FALSE	LVDSTDKADLR-AGFIKR	DSSO	Intra	MS2	MS2	1	1	38	38	694.361694	3	2081.07053	14190	49.0128	-0.46346	FALSE	37.17	Cas9-Cas9	LVDSTDKADLR	K7(DSSO)	7	Cas9	152	AGFIKR	K5(DSSO)	5	Cas9	922	14190	20190409_Lumos_RSLC6_Beveridge_Clausen_IMP_peplib_DSSO_stHCD-MS2.raw	F6
FALSE	SDNVPSEEVVKK-GYKEVK	DSSO	Intra	MS2	MS2	1	1	38	31.97	737.700317	3	2211.086399	10230	36.8647	-0.65965	FALSE	61.04	Cas9-Cas9	SDNVPSEEVVKK	K11(DSSO)	11	Cas9	881	GYKEVK	K3(DSSO)	3	Cas9	1192	10230	20190409_Lumos_RSLC6_Beveridge_Clausen_IMP_peplib_DSSO_stHCD-MS2.raw	F6
FALSE	LVDSTDKADLR-AGFIKR	DSSO	Intra	MS2	MS2	1	1	37.35	37.35	694.361633	3	2081.070347	13782	47.7942	-0.37543	FALSE	37.17	Cas9-Cas9	LVDSTDKADLR	K7(DSSO)	7	Cas9	152	AGFIKR	K5(DSSO)	5	Cas9	922	13782	20190409_Lumos_RSLC6_Beveridge_Clausen_IMP_peplib_DSSO_stHCD-MS2.raw	F6
FALSE	LVDSTDKADLR-AGFIKR	DSSO	Intra	MS2	MS2	1	1	37.35	30.13	521.022949	4	2081.069967	16711	56.9029	-0.19291	FALSE	42.1	Cas9-Cas9	LVDSTDKADLR	K7(DSSO)	7	Cas9	152	AGFIKR	K5(DSSO)	5	Cas9	922	16711	20190409_Lumos_RSLC6_Beveridge_Clausen_IMP_peplib_DSSO_stHCD-MS2.raw	F6
FALSE	DKQSGK-HSIKK	DSSO	Intra	MS2	MS2	1	1	37.35	37.35	477.91394	3	1431.727268	2284	9.721	-0.85862	FALSE	61.04	Cas9-Cas9	DKQSGK	K2(DSSO)	2	Cas9	677	HSIKK	K4(DSSO)	4	Cas9	48	2284	20190409_Lumos_RSLC6_Beveridge_Clausen_IMP_peplib_DSSO_stHCD-MS2.raw	F6
FALSE	GYKEVK-GQKNSR	DSSO	Intra	MS2	MS2	1	1	37.35	37.35	523.928039	3	1569.769566	4163	17.1179	-0.38143	FALSE	42.1	Cas9-Cas9	GYKEVK	K3(DSSO)	3	Cas9	1192	GQKNSR	K3(DSSO)	3	Cas9	779	4163	20190409_Lumos_RSLC6_Beveridge_Clausen_IMP_peplib_DSSO_stHCD-MS2.raw	F6
FALSE	LVDSTDKADLR-AGFIKR	DSSO	Intra	MS2	MS2	1	1	37.35	15.85	521.022766	4	2081.069235	16346	55.7466	0.15921	FALSE	41.1	Cas9-Cas9	LVDSTDKADLR	K7(DSSO)	7	Cas9	152	AGFIKR	K5(DSSO)	5	Cas9	922	16346	20190409_Lumos_RSLC6_Beveridge_Clausen_IMP_peplib_DSSO_stHCD-MS2.raw	F6
FALSE	SDNVPSEEVVKK-GQKNSR	DSSO	Intra	MS2	MS2	1	1	37.35	37.35	545.017822	4	2177.049459	7489	28.3535	0.38036	FALSE	39.46	Cas9-Cas9	SDNVPSEEVVKK	K11(DSSO)	11	Cas9	881	GQKNSR	K3(DSSO)	3	Cas9	779	7489	20190409_Lumos_RSLC6_Beveridge_Clausen_IMP_peplib_DSSO_stHCD-MS2.raw	F6
FALSE	SNFDLAEDAKLQLSK-VLSAYNKHR	DSSO	Intra	MS2	MS2	1	1	37.31	37.31	975.159973	3	2923.465366	19066	64.6222	-1.20898	FALSE	37.17	Cas9-Cas9	SNFDLAEDAKLQLSK	K10(DSSO)	10	Cas9	267	VLSAYNKHR	K7(DSSO)	7	Cas9	1300	19066	20190409_Lumos_RSLC6_Beveridge_Clausen_IMP_peplib_DSSO_stHCD-MS2.raw	F6
FALSE	QLLNAKLITQR-EKIEK	DSSO	Intra	MS2	MS2	1	1	36.88	36.88	526.047119	4	2101.166647	14511	49.9744	0.90699	FALSE	33.37	Cas9-Cas9	QLLNAKLITQR	K6(DSSO)	6	Cas9	894	EKIEK	K2(DSSO)	2	Cas9	443	14511	20190409_Lumos_RSLC6_Beveridge_Clausen_IMP_peplib_DSSO_stHCD-MS2.raw	F6
FALSE	FKVLGNTDR-KMIAK	DSSO	Intra	MS2	MS2	1	1	36.88	36.88	599.651672	3	1796.940464	11493	40.7775	-0.40442	FALSE	54.03	Cas9-Cas9	FKVLGNTDR	K2(DSSO)	2	Cas9	37	KMIAK	K1(DSSO)	1	Cas9	1024	11493	20190409_Lumos_RSLC6_Beveridge_Clausen_IMP_peplib_DSSO_stHCD-MS2.raw	F6
FALSE	FKVLGNTDR-KMIAK	DSSO	Intra	MS2	MS2	1	1	36.88	36.88	604.983032	3	1812.934544	9972	36.1104	0.06001	FALSE	54.03	Cas9-Cas9	FKVLGNTDR	K2(DSSO)	2	Cas9	37	KMIAK	K1(DSSO);M2(Oxidation)	1	Cas9	1024	9972	20190409_Lumos_RSLC6_Beveridge_Clausen_IMP_peplib_DSSO_stHCD-MS2.raw	F6
FALSE	TEVQTGGFSKESILPK-KLINGIR	DSSO	Intra	MS2	MS2	1	1	36.66	36.66	897.817993	3	2691.439426	19456	65.8998	-0.31515	FALSE	42.1	Cas9-Cas9	TEVQTGGFSKESILPK	K10(DSSO)	10	Cas9	1111	KLINGIR	K1(DSSO)	1	Cas9	669	19456	20190409_Lumos_RSLC6_Beveridge_Clausen_IMP_peplib_DSSO_stHCD-MS2.raw	F6
FALSE	FKVLGNTDR-ESILPKR	DSSO	Intra	MS2	MS2	1	1	36.66	36.66	513.025268	4	2049.079245	16208	55.3074	0.2403	FALSE	61.04	Cas9-Cas9	FKVLGNTDR	K2(DSSO)	2	Cas9	37	ESILPKR	K6(DSSO)	6	Cas9	1117	16208	20190409_Lumos_RSLC6_Beveridge_Clausen_IMP_peplib_DSSO_stHCD-MS2.raw	F6
FALSE	SEQEIGKATAK-KMIAK	DSSO	Intra	MS2	MS2	1	1	36.01	31.23	642.329407	3	1924.973667	6664	25.7423	-0.95711	FALSE	49.07	Cas9-Cas9	SEQEIGKATAK	K7(DSSO)	7	Cas9	1035	KMIAK	K1(DSSO);M2(Oxidation)	1	Cas9	1024	6664	20190409_Lumos_RSLC6_Beveridge_Clausen_IMP_peplib_DSSO_stHCD-MS2.raw	F6
FALSE	GGLSELDKAGFIK-EKIEK	DSSO	Intra	MS2	MS2	1	1	36.01	36.01	535.281799	4	2138.105368	17090	58.1414	-0.19615	FALSE	61.04	Cas9-Cas9	GGLSELDKAGFIK	K8(DSSO)	8	Cas9	917	EKIEK	K2(DSSO)	2	Cas9	443	17090	20190409_Lumos_RSLC6_Beveridge_Clausen_IMP_peplib_DSSO_stHCD-MS2.raw	F6
FALSE	MLASAGELQKGNELALPSK-KPAFLSGEQK	DSSO	Intra	MS2	MS2	1	1	35.88	30.22	809.414612	4	3234.636618	19091	64.7016	0.575	FALSE	39.46	Cas9-Cas9	MLASAGELQKGNELALPSK	M1(Oxidation);K10(DSSO)	10	Cas9	1226	KPAFLSGEQK	K1(DSSO)	1	Cas9	540	19091	20190409_Lumos_RSLC6_Beveridge_Clausen_IMP_peplib_DSSO_stHCD-MS2.raw	F6
FALSE	MLASAGELQKGNELALPSK-KPAFLSGEQK	DSSO	Intra	MS2	MS2	1	1	35.88	35.88	1078.884766	3	3234.639744	19330	65.4902	-0.39179	FALSE	61.04	Cas9-Cas9	MLASAGELQKGNELALPSK	M1(Oxidation);K10(DSSO)	10	Cas9	1226	KPAFLSGEQK	K1(DSSO)	1	Cas9	540	19330	20190409_Lumos_RSLC6_Beveridge_Clausen_IMP_peplib_DSSO_stHCD-MS2.raw	F6
FALSE	QLKEDYFK-EKIEK	DSSO	Intra	MS2	MS2	1	1	35.81	35.81	625.315369	3	1873.931553	12114	42.6905	-3.39566	FALSE	32.2	Cas9-Cas9	QLKEDYFK	K3(DSSO)	3	Cas9	569	EKIEK	K2(DSSO)	2	Cas9	443	12114	20190409_Lumos_RSLC6_Beveridge_Clausen_IMP_peplib_DSSO_stHCD-MS2.raw	F6
FALSE	QQLPEKYK-KDWDPK	DSSO	Intra	MS2	MS2	1	1	35.81	35.81	495.494629	4	1978.956686	11971	42.2616	0.60885	FALSE	41.1	Cas9-Cas9	QQLPEKYK	K6(DSSO)	6	Cas9	350	KDWDPK	K1(DSSO)	1	Cas9	1128	11971	20190409_Lumos_RSLC6_Beveridge_Clausen_IMP_peplib_DSSO_stHCD-MS2.raw	F6
FALSE	LVDSTDKADLR-VMKQLK	DSSO	Intra	MS2	MS2	1	1	35.65	29.91	712.706604	3	2136.105259	12973	45.2903	-0.6353	FALSE	37.17	Cas9-Cas9	LVDSTDKADLR	K7(DSSO)	7	Cas9	152	VMKQLK	K3(DSSO)	3	Cas9	653	12973	20190409_Lumos_RSLC6_Beveridge_Clausen_IMP_peplib_DSSO_stHCD-MS2.raw	F6
FALSE	SDNVPSEEVVKK-LVDSTDKADLR	DSSO	Intra	MS2	MS2	1	1	35.3	35.3	907.444275	3	2720.318272	16734	56.9769	4.12233	FALSE	42.1	Cas9-Cas9	SDNVPSEEVVKK	K11(DSSO)	11	Cas9	881	LVDSTDKADLR	K7(DSSO)	7	Cas9	152	16734	20190409_Lumos_RSLC6_Beveridge_Clausen_IMP_peplib_DSSO_stHCD-MS2.raw	F6
FALSE	MIAKSEQEIGK-FDNLTKAER	DSSO	Intra	MS2	MS2	1	1	35.2	35.2	828.738403	3	2484.200657	14378	49.5732	4.11963	FALSE	45.23	Cas9-Cas9	MIAKSEQEIGK	K4(DSSO)	4	Cas9	1028	FDNLTKAER	K6(DSSO)	6	Cas9	906	14378	20190409_Lumos_RSLC6_Beveridge_Clausen_IMP_peplib_DSSO_stHCD-MS2.raw	F6
FALSE	LVDSTDKADLR-AGFIKR	DSSO	Intra	MS2	MS2	1	1	35.17	31.76	694.34906	3	2081.032627	14957	51.334	17.75851	FALSE	54.03	Cas9-Cas9	LVDSTDKADLR	K7(DSSO)	7	Cas9	152	AGFIKR	K5(DSSO)	5	Cas9	922	14957	20190409_Lumos_RSLC6_Beveridge_Clausen_IMP_peplib_DSSO_stHCD-MS2.raw	F6
FALSE	LVDSTDKADLR-AGFIKR	DSSO	Intra	MS2	MS2	1	1	35.17	35.17	694.361816	3	2081.070896	14403	49.6454	-0.63952	FALSE	35.17	Cas9-Cas9	LVDSTDKADLR	K7(DSSO)	7	Cas9	152	AGFIKR	K5(DSSO)	5	Cas9	922	14403	20190409_Lumos_RSLC6_Beveridge_Clausen_IMP_peplib_DSSO_stHCD-MS2.raw	F6
FALSE	SDNVPSEEVVKK-VMKQLK	DSSO	Intra	MS2	MS2	1	1	35.17	24.34	745.385193	3	2234.141026	11412	40.5347	-0.15386	FALSE	32.2	Cas9-Cas9	SDNVPSEEVVKK	K11(DSSO)	11	Cas9	881	VMKQLK	K3(DSSO)	3	Cas9	653	11412	20190409_Lumos_RSLC6_Beveridge_Clausen_IMP_peplib_DSSO_stHCD-MS2.raw	F6
FALSE	MKNYWR-LSKSR	DSSO	Intra	MS2	MS2	1	1	35.17	35.17	415.951813	4	1660.785421	9398	34.3268	4.8118	FALSE	39.46	Cas9-Cas9	MKNYWR	M1(Oxidation);K2(DSSO)	2	Cas9	884	LSKSR	K3(DSSO)	3	Cas9	222	9398	20190409_Lumos_RSLC6_Beveridge_Clausen_IMP_peplib_DSSO_stHCD-MS2.raw	F6
FALSE	QLLNAKLITQR-KVTVK	DSSO	Intra	MS2	MS2	1	1	35.17	17.67	677.066223	3	2029.184116	14132	48.8443	-0.15213	FALSE	49.07	Cas9-Cas9	QLLNAKLITQR	K6(DSSO)	6	Cas9	894	KVTVK	K1(DSSO)	1	Cas9	562	14132	20190409_Lumos_RSLC6_Beveridge_Clausen_IMP_peplib_DSSO_stHCD-MS2.raw	F6
FALSE	MDGTEELLVKLNR-QLKEDYFK	DSSO	Intra	MS2	MS2	1	1	35.11	35.11	687.091553	4	2745.344381	24178	81.7136	1.0928	FALSE	45.23	Cas9-Cas9	MDGTEELLVKLNR	K10(DSSO)	10	Cas9	396	QLKEDYFK	K3(DSSO)	3	Cas9	569	24178	20190409_Lumos_RSLC6_Beveridge_Clausen_IMP_peplib_DSSO_stHCD-MS2.raw	F6
FALSE	KFDNLTK-SDKNR	DSSO	Intra	MS2	MS2	1	1	35.03	35.03	547.93457	3	1641.789158	8144	30.3871	0.57212	FALSE	49.07	Cas9-Cas9	KFDNLTK	K1(DSSO)	1	Cas9	900	SDKNR	K3(DSSO)	3	Cas9	866	8144	20190409_Lumos_RSLC6_Beveridge_Clausen_IMP_peplib_DSSO_stHCD-MS2.raw	F6
FALSE	KGILQTVK-DKPIR	DSSO	Intra	MS2	MS2	1	1	35.03	35.03	557.986938	3	1671.946262	11488	40.762	-0.03534	FALSE	49.07	Cas9-Cas9	KGILQTVK	K1(DSSO)	1	Cas9	739	DKPIR	K2(DSSO)	2	Cas9	1304	11488	20190409_Lumos_RSLC6_Beveridge_Clausen_IMP_peplib_DSSO_stHCD-MS2.raw	F6
FALSE	LKGSPEDNEQK-IIKDK	DSSO	Intra	MS2	MS2	1	1	35.03	5.15	673.342102	3	2018.011753	7238	27.555	-0.34958	FALSE	73.05	Cas9-Cas9	LKGSPEDNEQK	K2(DSSO)	2	Cas9	1250	IIKDK	K3(DSSO)	3	Cas9	606	7238	20190409_Lumos_RSLC6_Beveridge_Clausen_IMP_peplib_DSSO_stHCD-MS2.raw	F6
FALSE	SEQEIGKATAK-KMIAK	DSSO	Intra	MS2	MS2	1	1	35.03	35.03	642.329468	3	1924.97385	7633	28.8068	-1.05228	FALSE	42.1	Cas9-Cas9	SEQEIGKATAK	K7(DSSO)	7	Cas9	1035	KMIAK	K1(DSSO);M2(Oxidation)	1	Cas9	1024	7633	20190409_Lumos_RSLC6_Beveridge_Clausen_IMP_peplib_DSSO_stHCD-MS2.raw	F6
FALSE	KFDNLTK-SDKNR	DSSO	Intra	MS2	MS2	1	1	34.85	34.85	547.934875	3	1641.790073	7639	28.8255	0.01414	FALSE	49.07	Cas9-Cas9	KFDNLTK	K1(DSSO)	1	Cas9	900	SDKNR	K3(DSSO)	3	Cas9	866	7639	20190409_Lumos_RSLC6_Beveridge_Clausen_IMP_peplib_DSSO_stHCD-MS2.raw	F6
FALSE	MTNFDKNLPNEK-KDWDPK	DSSO	Intra	MS2	MS2	1	1	34.81	30.66	799.36853	3	2396.091038	15705	53.7234	-0.55478	FALSE	42.1	Cas9-Cas9	MTNFDKNLPNEK	K6(DSSO)	6	Cas9	504	KDWDPK	K1(DSSO)	1	Cas9	1128	15705	20190409_Lumos_RSLC6_Beveridge_Clausen_IMP_peplib_DSSO_stHCD-MS2.raw	F6
FALSE	MKNYWR-DKPIR	DSSO	Intra	MS2	MS2	1	1	34.81	34.81	425.457733	4	1698.809103	10648	38.1501	-0.02652	FALSE	25.44	Cas9-Cas9	MKNYWR	M1(Oxidation);K2(DSSO)	2	Cas9	884	DKPIR	K2(DSSO)	2	Cas9	1304	10648	20190409_Lumos_RSLC6_Beveridge_Clausen_IMP_peplib_DSSO_stHCD-MS2.raw	F6
FALSE	GYKEVK-AGFIKR	DSSO	Intra	MS2	MS2	1	1	34.81	34.81	393.711822	4	1571.82546	8888	32.7513	-0.2768	FALSE	37.17	Cas9-Cas9	GYKEVK	K3(DSSO)	3	Cas9	1192	AGFIKR	K5(DSSO)	5	Cas9	922	8888	20190409_Lumos_RSLC6_Beveridge_Clausen_IMP_peplib_DSSO_stHCD-MS2.raw	F6
FALSE	GGLSELDKAGFIK-VITLKSK	DSSO	Intra	MS2	MS2	1	1	34.81	34.81	760.750549	3	2280.237095	19684	66.6727	6.51623	FALSE	54.03	Cas9-Cas9	GGLSELDKAGFIK	K8(DSSO)	8	Cas9	917	VITLKSK	K5(DSSO)	5	Cas9	963	19684	20190409_Lumos_RSLC6_Beveridge_Clausen_IMP_peplib_DSSO_stHCD-MS2.raw	F6
FALSE	MIAKSEQEIGK-FDNLTKAER	DSSO	Intra	MS2	MS2	1	1	34.72	34.72	828.733032	3	2484.184544	14320	49.4007	10.60854	FALSE	42.1	Cas9-Cas9	MIAKSEQEIGK	K4(DSSO)	4	Cas9	1028	FDNLTKAER	K6(DSSO)	6	Cas9	906	14320	20190409_Lumos_RSLC6_Beveridge_Clausen_IMP_peplib_DSSO_stHCD-MS2.raw	F6
FALSE	KNLIGALLFDSGETAEATR-SDNVPSEEVVKK	DSSO	Intra	MS2	MS2	1	1	34.17	25.87	1165.25	3	3493.735447	25835	87.3864	0.35036	FALSE	61.04	Cas9-Cas9	KNLIGALLFDSGETAEATR	K1(DSSO)	1	Cas9	49	SDNVPSEEVVKK	K11(DSSO)	11	Cas9	881	25835	20190409_Lumos_RSLC6_Beveridge_Clausen_IMP_peplib_DSSO_stHCD-MS2.raw	F6
FALSE	MDGTEELLVKLNR-QLKEDYFK	DSSO	Intra	MS2	MS2	1	1	34.03	34.03	687.093078	4	2745.350485	24337	82.2487	-1.13123	FALSE	39.46	Cas9-Cas9	MDGTEELLVKLNR	K10(DSSO)	10	Cas9	396	QLKEDYFK	K3(DSSO)	3	Cas9	569	24337	20190409_Lumos_RSLC6_Beveridge_Clausen_IMP_peplib_DSSO_stHCD-MS2.raw	F6
FALSE	LENLIAQLPGEKK-IIKDK	DSSO	Intra	MS2	MS2	1	1	33.91	29.24	557.316284	4	2226.243307	17110	58.2082	-0.86496	FALSE	32.2	Cas9-Cas9	LENLIAQLPGEKK	K12(DSSO)	12	Cas9	237	IIKDK	K3(DSSO)	3	Cas9	606	17110	20190409_Lumos_RSLC6_Beveridge_Clausen_IMP_peplib_DSSO_stHCD-MS2.raw	F6
FALSE	FKVLGNTDR-KMIAK	DSSO	Intra	MS2	MS2	1	1	33.91	33.91	453.988739	4	1812.933126	10543	37.8026	0.84219	FALSE	37.17	Cas9-Cas9	FKVLGNTDR	K2(DSSO)	2	Cas9	37	KMIAK	K1(DSSO);M2(Oxidation)	1	Cas9	1024	10543	20190409_Lumos_RSLC6_Beveridge_Clausen_IMP_peplib_DSSO_stHCD-MS2.raw	F6
FALSE	MDGTEELLVKLNR-KVTVK	DSSO	Intra	MS2	MS2	1	1	33.91	25.72	563.051941	4	2249.185934	19991	67.7101	0.90407	FALSE	31.75	Cas9-Cas9	MDGTEELLVKLNR	K10(DSSO)	10	Cas9	396	KVTVK	K1(DSSO)	1	Cas9	562	19991	20190409_Lumos_RSLC6_Beveridge_Clausen_IMP_peplib_DSSO_stHCD-MS2.raw	F6
FALSE	LPKYSLFELENGR-SDKNR	DSSO	Intra	MS2	MS2	1	1	33.91	33.91	781.386841	3	2342.145969	18706	63.4347	-0.61834	FALSE	61.04	Cas9-Cas9	LPKYSLFELENGR	K3(DSSO)	3	Cas9	1204	SDKNR	K3(DSSO)	3	Cas9	866	18706	20190409_Lumos_RSLC6_Beveridge_Clausen_IMP_peplib_DSSO_stHCD-MS2.raw	F6
FALSE	QLLNAKLITQR-EKIEK	DSSO	Intra	MS2	MS2	1	1	33.91	33.91	526.047302	4	2101.167379	14340	49.4594	0.55824	FALSE	31.75	Cas9-Cas9	QLLNAKLITQR	K6(DSSO)	6	Cas9	894	EKIEK	K2(DSSO)	2	Cas9	443	14340	20190409_Lumos_RSLC6_Beveridge_Clausen_IMP_peplib_DSSO_stHCD-MS2.raw	F6
FALSE	APLSASMIKR-SDKNR	DSSO	Intra	MS2	MS2	1	1	33.91	25.97	617.313843	3	1849.926975	10524	37.7468	-0.59315	FALSE	33.37	Cas9-Cas9	APLSASMIKR	K9(DSSO)	9	Cas9	327	SDKNR	K3(DSSO)	3	Cas9	866	10524	20190409_Lumos_RSLC6_Beveridge_Clausen_IMP_peplib_DSSO_stHCD-MS2.raw	F6
FALSE	MLASAGELQKGNELALPSK-HGGYKPTDKHK	DSSO	Inter	MS2	MS2	2	1	33.8	20.22	850.177856	4	3397.689596	18029	61.2214	-0.50325	FALSE	49.07	spKCRM_HUMAN|-Cas9	MLASAGELQKGNELALPSK	M1(Oxidation);K10(DSSO)	10	Cas9	1226	HGGYKPTDKHK	K9(DSSO)	9	spKCRM_HUMAN|	105	18029	20190409_Lumos_RSLC6_Beveridge_Clausen_IMP_peplib_DSSO_stHCD-MS2.raw	F6
FALSE	DKQSGK-HSIKK	DSSO	Intra	MS2	MS2	1	1	33.66	33.66	477.913513	3	1431.725986	2161	9.2162	0.03725	FALSE	42.1	Cas9-Cas9	DKQSGK	K2(DSSO)	2	Cas9	677	HSIKK	K4(DSSO)	4	Cas9	48	2161	20190409_Lumos_RSLC6_Beveridge_Clausen_IMP_peplib_DSSO_stHCD-MS2.raw	F6
FALSE	KNLIGALLFDSGETAEATR-AGFIKR	DSSO	Intra	MS2	MS2	1	1	33.66	33.66	952.164001	3	2854.477451	25145	85.0239	-0.24404	FALSE	54.03	Cas9-Cas9	KNLIGALLFDSGETAEATR	K1(DSSO)	1	Cas9	49	AGFIKR	K5(DSSO)	5	Cas9	922	25145	20190409_Lumos_RSLC6_Beveridge_Clausen_IMP_peplib_DSSO_stHCD-MS2.raw	F6
FALSE	VMKQLK-GYKEVK	DSSO	Intra	MS2	MS2	1	1	33.66	33.66	548.289184	3	1642.853001	6953	26.6646	0.77724	FALSE	49.07	Cas9-Cas9	VMKQLK	M2(Oxidation);K3(DSSO)	3	Cas9	653	GYKEVK	K3(DSSO)	3	Cas9	1192	6953	20190409_Lumos_RSLC6_Beveridge_Clausen_IMP_peplib_DSSO_stHCD-MS2.raw	F6
FALSE	SDNVPSEEVVKK-GYKEVK	DSSO	Intra	MS2	MS2	1	1	33.66	26.99	737.7005	3	2211.086948	10645	38.1187	-0.9082	FALSE	84.95	Cas9-Cas9	SDNVPSEEVVKK	K11(DSSO)	11	Cas9	881	GYKEVK	K3(DSSO)	3	Cas9	1192	10645	20190409_Lumos_RSLC6_Beveridge_Clausen_IMP_peplib_DSSO_stHCD-MS2.raw	F6
FALSE	GYKEVK-AGFIKR	DSSO	Intra	MS2	MS2	1	1	33.66	33.66	524.613098	3	1571.824741	8887	32.7473	0.18091	FALSE	49.07	Cas9-Cas9	GYKEVK	K3(DSSO)	3	Cas9	1192	AGFIKR	K5(DSSO)	5	Cas9	922	8887	20190409_Lumos_RSLC6_Beveridge_Clausen_IMP_peplib_DSSO_stHCD-MS2.raw	F6
FALSE	LVDSTDKADLR-VMKQLK	DSSO	Intra	MS2	MS2	1	1	33.61	26.39	718.035278	3	2152.091282	11237	39.9921	3.50299	FALSE	54.03	Cas9-Cas9	LVDSTDKADLR	K7(DSSO)	7	Cas9	152	VMKQLK	M2(Oxidation);K3(DSSO)	3	Cas9	653	11237	20190409_Lumos_RSLC6_Beveridge_Clausen_IMP_peplib_DSSO_stHCD-MS2.raw	F6
FALSE	NLPNEKVLPK-DKQSGK	DSSO	Intra	MS2	MS2	1	1	33.61	33.61	657.677978	3	1971.019382	10866	38.84	1.10183	FALSE	61.04	Cas9-Cas9	NLPNEKVLPK	K6(DSSO)	6	Cas9	510	DKQSGK	K2(DSSO)	2	Cas9	677	10866	20190409_Lumos_RSLC6_Beveridge_Clausen_IMP_peplib_DSSO_stHCD-MS2.raw	F6
FALSE	VKYVTEGMR-VPSKK	DSSO	Intra	MS2	MS2	1	1	33.56	33.56	605.312622	3	1813.923313	7038	26.9342	-2.5623	FALSE	54.03	Cas9-Cas9	VKYVTEGMR	K2(DSSO);M8(Oxidation)	2	Cas9	532	VPSKK	K4(DSSO)	4	Cas9	34	7038	20190409_Lumos_RSLC6_Beveridge_Clausen_IMP_peplib_DSSO_stHCD-MS2.raw	F6
FALSE	EKIEK-KVTVK	DSSO	Intra	MS2	MS2	1	1	33.54	9.07	459.926941	3	1377.76627	4948	19.9878	-0.35617	FALSE	42.1	Cas9-Cas9	EKIEK	K2(DSSO)	2	Cas9	443	KVTVK	K1(DSSO)	1	Cas9	562	4948	20190409_Lumos_RSLC6_Beveridge_Clausen_IMP_peplib_DSSO_stHCD-MS2.raw	F6
FALSE	NSDKLIAR-DKPIR	DSSO	Intra	MS2	MS2	1	1	33.54	33.54	567.969238	3	1701.893162	11177	39.8135	1.21618	FALSE	45.23	Cas9-Cas9	NSDKLIAR	K4(DSSO)	4	Cas9	1122	DKPIR	K2(DSSO)	2	Cas9	1304	11177	20190409_Lumos_RSLC6_Beveridge_Clausen_IMP_peplib_DSSO_stHCD-MS2.raw	F6
FALSE	MDGTEELLVKLNR-EKIEK	DSSO	Intra	MS2	MS2	1	1	33.54	33.54	581.048645	4	2321.17275	19717	66.7852	-0.01725	FALSE	32.2	Cas9-Cas9	MDGTEELLVKLNR	K10(DSSO)	10	Cas9	396	EKIEK	K2(DSSO)	2	Cas9	443	19717	20190409_Lumos_RSLC6_Beveridge_Clausen_IMP_peplib_DSSO_stHCD-MS2.raw	F6
FALSE	TEVQTGGFSKESILPK-KFDNLTK	DSSO	Intra	MS2	MS2	1	1	33.49	33.49	915.130249	3	2743.376194	19786	67.0259	3.52988	FALSE	61.04	Cas9-Cas9	TEVQTGGFSKESILPK	K10(DSSO)	10	Cas9	1111	KFDNLTK	K1(DSSO)	1	Cas9	900	19786	20190409_Lumos_RSLC6_Beveridge_Clausen_IMP_peplib_DSSO_stHCD-MS2.raw	F6
FALSE	FGKDKSPK-KDWDPK	DSSO	Inter	MS2	MS2	2	1	32.97	24.2	617.970032	3	1851.895542	20113	68.1177	-0.52974	FALSE	54.03	Cas9-spTRFL_HUMAN|	FGKDKSPK	K5(DSSO)	5	spTRFL_HUMAN|	301	KDWDPK	K1(DSSO)	1	Cas9	1128	20113	20190409_Lumos_RSLC6_Beveridge_Clausen_IMP_peplib_DSSO_stHCD-MS2.raw	F6
FALSE	VLSAYNKHR-KLVDSTDK	DSSO	Intra	MS2	MS2	1	1	32.93	32.93	717.368713	3	2150.091587	8486	31.4777	-0.25938	FALSE	61.04	Cas9-Cas9	VLSAYNKHR	K7(DSSO)	7	Cas9	1300	KLVDSTDK	K1(DSSO)	1	Cas9	145	8486	20190409_Lumos_RSLC6_Beveridge_Clausen_IMP_peplib_DSSO_stHCD-MS2.raw	F6
FALSE	KNLIGALLFDSGETAEATR-GQKNSR	DSSO	Intra	MS2	MS2	1	1	32.67	32.67	951.479492	3	2852.423923	22675	76.5912	-1.13167	FALSE	54.03	Cas9-Cas9	KNLIGALLFDSGETAEATR	K1(DSSO)	1	Cas9	49	GQKNSR	K3(DSSO)	3	Cas9	779	22675	20190409_Lumos_RSLC6_Beveridge_Clausen_IMP_peplib_DSSO_stHCD-MS2.raw	F6
FALSE	VNTEITKAPLSASMIK-SEQEIGKATAK	DSSO	Intra	MS2	MS2	1	1	32.61	32.61	1007.853638	3	3021.54636	17150	58.3447	0.63065	FALSE	49.07	Cas9-Cas9	VNTEITKAPLSASMIK	K7(DSSO)	7	Cas9	318	SEQEIGKATAK	K7(DSSO)	7	Cas9	1035	17150	20190409_Lumos_RSLC6_Beveridge_Clausen_IMP_peplib_DSSO_stHCD-MS2.raw	F6
FALSE	SEQEIGKATAK-FKVLGNTDR	DSSO	Intra	MS2	MS2	1	1	32.47	32.47	790.066772	3	2368.185764	14535	50.0425	-1.88541	FALSE	49.07	Cas9-Cas9	SEQEIGKATAK	K7(DSSO)	7	Cas9	1035	FKVLGNTDR	K2(DSSO)	2	Cas9	37	14535	20190409_Lumos_RSLC6_Beveridge_Clausen_IMP_peplib_DSSO_stHCD-MS2.raw	F6
FALSE	HGGYKPTDKHK-KPAFLSGEQK	DSSO	Inter	MS2	MS2	2	1	32.35	32.35	843.757263	3	2529.257236	14279	49.2715	-0.69901	FALSE	54.03	Cas9-spKCRM_HUMAN|	HGGYKPTDKHK	K9(DSSO)	9	spKCRM_HUMAN|	105	KPAFLSGEQK	K1(DSSO)	1	Cas9	540	14279	20190409_Lumos_RSLC6_Beveridge_Clausen_IMP_peplib_DSSO_stHCD-MS2.raw	F6
FALSE	VKYVTEGMR-VPSKK	DSSO	Intra	MS2	MS2	1	1	32.32	32.32	605.309509	3	1813.913975	8688	32.1244	2.58874	FALSE	54.03	Cas9-Cas9	VKYVTEGMR	K2(DSSO);M8(Oxidation)	2	Cas9	532	VPSKK	K4(DSSO)	4	Cas9	34	8688	20190409_Lumos_RSLC6_Beveridge_Clausen_IMP_peplib_DSSO_stHCD-MS2.raw	F6
FALSE	LEESFLVEEDKK-VPSKK	DSSO	Intra	MS2	MS2	1	1	32.32	32.32	727.703125	3	2181.094822	17028	57.9404	2.15895	FALSE	42.1	Cas9-Cas9	LEESFLVEEDKK	K11(DSSO)	11	Cas9	115	VPSKK	K4(DSSO)	4	Cas9	34	17028	20190409_Lumos_RSLC6_Beveridge_Clausen_IMP_peplib_DSSO_stHCD-MS2.raw	F6
FALSE	LKGSPEDNEQK-IIKDK	DSSO	Intra	MS2	MS2	1	1	32.32	1.69	673.341308	3	2018.009373	6375	24.8073	0.83057	FALSE	61.04	Cas9-Cas9	LKGSPEDNEQK	K2(DSSO)	2	Cas9	1250	IIKDK	K3(DSSO)	3	Cas9	606	6375	20190409_Lumos_RSLC6_Beveridge_Clausen_IMP_peplib_DSSO_stHCD-MS2.raw	F6
FALSE	VNTEITKAPLSASMIK-KMIAK	DSSO	Intra	MS2	MS2	1	1	32.32	32.32	817.440246	3	2450.306187	16558	56.4266	0.21016	FALSE	61.04	Cas9-Cas9	VNTEITKAPLSASMIK	K7(DSSO)	7	Cas9	318	KMIAK	K1(DSSO)	1	Cas9	1024	16558	20190409_Lumos_RSLC6_Beveridge_Clausen_IMP_peplib_DSSO_stHCD-MS2.raw	F6
FALSE	SEQEIGKATAK-ESILPKR	DSSO	Intra	MS2	MS2	1	1	32.31	32.31	541.03363	4	2161.112692	12152	42.8006	1.9528	FALSE	28.93	Cas9-Cas9	SEQEIGKATAK	K7(DSSO)	7	Cas9	1035	ESILPKR	K6(DSSO)	6	Cas9	1117	12152	20190409_Lumos_RSLC6_Beveridge_Clausen_IMP_peplib_DSSO_stHCD-MS2.raw	F6
FALSE	IIKDK-LKSVK	DSSO	Intra	MS2	MS2	1	1	31.98	6.4	449.931122	3	1347.778812	7737	29.1341	9.49501	FALSE	25.44	Cas9-Cas9	IIKDK	K3(DSSO)	3	Cas9	606	LKSVK	K2(DSSO)	2	Cas9	1162	7737	20190409_Lumos_RSLC6_Beveridge_Clausen_IMP_peplib_DSSO_stHCD-MS2.raw	F6
FALSE	GGLSELDKAGFIK-KVTVK	DSSO	Intra	MS2	MS2	1	1	31.98	14.07	689.378601	3	2066.12125	17041	57.9841	-0.50634	FALSE	61.04	Cas9-Cas9	GGLSELDKAGFIK	K8(DSSO)	8	Cas9	917	KVTVK	K1(DSSO)	1	Cas9	562	17041	20190409_Lumos_RSLC6_Beveridge_Clausen_IMP_peplib_DSSO_stHCD-MS2.raw	F6
FALSE	ESILPKR-KMIAK	DSSO	Intra	MS2	MS2	1	1	31.98	31.98	530.627869	3	1589.869053	10035	36.2962	3.96109	FALSE	35.17	Cas9-Cas9	ESILPKR	K6(DSSO)	6	Cas9	1117	KMIAK	K1(DSSO)	1	Cas9	1024	10035	20190409_Lumos_RSLC6_Beveridge_Clausen_IMP_peplib_DSSO_stHCD-MS2.raw	F6
FALSE	YDEHHQDLTLLKALVR-ESILPKR	DSSO	Intra	MS2	MS2	1	1	31.96	28.92	738.395325	4	2950.559469	21786	73.6531	-4.73495	FALSE	54.03	Cas9-Cas9	YDEHHQDLTLLKALVR	K12(DSSO)	12	Cas9	340	ESILPKR	K6(DSSO)	6	Cas9	1117	21786	20190409_Lumos_RSLC6_Beveridge_Clausen_IMP_peplib_DSSO_stHCD-MS2.raw	F6
FALSE	LPKYSLFELENGR-APLSASMIKR	DSSO	Intra	MS2	MS2	1	1	31.95	18.9	932.820251	3	2796.446201	22414	75.7141	-1.40144	FALSE	45.23	Cas9-Cas9	LPKYSLFELENGR	K3(DSSO)	3	Cas9	1204	APLSASMIKR	K9(DSSO)	9	Cas9	327	22414	20190409_Lumos_RSLC6_Beveridge_Clausen_IMP_peplib_DSSO_stHCD-MS2.raw	F6
FALSE	QITKHVAQILDSR-MTNFDKNLPNEK	DSSO	Intra	MS2	MS2	1	1	31.93	31.93	1039.521484	3	3116.5499	16991	57.8167	0.13819	FALSE	49.07	Cas9-Cas9	QITKHVAQILDSR	K4(DSSO)	4	Cas9	933	MTNFDKNLPNEK	K6(DSSO)	6	Cas9	504	16991	20190409_Lumos_RSLC6_Beveridge_Clausen_IMP_peplib_DSSO_stHCD-MS2.raw	F6
FALSE	NLPNEKVLPK-DKQSGK	DSSO	Intra	MS2	MS2	1	1	31.73	31.73	657.681763	3	1971.030735	11922	42.1122	-4.66084	FALSE	49.07	Cas9-Cas9	NLPNEKVLPK	K6(DSSO)	6	Cas9	510	DKQSGK	K2(DSSO)	2	Cas9	677	11922	20190409_Lumos_RSLC6_Beveridge_Clausen_IMP_peplib_DSSO_stHCD-MS2.raw	F6
FALSE	NSDKLIAR-KDLIIK	DSSO	Intra	MS2	MS2	1	1	31.73	24.69	601.672485	3	1803.002903	14383	49.5876	0.85654	FALSE	39.46	Cas9-Cas9	NSDKLIAR	K4(DSSO)	4	Cas9	1122	KDLIIK	K1(DSSO)	1	Cas9	1196	14383	20190409_Lumos_RSLC6_Beveridge_Clausen_IMP_peplib_DSSO_stHCD-MS2.raw	F6
FALSE	MDGTEELLVKLNR-GGLSELDKAGFIK	DSSO	Intra	MS2	MS2	1	1	31.53	29.12	1009.17987	3	3025.525059	25550	86.4067	-0.99473	FALSE	73.05	Cas9-Cas9	MDGTEELLVKLNR	M1(Oxidation);K10(DSSO)	10	Cas9	396	GGLSELDKAGFIK	K8(DSSO)	8	Cas9	917	25550	20190409_Lumos_RSLC6_Beveridge_Clausen_IMP_peplib_DSSO_stHCD-MS2.raw	F6
FALSE	QLLNAKLITQR-EKIEK	DSSO	Intra	MS2	MS2	1	1	30.64	30.64	526.047607	4	2101.1686	14685	50.4845	-0.023	FALSE	35.88	Cas9-Cas9	QLLNAKLITQR	K6(DSSO)	6	Cas9	894	EKIEK	K2(DSSO)	2	Cas9	443	14685	20190409_Lumos_RSLC6_Beveridge_Clausen_IMP_peplib_DSSO_stHCD-MS2.raw	F6
FALSE	QLLNAKLITQR-EKIEK	DSSO	Intra	MS2	MS2	1	1	30.64	30.64	526.048462	4	2101.172018	14859	51.0254	-1.65048	FALSE	35.17	Cas9-Cas9	QLLNAKLITQR	K6(DSSO)	6	Cas9	894	EKIEK	K2(DSSO)	2	Cas9	443	14859	20190409_Lumos_RSLC6_Beveridge_Clausen_IMP_peplib_DSSO_stHCD-MS2.raw	F6
FALSE	NSDKLIAR-DKPIR	DSSO	Intra	MS2	MS2	1	1	30.64	30.64	567.96814	3	1701.889866	9841	35.7019	3.15393	FALSE	42.1	Cas9-Cas9	NSDKLIAR	K4(DSSO)	4	Cas9	1122	DKPIR	K2(DSSO)	2	Cas9	1304	9841	20190409_Lumos_RSLC6_Beveridge_Clausen_IMP_peplib_DSSO_stHCD-MS2.raw	F6
FALSE	LKGSPEDNEQK-LKSVK	DSSO	Intra	MS2	MS2	1	1	30.64	30.64	494.756195	4	1976.002951	7098	27.1227	-1.24926	FALSE	50.07	Cas9-Cas9	LKGSPEDNEQK	K2(DSSO)	2	Cas9	1250	LKSVK	K2(DSSO)	2	Cas9	1162	7098	20190409_Lumos_RSLC6_Beveridge_Clausen_IMP_peplib_DSSO_stHCD-MS2.raw	F6
FALSE	LVDSTDKADLR-GQKNSR	DSSO	Intra	MS2	MS2	1	1	30.57	30.57	693.677246	3	2079.017185	10192	36.7548	-1.76978	FALSE	45.23	Cas9-Cas9	LVDSTDKADLR	K7(DSSO)	7	Cas9	152	GQKNSR	K3(DSSO)	3	Cas9	779	10192	20190409_Lumos_RSLC6_Beveridge_Clausen_IMP_peplib_DSSO_stHCD-MS2.raw	F6
FALSE	MLASAGELQKGNELALPSK-HGGYKPTDKHK	DSSO	Inter	MS2	MS2	2	1	30.57	18.34	1127.90271	3	3381.693577	18973	64.3168	-0.17887	FALSE	61.04	spKCRM_HUMAN|-Cas9	MLASAGELQKGNELALPSK	K10(DSSO)	10	Cas9	1226	HGGYKPTDKHK	K9(DSSO)	9	spKCRM_HUMAN|	105	18973	20190409_Lumos_RSLC6_Beveridge_Clausen_IMP_peplib_DSSO_stHCD-MS2.raw	F6
FALSE	VNTEITKAPLSASMIK-SEQEIGKATAK	DSSO	Intra	MS2	MS2	1	1	30.56	30.56	1013.184387	3	3037.538609	16840	57.3194	1.50533	FALSE	61.04	Cas9-Cas9	VNTEITKAPLSASMIK	K7(DSSO);M14(Oxidation)	7	Cas9	318	SEQEIGKATAK	K7(DSSO)	7	Cas9	1035	16840	20190409_Lumos_RSLC6_Beveridge_Clausen_IMP_peplib_DSSO_stHCD-MS2.raw	F6
FALSE	FIKPILEK-KLINGIR	DSSO	Intra	MS2	MS2	1	1	30.44	24.36	490.294067	4	1958.15444	17706	60.2034	-1.90229	FALSE	33.37	Cas9-Cas9	FIKPILEK	K3(DSSO)	3	Cas9	381	KLINGIR	K1(DSSO)	1	Cas9	669	17706	20190409_Lumos_RSLC6_Beveridge_Clausen_IMP_peplib_DSSO_stHCD-MS2.raw	F6
FALSE	SDNVPSEEVVKK-AGFIKR	DSSO	Intra	MS2	MS2	1	1	30.43	30.43	727.041016	3	2179.108494	12104	42.6628	-0.98639	FALSE	31.75	Cas9-Cas9	SDNVPSEEVVKK	K11(DSSO)	11	Cas9	881	AGFIKR	K5(DSSO)	5	Cas9	922	12104	20190409_Lumos_RSLC6_Beveridge_Clausen_IMP_peplib_DSSO_stHCD-MS2.raw	F6
FALSE	FKVLGNTDR-KMIAK	DSSO	Intra	MS2	MS2	1	1	30.22	30.22	453.989258	4	1812.935202	11095	39.5618	-0.30311	FALSE	39.46	Cas9-Cas9	FKVLGNTDR	K2(DSSO)	2	Cas9	37	KMIAK	K1(DSSO);M2(Oxidation)	1	Cas9	1024	11095	20190409_Lumos_RSLC6_Beveridge_Clausen_IMP_peplib_DSSO_stHCD-MS2.raw	F6
FALSE	MDGTEELLVKLNR-EKIEK	DSSO	Intra	MS2	MS2	1	1	30.22	15.25	779.728943	3	2337.172276	17922	60.8713	-1.99069	FALSE	84.95	Cas9-Cas9	MDGTEELLVKLNR	M1(Oxidation);K10(DSSO)	10	Cas9	396	EKIEK	K2(DSSO)	2	Cas9	443	17922	20190409_Lumos_RSLC6_Beveridge_Clausen_IMP_peplib_DSSO_stHCD-MS2.raw	F6
FALSE	NSDKLIAR-MKNYWR	DSSO	Intra	MS2	MS2	1	1	30.1	30.1	497.493133	4	1986.950704	13524	47.0387	0.86769	FALSE	26.52	Cas9-Cas9	NSDKLIAR	K4(DSSO)	4	Cas9	1122	MKNYWR	M1(Oxidation);K2(DSSO)	2	Cas9	884	13524	20190409_Lumos_RSLC6_Beveridge_Clausen_IMP_peplib_DSSO_stHCD-MS2.raw	F6
FALSE	APLSASMIKR-SDKNR	DSSO	Intra	MS2	MS2	1	1	29.96	21.01	617.314331	3	1849.92844	11168	39.7835	-1.38542	FALSE	61.04	Cas9-Cas9	APLSASMIKR	K9(DSSO)	9	Cas9	327	SDKNR	K3(DSSO)	3	Cas9	866	11168	20190409_Lumos_RSLC6_Beveridge_Clausen_IMP_peplib_DSSO_stHCD-MS2.raw	F6
FALSE	MDGTEELLVKLNR-EKIEK	DSSO	Intra	MS2	MS2	1	1	29.96	29.96	581.04895	4	2321.173971	19398	65.7099	-0.54338	FALSE	32.2	Cas9-Cas9	MDGTEELLVKLNR	K10(DSSO)	10	Cas9	396	EKIEK	K2(DSSO)	2	Cas9	443	19398	20190409_Lumos_RSLC6_Beveridge_Clausen_IMP_peplib_DSSO_stHCD-MS2.raw	F6
FALSE	MDGTEELLVKLNR-EKIEK	DSSO	Intra	MS2	MS2	1	1	29.96	29.96	581.048279	4	2321.171286	19566	66.2577	0.6141	FALSE	32.2	Cas9-Cas9	MDGTEELLVKLNR	K10(DSSO)	10	Cas9	396	EKIEK	K2(DSSO)	2	Cas9	443	19566	20190409_Lumos_RSLC6_Beveridge_Clausen_IMP_peplib_DSSO_stHCD-MS2.raw	F6
FALSE	VNTEITKAPLSASMIK-KMIAK	DSSO	Intra	MS2	MS2	1	1	29.96	29.96	613.332641	4	2450.308737	16260	55.4746	-0.83097	FALSE	39.46	Cas9-Cas9	VNTEITKAPLSASMIK	K7(DSSO)	7	Cas9	318	KMIAK	K1(DSSO)	1	Cas9	1024	16260	20190409_Lumos_RSLC6_Beveridge_Clausen_IMP_peplib_DSSO_stHCD-MS2.raw	F6
FALSE	FKVLGNTDR-KMIAK	DSSO	Intra	MS2	MS2	1	1	29.96	29.96	453.988983	4	1812.934103	9967	36.0933	0.30322	FALSE	61.09	Cas9-Cas9	FKVLGNTDR	K2(DSSO)	2	Cas9	37	KMIAK	K1(DSSO);M2(Oxidation)	1	Cas9	1024	9967	20190409_Lumos_RSLC6_Beveridge_Clausen_IMP_peplib_DSSO_stHCD-MS2.raw	F6
FALSE	APLSASMIKR-SDKNR	DSSO	Intra	MS2	MS2	1	1	29.88	29.88	622.645447	3	1865.921787	7962	29.8229	-0.53304	FALSE	54.03	Cas9-Cas9	APLSASMIKR	M7(Oxidation);K9(DSSO)	9	Cas9	327	SDKNR	K3(DSSO)	3	Cas9	866	7962	20190409_Lumos_RSLC6_Beveridge_Clausen_IMP_peplib_DSSO_stHCD-MS2.raw	F6
FALSE	SSFEKNPIDFLEAK-VLSAYNKHR	DSSO	Intra	MS2	MS2	1	1	29.67	29.67	957.144958	3	2869.420322	19852	67.2441	-0.4939	FALSE	61.04	Cas9-Cas9	SSFEKNPIDFLEAK	K5(DSSO)	5	Cas9	1180	VLSAYNKHR	K7(DSSO)	7	Cas9	1300	19852	20190409_Lumos_RSLC6_Beveridge_Clausen_IMP_peplib_DSSO_stHCD-MS2.raw	F6
FALSE	YDENDKLIR-DFQFYKVR	DSSO	Intra	MS2	MS2	1	1	29.31	24.11	809.054993	3	2425.150425	20824	70.4558	-0.47528	FALSE	39.46	Cas9-Cas9	YDENDKLIR	K6(DSSO)	6	Cas9	952	DFQFYKVR	K6(DSSO)	6	Cas9	978	20824	20190409_Lumos_RSLC6_Beveridge_Clausen_IMP_peplib_DSSO_stHCD-MS2.raw	F6
FALSE	HKPENIVIEMAR-LVDSTDKADLR	DSSO	Intra	MS2	MS2	1	1	29.08	14.42	707.367309	4	2826.447409	16178	55.2099	-12.37644	FALSE	37.17	Cas9-Cas9	HKPENIVIEMAR	K2(DSSO)	2	Cas9	759	LVDSTDKADLR	K7(DSSO)	7	Cas9	152	16178	20190409_Lumos_RSLC6_Beveridge_Clausen_IMP_peplib_DSSO_stHCD-MS2.raw	F6
FALSE	HGGYKPTDKHK-KPAFLSGEQK	DSSO	Inter	MS2	MS2	2	1	28.74	28.74	843.758423	3	2529.260715	14630	50.3257	-2.07506	FALSE	49.07	Cas9-spKCRM_HUMAN|	HGGYKPTDKHK	K9(DSSO)	9	spKCRM_HUMAN|	105	KPAFLSGEQK	K1(DSSO)	1	Cas9	540	14630	20190409_Lumos_RSLC6_Beveridge_Clausen_IMP_peplib_DSSO_stHCD-MS2.raw	F6
FALSE	HGGYKPTDKHK-VVDELVKVMGR	DSSO	Inter	MS2	MS2	2	1	28.74	20.72	890.45697	3	2669.356358	19371	65.6136	-0.95735	FALSE	42.1	Cas9-spKCRM_HUMAN|	HGGYKPTDKHK	K9(DSSO)	9	spKCRM_HUMAN|	105	VVDELVKVMGR	K7(DSSO)	7	Cas9	753	19371	20190409_Lumos_RSLC6_Beveridge_Clausen_IMP_peplib_DSSO_stHCD-MS2.raw	F6
FALSE	MDGTEELLVKLNR-KVTVK	DSSO	Intra	MS2	MS2	1	1	28.59	17.94	567.051575	4	2265.184469	19253	65.2305	-0.70137	FALSE	35.17	Cas9-Cas9	MDGTEELLVKLNR	M1(Oxidation);K10(DSSO)	10	Cas9	396	KVTVK	K1(DSSO)	1	Cas9	562	19253	20190409_Lumos_RSLC6_Beveridge_Clausen_IMP_peplib_DSSO_stHCD-MS2.raw	F6
FALSE	ESILPKR-KMIAK	DSSO	Intra	MS2	MS2	1	1	28.59	28.59	535.961182	3	1605.868992	8814	32.5167	0.79092	FALSE	45.23	Cas9-Cas9	ESILPKR	K6(DSSO)	6	Cas9	1117	KMIAK	K1(DSSO);M2(Oxidation)	1	Cas9	1024	8814	20190409_Lumos_RSLC6_Beveridge_Clausen_IMP_peplib_DSSO_stHCD-MS2.raw	F6
FALSE	MKNYWR-DKPIR	DSSO	Intra	MS2	MS2	1	1	28.59	28.59	421.458404	4	1682.811788	12726	44.5306	1.40016	FALSE	42.1	Cas9-Cas9	MKNYWR	K2(DSSO)	2	Cas9	884	DKPIR	K2(DSSO)	2	Cas9	1304	12726	20190409_Lumos_RSLC6_Beveridge_Clausen_IMP_peplib_DSSO_stHCD-MS2.raw	F6
FALSE	NLPNEKVLPK-HSIKK	DSSO	Intra	MS2	MS2	1	1	28.59	28.59	641.023987	3	1921.057407	9567	34.8487	0.0715	FALSE	42.1	Cas9-Cas9	NLPNEKVLPK	K6(DSSO)	6	Cas9	510	HSIKK	K4(DSSO)	4	Cas9	48	9567	20190409_Lumos_RSLC6_Beveridge_Clausen_IMP_peplib_DSSO_stHCD-MS2.raw	F6
FALSE	ESILPKR-KMIAK	DSSO	Intra	MS2	MS2	1	1	28.59	28.59	535.961487	3	1605.869907	8650	32.007	0.22045	FALSE	45.23	Cas9-Cas9	ESILPKR	K6(DSSO)	6	Cas9	1117	KMIAK	K1(DSSO);M2(Oxidation)	1	Cas9	1024	8650	20190409_Lumos_RSLC6_Beveridge_Clausen_IMP_peplib_DSSO_stHCD-MS2.raw	F6
FALSE	LVDSTDKADLR-AGFIKR	DSSO	Intra	MS2	MS2	1	1	28.4	28.4	694.362549	3	2081.073093	14574	50.1542	-1.69586	FALSE	54.03	Cas9-Cas9	LVDSTDKADLR	K7(DSSO)	7	Cas9	152	AGFIKR	K5(DSSO)	5	Cas9	922	14574	20190409_Lumos_RSLC6_Beveridge_Clausen_IMP_peplib_DSSO_stHCD-MS2.raw	F6
FALSE	VMKQLK-AGFIKR	DSSO	Intra	MS2	MS2	1	1	28.13	28.13	532.298035	3	1594.879551	10309	37.0967	0.76251	FALSE	39.46	Cas9-Cas9	VMKQLK	K3(DSSO)	3	Cas9	653	AGFIKR	K5(DSSO)	5	Cas9	922	10309	20190409_Lumos_RSLC6_Beveridge_Clausen_IMP_peplib_DSSO_stHCD-MS2.raw	F6
FALSE	NSDKLIAR-MKNYWR	DSSO	Intra	MS2	MS2	1	1	28.13	28.13	497.493103	4	1986.950582	13260	46.2009	0.92916	FALSE	76.14	Cas9-Cas9	NSDKLIAR	K4(DSSO)	4	Cas9	1122	MKNYWR	M1(Oxidation);K2(DSSO)	2	Cas9	884	13260	20190409_Lumos_RSLC6_Beveridge_Clausen_IMP_peplib_DSSO_stHCD-MS2.raw	F6
FALSE	MKNYWR-DKPIR	DSSO	Intra	MS2	MS2	1	1	27.94	27.94	566.940735	3	1698.807652	11426	40.5765	0.82835	FALSE	54.03	Cas9-Cas9	MKNYWR	M1(Oxidation);K2(DSSO)	2	Cas9	884	DKPIR	K2(DSSO)	2	Cas9	1304	11426	20190409_Lumos_RSLC6_Beveridge_Clausen_IMP_peplib_DSSO_stHCD-MS2.raw	F6
FALSE	QEDFYPFLKDNR-VPSKK	DSSO	Intra	MS2	MS2	1	1	27.86	25.01	763.041687	3	2287.110508	17032	57.9522	-1.82084	FALSE	45.23	Cas9-Cas9	QEDFYPFLKDNR	K9(DSSO)	9	Cas9	438	VPSKK	K4(DSSO)	4	Cas9	34	17032	20190409_Lumos_RSLC6_Beveridge_Clausen_IMP_peplib_DSSO_stHCD-MS2.raw	F6
FALSE	DDSIDNKVLTR-LSKSR	DSSO	Intra	MS2	MS2	1	1	27.86	27.86	675.008972	3	2023.012363	12796	44.7436	0.04032	FALSE	30.28	Cas9-Cas9	DDSIDNKVLTR	K7(DSSO)	7	Cas9	859	LSKSR	K3(DSSO)	3	Cas9	222	12796	20190409_Lumos_RSLC6_Beveridge_Clausen_IMP_peplib_DSSO_stHCD-MS2.raw	F6
FALSE	SDNVPSEEVVKK-LVDSTDKADLR	DSSO	Intra	MS2	MS2	1	1	27.62	27.62	907.44397	3	2720.317356	16521	56.3126	4.45901	FALSE	54.03	Cas9-Cas9	SDNVPSEEVVKK	K11(DSSO)	11	Cas9	881	LVDSTDKADLR	K7(DSSO)	7	Cas9	152	16521	20190409_Lumos_RSLC6_Beveridge_Clausen_IMP_peplib_DSSO_stHCD-MS2.raw	F6
FALSE	QEDFYPFLKDNR-VKYVTEGMR	DSSO	Intra	MS2	MS2	1	1	27.52	27.52	943.103454	3	2827.295811	19546	66.1899	3.80971	FALSE	35.17	Cas9-Cas9	QEDFYPFLKDNR	K9(DSSO)	9	Cas9	438	VKYVTEGMR	K2(DSSO);M8(Oxidation)	2	Cas9	532	19546	20190409_Lumos_RSLC6_Beveridge_Clausen_IMP_peplib_DSSO_stHCD-MS2.raw	F6
FALSE	TYAHLFDDKVMK-NLPNEKVLPK	DSSO	Intra	MS2	MS2	1	1	27.14	27.14	926.135071	3	2776.390659	18663	63.2968	5.10782	FALSE	61.04	Cas9-Cas9	TYAHLFDDKVMK	K9(DSSO)	9	Cas9	650	NLPNEKVLPK	K6(DSSO)	6	Cas9	510	18663	20190409_Lumos_RSLC6_Beveridge_Clausen_IMP_peplib_DSSO_stHCD-MS2.raw	F6
FALSE	TYAHLFDDKVMK-NLPNEKVLPK	DSSO	Intra	MS2	MS2	1	1	27.14	27.14	926.140625	3	2776.407322	17917	60.8578	-0.89586	FALSE	61.04	Cas9-Cas9	TYAHLFDDKVMK	K9(DSSO)	9	Cas9	650	NLPNEKVLPK	K6(DSSO)	6	Cas9	510	17917	20190409_Lumos_RSLC6_Beveridge_Clausen_IMP_peplib_DSSO_stHCD-MS2.raw	F6
FALSE	MDGTEELLVKLNR-KVTVK	DSSO	Intra	MS2	MS2	1	1	27.08	16.88	750.400268	3	2249.186253	19498	66.0368	0.76235	FALSE	61.04	Cas9-Cas9	MDGTEELLVKLNR	K10(DSSO)	10	Cas9	396	KVTVK	K1(DSSO)	1	Cas9	562	19498	20190409_Lumos_RSLC6_Beveridge_Clausen_IMP_peplib_DSSO_stHCD-MS2.raw	F6
FALSE	APLSASMIKR-KFDNLTK	DSSO	Intra	MS2	MS2	1	1	27.06	21.9	524.778137	4	2096.090719	16211	55.3182	-1.36539	FALSE	54.03	Cas9-Cas9	APLSASMIKR	K9(DSSO)	9	Cas9	327	KFDNLTK	K1(DSSO)	1	Cas9	900	16211	20190409_Lumos_RSLC6_Beveridge_Clausen_IMP_peplib_DSSO_stHCD-MS2.raw	F6
FALSE	NSDKLIAR-LSKSR	DSSO	Intra	MS2	MS2	1	1	26.93	26.93	555.300964	3	1663.88834	7414	28.1209	-5.26781	FALSE	31.75	Cas9-Cas9	NSDKLIAR	K4(DSSO)	4	Cas9	1122	LSKSR	K3(DSSO)	3	Cas9	222	7414	20190409_Lumos_RSLC6_Beveridge_Clausen_IMP_peplib_DSSO_stHCD-MS2.raw	F6
FALSE	GGLSELDKAGFIK-EKIEK	DSSO	Intra	MS2	MS2	1	1	26.93	26.93	535.281494	4	2138.104147	16926	57.6078	0.37504	FALSE	45.23	Cas9-Cas9	GGLSELDKAGFIK	K8(DSSO)	8	Cas9	917	EKIEK	K2(DSSO)	2	Cas9	443	16926	20190409_Lumos_RSLC6_Beveridge_Clausen_IMP_peplib_DSSO_stHCD-MS2.raw	F6
FALSE	LVDSTDKADLR-AGFIKR	DSSO	Intra	MS2	MS2	1	1	26.56	19.17	694.361816	3	2081.070896	14749	50.6803	-0.63952	FALSE	39.46	Cas9-Cas9	LVDSTDKADLR	K7(DSSO)	7	Cas9	152	AGFIKR	K5(DSSO)	5	Cas9	922	14749	20190409_Lumos_RSLC6_Beveridge_Clausen_IMP_peplib_DSSO_stHCD-MS2.raw	F6
FALSE	LVDSTDKADLR-VMKQLK	DSSO	Intra	MS2	MS2	1	1	26.56	22.72	712.705627	3	2136.102329	13174	45.9127	0.73686	FALSE	39.46	Cas9-Cas9	LVDSTDKADLR	K7(DSSO)	7	Cas9	152	VMKQLK	K3(DSSO)	3	Cas9	653	13174	20190409_Lumos_RSLC6_Beveridge_Clausen_IMP_peplib_DSSO_stHCD-MS2.raw	F6
FALSE	VVDELVKVMGR-KTEVQTGGFSK	DSSO	Intra	MS2	MS2	1	1	26.17	26.17	861.780945	3	2583.328281	18259	61.9728	-4.8775	FALSE	49.07	Cas9-Cas9	VVDELVKVMGR	K7(DSSO)	7	Cas9	753	KTEVQTGGFSK	K1(DSSO)	1	Cas9	1101	18259	20190409_Lumos_RSLC6_Beveridge_Clausen_IMP_peplib_DSSO_stHCD-MS2.raw	F6
FALSE	LKGSPEDNEQK-IIKDK	DSSO	Intra	MS2	MS2	1	1	25.99	8.49	673.34259	3	2018.013218	8840	32.5996	-1.07583	FALSE	50.07	Cas9-Cas9	LKGSPEDNEQK	K2(DSSO)	2	Cas9	1250	IIKDK	K3(DSSO)	3	Cas9	606	8840	20190409_Lumos_RSLC6_Beveridge_Clausen_IMP_peplib_DSSO_stHCD-MS2.raw	F6
FALSE	GKSDNVPSEEVVK-VPSKK	DSSO	Intra	MS2	MS2	1	1	25.99	25.99	701.693359	3	2103.065525	8937	32.8959	-0.81502	FALSE	54.03	Cas9-Cas9	GKSDNVPSEEVVK	K2(DSSO)	2	Cas9	870	VPSKK	K4(DSSO)	4	Cas9	34	8937	20190409_Lumos_RSLC6_Beveridge_Clausen_IMP_peplib_DSSO_stHCD-MS2.raw	F6
FALSE	APLSASMIKR-SDKNR	DSSO	Intra	MS2	MS2	1	1	25.99	25.99	622.645264	3	1865.921238	8294	30.8526	-0.23849	FALSE	27.68	Cas9-Cas9	APLSASMIKR	M7(Oxidation);K9(DSSO)	9	Cas9	327	SDKNR	K3(DSSO)	3	Cas9	866	8294	20190409_Lumos_RSLC6_Beveridge_Clausen_IMP_peplib_DSSO_stHCD-MS2.raw	F6
FALSE	NSDKLIAR-LSKSR	DSSO	Intra	MS2	MS2	1	1	25.99	17.71	555.298218	3	1663.8801	7627	28.788	-0.31268	FALSE	39.46	Cas9-Cas9	NSDKLIAR	K4(DSSO)	4	Cas9	1122	LSKSR	K3(DSSO)	3	Cas9	222	7627	20190409_Lumos_RSLC6_Beveridge_Clausen_IMP_peplib_DSSO_stHCD-MS2.raw	F6
FALSE	FKVLGNTDR-KMIAK	DSSO	Intra	MS2	MS2	1	1	25.67	25.67	604.982788	3	1812.933811	10146	36.6236	0.46423	FALSE	49.07	Cas9-Cas9	FKVLGNTDR	K2(DSSO)	2	Cas9	37	KMIAK	K1(DSSO);M2(Oxidation)	1	Cas9	1024	10146	20190409_Lumos_RSLC6_Beveridge_Clausen_IMP_peplib_DSSO_stHCD-MS2.raw	F6
FALSE	SDNVPSEEVVKK-GQKNSR	DSSO	Intra	MS2	MS2	1	1	25.65	25.65	726.355835	3	2177.052952	7012	26.8537	-1.2246	FALSE	54.03	Cas9-Cas9	SDNVPSEEVVKK	K11(DSSO)	11	Cas9	881	GQKNSR	K3(DSSO)	3	Cas9	779	7012	20190409_Lumos_RSLC6_Beveridge_Clausen_IMP_peplib_DSSO_stHCD-MS2.raw	F6
FALSE	LVDSTDKADLR-AGFIKR	DSSO	Intra	MS2	MS2	1	1	25.65	16.44	521.02478	4	2081.077291	16536	56.3591	-3.71406	FALSE	32.2	Cas9-Cas9	LVDSTDKADLR	K7(DSSO)	7	Cas9	152	AGFIKR	K5(DSSO)	5	Cas9	922	16536	20190409_Lumos_RSLC6_Beveridge_Clausen_IMP_peplib_DSSO_stHCD-MS2.raw	F6
FALSE	LKGSPEDNEQK-IIKDK	DSSO	Intra	MS2	MS2	1	1	25.58	7.67	673.34668	3	2018.025486	8865	32.6783	-7.15815	FALSE	45.23	Cas9-Cas9	LKGSPEDNEQK	K2(DSSO)	2	Cas9	1250	IIKDK	K3(DSSO)	3	Cas9	606	8865	20190409_Lumos_RSLC6_Beveridge_Clausen_IMP_peplib_DSSO_stHCD-MS2.raw	F6
FALSE	EKIEK-KVTVK	DSSO	Intra	MS2	MS2	1	1	25.58	14.94	459.926697	3	1377.765537	5102	20.5046	0.17582	FALSE	45.23	Cas9-Cas9	EKIEK	K2(DSSO)	2	Cas9	443	KVTVK	K1(DSSO)	1	Cas9	562	5102	20190409_Lumos_RSLC6_Beveridge_Clausen_IMP_peplib_DSSO_stHCD-MS2.raw	F6
FALSE	KFDNLTK-SDKNR	DSSO	Intra	MS2	MS2	1	1	25.58	25.58	547.935242	3	1641.791172	6668	25.7556	-0.65544	FALSE	42.1	Cas9-Cas9	KFDNLTK	K1(DSSO)	1	Cas9	900	SDKNR	K3(DSSO)	3	Cas9	866	6668	20190409_Lumos_RSLC6_Beveridge_Clausen_IMP_peplib_DSSO_stHCD-MS2.raw	F6
FALSE	DKPIR-LSKSR	DSSO	Intra	MS2	MS2	1	1	25.58	25.58	459.255127	3	1375.750828	6628	25.6239	-10.63283	FALSE	45.23	Cas9-Cas9	DKPIR	K2(DSSO)	2	Cas9	1304	LSKSR	K3(DSSO)	3	Cas9	222	6628	20190409_Lumos_RSLC6_Beveridge_Clausen_IMP_peplib_DSSO_stHCD-MS2.raw	F6
FALSE	DKPIR-LSKSR	DSSO	Intra	MS2	MS2	1	1	25.58	25.58	459.252533	3	1375.743046	6784	26.1308	-4.97209	FALSE	39.46	Cas9-Cas9	DKPIR	K2(DSSO)	2	Cas9	1304	LSKSR	K3(DSSO)	3	Cas9	222	6784	20190409_Lumos_RSLC6_Beveridge_Clausen_IMP_peplib_DSSO_stHCD-MS2.raw	F6
FALSE	NSDKLIAR-LSKSR	DSSO	Intra	MS2	MS2	1	1	25.58	25.58	416.724304	4	1663.875387	9382	34.2741	2.52166	FALSE	33.37	Cas9-Cas9	NSDKLIAR	K4(DSSO)	4	Cas9	1122	LSKSR	K3(DSSO)	3	Cas9	222	9382	20190409_Lumos_RSLC6_Beveridge_Clausen_IMP_peplib_DSSO_stHCD-MS2.raw	F6
FALSE	TITEEIRDGKVISSR-FKVLGNTDR	DSSO	Inter	MS2	MS2	2	1	25.39	25.39	970.836975	3	2910.496372	23210	78.3966	0.88494	FALSE	49.07	Cas9-spK1H6_HUMAN|	TITEEIRDGKVISSR	K10(DSSO)	10	spK1H6_HUMAN|	454	FKVLGNTDR	K2(DSSO)	2	Cas9	37	23210	20190409_Lumos_RSLC6_Beveridge_Clausen_IMP_peplib_DSSO_stHCD-MS2.raw	F6
FALSE	TITEEIRDGKVISSR-FKVLGNTDR	DSSO	Inter	MS2	MS2	2	1	25.39	25.39	970.837463	3	2910.497837	23371	78.9594	0.38147	FALSE	49.07	Cas9-spK1H6_HUMAN|	TITEEIRDGKVISSR	K10(DSSO)	10	spK1H6_HUMAN|	454	FKVLGNTDR	K2(DSSO)	2	Cas9	37	23371	20190409_Lumos_RSLC6_Beveridge_Clausen_IMP_peplib_DSSO_stHCD-MS2.raw	F6
FALSE	TITEEIRDGKVISSR-FKVLGNTDR	DSSO	Inter	MS2	MS2	2	1	25.39	25.39	970.837524	3	2910.49802	23523	79.475	0.31854	FALSE	49.07	Cas9-spK1H6_HUMAN|	TITEEIRDGKVISSR	K10(DSSO)	10	spK1H6_HUMAN|	454	FKVLGNTDR	K2(DSSO)	2	Cas9	37	23523	20190409_Lumos_RSLC6_Beveridge_Clausen_IMP_peplib_DSSO_stHCD-MS2.raw	F6
FALSE	HKPENIVIEMAR-FDNLTKAER	DSSO	Intra	MS2	MS2	1	1	24.63	24.63	896.450928	3	2687.33823	16625	56.6277	-3.81485	FALSE	49.07	Cas9-Cas9	HKPENIVIEMAR	K2(DSSO)	2	Cas9	759	FDNLTKAER	K6(DSSO)	6	Cas9	906	16625	20190409_Lumos_RSLC6_Beveridge_Clausen_IMP_peplib_DSSO_stHCD-MS2.raw	F6
FALSE	GGLSELDKAGFIK-EKIEK	DSSO	Intra	MS2	MS2	1	1	24.47	24.47	535.281921	4	2138.105856	17312	58.8722	-0.42463	FALSE	37.17	Cas9-Cas9	GGLSELDKAGFIK	K8(DSSO)	8	Cas9	917	EKIEK	K2(DSSO)	2	Cas9	443	17312	20190409_Lumos_RSLC6_Beveridge_Clausen_IMP_peplib_DSSO_stHCD-MS2.raw	F6
FALSE	ESILPKR-KMIAK	DSSO	Intra	MS2	MS2	1	1	24.35	24.35	535.961548	3	1605.87009	9374	34.2502	0.10635	FALSE	39.46	Cas9-Cas9	ESILPKR	K6(DSSO)	6	Cas9	1117	KMIAK	K1(DSSO);M2(Oxidation)	1	Cas9	1024	9374	20190409_Lumos_RSLC6_Beveridge_Clausen_IMP_peplib_DSSO_stHCD-MS2.raw	F6
FALSE	MKNYWR-NLGKVGSK	DSSO	Inter	MS2	MS2	2	1	24.34	24.34	619.640015	3	1856.905491	13751	47.7022	4.90042	FALSE	37.17	spALBU_HUMAN|-Cas9	MKNYWR	K2(DSSO)	2	Cas9	884	NLGKVGSK	K4(DSSO)	4	spALBU_HUMAN|	456	13751	20190409_Lumos_RSLC6_Beveridge_Clausen_IMP_peplib_DSSO_stHCD-MS2.raw	F6
FALSE	MKNYWR-NLGKVGSK	DSSO	Inter	MS2	MS2	2	1	24.34	24.34	619.641662	3	1856.910435	13851	48.0028	2.23657	FALSE	29.36	spALBU_HUMAN|-Cas9	MKNYWR	K2(DSSO)	2	Cas9	884	NLGKVGSK	K4(DSSO)	4	spALBU_HUMAN|	456	13851	20190409_Lumos_RSLC6_Beveridge_Clausen_IMP_peplib_DSSO_stHCD-MS2.raw	F6
FALSE	MKNYWR-NLGKVGSK	DSSO	Inter	MS2	MS2	2	1	24.34	24.34	619.643371	3	1856.915562	13678	47.4891	-0.52593	FALSE	45.23	spALBU_HUMAN|-Cas9	MKNYWR	K2(DSSO)	2	Cas9	884	NLGKVGSK	K4(DSSO)	4	spALBU_HUMAN|	456	13678	20190409_Lumos_RSLC6_Beveridge_Clausen_IMP_peplib_DSSO_stHCD-MS2.raw	F6
FALSE	VKYVTEGMR-VPSKK	DSSO	Intra	MS2	MS2	1	1	24.3	24.3	454.234741	4	1813.917135	8704	32.1775	0.84548	FALSE	42.1	Cas9-Cas9	VKYVTEGMR	K2(DSSO);M8(Oxidation)	2	Cas9	532	VPSKK	K4(DSSO)	4	Cas9	34	8704	20190409_Lumos_RSLC6_Beveridge_Clausen_IMP_peplib_DSSO_stHCD-MS2.raw	F6
FALSE	APLSASMIKR-SDKNR	DSSO	Intra	MS2	MS2	1	1	24.3	24.3	622.645264	3	1865.921238	8782	32.4136	-0.23849	FALSE	61.04	Cas9-Cas9	APLSASMIKR	M7(Oxidation);K9(DSSO)	9	Cas9	327	SDKNR	K3(DSSO)	3	Cas9	866	8782	20190409_Lumos_RSLC6_Beveridge_Clausen_IMP_peplib_DSSO_stHCD-MS2.raw	F6
FALSE	MDGTEELLVKLNR-GGLSELDKAGFIK	DSSO	Intra	MS2	MS2	1	1	24.22	24.22	1009.181335	3	3025.529453	25384	85.8418	-2.4477	FALSE	73.05	Cas9-Cas9	MDGTEELLVKLNR	M1(Oxidation);K10(DSSO)	10	Cas9	396	GGLSELDKAGFIK	K8(DSSO)	8	Cas9	917	25384	20190409_Lumos_RSLC6_Beveridge_Clausen_IMP_peplib_DSSO_stHCD-MS2.raw	F6
FALSE	MIAKSEQEIGK-YDENDKLIR	DSSO	Intra	MS2	MS2	1	1	24.2	24.2	858.082825	3	2572.233921	13543	47.094	-2.71866	FALSE	54.03	Cas9-Cas9	MIAKSEQEIGK	M1(Oxidation);K4(DSSO)	4	Cas9	1028	YDENDKLIR	K6(DSSO)	6	Cas9	952	13543	20190409_Lumos_RSLC6_Beveridge_Clausen_IMP_peplib_DSSO_stHCD-MS2.raw	F6
FALSE	HKPENIVIEMAR-FDNLTKAER	DSSO	Intra	MS2	MS2	1	1	24.2	24.2	896.447754	3	2687.328709	16461	56.1162	-0.27042	FALSE	49.07	Cas9-Cas9	HKPENIVIEMAR	K2(DSSO)	2	Cas9	759	FDNLTKAER	K6(DSSO)	6	Cas9	906	16461	20190409_Lumos_RSLC6_Beveridge_Clausen_IMP_peplib_DSSO_stHCD-MS2.raw	F6
FALSE	MLASAGELQKGNELALPSK-HGGYKPTDKHK	DSSO	Inter	MS2	MS2	2	1	24.15	2.65	846.178894	4	3381.693746	19129	64.8219	-0.22906	FALSE	49.07	spKCRM_HUMAN|-Cas9	MLASAGELQKGNELALPSK	K10(DSSO)	10	Cas9	1226	HGGYKPTDKHK	K9(DSSO)	9	spKCRM_HUMAN|	105	19129	20190409_Lumos_RSLC6_Beveridge_Clausen_IMP_peplib_DSSO_stHCD-MS2.raw	F6
FALSE	VNTEITKAPLSASMIK-ESILPKR	DSSO	Intra	MS2	MS2	1	1	23.8	23.8	906.819458	3	2718.443821	19140	64.8556	-0.81178	FALSE	42.1	Cas9-Cas9	VNTEITKAPLSASMIK	K7(DSSO);M14(Oxidation)	7	Cas9	318	ESILPKR	K6(DSSO)	6	Cas9	1117	19140	20190409_Lumos_RSLC6_Beveridge_Clausen_IMP_peplib_DSSO_stHCD-MS2.raw	F6
FALSE	KNLIGALLFDSGETAEATR-GQKNSR	DSSO	Intra	MS2	MS2	1	1	23.64	23.64	951.479248	3	2852.423191	22832	77.1071	-0.87481	FALSE	54.03	Cas9-Cas9	KNLIGALLFDSGETAEATR	K1(DSSO)	1	Cas9	49	GQKNSR	K3(DSSO)	3	Cas9	779	22832	20190409_Lumos_RSLC6_Beveridge_Clausen_IMP_peplib_DSSO_stHCD-MS2.raw	F6
FALSE	SDNVPSEEVVKK-GYKEVK	DSSO	Intra	MS2	MS2	1	1	23.64	23.64	737.700439	3	2211.086765	10723	38.3942	-0.82535	FALSE	61.04	Cas9-Cas9	SDNVPSEEVVKK	K11(DSSO)	11	Cas9	881	GYKEVK	K3(DSSO)	3	Cas9	1192	10723	20190409_Lumos_RSLC6_Beveridge_Clausen_IMP_peplib_DSSO_stHCD-MS2.raw	F6
FALSE	SDNVPSEEVVKK-GQKNSR	DSSO	Intra	MS2	MS2	1	1	23.64	23.64	726.354797	3	2177.049839	7497	28.3778	0.20589	FALSE	49.07	Cas9-Cas9	SDNVPSEEVVKK	K11(DSSO)	11	Cas9	881	GQKNSR	K3(DSSO)	3	Cas9	779	7497	20190409_Lumos_RSLC6_Beveridge_Clausen_IMP_peplib_DSSO_stHCD-MS2.raw	F6
FALSE	NLPNEKVLPK-DKQSGK	DSSO	Intra	MS2	MS2	1	1	23.33	23.33	657.678833	3	1971.021946	11586	41.0573	-0.19942	FALSE	49.07	Cas9-Cas9	NLPNEKVLPK	K6(DSSO)	6	Cas9	510	DKQSGK	K2(DSSO)	2	Cas9	677	11586	20190409_Lumos_RSLC6_Beveridge_Clausen_IMP_peplib_DSSO_stHCD-MS2.raw	F6
FALSE	SDNVPSEEVVKK-GQKNSR	DSSO	Intra	MS2	MS2	1	1	23.33	23.33	726.354004	3	2177.047459	6853	26.3463	1.29978	FALSE	49.07	Cas9-Cas9	SDNVPSEEVVKK	K11(DSSO)	11	Cas9	881	GQKNSR	K3(DSSO)	3	Cas9	779	6853	20190409_Lumos_RSLC6_Beveridge_Clausen_IMP_peplib_DSSO_stHCD-MS2.raw	F6
FALSE	KDFQFYK-GQKNSR	DSSO	Intra	MS2	MS2	1	1	23.15	23.15	456.216827	4	1821.84548	10351	37.2238	7.33996	FALSE	35.17	Cas9-Cas9	KDFQFYK	K1(DSSO)	1	Cas9	972	GQKNSR	K3(DSSO)	3	Cas9	779	10351	20190409_Lumos_RSLC6_Beveridge_Clausen_IMP_peplib_DSSO_stHCD-MS2.raw	F6
FALSE	HKPENIVIEMAR-FDNLTKAER	DSSO	Intra	MS2	MS2	1	1	23.02	17.86	896.450012	3	2687.335484	16129	55.0382	-2.79242	FALSE	69.9	Cas9-Cas9	HKPENIVIEMAR	K2(DSSO)	2	Cas9	759	FDNLTKAER	K6(DSSO)	6	Cas9	906	16129	20190409_Lumos_RSLC6_Beveridge_Clausen_IMP_peplib_DSSO_stHCD-MS2.raw	F6
FALSE	APLSASMIKR-SDKNR	DSSO	Intra	MS2	MS2	1	1	22.76	22.76	622.645264	3	1865.921238	8127	30.3371	-0.23849	FALSE	30.28	Cas9-Cas9	APLSASMIKR	M7(Oxidation);K9(DSSO)	9	Cas9	327	SDKNR	K3(DSSO)	3	Cas9	866	8127	20190409_Lumos_RSLC6_Beveridge_Clausen_IMP_peplib_DSSO_stHCD-MS2.raw	F6
FALSE	SEQEIGKATAK-KMIAK	DSSO	Intra	MS2	MS2	1	1	22.36	22.36	636.997681	3	1908.978489	8012	29.981	-0.82697	FALSE	42.1	Cas9-Cas9	SEQEIGKATAK	K7(DSSO)	7	Cas9	1035	KMIAK	K1(DSSO)	1	Cas9	1024	8012	20190409_Lumos_RSLC6_Beveridge_Clausen_IMP_peplib_DSSO_stHCD-MS2.raw	F6
FALSE	QLKEDYFK-EKIEK	DSSO	Intra	MS2	MS2	1	1	22.36	22.36	625.317627	3	1873.938328	16623	56.6234	-7.01296	FALSE	22.58	Cas9-Cas9	QLKEDYFK	K3(DSSO)	3	Cas9	569	EKIEK	K2(DSSO)	2	Cas9	443	16623	20190409_Lumos_RSLC6_Beveridge_Clausen_IMP_peplib_DSSO_stHCD-MS2.raw	F6
FALSE	VNTEITKAPLSASMIK-SEQEIGKATAK	DSSO	Intra	MS2	MS2	1	1	22.34	17.65	756.14386	4	3021.55361	17315	58.883	-1.7695	FALSE	45.23	Cas9-Cas9	VNTEITKAPLSASMIK	K7(DSSO)	7	Cas9	318	SEQEIGKATAK	K7(DSSO)	7	Cas9	1035	17315	20190409_Lumos_RSLC6_Beveridge_Clausen_IMP_peplib_DSSO_stHCD-MS2.raw	F6
FALSE	YPKLESEFVYGDYK-IIKDK	DSSO	Intra	MS2	MS2	1	1	22.07	14.81	837.74762	3	2511.228306	19146	64.8775	3.20714	FALSE	73.05	Cas9-Cas9	YPKLESEFVYGDYK	K3(DSSO)	3	Cas9	1007	IIKDK	K3(DSSO)	3	Cas9	606	19146	20190409_Lumos_RSLC6_Beveridge_Clausen_IMP_peplib_DSSO_stHCD-MS2.raw	F6
FALSE	APLSASMIKR-SDKNR	DSSO	Intra	MS2	MS2	1	1	22.07	22.07	617.314453	3	1849.928806	10358	37.2437	-1.58349	FALSE	31.75	Cas9-Cas9	APLSASMIKR	K9(DSSO)	9	Cas9	327	SDKNR	K3(DSSO)	3	Cas9	866	10358	20190409_Lumos_RSLC6_Beveridge_Clausen_IMP_peplib_DSSO_stHCD-MS2.raw	F6
FALSE	LKGSPEDNEQK-LKSVK	DSSO	Intra	MS2	MS2	1	1	22.07	22.07	659.338684	3	1976.001499	7369	27.9715	-0.51437	FALSE	61.04	Cas9-Cas9	LKGSPEDNEQK	K2(DSSO)	2	Cas9	1250	LKSVK	K2(DSSO)	2	Cas9	1162	7369	20190409_Lumos_RSLC6_Beveridge_Clausen_IMP_peplib_DSSO_stHCD-MS2.raw	F6
FALSE	SDNVPSEEVVKK-GQKNSR	DSSO	Intra	MS2	MS2	1	1	21.84	21.84	726.35321	3	2177.045078	7176	27.3593	2.39368	FALSE	54.03	Cas9-Cas9	SDNVPSEEVVKK	K11(DSSO)	11	Cas9	881	GQKNSR	K3(DSSO)	3	Cas9	779	7176	20190409_Lumos_RSLC6_Beveridge_Clausen_IMP_peplib_DSSO_stHCD-MS2.raw	F6
FALSE	APLSASMIKR-SDKNR	DSSO	Intra	MS2	MS2	1	1	21.35	21.35	622.645386	3	1865.921604	9974	36.1158	-0.43486	FALSE	31.75	Cas9-Cas9	APLSASMIKR	M7(Oxidation);K9(DSSO)	9	Cas9	327	SDKNR	K3(DSSO)	3	Cas9	866	9974	20190409_Lumos_RSLC6_Beveridge_Clausen_IMP_peplib_DSSO_stHCD-MS2.raw	F6
FALSE	LVDSTDKADLR-AGFIKR	DSSO	Intra	MS2	MS2	1	1	21.23	17.83	694.360229	3	2081.066135	14922	51.2289	1.64923	FALSE	54.03	Cas9-Cas9	LVDSTDKADLR	K7(DSSO)	7	Cas9	152	AGFIKR	K5(DSSO)	5	Cas9	922	14922	20190409_Lumos_RSLC6_Beveridge_Clausen_IMP_peplib_DSSO_stHCD-MS2.raw	F6
FALSE	DKQSGK-HSIKK	DSSO	Intra	MS2	MS2	1	1	21.23	21.23	477.913544	3	1431.726078	2542	10.7239	-0.02675	FALSE	61.04	Cas9-Cas9	DKQSGK	K2(DSSO)	2	Cas9	677	HSIKK	K4(DSSO)	4	Cas9	48	2542	20190409_Lumos_RSLC6_Beveridge_Clausen_IMP_peplib_DSSO_stHCD-MS2.raw	F6
FALSE	DKQSGK-HSIKK	DSSO	Intra	MS2	MS2	1	1	21.23	21.23	477.913483	3	1431.725895	2411	10.2222	0.10124	FALSE	61.04	Cas9-Cas9	DKQSGK	K2(DSSO)	2	Cas9	677	HSIKK	K4(DSSO)	4	Cas9	48	2411	20190409_Lumos_RSLC6_Beveridge_Clausen_IMP_peplib_DSSO_stHCD-MS2.raw	F6
FALSE	QLKEDYFK-EKIEK	DSSO	Intra	MS2	MS2	1	1	20.87	20.87	625.304077	3	1873.897678	12689	44.419	14.69083	FALSE	46.04	Cas9-Cas9	QLKEDYFK	K3(DSSO)	3	Cas9	569	EKIEK	K2(DSSO)	2	Cas9	443	12689	20190409_Lumos_RSLC6_Beveridge_Clausen_IMP_peplib_DSSO_stHCD-MS2.raw	F6
FALSE	APLSASMIKR-KFDNLTK	DSSO	Intra	MS2	MS2	1	1	20.85	20.85	699.367554	3	2096.088108	15610	53.4124	-0.11911	FALSE	61.04	Cas9-Cas9	APLSASMIKR	K9(DSSO)	9	Cas9	327	KFDNLTK	K1(DSSO)	1	Cas9	900	15610	20190409_Lumos_RSLC6_Beveridge_Clausen_IMP_peplib_DSSO_stHCD-MS2.raw	F6
FALSE	LVDSTDKADLR-AGFIKR	DSSO	Intra	MS2	MS2	1	1	20.58	20.58	694.360657	3	2081.067417	15270	52.2928	1.03303	FALSE	54.03	Cas9-Cas9	LVDSTDKADLR	K7(DSSO)	7	Cas9	152	AGFIKR	K5(DSSO)	5	Cas9	922	15270	20190409_Lumos_RSLC6_Beveridge_Clausen_IMP_peplib_DSSO_stHCD-MS2.raw	F6
FALSE	DDSIDNKVLTR-MKNYWR	DSSO	Intra	MS2	MS2	1	1	20.58	20.58	777.366394	3	2330.084629	18045	61.2748	2.4682	FALSE	42.1	Cas9-Cas9	DDSIDNKVLTR	K7(DSSO)	7	Cas9	859	MKNYWR	K2(DSSO)	2	Cas9	884	18045	20190409_Lumos_RSLC6_Beveridge_Clausen_IMP_peplib_DSSO_stHCD-MS2.raw	F6
FALSE	LEESFLVEEDKK-VPSKK	DSSO	Intra	MS2	MS2	1	1	20.54	20.54	727.707886	3	2181.109104	13489	46.9357	-4.39225	FALSE	61.04	Cas9-Cas9	LEESFLVEEDKK	K11(DSSO)	11	Cas9	115	VPSKK	K4(DSSO)	4	Cas9	34	13489	20190409_Lumos_RSLC6_Beveridge_Clausen_IMP_peplib_DSSO_stHCD-MS2.raw	F6
FALSE	TEVQTGGFSKESILPK-SDKNR	DSSO	Intra	MS2	MS2	1	1	20.54	20.54	833.080505	3	2497.226963	15424	52.7884	-1.22936	FALSE	61.04	Cas9-Cas9	TEVQTGGFSKESILPK	K10(DSSO)	10	Cas9	1111	SDKNR	K3(DSSO)	3	Cas9	866	15424	20190409_Lumos_RSLC6_Beveridge_Clausen_IMP_peplib_DSSO_stHCD-MS2.raw	F6
FALSE	APLSASMIKR-SDKNR	DSSO	Intra	MS2	MS2	1	1	20.54	12.6	617.314209	3	1849.928074	10679	38.2532	-1.18735	FALSE	61.04	Cas9-Cas9	APLSASMIKR	K9(DSSO)	9	Cas9	327	SDKNR	K3(DSSO)	3	Cas9	866	10679	20190409_Lumos_RSLC6_Beveridge_Clausen_IMP_peplib_DSSO_stHCD-MS2.raw	F6
FALSE	HKPENIVIEMAR-MIAKSEQEIGK	DSSO	Intra	MS2	MS2	1	1	20.33	20.33	948.470703	3	2843.397556	14410	49.6639	4.37693	FALSE	61.04	Cas9-Cas9	HKPENIVIEMAR	K2(DSSO)	2	Cas9	759	MIAKSEQEIGK	M1(Oxidation);K4(DSSO)	4	Cas9	1028	14410	20190409_Lumos_RSLC6_Beveridge_Clausen_IMP_peplib_DSSO_stHCD-MS2.raw	F6
FALSE	HGGYKPTDKHK-VVDELVKVMGR	DSSO	Inter	MS2	MS2	2	1	20.33	3.79	668.093567	4	2669.352438	19537	66.1595	0.51161	FALSE	33.37	Cas9-spKCRM_HUMAN|	HGGYKPTDKHK	K9(DSSO)	9	spKCRM_HUMAN|	105	VVDELVKVMGR	K7(DSSO)	7	Cas9	753	19537	20190409_Lumos_RSLC6_Beveridge_Clausen_IMP_peplib_DSSO_stHCD-MS2.raw	F6
FALSE	VKYVTEGMR-VPSKK	DSSO	Intra	MS2	MS2	1	1	20.06	20.06	454.234833	4	1813.917501	7019	26.876	0.64348	FALSE	45.23	Cas9-Cas9	VKYVTEGMR	K2(DSSO);M8(Oxidation)	2	Cas9	532	VPSKK	K4(DSSO)	4	Cas9	34	7019	20190409_Lumos_RSLC6_Beveridge_Clausen_IMP_peplib_DSSO_stHCD-MS2.raw	F6
FALSE	FIKPILEK-SDKNR	DSSO	Intra	MS2	MS2	1	1	20.06	20.06	588.650452	3	1763.936802	12172	42.8599	-0.43641	FALSE	45.23	Cas9-Cas9	FIKPILEK	K3(DSSO)	3	Cas9	381	SDKNR	K3(DSSO)	3	Cas9	866	12172	20190409_Lumos_RSLC6_Beveridge_Clausen_IMP_peplib_DSSO_stHCD-MS2.raw	F6
FALSE	APLSASMIKR-SDKNR	DSSO	Intra	MS2	MS2	1	1	20.06	20.06	622.645203	3	1865.921055	9309	34.0513	-0.1403	FALSE	54.03	Cas9-Cas9	APLSASMIKR	M7(Oxidation);K9(DSSO)	9	Cas9	327	SDKNR	K3(DSSO)	3	Cas9	866	9309	20190409_Lumos_RSLC6_Beveridge_Clausen_IMP_peplib_DSSO_stHCD-MS2.raw	F6
