# Supplementary material for: A synthetic peptide library for benchmarking crosslinking-mass spectrometry search engines for proteins and protein complexes
Source: Nat Commun. 2020 Feb 6;11:742. doi: 10.1038/s41467-020-14608-2 (PMC7005041; doi:10.1038/s41467-020-14608-2)
Supplement: Supplementary file 3 — Supplementary Data 1 [file 41467_2020_14608_MOESM3_ESM.zip › CSVfiles/xlinkx_QExHFX_DSBU_1perFDR_crapome_CSMs.csv]

Checked	Sequence	Crosslinker	Crosslink Type	Crosslink Strategy	Identified By	# Proteins	# Identified MS2 Scans	XlinkX Score	Delta XlinkX Score	m/z [Da]	Charge	MH+ [Da]	First Scan	RT [min]	DeltaM [ppm]	Is Decoy	Reporter Ion Score	Accessions	Sequence A	Modifications A	Crosslinker Position A	Protein Accession A	Leading Protein Position A	Sequence B	Modifications B	Crosslinker Position B	Protein Accession B	Leading Protein Position B	All Scans	Spectrum File	File ID
FALSE	KNLIGALLFDSGETAEATR-SDNVPSEEVVKK	DSBU	Intra	MS2	MS2	1	1	161.47	161.47	1177.945068	3	3531.820652	24814	92.6607	-0.8366	FALSE	54.03	Cas9-Cas9	KNLIGALLFDSGETAEATR	K1(DSBU)	1	Cas9	49	SDNVPSEEVVKK	K11(DSBU)	11	Cas9	881	24814	20190423_QExHFX4_RSLC5_Beveridge_Clausen_IMP_DSBU_alone.raw	F2
FALSE	MDGTEELLVKLNR-GGLSELDKAGFIK	DSBU	Intra	MS2	MS2	1	1	143.23	143.23	1016.541321	3	3047.609409	25927	96.6022	-0.40907	FALSE	76.14	Cas9-Cas9	MDGTEELLVKLNR	K10(DSBU)	10	Cas9	396	GGLSELDKAGFIK	K8(DSBU)	8	Cas9	917	25927	20190423_QExHFX4_RSLC5_Beveridge_Clausen_IMP_DSBU_alone.raw	F2
FALSE	LESEFVYGDYKVYDVR-MLASAGELQKGNELALPSK	DSBU	Intra	MS2	MS2	1	1	136.57	133.53	1378.693481	3	4134.065891	24270	90.7907	1.9593	FALSE	37.17	Cas9-Cas9	LESEFVYGDYKVYDVR	K11(DSBU)	11	Cas9	1018	MLASAGELQKGNELALPSK	K10(DSBU)	10	Cas9	1226	24270	20190423_QExHFX4_RSLC5_Beveridge_Clausen_IMP_DSBU_alone.raw	F2
FALSE	GGLSELDKAGFIK-QLLNAKLITQR	DSBU	Intra	MS2	MS2	1	1	130.77	130.77	943.208252	3	2827.610203	22539	85.0264	-2.19289	FALSE	37.17	Cas9-Cas9	GGLSELDKAGFIK	K8(DSBU)	8	Cas9	917	QLLNAKLITQR	K6(DSBU)	6	Cas9	894	22539	20190423_QExHFX4_RSLC5_Beveridge_Clausen_IMP_DSBU_alone.raw	F2
FALSE	VNTEITKAPLSASMIK-SEQEIGKATAK	DSBU	Intra	MS2	MS2	1	1	129.2	129.2	1025.880859	3	3075.628025	16449	66.1111	-1.24178	FALSE	49.07	Cas9-Cas9	VNTEITKAPLSASMIK	K7(DSBU);M14(Oxidation)	7	Cas9	318	SEQEIGKATAK	K7(DSBU)	7	Cas9	1035	16449	20190423_QExHFX4_RSLC5_Beveridge_Clausen_IMP_DSBU_alone.raw	F2
FALSE	VLSAYNKHR-KLVDSTDK	DSBU	Intra	MS2	MS2	1	1	124.12	124.12	730.062744	3	2188.173679	8306	39.9784	-0.74169	FALSE	37.17	Cas9-Cas9	VLSAYNKHR	K7(DSBU)	7	Cas9	1300	KLVDSTDK	K1(DSBU)	1	Cas9	145	8306	20190423_QExHFX4_RSLC5_Beveridge_Clausen_IMP_DSBU_alone.raw	F2
FALSE	KIECFDSVEISGVEDR-HKPENIVIEMAR	DSBU	Intra	MS2	MS2	1	1	123.96	123.96	1172.248901	3	3514.732151	20652	78.8922	-0.47563	FALSE	54.03	Cas9-Cas9	KIECFDSVEISGVEDR	K1(DSBU);C4(Carbamidomethyl)	1	Cas9	575	HKPENIVIEMAR	K2(DSBU)	2	Cas9	759	20652	20190423_QExHFX4_RSLC5_Beveridge_Clausen_IMP_DSBU_alone.raw	F2
FALSE	VVDELVKVMGR-KTEVQTGGFSK	DSBU	Intra	MS2	MS2	1	1	120.9	104.36	874.470703	3	2621.397556	18063	70.8915	-0.32155	FALSE	37.17	Cas9-Cas9	VVDELVKVMGR	K7(DSBU)	7	Cas9	753	KTEVQTGGFSK	K1(DSBU)	1	Cas9	1101	18063	20190423_QExHFX4_RSLC5_Beveridge_Clausen_IMP_DSBU_alone.raw	F2
FALSE	LENLIAQLPGEKK-LKGSPEDNEQK	DSBU	Intra	MS2	MS2	1	1	120.88	120.88	964.849548	3	2892.534092	16788	67.1118	-0.968	FALSE	54.03	Cas9-Cas9	LENLIAQLPGEKK	K12(DSBU)	12	Cas9	237	LKGSPEDNEQK	K2(DSBU)	2	Cas9	1250	16788	20190423_QExHFX4_RSLC5_Beveridge_Clausen_IMP_DSBU_alone.raw	F2
FALSE	YDENDKLIR-FDNLTKAER	DSBU	Intra	MS2	MS2	1	1	120.76	120.76	818.747864	3	2454.229038	15398	62.8555	-1.26162	FALSE	49.07	Cas9-Cas9	YDENDKLIR	K6(DSBU)	6	Cas9	952	FDNLTKAER	K6(DSBU)	6	Cas9	906	15398	20190423_QExHFX4_RSLC5_Beveridge_Clausen_IMP_DSBU_alone.raw	F2
FALSE	TILDFLKSDGFANR-FDNLTKAER	DSBU	Intra	MS2	MS2	1	1	120.06	93.26	962.499695	3	2885.484531	26089	97.1634	-1.84908	FALSE	61.04	Cas9-Cas9	TILDFLKSDGFANR	K7(DSBU)	7	Cas9	688	FDNLTKAER	K6(DSBU)	6	Cas9	906	26089	20190423_QExHFX4_RSLC5_Beveridge_Clausen_IMP_DSBU_alone.raw	F2
FALSE	DFQFYKVR-FDNLTKAER	DSBU	Intra	MS2	MS2	1	1	118.18	88.37	797.741516	3	2391.209995	19622	75.7192	-0.34488	FALSE	61.04	Cas9-Cas9	DFQFYKVR	K6(DSBU)	6	Cas9	978	FDNLTKAER	K6(DSBU)	6	Cas9	906	19622	20190423_QExHFX4_RSLC5_Beveridge_Clausen_IMP_DSBU_alone.raw	F2
FALSE	MDGTEELLVKLNR-QLLNAKLITQR	DSBU	Intra	MS2	MS2	1	1	114.02	114.02	1004.230224	3	3010.676121	24567	91.7869	-1.4468	FALSE	84.95	Cas9-Cas9	MDGTEELLVKLNR	K10(DSBU)	10	Cas9	396	QLLNAKLITQR	K6(DSBU)	6	Cas9	894	24567	20190423_QExHFX4_RSLC5_Beveridge_Clausen_IMP_DSBU_alone.raw	F2
FALSE	HKPENIVIEMAR-FDNLTKAER	DSBU	Intra	MS2	MS2	1	1	113.07	101.48	909.141235	3	2725.409153	16036	64.8136	-0.05258	FALSE	61.04	Cas9-Cas9	HKPENIVIEMAR	K2(DSBU)	2	Cas9	759	FDNLTKAER	K6(DSBU)	6	Cas9	906	16036	20190423_QExHFX4_RSLC5_Beveridge_Clausen_IMP_DSBU_alone.raw	F2
FALSE	TILDFLKSDGFANR-FDNLTKAER	DSBU	Intra	MS2	MS2	1	1	112.27	107.28	962.496338	3	2885.474461	26255	97.7081	1.64231	FALSE	54.03	Cas9-Cas9	TILDFLKSDGFANR	K7(DSBU)	7	Cas9	688	FDNLTKAER	K6(DSBU)	6	Cas9	906	26255	20190423_QExHFX4_RSLC5_Beveridge_Clausen_IMP_DSBU_alone.raw	F2
FALSE	LEESFLVEEDKK-GKSDNVPSEEVVK	DSBU	Intra	MS2	MS2	1	1	108.92	108.92	1016.847351	3	3048.5275	17027	67.8222	-0.51431	FALSE	49.07	Cas9-Cas9	LEESFLVEEDKK	K11(DSBU)	11	Cas9	115	GKSDNVPSEEVVK	K2(DSBU)	2	Cas9	870	17027	20190423_QExHFX4_RSLC5_Beveridge_Clausen_IMP_DSBU_alone.raw	F2
FALSE	HKPENIVIEMAR-FDNLTKAER	DSBU	Intra	MS2	MS2	1	1	106.84	96.86	909.141174	3	2725.40897	15877	64.3072	0.01463	FALSE	61.04	Cas9-Cas9	HKPENIVIEMAR	K2(DSBU)	2	Cas9	759	FDNLTKAER	K6(DSBU)	6	Cas9	906	15877	20190423_QExHFX4_RSLC5_Beveridge_Clausen_IMP_DSBU_alone.raw	F2
FALSE	HKPENIVIEMAR-FDNLTKAER	DSBU	Intra	MS2	MS2	1	1	106.84	99.19	682.108215	4	2725.411032	16200	65.3517	-0.74214	FALSE	54.03	Cas9-Cas9	HKPENIVIEMAR	K2(DSBU)	2	Cas9	759	FDNLTKAER	K6(DSBU)	6	Cas9	906	16200	20190423_QExHFX4_RSLC5_Beveridge_Clausen_IMP_DSBU_alone.raw	F2
FALSE	YDENDKLIR-FDNLTKAER	DSBU	Intra	MS2	MS2	1	1	105.42	95.15	818.747864	3	2454.229038	15214	62.3285	-1.26162	FALSE	32.2	Cas9-Cas9	YDENDKLIR	K6(DSBU)	6	Cas9	952	FDNLTKAER	K6(DSBU)	6	Cas9	906	15214	20190423_QExHFX4_RSLC5_Beveridge_Clausen_IMP_DSBU_alone.raw	F2
FALSE	MIAKSEQEIGK-YDENDKLIR	DSBU	Intra	MS2	MS2	1	1	105.42	100.73	865.443237	3	2594.315159	14453	59.9608	-0.81563	FALSE	35.17	Cas9-Cas9	MIAKSEQEIGK	K4(DSBU)	4	Cas9	1028	YDENDKLIR	K6(DSBU)	6	Cas9	952	14453	20190423_QExHFX4_RSLC5_Beveridge_Clausen_IMP_DSBU_alone.raw	F2
FALSE	MIAKSEQEIGK-YDENDKLIR	DSBU	Intra	MS2	MS2	1	1	105.42	101.58	870.774048	3	2610.30759	14477	60.0362	0.14096	FALSE	45.23	Cas9-Cas9	MIAKSEQEIGK	M1(Oxidation);K4(DSBU)	4	Cas9	1028	YDENDKLIR	K6(DSBU)	6	Cas9	952	14477	20190423_QExHFX4_RSLC5_Beveridge_Clausen_IMP_DSBU_alone.raw	F2
FALSE	HKPENIVIEMAR-YDENDKLIR	DSBU	Intra	MS2	MS2	1	1	105.42	98.36	933.148498	3	2797.430943	17258	68.4761	-0.28731	FALSE	61.04	Cas9-Cas9	HKPENIVIEMAR	K2(DSBU)	2	Cas9	759	YDENDKLIR	K6(DSBU)	6	Cas9	952	17258	20190423_QExHFX4_RSLC5_Beveridge_Clausen_IMP_DSBU_alone.raw	F2
FALSE	HKPENIVIEMAR-MIAKSEQEIGK	DSBU	Intra	MS2	MS2	1	1	105.39	99.47	955.836609	3	2865.495274	15265	62.4578	0.29206	FALSE	61.04	Cas9-Cas9	HKPENIVIEMAR	K2(DSBU)	2	Cas9	759	MIAKSEQEIGK	K4(DSBU)	4	Cas9	1028	15265	20190423_QExHFX4_RSLC5_Beveridge_Clausen_IMP_DSBU_alone.raw	F2
FALSE	HKPENIVIEMAR-FDNLTKAER	DSBU	Intra	MS2	MS2	1	1	104.94	90.28	909.142029	3	2725.411533	16202	65.3549	-0.9263	FALSE	61.04	Cas9-Cas9	HKPENIVIEMAR	K2(DSBU)	2	Cas9	759	FDNLTKAER	K6(DSBU)	6	Cas9	906	16202	20190423_QExHFX4_RSLC5_Beveridge_Clausen_IMP_DSBU_alone.raw	F2
FALSE	MIAKSEQEIGK-FDNLTKAER	DSBU	Intra	MS2	MS2	1	1	104.11	101.5	846.767456	3	2538.287815	11968	52.1864	-0.38868	FALSE	50.07	Cas9-Cas9	MIAKSEQEIGK	M1(Oxidation);K4(DSBU)	4	Cas9	1028	FDNLTKAER	K6(DSBU)	6	Cas9	906	11968	20190423_QExHFX4_RSLC5_Beveridge_Clausen_IMP_DSBU_alone.raw	F2
FALSE	SDNVPSEEVVKK-LVDSTDKADLR	DSBU	Intra	MS2	MS2	1	1	101.21	95.32	920.141785	3	2758.410801	13541	57.2311	-0.10584	FALSE	61.04	Cas9-Cas9	SDNVPSEEVVKK	K11(DSBU)	11	Cas9	881	LVDSTDKADLR	K7(DSBU)	7	Cas9	152	13541	20190423_QExHFX4_RSLC5_Beveridge_Clausen_IMP_DSBU_alone.raw	F2
FALSE	YPKLESEFVYGDYK-LKGSPEDNEQK	DSBU	Intra	MS2	MS2	1	1	100.67	88.14	1059.847656	3	3177.528416	18678	72.7616	-0.67638	FALSE	54.03	Cas9-Cas9	YPKLESEFVYGDYK	K3(DSBU)	3	Cas9	1007	LKGSPEDNEQK	K2(DSBU)	2	Cas9	1250	18678	20190423_QExHFX4_RSLC5_Beveridge_Clausen_IMP_DSBU_alone.raw	F2
FALSE	VVDELVKVMGR-KPAFLSGEQK	DSBU	Intra	MS2	MS2	1	1	100.07	100.07	854.132202	3	2560.382053	17121	68.0877	-0.67126	FALSE	45.23	Cas9-Cas9	VVDELVKVMGR	K7(DSBU);M9(Oxidation)	7	Cas9	753	KPAFLSGEQK	K1(DSBU)	1	Cas9	540	17121	20190423_QExHFX4_RSLC5_Beveridge_Clausen_IMP_DSBU_alone.raw	F2
FALSE	LKTYAHLFDDK-SEQEIGKATAK	DSBU	Intra	MS2	MS2	1	1	100.07	100.07	903.135742	3	2707.392673	14435	59.9028	0.3929	FALSE	54.03	Cas9-Cas9	LKTYAHLFDDK	K2(DSBU)	2	Cas9	641	SEQEIGKATAK	K7(DSBU)	7	Cas9	1035	14435	20190423_QExHFX4_RSLC5_Beveridge_Clausen_IMP_DSBU_alone.raw	F2
FALSE	HKPENIVIEMAR-YDENDKLIR	DSBU	Intra	MS2	MS2	1	1	99.51	95.36	700.114014	4	2797.434225	17608	69.5009	-1.46111	FALSE	54.03	Cas9-Cas9	HKPENIVIEMAR	K2(DSBU)	2	Cas9	759	YDENDKLIR	K6(DSBU)	6	Cas9	952	17608	20190423_QExHFX4_RSLC5_Beveridge_Clausen_IMP_DSBU_alone.raw	F2
FALSE	MIAKSEQEIGK-FDNLTKAER	DSBU	Intra	MS2	MS2	1	1	99.51	95.67	846.769592	3	2538.294224	13041	55.6417	-2.91449	FALSE	35.17	Cas9-Cas9	MIAKSEQEIGK	M1(Oxidation);K4(DSBU)	4	Cas9	1028	FDNLTKAER	K6(DSBU)	6	Cas9	906	13041	20190423_QExHFX4_RSLC5_Beveridge_Clausen_IMP_DSBU_alone.raw	F2
FALSE	YDENDKLIR-DFQFYKVR	DSBU	Intra	MS2	MS2	1	1	99.51	99.51	821.74884	3	2463.231968	21139	80.4722	-0.67728	FALSE	35.17	Cas9-Cas9	YDENDKLIR	K6(DSBU)	6	Cas9	952	DFQFYKVR	K6(DSBU)	6	Cas9	978	21139	20190423_QExHFX4_RSLC5_Beveridge_Clausen_IMP_DSBU_alone.raw	F2
FALSE	MIAKSEQEIGK-DFQFYKVR	DSBU	Intra	MS2	MS2	1	1	99.23	96.62	844.438171	3	2531.299961	18426	71.9723	-1.45821	FALSE	50.07	Cas9-Cas9	MIAKSEQEIGK	K4(DSBU)	4	Cas9	1028	DFQFYKVR	K6(DSBU)	6	Cas9	978	18426	20190423_QExHFX4_RSLC5_Beveridge_Clausen_IMP_DSBU_alone.raw	F2
FALSE	DFQFYKVR-FDNLTKAER	DSBU	Intra	MS2	MS2	1	1	99.23	72.43	797.742004	3	2391.21146	19790	76.2563	-0.95773	FALSE	61.04	Cas9-Cas9	DFQFYKVR	K6(DSBU)	6	Cas9	978	FDNLTKAER	K6(DSBU)	6	Cas9	906	19790	20190423_QExHFX4_RSLC5_Beveridge_Clausen_IMP_DSBU_alone.raw	F2
FALSE	TILDFLKSDGFANR-YDENDKLIR	DSBU	Intra	MS2	MS2	1	1	97.64	97.64	986.505981	3	2957.503391	27290	101.5063	-1.0364	FALSE	61.04	Cas9-Cas9	TILDFLKSDGFANR	K7(DSBU)	7	Cas9	688	YDENDKLIR	K6(DSBU)	6	Cas9	952	27290	20190423_QExHFX4_RSLC5_Beveridge_Clausen_IMP_DSBU_alone.raw	F2
FALSE	LPKYSLFELENGR-APLSASMIKR	DSBU	Intra	MS2	MS2	1	1	96.05	88.11	945.513855	3	2834.527012	22357	84.4388	-1.30603	FALSE	37.17	Cas9-Cas9	LPKYSLFELENGR	K3(DSBU)	3	Cas9	1204	APLSASMIKR	K9(DSBU)	9	Cas9	327	22357	20190423_QExHFX4_RSLC5_Beveridge_Clausen_IMP_DSBU_alone.raw	F2
FALSE	APLSASMIKR-KFDNLTK	DSBU	Intra	MS2	MS2	1	1	96.04	96.04	712.061401	3	2134.169651	15554	63.3483	-0.35862	FALSE	42.1	Cas9-Cas9	APLSASMIKR	K9(DSBU)	9	Cas9	327	KFDNLTK	K1(DSBU)	1	Cas9	900	15554	20190423_QExHFX4_RSLC5_Beveridge_Clausen_IMP_DSBU_alone.raw	F2
FALSE	VVDELVKVMGR-KTEVQTGGFSK	DSBU	Intra	MS2	MS2	1	1	94.4	94.4	656.104614	4	2621.396627	18055	70.8596	0.03297	FALSE	45.23	Cas9-Cas9	VVDELVKVMGR	K7(DSBU)	7	Cas9	753	KTEVQTGGFSK	K1(DSBU)	1	Cas9	1101	18055	20190423_QExHFX4_RSLC5_Beveridge_Clausen_IMP_DSBU_alone.raw	F2
FALSE	DDSIDNKVLTR-NSDKLIAR	DSBU	Intra	MS2	MS2	1	1	94.4	94.4	796.423767	3	2387.256748	16370	65.8521	-1.78351	FALSE	49.07	Cas9-Cas9	DDSIDNKVLTR	K7(DSBU)	7	Cas9	859	NSDKLIAR	K4(DSBU)	4	Cas9	1122	16370	20190423_QExHFX4_RSLC5_Beveridge_Clausen_IMP_DSBU_alone.raw	F2
FALSE	HKPENIVIEMAR-MIAKSEQEIGK	DSBU	Intra	MS2	MS2	1	1	94.26	89.04	955.83667	3	2865.495457	15086	61.9445	0.22813	FALSE	61.04	Cas9-Cas9	HKPENIVIEMAR	K2(DSBU)	2	Cas9	759	MIAKSEQEIGK	K4(DSBU)	4	Cas9	1028	15086	20190423_QExHFX4_RSLC5_Beveridge_Clausen_IMP_DSBU_alone.raw	F2
FALSE	KIECFDSVEISGVEDR-DFQFYKVR	DSBU	Intra	MS2	MS2	1	1	92.28	92.28	1060.846069	3	3180.523655	24027	89.9536	2.19721	FALSE	50.07	Cas9-Cas9	KIECFDSVEISGVEDR	K1(DSBU);C4(Carbamidomethyl)	1	Cas9	575	DFQFYKVR	K6(DSBU)	6	Cas9	978	24027	20190423_QExHFX4_RSLC5_Beveridge_Clausen_IMP_DSBU_alone.raw	F2
FALSE	MTNFDKNLPNEK-SKLVSDFR	DSBU	Intra	MS2	MS2	1	1	92.28	92.28	866.43988	3	2597.305088	17048	67.8893	-0.87614	FALSE	49.07	Cas9-Cas9	MTNFDKNLPNEK	K6(DSBU)	6	Cas9	504	SKLVSDFR	K2(DSBU)	2	Cas9	965	17048	20190423_QExHFX4_RSLC5_Beveridge_Clausen_IMP_DSBU_alone.raw	F2
FALSE	HKPENIVIEMAR-DFQFYKVR	DSBU	Intra	MS2	MS2	1	1	91.91	80.31	912.143616	3	2734.416294	20768	79.2523	-1.07092	FALSE	61.04	Cas9-Cas9	HKPENIVIEMAR	K2(DSBU)	2	Cas9	759	DFQFYKVR	K6(DSBU)	6	Cas9	978	20768	20190423_QExHFX4_RSLC5_Beveridge_Clausen_IMP_DSBU_alone.raw	F2
FALSE	VLSAYNKHR-KLVDSTDK	DSBU	Intra	MS2	MS2	1	1	91.26	91.26	547.798462	4	2188.172018	8456	40.4664	0.01792	FALSE	39.46	Cas9-Cas9	VLSAYNKHR	K7(DSBU)	7	Cas9	1300	KLVDSTDK	K1(DSBU)	1	Cas9	145	8456	20190423_QExHFX4_RSLC5_Beveridge_Clausen_IMP_DSBU_alone.raw	F2
FALSE	HKPENIVIEMAR-YDENDKLIR	DSBU	Intra	MS2	MS2	1	1	91.09	81.74	933.148865	3	2797.432041	17443	69.0051	-0.68018	FALSE	61.04	Cas9-Cas9	HKPENIVIEMAR	K2(DSBU)	2	Cas9	759	YDENDKLIR	K6(DSBU)	6	Cas9	952	17443	20190423_QExHFX4_RSLC5_Beveridge_Clausen_IMP_DSBU_alone.raw	F2
FALSE	HKPENIVIEMAR-FDNLTKAER	DSBU	Intra	MS2	MS2	1	1	91.09	82.15	686.106079	4	2741.402487	16079	64.9604	0.52461	FALSE	49.07	Cas9-Cas9	HKPENIVIEMAR	K2(DSBU);M10(Oxidation)	2	Cas9	759	FDNLTKAER	K6(DSBU)	6	Cas9	906	16079	20190423_QExHFX4_RSLC5_Beveridge_Clausen_IMP_DSBU_alone.raw	F2
FALSE	YDEHHQDLTLLKALVR-SEQEIGKATAK	DSBU	Intra	MS2	MS2	1	1	90.99	90.99	1103.250488	3	3307.736912	19368	74.9396	-2.66624	FALSE	61.04	Cas9-Cas9	YDEHHQDLTLLKALVR	K12(DSBU)	12	Cas9	340	SEQEIGKATAK	K7(DSBU)	7	Cas9	1035	19368	20190423_QExHFX4_RSLC5_Beveridge_Clausen_IMP_DSBU_alone.raw	F2
FALSE	VLSAYNKHR-KLVDSTDK	DSBU	Intra	MS2	MS2	1	1	89.08	89.08	730.065002	3	2188.180454	8506	40.6455	-3.83926	FALSE	49.07	Cas9-Cas9	VLSAYNKHR	K7(DSBU)	7	Cas9	1300	KLVDSTDK	K1(DSBU)	1	Cas9	145	8506	20190423_QExHFX4_RSLC5_Beveridge_Clausen_IMP_DSBU_alone.raw	F2
FALSE	MDGTEELLVKLNR-QLKEDYFK	DSBU	Intra	MS2	MS2	1	1	89.08	89.08	928.482178	3	2783.43198	23764	89.0287	-1.2839	FALSE	49.07	Cas9-Cas9	MDGTEELLVKLNR	K10(DSBU)	10	Cas9	396	QLKEDYFK	K3(DSBU)	3	Cas9	569	23764	20190423_QExHFX4_RSLC5_Beveridge_Clausen_IMP_DSBU_alone.raw	F2
FALSE	VLSAYNKHR-KLVDSTDK	DSBU	Intra	MS2	MS2	1	1	86.34	86.34	547.798767	4	2188.173239	8295	39.9366	-0.5402	FALSE	42.1	Cas9-Cas9	VLSAYNKHR	K7(DSBU)	7	Cas9	1300	KLVDSTDK	K1(DSBU)	1	Cas9	145	8295	20190423_QExHFX4_RSLC5_Beveridge_Clausen_IMP_DSBU_alone.raw	F2
FALSE	NSDKLIAR-KGILQTVK	DSBU	Intra	MS2	MS2	1	1	85.91	85.91	666.727844	3	1998.16898	13068	55.7294	0.81162	FALSE	37.17	Cas9-Cas9	NSDKLIAR	K4(DSBU)	4	Cas9	1122	KGILQTVK	K1(DSBU)	1	Cas9	739	13068	20190423_QExHFX4_RSLC5_Beveridge_Clausen_IMP_DSBU_alone.raw	F2
FALSE	DDSIDNKVLTR-KGILQTVK	DSBU	Intra	MS2	MS2	1	1	85.33	85.33	786.439697	3	2357.304539	18119	71.0641	-0.45558	FALSE	42.1	Cas9-Cas9	DDSIDNKVLTR	K7(DSBU)	7	Cas9	859	KGILQTVK	K1(DSBU)	1	Cas9	739	18119	20190423_QExHFX4_RSLC5_Beveridge_Clausen_IMP_DSBU_alone.raw	F2
FALSE	SEQEIGKATAK-ESILPKR	DSBU	Intra	MS2	MS2	1	1	85.08	85.08	733.738342	3	2199.200474	11154	49.5574	-1.15378	FALSE	61.04	Cas9-Cas9	SEQEIGKATAK	K7(DSBU)	7	Cas9	1035	ESILPKR	K6(DSBU)	6	Cas9	1117	11154	20190423_QExHFX4_RSLC5_Beveridge_Clausen_IMP_DSBU_alone.raw	F2
FALSE	SEQEIGKATAK-ESILPKR	DSBU	Intra	MS2	MS2	1	1	85.08	85.08	733.738281	3	2199.200291	11316	50.0906	-1.07048	FALSE	61.04	Cas9-Cas9	SEQEIGKATAK	K7(DSBU)	7	Cas9	1035	ESILPKR	K6(DSBU)	6	Cas9	1117	11316	20190423_QExHFX4_RSLC5_Beveridge_Clausen_IMP_DSBU_alone.raw	F2
FALSE	LPKYSLFELENGR-APLSASMIKR	DSBU	Intra	MS2	MS2	1	1	84.36	84.36	709.388489	4	2834.532125	22345	84.4014	-3.11068	FALSE	49.07	Cas9-Cas9	LPKYSLFELENGR	K3(DSBU)	3	Cas9	1204	APLSASMIKR	K9(DSBU)	9	Cas9	327	22345	20190423_QExHFX4_RSLC5_Beveridge_Clausen_IMP_DSBU_alone.raw	F2
FALSE	KTEVQTGGFSK-KPAFLSGEQK	DSBU	Intra	MS2	MS2	1	1	84.06	84.06	827.770019	3	2481.295506	13144	55.9627	1.15888	FALSE	45.23	Cas9-Cas9	KTEVQTGGFSK	K1(DSBU)	1	Cas9	1101	KPAFLSGEQK	K1(DSBU)	1	Cas9	540	13144	20190423_QExHFX4_RSLC5_Beveridge_Clausen_IMP_DSBU_alone.raw	F2
FALSE	GYKEVK-AGFIKR	DSBU	Intra	MS2	MS2	1	1	82.63	82.63	537.306885	3	1609.906101	9393	43.6686	-0.02995	FALSE	42.1	Cas9-Cas9	GYKEVK	K3(DSBU)	3	Cas9	1192	AGFIKR	K5(DSBU)	5	Cas9	922	9393	20190423_QExHFX4_RSLC5_Beveridge_Clausen_IMP_DSBU_alone.raw	F2
FALSE	HKPENIVIEMAR-YDENDKLIR	DSBU	Intra	MS2	MS2	1	1	81.61	74.59	704.11206	4	2813.426412	17445	69.0069	-0.48313	FALSE	54.03	Cas9-Cas9	HKPENIVIEMAR	K2(DSBU);M10(Oxidation)	2	Cas9	759	YDENDKLIR	K6(DSBU)	6	Cas9	952	17445	20190423_QExHFX4_RSLC5_Beveridge_Clausen_IMP_DSBU_alone.raw	F2
FALSE	YDENDKLIR-FDNLTKAER	DSBU	Intra	MS2	MS2	1	1	80.38	70.39	614.313476	4	2454.232077	14995	61.6596	-2.50012	FALSE	37.17	Cas9-Cas9	YDENDKLIR	K6(DSBU)	6	Cas9	952	FDNLTKAER	K6(DSBU)	6	Cas9	906	14995	20190423_QExHFX4_RSLC5_Beveridge_Clausen_IMP_DSBU_alone.raw	F2
FALSE	GKSDNVPSEEVVK-VKYVTEGMR	DSBU	Intra	MS2	MS2	1	1	80.38	80.38	894.453003	3	2681.344456	11790	51.6105	0.22995	FALSE	42.1	Cas9-Cas9	GKSDNVPSEEVVK	K2(DSBU)	2	Cas9	870	VKYVTEGMR	K2(DSBU);M8(Oxidation)	2	Cas9	532	11790	20190423_QExHFX4_RSLC5_Beveridge_Clausen_IMP_DSBU_alone.raw	F2
FALSE	GKSDNVPSEEVVK-VKYVTEGMR	DSBU	Intra	MS2	MS2	1	1	80.38	80.38	889.122192	3	2665.352024	13362	56.6929	-0.7006	FALSE	49.07	Cas9-Cas9	GKSDNVPSEEVVK	K2(DSBU)	2	Cas9	870	VKYVTEGMR	K2(DSBU)	2	Cas9	532	13362	20190423_QExHFX4_RSLC5_Beveridge_Clausen_IMP_DSBU_alone.raw	F2
FALSE	HKPENIVIEMAR-YDENDKLIR	DSBU	Intra	MS2	MS2	1	1	79.83	71.3	938.479614	3	2813.42429	17318	68.6461	0.27166	FALSE	61.04	Cas9-Cas9	HKPENIVIEMAR	K2(DSBU);M10(Oxidation)	2	Cas9	759	YDENDKLIR	K6(DSBU)	6	Cas9	952	17318	20190423_QExHFX4_RSLC5_Beveridge_Clausen_IMP_DSBU_alone.raw	F2
FALSE	SNFDLAEDAKLQLSK-SSFEKNPIDFLEAK	DSBU	Intra	MS2	MS2	1	1	78.77	78.77	1166.925659	3	3498.762424	27685	103.1212	0.41375	FALSE	39.46	Cas9-Cas9	SNFDLAEDAKLQLSK	K10(DSBU)	10	Cas9	267	SSFEKNPIDFLEAK	K5(DSBU)	5	Cas9	1180	27685	20190423_QExHFX4_RSLC5_Beveridge_Clausen_IMP_DSBU_alone.raw	F2
FALSE	MIAKSEQEIGK-YDENDKLIR	DSBU	Intra	MS2	MS2	1	1	78.62	75.02	653.332031	4	2610.306295	14467	60.0094	0.63733	FALSE	37.17	Cas9-Cas9	MIAKSEQEIGK	M1(Oxidation);K4(DSBU)	4	Cas9	1028	YDENDKLIR	K6(DSBU)	6	Cas9	952	14467	20190423_QExHFX4_RSLC5_Beveridge_Clausen_IMP_DSBU_alone.raw	F2
FALSE	IEKILTFR-KLVDSTDK	DSBU	Intra	MS2	MS2	1	1	78.17	74.33	707.404419	3	2120.198704	16801	67.1426	-1.20665	FALSE	49.07	Cas9-Cas9	IEKILTFR	K3(DSBU)	3	Cas9	446	KLVDSTDK	K1(DSBU)	1	Cas9	145	16801	20190423_QExHFX4_RSLC5_Beveridge_Clausen_IMP_DSBU_alone.raw	F2
FALSE	LVDSTDKADLR-KDFQFYK	DSBU	Intra	MS2	MS2	1	1	78	72.83	801.745117	3	2403.220798	17405	68.9007	-0.72082	FALSE	30.28	Cas9-Cas9	LVDSTDKADLR	K7(DSBU)	7	Cas9	152	KDFQFYK	K1(DSBU)	1	Cas9	972	17405	20190423_QExHFX4_RSLC5_Beveridge_Clausen_IMP_DSBU_alone.raw	F2
FALSE	LVDSTDKADLR-GQKNSR	DSBU	Intra	MS2	MS2	1	1	77.93	77.93	706.370178	3	2117.095982	8230	39.7442	-0.68357	FALSE	50.07	Cas9-Cas9	LVDSTDKADLR	K7(DSBU)	7	Cas9	152	GQKNSR	K3(DSBU)	3	Cas9	779	8230	20190423_QExHFX4_RSLC5_Beveridge_Clausen_IMP_DSBU_alone.raw	F2
FALSE	KGILQTVK-KDLIIK	DSBU	Intra	MS2	MS2	1	1	77.93	20.21	604.383789	3	1811.136814	15113	62.0242	-0.20286	FALSE	39.46	Cas9-Cas9	KGILQTVK	K1(DSBU)	1	Cas9	739	KDLIIK	K1(DSBU)	1	Cas9	1196	15113	20190423_QExHFX4_RSLC5_Beveridge_Clausen_IMP_DSBU_alone.raw	F2
FALSE	LVDSTDKADLR-GQKNSR	DSBU	Intra	MS2	MS2	1	1	77.93	77.93	706.370666	3	2117.097446	8394	40.2862	-1.37581	FALSE	49.07	Cas9-Cas9	LVDSTDKADLR	K7(DSBU)	7	Cas9	152	GQKNSR	K3(DSBU)	3	Cas9	779	8394	20190423_QExHFX4_RSLC5_Beveridge_Clausen_IMP_DSBU_alone.raw	F2
FALSE	MTNFDKNLPNEK-QQLPEKYK	DSBU	Intra	MS2	MS2	1	1	77.91	77.91	893.785828	3	2679.34293	14305	59.5042	0.65276	FALSE	39.46	Cas9-Cas9	MTNFDKNLPNEK	K6(DSBU)	6	Cas9	504	QQLPEKYK	K6(DSBU)	6	Cas9	350	14305	20190423_QExHFX4_RSLC5_Beveridge_Clausen_IMP_DSBU_alone.raw	F2
FALSE	QITKHVAQILDSR-SKLVSDFR	DSBU	Intra	MS2	MS2	1	1	77.91	73.66	885.82251	3	2655.452976	16745	66.9861	1.76996	FALSE	54.03	Cas9-Cas9	QITKHVAQILDSR	K4(DSBU)	4	Cas9	933	SKLVSDFR	K2(DSBU)	2	Cas9	965	16745	20190423_QExHFX4_RSLC5_Beveridge_Clausen_IMP_DSBU_alone.raw	F2
FALSE	MTNFDKNLPNEK-SKLVSDFR	DSBU	Intra	MS2	MS2	1	1	77.91	77.91	866.442016	3	2597.311497	17234	68.4092	-3.34454	FALSE	54.03	Cas9-Cas9	MTNFDKNLPNEK	K6(DSBU)	6	Cas9	504	SKLVSDFR	K2(DSBU)	2	Cas9	965	17234	20190423_QExHFX4_RSLC5_Beveridge_Clausen_IMP_DSBU_alone.raw	F2
FALSE	DFQFYKVR-VKYVTEGMR	DSBU	Intra	MS2	MS2	1	1	77.91	77.91	794.077209	3	2380.217075	19403	75.0565	-2.21161	FALSE	49.07	Cas9-Cas9	DFQFYKVR	K6(DSBU)	6	Cas9	978	VKYVTEGMR	K2(DSBU)	2	Cas9	532	19403	20190423_QExHFX4_RSLC5_Beveridge_Clausen_IMP_DSBU_alone.raw	F2
FALSE	MTNFDKNLPNEK-SKLVSDFR	DSBU	Intra	MS2	MS2	1	1	77.91	77.91	871.771118	3	2613.298801	16895	67.4119	-0.41093	FALSE	27.68	Cas9-Cas9	MTNFDKNLPNEK	M1(Oxidation);K6(DSBU)	6	Cas9	504	SKLVSDFR	K2(DSBU)	2	Cas9	965	16895	20190423_QExHFX4_RSLC5_Beveridge_Clausen_IMP_DSBU_alone.raw	F2
FALSE	FDNLTKAER-VKYVTEGMR	DSBU	Intra	MS2	MS2	1	1	77.76	67.77	593.557251	4	2371.207174	13910	58.3512	0.11905	FALSE	42.1	Cas9-Cas9	FDNLTKAER	K6(DSBU)	6	Cas9	906	VKYVTEGMR	K2(DSBU)	2	Cas9	532	13910	20190423_QExHFX4_RSLC5_Beveridge_Clausen_IMP_DSBU_alone.raw	F2
FALSE	GKSDNVPSEEVVK-VKYVTEGMR	DSBU	Intra	MS2	MS2	1	1	77.72	77.72	889.121765	3	2665.350742	13211	56.1752	-0.21952	FALSE	49.07	Cas9-Cas9	GKSDNVPSEEVVK	K2(DSBU)	2	Cas9	870	VKYVTEGMR	K2(DSBU)	2	Cas9	532	13211	20190423_QExHFX4_RSLC5_Beveridge_Clausen_IMP_DSBU_alone.raw	F2
FALSE	VVDELVKVMGR-KPAFLSGEQK	DSBU	Intra	MS2	MS2	1	1	77.5	60.56	848.800659	3	2544.387424	20646	78.8733	-0.78782	FALSE	54.03	Cas9-Cas9	VVDELVKVMGR	K7(DSBU)	7	Cas9	753	KPAFLSGEQK	K1(DSBU)	1	Cas9	540	20646	20190423_QExHFX4_RSLC5_Beveridge_Clausen_IMP_DSBU_alone.raw	F2
FALSE	HKPENIVIEMAR-YDENDKLIR	DSBU	Intra	MS2	MS2	1	1	76.59	60.05	704.112244	4	2813.427145	14507	60.1421	-0.74355	FALSE	49.07	Cas9-Cas9	HKPENIVIEMAR	K2(DSBU);M10(Oxidation)	2	Cas9	759	YDENDKLIR	K6(DSBU)	6	Cas9	952	14507	20190423_QExHFX4_RSLC5_Beveridge_Clausen_IMP_DSBU_alone.raw	F2
FALSE	NSDKLIAR-KGILQTVK	DSBU	Intra	MS2	MS2	1	1	75.68	75.68	500.298279	4	1998.171286	13067	55.7285	-0.34296	FALSE	45.23	Cas9-Cas9	NSDKLIAR	K4(DSBU)	4	Cas9	1122	KGILQTVK	K1(DSBU)	1	Cas9	739	13067	20190423_QExHFX4_RSLC5_Beveridge_Clausen_IMP_DSBU_alone.raw	F2
FALSE	FDNLTKAER-VKYVTEGMR	DSBU	Intra	MS2	MS2	1	1	75.13	60.36	593.557373	4	2371.207662	13926	58.4029	-0.08696	FALSE	39.46	Cas9-Cas9	FDNLTKAER	K6(DSBU)	6	Cas9	906	VKYVTEGMR	K2(DSBU)	2	Cas9	532	13926	20190423_QExHFX4_RSLC5_Beveridge_Clausen_IMP_DSBU_alone.raw	F2
FALSE	SEQEIGKATAK-FKVLGNTDR	DSBU	Intra	MS2	MS2	1	1	74.74	74.74	802.759766	3	2406.264744	12207	52.9404	-1.00409	FALSE	49.07	Cas9-Cas9	SEQEIGKATAK	K7(DSBU)	7	Cas9	1035	FKVLGNTDR	K2(DSBU)	2	Cas9	37	12207	20190423_QExHFX4_RSLC5_Beveridge_Clausen_IMP_DSBU_alone.raw	F2
FALSE	VVDELVKVMGR-KPAFLSGEQK	DSBU	Intra	MS2	MS2	1	1	73.81	67.89	848.800476	3	2544.386875	20474	78.3566	-0.57184	FALSE	39.46	Cas9-Cas9	VVDELVKVMGR	K7(DSBU)	7	Cas9	753	KPAFLSGEQK	K1(DSBU)	1	Cas9	540	20474	20190423_QExHFX4_RSLC5_Beveridge_Clausen_IMP_DSBU_alone.raw	F2
FALSE	APLSASMIKR-KFDNLTK	DSBU	Intra	MS2	MS2	1	1	72.34	72.34	717.392944	3	2150.16428	15587	63.445	-0.22301	FALSE	49.07	Cas9-Cas9	APLSASMIKR	M7(Oxidation);K9(DSBU)	9	Cas9	327	KFDNLTK	K1(DSBU)	1	Cas9	900	15587	20190423_QExHFX4_RSLC5_Beveridge_Clausen_IMP_DSBU_alone.raw	F2
FALSE	FKVLGNTDR-ESILPKR	DSBU	Intra	MS2	MS2	1	1	72.05	72.05	696.392212	3	2087.162083	15342	62.6876	-0.63202	FALSE	49.07	Cas9-Cas9	FKVLGNTDR	K2(DSBU)	2	Cas9	37	ESILPKR	K6(DSBU)	6	Cas9	1117	15342	20190423_QExHFX4_RSLC5_Beveridge_Clausen_IMP_DSBU_alone.raw	F2
FALSE	QLKEDYFK-VITLKSK	DSBU	Intra	MS2	MS2	1	1	72	65.55	685.388794	3	2054.151829	15520	63.2427	0.67722	FALSE	39.46	Cas9-Cas9	QLKEDYFK	K3(DSBU)	3	Cas9	569	VITLKSK	K5(DSBU)	5	Cas9	963	15520	20190423_QExHFX4_RSLC5_Beveridge_Clausen_IMP_DSBU_alone.raw	F2
FALSE	MTNFDKNLPNEK-QQLPEKYK	DSBU	Intra	MS2	MS2	1	1	72	72	893.78717	3	2679.346958	14474	60.0262	-0.85128	FALSE	42.1	Cas9-Cas9	MTNFDKNLPNEK	K6(DSBU)	6	Cas9	504	QQLPEKYK	K6(DSBU)	6	Cas9	350	14474	20190423_QExHFX4_RSLC5_Beveridge_Clausen_IMP_DSBU_alone.raw	F2
FALSE	YPKLESEFVYGDYK-LKSVK	DSBU	Intra	MS2	MS2	1	1	71.86	38.32	836.441894	3	2507.311131	18225	71.3703	-1.72016	FALSE	61.04	Cas9-Cas9	YPKLESEFVYGDYK	K3(DSBU)	3	Cas9	1007	LKSVK	K2(DSBU)	2	Cas9	1162	18225	20190423_QExHFX4_RSLC5_Beveridge_Clausen_IMP_DSBU_alone.raw	F2
FALSE	LVDSTDKADLR-GQKNSR	DSBU	Intra	MS2	MS2	1	1	71.79	67.59	706.369995	3	2117.095432	8557	40.8282	-0.42398	FALSE	39.46	Cas9-Cas9	LVDSTDKADLR	K7(DSBU)	7	Cas9	152	GQKNSR	K3(DSBU)	3	Cas9	779	8557	20190423_QExHFX4_RSLC5_Beveridge_Clausen_IMP_DSBU_alone.raw	F2
FALSE	LVDSTDKADLR-GQKNSR	DSBU	Intra	MS2	MS2	1	1	71.75	65.86	706.370361	3	2117.096531	7922	38.6967	-0.94316	FALSE	37.17	Cas9-Cas9	LVDSTDKADLR	K7(DSBU)	7	Cas9	152	GQKNSR	K3(DSBU)	3	Cas9	779	7922	20190423_QExHFX4_RSLC5_Beveridge_Clausen_IMP_DSBU_alone.raw	F2
FALSE	HKPENIVIEMAR-FDNLTKAER	DSBU	Intra	MS2	MS2	1	1	71.3	65.99	914.474365	3	2741.408543	13094	55.8156	-1.68526	FALSE	54.03	Cas9-Cas9	HKPENIVIEMAR	K2(DSBU);M10(Oxidation)	2	Cas9	759	FDNLTKAER	K6(DSBU)	6	Cas9	906	13094	20190423_QExHFX4_RSLC5_Beveridge_Clausen_IMP_DSBU_alone.raw	F2
FALSE	QLKEDYFK-EKIEK	DSBU	Intra	MS2	MS2	1	1	70.86	70.86	638.00647	3	1912.004856	11901	51.9646	0.71402	FALSE	35.17	Cas9-Cas9	QLKEDYFK	K3(DSBU)	3	Cas9	569	EKIEK	K2(DSBU)	2	Cas9	443	11901	20190423_QExHFX4_RSLC5_Beveridge_Clausen_IMP_DSBU_alone.raw	F2
FALSE	APLSASMIKR-KLINGIR	DSBU	Intra	MS2	MS2	1	1	70.49	60.4	694.745727	3	2082.22263	15743	63.9086	-0.49935	FALSE	45.23	Cas9-Cas9	APLSASMIKR	K9(DSBU)	9	Cas9	327	KLINGIR	K1(DSBU)	1	Cas9	669	15743	20190423_QExHFX4_RSLC5_Beveridge_Clausen_IMP_DSBU_alone.raw	F2
FALSE	LVDSTDKADLR-GQKNSR	DSBU	Intra	MS2	MS2	1	1	69.64	62.42	706.370422	3	2117.096714	8076	39.2228	-1.02969	FALSE	49.07	Cas9-Cas9	LVDSTDKADLR	K7(DSBU)	7	Cas9	152	GQKNSR	K3(DSBU)	3	Cas9	779	8076	20190423_QExHFX4_RSLC5_Beveridge_Clausen_IMP_DSBU_alone.raw	F2
FALSE	MDGTEELLVKLNR-GGLSELDKAGFIK	DSBU	Intra	MS2	MS2	1	1	69.2	69.2	1016.540222	3	3047.606113	26078	97.1277	0.67276	FALSE	54.03	Cas9-Cas9	MDGTEELLVKLNR	K10(DSBU)	10	Cas9	396	GGLSELDKAGFIK	K8(DSBU)	8	Cas9	917	26078	20190423_QExHFX4_RSLC5_Beveridge_Clausen_IMP_DSBU_alone.raw	F2
FALSE	HKPENIVIEMAR-YDENDKLIR	DSBU	Intra	MS2	MS2	1	1	67.89	60.86	933.14685	3	2797.425999	17623	69.5467	1.48061	FALSE	61.04	Cas9-Cas9	HKPENIVIEMAR	K2(DSBU)	2	Cas9	759	YDENDKLIR	K6(DSBU)	6	Cas9	952	17623	20190423_QExHFX4_RSLC5_Beveridge_Clausen_IMP_DSBU_alone.raw	F2
FALSE	YPKLESEFVYGDYK-IIKDK	DSBU	Intra	MS2	MS2	1	1	67.85	41.86	850.443115	3	2549.314793	18786	73.0991	1.01689	FALSE	61.04	Cas9-Cas9	YPKLESEFVYGDYK	K3(DSBU)	3	Cas9	1007	IIKDK	K3(DSBU)	3	Cas9	606	18786	20190423_QExHFX4_RSLC5_Beveridge_Clausen_IMP_DSBU_alone.raw	F2
FALSE	APLSASMIKR-KFDNLTK	DSBU	Intra	MS2	MS2	1	1	67.33	67.33	712.05957	3	2134.164158	15778	64.0267	2.2165	FALSE	76.14	Cas9-Cas9	APLSASMIKR	K9(DSBU)	9	Cas9	327	KFDNLTK	K1(DSBU)	1	Cas9	900	15778	20190423_QExHFX4_RSLC5_Beveridge_Clausen_IMP_DSBU_alone.raw	F2
FALSE	MTNFDKNLPNEK-SKLVSDFR	DSBU	Intra	MS2	MS2	1	1	67.06	66.58	866.43866	3	2597.301426	16874	67.3531	0.53438	FALSE	49.07	Cas9-Cas9	MTNFDKNLPNEK	K6(DSBU)	6	Cas9	504	SKLVSDFR	K2(DSBU)	2	Cas9	965	16874	20190423_QExHFX4_RSLC5_Beveridge_Clausen_IMP_DSBU_alone.raw	F2
FALSE	GYKEVK-AGFIKR	DSBU	Intra	MS2	MS2	1	1	66.56	66.56	537.307129	3	1609.906834	9547	44.2077	-0.48518	FALSE	54.03	Cas9-Cas9	GYKEVK	K3(DSBU)	3	Cas9	1192	AGFIKR	K5(DSBU)	5	Cas9	922	9547	20190423_QExHFX4_RSLC5_Beveridge_Clausen_IMP_DSBU_alone.raw	F2
FALSE	SEQEIGKATAK-FKVLGNTDR	DSBU	Intra	MS2	MS2	1	1	65.9	65.9	802.759155	3	2406.262913	12567	54.1208	-0.24281	FALSE	49.07	Cas9-Cas9	SEQEIGKATAK	K7(DSBU)	7	Cas9	1035	FKVLGNTDR	K2(DSBU)	2	Cas9	37	12567	20190423_QExHFX4_RSLC5_Beveridge_Clausen_IMP_DSBU_alone.raw	F2
FALSE	SEQEIGKATAK-FKVLGNTDR	DSBU	Intra	MS2	MS2	1	1	65.8	65.8	802.76123	3	2406.269138	12961	55.3829	-2.83114	FALSE	49.07	Cas9-Cas9	SEQEIGKATAK	K7(DSBU)	7	Cas9	1035	FKVLGNTDR	K2(DSBU)	2	Cas9	37	12961	20190423_QExHFX4_RSLC5_Beveridge_Clausen_IMP_DSBU_alone.raw	F2
FALSE	MIAKSEQEIGK-DFQFYKVR	DSBU	Intra	MS2	MS2	1	1	65.33	65.33	849.767822	3	2547.288914	17407	68.9097	0.89239	FALSE	42.1	Cas9-Cas9	MIAKSEQEIGK	M1(Oxidation);K4(DSBU)	4	Cas9	1028	DFQFYKVR	K6(DSBU)	6	Cas9	978	17407	20190423_QExHFX4_RSLC5_Beveridge_Clausen_IMP_DSBU_alone.raw	F2
FALSE	VLSAYNKHR-KLVDSTDK	DSBU	Intra	MS2	MS2	1	1	65.26	65.26	730.061462	3	2188.169834	8137	39.4377	1.01639	FALSE	61.04	Cas9-Cas9	VLSAYNKHR	K7(DSBU)	7	Cas9	1300	KLVDSTDK	K1(DSBU)	1	Cas9	145	8137	20190423_QExHFX4_RSLC5_Beveridge_Clausen_IMP_DSBU_alone.raw	F2
FALSE	MTNFDKNLPNEK-SKLVSDFR	DSBU	Intra	MS2	MS2	1	1	64.56	64.56	871.770019	3	2613.295506	15917	64.4384	0.85076	FALSE	28.93	Cas9-Cas9	MTNFDKNLPNEK	M1(Oxidation);K6(DSBU)	6	Cas9	504	SKLVSDFR	K2(DSBU)	2	Cas9	965	15917	20190423_QExHFX4_RSLC5_Beveridge_Clausen_IMP_DSBU_alone.raw	F2
FALSE	SEQEIGKATAK-ESILPKR	DSBU	Intra	MS2	MS2	1	1	64.4	64.4	733.737182	3	2199.196995	11940	52.0935	0.42888	FALSE	76.14	Cas9-Cas9	SEQEIGKATAK	K7(DSBU)	7	Cas9	1035	ESILPKR	K6(DSBU)	6	Cas9	1117	11940	20190423_QExHFX4_RSLC5_Beveridge_Clausen_IMP_DSBU_alone.raw	F2
FALSE	FKVLGNTDR-ESILPKR	DSBU	Intra	MS2	MS2	1	1	64.4	64.4	696.391785	3	2087.160801	15507	63.2032	-0.01762	FALSE	49.07	Cas9-Cas9	FKVLGNTDR	K2(DSBU)	2	Cas9	37	ESILPKR	K6(DSBU)	6	Cas9	1117	15507	20190423_QExHFX4_RSLC5_Beveridge_Clausen_IMP_DSBU_alone.raw	F2
FALSE	VITLKSK-KVTVK	DSBU	Intra	MS2	MS2	1	1	64.28	38.61	520.003174	3	1557.994968	8409	40.3374	-0.74695	FALSE	35.17	Cas9-Cas9	VITLKSK	K5(DSBU)	5	Cas9	963	KVTVK	K1(DSBU)	1	Cas9	562	8409	20190423_QExHFX4_RSLC5_Beveridge_Clausen_IMP_DSBU_alone.raw	F2
FALSE	YDENDKLIR-DFQFYKVR	DSBU	Intra	MS2	MS2	1	1	63.64	58.66	821.750854	3	2463.23801	21309	81.0094	-3.13135	FALSE	54.03	Cas9-Cas9	YDENDKLIR	K6(DSBU)	6	Cas9	952	DFQFYKVR	K6(DSBU)	6	Cas9	978	21309	20190423_QExHFX4_RSLC5_Beveridge_Clausen_IMP_DSBU_alone.raw	F2
FALSE	LPKYSLFELENGR-KFDNLTK	DSBU	Intra	MS2	MS2	1	1	63.58	63.58	876.133484	3	2626.385899	21935	83.011	0.62111	FALSE	61.04	Cas9-Cas9	LPKYSLFELENGR	K3(DSBU)	3	Cas9	1204	KFDNLTK	K1(DSBU)	1	Cas9	900	21935	20190423_QExHFX4_RSLC5_Beveridge_Clausen_IMP_DSBU_alone.raw	F2
FALSE	NSDKLIAR-MKNYWR	DSBU	Intra	MS2	MS2	1	1	63.05	63.05	670.351684	3	2009.040501	13879	58.2622	-0.97612	FALSE	45.23	Cas9-Cas9	NSDKLIAR	K4(DSBU)	4	Cas9	1122	MKNYWR	K2(DSBU)	2	Cas9	884	13879	20190423_QExHFX4_RSLC5_Beveridge_Clausen_IMP_DSBU_alone.raw	F2
FALSE	YDENDKLIR-FDNLTKAER	DSBU	Intra	MS2	MS2	1	1	62.84	52.86	818.746033	3	2454.223545	16389	65.9116	0.97755	FALSE	49.07	Cas9-Cas9	YDENDKLIR	K6(DSBU)	6	Cas9	952	FDNLTKAER	K6(DSBU)	6	Cas9	906	16389	20190423_QExHFX4_RSLC5_Beveridge_Clausen_IMP_DSBU_alone.raw	F2
FALSE	LEESFLVEEDKK-VKYVTEGMR	DSBU	Intra	MS2	MS2	1	1	62.84	62.84	915.134399	3	2743.388645	18031	70.7906	-1.01041	FALSE	54.03	Cas9-Cas9	LEESFLVEEDKK	K11(DSBU)	11	Cas9	115	VKYVTEGMR	K2(DSBU)	2	Cas9	532	18031	20190423_QExHFX4_RSLC5_Beveridge_Clausen_IMP_DSBU_alone.raw	F2
FALSE	SEQEIGKATAK-FKVLGNTDR	DSBU	Intra	MS2	MS2	1	1	62.84	62.84	802.759216	3	2406.263096	12372	53.4785	-0.31894	FALSE	49.07	Cas9-Cas9	SEQEIGKATAK	K7(DSBU)	7	Cas9	1035	FKVLGNTDR	K2(DSBU)	2	Cas9	37	12372	20190423_QExHFX4_RSLC5_Beveridge_Clausen_IMP_DSBU_alone.raw	F2
FALSE	AGFIKR-GQKNSR	DSBU	Intra	MS2	MS2	1	1	62.76	62.76	525.962463	3	1575.872837	5730	30.4956	-0.91322	FALSE	37.17	Cas9-Cas9	AGFIKR	K5(DSBU)	5	Cas9	922	GQKNSR	K3(DSBU)	3	Cas9	779	5730	20190423_QExHFX4_RSLC5_Beveridge_Clausen_IMP_DSBU_alone.raw	F2
FALSE	HKPENIVIEMAR-FDNLTKAER	DSBU	Intra	MS2	MS2	1	1	62.66	54.83	682.107971	4	2725.410055	17039	67.8624	-0.38369	FALSE	35.17	Cas9-Cas9	HKPENIVIEMAR	K2(DSBU)	2	Cas9	759	FDNLTKAER	K6(DSBU)	6	Cas9	906	17039	20190423_QExHFX4_RSLC5_Beveridge_Clausen_IMP_DSBU_alone.raw	F2
FALSE	AGFIKR-GQKNSR	DSBU	Intra	MS2	MS2	1	1	62.39	62.39	525.963074	3	1575.874668	5616	29.9902	-2.07589	FALSE	35.88	Cas9-Cas9	AGFIKR	K5(DSBU)	5	Cas9	922	GQKNSR	K3(DSBU)	3	Cas9	779	5616	20190423_QExHFX4_RSLC5_Beveridge_Clausen_IMP_DSBU_alone.raw	F2
FALSE	MKNYWR-KDLIIK	DSBU	Intra	MS2	MS2	1	1	62.09	31.99	608.006409	3	1822.004673	15905	64.3948	-0.15712	FALSE	30.28	Cas9-Cas9	MKNYWR	K2(DSBU)	2	Cas9	884	KDLIIK	K1(DSBU)	1	Cas9	1196	15905	20190423_QExHFX4_RSLC5_Beveridge_Clausen_IMP_DSBU_alone.raw	F2
FALSE	LVDSTDKADLR-AGFIKR	DSBU	Intra	MS2	MS2	1	1	62.09	62.09	707.05603	3	2119.153538	13957	58.4943	-1.39005	FALSE	84.95	Cas9-Cas9	LVDSTDKADLR	K7(DSBU)	7	Cas9	152	AGFIKR	K5(DSBU)	5	Cas9	922	13957	20190423_QExHFX4_RSLC5_Beveridge_Clausen_IMP_DSBU_alone.raw	F2
FALSE	TYAHLFDDKVMK-NLPNEKVLPK	DSBU	Intra	MS2	MS2	1	1	61.49	57.31	938.835388	3	2814.491611	18000	70.6932	-2.04317	FALSE	61.04	Cas9-Cas9	TYAHLFDDKVMK	K9(DSBU)	9	Cas9	650	NLPNEKVLPK	K6(DSBU)	6	Cas9	510	18000	20190423_QExHFX4_RSLC5_Beveridge_Clausen_IMP_DSBU_alone.raw	F2
FALSE	KGILQTVK-DKPIR	DSBU	Intra	MS2	MS2	1	1	61.3	49.21	428.262451	4	1710.027975	11525	50.77	-0.43544	FALSE	45.23	Cas9-Cas9	KGILQTVK	K1(DSBU)	1	Cas9	739	DKPIR	K2(DSBU)	2	Cas9	1304	11525	20190423_QExHFX4_RSLC5_Beveridge_Clausen_IMP_DSBU_alone.raw	F2
FALSE	SEQEIGKATAK-KMIAK	DSBU	Intra	MS2	MS2	1	1	61.26	61.26	649.693298	3	1947.065342	7672	37.7858	-3.8043	FALSE	39.46	Cas9-Cas9	SEQEIGKATAK	K7(DSBU)	7	Cas9	1035	KMIAK	K1(DSBU)	1	Cas9	1024	7672	20190423_QExHFX4_RSLC5_Beveridge_Clausen_IMP_DSBU_alone.raw	F2
FALSE	YDENDKLIR-DFQFYKVR	DSBU	Intra	MS2	MS2	1	1	61.12	56.92	821.749328	3	2463.233433	21487	81.5979	-1.27221	FALSE	54.03	Cas9-Cas9	YDENDKLIR	K6(DSBU)	6	Cas9	952	DFQFYKVR	K6(DSBU)	6	Cas9	978	21487	20190423_QExHFX4_RSLC5_Beveridge_Clausen_IMP_DSBU_alone.raw	F2
FALSE	IIKDK-LKSVK	DSBU	Intra	MS2	MS2	1	1	60.87	33.95	462.629211	3	1385.873081	6221	32.5063	-0.32751	FALSE	49.07	Cas9-Cas9	IIKDK	K3(DSBU)	3	Cas9	606	LKSVK	K2(DSBU)	2	Cas9	1162	6221	20190423_QExHFX4_RSLC5_Beveridge_Clausen_IMP_DSBU_alone.raw	F2
FALSE	KFDNLTK-SDKNR	DSBU	Intra	MS2	MS2	1	1	60.87	60.87	560.629455	3	1679.873814	7671	37.7846	-1.60199	FALSE	49.07	Cas9-Cas9	KFDNLTK	K1(DSBU)	1	Cas9	900	SDKNR	K3(DSBU)	3	Cas9	866	7671	20190423_QExHFX4_RSLC5_Beveridge_Clausen_IMP_DSBU_alone.raw	F2
FALSE	VKYVTEGMR-VPSKK	DSBU	Intra	MS2	MS2	1	1	60.87	60.87	618.005005	3	1852.000462	8997	42.368	-0.41391	FALSE	76.14	Cas9-Cas9	VKYVTEGMR	K2(DSBU);M8(Oxidation)	2	Cas9	532	VPSKK	K4(DSBU)	4	Cas9	34	8997	20190423_QExHFX4_RSLC5_Beveridge_Clausen_IMP_DSBU_alone.raw	F2
FALSE	LKGSPEDNEQK-LKSVK	DSBU	Intra	MS2	MS2	1	1	60.87	43.62	672.03186	3	2014.081028	6649	34.0428	0.23984	FALSE	54.03	Cas9-Cas9	LKGSPEDNEQK	K2(DSBU)	2	Cas9	1250	LKSVK	K2(DSBU)	2	Cas9	1162	6649	20190423_QExHFX4_RSLC5_Beveridge_Clausen_IMP_DSBU_alone.raw	F2
FALSE	SEQEIGKATAK-KMIAK	DSBU	Intra	MS2	MS2	1	1	60.87	60.87	655.023132	3	1963.054844	6738	34.3392	-1.0146	FALSE	33.37	Cas9-Cas9	SEQEIGKATAK	K7(DSBU)	7	Cas9	1035	KMIAK	K1(DSBU);M2(Oxidation)	1	Cas9	1024	6738	20190423_QExHFX4_RSLC5_Beveridge_Clausen_IMP_DSBU_alone.raw	F2
FALSE	KLINGIR-SDKNR	DSBU	Intra	MS2	MS2	1	1	60.87	53.96	543.313232	3	1627.925144	8368	40.2039	-0.80878	FALSE	45.23	Cas9-Cas9	KLINGIR	K1(DSBU)	1	Cas9	669	SDKNR	K3(DSBU)	3	Cas9	866	8368	20190423_QExHFX4_RSLC5_Beveridge_Clausen_IMP_DSBU_alone.raw	F2
FALSE	KLINGIR-SDKNR	DSBU	Intra	MS2	MS2	1	1	60.87	43.11	543.312927	3	1627.924229	8194	39.6397	-0.24604	FALSE	61.04	Cas9-Cas9	KLINGIR	K1(DSBU)	1	Cas9	669	SDKNR	K3(DSBU)	3	Cas9	866	8194	20190423_QExHFX4_RSLC5_Beveridge_Clausen_IMP_DSBU_alone.raw	F2
FALSE	MIAKSEQEIGK-FDNLTKAER	DSBU	Intra	MS2	MS2	1	1	60.8	52.86	635.329285	4	2538.295309	13037	55.6287	-3.34218	FALSE	39.46	Cas9-Cas9	MIAKSEQEIGK	M1(Oxidation);K4(DSBU)	4	Cas9	1028	FDNLTKAER	K6(DSBU)	6	Cas9	906	13037	20190423_QExHFX4_RSLC5_Beveridge_Clausen_IMP_DSBU_alone.raw	F2
FALSE	LPKYSLFELENGR-FIKPILEK	DSBU	Intra	MS2	MS2	1	1	60.4	60.4	916.851929	3	2748.541233	23813	89.1844	-2.82722	FALSE	42.1	Cas9-Cas9	LPKYSLFELENGR	K3(DSBU)	3	Cas9	1204	FIKPILEK	K3(DSBU)	3	Cas9	381	23813	20190423_QExHFX4_RSLC5_Beveridge_Clausen_IMP_DSBU_alone.raw	F2
FALSE	NSDKLIAR-KDLIIK	DSBU	Intra	MS2	MS2	1	1	60.4	18.47	614.366272	3	1841.084263	14079	58.8778	0.65819	FALSE	45.23	Cas9-Cas9	NSDKLIAR	K4(DSBU)	4	Cas9	1122	KDLIIK	K1(DSBU)	1	Cas9	1196	14079	20190423_QExHFX4_RSLC5_Beveridge_Clausen_IMP_DSBU_alone.raw	F2
FALSE	YDEHHQDLTLLKALVR-FKVLGNTDR	DSBU	Intra	MS2	MS2	1	1	60.15	60.15	799.679138	4	3195.694723	22255	84.1065	-1.18983	FALSE	42.1	Cas9-Cas9	YDEHHQDLTLLKALVR	K12(DSBU)	12	Cas9	340	FKVLGNTDR	K2(DSBU)	2	Cas9	37	22255	20190423_QExHFX4_RSLC5_Beveridge_Clausen_IMP_DSBU_alone.raw	F2
FALSE	HKPENIVIEMAR-DFQFYKVR	DSBU	Intra	MS2	MS2	1	1	59.56	44.9	684.359619	4	2734.416647	20622	78.7879	-1.19998	FALSE	54.03	Cas9-Cas9	HKPENIVIEMAR	K2(DSBU)	2	Cas9	759	DFQFYKVR	K6(DSBU)	6	Cas9	978	20622	20190423_QExHFX4_RSLC5_Beveridge_Clausen_IMP_DSBU_alone.raw	F2
FALSE	QSGKTILDFLK-NLPNEKVLPK	DSBU	Intra	MS2	MS2	1	1	58.98	58.98	866.160217	3	2596.466099	23164	87.0391	1.83634	FALSE	37.17	Cas9-Cas9	QSGKTILDFLK	K4(DSBU)	4	Cas9	681	NLPNEKVLPK	K6(DSBU)	6	Cas9	510	23164	20190423_QExHFX4_RSLC5_Beveridge_Clausen_IMP_DSBU_alone.raw	F2
FALSE	NSDKLIAR-KGILQTVK	DSBU	Intra	MS2	MS2	1	1	58.66	58.66	666.727356	3	1998.167515	13599	57.427	1.54509	FALSE	49.07	Cas9-Cas9	NSDKLIAR	K4(DSBU)	4	Cas9	1122	KGILQTVK	K1(DSBU)	1	Cas9	739	13599	20190423_QExHFX4_RSLC5_Beveridge_Clausen_IMP_DSBU_alone.raw	F2
FALSE	APLSASMIKR-FIKPILEK	DSBU	Intra	MS2	MS2	1	1	58.55	58.55	758.10907	3	2272.312656	18383	71.8531	-1.28552	FALSE	54.03	Cas9-Cas9	APLSASMIKR	M7(Oxidation);K9(DSBU)	9	Cas9	327	FIKPILEK	K3(DSBU)	3	Cas9	381	18383	20190423_QExHFX4_RSLC5_Beveridge_Clausen_IMP_DSBU_alone.raw	F2
FALSE	LVDSTDKADLR-GQKNSR	DSBU	Intra	MS2	MS2	1	1	57.71	57.71	706.370911	3	2117.098179	8709	41.3807	-1.72193	FALSE	49.07	Cas9-Cas9	LVDSTDKADLR	K7(DSBU)	7	Cas9	152	GQKNSR	K3(DSBU)	3	Cas9	779	8709	20190423_QExHFX4_RSLC5_Beveridge_Clausen_IMP_DSBU_alone.raw	F2
FALSE	MKNYWR-KGILQTVK	DSBU	Intra	MS2	MS2	1	1	57.71	57.71	660.368469	3	1979.090855	14872	61.2981	-0.678	FALSE	42.1	Cas9-Cas9	MKNYWR	K2(DSBU)	2	Cas9	884	KGILQTVK	K1(DSBU)	1	Cas9	739	14872	20190423_QExHFX4_RSLC5_Beveridge_Clausen_IMP_DSBU_alone.raw	F2
FALSE	NPIDFLEAKGYK-APLSASMIKR	DSBU	Intra	MS2	MS2	1	1	57.33	50.65	888.479614	3	2663.42429	22616	85.2726	-0.65924	FALSE	61.04	Cas9-Cas9	NPIDFLEAKGYK	K9(DSBU)	9	Cas9	1189	APLSASMIKR	K9(DSBU)	9	Cas9	327	22616	20190423_QExHFX4_RSLC5_Beveridge_Clausen_IMP_DSBU_alone.raw	F2
FALSE	FIKPILEK-KLINGIR	DSBU	Intra	MS2	MS2	1	1	57.07	48.92	666.083069	3	1996.234653	17529	69.2737	-1.45808	FALSE	49.07	Cas9-Cas9	FIKPILEK	K3(DSBU)	3	Cas9	381	KLINGIR	K1(DSBU)	1	Cas9	669	17529	20190423_QExHFX4_RSLC5_Beveridge_Clausen_IMP_DSBU_alone.raw	F2
FALSE	SSFEKNPIDFLEAK-VLSAYNKHR	DSBU	Intra	MS2	MS2	1	1	56.97	56.97	969.838806	3	2907.501865	19417	75.1049	-0.66477	FALSE	61.04	Cas9-Cas9	SSFEKNPIDFLEAK	K5(DSBU)	5	Cas9	1180	VLSAYNKHR	K7(DSBU)	7	Cas9	1300	19417	20190423_QExHFX4_RSLC5_Beveridge_Clausen_IMP_DSBU_alone.raw	F2
FALSE	VKYVTEGMR-VPSKK	DSBU	Intra	MS2	MS2	1	1	56.94	56.94	618.003967	3	1851.997349	9149	42.8905	1.26778	FALSE	49.07	Cas9-Cas9	VKYVTEGMR	K2(DSBU);M8(Oxidation)	2	Cas9	532	VPSKK	K4(DSBU)	4	Cas9	34	9149	20190423_QExHFX4_RSLC5_Beveridge_Clausen_IMP_DSBU_alone.raw	F2
FALSE	KFDNLTK-SDKNR	DSBU	Intra	MS2	MS2	1	1	56.94	56.94	560.629333	3	1679.873447	7821	38.3218	-1.38386	FALSE	42.1	Cas9-Cas9	KFDNLTK	K1(DSBU)	1	Cas9	900	SDKNR	K3(DSBU)	3	Cas9	866	7821	20190423_QExHFX4_RSLC5_Beveridge_Clausen_IMP_DSBU_alone.raw	F2
FALSE	KFDNLTK-SDKNR	DSBU	Intra	MS2	MS2	1	1	56.94	56.94	560.628357	3	1679.870518	7969	38.8534	0.36118	FALSE	39.46	Cas9-Cas9	KFDNLTK	K1(DSBU)	1	Cas9	900	SDKNR	K3(DSBU)	3	Cas9	866	7969	20190423_QExHFX4_RSLC5_Beveridge_Clausen_IMP_DSBU_alone.raw	F2
FALSE	AGFIKR-GQKNSR	DSBU	Intra	MS2	MS2	1	1	56.47	56.47	525.96228	3	1575.872288	7505	37.2183	-0.56441	FALSE	45.23	Cas9-Cas9	AGFIKR	K5(DSBU)	5	Cas9	922	GQKNSR	K3(DSBU)	3	Cas9	779	7505	20190423_QExHFX4_RSLC5_Beveridge_Clausen_IMP_DSBU_alone.raw	F2
FALSE	AGFIKR-GQKNSR	DSBU	Intra	MS2	MS2	1	1	56.47	56.47	525.962158	3	1575.871922	7067	35.5379	-0.33188	FALSE	49.07	Cas9-Cas9	AGFIKR	K5(DSBU)	5	Cas9	922	GQKNSR	K3(DSBU)	3	Cas9	779	7067	20190423_QExHFX4_RSLC5_Beveridge_Clausen_IMP_DSBU_alone.raw	F2
FALSE	AGFIKR-GQKNSR	DSBU	Intra	MS2	MS2	1	1	56.47	56.47	525.962402	3	1575.872654	6227	32.5264	-0.79695	FALSE	35.88	Cas9-Cas9	AGFIKR	K5(DSBU)	5	Cas9	922	GQKNSR	K3(DSBU)	3	Cas9	779	6227	20190423_QExHFX4_RSLC5_Beveridge_Clausen_IMP_DSBU_alone.raw	F2
FALSE	AGFIKR-GQKNSR	DSBU	Intra	MS2	MS2	1	1	56.47	56.47	525.962952	3	1575.874302	5842	31.0024	-1.84336	FALSE	35.88	Cas9-Cas9	AGFIKR	K5(DSBU)	5	Cas9	922	GQKNSR	K3(DSBU)	3	Cas9	779	5842	20190423_QExHFX4_RSLC5_Beveridge_Clausen_IMP_DSBU_alone.raw	F2
FALSE	MKNYWR-KGILQTVK	DSBU	Intra	MS2	MS2	1	1	56.47	56.47	495.527069	4	1979.086447	14854	61.245	1.55041	FALSE	35.17	Cas9-Cas9	MKNYWR	K2(DSBU)	2	Cas9	884	KGILQTVK	K1(DSBU)	1	Cas9	739	14854	20190423_QExHFX4_RSLC5_Beveridge_Clausen_IMP_DSBU_alone.raw	F2
FALSE	APLSASMIKR-FIKPILEK	DSBU	Intra	MS2	MS2	1	1	56.09	47.81	752.777466	3	2256.317844	18362	71.7891	-1.34013	FALSE	31.75	Cas9-Cas9	APLSASMIKR	K9(DSBU)	9	Cas9	327	FIKPILEK	K3(DSBU)	3	Cas9	381	18362	20190423_QExHFX4_RSLC5_Beveridge_Clausen_IMP_DSBU_alone.raw	F2
FALSE	AIVDLLFKTNR-SEQEIGKATAK	DSBU	Intra	MS2	MS2	1	1	56.09	56.09	882.820557	3	2646.447117	20716	79.083	-0.38183	FALSE	61.04	Cas9-Cas9	AIVDLLFKTNR	K8(DSBU)	8	Cas9	558	SEQEIGKATAK	K7(DSBU)	7	Cas9	1035	20716	20190423_QExHFX4_RSLC5_Beveridge_Clausen_IMP_DSBU_alone.raw	F2
FALSE	EKIEK-KVTVK	DSBU	Intra	MS2	MS2	1	1	55.6	33.23	472.620544	3	1415.84708	5083	27.708	-0.19324	FALSE	39.46	Cas9-Cas9	EKIEK	K2(DSBU)	2	Cas9	443	KVTVK	K1(DSBU)	1	Cas9	562	5083	20190423_QExHFX4_RSLC5_Beveridge_Clausen_IMP_DSBU_alone.raw	F2
FALSE	APLSASMIKR-KFDNLTK	DSBU	Intra	MS2	MS2	1	1	55.52	55.52	717.393432	3	2150.165745	15575	63.4165	-0.9046	FALSE	45.23	Cas9-Cas9	APLSASMIKR	M7(Oxidation);K9(DSBU)	9	Cas9	327	KFDNLTK	K1(DSBU)	1	Cas9	900	15575	20190423_QExHFX4_RSLC5_Beveridge_Clausen_IMP_DSBU_alone.raw	F2
FALSE	FDNLTKAER-VKYVTEGMR	DSBU	Intra	MS2	MS2	1	1	54.76	46.82	597.55719	4	2387.20693	13940	58.4496	-1.9106	FALSE	30.28	Cas9-Cas9	FDNLTKAER	K6(DSBU)	6	Cas9	906	VKYVTEGMR	K2(DSBU);M8(Oxidation)	2	Cas9	532	13940	20190423_QExHFX4_RSLC5_Beveridge_Clausen_IMP_DSBU_alone.raw	F2
FALSE	GKSDNVPSEEVVK-VKYVTEGMR	DSBU	Intra	MS2	MS2	1	1	54.53	54.53	894.453735	3	2681.346653	11629	51.0939	-0.58982	FALSE	49.07	Cas9-Cas9	GKSDNVPSEEVVK	K2(DSBU)	2	Cas9	870	VKYVTEGMR	K2(DSBU);M8(Oxidation)	2	Cas9	532	11629	20190423_QExHFX4_RSLC5_Beveridge_Clausen_IMP_DSBU_alone.raw	F2
FALSE	GKSDNVPSEEVVK-VKYVTEGMR	DSBU	Intra	MS2	MS2	1	1	54.53	54.53	894.45343	3	2681.345737	13215	56.1895	-0.24825	FALSE	45.23	Cas9-Cas9	GKSDNVPSEEVVK	K2(DSBU)	2	Cas9	870	VKYVTEGMR	K2(DSBU);M8(Oxidation)	2	Cas9	532	13215	20190423_QExHFX4_RSLC5_Beveridge_Clausen_IMP_DSBU_alone.raw	F2
FALSE	YPKLESEFVYGDYK-IIKDK	DSBU	Intra	MS2	MS2	1	1	53.48	35.98	850.444763	3	2549.319736	18620	72.579	-0.92316	FALSE	84.95	Cas9-Cas9	YPKLESEFVYGDYK	K3(DSBU)	3	Cas9	1007	IIKDK	K3(DSBU)	3	Cas9	606	18620	20190423_QExHFX4_RSLC5_Beveridge_Clausen_IMP_DSBU_alone.raw	F2
FALSE	VKYVTEGMR-VPSKK	DSBU	Intra	MS2	MS2	1	1	53.48	53.48	618.004761	3	1851.999729	7322	36.5373	-0.01822	FALSE	35.88	Cas9-Cas9	VKYVTEGMR	K2(DSBU);M8(Oxidation)	2	Cas9	532	VPSKK	K4(DSBU)	4	Cas9	34	7322	20190423_QExHFX4_RSLC5_Beveridge_Clausen_IMP_DSBU_alone.raw	F2
FALSE	LKGSPEDNEQK-LKSVK	DSBU	Intra	MS2	MS2	1	1	53.48	31.41	672.032898	3	2014.084141	6802	34.5806	-1.30644	FALSE	54.03	Cas9-Cas9	LKGSPEDNEQK	K2(DSBU)	2	Cas9	1250	LKSVK	K2(DSBU)	2	Cas9	1162	6802	20190423_QExHFX4_RSLC5_Beveridge_Clausen_IMP_DSBU_alone.raw	F2
FALSE	FIKPILEK-KFDNLTK	DSBU	Intra	MS2	MS2	1	1	53.47	53.47	683.398804	3	2048.181858	17435	68.9825	-1.37656	FALSE	54.85	Cas9-Cas9	FIKPILEK	K3(DSBU)	3	Cas9	381	KFDNLTK	K1(DSBU)	1	Cas9	900	17435	20190423_QExHFX4_RSLC5_Beveridge_Clausen_IMP_DSBU_alone.raw	F2
FALSE	VMKQLK-GYKEVK	DSBU	Intra	MS2	MS2	1	1	53.23	42.6	555.651977	3	1664.94138	8435	40.4094	-0.59492	FALSE	45.23	Cas9-Cas9	VMKQLK	K3(DSBU)	3	Cas9	653	GYKEVK	K3(DSBU)	3	Cas9	1192	8435	20190423_QExHFX4_RSLC5_Beveridge_Clausen_IMP_DSBU_alone.raw	F2
FALSE	KDLIIK-DKPIR	DSBU	Intra	MS2	MS2	1	1	52.68	22.58	518.319153	3	1552.942905	12548	54.0535	-0.51627	FALSE	49.07	Cas9-Cas9	KDLIIK	K1(DSBU)	1	Cas9	1196	DKPIR	K2(DSBU)	2	Cas9	1304	12548	20190423_QExHFX4_RSLC5_Beveridge_Clausen_IMP_DSBU_alone.raw	F2
FALSE	AGFIKR-GQKNSR	DSBU	Intra	MS2	MS2	1	1	52.61	52.61	525.961975	3	1575.871372	6086	32.0137	0.01692	FALSE	45.23	Cas9-Cas9	AGFIKR	K5(DSBU)	5	Cas9	922	GQKNSR	K3(DSBU)	3	Cas9	779	6086	20190423_QExHFX4_RSLC5_Beveridge_Clausen_IMP_DSBU_alone.raw	F2
FALSE	KDFQFYK-GQKNSR	DSBU	Intra	MS2	MS2	1	1	52.61	52.61	620.651489	3	1859.939915	10464	47.2981	-0.02277	FALSE	45.23	Cas9-Cas9	KDFQFYK	K1(DSBU)	1	Cas9	972	GQKNSR	K3(DSBU)	3	Cas9	779	10464	20190423_QExHFX4_RSLC5_Beveridge_Clausen_IMP_DSBU_alone.raw	F2
FALSE	MTNFDKNLPNEK-SKLVSDFR	DSBU	Intra	MS2	MS2	1	1	52.27	52.27	871.770935	3	2613.298252	16080	64.9649	-0.20065	FALSE	54.03	Cas9-Cas9	MTNFDKNLPNEK	M1(Oxidation);K6(DSBU)	6	Cas9	504	SKLVSDFR	K2(DSBU)	2	Cas9	965	16080	20190423_QExHFX4_RSLC5_Beveridge_Clausen_IMP_DSBU_alone.raw	F2
FALSE	LKTYAHLFDDK-ESILPKR	DSBU	Intra	MS2	MS2	1	1	51.05	51.05	796.769897	3	2388.295139	17142	68.1474	-1.24284	FALSE	45.23	Cas9-Cas9	LKTYAHLFDDK	K2(DSBU)	2	Cas9	641	ESILPKR	K6(DSBU)	6	Cas9	1117	17142	20190423_QExHFX4_RSLC5_Beveridge_Clausen_IMP_DSBU_alone.raw	F2
FALSE	GGLSELDKAGFIK-VITLKSK	DSBU	Intra	MS2	MS2	1	1	51.05	51.05	773.451782	3	2318.340794	19492	75.3245	-3.37421	FALSE	54.03	Cas9-Cas9	GGLSELDKAGFIK	K8(DSBU)	8	Cas9	917	VITLKSK	K5(DSBU)	5	Cas9	963	19492	20190423_QExHFX4_RSLC5_Beveridge_Clausen_IMP_DSBU_alone.raw	F2
FALSE	IIKDK-LKSVK	DSBU	Intra	MS2	MS2	1	1	51	27.3	347.223663	4	1385.872824	6124	32.1546	-0.14151	FALSE	45.23	Cas9-Cas9	IIKDK	K3(DSBU)	3	Cas9	606	LKSVK	K2(DSBU)	2	Cas9	1162	6124	20190423_QExHFX4_RSLC5_Beveridge_Clausen_IMP_DSBU_alone.raw	F2
FALSE	ESILPKR-KMIAK	DSBU	Intra	MS2	MS2	1	1	51	51	548.655334	3	1643.95145	8942	42.1749	-0.0984	FALSE	35.88	Cas9-Cas9	ESILPKR	K6(DSBU)	6	Cas9	1117	KMIAK	K1(DSBU);M2(Oxidation)	1	Cas9	1024	8942	20190423_QExHFX4_RSLC5_Beveridge_Clausen_IMP_DSBU_alone.raw	F2
FALSE	IIKDK-LKSVK	DSBU	Intra	MS2	MS2	1	1	51	25.42	462.629211	3	1385.873081	6291	32.7565	-0.32751	FALSE	45.23	Cas9-Cas9	IIKDK	K3(DSBU)	3	Cas9	606	LKSVK	K2(DSBU)	2	Cas9	1162	6291	20190423_QExHFX4_RSLC5_Beveridge_Clausen_IMP_DSBU_alone.raw	F2
FALSE	KGILQTVK-LSKSR	DSBU	Intra	MS2	MS2	1	1	51	51	558.00885	3	1672.011997	9328	43.4634	-0.24923	FALSE	42.1	Cas9-Cas9	KGILQTVK	K1(DSBU)	1	Cas9	739	LSKSR	K3(DSBU)	3	Cas9	222	9328	20190423_QExHFX4_RSLC5_Beveridge_Clausen_IMP_DSBU_alone.raw	F2
FALSE	LKGSPEDNEQK-LKSVK	DSBU	Intra	MS2	MS2	1	1	50.4	36.43	672.033691	3	2014.086521	7404	36.8476	-2.4889	FALSE	42.1	Cas9-Cas9	LKGSPEDNEQK	K2(DSBU)	2	Cas9	1250	LKSVK	K2(DSBU)	2	Cas9	1162	7404	20190423_QExHFX4_RSLC5_Beveridge_Clausen_IMP_DSBU_alone.raw	F2
FALSE	ESILPKR-KMIAK	DSBU	Intra	MS2	MS2	1	1	50.4	50.4	548.655517	3	1643.952	9096	42.7088	-0.43275	FALSE	49.07	Cas9-Cas9	ESILPKR	K6(DSBU)	6	Cas9	1117	KMIAK	K1(DSBU);M2(Oxidation)	1	Cas9	1024	9096	20190423_QExHFX4_RSLC5_Beveridge_Clausen_IMP_DSBU_alone.raw	F2
FALSE	APLSASMIKR-SDKNR	DSBU	Intra	MS2	MS2	1	1	50.4	50.4	635.339172	3	1904.002964	8308	39.9836	-0.6008	FALSE	54.03	Cas9-Cas9	APLSASMIKR	M7(Oxidation);K9(DSBU)	9	Cas9	327	SDKNR	K3(DSBU)	3	Cas9	866	8308	20190423_QExHFX4_RSLC5_Beveridge_Clausen_IMP_DSBU_alone.raw	F2
FALSE	APLSASMIKR-KLINGIR	DSBU	Intra	MS2	MS2	1	1	50.31	50.31	694.745727	3	2082.22263	15739	63.8961	-0.49935	FALSE	35.88	Cas9-Cas9	APLSASMIKR	K9(DSBU)	9	Cas9	327	KLINGIR	K1(DSBU)	1	Cas9	669	15739	20190423_QExHFX4_RSLC5_Beveridge_Clausen_IMP_DSBU_alone.raw	F2
FALSE	HKPENIVIEMAR-YDENDKLIR	DSBU	Intra	MS2	MS2	1	1	50.04	37.97	938.479919	3	2813.425205	17297	68.5828	-0.05387	FALSE	61.04	Cas9-Cas9	HKPENIVIEMAR	K2(DSBU);M10(Oxidation)	2	Cas9	759	YDENDKLIR	K6(DSBU)	6	Cas9	952	17297	20190423_QExHFX4_RSLC5_Beveridge_Clausen_IMP_DSBU_alone.raw	F2
FALSE	VKYVTEGMR-EDYFKK	DSBU	Intra	MS2	MS2	1	1	49.37	49.37	703.023804	3	2107.056858	14028	58.7365	-1.90159	FALSE	54.03	Cas9-Cas9	VKYVTEGMR	K2(DSBU)	2	Cas9	532	EDYFKK	K5(DSBU)	5	Cas9	574	14028	20190423_QExHFX4_RSLC5_Beveridge_Clausen_IMP_DSBU_alone.raw	F2
FALSE	VMKQLK-GQKNSR	DSBU	Intra	MS2	MS2	1	1	49.37	40.76	544.307007	3	1630.906467	5125	27.8877	-0.44909	FALSE	45.23	Cas9-Cas9	VMKQLK	K3(DSBU)	3	Cas9	653	GQKNSR	K3(DSBU)	3	Cas9	779	5125	20190423_QExHFX4_RSLC5_Beveridge_Clausen_IMP_DSBU_alone.raw	F2
FALSE	NSDKLIAR-KGILQTVK	DSBU	Intra	MS2	MS2	1	1	49.21	43.62	500.297729	4	1998.169088	13232	56.2563	0.75723	FALSE	39.46	Cas9-Cas9	NSDKLIAR	K4(DSBU)	4	Cas9	1122	KGILQTVK	K1(DSBU)	1	Cas9	739	13232	20190423_QExHFX4_RSLC5_Beveridge_Clausen_IMP_DSBU_alone.raw	F2
FALSE	GKSDNVPSEEVVK-VKYVTEGMR	DSBU	Intra	MS2	MS2	1	1	48.76	48.76	894.45404	3	2681.347568	11955	52.1411	-0.93139	FALSE	39.46	Cas9-Cas9	GKSDNVPSEEVVK	K2(DSBU)	2	Cas9	870	VKYVTEGMR	K2(DSBU);M8(Oxidation)	2	Cas9	532	11955	20190423_QExHFX4_RSLC5_Beveridge_Clausen_IMP_DSBU_alone.raw	F2
FALSE	AGFIKR-GQKNSR	DSBU	Intra	MS2	MS2	1	1	47.99	47.99	525.962219	3	1575.872105	5493	29.4831	-0.44815	FALSE	45.23	Cas9-Cas9	AGFIKR	K5(DSBU)	5	Cas9	922	GQKNSR	K3(DSBU)	3	Cas9	779	5493	20190423_QExHFX4_RSLC5_Beveridge_Clausen_IMP_DSBU_alone.raw	F2
FALSE	AGFIKR-GQKNSR	DSBU	Intra	MS2	MS2	1	1	47.92	47.92	394.723999	4	1575.874166	5587	29.8804	-1.75731	FALSE	37.17	Cas9-Cas9	AGFIKR	K5(DSBU)	5	Cas9	922	GQKNSR	K3(DSBU)	3	Cas9	779	5587	20190423_QExHFX4_RSLC5_Beveridge_Clausen_IMP_DSBU_alone.raw	F2
FALSE	APLSASMIKR-KFDNLTK	DSBU	Intra	MS2	MS2	1	1	47.64	47.64	717.393494	3	2150.165928	13357	56.6767	-0.9898	FALSE	69.9	Cas9-Cas9	APLSASMIKR	M7(Oxidation);K9(DSBU)	9	Cas9	327	KFDNLTK	K1(DSBU)	1	Cas9	900	13357	20190423_QExHFX4_RSLC5_Beveridge_Clausen_IMP_DSBU_alone.raw	F2
FALSE	APLSASMIKR-KFDNLTK	DSBU	Intra	MS2	MS2	1	1	47.64	47.64	717.394287	3	2150.168308	13573	57.344	-2.09738	FALSE	45.23	Cas9-Cas9	APLSASMIKR	M7(Oxidation);K9(DSBU)	9	Cas9	327	KFDNLTK	K1(DSBU)	1	Cas9	900	13573	20190423_QExHFX4_RSLC5_Beveridge_Clausen_IMP_DSBU_alone.raw	F2
FALSE	FKVLGNTDR-ESILPKR	DSBU	Intra	MS2	MS2	1	1	47.64	47.64	696.39209	3	2087.161716	16231	65.4457	-0.45648	FALSE	49.07	Cas9-Cas9	FKVLGNTDR	K2(DSBU)	2	Cas9	37	ESILPKR	K6(DSBU)	6	Cas9	1117	16231	20190423_QExHFX4_RSLC5_Beveridge_Clausen_IMP_DSBU_alone.raw	F2
FALSE	ESILPKR-KMIAK	DSBU	Intra	MS2	MS2	1	1	47.63	47.63	548.654907	3	1643.950169	9343	43.5115	0.68175	FALSE	49.07	Cas9-Cas9	ESILPKR	K6(DSBU)	6	Cas9	1117	KMIAK	K1(DSBU);M2(Oxidation)	1	Cas9	1024	9343	20190423_QExHFX4_RSLC5_Beveridge_Clausen_IMP_DSBU_alone.raw	F2
FALSE	IIKDK-LKSVK	DSBU	Intra	MS2	MS2	1	1	47.14	21.56	462.629028	3	1385.872532	6513	33.5367	0.06915	FALSE	42.1	Cas9-Cas9	IIKDK	K3(DSBU)	3	Cas9	606	LKSVK	K2(DSBU)	2	Cas9	1162	6513	20190423_QExHFX4_RSLC5_Beveridge_Clausen_IMP_DSBU_alone.raw	F2
FALSE	FKVLGNTDR-KMIAK	DSBU	Intra	MS2	MS2	1	1	47.14	47.14	617.677368	3	1851.017551	9887	45.4103	-1.01166	FALSE	49.07	Cas9-Cas9	FKVLGNTDR	K2(DSBU)	2	Cas9	37	KMIAK	K1(DSBU);M2(Oxidation)	1	Cas9	1024	9887	20190423_QExHFX4_RSLC5_Beveridge_Clausen_IMP_DSBU_alone.raw	F2
FALSE	VKYVTEGMR-VPSKK	DSBU	Intra	MS2	MS2	1	1	47.14	47.14	612.673645	3	1836.006382	8977	42.2986	-0.87258	FALSE	42.1	Cas9-Cas9	VKYVTEGMR	K2(DSBU)	2	Cas9	532	VPSKK	K4(DSBU)	4	Cas9	34	8977	20190423_QExHFX4_RSLC5_Beveridge_Clausen_IMP_DSBU_alone.raw	F2
FALSE	DKPIR-LSKSR	DSBU	Intra	MS2	MS2	1	1	47.14	34.79	471.944427	3	1413.818729	6727	34.3149	-1.0556	FALSE	28.93	Cas9-Cas9	DKPIR	K2(DSBU)	2	Cas9	1304	LSKSR	K3(DSBU)	3	Cas9	222	6727	20190423_QExHFX4_RSLC5_Beveridge_Clausen_IMP_DSBU_alone.raw	F2
FALSE	KDLIIK-LSKSR	DSBU	Intra	MS2	MS2	1	1	47.14	9.14	505.645874	3	1514.923069	10140	46.2311	2.23601	FALSE	49.07	Cas9-Cas9	KDLIIK	K1(DSBU)	1	Cas9	1196	LSKSR	K3(DSBU)	3	Cas9	222	10140	20190423_QExHFX4_RSLC5_Beveridge_Clausen_IMP_DSBU_alone.raw	F2
FALSE	LKGSPEDNEQK-IIKDK	DSBU	Intra	MS2	MS2	1	1	47.14	25.08	686.035828	3	2056.09293	6755	34.4003	-0.41572	FALSE	42.1	Cas9-Cas9	LKGSPEDNEQK	K2(DSBU)	2	Cas9	1250	IIKDK	K3(DSBU)	3	Cas9	606	6755	20190423_QExHFX4_RSLC5_Beveridge_Clausen_IMP_DSBU_alone.raw	F2
FALSE	YDENDKLIR-DFQFYKVR	DSBU	Intra	MS2	MS2	1	1	47.05	43.5	821.747925	3	2463.229221	20983	79.9547	0.43821	FALSE	54.03	Cas9-Cas9	YDENDKLIR	K6(DSBU)	6	Cas9	952	DFQFYKVR	K6(DSBU)	6	Cas9	978	20983	20190423_QExHFX4_RSLC5_Beveridge_Clausen_IMP_DSBU_alone.raw	F2
FALSE	DKPIR-LSKSR	DSBU	Intra	MS2	MS2	1	1	46.62	46.62	471.944641	3	1413.81937	6309	32.821	-1.50921	FALSE	39.46	Cas9-Cas9	DKPIR	K2(DSBU)	2	Cas9	1304	LSKSR	K3(DSBU)	3	Cas9	222	6309	20190423_QExHFX4_RSLC5_Beveridge_Clausen_IMP_DSBU_alone.raw	F2
FALSE	KGILQTVK-DKPIR	DSBU	Intra	MS2	MS2	1	1	46.62	36.48	428.262421	4	1710.027853	11362	50.2475	-0.36401	FALSE	42.1	Cas9-Cas9	KGILQTVK	K1(DSBU)	1	Cas9	739	DKPIR	K2(DSBU)	2	Cas9	1304	11362	20190423_QExHFX4_RSLC5_Beveridge_Clausen_IMP_DSBU_alone.raw	F2
FALSE	KGILQTVK-DKPIR	DSBU	Intra	MS2	MS2	1	1	46.62	36.48	428.261993	4	1710.026144	11889	51.9337	0.63597	FALSE	45.23	Cas9-Cas9	KGILQTVK	K1(DSBU)	1	Cas9	739	DKPIR	K2(DSBU)	2	Cas9	1304	11889	20190423_QExHFX4_RSLC5_Beveridge_Clausen_IMP_DSBU_alone.raw	F2
FALSE	GYKEVK-GQKNSR	DSBU	Intra	MS2	MS2	1	1	46.07	46.07	536.621765	3	1607.850742	4510	25.1298	-0.46527	FALSE	49.07	Cas9-Cas9	GYKEVK	K3(DSBU)	3	Cas9	1192	GQKNSR	K3(DSBU)	3	Cas9	779	4510	20190423_QExHFX4_RSLC5_Beveridge_Clausen_IMP_DSBU_alone.raw	F2
FALSE	TYAHLFDDKVMK-DKQSGK	DSBU	Intra	MS2	MS2	1	1	45.99	38.34	582.044067	4	2325.15444	13665	57.6226	-0.03513	FALSE	42.1	Cas9-Cas9	TYAHLFDDKVMK	K9(DSBU)	9	Cas9	650	DKQSGK	K2(DSBU)	2	Cas9	677	13665	20190423_QExHFX4_RSLC5_Beveridge_Clausen_IMP_DSBU_alone.raw	F2
FALSE	SKLVSDFR-KDWDPK	DSBU	Intra	MS2	MS2	1	1	45.99	45.99	645.671203	3	1934.999058	15097	61.9767	-1.03665	FALSE	54.03	Cas9-Cas9	SKLVSDFR	K2(DSBU)	2	Cas9	965	KDWDPK	K1(DSBU)	1	Cas9	1128	15097	20190423_QExHFX4_RSLC5_Beveridge_Clausen_IMP_DSBU_alone.raw	F2
FALSE	DDSIDNKVLTR-MKNYWR	DSBU	Intra	MS2	MS2	1	1	45.99	45.99	790.063415	3	2368.175693	18791	73.1126	-1.81157	FALSE	49.07	Cas9-Cas9	DDSIDNKVLTR	K7(DSBU)	7	Cas9	859	MKNYWR	K2(DSBU)	2	Cas9	884	18791	20190423_QExHFX4_RSLC5_Beveridge_Clausen_IMP_DSBU_alone.raw	F2
FALSE	NPIDFLEAKGYK-APLSASMIKR	DSBU	Intra	MS2	MS2	1	1	45.88	45.88	893.812439	3	2679.422764	22651	85.3861	-1.98426	FALSE	73.05	Cas9-Cas9	NPIDFLEAKGYK	K9(DSBU)	9	Cas9	1189	APLSASMIKR	M7(Oxidation);K9(DSBU)	9	Cas9	327	22651	20190423_QExHFX4_RSLC5_Beveridge_Clausen_IMP_DSBU_alone.raw	F2
FALSE	APLSASMIKR-FIKPILEK	DSBU	Intra	MS2	MS2	1	1	45.75	45.75	758.107971	3	2272.30936	18374	71.8233	0.16559	FALSE	33.37	Cas9-Cas9	APLSASMIKR	M7(Oxidation);K9(DSBU)	9	Cas9	327	FIKPILEK	K3(DSBU)	3	Cas9	381	18374	20190423_QExHFX4_RSLC5_Beveridge_Clausen_IMP_DSBU_alone.raw	F2
FALSE	VMKQLK-GQKNSR	DSBU	Intra	MS2	MS2	1	1	45.03	45.03	549.638794	3	1646.901829	4199	23.7588	-0.71613	FALSE	57.75	Cas9-Cas9	VMKQLK	M2(Oxidation);K3(DSBU)	3	Cas9	653	GQKNSR	K3(DSBU)	3	Cas9	779	4199	20190423_QExHFX4_RSLC5_Beveridge_Clausen_IMP_DSBU_alone.raw	F2
FALSE	GYKEVK-AGFIKR	DSBU	Intra	MS2	MS2	1	1	45.03	45.03	537.307922	3	1609.909214	9860	45.3289	-1.96468	FALSE	49.07	Cas9-Cas9	GYKEVK	K3(DSBU)	3	Cas9	1192	AGFIKR	K5(DSBU)	5	Cas9	922	9860	20190423_QExHFX4_RSLC5_Beveridge_Clausen_IMP_DSBU_alone.raw	F2
FALSE	DWDPKK-IIKDK	DSBU	Intra	MS2	MS2	1	1	45.03	29.98	533.962585	3	1599.873203	10581	47.708	0.55098	FALSE	39.46	Cas9-Cas9	DWDPKK	K5(DSBU)	5	Cas9	1133	IIKDK	K3(DSBU)	3	Cas9	606	10581	20190423_QExHFX4_RSLC5_Beveridge_Clausen_IMP_DSBU_alone.raw	F2
FALSE	AGFIKR-GQKNSR	DSBU	Intra	MS2	MS2	1	1	45.03	45.03	394.723633	4	1575.872702	5741	30.5397	-0.82717	FALSE	37.17	Cas9-Cas9	AGFIKR	K5(DSBU)	5	Cas9	922	GQKNSR	K3(DSBU)	3	Cas9	779	5741	20190423_QExHFX4_RSLC5_Beveridge_Clausen_IMP_DSBU_alone.raw	F2
FALSE	VNTEITKAPLSASMIK-ESILPKR	DSBU	Intra	MS2	MS2	1	1	44.8	44.8	914.181091	3	2740.528721	18809	73.1639	-0.36246	FALSE	49.07	Cas9-Cas9	VNTEITKAPLSASMIK	K7(DSBU)	7	Cas9	318	ESILPKR	K6(DSBU)	6	Cas9	1117	18809	20190423_QExHFX4_RSLC5_Beveridge_Clausen_IMP_DSBU_alone.raw	F2
FALSE	KDLIIK-LSKSR	DSBU	Intra	MS2	MS2	1	1	43.82	17.26	505.646698	3	1514.925541	9976	45.7007	0.60321	FALSE	42.1	Cas9-Cas9	KDLIIK	K1(DSBU)	1	Cas9	1196	LSKSR	K3(DSBU)	3	Cas9	222	9976	20190423_QExHFX4_RSLC5_Beveridge_Clausen_IMP_DSBU_alone.raw	F2
FALSE	NSDKLIAR-LSKSR	DSBU	Intra	MS2	MS2	1	1	43.82	35.54	567.992065	3	1701.961643	8083	39.2444	-0.60872	FALSE	61.04	Cas9-Cas9	NSDKLIAR	K4(DSBU)	4	Cas9	1122	LSKSR	K3(DSBU)	3	Cas9	222	8083	20190423_QExHFX4_RSLC5_Beveridge_Clausen_IMP_DSBU_alone.raw	F2
FALSE	NSDKLIAR-DKPIR	DSBU	Intra	MS2	MS2	1	1	43.82	43.82	580.663391	3	1739.97562	10568	47.6608	0.36666	FALSE	61.04	Cas9-Cas9	NSDKLIAR	K4(DSBU)	4	Cas9	1122	DKPIR	K2(DSBU)	2	Cas9	1304	10568	20190423_QExHFX4_RSLC5_Beveridge_Clausen_IMP_DSBU_alone.raw	F2
FALSE	DDSIDNKVLTR-DKPIR	DSBU	Intra	MS2	MS2	1	1	43.82	43.82	700.374817	3	2099.109898	14935	61.479	-0.36941	FALSE	42.1	Cas9-Cas9	DDSIDNKVLTR	K7(DSBU)	7	Cas9	859	DKPIR	K2(DSBU)	2	Cas9	1304	14935	20190423_QExHFX4_RSLC5_Beveridge_Clausen_IMP_DSBU_alone.raw	F2
FALSE	VKYVTEGMR-VPSKK	DSBU	Intra	MS2	MS2	1	1	43.82	43.82	612.672607	3	1836.003269	9140	42.8567	0.82377	FALSE	45.23	Cas9-Cas9	VKYVTEGMR	K2(DSBU)	2	Cas9	532	VPSKK	K4(DSBU)	4	Cas9	34	9140	20190423_QExHFX4_RSLC5_Beveridge_Clausen_IMP_DSBU_alone.raw	F2
FALSE	HKPENIVIEMAR-FDNLTKAER	DSBU	Intra	MS2	MS2	1	1	42.4	34.46	686.106872	4	2741.405661	16286	65.6056	-0.63355	FALSE	45.23	Cas9-Cas9	HKPENIVIEMAR	K2(DSBU);M10(Oxidation)	2	Cas9	759	FDNLTKAER	K6(DSBU)	6	Cas9	906	16286	20190423_QExHFX4_RSLC5_Beveridge_Clausen_IMP_DSBU_alone.raw	F2
FALSE	HKPENIVIEMAR-DFQFYKVR	DSBU	Intra	MS2	MS2	1	1	42.4	42.4	688.357971	4	2750.410055	20604	78.7326	-0.64509	FALSE	54.03	Cas9-Cas9	HKPENIVIEMAR	K2(DSBU);M10(Oxidation)	2	Cas9	759	DFQFYKVR	K6(DSBU)	6	Cas9	978	20604	20190423_QExHFX4_RSLC5_Beveridge_Clausen_IMP_DSBU_alone.raw	F2
FALSE	GGLSELDKAGFIK-QLKEDYFK	DSBU	Intra	MS2	MS2	1	1	42.32	42.32	867.458557	3	2600.361118	21744	82.3969	-0.18179	FALSE	39.46	Cas9-Cas9	GGLSELDKAGFIK	K8(DSBU)	8	Cas9	917	QLKEDYFK	K3(DSBU)	3	Cas9	569	21744	20190423_QExHFX4_RSLC5_Beveridge_Clausen_IMP_DSBU_alone.raw	F2
FALSE	HKPENIVIEMAR-DFQFYKVR	DSBU	Intra	MS2	MS2	1	1	42.11	42.11	688.357544	4	2750.408346	17834	70.1581	-0.02351	FALSE	61.04	Cas9-Cas9	HKPENIVIEMAR	K2(DSBU);M10(Oxidation)	2	Cas9	759	DFQFYKVR	K6(DSBU)	6	Cas9	978	17834	20190423_QExHFX4_RSLC5_Beveridge_Clausen_IMP_DSBU_alone.raw	F2
FALSE	DKPIR-LSKSR	DSBU	Intra	MS2	MS2	1	1	41.96	41.96	471.943909	3	1413.817173	6589	33.8393	0.04603	FALSE	42.1	Cas9-Cas9	DKPIR	K2(DSBU)	2	Cas9	1304	LSKSR	K3(DSBU)	3	Cas9	222	6589	20190423_QExHFX4_RSLC5_Beveridge_Clausen_IMP_DSBU_alone.raw	F2
FALSE	MKNYWR-LSKSR	DSBU	Intra	MS2	MS2	1	1	41.96	41.96	561.631287	3	1682.879307	10030	45.8693	0.1272	FALSE	45.23	Cas9-Cas9	MKNYWR	K2(DSBU)	2	Cas9	884	LSKSR	K3(DSBU)	3	Cas9	222	10030	20190423_QExHFX4_RSLC5_Beveridge_Clausen_IMP_DSBU_alone.raw	F2
FALSE	KFDNLTK-SDKNR	DSBU	Intra	MS2	MS2	1	1	41.96	41.96	560.628723	3	1679.871616	6991	35.2657	-0.29321	FALSE	42.1	Cas9-Cas9	KFDNLTK	K1(DSBU)	1	Cas9	900	SDKNR	K3(DSBU)	3	Cas9	866	6991	20190423_QExHFX4_RSLC5_Beveridge_Clausen_IMP_DSBU_alone.raw	F2
FALSE	TYAHLFDDKVMK-DKQSGK	DSBU	Intra	MS2	MS2	1	1	41.94	39.59	465.836456	5	2325.153175	13676	57.6508	0.50901	FALSE	31.75	Cas9-Cas9	TYAHLFDDKVMK	K9(DSBU)	9	Cas9	650	DKQSGK	K2(DSBU)	2	Cas9	677	13676	20190423_QExHFX4_RSLC5_Beveridge_Clausen_IMP_DSBU_alone.raw	F2
FALSE	NSDKLIAR-MKNYWR	DSBU	Intra	MS2	MS2	1	1	41.94	41.94	670.351745	3	2009.040684	13948	58.4704	-1.06731	FALSE	54.03	Cas9-Cas9	NSDKLIAR	K4(DSBU)	4	Cas9	1122	MKNYWR	K2(DSBU)	2	Cas9	884	13948	20190423_QExHFX4_RSLC5_Beveridge_Clausen_IMP_DSBU_alone.raw	F2
FALSE	GQKNSR-SDKNR	DSBU	Intra	MS2	MS2	1	1	41.94	41.94	501.925781	3	1503.762791	2241	13.5114	-0.36488	FALSE	45.23	Cas9-Cas9	GQKNSR	K3(DSBU)	3	Cas9	779	SDKNR	K3(DSBU)	3	Cas9	866	2241	20190423_QExHFX4_RSLC5_Beveridge_Clausen_IMP_DSBU_alone.raw	F2
FALSE	GYKEVK-GQKNSR	DSBU	Intra	MS2	MS2	1	1	41.94	41.94	536.622009	3	1607.851475	4388	24.6247	-0.92108	FALSE	37.17	Cas9-Cas9	GYKEVK	K3(DSBU)	3	Cas9	1192	GQKNSR	K3(DSBU)	3	Cas9	779	4388	20190423_QExHFX4_RSLC5_Beveridge_Clausen_IMP_DSBU_alone.raw	F2
FALSE	AGFIKR-GQKNSR	DSBU	Intra	MS2	MS2	1	1	41.57	41.57	525.962646	3	1575.873386	7211	36.1215	-1.26202	FALSE	54.03	Cas9-Cas9	AGFIKR	K5(DSBU)	5	Cas9	922	GQKNSR	K3(DSBU)	3	Cas9	779	7211	20190423_QExHFX4_RSLC5_Beveridge_Clausen_IMP_DSBU_alone.raw	F2
FALSE	AGFIKR-GQKNSR	DSBU	Intra	MS2	MS2	1	1	41.57	41.57	394.723663	4	1575.872824	5853	31.0476	-0.90468	FALSE	42.1	Cas9-Cas9	AGFIKR	K5(DSBU)	5	Cas9	922	GQKNSR	K3(DSBU)	3	Cas9	779	5853	20190423_QExHFX4_RSLC5_Beveridge_Clausen_IMP_DSBU_alone.raw	F2
FALSE	DDSIDNKVLTR-MKNYWR	DSBU	Intra	MS2	MS2	1	1	41.44	41.44	790.062073	3	2368.171665	18182	71.2293	-0.10982	FALSE	65.05	Cas9-Cas9	DDSIDNKVLTR	K7(DSBU)	7	Cas9	859	MKNYWR	K2(DSBU)	2	Cas9	884	18182	20190423_QExHFX4_RSLC5_Beveridge_Clausen_IMP_DSBU_alone.raw	F2
FALSE	APLSASMIKR-SDKNR	DSBU	Intra	MS2	MS2	1	1	40.91	40.91	635.339355	3	1904.003513	9710	44.7758	-0.88946	FALSE	61.04	Cas9-Cas9	APLSASMIKR	M7(Oxidation);K9(DSBU)	9	Cas9	327	SDKNR	K3(DSBU)	3	Cas9	866	9710	20190423_QExHFX4_RSLC5_Beveridge_Clausen_IMP_DSBU_alone.raw	F2
FALSE	APLSASMIKR-SDKNR	DSBU	Intra	MS2	MS2	1	1	40.91	40.91	635.338867	3	1904.002048	8610	41.0188	-0.1197	FALSE	61.04	Cas9-Cas9	APLSASMIKR	M7(Oxidation);K9(DSBU)	9	Cas9	327	SDKNR	K3(DSBU)	3	Cas9	866	8610	20190423_QExHFX4_RSLC5_Beveridge_Clausen_IMP_DSBU_alone.raw	F2
FALSE	FKVLGNTDR-KMIAK	DSBU	Intra	MS2	MS2	1	1	40.91	40.91	617.677368	3	1851.017551	11198	49.6992	-1.01166	FALSE	37.17	Cas9-Cas9	FKVLGNTDR	K2(DSBU)	2	Cas9	37	KMIAK	K1(DSBU);M2(Oxidation)	1	Cas9	1024	11198	20190423_QExHFX4_RSLC5_Beveridge_Clausen_IMP_DSBU_alone.raw	F2
FALSE	VKYVTEGMR-VPSKK	DSBU	Intra	MS2	MS2	1	1	40.91	40.91	618.005188	3	1852.001011	7465	37.066	-0.71068	FALSE	54.03	Cas9-Cas9	VKYVTEGMR	K2(DSBU);M8(Oxidation)	2	Cas9	532	VPSKK	K4(DSBU)	4	Cas9	34	7465	20190423_QExHFX4_RSLC5_Beveridge_Clausen_IMP_DSBU_alone.raw	F2
FALSE	ESILPKR-KMIAK	DSBU	Intra	MS2	MS2	1	1	40.91	40.91	543.324219	3	1627.958103	10174	46.3469	-1.0628	FALSE	49.07	Cas9-Cas9	ESILPKR	K6(DSBU)	6	Cas9	1117	KMIAK	K1(DSBU)	1	Cas9	1024	10174	20190423_QExHFX4_RSLC5_Beveridge_Clausen_IMP_DSBU_alone.raw	F2
FALSE	IIKDK-LKSVK	DSBU	Intra	MS2	MS2	1	1	40.91	20.38	347.223724	4	1385.873068	6231	32.5391	-0.3178	FALSE	45.23	Cas9-Cas9	IIKDK	K3(DSBU)	3	Cas9	606	LKSVK	K2(DSBU)	2	Cas9	1162	6231	20190423_QExHFX4_RSLC5_Beveridge_Clausen_IMP_DSBU_alone.raw	F2
FALSE	APLSASMIKR-SDKNR	DSBU	Intra	MS2	MS2	1	1	40.91	40.91	635.338928	3	1904.002232	9073	42.6269	-0.21592	FALSE	61.04	Cas9-Cas9	APLSASMIKR	M7(Oxidation);K9(DSBU)	9	Cas9	327	SDKNR	K3(DSBU)	3	Cas9	866	9073	20190423_QExHFX4_RSLC5_Beveridge_Clausen_IMP_DSBU_alone.raw	F2
FALSE	LEESFLVEEDKK-VKYVTEGMR	DSBU	Intra	MS2	MS2	1	1	40.45	40.45	920.465759	3	2759.382725	18049	70.8446	-0.70182	FALSE	54.03	Cas9-Cas9	LEESFLVEEDKK	K11(DSBU)	11	Cas9	115	VKYVTEGMR	K2(DSBU);M8(Oxidation)	2	Cas9	532	18049	20190423_QExHFX4_RSLC5_Beveridge_Clausen_IMP_DSBU_alone.raw	F2
FALSE	DKPIR-LSKSR	DSBU	Intra	MS2	MS2	1	1	39.44	39.44	471.944275	3	1413.818272	6752	34.3868	-0.73159	FALSE	35.17	Cas9-Cas9	DKPIR	K2(DSBU)	2	Cas9	1304	LSKSR	K3(DSBU)	3	Cas9	222	6752	20190423_QExHFX4_RSLC5_Beveridge_Clausen_IMP_DSBU_alone.raw	F2
FALSE	GGLSELDKAGFIK-QLLNAKLITQR	DSBU	Intra	MS2	MS2	1	1	39.32	39.32	943.206238	3	2827.60416	22702	85.5588	-0.05517	FALSE	35.88	Cas9-Cas9	GGLSELDKAGFIK	K8(DSBU)	8	Cas9	917	QLLNAKLITQR	K6(DSBU)	6	Cas9	894	22702	20190423_QExHFX4_RSLC5_Beveridge_Clausen_IMP_DSBU_alone.raw	F2
FALSE	VKYVTEGMR-VPSKK	DSBU	Intra	MS2	MS2	1	1	38.82	38.82	618.00592	3	1852.003208	7657	37.7376	-1.89775	FALSE	45.23	Cas9-Cas9	VKYVTEGMR	K2(DSBU);M8(Oxidation)	2	Cas9	532	VPSKK	K4(DSBU)	4	Cas9	34	7657	20190423_QExHFX4_RSLC5_Beveridge_Clausen_IMP_DSBU_alone.raw	F2
FALSE	VVDELVKVMGR-FDNLTKAER	DSBU	Intra	MS2	MS2	1	1	38.82	28.35	845.121399	3	2533.349644	19707	76.0144	-2.11642	FALSE	50.07	Cas9-Cas9	VVDELVKVMGR	K7(DSBU)	7	Cas9	753	FDNLTKAER	K6(DSBU)	6	Cas9	906	19707	20190423_QExHFX4_RSLC5_Beveridge_Clausen_IMP_DSBU_alone.raw	F2
FALSE	SDKNR-IIKDK	DSBU	Intra	MS2	MS2	1	1	38.33	4.42	477.608185	3	1430.810001	8473	40.5287	-9.67494	FALSE	49.07	Cas9-Cas9	SDKNR	K3(DSBU)	3	Cas9	866	IIKDK	K3(DSBU)	3	Cas9	606	8473	20190423_QExHFX4_RSLC5_Beveridge_Clausen_IMP_DSBU_alone.raw	F2
FALSE	VKYVTEGMR-VPSKK	DSBU	Intra	MS2	MS2	1	1	38.33	38.33	618.004822	3	1851.999912	8165	39.5352	-0.11714	FALSE	69.9	Cas9-Cas9	VKYVTEGMR	K2(DSBU);M8(Oxidation)	2	Cas9	532	VPSKK	K4(DSBU)	4	Cas9	34	8165	20190423_QExHFX4_RSLC5_Beveridge_Clausen_IMP_DSBU_alone.raw	F2
FALSE	KLINGIR-SDKNR	DSBU	Intra	MS2	MS2	1	1	38.33	38.33	543.3125	3	1627.922947	7458	37.038	0.54179	FALSE	54.03	Cas9-Cas9	KLINGIR	K1(DSBU)	1	Cas9	669	SDKNR	K3(DSBU)	3	Cas9	866	7458	20190423_QExHFX4_RSLC5_Beveridge_Clausen_IMP_DSBU_alone.raw	F2
FALSE	APLSASMIKR-SDKNR	DSBU	Intra	MS2	MS2	1	1	38.33	38.33	630.007812	3	1888.008884	10218	46.4699	-1.04841	FALSE	39.46	Cas9-Cas9	APLSASMIKR	K9(DSBU)	9	Cas9	327	SDKNR	K3(DSBU)	3	Cas9	866	10218	20190423_QExHFX4_RSLC5_Beveridge_Clausen_IMP_DSBU_alone.raw	F2
FALSE	IIKDK-LKSVK	DSBU	Intra	MS2	MS2	1	1	38.32	26.79	347.223328	4	1385.871481	6090	32.029	0.8281	FALSE	39.46	Cas9-Cas9	IIKDK	K3(DSBU)	3	Cas9	606	LKSVK	K2(DSBU)	2	Cas9	1162	6090	20190423_QExHFX4_RSLC5_Beveridge_Clausen_IMP_DSBU_alone.raw	F2
FALSE	KDLIIK-DKPIR	DSBU	Intra	MS2	MS2	1	1	38.32	15.18	388.991394	4	1552.943746	12387	53.5222	-1.05821	FALSE	39.46	Cas9-Cas9	KDLIIK	K1(DSBU)	1	Cas9	1196	DKPIR	K2(DSBU)	2	Cas9	1304	12387	20190423_QExHFX4_RSLC5_Beveridge_Clausen_IMP_DSBU_alone.raw	F2
FALSE	MKNYWR-DKPIR	DSBU	Intra	MS2	MS2	1	1	38.32	38.32	574.303528	3	1720.89603	12328	53.3391	-0.49982	FALSE	45.23	Cas9-Cas9	MKNYWR	K2(DSBU)	2	Cas9	884	DKPIR	K2(DSBU)	2	Cas9	1304	12328	20190423_QExHFX4_RSLC5_Beveridge_Clausen_IMP_DSBU_alone.raw	F2
FALSE	KDLIIK-DKPIR	DSBU	Intra	MS2	MS2	1	1	38.32	3.51	388.990875	4	1552.941671	12549	54.0549	0.27896	FALSE	49.07	Cas9-Cas9	KDLIIK	K1(DSBU)	1	Cas9	1196	DKPIR	K2(DSBU)	2	Cas9	1304	12549	20190423_QExHFX4_RSLC5_Beveridge_Clausen_IMP_DSBU_alone.raw	F2
FALSE	ESILPKR-KMIAK	DSBU	Intra	MS2	MS2	1	1	38.2	38.2	548.655884	3	1643.953098	9755	44.9299	-1.10145	FALSE	65.05	Cas9-Cas9	ESILPKR	K6(DSBU)	6	Cas9	1117	KMIAK	K1(DSBU);M2(Oxidation)	1	Cas9	1024	9755	20190423_QExHFX4_RSLC5_Beveridge_Clausen_IMP_DSBU_alone.raw	F2
FALSE	KGILQTVK-LSKSR	DSBU	Intra	MS2	MS2	1	1	38.19	27.54	558.007873	3	1672.009068	9160	42.9268	1.50401	FALSE	39.46	Cas9-Cas9	KGILQTVK	K1(DSBU)	1	Cas9	739	LSKSR	K3(DSBU)	3	Cas9	222	9160	20190423_QExHFX4_RSLC5_Beveridge_Clausen_IMP_DSBU_alone.raw	F2
FALSE	VKYVTEGMR-VPSKK	DSBU	Intra	MS2	MS2	1	1	38.19	38.19	612.672729	3	1836.003635	9191	43.0297	0.6242	FALSE	45.23	Cas9-Cas9	VKYVTEGMR	K2(DSBU)	2	Cas9	532	VPSKK	K4(DSBU)	4	Cas9	34	9191	20190423_QExHFX4_RSLC5_Beveridge_Clausen_IMP_DSBU_alone.raw	F2
FALSE	DKPIR-LSKSR	DSBU	Intra	MS2	MS2	1	1	38.19	25.83	471.943787	3	1413.816807	6394	33.1061	0.30524	FALSE	42.1	Cas9-Cas9	DKPIR	K2(DSBU)	2	Cas9	1304	LSKSR	K3(DSBU)	3	Cas9	222	6394	20190423_QExHFX4_RSLC5_Beveridge_Clausen_IMP_DSBU_alone.raw	F2
FALSE	NSDKLIAR-DKPIR	DSBU	Intra	MS2	MS2	1	1	38.19	38.19	580.664245	3	1739.978184	10870	48.6069	-1.10748	FALSE	54.03	Cas9-Cas9	NSDKLIAR	K4(DSBU)	4	Cas9	1122	DKPIR	K2(DSBU)	2	Cas9	1304	10870	20190423_QExHFX4_RSLC5_Beveridge_Clausen_IMP_DSBU_alone.raw	F2
FALSE	FKVLGNTDR-KMIAK	DSBU	Intra	MS2	MS2	1	1	38.19	38.19	617.676819	3	1851.015903	10449	47.2389	-0.12088	FALSE	37.17	Cas9-Cas9	FKVLGNTDR	K2(DSBU)	2	Cas9	37	KMIAK	K1(DSBU);M2(Oxidation)	1	Cas9	1024	10449	20190423_QExHFX4_RSLC5_Beveridge_Clausen_IMP_DSBU_alone.raw	F2
FALSE	HKPENIVIEMAR-DFQFYKVR	DSBU	Intra	MS2	MS2	1	1	38.16	38.16	917.474548	3	2750.409092	20642	78.8651	-0.29479	FALSE	61.04	Cas9-Cas9	HKPENIVIEMAR	K2(DSBU);M10(Oxidation)	2	Cas9	759	DFQFYKVR	K6(DSBU)	6	Cas9	978	20642	20190423_QExHFX4_RSLC5_Beveridge_Clausen_IMP_DSBU_alone.raw	F2
FALSE	GYKEVK-GQKNSR	DSBU	Intra	MS2	MS2	1	1	37.87	37.87	536.621765	3	1607.850742	5274	28.5176	-0.46527	FALSE	49.07	Cas9-Cas9	GYKEVK	K3(DSBU)	3	Cas9	1192	GQKNSR	K3(DSBU)	3	Cas9	779	5274	20190423_QExHFX4_RSLC5_Beveridge_Clausen_IMP_DSBU_alone.raw	F2
FALSE	DKQSGK-HSIKK	DSBU	Intra	MS2	MS2	1	1	37.87	37.87	490.607269	3	1469.807255	2724	15.8648	-0.12766	FALSE	30.28	Cas9-Cas9	DKQSGK	K2(DSBU)	2	Cas9	677	HSIKK	K4(DSBU)	4	Cas9	48	2724	20190423_QExHFX4_RSLC5_Beveridge_Clausen_IMP_DSBU_alone.raw	F2
FALSE	YDENDKLIR-FDNLTKAER	DSBU	Intra	MS2	MS2	1	1	37.61	31.16	818.747558	3	2454.228123	15031	61.7849	-0.88842	FALSE	45.23	Cas9-Cas9	YDENDKLIR	K6(DSBU)	6	Cas9	952	FDNLTKAER	K6(DSBU)	6	Cas9	906	15031	20190423_QExHFX4_RSLC5_Beveridge_Clausen_IMP_DSBU_alone.raw	F2
FALSE	GYKEVK-GQKNSR	DSBU	Intra	MS2	MS2	1	1	37.35	37.35	536.62207	3	1607.851658	4408	24.7037	-1.03503	FALSE	37.17	Cas9-Cas9	GYKEVK	K3(DSBU)	3	Cas9	1192	GQKNSR	K3(DSBU)	3	Cas9	779	4408	20190423_QExHFX4_RSLC5_Beveridge_Clausen_IMP_DSBU_alone.raw	F2
FALSE	MKNYWR-KDLIIK	DSBU	Intra	MS2	MS2	1	1	37.35	10.85	613.339233	3	1838.003147	14751	60.9207	-2.09343	FALSE	42.1	Cas9-Cas9	MKNYWR	M1(Oxidation);K2(DSBU)	2	Cas9	884	KDLIIK	K1(DSBU)	1	Cas9	1196	14751	20190423_QExHFX4_RSLC5_Beveridge_Clausen_IMP_DSBU_alone.raw	F2
FALSE	TYAHLFDDKVMK-DKQSGK	DSBU	Intra	MS2	MS2	1	1	37.35	37.35	781.055298	3	2341.15134	11839	51.7799	-0.88357	FALSE	54.03	Cas9-Cas9	TYAHLFDDKVMK	K9(DSBU);M11(Oxidation)	9	Cas9	650	DKQSGK	K2(DSBU)	2	Cas9	677	11839	20190423_QExHFX4_RSLC5_Beveridge_Clausen_IMP_DSBU_alone.raw	F2
FALSE	APLSASMIKR-SDKNR	DSBU	Intra	MS2	MS2	1	1	36.88	36.88	635.338928	3	1904.002232	10450	47.2434	-0.21592	FALSE	61.04	Cas9-Cas9	APLSASMIKR	M7(Oxidation);K9(DSBU)	9	Cas9	327	SDKNR	K3(DSBU)	3	Cas9	866	10450	20190423_QExHFX4_RSLC5_Beveridge_Clausen_IMP_DSBU_alone.raw	F2
FALSE	KGILQTVK-DKPIR	DSBU	Intra	MS2	MS2	1	1	36.88	26.35	570.679565	3	1710.024143	11894	51.9467	1.80665	FALSE	45.23	Cas9-Cas9	KGILQTVK	K1(DSBU)	1	Cas9	739	DKPIR	K2(DSBU)	2	Cas9	1304	11894	20190423_QExHFX4_RSLC5_Beveridge_Clausen_IMP_DSBU_alone.raw	F2
FALSE	MIAKSEQEIGK-DFQFYKVR	DSBU	Intra	MS2	MS2	1	1	36.56	33.15	637.578064	4	2547.290426	17395	68.8732	0.29842	FALSE	27.05	Cas9-Cas9	MIAKSEQEIGK	M1(Oxidation);K4(DSBU)	4	Cas9	1028	DFQFYKVR	K6(DSBU)	6	Cas9	978	17395	20190423_QExHFX4_RSLC5_Beveridge_Clausen_IMP_DSBU_alone.raw	F2
FALSE	KGILQTVK-DKPIR	DSBU	Intra	MS2	MS2	1	1	36.01	24.36	570.680786	3	1710.027805	11385	50.322	-0.33617	FALSE	42.1	Cas9-Cas9	KGILQTVK	K1(DSBU)	1	Cas9	739	DKPIR	K2(DSBU)	2	Cas9	1304	11385	20190423_QExHFX4_RSLC5_Beveridge_Clausen_IMP_DSBU_alone.raw	F2
FALSE	APLSASMIKR-SDKNR	DSBU	Intra	MS2	MS2	1	1	36.01	36.01	635.339294	3	1904.00333	9227	43.1396	-0.79324	FALSE	61.04	Cas9-Cas9	APLSASMIKR	M7(Oxidation);K9(DSBU)	9	Cas9	327	SDKNR	K3(DSBU)	3	Cas9	866	9227	20190423_QExHFX4_RSLC5_Beveridge_Clausen_IMP_DSBU_alone.raw	F2
FALSE	KLINGIR-SDKNR	DSBU	Intra	MS2	MS2	1	1	36.01	24.1	543.313171	3	1627.924961	8300	39.9544	-0.69623	FALSE	37.17	Cas9-Cas9	KLINGIR	K1(DSBU)	1	Cas9	669	SDKNR	K3(DSBU)	3	Cas9	866	8300	20190423_QExHFX4_RSLC5_Beveridge_Clausen_IMP_DSBU_alone.raw	F2
FALSE	DKPIR-LSKSR	DSBU	Intra	MS2	MS2	1	1	36.01	21.39	471.944	3	1413.817448	6456	33.3296	-0.14837	FALSE	42.1	Cas9-Cas9	DKPIR	K2(DSBU)	2	Cas9	1304	LSKSR	K3(DSBU)	3	Cas9	222	6456	20190423_QExHFX4_RSLC5_Beveridge_Clausen_IMP_DSBU_alone.raw	F2
FALSE	GYKEVK-GQKNSR	DSBU	Intra	MS2	MS2	1	1	35.65	35.65	536.621948	3	1607.851292	4612	25.6326	-0.80713	FALSE	54.03	Cas9-Cas9	GYKEVK	K3(DSBU)	3	Cas9	1192	GQKNSR	K3(DSBU)	3	Cas9	779	4612	20190423_QExHFX4_RSLC5_Beveridge_Clausen_IMP_DSBU_alone.raw	F2
FALSE	KDFQFYK-GYKEVK	DSBU	Intra	MS2	MS2	1	1	35.65	35.65	631.996521	3	1893.97501	13850	58.1897	-0.25535	FALSE	37.17	Cas9-Cas9	KDFQFYK	K1(DSBU)	1	Cas9	972	GYKEVK	K3(DSBU)	3	Cas9	1192	13850	20190423_QExHFX4_RSLC5_Beveridge_Clausen_IMP_DSBU_alone.raw	F2
FALSE	VMKQLK-AGFIKR	DSBU	Intra	MS2	MS2	1	1	35.65	35.65	544.992309	3	1632.962376	10273	46.6535	-0.35654	FALSE	42.1	Cas9-Cas9	VMKQLK	K3(DSBU)	3	Cas9	653	AGFIKR	K5(DSBU)	5	Cas9	922	10273	20190423_QExHFX4_RSLC5_Beveridge_Clausen_IMP_DSBU_alone.raw	F2
FALSE	GYKEVK-GQKNSR	DSBU	Intra	MS2	MS2	1	1	35.65	35.65	536.622009	3	1607.851475	4413	24.7218	-0.92108	FALSE	35.17	Cas9-Cas9	GYKEVK	K3(DSBU)	3	Cas9	1192	GQKNSR	K3(DSBU)	3	Cas9	779	4413	20190423_QExHFX4_RSLC5_Beveridge_Clausen_IMP_DSBU_alone.raw	F2
FALSE	ESILPKR-KMIAK	DSBU	Intra	MS2	MS2	1	1	35.03	35.03	548.656006	3	1643.953464	9604	44.4124	-1.32435	FALSE	45.23	Cas9-Cas9	ESILPKR	K6(DSBU)	6	Cas9	1117	KMIAK	K1(DSBU);M2(Oxidation)	1	Cas9	1024	9604	20190423_QExHFX4_RSLC5_Beveridge_Clausen_IMP_DSBU_alone.raw	F2
FALSE	MKNYWR-LSKSR	DSBU	Intra	MS2	MS2	1	1	35.03	35.03	566.962952	3	1698.874302	9427	43.7788	0.07859	FALSE	41.1	Cas9-Cas9	MKNYWR	M1(Oxidation);K2(DSBU)	2	Cas9	884	LSKSR	K3(DSBU)	3	Cas9	222	9427	20190423_QExHFX4_RSLC5_Beveridge_Clausen_IMP_DSBU_alone.raw	F2
FALSE	KGILQTVK-DKPIR	DSBU	Intra	MS2	MS2	1	1	35.03	26.26	570.68042	3	1710.026707	11727	51.4038	0.30668	FALSE	42.1	Cas9-Cas9	KGILQTVK	K1(DSBU)	1	Cas9	739	DKPIR	K2(DSBU)	2	Cas9	1304	11727	20190423_QExHFX4_RSLC5_Beveridge_Clausen_IMP_DSBU_alone.raw	F2
FALSE	KFDNLTK-KLINGIR	DSBU	Intra	MS2	MS2	1	1	34.85	34.85	625.367432	3	1874.087742	14425	59.8691	-1.03227	FALSE	65.05	Cas9-Cas9	KFDNLTK	K1(DSBU)	1	Cas9	900	KLINGIR	K1(DSBU)	1	Cas9	669	14425	20190423_QExHFX4_RSLC5_Beveridge_Clausen_IMP_DSBU_alone.raw	F2
FALSE	FKVLGNTDR-ESILPKR	DSBU	Intra	MS2	MS2	1	1	33.69	33.69	696.391052	3	2087.158604	15157	62.1516	1.03565	FALSE	41.1	Cas9-Cas9	FKVLGNTDR	K2(DSBU)	2	Cas9	37	ESILPKR	K6(DSBU)	6	Cas9	1117	15157	20190423_QExHFX4_RSLC5_Beveridge_Clausen_IMP_DSBU_alone.raw	F2
FALSE	VMKQLK-AGFIKR	DSBU	Intra	MS2	MS2	1	1	33.66	20.45	550.323852	3	1648.957005	10333	46.8447	-0.1797	FALSE	42.1	Cas9-Cas9	VMKQLK	M2(Oxidation);K3(DSBU)	3	Cas9	653	AGFIKR	K5(DSBU)	5	Cas9	922	10333	20190423_QExHFX4_RSLC5_Beveridge_Clausen_IMP_DSBU_alone.raw	F2
FALSE	VMKQLK-GQKNSR	DSBU	Intra	MS2	MS2	1	1	33.66	33.66	412.48053	4	1646.900289	5015	27.444	0.21912	FALSE	42.1	Cas9-Cas9	VMKQLK	M2(Oxidation);K3(DSBU)	3	Cas9	653	GQKNSR	K3(DSBU)	3	Cas9	779	5015	20190423_QExHFX4_RSLC5_Beveridge_Clausen_IMP_DSBU_alone.raw	F2
FALSE	LKGSPEDNEQK-DWDPKK	DSBU	Intra	MS2	MS2	1	1	33.66	30.11	743.363342	3	2228.075474	10829	48.4865	3.36477	FALSE	69.9	Cas9-Cas9	LKGSPEDNEQK	K2(DSBU)	2	Cas9	1250	DWDPKK	K5(DSBU)	5	Cas9	1133	10829	20190423_QExHFX4_RSLC5_Beveridge_Clausen_IMP_DSBU_alone.raw	F2
FALSE	VMKQLK-GQKNSR	DSBU	Intra	MS2	MS2	1	1	33.66	33.66	549.638245	3	1646.900181	5011	27.4282	0.28512	FALSE	39.46	Cas9-Cas9	VMKQLK	M2(Oxidation);K3(DSBU)	3	Cas9	653	GQKNSR	K3(DSBU)	3	Cas9	779	5011	20190423_QExHFX4_RSLC5_Beveridge_Clausen_IMP_DSBU_alone.raw	F2
FALSE	NSDKLIAR-DKPIR	DSBU	Intra	MS2	MS2	1	1	33.54	21.42	580.663269	3	1739.975254	10681	48.0223	0.57725	FALSE	39.46	Cas9-Cas9	NSDKLIAR	K4(DSBU)	4	Cas9	1122	DKPIR	K2(DSBU)	2	Cas9	1304	10681	20190423_QExHFX4_RSLC5_Beveridge_Clausen_IMP_DSBU_alone.raw	F2
FALSE	APLSASMIKR-SDKNR	DSBU	Intra	MS2	MS2	1	1	33.54	33.54	635.339111	3	1904.002781	8141	39.4528	-0.50458	FALSE	61.04	Cas9-Cas9	APLSASMIKR	M7(Oxidation);K9(DSBU)	9	Cas9	327	SDKNR	K3(DSBU)	3	Cas9	866	8141	20190423_QExHFX4_RSLC5_Beveridge_Clausen_IMP_DSBU_alone.raw	F2
FALSE	DKPIR-LSKSR	DSBU	Intra	MS2	MS2	1	1	33.54	27.73	471.944061	3	1413.817631	7165	35.9398	-0.27798	FALSE	49.07	Cas9-Cas9	DKPIR	K2(DSBU)	2	Cas9	1304	LSKSR	K3(DSBU)	3	Cas9	222	7165	20190423_QExHFX4_RSLC5_Beveridge_Clausen_IMP_DSBU_alone.raw	F2
FALSE	MKNYWR-DKPIR	DSBU	Intra	MS2	MS2	1	1	33.54	33.54	430.979156	4	1720.894796	12155	52.7842	0.21775	FALSE	49.07	Cas9-Cas9	MKNYWR	K2(DSBU)	2	Cas9	884	DKPIR	K2(DSBU)	2	Cas9	1304	12155	20190423_QExHFX4_RSLC5_Beveridge_Clausen_IMP_DSBU_alone.raw	F2
FALSE	MKNYWR-LSKSR	DSBU	Intra	MS2	MS2	1	1	33.54	33.54	566.962646	3	1698.873386	9862	45.3374	0.61781	FALSE	30.09	Cas9-Cas9	MKNYWR	M1(Oxidation);K2(DSBU)	2	Cas9	884	LSKSR	K3(DSBU)	3	Cas9	222	9862	20190423_QExHFX4_RSLC5_Beveridge_Clausen_IMP_DSBU_alone.raw	F2
FALSE	GKSDNVPSEEVVK-VKYVTEGMR	DSBU	Intra	MS2	MS2	1	1	33.36	33.36	889.120788	3	2665.347813	14067	58.8446	0.88007	FALSE	49.07	Cas9-Cas9	GKSDNVPSEEVVK	K2(DSBU)	2	Cas9	870	VKYVTEGMR	K2(DSBU)	2	Cas9	532	14067	20190423_QExHFX4_RSLC5_Beveridge_Clausen_IMP_DSBU_alone.raw	F2
FALSE	GGLSELDKAGFIK-QLKEDYFK	DSBU	Intra	MS2	MS2	1	1	32.79	32.79	867.458435	3	2600.360752	21581	81.8866	-0.0409	FALSE	35.17	Cas9-Cas9	GGLSELDKAGFIK	K8(DSBU)	8	Cas9	917	QLKEDYFK	K3(DSBU)	3	Cas9	569	21581	20190423_QExHFX4_RSLC5_Beveridge_Clausen_IMP_DSBU_alone.raw	F2
FALSE	GYKEVK-GQKNSR	DSBU	Intra	MS2	MS2	1	1	32.67	32.67	536.621582	3	1607.850193	4712	26.1608	-0.12341	FALSE	54.85	Cas9-Cas9	GYKEVK	K3(DSBU)	3	Cas9	1192	GQKNSR	K3(DSBU)	3	Cas9	779	4712	20190423_QExHFX4_RSLC5_Beveridge_Clausen_IMP_DSBU_alone.raw	F2
FALSE	EKIEK-KVTVK	DSBU	Intra	MS2	MS2	1	1	32.32	9.96	472.619903	3	1415.845158	4957	27.2044	1.16565	FALSE	30.28	Cas9-Cas9	EKIEK	K2(DSBU)	2	Cas9	443	KVTVK	K1(DSBU)	1	Cas9	562	4957	20190423_QExHFX4_RSLC5_Beveridge_Clausen_IMP_DSBU_alone.raw	F2
FALSE	KLINGIR-SDKNR	DSBU	Intra	MS2	MS2	1	1	32.32	32.32	543.31311	3	1627.924778	8535	40.7498	-0.58369	FALSE	61.04	Cas9-Cas9	KLINGIR	K1(DSBU)	1	Cas9	669	SDKNR	K3(DSBU)	3	Cas9	866	8535	20190423_QExHFX4_RSLC5_Beveridge_Clausen_IMP_DSBU_alone.raw	F2
FALSE	MKNYWR-DKPIR	DSBU	Intra	MS2	MS2	1	1	32.32	32.32	430.979156	4	1720.894796	13074	55.744	0.21775	FALSE	49.07	Cas9-Cas9	MKNYWR	K2(DSBU)	2	Cas9	884	DKPIR	K2(DSBU)	2	Cas9	1304	13074	20190423_QExHFX4_RSLC5_Beveridge_Clausen_IMP_DSBU_alone.raw	F2
FALSE	APLSASMIKR-SDKNR	DSBU	Intra	MS2	MS2	1	1	31.98	31.98	630.007385	3	1888.007603	10537	47.5642	-0.36916	FALSE	42.1	Cas9-Cas9	APLSASMIKR	K9(DSBU)	9	Cas9	327	SDKNR	K3(DSBU)	3	Cas9	866	10537	20190423_QExHFX4_RSLC5_Beveridge_Clausen_IMP_DSBU_alone.raw	F2
FALSE	NSDKLIAR-DKPIR	DSBU	Intra	MS2	MS2	1	1	30.64	30.64	580.664062	3	1739.977634	10308	46.7607	-0.79159	FALSE	42.1	Cas9-Cas9	NSDKLIAR	K4(DSBU)	4	Cas9	1122	DKPIR	K2(DSBU)	2	Cas9	1304	10308	20190423_QExHFX4_RSLC5_Beveridge_Clausen_IMP_DSBU_alone.raw	F2
FALSE	KDLIIK-DKPIR	DSBU	Intra	MS2	MS2	1	1	30.64	7.01	388.991058	4	1552.942404	12726	54.6341	-0.19298	FALSE	42.1	Cas9-Cas9	KDLIIK	K1(DSBU)	1	Cas9	1196	DKPIR	K2(DSBU)	2	Cas9	1304	12726	20190423_QExHFX4_RSLC5_Beveridge_Clausen_IMP_DSBU_alone.raw	F2
FALSE	MKNYWR-LSKSR	DSBU	Intra	MS2	MS2	1	1	30.64	30.64	561.631714	3	1682.880589	9859	45.3244	-0.63489	FALSE	45.23	Cas9-Cas9	MKNYWR	K2(DSBU)	2	Cas9	884	LSKSR	K3(DSBU)	3	Cas9	222	9859	20190423_QExHFX4_RSLC5_Beveridge_Clausen_IMP_DSBU_alone.raw	F2
FALSE	NSDKLIAR-LSKSR	DSBU	Intra	MS2	MS2	1	1	30.64	30.64	567.991577	3	1701.960178	8734	41.4797	0.25247	FALSE	49.07	Cas9-Cas9	NSDKLIAR	K4(DSBU)	4	Cas9	1122	LSKSR	K3(DSBU)	3	Cas9	222	8734	20190423_QExHFX4_RSLC5_Beveridge_Clausen_IMP_DSBU_alone.raw	F2
FALSE	NSDKLIAR-MKNYWR	DSBU	Intra	MS2	MS2	1	1	30.57	30.57	675.683105	3	2025.034763	13832	58.1346	-0.64631	FALSE	49.07	Cas9-Cas9	NSDKLIAR	K4(DSBU)	4	Cas9	1122	MKNYWR	M1(Oxidation);K2(DSBU)	2	Cas9	884	13832	20190423_QExHFX4_RSLC5_Beveridge_Clausen_IMP_DSBU_alone.raw	F2
FALSE	KDFQFYK-GQKNSR	DSBU	Intra	MS2	MS2	1	1	30.57	30.57	620.650757	3	1859.937717	10612	47.8125	1.15923	FALSE	39.46	Cas9-Cas9	KDFQFYK	K1(DSBU)	1	Cas9	972	GQKNSR	K3(DSBU)	3	Cas9	779	10612	20190423_QExHFX4_RSLC5_Beveridge_Clausen_IMP_DSBU_alone.raw	F2
FALSE	DKQSGK-HSIKK	DSBU	Intra	MS2	MS2	1	1	30.43	30.43	490.607117	3	1469.806797	2622	15.3602	0.184	FALSE	33.37	Cas9-Cas9	DKQSGK	K2(DSBU)	2	Cas9	677	HSIKK	K4(DSBU)	4	Cas9	48	2622	20190423_QExHFX4_RSLC5_Beveridge_Clausen_IMP_DSBU_alone.raw	F2
FALSE	VMKQLK-AGFIKR	DSBU	Intra	MS2	MS2	1	1	30.1	30.1	550.324524	3	1648.959019	10268	46.6409	-1.40192	FALSE	37.17	Cas9-Cas9	VMKQLK	M2(Oxidation);K3(DSBU)	3	Cas9	653	AGFIKR	K5(DSBU)	5	Cas9	922	10268	20190423_QExHFX4_RSLC5_Beveridge_Clausen_IMP_DSBU_alone.raw	F2
FALSE	NSDKLIAR-MKNYWR	DSBU	Intra	MS2	MS2	1	1	30.1	30.1	675.683349	3	2025.035496	12665	54.4343	-1.00818	FALSE	35.17	Cas9-Cas9	NSDKLIAR	K4(DSBU)	4	Cas9	1122	MKNYWR	M1(Oxidation);K2(DSBU)	2	Cas9	884	12665	20190423_QExHFX4_RSLC5_Beveridge_Clausen_IMP_DSBU_alone.raw	F2
FALSE	AGFIKR-GQKNSR	DSBU	Intra	MS2	MS2	1	1	30.1	30.1	525.962036	3	1575.871555	7351	36.6413	-0.09934	FALSE	49.07	Cas9-Cas9	AGFIKR	K5(DSBU)	5	Cas9	922	GQKNSR	K3(DSBU)	3	Cas9	779	7351	20190423_QExHFX4_RSLC5_Beveridge_Clausen_IMP_DSBU_alone.raw	F2
FALSE	MKNYWR-DKPIR	DSBU	Intra	MS2	MS2	1	1	29.96	29.96	574.302795	3	1720.893833	12159	52.7966	0.77774	FALSE	61.04	Cas9-Cas9	MKNYWR	K2(DSBU)	2	Cas9	884	DKPIR	K2(DSBU)	2	Cas9	1304	12159	20190423_QExHFX4_RSLC5_Beveridge_Clausen_IMP_DSBU_alone.raw	F2
FALSE	FIKPILEK-SDKNR	DSBU	Intra	MS2	MS2	1	1	29.96	29.96	601.344238	3	1802.018162	11965	52.1755	-0.61172	FALSE	61.04	Cas9-Cas9	FIKPILEK	K3(DSBU)	3	Cas9	381	SDKNR	K3(DSBU)	3	Cas9	866	11965	20190423_QExHFX4_RSLC5_Beveridge_Clausen_IMP_DSBU_alone.raw	F2
FALSE	MKNYWR-DKPIR	DSBU	Intra	MS2	MS2	1	1	29.96	29.96	579.635132	3	1736.890842	12331	53.3435	-0.43611	FALSE	41.1	Cas9-Cas9	MKNYWR	M1(Oxidation);K2(DSBU)	2	Cas9	884	DKPIR	K2(DSBU)	2	Cas9	1304	12331	20190423_QExHFX4_RSLC5_Beveridge_Clausen_IMP_DSBU_alone.raw	F2
FALSE	MKNYWR-DKPIR	DSBU	Intra	MS2	MS2	1	1	29.96	29.96	579.63501	3	1736.890476	11099	49.3719	-0.22514	FALSE	42.1	Cas9-Cas9	MKNYWR	M1(Oxidation);K2(DSBU)	2	Cas9	884	DKPIR	K2(DSBU)	2	Cas9	1304	11099	20190423_QExHFX4_RSLC5_Beveridge_Clausen_IMP_DSBU_alone.raw	F2
FALSE	NSDKLIAR-DKPIR	DSBU	Intra	MS2	MS2	1	1	29.96	29.96	580.664062	3	1739.977634	10515	47.4836	-0.79159	FALSE	49.07	Cas9-Cas9	NSDKLIAR	K4(DSBU)	4	Cas9	1122	DKPIR	K2(DSBU)	2	Cas9	1304	10515	20190423_QExHFX4_RSLC5_Beveridge_Clausen_IMP_DSBU_alone.raw	F2
FALSE	DKPIR-LSKSR	DSBU	Intra	MS2	MS2	1	1	29.88	18.34	471.944549	3	1413.819096	6164	32.3032	-1.31481	FALSE	49.07	Cas9-Cas9	DKPIR	K2(DSBU)	2	Cas9	1304	LSKSR	K3(DSBU)	3	Cas9	222	6164	20190423_QExHFX4_RSLC5_Beveridge_Clausen_IMP_DSBU_alone.raw	F2
FALSE	MKNYWR-LSKSR	DSBU	Intra	MS2	MS2	1	1	29.88	29.88	566.962402	3	1698.872654	9238	43.1839	1.04919	FALSE	23.44	Cas9-Cas9	MKNYWR	M1(Oxidation);K2(DSBU)	2	Cas9	884	LSKSR	K3(DSBU)	3	Cas9	222	9238	20190423_QExHFX4_RSLC5_Beveridge_Clausen_IMP_DSBU_alone.raw	F2
FALSE	DWDPKK-LKSVK	DSBU	Intra	MS2	MS2	1	1	29.88	18.02	519.959412	3	1557.863682	10491	47.3882	-0.10423	FALSE	49.07	Cas9-Cas9	DWDPKK	K5(DSBU)	5	Cas9	1133	LKSVK	K2(DSBU)	2	Cas9	1162	10491	20190423_QExHFX4_RSLC5_Beveridge_Clausen_IMP_DSBU_alone.raw	F2
FALSE	MKNYWR-DKPIR	DSBU	Intra	MS2	MS2	1	1	29.88	29.88	574.304016	3	1720.897495	12760	54.7417	-1.35153	FALSE	45.23	Cas9-Cas9	MKNYWR	K2(DSBU)	2	Cas9	884	DKPIR	K2(DSBU)	2	Cas9	1304	12760	20190423_QExHFX4_RSLC5_Beveridge_Clausen_IMP_DSBU_alone.raw	F2
FALSE	DKPIR-LSKSR	DSBU	Intra	MS2	MS2	1	1	29.88	29.88	471.94397	3	1413.817356	7037	35.4271	-0.08357	FALSE	39.46	Cas9-Cas9	DKPIR	K2(DSBU)	2	Cas9	1304	LSKSR	K3(DSBU)	3	Cas9	222	7037	20190423_QExHFX4_RSLC5_Beveridge_Clausen_IMP_DSBU_alone.raw	F2
FALSE	GYKEVK-GQKNSR	DSBU	Intra	MS2	MS2	1	1	27.94	27.94	536.622253	3	1607.852207	5060	27.6103	-1.3769	FALSE	31.75	Cas9-Cas9	GYKEVK	K3(DSBU)	3	Cas9	1192	GQKNSR	K3(DSBU)	3	Cas9	779	5060	20190423_QExHFX4_RSLC5_Beveridge_Clausen_IMP_DSBU_alone.raw	F2
FALSE	LVDSTDKADLR-VNFKIR	DSBU	Inter	MS2	MS2	2	1	27.94	27.94	735.405823	3	2204.202915	13595	57.4188	0.20066	FALSE	49.07	spGFP_AEQVI|-Cas9	LVDSTDKADLR	K7(DSBU)	7	Cas9	152	VNFKIR	K4(DSBU)	4	spGFP_AEQVI|	166	13595	20190423_QExHFX4_RSLC5_Beveridge_Clausen_IMP_DSBU_alone.raw	F2
FALSE	APLSASMIKR-SDKNR	DSBU	Intra	MS2	MS2	1	1	27.86	27.86	635.339661	3	1904.004429	7850	38.4217	-1.37056	FALSE	54.03	Cas9-Cas9	APLSASMIKR	M7(Oxidation);K9(DSBU)	9	Cas9	327	SDKNR	K3(DSBU)	3	Cas9	866	7850	20190423_QExHFX4_RSLC5_Beveridge_Clausen_IMP_DSBU_alone.raw	F2
FALSE	KDLIIK-DKPIR	DSBU	Intra	MS2	MS2	1	1	27.86	4.23	518.319214	3	1552.943089	12717	54.604	-0.63426	FALSE	45.23	Cas9-Cas9	KDLIIK	K1(DSBU)	1	Cas9	1196	DKPIR	K2(DSBU)	2	Cas9	1304	12717	20190423_QExHFX4_RSLC5_Beveridge_Clausen_IMP_DSBU_alone.raw	F2
FALSE	APLSASMIKR-SDKNR	DSBU	Intra	MS2	MS2	1	1	27.86	27.86	635.339294	3	1904.00333	7990	38.9314	-0.79324	FALSE	61.04	Cas9-Cas9	APLSASMIKR	M7(Oxidation);K9(DSBU)	9	Cas9	327	SDKNR	K3(DSBU)	3	Cas9	866	7990	20190423_QExHFX4_RSLC5_Beveridge_Clausen_IMP_DSBU_alone.raw	F2
FALSE	NSDKLIAR-LSKSR	DSBU	Intra	MS2	MS2	1	1	26.93	26.93	567.990784	3	1701.957798	8588	40.9427	1.6519	FALSE	61.04	Cas9-Cas9	NSDKLIAR	K4(DSBU)	4	Cas9	1122	LSKSR	K3(DSBU)	3	Cas9	222	8588	20190423_QExHFX4_RSLC5_Beveridge_Clausen_IMP_DSBU_alone.raw	F2
FALSE	QQLPEKYKEIFFDQSK-GQKNSR	DSBU	Intra	MS2	MS2	1	1	26.04	17.74	971.499023	3	2912.482517	22599	85.2163	2.60334	FALSE	61.04	Cas9-Cas9	QQLPEKYKEIFFDQSK	K6(DSBU)	6	Cas9	350	GQKNSR	K3(DSBU)	3	Cas9	779	22599	20190423_QExHFX4_RSLC5_Beveridge_Clausen_IMP_DSBU_alone.raw	F2
FALSE	MKNYWR-DKPIR	DSBU	Intra	MS2	MS2	1	1	25.99	25.99	579.634949	3	1736.890293	12170	52.8333	-0.11966	FALSE	35.88	Cas9-Cas9	MKNYWR	M1(Oxidation);K2(DSBU)	2	Cas9	884	DKPIR	K2(DSBU)	2	Cas9	1304	12170	20190423_QExHFX4_RSLC5_Beveridge_Clausen_IMP_DSBU_alone.raw	F2
FALSE	KDLIIK-LSKSR	DSBU	Intra	MS2	MS2	1	1	25.99	0	505.647003	3	1514.926456	10647	47.9244	-0.00153	FALSE	61.04	Cas9-Cas9	KDLIIK	K1(DSBU)	1	Cas9	1196	LSKSR	K3(DSBU)	3	Cas9	222	10647	20190423_QExHFX4_RSLC5_Beveridge_Clausen_IMP_DSBU_alone.raw	F2
FALSE	DKPIR-LSKSR	DSBU	Intra	MS2	MS2	1	1	25.58	14.94	471.943664	3	1413.816441	7685	37.8276	0.56445	FALSE	49.07	Cas9-Cas9	DKPIR	K2(DSBU)	2	Cas9	1304	LSKSR	K3(DSBU)	3	Cas9	222	7685	20190423_QExHFX4_RSLC5_Beveridge_Clausen_IMP_DSBU_alone.raw	F2
FALSE	MKNYWR-LSKSR	DSBU	Intra	MS2	MS2	1	1	25.58	25.58	566.962463	3	1698.872837	8806	41.6867	0.94134	FALSE	41.1	Cas9-Cas9	MKNYWR	M1(Oxidation);K2(DSBU)	2	Cas9	884	LSKSR	K3(DSBU)	3	Cas9	222	8806	20190423_QExHFX4_RSLC5_Beveridge_Clausen_IMP_DSBU_alone.raw	F2
FALSE	ESILPKR-KMIAK	DSBU	Intra	MS2	MS2	1	1	25.58	25.58	548.655273	3	1643.951267	10294	46.7205	0.01305	FALSE	45.23	Cas9-Cas9	ESILPKR	K6(DSBU)	6	Cas9	1117	KMIAK	K1(DSBU);M2(Oxidation)	1	Cas9	1024	10294	20190423_QExHFX4_RSLC5_Beveridge_Clausen_IMP_DSBU_alone.raw	F2
FALSE	MKNYWR-DKPIR	DSBU	Intra	MS2	MS2	1	1	25.58	25.58	579.635315	3	1736.891392	10936	48.8429	-0.75256	FALSE	41.1	Cas9-Cas9	MKNYWR	M1(Oxidation);K2(DSBU)	2	Cas9	884	DKPIR	K2(DSBU)	2	Cas9	1304	10936	20190423_QExHFX4_RSLC5_Beveridge_Clausen_IMP_DSBU_alone.raw	F2
FALSE	FGKDKSPK-KDWDPK	DSBU	Inter	MS2	MS2	2	1	25	18.96	630.663025	3	1889.974522	20355	78.0061	0.56514	FALSE	61.04	Cas9-spTRFL_HUMAN|	FGKDKSPK	K3(DSBU)	3	spTRFL_HUMAN|	299	KDWDPK	K1(DSBU)	1	Cas9	1128	20355	20190423_QExHFX4_RSLC5_Beveridge_Clausen_IMP_DSBU_alone.raw	F2
FALSE	DKPIR-LSKSR	DSBU	Intra	MS2	MS2	1	1	24.47	24.47	471.943909	3	1413.817173	6885	34.8813	0.04603	FALSE	37.17	Cas9-Cas9	DKPIR	K2(DSBU)	2	Cas9	1304	LSKSR	K3(DSBU)	3	Cas9	222	6885	20190423_QExHFX4_RSLC5_Beveridge_Clausen_IMP_DSBU_alone.raw	F2
FALSE	NSDKLIAR-DKPIR	DSBU	Intra	MS2	MS2	1	1	24.47	10.47	580.664184	3	1739.978001	10084	46.0625	-1.00218	FALSE	54.03	Cas9-Cas9	NSDKLIAR	K4(DSBU)	4	Cas9	1122	DKPIR	K2(DSBU)	2	Cas9	1304	10084	20190423_QExHFX4_RSLC5_Beveridge_Clausen_IMP_DSBU_alone.raw	F2
FALSE	AGFIKR-DKPIR	DSBU	Intra	MS2	MS2	1	1	24.47	24.47	505.631531	3	1514.880039	9845	45.276	0.08814	FALSE	61.04	Cas9-Cas9	AGFIKR	K5(DSBU)	5	Cas9	922	DKPIR	K2(DSBU)	2	Cas9	1304	9845	20190423_QExHFX4_RSLC5_Beveridge_Clausen_IMP_DSBU_alone.raw	F2
FALSE	FKVLGNTDR-KMIAK	DSBU	Intra	MS2	MS2	1	1	24.47	24.47	617.676697	3	1851.015537	10401	47.0652	0.07707	FALSE	45.23	Cas9-Cas9	FKVLGNTDR	K2(DSBU)	2	Cas9	37	KMIAK	K1(DSBU);M2(Oxidation)	1	Cas9	1024	10401	20190423_QExHFX4_RSLC5_Beveridge_Clausen_IMP_DSBU_alone.raw	F2
FALSE	APLSASMIKR-SDKNR	DSBU	Intra	MS2	MS2	1	1	24.3	24.3	630.007324	3	1888.00742	10964	48.936	-0.27213	FALSE	35.17	Cas9-Cas9	APLSASMIKR	K9(DSBU)	9	Cas9	327	SDKNR	K3(DSBU)	3	Cas9	866	10964	20190423_QExHFX4_RSLC5_Beveridge_Clausen_IMP_DSBU_alone.raw	F2
FALSE	APLSASMIKR-SDKNR	DSBU	Intra	MS2	MS2	1	1	24.3	24.3	630.006348	3	1888.00449	9844	45.2734	1.28043	FALSE	49.07	Cas9-Cas9	APLSASMIKR	K9(DSBU)	9	Cas9	327	SDKNR	K3(DSBU)	3	Cas9	866	9844	20190423_QExHFX4_RSLC5_Beveridge_Clausen_IMP_DSBU_alone.raw	F2
FALSE	YDEHHQDLTLLKALVR-ESILPKR	DSBU	Intra	MS2	MS2	1	1	23.8	23.8	747.910828	4	2988.621481	21777	82.4923	1.69027	FALSE	49.07	Cas9-Cas9	YDEHHQDLTLLKALVR	K12(DSBU)	12	Cas9	340	ESILPKR	K6(DSBU)	6	Cas9	1117	21777	20190423_QExHFX4_RSLC5_Beveridge_Clausen_IMP_DSBU_alone.raw	F2
FALSE	NSDKLIAR-LSKSR	DSBU	Intra	MS2	MS2	1	1	23.7	23.7	567.992065	3	1701.961643	8432	40.403	-0.60872	FALSE	45.23	Cas9-Cas9	NSDKLIAR	K4(DSBU)	4	Cas9	1122	LSKSR	K3(DSBU)	3	Cas9	222	8432	20190423_QExHFX4_RSLC5_Beveridge_Clausen_IMP_DSBU_alone.raw	F2
FALSE	DKQSGK-HSIKK	DSBU	Intra	MS2	MS2	1	1	23.64	23.64	490.607239	3	1469.807163	2819	16.3771	-0.06533	FALSE	37.17	Cas9-Cas9	DKQSGK	K2(DSBU)	2	Cas9	677	HSIKK	K4(DSBU)	4	Cas9	48	2819	20190423_QExHFX4_RSLC5_Beveridge_Clausen_IMP_DSBU_alone.raw	F2
FALSE	AGFIKR-GQKNSR	DSBU	Intra	MS2	MS2	1	1	23.15	23.15	525.962646	3	1575.873386	7791	38.2144	-1.26202	FALSE	45.23	Cas9-Cas9	AGFIKR	K5(DSBU)	5	Cas9	922	GQKNSR	K3(DSBU)	3	Cas9	779	7791	20190423_QExHFX4_RSLC5_Beveridge_Clausen_IMP_DSBU_alone.raw	F2
FALSE	VMKQLK-GQKNSR	DSBU	Intra	MS2	MS2	1	1	23.15	23.15	549.639038	3	1646.902561	4427	24.7833	-1.16113	FALSE	42.1	Cas9-Cas9	VMKQLK	M2(Oxidation);K3(DSBU)	3	Cas9	653	GQKNSR	K3(DSBU)	3	Cas9	779	4427	20190423_QExHFX4_RSLC5_Beveridge_Clausen_IMP_DSBU_alone.raw	F2
FALSE	GYKEVK-GQKNSR	DSBU	Intra	MS2	MS2	1	1	23.15	23.15	536.622009	3	1607.851475	5029	27.4989	-0.92108	FALSE	35.17	Cas9-Cas9	GYKEVK	K3(DSBU)	3	Cas9	1192	GQKNSR	K3(DSBU)	3	Cas9	779	5029	20190423_QExHFX4_RSLC5_Beveridge_Clausen_IMP_DSBU_alone.raw	F2
FALSE	KGILQTVK-DKPIR	DSBU	Intra	MS2	MS2	1	1	22.76	22.76	570.680298	3	1710.02634	14308	59.5142	0.52096	FALSE	27.68	Cas9-Cas9	KGILQTVK	K1(DSBU)	1	Cas9	739	DKPIR	K2(DSBU)	2	Cas9	1304	14308	20190423_QExHFX4_RSLC5_Beveridge_Clausen_IMP_DSBU_alone.raw	F2
FALSE	KGILQTVK-LSKSR	DSBU	Intra	MS2	MS2	1	1	22.76	18.15	558.008301	3	1672.010349	11562	50.8754	0.73697	FALSE	45.23	Cas9-Cas9	KGILQTVK	K1(DSBU)	1	Cas9	739	LSKSR	K3(DSBU)	3	Cas9	222	11562	20190423_QExHFX4_RSLC5_Beveridge_Clausen_IMP_DSBU_alone.raw	F2
FALSE	APLSASMIKR-SDKNR	DSBU	Intra	MS2	MS2	1	1	22.36	22.36	635.338928	3	1904.002232	8753	41.5455	-0.21592	FALSE	61.04	Cas9-Cas9	APLSASMIKR	M7(Oxidation);K9(DSBU)	9	Cas9	327	SDKNR	K3(DSBU)	3	Cas9	866	8753	20190423_QExHFX4_RSLC5_Beveridge_Clausen_IMP_DSBU_alone.raw	F2
FALSE	DKPIR-LSKSR	DSBU	Intra	MS2	MS2	1	1	22.36	22.36	471.943695	3	1413.816532	7308	36.4816	0.49964	FALSE	54.03	Cas9-Cas9	DKPIR	K2(DSBU)	2	Cas9	1304	LSKSR	K3(DSBU)	3	Cas9	222	7308	20190423_QExHFX4_RSLC5_Beveridge_Clausen_IMP_DSBU_alone.raw	F2
FALSE	APLSASMIKR-SDKNR	DSBU	Intra	MS2	MS2	1	1	22.36	22.36	635.339294	3	1904.00333	8467	40.506	-0.79324	FALSE	45.23	Cas9-Cas9	APLSASMIKR	M7(Oxidation);K9(DSBU)	9	Cas9	327	SDKNR	K3(DSBU)	3	Cas9	866	8467	20190423_QExHFX4_RSLC5_Beveridge_Clausen_IMP_DSBU_alone.raw	F2
FALSE	MKNYWR-LSKSR	DSBU	Intra	MS2	MS2	1	1	22.09	22.09	566.963257	3	1698.875217	6926	35.0228	-0.46063	FALSE	54.03	Cas9-Cas9	MKNYWR	M1(Oxidation);K2(DSBU)	2	Cas9	884	LSKSR	K3(DSBU)	3	Cas9	222	6926	20190423_QExHFX4_RSLC5_Beveridge_Clausen_IMP_DSBU_alone.raw	F2
FALSE	GYKEVK-GQKNSR	DSBU	Intra	MS2	MS2	1	1	22.09	22.09	536.621887	3	1607.851109	4652	25.8431	-0.69317	FALSE	37.17	Cas9-Cas9	GYKEVK	K3(DSBU)	3	Cas9	1192	GQKNSR	K3(DSBU)	3	Cas9	779	4652	20190423_QExHFX4_RSLC5_Beveridge_Clausen_IMP_DSBU_alone.raw	F2
FALSE	DKPIR-LSKSR	DSBU	Intra	MS2	MS2	1	1	22.07	22.07	471.944153	3	1413.817905	8512	40.6692	-0.47238	FALSE	54.03	Cas9-Cas9	DKPIR	K2(DSBU)	2	Cas9	1304	LSKSR	K3(DSBU)	3	Cas9	222	8512	20190423_QExHFX4_RSLC5_Beveridge_Clausen_IMP_DSBU_alone.raw	F2
FALSE	APLSASMIKR-SDKNR	DSBU	Intra	MS2	MS2	1	1	22.07	22.07	630.009155	3	1888.012913	10007	45.8007	-3.18319	FALSE	42.1	Cas9-Cas9	APLSASMIKR	K9(DSBU)	9	Cas9	327	SDKNR	K3(DSBU)	3	Cas9	866	10007	20190423_QExHFX4_RSLC5_Beveridge_Clausen_IMP_DSBU_alone.raw	F2
FALSE	VMKQLK-GYKEVK	DSBU	Intra	MS2	MS2	1	1	21.9	4.82	560.98352	3	1680.936008	8436	40.4105	-0.41918	FALSE	42.1	Cas9-Cas9	VMKQLK	M2(Oxidation);K3(DSBU)	3	Cas9	653	GYKEVK	K3(DSBU)	3	Cas9	1192	8436	20190423_QExHFX4_RSLC5_Beveridge_Clausen_IMP_DSBU_alone.raw	F2
FALSE	MTNFDKNLPNEK-AKTSTRSSAK	DSBU	Inter	MS2	MS2	2	1	21.3	11.94	894.790405	3	2682.356663	17006	67.7497	-1.90513	FALSE	39.46	spTAU_HUMAN|-Cas9	MTNFDKNLPNEK	K6(DSBU)	6	Cas9	504	AKTSTRSSAK	K2(DSBU)	2	spTAU_HUMAN|	393	17006	20190423_QExHFX4_RSLC5_Beveridge_Clausen_IMP_DSBU_alone.raw	F2
FALSE	EQIKSLNSR-ESILPKR	DSBU	Inter	MS2	MS2	5	1	20.91	20.91	704.727478	3	2112.167881	11197	49.6976	4.38691	FALSE	39.46	Cas9-spKRHB6_HUMAN|	EQIKSLNSR	K4(DSBU)	4	spKRHB6_HUMAN|	111	ESILPKR	K6(DSBU)	6	Cas9	1117	11197	20190423_QExHFX4_RSLC5_Beveridge_Clausen_IMP_DSBU_alone.raw	F2
FALSE	DLIIKLPK-ESILPKR	DSBU	Intra	MS2	MS2	1	1	20.76	20.76	659.742065	3	1977.211643	20562	78.6141	-0.4902	FALSE	54.03	Cas9-Cas9	DLIIKLPK	K5(DSBU)	5	Cas9	1201	ESILPKR	K6(DSBU)	6	Cas9	1117	20562	20190423_QExHFX4_RSLC5_Beveridge_Clausen_IMP_DSBU_alone.raw	F2
FALSE	YNALKTPDK-KMIAK	DSBU	Inter	MS2	MS2	2	1	19.64	19.64	617.677429	3	1851.017735	10064	45.985	-7.18275	FALSE	35.88	Cas9-spCTRB_BOVIN|	YNALKTPDK	K5(DSBU)	5	spCTRB_BOVIN|	150	KMIAK	K1(DSBU);M2(Oxidation)	1	Cas9	1024	10064	20190423_QExHFX4_RSLC5_Beveridge_Clausen_IMP_DSBU_alone.raw	F2
FALSE	LPKYSLFELENGR-SDKNR	DSBU	Intra	MS2	MS2	1	1	19.39	19.39	794.079529	3	2380.224033	18656	72.6929	0.63715	FALSE	61.04	Cas9-Cas9	LPKYSLFELENGR	K3(DSBU)	3	Cas9	1204	SDKNR	K3(DSBU)	3	Cas9	866	18656	20190423_QExHFX4_RSLC5_Beveridge_Clausen_IMP_DSBU_alone.raw	F2
FALSE	FKVLGNTDR-KMIAK	DSBU	Intra	MS2	MS2	1	1	18.93	18.93	617.677429	3	1851.017735	10066	45.9911	-1.11063	FALSE	42.1	Cas9-Cas9	FKVLGNTDR	K2(DSBU)	2	Cas9	37	KMIAK	K1(DSBU);M2(Oxidation)	1	Cas9	1024	10066	20190423_QExHFX4_RSLC5_Beveridge_Clausen_IMP_DSBU_alone.raw	F2
FALSE	MKNYWR-DKPIR	DSBU	Intra	MS2	MS2	1	1	17.91	17.91	579.63385	3	1736.886997	11604	51.0189	1.77903	FALSE	35.17	Cas9-Cas9	MKNYWR	M1(Oxidation);K2(DSBU)	2	Cas9	884	DKPIR	K2(DSBU)	2	Cas9	1304	11604	20190423_QExHFX4_RSLC5_Beveridge_Clausen_IMP_DSBU_alone.raw	F2
FALSE	MKNYWR-DKPIR	DSBU	Intra	MS2	MS2	1	1	17.5	17.5	579.635315	3	1736.891392	11261	49.9137	-0.75256	FALSE	35.88	Cas9-Cas9	MKNYWR	M1(Oxidation);K2(DSBU)	2	Cas9	884	DKPIR	K2(DSBU)	2	Cas9	1304	11261	20190423_QExHFX4_RSLC5_Beveridge_Clausen_IMP_DSBU_alone.raw	F2
FALSE	DKPIR-LSKSR	DSBU	Intra	MS2	MS2	1	1	17.5	17.5	471.943939	3	1413.817265	6895	34.9167	-0.01877	FALSE	49.07	Cas9-Cas9	DKPIR	K2(DSBU)	2	Cas9	1304	LSKSR	K3(DSBU)	3	Cas9	222	6895	20190423_QExHFX4_RSLC5_Beveridge_Clausen_IMP_DSBU_alone.raw	F2
FALSE	AGFIKR-GQKNSR	DSBU	Intra	MS2	MS2	1	1	16.36	16.36	525.951843	3	1575.840977	7551	37.3865	19.31732	FALSE	49.07	Cas9-Cas9	AGFIKR	K5(DSBU)	5	Cas9	922	GQKNSR	K3(DSBU)	3	Cas9	779	7551	20190423_QExHFX4_RSLC5_Beveridge_Clausen_IMP_DSBU_alone.raw	F2
FALSE	LSKSRR-DKPIR	DSBU	Intra	MS2	MS2	1	1	16.21	9.54	523.978943	3	1569.922276	5657	30.1508	-2.50268	FALSE	49.07	Cas9-Cas9	LSKSRR	K3(DSBU)	3	Cas9	222	DKPIR	K2(DSBU)	2	Cas9	1304	5657	20190423_QExHFX4_RSLC5_Beveridge_Clausen_IMP_DSBU_alone.raw	F2
FALSE	APLSASMIKR-SDKNR	DSBU	Intra	MS2	MS2	1	1	16.21	16.21	630.007507	3	1888.007969	10383	47.0133	-0.56324	FALSE	45.23	Cas9-Cas9	APLSASMIKR	K9(DSBU)	9	Cas9	327	SDKNR	K3(DSBU)	3	Cas9	866	10383	20190423_QExHFX4_RSLC5_Beveridge_Clausen_IMP_DSBU_alone.raw	F2
FALSE	DKPIR-LSKSR	DSBU	Intra	MS2	MS2	1	1	15.48	15.48	471.944183	3	1413.817997	6918	34.9874	-0.53719	FALSE	42.1	Cas9-Cas9	DKPIR	K2(DSBU)	2	Cas9	1304	LSKSR	K3(DSBU)	3	Cas9	222	6918	20190423_QExHFX4_RSLC5_Beveridge_Clausen_IMP_DSBU_alone.raw	F2
FALSE	FKVLGNTDR-ESILPKR	DSBU	Intra	MS2	MS2	1	1	15.08	15.08	696.39093	3	2087.158237	15878	64.3117	1.21119	FALSE	49.07	Cas9-Cas9	FKVLGNTDR	K2(DSBU)	2	Cas9	37	ESILPKR	K6(DSBU)	6	Cas9	1117	15878	20190423_QExHFX4_RSLC5_Beveridge_Clausen_IMP_DSBU_alone.raw	F2
FALSE	VLSAYNKHR-TPCKGGIR	DSBU	Inter	MS2	MS2	2	1	14.66	14.66	724.390137	3	2171.155857	11625	51.0793	-2.59928	FALSE	29.36	spDHE3_BOVIN|-Cas9	VLSAYNKHR	K7(DSBU)	7	Cas9	1300	TPCKGGIR	C3(Carbamidomethyl);K4(DSBU)	4	spDHE3_BOVIN|	147	11625	20190423_QExHFX4_RSLC5_Beveridge_Clausen_IMP_DSBU_alone.raw	F2
FALSE	APLSASMIKR-SDKNR	DSBU	Intra	MS2	MS2	1	1	14.62	14.62	630.006164	3	1888.003941	10616	47.8283	1.57154	FALSE	33.37	Cas9-Cas9	APLSASMIKR	K9(DSBU)	9	Cas9	327	SDKNR	K3(DSBU)	3	Cas9	866	10616	20190423_QExHFX4_RSLC5_Beveridge_Clausen_IMP_DSBU_alone.raw	F2
FALSE	DKPIR-LSKSR	DSBU	Intra	MS2	MS2	1	1	14.62	14.62	471.944122	3	1413.817814	5897	31.2329	-0.40758	FALSE	37.17	Cas9-Cas9	DKPIR	K2(DSBU)	2	Cas9	1304	LSKSR	K3(DSBU)	3	Cas9	222	5897	20190423_QExHFX4_RSLC5_Beveridge_Clausen_IMP_DSBU_alone.raw	F2
FALSE	ISKLK-VSKLK	DSBU	Intra	MS2	MS2	0	1	14.62	14.62	453.297363	3	1357.877537	5088	27.7298	0.1299	TRUE	33.37		ISKLK	K3(DSBU)	3		1	VSKLK	K3(DSBU)	3		1	5088	20190423_QExHFX4_RSLC5_Beveridge_Clausen_IMP_DSBU_alone.raw	F2
FALSE	FPKAEFAEVSK-VVDELVKVMGR	DSBU	Inter	MS2	MS2	2	1	14	0	898.148071	3	2692.429661	17936	70.486	3.04279	FALSE	57.75	Cas9-spALBU_HUMAN|	FPKAEFAEVSK	K3(DSBU)	3	spALBU_HUMAN|	249	VVDELVKVMGR	K7(DSBU)	7	Cas9	753	17936	20190423_QExHFX4_RSLC5_Beveridge_Clausen_IMP_DSBU_alone.raw	F2
FALSE	APLSASMIKR-KKDWDPKK	DSBU	Intra	MS2	MS2	1	1	13.99	13.99	771.764526	3	2313.279026	21574	81.8692	-1.85011	FALSE	49.07	Cas9-Cas9	APLSASMIKR	K9(DSBU)	9	Cas9	327	KKDWDPKK	K7(DSBU)	7	Cas9	1133	21574	20190423_QExHFX4_RSLC5_Beveridge_Clausen_IMP_DSBU_alone.raw	F2
FALSE	APLSASMIKR-SDKNR	DSBU	Intra	MS2	MS2	1	1	13.98	13.98	635.339294	3	1904.00333	8919	42.0843	-0.79324	FALSE	61.04	Cas9-Cas9	APLSASMIKR	M7(Oxidation);K9(DSBU)	9	Cas9	327	SDKNR	K3(DSBU)	3	Cas9	866	8919	20190423_QExHFX4_RSLC5_Beveridge_Clausen_IMP_DSBU_alone.raw	F2
FALSE	MKNYWR-DKPIR	DSBU	Intra	MS2	MS2	1	1	13.97	13.97	579.635315	3	1736.891392	11806	51.6716	-0.75256	FALSE	33.37	Cas9-Cas9	MKNYWR	M1(Oxidation);K2(DSBU)	2	Cas9	884	DKPIR	K2(DSBU)	2	Cas9	1304	11806	20190423_QExHFX4_RSLC5_Beveridge_Clausen_IMP_DSBU_alone.raw	F2
FALSE	KYEDEINKR-FDNLTKAER	DSBU	Inter	MS2	MS2	2	1	13.05	7.89	828.423767	3	2483.256748	14481	60.0495	-1.71453	FALSE	61.04	Cas9-spK22E_HUMAN|	KYEDEINKR	K1(DSBU)	1	spK22E_HUMAN|	273	FDNLTKAER	K6(DSBU)	6	Cas9	906	14481	20190423_QExHFX4_RSLC5_Beveridge_Clausen_IMP_DSBU_alone.raw	F2
FALSE	MEKGQIVGR-ESILPKR	DSBU	Inter	MS2	MS2	2	1	13.05	13.05	691.051086	3	2071.138706	11350	50.2102	-2.83622	FALSE	54.03	Cas9-spADH1_YEAST|	MEKGQIVGR	M1(Oxidation);K3(DSBU)	3	spADH1_YEAST|	335	ESILPKR	K6(DSBU)	6	Cas9	1117	11350	20190423_QExHFX4_RSLC5_Beveridge_Clausen_IMP_DSBU_alone.raw	F2
FALSE	SKLVSDFR-KAFVFPK	DSBU	Inter	MS2	MS2	2	1	11.56	11.56	661.706299	3	1983.104343	17300	68.5935	0.94143	FALSE	54.03	spCRP_HUMAN|-Cas9	SKLVSDFR	K2(DSBU)	2	Cas9	965	KAFVFPK	K1(DSBU)	1	spCRP_HUMAN|	25	17300	20190423_QExHFX4_RSLC5_Beveridge_Clausen_IMP_DSBU_alone.raw	F2
FALSE	LVDSTDKADLR-VMKQLK	DSBU	Intra	MS2	MS2	1	1	11.25	11.25	730.732361	3	2190.182529	12355	53.4243	-1.2264	FALSE	49.07	Cas9-Cas9	LVDSTDKADLR	K7(DSBU)	7	Cas9	152	VMKQLK	M2(Oxidation);K3(DSBU)	3	Cas9	653	12355	20190423_QExHFX4_RSLC5_Beveridge_Clausen_IMP_DSBU_alone.raw	F2
FALSE	FYWTDRGKSLIGR-DKPIR	DSBU	Inter	MS2	MS2	2	1	10.76	10.76	606.331787	4	2422.305319	17598	69.4691	-2.6142	FALSE	45.23	Cas9-spEGF_HUMAN|	FYWTDRGKSLIGR	K8(DSBU)	8	spEGF_HUMAN|	576	DKPIR	K2(DSBU)	2	Cas9	1304	17598	20190423_QExHFX4_RSLC5_Beveridge_Clausen_IMP_DSBU_alone.raw	F2
FALSE	CKGTDVQAWIR-FKVLGNTDR	DSBU	Inter	MS2	MS2	2	1	10.23	10.23	860.115845	3	2578.332981	23755	89.0042	-5.2437	FALSE	49.07	Cas9-spLYSC_CHICK|	CKGTDVQAWIR	C1(Carbamidomethyl);K2(DSBU)	2	spLYSC_CHICK|	134	FKVLGNTDR	K2(DSBU)	2	Cas9	37	23755	20190423_QExHFX4_RSLC5_Beveridge_Clausen_IMP_DSBU_alone.raw	F2
FALSE	LKCASLQK-SDKNR	DSBU	Inter	MS2	MS2	2	1	10.05	10.05	587.98053	3	1761.927036	14663	60.6398	0.31622	FALSE	61.04	Cas9-spALBU_HUMAN|	LKCASLQK	K2(DSBU);C3(Carbamidomethyl)	2	spALBU_HUMAN|	223	SDKNR	K3(DSBU)	3	Cas9	866	14663	20190423_QExHFX4_RSLC5_Beveridge_Clausen_IMP_DSBU_alone.raw	F2
FALSE	ESILPKR-KTPIAVR	DSBU	Inter	MS2	MS2	2	1	9.75	9.75	608.035339	3	1822.091465	13499	57.1087	-0.31371	FALSE	61.04	spCATA_HUMAN|-Cas9	ESILPKR	K6(DSBU)	6	Cas9	1117	KTPIAVR	K1(DSBU)	1	spCATA_HUMAN|	105	13499	20190423_QExHFX4_RSLC5_Beveridge_Clausen_IMP_DSBU_alone.raw	F2
FALSE	FKVLGNTDR-KMIAK	DSBU	Intra	MS2	MS2	1	1	9.3	9.3	617.676391	3	1851.014622	10608	47.8013	0.57195	FALSE	30.28	Cas9-Cas9	FKVLGNTDR	K2(DSBU)	2	Cas9	37	KMIAK	K1(DSBU);M2(Oxidation)	1	Cas9	1024	10608	20190423_QExHFX4_RSLC5_Beveridge_Clausen_IMP_DSBU_alone.raw	F2
FALSE	GADGKTK-DKQSGK	DSBU	Inter	MS2	MS2	2	1	8.82	8.82	511.933838	3	1533.786961	2712	15.8028	-0.15321	FALSE	39.46	Cas9-spTAU_HUMAN|	GADGKTK	K5(DSBU)	5	spTAU_HUMAN|	464	DKQSGK	K2(DSBU)	2	Cas9	677	2712	20190423_QExHFX4_RSLC5_Beveridge_Clausen_IMP_DSBU_alone.raw	F2
FALSE	ENFDKAR-DKPIR	DSBU	Inter	MS2	MS2	2	1	8.82	8.82	568.299927	3	1702.885227	12216	52.972	1.10543	FALSE	37.17	Cas9-spRETBP_HUMAN|	ENFDKAR	K5(DSBU)	5	spRETBP_HUMAN|	35	DKPIR	K2(DSBU)	2	Cas9	1304	12216	20190423_QExHFX4_RSLC5_Beveridge_Clausen_IMP_DSBU_alone.raw	F2
FALSE	ETNTPKKK-ESILPKR	DSBU	Inter	MS2	MS2	2	1	8.28	8.28	661.712707	3	1983.123569	11208	49.736	-0.12787	FALSE	42.1	Cas9-spUB2E1_HUMAN|	ETNTPKKK	K6(DSBU)	6	spUB2E1_HUMAN|	30	ESILPKR	K6(DSBU)	6	Cas9	1117	11208	20190423_QExHFX4_RSLC5_Beveridge_Clausen_IMP_DSBU_alone.raw	F2
FALSE	DDSIDNKVLTR-GKSLIGR	DSBU	Inter	MS2	MS2	2	1	8.15	8.15	734.405762	3	2201.202732	22784	85.8119	-6.49791	FALSE	54.03	spEGF_HUMAN|-Cas9	DDSIDNKVLTR	K7(DSBU)	7	Cas9	859	GKSLIGR	K2(DSBU)	2	spEGF_HUMAN|	576	22784	20190423_QExHFX4_RSLC5_Beveridge_Clausen_IMP_DSBU_alone.raw	F2
FALSE	APLSASMIKR-SDLNGKR	DSBU	Inter	MS2	MS2	2	1	8.15	8.15	686.7099	3	2058.115147	10890	48.6834	-1.31877	FALSE	50.07	spEGF_HUMAN|-Cas9	APLSASMIKR	K9(DSBU)	9	Cas9	327	SDLNGKR	K6(DSBU)	6	spEGF_HUMAN|	587	10890	20190423_QExHFX4_RSLC5_Beveridge_Clausen_IMP_DSBU_alone.raw	F2
FALSE	NKDSR-AIMKR	DSBU	Intra	MS2	MS2	0	1	7.26	7.26	483.592407	3	1448.762669	4664	25.8962	0.79685	TRUE	35.17		NKDSR	K2(DSBU)	2		1	AIMKR	M3(Oxidation);K4(DSBU)	4		1	4664	20190423_QExHFX4_RSLC5_Beveridge_Clausen_IMP_DSBU_alone.raw	F2
FALSE	KIQREK-SKSLR	DSBU	Intra	MS2	MS2	0	1	6.67	6.67	529.649963	3	1586.935337	7345	36.6193	-1.05445	TRUE	61.04		KIQREK	K1(DSBU)	1		1	SKSLR	K2(DSBU)	2		1	7345	20190423_QExHFX4_RSLC5_Beveridge_Clausen_IMP_DSBU_alone.raw	F2
FALSE	SSFEKNPIDFLEAK-MGDVEKGKK	DSBU	Inter	MS2	MS2	2	1	5.75	5.75	937.816772	3	2811.435764	25115	93.7592	-4.42707	FALSE	49.07	spCYC_HORSE|-Cas9	SSFEKNPIDFLEAK	K5(DSBU)	5	Cas9	1180	MGDVEKGKK	K8(DSBU)	8	spCYC_HORSE|	8	25115	20190423_QExHFX4_RSLC5_Beveridge_Clausen_IMP_DSBU_alone.raw	F2
FALSE	FKVLGNTDR-DFPIAKGER	DSBU	Inter	MS2	MS2	2	1	5.16	5.16	759.745422	3	2277.221714	11551	50.8501	-10.15194	FALSE	35.17	spCAH2_HUMAN|-Cas9	FKVLGNTDR	K2(DSBU)	2	Cas9	37	DFPIAKGER	K6(DSBU)	6	spCAH2_HUMAN|	23	11551	20190423_QExHFX4_RSLC5_Beveridge_Clausen_IMP_DSBU_alone.raw	F2
FALSE	CKGTDVQAWIR-SEQEIGKATAK	DSBU	Inter	MS2	MS2	2	1	4.45	1.73	897.460388	3	2690.366611	20406	78.1603	-3.70784	FALSE	45.23	Cas9-spLYSC_CHICK|	CKGTDVQAWIR	C1(Carbamidomethyl);K2(DSBU)	2	spLYSC_CHICK|	134	SEQEIGKATAK	K7(DSBU)	7	Cas9	1035	20406	20190423_QExHFX4_RSLC5_Beveridge_Clausen_IMP_DSBU_alone.raw	F2
FALSE	SEQEIGKATAK-HTHDKTALK	DSBU	Inter	MS2	MS2	2	1	4.41	4.41	803.087952	3	2407.249302	13487	57.073	3.43929	FALSE	45.23	spPDGFB_HUMAN|-Cas9	SEQEIGKATAK	K7(DSBU)	7	Cas9	1035	HTHDKTALK	K5(DSBU)	5	spPDGFB_HUMAN|	232	13487	20190423_QExHFX4_RSLC5_Beveridge_Clausen_IMP_DSBU_alone.raw	F2
FALSE	NLGKVGSK-LSKSR	DSBU	Inter	MS2	MS2	2	1	4.14	4.14	529.977844	3	1587.91898	8062	39.1757	-0.81875	FALSE	42.1	Cas9-spALBU_HUMAN|	NLGKVGSK	K4(DSBU)	4	spALBU_HUMAN|	456	LSKSR	K3(DSBU)	3	Cas9	222	8062	20190423_QExHFX4_RSLC5_Beveridge_Clausen_IMP_DSBU_alone.raw	F2
FALSE	KGILQTVK-NLGKVGSK	DSBU	Inter	MS2	MS2	2	1	3.19	3.19	471.787842	4	1884.129537	13102	55.8352	-0.99003	FALSE	37.17	spALBU_HUMAN|-Cas9	KGILQTVK	K1(DSBU)	1	Cas9	739	NLGKVGSK	K4(DSBU)	4	spALBU_HUMAN|	456	13102	20190423_QExHFX4_RSLC5_Beveridge_Clausen_IMP_DSBU_alone.raw	F2
FALSE	SKLVSDFR-NKPGVYTK	DSBU	Inter	MS2	MS2	3	1	2.3	2.3	685.0401	3	2053.105747	22074	83.5018	0.93502	FALSE	49.07	spTRYP_PIG|-Cas9	SKLVSDFR	K2(DSBU)	2	Cas9	965	NKPGVYTK	K2(DSBU)	2	spTRYP_PIG|	210	22074	20190423_QExHFX4_RSLC5_Beveridge_Clausen_IMP_DSBU_alone.raw	F2
FALSE	FTMELAKK-SDKNR	DSBU	Inter	MS2	MS2	2	1	0.77	0.77	599.975891	3	1797.91312	15580	63.4279	1.8028	FALSE	54.03	Cas9-spDHE3_BOVIN|	FTMELAKK	M3(Oxidation);K7(DSBU)	7	spDHE3_BOVIN|	211	SDKNR	K3(DSBU)	3	Cas9	866	15580	20190423_QExHFX4_RSLC5_Beveridge_Clausen_IMP_DSBU_alone.raw	F2
