# Supplementary material for: A synthetic peptide library for benchmarking crosslinking-mass spectrometry search engines for proteins and protein complexes
Source: Nat Commun. 2020 Feb 6;11:742. doi: 10.1038/s41467-020-14608-2 (PMC7005041; doi:10.1038/s41467-020-14608-2)
Supplement: Supplementary file 3 — Supplementary Data 1 [file 41467_2020_14608_MOESM3_ESM.zip › CSVfiles/xlinkx_QExHFX_DSSO_1perFDR_crapome_CSMs.csv]

Checked	Sequence	Crosslinker	Crosslink Type	Crosslink Strategy	Identified By	# Proteins	# Identified MS2 Scans	XlinkX Score	Delta XlinkX Score	m/z [Da]	Charge	MH+ [Da]	First Scan	RT [min]	DeltaM [ppm]	Is Decoy	Reporter Ion Score	Accessions	Sequence A	Modifications A	Crosslinker Position A	Protein Accession A	Leading Protein Position A	Sequence B	Modifications B	Crosslinker Position B	Protein Accession B	Leading Protein Position B	All Scans	Spectrum File	File ID
FALSE	MLASAGELQKGNELALPSK-VVDELVKVMGR	DSSO	Intra	MS2	MS2	1	1	148.28	146.07	844.444092	4	3374.754537	39273	84.7601	-5.25435	FALSE	54.03	Cas9-Cas9	MLASAGELQKGNELALPSK	M1(Oxidation);K10(DSSO)	10	Cas9	1226	VVDELVKVMGR	K7(DSSO)	7	Cas9	753	39273	20190423_QExHFX4_RSLC5_Beveridge_Clausen_IMP_DSSO_alone.raw	F1
FALSE	LESEFVYGDYKVYDVR-KPAFLSGEQK	DSSO	Intra	MS2	MS2	1	1	132.01	132.01	1081.864624	3	3243.579319	39510	85.1899	-7.35848	FALSE	42.1	Cas9-Cas9	LESEFVYGDYKVYDVR	K11(DSSO)	11	Cas9	1018	KPAFLSGEQK	K1(DSSO)	1	Cas9	540	39510	20190423_QExHFX4_RSLC5_Beveridge_Clausen_IMP_DSSO_alone.raw	F1
FALSE	VVDELVKVMGR-KPAFLSGEQK	DSSO	Intra	MS2	MS2	1	1	126.68	126.68	836.106201	3	2506.30405	35744	78.087	0.13683	FALSE	49.07	Cas9-Cas9	VVDELVKVMGR	K7(DSSO)	7	Cas9	753	KPAFLSGEQK	K1(DSSO)	1	Cas9	540	35744	20190423_QExHFX4_RSLC5_Beveridge_Clausen_IMP_DSSO_alone.raw	F1
FALSE	MDGTEELLVKLNR-GGLSELDKAGFIK	DSSO	Intra	MS2	MS2	1	1	124.59	110.9	757.135803	4	3025.521383	44006	93.7615	0.22052	FALSE	76.14	Cas9-Cas9	MDGTEELLVKLNR	M1(Oxidation);K10(DSSO)	10	Cas9	396	GGLSELDKAGFIK	K8(DSSO)	8	Cas9	917	44006	20190423_QExHFX4_RSLC5_Beveridge_Clausen_IMP_DSSO_alone.raw	F1
FALSE	YDENDKLIR-DFQFYKVR	DSSO	Intra	MS2	MS2	1	1	124.34	124.34	809.052368	3	2425.142551	36912	80.2657	2.77268	FALSE	45.23	Cas9-Cas9	YDENDKLIR	K6(DSSO)	6	Cas9	952	DFQFYKVR	K6(DSSO)	6	Cas9	978	36912	20190423_QExHFX4_RSLC5_Beveridge_Clausen_IMP_DSSO_alone.raw	F1
FALSE	KNLIGALLFDSGETAEATR-SDNVPSEEVVKK	DSSO	Intra	MS2	MS2	1	1	119.56	113.9	1165.251465	3	3493.739841	43567	92.9041	-0.90784	FALSE	45.23	Cas9-Cas9	KNLIGALLFDSGETAEATR	K1(DSSO)	1	Cas9	49	SDNVPSEEVVKK	K11(DSSO)	11	Cas9	881	43567	20190423_QExHFX4_RSLC5_Beveridge_Clausen_IMP_DSSO_alone.raw	F1
FALSE	YDENDKLIR-DFQFYKVR	DSSO	Intra	MS2	MS2	1	1	115.01	115.01	809.055664	3	2425.152439	36639	79.7549	-1.30616	FALSE	45.23	Cas9-Cas9	YDENDKLIR	K6(DSSO)	6	Cas9	952	DFQFYKVR	K6(DSSO)	6	Cas9	978	36639	20190423_QExHFX4_RSLC5_Beveridge_Clausen_IMP_DSSO_alone.raw	F1
FALSE	DDSIDNKVLTR-NSDKLIAR	DSSO	Intra	MS2	MS2	1	1	115.01	115.01	588.048767	4	2349.173239	29435	66.7429	-0.75542	FALSE	49.07	Cas9-Cas9	DDSIDNKVLTR	K7(DSSO)	7	Cas9	859	NSDKLIAR	K4(DSSO)	4	Cas9	1122	29435	20190423_QExHFX4_RSLC5_Beveridge_Clausen_IMP_DSSO_alone.raw	F1
FALSE	YDENDKLIR-FDNLTKAER	DSSO	Intra	MS2	MS2	1	1	114.67	107.64	806.05487	3	2416.150059	26300	61.0622	-2.1295	FALSE	45.23	Cas9-Cas9	YDENDKLIR	K6(DSSO)	6	Cas9	952	FDNLTKAER	K6(DSSO)	6	Cas9	906	26300	20190423_QExHFX4_RSLC5_Beveridge_Clausen_IMP_DSSO_alone.raw	F1
FALSE	MIAKSEQEIGK-FDNLTKAER	DSSO	Intra	MS2	MS2	1	1	114.67	108.89	828.743896	3	2484.217136	22669	54.2552	-2.51675	FALSE	45.23	Cas9-Cas9	MIAKSEQEIGK	K4(DSSO)	4	Cas9	1028	FDNLTKAER	K6(DSSO)	6	Cas9	906	22669	20190423_QExHFX4_RSLC5_Beveridge_Clausen_IMP_DSSO_alone.raw	F1
FALSE	MLASAGELQKGNELALPSK-VVDELVKVMGR	DSSO	Intra	MS2	MS2	1	1	114.59	110.57	840.441833	4	3358.745504	40618	87.2928	-1.07458	FALSE	54.03	Cas9-Cas9	MLASAGELQKGNELALPSK	K10(DSSO)	10	Cas9	1226	VVDELVKVMGR	K7(DSSO)	7	Cas9	753	40618	20190423_QExHFX4_RSLC5_Beveridge_Clausen_IMP_DSSO_alone.raw	F1
FALSE	MLASAGELQKGNELALPSK-VVDELVKVMGR	DSSO	Intra	MS2	MS2	1	1	114.02	114.02	848.441589	4	3390.744528	34597	75.9874	-3.77681	FALSE	39.46	Cas9-Cas9	MLASAGELQKGNELALPSK	M1(Oxidation);K10(DSSO)	10	Cas9	1226	VVDELVKVMGR	K7(DSSO);M9(Oxidation)	7	Cas9	753	34597	20190423_QExHFX4_RSLC5_Beveridge_Clausen_IMP_DSSO_alone.raw	F1
FALSE	HKPENIVIEMAR-YDENDKLIR	DSSO	Intra	MS2	MS2	1	1	109.88	109.88	690.592712	4	2759.34902	30530	68.6871	0.03324	FALSE	50.07	Cas9-Cas9	HKPENIVIEMAR	K2(DSSO)	2	Cas9	759	YDENDKLIR	K6(DSSO)	6	Cas9	952	30530	20190423_QExHFX4_RSLC5_Beveridge_Clausen_IMP_DSSO_alone.raw	F1
FALSE	SEQEIGKATAK-FKVLGNTDR	DSSO	Intra	MS2	MS2	1	1	109.88	109.88	790.064819	3	2368.179905	21277	51.6961	0.58985	FALSE	45.23	Cas9-Cas9	SEQEIGKATAK	K7(DSSO)	7	Cas9	1035	FKVLGNTDR	K2(DSSO)	2	Cas9	37	21277	20190423_QExHFX4_RSLC5_Beveridge_Clausen_IMP_DSSO_alone.raw	F1
FALSE	LESEFVYGDYKVYDVR-VVDELVKVMGR	DSSO	Intra	MS2	MS2	1	1	108.98	108.98	850.666443	4	3399.643942	40696	87.4391	1.40217	FALSE	69.9	Cas9-Cas9	LESEFVYGDYKVYDVR	K11(DSSO)	11	Cas9	1018	VVDELVKVMGR	K7(DSSO);M9(Oxidation)	7	Cas9	753	40696	20190423_QExHFX4_RSLC5_Beveridge_Clausen_IMP_DSSO_alone.raw	F1
FALSE	QEDFYPFLKDNR-GKSDNVPSEEVVK	DSSO	Intra	MS2	MS2	1	1	108	108	1039.490478	3	3116.456882	35189	77.0733	-1.65642	FALSE	42.1	Cas9-Cas9	QEDFYPFLKDNR	K9(DSSO)	9	Cas9	438	GKSDNVPSEEVVK	K2(DSSO)	2	Cas9	870	35189	20190423_QExHFX4_RSLC5_Beveridge_Clausen_IMP_DSSO_alone.raw	F1
FALSE	MTNFDKNLPNEK-SKLVSDFR	DSSO	Intra	MS2	MS2	1	1	107.73	106.77	640.559814	4	2559.217428	29408	66.6935	1.70342	FALSE	42.1	Cas9-Cas9	MTNFDKNLPNEK	K6(DSSO)	6	Cas9	504	SKLVSDFR	K2(DSSO)	2	Cas9	965	29408	20190423_QExHFX4_RSLC5_Beveridge_Clausen_IMP_DSSO_alone.raw	F1
FALSE	HKPENIVIEMAR-YDENDKLIR	DSSO	Intra	MS2	MS2	1	1	107.43	107.43	690.594238	4	2759.355123	30239	68.1797	-2.17951	FALSE	45.23	Cas9-Cas9	HKPENIVIEMAR	K2(DSSO)	2	Cas9	759	YDENDKLIR	K6(DSSO)	6	Cas9	952	30239	20190423_QExHFX4_RSLC5_Beveridge_Clausen_IMP_DSSO_alone.raw	F1
FALSE	DDSIDNKVLTR-NSDKLIAR	DSSO	Intra	MS2	MS2	1	1	107.15	107.15	783.729919	3	2349.175205	29491	66.8383	-1.59291	FALSE	49.07	Cas9-Cas9	DDSIDNKVLTR	K7(DSSO)	7	Cas9	859	NSDKLIAR	K4(DSSO)	4	Cas9	1122	29491	20190423_QExHFX4_RSLC5_Beveridge_Clausen_IMP_DSSO_alone.raw	F1
FALSE	NSDKLIAR-KGILQTVK	DSSO	Intra	MS2	MS2	1	1	107.15	107.15	654.034668	3	1960.089451	22772	54.4788	0.0624	FALSE	45.23	Cas9-Cas9	NSDKLIAR	K4(DSSO)	4	Cas9	1122	KGILQTVK	K1(DSSO)	1	Cas9	739	22772	20190423_QExHFX4_RSLC5_Beveridge_Clausen_IMP_DSSO_alone.raw	F1
FALSE	MIAKSEQEIGK-DFQFYKVR	DSSO	Intra	MS2	MS2	1	1	107.15	107.15	831.743591	3	2493.216221	32041	71.3657	-0.39201	FALSE	61.04	Cas9-Cas9	MIAKSEQEIGK	K4(DSSO)	4	Cas9	1028	DFQFYKVR	K6(DSSO)	6	Cas9	978	32041	20190423_QExHFX4_RSLC5_Beveridge_Clausen_IMP_DSSO_alone.raw	F1
FALSE	DFQFYKVR-FDNLTKAER	DSSO	Intra	MS2	MS2	1	1	106.84	84.01	785.048889	3	2353.132114	33944	74.8194	-1.68826	FALSE	42.1	Cas9-Cas9	DFQFYKVR	K6(DSSO)	6	Cas9	978	FDNLTKAER	K6(DSSO)	6	Cas9	906	33944	20190423_QExHFX4_RSLC5_Beveridge_Clausen_IMP_DSSO_alone.raw	F1
FALSE	HKPENIVIEMAR-FDNLTKAER	DSSO	Intra	MS2	MS2	1	1	105.12	97.3	676.583069	4	2703.310446	27784	63.7751	4.60759	FALSE	65.05	Cas9-Cas9	HKPENIVIEMAR	K2(DSSO);M10(Oxidation)	2	Cas9	759	FDNLTKAER	K6(DSSO)	6	Cas9	906	27784	20190423_QExHFX4_RSLC5_Beveridge_Clausen_IMP_DSSO_alone.raw	F1
FALSE	HKPENIVIEMAR-FDNLTKAER	DSSO	Intra	MS2	MS2	1	1	104.76	104.76	676.586365	4	2703.323629	28041	64.2785	-0.27104	FALSE	76.14	Cas9-Cas9	HKPENIVIEMAR	K2(DSSO);M10(Oxidation)	2	Cas9	759	FDNLTKAER	K6(DSSO)	6	Cas9	906	28041	20190423_QExHFX4_RSLC5_Beveridge_Clausen_IMP_DSSO_alone.raw	F1
FALSE	MLASAGELQKGNELALPSK-KPAFLSGEQK	DSSO	Intra	MS2	MS2	1	1	102.98	102.98	1073.552124	3	3218.641819	34743	76.2553	0.54179	FALSE	49.07	Cas9-Cas9	MLASAGELQKGNELALPSK	K10(DSSO)	10	Cas9	1226	KPAFLSGEQK	K1(DSSO)	1	Cas9	540	34743	20190423_QExHFX4_RSLC5_Beveridge_Clausen_IMP_DSSO_alone.raw	F1
FALSE	VNTEITKAPLSASMIK-SEQEIGKATAK	DSSO	Intra	MS2	MS2	1	1	100.67	100.67	1013.185486	3	3037.541904	28815	65.6367	0.41992	FALSE	49.07	Cas9-Cas9	VNTEITKAPLSASMIK	K7(DSSO);M14(Oxidation)	7	Cas9	318	SEQEIGKATAK	K7(DSSO)	7	Cas9	1035	28815	20190423_QExHFX4_RSLC5_Beveridge_Clausen_IMP_DSSO_alone.raw	F1
FALSE	YDENDKLIR-FDNLTKAER	DSSO	Intra	MS2	MS2	1	1	99.51	96.4	806.0531	3	2416.144749	26596	61.5679	0.06915	FALSE	45.23	Cas9-Cas9	YDENDKLIR	K6(DSSO)	6	Cas9	952	FDNLTKAER	K6(DSSO)	6	Cas9	906	26596	20190423_QExHFX4_RSLC5_Beveridge_Clausen_IMP_DSSO_alone.raw	F1
FALSE	HKPENIVIEMAR-FDNLTKAER	DSSO	Intra	MS2	MS2	1	1	99.51	99.51	672.588867	4	2687.333639	28321	64.7739	-2.10579	FALSE	39.46	Cas9-Cas9	HKPENIVIEMAR	K2(DSSO)	2	Cas9	759	FDNLTKAER	K6(DSSO)	6	Cas9	906	28321	20190423_QExHFX4_RSLC5_Beveridge_Clausen_IMP_DSSO_alone.raw	F1
FALSE	HKPENIVIEMAR-FDNLTKAER	DSSO	Intra	MS2	MS2	1	1	99.51	99.51	672.587524	4	2687.328268	27771	63.7531	-0.10637	FALSE	39.46	Cas9-Cas9	HKPENIVIEMAR	K2(DSSO)	2	Cas9	759	FDNLTKAER	K6(DSSO)	6	Cas9	906	27771	20190423_QExHFX4_RSLC5_Beveridge_Clausen_IMP_DSSO_alone.raw	F1
FALSE	LEESFLVEEDKK-GKSDNVPSEEVVK	DSSO	Intra	MS2	MS2	1	1	99.37	99.37	1004.154358	3	3010.448521	29660	67.143	-1.20135	FALSE	49.07	Cas9-Cas9	LEESFLVEEDKK	K11(DSSO)	11	Cas9	115	GKSDNVPSEEVVK	K2(DSSO)	2	Cas9	870	29660	20190423_QExHFX4_RSLC5_Beveridge_Clausen_IMP_DSSO_alone.raw	F1
FALSE	DFQFYKVR-FDNLTKAER	DSSO	Intra	MS2	MS2	1	1	99.23	80.61	785.051758	3	2353.14072	35020	76.7583	-5.34706	FALSE	39.46	Cas9-Cas9	DFQFYKVR	K6(DSSO)	6	Cas9	978	FDNLTKAER	K6(DSSO)	6	Cas9	906	35020	20190423_QExHFX4_RSLC5_Beveridge_Clausen_IMP_DSSO_alone.raw	F1
FALSE	MIAKSEQEIGK-YDENDKLIR	DSSO	Intra	MS2	MS2	1	1	97.64	95.48	852.748596	3	2556.231235	24899	58.5189	0.30551	FALSE	42.1	Cas9-Cas9	MIAKSEQEIGK	K4(DSSO)	4	Cas9	1028	YDENDKLIR	K6(DSSO)	6	Cas9	952	24899	20190423_QExHFX4_RSLC5_Beveridge_Clausen_IMP_DSSO_alone.raw	F1
FALSE	HKPENIVIEMAR-FDNLTKAER	DSSO	Intra	MS2	MS2	1	1	97.6	97.6	672.587768	4	2687.329245	28034	64.2634	-0.4699	FALSE	39.46	Cas9-Cas9	HKPENIVIEMAR	K2(DSSO)	2	Cas9	759	FDNLTKAER	K6(DSSO)	6	Cas9	906	28034	20190423_QExHFX4_RSLC5_Beveridge_Clausen_IMP_DSSO_alone.raw	F1
FALSE	MLASAGELQKGNELALPSK-KPAFLSGEQK	DSSO	Intra	MS2	MS2	1	1	97.6	96.75	809.414368	4	3234.635641	33104	73.3084	0.877	FALSE	49.07	Cas9-Cas9	MLASAGELQKGNELALPSK	M1(Oxidation);K10(DSSO)	10	Cas9	1226	KPAFLSGEQK	K1(DSSO)	1	Cas9	540	33104	20190423_QExHFX4_RSLC5_Beveridge_Clausen_IMP_DSSO_alone.raw	F1
FALSE	VVDELVKVMGR-KPAFLSGEQK	DSSO	Intra	MS2	MS2	1	1	97.6	97.6	841.436218	3	2522.294102	29682	67.1803	2.06487	FALSE	54.03	Cas9-Cas9	VVDELVKVMGR	K7(DSSO);M9(Oxidation)	7	Cas9	753	KPAFLSGEQK	K1(DSSO)	1	Cas9	540	29682	20190423_QExHFX4_RSLC5_Beveridge_Clausen_IMP_DSSO_alone.raw	F1
FALSE	YPKLESEFVYGDYK-LKGSPEDNEQK	DSSO	Intra	MS2	MS2	1	1	96.96	96.96	785.618164	4	3139.450827	32867	72.8779	-1.78016	FALSE	73.05	Cas9-Cas9	YPKLESEFVYGDYK	K3(DSSO)	3	Cas9	1007	LKGSPEDNEQK	K2(DSSO)	2	Cas9	1250	32867	20190423_QExHFX4_RSLC5_Beveridge_Clausen_IMP_DSSO_alone.raw	F1
FALSE	HKPENIVIEMAR-MIAKSEQEIGK	DSSO	Intra	MS2	MS2	1	1	95.79	88.57	943.141907	3	2827.411167	26349	61.1429	1.38534	FALSE	73.05	Cas9-Cas9	HKPENIVIEMAR	K2(DSSO)	2	Cas9	759	MIAKSEQEIGK	K4(DSSO)	4	Cas9	1028	26349	20190423_QExHFX4_RSLC5_Beveridge_Clausen_IMP_DSSO_alone.raw	F1
FALSE	MIAKSEQEIGK-DFQFYKVR	DSSO	Intra	MS2	MS2	1	1	95.44	89.66	831.746155	3	2493.223911	32327	71.8804	-3.4778	FALSE	61.04	Cas9-Cas9	MIAKSEQEIGK	K4(DSSO)	4	Cas9	1028	DFQFYKVR	K6(DSSO)	6	Cas9	978	32327	20190423_QExHFX4_RSLC5_Beveridge_Clausen_IMP_DSSO_alone.raw	F1
FALSE	MIAKSEQEIGK-DFQFYKVR	DSSO	Intra	MS2	MS2	1	1	94.4	94.4	837.07489	3	2509.210117	32074	71.4263	0.01641	FALSE	84.95	Cas9-Cas9	MIAKSEQEIGK	M1(Oxidation);K4(DSSO)	4	Cas9	1028	DFQFYKVR	K6(DSSO)	6	Cas9	978	32074	20190423_QExHFX4_RSLC5_Beveridge_Clausen_IMP_DSSO_alone.raw	F1
FALSE	MTNFDKNLPNEK-SKLVSDFR	DSSO	Intra	MS2	MS2	1	1	94.4	94.4	640.562561	4	2559.228414	29486	66.8308	-2.59111	FALSE	49.07	Cas9-Cas9	MTNFDKNLPNEK	K6(DSSO)	6	Cas9	504	SKLVSDFR	K2(DSSO)	2	Cas9	965	29486	20190423_QExHFX4_RSLC5_Beveridge_Clausen_IMP_DSSO_alone.raw	F1
FALSE	LVDSTDKADLR-GYKEVK	DSSO	Intra	MS2	MS2	1	1	94.27	72.97	705.021362	3	2113.049534	19749	48.7615	-0.64964	FALSE	73.05	Cas9-Cas9	LVDSTDKADLR	K7(DSSO)	7	Cas9	152	GYKEVK	K3(DSSO)	3	Cas9	1192	19749	20190423_QExHFX4_RSLC5_Beveridge_Clausen_IMP_DSSO_alone.raw	F1
FALSE	NSDKLIAR-KGILQTVK	DSSO	Intra	MS2	MS2	1	1	92.28	92.28	654.03479	3	1960.089817	22519	53.9735	-0.12453	FALSE	49.07	Cas9-Cas9	NSDKLIAR	K4(DSSO)	4	Cas9	1122	KGILQTVK	K1(DSSO)	1	Cas9	739	22519	20190423_QExHFX4_RSLC5_Beveridge_Clausen_IMP_DSSO_alone.raw	F1
FALSE	MTNFDKNLPNEK-SKLVSDFR	DSSO	Intra	MS2	MS2	1	1	92.28	92.28	640.560913	4	2559.221823	29702	67.2172	-0.0144	FALSE	49.07	Cas9-Cas9	MTNFDKNLPNEK	K6(DSSO)	6	Cas9	504	SKLVSDFR	K2(DSSO)	2	Cas9	965	29702	20190423_QExHFX4_RSLC5_Beveridge_Clausen_IMP_DSSO_alone.raw	F1
FALSE	QEDFYPFLKDNR-GKSDNVPSEEVVK	DSSO	Intra	MS2	MS2	1	1	92.19	92.19	779.868164	4	3116.450827	35234	77.1549	0.28742	FALSE	49.07	Cas9-Cas9	QEDFYPFLKDNR	K9(DSSO)	9	Cas9	438	GKSDNVPSEEVVK	K2(DSSO)	2	Cas9	870	35234	20190423_QExHFX4_RSLC5_Beveridge_Clausen_IMP_DSSO_alone.raw	F1
FALSE	MIAKSEQEIGK-DFQFYKVR	DSSO	Intra	MS2	MS2	1	1	92.08	92.08	837.07373	3	2509.206638	30226	68.1567	1.40346	FALSE	54.03	Cas9-Cas9	MIAKSEQEIGK	M1(Oxidation);K4(DSSO)	4	Cas9	1028	DFQFYKVR	K6(DSSO)	6	Cas9	978	30226	20190423_QExHFX4_RSLC5_Beveridge_Clausen_IMP_DSSO_alone.raw	F1
FALSE	HKPENIVIEMAR-MIAKSEQEIGK	DSSO	Intra	MS2	MS2	1	1	91.91	91.91	943.141235	3	2827.409153	26264	60.998	2.09796	FALSE	73.05	Cas9-Cas9	HKPENIVIEMAR	K2(DSSO)	2	Cas9	759	MIAKSEQEIGK	K4(DSSO)	4	Cas9	1028	26264	20190423_QExHFX4_RSLC5_Beveridge_Clausen_IMP_DSSO_alone.raw	F1
FALSE	GKSDNVPSEEVVK-VKYVTEGMR	DSSO	Intra	MS2	MS2	1	1	91.26	91.26	881.760254	3	2643.266209	23217	55.2545	-0.81903	FALSE	61.04	Cas9-Cas9	GKSDNVPSEEVVK	K2(DSSO)	2	Cas9	870	VKYVTEGMR	K2(DSSO);M8(Oxidation)	2	Cas9	532	23217	20190423_QExHFX4_RSLC5_Beveridge_Clausen_IMP_DSSO_alone.raw	F1
FALSE	HKPENIVIEMAR-FDNLTKAER	DSSO	Intra	MS2	MS2	1	1	91.09	86.91	672.589233	4	2687.335104	27742	63.7031	-2.65109	FALSE	37.17	Cas9-Cas9	HKPENIVIEMAR	K2(DSSO)	2	Cas9	759	FDNLTKAER	K6(DSSO)	6	Cas9	906	27742	20190423_QExHFX4_RSLC5_Beveridge_Clausen_IMP_DSSO_alone.raw	F1
FALSE	MIAKSEQEIGK-FDNLTKAER	DSSO	Intra	MS2	MS2	1	1	91.09	91.09	828.741943	3	2484.211277	23303	55.4265	-0.15715	FALSE	49.07	Cas9-Cas9	MIAKSEQEIGK	K4(DSSO)	4	Cas9	1028	FDNLTKAER	K6(DSSO)	6	Cas9	906	23303	20190423_QExHFX4_RSLC5_Beveridge_Clausen_IMP_DSSO_alone.raw	F1
FALSE	SDNVPSEEVVKK-LVDSTDKADLR	DSSO	Intra	MS2	MS2	1	1	90.99	86.83	907.448913	3	2720.332188	24488	57.7078	-0.99512	FALSE	45.23	Cas9-Cas9	SDNVPSEEVVKK	K11(DSSO)	11	Cas9	881	LVDSTDKADLR	K7(DSSO)	7	Cas9	152	24488	20190423_QExHFX4_RSLC5_Beveridge_Clausen_IMP_DSSO_alone.raw	F1
FALSE	LEESFLVEEDKK-GKSDNVPSEEVVK	DSSO	Intra	MS2	MS2	1	1	90.79	90.79	753.363403	4	3010.431784	29658	67.1398	4.36018	FALSE	35.17	Cas9-Cas9	LEESFLVEEDKK	K11(DSSO)	11	Cas9	115	GKSDNVPSEEVVK	K2(DSSO)	2	Cas9	870	29658	20190423_QExHFX4_RSLC5_Beveridge_Clausen_IMP_DSSO_alone.raw	F1
FALSE	VNTEITKAPLSASMIK-SEQEIGKATAK	DSSO	Intra	MS2	MS2	1	1	88.82	88.82	756.14331	4	3021.551412	28731	65.49	-1.04206	FALSE	54.03	Cas9-Cas9	VNTEITKAPLSASMIK	K7(DSSO)	7	Cas9	318	SEQEIGKATAK	K7(DSSO)	7	Cas9	1035	28731	20190423_QExHFX4_RSLC5_Beveridge_Clausen_IMP_DSSO_alone.raw	F1
FALSE	MIAKSEQEIGK-FDNLTKAER	DSSO	Intra	MS2	MS2	1	1	88.64	70.03	625.805786	4	2500.201315	22741	54.4137	1.7952	FALSE	76.14	Cas9-Cas9	MIAKSEQEIGK	M1(Oxidation);K4(DSSO)	4	Cas9	1028	FDNLTKAER	K6(DSSO)	6	Cas9	906	22741	20190423_QExHFX4_RSLC5_Beveridge_Clausen_IMP_DSSO_alone.raw	F1
FALSE	YDENDKLIR-DFQFYKVR	DSSO	Intra	MS2	MS2	1	1	87.63	84.91	809.057251	3	2425.1572	37730	81.7507	-3.27005	FALSE	30.28	Cas9-Cas9	YDENDKLIR	K6(DSSO)	6	Cas9	952	DFQFYKVR	K6(DSSO)	6	Cas9	978	37730	20190423_QExHFX4_RSLC5_Beveridge_Clausen_IMP_DSSO_alone.raw	F1
FALSE	MIAKSEQEIGK-FDNLTKAER	DSSO	Intra	MS2	MS2	1	1	86.87	86.87	621.808411	4	2484.211813	22946	54.7923	-0.37295	FALSE	61.04	Cas9-Cas9	MIAKSEQEIGK	K4(DSSO)	4	Cas9	1028	FDNLTKAER	K6(DSSO)	6	Cas9	906	22946	20190423_QExHFX4_RSLC5_Beveridge_Clausen_IMP_DSSO_alone.raw	F1
FALSE	TEVQTGGFSKESILPK-KFDNLTK	DSSO	Intra	MS2	MS2	1	1	86.63	86.63	915.132934	3	2743.384251	33759	74.4772	0.59205	FALSE	61.04	Cas9-Cas9	TEVQTGGFSKESILPK	K10(DSSO)	10	Cas9	1111	KFDNLTK	K1(DSSO)	1	Cas9	900	33759	20190423_QExHFX4_RSLC5_Beveridge_Clausen_IMP_DSSO_alone.raw	F1
FALSE	DFQFYKVR-FDNLTKAER	DSSO	Intra	MS2	MS2	1	1	86.34	68.31	785.048706	3	2353.131565	34312	75.4763	-1.45472	FALSE	42.1	Cas9-Cas9	DFQFYKVR	K6(DSSO)	6	Cas9	978	FDNLTKAER	K6(DSSO)	6	Cas9	906	34312	20190423_QExHFX4_RSLC5_Beveridge_Clausen_IMP_DSSO_alone.raw	F1
FALSE	MIAKSEQEIGK-DFQFYKVR	DSSO	Intra	MS2	MS2	1	1	86.34	78.41	624.059387	4	2493.215719	32110	71.4909	-0.1907	FALSE	45.23	Cas9-Cas9	MIAKSEQEIGK	K4(DSSO)	4	Cas9	1028	DFQFYKVR	K6(DSSO)	6	Cas9	978	32110	20190423_QExHFX4_RSLC5_Beveridge_Clausen_IMP_DSSO_alone.raw	F1
FALSE	MTNFDKNLPNEK-SKLVSDFR	DSSO	Intra	MS2	MS2	1	1	85.91	85.91	644.55896	4	2575.21401	29459	66.7827	1.0451	FALSE	61.09	Cas9-Cas9	MTNFDKNLPNEK	M1(Oxidation);K6(DSSO)	6	Cas9	504	SKLVSDFR	K2(DSSO)	2	Cas9	965	29459	20190423_QExHFX4_RSLC5_Beveridge_Clausen_IMP_DSSO_alone.raw	F1
FALSE	LESEFVYGDYKVYDVR-MLASAGELQKGNELALPSK	DSSO	Intra	MS2	MS2	1	1	85.67	85.67	1024.753662	4	4095.992819	42722	91.2782	0.0349	FALSE	45.23	Cas9-Cas9	LESEFVYGDYKVYDVR	K11(DSSO)	11	Cas9	1018	MLASAGELQKGNELALPSK	K10(DSSO)	10	Cas9	1226	42722	20190423_QExHFX4_RSLC5_Beveridge_Clausen_IMP_DSSO_alone.raw	F1
FALSE	MIAKSEQEIGK-YDENDKLIR	DSSO	Intra	MS2	MS2	1	1	85.31	85.31	639.814575	4	2556.236471	24913	58.5538	-1.74346	FALSE	35.17	Cas9-Cas9	MIAKSEQEIGK	K4(DSSO)	4	Cas9	1028	YDENDKLIR	K6(DSSO)	6	Cas9	952	24913	20190423_QExHFX4_RSLC5_Beveridge_Clausen_IMP_DSSO_alone.raw	F1
FALSE	MTNFDKNLPNEK-SKLVSDFR	DSSO	Intra	MS2	MS2	1	1	84.61	84.61	859.081116	3	2575.228794	27756	63.728	-4.69801	FALSE	33.37	Cas9-Cas9	MTNFDKNLPNEK	M1(Oxidation);K6(DSSO)	6	Cas9	504	SKLVSDFR	K2(DSSO)	2	Cas9	965	27756	20190423_QExHFX4_RSLC5_Beveridge_Clausen_IMP_DSSO_alone.raw	F1
FALSE	YDENDKLIR-DFQFYKVR	DSSO	Intra	MS2	MS2	1	1	84.02	84.02	809.058227	3	2425.16013	38260	82.7148	-4.47859	FALSE	45.23	Cas9-Cas9	YDENDKLIR	K6(DSSO)	6	Cas9	952	DFQFYKVR	K6(DSSO)	6	Cas9	978	38260	20190423_QExHFX4_RSLC5_Beveridge_Clausen_IMP_DSSO_alone.raw	F1
FALSE	SDNVPSEEVVKK-LVDSTDKADLR	DSSO	Intra	MS2	MS2	1	1	83.38	83.38	907.447571	3	2720.328159	23693	56.1352	0.48625	FALSE	54.03	Cas9-Cas9	SDNVPSEEVVKK	K11(DSSO)	11	Cas9	881	LVDSTDKADLR	K7(DSSO)	7	Cas9	152	23693	20190423_QExHFX4_RSLC5_Beveridge_Clausen_IMP_DSSO_alone.raw	F1
FALSE	KNLIGALLFDSGETAEATR-LVDSTDKADLR	DSSO	Intra	MS2	MS2	1	1	83.38	81.47	1132.571655	3	3395.700413	45991	97.6205	-0.15364	FALSE	45.23	Cas9-Cas9	KNLIGALLFDSGETAEATR	K1(DSSO)	1	Cas9	49	LVDSTDKADLR	K7(DSSO)	7	Cas9	152	45991	20190423_QExHFX4_RSLC5_Beveridge_Clausen_IMP_DSSO_alone.raw	F1
FALSE	APLSASMIKR-KFDNLTK	DSSO	Intra	MS2	MS2	1	1	83.29	83.29	524.776306	4	2096.083395	26897	62.1232	2.13052	FALSE	54.03	Cas9-Cas9	APLSASMIKR	K9(DSSO)	9	Cas9	327	KFDNLTK	K1(DSSO)	1	Cas9	900	26897	20190423_QExHFX4_RSLC5_Beveridge_Clausen_IMP_DSSO_alone.raw	F1
FALSE	QLKEDYFK-EKIEK	DSSO	Intra	MS2	MS2	1	1	81.67	81.67	625.313171	3	1873.924961	20415	49.9941	0.12387	FALSE	39.46	Cas9-Cas9	QLKEDYFK	K3(DSSO)	3	Cas9	569	EKIEK	K2(DSSO)	2	Cas9	443	20415	20190423_QExHFX4_RSLC5_Beveridge_Clausen_IMP_DSSO_alone.raw	F1
FALSE	MLASAGELQKGNELALPSK-VVDELVKVMGR	DSSO	Intra	MS2	MS2	1	1	81.63	81.63	1125.587891	3	3374.749119	39312	84.8326	-3.64821	FALSE	61.04	Cas9-Cas9	MLASAGELQKGNELALPSK	M1(Oxidation);K10(DSSO)	10	Cas9	1226	VVDELVKVMGR	K7(DSSO)	7	Cas9	753	39312	20190423_QExHFX4_RSLC5_Beveridge_Clausen_IMP_DSSO_alone.raw	F1
FALSE	SDNVPSEEVVKK-LVDSTDKADLR	DSSO	Intra	MS2	MS2	1	1	81.32	81.32	680.839233	4	2720.335104	24496	57.7222	-2.06754	FALSE	61.04	Cas9-Cas9	SDNVPSEEVVKK	K11(DSSO)	11	Cas9	881	LVDSTDKADLR	K7(DSSO)	7	Cas9	152	24496	20190423_QExHFX4_RSLC5_Beveridge_Clausen_IMP_DSSO_alone.raw	F1
FALSE	FIKPILEK-KFDNLTK	DSSO	Intra	MS2	MS2	1	1	81.22	81.22	670.705078	3	2010.100681	30242	68.1851	-1.32837	FALSE	45.23	Cas9-Cas9	FIKPILEK	K3(DSSO)	3	Cas9	381	KFDNLTK	K1(DSSO)	1	Cas9	900	30242	20190423_QExHFX4_RSLC5_Beveridge_Clausen_IMP_DSSO_alone.raw	F1
FALSE	VLSAYNKHR-KLVDSTDK	DSSO	Intra	MS2	MS2	1	1	80.38	80.38	717.369263	3	2150.093235	14103	37.3975	-1.02619	FALSE	54.03	Cas9-Cas9	VLSAYNKHR	K7(DSSO)	7	Cas9	1300	KLVDSTDK	K1(DSSO)	1	Cas9	145	14103	20190423_QExHFX4_RSLC5_Beveridge_Clausen_IMP_DSSO_alone.raw	F1
FALSE	GKSDNVPSEEVVK-VKYVTEGMR	DSSO	Intra	MS2	MS2	1	1	80.38	80.38	881.758728	3	2643.261631	20344	49.8684	0.91344	FALSE	61.04	Cas9-Cas9	GKSDNVPSEEVVK	K2(DSSO)	2	Cas9	870	VKYVTEGMR	K2(DSSO);M8(Oxidation)	2	Cas9	532	20344	20190423_QExHFX4_RSLC5_Beveridge_Clausen_IMP_DSSO_alone.raw	F1
FALSE	GKSDNVPSEEVVK-VKYVTEGMR	DSSO	Intra	MS2	MS2	1	1	80.38	80.38	876.427978	3	2627.269382	23718	56.1825	-0.09616	FALSE	45.23	Cas9-Cas9	GKSDNVPSEEVVK	K2(DSSO)	2	Cas9	870	VKYVTEGMR	K2(DSSO)	2	Cas9	532	23718	20190423_QExHFX4_RSLC5_Beveridge_Clausen_IMP_DSSO_alone.raw	F1
FALSE	MIAKSEQEIGK-DFQFYKVR	DSSO	Intra	MS2	MS2	1	1	79.93	72.91	831.742554	3	2493.213108	32003	71.2995	0.857	FALSE	61.04	Cas9-Cas9	MIAKSEQEIGK	K4(DSSO)	4	Cas9	1028	DFQFYKVR	K6(DSSO)	6	Cas9	978	32003	20190423_QExHFX4_RSLC5_Beveridge_Clausen_IMP_DSSO_alone.raw	F1
FALSE	FDNLTKAER-VKYVTEGMR	DSSO	Intra	MS2	MS2	1	1	79.83	79.83	778.377319	3	2333.117405	24155	57.0163	3.86941	FALSE	35.17	Cas9-Cas9	FDNLTKAER	K6(DSSO)	6	Cas9	906	VKYVTEGMR	K2(DSSO)	2	Cas9	532	24155	20190423_QExHFX4_RSLC5_Beveridge_Clausen_IMP_DSSO_alone.raw	F1
FALSE	HKPENIVIEMAR-MIAKSEQEIGK	DSSO	Intra	MS2	MS2	1	1	79.12	79.12	943.145203	3	2827.421055	26559	61.5047	-2.11299	FALSE	73.05	Cas9-Cas9	HKPENIVIEMAR	K2(DSSO)	2	Cas9	759	MIAKSEQEIGK	K4(DSSO)	4	Cas9	1028	26559	20190423_QExHFX4_RSLC5_Beveridge_Clausen_IMP_DSSO_alone.raw	F1
FALSE	YPKLESEFVYGDYK-LKGSPEDNEQK	DSSO	Intra	MS2	MS2	1	1	78.62	78.62	785.616882	4	3139.4457	32597	72.374	-0.14656	FALSE	54.03	Cas9-Cas9	YPKLESEFVYGDYK	K3(DSSO)	3	Cas9	1007	LKGSPEDNEQK	K2(DSSO)	2	Cas9	1250	32597	20190423_QExHFX4_RSLC5_Beveridge_Clausen_IMP_DSSO_alone.raw	F1
FALSE	MLASAGELQKGNELALPSK-VVDELVKVMGR	DSSO	Intra	MS2	MS2	1	1	78.1	78.1	844.44043	4	3374.739889	36122	78.7886	-0.91243	FALSE	45.23	Cas9-Cas9	MLASAGELQKGNELALPSK	K10(DSSO)	10	Cas9	1226	VVDELVKVMGR	K7(DSSO);M9(Oxidation)	7	Cas9	753	36122	20190423_QExHFX4_RSLC5_Beveridge_Clausen_IMP_DSSO_alone.raw	F1
FALSE	SEQEIGKATAK-FKVLGNTDR	DSSO	Intra	MS2	MS2	1	1	77.94	65.72	592.801269	4	2368.183248	21271	51.6865	-0.82259	FALSE	39.46	Cas9-Cas9	SEQEIGKATAK	K7(DSSO)	7	Cas9	1035	FKVLGNTDR	K2(DSSO)	2	Cas9	37	21271	20190423_QExHFX4_RSLC5_Beveridge_Clausen_IMP_DSSO_alone.raw	F1
FALSE	KIECFDSVEISGVEDR-FDNLTKAER	DSSO	Intra	MS2	MS2	1	1	77.94	77.94	1045.155395	3	3133.451633	34416	75.6663	-2.03581	FALSE	42.1	Cas9-Cas9	KIECFDSVEISGVEDR	K1(DSSO);C4(Carbamidomethyl)	1	Cas9	575	FDNLTKAER	K6(DSSO)	6	Cas9	906	34416	20190423_QExHFX4_RSLC5_Beveridge_Clausen_IMP_DSSO_alone.raw	F1
FALSE	MIAKSEQEIGK-FDNLTKAER	DSSO	Intra	MS2	MS2	1	1	77.94	77.94	834.07251	3	2500.202976	20869	50.8253	1.13043	FALSE	49.07	Cas9-Cas9	MIAKSEQEIGK	M1(Oxidation);K4(DSSO)	4	Cas9	1028	FDNLTKAER	K6(DSSO)	6	Cas9	906	20869	20190423_QExHFX4_RSLC5_Beveridge_Clausen_IMP_DSSO_alone.raw	F1
FALSE	LVDSTDKADLR-GQKNSR	DSSO	Intra	MS2	MS2	1	1	77.93	77.93	693.67633	3	2079.014439	14285	37.7858	-0.44804	FALSE	39.46	Cas9-Cas9	LVDSTDKADLR	K7(DSSO)	7	Cas9	152	GQKNSR	K3(DSSO)	3	Cas9	779	14285	20190423_QExHFX4_RSLC5_Beveridge_Clausen_IMP_DSSO_alone.raw	F1
FALSE	SEQEIGKATAK-FKVLGNTDR	DSSO	Intra	MS2	MS2	1	1	77.76	68.55	790.067322	3	2368.187412	21041	51.1873	-2.58158	FALSE	61.04	Cas9-Cas9	SEQEIGKATAK	K7(DSSO)	7	Cas9	1035	FKVLGNTDR	K2(DSSO)	2	Cas9	37	21041	20190423_QExHFX4_RSLC5_Beveridge_Clausen_IMP_DSSO_alone.raw	F1
FALSE	HKPENIVIEMAR-YDENDKLIR	DSSO	Intra	MS2	MS2	1	1	77.74	77.74	694.591369	4	2775.343649	30272	68.237	0.13603	FALSE	84.95	Cas9-Cas9	HKPENIVIEMAR	K2(DSSO);M10(Oxidation)	2	Cas9	759	YDENDKLIR	K6(DSSO)	6	Cas9	952	30272	20190423_QExHFX4_RSLC5_Beveridge_Clausen_IMP_DSSO_alone.raw	F1
FALSE	HKPENIVIEMAR-MIAKSEQEIGK	DSSO	Intra	MS2	MS2	1	1	77.67	75.4	711.608093	4	2843.410543	26563	61.5112	-0.19211	FALSE	76.14	Cas9-Cas9	HKPENIVIEMAR	K2(DSSO);M10(Oxidation)	2	Cas9	759	MIAKSEQEIGK	K4(DSSO)	4	Cas9	1028	26563	20190423_QExHFX4_RSLC5_Beveridge_Clausen_IMP_DSSO_alone.raw	F1
FALSE	SDNVPSEEVVKK-LVDSTDKADLR	DSSO	Intra	MS2	MS2	1	1	76.85	72.16	907.446838	3	2720.325962	23970	56.6399	1.29427	FALSE	45.23	Cas9-Cas9	SDNVPSEEVVKK	K11(DSSO)	11	Cas9	881	LVDSTDKADLR	K7(DSSO)	7	Cas9	152	23970	20190423_QExHFX4_RSLC5_Beveridge_Clausen_IMP_DSSO_alone.raw	F1
FALSE	LKTYAHLFDDK-SEQEIGKATAK	DSSO	Intra	MS2	MS2	1	1	76.85	68.91	668.085266	4	2669.319235	24966	58.6603	-2.44554	FALSE	33.37	Cas9-Cas9	LKTYAHLFDDK	K2(DSSO)	2	Cas9	641	SEQEIGKATAK	K7(DSSO)	7	Cas9	1035	24966	20190423_QExHFX4_RSLC5_Beveridge_Clausen_IMP_DSSO_alone.raw	F1
FALSE	SEQEIGKATAK-FKVLGNTDR	DSSO	Intra	MS2	MS2	1	1	74.74	57.97	592.800964	4	2368.182028	21040	51.1853	-0.30691	FALSE	76.14	Cas9-Cas9	SEQEIGKATAK	K7(DSSO)	7	Cas9	1035	FKVLGNTDR	K2(DSSO)	2	Cas9	37	21040	20190423_QExHFX4_RSLC5_Beveridge_Clausen_IMP_DSSO_alone.raw	F1
FALSE	QEDFYPFLKDNR-VKYVTEGMR	DSSO	Intra	MS2	MS2	1	1	74.74	74.74	703.584045	4	2811.314352	36729	79.9122	-0.95665	FALSE	49.07	Cas9-Cas9	QEDFYPFLKDNR	K9(DSSO)	9	Cas9	438	VKYVTEGMR	K2(DSSO)	2	Cas9	532	36729	20190423_QExHFX4_RSLC5_Beveridge_Clausen_IMP_DSSO_alone.raw	F1
FALSE	MIAKSEQEIGK-DFQFYKVR	DSSO	Intra	MS2	MS2	1	1	74.42	71.01	831.742065	3	2493.211643	35081	76.8728	1.44477	FALSE	61.04	Cas9-Cas9	MIAKSEQEIGK	K4(DSSO)	4	Cas9	1028	DFQFYKVR	K6(DSSO)	6	Cas9	978	35081	20190423_QExHFX4_RSLC5_Beveridge_Clausen_IMP_DSSO_alone.raw	F1
FALSE	MLASAGELQKGNELALPSK-KPAFLSGEQK	DSSO	Intra	MS2	MS2	1	1	74.4	74.4	809.414978	4	3234.638082	34671	76.1235	0.122	FALSE	49.07	Cas9-Cas9	MLASAGELQKGNELALPSK	M1(Oxidation);K10(DSSO)	10	Cas9	1226	KPAFLSGEQK	K1(DSSO)	1	Cas9	540	34671	20190423_QExHFX4_RSLC5_Beveridge_Clausen_IMP_DSSO_alone.raw	F1
FALSE	FDNLTKAER-VKYVTEGMR	DSSO	Intra	MS2	MS2	1	1	72.02	72.02	778.378662	3	2333.121433	24165	57.0323	2.14209	FALSE	33.37	Cas9-Cas9	FDNLTKAER	K6(DSSO)	6	Cas9	906	VKYVTEGMR	K2(DSSO)	2	Cas9	532	24165	20190423_QExHFX4_RSLC5_Beveridge_Clausen_IMP_DSSO_alone.raw	F1
FALSE	GKSDNVPSEEVVK-VKYVTEGMR	DSSO	Intra	MS2	MS2	1	1	72.02	72.02	876.429382	3	2627.273594	23155	55.1599	-1.69974	FALSE	49.07	Cas9-Cas9	GKSDNVPSEEVVK	K2(DSSO)	2	Cas9	870	VKYVTEGMR	K2(DSSO)	2	Cas9	532	23155	20190423_QExHFX4_RSLC5_Beveridge_Clausen_IMP_DSSO_alone.raw	F1
FALSE	MIAKSEQEIGK-DFQFYKVR	DSSO	Intra	MS2	MS2	1	1	72	72	831.743652	3	2493.216404	32606	72.3906	-0.46549	FALSE	61.04	Cas9-Cas9	MIAKSEQEIGK	K4(DSSO)	4	Cas9	1028	DFQFYKVR	K6(DSSO)	6	Cas9	978	32606	20190423_QExHFX4_RSLC5_Beveridge_Clausen_IMP_DSSO_alone.raw	F1
FALSE	LVDSTDKADLR-VMKQLK	DSSO	Intra	MS2	MS2	1	1	71.79	71.79	712.706421	3	2136.10471	21534	52.1655	-0.37802	FALSE	61.04	Cas9-Cas9	LVDSTDKADLR	K7(DSSO)	7	Cas9	152	VMKQLK	K3(DSSO)	3	Cas9	653	21534	20190423_QExHFX4_RSLC5_Beveridge_Clausen_IMP_DSSO_alone.raw	F1
FALSE	LVDSTDKADLR-GQKNSR	DSSO	Intra	MS2	MS2	1	1	71.75	71.75	693.675598	3	2079.012241	14762	38.806	0.60935	FALSE	39.46	Cas9-Cas9	LVDSTDKADLR	K7(DSSO)	7	Cas9	152	GQKNSR	K3(DSSO)	3	Cas9	779	14762	20190423_QExHFX4_RSLC5_Beveridge_Clausen_IMP_DSSO_alone.raw	F1
FALSE	MIAKSEQEIGK-FDNLTKAER	DSSO	Intra	MS2	MS2	1	1	71.36	68.2	828.742126	3	2484.211826	22929	54.764	-0.37836	FALSE	54.03	Cas9-Cas9	MIAKSEQEIGK	K4(DSSO)	4	Cas9	1028	FDNLTKAER	K6(DSSO)	6	Cas9	906	22929	20190423_QExHFX4_RSLC5_Beveridge_Clausen_IMP_DSSO_alone.raw	F1
FALSE	SNFDLAEDAKLQLSK-KLVDSTDK	DSSO	Intra	MS2	MS2	1	1	71.35	71.35	914.452759	3	2741.343723	36782	80.0134	4.10341	FALSE	39.46	Cas9-Cas9	SNFDLAEDAKLQLSK	K10(DSSO)	10	Cas9	267	KLVDSTDK	K1(DSSO)	1	Cas9	145	36782	20190423_QExHFX4_RSLC5_Beveridge_Clausen_IMP_DSSO_alone.raw	F1
FALSE	KNLIGALLFDSGETAEATR-SDNVPSEEVVKK	DSSO	Intra	MS2	MS2	1	1	71.3	71.3	874.19043	4	3493.739889	43540	92.8554	-0.92146	FALSE	49.07	Cas9-Cas9	KNLIGALLFDSGETAEATR	K1(DSSO)	1	Cas9	49	SDNVPSEEVVKK	K11(DSSO)	11	Cas9	881	43540	20190423_QExHFX4_RSLC5_Beveridge_Clausen_IMP_DSSO_alone.raw	F1
FALSE	SDNVPSEEVVKK-LVDSTDKADLR	DSSO	Intra	MS2	MS2	1	1	71.14	66.94	907.450195	3	2720.336033	24455	57.6467	-2.40916	FALSE	49.07	Cas9-Cas9	SDNVPSEEVVKK	K11(DSSO)	11	Cas9	881	LVDSTDKADLR	K7(DSSO)	7	Cas9	152	24455	20190423_QExHFX4_RSLC5_Beveridge_Clausen_IMP_DSSO_alone.raw	F1
FALSE	DFQFYKVR-FDNLTKAER	DSSO	Intra	MS2	MS2	1	1	71.07	53.03	785.05011	3	2353.135777	35173	77.0437	-3.2452	FALSE	37.17	Cas9-Cas9	DFQFYKVR	K6(DSSO)	6	Cas9	978	FDNLTKAER	K6(DSSO)	6	Cas9	906	35173	20190423_QExHFX4_RSLC5_Beveridge_Clausen_IMP_DSSO_alone.raw	F1
FALSE	KGILQTVK-LSKSR	DSSO	Intra	MS2	MS2	1	1	70.86	35.83	409.237457	4	1633.927999	15454	40.2571	1.56397	FALSE	49.07	Cas9-Cas9	KGILQTVK	K1(DSSO)	1	Cas9	739	LSKSR	K3(DSSO)	3	Cas9	222	15454	20190423_QExHFX4_RSLC5_Beveridge_Clausen_IMP_DSSO_alone.raw	F1
FALSE	FKVLGNTDR-KMIAK	DSSO	Intra	MS2	MS2	1	1	70.86	70.86	449.99057	4	1796.940451	19202	47.6727	-0.39693	FALSE	49.07	Cas9-Cas9	FKVLGNTDR	K2(DSSO)	2	Cas9	37	KMIAK	K1(DSSO)	1	Cas9	1024	19202	20190423_QExHFX4_RSLC5_Beveridge_Clausen_IMP_DSSO_alone.raw	F1
FALSE	NLPNEKVLPK-HSIKK	DSSO	Intra	MS2	MS2	1	1	70.86	70.86	641.024353	3	1921.058506	14727	38.7408	-0.50069	FALSE	49.07	Cas9-Cas9	NLPNEKVLPK	K6(DSSO)	6	Cas9	510	HSIKK	K4(DSSO)	4	Cas9	48	14727	20190423_QExHFX4_RSLC5_Beveridge_Clausen_IMP_DSSO_alone.raw	F1
FALSE	HKPENIVIEMAR-YDENDKLIR	DSSO	Intra	MS2	MS2	1	1	70	70	694.591431	4	2775.343893	24943	58.6149	0.04803	FALSE	84.95	Cas9-Cas9	HKPENIVIEMAR	K2(DSSO);M10(Oxidation)	2	Cas9	759	YDENDKLIR	K6(DSSO)	6	Cas9	952	24943	20190423_QExHFX4_RSLC5_Beveridge_Clausen_IMP_DSSO_alone.raw	F1
FALSE	YDENDKLIR-FDNLTKAER	DSSO	Intra	MS2	MS2	1	1	67.89	67.89	806.052856	3	2416.144016	28354	64.8315	0.37242	FALSE	61.09	Cas9-Cas9	YDENDKLIR	K6(DSSO)	6	Cas9	952	FDNLTKAER	K6(DSSO)	6	Cas9	906	28354	20190423_QExHFX4_RSLC5_Beveridge_Clausen_IMP_DSSO_alone.raw	F1
FALSE	SEQEIGKATAK-ESILPKR	DSSO	Intra	MS2	MS2	1	1	67.76	67.76	721.044678	3	2161.11948	19239	47.7475	-1.1898	FALSE	50.07	Cas9-Cas9	SEQEIGKATAK	K7(DSSO)	7	Cas9	1035	ESILPKR	K6(DSSO)	6	Cas9	1117	19239	20190423_QExHFX4_RSLC5_Beveridge_Clausen_IMP_DSSO_alone.raw	F1
FALSE	MIAKSEQEIGK-VKYVTEGMR	DSSO	Intra	MS2	MS2	1	1	66.99	66.99	619.058838	4	2473.213522	22911	54.7302	0.00301	FALSE	61.04	Cas9-Cas9	MIAKSEQEIGK	K4(DSSO)	4	Cas9	1028	VKYVTEGMR	K2(DSSO)	2	Cas9	532	22911	20190423_QExHFX4_RSLC5_Beveridge_Clausen_IMP_DSSO_alone.raw	F1
FALSE	LVDSTDKADLR-GQKNSR	DSSO	Intra	MS2	MS2	1	1	66.56	66.56	693.67572	3	2079.012608	13976	37.1577	0.43312	FALSE	39.46	Cas9-Cas9	LVDSTDKADLR	K7(DSSO)	7	Cas9	152	GQKNSR	K3(DSSO)	3	Cas9	779	13976	20190423_QExHFX4_RSLC5_Beveridge_Clausen_IMP_DSSO_alone.raw	F1
FALSE	LVDSTDKADLR-GQKNSR	DSSO	Intra	MS2	MS2	1	1	66.56	66.56	693.677063	3	2079.016636	14038	37.2792	-1.50543	FALSE	39.46	Cas9-Cas9	LVDSTDKADLR	K7(DSSO)	7	Cas9	152	GQKNSR	K3(DSSO)	3	Cas9	779	14038	20190423_QExHFX4_RSLC5_Beveridge_Clausen_IMP_DSSO_alone.raw	F1
FALSE	LENLIAQLPGEKK-LKGSPEDNEQK	DSSO	Intra	MS2	MS2	1	1	65.8	65.8	952.155701	3	2854.452549	29224	66.3677	-0.80028	FALSE	61.04	Cas9-Cas9	LENLIAQLPGEKK	K12(DSSO)	12	Cas9	237	LKGSPEDNEQK	K2(DSSO)	2	Cas9	1250	29224	20190423_QExHFX4_RSLC5_Beveridge_Clausen_IMP_DSSO_alone.raw	F1
FALSE	IIKDK-LKSVK	DSSO	Intra	MS2	MS2	1	1	65.44	35.56	449.928436	3	1347.770756	15730	40.801	15.47714	FALSE	45.23	Cas9-Cas9	IIKDK	K3(DSSO)	3	Cas9	606	LKSVK	K2(DSSO)	2	Cas9	1162	15730	20190423_QExHFX4_RSLC5_Beveridge_Clausen_IMP_DSSO_alone.raw	F1
FALSE	LKGSPEDNEQK-IIKDK	DSSO	Intra	MS2	MS2	1	1	65.44	23.48	673.341614	3	2018.010288	12125	32.9195	0.37667	FALSE	73.05	Cas9-Cas9	LKGSPEDNEQK	K2(DSSO)	2	Cas9	1250	IIKDK	K3(DSSO)	3	Cas9	606	12125	20190423_QExHFX4_RSLC5_Beveridge_Clausen_IMP_DSSO_alone.raw	F1
FALSE	VLSAYNKHR-KLVDSTDK	DSSO	Intra	MS2	MS2	1	1	65.33	65.33	538.276916	4	2150.085836	14339	37.9087	2.41653	FALSE	42.1	Cas9-Cas9	VLSAYNKHR	K7(DSSO)	7	Cas9	1300	KLVDSTDK	K1(DSSO)	1	Cas9	145	14339	20190423_QExHFX4_RSLC5_Beveridge_Clausen_IMP_DSSO_alone.raw	F1
FALSE	MTNFDKNLPNEK-SKLVSDFR	DSSO	Intra	MS2	MS2	1	1	65.33	65.33	853.7453	3	2559.221348	29691	67.1974	0.17122	FALSE	49.07	Cas9-Cas9	MTNFDKNLPNEK	K6(DSSO)	6	Cas9	504	SKLVSDFR	K2(DSSO)	2	Cas9	965	29691	20190423_QExHFX4_RSLC5_Beveridge_Clausen_IMP_DSSO_alone.raw	F1
FALSE	MTNFDKNLPNEK-SKLVSDFR	DSSO	Intra	MS2	MS2	1	1	65.33	65.33	640.559936	4	2559.217916	29982	67.7229	1.51255	FALSE	39.46	Cas9-Cas9	MTNFDKNLPNEK	K6(DSSO)	6	Cas9	504	SKLVSDFR	K2(DSSO)	2	Cas9	965	29982	20190423_QExHFX4_RSLC5_Beveridge_Clausen_IMP_DSSO_alone.raw	F1
FALSE	MTNFDKNLPNEK-SKLVSDFR	DSSO	Intra	MS2	MS2	1	1	65.33	65.33	859.074341	3	2575.208469	29446	66.7611	3.19751	FALSE	54.03	Cas9-Cas9	MTNFDKNLPNEK	M1(Oxidation);K6(DSSO)	6	Cas9	504	SKLVSDFR	K2(DSSO)	2	Cas9	965	29446	20190423_QExHFX4_RSLC5_Beveridge_Clausen_IMP_DSSO_alone.raw	F1
FALSE	MIAKSEQEIGK-YDENDKLIR	DSSO	Intra	MS2	MS2	1	1	65.26	64.35	643.813965	4	2572.23403	23091	55.0506	-2.76091	FALSE	61.04	Cas9-Cas9	MIAKSEQEIGK	M1(Oxidation);K4(DSSO)	4	Cas9	1028	YDENDKLIR	K6(DSSO)	6	Cas9	952	23091	20190423_QExHFX4_RSLC5_Beveridge_Clausen_IMP_DSSO_alone.raw	F1
FALSE	MTNFDKNLPNEK-QQLPEKYK	DSSO	Intra	MS2	MS2	1	1	64.56	64.56	886.425964	3	2657.26334	25033	58.7712	-1.79755	FALSE	49.07	Cas9-Cas9	MTNFDKNLPNEK	M1(Oxidation);K6(DSSO)	6	Cas9	504	QQLPEKYK	K6(DSSO)	6	Cas9	350	25033	20190423_QExHFX4_RSLC5_Beveridge_Clausen_IMP_DSSO_alone.raw	F1
FALSE	KFDNLTK-SDKNR	DSSO	Intra	MS2	MS2	1	1	64.28	64.28	547.93512	3	1641.790806	14143	37.4781	-0.43225	FALSE	49.07	Cas9-Cas9	KFDNLTK	K1(DSSO)	1	Cas9	900	SDKNR	K3(DSSO)	3	Cas9	866	14143	20190423_QExHFX4_RSLC5_Beveridge_Clausen_IMP_DSSO_alone.raw	F1
FALSE	NSDKLIAR-KDLIIK	DSSO	Intra	MS2	MS2	1	1	64.21	26.34	601.67157	3	1803.000156	24070	56.8492	2.38072	FALSE	61.04	Cas9-Cas9	NSDKLIAR	K4(DSSO)	4	Cas9	1122	KDLIIK	K1(DSSO)	1	Cas9	1196	24070	20190423_QExHFX4_RSLC5_Beveridge_Clausen_IMP_DSSO_alone.raw	F1
FALSE	KSEETITPWNFEEVVDK-SKLVSDFR	DSSO	Intra	MS2	MS2	1	1	64	64	1053.842895	3	3159.514133	43584	92.936	1.56397	FALSE	54.03	Cas9-Cas9	KSEETITPWNFEEVVDK	K1(DSSO)	1	Cas9	472	SKLVSDFR	K2(DSSO)	2	Cas9	965	43584	20190423_QExHFX4_RSLC5_Beveridge_Clausen_IMP_DSSO_alone.raw	F1
FALSE	MTNFDKNLPNEK-SKLVSDFR	DSSO	Intra	MS2	MS2	1	1	64	64	853.746643	3	2559.225376	29401	66.6806	-1.40344	FALSE	54.03	Cas9-Cas9	MTNFDKNLPNEK	K6(DSSO)	6	Cas9	504	SKLVSDFR	K2(DSSO)	2	Cas9	965	29401	20190423_QExHFX4_RSLC5_Beveridge_Clausen_IMP_DSSO_alone.raw	F1
FALSE	MTNFDKNLPNEK-SKLVSDFR	DSSO	Intra	MS2	MS2	1	1	64	64	853.745422	3	2559.221714	30215	68.1362	0.02807	FALSE	42.1	Cas9-Cas9	MTNFDKNLPNEK	K6(DSSO)	6	Cas9	504	SKLVSDFR	K2(DSSO)	2	Cas9	965	30215	20190423_QExHFX4_RSLC5_Beveridge_Clausen_IMP_DSSO_alone.raw	F1
FALSE	IEKILTFR-KLVDSTDK	DSSO	Intra	MS2	MS2	1	1	64	42.7	694.706421	3	2082.10471	29114	66.173	5.0019	FALSE	49.07	Cas9-Cas9	IEKILTFR	K3(DSSO)	3	Cas9	446	KLVDSTDK	K1(DSSO)	1	Cas9	145	29114	20190423_QExHFX4_RSLC5_Beveridge_Clausen_IMP_DSSO_alone.raw	F1
FALSE	MIAKSEQEIGK-YDENDKLIR	DSSO	Intra	MS2	MS2	1	1	63.64	56.25	858.080017	3	2572.225498	24956	58.6424	0.55716	FALSE	49.07	Cas9-Cas9	MIAKSEQEIGK	M1(Oxidation);K4(DSSO)	4	Cas9	1028	YDENDKLIR	K6(DSSO)	6	Cas9	952	24956	20190423_QExHFX4_RSLC5_Beveridge_Clausen_IMP_DSSO_alone.raw	F1
FALSE	VNTEITKAPLSASMIK-SEQEIGKATAK	DSSO	Intra	MS2	MS2	1	1	63.53	63.53	760.142029	4	3037.546286	28767	65.5528	-1.02288	FALSE	54.03	Cas9-Cas9	VNTEITKAPLSASMIK	K7(DSSO);M14(Oxidation)	7	Cas9	318	SEQEIGKATAK	K7(DSSO)	7	Cas9	1035	28767	20190423_QExHFX4_RSLC5_Beveridge_Clausen_IMP_DSSO_alone.raw	F1
FALSE	VLSAYNKHR-KLVDSTDK	DSSO	Intra	MS2	MS2	1	1	63.44	63.44	717.365356	3	2150.081516	14335	37.9011	4.42671	FALSE	61.04	Cas9-Cas9	VLSAYNKHR	K7(DSSO)	7	Cas9	1300	KLVDSTDK	K1(DSSO)	1	Cas9	145	14335	20190423_QExHFX4_RSLC5_Beveridge_Clausen_IMP_DSSO_alone.raw	F1
FALSE	LVDSTDKADLR-GQKNSR	DSSO	Intra	MS2	MS2	1	1	63.05	63.05	693.675964	3	2079.01334	14508	38.2952	0.08066	FALSE	42.1	Cas9-Cas9	LVDSTDKADLR	K7(DSSO)	7	Cas9	152	GQKNSR	K3(DSSO)	3	Cas9	779	14508	20190423_QExHFX4_RSLC5_Beveridge_Clausen_IMP_DSSO_alone.raw	F1
FALSE	SEQEIGKATAK-FKVLGNTDR	DSSO	Intra	MS2	MS2	1	1	62.84	62.84	790.063599	3	2368.176243	21556	52.2083	2.13689	FALSE	54.03	Cas9-Cas9	SEQEIGKATAK	K7(DSSO)	7	Cas9	1035	FKVLGNTDR	K2(DSSO)	2	Cas9	37	21556	20190423_QExHFX4_RSLC5_Beveridge_Clausen_IMP_DSSO_alone.raw	F1
FALSE	QEDFYPFLKDNR-VKYVTEGMR	DSSO	Intra	MS2	MS2	1	1	62.84	62.84	937.77594	3	2811.313267	36780	80.0082	-0.57051	FALSE	54.03	Cas9-Cas9	QEDFYPFLKDNR	K9(DSSO)	9	Cas9	438	VKYVTEGMR	K2(DSSO)	2	Cas9	532	36780	20190423_QExHFX4_RSLC5_Beveridge_Clausen_IMP_DSSO_alone.raw	F1
FALSE	SEQEIGKATAK-FKVLGNTDR	DSSO	Intra	MS2	MS2	1	1	62.84	62.84	790.062866	3	2368.174046	22187	53.3691	3.06511	FALSE	61.04	Cas9-Cas9	SEQEIGKATAK	K7(DSSO)	7	Cas9	1035	FKVLGNTDR	K2(DSSO)	2	Cas9	37	22187	20190423_QExHFX4_RSLC5_Beveridge_Clausen_IMP_DSSO_alone.raw	F1
FALSE	HKPENIVIEMAR-YDENDKLIR	DSSO	Intra	MS2	MS2	1	1	62.66	60.86	694.591431	4	2775.343893	29986	67.7301	0.04803	FALSE	69.9	Cas9-Cas9	HKPENIVIEMAR	K2(DSSO);M10(Oxidation)	2	Cas9	759	YDENDKLIR	K6(DSSO)	6	Cas9	952	29986	20190423_QExHFX4_RSLC5_Beveridge_Clausen_IMP_DSSO_alone.raw	F1
FALSE	VMKQLK-AGFIKR	DSSO	Intra	MS2	MS2	1	1	62.39	62.39	537.629394	3	1610.873631	17668	44.7071	1.27363	FALSE	49.07	Cas9-Cas9	VMKQLK	M2(Oxidation);K3(DSSO)	3	Cas9	653	AGFIKR	K5(DSSO)	5	Cas9	922	17668	20190423_QExHFX4_RSLC5_Beveridge_Clausen_IMP_DSSO_alone.raw	F1
FALSE	VMKQLK-GYKEVK	DSSO	Intra	MS2	MS2	1	1	62.09	54.12	542.958923	3	1626.862217	14353	37.9412	-1.75589	FALSE	49.07	Cas9-Cas9	VMKQLK	K3(DSSO)	3	Cas9	653	GYKEVK	K3(DSSO)	3	Cas9	1192	14353	20190423_QExHFX4_RSLC5_Beveridge_Clausen_IMP_DSSO_alone.raw	F1
FALSE	KGILQTVK-KDLIIK	DSSO	Intra	MS2	MS2	1	1	62.09	31.99	444.020111	4	1773.058615	25965	60.4712	-1.80313	FALSE	54.03	Cas9-Cas9	KGILQTVK	K1(DSSO)	1	Cas9	739	KDLIIK	K1(DSSO)	1	Cas9	1196	25965	20190423_QExHFX4_RSLC5_Beveridge_Clausen_IMP_DSSO_alone.raw	F1
FALSE	LKGSPEDNEQK-IIKDK	DSSO	Intra	MS2	MS2	1	1	61.26	22.94	505.258484	4	2018.012106	11922	32.4188	-0.52447	FALSE	54.03	Cas9-Cas9	LKGSPEDNEQK	K2(DSSO)	2	Cas9	1250	IIKDK	K3(DSSO)	3	Cas9	606	11922	20190423_QExHFX4_RSLC5_Beveridge_Clausen_IMP_DSSO_alone.raw	F1
FALSE	DWDPKK-IIKDK	DSSO	Intra	MS2	MS2	1	1	61.26	38.89	521.269592	3	1561.794224	17861	45.0758	-0.74775	FALSE	61.04	Cas9-Cas9	DWDPKK	K5(DSSO)	5	Cas9	1133	IIKDK	K3(DSSO)	3	Cas9	606	17861	20190423_QExHFX4_RSLC5_Beveridge_Clausen_IMP_DSSO_alone.raw	F1
FALSE	LKGSPEDNEQK-IIKDK	DSSO	Intra	MS2	MS2	1	1	60.87	27.33	673.341858	3	2018.011021	11919	32.4126	0.01355	FALSE	73.05	Cas9-Cas9	LKGSPEDNEQK	K2(DSSO)	2	Cas9	1250	IIKDK	K3(DSSO)	3	Cas9	606	11919	20190423_QExHFX4_RSLC5_Beveridge_Clausen_IMP_DSSO_alone.raw	F1
FALSE	APLSASMIKR-KFDNLTK	DSSO	Intra	MS2	MS2	1	1	59.75	59.75	528.776855	4	2112.085592	23461	55.7128	-1.33536	FALSE	69.9	Cas9-Cas9	APLSASMIKR	M7(Oxidation);K9(DSSO)	9	Cas9	327	KFDNLTK	K1(DSSO)	1	Cas9	900	23461	20190423_QExHFX4_RSLC5_Beveridge_Clausen_IMP_DSSO_alone.raw	F1
FALSE	LPKYSLFELENGR-KFDNLTK	DSSO	Intra	MS2	MS2	1	1	59.03	59.03	647.83197	4	2588.306051	38496	83.1463	0.17414	FALSE	54.03	Cas9-Cas9	LPKYSLFELENGR	K3(DSSO)	3	Cas9	1204	KFDNLTK	K1(DSSO)	1	Cas9	900	38496	20190423_QExHFX4_RSLC5_Beveridge_Clausen_IMP_DSSO_alone.raw	F1
FALSE	KDFQFYK-GQKNSR	DSSO	Intra	MS2	MS2	1	1	59.03	59.03	607.958862	3	1821.862034	17808	44.9792	-1.75137	FALSE	39.46	Cas9-Cas9	KDFQFYK	K1(DSSO)	1	Cas9	972	GQKNSR	K3(DSSO)	3	Cas9	779	17808	20190423_QExHFX4_RSLC5_Beveridge_Clausen_IMP_DSSO_alone.raw	F1
FALSE	VLSAYNKHR-KLVDSTDK	DSSO	Intra	MS2	MS2	1	1	58.66	52.21	538.279419	4	2150.095846	14104	37.3995	-2.24116	FALSE	39.46	Cas9-Cas9	VLSAYNKHR	K7(DSSO)	7	Cas9	1300	KLVDSTDK	K1(DSSO)	1	Cas9	145	14104	20190423_QExHFX4_RSLC5_Beveridge_Clausen_IMP_DSSO_alone.raw	F1
FALSE	VLSAYNKHR-KLVDSTDK	DSSO	Intra	MS2	MS2	1	1	58.66	58.66	717.365478	3	2150.081882	13855	36.8946	4.25631	FALSE	54.03	Cas9-Cas9	VLSAYNKHR	K7(DSSO)	7	Cas9	1300	KLVDSTDK	K1(DSSO)	1	Cas9	145	13855	20190423_QExHFX4_RSLC5_Beveridge_Clausen_IMP_DSSO_alone.raw	F1
FALSE	FKVLGNTDR-KMIAK	DSSO	Intra	MS2	MS2	1	1	58.11	58.11	599.650452	3	1796.936802	19422	48.1432	1.6347	FALSE	54.03	Cas9-Cas9	FKVLGNTDR	K2(DSSO)	2	Cas9	37	KMIAK	K1(DSSO)	1	Cas9	1024	19422	20190423_QExHFX4_RSLC5_Beveridge_Clausen_IMP_DSSO_alone.raw	F1
FALSE	AGFIKR-GQKNSR	DSSO	Intra	MS2	MS2	1	1	57.71	57.71	513.268005	3	1537.789463	10217	28.0406	0.59105	FALSE	37.17	Cas9-Cas9	AGFIKR	K5(DSSO)	5	Cas9	922	GQKNSR	K3(DSSO)	3	Cas9	779	10217	20190423_QExHFX4_RSLC5_Beveridge_Clausen_IMP_DSSO_alone.raw	F1
FALSE	SDNVPSEEVVKK-LVDSTDKADLR	DSSO	Intra	MS2	MS2	1	1	57.47	57.47	907.459167	3	2720.362949	24624	57.9555	-12.3074	FALSE	54.03	Cas9-Cas9	SDNVPSEEVVKK	K11(DSSO)	11	Cas9	881	LVDSTDKADLR	K7(DSSO)	7	Cas9	152	24624	20190423_QExHFX4_RSLC5_Beveridge_Clausen_IMP_DSSO_alone.raw	F1
FALSE	YPKLESEFVYGDYK-IIKDK	DSSO	Intra	MS2	MS2	1	1	56.99	34.62	628.566467	4	2511.244039	32842	72.8287	-3.06066	FALSE	49.07	Cas9-Cas9	YPKLESEFVYGDYK	K3(DSSO)	3	Cas9	1007	IIKDK	K3(DSSO)	3	Cas9	606	32842	20190423_QExHFX4_RSLC5_Beveridge_Clausen_IMP_DSSO_alone.raw	F1
FALSE	LKGSPEDNEQK-LKSVK	DSSO	Intra	MS2	MS2	1	1	56.99	46.34	494.755951	4	1976.001974	11615	31.6739	-0.75479	FALSE	45.23	Cas9-Cas9	LKGSPEDNEQK	K2(DSSO)	2	Cas9	1250	LKSVK	K2(DSSO)	2	Cas9	1162	11615	20190423_QExHFX4_RSLC5_Beveridge_Clausen_IMP_DSSO_alone.raw	F1
FALSE	GGLSELDKAGFIK-KVTVK	DSSO	Intra	MS2	MS2	1	1	56.94	37.54	689.378479	3	2066.120884	28854	65.7086	-0.32901	FALSE	61.04	Cas9-Cas9	GGLSELDKAGFIK	K8(DSSO)	8	Cas9	917	KVTVK	K1(DSSO)	1	Cas9	562	28854	20190423_QExHFX4_RSLC5_Beveridge_Clausen_IMP_DSSO_alone.raw	F1
FALSE	KFDNLTK-SDKNR	DSSO	Intra	MS2	MS2	1	1	56.94	56.94	547.93457	3	1641.789158	13197	35.4258	0.57212	FALSE	49.07	Cas9-Cas9	KFDNLTK	K1(DSSO)	1	Cas9	900	SDKNR	K3(DSSO)	3	Cas9	866	13197	20190423_QExHFX4_RSLC5_Beveridge_Clausen_IMP_DSSO_alone.raw	F1
FALSE	GKSDNVPSEEVVK-VPSKK	DSSO	Intra	MS2	MS2	1	1	56.94	56.94	701.693725	3	2103.066624	15168	39.7045	-1.33767	FALSE	54.03	Cas9-Cas9	GKSDNVPSEEVVK	K2(DSSO)	2	Cas9	870	VPSKK	K4(DSSO)	4	Cas9	34	15168	20190423_QExHFX4_RSLC5_Beveridge_Clausen_IMP_DSSO_alone.raw	F1
FALSE	VKYVTEGMR-VPSKK	DSSO	Intra	MS2	MS2	1	1	56.94	56.94	605.312378	3	1813.922581	12801	34.5008	-2.15829	FALSE	54.03	Cas9-Cas9	VKYVTEGMR	K2(DSSO);M8(Oxidation)	2	Cas9	532	VPSKK	K4(DSSO)	4	Cas9	34	12801	20190423_QExHFX4_RSLC5_Beveridge_Clausen_IMP_DSSO_alone.raw	F1
FALSE	NSDKLIAR-MKNYWR	DSSO	Intra	MS2	MS2	1	1	56.47	56.47	657.657349	3	1970.957493	23852	56.445	0.01026	FALSE	49.07	Cas9-Cas9	NSDKLIAR	K4(DSSO)	4	Cas9	1122	MKNYWR	K2(DSSO)	2	Cas9	884	23852	20190423_QExHFX4_RSLC5_Beveridge_Clausen_IMP_DSSO_alone.raw	F1
FALSE	SSFEKNPIDFLEAK-KLVDSTDK	DSSO	Intra	MS2	MS2	1	1	56.09	56.09	896.441467	3	2687.309849	38743	83.6389	0.81593	FALSE	45.23	Cas9-Cas9	SSFEKNPIDFLEAK	K5(DSSO)	5	Cas9	1180	KLVDSTDK	K1(DSSO)	1	Cas9	145	38743	20190423_QExHFX4_RSLC5_Beveridge_Clausen_IMP_DSSO_alone.raw	F1
FALSE	HKPENIVIEMAR-MIAKSEQEIGK	DSSO	Intra	MS2	MS2	1	1	56.09	51.18	711.607605	4	2843.40859	24657	58.0119	0.49503	FALSE	73.05	Cas9-Cas9	HKPENIVIEMAR	K2(DSSO)	2	Cas9	759	MIAKSEQEIGK	M1(Oxidation);K4(DSSO)	4	Cas9	1028	24657	20190423_QExHFX4_RSLC5_Beveridge_Clausen_IMP_DSSO_alone.raw	F1
FALSE	IIKDK-LKSVK	DSSO	Intra	MS2	MS2	1	1	55.6	30.02	449.935333	3	1347.791447	10786	29.5454	0.11394	FALSE	42.1	Cas9-Cas9	IIKDK	K3(DSSO)	3	Cas9	606	LKSVK	K2(DSSO)	2	Cas9	1162	10786	20190423_QExHFX4_RSLC5_Beveridge_Clausen_IMP_DSSO_alone.raw	F1
FALSE	FIKPILEK-SDKNR	DSSO	Intra	MS2	MS2	1	1	55.6	55.6	441.738922	4	1763.933859	20638	50.3936	1.23304	FALSE	49.07	Cas9-Cas9	FIKPILEK	K3(DSSO)	3	Cas9	381	SDKNR	K3(DSSO)	3	Cas9	866	20638	20190423_QExHFX4_RSLC5_Beveridge_Clausen_IMP_DSSO_alone.raw	F1
FALSE	KDFQFYK-GYKEVK	DSSO	Intra	MS2	MS2	1	1	55.52	55.52	619.302124	3	1855.891819	23993	56.6841	0.90573	FALSE	33.37	Cas9-Cas9	KDFQFYK	K1(DSSO)	1	Cas9	972	GYKEVK	K3(DSSO)	3	Cas9	1192	23993	20190423_QExHFX4_RSLC5_Beveridge_Clausen_IMP_DSSO_alone.raw	F1
FALSE	SDNVPSEEVVKK-KDFQFYK	DSSO	Intra	MS2	MS2	1	1	55.52	55.52	821.730408	3	2463.17667	27798	63.7978	-0.75187	FALSE	61.04	Cas9-Cas9	SDNVPSEEVVKK	K11(DSSO)	11	Cas9	881	KDFQFYK	K1(DSSO)	1	Cas9	972	27798	20190423_QExHFX4_RSLC5_Beveridge_Clausen_IMP_DSSO_alone.raw	F1
FALSE	LVDSTDKADLR-GQKNSR	DSSO	Intra	MS2	MS2	1	1	55.13	51.97	693.674805	3	2079.009861	16061	41.4722	1.75486	FALSE	49.07	Cas9-Cas9	LVDSTDKADLR	K7(DSSO)	7	Cas9	152	GQKNSR	K3(DSSO)	3	Cas9	779	16061	20190423_QExHFX4_RSLC5_Beveridge_Clausen_IMP_DSSO_alone.raw	F1
FALSE	VMKQLK-AGFIKR	DSSO	Intra	MS2	MS2	1	1	55.13	55.13	532.299621	3	1594.884312	17657	44.6879	-2.22439	FALSE	49.07	Cas9-Cas9	VMKQLK	K3(DSSO)	3	Cas9	653	AGFIKR	K5(DSSO)	5	Cas9	922	17657	20190423_QExHFX4_RSLC5_Beveridge_Clausen_IMP_DSSO_alone.raw	F1
FALSE	VMKQLK-AGFIKR	DSSO	Intra	MS2	MS2	1	1	55.13	55.13	537.629822	3	1610.874912	15355	40.0475	0.47745	FALSE	49.07	Cas9-Cas9	VMKQLK	M2(Oxidation);K3(DSSO)	3	Cas9	653	AGFIKR	K5(DSSO)	5	Cas9	922	15355	20190423_QExHFX4_RSLC5_Beveridge_Clausen_IMP_DSSO_alone.raw	F1
FALSE	KDFQFYK-AGFIKR	DSSO	Intra	MS2	MS2	1	1	55.13	55.13	608.639099	3	1823.902744	27819	63.835	6.67005	FALSE	45.23	Cas9-Cas9	KDFQFYK	K1(DSSO)	1	Cas9	972	AGFIKR	K5(DSSO)	5	Cas9	922	27819	20190423_QExHFX4_RSLC5_Beveridge_Clausen_IMP_DSSO_alone.raw	F1
FALSE	KDFQFYK-AGFIKR	DSSO	Intra	MS2	MS2	1	1	55.13	55.13	456.734588	4	1823.916525	27828	63.8547	-0.88958	FALSE	49.07	Cas9-Cas9	KDFQFYK	K1(DSSO)	1	Cas9	972	AGFIKR	K5(DSSO)	5	Cas9	922	27828	20190423_QExHFX4_RSLC5_Beveridge_Clausen_IMP_DSSO_alone.raw	F1
FALSE	FIKPILEK-KFDNLTK	DSSO	Intra	MS2	MS2	1	1	54.89	54.89	670.704834	3	2010.099949	30232	68.1668	-0.96381	FALSE	61.04	Cas9-Cas9	FIKPILEK	K3(DSSO)	3	Cas9	381	KFDNLTK	K1(DSSO)	1	Cas9	900	30232	20190423_QExHFX4_RSLC5_Beveridge_Clausen_IMP_DSSO_alone.raw	F1
FALSE	HKPENIVIEMAR-YDENDKLIR	DSSO	Intra	MS2	MS2	1	1	54.76	48.08	920.455322	3	2759.351414	30274	68.2411	-0.83461	FALSE	54.03	Cas9-Cas9	HKPENIVIEMAR	K2(DSSO)	2	Cas9	759	YDENDKLIR	K6(DSSO)	6	Cas9	952	30274	20190423_QExHFX4_RSLC5_Beveridge_Clausen_IMP_DSSO_alone.raw	F1
FALSE	GKSDNVPSEEVVK-VPSKK	DSSO	Intra	MS2	MS2	1	1	53.48	53.48	701.692139	3	2103.061863	15249	39.851	0.92713	FALSE	54.03	Cas9-Cas9	GKSDNVPSEEVVK	K2(DSSO)	2	Cas9	870	VPSKK	K4(DSSO)	4	Cas9	34	15249	20190423_QExHFX4_RSLC5_Beveridge_Clausen_IMP_DSSO_alone.raw	F1
FALSE	MTNFDKNLPNEK-SKLVSDFR	DSSO	Intra	MS2	MS2	1	1	53.47	53.47	859.078369	3	2575.220554	28079	64.3437	-1.49713	FALSE	39.46	Cas9-Cas9	MTNFDKNLPNEK	M1(Oxidation);K6(DSSO)	6	Cas9	504	SKLVSDFR	K2(DSSO)	2	Cas9	965	28079	20190423_QExHFX4_RSLC5_Beveridge_Clausen_IMP_DSSO_alone.raw	F1
FALSE	VMKQLK-GQKNSR	DSSO	Intra	MS2	MS2	1	1	53.23	53.23	536.945007	3	1608.820469	8947	24.6012	-0.52638	FALSE	39.46	Cas9-Cas9	VMKQLK	M2(Oxidation);K3(DSSO)	3	Cas9	653	GQKNSR	K3(DSSO)	3	Cas9	779	8947	20190423_QExHFX4_RSLC5_Beveridge_Clausen_IMP_DSSO_alone.raw	F1
FALSE	IEEGIKELGSQILK-KLVDSTDK	DSSO	Intra	MS2	MS2	1	1	52.84	52.84	655.599487	4	2619.37612	36296	79.1233	1.37747	FALSE	69.9	Cas9-Cas9	IEEGIKELGSQILK	K6(DSSO)	6	Cas9	793	KLVDSTDK	K1(DSSO)	1	Cas9	145	36296	20190423_QExHFX4_RSLC5_Beveridge_Clausen_IMP_DSSO_alone.raw	F1
FALSE	LKGSPEDNEQK-IIKDK	DSSO	Intra	MS2	MS2	1	1	52.68	30.61	505.258362	4	2018.011618	11709	31.9195	-0.28239	FALSE	54.03	Cas9-Cas9	LKGSPEDNEQK	K2(DSSO)	2	Cas9	1250	IIKDK	K3(DSSO)	3	Cas9	606	11709	20190423_QExHFX4_RSLC5_Beveridge_Clausen_IMP_DSSO_alone.raw	F1
FALSE	KFDNLTK-SDKNR	DSSO	Intra	MS2	MS2	1	1	52.68	52.68	411.203338	4	1641.791525	14121	37.4327	-0.87044	FALSE	42.1	Cas9-Cas9	KFDNLTK	K1(DSSO)	1	Cas9	900	SDKNR	K3(DSSO)	3	Cas9	866	14121	20190423_QExHFX4_RSLC5_Beveridge_Clausen_IMP_DSSO_alone.raw	F1
FALSE	MKNYWR-LSKSR	DSSO	Intra	MS2	MS2	1	1	52.68	52.68	548.937988	3	1644.799412	16829	43.016	-0.55881	FALSE	49.07	Cas9-Cas9	MKNYWR	K2(DSSO)	2	Cas9	884	LSKSR	K3(DSSO)	3	Cas9	222	16829	20190423_QExHFX4_RSLC5_Beveridge_Clausen_IMP_DSSO_alone.raw	F1
FALSE	KFDNLTK-SDKNR	DSSO	Intra	MS2	MS2	1	1	52.68	52.68	411.202759	4	1641.789205	12846	34.6125	0.54311	FALSE	61.04	Cas9-Cas9	KFDNLTK	K1(DSSO)	1	Cas9	900	SDKNR	K3(DSSO)	3	Cas9	866	12846	20190423_QExHFX4_RSLC5_Beveridge_Clausen_IMP_DSSO_alone.raw	F1
FALSE	MTNFDKNLPNEK-QQLPEKYK	DSSO	Intra	MS2	MS2	1	1	52.23	52.23	886.426514	3	2657.264988	23529	55.8448	-2.41795	FALSE	76.14	Cas9-Cas9	MTNFDKNLPNEK	M1(Oxidation);K6(DSSO)	6	Cas9	504	QQLPEKYK	K6(DSSO)	6	Cas9	350	23529	20190423_QExHFX4_RSLC5_Beveridge_Clausen_IMP_DSSO_alone.raw	F1
FALSE	QSGKTILDFLK-DKQSGK	DSSO	Intra	MS2	MS2	1	1	51.53	51.53	690.358948	3	2069.06229	36053	78.6658	-1.91372	FALSE	61.04	Cas9-Cas9	QSGKTILDFLK	K4(DSSO)	4	Cas9	681	DKQSGK	K2(DSSO)	2	Cas9	677	36053	20190423_QExHFX4_RSLC5_Beveridge_Clausen_IMP_DSSO_alone.raw	F1
FALSE	GKSDNVPSEEVVK-VPSKK	DSSO	Intra	MS2	MS2	1	1	51	51	701.693603	3	2103.066257	15285	39.9171	-1.16345	FALSE	61.04	Cas9-Cas9	GKSDNVPSEEVVK	K2(DSSO)	2	Cas9	870	VPSKK	K4(DSSO)	4	Cas9	34	15285	20190423_QExHFX4_RSLC5_Beveridge_Clausen_IMP_DSSO_alone.raw	F1
FALSE	LKGSPEDNEQK-IIKDK	DSSO	Intra	MS2	MS2	1	1	51	12.82	673.340515	3	2018.006992	13634	36.4405	2.01073	FALSE	73.05	Cas9-Cas9	LKGSPEDNEQK	K2(DSSO)	2	Cas9	1250	IIKDK	K3(DSSO)	3	Cas9	606	13634	20190423_QExHFX4_RSLC5_Beveridge_Clausen_IMP_DSSO_alone.raw	F1
FALSE	GKSDNVPSEEVVK-VPSKK	DSSO	Intra	MS2	MS2	1	1	51	51	701.693603	3	2103.066257	15261	39.8725	-1.16345	FALSE	49.07	Cas9-Cas9	GKSDNVPSEEVVK	K2(DSSO)	2	Cas9	870	VPSKK	K4(DSSO)	4	Cas9	34	15261	20190423_QExHFX4_RSLC5_Beveridge_Clausen_IMP_DSSO_alone.raw	F1
FALSE	YPKLESEFVYGDYK-IIKDK	DSSO	Intra	MS2	MS2	1	1	51	41.71	628.563476	4	2511.232077	32571	72.3238	1.70499	FALSE	49.07	Cas9-Cas9	YPKLESEFVYGDYK	K3(DSSO)	3	Cas9	1007	IIKDK	K3(DSSO)	3	Cas9	606	32571	20190423_QExHFX4_RSLC5_Beveridge_Clausen_IMP_DSSO_alone.raw	F1
FALSE	QLKEDYFK-EKIEK	DSSO	Intra	MS2	MS2	1	1	51	51	625.313721	3	1873.926609	20476	50.1037	-0.75601	FALSE	49.07	Cas9-Cas9	QLKEDYFK	K3(DSSO)	3	Cas9	569	EKIEK	K2(DSSO)	2	Cas9	443	20476	20190423_QExHFX4_RSLC5_Beveridge_Clausen_IMP_DSSO_alone.raw	F1
FALSE	QLKEDYFK-EKIEK	DSSO	Intra	MS2	MS2	1	1	51	51	625.313843	3	1873.926975	20557	50.2561	-0.95154	FALSE	49.07	Cas9-Cas9	QLKEDYFK	K3(DSSO)	3	Cas9	569	EKIEK	K2(DSSO)	2	Cas9	443	20557	20190423_QExHFX4_RSLC5_Beveridge_Clausen_IMP_DSSO_alone.raw	F1
FALSE	LKGSPEDNEQK-IIKDK	DSSO	Intra	MS2	MS2	1	1	51	20.37	673.342773	3	2018.013767	11706	31.9111	-1.34817	FALSE	54.03	Cas9-Cas9	LKGSPEDNEQK	K2(DSSO)	2	Cas9	1250	IIKDK	K3(DSSO)	3	Cas9	606	11706	20190423_QExHFX4_RSLC5_Beveridge_Clausen_IMP_DSSO_alone.raw	F1
FALSE	MIAKSEQEIGK-LVDSTDKADLR	DSSO	Intra	MS2	MS2	1	1	50.9	50.9	875.09436	3	2623.268528	31106	69.6893	10.22645	FALSE	54.03	Cas9-Cas9	MIAKSEQEIGK	K4(DSSO)	4	Cas9	1028	LVDSTDKADLR	K7(DSSO)	7	Cas9	152	31106	20190423_QExHFX4_RSLC5_Beveridge_Clausen_IMP_DSSO_alone.raw	F1
FALSE	YPKLESEFVYGDYK-LKGSPEDNEQK	DSSO	Intra	MS2	MS2	1	1	50.63	46.18	1047.153442	3	3139.445774	32707	72.5763	-0.17029	FALSE	73.05	Cas9-Cas9	YPKLESEFVYGDYK	K3(DSSO)	3	Cas9	1007	LKGSPEDNEQK	K2(DSSO)	2	Cas9	1250	32707	20190423_QExHFX4_RSLC5_Beveridge_Clausen_IMP_DSSO_alone.raw	F1
FALSE	QLKEDYFK-KVTVK	DSSO	Intra	MS2	MS2	1	1	50.4	29.86	601.318115	3	1801.939793	20584	50.3012	0.36458	FALSE	45.23	Cas9-Cas9	QLKEDYFK	K3(DSSO)	3	Cas9	569	KVTVK	K1(DSSO)	1	Cas9	562	20584	20190423_QExHFX4_RSLC5_Beveridge_Clausen_IMP_DSSO_alone.raw	F1
FALSE	HKPENIVIEMAR-MIAKSEQEIGK	DSSO	Intra	MS2	MS2	1	1	50.27	42.87	948.475159	3	2843.410923	26331	61.1134	-0.32568	FALSE	84.95	Cas9-Cas9	HKPENIVIEMAR	K2(DSSO);M10(Oxidation)	2	Cas9	759	MIAKSEQEIGK	K4(DSSO)	4	Cas9	1028	26331	20190423_QExHFX4_RSLC5_Beveridge_Clausen_IMP_DSSO_alone.raw	F1
FALSE	GYKEVK-AGFIKR	DSSO	Intra	MS2	MS2	1	1	49.54	49.54	524.613708	3	1571.826572	16740	42.8585	-0.98476	FALSE	50.07	Cas9-Cas9	GYKEVK	K3(DSSO)	3	Cas9	1192	AGFIKR	K5(DSSO)	5	Cas9	922	16740	20190423_QExHFX4_RSLC5_Beveridge_Clausen_IMP_DSSO_alone.raw	F1
FALSE	TYAHLFDDKVMK-DKQSGK	DSSO	Intra	MS2	MS2	1	1	49.54	43.51	458.220245	5	2287.07212	23826	56.3986	0.52938	FALSE	45.23	Cas9-Cas9	TYAHLFDDKVMK	K9(DSSO)	9	Cas9	650	DKQSGK	K2(DSSO)	2	Cas9	677	23826	20190423_QExHFX4_RSLC5_Beveridge_Clausen_IMP_DSSO_alone.raw	F1
FALSE	VMKQLK-AGFIKR	DSSO	Intra	MS2	MS2	1	1	49.54	49.54	532.299011	3	1594.882481	17599	44.564	-1.07559	FALSE	49.07	Cas9-Cas9	VMKQLK	K3(DSSO)	3	Cas9	653	AGFIKR	K5(DSSO)	5	Cas9	922	17599	20190423_QExHFX4_RSLC5_Beveridge_Clausen_IMP_DSSO_alone.raw	F1
FALSE	MDGTEELLVKLNR-QLKEDYFK	DSSO	Intra	MS2	MS2	1	1	49.42	49.42	915.784729	3	2745.339634	41537	89.0274	2.82265	FALSE	33.37	Cas9-Cas9	MDGTEELLVKLNR	K10(DSSO)	10	Cas9	396	QLKEDYFK	K3(DSSO)	3	Cas9	569	41537	20190423_QExHFX4_RSLC5_Beveridge_Clausen_IMP_DSSO_alone.raw	F1
FALSE	SKLVSDFR-KDWDPK	DSSO	Intra	MS2	MS2	1	1	49.37	41.4	632.977051	3	1896.916599	25931	60.4119	-0.3027	FALSE	39.46	Cas9-Cas9	SKLVSDFR	K2(DSSO)	2	Cas9	965	KDWDPK	K1(DSSO)	1	Cas9	1128	25931	20190423_QExHFX4_RSLC5_Beveridge_Clausen_IMP_DSSO_alone.raw	F1
FALSE	GYKEVK-GQKNSR	DSSO	Intra	MS2	MS2	1	1	49.37	49.37	523.927795	3	1569.768833	7951	21.8883	0.08545	FALSE	45.23	Cas9-Cas9	GYKEVK	K3(DSSO)	3	Cas9	1192	GQKNSR	K3(DSSO)	3	Cas9	779	7951	20190423_QExHFX4_RSLC5_Beveridge_Clausen_IMP_DSSO_alone.raw	F1
FALSE	MTNFDKNLPNEK-SKLVSDFR	DSSO	Intra	MS2	MS2	1	1	49.35	49.35	859.075561	3	2575.212131	29738	67.2803	1.77489	FALSE	54.03	Cas9-Cas9	MTNFDKNLPNEK	M1(Oxidation);K6(DSSO)	6	Cas9	504	SKLVSDFR	K2(DSSO)	2	Cas9	965	29738	20190423_QExHFX4_RSLC5_Beveridge_Clausen_IMP_DSSO_alone.raw	F1
FALSE	IEEGIKELGSQILK-KLVDSTDK	DSSO	Intra	MS2	MS2	1	1	49.21	49.21	873.798889	3	2619.382114	36300	79.1317	-0.91208	FALSE	61.04	Cas9-Cas9	IEEGIKELGSQILK	K6(DSSO)	6	Cas9	793	KLVDSTDK	K1(DSSO)	1	Cas9	145	36300	20190423_QExHFX4_RSLC5_Beveridge_Clausen_IMP_DSSO_alone.raw	F1
FALSE	MDGTEELLVKLNR-QLKEDYFK	DSSO	Intra	MS2	MS2	1	1	48.85	48.85	691.091614	4	2761.344625	41551	89.0525	-0.84428	FALSE	84.95	Cas9-Cas9	MDGTEELLVKLNR	M1(Oxidation);K10(DSSO)	10	Cas9	396	QLKEDYFK	K3(DSSO)	3	Cas9	569	41551	20190423_QExHFX4_RSLC5_Beveridge_Clausen_IMP_DSSO_alone.raw	F1
FALSE	YDENDKLIR-DFQFYKVR	DSSO	Intra	MS2	MS2	1	1	48.76	45.04	809.054687	3	2425.149509	37194	80.7849	-0.09761	FALSE	42.1	Cas9-Cas9	YDENDKLIR	K6(DSSO)	6	Cas9	952	DFQFYKVR	K6(DSSO)	6	Cas9	978	37194	20190423_QExHFX4_RSLC5_Beveridge_Clausen_IMP_DSSO_alone.raw	F1
FALSE	LVDSTDKADLR-AGFIKR	DSSO	Intra	MS2	MS2	1	1	47.92	45.39	521.024841	4	2081.077536	24255	57.2036	-3.83143	FALSE	49.07	Cas9-Cas9	LVDSTDKADLR	K7(DSSO)	7	Cas9	152	AGFIKR	K5(DSSO)	5	Cas9	922	24255	20190423_QExHFX4_RSLC5_Beveridge_Clausen_IMP_DSSO_alone.raw	F1
FALSE	LVDSTDKADLR-GQKNSR	DSSO	Intra	MS2	MS2	1	1	47.92	47.92	693.675293	3	2079.011326	16075	41.4965	1.04993	FALSE	39.46	Cas9-Cas9	LVDSTDKADLR	K7(DSSO)	7	Cas9	152	GQKNSR	K3(DSSO)	3	Cas9	779	16075	20190423_QExHFX4_RSLC5_Beveridge_Clausen_IMP_DSSO_alone.raw	F1
FALSE	MKNYWR-LSKSR	DSSO	Intra	MS2	MS2	1	1	47.92	47.92	548.938904	3	1644.802158	16877	43.1015	-2.22969	FALSE	42.1	Cas9-Cas9	MKNYWR	K2(DSSO)	2	Cas9	884	LSKSR	K3(DSSO)	3	Cas9	222	16877	20190423_QExHFX4_RSLC5_Beveridge_Clausen_IMP_DSSO_alone.raw	F1
FALSE	VLSAYNKHR-KLVDSTDK	DSSO	Intra	MS2	MS2	1	1	47.82	47.82	538.277099	4	2150.086569	14463	38.1984	2.07572	FALSE	39.46	Cas9-Cas9	VLSAYNKHR	K7(DSSO)	7	Cas9	1300	KLVDSTDK	K1(DSSO)	1	Cas9	145	14463	20190423_QExHFX4_RSLC5_Beveridge_Clausen_IMP_DSSO_alone.raw	F1
FALSE	GKSDNVPSEEVVK-VPSKK	DSSO	Intra	MS2	MS2	1	1	47.63	47.63	701.692139	3	2103.061863	14933	39.1955	0.92713	FALSE	49.07	Cas9-Cas9	GKSDNVPSEEVVK	K2(DSSO)	2	Cas9	870	VPSKK	K4(DSSO)	4	Cas9	34	14933	20190423_QExHFX4_RSLC5_Beveridge_Clausen_IMP_DSSO_alone.raw	F1
FALSE	MDGTEELLVKLNR-KVTVK	DSSO	Intra	MS2	MS2	1	1	47.63	30.13	750.399658	3	2249.184422	33329	73.7023	1.57681	FALSE	61.04	Cas9-Cas9	MDGTEELLVKLNR	K10(DSSO)	10	Cas9	396	KVTVK	K1(DSSO)	1	Cas9	562	33329	20190423_QExHFX4_RSLC5_Beveridge_Clausen_IMP_DSSO_alone.raw	F1
FALSE	HKPENIVIEMAR-FDNLTKAER	DSSO	Intra	MS2	MS2	1	1	47.44	47.44	676.583923	4	2703.313864	22785	54.5082	3.34276	FALSE	61.09	Cas9-Cas9	HKPENIVIEMAR	K2(DSSO);M10(Oxidation)	2	Cas9	759	FDNLTKAER	K6(DSSO)	6	Cas9	906	22785	20190423_QExHFX4_RSLC5_Beveridge_Clausen_IMP_DSSO_alone.raw	F1
FALSE	KGILQTVK-DKPIR	DSSO	Intra	MS2	MS2	1	1	47.14	39.43	418.741211	4	1671.943014	19337	47.9549	1.90866	FALSE	54.03	Cas9-Cas9	KGILQTVK	K1(DSSO)	1	Cas9	739	DKPIR	K2(DSSO)	2	Cas9	1304	19337	20190423_QExHFX4_RSLC5_Beveridge_Clausen_IMP_DSSO_alone.raw	F1
FALSE	YPKLESEFVYGDYK-IIKDK	DSSO	Intra	MS2	MS2	1	1	47.14	28.22	837.747192	3	2511.227024	32647	72.4659	3.71775	FALSE	73.05	Cas9-Cas9	YPKLESEFVYGDYK	K3(DSSO)	3	Cas9	1007	IIKDK	K3(DSSO)	3	Cas9	606	32647	20190423_QExHFX4_RSLC5_Beveridge_Clausen_IMP_DSSO_alone.raw	F1
FALSE	YPKLESEFVYGDYK-IIKDK	DSSO	Intra	MS2	MS2	1	1	47.14	22.68	837.750488	3	2511.236912	32922	72.9898	-0.22122	FALSE	73.05	Cas9-Cas9	YPKLESEFVYGDYK	K3(DSSO)	3	Cas9	1007	IIKDK	K3(DSSO)	3	Cas9	606	32922	20190423_QExHFX4_RSLC5_Beveridge_Clausen_IMP_DSSO_alone.raw	F1
FALSE	QQLPEKYK-SKLVSDFR	DSSO	Intra	MS2	MS2	1	1	47.05	47.05	714.702576	3	2142.093174	24341	57.403	-1.49783	FALSE	42.1	Cas9-Cas9	QQLPEKYK	K6(DSSO)	6	Cas9	350	SKLVSDFR	K2(DSSO)	2	Cas9	965	24341	20190423_QExHFX4_RSLC5_Beveridge_Clausen_IMP_DSSO_alone.raw	F1
FALSE	MTNFDKNLPNEK-SKLVSDFR	DSSO	Intra	MS2	MS2	1	1	46.99	46.99	644.559814	4	2575.217428	29746	67.2961	-0.28268	FALSE	39.46	Cas9-Cas9	MTNFDKNLPNEK	M1(Oxidation);K6(DSSO)	6	Cas9	504	SKLVSDFR	K2(DSSO)	2	Cas9	965	29746	20190423_QExHFX4_RSLC5_Beveridge_Clausen_IMP_DSSO_alone.raw	F1
FALSE	NLPNEKVLPK-HSIKK	DSSO	Intra	MS2	MS2	1	1	46.62	46.62	641.025696	3	1921.062534	14479	38.2385	-2.59872	FALSE	49.07	Cas9-Cas9	NLPNEKVLPK	K6(DSSO)	6	Cas9	510	HSIKK	K4(DSSO)	4	Cas9	48	14479	20190423_QExHFX4_RSLC5_Beveridge_Clausen_IMP_DSSO_alone.raw	F1
FALSE	DKQSGK-HSIKK	DSSO	Intra	MS2	MS2	1	1	46.62	46.62	477.91336	3	1431.725529	4910	13.5422	0.3572	FALSE	61.04	Cas9-Cas9	DKQSGK	K2(DSSO)	2	Cas9	677	HSIKK	K4(DSSO)	4	Cas9	48	4910	20190423_QExHFX4_RSLC5_Beveridge_Clausen_IMP_DSSO_alone.raw	F1
FALSE	NSDKLIAR-DKPIR	DSSO	Intra	MS2	MS2	1	1	46.62	46.62	567.970093	3	1701.895725	17743	44.8635	-0.29096	FALSE	42.1	Cas9-Cas9	NSDKLIAR	K4(DSSO)	4	Cas9	1122	DKPIR	K2(DSSO)	2	Cas9	1304	17743	20190423_QExHFX4_RSLC5_Beveridge_Clausen_IMP_DSSO_alone.raw	F1
FALSE	LKGSPEDNEQK-LKSVK	DSSO	Intra	MS2	MS2	1	1	46.62	36.98	659.339966	3	1976.005344	11825	32.1847	-2.46132	FALSE	61.04	Cas9-Cas9	LKGSPEDNEQK	K2(DSSO)	2	Cas9	1250	LKSVK	K2(DSSO)	2	Cas9	1162	11825	20190423_QExHFX4_RSLC5_Beveridge_Clausen_IMP_DSSO_alone.raw	F1
FALSE	NSDKLIAR-DKPIR	DSSO	Intra	MS2	MS2	1	1	46.62	46.62	567.970581	3	1701.89719	17161	43.6494	-1.15218	FALSE	49.07	Cas9-Cas9	NSDKLIAR	K4(DSSO)	4	Cas9	1122	DKPIR	K2(DSSO)	2	Cas9	1304	17161	20190423_QExHFX4_RSLC5_Beveridge_Clausen_IMP_DSSO_alone.raw	F1
FALSE	KFDNLTK-SDKNR	DSSO	Intra	MS2	MS2	1	1	46.62	46.62	547.934753	3	1641.789707	12976	34.9203	0.23733	FALSE	49.07	Cas9-Cas9	KFDNLTK	K1(DSSO)	1	Cas9	900	SDKNR	K3(DSSO)	3	Cas9	866	12976	20190423_QExHFX4_RSLC5_Beveridge_Clausen_IMP_DSSO_alone.raw	F1
FALSE	NSDKLIAR-LSKSR	DSSO	Intra	MS2	MS2	1	1	46.62	46.62	555.297668	3	1663.878452	13543	36.2544	0.67834	FALSE	76.14	Cas9-Cas9	NSDKLIAR	K4(DSSO)	4	Cas9	1122	LSKSR	K3(DSSO)	3	Cas9	222	13543	20190423_QExHFX4_RSLC5_Beveridge_Clausen_IMP_DSSO_alone.raw	F1
FALSE	FIKPILEK-SDKNR	DSSO	Intra	MS2	MS2	1	1	46.45	40.67	588.64917	3	1763.932957	20349	49.8771	1.74474	FALSE	61.04	Cas9-Cas9	FIKPILEK	K3(DSSO)	3	Cas9	381	SDKNR	K3(DSSO)	3	Cas9	866	20349	20190423_QExHFX4_RSLC5_Beveridge_Clausen_IMP_DSSO_alone.raw	F1
FALSE	APLSASMIKR-FIKPILEK	DSSO	Intra	MS2	MS2	1	1	46.35	42.6	740.083374	3	2218.235569	32055	71.3918	-0.80034	FALSE	54.03	Cas9-Cas9	APLSASMIKR	K9(DSSO)	9	Cas9	327	FIKPILEK	K3(DSSO)	3	Cas9	381	32055	20190423_QExHFX4_RSLC5_Beveridge_Clausen_IMP_DSSO_alone.raw	F1
FALSE	QLLNAKLITQR-QLKEDYFK	DSSO	Intra	MS2	MS2	1	1	46.35	46.35	842.453918	3	2525.347202	34259	75.3844	-1.57694	FALSE	49.07	Cas9-Cas9	QLLNAKLITQR	K6(DSSO)	6	Cas9	894	QLKEDYFK	K3(DSSO)	3	Cas9	569	34259	20190423_QExHFX4_RSLC5_Beveridge_Clausen_IMP_DSSO_alone.raw	F1
FALSE	NSDKLIAR-DKPIR	DSSO	Intra	MS2	MS2	1	1	45.16	45.16	567.968872	3	1701.892063	18527	46.3427	1.8621	FALSE	54.03	Cas9-Cas9	NSDKLIAR	K4(DSSO)	4	Cas9	1122	DKPIR	K2(DSSO)	2	Cas9	1304	18527	20190423_QExHFX4_RSLC5_Beveridge_Clausen_IMP_DSSO_alone.raw	F1
FALSE	IIKDK-LKSVK	DSSO	Intra	MS2	MS2	1	1	45.16	14.52	449.935364	3	1347.791538	10988	30.0476	0.04596	FALSE	37.17	Cas9-Cas9	IIKDK	K3(DSSO)	3	Cas9	606	LKSVK	K2(DSSO)	2	Cas9	1162	10988	20190423_QExHFX4_RSLC5_Beveridge_Clausen_IMP_DSSO_alone.raw	F1
FALSE	KDLIIK-DKPIR	DSSO	Intra	MS2	MS2	1	1	45.16	28.07	505.625305	3	1514.861362	20992	51.0917	-0.18877	FALSE	30.28	Cas9-Cas9	KDLIIK	K1(DSSO)	1	Cas9	1196	DKPIR	K2(DSSO)	2	Cas9	1304	20992	20190423_QExHFX4_RSLC5_Beveridge_Clausen_IMP_DSSO_alone.raw	F1
FALSE	DWDPKK-IIKDK	DSSO	Intra	MS2	MS2	1	1	45.11	35.47	521.26831	3	1561.790379	17770	44.9105	1.71589	FALSE	45.23	Cas9-Cas9	DWDPKK	K5(DSSO)	5	Cas9	1133	IIKDK	K3(DSSO)	3	Cas9	606	17770	20190423_QExHFX4_RSLC5_Beveridge_Clausen_IMP_DSSO_alone.raw	F1
FALSE	AGFIKR-GQKNSR	DSSO	Intra	MS2	MS2	1	1	45.03	45.03	513.269043	3	1537.792576	9648	26.5164	-1.43447	FALSE	31.75	Cas9-Cas9	AGFIKR	K5(DSSO)	5	Cas9	922	GQKNSR	K3(DSSO)	3	Cas9	779	9648	20190423_QExHFX4_RSLC5_Beveridge_Clausen_IMP_DSSO_alone.raw	F1
FALSE	KSEETITPWNFEEVVDK-KDWDPK	DSSO	Intra	MS2	MS2	1	1	45.03	45.03	999.470398	3	2996.396641	41896	89.7029	-3.21973	FALSE	61.04	Cas9-Cas9	KSEETITPWNFEEVVDK	K1(DSSO)	1	Cas9	472	KDWDPK	K1(DSSO)	1	Cas9	1128	41896	20190423_QExHFX4_RSLC5_Beveridge_Clausen_IMP_DSSO_alone.raw	F1
FALSE	KNLIGALLFDSGETAEATR-GYKEVK	DSSO	Intra	MS2	MS2	1	1	45.03	45.03	962.822937	3	2886.454258	41806	89.5313	0.37874	FALSE	61.04	Cas9-Cas9	KNLIGALLFDSGETAEATR	K1(DSSO)	1	Cas9	49	GYKEVK	K3(DSSO)	3	Cas9	1192	41806	20190423_QExHFX4_RSLC5_Beveridge_Clausen_IMP_DSSO_alone.raw	F1
FALSE	LVDSTDKADLR-AGFIKR	DSSO	Intra	MS2	MS2	1	1	45.03	45.03	694.361755	3	2081.070713	23448	55.6877	-0.55149	FALSE	54.03	Cas9-Cas9	LVDSTDKADLR	K7(DSSO)	7	Cas9	152	AGFIKR	K5(DSSO)	5	Cas9	922	23448	20190423_QExHFX4_RSLC5_Beveridge_Clausen_IMP_DSSO_alone.raw	F1
FALSE	FKVLGNTDR-ESILPKR	DSSO	Intra	MS2	MS2	1	1	44.8	44.8	513.025879	4	2049.081686	26635	61.6328	-0.95175	FALSE	61.04	Cas9-Cas9	FKVLGNTDR	K2(DSSO)	2	Cas9	37	ESILPKR	K6(DSSO)	6	Cas9	1117	26635	20190423_QExHFX4_RSLC5_Beveridge_Clausen_IMP_DSSO_alone.raw	F1
FALSE	NSDKLIAR-KGILQTVK	DSSO	Intra	MS2	MS2	1	1	44.63	44.63	654.035644	3	1960.092381	23429	55.6555	-1.43304	FALSE	39.46	Cas9-Cas9	NSDKLIAR	K4(DSSO)	4	Cas9	1122	KGILQTVK	K1(DSSO)	1	Cas9	739	23429	20190423_QExHFX4_RSLC5_Beveridge_Clausen_IMP_DSSO_alone.raw	F1
FALSE	FKVLGNTDR-ESILPKR	DSSO	Intra	MS2	MS2	1	1	44.12	44.12	683.697754	3	2049.078709	26620	61.6101	0.50195	FALSE	45.23	Cas9-Cas9	FKVLGNTDR	K2(DSSO)	2	Cas9	37	ESILPKR	K6(DSSO)	6	Cas9	1117	26620	20190423_QExHFX4_RSLC5_Beveridge_Clausen_IMP_DSSO_alone.raw	F1
FALSE	VKYVTEGMR-VPSKK	DSSO	Intra	MS2	MS2	1	1	43.82	43.82	605.311767	3	1813.92075	15635	40.6196	-1.14829	FALSE	61.04	Cas9-Cas9	VKYVTEGMR	K2(DSSO);M8(Oxidation)	2	Cas9	532	VPSKK	K4(DSSO)	4	Cas9	34	15635	20190423_QExHFX4_RSLC5_Beveridge_Clausen_IMP_DSSO_alone.raw	F1
FALSE	EKIEK-KVTVK	DSSO	Intra	MS2	MS2	1	1	43.82	33.63	459.92691	3	1377.766178	9022	24.8043	-0.28967	FALSE	49.07	Cas9-Cas9	EKIEK	K2(DSSO)	2	Cas9	443	KVTVK	K1(DSSO)	1	Cas9	562	9022	20190423_QExHFX4_RSLC5_Beveridge_Clausen_IMP_DSSO_alone.raw	F1
FALSE	KGILQTVK-LSKSR	DSSO	Intra	MS2	MS2	1	1	43.82	32.29	409.23645	4	1633.923971	15710	40.7611	4.0309	FALSE	49.07	Cas9-Cas9	KGILQTVK	K1(DSSO)	1	Cas9	739	LSKSR	K3(DSSO)	3	Cas9	222	15710	20190423_QExHFX4_RSLC5_Beveridge_Clausen_IMP_DSSO_alone.raw	F1
FALSE	LKGSPEDNEQK-LKSVK	DSSO	Intra	MS2	MS2	1	1	43.82	21.46	659.341125	3	1976.008823	11617	31.6794	-4.22285	FALSE	61.04	Cas9-Cas9	LKGSPEDNEQK	K2(DSSO)	2	Cas9	1250	LKSVK	K2(DSSO)	2	Cas9	1162	11617	20190423_QExHFX4_RSLC5_Beveridge_Clausen_IMP_DSSO_alone.raw	F1
FALSE	KLINGIR-SDKNR	DSSO	Intra	MS2	MS2	1	1	43.82	43.82	530.619568	3	1589.844151	13747	36.6725	-0.84948	FALSE	49.07	Cas9-Cas9	KLINGIR	K1(DSSO)	1	Cas9	669	SDKNR	K3(DSSO)	3	Cas9	866	13747	20190423_QExHFX4_RSLC5_Beveridge_Clausen_IMP_DSSO_alone.raw	F1
FALSE	SEQEIGKATAK-KMIAK	DSSO	Intra	MS2	MS2	1	1	43.82	43.82	642.328674	3	1924.97147	11894	32.3482	0.18494	FALSE	54.03	Cas9-Cas9	SEQEIGKATAK	K7(DSSO)	7	Cas9	1035	KMIAK	K1(DSSO);M2(Oxidation)	1	Cas9	1024	11894	20190423_QExHFX4_RSLC5_Beveridge_Clausen_IMP_DSSO_alone.raw	F1
FALSE	MDGTEELLVKLNR-QLKEDYFK	DSSO	Intra	MS2	MS2	1	1	42.93	36.82	691.091614	4	2761.344625	39518	85.2034	-0.84428	FALSE	76.14	Cas9-Cas9	MDGTEELLVKLNR	M1(Oxidation);K10(DSSO)	10	Cas9	396	QLKEDYFK	K3(DSSO)	3	Cas9	569	39518	20190423_QExHFX4_RSLC5_Beveridge_Clausen_IMP_DSSO_alone.raw	F1
FALSE	HKPENIVIEMAR-YDENDKLIR	DSSO	Intra	MS2	MS2	1	1	42.87	42.87	694.592407	4	2775.347799	30147	68.0096	-1.35996	FALSE	84.95	Cas9-Cas9	HKPENIVIEMAR	K2(DSSO);M10(Oxidation)	2	Cas9	759	YDENDKLIR	K6(DSSO)	6	Cas9	952	30147	20190423_QExHFX4_RSLC5_Beveridge_Clausen_IMP_DSSO_alone.raw	F1
FALSE	SSFEKNPIDFLEAK-KLVDSTDK	DSSO	Intra	MS2	MS2	1	1	42.72	42.72	896.441223	3	2687.309116	42909	91.6309	1.08858	FALSE	54.03	Cas9-Cas9	SSFEKNPIDFLEAK	K5(DSSO)	5	Cas9	1180	KLVDSTDK	K1(DSSO)	1	Cas9	145	42909	20190423_QExHFX4_RSLC5_Beveridge_Clausen_IMP_DSSO_alone.raw	F1
FALSE	MIAKSEQEIGK-DFQFYKVR	DSSO	Intra	MS2	MS2	1	1	42.72	32.69	831.745056	3	2493.220615	35042	76.8015	-2.15532	FALSE	54.03	Cas9-Cas9	MIAKSEQEIGK	K4(DSSO)	4	Cas9	1028	DFQFYKVR	K6(DSSO)	6	Cas9	978	35042	20190423_QExHFX4_RSLC5_Beveridge_Clausen_IMP_DSSO_alone.raw	F1
FALSE	APLSASMIKR-KFDNLTK	DSSO	Intra	MS2	MS2	1	1	41.98	41.98	699.369934	3	2096.095249	26864	62.0635	-3.52763	FALSE	61.04	Cas9-Cas9	APLSASMIKR	K9(DSSO)	9	Cas9	327	KFDNLTK	K1(DSSO)	1	Cas9	900	26864	20190423_QExHFX4_RSLC5_Beveridge_Clausen_IMP_DSSO_alone.raw	F1
FALSE	DDSIDNKVLTR-NSDKLIAR	DSSO	Intra	MS2	MS2	1	1	41.96	41.96	783.729065	3	2349.172642	28340	64.8071	-0.50122	FALSE	49.07	Cas9-Cas9	DDSIDNKVLTR	K7(DSSO)	7	Cas9	859	NSDKLIAR	K4(DSSO)	4	Cas9	1122	28340	20190423_QExHFX4_RSLC5_Beveridge_Clausen_IMP_DSSO_alone.raw	F1
FALSE	KDLIIK-DKPIR	DSSO	Intra	MS2	MS2	1	1	41.96	0.39	379.470306	4	1514.859396	21005	51.1201	1.11028	FALSE	54.03	Cas9-Cas9	KDLIIK	K1(DSSO)	1	Cas9	1196	DKPIR	K2(DSSO)	2	Cas9	1304	21005	20190423_QExHFX4_RSLC5_Beveridge_Clausen_IMP_DSSO_alone.raw	F1
FALSE	LKGSPEDNEQK-IIKDK	DSSO	Intra	MS2	MS2	1	1	41.96	19.89	673.340881	3	2018.008091	14269	37.7516	1.46604	FALSE	61.04	Cas9-Cas9	LKGSPEDNEQK	K2(DSSO)	2	Cas9	1250	IIKDK	K3(DSSO)	3	Cas9	606	14269	20190423_QExHFX4_RSLC5_Beveridge_Clausen_IMP_DSSO_alone.raw	F1
FALSE	NSDKLIAR-LSKSR	DSSO	Intra	MS2	MS2	1	1	41.96	41.96	555.297424	3	1663.87772	13677	36.5189	1.1188	FALSE	49.07	Cas9-Cas9	NSDKLIAR	K4(DSSO)	4	Cas9	1122	LSKSR	K3(DSSO)	3	Cas9	222	13677	20190423_QExHFX4_RSLC5_Beveridge_Clausen_IMP_DSSO_alone.raw	F1
FALSE	IIKDK-LKSVK	DSSO	Intra	MS2	MS2	1	1	41.96	19.59	449.934448	3	1347.788792	10598	29.0444	2.08532	FALSE	42.1	Cas9-Cas9	IIKDK	K3(DSSO)	3	Cas9	606	LKSVK	K2(DSSO)	2	Cas9	1162	10598	20190423_QExHFX4_RSLC5_Beveridge_Clausen_IMP_DSSO_alone.raw	F1
FALSE	QLKEDYFK-EKIEK	DSSO	Intra	MS2	MS2	1	1	41.96	41.96	469.236725	4	1873.92507	20422	50.0073	0.06587	FALSE	42.1	Cas9-Cas9	QLKEDYFK	K3(DSSO)	3	Cas9	569	EKIEK	K2(DSSO)	2	Cas9	443	20422	20190423_QExHFX4_RSLC5_Beveridge_Clausen_IMP_DSSO_alone.raw	F1
FALSE	MKNYWR-LSKSR	DSSO	Intra	MS2	MS2	1	1	41.96	41.96	548.93811	3	1644.799778	16703	42.7915	-0.78159	FALSE	49.07	Cas9-Cas9	MKNYWR	K2(DSSO)	2	Cas9	884	LSKSR	K3(DSSO)	3	Cas9	222	16703	20190423_QExHFX4_RSLC5_Beveridge_Clausen_IMP_DSSO_alone.raw	F1
FALSE	NSDKLIAR-DKPIR	DSSO	Intra	MS2	MS2	1	1	41.96	27.96	567.969726	3	1701.894627	18017	45.3673	0.35496	FALSE	49.07	Cas9-Cas9	NSDKLIAR	K4(DSSO)	4	Cas9	1122	DKPIR	K2(DSSO)	2	Cas9	1304	18017	20190423_QExHFX4_RSLC5_Beveridge_Clausen_IMP_DSSO_alone.raw	F1
FALSE	KGILQTVK-DKPIR	DSSO	Intra	MS2	MS2	1	1	41.96	35.2	557.98706	3	1671.946629	19566	48.4344	-0.25451	FALSE	42.1	Cas9-Cas9	KGILQTVK	K1(DSSO)	1	Cas9	739	DKPIR	K2(DSSO)	2	Cas9	1304	19566	20190423_QExHFX4_RSLC5_Beveridge_Clausen_IMP_DSSO_alone.raw	F1
FALSE	DKQSGK-HSIKK	DSSO	Intra	MS2	MS2	1	1	41.94	41.94	477.914093	3	1431.727726	4726	13.0393	-1.17858	FALSE	61.04	Cas9-Cas9	DKQSGK	K2(DSSO)	2	Cas9	677	HSIKK	K4(DSSO)	4	Cas9	48	4726	20190423_QExHFX4_RSLC5_Beveridge_Clausen_IMP_DSSO_alone.raw	F1
FALSE	LVDSTDKADLR-GQKNSR	DSSO	Intra	MS2	MS2	1	1	41.94	41.94	693.678039	3	2079.019566	13518	36.1955	-2.91529	FALSE	27.05	Cas9-Cas9	LVDSTDKADLR	K7(DSSO)	7	Cas9	152	GQKNSR	K3(DSSO)	3	Cas9	779	13518	20190423_QExHFX4_RSLC5_Beveridge_Clausen_IMP_DSSO_alone.raw	F1
FALSE	LVDSTDKADLR-GQKNSR	DSSO	Intra	MS2	MS2	1	1	41.94	41.94	693.677185	3	2079.017002	14986	39.3146	-1.68166	FALSE	39.46	Cas9-Cas9	LVDSTDKADLR	K7(DSSO)	7	Cas9	152	GQKNSR	K3(DSSO)	3	Cas9	779	14986	20190423_QExHFX4_RSLC5_Beveridge_Clausen_IMP_DSSO_alone.raw	F1
FALSE	MTNFDKNLPNEK-KDWDPK	DSSO	Intra	MS2	MS2	1	1	41.57	41.57	799.367493	3	2396.087925	26276	61.0202	0.74488	FALSE	54.03	Cas9-Cas9	MTNFDKNLPNEK	K6(DSSO)	6	Cas9	504	KDWDPK	K1(DSSO)	1	Cas9	1128	26276	20190423_QExHFX4_RSLC5_Beveridge_Clausen_IMP_DSSO_alone.raw	F1
FALSE	GYKEVK-GQKNSR	DSSO	Intra	MS2	MS2	1	1	41.57	41.57	523.928345	3	1569.770481	7765	21.3892	-0.96502	FALSE	45.23	Cas9-Cas9	GYKEVK	K3(DSSO)	3	Cas9	1192	GQKNSR	K3(DSSO)	3	Cas9	779	7765	20190423_QExHFX4_RSLC5_Beveridge_Clausen_IMP_DSSO_alone.raw	F1
FALSE	MKNYWR-KDLIIK	DSSO	Intra	MS2	MS2	1	1	41.44	32.83	595.312927	3	1783.924229	27403	63.0448	-0.48757	FALSE	49.07	Cas9-Cas9	MKNYWR	K2(DSSO)	2	Cas9	884	KDLIIK	K1(DSSO)	1	Cas9	1196	27403	20190423_QExHFX4_RSLC5_Beveridge_Clausen_IMP_DSSO_alone.raw	F1
FALSE	AGFIKR-GQKNSR	DSSO	Intra	MS2	MS2	1	1	41.24	41.24	513.268555	3	1537.791111	9839	27.0171	-0.48129	FALSE	33.37	Cas9-Cas9	AGFIKR	K5(DSSO)	5	Cas9	922	GQKNSR	K3(DSSO)	3	Cas9	779	9839	20190423_QExHFX4_RSLC5_Beveridge_Clausen_IMP_DSSO_alone.raw	F1
FALSE	VMKQLK-GQKNSR	DSSO	Intra	MS2	MS2	1	1	41.24	41.24	398.961304	4	1592.823385	8936	24.5747	0.83101	FALSE	42.1	Cas9-Cas9	VMKQLK	K3(DSSO)	3	Cas9	653	GQKNSR	K3(DSSO)	3	Cas9	779	8936	20190423_QExHFX4_RSLC5_Beveridge_Clausen_IMP_DSSO_alone.raw	F1
FALSE	YDENDKLIR-DFQFYKVR	DSSO	Intra	MS2	MS2	1	1	41.05	35.13	809.054748	3	2425.149693	36366	79.2642	-0.17315	FALSE	49.07	Cas9-Cas9	YDENDKLIR	K6(DSSO)	6	Cas9	952	DFQFYKVR	K6(DSSO)	6	Cas9	978	36366	20190423_QExHFX4_RSLC5_Beveridge_Clausen_IMP_DSSO_alone.raw	F1
FALSE	FIKPILEK-KFDNLTK	DSSO	Intra	MS2	MS2	1	1	40.95	40.95	503.278259	4	2010.091207	30228	68.1595	3.38715	FALSE	35.17	Cas9-Cas9	FIKPILEK	K3(DSSO)	3	Cas9	381	KFDNLTK	K1(DSSO)	1	Cas9	900	30228	20190423_QExHFX4_RSLC5_Beveridge_Clausen_IMP_DSSO_alone.raw	F1
FALSE	MTNFDKNLPNEK-QQLPEKYK	DSSO	Intra	MS2	MS2	1	1	40.92	40.92	661.071533	4	2641.264303	25061	58.8168	-0.24713	FALSE	54.03	Cas9-Cas9	MTNFDKNLPNEK	K6(DSSO)	6	Cas9	504	QQLPEKYK	K6(DSSO)	6	Cas9	350	25061	20190423_QExHFX4_RSLC5_Beveridge_Clausen_IMP_DSSO_alone.raw	F1
FALSE	VKYVTEGMR-VPSKK	DSSO	Intra	MS2	MS2	1	1	40.91	40.91	605.309509	3	1813.913975	15389	40.1106	2.58874	FALSE	61.04	Cas9-Cas9	VKYVTEGMR	K2(DSSO);M8(Oxidation)	2	Cas9	532	VPSKK	K4(DSSO)	4	Cas9	34	15389	20190423_QExHFX4_RSLC5_Beveridge_Clausen_IMP_DSSO_alone.raw	F1
FALSE	DWDPKK-IIKDK	DSSO	Intra	MS2	MS2	1	1	40.91	29.06	521.268738	3	1561.79166	17794	44.9503	0.89467	FALSE	45.23	Cas9-Cas9	DWDPKK	K5(DSSO)	5	Cas9	1133	IIKDK	K3(DSSO)	3	Cas9	606	17794	20190423_QExHFX4_RSLC5_Beveridge_Clausen_IMP_DSSO_alone.raw	F1
FALSE	YDENDKLIR-FDNLTKAER	DSSO	Intra	MS2	MS2	1	1	40.85	27.8	806.053406	3	2416.145664	26889	62.1075	-0.30993	FALSE	39.46	Cas9-Cas9	YDENDKLIR	K6(DSSO)	6	Cas9	952	FDNLTKAER	K6(DSSO)	6	Cas9	906	26889	20190423_QExHFX4_RSLC5_Beveridge_Clausen_IMP_DSSO_alone.raw	F1
FALSE	NLPNEKVLPK-HSIKK	DSSO	Intra	MS2	MS2	1	1	40.57	40.57	641.024841	3	1921.059971	14953	39.2446	-1.26361	FALSE	49.07	Cas9-Cas9	NLPNEKVLPK	K6(DSSO)	6	Cas9	510	HSIKK	K4(DSSO)	4	Cas9	48	14953	20190423_QExHFX4_RSLC5_Beveridge_Clausen_IMP_DSSO_alone.raw	F1
FALSE	KSEETITPWNFEEVVDK-MTNFDKNLPNEK	DSSO	Intra	MS2	MS2	1	1	40.43	40.43	1220.235229	3	3658.691135	42252	90.3647	0.44331	FALSE	61.04	Cas9-Cas9	KSEETITPWNFEEVVDK	K1(DSSO)	1	Cas9	472	MTNFDKNLPNEK	K6(DSSO)	6	Cas9	504	42252	20190423_QExHFX4_RSLC5_Beveridge_Clausen_IMP_DSSO_alone.raw	F1
FALSE	TYAHLFDDKVMK-DKQSGK	DSSO	Intra	MS2	MS2	1	1	40.3	25.64	763.028015	3	2287.069492	23802	56.3535	1.67901	FALSE	61.04	Cas9-Cas9	TYAHLFDDKVMK	K9(DSSO)	9	Cas9	650	DKQSGK	K2(DSSO)	2	Cas9	677	23802	20190423_QExHFX4_RSLC5_Beveridge_Clausen_IMP_DSSO_alone.raw	F1
FALSE	MKNYWR-DKPIR	DSSO	Intra	MS2	MS2	1	1	40.3	40.3	425.457397	4	1698.80776	20826	50.7396	0.76437	FALSE	45.23	Cas9-Cas9	MKNYWR	M1(Oxidation);K2(DSSO)	2	Cas9	884	DKPIR	K2(DSSO)	2	Cas9	1304	20826	20190423_QExHFX4_RSLC5_Beveridge_Clausen_IMP_DSSO_alone.raw	F1
FALSE	NSDKLIAR-KGILQTVK	DSSO	Intra	MS2	MS2	1	1	39.15	39.15	654.036072	3	1960.093662	23010	54.9067	-2.0873	FALSE	39.46	Cas9-Cas9	NSDKLIAR	K4(DSSO)	4	Cas9	1122	KGILQTVK	K1(DSSO)	1	Cas9	739	23010	20190423_QExHFX4_RSLC5_Beveridge_Clausen_IMP_DSSO_alone.raw	F1
FALSE	MDGTEELLVKLNR-QLKEDYFK	DSSO	Intra	MS2	MS2	1	1	39.02	32.13	921.119568	3	2761.344151	41629	89.1949	-0.67226	FALSE	49.07	Cas9-Cas9	MDGTEELLVKLNR	M1(Oxidation);K10(DSSO)	10	Cas9	396	QLKEDYFK	K3(DSSO)	3	Cas9	569	41629	20190423_QExHFX4_RSLC5_Beveridge_Clausen_IMP_DSSO_alone.raw	F1
FALSE	TILDFLKSDGFANR-YDENDKLIR	DSSO	Intra	MS2	MS2	1	1	38.82	38.82	973.811584	3	2919.4202	48224	102.214	-0.30863	FALSE	45.23	Cas9-Cas9	TILDFLKSDGFANR	K7(DSSO)	7	Cas9	688	YDENDKLIR	K6(DSSO)	6	Cas9	952	48224	20190423_QExHFX4_RSLC5_Beveridge_Clausen_IMP_DSSO_alone.raw	F1
FALSE	LEESFLVEEDKK-VKYVTEGMR	DSSO	Intra	MS2	MS2	1	1	38.82	38.82	907.775818	3	2721.312901	28561	65.1925	-4.83006	FALSE	76.14	Cas9-Cas9	LEESFLVEEDKK	K11(DSSO)	11	Cas9	115	VKYVTEGMR	K2(DSSO);M8(Oxidation)	2	Cas9	532	28561	20190423_QExHFX4_RSLC5_Beveridge_Clausen_IMP_DSSO_alone.raw	F1
FALSE	MDGTEELLVKLNR-EKIEK	DSSO	Intra	MS2	MS2	1	1	38.33	38.33	779.729126	3	2337.172825	30922	69.3685	-2.22582	FALSE	84.95	Cas9-Cas9	MDGTEELLVKLNR	M1(Oxidation);K10(DSSO)	10	Cas9	396	EKIEK	K2(DSSO)	2	Cas9	443	30922	20190423_QExHFX4_RSLC5_Beveridge_Clausen_IMP_DSSO_alone.raw	F1
FALSE	MDGTEELLVKLNR-KVTVK	DSSO	Intra	MS2	MS2	1	1	38.33	27.03	750.401367	3	2249.189548	33401	73.8326	-0.70368	FALSE	61.04	Cas9-Cas9	MDGTEELLVKLNR	K10(DSSO)	10	Cas9	396	KVTVK	K1(DSSO)	1	Cas9	562	33401	20190423_QExHFX4_RSLC5_Beveridge_Clausen_IMP_DSSO_alone.raw	F1
FALSE	VKYVTEGMR-VPSKK	DSSO	Intra	MS2	MS2	1	1	38.33	38.33	605.312012	3	1813.921482	12589	33.9853	-1.55229	FALSE	61.04	Cas9-Cas9	VKYVTEGMR	K2(DSSO);M8(Oxidation)	2	Cas9	532	VPSKK	K4(DSSO)	4	Cas9	34	12589	20190423_QExHFX4_RSLC5_Beveridge_Clausen_IMP_DSSO_alone.raw	F1
FALSE	KGILQTVK-DKPIR	DSSO	Intra	MS2	MS2	1	1	38.33	28.98	557.987732	3	1671.948643	19326	47.9332	-1.45992	FALSE	45.23	Cas9-Cas9	KGILQTVK	K1(DSSO)	1	Cas9	739	DKPIR	K2(DSSO)	2	Cas9	1304	19326	20190423_QExHFX4_RSLC5_Beveridge_Clausen_IMP_DSSO_alone.raw	F1
FALSE	DKPIR-LSKSR	DSSO	Intra	MS2	MS2	1	1	38.32	30.95	459.250366	3	1375.736546	10750	29.4536	-0.24371	FALSE	39.46	Cas9-Cas9	DKPIR	K2(DSSO)	2	Cas9	1304	LSKSR	K3(DSSO)	3	Cas9	222	10750	20190423_QExHFX4_RSLC5_Beveridge_Clausen_IMP_DSSO_alone.raw	F1
FALSE	DDSIDNKVLTR-DKPIR	DSSO	Intra	MS2	MS2	1	1	38.32	38.32	687.68103	3	2061.028538	25619	59.7777	-0.21491	FALSE	37.17	Cas9-Cas9	DDSIDNKVLTR	K7(DSSO)	7	Cas9	859	DKPIR	K2(DSSO)	2	Cas9	1304	25619	20190423_QExHFX4_RSLC5_Beveridge_Clausen_IMP_DSSO_alone.raw	F1
FALSE	NSDKLIAR-DKPIR	DSSO	Intra	MS2	MS2	1	1	38.32	38.32	567.970764	3	1701.897739	17238	43.8224	-1.47514	FALSE	61.04	Cas9-Cas9	NSDKLIAR	K4(DSSO)	4	Cas9	1122	DKPIR	K2(DSSO)	2	Cas9	1304	17238	20190423_QExHFX4_RSLC5_Beveridge_Clausen_IMP_DSSO_alone.raw	F1
FALSE	NSDKLIAR-DKPIR	DSSO	Intra	MS2	MS2	1	1	38.32	30.95	567.971069	3	1701.898655	18520	46.3304	-2.0134	FALSE	49.07	Cas9-Cas9	NSDKLIAR	K4(DSSO)	4	Cas9	1122	DKPIR	K2(DSSO)	2	Cas9	1304	18520	20190423_QExHFX4_RSLC5_Beveridge_Clausen_IMP_DSSO_alone.raw	F1
FALSE	DDSIDNKVLTR-LSKSR	DSSO	Intra	MS2	MS2	1	1	38.32	38.32	675.009582	3	2023.014194	21574	52.2443	-0.86524	FALSE	35.17	Cas9-Cas9	DDSIDNKVLTR	K7(DSSO)	7	Cas9	859	LSKSR	K3(DSSO)	3	Cas9	222	21574	20190423_QExHFX4_RSLC5_Beveridge_Clausen_IMP_DSSO_alone.raw	F1
FALSE	SEQEIGKATAK-FKVLGNTDR	DSSO	Intra	MS2	MS2	1	1	38.32	32.54	790.066406	3	2368.184666	22463	53.8755	-1.4213	FALSE	33.37	Cas9-Cas9	SEQEIGKATAK	K7(DSSO)	7	Cas9	1035	FKVLGNTDR	K2(DSSO)	2	Cas9	37	22463	20190423_QExHFX4_RSLC5_Beveridge_Clausen_IMP_DSSO_alone.raw	F1
FALSE	LKGSPEDNEQK-LKSVK	DSSO	Intra	MS2	MS2	1	1	38.19	28.89	659.33728	3	1975.997288	12245	33.2122	1.618	FALSE	61.04	Cas9-Cas9	LKGSPEDNEQK	K2(DSSO)	2	Cas9	1250	LKSVK	K2(DSSO)	2	Cas9	1162	12245	20190423_QExHFX4_RSLC5_Beveridge_Clausen_IMP_DSSO_alone.raw	F1
FALSE	KFDNLTK-SDKNR	DSSO	Intra	MS2	MS2	1	1	38.19	38.19	411.203308	4	1641.791403	13580	36.3322	-0.79604	FALSE	54.03	Cas9-Cas9	KFDNLTK	K1(DSSO)	1	Cas9	900	SDKNR	K3(DSSO)	3	Cas9	866	13580	20190423_QExHFX4_RSLC5_Beveridge_Clausen_IMP_DSSO_alone.raw	F1
FALSE	TYAHLFDDKVMK-DKQSGK	DSSO	Intra	MS2	MS2	1	1	38	30.08	572.524231	4	2287.075094	23797	56.3428	-0.7714	FALSE	41.1	Cas9-Cas9	TYAHLFDDKVMK	K9(DSSO)	9	Cas9	650	DKQSGK	K2(DSSO)	2	Cas9	677	23797	20190423_QExHFX4_RSLC5_Beveridge_Clausen_IMP_DSSO_alone.raw	F1
FALSE	LVDSTDKADLR-VMKQLK	DSSO	Intra	MS2	MS2	1	1	38	38	718.037537	3	2152.098057	21482	52.0637	0.35347	FALSE	42.1	Cas9-Cas9	LVDSTDKADLR	K7(DSSO)	7	Cas9	152	VMKQLK	M2(Oxidation);K3(DSSO)	3	Cas9	653	21482	20190423_QExHFX4_RSLC5_Beveridge_Clausen_IMP_DSSO_alone.raw	F1
FALSE	MKNYWR-KDLIIK	DSSO	Intra	MS2	MS2	1	1	37.87	9.74	446.735931	4	1783.921896	27412	63.0608	0.82084	FALSE	45.23	Cas9-Cas9	MKNYWR	K2(DSSO)	2	Cas9	884	KDLIIK	K1(DSSO)	1	Cas9	1196	27412	20190423_QExHFX4_RSLC5_Beveridge_Clausen_IMP_DSSO_alone.raw	F1
FALSE	LEESFLVEEDKK-VKYVTEGMR	DSSO	Intra	MS2	MS2	1	1	37.71	37.71	681.083984	4	2721.314108	28591	65.2432	-5.27386	FALSE	54.03	Cas9-Cas9	LEESFLVEEDKK	K11(DSSO)	11	Cas9	115	VKYVTEGMR	K2(DSSO);M8(Oxidation)	2	Cas9	532	28591	20190423_QExHFX4_RSLC5_Beveridge_Clausen_IMP_DSSO_alone.raw	F1
FALSE	DDSIDNKVLTR-MKNYWR	DSSO	Intra	MS2	MS2	1	1	37.35	37.35	777.368164	3	2330.089939	31446	70.3085	0.18831	FALSE	54.03	Cas9-Cas9	DDSIDNKVLTR	K7(DSSO)	7	Cas9	859	MKNYWR	K2(DSSO)	2	Cas9	884	31446	20190423_QExHFX4_RSLC5_Beveridge_Clausen_IMP_DSSO_alone.raw	F1
FALSE	MKNYWR-LSKSR	DSSO	Intra	MS2	MS2	1	1	37.35	37.35	415.953735	4	1660.793112	16713	42.8085	0.17841	FALSE	42.1	Cas9-Cas9	MKNYWR	M1(Oxidation);K2(DSSO)	2	Cas9	884	LSKSR	K3(DSSO)	3	Cas9	222	16713	20190423_QExHFX4_RSLC5_Beveridge_Clausen_IMP_DSSO_alone.raw	F1
FALSE	MDGTEELLVKLNR-EKIEK	DSSO	Intra	MS2	MS2	1	1	36.88	36.88	774.39624	3	2321.174168	34216	75.3043	-0.62809	FALSE	61.04	Cas9-Cas9	MDGTEELLVKLNR	K10(DSSO)	10	Cas9	396	EKIEK	K2(DSSO)	2	Cas9	443	34216	20190423_QExHFX4_RSLC5_Beveridge_Clausen_IMP_DSSO_alone.raw	F1
FALSE	NSDKLIAR-MKNYWR	DSSO	Intra	MS2	MS2	1	1	36.87	36.87	497.493866	4	1986.953634	22240	53.4694	-0.60752	FALSE	27.68	Cas9-Cas9	NSDKLIAR	K4(DSSO)	4	Cas9	1122	MKNYWR	M1(Oxidation);K2(DSSO)	2	Cas9	884	22240	20190423_QExHFX4_RSLC5_Beveridge_Clausen_IMP_DSSO_alone.raw	F1
FALSE	KNLIGALLFDSGETAEATR-SDNVPSEEVVKK	DSSO	Intra	MS2	MS2	1	1	36.86	36.86	874.19043	4	3493.739889	43277	92.3492	-0.92146	FALSE	61.04	Cas9-Cas9	KNLIGALLFDSGETAEATR	K1(DSSO)	1	Cas9	49	SDNVPSEEVVKK	K11(DSSO)	11	Cas9	881	43277	20190423_QExHFX4_RSLC5_Beveridge_Clausen_IMP_DSSO_alone.raw	F1
FALSE	MTNFDKNLPNEK-QQLPEKYK	DSSO	Intra	MS2	MS2	1	1	36.56	36.56	886.424011	3	2657.257481	24995	58.7104	0.40833	FALSE	42.1	Cas9-Cas9	MTNFDKNLPNEK	M1(Oxidation);K6(DSSO)	6	Cas9	504	QQLPEKYK	K6(DSSO)	6	Cas9	350	24995	20190423_QExHFX4_RSLC5_Beveridge_Clausen_IMP_DSSO_alone.raw	F1
FALSE	MDGTEELLVKLNR-QLKEDYFK	DSSO	Intra	MS2	MS2	1	1	36.56	36.56	687.093201	4	2745.350973	42051	89.9934	-1.30916	FALSE	37.17	Cas9-Cas9	MDGTEELLVKLNR	K10(DSSO)	10	Cas9	396	QLKEDYFK	K3(DSSO)	3	Cas9	569	42051	20190423_QExHFX4_RSLC5_Beveridge_Clausen_IMP_DSSO_alone.raw	F1
FALSE	KSEETITPWNFEEVVDK-QQLPEKYK	DSSO	Intra	MS2	MS2	1	1	36.56	36.56	1081.193481	3	3241.565891	39213	84.6292	-1.5285	FALSE	49.07	Cas9-Cas9	KSEETITPWNFEEVVDK	K1(DSSO)	1	Cas9	472	QQLPEKYK	K6(DSSO)	6	Cas9	350	39213	20190423_QExHFX4_RSLC5_Beveridge_Clausen_IMP_DSSO_alone.raw	F1
FALSE	DFQFYKVR-FDNLTKAER	DSSO	Intra	MS2	MS2	1	1	36.56	36.56	785.049316	3	2353.133396	34508	75.8309	-2.23319	FALSE	37.17	Cas9-Cas9	DFQFYKVR	K6(DSSO)	6	Cas9	978	FDNLTKAER	K6(DSSO)	6	Cas9	906	34508	20190423_QExHFX4_RSLC5_Beveridge_Clausen_IMP_DSSO_alone.raw	F1
FALSE	MDGTEELLVKLNR-EKIEK	DSSO	Intra	MS2	MS2	1	1	36.01	36.01	774.395325	3	2321.171421	33930	74.7923	0.5557	FALSE	61.04	Cas9-Cas9	MDGTEELLVKLNR	K10(DSSO)	10	Cas9	396	EKIEK	K2(DSSO)	2	Cas9	443	33930	20190423_QExHFX4_RSLC5_Beveridge_Clausen_IMP_DSSO_alone.raw	F1
FALSE	FIKPILEK-SDKNR	DSSO	Intra	MS2	MS2	1	1	36.01	36.01	588.649658	3	1763.934422	20628	50.3795	0.91382	FALSE	61.04	Cas9-Cas9	FIKPILEK	K3(DSSO)	3	Cas9	381	SDKNR	K3(DSSO)	3	Cas9	866	20628	20190423_QExHFX4_RSLC5_Beveridge_Clausen_IMP_DSSO_alone.raw	F1
FALSE	SKLVSDFR-KDWDPK	DSSO	Intra	MS2	MS2	1	1	35.65	28.73	632.97583	3	1896.912937	26225	60.9295	1.62889	FALSE	39.46	Cas9-Cas9	SKLVSDFR	K2(DSSO)	2	Cas9	965	KDWDPK	K1(DSSO)	1	Cas9	1128	26225	20190423_QExHFX4_RSLC5_Beveridge_Clausen_IMP_DSSO_alone.raw	F1
FALSE	KDFQFYK-GQKNSR	DSSO	Intra	MS2	MS2	1	1	35.17	35.17	456.219635	4	1821.85671	17832	45.0234	1.17226	FALSE	41.1	Cas9-Cas9	KDFQFYK	K1(DSSO)	1	Cas9	972	GQKNSR	K3(DSSO)	3	Cas9	779	17832	20190423_QExHFX4_RSLC5_Beveridge_Clausen_IMP_DSSO_alone.raw	F1
FALSE	MKNYWR-DKPIR	DSSO	Intra	MS2	MS2	1	1	35.17	35.17	566.94165	3	1698.810398	20816	50.7233	-0.78938	FALSE	49.07	Cas9-Cas9	MKNYWR	M1(Oxidation);K2(DSSO)	2	Cas9	884	DKPIR	K2(DSSO)	2	Cas9	1304	20816	20190423_QExHFX4_RSLC5_Beveridge_Clausen_IMP_DSSO_alone.raw	F1
FALSE	KGILQTVK-LSKSR	DSSO	Intra	MS2	MS2	1	1	35.03	23.49	545.310547	3	1633.917088	15613	40.5783	8.24637	FALSE	45.23	Cas9-Cas9	KGILQTVK	K1(DSSO)	1	Cas9	739	LSKSR	K3(DSSO)	3	Cas9	222	15613	20190423_QExHFX4_RSLC5_Beveridge_Clausen_IMP_DSSO_alone.raw	F1
FALSE	DKPIR-LSKSR	DSSO	Intra	MS2	MS2	1	1	35.03	26.84	459.250122	3	1375.735813	10951	29.9526	0.28906	FALSE	45.23	Cas9-Cas9	DKPIR	K2(DSSO)	2	Cas9	1304	LSKSR	K3(DSSO)	3	Cas9	222	10951	20190423_QExHFX4_RSLC5_Beveridge_Clausen_IMP_DSSO_alone.raw	F1
FALSE	QEDFYPFLKDNR-VPSKK	DSSO	Intra	MS2	MS2	1	1	35.03	30.83	763.039734	3	2287.104649	29274	66.4534	0.74221	FALSE	45.23	Cas9-Cas9	QEDFYPFLKDNR	K9(DSSO)	9	Cas9	438	VPSKK	K4(DSSO)	4	Cas9	34	29274	20190423_QExHFX4_RSLC5_Beveridge_Clausen_IMP_DSSO_alone.raw	F1
FALSE	KFDNLTK-SDKNR	DSSO	Intra	MS2	MS2	1	1	35.03	35.03	547.935181	3	1641.790989	13407	35.93	-0.54385	FALSE	49.07	Cas9-Cas9	KFDNLTK	K1(DSSO)	1	Cas9	900	SDKNR	K3(DSSO)	3	Cas9	866	13407	20190423_QExHFX4_RSLC5_Beveridge_Clausen_IMP_DSSO_alone.raw	F1
FALSE	NSDKLIAR-LSKSR	DSSO	Intra	MS2	MS2	1	1	35.03	35.03	555.298828	3	1663.881931	14030	37.2662	-1.41382	FALSE	45.23	Cas9-Cas9	NSDKLIAR	K4(DSSO)	4	Cas9	1122	LSKSR	K3(DSSO)	3	Cas9	222	14030	20190423_QExHFX4_RSLC5_Beveridge_Clausen_IMP_DSSO_alone.raw	F1
FALSE	SDNVPSEEVVKK-LVDSTDKADLR	DSSO	Intra	MS2	MS2	1	1	34.93	34.93	907.448242	3	2720.330173	27359	62.9694	-0.25444	FALSE	54.03	Cas9-Cas9	SDNVPSEEVVKK	K11(DSSO)	11	Cas9	881	LVDSTDKADLR	K7(DSSO)	7	Cas9	152	27359	20190423_QExHFX4_RSLC5_Beveridge_Clausen_IMP_DSSO_alone.raw	F1
FALSE	VMKQLK-GYKEVK	DSSO	Intra	MS2	MS2	1	1	34.81	34.81	548.289551	3	1642.854099	12519	33.8073	0.1081	FALSE	54.03	Cas9-Cas9	VMKQLK	M2(Oxidation);K3(DSSO)	3	Cas9	653	GYKEVK	K3(DSSO)	3	Cas9	1192	12519	20190423_QExHFX4_RSLC5_Beveridge_Clausen_IMP_DSSO_alone.raw	F1
FALSE	SEQEIGKATAK-ESILPKR	DSSO	Intra	MS2	MS2	1	1	34.81	34.81	721.043457	3	2161.115818	19516	48.3193	0.50554	FALSE	42.1	Cas9-Cas9	SEQEIGKATAK	K7(DSSO)	7	Cas9	1035	ESILPKR	K6(DSSO)	6	Cas9	1117	19516	20190423_QExHFX4_RSLC5_Beveridge_Clausen_IMP_DSSO_alone.raw	F1
FALSE	FKVLGNTDR-ESILPKR	DSSO	Intra	MS2	MS2	1	1	34.75	34.75	513.026062	4	2049.082418	27199	62.6636	-1.30937	FALSE	54.03	Cas9-Cas9	FKVLGNTDR	K2(DSSO)	2	Cas9	37	ESILPKR	K6(DSSO)	6	Cas9	1117	27199	20190423_QExHFX4_RSLC5_Beveridge_Clausen_IMP_DSSO_alone.raw	F1
FALSE	HKPENIVIEMAR-YDENDKLIR	DSSO	Intra	MS2	MS2	1	1	34.08	34.08	925.788147	3	2775.349888	30096	67.9206	-2.1128	FALSE	100	Cas9-Cas9	HKPENIVIEMAR	K2(DSSO);M10(Oxidation)	2	Cas9	759	YDENDKLIR	K6(DSSO)	6	Cas9	952	30096	20190423_QExHFX4_RSLC5_Beveridge_Clausen_IMP_DSSO_alone.raw	F1
FALSE	YPKLESEFVYGDYK-LKSVK	DSSO	Intra	MS2	MS2	1	1	33.91	26.45	823.746155	3	2469.223911	31970	71.2458	0.76189	FALSE	61.04	Cas9-Cas9	YPKLESEFVYGDYK	K3(DSSO)	3	Cas9	1007	LKSVK	K2(DSSO)	2	Cas9	1162	31970	20190423_QExHFX4_RSLC5_Beveridge_Clausen_IMP_DSSO_alone.raw	F1
FALSE	APLSASMIKR-SDKNR	DSSO	Intra	MS2	MS2	1	1	33.91	33.91	622.644897	3	1865.920139	15490	40.3449	0.35062	FALSE	61.04	Cas9-Cas9	APLSASMIKR	M7(Oxidation);K9(DSSO)	9	Cas9	327	SDKNR	K3(DSSO)	3	Cas9	866	15490	20190423_QExHFX4_RSLC5_Beveridge_Clausen_IMP_DSSO_alone.raw	F1
FALSE	NPIDFLEAKGYK-SDKNR	DSSO	Intra	MS2	MS2	1	1	33.91	30.2	724.352905	3	2171.044163	32784	72.7081	-0.19246	FALSE	61.04	Cas9-Cas9	NPIDFLEAKGYK	K9(DSSO)	9	Cas9	1189	SDKNR	K3(DSSO)	3	Cas9	866	32784	20190423_QExHFX4_RSLC5_Beveridge_Clausen_IMP_DSSO_alone.raw	F1
FALSE	AGFIKR-GQKNSR	DSSO	Intra	MS2	MS2	1	1	33.66	33.66	513.268249	3	1537.790195	10429	28.5928	0.11446	FALSE	35.17	Cas9-Cas9	AGFIKR	K5(DSSO)	5	Cas9	922	GQKNSR	K3(DSSO)	3	Cas9	779	10429	20190423_QExHFX4_RSLC5_Beveridge_Clausen_IMP_DSSO_alone.raw	F1
FALSE	AGFIKR-GQKNSR	DSSO	Intra	MS2	MS2	1	1	33.66	33.66	513.268616	3	1537.791294	10637	29.1531	-0.60043	FALSE	37.17	Cas9-Cas9	AGFIKR	K5(DSSO)	5	Cas9	922	GQKNSR	K3(DSSO)	3	Cas9	779	10637	20190423_QExHFX4_RSLC5_Beveridge_Clausen_IMP_DSSO_alone.raw	F1
FALSE	NSDKLIAR-MKNYWR	DSSO	Intra	MS2	MS2	1	1	33.66	33.66	662.988953	3	1986.952305	22794	54.5272	0.06185	FALSE	31.75	Cas9-Cas9	NSDKLIAR	K4(DSSO)	4	Cas9	1122	MKNYWR	M1(Oxidation);K2(DSSO)	2	Cas9	884	22794	20190423_QExHFX4_RSLC5_Beveridge_Clausen_IMP_DSSO_alone.raw	F1
FALSE	DKPIR-LSKSR	DSSO	Intra	MS2	MS2	1	1	33.54	24.24	459.251251	3	1375.739201	11143	30.4605	-2.17502	FALSE	42.1	Cas9-Cas9	DKPIR	K2(DSSO)	2	Cas9	1304	LSKSR	K3(DSSO)	3	Cas9	222	11143	20190423_QExHFX4_RSLC5_Beveridge_Clausen_IMP_DSSO_alone.raw	F1
FALSE	LKGSPEDNEQK-IIKDK	DSSO	Intra	MS2	MS2	1	1	32.61	7.03	505.258728	4	2018.013082	13015	35.0102	-1.00864	FALSE	49.07	Cas9-Cas9	LKGSPEDNEQK	K2(DSSO)	2	Cas9	1250	IIKDK	K3(DSSO)	3	Cas9	606	13015	20190423_QExHFX4_RSLC5_Beveridge_Clausen_IMP_DSSO_alone.raw	F1
FALSE	KFDNLTK-SDKNR	DSSO	Intra	MS2	MS2	1	1	32.32	32.32	547.934204	3	1641.788059	14361	37.9591	1.2417	FALSE	42.1	Cas9-Cas9	KFDNLTK	K1(DSSO)	1	Cas9	900	SDKNR	K3(DSSO)	3	Cas9	866	14361	20190423_QExHFX4_RSLC5_Beveridge_Clausen_IMP_DSSO_alone.raw	F1
FALSE	YPKLESEFVYGDYK-LKSVK	DSSO	Intra	MS2	MS2	1	1	32.32	32.32	618.062439	4	2469.227926	31994	71.2841	-0.86474	FALSE	42.1	Cas9-Cas9	YPKLESEFVYGDYK	K3(DSSO)	3	Cas9	1007	LKSVK	K2(DSSO)	2	Cas9	1162	31994	20190423_QExHFX4_RSLC5_Beveridge_Clausen_IMP_DSSO_alone.raw	F1
FALSE	LKGSPEDNEQK-LKSVK	DSSO	Intra	MS2	MS2	1	1	32.32	25.06	659.337341	3	1975.997471	13403	35.9217	1.52529	FALSE	61.04	Cas9-Cas9	LKGSPEDNEQK	K2(DSSO)	2	Cas9	1250	LKSVK	K2(DSSO)	2	Cas9	1162	13403	20190423_QExHFX4_RSLC5_Beveridge_Clausen_IMP_DSSO_alone.raw	F1
FALSE	KDLIIK-LSKSR	DSSO	Intra	MS2	MS2	1	1	32.32	5.76	492.953796	3	1476.846836	17064	43.4651	-0.95503	FALSE	54.03	Cas9-Cas9	KDLIIK	K1(DSSO)	1	Cas9	1196	LSKSR	K3(DSSO)	3	Cas9	222	17064	20190423_QExHFX4_RSLC5_Beveridge_Clausen_IMP_DSSO_alone.raw	F1
FALSE	NPIDFLEAKGYK-SDKNR	DSSO	Intra	MS2	MS2	1	1	31.98	24.06	724.352356	3	2171.042515	32703	72.5695	0.56695	FALSE	61.04	Cas9-Cas9	NPIDFLEAKGYK	K9(DSSO)	9	Cas9	1189	SDKNR	K3(DSSO)	3	Cas9	866	32703	20190423_QExHFX4_RSLC5_Beveridge_Clausen_IMP_DSSO_alone.raw	F1
FALSE	MKNYWR-DKPIR	DSSO	Intra	MS2	MS2	1	1	31.98	31.98	561.609741	3	1682.814671	20787	50.6733	-0.31353	FALSE	42.1	Cas9-Cas9	MKNYWR	K2(DSSO)	2	Cas9	884	DKPIR	K2(DSSO)	2	Cas9	1304	20787	20190423_QExHFX4_RSLC5_Beveridge_Clausen_IMP_DSSO_alone.raw	F1
FALSE	DDSIDNKVLTR-NSDKLIAR	DSSO	Intra	MS2	MS2	1	1	31.78	31.78	783.730835	3	2349.177952	29206	66.335	-2.76259	FALSE	49.07	Cas9-Cas9	DDSIDNKVLTR	K7(DSSO)	7	Cas9	859	NSDKLIAR	K4(DSSO)	4	Cas9	1122	29206	20190423_QExHFX4_RSLC5_Beveridge_Clausen_IMP_DSSO_alone.raw	F1
FALSE	MKNYWR-LSKSR	DSSO	Intra	MS2	MS2	1	1	30.64	30.64	554.273865	3	1660.807041	16822	43.0047	-8.21391	FALSE	39.46	Cas9-Cas9	MKNYWR	M1(Oxidation);K2(DSSO)	2	Cas9	884	LSKSR	K3(DSSO)	3	Cas9	222	16822	20190423_QExHFX4_RSLC5_Beveridge_Clausen_IMP_DSSO_alone.raw	F1
FALSE	LVDSTDKADLR-AGFIKR	DSSO	Intra	MS2	MS2	1	1	30.57	30.57	694.361572	3	2081.070164	24003	56.7018	-0.2874	FALSE	54.03	Cas9-Cas9	LVDSTDKADLR	K7(DSSO)	7	Cas9	152	AGFIKR	K5(DSSO)	5	Cas9	922	24003	20190423_QExHFX4_RSLC5_Beveridge_Clausen_IMP_DSSO_alone.raw	F1
FALSE	NSDKLIAR-MKNYWR	DSSO	Intra	MS2	MS2	1	1	30.43	30.43	662.987793	3	1986.948826	23880	56.4908	1.81366	FALSE	61.09	Cas9-Cas9	NSDKLIAR	K4(DSSO)	4	Cas9	1122	MKNYWR	M1(Oxidation);K2(DSSO)	2	Cas9	884	23880	20190423_QExHFX4_RSLC5_Beveridge_Clausen_IMP_DSSO_alone.raw	F1
FALSE	NSDKLIAR-MKNYWR	DSSO	Intra	MS2	MS2	1	1	30.1	30.1	662.988586	3	1986.951206	21986	52.9612	0.61505	FALSE	45.23	Cas9-Cas9	NSDKLIAR	K4(DSSO)	4	Cas9	1122	MKNYWR	M1(Oxidation);K2(DSSO)	2	Cas9	884	21986	20190423_QExHFX4_RSLC5_Beveridge_Clausen_IMP_DSSO_alone.raw	F1
FALSE	NSDKLIAR-MKNYWR	DSSO	Intra	MS2	MS2	1	1	30.1	30.1	662.98645	3	1986.944798	23973	56.6449	3.84208	FALSE	39.46	Cas9-Cas9	NSDKLIAR	K4(DSSO)	4	Cas9	1122	MKNYWR	M1(Oxidation);K2(DSSO)	2	Cas9	884	23973	20190423_QExHFX4_RSLC5_Beveridge_Clausen_IMP_DSSO_alone.raw	F1
FALSE	FKVLGNTDR-ESILPKR	DSSO	Intra	MS2	MS2	1	1	30.07	30.07	683.697876	3	2049.079075	26325	61.1016	0.32314	FALSE	49.07	Cas9-Cas9	FKVLGNTDR	K2(DSSO)	2	Cas9	37	ESILPKR	K6(DSSO)	6	Cas9	1117	26325	20190423_QExHFX4_RSLC5_Beveridge_Clausen_IMP_DSSO_alone.raw	F1
FALSE	ESILPKR-KMIAK	DSSO	Intra	MS2	MS2	1	1	29.96	29.96	535.96228	3	1605.872288	17439	44.2049	-1.26278	FALSE	42.1	Cas9-Cas9	ESILPKR	K6(DSSO)	6	Cas9	1117	KMIAK	K1(DSSO);M2(Oxidation)	1	Cas9	1024	17439	20190423_QExHFX4_RSLC5_Beveridge_Clausen_IMP_DSSO_alone.raw	F1
FALSE	QEDFYPFLKDNR-VPSKK	DSSO	Intra	MS2	MS2	1	1	29.96	29.96	763.038086	3	2287.099705	29562	66.9737	2.90478	FALSE	45.23	Cas9-Cas9	QEDFYPFLKDNR	K9(DSSO)	9	Cas9	438	VPSKK	K4(DSSO)	4	Cas9	34	29562	20190423_QExHFX4_RSLC5_Beveridge_Clausen_IMP_DSSO_alone.raw	F1
FALSE	YPKLESEFVYGDYK-LKSVK	DSSO	Intra	MS2	MS2	1	1	29.96	25.99	823.747681	3	2469.228489	31684	70.7368	-1.09275	FALSE	61.04	Cas9-Cas9	YPKLESEFVYGDYK	K3(DSSO)	3	Cas9	1007	LKSVK	K2(DSSO)	2	Cas9	1162	31684	20190423_QExHFX4_RSLC5_Beveridge_Clausen_IMP_DSSO_alone.raw	F1
FALSE	KFDNLTK-SDKNR	DSSO	Intra	MS2	MS2	1	1	29.88	29.88	547.936584	3	1641.7952	12223	33.1603	-3.11056	FALSE	49.07	Cas9-Cas9	KFDNLTK	K1(DSSO)	1	Cas9	900	SDKNR	K3(DSSO)	3	Cas9	866	12223	20190423_QExHFX4_RSLC5_Beveridge_Clausen_IMP_DSSO_alone.raw	F1
FALSE	NSDKLIAR-NLGKVGSK	DSSO	Inter	MS2	MS2	2	1	29.84	29.84	626.004883	3	1876.000095	23302	55.4245	-2.35878	FALSE	49.07	spALBU_HUMAN|-Cas9	NSDKLIAR	K4(DSSO)	4	Cas9	1122	NLGKVGSK	K4(DSSO)	4	spALBU_HUMAN|	456	23302	20190423_QExHFX4_RSLC5_Beveridge_Clausen_IMP_DSSO_alone.raw	F1
FALSE	HGGYKPTDKHK-KPAFLSGEQK	DSSO	Inter	MS2	MS2	2	1	28.74	27.83	843.754944	3	2529.250278	24576	57.8637	2.05309	FALSE	49.07	Cas9-spKCRM_HUMAN|	HGGYKPTDKHK	K9(DSSO)	9	spKCRM_HUMAN|	105	KPAFLSGEQK	K1(DSSO)	1	Cas9	540	24576	20190423_QExHFX4_RSLC5_Beveridge_Clausen_IMP_DSSO_alone.raw	F1
FALSE	MLASAGELQKGNELALPSK-HGGYKPTDKHK	DSSO	Inter	MS2	MS2	2	1	28.74	27.9	1127.901367	3	3381.689548	32776	72.6954	1.01269	FALSE	61.04	spKCRM_HUMAN|-Cas9	MLASAGELQKGNELALPSK	K10(DSSO)	10	Cas9	1226	HGGYKPTDKHK	K9(DSSO)	9	spKCRM_HUMAN|	105	32776	20190423_QExHFX4_RSLC5_Beveridge_Clausen_IMP_DSSO_alone.raw	F1
FALSE	MLASAGELQKGNELALPSK-HGGYKPTDKHK	DSSO	Inter	MS2	MS2	2	1	28.74	16.52	850.177978	4	3397.690084	31047	69.5868	-0.647	FALSE	76.14	spKCRM_HUMAN|-Cas9	MLASAGELQKGNELALPSK	M1(Oxidation);K10(DSSO)	10	Cas9	1226	HGGYKPTDKHK	K9(DSSO)	9	spKCRM_HUMAN|	105	31047	20190423_QExHFX4_RSLC5_Beveridge_Clausen_IMP_DSSO_alone.raw	F1
FALSE	MLASAGELQKGNELALPSK-HGGYKPTDKHK	DSSO	Inter	MS2	MS2	2	1	28.74	19.53	1127.901977	3	3381.69138	32831	72.8042	0.47107	FALSE	61.04	spKCRM_HUMAN|-Cas9	MLASAGELQKGNELALPSK	K10(DSSO)	10	Cas9	1226	HGGYKPTDKHK	K9(DSSO)	9	spKCRM_HUMAN|	105	32831	20190423_QExHFX4_RSLC5_Beveridge_Clausen_IMP_DSSO_alone.raw	F1
FALSE	VTVKQLK-VPSKK	DSSO	Intra	MS2	MS2	1	1	28.59	28.59	510.96994	3	1530.895267	12755	34.3944	-1.88947	FALSE	49.07	Cas9-Cas9	VTVKQLK	K4(DSSO)	4	Cas9	566	VPSKK	K4(DSSO)	4	Cas9	34	12755	20190423_QExHFX4_RSLC5_Beveridge_Clausen_IMP_DSSO_alone.raw	F1
FALSE	LKGSPEDNEQK-DWDPKK	DSSO	Intra	MS2	MS2	1	1	28.4	28.4	730.672912	3	2190.004185	18533	46.3535	-1.02552	FALSE	54.03	Cas9-Cas9	LKGSPEDNEQK	K2(DSSO)	2	Cas9	1250	DWDPKK	K5(DSSO)	5	Cas9	1133	18533	20190423_QExHFX4_RSLC5_Beveridge_Clausen_IMP_DSSO_alone.raw	F1
FALSE	KDFQFYK-GQKNSR	DSSO	Intra	MS2	MS2	1	1	27.94	27.94	456.213135	4	1821.830709	17971	45.2703	15.45183	FALSE	37.17	Cas9-Cas9	KDFQFYK	K1(DSSO)	1	Cas9	972	GQKNSR	K3(DSSO)	3	Cas9	779	17971	20190423_QExHFX4_RSLC5_Beveridge_Clausen_IMP_DSSO_alone.raw	F1
FALSE	SDNVPSEEVVKK-GQKNSR	DSSO	Intra	MS2	MS2	1	1	27.94	27.94	726.355102	3	2177.050755	12593	33.9942	-0.21484	FALSE	54.03	Cas9-Cas9	SDNVPSEEVVKK	K11(DSSO)	11	Cas9	881	GQKNSR	K3(DSSO)	3	Cas9	779	12593	20190423_QExHFX4_RSLC5_Beveridge_Clausen_IMP_DSSO_alone.raw	F1
FALSE	QEDFYPFLKDNR-VPSKK	DSSO	Intra	MS2	MS2	1	1	27.86	23.67	763.038757	3	2287.101719	29262	66.4349	2.02373	FALSE	45.23	Cas9-Cas9	QEDFYPFLKDNR	K9(DSSO)	9	Cas9	438	VPSKK	K4(DSSO)	4	Cas9	34	29262	20190423_QExHFX4_RSLC5_Beveridge_Clausen_IMP_DSSO_alone.raw	F1
FALSE	KFDNLTK-SDKNR	DSSO	Intra	MS2	MS2	1	1	27.86	27.86	547.935303	3	1641.791355	14371	37.9829	-0.76704	FALSE	49.07	Cas9-Cas9	KFDNLTK	K1(DSSO)	1	Cas9	900	SDKNR	K3(DSSO)	3	Cas9	866	14371	20190423_QExHFX4_RSLC5_Beveridge_Clausen_IMP_DSSO_alone.raw	F1
FALSE	LKTYAHLFDDK-KMIAK	DSSO	Intra	MS2	MS2	1	1	27.86	27.86	525.280273	4	2098.099264	23829	56.4039	-13.40838	FALSE	41.1	Cas9-Cas9	LKTYAHLFDDK	K2(DSSO)	2	Cas9	641	KMIAK	K1(DSSO)	1	Cas9	1024	23829	20190423_QExHFX4_RSLC5_Beveridge_Clausen_IMP_DSSO_alone.raw	F1
FALSE	FKVLGNTDR-ESILPKR	DSSO	Intra	MS2	MS2	1	1	27.32	27.32	683.69928	3	2049.083286	26894	62.1173	-1.73315	FALSE	42.1	Cas9-Cas9	FKVLGNTDR	K2(DSSO)	2	Cas9	37	ESILPKR	K6(DSSO)	6	Cas9	1117	26894	20190423_QExHFX4_RSLC5_Beveridge_Clausen_IMP_DSSO_alone.raw	F1
FALSE	QQLPEKYK-SKLVSDFR	DSSO	Intra	MS2	MS2	1	1	27.17	27.17	714.701904	3	2142.09116	24603	57.9084	-0.55711	FALSE	35.17	Cas9-Cas9	QQLPEKYK	K6(DSSO)	6	Cas9	350	SKLVSDFR	K2(DSSO)	2	Cas9	965	24603	20190423_QExHFX4_RSLC5_Beveridge_Clausen_IMP_DSSO_alone.raw	F1
FALSE	ESILPKR-KMIAK	DSSO	Intra	MS2	MS2	1	1	27.08	27.08	535.960571	3	1605.867161	15887	41.1537	1.93186	FALSE	35.17	Cas9-Cas9	ESILPKR	K6(DSSO)	6	Cas9	1117	KMIAK	K1(DSSO);M2(Oxidation)	1	Cas9	1024	15887	20190423_QExHFX4_RSLC5_Beveridge_Clausen_IMP_DSSO_alone.raw	F1
FALSE	APLSASMIKR-SDKNR	DSSO	Intra	MS2	MS2	1	1	26.93	26.93	617.313599	3	1849.926243	17098	43.5263	-0.19701	FALSE	61.04	Cas9-Cas9	APLSASMIKR	K9(DSSO)	9	Cas9	327	SDKNR	K3(DSSO)	3	Cas9	866	17098	20190423_QExHFX4_RSLC5_Beveridge_Clausen_IMP_DSSO_alone.raw	F1
FALSE	MDGTEELLVKLNR-EKIEK	DSSO	Intra	MS2	MS2	1	1	26.93	26.93	581.049316	4	2321.175436	34225	75.3207	-1.17473	FALSE	61.04	Cas9-Cas9	MDGTEELLVKLNR	K10(DSSO)	10	Cas9	396	EKIEK	K2(DSSO)	2	Cas9	443	34225	20190423_QExHFX4_RSLC5_Beveridge_Clausen_IMP_DSSO_alone.raw	F1
FALSE	VNTEITKAPLSASMIK-ESILPKR	DSSO	Intra	MS2	MS2	1	1	26.15	26.15	901.487488	3	2702.44791	32981	73.0922	-0.44788	FALSE	54.03	Cas9-Cas9	VNTEITKAPLSASMIK	K7(DSSO)	7	Cas9	318	ESILPKR	K6(DSSO)	6	Cas9	1117	32981	20190423_QExHFX4_RSLC5_Beveridge_Clausen_IMP_DSSO_alone.raw	F1
FALSE	MDGTEELLVKLNR-KVTVK	DSSO	Intra	MS2	MS2	1	1	25.99	25.99	755.731201	3	2265.17905	30647	68.8876	1.69186	FALSE	61.04	Cas9-Cas9	MDGTEELLVKLNR	M1(Oxidation);K10(DSSO)	10	Cas9	396	KVTVK	K1(DSSO)	1	Cas9	562	30647	20190423_QExHFX4_RSLC5_Beveridge_Clausen_IMP_DSSO_alone.raw	F1
FALSE	YPKLESEFVYGDYK-LKSVK	DSSO	Intra	MS2	MS2	1	1	25.67	19.87	823.747681	3	2469.228489	31687	70.7405	-1.09275	FALSE	61.04	Cas9-Cas9	YPKLESEFVYGDYK	K3(DSSO)	3	Cas9	1007	LKSVK	K2(DSSO)	2	Cas9	1162	31687	20190423_QExHFX4_RSLC5_Beveridge_Clausen_IMP_DSSO_alone.raw	F1
FALSE	APLSASMIKR-SDKNR	DSSO	Intra	MS2	MS2	1	1	25.58	25.58	617.313232	3	1849.925144	16803	42.9699	0.39719	FALSE	61.04	Cas9-Cas9	APLSASMIKR	K9(DSSO)	9	Cas9	327	SDKNR	K3(DSSO)	3	Cas9	866	16803	20190423_QExHFX4_RSLC5_Beveridge_Clausen_IMP_DSSO_alone.raw	F1
FALSE	APLSASMIKR-SDKNR	DSSO	Intra	MS2	MS2	1	1	25.58	25.58	622.645447	3	1865.921787	14045	37.2892	-0.53304	FALSE	42.1	Cas9-Cas9	APLSASMIKR	M7(Oxidation);K9(DSSO)	9	Cas9	327	SDKNR	K3(DSSO)	3	Cas9	866	14045	20190423_QExHFX4_RSLC5_Beveridge_Clausen_IMP_DSSO_alone.raw	F1
FALSE	MIAKSEQEIGK-FDNLTKAER	DSSO	Intra	MS2	MS2	1	1	24.82	24.82	621.808594	4	2484.212545	25288	59.2043	-0.6679	FALSE	50.07	Cas9-Cas9	MIAKSEQEIGK	K4(DSSO)	4	Cas9	1028	FDNLTKAER	K6(DSSO)	6	Cas9	906	25288	20190423_QExHFX4_RSLC5_Beveridge_Clausen_IMP_DSSO_alone.raw	F1
FALSE	MIAKSEQEIGK-YDENDKLIR	DSSO	Intra	MS2	MS2	1	1	24.63	24.63	852.74884	3	2556.231968	27891	63.9712	0.01887	FALSE	49.07	Cas9-Cas9	MIAKSEQEIGK	K4(DSSO)	4	Cas9	1028	YDENDKLIR	K6(DSSO)	6	Cas9	952	27891	20190423_QExHFX4_RSLC5_Beveridge_Clausen_IMP_DSSO_alone.raw	F1
FALSE	SEQEIGKATAK-ESILPKR	DSSO	Intra	MS2	MS2	1	1	24.5	24.5	721.044739	3	2161.119663	19533	48.3529	-1.27456	FALSE	45.23	Cas9-Cas9	SEQEIGKATAK	K7(DSSO)	7	Cas9	1035	ESILPKR	K6(DSSO)	6	Cas9	1117	19533	20190423_QExHFX4_RSLC5_Beveridge_Clausen_IMP_DSSO_alone.raw	F1
FALSE	TEVQTGGFSKESILPK-SDKNR	DSSO	Intra	MS2	MS2	1	1	24.47	24.47	833.081543	3	2497.230076	26073	60.6624	-2.47636	FALSE	61.04	Cas9-Cas9	TEVQTGGFSKESILPK	K10(DSSO)	10	Cas9	1111	SDKNR	K3(DSSO)	3	Cas9	866	26073	20190423_QExHFX4_RSLC5_Beveridge_Clausen_IMP_DSSO_alone.raw	F1
FALSE	APLSASMIKR-SDKNR	DSSO	Intra	MS2	MS2	1	1	24.47	24.47	622.645264	3	1865.921238	17294	43.9455	-0.23849	FALSE	61.04	Cas9-Cas9	APLSASMIKR	M7(Oxidation);K9(DSSO)	9	Cas9	327	SDKNR	K3(DSSO)	3	Cas9	866	17294	20190423_QExHFX4_RSLC5_Beveridge_Clausen_IMP_DSSO_alone.raw	F1
FALSE	APLSASMIKR-SDKNR	DSSO	Intra	MS2	MS2	1	1	24.47	24.47	622.64563	3	1865.922337	14768	38.8169	-0.82759	FALSE	61.04	Cas9-Cas9	APLSASMIKR	M7(Oxidation);K9(DSSO)	9	Cas9	327	SDKNR	K3(DSSO)	3	Cas9	866	14768	20190423_QExHFX4_RSLC5_Beveridge_Clausen_IMP_DSSO_alone.raw	F1
FALSE	APLSASMIKR-SDKNR	DSSO	Intra	MS2	MS2	1	1	24.47	24.47	622.645019	3	1865.920506	14991	39.3238	0.15425	FALSE	84.95	Cas9-Cas9	APLSASMIKR	M7(Oxidation);K9(DSSO)	9	Cas9	327	SDKNR	K3(DSSO)	3	Cas9	866	14991	20190423_QExHFX4_RSLC5_Beveridge_Clausen_IMP_DSSO_alone.raw	F1
FALSE	TEVQTGGFSKESILPK-SDKNR	DSSO	Intra	MS2	MS2	1	1	23.7	23.7	833.081909	3	2497.231174	28020	64.2378	-2.91648	FALSE	73.05	Cas9-Cas9	TEVQTGGFSKESILPK	K10(DSSO)	10	Cas9	1111	SDKNR	K3(DSSO)	3	Cas9	866	28020	20190423_QExHFX4_RSLC5_Beveridge_Clausen_IMP_DSSO_alone.raw	F1
FALSE	TEVQTGGFSKESILPK-SDKNR	DSSO	Intra	MS2	MS2	1	1	23.7	23.7	833.080566	3	2497.227146	26365	61.1712	-1.30271	FALSE	61.04	Cas9-Cas9	TEVQTGGFSKESILPK	K10(DSSO)	10	Cas9	1111	SDKNR	K3(DSSO)	3	Cas9	866	26365	20190423_QExHFX4_RSLC5_Beveridge_Clausen_IMP_DSSO_alone.raw	F1
FALSE	SKLVSDFR-KDWDPK	DSSO	Intra	MS2	MS2	1	1	23.64	4.43	632.977722	3	1896.918613	29743	67.2903	-1.36507	FALSE	54.03	Cas9-Cas9	SKLVSDFR	K2(DSSO)	2	Cas9	965	KDWDPK	K1(DSSO)	1	Cas9	1128	29743	20190423_QExHFX4_RSLC5_Beveridge_Clausen_IMP_DSSO_alone.raw	F1
FALSE	LVDSTDKADLR-AGFIKR	DSSO	Intra	MS2	MS2	1	1	23.64	23.64	694.360046	3	2081.065586	23724	56.1937	1.91332	FALSE	54.03	Cas9-Cas9	LVDSTDKADLR	K7(DSSO)	7	Cas9	152	AGFIKR	K5(DSSO)	5	Cas9	922	23724	20190423_QExHFX4_RSLC5_Beveridge_Clausen_IMP_DSSO_alone.raw	F1
FALSE	DFQFYKVR-VKYVTEGMR	DSSO	Intra	MS2	MS2	1	1	22.74	22.74	786.716125	3	2358.133823	31019	69.5397	-3.44608	FALSE	45.23	Cas9-Cas9	DFQFYKVR	K6(DSSO)	6	Cas9	978	VKYVTEGMR	K2(DSSO);M8(Oxidation)	2	Cas9	532	31019	20190423_QExHFX4_RSLC5_Beveridge_Clausen_IMP_DSSO_alone.raw	F1
FALSE	EKIEK-KVTVK	DSSO	Intra	MS2	MS2	1	1	22.07	16.26	459.926941	3	1377.76627	9211	25.3247	-0.35617	FALSE	45.23	Cas9-Cas9	EKIEK	K2(DSSO)	2	Cas9	443	KVTVK	K1(DSSO)	1	Cas9	562	9211	20190423_QExHFX4_RSLC5_Beveridge_Clausen_IMP_DSSO_alone.raw	F1
FALSE	APLSASMIKR-SDKNR	DSSO	Intra	MS2	MS2	1	1	22.07	14.13	617.313965	3	1849.927341	19260	47.7948	-0.79122	FALSE	61.04	Cas9-Cas9	APLSASMIKR	K9(DSSO)	9	Cas9	327	SDKNR	K3(DSSO)	3	Cas9	866	19260	20190423_QExHFX4_RSLC5_Beveridge_Clausen_IMP_DSSO_alone.raw	F1
FALSE	APLSASMIKR-SDKNR	DSSO	Intra	MS2	MS2	1	1	22.07	22.07	622.645935	3	1865.923252	17542	44.454	-1.31852	FALSE	49.07	Cas9-Cas9	APLSASMIKR	M7(Oxidation);K9(DSSO)	9	Cas9	327	SDKNR	K3(DSSO)	3	Cas9	866	17542	20190423_QExHFX4_RSLC5_Beveridge_Clausen_IMP_DSSO_alone.raw	F1
FALSE	LVDSTDKADLR-VMKQLK	DSSO	Intra	MS2	MS2	1	1	21.84	21.84	712.706055	3	2136.103611	22110	53.2264	0.13654	FALSE	61.04	Cas9-Cas9	LVDSTDKADLR	K7(DSSO)	7	Cas9	152	VMKQLK	K3(DSSO)	3	Cas9	653	22110	20190423_QExHFX4_RSLC5_Beveridge_Clausen_IMP_DSSO_alone.raw	F1
FALSE	VMKQLK-AGFIKR	DSSO	Intra	MS2	MS2	1	1	21.84	21.84	537.629822	3	1610.874912	15196	39.7534	0.47745	FALSE	42.1	Cas9-Cas9	VMKQLK	M2(Oxidation);K3(DSSO)	3	Cas9	653	AGFIKR	K5(DSSO)	5	Cas9	922	15196	20190423_QExHFX4_RSLC5_Beveridge_Clausen_IMP_DSSO_alone.raw	F1
FALSE	FKVLGNTDR-ESILPKR	DSSO	Intra	MS2	MS2	1	1	21.15	21.15	513.026489	4	2049.084127	27831	63.8589	-2.1438	FALSE	49.07	Cas9-Cas9	FKVLGNTDR	K2(DSSO)	2	Cas9	37	ESILPKR	K6(DSSO)	6	Cas9	1117	27831	20190423_QExHFX4_RSLC5_Beveridge_Clausen_IMP_DSSO_alone.raw	F1
FALSE	VNTEITKAPLSASMIK-ESILPKR	DSSO	Intra	MS2	MS2	1	1	20.98	20.98	901.488342	3	2702.450474	32959	73.0545	-1.39681	FALSE	35.17	Cas9-Cas9	VNTEITKAPLSASMIK	K7(DSSO)	7	Cas9	318	ESILPKR	K6(DSSO)	6	Cas9	1117	32959	20190423_QExHFX4_RSLC5_Beveridge_Clausen_IMP_DSSO_alone.raw	F1
FALSE	NSDKLIAR-KGILQTVK	DSSO	Intra	MS2	MS2	1	1	20.95	17.81	654.035705	3	1960.092564	23396	55.5965	-1.52651	FALSE	39.46	Cas9-Cas9	NSDKLIAR	K4(DSSO)	4	Cas9	1122	KGILQTVK	K1(DSSO)	1	Cas9	739	23396	20190423_QExHFX4_RSLC5_Beveridge_Clausen_IMP_DSSO_alone.raw	F1
FALSE	APLSASMIKR-SDKNR	DSSO	Intra	MS2	MS2	1	1	20.54	20.54	622.645691	3	1865.92252	14515	38.3059	-0.92578	FALSE	61.04	Cas9-Cas9	APLSASMIKR	M7(Oxidation);K9(DSSO)	9	Cas9	327	SDKNR	K3(DSSO)	3	Cas9	866	14515	20190423_QExHFX4_RSLC5_Beveridge_Clausen_IMP_DSSO_alone.raw	F1
FALSE	LKGSPEDNEQK-DWDPKK	DSSO	Intra	MS2	MS2	1	1	20.22	20.22	730.671997	3	2190.001438	18357	46.0133	0.2292	FALSE	54.03	Cas9-Cas9	LKGSPEDNEQK	K2(DSSO)	2	Cas9	1250	DWDPKK	K5(DSSO)	5	Cas9	1133	18357	20190423_QExHFX4_RSLC5_Beveridge_Clausen_IMP_DSSO_alone.raw	F1
FALSE	SDNVPSEEVVKK-GQKNSR	DSSO	Intra	MS2	MS2	1	1	20.22	20.22	726.353454	3	2177.045811	12371	33.4921	2.0571	FALSE	54.03	Cas9-Cas9	SDNVPSEEVVKK	K11(DSSO)	11	Cas9	881	GQKNSR	K3(DSSO)	3	Cas9	779	12371	20190423_QExHFX4_RSLC5_Beveridge_Clausen_IMP_DSSO_alone.raw	F1
FALSE	MDGTEELLVKLNR-QLKEDYFK	DSSO	Intra	MS2	MS2	1	1	19.48	19.48	921.115662	3	2761.332432	39690	85.5365	3.57315	FALSE	61.04	Cas9-Cas9	MDGTEELLVKLNR	M1(Oxidation);K10(DSSO)	10	Cas9	396	QLKEDYFK	K3(DSSO)	3	Cas9	569	39690	20190423_QExHFX4_RSLC5_Beveridge_Clausen_IMP_DSSO_alone.raw	F1
FALSE	KGILQTVK-NLGKVGSK	DSSO	Inter	MS2	MS2	2	1	19.48	19.48	616.019958	3	1846.045322	22558	54.0403	0.71717	FALSE	39.46	spALBU_HUMAN|-Cas9	KGILQTVK	K1(DSSO)	1	Cas9	739	NLGKVGSK	K4(DSSO)	4	spALBU_HUMAN|	456	22558	20190423_QExHFX4_RSLC5_Beveridge_Clausen_IMP_DSSO_alone.raw	F1
FALSE	SSFEKNPIDFLEAK-KLVDSTDK	DSSO	Intra	MS2	MS2	1	1	19.48	19.48	896.450317	3	2687.336399	45430	96.5232	-9.06765	FALSE	31.75	Cas9-Cas9	SSFEKNPIDFLEAK	K5(DSSO)	5	Cas9	1180	KLVDSTDK	K1(DSSO)	1	Cas9	145	45430	20190423_QExHFX4_RSLC5_Beveridge_Clausen_IMP_DSSO_alone.raw	F1
FALSE	HKPENIVIEMAR-FDNLTKAER	DSSO	Intra	MS2	MS2	1	1	19.36	19.36	896.448242	3	2687.330173	28022	64.2411	-0.81571	FALSE	49.07	Cas9-Cas9	HKPENIVIEMAR	K2(DSSO)	2	Cas9	759	FDNLTKAER	K6(DSSO)	6	Cas9	906	28022	20190423_QExHFX4_RSLC5_Beveridge_Clausen_IMP_DSSO_alone.raw	F1
FALSE	NSDKLIAR-MKNYWR	DSSO	Intra	MS2	MS2	1	1	19.2	19.2	662.988525	3	1986.951023	22241	53.4716	0.70725	FALSE	42.1	Cas9-Cas9	NSDKLIAR	K4(DSSO)	4	Cas9	1122	MKNYWR	M1(Oxidation);K2(DSSO)	2	Cas9	884	22241	20190423_QExHFX4_RSLC5_Beveridge_Clausen_IMP_DSSO_alone.raw	F1
FALSE	LVDSTDKADLR-AGFIKR	DSSO	Intra	MS2	MS2	1	1	19.2	19.2	694.361877	3	2081.071079	23579	55.9385	-0.72755	FALSE	54.03	Cas9-Cas9	LVDSTDKADLR	K7(DSSO)	7	Cas9	152	AGFIKR	K5(DSSO)	5	Cas9	922	23579	20190423_QExHFX4_RSLC5_Beveridge_Clausen_IMP_DSSO_alone.raw	F1
FALSE	LVDSTDKADLR-AGFIKR	DSSO	Intra	MS2	MS2	1	1	19.2	19.2	694.360596	3	2081.067234	26138	60.7785	1.12106	FALSE	54.03	Cas9-Cas9	LVDSTDKADLR	K7(DSSO)	7	Cas9	152	AGFIKR	K5(DSSO)	5	Cas9	922	26138	20190423_QExHFX4_RSLC5_Beveridge_Clausen_IMP_DSSO_alone.raw	F1
FALSE	QQLPEKYK-SKLVSDFR	DSSO	Intra	MS2	MS2	1	1	18.81	5.75	714.701721	3	2142.09061	25202	59.0629	-0.30055	FALSE	33.37	Cas9-Cas9	QQLPEKYK	K6(DSSO)	6	Cas9	350	SKLVSDFR	K2(DSSO)	2	Cas9	965	25202	20190423_QExHFX4_RSLC5_Beveridge_Clausen_IMP_DSSO_alone.raw	F1
FALSE	SDNVPSEEVVKK-AGFIKR	DSSO	Intra	MS2	MS2	1	1	18.76	18.76	727.040466	3	2179.106846	22023	53.0285	-0.22979	FALSE	54.03	Cas9-Cas9	SDNVPSEEVVKK	K11(DSSO)	11	Cas9	881	AGFIKR	K5(DSSO)	5	Cas9	922	22023	20190423_QExHFX4_RSLC5_Beveridge_Clausen_IMP_DSSO_alone.raw	F1
FALSE	LVDSTDKADLR-ILCAKSENAR	DSSO	Inter	MS2	MS2	2	1	17.99	6.76	851.086304	3	2551.244358	24754	58.1922	1.84498	FALSE	45.23	spK1M1_SHEEP|-Cas9	LVDSTDKADLR	K7(DSSO)	7	Cas9	152	ILCAKSENAR	C3(Carbamidomethyl);K5(DSSO)	5	spK1M1_SHEEP|	120	24754	20190423_QExHFX4_RSLC5_Beveridge_Clausen_IMP_DSSO_alone.raw	F1
FALSE	APLSASMIKR-SDKNR	DSSO	Intra	MS2	MS2	1	1	17.91	7.92	617.315185	3	1849.931004	17586	44.5394	-2.77189	FALSE	61.04	Cas9-Cas9	APLSASMIKR	K9(DSSO)	9	Cas9	327	SDKNR	K3(DSSO)	3	Cas9	866	17586	20190423_QExHFX4_RSLC5_Beveridge_Clausen_IMP_DSSO_alone.raw	F1
FALSE	APLSASMIKR-SDKNR	DSSO	Intra	MS2	MS2	1	1	17.91	17.91	622.645203	3	1865.921055	13329	35.7463	-0.1403	FALSE	61.04	Cas9-Cas9	APLSASMIKR	M7(Oxidation);K9(DSSO)	9	Cas9	327	SDKNR	K3(DSSO)	3	Cas9	866	13329	20190423_QExHFX4_RSLC5_Beveridge_Clausen_IMP_DSSO_alone.raw	F1
FALSE	APLSASMIKR-SDKNR	DSSO	Intra	MS2	MS2	1	1	17.91	17.91	622.644165	3	1865.917942	16575	42.5588	1.52883	FALSE	61.04	Cas9-Cas9	APLSASMIKR	M7(Oxidation);K9(DSSO)	9	Cas9	327	SDKNR	K3(DSSO)	3	Cas9	866	16575	20190423_QExHFX4_RSLC5_Beveridge_Clausen_IMP_DSSO_alone.raw	F1
FALSE	FKVLGNTDR-KMIAK	DSSO	Intra	MS2	MS2	1	1	17.5	17.5	604.981262	3	1812.929234	17299	43.957	2.99062	FALSE	45.23	Cas9-Cas9	FKVLGNTDR	K2(DSSO)	2	Cas9	37	KMIAK	K1(DSSO);M2(Oxidation)	1	Cas9	1024	17299	20190423_QExHFX4_RSLC5_Beveridge_Clausen_IMP_DSSO_alone.raw	F1
FALSE	APLSASMIKR-SDKNR	DSSO	Intra	MS2	MS2	1	1	17.25	17.25	617.313904	3	1849.927158	17344	44.0321	-0.69218	FALSE	61.04	Cas9-Cas9	APLSASMIKR	K9(DSSO)	9	Cas9	327	SDKNR	K3(DSSO)	3	Cas9	866	17344	20190423_QExHFX4_RSLC5_Beveridge_Clausen_IMP_DSSO_alone.raw	F1
FALSE	APLSASMIKR-SDKNR	DSSO	Intra	MS2	MS2	1	1	17.25	17.25	622.64508	3	1865.920689	17163	43.6518	0.05607	FALSE	61.04	Cas9-Cas9	APLSASMIKR	M7(Oxidation);K9(DSSO)	9	Cas9	327	SDKNR	K3(DSSO)	3	Cas9	866	17163	20190423_QExHFX4_RSLC5_Beveridge_Clausen_IMP_DSSO_alone.raw	F1
FALSE	SDNVPSEEVVKK-GQKNSR	DSSO	Intra	MS2	MS2	1	1	17.08	17.08	726.353393	3	2177.045628	13012	35.0025	2.14125	FALSE	49.07	Cas9-Cas9	SDNVPSEEVVKK	K11(DSSO)	11	Cas9	881	GQKNSR	K3(DSSO)	3	Cas9	779	13012	20190423_QExHFX4_RSLC5_Beveridge_Clausen_IMP_DSSO_alone.raw	F1
FALSE	NSDKLIAR-MKNYWR	DSSO	Intra	MS2	MS2	1	1	17.08	17.08	662.989685	3	1986.954502	22437	53.8308	-1.04456	FALSE	37.17	Cas9-Cas9	NSDKLIAR	K4(DSSO)	4	Cas9	1122	MKNYWR	M1(Oxidation);K2(DSSO)	2	Cas9	884	22437	20190423_QExHFX4_RSLC5_Beveridge_Clausen_IMP_DSSO_alone.raw	F1
FALSE	HGGYKPTDKHK-VVDELVKVMGR	DSSO	Inter	MS2	MS2	2	1	16.94	12.49	668.096863	4	2669.365621	33839	74.627	-4.42912	FALSE	35.17	Cas9-spKCRM_HUMAN|	HGGYKPTDKHK	K9(DSSO)	9	spKCRM_HUMAN|	105	VVDELVKVMGR	K7(DSSO)	7	Cas9	753	33839	20190423_QExHFX4_RSLC5_Beveridge_Clausen_IMP_DSSO_alone.raw	F1
FALSE	HGGYKPTDKHK-VVDELVKVMGR	DSSO	Inter	MS2	MS2	2	1	16.94	16.94	890.456116	3	2669.353794	33710	74.3956	0.00335	FALSE	45.23	Cas9-spKCRM_HUMAN|	HGGYKPTDKHK	K9(DSSO)	9	spKCRM_HUMAN|	105	VVDELVKVMGR	K7(DSSO)	7	Cas9	753	33710	20190423_QExHFX4_RSLC5_Beveridge_Clausen_IMP_DSSO_alone.raw	F1
FALSE	HGGYKPTDKHK-VVDELVKVMGR	DSSO	Inter	MS2	MS2	2	1	16.94	16.94	895.78772	3	2685.348606	33606	74.1983	0.04156	FALSE	39.46	Cas9-spKCRM_HUMAN|	HGGYKPTDKHK	K9(DSSO)	9	spKCRM_HUMAN|	105	VVDELVKVMGR	K7(DSSO);M9(Oxidation)	7	Cas9	753	33606	20190423_QExHFX4_RSLC5_Beveridge_Clausen_IMP_DSSO_alone.raw	F1
FALSE	YPKLESEFVYGDYK-IIKDK	DSSO	Intra	MS2	MS2	1	1	16.72	12.75	837.752502	3	2511.242954	32302	71.8345	-2.62836	FALSE	61.04	Cas9-Cas9	YPKLESEFVYGDYK	K3(DSSO)	3	Cas9	1007	IIKDK	K3(DSSO)	3	Cas9	606	32302	20190423_QExHFX4_RSLC5_Beveridge_Clausen_IMP_DSSO_alone.raw	F1
FALSE	KLVDSTDK-TPCKGGIR	DSSO	Inter	MS2	MS2	2	1	16.55	11.47	650.990845	3	1950.957981	22842	54.6123	2.227	FALSE	42.1	spDHE3_BOVIN|-Cas9	KLVDSTDK	K1(DSSO)	1	Cas9	145	TPCKGGIR	C3(Carbamidomethyl);K4(DSSO)	4	spDHE3_BOVIN|	147	22842	20190423_QExHFX4_RSLC5_Beveridge_Clausen_IMP_DSSO_alone.raw	F1
FALSE	HKPENIVIEMAR-FDNLTKAER	DSSO	Intra	MS2	MS2	1	1	16.53	16.53	901.778686	3	2703.321506	27935	64.0607	0.5145	FALSE	45.23	Cas9-Cas9	HKPENIVIEMAR	K2(DSSO);M10(Oxidation)	2	Cas9	759	FDNLTKAER	K6(DSSO)	6	Cas9	906	27935	20190423_QExHFX4_RSLC5_Beveridge_Clausen_IMP_DSSO_alone.raw	F1
FALSE	LESEFVYGDYKVYDVR-HGGYKPTDKHK	DSSO	Inter	MS2	MS2	2	1	15.66	15.66	1136.208618	3	3406.611301	38099	82.4149	-1.8889	FALSE	49.07	spKCRM_HUMAN|-Cas9	LESEFVYGDYKVYDVR	K11(DSSO)	11	Cas9	1018	HGGYKPTDKHK	K9(DSSO)	9	spKCRM_HUMAN|	105	38099	20190423_QExHFX4_RSLC5_Beveridge_Clausen_IMP_DSSO_alone.raw	F1
FALSE	LKEFMRTHK-ESILPKR	DSSO	Inter	MS2	MS2	2	1	15.5	15.5	735.725159	3	2205.160923	47420	100.5698	-4.11373	FALSE	54.03	Cas9-spPEPA_BOVIN|	LKEFMRTHK	K2(DSSO);M5(Oxidation)	2	spPEPA_BOVIN|	25	ESILPKR	K6(DSSO)	6	Cas9	1117	47420	20190423_QExHFX4_RSLC5_Beveridge_Clausen_IMP_DSSO_alone.raw	F1
FALSE	YPKLESEFVYGDYK-IIKDK	DSSO	Intra	MS2	MS2	1	1	15.48	15.48	837.751465	3	2511.239841	32362	71.9469	-1.38831	FALSE	61.04	Cas9-Cas9	YPKLESEFVYGDYK	K3(DSSO)	3	Cas9	1007	IIKDK	K3(DSSO)	3	Cas9	606	32362	20190423_QExHFX4_RSLC5_Beveridge_Clausen_IMP_DSSO_alone.raw	F1
FALSE	SEKLDFK-KMIAK	DSSO	Inter	MS2	MS2	2	1	15.08	15.08	404.214172	4	1613.83486	17412	44.1535	-4.42213	FALSE	35.88	Cas9-spTAU_HUMAN|	SEKLDFK	K3(DSSO)	3	spTAU_HUMAN|	659	KMIAK	K1(DSSO)	1	Cas9	1024	17412	20190423_QExHFX4_RSLC5_Beveridge_Clausen_IMP_DSSO_alone.raw	F1
FALSE	APLSASMIKR-SDKNR	DSSO	Intra	MS2	MS2	1	1	15.04	15.04	622.645508	3	1865.92197	15999	41.3601	-0.63123	FALSE	61.04	Cas9-Cas9	APLSASMIKR	M7(Oxidation);K9(DSSO)	9	Cas9	327	SDKNR	K3(DSSO)	3	Cas9	866	15999	20190423_QExHFX4_RSLC5_Beveridge_Clausen_IMP_DSSO_alone.raw	F1
FALSE	KNLIGALLFDSGETAEATR-GQKNSR	DSSO	Intra	MS2	MS2	1	1	15.01	15.01	951.477722	3	2852.418613	39740	85.6251	0.73059	FALSE	54.03	Cas9-Cas9	KNLIGALLFDSGETAEATR	K1(DSSO)	1	Cas9	49	GQKNSR	K3(DSSO)	3	Cas9	779	39740	20190423_QExHFX4_RSLC5_Beveridge_Clausen_IMP_DSSO_alone.raw	F1
FALSE	APLSASMIKR-SDKNR	DSSO	Intra	MS2	MS2	1	1	14.62	14.62	622.644958	3	1865.920322	17853	45.0625	0.25243	FALSE	61.04	Cas9-Cas9	APLSASMIKR	M7(Oxidation);K9(DSSO)	9	Cas9	327	SDKNR	K3(DSSO)	3	Cas9	866	17853	20190423_QExHFX4_RSLC5_Beveridge_Clausen_IMP_DSSO_alone.raw	F1
FALSE	TEVQTGGFSKESILPK-SDKNR	DSSO	Intra	MS2	MS2	1	1	14.62	14.62	833.079224	3	2497.223118	26658	61.6731	0.31106	FALSE	61.04	Cas9-Cas9	TEVQTGGFSKESILPK	K10(DSSO)	10	Cas9	1111	SDKNR	K3(DSSO)	3	Cas9	866	26658	20190423_QExHFX4_RSLC5_Beveridge_Clausen_IMP_DSSO_alone.raw	F1
FALSE	APLSASMIKR-SDKNR	DSSO	Intra	MS2	MS2	1	1	14.62	14.62	622.645508	3	1865.92197	13806	36.7875	-0.63123	FALSE	61.04	Cas9-Cas9	APLSASMIKR	M7(Oxidation);K9(DSSO)	9	Cas9	327	SDKNR	K3(DSSO)	3	Cas9	866	13806	20190423_QExHFX4_RSLC5_Beveridge_Clausen_IMP_DSSO_alone.raw	F1
FALSE	APLSASMIKR-SDKNR	DSSO	Intra	MS2	MS2	1	1	14.62	14.62	617.313354	3	1849.92551	15347	40.0336	0.19912	FALSE	61.04	Cas9-Cas9	APLSASMIKR	K9(DSSO)	9	Cas9	327	SDKNR	K3(DSSO)	3	Cas9	866	15347	20190423_QExHFX4_RSLC5_Beveridge_Clausen_IMP_DSSO_alone.raw	F1
FALSE	APLSASMIKR-SDKNR	DSSO	Intra	MS2	MS2	1	1	14.62	14.62	622.644897	3	1865.920139	15237	39.8266	0.35062	FALSE	61.04	Cas9-Cas9	APLSASMIKR	M7(Oxidation);K9(DSSO)	9	Cas9	327	SDKNR	K3(DSSO)	3	Cas9	866	15237	20190423_QExHFX4_RSLC5_Beveridge_Clausen_IMP_DSSO_alone.raw	F1
FALSE	APLSASMIKR-SDKNR	DSSO	Intra	MS2	MS2	1	1	14.62	14.62	622.644836	3	1865.919956	16267	41.8664	0.4488	FALSE	61.04	Cas9-Cas9	APLSASMIKR	M7(Oxidation);K9(DSSO)	9	Cas9	327	SDKNR	K3(DSSO)	3	Cas9	866	16267	20190423_QExHFX4_RSLC5_Beveridge_Clausen_IMP_DSSO_alone.raw	F1
FALSE	APLSASMIKR-SDKNR	DSSO	Intra	MS2	MS2	1	1	14.62	14.62	622.645386	3	1865.921604	18554	46.3893	-0.43486	FALSE	61.04	Cas9-Cas9	APLSASMIKR	M7(Oxidation);K9(DSSO)	9	Cas9	327	SDKNR	K3(DSSO)	3	Cas9	866	18554	20190423_QExHFX4_RSLC5_Beveridge_Clausen_IMP_DSSO_alone.raw	F1
FALSE	APLSASMIKR-SDKNR	DSSO	Intra	MS2	MS2	1	1	14.62	14.62	622.644897	3	1865.920139	15750	40.847	0.35062	FALSE	61.04	Cas9-Cas9	APLSASMIKR	M7(Oxidation);K9(DSSO)	9	Cas9	327	SDKNR	K3(DSSO)	3	Cas9	866	15750	20190423_QExHFX4_RSLC5_Beveridge_Clausen_IMP_DSSO_alone.raw	F1
FALSE	FKVLGNTDR-KMIAK	DSSO	Intra	MS2	MS2	1	1	13.98	13.98	604.983642	3	1812.936375	16922	43.1852	-0.95055	FALSE	49.07	Cas9-Cas9	FKVLGNTDR	K2(DSSO)	2	Cas9	37	KMIAK	K1(DSSO);M2(Oxidation)	1	Cas9	1024	16922	20190423_QExHFX4_RSLC5_Beveridge_Clausen_IMP_DSSO_alone.raw	F1
FALSE	APLSASMIKR-SDKNR	DSSO	Intra	MS2	MS2	1	1	13.98	13.98	622.64447	3	1865.918858	17049	43.4393	1.03791	FALSE	61.04	Cas9-Cas9	APLSASMIKR	M7(Oxidation);K9(DSSO)	9	Cas9	327	SDKNR	K3(DSSO)	3	Cas9	866	17049	20190423_QExHFX4_RSLC5_Beveridge_Clausen_IMP_DSSO_alone.raw	F1
FALSE	FDNLTKAER-GQKNSRER	DSSO	Intra	MS2	MS2	1	1	13.67	0	742.365662	3	2225.082432	33548	74.0971	-4.35148	FALSE	49.07	Cas9-Cas9	FDNLTKAER	K6(DSSO)	6	Cas9	906	GQKNSRER	K3(DSSO)	3	Cas9	779	33548	20190423_QExHFX4_RSLC5_Beveridge_Clausen_IMP_DSSO_alone.raw	F1
FALSE	APLSASMIKR-SDKNR	DSSO	Intra	MS2	MS2	1	1	12.35	12.35	622.645264	3	1865.921238	13551	36.2736	-0.23849	FALSE	61.04	Cas9-Cas9	APLSASMIKR	M7(Oxidation);K9(DSSO)	9	Cas9	327	SDKNR	K3(DSSO)	3	Cas9	866	13551	20190423_QExHFX4_RSLC5_Beveridge_Clausen_IMP_DSSO_alone.raw	F1
FALSE	APLSASMIKR-SDKNR	DSSO	Intra	MS2	MS2	1	1	12.35	12.35	617.314514	3	1849.928989	18650	46.5719	-1.68252	FALSE	61.04	Cas9-Cas9	APLSASMIKR	K9(DSSO)	9	Cas9	327	SDKNR	K3(DSSO)	3	Cas9	866	18650	20190423_QExHFX4_RSLC5_Beveridge_Clausen_IMP_DSSO_alone.raw	F1
FALSE	MKNYWR-DKPIR	DSSO	Intra	MS2	MS2	1	1	12.35	12.35	561.610718	3	1682.8176	21042	51.1884	-2.05552	FALSE	49.07	Cas9-Cas9	MKNYWR	K2(DSSO)	2	Cas9	884	DKPIR	K2(DSSO)	2	Cas9	1304	21042	20190423_QExHFX4_RSLC5_Beveridge_Clausen_IMP_DSSO_alone.raw	F1
FALSE	KIQREK-IPKDR	DSSO	Intra	MS2	MS2	0	1	11.86	11.86	529.627685	3	1586.868504	15603	40.5612	-0.13635	TRUE	41.1		KIQREK	K1(DSSO)	1		1	IPKDR	K3(DSSO)	3		1	15603	20190423_QExHFX4_RSLC5_Beveridge_Clausen_IMP_DSSO_alone.raw	F1
FALSE	FGKDKSPK-KDWDPK	DSSO	Inter	MS2	MS2	2	1	11.72	4.81	617.968078	3	1851.889683	35091	76.8919	2.63597	FALSE	49.07	Cas9-spTRFL_HUMAN|	FGKDKSPK	K3(DSSO)	3	spTRFL_HUMAN|	299	KDWDPK	K1(DSSO)	1	Cas9	1128	35091	20190423_QExHFX4_RSLC5_Beveridge_Clausen_IMP_DSSO_alone.raw	F1
FALSE	NLGKVGSK-LSKSR	DSSO	Inter	MS2	MS2	2	1	11.02	11.02	517.285095	3	1549.840733	13504	36.1609	-2.63407	FALSE	24.43	Cas9-spALBU_HUMAN|	NLGKVGSK	K4(DSSO)	4	spALBU_HUMAN|	456	LSKSR	K3(DSSO)	3	Cas9	222	13504	20190423_QExHFX4_RSLC5_Beveridge_Clausen_IMP_DSSO_alone.raw	F1
FALSE	LSKSRR-VMKQLK	DSSO	Intra	MS2	MS2	1	1	10.92	10.92	555.966919	3	1665.886204	14383	38.0136	16.60967	FALSE	27.68	Cas9-Cas9	LSKSRR	K3(DSSO)	3	Cas9	222	VMKQLK	M2(Oxidation);K3(DSSO)	3	Cas9	653	14383	20190423_QExHFX4_RSLC5_Beveridge_Clausen_IMP_DSSO_alone.raw	F1
FALSE	SKLVSDFR-FGKDKSPK	DSSO	Inter	MS2	MS2	2	1	10.87	4.96	672.349609	3	2015.034275	38398	82.9698	-3.79172	FALSE	39.46	spTRFL_HUMAN|-Cas9	SKLVSDFR	K2(DSSO)	2	Cas9	965	FGKDKSPK	K5(DSSO)	5	spTRFL_HUMAN|	301	38398	20190423_QExHFX4_RSLC5_Beveridge_Clausen_IMP_DSSO_alone.raw	F1
FALSE	FIKPILEK-SDKNR	DSSO	Intra	MS2	MS2	1	1	10.65	10.65	588.650329	3	1763.936436	22184	53.3615	-0.22868	FALSE	41.1	Cas9-Cas9	FIKPILEK	K3(DSSO)	3	Cas9	381	SDKNR	K3(DSSO)	3	Cas9	866	22184	20190423_QExHFX4_RSLC5_Beveridge_Clausen_IMP_DSSO_alone.raw	F1
FALSE	HKPENIVIEMAR-FDNLTKAER	DSSO	Intra	MS2	MS2	1	1	10.47	10.47	896.448486	3	2687.330906	27758	63.7311	-1.08836	FALSE	49.07	Cas9-Cas9	HKPENIVIEMAR	K2(DSSO)	2	Cas9	759	FDNLTKAER	K6(DSSO)	6	Cas9	906	27758	20190423_QExHFX4_RSLC5_Beveridge_Clausen_IMP_DSSO_alone.raw	F1
FALSE	KESKVSMSK-SKLVSDFR	DSSO	Inter	MS2	MS2	2	1	10.47	10.47	711.362854	3	2132.074009	32279	71.7949	-0.66003	FALSE	49.07	Cas9-spUB2E1_HUMAN|	KESKVSMSK	K1(DSSO)	1	spUB2E1_HUMAN|	32	SKLVSDFR	K2(DSSO)	2	Cas9	965	32279	20190423_QExHFX4_RSLC5_Beveridge_Clausen_IMP_DSSO_alone.raw	F1
FALSE	YDENDKLIR-GQKNSRER	DSSO	Intra	MS2	MS2	1	1	10.14	10.14	766.364807	3	2297.079868	36349	79.2329	6.10381	FALSE	54.03	Cas9-Cas9	YDENDKLIR	K6(DSSO)	6	Cas9	952	GQKNSRER	K3(DSSO)	3	Cas9	779	36349	20190423_QExHFX4_RSLC5_Beveridge_Clausen_IMP_DSSO_alone.raw	F1
FALSE	HKPENIVIEMAR-YDENDKLIR	DSSO	Intra	MS2	MS2	1	1	9.99	3.3	920.455688	3	2759.352512	29977	67.7131	-1.2329	FALSE	54.03	Cas9-Cas9	HKPENIVIEMAR	K2(DSSO)	2	Cas9	759	YDENDKLIR	K6(DSSO)	6	Cas9	952	29977	20190423_QExHFX4_RSLC5_Beveridge_Clausen_IMP_DSSO_alone.raw	F1
FALSE	MTNFDKNLPNEK-KESKVSMSK	DSSO	Inter	MS2	MS2	2	1	9.99	9.99	877.757446	3	2631.257786	31606	70.5975	-4.37215	FALSE	42.1	spUB2E1_HUMAN|-Cas9	MTNFDKNLPNEK	K6(DSSO)	6	Cas9	504	KESKVSMSK	K4(DSSO)	4	spUB2E1_HUMAN|	35	31606	20190423_QExHFX4_RSLC5_Beveridge_Clausen_IMP_DSSO_alone.raw	F1
FALSE	FIKPILEK-SDKNR	DSSO	Intra	MS2	MS2	1	1	9.64	9.64	588.650391	3	1763.936619	22511	53.9608	-0.33255	FALSE	39.46	Cas9-Cas9	FIKPILEK	K3(DSSO)	3	Cas9	381	SDKNR	K3(DSSO)	3	Cas9	866	22511	20190423_QExHFX4_RSLC5_Beveridge_Clausen_IMP_DSSO_alone.raw	F1
FALSE	HLKSEDEMKASEDLK-KFDNLTK	DSSO	Inter	MS2	MS2	2	1	9.17	9.17	928.111572	3	2782.320164	39099	84.417	2.59207	FALSE	49.07	Cas9-spMYG_HUMAN|	HLKSEDEMKASEDLK	K3(DSSO)	3	spMYG_HUMAN|	50	KFDNLTK	K1(DSSO)	1	Cas9	900	39099	20190423_QExHFX4_RSLC5_Beveridge_Clausen_IMP_DSSO_alone.raw	F1
FALSE	TILDFLKSDGFANR-FDNLTKAER	DSSO	Intra	MS2	MS2	1	1	8.95	8.95	949.805237	3	2847.401157	46058	97.7434	-1.04943	FALSE	33.37	Cas9-Cas9	TILDFLKSDGFANR	K7(DSSO)	7	Cas9	688	FDNLTKAER	K6(DSSO)	6	Cas9	906	46058	20190423_QExHFX4_RSLC5_Beveridge_Clausen_IMP_DSSO_alone.raw	F1
FALSE	LENLIAQLPGEKK-LKSVK	DSSO	Intra	MS2	MS2	1	1	8.84	8.84	728.747925	3	2184.229221	28566	65.2005	0.73114	FALSE	54.03	Cas9-Cas9	LENLIAQLPGEKK	K12(DSSO)	12	Cas9	237	LKSVK	K2(DSSO)	2	Cas9	1162	28566	20190423_QExHFX4_RSLC5_Beveridge_Clausen_IMP_DSSO_alone.raw	F1
FALSE	VSMSKNSK-ESILPKR	DSSO	Inter	MS2	MS2	2	1	8.28	8.28	627.327148	3	1879.966892	24544	57.809	-2.81905	FALSE	49.07	Cas9-spUB2E1_HUMAN|	VSMSKNSK	K5(DSSO)	5	spUB2E1_HUMAN|	40	ESILPKR	K6(DSSO)	6	Cas9	1117	24544	20190423_QExHFX4_RSLC5_Beveridge_Clausen_IMP_DSSO_alone.raw	F1
FALSE	VSMSKNSK-ESILPKR	DSSO	Inter	MS2	MS2	2	1	8.28	8.28	627.325012	3	1879.960484	24559	57.8317	0.59172	FALSE	49.07	Cas9-spUB2E1_HUMAN|	VSMSKNSK	K5(DSSO)	5	spUB2E1_HUMAN|	40	ESILPKR	K6(DSSO)	6	Cas9	1117	24559	20190423_QExHFX4_RSLC5_Beveridge_Clausen_IMP_DSSO_alone.raw	F1
FALSE	APLSASMIKR-SDKNR	DSSO	Intra	MS2	MS2	1	1	8.19	6	617.314026	3	1849.927525	18088	45.5238	-0.89025	FALSE	42.1	Cas9-Cas9	APLSASMIKR	K9(DSSO)	9	Cas9	327	SDKNR	K3(DSSO)	3	Cas9	866	18088	20190423_QExHFX4_RSLC5_Beveridge_Clausen_IMP_DSSO_alone.raw	F1
FALSE	KGAVYDK-AGFIKR	DSSO	Inter	MS2	MS2	2	1	8	8	543.622925	3	1628.854221	15995	41.3528	-4.74991	FALSE	54.03	Cas9-spGAG_SCVLA|	KGAVYDK	K1(DSSO)	1	spGAG_SCVLA|	500	AGFIKR	K5(DSSO)	5	Cas9	922	15995	20190423_QExHFX4_RSLC5_Beveridge_Clausen_IMP_DSSO_alone.raw	F1
FALSE	TYSKPFHPK-FKVLGNTDR	DSSO	Inter	MS2	MS2	2	1	7.94	7.94	771.059082	3	2311.162693	26355	61.1542	-3.77845	FALSE	54.85	Cas9-spIL8_HUMAN|	TYSKPFHPK	K4(DSSO)	4	spIL8_HUMAN|	42	FKVLGNTDR	K2(DSSO)	2	Cas9	37	26355	20190423_QExHFX4_RSLC5_Beveridge_Clausen_IMP_DSSO_alone.raw	F1
FALSE	TIEELQKKTLCSKAENAR-NSDKLIAR	DSSO	Inter	MS2	MS2	2	1	7.91	0.37	639.329285	5	3192.617317	29232	66.3826	5.57893	FALSE	54.03	Cas9-spK1H5_HUMAN|	TIEELQKKTLCSKAENAR	C11(Carbamidomethyl);K13(DSSO)	13	spK1H5_HUMAN|	132	NSDKLIAR	K4(DSSO)	4	Cas9	1122	29232	20190423_QExHFX4_RSLC5_Beveridge_Clausen_IMP_DSSO_alone.raw	F1
FALSE	HKPENIVIEMAR-FDNLTKAER	DSSO	Intra	MS2	MS2	1	1	7.81	7.81	901.779419	3	2703.323704	27864	63.9171	-0.2986	FALSE	76.14	Cas9-Cas9	HKPENIVIEMAR	K2(DSSO);M10(Oxidation)	2	Cas9	759	FDNLTKAER	K6(DSSO)	6	Cas9	906	27864	20190423_QExHFX4_RSLC5_Beveridge_Clausen_IMP_DSSO_alone.raw	F1
FALSE	VVDELVKVMGR-KKYEDEINK	DSSO	Inter	MS2	MS2	2	1	7.81	7.81	642.831055	4	2568.302389	33504	74.0179	0.9341	FALSE	65.05	spK22E_HUMAN|-Cas9	VVDELVKVMGR	K7(DSSO)	7	Cas9	753	KKYEDEINK	K2(DSSO)	2	spK22E_HUMAN|	273	33504	20190423_QExHFX4_RSLC5_Beveridge_Clausen_IMP_DSSO_alone.raw	F1
FALSE	LVDSTDKADLR-AGFIKR	DSSO	Intra	MS2	MS2	1	1	6.92	4.38	694.361389	3	2081.069614	22877	54.6722	-0.02331	FALSE	49.07	Cas9-Cas9	LVDSTDKADLR	K7(DSSO)	7	Cas9	152	AGFIKR	K5(DSSO)	5	Cas9	922	22877	20190423_QExHFX4_RSLC5_Beveridge_Clausen_IMP_DSSO_alone.raw	F1
FALSE	ETNTPKKK-ESILPKR	DSSO	Inter	MS2	MS2	2	1	6.76	6.76	649.017517	3	1945.037998	19340	47.9632	2.20692	FALSE	33.37	Cas9-spUB2E1_HUMAN|	ETNTPKKK	K7(DSSO)	7	spUB2E1_HUMAN|	31	ESILPKR	K6(DSSO)	6	Cas9	1117	19340	20190423_QExHFX4_RSLC5_Beveridge_Clausen_IMP_DSSO_alone.raw	F1
FALSE	TFSSCSAVAPKTGSR-EKIEK	DSSO	Inter	MS2	MS2	2	1	6.44	6.44	590.534485	4	2359.11611	33735	74.4369	4.54305	FALSE	61.04	Cas9-spK2M3_SHEEP|	TFSSCSAVAPKTGSR	C5(Carbamidomethyl);K11(DSSO)	11	spK2M3_SHEEP|	26	EKIEK	K2(DSSO)	2	Cas9	443	33735	20190423_QExHFX4_RSLC5_Beveridge_Clausen_IMP_DSSO_alone.raw	F1
FALSE	NSDKLIAR-IKLESER	DSSO	Inter	MS2	MS2	3	1	6.08	6.08	650.012207	3	1948.022068	32557	72.2992	-2.70464	FALSE	39.46	spK1H8_HUMAN|-Cas9	NSDKLIAR	K4(DSSO)	4	Cas9	1122	IKLESER	K2(DSSO)	2	spK1H8_HUMAN|	192	32557	20190423_QExHFX4_RSLC5_Beveridge_Clausen_IMP_DSSO_alone.raw	F1
FALSE	QQLPEKYKEIFFDQSK-SDNVPSEEVVKK	DSSO	Intra	MS2	MS2	1	1	6.03	6.03	879.688415	4	3515.731832	43471	92.7243	-1.93162	FALSE	54.03	Cas9-Cas9	QQLPEKYKEIFFDQSK	K8(DSSO)	8	Cas9	352	SDNVPSEEVVKK	K11(DSSO)	11	Cas9	881	43471	20190423_QExHFX4_RSLC5_Beveridge_Clausen_IMP_DSSO_alone.raw	F1
FALSE	KNLIGALLFDSGETAEATR-AGFIKR	DSSO	Intra	MS2	MS2	1	1	5.78	5.78	952.164795	3	2854.479832	44295	94.3216	-1.07825	FALSE	54.03	Cas9-Cas9	KNLIGALLFDSGETAEATR	K1(DSSO)	1	Cas9	49	AGFIKR	K5(DSSO)	5	Cas9	922	44295	20190423_QExHFX4_RSLC5_Beveridge_Clausen_IMP_DSSO_alone.raw	F1
FALSE	LAADDFRTKYETELSLR-LVDSTDKADLR	DSSO	Inter	MS2	MS2	2	1	5.66	0.05	855.175903	4	3417.681784	46053	97.734	0.71928	FALSE	50.07	Cas9-spK1H6_HUMAN|	LAADDFRTKYETELSLR	K9(DSSO)	9	spK1H6_HUMAN|	181	LVDSTDKADLR	K7(DSSO)	7	Cas9	152	46053	20190423_QExHFX4_RSLC5_Beveridge_Clausen_IMP_DSSO_alone.raw	F1
FALSE	TIEELQQKILCTK-SEQEIGKATAK	DSSO	Inter	MS2	MS2	2	1	5.64	5	731.376831	4	2922.485495	27440	63.1103	-1.93174	FALSE	42.1	Cas9-spK1H1_HUMAN|	TIEELQQKILCTK	K8(DSSO);C11(Carbamidomethyl)	8	spK1H1_HUMAN|	116	SEQEIGKATAK	K7(DSSO)	7	Cas9	1035	27440	20190423_QExHFX4_RSLC5_Beveridge_Clausen_IMP_DSSO_alone.raw	F1
FALSE	KYLYEIAR-NSDKLIAR	DSSO	Inter	MS2	MS2	2	1	5.23	5.23	710.371887	3	2129.101109	32232	71.7087	2.27568	FALSE	39.46	Cas9-spALBU_HUMAN|	KYLYEIAR	K1(DSSO)	1	spALBU_HUMAN|	161	NSDKLIAR	K4(DSSO)	4	Cas9	1122	32232	20190423_QExHFX4_RSLC5_Beveridge_Clausen_IMP_DSSO_alone.raw	F1
FALSE	QQLPEKYK-KESKVSMSK	DSSO	Inter	MS2	MS2	2	1	5.16	5.16	738.710632	3	2214.117344	26703	61.772	-1.29985	FALSE	42.1	spUB2E1_HUMAN|-Cas9	QQLPEKYK	K6(DSSO)	6	Cas9	350	KESKVSMSK	K1(DSSO)	1	spUB2E1_HUMAN|	32	26703	20190423_QExHFX4_RSLC5_Beveridge_Clausen_IMP_DSSO_alone.raw	F1
FALSE	GLWEKAFK-SKLVSDFR	DSSO	Inter	MS2	MS2	2	1	5.09	5.09	696.360412	3	2087.066685	29302	66.5036	-1.75487	FALSE	35.17	Cas9-spOVAL_CHICK|	GLWEKAFK	K5(DSSO)	5	spOVAL_CHICK|	187	SKLVSDFR	K2(DSSO)	2	Cas9	965	29302	20190423_QExHFX4_RSLC5_Beveridge_Clausen_IMP_DSSO_alone.raw	F1
FALSE	VWELSKANSR-NLPNEKVLPK	DSSO	Inter	MS2	MS2	2	1	4.78	4.78	833.443909	3	2498.317173	27248	62.7531	-4.00536	FALSE	33.37	Cas9-spANT3_HUMAN|	VWELSKANSR	K6(DSSO)	6	spANT3_HUMAN|	85	NLPNEKVLPK	K6(DSSO)	6	Cas9	510	27248	20190423_QExHFX4_RSLC5_Beveridge_Clausen_IMP_DSSO_alone.raw	F1
FALSE	LVDSTDKADLR-KEFRK	DSSO	Inter	MS2	MS2	2	1	4.66	0.82	699.690124	3	2097.05582	21267	51.6792	4.1316	FALSE	54.03	spANXA5_HUMAN|-Cas9	LVDSTDKADLR	K7(DSSO)	7	Cas9	152	KEFRK	K1(DSSO)	1	spANXA5_HUMAN|	285	21267	20190423_QExHFX4_RSLC5_Beveridge_Clausen_IMP_DSSO_alone.raw	F1
FALSE	VNTEITKAPLSASMIK-ESILPKR	DSSO	Intra	MS2	MS2	1	1	4.53	4.53	906.817993	3	2718.439426	29667	67.1535	0.80538	FALSE	37.17	Cas9-Cas9	VNTEITKAPLSASMIK	K7(DSSO);M14(Oxidation)	7	Cas9	318	ESILPKR	K6(DSSO)	6	Cas9	1117	29667	20190423_QExHFX4_RSLC5_Beveridge_Clausen_IMP_DSSO_alone.raw	F1
FALSE	LEESFLVEEDKK-AKTDHGAEIVYK	DSSO	Inter	MS2	MS2	2	1	4.15	4.15	739.364197	4	2954.434957	31674	70.7212	-0.34223	FALSE	61.04	spTAU_HUMAN|-Cas9	LEESFLVEEDKK	K11(DSSO)	11	Cas9	115	AKTDHGAEIVYK	K2(DSSO)	2	spTAU_HUMAN|	701	31674	20190423_QExHFX4_RSLC5_Beveridge_Clausen_IMP_DSSO_alone.raw	F1
FALSE	MTNFDKNLPNEK-FGKDKSPK	DSSO	Inter	MS2	MS2	2	1	4.14	0	838.738464	3	2514.20084	37093	80.5918	-0.20607	FALSE	61.04	spTRFL_HUMAN|-Cas9	MTNFDKNLPNEK	K6(DSSO)	6	Cas9	504	FGKDKSPK	K3(DSSO)	3	spTRFL_HUMAN|	299	37093	20190423_QExHFX4_RSLC5_Beveridge_Clausen_IMP_DSSO_alone.raw	F1
FALSE	SSFEKNPIDFLEAK-TPCKGGIR	DSSO	Inter	MS2	MS2	2	1	4.14	4.14	890.771606	3	2670.300266	47538	100.8	-3.77125	FALSE	54.03	spDHE3_BOVIN|-Cas9	SSFEKNPIDFLEAK	K5(DSSO)	5	Cas9	1180	TPCKGGIR	C3(Carbamidomethyl);K4(DSSO)	4	spDHE3_BOVIN|	147	47538	20190423_QExHFX4_RSLC5_Beveridge_Clausen_IMP_DSSO_alone.raw	F1
FALSE	IEEGIKELGSQILK-TPCKGGIR	DSSO	Inter	MS2	MS2	2	1	4.14	4.14	868.124573	3	2602.359165	44718	95.1603	-0.49198	FALSE	39.46	spDHE3_BOVIN|-Cas9	IEEGIKELGSQILK	K6(DSSO)	6	Cas9	793	TPCKGGIR	C3(Carbamidomethyl);K4(DSSO)	4	spDHE3_BOVIN|	147	44718	20190423_QExHFX4_RSLC5_Beveridge_Clausen_IMP_DSSO_alone.raw	F1
FALSE	AILKDSNR-YNLKFK	DSSO	Intra	MS2	MS2	0	1	4.12	4.12	629.335937	3	1885.993259	20596	50.3216	-4.88816	TRUE	54.03		AILKDSNR	K4(DSSO)	4		1	YNLKFK	K4(DSSO)	4		1	20596	20190423_QExHFX4_RSLC5_Beveridge_Clausen_IMP_DSSO_alone.raw	F1
FALSE	FKLMQQSSVSIPEK-NKDSR	DSSO	Intra	MS2	MS2	0	1	3.85	3.85	805.397583	3	2414.178196	34887	76.5157	-3.80165	TRUE	54.03		FKLMQQSSVSIPEK	K2(DSSO);M4(Oxidation)	2		1	NKDSR	K2(DSSO)	2		1	34887	20190423_QExHFX4_RSLC5_Beveridge_Clausen_IMP_DSSO_alone.raw	F1
FALSE	APLSASMIKR-SKEYFSK	DSSO	Inter	MS2	MS2	2	1	3.82	0	707.025268	3	2119.061253	33082	73.2693	-2.37415	FALSE	54.03	spPRDX1_HUMAN|-Cas9	APLSASMIKR	K9(DSSO)	9	Cas9	327	SKEYFSK	K2(DSSO)	2	spPRDX1_HUMAN|	192	33082	20190423_QExHFX4_RSLC5_Beveridge_Clausen_IMP_DSSO_alone.raw	F1
FALSE	QQLPEKYK-KESKVSMSK	DSSO	Inter	MS2	MS2	2	1	3.68	3.68	554.281555	4	2214.104391	26670	61.7002	4.55296	FALSE	45.23	spUB2E1_HUMAN|-Cas9	QQLPEKYK	K6(DSSO)	6	Cas9	350	KESKVSMSK	K1(DSSO)	1	spUB2E1_HUMAN|	32	26670	20190423_QExHFX4_RSLC5_Beveridge_Clausen_IMP_DSSO_alone.raw	F1
FALSE	NSDKLIAR-NLGKVGSK	DSSO	Inter	MS2	MS2	2	1	3.68	3.68	626.005371	3	1876.00156	21660	52.395	-3.14003	FALSE	49.07	spALBU_HUMAN|-Cas9	NSDKLIAR	K4(DSSO)	4	Cas9	1122	NLGKVGSK	K4(DSSO)	4	spALBU_HUMAN|	456	21660	20190423_QExHFX4_RSLC5_Beveridge_Clausen_IMP_DSSO_alone.raw	F1
FALSE	SPEKKATEDEGSEQK-KLVDSTDK	DSSO	Inter	MS2	MS2	2	1	3.42	3.42	682.071289	4	2725.263327	38632	83.402	3.19343	FALSE	42.1	Cas9-spANT3_HUMAN|	SPEKKATEDEGSEQK	K4(DSSO)	4	spANT3_HUMAN|	60	KLVDSTDK	K1(DSSO)	1	Cas9	145	38632	20190423_QExHFX4_RSLC5_Beveridge_Clausen_IMP_DSSO_alone.raw	F1
FALSE	NSDKLIAR-NLGKVGSK	DSSO	Inter	MS2	MS2	2	1	3.19	3.19	626.004516	3	1875.998997	20815	50.7213	-1.77283	FALSE	45.23	spALBU_HUMAN|-Cas9	NSDKLIAR	K4(DSSO)	4	Cas9	1122	NLGKVGSK	K4(DSSO)	4	spALBU_HUMAN|	456	20815	20190423_QExHFX4_RSLC5_Beveridge_Clausen_IMP_DSSO_alone.raw	F1
FALSE	KPAFLSGEQK-SKLVSDFR	DSSO	Intra	MS2	MS2	1	1	3.16	3.16	738.381714	3	2213.130589	24535	57.7931	-1.58569	FALSE	39.46	Cas9-Cas9	KPAFLSGEQK	K1(DSSO)	1	Cas9	540	SKLVSDFR	K2(DSSO)	2	Cas9	965	24535	20190423_QExHFX4_RSLC5_Beveridge_Clausen_IMP_DSSO_alone.raw	F1
FALSE	KGILQTVK-NLGKVGSK	DSSO	Inter	MS2	MS2	2	1	2.78	2.78	462.267151	4	1846.046774	22567	54.056	-0.06948	FALSE	49.07	spALBU_HUMAN|-Cas9	KGILQTVK	K1(DSSO)	1	Cas9	739	NLGKVGSK	K4(DSSO)	4	spALBU_HUMAN|	456	22567	20190423_QExHFX4_RSLC5_Beveridge_Clausen_IMP_DSSO_alone.raw	F1
FALSE	TYSKPFHPK-ESILPKR	DSSO	Inter	MS2	MS2	2	1	2.6	2.6	702.036743	3	2104.095676	24478	57.6886	-2.9021	FALSE	49.07	Cas9-spIL8_HUMAN|	TYSKPFHPK	K4(DSSO)	4	spIL8_HUMAN|	42	ESILPKR	K6(DSSO)	6	Cas9	1117	24478	20190423_QExHFX4_RSLC5_Beveridge_Clausen_IMP_DSSO_alone.raw	F1
FALSE	HKPENIVIEMAR-FDNLTKAER	DSSO	Intra	MS2	MS2	1	1	2.2	2.2	896.446899	3	2687.326145	28404	64.9146	0.68385	FALSE	49.07	Cas9-Cas9	HKPENIVIEMAR	K2(DSSO)	2	Cas9	759	FDNLTKAER	K6(DSSO)	6	Cas9	906	28404	20190423_QExHFX4_RSLC5_Beveridge_Clausen_IMP_DSSO_alone.raw	F1
FALSE	NSDKLIAR-NLGKVGSK	DSSO	Inter	MS2	MS2	2	1	2.02	2.02	626.004272	3	1875.998264	20744	50.5972	-1.38221	FALSE	54.03	spALBU_HUMAN|-Cas9	NSDKLIAR	K4(DSSO)	4	Cas9	1122	NLGKVGSK	K4(DSSO)	4	spALBU_HUMAN|	456	20744	20190423_QExHFX4_RSLC5_Beveridge_Clausen_IMP_DSSO_alone.raw	F1
FALSE	MKNYWR-NLGKVGSK	DSSO	Inter	MS2	MS2	2	1	1.97	1.97	464.984283	4	1856.915304	23949	56.6034	-0.38714	FALSE	49.07	spALBU_HUMAN|-Cas9	MKNYWR	K2(DSSO)	2	Cas9	884	NLGKVGSK	K4(DSSO)	4	spALBU_HUMAN|	456	23949	20190423_QExHFX4_RSLC5_Beveridge_Clausen_IMP_DSSO_alone.raw	F1
FALSE	KAMPHVAIGRPQSINEK-KVVEESPVNDSK	DSSO	Intra	MS2	MS2	0	1	1.9	1.9	845.678833	4	3379.693502	39124	84.4633	1.46479	TRUE	61.04		KAMPHVAIGRPQSINEK	K1(DSSO);M3(Oxidation)	1		1	KVVEESPVNDSK	K1(DSSO)	1		1	39124	20190423_QExHFX4_RSLC5_Beveridge_Clausen_IMP_DSSO_alone.raw	F1
FALSE	KNHEEEVNTLRSPLGDR-SDKNR	DSSO	Inter	MS2	MS2	2	1	1.9	1.9	693.329956	4	2770.297995	37296	80.9805	6.96913	FALSE	45.23	Cas9-spK1H4_HUMAN|	KNHEEEVNTLRSPLGDR	K1(DSSO)	1	spK1H4_HUMAN|	192	SDKNR	K3(DSSO)	3	Cas9	866	37296	20190423_QExHFX4_RSLC5_Beveridge_Clausen_IMP_DSSO_alone.raw	F1
FALSE	GGNMKEVFR-VITLKSK	DSSO	Inter	MS2	MS2	2	1	1.84	1.84	667.022156	3	1999.051914	37216	80.8274	-8.41808	FALSE	33.37	Cas9-spKCRM_HUMAN|	GGNMKEVFR	M4(Oxidation);K5(DSSO)	5	spKCRM_HUMAN|	247	VITLKSK	K5(DSSO)	5	Cas9	963	37216	20190423_QExHFX4_RSLC5_Beveridge_Clausen_IMP_DSSO_alone.raw	F1
FALSE	LASLMVKSSPPR-VEEWSVKDLK	DSSO	Intra	MS2	MS2	0	1	1.5	1.5	897.792053	3	2691.361607	22238	53.4661	4.30963	TRUE	35.17		LASLMVKSSPPR	M5(Oxidation);K7(DSSO)	7		1	VEEWSVKDLK	K7(DSSO)	7		1	22238	20190423_QExHFX4_RSLC5_Beveridge_Clausen_IMP_DSSO_alone.raw	F1
FALSE	ETLMGKYGEDSK-VVDELVKVMGR	DSSO	Inter	MS2	MS2	2	1	1.5	0	920.447998	3	2759.329441	39014	84.2208	0.2083	FALSE	49.07	Cas9-spSYH_HUMAN|	ETLMGKYGEDSK	K6(DSSO)	6	spSYH_HUMAN|	106	VVDELVKVMGR	K7(DSSO)	7	Cas9	753	39014	20190423_QExHFX4_RSLC5_Beveridge_Clausen_IMP_DSSO_alone.raw	F1
