# Supplementary material for: A synthetic peptide library for benchmarking crosslinking-mass spectrometry search engines for proteins and protein complexes
Source: Nat Commun. 2020 Feb 6;11:742. doi: 10.1038/s41467-020-14608-2 (PMC7005041; doi:10.1038/s41467-020-14608-2)
Supplement: Supplementary file 3 — Supplementary Data 1 [file 41467_2020_14608_MOESM3_ESM.zip › CSVfiles/xlinkx_QExHFX_DSSO_cutoff-45-4_CSMs.csv]

Checked	Sequence	Crosslinker	Crosslink Type	Crosslink Strategy	Identified By	# Proteins	# Identified MS2 Scans	XlinkX Score	Delta XlinkX Score	m/z [Da]	Charge	MH+ [Da]	First Scan	RT [min]	DeltaM [ppm]	Is Decoy	Reporter Ion Score	Accessions	Sequence A	Modifications A	Crosslinker Position A	Protein Accession A	Leading Protein Position A	Sequence B	Modifications B	Crosslinker Position B	Protein Accession B	Leading Protein Position B	All Scans	Spectrum File	File ID
FALSE	MLASAGELQKGNELALPSK-VVDELVKVMGR	DSSO	Intra	MS2	MS2	1	1	148.28	146.07	844.444092	4	3374.754537	39273	84.7601	-5.25435	FALSE	54.03	Cas9-Cas9	MLASAGELQKGNELALPSK	M1(Oxidation);K10(DSSO)	10	Cas9	1226	VVDELVKVMGR	K7(DSSO)	7	Cas9	753	39273	20190423_QExHFX4_RSLC5_Beveridge_Clausen_IMP_DSSO_alone.raw	F1
FALSE	LESEFVYGDYKVYDVR-KPAFLSGEQK	DSSO	Intra	MS2	MS2	1	1	132.01	132.01	1081.864624	3	3243.579319	39510	85.1899	-7.35848	FALSE	42.1	Cas9-Cas9	LESEFVYGDYKVYDVR	K11(DSSO)	11	Cas9	1018	KPAFLSGEQK	K1(DSSO)	1	Cas9	540	39510	20190423_QExHFX4_RSLC5_Beveridge_Clausen_IMP_DSSO_alone.raw	F1
FALSE	VVDELVKVMGR-KPAFLSGEQK	DSSO	Intra	MS2	MS2	1	1	126.68	126.68	836.106201	3	2506.30405	35744	78.087	0.13683	FALSE	49.07	Cas9-Cas9	VVDELVKVMGR	K7(DSSO)	7	Cas9	753	KPAFLSGEQK	K1(DSSO)	1	Cas9	540	35744	20190423_QExHFX4_RSLC5_Beveridge_Clausen_IMP_DSSO_alone.raw	F1
FALSE	MDGTEELLVKLNR-GGLSELDKAGFIK	DSSO	Intra	MS2	MS2	1	1	124.59	110.9	757.135803	4	3025.521383	44006	93.7615	0.22052	FALSE	76.14	Cas9-Cas9	MDGTEELLVKLNR	M1(Oxidation);K10(DSSO)	10	Cas9	396	GGLSELDKAGFIK	K8(DSSO)	8	Cas9	917	44006	20190423_QExHFX4_RSLC5_Beveridge_Clausen_IMP_DSSO_alone.raw	F1
FALSE	YDENDKLIR-DFQFYKVR	DSSO	Intra	MS2	MS2	1	1	124.34	124.34	809.052368	3	2425.142551	36912	80.2657	2.77268	FALSE	45.23	Cas9-Cas9	YDENDKLIR	K6(DSSO)	6	Cas9	952	DFQFYKVR	K6(DSSO)	6	Cas9	978	36912	20190423_QExHFX4_RSLC5_Beveridge_Clausen_IMP_DSSO_alone.raw	F1
FALSE	KNLIGALLFDSGETAEATR-SDNVPSEEVVKK	DSSO	Intra	MS2	MS2	1	1	119.56	113.9	1165.251465	3	3493.739841	43567	92.9041	-0.90784	FALSE	45.23	Cas9-Cas9	KNLIGALLFDSGETAEATR	K1(DSSO)	1	Cas9	49	SDNVPSEEVVKK	K11(DSSO)	11	Cas9	881	43567	20190423_QExHFX4_RSLC5_Beveridge_Clausen_IMP_DSSO_alone.raw	F1
FALSE	YDENDKLIR-DFQFYKVR	DSSO	Intra	MS2	MS2	1	1	115.01	115.01	809.055664	3	2425.152439	36639	79.7549	-1.30616	FALSE	45.23	Cas9-Cas9	YDENDKLIR	K6(DSSO)	6	Cas9	952	DFQFYKVR	K6(DSSO)	6	Cas9	978	36639	20190423_QExHFX4_RSLC5_Beveridge_Clausen_IMP_DSSO_alone.raw	F1
FALSE	DDSIDNKVLTR-NSDKLIAR	DSSO	Intra	MS2	MS2	1	1	115.01	115.01	588.048767	4	2349.173239	29435	66.7429	-0.75542	FALSE	49.07	Cas9-Cas9	DDSIDNKVLTR	K7(DSSO)	7	Cas9	859	NSDKLIAR	K4(DSSO)	4	Cas9	1122	29435	20190423_QExHFX4_RSLC5_Beveridge_Clausen_IMP_DSSO_alone.raw	F1
FALSE	MIAKSEQEIGK-FDNLTKAER	DSSO	Intra	MS2	MS2	1	1	114.67	108.89	828.743896	3	2484.217136	22669	54.2552	-2.51675	FALSE	45.23	Cas9-Cas9	MIAKSEQEIGK	K4(DSSO)	4	Cas9	1028	FDNLTKAER	K6(DSSO)	6	Cas9	906	22669	20190423_QExHFX4_RSLC5_Beveridge_Clausen_IMP_DSSO_alone.raw	F1
FALSE	YDENDKLIR-FDNLTKAER	DSSO	Intra	MS2	MS2	1	1	114.67	107.64	806.05487	3	2416.150059	26300	61.0622	-2.1295	FALSE	45.23	Cas9-Cas9	YDENDKLIR	K6(DSSO)	6	Cas9	952	FDNLTKAER	K6(DSSO)	6	Cas9	906	26300	20190423_QExHFX4_RSLC5_Beveridge_Clausen_IMP_DSSO_alone.raw	F1
FALSE	MLASAGELQKGNELALPSK-VVDELVKVMGR	DSSO	Intra	MS2	MS2	1	1	114.59	110.57	840.441833	4	3358.745504	40618	87.2928	-1.07458	FALSE	54.03	Cas9-Cas9	MLASAGELQKGNELALPSK	K10(DSSO)	10	Cas9	1226	VVDELVKVMGR	K7(DSSO)	7	Cas9	753	40618	20190423_QExHFX4_RSLC5_Beveridge_Clausen_IMP_DSSO_alone.raw	F1
FALSE	MLASAGELQKGNELALPSK-VVDELVKVMGR	DSSO	Intra	MS2	MS2	1	1	114.02	114.02	848.441589	4	3390.744528	34597	75.9874	-3.77681	FALSE	39.46	Cas9-Cas9	MLASAGELQKGNELALPSK	M1(Oxidation);K10(DSSO)	10	Cas9	1226	VVDELVKVMGR	K7(DSSO);M9(Oxidation)	7	Cas9	753	34597	20190423_QExHFX4_RSLC5_Beveridge_Clausen_IMP_DSSO_alone.raw	F1
FALSE	HKPENIVIEMAR-YDENDKLIR	DSSO	Intra	MS2	MS2	1	1	109.88	109.88	690.592712	4	2759.34902	30530	68.6871	0.03324	FALSE	50.07	Cas9-Cas9	HKPENIVIEMAR	K2(DSSO)	2	Cas9	759	YDENDKLIR	K6(DSSO)	6	Cas9	952	30530	20190423_QExHFX4_RSLC5_Beveridge_Clausen_IMP_DSSO_alone.raw	F1
FALSE	SEQEIGKATAK-FKVLGNTDR	DSSO	Intra	MS2	MS2	1	1	109.88	109.88	790.064819	3	2368.179905	21277	51.6961	0.58985	FALSE	45.23	Cas9-Cas9	SEQEIGKATAK	K7(DSSO)	7	Cas9	1035	FKVLGNTDR	K2(DSSO)	2	Cas9	37	21277	20190423_QExHFX4_RSLC5_Beveridge_Clausen_IMP_DSSO_alone.raw	F1
FALSE	LESEFVYGDYKVYDVR-VVDELVKVMGR	DSSO	Intra	MS2	MS2	1	1	108.98	108.98	850.666443	4	3399.643942	40696	87.4391	1.40217	FALSE	69.9	Cas9-Cas9	LESEFVYGDYKVYDVR	K11(DSSO)	11	Cas9	1018	VVDELVKVMGR	K7(DSSO);M9(Oxidation)	7	Cas9	753	40696	20190423_QExHFX4_RSLC5_Beveridge_Clausen_IMP_DSSO_alone.raw	F1
FALSE	QEDFYPFLKDNR-GKSDNVPSEEVVK	DSSO	Intra	MS2	MS2	1	1	108	108	1039.490478	3	3116.456882	35189	77.0733	-1.65642	FALSE	42.1	Cas9-Cas9	QEDFYPFLKDNR	K9(DSSO)	9	Cas9	438	GKSDNVPSEEVVK	K2(DSSO)	2	Cas9	870	35189	20190423_QExHFX4_RSLC5_Beveridge_Clausen_IMP_DSSO_alone.raw	F1
FALSE	MTNFDKNLPNEK-SKLVSDFR	DSSO	Intra	MS2	MS2	1	1	107.73	106.77	640.559814	4	2559.217428	29408	66.6935	1.70342	FALSE	42.1	Cas9-Cas9	MTNFDKNLPNEK	K6(DSSO)	6	Cas9	504	SKLVSDFR	K2(DSSO)	2	Cas9	965	29408	20190423_QExHFX4_RSLC5_Beveridge_Clausen_IMP_DSSO_alone.raw	F1
FALSE	HKPENIVIEMAR-YDENDKLIR	DSSO	Intra	MS2	MS2	1	1	107.43	107.43	690.594238	4	2759.355123	30239	68.1797	-2.17951	FALSE	45.23	Cas9-Cas9	HKPENIVIEMAR	K2(DSSO)	2	Cas9	759	YDENDKLIR	K6(DSSO)	6	Cas9	952	30239	20190423_QExHFX4_RSLC5_Beveridge_Clausen_IMP_DSSO_alone.raw	F1
FALSE	NSDKLIAR-KGILQTVK	DSSO	Intra	MS2	MS2	1	1	107.15	107.15	654.034668	3	1960.089451	22772	54.4788	0.0624	FALSE	45.23	Cas9-Cas9	NSDKLIAR	K4(DSSO)	4	Cas9	1122	KGILQTVK	K1(DSSO)	1	Cas9	739	22772	20190423_QExHFX4_RSLC5_Beveridge_Clausen_IMP_DSSO_alone.raw	F1
FALSE	MIAKSEQEIGK-DFQFYKVR	DSSO	Intra	MS2	MS2	1	1	107.15	107.15	831.743591	3	2493.216221	32041	71.3657	-0.39201	FALSE	61.04	Cas9-Cas9	MIAKSEQEIGK	K4(DSSO)	4	Cas9	1028	DFQFYKVR	K6(DSSO)	6	Cas9	978	32041	20190423_QExHFX4_RSLC5_Beveridge_Clausen_IMP_DSSO_alone.raw	F1
FALSE	DDSIDNKVLTR-NSDKLIAR	DSSO	Intra	MS2	MS2	1	1	107.15	107.15	783.729919	3	2349.175205	29491	66.8383	-1.59291	FALSE	49.07	Cas9-Cas9	DDSIDNKVLTR	K7(DSSO)	7	Cas9	859	NSDKLIAR	K4(DSSO)	4	Cas9	1122	29491	20190423_QExHFX4_RSLC5_Beveridge_Clausen_IMP_DSSO_alone.raw	F1
FALSE	DFQFYKVR-FDNLTKAER	DSSO	Intra	MS2	MS2	1	1	106.84	84.01	785.048889	3	2353.132114	33944	74.8194	-1.68826	FALSE	42.1	Cas9-Cas9	DFQFYKVR	K6(DSSO)	6	Cas9	978	FDNLTKAER	K6(DSSO)	6	Cas9	906	33944	20190423_QExHFX4_RSLC5_Beveridge_Clausen_IMP_DSSO_alone.raw	F1
FALSE	HKPENIVIEMAR-FDNLTKAER	DSSO	Intra	MS2	MS2	1	1	105.12	97.3	676.583069	4	2703.310446	27784	63.7751	4.60759	FALSE	65.05	Cas9-Cas9	HKPENIVIEMAR	K2(DSSO);M10(Oxidation)	2	Cas9	759	FDNLTKAER	K6(DSSO)	6	Cas9	906	27784	20190423_QExHFX4_RSLC5_Beveridge_Clausen_IMP_DSSO_alone.raw	F1
FALSE	HKPENIVIEMAR-FDNLTKAER	DSSO	Intra	MS2	MS2	1	1	104.76	104.76	676.586365	4	2703.323629	28041	64.2785	-0.27104	FALSE	76.14	Cas9-Cas9	HKPENIVIEMAR	K2(DSSO);M10(Oxidation)	2	Cas9	759	FDNLTKAER	K6(DSSO)	6	Cas9	906	28041	20190423_QExHFX4_RSLC5_Beveridge_Clausen_IMP_DSSO_alone.raw	F1
FALSE	MLASAGELQKGNELALPSK-KPAFLSGEQK	DSSO	Intra	MS2	MS2	1	1	102.98	102.98	1073.552124	3	3218.641819	34743	76.2553	0.54179	FALSE	49.07	Cas9-Cas9	MLASAGELQKGNELALPSK	K10(DSSO)	10	Cas9	1226	KPAFLSGEQK	K1(DSSO)	1	Cas9	540	34743	20190423_QExHFX4_RSLC5_Beveridge_Clausen_IMP_DSSO_alone.raw	F1
FALSE	VNTEITKAPLSASMIK-SEQEIGKATAK	DSSO	Intra	MS2	MS2	1	1	100.67	100.67	1013.185486	3	3037.541904	28815	65.6367	0.41992	FALSE	49.07	Cas9-Cas9	VNTEITKAPLSASMIK	K7(DSSO);M14(Oxidation)	7	Cas9	318	SEQEIGKATAK	K7(DSSO)	7	Cas9	1035	28815	20190423_QExHFX4_RSLC5_Beveridge_Clausen_IMP_DSSO_alone.raw	F1
FALSE	YDENDKLIR-FDNLTKAER	DSSO	Intra	MS2	MS2	1	1	99.51	96.4	806.0531	3	2416.144749	26596	61.5679	0.06915	FALSE	45.23	Cas9-Cas9	YDENDKLIR	K6(DSSO)	6	Cas9	952	FDNLTKAER	K6(DSSO)	6	Cas9	906	26596	20190423_QExHFX4_RSLC5_Beveridge_Clausen_IMP_DSSO_alone.raw	F1
FALSE	HKPENIVIEMAR-FDNLTKAER	DSSO	Intra	MS2	MS2	1	1	99.51	99.51	672.588867	4	2687.333639	28321	64.7739	-2.10579	FALSE	39.46	Cas9-Cas9	HKPENIVIEMAR	K2(DSSO)	2	Cas9	759	FDNLTKAER	K6(DSSO)	6	Cas9	906	28321	20190423_QExHFX4_RSLC5_Beveridge_Clausen_IMP_DSSO_alone.raw	F1
FALSE	HKPENIVIEMAR-FDNLTKAER	DSSO	Intra	MS2	MS2	1	1	99.51	99.51	672.587524	4	2687.328268	27771	63.7531	-0.10637	FALSE	39.46	Cas9-Cas9	HKPENIVIEMAR	K2(DSSO)	2	Cas9	759	FDNLTKAER	K6(DSSO)	6	Cas9	906	27771	20190423_QExHFX4_RSLC5_Beveridge_Clausen_IMP_DSSO_alone.raw	F1
FALSE	LEESFLVEEDKK-GKSDNVPSEEVVK	DSSO	Intra	MS2	MS2	1	1	99.37	99.37	1004.154358	3	3010.448521	29660	67.143	-1.20135	FALSE	49.07	Cas9-Cas9	LEESFLVEEDKK	K11(DSSO)	11	Cas9	115	GKSDNVPSEEVVK	K2(DSSO)	2	Cas9	870	29660	20190423_QExHFX4_RSLC5_Beveridge_Clausen_IMP_DSSO_alone.raw	F1
FALSE	DFQFYKVR-FDNLTKAER	DSSO	Intra	MS2	MS2	1	1	99.23	80.61	785.051758	3	2353.14072	35020	76.7583	-5.34706	FALSE	39.46	Cas9-Cas9	DFQFYKVR	K6(DSSO)	6	Cas9	978	FDNLTKAER	K6(DSSO)	6	Cas9	906	35020	20190423_QExHFX4_RSLC5_Beveridge_Clausen_IMP_DSSO_alone.raw	F1
FALSE	MIAKSEQEIGK-YDENDKLIR	DSSO	Intra	MS2	MS2	1	1	97.64	95.48	852.748596	3	2556.231235	24899	58.5189	0.30551	FALSE	42.1	Cas9-Cas9	MIAKSEQEIGK	K4(DSSO)	4	Cas9	1028	YDENDKLIR	K6(DSSO)	6	Cas9	952	24899	20190423_QExHFX4_RSLC5_Beveridge_Clausen_IMP_DSSO_alone.raw	F1
FALSE	HKPENIVIEMAR-FDNLTKAER	DSSO	Intra	MS2	MS2	1	1	97.6	97.6	672.587768	4	2687.329245	28034	64.2634	-0.4699	FALSE	39.46	Cas9-Cas9	HKPENIVIEMAR	K2(DSSO)	2	Cas9	759	FDNLTKAER	K6(DSSO)	6	Cas9	906	28034	20190423_QExHFX4_RSLC5_Beveridge_Clausen_IMP_DSSO_alone.raw	F1
FALSE	VVDELVKVMGR-KPAFLSGEQK	DSSO	Intra	MS2	MS2	1	1	97.6	97.6	841.436218	3	2522.294102	29682	67.1803	2.06487	FALSE	54.03	Cas9-Cas9	VVDELVKVMGR	K7(DSSO);M9(Oxidation)	7	Cas9	753	KPAFLSGEQK	K1(DSSO)	1	Cas9	540	29682	20190423_QExHFX4_RSLC5_Beveridge_Clausen_IMP_DSSO_alone.raw	F1
FALSE	MLASAGELQKGNELALPSK-KPAFLSGEQK	DSSO	Intra	MS2	MS2	1	1	97.6	96.75	809.414368	4	3234.635641	33104	73.3084	0.877	FALSE	49.07	Cas9-Cas9	MLASAGELQKGNELALPSK	M1(Oxidation);K10(DSSO)	10	Cas9	1226	KPAFLSGEQK	K1(DSSO)	1	Cas9	540	33104	20190423_QExHFX4_RSLC5_Beveridge_Clausen_IMP_DSSO_alone.raw	F1
FALSE	YPKLESEFVYGDYK-LKGSPEDNEQK	DSSO	Intra	MS2	MS2	1	1	96.96	96.96	785.618164	4	3139.450827	32867	72.8779	-1.78016	FALSE	73.05	Cas9-Cas9	YPKLESEFVYGDYK	K3(DSSO)	3	Cas9	1007	LKGSPEDNEQK	K2(DSSO)	2	Cas9	1250	32867	20190423_QExHFX4_RSLC5_Beveridge_Clausen_IMP_DSSO_alone.raw	F1
FALSE	HKPENIVIEMAR-MIAKSEQEIGK	DSSO	Intra	MS2	MS2	1	1	95.79	88.57	943.141907	3	2827.411167	26349	61.1429	1.38534	FALSE	73.05	Cas9-Cas9	HKPENIVIEMAR	K2(DSSO)	2	Cas9	759	MIAKSEQEIGK	K4(DSSO)	4	Cas9	1028	26349	20190423_QExHFX4_RSLC5_Beveridge_Clausen_IMP_DSSO_alone.raw	F1
FALSE	MIAKSEQEIGK-DFQFYKVR	DSSO	Intra	MS2	MS2	1	1	95.44	89.66	831.746155	3	2493.223911	32327	71.8804	-3.4778	FALSE	61.04	Cas9-Cas9	MIAKSEQEIGK	K4(DSSO)	4	Cas9	1028	DFQFYKVR	K6(DSSO)	6	Cas9	978	32327	20190423_QExHFX4_RSLC5_Beveridge_Clausen_IMP_DSSO_alone.raw	F1
FALSE	MIAKSEQEIGK-DFQFYKVR	DSSO	Intra	MS2	MS2	1	1	94.4	94.4	837.07489	3	2509.210117	32074	71.4263	0.01641	FALSE	84.95	Cas9-Cas9	MIAKSEQEIGK	M1(Oxidation);K4(DSSO)	4	Cas9	1028	DFQFYKVR	K6(DSSO)	6	Cas9	978	32074	20190423_QExHFX4_RSLC5_Beveridge_Clausen_IMP_DSSO_alone.raw	F1
FALSE	MTNFDKNLPNEK-SKLVSDFR	DSSO	Intra	MS2	MS2	1	1	94.4	94.4	640.562561	4	2559.228414	29486	66.8308	-2.59111	FALSE	49.07	Cas9-Cas9	MTNFDKNLPNEK	K6(DSSO)	6	Cas9	504	SKLVSDFR	K2(DSSO)	2	Cas9	965	29486	20190423_QExHFX4_RSLC5_Beveridge_Clausen_IMP_DSSO_alone.raw	F1
FALSE	LVDSTDKADLR-GYKEVK	DSSO	Intra	MS2	MS2	1	1	94.27	72.97	705.021362	3	2113.049534	19749	48.7615	-0.64964	FALSE	73.05	Cas9-Cas9	LVDSTDKADLR	K7(DSSO)	7	Cas9	152	GYKEVK	K3(DSSO)	3	Cas9	1192	19749	20190423_QExHFX4_RSLC5_Beveridge_Clausen_IMP_DSSO_alone.raw	F1
FALSE	NSDKLIAR-KGILQTVK	DSSO	Intra	MS2	MS2	1	1	92.28	92.28	654.03479	3	1960.089817	22519	53.9735	-0.12453	FALSE	49.07	Cas9-Cas9	NSDKLIAR	K4(DSSO)	4	Cas9	1122	KGILQTVK	K1(DSSO)	1	Cas9	739	22519	20190423_QExHFX4_RSLC5_Beveridge_Clausen_IMP_DSSO_alone.raw	F1
FALSE	MTNFDKNLPNEK-SKLVSDFR	DSSO	Intra	MS2	MS2	1	1	92.28	92.28	640.560913	4	2559.221823	29702	67.2172	-0.0144	FALSE	49.07	Cas9-Cas9	MTNFDKNLPNEK	K6(DSSO)	6	Cas9	504	SKLVSDFR	K2(DSSO)	2	Cas9	965	29702	20190423_QExHFX4_RSLC5_Beveridge_Clausen_IMP_DSSO_alone.raw	F1
FALSE	QEDFYPFLKDNR-GKSDNVPSEEVVK	DSSO	Intra	MS2	MS2	1	1	92.19	92.19	779.868164	4	3116.450827	35234	77.1549	0.28742	FALSE	49.07	Cas9-Cas9	QEDFYPFLKDNR	K9(DSSO)	9	Cas9	438	GKSDNVPSEEVVK	K2(DSSO)	2	Cas9	870	35234	20190423_QExHFX4_RSLC5_Beveridge_Clausen_IMP_DSSO_alone.raw	F1
FALSE	MIAKSEQEIGK-DFQFYKVR	DSSO	Intra	MS2	MS2	1	1	92.08	92.08	837.07373	3	2509.206638	30226	68.1567	1.40346	FALSE	54.03	Cas9-Cas9	MIAKSEQEIGK	M1(Oxidation);K4(DSSO)	4	Cas9	1028	DFQFYKVR	K6(DSSO)	6	Cas9	978	30226	20190423_QExHFX4_RSLC5_Beveridge_Clausen_IMP_DSSO_alone.raw	F1
FALSE	HKPENIVIEMAR-MIAKSEQEIGK	DSSO	Intra	MS2	MS2	1	1	91.91	91.91	943.141235	3	2827.409153	26264	60.998	2.09796	FALSE	73.05	Cas9-Cas9	HKPENIVIEMAR	K2(DSSO)	2	Cas9	759	MIAKSEQEIGK	K4(DSSO)	4	Cas9	1028	26264	20190423_QExHFX4_RSLC5_Beveridge_Clausen_IMP_DSSO_alone.raw	F1
FALSE	GKSDNVPSEEVVK-VKYVTEGMR	DSSO	Intra	MS2	MS2	1	1	91.26	91.26	881.760254	3	2643.266209	23217	55.2545	-0.81903	FALSE	61.04	Cas9-Cas9	GKSDNVPSEEVVK	K2(DSSO)	2	Cas9	870	VKYVTEGMR	K2(DSSO);M8(Oxidation)	2	Cas9	532	23217	20190423_QExHFX4_RSLC5_Beveridge_Clausen_IMP_DSSO_alone.raw	F1
FALSE	HKPENIVIEMAR-FDNLTKAER	DSSO	Intra	MS2	MS2	1	1	91.09	86.91	672.589233	4	2687.335104	27742	63.7031	-2.65109	FALSE	37.17	Cas9-Cas9	HKPENIVIEMAR	K2(DSSO)	2	Cas9	759	FDNLTKAER	K6(DSSO)	6	Cas9	906	27742	20190423_QExHFX4_RSLC5_Beveridge_Clausen_IMP_DSSO_alone.raw	F1
FALSE	MIAKSEQEIGK-FDNLTKAER	DSSO	Intra	MS2	MS2	1	1	91.09	91.09	828.741943	3	2484.211277	23303	55.4265	-0.15715	FALSE	49.07	Cas9-Cas9	MIAKSEQEIGK	K4(DSSO)	4	Cas9	1028	FDNLTKAER	K6(DSSO)	6	Cas9	906	23303	20190423_QExHFX4_RSLC5_Beveridge_Clausen_IMP_DSSO_alone.raw	F1
FALSE	SDNVPSEEVVKK-LVDSTDKADLR	DSSO	Intra	MS2	MS2	1	1	90.99	86.83	907.448913	3	2720.332188	24488	57.7078	-0.99512	FALSE	45.23	Cas9-Cas9	SDNVPSEEVVKK	K11(DSSO)	11	Cas9	881	LVDSTDKADLR	K7(DSSO)	7	Cas9	152	24488	20190423_QExHFX4_RSLC5_Beveridge_Clausen_IMP_DSSO_alone.raw	F1
FALSE	LEESFLVEEDKK-GKSDNVPSEEVVK	DSSO	Intra	MS2	MS2	1	1	90.79	90.79	753.363403	4	3010.431784	29658	67.1398	4.36018	FALSE	35.17	Cas9-Cas9	LEESFLVEEDKK	K11(DSSO)	11	Cas9	115	GKSDNVPSEEVVK	K2(DSSO)	2	Cas9	870	29658	20190423_QExHFX4_RSLC5_Beveridge_Clausen_IMP_DSSO_alone.raw	F1
FALSE	VNTEITKAPLSASMIK-SEQEIGKATAK	DSSO	Intra	MS2	MS2	1	1	88.82	88.82	756.14331	4	3021.551412	28731	65.49	-1.04206	FALSE	54.03	Cas9-Cas9	VNTEITKAPLSASMIK	K7(DSSO)	7	Cas9	318	SEQEIGKATAK	K7(DSSO)	7	Cas9	1035	28731	20190423_QExHFX4_RSLC5_Beveridge_Clausen_IMP_DSSO_alone.raw	F1
FALSE	MIAKSEQEIGK-FDNLTKAER	DSSO	Intra	MS2	MS2	1	1	88.64	70.03	625.805786	4	2500.201315	22741	54.4137	1.7952	FALSE	76.14	Cas9-Cas9	MIAKSEQEIGK	M1(Oxidation);K4(DSSO)	4	Cas9	1028	FDNLTKAER	K6(DSSO)	6	Cas9	906	22741	20190423_QExHFX4_RSLC5_Beveridge_Clausen_IMP_DSSO_alone.raw	F1
FALSE	YDENDKLIR-DFQFYKVR	DSSO	Intra	MS2	MS2	1	1	87.63	84.91	809.057251	3	2425.1572	37730	81.7507	-3.27005	FALSE	30.28	Cas9-Cas9	YDENDKLIR	K6(DSSO)	6	Cas9	952	DFQFYKVR	K6(DSSO)	6	Cas9	978	37730	20190423_QExHFX4_RSLC5_Beveridge_Clausen_IMP_DSSO_alone.raw	F1
FALSE	MIAKSEQEIGK-FDNLTKAER	DSSO	Intra	MS2	MS2	1	1	86.87	86.87	621.808411	4	2484.211813	22946	54.7923	-0.37295	FALSE	61.04	Cas9-Cas9	MIAKSEQEIGK	K4(DSSO)	4	Cas9	1028	FDNLTKAER	K6(DSSO)	6	Cas9	906	22946	20190423_QExHFX4_RSLC5_Beveridge_Clausen_IMP_DSSO_alone.raw	F1
FALSE	TEVQTGGFSKESILPK-KFDNLTK	DSSO	Intra	MS2	MS2	1	1	86.63	86.63	915.132934	3	2743.384251	33759	74.4772	0.59205	FALSE	61.04	Cas9-Cas9	TEVQTGGFSKESILPK	K10(DSSO)	10	Cas9	1111	KFDNLTK	K1(DSSO)	1	Cas9	900	33759	20190423_QExHFX4_RSLC5_Beveridge_Clausen_IMP_DSSO_alone.raw	F1
FALSE	MIAKSEQEIGK-DFQFYKVR	DSSO	Intra	MS2	MS2	1	1	86.34	78.41	624.059387	4	2493.215719	32110	71.4909	-0.1907	FALSE	45.23	Cas9-Cas9	MIAKSEQEIGK	K4(DSSO)	4	Cas9	1028	DFQFYKVR	K6(DSSO)	6	Cas9	978	32110	20190423_QExHFX4_RSLC5_Beveridge_Clausen_IMP_DSSO_alone.raw	F1
FALSE	DFQFYKVR-FDNLTKAER	DSSO	Intra	MS2	MS2	1	1	86.34	68.31	785.048706	3	2353.131565	34312	75.4763	-1.45472	FALSE	42.1	Cas9-Cas9	DFQFYKVR	K6(DSSO)	6	Cas9	978	FDNLTKAER	K6(DSSO)	6	Cas9	906	34312	20190423_QExHFX4_RSLC5_Beveridge_Clausen_IMP_DSSO_alone.raw	F1
FALSE	MTNFDKNLPNEK-SKLVSDFR	DSSO	Intra	MS2	MS2	1	1	85.91	85.91	644.55896	4	2575.21401	29459	66.7827	1.0451	FALSE	61.09	Cas9-Cas9	MTNFDKNLPNEK	M1(Oxidation);K6(DSSO)	6	Cas9	504	SKLVSDFR	K2(DSSO)	2	Cas9	965	29459	20190423_QExHFX4_RSLC5_Beveridge_Clausen_IMP_DSSO_alone.raw	F1
FALSE	LESEFVYGDYKVYDVR-MLASAGELQKGNELALPSK	DSSO	Intra	MS2	MS2	1	1	85.67	85.67	1024.753662	4	4095.992819	42722	91.2782	0.0349	FALSE	45.23	Cas9-Cas9	LESEFVYGDYKVYDVR	K11(DSSO)	11	Cas9	1018	MLASAGELQKGNELALPSK	K10(DSSO)	10	Cas9	1226	42722	20190423_QExHFX4_RSLC5_Beveridge_Clausen_IMP_DSSO_alone.raw	F1
FALSE	MIAKSEQEIGK-YDENDKLIR	DSSO	Intra	MS2	MS2	1	1	85.31	85.31	639.814575	4	2556.236471	24913	58.5538	-1.74346	FALSE	35.17	Cas9-Cas9	MIAKSEQEIGK	K4(DSSO)	4	Cas9	1028	YDENDKLIR	K6(DSSO)	6	Cas9	952	24913	20190423_QExHFX4_RSLC5_Beveridge_Clausen_IMP_DSSO_alone.raw	F1
FALSE	MTNFDKNLPNEK-SKLVSDFR	DSSO	Intra	MS2	MS2	1	1	84.61	84.61	859.081116	3	2575.228794	27756	63.728	-4.69801	FALSE	33.37	Cas9-Cas9	MTNFDKNLPNEK	M1(Oxidation);K6(DSSO)	6	Cas9	504	SKLVSDFR	K2(DSSO)	2	Cas9	965	27756	20190423_QExHFX4_RSLC5_Beveridge_Clausen_IMP_DSSO_alone.raw	F1
FALSE	YDENDKLIR-DFQFYKVR	DSSO	Intra	MS2	MS2	1	1	84.02	84.02	809.058227	3	2425.16013	38260	82.7148	-4.47859	FALSE	45.23	Cas9-Cas9	YDENDKLIR	K6(DSSO)	6	Cas9	952	DFQFYKVR	K6(DSSO)	6	Cas9	978	38260	20190423_QExHFX4_RSLC5_Beveridge_Clausen_IMP_DSSO_alone.raw	F1
FALSE	SDNVPSEEVVKK-LVDSTDKADLR	DSSO	Intra	MS2	MS2	1	1	83.38	83.38	907.447571	3	2720.328159	23693	56.1352	0.48625	FALSE	54.03	Cas9-Cas9	SDNVPSEEVVKK	K11(DSSO)	11	Cas9	881	LVDSTDKADLR	K7(DSSO)	7	Cas9	152	23693	20190423_QExHFX4_RSLC5_Beveridge_Clausen_IMP_DSSO_alone.raw	F1
FALSE	KNLIGALLFDSGETAEATR-LVDSTDKADLR	DSSO	Intra	MS2	MS2	1	1	83.38	81.47	1132.571655	3	3395.700413	45991	97.6205	-0.15364	FALSE	45.23	Cas9-Cas9	KNLIGALLFDSGETAEATR	K1(DSSO)	1	Cas9	49	LVDSTDKADLR	K7(DSSO)	7	Cas9	152	45991	20190423_QExHFX4_RSLC5_Beveridge_Clausen_IMP_DSSO_alone.raw	F1
FALSE	APLSASMIKR-KFDNLTK	DSSO	Intra	MS2	MS2	1	1	83.29	83.29	524.776306	4	2096.083395	26897	62.1232	2.13052	FALSE	54.03	Cas9-Cas9	APLSASMIKR	K9(DSSO)	9	Cas9	327	KFDNLTK	K1(DSSO)	1	Cas9	900	26897	20190423_QExHFX4_RSLC5_Beveridge_Clausen_IMP_DSSO_alone.raw	F1
FALSE	QLKEDYFK-EKIEK	DSSO	Intra	MS2	MS2	1	1	81.67	81.67	625.313171	3	1873.924961	20415	49.9941	0.12387	FALSE	39.46	Cas9-Cas9	QLKEDYFK	K3(DSSO)	3	Cas9	569	EKIEK	K2(DSSO)	2	Cas9	443	20415	20190423_QExHFX4_RSLC5_Beveridge_Clausen_IMP_DSSO_alone.raw	F1
FALSE	MLASAGELQKGNELALPSK-VVDELVKVMGR	DSSO	Intra	MS2	MS2	1	1	81.63	81.63	1125.587891	3	3374.749119	39312	84.8326	-3.64821	FALSE	61.04	Cas9-Cas9	MLASAGELQKGNELALPSK	M1(Oxidation);K10(DSSO)	10	Cas9	1226	VVDELVKVMGR	K7(DSSO)	7	Cas9	753	39312	20190423_QExHFX4_RSLC5_Beveridge_Clausen_IMP_DSSO_alone.raw	F1
FALSE	SDNVPSEEVVKK-LVDSTDKADLR	DSSO	Intra	MS2	MS2	1	1	81.32	81.32	680.839233	4	2720.335104	24496	57.7222	-2.06754	FALSE	61.04	Cas9-Cas9	SDNVPSEEVVKK	K11(DSSO)	11	Cas9	881	LVDSTDKADLR	K7(DSSO)	7	Cas9	152	24496	20190423_QExHFX4_RSLC5_Beveridge_Clausen_IMP_DSSO_alone.raw	F1
FALSE	FIKPILEK-KFDNLTK	DSSO	Intra	MS2	MS2	1	1	81.22	81.22	670.705078	3	2010.100681	30242	68.1851	-1.32837	FALSE	45.23	Cas9-Cas9	FIKPILEK	K3(DSSO)	3	Cas9	381	KFDNLTK	K1(DSSO)	1	Cas9	900	30242	20190423_QExHFX4_RSLC5_Beveridge_Clausen_IMP_DSSO_alone.raw	F1
FALSE	GKSDNVPSEEVVK-VKYVTEGMR	DSSO	Intra	MS2	MS2	1	1	80.38	80.38	876.427978	3	2627.269382	23718	56.1825	-0.09616	FALSE	45.23	Cas9-Cas9	GKSDNVPSEEVVK	K2(DSSO)	2	Cas9	870	VKYVTEGMR	K2(DSSO)	2	Cas9	532	23718	20190423_QExHFX4_RSLC5_Beveridge_Clausen_IMP_DSSO_alone.raw	F1
FALSE	VLSAYNKHR-KLVDSTDK	DSSO	Intra	MS2	MS2	1	1	80.38	80.38	717.369263	3	2150.093235	14103	37.3975	-1.02619	FALSE	54.03	Cas9-Cas9	VLSAYNKHR	K7(DSSO)	7	Cas9	1300	KLVDSTDK	K1(DSSO)	1	Cas9	145	14103	20190423_QExHFX4_RSLC5_Beveridge_Clausen_IMP_DSSO_alone.raw	F1
FALSE	GKSDNVPSEEVVK-VKYVTEGMR	DSSO	Intra	MS2	MS2	1	1	80.38	80.38	881.758728	3	2643.261631	20344	49.8684	0.91344	FALSE	61.04	Cas9-Cas9	GKSDNVPSEEVVK	K2(DSSO)	2	Cas9	870	VKYVTEGMR	K2(DSSO);M8(Oxidation)	2	Cas9	532	20344	20190423_QExHFX4_RSLC5_Beveridge_Clausen_IMP_DSSO_alone.raw	F1
FALSE	MIAKSEQEIGK-DFQFYKVR	DSSO	Intra	MS2	MS2	1	1	79.93	72.91	831.742554	3	2493.213108	32003	71.2995	0.857	FALSE	61.04	Cas9-Cas9	MIAKSEQEIGK	K4(DSSO)	4	Cas9	1028	DFQFYKVR	K6(DSSO)	6	Cas9	978	32003	20190423_QExHFX4_RSLC5_Beveridge_Clausen_IMP_DSSO_alone.raw	F1
FALSE	FDNLTKAER-VKYVTEGMR	DSSO	Intra	MS2	MS2	1	1	79.83	79.83	778.377319	3	2333.117405	24155	57.0163	3.86941	FALSE	35.17	Cas9-Cas9	FDNLTKAER	K6(DSSO)	6	Cas9	906	VKYVTEGMR	K2(DSSO)	2	Cas9	532	24155	20190423_QExHFX4_RSLC5_Beveridge_Clausen_IMP_DSSO_alone.raw	F1
FALSE	HKPENIVIEMAR-MIAKSEQEIGK	DSSO	Intra	MS2	MS2	1	1	79.12	79.12	943.145203	3	2827.421055	26559	61.5047	-2.11299	FALSE	73.05	Cas9-Cas9	HKPENIVIEMAR	K2(DSSO)	2	Cas9	759	MIAKSEQEIGK	K4(DSSO)	4	Cas9	1028	26559	20190423_QExHFX4_RSLC5_Beveridge_Clausen_IMP_DSSO_alone.raw	F1
FALSE	YPKLESEFVYGDYK-LKGSPEDNEQK	DSSO	Intra	MS2	MS2	1	1	78.62	78.62	785.616882	4	3139.4457	32597	72.374	-0.14656	FALSE	54.03	Cas9-Cas9	YPKLESEFVYGDYK	K3(DSSO)	3	Cas9	1007	LKGSPEDNEQK	K2(DSSO)	2	Cas9	1250	32597	20190423_QExHFX4_RSLC5_Beveridge_Clausen_IMP_DSSO_alone.raw	F1
FALSE	MLASAGELQKGNELALPSK-VVDELVKVMGR	DSSO	Intra	MS2	MS2	1	1	78.1	78.1	844.44043	4	3374.739889	36122	78.7886	-0.91243	FALSE	45.23	Cas9-Cas9	MLASAGELQKGNELALPSK	K10(DSSO)	10	Cas9	1226	VVDELVKVMGR	K7(DSSO);M9(Oxidation)	7	Cas9	753	36122	20190423_QExHFX4_RSLC5_Beveridge_Clausen_IMP_DSSO_alone.raw	F1
FALSE	MIAKSEQEIGK-FDNLTKAER	DSSO	Intra	MS2	MS2	1	1	77.94	77.94	834.07251	3	2500.202976	20869	50.8253	1.13043	FALSE	49.07	Cas9-Cas9	MIAKSEQEIGK	M1(Oxidation);K4(DSSO)	4	Cas9	1028	FDNLTKAER	K6(DSSO)	6	Cas9	906	20869	20190423_QExHFX4_RSLC5_Beveridge_Clausen_IMP_DSSO_alone.raw	F1
FALSE	KIECFDSVEISGVEDR-FDNLTKAER	DSSO	Intra	MS2	MS2	1	1	77.94	77.94	1045.155395	3	3133.451633	34416	75.6663	-2.03581	FALSE	42.1	Cas9-Cas9	KIECFDSVEISGVEDR	K1(DSSO);C4(Carbamidomethyl)	1	Cas9	575	FDNLTKAER	K6(DSSO)	6	Cas9	906	34416	20190423_QExHFX4_RSLC5_Beveridge_Clausen_IMP_DSSO_alone.raw	F1
FALSE	SEQEIGKATAK-FKVLGNTDR	DSSO	Intra	MS2	MS2	1	1	77.94	65.72	592.801269	4	2368.183248	21271	51.6865	-0.82259	FALSE	39.46	Cas9-Cas9	SEQEIGKATAK	K7(DSSO)	7	Cas9	1035	FKVLGNTDR	K2(DSSO)	2	Cas9	37	21271	20190423_QExHFX4_RSLC5_Beveridge_Clausen_IMP_DSSO_alone.raw	F1
FALSE	LVDSTDKADLR-GQKNSR	DSSO	Intra	MS2	MS2	1	1	77.93	77.93	693.67633	3	2079.014439	14285	37.7858	-0.44804	FALSE	39.46	Cas9-Cas9	LVDSTDKADLR	K7(DSSO)	7	Cas9	152	GQKNSR	K3(DSSO)	3	Cas9	779	14285	20190423_QExHFX4_RSLC5_Beveridge_Clausen_IMP_DSSO_alone.raw	F1
FALSE	SEQEIGKATAK-FKVLGNTDR	DSSO	Intra	MS2	MS2	1	1	77.76	68.55	790.067322	3	2368.187412	21041	51.1873	-2.58158	FALSE	61.04	Cas9-Cas9	SEQEIGKATAK	K7(DSSO)	7	Cas9	1035	FKVLGNTDR	K2(DSSO)	2	Cas9	37	21041	20190423_QExHFX4_RSLC5_Beveridge_Clausen_IMP_DSSO_alone.raw	F1
FALSE	HKPENIVIEMAR-YDENDKLIR	DSSO	Intra	MS2	MS2	1	1	77.74	77.74	694.591369	4	2775.343649	30272	68.237	0.13603	FALSE	84.95	Cas9-Cas9	HKPENIVIEMAR	K2(DSSO);M10(Oxidation)	2	Cas9	759	YDENDKLIR	K6(DSSO)	6	Cas9	952	30272	20190423_QExHFX4_RSLC5_Beveridge_Clausen_IMP_DSSO_alone.raw	F1
FALSE	HKPENIVIEMAR-MIAKSEQEIGK	DSSO	Intra	MS2	MS2	1	1	77.67	75.4	711.608093	4	2843.410543	26563	61.5112	-0.19211	FALSE	76.14	Cas9-Cas9	HKPENIVIEMAR	K2(DSSO);M10(Oxidation)	2	Cas9	759	MIAKSEQEIGK	K4(DSSO)	4	Cas9	1028	26563	20190423_QExHFX4_RSLC5_Beveridge_Clausen_IMP_DSSO_alone.raw	F1
FALSE	LKTYAHLFDDK-SEQEIGKATAK	DSSO	Intra	MS2	MS2	1	1	76.85	68.91	668.085266	4	2669.319235	24966	58.6603	-2.44554	FALSE	33.37	Cas9-Cas9	LKTYAHLFDDK	K2(DSSO)	2	Cas9	641	SEQEIGKATAK	K7(DSSO)	7	Cas9	1035	24966	20190423_QExHFX4_RSLC5_Beveridge_Clausen_IMP_DSSO_alone.raw	F1
FALSE	SDNVPSEEVVKK-LVDSTDKADLR	DSSO	Intra	MS2	MS2	1	1	76.85	72.16	907.446838	3	2720.325962	23970	56.6399	1.29427	FALSE	45.23	Cas9-Cas9	SDNVPSEEVVKK	K11(DSSO)	11	Cas9	881	LVDSTDKADLR	K7(DSSO)	7	Cas9	152	23970	20190423_QExHFX4_RSLC5_Beveridge_Clausen_IMP_DSSO_alone.raw	F1
FALSE	QEDFYPFLKDNR-VKYVTEGMR	DSSO	Intra	MS2	MS2	1	1	74.74	74.74	703.584045	4	2811.314352	36729	79.9122	-0.95665	FALSE	49.07	Cas9-Cas9	QEDFYPFLKDNR	K9(DSSO)	9	Cas9	438	VKYVTEGMR	K2(DSSO)	2	Cas9	532	36729	20190423_QExHFX4_RSLC5_Beveridge_Clausen_IMP_DSSO_alone.raw	F1
FALSE	SEQEIGKATAK-FKVLGNTDR	DSSO	Intra	MS2	MS2	1	1	74.74	57.97	592.800964	4	2368.182028	21040	51.1853	-0.30691	FALSE	76.14	Cas9-Cas9	SEQEIGKATAK	K7(DSSO)	7	Cas9	1035	FKVLGNTDR	K2(DSSO)	2	Cas9	37	21040	20190423_QExHFX4_RSLC5_Beveridge_Clausen_IMP_DSSO_alone.raw	F1
FALSE	MIAKSEQEIGK-DFQFYKVR	DSSO	Intra	MS2	MS2	1	1	74.42	71.01	831.742065	3	2493.211643	35081	76.8728	1.44477	FALSE	61.04	Cas9-Cas9	MIAKSEQEIGK	K4(DSSO)	4	Cas9	1028	DFQFYKVR	K6(DSSO)	6	Cas9	978	35081	20190423_QExHFX4_RSLC5_Beveridge_Clausen_IMP_DSSO_alone.raw	F1
FALSE	MLASAGELQKGNELALPSK-KPAFLSGEQK	DSSO	Intra	MS2	MS2	1	1	74.4	74.4	809.414978	4	3234.638082	34671	76.1235	0.122	FALSE	49.07	Cas9-Cas9	MLASAGELQKGNELALPSK	M1(Oxidation);K10(DSSO)	10	Cas9	1226	KPAFLSGEQK	K1(DSSO)	1	Cas9	540	34671	20190423_QExHFX4_RSLC5_Beveridge_Clausen_IMP_DSSO_alone.raw	F1
FALSE	FDNLTKAER-VKYVTEGMR	DSSO	Intra	MS2	MS2	1	1	72.02	72.02	778.378662	3	2333.121433	24165	57.0323	2.14209	FALSE	33.37	Cas9-Cas9	FDNLTKAER	K6(DSSO)	6	Cas9	906	VKYVTEGMR	K2(DSSO)	2	Cas9	532	24165	20190423_QExHFX4_RSLC5_Beveridge_Clausen_IMP_DSSO_alone.raw	F1
FALSE	GKSDNVPSEEVVK-VKYVTEGMR	DSSO	Intra	MS2	MS2	1	1	72.02	72.02	876.429382	3	2627.273594	23155	55.1599	-1.69974	FALSE	49.07	Cas9-Cas9	GKSDNVPSEEVVK	K2(DSSO)	2	Cas9	870	VKYVTEGMR	K2(DSSO)	2	Cas9	532	23155	20190423_QExHFX4_RSLC5_Beveridge_Clausen_IMP_DSSO_alone.raw	F1
FALSE	MIAKSEQEIGK-DFQFYKVR	DSSO	Intra	MS2	MS2	1	1	72	72	831.743652	3	2493.216404	32606	72.3906	-0.46549	FALSE	61.04	Cas9-Cas9	MIAKSEQEIGK	K4(DSSO)	4	Cas9	1028	DFQFYKVR	K6(DSSO)	6	Cas9	978	32606	20190423_QExHFX4_RSLC5_Beveridge_Clausen_IMP_DSSO_alone.raw	F1
FALSE	LVDSTDKADLR-VMKQLK	DSSO	Intra	MS2	MS2	1	1	71.79	71.79	712.706421	3	2136.10471	21534	52.1655	-0.37802	FALSE	61.04	Cas9-Cas9	LVDSTDKADLR	K7(DSSO)	7	Cas9	152	VMKQLK	K3(DSSO)	3	Cas9	653	21534	20190423_QExHFX4_RSLC5_Beveridge_Clausen_IMP_DSSO_alone.raw	F1
FALSE	LVDSTDKADLR-GQKNSR	DSSO	Intra	MS2	MS2	1	1	71.75	71.75	693.675598	3	2079.012241	14762	38.806	0.60935	FALSE	39.46	Cas9-Cas9	LVDSTDKADLR	K7(DSSO)	7	Cas9	152	GQKNSR	K3(DSSO)	3	Cas9	779	14762	20190423_QExHFX4_RSLC5_Beveridge_Clausen_IMP_DSSO_alone.raw	F1
FALSE	MIAKSEQEIGK-FDNLTKAER	DSSO	Intra	MS2	MS2	1	1	71.36	68.2	828.742126	3	2484.211826	22929	54.764	-0.37836	FALSE	54.03	Cas9-Cas9	MIAKSEQEIGK	K4(DSSO)	4	Cas9	1028	FDNLTKAER	K6(DSSO)	6	Cas9	906	22929	20190423_QExHFX4_RSLC5_Beveridge_Clausen_IMP_DSSO_alone.raw	F1
FALSE	SNFDLAEDAKLQLSK-KLVDSTDK	DSSO	Intra	MS2	MS2	1	1	71.35	71.35	914.452759	3	2741.343723	36782	80.0134	4.10341	FALSE	39.46	Cas9-Cas9	SNFDLAEDAKLQLSK	K10(DSSO)	10	Cas9	267	KLVDSTDK	K1(DSSO)	1	Cas9	145	36782	20190423_QExHFX4_RSLC5_Beveridge_Clausen_IMP_DSSO_alone.raw	F1
FALSE	KNLIGALLFDSGETAEATR-SDNVPSEEVVKK	DSSO	Intra	MS2	MS2	1	1	71.3	71.3	874.19043	4	3493.739889	43540	92.8554	-0.92146	FALSE	49.07	Cas9-Cas9	KNLIGALLFDSGETAEATR	K1(DSSO)	1	Cas9	49	SDNVPSEEVVKK	K11(DSSO)	11	Cas9	881	43540	20190423_QExHFX4_RSLC5_Beveridge_Clausen_IMP_DSSO_alone.raw	F1
FALSE	SDNVPSEEVVKK-LVDSTDKADLR	DSSO	Intra	MS2	MS2	1	1	71.14	66.94	907.450195	3	2720.336033	24455	57.6467	-2.40916	FALSE	49.07	Cas9-Cas9	SDNVPSEEVVKK	K11(DSSO)	11	Cas9	881	LVDSTDKADLR	K7(DSSO)	7	Cas9	152	24455	20190423_QExHFX4_RSLC5_Beveridge_Clausen_IMP_DSSO_alone.raw	F1
FALSE	DFQFYKVR-FDNLTKAER	DSSO	Intra	MS2	MS2	1	1	71.07	53.03	785.05011	3	2353.135777	35173	77.0437	-3.2452	FALSE	37.17	Cas9-Cas9	DFQFYKVR	K6(DSSO)	6	Cas9	978	FDNLTKAER	K6(DSSO)	6	Cas9	906	35173	20190423_QExHFX4_RSLC5_Beveridge_Clausen_IMP_DSSO_alone.raw	F1
FALSE	FKVLGNTDR-KMIAK	DSSO	Intra	MS2	MS2	1	1	70.86	70.86	449.99057	4	1796.940451	19202	47.6727	-0.39693	FALSE	49.07	Cas9-Cas9	FKVLGNTDR	K2(DSSO)	2	Cas9	37	KMIAK	K1(DSSO)	1	Cas9	1024	19202	20190423_QExHFX4_RSLC5_Beveridge_Clausen_IMP_DSSO_alone.raw	F1
FALSE	NLPNEKVLPK-HSIKK	DSSO	Intra	MS2	MS2	1	1	70.86	70.86	641.024353	3	1921.058506	14727	38.7408	-0.50069	FALSE	49.07	Cas9-Cas9	NLPNEKVLPK	K6(DSSO)	6	Cas9	510	HSIKK	K4(DSSO)	4	Cas9	48	14727	20190423_QExHFX4_RSLC5_Beveridge_Clausen_IMP_DSSO_alone.raw	F1
FALSE	KGILQTVK-LSKSR	DSSO	Intra	MS2	MS2	1	1	70.86	35.83	409.237457	4	1633.927999	15454	40.2571	1.56397	FALSE	49.07	Cas9-Cas9	KGILQTVK	K1(DSSO)	1	Cas9	739	LSKSR	K3(DSSO)	3	Cas9	222	15454	20190423_QExHFX4_RSLC5_Beveridge_Clausen_IMP_DSSO_alone.raw	F1
FALSE	HKPENIVIEMAR-YDENDKLIR	DSSO	Intra	MS2	MS2	1	1	70	70	694.591431	4	2775.343893	24943	58.6149	0.04803	FALSE	84.95	Cas9-Cas9	HKPENIVIEMAR	K2(DSSO);M10(Oxidation)	2	Cas9	759	YDENDKLIR	K6(DSSO)	6	Cas9	952	24943	20190423_QExHFX4_RSLC5_Beveridge_Clausen_IMP_DSSO_alone.raw	F1
FALSE	YDENDKLIR-FDNLTKAER	DSSO	Intra	MS2	MS2	1	1	67.89	67.89	806.052856	3	2416.144016	28354	64.8315	0.37242	FALSE	61.09	Cas9-Cas9	YDENDKLIR	K6(DSSO)	6	Cas9	952	FDNLTKAER	K6(DSSO)	6	Cas9	906	28354	20190423_QExHFX4_RSLC5_Beveridge_Clausen_IMP_DSSO_alone.raw	F1
FALSE	SEQEIGKATAK-ESILPKR	DSSO	Intra	MS2	MS2	1	1	67.76	67.76	721.044678	3	2161.11948	19239	47.7475	-1.1898	FALSE	50.07	Cas9-Cas9	SEQEIGKATAK	K7(DSSO)	7	Cas9	1035	ESILPKR	K6(DSSO)	6	Cas9	1117	19239	20190423_QExHFX4_RSLC5_Beveridge_Clausen_IMP_DSSO_alone.raw	F1
FALSE	MIAKSEQEIGK-VKYVTEGMR	DSSO	Intra	MS2	MS2	1	1	66.99	66.99	619.058838	4	2473.213522	22911	54.7302	0.00301	FALSE	61.04	Cas9-Cas9	MIAKSEQEIGK	K4(DSSO)	4	Cas9	1028	VKYVTEGMR	K2(DSSO)	2	Cas9	532	22911	20190423_QExHFX4_RSLC5_Beveridge_Clausen_IMP_DSSO_alone.raw	F1
FALSE	LVDSTDKADLR-GQKNSR	DSSO	Intra	MS2	MS2	1	1	66.56	66.56	693.67572	3	2079.012608	13976	37.1577	0.43312	FALSE	39.46	Cas9-Cas9	LVDSTDKADLR	K7(DSSO)	7	Cas9	152	GQKNSR	K3(DSSO)	3	Cas9	779	13976	20190423_QExHFX4_RSLC5_Beveridge_Clausen_IMP_DSSO_alone.raw	F1
FALSE	LVDSTDKADLR-GQKNSR	DSSO	Intra	MS2	MS2	1	1	66.56	66.56	693.677063	3	2079.016636	14038	37.2792	-1.50543	FALSE	39.46	Cas9-Cas9	LVDSTDKADLR	K7(DSSO)	7	Cas9	152	GQKNSR	K3(DSSO)	3	Cas9	779	14038	20190423_QExHFX4_RSLC5_Beveridge_Clausen_IMP_DSSO_alone.raw	F1
FALSE	LENLIAQLPGEKK-LKGSPEDNEQK	DSSO	Intra	MS2	MS2	1	1	65.8	65.8	952.155701	3	2854.452549	29224	66.3677	-0.80028	FALSE	61.04	Cas9-Cas9	LENLIAQLPGEKK	K12(DSSO)	12	Cas9	237	LKGSPEDNEQK	K2(DSSO)	2	Cas9	1250	29224	20190423_QExHFX4_RSLC5_Beveridge_Clausen_IMP_DSSO_alone.raw	F1
FALSE	LKGSPEDNEQK-IIKDK	DSSO	Intra	MS2	MS2	1	1	65.44	23.48	673.341614	3	2018.010288	12125	32.9195	0.37667	FALSE	73.05	Cas9-Cas9	LKGSPEDNEQK	K2(DSSO)	2	Cas9	1250	IIKDK	K3(DSSO)	3	Cas9	606	12125	20190423_QExHFX4_RSLC5_Beveridge_Clausen_IMP_DSSO_alone.raw	F1
FALSE	IIKDK-LKSVK	DSSO	Intra	MS2	MS2	1	1	65.44	35.56	449.928436	3	1347.770756	15730	40.801	15.47714	FALSE	45.23	Cas9-Cas9	IIKDK	K3(DSSO)	3	Cas9	606	LKSVK	K2(DSSO)	2	Cas9	1162	15730	20190423_QExHFX4_RSLC5_Beveridge_Clausen_IMP_DSSO_alone.raw	F1
FALSE	MTNFDKNLPNEK-SKLVSDFR	DSSO	Intra	MS2	MS2	1	1	65.33	65.33	640.559936	4	2559.217916	29982	67.7229	1.51255	FALSE	39.46	Cas9-Cas9	MTNFDKNLPNEK	K6(DSSO)	6	Cas9	504	SKLVSDFR	K2(DSSO)	2	Cas9	965	29982	20190423_QExHFX4_RSLC5_Beveridge_Clausen_IMP_DSSO_alone.raw	F1
FALSE	MTNFDKNLPNEK-SKLVSDFR	DSSO	Intra	MS2	MS2	1	1	65.33	65.33	859.074341	3	2575.208469	29446	66.7611	3.19751	FALSE	54.03	Cas9-Cas9	MTNFDKNLPNEK	M1(Oxidation);K6(DSSO)	6	Cas9	504	SKLVSDFR	K2(DSSO)	2	Cas9	965	29446	20190423_QExHFX4_RSLC5_Beveridge_Clausen_IMP_DSSO_alone.raw	F1
FALSE	VLSAYNKHR-KLVDSTDK	DSSO	Intra	MS2	MS2	1	1	65.33	65.33	538.276916	4	2150.085836	14339	37.9087	2.41653	FALSE	42.1	Cas9-Cas9	VLSAYNKHR	K7(DSSO)	7	Cas9	1300	KLVDSTDK	K1(DSSO)	1	Cas9	145	14339	20190423_QExHFX4_RSLC5_Beveridge_Clausen_IMP_DSSO_alone.raw	F1
FALSE	MTNFDKNLPNEK-SKLVSDFR	DSSO	Intra	MS2	MS2	1	1	65.33	65.33	853.7453	3	2559.221348	29691	67.1974	0.17122	FALSE	49.07	Cas9-Cas9	MTNFDKNLPNEK	K6(DSSO)	6	Cas9	504	SKLVSDFR	K2(DSSO)	2	Cas9	965	29691	20190423_QExHFX4_RSLC5_Beveridge_Clausen_IMP_DSSO_alone.raw	F1
FALSE	MIAKSEQEIGK-YDENDKLIR	DSSO	Intra	MS2	MS2	1	1	65.26	64.35	643.813965	4	2572.23403	23091	55.0506	-2.76091	FALSE	61.04	Cas9-Cas9	MIAKSEQEIGK	M1(Oxidation);K4(DSSO)	4	Cas9	1028	YDENDKLIR	K6(DSSO)	6	Cas9	952	23091	20190423_QExHFX4_RSLC5_Beveridge_Clausen_IMP_DSSO_alone.raw	F1
FALSE	MTNFDKNLPNEK-QQLPEKYK	DSSO	Intra	MS2	MS2	1	1	64.56	64.56	886.425964	3	2657.26334	25033	58.7712	-1.79755	FALSE	49.07	Cas9-Cas9	MTNFDKNLPNEK	M1(Oxidation);K6(DSSO)	6	Cas9	504	QQLPEKYK	K6(DSSO)	6	Cas9	350	25033	20190423_QExHFX4_RSLC5_Beveridge_Clausen_IMP_DSSO_alone.raw	F1
FALSE	KFDNLTK-SDKNR	DSSO	Intra	MS2	MS2	1	1	64.28	64.28	547.93512	3	1641.790806	14143	37.4781	-0.43225	FALSE	49.07	Cas9-Cas9	KFDNLTK	K1(DSSO)	1	Cas9	900	SDKNR	K3(DSSO)	3	Cas9	866	14143	20190423_QExHFX4_RSLC5_Beveridge_Clausen_IMP_DSSO_alone.raw	F1
FALSE	NSDKLIAR-KDLIIK	DSSO	Intra	MS2	MS2	1	1	64.21	26.34	601.67157	3	1803.000156	24070	56.8492	2.38072	FALSE	61.04	Cas9-Cas9	NSDKLIAR	K4(DSSO)	4	Cas9	1122	KDLIIK	K1(DSSO)	1	Cas9	1196	24070	20190423_QExHFX4_RSLC5_Beveridge_Clausen_IMP_DSSO_alone.raw	F1
FALSE	MTNFDKNLPNEK-SKLVSDFR	DSSO	Intra	MS2	MS2	1	1	64	64	853.745422	3	2559.221714	30215	68.1362	0.02807	FALSE	42.1	Cas9-Cas9	MTNFDKNLPNEK	K6(DSSO)	6	Cas9	504	SKLVSDFR	K2(DSSO)	2	Cas9	965	30215	20190423_QExHFX4_RSLC5_Beveridge_Clausen_IMP_DSSO_alone.raw	F1
FALSE	MTNFDKNLPNEK-SKLVSDFR	DSSO	Intra	MS2	MS2	1	1	64	64	853.746643	3	2559.225376	29401	66.6806	-1.40344	FALSE	54.03	Cas9-Cas9	MTNFDKNLPNEK	K6(DSSO)	6	Cas9	504	SKLVSDFR	K2(DSSO)	2	Cas9	965	29401	20190423_QExHFX4_RSLC5_Beveridge_Clausen_IMP_DSSO_alone.raw	F1
FALSE	IEKILTFR-KLVDSTDK	DSSO	Intra	MS2	MS2	1	1	64	42.7	694.706421	3	2082.10471	29114	66.173	5.0019	FALSE	49.07	Cas9-Cas9	IEKILTFR	K3(DSSO)	3	Cas9	446	KLVDSTDK	K1(DSSO)	1	Cas9	145	29114	20190423_QExHFX4_RSLC5_Beveridge_Clausen_IMP_DSSO_alone.raw	F1
FALSE	KSEETITPWNFEEVVDK-SKLVSDFR	DSSO	Intra	MS2	MS2	1	1	64	64	1053.842895	3	3159.514133	43584	92.936	1.56397	FALSE	54.03	Cas9-Cas9	KSEETITPWNFEEVVDK	K1(DSSO)	1	Cas9	472	SKLVSDFR	K2(DSSO)	2	Cas9	965	43584	20190423_QExHFX4_RSLC5_Beveridge_Clausen_IMP_DSSO_alone.raw	F1
FALSE	MIAKSEQEIGK-YDENDKLIR	DSSO	Intra	MS2	MS2	1	1	63.64	56.25	858.080017	3	2572.225498	24956	58.6424	0.55716	FALSE	49.07	Cas9-Cas9	MIAKSEQEIGK	M1(Oxidation);K4(DSSO)	4	Cas9	1028	YDENDKLIR	K6(DSSO)	6	Cas9	952	24956	20190423_QExHFX4_RSLC5_Beveridge_Clausen_IMP_DSSO_alone.raw	F1
FALSE	VNTEITKAPLSASMIK-SEQEIGKATAK	DSSO	Intra	MS2	MS2	1	1	63.53	63.53	760.142029	4	3037.546286	28767	65.5528	-1.02288	FALSE	54.03	Cas9-Cas9	VNTEITKAPLSASMIK	K7(DSSO);M14(Oxidation)	7	Cas9	318	SEQEIGKATAK	K7(DSSO)	7	Cas9	1035	28767	20190423_QExHFX4_RSLC5_Beveridge_Clausen_IMP_DSSO_alone.raw	F1
FALSE	VLSAYNKHR-KLVDSTDK	DSSO	Intra	MS2	MS2	1	1	63.44	63.44	717.365356	3	2150.081516	14335	37.9011	4.42671	FALSE	61.04	Cas9-Cas9	VLSAYNKHR	K7(DSSO)	7	Cas9	1300	KLVDSTDK	K1(DSSO)	1	Cas9	145	14335	20190423_QExHFX4_RSLC5_Beveridge_Clausen_IMP_DSSO_alone.raw	F1
FALSE	LVDSTDKADLR-GQKNSR	DSSO	Intra	MS2	MS2	1	1	63.05	63.05	693.675964	3	2079.01334	14508	38.2952	0.08066	FALSE	42.1	Cas9-Cas9	LVDSTDKADLR	K7(DSSO)	7	Cas9	152	GQKNSR	K3(DSSO)	3	Cas9	779	14508	20190423_QExHFX4_RSLC5_Beveridge_Clausen_IMP_DSSO_alone.raw	F1
FALSE	QEDFYPFLKDNR-VKYVTEGMR	DSSO	Intra	MS2	MS2	1	1	62.84	62.84	937.77594	3	2811.313267	36780	80.0082	-0.57051	FALSE	54.03	Cas9-Cas9	QEDFYPFLKDNR	K9(DSSO)	9	Cas9	438	VKYVTEGMR	K2(DSSO)	2	Cas9	532	36780	20190423_QExHFX4_RSLC5_Beveridge_Clausen_IMP_DSSO_alone.raw	F1
FALSE	SEQEIGKATAK-FKVLGNTDR	DSSO	Intra	MS2	MS2	1	1	62.84	62.84	790.063599	3	2368.176243	21556	52.2083	2.13689	FALSE	54.03	Cas9-Cas9	SEQEIGKATAK	K7(DSSO)	7	Cas9	1035	FKVLGNTDR	K2(DSSO)	2	Cas9	37	21556	20190423_QExHFX4_RSLC5_Beveridge_Clausen_IMP_DSSO_alone.raw	F1
FALSE	SEQEIGKATAK-FKVLGNTDR	DSSO	Intra	MS2	MS2	1	1	62.84	62.84	790.062866	3	2368.174046	22187	53.3691	3.06511	FALSE	61.04	Cas9-Cas9	SEQEIGKATAK	K7(DSSO)	7	Cas9	1035	FKVLGNTDR	K2(DSSO)	2	Cas9	37	22187	20190423_QExHFX4_RSLC5_Beveridge_Clausen_IMP_DSSO_alone.raw	F1
FALSE	HKPENIVIEMAR-YDENDKLIR	DSSO	Intra	MS2	MS2	1	1	62.66	60.86	694.591431	4	2775.343893	29986	67.7301	0.04803	FALSE	69.9	Cas9-Cas9	HKPENIVIEMAR	K2(DSSO);M10(Oxidation)	2	Cas9	759	YDENDKLIR	K6(DSSO)	6	Cas9	952	29986	20190423_QExHFX4_RSLC5_Beveridge_Clausen_IMP_DSSO_alone.raw	F1
FALSE	VMKQLK-AGFIKR	DSSO	Intra	MS2	MS2	1	1	62.39	62.39	537.629394	3	1610.873631	17668	44.7071	1.27363	FALSE	49.07	Cas9-Cas9	VMKQLK	M2(Oxidation);K3(DSSO)	3	Cas9	653	AGFIKR	K5(DSSO)	5	Cas9	922	17668	20190423_QExHFX4_RSLC5_Beveridge_Clausen_IMP_DSSO_alone.raw	F1
FALSE	KGILQTVK-KDLIIK	DSSO	Intra	MS2	MS2	1	1	62.09	31.99	444.020111	4	1773.058615	25965	60.4712	-1.80313	FALSE	54.03	Cas9-Cas9	KGILQTVK	K1(DSSO)	1	Cas9	739	KDLIIK	K1(DSSO)	1	Cas9	1196	25965	20190423_QExHFX4_RSLC5_Beveridge_Clausen_IMP_DSSO_alone.raw	F1
FALSE	VMKQLK-GYKEVK	DSSO	Intra	MS2	MS2	1	1	62.09	54.12	542.958923	3	1626.862217	14353	37.9412	-1.75589	FALSE	49.07	Cas9-Cas9	VMKQLK	K3(DSSO)	3	Cas9	653	GYKEVK	K3(DSSO)	3	Cas9	1192	14353	20190423_QExHFX4_RSLC5_Beveridge_Clausen_IMP_DSSO_alone.raw	F1
FALSE	DWDPKK-IIKDK	DSSO	Intra	MS2	MS2	1	1	61.26	38.89	521.269592	3	1561.794224	17861	45.0758	-0.74775	FALSE	61.04	Cas9-Cas9	DWDPKK	K5(DSSO)	5	Cas9	1133	IIKDK	K3(DSSO)	3	Cas9	606	17861	20190423_QExHFX4_RSLC5_Beveridge_Clausen_IMP_DSSO_alone.raw	F1
FALSE	LKGSPEDNEQK-IIKDK	DSSO	Intra	MS2	MS2	1	1	61.26	22.94	505.258484	4	2018.012106	11922	32.4188	-0.52447	FALSE	54.03	Cas9-Cas9	LKGSPEDNEQK	K2(DSSO)	2	Cas9	1250	IIKDK	K3(DSSO)	3	Cas9	606	11922	20190423_QExHFX4_RSLC5_Beveridge_Clausen_IMP_DSSO_alone.raw	F1
FALSE	LKGSPEDNEQK-IIKDK	DSSO	Intra	MS2	MS2	1	1	60.87	27.33	673.341858	3	2018.011021	11919	32.4126	0.01355	FALSE	73.05	Cas9-Cas9	LKGSPEDNEQK	K2(DSSO)	2	Cas9	1250	IIKDK	K3(DSSO)	3	Cas9	606	11919	20190423_QExHFX4_RSLC5_Beveridge_Clausen_IMP_DSSO_alone.raw	F1
FALSE	APLSASMIKR-KFDNLTK	DSSO	Intra	MS2	MS2	1	1	59.75	59.75	528.776855	4	2112.085592	23461	55.7128	-1.33536	FALSE	69.9	Cas9-Cas9	APLSASMIKR	M7(Oxidation);K9(DSSO)	9	Cas9	327	KFDNLTK	K1(DSSO)	1	Cas9	900	23461	20190423_QExHFX4_RSLC5_Beveridge_Clausen_IMP_DSSO_alone.raw	F1
FALSE	KDFQFYK-GQKNSR	DSSO	Intra	MS2	MS2	1	1	59.03	59.03	607.958862	3	1821.862034	17808	44.9792	-1.75137	FALSE	39.46	Cas9-Cas9	KDFQFYK	K1(DSSO)	1	Cas9	972	GQKNSR	K3(DSSO)	3	Cas9	779	17808	20190423_QExHFX4_RSLC5_Beveridge_Clausen_IMP_DSSO_alone.raw	F1
FALSE	LPKYSLFELENGR-KFDNLTK	DSSO	Intra	MS2	MS2	1	1	59.03	59.03	647.83197	4	2588.306051	38496	83.1463	0.17414	FALSE	54.03	Cas9-Cas9	LPKYSLFELENGR	K3(DSSO)	3	Cas9	1204	KFDNLTK	K1(DSSO)	1	Cas9	900	38496	20190423_QExHFX4_RSLC5_Beveridge_Clausen_IMP_DSSO_alone.raw	F1
FALSE	VLSAYNKHR-KLVDSTDK	DSSO	Intra	MS2	MS2	1	1	58.66	58.66	717.365478	3	2150.081882	13855	36.8946	4.25631	FALSE	54.03	Cas9-Cas9	VLSAYNKHR	K7(DSSO)	7	Cas9	1300	KLVDSTDK	K1(DSSO)	1	Cas9	145	13855	20190423_QExHFX4_RSLC5_Beveridge_Clausen_IMP_DSSO_alone.raw	F1
FALSE	VLSAYNKHR-KLVDSTDK	DSSO	Intra	MS2	MS2	1	1	58.66	52.21	538.279419	4	2150.095846	14104	37.3995	-2.24116	FALSE	39.46	Cas9-Cas9	VLSAYNKHR	K7(DSSO)	7	Cas9	1300	KLVDSTDK	K1(DSSO)	1	Cas9	145	14104	20190423_QExHFX4_RSLC5_Beveridge_Clausen_IMP_DSSO_alone.raw	F1
FALSE	FKVLGNTDR-KMIAK	DSSO	Intra	MS2	MS2	1	1	58.11	58.11	599.650452	3	1796.936802	19422	48.1432	1.6347	FALSE	54.03	Cas9-Cas9	FKVLGNTDR	K2(DSSO)	2	Cas9	37	KMIAK	K1(DSSO)	1	Cas9	1024	19422	20190423_QExHFX4_RSLC5_Beveridge_Clausen_IMP_DSSO_alone.raw	F1
FALSE	AGFIKR-GQKNSR	DSSO	Intra	MS2	MS2	1	1	57.71	57.71	513.268005	3	1537.789463	10217	28.0406	0.59105	FALSE	37.17	Cas9-Cas9	AGFIKR	K5(DSSO)	5	Cas9	922	GQKNSR	K3(DSSO)	3	Cas9	779	10217	20190423_QExHFX4_RSLC5_Beveridge_Clausen_IMP_DSSO_alone.raw	F1
FALSE	SDNVPSEEVVKK-LVDSTDKADLR	DSSO	Intra	MS2	MS2	1	1	57.47	57.47	907.459167	3	2720.362949	24624	57.9555	-12.3074	FALSE	54.03	Cas9-Cas9	SDNVPSEEVVKK	K11(DSSO)	11	Cas9	881	LVDSTDKADLR	K7(DSSO)	7	Cas9	152	24624	20190423_QExHFX4_RSLC5_Beveridge_Clausen_IMP_DSSO_alone.raw	F1
FALSE	LKGSPEDNEQK-LKSVK	DSSO	Intra	MS2	MS2	1	1	56.99	46.34	494.755951	4	1976.001974	11615	31.6739	-0.75479	FALSE	45.23	Cas9-Cas9	LKGSPEDNEQK	K2(DSSO)	2	Cas9	1250	LKSVK	K2(DSSO)	2	Cas9	1162	11615	20190423_QExHFX4_RSLC5_Beveridge_Clausen_IMP_DSSO_alone.raw	F1
FALSE	YPKLESEFVYGDYK-IIKDK	DSSO	Intra	MS2	MS2	1	1	56.99	34.62	628.566467	4	2511.244039	32842	72.8287	-3.06066	FALSE	49.07	Cas9-Cas9	YPKLESEFVYGDYK	K3(DSSO)	3	Cas9	1007	IIKDK	K3(DSSO)	3	Cas9	606	32842	20190423_QExHFX4_RSLC5_Beveridge_Clausen_IMP_DSSO_alone.raw	F1
FALSE	GKSDNVPSEEVVK-VPSKK	DSSO	Intra	MS2	MS2	1	1	56.94	56.94	701.693725	3	2103.066624	15168	39.7045	-1.33767	FALSE	54.03	Cas9-Cas9	GKSDNVPSEEVVK	K2(DSSO)	2	Cas9	870	VPSKK	K4(DSSO)	4	Cas9	34	15168	20190423_QExHFX4_RSLC5_Beveridge_Clausen_IMP_DSSO_alone.raw	F1
FALSE	GGLSELDKAGFIK-KVTVK	DSSO	Intra	MS2	MS2	1	1	56.94	37.54	689.378479	3	2066.120884	28854	65.7086	-0.32901	FALSE	61.04	Cas9-Cas9	GGLSELDKAGFIK	K8(DSSO)	8	Cas9	917	KVTVK	K1(DSSO)	1	Cas9	562	28854	20190423_QExHFX4_RSLC5_Beveridge_Clausen_IMP_DSSO_alone.raw	F1
FALSE	VKYVTEGMR-VPSKK	DSSO	Intra	MS2	MS2	1	1	56.94	56.94	605.312378	3	1813.922581	12801	34.5008	-2.15829	FALSE	54.03	Cas9-Cas9	VKYVTEGMR	K2(DSSO);M8(Oxidation)	2	Cas9	532	VPSKK	K4(DSSO)	4	Cas9	34	12801	20190423_QExHFX4_RSLC5_Beveridge_Clausen_IMP_DSSO_alone.raw	F1
FALSE	KFDNLTK-SDKNR	DSSO	Intra	MS2	MS2	1	1	56.94	56.94	547.93457	3	1641.789158	13197	35.4258	0.57212	FALSE	49.07	Cas9-Cas9	KFDNLTK	K1(DSSO)	1	Cas9	900	SDKNR	K3(DSSO)	3	Cas9	866	13197	20190423_QExHFX4_RSLC5_Beveridge_Clausen_IMP_DSSO_alone.raw	F1
FALSE	NSDKLIAR-MKNYWR	DSSO	Intra	MS2	MS2	1	1	56.47	56.47	657.657349	3	1970.957493	23852	56.445	0.01026	FALSE	49.07	Cas9-Cas9	NSDKLIAR	K4(DSSO)	4	Cas9	1122	MKNYWR	K2(DSSO)	2	Cas9	884	23852	20190423_QExHFX4_RSLC5_Beveridge_Clausen_IMP_DSSO_alone.raw	F1
FALSE	SSFEKNPIDFLEAK-KLVDSTDK	DSSO	Intra	MS2	MS2	1	1	56.09	56.09	896.441467	3	2687.309849	38743	83.6389	0.81593	FALSE	45.23	Cas9-Cas9	SSFEKNPIDFLEAK	K5(DSSO)	5	Cas9	1180	KLVDSTDK	K1(DSSO)	1	Cas9	145	38743	20190423_QExHFX4_RSLC5_Beveridge_Clausen_IMP_DSSO_alone.raw	F1
FALSE	HKPENIVIEMAR-MIAKSEQEIGK	DSSO	Intra	MS2	MS2	1	1	56.09	51.18	711.607605	4	2843.40859	24657	58.0119	0.49503	FALSE	73.05	Cas9-Cas9	HKPENIVIEMAR	K2(DSSO)	2	Cas9	759	MIAKSEQEIGK	M1(Oxidation);K4(DSSO)	4	Cas9	1028	24657	20190423_QExHFX4_RSLC5_Beveridge_Clausen_IMP_DSSO_alone.raw	F1
FALSE	IIKDK-LKSVK	DSSO	Intra	MS2	MS2	1	1	55.6	30.02	449.935333	3	1347.791447	10786	29.5454	0.11394	FALSE	42.1	Cas9-Cas9	IIKDK	K3(DSSO)	3	Cas9	606	LKSVK	K2(DSSO)	2	Cas9	1162	10786	20190423_QExHFX4_RSLC5_Beveridge_Clausen_IMP_DSSO_alone.raw	F1
FALSE	FIKPILEK-SDKNR	DSSO	Intra	MS2	MS2	1	1	55.6	55.6	441.738922	4	1763.933859	20638	50.3936	1.23304	FALSE	49.07	Cas9-Cas9	FIKPILEK	K3(DSSO)	3	Cas9	381	SDKNR	K3(DSSO)	3	Cas9	866	20638	20190423_QExHFX4_RSLC5_Beveridge_Clausen_IMP_DSSO_alone.raw	F1
FALSE	SDNVPSEEVVKK-KDFQFYK	DSSO	Intra	MS2	MS2	1	1	55.52	55.52	821.730408	3	2463.17667	27798	63.7978	-0.75187	FALSE	61.04	Cas9-Cas9	SDNVPSEEVVKK	K11(DSSO)	11	Cas9	881	KDFQFYK	K1(DSSO)	1	Cas9	972	27798	20190423_QExHFX4_RSLC5_Beveridge_Clausen_IMP_DSSO_alone.raw	F1
FALSE	KDFQFYK-GYKEVK	DSSO	Intra	MS2	MS2	1	1	55.52	55.52	619.302124	3	1855.891819	23993	56.6841	0.90573	FALSE	33.37	Cas9-Cas9	KDFQFYK	K1(DSSO)	1	Cas9	972	GYKEVK	K3(DSSO)	3	Cas9	1192	23993	20190423_QExHFX4_RSLC5_Beveridge_Clausen_IMP_DSSO_alone.raw	F1
FALSE	VMKQLK-AGFIKR	DSSO	Intra	MS2	MS2	1	1	55.13	55.13	537.629822	3	1610.874912	15355	40.0475	0.47745	FALSE	49.07	Cas9-Cas9	VMKQLK	M2(Oxidation);K3(DSSO)	3	Cas9	653	AGFIKR	K5(DSSO)	5	Cas9	922	15355	20190423_QExHFX4_RSLC5_Beveridge_Clausen_IMP_DSSO_alone.raw	F1
FALSE	VMKQLK-AGFIKR	DSSO	Intra	MS2	MS2	1	1	55.13	55.13	532.299621	3	1594.884312	17657	44.6879	-2.22439	FALSE	49.07	Cas9-Cas9	VMKQLK	K3(DSSO)	3	Cas9	653	AGFIKR	K5(DSSO)	5	Cas9	922	17657	20190423_QExHFX4_RSLC5_Beveridge_Clausen_IMP_DSSO_alone.raw	F1
FALSE	LVDSTDKADLR-GQKNSR	DSSO	Intra	MS2	MS2	1	1	55.13	51.97	693.674805	3	2079.009861	16061	41.4722	1.75486	FALSE	49.07	Cas9-Cas9	LVDSTDKADLR	K7(DSSO)	7	Cas9	152	GQKNSR	K3(DSSO)	3	Cas9	779	16061	20190423_QExHFX4_RSLC5_Beveridge_Clausen_IMP_DSSO_alone.raw	F1
FALSE	KDFQFYK-AGFIKR	DSSO	Intra	MS2	MS2	1	1	55.13	55.13	456.734588	4	1823.916525	27828	63.8547	-0.88958	FALSE	49.07	Cas9-Cas9	KDFQFYK	K1(DSSO)	1	Cas9	972	AGFIKR	K5(DSSO)	5	Cas9	922	27828	20190423_QExHFX4_RSLC5_Beveridge_Clausen_IMP_DSSO_alone.raw	F1
FALSE	KDFQFYK-AGFIKR	DSSO	Intra	MS2	MS2	1	1	55.13	55.13	608.639099	3	1823.902744	27819	63.835	6.67005	FALSE	45.23	Cas9-Cas9	KDFQFYK	K1(DSSO)	1	Cas9	972	AGFIKR	K5(DSSO)	5	Cas9	922	27819	20190423_QExHFX4_RSLC5_Beveridge_Clausen_IMP_DSSO_alone.raw	F1
FALSE	FIKPILEK-KFDNLTK	DSSO	Intra	MS2	MS2	1	1	54.89	54.89	670.704834	3	2010.099949	30232	68.1668	-0.96381	FALSE	61.04	Cas9-Cas9	FIKPILEK	K3(DSSO)	3	Cas9	381	KFDNLTK	K1(DSSO)	1	Cas9	900	30232	20190423_QExHFX4_RSLC5_Beveridge_Clausen_IMP_DSSO_alone.raw	F1
FALSE	HKPENIVIEMAR-YDENDKLIR	DSSO	Intra	MS2	MS2	1	1	54.76	48.08	920.455322	3	2759.351414	30274	68.2411	-0.83461	FALSE	54.03	Cas9-Cas9	HKPENIVIEMAR	K2(DSSO)	2	Cas9	759	YDENDKLIR	K6(DSSO)	6	Cas9	952	30274	20190423_QExHFX4_RSLC5_Beveridge_Clausen_IMP_DSSO_alone.raw	F1
FALSE	GKSDNVPSEEVVK-VPSKK	DSSO	Intra	MS2	MS2	1	1	53.48	53.48	701.692139	3	2103.061863	15249	39.851	0.92713	FALSE	54.03	Cas9-Cas9	GKSDNVPSEEVVK	K2(DSSO)	2	Cas9	870	VPSKK	K4(DSSO)	4	Cas9	34	15249	20190423_QExHFX4_RSLC5_Beveridge_Clausen_IMP_DSSO_alone.raw	F1
FALSE	MTNFDKNLPNEK-SKLVSDFR	DSSO	Intra	MS2	MS2	1	1	53.47	53.47	859.078369	3	2575.220554	28079	64.3437	-1.49713	FALSE	39.46	Cas9-Cas9	MTNFDKNLPNEK	M1(Oxidation);K6(DSSO)	6	Cas9	504	SKLVSDFR	K2(DSSO)	2	Cas9	965	28079	20190423_QExHFX4_RSLC5_Beveridge_Clausen_IMP_DSSO_alone.raw	F1
FALSE	VMKQLK-GQKNSR	DSSO	Intra	MS2	MS2	1	1	53.23	53.23	536.945007	3	1608.820469	8947	24.6012	-0.52638	FALSE	39.46	Cas9-Cas9	VMKQLK	M2(Oxidation);K3(DSSO)	3	Cas9	653	GQKNSR	K3(DSSO)	3	Cas9	779	8947	20190423_QExHFX4_RSLC5_Beveridge_Clausen_IMP_DSSO_alone.raw	F1
FALSE	IEEGIKELGSQILK-KLVDSTDK	DSSO	Intra	MS2	MS2	1	1	52.84	52.84	655.599487	4	2619.37612	36296	79.1233	1.37747	FALSE	69.9	Cas9-Cas9	IEEGIKELGSQILK	K6(DSSO)	6	Cas9	793	KLVDSTDK	K1(DSSO)	1	Cas9	145	36296	20190423_QExHFX4_RSLC5_Beveridge_Clausen_IMP_DSSO_alone.raw	F1
FALSE	KFDNLTK-SDKNR	DSSO	Intra	MS2	MS2	1	1	52.68	52.68	411.202759	4	1641.789205	12846	34.6125	0.54311	FALSE	61.04	Cas9-Cas9	KFDNLTK	K1(DSSO)	1	Cas9	900	SDKNR	K3(DSSO)	3	Cas9	866	12846	20190423_QExHFX4_RSLC5_Beveridge_Clausen_IMP_DSSO_alone.raw	F1
FALSE	KFDNLTK-SDKNR	DSSO	Intra	MS2	MS2	1	1	52.68	52.68	411.203338	4	1641.791525	14121	37.4327	-0.87044	FALSE	42.1	Cas9-Cas9	KFDNLTK	K1(DSSO)	1	Cas9	900	SDKNR	K3(DSSO)	3	Cas9	866	14121	20190423_QExHFX4_RSLC5_Beveridge_Clausen_IMP_DSSO_alone.raw	F1
FALSE	LKGSPEDNEQK-IIKDK	DSSO	Intra	MS2	MS2	1	1	52.68	30.61	505.258362	4	2018.011618	11709	31.9195	-0.28239	FALSE	54.03	Cas9-Cas9	LKGSPEDNEQK	K2(DSSO)	2	Cas9	1250	IIKDK	K3(DSSO)	3	Cas9	606	11709	20190423_QExHFX4_RSLC5_Beveridge_Clausen_IMP_DSSO_alone.raw	F1
FALSE	MKNYWR-LSKSR	DSSO	Intra	MS2	MS2	1	1	52.68	52.68	548.937988	3	1644.799412	16829	43.016	-0.55881	FALSE	49.07	Cas9-Cas9	MKNYWR	K2(DSSO)	2	Cas9	884	LSKSR	K3(DSSO)	3	Cas9	222	16829	20190423_QExHFX4_RSLC5_Beveridge_Clausen_IMP_DSSO_alone.raw	F1
FALSE	MTNFDKNLPNEK-QQLPEKYK	DSSO	Intra	MS2	MS2	1	1	52.23	52.23	886.426514	3	2657.264988	23529	55.8448	-2.41795	FALSE	76.14	Cas9-Cas9	MTNFDKNLPNEK	M1(Oxidation);K6(DSSO)	6	Cas9	504	QQLPEKYK	K6(DSSO)	6	Cas9	350	23529	20190423_QExHFX4_RSLC5_Beveridge_Clausen_IMP_DSSO_alone.raw	F1
FALSE	QSGKTILDFLK-DKQSGK	DSSO	Intra	MS2	MS2	1	1	51.53	51.53	690.358948	3	2069.06229	36053	78.6658	-1.91372	FALSE	61.04	Cas9-Cas9	QSGKTILDFLK	K4(DSSO)	4	Cas9	681	DKQSGK	K2(DSSO)	2	Cas9	677	36053	20190423_QExHFX4_RSLC5_Beveridge_Clausen_IMP_DSSO_alone.raw	F1
FALSE	LKGSPEDNEQK-IIKDK	DSSO	Intra	MS2	MS2	1	1	51	12.82	673.340515	3	2018.006992	13634	36.4405	2.01073	FALSE	73.05	Cas9-Cas9	LKGSPEDNEQK	K2(DSSO)	2	Cas9	1250	IIKDK	K3(DSSO)	3	Cas9	606	13634	20190423_QExHFX4_RSLC5_Beveridge_Clausen_IMP_DSSO_alone.raw	F1
FALSE	YPKLESEFVYGDYK-IIKDK	DSSO	Intra	MS2	MS2	1	1	51	41.71	628.563476	4	2511.232077	32571	72.3238	1.70499	FALSE	49.07	Cas9-Cas9	YPKLESEFVYGDYK	K3(DSSO)	3	Cas9	1007	IIKDK	K3(DSSO)	3	Cas9	606	32571	20190423_QExHFX4_RSLC5_Beveridge_Clausen_IMP_DSSO_alone.raw	F1
FALSE	QLKEDYFK-EKIEK	DSSO	Intra	MS2	MS2	1	1	51	51	625.313843	3	1873.926975	20557	50.2561	-0.95154	FALSE	49.07	Cas9-Cas9	QLKEDYFK	K3(DSSO)	3	Cas9	569	EKIEK	K2(DSSO)	2	Cas9	443	20557	20190423_QExHFX4_RSLC5_Beveridge_Clausen_IMP_DSSO_alone.raw	F1
FALSE	QLKEDYFK-EKIEK	DSSO	Intra	MS2	MS2	1	1	51	51	625.313721	3	1873.926609	20476	50.1037	-0.75601	FALSE	49.07	Cas9-Cas9	QLKEDYFK	K3(DSSO)	3	Cas9	569	EKIEK	K2(DSSO)	2	Cas9	443	20476	20190423_QExHFX4_RSLC5_Beveridge_Clausen_IMP_DSSO_alone.raw	F1
FALSE	GKSDNVPSEEVVK-VPSKK	DSSO	Intra	MS2	MS2	1	1	51	51	701.693603	3	2103.066257	15285	39.9171	-1.16345	FALSE	61.04	Cas9-Cas9	GKSDNVPSEEVVK	K2(DSSO)	2	Cas9	870	VPSKK	K4(DSSO)	4	Cas9	34	15285	20190423_QExHFX4_RSLC5_Beveridge_Clausen_IMP_DSSO_alone.raw	F1
FALSE	GKSDNVPSEEVVK-VPSKK	DSSO	Intra	MS2	MS2	1	1	51	51	701.693603	3	2103.066257	15261	39.8725	-1.16345	FALSE	49.07	Cas9-Cas9	GKSDNVPSEEVVK	K2(DSSO)	2	Cas9	870	VPSKK	K4(DSSO)	4	Cas9	34	15261	20190423_QExHFX4_RSLC5_Beveridge_Clausen_IMP_DSSO_alone.raw	F1
FALSE	LKGSPEDNEQK-IIKDK	DSSO	Intra	MS2	MS2	1	1	51	20.37	673.342773	3	2018.013767	11706	31.9111	-1.34817	FALSE	54.03	Cas9-Cas9	LKGSPEDNEQK	K2(DSSO)	2	Cas9	1250	IIKDK	K3(DSSO)	3	Cas9	606	11706	20190423_QExHFX4_RSLC5_Beveridge_Clausen_IMP_DSSO_alone.raw	F1
FALSE	MIAKSEQEIGK-LVDSTDKADLR	DSSO	Intra	MS2	MS2	1	1	50.9	50.9	875.09436	3	2623.268528	31106	69.6893	10.22645	FALSE	54.03	Cas9-Cas9	MIAKSEQEIGK	K4(DSSO)	4	Cas9	1028	LVDSTDKADLR	K7(DSSO)	7	Cas9	152	31106	20190423_QExHFX4_RSLC5_Beveridge_Clausen_IMP_DSSO_alone.raw	F1
FALSE	YPKLESEFVYGDYK-LKGSPEDNEQK	DSSO	Intra	MS2	MS2	1	1	50.63	46.18	1047.153442	3	3139.445774	32707	72.5763	-0.17029	FALSE	73.05	Cas9-Cas9	YPKLESEFVYGDYK	K3(DSSO)	3	Cas9	1007	LKGSPEDNEQK	K2(DSSO)	2	Cas9	1250	32707	20190423_QExHFX4_RSLC5_Beveridge_Clausen_IMP_DSSO_alone.raw	F1
FALSE	QLKEDYFK-KVTVK	DSSO	Intra	MS2	MS2	1	1	50.4	29.86	601.318115	3	1801.939793	20584	50.3012	0.36458	FALSE	45.23	Cas9-Cas9	QLKEDYFK	K3(DSSO)	3	Cas9	569	KVTVK	K1(DSSO)	1	Cas9	562	20584	20190423_QExHFX4_RSLC5_Beveridge_Clausen_IMP_DSSO_alone.raw	F1
FALSE	HKPENIVIEMAR-MIAKSEQEIGK	DSSO	Intra	MS2	MS2	1	1	50.27	42.87	948.475159	3	2843.410923	26331	61.1134	-0.32568	FALSE	84.95	Cas9-Cas9	HKPENIVIEMAR	K2(DSSO);M10(Oxidation)	2	Cas9	759	MIAKSEQEIGK	K4(DSSO)	4	Cas9	1028	26331	20190423_QExHFX4_RSLC5_Beveridge_Clausen_IMP_DSSO_alone.raw	F1
FALSE	TYAHLFDDKVMK-DKQSGK	DSSO	Intra	MS2	MS2	1	1	49.54	43.51	458.220245	5	2287.07212	23826	56.3986	0.52938	FALSE	45.23	Cas9-Cas9	TYAHLFDDKVMK	K9(DSSO)	9	Cas9	650	DKQSGK	K2(DSSO)	2	Cas9	677	23826	20190423_QExHFX4_RSLC5_Beveridge_Clausen_IMP_DSSO_alone.raw	F1
FALSE	VMKQLK-AGFIKR	DSSO	Intra	MS2	MS2	1	1	49.54	49.54	532.299011	3	1594.882481	17599	44.564	-1.07559	FALSE	49.07	Cas9-Cas9	VMKQLK	K3(DSSO)	3	Cas9	653	AGFIKR	K5(DSSO)	5	Cas9	922	17599	20190423_QExHFX4_RSLC5_Beveridge_Clausen_IMP_DSSO_alone.raw	F1
FALSE	GYKEVK-AGFIKR	DSSO	Intra	MS2	MS2	1	1	49.54	49.54	524.613708	3	1571.826572	16740	42.8585	-0.98476	FALSE	50.07	Cas9-Cas9	GYKEVK	K3(DSSO)	3	Cas9	1192	AGFIKR	K5(DSSO)	5	Cas9	922	16740	20190423_QExHFX4_RSLC5_Beveridge_Clausen_IMP_DSSO_alone.raw	F1
FALSE	MDGTEELLVKLNR-QLKEDYFK	DSSO	Intra	MS2	MS2	1	1	49.42	49.42	915.784729	3	2745.339634	41537	89.0274	2.82265	FALSE	33.37	Cas9-Cas9	MDGTEELLVKLNR	K10(DSSO)	10	Cas9	396	QLKEDYFK	K3(DSSO)	3	Cas9	569	41537	20190423_QExHFX4_RSLC5_Beveridge_Clausen_IMP_DSSO_alone.raw	F1
FALSE	GYKEVK-GQKNSR	DSSO	Intra	MS2	MS2	1	1	49.37	49.37	523.927795	3	1569.768833	7951	21.8883	0.08545	FALSE	45.23	Cas9-Cas9	GYKEVK	K3(DSSO)	3	Cas9	1192	GQKNSR	K3(DSSO)	3	Cas9	779	7951	20190423_QExHFX4_RSLC5_Beveridge_Clausen_IMP_DSSO_alone.raw	F1
FALSE	SKLVSDFR-KDWDPK	DSSO	Intra	MS2	MS2	1	1	49.37	41.4	632.977051	3	1896.916599	25931	60.4119	-0.3027	FALSE	39.46	Cas9-Cas9	SKLVSDFR	K2(DSSO)	2	Cas9	965	KDWDPK	K1(DSSO)	1	Cas9	1128	25931	20190423_QExHFX4_RSLC5_Beveridge_Clausen_IMP_DSSO_alone.raw	F1
FALSE	MTNFDKNLPNEK-SKLVSDFR	DSSO	Intra	MS2	MS2	1	1	49.35	49.35	859.075561	3	2575.212131	29738	67.2803	1.77489	FALSE	54.03	Cas9-Cas9	MTNFDKNLPNEK	M1(Oxidation);K6(DSSO)	6	Cas9	504	SKLVSDFR	K2(DSSO)	2	Cas9	965	29738	20190423_QExHFX4_RSLC5_Beveridge_Clausen_IMP_DSSO_alone.raw	F1
FALSE	IEEGIKELGSQILK-KLVDSTDK	DSSO	Intra	MS2	MS2	1	1	49.21	49.21	873.798889	3	2619.382114	36300	79.1317	-0.91208	FALSE	61.04	Cas9-Cas9	IEEGIKELGSQILK	K6(DSSO)	6	Cas9	793	KLVDSTDK	K1(DSSO)	1	Cas9	145	36300	20190423_QExHFX4_RSLC5_Beveridge_Clausen_IMP_DSSO_alone.raw	F1
FALSE	MDGTEELLVKLNR-QLKEDYFK	DSSO	Intra	MS2	MS2	1	1	48.85	48.85	691.091614	4	2761.344625	41551	89.0525	-0.84428	FALSE	84.95	Cas9-Cas9	MDGTEELLVKLNR	M1(Oxidation);K10(DSSO)	10	Cas9	396	QLKEDYFK	K3(DSSO)	3	Cas9	569	41551	20190423_QExHFX4_RSLC5_Beveridge_Clausen_IMP_DSSO_alone.raw	F1
FALSE	YDENDKLIR-DFQFYKVR	DSSO	Intra	MS2	MS2	1	1	48.76	45.04	809.054687	3	2425.149509	37194	80.7849	-0.09761	FALSE	42.1	Cas9-Cas9	YDENDKLIR	K6(DSSO)	6	Cas9	952	DFQFYKVR	K6(DSSO)	6	Cas9	978	37194	20190423_QExHFX4_RSLC5_Beveridge_Clausen_IMP_DSSO_alone.raw	F1
FALSE	LVDSTDKADLR-GQKNSR	DSSO	Intra	MS2	MS2	1	1	47.92	47.92	693.675293	3	2079.011326	16075	41.4965	1.04993	FALSE	39.46	Cas9-Cas9	LVDSTDKADLR	K7(DSSO)	7	Cas9	152	GQKNSR	K3(DSSO)	3	Cas9	779	16075	20190423_QExHFX4_RSLC5_Beveridge_Clausen_IMP_DSSO_alone.raw	F1
FALSE	MKNYWR-LSKSR	DSSO	Intra	MS2	MS2	1	1	47.92	47.92	548.938904	3	1644.802158	16877	43.1015	-2.22969	FALSE	42.1	Cas9-Cas9	MKNYWR	K2(DSSO)	2	Cas9	884	LSKSR	K3(DSSO)	3	Cas9	222	16877	20190423_QExHFX4_RSLC5_Beveridge_Clausen_IMP_DSSO_alone.raw	F1
FALSE	LVDSTDKADLR-AGFIKR	DSSO	Intra	MS2	MS2	1	1	47.92	45.39	521.024841	4	2081.077536	24255	57.2036	-3.83143	FALSE	49.07	Cas9-Cas9	LVDSTDKADLR	K7(DSSO)	7	Cas9	152	AGFIKR	K5(DSSO)	5	Cas9	922	24255	20190423_QExHFX4_RSLC5_Beveridge_Clausen_IMP_DSSO_alone.raw	F1
FALSE	VLSAYNKHR-KLVDSTDK	DSSO	Intra	MS2	MS2	1	1	47.82	47.82	538.277099	4	2150.086569	14463	38.1984	2.07572	FALSE	39.46	Cas9-Cas9	VLSAYNKHR	K7(DSSO)	7	Cas9	1300	KLVDSTDK	K1(DSSO)	1	Cas9	145	14463	20190423_QExHFX4_RSLC5_Beveridge_Clausen_IMP_DSSO_alone.raw	F1
FALSE	MDGTEELLVKLNR-KVTVK	DSSO	Intra	MS2	MS2	1	1	47.63	30.13	750.399658	3	2249.184422	33329	73.7023	1.57681	FALSE	61.04	Cas9-Cas9	MDGTEELLVKLNR	K10(DSSO)	10	Cas9	396	KVTVK	K1(DSSO)	1	Cas9	562	33329	20190423_QExHFX4_RSLC5_Beveridge_Clausen_IMP_DSSO_alone.raw	F1
FALSE	GKSDNVPSEEVVK-VPSKK	DSSO	Intra	MS2	MS2	1	1	47.63	47.63	701.692139	3	2103.061863	14933	39.1955	0.92713	FALSE	49.07	Cas9-Cas9	GKSDNVPSEEVVK	K2(DSSO)	2	Cas9	870	VPSKK	K4(DSSO)	4	Cas9	34	14933	20190423_QExHFX4_RSLC5_Beveridge_Clausen_IMP_DSSO_alone.raw	F1
FALSE	HKPENIVIEMAR-FDNLTKAER	DSSO	Intra	MS2	MS2	1	1	47.44	47.44	676.583923	4	2703.313864	22785	54.5082	3.34276	FALSE	61.09	Cas9-Cas9	HKPENIVIEMAR	K2(DSSO);M10(Oxidation)	2	Cas9	759	FDNLTKAER	K6(DSSO)	6	Cas9	906	22785	20190423_QExHFX4_RSLC5_Beveridge_Clausen_IMP_DSSO_alone.raw	F1
FALSE	YPKLESEFVYGDYK-IIKDK	DSSO	Intra	MS2	MS2	1	1	47.14	22.68	837.750488	3	2511.236912	32922	72.9898	-0.22122	FALSE	73.05	Cas9-Cas9	YPKLESEFVYGDYK	K3(DSSO)	3	Cas9	1007	IIKDK	K3(DSSO)	3	Cas9	606	32922	20190423_QExHFX4_RSLC5_Beveridge_Clausen_IMP_DSSO_alone.raw	F1
FALSE	YPKLESEFVYGDYK-IIKDK	DSSO	Intra	MS2	MS2	1	1	47.14	28.22	837.747192	3	2511.227024	32647	72.4659	3.71775	FALSE	73.05	Cas9-Cas9	YPKLESEFVYGDYK	K3(DSSO)	3	Cas9	1007	IIKDK	K3(DSSO)	3	Cas9	606	32647	20190423_QExHFX4_RSLC5_Beveridge_Clausen_IMP_DSSO_alone.raw	F1
FALSE	KGILQTVK-DKPIR	DSSO	Intra	MS2	MS2	1	1	47.14	39.43	418.741211	4	1671.943014	19337	47.9549	1.90866	FALSE	54.03	Cas9-Cas9	KGILQTVK	K1(DSSO)	1	Cas9	739	DKPIR	K2(DSSO)	2	Cas9	1304	19337	20190423_QExHFX4_RSLC5_Beveridge_Clausen_IMP_DSSO_alone.raw	F1
FALSE	QQLPEKYK-SKLVSDFR	DSSO	Intra	MS2	MS2	1	1	47.05	47.05	714.702576	3	2142.093174	24341	57.403	-1.49783	FALSE	42.1	Cas9-Cas9	QQLPEKYK	K6(DSSO)	6	Cas9	350	SKLVSDFR	K2(DSSO)	2	Cas9	965	24341	20190423_QExHFX4_RSLC5_Beveridge_Clausen_IMP_DSSO_alone.raw	F1
FALSE	MTNFDKNLPNEK-SKLVSDFR	DSSO	Intra	MS2	MS2	1	1	46.99	46.99	644.559814	4	2575.217428	29746	67.2961	-0.28268	FALSE	39.46	Cas9-Cas9	MTNFDKNLPNEK	M1(Oxidation);K6(DSSO)	6	Cas9	504	SKLVSDFR	K2(DSSO)	2	Cas9	965	29746	20190423_QExHFX4_RSLC5_Beveridge_Clausen_IMP_DSSO_alone.raw	F1
FALSE	NSDKLIAR-DKPIR	DSSO	Intra	MS2	MS2	1	1	46.62	46.62	567.970093	3	1701.895725	17743	44.8635	-0.29096	FALSE	42.1	Cas9-Cas9	NSDKLIAR	K4(DSSO)	4	Cas9	1122	DKPIR	K2(DSSO)	2	Cas9	1304	17743	20190423_QExHFX4_RSLC5_Beveridge_Clausen_IMP_DSSO_alone.raw	F1
FALSE	DKQSGK-HSIKK	DSSO	Intra	MS2	MS2	1	1	46.62	46.62	477.91336	3	1431.725529	4910	13.5422	0.3572	FALSE	61.04	Cas9-Cas9	DKQSGK	K2(DSSO)	2	Cas9	677	HSIKK	K4(DSSO)	4	Cas9	48	4910	20190423_QExHFX4_RSLC5_Beveridge_Clausen_IMP_DSSO_alone.raw	F1
FALSE	KFDNLTK-SDKNR	DSSO	Intra	MS2	MS2	1	1	46.62	46.62	547.934753	3	1641.789707	12976	34.9203	0.23733	FALSE	49.07	Cas9-Cas9	KFDNLTK	K1(DSSO)	1	Cas9	900	SDKNR	K3(DSSO)	3	Cas9	866	12976	20190423_QExHFX4_RSLC5_Beveridge_Clausen_IMP_DSSO_alone.raw	F1
FALSE	NSDKLIAR-LSKSR	DSSO	Intra	MS2	MS2	1	1	46.62	46.62	555.297668	3	1663.878452	13543	36.2544	0.67834	FALSE	76.14	Cas9-Cas9	NSDKLIAR	K4(DSSO)	4	Cas9	1122	LSKSR	K3(DSSO)	3	Cas9	222	13543	20190423_QExHFX4_RSLC5_Beveridge_Clausen_IMP_DSSO_alone.raw	F1
FALSE	NSDKLIAR-DKPIR	DSSO	Intra	MS2	MS2	1	1	46.62	46.62	567.970581	3	1701.89719	17161	43.6494	-1.15218	FALSE	49.07	Cas9-Cas9	NSDKLIAR	K4(DSSO)	4	Cas9	1122	DKPIR	K2(DSSO)	2	Cas9	1304	17161	20190423_QExHFX4_RSLC5_Beveridge_Clausen_IMP_DSSO_alone.raw	F1
FALSE	NLPNEKVLPK-HSIKK	DSSO	Intra	MS2	MS2	1	1	46.62	46.62	641.025696	3	1921.062534	14479	38.2385	-2.59872	FALSE	49.07	Cas9-Cas9	NLPNEKVLPK	K6(DSSO)	6	Cas9	510	HSIKK	K4(DSSO)	4	Cas9	48	14479	20190423_QExHFX4_RSLC5_Beveridge_Clausen_IMP_DSSO_alone.raw	F1
FALSE	LKGSPEDNEQK-LKSVK	DSSO	Intra	MS2	MS2	1	1	46.62	36.98	659.339966	3	1976.005344	11825	32.1847	-2.46132	FALSE	61.04	Cas9-Cas9	LKGSPEDNEQK	K2(DSSO)	2	Cas9	1250	LKSVK	K2(DSSO)	2	Cas9	1162	11825	20190423_QExHFX4_RSLC5_Beveridge_Clausen_IMP_DSSO_alone.raw	F1
FALSE	FIKPILEK-SDKNR	DSSO	Intra	MS2	MS2	1	1	46.45	40.67	588.64917	3	1763.932957	20349	49.8771	1.74474	FALSE	61.04	Cas9-Cas9	FIKPILEK	K3(DSSO)	3	Cas9	381	SDKNR	K3(DSSO)	3	Cas9	866	20349	20190423_QExHFX4_RSLC5_Beveridge_Clausen_IMP_DSSO_alone.raw	F1
FALSE	APLSASMIKR-FIKPILEK	DSSO	Intra	MS2	MS2	1	1	46.35	42.6	740.083374	3	2218.235569	32055	71.3918	-0.80034	FALSE	54.03	Cas9-Cas9	APLSASMIKR	K9(DSSO)	9	Cas9	327	FIKPILEK	K3(DSSO)	3	Cas9	381	32055	20190423_QExHFX4_RSLC5_Beveridge_Clausen_IMP_DSSO_alone.raw	F1
FALSE	QLLNAKLITQR-QLKEDYFK	DSSO	Intra	MS2	MS2	1	1	46.35	46.35	842.453918	3	2525.347202	34259	75.3844	-1.57694	FALSE	49.07	Cas9-Cas9	QLLNAKLITQR	K6(DSSO)	6	Cas9	894	QLKEDYFK	K3(DSSO)	3	Cas9	569	34259	20190423_QExHFX4_RSLC5_Beveridge_Clausen_IMP_DSSO_alone.raw	F1
FALSE	NSDKLIAR-DKPIR	DSSO	Intra	MS2	MS2	1	1	45.16	45.16	567.968872	3	1701.892063	18527	46.3427	1.8621	FALSE	54.03	Cas9-Cas9	NSDKLIAR	K4(DSSO)	4	Cas9	1122	DKPIR	K2(DSSO)	2	Cas9	1304	18527	20190423_QExHFX4_RSLC5_Beveridge_Clausen_IMP_DSSO_alone.raw	F1
FALSE	IIKDK-LKSVK	DSSO	Intra	MS2	MS2	1	1	45.16	14.52	449.935364	3	1347.791538	10988	30.0476	0.04596	FALSE	37.17	Cas9-Cas9	IIKDK	K3(DSSO)	3	Cas9	606	LKSVK	K2(DSSO)	2	Cas9	1162	10988	20190423_QExHFX4_RSLC5_Beveridge_Clausen_IMP_DSSO_alone.raw	F1
FALSE	KDLIIK-DKPIR	DSSO	Intra	MS2	MS2	1	1	45.16	28.07	505.625305	3	1514.861362	20992	51.0917	-0.18877	FALSE	30.28	Cas9-Cas9	KDLIIK	K1(DSSO)	1	Cas9	1196	DKPIR	K2(DSSO)	2	Cas9	1304	20992	20190423_QExHFX4_RSLC5_Beveridge_Clausen_IMP_DSSO_alone.raw	F1
FALSE	DWDPKK-IIKDK	DSSO	Intra	MS2	MS2	1	1	45.11	35.47	521.26831	3	1561.790379	17770	44.9105	1.71589	FALSE	45.23	Cas9-Cas9	DWDPKK	K5(DSSO)	5	Cas9	1133	IIKDK	K3(DSSO)	3	Cas9	606	17770	20190423_QExHFX4_RSLC5_Beveridge_Clausen_IMP_DSSO_alone.raw	F1
FALSE	KSEETITPWNFEEVVDK-KDWDPK	DSSO	Intra	MS2	MS2	1	1	45.03	45.03	999.470398	3	2996.396641	41896	89.7029	-3.21973	FALSE	61.04	Cas9-Cas9	KSEETITPWNFEEVVDK	K1(DSSO)	1	Cas9	472	KDWDPK	K1(DSSO)	1	Cas9	1128	41896	20190423_QExHFX4_RSLC5_Beveridge_Clausen_IMP_DSSO_alone.raw	F1
FALSE	AGFIKR-GQKNSR	DSSO	Intra	MS2	MS2	1	1	45.03	45.03	513.269043	3	1537.792576	9648	26.5164	-1.43447	FALSE	31.75	Cas9-Cas9	AGFIKR	K5(DSSO)	5	Cas9	922	GQKNSR	K3(DSSO)	3	Cas9	779	9648	20190423_QExHFX4_RSLC5_Beveridge_Clausen_IMP_DSSO_alone.raw	F1
FALSE	KNLIGALLFDSGETAEATR-GYKEVK	DSSO	Intra	MS2	MS2	1	1	45.03	45.03	962.822937	3	2886.454258	41806	89.5313	0.37874	FALSE	61.04	Cas9-Cas9	KNLIGALLFDSGETAEATR	K1(DSSO)	1	Cas9	49	GYKEVK	K3(DSSO)	3	Cas9	1192	41806	20190423_QExHFX4_RSLC5_Beveridge_Clausen_IMP_DSSO_alone.raw	F1
FALSE	LVDSTDKADLR-AGFIKR	DSSO	Intra	MS2	MS2	1	1	45.03	45.03	694.361755	3	2081.070713	23448	55.6877	-0.55149	FALSE	54.03	Cas9-Cas9	LVDSTDKADLR	K7(DSSO)	7	Cas9	152	AGFIKR	K5(DSSO)	5	Cas9	922	23448	20190423_QExHFX4_RSLC5_Beveridge_Clausen_IMP_DSSO_alone.raw	F1
