# Supplementary material for: A synthetic peptide library for benchmarking crosslinking-mass spectrometry search engines for proteins and protein complexes
Source: Nat Commun. 2020 Feb 6;11:742. doi: 10.1038/s41467-020-14608-2 (PMC7005041; doi:10.1038/s41467-020-14608-2)
Supplement: Supplementary file 4 — Supplementary Data 2 [file 41467_2020_14608_MOESM4_ESM.zip]

Archive with 9 entries (9 files):
- Supplementary Data 2/Beveridge_Kojaksettings.conf
- Supplementary Data 2/Beveridge_Meroxsettings_DSBU.zhrm
- Supplementary Data 2/Beveridge_MeroXsettings_DSSO.zhrm
- Supplementary Data 2/Beveridge_Stavroxsettings.zhrs
- Supplementary Data 2/Beveridge_Xisettings.conf
- Supplementary Data 2/cas9_crapome.fasta
- Supplementary Data 2/Cas9_plus10.fasta
- Supplementary Data 2/PDsettings.pptx
- Supplementary Data 2/pLinksettings.pptx
