# Supplementary material for: A synthetic peptide library for benchmarking crosslinking-mass spectrometry search engines for proteins and protein complexes
Source: Nat Commun. 2020 Feb 6;11:742. doi: 10.1038/s41467-020-14608-2 (PMC7005041; doi:10.1038/s41467-020-14608-2)
Supplement: Supplementary file 4 — Supplementary Data 2 [file 41467_2020_14608_MOESM4_ESM.zip › Supplementary Data 2/Cas9_plus10.fasta]

>Cas9
GAASMDKKYSIGLAIGTNSVGWAVITDEYKVPSKKFKVLGNTDRHSIKKNLIG
ALLFDSGETAEATRLKRTARRRYTRRKNRICYLQEIFSNEMAKVDDSFFHRLE
ESFLVEEDKKHERHPIFGNIVDEVAYHEKYPTIYHLRKKLVDSTDKADLRLIYL
ALAHMIKFRGHFLIEGDLNPDNSDVDKLFIQLVQTYNQLFEENPINASGVDA
KAILSARLSKSRRLENLIAQLPGEKKNGLFGNLIALSLGLTPNFKSNFDLAE
DAKLQLSKDTYDDDLDNLLAQIGDQYADLFLAAKNLSDAILLSDILRVNTEITKA
PLSASMIKRYDEHHQDLTLLKALVRQQLPEKYKEIFFDQSKNGYAGYIDGG
ASQEEFYKFIKPILEKMDGTEELLVKLNREDLLRKQRTFDNGSIPHQIHLGE
LHAILRRQEDFYPFLKDNREKIEKILTFRIPYYVGPLARGNSRFAWMTRKSEETI
TPWNFEEVVDKGASAQSFIERMTNFDKNLPNEKVLPKHSLLYEYFTVYNELT
KVKYVTEGMRKPAFLSGEQKKAIVDLLFKTNRKVTVKQLKEDYFKKIECFD
SVEISGVEDRFNASLGTYHDLLKIIKDKDFLDNEENEDILEDIVLTLTLFEDREM
IEERLKTYAHLFDDKVMKQLKRRRYTGWGRLSRKLINGIRDKQSGKTILDFL
KSDGFANRNFMQLIHDDSLTFKEDIQKAQVSGQGDSLHEHIANLAGSPAIKK
GILQTVKVVDELVKVMGRHKPENIVIEMARENQTTQKGQKNSRERMKRIEEGIK
ELGSQILKEHPVENTQLQNEKLYLYYLQNGRDMYVDQELDINRLSDYDVDAI
VPQSFLKDDSIDNKVLTRSDKNRGKSDNVPSEEVVKKMKNYWRQLLNAKLIT
QRKFDNLTKAERGGLSELDKAGFIKRQLVETRQITKHVAQILDSRMNTKYDEND
KLIREVKVITLKSKLVSDFRKDFQFYKVREINNYHHAHDAYLNAVVGTALIK
KYPKLESEFVYGDYKVYDVRKMIAKSEQEIGKATAKYFFYSNIMNFFKTEI
TLANGEIRKRPLIETNGETGEIVWDKGRDFATVRKVLSMPQVNIVKKTEVQTGGF
SKESILPKRNSDKLIARKKDWDPKKYGGFDSPTVAYSVLVVAKVEKGKSKK
LKSVKELLGITIMERSSFEKNPIDFLEAKGYKEVKKDLIIKLPKYSLFEL
ENGRKRMLASAGELQKGNELALPSKYVNFLYLASHYEKLKGSPEDNEQKQLFVEQ
HKHYLDEIIEQISEFSKRVILADANLDKVLSAYNKHRDKPIREQAENIIHL
FTLTNLGAPAAFKYFDTTIDRKQYRSTKEVLDATLIHQSITGLYETRIDLS
QLGGD
>sp|RETBP_HUMAN|
MKWVWALLLLAALGSGRAERDCRVSSFRVKENFDKARFSGTWYAMAKKDP
EGLFLQDNIVAEFSVDETGQMSATAKGRVRLLNNWDVCADMVGTFTDTED
PAKFKMKYWGVASFLQKGNDDHWIVDTDYDTYAVQYSCRLLNLDGTCADS
YSFVFSRDPNGLPPEAQKIVRQRQEELCLARQYRLIVHNGYCDGRSERNL
L
>sp|CAH1_HUMAN|
ASPDWGYDDKNGPEQWSKLYPIANGNNQSPVDIKTSETKHDTSLKPISVS
YNPATAKEIINVGHSFHVNFEDNDNRSVLKGGPFSDSYRLFQFHFHWGST
NEHGSEHTVDGVKYSAELHVAHWNSAKYSSLAEAASKADGLAVIGVLMKV
GEANPKLQKVLDALQAIKTKGKRAPFTNFDPSTLLPSSLDFWTYPGSLTH
PPLYESVTWIICKESISVSSEQLAQFRSLLSNVEGDNAVPMQHNNRPTQP
LKGRTVRASF
>sp|MYG_HUMAN|
GLSDGEWQLVLNVWGKVEADIPGHGQEVLIRLFKGHPETLEKFDKFKHLK
SEDEMKASEDLKKHGATVLTALGGILKKKGHHEAEIKPLAQSHATKHKIP
VKYLEFISECIIQVLQSKHPGDFGADAQGAMNKALELFRKDMASNYKELG
FQG
>sp|K1C15_SHEEP|
MATTLLQTSSSTFGGSSTRGGSLLAGGGGFGGGSLYGGGGSRTISASSAR
FVSSGSAGGYGGGFGGGAGSGYGGGFGGGFGGGFGSGFGDFGGGDGGLLS
GNEKITMQNLNDRLASYLEKVRALEEANADLEVKIRDWYQRQSPTSPERD
YSPYFKTTDELRDKILAAAIDNSRVILEIDNARLAADDFRLKYENEMALR
QSVEADINGLRRVLDELTLTKTDLEMQIESLNEELAYLKKNHEEEMKEFS
NQLAGQVNVEMDAAPGVDLTRVLSEMREQYEAMAEKNRRDAEAWFFSKTE
ELNKEVASNTEMIQTSKSEITDLRRTIQGLEIELQSQLSMKAGLESTLAE
TDGRYAAQLQQIQGLISSIEAQLSELRSEMEAQNQEYKMLLDIKTRLEQE
IATYHSLLEGQDARMAGIGTGEASLGGGGGGKVRINVEESVDGKVVSSRK
REI
>sp|CTRB_BOVIN|
CGVPAIQPVLSGLARIVNGEDAVPGSWPWQVSLQDSTGFHFCGGSLISED
WVVTAAHCGVTTSDVVVAGEFDQGLETEDTQVLKIGKVFKNPKFSILTVR
NDITLLKLATPAQFSETVSAVCLPSADEDFPAGMLCATTGWGKTKYNALK
TPDKLQQATLPIVSNTDCRKYWGSRVTDVMICAGASGVSSCMGDSGGPLV
CQKNGAWTLAGIVSWGSSTCSTSTPAVYARVTALMPWVQETLAAN
>sp|AMYS_HUMAN|
MKLFWLLFTIGFCWAQYSSNTQQGRTSIVHLFEWRWVDIALECERYLAPK
GFGGVQVSPPNENVAIHNPFRPWWERYQPVSYKLCTRSGNEDEFRNMVTR
CNNVGVRIYVDAVINHMCGNAVSAGTSSTCGSYFNPGSRDFPAVPYSGWD
FNDGKCKTGSGDIENYNDATQVRDCRLSGLLDLALGKDYVRSKIAEYMNH
LIDIGVAGFRIDASKHMWPGDIKAILDKLHNLNSNWFPEGSKPFIYQEVI
DLGGEPIKSSDYFGNGRVTEFKYGAKLGTVIRKWNGEKMSYLKNWGEGWG
FMPSDRALVFVDNHDNQRGHGAGGASILTFWDARLYKMAVGFMLAHPYGF
TRVMSSYRWPRYFENGKDVNDWVGPPNDNGVTKEVTINPDTTCGNDWVCE
HRWRQIRNMVNFRNVVDGQPFTNWYDNGSNQVAFGRGNRGFIVFNNDDWT
FSLTLQTGLPAGTYCDVISGDKINGNCTGIKIYVSDDGKAHFSISNSAED
PFIAIHAESKL
>sp|OVAL_CHICK|
MGSIGAASMEFCFDVFKELKVHHANENIFYCPIAIMSALAMVYLGAKDST
RTQINKVVRFDKLPGFGDSIEAQCGTSVNVHSSLRDILNQITKPNDVYSF
SLASRLYAEERYPILPEYLQCVKELYRGGLEPINFQTAADQARELINSWV
ESQTNGIIRNVLQPSSVDSQTAMVLVNAIVFKGLWEKAFKDEDTQAMPFR
VTEQESKPVQMMYQIGLFRVASMASEKMKILELPFASGTMSMLVLLPDEV
SGLEQLESIINFEKLTEWTSSNVMEERKIKVYLPRMKMEEKYNLTSVLMA
MGITDVFSSSANLSGISSAESLKISQAVHAAHAEINEAGREVVGSAEAGV
DAASVSEEFRADHPFLFCIKHIATNAVLFFGRCVSP
>sp|SRPP_HEVBR|
MAEEVEEERLKYLDFVRAAGVYAVDSFSTLYLYAKDISGPLKPGVDTIEN
VVKTVVTPVYYIPLEAVKFVDKTVDVSVTSLDGVVPPVIKQVSAQTYSVA
QDAPRIVLDVASSVFNTGVQEGAKALYANLEPKAEQYAVITWRALNKLPL
VPQVANVVVPTAVYFSEKYNDVVRGTTEQGYRVSSYLPLLPTEKITKVFG
DEAS
>sp|CRP_HUMAN|
MEKLLCFLVLTSLSHAFGQTDMSRKAFVFPKESDTSYVSLKAPLTKPLKA
FTVCLHFYTELSSTRGYSIFSYATKRQDNEILIFWSKDIGYSFTVGGSEI
LFEVPEVTVAPVHICTSWESASGIVEFWVDGKPRVRKSLKKGYTVGAEAS
IILGQEQDSFGGNFEGSQSLVGDIGNVNMWDFVLSPDEINTIYLGGPFSP
NVLNWRALKYEVQGEVFTKPQLWP
>sp|KRA3_SHEEP|
TGSCCGPTFSSLSCGGGCLQPRYYRDPCCCRPVSCQTVSRPVTFVPRCTR
PICEPCRRPVCCDPCSLQEGCCRPITCCPTSCQAVVCRPCCWATTCCQPV
SVQCPCCRPTSCQPAPCSRTTCRTFRTSPCC
